# Supplementary material for: Multi-lectin Affinity Chromatography and Quantitative Proteomic Analysis Reveal Differential Glycoform Levels between Prostate Cancer and Benign Prostatic Hyperplasia Sera
Source: Sci Rep. 2018 Apr 25;8:6509. doi: 10.1038/s41598-018-24270-w (PMC5916935; doi:10.1038/s41598-018-24270-w)
Supplement: Supplementary file 2 — Dataset 1A [file 41598_2018_24270_MOESM2_ESM.xlsx]

## Sheet: Title, Authors, Key
SUPPLEMENTARY INFORMATION FOR
Multi-lectin Affinity Chromatography and Quantitative Proteomic Analysis Reveal Differential Glycoform Levels between Prostate Cancer and Benign Prostatic Hyperplasia Sera
Sarah M. Totten, Ravali Adusumilli, Majlinda Kullolli, Cheylene Tanimoto, James D. Brooks, Parag Mallick, Sharon J. Pitteri
KEY
Column Heading:	Description:
Group	ProteinProphet Group
Prob	ProteinProphet Probability
Protein	UniProt Acession Number
SequenceMass	Protein Mass
AACoverage	% Amino Acid Coverage
BestGeneName	Best Gene Name from Protein Prophet Group
Description	Protein Description
Total Filtered Peptides	Total Peptides Assigned to Protein Group
Unique Filtered Peptides	Unique Peptides Assigned to Protein Group
H2L Mean	Mean of Heavy-to-Light Ratios for Protein Group
Ratio Peps	Numer of Peptides used to Calculate Heavy-to-Light Protein Ratio
Scan	Scan Number
Z	Charge
CalcMHPlus	[M+H]+ Mass
dMass	Difference between calculated and measured mass, not corrected for monoisotopic peak
FdMass (ppm)	Mass accuracy in ppm represented as fractional delta mass, corrected for monoisotopic peak
PepProphet	PeptideProphet Score
Peptide	Peptide Sequence, C'=heavy labeled cysteine, M"=oxidized methionine, E^ = loss of water from N-terminal glutamic acid, Q^ = loss of ammonia from N-terminal glutamine
Light Area	Area of light peptide
Heavy Area	Area of heavy peptide

## Sheet: Rep1_UNB
Group	Prob	Protein	SequenceMass	AACoverage	BestGeneName	Description	Total Filtered Peptides	Unique Filtered Peptides	H2L Mean	Ratio Peps	Scan	Z	CalcMHPlus	dMass	FdMass (ppm)	PepProphet	Peptide	Light Area	Heavy Area
1	1	CONTAM|ENSEMBL:ENSBTAP00000031360	54678.3	0.024		(Bos taurus) 55 kDa protein	3	2	0.99	3	5839	2+	1517.68	-0.002	1.3178	0.9992	K.GEEQSLEQC'QHR.S	2.66172e+06	2903362
1	1	CONTAM|ENSEMBL:ENSBTAP00000031360	54678.3	0.024		(Bos taurus) 55 kDa protein	3	2	0.99	3	5859	2+	1514.67	0.009	5.94191	0.9986	K.GEEQSLEQCQHR.S	2.66172e+06	2903362
1	1	CONTAM|ENSEMBL:ENSBTAP00000031360	54678.3	0.024		(Bos taurus) 55 kDa protein	3	2	0.99	3	5522	2+	1514.66	1.008	5.2817	0.9762	K.GEEQSLEQCQHR.S	824459	681805
2	1	CONTAM|P00761	24409.5	0.251		SWISS-PROT:P00761|TRYP_PIG Trypsin - Sus scrofa (Pig).	82	6			7487	2+	1045.56	0.005	4.78211	0.9988	K.LSSPATLNSR.V
2	1	CONTAM|P00761	24409.5	0.251		SWISS-PROT:P00761|TRYP_PIG Trypsin - Sus scrofa (Pig).	82	6			7663	2+	1045.56	0.005	4.78211	0.9999	K.LSSPATLNSR.V
2	1	CONTAM|P00761	24409.5	0.251		SWISS-PROT:P00761|TRYP_PIG Trypsin - Sus scrofa (Pig).	82	6			9913	2+	842.509	0.004	4.74772	0.7767	R.VATVSLPR.S
2	1	CONTAM|P00761	24409.5	0.251		SWISS-PROT:P00761|TRYP_PIG Trypsin - Sus scrofa (Pig).	82	6			10100	2+	842.509	0.004	4.74772	0.9293	R.VATVSLPR.S
2	1	CONTAM|P00761	24409.5	0.251		SWISS-PROT:P00761|TRYP_PIG Trypsin - Sus scrofa (Pig).	82	6			17243	3+	2211.1	0.996	1.80905	0.9434	R.LGEHNIDVLEGNEQFINAAK.I
2	1	CONTAM|P00761	24409.5	0.251		SWISS-PROT:P00761|TRYP_PIG Trypsin - Sus scrofa (Pig).	82	6			17255	2+	2211.1	0.998	0.904526	0.962	R.LGEHNIDVLEGNEQFINAAK.I
2	1	CONTAM|P00761	24409.5	0.251		SWISS-PROT:P00761|TRYP_PIG Trypsin - Sus scrofa (Pig).	82	6			17850	2+	2211.1	0.015	6.78394	1	R.LGEHNIDVLEGNEQFINAAK.I
2	1	CONTAM|P00761	24409.5	0.251		SWISS-PROT:P00761|TRYP_PIG Trypsin - Sus scrofa (Pig).	82	6			17942	3+	2211.1	0.01	4.52263	1	R.LGEHNIDVLEGNEQFINAAK.I
2	1	CONTAM|P00761	24409.5	0.251		SWISS-PROT:P00761|TRYP_PIG Trypsin - Sus scrofa (Pig).	82	6			18019	2+	2211.1	0.012	5.42715	1	R.LGEHNIDVLEGNEQFINAAK.I
2	1	CONTAM|P00761	24409.5	0.251		SWISS-PROT:P00761|TRYP_PIG Trypsin - Sus scrofa (Pig).	82	6			18225	2+	2211.1	0.996	1.80905	0.9571	R.LGEHNIDVLEGNEQFINAAK.I
2	1	CONTAM|P00761	24409.5	0.251		SWISS-PROT:P00761|TRYP_PIG Trypsin - Sus scrofa (Pig).	82	6			20928	3+	2283.18	-0.987	5.69381	0.9951	K.IITHPNFNGNTLDNDIMLIK.L
2	1	CONTAM|P00761	24409.5	0.251		SWISS-PROT:P00761|TRYP_PIG Trypsin - Sus scrofa (Pig).	82	6			20944	2+	2283.18	0.005	2.18993	1	K.IITHPNFNGNTLDNDIMLIK.L
2	1	CONTAM|P00761	24409.5	0.251		SWISS-PROT:P00761|TRYP_PIG Trypsin - Sus scrofa (Pig).	82	6			21115	2+	2283.18	0.016	7.00777	1	K.IITHPNFNGNTLDNDIMLIK.L
2	1	CONTAM|P00761	24409.5	0.251		SWISS-PROT:P00761|TRYP_PIG Trypsin - Sus scrofa (Pig).	82	6			7222	2+	1045.56	0.004	3.82569	0.9999	K.LSSPATLNSR.V
2	1	CONTAM|P00761	24409.5	0.251		SWISS-PROT:P00761|TRYP_PIG Trypsin - Sus scrofa (Pig).	82	6			9404	2+	842.509	-0.087	103.263	0.8126	R.VATVSLPR.S
2	1	CONTAM|P00761	24409.5	0.251		SWISS-PROT:P00761|TRYP_PIG Trypsin - Sus scrofa (Pig).	82	6			9567	2+	842.509	0.004	4.74772	0.7772	R.VATVSLPR.S
2	1	CONTAM|P00761	24409.5	0.251		SWISS-PROT:P00761|TRYP_PIG Trypsin - Sus scrofa (Pig).	82	6			9721	2+	842.509	0.004	4.74772	0.9418	R.VATVSLPR.S
2	1	CONTAM|P00761	24409.5	0.251		SWISS-PROT:P00761|TRYP_PIG Trypsin - Sus scrofa (Pig).	82	6			16104	2+	2211.1	0.996	1.80905	0.948	R.LGEHNIDVLEGNEQFINAAK.I
2	1	CONTAM|P00761	24409.5	0.251		SWISS-PROT:P00761|TRYP_PIG Trypsin - Sus scrofa (Pig).	82	6			16180	3+	2211.1	0.997	1.35679	0.9832	R.LGEHNIDVLEGNEQFINAAK.I
2	1	CONTAM|P00761	24409.5	0.251		SWISS-PROT:P00761|TRYP_PIG Trypsin - Sus scrofa (Pig).	82	6			16498	2+	2211.1	0.013	5.87942	1	R.LGEHNIDVLEGNEQFINAAK.I
2	1	CONTAM|P00761	24409.5	0.251		SWISS-PROT:P00761|TRYP_PIG Trypsin - Sus scrofa (Pig).	82	6			16640	3+	2211.1	0.013	5.87942	1	R.LGEHNIDVLEGNEQFINAAK.I
2	1	CONTAM|P00761	24409.5	0.251		SWISS-PROT:P00761|TRYP_PIG Trypsin - Sus scrofa (Pig).	82	6			16789	3+	2211.1	1.001	0.452263	0.9691	R.LGEHNIDVLEGNEQFINAAK.I
2	1	CONTAM|P00761	24409.5	0.251		SWISS-PROT:P00761|TRYP_PIG Trypsin - Sus scrofa (Pig).	82	6			18085	3+	2299.18	0.017	7.39396	0.8563	K.IITHPNFNGNTLDNDIM"LIK.L
2	1	CONTAM|P00761	24409.5	0.251		SWISS-PROT:P00761|TRYP_PIG Trypsin - Sus scrofa (Pig).	82	6			18110	2+	2299.18	0.012	5.21926	0.9959	K.IITHPNFNGNTLDNDIM"LIK.L
2	1	CONTAM|P00761	24409.5	0.251		SWISS-PROT:P00761|TRYP_PIG Trypsin - Sus scrofa (Pig).	82	6			18616	2+	2299.18	1.001	0.434939	0.9772	K.IITHPNFNGNTLDNDIM"LIK.L
2	1	CONTAM|P00761	24409.5	0.251		SWISS-PROT:P00761|TRYP_PIG Trypsin - Sus scrofa (Pig).	82	6			18941	3+	2283.18	0.012	5.25583	0.9916	K.IITHPNFNGNTLDNDIMLIK.L
2	1	CONTAM|P00761	24409.5	0.251		SWISS-PROT:P00761|TRYP_PIG Trypsin - Sus scrofa (Pig).	82	6			19074	2+	2283.18	0.009	3.94187	1	K.IITHPNFNGNTLDNDIMLIK.L
2	1	CONTAM|P00761	24409.5	0.251		SWISS-PROT:P00761|TRYP_PIG Trypsin - Sus scrofa (Pig).	82	6			19083	3+	2283.18	0.012	5.25583	0.9997	K.IITHPNFNGNTLDNDIMLIK.L
2	1	CONTAM|P00761	24409.5	0.251		SWISS-PROT:P00761|TRYP_PIG Trypsin - Sus scrofa (Pig).	82	6			19120	2+	2299.18	1.038	16.5277	0.9945	K.IITHPNFNGNTLDNDIM"LIK.L
2	1	CONTAM|P00761	24409.5	0.251		SWISS-PROT:P00761|TRYP_PIG Trypsin - Sus scrofa (Pig).	82	6			19592	2+	2299.18	0.018	7.8289	0.8844	K.IITHPNFNGNTLDNDIM"LIK.L
2	1	CONTAM|P00761	24409.5	0.251		SWISS-PROT:P00761|TRYP_PIG Trypsin - Sus scrofa (Pig).	82	6			20790	3+	3309.73	1.02	6.0428	0.9955	K.IITHPNFNGNTLDNDIMLIKLSSPATLNSR.V
2	1	CONTAM|P00761	24409.5	0.251		SWISS-PROT:P00761|TRYP_PIG Trypsin - Sus scrofa (Pig).	82	6			6325	2+	1045.56	0.005	4.78211	0.9999	K.LSSPATLNSR.V
2	1	CONTAM|P00761	24409.5	0.251		SWISS-PROT:P00761|TRYP_PIG Trypsin - Sus scrofa (Pig).	82	6			8066	2+	842.509	0.003	3.56079	0.8044	R.VATVSLPR.S
2	1	CONTAM|P00761	24409.5	0.251		SWISS-PROT:P00761|TRYP_PIG Trypsin - Sus scrofa (Pig).	82	6			8251	2+	842.509	0.004	4.74772	0.8986	R.VATVSLPR.S
2	1	CONTAM|P00761	24409.5	0.251		SWISS-PROT:P00761|TRYP_PIG Trypsin - Sus scrofa (Pig).	82	6			17012	3+	2211.1	0.014	6.33168	1	R.LGEHNIDVLEGNEQFINAAK.I
2	1	CONTAM|P00761	24409.5	0.251		SWISS-PROT:P00761|TRYP_PIG Trypsin - Sus scrofa (Pig).	82	6			17077	2+	2211.1	0.011	4.97489	1	R.LGEHNIDVLEGNEQFINAAK.I
2	1	CONTAM|P00761	24409.5	0.251		SWISS-PROT:P00761|TRYP_PIG Trypsin - Sus scrofa (Pig).	82	6			17205	3+	2211.1	0.011	4.97489	1	R.LGEHNIDVLEGNEQFINAAK.I
2	1	CONTAM|P00761	24409.5	0.251		SWISS-PROT:P00761|TRYP_PIG Trypsin - Sus scrofa (Pig).	82	6			7043	2+	1045.56	0.003	2.86927	0.9981	K.LSSPATLNSR.V
2	1	CONTAM|P00761	24409.5	0.251		SWISS-PROT:P00761|TRYP_PIG Trypsin - Sus scrofa (Pig).	82	6			9070	2+	842.509	0.003	3.56079	0.8321	R.VATVSLPR.S
2	1	CONTAM|P00761	24409.5	0.251		SWISS-PROT:P00761|TRYP_PIG Trypsin - Sus scrofa (Pig).	82	6			9257	2+	842.509	0.003	3.56079	0.7699	R.VATVSLPR.S
2	1	CONTAM|P00761	24409.5	0.251		SWISS-PROT:P00761|TRYP_PIG Trypsin - Sus scrofa (Pig).	82	6			17313	2+	2211.1	0.998	0.904526	0.6372	R.LGEHNIDVLEGNEQFINAAK.I
2	1	CONTAM|P00761	24409.5	0.251		SWISS-PROT:P00761|TRYP_PIG Trypsin - Sus scrofa (Pig).	82	6			17836	2+	2211.1	0.01	4.52263	1	R.LGEHNIDVLEGNEQFINAAK.I
2	1	CONTAM|P00761	24409.5	0.251		SWISS-PROT:P00761|TRYP_PIG Trypsin - Sus scrofa (Pig).	82	6			17946	3+	2211.1	0.01	4.52263	1	R.LGEHNIDVLEGNEQFINAAK.I
2	1	CONTAM|P00761	24409.5	0.251		SWISS-PROT:P00761|TRYP_PIG Trypsin - Sus scrofa (Pig).	82	6			21859	2+	2283.18	0.997	1.31396	0.7016	K.IITHPNFNGNTLDNDIMLIK.L
2	1	CONTAM|P00761	24409.5	0.251		SWISS-PROT:P00761|TRYP_PIG Trypsin - Sus scrofa (Pig).	82	6			22041	2+	2299.18	1.018	7.8289	0.8157	K.IITHPNFNGNTLDNDIM"LIK.L
2	1	CONTAM|P00761	24409.5	0.251		SWISS-PROT:P00761|TRYP_PIG Trypsin - Sus scrofa (Pig).	82	6			6386	2+	1045.56	0.005	4.78211	0.9686	K.LSSPATLNSR.V
2	1	CONTAM|P00761	24409.5	0.251		SWISS-PROT:P00761|TRYP_PIG Trypsin - Sus scrofa (Pig).	82	6			6569	2+	1045.56	0.004	3.82569	0.9999	K.LSSPATLNSR.V
2	1	CONTAM|P00761	24409.5	0.251		SWISS-PROT:P00761|TRYP_PIG Trypsin - Sus scrofa (Pig).	82	6			8496	2+	842.509	0.003	3.56079	0.8765	R.VATVSLPR.S
2	1	CONTAM|P00761	24409.5	0.251		SWISS-PROT:P00761|TRYP_PIG Trypsin - Sus scrofa (Pig).	82	6			8683	2+	842.509	0.004	4.74772	0.9392	R.VATVSLPR.S
2	1	CONTAM|P00761	24409.5	0.251		SWISS-PROT:P00761|TRYP_PIG Trypsin - Sus scrofa (Pig).	82	6			17109	2+	2211.1	0.998	0.904526	0.7755	R.LGEHNIDVLEGNEQFINAAK.I
2	1	CONTAM|P00761	24409.5	0.251		SWISS-PROT:P00761|TRYP_PIG Trypsin - Sus scrofa (Pig).	82	6			17732	2+	2211.1	0.015	6.78394	1	R.LGEHNIDVLEGNEQFINAAK.I
2	1	CONTAM|P00761	24409.5	0.251		SWISS-PROT:P00761|TRYP_PIG Trypsin - Sus scrofa (Pig).	82	6			17881	3+	2211.1	-0.979	9.49752	0.9852	R.LGEHNIDVLEGNEQFINAAK.I
2	1	CONTAM|P00761	24409.5	0.251		SWISS-PROT:P00761|TRYP_PIG Trypsin - Sus scrofa (Pig).	82	6			20757	3+	2283.18	0.01	4.37986	0.6753	K.IITHPNFNGNTLDNDIMLIK.L
2	1	CONTAM|P00761	24409.5	0.251		SWISS-PROT:P00761|TRYP_PIG Trypsin - Sus scrofa (Pig).	82	6			6834	2+	1045.56	0.005	4.78211	0.9988	K.LSSPATLNSR.V
2	1	CONTAM|P00761	24409.5	0.251		SWISS-PROT:P00761|TRYP_PIG Trypsin - Sus scrofa (Pig).	82	6			8607	2+	842.509	0.004	4.74772	0.7908	R.VATVSLPR.S
2	1	CONTAM|P00761	24409.5	0.251		SWISS-PROT:P00761|TRYP_PIG Trypsin - Sus scrofa (Pig).	82	6			8791	2+	842.509	0.004	4.74772	0.9545	R.VATVSLPR.S
2	1	CONTAM|P00761	24409.5	0.251		SWISS-PROT:P00761|TRYP_PIG Trypsin - Sus scrofa (Pig).	82	6			17512	2+	2211.1	0.011	4.97489	1	R.LGEHNIDVLEGNEQFINAAK.I
2	1	CONTAM|P00761	24409.5	0.251		SWISS-PROT:P00761|TRYP_PIG Trypsin - Sus scrofa (Pig).	82	6			17678	3+	2211.1	0.011	4.97489	1	R.LGEHNIDVLEGNEQFINAAK.I
2	1	CONTAM|P00761	24409.5	0.251		SWISS-PROT:P00761|TRYP_PIG Trypsin - Sus scrofa (Pig).	82	6			20589	2+	2283.18	0.014	6.1318	1	K.IITHPNFNGNTLDNDIMLIK.L
2	1	CONTAM|P00761	24409.5	0.251		SWISS-PROT:P00761|TRYP_PIG Trypsin - Sus scrofa (Pig).	82	6			21557	3+	2283.18	0.995	2.18993	0.6918	K.IITHPNFNGNTLDNDIMLIK.L
2	1	CONTAM|P00761	24409.5	0.251		SWISS-PROT:P00761|TRYP_PIG Trypsin - Sus scrofa (Pig).	82	6			21761	2+	2299.18	0.031	13.4831	0.6278	K.IITHPNFNGNTLDNDIM"LIK.L
2	1	CONTAM|P00761	24409.5	0.251		SWISS-PROT:P00761|TRYP_PIG Trypsin - Sus scrofa (Pig).	82	6			7023	2+	1045.56	0.005	4.78211	0.9969	K.LSSPATLNSR.V
2	1	CONTAM|P00761	24409.5	0.251		SWISS-PROT:P00761|TRYP_PIG Trypsin - Sus scrofa (Pig).	82	6			7193	2+	1045.56	0.005	4.78211	0.9985	K.LSSPATLNSR.V
2	1	CONTAM|P00761	24409.5	0.251		SWISS-PROT:P00761|TRYP_PIG Trypsin - Sus scrofa (Pig).	82	6			8920	2+	842.509	0.003	3.56079	0.7631	R.VATVSLPR.S
2	1	CONTAM|P00761	24409.5	0.251		SWISS-PROT:P00761|TRYP_PIG Trypsin - Sus scrofa (Pig).	82	6			9269	2+	842.509	0.004	4.74772	0.6546	R.VATVSLPR.S
2	1	CONTAM|P00761	24409.5	0.251		SWISS-PROT:P00761|TRYP_PIG Trypsin - Sus scrofa (Pig).	82	6			9448	2+	842.509	0.003	3.56079	0.6611	R.VATVSLPR.S
2	1	CONTAM|P00761	24409.5	0.251		SWISS-PROT:P00761|TRYP_PIG Trypsin - Sus scrofa (Pig).	82	6			16812	2+	2211.1	0.996	1.80905	0.6922	R.LGEHNIDVLEGNEQFINAAK.I
2	1	CONTAM|P00761	24409.5	0.251		SWISS-PROT:P00761|TRYP_PIG Trypsin - Sus scrofa (Pig).	82	6			17479	3+	2211.1	0.013	5.87942	1	R.LGEHNIDVLEGNEQFINAAK.I
2	1	CONTAM|P00761	24409.5	0.251		SWISS-PROT:P00761|TRYP_PIG Trypsin - Sus scrofa (Pig).	82	6			17651	2+	2211.1	0.011	4.97489	1	R.LGEHNIDVLEGNEQFINAAK.I
2	1	CONTAM|P00761	24409.5	0.251		SWISS-PROT:P00761|TRYP_PIG Trypsin - Sus scrofa (Pig).	82	6			17661	3+	2211.1	0.01	4.52263	1	R.LGEHNIDVLEGNEQFINAAK.I
2	1	CONTAM|P00761	24409.5	0.251		SWISS-PROT:P00761|TRYP_PIG Trypsin - Sus scrofa (Pig).	82	6			20766	2+	2283.18	0.007	3.0659	1	K.IITHPNFNGNTLDNDIMLIK.L
2	1	CONTAM|P00761	24409.5	0.251		SWISS-PROT:P00761|TRYP_PIG Trypsin - Sus scrofa (Pig).	82	6			20827	3+	2283.18	0.011	4.81784	0.9997	K.IITHPNFNGNTLDNDIMLIK.L
2	1	CONTAM|P00761	24409.5	0.251		SWISS-PROT:P00761|TRYP_PIG Trypsin - Sus scrofa (Pig).	82	6			6997	2+	1045.56	0.004	3.82569	0.9995	K.LSSPATLNSR.V
2	1	CONTAM|P00761	24409.5	0.251		SWISS-PROT:P00761|TRYP_PIG Trypsin - Sus scrofa (Pig).	82	6			7162	2+	1045.56	0.004	3.82569	0.9935	K.LSSPATLNSR.V
2	1	CONTAM|P00761	24409.5	0.251		SWISS-PROT:P00761|TRYP_PIG Trypsin - Sus scrofa (Pig).	82	6			8962	2+	842.509	0.003	3.56079	0.9197	R.VATVSLPR.S
2	1	CONTAM|P00761	24409.5	0.251		SWISS-PROT:P00761|TRYP_PIG Trypsin - Sus scrofa (Pig).	82	6			16858	2+	2211.1	0.998	0.904526	0.9941	R.LGEHNIDVLEGNEQFINAAK.I
2	1	CONTAM|P00761	24409.5	0.251		SWISS-PROT:P00761|TRYP_PIG Trypsin - Sus scrofa (Pig).	82	6			17465	3+	2211.1	0.01	4.52263	1	R.LGEHNIDVLEGNEQFINAAK.I
2	1	CONTAM|P00761	24409.5	0.251		SWISS-PROT:P00761|TRYP_PIG Trypsin - Sus scrofa (Pig).	82	6			17498	2+	2211.1	0.006	2.71358	1	R.LGEHNIDVLEGNEQFINAAK.I
2	1	CONTAM|P00761	24409.5	0.251		SWISS-PROT:P00761|TRYP_PIG Trypsin - Sus scrofa (Pig).	82	6			17649	3+	2211.1	0.01	4.52263	1	R.LGEHNIDVLEGNEQFINAAK.I
2	1	CONTAM|P00761	24409.5	0.251		SWISS-PROT:P00761|TRYP_PIG Trypsin - Sus scrofa (Pig).	82	6			17682	2+	2211.1	0.009	4.07036	1	R.LGEHNIDVLEGNEQFINAAK.I
2	1	CONTAM|P00761	24409.5	0.251		SWISS-PROT:P00761|TRYP_PIG Trypsin - Sus scrofa (Pig).	82	6			18740	3+	2211.1	1.993	3.16584	0.7919	R.LGEHNIDVLEGNEQFINAAK.I
2	1	CONTAM|P00761	24409.5	0.251		SWISS-PROT:P00761|TRYP_PIG Trypsin - Sus scrofa (Pig).	82	6			20672	3+	2283.18	0.007	3.0659	0.9998	K.IITHPNFNGNTLDNDIMLIK.L
3	1	CONTAM|P35527, sp|P35527|K1C9_HUMAN	62129.44576000013, 62064.327320000135	0.483	KRT9, KRT9	SWISS-PROT:P35527 Tax_Id=9606 Gene_Symbol=KRT9 Keratin, type I cytoskeletal 9, Keratin, type I cytoskeletal 9 OS=Homo sapiens GN=KRT9 PE=1 SV=3	70	22			5138	3+	1791.73	0.009	5.02308	1	R.GGSGGSYGGGGSGGGYGGGSGSR.G
3	1	CONTAM|P35527, sp|P35527|K1C9_HUMAN	62129.44576000013, 62064.327320000135	0.483	KRT9, KRT9	SWISS-PROT:P35527 Tax_Id=9606 Gene_Symbol=KRT9 Keratin, type I cytoskeletal 9, Keratin, type I cytoskeletal 9 OS=Homo sapiens GN=KRT9 PE=1 SV=3	70	22			5239	2+	1791.73	0.011	6.13932	0.9998	R.GGSGGSYGGGGSGGGYGGGSGSR.G
3	1	CONTAM|P35527, sp|P35527|K1C9_HUMAN	62129.44576000013, 62064.327320000135	0.483	KRT9, KRT9	SWISS-PROT:P35527 Tax_Id=9606 Gene_Symbol=KRT9 Keratin, type I cytoskeletal 9, Keratin, type I cytoskeletal 9 OS=Homo sapiens GN=KRT9 PE=1 SV=3	70	22			5317	2+	1235.53	0.006	4.85622	1	R.FSSSSGYGGGSSR.V
3	1	CONTAM|P35527, sp|P35527|K1C9_HUMAN	62129.44576000013, 62064.327320000135	0.483	KRT9, KRT9	SWISS-PROT:P35527 Tax_Id=9606 Gene_Symbol=KRT9 Keratin, type I cytoskeletal 9, Keratin, type I cytoskeletal 9 OS=Homo sapiens GN=KRT9 PE=1 SV=3	70	22			5666	2+	1235.53	0.006	4.85622	0.971	R.FSSSSGYGGGSSR.V
3	1	CONTAM|P35527, sp|P35527|K1C9_HUMAN	62129.44576000013, 62064.327320000135	0.483	KRT9, KRT9	SWISS-PROT:P35527 Tax_Id=9606 Gene_Symbol=KRT9 Keratin, type I cytoskeletal 9, Keratin, type I cytoskeletal 9 OS=Homo sapiens GN=KRT9 PE=1 SV=3	70	22			5985	2+	1232.6	0.007	5.67906	1	R.SGGGGGGGLGSGGSIR.S
3	1	CONTAM|P35527, sp|P35527|K1C9_HUMAN	62129.44576000013, 62064.327320000135	0.483	KRT9, KRT9	SWISS-PROT:P35527 Tax_Id=9606 Gene_Symbol=KRT9 Keratin, type I cytoskeletal 9, Keratin, type I cytoskeletal 9 OS=Homo sapiens GN=KRT9 PE=1 SV=3	70	22			6190	2+	1232.6	0.005	4.05647	0.9858	R.SGGGGGGGLGSGGSIR.S
3	1	CONTAM|P35527, sp|P35527|K1C9_HUMAN	62129.44576000013, 62064.327320000135	0.483	KRT9, KRT9	SWISS-PROT:P35527 Tax_Id=9606 Gene_Symbol=KRT9 Keratin, type I cytoskeletal 9, Keratin, type I cytoskeletal 9 OS=Homo sapiens GN=KRT9 PE=1 SV=3	70	22			6331	2+	1065.5	0.004	3.75411	0.9995	K.STMQELNSR.L
3	1	CONTAM|P35527, sp|P35527|K1C9_HUMAN	62129.44576000013, 62064.327320000135	0.483	KRT9, KRT9	SWISS-PROT:P35527 Tax_Id=9606 Gene_Symbol=KRT9 Keratin, type I cytoskeletal 9, Keratin, type I cytoskeletal 9 OS=Homo sapiens GN=KRT9 PE=1 SV=3	70	22			6672	2+	1082.49	0.005	4.61897	0.9986	K.FEM"EQNLR.Q
3	1	CONTAM|P35527, sp|P35527|K1C9_HUMAN	62129.44576000013, 62064.327320000135	0.483	KRT9, KRT9	SWISS-PROT:P35527 Tax_Id=9606 Gene_Symbol=KRT9 Keratin, type I cytoskeletal 9, Keratin, type I cytoskeletal 9 OS=Homo sapiens GN=KRT9 PE=1 SV=3	70	22			8405	3+	3223.28	0.019	5.89461	1	R.GGSGGSHGGGSGFGGESGGSYGGGEEASGSGGGYGGGSGK.S
3	1	CONTAM|P35527, sp|P35527|K1C9_HUMAN	62129.44576000013, 62064.327320000135	0.483	KRT9, KRT9	SWISS-PROT:P35527 Tax_Id=9606 Gene_Symbol=KRT9 Keratin, type I cytoskeletal 9, Keratin, type I cytoskeletal 9 OS=Homo sapiens GN=KRT9 PE=1 SV=3	70	22			8452	2+	3223.28	1.012	3.72291	1	R.GGSGGSHGGGSGFGGESGGSYGGGEEASGSGGGYGGGSGK.S
3	1	CONTAM|P35527, sp|P35527|K1C9_HUMAN	62129.44576000013, 62064.327320000135	0.483	KRT9, KRT9	SWISS-PROT:P35527 Tax_Id=9606 Gene_Symbol=KRT9 Keratin, type I cytoskeletal 9, Keratin, type I cytoskeletal 9 OS=Homo sapiens GN=KRT9 PE=1 SV=3	70	22			8589	3+	3223.28	0.022	6.82534	1	R.GGSGGSHGGGSGFGGESGGSYGGGEEASGSGGGYGGGSGK.S
3	1	CONTAM|P35527, sp|P35527|K1C9_HUMAN	62129.44576000013, 62064.327320000135	0.483	KRT9, KRT9	SWISS-PROT:P35527 Tax_Id=9606 Gene_Symbol=KRT9 Keratin, type I cytoskeletal 9, Keratin, type I cytoskeletal 9 OS=Homo sapiens GN=KRT9 PE=1 SV=3	70	22			10326	2+	967.452	0.005	5.16822	0.6786	K.IQDWYDK.K
3	1	CONTAM|P35527, sp|P35527|K1C9_HUMAN	62129.44576000013, 62064.327320000135	0.483	KRT9, KRT9	SWISS-PROT:P35527 Tax_Id=9606 Gene_Symbol=KRT9 Keratin, type I cytoskeletal 9, Keratin, type I cytoskeletal 9 OS=Homo sapiens GN=KRT9 PE=1 SV=3	70	22			10499	2+	967.452	0.004	4.13457	0.602	K.IQDWYDK.K
3	1	CONTAM|P35527, sp|P35527|K1C9_HUMAN	62129.44576000013, 62064.327320000135	0.483	KRT9, KRT9	SWISS-PROT:P35527 Tax_Id=9606 Gene_Symbol=KRT9 Keratin, type I cytoskeletal 9, Keratin, type I cytoskeletal 9 OS=Homo sapiens GN=KRT9 PE=1 SV=3	70	22			10784	2+	1206.6	0.005	4.14386	0.8491	R.QVLDNLTM"EK.S
3	1	CONTAM|P35527, sp|P35527|K1C9_HUMAN	62129.44576000013, 62064.327320000135	0.483	KRT9, KRT9	SWISS-PROT:P35527 Tax_Id=9606 Gene_Symbol=KRT9 Keratin, type I cytoskeletal 9, Keratin, type I cytoskeletal 9 OS=Homo sapiens GN=KRT9 PE=1 SV=3	70	22			10853	2+	1066.5	0.005	4.68824	0.9471	K.FEMEQNLR.Q
3	1	CONTAM|P35527, sp|P35527|K1C9_HUMAN	62129.44576000013, 62064.327320000135	0.483	KRT9, KRT9	SWISS-PROT:P35527 Tax_Id=9606 Gene_Symbol=KRT9 Keratin, type I cytoskeletal 9, Keratin, type I cytoskeletal 9 OS=Homo sapiens GN=KRT9 PE=1 SV=3	70	22			11199	2+	1586.77	0.006	3.78128	1	K.VQALEEANNDLENK.I
3	1	CONTAM|P35527, sp|P35527|K1C9_HUMAN	62129.44576000013, 62064.327320000135	0.483	KRT9, KRT9	SWISS-PROT:P35527 Tax_Id=9606 Gene_Symbol=KRT9 Keratin, type I cytoskeletal 9, Keratin, type I cytoskeletal 9 OS=Homo sapiens GN=KRT9 PE=1 SV=3	70	22			13033	3+	1307.68	0.006	4.58829	0.9694	R.IKFEMEQNLR.Q
3	1	CONTAM|P35527, sp|P35527|K1C9_HUMAN	62129.44576000013, 62064.327320000135	0.483	KRT9, KRT9	SWISS-PROT:P35527 Tax_Id=9606 Gene_Symbol=KRT9 Keratin, type I cytoskeletal 9, Keratin, type I cytoskeletal 9 OS=Homo sapiens GN=KRT9 PE=1 SV=3	70	22			13059	2+	1060.56	0.004	3.77158	0.9996	K.TLLDIDNTR.M
3	1	CONTAM|P35527, sp|P35527|K1C9_HUMAN	62129.44576000013, 62064.327320000135	0.483	KRT9, KRT9	SWISS-PROT:P35527 Tax_Id=9606 Gene_Symbol=KRT9 Keratin, type I cytoskeletal 9, Keratin, type I cytoskeletal 9 OS=Homo sapiens GN=KRT9 PE=1 SV=3	70	22			13235	2+	1060.56	0.005	4.71448	0.9957	K.TLLDIDNTR.M
3	1	CONTAM|P35527, sp|P35527|K1C9_HUMAN	62129.44576000013, 62064.327320000135	0.483	KRT9, KRT9	SWISS-PROT:P35527 Tax_Id=9606 Gene_Symbol=KRT9 Keratin, type I cytoskeletal 9, Keratin, type I cytoskeletal 9 OS=Homo sapiens GN=KRT9 PE=1 SV=3	70	22			14211	2+	897.413	0.005	5.57157	0.9987	R.MTLDDFR.I
3	1	CONTAM|P35527, sp|P35527|K1C9_HUMAN	62129.44576000013, 62064.327320000135	0.483	KRT9, KRT9	SWISS-PROT:P35527 Tax_Id=9606 Gene_Symbol=KRT9 Keratin, type I cytoskeletal 9, Keratin, type I cytoskeletal 9 OS=Homo sapiens GN=KRT9 PE=1 SV=3	70	22			17174	3+	2510.13	0.012	4.78063	1	K.EIETYHNLLEGGQEDFESSGAGK.I
3	1	CONTAM|P35527, sp|P35527|K1C9_HUMAN	62129.44576000013, 62064.327320000135	0.483	KRT9, KRT9	SWISS-PROT:P35527 Tax_Id=9606 Gene_Symbol=KRT9 Keratin, type I cytoskeletal 9, Keratin, type I cytoskeletal 9 OS=Homo sapiens GN=KRT9 PE=1 SV=3	70	22			17359	3+	2510.13	0.012	4.78063	1	K.EIETYHNLLEGGQEDFESSGAGK.I
3	1	CONTAM|P35527, sp|P35527|K1C9_HUMAN	62129.44576000013, 62064.327320000135	0.483	KRT9, KRT9	SWISS-PROT:P35527 Tax_Id=9606 Gene_Symbol=KRT9 Keratin, type I cytoskeletal 9, Keratin, type I cytoskeletal 9 OS=Homo sapiens GN=KRT9 PE=1 SV=3	70	22			19467	2+	2705.16	1.009	3.32697	1	R.GGGGSFGYSYGGGSGGGFSASSLGGGFGGGSR.G
3	1	CONTAM|P35527, sp|P35527|K1C9_HUMAN	62129.44576000013, 62064.327320000135	0.483	KRT9, KRT9	SWISS-PROT:P35527 Tax_Id=9606 Gene_Symbol=KRT9 Keratin, type I cytoskeletal 9, Keratin, type I cytoskeletal 9 OS=Homo sapiens GN=KRT9 PE=1 SV=3	70	22			19578	3+	2705.16	0.018	6.65395	1	R.GGGGSFGYSYGGGSGGGFSASSLGGGFGGGSR.G
3	1	CONTAM|P35527, sp|P35527|K1C9_HUMAN	62129.44576000013, 62064.327320000135	0.483	KRT9, KRT9	SWISS-PROT:P35527 Tax_Id=9606 Gene_Symbol=KRT9 Keratin, type I cytoskeletal 9, Keratin, type I cytoskeletal 9 OS=Homo sapiens GN=KRT9 PE=1 SV=3	70	22			19673	2+	2705.16	0.018	6.65395	1	R.GGGGSFGYSYGGGSGGGFSASSLGGGFGGGSR.G
3	1	CONTAM|P35527, sp|P35527|K1C9_HUMAN	62129.44576000013, 62064.327320000135	0.483	KRT9, KRT9	SWISS-PROT:P35527 Tax_Id=9606 Gene_Symbol=KRT9 Keratin, type I cytoskeletal 9, Keratin, type I cytoskeletal 9 OS=Homo sapiens GN=KRT9 PE=1 SV=3	70	22			20018	3+	1837.97	0.007	3.80856	1	R.HGVQELEIELQSQLSK.K
3	1	CONTAM|P35527, sp|P35527|K1C9_HUMAN	62129.44576000013, 62064.327320000135	0.483	KRT9, KRT9	SWISS-PROT:P35527 Tax_Id=9606 Gene_Symbol=KRT9 Keratin, type I cytoskeletal 9, Keratin, type I cytoskeletal 9 OS=Homo sapiens GN=KRT9 PE=1 SV=3	70	22			20029	2+	1837.97	0.005	2.7204	1	R.HGVQELEIELQSQLSK.K
3	1	CONTAM|P35527, sp|P35527|K1C9_HUMAN	62129.44576000013, 62064.327320000135	0.483	KRT9, KRT9	SWISS-PROT:P35527 Tax_Id=9606 Gene_Symbol=KRT9 Keratin, type I cytoskeletal 9, Keratin, type I cytoskeletal 9 OS=Homo sapiens GN=KRT9 PE=1 SV=3	70	22			20193	3+	1837.97	0.008	4.35264	1	R.HGVQELEIELQSQLSK.K
3	1	CONTAM|P35527, sp|P35527|K1C9_HUMAN	62129.44576000013, 62064.327320000135	0.483	KRT9, KRT9	SWISS-PROT:P35527 Tax_Id=9606 Gene_Symbol=KRT9 Keratin, type I cytoskeletal 9, Keratin, type I cytoskeletal 9 OS=Homo sapiens GN=KRT9 PE=1 SV=3	70	22			20202	2+	1837.97	0.009	4.89672	1	R.HGVQELEIELQSQLSK.K
3	1	CONTAM|P35527, sp|P35527|K1C9_HUMAN	62129.44576000013, 62064.327320000135	0.483	KRT9, KRT9	SWISS-PROT:P35527 Tax_Id=9606 Gene_Symbol=KRT9 Keratin, type I cytoskeletal 9, Keratin, type I cytoskeletal 9 OS=Homo sapiens GN=KRT9 PE=1 SV=3	70	22			23841	2+	3264.51	1.014	4.28854	0.9994	K.DIENQYETQITQIEHEVSSSGQEVQSSAK.E
3	1	CONTAM|P35527, sp|P35527|K1C9_HUMAN	62129.44576000013, 62064.327320000135	0.483	KRT9, KRT9	SWISS-PROT:P35527 Tax_Id=9606 Gene_Symbol=KRT9 Keratin, type I cytoskeletal 9, Keratin, type I cytoskeletal 9 OS=Homo sapiens GN=KRT9 PE=1 SV=3	70	22			23927	3+	3264.51	0.017	5.20751	1	K.DIENQYETQITQIEHEVSSSGQEVQSSAK.E
3	1	CONTAM|P35527, sp|P35527|K1C9_HUMAN	62129.44576000013, 62064.327320000135	0.483	KRT9, KRT9	SWISS-PROT:P35527 Tax_Id=9606 Gene_Symbol=KRT9 Keratin, type I cytoskeletal 9, Keratin, type I cytoskeletal 9 OS=Homo sapiens GN=KRT9 PE=1 SV=3	70	22			26160	3+	2203.01	0.011	4.99316	1	K.SDLEM"QYETLQEELM"ALK.K
3	1	CONTAM|P35527, sp|P35527|K1C9_HUMAN	62129.44576000013, 62064.327320000135	0.483	KRT9, KRT9	SWISS-PROT:P35527 Tax_Id=9606 Gene_Symbol=KRT9 Keratin, type I cytoskeletal 9, Keratin, type I cytoskeletal 9 OS=Homo sapiens GN=KRT9 PE=1 SV=3	70	22			26227	2+	2203.01	0.013	5.90101	0.9998	K.SDLEM"QYETLQEELM"ALK.K
3	1	CONTAM|P35527, sp|P35527|K1C9_HUMAN	62129.44576000013, 62064.327320000135	0.483	KRT9, KRT9	SWISS-PROT:P35527 Tax_Id=9606 Gene_Symbol=KRT9 Keratin, type I cytoskeletal 9, Keratin, type I cytoskeletal 9 OS=Homo sapiens GN=KRT9 PE=1 SV=3	70	22			26317	3+	2203.01	0.009	4.08531	1	K.SDLEM"QYETLQEELM"ALK.K
3	1	CONTAM|P35527, sp|P35527|K1C9_HUMAN	62129.44576000013, 62064.327320000135	0.483	KRT9, KRT9	SWISS-PROT:P35527 Tax_Id=9606 Gene_Symbol=KRT9 Keratin, type I cytoskeletal 9, Keratin, type I cytoskeletal 9 OS=Homo sapiens GN=KRT9 PE=1 SV=3	70	22			26382	2+	2203.01	0.013	5.90101	1	K.SDLEM"QYETLQEELM"ALK.K
3	1	CONTAM|P35527, sp|P35527|K1C9_HUMAN	62129.44576000013, 62064.327320000135	0.483	KRT9, KRT9	SWISS-PROT:P35527 Tax_Id=9606 Gene_Symbol=KRT9 Keratin, type I cytoskeletal 9, Keratin, type I cytoskeletal 9 OS=Homo sapiens GN=KRT9 PE=1 SV=3	70	22			26486	3+	2203.01	0.011	4.99316	0.9999	K.SDLEM"QYETLQEELM"ALK.K
3	1	CONTAM|P35527, sp|P35527|K1C9_HUMAN	62129.44576000013, 62064.327320000135	0.483	KRT9, KRT9	SWISS-PROT:P35527 Tax_Id=9606 Gene_Symbol=KRT9 Keratin, type I cytoskeletal 9, Keratin, type I cytoskeletal 9 OS=Homo sapiens GN=KRT9 PE=1 SV=3	70	22			26506	2+	2187.02	1.02	9.14486	0.9947	K.SDLEMQYETLQEELM"ALK.K
3	1	CONTAM|P35527, sp|P35527|K1C9_HUMAN	62129.44576000013, 62064.327320000135	0.483	KRT9, KRT9	SWISS-PROT:P35527 Tax_Id=9606 Gene_Symbol=KRT9 Keratin, type I cytoskeletal 9, Keratin, type I cytoskeletal 9 OS=Homo sapiens GN=KRT9 PE=1 SV=3	70	22			27223	2+	2902.41	1.018	6.20174	0.9992	K.NYSPYYNTIDDLKDQIVDLTVGNNK.T
3	1	CONTAM|P35527, sp|P35527|K1C9_HUMAN	62129.44576000013, 62064.327320000135	0.483	KRT9, KRT9	SWISS-PROT:P35527 Tax_Id=9606 Gene_Symbol=KRT9 Keratin, type I cytoskeletal 9, Keratin, type I cytoskeletal 9 OS=Homo sapiens GN=KRT9 PE=1 SV=3	70	22			27293	3+	2902.41	0.012	4.13449	0.9998	K.NYSPYYNTIDDLKDQIVDLTVGNNK.T
3	1	CONTAM|P35527, sp|P35527|K1C9_HUMAN	62129.44576000013, 62064.327320000135	0.483	KRT9, KRT9	SWISS-PROT:P35527 Tax_Id=9606 Gene_Symbol=KRT9 Keratin, type I cytoskeletal 9, Keratin, type I cytoskeletal 9 OS=Homo sapiens GN=KRT9 PE=1 SV=3	70	22			27298	3+	2187.02	0.007	3.2007	1	K.SDLEM"QYETLQEELMALK.K
3	1	CONTAM|P35527, sp|P35527|K1C9_HUMAN	62129.44576000013, 62064.327320000135	0.483	KRT9, KRT9	SWISS-PROT:P35527 Tax_Id=9606 Gene_Symbol=KRT9 Keratin, type I cytoskeletal 9, Keratin, type I cytoskeletal 9 OS=Homo sapiens GN=KRT9 PE=1 SV=3	70	22			27335	2+	2187.02	0.022	10.0594	1	K.SDLEM"QYETLQEELMALK.K
3	1	CONTAM|P35527, sp|P35527|K1C9_HUMAN	62129.44576000013, 62064.327320000135	0.483	KRT9, KRT9	SWISS-PROT:P35527 Tax_Id=9606 Gene_Symbol=KRT9 Keratin, type I cytoskeletal 9, Keratin, type I cytoskeletal 9 OS=Homo sapiens GN=KRT9 PE=1 SV=3	70	22			27358	2+	2171.03	0.012	5.52734	1	K.SDLEMQYETLQEELMALK.K
3	1	CONTAM|P35527, sp|P35527|K1C9_HUMAN	62129.44576000013, 62064.327320000135	0.483	KRT9, KRT9	SWISS-PROT:P35527 Tax_Id=9606 Gene_Symbol=KRT9 Keratin, type I cytoskeletal 9, Keratin, type I cytoskeletal 9 OS=Homo sapiens GN=KRT9 PE=1 SV=3	70	22			27390	3+	2171.03	0.011	5.06673	1	K.SDLEMQYETLQEELMALK.K
3	1	CONTAM|P35527, sp|P35527|K1C9_HUMAN	62129.44576000013, 62064.327320000135	0.483	KRT9, KRT9	SWISS-PROT:P35527 Tax_Id=9606 Gene_Symbol=KRT9 Keratin, type I cytoskeletal 9, Keratin, type I cytoskeletal 9 OS=Homo sapiens GN=KRT9 PE=1 SV=3	70	22			29147	3+	2902.41	0.994	2.06725	0.9773	K.NYSPYYNTIDDLKDQIVDLTVGNNK.T
3	1	CONTAM|P35527, sp|P35527|K1C9_HUMAN	62129.44576000013, 62064.327320000135	0.483	KRT9, KRT9	SWISS-PROT:P35527 Tax_Id=9606 Gene_Symbol=KRT9 Keratin, type I cytoskeletal 9, Keratin, type I cytoskeletal 9 OS=Homo sapiens GN=KRT9 PE=1 SV=3	70	22			5109	2+	1791.73	0.01	5.5812	0.9997	R.GGSGGSYGGGGSGGGYGGGSGSR.G
3	1	CONTAM|P35527, sp|P35527|K1C9_HUMAN	62129.44576000013, 62064.327320000135	0.483	KRT9, KRT9	SWISS-PROT:P35527 Tax_Id=9606 Gene_Symbol=KRT9 Keratin, type I cytoskeletal 9, Keratin, type I cytoskeletal 9 OS=Homo sapiens GN=KRT9 PE=1 SV=3	70	22			6089	2+	1232.6	0.005	4.05647	1	R.SGGGGGGGLGSGGSIR.S
3	1	CONTAM|P35527, sp|P35527|K1C9_HUMAN	62129.44576000013, 62064.327320000135	0.483	KRT9, KRT9	SWISS-PROT:P35527 Tax_Id=9606 Gene_Symbol=KRT9 Keratin, type I cytoskeletal 9, Keratin, type I cytoskeletal 9 OS=Homo sapiens GN=KRT9 PE=1 SV=3	70	22			6438	2+	1065.5	0.003	2.81558	0.9016	K.STMQELNSR.L
3	1	CONTAM|P35527, sp|P35527|K1C9_HUMAN	62129.44576000013, 62064.327320000135	0.483	KRT9, KRT9	SWISS-PROT:P35527 Tax_Id=9606 Gene_Symbol=KRT9 Keratin, type I cytoskeletal 9, Keratin, type I cytoskeletal 9 OS=Homo sapiens GN=KRT9 PE=1 SV=3	70	22			16098	3+	2510.13	0.014	5.5774	1	K.EIETYHNLLEGGQEDFESSGAGK.I
3	1	CONTAM|P35527, sp|P35527|K1C9_HUMAN	62129.44576000013, 62064.327320000135	0.483	KRT9, KRT9	SWISS-PROT:P35527 Tax_Id=9606 Gene_Symbol=KRT9 Keratin, type I cytoskeletal 9, Keratin, type I cytoskeletal 9 OS=Homo sapiens GN=KRT9 PE=1 SV=3	70	22			20967	3+	3264.51	0.025	7.65811	0.9994	K.DIENQYETQITQIEHEVSSSGQEVQSSAK.E
3	1	CONTAM|P35527, sp|P35527|K1C9_HUMAN	62129.44576000013, 62064.327320000135	0.483	KRT9, KRT9	SWISS-PROT:P35527 Tax_Id=9606 Gene_Symbol=KRT9 Keratin, type I cytoskeletal 9, Keratin, type I cytoskeletal 9 OS=Homo sapiens GN=KRT9 PE=1 SV=3	70	22			4712	2+	1791.73	0.023	12.8368	0.6331	R.GGSGGSYGGGGSGGGYGGGSGSR.G
3	1	CONTAM|P35527, sp|P35527|K1C9_HUMAN	62129.44576000013, 62064.327320000135	0.483	KRT9, KRT9	SWISS-PROT:P35527 Tax_Id=9606 Gene_Symbol=KRT9 Keratin, type I cytoskeletal 9, Keratin, type I cytoskeletal 9 OS=Homo sapiens GN=KRT9 PE=1 SV=3	70	22			4944	2+	1235.53	0.003	2.42811	1	R.FSSSSGYGGGSSR.V
3	1	CONTAM|P35527, sp|P35527|K1C9_HUMAN	62129.44576000013, 62064.327320000135	0.483	KRT9, KRT9	SWISS-PROT:P35527 Tax_Id=9606 Gene_Symbol=KRT9 Keratin, type I cytoskeletal 9, Keratin, type I cytoskeletal 9 OS=Homo sapiens GN=KRT9 PE=1 SV=3	70	22			4796	2+	1791.73	0.009	5.02308	1	R.GGSGGSYGGGGSGGGYGGGSGSR.G
3	1	CONTAM|P35527, sp|P35527|K1C9_HUMAN	62129.44576000013, 62064.327320000135	0.483	KRT9, KRT9	SWISS-PROT:P35527 Tax_Id=9606 Gene_Symbol=KRT9 Keratin, type I cytoskeletal 9, Keratin, type I cytoskeletal 9 OS=Homo sapiens GN=KRT9 PE=1 SV=3	70	22			5019	2+	1235.53	0.006	4.85622	1	R.FSSSSGYGGGSSR.V
3	1	CONTAM|P35527, sp|P35527|K1C9_HUMAN	62129.44576000013, 62064.327320000135	0.483	KRT9, KRT9	SWISS-PROT:P35527 Tax_Id=9606 Gene_Symbol=KRT9 Keratin, type I cytoskeletal 9, Keratin, type I cytoskeletal 9 OS=Homo sapiens GN=KRT9 PE=1 SV=3	70	22			5694	2+	1232.6	0.005	4.05647	1	R.SGGGGGGGLGSGGSIR.S
3	1	CONTAM|P35527, sp|P35527|K1C9_HUMAN	62129.44576000013, 62064.327320000135	0.483	KRT9, KRT9	SWISS-PROT:P35527 Tax_Id=9606 Gene_Symbol=KRT9 Keratin, type I cytoskeletal 9, Keratin, type I cytoskeletal 9 OS=Homo sapiens GN=KRT9 PE=1 SV=3	70	22			7928	3+	3223.28	1.014	4.3434	0.9998	R.GGSGGSHGGGSGFGGESGGSYGGGEEASGSGGGYGGGSGK.S
3	1	CONTAM|P35527, sp|P35527|K1C9_HUMAN	62129.44576000013, 62064.327320000135	0.483	KRT9, KRT9	SWISS-PROT:P35527 Tax_Id=9606 Gene_Symbol=KRT9 Keratin, type I cytoskeletal 9, Keratin, type I cytoskeletal 9 OS=Homo sapiens GN=KRT9 PE=1 SV=3	70	22			4770	2+	1791.73	0.012	6.69745	1	R.GGSGGSYGGGGSGGGYGGGSGSR.G
3	1	CONTAM|P35527, sp|P35527|K1C9_HUMAN	62129.44576000013, 62064.327320000135	0.483	KRT9, KRT9	SWISS-PROT:P35527 Tax_Id=9606 Gene_Symbol=KRT9 Keratin, type I cytoskeletal 9, Keratin, type I cytoskeletal 9 OS=Homo sapiens GN=KRT9 PE=1 SV=3	70	22			4822	3+	1791.73	1.015	8.37181	0.9984	R.GGSGGSYGGGGSGGGYGGGSGSR.G
3	1	CONTAM|P35527, sp|P35527|K1C9_HUMAN	62129.44576000013, 62064.327320000135	0.483	KRT9, KRT9	SWISS-PROT:P35527 Tax_Id=9606 Gene_Symbol=KRT9 Keratin, type I cytoskeletal 9, Keratin, type I cytoskeletal 9 OS=Homo sapiens GN=KRT9 PE=1 SV=3	70	22			4916	2+	1791.73	0.014	7.81369	1	R.GGSGGSYGGGGSGGGYGGGSGSR.G
3	1	CONTAM|P35527, sp|P35527|K1C9_HUMAN	62129.44576000013, 62064.327320000135	0.483	KRT9, KRT9	SWISS-PROT:P35527 Tax_Id=9606 Gene_Symbol=KRT9 Keratin, type I cytoskeletal 9, Keratin, type I cytoskeletal 9 OS=Homo sapiens GN=KRT9 PE=1 SV=3	70	22			5113	2+	1235.53	0.009	7.28433	1	R.FSSSSGYGGGSSR.V
3	1	CONTAM|P35527, sp|P35527|K1C9_HUMAN	62129.44576000013, 62064.327320000135	0.483	KRT9, KRT9	SWISS-PROT:P35527 Tax_Id=9606 Gene_Symbol=KRT9 Keratin, type I cytoskeletal 9, Keratin, type I cytoskeletal 9 OS=Homo sapiens GN=KRT9 PE=1 SV=3	70	22			10840	2+	1586.77	0.009	5.67191	1	K.VQALEEANNDLENK.I
3	1	CONTAM|P35527, sp|P35527|K1C9_HUMAN	62129.44576000013, 62064.327320000135	0.483	KRT9, KRT9	SWISS-PROT:P35527 Tax_Id=9606 Gene_Symbol=KRT9 Keratin, type I cytoskeletal 9, Keratin, type I cytoskeletal 9 OS=Homo sapiens GN=KRT9 PE=1 SV=3	70	22			4923	2+	1791.73	0.008	4.46496	1	R.GGSGGSYGGGGSGGGYGGGSGSR.G
3	1	CONTAM|P35527, sp|P35527|K1C9_HUMAN	62129.44576000013, 62064.327320000135	0.483	KRT9, KRT9	SWISS-PROT:P35527 Tax_Id=9606 Gene_Symbol=KRT9 Keratin, type I cytoskeletal 9, Keratin, type I cytoskeletal 9 OS=Homo sapiens GN=KRT9 PE=1 SV=3	70	22			6047	2+	1065.5	0.005	4.69264	0.9986	K.STMQELNSR.L
3	1	CONTAM|P35527, sp|P35527|K1C9_HUMAN	62129.44576000013, 62064.327320000135	0.483	KRT9, KRT9	SWISS-PROT:P35527 Tax_Id=9606 Gene_Symbol=KRT9 Keratin, type I cytoskeletal 9, Keratin, type I cytoskeletal 9 OS=Homo sapiens GN=KRT9 PE=1 SV=3	70	22			7939	3+	3223.28	-0.89	34.1267	1	R.GGSGGSHGGGSGFGGESGGSYGGGEEASGSGGGYGGGSGK.S
3	1	CONTAM|P35527, sp|P35527|K1C9_HUMAN	62129.44576000013, 62064.327320000135	0.483	KRT9, KRT9	SWISS-PROT:P35527 Tax_Id=9606 Gene_Symbol=KRT9 Keratin, type I cytoskeletal 9, Keratin, type I cytoskeletal 9 OS=Homo sapiens GN=KRT9 PE=1 SV=3	70	22			10319	2+	1206.6	0.007	5.80141	0.7582	R.QVLDNLTM"EK.S
3	1	CONTAM|P35527, sp|P35527|K1C9_HUMAN	62129.44576000013, 62064.327320000135	0.483	KRT9, KRT9	SWISS-PROT:P35527 Tax_Id=9606 Gene_Symbol=KRT9 Keratin, type I cytoskeletal 9, Keratin, type I cytoskeletal 9 OS=Homo sapiens GN=KRT9 PE=1 SV=3	70	22			12518	2+	1060.56	0.005	4.71448	0.9787	K.TLLDIDNTR.M
3	1	CONTAM|P35527, sp|P35527|K1C9_HUMAN	62129.44576000013, 62064.327320000135	0.483	KRT9, KRT9	SWISS-PROT:P35527 Tax_Id=9606 Gene_Symbol=KRT9 Keratin, type I cytoskeletal 9, Keratin, type I cytoskeletal 9 OS=Homo sapiens GN=KRT9 PE=1 SV=3	70	22			12698	2+	1060.56	0.009	8.48606	0.9956	K.TLLDIDNTR.M
3	1	CONTAM|P35527, sp|P35527|K1C9_HUMAN	62129.44576000013, 62064.327320000135	0.483	KRT9, KRT9	SWISS-PROT:P35527 Tax_Id=9606 Gene_Symbol=KRT9 Keratin, type I cytoskeletal 9, Keratin, type I cytoskeletal 9 OS=Homo sapiens GN=KRT9 PE=1 SV=3	70	22			16797	3+	2510.13	0.011	4.38224	1	K.EIETYHNLLEGGQEDFESSGAGK.I
3	1	CONTAM|P35527, sp|P35527|K1C9_HUMAN	62129.44576000013, 62064.327320000135	0.483	KRT9, KRT9	SWISS-PROT:P35527 Tax_Id=9606 Gene_Symbol=KRT9 Keratin, type I cytoskeletal 9, Keratin, type I cytoskeletal 9 OS=Homo sapiens GN=KRT9 PE=1 SV=3	70	22			23892	3+	3264.51	-0.011	3.36957	0.9993	K.DIENQYETQITQIEHEVSSSGQEVQSSAK.E
3	1	CONTAM|P35527, sp|P35527|K1C9_HUMAN	62129.44576000013, 62064.327320000135	0.483	KRT9, KRT9	SWISS-PROT:P35527 Tax_Id=9606 Gene_Symbol=KRT9 Keratin, type I cytoskeletal 9, Keratin, type I cytoskeletal 9 OS=Homo sapiens GN=KRT9 PE=1 SV=3	70	22			4795	2+	1791.73	0.014	7.81369	0.9997	R.GGSGGSYGGGGSGGGYGGGSGSR.G
3	1	CONTAM|P35527, sp|P35527|K1C9_HUMAN	62129.44576000013, 62064.327320000135	0.483	KRT9, KRT9	SWISS-PROT:P35527 Tax_Id=9606 Gene_Symbol=KRT9 Keratin, type I cytoskeletal 9, Keratin, type I cytoskeletal 9 OS=Homo sapiens GN=KRT9 PE=1 SV=3	70	22			7923	3+	3223.28	-0.893	33.196	0.7632	R.GGSGGSHGGGSGFGGESGGSYGGGEEASGSGGGYGGGSGK.S
4	1	CONTAM|Q1A7A4	188739	0.057		TREMBL:Q1A7A4 (Bos taurus) similar to complement component C5	36	6			28005	3+	3111.61	0.014	4.49927	1	R.LLVYYIVTGEQTAELVSDSVWLNIEEK.C
4	1	CONTAM|Q1A7A4	188739	0.057		TREMBL:Q1A7A4 (Bos taurus) similar to complement component C5	36	6			9688	2+	1362.73	0.907	68.2456	0.9993	R.VYSLNDDLKPAK.R
4	1	CONTAM|Q1A7A4	188739	0.057		TREMBL:Q1A7A4 (Bos taurus) similar to complement component C5	36	6			9217	2+	1083.62	0.006	5.53702	0.9052	K.LQGTLPVEAR.E
4	1	CONTAM|Q1A7A4	188739	0.057		TREMBL:Q1A7A4 (Bos taurus) similar to complement component C5	36	6			9400	2+	1083.62	0.005	4.61418	0.9991	K.LQGTLPVEAR.E
4	1	CONTAM|Q1A7A4	188739	0.057		TREMBL:Q1A7A4 (Bos taurus) similar to complement component C5	36	6			9591	2+	1083.62	-0.003	2.76851	0.9421	K.LQGTLPVEAR.E
4	1	CONTAM|Q1A7A4	188739	0.057		TREMBL:Q1A7A4 (Bos taurus) similar to complement component C5	36	6			35661	3+	3111.61	1.022	7.07029	1	R.LLVYYIVTGEQTAELVSDSVWLNIEEK.C
4	1	CONTAM|Q1A7A4	188739	0.057		TREMBL:Q1A7A4 (Bos taurus) similar to complement component C5	36	6			36036	3+	3111.61	1.013	4.1779	0.9999	R.LLVYYIVTGEQTAELVSDSVWLNIEEK.C
4	1	CONTAM|Q1A7A4	188739	0.057		TREMBL:Q1A7A4 (Bos taurus) similar to complement component C5	36	6			36213	3+	3111.61	1.005	1.60688	0.9961	R.LLVYYIVTGEQTAELVSDSVWLNIEEK.C
4	1	CONTAM|Q1A7A4	188739	0.057		TREMBL:Q1A7A4 (Bos taurus) similar to complement component C5	36	6			36468	3+	3111.61	0.014	4.49927	0.6713	R.LLVYYIVTGEQTAELVSDSVWLNIEEK.C
4	1	CONTAM|Q1A7A4	188739	0.057		TREMBL:Q1A7A4 (Bos taurus) similar to complement component C5	36	6			9534	2+	1083.62	0.005	4.61418	0.9998	K.LQGTLPVEAR.E
4	1	CONTAM|Q1A7A4	188739	0.057		TREMBL:Q1A7A4 (Bos taurus) similar to complement component C5	36	6			9711	2+	1083.62	-0.003	2.76851	0.9973	K.LQGTLPVEAR.E
4	1	CONTAM|Q1A7A4	188739	0.057		TREMBL:Q1A7A4 (Bos taurus) similar to complement component C5	36	6			10076	2+	1362.73	0.007	5.13676	1	R.VYSLNDDLKPAK.R
4	1	CONTAM|Q1A7A4	188739	0.057		TREMBL:Q1A7A4 (Bos taurus) similar to complement component C5	36	6			10170	2+	1362.73	-1.013	9.5397	1	R.VYSLNDDLKPAK.R
4	1	CONTAM|Q1A7A4	188739	0.057		TREMBL:Q1A7A4 (Bos taurus) similar to complement component C5	36	6			34022	3+	3111.61	1.016	5.14203	0.9996	R.LLVYYIVTGEQTAELVSDSVWLNIEEK.C
4	1	CONTAM|Q1A7A4	188739	0.057		TREMBL:Q1A7A4 (Bos taurus) similar to complement component C5	36	6			9529	2+	1083.62	0.004	3.69135	0.9999	K.LQGTLPVEAR.E
4	1	CONTAM|Q1A7A4	188739	0.057		TREMBL:Q1A7A4 (Bos taurus) similar to complement component C5	36	6			9704	2+	1083.62	0.004	3.69135	0.9998	K.LQGTLPVEAR.E
4	1	CONTAM|Q1A7A4	188739	0.057		TREMBL:Q1A7A4 (Bos taurus) similar to complement component C5	36	6			10166	2+	1362.73	-1.013	9.5397	1	R.VYSLNDDLKPAK.R
4	1	CONTAM|Q1A7A4	188739	0.057		TREMBL:Q1A7A4 (Bos taurus) similar to complement component C5	36	6			10295	2+	869.477	0.003	3.45035	0.6586	K.YVLSPYK.L
4	1	CONTAM|Q1A7A4	188739	0.057		TREMBL:Q1A7A4 (Bos taurus) similar to complement component C5	36	6			10425	2+	1362.73	0.991	6.60441	0.6396	R.VYSLNDDLKPAK.R
4	1	CONTAM|Q1A7A4	188739	0.057		TREMBL:Q1A7A4 (Bos taurus) similar to complement component C5	36	6			10502	3+	1362.73	0.988	8.80588	0.939	R.VYSLNDDLKPAK.R
4	1	CONTAM|Q1A7A4	188739	0.057		TREMBL:Q1A7A4 (Bos taurus) similar to complement component C5	36	6			10884	2+	1362.73	0.99	7.33823	0.6449	R.VYSLNDDLKPAK.R
4	1	CONTAM|Q1A7A4	188739	0.057		TREMBL:Q1A7A4 (Bos taurus) similar to complement component C5	36	6			24588	2+	1437.75	0.004	2.78213	1	K.GGSASTWLTAFALR.V
4	1	CONTAM|Q1A7A4	188739	0.057		TREMBL:Q1A7A4 (Bos taurus) similar to complement component C5	36	6			24650	3+	1437.75	1.012	8.34639	1	K.GGSASTWLTAFALR.V
4	1	CONTAM|Q1A7A4	188739	0.057		TREMBL:Q1A7A4 (Bos taurus) similar to complement component C5	36	6			33739	2+	2686.39	0.026	9.67843	0.8703	K.YLYIGVTIIESTGGFSEEAEIPGIK.Y
4	1	CONTAM|Q1A7A4	188739	0.057		TREMBL:Q1A7A4 (Bos taurus) similar to complement component C5	36	6			33824	3+	3111.61	0.01	3.21377	1	R.LLVYYIVTGEQTAELVSDSVWLNIEEK.C
4	1	CONTAM|Q1A7A4	188739	0.057		TREMBL:Q1A7A4 (Bos taurus) similar to complement component C5	36	6			34009	3+	3111.61	0.01	3.21377	0.9998	R.LLVYYIVTGEQTAELVSDSVWLNIEEK.C
4	1	CONTAM|Q1A7A4	188739	0.057		TREMBL:Q1A7A4 (Bos taurus) similar to complement component C5	36	6			34164	3+	3111.61	0.01	3.21377	1	R.LLVYYIVTGEQTAELVSDSVWLNIEEK.C
4	1	CONTAM|Q1A7A4	188739	0.057		TREMBL:Q1A7A4 (Bos taurus) similar to complement component C5	36	6			34318	3+	3111.61	0.001	0.321377	1	R.LLVYYIVTGEQTAELVSDSVWLNIEEK.C
4	1	CONTAM|Q1A7A4	188739	0.057		TREMBL:Q1A7A4 (Bos taurus) similar to complement component C5	36	6			34460	3+	3111.61	0.007	2.24964	1	R.LLVYYIVTGEQTAELVSDSVWLNIEEK.C
4	1	CONTAM|Q1A7A4	188739	0.057		TREMBL:Q1A7A4 (Bos taurus) similar to complement component C5	36	6			34748	3+	3111.61	0.012	3.85652	1	R.LLVYYIVTGEQTAELVSDSVWLNIEEK.C
4	1	CONTAM|Q1A7A4	188739	0.057		TREMBL:Q1A7A4 (Bos taurus) similar to complement component C5	36	6			34880	3+	3111.61	0.015	4.82065	1	R.LLVYYIVTGEQTAELVSDSVWLNIEEK.C
4	1	CONTAM|Q1A7A4	188739	0.057		TREMBL:Q1A7A4 (Bos taurus) similar to complement component C5	36	6			35012	3+	3111.61	0.011	3.53514	1	R.LLVYYIVTGEQTAELVSDSVWLNIEEK.C
4	1	CONTAM|Q1A7A4	188739	0.057		TREMBL:Q1A7A4 (Bos taurus) similar to complement component C5	36	6			35409	3+	3111.61	0.007	2.24964	1	R.LLVYYIVTGEQTAELVSDSVWLNIEEK.C
4	1	CONTAM|Q1A7A4	188739	0.057		TREMBL:Q1A7A4 (Bos taurus) similar to complement component C5	36	6			35544	3+	3111.61	0.011	3.53514	1	R.LLVYYIVTGEQTAELVSDSVWLNIEEK.C
4	1	CONTAM|Q1A7A4	188739	0.057		TREMBL:Q1A7A4 (Bos taurus) similar to complement component C5	36	6			35672	3+	3111.61	1.02	6.42753	1	R.LLVYYIVTGEQTAELVSDSVWLNIEEK.C
4	1	CONTAM|Q1A7A4	188739	0.057		TREMBL:Q1A7A4 (Bos taurus) similar to complement component C5	36	6			35805	3+	3111.61	1.02	6.42753	0.9999	R.LLVYYIVTGEQTAELVSDSVWLNIEEK.C
5	1	CONTAM|Q1RMN8	24536.2	0.06		TREMBL:Q1RMN8 (Bos taurus) Similar to Immunoglobulin lambda-like polypeptide 1	2	2	0.94	2	8460	2+	1441.71	0.999	0.693619	0.9987	R.VSITC'SGSSSNIGR.D	24948898	23335650
5	1	CONTAM|Q1RMN8	24536.2	0.06		TREMBL:Q1RMN8 (Bos taurus) Similar to Immunoglobulin lambda-like polypeptide 1	2	2	0.94	2	8472	2+	1438.69	1.018	12.5113	0.9996	R.VSITCSGSSSNIGR.D	24948898	23335650
6	1	CONTAM|Q5D862, sp|Q5D862|FILA2_HUMAN	248072.57355999688, 248072.57355999688	0.026	FLG2, FLG2	Filaggrin-2 OS=Homo sapiens GN=FLG2 PE=1 SV=1, Filaggrin-2 OS=Homo sapiens GN=FLG2 PE=1 SV=1	2	2			3978	3+	2500.05	1.017	6.79987	1	R.SGQSSYGQHSSGSSQSSGYGQHGSR.Q
6	1	CONTAM|Q5D862, sp|Q5D862|FILA2_HUMAN	248072.57355999688, 248072.57355999688	0.026	FLG2, FLG2	Filaggrin-2 OS=Homo sapiens GN=FLG2 PE=1 SV=1, Filaggrin-2 OS=Homo sapiens GN=FLG2 PE=1 SV=1	2	2			20673	2+	1269.71	0.006	4.72549	1	R.SVVTVIDVFYK.Y
7	1	CONTAM|Q86YZ3, sp|Q86YZ3|HORN_HUMAN	282389.92267999204, 282389.92267999204	0.088	HRNR, HRNR	Hornerin OS=Homo sapiens GN=HRNR PE=1 SV=2, Hornerin OS=Homo sapiens GN=HRNR PE=1 SV=2	14	6			2505	3+	2122.88	0.011	5.18165	1	R.GEQHGSSSGSSSSYGQHGSGSR.Q
7	1	CONTAM|Q86YZ3, sp|Q86YZ3|HORN_HUMAN	282389.92267999204, 282389.92267999204	0.088	HRNR, HRNR	Hornerin OS=Homo sapiens GN=HRNR PE=1 SV=2, Hornerin OS=Homo sapiens GN=HRNR PE=1 SV=2	14	6			2519	3+	2152.89	0.009	4.18043	1	R.SEQHGSSSGSSSSYGQHGSGSR.Q
7	1	CONTAM|Q86YZ3, sp|Q86YZ3|HORN_HUMAN	282389.92267999204, 282389.92267999204	0.088	HRNR, HRNR	Hornerin OS=Homo sapiens GN=HRNR PE=1 SV=2, Hornerin OS=Homo sapiens GN=HRNR PE=1 SV=2	14	6			3254	3+	1947.9	0.01	5.13373	0.9999	R.QSLGHGQHGSGSGQSPSPSR.G
7	1	CONTAM|Q86YZ3, sp|Q86YZ3|HORN_HUMAN	282389.92267999204, 282389.92267999204	0.088	HRNR, HRNR	Hornerin OS=Homo sapiens GN=HRNR PE=1 SV=2, Hornerin OS=Homo sapiens GN=HRNR PE=1 SV=2	14	6			4427	3+	1584.71	0.006	3.78617	0.9998	R.GPYESGSGHSSGLGHR.E
7	1	CONTAM|Q86YZ3, sp|Q86YZ3|HORN_HUMAN	282389.92267999204, 282389.92267999204	0.088	HRNR, HRNR	Hornerin OS=Homo sapiens GN=HRNR PE=1 SV=2, Hornerin OS=Homo sapiens GN=HRNR PE=1 SV=2	14	6			4788	2+	1747.77	0.012	6.86588	0.9997	R.GSGSGQSPSSGQHGTGFGR.S
7	1	CONTAM|Q86YZ3, sp|Q86YZ3|HORN_HUMAN	282389.92267999204, 282389.92267999204	0.088	HRNR, HRNR	Hornerin OS=Homo sapiens GN=HRNR PE=1 SV=2, Hornerin OS=Homo sapiens GN=HRNR PE=1 SV=2	14	6			1257	3+	1885.84	0.011	5.83294	0.9159	R.HGSGLGHSSSHGQHGSGSGR.S
7	1	CONTAM|Q86YZ3, sp|Q86YZ3|HORN_HUMAN	282389.92267999204, 282389.92267999204	0.088	HRNR, HRNR	Hornerin OS=Homo sapiens GN=HRNR PE=1 SV=2, Hornerin OS=Homo sapiens GN=HRNR PE=1 SV=2	14	6			3209	3+	1947.9	0.009	4.62036	0.9665	R.QSLGHGQHGSGSGQSPSPSR.G
7	1	CONTAM|Q86YZ3, sp|Q86YZ3|HORN_HUMAN	282389.92267999204, 282389.92267999204	0.088	HRNR, HRNR	Hornerin OS=Homo sapiens GN=HRNR PE=1 SV=2, Hornerin OS=Homo sapiens GN=HRNR PE=1 SV=2	14	6			4703	3+	1747.77	0.009	5.14941	0.9787	R.GSGSGQSPSSGQHGTGFGR.S
7	1	CONTAM|Q86YZ3, sp|Q86YZ3|HORN_HUMAN	282389.92267999204, 282389.92267999204	0.088	HRNR, HRNR	Hornerin OS=Homo sapiens GN=HRNR PE=1 SV=2, Hornerin OS=Homo sapiens GN=HRNR PE=1 SV=2	14	6			3220	3+	1947.9	0.006	3.08024	0.9435	R.QSLGHGQHGSGSGQSPSPSR.G
7	1	CONTAM|Q86YZ3, sp|Q86YZ3|HORN_HUMAN	282389.92267999204, 282389.92267999204	0.088	HRNR, HRNR	Hornerin OS=Homo sapiens GN=HRNR PE=1 SV=2, Hornerin OS=Homo sapiens GN=HRNR PE=1 SV=2	14	6			4309	3+	1584.71	0.007	4.4172	0.9748	R.GPYESGSGHSSGLGHR.E
7	1	CONTAM|Q86YZ3, sp|Q86YZ3|HORN_HUMAN	282389.92267999204, 282389.92267999204	0.088	HRNR, HRNR	Hornerin OS=Homo sapiens GN=HRNR PE=1 SV=2, Hornerin OS=Homo sapiens GN=HRNR PE=1 SV=2	14	6			2386	3+	2122.88	0.008	3.76847	1	R.GEQHGSSSGSSSSYGQHGSGSR.Q
7	1	CONTAM|Q86YZ3, sp|Q86YZ3|HORN_HUMAN	282389.92267999204, 282389.92267999204	0.088	HRNR, HRNR	Hornerin OS=Homo sapiens GN=HRNR PE=1 SV=2, Hornerin OS=Homo sapiens GN=HRNR PE=1 SV=2	14	6			4155	3+	1584.71	0.008	5.04823	0.9998	R.GPYESGSGHSSGLGHR.E
7	1	CONTAM|Q86YZ3, sp|Q86YZ3|HORN_HUMAN	282389.92267999204, 282389.92267999204	0.088	HRNR, HRNR	Hornerin OS=Homo sapiens GN=HRNR PE=1 SV=2, Hornerin OS=Homo sapiens GN=HRNR PE=1 SV=2	14	6			4441	2+	1747.77	0.012	6.86588	0.8828	R.GSGSGQSPSSGQHGTGFGR.S
7	1	CONTAM|Q86YZ3, sp|Q86YZ3|HORN_HUMAN	282389.92267999204, 282389.92267999204	0.088	HRNR, HRNR	Hornerin OS=Homo sapiens GN=HRNR PE=1 SV=2, Hornerin OS=Homo sapiens GN=HRNR PE=1 SV=2	14	6			3099	3+	1947.9	0.01	5.13373	0.9998	R.QSLGHGQHGSGSGQSPSPSR.G
8	1	UPS1_UPS2|P00441ups|SODC_HUMAN_UPS	15804.5	0.542		Superoxide dismutase [Cu-Zn] (Chain 2-154) - Homo sapiens (Human)	6	6	1.4	4	21986	3+	3737.85	-0.005	1.33767	0.9987	R.HVGDLGNVTADKDGVADVSIEDSVISLSGDHC'IIGR.T	130829	246749
8	1	UPS1_UPS2|P00441ups|SODC_HUMAN_UPS	15804.5	0.542		Superoxide dismutase [Cu-Zn] (Chain 2-154) - Homo sapiens (Human)	6	6	1.4	4	23365	3+	2528.23	0.876	49.0462	0.7186	K.DGVADVSIEDSVISLSGDHCIIGR.T
8	1	UPS1_UPS2|P00441ups|SODC_HUMAN_UPS	15804.5	0.542		Superoxide dismutase [Cu-Zn] (Chain 2-154) - Homo sapiens (Human)	6	6	1.4	4	16238	3+	3536.66	1.012	3.39303	1	K.GLTEGLHGFHVHEFGDNTAGC'TSAGPHFNPLSR.K	74243	141630
8	1	UPS1_UPS2|P00441ups|SODC_HUMAN_UPS	15804.5	0.542		Superoxide dismutase [Cu-Zn] (Chain 2-154) - Homo sapiens (Human)	6	6	1.4	4	16438	2+	1501.76	0.009	5.99295	1	K.GDGPVQGIINFEQK.E
8	1	UPS1_UPS2|P00441ups|SODC_HUMAN_UPS	15804.5	0.542		Superoxide dismutase [Cu-Zn] (Chain 2-154) - Homo sapiens (Human)	6	6	1.4	4	19668	3+	3734.83	0.028	7.497	0.7517	R.HVGDLGNVTADKDGVADVSIEDSVISLSGDHCIIGR.T	1.22654e+06	1.04224e+06
8	1	UPS1_UPS2|P00441ups|SODC_HUMAN_UPS	15804.5	0.542		Superoxide dismutase [Cu-Zn] (Chain 2-154) - Homo sapiens (Human)	6	6	1.4	4	20570	3+	2531.25	-0.003	1.18519	0.9996	K.DGVADVSIEDSVISLSGDHC'IIGR.T	3.41327e+06	4.29388e+06
9	1	UPS1_UPS2|P00915ups|CAH1_HUMAN_UPS	28739	0.304		Carbonic anhydrase 1 (Chain 2-261) - Homo sapiens (Human)	12	5			8396	2+	1612.79	1.007	4.34031	1	K.YSAELHVAHWNSAK.Y
9	1	UPS1_UPS2|P00915ups|CAH1_HUMAN_UPS	28739	0.304		Carbonic anhydrase 1 (Chain 2-261) - Homo sapiens (Human)	12	5			8417	3+	1612.79	0.008	4.96036	0.9961	K.YSAELHVAHWNSAK.Y
9	1	UPS1_UPS2|P00915ups|CAH1_HUMAN_UPS	28739	0.304		Carbonic anhydrase 1 (Chain 2-261) - Homo sapiens (Human)	12	5			9282	2+	1929.01	1.013	6.73922	0.9976	K.HDTSLKPISVSYNPATAK.E
9	1	UPS1_UPS2|P00915ups|CAH1_HUMAN_UPS	28739	0.304		Carbonic anhydrase 1 (Chain 2-261) - Homo sapiens (Human)	12	5			9288	3+	1929.01	0.01	5.18401	1	K.HDTSLKPISVSYNPATAK.E
9	1	UPS1_UPS2|P00915ups|CAH1_HUMAN_UPS	28739	0.304		Carbonic anhydrase 1 (Chain 2-261) - Homo sapiens (Human)	12	5			13276	3+	2759.39	0.043	15.5832	0.9082	R.SLLSNVEGDNAVPMQHNNRPTQPLK.G
9	1	UPS1_UPS2|P00915ups|CAH1_HUMAN_UPS	28739	0.304		Carbonic anhydrase 1 (Chain 2-261) - Homo sapiens (Human)	12	5			14331	3+	2759.39	0.992	2.89919	0.7009	R.SLLSNVEGDNAVPMQHNNRPTQPLK.G
9	1	UPS1_UPS2|P00915ups|CAH1_HUMAN_UPS	28739	0.304		Carbonic anhydrase 1 (Chain 2-261) - Homo sapiens (Human)	12	5			22732	2+	1186.69	0.005	4.21341	1	K.ADGLAVIGVLMK.V
9	1	UPS1_UPS2|P00915ups|CAH1_HUMAN_UPS	28739	0.304		Carbonic anhydrase 1 (Chain 2-261) - Homo sapiens (Human)	12	5			23058	2+	1186.69	0.003	2.52805	1	K.ADGLAVIGVLMK.V
9	1	UPS1_UPS2|P00915ups|CAH1_HUMAN_UPS	28739	0.304		Carbonic anhydrase 1 (Chain 2-261) - Homo sapiens (Human)	12	5			6332	2+	1026.51	-0.028	27.2769	0.9145	K.YSSLAEAASK.A
9	1	UPS1_UPS2|P00915ups|CAH1_HUMAN_UPS	28739	0.304		Carbonic anhydrase 1 (Chain 2-261) - Homo sapiens (Human)	12	5			9844	2+	1612.79	0.005	3.10022	1	K.YSAELHVAHWNSAK.Y
9	1	UPS1_UPS2|P00915ups|CAH1_HUMAN_UPS	28739	0.304		Carbonic anhydrase 1 (Chain 2-261) - Homo sapiens (Human)	12	5			10940	2+	1929.01	0.831	87.6098	0.8973	K.HDTSLKPISVSYNPATAK.E
9	1	UPS1_UPS2|P00915ups|CAH1_HUMAN_UPS	28739	0.304		Carbonic anhydrase 1 (Chain 2-261) - Homo sapiens (Human)	12	5			10629	2+	1929.01	0.009	4.66561	0.9946	K.HDTSLKPISVSYNPATAK.E
10	1	UPS1_UPS2|P01008ups|ANT3_HUMAN_UPS	49039.1	0.644		Antithrombin-III (Chain 33-464) - Homo sapiens (Human)	1493	46	1.07	113	6443	2+	1451.74	1.01	6.88828	0.972	-.HGSPVDICTAKPR.D	468524	848420
10	1	UPS1_UPS2|P01008ups|ANT3_HUMAN_UPS	49039.1	0.644		Antithrombin-III (Chain 33-464) - Homo sapiens (Human)	1493	46	1.07	113	6494	3+	1451.74	0.006	4.13296	1	-.HGSPVDICTAKPR.D	5890063	10384165
10	1	UPS1_UPS2|P01008ups|ANT3_HUMAN_UPS	49039.1	0.644		Antithrombin-III (Chain 33-464) - Homo sapiens (Human)	1493	46	1.07	113	19963	2+	1430.79	-0.056	39.1392	0.9727	R.VAEGTQVLELPFK.G
10	1	UPS1_UPS2|P01008ups|ANT3_HUMAN_UPS	49039.1	0.644		Antithrombin-III (Chain 33-464) - Homo sapiens (Human)	1493	46	1.07	113	20713	2+	2291.15	1.031	13.5303	1	K.AFLEVNEEGSEAAASTAVVIAGR.S
10	1	UPS1_UPS2|P01008ups|ANT3_HUMAN_UPS	49039.1	0.644		Antithrombin-III (Chain 33-464) - Homo sapiens (Human)	1493	46	1.07	113	22962	2+	1389.76	0.007	5.03686	0.9914	R.EVPLNTIIFMGR.V
10	1	UPS1_UPS2|P01008ups|ANT3_HUMAN_UPS	49039.1	0.644		Antithrombin-III (Chain 33-464) - Homo sapiens (Human)	1493	46	1.07	113	23127	2+	1389.76	0.007	5.03686	0.9984	R.EVPLNTIIFMGR.V
10	1	UPS1_UPS2|P01008ups|ANT3_HUMAN_UPS	49039.1	0.644		Antithrombin-III (Chain 33-464) - Homo sapiens (Human)	1493	46	1.07	113	25197	2+	1848.9	0.009	4.86775	1	K.EQLQDMGLVDLFSPEK.S
10	1	UPS1_UPS2|P01008ups|ANT3_HUMAN_UPS	49039.1	0.644		Antithrombin-III (Chain 33-464) - Homo sapiens (Human)	1493	46	1.07	113	27507	3+	2315.12	-0.988	5.18331	0.9968	K.NDNDNIFLSPLSISTAFAM"TK.L
10	1	UPS1_UPS2|P01008ups|ANT3_HUMAN_UPS	49039.1	0.644		Antithrombin-III (Chain 33-464) - Homo sapiens (Human)	1493	46	1.07	113	27575	2+	2315.12	1.014	6.0472	0.968	K.NDNDNIFLSPLSISTAFAM"TK.L
10	1	UPS1_UPS2|P01008ups|ANT3_HUMAN_UPS	49039.1	0.644		Antithrombin-III (Chain 33-464) - Homo sapiens (Human)	1493	46	1.07	113	28961	2+	2299.13	0.008	3.47958	0.9993	K.NDNDNIFLSPLSISTAFAMTK.L
10	1	UPS1_UPS2|P01008ups|ANT3_HUMAN_UPS	49039.1	0.644		Antithrombin-III (Chain 33-464) - Homo sapiens (Human)	1493	46	1.07	113	5782	3+	2002.97	0.015	7.48889	0.9992	K.KATEDEGSEQKIPEATNR.R
10	1	UPS1_UPS2|P01008ups|ANT3_HUMAN_UPS	49039.1	0.644		Antithrombin-III (Chain 33-464) - Homo sapiens (Human)	1493	46	1.07	113	6392	3+	1874.87	0.009	4.80033	0.9979	K.ATEDEGSEQKIPEATNR.R
10	1	UPS1_UPS2|P01008ups|ANT3_HUMAN_UPS	49039.1	0.644		Antithrombin-III (Chain 33-464) - Homo sapiens (Human)	1493	46	1.07	113	6445	2+	1874.87	0.011	5.86706	0.9943	K.ATEDEGSEQKIPEATNR.R
10	1	UPS1_UPS2|P01008ups|ANT3_HUMAN_UPS	49039.1	0.644		Antithrombin-III (Chain 33-464) - Homo sapiens (Human)	1493	46	1.07	113	6529	3+	1874.87	0.009	4.80033	0.989	K.ATEDEGSEQKIPEATNR.R
10	1	UPS1_UPS2|P01008ups|ANT3_HUMAN_UPS	49039.1	0.644		Antithrombin-III (Chain 33-464) - Homo sapiens (Human)	1493	46	1.07	113	6613	2+	1451.74	1.013	8.95476	1	-.HGSPVDICTAKPR.D	10900289	16751883
10	1	UPS1_UPS2|P01008ups|ANT3_HUMAN_UPS	49039.1	0.644		Antithrombin-III (Chain 33-464) - Homo sapiens (Human)	1493	46	1.07	113	6651	3+	1454.76	-0.003	2.06219	1	-.HGSPVDIC'TAKPR.D	76802112	105406488
10	1	UPS1_UPS2|P01008ups|ANT3_HUMAN_UPS	49039.1	0.644		Antithrombin-III (Chain 33-464) - Homo sapiens (Human)	1493	46	1.07	113	6673	3+	1451.74	1.003	2.06648	1	-.HGSPVDICTAKPR.D	76861176	105580648
10	1	UPS1_UPS2|P01008ups|ANT3_HUMAN_UPS	49039.1	0.644		Antithrombin-III (Chain 33-464) - Homo sapiens (Human)	1493	46	1.07	113	6727	2+	1454.76	-0.001	0.687398	1	-.HGSPVDIC'TAKPR.D	11075773	16810296
10	1	UPS1_UPS2|P01008ups|ANT3_HUMAN_UPS	49039.1	0.644		Antithrombin-III (Chain 33-464) - Homo sapiens (Human)	1493	46	1.07	113	6818	3+	1454.76	-0.003	2.06219	1	-.HGSPVDIC'TAKPR.D	11820804	15606009
10	1	UPS1_UPS2|P01008ups|ANT3_HUMAN_UPS	49039.1	0.644		Antithrombin-III (Chain 33-464) - Homo sapiens (Human)	1493	46	1.07	113	14132	3+	1528.74	0.007	4.57893	0.7876	R.FATTFYQHLADSK.N
10	1	UPS1_UPS2|P01008ups|ANT3_HUMAN_UPS	49039.1	0.644		Antithrombin-III (Chain 33-464) - Homo sapiens (Human)	1493	46	1.07	113	14134	2+	1528.74	0.009	5.88719	1	R.FATTFYQHLADSK.N
10	1	UPS1_UPS2|P01008ups|ANT3_HUMAN_UPS	49039.1	0.644		Antithrombin-III (Chain 33-464) - Homo sapiens (Human)	1493	46	1.07	113	14283	2+	1528.74	0.006	3.92479	1	R.FATTFYQHLADSK.N
10	1	UPS1_UPS2|P01008ups|ANT3_HUMAN_UPS	49039.1	0.644		Antithrombin-III (Chain 33-464) - Homo sapiens (Human)	1493	46	1.07	113	14284	3+	1528.74	0.006	3.92479	0.7831	R.FATTFYQHLADSK.N
10	1	UPS1_UPS2|P01008ups|ANT3_HUMAN_UPS	49039.1	0.644		Antithrombin-III (Chain 33-464) - Homo sapiens (Human)	1493	46	1.07	113	18528	2+	2291.15	0.013	5.674	1	K.AFLEVNEEGSEAAASTAVVIAGR.S
10	1	UPS1_UPS2|P01008ups|ANT3_HUMAN_UPS	49039.1	0.644		Antithrombin-III (Chain 33-464) - Homo sapiens (Human)	1493	46	1.07	113	18620	3+	2291.15	0.013	5.674	1	K.AFLEVNEEGSEAAASTAVVIAGR.S
10	1	UPS1_UPS2|P01008ups|ANT3_HUMAN_UPS	49039.1	0.644		Antithrombin-III (Chain 33-464) - Homo sapiens (Human)	1493	46	1.07	113	18665	2+	2291.15	0.014	6.11047	1	K.AFLEVNEEGSEAAASTAVVIAGR.S
10	1	UPS1_UPS2|P01008ups|ANT3_HUMAN_UPS	49039.1	0.644		Antithrombin-III (Chain 33-464) - Homo sapiens (Human)	1493	46	1.07	113	18764	3+	2291.15	0.012	5.23754	0.9995	K.AFLEVNEEGSEAAASTAVVIAGR.S
10	1	UPS1_UPS2|P01008ups|ANT3_HUMAN_UPS	49039.1	0.644		Antithrombin-III (Chain 33-464) - Homo sapiens (Human)	1493	46	1.07	113	18810	2+	2291.15	0.015	6.54693	1	K.AFLEVNEEGSEAAASTAVVIAGR.S
10	1	UPS1_UPS2|P01008ups|ANT3_HUMAN_UPS	49039.1	0.644		Antithrombin-III (Chain 33-464) - Homo sapiens (Human)	1493	46	1.07	113	18907	3+	2291.15	0.014	6.11047	1	K.AFLEVNEEGSEAAASTAVVIAGR.S
10	1	UPS1_UPS2|P01008ups|ANT3_HUMAN_UPS	49039.1	0.644		Antithrombin-III (Chain 33-464) - Homo sapiens (Human)	1493	46	1.07	113	18955	2+	2291.15	0.003	1.30939	1	K.AFLEVNEEGSEAAASTAVVIAGR.S
10	1	UPS1_UPS2|P01008ups|ANT3_HUMAN_UPS	49039.1	0.644		Antithrombin-III (Chain 33-464) - Homo sapiens (Human)	1493	46	1.07	113	19050	3+	2291.15	0.009	3.92816	1	K.AFLEVNEEGSEAAASTAVVIAGR.S
10	1	UPS1_UPS2|P01008ups|ANT3_HUMAN_UPS	49039.1	0.644		Antithrombin-III (Chain 33-464) - Homo sapiens (Human)	1493	46	1.07	113	19101	2+	2291.15	1.015	6.54693	1	K.AFLEVNEEGSEAAASTAVVIAGR.S
10	1	UPS1_UPS2|P01008ups|ANT3_HUMAN_UPS	49039.1	0.644		Antithrombin-III (Chain 33-464) - Homo sapiens (Human)	1493	46	1.07	113	19287	3+	2291.15	1.014	6.11047	1	K.AFLEVNEEGSEAAASTAVVIAGR.S
10	1	UPS1_UPS2|P01008ups|ANT3_HUMAN_UPS	49039.1	0.644		Antithrombin-III (Chain 33-464) - Homo sapiens (Human)	1493	46	1.07	113	20559	3+	2291.15	-0.008	3.49169	0.9767	K.AFLEVNEEGSEAAASTAVVIAGR.S
10	1	UPS1_UPS2|P01008ups|ANT3_HUMAN_UPS	49039.1	0.644		Antithrombin-III (Chain 33-464) - Homo sapiens (Human)	1493	46	1.07	113	24746	3+	2291.15	0.013	5.674	0.8146	K.AFLEVNEEGSEAAASTAVVIAGR.S
10	1	UPS1_UPS2|P01008ups|ANT3_HUMAN_UPS	49039.1	0.644		Antithrombin-III (Chain 33-464) - Homo sapiens (Human)	1493	46	1.07	113	25472	3+	2291.15	0.002	0.872924	0.959	K.AFLEVNEEGSEAAASTAVVIAGR.S
10	1	UPS1_UPS2|P01008ups|ANT3_HUMAN_UPS	49039.1	0.644		Antithrombin-III (Chain 33-464) - Homo sapiens (Human)	1493	46	1.07	113	27316	3+	2291.15	1.019	8.29278	0.9892	K.AFLEVNEEGSEAAASTAVVIAGR.S
10	1	UPS1_UPS2|P01008ups|ANT3_HUMAN_UPS	49039.1	0.644		Antithrombin-III (Chain 33-464) - Homo sapiens (Human)	1493	46	1.07	113	27809	3+	2291.15	0.016	6.98339	0.9269	K.AFLEVNEEGSEAAASTAVVIAGR.S
10	1	UPS1_UPS2|P01008ups|ANT3_HUMAN_UPS	49039.1	0.644		Antithrombin-III (Chain 33-464) - Homo sapiens (Human)	1493	46	1.07	113	28029	3+	2804.57	1.025	8.91402	1	R.ITDVIPSEAINELTVLVLVNTIYFK.G
10	1	UPS1_UPS2|P01008ups|ANT3_HUMAN_UPS	49039.1	0.644		Antithrombin-III (Chain 33-464) - Homo sapiens (Human)	1493	46	1.07	113	30208	3+	2291.15	0.018	7.85631	0.7237	K.AFLEVNEEGSEAAASTAVVIAGR.S
10	1	UPS1_UPS2|P01008ups|ANT3_HUMAN_UPS	49039.1	0.644		Antithrombin-III (Chain 33-464) - Homo sapiens (Human)	1493	46	1.07	113	5149	3+	2002.97	0.013	6.49037	0.941	K.KATEDEGSEQKIPEATNR.R
10	1	UPS1_UPS2|P01008ups|ANT3_HUMAN_UPS	49039.1	0.644		Antithrombin-III (Chain 33-464) - Homo sapiens (Human)	1493	46	1.07	113	5631	2+	1874.87	0.006	3.20022	1	K.ATEDEGSEQKIPEATNR.R
10	1	UPS1_UPS2|P01008ups|ANT3_HUMAN_UPS	49039.1	0.644		Antithrombin-III (Chain 33-464) - Homo sapiens (Human)	1493	46	1.07	113	5643	3+	1874.87	0.01	5.3337	0.9858	K.ATEDEGSEQKIPEATNR.R
10	1	UPS1_UPS2|P01008ups|ANT3_HUMAN_UPS	49039.1	0.644		Antithrombin-III (Chain 33-464) - Homo sapiens (Human)	1493	46	1.07	113	8613	2+	1767.71	-1.944	31.6795	0.943	K.ADGESC'SASMMYQEGK.F
10	1	UPS1_UPS2|P01008ups|ANT3_HUMAN_UPS	49039.1	0.644		Antithrombin-III (Chain 33-464) - Homo sapiens (Human)	1493	46	1.07	113	8924	2+	911.531	0.004	4.38822	1	K.LPGIVAEGR.D
10	1	UPS1_UPS2|P01008ups|ANT3_HUMAN_UPS	49039.1	0.644		Antithrombin-III (Chain 33-464) - Homo sapiens (Human)	1493	46	1.07	113	11788	2+	1309.61	0.004	3.05435	0.9837	R.DDLYVSDAFHK.A
10	1	UPS1_UPS2|P01008ups|ANT3_HUMAN_UPS	49039.1	0.644		Antithrombin-III (Chain 33-464) - Homo sapiens (Human)	1493	46	1.07	113	11977	2+	1309.61	0.004	3.05435	0.9999	R.DDLYVSDAFHK.A
10	1	UPS1_UPS2|P01008ups|ANT3_HUMAN_UPS	49039.1	0.644		Antithrombin-III (Chain 33-464) - Homo sapiens (Human)	1493	46	1.07	113	13069	2+	1528.74	0.008	5.23306	1	R.FATTFYQHLADSK.N
10	1	UPS1_UPS2|P01008ups|ANT3_HUMAN_UPS	49039.1	0.644		Antithrombin-III (Chain 33-464) - Homo sapiens (Human)	1493	46	1.07	113	15516	2+	1586.89	0.007	4.41114	0.9999	R.RVAEGTQVLELPFK.G
10	1	UPS1_UPS2|P01008ups|ANT3_HUMAN_UPS	49039.1	0.644		Antithrombin-III (Chain 33-464) - Homo sapiens (Human)	1493	46	1.07	113	15538	2+	1340.66	-1.01	7.459	1	K.TSDQIHFFFAK.L
10	1	UPS1_UPS2|P01008ups|ANT3_HUMAN_UPS	49039.1	0.644		Antithrombin-III (Chain 33-464) - Homo sapiens (Human)	1493	46	1.07	113	15612	2+	1232.73	0.004	3.24484	0.7359	K.ANRPFLVFIR.E
10	1	UPS1_UPS2|P01008ups|ANT3_HUMAN_UPS	49039.1	0.644		Antithrombin-III (Chain 33-464) - Homo sapiens (Human)	1493	46	1.07	113	15739	3+	1232.73	0.005	4.05605	0.9994	K.ANRPFLVFIR.E
10	1	UPS1_UPS2|P01008ups|ANT3_HUMAN_UPS	49039.1	0.644		Antithrombin-III (Chain 33-464) - Homo sapiens (Human)	1493	46	1.07	113	15844	2+	1232.73	0.004	3.24484	0.9869	K.ANRPFLVFIR.E
10	1	UPS1_UPS2|P01008ups|ANT3_HUMAN_UPS	49039.1	0.644		Antithrombin-III (Chain 33-464) - Homo sapiens (Human)	1493	46	1.07	113	18778	3+	1668.92	0.008	4.79351	0.6384	K.GDDITMVLILPKPEK.S
10	1	UPS1_UPS2|P01008ups|ANT3_HUMAN_UPS	49039.1	0.644		Antithrombin-III (Chain 33-464) - Homo sapiens (Human)	1493	46	1.07	113	18808	2+	1668.92	0.005	2.99594	1	K.GDDITMVLILPKPEK.S
10	1	UPS1_UPS2|P01008ups|ANT3_HUMAN_UPS	49039.1	0.644		Antithrombin-III (Chain 33-464) - Homo sapiens (Human)	1493	46	1.07	113	18811	2+	1430.79	0.006	4.19349	1	R.VAEGTQVLELPFK.G
10	1	UPS1_UPS2|P01008ups|ANT3_HUMAN_UPS	49039.1	0.644		Antithrombin-III (Chain 33-464) - Homo sapiens (Human)	1493	46	1.07	113	18963	3+	1668.92	0.008	4.79351	0.9996	K.GDDITMVLILPKPEK.S
10	1	UPS1_UPS2|P01008ups|ANT3_HUMAN_UPS	49039.1	0.644		Antithrombin-III (Chain 33-464) - Homo sapiens (Human)	1493	46	1.07	113	18992	2+	1430.79	0.007	4.89241	1	R.VAEGTQVLELPFK.G
10	1	UPS1_UPS2|P01008ups|ANT3_HUMAN_UPS	49039.1	0.644		Antithrombin-III (Chain 33-464) - Homo sapiens (Human)	1493	46	1.07	113	18993	2+	1668.92	0.007	4.19432	1	K.GDDITMVLILPKPEK.S
10	1	UPS1_UPS2|P01008ups|ANT3_HUMAN_UPS	49039.1	0.644		Antithrombin-III (Chain 33-464) - Homo sapiens (Human)	1493	46	1.07	113	19156	3+	1668.92	0.007	4.19432	0.9987	K.GDDITMVLILPKPEK.S
10	1	UPS1_UPS2|P01008ups|ANT3_HUMAN_UPS	49039.1	0.644		Antithrombin-III (Chain 33-464) - Homo sapiens (Human)	1493	46	1.07	113	19191	2+	1430.79	0.004	2.79566	0.9999	R.VAEGTQVLELPFK.G
10	1	UPS1_UPS2|P01008ups|ANT3_HUMAN_UPS	49039.1	0.644		Antithrombin-III (Chain 33-464) - Homo sapiens (Human)	1493	46	1.07	113	19195	2+	1668.92	0.009	5.3927	1	K.GDDITMVLILPKPEK.S
10	1	UPS1_UPS2|P01008ups|ANT3_HUMAN_UPS	49039.1	0.644		Antithrombin-III (Chain 33-464) - Homo sapiens (Human)	1493	46	1.07	113	19346	3+	1668.92	0.009	5.3927	0.6906	K.GDDITMVLILPKPEK.S
10	1	UPS1_UPS2|P01008ups|ANT3_HUMAN_UPS	49039.1	0.644		Antithrombin-III (Chain 33-464) - Homo sapiens (Human)	1493	46	1.07	113	21895	2+	1389.76	0.006	4.3173	0.9921	R.EVPLNTIIFMGR.V
10	1	UPS1_UPS2|P01008ups|ANT3_HUMAN_UPS	49039.1	0.644		Antithrombin-III (Chain 33-464) - Homo sapiens (Human)	1493	46	1.07	113	22077	2+	1389.76	0.006	4.3173	0.9998	R.EVPLNTIIFMGR.V
10	1	UPS1_UPS2|P01008ups|ANT3_HUMAN_UPS	49039.1	0.644		Antithrombin-III (Chain 33-464) - Homo sapiens (Human)	1493	46	1.07	113	22264	2+	1389.76	0.004	2.8782	0.6738	R.EVPLNTIIFMGR.V
10	1	UPS1_UPS2|P01008ups|ANT3_HUMAN_UPS	49039.1	0.644		Antithrombin-III (Chain 33-464) - Homo sapiens (Human)	1493	46	1.07	113	22291	2+	2291.15	1.016	6.98339	0.9998	K.AFLEVNEEGSEAAASTAVVIAGR.S
10	1	UPS1_UPS2|P01008ups|ANT3_HUMAN_UPS	49039.1	0.644		Antithrombin-III (Chain 33-464) - Homo sapiens (Human)	1493	46	1.07	113	23024	2+	2291.15	0.922	34.044	0.9009	K.AFLEVNEEGSEAAASTAVVIAGR.S
10	1	UPS1_UPS2|P01008ups|ANT3_HUMAN_UPS	49039.1	0.644		Antithrombin-III (Chain 33-464) - Homo sapiens (Human)	1493	46	1.07	113	24876	2+	1848.9	0.008	4.32689	1	K.EQLQDMGLVDLFSPEK.S
10	1	UPS1_UPS2|P01008ups|ANT3_HUMAN_UPS	49039.1	0.644		Antithrombin-III (Chain 33-464) - Homo sapiens (Human)	1493	46	1.07	113	25019	3+	1848.9	1.009	4.86775	0.999	K.EQLQDMGLVDLFSPEK.S
10	1	UPS1_UPS2|P01008ups|ANT3_HUMAN_UPS	49039.1	0.644		Antithrombin-III (Chain 33-464) - Homo sapiens (Human)	1493	46	1.07	113	25067	2+	1848.9	0.009	4.86775	1	K.EQLQDMGLVDLFSPEK.S
10	1	UPS1_UPS2|P01008ups|ANT3_HUMAN_UPS	49039.1	0.644		Antithrombin-III (Chain 33-464) - Homo sapiens (Human)	1493	46	1.07	113	25254	2+	1848.9	0.008	4.32689	1	K.EQLQDMGLVDLFSPEK.S
10	1	UPS1_UPS2|P01008ups|ANT3_HUMAN_UPS	49039.1	0.644		Antithrombin-III (Chain 33-464) - Homo sapiens (Human)	1493	46	1.07	113	29955	2+	2299.13	-0.004	1.73979	0.8646	K.NDNDNIFLSPLSISTAFAMTK.L
10	1	UPS1_UPS2|P01008ups|ANT3_HUMAN_UPS	49039.1	0.644		Antithrombin-III (Chain 33-464) - Homo sapiens (Human)	1493	46	1.07	113	30139	2+	2299.13	0.013	5.65432	1	K.NDNDNIFLSPLSISTAFAMTK.L
10	1	UPS1_UPS2|P01008ups|ANT3_HUMAN_UPS	49039.1	0.644		Antithrombin-III (Chain 33-464) - Homo sapiens (Human)	1493	46	1.07	113	35053	3+	3066.5	0.02	6.5221	0.9999	K.ELTPEVLQEWLDELEEMMLVVHMPR.F
10	1	UPS1_UPS2|P01008ups|ANT3_HUMAN_UPS	49039.1	0.644		Antithrombin-III (Chain 33-464) - Homo sapiens (Human)	1493	46	1.07	113	36531	3+	2804.57	1.019	6.77466	0.716	R.ITDVIPSEAINELTVLVLVNTIYFK.G
10	1	UPS1_UPS2|P01008ups|ANT3_HUMAN_UPS	49039.1	0.644		Antithrombin-III (Chain 33-464) - Homo sapiens (Human)	1493	46	1.07	113	1749	2+	1093.46	0.006	5.48715	0.8662	K.ATEDEGSEQK.I
10	1	UPS1_UPS2|P01008ups|ANT3_HUMAN_UPS	49039.1	0.644		Antithrombin-III (Chain 33-464) - Homo sapiens (Human)	1493	46	1.07	113	5086	2+	850.405	0.004	4.70364	0.9005	K.FSPENTR.K
10	1	UPS1_UPS2|P01008ups|ANT3_HUMAN_UPS	49039.1	0.644		Antithrombin-III (Chain 33-464) - Homo sapiens (Human)	1493	46	1.07	113	5170	2+	1799.7	-0.001	0.555649	1	K.ADGESC'SASM"M"YQEGK.F	92200.5	108354
10	1	UPS1_UPS2|P01008ups|ANT3_HUMAN_UPS	49039.1	0.644		Antithrombin-III (Chain 33-464) - Homo sapiens (Human)	1493	46	1.07	113	5214	2+	2002.97	0.01	4.99259	1	K.KATEDEGSEQKIPEATNR.R
10	1	UPS1_UPS2|P01008ups|ANT3_HUMAN_UPS	49039.1	0.644		Antithrombin-III (Chain 33-464) - Homo sapiens (Human)	1493	46	1.07	113	5221	3+	2002.97	0.01	4.99259	0.9706	K.KATEDEGSEQKIPEATNR.R
10	1	UPS1_UPS2|P01008ups|ANT3_HUMAN_UPS	49039.1	0.644		Antithrombin-III (Chain 33-464) - Homo sapiens (Human)	1493	46	1.07	113	5372	2+	2002.97	0.009	4.49333	1	K.KATEDEGSEQKIPEATNR.R
10	1	UPS1_UPS2|P01008ups|ANT3_HUMAN_UPS	49039.1	0.644		Antithrombin-III (Chain 33-464) - Homo sapiens (Human)	1493	46	1.07	113	5382	3+	2002.97	0.01	4.99259	1	K.KATEDEGSEQKIPEATNR.R
10	1	UPS1_UPS2|P01008ups|ANT3_HUMAN_UPS	49039.1	0.644		Antithrombin-III (Chain 33-464) - Homo sapiens (Human)	1493	46	1.07	113	5873	3+	1874.87	1.012	6.40043	0.8891	K.ATEDEGSEQKIPEATNR.R
10	1	UPS1_UPS2|P01008ups|ANT3_HUMAN_UPS	49039.1	0.644		Antithrombin-III (Chain 33-464) - Homo sapiens (Human)	1493	46	1.07	113	5902	2+	1874.87	0.009	4.80033	0.9999	K.ATEDEGSEQKIPEATNR.R
10	1	UPS1_UPS2|P01008ups|ANT3_HUMAN_UPS	49039.1	0.644		Antithrombin-III (Chain 33-464) - Homo sapiens (Human)	1493	46	1.07	113	5953	2+	1454.76	1.992	5.49919	0.9086	-.HGSPVDIC'TAKPR.D	688811456	714943552
10	1	UPS1_UPS2|P01008ups|ANT3_HUMAN_UPS	49039.1	0.644		Antithrombin-III (Chain 33-464) - Homo sapiens (Human)	1493	46	1.07	113	6000	2+	1451.74	1.011	7.5771	1	-.HGSPVDICTAKPR.D	709785216	734190080
10	1	UPS1_UPS2|P01008ups|ANT3_HUMAN_UPS	49039.1	0.644		Antithrombin-III (Chain 33-464) - Homo sapiens (Human)	1493	46	1.07	113	6053	3+	1874.87	0.008	4.26696	0.9992	K.ATEDEGSEQKIPEATNR.R
10	1	UPS1_UPS2|P01008ups|ANT3_HUMAN_UPS	49039.1	0.644		Antithrombin-III (Chain 33-464) - Homo sapiens (Human)	1493	46	1.07	113	6084	2+	1874.87	0.009	4.80033	1	K.ATEDEGSEQKIPEATNR.R
10	1	UPS1_UPS2|P01008ups|ANT3_HUMAN_UPS	49039.1	0.644		Antithrombin-III (Chain 33-464) - Homo sapiens (Human)	1493	46	1.07	113	6119	3+	1454.76	-0.003	2.06219	1	-.HGSPVDIC'TAKPR.D	1220316544	1188941056
10	1	UPS1_UPS2|P01008ups|ANT3_HUMAN_UPS	49039.1	0.644		Antithrombin-III (Chain 33-464) - Homo sapiens (Human)	1493	46	1.07	113	6132	2+	1454.76	-0.002	1.3748	1	-.HGSPVDIC'TAKPR.D	278990272	265045328
10	1	UPS1_UPS2|P01008ups|ANT3_HUMAN_UPS	49039.1	0.644		Antithrombin-III (Chain 33-464) - Homo sapiens (Human)	1493	46	1.07	113	6183	2+	1451.74	1.011	7.5771	1	-.HGSPVDICTAKPR.D	100218920	93153568
10	1	UPS1_UPS2|P01008ups|ANT3_HUMAN_UPS	49039.1	0.644		Antithrombin-III (Chain 33-464) - Homo sapiens (Human)	1493	46	1.07	113	6835	2+	1780.68	0.01	5.61582	1	K.ADGESCSASMM"YQEGK.F	61022420	64720056
10	1	UPS1_UPS2|P01008ups|ANT3_HUMAN_UPS	49039.1	0.644		Antithrombin-III (Chain 33-464) - Homo sapiens (Human)	1493	46	1.07	113	6838	2+	1783.7	0.992	4.48506	1	K.ADGESC'SASMM"YQEGK.F	61022420	64720056
10	1	UPS1_UPS2|P01008ups|ANT3_HUMAN_UPS	49039.1	0.644		Antithrombin-III (Chain 33-464) - Homo sapiens (Human)	1493	46	1.07	113	6996	2+	1783.7	-0.008	4.48506	1	K.ADGESC'SASMM"YQEGK.F	55429276	58948788
10	1	UPS1_UPS2|P01008ups|ANT3_HUMAN_UPS	49039.1	0.644		Antithrombin-III (Chain 33-464) - Homo sapiens (Human)	1493	46	1.07	113	7491	2+	1783.7	1.001	0.560632	0.9999	K.ADGESC'SASM"MYQEGK.F	68452000	73019552
10	1	UPS1_UPS2|P01008ups|ANT3_HUMAN_UPS	49039.1	0.644		Antithrombin-III (Chain 33-464) - Homo sapiens (Human)	1493	46	1.07	113	7515	2+	1780.68	1.011	6.17741	1	K.ADGESCSASM"MYQEGK.F	69762288	74402160
10	1	UPS1_UPS2|P01008ups|ANT3_HUMAN_UPS	49039.1	0.644		Antithrombin-III (Chain 33-464) - Homo sapiens (Human)	1493	46	1.07	113	7664	2+	1783.7	0.992	4.48506	1	K.ADGESC'SASM"MYQEGK.F	52999864	56037468
10	1	UPS1_UPS2|P01008ups|ANT3_HUMAN_UPS	49039.1	0.644		Antithrombin-III (Chain 33-464) - Homo sapiens (Human)	1493	46	1.07	113	7693	2+	917.52	0.004	4.35958	0.8718	R.RVWELSK.A
10	1	UPS1_UPS2|P01008ups|ANT3_HUMAN_UPS	49039.1	0.644		Antithrombin-III (Chain 33-464) - Homo sapiens (Human)	1493	46	1.07	113	7697	2+	1780.68	1.011	6.17741	1	K.ADGESCSASM"MYQEGK.F	34224840	35116412
10	1	UPS1_UPS2|P01008ups|ANT3_HUMAN_UPS	49039.1	0.644		Antithrombin-III (Chain 33-464) - Homo sapiens (Human)	1493	46	1.07	113	8476	2+	1126.66	0.004	3.55032	0.9654	K.SKLPGIVAEGR.D
10	1	UPS1_UPS2|P01008ups|ANT3_HUMAN_UPS	49039.1	0.644		Antithrombin-III (Chain 33-464) - Homo sapiens (Human)	1493	46	1.07	113	8483	2+	911.531	0.985	16.4558	0.6445	K.LPGIVAEGR.D
10	1	UPS1_UPS2|P01008ups|ANT3_HUMAN_UPS	49039.1	0.644		Antithrombin-III (Chain 33-464) - Homo sapiens (Human)	1493	46	1.07	113	8658	2+	1126.66	0.004	3.55032	0.9468	K.SKLPGIVAEGR.D
10	1	UPS1_UPS2|P01008ups|ANT3_HUMAN_UPS	49039.1	0.644		Antithrombin-III (Chain 33-464) - Homo sapiens (Human)	1493	46	1.07	113	8663	2+	911.531	0.003	3.29117	0.9996	K.LPGIVAEGR.D
10	1	UPS1_UPS2|P01008ups|ANT3_HUMAN_UPS	49039.1	0.644		Antithrombin-III (Chain 33-464) - Homo sapiens (Human)	1493	46	1.07	113	8995	2+	1767.71	-0.002	1.13141	1	K.ADGESC'SASMMYQEGK.F	54568632	54810280
10	1	UPS1_UPS2|P01008ups|ANT3_HUMAN_UPS	49039.1	0.644		Antithrombin-III (Chain 33-464) - Homo sapiens (Human)	1493	46	1.07	113	9064	2+	1764.69	0.009	5.10005	1	K.ADGESCSASMMYQEGK.F	171861280	181556032
10	1	UPS1_UPS2|P01008ups|ANT3_HUMAN_UPS	49039.1	0.644		Antithrombin-III (Chain 33-464) - Homo sapiens (Human)	1493	46	1.07	113	9192	2+	1767.71	0.007	3.95993	1	K.ADGESC'SASMMYQEGK.F	1483763328	1602818560
10	1	UPS1_UPS2|P01008ups|ANT3_HUMAN_UPS	49039.1	0.644		Antithrombin-III (Chain 33-464) - Homo sapiens (Human)	1493	46	1.07	113	9374	3+	1767.71	0.009	5.09134	1	K.ADGESC'SASMMYQEGK.F	118144416	115686160
10	1	UPS1_UPS2|P01008ups|ANT3_HUMAN_UPS	49039.1	0.644		Antithrombin-III (Chain 33-464) - Homo sapiens (Human)	1493	46	1.07	113	9385	2+	1767.71	0.007	3.95993	1	K.ADGESC'SASMMYQEGK.F	2878352640	3061507072
10	1	UPS1_UPS2|P01008ups|ANT3_HUMAN_UPS	49039.1	0.644		Antithrombin-III (Chain 33-464) - Homo sapiens (Human)	1493	46	1.07	113	9561	3+	1764.69	0.008	4.53338	1	K.ADGESCSASMMYQEGK.F	55880568	50427884
10	1	UPS1_UPS2|P01008ups|ANT3_HUMAN_UPS	49039.1	0.644		Antithrombin-III (Chain 33-464) - Homo sapiens (Human)	1493	46	1.07	113	9572	2+	1767.71	0.007	3.95993	1	K.ADGESC'SASMMYQEGK.F	1123081856	1162267904
10	1	UPS1_UPS2|P01008ups|ANT3_HUMAN_UPS	49039.1	0.644		Antithrombin-III (Chain 33-464) - Homo sapiens (Human)	1493	46	1.07	113	9575	2+	911.531	0.004	4.38822	1	K.LPGIVAEGR.D
10	1	UPS1_UPS2|P01008ups|ANT3_HUMAN_UPS	49039.1	0.644		Antithrombin-III (Chain 33-464) - Homo sapiens (Human)	1493	46	1.07	113	9749	2+	911.531	0.003	3.29117	1	K.LPGIVAEGR.D
10	1	UPS1_UPS2|P01008ups|ANT3_HUMAN_UPS	49039.1	0.644		Antithrombin-III (Chain 33-464) - Homo sapiens (Human)	1493	46	1.07	113	9751	2+	1767.71	0.007	3.95993	1	K.ADGESC'SASMMYQEGK.F	177039152	181983664
10	1	UPS1_UPS2|P01008ups|ANT3_HUMAN_UPS	49039.1	0.644		Antithrombin-III (Chain 33-464) - Homo sapiens (Human)	1493	46	1.07	113	9893	2+	1764.69	0.007	3.96671	1	K.ADGESCSASMMYQEGK.F	75621600	79846136
10	1	UPS1_UPS2|P01008ups|ANT3_HUMAN_UPS	49039.1	0.644		Antithrombin-III (Chain 33-464) - Homo sapiens (Human)	1493	46	1.07	113	9936	2+	911.531	0.003	3.29117	1	K.LPGIVAEGR.D
10	1	UPS1_UPS2|P01008ups|ANT3_HUMAN_UPS	49039.1	0.644		Antithrombin-III (Chain 33-464) - Homo sapiens (Human)	1493	46	1.07	113	9941	2+	1767.71	-0.013	7.35416	1	K.ADGESC'SASMMYQEGK.F	63695280	66960608
10	1	UPS1_UPS2|P01008ups|ANT3_HUMAN_UPS	49039.1	0.644		Antithrombin-III (Chain 33-464) - Homo sapiens (Human)	1493	46	1.07	113	10093	2+	1764.69	0.005	2.83336	1	K.ADGESCSASMMYQEGK.F	48610628	50547516
10	1	UPS1_UPS2|P01008ups|ANT3_HUMAN_UPS	49039.1	0.644		Antithrombin-III (Chain 33-464) - Homo sapiens (Human)	1493	46	1.07	113	10123	2+	911.531	0.003	3.29117	1	K.LPGIVAEGR.D
10	1	UPS1_UPS2|P01008ups|ANT3_HUMAN_UPS	49039.1	0.644		Antithrombin-III (Chain 33-464) - Homo sapiens (Human)	1493	46	1.07	113	10127	2+	1767.71	0.007	3.95993	1	K.ADGESC'SASMMYQEGK.F	49194704	50817800
10	1	UPS1_UPS2|P01008ups|ANT3_HUMAN_UPS	49039.1	0.644		Antithrombin-III (Chain 33-464) - Homo sapiens (Human)	1493	46	1.07	113	10312	2+	1767.71	0.007	3.95993	1	K.ADGESC'SASMMYQEGK.F	44919400	46421352
10	1	UPS1_UPS2|P01008ups|ANT3_HUMAN_UPS	49039.1	0.644		Antithrombin-III (Chain 33-464) - Homo sapiens (Human)	1493	46	1.07	113	10317	2+	911.531	0.003	3.29117	0.9995	K.LPGIVAEGR.D
10	1	UPS1_UPS2|P01008ups|ANT3_HUMAN_UPS	49039.1	0.644		Antithrombin-III (Chain 33-464) - Homo sapiens (Human)	1493	46	1.07	113	10331	2+	1764.69	0.009	5.10005	1	K.ADGESCSASMMYQEGK.F	43174344	45143492
10	1	UPS1_UPS2|P01008ups|ANT3_HUMAN_UPS	49039.1	0.644		Antithrombin-III (Chain 33-464) - Homo sapiens (Human)	1493	46	1.07	113	10498	2+	1767.71	-0.001	0.565705	1	K.ADGESC'SASMMYQEGK.F	29104274	31279742
10	1	UPS1_UPS2|P01008ups|ANT3_HUMAN_UPS	49039.1	0.644		Antithrombin-III (Chain 33-464) - Homo sapiens (Human)	1493	46	1.07	113	10513	2+	1764.69	0.005	2.83336	0.9999	K.ADGESCSASMMYQEGK.F	28298450	30902304
10	1	UPS1_UPS2|P01008ups|ANT3_HUMAN_UPS	49039.1	0.644		Antithrombin-III (Chain 33-464) - Homo sapiens (Human)	1493	46	1.07	113	10579	2+	911.531	0.003	3.29117	0.9999	K.LPGIVAEGR.D
10	1	UPS1_UPS2|P01008ups|ANT3_HUMAN_UPS	49039.1	0.644		Antithrombin-III (Chain 33-464) - Homo sapiens (Human)	1493	46	1.07	113	10684	2+	1767.71	0.007	3.95993	1	K.ADGESC'SASMMYQEGK.F	23723680	26755268
10	1	UPS1_UPS2|P01008ups|ANT3_HUMAN_UPS	49039.1	0.644		Antithrombin-III (Chain 33-464) - Homo sapiens (Human)	1493	46	1.07	113	10723	2+	1764.69	0.01	5.66673	1	K.ADGESCSASMMYQEGK.F	24111164	26279860
10	1	UPS1_UPS2|P01008ups|ANT3_HUMAN_UPS	49039.1	0.644		Antithrombin-III (Chain 33-464) - Homo sapiens (Human)	1493	46	1.07	113	10916	2+	1764.69	0.01	5.66673	1	K.ADGESCSASMMYQEGK.F	21409160	21714224
10	1	UPS1_UPS2|P01008ups|ANT3_HUMAN_UPS	49039.1	0.644		Antithrombin-III (Chain 33-464) - Homo sapiens (Human)	1493	46	1.07	113	11059	2+	1767.71	1.087	49.2163	0.9707	K.ADGESC'SASMMYQEGK.F
10	1	UPS1_UPS2|P01008ups|ANT3_HUMAN_UPS	49039.1	0.644		Antithrombin-III (Chain 33-464) - Homo sapiens (Human)	1493	46	1.07	113	11179	2+	1764.69	0.009	5.10005	1	K.ADGESCSASMMYQEGK.F	18425884	18921806
10	1	UPS1_UPS2|P01008ups|ANT3_HUMAN_UPS	49039.1	0.644		Antithrombin-III (Chain 33-464) - Homo sapiens (Human)	1493	46	1.07	113	11223	2+	908.472	0.003	3.30225	0.6466	R.IEDGFSLK.E
10	1	UPS1_UPS2|P01008ups|ANT3_HUMAN_UPS	49039.1	0.644		Antithrombin-III (Chain 33-464) - Homo sapiens (Human)	1493	46	1.07	113	11248	2+	1767.71	1.007	3.95993	1	K.ADGESC'SASMMYQEGK.F	17821418	19057818
10	1	UPS1_UPS2|P01008ups|ANT3_HUMAN_UPS	49039.1	0.644		Antithrombin-III (Chain 33-464) - Homo sapiens (Human)	1493	46	1.07	113	11388	2+	1764.69	1.006	3.40004	1	K.ADGESCSASMMYQEGK.F	13132426	14562446
10	1	UPS1_UPS2|P01008ups|ANT3_HUMAN_UPS	49039.1	0.644		Antithrombin-III (Chain 33-464) - Homo sapiens (Human)	1493	46	1.07	113	11399	2+	911.531	1.935	71.3086	0.8681	K.LPGIVAEGR.D
10	1	UPS1_UPS2|P01008ups|ANT3_HUMAN_UPS	49039.1	0.644		Antithrombin-III (Chain 33-464) - Homo sapiens (Human)	1493	46	1.07	113	11429	2+	1767.71	-0.003	1.69711	1	K.ADGESC'SASMMYQEGK.F	10689405	11756825
10	1	UPS1_UPS2|P01008ups|ANT3_HUMAN_UPS	49039.1	0.644		Antithrombin-III (Chain 33-464) - Homo sapiens (Human)	1493	46	1.07	113	11458	2+	1309.61	0.049	37.4158	0.6933	R.DDLYVSDAFHK.A
10	1	UPS1_UPS2|P01008ups|ANT3_HUMAN_UPS	49039.1	0.644		Antithrombin-III (Chain 33-464) - Homo sapiens (Human)	1493	46	1.07	113	11663	2+	1764.69	0.009	5.10005	1	K.ADGESCSASMMYQEGK.F	4.89061e+06	5.39004e+06
10	1	UPS1_UPS2|P01008ups|ANT3_HUMAN_UPS	49039.1	0.644		Antithrombin-III (Chain 33-464) - Homo sapiens (Human)	1493	46	1.07	113	11728	2+	1767.71	-0.001	0.565705	1	K.ADGESC'SASMMYQEGK.F	2.30152e+06	2.74521e+06
10	1	UPS1_UPS2|P01008ups|ANT3_HUMAN_UPS	49039.1	0.644		Antithrombin-III (Chain 33-464) - Homo sapiens (Human)	1493	46	1.07	113	11917	2+	1767.71	1	0	1	K.ADGESC'SASMMYQEGK.F	4.57677e+06	4.78846e+06
10	1	UPS1_UPS2|P01008ups|ANT3_HUMAN_UPS	49039.1	0.644		Antithrombin-III (Chain 33-464) - Homo sapiens (Human)	1493	46	1.07	113	12083	2+	1309.61	0.006	4.58153	0.9952	R.DDLYVSDAFHK.A
10	1	UPS1_UPS2|P01008ups|ANT3_HUMAN_UPS	49039.1	0.644		Antithrombin-III (Chain 33-464) - Homo sapiens (Human)	1493	46	1.07	113	12106	2+	1767.71	-0.001	0.565705	1	K.ADGESC'SASMMYQEGK.F	3730375	3.32616e+06
10	1	UPS1_UPS2|P01008ups|ANT3_HUMAN_UPS	49039.1	0.644		Antithrombin-III (Chain 33-464) - Homo sapiens (Human)	1493	46	1.07	113	12148	2+	908.472	0.003	3.30225	0.6709	R.IEDGFSLK.E
10	1	UPS1_UPS2|P01008ups|ANT3_HUMAN_UPS	49039.1	0.644		Antithrombin-III (Chain 33-464) - Homo sapiens (Human)	1493	46	1.07	113	12494	2+	1767.71	0	0	1	K.ADGESC'SASMMYQEGK.F	128867	365240
10	1	UPS1_UPS2|P01008ups|ANT3_HUMAN_UPS	49039.1	0.644		Antithrombin-III (Chain 33-464) - Homo sapiens (Human)	1493	46	1.07	113	12522	2+	1309.61	0.005	3.81794	1	R.DDLYVSDAFHK.A
10	1	UPS1_UPS2|P01008ups|ANT3_HUMAN_UPS	49039.1	0.644		Antithrombin-III (Chain 33-464) - Homo sapiens (Human)	1493	46	1.07	113	12713	2+	1309.61	0.005	3.81794	1	R.DDLYVSDAFHK.A
10	1	UPS1_UPS2|P01008ups|ANT3_HUMAN_UPS	49039.1	0.644		Antithrombin-III (Chain 33-464) - Homo sapiens (Human)	1493	46	1.07	113	12746	3+	1309.61	0.005	3.81794	0.9882	R.DDLYVSDAFHK.A
10	1	UPS1_UPS2|P01008ups|ANT3_HUMAN_UPS	49039.1	0.644		Antithrombin-III (Chain 33-464) - Homo sapiens (Human)	1493	46	1.07	113	12900	2+	1309.61	0.006	4.58153	1	R.DDLYVSDAFHK.A
10	1	UPS1_UPS2|P01008ups|ANT3_HUMAN_UPS	49039.1	0.644		Antithrombin-III (Chain 33-464) - Homo sapiens (Human)	1493	46	1.07	113	12933	3+	1309.61	0.004	3.05435	0.9615	R.DDLYVSDAFHK.A
10	1	UPS1_UPS2|P01008ups|ANT3_HUMAN_UPS	49039.1	0.644		Antithrombin-III (Chain 33-464) - Homo sapiens (Human)	1493	46	1.07	113	13087	2+	1309.61	0.005	3.81794	1	R.DDLYVSDAFHK.A
10	1	UPS1_UPS2|P01008ups|ANT3_HUMAN_UPS	49039.1	0.644		Antithrombin-III (Chain 33-464) - Homo sapiens (Human)	1493	46	1.07	113	13231	3+	1309.61	0.002	1.52718	0.9917	R.DDLYVSDAFHK.A
10	1	UPS1_UPS2|P01008ups|ANT3_HUMAN_UPS	49039.1	0.644		Antithrombin-III (Chain 33-464) - Homo sapiens (Human)	1493	46	1.07	113	13467	2+	1309.61	0.004	3.05435	0.9996	R.DDLYVSDAFHK.A
10	1	UPS1_UPS2|P01008ups|ANT3_HUMAN_UPS	49039.1	0.644		Antithrombin-III (Chain 33-464) - Homo sapiens (Human)	1493	46	1.07	113	13634	2+	1767.71	-0.002	1.13141	1	K.ADGESC'SASMMYQEGK.F	438926	263954
10	1	UPS1_UPS2|P01008ups|ANT3_HUMAN_UPS	49039.1	0.644		Antithrombin-III (Chain 33-464) - Homo sapiens (Human)	1493	46	1.07	113	14141	2+	1767.71	-0.001	0.565705	0.9996	K.ADGESC'SASMMYQEGK.F	0	488370
10	1	UPS1_UPS2|P01008ups|ANT3_HUMAN_UPS	49039.1	0.644		Antithrombin-III (Chain 33-464) - Homo sapiens (Human)	1493	46	1.07	113	14394	2+	1528.74	0.005	3.27066	1	R.FATTFYQHLADSK.N
10	1	UPS1_UPS2|P01008ups|ANT3_HUMAN_UPS	49039.1	0.644		Antithrombin-III (Chain 33-464) - Homo sapiens (Human)	1493	46	1.07	113	14504	3+	1528.74	0.006	3.92479	0.9473	R.FATTFYQHLADSK.N
10	1	UPS1_UPS2|P01008ups|ANT3_HUMAN_UPS	49039.1	0.644		Antithrombin-III (Chain 33-464) - Homo sapiens (Human)	1493	46	1.07	113	14581	2+	1528.74	0.006	3.92479	1	R.FATTFYQHLADSK.N
10	1	UPS1_UPS2|P01008ups|ANT3_HUMAN_UPS	49039.1	0.644		Antithrombin-III (Chain 33-464) - Homo sapiens (Human)	1493	46	1.07	113	14691	3+	1528.74	0.006	3.92479	0.9859	R.FATTFYQHLADSK.N
10	1	UPS1_UPS2|P01008ups|ANT3_HUMAN_UPS	49039.1	0.644		Antithrombin-III (Chain 33-464) - Homo sapiens (Human)	1493	46	1.07	113	14768	2+	1528.74	0.007	4.57893	1	R.FATTFYQHLADSK.N
10	1	UPS1_UPS2|P01008ups|ANT3_HUMAN_UPS	49039.1	0.644		Antithrombin-III (Chain 33-464) - Homo sapiens (Human)	1493	46	1.07	113	14878	3+	1528.74	0.006	3.92479	0.9934	R.FATTFYQHLADSK.N
10	1	UPS1_UPS2|P01008ups|ANT3_HUMAN_UPS	49039.1	0.644		Antithrombin-III (Chain 33-464) - Homo sapiens (Human)	1493	46	1.07	113	14955	2+	1528.74	0.005	3.27066	1	R.FATTFYQHLADSK.N
10	1	UPS1_UPS2|P01008ups|ANT3_HUMAN_UPS	49039.1	0.644		Antithrombin-III (Chain 33-464) - Homo sapiens (Human)	1493	46	1.07	113	15059	2+	1309.61	0.009	6.8723	0.9801	R.DDLYVSDAFHK.A
10	1	UPS1_UPS2|P01008ups|ANT3_HUMAN_UPS	49039.1	0.644		Antithrombin-III (Chain 33-464) - Homo sapiens (Human)	1493	46	1.07	113	15144	2+	1528.74	0.008	5.23306	1	R.FATTFYQHLADSK.N
10	1	UPS1_UPS2|P01008ups|ANT3_HUMAN_UPS	49039.1	0.644		Antithrombin-III (Chain 33-464) - Homo sapiens (Human)	1493	46	1.07	113	15331	2+	1528.74	0.006	3.92479	1	R.FATTFYQHLADSK.N
10	1	UPS1_UPS2|P01008ups|ANT3_HUMAN_UPS	49039.1	0.644		Antithrombin-III (Chain 33-464) - Homo sapiens (Human)	1493	46	1.07	113	15442	3+	1528.74	0.005	3.27066	0.8302	R.FATTFYQHLADSK.N
10	1	UPS1_UPS2|P01008ups|ANT3_HUMAN_UPS	49039.1	0.644		Antithrombin-III (Chain 33-464) - Homo sapiens (Human)	1493	46	1.07	113	16039	2+	1528.74	0.007	4.57893	0.9999	R.FATTFYQHLADSK.N
10	1	UPS1_UPS2|P01008ups|ANT3_HUMAN_UPS	49039.1	0.644		Antithrombin-III (Chain 33-464) - Homo sapiens (Human)	1493	46	1.07	113	16465	3+	1211.64	0.003	2.47598	1	R.FRIEDGFSLK.E
10	1	UPS1_UPS2|P01008ups|ANT3_HUMAN_UPS	49039.1	0.644		Antithrombin-III (Chain 33-464) - Homo sapiens (Human)	1493	46	1.07	113	16579	3+	2417.25	0.013	5.37802	0.9766	K.SKLPGIVAEGRDDLYVSDAFHK.A
10	1	UPS1_UPS2|P01008ups|ANT3_HUMAN_UPS	49039.1	0.644		Antithrombin-III (Chain 33-464) - Homo sapiens (Human)	1493	46	1.07	113	16668	2+	2417.25	0.012	4.96433	0.9838	K.SKLPGIVAEGRDDLYVSDAFHK.A
10	1	UPS1_UPS2|P01008ups|ANT3_HUMAN_UPS	49039.1	0.644		Antithrombin-III (Chain 33-464) - Homo sapiens (Human)	1493	46	1.07	113	16820	3+	1211.64	0.005	4.12663	0.998	R.FRIEDGFSLK.E
10	1	UPS1_UPS2|P01008ups|ANT3_HUMAN_UPS	49039.1	0.644		Antithrombin-III (Chain 33-464) - Homo sapiens (Human)	1493	46	1.07	113	17093	2+	1586.89	0.01	6.30163	0.9992	R.RVAEGTQVLELPFK.G
10	1	UPS1_UPS2|P01008ups|ANT3_HUMAN_UPS	49039.1	0.644		Antithrombin-III (Chain 33-464) - Homo sapiens (Human)	1493	46	1.07	113	17255	3+	1586.89	0.005	3.15082	1	R.RVAEGTQVLELPFK.G
10	1	UPS1_UPS2|P01008ups|ANT3_HUMAN_UPS	49039.1	0.644		Antithrombin-III (Chain 33-464) - Homo sapiens (Human)	1493	46	1.07	113	17264	2+	1340.66	0.005	3.7295	1	K.TSDQIHFFFAK.L
10	1	UPS1_UPS2|P01008ups|ANT3_HUMAN_UPS	49039.1	0.644		Antithrombin-III (Chain 33-464) - Homo sapiens (Human)	1493	46	1.07	113	17276	2+	1586.89	0.007	4.41114	0.9997	R.RVAEGTQVLELPFK.G
10	1	UPS1_UPS2|P01008ups|ANT3_HUMAN_UPS	49039.1	0.644		Antithrombin-III (Chain 33-464) - Homo sapiens (Human)	1493	46	1.07	113	17442	3+	1586.89	0.006	3.78098	1	R.RVAEGTQVLELPFK.G
10	1	UPS1_UPS2|P01008ups|ANT3_HUMAN_UPS	49039.1	0.644		Antithrombin-III (Chain 33-464) - Homo sapiens (Human)	1493	46	1.07	113	17451	2+	1340.66	0.005	3.7295	1	K.TSDQIHFFFAK.L
10	1	UPS1_UPS2|P01008ups|ANT3_HUMAN_UPS	49039.1	0.644		Antithrombin-III (Chain 33-464) - Homo sapiens (Human)	1493	46	1.07	113	17462	2+	1586.89	0.006	3.78098	0.9998	R.RVAEGTQVLELPFK.G
10	1	UPS1_UPS2|P01008ups|ANT3_HUMAN_UPS	49039.1	0.644		Antithrombin-III (Chain 33-464) - Homo sapiens (Human)	1493	46	1.07	113	17577	2+	1684.92	0.005	2.9675	0.9998	K.GDDITM"VLILPKPEK.S
10	1	UPS1_UPS2|P01008ups|ANT3_HUMAN_UPS	49039.1	0.644		Antithrombin-III (Chain 33-464) - Homo sapiens (Human)	1493	46	1.07	113	17629	3+	1586.89	0.006	3.78098	1	R.RVAEGTQVLELPFK.G
10	1	UPS1_UPS2|P01008ups|ANT3_HUMAN_UPS	49039.1	0.644		Antithrombin-III (Chain 33-464) - Homo sapiens (Human)	1493	46	1.07	113	17638	2+	1340.66	0.006	4.4754	1	K.TSDQIHFFFAK.L
10	1	UPS1_UPS2|P01008ups|ANT3_HUMAN_UPS	49039.1	0.644		Antithrombin-III (Chain 33-464) - Homo sapiens (Human)	1493	46	1.07	113	17652	2+	1586.89	0.007	4.41114	0.9903	R.RVAEGTQVLELPFK.G
10	1	UPS1_UPS2|P01008ups|ANT3_HUMAN_UPS	49039.1	0.644		Antithrombin-III (Chain 33-464) - Homo sapiens (Human)	1493	46	1.07	113	17775	2+	2202.12	1.014	6.35751	0.9587	K.LPGIVAEGRDDLYVSDAFHK.A
10	1	UPS1_UPS2|P01008ups|ANT3_HUMAN_UPS	49039.1	0.644		Antithrombin-III (Chain 33-464) - Homo sapiens (Human)	1493	46	1.07	113	17808	3+	1232.73	0.005	4.05605	0.9995	K.ANRPFLVFIR.E
10	1	UPS1_UPS2|P01008ups|ANT3_HUMAN_UPS	49039.1	0.644		Antithrombin-III (Chain 33-464) - Homo sapiens (Human)	1493	46	1.07	113	17826	2+	1232.73	0.006	4.86726	0.998	K.ANRPFLVFIR.E
10	1	UPS1_UPS2|P01008ups|ANT3_HUMAN_UPS	49039.1	0.644		Antithrombin-III (Chain 33-464) - Homo sapiens (Human)	1493	46	1.07	113	17827	3+	2202.12	0.011	4.99519	0.9036	K.LPGIVAEGRDDLYVSDAFHK.A
10	1	UPS1_UPS2|P01008ups|ANT3_HUMAN_UPS	49039.1	0.644		Antithrombin-III (Chain 33-464) - Homo sapiens (Human)	1493	46	1.07	113	17829	2+	1340.66	0.006	4.4754	1	K.TSDQIHFFFAK.L
10	1	UPS1_UPS2|P01008ups|ANT3_HUMAN_UPS	49039.1	0.644		Antithrombin-III (Chain 33-464) - Homo sapiens (Human)	1493	46	1.07	113	17990	3+	1232.73	0.005	4.05605	0.9999	K.ANRPFLVFIR.E
10	1	UPS1_UPS2|P01008ups|ANT3_HUMAN_UPS	49039.1	0.644		Antithrombin-III (Chain 33-464) - Homo sapiens (Human)	1493	46	1.07	113	18003	3+	1340.66	0.006	4.4754	0.8383	K.TSDQIHFFFAK.L
10	1	UPS1_UPS2|P01008ups|ANT3_HUMAN_UPS	49039.1	0.644		Antithrombin-III (Chain 33-464) - Homo sapiens (Human)	1493	46	1.07	113	18012	2+	1232.73	0.007	5.67847	0.9878	K.ANRPFLVFIR.E
10	1	UPS1_UPS2|P01008ups|ANT3_HUMAN_UPS	49039.1	0.644		Antithrombin-III (Chain 33-464) - Homo sapiens (Human)	1493	46	1.07	113	18015	2+	1340.66	0.006	4.4754	1	K.TSDQIHFFFAK.L
10	1	UPS1_UPS2|P01008ups|ANT3_HUMAN_UPS	49039.1	0.644		Antithrombin-III (Chain 33-464) - Homo sapiens (Human)	1493	46	1.07	113	19590	2+	1528.74	0.005	3.27066	0.9938	R.FATTFYQHLADSK.N
10	1	UPS1_UPS2|P01008ups|ANT3_HUMAN_UPS	49039.1	0.644		Antithrombin-III (Chain 33-464) - Homo sapiens (Human)	1493	46	1.07	113	19854	3+	1668.92	0.006	3.59513	0.9917	K.GDDITMVLILPKPEK.S
10	1	UPS1_UPS2|P01008ups|ANT3_HUMAN_UPS	49039.1	0.644		Antithrombin-III (Chain 33-464) - Homo sapiens (Human)	1493	46	1.07	113	19883	3+	1430.79	0.006	4.19349	0.9999	R.VAEGTQVLELPFK.G
10	1	UPS1_UPS2|P01008ups|ANT3_HUMAN_UPS	49039.1	0.644		Antithrombin-III (Chain 33-464) - Homo sapiens (Human)	1493	46	1.07	113	19937	2+	1430.79	0.007	4.89241	1	R.VAEGTQVLELPFK.G
10	1	UPS1_UPS2|P01008ups|ANT3_HUMAN_UPS	49039.1	0.644		Antithrombin-III (Chain 33-464) - Homo sapiens (Human)	1493	46	1.07	113	19969	2+	1668.92	0.007	4.19432	1	K.GDDITMVLILPKPEK.S
10	1	UPS1_UPS2|P01008ups|ANT3_HUMAN_UPS	49039.1	0.644		Antithrombin-III (Chain 33-464) - Homo sapiens (Human)	1493	46	1.07	113	20035	3+	1668.92	0.007	4.19432	0.9993	K.GDDITMVLILPKPEK.S
10	1	UPS1_UPS2|P01008ups|ANT3_HUMAN_UPS	49039.1	0.644		Antithrombin-III (Chain 33-464) - Homo sapiens (Human)	1493	46	1.07	113	20073	3+	1430.79	0.006	4.19349	0.9993	R.VAEGTQVLELPFK.G
10	1	UPS1_UPS2|P01008ups|ANT3_HUMAN_UPS	49039.1	0.644		Antithrombin-III (Chain 33-464) - Homo sapiens (Human)	1493	46	1.07	113	20123	2+	1430.79	0.006	4.19349	1	R.VAEGTQVLELPFK.G
10	1	UPS1_UPS2|P01008ups|ANT3_HUMAN_UPS	49039.1	0.644		Antithrombin-III (Chain 33-464) - Homo sapiens (Human)	1493	46	1.07	113	20152	2+	1668.92	0.008	4.79351	1	K.GDDITMVLILPKPEK.S
10	1	UPS1_UPS2|P01008ups|ANT3_HUMAN_UPS	49039.1	0.644		Antithrombin-III (Chain 33-464) - Homo sapiens (Human)	1493	46	1.07	113	20218	3+	1668.92	0.007	4.19432	0.9988	K.GDDITMVLILPKPEK.S
10	1	UPS1_UPS2|P01008ups|ANT3_HUMAN_UPS	49039.1	0.644		Antithrombin-III (Chain 33-464) - Homo sapiens (Human)	1493	46	1.07	113	20229	2+	1405.75	0.006	4.26818	0.9996	R.EVPLNTIIFM"GR.V
10	1	UPS1_UPS2|P01008ups|ANT3_HUMAN_UPS	49039.1	0.644		Antithrombin-III (Chain 33-464) - Homo sapiens (Human)	1493	46	1.07	113	20306	2+	1430.79	0.006	4.19349	1	R.VAEGTQVLELPFK.G
10	1	UPS1_UPS2|P01008ups|ANT3_HUMAN_UPS	49039.1	0.644		Antithrombin-III (Chain 33-464) - Homo sapiens (Human)	1493	46	1.07	113	20339	2+	1668.92	0.007	4.19432	1	K.GDDITMVLILPKPEK.S
10	1	UPS1_UPS2|P01008ups|ANT3_HUMAN_UPS	49039.1	0.644		Antithrombin-III (Chain 33-464) - Homo sapiens (Human)	1493	46	1.07	113	20405	3+	1668.92	0.006	3.59513	0.9989	K.GDDITMVLILPKPEK.S
10	1	UPS1_UPS2|P01008ups|ANT3_HUMAN_UPS	49039.1	0.644		Antithrombin-III (Chain 33-464) - Homo sapiens (Human)	1493	46	1.07	113	20406	2+	1405.75	0.005	3.55682	0.9994	R.EVPLNTIIFM"GR.V
10	1	UPS1_UPS2|P01008ups|ANT3_HUMAN_UPS	49039.1	0.644		Antithrombin-III (Chain 33-464) - Homo sapiens (Human)	1493	46	1.07	113	20494	2+	1430.79	0.005	3.49458	0.9999	R.VAEGTQVLELPFK.G
10	1	UPS1_UPS2|P01008ups|ANT3_HUMAN_UPS	49039.1	0.644		Antithrombin-III (Chain 33-464) - Homo sapiens (Human)	1493	46	1.07	113	20526	2+	1668.92	0.007	4.19432	1	K.GDDITMVLILPKPEK.S
10	1	UPS1_UPS2|P01008ups|ANT3_HUMAN_UPS	49039.1	0.644		Antithrombin-III (Chain 33-464) - Homo sapiens (Human)	1493	46	1.07	113	20592	3+	1668.92	0.006	3.59513	0.9991	K.GDDITMVLILPKPEK.S
10	1	UPS1_UPS2|P01008ups|ANT3_HUMAN_UPS	49039.1	0.644		Antithrombin-III (Chain 33-464) - Homo sapiens (Human)	1493	46	1.07	113	20597	2+	1405.75	0.008	5.69091	0.9992	R.EVPLNTIIFM"GR.V
10	1	UPS1_UPS2|P01008ups|ANT3_HUMAN_UPS	49039.1	0.644		Antithrombin-III (Chain 33-464) - Homo sapiens (Human)	1493	46	1.07	113	20685	2+	1430.79	0.005	3.49458	0.9999	R.VAEGTQVLELPFK.G
10	1	UPS1_UPS2|P01008ups|ANT3_HUMAN_UPS	49039.1	0.644		Antithrombin-III (Chain 33-464) - Homo sapiens (Human)	1493	46	1.07	113	20713	2+	1668.92	0.008	4.79351	1	K.GDDITMVLILPKPEK.S
10	1	UPS1_UPS2|P01008ups|ANT3_HUMAN_UPS	49039.1	0.644		Antithrombin-III (Chain 33-464) - Homo sapiens (Human)	1493	46	1.07	113	20780	3+	1668.92	0.009	5.3927	0.9996	K.GDDITMVLILPKPEK.S
10	1	UPS1_UPS2|P01008ups|ANT3_HUMAN_UPS	49039.1	0.644		Antithrombin-III (Chain 33-464) - Homo sapiens (Human)	1493	46	1.07	113	20813	2+	2291.15	0.009	3.92816	1	K.AFLEVNEEGSEAAASTAVVIAGR.S
10	1	UPS1_UPS2|P01008ups|ANT3_HUMAN_UPS	49039.1	0.644		Antithrombin-III (Chain 33-464) - Homo sapiens (Human)	1493	46	1.07	113	20814	3+	2291.15	0.011	4.80108	1	K.AFLEVNEEGSEAAASTAVVIAGR.S
10	1	UPS1_UPS2|P01008ups|ANT3_HUMAN_UPS	49039.1	0.644		Antithrombin-III (Chain 33-464) - Homo sapiens (Human)	1493	46	1.07	113	20871	2+	1430.79	0.006	4.19349	0.9999	R.VAEGTQVLELPFK.G
10	1	UPS1_UPS2|P01008ups|ANT3_HUMAN_UPS	49039.1	0.644		Antithrombin-III (Chain 33-464) - Homo sapiens (Human)	1493	46	1.07	113	20901	2+	1668.92	0.008	4.79351	1	K.GDDITMVLILPKPEK.S
10	1	UPS1_UPS2|P01008ups|ANT3_HUMAN_UPS	49039.1	0.644		Antithrombin-III (Chain 33-464) - Homo sapiens (Human)	1493	46	1.07	113	20998	3+	2291.15	0.007	3.05523	1	K.AFLEVNEEGSEAAASTAVVIAGR.S
10	1	UPS1_UPS2|P01008ups|ANT3_HUMAN_UPS	49039.1	0.644		Antithrombin-III (Chain 33-464) - Homo sapiens (Human)	1493	46	1.07	113	20999	2+	2291.15	0.008	3.49169	1	K.AFLEVNEEGSEAAASTAVVIAGR.S
10	1	UPS1_UPS2|P01008ups|ANT3_HUMAN_UPS	49039.1	0.644		Antithrombin-III (Chain 33-464) - Homo sapiens (Human)	1493	46	1.07	113	21080	2+	1430.79	0.006	4.19349	0.9999	R.VAEGTQVLELPFK.G
10	1	UPS1_UPS2|P01008ups|ANT3_HUMAN_UPS	49039.1	0.644		Antithrombin-III (Chain 33-464) - Homo sapiens (Human)	1493	46	1.07	113	21185	2+	2291.15	0.011	4.80108	1	K.AFLEVNEEGSEAAASTAVVIAGR.S
10	1	UPS1_UPS2|P01008ups|ANT3_HUMAN_UPS	49039.1	0.644		Antithrombin-III (Chain 33-464) - Homo sapiens (Human)	1493	46	1.07	113	21208	3+	2291.15	0.009	3.92816	1	K.AFLEVNEEGSEAAASTAVVIAGR.S
10	1	UPS1_UPS2|P01008ups|ANT3_HUMAN_UPS	49039.1	0.644		Antithrombin-III (Chain 33-464) - Homo sapiens (Human)	1493	46	1.07	113	21225	3+	1668.92	0.008	4.79351	0.9968	K.GDDITMVLILPKPEK.S
10	1	UPS1_UPS2|P01008ups|ANT3_HUMAN_UPS	49039.1	0.644		Antithrombin-III (Chain 33-464) - Homo sapiens (Human)	1493	46	1.07	113	21344	2+	1668.92	0.009	5.3927	0.994	K.GDDITMVLILPKPEK.S
10	1	UPS1_UPS2|P01008ups|ANT3_HUMAN_UPS	49039.1	0.644		Antithrombin-III (Chain 33-464) - Homo sapiens (Human)	1493	46	1.07	113	21372	2+	2291.15	0.01	4.36462	1	K.AFLEVNEEGSEAAASTAVVIAGR.S
10	1	UPS1_UPS2|P01008ups|ANT3_HUMAN_UPS	49039.1	0.644		Antithrombin-III (Chain 33-464) - Homo sapiens (Human)	1493	46	1.07	113	21394	3+	2291.15	0.009	3.92816	1	K.AFLEVNEEGSEAAASTAVVIAGR.S
10	1	UPS1_UPS2|P01008ups|ANT3_HUMAN_UPS	49039.1	0.644		Antithrombin-III (Chain 33-464) - Homo sapiens (Human)	1493	46	1.07	113	21453	3+	1668.92	0.006	3.59513	0.9919	K.GDDITMVLILPKPEK.S
10	1	UPS1_UPS2|P01008ups|ANT3_HUMAN_UPS	49039.1	0.644		Antithrombin-III (Chain 33-464) - Homo sapiens (Human)	1493	46	1.07	113	21555	2+	1668.92	0.008	4.79351	1	K.GDDITMVLILPKPEK.S
10	1	UPS1_UPS2|P01008ups|ANT3_HUMAN_UPS	49039.1	0.644		Antithrombin-III (Chain 33-464) - Homo sapiens (Human)	1493	46	1.07	113	21559	2+	2291.15	0.009	3.92816	1	K.AFLEVNEEGSEAAASTAVVIAGR.S
10	1	UPS1_UPS2|P01008ups|ANT3_HUMAN_UPS	49039.1	0.644		Antithrombin-III (Chain 33-464) - Homo sapiens (Human)	1493	46	1.07	113	21581	3+	2291.15	0.011	4.80108	1	K.AFLEVNEEGSEAAASTAVVIAGR.S
10	1	UPS1_UPS2|P01008ups|ANT3_HUMAN_UPS	49039.1	0.644		Antithrombin-III (Chain 33-464) - Homo sapiens (Human)	1493	46	1.07	113	21746	2+	2291.15	0.011	4.80108	1	K.AFLEVNEEGSEAAASTAVVIAGR.S
10	1	UPS1_UPS2|P01008ups|ANT3_HUMAN_UPS	49039.1	0.644		Antithrombin-III (Chain 33-464) - Homo sapiens (Human)	1493	46	1.07	113	21769	3+	2291.15	0.011	4.80108	1	K.AFLEVNEEGSEAAASTAVVIAGR.S
10	1	UPS1_UPS2|P01008ups|ANT3_HUMAN_UPS	49039.1	0.644		Antithrombin-III (Chain 33-464) - Homo sapiens (Human)	1493	46	1.07	113	21918	3+	1668.92	0.007	4.19432	0.9206	K.GDDITMVLILPKPEK.S
10	1	UPS1_UPS2|P01008ups|ANT3_HUMAN_UPS	49039.1	0.644		Antithrombin-III (Chain 33-464) - Homo sapiens (Human)	1493	46	1.07	113	21933	2+	2291.15	0.012	5.23754	1	K.AFLEVNEEGSEAAASTAVVIAGR.S
10	1	UPS1_UPS2|P01008ups|ANT3_HUMAN_UPS	49039.1	0.644		Antithrombin-III (Chain 33-464) - Homo sapiens (Human)	1493	46	1.07	113	21955	3+	2291.15	0.011	4.80108	1	K.AFLEVNEEGSEAAASTAVVIAGR.S
10	1	UPS1_UPS2|P01008ups|ANT3_HUMAN_UPS	49039.1	0.644		Antithrombin-III (Chain 33-464) - Homo sapiens (Human)	1493	46	1.07	113	22100	3+	1668.92	0.009	5.3927	0.9271	K.GDDITMVLILPKPEK.S
10	1	UPS1_UPS2|P01008ups|ANT3_HUMAN_UPS	49039.1	0.644		Antithrombin-III (Chain 33-464) - Homo sapiens (Human)	1493	46	1.07	113	22121	2+	2291.15	0.011	4.80108	1	K.AFLEVNEEGSEAAASTAVVIAGR.S
10	1	UPS1_UPS2|P01008ups|ANT3_HUMAN_UPS	49039.1	0.644		Antithrombin-III (Chain 33-464) - Homo sapiens (Human)	1493	46	1.07	113	22131	3+	2291.15	0.011	4.80108	1	K.AFLEVNEEGSEAAASTAVVIAGR.S
10	1	UPS1_UPS2|P01008ups|ANT3_HUMAN_UPS	49039.1	0.644		Antithrombin-III (Chain 33-464) - Homo sapiens (Human)	1493	46	1.07	113	22213	2+	1389.76	0.006	4.3173	0.9859	R.EVPLNTIIFMGR.V
10	1	UPS1_UPS2|P01008ups|ANT3_HUMAN_UPS	49039.1	0.644		Antithrombin-III (Chain 33-464) - Homo sapiens (Human)	1493	46	1.07	113	22238	2+	1668.92	0.006	3.59513	0.9994	K.GDDITMVLILPKPEK.S
10	1	UPS1_UPS2|P01008ups|ANT3_HUMAN_UPS	49039.1	0.644		Antithrombin-III (Chain 33-464) - Homo sapiens (Human)	1493	46	1.07	113	22307	2+	2291.15	0.01	4.36462	1	K.AFLEVNEEGSEAAASTAVVIAGR.S
10	1	UPS1_UPS2|P01008ups|ANT3_HUMAN_UPS	49039.1	0.644		Antithrombin-III (Chain 33-464) - Homo sapiens (Human)	1493	46	1.07	113	22321	3+	2291.15	0.011	4.80108	1	K.AFLEVNEEGSEAAASTAVVIAGR.S
10	1	UPS1_UPS2|P01008ups|ANT3_HUMAN_UPS	49039.1	0.644		Antithrombin-III (Chain 33-464) - Homo sapiens (Human)	1493	46	1.07	113	22381	3+	1668.92	0.008	4.79351	0.8154	K.GDDITMVLILPKPEK.S
10	1	UPS1_UPS2|P01008ups|ANT3_HUMAN_UPS	49039.1	0.644		Antithrombin-III (Chain 33-464) - Homo sapiens (Human)	1493	46	1.07	113	22488	2+	1864.9	0.01	5.36222	1	K.EQLQDM"GLVDLFSPEK.S
10	1	UPS1_UPS2|P01008ups|ANT3_HUMAN_UPS	49039.1	0.644		Antithrombin-III (Chain 33-464) - Homo sapiens (Human)	1493	46	1.07	113	22496	2+	2291.15	0.008	3.49169	1	K.AFLEVNEEGSEAAASTAVVIAGR.S
10	1	UPS1_UPS2|P01008ups|ANT3_HUMAN_UPS	49039.1	0.644		Antithrombin-III (Chain 33-464) - Homo sapiens (Human)	1493	46	1.07	113	22507	3+	2291.15	0.01	4.36462	1	K.AFLEVNEEGSEAAASTAVVIAGR.S
10	1	UPS1_UPS2|P01008ups|ANT3_HUMAN_UPS	49039.1	0.644		Antithrombin-III (Chain 33-464) - Homo sapiens (Human)	1493	46	1.07	113	22671	2+	1864.9	0.008	4.28977	1	K.EQLQDM"GLVDLFSPEK.S
10	1	UPS1_UPS2|P01008ups|ANT3_HUMAN_UPS	49039.1	0.644		Antithrombin-III (Chain 33-464) - Homo sapiens (Human)	1493	46	1.07	113	22682	2+	2291.15	0.01	4.36462	1	K.AFLEVNEEGSEAAASTAVVIAGR.S
10	1	UPS1_UPS2|P01008ups|ANT3_HUMAN_UPS	49039.1	0.644		Antithrombin-III (Chain 33-464) - Homo sapiens (Human)	1493	46	1.07	113	22693	3+	2291.15	0.01	4.36462	1	K.AFLEVNEEGSEAAASTAVVIAGR.S
10	1	UPS1_UPS2|P01008ups|ANT3_HUMAN_UPS	49039.1	0.644		Antithrombin-III (Chain 33-464) - Homo sapiens (Human)	1493	46	1.07	113	22720	2+	1668.92	0.004	2.39675	0.9999	K.GDDITMVLILPKPEK.S
10	1	UPS1_UPS2|P01008ups|ANT3_HUMAN_UPS	49039.1	0.644		Antithrombin-III (Chain 33-464) - Homo sapiens (Human)	1493	46	1.07	113	22832	3+	1668.92	1.008	4.79351	0.9953	K.GDDITMVLILPKPEK.S
10	1	UPS1_UPS2|P01008ups|ANT3_HUMAN_UPS	49039.1	0.644		Antithrombin-III (Chain 33-464) - Homo sapiens (Human)	1493	46	1.07	113	22858	2+	1864.9	0.006	3.21733	1	K.EQLQDM"GLVDLFSPEK.S
10	1	UPS1_UPS2|P01008ups|ANT3_HUMAN_UPS	49039.1	0.644		Antithrombin-III (Chain 33-464) - Homo sapiens (Human)	1493	46	1.07	113	22869	2+	2291.15	0.011	4.80108	1	K.AFLEVNEEGSEAAASTAVVIAGR.S
10	1	UPS1_UPS2|P01008ups|ANT3_HUMAN_UPS	49039.1	0.644		Antithrombin-III (Chain 33-464) - Homo sapiens (Human)	1493	46	1.07	113	22879	2+	1389.76	0.008	5.75641	0.999	R.EVPLNTIIFMGR.V
10	1	UPS1_UPS2|P01008ups|ANT3_HUMAN_UPS	49039.1	0.644		Antithrombin-III (Chain 33-464) - Homo sapiens (Human)	1493	46	1.07	113	22881	3+	2291.15	0.012	5.23754	1	K.AFLEVNEEGSEAAASTAVVIAGR.S
10	1	UPS1_UPS2|P01008ups|ANT3_HUMAN_UPS	49039.1	0.644		Antithrombin-III (Chain 33-464) - Homo sapiens (Human)	1493	46	1.07	113	22908	3+	1389.76	0.006	4.3173	0.9987	R.EVPLNTIIFMGR.V
10	1	UPS1_UPS2|P01008ups|ANT3_HUMAN_UPS	49039.1	0.644		Antithrombin-III (Chain 33-464) - Homo sapiens (Human)	1493	46	1.07	113	22967	2+	1371.75	0.007	5.10299	0.9999	R.E^VPLNTIIFMGR.V
10	1	UPS1_UPS2|P01008ups|ANT3_HUMAN_UPS	49039.1	0.644		Antithrombin-III (Chain 33-464) - Homo sapiens (Human)	1493	46	1.07	113	23025	2+	1668.92	0.004	2.39675	0.9994	K.GDDITMVLILPKPEK.S
10	1	UPS1_UPS2|P01008ups|ANT3_HUMAN_UPS	49039.1	0.644		Antithrombin-III (Chain 33-464) - Homo sapiens (Human)	1493	46	1.07	113	23057	2+	2291.15	0.011	4.80108	1	K.AFLEVNEEGSEAAASTAVVIAGR.S
10	1	UPS1_UPS2|P01008ups|ANT3_HUMAN_UPS	49039.1	0.644		Antithrombin-III (Chain 33-464) - Homo sapiens (Human)	1493	46	1.07	113	23066	2+	1389.76	0.006	4.3173	0.997	R.EVPLNTIIFMGR.V
10	1	UPS1_UPS2|P01008ups|ANT3_HUMAN_UPS	49039.1	0.644		Antithrombin-III (Chain 33-464) - Homo sapiens (Human)	1493	46	1.07	113	23069	3+	2291.15	0.008	3.49169	1	K.AFLEVNEEGSEAAASTAVVIAGR.S
10	1	UPS1_UPS2|P01008ups|ANT3_HUMAN_UPS	49039.1	0.644		Antithrombin-III (Chain 33-464) - Homo sapiens (Human)	1493	46	1.07	113	23089	3+	1389.76	0.004	2.8782	1	R.EVPLNTIIFMGR.V
10	1	UPS1_UPS2|P01008ups|ANT3_HUMAN_UPS	49039.1	0.644		Antithrombin-III (Chain 33-464) - Homo sapiens (Human)	1493	46	1.07	113	23157	2+	1371.75	0.006	4.37399	1	R.E^VPLNTIIFMGR.V
10	1	UPS1_UPS2|P01008ups|ANT3_HUMAN_UPS	49039.1	0.644		Antithrombin-III (Chain 33-464) - Homo sapiens (Human)	1493	46	1.07	113	23241	2+	2291.15	0.012	5.23754	1	K.AFLEVNEEGSEAAASTAVVIAGR.S
10	1	UPS1_UPS2|P01008ups|ANT3_HUMAN_UPS	49039.1	0.644		Antithrombin-III (Chain 33-464) - Homo sapiens (Human)	1493	46	1.07	113	23252	2+	1389.76	0.006	4.3173	0.9973	R.EVPLNTIIFMGR.V
10	1	UPS1_UPS2|P01008ups|ANT3_HUMAN_UPS	49039.1	0.644		Antithrombin-III (Chain 33-464) - Homo sapiens (Human)	1493	46	1.07	113	23254	3+	2291.15	0.011	4.80108	1	K.AFLEVNEEGSEAAASTAVVIAGR.S
10	1	UPS1_UPS2|P01008ups|ANT3_HUMAN_UPS	49039.1	0.644		Antithrombin-III (Chain 33-464) - Homo sapiens (Human)	1493	46	1.07	113	23283	3+	1389.76	0.007	5.03686	0.9997	R.EVPLNTIIFMGR.V
10	1	UPS1_UPS2|P01008ups|ANT3_HUMAN_UPS	49039.1	0.644		Antithrombin-III (Chain 33-464) - Homo sapiens (Human)	1493	46	1.07	113	23345	2+	1371.75	0.005	3.64499	1	R.E^VPLNTIIFMGR.V
10	1	UPS1_UPS2|P01008ups|ANT3_HUMAN_UPS	49039.1	0.644		Antithrombin-III (Chain 33-464) - Homo sapiens (Human)	1493	46	1.07	113	23429	2+	2291.15	0.012	5.23754	1	K.AFLEVNEEGSEAAASTAVVIAGR.S
10	1	UPS1_UPS2|P01008ups|ANT3_HUMAN_UPS	49039.1	0.644		Antithrombin-III (Chain 33-464) - Homo sapiens (Human)	1493	46	1.07	113	23439	2+	1389.76	0.007	5.03686	0.9984	R.EVPLNTIIFMGR.V
10	1	UPS1_UPS2|P01008ups|ANT3_HUMAN_UPS	49039.1	0.644		Antithrombin-III (Chain 33-464) - Homo sapiens (Human)	1493	46	1.07	113	23441	3+	2291.15	0.009	3.92816	0.9997	K.AFLEVNEEGSEAAASTAVVIAGR.S
10	1	UPS1_UPS2|P01008ups|ANT3_HUMAN_UPS	49039.1	0.644		Antithrombin-III (Chain 33-464) - Homo sapiens (Human)	1493	46	1.07	113	23551	2+	1668.92	-0.141	84.4856	0.87	K.GDDITMVLILPKPEK.S
10	1	UPS1_UPS2|P01008ups|ANT3_HUMAN_UPS	49039.1	0.644		Antithrombin-III (Chain 33-464) - Homo sapiens (Human)	1493	46	1.07	113	23616	2+	2291.15	0.011	4.80108	1	K.AFLEVNEEGSEAAASTAVVIAGR.S
10	1	UPS1_UPS2|P01008ups|ANT3_HUMAN_UPS	49039.1	0.644		Antithrombin-III (Chain 33-464) - Homo sapiens (Human)	1493	46	1.07	113	23625	3+	2291.15	0.008	3.49169	1	K.AFLEVNEEGSEAAASTAVVIAGR.S
10	1	UPS1_UPS2|P01008ups|ANT3_HUMAN_UPS	49039.1	0.644		Antithrombin-III (Chain 33-464) - Homo sapiens (Human)	1493	46	1.07	113	23627	2+	1389.76	0.005	3.59775	0.9449	R.EVPLNTIIFMGR.V
10	1	UPS1_UPS2|P01008ups|ANT3_HUMAN_UPS	49039.1	0.644		Antithrombin-III (Chain 33-464) - Homo sapiens (Human)	1493	46	1.07	113	23801	2+	2291.15	0.01	4.36462	1	K.AFLEVNEEGSEAAASTAVVIAGR.S
10	1	UPS1_UPS2|P01008ups|ANT3_HUMAN_UPS	49039.1	0.644		Antithrombin-III (Chain 33-464) - Homo sapiens (Human)	1493	46	1.07	113	23992	2+	2291.15	0.014	6.11047	1	K.AFLEVNEEGSEAAASTAVVIAGR.S
10	1	UPS1_UPS2|P01008ups|ANT3_HUMAN_UPS	49039.1	0.644		Antithrombin-III (Chain 33-464) - Homo sapiens (Human)	1493	46	1.07	113	24139	2+	1848.9	1.008	4.32689	0.9992	K.EQLQDMGLVDLFSPEK.S
10	1	UPS1_UPS2|P01008ups|ANT3_HUMAN_UPS	49039.1	0.644		Antithrombin-III (Chain 33-464) - Homo sapiens (Human)	1493	46	1.07	113	24176	2+	2291.15	0.012	5.23754	1	K.AFLEVNEEGSEAAASTAVVIAGR.S
10	1	UPS1_UPS2|P01008ups|ANT3_HUMAN_UPS	49039.1	0.644		Antithrombin-III (Chain 33-464) - Homo sapiens (Human)	1493	46	1.07	113	24363	2+	2291.15	0.009	3.92816	1	K.AFLEVNEEGSEAAASTAVVIAGR.S
10	1	UPS1_UPS2|P01008ups|ANT3_HUMAN_UPS	49039.1	0.644		Antithrombin-III (Chain 33-464) - Homo sapiens (Human)	1493	46	1.07	113	24548	2+	2291.15	0.011	4.80108	1	K.AFLEVNEEGSEAAASTAVVIAGR.S
10	1	UPS1_UPS2|P01008ups|ANT3_HUMAN_UPS	49039.1	0.644		Antithrombin-III (Chain 33-464) - Homo sapiens (Human)	1493	46	1.07	113	24736	2+	2291.15	0.013	5.674	1	K.AFLEVNEEGSEAAASTAVVIAGR.S
10	1	UPS1_UPS2|P01008ups|ANT3_HUMAN_UPS	49039.1	0.644		Antithrombin-III (Chain 33-464) - Homo sapiens (Human)	1493	46	1.07	113	24761	3+	3236.8	1.015	4.63421	1	R.RVAEGTQVLELPFKGDDITMVLILPKPEK.S
10	1	UPS1_UPS2|P01008ups|ANT3_HUMAN_UPS	49039.1	0.644		Antithrombin-III (Chain 33-464) - Homo sapiens (Human)	1493	46	1.07	113	24879	2+	1389.76	0.99	7.19551	0.8803	R.EVPLNTIIFMGR.V
10	1	UPS1_UPS2|P01008ups|ANT3_HUMAN_UPS	49039.1	0.644		Antithrombin-III (Chain 33-464) - Homo sapiens (Human)	1493	46	1.07	113	24891	3+	3096.69	0.033	10.6565	0.9863	R.VAEGTQVLELPFKGDDITM"VLILPKPEK.S
10	1	UPS1_UPS2|P01008ups|ANT3_HUMAN_UPS	49039.1	0.644		Antithrombin-III (Chain 33-464) - Homo sapiens (Human)	1493	46	1.07	113	25120	2+	2291.15	-0.018	7.85631	0.9999	K.AFLEVNEEGSEAAASTAVVIAGR.S
10	1	UPS1_UPS2|P01008ups|ANT3_HUMAN_UPS	49039.1	0.644		Antithrombin-III (Chain 33-464) - Homo sapiens (Human)	1493	46	1.07	113	25309	3+	2291.15	0.004	1.74585	1	K.AFLEVNEEGSEAAASTAVVIAGR.S
10	1	UPS1_UPS2|P01008ups|ANT3_HUMAN_UPS	49039.1	0.644		Antithrombin-III (Chain 33-464) - Homo sapiens (Human)	1493	46	1.07	113	25344	2+	1668.92	-0.12	71.9026	0.9364	K.GDDITMVLILPKPEK.S
10	1	UPS1_UPS2|P01008ups|ANT3_HUMAN_UPS	49039.1	0.644		Antithrombin-III (Chain 33-464) - Homo sapiens (Human)	1493	46	1.07	113	25371	3+	1830.89	0.013	7.10036	0.999	K.E^QLQDMGLVDLFSPEK.S
10	1	UPS1_UPS2|P01008ups|ANT3_HUMAN_UPS	49039.1	0.644		Antithrombin-III (Chain 33-464) - Homo sapiens (Human)	1493	46	1.07	113	25373	2+	1848.9	0.011	5.94947	1	K.EQLQDMGLVDLFSPEK.S
10	1	UPS1_UPS2|P01008ups|ANT3_HUMAN_UPS	49039.1	0.644		Antithrombin-III (Chain 33-464) - Homo sapiens (Human)	1493	46	1.07	113	25494	3+	2291.15	0.013	5.674	1	K.AFLEVNEEGSEAAASTAVVIAGR.S
10	1	UPS1_UPS2|P01008ups|ANT3_HUMAN_UPS	49039.1	0.644		Antithrombin-III (Chain 33-464) - Homo sapiens (Human)	1493	46	1.07	113	25537	3+	1848.9	0.007	3.78603	1	K.EQLQDMGLVDLFSPEK.S
10	1	UPS1_UPS2|P01008ups|ANT3_HUMAN_UPS	49039.1	0.644		Antithrombin-III (Chain 33-464) - Homo sapiens (Human)	1493	46	1.07	113	25540	2+	1830.89	1.02	10.9236	0.9403	K.E^QLQDMGLVDLFSPEK.S
10	1	UPS1_UPS2|P01008ups|ANT3_HUMAN_UPS	49039.1	0.644		Antithrombin-III (Chain 33-464) - Homo sapiens (Human)	1493	46	1.07	113	25546	3+	1830.89	0.008	4.36945	0.9837	K.E^QLQDMGLVDLFSPEK.S
10	1	UPS1_UPS2|P01008ups|ANT3_HUMAN_UPS	49039.1	0.644		Antithrombin-III (Chain 33-464) - Homo sapiens (Human)	1493	46	1.07	113	25548	2+	1848.9	0.009	4.86775	1	K.EQLQDMGLVDLFSPEK.S
10	1	UPS1_UPS2|P01008ups|ANT3_HUMAN_UPS	49039.1	0.644		Antithrombin-III (Chain 33-464) - Homo sapiens (Human)	1493	46	1.07	113	25670	3+	2291.15	1.024	10.4751	1	K.AFLEVNEEGSEAAASTAVVIAGR.S
10	1	UPS1_UPS2|P01008ups|ANT3_HUMAN_UPS	49039.1	0.644		Antithrombin-III (Chain 33-464) - Homo sapiens (Human)	1493	46	1.07	113	25713	3+	1848.9	0.007	3.78603	1	K.EQLQDMGLVDLFSPEK.S
10	1	UPS1_UPS2|P01008ups|ANT3_HUMAN_UPS	49039.1	0.644		Antithrombin-III (Chain 33-464) - Homo sapiens (Human)	1493	46	1.07	113	25724	2+	1848.9	0.007	3.78603	1	K.EQLQDMGLVDLFSPEK.S
10	1	UPS1_UPS2|P01008ups|ANT3_HUMAN_UPS	49039.1	0.644		Antithrombin-III (Chain 33-464) - Homo sapiens (Human)	1493	46	1.07	113	25889	3+	1848.9	0.006	3.24516	1	K.EQLQDMGLVDLFSPEK.S
10	1	UPS1_UPS2|P01008ups|ANT3_HUMAN_UPS	49039.1	0.644		Antithrombin-III (Chain 33-464) - Homo sapiens (Human)	1493	46	1.07	113	26023	3+	2291.15	1.024	10.4751	1	K.AFLEVNEEGSEAAASTAVVIAGR.S
10	1	UPS1_UPS2|P01008ups|ANT3_HUMAN_UPS	49039.1	0.644		Antithrombin-III (Chain 33-464) - Homo sapiens (Human)	1493	46	1.07	113	26029	2+	1668.92	0.007	4.19432	0.9999	K.GDDITMVLILPKPEK.S
10	1	UPS1_UPS2|P01008ups|ANT3_HUMAN_UPS	49039.1	0.644		Antithrombin-III (Chain 33-464) - Homo sapiens (Human)	1493	46	1.07	113	26204	2+	1668.92	0.007	4.19432	0.9982	K.GDDITMVLILPKPEK.S
10	1	UPS1_UPS2|P01008ups|ANT3_HUMAN_UPS	49039.1	0.644		Antithrombin-III (Chain 33-464) - Homo sapiens (Human)	1493	46	1.07	113	26210	2+	2291.15	0.004	1.74585	1	K.AFLEVNEEGSEAAASTAVVIAGR.S
10	1	UPS1_UPS2|P01008ups|ANT3_HUMAN_UPS	49039.1	0.644		Antithrombin-III (Chain 33-464) - Homo sapiens (Human)	1493	46	1.07	113	26212	3+	2291.15	1.024	10.4751	1	K.AFLEVNEEGSEAAASTAVVIAGR.S
10	1	UPS1_UPS2|P01008ups|ANT3_HUMAN_UPS	49039.1	0.644		Antithrombin-III (Chain 33-464) - Homo sapiens (Human)	1493	46	1.07	113	26386	2+	2291.15	0.011	4.80108	1	K.AFLEVNEEGSEAAASTAVVIAGR.S
10	1	UPS1_UPS2|P01008ups|ANT3_HUMAN_UPS	49039.1	0.644		Antithrombin-III (Chain 33-464) - Homo sapiens (Human)	1493	46	1.07	113	26452	3+	2291.15	0.008	3.49169	0.9995	K.AFLEVNEEGSEAAASTAVVIAGR.S
10	1	UPS1_UPS2|P01008ups|ANT3_HUMAN_UPS	49039.1	0.644		Antithrombin-III (Chain 33-464) - Homo sapiens (Human)	1493	46	1.07	113	26561	2+	2291.15	0.012	5.23754	1	K.AFLEVNEEGSEAAASTAVVIAGR.S
10	1	UPS1_UPS2|P01008ups|ANT3_HUMAN_UPS	49039.1	0.644		Antithrombin-III (Chain 33-464) - Homo sapiens (Human)	1493	46	1.07	113	26758	2+	2291.15	0.014	6.11047	1	K.AFLEVNEEGSEAAASTAVVIAGR.S
10	1	UPS1_UPS2|P01008ups|ANT3_HUMAN_UPS	49039.1	0.644		Antithrombin-III (Chain 33-464) - Homo sapiens (Human)	1493	46	1.07	113	26803	3+	2291.15	0.011	4.80108	1	K.AFLEVNEEGSEAAASTAVVIAGR.S
10	1	UPS1_UPS2|P01008ups|ANT3_HUMAN_UPS	49039.1	0.644		Antithrombin-III (Chain 33-464) - Homo sapiens (Human)	1493	46	1.07	113	26806	2+	3080.7	0.987	4.21983	0.992	R.VAEGTQVLELPFKGDDITMVLILPKPEK.S
10	1	UPS1_UPS2|P01008ups|ANT3_HUMAN_UPS	49039.1	0.644		Antithrombin-III (Chain 33-464) - Homo sapiens (Human)	1493	46	1.07	113	26879	3+	3080.7	0.015	4.86903	0.9999	R.VAEGTQVLELPFKGDDITMVLILPKPEK.S
10	1	UPS1_UPS2|P01008ups|ANT3_HUMAN_UPS	49039.1	0.644		Antithrombin-III (Chain 33-464) - Homo sapiens (Human)	1493	46	1.07	113	26934	2+	2291.15	0.007	3.05523	1	K.AFLEVNEEGSEAAASTAVVIAGR.S
10	1	UPS1_UPS2|P01008ups|ANT3_HUMAN_UPS	49039.1	0.644		Antithrombin-III (Chain 33-464) - Homo sapiens (Human)	1493	46	1.07	113	26978	3+	2291.15	0.012	5.23754	1	K.AFLEVNEEGSEAAASTAVVIAGR.S
10	1	UPS1_UPS2|P01008ups|ANT3_HUMAN_UPS	49039.1	0.644		Antithrombin-III (Chain 33-464) - Homo sapiens (Human)	1493	46	1.07	113	26981	2+	3080.7	0.008	2.59682	0.9985	R.VAEGTQVLELPFKGDDITMVLILPKPEK.S
10	1	UPS1_UPS2|P01008ups|ANT3_HUMAN_UPS	49039.1	0.644		Antithrombin-III (Chain 33-464) - Homo sapiens (Human)	1493	46	1.07	113	27055	3+	3080.7	0.012	3.89522	0.9999	R.VAEGTQVLELPFKGDDITMVLILPKPEK.S
10	1	UPS1_UPS2|P01008ups|ANT3_HUMAN_UPS	49039.1	0.644		Antithrombin-III (Chain 33-464) - Homo sapiens (Human)	1493	46	1.07	113	27110	2+	2291.15	0.001	0.436462	1	K.AFLEVNEEGSEAAASTAVVIAGR.S
10	1	UPS1_UPS2|P01008ups|ANT3_HUMAN_UPS	49039.1	0.644		Antithrombin-III (Chain 33-464) - Homo sapiens (Human)	1493	46	1.07	113	27156	3+	2291.15	0.011	4.80108	1	K.AFLEVNEEGSEAAASTAVVIAGR.S
10	1	UPS1_UPS2|P01008ups|ANT3_HUMAN_UPS	49039.1	0.644		Antithrombin-III (Chain 33-464) - Homo sapiens (Human)	1493	46	1.07	113	27287	2+	2291.15	0.012	5.23754	1	K.AFLEVNEEGSEAAASTAVVIAGR.S
10	1	UPS1_UPS2|P01008ups|ANT3_HUMAN_UPS	49039.1	0.644		Antithrombin-III (Chain 33-464) - Homo sapiens (Human)	1493	46	1.07	113	27417	3+	2291.15	0.014	6.11047	1	K.AFLEVNEEGSEAAASTAVVIAGR.S
10	1	UPS1_UPS2|P01008ups|ANT3_HUMAN_UPS	49039.1	0.644		Antithrombin-III (Chain 33-464) - Homo sapiens (Human)	1493	46	1.07	113	27461	2+	2291.15	0.013	5.674	1	K.AFLEVNEEGSEAAASTAVVIAGR.S
10	1	UPS1_UPS2|P01008ups|ANT3_HUMAN_UPS	49039.1	0.644		Antithrombin-III (Chain 33-464) - Homo sapiens (Human)	1493	46	1.07	113	27546	2+	1668.92	0.008	4.79351	0.9998	K.GDDITMVLILPKPEK.S
10	1	UPS1_UPS2|P01008ups|ANT3_HUMAN_UPS	49039.1	0.644		Antithrombin-III (Chain 33-464) - Homo sapiens (Human)	1493	46	1.07	113	27604	3+	2291.15	0.009	3.92816	1	K.AFLEVNEEGSEAAASTAVVIAGR.S
10	1	UPS1_UPS2|P01008ups|ANT3_HUMAN_UPS	49039.1	0.644		Antithrombin-III (Chain 33-464) - Homo sapiens (Human)	1493	46	1.07	113	27638	2+	2291.15	0.011	4.80108	1	K.AFLEVNEEGSEAAASTAVVIAGR.S
10	1	UPS1_UPS2|P01008ups|ANT3_HUMAN_UPS	49039.1	0.644		Antithrombin-III (Chain 33-464) - Homo sapiens (Human)	1493	46	1.07	113	27743	3+	1668.92	0.008	4.79351	0.7303	K.GDDITMVLILPKPEK.S
10	1	UPS1_UPS2|P01008ups|ANT3_HUMAN_UPS	49039.1	0.644		Antithrombin-III (Chain 33-464) - Homo sapiens (Human)	1493	46	1.07	113	27781	3+	2291.15	0.01	4.36462	1	K.AFLEVNEEGSEAAASTAVVIAGR.S
10	1	UPS1_UPS2|P01008ups|ANT3_HUMAN_UPS	49039.1	0.644		Antithrombin-III (Chain 33-464) - Homo sapiens (Human)	1493	46	1.07	113	27890	2+	2291.15	0.013	5.674	1	K.AFLEVNEEGSEAAASTAVVIAGR.S
10	1	UPS1_UPS2|P01008ups|ANT3_HUMAN_UPS	49039.1	0.644		Antithrombin-III (Chain 33-464) - Homo sapiens (Human)	1493	46	1.07	113	27957	3+	2291.15	0.011	4.80108	1	K.AFLEVNEEGSEAAASTAVVIAGR.S
10	1	UPS1_UPS2|P01008ups|ANT3_HUMAN_UPS	49039.1	0.644		Antithrombin-III (Chain 33-464) - Homo sapiens (Human)	1493	46	1.07	113	28066	2+	2291.15	0.012	5.23754	1	K.AFLEVNEEGSEAAASTAVVIAGR.S
10	1	UPS1_UPS2|P01008ups|ANT3_HUMAN_UPS	49039.1	0.644		Antithrombin-III (Chain 33-464) - Homo sapiens (Human)	1493	46	1.07	113	28069	2+	1668.92	0.789	126.429	0.9866	K.GDDITMVLILPKPEK.S
10	1	UPS1_UPS2|P01008ups|ANT3_HUMAN_UPS	49039.1	0.644		Antithrombin-III (Chain 33-464) - Homo sapiens (Human)	1493	46	1.07	113	28220	3+	2291.15	0.012	5.23754	1	K.AFLEVNEEGSEAAASTAVVIAGR.S
10	1	UPS1_UPS2|P01008ups|ANT3_HUMAN_UPS	49039.1	0.644		Antithrombin-III (Chain 33-464) - Homo sapiens (Human)	1493	46	1.07	113	28242	2+	2291.15	1.022	9.60216	1	K.AFLEVNEEGSEAAASTAVVIAGR.S
10	1	UPS1_UPS2|P01008ups|ANT3_HUMAN_UPS	49039.1	0.644		Antithrombin-III (Chain 33-464) - Homo sapiens (Human)	1493	46	1.07	113	28346	2+	1371.75	0.006	4.37399	0.9996	R.E^VPLNTIIFMGR.V
10	1	UPS1_UPS2|P01008ups|ANT3_HUMAN_UPS	49039.1	0.644		Antithrombin-III (Chain 33-464) - Homo sapiens (Human)	1493	46	1.07	113	28395	3+	2291.15	0.011	4.80108	1	K.AFLEVNEEGSEAAASTAVVIAGR.S
10	1	UPS1_UPS2|P01008ups|ANT3_HUMAN_UPS	49039.1	0.644		Antithrombin-III (Chain 33-464) - Homo sapiens (Human)	1493	46	1.07	113	28417	2+	2291.15	0.008	3.49169	1	K.AFLEVNEEGSEAAASTAVVIAGR.S
10	1	UPS1_UPS2|P01008ups|ANT3_HUMAN_UPS	49039.1	0.644		Antithrombin-III (Chain 33-464) - Homo sapiens (Human)	1493	46	1.07	113	28518	2+	1371.75	0.006	4.37399	1	R.E^VPLNTIIFMGR.V
10	1	UPS1_UPS2|P01008ups|ANT3_HUMAN_UPS	49039.1	0.644		Antithrombin-III (Chain 33-464) - Homo sapiens (Human)	1493	46	1.07	113	28560	2+	2315.12	1.011	4.75137	0.9999	K.NDNDNIFLSPLSISTAFAM"TK.L
10	1	UPS1_UPS2|P01008ups|ANT3_HUMAN_UPS	49039.1	0.644		Antithrombin-III (Chain 33-464) - Homo sapiens (Human)	1493	46	1.07	113	28570	3+	2315.12	0.003	1.29583	0.9974	K.NDNDNIFLSPLSISTAFAM"TK.L
10	1	UPS1_UPS2|P01008ups|ANT3_HUMAN_UPS	49039.1	0.644		Antithrombin-III (Chain 33-464) - Homo sapiens (Human)	1493	46	1.07	113	28571	3+	2291.15	0.012	5.23754	1	K.AFLEVNEEGSEAAASTAVVIAGR.S
10	1	UPS1_UPS2|P01008ups|ANT3_HUMAN_UPS	49039.1	0.644		Antithrombin-III (Chain 33-464) - Homo sapiens (Human)	1493	46	1.07	113	28593	2+	2291.15	0.009	3.92816	1	K.AFLEVNEEGSEAAASTAVVIAGR.S
10	1	UPS1_UPS2|P01008ups|ANT3_HUMAN_UPS	49039.1	0.644		Antithrombin-III (Chain 33-464) - Homo sapiens (Human)	1493	46	1.07	113	28681	2+	2299.13	1.012	5.21937	0.9956	K.NDNDNIFLSPLSISTAFAMTK.L
10	1	UPS1_UPS2|P01008ups|ANT3_HUMAN_UPS	49039.1	0.644		Antithrombin-III (Chain 33-464) - Homo sapiens (Human)	1493	46	1.07	113	28738	3+	3808.85	1.025	6.56366	0.999	R.FATTFYQHLADSKNDNDNIFLSPLSISTAFAMTK.L
10	1	UPS1_UPS2|P01008ups|ANT3_HUMAN_UPS	49039.1	0.644		Antithrombin-III (Chain 33-464) - Homo sapiens (Human)	1493	46	1.07	113	28747	3+	2291.15	0.012	5.23754	1	K.AFLEVNEEGSEAAASTAVVIAGR.S
10	1	UPS1_UPS2|P01008ups|ANT3_HUMAN_UPS	49039.1	0.644		Antithrombin-III (Chain 33-464) - Homo sapiens (Human)	1493	46	1.07	113	28771	2+	2291.15	0.013	5.674	1	K.AFLEVNEEGSEAAASTAVVIAGR.S
10	1	UPS1_UPS2|P01008ups|ANT3_HUMAN_UPS	49039.1	0.644		Antithrombin-III (Chain 33-464) - Homo sapiens (Human)	1493	46	1.07	113	28923	3+	2291.15	0.013	5.674	1	K.AFLEVNEEGSEAAASTAVVIAGR.S
10	1	UPS1_UPS2|P01008ups|ANT3_HUMAN_UPS	49039.1	0.644		Antithrombin-III (Chain 33-464) - Homo sapiens (Human)	1493	46	1.07	113	29100	3+	2291.15	0.012	5.23754	1	K.AFLEVNEEGSEAAASTAVVIAGR.S
10	1	UPS1_UPS2|P01008ups|ANT3_HUMAN_UPS	49039.1	0.644		Antithrombin-III (Chain 33-464) - Homo sapiens (Human)	1493	46	1.07	113	29125	2+	2291.15	0.01	4.36462	1	K.AFLEVNEEGSEAAASTAVVIAGR.S
10	1	UPS1_UPS2|P01008ups|ANT3_HUMAN_UPS	49039.1	0.644		Antithrombin-III (Chain 33-464) - Homo sapiens (Human)	1493	46	1.07	113	29275	3+	2291.15	0.008	3.49169	1	K.AFLEVNEEGSEAAASTAVVIAGR.S
10	1	UPS1_UPS2|P01008ups|ANT3_HUMAN_UPS	49039.1	0.644		Antithrombin-III (Chain 33-464) - Homo sapiens (Human)	1493	46	1.07	113	29303	2+	2291.15	0.004	1.74585	1	K.AFLEVNEEGSEAAASTAVVIAGR.S
10	1	UPS1_UPS2|P01008ups|ANT3_HUMAN_UPS	49039.1	0.644		Antithrombin-III (Chain 33-464) - Homo sapiens (Human)	1493	46	1.07	113	29307	2+	1830.89	0.008	4.36945	1	K.E^QLQDMGLVDLFSPEK.S
10	1	UPS1_UPS2|P01008ups|ANT3_HUMAN_UPS	49039.1	0.644		Antithrombin-III (Chain 33-464) - Homo sapiens (Human)	1493	46	1.07	113	29451	3+	2291.15	0.012	5.23754	1	K.AFLEVNEEGSEAAASTAVVIAGR.S
10	1	UPS1_UPS2|P01008ups|ANT3_HUMAN_UPS	49039.1	0.644		Antithrombin-III (Chain 33-464) - Homo sapiens (Human)	1493	46	1.07	113	29475	2+	2291.15	0.015	6.54693	1	K.AFLEVNEEGSEAAASTAVVIAGR.S
10	1	UPS1_UPS2|P01008ups|ANT3_HUMAN_UPS	49039.1	0.644		Antithrombin-III (Chain 33-464) - Homo sapiens (Human)	1493	46	1.07	113	29626	3+	2291.15	1.024	10.4751	1	K.AFLEVNEEGSEAAASTAVVIAGR.S
10	1	UPS1_UPS2|P01008ups|ANT3_HUMAN_UPS	49039.1	0.644		Antithrombin-III (Chain 33-464) - Homo sapiens (Human)	1493	46	1.07	113	29650	2+	2291.15	0.018	7.85631	1	K.AFLEVNEEGSEAAASTAVVIAGR.S
10	1	UPS1_UPS2|P01008ups|ANT3_HUMAN_UPS	49039.1	0.644		Antithrombin-III (Chain 33-464) - Homo sapiens (Human)	1493	46	1.07	113	29772	2+	2299.13	0.006	2.60969	1	K.NDNDNIFLSPLSISTAFAMTK.L
10	1	UPS1_UPS2|P01008ups|ANT3_HUMAN_UPS	49039.1	0.644		Antithrombin-III (Chain 33-464) - Homo sapiens (Human)	1493	46	1.07	113	29775	3+	2299.13	0.013	5.65432	0.9821	K.NDNDNIFLSPLSISTAFAMTK.L
10	1	UPS1_UPS2|P01008ups|ANT3_HUMAN_UPS	49039.1	0.644		Antithrombin-III (Chain 33-464) - Homo sapiens (Human)	1493	46	1.07	113	29823	3+	2291.15	1.024	10.4751	1	K.AFLEVNEEGSEAAASTAVVIAGR.S
10	1	UPS1_UPS2|P01008ups|ANT3_HUMAN_UPS	49039.1	0.644		Antithrombin-III (Chain 33-464) - Homo sapiens (Human)	1493	46	1.07	113	29830	2+	2291.15	0	0	1	K.AFLEVNEEGSEAAASTAVVIAGR.S
10	1	UPS1_UPS2|P01008ups|ANT3_HUMAN_UPS	49039.1	0.644		Antithrombin-III (Chain 33-464) - Homo sapiens (Human)	1493	46	1.07	113	29944	2+	2299.13	0.011	4.78442	1	K.NDNDNIFLSPLSISTAFAMTK.L
10	1	UPS1_UPS2|P01008ups|ANT3_HUMAN_UPS	49039.1	0.644		Antithrombin-III (Chain 33-464) - Homo sapiens (Human)	1493	46	1.07	113	29945	3+	2299.13	0.011	4.78442	1	K.NDNDNIFLSPLSISTAFAMTK.L
10	1	UPS1_UPS2|P01008ups|ANT3_HUMAN_UPS	49039.1	0.644		Antithrombin-III (Chain 33-464) - Homo sapiens (Human)	1493	46	1.07	113	30000	3+	2291.15	0.012	5.23754	1	K.AFLEVNEEGSEAAASTAVVIAGR.S
10	1	UPS1_UPS2|P01008ups|ANT3_HUMAN_UPS	49039.1	0.644		Antithrombin-III (Chain 33-464) - Homo sapiens (Human)	1493	46	1.07	113	30002	2+	2291.15	0.022	9.60216	1	K.AFLEVNEEGSEAAASTAVVIAGR.S
10	1	UPS1_UPS2|P01008ups|ANT3_HUMAN_UPS	49039.1	0.644		Antithrombin-III (Chain 33-464) - Homo sapiens (Human)	1493	46	1.07	113	30120	2+	2299.13	0.011	4.78442	0.996	K.NDNDNIFLSPLSISTAFAMTK.L
10	1	UPS1_UPS2|P01008ups|ANT3_HUMAN_UPS	49039.1	0.644		Antithrombin-III (Chain 33-464) - Homo sapiens (Human)	1493	46	1.07	113	30121	3+	2299.13	0.011	4.78442	1	K.NDNDNIFLSPLSISTAFAMTK.L
10	1	UPS1_UPS2|P01008ups|ANT3_HUMAN_UPS	49039.1	0.644		Antithrombin-III (Chain 33-464) - Homo sapiens (Human)	1493	46	1.07	113	30176	3+	2291.15	0.009	3.92816	1	K.AFLEVNEEGSEAAASTAVVIAGR.S
10	1	UPS1_UPS2|P01008ups|ANT3_HUMAN_UPS	49039.1	0.644		Antithrombin-III (Chain 33-464) - Homo sapiens (Human)	1493	46	1.07	113	30177	2+	2291.15	0.01	4.36462	1	K.AFLEVNEEGSEAAASTAVVIAGR.S
10	1	UPS1_UPS2|P01008ups|ANT3_HUMAN_UPS	49039.1	0.644		Antithrombin-III (Chain 33-464) - Homo sapiens (Human)	1493	46	1.07	113	30297	3+	2299.13	0.999	0.434948	0.9977	K.NDNDNIFLSPLSISTAFAMTK.L
10	1	UPS1_UPS2|P01008ups|ANT3_HUMAN_UPS	49039.1	0.644		Antithrombin-III (Chain 33-464) - Homo sapiens (Human)	1493	46	1.07	113	30307	2+	2299.13	1.006	2.60969	0.9967	K.NDNDNIFLSPLSISTAFAMTK.L
10	1	UPS1_UPS2|P01008ups|ANT3_HUMAN_UPS	49039.1	0.644		Antithrombin-III (Chain 33-464) - Homo sapiens (Human)	1493	46	1.07	113	30354	3+	2291.15	0.013	5.674	1	K.AFLEVNEEGSEAAASTAVVIAGR.S
10	1	UPS1_UPS2|P01008ups|ANT3_HUMAN_UPS	49039.1	0.644		Antithrombin-III (Chain 33-464) - Homo sapiens (Human)	1493	46	1.07	113	30355	2+	2291.15	0.012	5.23754	1	K.AFLEVNEEGSEAAASTAVVIAGR.S
10	1	UPS1_UPS2|P01008ups|ANT3_HUMAN_UPS	49039.1	0.644		Antithrombin-III (Chain 33-464) - Homo sapiens (Human)	1493	46	1.07	113	30483	3+	2299.13	1.001	0.434948	0.828	K.NDNDNIFLSPLSISTAFAMTK.L
10	1	UPS1_UPS2|P01008ups|ANT3_HUMAN_UPS	49039.1	0.644		Antithrombin-III (Chain 33-464) - Homo sapiens (Human)	1493	46	1.07	113	30494	2+	2299.13	0.999	0.434948	0.9924	K.NDNDNIFLSPLSISTAFAMTK.L
10	1	UPS1_UPS2|P01008ups|ANT3_HUMAN_UPS	49039.1	0.644		Antithrombin-III (Chain 33-464) - Homo sapiens (Human)	1493	46	1.07	113	30540	3+	2291.15	0.011	4.80108	1	K.AFLEVNEEGSEAAASTAVVIAGR.S
10	1	UPS1_UPS2|P01008ups|ANT3_HUMAN_UPS	49039.1	0.644		Antithrombin-III (Chain 33-464) - Homo sapiens (Human)	1493	46	1.07	113	30715	3+	2291.15	0.014	6.11047	1	K.AFLEVNEEGSEAAASTAVVIAGR.S
10	1	UPS1_UPS2|P01008ups|ANT3_HUMAN_UPS	49039.1	0.644		Antithrombin-III (Chain 33-464) - Homo sapiens (Human)	1493	46	1.07	113	30750	2+	2291.15	0.013	5.674	1	K.AFLEVNEEGSEAAASTAVVIAGR.S
10	1	UPS1_UPS2|P01008ups|ANT3_HUMAN_UPS	49039.1	0.644		Antithrombin-III (Chain 33-464) - Homo sapiens (Human)	1493	46	1.07	113	30892	3+	2291.15	0.011	4.80108	1	K.AFLEVNEEGSEAAASTAVVIAGR.S
10	1	UPS1_UPS2|P01008ups|ANT3_HUMAN_UPS	49039.1	0.644		Antithrombin-III (Chain 33-464) - Homo sapiens (Human)	1493	46	1.07	113	30925	2+	2291.15	0.015	6.54693	1	K.AFLEVNEEGSEAAASTAVVIAGR.S
10	1	UPS1_UPS2|P01008ups|ANT3_HUMAN_UPS	49039.1	0.644		Antithrombin-III (Chain 33-464) - Homo sapiens (Human)	1493	46	1.07	113	30939	2+	2299.13	1.005	2.17474	0.9542	K.NDNDNIFLSPLSISTAFAMTK.L
10	1	UPS1_UPS2|P01008ups|ANT3_HUMAN_UPS	49039.1	0.644		Antithrombin-III (Chain 33-464) - Homo sapiens (Human)	1493	46	1.07	113	31068	3+	2291.15	0.009	3.92816	1	K.AFLEVNEEGSEAAASTAVVIAGR.S
10	1	UPS1_UPS2|P01008ups|ANT3_HUMAN_UPS	49039.1	0.644		Antithrombin-III (Chain 33-464) - Homo sapiens (Human)	1493	46	1.07	113	31100	2+	2291.15	0.009	3.92816	1	K.AFLEVNEEGSEAAASTAVVIAGR.S
10	1	UPS1_UPS2|P01008ups|ANT3_HUMAN_UPS	49039.1	0.644		Antithrombin-III (Chain 33-464) - Homo sapiens (Human)	1493	46	1.07	113	31244	3+	2291.15	0.012	5.23754	1	K.AFLEVNEEGSEAAASTAVVIAGR.S
10	1	UPS1_UPS2|P01008ups|ANT3_HUMAN_UPS	49039.1	0.644		Antithrombin-III (Chain 33-464) - Homo sapiens (Human)	1493	46	1.07	113	31279	2+	2291.15	0.01	4.36462	1	K.AFLEVNEEGSEAAASTAVVIAGR.S
10	1	UPS1_UPS2|P01008ups|ANT3_HUMAN_UPS	49039.1	0.644		Antithrombin-III (Chain 33-464) - Homo sapiens (Human)	1493	46	1.07	113	31420	3+	2291.15	0.013	5.674	1	K.AFLEVNEEGSEAAASTAVVIAGR.S
10	1	UPS1_UPS2|P01008ups|ANT3_HUMAN_UPS	49039.1	0.644		Antithrombin-III (Chain 33-464) - Homo sapiens (Human)	1493	46	1.07	113	31452	2+	2291.15	0.008	3.49169	1	K.AFLEVNEEGSEAAASTAVVIAGR.S
10	1	UPS1_UPS2|P01008ups|ANT3_HUMAN_UPS	49039.1	0.644		Antithrombin-III (Chain 33-464) - Homo sapiens (Human)	1493	46	1.07	113	31596	3+	2291.15	0.012	5.23754	1	K.AFLEVNEEGSEAAASTAVVIAGR.S
10	1	UPS1_UPS2|P01008ups|ANT3_HUMAN_UPS	49039.1	0.644		Antithrombin-III (Chain 33-464) - Homo sapiens (Human)	1493	46	1.07	113	31906	3+	2291.15	0.007	3.05523	1	K.AFLEVNEEGSEAAASTAVVIAGR.S
10	1	UPS1_UPS2|P01008ups|ANT3_HUMAN_UPS	49039.1	0.644		Antithrombin-III (Chain 33-464) - Homo sapiens (Human)	1493	46	1.07	113	31907	2+	2299.13	1.001	0.434948	0.7252	K.NDNDNIFLSPLSISTAFAMTK.L
10	1	UPS1_UPS2|P01008ups|ANT3_HUMAN_UPS	49039.1	0.644		Antithrombin-III (Chain 33-464) - Homo sapiens (Human)	1493	46	1.07	113	32078	2+	2299.13	0.995	2.17474	0.9634	K.NDNDNIFLSPLSISTAFAMTK.L
10	1	UPS1_UPS2|P01008ups|ANT3_HUMAN_UPS	49039.1	0.644		Antithrombin-III (Chain 33-464) - Homo sapiens (Human)	1493	46	1.07	113	32080	3+	2291.15	0.016	6.98339	1	K.AFLEVNEEGSEAAASTAVVIAGR.S
10	1	UPS1_UPS2|P01008ups|ANT3_HUMAN_UPS	49039.1	0.644		Antithrombin-III (Chain 33-464) - Homo sapiens (Human)	1493	46	1.07	113	32144	3+	2299.13	0.998	0.869895	0.8728	K.NDNDNIFLSPLSISTAFAMTK.L
10	1	UPS1_UPS2|P01008ups|ANT3_HUMAN_UPS	49039.1	0.644		Antithrombin-III (Chain 33-464) - Homo sapiens (Human)	1493	46	1.07	113	32179	2+	2291.15	0.01	4.36462	1	K.AFLEVNEEGSEAAASTAVVIAGR.S
10	1	UPS1_UPS2|P01008ups|ANT3_HUMAN_UPS	49039.1	0.644		Antithrombin-III (Chain 33-464) - Homo sapiens (Human)	1493	46	1.07	113	32256	3+	2291.15	0.009	3.92816	1	K.AFLEVNEEGSEAAASTAVVIAGR.S
10	1	UPS1_UPS2|P01008ups|ANT3_HUMAN_UPS	49039.1	0.644		Antithrombin-III (Chain 33-464) - Homo sapiens (Human)	1493	46	1.07	113	32365	2+	2291.15	0.013	5.674	1	K.AFLEVNEEGSEAAASTAVVIAGR.S
10	1	UPS1_UPS2|P01008ups|ANT3_HUMAN_UPS	49039.1	0.644		Antithrombin-III (Chain 33-464) - Homo sapiens (Human)	1493	46	1.07	113	32432	3+	2291.15	0.012	5.23754	1	K.AFLEVNEEGSEAAASTAVVIAGR.S
10	1	UPS1_UPS2|P01008ups|ANT3_HUMAN_UPS	49039.1	0.644		Antithrombin-III (Chain 33-464) - Homo sapiens (Human)	1493	46	1.07	113	32554	2+	2291.15	0.01	4.36462	1	K.AFLEVNEEGSEAAASTAVVIAGR.S
10	1	UPS1_UPS2|P01008ups|ANT3_HUMAN_UPS	49039.1	0.644		Antithrombin-III (Chain 33-464) - Homo sapiens (Human)	1493	46	1.07	113	32605	3+	2291.15	0.014	6.11047	1	K.AFLEVNEEGSEAAASTAVVIAGR.S
10	1	UPS1_UPS2|P01008ups|ANT3_HUMAN_UPS	49039.1	0.644		Antithrombin-III (Chain 33-464) - Homo sapiens (Human)	1493	46	1.07	113	32729	2+	2291.15	0.009	3.92816	1	K.AFLEVNEEGSEAAASTAVVIAGR.S
10	1	UPS1_UPS2|P01008ups|ANT3_HUMAN_UPS	49039.1	0.644		Antithrombin-III (Chain 33-464) - Homo sapiens (Human)	1493	46	1.07	113	32781	3+	2291.15	0.011	4.80108	1	K.AFLEVNEEGSEAAASTAVVIAGR.S
10	1	UPS1_UPS2|P01008ups|ANT3_HUMAN_UPS	49039.1	0.644		Antithrombin-III (Chain 33-464) - Homo sapiens (Human)	1493	46	1.07	113	32893	2+	2291.15	0.015	6.54693	1	K.AFLEVNEEGSEAAASTAVVIAGR.S
10	1	UPS1_UPS2|P01008ups|ANT3_HUMAN_UPS	49039.1	0.644		Antithrombin-III (Chain 33-464) - Homo sapiens (Human)	1493	46	1.07	113	32945	3+	2291.15	0.013	5.674	1	K.AFLEVNEEGSEAAASTAVVIAGR.S
10	1	UPS1_UPS2|P01008ups|ANT3_HUMAN_UPS	49039.1	0.644		Antithrombin-III (Chain 33-464) - Homo sapiens (Human)	1493	46	1.07	113	33076	2+	2291.15	1.002	0.872924	1	K.AFLEVNEEGSEAAASTAVVIAGR.S
10	1	UPS1_UPS2|P01008ups|ANT3_HUMAN_UPS	49039.1	0.644		Antithrombin-III (Chain 33-464) - Homo sapiens (Human)	1493	46	1.07	113	33122	3+	2291.15	0.011	4.80108	1	K.AFLEVNEEGSEAAASTAVVIAGR.S
10	1	UPS1_UPS2|P01008ups|ANT3_HUMAN_UPS	49039.1	0.644		Antithrombin-III (Chain 33-464) - Homo sapiens (Human)	1493	46	1.07	113	33248	2+	2291.15	0.008	3.49169	1	K.AFLEVNEEGSEAAASTAVVIAGR.S
10	1	UPS1_UPS2|P01008ups|ANT3_HUMAN_UPS	49039.1	0.644		Antithrombin-III (Chain 33-464) - Homo sapiens (Human)	1493	46	1.07	113	33298	3+	2291.15	0.01	4.36462	1	K.AFLEVNEEGSEAAASTAVVIAGR.S
10	1	UPS1_UPS2|P01008ups|ANT3_HUMAN_UPS	49039.1	0.644		Antithrombin-III (Chain 33-464) - Homo sapiens (Human)	1493	46	1.07	113	33425	2+	2291.15	0.009	3.92816	1	K.AFLEVNEEGSEAAASTAVVIAGR.S
10	1	UPS1_UPS2|P01008ups|ANT3_HUMAN_UPS	49039.1	0.644		Antithrombin-III (Chain 33-464) - Homo sapiens (Human)	1493	46	1.07	113	33473	3+	2291.15	0.008	3.49169	1	K.AFLEVNEEGSEAAASTAVVIAGR.S
10	1	UPS1_UPS2|P01008ups|ANT3_HUMAN_UPS	49039.1	0.644		Antithrombin-III (Chain 33-464) - Homo sapiens (Human)	1493	46	1.07	113	33594	2+	2291.15	0.012	5.23754	1	K.AFLEVNEEGSEAAASTAVVIAGR.S
10	1	UPS1_UPS2|P01008ups|ANT3_HUMAN_UPS	49039.1	0.644		Antithrombin-III (Chain 33-464) - Homo sapiens (Human)	1493	46	1.07	113	33766	2+	2291.15	0.017	7.41985	1	K.AFLEVNEEGSEAAASTAVVIAGR.S
10	1	UPS1_UPS2|P01008ups|ANT3_HUMAN_UPS	49039.1	0.644		Antithrombin-III (Chain 33-464) - Homo sapiens (Human)	1493	46	1.07	113	33927	2+	2291.15	0.01	4.36462	1	K.AFLEVNEEGSEAAASTAVVIAGR.S
10	1	UPS1_UPS2|P01008ups|ANT3_HUMAN_UPS	49039.1	0.644		Antithrombin-III (Chain 33-464) - Homo sapiens (Human)	1493	46	1.07	113	34064	3+	2291.15	1.024	10.4751	1	K.AFLEVNEEGSEAAASTAVVIAGR.S
10	1	UPS1_UPS2|P01008ups|ANT3_HUMAN_UPS	49039.1	0.644		Antithrombin-III (Chain 33-464) - Homo sapiens (Human)	1493	46	1.07	113	34095	2+	2291.15	0.01	4.36462	1	K.AFLEVNEEGSEAAASTAVVIAGR.S
10	1	UPS1_UPS2|P01008ups|ANT3_HUMAN_UPS	49039.1	0.644		Antithrombin-III (Chain 33-464) - Homo sapiens (Human)	1493	46	1.07	113	34205	3+	3082.49	0.015	4.86619	0.983	K.ELTPEVLQEWLDELEEM"MLVVHMPR.F
10	1	UPS1_UPS2|P01008ups|ANT3_HUMAN_UPS	49039.1	0.644		Antithrombin-III (Chain 33-464) - Homo sapiens (Human)	1493	46	1.07	113	34237	3+	3066.5	0.024	7.82652	1	K.ELTPEVLQEWLDELEEMMLVVHMPR.F
10	1	UPS1_UPS2|P01008ups|ANT3_HUMAN_UPS	49039.1	0.644		Antithrombin-III (Chain 33-464) - Homo sapiens (Human)	1493	46	1.07	113	34288	3+	2291.15	0.014	6.11047	1	K.AFLEVNEEGSEAAASTAVVIAGR.S
10	1	UPS1_UPS2|P01008ups|ANT3_HUMAN_UPS	49039.1	0.644		Antithrombin-III (Chain 33-464) - Homo sapiens (Human)	1493	46	1.07	113	34299	2+	2291.15	0.009	3.92816	1	K.AFLEVNEEGSEAAASTAVVIAGR.S
10	1	UPS1_UPS2|P01008ups|ANT3_HUMAN_UPS	49039.1	0.644		Antithrombin-III (Chain 33-464) - Homo sapiens (Human)	1493	46	1.07	113	34424	3+	2804.57	0.011	3.92217	1	R.ITDVIPSEAINELTVLVLVNTIYFK.G
10	1	UPS1_UPS2|P01008ups|ANT3_HUMAN_UPS	49039.1	0.644		Antithrombin-III (Chain 33-464) - Homo sapiens (Human)	1493	46	1.07	113	34426	2+	2804.57	0.01	3.56561	1	R.ITDVIPSEAINELTVLVLVNTIYFK.G
10	1	UPS1_UPS2|P01008ups|ANT3_HUMAN_UPS	49039.1	0.644		Antithrombin-III (Chain 33-464) - Homo sapiens (Human)	1493	46	1.07	113	34447	3+	3066.5	1.019	6.19599	0.9712	K.ELTPEVLQEWLDELEEMMLVVHMPR.F
10	1	UPS1_UPS2|P01008ups|ANT3_HUMAN_UPS	49039.1	0.644		Antithrombin-III (Chain 33-464) - Homo sapiens (Human)	1493	46	1.07	113	34469	3+	2291.15	0.009	3.92816	1	K.AFLEVNEEGSEAAASTAVVIAGR.S
10	1	UPS1_UPS2|P01008ups|ANT3_HUMAN_UPS	49039.1	0.644		Antithrombin-III (Chain 33-464) - Homo sapiens (Human)	1493	46	1.07	113	34480	2+	2291.15	0.009	3.92816	1	K.AFLEVNEEGSEAAASTAVVIAGR.S
10	1	UPS1_UPS2|P01008ups|ANT3_HUMAN_UPS	49039.1	0.644		Antithrombin-III (Chain 33-464) - Homo sapiens (Human)	1493	46	1.07	113	34600	2+	2804.57	1.023	8.2009	0.9996	R.ITDVIPSEAINELTVLVLVNTIYFK.G
10	1	UPS1_UPS2|P01008ups|ANT3_HUMAN_UPS	49039.1	0.644		Antithrombin-III (Chain 33-464) - Homo sapiens (Human)	1493	46	1.07	113	34601	3+	2804.57	0.013	4.63529	1	R.ITDVIPSEAINELTVLVLVNTIYFK.G
10	1	UPS1_UPS2|P01008ups|ANT3_HUMAN_UPS	49039.1	0.644		Antithrombin-III (Chain 33-464) - Homo sapiens (Human)	1493	46	1.07	113	34644	2+	2291.15	0.008	3.49169	1	K.AFLEVNEEGSEAAASTAVVIAGR.S
10	1	UPS1_UPS2|P01008ups|ANT3_HUMAN_UPS	49039.1	0.644		Antithrombin-III (Chain 33-464) - Homo sapiens (Human)	1493	46	1.07	113	34744	3+	2291.15	0.013	5.674	1	K.AFLEVNEEGSEAAASTAVVIAGR.S
10	1	UPS1_UPS2|P01008ups|ANT3_HUMAN_UPS	49039.1	0.644		Antithrombin-III (Chain 33-464) - Homo sapiens (Human)	1493	46	1.07	113	34754	3+	2804.57	0.013	4.63529	0.9995	R.ITDVIPSEAINELTVLVLVNTIYFK.G
10	1	UPS1_UPS2|P01008ups|ANT3_HUMAN_UPS	49039.1	0.644		Antithrombin-III (Chain 33-464) - Homo sapiens (Human)	1493	46	1.07	113	34755	2+	2804.57	0.009	3.20905	1	R.ITDVIPSEAINELTVLVLVNTIYFK.G
10	1	UPS1_UPS2|P01008ups|ANT3_HUMAN_UPS	49039.1	0.644		Antithrombin-III (Chain 33-464) - Homo sapiens (Human)	1493	46	1.07	113	34787	2+	2291.15	0.011	4.80108	1	K.AFLEVNEEGSEAAASTAVVIAGR.S
10	1	UPS1_UPS2|P01008ups|ANT3_HUMAN_UPS	49039.1	0.644		Antithrombin-III (Chain 33-464) - Homo sapiens (Human)	1493	46	1.07	113	34822	3+	3066.5	0.022	7.17431	0.9998	K.ELTPEVLQEWLDELEEMMLVVHMPR.F
10	1	UPS1_UPS2|P01008ups|ANT3_HUMAN_UPS	49039.1	0.644		Antithrombin-III (Chain 33-464) - Homo sapiens (Human)	1493	46	1.07	113	34886	3+	2291.15	0.006	2.61877	1	K.AFLEVNEEGSEAAASTAVVIAGR.S
10	1	UPS1_UPS2|P01008ups|ANT3_HUMAN_UPS	49039.1	0.644		Antithrombin-III (Chain 33-464) - Homo sapiens (Human)	1493	46	1.07	113	34897	3+	2804.57	0.011	3.92217	1	R.ITDVIPSEAINELTVLVLVNTIYFK.G
10	1	UPS1_UPS2|P01008ups|ANT3_HUMAN_UPS	49039.1	0.644		Antithrombin-III (Chain 33-464) - Homo sapiens (Human)	1493	46	1.07	113	34898	2+	2804.57	0.009	3.20905	1	R.ITDVIPSEAINELTVLVLVNTIYFK.G
10	1	UPS1_UPS2|P01008ups|ANT3_HUMAN_UPS	49039.1	0.644		Antithrombin-III (Chain 33-464) - Homo sapiens (Human)	1493	46	1.07	113	34930	2+	2291.15	0.009	3.92816	1	K.AFLEVNEEGSEAAASTAVVIAGR.S
10	1	UPS1_UPS2|P01008ups|ANT3_HUMAN_UPS	49039.1	0.644		Antithrombin-III (Chain 33-464) - Homo sapiens (Human)	1493	46	1.07	113	34954	3+	3066.5	1.018	5.86989	0.9968	K.ELTPEVLQEWLDELEEMMLVVHMPR.F
10	1	UPS1_UPS2|P01008ups|ANT3_HUMAN_UPS	49039.1	0.644		Antithrombin-III (Chain 33-464) - Homo sapiens (Human)	1493	46	1.07	113	35029	3+	2804.57	0.015	5.34841	0.9997	R.ITDVIPSEAINELTVLVLVNTIYFK.G
10	1	UPS1_UPS2|P01008ups|ANT3_HUMAN_UPS	49039.1	0.644		Antithrombin-III (Chain 33-464) - Homo sapiens (Human)	1493	46	1.07	113	35030	2+	2804.57	0.012	4.27873	1	R.ITDVIPSEAINELTVLVLVNTIYFK.G
10	1	UPS1_UPS2|P01008ups|ANT3_HUMAN_UPS	49039.1	0.644		Antithrombin-III (Chain 33-464) - Homo sapiens (Human)	1493	46	1.07	113	35031	3+	2291.15	0.011	4.80108	1	K.AFLEVNEEGSEAAASTAVVIAGR.S
10	1	UPS1_UPS2|P01008ups|ANT3_HUMAN_UPS	49039.1	0.644		Antithrombin-III (Chain 33-464) - Homo sapiens (Human)	1493	46	1.07	113	35073	2+	2291.15	0.011	4.80108	1	K.AFLEVNEEGSEAAASTAVVIAGR.S
10	1	UPS1_UPS2|P01008ups|ANT3_HUMAN_UPS	49039.1	0.644		Antithrombin-III (Chain 33-464) - Homo sapiens (Human)	1493	46	1.07	113	35097	3+	3066.5	0.02	6.5221	0.9995	K.ELTPEVLQEWLDELEEMMLVVHMPR.F
10	1	UPS1_UPS2|P01008ups|ANT3_HUMAN_UPS	49039.1	0.644		Antithrombin-III (Chain 33-464) - Homo sapiens (Human)	1493	46	1.07	113	35172	3+	2804.57	0.011	3.92217	1	R.ITDVIPSEAINELTVLVLVNTIYFK.G
10	1	UPS1_UPS2|P01008ups|ANT3_HUMAN_UPS	49039.1	0.644		Antithrombin-III (Chain 33-464) - Homo sapiens (Human)	1493	46	1.07	113	35173	3+	2291.15	0.009	3.92816	1	K.AFLEVNEEGSEAAASTAVVIAGR.S
10	1	UPS1_UPS2|P01008ups|ANT3_HUMAN_UPS	49039.1	0.644		Antithrombin-III (Chain 33-464) - Homo sapiens (Human)	1493	46	1.07	113	35175	2+	2804.57	0.01	3.56561	1	R.ITDVIPSEAINELTVLVLVNTIYFK.G
10	1	UPS1_UPS2|P01008ups|ANT3_HUMAN_UPS	49039.1	0.644		Antithrombin-III (Chain 33-464) - Homo sapiens (Human)	1493	46	1.07	113	35216	2+	2291.15	0.012	5.23754	1	K.AFLEVNEEGSEAAASTAVVIAGR.S
10	1	UPS1_UPS2|P01008ups|ANT3_HUMAN_UPS	49039.1	0.644		Antithrombin-III (Chain 33-464) - Homo sapiens (Human)	1493	46	1.07	113	35240	3+	3066.5	0.004	1.30442	0.9996	K.ELTPEVLQEWLDELEEMMLVVHMPR.F
10	1	UPS1_UPS2|P01008ups|ANT3_HUMAN_UPS	49039.1	0.644		Antithrombin-III (Chain 33-464) - Homo sapiens (Human)	1493	46	1.07	113	35315	3+	2804.57	0.01	3.56561	1	R.ITDVIPSEAINELTVLVLVNTIYFK.G
10	1	UPS1_UPS2|P01008ups|ANT3_HUMAN_UPS	49039.1	0.644		Antithrombin-III (Chain 33-464) - Homo sapiens (Human)	1493	46	1.07	113	35316	3+	2291.15	0.01	4.36462	1	K.AFLEVNEEGSEAAASTAVVIAGR.S
10	1	UPS1_UPS2|P01008ups|ANT3_HUMAN_UPS	49039.1	0.644		Antithrombin-III (Chain 33-464) - Homo sapiens (Human)	1493	46	1.07	113	35318	2+	2804.57	0.011	3.92217	1	R.ITDVIPSEAINELTVLVLVNTIYFK.G
10	1	UPS1_UPS2|P01008ups|ANT3_HUMAN_UPS	49039.1	0.644		Antithrombin-III (Chain 33-464) - Homo sapiens (Human)	1493	46	1.07	113	35359	2+	2291.15	0.011	4.80108	1	K.AFLEVNEEGSEAAASTAVVIAGR.S
10	1	UPS1_UPS2|P01008ups|ANT3_HUMAN_UPS	49039.1	0.644		Antithrombin-III (Chain 33-464) - Homo sapiens (Human)	1493	46	1.07	113	35372	3+	3066.5	0.007	2.28273	0.9393	K.ELTPEVLQEWLDELEEMMLVVHMPR.F
10	1	UPS1_UPS2|P01008ups|ANT3_HUMAN_UPS	49039.1	0.644		Antithrombin-III (Chain 33-464) - Homo sapiens (Human)	1493	46	1.07	113	35447	3+	2804.57	0.013	4.63529	1	R.ITDVIPSEAINELTVLVLVNTIYFK.G
10	1	UPS1_UPS2|P01008ups|ANT3_HUMAN_UPS	49039.1	0.644		Antithrombin-III (Chain 33-464) - Homo sapiens (Human)	1493	46	1.07	113	35448	2+	2804.57	0.012	4.27873	1	R.ITDVIPSEAINELTVLVLVNTIYFK.G
10	1	UPS1_UPS2|P01008ups|ANT3_HUMAN_UPS	49039.1	0.644		Antithrombin-III (Chain 33-464) - Homo sapiens (Human)	1493	46	1.07	113	35459	3+	2291.15	0.012	5.23754	1	K.AFLEVNEEGSEAAASTAVVIAGR.S
10	1	UPS1_UPS2|P01008ups|ANT3_HUMAN_UPS	49039.1	0.644		Antithrombin-III (Chain 33-464) - Homo sapiens (Human)	1493	46	1.07	113	35491	2+	2291.15	0.01	4.36462	1	K.AFLEVNEEGSEAAASTAVVIAGR.S
10	1	UPS1_UPS2|P01008ups|ANT3_HUMAN_UPS	49039.1	0.644		Antithrombin-III (Chain 33-464) - Homo sapiens (Human)	1493	46	1.07	113	35579	3+	2804.57	0.013	4.63529	1	R.ITDVIPSEAINELTVLVLVNTIYFK.G
10	1	UPS1_UPS2|P01008ups|ANT3_HUMAN_UPS	49039.1	0.644		Antithrombin-III (Chain 33-464) - Homo sapiens (Human)	1493	46	1.07	113	35580	2+	2804.57	0.01	3.56561	1	R.ITDVIPSEAINELTVLVLVNTIYFK.G
10	1	UPS1_UPS2|P01008ups|ANT3_HUMAN_UPS	49039.1	0.644		Antithrombin-III (Chain 33-464) - Homo sapiens (Human)	1493	46	1.07	113	35591	3+	2291.15	0.011	4.80108	1	K.AFLEVNEEGSEAAASTAVVIAGR.S
10	1	UPS1_UPS2|P01008ups|ANT3_HUMAN_UPS	49039.1	0.644		Antithrombin-III (Chain 33-464) - Homo sapiens (Human)	1493	46	1.07	113	35623	2+	2291.15	0.013	5.674	1	K.AFLEVNEEGSEAAASTAVVIAGR.S
10	1	UPS1_UPS2|P01008ups|ANT3_HUMAN_UPS	49039.1	0.644		Antithrombin-III (Chain 33-464) - Homo sapiens (Human)	1493	46	1.07	113	35711	3+	2804.57	0.011	3.92217	1	R.ITDVIPSEAINELTVLVLVNTIYFK.G
10	1	UPS1_UPS2|P01008ups|ANT3_HUMAN_UPS	49039.1	0.644		Antithrombin-III (Chain 33-464) - Homo sapiens (Human)	1493	46	1.07	113	35715	2+	2804.57	0.008	2.85249	1	R.ITDVIPSEAINELTVLVLVNTIYFK.G
10	1	UPS1_UPS2|P01008ups|ANT3_HUMAN_UPS	49039.1	0.644		Antithrombin-III (Chain 33-464) - Homo sapiens (Human)	1493	46	1.07	113	35723	3+	2291.15	0.01	4.36462	1	K.AFLEVNEEGSEAAASTAVVIAGR.S
10	1	UPS1_UPS2|P01008ups|ANT3_HUMAN_UPS	49039.1	0.644		Antithrombin-III (Chain 33-464) - Homo sapiens (Human)	1493	46	1.07	113	35756	2+	2291.15	0.01	4.36462	1	K.AFLEVNEEGSEAAASTAVVIAGR.S
10	1	UPS1_UPS2|P01008ups|ANT3_HUMAN_UPS	49039.1	0.644		Antithrombin-III (Chain 33-464) - Homo sapiens (Human)	1493	46	1.07	113	35843	3+	2804.57	0.01	3.56561	0.9949	R.ITDVIPSEAINELTVLVLVNTIYFK.G
10	1	UPS1_UPS2|P01008ups|ANT3_HUMAN_UPS	49039.1	0.644		Antithrombin-III (Chain 33-464) - Homo sapiens (Human)	1493	46	1.07	113	35855	3+	2291.15	0.011	4.80108	1	K.AFLEVNEEGSEAAASTAVVIAGR.S
10	1	UPS1_UPS2|P01008ups|ANT3_HUMAN_UPS	49039.1	0.644		Antithrombin-III (Chain 33-464) - Homo sapiens (Human)	1493	46	1.07	113	35856	2+	2804.57	0.01	3.56561	1	R.ITDVIPSEAINELTVLVLVNTIYFK.G
10	1	UPS1_UPS2|P01008ups|ANT3_HUMAN_UPS	49039.1	0.644		Antithrombin-III (Chain 33-464) - Homo sapiens (Human)	1493	46	1.07	113	35888	2+	2291.15	0.012	5.23754	1	K.AFLEVNEEGSEAAASTAVVIAGR.S
10	1	UPS1_UPS2|P01008ups|ANT3_HUMAN_UPS	49039.1	0.644		Antithrombin-III (Chain 33-464) - Homo sapiens (Human)	1493	46	1.07	113	35899	3+	3066.5	0.017	5.54378	0.9955	K.ELTPEVLQEWLDELEEMMLVVHMPR.F
10	1	UPS1_UPS2|P01008ups|ANT3_HUMAN_UPS	49039.1	0.644		Antithrombin-III (Chain 33-464) - Homo sapiens (Human)	1493	46	1.07	113	35975	3+	2804.57	0.012	4.27873	1	R.ITDVIPSEAINELTVLVLVNTIYFK.G
10	1	UPS1_UPS2|P01008ups|ANT3_HUMAN_UPS	49039.1	0.644		Antithrombin-III (Chain 33-464) - Homo sapiens (Human)	1493	46	1.07	113	35986	3+	2291.15	0.008	3.49169	1	K.AFLEVNEEGSEAAASTAVVIAGR.S
10	1	UPS1_UPS2|P01008ups|ANT3_HUMAN_UPS	49039.1	0.644		Antithrombin-III (Chain 33-464) - Homo sapiens (Human)	1493	46	1.07	113	35989	2+	2804.57	0.003	1.06968	1	R.ITDVIPSEAINELTVLVLVNTIYFK.G
10	1	UPS1_UPS2|P01008ups|ANT3_HUMAN_UPS	49039.1	0.644		Antithrombin-III (Chain 33-464) - Homo sapiens (Human)	1493	46	1.07	113	36021	2+	2291.15	0.013	5.674	1	K.AFLEVNEEGSEAAASTAVVIAGR.S
10	1	UPS1_UPS2|P01008ups|ANT3_HUMAN_UPS	49039.1	0.644		Antithrombin-III (Chain 33-464) - Homo sapiens (Human)	1493	46	1.07	113	36030	3+	3066.5	0.014	4.56547	0.9966	K.ELTPEVLQEWLDELEEMMLVVHMPR.F
10	1	UPS1_UPS2|P01008ups|ANT3_HUMAN_UPS	49039.1	0.644		Antithrombin-III (Chain 33-464) - Homo sapiens (Human)	1493	46	1.07	113	36107	3+	2804.57	0.01	3.56561	1	R.ITDVIPSEAINELTVLVLVNTIYFK.G
10	1	UPS1_UPS2|P01008ups|ANT3_HUMAN_UPS	49039.1	0.644		Antithrombin-III (Chain 33-464) - Homo sapiens (Human)	1493	46	1.07	113	36118	3+	2291.15	0.009	3.92816	1	K.AFLEVNEEGSEAAASTAVVIAGR.S
10	1	UPS1_UPS2|P01008ups|ANT3_HUMAN_UPS	49039.1	0.644		Antithrombin-III (Chain 33-464) - Homo sapiens (Human)	1493	46	1.07	113	36120	2+	2804.57	0.011	3.92217	1	R.ITDVIPSEAINELTVLVLVNTIYFK.G
10	1	UPS1_UPS2|P01008ups|ANT3_HUMAN_UPS	49039.1	0.644		Antithrombin-III (Chain 33-464) - Homo sapiens (Human)	1493	46	1.07	113	36152	2+	2291.15	0.013	5.674	1	K.AFLEVNEEGSEAAASTAVVIAGR.S
10	1	UPS1_UPS2|P01008ups|ANT3_HUMAN_UPS	49039.1	0.644		Antithrombin-III (Chain 33-464) - Homo sapiens (Human)	1493	46	1.07	113	36162	3+	3066.5	0.015	4.89157	0.9962	K.ELTPEVLQEWLDELEEMMLVVHMPR.F
10	1	UPS1_UPS2|P01008ups|ANT3_HUMAN_UPS	49039.1	0.644		Antithrombin-III (Chain 33-464) - Homo sapiens (Human)	1493	46	1.07	113	36239	3+	2804.57	0.013	4.63529	1	R.ITDVIPSEAINELTVLVLVNTIYFK.G
10	1	UPS1_UPS2|P01008ups|ANT3_HUMAN_UPS	49039.1	0.644		Antithrombin-III (Chain 33-464) - Homo sapiens (Human)	1493	46	1.07	113	36250	3+	2291.15	0.01	4.36462	1	K.AFLEVNEEGSEAAASTAVVIAGR.S
10	1	UPS1_UPS2|P01008ups|ANT3_HUMAN_UPS	49039.1	0.644		Antithrombin-III (Chain 33-464) - Homo sapiens (Human)	1493	46	1.07	113	36251	2+	2804.57	0.01	3.56561	1	R.ITDVIPSEAINELTVLVLVNTIYFK.G
10	1	UPS1_UPS2|P01008ups|ANT3_HUMAN_UPS	49039.1	0.644		Antithrombin-III (Chain 33-464) - Homo sapiens (Human)	1493	46	1.07	113	36284	2+	2291.15	0.01	4.36462	1	K.AFLEVNEEGSEAAASTAVVIAGR.S
10	1	UPS1_UPS2|P01008ups|ANT3_HUMAN_UPS	49039.1	0.644		Antithrombin-III (Chain 33-464) - Homo sapiens (Human)	1493	46	1.07	113	36371	3+	2804.57	0.011	3.92217	0.9999	R.ITDVIPSEAINELTVLVLVNTIYFK.G
10	1	UPS1_UPS2|P01008ups|ANT3_HUMAN_UPS	49039.1	0.644		Antithrombin-III (Chain 33-464) - Homo sapiens (Human)	1493	46	1.07	113	36384	3+	2291.15	0.011	4.80108	1	K.AFLEVNEEGSEAAASTAVVIAGR.S
10	1	UPS1_UPS2|P01008ups|ANT3_HUMAN_UPS	49039.1	0.644		Antithrombin-III (Chain 33-464) - Homo sapiens (Human)	1493	46	1.07	113	36386	2+	2804.57	0.011	3.92217	1	R.ITDVIPSEAINELTVLVLVNTIYFK.G
10	1	UPS1_UPS2|P01008ups|ANT3_HUMAN_UPS	49039.1	0.644		Antithrombin-III (Chain 33-464) - Homo sapiens (Human)	1493	46	1.07	113	36426	2+	2291.15	0.011	4.80108	1	K.AFLEVNEEGSEAAASTAVVIAGR.S
10	1	UPS1_UPS2|P01008ups|ANT3_HUMAN_UPS	49039.1	0.644		Antithrombin-III (Chain 33-464) - Homo sapiens (Human)	1493	46	1.07	113	36553	3+	2291.15	0.012	5.23754	1	K.AFLEVNEEGSEAAASTAVVIAGR.S
10	1	UPS1_UPS2|P01008ups|ANT3_HUMAN_UPS	49039.1	0.644		Antithrombin-III (Chain 33-464) - Homo sapiens (Human)	1493	46	1.07	113	36597	2+	2291.15	0.011	4.80108	1	K.AFLEVNEEGSEAAASTAVVIAGR.S
10	1	UPS1_UPS2|P01008ups|ANT3_HUMAN_UPS	49039.1	0.644		Antithrombin-III (Chain 33-464) - Homo sapiens (Human)	1493	46	1.07	113	36711	3+	2291.15	0.015	6.54693	1	K.AFLEVNEEGSEAAASTAVVIAGR.S
10	1	UPS1_UPS2|P01008ups|ANT3_HUMAN_UPS	49039.1	0.644		Antithrombin-III (Chain 33-464) - Homo sapiens (Human)	1493	46	1.07	113	36721	2+	1767.71	0.007	3.95993	0.9998	K.ADGESC'SASMMYQEGK.F	666384	793391
10	1	UPS1_UPS2|P01008ups|ANT3_HUMAN_UPS	49039.1	0.644		Antithrombin-III (Chain 33-464) - Homo sapiens (Human)	1493	46	1.07	113	36736	2+	1764.69	0.005	2.83336	0.997	K.ADGESCSASMMYQEGK.F	590469	743768
10	1	UPS1_UPS2|P01008ups|ANT3_HUMAN_UPS	49039.1	0.644		Antithrombin-III (Chain 33-464) - Homo sapiens (Human)	1493	46	1.07	113	1700	2+	1093.46	0.006	5.48715	0.982	K.ATEDEGSEQK.I
10	1	UPS1_UPS2|P01008ups|ANT3_HUMAN_UPS	49039.1	0.644		Antithrombin-III (Chain 33-464) - Homo sapiens (Human)	1493	46	1.07	113	1818	2+	1093.46	0.005	4.57262	0.9641	K.ATEDEGSEQK.I
10	1	UPS1_UPS2|P01008ups|ANT3_HUMAN_UPS	49039.1	0.644		Antithrombin-III (Chain 33-464) - Homo sapiens (Human)	1493	46	1.07	113	5016	2+	2002.97	0.001	0.499259	1	K.KATEDEGSEQKIPEATNR.R
10	1	UPS1_UPS2|P01008ups|ANT3_HUMAN_UPS	49039.1	0.644		Antithrombin-III (Chain 33-464) - Homo sapiens (Human)	1493	46	1.07	113	5105	3+	2002.97	0.01	4.99259	0.9998	K.KATEDEGSEQKIPEATNR.R
10	1	UPS1_UPS2|P01008ups|ANT3_HUMAN_UPS	49039.1	0.644		Antithrombin-III (Chain 33-464) - Homo sapiens (Human)	1493	46	1.07	113	5179	2+	2002.97	0.011	5.49185	0.9996	K.KATEDEGSEQKIPEATNR.R
10	1	UPS1_UPS2|P01008ups|ANT3_HUMAN_UPS	49039.1	0.644		Antithrombin-III (Chain 33-464) - Homo sapiens (Human)	1493	46	1.07	113	5674	3+	1874.87	0.009	4.80033	0.966	K.ATEDEGSEQKIPEATNR.R
10	1	UPS1_UPS2|P01008ups|ANT3_HUMAN_UPS	49039.1	0.644		Antithrombin-III (Chain 33-464) - Homo sapiens (Human)	1493	46	1.07	113	5693	2+	1874.87	0.011	5.86706	0.9999	K.ATEDEGSEQKIPEATNR.R
10	1	UPS1_UPS2|P01008ups|ANT3_HUMAN_UPS	49039.1	0.644		Antithrombin-III (Chain 33-464) - Homo sapiens (Human)	1493	46	1.07	113	5814	2+	1454.76	-0.001	0.687398	1	-.HGSPVDIC'TAKPR.D	401459840	422466848
10	1	UPS1_UPS2|P01008ups|ANT3_HUMAN_UPS	49039.1	0.644		Antithrombin-III (Chain 33-464) - Homo sapiens (Human)	1493	46	1.07	113	5836	3+	1451.74	0.013	8.95476	1	-.HGSPVDICTAKPR.D	1566413824	1567346944
10	1	UPS1_UPS2|P01008ups|ANT3_HUMAN_UPS	49039.1	0.644		Antithrombin-III (Chain 33-464) - Homo sapiens (Human)	1493	46	1.07	113	5852	3+	1874.87	0.008	4.26696	0.9822	K.ATEDEGSEQKIPEATNR.R
10	1	UPS1_UPS2|P01008ups|ANT3_HUMAN_UPS	49039.1	0.644		Antithrombin-III (Chain 33-464) - Homo sapiens (Human)	1493	46	1.07	113	5871	2+	1874.87	0.009	4.80033	0.9919	K.ATEDEGSEQKIPEATNR.R
10	1	UPS1_UPS2|P01008ups|ANT3_HUMAN_UPS	49039.1	0.644		Antithrombin-III (Chain 33-464) - Homo sapiens (Human)	1493	46	1.07	113	5913	2+	1451.74	0.011	7.5771	1	-.HGSPVDICTAKPR.D	44911792	39291412
10	1	UPS1_UPS2|P01008ups|ANT3_HUMAN_UPS	49039.1	0.644		Antithrombin-III (Chain 33-464) - Homo sapiens (Human)	1493	46	1.07	113	6639	2+	1780.68	1.015	8.42374	1	K.ADGESCSASMM"YQEGK.F	26447928	27038884
10	1	UPS1_UPS2|P01008ups|ANT3_HUMAN_UPS	49039.1	0.644		Antithrombin-III (Chain 33-464) - Homo sapiens (Human)	1493	46	1.07	113	6646	2+	1783.7	-0.006	3.36379	1	K.ADGESC'SASMM"YQEGK.F	26047310	27523076
10	1	UPS1_UPS2|P01008ups|ANT3_HUMAN_UPS	49039.1	0.644		Antithrombin-III (Chain 33-464) - Homo sapiens (Human)	1493	46	1.07	113	6837	2+	1783.7	0.998	1.12126	1	K.ADGESC'SASMM"YQEGK.F	0	349108
10	1	UPS1_UPS2|P01008ups|ANT3_HUMAN_UPS	49039.1	0.644		Antithrombin-III (Chain 33-464) - Homo sapiens (Human)	1493	46	1.07	113	6990	2+	917.52	0.004	4.35958	0.6214	R.RVWELSK.A
10	1	UPS1_UPS2|P01008ups|ANT3_HUMAN_UPS	49039.1	0.644		Antithrombin-III (Chain 33-464) - Homo sapiens (Human)	1493	46	1.07	113	7313	2+	1783.7	0	0	1	K.ADGESC'SASM"MYQEGK.F	29201820	31378384
10	1	UPS1_UPS2|P01008ups|ANT3_HUMAN_UPS	49039.1	0.644		Antithrombin-III (Chain 33-464) - Homo sapiens (Human)	1493	46	1.07	113	7325	2+	1780.68	1.009	5.05424	0.9999	K.ADGESCSASM"MYQEGK.F	29201818	31223886
10	1	UPS1_UPS2|P01008ups|ANT3_HUMAN_UPS	49039.1	0.644		Antithrombin-III (Chain 33-464) - Homo sapiens (Human)	1493	46	1.07	113	7915	2+	911.531	0.004	4.38822	0.9996	K.LPGIVAEGR.D
10	1	UPS1_UPS2|P01008ups|ANT3_HUMAN_UPS	49039.1	0.644		Antithrombin-III (Chain 33-464) - Homo sapiens (Human)	1493	46	1.07	113	8287	2+	1764.69	1.012	6.80007	0.9999	K.ADGESCSASMMYQEGK.F	1.35341e+06	1.32466e+06
10	1	UPS1_UPS2|P01008ups|ANT3_HUMAN_UPS	49039.1	0.644		Antithrombin-III (Chain 33-464) - Homo sapiens (Human)	1493	46	1.07	113	8849	2+	1767.71	0.001	0.565705	0.9999	K.ADGESC'SASMMYQEGK.F	18981370	18324154
10	1	UPS1_UPS2|P01008ups|ANT3_HUMAN_UPS	49039.1	0.644		Antithrombin-III (Chain 33-464) - Homo sapiens (Human)	1493	46	1.07	113	8875	2+	1764.69	0.005	2.83336	1	K.ADGESCSASMMYQEGK.F	24930956	24204000
10	1	UPS1_UPS2|P01008ups|ANT3_HUMAN_UPS	49039.1	0.644		Antithrombin-III (Chain 33-464) - Homo sapiens (Human)	1493	46	1.07	113	9083	2+	1767.71	0.007	3.95993	1	K.ADGESC'SASMMYQEGK.F	1328945664	1452717440
10	1	UPS1_UPS2|P01008ups|ANT3_HUMAN_UPS	49039.1	0.644		Antithrombin-III (Chain 33-464) - Homo sapiens (Human)	1493	46	1.07	113	9116	2+	911.531	0.004	4.38822	1	K.LPGIVAEGR.D
10	1	UPS1_UPS2|P01008ups|ANT3_HUMAN_UPS	49039.1	0.644		Antithrombin-III (Chain 33-464) - Homo sapiens (Human)	1493	46	1.07	113	9164	3+	1764.69	0.008	4.53338	1	K.ADGESCSASMMYQEGK.F	58525988	55974688
10	1	UPS1_UPS2|P01008ups|ANT3_HUMAN_UPS	49039.1	0.644		Antithrombin-III (Chain 33-464) - Homo sapiens (Human)	1493	46	1.07	113	9269	2+	1767.71	0.007	3.95993	1	K.ADGESC'SASMMYQEGK.F	2056486144	2183993344
10	1	UPS1_UPS2|P01008ups|ANT3_HUMAN_UPS	49039.1	0.644		Antithrombin-III (Chain 33-464) - Homo sapiens (Human)	1493	46	1.07	113	9299	2+	911.531	0.004	4.38822	1	K.LPGIVAEGR.D
10	1	UPS1_UPS2|P01008ups|ANT3_HUMAN_UPS	49039.1	0.644		Antithrombin-III (Chain 33-464) - Homo sapiens (Human)	1493	46	1.07	113	9343	3+	1767.71	0.009	5.09134	1	K.ADGESC'SASMMYQEGK.F	39843380	41089820
10	1	UPS1_UPS2|P01008ups|ANT3_HUMAN_UPS	49039.1	0.644		Antithrombin-III (Chain 33-464) - Homo sapiens (Human)	1493	46	1.07	113	9455	2+	1767.71	0.007	3.95993	1	K.ADGESC'SASMMYQEGK.F	469778400	489456896
10	1	UPS1_UPS2|P01008ups|ANT3_HUMAN_UPS	49039.1	0.644		Antithrombin-III (Chain 33-464) - Homo sapiens (Human)	1493	46	1.07	113	9467	2+	1764.69	0.01	5.66673	1	K.ADGESCSASMMYQEGK.F	402463808	418808960
10	1	UPS1_UPS2|P01008ups|ANT3_HUMAN_UPS	49039.1	0.644		Antithrombin-III (Chain 33-464) - Homo sapiens (Human)	1493	46	1.07	113	9488	2+	911.531	0.004	4.38822	1	K.LPGIVAEGR.D
10	1	UPS1_UPS2|P01008ups|ANT3_HUMAN_UPS	49039.1	0.644		Antithrombin-III (Chain 33-464) - Homo sapiens (Human)	1493	46	1.07	113	9655	2+	1767.71	0.007	3.95993	1	K.ADGESC'SASMMYQEGK.F	51793924	54373376
10	1	UPS1_UPS2|P01008ups|ANT3_HUMAN_UPS	49039.1	0.644		Antithrombin-III (Chain 33-464) - Homo sapiens (Human)	1493	46	1.07	113	9677	2+	1764.69	0.009	5.10005	1	K.ADGESCSASMMYQEGK.F	48142480	49959576
10	1	UPS1_UPS2|P01008ups|ANT3_HUMAN_UPS	49039.1	0.644		Antithrombin-III (Chain 33-464) - Homo sapiens (Human)	1493	46	1.07	113	9690	2+	911.531	0.002	2.19411	0.9999	K.LPGIVAEGR.D
10	1	UPS1_UPS2|P01008ups|ANT3_HUMAN_UPS	49039.1	0.644		Antithrombin-III (Chain 33-464) - Homo sapiens (Human)	1493	46	1.07	113	9852	2+	1767.71	0.007	3.95993	1	K.ADGESC'SASMMYQEGK.F	26871938	28945466
10	1	UPS1_UPS2|P01008ups|ANT3_HUMAN_UPS	49039.1	0.644		Antithrombin-III (Chain 33-464) - Homo sapiens (Human)	1493	46	1.07	113	9882	2+	1764.69	0.011	6.2334	0.9999	K.ADGESCSASMMYQEGK.F	24678520	26163858
10	1	UPS1_UPS2|P01008ups|ANT3_HUMAN_UPS	49039.1	0.644		Antithrombin-III (Chain 33-464) - Homo sapiens (Human)	1493	46	1.07	113	9933	2+	911.531	0.003	3.29117	0.9951	K.LPGIVAEGR.D
10	1	UPS1_UPS2|P01008ups|ANT3_HUMAN_UPS	49039.1	0.644		Antithrombin-III (Chain 33-464) - Homo sapiens (Human)	1493	46	1.07	113	10044	2+	1767.71	-0.001	0.565705	1	K.ADGESC'SASMMYQEGK.F	14361000	14983548
10	1	UPS1_UPS2|P01008ups|ANT3_HUMAN_UPS	49039.1	0.644		Antithrombin-III (Chain 33-464) - Homo sapiens (Human)	1493	46	1.07	113	10230	2+	1767.71	-0.002	1.13141	1	K.ADGESC'SASMMYQEGK.F	4.23804e+06	5.51382e+06
10	1	UPS1_UPS2|P01008ups|ANT3_HUMAN_UPS	49039.1	0.644		Antithrombin-III (Chain 33-464) - Homo sapiens (Human)	1493	46	1.07	113	10254	2+	1764.69	0.009	5.10005	1	K.ADGESCSASMMYQEGK.F	4.23804e+06	5.3789e+06
10	1	UPS1_UPS2|P01008ups|ANT3_HUMAN_UPS	49039.1	0.644		Antithrombin-III (Chain 33-464) - Homo sapiens (Human)	1493	46	1.07	113	10424	2+	1767.71	0	0	1	K.ADGESC'SASMMYQEGK.F	6.70078e+06	8415202
10	1	UPS1_UPS2|P01008ups|ANT3_HUMAN_UPS	49039.1	0.644		Antithrombin-III (Chain 33-464) - Homo sapiens (Human)	1493	46	1.07	113	11075	2+	1767.71	0	0	1	K.ADGESC'SASMMYQEGK.F	197134	369990
10	1	UPS1_UPS2|P01008ups|ANT3_HUMAN_UPS	49039.1	0.644		Antithrombin-III (Chain 33-464) - Homo sapiens (Human)	1493	46	1.07	113	11331	2+	1764.69	0.192	108.801	0.9515	K.ADGESCSASMMYQEGK.F
10	1	UPS1_UPS2|P01008ups|ANT3_HUMAN_UPS	49039.1	0.644		Antithrombin-III (Chain 33-464) - Homo sapiens (Human)	1493	46	1.07	113	11356	2+	908.472	0.004	4.403	0.6765	R.IEDGFSLK.E
10	1	UPS1_UPS2|P01008ups|ANT3_HUMAN_UPS	49039.1	0.644		Antithrombin-III (Chain 33-464) - Homo sapiens (Human)	1493	46	1.07	113	11848	2+	1764.69	0.008	4.53338	1	K.ADGESCSASMMYQEGK.F	782152	407724
10	1	UPS1_UPS2|P01008ups|ANT3_HUMAN_UPS	49039.1	0.644		Antithrombin-III (Chain 33-464) - Homo sapiens (Human)	1493	46	1.07	113	12671	2+	1309.61	0.007	5.34512	1	R.DDLYVSDAFHK.A
10	1	UPS1_UPS2|P01008ups|ANT3_HUMAN_UPS	49039.1	0.644		Antithrombin-III (Chain 33-464) - Homo sapiens (Human)	1493	46	1.07	113	12704	3+	1309.61	0.006	4.58153	0.7315	R.DDLYVSDAFHK.A
10	1	UPS1_UPS2|P01008ups|ANT3_HUMAN_UPS	49039.1	0.644		Antithrombin-III (Chain 33-464) - Homo sapiens (Human)	1493	46	1.07	113	12872	2+	1309.61	0.008	6.10871	0.9904	R.DDLYVSDAFHK.A
10	1	UPS1_UPS2|P01008ups|ANT3_HUMAN_UPS	49039.1	0.644		Antithrombin-III (Chain 33-464) - Homo sapiens (Human)	1493	46	1.07	113	13869	2+	1528.74	0.008	5.23306	1	R.FATTFYQHLADSK.N
10	1	UPS1_UPS2|P01008ups|ANT3_HUMAN_UPS	49039.1	0.644		Antithrombin-III (Chain 33-464) - Homo sapiens (Human)	1493	46	1.07	113	13902	3+	1528.74	0.008	5.23306	0.6228	R.FATTFYQHLADSK.N
10	1	UPS1_UPS2|P01008ups|ANT3_HUMAN_UPS	49039.1	0.644		Antithrombin-III (Chain 33-464) - Homo sapiens (Human)	1493	46	1.07	113	14068	2+	1528.74	0.008	5.23306	1	R.FATTFYQHLADSK.N
10	1	UPS1_UPS2|P01008ups|ANT3_HUMAN_UPS	49039.1	0.644		Antithrombin-III (Chain 33-464) - Homo sapiens (Human)	1493	46	1.07	113	14101	3+	1528.74	0.007	4.57893	0.9411	R.FATTFYQHLADSK.N
10	1	UPS1_UPS2|P01008ups|ANT3_HUMAN_UPS	49039.1	0.644		Antithrombin-III (Chain 33-464) - Homo sapiens (Human)	1493	46	1.07	113	14263	2+	1528.74	0.008	5.23306	1	R.FATTFYQHLADSK.N
10	1	UPS1_UPS2|P01008ups|ANT3_HUMAN_UPS	49039.1	0.644		Antithrombin-III (Chain 33-464) - Homo sapiens (Human)	1493	46	1.07	113	14267	2+	1309.61	1.037	28.2528	0.9648	R.DDLYVSDAFHK.A
10	1	UPS1_UPS2|P01008ups|ANT3_HUMAN_UPS	49039.1	0.644		Antithrombin-III (Chain 33-464) - Homo sapiens (Human)	1493	46	1.07	113	14455	2+	1528.74	0.008	5.23306	1	R.FATTFYQHLADSK.N
10	1	UPS1_UPS2|P01008ups|ANT3_HUMAN_UPS	49039.1	0.644		Antithrombin-III (Chain 33-464) - Homo sapiens (Human)	1493	46	1.07	113	14460	2+	1309.61	1.047	35.8887	0.7749	R.DDLYVSDAFHK.A
10	1	UPS1_UPS2|P01008ups|ANT3_HUMAN_UPS	49039.1	0.644		Antithrombin-III (Chain 33-464) - Homo sapiens (Human)	1493	46	1.07	113	16129	3+	1211.64	1.009	7.42794	1	R.FRIEDGFSLK.E
10	1	UPS1_UPS2|P01008ups|ANT3_HUMAN_UPS	49039.1	0.644		Antithrombin-III (Chain 33-464) - Homo sapiens (Human)	1493	46	1.07	113	16151	3+	2417.25	0.015	6.20541	0.8169	K.SKLPGIVAEGRDDLYVSDAFHK.A
10	1	UPS1_UPS2|P01008ups|ANT3_HUMAN_UPS	49039.1	0.644		Antithrombin-III (Chain 33-464) - Homo sapiens (Human)	1493	46	1.07	113	16510	2+	1586.89	0.008	5.04131	0.9997	R.RVAEGTQVLELPFK.G
10	1	UPS1_UPS2|P01008ups|ANT3_HUMAN_UPS	49039.1	0.644		Antithrombin-III (Chain 33-464) - Homo sapiens (Human)	1493	46	1.07	113	16652	3+	1586.89	0.005	3.15082	1	R.RVAEGTQVLELPFK.G
10	1	UPS1_UPS2|P01008ups|ANT3_HUMAN_UPS	49039.1	0.644		Antithrombin-III (Chain 33-464) - Homo sapiens (Human)	1493	46	1.07	113	16828	2+	1340.66	0.005	3.7295	1	K.TSDQIHFFFAK.L
10	1	UPS1_UPS2|P01008ups|ANT3_HUMAN_UPS	49039.1	0.644		Antithrombin-III (Chain 33-464) - Homo sapiens (Human)	1493	46	1.07	113	17015	2+	1340.66	0.006	4.4754	1	K.TSDQIHFFFAK.L
10	1	UPS1_UPS2|P01008ups|ANT3_HUMAN_UPS	49039.1	0.644		Antithrombin-III (Chain 33-464) - Homo sapiens (Human)	1493	46	1.07	113	17020	2+	1232.73	0.004	3.24484	0.9356	K.ANRPFLVFIR.E
10	1	UPS1_UPS2|P01008ups|ANT3_HUMAN_UPS	49039.1	0.644		Antithrombin-III (Chain 33-464) - Homo sapiens (Human)	1493	46	1.07	113	17072	3+	1340.66	0.006	4.4754	0.8183	K.TSDQIHFFFAK.L
10	1	UPS1_UPS2|P01008ups|ANT3_HUMAN_UPS	49039.1	0.644		Antithrombin-III (Chain 33-464) - Homo sapiens (Human)	1493	46	1.07	113	17074	3+	1232.73	0.004	3.24484	0.9998	K.ANRPFLVFIR.E
10	1	UPS1_UPS2|P01008ups|ANT3_HUMAN_UPS	49039.1	0.644		Antithrombin-III (Chain 33-464) - Homo sapiens (Human)	1493	46	1.07	113	17141	2+	1684.92	-0.046	27.301	0.951	K.GDDITM"VLILPKPEK.S
10	1	UPS1_UPS2|P01008ups|ANT3_HUMAN_UPS	49039.1	0.644		Antithrombin-III (Chain 33-464) - Homo sapiens (Human)	1493	46	1.07	113	17148	3+	1684.92	1.016	9.49601	0.9999	K.GDDITM"VLILPKPEK.S
10	1	UPS1_UPS2|P01008ups|ANT3_HUMAN_UPS	49039.1	0.644		Antithrombin-III (Chain 33-464) - Homo sapiens (Human)	1493	46	1.07	113	17203	2+	1232.73	0.005	4.05605	0.9102	K.ANRPFLVFIR.E
10	1	UPS1_UPS2|P01008ups|ANT3_HUMAN_UPS	49039.1	0.644		Antithrombin-III (Chain 33-464) - Homo sapiens (Human)	1493	46	1.07	113	17205	2+	1340.66	0.006	4.4754	1	K.TSDQIHFFFAK.L
10	1	UPS1_UPS2|P01008ups|ANT3_HUMAN_UPS	49039.1	0.644		Antithrombin-III (Chain 33-464) - Homo sapiens (Human)	1493	46	1.07	113	17268	3+	1232.73	0.005	4.05605	0.9995	K.ANRPFLVFIR.E
10	1	UPS1_UPS2|P01008ups|ANT3_HUMAN_UPS	49039.1	0.644		Antithrombin-III (Chain 33-464) - Homo sapiens (Human)	1493	46	1.07	113	17392	2+	1232.73	0.006	4.86726	0.75	K.ANRPFLVFIR.E
10	1	UPS1_UPS2|P01008ups|ANT3_HUMAN_UPS	49039.1	0.644		Antithrombin-III (Chain 33-464) - Homo sapiens (Human)	1493	46	1.07	113	17407	2+	1340.66	0.006	4.4754	1	K.TSDQIHFFFAK.L
10	1	UPS1_UPS2|P01008ups|ANT3_HUMAN_UPS	49039.1	0.644		Antithrombin-III (Chain 33-464) - Homo sapiens (Human)	1493	46	1.07	113	17866	2+	1340.66	0.006	4.4754	1	K.TSDQIHFFFAK.L
10	1	UPS1_UPS2|P01008ups|ANT3_HUMAN_UPS	49039.1	0.644		Antithrombin-III (Chain 33-464) - Homo sapiens (Human)	1493	46	1.07	113	19665	2+	1668.92	0.007	4.19432	1	K.GDDITMVLILPKPEK.S
10	1	UPS1_UPS2|P01008ups|ANT3_HUMAN_UPS	49039.1	0.644		Antithrombin-III (Chain 33-464) - Homo sapiens (Human)	1493	46	1.07	113	19675	2+	1430.79	0.007	4.89241	1	R.VAEGTQVLELPFK.G
10	1	UPS1_UPS2|P01008ups|ANT3_HUMAN_UPS	49039.1	0.644		Antithrombin-III (Chain 33-464) - Homo sapiens (Human)	1493	46	1.07	113	19690	3+	1430.79	0.006	4.19349	0.9982	R.VAEGTQVLELPFK.G
10	1	UPS1_UPS2|P01008ups|ANT3_HUMAN_UPS	49039.1	0.644		Antithrombin-III (Chain 33-464) - Homo sapiens (Human)	1493	46	1.07	113	19728	2+	1340.66	0.005	3.7295	0.9946	K.TSDQIHFFFAK.L
10	1	UPS1_UPS2|P01008ups|ANT3_HUMAN_UPS	49039.1	0.644		Antithrombin-III (Chain 33-464) - Homo sapiens (Human)	1493	46	1.07	113	19752	3+	1668.92	0.008	4.79351	0.9999	K.GDDITMVLILPKPEK.S
10	1	UPS1_UPS2|P01008ups|ANT3_HUMAN_UPS	49039.1	0.644		Antithrombin-III (Chain 33-464) - Homo sapiens (Human)	1493	46	1.07	113	19851	2+	1668.92	0.009	5.3927	1	K.GDDITMVLILPKPEK.S
10	1	UPS1_UPS2|P01008ups|ANT3_HUMAN_UPS	49039.1	0.644		Antithrombin-III (Chain 33-464) - Homo sapiens (Human)	1493	46	1.07	113	19862	2+	1430.79	0.009	6.29024	1	R.VAEGTQVLELPFK.G
10	1	UPS1_UPS2|P01008ups|ANT3_HUMAN_UPS	49039.1	0.644		Antithrombin-III (Chain 33-464) - Homo sapiens (Human)	1493	46	1.07	113	19875	3+	1430.79	0.007	4.89241	0.9988	R.VAEGTQVLELPFK.G
10	1	UPS1_UPS2|P01008ups|ANT3_HUMAN_UPS	49039.1	0.644		Antithrombin-III (Chain 33-464) - Homo sapiens (Human)	1493	46	1.07	113	19908	2+	1405.75	0.006	4.26818	0.9968	R.EVPLNTIIFM"GR.V
10	1	UPS1_UPS2|P01008ups|ANT3_HUMAN_UPS	49039.1	0.644		Antithrombin-III (Chain 33-464) - Homo sapiens (Human)	1493	46	1.07	113	19939	3+	1668.92	0.008	4.79351	0.9989	K.GDDITMVLILPKPEK.S
10	1	UPS1_UPS2|P01008ups|ANT3_HUMAN_UPS	49039.1	0.644		Antithrombin-III (Chain 33-464) - Homo sapiens (Human)	1493	46	1.07	113	20038	2+	1668.92	0.008	4.79351	1	K.GDDITMVLILPKPEK.S
10	1	UPS1_UPS2|P01008ups|ANT3_HUMAN_UPS	49039.1	0.644		Antithrombin-III (Chain 33-464) - Homo sapiens (Human)	1493	46	1.07	113	20049	2+	1430.79	0.007	4.89241	1	R.VAEGTQVLELPFK.G
10	1	UPS1_UPS2|P01008ups|ANT3_HUMAN_UPS	49039.1	0.644		Antithrombin-III (Chain 33-464) - Homo sapiens (Human)	1493	46	1.07	113	20093	2+	1405.75	0.007	4.97955	0.9984	R.EVPLNTIIFM"GR.V
10	1	UPS1_UPS2|P01008ups|ANT3_HUMAN_UPS	49039.1	0.644		Antithrombin-III (Chain 33-464) - Homo sapiens (Human)	1493	46	1.07	113	20126	3+	1668.92	0.008	4.79351	0.9995	K.GDDITMVLILPKPEK.S
10	1	UPS1_UPS2|P01008ups|ANT3_HUMAN_UPS	49039.1	0.644		Antithrombin-III (Chain 33-464) - Homo sapiens (Human)	1493	46	1.07	113	20225	2+	1668.92	0.008	4.79351	1	K.GDDITMVLILPKPEK.S
10	1	UPS1_UPS2|P01008ups|ANT3_HUMAN_UPS	49039.1	0.644		Antithrombin-III (Chain 33-464) - Homo sapiens (Human)	1493	46	1.07	113	20237	2+	1430.79	0.006	4.19349	1	R.VAEGTQVLELPFK.G
10	1	UPS1_UPS2|P01008ups|ANT3_HUMAN_UPS	49039.1	0.644		Antithrombin-III (Chain 33-464) - Homo sapiens (Human)	1493	46	1.07	113	20313	3+	1668.92	0.008	4.79351	0.9996	K.GDDITMVLILPKPEK.S
10	1	UPS1_UPS2|P01008ups|ANT3_HUMAN_UPS	49039.1	0.644		Antithrombin-III (Chain 33-464) - Homo sapiens (Human)	1493	46	1.07	113	20414	2+	1668.92	0.009	5.3927	0.9999	K.GDDITMVLILPKPEK.S
10	1	UPS1_UPS2|P01008ups|ANT3_HUMAN_UPS	49039.1	0.644		Antithrombin-III (Chain 33-464) - Homo sapiens (Human)	1493	46	1.07	113	20505	3+	1668.92	0.008	4.79351	0.987	K.GDDITMVLILPKPEK.S
10	1	UPS1_UPS2|P01008ups|ANT3_HUMAN_UPS	49039.1	0.644		Antithrombin-III (Chain 33-464) - Homo sapiens (Human)	1493	46	1.07	113	20601	2+	1668.92	0.006	3.59513	1	K.GDDITMVLILPKPEK.S
10	1	UPS1_UPS2|P01008ups|ANT3_HUMAN_UPS	49039.1	0.644		Antithrombin-III (Chain 33-464) - Homo sapiens (Human)	1493	46	1.07	113	20602	2+	1430.79	0.004	2.79566	0.9981	R.VAEGTQVLELPFK.G
10	1	UPS1_UPS2|P01008ups|ANT3_HUMAN_UPS	49039.1	0.644		Antithrombin-III (Chain 33-464) - Homo sapiens (Human)	1493	46	1.07	113	20789	2+	1668.92	0.012	7.19026	0.9999	K.GDDITMVLILPKPEK.S
10	1	UPS1_UPS2|P01008ups|ANT3_HUMAN_UPS	49039.1	0.644		Antithrombin-III (Chain 33-464) - Homo sapiens (Human)	1493	46	1.07	113	20833	2+	2291.15	0.014	6.11047	1	K.AFLEVNEEGSEAAASTAVVIAGR.S
10	1	UPS1_UPS2|P01008ups|ANT3_HUMAN_UPS	49039.1	0.644		Antithrombin-III (Chain 33-464) - Homo sapiens (Human)	1493	46	1.07	113	20898	3+	1668.92	0.008	4.79351	0.9256	K.GDDITMVLILPKPEK.S
10	1	UPS1_UPS2|P01008ups|ANT3_HUMAN_UPS	49039.1	0.644		Antithrombin-III (Chain 33-464) - Homo sapiens (Human)	1493	46	1.07	113	20928	3+	2291.15	0.01	4.36462	1	K.AFLEVNEEGSEAAASTAVVIAGR.S
10	1	UPS1_UPS2|P01008ups|ANT3_HUMAN_UPS	49039.1	0.644		Antithrombin-III (Chain 33-464) - Homo sapiens (Human)	1493	46	1.07	113	21017	2+	2291.15	0.012	5.23754	1	K.AFLEVNEEGSEAAASTAVVIAGR.S
10	1	UPS1_UPS2|P01008ups|ANT3_HUMAN_UPS	49039.1	0.644		Antithrombin-III (Chain 33-464) - Homo sapiens (Human)	1493	46	1.07	113	21117	3+	2291.15	0.014	6.11047	1	K.AFLEVNEEGSEAAASTAVVIAGR.S
10	1	UPS1_UPS2|P01008ups|ANT3_HUMAN_UPS	49039.1	0.644		Antithrombin-III (Chain 33-464) - Homo sapiens (Human)	1493	46	1.07	113	21162	2+	1668.92	0.007	4.19432	1	K.GDDITMVLILPKPEK.S
10	1	UPS1_UPS2|P01008ups|ANT3_HUMAN_UPS	49039.1	0.644		Antithrombin-III (Chain 33-464) - Homo sapiens (Human)	1493	46	1.07	113	21203	2+	2291.15	0.012	5.23754	1	K.AFLEVNEEGSEAAASTAVVIAGR.S
10	1	UPS1_UPS2|P01008ups|ANT3_HUMAN_UPS	49039.1	0.644		Antithrombin-III (Chain 33-464) - Homo sapiens (Human)	1493	46	1.07	113	21303	3+	2291.15	0.011	4.80108	1	K.AFLEVNEEGSEAAASTAVVIAGR.S
10	1	UPS1_UPS2|P01008ups|ANT3_HUMAN_UPS	49039.1	0.644		Antithrombin-III (Chain 33-464) - Homo sapiens (Human)	1493	46	1.07	113	21390	2+	2291.15	0.014	6.11047	1	K.AFLEVNEEGSEAAASTAVVIAGR.S
10	1	UPS1_UPS2|P01008ups|ANT3_HUMAN_UPS	49039.1	0.644		Antithrombin-III (Chain 33-464) - Homo sapiens (Human)	1493	46	1.07	113	21490	3+	2291.15	0.011	4.80108	1	K.AFLEVNEEGSEAAASTAVVIAGR.S
10	1	UPS1_UPS2|P01008ups|ANT3_HUMAN_UPS	49039.1	0.644		Antithrombin-III (Chain 33-464) - Homo sapiens (Human)	1493	46	1.07	113	21542	2+	1668.92	0.007	4.19432	1	K.GDDITMVLILPKPEK.S
10	1	UPS1_UPS2|P01008ups|ANT3_HUMAN_UPS	49039.1	0.644		Antithrombin-III (Chain 33-464) - Homo sapiens (Human)	1493	46	1.07	113	21578	2+	2291.15	0.014	6.11047	1	K.AFLEVNEEGSEAAASTAVVIAGR.S
10	1	UPS1_UPS2|P01008ups|ANT3_HUMAN_UPS	49039.1	0.644		Antithrombin-III (Chain 33-464) - Homo sapiens (Human)	1493	46	1.07	113	21677	3+	2291.15	0.012	5.23754	1	K.AFLEVNEEGSEAAASTAVVIAGR.S
10	1	UPS1_UPS2|P01008ups|ANT3_HUMAN_UPS	49039.1	0.644		Antithrombin-III (Chain 33-464) - Homo sapiens (Human)	1493	46	1.07	113	21744	2+	1668.92	0.011	6.59107	0.9937	K.GDDITMVLILPKPEK.S
10	1	UPS1_UPS2|P01008ups|ANT3_HUMAN_UPS	49039.1	0.644		Antithrombin-III (Chain 33-464) - Homo sapiens (Human)	1493	46	1.07	113	21764	2+	2291.15	0.014	6.11047	1	K.AFLEVNEEGSEAAASTAVVIAGR.S
10	1	UPS1_UPS2|P01008ups|ANT3_HUMAN_UPS	49039.1	0.644		Antithrombin-III (Chain 33-464) - Homo sapiens (Human)	1493	46	1.07	113	21864	3+	2291.15	0.012	5.23754	1	K.AFLEVNEEGSEAAASTAVVIAGR.S
10	1	UPS1_UPS2|P01008ups|ANT3_HUMAN_UPS	49039.1	0.644		Antithrombin-III (Chain 33-464) - Homo sapiens (Human)	1493	46	1.07	113	22036	3+	1668.92	1.012	7.19026	0.9692	K.GDDITMVLILPKPEK.S
10	1	UPS1_UPS2|P01008ups|ANT3_HUMAN_UPS	49039.1	0.644		Antithrombin-III (Chain 33-464) - Homo sapiens (Human)	1493	46	1.07	113	22050	3+	2291.15	0.012	5.23754	1	K.AFLEVNEEGSEAAASTAVVIAGR.S
10	1	UPS1_UPS2|P01008ups|ANT3_HUMAN_UPS	49039.1	0.644		Antithrombin-III (Chain 33-464) - Homo sapiens (Human)	1493	46	1.07	113	22072	2+	2291.15	0.01	4.36462	1	K.AFLEVNEEGSEAAASTAVVIAGR.S
10	1	UPS1_UPS2|P01008ups|ANT3_HUMAN_UPS	49039.1	0.644		Antithrombin-III (Chain 33-464) - Homo sapiens (Human)	1493	46	1.07	113	22135	2+	1430.79	0.007	4.89241	0.9826	R.VAEGTQVLELPFK.G
10	1	UPS1_UPS2|P01008ups|ANT3_HUMAN_UPS	49039.1	0.644		Antithrombin-III (Chain 33-464) - Homo sapiens (Human)	1493	46	1.07	113	22238	3+	2291.15	0.024	10.4751	0.9999	K.AFLEVNEEGSEAAASTAVVIAGR.S
10	1	UPS1_UPS2|P01008ups|ANT3_HUMAN_UPS	49039.1	0.644		Antithrombin-III (Chain 33-464) - Homo sapiens (Human)	1493	46	1.07	113	22260	2+	2291.15	0.01	4.36462	1	K.AFLEVNEEGSEAAASTAVVIAGR.S
10	1	UPS1_UPS2|P01008ups|ANT3_HUMAN_UPS	49039.1	0.644		Antithrombin-III (Chain 33-464) - Homo sapiens (Human)	1493	46	1.07	113	22424	3+	2291.15	1.024	10.4751	1	K.AFLEVNEEGSEAAASTAVVIAGR.S
10	1	UPS1_UPS2|P01008ups|ANT3_HUMAN_UPS	49039.1	0.644		Antithrombin-III (Chain 33-464) - Homo sapiens (Human)	1493	46	1.07	113	22447	2+	2291.15	0.012	5.23754	1	K.AFLEVNEEGSEAAASTAVVIAGR.S
10	1	UPS1_UPS2|P01008ups|ANT3_HUMAN_UPS	49039.1	0.644		Antithrombin-III (Chain 33-464) - Homo sapiens (Human)	1493	46	1.07	113	22510	3+	1668.92	0.003	1.79757	0.6061	K.GDDITMVLILPKPEK.S
10	1	UPS1_UPS2|P01008ups|ANT3_HUMAN_UPS	49039.1	0.644		Antithrombin-III (Chain 33-464) - Homo sapiens (Human)	1493	46	1.07	113	22517	2+	1864.9	0.009	4.826	1	K.EQLQDM"GLVDLFSPEK.S
10	1	UPS1_UPS2|P01008ups|ANT3_HUMAN_UPS	49039.1	0.644		Antithrombin-III (Chain 33-464) - Homo sapiens (Human)	1493	46	1.07	113	22611	3+	2291.15	0.013	5.674	1	K.AFLEVNEEGSEAAASTAVVIAGR.S
10	1	UPS1_UPS2|P01008ups|ANT3_HUMAN_UPS	49039.1	0.644		Antithrombin-III (Chain 33-464) - Homo sapiens (Human)	1493	46	1.07	113	22633	2+	2291.15	0.012	5.23754	1	K.AFLEVNEEGSEAAASTAVVIAGR.S
10	1	UPS1_UPS2|P01008ups|ANT3_HUMAN_UPS	49039.1	0.644		Antithrombin-III (Chain 33-464) - Homo sapiens (Human)	1493	46	1.07	113	22693	3+	1668.92	0.009	5.3927	0.7206	K.GDDITMVLILPKPEK.S
10	1	UPS1_UPS2|P01008ups|ANT3_HUMAN_UPS	49039.1	0.644		Antithrombin-III (Chain 33-464) - Homo sapiens (Human)	1493	46	1.07	113	22701	2+	1864.9	0.009	4.826	1	K.EQLQDM"GLVDLFSPEK.S
10	1	UPS1_UPS2|P01008ups|ANT3_HUMAN_UPS	49039.1	0.644		Antithrombin-III (Chain 33-464) - Homo sapiens (Human)	1493	46	1.07	113	22799	3+	2291.15	0.012	5.23754	1	K.AFLEVNEEGSEAAASTAVVIAGR.S
10	1	UPS1_UPS2|P01008ups|ANT3_HUMAN_UPS	49039.1	0.644		Antithrombin-III (Chain 33-464) - Homo sapiens (Human)	1493	46	1.07	113	22821	2+	2291.15	0.014	6.11047	1	K.AFLEVNEEGSEAAASTAVVIAGR.S
10	1	UPS1_UPS2|P01008ups|ANT3_HUMAN_UPS	49039.1	0.644		Antithrombin-III (Chain 33-464) - Homo sapiens (Human)	1493	46	1.07	113	22873	2+	1668.92	0.01	5.99188	1	K.GDDITMVLILPKPEK.S
10	1	UPS1_UPS2|P01008ups|ANT3_HUMAN_UPS	49039.1	0.644		Antithrombin-III (Chain 33-464) - Homo sapiens (Human)	1493	46	1.07	113	22889	2+	1864.9	0.01	5.36222	1	K.EQLQDM"GLVDLFSPEK.S
10	1	UPS1_UPS2|P01008ups|ANT3_HUMAN_UPS	49039.1	0.644		Antithrombin-III (Chain 33-464) - Homo sapiens (Human)	1493	46	1.07	113	22913	3+	1389.76	0.004	2.8782	0.9951	R.EVPLNTIIFMGR.V
10	1	UPS1_UPS2|P01008ups|ANT3_HUMAN_UPS	49039.1	0.644		Antithrombin-III (Chain 33-464) - Homo sapiens (Human)	1493	46	1.07	113	22985	3+	2291.15	0.013	5.674	1	K.AFLEVNEEGSEAAASTAVVIAGR.S
10	1	UPS1_UPS2|P01008ups|ANT3_HUMAN_UPS	49039.1	0.644		Antithrombin-III (Chain 33-464) - Homo sapiens (Human)	1493	46	1.07	113	23008	2+	2291.15	0.014	6.11047	1	K.AFLEVNEEGSEAAASTAVVIAGR.S
10	1	UPS1_UPS2|P01008ups|ANT3_HUMAN_UPS	49039.1	0.644		Antithrombin-III (Chain 33-464) - Homo sapiens (Human)	1493	46	1.07	113	23051	2+	1389.76	0.007	5.03686	0.9962	R.EVPLNTIIFMGR.V
10	1	UPS1_UPS2|P01008ups|ANT3_HUMAN_UPS	49039.1	0.644		Antithrombin-III (Chain 33-464) - Homo sapiens (Human)	1493	46	1.07	113	23087	2+	1371.75	0.007	5.10299	0.9991	R.E^VPLNTIIFMGR.V
10	1	UPS1_UPS2|P01008ups|ANT3_HUMAN_UPS	49039.1	0.644		Antithrombin-III (Chain 33-464) - Homo sapiens (Human)	1493	46	1.07	113	23098	3+	1389.76	0.004	2.8782	0.9997	R.EVPLNTIIFMGR.V
10	1	UPS1_UPS2|P01008ups|ANT3_HUMAN_UPS	49039.1	0.644		Antithrombin-III (Chain 33-464) - Homo sapiens (Human)	1493	46	1.07	113	23137	3+	1668.92	0.006	3.59513	0.9458	K.GDDITMVLILPKPEK.S
10	1	UPS1_UPS2|P01008ups|ANT3_HUMAN_UPS	49039.1	0.644		Antithrombin-III (Chain 33-464) - Homo sapiens (Human)	1493	46	1.07	113	23172	3+	2291.15	0.012	5.23754	1	K.AFLEVNEEGSEAAASTAVVIAGR.S
10	1	UPS1_UPS2|P01008ups|ANT3_HUMAN_UPS	49039.1	0.644		Antithrombin-III (Chain 33-464) - Homo sapiens (Human)	1493	46	1.07	113	23194	2+	2291.15	0.012	5.23754	1	K.AFLEVNEEGSEAAASTAVVIAGR.S
10	1	UPS1_UPS2|P01008ups|ANT3_HUMAN_UPS	49039.1	0.644		Antithrombin-III (Chain 33-464) - Homo sapiens (Human)	1493	46	1.07	113	23237	2+	1389.76	0.007	5.03686	0.9986	R.EVPLNTIIFMGR.V
10	1	UPS1_UPS2|P01008ups|ANT3_HUMAN_UPS	49039.1	0.644		Antithrombin-III (Chain 33-464) - Homo sapiens (Human)	1493	46	1.07	113	23275	2+	1371.75	0.005	3.64499	0.9987	R.E^VPLNTIIFMGR.V
10	1	UPS1_UPS2|P01008ups|ANT3_HUMAN_UPS	49039.1	0.644		Antithrombin-III (Chain 33-464) - Homo sapiens (Human)	1493	46	1.07	113	23358	3+	2291.15	0.013	5.674	1	K.AFLEVNEEGSEAAASTAVVIAGR.S
10	1	UPS1_UPS2|P01008ups|ANT3_HUMAN_UPS	49039.1	0.644		Antithrombin-III (Chain 33-464) - Homo sapiens (Human)	1493	46	1.07	113	23381	2+	2291.15	0.014	6.11047	1	K.AFLEVNEEGSEAAASTAVVIAGR.S
10	1	UPS1_UPS2|P01008ups|ANT3_HUMAN_UPS	49039.1	0.644		Antithrombin-III (Chain 33-464) - Homo sapiens (Human)	1493	46	1.07	113	23425	2+	1389.76	0.006	4.3173	0.9973	R.EVPLNTIIFMGR.V
10	1	UPS1_UPS2|P01008ups|ANT3_HUMAN_UPS	49039.1	0.644		Antithrombin-III (Chain 33-464) - Homo sapiens (Human)	1493	46	1.07	113	23545	3+	2291.15	0.008	3.49169	1	K.AFLEVNEEGSEAAASTAVVIAGR.S
10	1	UPS1_UPS2|P01008ups|ANT3_HUMAN_UPS	49039.1	0.644		Antithrombin-III (Chain 33-464) - Homo sapiens (Human)	1493	46	1.07	113	23567	2+	2291.15	0.01	4.36462	1	K.AFLEVNEEGSEAAASTAVVIAGR.S
10	1	UPS1_UPS2|P01008ups|ANT3_HUMAN_UPS	49039.1	0.644		Antithrombin-III (Chain 33-464) - Homo sapiens (Human)	1493	46	1.07	113	23612	2+	1389.76	0.006	4.3173	0.9982	R.EVPLNTIIFMGR.V
10	1	UPS1_UPS2|P01008ups|ANT3_HUMAN_UPS	49039.1	0.644		Antithrombin-III (Chain 33-464) - Homo sapiens (Human)	1493	46	1.07	113	23620	2+	1668.92	0.864	81.4896	0.9967	K.GDDITMVLILPKPEK.S
10	1	UPS1_UPS2|P01008ups|ANT3_HUMAN_UPS	49039.1	0.644		Antithrombin-III (Chain 33-464) - Homo sapiens (Human)	1493	46	1.07	113	23732	3+	2291.15	0.013	5.674	0.9999	K.AFLEVNEEGSEAAASTAVVIAGR.S
10	1	UPS1_UPS2|P01008ups|ANT3_HUMAN_UPS	49039.1	0.644		Antithrombin-III (Chain 33-464) - Homo sapiens (Human)	1493	46	1.07	113	23801	2+	1389.76	0.008	5.75641	0.8659	R.EVPLNTIIFMGR.V
10	1	UPS1_UPS2|P01008ups|ANT3_HUMAN_UPS	49039.1	0.644		Antithrombin-III (Chain 33-464) - Homo sapiens (Human)	1493	46	1.07	113	23822	2+	2291.15	0.008	3.49169	1	K.AFLEVNEEGSEAAASTAVVIAGR.S
10	1	UPS1_UPS2|P01008ups|ANT3_HUMAN_UPS	49039.1	0.644		Antithrombin-III (Chain 33-464) - Homo sapiens (Human)	1493	46	1.07	113	23987	2+	1389.76	1.017	12.2324	0.8842	R.EVPLNTIIFMGR.V
10	1	UPS1_UPS2|P01008ups|ANT3_HUMAN_UPS	49039.1	0.644		Antithrombin-III (Chain 33-464) - Homo sapiens (Human)	1493	46	1.07	113	24009	2+	2291.15	0.01	4.36462	1	K.AFLEVNEEGSEAAASTAVVIAGR.S
10	1	UPS1_UPS2|P01008ups|ANT3_HUMAN_UPS	49039.1	0.644		Antithrombin-III (Chain 33-464) - Homo sapiens (Human)	1493	46	1.07	113	24199	2+	2291.15	0.014	6.11047	1	K.AFLEVNEEGSEAAASTAVVIAGR.S
10	1	UPS1_UPS2|P01008ups|ANT3_HUMAN_UPS	49039.1	0.644		Antithrombin-III (Chain 33-464) - Homo sapiens (Human)	1493	46	1.07	113	24385	2+	2291.15	0.013	5.674	1	K.AFLEVNEEGSEAAASTAVVIAGR.S
10	1	UPS1_UPS2|P01008ups|ANT3_HUMAN_UPS	49039.1	0.644		Antithrombin-III (Chain 33-464) - Homo sapiens (Human)	1493	46	1.07	113	24570	2+	2291.15	0.011	4.80108	1	K.AFLEVNEEGSEAAASTAVVIAGR.S
10	1	UPS1_UPS2|P01008ups|ANT3_HUMAN_UPS	49039.1	0.644		Antithrombin-III (Chain 33-464) - Homo sapiens (Human)	1493	46	1.07	113	24659	3+	3236.8	1.009	2.78053	0.9998	R.RVAEGTQVLELPFKGDDITMVLILPKPEK.S
10	1	UPS1_UPS2|P01008ups|ANT3_HUMAN_UPS	49039.1	0.644		Antithrombin-III (Chain 33-464) - Homo sapiens (Human)	1493	46	1.07	113	24714	3+	2291.15	0.018	7.85631	1	K.AFLEVNEEGSEAAASTAVVIAGR.S
10	1	UPS1_UPS2|P01008ups|ANT3_HUMAN_UPS	49039.1	0.644		Antithrombin-III (Chain 33-464) - Homo sapiens (Human)	1493	46	1.07	113	24758	2+	2291.15	-1.021	9.1657	1	K.AFLEVNEEGSEAAASTAVVIAGR.S
10	1	UPS1_UPS2|P01008ups|ANT3_HUMAN_UPS	49039.1	0.644		Antithrombin-III (Chain 33-464) - Homo sapiens (Human)	1493	46	1.07	113	24899	3+	2291.15	0.016	6.98339	1	K.AFLEVNEEGSEAAASTAVVIAGR.S
10	1	UPS1_UPS2|P01008ups|ANT3_HUMAN_UPS	49039.1	0.644		Antithrombin-III (Chain 33-464) - Homo sapiens (Human)	1493	46	1.07	113	24948	2+	2291.15	0.013	5.674	1	K.AFLEVNEEGSEAAASTAVVIAGR.S
10	1	UPS1_UPS2|P01008ups|ANT3_HUMAN_UPS	49039.1	0.644		Antithrombin-III (Chain 33-464) - Homo sapiens (Human)	1493	46	1.07	113	25089	3+	2291.15	1.024	10.4751	0.9996	K.AFLEVNEEGSEAAASTAVVIAGR.S
10	1	UPS1_UPS2|P01008ups|ANT3_HUMAN_UPS	49039.1	0.644		Antithrombin-III (Chain 33-464) - Homo sapiens (Human)	1493	46	1.07	113	25274	3+	2291.15	0.017	7.41985	1	K.AFLEVNEEGSEAAASTAVVIAGR.S
10	1	UPS1_UPS2|P01008ups|ANT3_HUMAN_UPS	49039.1	0.644		Antithrombin-III (Chain 33-464) - Homo sapiens (Human)	1493	46	1.07	113	25461	3+	2291.15	0.008	3.49169	1	K.AFLEVNEEGSEAAASTAVVIAGR.S
10	1	UPS1_UPS2|P01008ups|ANT3_HUMAN_UPS	49039.1	0.644		Antithrombin-III (Chain 33-464) - Homo sapiens (Human)	1493	46	1.07	113	25481	2+	1848.9	0.009	4.86775	1	K.EQLQDMGLVDLFSPEK.S
10	1	UPS1_UPS2|P01008ups|ANT3_HUMAN_UPS	49039.1	0.644		Antithrombin-III (Chain 33-464) - Homo sapiens (Human)	1493	46	1.07	113	25543	2+	1668.92	0.896	62.3156	0.9921	K.GDDITMVLILPKPEK.S
10	1	UPS1_UPS2|P01008ups|ANT3_HUMAN_UPS	49039.1	0.644		Antithrombin-III (Chain 33-464) - Homo sapiens (Human)	1493	46	1.07	113	25648	3+	2291.15	0.013	5.674	1	K.AFLEVNEEGSEAAASTAVVIAGR.S
10	1	UPS1_UPS2|P01008ups|ANT3_HUMAN_UPS	49039.1	0.644		Antithrombin-III (Chain 33-464) - Homo sapiens (Human)	1493	46	1.07	113	25668	2+	1848.9	0.009	4.86775	1	K.EQLQDMGLVDLFSPEK.S
10	1	UPS1_UPS2|P01008ups|ANT3_HUMAN_UPS	49039.1	0.644		Antithrombin-III (Chain 33-464) - Homo sapiens (Human)	1493	46	1.07	113	25734	3+	1848.9	0.008	4.32689	1	K.EQLQDMGLVDLFSPEK.S
10	1	UPS1_UPS2|P01008ups|ANT3_HUMAN_UPS	49039.1	0.644		Antithrombin-III (Chain 33-464) - Homo sapiens (Human)	1493	46	1.07	113	25836	3+	2291.15	1.024	10.4751	1	K.AFLEVNEEGSEAAASTAVVIAGR.S
10	1	UPS1_UPS2|P01008ups|ANT3_HUMAN_UPS	49039.1	0.644		Antithrombin-III (Chain 33-464) - Homo sapiens (Human)	1493	46	1.07	113	25855	2+	1848.9	0.01	5.40861	1	K.EQLQDMGLVDLFSPEK.S
10	1	UPS1_UPS2|P01008ups|ANT3_HUMAN_UPS	49039.1	0.644		Antithrombin-III (Chain 33-464) - Homo sapiens (Human)	1493	46	1.07	113	25921	3+	1848.9	0.009	4.86775	1	K.EQLQDMGLVDLFSPEK.S
10	1	UPS1_UPS2|P01008ups|ANT3_HUMAN_UPS	49039.1	0.644		Antithrombin-III (Chain 33-464) - Homo sapiens (Human)	1493	46	1.07	113	25925	2+	1668.92	-0.114	68.3075	0.9955	K.GDDITMVLILPKPEK.S
10	1	UPS1_UPS2|P01008ups|ANT3_HUMAN_UPS	49039.1	0.644		Antithrombin-III (Chain 33-464) - Homo sapiens (Human)	1493	46	1.07	113	26025	3+	2291.15	1.024	10.4751	1	K.AFLEVNEEGSEAAASTAVVIAGR.S
10	1	UPS1_UPS2|P01008ups|ANT3_HUMAN_UPS	49039.1	0.644		Antithrombin-III (Chain 33-464) - Homo sapiens (Human)	1493	46	1.07	113	26042	2+	1848.9	0.009	4.86775	1	K.EQLQDMGLVDLFSPEK.S
10	1	UPS1_UPS2|P01008ups|ANT3_HUMAN_UPS	49039.1	0.644		Antithrombin-III (Chain 33-464) - Homo sapiens (Human)	1493	46	1.07	113	26126	2+	1668.92	0.007	4.19432	0.9999	K.GDDITMVLILPKPEK.S
10	1	UPS1_UPS2|P01008ups|ANT3_HUMAN_UPS	49039.1	0.644		Antithrombin-III (Chain 33-464) - Homo sapiens (Human)	1493	46	1.07	113	26304	2+	1668.92	0.013	7.78945	0.9992	K.GDDITMVLILPKPEK.S
10	1	UPS1_UPS2|P01008ups|ANT3_HUMAN_UPS	49039.1	0.644		Antithrombin-III (Chain 33-464) - Homo sapiens (Human)	1493	46	1.07	113	26395	3+	2291.15	0.012	5.23754	1	K.AFLEVNEEGSEAAASTAVVIAGR.S
10	1	UPS1_UPS2|P01008ups|ANT3_HUMAN_UPS	49039.1	0.644		Antithrombin-III (Chain 33-464) - Homo sapiens (Human)	1493	46	1.07	113	26515	2+	2291.15	0.012	5.23754	1	K.AFLEVNEEGSEAAASTAVVIAGR.S
10	1	UPS1_UPS2|P01008ups|ANT3_HUMAN_UPS	49039.1	0.644		Antithrombin-III (Chain 33-464) - Homo sapiens (Human)	1493	46	1.07	113	26534	2+	1668.92	0.004	2.39675	1	K.GDDITMVLILPKPEK.S
10	1	UPS1_UPS2|P01008ups|ANT3_HUMAN_UPS	49039.1	0.644		Antithrombin-III (Chain 33-464) - Homo sapiens (Human)	1493	46	1.07	113	26659	3+	2291.15	0.013	5.674	1	K.AFLEVNEEGSEAAASTAVVIAGR.S
10	1	UPS1_UPS2|P01008ups|ANT3_HUMAN_UPS	49039.1	0.644		Antithrombin-III (Chain 33-464) - Homo sapiens (Human)	1493	46	1.07	113	26703	2+	2291.15	0.016	6.98339	1	K.AFLEVNEEGSEAAASTAVVIAGR.S
10	1	UPS1_UPS2|P01008ups|ANT3_HUMAN_UPS	49039.1	0.644		Antithrombin-III (Chain 33-464) - Homo sapiens (Human)	1493	46	1.07	113	26746	3+	3080.7	1.02	6.49204	0.9277	R.VAEGTQVLELPFKGDDITMVLILPKPEK.S
10	1	UPS1_UPS2|P01008ups|ANT3_HUMAN_UPS	49039.1	0.644		Antithrombin-III (Chain 33-464) - Homo sapiens (Human)	1493	46	1.07	113	26846	3+	2291.15	1.024	10.4751	0.9999	K.AFLEVNEEGSEAAASTAVVIAGR.S
10	1	UPS1_UPS2|P01008ups|ANT3_HUMAN_UPS	49039.1	0.644		Antithrombin-III (Chain 33-464) - Homo sapiens (Human)	1493	46	1.07	113	26890	2+	2291.15	0.013	5.674	1	K.AFLEVNEEGSEAAASTAVVIAGR.S
10	1	UPS1_UPS2|P01008ups|ANT3_HUMAN_UPS	49039.1	0.644		Antithrombin-III (Chain 33-464) - Homo sapiens (Human)	1493	46	1.07	113	26933	3+	3080.7	0.018	5.84284	0.9995	R.VAEGTQVLELPFKGDDITMVLILPKPEK.S
10	1	UPS1_UPS2|P01008ups|ANT3_HUMAN_UPS	49039.1	0.644		Antithrombin-III (Chain 33-464) - Homo sapiens (Human)	1493	46	1.07	113	26959	2+	3080.7	1.018	5.84284	0.9993	R.VAEGTQVLELPFKGDDITMVLILPKPEK.S
10	1	UPS1_UPS2|P01008ups|ANT3_HUMAN_UPS	49039.1	0.644		Antithrombin-III (Chain 33-464) - Homo sapiens (Human)	1493	46	1.07	113	27033	3+	2291.15	0.015	6.54693	1	K.AFLEVNEEGSEAAASTAVVIAGR.S
10	1	UPS1_UPS2|P01008ups|ANT3_HUMAN_UPS	49039.1	0.644		Antithrombin-III (Chain 33-464) - Homo sapiens (Human)	1493	46	1.07	113	27077	2+	2291.15	0.009	3.92816	1	K.AFLEVNEEGSEAAASTAVVIAGR.S
10	1	UPS1_UPS2|P01008ups|ANT3_HUMAN_UPS	49039.1	0.644		Antithrombin-III (Chain 33-464) - Homo sapiens (Human)	1493	46	1.07	113	27121	3+	3080.7	0.019	6.16744	0.9996	R.VAEGTQVLELPFKGDDITMVLILPKPEK.S
10	1	UPS1_UPS2|P01008ups|ANT3_HUMAN_UPS	49039.1	0.644		Antithrombin-III (Chain 33-464) - Homo sapiens (Human)	1493	46	1.07	113	27147	2+	3080.7	1.016	5.19363	0.9992	R.VAEGTQVLELPFKGDDITMVLILPKPEK.S
10	1	UPS1_UPS2|P01008ups|ANT3_HUMAN_UPS	49039.1	0.644		Antithrombin-III (Chain 33-464) - Homo sapiens (Human)	1493	46	1.07	113	27219	3+	2291.15	1.024	10.4751	1	K.AFLEVNEEGSEAAASTAVVIAGR.S
10	1	UPS1_UPS2|P01008ups|ANT3_HUMAN_UPS	49039.1	0.644		Antithrombin-III (Chain 33-464) - Homo sapiens (Human)	1493	46	1.07	113	27264	2+	2291.15	0.012	5.23754	1	K.AFLEVNEEGSEAAASTAVVIAGR.S
10	1	UPS1_UPS2|P01008ups|ANT3_HUMAN_UPS	49039.1	0.644		Antithrombin-III (Chain 33-464) - Homo sapiens (Human)	1493	46	1.07	113	27407	3+	2291.15	0.011	4.80108	1	K.AFLEVNEEGSEAAASTAVVIAGR.S
10	1	UPS1_UPS2|P01008ups|ANT3_HUMAN_UPS	49039.1	0.644		Antithrombin-III (Chain 33-464) - Homo sapiens (Human)	1493	46	1.07	113	27450	2+	2291.15	0.02	8.72924	1	K.AFLEVNEEGSEAAASTAVVIAGR.S
10	1	UPS1_UPS2|P01008ups|ANT3_HUMAN_UPS	49039.1	0.644		Antithrombin-III (Chain 33-464) - Homo sapiens (Human)	1493	46	1.07	113	27637	2+	2291.15	0.016	6.98339	1	K.AFLEVNEEGSEAAASTAVVIAGR.S
10	1	UPS1_UPS2|P01008ups|ANT3_HUMAN_UPS	49039.1	0.644		Antithrombin-III (Chain 33-464) - Homo sapiens (Human)	1493	46	1.07	113	27672	3+	2291.15	0.013	5.674	1	K.AFLEVNEEGSEAAASTAVVIAGR.S
10	1	UPS1_UPS2|P01008ups|ANT3_HUMAN_UPS	49039.1	0.644		Antithrombin-III (Chain 33-464) - Homo sapiens (Human)	1493	46	1.07	113	27825	2+	2291.15	0.012	5.23754	1	K.AFLEVNEEGSEAAASTAVVIAGR.S
10	1	UPS1_UPS2|P01008ups|ANT3_HUMAN_UPS	49039.1	0.644		Antithrombin-III (Chain 33-464) - Homo sapiens (Human)	1493	46	1.07	113	27858	3+	2291.15	0.009	3.92816	1	K.AFLEVNEEGSEAAASTAVVIAGR.S
10	1	UPS1_UPS2|P01008ups|ANT3_HUMAN_UPS	49039.1	0.644		Antithrombin-III (Chain 33-464) - Homo sapiens (Human)	1493	46	1.07	113	28023	2+	2291.15	0.013	5.674	1	K.AFLEVNEEGSEAAASTAVVIAGR.S
10	1	UPS1_UPS2|P01008ups|ANT3_HUMAN_UPS	49039.1	0.644		Antithrombin-III (Chain 33-464) - Homo sapiens (Human)	1493	46	1.07	113	28045	3+	2291.15	0.011	4.80108	1	K.AFLEVNEEGSEAAASTAVVIAGR.S
10	1	UPS1_UPS2|P01008ups|ANT3_HUMAN_UPS	49039.1	0.644		Antithrombin-III (Chain 33-464) - Homo sapiens (Human)	1493	46	1.07	113	28209	2+	2291.15	0.011	4.80108	1	K.AFLEVNEEGSEAAASTAVVIAGR.S
10	1	UPS1_UPS2|P01008ups|ANT3_HUMAN_UPS	49039.1	0.644		Antithrombin-III (Chain 33-464) - Homo sapiens (Human)	1493	46	1.07	113	28232	3+	2291.15	0.011	4.80108	1	K.AFLEVNEEGSEAAASTAVVIAGR.S
10	1	UPS1_UPS2|P01008ups|ANT3_HUMAN_UPS	49039.1	0.644		Antithrombin-III (Chain 33-464) - Homo sapiens (Human)	1493	46	1.07	113	28397	2+	2291.15	0.011	4.80108	1	K.AFLEVNEEGSEAAASTAVVIAGR.S
10	1	UPS1_UPS2|P01008ups|ANT3_HUMAN_UPS	49039.1	0.644		Antithrombin-III (Chain 33-464) - Homo sapiens (Human)	1493	46	1.07	113	28420	3+	2291.15	0.013	5.674	1	K.AFLEVNEEGSEAAASTAVVIAGR.S
10	1	UPS1_UPS2|P01008ups|ANT3_HUMAN_UPS	49039.1	0.644		Antithrombin-III (Chain 33-464) - Homo sapiens (Human)	1493	46	1.07	113	28449	2+	1371.74	-1.057	41.5529	0.9785	R.E^VPLNTIIFMGR.V
10	1	UPS1_UPS2|P01008ups|ANT3_HUMAN_UPS	49039.1	0.644		Antithrombin-III (Chain 33-464) - Homo sapiens (Human)	1493	46	1.07	113	28584	2+	2291.15	-1	0	1	K.AFLEVNEEGSEAAASTAVVIAGR.S
10	1	UPS1_UPS2|P01008ups|ANT3_HUMAN_UPS	49039.1	0.644		Antithrombin-III (Chain 33-464) - Homo sapiens (Human)	1493	46	1.07	113	28606	3+	2291.15	0.013	5.674	1	K.AFLEVNEEGSEAAASTAVVIAGR.S
10	1	UPS1_UPS2|P01008ups|ANT3_HUMAN_UPS	49039.1	0.644		Antithrombin-III (Chain 33-464) - Homo sapiens (Human)	1493	46	1.07	113	28628	3+	2315.12	0.012	5.18331	0.9998	K.NDNDNIFLSPLSISTAFAM"TK.L
10	1	UPS1_UPS2|P01008ups|ANT3_HUMAN_UPS	49039.1	0.644		Antithrombin-III (Chain 33-464) - Homo sapiens (Human)	1493	46	1.07	113	28634	2+	1371.75	0.005	3.64499	0.9999	R.E^VPLNTIIFMGR.V
10	1	UPS1_UPS2|P01008ups|ANT3_HUMAN_UPS	49039.1	0.644		Antithrombin-III (Chain 33-464) - Homo sapiens (Human)	1493	46	1.07	113	28793	3+	2291.15	0.012	5.23754	1	K.AFLEVNEEGSEAAASTAVVIAGR.S
10	1	UPS1_UPS2|P01008ups|ANT3_HUMAN_UPS	49039.1	0.644		Antithrombin-III (Chain 33-464) - Homo sapiens (Human)	1493	46	1.07	113	28826	2+	2291.15	0.011	4.80108	1	K.AFLEVNEEGSEAAASTAVVIAGR.S
10	1	UPS1_UPS2|P01008ups|ANT3_HUMAN_UPS	49039.1	0.644		Antithrombin-III (Chain 33-464) - Homo sapiens (Human)	1493	46	1.07	113	28897	3+	3808.85	1.035	9.18912	0.9995	R.FATTFYQHLADSKNDNDNIFLSPLSISTAFAMTK.L
10	1	UPS1_UPS2|P01008ups|ANT3_HUMAN_UPS	49039.1	0.644		Antithrombin-III (Chain 33-464) - Homo sapiens (Human)	1493	46	1.07	113	28980	3+	2291.15	0.013	5.674	1	K.AFLEVNEEGSEAAASTAVVIAGR.S
10	1	UPS1_UPS2|P01008ups|ANT3_HUMAN_UPS	49039.1	0.644		Antithrombin-III (Chain 33-464) - Homo sapiens (Human)	1493	46	1.07	113	29013	2+	2291.15	0.02	8.72924	1	K.AFLEVNEEGSEAAASTAVVIAGR.S
10	1	UPS1_UPS2|P01008ups|ANT3_HUMAN_UPS	49039.1	0.644		Antithrombin-III (Chain 33-464) - Homo sapiens (Human)	1493	46	1.07	113	29077	3+	3808.85	1.022	5.77602	0.9997	R.FATTFYQHLADSKNDNDNIFLSPLSISTAFAMTK.L
10	1	UPS1_UPS2|P01008ups|ANT3_HUMAN_UPS	49039.1	0.644		Antithrombin-III (Chain 33-464) - Homo sapiens (Human)	1493	46	1.07	113	29165	3+	2291.15	0.015	6.54693	1	K.AFLEVNEEGSEAAASTAVVIAGR.S
10	1	UPS1_UPS2|P01008ups|ANT3_HUMAN_UPS	49039.1	0.644		Antithrombin-III (Chain 33-464) - Homo sapiens (Human)	1493	46	1.07	113	29198	2+	2291.15	0.015	6.54693	1	K.AFLEVNEEGSEAAASTAVVIAGR.S
10	1	UPS1_UPS2|P01008ups|ANT3_HUMAN_UPS	49039.1	0.644		Antithrombin-III (Chain 33-464) - Homo sapiens (Human)	1493	46	1.07	113	29350	3+	2291.15	0.008	3.49169	1	K.AFLEVNEEGSEAAASTAVVIAGR.S
10	1	UPS1_UPS2|P01008ups|ANT3_HUMAN_UPS	49039.1	0.644		Antithrombin-III (Chain 33-464) - Homo sapiens (Human)	1493	46	1.07	113	29382	2+	2291.15	0.013	5.674	1	K.AFLEVNEEGSEAAASTAVVIAGR.S
10	1	UPS1_UPS2|P01008ups|ANT3_HUMAN_UPS	49039.1	0.644		Antithrombin-III (Chain 33-464) - Homo sapiens (Human)	1493	46	1.07	113	29536	3+	2291.15	0.013	5.674	1	K.AFLEVNEEGSEAAASTAVVIAGR.S
10	1	UPS1_UPS2|P01008ups|ANT3_HUMAN_UPS	49039.1	0.644		Antithrombin-III (Chain 33-464) - Homo sapiens (Human)	1493	46	1.07	113	29540	3+	2603.46	0.012	4.60924	0.9999	K.ANRPFLVFIREVPLNTIIFMGR.V
10	1	UPS1_UPS2|P01008ups|ANT3_HUMAN_UPS	49039.1	0.644		Antithrombin-III (Chain 33-464) - Homo sapiens (Human)	1493	46	1.07	113	29569	2+	2291.15	0.01	4.36462	1	K.AFLEVNEEGSEAAASTAVVIAGR.S
10	1	UPS1_UPS2|P01008ups|ANT3_HUMAN_UPS	49039.1	0.644		Antithrombin-III (Chain 33-464) - Homo sapiens (Human)	1493	46	1.07	113	29722	3+	2291.15	0.011	4.80108	1	K.AFLEVNEEGSEAAASTAVVIAGR.S
10	1	UPS1_UPS2|P01008ups|ANT3_HUMAN_UPS	49039.1	0.644		Antithrombin-III (Chain 33-464) - Homo sapiens (Human)	1493	46	1.07	113	29755	2+	2291.15	0.017	7.41985	1	K.AFLEVNEEGSEAAASTAVVIAGR.S
10	1	UPS1_UPS2|P01008ups|ANT3_HUMAN_UPS	49039.1	0.644		Antithrombin-III (Chain 33-464) - Homo sapiens (Human)	1493	46	1.07	113	29900	3+	2291.15	0.012	5.23754	1	K.AFLEVNEEGSEAAASTAVVIAGR.S
10	1	UPS1_UPS2|P01008ups|ANT3_HUMAN_UPS	49039.1	0.644		Antithrombin-III (Chain 33-464) - Homo sapiens (Human)	1493	46	1.07	113	29934	2+	2291.15	0.01	4.36462	1	K.AFLEVNEEGSEAAASTAVVIAGR.S
10	1	UPS1_UPS2|P01008ups|ANT3_HUMAN_UPS	49039.1	0.644		Antithrombin-III (Chain 33-464) - Homo sapiens (Human)	1493	46	1.07	113	30066	3+	2299.13	0.008	3.47958	0.9998	K.NDNDNIFLSPLSISTAFAMTK.L
10	1	UPS1_UPS2|P01008ups|ANT3_HUMAN_UPS	49039.1	0.644		Antithrombin-III (Chain 33-464) - Homo sapiens (Human)	1493	46	1.07	113	30077	2+	2299.13	0.018	7.82906	1	K.NDNDNIFLSPLSISTAFAMTK.L
10	1	UPS1_UPS2|P01008ups|ANT3_HUMAN_UPS	49039.1	0.644		Antithrombin-III (Chain 33-464) - Homo sapiens (Human)	1493	46	1.07	113	30119	2+	2291.15	1.022	9.60216	1	K.AFLEVNEEGSEAAASTAVVIAGR.S
10	1	UPS1_UPS2|P01008ups|ANT3_HUMAN_UPS	49039.1	0.644		Antithrombin-III (Chain 33-464) - Homo sapiens (Human)	1493	46	1.07	113	30248	3+	2299.13	0.014	6.08927	1	K.NDNDNIFLSPLSISTAFAMTK.L
10	1	UPS1_UPS2|P01008ups|ANT3_HUMAN_UPS	49039.1	0.644		Antithrombin-III (Chain 33-464) - Homo sapiens (Human)	1493	46	1.07	113	30259	2+	2299.13	0.014	6.08927	0.9999	K.NDNDNIFLSPLSISTAFAMTK.L
10	1	UPS1_UPS2|P01008ups|ANT3_HUMAN_UPS	49039.1	0.644		Antithrombin-III (Chain 33-464) - Homo sapiens (Human)	1493	46	1.07	113	30274	3+	2291.15	0.012	5.23754	1	K.AFLEVNEEGSEAAASTAVVIAGR.S
10	1	UPS1_UPS2|P01008ups|ANT3_HUMAN_UPS	49039.1	0.644		Antithrombin-III (Chain 33-464) - Homo sapiens (Human)	1493	46	1.07	113	30304	2+	2291.15	0.011	4.80108	1	K.AFLEVNEEGSEAAASTAVVIAGR.S
10	1	UPS1_UPS2|P01008ups|ANT3_HUMAN_UPS	49039.1	0.644		Antithrombin-III (Chain 33-464) - Homo sapiens (Human)	1493	46	1.07	113	30431	3+	2299.13	0.015	6.52422	1	K.NDNDNIFLSPLSISTAFAMTK.L
10	1	UPS1_UPS2|P01008ups|ANT3_HUMAN_UPS	49039.1	0.644		Antithrombin-III (Chain 33-464) - Homo sapiens (Human)	1493	46	1.07	113	30444	2+	2299.13	0.014	6.08927	1	K.NDNDNIFLSPLSISTAFAMTK.L
10	1	UPS1_UPS2|P01008ups|ANT3_HUMAN_UPS	49039.1	0.644		Antithrombin-III (Chain 33-464) - Homo sapiens (Human)	1493	46	1.07	113	30456	3+	2291.15	0.013	5.674	1	K.AFLEVNEEGSEAAASTAVVIAGR.S
10	1	UPS1_UPS2|P01008ups|ANT3_HUMAN_UPS	49039.1	0.644		Antithrombin-III (Chain 33-464) - Homo sapiens (Human)	1493	46	1.07	113	30490	2+	2291.15	0.016	6.98339	1	K.AFLEVNEEGSEAAASTAVVIAGR.S
10	1	UPS1_UPS2|P01008ups|ANT3_HUMAN_UPS	49039.1	0.644		Antithrombin-III (Chain 33-464) - Homo sapiens (Human)	1493	46	1.07	113	30618	3+	2299.13	0.998	0.869895	0.7433	K.NDNDNIFLSPLSISTAFAMTK.L
10	1	UPS1_UPS2|P01008ups|ANT3_HUMAN_UPS	49039.1	0.644		Antithrombin-III (Chain 33-464) - Homo sapiens (Human)	1493	46	1.07	113	30629	2+	2299.13	0.997	1.30484	0.6725	K.NDNDNIFLSPLSISTAFAMTK.L
10	1	UPS1_UPS2|P01008ups|ANT3_HUMAN_UPS	49039.1	0.644		Antithrombin-III (Chain 33-464) - Homo sapiens (Human)	1493	46	1.07	113	30640	3+	2291.15	0.015	6.54693	1	K.AFLEVNEEGSEAAASTAVVIAGR.S
10	1	UPS1_UPS2|P01008ups|ANT3_HUMAN_UPS	49039.1	0.644		Antithrombin-III (Chain 33-464) - Homo sapiens (Human)	1493	46	1.07	113	30676	2+	2291.15	0.019	8.29278	1	K.AFLEVNEEGSEAAASTAVVIAGR.S
10	1	UPS1_UPS2|P01008ups|ANT3_HUMAN_UPS	49039.1	0.644		Antithrombin-III (Chain 33-464) - Homo sapiens (Human)	1493	46	1.07	113	30819	2+	2299.13	1.013	5.65432	0.9889	K.NDNDNIFLSPLSISTAFAMTK.L
10	1	UPS1_UPS2|P01008ups|ANT3_HUMAN_UPS	49039.1	0.644		Antithrombin-III (Chain 33-464) - Homo sapiens (Human)	1493	46	1.07	113	30826	3+	2291.15	1.024	10.4751	1	K.AFLEVNEEGSEAAASTAVVIAGR.S
10	1	UPS1_UPS2|P01008ups|ANT3_HUMAN_UPS	49039.1	0.644		Antithrombin-III (Chain 33-464) - Homo sapiens (Human)	1493	46	1.07	113	30859	2+	2291.15	0.013	5.674	1	K.AFLEVNEEGSEAAASTAVVIAGR.S
10	1	UPS1_UPS2|P01008ups|ANT3_HUMAN_UPS	49039.1	0.644		Antithrombin-III (Chain 33-464) - Homo sapiens (Human)	1493	46	1.07	113	31016	3+	2291.15	0.014	6.11047	1	K.AFLEVNEEGSEAAASTAVVIAGR.S
10	1	UPS1_UPS2|P01008ups|ANT3_HUMAN_UPS	49039.1	0.644		Antithrombin-III (Chain 33-464) - Homo sapiens (Human)	1493	46	1.07	113	31205	3+	2291.15	0.012	5.23754	1	K.AFLEVNEEGSEAAASTAVVIAGR.S
10	1	UPS1_UPS2|P01008ups|ANT3_HUMAN_UPS	49039.1	0.644		Antithrombin-III (Chain 33-464) - Homo sapiens (Human)	1493	46	1.07	113	31392	3+	2291.15	1.024	10.4751	1	K.AFLEVNEEGSEAAASTAVVIAGR.S
10	1	UPS1_UPS2|P01008ups|ANT3_HUMAN_UPS	49039.1	0.644		Antithrombin-III (Chain 33-464) - Homo sapiens (Human)	1493	46	1.07	113	31420	2+	2291.15	0.013	5.674	1	K.AFLEVNEEGSEAAASTAVVIAGR.S
10	1	UPS1_UPS2|P01008ups|ANT3_HUMAN_UPS	49039.1	0.644		Antithrombin-III (Chain 33-464) - Homo sapiens (Human)	1493	46	1.07	113	31577	3+	2291.15	0.011	4.80108	1	K.AFLEVNEEGSEAAASTAVVIAGR.S
10	1	UPS1_UPS2|P01008ups|ANT3_HUMAN_UPS	49039.1	0.644		Antithrombin-III (Chain 33-464) - Homo sapiens (Human)	1493	46	1.07	113	31608	2+	2291.15	0.011	4.80108	1	K.AFLEVNEEGSEAAASTAVVIAGR.S
10	1	UPS1_UPS2|P01008ups|ANT3_HUMAN_UPS	49039.1	0.644		Antithrombin-III (Chain 33-464) - Homo sapiens (Human)	1493	46	1.07	113	31764	3+	2291.15	0.015	6.54693	1	K.AFLEVNEEGSEAAASTAVVIAGR.S
10	1	UPS1_UPS2|P01008ups|ANT3_HUMAN_UPS	49039.1	0.644		Antithrombin-III (Chain 33-464) - Homo sapiens (Human)	1493	46	1.07	113	31794	2+	2291.15	0.014	6.11047	1	K.AFLEVNEEGSEAAASTAVVIAGR.S
10	1	UPS1_UPS2|P01008ups|ANT3_HUMAN_UPS	49039.1	0.644		Antithrombin-III (Chain 33-464) - Homo sapiens (Human)	1493	46	1.07	113	31951	3+	2291.15	0.017	7.41985	0.9999	K.AFLEVNEEGSEAAASTAVVIAGR.S
10	1	UPS1_UPS2|P01008ups|ANT3_HUMAN_UPS	49039.1	0.644		Antithrombin-III (Chain 33-464) - Homo sapiens (Human)	1493	46	1.07	113	31981	2+	2291.15	0.006	2.61877	1	K.AFLEVNEEGSEAAASTAVVIAGR.S
10	1	UPS1_UPS2|P01008ups|ANT3_HUMAN_UPS	49039.1	0.644		Antithrombin-III (Chain 33-464) - Homo sapiens (Human)	1493	46	1.07	113	32120	2+	2299.13	0.996	1.73979	0.7836	K.NDNDNIFLSPLSISTAFAMTK.L
10	1	UPS1_UPS2|P01008ups|ANT3_HUMAN_UPS	49039.1	0.644		Antithrombin-III (Chain 33-464) - Homo sapiens (Human)	1493	46	1.07	113	32294	3+	2291.15	0.016	6.98339	0.9999	K.AFLEVNEEGSEAAASTAVVIAGR.S
10	1	UPS1_UPS2|P01008ups|ANT3_HUMAN_UPS	49039.1	0.644		Antithrombin-III (Chain 33-464) - Homo sapiens (Human)	1493	46	1.07	113	32301	2+	2299.13	0.997	1.30484	0.8928	K.NDNDNIFLSPLSISTAFAMTK.L
10	1	UPS1_UPS2|P01008ups|ANT3_HUMAN_UPS	49039.1	0.644		Antithrombin-III (Chain 33-464) - Homo sapiens (Human)	1493	46	1.07	113	32479	3+	2291.15	0.014	6.11047	1	K.AFLEVNEEGSEAAASTAVVIAGR.S
10	1	UPS1_UPS2|P01008ups|ANT3_HUMAN_UPS	49039.1	0.644		Antithrombin-III (Chain 33-464) - Homo sapiens (Human)	1493	46	1.07	113	32598	2+	2291.15	1.016	6.98339	0.9935	K.AFLEVNEEGSEAAASTAVVIAGR.S
10	1	UPS1_UPS2|P01008ups|ANT3_HUMAN_UPS	49039.1	0.644		Antithrombin-III (Chain 33-464) - Homo sapiens (Human)	1493	46	1.07	113	32662	3+	2291.15	0.017	7.41985	1	K.AFLEVNEEGSEAAASTAVVIAGR.S
10	1	UPS1_UPS2|P01008ups|ANT3_HUMAN_UPS	49039.1	0.644		Antithrombin-III (Chain 33-464) - Homo sapiens (Human)	1493	46	1.07	113	32783	2+	2291.15	0.018	7.85631	1	K.AFLEVNEEGSEAAASTAVVIAGR.S
10	1	UPS1_UPS2|P01008ups|ANT3_HUMAN_UPS	49039.1	0.644		Antithrombin-III (Chain 33-464) - Homo sapiens (Human)	1493	46	1.07	113	32847	3+	2291.15	0.017	7.41985	1	K.AFLEVNEEGSEAAASTAVVIAGR.S
10	1	UPS1_UPS2|P01008ups|ANT3_HUMAN_UPS	49039.1	0.644		Antithrombin-III (Chain 33-464) - Homo sapiens (Human)	1493	46	1.07	113	32968	2+	2291.15	0.01	4.36462	1	K.AFLEVNEEGSEAAASTAVVIAGR.S
10	1	UPS1_UPS2|P01008ups|ANT3_HUMAN_UPS	49039.1	0.644		Antithrombin-III (Chain 33-464) - Homo sapiens (Human)	1493	46	1.07	113	33025	3+	2291.15	0.016	6.98339	1	K.AFLEVNEEGSEAAASTAVVIAGR.S
10	1	UPS1_UPS2|P01008ups|ANT3_HUMAN_UPS	49039.1	0.644		Antithrombin-III (Chain 33-464) - Homo sapiens (Human)	1493	46	1.07	113	33155	2+	2291.15	0.012	5.23754	1	K.AFLEVNEEGSEAAASTAVVIAGR.S
10	1	UPS1_UPS2|P01008ups|ANT3_HUMAN_UPS	49039.1	0.644		Antithrombin-III (Chain 33-464) - Homo sapiens (Human)	1493	46	1.07	113	33212	3+	2291.15	0.004	1.74585	1	K.AFLEVNEEGSEAAASTAVVIAGR.S
10	1	UPS1_UPS2|P01008ups|ANT3_HUMAN_UPS	49039.1	0.644		Antithrombin-III (Chain 33-464) - Homo sapiens (Human)	1493	46	1.07	113	33342	2+	2291.15	0.01	4.36462	1	K.AFLEVNEEGSEAAASTAVVIAGR.S
10	1	UPS1_UPS2|P01008ups|ANT3_HUMAN_UPS	49039.1	0.644		Antithrombin-III (Chain 33-464) - Homo sapiens (Human)	1493	46	1.07	113	33401	3+	2291.15	0.015	6.54693	1	K.AFLEVNEEGSEAAASTAVVIAGR.S
10	1	UPS1_UPS2|P01008ups|ANT3_HUMAN_UPS	49039.1	0.644		Antithrombin-III (Chain 33-464) - Homo sapiens (Human)	1493	46	1.07	113	33519	2+	2291.15	0.01	4.36462	1	K.AFLEVNEEGSEAAASTAVVIAGR.S
10	1	UPS1_UPS2|P01008ups|ANT3_HUMAN_UPS	49039.1	0.644		Antithrombin-III (Chain 33-464) - Homo sapiens (Human)	1493	46	1.07	113	33574	3+	2291.15	0.012	5.23754	1	K.AFLEVNEEGSEAAASTAVVIAGR.S
10	1	UPS1_UPS2|P01008ups|ANT3_HUMAN_UPS	49039.1	0.644		Antithrombin-III (Chain 33-464) - Homo sapiens (Human)	1493	46	1.07	113	33697	2+	2291.15	0.01	4.36462	1	K.AFLEVNEEGSEAAASTAVVIAGR.S
10	1	UPS1_UPS2|P01008ups|ANT3_HUMAN_UPS	49039.1	0.644		Antithrombin-III (Chain 33-464) - Homo sapiens (Human)	1493	46	1.07	113	33939	2+	2291.15	0.008	3.49169	1	K.AFLEVNEEGSEAAASTAVVIAGR.S
10	1	UPS1_UPS2|P01008ups|ANT3_HUMAN_UPS	49039.1	0.644		Antithrombin-III (Chain 33-464) - Homo sapiens (Human)	1493	46	1.07	113	34135	2+	2291.15	-0.979	9.1657	1	K.AFLEVNEEGSEAAASTAVVIAGR.S
10	1	UPS1_UPS2|P01008ups|ANT3_HUMAN_UPS	49039.1	0.644		Antithrombin-III (Chain 33-464) - Homo sapiens (Human)	1493	46	1.07	113	34417	2+	2291.15	0.019	8.29278	1	K.AFLEVNEEGSEAAASTAVVIAGR.S
10	1	UPS1_UPS2|P01008ups|ANT3_HUMAN_UPS	49039.1	0.644		Antithrombin-III (Chain 33-464) - Homo sapiens (Human)	1493	46	1.07	113	34491	3+	2291.15	0.011	4.80108	1	K.AFLEVNEEGSEAAASTAVVIAGR.S
10	1	UPS1_UPS2|P01008ups|ANT3_HUMAN_UPS	49039.1	0.644		Antithrombin-III (Chain 33-464) - Homo sapiens (Human)	1493	46	1.07	113	34602	2+	2291.15	0.012	5.23754	1	K.AFLEVNEEGSEAAASTAVVIAGR.S
10	1	UPS1_UPS2|P01008ups|ANT3_HUMAN_UPS	49039.1	0.644		Antithrombin-III (Chain 33-464) - Homo sapiens (Human)	1493	46	1.07	113	34676	3+	2291.15	0.013	5.674	1	K.AFLEVNEEGSEAAASTAVVIAGR.S
10	1	UPS1_UPS2|P01008ups|ANT3_HUMAN_UPS	49039.1	0.644		Antithrombin-III (Chain 33-464) - Homo sapiens (Human)	1493	46	1.07	113	34783	2+	2291.15	1.022	9.60216	1	K.AFLEVNEEGSEAAASTAVVIAGR.S
10	1	UPS1_UPS2|P01008ups|ANT3_HUMAN_UPS	49039.1	0.644		Antithrombin-III (Chain 33-464) - Homo sapiens (Human)	1493	46	1.07	113	34860	3+	2291.15	0.015	6.54693	1	K.AFLEVNEEGSEAAASTAVVIAGR.S
10	1	UPS1_UPS2|P01008ups|ANT3_HUMAN_UPS	49039.1	0.644		Antithrombin-III (Chain 33-464) - Homo sapiens (Human)	1493	46	1.07	113	34982	3+	3082.49	0.018	5.83943	0.999	K.ELTPEVLQEWLDELEEM"MLVVHMPR.F
10	1	UPS1_UPS2|P01008ups|ANT3_HUMAN_UPS	49039.1	0.644		Antithrombin-III (Chain 33-464) - Homo sapiens (Human)	1493	46	1.07	113	35005	3+	2804.57	0.999	0.356561	0.9906	R.ITDVIPSEAINELTVLVLVNTIYFK.G
10	1	UPS1_UPS2|P01008ups|ANT3_HUMAN_UPS	49039.1	0.644		Antithrombin-III (Chain 33-464) - Homo sapiens (Human)	1493	46	1.07	113	35016	2+	2291.15	-1.107	46.7014	0.9591	K.AFLEVNEEGSEAAASTAVVIAGR.S
10	1	UPS1_UPS2|P01008ups|ANT3_HUMAN_UPS	49039.1	0.644		Antithrombin-III (Chain 33-464) - Homo sapiens (Human)	1493	46	1.07	113	35026	2+	3066.5	0.018	5.86989	0.9699	K.ELTPEVLQEWLDELEEMMLVVHMPR.F
10	1	UPS1_UPS2|P01008ups|ANT3_HUMAN_UPS	49039.1	0.644		Antithrombin-III (Chain 33-464) - Homo sapiens (Human)	1493	46	1.07	113	35065	3+	2291.15	0.011	4.80108	1	K.AFLEVNEEGSEAAASTAVVIAGR.S
10	1	UPS1_UPS2|P01008ups|ANT3_HUMAN_UPS	49039.1	0.644		Antithrombin-III (Chain 33-464) - Homo sapiens (Human)	1493	46	1.07	113	35071	2+	3048.49	0.011	3.60835	1	K.E^LTPEVLQEWLDELEEMMLVVHMPR.F
10	1	UPS1_UPS2|P01008ups|ANT3_HUMAN_UPS	49039.1	0.644		Antithrombin-III (Chain 33-464) - Homo sapiens (Human)	1493	46	1.07	113	35175	2+	2804.57	0.009	3.20905	1	R.ITDVIPSEAINELTVLVLVNTIYFK.G
10	1	UPS1_UPS2|P01008ups|ANT3_HUMAN_UPS	49039.1	0.644		Antithrombin-III (Chain 33-464) - Homo sapiens (Human)	1493	46	1.07	113	35214	2+	2291.15	0.011	4.80108	1	K.AFLEVNEEGSEAAASTAVVIAGR.S
10	1	UPS1_UPS2|P01008ups|ANT3_HUMAN_UPS	49039.1	0.644		Antithrombin-III (Chain 33-464) - Homo sapiens (Human)	1493	46	1.07	113	35256	3+	2291.15	0.009	3.92816	1	K.AFLEVNEEGSEAAASTAVVIAGR.S
10	1	UPS1_UPS2|P01008ups|ANT3_HUMAN_UPS	49039.1	0.644		Antithrombin-III (Chain 33-464) - Homo sapiens (Human)	1493	46	1.07	113	35363	2+	2804.57	0.019	6.77466	1	R.ITDVIPSEAINELTVLVLVNTIYFK.G
10	1	UPS1_UPS2|P01008ups|ANT3_HUMAN_UPS	49039.1	0.644		Antithrombin-III (Chain 33-464) - Homo sapiens (Human)	1493	46	1.07	113	35408	2+	2291.15	0.005	2.18231	1	K.AFLEVNEEGSEAAASTAVVIAGR.S
10	1	UPS1_UPS2|P01008ups|ANT3_HUMAN_UPS	49039.1	0.644		Antithrombin-III (Chain 33-464) - Homo sapiens (Human)	1493	46	1.07	113	35557	2+	2804.57	0.014	4.99185	1	R.ITDVIPSEAINELTVLVLVNTIYFK.G
10	1	UPS1_UPS2|P01008ups|ANT3_HUMAN_UPS	49039.1	0.644		Antithrombin-III (Chain 33-464) - Homo sapiens (Human)	1493	46	1.07	113	35586	2+	2291.15	0.005	2.18231	1	K.AFLEVNEEGSEAAASTAVVIAGR.S
10	1	UPS1_UPS2|P01008ups|ANT3_HUMAN_UPS	49039.1	0.644		Antithrombin-III (Chain 33-464) - Homo sapiens (Human)	1493	46	1.07	113	35619	3+	2804.57	0.012	4.27873	1	R.ITDVIPSEAINELTVLVLVNTIYFK.G
10	1	UPS1_UPS2|P01008ups|ANT3_HUMAN_UPS	49039.1	0.644		Antithrombin-III (Chain 33-464) - Homo sapiens (Human)	1493	46	1.07	113	35675	3+	2291.15	0.008	3.49169	1	K.AFLEVNEEGSEAAASTAVVIAGR.S
10	1	UPS1_UPS2|P01008ups|ANT3_HUMAN_UPS	49039.1	0.644		Antithrombin-III (Chain 33-464) - Homo sapiens (Human)	1493	46	1.07	113	35733	2+	2804.57	0.015	5.34841	1	R.ITDVIPSEAINELTVLVLVNTIYFK.G
10	1	UPS1_UPS2|P01008ups|ANT3_HUMAN_UPS	49039.1	0.644		Antithrombin-III (Chain 33-464) - Homo sapiens (Human)	1493	46	1.07	113	35751	2+	2291.15	0.013	5.674	1	K.AFLEVNEEGSEAAASTAVVIAGR.S
10	1	UPS1_UPS2|P01008ups|ANT3_HUMAN_UPS	49039.1	0.644		Antithrombin-III (Chain 33-464) - Homo sapiens (Human)	1493	46	1.07	113	35817	3+	2804.57	0.015	5.34841	1	R.ITDVIPSEAINELTVLVLVNTIYFK.G
10	1	UPS1_UPS2|P01008ups|ANT3_HUMAN_UPS	49039.1	0.644		Antithrombin-III (Chain 33-464) - Homo sapiens (Human)	1493	46	1.07	113	35839	3+	2291.15	0.009	3.92816	1	K.AFLEVNEEGSEAAASTAVVIAGR.S
10	1	UPS1_UPS2|P01008ups|ANT3_HUMAN_UPS	49039.1	0.644		Antithrombin-III (Chain 33-464) - Homo sapiens (Human)	1493	46	1.07	113	35873	3+	3066.5	0.026	8.47873	0.9998	K.ELTPEVLQEWLDELEEMMLVVHMPR.F
10	1	UPS1_UPS2|P01008ups|ANT3_HUMAN_UPS	49039.1	0.644		Antithrombin-III (Chain 33-464) - Homo sapiens (Human)	1493	46	1.07	113	35898	2+	2804.57	0.01	3.56561	1	R.ITDVIPSEAINELTVLVLVNTIYFK.G
10	1	UPS1_UPS2|P01008ups|ANT3_HUMAN_UPS	49039.1	0.644		Antithrombin-III (Chain 33-464) - Homo sapiens (Human)	1493	46	1.07	113	35916	2+	2291.15	0.009	3.92816	1	K.AFLEVNEEGSEAAASTAVVIAGR.S
10	1	UPS1_UPS2|P01008ups|ANT3_HUMAN_UPS	49039.1	0.644		Antithrombin-III (Chain 33-464) - Homo sapiens (Human)	1493	46	1.07	113	35971	3+	2804.57	0.012	4.27873	1	R.ITDVIPSEAINELTVLVLVNTIYFK.G
10	1	UPS1_UPS2|P01008ups|ANT3_HUMAN_UPS	49039.1	0.644		Antithrombin-III (Chain 33-464) - Homo sapiens (Human)	1493	46	1.07	113	35993	3+	2291.15	0.014	6.11047	1	K.AFLEVNEEGSEAAASTAVVIAGR.S
10	1	UPS1_UPS2|P01008ups|ANT3_HUMAN_UPS	49039.1	0.644		Antithrombin-III (Chain 33-464) - Homo sapiens (Human)	1493	46	1.07	113	36027	3+	3066.5	0.02	6.5221	0.9979	K.ELTPEVLQEWLDELEEMMLVVHMPR.F
10	1	UPS1_UPS2|P01008ups|ANT3_HUMAN_UPS	49039.1	0.644		Antithrombin-III (Chain 33-464) - Homo sapiens (Human)	1493	46	1.07	113	36070	2+	2291.15	0.013	5.674	1	K.AFLEVNEEGSEAAASTAVVIAGR.S
10	1	UPS1_UPS2|P01008ups|ANT3_HUMAN_UPS	49039.1	0.644		Antithrombin-III (Chain 33-464) - Homo sapiens (Human)	1493	46	1.07	113	36073	2+	2804.57	0.014	4.99185	1	R.ITDVIPSEAINELTVLVLVNTIYFK.G
10	1	UPS1_UPS2|P01008ups|ANT3_HUMAN_UPS	49039.1	0.644		Antithrombin-III (Chain 33-464) - Homo sapiens (Human)	1493	46	1.07	113	36125	3+	2804.57	0.013	4.63529	1	R.ITDVIPSEAINELTVLVLVNTIYFK.G
10	1	UPS1_UPS2|P01008ups|ANT3_HUMAN_UPS	49039.1	0.644		Antithrombin-III (Chain 33-464) - Homo sapiens (Human)	1493	46	1.07	113	36147	3+	2291.15	0.012	5.23754	1	K.AFLEVNEEGSEAAASTAVVIAGR.S
10	1	UPS1_UPS2|P01008ups|ANT3_HUMAN_UPS	49039.1	0.644		Antithrombin-III (Chain 33-464) - Homo sapiens (Human)	1493	46	1.07	113	36181	3+	3066.5	0.014	4.56547	0.9959	K.ELTPEVLQEWLDELEEMMLVVHMPR.F
10	1	UPS1_UPS2|P01008ups|ANT3_HUMAN_UPS	49039.1	0.644		Antithrombin-III (Chain 33-464) - Homo sapiens (Human)	1493	46	1.07	113	36224	2+	2291.15	0.009	3.92816	1	K.AFLEVNEEGSEAAASTAVVIAGR.S
10	1	UPS1_UPS2|P01008ups|ANT3_HUMAN_UPS	49039.1	0.644		Antithrombin-III (Chain 33-464) - Homo sapiens (Human)	1493	46	1.07	113	36226	2+	2804.57	0.007	2.49593	1	R.ITDVIPSEAINELTVLVLVNTIYFK.G
10	1	UPS1_UPS2|P01008ups|ANT3_HUMAN_UPS	49039.1	0.644		Antithrombin-III (Chain 33-464) - Homo sapiens (Human)	1493	46	1.07	113	36279	3+	2804.57	0.012	4.27873	1	R.ITDVIPSEAINELTVLVLVNTIYFK.G
10	1	UPS1_UPS2|P01008ups|ANT3_HUMAN_UPS	49039.1	0.644		Antithrombin-III (Chain 33-464) - Homo sapiens (Human)	1493	46	1.07	113	36301	3+	2291.15	0.011	4.80108	1	K.AFLEVNEEGSEAAASTAVVIAGR.S
10	1	UPS1_UPS2|P01008ups|ANT3_HUMAN_UPS	49039.1	0.644		Antithrombin-III (Chain 33-464) - Homo sapiens (Human)	1493	46	1.07	113	36336	3+	3066.5	0.018	5.86989	0.9716	K.ELTPEVLQEWLDELEEMMLVVHMPR.F
10	1	UPS1_UPS2|P01008ups|ANT3_HUMAN_UPS	49039.1	0.644		Antithrombin-III (Chain 33-464) - Homo sapiens (Human)	1493	46	1.07	113	36360	2+	3066.5	0.028	9.13094	1	K.ELTPEVLQEWLDELEEMMLVVHMPR.F
10	1	UPS1_UPS2|P01008ups|ANT3_HUMAN_UPS	49039.1	0.644		Antithrombin-III (Chain 33-464) - Homo sapiens (Human)	1493	46	1.07	113	36378	2+	2291.15	0.011	4.80108	1	K.AFLEVNEEGSEAAASTAVVIAGR.S
10	1	UPS1_UPS2|P01008ups|ANT3_HUMAN_UPS	49039.1	0.644		Antithrombin-III (Chain 33-464) - Homo sapiens (Human)	1493	46	1.07	113	36400	2+	2804.57	0.012	4.27873	1	R.ITDVIPSEAINELTVLVLVNTIYFK.G
10	1	UPS1_UPS2|P01008ups|ANT3_HUMAN_UPS	49039.1	0.644		Antithrombin-III (Chain 33-464) - Homo sapiens (Human)	1493	46	1.07	113	36422	3+	2804.57	0.011	3.92217	1	R.ITDVIPSEAINELTVLVLVNTIYFK.G
10	1	UPS1_UPS2|P01008ups|ANT3_HUMAN_UPS	49039.1	0.644		Antithrombin-III (Chain 33-464) - Homo sapiens (Human)	1493	46	1.07	113	36457	3+	2291.15	0.013	5.674	1	K.AFLEVNEEGSEAAASTAVVIAGR.S
10	1	UPS1_UPS2|P01008ups|ANT3_HUMAN_UPS	49039.1	0.644		Antithrombin-III (Chain 33-464) - Homo sapiens (Human)	1493	46	1.07	113	36478	3+	3066.5	0.021	6.8482	0.9999	K.ELTPEVLQEWLDELEEMMLVVHMPR.F
10	1	UPS1_UPS2|P01008ups|ANT3_HUMAN_UPS	49039.1	0.644		Antithrombin-III (Chain 33-464) - Homo sapiens (Human)	1493	46	1.07	113	36521	2+	2291.15	0.01	4.36462	1	K.AFLEVNEEGSEAAASTAVVIAGR.S
10	1	UPS1_UPS2|P01008ups|ANT3_HUMAN_UPS	49039.1	0.644		Antithrombin-III (Chain 33-464) - Homo sapiens (Human)	1493	46	1.07	113	36530	2+	3066.5	1.02	6.5221	1	K.ELTPEVLQEWLDELEEMMLVVHMPR.F
10	1	UPS1_UPS2|P01008ups|ANT3_HUMAN_UPS	49039.1	0.644		Antithrombin-III (Chain 33-464) - Homo sapiens (Human)	1493	46	1.07	113	36543	2+	2804.57	0.013	4.63529	1	R.ITDVIPSEAINELTVLVLVNTIYFK.G
10	1	UPS1_UPS2|P01008ups|ANT3_HUMAN_UPS	49039.1	0.644		Antithrombin-III (Chain 33-464) - Homo sapiens (Human)	1493	46	1.07	113	36565	3+	2804.57	0.015	5.34841	1	R.ITDVIPSEAINELTVLVLVNTIYFK.G
10	1	UPS1_UPS2|P01008ups|ANT3_HUMAN_UPS	49039.1	0.644		Antithrombin-III (Chain 33-464) - Homo sapiens (Human)	1493	46	1.07	113	36611	3+	2291.15	0.014	6.11047	1	K.AFLEVNEEGSEAAASTAVVIAGR.S
10	1	UPS1_UPS2|P01008ups|ANT3_HUMAN_UPS	49039.1	0.644		Antithrombin-III (Chain 33-464) - Homo sapiens (Human)	1493	46	1.07	113	36633	3+	3066.5	0.021	6.8482	0.9998	K.ELTPEVLQEWLDELEEMMLVVHMPR.F
10	1	UPS1_UPS2|P01008ups|ANT3_HUMAN_UPS	49039.1	0.644		Antithrombin-III (Chain 33-464) - Homo sapiens (Human)	1493	46	1.07	113	36666	2+	2291.15	0.008	3.49169	1	K.AFLEVNEEGSEAAASTAVVIAGR.S
10	1	UPS1_UPS2|P01008ups|ANT3_HUMAN_UPS	49039.1	0.644		Antithrombin-III (Chain 33-464) - Homo sapiens (Human)	1493	46	1.07	113	36689	2+	2804.57	0.003	1.06968	1	R.ITDVIPSEAINELTVLVLVNTIYFK.G
10	1	UPS1_UPS2|P01008ups|ANT3_HUMAN_UPS	49039.1	0.644		Antithrombin-III (Chain 33-464) - Homo sapiens (Human)	1493	46	1.07	113	36708	3+	2804.57	0.014	4.99185	1	R.ITDVIPSEAINELTVLVLVNTIYFK.G
10	1	UPS1_UPS2|P01008ups|ANT3_HUMAN_UPS	49039.1	0.644		Antithrombin-III (Chain 33-464) - Homo sapiens (Human)	1493	46	1.07	113	36739	2+	3066.5	1.024	7.82652	0.9999	K.ELTPEVLQEWLDELEEMMLVVHMPR.F
10	1	UPS1_UPS2|P01008ups|ANT3_HUMAN_UPS	49039.1	0.644		Antithrombin-III (Chain 33-464) - Homo sapiens (Human)	1493	46	1.07	113	36763	3+	2291.15	0.012	5.23754	1	K.AFLEVNEEGSEAAASTAVVIAGR.S
10	1	UPS1_UPS2|P01008ups|ANT3_HUMAN_UPS	49039.1	0.644		Antithrombin-III (Chain 33-464) - Homo sapiens (Human)	1493	46	1.07	113	36787	3+	3066.5	0.014	4.56547	0.9727	K.ELTPEVLQEWLDELEEMMLVVHMPR.F
10	1	UPS1_UPS2|P01008ups|ANT3_HUMAN_UPS	49039.1	0.644		Antithrombin-III (Chain 33-464) - Homo sapiens (Human)	1493	46	1.07	113	36810	2+	2291.15	0.012	5.23754	1	K.AFLEVNEEGSEAAASTAVVIAGR.S
10	1	UPS1_UPS2|P01008ups|ANT3_HUMAN_UPS	49039.1	0.644		Antithrombin-III (Chain 33-464) - Homo sapiens (Human)	1493	46	1.07	113	36829	2+	2804.57	0.004	1.42624	1	R.ITDVIPSEAINELTVLVLVNTIYFK.G
10	1	UPS1_UPS2|P01008ups|ANT3_HUMAN_UPS	49039.1	0.644		Antithrombin-III (Chain 33-464) - Homo sapiens (Human)	1493	46	1.07	113	36851	3+	2804.57	0.014	4.99185	1	R.ITDVIPSEAINELTVLVLVNTIYFK.G
10	1	UPS1_UPS2|P01008ups|ANT3_HUMAN_UPS	49039.1	0.644		Antithrombin-III (Chain 33-464) - Homo sapiens (Human)	1493	46	1.07	113	36882	2+	3066.5	1.016	5.21768	0.9999	K.ELTPEVLQEWLDELEEMMLVVHMPR.F
10	1	UPS1_UPS2|P01008ups|ANT3_HUMAN_UPS	49039.1	0.644		Antithrombin-III (Chain 33-464) - Homo sapiens (Human)	1493	46	1.07	113	36917	3+	2291.15	0.011	4.80108	1	K.AFLEVNEEGSEAAASTAVVIAGR.S
10	1	UPS1_UPS2|P01008ups|ANT3_HUMAN_UPS	49039.1	0.644		Antithrombin-III (Chain 33-464) - Homo sapiens (Human)	1493	46	1.07	113	36928	3+	3066.5	0.018	5.86989	0.9998	K.ELTPEVLQEWLDELEEMMLVVHMPR.F
10	1	UPS1_UPS2|P01008ups|ANT3_HUMAN_UPS	49039.1	0.644		Antithrombin-III (Chain 33-464) - Homo sapiens (Human)	1493	46	1.07	113	36961	2+	2291.15	0.01	4.36462	1	K.AFLEVNEEGSEAAASTAVVIAGR.S
10	1	UPS1_UPS2|P01008ups|ANT3_HUMAN_UPS	49039.1	0.644		Antithrombin-III (Chain 33-464) - Homo sapiens (Human)	1493	46	1.07	113	36984	2+	2804.57	0.012	4.27873	1	R.ITDVIPSEAINELTVLVLVNTIYFK.G
10	1	UPS1_UPS2|P01008ups|ANT3_HUMAN_UPS	49039.1	0.644		Antithrombin-III (Chain 33-464) - Homo sapiens (Human)	1493	46	1.07	113	37003	3+	2804.57	0.015	5.34841	1	R.ITDVIPSEAINELTVLVLVNTIYFK.G
10	1	UPS1_UPS2|P01008ups|ANT3_HUMAN_UPS	49039.1	0.644		Antithrombin-III (Chain 33-464) - Homo sapiens (Human)	1493	46	1.07	113	37058	3+	2291.15	0.013	5.674	1	K.AFLEVNEEGSEAAASTAVVIAGR.S
10	1	UPS1_UPS2|P01008ups|ANT3_HUMAN_UPS	49039.1	0.644		Antithrombin-III (Chain 33-464) - Homo sapiens (Human)	1493	46	1.07	113	37071	3+	3066.5	0.016	5.21768	0.9987	K.ELTPEVLQEWLDELEEMMLVVHMPR.F
10	1	UPS1_UPS2|P01008ups|ANT3_HUMAN_UPS	49039.1	0.644		Antithrombin-III (Chain 33-464) - Homo sapiens (Human)	1493	46	1.07	113	37109	2+	2291.15	0.013	5.674	1	K.AFLEVNEEGSEAAASTAVVIAGR.S
10	1	UPS1_UPS2|P01008ups|ANT3_HUMAN_UPS	49039.1	0.644		Antithrombin-III (Chain 33-464) - Homo sapiens (Human)	1493	46	1.07	113	37130	2+	2804.57	0.017	6.06154	1	R.ITDVIPSEAINELTVLVLVNTIYFK.G
10	1	UPS1_UPS2|P01008ups|ANT3_HUMAN_UPS	49039.1	0.644		Antithrombin-III (Chain 33-464) - Homo sapiens (Human)	1493	46	1.07	113	37146	3+	2804.57	0.014	4.99185	1	R.ITDVIPSEAINELTVLVLVNTIYFK.G
10	1	UPS1_UPS2|P01008ups|ANT3_HUMAN_UPS	49039.1	0.644		Antithrombin-III (Chain 33-464) - Homo sapiens (Human)	1493	46	1.07	113	37202	3+	2291.15	0.012	5.23754	1	K.AFLEVNEEGSEAAASTAVVIAGR.S
10	1	UPS1_UPS2|P01008ups|ANT3_HUMAN_UPS	49039.1	0.644		Antithrombin-III (Chain 33-464) - Homo sapiens (Human)	1493	46	1.07	113	37248	2+	2291.15	0.011	4.80108	1	K.AFLEVNEEGSEAAASTAVVIAGR.S
10	1	UPS1_UPS2|P01008ups|ANT3_HUMAN_UPS	49039.1	0.644		Antithrombin-III (Chain 33-464) - Homo sapiens (Human)	1493	46	1.07	113	37280	2+	2804.57	0.006	2.13937	1	R.ITDVIPSEAINELTVLVLVNTIYFK.G
10	1	UPS1_UPS2|P01008ups|ANT3_HUMAN_UPS	49039.1	0.644		Antithrombin-III (Chain 33-464) - Homo sapiens (Human)	1493	46	1.07	113	37289	3+	2804.57	0.014	4.99185	1	R.ITDVIPSEAINELTVLVLVNTIYFK.G
10	1	UPS1_UPS2|P01008ups|ANT3_HUMAN_UPS	49039.1	0.644		Antithrombin-III (Chain 33-464) - Homo sapiens (Human)	1493	46	1.07	113	37316	2+	1389.76	0.009	6.47596	0.9877	R.EVPLNTIIFMGR.V
10	1	UPS1_UPS2|P01008ups|ANT3_HUMAN_UPS	49039.1	0.644		Antithrombin-III (Chain 33-464) - Homo sapiens (Human)	1493	46	1.07	113	37344	3+	2291.15	0.013	5.674	1	K.AFLEVNEEGSEAAASTAVVIAGR.S
10	1	UPS1_UPS2|P01008ups|ANT3_HUMAN_UPS	49039.1	0.644		Antithrombin-III (Chain 33-464) - Homo sapiens (Human)	1493	46	1.07	113	37357	3+	3066.5	0.014	4.56547	0.9939	K.ELTPEVLQEWLDELEEMMLVVHMPR.F
10	1	UPS1_UPS2|P01008ups|ANT3_HUMAN_UPS	49039.1	0.644		Antithrombin-III (Chain 33-464) - Homo sapiens (Human)	1493	46	1.07	113	37393	2+	2291.15	0.014	6.11047	1	K.AFLEVNEEGSEAAASTAVVIAGR.S
10	1	UPS1_UPS2|P01008ups|ANT3_HUMAN_UPS	49039.1	0.644		Antithrombin-III (Chain 33-464) - Homo sapiens (Human)	1493	46	1.07	113	37434	2+	2804.57	0.012	4.27873	1	R.ITDVIPSEAINELTVLVLVNTIYFK.G
10	1	UPS1_UPS2|P01008ups|ANT3_HUMAN_UPS	49039.1	0.644		Antithrombin-III (Chain 33-464) - Homo sapiens (Human)	1493	46	1.07	113	37446	3+	2804.57	0.012	4.27873	0.9972	R.ITDVIPSEAINELTVLVLVNTIYFK.G
10	1	UPS1_UPS2|P01008ups|ANT3_HUMAN_UPS	49039.1	0.644		Antithrombin-III (Chain 33-464) - Homo sapiens (Human)	1493	46	1.07	113	37509	3+	2291.15	0.014	6.11047	1	K.AFLEVNEEGSEAAASTAVVIAGR.S
10	1	UPS1_UPS2|P01008ups|ANT3_HUMAN_UPS	49039.1	0.644		Antithrombin-III (Chain 33-464) - Homo sapiens (Human)	1493	46	1.07	113	37582	2+	2291.15	0.012	5.23754	1	K.AFLEVNEEGSEAAASTAVVIAGR.S
10	1	UPS1_UPS2|P01008ups|ANT3_HUMAN_UPS	49039.1	0.644		Antithrombin-III (Chain 33-464) - Homo sapiens (Human)	1493	46	1.07	113	37632	3+	2804.57	0.005	1.7828	0.9988	R.ITDVIPSEAINELTVLVLVNTIYFK.G
10	1	UPS1_UPS2|P01008ups|ANT3_HUMAN_UPS	49039.1	0.644		Antithrombin-III (Chain 33-464) - Homo sapiens (Human)	1493	46	1.07	113	37692	3+	2291.15	0.013	5.674	1	K.AFLEVNEEGSEAAASTAVVIAGR.S
10	1	UPS1_UPS2|P01008ups|ANT3_HUMAN_UPS	49039.1	0.644		Antithrombin-III (Chain 33-464) - Homo sapiens (Human)	1493	46	1.07	113	37836	3+	2291.15	0.023	10.0386	0.9997	K.AFLEVNEEGSEAAASTAVVIAGR.S
10	1	UPS1_UPS2|P01008ups|ANT3_HUMAN_UPS	49039.1	0.644		Antithrombin-III (Chain 33-464) - Homo sapiens (Human)	1493	46	1.07	113	37966	3+	2291.15	1.016	6.98339	0.9999	K.AFLEVNEEGSEAAASTAVVIAGR.S
10	1	UPS1_UPS2|P01008ups|ANT3_HUMAN_UPS	49039.1	0.644		Antithrombin-III (Chain 33-464) - Homo sapiens (Human)	1493	46	1.07	113	1751	2+	1093.46	0.007	6.40167	0.954	K.ATEDEGSEQK.I
10	1	UPS1_UPS2|P01008ups|ANT3_HUMAN_UPS	49039.1	0.644		Antithrombin-III (Chain 33-464) - Homo sapiens (Human)	1493	46	1.07	113	5280	2+	2002.97	1.01	4.99259	0.9996	K.KATEDEGSEQKIPEATNR.R
10	1	UPS1_UPS2|P01008ups|ANT3_HUMAN_UPS	49039.1	0.644		Antithrombin-III (Chain 33-464) - Homo sapiens (Human)	1493	46	1.07	113	5351	3+	2002.97	0.011	5.49185	1	K.KATEDEGSEQKIPEATNR.R
10	1	UPS1_UPS2|P01008ups|ANT3_HUMAN_UPS	49039.1	0.644		Antithrombin-III (Chain 33-464) - Homo sapiens (Human)	1493	46	1.07	113	6007	3+	1874.87	0.007	3.73359	0.9981	K.ATEDEGSEQKIPEATNR.R
10	1	UPS1_UPS2|P01008ups|ANT3_HUMAN_UPS	49039.1	0.644		Antithrombin-III (Chain 33-464) - Homo sapiens (Human)	1493	46	1.07	113	6022	2+	1874.87	0.012	6.40043	1	K.ATEDEGSEQKIPEATNR.R
10	1	UPS1_UPS2|P01008ups|ANT3_HUMAN_UPS	49039.1	0.644		Antithrombin-III (Chain 33-464) - Homo sapiens (Human)	1493	46	1.07	113	6135	2+	1454.76	-0.008	5.49918	1	-.HGSPVDIC'TAKPR.D	152755296	175188688
10	1	UPS1_UPS2|P01008ups|ANT3_HUMAN_UPS	49039.1	0.644		Antithrombin-III (Chain 33-464) - Homo sapiens (Human)	1493	46	1.07	113	6191	3+	1874.87	0.01	5.33369	0.9948	K.ATEDEGSEQKIPEATNR.R
10	1	UPS1_UPS2|P01008ups|ANT3_HUMAN_UPS	49039.1	0.644		Antithrombin-III (Chain 33-464) - Homo sapiens (Human)	1493	46	1.07	113	6204	2+	1451.74	0.007	4.82179	1	-.HGSPVDICTAKPR.D	152419904	171621248
10	1	UPS1_UPS2|P01008ups|ANT3_HUMAN_UPS	49039.1	0.644		Antithrombin-III (Chain 33-464) - Homo sapiens (Human)	1493	46	1.07	113	6207	2+	1874.87	0	0	1	K.ATEDEGSEQKIPEATNR.R
10	1	UPS1_UPS2|P01008ups|ANT3_HUMAN_UPS	49039.1	0.644		Antithrombin-III (Chain 33-464) - Homo sapiens (Human)	1493	46	1.07	113	6322	2+	1454.76	0.001	0.687398	1	-.HGSPVDIC'TAKPR.D	9712980	9428322
10	1	UPS1_UPS2|P01008ups|ANT3_HUMAN_UPS	49039.1	0.644		Antithrombin-III (Chain 33-464) - Homo sapiens (Human)	1493	46	1.07	113	6913	2+	1783.7	0.001	0.560632	0.9998	K.ADGESC'SASMM"YQEGK.F	7274726	8478651
10	1	UPS1_UPS2|P01008ups|ANT3_HUMAN_UPS	49039.1	0.644		Antithrombin-III (Chain 33-464) - Homo sapiens (Human)	1493	46	1.07	113	7467	2+	1780.68	0.009	5.05424	1	K.ADGESCSASM"MYQEGK.F	8535813	8.30212e+06
10	1	UPS1_UPS2|P01008ups|ANT3_HUMAN_UPS	49039.1	0.644		Antithrombin-III (Chain 33-464) - Homo sapiens (Human)	1493	46	1.07	113	8219	2+	1126.66	0.005	4.4379	0.9707	K.SKLPGIVAEGR.D
10	1	UPS1_UPS2|P01008ups|ANT3_HUMAN_UPS	49039.1	0.644		Antithrombin-III (Chain 33-464) - Homo sapiens (Human)	1493	46	1.07	113	9370	2+	1764.69	0.008	4.53338	1	K.ADGESCSASMMYQEGK.F	580125696	617214784
10	1	UPS1_UPS2|P01008ups|ANT3_HUMAN_UPS	49039.1	0.644		Antithrombin-III (Chain 33-464) - Homo sapiens (Human)	1493	46	1.07	113	9381	2+	1767.71	-0.013	7.35416	1	K.ADGESC'SASMMYQEGK.F	584865536	622830784
10	1	UPS1_UPS2|P01008ups|ANT3_HUMAN_UPS	49039.1	0.644		Antithrombin-III (Chain 33-464) - Homo sapiens (Human)	1493	46	1.07	113	9407	2+	911.531	0.005	5.48528	0.9996	K.LPGIVAEGR.D
10	1	UPS1_UPS2|P01008ups|ANT3_HUMAN_UPS	49039.1	0.644		Antithrombin-III (Chain 33-464) - Homo sapiens (Human)	1493	46	1.07	113	9491	3+	1764.69	1.018	10.2001	1	K.ADGESCSASMMYQEGK.F	28766172	28104854
10	1	UPS1_UPS2|P01008ups|ANT3_HUMAN_UPS	49039.1	0.644		Antithrombin-III (Chain 33-464) - Homo sapiens (Human)	1493	46	1.07	113	9564	2+	1767.71	0.007	3.95993	1	K.ADGESC'SASMMYQEGK.F	536197984	569377408
10	1	UPS1_UPS2|P01008ups|ANT3_HUMAN_UPS	49039.1	0.644		Antithrombin-III (Chain 33-464) - Homo sapiens (Human)	1493	46	1.07	113	9588	2+	911.531	0.004	4.38822	1	K.LPGIVAEGR.D
10	1	UPS1_UPS2|P01008ups|ANT3_HUMAN_UPS	49039.1	0.644		Antithrombin-III (Chain 33-464) - Homo sapiens (Human)	1493	46	1.07	113	9646	2+	1764.69	0.007	3.96671	1	K.ADGESCSASMMYQEGK.F	223360064	235219520
10	1	UPS1_UPS2|P01008ups|ANT3_HUMAN_UPS	49039.1	0.644		Antithrombin-III (Chain 33-464) - Homo sapiens (Human)	1493	46	1.07	113	9784	2+	911.531	0.005	5.48528	1	K.LPGIVAEGR.D
10	1	UPS1_UPS2|P01008ups|ANT3_HUMAN_UPS	49039.1	0.644		Antithrombin-III (Chain 33-464) - Homo sapiens (Human)	1493	46	1.07	113	10120	2+	1764.69	0.007	3.96671	0.7676	K.ADGESCSASMMYQEGK.F	722476	465615
10	1	UPS1_UPS2|P01008ups|ANT3_HUMAN_UPS	49039.1	0.644		Antithrombin-III (Chain 33-464) - Homo sapiens (Human)	1493	46	1.07	113	12742	2+	1309.61	0.005	3.81794	1	R.DDLYVSDAFHK.A
10	1	UPS1_UPS2|P01008ups|ANT3_HUMAN_UPS	49039.1	0.644		Antithrombin-III (Chain 33-464) - Homo sapiens (Human)	1493	46	1.07	113	14332	2+	1528.74	0.008	5.23306	1	R.FATTFYQHLADSK.N
10	1	UPS1_UPS2|P01008ups|ANT3_HUMAN_UPS	49039.1	0.644		Antithrombin-III (Chain 33-464) - Homo sapiens (Human)	1493	46	1.07	113	14354	3+	1528.74	0.006	3.92479	0.8044	R.FATTFYQHLADSK.N
10	1	UPS1_UPS2|P01008ups|ANT3_HUMAN_UPS	49039.1	0.644		Antithrombin-III (Chain 33-464) - Homo sapiens (Human)	1493	46	1.07	113	14523	2+	1528.74	0.006	3.92479	1	R.FATTFYQHLADSK.N
10	1	UPS1_UPS2|P01008ups|ANT3_HUMAN_UPS	49039.1	0.644		Antithrombin-III (Chain 33-464) - Homo sapiens (Human)	1493	46	1.07	113	14543	3+	1528.74	0.005	3.27066	0.9735	R.FATTFYQHLADSK.N
10	1	UPS1_UPS2|P01008ups|ANT3_HUMAN_UPS	49039.1	0.644		Antithrombin-III (Chain 33-464) - Homo sapiens (Human)	1493	46	1.07	113	16184	3+	1211.64	0.003	2.47598	1	R.FRIEDGFSLK.E
10	1	UPS1_UPS2|P01008ups|ANT3_HUMAN_UPS	49039.1	0.644		Antithrombin-III (Chain 33-464) - Homo sapiens (Human)	1493	46	1.07	113	16779	3+	1586.89	0.001	0.630163	0.9998	R.RVAEGTQVLELPFK.G
10	1	UPS1_UPS2|P01008ups|ANT3_HUMAN_UPS	49039.1	0.644		Antithrombin-III (Chain 33-464) - Homo sapiens (Human)	1493	46	1.07	113	16886	2+	1586.89	0.009	5.67147	0.9756	R.RVAEGTQVLELPFK.G
10	1	UPS1_UPS2|P01008ups|ANT3_HUMAN_UPS	49039.1	0.644		Antithrombin-III (Chain 33-464) - Homo sapiens (Human)	1493	46	1.07	113	16963	3+	1586.89	0.007	4.41114	1	R.RVAEGTQVLELPFK.G
10	1	UPS1_UPS2|P01008ups|ANT3_HUMAN_UPS	49039.1	0.644		Antithrombin-III (Chain 33-464) - Homo sapiens (Human)	1493	46	1.07	113	17071	2+	1340.66	0.006	4.4754	1	K.TSDQIHFFFAK.L
10	1	UPS1_UPS2|P01008ups|ANT3_HUMAN_UPS	49039.1	0.644		Antithrombin-III (Chain 33-464) - Homo sapiens (Human)	1493	46	1.07	113	17232	2+	1684.92	-0.046	27.301	0.9649	K.GDDITM"VLILPKPEK.S
10	1	UPS1_UPS2|P01008ups|ANT3_HUMAN_UPS	49039.1	0.644		Antithrombin-III (Chain 33-464) - Homo sapiens (Human)	1493	46	1.07	113	17326	3+	1232.73	1.019	15.413	0.9997	K.ANRPFLVFIR.E
10	1	UPS1_UPS2|P01008ups|ANT3_HUMAN_UPS	49039.1	0.644		Antithrombin-III (Chain 33-464) - Homo sapiens (Human)	1493	46	1.07	113	17337	2+	1232.73	0.006	4.86726	0.9957	K.ANRPFLVFIR.E
10	1	UPS1_UPS2|P01008ups|ANT3_HUMAN_UPS	49039.1	0.644		Antithrombin-III (Chain 33-464) - Homo sapiens (Human)	1493	46	1.07	113	17511	3+	1232.73	0.005	4.05605	0.9999	K.ANRPFLVFIR.E
10	1	UPS1_UPS2|P01008ups|ANT3_HUMAN_UPS	49039.1	0.644		Antithrombin-III (Chain 33-464) - Homo sapiens (Human)	1493	46	1.07	113	17523	2+	1232.73	0.007	5.67847	0.9692	K.ANRPFLVFIR.E
10	1	UPS1_UPS2|P01008ups|ANT3_HUMAN_UPS	49039.1	0.644		Antithrombin-III (Chain 33-464) - Homo sapiens (Human)	1493	46	1.07	113	19589	2+	1430.79	0.006	4.19349	1	R.VAEGTQVLELPFK.G
10	1	UPS1_UPS2|P01008ups|ANT3_HUMAN_UPS	49039.1	0.644		Antithrombin-III (Chain 33-464) - Homo sapiens (Human)	1493	46	1.07	113	19599	3+	1668.92	0.009	5.3927	0.9998	K.GDDITMVLILPKPEK.S
10	1	UPS1_UPS2|P01008ups|ANT3_HUMAN_UPS	49039.1	0.644		Antithrombin-III (Chain 33-464) - Homo sapiens (Human)	1493	46	1.07	113	19647	3+	1430.79	0.007	4.89241	0.9994	R.VAEGTQVLELPFK.G
10	1	UPS1_UPS2|P01008ups|ANT3_HUMAN_UPS	49039.1	0.644		Antithrombin-III (Chain 33-464) - Homo sapiens (Human)	1493	46	1.07	113	19774	2+	1430.79	0.007	4.89241	1	R.VAEGTQVLELPFK.G
10	1	UPS1_UPS2|P01008ups|ANT3_HUMAN_UPS	49039.1	0.644		Antithrombin-III (Chain 33-464) - Homo sapiens (Human)	1493	46	1.07	113	19775	2+	1668.92	0.008	4.79351	1	K.GDDITMVLILPKPEK.S
10	1	UPS1_UPS2|P01008ups|ANT3_HUMAN_UPS	49039.1	0.644		Antithrombin-III (Chain 33-464) - Homo sapiens (Human)	1493	46	1.07	113	19786	3+	1668.92	0.008	4.79351	0.9999	K.GDDITMVLILPKPEK.S
10	1	UPS1_UPS2|P01008ups|ANT3_HUMAN_UPS	49039.1	0.644		Antithrombin-III (Chain 33-464) - Homo sapiens (Human)	1493	46	1.07	113	19961	2+	1668.92	0.008	4.79351	1	K.GDDITMVLILPKPEK.S
10	1	UPS1_UPS2|P01008ups|ANT3_HUMAN_UPS	49039.1	0.644		Antithrombin-III (Chain 33-464) - Homo sapiens (Human)	1493	46	1.07	113	19962	2+	1430.79	0.006	4.19349	1	R.VAEGTQVLELPFK.G
10	1	UPS1_UPS2|P01008ups|ANT3_HUMAN_UPS	49039.1	0.644		Antithrombin-III (Chain 33-464) - Homo sapiens (Human)	1493	46	1.07	113	19972	3+	1668.92	0.008	4.79351	0.9995	K.GDDITMVLILPKPEK.S
10	1	UPS1_UPS2|P01008ups|ANT3_HUMAN_UPS	49039.1	0.644		Antithrombin-III (Chain 33-464) - Homo sapiens (Human)	1493	46	1.07	113	20043	2+	1405.75	0.01	7.11364	0.9989	R.EVPLNTIIFM"GR.V
10	1	UPS1_UPS2|P01008ups|ANT3_HUMAN_UPS	49039.1	0.644		Antithrombin-III (Chain 33-464) - Homo sapiens (Human)	1493	46	1.07	113	20151	2+	1668.92	0.013	7.78945	1	K.GDDITMVLILPKPEK.S
10	1	UPS1_UPS2|P01008ups|ANT3_HUMAN_UPS	49039.1	0.644		Antithrombin-III (Chain 33-464) - Homo sapiens (Human)	1493	46	1.07	113	20162	3+	1668.92	0.003	1.79757	0.9985	K.GDDITMVLILPKPEK.S
10	1	UPS1_UPS2|P01008ups|ANT3_HUMAN_UPS	49039.1	0.644		Antithrombin-III (Chain 33-464) - Homo sapiens (Human)	1493	46	1.07	113	20339	2+	1668.92	0.011	6.59107	0.9998	K.GDDITMVLILPKPEK.S
10	1	UPS1_UPS2|P01008ups|ANT3_HUMAN_UPS	49039.1	0.644		Antithrombin-III (Chain 33-464) - Homo sapiens (Human)	1493	46	1.07	113	20442	3+	2291.15	1.894	46.265	0.62	K.AFLEVNEEGSEAAASTAVVIAGR.S
10	1	UPS1_UPS2|P01008ups|ANT3_HUMAN_UPS	49039.1	0.644		Antithrombin-III (Chain 33-464) - Homo sapiens (Human)	1493	46	1.07	113	20484	2+	2291.15	0.008	3.49169	1	K.AFLEVNEEGSEAAASTAVVIAGR.S
10	1	UPS1_UPS2|P01008ups|ANT3_HUMAN_UPS	49039.1	0.644		Antithrombin-III (Chain 33-464) - Homo sapiens (Human)	1493	46	1.07	113	20668	2+	2291.15	0.011	4.80108	1	K.AFLEVNEEGSEAAASTAVVIAGR.S
10	1	UPS1_UPS2|P01008ups|ANT3_HUMAN_UPS	49039.1	0.644		Antithrombin-III (Chain 33-464) - Homo sapiens (Human)	1493	46	1.07	113	20776	3+	2291.15	0.012	5.23754	1	K.AFLEVNEEGSEAAASTAVVIAGR.S
10	1	UPS1_UPS2|P01008ups|ANT3_HUMAN_UPS	49039.1	0.644		Antithrombin-III (Chain 33-464) - Homo sapiens (Human)	1493	46	1.07	113	20866	2+	2291.15	0.013	5.674	1	K.AFLEVNEEGSEAAASTAVVIAGR.S
10	1	UPS1_UPS2|P01008ups|ANT3_HUMAN_UPS	49039.1	0.644		Antithrombin-III (Chain 33-464) - Homo sapiens (Human)	1493	46	1.07	113	20963	3+	2291.15	0.011	4.80108	1	K.AFLEVNEEGSEAAASTAVVIAGR.S
10	1	UPS1_UPS2|P01008ups|ANT3_HUMAN_UPS	49039.1	0.644		Antithrombin-III (Chain 33-464) - Homo sapiens (Human)	1493	46	1.07	113	21052	2+	2291.15	0.011	4.80108	1	K.AFLEVNEEGSEAAASTAVVIAGR.S
10	1	UPS1_UPS2|P01008ups|ANT3_HUMAN_UPS	49039.1	0.644		Antithrombin-III (Chain 33-464) - Homo sapiens (Human)	1493	46	1.07	113	21150	3+	2291.15	0.011	4.80108	1	K.AFLEVNEEGSEAAASTAVVIAGR.S
10	1	UPS1_UPS2|P01008ups|ANT3_HUMAN_UPS	49039.1	0.644		Antithrombin-III (Chain 33-464) - Homo sapiens (Human)	1493	46	1.07	113	21238	2+	2291.15	0.014	6.11047	1	K.AFLEVNEEGSEAAASTAVVIAGR.S
10	1	UPS1_UPS2|P01008ups|ANT3_HUMAN_UPS	49039.1	0.644		Antithrombin-III (Chain 33-464) - Homo sapiens (Human)	1493	46	1.07	113	21337	3+	2291.15	0.009	3.92816	1	K.AFLEVNEEGSEAAASTAVVIAGR.S
10	1	UPS1_UPS2|P01008ups|ANT3_HUMAN_UPS	49039.1	0.644		Antithrombin-III (Chain 33-464) - Homo sapiens (Human)	1493	46	1.07	113	21426	2+	2291.15	0.013	5.674	1	K.AFLEVNEEGSEAAASTAVVIAGR.S
10	1	UPS1_UPS2|P01008ups|ANT3_HUMAN_UPS	49039.1	0.644		Antithrombin-III (Chain 33-464) - Homo sapiens (Human)	1493	46	1.07	113	21524	3+	2291.15	0.01	4.36462	1	K.AFLEVNEEGSEAAASTAVVIAGR.S
10	1	UPS1_UPS2|P01008ups|ANT3_HUMAN_UPS	49039.1	0.644		Antithrombin-III (Chain 33-464) - Homo sapiens (Human)	1493	46	1.07	113	21612	2+	2291.15	0.012	5.23754	1	K.AFLEVNEEGSEAAASTAVVIAGR.S
10	1	UPS1_UPS2|P01008ups|ANT3_HUMAN_UPS	49039.1	0.644		Antithrombin-III (Chain 33-464) - Homo sapiens (Human)	1493	46	1.07	113	21713	3+	2291.15	0.009	3.92816	1	K.AFLEVNEEGSEAAASTAVVIAGR.S
10	1	UPS1_UPS2|P01008ups|ANT3_HUMAN_UPS	49039.1	0.644		Antithrombin-III (Chain 33-464) - Homo sapiens (Human)	1493	46	1.07	113	21998	2+	2291.15	0.012	5.23754	1	K.AFLEVNEEGSEAAASTAVVIAGR.S
10	1	UPS1_UPS2|P01008ups|ANT3_HUMAN_UPS	49039.1	0.644		Antithrombin-III (Chain 33-464) - Homo sapiens (Human)	1493	46	1.07	113	22186	2+	2291.15	0.009	3.92816	1	K.AFLEVNEEGSEAAASTAVVIAGR.S
10	1	UPS1_UPS2|P01008ups|ANT3_HUMAN_UPS	49039.1	0.644		Antithrombin-III (Chain 33-464) - Homo sapiens (Human)	1493	46	1.07	113	22239	3+	2291.15	-0.048	20.9502	0.9564	K.AFLEVNEEGSEAAASTAVVIAGR.S
10	1	UPS1_UPS2|P01008ups|ANT3_HUMAN_UPS	49039.1	0.644		Antithrombin-III (Chain 33-464) - Homo sapiens (Human)	1493	46	1.07	113	22371	2+	2291.15	0.01	4.36462	1	K.AFLEVNEEGSEAAASTAVVIAGR.S
10	1	UPS1_UPS2|P01008ups|ANT3_HUMAN_UPS	49039.1	0.644		Antithrombin-III (Chain 33-464) - Homo sapiens (Human)	1493	46	1.07	113	22425	3+	2291.15	0.013	5.674	1	K.AFLEVNEEGSEAAASTAVVIAGR.S
10	1	UPS1_UPS2|P01008ups|ANT3_HUMAN_UPS	49039.1	0.644		Antithrombin-III (Chain 33-464) - Homo sapiens (Human)	1493	46	1.07	113	22559	2+	2291.15	0.001	0.436462	1	K.AFLEVNEEGSEAAASTAVVIAGR.S
10	1	UPS1_UPS2|P01008ups|ANT3_HUMAN_UPS	49039.1	0.644		Antithrombin-III (Chain 33-464) - Homo sapiens (Human)	1493	46	1.07	113	22615	3+	2291.15	0.016	6.98339	1	K.AFLEVNEEGSEAAASTAVVIAGR.S
10	1	UPS1_UPS2|P01008ups|ANT3_HUMAN_UPS	49039.1	0.644		Antithrombin-III (Chain 33-464) - Homo sapiens (Human)	1493	46	1.07	113	22745	2+	2291.15	0.012	5.23754	1	K.AFLEVNEEGSEAAASTAVVIAGR.S
10	1	UPS1_UPS2|P01008ups|ANT3_HUMAN_UPS	49039.1	0.644		Antithrombin-III (Chain 33-464) - Homo sapiens (Human)	1493	46	1.07	113	22773	2+	1864.9	1.022	11.7969	0.9999	K.EQLQDM"GLVDLFSPEK.S
10	1	UPS1_UPS2|P01008ups|ANT3_HUMAN_UPS	49039.1	0.644		Antithrombin-III (Chain 33-464) - Homo sapiens (Human)	1493	46	1.07	113	22799	3+	2291.15	0.015	6.54693	1	K.AFLEVNEEGSEAAASTAVVIAGR.S
10	1	UPS1_UPS2|P01008ups|ANT3_HUMAN_UPS	49039.1	0.644		Antithrombin-III (Chain 33-464) - Homo sapiens (Human)	1493	46	1.07	113	22865	2+	1389.76	0.009	6.47596	0.9972	R.EVPLNTIIFMGR.V
10	1	UPS1_UPS2|P01008ups|ANT3_HUMAN_UPS	49039.1	0.644		Antithrombin-III (Chain 33-464) - Homo sapiens (Human)	1493	46	1.07	113	22933	2+	2291.15	0.014	6.11047	1	K.AFLEVNEEGSEAAASTAVVIAGR.S
10	1	UPS1_UPS2|P01008ups|ANT3_HUMAN_UPS	49039.1	0.644		Antithrombin-III (Chain 33-464) - Homo sapiens (Human)	1493	46	1.07	113	22959	3+	1389.76	0.007	5.03686	0.9873	R.EVPLNTIIFMGR.V
10	1	UPS1_UPS2|P01008ups|ANT3_HUMAN_UPS	49039.1	0.644		Antithrombin-III (Chain 33-464) - Homo sapiens (Human)	1493	46	1.07	113	22987	3+	2291.15	0.015	6.54693	1	K.AFLEVNEEGSEAAASTAVVIAGR.S
10	1	UPS1_UPS2|P01008ups|ANT3_HUMAN_UPS	49039.1	0.644		Antithrombin-III (Chain 33-464) - Homo sapiens (Human)	1493	46	1.07	113	23052	2+	1389.76	0.008	5.75641	0.9997	R.EVPLNTIIFMGR.V
10	1	UPS1_UPS2|P01008ups|ANT3_HUMAN_UPS	49039.1	0.644		Antithrombin-III (Chain 33-464) - Homo sapiens (Human)	1493	46	1.07	113	23119	2+	2291.15	0.012	5.23754	1	K.AFLEVNEEGSEAAASTAVVIAGR.S
10	1	UPS1_UPS2|P01008ups|ANT3_HUMAN_UPS	49039.1	0.644		Antithrombin-III (Chain 33-464) - Homo sapiens (Human)	1493	46	1.07	113	23156	3+	1389.76	0.006	4.3173	0.9987	R.EVPLNTIIFMGR.V
10	1	UPS1_UPS2|P01008ups|ANT3_HUMAN_UPS	49039.1	0.644		Antithrombin-III (Chain 33-464) - Homo sapiens (Human)	1493	46	1.07	113	23175	3+	2291.15	0.007	3.05523	0.9975	K.AFLEVNEEGSEAAASTAVVIAGR.S
10	1	UPS1_UPS2|P01008ups|ANT3_HUMAN_UPS	49039.1	0.644		Antithrombin-III (Chain 33-464) - Homo sapiens (Human)	1493	46	1.07	113	23239	2+	1389.76	0.006	4.3173	0.9994	R.EVPLNTIIFMGR.V
10	1	UPS1_UPS2|P01008ups|ANT3_HUMAN_UPS	49039.1	0.644		Antithrombin-III (Chain 33-464) - Homo sapiens (Human)	1493	46	1.07	113	23305	2+	2291.15	0.003	1.30939	1	K.AFLEVNEEGSEAAASTAVVIAGR.S
10	1	UPS1_UPS2|P01008ups|ANT3_HUMAN_UPS	49039.1	0.644		Antithrombin-III (Chain 33-464) - Homo sapiens (Human)	1493	46	1.07	113	23360	3+	2291.15	0.002	0.872924	0.8336	K.AFLEVNEEGSEAAASTAVVIAGR.S
10	1	UPS1_UPS2|P01008ups|ANT3_HUMAN_UPS	49039.1	0.644		Antithrombin-III (Chain 33-464) - Homo sapiens (Human)	1493	46	1.07	113	23446	2+	1389.76	-0.042	30.2211	0.8812	R.EVPLNTIIFMGR.V
10	1	UPS1_UPS2|P01008ups|ANT3_HUMAN_UPS	49039.1	0.644		Antithrombin-III (Chain 33-464) - Homo sapiens (Human)	1493	46	1.07	113	23492	2+	2291.15	-0.002	0.872924	0.9909	K.AFLEVNEEGSEAAASTAVVIAGR.S
10	1	UPS1_UPS2|P01008ups|ANT3_HUMAN_UPS	49039.1	0.644		Antithrombin-III (Chain 33-464) - Homo sapiens (Human)	1493	46	1.07	113	23550	3+	2291.15	0.005	2.18231	0.9987	K.AFLEVNEEGSEAAASTAVVIAGR.S
10	1	UPS1_UPS2|P01008ups|ANT3_HUMAN_UPS	49039.1	0.644		Antithrombin-III (Chain 33-464) - Homo sapiens (Human)	1493	46	1.07	113	23734	3+	2291.15	0.994	2.61877	0.9995	K.AFLEVNEEGSEAAASTAVVIAGR.S
10	1	UPS1_UPS2|P01008ups|ANT3_HUMAN_UPS	49039.1	0.644		Antithrombin-III (Chain 33-464) - Homo sapiens (Human)	1493	46	1.07	113	23747	2+	2291.15	0.006	2.61877	1	K.AFLEVNEEGSEAAASTAVVIAGR.S
10	1	UPS1_UPS2|P01008ups|ANT3_HUMAN_UPS	49039.1	0.644		Antithrombin-III (Chain 33-464) - Homo sapiens (Human)	1493	46	1.07	113	23938	2+	2291.15	0.013	5.674	1	K.AFLEVNEEGSEAAASTAVVIAGR.S
10	1	UPS1_UPS2|P01008ups|ANT3_HUMAN_UPS	49039.1	0.644		Antithrombin-III (Chain 33-464) - Homo sapiens (Human)	1493	46	1.07	113	24121	2+	2291.15	0.014	6.11047	1	K.AFLEVNEEGSEAAASTAVVIAGR.S
10	1	UPS1_UPS2|P01008ups|ANT3_HUMAN_UPS	49039.1	0.644		Antithrombin-III (Chain 33-464) - Homo sapiens (Human)	1493	46	1.07	113	24309	2+	2291.15	0.009	3.92816	1	K.AFLEVNEEGSEAAASTAVVIAGR.S
10	1	UPS1_UPS2|P01008ups|ANT3_HUMAN_UPS	49039.1	0.644		Antithrombin-III (Chain 33-464) - Homo sapiens (Human)	1493	46	1.07	113	24497	2+	2291.15	0.012	5.23754	1	K.AFLEVNEEGSEAAASTAVVIAGR.S
10	1	UPS1_UPS2|P01008ups|ANT3_HUMAN_UPS	49039.1	0.644		Antithrombin-III (Chain 33-464) - Homo sapiens (Human)	1493	46	1.07	113	24682	2+	2291.15	0.018	7.85631	1	K.AFLEVNEEGSEAAASTAVVIAGR.S
10	1	UPS1_UPS2|P01008ups|ANT3_HUMAN_UPS	49039.1	0.644		Antithrombin-III (Chain 33-464) - Homo sapiens (Human)	1493	46	1.07	113	24718	3+	3236.8	1.023	7.10579	1	R.RVAEGTQVLELPFKGDDITMVLILPKPEK.S
10	1	UPS1_UPS2|P01008ups|ANT3_HUMAN_UPS	49039.1	0.644		Antithrombin-III (Chain 33-464) - Homo sapiens (Human)	1493	46	1.07	113	24726	3+	2291.15	1.024	10.4751	1	K.AFLEVNEEGSEAAASTAVVIAGR.S
10	1	UPS1_UPS2|P01008ups|ANT3_HUMAN_UPS	49039.1	0.644		Antithrombin-III (Chain 33-464) - Homo sapiens (Human)	1493	46	1.07	113	25047	3+	2291.15	-0.026	11.348	0.9936	K.AFLEVNEEGSEAAASTAVVIAGR.S
10	1	UPS1_UPS2|P01008ups|ANT3_HUMAN_UPS	49039.1	0.644		Antithrombin-III (Chain 33-464) - Homo sapiens (Human)	1493	46	1.07	113	25236	3+	2291.15	0.006	2.61877	0.9827	K.AFLEVNEEGSEAAASTAVVIAGR.S
10	1	UPS1_UPS2|P01008ups|ANT3_HUMAN_UPS	49039.1	0.644		Antithrombin-III (Chain 33-464) - Homo sapiens (Human)	1493	46	1.07	113	25278	2+	2291.15	0.006	2.61877	1	K.AFLEVNEEGSEAAASTAVVIAGR.S
10	1	UPS1_UPS2|P01008ups|ANT3_HUMAN_UPS	49039.1	0.644		Antithrombin-III (Chain 33-464) - Homo sapiens (Human)	1493	46	1.07	113	25359	2+	1848.9	0.002	1.08172	1	K.EQLQDMGLVDLFSPEK.S
10	1	UPS1_UPS2|P01008ups|ANT3_HUMAN_UPS	49039.1	0.644		Antithrombin-III (Chain 33-464) - Homo sapiens (Human)	1493	46	1.07	113	25422	3+	2291.15	0.004	1.74585	1	K.AFLEVNEEGSEAAASTAVVIAGR.S
10	1	UPS1_UPS2|P01008ups|ANT3_HUMAN_UPS	49039.1	0.644		Antithrombin-III (Chain 33-464) - Homo sapiens (Human)	1493	46	1.07	113	25465	2+	2291.15	0.012	5.23754	0.9995	K.AFLEVNEEGSEAAASTAVVIAGR.S
10	1	UPS1_UPS2|P01008ups|ANT3_HUMAN_UPS	49039.1	0.644		Antithrombin-III (Chain 33-464) - Homo sapiens (Human)	1493	46	1.07	113	25538	2+	1848.9	0.008	4.32689	1	K.EQLQDMGLVDLFSPEK.S
10	1	UPS1_UPS2|P01008ups|ANT3_HUMAN_UPS	49039.1	0.644		Antithrombin-III (Chain 33-464) - Homo sapiens (Human)	1493	46	1.07	113	25549	3+	1848.9	0.009	4.86775	1	K.EQLQDMGLVDLFSPEK.S
10	1	UPS1_UPS2|P01008ups|ANT3_HUMAN_UPS	49039.1	0.644		Antithrombin-III (Chain 33-464) - Homo sapiens (Human)	1493	46	1.07	113	25651	2+	2291.15	0.001	0.436462	1	K.AFLEVNEEGSEAAASTAVVIAGR.S
10	1	UPS1_UPS2|P01008ups|ANT3_HUMAN_UPS	49039.1	0.644		Antithrombin-III (Chain 33-464) - Homo sapiens (Human)	1493	46	1.07	113	25726	2+	1848.9	0.01	5.40861	1	K.EQLQDMGLVDLFSPEK.S
10	1	UPS1_UPS2|P01008ups|ANT3_HUMAN_UPS	49039.1	0.644		Antithrombin-III (Chain 33-464) - Homo sapiens (Human)	1493	46	1.07	113	25738	3+	1848.9	0.008	4.32689	1	K.EQLQDMGLVDLFSPEK.S
10	1	UPS1_UPS2|P01008ups|ANT3_HUMAN_UPS	49039.1	0.644		Antithrombin-III (Chain 33-464) - Homo sapiens (Human)	1493	46	1.07	113	25795	3+	2291.15	1.024	10.4751	1	K.AFLEVNEEGSEAAASTAVVIAGR.S
10	1	UPS1_UPS2|P01008ups|ANT3_HUMAN_UPS	49039.1	0.644		Antithrombin-III (Chain 33-464) - Homo sapiens (Human)	1493	46	1.07	113	25838	2+	2291.15	0.005	2.18231	1	K.AFLEVNEEGSEAAASTAVVIAGR.S
10	1	UPS1_UPS2|P01008ups|ANT3_HUMAN_UPS	49039.1	0.644		Antithrombin-III (Chain 33-464) - Homo sapiens (Human)	1493	46	1.07	113	25980	3+	2291.15	0.017	7.41985	1	K.AFLEVNEEGSEAAASTAVVIAGR.S
10	1	UPS1_UPS2|P01008ups|ANT3_HUMAN_UPS	49039.1	0.644		Antithrombin-III (Chain 33-464) - Homo sapiens (Human)	1493	46	1.07	113	26025	2+	2291.15	-1.024	10.4751	1	K.AFLEVNEEGSEAAASTAVVIAGR.S
10	1	UPS1_UPS2|P01008ups|ANT3_HUMAN_UPS	49039.1	0.644		Antithrombin-III (Chain 33-464) - Homo sapiens (Human)	1493	46	1.07	113	26166	3+	2291.15	0.016	6.98339	1	K.AFLEVNEEGSEAAASTAVVIAGR.S
10	1	UPS1_UPS2|P01008ups|ANT3_HUMAN_UPS	49039.1	0.644		Antithrombin-III (Chain 33-464) - Homo sapiens (Human)	1493	46	1.07	113	26212	2+	2291.15	0.008	3.49169	1	K.AFLEVNEEGSEAAASTAVVIAGR.S
10	1	UPS1_UPS2|P01008ups|ANT3_HUMAN_UPS	49039.1	0.644		Antithrombin-III (Chain 33-464) - Homo sapiens (Human)	1493	46	1.07	113	26399	2+	2291.15	0.003	1.30939	1	K.AFLEVNEEGSEAAASTAVVIAGR.S
10	1	UPS1_UPS2|P01008ups|ANT3_HUMAN_UPS	49039.1	0.644		Antithrombin-III (Chain 33-464) - Homo sapiens (Human)	1493	46	1.07	113	26479	3+	2291.15	0.009	3.92816	1	K.AFLEVNEEGSEAAASTAVVIAGR.S
10	1	UPS1_UPS2|P01008ups|ANT3_HUMAN_UPS	49039.1	0.644		Antithrombin-III (Chain 33-464) - Homo sapiens (Human)	1493	46	1.07	113	26587	2+	2291.15	0.009	3.92816	1	K.AFLEVNEEGSEAAASTAVVIAGR.S
10	1	UPS1_UPS2|P01008ups|ANT3_HUMAN_UPS	49039.1	0.644		Antithrombin-III (Chain 33-464) - Homo sapiens (Human)	1493	46	1.07	113	26591	2+	3080.7	1.025	8.11505	0.9998	R.VAEGTQVLELPFKGDDITMVLILPKPEK.S
10	1	UPS1_UPS2|P01008ups|ANT3_HUMAN_UPS	49039.1	0.644		Antithrombin-III (Chain 33-464) - Homo sapiens (Human)	1493	46	1.07	113	26665	3+	2291.15	0.008	3.49169	0.8792	K.AFLEVNEEGSEAAASTAVVIAGR.S
10	1	UPS1_UPS2|P01008ups|ANT3_HUMAN_UPS	49039.1	0.644		Antithrombin-III (Chain 33-464) - Homo sapiens (Human)	1493	46	1.07	113	26776	2+	2291.15	0.012	5.23754	1	K.AFLEVNEEGSEAAASTAVVIAGR.S
10	1	UPS1_UPS2|P01008ups|ANT3_HUMAN_UPS	49039.1	0.644		Antithrombin-III (Chain 33-464) - Homo sapiens (Human)	1493	46	1.07	113	26781	3+	3080.7	0.017	5.51824	0.9972	R.VAEGTQVLELPFKGDDITMVLILPKPEK.S
10	1	UPS1_UPS2|P01008ups|ANT3_HUMAN_UPS	49039.1	0.644		Antithrombin-III (Chain 33-464) - Homo sapiens (Human)	1493	46	1.07	113	26852	3+	2291.15	0.015	6.54693	1	K.AFLEVNEEGSEAAASTAVVIAGR.S
10	1	UPS1_UPS2|P01008ups|ANT3_HUMAN_UPS	49039.1	0.644		Antithrombin-III (Chain 33-464) - Homo sapiens (Human)	1493	46	1.07	113	26962	2+	2291.15	0.013	5.674	1	K.AFLEVNEEGSEAAASTAVVIAGR.S
10	1	UPS1_UPS2|P01008ups|ANT3_HUMAN_UPS	49039.1	0.644		Antithrombin-III (Chain 33-464) - Homo sapiens (Human)	1493	46	1.07	113	27046	3+	2291.15	-0.007	3.05523	0.9915	K.AFLEVNEEGSEAAASTAVVIAGR.S
10	1	UPS1_UPS2|P01008ups|ANT3_HUMAN_UPS	49039.1	0.644		Antithrombin-III (Chain 33-464) - Homo sapiens (Human)	1493	46	1.07	113	27147	2+	2291.15	0.005	2.18231	1	K.AFLEVNEEGSEAAASTAVVIAGR.S
10	1	UPS1_UPS2|P01008ups|ANT3_HUMAN_UPS	49039.1	0.644		Antithrombin-III (Chain 33-464) - Homo sapiens (Human)	1493	46	1.07	113	27333	2+	2291.15	1.022	9.60216	1	K.AFLEVNEEGSEAAASTAVVIAGR.S
10	1	UPS1_UPS2|P01008ups|ANT3_HUMAN_UPS	49039.1	0.644		Antithrombin-III (Chain 33-464) - Homo sapiens (Human)	1493	46	1.07	113	27457	3+	2291.15	0.011	4.80108	1	K.AFLEVNEEGSEAAASTAVVIAGR.S
10	1	UPS1_UPS2|P01008ups|ANT3_HUMAN_UPS	49039.1	0.644		Antithrombin-III (Chain 33-464) - Homo sapiens (Human)	1493	46	1.07	113	27643	3+	2291.15	-0.011	4.80108	1	K.AFLEVNEEGSEAAASTAVVIAGR.S
10	1	UPS1_UPS2|P01008ups|ANT3_HUMAN_UPS	49039.1	0.644		Antithrombin-III (Chain 33-464) - Homo sapiens (Human)	1493	46	1.07	113	27820	3+	2291.15	-0.002	0.872924	0.9998	K.AFLEVNEEGSEAAASTAVVIAGR.S
10	1	UPS1_UPS2|P01008ups|ANT3_HUMAN_UPS	49039.1	0.644		Antithrombin-III (Chain 33-464) - Homo sapiens (Human)	1493	46	1.07	113	27872	2+	2291.15	0.015	6.54693	1	K.AFLEVNEEGSEAAASTAVVIAGR.S
10	1	UPS1_UPS2|P01008ups|ANT3_HUMAN_UPS	49039.1	0.644		Antithrombin-III (Chain 33-464) - Homo sapiens (Human)	1493	46	1.07	113	28080	2+	2291.15	0.016	6.98339	1	K.AFLEVNEEGSEAAASTAVVIAGR.S
10	1	UPS1_UPS2|P01008ups|ANT3_HUMAN_UPS	49039.1	0.644		Antithrombin-III (Chain 33-464) - Homo sapiens (Human)	1493	46	1.07	113	28267	2+	2291.15	0.014	6.11047	1	K.AFLEVNEEGSEAAASTAVVIAGR.S
10	1	UPS1_UPS2|P01008ups|ANT3_HUMAN_UPS	49039.1	0.644		Antithrombin-III (Chain 33-464) - Homo sapiens (Human)	1493	46	1.07	113	28302	3+	2291.15	0.017	7.41985	1	K.AFLEVNEEGSEAAASTAVVIAGR.S
10	1	UPS1_UPS2|P01008ups|ANT3_HUMAN_UPS	49039.1	0.644		Antithrombin-III (Chain 33-464) - Homo sapiens (Human)	1493	46	1.07	113	28462	2+	2291.15	0.008	3.49169	1	K.AFLEVNEEGSEAAASTAVVIAGR.S
10	1	UPS1_UPS2|P01008ups|ANT3_HUMAN_UPS	49039.1	0.644		Antithrombin-III (Chain 33-464) - Homo sapiens (Human)	1493	46	1.07	113	28478	2+	1371.75	0.006	4.37399	0.9999	R.E^VPLNTIIFMGR.V
10	1	UPS1_UPS2|P01008ups|ANT3_HUMAN_UPS	49039.1	0.644		Antithrombin-III (Chain 33-464) - Homo sapiens (Human)	1493	46	1.07	113	28487	3+	2291.15	0.006	2.61877	1	K.AFLEVNEEGSEAAASTAVVIAGR.S
10	1	UPS1_UPS2|P01008ups|ANT3_HUMAN_UPS	49039.1	0.644		Antithrombin-III (Chain 33-464) - Homo sapiens (Human)	1493	46	1.07	113	28647	2+	2291.15	0.01	4.36462	1	K.AFLEVNEEGSEAAASTAVVIAGR.S
10	1	UPS1_UPS2|P01008ups|ANT3_HUMAN_UPS	49039.1	0.644		Antithrombin-III (Chain 33-464) - Homo sapiens (Human)	1493	46	1.07	113	28672	3+	2291.15	0.01	4.36462	1	K.AFLEVNEEGSEAAASTAVVIAGR.S
10	1	UPS1_UPS2|P01008ups|ANT3_HUMAN_UPS	49039.1	0.644		Antithrombin-III (Chain 33-464) - Homo sapiens (Human)	1493	46	1.07	113	28828	2+	2291.15	0.013	5.674	1	K.AFLEVNEEGSEAAASTAVVIAGR.S
10	1	UPS1_UPS2|P01008ups|ANT3_HUMAN_UPS	49039.1	0.644		Antithrombin-III (Chain 33-464) - Homo sapiens (Human)	1493	46	1.07	113	28864	3+	2291.15	0.016	6.98339	1	K.AFLEVNEEGSEAAASTAVVIAGR.S
10	1	UPS1_UPS2|P01008ups|ANT3_HUMAN_UPS	49039.1	0.644		Antithrombin-III (Chain 33-464) - Homo sapiens (Human)	1493	46	1.07	113	29019	2+	2291.15	0.015	6.54693	1	K.AFLEVNEEGSEAAASTAVVIAGR.S
10	1	UPS1_UPS2|P01008ups|ANT3_HUMAN_UPS	49039.1	0.644		Antithrombin-III (Chain 33-464) - Homo sapiens (Human)	1493	46	1.07	113	29204	2+	2291.15	0.016	6.98339	1	K.AFLEVNEEGSEAAASTAVVIAGR.S
10	1	UPS1_UPS2|P01008ups|ANT3_HUMAN_UPS	49039.1	0.644		Antithrombin-III (Chain 33-464) - Homo sapiens (Human)	1493	46	1.07	113	29231	3+	2291.15	0.014	6.11047	0.9949	K.AFLEVNEEGSEAAASTAVVIAGR.S
10	1	UPS1_UPS2|P01008ups|ANT3_HUMAN_UPS	49039.1	0.644		Antithrombin-III (Chain 33-464) - Homo sapiens (Human)	1493	46	1.07	113	29390	2+	2291.15	0.014	6.11047	1	K.AFLEVNEEGSEAAASTAVVIAGR.S
10	1	UPS1_UPS2|P01008ups|ANT3_HUMAN_UPS	49039.1	0.644		Antithrombin-III (Chain 33-464) - Homo sapiens (Human)	1493	46	1.07	113	29419	3+	2291.15	1.024	10.4751	1	K.AFLEVNEEGSEAAASTAVVIAGR.S
10	1	UPS1_UPS2|P01008ups|ANT3_HUMAN_UPS	49039.1	0.644		Antithrombin-III (Chain 33-464) - Homo sapiens (Human)	1493	46	1.07	113	29594	3+	2291.15	1.024	10.4751	1	K.AFLEVNEEGSEAAASTAVVIAGR.S
10	1	UPS1_UPS2|P01008ups|ANT3_HUMAN_UPS	49039.1	0.644		Antithrombin-III (Chain 33-464) - Homo sapiens (Human)	1493	46	1.07	113	29779	3+	2291.15	0.002	0.872924	0.8601	K.AFLEVNEEGSEAAASTAVVIAGR.S
10	1	UPS1_UPS2|P01008ups|ANT3_HUMAN_UPS	49039.1	0.644		Antithrombin-III (Chain 33-464) - Homo sapiens (Human)	1493	46	1.07	113	29904	2+	2291.15	0.008	3.49169	1	K.AFLEVNEEGSEAAASTAVVIAGR.S
10	1	UPS1_UPS2|P01008ups|ANT3_HUMAN_UPS	49039.1	0.644		Antithrombin-III (Chain 33-464) - Homo sapiens (Human)	1493	46	1.07	113	29958	3+	2291.15	0.015	6.54693	0.9999	K.AFLEVNEEGSEAAASTAVVIAGR.S
10	1	UPS1_UPS2|P01008ups|ANT3_HUMAN_UPS	49039.1	0.644		Antithrombin-III (Chain 33-464) - Homo sapiens (Human)	1493	46	1.07	113	30054	2+	2299.13	0.016	6.95916	0.9999	K.NDNDNIFLSPLSISTAFAMTK.L
10	1	UPS1_UPS2|P01008ups|ANT3_HUMAN_UPS	49039.1	0.644		Antithrombin-III (Chain 33-464) - Homo sapiens (Human)	1493	46	1.07	113	30094	2+	2291.15	0.014	6.11047	1	K.AFLEVNEEGSEAAASTAVVIAGR.S
10	1	UPS1_UPS2|P01008ups|ANT3_HUMAN_UPS	49039.1	0.644		Antithrombin-III (Chain 33-464) - Homo sapiens (Human)	1493	46	1.07	113	30185	3+	2299.13	0.014	6.08927	1	K.NDNDNIFLSPLSISTAFAMTK.L
10	1	UPS1_UPS2|P01008ups|ANT3_HUMAN_UPS	49039.1	0.644		Antithrombin-III (Chain 33-464) - Homo sapiens (Human)	1493	46	1.07	113	30239	2+	2299.13	0.012	5.21937	0.9999	K.NDNDNIFLSPLSISTAFAMTK.L
10	1	UPS1_UPS2|P01008ups|ANT3_HUMAN_UPS	49039.1	0.644		Antithrombin-III (Chain 33-464) - Homo sapiens (Human)	1493	46	1.07	113	30279	2+	2291.15	0.006	2.61877	1	K.AFLEVNEEGSEAAASTAVVIAGR.S
10	1	UPS1_UPS2|P01008ups|ANT3_HUMAN_UPS	49039.1	0.644		Antithrombin-III (Chain 33-464) - Homo sapiens (Human)	1493	46	1.07	113	30339	3+	2291.15	1.024	10.4751	1	K.AFLEVNEEGSEAAASTAVVIAGR.S
10	1	UPS1_UPS2|P01008ups|ANT3_HUMAN_UPS	49039.1	0.644		Antithrombin-III (Chain 33-464) - Homo sapiens (Human)	1493	46	1.07	113	30368	3+	2299.13	0.012	5.21937	1	K.NDNDNIFLSPLSISTAFAMTK.L
10	1	UPS1_UPS2|P01008ups|ANT3_HUMAN_UPS	49039.1	0.644		Antithrombin-III (Chain 33-464) - Homo sapiens (Human)	1493	46	1.07	113	30424	2+	2299.13	0.01	4.34948	1	K.NDNDNIFLSPLSISTAFAMTK.L
10	1	UPS1_UPS2|P01008ups|ANT3_HUMAN_UPS	49039.1	0.644		Antithrombin-III (Chain 33-464) - Homo sapiens (Human)	1493	46	1.07	113	30460	2+	2291.15	0.005	2.18231	1	K.AFLEVNEEGSEAAASTAVVIAGR.S
10	1	UPS1_UPS2|P01008ups|ANT3_HUMAN_UPS	49039.1	0.644		Antithrombin-III (Chain 33-464) - Homo sapiens (Human)	1493	46	1.07	113	30526	3+	2291.15	0.013	5.674	1	K.AFLEVNEEGSEAAASTAVVIAGR.S
10	1	UPS1_UPS2|P01008ups|ANT3_HUMAN_UPS	49039.1	0.644		Antithrombin-III (Chain 33-464) - Homo sapiens (Human)	1493	46	1.07	113	30543	3+	2299.13	1.011	4.78442	0.6956	K.NDNDNIFLSPLSISTAFAMTK.L
10	1	UPS1_UPS2|P01008ups|ANT3_HUMAN_UPS	49039.1	0.644		Antithrombin-III (Chain 33-464) - Homo sapiens (Human)	1493	46	1.07	113	30599	2+	2299.13	0.994	2.60969	0.9659	K.NDNDNIFLSPLSISTAFAMTK.L
10	1	UPS1_UPS2|P01008ups|ANT3_HUMAN_UPS	49039.1	0.644		Antithrombin-III (Chain 33-464) - Homo sapiens (Human)	1493	46	1.07	113	30636	2+	2291.15	0.011	4.80108	1	K.AFLEVNEEGSEAAASTAVVIAGR.S
10	1	UPS1_UPS2|P01008ups|ANT3_HUMAN_UPS	49039.1	0.644		Antithrombin-III (Chain 33-464) - Homo sapiens (Human)	1493	46	1.07	113	30701	3+	2291.15	0.009	3.92816	1	K.AFLEVNEEGSEAAASTAVVIAGR.S
10	1	UPS1_UPS2|P01008ups|ANT3_HUMAN_UPS	49039.1	0.644		Antithrombin-III (Chain 33-464) - Homo sapiens (Human)	1493	46	1.07	113	30719	3+	2299.13	1.007	3.04463	0.959	K.NDNDNIFLSPLSISTAFAMTK.L
10	1	UPS1_UPS2|P01008ups|ANT3_HUMAN_UPS	49039.1	0.644		Antithrombin-III (Chain 33-464) - Homo sapiens (Human)	1493	46	1.07	113	30820	2+	2291.15	0.004	1.74585	1	K.AFLEVNEEGSEAAASTAVVIAGR.S
10	1	UPS1_UPS2|P01008ups|ANT3_HUMAN_UPS	49039.1	0.644		Antithrombin-III (Chain 33-464) - Homo sapiens (Human)	1493	46	1.07	113	30894	3+	2291.15	0.013	5.674	1	K.AFLEVNEEGSEAAASTAVVIAGR.S
10	1	UPS1_UPS2|P01008ups|ANT3_HUMAN_UPS	49039.1	0.644		Antithrombin-III (Chain 33-464) - Homo sapiens (Human)	1493	46	1.07	113	31095	3+	2291.15	0.015	6.54693	1	K.AFLEVNEEGSEAAASTAVVIAGR.S
10	1	UPS1_UPS2|P01008ups|ANT3_HUMAN_UPS	49039.1	0.644		Antithrombin-III (Chain 33-464) - Homo sapiens (Human)	1493	46	1.07	113	31225	2+	2291.15	0.001	0.436462	1	K.AFLEVNEEGSEAAASTAVVIAGR.S
10	1	UPS1_UPS2|P01008ups|ANT3_HUMAN_UPS	49039.1	0.644		Antithrombin-III (Chain 33-464) - Homo sapiens (Human)	1493	46	1.07	113	31411	2+	2291.15	1.002	0.872924	1	K.AFLEVNEEGSEAAASTAVVIAGR.S
10	1	UPS1_UPS2|P01008ups|ANT3_HUMAN_UPS	49039.1	0.644		Antithrombin-III (Chain 33-464) - Homo sapiens (Human)	1493	46	1.07	113	31589	3+	2291.15	0.013	5.674	1	K.AFLEVNEEGSEAAASTAVVIAGR.S
10	1	UPS1_UPS2|P01008ups|ANT3_HUMAN_UPS	49039.1	0.644		Antithrombin-III (Chain 33-464) - Homo sapiens (Human)	1493	46	1.07	113	31592	2+	2291.15	0.013	5.674	1	K.AFLEVNEEGSEAAASTAVVIAGR.S
10	1	UPS1_UPS2|P01008ups|ANT3_HUMAN_UPS	49039.1	0.644		Antithrombin-III (Chain 33-464) - Homo sapiens (Human)	1493	46	1.07	113	31766	3+	2291.15	0.017	7.41985	1	K.AFLEVNEEGSEAAASTAVVIAGR.S
10	1	UPS1_UPS2|P01008ups|ANT3_HUMAN_UPS	49039.1	0.644		Antithrombin-III (Chain 33-464) - Homo sapiens (Human)	1493	46	1.07	113	31768	2+	2291.15	0.015	6.54693	1	K.AFLEVNEEGSEAAASTAVVIAGR.S
10	1	UPS1_UPS2|P01008ups|ANT3_HUMAN_UPS	49039.1	0.644		Antithrombin-III (Chain 33-464) - Homo sapiens (Human)	1493	46	1.07	113	32299	3+	2291.15	0.012	5.23754	0.9999	K.AFLEVNEEGSEAAASTAVVIAGR.S
10	1	UPS1_UPS2|P01008ups|ANT3_HUMAN_UPS	49039.1	0.644		Antithrombin-III (Chain 33-464) - Homo sapiens (Human)	1493	46	1.07	113	32392	2+	2291.15	1.023	10.0386	1	K.AFLEVNEEGSEAAASTAVVIAGR.S
10	1	UPS1_UPS2|P01008ups|ANT3_HUMAN_UPS	49039.1	0.644		Antithrombin-III (Chain 33-464) - Homo sapiens (Human)	1493	46	1.07	113	32535	3+	2291.15	0.01	4.36462	1	K.AFLEVNEEGSEAAASTAVVIAGR.S
10	1	UPS1_UPS2|P01008ups|ANT3_HUMAN_UPS	49039.1	0.644		Antithrombin-III (Chain 33-464) - Homo sapiens (Human)	1493	46	1.07	113	32636	2+	2291.15	0.008	3.49169	1	K.AFLEVNEEGSEAAASTAVVIAGR.S
10	1	UPS1_UPS2|P01008ups|ANT3_HUMAN_UPS	49039.1	0.644		Antithrombin-III (Chain 33-464) - Homo sapiens (Human)	1493	46	1.07	113	32733	3+	2291.15	0.014	6.11047	1	K.AFLEVNEEGSEAAASTAVVIAGR.S
10	1	UPS1_UPS2|P01008ups|ANT3_HUMAN_UPS	49039.1	0.644		Antithrombin-III (Chain 33-464) - Homo sapiens (Human)	1493	46	1.07	113	32836	2+	2291.15	0.017	7.41985	1	K.AFLEVNEEGSEAAASTAVVIAGR.S
10	1	UPS1_UPS2|P01008ups|ANT3_HUMAN_UPS	49039.1	0.644		Antithrombin-III (Chain 33-464) - Homo sapiens (Human)	1493	46	1.07	113	32909	3+	2291.15	0.009	3.92816	1	K.AFLEVNEEGSEAAASTAVVIAGR.S
10	1	UPS1_UPS2|P01008ups|ANT3_HUMAN_UPS	49039.1	0.644		Antithrombin-III (Chain 33-464) - Homo sapiens (Human)	1493	46	1.07	113	33015	2+	2291.15	0.017	7.41985	1	K.AFLEVNEEGSEAAASTAVVIAGR.S
10	1	UPS1_UPS2|P01008ups|ANT3_HUMAN_UPS	49039.1	0.644		Antithrombin-III (Chain 33-464) - Homo sapiens (Human)	1493	46	1.07	113	33087	3+	2291.15	0.017	7.41985	0.9999	K.AFLEVNEEGSEAAASTAVVIAGR.S
10	1	UPS1_UPS2|P01008ups|ANT3_HUMAN_UPS	49039.1	0.644		Antithrombin-III (Chain 33-464) - Homo sapiens (Human)	1493	46	1.07	113	33197	2+	2291.15	0.012	5.23754	1	K.AFLEVNEEGSEAAASTAVVIAGR.S
10	1	UPS1_UPS2|P01008ups|ANT3_HUMAN_UPS	49039.1	0.644		Antithrombin-III (Chain 33-464) - Homo sapiens (Human)	1493	46	1.07	113	33281	3+	2291.15	0.014	6.11047	0.9999	K.AFLEVNEEGSEAAASTAVVIAGR.S
10	1	UPS1_UPS2|P01008ups|ANT3_HUMAN_UPS	49039.1	0.644		Antithrombin-III (Chain 33-464) - Homo sapiens (Human)	1493	46	1.07	113	33389	2+	2291.15	0.003	1.30939	1	K.AFLEVNEEGSEAAASTAVVIAGR.S
10	1	UPS1_UPS2|P01008ups|ANT3_HUMAN_UPS	49039.1	0.644		Antithrombin-III (Chain 33-464) - Homo sapiens (Human)	1493	46	1.07	113	33614	2+	2291.15	0.021	9.1657	1	K.AFLEVNEEGSEAAASTAVVIAGR.S
10	1	UPS1_UPS2|P01008ups|ANT3_HUMAN_UPS	49039.1	0.644		Antithrombin-III (Chain 33-464) - Homo sapiens (Human)	1493	46	1.07	113	33835	2+	2291.15	0.017	7.41985	1	K.AFLEVNEEGSEAAASTAVVIAGR.S
10	1	UPS1_UPS2|P01008ups|ANT3_HUMAN_UPS	49039.1	0.644		Antithrombin-III (Chain 33-464) - Homo sapiens (Human)	1493	46	1.07	113	34010	2+	2291.15	0.011	4.80108	1	K.AFLEVNEEGSEAAASTAVVIAGR.S
10	1	UPS1_UPS2|P01008ups|ANT3_HUMAN_UPS	49039.1	0.644		Antithrombin-III (Chain 33-464) - Homo sapiens (Human)	1493	46	1.07	113	34274	2+	2291.15	0.013	5.674	1	K.AFLEVNEEGSEAAASTAVVIAGR.S
10	1	UPS1_UPS2|P01008ups|ANT3_HUMAN_UPS	49039.1	0.644		Antithrombin-III (Chain 33-464) - Homo sapiens (Human)	1493	46	1.07	113	34607	2+	2291.15	0.012	5.23754	1	K.AFLEVNEEGSEAAASTAVVIAGR.S
10	1	UPS1_UPS2|P01008ups|ANT3_HUMAN_UPS	49039.1	0.644		Antithrombin-III (Chain 33-464) - Homo sapiens (Human)	1493	46	1.07	113	34801	2+	2291.15	0.018	7.85631	1	K.AFLEVNEEGSEAAASTAVVIAGR.S
10	1	UPS1_UPS2|P01008ups|ANT3_HUMAN_UPS	49039.1	0.644		Antithrombin-III (Chain 33-464) - Homo sapiens (Human)	1493	46	1.07	113	34898	3+	3066.5	0.02	6.5221	0.9997	K.ELTPEVLQEWLDELEEMMLVVHMPR.F
10	1	UPS1_UPS2|P01008ups|ANT3_HUMAN_UPS	49039.1	0.644		Antithrombin-III (Chain 33-464) - Homo sapiens (Human)	1493	46	1.07	113	34902	2+	3066.5	1.015	4.89157	1	K.ELTPEVLQEWLDELEEMMLVVHMPR.F
10	1	UPS1_UPS2|P01008ups|ANT3_HUMAN_UPS	49039.1	0.644		Antithrombin-III (Chain 33-464) - Homo sapiens (Human)	1493	46	1.07	113	34931	2+	2804.57	0.014	4.99185	0.927	R.ITDVIPSEAINELTVLVLVNTIYFK.G
10	1	UPS1_UPS2|P01008ups|ANT3_HUMAN_UPS	49039.1	0.644		Antithrombin-III (Chain 33-464) - Homo sapiens (Human)	1493	46	1.07	113	34998	2+	2291.15	0.013	5.674	1	K.AFLEVNEEGSEAAASTAVVIAGR.S
10	1	UPS1_UPS2|P01008ups|ANT3_HUMAN_UPS	49039.1	0.644		Antithrombin-III (Chain 33-464) - Homo sapiens (Human)	1493	46	1.07	113	35002	3+	2291.15	0.008	3.49169	1	K.AFLEVNEEGSEAAASTAVVIAGR.S
10	1	UPS1_UPS2|P01008ups|ANT3_HUMAN_UPS	49039.1	0.644		Antithrombin-III (Chain 33-464) - Homo sapiens (Human)	1493	46	1.07	113	35086	3+	2804.57	0.01	3.56561	1	R.ITDVIPSEAINELTVLVLVNTIYFK.G
10	1	UPS1_UPS2|P01008ups|ANT3_HUMAN_UPS	49039.1	0.644		Antithrombin-III (Chain 33-464) - Homo sapiens (Human)	1493	46	1.07	113	35120	2+	2804.57	1.023	8.2009	1	R.ITDVIPSEAINELTVLVLVNTIYFK.G
10	1	UPS1_UPS2|P01008ups|ANT3_HUMAN_UPS	49039.1	0.644		Antithrombin-III (Chain 33-464) - Homo sapiens (Human)	1493	46	1.07	113	35196	2+	2291.15	0.01	4.36462	1	K.AFLEVNEEGSEAAASTAVVIAGR.S
10	1	UPS1_UPS2|P01008ups|ANT3_HUMAN_UPS	49039.1	0.644		Antithrombin-III (Chain 33-464) - Homo sapiens (Human)	1493	46	1.07	113	35262	3+	2804.57	0.016	5.70497	1	R.ITDVIPSEAINELTVLVLVNTIYFK.G
10	1	UPS1_UPS2|P01008ups|ANT3_HUMAN_UPS	49039.1	0.644		Antithrombin-III (Chain 33-464) - Homo sapiens (Human)	1493	46	1.07	113	35299	2+	2804.57	0.007	2.49593	0.9999	R.ITDVIPSEAINELTVLVLVNTIYFK.G
10	1	UPS1_UPS2|P01008ups|ANT3_HUMAN_UPS	49039.1	0.644		Antithrombin-III (Chain 33-464) - Homo sapiens (Human)	1493	46	1.07	113	35426	3+	2804.57	0.013	4.63529	1	R.ITDVIPSEAINELTVLVLVNTIYFK.G
10	1	UPS1_UPS2|P01008ups|ANT3_HUMAN_UPS	49039.1	0.644		Antithrombin-III (Chain 33-464) - Homo sapiens (Human)	1493	46	1.07	113	35463	2+	2804.57	0.014	4.99185	1	R.ITDVIPSEAINELTVLVLVNTIYFK.G
10	1	UPS1_UPS2|P01008ups|ANT3_HUMAN_UPS	49039.1	0.644		Antithrombin-III (Chain 33-464) - Homo sapiens (Human)	1493	46	1.07	113	35465	2+	2291.15	0.008	3.49169	1	K.AFLEVNEEGSEAAASTAVVIAGR.S
10	1	UPS1_UPS2|P01008ups|ANT3_HUMAN_UPS	49039.1	0.644		Antithrombin-III (Chain 33-464) - Homo sapiens (Human)	1493	46	1.07	113	35560	3+	2291.15	0.016	6.98339	1	K.AFLEVNEEGSEAAASTAVVIAGR.S
10	1	UPS1_UPS2|P01008ups|ANT3_HUMAN_UPS	49039.1	0.644		Antithrombin-III (Chain 33-464) - Homo sapiens (Human)	1493	46	1.07	113	35581	3+	2804.57	0.013	4.63529	1	R.ITDVIPSEAINELTVLVLVNTIYFK.G
10	1	UPS1_UPS2|P01008ups|ANT3_HUMAN_UPS	49039.1	0.644		Antithrombin-III (Chain 33-464) - Homo sapiens (Human)	1493	46	1.07	113	35615	2+	2804.57	0.017	6.06154	0.9997	R.ITDVIPSEAINELTVLVLVNTIYFK.G
10	1	UPS1_UPS2|P01008ups|ANT3_HUMAN_UPS	49039.1	0.644		Antithrombin-III (Chain 33-464) - Homo sapiens (Human)	1493	46	1.07	113	35668	2+	2291.15	0.011	4.80108	1	K.AFLEVNEEGSEAAASTAVVIAGR.S
10	1	UPS1_UPS2|P01008ups|ANT3_HUMAN_UPS	49039.1	0.644		Antithrombin-III (Chain 33-464) - Homo sapiens (Human)	1493	46	1.07	113	35734	3+	2804.57	0.012	4.27873	1	R.ITDVIPSEAINELTVLVLVNTIYFK.G
10	1	UPS1_UPS2|P01008ups|ANT3_HUMAN_UPS	49039.1	0.644		Antithrombin-III (Chain 33-464) - Homo sapiens (Human)	1493	46	1.07	113	35769	2+	2804.57	0.012	4.27873	1	R.ITDVIPSEAINELTVLVLVNTIYFK.G
10	1	UPS1_UPS2|P01008ups|ANT3_HUMAN_UPS	49039.1	0.644		Antithrombin-III (Chain 33-464) - Homo sapiens (Human)	1493	46	1.07	113	35770	3+	2291.15	0.011	4.80108	1	K.AFLEVNEEGSEAAASTAVVIAGR.S
10	1	UPS1_UPS2|P01008ups|ANT3_HUMAN_UPS	49039.1	0.644		Antithrombin-III (Chain 33-464) - Homo sapiens (Human)	1493	46	1.07	113	35822	2+	2291.15	0.013	5.674	1	K.AFLEVNEEGSEAAASTAVVIAGR.S
10	1	UPS1_UPS2|P01008ups|ANT3_HUMAN_UPS	49039.1	0.644		Antithrombin-III (Chain 33-464) - Homo sapiens (Human)	1493	46	1.07	113	35859	3+	3066.5	1.031	10.1093	0.6862	K.ELTPEVLQEWLDELEEMMLVVHMPR.F
10	1	UPS1_UPS2|P01008ups|ANT3_HUMAN_UPS	49039.1	0.644		Antithrombin-III (Chain 33-464) - Homo sapiens (Human)	1493	46	1.07	113	35877	3+	2804.57	0.013	4.63529	1	R.ITDVIPSEAINELTVLVLVNTIYFK.G
10	1	UPS1_UPS2|P01008ups|ANT3_HUMAN_UPS	49039.1	0.644		Antithrombin-III (Chain 33-464) - Homo sapiens (Human)	1493	46	1.07	113	35912	2+	2804.57	0.017	6.06154	1	R.ITDVIPSEAINELTVLVLVNTIYFK.G
10	1	UPS1_UPS2|P01008ups|ANT3_HUMAN_UPS	49039.1	0.644		Antithrombin-III (Chain 33-464) - Homo sapiens (Human)	1493	46	1.07	113	35913	3+	2291.15	0.012	5.23754	1	K.AFLEVNEEGSEAAASTAVVIAGR.S
10	1	UPS1_UPS2|P01008ups|ANT3_HUMAN_UPS	49039.1	0.644		Antithrombin-III (Chain 33-464) - Homo sapiens (Human)	1493	46	1.07	113	36001	3+	3066.5	1.028	9.13094	0.8975	K.ELTPEVLQEWLDELEEMMLVVHMPR.F
10	1	UPS1_UPS2|P01008ups|ANT3_HUMAN_UPS	49039.1	0.644		Antithrombin-III (Chain 33-464) - Homo sapiens (Human)	1493	46	1.07	113	36020	3+	2804.57	0.016	5.70497	1	R.ITDVIPSEAINELTVLVLVNTIYFK.G
10	1	UPS1_UPS2|P01008ups|ANT3_HUMAN_UPS	49039.1	0.644		Antithrombin-III (Chain 33-464) - Homo sapiens (Human)	1493	46	1.07	113	36055	2+	2804.57	0.018	6.4181	0.9983	R.ITDVIPSEAINELTVLVLVNTIYFK.G
10	1	UPS1_UPS2|P01008ups|ANT3_HUMAN_UPS	49039.1	0.644		Antithrombin-III (Chain 33-464) - Homo sapiens (Human)	1493	46	1.07	113	36056	2+	2291.15	0.012	5.23754	1	K.AFLEVNEEGSEAAASTAVVIAGR.S
10	1	UPS1_UPS2|P01008ups|ANT3_HUMAN_UPS	49039.1	0.644		Antithrombin-III (Chain 33-464) - Homo sapiens (Human)	1493	46	1.07	113	36163	3+	2804.57	0.015	5.34841	1	R.ITDVIPSEAINELTVLVLVNTIYFK.G
10	1	UPS1_UPS2|P01008ups|ANT3_HUMAN_UPS	49039.1	0.644		Antithrombin-III (Chain 33-464) - Homo sapiens (Human)	1493	46	1.07	113	36198	2+	2804.57	1.023	8.2009	1	R.ITDVIPSEAINELTVLVLVNTIYFK.G
10	1	UPS1_UPS2|P01008ups|ANT3_HUMAN_UPS	49039.1	0.644		Antithrombin-III (Chain 33-464) - Homo sapiens (Human)	1493	46	1.07	113	36199	2+	2291.15	0.012	5.23754	1	K.AFLEVNEEGSEAAASTAVVIAGR.S
10	1	UPS1_UPS2|P01008ups|ANT3_HUMAN_UPS	49039.1	0.644		Antithrombin-III (Chain 33-464) - Homo sapiens (Human)	1493	46	1.07	113	36306	3+	2804.57	0.013	4.63529	1	R.ITDVIPSEAINELTVLVLVNTIYFK.G
10	1	UPS1_UPS2|P01008ups|ANT3_HUMAN_UPS	49039.1	0.644		Antithrombin-III (Chain 33-464) - Homo sapiens (Human)	1493	46	1.07	113	36341	2+	2804.57	0.022	7.84434	1	R.ITDVIPSEAINELTVLVLVNTIYFK.G
10	1	UPS1_UPS2|P01008ups|ANT3_HUMAN_UPS	49039.1	0.644		Antithrombin-III (Chain 33-464) - Homo sapiens (Human)	1493	46	1.07	113	36394	2+	2291.15	0.012	5.23754	1	K.AFLEVNEEGSEAAASTAVVIAGR.S
10	1	UPS1_UPS2|P01008ups|ANT3_HUMAN_UPS	49039.1	0.644		Antithrombin-III (Chain 33-464) - Homo sapiens (Human)	1493	46	1.07	113	36442	3+	3066.5	1.04	13.0442	0.8675	K.ELTPEVLQEWLDELEEMMLVVHMPR.F
10	1	UPS1_UPS2|P01008ups|ANT3_HUMAN_UPS	49039.1	0.644		Antithrombin-III (Chain 33-464) - Homo sapiens (Human)	1493	46	1.07	113	36449	3+	2804.57	0.014	4.99185	1	R.ITDVIPSEAINELTVLVLVNTIYFK.G
10	1	UPS1_UPS2|P01008ups|ANT3_HUMAN_UPS	49039.1	0.644		Antithrombin-III (Chain 33-464) - Homo sapiens (Human)	1493	46	1.07	113	36484	2+	2804.57	0.014	4.99185	0.9995	R.ITDVIPSEAINELTVLVLVNTIYFK.G
10	1	UPS1_UPS2|P01008ups|ANT3_HUMAN_UPS	49039.1	0.644		Antithrombin-III (Chain 33-464) - Homo sapiens (Human)	1493	46	1.07	113	36584	3+	3066.5	0.016	5.21768	0.9449	K.ELTPEVLQEWLDELEEMMLVVHMPR.F
10	1	UPS1_UPS2|P01008ups|ANT3_HUMAN_UPS	49039.1	0.644		Antithrombin-III (Chain 33-464) - Homo sapiens (Human)	1493	46	1.07	113	36592	3+	2804.57	0.014	4.99185	1	R.ITDVIPSEAINELTVLVLVNTIYFK.G
10	1	UPS1_UPS2|P01008ups|ANT3_HUMAN_UPS	49039.1	0.644		Antithrombin-III (Chain 33-464) - Homo sapiens (Human)	1493	46	1.07	113	36603	2+	2291.15	0.011	4.80108	1	K.AFLEVNEEGSEAAASTAVVIAGR.S
10	1	UPS1_UPS2|P01008ups|ANT3_HUMAN_UPS	49039.1	0.644		Antithrombin-III (Chain 33-464) - Homo sapiens (Human)	1493	46	1.07	113	36627	2+	2804.57	0.011	3.92217	1	R.ITDVIPSEAINELTVLVLVNTIYFK.G
10	1	UPS1_UPS2|P01008ups|ANT3_HUMAN_UPS	49039.1	0.644		Antithrombin-III (Chain 33-464) - Homo sapiens (Human)	1493	46	1.07	113	36735	3+	2804.57	0.015	5.34841	1	R.ITDVIPSEAINELTVLVLVNTIYFK.G
10	1	UPS1_UPS2|P01008ups|ANT3_HUMAN_UPS	49039.1	0.644		Antithrombin-III (Chain 33-464) - Homo sapiens (Human)	1493	46	1.07	113	36771	2+	2804.57	0.015	5.34841	0.9999	R.ITDVIPSEAINELTVLVLVNTIYFK.G
10	1	UPS1_UPS2|P01008ups|ANT3_HUMAN_UPS	49039.1	0.644		Antithrombin-III (Chain 33-464) - Homo sapiens (Human)	1493	46	1.07	113	36772	2+	2291.15	0.016	6.98339	1	K.AFLEVNEEGSEAAASTAVVIAGR.S
10	1	UPS1_UPS2|P01008ups|ANT3_HUMAN_UPS	49039.1	0.644		Antithrombin-III (Chain 33-464) - Homo sapiens (Human)	1493	46	1.07	113	36869	3+	3066.5	0.038	12.392	0.9975	K.ELTPEVLQEWLDELEEMMLVVHMPR.F
10	1	UPS1_UPS2|P01008ups|ANT3_HUMAN_UPS	49039.1	0.644		Antithrombin-III (Chain 33-464) - Homo sapiens (Human)	1493	46	1.07	113	36878	3+	2804.57	0.014	4.99185	1	R.ITDVIPSEAINELTVLVLVNTIYFK.G
10	1	UPS1_UPS2|P01008ups|ANT3_HUMAN_UPS	49039.1	0.644		Antithrombin-III (Chain 33-464) - Homo sapiens (Human)	1493	46	1.07	113	36903	2+	2804.57	0.017	6.06154	1	R.ITDVIPSEAINELTVLVLVNTIYFK.G
10	1	UPS1_UPS2|P01008ups|ANT3_HUMAN_UPS	49039.1	0.644		Antithrombin-III (Chain 33-464) - Homo sapiens (Human)	1493	46	1.07	113	36912	2+	2291.15	0.008	3.49169	1	K.AFLEVNEEGSEAAASTAVVIAGR.S
10	1	UPS1_UPS2|P01008ups|ANT3_HUMAN_UPS	49039.1	0.644		Antithrombin-III (Chain 33-464) - Homo sapiens (Human)	1493	46	1.07	113	37021	3+	2804.57	0.014	4.99185	1	R.ITDVIPSEAINELTVLVLVNTIYFK.G
10	1	UPS1_UPS2|P01008ups|ANT3_HUMAN_UPS	49039.1	0.644		Antithrombin-III (Chain 33-464) - Homo sapiens (Human)	1493	46	1.07	113	37045	2+	2804.57	0.015	5.34841	1	R.ITDVIPSEAINELTVLVLVNTIYFK.G
10	1	UPS1_UPS2|P01008ups|ANT3_HUMAN_UPS	49039.1	0.644		Antithrombin-III (Chain 33-464) - Homo sapiens (Human)	1493	46	1.07	113	37056	2+	2291.15	0.011	4.80108	1	K.AFLEVNEEGSEAAASTAVVIAGR.S
10	1	UPS1_UPS2|P01008ups|ANT3_HUMAN_UPS	49039.1	0.644		Antithrombin-III (Chain 33-464) - Homo sapiens (Human)	1493	46	1.07	113	37186	3+	2291.15	0.011	4.80108	1	K.AFLEVNEEGSEAAASTAVVIAGR.S
10	1	UPS1_UPS2|P01008ups|ANT3_HUMAN_UPS	49039.1	0.644		Antithrombin-III (Chain 33-464) - Homo sapiens (Human)	1493	46	1.07	113	37201	2+	2804.57	0.026	9.27058	0.9978	R.ITDVIPSEAINELTVLVLVNTIYFK.G
10	1	UPS1_UPS2|P01008ups|ANT3_HUMAN_UPS	49039.1	0.644		Antithrombin-III (Chain 33-464) - Homo sapiens (Human)	1493	46	1.07	113	37211	2+	2291.15	0.012	5.23754	1	K.AFLEVNEEGSEAAASTAVVIAGR.S
10	1	UPS1_UPS2|P01008ups|ANT3_HUMAN_UPS	49039.1	0.644		Antithrombin-III (Chain 33-464) - Homo sapiens (Human)	1493	46	1.07	113	37359	3+	2291.15	0.013	5.674	1	K.AFLEVNEEGSEAAASTAVVIAGR.S
10	1	UPS1_UPS2|P01008ups|ANT3_HUMAN_UPS	49039.1	0.644		Antithrombin-III (Chain 33-464) - Homo sapiens (Human)	1493	46	1.07	113	37382	2+	2291.15	0.023	10.0386	1	K.AFLEVNEEGSEAAASTAVVIAGR.S
10	1	UPS1_UPS2|P01008ups|ANT3_HUMAN_UPS	49039.1	0.644		Antithrombin-III (Chain 33-464) - Homo sapiens (Human)	1493	46	1.07	113	37523	3+	2291.15	0.019	8.29278	1	K.AFLEVNEEGSEAAASTAVVIAGR.S
10	1	UPS1_UPS2|P01008ups|ANT3_HUMAN_UPS	49039.1	0.644		Antithrombin-III (Chain 33-464) - Homo sapiens (Human)	1493	46	1.07	113	37776	3+	2291.15	0.01	4.36462	0.9864	K.AFLEVNEEGSEAAASTAVVIAGR.S
10	1	UPS1_UPS2|P01008ups|ANT3_HUMAN_UPS	49039.1	0.644		Antithrombin-III (Chain 33-464) - Homo sapiens (Human)	1493	46	1.07	113	4876	2+	850.405	0.003	3.52773	0.7007	K.FSPENTR.K
10	1	UPS1_UPS2|P01008ups|ANT3_HUMAN_UPS	49039.1	0.644		Antithrombin-III (Chain 33-464) - Homo sapiens (Human)	1493	46	1.07	113	5226	3+	2002.97	0.014	6.98963	0.9997	K.KATEDEGSEQKIPEATNR.R
10	1	UPS1_UPS2|P01008ups|ANT3_HUMAN_UPS	49039.1	0.644		Antithrombin-III (Chain 33-464) - Homo sapiens (Human)	1493	46	1.07	113	5315	2+	2002.97	0.014	6.98963	1	K.KATEDEGSEQKIPEATNR.R
10	1	UPS1_UPS2|P01008ups|ANT3_HUMAN_UPS	49039.1	0.644		Antithrombin-III (Chain 33-464) - Homo sapiens (Human)	1493	46	1.07	113	5384	3+	2002.97	0.009	4.49333	1	K.KATEDEGSEQKIPEATNR.R
10	1	UPS1_UPS2|P01008ups|ANT3_HUMAN_UPS	49039.1	0.644		Antithrombin-III (Chain 33-464) - Homo sapiens (Human)	1493	46	1.07	113	6075	2+	1874.87	0.012	6.40043	0.9983	K.ATEDEGSEQKIPEATNR.R
10	1	UPS1_UPS2|P01008ups|ANT3_HUMAN_UPS	49039.1	0.644		Antithrombin-III (Chain 33-464) - Homo sapiens (Human)	1493	46	1.07	113	6115	3+	1454.76	1.014	9.62357	0.9972	-.HGSPVDIC'TAKPR.D	135830880	145047248
10	1	UPS1_UPS2|P01008ups|ANT3_HUMAN_UPS	49039.1	0.644		Antithrombin-III (Chain 33-464) - Homo sapiens (Human)	1493	46	1.07	113	6120	2+	1454.76	-1.008	5.49919	0.9891	-.HGSPVDIC'TAKPR.D	42443144	50327796
10	1	UPS1_UPS2|P01008ups|ANT3_HUMAN_UPS	49039.1	0.644		Antithrombin-III (Chain 33-464) - Homo sapiens (Human)	1493	46	1.07	113	6245	2+	1874.87	0.009	4.80033	1	K.ATEDEGSEQKIPEATNR.R
10	1	UPS1_UPS2|P01008ups|ANT3_HUMAN_UPS	49039.1	0.644		Antithrombin-III (Chain 33-464) - Homo sapiens (Human)	1493	46	1.07	113	6299	2+	1451.74	1.011	7.5771	1	-.HGSPVDICTAKPR.D	7031801	6630340
10	1	UPS1_UPS2|P01008ups|ANT3_HUMAN_UPS	49039.1	0.644		Antithrombin-III (Chain 33-464) - Homo sapiens (Human)	1493	46	1.07	113	6933	2+	1783.7	-0.003	1.6819	1	K.ADGESC'SASMM"YQEGK.F	4.0051e+06	4526812
10	1	UPS1_UPS2|P01008ups|ANT3_HUMAN_UPS	49039.1	0.644		Antithrombin-III (Chain 33-464) - Homo sapiens (Human)	1493	46	1.07	113	6974	2+	1780.68	0.011	6.17741	1	K.ADGESCSASMM"YQEGK.F	4005102	4460009
10	1	UPS1_UPS2|P01008ups|ANT3_HUMAN_UPS	49039.1	0.644		Antithrombin-III (Chain 33-464) - Homo sapiens (Human)	1493	46	1.07	113	7496	2+	1780.68	0.007	3.93108	1	K.ADGESCSASM"MYQEGK.F	4866761	4.70943e+06
10	1	UPS1_UPS2|P01008ups|ANT3_HUMAN_UPS	49039.1	0.644		Antithrombin-III (Chain 33-464) - Homo sapiens (Human)	1493	46	1.07	113	8345	2+	1126.66	0.005	4.4379	0.9831	K.SKLPGIVAEGR.D
10	1	UPS1_UPS2|P01008ups|ANT3_HUMAN_UPS	49039.1	0.644		Antithrombin-III (Chain 33-464) - Homo sapiens (Human)	1493	46	1.07	113	9265	2+	1764.69	0.011	6.2334	1	K.ADGESCSASMMYQEGK.F	342046	232449
10	1	UPS1_UPS2|P01008ups|ANT3_HUMAN_UPS	49039.1	0.644		Antithrombin-III (Chain 33-464) - Homo sapiens (Human)	1493	46	1.07	113	9410	2+	1767.71	-0.001	0.565705	1	K.ADGESC'SASMMYQEGK.F	238363264	254574800
10	1	UPS1_UPS2|P01008ups|ANT3_HUMAN_UPS	49039.1	0.644		Antithrombin-III (Chain 33-464) - Homo sapiens (Human)	1493	46	1.07	113	9538	3+	1767.71	0.009	5.09134	1	K.ADGESC'SASMMYQEGK.F	12245001	13348732
10	1	UPS1_UPS2|P01008ups|ANT3_HUMAN_UPS	49039.1	0.644		Antithrombin-III (Chain 33-464) - Homo sapiens (Human)	1493	46	1.07	113	9578	2+	1767.71	0.007	3.95993	1	K.ADGESC'SASMMYQEGK.F	241492016	256540688
10	1	UPS1_UPS2|P01008ups|ANT3_HUMAN_UPS	49039.1	0.644		Antithrombin-III (Chain 33-464) - Homo sapiens (Human)	1493	46	1.07	113	9702	2+	1764.69	0.011	6.2334	1	K.ADGESCSASMMYQEGK.F	55303592	58342828
10	1	UPS1_UPS2|P01008ups|ANT3_HUMAN_UPS	49039.1	0.644		Antithrombin-III (Chain 33-464) - Homo sapiens (Human)	1493	46	1.07	113	9742	2+	911.531	0.004	4.38822	1	K.LPGIVAEGR.D
10	1	UPS1_UPS2|P01008ups|ANT3_HUMAN_UPS	49039.1	0.644		Antithrombin-III (Chain 33-464) - Homo sapiens (Human)	1493	46	1.07	113	9760	2+	1767.71	0.007	3.95993	1	K.ADGESC'SASMMYQEGK.F	19274646	20037078
10	1	UPS1_UPS2|P01008ups|ANT3_HUMAN_UPS	49039.1	0.644		Antithrombin-III (Chain 33-464) - Homo sapiens (Human)	1493	46	1.07	113	9923	2+	911.531	0.003	3.29117	1	K.LPGIVAEGR.D
10	1	UPS1_UPS2|P01008ups|ANT3_HUMAN_UPS	49039.1	0.644		Antithrombin-III (Chain 33-464) - Homo sapiens (Human)	1493	46	1.07	113	10104	2+	911.531	0.004	4.38822	1	K.LPGIVAEGR.D
10	1	UPS1_UPS2|P01008ups|ANT3_HUMAN_UPS	49039.1	0.644		Antithrombin-III (Chain 33-464) - Homo sapiens (Human)	1493	46	1.07	113	11200	2+	1767.71	0.088	49.782	0.8276	K.ADGESC'SASMMYQEGK.F
10	1	UPS1_UPS2|P01008ups|ANT3_HUMAN_UPS	49039.1	0.644		Antithrombin-III (Chain 33-464) - Homo sapiens (Human)	1493	46	1.07	113	11723	2+	908.472	0.004	4.403	0.6379	R.IEDGFSLK.E
10	1	UPS1_UPS2|P01008ups|ANT3_HUMAN_UPS	49039.1	0.644		Antithrombin-III (Chain 33-464) - Homo sapiens (Human)	1493	46	1.07	113	12637	3+	1309.61	0.005	3.81794	0.9815	R.DDLYVSDAFHK.A
10	1	UPS1_UPS2|P01008ups|ANT3_HUMAN_UPS	49039.1	0.644		Antithrombin-III (Chain 33-464) - Homo sapiens (Human)	1493	46	1.07	113	12760	2+	1309.61	0.006	4.58153	1	R.DDLYVSDAFHK.A
10	1	UPS1_UPS2|P01008ups|ANT3_HUMAN_UPS	49039.1	0.644		Antithrombin-III (Chain 33-464) - Homo sapiens (Human)	1493	46	1.07	113	12804	3+	1309.61	0.005	3.81794	0.7237	R.DDLYVSDAFHK.A
10	1	UPS1_UPS2|P01008ups|ANT3_HUMAN_UPS	49039.1	0.644		Antithrombin-III (Chain 33-464) - Homo sapiens (Human)	1493	46	1.07	113	14272	2+	1528.74	0.013	8.50372	1	R.FATTFYQHLADSK.N
10	1	UPS1_UPS2|P01008ups|ANT3_HUMAN_UPS	49039.1	0.644		Antithrombin-III (Chain 33-464) - Homo sapiens (Human)	1493	46	1.07	113	14441	3+	1528.74	0.007	4.57893	0.9466	R.FATTFYQHLADSK.N
10	1	UPS1_UPS2|P01008ups|ANT3_HUMAN_UPS	49039.1	0.644		Antithrombin-III (Chain 33-464) - Homo sapiens (Human)	1493	46	1.07	113	14452	2+	1528.74	0.008	5.23306	1	R.FATTFYQHLADSK.N
10	1	UPS1_UPS2|P01008ups|ANT3_HUMAN_UPS	49039.1	0.644		Antithrombin-III (Chain 33-464) - Homo sapiens (Human)	1493	46	1.07	113	14901	2+	1528.74	0.006	3.92479	0.9956	R.FATTFYQHLADSK.N
10	1	UPS1_UPS2|P01008ups|ANT3_HUMAN_UPS	49039.1	0.644		Antithrombin-III (Chain 33-464) - Homo sapiens (Human)	1493	46	1.07	113	16210	3+	1211.64	0.007	5.77728	0.9983	R.FRIEDGFSLK.E
10	1	UPS1_UPS2|P01008ups|ANT3_HUMAN_UPS	49039.1	0.644		Antithrombin-III (Chain 33-464) - Homo sapiens (Human)	1493	46	1.07	113	16831	2+	1586.89	-0.047	29.6177	0.9897	R.RVAEGTQVLELPFK.G
10	1	UPS1_UPS2|P01008ups|ANT3_HUMAN_UPS	49039.1	0.644		Antithrombin-III (Chain 33-464) - Homo sapiens (Human)	1493	46	1.07	113	16835	3+	1586.89	1.005	3.15082	1	R.RVAEGTQVLELPFK.G
10	1	UPS1_UPS2|P01008ups|ANT3_HUMAN_UPS	49039.1	0.644		Antithrombin-III (Chain 33-464) - Homo sapiens (Human)	1493	46	1.07	113	17005	2+	1340.66	0.006	4.4754	1	K.TSDQIHFFFAK.L
10	1	UPS1_UPS2|P01008ups|ANT3_HUMAN_UPS	49039.1	0.644		Antithrombin-III (Chain 33-464) - Homo sapiens (Human)	1493	46	1.07	113	17242	2+	1232.73	0.006	4.86726	0.8288	K.ANRPFLVFIR.E
10	1	UPS1_UPS2|P01008ups|ANT3_HUMAN_UPS	49039.1	0.644		Antithrombin-III (Chain 33-464) - Homo sapiens (Human)	1493	46	1.07	113	17424	2+	1232.73	0.007	5.67847	0.8822	K.ANRPFLVFIR.E
10	1	UPS1_UPS2|P01008ups|ANT3_HUMAN_UPS	49039.1	0.644		Antithrombin-III (Chain 33-464) - Homo sapiens (Human)	1493	46	1.07	113	17477	3+	1232.73	0.006	4.86726	1	K.ANRPFLVFIR.E
10	1	UPS1_UPS2|P01008ups|ANT3_HUMAN_UPS	49039.1	0.644		Antithrombin-III (Chain 33-464) - Homo sapiens (Human)	1493	46	1.07	113	19498	2+	1668.92	0.009	5.3927	1	K.GDDITMVLILPKPEK.S
10	1	UPS1_UPS2|P01008ups|ANT3_HUMAN_UPS	49039.1	0.644		Antithrombin-III (Chain 33-464) - Homo sapiens (Human)	1493	46	1.07	113	19584	3+	1668.92	0.008	4.79351	0.9988	K.GDDITMVLILPKPEK.S
10	1	UPS1_UPS2|P01008ups|ANT3_HUMAN_UPS	49039.1	0.644		Antithrombin-III (Chain 33-464) - Homo sapiens (Human)	1493	46	1.07	113	19684	2+	1668.92	0.008	4.79351	1	K.GDDITMVLILPKPEK.S
10	1	UPS1_UPS2|P01008ups|ANT3_HUMAN_UPS	49039.1	0.644		Antithrombin-III (Chain 33-464) - Homo sapiens (Human)	1493	46	1.07	113	19698	2+	1405.75	1.002	1.42273	0.9983	R.EVPLNTIIFM"GR.V
10	1	UPS1_UPS2|P01008ups|ANT3_HUMAN_UPS	49039.1	0.644		Antithrombin-III (Chain 33-464) - Homo sapiens (Human)	1493	46	1.07	113	19772	3+	1668.92	0.007	4.19432	0.9973	K.GDDITMVLILPKPEK.S
10	1	UPS1_UPS2|P01008ups|ANT3_HUMAN_UPS	49039.1	0.644		Antithrombin-III (Chain 33-464) - Homo sapiens (Human)	1493	46	1.07	113	19872	2+	1668.92	0.014	8.38864	0.9997	K.GDDITMVLILPKPEK.S
10	1	UPS1_UPS2|P01008ups|ANT3_HUMAN_UPS	49039.1	0.644		Antithrombin-III (Chain 33-464) - Homo sapiens (Human)	1493	46	1.07	113	19977	3+	1668.92	0.009	5.3927	0.9903	K.GDDITMVLILPKPEK.S
10	1	UPS1_UPS2|P01008ups|ANT3_HUMAN_UPS	49039.1	0.644		Antithrombin-III (Chain 33-464) - Homo sapiens (Human)	1493	46	1.07	113	20062	2+	1668.92	0.008	4.79351	0.9987	K.GDDITMVLILPKPEK.S
10	1	UPS1_UPS2|P01008ups|ANT3_HUMAN_UPS	49039.1	0.644		Antithrombin-III (Chain 33-464) - Homo sapiens (Human)	1493	46	1.07	113	20301	2+	1668.92	1.011	6.59107	0.9999	K.GDDITMVLILPKPEK.S
10	1	UPS1_UPS2|P01008ups|ANT3_HUMAN_UPS	49039.1	0.644		Antithrombin-III (Chain 33-464) - Homo sapiens (Human)	1493	46	1.07	113	20322	2+	2291.15	0.015	6.54693	1	K.AFLEVNEEGSEAAASTAVVIAGR.S
10	1	UPS1_UPS2|P01008ups|ANT3_HUMAN_UPS	49039.1	0.644		Antithrombin-III (Chain 33-464) - Homo sapiens (Human)	1493	46	1.07	113	20509	2+	2291.15	0.01	4.36462	1	K.AFLEVNEEGSEAAASTAVVIAGR.S
10	1	UPS1_UPS2|P01008ups|ANT3_HUMAN_UPS	49039.1	0.644		Antithrombin-III (Chain 33-464) - Homo sapiens (Human)	1493	46	1.07	113	20607	3+	2291.15	0.012	5.23754	1	K.AFLEVNEEGSEAAASTAVVIAGR.S
10	1	UPS1_UPS2|P01008ups|ANT3_HUMAN_UPS	49039.1	0.644		Antithrombin-III (Chain 33-464) - Homo sapiens (Human)	1493	46	1.07	113	20696	2+	2291.15	0.013	5.674	1	K.AFLEVNEEGSEAAASTAVVIAGR.S
10	1	UPS1_UPS2|P01008ups|ANT3_HUMAN_UPS	49039.1	0.644		Antithrombin-III (Chain 33-464) - Homo sapiens (Human)	1493	46	1.07	113	20794	3+	2291.15	0.012	5.23754	1	K.AFLEVNEEGSEAAASTAVVIAGR.S
10	1	UPS1_UPS2|P01008ups|ANT3_HUMAN_UPS	49039.1	0.644		Antithrombin-III (Chain 33-464) - Homo sapiens (Human)	1493	46	1.07	113	20883	2+	2291.15	0.014	6.11047	1	K.AFLEVNEEGSEAAASTAVVIAGR.S
10	1	UPS1_UPS2|P01008ups|ANT3_HUMAN_UPS	49039.1	0.644		Antithrombin-III (Chain 33-464) - Homo sapiens (Human)	1493	46	1.07	113	21047	3+	2291.15	0.011	4.80108	0.9999	K.AFLEVNEEGSEAAASTAVVIAGR.S
10	1	UPS1_UPS2|P01008ups|ANT3_HUMAN_UPS	49039.1	0.644		Antithrombin-III (Chain 33-464) - Homo sapiens (Human)	1493	46	1.07	113	21070	2+	2291.15	0.013	5.674	1	K.AFLEVNEEGSEAAASTAVVIAGR.S
10	1	UPS1_UPS2|P01008ups|ANT3_HUMAN_UPS	49039.1	0.644		Antithrombin-III (Chain 33-464) - Homo sapiens (Human)	1493	46	1.07	113	21259	2+	2291.15	0.012	5.23754	1	K.AFLEVNEEGSEAAASTAVVIAGR.S
10	1	UPS1_UPS2|P01008ups|ANT3_HUMAN_UPS	49039.1	0.644		Antithrombin-III (Chain 33-464) - Homo sapiens (Human)	1493	46	1.07	113	21444	2+	2291.15	0.014	6.11047	1	K.AFLEVNEEGSEAAASTAVVIAGR.S
10	1	UPS1_UPS2|P01008ups|ANT3_HUMAN_UPS	49039.1	0.644		Antithrombin-III (Chain 33-464) - Homo sapiens (Human)	1493	46	1.07	113	21467	3+	2291.15	0.009	3.92816	1	K.AFLEVNEEGSEAAASTAVVIAGR.S
10	1	UPS1_UPS2|P01008ups|ANT3_HUMAN_UPS	49039.1	0.644		Antithrombin-III (Chain 33-464) - Homo sapiens (Human)	1493	46	1.07	113	21652	3+	2291.15	0.008	3.49169	1	K.AFLEVNEEGSEAAASTAVVIAGR.S
10	1	UPS1_UPS2|P01008ups|ANT3_HUMAN_UPS	49039.1	0.644		Antithrombin-III (Chain 33-464) - Homo sapiens (Human)	1493	46	1.07	113	21987	3+	2291.15	-0.058	25.3148	0.9998	K.AFLEVNEEGSEAAASTAVVIAGR.S
10	1	UPS1_UPS2|P01008ups|ANT3_HUMAN_UPS	49039.1	0.644		Antithrombin-III (Chain 33-464) - Homo sapiens (Human)	1493	46	1.07	113	22006	2+	2291.15	0.012	5.23754	1	K.AFLEVNEEGSEAAASTAVVIAGR.S
10	1	UPS1_UPS2|P01008ups|ANT3_HUMAN_UPS	49039.1	0.644		Antithrombin-III (Chain 33-464) - Homo sapiens (Human)	1493	46	1.07	113	22172	3+	2291.15	-0.064	27.9336	0.9968	K.AFLEVNEEGSEAAASTAVVIAGR.S
10	1	UPS1_UPS2|P01008ups|ANT3_HUMAN_UPS	49039.1	0.644		Antithrombin-III (Chain 33-464) - Homo sapiens (Human)	1493	46	1.07	113	22191	2+	2291.15	0.011	4.80108	1	K.AFLEVNEEGSEAAASTAVVIAGR.S
10	1	UPS1_UPS2|P01008ups|ANT3_HUMAN_UPS	49039.1	0.644		Antithrombin-III (Chain 33-464) - Homo sapiens (Human)	1493	46	1.07	113	22380	3+	2291.15	0.013	5.674	0.9855	K.AFLEVNEEGSEAAASTAVVIAGR.S
10	1	UPS1_UPS2|P01008ups|ANT3_HUMAN_UPS	49039.1	0.644		Antithrombin-III (Chain 33-464) - Homo sapiens (Human)	1493	46	1.07	113	22381	2+	2291.15	0.018	7.85631	1	K.AFLEVNEEGSEAAASTAVVIAGR.S
10	1	UPS1_UPS2|P01008ups|ANT3_HUMAN_UPS	49039.1	0.644		Antithrombin-III (Chain 33-464) - Homo sapiens (Human)	1493	46	1.07	113	22535	2+	1864.9	0.005	2.68111	0.9965	K.EQLQDM"GLVDLFSPEK.S
10	1	UPS1_UPS2|P01008ups|ANT3_HUMAN_UPS	49039.1	0.644		Antithrombin-III (Chain 33-464) - Homo sapiens (Human)	1493	46	1.07	113	22567	3+	2291.15	0.02	8.72924	1	K.AFLEVNEEGSEAAASTAVVIAGR.S
10	1	UPS1_UPS2|P01008ups|ANT3_HUMAN_UPS	49039.1	0.644		Antithrombin-III (Chain 33-464) - Homo sapiens (Human)	1493	46	1.07	113	22569	2+	2291.15	0.021	9.1657	1	K.AFLEVNEEGSEAAASTAVVIAGR.S
10	1	UPS1_UPS2|P01008ups|ANT3_HUMAN_UPS	49039.1	0.644		Antithrombin-III (Chain 33-464) - Homo sapiens (Human)	1493	46	1.07	113	22753	2+	1389.76	0.007	5.03686	0.9987	R.EVPLNTIIFMGR.V
10	1	UPS1_UPS2|P01008ups|ANT3_HUMAN_UPS	49039.1	0.644		Antithrombin-III (Chain 33-464) - Homo sapiens (Human)	1493	46	1.07	113	22757	2+	2291.15	0.013	5.674	1	K.AFLEVNEEGSEAAASTAVVIAGR.S
10	1	UPS1_UPS2|P01008ups|ANT3_HUMAN_UPS	49039.1	0.644		Antithrombin-III (Chain 33-464) - Homo sapiens (Human)	1493	46	1.07	113	22845	2+	1371.75	0.005	3.64499	0.9999	R.E^VPLNTIIFMGR.V
10	1	UPS1_UPS2|P01008ups|ANT3_HUMAN_UPS	49039.1	0.644		Antithrombin-III (Chain 33-464) - Homo sapiens (Human)	1493	46	1.07	113	22880	3+	1389.76	0.007	5.03686	0.9972	R.EVPLNTIIFMGR.V
10	1	UPS1_UPS2|P01008ups|ANT3_HUMAN_UPS	49039.1	0.644		Antithrombin-III (Chain 33-464) - Homo sapiens (Human)	1493	46	1.07	113	22939	2+	1389.76	0.007	5.03686	0.9986	R.EVPLNTIIFMGR.V
10	1	UPS1_UPS2|P01008ups|ANT3_HUMAN_UPS	49039.1	0.644		Antithrombin-III (Chain 33-464) - Homo sapiens (Human)	1493	46	1.07	113	22942	2+	2291.15	0.008	3.49169	1	K.AFLEVNEEGSEAAASTAVVIAGR.S
10	1	UPS1_UPS2|P01008ups|ANT3_HUMAN_UPS	49039.1	0.644		Antithrombin-III (Chain 33-464) - Homo sapiens (Human)	1493	46	1.07	113	23128	2+	2291.15	0.018	7.85631	1	K.AFLEVNEEGSEAAASTAVVIAGR.S
10	1	UPS1_UPS2|P01008ups|ANT3_HUMAN_UPS	49039.1	0.644		Antithrombin-III (Chain 33-464) - Homo sapiens (Human)	1493	46	1.07	113	23206	3+	2291.15	0.012	5.23754	1	K.AFLEVNEEGSEAAASTAVVIAGR.S
10	1	UPS1_UPS2|P01008ups|ANT3_HUMAN_UPS	49039.1	0.644		Antithrombin-III (Chain 33-464) - Homo sapiens (Human)	1493	46	1.07	113	23438	2+	2291.15	0.009	3.92816	1	K.AFLEVNEEGSEAAASTAVVIAGR.S
10	1	UPS1_UPS2|P01008ups|ANT3_HUMAN_UPS	49039.1	0.644		Antithrombin-III (Chain 33-464) - Homo sapiens (Human)	1493	46	1.07	113	23624	2+	2291.15	0.022	9.60216	1	K.AFLEVNEEGSEAAASTAVVIAGR.S
10	1	UPS1_UPS2|P01008ups|ANT3_HUMAN_UPS	49039.1	0.644		Antithrombin-III (Chain 33-464) - Homo sapiens (Human)	1493	46	1.07	113	24191	2+	2291.15	0.007	3.05523	1	K.AFLEVNEEGSEAAASTAVVIAGR.S
10	1	UPS1_UPS2|P01008ups|ANT3_HUMAN_UPS	49039.1	0.644		Antithrombin-III (Chain 33-464) - Homo sapiens (Human)	1493	46	1.07	113	24375	2+	2291.15	0.013	5.674	1	K.AFLEVNEEGSEAAASTAVVIAGR.S
10	1	UPS1_UPS2|P01008ups|ANT3_HUMAN_UPS	49039.1	0.644		Antithrombin-III (Chain 33-464) - Homo sapiens (Human)	1493	46	1.07	113	24515	3+	3236.8	0.011	3.39842	1	R.RVAEGTQVLELPFKGDDITMVLILPKPEK.S
10	1	UPS1_UPS2|P01008ups|ANT3_HUMAN_UPS	49039.1	0.644		Antithrombin-III (Chain 33-464) - Homo sapiens (Human)	1493	46	1.07	113	24936	2+	2291.15	-1.009	3.92816	0.9698	K.AFLEVNEEGSEAAASTAVVIAGR.S
10	1	UPS1_UPS2|P01008ups|ANT3_HUMAN_UPS	49039.1	0.644		Antithrombin-III (Chain 33-464) - Homo sapiens (Human)	1493	46	1.07	113	24950	3+	2291.15	0.004	1.74585	0.9998	K.AFLEVNEEGSEAAASTAVVIAGR.S
10	1	UPS1_UPS2|P01008ups|ANT3_HUMAN_UPS	49039.1	0.644		Antithrombin-III (Chain 33-464) - Homo sapiens (Human)	1493	46	1.07	113	25059	2+	1848.9	1.008	4.32689	1	K.EQLQDMGLVDLFSPEK.S
10	1	UPS1_UPS2|P01008ups|ANT3_HUMAN_UPS	49039.1	0.644		Antithrombin-III (Chain 33-464) - Homo sapiens (Human)	1493	46	1.07	113	25132	2+	2291.15	-0.001	0.436462	1	K.AFLEVNEEGSEAAASTAVVIAGR.S
10	1	UPS1_UPS2|P01008ups|ANT3_HUMAN_UPS	49039.1	0.644		Antithrombin-III (Chain 33-464) - Homo sapiens (Human)	1493	46	1.07	113	25133	3+	2291.15	-0.003	1.30939	1	K.AFLEVNEEGSEAAASTAVVIAGR.S
10	1	UPS1_UPS2|P01008ups|ANT3_HUMAN_UPS	49039.1	0.644		Antithrombin-III (Chain 33-464) - Homo sapiens (Human)	1493	46	1.07	113	25177	3+	1848.9	0.007	3.78603	1	K.EQLQDMGLVDLFSPEK.S
10	1	UPS1_UPS2|P01008ups|ANT3_HUMAN_UPS	49039.1	0.644		Antithrombin-III (Chain 33-464) - Homo sapiens (Human)	1493	46	1.07	113	25227	2+	1848.9	0.009	4.86775	1	K.EQLQDMGLVDLFSPEK.S
10	1	UPS1_UPS2|P01008ups|ANT3_HUMAN_UPS	49039.1	0.644		Antithrombin-III (Chain 33-464) - Homo sapiens (Human)	1493	46	1.07	113	25308	2+	2291.15	0.001	0.436462	1	K.AFLEVNEEGSEAAASTAVVIAGR.S
10	1	UPS1_UPS2|P01008ups|ANT3_HUMAN_UPS	49039.1	0.644		Antithrombin-III (Chain 33-464) - Homo sapiens (Human)	1493	46	1.07	113	25323	3+	2291.15	-1.034	14.8397	0.978	K.AFLEVNEEGSEAAASTAVVIAGR.S
10	1	UPS1_UPS2|P01008ups|ANT3_HUMAN_UPS	49039.1	0.644		Antithrombin-III (Chain 33-464) - Homo sapiens (Human)	1493	46	1.07	113	25350	3+	1848.9	0.009	4.86775	1	K.EQLQDMGLVDLFSPEK.S
10	1	UPS1_UPS2|P01008ups|ANT3_HUMAN_UPS	49039.1	0.644		Antithrombin-III (Chain 33-464) - Homo sapiens (Human)	1493	46	1.07	113	25403	2+	1848.9	0.01	5.40861	1	K.EQLQDMGLVDLFSPEK.S
10	1	UPS1_UPS2|P01008ups|ANT3_HUMAN_UPS	49039.1	0.644		Antithrombin-III (Chain 33-464) - Homo sapiens (Human)	1493	46	1.07	113	25507	3+	2291.15	0.009	3.92816	1	K.AFLEVNEEGSEAAASTAVVIAGR.S
10	1	UPS1_UPS2|P01008ups|ANT3_HUMAN_UPS	49039.1	0.644		Antithrombin-III (Chain 33-464) - Homo sapiens (Human)	1493	46	1.07	113	25663	2+	2291.15	0.009	3.92816	1	K.AFLEVNEEGSEAAASTAVVIAGR.S
10	1	UPS1_UPS2|P01008ups|ANT3_HUMAN_UPS	49039.1	0.644		Antithrombin-III (Chain 33-464) - Homo sapiens (Human)	1493	46	1.07	113	25729	3+	2291.15	0.013	5.674	0.998	K.AFLEVNEEGSEAAASTAVVIAGR.S
10	1	UPS1_UPS2|P01008ups|ANT3_HUMAN_UPS	49039.1	0.644		Antithrombin-III (Chain 33-464) - Homo sapiens (Human)	1493	46	1.07	113	25841	2+	2291.15	-0.016	6.98339	1	K.AFLEVNEEGSEAAASTAVVIAGR.S
10	1	UPS1_UPS2|P01008ups|ANT3_HUMAN_UPS	49039.1	0.644		Antithrombin-III (Chain 33-464) - Homo sapiens (Human)	1493	46	1.07	113	26011	2+	2291.15	-0.003	1.30939	1	K.AFLEVNEEGSEAAASTAVVIAGR.S
10	1	UPS1_UPS2|P01008ups|ANT3_HUMAN_UPS	49039.1	0.644		Antithrombin-III (Chain 33-464) - Homo sapiens (Human)	1493	46	1.07	113	26012	3+	2291.15	0.005	2.18231	0.9983	K.AFLEVNEEGSEAAASTAVVIAGR.S
10	1	UPS1_UPS2|P01008ups|ANT3_HUMAN_UPS	49039.1	0.644		Antithrombin-III (Chain 33-464) - Homo sapiens (Human)	1493	46	1.07	113	26160	2+	3080.7	0.01	3.24602	1	R.VAEGTQVLELPFKGDDITMVLILPKPEK.S
10	1	UPS1_UPS2|P01008ups|ANT3_HUMAN_UPS	49039.1	0.644		Antithrombin-III (Chain 33-464) - Homo sapiens (Human)	1493	46	1.07	113	26188	3+	2291.15	-1.026	11.348	0.9925	K.AFLEVNEEGSEAAASTAVVIAGR.S
10	1	UPS1_UPS2|P01008ups|ANT3_HUMAN_UPS	49039.1	0.644		Antithrombin-III (Chain 33-464) - Homo sapiens (Human)	1493	46	1.07	113	26195	3+	3080.7	0.016	5.19363	0.9819	R.VAEGTQVLELPFKGDDITMVLILPKPEK.S
10	1	UPS1_UPS2|P01008ups|ANT3_HUMAN_UPS	49039.1	0.644		Antithrombin-III (Chain 33-464) - Homo sapiens (Human)	1493	46	1.07	113	26207	2+	2291.15	0.002	0.872924	1	K.AFLEVNEEGSEAAASTAVVIAGR.S
10	1	UPS1_UPS2|P01008ups|ANT3_HUMAN_UPS	49039.1	0.644		Antithrombin-III (Chain 33-464) - Homo sapiens (Human)	1493	46	1.07	113	26369	3+	2291.15	0.005	2.18231	1	K.AFLEVNEEGSEAAASTAVVIAGR.S
10	1	UPS1_UPS2|P01008ups|ANT3_HUMAN_UPS	49039.1	0.644		Antithrombin-III (Chain 33-464) - Homo sapiens (Human)	1493	46	1.07	113	26589	2+	2291.15	1.016	6.98339	1	K.AFLEVNEEGSEAAASTAVVIAGR.S
10	1	UPS1_UPS2|P01008ups|ANT3_HUMAN_UPS	49039.1	0.644		Antithrombin-III (Chain 33-464) - Homo sapiens (Human)	1493	46	1.07	113	26695	3+	2291.15	0.003	1.30939	1	K.AFLEVNEEGSEAAASTAVVIAGR.S
10	1	UPS1_UPS2|P01008ups|ANT3_HUMAN_UPS	49039.1	0.644		Antithrombin-III (Chain 33-464) - Homo sapiens (Human)	1493	46	1.07	113	26762	2+	2291.15	1.002	0.872924	1	K.AFLEVNEEGSEAAASTAVVIAGR.S
10	1	UPS1_UPS2|P01008ups|ANT3_HUMAN_UPS	49039.1	0.644		Antithrombin-III (Chain 33-464) - Homo sapiens (Human)	1493	46	1.07	113	26873	3+	2291.15	0.017	7.41985	0.9998	K.AFLEVNEEGSEAAASTAVVIAGR.S
10	1	UPS1_UPS2|P01008ups|ANT3_HUMAN_UPS	49039.1	0.644		Antithrombin-III (Chain 33-464) - Homo sapiens (Human)	1493	46	1.07	113	26950	2+	2291.15	1.021	9.1657	0.9999	K.AFLEVNEEGSEAAASTAVVIAGR.S
10	1	UPS1_UPS2|P01008ups|ANT3_HUMAN_UPS	49039.1	0.644		Antithrombin-III (Chain 33-464) - Homo sapiens (Human)	1493	46	1.07	113	27055	3+	2291.15	-0.006	2.61877	1	K.AFLEVNEEGSEAAASTAVVIAGR.S
10	1	UPS1_UPS2|P01008ups|ANT3_HUMAN_UPS	49039.1	0.644		Antithrombin-III (Chain 33-464) - Homo sapiens (Human)	1493	46	1.07	113	27165	2+	2291.15	-0.014	6.11047	0.9999	K.AFLEVNEEGSEAAASTAVVIAGR.S
10	1	UPS1_UPS2|P01008ups|ANT3_HUMAN_UPS	49039.1	0.644		Antithrombin-III (Chain 33-464) - Homo sapiens (Human)	1493	46	1.07	113	27232	3+	2291.15	0.009	3.92816	0.9999	K.AFLEVNEEGSEAAASTAVVIAGR.S
10	1	UPS1_UPS2|P01008ups|ANT3_HUMAN_UPS	49039.1	0.644		Antithrombin-III (Chain 33-464) - Homo sapiens (Human)	1493	46	1.07	113	27346	2+	2291.15	-1.036	15.7126	1	K.AFLEVNEEGSEAAASTAVVIAGR.S
10	1	UPS1_UPS2|P01008ups|ANT3_HUMAN_UPS	49039.1	0.644		Antithrombin-III (Chain 33-464) - Homo sapiens (Human)	1493	46	1.07	113	27407	3+	2291.15	1.016	6.98339	1	K.AFLEVNEEGSEAAASTAVVIAGR.S
10	1	UPS1_UPS2|P01008ups|ANT3_HUMAN_UPS	49039.1	0.644		Antithrombin-III (Chain 33-464) - Homo sapiens (Human)	1493	46	1.07	113	27518	2+	2291.15	0.016	6.98339	1	K.AFLEVNEEGSEAAASTAVVIAGR.S
10	1	UPS1_UPS2|P01008ups|ANT3_HUMAN_UPS	49039.1	0.644		Antithrombin-III (Chain 33-464) - Homo sapiens (Human)	1493	46	1.07	113	27696	2+	2291.15	1.01	4.36462	1	K.AFLEVNEEGSEAAASTAVVIAGR.S
10	1	UPS1_UPS2|P01008ups|ANT3_HUMAN_UPS	49039.1	0.644		Antithrombin-III (Chain 33-464) - Homo sapiens (Human)	1493	46	1.07	113	27705	3+	2291.15	0.01	4.36462	0.9993	K.AFLEVNEEGSEAAASTAVVIAGR.S
10	1	UPS1_UPS2|P01008ups|ANT3_HUMAN_UPS	49039.1	0.644		Antithrombin-III (Chain 33-464) - Homo sapiens (Human)	1493	46	1.07	113	27882	3+	2291.15	0.009	3.92816	0.9999	K.AFLEVNEEGSEAAASTAVVIAGR.S
10	1	UPS1_UPS2|P01008ups|ANT3_HUMAN_UPS	49039.1	0.644		Antithrombin-III (Chain 33-464) - Homo sapiens (Human)	1493	46	1.07	113	27886	2+	2291.15	0.006	2.61877	1	K.AFLEVNEEGSEAAASTAVVIAGR.S
10	1	UPS1_UPS2|P01008ups|ANT3_HUMAN_UPS	49039.1	0.644		Antithrombin-III (Chain 33-464) - Homo sapiens (Human)	1493	46	1.07	113	28057	3+	2291.15	1.024	10.4751	1	K.AFLEVNEEGSEAAASTAVVIAGR.S
10	1	UPS1_UPS2|P01008ups|ANT3_HUMAN_UPS	49039.1	0.644		Antithrombin-III (Chain 33-464) - Homo sapiens (Human)	1493	46	1.07	113	28073	2+	2291.15	0.017	7.41985	1	K.AFLEVNEEGSEAAASTAVVIAGR.S
10	1	UPS1_UPS2|P01008ups|ANT3_HUMAN_UPS	49039.1	0.644		Antithrombin-III (Chain 33-464) - Homo sapiens (Human)	1493	46	1.07	113	28247	3+	2291.15	0.006	2.61877	1	K.AFLEVNEEGSEAAASTAVVIAGR.S
10	1	UPS1_UPS2|P01008ups|ANT3_HUMAN_UPS	49039.1	0.644		Antithrombin-III (Chain 33-464) - Homo sapiens (Human)	1493	46	1.07	113	28302	2+	2291.15	1.021	9.1657	1	K.AFLEVNEEGSEAAASTAVVIAGR.S
10	1	UPS1_UPS2|P01008ups|ANT3_HUMAN_UPS	49039.1	0.644		Antithrombin-III (Chain 33-464) - Homo sapiens (Human)	1493	46	1.07	113	28432	3+	2291.15	-0.003	1.30939	1	K.AFLEVNEEGSEAAASTAVVIAGR.S
10	1	UPS1_UPS2|P01008ups|ANT3_HUMAN_UPS	49039.1	0.644		Antithrombin-III (Chain 33-464) - Homo sapiens (Human)	1493	46	1.07	113	28476	2+	2291.15	0.008	3.49169	1	K.AFLEVNEEGSEAAASTAVVIAGR.S
10	1	UPS1_UPS2|P01008ups|ANT3_HUMAN_UPS	49039.1	0.644		Antithrombin-III (Chain 33-464) - Homo sapiens (Human)	1493	46	1.07	113	28607	3+	2291.15	0.008	3.49169	0.9999	K.AFLEVNEEGSEAAASTAVVIAGR.S
10	1	UPS1_UPS2|P01008ups|ANT3_HUMAN_UPS	49039.1	0.644		Antithrombin-III (Chain 33-464) - Homo sapiens (Human)	1493	46	1.07	113	28764	2+	2291.15	1.018	7.85631	1	K.AFLEVNEEGSEAAASTAVVIAGR.S
10	1	UPS1_UPS2|P01008ups|ANT3_HUMAN_UPS	49039.1	0.644		Antithrombin-III (Chain 33-464) - Homo sapiens (Human)	1493	46	1.07	113	28787	3+	2291.15	0.008	3.49169	0.9998	K.AFLEVNEEGSEAAASTAVVIAGR.S
10	1	UPS1_UPS2|P01008ups|ANT3_HUMAN_UPS	49039.1	0.644		Antithrombin-III (Chain 33-464) - Homo sapiens (Human)	1493	46	1.07	113	28959	3+	2291.15	0.013	5.674	1	K.AFLEVNEEGSEAAASTAVVIAGR.S
10	1	UPS1_UPS2|P01008ups|ANT3_HUMAN_UPS	49039.1	0.644		Antithrombin-III (Chain 33-464) - Homo sapiens (Human)	1493	46	1.07	113	29134	3+	2291.15	0.015	6.54693	0.9997	K.AFLEVNEEGSEAAASTAVVIAGR.S
10	1	UPS1_UPS2|P01008ups|ANT3_HUMAN_UPS	49039.1	0.644		Antithrombin-III (Chain 33-464) - Homo sapiens (Human)	1493	46	1.07	113	29349	2+	2299.13	1.021	9.1339	0.9996	K.NDNDNIFLSPLSISTAFAMTK.L
10	1	UPS1_UPS2|P01008ups|ANT3_HUMAN_UPS	49039.1	0.644		Antithrombin-III (Chain 33-464) - Homo sapiens (Human)	1493	46	1.07	113	29421	2+	2291.15	0.009	3.92816	0.9982	K.AFLEVNEEGSEAAASTAVVIAGR.S
10	1	UPS1_UPS2|P01008ups|ANT3_HUMAN_UPS	49039.1	0.644		Antithrombin-III (Chain 33-464) - Homo sapiens (Human)	1493	46	1.07	113	29517	2+	2299.13	0.012	5.21937	1	K.NDNDNIFLSPLSISTAFAMTK.L
10	1	UPS1_UPS2|P01008ups|ANT3_HUMAN_UPS	49039.1	0.644		Antithrombin-III (Chain 33-464) - Homo sapiens (Human)	1493	46	1.07	113	29539	3+	2299.13	0.014	6.08927	1	K.NDNDNIFLSPLSISTAFAMTK.L
10	1	UPS1_UPS2|P01008ups|ANT3_HUMAN_UPS	49039.1	0.644		Antithrombin-III (Chain 33-464) - Homo sapiens (Human)	1493	46	1.07	113	29689	2+	2299.13	1.033	14.3533	0.9483	K.NDNDNIFLSPLSISTAFAMTK.L
10	1	UPS1_UPS2|P01008ups|ANT3_HUMAN_UPS	49039.1	0.644		Antithrombin-III (Chain 33-464) - Homo sapiens (Human)	1493	46	1.07	113	29809	2+	2291.15	0.012	5.23754	0.9992	K.AFLEVNEEGSEAAASTAVVIAGR.S
10	1	UPS1_UPS2|P01008ups|ANT3_HUMAN_UPS	49039.1	0.644		Antithrombin-III (Chain 33-464) - Homo sapiens (Human)	1493	46	1.07	113	29836	3+	2291.15	0.012	5.23754	0.9988	K.AFLEVNEEGSEAAASTAVVIAGR.S
10	1	UPS1_UPS2|P01008ups|ANT3_HUMAN_UPS	49039.1	0.644		Antithrombin-III (Chain 33-464) - Homo sapiens (Human)	1493	46	1.07	113	29864	2+	2299.13	0.997	1.30484	0.9926	K.NDNDNIFLSPLSISTAFAMTK.L
10	1	UPS1_UPS2|P01008ups|ANT3_HUMAN_UPS	49039.1	0.644		Antithrombin-III (Chain 33-464) - Homo sapiens (Human)	1493	46	1.07	113	29987	2+	2291.15	0.011	4.80108	1	K.AFLEVNEEGSEAAASTAVVIAGR.S
10	1	UPS1_UPS2|P01008ups|ANT3_HUMAN_UPS	49039.1	0.644		Antithrombin-III (Chain 33-464) - Homo sapiens (Human)	1493	46	1.07	113	30024	3+	2291.15	0.008	3.49169	1	K.AFLEVNEEGSEAAASTAVVIAGR.S
10	1	UPS1_UPS2|P01008ups|ANT3_HUMAN_UPS	49039.1	0.644		Antithrombin-III (Chain 33-464) - Homo sapiens (Human)	1493	46	1.07	113	30373	2+	2291.15	-1.918	35.7899	1	K.AFLEVNEEGSEAAASTAVVIAGR.S
10	1	UPS1_UPS2|P01008ups|ANT3_HUMAN_UPS	49039.1	0.644		Antithrombin-III (Chain 33-464) - Homo sapiens (Human)	1493	46	1.07	113	30617	3+	2291.15	0.003	1.30939	1	K.AFLEVNEEGSEAAASTAVVIAGR.S
10	1	UPS1_UPS2|P01008ups|ANT3_HUMAN_UPS	49039.1	0.644		Antithrombin-III (Chain 33-464) - Homo sapiens (Human)	1493	46	1.07	113	30738	2+	2291.15	0.004	1.74585	1	K.AFLEVNEEGSEAAASTAVVIAGR.S
10	1	UPS1_UPS2|P01008ups|ANT3_HUMAN_UPS	49039.1	0.644		Antithrombin-III (Chain 33-464) - Homo sapiens (Human)	1493	46	1.07	113	31691	3+	2291.15	0.007	3.05523	0.9985	K.AFLEVNEEGSEAAASTAVVIAGR.S
10	1	UPS1_UPS2|P01008ups|ANT3_HUMAN_UPS	49039.1	0.644		Antithrombin-III (Chain 33-464) - Homo sapiens (Human)	1493	46	1.07	113	31770	2+	2291.15	1.017	7.41985	1	K.AFLEVNEEGSEAAASTAVVIAGR.S
10	1	UPS1_UPS2|P01008ups|ANT3_HUMAN_UPS	49039.1	0.644		Antithrombin-III (Chain 33-464) - Homo sapiens (Human)	1493	46	1.07	113	31936	3+	2291.15	0.011	4.80108	0.9991	K.AFLEVNEEGSEAAASTAVVIAGR.S
10	1	UPS1_UPS2|P01008ups|ANT3_HUMAN_UPS	49039.1	0.644		Antithrombin-III (Chain 33-464) - Homo sapiens (Human)	1493	46	1.07	113	31954	2+	2291.15	0.008	3.49169	0.9971	K.AFLEVNEEGSEAAASTAVVIAGR.S
10	1	UPS1_UPS2|P01008ups|ANT3_HUMAN_UPS	49039.1	0.644		Antithrombin-III (Chain 33-464) - Homo sapiens (Human)	1493	46	1.07	113	32110	3+	2291.15	1.024	10.4751	1	K.AFLEVNEEGSEAAASTAVVIAGR.S
10	1	UPS1_UPS2|P01008ups|ANT3_HUMAN_UPS	49039.1	0.644		Antithrombin-III (Chain 33-464) - Homo sapiens (Human)	1493	46	1.07	113	32131	2+	2291.15	0.013	5.674	1	K.AFLEVNEEGSEAAASTAVVIAGR.S
10	1	UPS1_UPS2|P01008ups|ANT3_HUMAN_UPS	49039.1	0.644		Antithrombin-III (Chain 33-464) - Homo sapiens (Human)	1493	46	1.07	113	32287	3+	2291.15	0.004	1.74585	0.9999	K.AFLEVNEEGSEAAASTAVVIAGR.S
10	1	UPS1_UPS2|P01008ups|ANT3_HUMAN_UPS	49039.1	0.644		Antithrombin-III (Chain 33-464) - Homo sapiens (Human)	1493	46	1.07	113	32322	2+	2291.15	0.013	5.674	1	K.AFLEVNEEGSEAAASTAVVIAGR.S
10	1	UPS1_UPS2|P01008ups|ANT3_HUMAN_UPS	49039.1	0.644		Antithrombin-III (Chain 33-464) - Homo sapiens (Human)	1493	46	1.07	113	32461	3+	2291.15	0.014	6.11047	1	K.AFLEVNEEGSEAAASTAVVIAGR.S
10	1	UPS1_UPS2|P01008ups|ANT3_HUMAN_UPS	49039.1	0.644		Antithrombin-III (Chain 33-464) - Homo sapiens (Human)	1493	46	1.07	113	32507	2+	2291.15	0.014	6.11047	1	K.AFLEVNEEGSEAAASTAVVIAGR.S
10	1	UPS1_UPS2|P01008ups|ANT3_HUMAN_UPS	49039.1	0.644		Antithrombin-III (Chain 33-464) - Homo sapiens (Human)	1493	46	1.07	113	32837	2+	2291.15	0.001	0.436462	1	K.AFLEVNEEGSEAAASTAVVIAGR.S
10	1	UPS1_UPS2|P01008ups|ANT3_HUMAN_UPS	49039.1	0.644		Antithrombin-III (Chain 33-464) - Homo sapiens (Human)	1493	46	1.07	113	33012	2+	2291.15	0.008	3.49169	1	K.AFLEVNEEGSEAAASTAVVIAGR.S
10	1	UPS1_UPS2|P01008ups|ANT3_HUMAN_UPS	49039.1	0.644		Antithrombin-III (Chain 33-464) - Homo sapiens (Human)	1493	46	1.07	113	33180	2+	2291.15	0.007	3.05523	1	K.AFLEVNEEGSEAAASTAVVIAGR.S
10	1	UPS1_UPS2|P01008ups|ANT3_HUMAN_UPS	49039.1	0.644		Antithrombin-III (Chain 33-464) - Homo sapiens (Human)	1493	46	1.07	113	33757	3+	2291.15	0.013	5.674	1	K.AFLEVNEEGSEAAASTAVVIAGR.S
10	1	UPS1_UPS2|P01008ups|ANT3_HUMAN_UPS	49039.1	0.644		Antithrombin-III (Chain 33-464) - Homo sapiens (Human)	1493	46	1.07	113	33766	2+	2291.15	0.007	3.05523	1	K.AFLEVNEEGSEAAASTAVVIAGR.S
10	1	UPS1_UPS2|P01008ups|ANT3_HUMAN_UPS	49039.1	0.644		Antithrombin-III (Chain 33-464) - Homo sapiens (Human)	1493	46	1.07	113	33898	3+	3066.5	0.019	6.19599	0.8059	K.ELTPEVLQEWLDELEEMMLVVHMPR.F
10	1	UPS1_UPS2|P01008ups|ANT3_HUMAN_UPS	49039.1	0.644		Antithrombin-III (Chain 33-464) - Homo sapiens (Human)	1493	46	1.07	113	33931	3+	2804.57	0.012	4.27873	0.9999	R.ITDVIPSEAINELTVLVLVNTIYFK.G
10	1	UPS1_UPS2|P01008ups|ANT3_HUMAN_UPS	49039.1	0.644		Antithrombin-III (Chain 33-464) - Homo sapiens (Human)	1493	46	1.07	113	33968	2+	2804.57	0.001	0.356561	1	R.ITDVIPSEAINELTVLVLVNTIYFK.G
10	1	UPS1_UPS2|P01008ups|ANT3_HUMAN_UPS	49039.1	0.644		Antithrombin-III (Chain 33-464) - Homo sapiens (Human)	1493	46	1.07	113	33981	2+	2291.15	0.009	3.92816	1	K.AFLEVNEEGSEAAASTAVVIAGR.S
10	1	UPS1_UPS2|P01008ups|ANT3_HUMAN_UPS	49039.1	0.644		Antithrombin-III (Chain 33-464) - Homo sapiens (Human)	1493	46	1.07	113	34027	3+	2291.15	0.012	5.23754	1	K.AFLEVNEEGSEAAASTAVVIAGR.S
10	1	UPS1_UPS2|P01008ups|ANT3_HUMAN_UPS	49039.1	0.644		Antithrombin-III (Chain 33-464) - Homo sapiens (Human)	1493	46	1.07	113	34146	2+	2804.57	0.015	5.34841	1	R.ITDVIPSEAINELTVLVLVNTIYFK.G
10	1	UPS1_UPS2|P01008ups|ANT3_HUMAN_UPS	49039.1	0.644		Antithrombin-III (Chain 33-464) - Homo sapiens (Human)	1493	46	1.07	113	34409	2+	2804.57	0.021	7.48778	1	R.ITDVIPSEAINELTVLVLVNTIYFK.G
10	1	UPS1_UPS2|P01008ups|ANT3_HUMAN_UPS	49039.1	0.644		Antithrombin-III (Chain 33-464) - Homo sapiens (Human)	1493	46	1.07	113	34620	2+	2804.57	1.005	1.7828	0.8073	R.ITDVIPSEAINELTVLVLVNTIYFK.G
10	1	UPS1_UPS2|P01008ups|ANT3_HUMAN_UPS	49039.1	0.644		Antithrombin-III (Chain 33-464) - Homo sapiens (Human)	1493	46	1.07	113	34768	2+	2804.57	0.023	8.2009	0.9999	R.ITDVIPSEAINELTVLVLVNTIYFK.G
10	1	UPS1_UPS2|P01008ups|ANT3_HUMAN_UPS	49039.1	0.644		Antithrombin-III (Chain 33-464) - Homo sapiens (Human)	1493	46	1.07	113	34819	2+	2291.15	0.024	10.4751	0.9986	K.AFLEVNEEGSEAAASTAVVIAGR.S
10	1	UPS1_UPS2|P01008ups|ANT3_HUMAN_UPS	49039.1	0.644		Antithrombin-III (Chain 33-464) - Homo sapiens (Human)	1493	46	1.07	113	34913	2+	2804.57	0.008	2.85249	1	R.ITDVIPSEAINELTVLVLVNTIYFK.G
10	1	UPS1_UPS2|P01008ups|ANT3_HUMAN_UPS	49039.1	0.644		Antithrombin-III (Chain 33-464) - Homo sapiens (Human)	1493	46	1.07	113	34976	3+	2804.57	0.006	2.13937	1	R.ITDVIPSEAINELTVLVLVNTIYFK.G
10	1	UPS1_UPS2|P01008ups|ANT3_HUMAN_UPS	49039.1	0.644		Antithrombin-III (Chain 33-464) - Homo sapiens (Human)	1493	46	1.07	113	35044	2+	2804.57	1.008	2.85249	1	R.ITDVIPSEAINELTVLVLVNTIYFK.G
10	1	UPS1_UPS2|P01008ups|ANT3_HUMAN_UPS	49039.1	0.644		Antithrombin-III (Chain 33-464) - Homo sapiens (Human)	1493	46	1.07	113	35108	3+	2804.57	0.015	5.34841	1	R.ITDVIPSEAINELTVLVLVNTIYFK.G
10	1	UPS1_UPS2|P01008ups|ANT3_HUMAN_UPS	49039.1	0.644		Antithrombin-III (Chain 33-464) - Homo sapiens (Human)	1493	46	1.07	113	35123	2+	2291.15	0.021	9.1657	1	K.AFLEVNEEGSEAAASTAVVIAGR.S
10	1	UPS1_UPS2|P01008ups|ANT3_HUMAN_UPS	49039.1	0.644		Antithrombin-III (Chain 33-464) - Homo sapiens (Human)	1493	46	1.07	113	35175	3+	2291.15	1.024	10.4751	1	K.AFLEVNEEGSEAAASTAVVIAGR.S
10	1	UPS1_UPS2|P01008ups|ANT3_HUMAN_UPS	49039.1	0.644		Antithrombin-III (Chain 33-464) - Homo sapiens (Human)	1493	46	1.07	113	35251	3+	2804.57	0.012	4.27873	1	R.ITDVIPSEAINELTVLVLVNTIYFK.G
10	1	UPS1_UPS2|P01008ups|ANT3_HUMAN_UPS	49039.1	0.644		Antithrombin-III (Chain 33-464) - Homo sapiens (Human)	1493	46	1.07	113	35383	3+	2804.57	0.011	3.92217	1	R.ITDVIPSEAINELTVLVLVNTIYFK.G
10	1	UPS1_UPS2|P01008ups|ANT3_HUMAN_UPS	49039.1	0.644		Antithrombin-III (Chain 33-464) - Homo sapiens (Human)	1493	46	1.07	113	35411	3+	3066.5	1.025	8.15262	0.925	K.ELTPEVLQEWLDELEEMMLVVHMPR.F
10	1	UPS1_UPS2|P01008ups|ANT3_HUMAN_UPS	49039.1	0.644		Antithrombin-III (Chain 33-464) - Homo sapiens (Human)	1493	46	1.07	113	35464	2+	2804.57	0.017	6.06154	1	R.ITDVIPSEAINELTVLVLVNTIYFK.G
10	1	UPS1_UPS2|P01008ups|ANT3_HUMAN_UPS	49039.1	0.644		Antithrombin-III (Chain 33-464) - Homo sapiens (Human)	1493	46	1.07	113	35515	3+	2804.57	0.013	4.63529	1	R.ITDVIPSEAINELTVLVLVNTIYFK.G
10	1	UPS1_UPS2|P01008ups|ANT3_HUMAN_UPS	49039.1	0.644		Antithrombin-III (Chain 33-464) - Homo sapiens (Human)	1493	46	1.07	113	35530	3+	2291.15	0.01	4.36462	1	K.AFLEVNEEGSEAAASTAVVIAGR.S
10	1	UPS1_UPS2|P01008ups|ANT3_HUMAN_UPS	49039.1	0.644		Antithrombin-III (Chain 33-464) - Homo sapiens (Human)	1493	46	1.07	113	35554	2+	2291.15	0.016	6.98339	1	K.AFLEVNEEGSEAAASTAVVIAGR.S
10	1	UPS1_UPS2|P01008ups|ANT3_HUMAN_UPS	49039.1	0.644		Antithrombin-III (Chain 33-464) - Homo sapiens (Human)	1493	46	1.07	113	35561	3+	3066.5	-0.263	85.7656	0.9432	K.ELTPEVLQEWLDELEEMMLVVHMPR.F
10	1	UPS1_UPS2|P01008ups|ANT3_HUMAN_UPS	49039.1	0.644		Antithrombin-III (Chain 33-464) - Homo sapiens (Human)	1493	46	1.07	113	35608	2+	2804.57	0.018	6.4181	0.8501	R.ITDVIPSEAINELTVLVLVNTIYFK.G
10	1	UPS1_UPS2|P01008ups|ANT3_HUMAN_UPS	49039.1	0.644		Antithrombin-III (Chain 33-464) - Homo sapiens (Human)	1493	46	1.07	113	35647	3+	2804.57	0.014	4.99185	1	R.ITDVIPSEAINELTVLVLVNTIYFK.G
10	1	UPS1_UPS2|P01008ups|ANT3_HUMAN_UPS	49039.1	0.644		Antithrombin-III (Chain 33-464) - Homo sapiens (Human)	1493	46	1.07	113	35692	2+	2291.15	0.013	5.674	1	K.AFLEVNEEGSEAAASTAVVIAGR.S
10	1	UPS1_UPS2|P01008ups|ANT3_HUMAN_UPS	49039.1	0.644		Antithrombin-III (Chain 33-464) - Homo sapiens (Human)	1493	46	1.07	113	35779	3+	2804.57	0.014	4.99185	0.9999	R.ITDVIPSEAINELTVLVLVNTIYFK.G
10	1	UPS1_UPS2|P01008ups|ANT3_HUMAN_UPS	49039.1	0.644		Antithrombin-III (Chain 33-464) - Homo sapiens (Human)	1493	46	1.07	113	35869	2+	2804.57	0.017	6.06154	1	R.ITDVIPSEAINELTVLVLVNTIYFK.G
10	1	UPS1_UPS2|P01008ups|ANT3_HUMAN_UPS	49039.1	0.644		Antithrombin-III (Chain 33-464) - Homo sapiens (Human)	1493	46	1.07	113	35902	2+	2291.15	0.009	3.92816	1	K.AFLEVNEEGSEAAASTAVVIAGR.S
10	1	UPS1_UPS2|P01008ups|ANT3_HUMAN_UPS	49039.1	0.644		Antithrombin-III (Chain 33-464) - Homo sapiens (Human)	1493	46	1.07	113	35911	3+	2804.57	0.015	5.34841	1	R.ITDVIPSEAINELTVLVLVNTIYFK.G
10	1	UPS1_UPS2|P01008ups|ANT3_HUMAN_UPS	49039.1	0.644		Antithrombin-III (Chain 33-464) - Homo sapiens (Human)	1493	46	1.07	113	36001	2+	2804.57	1.01	3.56561	0.9994	R.ITDVIPSEAINELTVLVLVNTIYFK.G
10	1	UPS1_UPS2|P01008ups|ANT3_HUMAN_UPS	49039.1	0.644		Antithrombin-III (Chain 33-464) - Homo sapiens (Human)	1493	46	1.07	113	36044	3+	2804.57	0.013	4.63529	1	R.ITDVIPSEAINELTVLVLVNTIYFK.G
10	1	UPS1_UPS2|P01008ups|ANT3_HUMAN_UPS	49039.1	0.644		Antithrombin-III (Chain 33-464) - Homo sapiens (Human)	1493	46	1.07	113	36062	2+	2291.15	0.004	1.74585	1	K.AFLEVNEEGSEAAASTAVVIAGR.S
10	1	UPS1_UPS2|P01008ups|ANT3_HUMAN_UPS	49039.1	0.644		Antithrombin-III (Chain 33-464) - Homo sapiens (Human)	1493	46	1.07	113	36077	3+	2291.15	0.011	4.80108	1	K.AFLEVNEEGSEAAASTAVVIAGR.S
10	1	UPS1_UPS2|P01008ups|ANT3_HUMAN_UPS	49039.1	0.644		Antithrombin-III (Chain 33-464) - Homo sapiens (Human)	1493	46	1.07	113	36263	3+	2291.15	0.013	5.674	1	K.AFLEVNEEGSEAAASTAVVIAGR.S
10	1	UPS1_UPS2|P01008ups|ANT3_HUMAN_UPS	49039.1	0.644		Antithrombin-III (Chain 33-464) - Homo sapiens (Human)	1493	46	1.07	113	36265	2+	2291.15	0	0	1	K.AFLEVNEEGSEAAASTAVVIAGR.S
10	1	UPS1_UPS2|P01008ups|ANT3_HUMAN_UPS	49039.1	0.644		Antithrombin-III (Chain 33-464) - Homo sapiens (Human)	1493	46	1.07	113	36420	3+	2291.15	0.015	6.54693	0.9998	K.AFLEVNEEGSEAAASTAVVIAGR.S
10	1	UPS1_UPS2|P01008ups|ANT3_HUMAN_UPS	49039.1	0.644		Antithrombin-III (Chain 33-464) - Homo sapiens (Human)	1493	46	1.07	113	5152	3+	2002.97	0.012	5.99111	0.9996	K.KATEDEGSEQKIPEATNR.R
10	1	UPS1_UPS2|P01008ups|ANT3_HUMAN_UPS	49039.1	0.644		Antithrombin-III (Chain 33-464) - Homo sapiens (Human)	1493	46	1.07	113	5184	2+	2002.97	0.012	5.99111	1	K.KATEDEGSEQKIPEATNR.R
10	1	UPS1_UPS2|P01008ups|ANT3_HUMAN_UPS	49039.1	0.644		Antithrombin-III (Chain 33-464) - Homo sapiens (Human)	1493	46	1.07	113	5313	3+	2002.97	0.009	4.49333	1	K.KATEDEGSEQKIPEATNR.R
10	1	UPS1_UPS2|P01008ups|ANT3_HUMAN_UPS	49039.1	0.644		Antithrombin-III (Chain 33-464) - Homo sapiens (Human)	1493	46	1.07	113	5999	2+	1874.87	0.009	4.80033	0.9987	K.ATEDEGSEQKIPEATNR.R
10	1	UPS1_UPS2|P01008ups|ANT3_HUMAN_UPS	49039.1	0.644		Antithrombin-III (Chain 33-464) - Homo sapiens (Human)	1493	46	1.07	113	6078	2+	1451.74	1.011	7.5771	1	-.HGSPVDICTAKPR.D	96750536	109037288
10	1	UPS1_UPS2|P01008ups|ANT3_HUMAN_UPS	49039.1	0.644		Antithrombin-III (Chain 33-464) - Homo sapiens (Human)	1493	46	1.07	113	6111	3+	1874.87	0.01	5.3337	0.9997	K.ATEDEGSEQKIPEATNR.R
10	1	UPS1_UPS2|P01008ups|ANT3_HUMAN_UPS	49039.1	0.644		Antithrombin-III (Chain 33-464) - Homo sapiens (Human)	1493	46	1.07	113	6167	2+	1874.87	0.009	4.80033	1	K.ATEDEGSEQKIPEATNR.R
10	1	UPS1_UPS2|P01008ups|ANT3_HUMAN_UPS	49039.1	0.644		Antithrombin-III (Chain 33-464) - Homo sapiens (Human)	1493	46	1.07	113	6224	2+	1454.76	0.992	5.49919	1	-.HGSPVDIC'TAKPR.D	45081864	44199680
10	1	UPS1_UPS2|P01008ups|ANT3_HUMAN_UPS	49039.1	0.644		Antithrombin-III (Chain 33-464) - Homo sapiens (Human)	1493	46	1.07	113	6252	2+	1451.74	1.011	7.5771	1	-.HGSPVDICTAKPR.D	17291850	16005237
10	1	UPS1_UPS2|P01008ups|ANT3_HUMAN_UPS	49039.1	0.644		Antithrombin-III (Chain 33-464) - Homo sapiens (Human)	1493	46	1.07	113	6892	2+	1783.7	-0.002	1.12126	1	K.ADGESC'SASMM"YQEGK.F	5.96778e+06	5861027
10	1	UPS1_UPS2|P01008ups|ANT3_HUMAN_UPS	49039.1	0.644		Antithrombin-III (Chain 33-464) - Homo sapiens (Human)	1493	46	1.07	113	6900	2+	1780.68	0.008	4.49266	1	K.ADGESCSASMM"YQEGK.F	5935125	5863790
10	1	UPS1_UPS2|P01008ups|ANT3_HUMAN_UPS	49039.1	0.644		Antithrombin-III (Chain 33-464) - Homo sapiens (Human)	1493	46	1.07	113	7509	2+	1780.68	0.006	3.36949	1	K.ADGESCSASM"MYQEGK.F	7229274	6.85302e+06
10	1	UPS1_UPS2|P01008ups|ANT3_HUMAN_UPS	49039.1	0.644		Antithrombin-III (Chain 33-464) - Homo sapiens (Human)	1493	46	1.07	113	7871	2+	917.52	0.004	4.35958	0.8929	R.RVWELSK.A
10	1	UPS1_UPS2|P01008ups|ANT3_HUMAN_UPS	49039.1	0.644		Antithrombin-III (Chain 33-464) - Homo sapiens (Human)	1493	46	1.07	113	8431	2+	1126.66	0.005	4.4379	0.9971	K.SKLPGIVAEGR.D
10	1	UPS1_UPS2|P01008ups|ANT3_HUMAN_UPS	49039.1	0.644		Antithrombin-III (Chain 33-464) - Homo sapiens (Human)	1493	46	1.07	113	9163	2+	1767.71	0	0	1	K.ADGESC'SASMMYQEGK.F	1.47956e+06	1.9157e+06
10	1	UPS1_UPS2|P01008ups|ANT3_HUMAN_UPS	49039.1	0.644		Antithrombin-III (Chain 33-464) - Homo sapiens (Human)	1493	46	1.07	113	9369	2+	1767.71	-0.006	3.39423	1	K.ADGESC'SASMMYQEGK.F	324184192	340855168
10	1	UPS1_UPS2|P01008ups|ANT3_HUMAN_UPS	49039.1	0.644		Antithrombin-III (Chain 33-464) - Homo sapiens (Human)	1493	46	1.07	113	9475	3+	1767.71	0.009	5.09134	1	K.ADGESC'SASMMYQEGK.F	21896826	21096704
10	1	UPS1_UPS2|P01008ups|ANT3_HUMAN_UPS	49039.1	0.644		Antithrombin-III (Chain 33-464) - Homo sapiens (Human)	1493	46	1.07	113	9539	2+	1767.71	0.007	3.95993	1	K.ADGESC'SASMMYQEGK.F	331265280	347930624
10	1	UPS1_UPS2|P01008ups|ANT3_HUMAN_UPS	49039.1	0.644		Antithrombin-III (Chain 33-464) - Homo sapiens (Human)	1493	46	1.07	113	9649	2+	1764.69	0.009	5.10005	1	K.ADGESCSASMMYQEGK.F	99544016	103462304
10	1	UPS1_UPS2|P01008ups|ANT3_HUMAN_UPS	49039.1	0.644		Antithrombin-III (Chain 33-464) - Homo sapiens (Human)	1493	46	1.07	113	9719	2+	1767.71	0.007	3.95993	1	K.ADGESC'SASMMYQEGK.F	27456494	29074186
10	1	UPS1_UPS2|P01008ups|ANT3_HUMAN_UPS	49039.1	0.644		Antithrombin-III (Chain 33-464) - Homo sapiens (Human)	1493	46	1.07	113	9781	2+	911.531	0.004	4.38822	1	K.LPGIVAEGR.D
10	1	UPS1_UPS2|P01008ups|ANT3_HUMAN_UPS	49039.1	0.644		Antithrombin-III (Chain 33-464) - Homo sapiens (Human)	1493	46	1.07	113	9878	2+	1764.69	0.005	2.83336	1	K.ADGESCSASMMYQEGK.F	5.58047e+06	6115185
10	1	UPS1_UPS2|P01008ups|ANT3_HUMAN_UPS	49039.1	0.644		Antithrombin-III (Chain 33-464) - Homo sapiens (Human)	1493	46	1.07	113	9958	2+	911.531	0.004	4.38822	1	K.LPGIVAEGR.D
10	1	UPS1_UPS2|P01008ups|ANT3_HUMAN_UPS	49039.1	0.644		Antithrombin-III (Chain 33-464) - Homo sapiens (Human)	1493	46	1.07	113	10759	2+	1767.71	0	0	0.998	K.ADGESC'SASMMYQEGK.F	0	126399
10	1	UPS1_UPS2|P01008ups|ANT3_HUMAN_UPS	49039.1	0.644		Antithrombin-III (Chain 33-464) - Homo sapiens (Human)	1493	46	1.07	113	12613	2+	1309.61	0.005	3.81794	0.9991	R.DDLYVSDAFHK.A
10	1	UPS1_UPS2|P01008ups|ANT3_HUMAN_UPS	49039.1	0.644		Antithrombin-III (Chain 33-464) - Homo sapiens (Human)	1493	46	1.07	113	12618	3+	1309.61	0.004	3.05435	0.9138	R.DDLYVSDAFHK.A
10	1	UPS1_UPS2|P01008ups|ANT3_HUMAN_UPS	49039.1	0.644		Antithrombin-III (Chain 33-464) - Homo sapiens (Human)	1493	46	1.07	113	12788	2+	1309.61	0.005	3.81794	1	R.DDLYVSDAFHK.A
10	1	UPS1_UPS2|P01008ups|ANT3_HUMAN_UPS	49039.1	0.644		Antithrombin-III (Chain 33-464) - Homo sapiens (Human)	1493	46	1.07	113	14350	3+	1528.74	0.006	3.92479	0.8129	R.FATTFYQHLADSK.N
10	1	UPS1_UPS2|P01008ups|ANT3_HUMAN_UPS	49039.1	0.644		Antithrombin-III (Chain 33-464) - Homo sapiens (Human)	1493	46	1.07	113	14513	2+	1528.74	0.007	4.57893	1	R.FATTFYQHLADSK.N
10	1	UPS1_UPS2|P01008ups|ANT3_HUMAN_UPS	49039.1	0.644		Antithrombin-III (Chain 33-464) - Homo sapiens (Human)	1493	46	1.07	113	14535	3+	1528.74	0.006	3.92479	0.9962	R.FATTFYQHLADSK.N
10	1	UPS1_UPS2|P01008ups|ANT3_HUMAN_UPS	49039.1	0.644		Antithrombin-III (Chain 33-464) - Homo sapiens (Human)	1493	46	1.07	113	14703	2+	1528.74	0.01	6.54132	1	R.FATTFYQHLADSK.N
10	1	UPS1_UPS2|P01008ups|ANT3_HUMAN_UPS	49039.1	0.644		Antithrombin-III (Chain 33-464) - Homo sapiens (Human)	1493	46	1.07	113	14893	2+	1528.74	-1.015	9.81198	0.9999	R.FATTFYQHLADSK.N
10	1	UPS1_UPS2|P01008ups|ANT3_HUMAN_UPS	49039.1	0.644		Antithrombin-III (Chain 33-464) - Homo sapiens (Human)	1493	46	1.07	113	16138	3+	1211.64	0.004	3.30131	1	R.FRIEDGFSLK.E
10	1	UPS1_UPS2|P01008ups|ANT3_HUMAN_UPS	49039.1	0.644		Antithrombin-III (Chain 33-464) - Homo sapiens (Human)	1493	46	1.07	113	16918	3+	1586.89	0.006	3.78098	1	R.RVAEGTQVLELPFK.G
10	1	UPS1_UPS2|P01008ups|ANT3_HUMAN_UPS	49039.1	0.644		Antithrombin-III (Chain 33-464) - Homo sapiens (Human)	1493	46	1.07	113	16923	2+	1586.89	0.003	1.89049	0.9982	R.RVAEGTQVLELPFK.G
10	1	UPS1_UPS2|P01008ups|ANT3_HUMAN_UPS	49039.1	0.644		Antithrombin-III (Chain 33-464) - Homo sapiens (Human)	1493	46	1.07	113	17131	2+	1340.66	0.005	3.7295	1	K.TSDQIHFFFAK.L
10	1	UPS1_UPS2|P01008ups|ANT3_HUMAN_UPS	49039.1	0.644		Antithrombin-III (Chain 33-464) - Homo sapiens (Human)	1493	46	1.07	113	17431	2+	1232.73	0.005	4.05605	0.9292	K.ANRPFLVFIR.E
10	1	UPS1_UPS2|P01008ups|ANT3_HUMAN_UPS	49039.1	0.644		Antithrombin-III (Chain 33-464) - Homo sapiens (Human)	1493	46	1.07	113	17466	3+	1232.73	0.005	4.05605	0.9995	K.ANRPFLVFIR.E
10	1	UPS1_UPS2|P01008ups|ANT3_HUMAN_UPS	49039.1	0.644		Antithrombin-III (Chain 33-464) - Homo sapiens (Human)	1493	46	1.07	113	17616	2+	1232.73	0.007	5.67847	0.9957	K.ANRPFLVFIR.E
10	1	UPS1_UPS2|P01008ups|ANT3_HUMAN_UPS	49039.1	0.644		Antithrombin-III (Chain 33-464) - Homo sapiens (Human)	1493	46	1.07	113	17651	3+	1232.73	0.005	4.05605	1	K.ANRPFLVFIR.E
10	1	UPS1_UPS2|P01008ups|ANT3_HUMAN_UPS	49039.1	0.644		Antithrombin-III (Chain 33-464) - Homo sapiens (Human)	1493	46	1.07	113	17734	3+	2202.12	1.015	6.81162	0.7943	K.LPGIVAEGRDDLYVSDAFHK.A
10	1	UPS1_UPS2|P01008ups|ANT3_HUMAN_UPS	49039.1	0.644		Antithrombin-III (Chain 33-464) - Homo sapiens (Human)	1493	46	1.07	113	17808	2+	1232.73	0.887	91.6668	0.9824	K.ANRPFLVFIR.E
10	1	UPS1_UPS2|P01008ups|ANT3_HUMAN_UPS	49039.1	0.644		Antithrombin-III (Chain 33-464) - Homo sapiens (Human)	1493	46	1.07	113	19550	3+	1668.92	0.007	4.19432	1	K.GDDITMVLILPKPEK.S
10	1	UPS1_UPS2|P01008ups|ANT3_HUMAN_UPS	49039.1	0.644		Antithrombin-III (Chain 33-464) - Homo sapiens (Human)	1493	46	1.07	113	19553	3+	1430.79	0.005	3.49458	0.9999	R.VAEGTQVLELPFK.G
10	1	UPS1_UPS2|P01008ups|ANT3_HUMAN_UPS	49039.1	0.644		Antithrombin-III (Chain 33-464) - Homo sapiens (Human)	1493	46	1.07	113	19561	2+	1668.92	0.008	4.79351	1	K.GDDITMVLILPKPEK.S
10	1	UPS1_UPS2|P01008ups|ANT3_HUMAN_UPS	49039.1	0.644		Antithrombin-III (Chain 33-464) - Homo sapiens (Human)	1493	46	1.07	113	19583	2+	1430.79	0.008	5.59132	1	R.VAEGTQVLELPFK.G
10	1	UPS1_UPS2|P01008ups|ANT3_HUMAN_UPS	49039.1	0.644		Antithrombin-III (Chain 33-464) - Homo sapiens (Human)	1493	46	1.07	113	19737	3+	1668.92	0.007	4.19432	0.9996	K.GDDITMVLILPKPEK.S
10	1	UPS1_UPS2|P01008ups|ANT3_HUMAN_UPS	49039.1	0.644		Antithrombin-III (Chain 33-464) - Homo sapiens (Human)	1493	46	1.07	113	19748	2+	1668.92	0.007	4.19432	1	K.GDDITMVLILPKPEK.S
10	1	UPS1_UPS2|P01008ups|ANT3_HUMAN_UPS	49039.1	0.644		Antithrombin-III (Chain 33-464) - Homo sapiens (Human)	1493	46	1.07	113	19930	3+	1668.92	0.007	4.19432	0.8211	K.GDDITMVLILPKPEK.S
10	1	UPS1_UPS2|P01008ups|ANT3_HUMAN_UPS	49039.1	0.644		Antithrombin-III (Chain 33-464) - Homo sapiens (Human)	1493	46	1.07	113	19941	2+	1668.92	1.009	5.3927	1	K.GDDITMVLILPKPEK.S
10	1	UPS1_UPS2|P01008ups|ANT3_HUMAN_UPS	49039.1	0.644		Antithrombin-III (Chain 33-464) - Homo sapiens (Human)	1493	46	1.07	113	20224	2+	1668.92	1.881	71.3034	0.9962	K.GDDITMVLILPKPEK.S
10	1	UPS1_UPS2|P01008ups|ANT3_HUMAN_UPS	49039.1	0.644		Antithrombin-III (Chain 33-464) - Homo sapiens (Human)	1493	46	1.07	113	20241	2+	2291.15	0.008	3.49169	1	K.AFLEVNEEGSEAAASTAVVIAGR.S
10	1	UPS1_UPS2|P01008ups|ANT3_HUMAN_UPS	49039.1	0.644		Antithrombin-III (Chain 33-464) - Homo sapiens (Human)	1493	46	1.07	113	20257	3+	2291.15	0.009	3.92816	0.9859	K.AFLEVNEEGSEAAASTAVVIAGR.S
10	1	UPS1_UPS2|P01008ups|ANT3_HUMAN_UPS	49039.1	0.644		Antithrombin-III (Chain 33-464) - Homo sapiens (Human)	1493	46	1.07	113	20421	2+	2291.15	0.013	5.674	1	K.AFLEVNEEGSEAAASTAVVIAGR.S
10	1	UPS1_UPS2|P01008ups|ANT3_HUMAN_UPS	49039.1	0.644		Antithrombin-III (Chain 33-464) - Homo sapiens (Human)	1493	46	1.07	113	20441	3+	2291.15	0.012	5.23754	1	K.AFLEVNEEGSEAAASTAVVIAGR.S
10	1	UPS1_UPS2|P01008ups|ANT3_HUMAN_UPS	49039.1	0.644		Antithrombin-III (Chain 33-464) - Homo sapiens (Human)	1493	46	1.07	113	20606	2+	2291.15	0.011	4.80108	1	K.AFLEVNEEGSEAAASTAVVIAGR.S
10	1	UPS1_UPS2|P01008ups|ANT3_HUMAN_UPS	49039.1	0.644		Antithrombin-III (Chain 33-464) - Homo sapiens (Human)	1493	46	1.07	113	20629	3+	2291.15	0.01	4.36462	1	K.AFLEVNEEGSEAAASTAVVIAGR.S
10	1	UPS1_UPS2|P01008ups|ANT3_HUMAN_UPS	49039.1	0.644		Antithrombin-III (Chain 33-464) - Homo sapiens (Human)	1493	46	1.07	113	20794	2+	2291.15	0.009	3.92816	1	K.AFLEVNEEGSEAAASTAVVIAGR.S
10	1	UPS1_UPS2|P01008ups|ANT3_HUMAN_UPS	49039.1	0.644		Antithrombin-III (Chain 33-464) - Homo sapiens (Human)	1493	46	1.07	113	20958	3+	2291.15	0.012	5.23754	1	K.AFLEVNEEGSEAAASTAVVIAGR.S
10	1	UPS1_UPS2|P01008ups|ANT3_HUMAN_UPS	49039.1	0.644		Antithrombin-III (Chain 33-464) - Homo sapiens (Human)	1493	46	1.07	113	20981	2+	2291.15	0.016	6.98339	1	K.AFLEVNEEGSEAAASTAVVIAGR.S
10	1	UPS1_UPS2|P01008ups|ANT3_HUMAN_UPS	49039.1	0.644		Antithrombin-III (Chain 33-464) - Homo sapiens (Human)	1493	46	1.07	113	21172	3+	2291.15	0.012	5.23754	0.9999	K.AFLEVNEEGSEAAASTAVVIAGR.S
10	1	UPS1_UPS2|P01008ups|ANT3_HUMAN_UPS	49039.1	0.644		Antithrombin-III (Chain 33-464) - Homo sapiens (Human)	1493	46	1.07	113	21173	2+	2291.15	0.015	6.54693	1	K.AFLEVNEEGSEAAASTAVVIAGR.S
10	1	UPS1_UPS2|P01008ups|ANT3_HUMAN_UPS	49039.1	0.644		Antithrombin-III (Chain 33-464) - Homo sapiens (Human)	1493	46	1.07	113	21356	3+	2291.15	0.011	4.80108	1	K.AFLEVNEEGSEAAASTAVVIAGR.S
10	1	UPS1_UPS2|P01008ups|ANT3_HUMAN_UPS	49039.1	0.644		Antithrombin-III (Chain 33-464) - Homo sapiens (Human)	1493	46	1.07	113	21357	2+	2291.15	0.014	6.11047	1	K.AFLEVNEEGSEAAASTAVVIAGR.S
10	1	UPS1_UPS2|P01008ups|ANT3_HUMAN_UPS	49039.1	0.644		Antithrombin-III (Chain 33-464) - Homo sapiens (Human)	1493	46	1.07	113	21542	3+	2291.15	0.007	3.05523	1	K.AFLEVNEEGSEAAASTAVVIAGR.S
10	1	UPS1_UPS2|P01008ups|ANT3_HUMAN_UPS	49039.1	0.644		Antithrombin-III (Chain 33-464) - Homo sapiens (Human)	1493	46	1.07	113	21740	2+	2291.15	-1.187	81.6184	0.8822	K.AFLEVNEEGSEAAASTAVVIAGR.S
10	1	UPS1_UPS2|P01008ups|ANT3_HUMAN_UPS	49039.1	0.644		Antithrombin-III (Chain 33-464) - Homo sapiens (Human)	1493	46	1.07	113	21928	2+	2291.15	0.015	6.54693	1	K.AFLEVNEEGSEAAASTAVVIAGR.S
10	1	UPS1_UPS2|P01008ups|ANT3_HUMAN_UPS	49039.1	0.644		Antithrombin-III (Chain 33-464) - Homo sapiens (Human)	1493	46	1.07	113	22114	2+	2291.15	0.014	6.11047	1	K.AFLEVNEEGSEAAASTAVVIAGR.S
10	1	UPS1_UPS2|P01008ups|ANT3_HUMAN_UPS	49039.1	0.644		Antithrombin-III (Chain 33-464) - Homo sapiens (Human)	1493	46	1.07	113	22205	2+	1864.9	0.01	5.36222	0.9944	K.EQLQDM"GLVDLFSPEK.S
10	1	UPS1_UPS2|P01008ups|ANT3_HUMAN_UPS	49039.1	0.644		Antithrombin-III (Chain 33-464) - Homo sapiens (Human)	1493	46	1.07	113	22216	3+	2291.15	1.024	10.4751	0.9391	K.AFLEVNEEGSEAAASTAVVIAGR.S
10	1	UPS1_UPS2|P01008ups|ANT3_HUMAN_UPS	49039.1	0.644		Antithrombin-III (Chain 33-464) - Homo sapiens (Human)	1493	46	1.07	113	22302	2+	2291.15	0.015	6.54693	1	K.AFLEVNEEGSEAAASTAVVIAGR.S
10	1	UPS1_UPS2|P01008ups|ANT3_HUMAN_UPS	49039.1	0.644		Antithrombin-III (Chain 33-464) - Homo sapiens (Human)	1493	46	1.07	113	22401	2+	1864.9	0.011	5.89844	1	K.EQLQDM"GLVDLFSPEK.S
10	1	UPS1_UPS2|P01008ups|ANT3_HUMAN_UPS	49039.1	0.644		Antithrombin-III (Chain 33-464) - Homo sapiens (Human)	1493	46	1.07	113	22402	3+	2291.15	0.011	4.80108	1	K.AFLEVNEEGSEAAASTAVVIAGR.S
10	1	UPS1_UPS2|P01008ups|ANT3_HUMAN_UPS	49039.1	0.644		Antithrombin-III (Chain 33-464) - Homo sapiens (Human)	1493	46	1.07	113	22586	3+	2291.15	0.018	7.85631	1	K.AFLEVNEEGSEAAASTAVVIAGR.S
10	1	UPS1_UPS2|P01008ups|ANT3_HUMAN_UPS	49039.1	0.644		Antithrombin-III (Chain 33-464) - Homo sapiens (Human)	1493	46	1.07	113	22666	2+	2291.15	0.009	3.92816	1	K.AFLEVNEEGSEAAASTAVVIAGR.S
10	1	UPS1_UPS2|P01008ups|ANT3_HUMAN_UPS	49039.1	0.644		Antithrombin-III (Chain 33-464) - Homo sapiens (Human)	1493	46	1.07	113	22675	2+	1389.76	0.006	4.3173	0.9988	R.EVPLNTIIFMGR.V
10	1	UPS1_UPS2|P01008ups|ANT3_HUMAN_UPS	49039.1	0.644		Antithrombin-III (Chain 33-464) - Homo sapiens (Human)	1493	46	1.07	113	22784	2+	1371.75	0.004	2.91599	0.9999	R.E^VPLNTIIFMGR.V
10	1	UPS1_UPS2|P01008ups|ANT3_HUMAN_UPS	49039.1	0.644		Antithrombin-III (Chain 33-464) - Homo sapiens (Human)	1493	46	1.07	113	22789	3+	1389.76	0.005	3.59775	0.999	R.EVPLNTIIFMGR.V
10	1	UPS1_UPS2|P01008ups|ANT3_HUMAN_UPS	49039.1	0.644		Antithrombin-III (Chain 33-464) - Homo sapiens (Human)	1493	46	1.07	113	22851	2+	2291.15	0.013	5.674	1	K.AFLEVNEEGSEAAASTAVVIAGR.S
10	1	UPS1_UPS2|P01008ups|ANT3_HUMAN_UPS	49039.1	0.644		Antithrombin-III (Chain 33-464) - Homo sapiens (Human)	1493	46	1.07	113	22859	2+	1389.76	0.007	5.03686	0.9998	R.EVPLNTIIFMGR.V
10	1	UPS1_UPS2|P01008ups|ANT3_HUMAN_UPS	49039.1	0.644		Antithrombin-III (Chain 33-464) - Homo sapiens (Human)	1493	46	1.07	113	23050	2+	1389.76	0.006	4.3173	0.9974	R.EVPLNTIIFMGR.V
10	1	UPS1_UPS2|P01008ups|ANT3_HUMAN_UPS	49039.1	0.644		Antithrombin-III (Chain 33-464) - Homo sapiens (Human)	1493	46	1.07	113	23146	3+	2291.15	0.008	3.49169	0.9999	K.AFLEVNEEGSEAAASTAVVIAGR.S
10	1	UPS1_UPS2|P01008ups|ANT3_HUMAN_UPS	49039.1	0.644		Antithrombin-III (Chain 33-464) - Homo sapiens (Human)	1493	46	1.07	113	23329	3+	2291.15	0.994	2.61877	0.9684	K.AFLEVNEEGSEAAASTAVVIAGR.S
10	1	UPS1_UPS2|P01008ups|ANT3_HUMAN_UPS	49039.1	0.644		Antithrombin-III (Chain 33-464) - Homo sapiens (Human)	1493	46	1.07	113	23615	2+	2291.15	1.015	6.54693	1	K.AFLEVNEEGSEAAASTAVVIAGR.S
10	1	UPS1_UPS2|P01008ups|ANT3_HUMAN_UPS	49039.1	0.644		Antithrombin-III (Chain 33-464) - Homo sapiens (Human)	1493	46	1.07	113	23801	2+	2291.15	1.017	7.41985	1	K.AFLEVNEEGSEAAASTAVVIAGR.S
10	1	UPS1_UPS2|P01008ups|ANT3_HUMAN_UPS	49039.1	0.644		Antithrombin-III (Chain 33-464) - Homo sapiens (Human)	1493	46	1.07	113	23977	2+	2291.15	0.002	0.872924	1	K.AFLEVNEEGSEAAASTAVVIAGR.S
10	1	UPS1_UPS2|P01008ups|ANT3_HUMAN_UPS	49039.1	0.644		Antithrombin-III (Chain 33-464) - Homo sapiens (Human)	1493	46	1.07	113	24232	2+	2291.15	1.015	6.54693	1	K.AFLEVNEEGSEAAASTAVVIAGR.S
10	1	UPS1_UPS2|P01008ups|ANT3_HUMAN_UPS	49039.1	0.644		Antithrombin-III (Chain 33-464) - Homo sapiens (Human)	1493	46	1.07	113	24406	2+	2291.15	1.012	5.23754	1	K.AFLEVNEEGSEAAASTAVVIAGR.S
10	1	UPS1_UPS2|P01008ups|ANT3_HUMAN_UPS	49039.1	0.644		Antithrombin-III (Chain 33-464) - Homo sapiens (Human)	1493	46	1.07	113	24433	3+	3236.8	1.025	7.72369	1	R.RVAEGTQVLELPFKGDDITMVLILPKPEK.S
10	1	UPS1_UPS2|P01008ups|ANT3_HUMAN_UPS	49039.1	0.644		Antithrombin-III (Chain 33-464) - Homo sapiens (Human)	1493	46	1.07	113	24912	3+	2291.15	0.004	1.74585	0.9992	K.AFLEVNEEGSEAAASTAVVIAGR.S
10	1	UPS1_UPS2|P01008ups|ANT3_HUMAN_UPS	49039.1	0.644		Antithrombin-III (Chain 33-464) - Homo sapiens (Human)	1493	46	1.07	113	24974	2+	2291.15	1.002	0.872924	1	K.AFLEVNEEGSEAAASTAVVIAGR.S
10	1	UPS1_UPS2|P01008ups|ANT3_HUMAN_UPS	49039.1	0.644		Antithrombin-III (Chain 33-464) - Homo sapiens (Human)	1493	46	1.07	113	25002	2+	1848.9	0.012	6.49033	0.9997	K.EQLQDMGLVDLFSPEK.S
10	1	UPS1_UPS2|P01008ups|ANT3_HUMAN_UPS	49039.1	0.644		Antithrombin-III (Chain 33-464) - Homo sapiens (Human)	1493	46	1.07	113	25077	3+	1848.9	0.008	4.32689	1	K.EQLQDMGLVDLFSPEK.S
10	1	UPS1_UPS2|P01008ups|ANT3_HUMAN_UPS	49039.1	0.644		Antithrombin-III (Chain 33-464) - Homo sapiens (Human)	1493	46	1.07	113	25086	3+	2291.15	0.007	3.05523	0.9999	K.AFLEVNEEGSEAAASTAVVIAGR.S
10	1	UPS1_UPS2|P01008ups|ANT3_HUMAN_UPS	49039.1	0.644		Antithrombin-III (Chain 33-464) - Homo sapiens (Human)	1493	46	1.07	113	25152	2+	2291.15	0.003	1.30939	1	K.AFLEVNEEGSEAAASTAVVIAGR.S
10	1	UPS1_UPS2|P01008ups|ANT3_HUMAN_UPS	49039.1	0.644		Antithrombin-III (Chain 33-464) - Homo sapiens (Human)	1493	46	1.07	113	25169	2+	1848.9	0.009	4.86775	1	K.EQLQDMGLVDLFSPEK.S
10	1	UPS1_UPS2|P01008ups|ANT3_HUMAN_UPS	49039.1	0.644		Antithrombin-III (Chain 33-464) - Homo sapiens (Human)	1493	46	1.07	113	25246	3+	1848.9	0.008	4.32689	1	K.EQLQDMGLVDLFSPEK.S
10	1	UPS1_UPS2|P01008ups|ANT3_HUMAN_UPS	49039.1	0.644		Antithrombin-III (Chain 33-464) - Homo sapiens (Human)	1493	46	1.07	113	25260	3+	2291.15	-1.024	10.4751	0.9808	K.AFLEVNEEGSEAAASTAVVIAGR.S
10	1	UPS1_UPS2|P01008ups|ANT3_HUMAN_UPS	49039.1	0.644		Antithrombin-III (Chain 33-464) - Homo sapiens (Human)	1493	46	1.07	113	25345	2+	1848.9	0.008	4.32689	1	K.EQLQDMGLVDLFSPEK.S
10	1	UPS1_UPS2|P01008ups|ANT3_HUMAN_UPS	49039.1	0.644		Antithrombin-III (Chain 33-464) - Homo sapiens (Human)	1493	46	1.07	113	25439	3+	2291.15	0.008	3.49169	1	K.AFLEVNEEGSEAAASTAVVIAGR.S
10	1	UPS1_UPS2|P01008ups|ANT3_HUMAN_UPS	49039.1	0.644		Antithrombin-III (Chain 33-464) - Homo sapiens (Human)	1493	46	1.07	113	25442	3+	1848.9	0.01	5.40861	0.9996	K.EQLQDMGLVDLFSPEK.S
10	1	UPS1_UPS2|P01008ups|ANT3_HUMAN_UPS	49039.1	0.644		Antithrombin-III (Chain 33-464) - Homo sapiens (Human)	1493	46	1.07	113	25714	2+	2291.15	-0.002	0.872924	1	K.AFLEVNEEGSEAAASTAVVIAGR.S
10	1	UPS1_UPS2|P01008ups|ANT3_HUMAN_UPS	49039.1	0.644		Antithrombin-III (Chain 33-464) - Homo sapiens (Human)	1493	46	1.07	113	25889	2+	2291.15	1.014	6.11047	1	K.AFLEVNEEGSEAAASTAVVIAGR.S
10	1	UPS1_UPS2|P01008ups|ANT3_HUMAN_UPS	49039.1	0.644		Antithrombin-III (Chain 33-464) - Homo sapiens (Human)	1493	46	1.07	113	26007	3+	3080.7	0.007	2.27221	0.9998	R.VAEGTQVLELPFKGDDITMVLILPKPEK.S
10	1	UPS1_UPS2|P01008ups|ANT3_HUMAN_UPS	49039.1	0.644		Antithrombin-III (Chain 33-464) - Homo sapiens (Human)	1493	46	1.07	113	26067	3+	2291.15	0.007	3.05523	0.9986	K.AFLEVNEEGSEAAASTAVVIAGR.S
10	1	UPS1_UPS2|P01008ups|ANT3_HUMAN_UPS	49039.1	0.644		Antithrombin-III (Chain 33-464) - Homo sapiens (Human)	1493	46	1.07	113	26100	2+	2291.15	0.005	2.18231	1	K.AFLEVNEEGSEAAASTAVVIAGR.S
10	1	UPS1_UPS2|P01008ups|ANT3_HUMAN_UPS	49039.1	0.644		Antithrombin-III (Chain 33-464) - Homo sapiens (Human)	1493	46	1.07	113	26133	2+	3080.7	0.018	5.84284	1	R.VAEGTQVLELPFKGDDITMVLILPKPEK.S
10	1	UPS1_UPS2|P01008ups|ANT3_HUMAN_UPS	49039.1	0.644		Antithrombin-III (Chain 33-464) - Homo sapiens (Human)	1493	46	1.07	113	26192	3+	3080.7	0.018	5.84284	0.9972	R.VAEGTQVLELPFKGDDITMVLILPKPEK.S
10	1	UPS1_UPS2|P01008ups|ANT3_HUMAN_UPS	49039.1	0.644		Antithrombin-III (Chain 33-464) - Homo sapiens (Human)	1493	46	1.07	113	26243	3+	2291.15	0.004	1.74585	0.9998	K.AFLEVNEEGSEAAASTAVVIAGR.S
10	1	UPS1_UPS2|P01008ups|ANT3_HUMAN_UPS	49039.1	0.644		Antithrombin-III (Chain 33-464) - Homo sapiens (Human)	1493	46	1.07	113	26306	2+	3080.7	1.009	2.92142	0.8314	R.VAEGTQVLELPFKGDDITMVLILPKPEK.S
10	1	UPS1_UPS2|P01008ups|ANT3_HUMAN_UPS	49039.1	0.644		Antithrombin-III (Chain 33-464) - Homo sapiens (Human)	1493	46	1.07	113	26316	2+	2291.15	1.013	5.674	1	K.AFLEVNEEGSEAAASTAVVIAGR.S
10	1	UPS1_UPS2|P01008ups|ANT3_HUMAN_UPS	49039.1	0.644		Antithrombin-III (Chain 33-464) - Homo sapiens (Human)	1493	46	1.07	113	26507	2+	2291.15	1.004	1.74585	1	K.AFLEVNEEGSEAAASTAVVIAGR.S
10	1	UPS1_UPS2|P01008ups|ANT3_HUMAN_UPS	49039.1	0.644		Antithrombin-III (Chain 33-464) - Homo sapiens (Human)	1493	46	1.07	113	26681	2+	2291.15	0.007	3.05523	1	K.AFLEVNEEGSEAAASTAVVIAGR.S
10	1	UPS1_UPS2|P01008ups|ANT3_HUMAN_UPS	49039.1	0.644		Antithrombin-III (Chain 33-464) - Homo sapiens (Human)	1493	46	1.07	113	26724	3+	2291.15	0.009	3.92816	1	K.AFLEVNEEGSEAAASTAVVIAGR.S
10	1	UPS1_UPS2|P01008ups|ANT3_HUMAN_UPS	49039.1	0.644		Antithrombin-III (Chain 33-464) - Homo sapiens (Human)	1493	46	1.07	113	26893	2+	2291.15	1.008	3.49169	0.9999	K.AFLEVNEEGSEAAASTAVVIAGR.S
10	1	UPS1_UPS2|P01008ups|ANT3_HUMAN_UPS	49039.1	0.644		Antithrombin-III (Chain 33-464) - Homo sapiens (Human)	1493	46	1.07	113	27097	3+	2291.15	0.003	1.30939	0.9603	K.AFLEVNEEGSEAAASTAVVIAGR.S
10	1	UPS1_UPS2|P01008ups|ANT3_HUMAN_UPS	49039.1	0.644		Antithrombin-III (Chain 33-464) - Homo sapiens (Human)	1493	46	1.07	113	27110	2+	2291.15	-1.045	19.6408	0.7652	K.AFLEVNEEGSEAAASTAVVIAGR.S
10	1	UPS1_UPS2|P01008ups|ANT3_HUMAN_UPS	49039.1	0.644		Antithrombin-III (Chain 33-464) - Homo sapiens (Human)	1493	46	1.07	113	27275	3+	2291.15	0.002	0.872924	1	K.AFLEVNEEGSEAAASTAVVIAGR.S
10	1	UPS1_UPS2|P01008ups|ANT3_HUMAN_UPS	49039.1	0.644		Antithrombin-III (Chain 33-464) - Homo sapiens (Human)	1493	46	1.07	113	27584	2+	2291.15	1.005	2.18231	1	K.AFLEVNEEGSEAAASTAVVIAGR.S
10	1	UPS1_UPS2|P01008ups|ANT3_HUMAN_UPS	49039.1	0.644		Antithrombin-III (Chain 33-464) - Homo sapiens (Human)	1493	46	1.07	113	27602	3+	2291.15	0.159	69.3974	1	K.AFLEVNEEGSEAAASTAVVIAGR.S
10	1	UPS1_UPS2|P01008ups|ANT3_HUMAN_UPS	49039.1	0.644		Antithrombin-III (Chain 33-464) - Homo sapiens (Human)	1493	46	1.07	113	27781	3+	2291.15	0.007	3.05523	1	K.AFLEVNEEGSEAAASTAVVIAGR.S
10	1	UPS1_UPS2|P01008ups|ANT3_HUMAN_UPS	49039.1	0.644		Antithrombin-III (Chain 33-464) - Homo sapiens (Human)	1493	46	1.07	113	27782	2+	2291.15	1.002	0.872924	1	K.AFLEVNEEGSEAAASTAVVIAGR.S
10	1	UPS1_UPS2|P01008ups|ANT3_HUMAN_UPS	49039.1	0.644		Antithrombin-III (Chain 33-464) - Homo sapiens (Human)	1493	46	1.07	113	27956	3+	2291.15	0.006	2.61877	1	K.AFLEVNEEGSEAAASTAVVIAGR.S
10	1	UPS1_UPS2|P01008ups|ANT3_HUMAN_UPS	49039.1	0.644		Antithrombin-III (Chain 33-464) - Homo sapiens (Human)	1493	46	1.07	113	28024	2+	2291.15	0.996	1.74585	1	K.AFLEVNEEGSEAAASTAVVIAGR.S
10	1	UPS1_UPS2|P01008ups|ANT3_HUMAN_UPS	49039.1	0.644		Antithrombin-III (Chain 33-464) - Homo sapiens (Human)	1493	46	1.07	113	28135	3+	2291.15	0.015	6.54693	1	K.AFLEVNEEGSEAAASTAVVIAGR.S
10	1	UPS1_UPS2|P01008ups|ANT3_HUMAN_UPS	49039.1	0.644		Antithrombin-III (Chain 33-464) - Homo sapiens (Human)	1493	46	1.07	113	28232	2+	2291.15	0.007	3.05523	1	K.AFLEVNEEGSEAAASTAVVIAGR.S
10	1	UPS1_UPS2|P01008ups|ANT3_HUMAN_UPS	49039.1	0.644		Antithrombin-III (Chain 33-464) - Homo sapiens (Human)	1493	46	1.07	113	28241	3+	3808.85	1.009	2.36292	0.999	R.FATTFYQHLADSKNDNDNIFLSPLSISTAFAMTK.L
10	1	UPS1_UPS2|P01008ups|ANT3_HUMAN_UPS	49039.1	0.644		Antithrombin-III (Chain 33-464) - Homo sapiens (Human)	1493	46	1.07	113	28484	3+	2291.15	1.024	10.4751	1	K.AFLEVNEEGSEAAASTAVVIAGR.S
10	1	UPS1_UPS2|P01008ups|ANT3_HUMAN_UPS	49039.1	0.644		Antithrombin-III (Chain 33-464) - Homo sapiens (Human)	1493	46	1.07	113	28660	3+	2291.15	1.024	10.4751	1	K.AFLEVNEEGSEAAASTAVVIAGR.S
10	1	UPS1_UPS2|P01008ups|ANT3_HUMAN_UPS	49039.1	0.644		Antithrombin-III (Chain 33-464) - Homo sapiens (Human)	1493	46	1.07	113	28836	3+	2291.15	0.006	2.61877	1	K.AFLEVNEEGSEAAASTAVVIAGR.S
10	1	UPS1_UPS2|P01008ups|ANT3_HUMAN_UPS	49039.1	0.644		Antithrombin-III (Chain 33-464) - Homo sapiens (Human)	1493	46	1.07	113	29014	3+	2291.15	0.004	1.74585	0.985	K.AFLEVNEEGSEAAASTAVVIAGR.S
10	1	UPS1_UPS2|P01008ups|ANT3_HUMAN_UPS	49039.1	0.644		Antithrombin-III (Chain 33-464) - Homo sapiens (Human)	1493	46	1.07	113	29179	3+	2291.15	1.024	10.4751	1	K.AFLEVNEEGSEAAASTAVVIAGR.S
10	1	UPS1_UPS2|P01008ups|ANT3_HUMAN_UPS	49039.1	0.644		Antithrombin-III (Chain 33-464) - Homo sapiens (Human)	1493	46	1.07	113	29242	2+	2291.15	0.007	3.05523	1	K.AFLEVNEEGSEAAASTAVVIAGR.S
10	1	UPS1_UPS2|P01008ups|ANT3_HUMAN_UPS	49039.1	0.644		Antithrombin-III (Chain 33-464) - Homo sapiens (Human)	1493	46	1.07	113	29340	2+	2299.13	1.012	5.21937	0.9999	K.NDNDNIFLSPLSISTAFAMTK.L
10	1	UPS1_UPS2|P01008ups|ANT3_HUMAN_UPS	49039.1	0.644		Antithrombin-III (Chain 33-464) - Homo sapiens (Human)	1493	46	1.07	113	29513	2+	2299.13	0.011	4.78442	1	K.NDNDNIFLSPLSISTAFAMTK.L
10	1	UPS1_UPS2|P01008ups|ANT3_HUMAN_UPS	49039.1	0.644		Antithrombin-III (Chain 33-464) - Homo sapiens (Human)	1493	46	1.07	113	29514	3+	2299.13	0.012	5.21937	1	K.NDNDNIFLSPLSISTAFAMTK.L
10	1	UPS1_UPS2|P01008ups|ANT3_HUMAN_UPS	49039.1	0.644		Antithrombin-III (Chain 33-464) - Homo sapiens (Human)	1493	46	1.07	113	29603	2+	2291.15	1.031	13.5303	0.7784	K.AFLEVNEEGSEAAASTAVVIAGR.S
10	1	UPS1_UPS2|P01008ups|ANT3_HUMAN_UPS	49039.1	0.644		Antithrombin-III (Chain 33-464) - Homo sapiens (Human)	1493	46	1.07	113	29691	2+	2299.13	0.007	3.04463	0.9991	K.NDNDNIFLSPLSISTAFAMTK.L
10	1	UPS1_UPS2|P01008ups|ANT3_HUMAN_UPS	49039.1	0.644		Antithrombin-III (Chain 33-464) - Homo sapiens (Human)	1493	46	1.07	113	29693	3+	2291.15	0.007	3.05523	0.9999	K.AFLEVNEEGSEAAASTAVVIAGR.S
10	1	UPS1_UPS2|P01008ups|ANT3_HUMAN_UPS	49039.1	0.644		Antithrombin-III (Chain 33-464) - Homo sapiens (Human)	1493	46	1.07	113	29847	2+	2291.15	0.01	4.36462	0.9992	K.AFLEVNEEGSEAAASTAVVIAGR.S
10	1	UPS1_UPS2|P01008ups|ANT3_HUMAN_UPS	49039.1	0.644		Antithrombin-III (Chain 33-464) - Homo sapiens (Human)	1493	46	1.07	113	29867	3+	2291.15	0.013	5.674	1	K.AFLEVNEEGSEAAASTAVVIAGR.S
10	1	UPS1_UPS2|P01008ups|ANT3_HUMAN_UPS	49039.1	0.644		Antithrombin-III (Chain 33-464) - Homo sapiens (Human)	1493	46	1.07	113	30029	2+	2291.15	0.022	9.60216	1	K.AFLEVNEEGSEAAASTAVVIAGR.S
10	1	UPS1_UPS2|P01008ups|ANT3_HUMAN_UPS	49039.1	0.644		Antithrombin-III (Chain 33-464) - Homo sapiens (Human)	1493	46	1.07	113	30043	3+	2291.15	1.012	5.23754	0.9999	K.AFLEVNEEGSEAAASTAVVIAGR.S
10	1	UPS1_UPS2|P01008ups|ANT3_HUMAN_UPS	49039.1	0.644		Antithrombin-III (Chain 33-464) - Homo sapiens (Human)	1493	46	1.07	113	30216	3+	2291.15	0.012	5.23754	1	K.AFLEVNEEGSEAAASTAVVIAGR.S
10	1	UPS1_UPS2|P01008ups|ANT3_HUMAN_UPS	49039.1	0.644		Antithrombin-III (Chain 33-464) - Homo sapiens (Human)	1493	46	1.07	113	30650	2+	2291.15	0.006	2.61877	1	K.AFLEVNEEGSEAAASTAVVIAGR.S
10	1	UPS1_UPS2|P01008ups|ANT3_HUMAN_UPS	49039.1	0.644		Antithrombin-III (Chain 33-464) - Homo sapiens (Human)	1493	46	1.07	113	30680	3+	2291.15	0.009	3.92816	1	K.AFLEVNEEGSEAAASTAVVIAGR.S
10	1	UPS1_UPS2|P01008ups|ANT3_HUMAN_UPS	49039.1	0.644		Antithrombin-III (Chain 33-464) - Homo sapiens (Human)	1493	46	1.07	113	30943	3+	2291.15	0.019	8.29278	0.9933	K.AFLEVNEEGSEAAASTAVVIAGR.S
10	1	UPS1_UPS2|P01008ups|ANT3_HUMAN_UPS	49039.1	0.644		Antithrombin-III (Chain 33-464) - Homo sapiens (Human)	1493	46	1.07	113	31675	3+	2291.15	0.019	8.29278	0.9999	K.AFLEVNEEGSEAAASTAVVIAGR.S
10	1	UPS1_UPS2|P01008ups|ANT3_HUMAN_UPS	49039.1	0.644		Antithrombin-III (Chain 33-464) - Homo sapiens (Human)	1493	46	1.07	113	31950	2+	2291.15	0.006	2.61877	1	K.AFLEVNEEGSEAAASTAVVIAGR.S
10	1	UPS1_UPS2|P01008ups|ANT3_HUMAN_UPS	49039.1	0.644		Antithrombin-III (Chain 33-464) - Homo sapiens (Human)	1493	46	1.07	113	31982	3+	2291.15	0.012	5.23754	1	K.AFLEVNEEGSEAAASTAVVIAGR.S
10	1	UPS1_UPS2|P01008ups|ANT3_HUMAN_UPS	49039.1	0.644		Antithrombin-III (Chain 33-464) - Homo sapiens (Human)	1493	46	1.07	113	32188	2+	2291.15	1.011	4.80108	1	K.AFLEVNEEGSEAAASTAVVIAGR.S
10	1	UPS1_UPS2|P01008ups|ANT3_HUMAN_UPS	49039.1	0.644		Antithrombin-III (Chain 33-464) - Homo sapiens (Human)	1493	46	1.07	113	32211	3+	2291.15	0.011	4.80108	1	K.AFLEVNEEGSEAAASTAVVIAGR.S
10	1	UPS1_UPS2|P01008ups|ANT3_HUMAN_UPS	49039.1	0.644		Antithrombin-III (Chain 33-464) - Homo sapiens (Human)	1493	46	1.07	113	32354	2+	2291.15	1.012	5.23754	1	K.AFLEVNEEGSEAAASTAVVIAGR.S
10	1	UPS1_UPS2|P01008ups|ANT3_HUMAN_UPS	49039.1	0.644		Antithrombin-III (Chain 33-464) - Homo sapiens (Human)	1493	46	1.07	113	32431	3+	2291.15	0.015	6.54693	0.9305	K.AFLEVNEEGSEAAASTAVVIAGR.S
10	1	UPS1_UPS2|P01008ups|ANT3_HUMAN_UPS	49039.1	0.644		Antithrombin-III (Chain 33-464) - Homo sapiens (Human)	1493	46	1.07	113	32790	2+	2291.15	0.007	3.05523	1	K.AFLEVNEEGSEAAASTAVVIAGR.S
10	1	UPS1_UPS2|P01008ups|ANT3_HUMAN_UPS	49039.1	0.644		Antithrombin-III (Chain 33-464) - Homo sapiens (Human)	1493	46	1.07	113	33116	2+	2291.15	-0.003	1.30939	1	K.AFLEVNEEGSEAAASTAVVIAGR.S
10	1	UPS1_UPS2|P01008ups|ANT3_HUMAN_UPS	49039.1	0.644		Antithrombin-III (Chain 33-464) - Homo sapiens (Human)	1493	46	1.07	113	33622	2+	2291.15	0.013	5.674	1	K.AFLEVNEEGSEAAASTAVVIAGR.S
10	1	UPS1_UPS2|P01008ups|ANT3_HUMAN_UPS	49039.1	0.644		Antithrombin-III (Chain 33-464) - Homo sapiens (Human)	1493	46	1.07	113	33822	3+	3066.5	0.017	5.54378	0.9673	K.ELTPEVLQEWLDELEEMMLVVHMPR.F
10	1	UPS1_UPS2|P01008ups|ANT3_HUMAN_UPS	49039.1	0.644		Antithrombin-III (Chain 33-464) - Homo sapiens (Human)	1493	46	1.07	113	33855	3+	2804.57	0.014	4.99185	1	R.ITDVIPSEAINELTVLVLVNTIYFK.G
10	1	UPS1_UPS2|P01008ups|ANT3_HUMAN_UPS	49039.1	0.644		Antithrombin-III (Chain 33-464) - Homo sapiens (Human)	1493	46	1.07	113	33946	3+	2291.15	0.011	4.80108	1	K.AFLEVNEEGSEAAASTAVVIAGR.S
10	1	UPS1_UPS2|P01008ups|ANT3_HUMAN_UPS	49039.1	0.644		Antithrombin-III (Chain 33-464) - Homo sapiens (Human)	1493	46	1.07	113	34001	2+	2804.57	1.003	1.06968	1	R.ITDVIPSEAINELTVLVLVNTIYFK.G
10	1	UPS1_UPS2|P01008ups|ANT3_HUMAN_UPS	49039.1	0.644		Antithrombin-III (Chain 33-464) - Homo sapiens (Human)	1493	46	1.07	113	34043	3+	2804.57	0.011	3.92217	1	R.ITDVIPSEAINELTVLVLVNTIYFK.G
10	1	UPS1_UPS2|P01008ups|ANT3_HUMAN_UPS	49039.1	0.644		Antithrombin-III (Chain 33-464) - Homo sapiens (Human)	1493	46	1.07	113	34059	2+	2291.15	0.009	3.92816	1	K.AFLEVNEEGSEAAASTAVVIAGR.S
10	1	UPS1_UPS2|P01008ups|ANT3_HUMAN_UPS	49039.1	0.644		Antithrombin-III (Chain 33-464) - Homo sapiens (Human)	1493	46	1.07	113	34156	2+	2804.57	1.023	8.2009	0.9997	R.ITDVIPSEAINELTVLVLVNTIYFK.G
10	1	UPS1_UPS2|P01008ups|ANT3_HUMAN_UPS	49039.1	0.644		Antithrombin-III (Chain 33-464) - Homo sapiens (Human)	1493	46	1.07	113	34234	2+	2291.15	0.007	3.05523	1	K.AFLEVNEEGSEAAASTAVVIAGR.S
10	1	UPS1_UPS2|P01008ups|ANT3_HUMAN_UPS	49039.1	0.644		Antithrombin-III (Chain 33-464) - Homo sapiens (Human)	1493	46	1.07	113	34307	2+	2804.57	1.015	5.34841	0.9999	R.ITDVIPSEAINELTVLVLVNTIYFK.G
10	1	UPS1_UPS2|P01008ups|ANT3_HUMAN_UPS	49039.1	0.644		Antithrombin-III (Chain 33-464) - Homo sapiens (Human)	1493	46	1.07	113	34352	3+	2804.57	0.011	3.92217	1	R.ITDVIPSEAINELTVLVLVNTIYFK.G
10	1	UPS1_UPS2|P01008ups|ANT3_HUMAN_UPS	49039.1	0.644		Antithrombin-III (Chain 33-464) - Homo sapiens (Human)	1493	46	1.07	113	34373	2+	2291.15	0.005	2.18231	1	K.AFLEVNEEGSEAAASTAVVIAGR.S
10	1	UPS1_UPS2|P01008ups|ANT3_HUMAN_UPS	49039.1	0.644		Antithrombin-III (Chain 33-464) - Homo sapiens (Human)	1493	46	1.07	113	34442	2+	2804.57	-0.002	0.713122	0.9998	R.ITDVIPSEAINELTVLVLVNTIYFK.G
10	1	UPS1_UPS2|P01008ups|ANT3_HUMAN_UPS	49039.1	0.644		Antithrombin-III (Chain 33-464) - Homo sapiens (Human)	1493	46	1.07	113	34454	3+	2291.15	0.012	5.23754	1	K.AFLEVNEEGSEAAASTAVVIAGR.S
10	1	UPS1_UPS2|P01008ups|ANT3_HUMAN_UPS	49039.1	0.644		Antithrombin-III (Chain 33-464) - Homo sapiens (Human)	1493	46	1.07	113	34494	3+	2804.57	0.014	4.99185	0.9999	R.ITDVIPSEAINELTVLVLVNTIYFK.G
10	1	UPS1_UPS2|P01008ups|ANT3_HUMAN_UPS	49039.1	0.644		Antithrombin-III (Chain 33-464) - Homo sapiens (Human)	1493	46	1.07	113	34515	2+	2291.15	0.019	8.29278	1	K.AFLEVNEEGSEAAASTAVVIAGR.S
10	1	UPS1_UPS2|P01008ups|ANT3_HUMAN_UPS	49039.1	0.644		Antithrombin-III (Chain 33-464) - Homo sapiens (Human)	1493	46	1.07	113	34582	2+	2804.57	1.012	4.27873	1	R.ITDVIPSEAINELTVLVLVNTIYFK.G
10	1	UPS1_UPS2|P01008ups|ANT3_HUMAN_UPS	49039.1	0.644		Antithrombin-III (Chain 33-464) - Homo sapiens (Human)	1493	46	1.07	113	34639	3+	2804.57	0.014	4.99185	1	R.ITDVIPSEAINELTVLVLVNTIYFK.G
10	1	UPS1_UPS2|P01008ups|ANT3_HUMAN_UPS	49039.1	0.644		Antithrombin-III (Chain 33-464) - Homo sapiens (Human)	1493	46	1.07	113	34684	2+	2291.15	0.013	5.674	1	K.AFLEVNEEGSEAAASTAVVIAGR.S
10	1	UPS1_UPS2|P01008ups|ANT3_HUMAN_UPS	49039.1	0.644		Antithrombin-III (Chain 33-464) - Homo sapiens (Human)	1493	46	1.07	113	34700	3+	2291.15	0.01	4.36462	1	K.AFLEVNEEGSEAAASTAVVIAGR.S
10	1	UPS1_UPS2|P01008ups|ANT3_HUMAN_UPS	49039.1	0.644		Antithrombin-III (Chain 33-464) - Homo sapiens (Human)	1493	46	1.07	113	34720	2+	2804.57	1.011	3.92217	1	R.ITDVIPSEAINELTVLVLVNTIYFK.G
10	1	UPS1_UPS2|P01008ups|ANT3_HUMAN_UPS	49039.1	0.644		Antithrombin-III (Chain 33-464) - Homo sapiens (Human)	1493	46	1.07	113	34769	3+	2804.57	0.009	3.20905	1	R.ITDVIPSEAINELTVLVLVNTIYFK.G
10	1	UPS1_UPS2|P01008ups|ANT3_HUMAN_UPS	49039.1	0.644		Antithrombin-III (Chain 33-464) - Homo sapiens (Human)	1493	46	1.07	113	34858	2+	2804.57	1.013	4.63529	0.9999	R.ITDVIPSEAINELTVLVLVNTIYFK.G
10	1	UPS1_UPS2|P01008ups|ANT3_HUMAN_UPS	49039.1	0.644		Antithrombin-III (Chain 33-464) - Homo sapiens (Human)	1493	46	1.07	113	34871	2+	2291.15	-0.001	0.436462	1	K.AFLEVNEEGSEAAASTAVVIAGR.S
10	1	UPS1_UPS2|P01008ups|ANT3_HUMAN_UPS	49039.1	0.644		Antithrombin-III (Chain 33-464) - Homo sapiens (Human)	1493	46	1.07	113	34901	3+	2804.57	0.012	4.27873	1	R.ITDVIPSEAINELTVLVLVNTIYFK.G
10	1	UPS1_UPS2|P01008ups|ANT3_HUMAN_UPS	49039.1	0.644		Antithrombin-III (Chain 33-464) - Homo sapiens (Human)	1493	46	1.07	113	35034	3+	2804.57	0.015	5.34841	1	R.ITDVIPSEAINELTVLVLVNTIYFK.G
10	1	UPS1_UPS2|P01008ups|ANT3_HUMAN_UPS	49039.1	0.644		Antithrombin-III (Chain 33-464) - Homo sapiens (Human)	1493	46	1.07	113	35056	2+	2291.15	0.018	7.85631	1	K.AFLEVNEEGSEAAASTAVVIAGR.S
10	1	UPS1_UPS2|P01008ups|ANT3_HUMAN_UPS	49039.1	0.644		Antithrombin-III (Chain 33-464) - Homo sapiens (Human)	1493	46	1.07	113	35122	2+	2804.57	0.017	6.06154	1	R.ITDVIPSEAINELTVLVLVNTIYFK.G
10	1	UPS1_UPS2|P01008ups|ANT3_HUMAN_UPS	49039.1	0.644		Antithrombin-III (Chain 33-464) - Homo sapiens (Human)	1493	46	1.07	113	35165	3+	2804.57	0.011	3.92217	1	R.ITDVIPSEAINELTVLVLVNTIYFK.G
10	1	UPS1_UPS2|P01008ups|ANT3_HUMAN_UPS	49039.1	0.644		Antithrombin-III (Chain 33-464) - Homo sapiens (Human)	1493	46	1.07	113	35236	2+	2291.15	0.008	3.49169	1	K.AFLEVNEEGSEAAASTAVVIAGR.S
10	1	UPS1_UPS2|P01008ups|ANT3_HUMAN_UPS	49039.1	0.644		Antithrombin-III (Chain 33-464) - Homo sapiens (Human)	1493	46	1.07	113	35237	3+	3066.5	1.021	6.8482	0.7381	K.ELTPEVLQEWLDELEEMMLVVHMPR.F
10	1	UPS1_UPS2|P01008ups|ANT3_HUMAN_UPS	49039.1	0.644		Antithrombin-III (Chain 33-464) - Homo sapiens (Human)	1493	46	1.07	113	35257	2+	2804.57	0.012	4.27873	0.9972	R.ITDVIPSEAINELTVLVLVNTIYFK.G
10	1	UPS1_UPS2|P01008ups|ANT3_HUMAN_UPS	49039.1	0.644		Antithrombin-III (Chain 33-464) - Homo sapiens (Human)	1493	46	1.07	113	35298	3+	2804.57	0.015	5.34841	1	R.ITDVIPSEAINELTVLVLVNTIYFK.G
10	1	UPS1_UPS2|P01008ups|ANT3_HUMAN_UPS	49039.1	0.644		Antithrombin-III (Chain 33-464) - Homo sapiens (Human)	1493	46	1.07	113	35429	3+	2804.57	0.018	6.4181	1	R.ITDVIPSEAINELTVLVLVNTIYFK.G
10	1	UPS1_UPS2|P01008ups|ANT3_HUMAN_UPS	49039.1	0.644		Antithrombin-III (Chain 33-464) - Homo sapiens (Human)	1493	46	1.07	113	35443	2+	2291.15	0.015	6.54693	1	K.AFLEVNEEGSEAAASTAVVIAGR.S
10	1	UPS1_UPS2|P01008ups|ANT3_HUMAN_UPS	49039.1	0.644		Antithrombin-III (Chain 33-464) - Homo sapiens (Human)	1493	46	1.07	113	35546	2+	2804.57	1.007	2.49593	0.9998	R.ITDVIPSEAINELTVLVLVNTIYFK.G
10	1	UPS1_UPS2|P01008ups|ANT3_HUMAN_UPS	49039.1	0.644		Antithrombin-III (Chain 33-464) - Homo sapiens (Human)	1493	46	1.07	113	35561	3+	2804.57	0.013	4.63529	1	R.ITDVIPSEAINELTVLVLVNTIYFK.G
10	1	UPS1_UPS2|P01008ups|ANT3_HUMAN_UPS	49039.1	0.644		Antithrombin-III (Chain 33-464) - Homo sapiens (Human)	1493	46	1.07	113	35694	3+	2804.57	0.015	5.34841	0.9996	R.ITDVIPSEAINELTVLVLVNTIYFK.G
10	1	UPS1_UPS2|P01008ups|ANT3_HUMAN_UPS	49039.1	0.644		Antithrombin-III (Chain 33-464) - Homo sapiens (Human)	1493	46	1.07	113	35776	2+	2291.15	0.01	4.36462	1	K.AFLEVNEEGSEAAASTAVVIAGR.S
10	1	UPS1_UPS2|P01008ups|ANT3_HUMAN_UPS	49039.1	0.644		Antithrombin-III (Chain 33-464) - Homo sapiens (Human)	1493	46	1.07	113	35826	3+	2804.57	0.011	3.92217	0.9999	R.ITDVIPSEAINELTVLVLVNTIYFK.G
10	1	UPS1_UPS2|P01008ups|ANT3_HUMAN_UPS	49039.1	0.644		Antithrombin-III (Chain 33-464) - Homo sapiens (Human)	1493	46	1.07	113	35926	2+	2291.15	0.007	3.05523	1	K.AFLEVNEEGSEAAASTAVVIAGR.S
10	1	UPS1_UPS2|P01008ups|ANT3_HUMAN_UPS	49039.1	0.644		Antithrombin-III (Chain 33-464) - Homo sapiens (Human)	1493	46	1.07	113	36080	3+	2291.15	1.024	10.4751	1	K.AFLEVNEEGSEAAASTAVVIAGR.S
10	1	UPS1_UPS2|P01008ups|ANT3_HUMAN_UPS	49039.1	0.644		Antithrombin-III (Chain 33-464) - Homo sapiens (Human)	1493	46	1.07	113	36121	2+	2291.15	0.012	5.23754	1	K.AFLEVNEEGSEAAASTAVVIAGR.S
10	1	UPS1_UPS2|P01008ups|ANT3_HUMAN_UPS	49039.1	0.644		Antithrombin-III (Chain 33-464) - Homo sapiens (Human)	1493	46	1.07	113	36243	3+	2291.15	0.016	6.98339	1	K.AFLEVNEEGSEAAASTAVVIAGR.S
11	1	UPS1_UPS2|P01031ups|CO5_HUMAN_UPS	8273.63	0.527		Complement C5 (C5a anaphylatoxin) (Chain 678-751) - Homo sapiens (Human)	39	11	1.02	31	14904	2+	1568.76	1.013	8.28682	0.9924	K.AFTECCVVASQLR.A	5.3181e+06	10040151
11	1	UPS1_UPS2|P01031ups|CO5_HUMAN_UPS	8273.63	0.527		Complement C5 (C5a anaphylatoxin) (Chain 678-751) - Homo sapiens (Human)	39	11	1.02	31	14251	2+	1574.79	-0.011	6.98504	0.9973	K.AFTEC'C'VVASQLR.A	748334	1.13828e+06
11	1	UPS1_UPS2|P01031ups|CO5_HUMAN_UPS	8273.63	0.527		Complement C5 (C5a anaphylatoxin) (Chain 678-751) - Homo sapiens (Human)	39	11	1.02	31	7693	2+	2218.9	-0.017	7.66145	1	K.C'C'YDGAC'VNNDETC'EQR.A	152787	764262
11	1	UPS1_UPS2|P01031ups|CO5_HUMAN_UPS	8273.63	0.527		Complement C5 (C5a anaphylatoxin) (Chain 678-751) - Homo sapiens (Human)	39	11	1.02	31	13910	2+	1574.79	-0.012	7.62004	1	K.AFTEC'C'VVASQLR.A	25747190	39449776
11	1	UPS1_UPS2|P01031ups|CO5_HUMAN_UPS	8273.63	0.527		Complement C5 (C5a anaphylatoxin) (Chain 678-751) - Homo sapiens (Human)	39	11	1.02	31	15169	2+	1574.79	-0.01	6.35004	1	K.AFTEC'C'VVASQLR.A	1.21453e+06	2.20068e+06
11	1	UPS1_UPS2|P01031ups|CO5_HUMAN_UPS	8273.63	0.527		Complement C5 (C5a anaphylatoxin) (Chain 678-751) - Homo sapiens (Human)	39	11	1.02	31	8166	2+	2206.83	1.02	9.06279	1	K.CCYDGACVNNDETCEQR.A	3.73001e+06	4.58094e+06
11	1	UPS1_UPS2|P01031ups|CO5_HUMAN_UPS	8273.63	0.527		Complement C5 (C5a anaphylatoxin) (Chain 678-751) - Homo sapiens (Human)	39	11	1.02	31	8174	2+	2218.9	-0.024	10.8162	1	K.C'C'YDGAC'VNNDETC'EQR.A	3.73001e+06	4.58094e+06
11	1	UPS1_UPS2|P01031ups|CO5_HUMAN_UPS	8273.63	0.527		Complement C5 (C5a anaphylatoxin) (Chain 678-751) - Homo sapiens (Human)	39	11	1.02	31	14523	2+	1568.76	0.007	4.46213	1	K.AFTECCVVASQLR.A	26898658	26166884
11	1	UPS1_UPS2|P01031ups|CO5_HUMAN_UPS	8273.63	0.527		Complement C5 (C5a anaphylatoxin) (Chain 678-751) - Homo sapiens (Human)	39	11	1.02	31	14537	2+	1574.79	1.999	0.635004	1	K.AFTEC'C'VVASQLR.A	26898658	26166884
11	1	UPS1_UPS2|P01031ups|CO5_HUMAN_UPS	8273.63	0.527		Complement C5 (C5a anaphylatoxin) (Chain 678-751) - Homo sapiens (Human)	39	11	1.02	31	8235	2+	2218.9	-0.019	8.5628	1	K.C'C'YDGAC'VNNDETC'EQR.A	30219048	28579412
11	1	UPS1_UPS2|P01031ups|CO5_HUMAN_UPS	8273.63	0.527		Complement C5 (C5a anaphylatoxin) (Chain 678-751) - Homo sapiens (Human)	39	11	1.02	31	8244	2+	2206.83	0.011	4.98453	1	K.CCYDGACVNNDETCEQR.A	30219048	27970238
11	1	UPS1_UPS2|P01031ups|CO5_HUMAN_UPS	8273.63	0.527		Complement C5 (C5a anaphylatoxin) (Chain 678-751) - Homo sapiens (Human)	39	11	1.02	31	8281	3+	2206.83	0.029	13.141	0.9999	K.CCYDGACVNNDETCEQR.A	10923689	9215513
11	1	UPS1_UPS2|P01031ups|CO5_HUMAN_UPS	8273.63	0.527		Complement C5 (C5a anaphylatoxin) (Chain 678-751) - Homo sapiens (Human)	39	11	1.02	31	8294	2+	2209.84	1.009	4.07269	0.9999	K.CCYDGAC'VNNDETCEQR.A
11	1	UPS1_UPS2|P01031ups|CO5_HUMAN_UPS	8273.63	0.527		Complement C5 (C5a anaphylatoxin) (Chain 678-751) - Homo sapiens (Human)	39	11	1.02	31	8300	2+	2215.88	0.991	4.06159	1	K.C'C'YDGACVNNDETC'EQR.A
11	1	UPS1_UPS2|P01031ups|CO5_HUMAN_UPS	8273.63	0.527		Complement C5 (C5a anaphylatoxin) (Chain 678-751) - Homo sapiens (Human)	39	11	1.02	31	14593	2+	1574.79	-0.013	8.25505	0.9999	K.AFTEC'C'VVASQLR.A	154745456	122656672
11	1	UPS1_UPS2|P01031ups|CO5_HUMAN_UPS	8273.63	0.527		Complement C5 (C5a anaphylatoxin) (Chain 678-751) - Homo sapiens (Human)	39	11	1.02	31	14621	2+	1568.76	0.008	5.09958	1	K.AFTECCVVASQLR.A	154444672	121776624
11	1	UPS1_UPS2|P01031ups|CO5_HUMAN_UPS	8273.63	0.527		Complement C5 (C5a anaphylatoxin) (Chain 678-751) - Homo sapiens (Human)	39	11	1.02	31	14648	3+	1568.76	0.004	2.54979	1	K.AFTECCVVASQLR.A	5.59397e+06	5782190
11	1	UPS1_UPS2|P01031ups|CO5_HUMAN_UPS	8273.63	0.527		Complement C5 (C5a anaphylatoxin) (Chain 678-751) - Homo sapiens (Human)	39	11	1.02	31	4305	2+	901.535	0.004	4.43688	0.9892	K.KIEEIAAK.Y
11	1	UPS1_UPS2|P01031ups|CO5_HUMAN_UPS	8273.63	0.527		Complement C5 (C5a anaphylatoxin) (Chain 678-751) - Homo sapiens (Human)	39	11	1.02	31	8212	2+	2218.9	-0.03	13.5202	1	K.C'C'YDGAC'VNNDETC'EQR.A	42290296	38858808
11	1	UPS1_UPS2|P01031ups|CO5_HUMAN_UPS	8273.63	0.527		Complement C5 (C5a anaphylatoxin) (Chain 678-751) - Homo sapiens (Human)	39	11	1.02	31	8221	2+	2206.83	1.017	7.70337	1	K.CCYDGACVNNDETCEQR.A	42061568	38807144
11	1	UPS1_UPS2|P01031ups|CO5_HUMAN_UPS	8273.63	0.527		Complement C5 (C5a anaphylatoxin) (Chain 678-751) - Homo sapiens (Human)	39	11	1.02	31	8255	2+	2209.84	1.009	4.07269	1	K.CCYDGAC'VNNDETCEQR.A
11	1	UPS1_UPS2|P01031ups|CO5_HUMAN_UPS	8273.63	0.527		Complement C5 (C5a anaphylatoxin) (Chain 678-751) - Homo sapiens (Human)	39	11	1.02	31	8328	3+	2206.83	0.011	4.98453	1	K.CCYDGACVNNDETCEQR.A	16394094	15281009
11	1	UPS1_UPS2|P01031ups|CO5_HUMAN_UPS	8273.63	0.527		Complement C5 (C5a anaphylatoxin) (Chain 678-751) - Homo sapiens (Human)	39	11	1.02	31	14602	3+	1568.76	0.006	3.82469	0.9992	K.AFTECCVVASQLR.A	8.37806e+06	8.1146e+06
11	1	UPS1_UPS2|P01031ups|CO5_HUMAN_UPS	8273.63	0.527		Complement C5 (C5a anaphylatoxin) (Chain 678-751) - Homo sapiens (Human)	39	11	1.02	31	14623	3+	1574.79	-0.008	5.08003	0.8853	K.AFTEC'C'VVASQLR.A	8.1972e+06	7851069
11	1	UPS1_UPS2|P01031ups|CO5_HUMAN_UPS	8273.63	0.527		Complement C5 (C5a anaphylatoxin) (Chain 678-751) - Homo sapiens (Human)	39	11	1.02	31	14639	2+	1568.76	0.008	5.09958	1	K.AFTECCVVASQLR.A	300911584	228158496
11	1	UPS1_UPS2|P01031ups|CO5_HUMAN_UPS	8273.63	0.527		Complement C5 (C5a anaphylatoxin) (Chain 678-751) - Homo sapiens (Human)	39	11	1.02	31	14705	2+	1574.79	0.999	0.635004	1	K.AFTEC'C'VVASQLR.A	233614416	190398656
11	1	UPS1_UPS2|P01031ups|CO5_HUMAN_UPS	8273.63	0.527		Complement C5 (C5a anaphylatoxin) (Chain 678-751) - Homo sapiens (Human)	39	11	1.02	31	4251	2+	901.535	0.004	4.43688	0.9992	K.KIEEIAAK.Y
11	1	UPS1_UPS2|P01031ups|CO5_HUMAN_UPS	8273.63	0.527		Complement C5 (C5a anaphylatoxin) (Chain 678-751) - Homo sapiens (Human)	39	11	1.02	31	6909	3+	2334.92	0.008	3.42624	1	K.KCCYDGACVNNDETCEQR.A	7004107	6012543
11	1	UPS1_UPS2|P01031ups|CO5_HUMAN_UPS	8273.63	0.527		Complement C5 (C5a anaphylatoxin) (Chain 678-751) - Homo sapiens (Human)	39	11	1.02	31	6933	3+	2347	-0.023	9.79976	1	K.KC'C'YDGAC'VNNDETC'EQR.A	7004107	6012543
11	1	UPS1_UPS2|P01031ups|CO5_HUMAN_UPS	8273.63	0.527		Complement C5 (C5a anaphylatoxin) (Chain 678-751) - Homo sapiens (Human)	39	11	1.02	31	8171	2+	2218.9	-0.026	11.7175	1	K.C'C'YDGAC'VNNDETC'EQR.A	77341152	70022064
11	1	UPS1_UPS2|P01031ups|CO5_HUMAN_UPS	8273.63	0.527		Complement C5 (C5a anaphylatoxin) (Chain 678-751) - Homo sapiens (Human)	39	11	1.02	31	8194	3+	2206.83	0.009	4.07826	1	K.CCYDGACVNNDETCEQR.A	38749124	36226144
11	1	UPS1_UPS2|P01031ups|CO5_HUMAN_UPS	8273.63	0.527		Complement C5 (C5a anaphylatoxin) (Chain 678-751) - Homo sapiens (Human)	39	11	1.02	31	8195	3+	2218.9	-0.025	11.2668	1	K.C'C'YDGAC'VNNDETC'EQR.A	38749124	36226144
11	1	UPS1_UPS2|P01031ups|CO5_HUMAN_UPS	8273.63	0.527		Complement C5 (C5a anaphylatoxin) (Chain 678-751) - Homo sapiens (Human)	39	11	1.02	31	8218	2+	2215.88	0.991	4.06159	1	K.C'C'YDGACVNNDETC'EQR.A
11	1	UPS1_UPS2|P01031ups|CO5_HUMAN_UPS	8273.63	0.527		Complement C5 (C5a anaphylatoxin) (Chain 678-751) - Homo sapiens (Human)	39	11	1.02	31	8242	2+	2212.86	-1.01	4.51903	0.8906	K.CCYDGAC'VNNDETC'EQR.A
11	1	UPS1_UPS2|P01031ups|CO5_HUMAN_UPS	8273.63	0.527		Complement C5 (C5a anaphylatoxin) (Chain 678-751) - Homo sapiens (Human)	39	11	1.02	31	8270	2+	2206.83	0.011	4.98453	1	K.CCYDGACVNNDETCEQR.A	76368984	69015576
11	1	UPS1_UPS2|P01031ups|CO5_HUMAN_UPS	8273.63	0.527		Complement C5 (C5a anaphylatoxin) (Chain 678-751) - Homo sapiens (Human)	39	11	1.02	31	8347	2+	2218.9	-0.025	11.2668	1	K.C'C'YDGAC'VNNDETC'EQR.A	47530624	41920920
11	1	UPS1_UPS2|P01031ups|CO5_HUMAN_UPS	8273.63	0.527		Complement C5 (C5a anaphylatoxin) (Chain 678-751) - Homo sapiens (Human)	39	11	1.02	31	14689	2+	1568.76	0.007	4.46213	1	K.AFTECCVVASQLR.A	495977632	291212768
11	1	UPS1_UPS2|P01031ups|CO5_HUMAN_UPS	8273.63	0.527		Complement C5 (C5a anaphylatoxin) (Chain 678-751) - Homo sapiens (Human)	39	11	1.02	31	14712	2+	1574.79	-0.008	5.08003	1	K.AFTEC'C'VVASQLR.A	473274176	282963104
11	1	UPS1_UPS2|P01031ups|CO5_HUMAN_UPS	8273.63	0.527		Complement C5 (C5a anaphylatoxin) (Chain 678-751) - Homo sapiens (Human)	39	11	1.02	31	14768	2+	1571.77	-0.002	1.27245	0.852	K.AFTEC'CVVASQLR.A
12	1	UPS1_UPS2|P02144ups|MYG_HUMAN_UPS	17052.6	0.118		Myoglobin (Chain 2-154) - Homo sapiens (Human)	2	2			3742	3+	1982.06	0.01	5.04526	0.9997	K.KGHHEAEIKPLAQSHATK.H
12	1	UPS1_UPS2|P02144ups|MYG_HUMAN_UPS	17052.6	0.118		Myoglobin (Chain 2-154) - Homo sapiens (Human)	2	2			4259	3+	1853.96	0.009	4.85447	0.9999	K.GHHEAEIKPLAQSHATK.H
13	1	UPS1_UPS2|P02753ups|RETBP_HUMAN_UPS	20575	0.844		Retinol-binding protein 4 (Chain 19-201) - Homo sapiens (Human)	811	21	1.23	225	6806	2+	1165.58	0.005	4.28969	0.9994	R.DPNGLPPEAQK.I
13	1	UPS1_UPS2|P02753ups|RETBP_HUMAN_UPS	20575	0.844		Retinol-binding protein 4 (Chain 19-201) - Homo sapiens (Human)	811	21	1.23	225	9763	2+	1035.53	-0.006	5.79412	0.7664	R.QEELC'LAR.Q	6911598	8458622
13	1	UPS1_UPS2|P02753ups|RETBP_HUMAN_UPS	20575	0.844		Retinol-binding protein 4 (Chain 19-201) - Homo sapiens (Human)	811	21	1.23	225	15919	2+	1161.54	0.006	5.16556	0.988	R.FSGTWYAMAK.K
13	1	UPS1_UPS2|P02753ups|RETBP_HUMAN_UPS	20575	0.844		Retinol-binding protein 4 (Chain 19-201) - Homo sapiens (Human)	811	21	1.23	225	21803	2+	1198.63	0.005	4.17144	1	K.YWGVASFLQK.G
13	1	UPS1_UPS2|P02753ups|RETBP_HUMAN_UPS	20575	0.844		Retinol-binding protein 4 (Chain 19-201) - Homo sapiens (Human)	811	21	1.23	225	23803	2+	2078.99	1.013	6.25305	1	R.LLNLDGTCADSYSFVFSR.D	4.82006e+06	5607368
13	1	UPS1_UPS2|P02753ups|RETBP_HUMAN_UPS	20575	0.844		Retinol-binding protein 4 (Chain 19-201) - Homo sapiens (Human)	811	21	1.23	225	23825	2+	2082	0.011	5.28337	1	R.LLNLDGTC'ADSYSFVFSR.D	4820061	5492412
13	1	UPS1_UPS2|P02753ups|RETBP_HUMAN_UPS	20575	0.844		Retinol-binding protein 4 (Chain 19-201) - Homo sapiens (Human)	811	21	1.23	225	24934	3+	2629.2	0.989	4.18378	0.9985	R.LLNNWDVC'ADMVGTFTDTEDPAK.F	1.45361e+06	1.12784e+06
13	1	UPS1_UPS2|P02753ups|RETBP_HUMAN_UPS	20575	0.844		Retinol-binding protein 4 (Chain 19-201) - Homo sapiens (Human)	811	21	1.23	225	25444	3+	3140.51	0.011	3.50262	1	K.KDPEGLFLQDNIVAEFSVDETGQMSATAK.G
13	1	UPS1_UPS2|P02753ups|RETBP_HUMAN_UPS	20575	0.844		Retinol-binding protein 4 (Chain 19-201) - Homo sapiens (Human)	811	21	1.23	225	25609	3+	3140.51	0.016	5.09472	1	K.KDPEGLFLQDNIVAEFSVDETGQMSATAK.G
13	1	UPS1_UPS2|P02753ups|RETBP_HUMAN_UPS	20575	0.844		Retinol-binding protein 4 (Chain 19-201) - Homo sapiens (Human)	811	21	1.23	225	25775	3+	3140.51	0.012	3.82104	1	K.KDPEGLFLQDNIVAEFSVDETGQMSATAK.G
13	1	UPS1_UPS2|P02753ups|RETBP_HUMAN_UPS	20575	0.844		Retinol-binding protein 4 (Chain 19-201) - Homo sapiens (Human)	811	21	1.23	225	25928	3+	3140.51	0.022	7.00523	0.9997	K.KDPEGLFLQDNIVAEFSVDETGQMSATAK.G
13	1	UPS1_UPS2|P02753ups|RETBP_HUMAN_UPS	20575	0.844		Retinol-binding protein 4 (Chain 19-201) - Homo sapiens (Human)	811	21	1.23	225	26084	3+	3140.51	0.004	1.27368	1	K.KDPEGLFLQDNIVAEFSVDETGQMSATAK.G
13	1	UPS1_UPS2|P02753ups|RETBP_HUMAN_UPS	20575	0.844		Retinol-binding protein 4 (Chain 19-201) - Homo sapiens (Human)	811	21	1.23	225	26238	3+	3140.51	0.016	5.09472	1	K.KDPEGLFLQDNIVAEFSVDETGQMSATAK.G
13	1	UPS1_UPS2|P02753ups|RETBP_HUMAN_UPS	20575	0.844		Retinol-binding protein 4 (Chain 19-201) - Homo sapiens (Human)	811	21	1.23	225	26408	3+	3140.51	0.011	3.50262	1	K.KDPEGLFLQDNIVAEFSVDETGQMSATAK.G
13	1	UPS1_UPS2|P02753ups|RETBP_HUMAN_UPS	20575	0.844		Retinol-binding protein 4 (Chain 19-201) - Homo sapiens (Human)	811	21	1.23	225	26556	3+	3140.51	0.996	1.27368	0.9995	K.KDPEGLFLQDNIVAEFSVDETGQMSATAK.G
13	1	UPS1_UPS2|P02753ups|RETBP_HUMAN_UPS	20575	0.844		Retinol-binding protein 4 (Chain 19-201) - Homo sapiens (Human)	811	21	1.23	225	26709	3+	3140.51	-1.03	9.55259	0.9982	K.KDPEGLFLQDNIVAEFSVDETGQMSATAK.G
13	1	UPS1_UPS2|P02753ups|RETBP_HUMAN_UPS	20575	0.844		Retinol-binding protein 4 (Chain 19-201) - Homo sapiens (Human)	811	21	1.23	225	26863	3+	3140.51	1.026	8.27891	0.9998	K.KDPEGLFLQDNIVAEFSVDETGQMSATAK.G
13	1	UPS1_UPS2|P02753ups|RETBP_HUMAN_UPS	20575	0.844		Retinol-binding protein 4 (Chain 19-201) - Homo sapiens (Human)	811	21	1.23	225	27016	3+	3140.51	1.013	4.13946	1	K.KDPEGLFLQDNIVAEFSVDETGQMSATAK.G
13	1	UPS1_UPS2|P02753ups|RETBP_HUMAN_UPS	20575	0.844		Retinol-binding protein 4 (Chain 19-201) - Homo sapiens (Human)	811	21	1.23	225	27348	3+	3140.51	-0.001	0.31842	0.9991	K.KDPEGLFLQDNIVAEFSVDETGQMSATAK.G
13	1	UPS1_UPS2|P02753ups|RETBP_HUMAN_UPS	20575	0.844		Retinol-binding protein 4 (Chain 19-201) - Homo sapiens (Human)	811	21	1.23	225	27513	3+	3140.51	1.021	6.68681	0.9996	K.KDPEGLFLQDNIVAEFSVDETGQMSATAK.G
13	1	UPS1_UPS2|P02753ups|RETBP_HUMAN_UPS	20575	0.844		Retinol-binding protein 4 (Chain 19-201) - Homo sapiens (Human)	811	21	1.23	225	27700	3+	3140.51	1.004	1.27368	0.9598	K.KDPEGLFLQDNIVAEFSVDETGQMSATAK.G
13	1	UPS1_UPS2|P02753ups|RETBP_HUMAN_UPS	20575	0.844		Retinol-binding protein 4 (Chain 19-201) - Homo sapiens (Human)	811	21	1.23	225	27859	3+	3140.51	0.999	0.31842	0.9991	K.KDPEGLFLQDNIVAEFSVDETGQMSATAK.G
13	1	UPS1_UPS2|P02753ups|RETBP_HUMAN_UPS	20575	0.844		Retinol-binding protein 4 (Chain 19-201) - Homo sapiens (Human)	811	21	1.23	225	28162	3+	3140.51	0	0	1	K.KDPEGLFLQDNIVAEFSVDETGQMSATAK.G
13	1	UPS1_UPS2|P02753ups|RETBP_HUMAN_UPS	20575	0.844		Retinol-binding protein 4 (Chain 19-201) - Homo sapiens (Human)	811	21	1.23	225	28316	3+	3140.51	-0.006	1.91052	0.9998	K.KDPEGLFLQDNIVAEFSVDETGQMSATAK.G
13	1	UPS1_UPS2|P02753ups|RETBP_HUMAN_UPS	20575	0.844		Retinol-binding protein 4 (Chain 19-201) - Homo sapiens (Human)	811	21	1.23	225	28470	3+	3140.51	-0.003	0.955259	0.9992	K.KDPEGLFLQDNIVAEFSVDETGQMSATAK.G
13	1	UPS1_UPS2|P02753ups|RETBP_HUMAN_UPS	20575	0.844		Retinol-binding protein 4 (Chain 19-201) - Homo sapiens (Human)	811	21	1.23	225	28617	3+	3140.51	-0.02	6.36839	0.9981	K.KDPEGLFLQDNIVAEFSVDETGQMSATAK.G
13	1	UPS1_UPS2|P02753ups|RETBP_HUMAN_UPS	20575	0.844		Retinol-binding protein 4 (Chain 19-201) - Homo sapiens (Human)	811	21	1.23	225	28783	3+	3140.51	-0.005	1.5921	0.9999	K.KDPEGLFLQDNIVAEFSVDETGQMSATAK.G
13	1	UPS1_UPS2|P02753ups|RETBP_HUMAN_UPS	20575	0.844		Retinol-binding protein 4 (Chain 19-201) - Homo sapiens (Human)	811	21	1.23	225	28930	3+	3140.51	0.012	3.82104	0.9983	K.KDPEGLFLQDNIVAEFSVDETGQMSATAK.G
13	1	UPS1_UPS2|P02753ups|RETBP_HUMAN_UPS	20575	0.844		Retinol-binding protein 4 (Chain 19-201) - Homo sapiens (Human)	811	21	1.23	225	29081	3+	3140.51	-0.008	2.54736	0.8574	K.KDPEGLFLQDNIVAEFSVDETGQMSATAK.G
13	1	UPS1_UPS2|P02753ups|RETBP_HUMAN_UPS	20575	0.844		Retinol-binding protein 4 (Chain 19-201) - Homo sapiens (Human)	811	21	1.23	225	29227	3+	3140.51	0.006	1.91052	1	K.KDPEGLFLQDNIVAEFSVDETGQMSATAK.G
13	1	UPS1_UPS2|P02753ups|RETBP_HUMAN_UPS	20575	0.844		Retinol-binding protein 4 (Chain 19-201) - Homo sapiens (Human)	811	21	1.23	225	29961	3+	3140.51	0.996	1.27368	0.9993	K.KDPEGLFLQDNIVAEFSVDETGQMSATAK.G
13	1	UPS1_UPS2|P02753ups|RETBP_HUMAN_UPS	20575	0.844		Retinol-binding protein 4 (Chain 19-201) - Homo sapiens (Human)	811	21	1.23	225	30104	3+	3140.51	1.026	8.27891	0.9996	K.KDPEGLFLQDNIVAEFSVDETGQMSATAK.G
13	1	UPS1_UPS2|P02753ups|RETBP_HUMAN_UPS	20575	0.844		Retinol-binding protein 4 (Chain 19-201) - Homo sapiens (Human)	811	21	1.23	225	30243	3+	3140.51	0.024	7.64207	1	K.KDPEGLFLQDNIVAEFSVDETGQMSATAK.G
13	1	UPS1_UPS2|P02753ups|RETBP_HUMAN_UPS	20575	0.844		Retinol-binding protein 4 (Chain 19-201) - Homo sapiens (Human)	811	21	1.23	225	30410	3+	3140.51	-0.004	1.27368	0.9996	K.KDPEGLFLQDNIVAEFSVDETGQMSATAK.G
13	1	UPS1_UPS2|P02753ups|RETBP_HUMAN_UPS	20575	0.844		Retinol-binding protein 4 (Chain 19-201) - Homo sapiens (Human)	811	21	1.23	225	31467	3+	3140.51	0.996	1.27368	0.9958	K.KDPEGLFLQDNIVAEFSVDETGQMSATAK.G
13	1	UPS1_UPS2|P02753ups|RETBP_HUMAN_UPS	20575	0.844		Retinol-binding protein 4 (Chain 19-201) - Homo sapiens (Human)	811	21	1.23	225	31610	3+	3140.51	1.026	8.27891	0.9999	K.KDPEGLFLQDNIVAEFSVDETGQMSATAK.G
13	1	UPS1_UPS2|P02753ups|RETBP_HUMAN_UPS	20575	0.844		Retinol-binding protein 4 (Chain 19-201) - Homo sapiens (Human)	811	21	1.23	225	31844	3+	3140.51	-0.014	4.45788	0.9909	K.KDPEGLFLQDNIVAEFSVDETGQMSATAK.G
13	1	UPS1_UPS2|P02753ups|RETBP_HUMAN_UPS	20575	0.844		Retinol-binding protein 4 (Chain 19-201) - Homo sapiens (Human)	811	21	1.23	225	21031	3+	2078.99	1	0	0.784	R.LLNLDGTCADSYSFVFSR.D	1.31799e+06	1.46259e+06
13	1	UPS1_UPS2|P02753ups|RETBP_HUMAN_UPS	20575	0.844		Retinol-binding protein 4 (Chain 19-201) - Homo sapiens (Human)	811	21	1.23	225	21679	2+	2626.18	1.018	6.85406	0.9949	R.LLNNWDVCADMVGTFTDTEDPAK.F	3288344	3.72109e+06
13	1	UPS1_UPS2|P02753ups|RETBP_HUMAN_UPS	20575	0.844		Retinol-binding protein 4 (Chain 19-201) - Homo sapiens (Human)	811	21	1.23	225	21682	3+	2629.2	-1.997	1.14103	0.9561	R.LLNNWDVC'ADMVGTFTDTEDPAK.F	2353585	2259356
13	1	UPS1_UPS2|P02753ups|RETBP_HUMAN_UPS	20575	0.844		Retinol-binding protein 4 (Chain 19-201) - Homo sapiens (Human)	811	21	1.23	225	21825	2+	2629.2	0.994	2.28206	1	R.LLNNWDVC'ADMVGTFTDTEDPAK.F	2.58366e+06	2873869
13	1	UPS1_UPS2|P02753ups|RETBP_HUMAN_UPS	20575	0.844		Retinol-binding protein 4 (Chain 19-201) - Homo sapiens (Human)	811	21	1.23	225	22101	3+	3140.51	1.026	8.27891	1	K.KDPEGLFLQDNIVAEFSVDETGQMSATAK.G
13	1	UPS1_UPS2|P02753ups|RETBP_HUMAN_UPS	20575	0.844		Retinol-binding protein 4 (Chain 19-201) - Homo sapiens (Human)	811	21	1.23	225	22261	3+	3140.51	1.026	8.27891	1	K.KDPEGLFLQDNIVAEFSVDETGQMSATAK.G
13	1	UPS1_UPS2|P02753ups|RETBP_HUMAN_UPS	20575	0.844		Retinol-binding protein 4 (Chain 19-201) - Homo sapiens (Human)	811	21	1.23	225	22404	3+	3140.51	0.013	4.13946	1	K.KDPEGLFLQDNIVAEFSVDETGQMSATAK.G
13	1	UPS1_UPS2|P02753ups|RETBP_HUMAN_UPS	20575	0.844		Retinol-binding protein 4 (Chain 19-201) - Homo sapiens (Human)	811	21	1.23	225	22538	3+	3140.51	0.017	5.41314	1	K.KDPEGLFLQDNIVAEFSVDETGQMSATAK.G
13	1	UPS1_UPS2|P02753ups|RETBP_HUMAN_UPS	20575	0.844		Retinol-binding protein 4 (Chain 19-201) - Homo sapiens (Human)	811	21	1.23	225	22669	3+	3140.51	1.026	8.27891	1	K.KDPEGLFLQDNIVAEFSVDETGQMSATAK.G
13	1	UPS1_UPS2|P02753ups|RETBP_HUMAN_UPS	20575	0.844		Retinol-binding protein 4 (Chain 19-201) - Homo sapiens (Human)	811	21	1.23	225	22811	3+	3140.51	0.016	5.09472	1	K.KDPEGLFLQDNIVAEFSVDETGQMSATAK.G
13	1	UPS1_UPS2|P02753ups|RETBP_HUMAN_UPS	20575	0.844		Retinol-binding protein 4 (Chain 19-201) - Homo sapiens (Human)	811	21	1.23	225	22944	3+	3140.51	1.026	8.27891	1	K.KDPEGLFLQDNIVAEFSVDETGQMSATAK.G
13	1	UPS1_UPS2|P02753ups|RETBP_HUMAN_UPS	20575	0.844		Retinol-binding protein 4 (Chain 19-201) - Homo sapiens (Human)	811	21	1.23	225	23075	3+	3140.51	1.026	8.27891	1	K.KDPEGLFLQDNIVAEFSVDETGQMSATAK.G
13	1	UPS1_UPS2|P02753ups|RETBP_HUMAN_UPS	20575	0.844		Retinol-binding protein 4 (Chain 19-201) - Homo sapiens (Human)	811	21	1.23	225	23208	3+	3140.51	0.01	3.1842	1	K.KDPEGLFLQDNIVAEFSVDETGQMSATAK.G
13	1	UPS1_UPS2|P02753ups|RETBP_HUMAN_UPS	20575	0.844		Retinol-binding protein 4 (Chain 19-201) - Homo sapiens (Human)	811	21	1.23	225	23405	3+	3140.51	0.015	4.7763	1	K.KDPEGLFLQDNIVAEFSVDETGQMSATAK.G
13	1	UPS1_UPS2|P02753ups|RETBP_HUMAN_UPS	20575	0.844		Retinol-binding protein 4 (Chain 19-201) - Homo sapiens (Human)	811	21	1.23	225	23682	3+	3140.51	1.028	8.91575	1	K.KDPEGLFLQDNIVAEFSVDETGQMSATAK.G
13	1	UPS1_UPS2|P02753ups|RETBP_HUMAN_UPS	20575	0.844		Retinol-binding protein 4 (Chain 19-201) - Homo sapiens (Human)	811	21	1.23	225	23949	3+	3140.51	-0.001	0.31842	1	K.KDPEGLFLQDNIVAEFSVDETGQMSATAK.G
13	1	UPS1_UPS2|P02753ups|RETBP_HUMAN_UPS	20575	0.844		Retinol-binding protein 4 (Chain 19-201) - Homo sapiens (Human)	811	21	1.23	225	24002	3+	3012.41	0.013	4.31548	0.9984	K.DPEGLFLQDNIVAEFSVDETGQMSATAK.G
13	1	UPS1_UPS2|P02753ups|RETBP_HUMAN_UPS	20575	0.844		Retinol-binding protein 4 (Chain 19-201) - Homo sapiens (Human)	811	21	1.23	225	24133	3+	3012.41	0.024	7.96703	0.9996	K.DPEGLFLQDNIVAEFSVDETGQMSATAK.G
13	1	UPS1_UPS2|P02753ups|RETBP_HUMAN_UPS	20575	0.844		Retinol-binding protein 4 (Chain 19-201) - Homo sapiens (Human)	811	21	1.23	225	24364	3+	3140.51	1.026	8.27891	1	K.KDPEGLFLQDNIVAEFSVDETGQMSATAK.G
13	1	UPS1_UPS2|P02753ups|RETBP_HUMAN_UPS	20575	0.844		Retinol-binding protein 4 (Chain 19-201) - Homo sapiens (Human)	811	21	1.23	225	24404	3+	3012.41	0.018	5.97527	0.9958	K.DPEGLFLQDNIVAEFSVDETGQMSATAK.G
13	1	UPS1_UPS2|P02753ups|RETBP_HUMAN_UPS	20575	0.844		Retinol-binding protein 4 (Chain 19-201) - Homo sapiens (Human)	811	21	1.23	225	24641	3+	3140.51	1.021	6.68681	1	K.KDPEGLFLQDNIVAEFSVDETGQMSATAK.G
13	1	UPS1_UPS2|P02753ups|RETBP_HUMAN_UPS	20575	0.844		Retinol-binding protein 4 (Chain 19-201) - Homo sapiens (Human)	811	21	1.23	225	24772	3+	3140.51	0.007	2.22894	1	K.KDPEGLFLQDNIVAEFSVDETGQMSATAK.G
13	1	UPS1_UPS2|P02753ups|RETBP_HUMAN_UPS	20575	0.844		Retinol-binding protein 4 (Chain 19-201) - Homo sapiens (Human)	811	21	1.23	225	24911	3+	3140.51	1.026	8.27891	1	K.KDPEGLFLQDNIVAEFSVDETGQMSATAK.G
13	1	UPS1_UPS2|P02753ups|RETBP_HUMAN_UPS	20575	0.844		Retinol-binding protein 4 (Chain 19-201) - Homo sapiens (Human)	811	21	1.23	225	25047	3+	3140.51	0.01	3.1842	1	K.KDPEGLFLQDNIVAEFSVDETGQMSATAK.G
13	1	UPS1_UPS2|P02753ups|RETBP_HUMAN_UPS	20575	0.844		Retinol-binding protein 4 (Chain 19-201) - Homo sapiens (Human)	811	21	1.23	225	25176	3+	3140.51	0.021	6.68681	1	K.KDPEGLFLQDNIVAEFSVDETGQMSATAK.G
13	1	UPS1_UPS2|P02753ups|RETBP_HUMAN_UPS	20575	0.844		Retinol-binding protein 4 (Chain 19-201) - Homo sapiens (Human)	811	21	1.23	225	25560	3+	3140.51	-0.01	3.1842	1	K.KDPEGLFLQDNIVAEFSVDETGQMSATAK.G
13	1	UPS1_UPS2|P02753ups|RETBP_HUMAN_UPS	20575	0.844		Retinol-binding protein 4 (Chain 19-201) - Homo sapiens (Human)	811	21	1.23	225	25856	3+	3140.51	0.006	1.91052	1	K.KDPEGLFLQDNIVAEFSVDETGQMSATAK.G
13	1	UPS1_UPS2|P02753ups|RETBP_HUMAN_UPS	20575	0.844		Retinol-binding protein 4 (Chain 19-201) - Homo sapiens (Human)	811	21	1.23	225	25987	3+	3140.51	1.026	8.27891	1	K.KDPEGLFLQDNIVAEFSVDETGQMSATAK.G
13	1	UPS1_UPS2|P02753ups|RETBP_HUMAN_UPS	20575	0.844		Retinol-binding protein 4 (Chain 19-201) - Homo sapiens (Human)	811	21	1.23	225	26118	3+	3140.51	0.013	4.13946	1	K.KDPEGLFLQDNIVAEFSVDETGQMSATAK.G
13	1	UPS1_UPS2|P02753ups|RETBP_HUMAN_UPS	20575	0.844		Retinol-binding protein 4 (Chain 19-201) - Homo sapiens (Human)	811	21	1.23	225	26248	3+	3140.51	1.022	7.00523	1	K.KDPEGLFLQDNIVAEFSVDETGQMSATAK.G
13	1	UPS1_UPS2|P02753ups|RETBP_HUMAN_UPS	20575	0.844		Retinol-binding protein 4 (Chain 19-201) - Homo sapiens (Human)	811	21	1.23	225	26388	3+	3140.51	0.011	3.50262	1	K.KDPEGLFLQDNIVAEFSVDETGQMSATAK.G
13	1	UPS1_UPS2|P02753ups|RETBP_HUMAN_UPS	20575	0.844		Retinol-binding protein 4 (Chain 19-201) - Homo sapiens (Human)	811	21	1.23	225	26514	3+	3140.51	1.01	3.1842	1	K.KDPEGLFLQDNIVAEFSVDETGQMSATAK.G
13	1	UPS1_UPS2|P02753ups|RETBP_HUMAN_UPS	20575	0.844		Retinol-binding protein 4 (Chain 19-201) - Homo sapiens (Human)	811	21	1.23	225	26646	3+	3140.51	0.022	7.00523	1	K.KDPEGLFLQDNIVAEFSVDETGQMSATAK.G
13	1	UPS1_UPS2|P02753ups|RETBP_HUMAN_UPS	20575	0.844		Retinol-binding protein 4 (Chain 19-201) - Homo sapiens (Human)	811	21	1.23	225	26778	3+	3140.51	1.023	7.32365	0.9095	K.KDPEGLFLQDNIVAEFSVDETGQMSATAK.G
13	1	UPS1_UPS2|P02753ups|RETBP_HUMAN_UPS	20575	0.844		Retinol-binding protein 4 (Chain 19-201) - Homo sapiens (Human)	811	21	1.23	225	27045	3+	3140.51	0.016	5.09472	1	K.KDPEGLFLQDNIVAEFSVDETGQMSATAK.G
13	1	UPS1_UPS2|P02753ups|RETBP_HUMAN_UPS	20575	0.844		Retinol-binding protein 4 (Chain 19-201) - Homo sapiens (Human)	811	21	1.23	225	27154	3+	3012.41	1.022	7.30311	0.7299	K.DPEGLFLQDNIVAEFSVDETGQMSATAK.G
13	1	UPS1_UPS2|P02753ups|RETBP_HUMAN_UPS	20575	0.844		Retinol-binding protein 4 (Chain 19-201) - Homo sapiens (Human)	811	21	1.23	225	27177	3+	3140.51	0.028	8.91575	1	K.KDPEGLFLQDNIVAEFSVDETGQMSATAK.G
13	1	UPS1_UPS2|P02753ups|RETBP_HUMAN_UPS	20575	0.844		Retinol-binding protein 4 (Chain 19-201) - Homo sapiens (Human)	811	21	1.23	225	27304	3+	3140.51	0.025	7.96049	1	K.KDPEGLFLQDNIVAEFSVDETGQMSATAK.G
13	1	UPS1_UPS2|P02753ups|RETBP_HUMAN_UPS	20575	0.844		Retinol-binding protein 4 (Chain 19-201) - Homo sapiens (Human)	811	21	1.23	225	27452	3+	3140.51	1.016	5.09472	0.9992	K.KDPEGLFLQDNIVAEFSVDETGQMSATAK.G
13	1	UPS1_UPS2|P02753ups|RETBP_HUMAN_UPS	20575	0.844		Retinol-binding protein 4 (Chain 19-201) - Homo sapiens (Human)	811	21	1.23	225	27598	3+	3140.51	0.02	6.36839	0.9997	K.KDPEGLFLQDNIVAEFSVDETGQMSATAK.G
13	1	UPS1_UPS2|P02753ups|RETBP_HUMAN_UPS	20575	0.844		Retinol-binding protein 4 (Chain 19-201) - Homo sapiens (Human)	811	21	1.23	225	27726	3+	3140.51	0.015	4.7763	0.9996	K.KDPEGLFLQDNIVAEFSVDETGQMSATAK.G
13	1	UPS1_UPS2|P02753ups|RETBP_HUMAN_UPS	20575	0.844		Retinol-binding protein 4 (Chain 19-201) - Homo sapiens (Human)	811	21	1.23	225	27858	3+	3140.51	0.023	7.32365	1	K.KDPEGLFLQDNIVAEFSVDETGQMSATAK.G
13	1	UPS1_UPS2|P02753ups|RETBP_HUMAN_UPS	20575	0.844		Retinol-binding protein 4 (Chain 19-201) - Homo sapiens (Human)	811	21	1.23	225	27923	3+	3012.41	1.041	13.6103	0.6579	K.DPEGLFLQDNIVAEFSVDETGQMSATAK.G
13	1	UPS1_UPS2|P02753ups|RETBP_HUMAN_UPS	20575	0.844		Retinol-binding protein 4 (Chain 19-201) - Homo sapiens (Human)	811	21	1.23	225	30063	3+	3140.51	1.021	6.68681	1	K.KDPEGLFLQDNIVAEFSVDETGQMSATAK.G
13	1	UPS1_UPS2|P02753ups|RETBP_HUMAN_UPS	20575	0.844		Retinol-binding protein 4 (Chain 19-201) - Homo sapiens (Human)	811	21	1.23	225	30200	3+	3140.51	1.026	8.27891	0.9999	K.KDPEGLFLQDNIVAEFSVDETGQMSATAK.G
13	1	UPS1_UPS2|P02753ups|RETBP_HUMAN_UPS	20575	0.844		Retinol-binding protein 4 (Chain 19-201) - Homo sapiens (Human)	811	21	1.23	225	6062	2+	1165.58	0.006	5.14763	0.9927	R.DPNGLPPEAQK.I
13	1	UPS1_UPS2|P02753ups|RETBP_HUMAN_UPS	20575	0.844		Retinol-binding protein 4 (Chain 19-201) - Homo sapiens (Human)	811	21	1.23	225	6370	3+	1319.69	-0.004	3.03101	0.7582	R.QRQEELC'LAR.Q	67299592	88199992
13	1	UPS1_UPS2|P02753ups|RETBP_HUMAN_UPS	20575	0.844		Retinol-binding protein 4 (Chain 19-201) - Homo sapiens (Human)	811	21	1.23	225	6934	3+	1320.66	0.98	15.144	0.9583	R.LIVHNGYC'DGR.S	8052899	12559337
13	1	UPS1_UPS2|P02753ups|RETBP_HUMAN_UPS	20575	0.844		Retinol-binding protein 4 (Chain 19-201) - Homo sapiens (Human)	811	21	1.23	225	7994	2+	1035.53	-0.006	5.79412	0.6363	R.QEELC'LAR.Q	52532984	67313288
13	1	UPS1_UPS2|P02753ups|RETBP_HUMAN_UPS	20575	0.844		Retinol-binding protein 4 (Chain 19-201) - Homo sapiens (Human)	811	21	1.23	225	9278	2+	1302.67	-0.013	9.97953	0.9835	R.Q^RQEELC'LAR.Q	41907348	55669320
13	1	UPS1_UPS2|P02753ups|RETBP_HUMAN_UPS	20575	0.844		Retinol-binding protein 4 (Chain 19-201) - Homo sapiens (Human)	811	21	1.23	225	10648	2+	1177.53	-0.002	1.69846	1	R.FSGTWYAM"AK.K
13	1	UPS1_UPS2|P02753ups|RETBP_HUMAN_UPS	20575	0.844		Retinol-binding protein 4 (Chain 19-201) - Homo sapiens (Human)	811	21	1.23	225	14391	2+	1161.54	0.005	4.30463	0.9999	R.FSGTWYAMAK.K
13	1	UPS1_UPS2|P02753ups|RETBP_HUMAN_UPS	20575	0.844		Retinol-binding protein 4 (Chain 19-201) - Homo sapiens (Human)	811	21	1.23	225	14588	2+	1161.54	0.005	4.30463	0.9945	R.FSGTWYAMAK.K
13	1	UPS1_UPS2|P02753ups|RETBP_HUMAN_UPS	20575	0.844		Retinol-binding protein 4 (Chain 19-201) - Homo sapiens (Human)	811	21	1.23	225	14985	2+	1161.54	0.005	4.30463	0.9768	R.FSGTWYAMAK.K
13	1	UPS1_UPS2|P02753ups|RETBP_HUMAN_UPS	20575	0.844		Retinol-binding protein 4 (Chain 19-201) - Homo sapiens (Human)	811	21	1.23	225	20747	2+	1198.63	0.006	5.00573	1	K.YWGVASFLQK.G
13	1	UPS1_UPS2|P02753ups|RETBP_HUMAN_UPS	20575	0.844		Retinol-binding protein 4 (Chain 19-201) - Homo sapiens (Human)	811	21	1.23	225	20946	2+	1198.63	0.007	5.84002	0.9992	K.YWGVASFLQK.G
13	1	UPS1_UPS2|P02753ups|RETBP_HUMAN_UPS	20575	0.844		Retinol-binding protein 4 (Chain 19-201) - Homo sapiens (Human)	811	21	1.23	225	23603	2+	2082	0.009	4.32276	1	R.LLNLDGTC'ADSYSFVFSR.D	125142896	164981744
13	1	UPS1_UPS2|P02753ups|RETBP_HUMAN_UPS	20575	0.844		Retinol-binding protein 4 (Chain 19-201) - Homo sapiens (Human)	811	21	1.23	225	23646	2+	2078.99	0.008	3.84803	1	R.LLNLDGTCADSYSFVFSR.D	131894824	173130768
13	1	UPS1_UPS2|P02753ups|RETBP_HUMAN_UPS	20575	0.844		Retinol-binding protein 4 (Chain 19-201) - Homo sapiens (Human)	811	21	1.23	225	23798	2+	2082	0.003	1.44092	1	R.LLNLDGTC'ADSYSFVFSR.D	84916216	110007128
13	1	UPS1_UPS2|P02753ups|RETBP_HUMAN_UPS	20575	0.844		Retinol-binding protein 4 (Chain 19-201) - Homo sapiens (Human)	811	21	1.23	225	24212	2+	2082	0.009	4.32276	1	R.LLNLDGTC'ADSYSFVFSR.D	0	856017
13	1	UPS1_UPS2|P02753ups|RETBP_HUMAN_UPS	20575	0.844		Retinol-binding protein 4 (Chain 19-201) - Homo sapiens (Human)	811	21	1.23	225	24501	2+	2082	-0.007	3.36215	0.9996	R.LLNLDGTC'ADSYSFVFSR.D	0	1.36529e+06
13	1	UPS1_UPS2|P02753ups|RETBP_HUMAN_UPS	20575	0.844		Retinol-binding protein 4 (Chain 19-201) - Homo sapiens (Human)	811	21	1.23	225	24900	2+	2078.99	-0.002	0.962008	1	R.LLNLDGTCADSYSFVFSR.D	1.2797e+06	515570
13	1	UPS1_UPS2|P02753ups|RETBP_HUMAN_UPS	20575	0.844		Retinol-binding protein 4 (Chain 19-201) - Homo sapiens (Human)	811	21	1.23	225	24955	2+	2082	1.009	4.32276	1	R.LLNLDGTC'ADSYSFVFSR.D	1066708	1.57453e+06
13	1	UPS1_UPS2|P02753ups|RETBP_HUMAN_UPS	20575	0.844		Retinol-binding protein 4 (Chain 19-201) - Homo sapiens (Human)	811	21	1.23	225	25123	2+	2629.2	0.012	4.56413	0.9999	R.LLNNWDVC'ADMVGTFTDTEDPAK.F	562775	1.96073e+06
13	1	UPS1_UPS2|P02753ups|RETBP_HUMAN_UPS	20575	0.844		Retinol-binding protein 4 (Chain 19-201) - Homo sapiens (Human)	811	21	1.23	225	25427	2+	2082	1.004	1.92123	1	R.LLNLDGTC'ADSYSFVFSR.D	0	717347
13	1	UPS1_UPS2|P02753ups|RETBP_HUMAN_UPS	20575	0.844		Retinol-binding protein 4 (Chain 19-201) - Homo sapiens (Human)	811	21	1.23	225	25546	2+	2629.2	0.989	4.18378	1	R.LLNNWDVC'ADMVGTFTDTEDPAK.F	354952	1.9709e+06
13	1	UPS1_UPS2|P02753ups|RETBP_HUMAN_UPS	20575	0.844		Retinol-binding protein 4 (Chain 19-201) - Homo sapiens (Human)	811	21	1.23	225	26009	2+	2629.2	-1.007	2.66241	1	R.LLNNWDVC'ADMVGTFTDTEDPAK.F	3.02014e+06	4745258
13	1	UPS1_UPS2|P02753ups|RETBP_HUMAN_UPS	20575	0.844		Retinol-binding protein 4 (Chain 19-201) - Homo sapiens (Human)	811	21	1.23	225	26044	2+	3140.51	1.016	5.09472	0.9985	K.KDPEGLFLQDNIVAEFSVDETGQMSATAK.G
13	1	UPS1_UPS2|P02753ups|RETBP_HUMAN_UPS	20575	0.844		Retinol-binding protein 4 (Chain 19-201) - Homo sapiens (Human)	811	21	1.23	225	26229	2+	3140.51	1.012	3.82104	0.9995	K.KDPEGLFLQDNIVAEFSVDETGQMSATAK.G
13	1	UPS1_UPS2|P02753ups|RETBP_HUMAN_UPS	20575	0.844		Retinol-binding protein 4 (Chain 19-201) - Homo sapiens (Human)	811	21	1.23	225	26241	2+	2629.2	0.014	5.32482	1	R.LLNNWDVC'ADMVGTFTDTEDPAK.F	15760854	16887152
13	1	UPS1_UPS2|P02753ups|RETBP_HUMAN_UPS	20575	0.844		Retinol-binding protein 4 (Chain 19-201) - Homo sapiens (Human)	811	21	1.23	225	26272	2+	2626.18	-0.907	35.4127	0.9948	R.LLNNWDVCADMVGTFTDTEDPAK.F
13	1	UPS1_UPS2|P02753ups|RETBP_HUMAN_UPS	20575	0.844		Retinol-binding protein 4 (Chain 19-201) - Homo sapiens (Human)	811	21	1.23	225	26455	2+	3140.51	1.021	6.68681	0.9958	K.KDPEGLFLQDNIVAEFSVDETGQMSATAK.G
13	1	UPS1_UPS2|P02753ups|RETBP_HUMAN_UPS	20575	0.844		Retinol-binding protein 4 (Chain 19-201) - Homo sapiens (Human)	811	21	1.23	225	26544	3+	3140.51	0.024	7.64207	0.9949	K.KDPEGLFLQDNIVAEFSVDETGQMSATAK.G
13	1	UPS1_UPS2|P02753ups|RETBP_HUMAN_UPS	20575	0.844		Retinol-binding protein 4 (Chain 19-201) - Homo sapiens (Human)	811	21	1.23	225	26644	2+	3140.51	1.029	9.23417	0.9999	K.KDPEGLFLQDNIVAEFSVDETGQMSATAK.G
13	1	UPS1_UPS2|P02753ups|RETBP_HUMAN_UPS	20575	0.844		Retinol-binding protein 4 (Chain 19-201) - Homo sapiens (Human)	811	21	1.23	225	26730	3+	3140.51	0.021	6.68681	0.9998	K.KDPEGLFLQDNIVAEFSVDETGQMSATAK.G
13	1	UPS1_UPS2|P02753ups|RETBP_HUMAN_UPS	20575	0.844		Retinol-binding protein 4 (Chain 19-201) - Homo sapiens (Human)	811	21	1.23	225	26824	2+	2629.2	-0.009	3.4231	1	R.LLNNWDVC'ADMVGTFTDTEDPAK.F	4.40732e+06	5424580
13	1	UPS1_UPS2|P02753ups|RETBP_HUMAN_UPS	20575	0.844		Retinol-binding protein 4 (Chain 19-201) - Homo sapiens (Human)	811	21	1.23	225	26833	2+	3140.51	1.019	6.04997	0.9989	K.KDPEGLFLQDNIVAEFSVDETGQMSATAK.G
13	1	UPS1_UPS2|P02753ups|RETBP_HUMAN_UPS	20575	0.844		Retinol-binding protein 4 (Chain 19-201) - Homo sapiens (Human)	811	21	1.23	225	26917	3+	3140.51	0.019	6.04997	1	K.KDPEGLFLQDNIVAEFSVDETGQMSATAK.G
13	1	UPS1_UPS2|P02753ups|RETBP_HUMAN_UPS	20575	0.844		Retinol-binding protein 4 (Chain 19-201) - Homo sapiens (Human)	811	21	1.23	225	27017	2+	2629.2	1.009	3.4231	0.9996	R.LLNNWDVC'ADMVGTFTDTEDPAK.F	4.45856e+06	4455082
13	1	UPS1_UPS2|P02753ups|RETBP_HUMAN_UPS	20575	0.844		Retinol-binding protein 4 (Chain 19-201) - Homo sapiens (Human)	811	21	1.23	225	27141	2+	2626.18	1.005	1.90391	0.9999	R.LLNNWDVCADMVGTFTDTEDPAK.F	760306	812198
13	1	UPS1_UPS2|P02753ups|RETBP_HUMAN_UPS	20575	0.844		Retinol-binding protein 4 (Chain 19-201) - Homo sapiens (Human)	811	21	1.23	225	27205	2+	3140.51	1.044	14.0105	0.9999	K.KDPEGLFLQDNIVAEFSVDETGQMSATAK.G
13	1	UPS1_UPS2|P02753ups|RETBP_HUMAN_UPS	20575	0.844		Retinol-binding protein 4 (Chain 19-201) - Homo sapiens (Human)	811	21	1.23	225	27292	3+	3140.51	0.02	6.36839	1	K.KDPEGLFLQDNIVAEFSVDETGQMSATAK.G
13	1	UPS1_UPS2|P02753ups|RETBP_HUMAN_UPS	20575	0.844		Retinol-binding protein 4 (Chain 19-201) - Homo sapiens (Human)	811	21	1.23	225	27308	2+	2629.2	1.015	5.70516	1	R.LLNNWDVC'ADMVGTFTDTEDPAK.F	2.27679e+06	1.68078e+06
13	1	UPS1_UPS2|P02753ups|RETBP_HUMAN_UPS	20575	0.844		Retinol-binding protein 4 (Chain 19-201) - Homo sapiens (Human)	811	21	1.23	225	27409	2+	2626.18	1.002	0.761562	0.9999	R.LLNNWDVCADMVGTFTDTEDPAK.F	1.01442e+06	771105
13	1	UPS1_UPS2|P02753ups|RETBP_HUMAN_UPS	20575	0.844		Retinol-binding protein 4 (Chain 19-201) - Homo sapiens (Human)	811	21	1.23	225	27479	3+	3140.51	0.02	6.36839	1	K.KDPEGLFLQDNIVAEFSVDETGQMSATAK.G
13	1	UPS1_UPS2|P02753ups|RETBP_HUMAN_UPS	20575	0.844		Retinol-binding protein 4 (Chain 19-201) - Homo sapiens (Human)	811	21	1.23	225	27665	3+	3140.51	0.017	5.41314	1	K.KDPEGLFLQDNIVAEFSVDETGQMSATAK.G
13	1	UPS1_UPS2|P02753ups|RETBP_HUMAN_UPS	20575	0.844		Retinol-binding protein 4 (Chain 19-201) - Homo sapiens (Human)	811	21	1.23	225	27851	3+	3140.51	0.019	6.04997	1	K.KDPEGLFLQDNIVAEFSVDETGQMSATAK.G
13	1	UPS1_UPS2|P02753ups|RETBP_HUMAN_UPS	20575	0.844		Retinol-binding protein 4 (Chain 19-201) - Homo sapiens (Human)	811	21	1.23	225	27914	2+	2082	-0.003	1.44092	1	R.LLNLDGTC'ADSYSFVFSR.D	0	447090
13	1	UPS1_UPS2|P02753ups|RETBP_HUMAN_UPS	20575	0.844		Retinol-binding protein 4 (Chain 19-201) - Homo sapiens (Human)	811	21	1.23	225	28038	3+	3140.51	0.019	6.04997	1	K.KDPEGLFLQDNIVAEFSVDETGQMSATAK.G
13	1	UPS1_UPS2|P02753ups|RETBP_HUMAN_UPS	20575	0.844		Retinol-binding protein 4 (Chain 19-201) - Homo sapiens (Human)	811	21	1.23	225	28215	3+	3140.51	0.02	6.36839	1	K.KDPEGLFLQDNIVAEFSVDETGQMSATAK.G
13	1	UPS1_UPS2|P02753ups|RETBP_HUMAN_UPS	20575	0.844		Retinol-binding protein 4 (Chain 19-201) - Homo sapiens (Human)	811	21	1.23	225	28278	2+	2082	0.024	11.5274	0.9869	R.LLNLDGTC'ADSYSFVFSR.D	0	1.37873e+06
13	1	UPS1_UPS2|P02753ups|RETBP_HUMAN_UPS	20575	0.844		Retinol-binding protein 4 (Chain 19-201) - Homo sapiens (Human)	811	21	1.23	225	28295	2+	3140.51	0.024	7.64207	0.9991	K.KDPEGLFLQDNIVAEFSVDETGQMSATAK.G
13	1	UPS1_UPS2|P02753ups|RETBP_HUMAN_UPS	20575	0.844		Retinol-binding protein 4 (Chain 19-201) - Homo sapiens (Human)	811	21	1.23	225	28395	2+	2629.2	0.999	0.380344	0.9989	R.LLNNWDVC'ADMVGTFTDTEDPAK.F	250425	967688
13	1	UPS1_UPS2|P02753ups|RETBP_HUMAN_UPS	20575	0.844		Retinol-binding protein 4 (Chain 19-201) - Homo sapiens (Human)	811	21	1.23	225	28401	3+	3140.51	0.016	5.09472	1	K.KDPEGLFLQDNIVAEFSVDETGQMSATAK.G
13	1	UPS1_UPS2|P02753ups|RETBP_HUMAN_UPS	20575	0.844		Retinol-binding protein 4 (Chain 19-201) - Homo sapiens (Human)	811	21	1.23	225	28459	2+	2082	0.033	15.8501	0.9818	R.LLNLDGTC'ADSYSFVFSR.D	388689	2268301
13	1	UPS1_UPS2|P02753ups|RETBP_HUMAN_UPS	20575	0.844		Retinol-binding protein 4 (Chain 19-201) - Homo sapiens (Human)	811	21	1.23	225	28525	2+	3140.51	1.012	3.82104	0.9992	K.KDPEGLFLQDNIVAEFSVDETGQMSATAK.G
13	1	UPS1_UPS2|P02753ups|RETBP_HUMAN_UPS	20575	0.844		Retinol-binding protein 4 (Chain 19-201) - Homo sapiens (Human)	811	21	1.23	225	28638	2+	2082	0.034	16.3304	0.9999	R.LLNLDGTC'ADSYSFVFSR.D	999854	2309462
13	1	UPS1_UPS2|P02753ups|RETBP_HUMAN_UPS	20575	0.844		Retinol-binding protein 4 (Chain 19-201) - Homo sapiens (Human)	811	21	1.23	225	28705	2+	3140.51	0.031	9.87101	0.9998	K.KDPEGLFLQDNIVAEFSVDETGQMSATAK.G
13	1	UPS1_UPS2|P02753ups|RETBP_HUMAN_UPS	20575	0.844		Retinol-binding protein 4 (Chain 19-201) - Homo sapiens (Human)	811	21	1.23	225	28764	3+	3140.51	0.022	7.00523	1	K.KDPEGLFLQDNIVAEFSVDETGQMSATAK.G
13	1	UPS1_UPS2|P02753ups|RETBP_HUMAN_UPS	20575	0.844		Retinol-binding protein 4 (Chain 19-201) - Homo sapiens (Human)	811	21	1.23	225	28846	2+	2626.18	1.022	8.37719	0.9503	R.LLNNWDVCADMVGTFTDTEDPAK.F	1.098e+06	245845
13	1	UPS1_UPS2|P02753ups|RETBP_HUMAN_UPS	20575	0.844		Retinol-binding protein 4 (Chain 19-201) - Homo sapiens (Human)	811	21	1.23	225	28848	2+	2082	-0.002	0.960613	0.9998	R.LLNLDGTC'ADSYSFVFSR.D	345395	373984
13	1	UPS1_UPS2|P02753ups|RETBP_HUMAN_UPS	20575	0.844		Retinol-binding protein 4 (Chain 19-201) - Homo sapiens (Human)	811	21	1.23	225	28940	3+	3140.51	0.019	6.04997	0.9594	K.KDPEGLFLQDNIVAEFSVDETGQMSATAK.G
13	1	UPS1_UPS2|P02753ups|RETBP_HUMAN_UPS	20575	0.844		Retinol-binding protein 4 (Chain 19-201) - Homo sapiens (Human)	811	21	1.23	225	29116	3+	3140.51	0.025	7.96049	0.9585	K.KDPEGLFLQDNIVAEFSVDETGQMSATAK.G
13	1	UPS1_UPS2|P02753ups|RETBP_HUMAN_UPS	20575	0.844		Retinol-binding protein 4 (Chain 19-201) - Homo sapiens (Human)	811	21	1.23	225	29240	2+	2078.99	1.014	6.73406	0.9981	R.LLNLDGTCADSYSFVFSR.D	799740	407967
13	1	UPS1_UPS2|P02753ups|RETBP_HUMAN_UPS	20575	0.844		Retinol-binding protein 4 (Chain 19-201) - Homo sapiens (Human)	811	21	1.23	225	29292	3+	3140.51	0.021	6.68681	1	K.KDPEGLFLQDNIVAEFSVDETGQMSATAK.G
13	1	UPS1_UPS2|P02753ups|RETBP_HUMAN_UPS	20575	0.844		Retinol-binding protein 4 (Chain 19-201) - Homo sapiens (Human)	811	21	1.23	225	29469	3+	3140.51	0.015	4.7763	0.9974	K.KDPEGLFLQDNIVAEFSVDETGQMSATAK.G
13	1	UPS1_UPS2|P02753ups|RETBP_HUMAN_UPS	20575	0.844		Retinol-binding protein 4 (Chain 19-201) - Homo sapiens (Human)	811	21	1.23	225	29508	2+	2078.99	1.036	17.3161	0.9445	R.LLNLDGTCADSYSFVFSR.D	298606	48497
13	1	UPS1_UPS2|P02753ups|RETBP_HUMAN_UPS	20575	0.844		Retinol-binding protein 4 (Chain 19-201) - Homo sapiens (Human)	811	21	1.23	225	29713	2+	2082	-0.041	19.6926	0.9917	R.LLNLDGTC'ADSYSFVFSR.D	237370	610451
13	1	UPS1_UPS2|P02753ups|RETBP_HUMAN_UPS	20575	0.844		Retinol-binding protein 4 (Chain 19-201) - Homo sapiens (Human)	811	21	1.23	225	29726	2+	2629.2	1.004	1.52138	0.9997	R.LLNNWDVC'ADMVGTFTDTEDPAK.F	408192	1.08354e+06
13	1	UPS1_UPS2|P02753ups|RETBP_HUMAN_UPS	20575	0.844		Retinol-binding protein 4 (Chain 19-201) - Homo sapiens (Human)	811	21	1.23	225	30029	3+	3140.51	1.026	8.27891	1	K.KDPEGLFLQDNIVAEFSVDETGQMSATAK.G
13	1	UPS1_UPS2|P02753ups|RETBP_HUMAN_UPS	20575	0.844		Retinol-binding protein 4 (Chain 19-201) - Homo sapiens (Human)	811	21	1.23	225	30376	2+	3140.51	1.041	13.0552	0.9999	K.KDPEGLFLQDNIVAEFSVDETGQMSATAK.G
13	1	UPS1_UPS2|P02753ups|RETBP_HUMAN_UPS	20575	0.844		Retinol-binding protein 4 (Chain 19-201) - Homo sapiens (Human)	811	21	1.23	225	30590	3+	3140.51	-1.049	15.6026	0.9997	K.KDPEGLFLQDNIVAEFSVDETGQMSATAK.G
13	1	UPS1_UPS2|P02753ups|RETBP_HUMAN_UPS	20575	0.844		Retinol-binding protein 4 (Chain 19-201) - Homo sapiens (Human)	811	21	1.23	225	30781	3+	3140.51	0.024	7.64207	1	K.KDPEGLFLQDNIVAEFSVDETGQMSATAK.G
13	1	UPS1_UPS2|P02753ups|RETBP_HUMAN_UPS	20575	0.844		Retinol-binding protein 4 (Chain 19-201) - Homo sapiens (Human)	811	21	1.23	225	30835	2+	2629.2	0.001	0.380344	0.9554	R.LLNNWDVC'ADMVGTFTDTEDPAK.F	275003	288655
13	1	UPS1_UPS2|P02753ups|RETBP_HUMAN_UPS	20575	0.844		Retinol-binding protein 4 (Chain 19-201) - Homo sapiens (Human)	811	21	1.23	225	30871	2+	3140.51	-0.049	15.6026	0.9092	K.KDPEGLFLQDNIVAEFSVDETGQMSATAK.G
13	1	UPS1_UPS2|P02753ups|RETBP_HUMAN_UPS	20575	0.844		Retinol-binding protein 4 (Chain 19-201) - Homo sapiens (Human)	811	21	1.23	225	30954	3+	3140.51	0.019	6.04997	1	K.KDPEGLFLQDNIVAEFSVDETGQMSATAK.G
13	1	UPS1_UPS2|P02753ups|RETBP_HUMAN_UPS	20575	0.844		Retinol-binding protein 4 (Chain 19-201) - Homo sapiens (Human)	811	21	1.23	225	31143	3+	3140.51	0.014	4.45788	0.9999	K.KDPEGLFLQDNIVAEFSVDETGQMSATAK.G
13	1	UPS1_UPS2|P02753ups|RETBP_HUMAN_UPS	20575	0.844		Retinol-binding protein 4 (Chain 19-201) - Homo sapiens (Human)	811	21	1.23	225	31325	3+	3140.51	0.011	3.50262	0.9983	K.KDPEGLFLQDNIVAEFSVDETGQMSATAK.G
13	1	UPS1_UPS2|P02753ups|RETBP_HUMAN_UPS	20575	0.844		Retinol-binding protein 4 (Chain 19-201) - Homo sapiens (Human)	811	21	1.23	225	31700	3+	3140.51	0.02	6.36839	0.9646	K.KDPEGLFLQDNIVAEFSVDETGQMSATAK.G
13	1	UPS1_UPS2|P02753ups|RETBP_HUMAN_UPS	20575	0.844		Retinol-binding protein 4 (Chain 19-201) - Homo sapiens (Human)	811	21	1.23	225	31764	2+	2082	1.041	19.6926	0.9922	R.LLNLDGTC'ADSYSFVFSR.D	0	604854
13	1	UPS1_UPS2|P02753ups|RETBP_HUMAN_UPS	20575	0.844		Retinol-binding protein 4 (Chain 19-201) - Homo sapiens (Human)	811	21	1.23	225	31882	3+	3140.51	0.016	5.09472	0.9997	K.KDPEGLFLQDNIVAEFSVDETGQMSATAK.G
13	1	UPS1_UPS2|P02753ups|RETBP_HUMAN_UPS	20575	0.844		Retinol-binding protein 4 (Chain 19-201) - Homo sapiens (Human)	811	21	1.23	225	32060	3+	3140.51	0.013	4.13946	0.9994	K.KDPEGLFLQDNIVAEFSVDETGQMSATAK.G
13	1	UPS1_UPS2|P02753ups|RETBP_HUMAN_UPS	20575	0.844		Retinol-binding protein 4 (Chain 19-201) - Homo sapiens (Human)	811	21	1.23	225	32239	3+	3140.51	0.027	8.59733	0.9999	K.KDPEGLFLQDNIVAEFSVDETGQMSATAK.G
13	1	UPS1_UPS2|P02753ups|RETBP_HUMAN_UPS	20575	0.844		Retinol-binding protein 4 (Chain 19-201) - Homo sapiens (Human)	811	21	1.23	225	32411	3+	3140.51	1.026	8.27891	1	K.KDPEGLFLQDNIVAEFSVDETGQMSATAK.G
13	1	UPS1_UPS2|P02753ups|RETBP_HUMAN_UPS	20575	0.844		Retinol-binding protein 4 (Chain 19-201) - Homo sapiens (Human)	811	21	1.23	225	32594	3+	3140.51	1.026	8.27891	0.9998	K.KDPEGLFLQDNIVAEFSVDETGQMSATAK.G
13	1	UPS1_UPS2|P02753ups|RETBP_HUMAN_UPS	20575	0.844		Retinol-binding protein 4 (Chain 19-201) - Homo sapiens (Human)	811	21	1.23	225	32768	3+	3140.51	1.028	8.91575	0.9991	K.KDPEGLFLQDNIVAEFSVDETGQMSATAK.G
13	1	UPS1_UPS2|P02753ups|RETBP_HUMAN_UPS	20575	0.844		Retinol-binding protein 4 (Chain 19-201) - Homo sapiens (Human)	811	21	1.23	225	32945	3+	3140.51	0.021	6.68681	0.9997	K.KDPEGLFLQDNIVAEFSVDETGQMSATAK.G
13	1	UPS1_UPS2|P02753ups|RETBP_HUMAN_UPS	20575	0.844		Retinol-binding protein 4 (Chain 19-201) - Homo sapiens (Human)	811	21	1.23	225	32991	2+	3140.51	0.264	84.0628	0.9995	K.KDPEGLFLQDNIVAEFSVDETGQMSATAK.G
13	1	UPS1_UPS2|P02753ups|RETBP_HUMAN_UPS	20575	0.844		Retinol-binding protein 4 (Chain 19-201) - Homo sapiens (Human)	811	21	1.23	225	33118	3+	3140.51	0.02	6.36839	1	K.KDPEGLFLQDNIVAEFSVDETGQMSATAK.G
13	1	UPS1_UPS2|P02753ups|RETBP_HUMAN_UPS	20575	0.844		Retinol-binding protein 4 (Chain 19-201) - Homo sapiens (Human)	811	21	1.23	225	33293	3+	3140.51	0.018	5.73155	1	K.KDPEGLFLQDNIVAEFSVDETGQMSATAK.G
13	1	UPS1_UPS2|P02753ups|RETBP_HUMAN_UPS	20575	0.844		Retinol-binding protein 4 (Chain 19-201) - Homo sapiens (Human)	811	21	1.23	225	33643	3+	3140.51	0.021	6.68681	1	K.KDPEGLFLQDNIVAEFSVDETGQMSATAK.G
13	1	UPS1_UPS2|P02753ups|RETBP_HUMAN_UPS	20575	0.844		Retinol-binding protein 4 (Chain 19-201) - Homo sapiens (Human)	811	21	1.23	225	33820	3+	3140.51	0.028	8.91575	0.9989	K.KDPEGLFLQDNIVAEFSVDETGQMSATAK.G
13	1	UPS1_UPS2|P02753ups|RETBP_HUMAN_UPS	20575	0.844		Retinol-binding protein 4 (Chain 19-201) - Homo sapiens (Human)	811	21	1.23	225	33857	2+	2082	-0.02	9.60613	0.9678	R.LLNLDGTC'ADSYSFVFSR.D	95070.1	395018
13	1	UPS1_UPS2|P02753ups|RETBP_HUMAN_UPS	20575	0.844		Retinol-binding protein 4 (Chain 19-201) - Homo sapiens (Human)	811	21	1.23	225	33984	3+	3140.51	0.021	6.68681	1	K.KDPEGLFLQDNIVAEFSVDETGQMSATAK.G
13	1	UPS1_UPS2|P02753ups|RETBP_HUMAN_UPS	20575	0.844		Retinol-binding protein 4 (Chain 19-201) - Homo sapiens (Human)	811	21	1.23	225	34141	2+	3140.51	0.987	4.13946	0.8898	K.KDPEGLFLQDNIVAEFSVDETGQMSATAK.G
13	1	UPS1_UPS2|P02753ups|RETBP_HUMAN_UPS	20575	0.844		Retinol-binding protein 4 (Chain 19-201) - Homo sapiens (Human)	811	21	1.23	225	34149	3+	3140.51	0.016	5.09472	1	K.KDPEGLFLQDNIVAEFSVDETGQMSATAK.G
13	1	UPS1_UPS2|P02753ups|RETBP_HUMAN_UPS	20575	0.844		Retinol-binding protein 4 (Chain 19-201) - Homo sapiens (Human)	811	21	1.23	225	34317	3+	3140.51	0.02	6.36839	0.9999	K.KDPEGLFLQDNIVAEFSVDETGQMSATAK.G
13	1	UPS1_UPS2|P02753ups|RETBP_HUMAN_UPS	20575	0.844		Retinol-binding protein 4 (Chain 19-201) - Homo sapiens (Human)	811	21	1.23	225	34483	3+	3140.51	0.023	7.32365	1	K.KDPEGLFLQDNIVAEFSVDETGQMSATAK.G
13	1	UPS1_UPS2|P02753ups|RETBP_HUMAN_UPS	20575	0.844		Retinol-binding protein 4 (Chain 19-201) - Homo sapiens (Human)	811	21	1.23	225	34648	3+	3140.51	0.013	4.13946	0.9826	K.KDPEGLFLQDNIVAEFSVDETGQMSATAK.G
13	1	UPS1_UPS2|P02753ups|RETBP_HUMAN_UPS	20575	0.844		Retinol-binding protein 4 (Chain 19-201) - Homo sapiens (Human)	811	21	1.23	225	34810	3+	3140.51	0.019	6.04997	0.9991	K.KDPEGLFLQDNIVAEFSVDETGQMSATAK.G
13	1	UPS1_UPS2|P02753ups|RETBP_HUMAN_UPS	20575	0.844		Retinol-binding protein 4 (Chain 19-201) - Homo sapiens (Human)	811	21	1.23	225	34922	2+	3140.51	1.032	10.1894	0.9999	K.KDPEGLFLQDNIVAEFSVDETGQMSATAK.G
13	1	UPS1_UPS2|P02753ups|RETBP_HUMAN_UPS	20575	0.844		Retinol-binding protein 4 (Chain 19-201) - Homo sapiens (Human)	811	21	1.23	225	34987	3+	3140.51	0.017	5.41314	0.9994	K.KDPEGLFLQDNIVAEFSVDETGQMSATAK.G
13	1	UPS1_UPS2|P02753ups|RETBP_HUMAN_UPS	20575	0.844		Retinol-binding protein 4 (Chain 19-201) - Homo sapiens (Human)	811	21	1.23	225	35363	3+	3140.51	0.011	3.50262	0.9536	K.KDPEGLFLQDNIVAEFSVDETGQMSATAK.G
13	1	UPS1_UPS2|P02753ups|RETBP_HUMAN_UPS	20575	0.844		Retinol-binding protein 4 (Chain 19-201) - Homo sapiens (Human)	811	21	1.23	225	35461	2+	2629.2	0.594	154.42	0.9995	R.LLNNWDVC'ADMVGTFTDTEDPAK.F
13	1	UPS1_UPS2|P02753ups|RETBP_HUMAN_UPS	20575	0.844		Retinol-binding protein 4 (Chain 19-201) - Homo sapiens (Human)	811	21	1.23	225	35489	2+	2078.99	-0.477	229.439	0.9989	R.LLNLDGTCADSYSFVFSR.D
13	1	UPS1_UPS2|P02753ups|RETBP_HUMAN_UPS	20575	0.844		Retinol-binding protein 4 (Chain 19-201) - Homo sapiens (Human)	811	21	1.23	225	35505	3+	3140.51	0.011	3.50262	1	K.KDPEGLFLQDNIVAEFSVDETGQMSATAK.G
13	1	UPS1_UPS2|P02753ups|RETBP_HUMAN_UPS	20575	0.844		Retinol-binding protein 4 (Chain 19-201) - Homo sapiens (Human)	811	21	1.23	225	35636	3+	3140.51	0.015	4.7763	0.9999	K.KDPEGLFLQDNIVAEFSVDETGQMSATAK.G
13	1	UPS1_UPS2|P02753ups|RETBP_HUMAN_UPS	20575	0.844		Retinol-binding protein 4 (Chain 19-201) - Homo sapiens (Human)	811	21	1.23	225	35768	3+	3140.51	0.016	5.09472	1	K.KDPEGLFLQDNIVAEFSVDETGQMSATAK.G
13	1	UPS1_UPS2|P02753ups|RETBP_HUMAN_UPS	20575	0.844		Retinol-binding protein 4 (Chain 19-201) - Homo sapiens (Human)	811	21	1.23	225	35900	3+	3140.51	0.02	6.36839	0.9994	K.KDPEGLFLQDNIVAEFSVDETGQMSATAK.G
13	1	UPS1_UPS2|P02753ups|RETBP_HUMAN_UPS	20575	0.844		Retinol-binding protein 4 (Chain 19-201) - Homo sapiens (Human)	811	21	1.23	225	36031	3+	3140.51	1.026	8.27891	1	K.KDPEGLFLQDNIVAEFSVDETGQMSATAK.G
13	1	UPS1_UPS2|P02753ups|RETBP_HUMAN_UPS	20575	0.844		Retinol-binding protein 4 (Chain 19-201) - Homo sapiens (Human)	811	21	1.23	225	36077	2+	3140.51	1.028	8.91575	0.9981	K.KDPEGLFLQDNIVAEFSVDETGQMSATAK.G
13	1	UPS1_UPS2|P02753ups|RETBP_HUMAN_UPS	20575	0.844		Retinol-binding protein 4 (Chain 19-201) - Homo sapiens (Human)	811	21	1.23	225	36163	3+	3140.51	0.027	8.59733	0.9996	K.KDPEGLFLQDNIVAEFSVDETGQMSATAK.G
13	1	UPS1_UPS2|P02753ups|RETBP_HUMAN_UPS	20575	0.844		Retinol-binding protein 4 (Chain 19-201) - Homo sapiens (Human)	811	21	1.23	225	36295	3+	3140.51	0.017	5.41314	1	K.KDPEGLFLQDNIVAEFSVDETGQMSATAK.G
13	1	UPS1_UPS2|P02753ups|RETBP_HUMAN_UPS	20575	0.844		Retinol-binding protein 4 (Chain 19-201) - Homo sapiens (Human)	811	21	1.23	225	36427	3+	3140.51	0.018	5.73155	0.9999	K.KDPEGLFLQDNIVAEFSVDETGQMSATAK.G
13	1	UPS1_UPS2|P02753ups|RETBP_HUMAN_UPS	20575	0.844		Retinol-binding protein 4 (Chain 19-201) - Homo sapiens (Human)	811	21	1.23	225	36559	3+	3140.51	0.015	4.7763	0.9995	K.KDPEGLFLQDNIVAEFSVDETGQMSATAK.G
13	1	UPS1_UPS2|P02753ups|RETBP_HUMAN_UPS	20575	0.844		Retinol-binding protein 4 (Chain 19-201) - Homo sapiens (Human)	811	21	1.23	225	36691	3+	3140.51	0.016	5.09472	1	K.KDPEGLFLQDNIVAEFSVDETGQMSATAK.G
13	1	UPS1_UPS2|P02753ups|RETBP_HUMAN_UPS	20575	0.844		Retinol-binding protein 4 (Chain 19-201) - Homo sapiens (Human)	811	21	1.23	225	36823	3+	3140.51	0.018	5.73155	0.998	K.KDPEGLFLQDNIVAEFSVDETGQMSATAK.G
13	1	UPS1_UPS2|P02753ups|RETBP_HUMAN_UPS	20575	0.844		Retinol-binding protein 4 (Chain 19-201) - Homo sapiens (Human)	811	21	1.23	225	36955	3+	3140.51	0.014	4.45788	1	K.KDPEGLFLQDNIVAEFSVDETGQMSATAK.G
13	1	UPS1_UPS2|P02753ups|RETBP_HUMAN_UPS	20575	0.844		Retinol-binding protein 4 (Chain 19-201) - Homo sapiens (Human)	811	21	1.23	225	37087	3+	3140.51	1.026	8.27891	0.9993	K.KDPEGLFLQDNIVAEFSVDETGQMSATAK.G
13	1	UPS1_UPS2|P02753ups|RETBP_HUMAN_UPS	20575	0.844		Retinol-binding protein 4 (Chain 19-201) - Homo sapiens (Human)	811	21	1.23	225	37239	3+	3140.51	0.021	6.68681	1	K.KDPEGLFLQDNIVAEFSVDETGQMSATAK.G
13	1	UPS1_UPS2|P02753ups|RETBP_HUMAN_UPS	20575	0.844		Retinol-binding protein 4 (Chain 19-201) - Homo sapiens (Human)	811	21	1.23	225	3538	2+	879.457	0.003	3.4112	0.8305	R.VKENFDK.A
13	1	UPS1_UPS2|P02753ups|RETBP_HUMAN_UPS	20575	0.844		Retinol-binding protein 4 (Chain 19-201) - Homo sapiens (Human)	811	21	1.23	225	6311	2+	1165.59	-0.133	114.106	0.9492	R.DPNGLPPEAQK.I
13	1	UPS1_UPS2|P02753ups|RETBP_HUMAN_UPS	20575	0.844		Retinol-binding protein 4 (Chain 19-201) - Homo sapiens (Human)	811	21	1.23	225	6484	2+	1165.58	0.006	5.14763	0.9998	R.DPNGLPPEAQK.I
13	1	UPS1_UPS2|P02753ups|RETBP_HUMAN_UPS	20575	0.844		Retinol-binding protein 4 (Chain 19-201) - Homo sapiens (Human)	811	21	1.23	225	6664	2+	1165.58	0.006	5.14763	0.9956	R.DPNGLPPEAQK.I
13	1	UPS1_UPS2|P02753ups|RETBP_HUMAN_UPS	20575	0.844		Retinol-binding protein 4 (Chain 19-201) - Homo sapiens (Human)	811	21	1.23	225	6769	2+	1320.66	-0.003	2.2716	0.9997	R.LIVHNGYC'DGR.S	37578832	49259668
13	1	UPS1_UPS2|P02753ups|RETBP_HUMAN_UPS	20575	0.844		Retinol-binding protein 4 (Chain 19-201) - Homo sapiens (Human)	811	21	1.23	225	6786	2+	1317.64	1.016	12.1429	0.9995	R.LIVHNGYCDGR.S	37578832	49259668
13	1	UPS1_UPS2|P02753ups|RETBP_HUMAN_UPS	20575	0.844		Retinol-binding protein 4 (Chain 19-201) - Homo sapiens (Human)	811	21	1.23	225	6931	2+	1165.58	0.004	3.43175	0.9894	R.DPNGLPPEAQK.I
13	1	UPS1_UPS2|P02753ups|RETBP_HUMAN_UPS	20575	0.844		Retinol-binding protein 4 (Chain 19-201) - Homo sapiens (Human)	811	21	1.23	225	6939	2+	1320.66	-0.005	3.786	0.9988	R.LIVHNGYC'DGR.S	11585438	15098731
13	1	UPS1_UPS2|P02753ups|RETBP_HUMAN_UPS	20575	0.844		Retinol-binding protein 4 (Chain 19-201) - Homo sapiens (Human)	811	21	1.23	225	7108	2+	1165.59	0.986	12.0111	0.7905	R.DPNGLPPEAQK.I
13	1	UPS1_UPS2|P02753ups|RETBP_HUMAN_UPS	20575	0.844		Retinol-binding protein 4 (Chain 19-201) - Homo sapiens (Human)	811	21	1.23	225	7373	2+	1165.59	0.986	12.0111	0.8556	R.DPNGLPPEAQK.I
13	1	UPS1_UPS2|P02753ups|RETBP_HUMAN_UPS	20575	0.844		Retinol-binding protein 4 (Chain 19-201) - Homo sapiens (Human)	811	21	1.23	225	8081	3+	1320.66	0.979	15.9012	0.9966	R.LIVHNGYC'DGR.S	84564056	115474112
13	1	UPS1_UPS2|P02753ups|RETBP_HUMAN_UPS	20575	0.844		Retinol-binding protein 4 (Chain 19-201) - Homo sapiens (Human)	811	21	1.23	225	10446	2+	1299.65	1.006	4.61664	0.9968	R.Q^RQEELCLAR.Q	60716964	73917256
13	1	UPS1_UPS2|P02753ups|RETBP_HUMAN_UPS	20575	0.844		Retinol-binding protein 4 (Chain 19-201) - Homo sapiens (Human)	811	21	1.23	225	10457	2+	1302.67	-0.004	3.07063	0.9831	R.Q^RQEELC'LAR.Q	62422664	74343840
13	1	UPS1_UPS2|P02753ups|RETBP_HUMAN_UPS	20575	0.844		Retinol-binding protein 4 (Chain 19-201) - Homo sapiens (Human)	811	21	1.23	225	12146	2+	1177.53	0.005	4.24616	0.9996	R.FSGTWYAM"AK.K
13	1	UPS1_UPS2|P02753ups|RETBP_HUMAN_UPS	20575	0.844		Retinol-binding protein 4 (Chain 19-201) - Homo sapiens (Human)	811	21	1.23	225	15637	2+	1161.54	0.005	4.30463	0.9984	R.FSGTWYAMAK.K
13	1	UPS1_UPS2|P02753ups|RETBP_HUMAN_UPS	20575	0.844		Retinol-binding protein 4 (Chain 19-201) - Homo sapiens (Human)	811	21	1.23	225	15823	2+	1161.54	0.004	3.4437	0.9998	R.FSGTWYAMAK.K
13	1	UPS1_UPS2|P02753ups|RETBP_HUMAN_UPS	20575	0.844		Retinol-binding protein 4 (Chain 19-201) - Homo sapiens (Human)	811	21	1.23	225	16010	2+	1161.54	0.005	4.30463	0.9994	R.FSGTWYAMAK.K
13	1	UPS1_UPS2|P02753ups|RETBP_HUMAN_UPS	20575	0.844		Retinol-binding protein 4 (Chain 19-201) - Homo sapiens (Human)	811	21	1.23	225	16445	2+	1161.54	0.006	5.16556	0.9998	R.FSGTWYAMAK.K
13	1	UPS1_UPS2|P02753ups|RETBP_HUMAN_UPS	20575	0.844		Retinol-binding protein 4 (Chain 19-201) - Homo sapiens (Human)	811	21	1.23	225	19681	2+	2710.16	0.007	2.58288	1	K.GNDDHWIVDTDYDTYAVQYSC'R.L	29176192	35966708
13	1	UPS1_UPS2|P02753ups|RETBP_HUMAN_UPS	20575	0.844		Retinol-binding protein 4 (Chain 19-201) - Homo sapiens (Human)	811	21	1.23	225	19759	2+	2707.14	0.011	4.06333	1	K.GNDDHWIVDTDYDTYAVQYSCR.L	29176194	35966708
13	1	UPS1_UPS2|P02753ups|RETBP_HUMAN_UPS	20575	0.844		Retinol-binding protein 4 (Chain 19-201) - Homo sapiens (Human)	811	21	1.23	225	19827	3+	2710.16	-1.004	1.47593	0.6394	K.GNDDHWIVDTDYDTYAVQYSC'R.L	91021200	131708712
13	1	UPS1_UPS2|P02753ups|RETBP_HUMAN_UPS	20575	0.844		Retinol-binding protein 4 (Chain 19-201) - Homo sapiens (Human)	811	21	1.23	225	21561	2+	1198.63	0.005	4.17144	1	K.YWGVASFLQK.G
13	1	UPS1_UPS2|P02753ups|RETBP_HUMAN_UPS	20575	0.844		Retinol-binding protein 4 (Chain 19-201) - Homo sapiens (Human)	811	21	1.23	225	23959	2+	2082	0.018	8.64552	1	R.LLNLDGTC'ADSYSFVFSR.D	63501652	87626680
13	1	UPS1_UPS2|P02753ups|RETBP_HUMAN_UPS	20575	0.844		Retinol-binding protein 4 (Chain 19-201) - Homo sapiens (Human)	811	21	1.23	225	24143	2+	2082	0	0	1	R.LLNLDGTC'ADSYSFVFSR.D	74525640	103726160
13	1	UPS1_UPS2|P02753ups|RETBP_HUMAN_UPS	20575	0.844		Retinol-binding protein 4 (Chain 19-201) - Homo sapiens (Human)	811	21	1.23	225	24164	2+	2078.99	1.008	3.84803	1	R.LLNLDGTCADSYSFVFSR.D	67243376	93742208
13	1	UPS1_UPS2|P02753ups|RETBP_HUMAN_UPS	20575	0.844		Retinol-binding protein 4 (Chain 19-201) - Homo sapiens (Human)	811	21	1.23	225	24330	2+	2082	1.009	4.32276	1	R.LLNLDGTC'ADSYSFVFSR.D	30831410	39522876
13	1	UPS1_UPS2|P02753ups|RETBP_HUMAN_UPS	20575	0.844		Retinol-binding protein 4 (Chain 19-201) - Homo sapiens (Human)	811	21	1.23	225	24351	2+	2078.99	1.008	3.84803	1	R.LLNLDGTCADSYSFVFSR.D	28632016	36368420
13	1	UPS1_UPS2|P02753ups|RETBP_HUMAN_UPS	20575	0.844		Retinol-binding protein 4 (Chain 19-201) - Homo sapiens (Human)	811	21	1.23	225	24519	2+	2082	-0.002	0.960613	1	R.LLNLDGTC'ADSYSFVFSR.D	11682833	13378182
13	1	UPS1_UPS2|P02753ups|RETBP_HUMAN_UPS	20575	0.844		Retinol-binding protein 4 (Chain 19-201) - Homo sapiens (Human)	811	21	1.23	225	24698	2+	2078.99	1.008	3.84803	1	R.LLNLDGTCADSYSFVFSR.D	8348790	9077500
13	1	UPS1_UPS2|P02753ups|RETBP_HUMAN_UPS	20575	0.844		Retinol-binding protein 4 (Chain 19-201) - Homo sapiens (Human)	811	21	1.23	225	24732	2+	2082	-0.002	0.960613	0.9935	R.LLNLDGTC'ADSYSFVFSR.D	8.09016e+06	9355524
13	1	UPS1_UPS2|P02753ups|RETBP_HUMAN_UPS	20575	0.844		Retinol-binding protein 4 (Chain 19-201) - Homo sapiens (Human)	811	21	1.23	225	24898	2+	2078.99	1.016	7.69606	1	R.LLNLDGTCADSYSFVFSR.D	4.85504e+06	5.51697e+06
13	1	UPS1_UPS2|P02753ups|RETBP_HUMAN_UPS	20575	0.844		Retinol-binding protein 4 (Chain 19-201) - Homo sapiens (Human)	811	21	1.23	225	25135	2+	2629.2	-1.005	1.90172	1	R.LLNNWDVC'ADMVGTFTDTEDPAK.F	27889948	35143456
13	1	UPS1_UPS2|P02753ups|RETBP_HUMAN_UPS	20575	0.844		Retinol-binding protein 4 (Chain 19-201) - Homo sapiens (Human)	811	21	1.23	225	25147	2+	2626.18	0.006	2.28469	1	R.LLNNWDVCADMVGTFTDTEDPAK.F	28646798	36004268
13	1	UPS1_UPS2|P02753ups|RETBP_HUMAN_UPS	20575	0.844		Retinol-binding protein 4 (Chain 19-201) - Homo sapiens (Human)	811	21	1.23	225	25318	2+	2629.2	-0.999	0.380344	1	R.LLNNWDVC'ADMVGTFTDTEDPAK.F	25773052	32574668
13	1	UPS1_UPS2|P02753ups|RETBP_HUMAN_UPS	20575	0.844		Retinol-binding protein 4 (Chain 19-201) - Homo sapiens (Human)	811	21	1.23	225	25411	3+	2629.2	1.002	0.760688	0.6826	R.LLNNWDVC'ADMVGTFTDTEDPAK.F	17226018	28714520
13	1	UPS1_UPS2|P02753ups|RETBP_HUMAN_UPS	20575	0.844		Retinol-binding protein 4 (Chain 19-201) - Homo sapiens (Human)	811	21	1.23	225	25500	2+	2082	1	0	1	R.LLNLDGTC'ADSYSFVFSR.D	0	559794
13	1	UPS1_UPS2|P02753ups|RETBP_HUMAN_UPS	20575	0.844		Retinol-binding protein 4 (Chain 19-201) - Homo sapiens (Human)	811	21	1.23	225	25510	2+	2629.2	0.003	1.14103	1	R.LLNNWDVC'ADMVGTFTDTEDPAK.F	34576156	50134504
13	1	UPS1_UPS2|P02753ups|RETBP_HUMAN_UPS	20575	0.844		Retinol-binding protein 4 (Chain 19-201) - Homo sapiens (Human)	811	21	1.23	225	25522	2+	2078.99	0.096	46.1764	1	R.LLNLDGTCADSYSFVFSR.D
13	1	UPS1_UPS2|P02753ups|RETBP_HUMAN_UPS	20575	0.844		Retinol-binding protein 4 (Chain 19-201) - Homo sapiens (Human)	811	21	1.23	225	25684	2+	2629.2	-0.006	2.28206	1	R.LLNNWDVC'ADMVGTFTDTEDPAK.F	40765892	55967556
13	1	UPS1_UPS2|P02753ups|RETBP_HUMAN_UPS	20575	0.844		Retinol-binding protein 4 (Chain 19-201) - Homo sapiens (Human)	811	21	1.23	225	25704	2+	2082	-0.911	42.7473	0.9985	R.LLNLDGTC'ADSYSFVFSR.D
13	1	UPS1_UPS2|P02753ups|RETBP_HUMAN_UPS	20575	0.844		Retinol-binding protein 4 (Chain 19-201) - Homo sapiens (Human)	811	21	1.23	225	25761	3+	2629.2	-0.003	1.14103	0.9518	R.LLNNWDVC'ADMVGTFTDTEDPAK.F	11523183	18629712
[truncated: 92,699 more rows]

## Sheet: Rep1_AAL
Group	Prob	Protein	SequenceMass	AACoverage	BestGeneName	Description	Total Filtered Peptides	Unique Filtered Peptides	H2L Mean	Ratio Peps	Scan	Z	CalcMHPlus	dMass	FdMass (ppm)	PepProphet	Peptide	Light Area	Heavy Area
1	1	CONTAM|P20930, sp|P20930|FILA_HUMAN	435169.5365199921, 435169.5365199921	0.018	FLG, FLG	Filaggrin OS=Homo sapiens GN=FLG PE=1 SV=3, Filaggrin OS=Homo sapiens GN=FLG PE=1 SV=3	3	2			1897	3+	1839.83	0.005	2.71764	0.9845	R.HTQTSSGGQAASSHEQAR.S
1	1	CONTAM|P20930, sp|P20930|FILA_HUMAN	435169.5365199921, 435169.5365199921	0.018	FLG, FLG	Filaggrin OS=Homo sapiens GN=FLG PE=1 SV=3, Filaggrin OS=Homo sapiens GN=FLG PE=1 SV=3	3	2			2119	3+	1810.81	0.005	2.7612	0.9979	R.HAETSSGGQAASSHEQAR.S
1	1	CONTAM|P20930, sp|P20930|FILA_HUMAN	435169.5365199921, 435169.5365199921	0.018	FLG, FLG	Filaggrin OS=Homo sapiens GN=FLG PE=1 SV=3, Filaggrin OS=Homo sapiens GN=FLG PE=1 SV=3	3	2			1903	3+	1839.83	1.002	1.08706	0.9978	R.HTQTSSGGQAASSHEQAR.S
2	1	CONTAM|P41361	52347.1	0.178		SWISS-PROT:P41361 (Bos taurus) Antithrombin-III precursor	44	8			5821	2+	839.414	0.001	1.19131	0.6568	K.FDTISEK.T
2	1	CONTAM|P41361	52347.1	0.178		SWISS-PROT:P41361 (Bos taurus) Antithrombin-III precursor	44	8			9393	2+	911.531	0.001	1.09706	0.9917	K.LPGIVAEGR.D
2	1	CONTAM|P41361	52347.1	0.178		SWISS-PROT:P41361 (Bos taurus) Antithrombin-III precursor	44	8			16441	2+	1340.66	-0.001	0.745899	1	K.TSDQIHFFFAK.L
2	1	CONTAM|P41361	52347.1	0.178		SWISS-PROT:P41361 (Bos taurus) Antithrombin-III precursor	44	8			16635	2+	1340.66	0.002	1.4918	1	K.TSDQIHFFFAK.L
2	1	CONTAM|P41361	52347.1	0.178		SWISS-PROT:P41361 (Bos taurus) Antithrombin-III precursor	44	8			7761	2+	917.52	0.002	2.17979	0.7243	R.RVWELSK.A
2	1	CONTAM|P41361	52347.1	0.178		SWISS-PROT:P41361 (Bos taurus) Antithrombin-III precursor	44	8			8616	2+	911.531	0.002	2.19411	0.9988	K.LPGIVAEGR.D
2	1	CONTAM|P41361	52347.1	0.178		SWISS-PROT:P41361 (Bos taurus) Antithrombin-III precursor	44	8			9842	2+	911.531	0.002	2.19411	1	K.LPGIVAEGR.D
2	1	CONTAM|P41361	52347.1	0.178		SWISS-PROT:P41361 (Bos taurus) Antithrombin-III precursor	44	8			10027	2+	911.531	0.002	2.19411	1	K.LPGIVAEGR.D
2	1	CONTAM|P41361	52347.1	0.178		SWISS-PROT:P41361 (Bos taurus) Antithrombin-III precursor	44	8			10214	2+	911.531	0.002	2.19411	1	K.LPGIVAEGR.D
2	1	CONTAM|P41361	52347.1	0.178		SWISS-PROT:P41361 (Bos taurus) Antithrombin-III precursor	44	8			17566	2+	1340.66	0.002	1.4918	1	K.TSDQIHFFFAK.L
2	1	CONTAM|P41361	52347.1	0.178		SWISS-PROT:P41361 (Bos taurus) Antithrombin-III precursor	44	8			17747	2+	1340.66	0.003	2.2377	1	K.TSDQIHFFFAK.L
2	1	CONTAM|P41361	52347.1	0.178		SWISS-PROT:P41361 (Bos taurus) Antithrombin-III precursor	44	8			17935	2+	1340.66	0.005	3.7295	0.9999	K.TSDQIHFFFAK.L
2	1	CONTAM|P41361	52347.1	0.178		SWISS-PROT:P41361 (Bos taurus) Antithrombin-III precursor	44	8			22743	2+	1314.73	0.004	3.04244	0.9996	K.GDDITMVLILPK.L
2	1	CONTAM|P41361	52347.1	0.178		SWISS-PROT:P41361 (Bos taurus) Antithrombin-III precursor	44	8			8508	2+	911.531	0.002	2.19411	0.9994	K.LPGIVAEGR.D
2	1	CONTAM|P41361	52347.1	0.178		SWISS-PROT:P41361 (Bos taurus) Antithrombin-III precursor	44	8			9728	2+	911.531	0.001	1.09706	1	K.LPGIVAEGR.D
2	1	CONTAM|P41361	52347.1	0.178		SWISS-PROT:P41361 (Bos taurus) Antithrombin-III precursor	44	8			9905	2+	911.531	0.001	1.09706	1	K.LPGIVAEGR.D
2	1	CONTAM|P41361	52347.1	0.178		SWISS-PROT:P41361 (Bos taurus) Antithrombin-III precursor	44	8			10074	2+	911.531	0	0	1	K.LPGIVAEGR.D
2	1	CONTAM|P41361	52347.1	0.178		SWISS-PROT:P41361 (Bos taurus) Antithrombin-III precursor	44	8			10263	2+	911.531	0	0	0.9998	K.LPGIVAEGR.D
2	1	CONTAM|P41361	52347.1	0.178		SWISS-PROT:P41361 (Bos taurus) Antithrombin-III precursor	44	8			10541	2+	911.531	0.001	1.09706	0.9999	K.LPGIVAEGR.D
2	1	CONTAM|P41361	52347.1	0.178		SWISS-PROT:P41361 (Bos taurus) Antithrombin-III precursor	44	8			17242	2+	1340.66	0	0	1	K.TSDQIHFFFAK.L
2	1	CONTAM|P41361	52347.1	0.178		SWISS-PROT:P41361 (Bos taurus) Antithrombin-III precursor	44	8			17426	2+	1340.66	0.002	1.4918	1	K.TSDQIHFFFAK.L
2	1	CONTAM|P41361	52347.1	0.178		SWISS-PROT:P41361 (Bos taurus) Antithrombin-III precursor	44	8			17613	2+	1340.66	0.002	1.4918	1	K.TSDQIHFFFAK.L
2	1	CONTAM|P41361	52347.1	0.178		SWISS-PROT:P41361 (Bos taurus) Antithrombin-III precursor	44	8			17799	2+	1340.66	0.003	2.2377	1	K.TSDQIHFFFAK.L
2	1	CONTAM|P41361	52347.1	0.178		SWISS-PROT:P41361 (Bos taurus) Antithrombin-III precursor	44	8			17989	2+	1340.66	-0.994	4.4754	0.9988	K.TSDQIHFFFAK.L
2	1	CONTAM|P41361	52347.1	0.178		SWISS-PROT:P41361 (Bos taurus) Antithrombin-III precursor	44	8			18333	2+	1340.66	0.003	2.2377	0.94	K.TSDQIHFFFAK.L
2	1	CONTAM|P41361	52347.1	0.178		SWISS-PROT:P41361 (Bos taurus) Antithrombin-III precursor	44	8			22782	2+	1314.73	0.001	0.76061	0.9999	K.GDDITMVLILPK.L
2	1	CONTAM|P41361	52347.1	0.178		SWISS-PROT:P41361 (Bos taurus) Antithrombin-III precursor	44	8			22966	2+	1314.73	0.002	1.52122	0.9994	K.GDDITMVLILPK.L
2	1	CONTAM|P41361	52347.1	0.178		SWISS-PROT:P41361 (Bos taurus) Antithrombin-III precursor	44	8			27454	2+	1860.87	1.039	20.958	0.9191	K.E^QLQDMGLEDLFSPEK.S
2	1	CONTAM|P41361	52347.1	0.178		SWISS-PROT:P41361 (Bos taurus) Antithrombin-III precursor	44	8			30256	2+	2298.14	1.974	11.3135	0.8729	K.NNNDNIFLSPLSISTAFAMTK.L
2	1	CONTAM|P41361	52347.1	0.178		SWISS-PROT:P41361 (Bos taurus) Antithrombin-III precursor	44	8			10118	2+	911.531	0.002	2.19411	1	K.LPGIVAEGR.D
2	1	CONTAM|P41361	52347.1	0.178		SWISS-PROT:P41361 (Bos taurus) Antithrombin-III precursor	44	8			10304	2+	911.531	0.001	1.09706	1	K.LPGIVAEGR.D
2	1	CONTAM|P41361	52347.1	0.178		SWISS-PROT:P41361 (Bos taurus) Antithrombin-III precursor	44	8			17543	2+	1340.66	0.001	0.745899	1	K.TSDQIHFFFAK.L
2	1	CONTAM|P41361	52347.1	0.178		SWISS-PROT:P41361 (Bos taurus) Antithrombin-III precursor	44	8			17730	2+	1340.66	0.002	1.4918	1	K.TSDQIHFFFAK.L
2	1	CONTAM|P41361	52347.1	0.178		SWISS-PROT:P41361 (Bos taurus) Antithrombin-III precursor	44	8			22703	2+	1314.73	0.002	1.52122	0.9997	K.GDDITMVLILPK.L
2	1	CONTAM|P41361	52347.1	0.178		SWISS-PROT:P41361 (Bos taurus) Antithrombin-III precursor	44	8			22991	2+	1314.73	-0.001	0.76061	0.9998	K.GDDITMVLILPK.L
2	1	CONTAM|P41361	52347.1	0.178		SWISS-PROT:P41361 (Bos taurus) Antithrombin-III precursor	44	8			10067	2+	911.531	0.001	1.09706	1	K.LPGIVAEGR.D
2	1	CONTAM|P41361	52347.1	0.178		SWISS-PROT:P41361 (Bos taurus) Antithrombin-III precursor	44	8			10253	2+	911.531	0.002	2.19411	1	K.LPGIVAEGR.D
2	1	CONTAM|P41361	52347.1	0.178		SWISS-PROT:P41361 (Bos taurus) Antithrombin-III precursor	44	8			17332	2+	1340.66	0.002	1.4918	1	K.TSDQIHFFFAK.L
2	1	CONTAM|P41361	52347.1	0.178		SWISS-PROT:P41361 (Bos taurus) Antithrombin-III precursor	44	8			17523	2+	1340.66	0.002	1.4918	1	K.TSDQIHFFFAK.L
2	1	CONTAM|P41361	52347.1	0.178		SWISS-PROT:P41361 (Bos taurus) Antithrombin-III precursor	44	8			27900	3+	2314.14	0.991	3.88914	0.6898	K.NNNDNIFLSPLSISTAFAM"TK.L
2	1	CONTAM|P41361	52347.1	0.178		SWISS-PROT:P41361 (Bos taurus) Antithrombin-III precursor	44	8			9054	2+	911.531	0	0	0.9727	K.LPGIVAEGR.D
2	1	CONTAM|P41361	52347.1	0.178		SWISS-PROT:P41361 (Bos taurus) Antithrombin-III precursor	44	8			9183	2+	911.531	0.001	1.09706	0.9996	K.LPGIVAEGR.D
2	1	CONTAM|P41361	52347.1	0.178		SWISS-PROT:P41361 (Bos taurus) Antithrombin-III precursor	44	8			14667	2+	1340.66	0.004	2.9836	1	K.TSDQIHFFFAK.L
2	1	CONTAM|P41361	52347.1	0.178		SWISS-PROT:P41361 (Bos taurus) Antithrombin-III precursor	44	8			14809	2+	1340.66	0	0	1	K.TSDQIHFFFAK.L
3	1	CONTAM|Q05443	38756.4	0.219		SWISS-PROT:Q05443 (Bos taurus) Lumican precursor	52	5	0.99	2	13620	2+	1225.61	0.004	3.26368	0.9808	K.ISNIPDEYFK.R
3	1	CONTAM|Q05443	38756.4	0.219		SWISS-PROT:Q05443 (Bos taurus) Lumican precursor	52	5	0.99	2	15159	2+	1225.61	0.003	2.44776	0.9982	K.ISNIPDEYFK.R
3	1	CONTAM|Q05443	38756.4	0.219		SWISS-PROT:Q05443 (Bos taurus) Lumican precursor	52	5	0.99	2	30033	2+	1957.1	0.001	0.51096	0.9997	R.LPSGLPVSLLTLYLDNNK.I
3	1	CONTAM|Q05443	38756.4	0.219		SWISS-PROT:Q05443 (Bos taurus) Lumican precursor	52	5	0.99	2	30052	3+	1957.1	0.005	2.5548	0.9998	R.LPSGLPVSLLTLYLDNNK.I
3	1	CONTAM|Q05443	38756.4	0.219		SWISS-PROT:Q05443 (Bos taurus) Lumican precursor	52	5	0.99	2	30216	2+	1957.1	0.001	0.51096	1	R.LPSGLPVSLLTLYLDNNK.I
3	1	CONTAM|Q05443	38756.4	0.219		SWISS-PROT:Q05443 (Bos taurus) Lumican precursor	52	5	0.99	2	30225	3+	1957.1	0.004	2.04384	0.9999	R.LPSGLPVSLLTLYLDNNK.I
3	1	CONTAM|Q05443	38756.4	0.219		SWISS-PROT:Q05443 (Bos taurus) Lumican precursor	52	5	0.99	2	30390	2+	1957.1	0.001	0.51096	1	R.LPSGLPVSLLTLYLDNNK.I
3	1	CONTAM|Q05443	38756.4	0.219		SWISS-PROT:Q05443 (Bos taurus) Lumican precursor	52	5	0.99	2	30402	3+	1957.1	0.004	2.04384	1	R.LPSGLPVSLLTLYLDNNK.I
3	1	CONTAM|Q05443	38756.4	0.219		SWISS-PROT:Q05443 (Bos taurus) Lumican precursor	52	5	0.99	2	30562	2+	1957.1	0	0	1	R.LPSGLPVSLLTLYLDNNK.I
3	1	CONTAM|Q05443	38756.4	0.219		SWISS-PROT:Q05443 (Bos taurus) Lumican precursor	52	5	0.99	2	30574	3+	1957.1	0.004	2.04384	0.9997	R.LPSGLPVSLLTLYLDNNK.I
3	1	CONTAM|Q05443	38756.4	0.219		SWISS-PROT:Q05443 (Bos taurus) Lumican precursor	52	5	0.99	2	30738	2+	1957.1	0.993	3.57672	0.9461	R.LPSGLPVSLLTLYLDNNK.I
[truncated: 81,873 more rows]

## Sheet: Rep1_PHA
Group	Prob	Protein	SequenceMass	AACoverage	BestGeneName	Description	Total Filtered Peptides	Unique Filtered Peptides	H2L Mean	Ratio Peps	Scan	Z	CalcMHPlus	dMass	FdMass (ppm)	PepProphet	Peptide	Light Area	Heavy Area
[truncated: 62,217 more rows]
