# Supplementary material for: Multi-lectin Affinity Chromatography and Quantitative Proteomic Analysis Reveal Differential Glycoform Levels between Prostate Cancer and Benign Prostatic Hyperplasia Sera
Source: Sci Rep. 2018 Apr 25;8:6509. doi: 10.1038/s41598-018-24270-w (PMC5916935; doi:10.1038/s41598-018-24270-w)
Supplement: Supplementary file 3 — Dataset 1B [file 41598_2018_24270_MOESM3_ESM.xlsx]

## Sheet: Title, Authors, Key
SUPPLEMENTARY INFORMATION FOR
Multi-lectin Affinity Chromatography and Quantitative Proteomic Analysis Reveal Differential Glycoform Levels between Prostate Cancer and Benign Prostatic Hyperplasia Sera
Sarah M. Totten, Ravali Adusumilli, Majlinda Kullolli, Cheylene Tanimoto, James D. Brooks, Parag Mallick, Sharon J. Pitteri
KEY
Column Heading:	Description:
Group	ProteinProphet Group
Prob	ProteinProphet Probability
Protein	UniProt Acession Number
SequenceMass	Protein Mass
AACoverage	% Amino Acid Coverage
BestGeneName	Best Gene Name from Protein Prophet Group
Description	Protein Description
Total Filtered Peptides	Total Peptides Assigned to Protein Group
Unique Filtered Peptides	Unique Peptides Assigned to Protein Group
H2L Mean	Mean of Heavy-to-Light Ratios for Protein Group
Ratio Peps	Numer of Peptides used to Calculate Heavy-to-Light Protein Ratio
Scan	Scan Number
Z	Charge
CalcMHPlus	[M+H]+ Mass
dMass	Difference between calculated and measured mass, not corrected for monoisotopic peak
FdMass (ppm)	Mass accuracy in ppm represented as fractional delta mass, corrected for monoisotopic peak
PepProphet	PeptideProphet Score
Peptide	Peptide Sequence, C'=heavy labeled cysteine, M"=oxidized methionine, E^ = loss of water from N-terminal glutamic acid, Q^ = loss of ammonia from N-terminal glutamine
Light Area	Area of light peptide
Heavy Area	Area of heavy peptide

## Sheet: Rep2_UNB
Group	Prob	Protein	SequenceMass	AACoverage	BestGeneName	Description	Total Filtered Peptides	Unique Filtered Peptides	H2L Mean	Ratio Peps	Scan	Z	CalcMHPlus	dMass	FdMass (ppm)	PepProphet	Peptide	Light Area	Heavy Area
1	1	CONTAM|P00761	24409.5	0.251		SWISS-PROT:P00761|TRYP_PIG Trypsin - Sus scrofa (Pig).	126	6			7481	2+	1045.56	-0.031	29.6491	0.887	K.LSSPATLNSR.V
1	1	CONTAM|P00761	24409.5	0.251		SWISS-PROT:P00761|TRYP_PIG Trypsin - Sus scrofa (Pig).	126	6			7635	2+	1045.56	0.004	3.82569	0.9988	K.LSSPATLNSR.V
1	1	CONTAM|P00761	24409.5	0.251		SWISS-PROT:P00761|TRYP_PIG Trypsin - Sus scrofa (Pig).	126	6			9621	2+	842.509	0.003	3.56079	0.9223	R.VATVSLPR.S
1	1	CONTAM|P00761	24409.5	0.251		SWISS-PROT:P00761|TRYP_PIG Trypsin - Sus scrofa (Pig).	126	6			9786	2+	842.509	0.003	3.56079	0.9067	R.VATVSLPR.S
1	1	CONTAM|P00761	24409.5	0.251		SWISS-PROT:P00761|TRYP_PIG Trypsin - Sus scrofa (Pig).	126	6			9951	2+	842.509	0.003	3.56079	0.9585	R.VATVSLPR.S
1	1	CONTAM|P00761	24409.5	0.251		SWISS-PROT:P00761|TRYP_PIG Trypsin - Sus scrofa (Pig).	126	6			17037	2+	2211.1	0.997	1.35679	0.9661	R.LGEHNIDVLEGNEQFINAAK.I
1	1	CONTAM|P00761	24409.5	0.251		SWISS-PROT:P00761|TRYP_PIG Trypsin - Sus scrofa (Pig).	126	6			17361	2+	2211.1	1.009	4.07036	1	R.LGEHNIDVLEGNEQFINAAK.I
1	1	CONTAM|P00761	24409.5	0.251		SWISS-PROT:P00761|TRYP_PIG Trypsin - Sus scrofa (Pig).	126	6			17529	2+	2211.1	0.009	4.07036	1	R.LGEHNIDVLEGNEQFINAAK.I
1	1	CONTAM|P00761	24409.5	0.251		SWISS-PROT:P00761|TRYP_PIG Trypsin - Sus scrofa (Pig).	126	6			17605	3+	2211.1	-0.979	9.49752	0.9978	R.LGEHNIDVLEGNEQFINAAK.I
1	1	CONTAM|P00761	24409.5	0.251		SWISS-PROT:P00761|TRYP_PIG Trypsin - Sus scrofa (Pig).	126	6			17731	2+	2211.1	1	0	0.9959	R.LGEHNIDVLEGNEQFINAAK.I
1	1	CONTAM|P00761	24409.5	0.251		SWISS-PROT:P00761|TRYP_PIG Trypsin - Sus scrofa (Pig).	126	6			17904	2+	2211.1	0.996	1.80905	0.9601	R.LGEHNIDVLEGNEQFINAAK.I
1	1	CONTAM|P00761	24409.5	0.251		SWISS-PROT:P00761|TRYP_PIG Trypsin - Sus scrofa (Pig).	126	6			18081	3+	2211.1	1.001	0.452263	1	R.LGEHNIDVLEGNEQFINAAK.I
1	1	CONTAM|P00761	24409.5	0.251		SWISS-PROT:P00761|TRYP_PIG Trypsin - Sus scrofa (Pig).	126	6			18684	2+	2211.1	0.998	0.904526	0.6491	R.LGEHNIDVLEGNEQFINAAK.I
1	1	CONTAM|P00761	24409.5	0.251		SWISS-PROT:P00761|TRYP_PIG Trypsin - Sus scrofa (Pig).	126	6			20332	2+	2283.18	0.013	5.69381	1	K.IITHPNFNGNTLDNDIMLIK.L
1	1	CONTAM|P00761	24409.5	0.251		SWISS-PROT:P00761|TRYP_PIG Trypsin - Sus scrofa (Pig).	126	6			20363	3+	2283.18	0.009	3.94187	0.9998	K.IITHPNFNGNTLDNDIMLIK.L
1	1	CONTAM|P00761	24409.5	0.251		SWISS-PROT:P00761|TRYP_PIG Trypsin - Sus scrofa (Pig).	126	6			20773	2+	2299.18	1.404	175.715	0.9141	K.IITHPNFNGNTLDNDIM"LIK.L
1	1	CONTAM|P00761	24409.5	0.251		SWISS-PROT:P00761|TRYP_PIG Trypsin - Sus scrofa (Pig).	126	6			21643	2+	2299.18	1.002	0.869877	0.6259	K.IITHPNFNGNTLDNDIM"LIK.L
1	1	CONTAM|P00761	24409.5	0.251		SWISS-PROT:P00761|TRYP_PIG Trypsin - Sus scrofa (Pig).	126	6			7081	2+	1045.56	0.002	1.91284	0.9961	K.LSSPATLNSR.V
1	1	CONTAM|P00761	24409.5	0.251		SWISS-PROT:P00761|TRYP_PIG Trypsin - Sus scrofa (Pig).	126	6			7219	2+	1045.56	0.005	4.78211	0.9952	K.LSSPATLNSR.V
1	1	CONTAM|P00761	24409.5	0.251		SWISS-PROT:P00761|TRYP_PIG Trypsin - Sus scrofa (Pig).	126	6			7416	2+	1045.56	0.002	1.91284	0.9998	K.LSSPATLNSR.V
1	1	CONTAM|P00761	24409.5	0.251		SWISS-PROT:P00761|TRYP_PIG Trypsin - Sus scrofa (Pig).	126	6			7573	2+	1045.56	0.003	2.86927	0.9871	K.LSSPATLNSR.V
1	1	CONTAM|P00761	24409.5	0.251		SWISS-PROT:P00761|TRYP_PIG Trypsin - Sus scrofa (Pig).	126	6			9351	2+	842.509	0.002	2.37386	0.8191	R.VATVSLPR.S
1	1	CONTAM|P00761	24409.5	0.251		SWISS-PROT:P00761|TRYP_PIG Trypsin - Sus scrofa (Pig).	126	6			9502	2+	842.509	0.003	3.56079	0.7529	R.VATVSLPR.S
1	1	CONTAM|P00761	24409.5	0.251		SWISS-PROT:P00761|TRYP_PIG Trypsin - Sus scrofa (Pig).	126	6			9654	2+	842.509	0.002	2.37386	0.7527	R.VATVSLPR.S
1	1	CONTAM|P00761	24409.5	0.251		SWISS-PROT:P00761|TRYP_PIG Trypsin - Sus scrofa (Pig).	126	6			9808	2+	842.509	0.002	2.37386	0.9024	R.VATVSLPR.S
1	1	CONTAM|P00761	24409.5	0.251		SWISS-PROT:P00761|TRYP_PIG Trypsin - Sus scrofa (Pig).	126	6			15588	3+	2211.1	1.001	0.452263	1	R.LGEHNIDVLEGNEQFINAAK.I
1	1	CONTAM|P00761	24409.5	0.251		SWISS-PROT:P00761|TRYP_PIG Trypsin - Sus scrofa (Pig).	126	6			15621	2+	2211.1	0.989	4.97489	0.9655	R.LGEHNIDVLEGNEQFINAAK.I
1	1	CONTAM|P00761	24409.5	0.251		SWISS-PROT:P00761|TRYP_PIG Trypsin - Sus scrofa (Pig).	126	6			16033	2+	2211.1	0.006	2.71358	1	R.LGEHNIDVLEGNEQFINAAK.I
1	1	CONTAM|P00761	24409.5	0.251		SWISS-PROT:P00761|TRYP_PIG Trypsin - Sus scrofa (Pig).	126	6			16173	3+	2211.1	0.009	4.07036	1	R.LGEHNIDVLEGNEQFINAAK.I
1	1	CONTAM|P00761	24409.5	0.251		SWISS-PROT:P00761|TRYP_PIG Trypsin - Sus scrofa (Pig).	126	6			16185	2+	2211.1	0.009	4.07036	1	R.LGEHNIDVLEGNEQFINAAK.I
1	1	CONTAM|P00761	24409.5	0.251		SWISS-PROT:P00761|TRYP_PIG Trypsin - Sus scrofa (Pig).	126	6			16329	3+	2211.1	1.001	0.452263	0.9995	R.LGEHNIDVLEGNEQFINAAK.I
1	1	CONTAM|P00761	24409.5	0.251		SWISS-PROT:P00761|TRYP_PIG Trypsin - Sus scrofa (Pig).	126	6			16384	2+	2211.1	0.996	1.80905	0.9907	R.LGEHNIDVLEGNEQFINAAK.I
1	1	CONTAM|P00761	24409.5	0.251		SWISS-PROT:P00761|TRYP_PIG Trypsin - Sus scrofa (Pig).	126	6			16470	3+	2211.1	0.994	2.71358	0.7926	R.LGEHNIDVLEGNEQFINAAK.I
1	1	CONTAM|P00761	24409.5	0.251		SWISS-PROT:P00761|TRYP_PIG Trypsin - Sus scrofa (Pig).	126	6			16534	2+	2211.1	0.997	1.35679	0.9967	R.LGEHNIDVLEGNEQFINAAK.I
1	1	CONTAM|P00761	24409.5	0.251		SWISS-PROT:P00761|TRYP_PIG Trypsin - Sus scrofa (Pig).	126	6			16761	3+	2211.1	0.01	4.52263	0.9999	R.LGEHNIDVLEGNEQFINAAK.I
1	1	CONTAM|P00761	24409.5	0.251		SWISS-PROT:P00761|TRYP_PIG Trypsin - Sus scrofa (Pig).	126	6			17044	3+	2211.1	1.001	0.452263	0.997	R.LGEHNIDVLEGNEQFINAAK.I
1	1	CONTAM|P00761	24409.5	0.251		SWISS-PROT:P00761|TRYP_PIG Trypsin - Sus scrofa (Pig).	126	6			17186	3+	2211.1	0.993	3.16584	0.9391	R.LGEHNIDVLEGNEQFINAAK.I
1	1	CONTAM|P00761	24409.5	0.251		SWISS-PROT:P00761|TRYP_PIG Trypsin - Sus scrofa (Pig).	126	6			17603	3+	2299.18	0.009	3.91445	0.8986	K.IITHPNFNGNTLDNDIM"LIK.L
1	1	CONTAM|P00761	24409.5	0.251		SWISS-PROT:P00761|TRYP_PIG Trypsin - Sus scrofa (Pig).	126	6			17685	2+	2299.18	1.018	7.8289	0.8143	K.IITHPNFNGNTLDNDIM"LIK.L
1	1	CONTAM|P00761	24409.5	0.251		SWISS-PROT:P00761|TRYP_PIG Trypsin - Sus scrofa (Pig).	126	6			18440	3+	2283.18	1.015	6.56978	0.998	K.IITHPNFNGNTLDNDIMLIK.L
1	1	CONTAM|P00761	24409.5	0.251		SWISS-PROT:P00761|TRYP_PIG Trypsin - Sus scrofa (Pig).	126	6			18452	2+	2283.18	1.006	2.62791	0.9961	K.IITHPNFNGNTLDNDIMLIK.L
1	1	CONTAM|P00761	24409.5	0.251		SWISS-PROT:P00761|TRYP_PIG Trypsin - Sus scrofa (Pig).	126	6			18582	3+	2283.18	0.007	3.0659	0.9989	K.IITHPNFNGNTLDNDIMLIK.L
1	1	CONTAM|P00761	24409.5	0.251		SWISS-PROT:P00761|TRYP_PIG Trypsin - Sus scrofa (Pig).	126	6			18595	2+	2283.18	0.007	3.0659	1	K.IITHPNFNGNTLDNDIMLIK.L
1	1	CONTAM|P00761	24409.5	0.251		SWISS-PROT:P00761|TRYP_PIG Trypsin - Sus scrofa (Pig).	126	6			19136	2+	2299.18	0.018	7.8289	0.7353	K.IITHPNFNGNTLDNDIM"LIK.L
1	1	CONTAM|P00761	24409.5	0.251		SWISS-PROT:P00761|TRYP_PIG Trypsin - Sus scrofa (Pig).	126	6			20434	3+	3309.73	1.009	2.71926	0.9999	K.IITHPNFNGNTLDNDIMLIKLSSPATLNSR.V
1	1	CONTAM|P00761	24409.5	0.251		SWISS-PROT:P00761|TRYP_PIG Trypsin - Sus scrofa (Pig).	126	6			20516	2+	2211.1	-1.022	9.94978	0.9935	R.LGEHNIDVLEGNEQFINAAK.I
1	1	CONTAM|P00761	24409.5	0.251		SWISS-PROT:P00761|TRYP_PIG Trypsin - Sus scrofa (Pig).	126	6			6858	2+	1045.56	0.003	2.86927	0.9996	K.LSSPATLNSR.V
1	1	CONTAM|P00761	24409.5	0.251		SWISS-PROT:P00761|TRYP_PIG Trypsin - Sus scrofa (Pig).	126	6			7026	2+	1045.56	0.003	2.86927	0.9992	K.LSSPATLNSR.V
1	1	CONTAM|P00761	24409.5	0.251		SWISS-PROT:P00761|TRYP_PIG Trypsin - Sus scrofa (Pig).	126	6			8939	2+	842.509	0.002	2.37386	0.7529	R.VATVSLPR.S
1	1	CONTAM|P00761	24409.5	0.251		SWISS-PROT:P00761|TRYP_PIG Trypsin - Sus scrofa (Pig).	126	6			9127	2+	842.509	0.003	3.56079	0.884	R.VATVSLPR.S
1	1	CONTAM|P00761	24409.5	0.251		SWISS-PROT:P00761|TRYP_PIG Trypsin - Sus scrofa (Pig).	126	6			17697	3+	2211.1	0.011	4.97489	1	R.LGEHNIDVLEGNEQFINAAK.I
1	1	CONTAM|P00761	24409.5	0.251		SWISS-PROT:P00761|TRYP_PIG Trypsin - Sus scrofa (Pig).	126	6			17764	2+	2211.1	0.012	5.42715	1	R.LGEHNIDVLEGNEQFINAAK.I
1	1	CONTAM|P00761	24409.5	0.251		SWISS-PROT:P00761|TRYP_PIG Trypsin - Sus scrofa (Pig).	126	6			17882	3+	2211.1	1.991	4.07036	0.9991	R.LGEHNIDVLEGNEQFINAAK.I
1	1	CONTAM|P00761	24409.5	0.251		SWISS-PROT:P00761|TRYP_PIG Trypsin - Sus scrofa (Pig).	126	6			18357	3+	2211.1	0.994	2.71358	0.9082	R.LGEHNIDVLEGNEQFINAAK.I
1	1	CONTAM|P00761	24409.5	0.251		SWISS-PROT:P00761|TRYP_PIG Trypsin - Sus scrofa (Pig).	126	6			19147	2+	2211.1	1.993	3.16584	0.6853	R.LGEHNIDVLEGNEQFINAAK.I
1	1	CONTAM|P00761	24409.5	0.251		SWISS-PROT:P00761|TRYP_PIG Trypsin - Sus scrofa (Pig).	126	6			19197	3+	2211.1	0.989	4.97489	0.7841	R.LGEHNIDVLEGNEQFINAAK.I
1	1	CONTAM|P00761	24409.5	0.251		SWISS-PROT:P00761|TRYP_PIG Trypsin - Sus scrofa (Pig).	126	6			6699	2+	1045.56	0.004	3.82569	0.9997	K.LSSPATLNSR.V
1	1	CONTAM|P00761	24409.5	0.251		SWISS-PROT:P00761|TRYP_PIG Trypsin - Sus scrofa (Pig).	126	6			8622	2+	842.509	0.004	4.74772	0.8052	R.VATVSLPR.S
1	1	CONTAM|P00761	24409.5	0.251		SWISS-PROT:P00761|TRYP_PIG Trypsin - Sus scrofa (Pig).	126	6			8810	2+	842.509	0.003	3.56079	0.7671	R.VATVSLPR.S
1	1	CONTAM|P00761	24409.5	0.251		SWISS-PROT:P00761|TRYP_PIG Trypsin - Sus scrofa (Pig).	126	6			17067	3+	2211.1	1.018	8.14073	0.9999	R.LGEHNIDVLEGNEQFINAAK.I
1	1	CONTAM|P00761	24409.5	0.251		SWISS-PROT:P00761|TRYP_PIG Trypsin - Sus scrofa (Pig).	126	6			17084	2+	2211.1	0.009	4.07036	1	R.LGEHNIDVLEGNEQFINAAK.I
1	1	CONTAM|P00761	24409.5	0.251		SWISS-PROT:P00761|TRYP_PIG Trypsin - Sus scrofa (Pig).	126	6			17259	3+	2211.1	0.012	5.42715	1	R.LGEHNIDVLEGNEQFINAAK.I
1	1	CONTAM|P00761	24409.5	0.251		SWISS-PROT:P00761|TRYP_PIG Trypsin - Sus scrofa (Pig).	126	6			17266	2+	2211.1	0.012	5.42715	1	R.LGEHNIDVLEGNEQFINAAK.I
1	1	CONTAM|P00761	24409.5	0.251		SWISS-PROT:P00761|TRYP_PIG Trypsin - Sus scrofa (Pig).	126	6			17447	3+	2211.1	0.013	5.87942	1	R.LGEHNIDVLEGNEQFINAAK.I
1	1	CONTAM|P00761	24409.5	0.251		SWISS-PROT:P00761|TRYP_PIG Trypsin - Sus scrofa (Pig).	126	6			17896	2+	2211.1	1	0	0.9542	R.LGEHNIDVLEGNEQFINAAK.I
1	1	CONTAM|P00761	24409.5	0.251		SWISS-PROT:P00761|TRYP_PIG Trypsin - Sus scrofa (Pig).	126	6			19571	3+	2299.18	0.018	7.8289	0.747	K.IITHPNFNGNTLDNDIM"LIK.L
1	1	CONTAM|P00761	24409.5	0.251		SWISS-PROT:P00761|TRYP_PIG Trypsin - Sus scrofa (Pig).	126	6			19962	3+	2283.18	1.015	6.56978	0.9998	K.IITHPNFNGNTLDNDIMLIK.L
1	1	CONTAM|P00761	24409.5	0.251		SWISS-PROT:P00761|TRYP_PIG Trypsin - Sus scrofa (Pig).	126	6			19963	2+	2283.18	0.013	5.69381	0.9988	K.IITHPNFNGNTLDNDIMLIK.L
1	1	CONTAM|P00761	24409.5	0.251		SWISS-PROT:P00761|TRYP_PIG Trypsin - Sus scrofa (Pig).	126	6			7077	2+	1045.56	0.004	3.82569	0.9959	K.LSSPATLNSR.V
1	1	CONTAM|P00761	24409.5	0.251		SWISS-PROT:P00761|TRYP_PIG Trypsin - Sus scrofa (Pig).	126	6			7250	2+	1045.56	0.004	3.82569	1	K.LSSPATLNSR.V
1	1	CONTAM|P00761	24409.5	0.251		SWISS-PROT:P00761|TRYP_PIG Trypsin - Sus scrofa (Pig).	126	6			9332	2+	842.509	0.004	4.74772	0.7599	R.VATVSLPR.S
1	1	CONTAM|P00761	24409.5	0.251		SWISS-PROT:P00761|TRYP_PIG Trypsin - Sus scrofa (Pig).	126	6			9518	2+	842.509	0.004	4.74772	0.9338	R.VATVSLPR.S
1	1	CONTAM|P00761	24409.5	0.251		SWISS-PROT:P00761|TRYP_PIG Trypsin - Sus scrofa (Pig).	126	6			17223	2+	2211.1	0.989	4.97489	0.9964	R.LGEHNIDVLEGNEQFINAAK.I
1	1	CONTAM|P00761	24409.5	0.251		SWISS-PROT:P00761|TRYP_PIG Trypsin - Sus scrofa (Pig).	126	6			17280	3+	2211.1	0.993	3.16584	0.6981	R.LGEHNIDVLEGNEQFINAAK.I
1	1	CONTAM|P00761	24409.5	0.251		SWISS-PROT:P00761|TRYP_PIG Trypsin - Sus scrofa (Pig).	126	6			17408	2+	2211.1	0.994	2.71358	0.995	R.LGEHNIDVLEGNEQFINAAK.I
1	1	CONTAM|P00761	24409.5	0.251		SWISS-PROT:P00761|TRYP_PIG Trypsin - Sus scrofa (Pig).	126	6			17677	2+	2211.1	-1.011	4.97489	0.9951	R.LGEHNIDVLEGNEQFINAAK.I
1	1	CONTAM|P00761	24409.5	0.251		SWISS-PROT:P00761|TRYP_PIG Trypsin - Sus scrofa (Pig).	126	6			17731	3+	2211.1	0.01	4.52263	1	R.LGEHNIDVLEGNEQFINAAK.I
1	1	CONTAM|P00761	24409.5	0.251		SWISS-PROT:P00761|TRYP_PIG Trypsin - Sus scrofa (Pig).	126	6			17918	3+	2211.1	0.011	4.97489	1	R.LGEHNIDVLEGNEQFINAAK.I
1	1	CONTAM|P00761	24409.5	0.251		SWISS-PROT:P00761|TRYP_PIG Trypsin - Sus scrofa (Pig).	126	6			17967	2+	2211.1	0.007	3.16584	0.9971	R.LGEHNIDVLEGNEQFINAAK.I
1	1	CONTAM|P00761	24409.5	0.251		SWISS-PROT:P00761|TRYP_PIG Trypsin - Sus scrofa (Pig).	126	6			18303	3+	2211.1	0.995	2.26131	0.6123	R.LGEHNIDVLEGNEQFINAAK.I
1	1	CONTAM|P00761	24409.5	0.251		SWISS-PROT:P00761|TRYP_PIG Trypsin - Sus scrofa (Pig).	126	6			18496	3+	2211.1	1.001	0.452263	0.9808	R.LGEHNIDVLEGNEQFINAAK.I
1	1	CONTAM|P00761	24409.5	0.251		SWISS-PROT:P00761|TRYP_PIG Trypsin - Sus scrofa (Pig).	126	6			20896	3+	2283.18	0.008	3.50388	0.9994	K.IITHPNFNGNTLDNDIMLIK.L
1	1	CONTAM|P00761	24409.5	0.251		SWISS-PROT:P00761|TRYP_PIG Trypsin - Sus scrofa (Pig).	126	6			21814	2+	2299.18	-0.99	4.34939	0.6177	K.IITHPNFNGNTLDNDIM"LIK.L
1	1	CONTAM|P00761	24409.5	0.251		SWISS-PROT:P00761|TRYP_PIG Trypsin - Sus scrofa (Pig).	126	6			6738	2+	1045.56	0.003	2.86927	0.9997	K.LSSPATLNSR.V
1	1	CONTAM|P00761	24409.5	0.251		SWISS-PROT:P00761|TRYP_PIG Trypsin - Sus scrofa (Pig).	126	6			6917	2+	1045.56	0.004	3.82569	0.9998	K.LSSPATLNSR.V
1	1	CONTAM|P00761	24409.5	0.251		SWISS-PROT:P00761|TRYP_PIG Trypsin - Sus scrofa (Pig).	126	6			8871	2+	842.509	0.003	3.56079	0.6774	R.VATVSLPR.S
1	1	CONTAM|P00761	24409.5	0.251		SWISS-PROT:P00761|TRYP_PIG Trypsin - Sus scrofa (Pig).	126	6			9056	2+	842.509	0.004	4.74772	0.8658	R.VATVSLPR.S
1	1	CONTAM|P00761	24409.5	0.251		SWISS-PROT:P00761|TRYP_PIG Trypsin - Sus scrofa (Pig).	126	6			9237	2+	842.509	0.029	34.421	0.6803	R.VATVSLPR.S
1	1	CONTAM|P00761	24409.5	0.251		SWISS-PROT:P00761|TRYP_PIG Trypsin - Sus scrofa (Pig).	126	6			9424	2+	842.509	0.004	4.74772	0.6458	R.VATVSLPR.S
1	1	CONTAM|P00761	24409.5	0.251		SWISS-PROT:P00761|TRYP_PIG Trypsin - Sus scrofa (Pig).	126	6			17392	3+	2211.1	0.995	2.26131	0.9797	R.LGEHNIDVLEGNEQFINAAK.I
1	1	CONTAM|P00761	24409.5	0.251		SWISS-PROT:P00761|TRYP_PIG Trypsin - Sus scrofa (Pig).	126	6			17583	3+	2211.1	1.992	3.6181	0.9945	R.LGEHNIDVLEGNEQFINAAK.I
1	1	CONTAM|P00761	24409.5	0.251		SWISS-PROT:P00761|TRYP_PIG Trypsin - Sus scrofa (Pig).	126	6			17961	3+	2211.1	0.01	4.52263	0.9999	R.LGEHNIDVLEGNEQFINAAK.I
1	1	CONTAM|P00761	24409.5	0.251		SWISS-PROT:P00761|TRYP_PIG Trypsin - Sus scrofa (Pig).	126	6			18004	2+	2211.1	0.009	4.07036	1	R.LGEHNIDVLEGNEQFINAAK.I
1	1	CONTAM|P00761	24409.5	0.251		SWISS-PROT:P00761|TRYP_PIG Trypsin - Sus scrofa (Pig).	126	6			18147	3+	2211.1	0.011	4.97489	1	R.LGEHNIDVLEGNEQFINAAK.I
1	1	CONTAM|P00761	24409.5	0.251		SWISS-PROT:P00761|TRYP_PIG Trypsin - Sus scrofa (Pig).	126	6			18191	2+	2211.1	0.008	3.6181	1	R.LGEHNIDVLEGNEQFINAAK.I
1	1	CONTAM|P00761	24409.5	0.251		SWISS-PROT:P00761|TRYP_PIG Trypsin - Sus scrofa (Pig).	126	6			18405	2+	2211.1	0.99	4.52263	0.8369	R.LGEHNIDVLEGNEQFINAAK.I
1	1	CONTAM|P00761	24409.5	0.251		SWISS-PROT:P00761|TRYP_PIG Trypsin - Sus scrofa (Pig).	126	6			19555	3+	2211.1	0.995	2.26131	0.9875	R.LGEHNIDVLEGNEQFINAAK.I
1	1	CONTAM|P00761	24409.5	0.251		SWISS-PROT:P00761|TRYP_PIG Trypsin - Sus scrofa (Pig).	126	6			21249	3+	2283.18	0.007	3.0659	0.9999	K.IITHPNFNGNTLDNDIMLIK.L
1	1	CONTAM|P00761	24409.5	0.251		SWISS-PROT:P00761|TRYP_PIG Trypsin - Sus scrofa (Pig).	126	6			22055	2+	2283.18	1.008	3.50388	0.7894	K.IITHPNFNGNTLDNDIMLIK.L
1	1	CONTAM|P00761	24409.5	0.251		SWISS-PROT:P00761|TRYP_PIG Trypsin - Sus scrofa (Pig).	126	6			6733	2+	1045.56	0.005	4.78211	0.9997	K.LSSPATLNSR.V
1	1	CONTAM|P00761	24409.5	0.251		SWISS-PROT:P00761|TRYP_PIG Trypsin - Sus scrofa (Pig).	126	6			6899	2+	1045.56	0.004	3.82569	0.9999	K.LSSPATLNSR.V
1	1	CONTAM|P00761	24409.5	0.251		SWISS-PROT:P00761|TRYP_PIG Trypsin - Sus scrofa (Pig).	126	6			8649	2+	842.509	0.004	4.74772	0.898	R.VATVSLPR.S
1	1	CONTAM|P00761	24409.5	0.251		SWISS-PROT:P00761|TRYP_PIG Trypsin - Sus scrofa (Pig).	126	6			8829	2+	842.509	0.004	4.74772	0.7671	R.VATVSLPR.S
1	1	CONTAM|P00761	24409.5	0.251		SWISS-PROT:P00761|TRYP_PIG Trypsin - Sus scrofa (Pig).	126	6			17121	3+	2211.1	0.993	3.16584	0.9867	R.LGEHNIDVLEGNEQFINAAK.I
1	1	CONTAM|P00761	24409.5	0.251		SWISS-PROT:P00761|TRYP_PIG Trypsin - Sus scrofa (Pig).	126	6			17125	2+	2211.1	0.994	2.71358	0.9945	R.LGEHNIDVLEGNEQFINAAK.I
1	1	CONTAM|P00761	24409.5	0.251		SWISS-PROT:P00761|TRYP_PIG Trypsin - Sus scrofa (Pig).	126	6			17613	2+	2211.1	0.01	4.52263	1	R.LGEHNIDVLEGNEQFINAAK.I
1	1	CONTAM|P00761	24409.5	0.251		SWISS-PROT:P00761|TRYP_PIG Trypsin - Sus scrofa (Pig).	126	6			17722	3+	2211.1	0.011	4.97489	1	R.LGEHNIDVLEGNEQFINAAK.I
1	1	CONTAM|P00761	24409.5	0.251		SWISS-PROT:P00761|TRYP_PIG Trypsin - Sus scrofa (Pig).	126	6			17799	2+	2211.1	0.011	4.97489	1	R.LGEHNIDVLEGNEQFINAAK.I
1	1	CONTAM|P00761	24409.5	0.251		SWISS-PROT:P00761|TRYP_PIG Trypsin - Sus scrofa (Pig).	126	6			18320	3+	2211.1	0.996	1.80905	0.6658	R.LGEHNIDVLEGNEQFINAAK.I
1	1	CONTAM|P00761	24409.5	0.251		SWISS-PROT:P00761|TRYP_PIG Trypsin - Sus scrofa (Pig).	126	6			19201	3+	2211.1	0.999	0.452263	0.9945	R.LGEHNIDVLEGNEQFINAAK.I
1	1	CONTAM|P00761	24409.5	0.251		SWISS-PROT:P00761|TRYP_PIG Trypsin - Sus scrofa (Pig).	126	6			21451	2+	2299.18	0.018	7.8289	0.8206	K.IITHPNFNGNTLDNDIM"LIK.L
1	1	CONTAM|P00761	24409.5	0.251		SWISS-PROT:P00761|TRYP_PIG Trypsin - Sus scrofa (Pig).	126	6			7343	2+	1045.56	0.003	2.86927	0.9994	K.LSSPATLNSR.V
1	1	CONTAM|P00761	24409.5	0.251		SWISS-PROT:P00761|TRYP_PIG Trypsin - Sus scrofa (Pig).	126	6			7505	2+	1045.56	0.004	3.82569	0.9989	K.LSSPATLNSR.V
1	1	CONTAM|P00761	24409.5	0.251		SWISS-PROT:P00761|TRYP_PIG Trypsin - Sus scrofa (Pig).	126	6			9347	2+	842.509	0.003	3.56079	0.6463	R.VATVSLPR.S
1	1	CONTAM|P00761	24409.5	0.251		SWISS-PROT:P00761|TRYP_PIG Trypsin - Sus scrofa (Pig).	126	6			9505	2+	842.509	0.003	3.56079	0.7457	R.VATVSLPR.S
1	1	CONTAM|P00761	24409.5	0.251		SWISS-PROT:P00761|TRYP_PIG Trypsin - Sus scrofa (Pig).	126	6			17007	2+	2211.1	0.998	0.904526	0.9951	R.LGEHNIDVLEGNEQFINAAK.I
1	1	CONTAM|P00761	24409.5	0.251		SWISS-PROT:P00761|TRYP_PIG Trypsin - Sus scrofa (Pig).	126	6			17035	3+	2211.1	0.99	4.52263	0.6648	R.LGEHNIDVLEGNEQFINAAK.I
1	1	CONTAM|P00761	24409.5	0.251		SWISS-PROT:P00761|TRYP_PIG Trypsin - Sus scrofa (Pig).	126	6			17385	2+	2211.1	0.012	5.42715	0.9915	R.LGEHNIDVLEGNEQFINAAK.I
1	1	CONTAM|P00761	24409.5	0.251		SWISS-PROT:P00761|TRYP_PIG Trypsin - Sus scrofa (Pig).	126	6			17396	3+	2211.1	0.012	5.42715	1	R.LGEHNIDVLEGNEQFINAAK.I
1	1	CONTAM|P00761	24409.5	0.251		SWISS-PROT:P00761|TRYP_PIG Trypsin - Sus scrofa (Pig).	126	6			17559	2+	2211.1	0.013	5.87942	1	R.LGEHNIDVLEGNEQFINAAK.I
1	1	CONTAM|P00761	24409.5	0.251		SWISS-PROT:P00761|TRYP_PIG Trypsin - Sus scrofa (Pig).	126	6			17570	3+	2211.1	0.012	5.42715	1	R.LGEHNIDVLEGNEQFINAAK.I
1	1	CONTAM|P00761	24409.5	0.251		SWISS-PROT:P00761|TRYP_PIG Trypsin - Sus scrofa (Pig).	126	6			17821	2+	2211.1	1.001	0.452263	0.992	R.LGEHNIDVLEGNEQFINAAK.I
1	1	CONTAM|P00761	24409.5	0.251		SWISS-PROT:P00761|TRYP_PIG Trypsin - Sus scrofa (Pig).	126	6			18432	3+	2211.1	0.994	2.71358	0.9057	R.LGEHNIDVLEGNEQFINAAK.I
1	1	CONTAM|P00761	24409.5	0.251		SWISS-PROT:P00761|TRYP_PIG Trypsin - Sus scrofa (Pig).	126	6			20037	2+	2299.18	0.998	0.869877	0.9583	K.IITHPNFNGNTLDNDIM"LIK.L
1	1	CONTAM|P00761	24409.5	0.251		SWISS-PROT:P00761|TRYP_PIG Trypsin - Sus scrofa (Pig).	126	6			20455	2+	2283.18	0.016	7.00777	1	K.IITHPNFNGNTLDNDIMLIK.L
1	1	CONTAM|P00761	24409.5	0.251		SWISS-PROT:P00761|TRYP_PIG Trypsin - Sus scrofa (Pig).	126	6			20462	3+	2283.18	0.007	3.0659	0.9996	K.IITHPNFNGNTLDNDIMLIK.L
2	1	CONTAM|P02662	22974.9	0.337		SWISS-PROT:P02662 Alpha-S1-casein - Bos taurus (Bovine).	28	7			17160	3+	1759.94	1.004	2.2728	0.9993	K.HQGLPQEVLNENLLR.F
2	1	CONTAM|P02662	22974.9	0.337		SWISS-PROT:P02662 Alpha-S1-casein - Bos taurus (Bovine).	28	7			17202	2+	1759.94	0.005	2.841	0.9071	K.HQGLPQEVLNENLLR.F
2	1	CONTAM|P02662	22974.9	0.337		SWISS-PROT:P02662 Alpha-S1-casein - Bos taurus (Bovine).	28	7			23601	2+	1267.7	0.006	4.73296	0.9999	R.YLGYLEQLLR.L
2	1	CONTAM|P02662	22974.9	0.337		SWISS-PROT:P02662 Alpha-S1-casein - Bos taurus (Bovine).	28	7			23751	2+	1267.7	0.004	3.15531	1	R.YLGYLEQLLR.L
2	1	CONTAM|P02662	22974.9	0.337		SWISS-PROT:P02662 Alpha-S1-casein - Bos taurus (Bovine).	28	7			24368	2+	1384.73	1.003	2.16649	0.9566	R.FFVAPFPEVFGK.E
2	1	CONTAM|P02662	22974.9	0.337		SWISS-PROT:P02662 Alpha-S1-casein - Bos taurus (Bovine).	28	7			24521	2+	1384.73	0.005	3.61081	0.9757	R.FFVAPFPEVFGK.E
2	1	CONTAM|P02662	22974.9	0.337		SWISS-PROT:P02662 Alpha-S1-casein - Bos taurus (Bovine).	28	7			17500	2+	1759.94	0.007	3.9774	1	K.HQGLPQEVLNENLLR.F
2	1	CONTAM|P02662	22974.9	0.337		SWISS-PROT:P02662 Alpha-S1-casein - Bos taurus (Bovine).	28	7			24478	2+	1267.7	0.004	3.15531	0.9999	R.YLGYLEQLLR.L
2	1	CONTAM|P02662	22974.9	0.337		SWISS-PROT:P02662 Alpha-S1-casein - Bos taurus (Bovine).	28	7			24671	2+	1267.7	0.006	4.73296	0.9999	R.YLGYLEQLLR.L
2	1	CONTAM|P02662	22974.9	0.337		SWISS-PROT:P02662 Alpha-S1-casein - Bos taurus (Bovine).	28	7			28918	3+	2332.13	0.01	4.28792	0.6919	K.EPM"IGVNQELAYFYPELFR.Q
2	1	CONTAM|P02662	22974.9	0.337		SWISS-PROT:P02662 Alpha-S1-casein - Bos taurus (Bovine).	28	7			29738	3+	2316.14	0.011	4.74929	1	K.EPMIGVNQELAYFYPELFR.Q
2	1	CONTAM|P02662	22974.9	0.337		SWISS-PROT:P02662 Alpha-S1-casein - Bos taurus (Bovine).	28	7			29775	2+	2316.14	0.015	6.4763	0.9998	K.EPMIGVNQELAYFYPELFR.Q
2	1	CONTAM|P02662	22974.9	0.337		SWISS-PROT:P02662 Alpha-S1-casein - Bos taurus (Bovine).	28	7			29914	3+	2316.14	0.01	4.31753	0.6554	K.EPMIGVNQELAYFYPELFR.Q
2	1	CONTAM|P02662	22974.9	0.337		SWISS-PROT:P02662 Alpha-S1-casein - Bos taurus (Bovine).	28	7			16654	2+	1759.94	0.007	3.9774	1	K.HQGLPQEVLNENLLR.F
2	1	CONTAM|P02662	22974.9	0.337		SWISS-PROT:P02662 Alpha-S1-casein - Bos taurus (Bovine).	28	7			24919	2+	1384.73	0.006	4.33297	1	R.FFVAPFPEVFGK.E
2	1	CONTAM|P02662	22974.9	0.337		SWISS-PROT:P02662 Alpha-S1-casein - Bos taurus (Bovine).	28	7			25101	2+	1384.73	0.006	4.33297	1	R.FFVAPFPEVFGK.E
2	1	CONTAM|P02662	22974.9	0.337		SWISS-PROT:P02662 Alpha-S1-casein - Bos taurus (Bovine).	28	7			29015	3+	2332.13	1.013	5.5743	0.8704	K.EPM"IGVNQELAYFYPELFR.Q
2	1	CONTAM|P02662	22974.9	0.337		SWISS-PROT:P02662 Alpha-S1-casein - Bos taurus (Bovine).	28	7			29872	2+	2316.14	0.001	0.431753	0.9999	K.EPMIGVNQELAYFYPELFR.Q
2	1	CONTAM|P02662	22974.9	0.337		SWISS-PROT:P02662 Alpha-S1-casein - Bos taurus (Bovine).	28	7			29962	3+	2316.14	0.019	8.20331	1	K.EPMIGVNQELAYFYPELFR.Q
2	1	CONTAM|P02662	22974.9	0.337		SWISS-PROT:P02662 Alpha-S1-casein - Bos taurus (Bovine).	28	7			30080	2+	2316.14	0.007	3.02227	1	K.EPMIGVNQELAYFYPELFR.Q
2	1	CONTAM|P02662	22974.9	0.337		SWISS-PROT:P02662 Alpha-S1-casein - Bos taurus (Bovine).	28	7			3931	3+	1337.68	0.005	3.73781	0.9995	K.HIQKEDVPSER.Y
2	1	CONTAM|P02662	22974.9	0.337		SWISS-PROT:P02662 Alpha-S1-casein - Bos taurus (Bovine).	28	7			24574	2+	1267.7	0.006	4.73296	0.9997	R.YLGYLEQLLR.L
2	1	CONTAM|P02662	22974.9	0.337		SWISS-PROT:P02662 Alpha-S1-casein - Bos taurus (Bovine).	28	7			24749	2+	1267.7	0.005	3.94414	0.9884	R.YLGYLEQLLR.L
2	1	CONTAM|P02662	22974.9	0.337		SWISS-PROT:P02662 Alpha-S1-casein - Bos taurus (Bovine).	28	7			25546	2+	1384.73	0.003	2.16649	0.9898	R.FFVAPFPEVFGK.E
2	1	CONTAM|P02662	22974.9	0.337		SWISS-PROT:P02662 Alpha-S1-casein - Bos taurus (Bovine).	28	7			25719	2+	1384.73	0.003	2.16649	1	R.FFVAPFPEVFGK.E
2	1	CONTAM|P02662	22974.9	0.337		SWISS-PROT:P02662 Alpha-S1-casein - Bos taurus (Bovine).	28	7			28785	3+	2332.13	1.019	8.14705	0.9332	K.EPM"IGVNQELAYFYPELFR.Q
2	1	CONTAM|P02662	22974.9	0.337		SWISS-PROT:P02662 Alpha-S1-casein - Bos taurus (Bovine).	28	7			29753	2+	2314.12	0.997	1.29639	0.9939	K.E^PM"IGVNQELAYFYPELFR.Q
2	1	CONTAM|P02662	22974.9	0.337		SWISS-PROT:P02662 Alpha-S1-casein - Bos taurus (Bovine).	28	7			25049	2+	1267.7	0.007	5.52179	0.9997	R.YLGYLEQLLR.L
3	1	CONTAM|P02663	24348.5	0.198		SWISS-PROT:P02663 Alpha-S2-casein [Contains: Casocidin-1 - Bos taurus (Bovine).	7	3			14386	2+	1367.7	0.005	3.65578	0.9997	K.ALNEINQFYQK.F
3	1	CONTAM|P02663	24348.5	0.198		SWISS-PROT:P02663 Alpha-S2-casein [Contains: Casocidin-1 - Bos taurus (Bovine).	7	3			17690	2+	979.561	0.003	3.0626	0.9998	K.FALPQYLK.T
3	1	CONTAM|P02663	24348.5	0.198		SWISS-PROT:P02663 Alpha-S2-casein [Contains: Casocidin-1 - Bos taurus (Bovine).	7	3			14689	2+	1367.7	0.005	3.65578	0.9917	K.ALNEINQFYQK.F
3	1	CONTAM|P02663	24348.5	0.198		SWISS-PROT:P02663 Alpha-S2-casein [Contains: Casocidin-1 - Bos taurus (Bovine).	7	3			30169	3+	2709.41	0.01	3.69084	0.9997	K.FPQYLQYLYQGPIVLNPWDQVK.R
3	1	CONTAM|P02663	24348.5	0.198		SWISS-PROT:P02663 Alpha-S2-casein [Contains: Casocidin-1 - Bos taurus (Bovine).	7	3			30326	3+	2709.41	0.015	5.53626	0.9845	K.FPQYLQYLYQGPIVLNPWDQVK.R
3	1	CONTAM|P02663	24348.5	0.198		SWISS-PROT:P02663 Alpha-S2-casein [Contains: Casocidin-1 - Bos taurus (Bovine).	7	3			14547	2+	1367.69	0.054	39.4825	0.9983	K.ALNEINQFYQK.F
3	1	CONTAM|P02663	24348.5	0.198		SWISS-PROT:P02663 Alpha-S2-casein [Contains: Casocidin-1 - Bos taurus (Bovine).	7	3			30065	2+	2709.41	-0.156	57.5772	0.9991	K.FPQYLQYLYQGPIVLNPWDQVK.R
4	1	CONTAM|P02666	23583.3	0.091		SWISS-PROT:P02666 Beta-casein - Bos taurus (Bovine).	3	1			27211	3+	2186.17	0.012	5.48906	1	R.DMPIQAFLLYQEPVLGPVR.G
4	1	CONTAM|P02666	23583.3	0.091		SWISS-PROT:P02666 Beta-casein - Bos taurus (Bovine).	3	1			29599	2+	2186.17	0.014	6.4039	1	R.DMPIQAFLLYQEPVLGPVR.G
4	1	CONTAM|P02666	23583.3	0.091		SWISS-PROT:P02666 Beta-casein - Bos taurus (Bovine).	3	1			29384	2+	2186.17	0.014	6.4039	0.9997	R.DMPIQAFLLYQEPVLGPVR.G
5	1	CONTAM|P20930, sp|P20930|FILA_HUMAN	435169.5365199921, 435169.5365199921	0.043	FLG, FLG	Filaggrin OS=Homo sapiens GN=FLG PE=1 SV=3, Filaggrin OS=Homo sapiens GN=FLG PE=1 SV=3	7	6			1790	2+	1351.65	0.005	3.69919	0.9391	R.HSGTGHGQASSAVR.D
5	1	CONTAM|P20930, sp|P20930|FILA_HUMAN	435169.5365199921, 435169.5365199921	0.043	FLG, FLG	Filaggrin OS=Homo sapiens GN=FLG PE=1 SV=3, Filaggrin OS=Homo sapiens GN=FLG PE=1 SV=3	7	6			3045	3+	1801.81	0.007	3.88499	0.9999	R.HAETSSGGQAASSQEQAR.S
5	1	CONTAM|P20930, sp|P20930|FILA_HUMAN	435169.5365199921, 435169.5365199921	0.043	FLG, FLG	Filaggrin OS=Homo sapiens GN=FLG PE=1 SV=3, Filaggrin OS=Homo sapiens GN=FLG PE=1 SV=3	7	6			3382	2+	1363.68	0.97	21.9992	0.9831	R.HSGIGHGQASSAVR.D
5	1	CONTAM|P20930, sp|P20930|FILA_HUMAN	435169.5365199921, 435169.5365199921	0.043	FLG, FLG	Filaggrin OS=Homo sapiens GN=FLG PE=1 SV=3, Filaggrin OS=Homo sapiens GN=FLG PE=1 SV=3	7	6			3431	3+	1363.68	0.003	2.19993	0.9999	R.HSGIGHGQASSAVR.D
5	1	CONTAM|P20930, sp|P20930|FILA_HUMAN	435169.5365199921, 435169.5365199921	0.043	FLG, FLG	Filaggrin OS=Homo sapiens GN=FLG PE=1 SV=3, Filaggrin OS=Homo sapiens GN=FLG PE=1 SV=3	7	6			3566	2+	1314.6	0.003	2.28206	0.9928	R.HSASQDGQDTIR.G
5	1	CONTAM|P20930, sp|P20930|FILA_HUMAN	435169.5365199921, 435169.5365199921	0.043	FLG, FLG	Filaggrin OS=Homo sapiens GN=FLG PE=1 SV=3, Filaggrin OS=Homo sapiens GN=FLG PE=1 SV=3	7	6			3752	3+	2218.98	0.002	0.901314	0.664	R.HSTSQEGQDTIHGHPGSSSGGR.Q
5	1	CONTAM|P20930, sp|P20930|FILA_HUMAN	435169.5365199921, 435169.5365199921	0.043	FLG, FLG	Filaggrin OS=Homo sapiens GN=FLG PE=1 SV=3, Filaggrin OS=Homo sapiens GN=FLG PE=1 SV=3	7	6			9893	2+	1655.74	0.93	42.2771	0.8656	K.Q^SESSHGWTGPSTGVR.Q
6	1	CONTAM|P35527, sp|P35527|K1C9_HUMAN	62129.44576000013, 62064.327320000135	0.454	KRT9, KRT9	SWISS-PROT:P35527 Tax_Id=9606 Gene_Symbol=KRT9 Keratin, type I cytoskeletal 9, Keratin, type I cytoskeletal 9 OS=Homo sapiens GN=KRT9 PE=1 SV=3	65	17	2.45	1	5241	2+	1791.73	0.014	7.81369	1	R.GGSGGSYGGGGSGGGYGGGSGSR.G
6	1	CONTAM|P35527, sp|P35527|K1C9_HUMAN	62129.44576000013, 62064.327320000135	0.454	KRT9, KRT9	SWISS-PROT:P35527 Tax_Id=9606 Gene_Symbol=KRT9 Keratin, type I cytoskeletal 9, Keratin, type I cytoskeletal 9 OS=Homo sapiens GN=KRT9 PE=1 SV=3	65	17	2.45	1	5511	2+	1235.53	0.005	4.04685	1	R.FSSSSGYGGGSSR.V
6	1	CONTAM|P35527, sp|P35527|K1C9_HUMAN	62129.44576000013, 62064.327320000135	0.454	KRT9, KRT9	SWISS-PROT:P35527 Tax_Id=9606 Gene_Symbol=KRT9 Keratin, type I cytoskeletal 9, Keratin, type I cytoskeletal 9 OS=Homo sapiens GN=KRT9 PE=1 SV=3	65	17	2.45	1	6865	2+	1082.49	0.005	4.61897	0.9109	K.FEM"EQNLR.Q
6	1	CONTAM|P35527, sp|P35527|K1C9_HUMAN	62129.44576000013, 62064.327320000135	0.454	KRT9, KRT9	SWISS-PROT:P35527 Tax_Id=9606 Gene_Symbol=KRT9 Keratin, type I cytoskeletal 9, Keratin, type I cytoskeletal 9 OS=Homo sapiens GN=KRT9 PE=1 SV=3	65	17	2.45	1	8518	3+	3223.28	0.016	4.96388	1	R.GGSGGSHGGGSGFGGESGGSYGGGEEASGSGGGYGGGSGK.S
6	1	CONTAM|P35527, sp|P35527|K1C9_HUMAN	62129.44576000013, 62064.327320000135	0.454	KRT9, KRT9	SWISS-PROT:P35527 Tax_Id=9606 Gene_Symbol=KRT9 Keratin, type I cytoskeletal 9, Keratin, type I cytoskeletal 9 OS=Homo sapiens GN=KRT9 PE=1 SV=3	65	17	2.45	1	11130	2+	1586.77	0.008	5.0417	1	K.VQALEEANNDLENK.I
6	1	CONTAM|P35527, sp|P35527|K1C9_HUMAN	62129.44576000013, 62064.327320000135	0.454	KRT9, KRT9	SWISS-PROT:P35527 Tax_Id=9606 Gene_Symbol=KRT9 Keratin, type I cytoskeletal 9, Keratin, type I cytoskeletal 9 OS=Homo sapiens GN=KRT9 PE=1 SV=3	65	17	2.45	1	16896	3+	2510.13	0.008	3.18708	1	K.EIETYHNLLEGGQEDFESSGAGK.I
6	1	CONTAM|P35527, sp|P35527|K1C9_HUMAN	62129.44576000013, 62064.327320000135	0.454	KRT9, KRT9	SWISS-PROT:P35527 Tax_Id=9606 Gene_Symbol=KRT9 Keratin, type I cytoskeletal 9, Keratin, type I cytoskeletal 9 OS=Homo sapiens GN=KRT9 PE=1 SV=3	65	17	2.45	1	19542	3+	1837.97	0.01	5.4408	1	R.HGVQELEIELQSQLSK.K
6	1	CONTAM|P35527, sp|P35527|K1C9_HUMAN	62129.44576000013, 62064.327320000135	0.454	KRT9, KRT9	SWISS-PROT:P35527 Tax_Id=9606 Gene_Symbol=KRT9 Keratin, type I cytoskeletal 9, Keratin, type I cytoskeletal 9 OS=Homo sapiens GN=KRT9 PE=1 SV=3	65	17	2.45	1	19573	2+	1837.96	1.011	5.98488	1	R.HGVQELEIELQSQLSK.K
6	1	CONTAM|P35527, sp|P35527|K1C9_HUMAN	62129.44576000013, 62064.327320000135	0.454	KRT9, KRT9	SWISS-PROT:P35527 Tax_Id=9606 Gene_Symbol=KRT9 Keratin, type I cytoskeletal 9, Keratin, type I cytoskeletal 9 OS=Homo sapiens GN=KRT9 PE=1 SV=3	65	17	2.45	1	25170	2+	2203.01	0.01	4.53923	1	K.SDLEM"QYETLQEELM"ALK.K
6	1	CONTAM|P35527, sp|P35527|K1C9_HUMAN	62129.44576000013, 62064.327320000135	0.454	KRT9, KRT9	SWISS-PROT:P35527 Tax_Id=9606 Gene_Symbol=KRT9 Keratin, type I cytoskeletal 9, Keratin, type I cytoskeletal 9 OS=Homo sapiens GN=KRT9 PE=1 SV=3	65	17	2.45	1	25183	3+	2203.01	0.012	5.44708	0.9999	K.SDLEM"QYETLQEELM"ALK.K
6	1	CONTAM|P35527, sp|P35527|K1C9_HUMAN	62129.44576000013, 62064.327320000135	0.454	KRT9, KRT9	SWISS-PROT:P35527 Tax_Id=9606 Gene_Symbol=KRT9 Keratin, type I cytoskeletal 9, Keratin, type I cytoskeletal 9 OS=Homo sapiens GN=KRT9 PE=1 SV=3	65	17	2.45	1	26083	3+	2902.41	0.006	2.06725	0.9876	K.NYSPYYNTIDDLKDQIVDLTVGNNK.T
6	1	CONTAM|P35527, sp|P35527|K1C9_HUMAN	62129.44576000013, 62064.327320000135	0.454	KRT9, KRT9	SWISS-PROT:P35527 Tax_Id=9606 Gene_Symbol=KRT9 Keratin, type I cytoskeletal 9, Keratin, type I cytoskeletal 9 OS=Homo sapiens GN=KRT9 PE=1 SV=3	65	17	2.45	1	3993	2+	1081.49	-0.001	0.924647	0.8571	K.STM"QELNSR.L
6	1	CONTAM|P35527, sp|P35527|K1C9_HUMAN	62129.44576000013, 62064.327320000135	0.454	KRT9, KRT9	SWISS-PROT:P35527 Tax_Id=9606 Gene_Symbol=KRT9 Keratin, type I cytoskeletal 9, Keratin, type I cytoskeletal 9 OS=Homo sapiens GN=KRT9 PE=1 SV=3	65	17	2.45	1	5261	2+	1791.73	1.021	11.7205	0.9978	R.GGSGGSYGGGGSGGGYGGGSGSR.G
6	1	CONTAM|P35527, sp|P35527|K1C9_HUMAN	62129.44576000013, 62064.327320000135	0.454	KRT9, KRT9	SWISS-PROT:P35527 Tax_Id=9606 Gene_Symbol=KRT9 Keratin, type I cytoskeletal 9, Keratin, type I cytoskeletal 9 OS=Homo sapiens GN=KRT9 PE=1 SV=3	65	17	2.45	1	5399	2+	1791.73	0.008	4.46496	0.9993	R.GGSGGSYGGGGSGGGYGGGSGSR.G
6	1	CONTAM|P35527, sp|P35527|K1C9_HUMAN	62129.44576000013, 62064.327320000135	0.454	KRT9, KRT9	SWISS-PROT:P35527 Tax_Id=9606 Gene_Symbol=KRT9 Keratin, type I cytoskeletal 9, Keratin, type I cytoskeletal 9 OS=Homo sapiens GN=KRT9 PE=1 SV=3	65	17	2.45	1	5549	2+	1235.53	0.003	2.42811	0.9967	R.FSSSSGYGGGSSR.V
6	1	CONTAM|P35527, sp|P35527|K1C9_HUMAN	62129.44576000013, 62064.327320000135	0.454	KRT9, KRT9	SWISS-PROT:P35527 Tax_Id=9606 Gene_Symbol=KRT9 Keratin, type I cytoskeletal 9, Keratin, type I cytoskeletal 9 OS=Homo sapiens GN=KRT9 PE=1 SV=3	65	17	2.45	1	6219	2+	1232.6	0.004	3.24518	1	R.SGGGGGGGLGSGGSIR.S
6	1	CONTAM|P35527, sp|P35527|K1C9_HUMAN	62129.44576000013, 62064.327320000135	0.454	KRT9, KRT9	SWISS-PROT:P35527 Tax_Id=9606 Gene_Symbol=KRT9 Keratin, type I cytoskeletal 9, Keratin, type I cytoskeletal 9 OS=Homo sapiens GN=KRT9 PE=1 SV=3	65	17	2.45	1	6915	2+	1082.49	0.004	3.69517	0.6198	K.FEM"EQNLR.Q
6	1	CONTAM|P35527, sp|P35527|K1C9_HUMAN	62129.44576000013, 62064.327320000135	0.454	KRT9, KRT9	SWISS-PROT:P35527 Tax_Id=9606 Gene_Symbol=KRT9 Keratin, type I cytoskeletal 9, Keratin, type I cytoskeletal 9 OS=Homo sapiens GN=KRT9 PE=1 SV=3	65	17	2.45	1	7059	2+	1082.49	0.004	3.69517	0.6085	K.FEM"EQNLR.Q
6	1	CONTAM|P35527, sp|P35527|K1C9_HUMAN	62129.44576000013, 62064.327320000135	0.454	KRT9, KRT9	SWISS-PROT:P35527 Tax_Id=9606 Gene_Symbol=KRT9 Keratin, type I cytoskeletal 9, Keratin, type I cytoskeletal 9 OS=Homo sapiens GN=KRT9 PE=1 SV=3	65	17	2.45	1	15625	3+	2510.13	0.007	2.7887	1	K.EIETYHNLLEGGQEDFESSGAGK.I
6	1	CONTAM|P35527, sp|P35527|K1C9_HUMAN	62129.44576000013, 62064.327320000135	0.454	KRT9, KRT9	SWISS-PROT:P35527 Tax_Id=9606 Gene_Symbol=KRT9 Keratin, type I cytoskeletal 9, Keratin, type I cytoskeletal 9 OS=Homo sapiens GN=KRT9 PE=1 SV=3	65	17	2.45	1	17852	2+	1837.96	1.006	3.26448	0.995	R.HGVQELEIELQSQLSK.K
6	1	CONTAM|P35527, sp|P35527|K1C9_HUMAN	62129.44576000013, 62064.327320000135	0.454	KRT9, KRT9	SWISS-PROT:P35527 Tax_Id=9606 Gene_Symbol=KRT9 Keratin, type I cytoskeletal 9, Keratin, type I cytoskeletal 9 OS=Homo sapiens GN=KRT9 PE=1 SV=3	65	17	2.45	1	17893	3+	1837.97	0.004	2.17632	1	R.HGVQELEIELQSQLSK.K
6	1	CONTAM|P35527, sp|P35527|K1C9_HUMAN	62129.44576000013, 62064.327320000135	0.454	KRT9, KRT9	SWISS-PROT:P35527 Tax_Id=9606 Gene_Symbol=KRT9 Keratin, type I cytoskeletal 9, Keratin, type I cytoskeletal 9 OS=Homo sapiens GN=KRT9 PE=1 SV=3	65	17	2.45	1	20620	3+	3264.51	0.014	4.28854	1	K.DIENQYETQITQIEHEVSSSGQEVQSSAK.E
6	1	CONTAM|P35527, sp|P35527|K1C9_HUMAN	62129.44576000013, 62064.327320000135	0.454	KRT9, KRT9	SWISS-PROT:P35527 Tax_Id=9606 Gene_Symbol=KRT9 Keratin, type I cytoskeletal 9, Keratin, type I cytoskeletal 9 OS=Homo sapiens GN=KRT9 PE=1 SV=3	65	17	2.45	1	22459	3+	2203.01	0.003	1.36177	0.9957	K.SDLEM"QYETLQEELM"ALK.K
6	1	CONTAM|P35527, sp|P35527|K1C9_HUMAN	62129.44576000013, 62064.327320000135	0.454	KRT9, KRT9	SWISS-PROT:P35527 Tax_Id=9606 Gene_Symbol=KRT9 Keratin, type I cytoskeletal 9, Keratin, type I cytoskeletal 9 OS=Homo sapiens GN=KRT9 PE=1 SV=3	65	17	2.45	1	4987	2+	1791.73	0.012	6.69745	1	R.GGSGGSYGGGGSGGGYGGGSGSR.G
6	1	CONTAM|P35527, sp|P35527|K1C9_HUMAN	62129.44576000013, 62064.327320000135	0.454	KRT9, KRT9	SWISS-PROT:P35527 Tax_Id=9606 Gene_Symbol=KRT9 Keratin, type I cytoskeletal 9, Keratin, type I cytoskeletal 9 OS=Homo sapiens GN=KRT9 PE=1 SV=3	65	17	2.45	1	5196	2+	1235.53	0.003	2.42811	1	R.FSSSSGYGGGSSR.V
6	1	CONTAM|P35527, sp|P35527|K1C9_HUMAN	62129.44576000013, 62064.327320000135	0.454	KRT9, KRT9	SWISS-PROT:P35527 Tax_Id=9606 Gene_Symbol=KRT9 Keratin, type I cytoskeletal 9, Keratin, type I cytoskeletal 9 OS=Homo sapiens GN=KRT9 PE=1 SV=3	65	17	2.45	1	10782	2+	1586.77	1.005	3.15106	0.6613	K.VQALEEANNDLENK.I
6	1	CONTAM|P35527, sp|P35527|K1C9_HUMAN	62129.44576000013, 62064.327320000135	0.454	KRT9, KRT9	SWISS-PROT:P35527 Tax_Id=9606 Gene_Symbol=KRT9 Keratin, type I cytoskeletal 9, Keratin, type I cytoskeletal 9 OS=Homo sapiens GN=KRT9 PE=1 SV=3	65	17	2.45	1	20038	2+	1837.97	0.009	4.89672	1	R.HGVQELEIELQSQLSK.K
6	1	CONTAM|P35527, sp|P35527|K1C9_HUMAN	62129.44576000013, 62064.327320000135	0.454	KRT9, KRT9	SWISS-PROT:P35527 Tax_Id=9606 Gene_Symbol=KRT9 Keratin, type I cytoskeletal 9, Keratin, type I cytoskeletal 9 OS=Homo sapiens GN=KRT9 PE=1 SV=3	65	17	2.45	1	4985	2+	1235.53	0.004	3.23748	1	R.FSSSSGYGGGSSR.V
6	1	CONTAM|P35527, sp|P35527|K1C9_HUMAN	62129.44576000013, 62064.327320000135	0.454	KRT9, KRT9	SWISS-PROT:P35527 Tax_Id=9606 Gene_Symbol=KRT9 Keratin, type I cytoskeletal 9, Keratin, type I cytoskeletal 9 OS=Homo sapiens GN=KRT9 PE=1 SV=3	65	17	2.45	1	5640	2+	1232.6	0.004	3.24518	0.9916	R.SGGGGGGGLGSGGSIR.S
6	1	CONTAM|P35527, sp|P35527|K1C9_HUMAN	62129.44576000013, 62064.327320000135	0.454	KRT9, KRT9	SWISS-PROT:P35527 Tax_Id=9606 Gene_Symbol=KRT9 Keratin, type I cytoskeletal 9, Keratin, type I cytoskeletal 9 OS=Homo sapiens GN=KRT9 PE=1 SV=3	65	17	2.45	1	7806	3+	3223.28	0.018	5.58437	1	R.GGSGGSHGGGSGFGGESGGSYGGGEEASGSGGGYGGGSGK.S
6	1	CONTAM|P35527, sp|P35527|K1C9_HUMAN	62129.44576000013, 62064.327320000135	0.454	KRT9, KRT9	SWISS-PROT:P35527 Tax_Id=9606 Gene_Symbol=KRT9 Keratin, type I cytoskeletal 9, Keratin, type I cytoskeletal 9 OS=Homo sapiens GN=KRT9 PE=1 SV=3	65	17	2.45	1	10304	2+	1586.77	0.007	4.41149	1	K.VQALEEANNDLENK.I
6	1	CONTAM|P35527, sp|P35527|K1C9_HUMAN	62129.44576000013, 62064.327320000135	0.454	KRT9, KRT9	SWISS-PROT:P35527 Tax_Id=9606 Gene_Symbol=KRT9 Keratin, type I cytoskeletal 9, Keratin, type I cytoskeletal 9 OS=Homo sapiens GN=KRT9 PE=1 SV=3	65	17	2.45	1	23634	3+	3264.51	0.016	4.90119	0.9999	K.DIENQYETQITQIEHEVSSSGQEVQSSAK.E
6	1	CONTAM|P35527, sp|P35527|K1C9_HUMAN	62129.44576000013, 62064.327320000135	0.454	KRT9, KRT9	SWISS-PROT:P35527 Tax_Id=9606 Gene_Symbol=KRT9 Keratin, type I cytoskeletal 9, Keratin, type I cytoskeletal 9 OS=Homo sapiens GN=KRT9 PE=1 SV=3	65	17	2.45	1	26998	2+	2203.01	1.009	4.08531	0.999	K.SDLEM"QYETLQEELM"ALK.K
6	1	CONTAM|P35527, sp|P35527|K1C9_HUMAN	62129.44576000013, 62064.327320000135	0.454	KRT9, KRT9	SWISS-PROT:P35527 Tax_Id=9606 Gene_Symbol=KRT9 Keratin, type I cytoskeletal 9, Keratin, type I cytoskeletal 9 OS=Homo sapiens GN=KRT9 PE=1 SV=3	65	17	2.45	1	4830	2+	1791.73	0.01	5.5812	1	R.GGSGGSYGGGGSGGGYGGGSGSR.G
6	1	CONTAM|P35527, sp|P35527|K1C9_HUMAN	62129.44576000013, 62064.327320000135	0.454	KRT9, KRT9	SWISS-PROT:P35527 Tax_Id=9606 Gene_Symbol=KRT9 Keratin, type I cytoskeletal 9, Keratin, type I cytoskeletal 9 OS=Homo sapiens GN=KRT9 PE=1 SV=3	65	17	2.45	1	4975	2+	1235.53	0.005	4.04685	1	R.FSSSSGYGGGSSR.V
6	1	CONTAM|P35527, sp|P35527|K1C9_HUMAN	62129.44576000013, 62064.327320000135	0.454	KRT9, KRT9	SWISS-PROT:P35527 Tax_Id=9606 Gene_Symbol=KRT9 Keratin, type I cytoskeletal 9, Keratin, type I cytoskeletal 9 OS=Homo sapiens GN=KRT9 PE=1 SV=3	65	17	2.45	1	5665	2+	1232.6	0.006	4.86777	1	R.SGGGGGGGLGSGGSIR.S
6	1	CONTAM|P35527, sp|P35527|K1C9_HUMAN	62129.44576000013, 62064.327320000135	0.454	KRT9, KRT9	SWISS-PROT:P35527 Tax_Id=9606 Gene_Symbol=KRT9 Keratin, type I cytoskeletal 9, Keratin, type I cytoskeletal 9 OS=Homo sapiens GN=KRT9 PE=1 SV=3	65	17	2.45	1	5830	2+	1232.6	0.005	4.05647	0.9983	R.SGGGGGGGLGSGGSIR.S
6	1	CONTAM|P35527, sp|P35527|K1C9_HUMAN	62129.44576000013, 62064.327320000135	0.454	KRT9, KRT9	SWISS-PROT:P35527 Tax_Id=9606 Gene_Symbol=KRT9 Keratin, type I cytoskeletal 9, Keratin, type I cytoskeletal 9 OS=Homo sapiens GN=KRT9 PE=1 SV=3	65	17	2.45	1	6114	2+	1065.5	0.004	3.75411	0.9987	K.STMQELNSR.L
6	1	CONTAM|P35527, sp|P35527|K1C9_HUMAN	62129.44576000013, 62064.327320000135	0.454	KRT9, KRT9	SWISS-PROT:P35527 Tax_Id=9606 Gene_Symbol=KRT9 Keratin, type I cytoskeletal 9, Keratin, type I cytoskeletal 9 OS=Homo sapiens GN=KRT9 PE=1 SV=3	65	17	2.45	1	6483	2+	1082.49	0.005	4.61897	0.9994	K.FEM"EQNLR.Q
6	1	CONTAM|P35527, sp|P35527|K1C9_HUMAN	62129.44576000013, 62064.327320000135	0.454	KRT9, KRT9	SWISS-PROT:P35527 Tax_Id=9606 Gene_Symbol=KRT9 Keratin, type I cytoskeletal 9, Keratin, type I cytoskeletal 9 OS=Homo sapiens GN=KRT9 PE=1 SV=3	65	17	2.45	1	8095	3+	3223.28	1.006	1.86146	1	R.GGSGGSHGGGSGFGGESGGSYGGGEEASGSGGGYGGGSGK.S
6	1	CONTAM|P35527, sp|P35527|K1C9_HUMAN	62129.44576000013, 62064.327320000135	0.454	KRT9, KRT9	SWISS-PROT:P35527 Tax_Id=9606 Gene_Symbol=KRT9 Keratin, type I cytoskeletal 9, Keratin, type I cytoskeletal 9 OS=Homo sapiens GN=KRT9 PE=1 SV=3	65	17	2.45	1	10493	2+	1206.6	0.009	7.45895	0.9638	R.QVLDNLTM"EK.S
6	1	CONTAM|P35527, sp|P35527|K1C9_HUMAN	62129.44576000013, 62064.327320000135	0.454	KRT9, KRT9	SWISS-PROT:P35527 Tax_Id=9606 Gene_Symbol=KRT9 Keratin, type I cytoskeletal 9, Keratin, type I cytoskeletal 9 OS=Homo sapiens GN=KRT9 PE=1 SV=3	65	17	2.45	1	11009	2+	1586.77	0.007	4.41149	1	K.VQALEEANNDLENK.I
6	1	CONTAM|P35527, sp|P35527|K1C9_HUMAN	62129.44576000013, 62064.327320000135	0.454	KRT9, KRT9	SWISS-PROT:P35527 Tax_Id=9606 Gene_Symbol=KRT9 Keratin, type I cytoskeletal 9, Keratin, type I cytoskeletal 9 OS=Homo sapiens GN=KRT9 PE=1 SV=3	65	17	2.45	1	12494	2+	1060.56	0.005	4.71448	0.9889	K.TLLDIDNTR.M
6	1	CONTAM|P35527, sp|P35527|K1C9_HUMAN	62129.44576000013, 62064.327320000135	0.454	KRT9, KRT9	SWISS-PROT:P35527 Tax_Id=9606 Gene_Symbol=KRT9 Keratin, type I cytoskeletal 9, Keratin, type I cytoskeletal 9 OS=Homo sapiens GN=KRT9 PE=1 SV=3	65	17	2.45	1	12677	2+	1060.56	0.009	8.48606	0.6945	K.TLLDIDNTR.M
6	1	CONTAM|P35527, sp|P35527|K1C9_HUMAN	62129.44576000013, 62064.327320000135	0.454	KRT9, KRT9	SWISS-PROT:P35527 Tax_Id=9606 Gene_Symbol=KRT9 Keratin, type I cytoskeletal 9, Keratin, type I cytoskeletal 9 OS=Homo sapiens GN=KRT9 PE=1 SV=3	65	17	2.45	1	13776	2+	897.413	0.003	3.34294	0.9988	R.MTLDDFR.I
6	1	CONTAM|P35527, sp|P35527|K1C9_HUMAN	62129.44576000013, 62064.327320000135	0.454	KRT9, KRT9	SWISS-PROT:P35527 Tax_Id=9606 Gene_Symbol=KRT9 Keratin, type I cytoskeletal 9, Keratin, type I cytoskeletal 9 OS=Homo sapiens GN=KRT9 PE=1 SV=3	65	17	2.45	1	17317	2+	2510.13	1.021	8.36609	1	K.EIETYHNLLEGGQEDFESSGAGK.I
6	1	CONTAM|P35527, sp|P35527|K1C9_HUMAN	62129.44576000013, 62064.327320000135	0.454	KRT9, KRT9	SWISS-PROT:P35527 Tax_Id=9606 Gene_Symbol=KRT9 Keratin, type I cytoskeletal 9, Keratin, type I cytoskeletal 9 OS=Homo sapiens GN=KRT9 PE=1 SV=3	65	17	2.45	1	20309	2+	1837.96	-1.006	3.26448	0.9998	R.HGVQELEIELQSQLSK.K
6	1	CONTAM|P35527, sp|P35527|K1C9_HUMAN	62129.44576000013, 62064.327320000135	0.454	KRT9, KRT9	SWISS-PROT:P35527 Tax_Id=9606 Gene_Symbol=KRT9 Keratin, type I cytoskeletal 9, Keratin, type I cytoskeletal 9 OS=Homo sapiens GN=KRT9 PE=1 SV=3	65	17	2.45	1	24143	3+	3264.51	0.019	5.82016	0.9999	K.DIENQYETQITQIEHEVSSSGQEVQSSAK.E
6	1	CONTAM|P35527, sp|P35527|K1C9_HUMAN	62129.44576000013, 62064.327320000135	0.454	KRT9, KRT9	SWISS-PROT:P35527 Tax_Id=9606 Gene_Symbol=KRT9 Keratin, type I cytoskeletal 9, Keratin, type I cytoskeletal 9 OS=Homo sapiens GN=KRT9 PE=1 SV=3	65	17	2.45	1	26986	3+	2203.01	0.017	7.7167	0.996	K.SDLEM"QYETLQEELM"ALK.K
6	1	CONTAM|P35527, sp|P35527|K1C9_HUMAN	62129.44576000013, 62064.327320000135	0.454	KRT9, KRT9	SWISS-PROT:P35527 Tax_Id=9606 Gene_Symbol=KRT9 Keratin, type I cytoskeletal 9, Keratin, type I cytoskeletal 9 OS=Homo sapiens GN=KRT9 PE=1 SV=3	65	17	2.45	1	31844	3+	2754.36	1.003	1.08918	0.9982	R.YC'GQLQMIQEQISNLEAQITDVR.Q	1.20158e+06	2944921
6	1	CONTAM|P35527, sp|P35527|K1C9_HUMAN	62129.44576000013, 62064.327320000135	0.454	KRT9, KRT9	SWISS-PROT:P35527 Tax_Id=9606 Gene_Symbol=KRT9 Keratin, type I cytoskeletal 9, Keratin, type I cytoskeletal 9 OS=Homo sapiens GN=KRT9 PE=1 SV=3	65	17	2.45	1	4754	2+	1791.73	0.009	5.02308	1	R.GGSGGSYGGGGSGGGYGGGSGSR.G
6	1	CONTAM|P35527, sp|P35527|K1C9_HUMAN	62129.44576000013, 62064.327320000135	0.454	KRT9, KRT9	SWISS-PROT:P35527 Tax_Id=9606 Gene_Symbol=KRT9 Keratin, type I cytoskeletal 9, Keratin, type I cytoskeletal 9 OS=Homo sapiens GN=KRT9 PE=1 SV=3	65	17	2.45	1	4787	3+	1791.73	0.01	5.58121	0.9998	R.GGSGGSYGGGGSGGGYGGGSGSR.G
6	1	CONTAM|P35527, sp|P35527|K1C9_HUMAN	62129.44576000013, 62064.327320000135	0.454	KRT9, KRT9	SWISS-PROT:P35527 Tax_Id=9606 Gene_Symbol=KRT9 Keratin, type I cytoskeletal 9, Keratin, type I cytoskeletal 9 OS=Homo sapiens GN=KRT9 PE=1 SV=3	65	17	2.45	1	4959	2+	1235.53	0.006	4.85622	1	R.FSSSSGYGGGSSR.V
6	1	CONTAM|P35527, sp|P35527|K1C9_HUMAN	62129.44576000013, 62064.327320000135	0.454	KRT9, KRT9	SWISS-PROT:P35527 Tax_Id=9606 Gene_Symbol=KRT9 Keratin, type I cytoskeletal 9, Keratin, type I cytoskeletal 9 OS=Homo sapiens GN=KRT9 PE=1 SV=3	65	17	2.45	1	5943	2+	1065.5	0.004	3.75411	0.9883	K.STMQELNSR.L
6	1	CONTAM|P35527, sp|P35527|K1C9_HUMAN	62129.44576000013, 62064.327320000135	0.454	KRT9, KRT9	SWISS-PROT:P35527 Tax_Id=9606 Gene_Symbol=KRT9 Keratin, type I cytoskeletal 9, Keratin, type I cytoskeletal 9 OS=Homo sapiens GN=KRT9 PE=1 SV=3	65	17	2.45	1	8505	3+	3223.28	1.162	50.2593	0.9467	R.GGSGGSHGGGSGFGGESGGSYGGGEEASGSGGGYGGGSGK.S
6	1	CONTAM|P35527, sp|P35527|K1C9_HUMAN	62129.44576000013, 62064.327320000135	0.454	KRT9, KRT9	SWISS-PROT:P35527 Tax_Id=9606 Gene_Symbol=KRT9 Keratin, type I cytoskeletal 9, Keratin, type I cytoskeletal 9 OS=Homo sapiens GN=KRT9 PE=1 SV=3	65	17	2.45	1	10420	2+	1206.6	0.005	4.14386	0.9649	R.QVLDNLTM"EK.S
6	1	CONTAM|P35527, sp|P35527|K1C9_HUMAN	62129.44576000013, 62064.327320000135	0.454	KRT9, KRT9	SWISS-PROT:P35527 Tax_Id=9606 Gene_Symbol=KRT9 Keratin, type I cytoskeletal 9, Keratin, type I cytoskeletal 9 OS=Homo sapiens GN=KRT9 PE=1 SV=3	65	17	2.45	1	10979	2+	1586.77	0.007	4.41149	1	K.VQALEEANNDLENK.I
6	1	CONTAM|P35527, sp|P35527|K1C9_HUMAN	62129.44576000013, 62064.327320000135	0.454	KRT9, KRT9	SWISS-PROT:P35527 Tax_Id=9606 Gene_Symbol=KRT9 Keratin, type I cytoskeletal 9, Keratin, type I cytoskeletal 9 OS=Homo sapiens GN=KRT9 PE=1 SV=3	65	17	2.45	1	27359	2+	2203.01	1.013	5.90101	1	K.SDLEM"QYETLQEELM"ALK.K
6	1	CONTAM|P35527, sp|P35527|K1C9_HUMAN	62129.44576000013, 62064.327320000135	0.454	KRT9, KRT9	SWISS-PROT:P35527 Tax_Id=9606 Gene_Symbol=KRT9 Keratin, type I cytoskeletal 9, Keratin, type I cytoskeletal 9 OS=Homo sapiens GN=KRT9 PE=1 SV=3	65	17	2.45	1	28296	3+	2902.41	0.019	6.54628	0.9999	K.NYSPYYNTIDDLKDQIVDLTVGNNK.T
6	1	CONTAM|P35527, sp|P35527|K1C9_HUMAN	62129.44576000013, 62064.327320000135	0.454	KRT9, KRT9	SWISS-PROT:P35527 Tax_Id=9606 Gene_Symbol=KRT9 Keratin, type I cytoskeletal 9, Keratin, type I cytoskeletal 9 OS=Homo sapiens GN=KRT9 PE=1 SV=3	65	17	2.45	1	4783	2+	1791.73	0.01	5.5812	1	R.GGSGGSYGGGGSGGGYGGGSGSR.G
6	1	CONTAM|P35527, sp|P35527|K1C9_HUMAN	62129.44576000013, 62064.327320000135	0.454	KRT9, KRT9	SWISS-PROT:P35527 Tax_Id=9606 Gene_Symbol=KRT9 Keratin, type I cytoskeletal 9, Keratin, type I cytoskeletal 9 OS=Homo sapiens GN=KRT9 PE=1 SV=3	65	17	2.45	1	5011	2+	1791.73	1.015	8.37181	1	R.GGSGGSYGGGGSGGGYGGGSGSR.G
6	1	CONTAM|P35527, sp|P35527|K1C9_HUMAN	62129.44576000013, 62064.327320000135	0.454	KRT9, KRT9	SWISS-PROT:P35527 Tax_Id=9606 Gene_Symbol=KRT9 Keratin, type I cytoskeletal 9, Keratin, type I cytoskeletal 9 OS=Homo sapiens GN=KRT9 PE=1 SV=3	65	17	2.45	1	5176	2+	1235.53	0.007	5.66559	0.9994	R.FSSSSGYGGGSSR.V
6	1	CONTAM|P35527, sp|P35527|K1C9_HUMAN	62129.44576000013, 62064.327320000135	0.454	KRT9, KRT9	SWISS-PROT:P35527 Tax_Id=9606 Gene_Symbol=KRT9 Keratin, type I cytoskeletal 9, Keratin, type I cytoskeletal 9 OS=Homo sapiens GN=KRT9 PE=1 SV=3	65	17	2.45	1	6416	2+	1065.5	0.005	4.69264	0.9995	K.STMQELNSR.L
6	1	CONTAM|P35527, sp|P35527|K1C9_HUMAN	62129.44576000013, 62064.327320000135	0.454	KRT9, KRT9	SWISS-PROT:P35527 Tax_Id=9606 Gene_Symbol=KRT9 Keratin, type I cytoskeletal 9, Keratin, type I cytoskeletal 9 OS=Homo sapiens GN=KRT9 PE=1 SV=3	65	17	2.45	1	8490	3+	3223.28	-1.89	34.1267	0.9789	R.GGSGGSHGGGSGFGGESGGSYGGGEEASGSGGGYGGGSGK.S
6	1	CONTAM|P35527, sp|P35527|K1C9_HUMAN	62129.44576000013, 62064.327320000135	0.454	KRT9, KRT9	SWISS-PROT:P35527 Tax_Id=9606 Gene_Symbol=KRT9 Keratin, type I cytoskeletal 9, Keratin, type I cytoskeletal 9 OS=Homo sapiens GN=KRT9 PE=1 SV=3	65	17	2.45	1	23246	3+	3264.51	0.03	9.18973	0.9972	K.DIENQYETQITQIEHEVSSSGQEVQSSAK.E
7	1	CONTAM|P41361	52347.1	0.144		SWISS-PROT:P41361 (Bos taurus) Antithrombin-III precursor	50	6			10097	2+	911.531	-1.077	84.4733	0.946	K.LPGIVAEGR.D
7	1	CONTAM|P41361	52347.1	0.144		SWISS-PROT:P41361 (Bos taurus) Antithrombin-III precursor	50	6			16113	2+	1340.66	0.005	3.7295	0.9998	K.TSDQIHFFFAK.L
7	1	CONTAM|P41361	52347.1	0.144		SWISS-PROT:P41361 (Bos taurus) Antithrombin-III precursor	50	6			9883	2+	911.531	0.002	2.19411	1	K.LPGIVAEGR.D
7	1	CONTAM|P41361	52347.1	0.144		SWISS-PROT:P41361 (Bos taurus) Antithrombin-III precursor	50	6			10063	2+	911.531	0.004	4.38822	1	K.LPGIVAEGR.D
7	1	CONTAM|P41361	52347.1	0.144		SWISS-PROT:P41361 (Bos taurus) Antithrombin-III precursor	50	6			17433	2+	1340.66	0.004	2.9836	1	K.TSDQIHFFFAK.L
7	1	CONTAM|P41361	52347.1	0.144		SWISS-PROT:P41361 (Bos taurus) Antithrombin-III precursor	50	6			17544	3+	1340.66	0.004	2.9836	0.8201	K.TSDQIHFFFAK.L
7	1	CONTAM|P41361	52347.1	0.144		SWISS-PROT:P41361 (Bos taurus) Antithrombin-III precursor	50	6			9298	2+	911.531	0.005	5.48528	0.9996	K.LPGIVAEGR.D
7	1	CONTAM|P41361	52347.1	0.144		SWISS-PROT:P41361 (Bos taurus) Antithrombin-III precursor	50	6			9477	2+	911.531	0.003	3.29117	1	K.LPGIVAEGR.D
7	1	CONTAM|P41361	52347.1	0.144		SWISS-PROT:P41361 (Bos taurus) Antithrombin-III precursor	50	6			16098	2+	1340.66	0.006	4.4754	1	K.TSDQIHFFFAK.L
7	1	CONTAM|P41361	52347.1	0.144		SWISS-PROT:P41361 (Bos taurus) Antithrombin-III precursor	50	6			4291	2+	850.405	0.004	4.70364	0.726	K.FSPENTR.K
7	1	CONTAM|P41361	52347.1	0.144		SWISS-PROT:P41361 (Bos taurus) Antithrombin-III precursor	50	6			8722	2+	911.531	0.003	3.29117	0.9999	K.LPGIVAEGR.D
7	1	CONTAM|P41361	52347.1	0.144		SWISS-PROT:P41361 (Bos taurus) Antithrombin-III precursor	50	6			9738	2+	911.531	0.004	4.38822	1	K.LPGIVAEGR.D
7	1	CONTAM|P41361	52347.1	0.144		SWISS-PROT:P41361 (Bos taurus) Antithrombin-III precursor	50	6			9920	2+	911.531	0.004	4.38822	0.9999	K.LPGIVAEGR.D
7	1	CONTAM|P41361	52347.1	0.144		SWISS-PROT:P41361 (Bos taurus) Antithrombin-III precursor	50	6			10099	2+	911.531	0.003	3.29117	1	K.LPGIVAEGR.D
7	1	CONTAM|P41361	52347.1	0.144		SWISS-PROT:P41361 (Bos taurus) Antithrombin-III precursor	50	6			10288	2+	911.531	0.004	4.38822	1	K.LPGIVAEGR.D
7	1	CONTAM|P41361	52347.1	0.144		SWISS-PROT:P41361 (Bos taurus) Antithrombin-III precursor	50	6			17643	2+	1340.66	0.007	5.2213	1	K.TSDQIHFFFAK.L
7	1	CONTAM|P41361	52347.1	0.144		SWISS-PROT:P41361 (Bos taurus) Antithrombin-III precursor	50	6			17830	2+	1340.66	0.006	4.4754	1	K.TSDQIHFFFAK.L
7	1	CONTAM|P41361	52347.1	0.144		SWISS-PROT:P41361 (Bos taurus) Antithrombin-III precursor	50	6			22529	2+	1314.73	0.008	6.08488	0.987	K.GDDITMVLILPK.L
7	1	CONTAM|P41361	52347.1	0.144		SWISS-PROT:P41361 (Bos taurus) Antithrombin-III precursor	50	6			22710	2+	1314.73	0.005	3.80305	1	K.GDDITMVLILPK.L
7	1	CONTAM|P41361	52347.1	0.144		SWISS-PROT:P41361 (Bos taurus) Antithrombin-III precursor	50	6			30004	2+	2298.14	0.054	23.4972	0.9811	K.NNNDNIFLSPLSISTAFAMTK.L
7	1	CONTAM|P41361	52347.1	0.144		SWISS-PROT:P41361 (Bos taurus) Antithrombin-III precursor	50	6			8461	2+	911.531	1.961	42.7852	0.7715	K.LPGIVAEGR.D
7	1	CONTAM|P41361	52347.1	0.144		SWISS-PROT:P41361 (Bos taurus) Antithrombin-III precursor	50	6			9633	2+	911.531	0.004	4.38822	1	K.LPGIVAEGR.D
7	1	CONTAM|P41361	52347.1	0.144		SWISS-PROT:P41361 (Bos taurus) Antithrombin-III precursor	50	6			9808	2+	911.531	0.004	4.38822	1	K.LPGIVAEGR.D
7	1	CONTAM|P41361	52347.1	0.144		SWISS-PROT:P41361 (Bos taurus) Antithrombin-III precursor	50	6			9980	2+	911.531	0.003	3.29117	1	K.LPGIVAEGR.D
7	1	CONTAM|P41361	52347.1	0.144		SWISS-PROT:P41361 (Bos taurus) Antithrombin-III precursor	50	6			10168	2+	911.531	0.003	3.29117	1	K.LPGIVAEGR.D
7	1	CONTAM|P41361	52347.1	0.144		SWISS-PROT:P41361 (Bos taurus) Antithrombin-III precursor	50	6			10368	2+	911.531	0.004	4.38822	0.9998	K.LPGIVAEGR.D
7	1	CONTAM|P41361	52347.1	0.144		SWISS-PROT:P41361 (Bos taurus) Antithrombin-III precursor	50	6			17205	2+	1340.66	0.005	3.7295	1	K.TSDQIHFFFAK.L
7	1	CONTAM|P41361	52347.1	0.144		SWISS-PROT:P41361 (Bos taurus) Antithrombin-III precursor	50	6			17388	2+	1340.66	0.006	4.4754	1	K.TSDQIHFFFAK.L
7	1	CONTAM|P41361	52347.1	0.144		SWISS-PROT:P41361 (Bos taurus) Antithrombin-III precursor	50	6			17575	2+	1340.66	0.006	4.4754	1	K.TSDQIHFFFAK.L
7	1	CONTAM|P41361	52347.1	0.144		SWISS-PROT:P41361 (Bos taurus) Antithrombin-III precursor	50	6			17762	2+	1340.66	0.005	3.7295	1	K.TSDQIHFFFAK.L
7	1	CONTAM|P41361	52347.1	0.144		SWISS-PROT:P41361 (Bos taurus) Antithrombin-III precursor	50	6			17949	2+	1340.66	0.004	2.9836	1	K.TSDQIHFFFAK.L
7	1	CONTAM|P41361	52347.1	0.144		SWISS-PROT:P41361 (Bos taurus) Antithrombin-III precursor	50	6			18338	2+	1340.66	0.006	4.4754	1	K.TSDQIHFFFAK.L
7	1	CONTAM|P41361	52347.1	0.144		SWISS-PROT:P41361 (Bos taurus) Antithrombin-III precursor	50	6			20063	2+	1340.66	0.001	0.745899	0.8769	K.TSDQIHFFFAK.L
7	1	CONTAM|P41361	52347.1	0.144		SWISS-PROT:P41361 (Bos taurus) Antithrombin-III precursor	50	6			22952	2+	1314.73	0.006	4.56366	1	K.GDDITMVLILPK.L
7	1	CONTAM|P41361	52347.1	0.144		SWISS-PROT:P41361 (Bos taurus) Antithrombin-III precursor	50	6			23562	2+	1314.73	0.002	1.52122	0.9999	K.GDDITMVLILPK.L
7	1	CONTAM|P41361	52347.1	0.144		SWISS-PROT:P41361 (Bos taurus) Antithrombin-III precursor	50	6			23893	2+	1314.73	-0.109	82.9065	0.7882	K.GDDITMVLILPK.L
7	1	CONTAM|P41361	52347.1	0.144		SWISS-PROT:P41361 (Bos taurus) Antithrombin-III precursor	50	6			9444	2+	911.531	0.004	4.38822	0.9997	K.LPGIVAEGR.D
7	1	CONTAM|P41361	52347.1	0.144		SWISS-PROT:P41361 (Bos taurus) Antithrombin-III precursor	50	6			9630	2+	911.531	0.004	4.38822	1	K.LPGIVAEGR.D
7	1	CONTAM|P41361	52347.1	0.144		SWISS-PROT:P41361 (Bos taurus) Antithrombin-III precursor	50	6			9811	2+	911.531	0.003	3.29117	1	K.LPGIVAEGR.D
7	1	CONTAM|P41361	52347.1	0.144		SWISS-PROT:P41361 (Bos taurus) Antithrombin-III precursor	50	6			17088	2+	1340.66	0.009	6.71309	0.9999	K.TSDQIHFFFAK.L
7	1	CONTAM|P41361	52347.1	0.144		SWISS-PROT:P41361 (Bos taurus) Antithrombin-III precursor	50	6			17271	2+	1340.66	0.006	4.4754	1	K.TSDQIHFFFAK.L
7	1	CONTAM|P41361	52347.1	0.144		SWISS-PROT:P41361 (Bos taurus) Antithrombin-III precursor	50	6			22458	2+	1314.73	0.006	4.56366	1	K.GDDITMVLILPK.L
7	1	CONTAM|P41361	52347.1	0.144		SWISS-PROT:P41361 (Bos taurus) Antithrombin-III precursor	50	6			22680	2+	1314.73	1.005	3.80305	0.9848	K.GDDITMVLILPK.L
7	1	CONTAM|P41361	52347.1	0.144		SWISS-PROT:P41361 (Bos taurus) Antithrombin-III precursor	50	6			22864	2+	1314.73	0.008	6.08488	0.9994	K.GDDITMVLILPK.L
7	1	CONTAM|P41361	52347.1	0.144		SWISS-PROT:P41361 (Bos taurus) Antithrombin-III precursor	50	6			30230	2+	2298.14	1.979	9.13781	0.949	K.NNNDNIFLSPLSISTAFAMTK.L
7	1	CONTAM|P41361	52347.1	0.144		SWISS-PROT:P41361 (Bos taurus) Antithrombin-III precursor	50	6			8494	2+	917.52	0.004	4.35958	0.7242	R.RVWELSK.A
7	1	CONTAM|P41361	52347.1	0.144		SWISS-PROT:P41361 (Bos taurus) Antithrombin-III precursor	50	6			10099	2+	911.531	0.004	4.38822	1	K.LPGIVAEGR.D
7	1	CONTAM|P41361	52347.1	0.144		SWISS-PROT:P41361 (Bos taurus) Antithrombin-III precursor	50	6			10264	2+	911.531	0.003	3.29117	1	K.LPGIVAEGR.D
7	1	CONTAM|P41361	52347.1	0.144		SWISS-PROT:P41361 (Bos taurus) Antithrombin-III precursor	50	6			17441	2+	1340.66	0.005	3.7295	0.9984	K.TSDQIHFFFAK.L
7	1	CONTAM|P41361	52347.1	0.144		SWISS-PROT:P41361 (Bos taurus) Antithrombin-III precursor	50	6			22053	2+	1314.73	0.005	3.80305	0.9996	K.GDDITMVLILPK.L
8	1	CONTAM|Q1A7A4	188739	0.038		TREMBL:Q1A7A4 (Bos taurus) similar to complement component C5	26	4			30407	3+	3111.61	0.014	4.49927	0.9942	R.LLVYYIVTGEQTAELVSDSVWLNIEEK.C
8	1	CONTAM|Q1A7A4	188739	0.038		TREMBL:Q1A7A4 (Bos taurus) similar to complement component C5	26	4			30638	3+	3111.61	1.006	1.92826	0.9546	R.LLVYYIVTGEQTAELVSDSVWLNIEEK.C
8	1	CONTAM|Q1A7A4	188739	0.038		TREMBL:Q1A7A4 (Bos taurus) similar to complement component C5	26	4			27758	3+	3111.61	0.014	4.49927	0.9987	R.LLVYYIVTGEQTAELVSDSVWLNIEEK.C
8	1	CONTAM|Q1A7A4	188739	0.038		TREMBL:Q1A7A4 (Bos taurus) similar to complement component C5	26	4			27891	3+	3111.61	1.017	5.4634	0.8066	R.LLVYYIVTGEQTAELVSDSVWLNIEEK.C
8	1	CONTAM|Q1A7A4	188739	0.038		TREMBL:Q1A7A4 (Bos taurus) similar to complement component C5	26	4			28020	3+	3111.61	1.007	2.24964	0.9745	R.LLVYYIVTGEQTAELVSDSVWLNIEEK.C
8	1	CONTAM|Q1A7A4	188739	0.038		TREMBL:Q1A7A4 (Bos taurus) similar to complement component C5	26	4			28156	3+	3111.61	1.017	5.4634	0.9913	R.LLVYYIVTGEQTAELVSDSVWLNIEEK.C
8	1	CONTAM|Q1A7A4	188739	0.038		TREMBL:Q1A7A4 (Bos taurus) similar to complement component C5	26	4			28290	3+	3111.61	1.009	2.89239	0.9998	R.LLVYYIVTGEQTAELVSDSVWLNIEEK.C
8	1	CONTAM|Q1A7A4	188739	0.038		TREMBL:Q1A7A4 (Bos taurus) similar to complement component C5	26	4			28926	3+	3111.61	1.007	2.24964	0.9843	R.LLVYYIVTGEQTAELVSDSVWLNIEEK.C
8	1	CONTAM|Q1A7A4	188739	0.038		TREMBL:Q1A7A4 (Bos taurus) similar to complement component C5	26	4			9252	2+	1083.62	0.017	15.6882	0.7769	K.LQGTLPVEAR.E
8	1	CONTAM|Q1A7A4	188739	0.038		TREMBL:Q1A7A4 (Bos taurus) similar to complement component C5	26	4			9434	2+	1083.62	-0.003	2.76851	0.9982	K.LQGTLPVEAR.E
8	1	CONTAM|Q1A7A4	188739	0.038		TREMBL:Q1A7A4 (Bos taurus) similar to complement component C5	26	4			24885	2+	1437.75	0.007	4.86872	0.9989	K.GGSASTWLTAFALR.V
8	1	CONTAM|Q1A7A4	188739	0.038		TREMBL:Q1A7A4 (Bos taurus) similar to complement component C5	26	4			9802	2+	1083.62	0.004	3.69135	0.9983	K.LQGTLPVEAR.E
8	1	CONTAM|Q1A7A4	188739	0.038		TREMBL:Q1A7A4 (Bos taurus) similar to complement component C5	26	4			9968	2+	1083.62	0.005	4.61418	0.9996	K.LQGTLPVEAR.E
8	1	CONTAM|Q1A7A4	188739	0.038		TREMBL:Q1A7A4 (Bos taurus) similar to complement component C5	26	4			10413	2+	1362.73	0.006	4.40294	1	R.VYSLNDDLKPAK.R
8	1	CONTAM|Q1A7A4	188739	0.038		TREMBL:Q1A7A4 (Bos taurus) similar to complement component C5	26	4			10574	2+	1362.73	0.006	4.40294	1	R.VYSLNDDLKPAK.R
8	1	CONTAM|Q1A7A4	188739	0.038		TREMBL:Q1A7A4 (Bos taurus) similar to complement component C5	26	4			24060	2+	1437.75	0.004	2.78213	0.9953	K.GGSASTWLTAFALR.V
8	1	CONTAM|Q1A7A4	188739	0.038		TREMBL:Q1A7A4 (Bos taurus) similar to complement component C5	26	4			32446	3+	3111.61	0.013	4.1779	0.9841	R.LLVYYIVTGEQTAELVSDSVWLNIEEK.C
8	1	CONTAM|Q1A7A4	188739	0.038		TREMBL:Q1A7A4 (Bos taurus) similar to complement component C5	26	4			32580	3+	3111.61	0.014	4.49927	0.999	R.LLVYYIVTGEQTAELVSDSVWLNIEEK.C
8	1	CONTAM|Q1A7A4	188739	0.038		TREMBL:Q1A7A4 (Bos taurus) similar to complement component C5	26	4			32853	3+	3111.61	0.019	6.10616	0.8161	R.LLVYYIVTGEQTAELVSDSVWLNIEEK.C
8	1	CONTAM|Q1A7A4	188739	0.038		TREMBL:Q1A7A4 (Bos taurus) similar to complement component C5	26	4			32985	3+	3111.61	0.019	6.10616	1	R.LLVYYIVTGEQTAELVSDSVWLNIEEK.C
8	1	CONTAM|Q1A7A4	188739	0.038		TREMBL:Q1A7A4 (Bos taurus) similar to complement component C5	26	4			33117	3+	3111.61	1.031	9.96268	1	R.LLVYYIVTGEQTAELVSDSVWLNIEEK.C
8	1	CONTAM|Q1A7A4	188739	0.038		TREMBL:Q1A7A4 (Bos taurus) similar to complement component C5	26	4			33259	3+	3111.61	0.028	8.99855	0.9968	R.LLVYYIVTGEQTAELVSDSVWLNIEEK.C
8	1	CONTAM|Q1A7A4	188739	0.038		TREMBL:Q1A7A4 (Bos taurus) similar to complement component C5	26	4			33392	3+	3111.61	0.01	3.21377	0.982	R.LLVYYIVTGEQTAELVSDSVWLNIEEK.C
8	1	CONTAM|Q1A7A4	188739	0.038		TREMBL:Q1A7A4 (Bos taurus) similar to complement component C5	26	4			33524	3+	3111.61	0.013	4.1779	0.9999	R.LLVYYIVTGEQTAELVSDSVWLNIEEK.C
8	1	CONTAM|Q1A7A4	188739	0.038		TREMBL:Q1A7A4 (Bos taurus) similar to complement component C5	26	4			33655	3+	3111.61	0.012	3.85652	0.9977	R.LLVYYIVTGEQTAELVSDSVWLNIEEK.C
8	1	CONTAM|Q1A7A4	188739	0.038		TREMBL:Q1A7A4 (Bos taurus) similar to complement component C5	26	4			33919	3+	3111.61	0.02	6.42753	0.9999	R.LLVYYIVTGEQTAELVSDSVWLNIEEK.C
9	1	CONTAM|Q86YZ3, sp|Q86YZ3|HORN_HUMAN	282389.92267999204, 282389.92267999204	0.092	HRNR, HRNR	Hornerin OS=Homo sapiens GN=HRNR PE=1 SV=2, Hornerin OS=Homo sapiens GN=HRNR PE=1 SV=2	13	8			2512	3+	2152.89	1.018	8.36087	0.9955	R.SEQHGSSSGSSSSYGQHGSGSR.Q
9	1	CONTAM|Q86YZ3, sp|Q86YZ3|HORN_HUMAN	282389.92267999204, 282389.92267999204	0.092	HRNR, HRNR	Hornerin OS=Homo sapiens GN=HRNR PE=1 SV=2, Hornerin OS=Homo sapiens GN=HRNR PE=1 SV=2	13	8			2582	3+	2122.88	0.01	4.71059	1	R.GEQHGSSSGSSSSYGQHGSGSR.Q
9	1	CONTAM|Q86YZ3, sp|Q86YZ3|HORN_HUMAN	282389.92267999204, 282389.92267999204	0.092	HRNR, HRNR	Hornerin OS=Homo sapiens GN=HRNR PE=1 SV=2, Hornerin OS=Homo sapiens GN=HRNR PE=1 SV=2	13	8			3383	3+	1947.9	0.005	2.56686	0.9626	R.QSLGHGQHGSGSGQSPSPSR.G
9	1	CONTAM|Q86YZ3, sp|Q86YZ3|HORN_HUMAN	282389.92267999204, 282389.92267999204	0.092	HRNR, HRNR	Hornerin OS=Homo sapiens GN=HRNR PE=1 SV=2, Hornerin OS=Homo sapiens GN=HRNR PE=1 SV=2	13	8			3590	3+	2710.12	0.008	2.9519	0.9901	K.SSSGQSSGYSQHGSGSGHSSGYGQHGSR.S
9	1	CONTAM|Q86YZ3, sp|Q86YZ3|HORN_HUMAN	282389.92267999204, 282389.92267999204	0.092	HRNR, HRNR	Hornerin OS=Homo sapiens GN=HRNR PE=1 SV=2, Hornerin OS=Homo sapiens GN=HRNR PE=1 SV=2	13	8			3805	2+	1139.51	-0.991	7.89815	0.8356	R.GSGSGQSPSYGR.H
9	1	CONTAM|Q86YZ3, sp|Q86YZ3|HORN_HUMAN	282389.92267999204, 282389.92267999204	0.092	HRNR, HRNR	Hornerin OS=Homo sapiens GN=HRNR PE=1 SV=2, Hornerin OS=Homo sapiens GN=HRNR PE=1 SV=2	13	8			4680	3+	2477.02	0.009	3.6334	0.9995	R.HGSGSGHSSSYGQHGSGSGWSSSSGR.H
9	1	CONTAM|Q86YZ3, sp|Q86YZ3|HORN_HUMAN	282389.92267999204, 282389.92267999204	0.092	HRNR, HRNR	Hornerin OS=Homo sapiens GN=HRNR PE=1 SV=2, Hornerin OS=Homo sapiens GN=HRNR PE=1 SV=2	13	8			4895	3+	1747.77	0.007	4.00509	0.8184	R.GSGSGQSPSSGQHGTGFGR.S
9	1	CONTAM|Q86YZ3, sp|Q86YZ3|HORN_HUMAN	282389.92267999204, 282389.92267999204	0.092	HRNR, HRNR	Hornerin OS=Homo sapiens GN=HRNR PE=1 SV=2, Hornerin OS=Homo sapiens GN=HRNR PE=1 SV=2	13	8			3042	3+	1947.9	0.007	3.59361	0.9996	R.QSLGHGQHGSGSGQSPSPSR.G
9	1	CONTAM|Q86YZ3, sp|Q86YZ3|HORN_HUMAN	282389.92267999204, 282389.92267999204	0.092	HRNR, HRNR	Hornerin OS=Homo sapiens GN=HRNR PE=1 SV=2, Hornerin OS=Homo sapiens GN=HRNR PE=1 SV=2	13	8			4388	3+	1930.88	0.011	5.6969	0.7704	R.Q^SLGHGQHGSGSGQSPSPSR.G
9	1	CONTAM|Q86YZ3, sp|Q86YZ3|HORN_HUMAN	282389.92267999204, 282389.92267999204	0.092	HRNR, HRNR	Hornerin OS=Homo sapiens GN=HRNR PE=1 SV=2, Hornerin OS=Homo sapiens GN=HRNR PE=1 SV=2	13	8			3044	3+	1947.9	0.009	4.62036	0.9999	R.QSLGHGQHGSGSGQSPSPSR.G
9	1	CONTAM|Q86YZ3, sp|Q86YZ3|HORN_HUMAN	282389.92267999204, 282389.92267999204	0.092	HRNR, HRNR	Hornerin OS=Homo sapiens GN=HRNR PE=1 SV=2, Hornerin OS=Homo sapiens GN=HRNR PE=1 SV=2	13	8			3061	3+	1947.9	0.01	5.13373	0.9971	R.QSLGHGQHGSGSGQSPSPSR.G
9	1	CONTAM|Q86YZ3, sp|Q86YZ3|HORN_HUMAN	282389.92267999204, 282389.92267999204	0.092	HRNR, HRNR	Hornerin OS=Homo sapiens GN=HRNR PE=1 SV=2, Hornerin OS=Homo sapiens GN=HRNR PE=1 SV=2	13	8			2398	3+	2122.88	0.009	4.23953	0.9999	R.GEQHGSSSGSSSSYGQHGSGSR.Q
9	1	CONTAM|Q86YZ3, sp|Q86YZ3|HORN_HUMAN	282389.92267999204, 282389.92267999204	0.092	HRNR, HRNR	Hornerin OS=Homo sapiens GN=HRNR PE=1 SV=2, Hornerin OS=Homo sapiens GN=HRNR PE=1 SV=2	13	8			3107	3+	1947.9	0.011	5.6471	0.9999	R.QSLGHGQHGSGSGQSPSPSR.G
10	1	UPS1_UPS2|P00441ups|SODC_HUMAN_UPS	15804.5	0.327		Superoxide dismutase [Cu-Zn] (Chain 2-154) - Homo sapiens (Human)	4	3	0.97	2	22500	3+	2531.25	-0.003	1.18519	0.9944	K.DGVADVSIEDSVISLSGDHC'IIGR.T	3.00741e+06	2.58647e+06
10	1	UPS1_UPS2|P00441ups|SODC_HUMAN_UPS	15804.5	0.327		Superoxide dismutase [Cu-Zn] (Chain 2-154) - Homo sapiens (Human)	4	3	0.97	2	7253	2+	1225.62	0.004	3.26366	1	R.HVGDLGNVTADK.D
10	1	UPS1_UPS2|P00441ups|SODC_HUMAN_UPS	15804.5	0.327		Superoxide dismutase [Cu-Zn] (Chain 2-154) - Homo sapiens (Human)	4	3	0.97	2	15979	2+	1501.76	0.008	5.32707	0.9999	K.GDGPVQGIINFEQK.E
10	1	UPS1_UPS2|P00441ups|SODC_HUMAN_UPS	15804.5	0.327		Superoxide dismutase [Cu-Zn] (Chain 2-154) - Homo sapiens (Human)	4	3	0.97	2	20215	3+	2531.25	-1.999	0.395062	0.9778	K.DGVADVSIEDSVISLSGDHC'IIGR.T	1.69921e+06	1.87121e+06
11	1	UPS1_UPS2|P00915ups|CAH1_HUMAN_UPS	28739	0.338		Carbonic anhydrase 1 (Chain 2-261) - Homo sapiens (Human)	12	6			9934	3+	1929.01	0.008	4.14721	1	K.HDTSLKPISVSYNPATAK.E
11	1	UPS1_UPS2|P00915ups|CAH1_HUMAN_UPS	28739	0.338		Carbonic anhydrase 1 (Chain 2-261) - Homo sapiens (Human)	12	6			9967	2+	1929.01	0.01	5.18401	0.9998	K.HDTSLKPISVSYNPATAK.E
11	1	UPS1_UPS2|P00915ups|CAH1_HUMAN_UPS	28739	0.338		Carbonic anhydrase 1 (Chain 2-261) - Homo sapiens (Human)	12	6			10119	3+	1929.01	0.007	3.62881	1	K.HDTSLKPISVSYNPATAK.E
11	1	UPS1_UPS2|P00915ups|CAH1_HUMAN_UPS	28739	0.338		Carbonic anhydrase 1 (Chain 2-261) - Homo sapiens (Human)	12	6			10151	2+	1929.01	0.006	3.11041	0.9943	K.HDTSLKPISVSYNPATAK.E
11	1	UPS1_UPS2|P00915ups|CAH1_HUMAN_UPS	28739	0.338		Carbonic anhydrase 1 (Chain 2-261) - Homo sapiens (Human)	12	6			14046	2+	970.593	0.003	3.09089	0.9992	K.VLDALQAIK.T
11	1	UPS1_UPS2|P00915ups|CAH1_HUMAN_UPS	28739	0.338		Carbonic anhydrase 1 (Chain 2-261) - Homo sapiens (Human)	12	6			22770	2+	1186.69	0.006	5.0561	1	K.ADGLAVIGVLMK.V
11	1	UPS1_UPS2|P00915ups|CAH1_HUMAN_UPS	28739	0.338		Carbonic anhydrase 1 (Chain 2-261) - Homo sapiens (Human)	12	6			22977	2+	1186.69	0.006	5.0561	1	K.ADGLAVIGVLMK.V
11	1	UPS1_UPS2|P00915ups|CAH1_HUMAN_UPS	28739	0.338		Carbonic anhydrase 1 (Chain 2-261) - Homo sapiens (Human)	12	6			10118	2+	1612.79	0.01	6.20045	0.9998	K.YSAELHVAHWNSAK.Y
11	1	UPS1_UPS2|P00915ups|CAH1_HUMAN_UPS	28739	0.338		Carbonic anhydrase 1 (Chain 2-261) - Homo sapiens (Human)	12	6			11044	2+	1929.01	0.01	5.18401	1	K.HDTSLKPISVSYNPATAK.E
11	1	UPS1_UPS2|P00915ups|CAH1_HUMAN_UPS	28739	0.338		Carbonic anhydrase 1 (Chain 2-261) - Homo sapiens (Human)	12	6			14578	3+	2759.39	0.034	12.3216	0.9931	R.SLLSNVEGDNAVPMQHNNRPTQPLK.G
11	1	UPS1_UPS2|P00915ups|CAH1_HUMAN_UPS	28739	0.338		Carbonic anhydrase 1 (Chain 2-261) - Homo sapiens (Human)	12	6			23568	2+	1186.69	0.007	5.89878	1	K.ADGLAVIGVLMK.V
11	1	UPS1_UPS2|P00915ups|CAH1_HUMAN_UPS	28739	0.338		Carbonic anhydrase 1 (Chain 2-261) - Homo sapiens (Human)	12	6			6340	2+	1026.51	-0.025	24.3544	0.823	K.YSSLAEAASK.A
12	1	UPS1_UPS2|P01008ups|ANT3_HUMAN_UPS	49039.1	0.75		Antithrombin-III (Chain 33-464) - Homo sapiens (Human)	1499	52	1.19	115	6667	3+	1451.74	1.006	4.13297	0.9989	-.HGSPVDICTAKPR.D	799135	743493
12	1	UPS1_UPS2|P01008ups|ANT3_HUMAN_UPS	49039.1	0.75		Antithrombin-III (Chain 33-464) - Homo sapiens (Human)	1499	52	1.19	115	14542	2+	1528.74	0.01	6.54132	1	R.FATTFYQHLADSK.N
12	1	UPS1_UPS2|P01008ups|ANT3_HUMAN_UPS	49039.1	0.75		Antithrombin-III (Chain 33-464) - Homo sapiens (Human)	1499	52	1.19	115	18075	3+	1232.73	0.005	4.05605	0.9992	K.ANRPFLVFIR.E
12	1	UPS1_UPS2|P01008ups|ANT3_HUMAN_UPS	49039.1	0.75		Antithrombin-III (Chain 33-464) - Homo sapiens (Human)	1499	52	1.19	115	19520	2+	1405.75	0.002	1.42273	0.996	R.EVPLNTIIFM"GR.V
12	1	UPS1_UPS2|P01008ups|ANT3_HUMAN_UPS	49039.1	0.75		Antithrombin-III (Chain 33-464) - Homo sapiens (Human)	1499	52	1.19	115	19945	2+	2291.15	0.019	8.29278	1	K.AFLEVNEEGSEAAASTAVVIAGR.S
12	1	UPS1_UPS2|P01008ups|ANT3_HUMAN_UPS	49039.1	0.75		Antithrombin-III (Chain 33-464) - Homo sapiens (Human)	1499	52	1.19	115	20077	3+	2291.15	0.011	4.80108	1	K.AFLEVNEEGSEAAASTAVVIAGR.S
12	1	UPS1_UPS2|P01008ups|ANT3_HUMAN_UPS	49039.1	0.75		Antithrombin-III (Chain 33-464) - Homo sapiens (Human)	1499	52	1.19	115	20110	2+	2291.15	0.009	3.92816	1	K.AFLEVNEEGSEAAASTAVVIAGR.S
12	1	UPS1_UPS2|P01008ups|ANT3_HUMAN_UPS	49039.1	0.75		Antithrombin-III (Chain 33-464) - Homo sapiens (Human)	1499	52	1.19	115	20244	3+	2291.15	0.009	3.92816	1	K.AFLEVNEEGSEAAASTAVVIAGR.S
12	1	UPS1_UPS2|P01008ups|ANT3_HUMAN_UPS	49039.1	0.75		Antithrombin-III (Chain 33-464) - Homo sapiens (Human)	1499	52	1.19	115	20276	2+	2291.15	0.011	4.80108	1	K.AFLEVNEEGSEAAASTAVVIAGR.S
12	1	UPS1_UPS2|P01008ups|ANT3_HUMAN_UPS	49039.1	0.75		Antithrombin-III (Chain 33-464) - Homo sapiens (Human)	1499	52	1.19	115	20409	3+	2291.15	0.007	3.05523	1	K.AFLEVNEEGSEAAASTAVVIAGR.S
12	1	UPS1_UPS2|P01008ups|ANT3_HUMAN_UPS	49039.1	0.75		Antithrombin-III (Chain 33-464) - Homo sapiens (Human)	1499	52	1.19	115	20452	2+	2291.15	0.017	7.41985	1	K.AFLEVNEEGSEAAASTAVVIAGR.S
12	1	UPS1_UPS2|P01008ups|ANT3_HUMAN_UPS	49039.1	0.75		Antithrombin-III (Chain 33-464) - Homo sapiens (Human)	1499	52	1.19	115	21410	3+	2291.15	0.007	3.05523	1	K.AFLEVNEEGSEAAASTAVVIAGR.S
12	1	UPS1_UPS2|P01008ups|ANT3_HUMAN_UPS	49039.1	0.75		Antithrombin-III (Chain 33-464) - Homo sapiens (Human)	1499	52	1.19	115	21481	2+	2291.15	0.009	3.92816	1	K.AFLEVNEEGSEAAASTAVVIAGR.S
12	1	UPS1_UPS2|P01008ups|ANT3_HUMAN_UPS	49039.1	0.75		Antithrombin-III (Chain 33-464) - Homo sapiens (Human)	1499	52	1.19	115	21575	3+	2291.15	0.013	5.674	0.9998	K.AFLEVNEEGSEAAASTAVVIAGR.S
12	1	UPS1_UPS2|P01008ups|ANT3_HUMAN_UPS	49039.1	0.75		Antithrombin-III (Chain 33-464) - Homo sapiens (Human)	1499	52	1.19	115	21739	3+	2291.15	0.004	1.74585	1	K.AFLEVNEEGSEAAASTAVVIAGR.S
12	1	UPS1_UPS2|P01008ups|ANT3_HUMAN_UPS	49039.1	0.75		Antithrombin-III (Chain 33-464) - Homo sapiens (Human)	1499	52	1.19	115	21817	2+	2291.15	1.024	10.4751	1	K.AFLEVNEEGSEAAASTAVVIAGR.S
12	1	UPS1_UPS2|P01008ups|ANT3_HUMAN_UPS	49039.1	0.75		Antithrombin-III (Chain 33-464) - Homo sapiens (Human)	1499	52	1.19	115	21911	3+	2291.15	0.004	1.74585	0.9979	K.AFLEVNEEGSEAAASTAVVIAGR.S
12	1	UPS1_UPS2|P01008ups|ANT3_HUMAN_UPS	49039.1	0.75		Antithrombin-III (Chain 33-464) - Homo sapiens (Human)	1499	52	1.19	115	22000	2+	2291.15	0.001	0.436462	1	K.AFLEVNEEGSEAAASTAVVIAGR.S
12	1	UPS1_UPS2|P01008ups|ANT3_HUMAN_UPS	49039.1	0.75		Antithrombin-III (Chain 33-464) - Homo sapiens (Human)	1499	52	1.19	115	22072	3+	2291.15	1.024	10.4751	0.9998	K.AFLEVNEEGSEAAASTAVVIAGR.S
12	1	UPS1_UPS2|P01008ups|ANT3_HUMAN_UPS	49039.1	0.75		Antithrombin-III (Chain 33-464) - Homo sapiens (Human)	1499	52	1.19	115	22176	2+	2291.15	0.942	25.3148	0.9995	K.AFLEVNEEGSEAAASTAVVIAGR.S
12	1	UPS1_UPS2|P01008ups|ANT3_HUMAN_UPS	49039.1	0.75		Antithrombin-III (Chain 33-464) - Homo sapiens (Human)	1499	52	1.19	115	22189	2+	1389.76	0.005	3.59775	0.9972	R.EVPLNTIIFMGR.V
12	1	UPS1_UPS2|P01008ups|ANT3_HUMAN_UPS	49039.1	0.75		Antithrombin-III (Chain 33-464) - Homo sapiens (Human)	1499	52	1.19	115	22224	3+	2291.15	0.004	1.74585	0.9975	K.AFLEVNEEGSEAAASTAVVIAGR.S
12	1	UPS1_UPS2|P01008ups|ANT3_HUMAN_UPS	49039.1	0.75		Antithrombin-III (Chain 33-464) - Homo sapiens (Human)	1499	52	1.19	115	22347	2+	1389.76	0.006	4.3173	0.9703	R.EVPLNTIIFMGR.V
12	1	UPS1_UPS2|P01008ups|ANT3_HUMAN_UPS	49039.1	0.75		Antithrombin-III (Chain 33-464) - Homo sapiens (Human)	1499	52	1.19	115	22377	3+	2291.15	0.994	2.61877	0.8813	K.AFLEVNEEGSEAAASTAVVIAGR.S
12	1	UPS1_UPS2|P01008ups|ANT3_HUMAN_UPS	49039.1	0.75		Antithrombin-III (Chain 33-464) - Homo sapiens (Human)	1499	52	1.19	115	22835	2+	2291.15	0.015	6.54693	1	K.AFLEVNEEGSEAAASTAVVIAGR.S
12	1	UPS1_UPS2|P01008ups|ANT3_HUMAN_UPS	49039.1	0.75		Antithrombin-III (Chain 33-464) - Homo sapiens (Human)	1499	52	1.19	115	22999	2+	2291.15	0.999	0.436462	0.9966	K.AFLEVNEEGSEAAASTAVVIAGR.S
12	1	UPS1_UPS2|P01008ups|ANT3_HUMAN_UPS	49039.1	0.75		Antithrombin-III (Chain 33-464) - Homo sapiens (Human)	1499	52	1.19	115	23226	3+	2291.15	0.011	4.80108	0.9998	K.AFLEVNEEGSEAAASTAVVIAGR.S
12	1	UPS1_UPS2|P01008ups|ANT3_HUMAN_UPS	49039.1	0.75		Antithrombin-III (Chain 33-464) - Homo sapiens (Human)	1499	52	1.19	115	23379	3+	2291.15	0.013	5.674	0.9996	K.AFLEVNEEGSEAAASTAVVIAGR.S
12	1	UPS1_UPS2|P01008ups|ANT3_HUMAN_UPS	49039.1	0.75		Antithrombin-III (Chain 33-464) - Homo sapiens (Human)	1499	52	1.19	115	23484	2+	2291.15	0.008	3.49169	1	K.AFLEVNEEGSEAAASTAVVIAGR.S
12	1	UPS1_UPS2|P01008ups|ANT3_HUMAN_UPS	49039.1	0.75		Antithrombin-III (Chain 33-464) - Homo sapiens (Human)	1499	52	1.19	115	23536	3+	2291.15	0.994	2.61877	0.999	K.AFLEVNEEGSEAAASTAVVIAGR.S
12	1	UPS1_UPS2|P01008ups|ANT3_HUMAN_UPS	49039.1	0.75		Antithrombin-III (Chain 33-464) - Homo sapiens (Human)	1499	52	1.19	115	23989	3+	2291.15	1.024	10.4751	0.9998	K.AFLEVNEEGSEAAASTAVVIAGR.S
12	1	UPS1_UPS2|P01008ups|ANT3_HUMAN_UPS	49039.1	0.75		Antithrombin-III (Chain 33-464) - Homo sapiens (Human)	1499	52	1.19	115	24066	2+	2291.15	1.023	10.0386	0.9999	K.AFLEVNEEGSEAAASTAVVIAGR.S
12	1	UPS1_UPS2|P01008ups|ANT3_HUMAN_UPS	49039.1	0.75		Antithrombin-III (Chain 33-464) - Homo sapiens (Human)	1499	52	1.19	115	24163	2+	1848.9	1.008	4.32689	0.9999	K.EQLQDMGLVDLFSPEK.S
12	1	UPS1_UPS2|P01008ups|ANT3_HUMAN_UPS	49039.1	0.75		Antithrombin-III (Chain 33-464) - Homo sapiens (Human)	1499	52	1.19	115	24265	2+	2291.15	0.019	8.29278	1	K.AFLEVNEEGSEAAASTAVVIAGR.S
12	1	UPS1_UPS2|P01008ups|ANT3_HUMAN_UPS	49039.1	0.75		Antithrombin-III (Chain 33-464) - Homo sapiens (Human)	1499	52	1.19	115	24518	2+	2291.15	1.016	6.98339	1	K.AFLEVNEEGSEAAASTAVVIAGR.S
12	1	UPS1_UPS2|P01008ups|ANT3_HUMAN_UPS	49039.1	0.75		Antithrombin-III (Chain 33-464) - Homo sapiens (Human)	1499	52	1.19	115	24568	3+	2291.15	0.005	2.18231	0.9997	K.AFLEVNEEGSEAAASTAVVIAGR.S
12	1	UPS1_UPS2|P01008ups|ANT3_HUMAN_UPS	49039.1	0.75		Antithrombin-III (Chain 33-464) - Homo sapiens (Human)	1499	52	1.19	115	24754	3+	2291.15	0.013	5.674	0.9997	K.AFLEVNEEGSEAAASTAVVIAGR.S
12	1	UPS1_UPS2|P01008ups|ANT3_HUMAN_UPS	49039.1	0.75		Antithrombin-III (Chain 33-464) - Homo sapiens (Human)	1499	52	1.19	115	24910	3+	2291.15	0.009	3.92816	0.9999	K.AFLEVNEEGSEAAASTAVVIAGR.S
12	1	UPS1_UPS2|P01008ups|ANT3_HUMAN_UPS	49039.1	0.75		Antithrombin-III (Chain 33-464) - Homo sapiens (Human)	1499	52	1.19	115	25013	2+	2291.15	0.008	3.49169	0.9844	K.AFLEVNEEGSEAAASTAVVIAGR.S
12	1	UPS1_UPS2|P01008ups|ANT3_HUMAN_UPS	49039.1	0.75		Antithrombin-III (Chain 33-464) - Homo sapiens (Human)	1499	52	1.19	115	25051	3+	2291.15	0.004	1.74585	0.9989	K.AFLEVNEEGSEAAASTAVVIAGR.S
12	1	UPS1_UPS2|P01008ups|ANT3_HUMAN_UPS	49039.1	0.75		Antithrombin-III (Chain 33-464) - Homo sapiens (Human)	1499	52	1.19	115	25195	3+	2291.15	0.009	3.92816	1	K.AFLEVNEEGSEAAASTAVVIAGR.S
12	1	UPS1_UPS2|P01008ups|ANT3_HUMAN_UPS	49039.1	0.75		Antithrombin-III (Chain 33-464) - Homo sapiens (Human)	1499	52	1.19	115	25336	3+	2291.15	0.014	6.11047	1	K.AFLEVNEEGSEAAASTAVVIAGR.S
12	1	UPS1_UPS2|P01008ups|ANT3_HUMAN_UPS	49039.1	0.75		Antithrombin-III (Chain 33-464) - Homo sapiens (Human)	1499	52	1.19	115	25385	2+	2291.15	-0.01	4.36462	0.9979	K.AFLEVNEEGSEAAASTAVVIAGR.S
12	1	UPS1_UPS2|P01008ups|ANT3_HUMAN_UPS	49039.1	0.75		Antithrombin-III (Chain 33-464) - Homo sapiens (Human)	1499	52	1.19	115	25731	3+	2291.15	0.008	3.49169	0.9999	K.AFLEVNEEGSEAAASTAVVIAGR.S
12	1	UPS1_UPS2|P01008ups|ANT3_HUMAN_UPS	49039.1	0.75		Antithrombin-III (Chain 33-464) - Homo sapiens (Human)	1499	52	1.19	115	25898	3+	2291.15	0.008	3.49169	1	K.AFLEVNEEGSEAAASTAVVIAGR.S
12	1	UPS1_UPS2|P01008ups|ANT3_HUMAN_UPS	49039.1	0.75		Antithrombin-III (Chain 33-464) - Homo sapiens (Human)	1499	52	1.19	115	26137	3+	2291.15	1.024	10.4751	0.9999	K.AFLEVNEEGSEAAASTAVVIAGR.S
12	1	UPS1_UPS2|P01008ups|ANT3_HUMAN_UPS	49039.1	0.75		Antithrombin-III (Chain 33-464) - Homo sapiens (Human)	1499	52	1.19	115	26225	3+	2315.12	0.017	7.34303	0.9986	K.NDNDNIFLSPLSISTAFAM"TK.L
12	1	UPS1_UPS2|P01008ups|ANT3_HUMAN_UPS	49039.1	0.75		Antithrombin-III (Chain 33-464) - Homo sapiens (Human)	1499	52	1.19	115	26230	2+	2291.15	0.007	3.05523	1	K.AFLEVNEEGSEAAASTAVVIAGR.S
12	1	UPS1_UPS2|P01008ups|ANT3_HUMAN_UPS	49039.1	0.75		Antithrombin-III (Chain 33-464) - Homo sapiens (Human)	1499	52	1.19	115	26281	3+	2291.15	0.016	6.98339	0.9904	K.AFLEVNEEGSEAAASTAVVIAGR.S
12	1	UPS1_UPS2|P01008ups|ANT3_HUMAN_UPS	49039.1	0.75		Antithrombin-III (Chain 33-464) - Homo sapiens (Human)	1499	52	1.19	115	26447	3+	2291.15	1.024	10.4751	0.9997	K.AFLEVNEEGSEAAASTAVVIAGR.S
12	1	UPS1_UPS2|P01008ups|ANT3_HUMAN_UPS	49039.1	0.75		Antithrombin-III (Chain 33-464) - Homo sapiens (Human)	1499	52	1.19	115	26591	3+	2291.15	0.017	7.41985	0.9998	K.AFLEVNEEGSEAAASTAVVIAGR.S
12	1	UPS1_UPS2|P01008ups|ANT3_HUMAN_UPS	49039.1	0.75		Antithrombin-III (Chain 33-464) - Homo sapiens (Human)	1499	52	1.19	115	26730	3+	2291.15	0.994	2.61877	0.9992	K.AFLEVNEEGSEAAASTAVVIAGR.S
12	1	UPS1_UPS2|P01008ups|ANT3_HUMAN_UPS	49039.1	0.75		Antithrombin-III (Chain 33-464) - Homo sapiens (Human)	1499	52	1.19	115	26866	3+	2291.15	0.01	4.36462	0.9999	K.AFLEVNEEGSEAAASTAVVIAGR.S
12	1	UPS1_UPS2|P01008ups|ANT3_HUMAN_UPS	49039.1	0.75		Antithrombin-III (Chain 33-464) - Homo sapiens (Human)	1499	52	1.19	115	27011	3+	2291.15	0.01	4.36462	0.9999	K.AFLEVNEEGSEAAASTAVVIAGR.S
12	1	UPS1_UPS2|P01008ups|ANT3_HUMAN_UPS	49039.1	0.75		Antithrombin-III (Chain 33-464) - Homo sapiens (Human)	1499	52	1.19	115	27150	3+	2291.15	0.005	2.18231	1	K.AFLEVNEEGSEAAASTAVVIAGR.S
12	1	UPS1_UPS2|P01008ups|ANT3_HUMAN_UPS	49039.1	0.75		Antithrombin-III (Chain 33-464) - Homo sapiens (Human)	1499	52	1.19	115	27295	3+	2291.15	0.012	5.23754	1	K.AFLEVNEEGSEAAASTAVVIAGR.S
12	1	UPS1_UPS2|P01008ups|ANT3_HUMAN_UPS	49039.1	0.75		Antithrombin-III (Chain 33-464) - Homo sapiens (Human)	1499	52	1.19	115	27436	3+	2291.15	0.01	4.36462	0.9998	K.AFLEVNEEGSEAAASTAVVIAGR.S
12	1	UPS1_UPS2|P01008ups|ANT3_HUMAN_UPS	49039.1	0.75		Antithrombin-III (Chain 33-464) - Homo sapiens (Human)	1499	52	1.19	115	27588	3+	2291.15	0.017	7.41985	0.684	K.AFLEVNEEGSEAAASTAVVIAGR.S
12	1	UPS1_UPS2|P01008ups|ANT3_HUMAN_UPS	49039.1	0.75		Antithrombin-III (Chain 33-464) - Homo sapiens (Human)	1499	52	1.19	115	27870	3+	2291.15	1.024	10.4751	0.9999	K.AFLEVNEEGSEAAASTAVVIAGR.S
12	1	UPS1_UPS2|P01008ups|ANT3_HUMAN_UPS	49039.1	0.75		Antithrombin-III (Chain 33-464) - Homo sapiens (Human)	1499	52	1.19	115	28090	3+	2291.15	0.012	5.23754	0.9993	K.AFLEVNEEGSEAAASTAVVIAGR.S
12	1	UPS1_UPS2|P01008ups|ANT3_HUMAN_UPS	49039.1	0.75		Antithrombin-III (Chain 33-464) - Homo sapiens (Human)	1499	52	1.19	115	28175	2+	2291.15	0.017	7.41985	0.9999	K.AFLEVNEEGSEAAASTAVVIAGR.S
12	1	UPS1_UPS2|P01008ups|ANT3_HUMAN_UPS	49039.1	0.75		Antithrombin-III (Chain 33-464) - Homo sapiens (Human)	1499	52	1.19	115	28233	3+	2291.15	1.024	10.4751	1	K.AFLEVNEEGSEAAASTAVVIAGR.S
12	1	UPS1_UPS2|P01008ups|ANT3_HUMAN_UPS	49039.1	0.75		Antithrombin-III (Chain 33-464) - Homo sapiens (Human)	1499	52	1.19	115	28397	3+	2291.15	1.024	10.4751	0.9998	K.AFLEVNEEGSEAAASTAVVIAGR.S
12	1	UPS1_UPS2|P01008ups|ANT3_HUMAN_UPS	49039.1	0.75		Antithrombin-III (Chain 33-464) - Homo sapiens (Human)	1499	52	1.19	115	28534	3+	2291.15	0.004	1.74585	0.9999	K.AFLEVNEEGSEAAASTAVVIAGR.S
12	1	UPS1_UPS2|P01008ups|ANT3_HUMAN_UPS	49039.1	0.75		Antithrombin-III (Chain 33-464) - Homo sapiens (Human)	1499	52	1.19	115	28675	3+	2291.15	0.004	1.74585	0.9996	K.AFLEVNEEGSEAAASTAVVIAGR.S
12	1	UPS1_UPS2|P01008ups|ANT3_HUMAN_UPS	49039.1	0.75		Antithrombin-III (Chain 33-464) - Homo sapiens (Human)	1499	52	1.19	115	28806	3+	2291.15	0.004	1.74585	0.9998	K.AFLEVNEEGSEAAASTAVVIAGR.S
12	1	UPS1_UPS2|P01008ups|ANT3_HUMAN_UPS	49039.1	0.75		Antithrombin-III (Chain 33-464) - Homo sapiens (Human)	1499	52	1.19	115	29198	3+	2291.15	1.024	10.4751	1	K.AFLEVNEEGSEAAASTAVVIAGR.S
12	1	UPS1_UPS2|P01008ups|ANT3_HUMAN_UPS	49039.1	0.75		Antithrombin-III (Chain 33-464) - Homo sapiens (Human)	1499	52	1.19	115	29332	3+	2291.15	0.013	5.674	0.9976	K.AFLEVNEEGSEAAASTAVVIAGR.S
12	1	UPS1_UPS2|P01008ups|ANT3_HUMAN_UPS	49039.1	0.75		Antithrombin-III (Chain 33-464) - Homo sapiens (Human)	1499	52	1.19	115	29470	3+	2291.15	0.007	3.05523	1	K.AFLEVNEEGSEAAASTAVVIAGR.S
12	1	UPS1_UPS2|P01008ups|ANT3_HUMAN_UPS	49039.1	0.75		Antithrombin-III (Chain 33-464) - Homo sapiens (Human)	1499	52	1.19	115	29603	3+	2291.15	1.024	10.4751	0.9999	K.AFLEVNEEGSEAAASTAVVIAGR.S
12	1	UPS1_UPS2|P01008ups|ANT3_HUMAN_UPS	49039.1	0.75		Antithrombin-III (Chain 33-464) - Homo sapiens (Human)	1499	52	1.19	115	29610	2+	2291.15	1.021	9.1657	0.9968	K.AFLEVNEEGSEAAASTAVVIAGR.S
12	1	UPS1_UPS2|P01008ups|ANT3_HUMAN_UPS	49039.1	0.75		Antithrombin-III (Chain 33-464) - Homo sapiens (Human)	1499	52	1.19	115	29746	3+	2291.15	0.015	6.54693	1	K.AFLEVNEEGSEAAASTAVVIAGR.S
12	1	UPS1_UPS2|P01008ups|ANT3_HUMAN_UPS	49039.1	0.75		Antithrombin-III (Chain 33-464) - Homo sapiens (Human)	1499	52	1.19	115	29876	3+	2291.15	0.02	8.72924	1	K.AFLEVNEEGSEAAASTAVVIAGR.S
12	1	UPS1_UPS2|P01008ups|ANT3_HUMAN_UPS	49039.1	0.75		Antithrombin-III (Chain 33-464) - Homo sapiens (Human)	1499	52	1.19	115	29934	2+	2291.15	0	0	0.9838	K.AFLEVNEEGSEAAASTAVVIAGR.S
12	1	UPS1_UPS2|P01008ups|ANT3_HUMAN_UPS	49039.1	0.75		Antithrombin-III (Chain 33-464) - Homo sapiens (Human)	1499	52	1.19	115	30249	3+	2291.15	0.015	6.54693	1	K.AFLEVNEEGSEAAASTAVVIAGR.S
12	1	UPS1_UPS2|P01008ups|ANT3_HUMAN_UPS	49039.1	0.75		Antithrombin-III (Chain 33-464) - Homo sapiens (Human)	1499	52	1.19	115	30393	3+	2804.57	0.998	0.713122	0.9928	R.ITDVIPSEAINELTVLVLVNTIYFK.G
12	1	UPS1_UPS2|P01008ups|ANT3_HUMAN_UPS	49039.1	0.75		Antithrombin-III (Chain 33-464) - Homo sapiens (Human)	1499	52	1.19	115	30402	3+	3066.5	0.014	4.56547	0.9963	K.ELTPEVLQEWLDELEEMMLVVHMPR.F
12	1	UPS1_UPS2|P01008ups|ANT3_HUMAN_UPS	49039.1	0.75		Antithrombin-III (Chain 33-464) - Homo sapiens (Human)	1499	52	1.19	115	30417	3+	2291.15	0.014	6.11047	1	K.AFLEVNEEGSEAAASTAVVIAGR.S
12	1	UPS1_UPS2|P01008ups|ANT3_HUMAN_UPS	49039.1	0.75		Antithrombin-III (Chain 33-464) - Homo sapiens (Human)	1499	52	1.19	115	30423	2+	2804.57	0.011	3.92217	1	R.ITDVIPSEAINELTVLVLVNTIYFK.G
12	1	UPS1_UPS2|P01008ups|ANT3_HUMAN_UPS	49039.1	0.75		Antithrombin-III (Chain 33-464) - Homo sapiens (Human)	1499	52	1.19	115	30525	2+	2291.15	0.014	6.11047	1	K.AFLEVNEEGSEAAASTAVVIAGR.S
12	1	UPS1_UPS2|P01008ups|ANT3_HUMAN_UPS	49039.1	0.75		Antithrombin-III (Chain 33-464) - Homo sapiens (Human)	1499	52	1.19	115	30579	3+	2291.15	0.014	6.11047	1	K.AFLEVNEEGSEAAASTAVVIAGR.S
12	1	UPS1_UPS2|P01008ups|ANT3_HUMAN_UPS	49039.1	0.75		Antithrombin-III (Chain 33-464) - Homo sapiens (Human)	1499	52	1.19	115	30669	2+	2291.15	0.009	3.92816	1	K.AFLEVNEEGSEAAASTAVVIAGR.S
12	1	UPS1_UPS2|P01008ups|ANT3_HUMAN_UPS	49039.1	0.75		Antithrombin-III (Chain 33-464) - Homo sapiens (Human)	1499	52	1.19	115	30732	3+	2291.15	1.024	10.4751	1	K.AFLEVNEEGSEAAASTAVVIAGR.S
12	1	UPS1_UPS2|P01008ups|ANT3_HUMAN_UPS	49039.1	0.75		Antithrombin-III (Chain 33-464) - Homo sapiens (Human)	1499	52	1.19	115	30800	2+	2291.15	0.006	2.61877	1	K.AFLEVNEEGSEAAASTAVVIAGR.S
12	1	UPS1_UPS2|P01008ups|ANT3_HUMAN_UPS	49039.1	0.75		Antithrombin-III (Chain 33-464) - Homo sapiens (Human)	1499	52	1.19	115	31624	3+	3066.5	0.017	5.54378	0.6255	K.ELTPEVLQEWLDELEEMMLVVHMPR.F
12	1	UPS1_UPS2|P01008ups|ANT3_HUMAN_UPS	49039.1	0.75		Antithrombin-III (Chain 33-464) - Homo sapiens (Human)	1499	52	1.19	115	31716	2+	2291.15	0.001	0.436462	0.9998	K.AFLEVNEEGSEAAASTAVVIAGR.S
12	1	UPS1_UPS2|P01008ups|ANT3_HUMAN_UPS	49039.1	0.75		Antithrombin-III (Chain 33-464) - Homo sapiens (Human)	1499	52	1.19	115	32405	2+	2291.15	0.01	4.36462	1	K.AFLEVNEEGSEAAASTAVVIAGR.S
12	1	UPS1_UPS2|P01008ups|ANT3_HUMAN_UPS	49039.1	0.75		Antithrombin-III (Chain 33-464) - Homo sapiens (Human)	1499	52	1.19	115	32500	3+	2291.15	0.007	3.05523	1	K.AFLEVNEEGSEAAASTAVVIAGR.S
12	1	UPS1_UPS2|P01008ups|ANT3_HUMAN_UPS	49039.1	0.75		Antithrombin-III (Chain 33-464) - Homo sapiens (Human)	1499	52	1.19	115	32565	2+	2291.15	1.014	6.11047	1	K.AFLEVNEEGSEAAASTAVVIAGR.S
12	1	UPS1_UPS2|P01008ups|ANT3_HUMAN_UPS	49039.1	0.75		Antithrombin-III (Chain 33-464) - Homo sapiens (Human)	1499	52	1.19	115	32643	3+	2291.15	1.024	10.4751	1	K.AFLEVNEEGSEAAASTAVVIAGR.S
12	1	UPS1_UPS2|P01008ups|ANT3_HUMAN_UPS	49039.1	0.75		Antithrombin-III (Chain 33-464) - Homo sapiens (Human)	1499	52	1.19	115	5876	3+	2002.97	0.011	5.49185	0.9992	K.KATEDEGSEQKIPEATNR.R
12	1	UPS1_UPS2|P01008ups|ANT3_HUMAN_UPS	49039.1	0.75		Antithrombin-III (Chain 33-464) - Homo sapiens (Human)	1499	52	1.19	115	6575	3+	1874.87	0.001	0.53337	0.8424	K.ATEDEGSEQKIPEATNR.R
12	1	UPS1_UPS2|P01008ups|ANT3_HUMAN_UPS	49039.1	0.75		Antithrombin-III (Chain 33-464) - Homo sapiens (Human)	1499	52	1.19	115	6618	2+	1874.87	0.005	2.66685	0.9994	K.ATEDEGSEQKIPEATNR.R
12	1	UPS1_UPS2|P01008ups|ANT3_HUMAN_UPS	49039.1	0.75		Antithrombin-III (Chain 33-464) - Homo sapiens (Human)	1499	52	1.19	115	6714	3+	1874.87	0.007	3.73359	0.9999	K.ATEDEGSEQKIPEATNR.R
12	1	UPS1_UPS2|P01008ups|ANT3_HUMAN_UPS	49039.1	0.75		Antithrombin-III (Chain 33-464) - Homo sapiens (Human)	1499	52	1.19	115	6789	3+	1454.76	-0.006	4.12439	1	-.HGSPVDIC'TAKPR.D	29155488	31919366
12	1	UPS1_UPS2|P01008ups|ANT3_HUMAN_UPS	49039.1	0.75		Antithrombin-III (Chain 33-464) - Homo sapiens (Human)	1499	52	1.19	115	6796	2+	1451.74	0.003	2.06648	1	-.HGSPVDICTAKPR.D	6.06667e+06	6.78972e+06
12	1	UPS1_UPS2|P01008ups|ANT3_HUMAN_UPS	49039.1	0.75		Antithrombin-III (Chain 33-464) - Homo sapiens (Human)	1499	52	1.19	115	6812	2+	1454.76	-0.005	3.43699	1	-.HGSPVDIC'TAKPR.D	6135353	6.87468e+06
12	1	UPS1_UPS2|P01008ups|ANT3_HUMAN_UPS	49039.1	0.75		Antithrombin-III (Chain 33-464) - Homo sapiens (Human)	1499	52	1.19	115	6935	3+	1454.76	-0.006	4.12439	1	-.HGSPVDIC'TAKPR.D	23651522	26234286
12	1	UPS1_UPS2|P01008ups|ANT3_HUMAN_UPS	49039.1	0.75		Antithrombin-III (Chain 33-464) - Homo sapiens (Human)	1499	52	1.19	115	6994	2+	1454.76	-0.151	103.797	0.6756	-.HGSPVDIC'TAKPR.D
12	1	UPS1_UPS2|P01008ups|ANT3_HUMAN_UPS	49039.1	0.75		Antithrombin-III (Chain 33-464) - Homo sapiens (Human)	1499	52	1.19	115	7079	3+	1454.76	-0.006	4.12439	0.9977	-.HGSPVDIC'TAKPR.D	1.60603e+06	1.80752e+06
12	1	UPS1_UPS2|P01008ups|ANT3_HUMAN_UPS	49039.1	0.75		Antithrombin-III (Chain 33-464) - Homo sapiens (Human)	1499	52	1.19	115	10097	2+	911.531	-1.077	84.4733	0.946	K.LPGIVAEGR.D
12	1	UPS1_UPS2|P01008ups|ANT3_HUMAN_UPS	49039.1	0.75		Antithrombin-III (Chain 33-464) - Homo sapiens (Human)	1499	52	1.19	115	11860	2+	1458.66	-0.009	6.17004	0.9453	R.DIPM"NPM"C'IYR.S	17942866	13009313
12	1	UPS1_UPS2|P01008ups|ANT3_HUMAN_UPS	49039.1	0.75		Antithrombin-III (Chain 33-464) - Homo sapiens (Human)	1499	52	1.19	115	13886	3+	1528.74	0.005	3.27066	0.9764	R.FATTFYQHLADSK.N
12	1	UPS1_UPS2|P01008ups|ANT3_HUMAN_UPS	49039.1	0.75		Antithrombin-III (Chain 33-464) - Homo sapiens (Human)	1499	52	1.19	115	13948	2+	1528.74	0.005	3.27066	1	R.FATTFYQHLADSK.N
12	1	UPS1_UPS2|P01008ups|ANT3_HUMAN_UPS	49039.1	0.75		Antithrombin-III (Chain 33-464) - Homo sapiens (Human)	1499	52	1.19	115	14026	3+	1528.74	0.003	1.9624	0.999	R.FATTFYQHLADSK.N
12	1	UPS1_UPS2|P01008ups|ANT3_HUMAN_UPS	49039.1	0.75		Antithrombin-III (Chain 33-464) - Homo sapiens (Human)	1499	52	1.19	115	15280	3+	2417.25	0.01	4.13694	0.8965	K.SKLPGIVAEGRDDLYVSDAFHK.A
12	1	UPS1_UPS2|P01008ups|ANT3_HUMAN_UPS	49039.1	0.75		Antithrombin-III (Chain 33-464) - Homo sapiens (Human)	1499	52	1.19	115	15423	3+	2417.25	0.008	3.30955	0.9285	K.SKLPGIVAEGRDDLYVSDAFHK.A
12	1	UPS1_UPS2|P01008ups|ANT3_HUMAN_UPS	49039.1	0.75		Antithrombin-III (Chain 33-464) - Homo sapiens (Human)	1499	52	1.19	115	16113	2+	1340.66	0.005	3.7295	0.9998	K.TSDQIHFFFAK.L
12	1	UPS1_UPS2|P01008ups|ANT3_HUMAN_UPS	49039.1	0.75		Antithrombin-III (Chain 33-464) - Homo sapiens (Human)	1499	52	1.19	115	16207	3+	2202.12	0.009	4.08697	1	K.LPGIVAEGRDDLYVSDAFHK.A
12	1	UPS1_UPS2|P01008ups|ANT3_HUMAN_UPS	49039.1	0.75		Antithrombin-III (Chain 33-464) - Homo sapiens (Human)	1499	52	1.19	115	16468	3+	2202.12	0.009	4.08697	0.9892	K.LPGIVAEGRDDLYVSDAFHK.A
12	1	UPS1_UPS2|P01008ups|ANT3_HUMAN_UPS	49039.1	0.75		Antithrombin-III (Chain 33-464) - Homo sapiens (Human)	1499	52	1.19	115	16698	3+	1232.73	0.003	2.43363	1	K.ANRPFLVFIR.E
12	1	UPS1_UPS2|P01008ups|ANT3_HUMAN_UPS	49039.1	0.75		Antithrombin-III (Chain 33-464) - Homo sapiens (Human)	1499	52	1.19	115	16726	2+	1232.73	0.005	4.05605	0.9978	K.ANRPFLVFIR.E
12	1	UPS1_UPS2|P01008ups|ANT3_HUMAN_UPS	49039.1	0.75		Antithrombin-III (Chain 33-464) - Homo sapiens (Human)	1499	52	1.19	115	16828	3+	1232.73	0.004	3.24484	0.9999	K.ANRPFLVFIR.E
12	1	UPS1_UPS2|P01008ups|ANT3_HUMAN_UPS	49039.1	0.75		Antithrombin-III (Chain 33-464) - Homo sapiens (Human)	1499	52	1.19	115	17060	3+	2291.15	-0.146	63.7234	0.9998	K.AFLEVNEEGSEAAASTAVVIAGR.S
12	1	UPS1_UPS2|P01008ups|ANT3_HUMAN_UPS	49039.1	0.75		Antithrombin-III (Chain 33-464) - Homo sapiens (Human)	1499	52	1.19	115	17763	2+	1430.79	0.005	3.49458	0.9986	R.VAEGTQVLELPFK.G
12	1	UPS1_UPS2|P01008ups|ANT3_HUMAN_UPS	49039.1	0.75		Antithrombin-III (Chain 33-464) - Homo sapiens (Human)	1499	52	1.19	115	17849	3+	1668.92	0.006	3.59513	0.9328	K.GDDITMVLILPKPEK.S
12	1	UPS1_UPS2|P01008ups|ANT3_HUMAN_UPS	49039.1	0.75		Antithrombin-III (Chain 33-464) - Homo sapiens (Human)	1499	52	1.19	115	17875	2+	1405.75	-1.077	54.775	0.9453	R.EVPLNTIIFM"GR.V
12	1	UPS1_UPS2|P01008ups|ANT3_HUMAN_UPS	49039.1	0.75		Antithrombin-III (Chain 33-464) - Homo sapiens (Human)	1499	52	1.19	115	17913	3+	2291.15	1.024	10.4751	0.974	K.AFLEVNEEGSEAAASTAVVIAGR.S
12	1	UPS1_UPS2|P01008ups|ANT3_HUMAN_UPS	49039.1	0.75		Antithrombin-III (Chain 33-464) - Homo sapiens (Human)	1499	52	1.19	115	17914	2+	1668.92	0.006	3.59513	1	K.GDDITMVLILPKPEK.S
12	1	UPS1_UPS2|P01008ups|ANT3_HUMAN_UPS	49039.1	0.75		Antithrombin-III (Chain 33-464) - Homo sapiens (Human)	1499	52	1.19	115	17964	2+	2291.15	0.011	4.80108	0.9998	K.AFLEVNEEGSEAAASTAVVIAGR.S
12	1	UPS1_UPS2|P01008ups|ANT3_HUMAN_UPS	49039.1	0.75		Antithrombin-III (Chain 33-464) - Homo sapiens (Human)	1499	52	1.19	115	18054	3+	2291.15	1.024	10.4751	1	K.AFLEVNEEGSEAAASTAVVIAGR.S
12	1	UPS1_UPS2|P01008ups|ANT3_HUMAN_UPS	49039.1	0.75		Antithrombin-III (Chain 33-464) - Homo sapiens (Human)	1499	52	1.19	115	18098	2+	2291.15	0.008	3.49169	1	K.AFLEVNEEGSEAAASTAVVIAGR.S
12	1	UPS1_UPS2|P01008ups|ANT3_HUMAN_UPS	49039.1	0.75		Antithrombin-III (Chain 33-464) - Homo sapiens (Human)	1499	52	1.19	115	18197	3+	2291.15	0.01	4.36462	1	K.AFLEVNEEGSEAAASTAVVIAGR.S
12	1	UPS1_UPS2|P01008ups|ANT3_HUMAN_UPS	49039.1	0.75		Antithrombin-III (Chain 33-464) - Homo sapiens (Human)	1499	52	1.19	115	18242	2+	2291.15	0.01	4.36462	1	K.AFLEVNEEGSEAAASTAVVIAGR.S
12	1	UPS1_UPS2|P01008ups|ANT3_HUMAN_UPS	49039.1	0.75		Antithrombin-III (Chain 33-464) - Homo sapiens (Human)	1499	52	1.19	115	18351	3+	2291.15	0.009	3.92816	1	K.AFLEVNEEGSEAAASTAVVIAGR.S
12	1	UPS1_UPS2|P01008ups|ANT3_HUMAN_UPS	49039.1	0.75		Antithrombin-III (Chain 33-464) - Homo sapiens (Human)	1499	52	1.19	115	18384	2+	2291.15	0.009	3.92816	1	K.AFLEVNEEGSEAAASTAVVIAGR.S
12	1	UPS1_UPS2|P01008ups|ANT3_HUMAN_UPS	49039.1	0.75		Antithrombin-III (Chain 33-464) - Homo sapiens (Human)	1499	52	1.19	115	18494	3+	2291.15	0.008	3.49169	1	K.AFLEVNEEGSEAAASTAVVIAGR.S
12	1	UPS1_UPS2|P01008ups|ANT3_HUMAN_UPS	49039.1	0.75		Antithrombin-III (Chain 33-464) - Homo sapiens (Human)	1499	52	1.19	115	18528	2+	2291.15	0.009	3.92816	1	K.AFLEVNEEGSEAAASTAVVIAGR.S
12	1	UPS1_UPS2|P01008ups|ANT3_HUMAN_UPS	49039.1	0.75		Antithrombin-III (Chain 33-464) - Homo sapiens (Human)	1499	52	1.19	115	18670	2+	2291.15	0.012	5.23754	1	K.AFLEVNEEGSEAAASTAVVIAGR.S
12	1	UPS1_UPS2|P01008ups|ANT3_HUMAN_UPS	49039.1	0.75		Antithrombin-III (Chain 33-464) - Homo sapiens (Human)	1499	52	1.19	115	18726	3+	2291.15	0.008	3.49169	1	K.AFLEVNEEGSEAAASTAVVIAGR.S
12	1	UPS1_UPS2|P01008ups|ANT3_HUMAN_UPS	49039.1	0.75		Antithrombin-III (Chain 33-464) - Homo sapiens (Human)	1499	52	1.19	115	18813	2+	2291.15	0.015	6.54693	1	K.AFLEVNEEGSEAAASTAVVIAGR.S
12	1	UPS1_UPS2|P01008ups|ANT3_HUMAN_UPS	49039.1	0.75		Antithrombin-III (Chain 33-464) - Homo sapiens (Human)	1499	52	1.19	115	18868	3+	2291.15	0.01	4.36462	1	K.AFLEVNEEGSEAAASTAVVIAGR.S
12	1	UPS1_UPS2|P01008ups|ANT3_HUMAN_UPS	49039.1	0.75		Antithrombin-III (Chain 33-464) - Homo sapiens (Human)	1499	52	1.19	115	18971	2+	2291.15	0.007	3.05523	1	K.AFLEVNEEGSEAAASTAVVIAGR.S
12	1	UPS1_UPS2|P01008ups|ANT3_HUMAN_UPS	49039.1	0.75		Antithrombin-III (Chain 33-464) - Homo sapiens (Human)	1499	52	1.19	115	19066	3+	2291.15	0.009	3.92816	1	K.AFLEVNEEGSEAAASTAVVIAGR.S
12	1	UPS1_UPS2|P01008ups|ANT3_HUMAN_UPS	49039.1	0.75		Antithrombin-III (Chain 33-464) - Homo sapiens (Human)	1499	52	1.19	115	19297	3+	2291.15	0.008	3.49169	1	K.AFLEVNEEGSEAAASTAVVIAGR.S
12	1	UPS1_UPS2|P01008ups|ANT3_HUMAN_UPS	49039.1	0.75		Antithrombin-III (Chain 33-464) - Homo sapiens (Human)	1499	52	1.19	115	19441	3+	2291.15	1.024	10.4751	1	K.AFLEVNEEGSEAAASTAVVIAGR.S
12	1	UPS1_UPS2|P01008ups|ANT3_HUMAN_UPS	49039.1	0.75		Antithrombin-III (Chain 33-464) - Homo sapiens (Human)	1499	52	1.19	115	19475	2+	2291.15	0.014	6.11047	1	K.AFLEVNEEGSEAAASTAVVIAGR.S
12	1	UPS1_UPS2|P01008ups|ANT3_HUMAN_UPS	49039.1	0.75		Antithrombin-III (Chain 33-464) - Homo sapiens (Human)	1499	52	1.19	115	19583	3+	2291.15	0.009	3.92816	1	K.AFLEVNEEGSEAAASTAVVIAGR.S
12	1	UPS1_UPS2|P01008ups|ANT3_HUMAN_UPS	49039.1	0.75		Antithrombin-III (Chain 33-464) - Homo sapiens (Human)	1499	52	1.19	115	19619	2+	2291.15	0.008	3.49169	1	K.AFLEVNEEGSEAAASTAVVIAGR.S
12	1	UPS1_UPS2|P01008ups|ANT3_HUMAN_UPS	49039.1	0.75		Antithrombin-III (Chain 33-464) - Homo sapiens (Human)	1499	52	1.19	115	19726	3+	2291.15	0.009	3.92816	1	K.AFLEVNEEGSEAAASTAVVIAGR.S
12	1	UPS1_UPS2|P01008ups|ANT3_HUMAN_UPS	49039.1	0.75		Antithrombin-III (Chain 33-464) - Homo sapiens (Human)	1499	52	1.19	115	19763	2+	2291.15	0.009	3.92816	1	K.AFLEVNEEGSEAAASTAVVIAGR.S
12	1	UPS1_UPS2|P01008ups|ANT3_HUMAN_UPS	49039.1	0.75		Antithrombin-III (Chain 33-464) - Homo sapiens (Human)	1499	52	1.19	115	19869	3+	2291.15	0.009	3.92816	1	K.AFLEVNEEGSEAAASTAVVIAGR.S
12	1	UPS1_UPS2|P01008ups|ANT3_HUMAN_UPS	49039.1	0.75		Antithrombin-III (Chain 33-464) - Homo sapiens (Human)	1499	52	1.19	115	19918	2+	2291.15	0.014	6.11047	1	K.AFLEVNEEGSEAAASTAVVIAGR.S
12	1	UPS1_UPS2|P01008ups|ANT3_HUMAN_UPS	49039.1	0.75		Antithrombin-III (Chain 33-464) - Homo sapiens (Human)	1499	52	1.19	115	20012	3+	2291.15	0.01	4.36462	1	K.AFLEVNEEGSEAAASTAVVIAGR.S
12	1	UPS1_UPS2|P01008ups|ANT3_HUMAN_UPS	49039.1	0.75		Antithrombin-III (Chain 33-464) - Homo sapiens (Human)	1499	52	1.19	115	20062	2+	2291.15	0.005	2.18231	1	K.AFLEVNEEGSEAAASTAVVIAGR.S
12	1	UPS1_UPS2|P01008ups|ANT3_HUMAN_UPS	49039.1	0.75		Antithrombin-III (Chain 33-464) - Homo sapiens (Human)	1499	52	1.19	115	20155	3+	2291.15	0.008	3.49169	1	K.AFLEVNEEGSEAAASTAVVIAGR.S
12	1	UPS1_UPS2|P01008ups|ANT3_HUMAN_UPS	49039.1	0.75		Antithrombin-III (Chain 33-464) - Homo sapiens (Human)	1499	52	1.19	115	20204	2+	2291.15	0.016	6.98339	1	K.AFLEVNEEGSEAAASTAVVIAGR.S
12	1	UPS1_UPS2|P01008ups|ANT3_HUMAN_UPS	49039.1	0.75		Antithrombin-III (Chain 33-464) - Homo sapiens (Human)	1499	52	1.19	115	20346	2+	2291.15	0.01	4.36462	1	K.AFLEVNEEGSEAAASTAVVIAGR.S
12	1	UPS1_UPS2|P01008ups|ANT3_HUMAN_UPS	49039.1	0.75		Antithrombin-III (Chain 33-464) - Homo sapiens (Human)	1499	52	1.19	115	20486	2+	2291.15	0.008	3.49169	1	K.AFLEVNEEGSEAAASTAVVIAGR.S
12	1	UPS1_UPS2|P01008ups|ANT3_HUMAN_UPS	49039.1	0.75		Antithrombin-III (Chain 33-464) - Homo sapiens (Human)	1499	52	1.19	115	20694	2+	2291.15	0.01	4.36462	1	K.AFLEVNEEGSEAAASTAVVIAGR.S
12	1	UPS1_UPS2|P01008ups|ANT3_HUMAN_UPS	49039.1	0.75		Antithrombin-III (Chain 33-464) - Homo sapiens (Human)	1499	52	1.19	115	20727	3+	2291.15	0.01	4.36462	1	K.AFLEVNEEGSEAAASTAVVIAGR.S
12	1	UPS1_UPS2|P01008ups|ANT3_HUMAN_UPS	49039.1	0.75		Antithrombin-III (Chain 33-464) - Homo sapiens (Human)	1499	52	1.19	115	20843	2+	2291.15	0.01	4.36462	1	K.AFLEVNEEGSEAAASTAVVIAGR.S
12	1	UPS1_UPS2|P01008ups|ANT3_HUMAN_UPS	49039.1	0.75		Antithrombin-III (Chain 33-464) - Homo sapiens (Human)	1499	52	1.19	115	20870	3+	2291.15	0.009	3.92816	1	K.AFLEVNEEGSEAAASTAVVIAGR.S
12	1	UPS1_UPS2|P01008ups|ANT3_HUMAN_UPS	49039.1	0.75		Antithrombin-III (Chain 33-464) - Homo sapiens (Human)	1499	52	1.19	115	20981	2+	2291.15	0.012	5.23754	1	K.AFLEVNEEGSEAAASTAVVIAGR.S
12	1	UPS1_UPS2|P01008ups|ANT3_HUMAN_UPS	49039.1	0.75		Antithrombin-III (Chain 33-464) - Homo sapiens (Human)	1499	52	1.19	115	21013	3+	2291.15	0.008	3.49169	1	K.AFLEVNEEGSEAAASTAVVIAGR.S
12	1	UPS1_UPS2|P01008ups|ANT3_HUMAN_UPS	49039.1	0.75		Antithrombin-III (Chain 33-464) - Homo sapiens (Human)	1499	52	1.19	115	21125	2+	2291.15	0.009	3.92816	1	K.AFLEVNEEGSEAAASTAVVIAGR.S
12	1	UPS1_UPS2|P01008ups|ANT3_HUMAN_UPS	49039.1	0.75		Antithrombin-III (Chain 33-464) - Homo sapiens (Human)	1499	52	1.19	115	21157	3+	2291.15	0.006	2.61877	1	K.AFLEVNEEGSEAAASTAVVIAGR.S
12	1	UPS1_UPS2|P01008ups|ANT3_HUMAN_UPS	49039.1	0.75		Antithrombin-III (Chain 33-464) - Homo sapiens (Human)	1499	52	1.19	115	21427	2+	2291.15	-0.004	1.74585	1	K.AFLEVNEEGSEAAASTAVVIAGR.S
12	1	UPS1_UPS2|P01008ups|ANT3_HUMAN_UPS	49039.1	0.75		Antithrombin-III (Chain 33-464) - Homo sapiens (Human)	1499	52	1.19	115	21583	2+	2291.15	0.003	1.30939	1	K.AFLEVNEEGSEAAASTAVVIAGR.S
12	1	UPS1_UPS2|P01008ups|ANT3_HUMAN_UPS	49039.1	0.75		Antithrombin-III (Chain 33-464) - Homo sapiens (Human)	1499	52	1.19	115	21740	2+	2291.15	0.012	5.23754	1	K.AFLEVNEEGSEAAASTAVVIAGR.S
12	1	UPS1_UPS2|P01008ups|ANT3_HUMAN_UPS	49039.1	0.75		Antithrombin-III (Chain 33-464) - Homo sapiens (Human)	1499	52	1.19	115	21894	2+	2291.15	0.001	0.436462	1	K.AFLEVNEEGSEAAASTAVVIAGR.S
12	1	UPS1_UPS2|P01008ups|ANT3_HUMAN_UPS	49039.1	0.75		Antithrombin-III (Chain 33-464) - Homo sapiens (Human)	1499	52	1.19	115	22039	2+	2291.15	0.014	6.11047	1	K.AFLEVNEEGSEAAASTAVVIAGR.S
12	1	UPS1_UPS2|P01008ups|ANT3_HUMAN_UPS	49039.1	0.75		Antithrombin-III (Chain 33-464) - Homo sapiens (Human)	1499	52	1.19	115	22081	3+	2291.15	0.009	3.92816	1	K.AFLEVNEEGSEAAASTAVVIAGR.S
12	1	UPS1_UPS2|P01008ups|ANT3_HUMAN_UPS	49039.1	0.75		Antithrombin-III (Chain 33-464) - Homo sapiens (Human)	1499	52	1.19	115	22182	2+	2291.15	0.02	8.72924	1	K.AFLEVNEEGSEAAASTAVVIAGR.S
12	1	UPS1_UPS2|P01008ups|ANT3_HUMAN_UPS	49039.1	0.75		Antithrombin-III (Chain 33-464) - Homo sapiens (Human)	1499	52	1.19	115	22223	3+	2291.15	0.01	4.36462	1	K.AFLEVNEEGSEAAASTAVVIAGR.S
12	1	UPS1_UPS2|P01008ups|ANT3_HUMAN_UPS	49039.1	0.75		Antithrombin-III (Chain 33-464) - Homo sapiens (Human)	1499	52	1.19	115	22360	3+	2291.15	0.008	3.49169	1	K.AFLEVNEEGSEAAASTAVVIAGR.S
12	1	UPS1_UPS2|P01008ups|ANT3_HUMAN_UPS	49039.1	0.75		Antithrombin-III (Chain 33-464) - Homo sapiens (Human)	1499	52	1.19	115	22394	3+	3080.7	1.021	6.81664	0.9881	R.VAEGTQVLELPFKGDDITMVLILPKPEK.S
12	1	UPS1_UPS2|P01008ups|ANT3_HUMAN_UPS	49039.1	0.75		Antithrombin-III (Chain 33-464) - Homo sapiens (Human)	1499	52	1.19	115	22458	2+	2291.15	0.017	7.41985	1	K.AFLEVNEEGSEAAASTAVVIAGR.S
12	1	UPS1_UPS2|P01008ups|ANT3_HUMAN_UPS	49039.1	0.75		Antithrombin-III (Chain 33-464) - Homo sapiens (Human)	1499	52	1.19	115	22503	3+	2291.15	0.01	4.36462	1	K.AFLEVNEEGSEAAASTAVVIAGR.S
12	1	UPS1_UPS2|P01008ups|ANT3_HUMAN_UPS	49039.1	0.75		Antithrombin-III (Chain 33-464) - Homo sapiens (Human)	1499	52	1.19	115	22600	2+	2291.15	0.002	0.872924	1	K.AFLEVNEEGSEAAASTAVVIAGR.S
12	1	UPS1_UPS2|P01008ups|ANT3_HUMAN_UPS	49039.1	0.75		Antithrombin-III (Chain 33-464) - Homo sapiens (Human)	1499	52	1.19	115	22646	3+	2291.15	0.008	3.49169	1	K.AFLEVNEEGSEAAASTAVVIAGR.S
12	1	UPS1_UPS2|P01008ups|ANT3_HUMAN_UPS	49039.1	0.75		Antithrombin-III (Chain 33-464) - Homo sapiens (Human)	1499	52	1.19	115	22777	3+	2291.15	0.009	3.92816	1	K.AFLEVNEEGSEAAASTAVVIAGR.S
12	1	UPS1_UPS2|P01008ups|ANT3_HUMAN_UPS	49039.1	0.75		Antithrombin-III (Chain 33-464) - Homo sapiens (Human)	1499	52	1.19	115	22887	2+	2291.15	0.001	0.436462	1	K.AFLEVNEEGSEAAASTAVVIAGR.S
12	1	UPS1_UPS2|P01008ups|ANT3_HUMAN_UPS	49039.1	0.75		Antithrombin-III (Chain 33-464) - Homo sapiens (Human)	1499	52	1.19	115	23126	3+	2291.15	0.008	3.49169	1	K.AFLEVNEEGSEAAASTAVVIAGR.S
12	1	UPS1_UPS2|P01008ups|ANT3_HUMAN_UPS	49039.1	0.75		Antithrombin-III (Chain 33-464) - Homo sapiens (Human)	1499	52	1.19	115	23172	2+	2291.15	0.012	5.23754	1	K.AFLEVNEEGSEAAASTAVVIAGR.S
12	1	UPS1_UPS2|P01008ups|ANT3_HUMAN_UPS	49039.1	0.75		Antithrombin-III (Chain 33-464) - Homo sapiens (Human)	1499	52	1.19	115	23269	3+	2291.15	0.013	5.674	1	K.AFLEVNEEGSEAAASTAVVIAGR.S
12	1	UPS1_UPS2|P01008ups|ANT3_HUMAN_UPS	49039.1	0.75		Antithrombin-III (Chain 33-464) - Homo sapiens (Human)	1499	52	1.19	115	23410	3+	2291.15	0.012	5.23754	1	K.AFLEVNEEGSEAAASTAVVIAGR.S
12	1	UPS1_UPS2|P01008ups|ANT3_HUMAN_UPS	49039.1	0.75		Antithrombin-III (Chain 33-464) - Homo sapiens (Human)	1499	52	1.19	115	23488	2+	2291.15	0.01	4.36462	1	K.AFLEVNEEGSEAAASTAVVIAGR.S
12	1	UPS1_UPS2|P01008ups|ANT3_HUMAN_UPS	49039.1	0.75		Antithrombin-III (Chain 33-464) - Homo sapiens (Human)	1499	52	1.19	115	23553	3+	2291.15	0.011	4.80108	1	K.AFLEVNEEGSEAAASTAVVIAGR.S
12	1	UPS1_UPS2|P01008ups|ANT3_HUMAN_UPS	49039.1	0.75		Antithrombin-III (Chain 33-464) - Homo sapiens (Human)	1499	52	1.19	115	23633	2+	2291.15	0.007	3.05523	1	K.AFLEVNEEGSEAAASTAVVIAGR.S
12	1	UPS1_UPS2|P01008ups|ANT3_HUMAN_UPS	49039.1	0.75		Antithrombin-III (Chain 33-464) - Homo sapiens (Human)	1499	52	1.19	115	23696	3+	2291.15	0.01	4.36462	1	K.AFLEVNEEGSEAAASTAVVIAGR.S
12	1	UPS1_UPS2|P01008ups|ANT3_HUMAN_UPS	49039.1	0.75		Antithrombin-III (Chain 33-464) - Homo sapiens (Human)	1499	52	1.19	115	23774	2+	2291.15	1.015	6.54693	1	K.AFLEVNEEGSEAAASTAVVIAGR.S
12	1	UPS1_UPS2|P01008ups|ANT3_HUMAN_UPS	49039.1	0.75		Antithrombin-III (Chain 33-464) - Homo sapiens (Human)	1499	52	1.19	115	23840	3+	2291.15	0.009	3.92816	1	K.AFLEVNEEGSEAAASTAVVIAGR.S
12	1	UPS1_UPS2|P01008ups|ANT3_HUMAN_UPS	49039.1	0.75		Antithrombin-III (Chain 33-464) - Homo sapiens (Human)	1499	52	1.19	115	23910	2+	2291.15	0.008	3.49169	1	K.AFLEVNEEGSEAAASTAVVIAGR.S
12	1	UPS1_UPS2|P01008ups|ANT3_HUMAN_UPS	49039.1	0.75		Antithrombin-III (Chain 33-464) - Homo sapiens (Human)	1499	52	1.19	115	23984	3+	2291.15	0.012	5.23754	1	K.AFLEVNEEGSEAAASTAVVIAGR.S
12	1	UPS1_UPS2|P01008ups|ANT3_HUMAN_UPS	49039.1	0.75		Antithrombin-III (Chain 33-464) - Homo sapiens (Human)	1499	52	1.19	115	24048	2+	2291.15	0.014	6.11047	1	K.AFLEVNEEGSEAAASTAVVIAGR.S
12	1	UPS1_UPS2|P01008ups|ANT3_HUMAN_UPS	49039.1	0.75		Antithrombin-III (Chain 33-464) - Homo sapiens (Human)	1499	52	1.19	115	24123	3+	2291.15	0.013	5.674	1	K.AFLEVNEEGSEAAASTAVVIAGR.S
12	1	UPS1_UPS2|P01008ups|ANT3_HUMAN_UPS	49039.1	0.75		Antithrombin-III (Chain 33-464) - Homo sapiens (Human)	1499	52	1.19	115	24188	2+	2291.15	0.005	2.18231	1	K.AFLEVNEEGSEAAASTAVVIAGR.S
12	1	UPS1_UPS2|P01008ups|ANT3_HUMAN_UPS	49039.1	0.75		Antithrombin-III (Chain 33-464) - Homo sapiens (Human)	1499	52	1.19	115	24265	3+	2291.15	0.011	4.80108	1	K.AFLEVNEEGSEAAASTAVVIAGR.S
12	1	UPS1_UPS2|P01008ups|ANT3_HUMAN_UPS	49039.1	0.75		Antithrombin-III (Chain 33-464) - Homo sapiens (Human)	1499	52	1.19	115	24408	3+	2291.15	0.011	4.80108	1	K.AFLEVNEEGSEAAASTAVVIAGR.S
12	1	UPS1_UPS2|P01008ups|ANT3_HUMAN_UPS	49039.1	0.75		Antithrombin-III (Chain 33-464) - Homo sapiens (Human)	1499	52	1.19	115	24469	2+	2291.15	0.007	3.05523	1	K.AFLEVNEEGSEAAASTAVVIAGR.S
12	1	UPS1_UPS2|P01008ups|ANT3_HUMAN_UPS	49039.1	0.75		Antithrombin-III (Chain 33-464) - Homo sapiens (Human)	1499	52	1.19	115	24539	3+	2291.15	0.011	4.80108	1	K.AFLEVNEEGSEAAASTAVVIAGR.S
12	1	UPS1_UPS2|P01008ups|ANT3_HUMAN_UPS	49039.1	0.75		Antithrombin-III (Chain 33-464) - Homo sapiens (Human)	1499	52	1.19	115	24612	2+	2291.15	0.005	2.18231	1	K.AFLEVNEEGSEAAASTAVVIAGR.S
12	1	UPS1_UPS2|P01008ups|ANT3_HUMAN_UPS	49039.1	0.75		Antithrombin-III (Chain 33-464) - Homo sapiens (Human)	1499	52	1.19	115	24678	3+	2291.15	0.012	5.23754	1	K.AFLEVNEEGSEAAASTAVVIAGR.S
12	1	UPS1_UPS2|P01008ups|ANT3_HUMAN_UPS	49039.1	0.75		Antithrombin-III (Chain 33-464) - Homo sapiens (Human)	1499	52	1.19	115	24750	2+	2291.15	1.023	10.0386	1	K.AFLEVNEEGSEAAASTAVVIAGR.S
12	1	UPS1_UPS2|P01008ups|ANT3_HUMAN_UPS	49039.1	0.75		Antithrombin-III (Chain 33-464) - Homo sapiens (Human)	1499	52	1.19	115	24778	3+	2299.13	0.014	6.08927	0.9998	K.NDNDNIFLSPLSISTAFAMTK.L
12	1	UPS1_UPS2|P01008ups|ANT3_HUMAN_UPS	49039.1	0.75		Antithrombin-III (Chain 33-464) - Homo sapiens (Human)	1499	52	1.19	115	24821	3+	2291.15	0.011	4.80108	1	K.AFLEVNEEGSEAAASTAVVIAGR.S
12	1	UPS1_UPS2|P01008ups|ANT3_HUMAN_UPS	49039.1	0.75		Antithrombin-III (Chain 33-464) - Homo sapiens (Human)	1499	52	1.19	115	24893	2+	2291.15	-1.073	31.8617	1	K.AFLEVNEEGSEAAASTAVVIAGR.S
12	1	UPS1_UPS2|P01008ups|ANT3_HUMAN_UPS	49039.1	0.75		Antithrombin-III (Chain 33-464) - Homo sapiens (Human)	1499	52	1.19	115	24964	3+	2291.15	0.011	4.80108	1	K.AFLEVNEEGSEAAASTAVVIAGR.S
12	1	UPS1_UPS2|P01008ups|ANT3_HUMAN_UPS	49039.1	0.75		Antithrombin-III (Chain 33-464) - Homo sapiens (Human)	1499	52	1.19	115	25022	2+	2291.15	0.009	3.92816	1	K.AFLEVNEEGSEAAASTAVVIAGR.S
12	1	UPS1_UPS2|P01008ups|ANT3_HUMAN_UPS	49039.1	0.75		Antithrombin-III (Chain 33-464) - Homo sapiens (Human)	1499	52	1.19	115	25096	3+	2291.15	0.01	4.36462	1	K.AFLEVNEEGSEAAASTAVVIAGR.S
12	1	UPS1_UPS2|P01008ups|ANT3_HUMAN_UPS	49039.1	0.75		Antithrombin-III (Chain 33-464) - Homo sapiens (Human)	1499	52	1.19	115	25164	2+	2291.15	0.01	4.36462	1	K.AFLEVNEEGSEAAASTAVVIAGR.S
12	1	UPS1_UPS2|P01008ups|ANT3_HUMAN_UPS	49039.1	0.75		Antithrombin-III (Chain 33-464) - Homo sapiens (Human)	1499	52	1.19	115	25240	3+	2291.15	0.012	5.23754	1	K.AFLEVNEEGSEAAASTAVVIAGR.S
12	1	UPS1_UPS2|P01008ups|ANT3_HUMAN_UPS	49039.1	0.75		Antithrombin-III (Chain 33-464) - Homo sapiens (Human)	1499	52	1.19	115	25312	2+	2291.15	0.008	3.49169	1	K.AFLEVNEEGSEAAASTAVVIAGR.S
12	1	UPS1_UPS2|P01008ups|ANT3_HUMAN_UPS	49039.1	0.75		Antithrombin-III (Chain 33-464) - Homo sapiens (Human)	1499	52	1.19	115	25381	3+	2291.15	0.008	3.49169	1	K.AFLEVNEEGSEAAASTAVVIAGR.S
12	1	UPS1_UPS2|P01008ups|ANT3_HUMAN_UPS	49039.1	0.75		Antithrombin-III (Chain 33-464) - Homo sapiens (Human)	1499	52	1.19	115	25660	3+	2291.15	0.014	6.11047	1	K.AFLEVNEEGSEAAASTAVVIAGR.S
12	1	UPS1_UPS2|P01008ups|ANT3_HUMAN_UPS	49039.1	0.75		Antithrombin-III (Chain 33-464) - Homo sapiens (Human)	1499	52	1.19	115	25796	3+	2291.15	0.014	6.11047	1	K.AFLEVNEEGSEAAASTAVVIAGR.S
12	1	UPS1_UPS2|P01008ups|ANT3_HUMAN_UPS	49039.1	0.75		Antithrombin-III (Chain 33-464) - Homo sapiens (Human)	1499	52	1.19	115	25929	3+	2291.15	0.013	5.674	1	K.AFLEVNEEGSEAAASTAVVIAGR.S
12	1	UPS1_UPS2|P01008ups|ANT3_HUMAN_UPS	49039.1	0.75		Antithrombin-III (Chain 33-464) - Homo sapiens (Human)	1499	52	1.19	115	26003	2+	2291.15	0.02	8.72924	1	K.AFLEVNEEGSEAAASTAVVIAGR.S
12	1	UPS1_UPS2|P01008ups|ANT3_HUMAN_UPS	49039.1	0.75		Antithrombin-III (Chain 33-464) - Homo sapiens (Human)	1499	52	1.19	115	26139	2+	2291.15	1.027	11.7845	1	K.AFLEVNEEGSEAAASTAVVIAGR.S
12	1	UPS1_UPS2|P01008ups|ANT3_HUMAN_UPS	49039.1	0.75		Antithrombin-III (Chain 33-464) - Homo sapiens (Human)	1499	52	1.19	115	26283	3+	2291.15	0.015	6.54693	1	K.AFLEVNEEGSEAAASTAVVIAGR.S
12	1	UPS1_UPS2|P01008ups|ANT3_HUMAN_UPS	49039.1	0.75		Antithrombin-III (Chain 33-464) - Homo sapiens (Human)	1499	52	1.19	115	26320	2+	2291.15	1.014	6.11047	1	K.AFLEVNEEGSEAAASTAVVIAGR.S
12	1	UPS1_UPS2|P01008ups|ANT3_HUMAN_UPS	49039.1	0.75		Antithrombin-III (Chain 33-464) - Homo sapiens (Human)	1499	52	1.19	115	26414	3+	2291.15	0.009	3.92816	1	K.AFLEVNEEGSEAAASTAVVIAGR.S
12	1	UPS1_UPS2|P01008ups|ANT3_HUMAN_UPS	49039.1	0.75		Antithrombin-III (Chain 33-464) - Homo sapiens (Human)	1499	52	1.19	115	26455	2+	2291.15	0.001	0.436462	1	K.AFLEVNEEGSEAAASTAVVIAGR.S
12	1	UPS1_UPS2|P01008ups|ANT3_HUMAN_UPS	49039.1	0.75		Antithrombin-III (Chain 33-464) - Homo sapiens (Human)	1499	52	1.19	115	26546	3+	2291.15	0.016	6.98339	1	K.AFLEVNEEGSEAAASTAVVIAGR.S
12	1	UPS1_UPS2|P01008ups|ANT3_HUMAN_UPS	49039.1	0.75		Antithrombin-III (Chain 33-464) - Homo sapiens (Human)	1499	52	1.19	115	26586	2+	2291.15	0.007	3.05523	1	K.AFLEVNEEGSEAAASTAVVIAGR.S
12	1	UPS1_UPS2|P01008ups|ANT3_HUMAN_UPS	49039.1	0.75		Antithrombin-III (Chain 33-464) - Homo sapiens (Human)	1499	52	1.19	115	26685	3+	2291.15	0.01	4.36462	1	K.AFLEVNEEGSEAAASTAVVIAGR.S
12	1	UPS1_UPS2|P01008ups|ANT3_HUMAN_UPS	49039.1	0.75		Antithrombin-III (Chain 33-464) - Homo sapiens (Human)	1499	52	1.19	115	26726	2+	2291.15	0.011	4.80108	1	K.AFLEVNEEGSEAAASTAVVIAGR.S
12	1	UPS1_UPS2|P01008ups|ANT3_HUMAN_UPS	49039.1	0.75		Antithrombin-III (Chain 33-464) - Homo sapiens (Human)	1499	52	1.19	115	26823	3+	2291.15	0.008	3.49169	1	K.AFLEVNEEGSEAAASTAVVIAGR.S
12	1	UPS1_UPS2|P01008ups|ANT3_HUMAN_UPS	49039.1	0.75		Antithrombin-III (Chain 33-464) - Homo sapiens (Human)	1499	52	1.19	115	26861	2+	2291.15	0.011	4.80108	0.9993	K.AFLEVNEEGSEAAASTAVVIAGR.S
12	1	UPS1_UPS2|P01008ups|ANT3_HUMAN_UPS	49039.1	0.75		Antithrombin-III (Chain 33-464) - Homo sapiens (Human)	1499	52	1.19	115	26955	3+	2291.15	0.012	5.23754	1	K.AFLEVNEEGSEAAASTAVVIAGR.S
12	1	UPS1_UPS2|P01008ups|ANT3_HUMAN_UPS	49039.1	0.75		Antithrombin-III (Chain 33-464) - Homo sapiens (Human)	1499	52	1.19	115	27301	2+	2291.15	0.013	5.674	1	K.AFLEVNEEGSEAAASTAVVIAGR.S
12	1	UPS1_UPS2|P01008ups|ANT3_HUMAN_UPS	49039.1	0.75		Antithrombin-III (Chain 33-464) - Homo sapiens (Human)	1499	52	1.19	115	27305	3+	2291.15	0.009	3.92816	1	K.AFLEVNEEGSEAAASTAVVIAGR.S
12	1	UPS1_UPS2|P01008ups|ANT3_HUMAN_UPS	49039.1	0.75		Antithrombin-III (Chain 33-464) - Homo sapiens (Human)	1499	52	1.19	115	27427	2+	2291.15	0.014	6.11047	1	K.AFLEVNEEGSEAAASTAVVIAGR.S
12	1	UPS1_UPS2|P01008ups|ANT3_HUMAN_UPS	49039.1	0.75		Antithrombin-III (Chain 33-464) - Homo sapiens (Human)	1499	52	1.19	115	27437	3+	2291.15	0.014	6.11047	1	K.AFLEVNEEGSEAAASTAVVIAGR.S
12	1	UPS1_UPS2|P01008ups|ANT3_HUMAN_UPS	49039.1	0.75		Antithrombin-III (Chain 33-464) - Homo sapiens (Human)	1499	52	1.19	115	27591	3+	2804.57	0.995	1.7828	0.9532	R.ITDVIPSEAINELTVLVLVNTIYFK.G
12	1	UPS1_UPS2|P01008ups|ANT3_HUMAN_UPS	49039.1	0.75		Antithrombin-III (Chain 33-464) - Homo sapiens (Human)	1499	52	1.19	115	27592	2+	2804.57	0.993	2.49593	0.9571	R.ITDVIPSEAINELTVLVLVNTIYFK.G
12	1	UPS1_UPS2|P01008ups|ANT3_HUMAN_UPS	49039.1	0.75		Antithrombin-III (Chain 33-464) - Homo sapiens (Human)	1499	52	1.19	115	27640	3+	2291.15	0.007	3.05523	1	K.AFLEVNEEGSEAAASTAVVIAGR.S
12	1	UPS1_UPS2|P01008ups|ANT3_HUMAN_UPS	49039.1	0.75		Antithrombin-III (Chain 33-464) - Homo sapiens (Human)	1499	52	1.19	115	27643	2+	2291.15	0.011	4.80108	1	K.AFLEVNEEGSEAAASTAVVIAGR.S
12	1	UPS1_UPS2|P01008ups|ANT3_HUMAN_UPS	49039.1	0.75		Antithrombin-III (Chain 33-464) - Homo sapiens (Human)	1499	52	1.19	115	27791	3+	2291.15	0.007	3.05523	1	K.AFLEVNEEGSEAAASTAVVIAGR.S
12	1	UPS1_UPS2|P01008ups|ANT3_HUMAN_UPS	49039.1	0.75		Antithrombin-III (Chain 33-464) - Homo sapiens (Human)	1499	52	1.19	115	27794	2+	2291.15	0.01	4.36462	1	K.AFLEVNEEGSEAAASTAVVIAGR.S
12	1	UPS1_UPS2|P01008ups|ANT3_HUMAN_UPS	49039.1	0.75		Antithrombin-III (Chain 33-464) - Homo sapiens (Human)	1499	52	1.19	115	27921	3+	2291.15	0.007	3.05523	1	K.AFLEVNEEGSEAAASTAVVIAGR.S
12	1	UPS1_UPS2|P01008ups|ANT3_HUMAN_UPS	49039.1	0.75		Antithrombin-III (Chain 33-464) - Homo sapiens (Human)	1499	52	1.19	115	27923	2+	2291.15	0.01	4.36462	1	K.AFLEVNEEGSEAAASTAVVIAGR.S
12	1	UPS1_UPS2|P01008ups|ANT3_HUMAN_UPS	49039.1	0.75		Antithrombin-III (Chain 33-464) - Homo sapiens (Human)	1499	52	1.19	115	28053	2+	2291.15	0.007	3.05523	1	K.AFLEVNEEGSEAAASTAVVIAGR.S
12	1	UPS1_UPS2|P01008ups|ANT3_HUMAN_UPS	49039.1	0.75		Antithrombin-III (Chain 33-464) - Homo sapiens (Human)	1499	52	1.19	115	28174	2+	2291.15	1.022	9.60216	1	K.AFLEVNEEGSEAAASTAVVIAGR.S
12	1	UPS1_UPS2|P01008ups|ANT3_HUMAN_UPS	49039.1	0.75		Antithrombin-III (Chain 33-464) - Homo sapiens (Human)	1499	52	1.19	115	28182	3+	2804.57	1.015	5.34841	0.9999	R.ITDVIPSEAINELTVLVLVNTIYFK.G
12	1	UPS1_UPS2|P01008ups|ANT3_HUMAN_UPS	49039.1	0.75		Antithrombin-III (Chain 33-464) - Homo sapiens (Human)	1499	52	1.19	115	28306	2+	2291.15	0.003	1.30939	1	K.AFLEVNEEGSEAAASTAVVIAGR.S
12	1	UPS1_UPS2|P01008ups|ANT3_HUMAN_UPS	49039.1	0.75		Antithrombin-III (Chain 33-464) - Homo sapiens (Human)	1499	52	1.19	115	28314	3+	2804.57	1.01	3.56561	0.9991	R.ITDVIPSEAINELTVLVLVNTIYFK.G
12	1	UPS1_UPS2|P01008ups|ANT3_HUMAN_UPS	49039.1	0.75		Antithrombin-III (Chain 33-464) - Homo sapiens (Human)	1499	52	1.19	115	28432	2+	2291.15	0.006	2.61877	1	K.AFLEVNEEGSEAAASTAVVIAGR.S
12	1	UPS1_UPS2|P01008ups|ANT3_HUMAN_UPS	49039.1	0.75		Antithrombin-III (Chain 33-464) - Homo sapiens (Human)	1499	52	1.19	115	28440	3+	2804.57	0.008	2.85249	0.9512	R.ITDVIPSEAINELTVLVLVNTIYFK.G
12	1	UPS1_UPS2|P01008ups|ANT3_HUMAN_UPS	49039.1	0.75		Antithrombin-III (Chain 33-464) - Homo sapiens (Human)	1499	52	1.19	115	28519	3+	3066.5	1.025	8.15262	0.9971	K.ELTPEVLQEWLDELEEMMLVVHMPR.F
12	1	UPS1_UPS2|P01008ups|ANT3_HUMAN_UPS	49039.1	0.75		Antithrombin-III (Chain 33-464) - Homo sapiens (Human)	1499	52	1.19	115	28556	2+	2291.15	1.02	8.72924	0.9897	K.AFLEVNEEGSEAAASTAVVIAGR.S
12	1	UPS1_UPS2|P01008ups|ANT3_HUMAN_UPS	49039.1	0.75		Antithrombin-III (Chain 33-464) - Homo sapiens (Human)	1499	52	1.19	115	28564	3+	2804.57	0.009	3.20905	0.9996	R.ITDVIPSEAINELTVLVLVNTIYFK.G
12	1	UPS1_UPS2|P01008ups|ANT3_HUMAN_UPS	49039.1	0.75		Antithrombin-III (Chain 33-464) - Homo sapiens (Human)	1499	52	1.19	115	28688	3+	2804.57	1.005	1.7828	0.9979	R.ITDVIPSEAINELTVLVLVNTIYFK.G
12	1	UPS1_UPS2|P01008ups|ANT3_HUMAN_UPS	49039.1	0.75		Antithrombin-III (Chain 33-464) - Homo sapiens (Human)	1499	52	1.19	115	28806	2+	2291.15	0.011	4.80108	0.9987	K.AFLEVNEEGSEAAASTAVVIAGR.S
12	1	UPS1_UPS2|P01008ups|ANT3_HUMAN_UPS	49039.1	0.75		Antithrombin-III (Chain 33-464) - Homo sapiens (Human)	1499	52	1.19	115	28814	3+	2804.57	0.016	5.70497	0.979	R.ITDVIPSEAINELTVLVLVNTIYFK.G
12	1	UPS1_UPS2|P01008ups|ANT3_HUMAN_UPS	49039.1	0.75		Antithrombin-III (Chain 33-464) - Homo sapiens (Human)	1499	52	1.19	115	28935	2+	2291.15	0.014	6.11047	1	K.AFLEVNEEGSEAAASTAVVIAGR.S
12	1	UPS1_UPS2|P01008ups|ANT3_HUMAN_UPS	49039.1	0.75		Antithrombin-III (Chain 33-464) - Homo sapiens (Human)	1499	52	1.19	115	29036	3+	3066.5	1.006	1.95663	0.7618	K.ELTPEVLQEWLDELEEMMLVVHMPR.F
12	1	UPS1_UPS2|P01008ups|ANT3_HUMAN_UPS	49039.1	0.75		Antithrombin-III (Chain 33-464) - Homo sapiens (Human)	1499	52	1.19	115	29067	3+	2804.57	0.009	3.20905	0.7077	R.ITDVIPSEAINELTVLVLVNTIYFK.G
12	1	UPS1_UPS2|P01008ups|ANT3_HUMAN_UPS	49039.1	0.75		Antithrombin-III (Chain 33-464) - Homo sapiens (Human)	1499	52	1.19	115	29185	2+	2291.15	0.009	3.92816	0.9984	K.AFLEVNEEGSEAAASTAVVIAGR.S
12	1	UPS1_UPS2|P01008ups|ANT3_HUMAN_UPS	49039.1	0.75		Antithrombin-III (Chain 33-464) - Homo sapiens (Human)	1499	52	1.19	115	29204	3+	2804.57	0.01	3.56561	0.9914	R.ITDVIPSEAINELTVLVLVNTIYFK.G
12	1	UPS1_UPS2|P01008ups|ANT3_HUMAN_UPS	49039.1	0.75		Antithrombin-III (Chain 33-464) - Homo sapiens (Human)	1499	52	1.19	115	29308	2+	2291.15	1.022	9.60216	0.9833	K.AFLEVNEEGSEAAASTAVVIAGR.S
12	1	UPS1_UPS2|P01008ups|ANT3_HUMAN_UPS	49039.1	0.75		Antithrombin-III (Chain 33-464) - Homo sapiens (Human)	1499	52	1.19	115	29334	3+	2804.57	1.014	4.99185	0.7325	R.ITDVIPSEAINELTVLVLVNTIYFK.G
12	1	UPS1_UPS2|P01008ups|ANT3_HUMAN_UPS	49039.1	0.75		Antithrombin-III (Chain 33-464) - Homo sapiens (Human)	1499	52	1.19	115	29431	2+	2291.15	0.007	3.05523	0.999	K.AFLEVNEEGSEAAASTAVVIAGR.S
12	1	UPS1_UPS2|P01008ups|ANT3_HUMAN_UPS	49039.1	0.75		Antithrombin-III (Chain 33-464) - Homo sapiens (Human)	1499	52	1.19	115	29456	3+	2804.57	0.011	3.92217	0.8525	R.ITDVIPSEAINELTVLVLVNTIYFK.G
12	1	UPS1_UPS2|P01008ups|ANT3_HUMAN_UPS	49039.1	0.75		Antithrombin-III (Chain 33-464) - Homo sapiens (Human)	1499	52	1.19	115	29557	2+	2291.15	0.012	5.23754	1	K.AFLEVNEEGSEAAASTAVVIAGR.S
12	1	UPS1_UPS2|P01008ups|ANT3_HUMAN_UPS	49039.1	0.75		Antithrombin-III (Chain 33-464) - Homo sapiens (Human)	1499	52	1.19	115	29696	2+	2291.15	0.013	5.674	1	K.AFLEVNEEGSEAAASTAVVIAGR.S
12	1	UPS1_UPS2|P01008ups|ANT3_HUMAN_UPS	49039.1	0.75		Antithrombin-III (Chain 33-464) - Homo sapiens (Human)	1499	52	1.19	115	29717	3+	2291.15	0.014	6.11047	1	K.AFLEVNEEGSEAAASTAVVIAGR.S
12	1	UPS1_UPS2|P01008ups|ANT3_HUMAN_UPS	49039.1	0.75		Antithrombin-III (Chain 33-464) - Homo sapiens (Human)	1499	52	1.19	115	29853	3+	2291.15	0.015	6.54693	1	K.AFLEVNEEGSEAAASTAVVIAGR.S
12	1	UPS1_UPS2|P01008ups|ANT3_HUMAN_UPS	49039.1	0.75		Antithrombin-III (Chain 33-464) - Homo sapiens (Human)	1499	52	1.19	115	5396	3+	2002.97	0.008	3.99407	0.9944	K.KATEDEGSEQKIPEATNR.R
12	1	UPS1_UPS2|P01008ups|ANT3_HUMAN_UPS	49039.1	0.75		Antithrombin-III (Chain 33-464) - Homo sapiens (Human)	1499	52	1.19	115	5910	2+	1874.87	0.008	4.26696	1	K.ATEDEGSEQKIPEATNR.R
12	1	UPS1_UPS2|P01008ups|ANT3_HUMAN_UPS	49039.1	0.75		Antithrombin-III (Chain 33-464) - Homo sapiens (Human)	1499	52	1.19	115	5976	3+	1451.74	1.003	2.06648	0.9355	-.HGSPVDICTAKPR.D	32315448	419631136
12	1	UPS1_UPS2|P01008ups|ANT3_HUMAN_UPS	49039.1	0.75		Antithrombin-III (Chain 33-464) - Homo sapiens (Human)	1499	52	1.19	115	6107	2+	1874.87	0.008	4.26696	0.9997	K.ATEDEGSEQKIPEATNR.R
12	1	UPS1_UPS2|P01008ups|ANT3_HUMAN_UPS	49039.1	0.75		Antithrombin-III (Chain 33-464) - Homo sapiens (Human)	1499	52	1.19	115	9883	2+	911.531	0.002	2.19411	1	K.LPGIVAEGR.D
12	1	UPS1_UPS2|P01008ups|ANT3_HUMAN_UPS	49039.1	0.75		Antithrombin-III (Chain 33-464) - Homo sapiens (Human)	1499	52	1.19	115	10063	2+	911.531	0.004	4.38822	1	K.LPGIVAEGR.D
12	1	UPS1_UPS2|P01008ups|ANT3_HUMAN_UPS	49039.1	0.75		Antithrombin-III (Chain 33-464) - Homo sapiens (Human)	1499	52	1.19	115	10826	2+	1799.7	-0.021	11.6686	0.7842	K.ADGESC'SASM"M"YQEGK.F	3.06285e+06	3684993
12	1	UPS1_UPS2|P01008ups|ANT3_HUMAN_UPS	49039.1	0.75		Antithrombin-III (Chain 33-464) - Homo sapiens (Human)	1499	52	1.19	115	12501	2+	1309.61	0.002	1.52718	1	R.DDLYVSDAFHK.A
12	1	UPS1_UPS2|P01008ups|ANT3_HUMAN_UPS	49039.1	0.75		Antithrombin-III (Chain 33-464) - Homo sapiens (Human)	1499	52	1.19	115	12698	2+	1309.61	0.002	1.52718	1	R.DDLYVSDAFHK.A
12	1	UPS1_UPS2|P01008ups|ANT3_HUMAN_UPS	49039.1	0.75		Antithrombin-III (Chain 33-464) - Homo sapiens (Human)	1499	52	1.19	115	14666	2+	1528.74	0.01	6.54132	1	R.FATTFYQHLADSK.N
12	1	UPS1_UPS2|P01008ups|ANT3_HUMAN_UPS	49039.1	0.75		Antithrombin-III (Chain 33-464) - Homo sapiens (Human)	1499	52	1.19	115	14828	3+	1528.74	0.004	2.61653	0.9782	R.FATTFYQHLADSK.N
12	1	UPS1_UPS2|P01008ups|ANT3_HUMAN_UPS	49039.1	0.75		Antithrombin-III (Chain 33-464) - Homo sapiens (Human)	1499	52	1.19	115	14849	2+	1528.74	0.005	3.27066	1	R.FATTFYQHLADSK.N
12	1	UPS1_UPS2|P01008ups|ANT3_HUMAN_UPS	49039.1	0.75		Antithrombin-III (Chain 33-464) - Homo sapiens (Human)	1499	52	1.19	115	17433	2+	1340.66	0.004	2.9836	1	K.TSDQIHFFFAK.L
12	1	UPS1_UPS2|P01008ups|ANT3_HUMAN_UPS	49039.1	0.75		Antithrombin-III (Chain 33-464) - Homo sapiens (Human)	1499	52	1.19	115	17481	2+	1586.89	0.863	86.3324	0.8087	R.RVAEGTQVLELPFK.G
12	1	UPS1_UPS2|P01008ups|ANT3_HUMAN_UPS	49039.1	0.75		Antithrombin-III (Chain 33-464) - Homo sapiens (Human)	1499	52	1.19	115	17544	3+	1340.66	0.004	2.9836	0.8201	K.TSDQIHFFFAK.L
12	1	UPS1_UPS2|P01008ups|ANT3_HUMAN_UPS	49039.1	0.75		Antithrombin-III (Chain 33-464) - Homo sapiens (Human)	1499	52	1.19	115	19796	2+	1430.79	0.004	2.79566	1	R.VAEGTQVLELPFK.G
12	1	UPS1_UPS2|P01008ups|ANT3_HUMAN_UPS	49039.1	0.75		Antithrombin-III (Chain 33-464) - Homo sapiens (Human)	1499	52	1.19	115	19828	2+	1668.92	0.003	1.79757	1	K.GDDITMVLILPKPEK.S
12	1	UPS1_UPS2|P01008ups|ANT3_HUMAN_UPS	49039.1	0.75		Antithrombin-III (Chain 33-464) - Homo sapiens (Human)	1499	52	1.19	115	19977	2+	1430.79	0.005	3.49458	1	R.VAEGTQVLELPFK.G
12	1	UPS1_UPS2|P01008ups|ANT3_HUMAN_UPS	49039.1	0.75		Antithrombin-III (Chain 33-464) - Homo sapiens (Human)	1499	52	1.19	115	19979	3+	1668.92	0.007	4.19432	0.9999	K.GDDITMVLILPKPEK.S
12	1	UPS1_UPS2|P01008ups|ANT3_HUMAN_UPS	49039.1	0.75		Antithrombin-III (Chain 33-464) - Homo sapiens (Human)	1499	52	1.19	115	20022	2+	1668.92	0.009	5.3927	0.9996	K.GDDITMVLILPKPEK.S
12	1	UPS1_UPS2|P01008ups|ANT3_HUMAN_UPS	49039.1	0.75		Antithrombin-III (Chain 33-464) - Homo sapiens (Human)	1499	52	1.19	115	21460	2+	2291.15	1.011	4.80108	1	K.AFLEVNEEGSEAAASTAVVIAGR.S
12	1	UPS1_UPS2|P01008ups|ANT3_HUMAN_UPS	49039.1	0.75		Antithrombin-III (Chain 33-464) - Homo sapiens (Human)	1499	52	1.19	115	22629	2+	1864.9	1.008	4.28977	0.9757	K.EQLQDM"GLVDLFSPEK.S
12	1	UPS1_UPS2|P01008ups|ANT3_HUMAN_UPS	49039.1	0.75		Antithrombin-III (Chain 33-464) - Homo sapiens (Human)	1499	52	1.19	115	24550	2+	2291.15	0.372	162.364	0.9995	K.AFLEVNEEGSEAAASTAVVIAGR.S
12	1	UPS1_UPS2|P01008ups|ANT3_HUMAN_UPS	49039.1	0.75		Antithrombin-III (Chain 33-464) - Homo sapiens (Human)	1499	52	1.19	115	25400	3+	1848.9	1.017	9.19463	1	K.EQLQDMGLVDLFSPEK.S
12	1	UPS1_UPS2|P01008ups|ANT3_HUMAN_UPS	49039.1	0.75		Antithrombin-III (Chain 33-464) - Homo sapiens (Human)	1499	52	1.19	115	25431	2+	1848.9	0.009	4.86775	1	K.EQLQDMGLVDLFSPEK.S
12	1	UPS1_UPS2|P01008ups|ANT3_HUMAN_UPS	49039.1	0.75		Antithrombin-III (Chain 33-464) - Homo sapiens (Human)	1499	52	1.19	115	25618	2+	1848.9	0.008	4.32689	1	K.EQLQDMGLVDLFSPEK.S
12	1	UPS1_UPS2|P01008ups|ANT3_HUMAN_UPS	49039.1	0.75		Antithrombin-III (Chain 33-464) - Homo sapiens (Human)	1499	52	1.19	115	29582	2+	2299.13	0.045	19.5726	0.9994	K.NDNDNIFLSPLSISTAFAMTK.L
12	1	UPS1_UPS2|P01008ups|ANT3_HUMAN_UPS	49039.1	0.75		Antithrombin-III (Chain 33-464) - Homo sapiens (Human)	1499	52	1.19	115	5229	3+	2002.97	1.016	7.98815	0.8662	K.KATEDEGSEQKIPEATNR.R
12	1	UPS1_UPS2|P01008ups|ANT3_HUMAN_UPS	49039.1	0.75		Antithrombin-III (Chain 33-464) - Homo sapiens (Human)	1499	52	1.19	115	5973	2+	1874.87	0.006	3.20022	1	K.ATEDEGSEQKIPEATNR.R
12	1	UPS1_UPS2|P01008ups|ANT3_HUMAN_UPS	49039.1	0.75		Antithrombin-III (Chain 33-464) - Homo sapiens (Human)	1499	52	1.19	115	6082	2+	1454.76	-1.008	5.49919	0.9981	-.HGSPVDIC'TAKPR.D	4.74241e+06	31814226
12	1	UPS1_UPS2|P01008ups|ANT3_HUMAN_UPS	49039.1	0.75		Antithrombin-III (Chain 33-464) - Homo sapiens (Human)	1499	52	1.19	115	8358	2+	1126.66	0.005	4.4379	0.8616	K.SKLPGIVAEGR.D
12	1	UPS1_UPS2|P01008ups|ANT3_HUMAN_UPS	49039.1	0.75		Antithrombin-III (Chain 33-464) - Homo sapiens (Human)	1499	52	1.19	115	9132	2+	1767.71	1.007	3.95993	0.9992	K.ADGESC'SASMMYQEGK.F	7891894	9080847
12	1	UPS1_UPS2|P01008ups|ANT3_HUMAN_UPS	49039.1	0.75		Antithrombin-III (Chain 33-464) - Homo sapiens (Human)	1499	52	1.19	115	9298	2+	911.531	0.005	5.48528	0.9996	K.LPGIVAEGR.D
12	1	UPS1_UPS2|P01008ups|ANT3_HUMAN_UPS	49039.1	0.75		Antithrombin-III (Chain 33-464) - Homo sapiens (Human)	1499	52	1.19	115	9477	2+	911.531	0.003	3.29117	1	K.LPGIVAEGR.D
12	1	UPS1_UPS2|P01008ups|ANT3_HUMAN_UPS	49039.1	0.75		Antithrombin-III (Chain 33-464) - Homo sapiens (Human)	1499	52	1.19	115	12447	2+	1309.61	0.003	2.29077	1	R.DDLYVSDAFHK.A
12	1	UPS1_UPS2|P01008ups|ANT3_HUMAN_UPS	49039.1	0.75		Antithrombin-III (Chain 33-464) - Homo sapiens (Human)	1499	52	1.19	115	12500	3+	1309.61	0.004	3.05435	0.6101	R.DDLYVSDAFHK.A
12	1	UPS1_UPS2|P01008ups|ANT3_HUMAN_UPS	49039.1	0.75		Antithrombin-III (Chain 33-464) - Homo sapiens (Human)	1499	52	1.19	115	16098	2+	1340.66	0.006	4.4754	1	K.TSDQIHFFFAK.L
12	1	UPS1_UPS2|P01008ups|ANT3_HUMAN_UPS	49039.1	0.75		Antithrombin-III (Chain 33-464) - Homo sapiens (Human)	1499	52	1.19	115	19289	2+	1668.92	0.014	8.38864	0.9996	K.GDDITMVLILPKPEK.S
12	1	UPS1_UPS2|P01008ups|ANT3_HUMAN_UPS	49039.1	0.75		Antithrombin-III (Chain 33-464) - Homo sapiens (Human)	1499	52	1.19	115	19312	3+	1668.92	0.008	4.79351	0.7768	K.GDDITMVLILPKPEK.S
12	1	UPS1_UPS2|P01008ups|ANT3_HUMAN_UPS	49039.1	0.75		Antithrombin-III (Chain 33-464) - Homo sapiens (Human)	1499	52	1.19	115	19471	2+	1430.79	0.006	4.19349	1	R.VAEGTQVLELPFK.G
12	1	UPS1_UPS2|P01008ups|ANT3_HUMAN_UPS	49039.1	0.75		Antithrombin-III (Chain 33-464) - Homo sapiens (Human)	1499	52	1.19	115	19473	2+	1668.92	0.007	4.19432	1	K.GDDITMVLILPKPEK.S
12	1	UPS1_UPS2|P01008ups|ANT3_HUMAN_UPS	49039.1	0.75		Antithrombin-III (Chain 33-464) - Homo sapiens (Human)	1499	52	1.19	115	19494	3+	1668.92	0.005	2.99594	0.9954	K.GDDITMVLILPKPEK.S
12	1	UPS1_UPS2|P01008ups|ANT3_HUMAN_UPS	49039.1	0.75		Antithrombin-III (Chain 33-464) - Homo sapiens (Human)	1499	52	1.19	115	20588	2+	2291.15	1.015	6.54693	1	K.AFLEVNEEGSEAAASTAVVIAGR.S
12	1	UPS1_UPS2|P01008ups|ANT3_HUMAN_UPS	49039.1	0.75		Antithrombin-III (Chain 33-464) - Homo sapiens (Human)	1499	52	1.19	115	22144	2+	2291.15	0.929	30.9888	0.989	K.AFLEVNEEGSEAAASTAVVIAGR.S
12	1	UPS1_UPS2|P01008ups|ANT3_HUMAN_UPS	49039.1	0.75		Antithrombin-III (Chain 33-464) - Homo sapiens (Human)	1499	52	1.19	115	22227	2+	1389.76	0.006	4.3173	0.9898	R.EVPLNTIIFMGR.V
12	1	UPS1_UPS2|P01008ups|ANT3_HUMAN_UPS	49039.1	0.75		Antithrombin-III (Chain 33-464) - Homo sapiens (Human)	1499	52	1.19	115	24693	2+	1848.9	0.005	2.7043	1	K.EQLQDMGLVDLFSPEK.S
12	1	UPS1_UPS2|P01008ups|ANT3_HUMAN_UPS	49039.1	0.75		Antithrombin-III (Chain 33-464) - Homo sapiens (Human)	1499	52	1.19	115	24871	2+	1848.9	0.009	4.86775	1	K.EQLQDMGLVDLFSPEK.S
12	1	UPS1_UPS2|P01008ups|ANT3_HUMAN_UPS	49039.1	0.75		Antithrombin-III (Chain 33-464) - Homo sapiens (Human)	1499	52	1.19	115	25059	2+	1848.9	0.008	4.32689	1	K.EQLQDMGLVDLFSPEK.S
12	1	UPS1_UPS2|P01008ups|ANT3_HUMAN_UPS	49039.1	0.75		Antithrombin-III (Chain 33-464) - Homo sapiens (Human)	1499	52	1.19	115	29810	2+	2299.13	0.018	7.82906	0.9998	K.NDNDNIFLSPLSISTAFAMTK.L
12	1	UPS1_UPS2|P01008ups|ANT3_HUMAN_UPS	49039.1	0.75		Antithrombin-III (Chain 33-464) - Homo sapiens (Human)	1499	52	1.19	115	29875	3+	2299.13	0.01	4.34948	0.9909	K.NDNDNIFLSPLSISTAFAMTK.L
12	1	UPS1_UPS2|P01008ups|ANT3_HUMAN_UPS	49039.1	0.75		Antithrombin-III (Chain 33-464) - Homo sapiens (Human)	1499	52	1.19	115	30009	2+	2291.15	0.977	10.0386	0.6166	K.AFLEVNEEGSEAAASTAVVIAGR.S
12	1	UPS1_UPS2|P01008ups|ANT3_HUMAN_UPS	49039.1	0.75		Antithrombin-III (Chain 33-464) - Homo sapiens (Human)	1499	52	1.19	115	34034	3+	3066.5	0.014	4.56547	0.7954	K.ELTPEVLQEWLDELEEMMLVVHMPR.F
12	1	UPS1_UPS2|P01008ups|ANT3_HUMAN_UPS	49039.1	0.75		Antithrombin-III (Chain 33-464) - Homo sapiens (Human)	1499	52	1.19	115	34056	3+	2804.57	0.013	4.63529	1	R.ITDVIPSEAINELTVLVLVNTIYFK.G
12	1	UPS1_UPS2|P01008ups|ANT3_HUMAN_UPS	49039.1	0.75		Antithrombin-III (Chain 33-464) - Homo sapiens (Human)	1499	52	1.19	115	34058	2+	2804.57	0.011	3.92217	0.996	R.ITDVIPSEAINELTVLVLVNTIYFK.G
12	1	UPS1_UPS2|P01008ups|ANT3_HUMAN_UPS	49039.1	0.75		Antithrombin-III (Chain 33-464) - Homo sapiens (Human)	1499	52	1.19	115	1501	2+	1093.46	0.002	1.82905	0.9888	K.ATEDEGSEQK.I
12	1	UPS1_UPS2|P01008ups|ANT3_HUMAN_UPS	49039.1	0.75		Antithrombin-III (Chain 33-464) - Homo sapiens (Human)	1499	52	1.19	115	4291	2+	850.405	0.004	4.70364	0.726	K.FSPENTR.K
12	1	UPS1_UPS2|P01008ups|ANT3_HUMAN_UPS	49039.1	0.75		Antithrombin-III (Chain 33-464) - Homo sapiens (Human)	1499	52	1.19	115	5217	2+	2002.97	1.014	6.98963	1	K.KATEDEGSEQKIPEATNR.R
12	1	UPS1_UPS2|P01008ups|ANT3_HUMAN_UPS	49039.1	0.75		Antithrombin-III (Chain 33-464) - Homo sapiens (Human)	1499	52	1.19	115	5271	2+	1799.7	-1.005	2.77825	1	K.ADGESC'SASM"M"YQEGK.F	1.42252e+06	1.8934e+06
12	1	UPS1_UPS2|P01008ups|ANT3_HUMAN_UPS	49039.1	0.75		Antithrombin-III (Chain 33-464) - Homo sapiens (Human)	1499	52	1.19	115	5284	3+	2002.97	0.01	4.99259	1	K.KATEDEGSEQKIPEATNR.R
12	1	UPS1_UPS2|P01008ups|ANT3_HUMAN_UPS	49039.1	0.75		Antithrombin-III (Chain 33-464) - Homo sapiens (Human)	1499	52	1.19	115	5372	2+	2002.97	0.011	5.49185	1	K.KATEDEGSEQKIPEATNR.R
12	1	UPS1_UPS2|P01008ups|ANT3_HUMAN_UPS	49039.1	0.75		Antithrombin-III (Chain 33-464) - Homo sapiens (Human)	1499	52	1.19	115	5448	3+	2002.97	0.01	4.99259	0.7909	K.KATEDEGSEQKIPEATNR.R
12	1	UPS1_UPS2|P01008ups|ANT3_HUMAN_UPS	49039.1	0.75		Antithrombin-III (Chain 33-464) - Homo sapiens (Human)	1499	52	1.19	115	6020	3+	1874.87	0.008	4.26696	0.9445	K.ATEDEGSEQKIPEATNR.R
12	1	UPS1_UPS2|P01008ups|ANT3_HUMAN_UPS	49039.1	0.75		Antithrombin-III (Chain 33-464) - Homo sapiens (Human)	1499	52	1.19	115	6047	2+	1874.87	1.02	10.6674	0.9988	K.ATEDEGSEQKIPEATNR.R
12	1	UPS1_UPS2|P01008ups|ANT3_HUMAN_UPS	49039.1	0.75		Antithrombin-III (Chain 33-464) - Homo sapiens (Human)	1499	52	1.19	115	6112	2+	1454.76	-0.008	5.49918	0.9914	-.HGSPVDIC'TAKPR.D	152781952	192771552
12	1	UPS1_UPS2|P01008ups|ANT3_HUMAN_UPS	49039.1	0.75		Antithrombin-III (Chain 33-464) - Homo sapiens (Human)	1499	52	1.19	115	6187	3+	1874.87	0.009	4.80033	0.9996	K.ATEDEGSEQKIPEATNR.R
12	1	UPS1_UPS2|P01008ups|ANT3_HUMAN_UPS	49039.1	0.75		Antithrombin-III (Chain 33-464) - Homo sapiens (Human)	1499	52	1.19	115	6188	3+	1451.74	1.003	2.06648	1	-.HGSPVDICTAKPR.D	570991360	671835776
12	1	UPS1_UPS2|P01008ups|ANT3_HUMAN_UPS	49039.1	0.75		Antithrombin-III (Chain 33-464) - Homo sapiens (Human)	1499	52	1.19	115	6219	2+	1874.87	0.009	4.80033	0.9999	K.ATEDEGSEQKIPEATNR.R
12	1	UPS1_UPS2|P01008ups|ANT3_HUMAN_UPS	49039.1	0.75		Antithrombin-III (Chain 33-464) - Homo sapiens (Human)	1499	52	1.19	115	6221	3+	1454.76	-0.004	2.74959	1	-.HGSPVDIC'TAKPR.D	562299840	652977024
12	1	UPS1_UPS2|P01008ups|ANT3_HUMAN_UPS	49039.1	0.75		Antithrombin-III (Chain 33-464) - Homo sapiens (Human)	1499	52	1.19	115	6285	2+	1454.76	-0.002	1.3748	1	-.HGSPVDIC'TAKPR.D	60150936	64984332
12	1	UPS1_UPS2|P01008ups|ANT3_HUMAN_UPS	49039.1	0.75		Antithrombin-III (Chain 33-464) - Homo sapiens (Human)	1499	52	1.19	115	6357	2+	1451.74	0.011	7.5771	0.8951	-.HGSPVDICTAKPR.D	14520042	14633991
12	1	UPS1_UPS2|P01008ups|ANT3_HUMAN_UPS	49039.1	0.75		Antithrombin-III (Chain 33-464) - Homo sapiens (Human)	1499	52	1.19	115	6983	2+	1780.68	1.013	7.30057	0.9998	K.ADGESCSASMM"YQEGK.F	33720948	39632356
12	1	UPS1_UPS2|P01008ups|ANT3_HUMAN_UPS	49039.1	0.75		Antithrombin-III (Chain 33-464) - Homo sapiens (Human)	1499	52	1.19	115	6995	2+	1783.7	0.992	4.48506	1	K.ADGESC'SASMM"YQEGK.F	34049528	40096156
12	1	UPS1_UPS2|P01008ups|ANT3_HUMAN_UPS	49039.1	0.75		Antithrombin-III (Chain 33-464) - Homo sapiens (Human)	1499	52	1.19	115	7153	2+	1780.68	1.011	6.17741	1	K.ADGESCSASMM"YQEGK.F	28103964	33293862
12	1	UPS1_UPS2|P01008ups|ANT3_HUMAN_UPS	49039.1	0.75		Antithrombin-III (Chain 33-464) - Homo sapiens (Human)	1499	52	1.19	115	7162	2+	1783.7	1.012	6.72758	1	K.ADGESC'SASMM"YQEGK.F	25515386	30261910
12	1	UPS1_UPS2|P01008ups|ANT3_HUMAN_UPS	49039.1	0.75		Antithrombin-III (Chain 33-464) - Homo sapiens (Human)	1499	52	1.19	115	7654	2+	1780.68	0.01	5.61582	1	K.ADGESCSASM"MYQEGK.F	44171852	51870900
12	1	UPS1_UPS2|P01008ups|ANT3_HUMAN_UPS	49039.1	0.75		Antithrombin-III (Chain 33-464) - Homo sapiens (Human)	1499	52	1.19	115	7660	2+	1783.7	-0.001	0.560632	0.9991	K.ADGESC'SASM"MYQEGK.F	44060472	52278204
12	1	UPS1_UPS2|P01008ups|ANT3_HUMAN_UPS	49039.1	0.75		Antithrombin-III (Chain 33-464) - Homo sapiens (Human)	1499	52	1.19	115	7833	2+	1783.7	-0.008	4.48506	1	K.ADGESC'SASM"MYQEGK.F	36315552	42169856
12	1	UPS1_UPS2|P01008ups|ANT3_HUMAN_UPS	49039.1	0.75		Antithrombin-III (Chain 33-464) - Homo sapiens (Human)	1499	52	1.19	115	8704	2+	1126.66	0.006	5.32549	0.9491	K.SKLPGIVAEGR.D
12	1	UPS1_UPS2|P01008ups|ANT3_HUMAN_UPS	49039.1	0.75		Antithrombin-III (Chain 33-464) - Homo sapiens (Human)	1499	52	1.19	115	8722	2+	911.531	0.003	3.29117	0.9999	K.LPGIVAEGR.D
12	1	UPS1_UPS2|P01008ups|ANT3_HUMAN_UPS	49039.1	0.75		Antithrombin-III (Chain 33-464) - Homo sapiens (Human)	1499	52	1.19	115	8892	2+	1126.66	0.005	4.4379	0.9989	K.SKLPGIVAEGR.D
12	1	UPS1_UPS2|P01008ups|ANT3_HUMAN_UPS	49039.1	0.75		Antithrombin-III (Chain 33-464) - Homo sapiens (Human)	1499	52	1.19	115	9141	2+	1767.71	-0.002	1.13141	0.9999	K.ADGESC'SASMMYQEGK.F	23902806	25882114
12	1	UPS1_UPS2|P01008ups|ANT3_HUMAN_UPS	49039.1	0.75		Antithrombin-III (Chain 33-464) - Homo sapiens (Human)	1499	52	1.19	115	9282	2+	1764.69	0.004	2.26669	1	K.ADGESCSASMMYQEGK.F	145281712	178497424
12	1	UPS1_UPS2|P01008ups|ANT3_HUMAN_UPS	49039.1	0.75		Antithrombin-III (Chain 33-464) - Homo sapiens (Human)	1499	52	1.19	115	9326	2+	1767.71	-0.008	4.52564	1	K.ADGESC'SASMMYQEGK.F	365639520	456558464
12	1	UPS1_UPS2|P01008ups|ANT3_HUMAN_UPS	49039.1	0.75		Antithrombin-III (Chain 33-464) - Homo sapiens (Human)	1499	52	1.19	115	9507	2+	1767.71	0.007	3.95993	1	K.ADGESC'SASMMYQEGK.F	1125112448	1355615744
12	1	UPS1_UPS2|P01008ups|ANT3_HUMAN_UPS	49039.1	0.75		Antithrombin-III (Chain 33-464) - Homo sapiens (Human)	1499	52	1.19	115	9617	3+	1767.71	-0.002	1.13141	1	K.ADGESC'SASMMYQEGK.F	76358552	85798920
12	1	UPS1_UPS2|P01008ups|ANT3_HUMAN_UPS	49039.1	0.75		Antithrombin-III (Chain 33-464) - Homo sapiens (Human)	1499	52	1.19	115	9694	2+	1767.71	0.007	3.95993	1	K.ADGESC'SASMMYQEGK.F	614699584	721950144
12	1	UPS1_UPS2|P01008ups|ANT3_HUMAN_UPS	49039.1	0.75		Antithrombin-III (Chain 33-464) - Homo sapiens (Human)	1499	52	1.19	115	9738	2+	911.531	0.004	4.38822	1	K.LPGIVAEGR.D
12	1	UPS1_UPS2|P01008ups|ANT3_HUMAN_UPS	49039.1	0.75		Antithrombin-III (Chain 33-464) - Homo sapiens (Human)	1499	52	1.19	115	9880	2+	1767.71	0.007	3.95993	1	K.ADGESC'SASMMYQEGK.F	69803152	83342560
12	1	UPS1_UPS2|P01008ups|ANT3_HUMAN_UPS	49039.1	0.75		Antithrombin-III (Chain 33-464) - Homo sapiens (Human)	1499	52	1.19	115	9920	2+	911.531	0.004	4.38822	0.9999	K.LPGIVAEGR.D
12	1	UPS1_UPS2|P01008ups|ANT3_HUMAN_UPS	49039.1	0.75		Antithrombin-III (Chain 33-464) - Homo sapiens (Human)	1499	52	1.19	115	10018	2+	1764.69	0.007	3.96671	1	K.ADGESCSASMMYQEGK.F	34099860	40075400
12	1	UPS1_UPS2|P01008ups|ANT3_HUMAN_UPS	49039.1	0.75		Antithrombin-III (Chain 33-464) - Homo sapiens (Human)	1499	52	1.19	115	10099	2+	911.531	0.003	3.29117	1	K.LPGIVAEGR.D
12	1	UPS1_UPS2|P01008ups|ANT3_HUMAN_UPS	49039.1	0.75		Antithrombin-III (Chain 33-464) - Homo sapiens (Human)	1499	52	1.19	115	10259	2+	1767.71	0	0	1	K.ADGESC'SASMMYQEGK.F	9100098	12147482
12	1	UPS1_UPS2|P01008ups|ANT3_HUMAN_UPS	49039.1	0.75		Antithrombin-III (Chain 33-464) - Homo sapiens (Human)	1499	52	1.19	115	10288	2+	911.531	0.004	4.38822	1	K.LPGIVAEGR.D
12	1	UPS1_UPS2|P01008ups|ANT3_HUMAN_UPS	49039.1	0.75		Antithrombin-III (Chain 33-464) - Homo sapiens (Human)	1499	52	1.19	115	10464	2+	1764.69	1.013	7.36675	0.9782	K.ADGESCSASMMYQEGK.F	378262	309129
12	1	UPS1_UPS2|P01008ups|ANT3_HUMAN_UPS	49039.1	0.75		Antithrombin-III (Chain 33-464) - Homo sapiens (Human)	1499	52	1.19	115	10796	2+	1764.69	0.01	5.66673	0.9812	K.ADGESCSASMMYQEGK.F	489218	282216
12	1	UPS1_UPS2|P01008ups|ANT3_HUMAN_UPS	49039.1	0.75		Antithrombin-III (Chain 33-464) - Homo sapiens (Human)	1499	52	1.19	115	10899	2+	1767.71	-0.002	1.13141	0.9981	K.ADGESC'SASMMYQEGK.F	2392660	3.01476e+06
12	1	UPS1_UPS2|P01008ups|ANT3_HUMAN_UPS	49039.1	0.75		Antithrombin-III (Chain 33-464) - Homo sapiens (Human)	1499	52	1.19	115	10936	2+	1799.7	-0.029	16.1138	0.7785	K.ADGESC'SASM"M"YQEGK.F	8454624	9854445
12	1	UPS1_UPS2|P01008ups|ANT3_HUMAN_UPS	49039.1	0.75		Antithrombin-III (Chain 33-464) - Homo sapiens (Human)	1499	52	1.19	115	11165	2+	1767.71	1.087	49.2163	0.911	K.ADGESC'SASMMYQEGK.F
12	1	UPS1_UPS2|P01008ups|ANT3_HUMAN_UPS	49039.1	0.75		Antithrombin-III (Chain 33-464) - Homo sapiens (Human)	1499	52	1.19	115	11500	2+	1309.61	0.049	37.4158	0.9468	R.DDLYVSDAFHK.A
12	1	UPS1_UPS2|P01008ups|ANT3_HUMAN_UPS	49039.1	0.75		Antithrombin-III (Chain 33-464) - Homo sapiens (Human)	1499	52	1.19	115	12138	2+	1309.61	0.004	3.05435	1	R.DDLYVSDAFHK.A
12	1	UPS1_UPS2|P01008ups|ANT3_HUMAN_UPS	49039.1	0.75		Antithrombin-III (Chain 33-464) - Homo sapiens (Human)	1499	52	1.19	115	12584	2+	1309.61	0.007	5.34512	1	R.DDLYVSDAFHK.A
12	1	UPS1_UPS2|P01008ups|ANT3_HUMAN_UPS	49039.1	0.75		Antithrombin-III (Chain 33-464) - Homo sapiens (Human)	1499	52	1.19	115	12762	2+	1309.61	0.006	4.58153	1	R.DDLYVSDAFHK.A
12	1	UPS1_UPS2|P01008ups|ANT3_HUMAN_UPS	49039.1	0.75		Antithrombin-III (Chain 33-464) - Homo sapiens (Human)	1499	52	1.19	115	12763	3+	1309.61	0.005	3.81794	0.6863	R.DDLYVSDAFHK.A
12	1	UPS1_UPS2|P01008ups|ANT3_HUMAN_UPS	49039.1	0.75		Antithrombin-III (Chain 33-464) - Homo sapiens (Human)	1499	52	1.19	115	12949	2+	1309.61	0.007	5.34512	1	R.DDLYVSDAFHK.A
12	1	UPS1_UPS2|P01008ups|ANT3_HUMAN_UPS	49039.1	0.75		Antithrombin-III (Chain 33-464) - Homo sapiens (Human)	1499	52	1.19	115	12950	3+	1309.61	0.006	4.58153	0.972	R.DDLYVSDAFHK.A
12	1	UPS1_UPS2|P01008ups|ANT3_HUMAN_UPS	49039.1	0.75		Antithrombin-III (Chain 33-464) - Homo sapiens (Human)	1499	52	1.19	115	13149	2+	1309.61	0.005	3.81794	0.9962	R.DDLYVSDAFHK.A
12	1	UPS1_UPS2|P01008ups|ANT3_HUMAN_UPS	49039.1	0.75		Antithrombin-III (Chain 33-464) - Homo sapiens (Human)	1499	52	1.19	115	13599	3+	1309.61	0.003	2.29077	1	R.DDLYVSDAFHK.A
12	1	UPS1_UPS2|P01008ups|ANT3_HUMAN_UPS	49039.1	0.75		Antithrombin-III (Chain 33-464) - Homo sapiens (Human)	1499	52	1.19	115	13621	2+	1309.61	0.005	3.81794	1	R.DDLYVSDAFHK.A
12	1	UPS1_UPS2|P01008ups|ANT3_HUMAN_UPS	49039.1	0.75		Antithrombin-III (Chain 33-464) - Homo sapiens (Human)	1499	52	1.19	115	14609	2+	1528.74	0.01	6.54132	1	R.FATTFYQHLADSK.N
12	1	UPS1_UPS2|P01008ups|ANT3_HUMAN_UPS	49039.1	0.75		Antithrombin-III (Chain 33-464) - Homo sapiens (Human)	1499	52	1.19	115	14794	2+	1528.74	0.008	5.23306	1	R.FATTFYQHLADSK.N
12	1	UPS1_UPS2|P01008ups|ANT3_HUMAN_UPS	49039.1	0.75		Antithrombin-III (Chain 33-464) - Homo sapiens (Human)	1499	52	1.19	115	14805	3+	1528.74	0.007	4.57893	0.9956	R.FATTFYQHLADSK.N
12	1	UPS1_UPS2|P01008ups|ANT3_HUMAN_UPS	49039.1	0.75		Antithrombin-III (Chain 33-464) - Homo sapiens (Human)	1499	52	1.19	115	14981	2+	1528.74	0.007	4.57893	1	R.FATTFYQHLADSK.N
12	1	UPS1_UPS2|P01008ups|ANT3_HUMAN_UPS	49039.1	0.75		Antithrombin-III (Chain 33-464) - Homo sapiens (Human)	1499	52	1.19	115	14992	3+	1528.74	0.006	3.92479	0.9955	R.FATTFYQHLADSK.N
12	1	UPS1_UPS2|P01008ups|ANT3_HUMAN_UPS	49039.1	0.75		Antithrombin-III (Chain 33-464) - Homo sapiens (Human)	1499	52	1.19	115	15171	2+	1528.74	0.002	1.30826	1	R.FATTFYQHLADSK.N
12	1	UPS1_UPS2|P01008ups|ANT3_HUMAN_UPS	49039.1	0.75		Antithrombin-III (Chain 33-464) - Homo sapiens (Human)	1499	52	1.19	115	15240	2+	1309.61	0.009	6.8723	0.9708	R.DDLYVSDAFHK.A
12	1	UPS1_UPS2|P01008ups|ANT3_HUMAN_UPS	49039.1	0.75		Antithrombin-III (Chain 33-464) - Homo sapiens (Human)	1499	52	1.19	115	15357	2+	1528.74	0.007	4.57893	1	R.FATTFYQHLADSK.N
12	1	UPS1_UPS2|P01008ups|ANT3_HUMAN_UPS	49039.1	0.75		Antithrombin-III (Chain 33-464) - Homo sapiens (Human)	1499	52	1.19	115	16605	3+	1211.64	-0.006	4.95196	1	R.FRIEDGFSLK.E
12	1	UPS1_UPS2|P01008ups|ANT3_HUMAN_UPS	49039.1	0.75		Antithrombin-III (Chain 33-464) - Homo sapiens (Human)	1499	52	1.19	115	16686	2+	1211.64	0.006	4.95196	0.9965	R.FRIEDGFSLK.E
12	1	UPS1_UPS2|P01008ups|ANT3_HUMAN_UPS	49039.1	0.75		Antithrombin-III (Chain 33-464) - Homo sapiens (Human)	1499	52	1.19	115	16837	2+	2417.25	0.012	4.96433	0.9948	K.SKLPGIVAEGRDDLYVSDAFHK.A
12	1	UPS1_UPS2|P01008ups|ANT3_HUMAN_UPS	49039.1	0.75		Antithrombin-III (Chain 33-464) - Homo sapiens (Human)	1499	52	1.19	115	16885	3+	2417.25	0.013	5.37802	0.8712	K.SKLPGIVAEGRDDLYVSDAFHK.A
12	1	UPS1_UPS2|P01008ups|ANT3_HUMAN_UPS	49039.1	0.75		Antithrombin-III (Chain 33-464) - Homo sapiens (Human)	1499	52	1.19	115	17415	2+	1586.89	0.003	1.89049	0.9963	R.RVAEGTQVLELPFK.G
12	1	UPS1_UPS2|P01008ups|ANT3_HUMAN_UPS	49039.1	0.75		Antithrombin-III (Chain 33-464) - Homo sapiens (Human)	1499	52	1.19	115	17427	3+	1586.89	0.006	3.78098	0.9994	R.RVAEGTQVLELPFK.G
12	1	UPS1_UPS2|P01008ups|ANT3_HUMAN_UPS	49039.1	0.75		Antithrombin-III (Chain 33-464) - Homo sapiens (Human)	1499	52	1.19	115	17501	3+	1684.92	0.006	3.561	1	K.GDDITM"VLILPKPEK.S
12	1	UPS1_UPS2|P01008ups|ANT3_HUMAN_UPS	49039.1	0.75		Antithrombin-III (Chain 33-464) - Homo sapiens (Human)	1499	52	1.19	115	17568	2+	1684.92	0.009	5.3415	0.9997	K.GDDITM"VLILPKPEK.S
12	1	UPS1_UPS2|P01008ups|ANT3_HUMAN_UPS	49039.1	0.75		Antithrombin-III (Chain 33-464) - Homo sapiens (Human)	1499	52	1.19	115	17599	2+	1586.89	0.007	4.41114	0.9997	R.RVAEGTQVLELPFK.G
12	1	UPS1_UPS2|P01008ups|ANT3_HUMAN_UPS	49039.1	0.75		Antithrombin-III (Chain 33-464) - Homo sapiens (Human)	1499	52	1.19	115	17612	3+	1586.89	0.006	3.78098	1	R.RVAEGTQVLELPFK.G
12	1	UPS1_UPS2|P01008ups|ANT3_HUMAN_UPS	49039.1	0.75		Antithrombin-III (Chain 33-464) - Homo sapiens (Human)	1499	52	1.19	115	17643	2+	1340.66	0.007	5.2213	1	K.TSDQIHFFFAK.L
12	1	UPS1_UPS2|P01008ups|ANT3_HUMAN_UPS	49039.1	0.75		Antithrombin-III (Chain 33-464) - Homo sapiens (Human)	1499	52	1.19	115	17830	2+	1340.66	0.006	4.4754	1	K.TSDQIHFFFAK.L
12	1	UPS1_UPS2|P01008ups|ANT3_HUMAN_UPS	49039.1	0.75		Antithrombin-III (Chain 33-464) - Homo sapiens (Human)	1499	52	1.19	115	17984	2+	1232.73	0.007	5.67847	0.9512	K.ANRPFLVFIR.E
12	1	UPS1_UPS2|P01008ups|ANT3_HUMAN_UPS	49039.1	0.75		Antithrombin-III (Chain 33-464) - Homo sapiens (Human)	1499	52	1.19	115	17998	3+	1232.73	0.006	4.86726	0.9996	K.ANRPFLVFIR.E
12	1	UPS1_UPS2|P01008ups|ANT3_HUMAN_UPS	49039.1	0.75		Antithrombin-III (Chain 33-464) - Homo sapiens (Human)	1499	52	1.19	115	18171	2+	1232.73	0.005	4.05605	0.9622	K.ANRPFLVFIR.E
12	1	UPS1_UPS2|P01008ups|ANT3_HUMAN_UPS	49039.1	0.75		Antithrombin-III (Chain 33-464) - Homo sapiens (Human)	1499	52	1.19	115	18183	3+	1232.73	0.005	4.05605	0.9996	K.ANRPFLVFIR.E
12	1	UPS1_UPS2|P01008ups|ANT3_HUMAN_UPS	49039.1	0.75		Antithrombin-III (Chain 33-464) - Homo sapiens (Human)	1499	52	1.19	115	19863	2+	1668.92	0.008	4.79351	0.9998	K.GDDITMVLILPKPEK.S
12	1	UPS1_UPS2|P01008ups|ANT3_HUMAN_UPS	49039.1	0.75		Antithrombin-III (Chain 33-464) - Homo sapiens (Human)	1499	52	1.19	115	19871	3+	1668.92	1.021	12.583	0.9943	K.GDDITMVLILPKPEK.S
12	1	UPS1_UPS2|P01008ups|ANT3_HUMAN_UPS	49039.1	0.75		Antithrombin-III (Chain 33-464) - Homo sapiens (Human)	1499	52	1.19	115	19901	3+	1430.79	0.006	4.19349	1	R.VAEGTQVLELPFK.G
12	1	UPS1_UPS2|P01008ups|ANT3_HUMAN_UPS	49039.1	0.75		Antithrombin-III (Chain 33-464) - Homo sapiens (Human)	1499	52	1.19	115	19944	2+	1430.79	0.007	4.89241	1	R.VAEGTQVLELPFK.G
12	1	UPS1_UPS2|P01008ups|ANT3_HUMAN_UPS	49039.1	0.75		Antithrombin-III (Chain 33-464) - Homo sapiens (Human)	1499	52	1.19	115	20043	2+	1668.92	0.008	4.79351	0.9999	K.GDDITMVLILPKPEK.S
12	1	UPS1_UPS2|P01008ups|ANT3_HUMAN_UPS	49039.1	0.75		Antithrombin-III (Chain 33-464) - Homo sapiens (Human)	1499	52	1.19	115	20054	3+	1668.92	0.008	4.79351	0.9991	K.GDDITMVLILPKPEK.S
12	1	UPS1_UPS2|P01008ups|ANT3_HUMAN_UPS	49039.1	0.75		Antithrombin-III (Chain 33-464) - Homo sapiens (Human)	1499	52	1.19	115	20088	3+	1430.79	0.006	4.19349	0.9989	R.VAEGTQVLELPFK.G
12	1	UPS1_UPS2|P01008ups|ANT3_HUMAN_UPS	49039.1	0.75		Antithrombin-III (Chain 33-464) - Homo sapiens (Human)	1499	52	1.19	115	20131	2+	1430.79	0.007	4.89241	1	R.VAEGTQVLELPFK.G
12	1	UPS1_UPS2|P01008ups|ANT3_HUMAN_UPS	49039.1	0.75		Antithrombin-III (Chain 33-464) - Homo sapiens (Human)	1499	52	1.19	115	20187	2+	1405.75	0.006	4.26818	0.9993	R.EVPLNTIIFM"GR.V
12	1	UPS1_UPS2|P01008ups|ANT3_HUMAN_UPS	49039.1	0.75		Antithrombin-III (Chain 33-464) - Homo sapiens (Human)	1499	52	1.19	115	20228	2+	1668.92	0.008	4.79351	1	K.GDDITMVLILPKPEK.S
12	1	UPS1_UPS2|P01008ups|ANT3_HUMAN_UPS	49039.1	0.75		Antithrombin-III (Chain 33-464) - Homo sapiens (Human)	1499	52	1.19	115	20239	3+	1668.92	0.006	3.59513	0.9994	K.GDDITMVLILPKPEK.S
12	1	UPS1_UPS2|P01008ups|ANT3_HUMAN_UPS	49039.1	0.75		Antithrombin-III (Chain 33-464) - Homo sapiens (Human)	1499	52	1.19	115	20319	2+	1430.79	0.006	4.19349	1	R.VAEGTQVLELPFK.G
12	1	UPS1_UPS2|P01008ups|ANT3_HUMAN_UPS	49039.1	0.75		Antithrombin-III (Chain 33-464) - Homo sapiens (Human)	1499	52	1.19	115	20412	2+	1668.92	0.009	5.3927	1	K.GDDITMVLILPKPEK.S
12	1	UPS1_UPS2|P01008ups|ANT3_HUMAN_UPS	49039.1	0.75		Antithrombin-III (Chain 33-464) - Homo sapiens (Human)	1499	52	1.19	115	20423	3+	1668.92	0.007	4.19432	0.9955	K.GDDITMVLILPKPEK.S
12	1	UPS1_UPS2|P01008ups|ANT3_HUMAN_UPS	49039.1	0.75		Antithrombin-III (Chain 33-464) - Homo sapiens (Human)	1499	52	1.19	115	20506	2+	1430.79	0.008	5.59132	0.9995	R.VAEGTQVLELPFK.G
12	1	UPS1_UPS2|P01008ups|ANT3_HUMAN_UPS	49039.1	0.75		Antithrombin-III (Chain 33-464) - Homo sapiens (Human)	1499	52	1.19	115	20600	2+	1668.92	0.009	5.3927	0.9999	K.GDDITMVLILPKPEK.S
12	1	UPS1_UPS2|P01008ups|ANT3_HUMAN_UPS	49039.1	0.75		Antithrombin-III (Chain 33-464) - Homo sapiens (Human)	1499	52	1.19	115	20611	3+	1668.92	0.008	4.79351	0.9881	K.GDDITMVLILPKPEK.S
12	1	UPS1_UPS2|P01008ups|ANT3_HUMAN_UPS	49039.1	0.75		Antithrombin-III (Chain 33-464) - Homo sapiens (Human)	1499	52	1.19	115	20702	3+	2291.15	0.016	6.98339	0.9982	K.AFLEVNEEGSEAAASTAVVIAGR.S
12	1	UPS1_UPS2|P01008ups|ANT3_HUMAN_UPS	49039.1	0.75		Antithrombin-III (Chain 33-464) - Homo sapiens (Human)	1499	52	1.19	115	20724	2+	2291.15	1.012	5.23754	1	K.AFLEVNEEGSEAAASTAVVIAGR.S
12	1	UPS1_UPS2|P01008ups|ANT3_HUMAN_UPS	49039.1	0.75		Antithrombin-III (Chain 33-464) - Homo sapiens (Human)	1499	52	1.19	115	20791	2+	1668.92	0.008	4.79351	0.9985	K.GDDITMVLILPKPEK.S
12	1	UPS1_UPS2|P01008ups|ANT3_HUMAN_UPS	49039.1	0.75		Antithrombin-III (Chain 33-464) - Homo sapiens (Human)	1499	52	1.19	115	20884	3+	2291.15	0.01	4.36462	1	K.AFLEVNEEGSEAAASTAVVIAGR.S
12	1	UPS1_UPS2|P01008ups|ANT3_HUMAN_UPS	49039.1	0.75		Antithrombin-III (Chain 33-464) - Homo sapiens (Human)	1499	52	1.19	115	20906	2+	2291.15	0.013	5.674	1	K.AFLEVNEEGSEAAASTAVVIAGR.S
12	1	UPS1_UPS2|P01008ups|ANT3_HUMAN_UPS	49039.1	0.75		Antithrombin-III (Chain 33-464) - Homo sapiens (Human)	1499	52	1.19	115	21013	2+	1668.92	0.01	5.99188	0.9999	K.GDDITMVLILPKPEK.S
12	1	UPS1_UPS2|P01008ups|ANT3_HUMAN_UPS	49039.1	0.75		Antithrombin-III (Chain 33-464) - Homo sapiens (Human)	1499	52	1.19	115	21093	2+	2291.15	0.013	5.674	1	K.AFLEVNEEGSEAAASTAVVIAGR.S
12	1	UPS1_UPS2|P01008ups|ANT3_HUMAN_UPS	49039.1	0.75		Antithrombin-III (Chain 33-464) - Homo sapiens (Human)	1499	52	1.19	115	21214	3+	2291.15	0.014	6.11047	1	K.AFLEVNEEGSEAAASTAVVIAGR.S
12	1	UPS1_UPS2|P01008ups|ANT3_HUMAN_UPS	49039.1	0.75		Antithrombin-III (Chain 33-464) - Homo sapiens (Human)	1499	52	1.19	115	21280	2+	2291.15	0.014	6.11047	1	K.AFLEVNEEGSEAAASTAVVIAGR.S
12	1	UPS1_UPS2|P01008ups|ANT3_HUMAN_UPS	49039.1	0.75		Antithrombin-III (Chain 33-464) - Homo sapiens (Human)	1499	52	1.19	115	21402	3+	2291.15	0.014	6.11047	1	K.AFLEVNEEGSEAAASTAVVIAGR.S
12	1	UPS1_UPS2|P01008ups|ANT3_HUMAN_UPS	49039.1	0.75		Antithrombin-III (Chain 33-464) - Homo sapiens (Human)	1499	52	1.19	115	21467	2+	2291.15	0.017	7.41985	1	K.AFLEVNEEGSEAAASTAVVIAGR.S
12	1	UPS1_UPS2|P01008ups|ANT3_HUMAN_UPS	49039.1	0.75		Antithrombin-III (Chain 33-464) - Homo sapiens (Human)	1499	52	1.19	115	21588	3+	2291.15	0.012	5.23754	1	K.AFLEVNEEGSEAAASTAVVIAGR.S
12	1	UPS1_UPS2|P01008ups|ANT3_HUMAN_UPS	49039.1	0.75		Antithrombin-III (Chain 33-464) - Homo sapiens (Human)	1499	52	1.19	115	21654	2+	2291.15	0.017	7.41985	1	K.AFLEVNEEGSEAAASTAVVIAGR.S
12	1	UPS1_UPS2|P01008ups|ANT3_HUMAN_UPS	49039.1	0.75		Antithrombin-III (Chain 33-464) - Homo sapiens (Human)	1499	52	1.19	115	21776	3+	2291.15	0.015	6.54693	1	K.AFLEVNEEGSEAAASTAVVIAGR.S
12	1	UPS1_UPS2|P01008ups|ANT3_HUMAN_UPS	49039.1	0.75		Antithrombin-III (Chain 33-464) - Homo sapiens (Human)	1499	52	1.19	115	21894	3+	1668.92	1.013	7.78945	0.9326	K.GDDITMVLILPKPEK.S
12	1	UPS1_UPS2|P01008ups|ANT3_HUMAN_UPS	49039.1	0.75		Antithrombin-III (Chain 33-464) - Homo sapiens (Human)	1499	52	1.19	115	21963	3+	2291.15	-1.183	79.8725	0.9699	K.AFLEVNEEGSEAAASTAVVIAGR.S
12	1	UPS1_UPS2|P01008ups|ANT3_HUMAN_UPS	49039.1	0.75		Antithrombin-III (Chain 33-464) - Homo sapiens (Human)	1499	52	1.19	115	22171	3+	2291.15	1.024	10.4751	1	K.AFLEVNEEGSEAAASTAVVIAGR.S
12	1	UPS1_UPS2|P01008ups|ANT3_HUMAN_UPS	49039.1	0.75		Antithrombin-III (Chain 33-464) - Homo sapiens (Human)	1499	52	1.19	115	22240	2+	2291.15	0.013	5.674	1	K.AFLEVNEEGSEAAASTAVVIAGR.S
12	1	UPS1_UPS2|P01008ups|ANT3_HUMAN_UPS	49039.1	0.75		Antithrombin-III (Chain 33-464) - Homo sapiens (Human)	1499	52	1.19	115	22359	3+	2291.15	0.014	6.11047	1	K.AFLEVNEEGSEAAASTAVVIAGR.S
12	1	UPS1_UPS2|P01008ups|ANT3_HUMAN_UPS	49039.1	0.75		Antithrombin-III (Chain 33-464) - Homo sapiens (Human)	1499	52	1.19	115	22413	2+	1864.9	0.009	4.826	1	K.EQLQDM"GLVDLFSPEK.S
12	1	UPS1_UPS2|P01008ups|ANT3_HUMAN_UPS	49039.1	0.75		Antithrombin-III (Chain 33-464) - Homo sapiens (Human)	1499	52	1.19	115	22427	2+	2291.15	0.025	10.9115	1	K.AFLEVNEEGSEAAASTAVVIAGR.S
12	1	UPS1_UPS2|P01008ups|ANT3_HUMAN_UPS	49039.1	0.75		Antithrombin-III (Chain 33-464) - Homo sapiens (Human)	1499	52	1.19	115	22548	3+	2291.15	0.011	4.80108	1	K.AFLEVNEEGSEAAASTAVVIAGR.S
12	1	UPS1_UPS2|P01008ups|ANT3_HUMAN_UPS	49039.1	0.75		Antithrombin-III (Chain 33-464) - Homo sapiens (Human)	1499	52	1.19	115	22602	2+	1864.9	0.009	4.826	1	K.EQLQDM"GLVDLFSPEK.S
12	1	UPS1_UPS2|P01008ups|ANT3_HUMAN_UPS	49039.1	0.75		Antithrombin-III (Chain 33-464) - Homo sapiens (Human)	1499	52	1.19	115	22616	2+	2291.15	0.012	5.23754	1	K.AFLEVNEEGSEAAASTAVVIAGR.S
12	1	UPS1_UPS2|P01008ups|ANT3_HUMAN_UPS	49039.1	0.75		Antithrombin-III (Chain 33-464) - Homo sapiens (Human)	1499	52	1.19	115	22639	2+	1668.92	0.926	44.3399	0.7957	K.GDDITMVLILPKPEK.S
12	1	UPS1_UPS2|P01008ups|ANT3_HUMAN_UPS	49039.1	0.75		Antithrombin-III (Chain 33-464) - Homo sapiens (Human)	1499	52	1.19	115	22733	3+	2291.15	0.01	4.36462	1	K.AFLEVNEEGSEAAASTAVVIAGR.S
12	1	UPS1_UPS2|P01008ups|ANT3_HUMAN_UPS	49039.1	0.75		Antithrombin-III (Chain 33-464) - Homo sapiens (Human)	1499	52	1.19	115	22801	2+	2291.15	0.015	6.54693	1	K.AFLEVNEEGSEAAASTAVVIAGR.S
12	1	UPS1_UPS2|P01008ups|ANT3_HUMAN_UPS	49039.1	0.75		Antithrombin-III (Chain 33-464) - Homo sapiens (Human)	1499	52	1.19	115	22851	2+	1389.76	0.008	5.75641	0.9979	R.EVPLNTIIFMGR.V
12	1	UPS1_UPS2|P01008ups|ANT3_HUMAN_UPS	49039.1	0.75		Antithrombin-III (Chain 33-464) - Homo sapiens (Human)	1499	52	1.19	115	22859	3+	1389.76	0.01	7.19551	0.9977	R.EVPLNTIIFMGR.V
12	1	UPS1_UPS2|P01008ups|ANT3_HUMAN_UPS	49039.1	0.75		Antithrombin-III (Chain 33-464) - Homo sapiens (Human)	1499	52	1.19	115	22921	3+	2291.15	0.01	4.36462	1	K.AFLEVNEEGSEAAASTAVVIAGR.S
12	1	UPS1_UPS2|P01008ups|ANT3_HUMAN_UPS	49039.1	0.75		Antithrombin-III (Chain 33-464) - Homo sapiens (Human)	1499	52	1.19	115	22986	2+	2291.15	0.017	7.41985	1	K.AFLEVNEEGSEAAASTAVVIAGR.S
12	1	UPS1_UPS2|P01008ups|ANT3_HUMAN_UPS	49039.1	0.75		Antithrombin-III (Chain 33-464) - Homo sapiens (Human)	1499	52	1.19	115	23006	2+	1371.75	0.007	5.10299	1	R.E^VPLNTIIFMGR.V
12	1	UPS1_UPS2|P01008ups|ANT3_HUMAN_UPS	49039.1	0.75		Antithrombin-III (Chain 33-464) - Homo sapiens (Human)	1499	52	1.19	115	23037	2+	1389.76	0.007	5.03686	0.9995	R.EVPLNTIIFMGR.V
12	1	UPS1_UPS2|P01008ups|ANT3_HUMAN_UPS	49039.1	0.75		Antithrombin-III (Chain 33-464) - Homo sapiens (Human)	1499	52	1.19	115	23043	3+	1389.76	0.007	5.03686	0.9542	R.EVPLNTIIFMGR.V
12	1	UPS1_UPS2|P01008ups|ANT3_HUMAN_UPS	49039.1	0.75		Antithrombin-III (Chain 33-464) - Homo sapiens (Human)	1499	52	1.19	115	23100	3+	2291.15	0.016	6.98339	1	K.AFLEVNEEGSEAAASTAVVIAGR.S
12	1	UPS1_UPS2|P01008ups|ANT3_HUMAN_UPS	49039.1	0.75		Antithrombin-III (Chain 33-464) - Homo sapiens (Human)	1499	52	1.19	115	23164	2+	2291.15	0.014	6.11047	1	K.AFLEVNEEGSEAAASTAVVIAGR.S
12	1	UPS1_UPS2|P01008ups|ANT3_HUMAN_UPS	49039.1	0.75		Antithrombin-III (Chain 33-464) - Homo sapiens (Human)	1499	52	1.19	115	23218	2+	1389.76	0.007	5.03686	0.999	R.EVPLNTIIFMGR.V
12	1	UPS1_UPS2|P01008ups|ANT3_HUMAN_UPS	49039.1	0.75		Antithrombin-III (Chain 33-464) - Homo sapiens (Human)	1499	52	1.19	115	23285	3+	2291.15	0.994	2.61877	0.9943	K.AFLEVNEEGSEAAASTAVVIAGR.S
12	1	UPS1_UPS2|P01008ups|ANT3_HUMAN_UPS	49039.1	0.75		Antithrombin-III (Chain 33-464) - Homo sapiens (Human)	1499	52	1.19	115	23353	2+	2291.15	0.014	6.11047	1	K.AFLEVNEEGSEAAASTAVVIAGR.S
12	1	UPS1_UPS2|P01008ups|ANT3_HUMAN_UPS	49039.1	0.75		Antithrombin-III (Chain 33-464) - Homo sapiens (Human)	1499	52	1.19	115	23406	2+	1389.76	0.007	5.03686	0.9982	R.EVPLNTIIFMGR.V
12	1	UPS1_UPS2|P01008ups|ANT3_HUMAN_UPS	49039.1	0.75		Antithrombin-III (Chain 33-464) - Homo sapiens (Human)	1499	52	1.19	115	23473	3+	2291.15	0.994	2.61877	0.9982	K.AFLEVNEEGSEAAASTAVVIAGR.S
12	1	UPS1_UPS2|P01008ups|ANT3_HUMAN_UPS	49039.1	0.75		Antithrombin-III (Chain 33-464) - Homo sapiens (Human)	1499	52	1.19	115	23544	2+	2291.15	0.015	6.54693	1	K.AFLEVNEEGSEAAASTAVVIAGR.S
12	1	UPS1_UPS2|P01008ups|ANT3_HUMAN_UPS	49039.1	0.75		Antithrombin-III (Chain 33-464) - Homo sapiens (Human)	1499	52	1.19	115	23730	2+	2291.15	0.019	8.29278	1	K.AFLEVNEEGSEAAASTAVVIAGR.S
12	1	UPS1_UPS2|P01008ups|ANT3_HUMAN_UPS	49039.1	0.75		Antithrombin-III (Chain 33-464) - Homo sapiens (Human)	1499	52	1.19	115	23913	2+	2291.15	0.01	4.36462	1	K.AFLEVNEEGSEAAASTAVVIAGR.S
12	1	UPS1_UPS2|P01008ups|ANT3_HUMAN_UPS	49039.1	0.75		Antithrombin-III (Chain 33-464) - Homo sapiens (Human)	1499	52	1.19	115	24077	2+	1848.9	0.009	4.86775	1	K.EQLQDMGLVDLFSPEK.S
12	1	UPS1_UPS2|P01008ups|ANT3_HUMAN_UPS	49039.1	0.75		Antithrombin-III (Chain 33-464) - Homo sapiens (Human)	1499	52	1.19	115	24100	2+	2291.15	0.01	4.36462	1	K.AFLEVNEEGSEAAASTAVVIAGR.S
12	1	UPS1_UPS2|P01008ups|ANT3_HUMAN_UPS	49039.1	0.75		Antithrombin-III (Chain 33-464) - Homo sapiens (Human)	1499	52	1.19	115	24289	2+	2291.15	0.01	4.36462	1	K.AFLEVNEEGSEAAASTAVVIAGR.S
12	1	UPS1_UPS2|P01008ups|ANT3_HUMAN_UPS	49039.1	0.75		Antithrombin-III (Chain 33-464) - Homo sapiens (Human)	1499	52	1.19	115	24490	2+	2291.15	0.012	5.23754	1	K.AFLEVNEEGSEAAASTAVVIAGR.S
12	1	UPS1_UPS2|P01008ups|ANT3_HUMAN_UPS	49039.1	0.75		Antithrombin-III (Chain 33-464) - Homo sapiens (Human)	1499	52	1.19	115	24658	2+	2291.15	0.005	2.18231	1	K.AFLEVNEEGSEAAASTAVVIAGR.S
12	1	UPS1_UPS2|P01008ups|ANT3_HUMAN_UPS	49039.1	0.75		Antithrombin-III (Chain 33-464) - Homo sapiens (Human)	1499	52	1.19	115	24761	3+	3236.8	0.02	6.17895	1	R.RVAEGTQVLELPFKGDDITMVLILPKPEK.S
12	1	UPS1_UPS2|P01008ups|ANT3_HUMAN_UPS	49039.1	0.75		Antithrombin-III (Chain 33-464) - Homo sapiens (Human)	1499	52	1.19	115	24801	3+	3096.69	1.048	15.5004	0.679	R.VAEGTQVLELPFKGDDITM"VLILPKPEK.S
12	1	UPS1_UPS2|P01008ups|ANT3_HUMAN_UPS	49039.1	0.75		Antithrombin-III (Chain 33-464) - Homo sapiens (Human)	1499	52	1.19	115	24825	2+	1848.9	0.015	8.11291	1	K.EQLQDMGLVDLFSPEK.S
12	1	UPS1_UPS2|P01008ups|ANT3_HUMAN_UPS	49039.1	0.75		Antithrombin-III (Chain 33-464) - Homo sapiens (Human)	1499	52	1.19	115	25036	2+	2291.15	-0.002	0.872924	1	K.AFLEVNEEGSEAAASTAVVIAGR.S
12	1	UPS1_UPS2|P01008ups|ANT3_HUMAN_UPS	49039.1	0.75		Antithrombin-III (Chain 33-464) - Homo sapiens (Human)	1499	52	1.19	115	25139	2+	1848.9	0	0	0.9991	K.EQLQDMGLVDLFSPEK.S
12	1	UPS1_UPS2|P01008ups|ANT3_HUMAN_UPS	49039.1	0.75		Antithrombin-III (Chain 33-464) - Homo sapiens (Human)	1499	52	1.19	115	25212	2+	2291.15	0.015	6.54693	1	K.AFLEVNEEGSEAAASTAVVIAGR.S
12	1	UPS1_UPS2|P01008ups|ANT3_HUMAN_UPS	49039.1	0.75		Antithrombin-III (Chain 33-464) - Homo sapiens (Human)	1499	52	1.19	115	25231	3+	1848.9	0.01	5.40861	1	K.EQLQDMGLVDLFSPEK.S
12	1	UPS1_UPS2|P01008ups|ANT3_HUMAN_UPS	49039.1	0.75		Antithrombin-III (Chain 33-464) - Homo sapiens (Human)	1499	52	1.19	115	25278	2+	1830.89	1.999	0.546181	0.9816	K.E^QLQDMGLVDLFSPEK.S
12	1	UPS1_UPS2|P01008ups|ANT3_HUMAN_UPS	49039.1	0.75		Antithrombin-III (Chain 33-464) - Homo sapiens (Human)	1499	52	1.19	115	25307	2+	1848.9	0.012	6.49033	1	K.EQLQDMGLVDLFSPEK.S
12	1	UPS1_UPS2|P01008ups|ANT3_HUMAN_UPS	49039.1	0.75		Antithrombin-III (Chain 33-464) - Homo sapiens (Human)	1499	52	1.19	115	25392	2+	2291.15	-1.025	10.9115	1	K.AFLEVNEEGSEAAASTAVVIAGR.S
12	1	UPS1_UPS2|P01008ups|ANT3_HUMAN_UPS	49039.1	0.75		Antithrombin-III (Chain 33-464) - Homo sapiens (Human)	1499	52	1.19	115	25406	3+	1848.9	0.009	4.86775	1	K.EQLQDMGLVDLFSPEK.S
12	1	UPS1_UPS2|P01008ups|ANT3_HUMAN_UPS	49039.1	0.75		Antithrombin-III (Chain 33-464) - Homo sapiens (Human)	1499	52	1.19	115	25483	2+	1848.9	0.01	5.40861	1	K.EQLQDMGLVDLFSPEK.S
12	1	UPS1_UPS2|P01008ups|ANT3_HUMAN_UPS	49039.1	0.75		Antithrombin-III (Chain 33-464) - Homo sapiens (Human)	1499	52	1.19	115	25565	2+	2291.15	0.008	3.49169	1	K.AFLEVNEEGSEAAASTAVVIAGR.S
12	1	UPS1_UPS2|P01008ups|ANT3_HUMAN_UPS	49039.1	0.75		Antithrombin-III (Chain 33-464) - Homo sapiens (Human)	1499	52	1.19	115	25582	3+	1848.9	0.007	3.78603	1	K.EQLQDMGLVDLFSPEK.S
12	1	UPS1_UPS2|P01008ups|ANT3_HUMAN_UPS	49039.1	0.75		Antithrombin-III (Chain 33-464) - Homo sapiens (Human)	1499	52	1.19	115	25661	2+	1848.9	0.009	4.86775	1	K.EQLQDMGLVDLFSPEK.S
12	1	UPS1_UPS2|P01008ups|ANT3_HUMAN_UPS	49039.1	0.75		Antithrombin-III (Chain 33-464) - Homo sapiens (Human)	1499	52	1.19	115	25743	2+	2291.15	0.011	4.80108	1	K.AFLEVNEEGSEAAASTAVVIAGR.S
12	1	UPS1_UPS2|P01008ups|ANT3_HUMAN_UPS	49039.1	0.75		Antithrombin-III (Chain 33-464) - Homo sapiens (Human)	1499	52	1.19	115	25838	3+	2291.15	1.024	10.4751	1	K.AFLEVNEEGSEAAASTAVVIAGR.S
12	1	UPS1_UPS2|P01008ups|ANT3_HUMAN_UPS	49039.1	0.75		Antithrombin-III (Chain 33-464) - Homo sapiens (Human)	1499	52	1.19	115	25927	2+	2291.15	0.008	3.49169	1	K.AFLEVNEEGSEAAASTAVVIAGR.S
12	1	UPS1_UPS2|P01008ups|ANT3_HUMAN_UPS	49039.1	0.75		Antithrombin-III (Chain 33-464) - Homo sapiens (Human)	1499	52	1.19	115	26024	3+	2291.15	0.009	3.92816	1	K.AFLEVNEEGSEAAASTAVVIAGR.S
12	1	UPS1_UPS2|P01008ups|ANT3_HUMAN_UPS	49039.1	0.75		Antithrombin-III (Chain 33-464) - Homo sapiens (Human)	1499	52	1.19	115	26104	2+	2291.15	0.011	4.80108	1	K.AFLEVNEEGSEAAASTAVVIAGR.S
12	1	UPS1_UPS2|P01008ups|ANT3_HUMAN_UPS	49039.1	0.75		Antithrombin-III (Chain 33-464) - Homo sapiens (Human)	1499	52	1.19	115	26290	2+	2291.15	-0.001	0.436462	1	K.AFLEVNEEGSEAAASTAVVIAGR.S
12	1	UPS1_UPS2|P01008ups|ANT3_HUMAN_UPS	49039.1	0.75		Antithrombin-III (Chain 33-464) - Homo sapiens (Human)	1499	52	1.19	115	26306	2+	1309.61	1.1	76.3588	0.8743	R.DDLYVSDAFHK.A
12	1	UPS1_UPS2|P01008ups|ANT3_HUMAN_UPS	49039.1	0.75		Antithrombin-III (Chain 33-464) - Homo sapiens (Human)	1499	52	1.19	115	26311	3+	2291.15	0.006	2.61877	1	K.AFLEVNEEGSEAAASTAVVIAGR.S
12	1	UPS1_UPS2|P01008ups|ANT3_HUMAN_UPS	49039.1	0.75		Antithrombin-III (Chain 33-464) - Homo sapiens (Human)	1499	52	1.19	115	26476	2+	2291.15	0.013	5.674	1	K.AFLEVNEEGSEAAASTAVVIAGR.S
12	1	UPS1_UPS2|P01008ups|ANT3_HUMAN_UPS	49039.1	0.75		Antithrombin-III (Chain 33-464) - Homo sapiens (Human)	1499	52	1.19	115	26500	3+	2291.15	0.011	4.80108	1	K.AFLEVNEEGSEAAASTAVVIAGR.S
12	1	UPS1_UPS2|P01008ups|ANT3_HUMAN_UPS	49039.1	0.75		Antithrombin-III (Chain 33-464) - Homo sapiens (Human)	1499	52	1.19	115	26572	3+	3080.7	0.018	5.84284	0.9999	R.VAEGTQVLELPFKGDDITMVLILPKPEK.S
12	1	UPS1_UPS2|P01008ups|ANT3_HUMAN_UPS	49039.1	0.75		Antithrombin-III (Chain 33-464) - Homo sapiens (Human)	1499	52	1.19	115	26652	2+	2291.15	0.007	3.05523	1	K.AFLEVNEEGSEAAASTAVVIAGR.S
12	1	UPS1_UPS2|P01008ups|ANT3_HUMAN_UPS	49039.1	0.75		Antithrombin-III (Chain 33-464) - Homo sapiens (Human)	1499	52	1.19	115	26674	3+	2291.15	0.012	5.23754	1	K.AFLEVNEEGSEAAASTAVVIAGR.S
12	1	UPS1_UPS2|P01008ups|ANT3_HUMAN_UPS	49039.1	0.75		Antithrombin-III (Chain 33-464) - Homo sapiens (Human)	1499	52	1.19	115	26698	2+	3080.7	1.018	5.84284	0.9955	R.VAEGTQVLELPFKGDDITMVLILPKPEK.S
12	1	UPS1_UPS2|P01008ups|ANT3_HUMAN_UPS	49039.1	0.75		Antithrombin-III (Chain 33-464) - Homo sapiens (Human)	1499	52	1.19	115	26748	3+	3080.7	0.015	4.86903	0.9756	R.VAEGTQVLELPFKGDDITMVLILPKPEK.S
12	1	UPS1_UPS2|P01008ups|ANT3_HUMAN_UPS	49039.1	0.75		Antithrombin-III (Chain 33-464) - Homo sapiens (Human)	1499	52	1.19	115	26828	2+	2291.15	0.008	3.49169	1	K.AFLEVNEEGSEAAASTAVVIAGR.S
12	1	UPS1_UPS2|P01008ups|ANT3_HUMAN_UPS	49039.1	0.75		Antithrombin-III (Chain 33-464) - Homo sapiens (Human)	1499	52	1.19	115	26848	3+	2291.15	1.024	10.4751	1	K.AFLEVNEEGSEAAASTAVVIAGR.S
12	1	UPS1_UPS2|P01008ups|ANT3_HUMAN_UPS	49039.1	0.75		Antithrombin-III (Chain 33-464) - Homo sapiens (Human)	1499	52	1.19	115	27009	2+	2291.15	1.018	7.85631	1	K.AFLEVNEEGSEAAASTAVVIAGR.S
12	1	UPS1_UPS2|P01008ups|ANT3_HUMAN_UPS	49039.1	0.75		Antithrombin-III (Chain 33-464) - Homo sapiens (Human)	1499	52	1.19	115	27025	3+	2291.15	0.015	6.54693	1	K.AFLEVNEEGSEAAASTAVVIAGR.S
12	1	UPS1_UPS2|P01008ups|ANT3_HUMAN_UPS	49039.1	0.75		Antithrombin-III (Chain 33-464) - Homo sapiens (Human)	1499	52	1.19	115	27365	2+	2291.15	0.009	3.92816	1	K.AFLEVNEEGSEAAASTAVVIAGR.S
12	1	UPS1_UPS2|P01008ups|ANT3_HUMAN_UPS	49039.1	0.75		Antithrombin-III (Chain 33-464) - Homo sapiens (Human)	1499	52	1.19	115	27518	3+	2291.15	0.009	3.92816	1	K.AFLEVNEEGSEAAASTAVVIAGR.S
12	1	UPS1_UPS2|P01008ups|ANT3_HUMAN_UPS	49039.1	0.75		Antithrombin-III (Chain 33-464) - Homo sapiens (Human)	1499	52	1.19	115	27696	3+	2291.15	0.014	6.11047	1	K.AFLEVNEEGSEAAASTAVVIAGR.S
12	1	UPS1_UPS2|P01008ups|ANT3_HUMAN_UPS	49039.1	0.75		Antithrombin-III (Chain 33-464) - Homo sapiens (Human)	1499	52	1.19	115	27851	2+	2291.15	0.003	1.30939	1	K.AFLEVNEEGSEAAASTAVVIAGR.S
12	1	UPS1_UPS2|P01008ups|ANT3_HUMAN_UPS	49039.1	0.75		Antithrombin-III (Chain 33-464) - Homo sapiens (Human)	1499	52	1.19	115	27918	2+	1371.75	0.006	4.37399	0.9999	R.E^VPLNTIIFMGR.V
12	1	UPS1_UPS2|P01008ups|ANT3_HUMAN_UPS	49039.1	0.75		Antithrombin-III (Chain 33-464) - Homo sapiens (Human)	1499	52	1.19	115	27966	3+	2291.15	0.014	6.11047	1	K.AFLEVNEEGSEAAASTAVVIAGR.S
12	1	UPS1_UPS2|P01008ups|ANT3_HUMAN_UPS	49039.1	0.75		Antithrombin-III (Chain 33-464) - Homo sapiens (Human)	1499	52	1.19	115	28039	2+	2291.15	0.001	0.436462	1	K.AFLEVNEEGSEAAASTAVVIAGR.S
12	1	UPS1_UPS2|P01008ups|ANT3_HUMAN_UPS	49039.1	0.75		Antithrombin-III (Chain 33-464) - Homo sapiens (Human)	1499	52	1.19	115	28096	2+	1371.75	0.006	4.37399	1	R.E^VPLNTIIFMGR.V
12	1	UPS1_UPS2|P01008ups|ANT3_HUMAN_UPS	49039.1	0.75		Antithrombin-III (Chain 33-464) - Homo sapiens (Human)	1499	52	1.19	115	28146	3+	2315.12	0.003	1.29583	0.9999	K.NDNDNIFLSPLSISTAFAM"TK.L
12	1	UPS1_UPS2|P01008ups|ANT3_HUMAN_UPS	49039.1	0.75		Antithrombin-III (Chain 33-464) - Homo sapiens (Human)	1499	52	1.19	115	28148	3+	2291.15	0.014	6.11047	1	K.AFLEVNEEGSEAAASTAVVIAGR.S
12	1	UPS1_UPS2|P01008ups|ANT3_HUMAN_UPS	49039.1	0.75		Antithrombin-III (Chain 33-464) - Homo sapiens (Human)	1499	52	1.19	115	28224	2+	2291.15	1.022	9.60216	1	K.AFLEVNEEGSEAAASTAVVIAGR.S
12	1	UPS1_UPS2|P01008ups|ANT3_HUMAN_UPS	49039.1	0.75		Antithrombin-III (Chain 33-464) - Homo sapiens (Human)	1499	52	1.19	115	28321	3+	2291.15	1.024	10.4751	1	K.AFLEVNEEGSEAAASTAVVIAGR.S
12	1	UPS1_UPS2|P01008ups|ANT3_HUMAN_UPS	49039.1	0.75		Antithrombin-III (Chain 33-464) - Homo sapiens (Human)	1499	52	1.19	115	28494	3+	2291.15	1.024	10.4751	1	K.AFLEVNEEGSEAAASTAVVIAGR.S
12	1	UPS1_UPS2|P01008ups|ANT3_HUMAN_UPS	49039.1	0.75		Antithrombin-III (Chain 33-464) - Homo sapiens (Human)	1499	52	1.19	115	28606	2+	2291.15	1.017	7.41985	0.8896	K.AFLEVNEEGSEAAASTAVVIAGR.S
12	1	UPS1_UPS2|P01008ups|ANT3_HUMAN_UPS	49039.1	0.75		Antithrombin-III (Chain 33-464) - Homo sapiens (Human)	1499	52	1.19	115	28672	3+	2291.15	0.013	5.674	1	K.AFLEVNEEGSEAAASTAVVIAGR.S
12	1	UPS1_UPS2|P01008ups|ANT3_HUMAN_UPS	49039.1	0.75		Antithrombin-III (Chain 33-464) - Homo sapiens (Human)	1499	52	1.19	115	28784	2+	2291.15	1.021	9.1657	1	K.AFLEVNEEGSEAAASTAVVIAGR.S
12	1	UPS1_UPS2|P01008ups|ANT3_HUMAN_UPS	49039.1	0.75		Antithrombin-III (Chain 33-464) - Homo sapiens (Human)	1499	52	1.19	115	28844	3+	2291.15	0.022	9.60216	1	K.AFLEVNEEGSEAAASTAVVIAGR.S
12	1	UPS1_UPS2|P01008ups|ANT3_HUMAN_UPS	49039.1	0.75		Antithrombin-III (Chain 33-464) - Homo sapiens (Human)	1499	52	1.19	115	28894	2+	1883.94	1.99	5.30802	0.6823	K.LGAC'NDTLQQLMEVFK.F	19646800	27627302
12	1	UPS1_UPS2|P01008ups|ANT3_HUMAN_UPS	49039.1	0.75		Antithrombin-III (Chain 33-464) - Homo sapiens (Human)	1499	52	1.19	115	28926	3+	1883.94	0.992	4.24641	0.8913	K.LGAC'NDTLQQLMEVFK.F	2619882	2.94743e+06
12	1	UPS1_UPS2|P01008ups|ANT3_HUMAN_UPS	49039.1	0.75		Antithrombin-III (Chain 33-464) - Homo sapiens (Human)	1499	52	1.19	115	28954	2+	2291.15	0.006	2.61877	1	K.AFLEVNEEGSEAAASTAVVIAGR.S
12	1	UPS1_UPS2|P01008ups|ANT3_HUMAN_UPS	49039.1	0.75		Antithrombin-III (Chain 33-464) - Homo sapiens (Human)	1499	52	1.19	115	29021	3+	2291.15	-0.924	33.1711	0.9998	K.AFLEVNEEGSEAAASTAVVIAGR.S
12	1	UPS1_UPS2|P01008ups|ANT3_HUMAN_UPS	49039.1	0.75		Antithrombin-III (Chain 33-464) - Homo sapiens (Human)	1499	52	1.19	115	29060	2+	1883.94	1.99	5.30802	0.988	K.LGAC'NDTLQQLMEVFK.F	15324169	22037556
12	1	UPS1_UPS2|P01008ups|ANT3_HUMAN_UPS	49039.1	0.75		Antithrombin-III (Chain 33-464) - Homo sapiens (Human)	1499	52	1.19	115	29129	2+	2291.15	0.022	9.60216	1	K.AFLEVNEEGSEAAASTAVVIAGR.S
12	1	UPS1_UPS2|P01008ups|ANT3_HUMAN_UPS	49039.1	0.75		Antithrombin-III (Chain 33-464) - Homo sapiens (Human)	1499	52	1.19	115	29193	3+	2291.15	1.024	10.4751	1	K.AFLEVNEEGSEAAASTAVVIAGR.S
12	1	UPS1_UPS2|P01008ups|ANT3_HUMAN_UPS	49039.1	0.75		Antithrombin-III (Chain 33-464) - Homo sapiens (Human)	1499	52	1.19	115	29327	2+	2291.15	0.005	2.18231	1	K.AFLEVNEEGSEAAASTAVVIAGR.S
12	1	UPS1_UPS2|P01008ups|ANT3_HUMAN_UPS	49039.1	0.75		Antithrombin-III (Chain 33-464) - Homo sapiens (Human)	1499	52	1.19	115	29365	3+	2291.15	0.01	4.36462	1	K.AFLEVNEEGSEAAASTAVVIAGR.S
12	1	UPS1_UPS2|P01008ups|ANT3_HUMAN_UPS	49039.1	0.75		Antithrombin-III (Chain 33-464) - Homo sapiens (Human)	1499	52	1.19	115	29501	2+	2178.06	1.993	3.21387	0.9873	K.SLTFNETYQDISELVYGAK.L
12	1	UPS1_UPS2|P01008ups|ANT3_HUMAN_UPS	49039.1	0.75		Antithrombin-III (Chain 33-464) - Homo sapiens (Human)	1499	52	1.19	115	29532	2+	2291.15	0.001	0.436462	0.9999	K.AFLEVNEEGSEAAASTAVVIAGR.S
12	1	UPS1_UPS2|P01008ups|ANT3_HUMAN_UPS	49039.1	0.75		Antithrombin-III (Chain 33-464) - Homo sapiens (Human)	1499	52	1.19	115	29538	3+	2291.15	1.024	10.4751	1	K.AFLEVNEEGSEAAASTAVVIAGR.S
12	1	UPS1_UPS2|P01008ups|ANT3_HUMAN_UPS	49039.1	0.75		Antithrombin-III (Chain 33-464) - Homo sapiens (Human)	1499	52	1.19	115	29542	2+	2299.13	0.024	10.4387	1	K.NDNDNIFLSPLSISTAFAMTK.L
12	1	UPS1_UPS2|P01008ups|ANT3_HUMAN_UPS	49039.1	0.75		Antithrombin-III (Chain 33-464) - Homo sapiens (Human)	1499	52	1.19	115	29700	2+	2291.15	0.007	3.05523	0.9999	K.AFLEVNEEGSEAAASTAVVIAGR.S
12	1	UPS1_UPS2|P01008ups|ANT3_HUMAN_UPS	49039.1	0.75		Antithrombin-III (Chain 33-464) - Homo sapiens (Human)	1499	52	1.19	115	29708	3+	2299.13	0.013	5.65432	1	K.NDNDNIFLSPLSISTAFAMTK.L
12	1	UPS1_UPS2|P01008ups|ANT3_HUMAN_UPS	49039.1	0.75		Antithrombin-III (Chain 33-464) - Homo sapiens (Human)	1499	52	1.19	115	29709	2+	2299.13	0.014	6.08927	1	K.NDNDNIFLSPLSISTAFAMTK.L
12	1	UPS1_UPS2|P01008ups|ANT3_HUMAN_UPS	49039.1	0.75		Antithrombin-III (Chain 33-464) - Homo sapiens (Human)	1499	52	1.19	115	29712	3+	2291.15	0.012	5.23754	1	K.AFLEVNEEGSEAAASTAVVIAGR.S
12	1	UPS1_UPS2|P01008ups|ANT3_HUMAN_UPS	49039.1	0.75		Antithrombin-III (Chain 33-464) - Homo sapiens (Human)	1499	52	1.19	115	29885	3+	2299.13	1.011	4.78442	0.9851	K.NDNDNIFLSPLSISTAFAMTK.L
12	1	UPS1_UPS2|P01008ups|ANT3_HUMAN_UPS	49039.1	0.75		Antithrombin-III (Chain 33-464) - Homo sapiens (Human)	1499	52	1.19	115	29886	3+	2291.15	1.024	10.4751	1	K.AFLEVNEEGSEAAASTAVVIAGR.S
12	1	UPS1_UPS2|P01008ups|ANT3_HUMAN_UPS	49039.1	0.75		Antithrombin-III (Chain 33-464) - Homo sapiens (Human)	1499	52	1.19	115	30062	3+	2299.13	1.988	5.21937	0.9454	K.NDNDNIFLSPLSISTAFAMTK.L
12	1	UPS1_UPS2|P01008ups|ANT3_HUMAN_UPS	49039.1	0.75		Antithrombin-III (Chain 33-464) - Homo sapiens (Human)	1499	52	1.19	115	30216	3+	2291.15	0.004	1.74585	1	K.AFLEVNEEGSEAAASTAVVIAGR.S
12	1	UPS1_UPS2|P01008ups|ANT3_HUMAN_UPS	49039.1	0.75		Antithrombin-III (Chain 33-464) - Homo sapiens (Human)	1499	52	1.19	115	30389	3+	2291.15	0.02	8.72924	1	K.AFLEVNEEGSEAAASTAVVIAGR.S
12	1	UPS1_UPS2|P01008ups|ANT3_HUMAN_UPS	49039.1	0.75		Antithrombin-III (Chain 33-464) - Homo sapiens (Human)	1499	52	1.19	115	30566	3+	2291.15	0.013	5.674	1	K.AFLEVNEEGSEAAASTAVVIAGR.S
12	1	UPS1_UPS2|P01008ups|ANT3_HUMAN_UPS	49039.1	0.75		Antithrombin-III (Chain 33-464) - Homo sapiens (Human)	1499	52	1.19	115	30747	3+	2291.15	0.014	6.11047	1	K.AFLEVNEEGSEAAASTAVVIAGR.S
12	1	UPS1_UPS2|P01008ups|ANT3_HUMAN_UPS	49039.1	0.75		Antithrombin-III (Chain 33-464) - Homo sapiens (Human)	1499	52	1.19	115	30928	3+	2291.15	0.016	6.98339	0.9998	K.AFLEVNEEGSEAAASTAVVIAGR.S
12	1	UPS1_UPS2|P01008ups|ANT3_HUMAN_UPS	49039.1	0.75		Antithrombin-III (Chain 33-464) - Homo sapiens (Human)	1499	52	1.19	115	30962	2+	2291.15	1.011	4.80108	1	K.AFLEVNEEGSEAAASTAVVIAGR.S
12	1	UPS1_UPS2|P01008ups|ANT3_HUMAN_UPS	49039.1	0.75		Antithrombin-III (Chain 33-464) - Homo sapiens (Human)	1499	52	1.19	115	31102	3+	2291.15	1.024	10.4751	1	K.AFLEVNEEGSEAAASTAVVIAGR.S
12	1	UPS1_UPS2|P01008ups|ANT3_HUMAN_UPS	49039.1	0.75		Antithrombin-III (Chain 33-464) - Homo sapiens (Human)	1499	52	1.19	115	31519	3+	2299.13	0.998	0.869895	0.9545	K.NDNDNIFLSPLSISTAFAMTK.L
12	1	UPS1_UPS2|P01008ups|ANT3_HUMAN_UPS	49039.1	0.75		Antithrombin-III (Chain 33-464) - Homo sapiens (Human)	1499	52	1.19	115	31577	3+	3098.49	0.009	2.90464	0.6839	K.ELTPEVLQEWLDELEEM"M"LVVHMPR.F
12	1	UPS1_UPS2|P01008ups|ANT3_HUMAN_UPS	49039.1	0.75		Antithrombin-III (Chain 33-464) - Homo sapiens (Human)	1499	52	1.19	115	31585	2+	2299.13	0.998	0.869895	0.985	K.NDNDNIFLSPLSISTAFAMTK.L
12	1	UPS1_UPS2|P01008ups|ANT3_HUMAN_UPS	49039.1	0.75		Antithrombin-III (Chain 33-464) - Homo sapiens (Human)	1499	52	1.19	115	31629	3+	2291.15	0.008	3.49169	1	K.AFLEVNEEGSEAAASTAVVIAGR.S
12	1	UPS1_UPS2|P01008ups|ANT3_HUMAN_UPS	49039.1	0.75		Antithrombin-III (Chain 33-464) - Homo sapiens (Human)	1499	52	1.19	115	31688	2+	2291.15	0.015	6.54693	1	K.AFLEVNEEGSEAAASTAVVIAGR.S
12	1	UPS1_UPS2|P01008ups|ANT3_HUMAN_UPS	49039.1	0.75		Antithrombin-III (Chain 33-464) - Homo sapiens (Human)	1499	52	1.19	115	31775	2+	2299.13	1.993	3.04463	0.6684	K.NDNDNIFLSPLSISTAFAMTK.L
12	1	UPS1_UPS2|P01008ups|ANT3_HUMAN_UPS	49039.1	0.75		Antithrombin-III (Chain 33-464) - Homo sapiens (Human)	1499	52	1.19	115	31807	3+	2291.15	0.014	6.11047	1	K.AFLEVNEEGSEAAASTAVVIAGR.S
12	1	UPS1_UPS2|P01008ups|ANT3_HUMAN_UPS	49039.1	0.75		Antithrombin-III (Chain 33-464) - Homo sapiens (Human)	1499	52	1.19	115	31981	3+	2291.15	0.016	6.98339	1	K.AFLEVNEEGSEAAASTAVVIAGR.S
12	1	UPS1_UPS2|P01008ups|ANT3_HUMAN_UPS	49039.1	0.75		Antithrombin-III (Chain 33-464) - Homo sapiens (Human)	1499	52	1.19	115	32155	3+	2291.15	0.014	6.11047	1	K.AFLEVNEEGSEAAASTAVVIAGR.S
12	1	UPS1_UPS2|P01008ups|ANT3_HUMAN_UPS	49039.1	0.75		Antithrombin-III (Chain 33-464) - Homo sapiens (Human)	1499	52	1.19	115	32284	2+	2291.15	1.022	9.60216	0.9997	K.AFLEVNEEGSEAAASTAVVIAGR.S
12	1	UPS1_UPS2|P01008ups|ANT3_HUMAN_UPS	49039.1	0.75		Antithrombin-III (Chain 33-464) - Homo sapiens (Human)	1499	52	1.19	115	32320	3+	2291.15	0.004	1.74585	1	K.AFLEVNEEGSEAAASTAVVIAGR.S
12	1	UPS1_UPS2|P01008ups|ANT3_HUMAN_UPS	49039.1	0.75		Antithrombin-III (Chain 33-464) - Homo sapiens (Human)	1499	52	1.19	115	32497	3+	2291.15	1.024	10.4751	1	K.AFLEVNEEGSEAAASTAVVIAGR.S
12	1	UPS1_UPS2|P01008ups|ANT3_HUMAN_UPS	49039.1	0.75		Antithrombin-III (Chain 33-464) - Homo sapiens (Human)	1499	52	1.19	115	32672	3+	2291.15	0.014	6.11047	1	K.AFLEVNEEGSEAAASTAVVIAGR.S
12	1	UPS1_UPS2|P01008ups|ANT3_HUMAN_UPS	49039.1	0.75		Antithrombin-III (Chain 33-464) - Homo sapiens (Human)	1499	52	1.19	115	32689	2+	2291.15	0.018	7.85631	1	K.AFLEVNEEGSEAAASTAVVIAGR.S
12	1	UPS1_UPS2|P01008ups|ANT3_HUMAN_UPS	49039.1	0.75		Antithrombin-III (Chain 33-464) - Homo sapiens (Human)	1499	52	1.19	115	32864	2+	2291.15	0.016	6.98339	1	K.AFLEVNEEGSEAAASTAVVIAGR.S
12	1	UPS1_UPS2|P01008ups|ANT3_HUMAN_UPS	49039.1	0.75		Antithrombin-III (Chain 33-464) - Homo sapiens (Human)	1499	52	1.19	115	33037	2+	2291.15	0.02	8.72924	0.9999	K.AFLEVNEEGSEAAASTAVVIAGR.S
12	1	UPS1_UPS2|P01008ups|ANT3_HUMAN_UPS	49039.1	0.75		Antithrombin-III (Chain 33-464) - Homo sapiens (Human)	1499	52	1.19	115	33236	2+	2291.15	0.013	5.674	1	K.AFLEVNEEGSEAAASTAVVIAGR.S
12	1	UPS1_UPS2|P01008ups|ANT3_HUMAN_UPS	49039.1	0.75		Antithrombin-III (Chain 33-464) - Homo sapiens (Human)	1499	52	1.19	115	33400	2+	2291.15	0.013	5.674	0.9998	K.AFLEVNEEGSEAAASTAVVIAGR.S
12	1	UPS1_UPS2|P01008ups|ANT3_HUMAN_UPS	49039.1	0.75		Antithrombin-III (Chain 33-464) - Homo sapiens (Human)	1499	52	1.19	115	33505	3+	2291.15	0.014	6.11047	1	K.AFLEVNEEGSEAAASTAVVIAGR.S
12	1	UPS1_UPS2|P01008ups|ANT3_HUMAN_UPS	49039.1	0.75		Antithrombin-III (Chain 33-464) - Homo sapiens (Human)	1499	52	1.19	115	33569	2+	2291.15	0.014	6.11047	1	K.AFLEVNEEGSEAAASTAVVIAGR.S
12	1	UPS1_UPS2|P01008ups|ANT3_HUMAN_UPS	49039.1	0.75		Antithrombin-III (Chain 33-464) - Homo sapiens (Human)	1499	52	1.19	115	33662	3+	2291.15	0.013	5.674	1	K.AFLEVNEEGSEAAASTAVVIAGR.S
12	1	UPS1_UPS2|P01008ups|ANT3_HUMAN_UPS	49039.1	0.75		Antithrombin-III (Chain 33-464) - Homo sapiens (Human)	1499	52	1.19	115	33719	2+	2291.15	0.012	5.23754	1	K.AFLEVNEEGSEAAASTAVVIAGR.S
12	1	UPS1_UPS2|P01008ups|ANT3_HUMAN_UPS	49039.1	0.75		Antithrombin-III (Chain 33-464) - Homo sapiens (Human)	1499	52	1.19	115	33822	3+	2291.15	0.016	6.98339	1	K.AFLEVNEEGSEAAASTAVVIAGR.S
12	1	UPS1_UPS2|P01008ups|ANT3_HUMAN_UPS	49039.1	0.75		Antithrombin-III (Chain 33-464) - Homo sapiens (Human)	1499	52	1.19	115	33924	3+	3082.49	0.016	5.1906	0.987	K.ELTPEVLQEWLDELEEM"MLVVHMPR.F
12	1	UPS1_UPS2|P01008ups|ANT3_HUMAN_UPS	49039.1	0.75		Antithrombin-III (Chain 33-464) - Homo sapiens (Human)	1499	52	1.19	115	33925	3+	3098.49	0.016	5.16381	0.9801	K.ELTPEVLQEWLDELEEM"MLVVHM"PR.F
12	1	UPS1_UPS2|P01008ups|ANT3_HUMAN_UPS	49039.1	0.75		Antithrombin-III (Chain 33-464) - Homo sapiens (Human)	1499	52	1.19	115	33967	2+	3066.5	1.015	4.89157	0.9999	K.ELTPEVLQEWLDELEEMMLVVHMPR.F
12	1	UPS1_UPS2|P01008ups|ANT3_HUMAN_UPS	49039.1	0.75		Antithrombin-III (Chain 33-464) - Homo sapiens (Human)	1499	52	1.19	115	34002	2+	3048.49	0.014	4.59244	1	K.E^LTPEVLQEWLDELEEMMLVVHMPR.F
12	1	UPS1_UPS2|P01008ups|ANT3_HUMAN_UPS	49039.1	0.75		Antithrombin-III (Chain 33-464) - Homo sapiens (Human)	1499	52	1.19	115	34027	3+	2291.15	0.009	3.92816	1	K.AFLEVNEEGSEAAASTAVVIAGR.S
12	1	UPS1_UPS2|P01008ups|ANT3_HUMAN_UPS	49039.1	0.75		Antithrombin-III (Chain 33-464) - Homo sapiens (Human)	1499	52	1.19	115	34051	2+	2291.15	0.011	4.80108	1	K.AFLEVNEEGSEAAASTAVVIAGR.S
12	1	UPS1_UPS2|P01008ups|ANT3_HUMAN_UPS	49039.1	0.75		Antithrombin-III (Chain 33-464) - Homo sapiens (Human)	1499	52	1.19	115	34123	2+	2804.57	0.015	5.34841	0.9999	R.ITDVIPSEAINELTVLVLVNTIYFK.G
12	1	UPS1_UPS2|P01008ups|ANT3_HUMAN_UPS	49039.1	0.75		Antithrombin-III (Chain 33-464) - Homo sapiens (Human)	1499	52	1.19	115	34144	3+	2804.57	0.011	3.92217	0.9992	R.ITDVIPSEAINELTVLVLVNTIYFK.G
12	1	UPS1_UPS2|P01008ups|ANT3_HUMAN_UPS	49039.1	0.75		Antithrombin-III (Chain 33-464) - Homo sapiens (Human)	1499	52	1.19	115	34199	3+	2291.15	0.012	5.23754	1	K.AFLEVNEEGSEAAASTAVVIAGR.S
12	1	UPS1_UPS2|P01008ups|ANT3_HUMAN_UPS	49039.1	0.75		Antithrombin-III (Chain 33-464) - Homo sapiens (Human)	1499	52	1.19	115	34209	2+	2291.15	0.01	4.36462	1	K.AFLEVNEEGSEAAASTAVVIAGR.S
12	1	UPS1_UPS2|P01008ups|ANT3_HUMAN_UPS	49039.1	0.75		Antithrombin-III (Chain 33-464) - Homo sapiens (Human)	1499	52	1.19	115	34277	2+	2804.57	0.02	7.13122	1	R.ITDVIPSEAINELTVLVLVNTIYFK.G
12	1	UPS1_UPS2|P01008ups|ANT3_HUMAN_UPS	49039.1	0.75		Antithrombin-III (Chain 33-464) - Homo sapiens (Human)	1499	52	1.19	115	34278	3+	3066.5	1.027	8.80483	0.9982	K.ELTPEVLQEWLDELEEMMLVVHMPR.F
12	1	UPS1_UPS2|P01008ups|ANT3_HUMAN_UPS	49039.1	0.75		Antithrombin-III (Chain 33-464) - Homo sapiens (Human)	1499	52	1.19	115	34298	3+	2804.57	0.014	4.99185	1	R.ITDVIPSEAINELTVLVLVNTIYFK.G
12	1	UPS1_UPS2|P01008ups|ANT3_HUMAN_UPS	49039.1	0.75		Antithrombin-III (Chain 33-464) - Homo sapiens (Human)	1499	52	1.19	115	34345	3+	2291.15	0.008	3.49169	1	K.AFLEVNEEGSEAAASTAVVIAGR.S
12	1	UPS1_UPS2|P01008ups|ANT3_HUMAN_UPS	49039.1	0.75		Antithrombin-III (Chain 33-464) - Homo sapiens (Human)	1499	52	1.19	115	34353	2+	2291.15	0.009	3.92816	1	K.AFLEVNEEGSEAAASTAVVIAGR.S
12	1	UPS1_UPS2|P01008ups|ANT3_HUMAN_UPS	49039.1	0.75		Antithrombin-III (Chain 33-464) - Homo sapiens (Human)	1499	52	1.19	115	34420	3+	3066.5	0.022	7.17431	1	K.ELTPEVLQEWLDELEEMMLVVHMPR.F
12	1	UPS1_UPS2|P01008ups|ANT3_HUMAN_UPS	49039.1	0.75		Antithrombin-III (Chain 33-464) - Homo sapiens (Human)	1499	52	1.19	115	34421	2+	2804.57	0.015	5.34841	1	R.ITDVIPSEAINELTVLVLVNTIYFK.G
12	1	UPS1_UPS2|P01008ups|ANT3_HUMAN_UPS	49039.1	0.75		Antithrombin-III (Chain 33-464) - Homo sapiens (Human)	1499	52	1.19	115	34434	2+	1668.92	0.008	4.79351	0.9997	K.GDDITMVLILPKPEK.S
12	1	UPS1_UPS2|P01008ups|ANT3_HUMAN_UPS	49039.1	0.75		Antithrombin-III (Chain 33-464) - Homo sapiens (Human)	1499	52	1.19	115	34441	3+	2804.57	0.013	4.63529	1	R.ITDVIPSEAINELTVLVLVNTIYFK.G
12	1	UPS1_UPS2|P01008ups|ANT3_HUMAN_UPS	49039.1	0.75		Antithrombin-III (Chain 33-464) - Homo sapiens (Human)	1499	52	1.19	115	34496	2+	2291.15	0.022	9.60216	1	K.AFLEVNEEGSEAAASTAVVIAGR.S
12	1	UPS1_UPS2|P01008ups|ANT3_HUMAN_UPS	49039.1	0.75		Antithrombin-III (Chain 33-464) - Homo sapiens (Human)	1499	52	1.19	115	34563	3+	3066.5	0.02	6.5221	0.8367	K.ELTPEVLQEWLDELEEMMLVVHMPR.F
12	1	UPS1_UPS2|P01008ups|ANT3_HUMAN_UPS	49039.1	0.75		Antithrombin-III (Chain 33-464) - Homo sapiens (Human)	1499	52	1.19	115	34564	2+	2804.57	1.003	1.06968	0.9997	R.ITDVIPSEAINELTVLVLVNTIYFK.G
12	1	UPS1_UPS2|P01008ups|ANT3_HUMAN_UPS	49039.1	0.75		Antithrombin-III (Chain 33-464) - Homo sapiens (Human)	1499	52	1.19	115	34568	2+	1668.92	0.009	5.3927	0.9999	K.GDDITMVLILPKPEK.S
12	1	UPS1_UPS2|P01008ups|ANT3_HUMAN_UPS	49039.1	0.75		Antithrombin-III (Chain 33-464) - Homo sapiens (Human)	1499	52	1.19	115	34573	3+	2804.57	0.013	4.63529	1	R.ITDVIPSEAINELTVLVLVNTIYFK.G
12	1	UPS1_UPS2|P01008ups|ANT3_HUMAN_UPS	49039.1	0.75		Antithrombin-III (Chain 33-464) - Homo sapiens (Human)	1499	52	1.19	115	34630	2+	2291.15	0.011	4.80108	1	K.AFLEVNEEGSEAAASTAVVIAGR.S
12	1	UPS1_UPS2|P01008ups|ANT3_HUMAN_UPS	49039.1	0.75		Antithrombin-III (Chain 33-464) - Homo sapiens (Human)	1499	52	1.19	115	34695	2+	2804.57	0.018	6.4181	1	R.ITDVIPSEAINELTVLVLVNTIYFK.G
12	1	UPS1_UPS2|P01008ups|ANT3_HUMAN_UPS	49039.1	0.75		Antithrombin-III (Chain 33-464) - Homo sapiens (Human)	1499	52	1.19	115	34696	3+	3066.5	0.031	10.1093	0.9725	K.ELTPEVLQEWLDELEEMMLVVHMPR.F
12	1	UPS1_UPS2|P01008ups|ANT3_HUMAN_UPS	49039.1	0.75		Antithrombin-III (Chain 33-464) - Homo sapiens (Human)	1499	52	1.19	115	34705	3+	2804.57	0.01	3.56561	0.9998	R.ITDVIPSEAINELTVLVLVNTIYFK.G
12	1	UPS1_UPS2|P01008ups|ANT3_HUMAN_UPS	49039.1	0.75		Antithrombin-III (Chain 33-464) - Homo sapiens (Human)	1499	52	1.19	115	34763	2+	2291.15	0.014	6.11047	1	K.AFLEVNEEGSEAAASTAVVIAGR.S
12	1	UPS1_UPS2|P01008ups|ANT3_HUMAN_UPS	49039.1	0.75		Antithrombin-III (Chain 33-464) - Homo sapiens (Human)	1499	52	1.19	115	34827	3+	3066.5	0.019	6.19599	0.9761	K.ELTPEVLQEWLDELEEMMLVVHMPR.F
12	1	UPS1_UPS2|P01008ups|ANT3_HUMAN_UPS	49039.1	0.75		Antithrombin-III (Chain 33-464) - Homo sapiens (Human)	1499	52	1.19	115	34837	3+	2804.57	0.016	5.70497	1	R.ITDVIPSEAINELTVLVLVNTIYFK.G
12	1	UPS1_UPS2|P01008ups|ANT3_HUMAN_UPS	49039.1	0.75		Antithrombin-III (Chain 33-464) - Homo sapiens (Human)	1499	52	1.19	115	34960	3+	3066.5	0.012	3.91326	0.9956	K.ELTPEVLQEWLDELEEMMLVVHMPR.F
12	1	UPS1_UPS2|P01008ups|ANT3_HUMAN_UPS	49039.1	0.75		Antithrombin-III (Chain 33-464) - Homo sapiens (Human)	1499	52	1.19	115	34969	3+	2804.57	0.013	4.63529	1	R.ITDVIPSEAINELTVLVLVNTIYFK.G
12	1	UPS1_UPS2|P01008ups|ANT3_HUMAN_UPS	49039.1	0.75		Antithrombin-III (Chain 33-464) - Homo sapiens (Human)	1499	52	1.19	115	35035	2+	2291.15	0.022	9.60216	1	K.AFLEVNEEGSEAAASTAVVIAGR.S
12	1	UPS1_UPS2|P01008ups|ANT3_HUMAN_UPS	49039.1	0.75		Antithrombin-III (Chain 33-464) - Homo sapiens (Human)	1499	52	1.19	115	35092	3+	3066.5	0.012	3.91326	0.8736	K.ELTPEVLQEWLDELEEMMLVVHMPR.F
12	1	UPS1_UPS2|P01008ups|ANT3_HUMAN_UPS	49039.1	0.75		Antithrombin-III (Chain 33-464) - Homo sapiens (Human)	1499	52	1.19	115	35101	3+	2804.57	0.014	4.99185	1	R.ITDVIPSEAINELTVLVLVNTIYFK.G
12	1	UPS1_UPS2|P01008ups|ANT3_HUMAN_UPS	49039.1	0.75		Antithrombin-III (Chain 33-464) - Homo sapiens (Human)	1499	52	1.19	115	35120	2+	2804.57	1.011	3.92217	0.8779	R.ITDVIPSEAINELTVLVLVNTIYFK.G
12	1	UPS1_UPS2|P01008ups|ANT3_HUMAN_UPS	49039.1	0.75		Antithrombin-III (Chain 33-464) - Homo sapiens (Human)	1499	52	1.19	115	35170	2+	2291.15	0.01	4.36462	1	K.AFLEVNEEGSEAAASTAVVIAGR.S
12	1	UPS1_UPS2|P01008ups|ANT3_HUMAN_UPS	49039.1	0.75		Antithrombin-III (Chain 33-464) - Homo sapiens (Human)	1499	52	1.19	115	35234	3+	2804.57	0.012	4.27873	1	R.ITDVIPSEAINELTVLVLVNTIYFK.G
12	1	UPS1_UPS2|P01008ups|ANT3_HUMAN_UPS	49039.1	0.75		Antithrombin-III (Chain 33-464) - Homo sapiens (Human)	1499	52	1.19	115	35283	2+	2804.57	1.024	8.55746	0.8708	R.ITDVIPSEAINELTVLVLVNTIYFK.G
12	1	UPS1_UPS2|P01008ups|ANT3_HUMAN_UPS	49039.1	0.75		Antithrombin-III (Chain 33-464) - Homo sapiens (Human)	1499	52	1.19	115	35304	2+	2291.15	0.008	3.49169	1	K.AFLEVNEEGSEAAASTAVVIAGR.S
12	1	UPS1_UPS2|P01008ups|ANT3_HUMAN_UPS	49039.1	0.75		Antithrombin-III (Chain 33-464) - Homo sapiens (Human)	1499	52	1.19	115	35366	3+	2804.57	0.012	4.27873	1	R.ITDVIPSEAINELTVLVLVNTIYFK.G
12	1	UPS1_UPS2|P01008ups|ANT3_HUMAN_UPS	49039.1	0.75		Antithrombin-III (Chain 33-464) - Homo sapiens (Human)	1499	52	1.19	115	35372	3+	3066.5	0.009	2.93494	0.9363	K.ELTPEVLQEWLDELEEMMLVVHMPR.F
12	1	UPS1_UPS2|P01008ups|ANT3_HUMAN_UPS	49039.1	0.75		Antithrombin-III (Chain 33-464) - Homo sapiens (Human)	1499	52	1.19	115	35438	2+	2291.15	0.018	7.85631	1	K.AFLEVNEEGSEAAASTAVVIAGR.S
12	1	UPS1_UPS2|P01008ups|ANT3_HUMAN_UPS	49039.1	0.75		Antithrombin-III (Chain 33-464) - Homo sapiens (Human)	1499	52	1.19	115	35498	3+	2804.57	0.013	4.63529	1	R.ITDVIPSEAINELTVLVLVNTIYFK.G
12	1	UPS1_UPS2|P01008ups|ANT3_HUMAN_UPS	49039.1	0.75		Antithrombin-III (Chain 33-464) - Homo sapiens (Human)	1499	52	1.19	115	35505	3+	3066.5	0.021	6.8482	0.9996	K.ELTPEVLQEWLDELEEMMLVVHMPR.F
12	1	UPS1_UPS2|P01008ups|ANT3_HUMAN_UPS	49039.1	0.75		Antithrombin-III (Chain 33-464) - Homo sapiens (Human)	1499	52	1.19	115	35571	2+	2291.15	0.007	3.05523	1	K.AFLEVNEEGSEAAASTAVVIAGR.S
12	1	UPS1_UPS2|P01008ups|ANT3_HUMAN_UPS	49039.1	0.75		Antithrombin-III (Chain 33-464) - Homo sapiens (Human)	1499	52	1.19	115	35631	3+	2804.57	0.014	4.99185	1	R.ITDVIPSEAINELTVLVLVNTIYFK.G
12	1	UPS1_UPS2|P01008ups|ANT3_HUMAN_UPS	49039.1	0.75		Antithrombin-III (Chain 33-464) - Homo sapiens (Human)	1499	52	1.19	115	35701	2+	2291.15	0.016	6.98339	0.9999	K.AFLEVNEEGSEAAASTAVVIAGR.S
12	1	UPS1_UPS2|P01008ups|ANT3_HUMAN_UPS	49039.1	0.75		Antithrombin-III (Chain 33-464) - Homo sapiens (Human)	1499	52	1.19	115	35764	3+	2804.57	0.009	3.20905	1	R.ITDVIPSEAINELTVLVLVNTIYFK.G
12	1	UPS1_UPS2|P01008ups|ANT3_HUMAN_UPS	49039.1	0.75		Antithrombin-III (Chain 33-464) - Homo sapiens (Human)	1499	52	1.19	115	35831	2+	2291.15	1.011	4.80108	0.989	K.AFLEVNEEGSEAAASTAVVIAGR.S
12	1	UPS1_UPS2|P01008ups|ANT3_HUMAN_UPS	49039.1	0.75		Antithrombin-III (Chain 33-464) - Homo sapiens (Human)	1499	52	1.19	115	35898	3+	2804.57	0.013	4.63529	1	R.ITDVIPSEAINELTVLVLVNTIYFK.G
12	1	UPS1_UPS2|P01008ups|ANT3_HUMAN_UPS	49039.1	0.75		Antithrombin-III (Chain 33-464) - Homo sapiens (Human)	1499	52	1.19	115	35976	2+	2291.15	-0.007	3.05523	1	K.AFLEVNEEGSEAAASTAVVIAGR.S
12	1	UPS1_UPS2|P01008ups|ANT3_HUMAN_UPS	49039.1	0.75		Antithrombin-III (Chain 33-464) - Homo sapiens (Human)	1499	52	1.19	115	35977	2+	2804.57	0.103	36.7258	0.9996	R.ITDVIPSEAINELTVLVLVNTIYFK.G
12	1	UPS1_UPS2|P01008ups|ANT3_HUMAN_UPS	49039.1	0.75		Antithrombin-III (Chain 33-464) - Homo sapiens (Human)	1499	52	1.19	115	36046	3+	2291.15	0.013	5.674	1	K.AFLEVNEEGSEAAASTAVVIAGR.S
12	1	UPS1_UPS2|P01008ups|ANT3_HUMAN_UPS	49039.1	0.75		Antithrombin-III (Chain 33-464) - Homo sapiens (Human)	1499	52	1.19	115	36112	2+	2291.15	0.022	9.60216	1	K.AFLEVNEEGSEAAASTAVVIAGR.S
12	1	UPS1_UPS2|P01008ups|ANT3_HUMAN_UPS	49039.1	0.75		Antithrombin-III (Chain 33-464) - Homo sapiens (Human)	1499	52	1.19	115	36215	3+	2291.15	0.013	5.674	1	K.AFLEVNEEGSEAAASTAVVIAGR.S
12	1	UPS1_UPS2|P01008ups|ANT3_HUMAN_UPS	49039.1	0.75		Antithrombin-III (Chain 33-464) - Homo sapiens (Human)	1499	52	1.19	115	36282	2+	2291.15	0.011	4.80108	1	K.AFLEVNEEGSEAAASTAVVIAGR.S
12	1	UPS1_UPS2|P01008ups|ANT3_HUMAN_UPS	49039.1	0.75		Antithrombin-III (Chain 33-464) - Homo sapiens (Human)	1499	52	1.19	115	36369	3+	2291.15	0.004	1.74585	1	K.AFLEVNEEGSEAAASTAVVIAGR.S
12	1	UPS1_UPS2|P01008ups|ANT3_HUMAN_UPS	49039.1	0.75		Antithrombin-III (Chain 33-464) - Homo sapiens (Human)	1499	52	1.19	115	1604	2+	1093.46	0.004	3.6581	0.9616	K.ATEDEGSEQK.I
12	1	UPS1_UPS2|P01008ups|ANT3_HUMAN_UPS	49039.1	0.75		Antithrombin-III (Chain 33-464) - Homo sapiens (Human)	1499	52	1.19	115	1726	2+	1093.46	0.004	3.6581	0.8876	K.ATEDEGSEQK.I
12	1	UPS1_UPS2|P01008ups|ANT3_HUMAN_UPS	49039.1	0.75		Antithrombin-III (Chain 33-464) - Homo sapiens (Human)	1499	52	1.19	115	5155	2+	1799.7	1	0	1	K.ADGESC'SASM"M"YQEGK.F	831006	957615
12	1	UPS1_UPS2|P01008ups|ANT3_HUMAN_UPS	49039.1	0.75		Antithrombin-III (Chain 33-464) - Homo sapiens (Human)	1499	52	1.19	115	5192	3+	2002.97	0.012	5.99111	1	K.KATEDEGSEQKIPEATNR.R
12	1	UPS1_UPS2|P01008ups|ANT3_HUMAN_UPS	49039.1	0.75		Antithrombin-III (Chain 33-464) - Homo sapiens (Human)	1499	52	1.19	115	5199	2+	1796.68	1.016	8.90533	1	K.ADGESCSASM"M"YQEGK.F	854769	826409
12	1	UPS1_UPS2|P01008ups|ANT3_HUMAN_UPS	49039.1	0.75		Antithrombin-III (Chain 33-464) - Homo sapiens (Human)	1499	52	1.19	115	5204	2+	2002.97	0.011	5.49185	1	K.KATEDEGSEQKIPEATNR.R
12	1	UPS1_UPS2|P01008ups|ANT3_HUMAN_UPS	49039.1	0.75		Antithrombin-III (Chain 33-464) - Homo sapiens (Human)	1499	52	1.19	115	5831	3+	1874.87	1.009	4.80033	0.8979	K.ATEDEGSEQKIPEATNR.R
12	1	UPS1_UPS2|P01008ups|ANT3_HUMAN_UPS	49039.1	0.75		Antithrombin-III (Chain 33-464) - Homo sapiens (Human)	1499	52	1.19	115	5866	2+	1874.87	0.01	5.33369	0.9999	K.ATEDEGSEQKIPEATNR.R
12	1	UPS1_UPS2|P01008ups|ANT3_HUMAN_UPS	49039.1	0.75		Antithrombin-III (Chain 33-464) - Homo sapiens (Human)	1499	52	1.19	115	6005	3+	1874.87	0.009	4.80033	0.9966	K.ATEDEGSEQKIPEATNR.R
12	1	UPS1_UPS2|P01008ups|ANT3_HUMAN_UPS	49039.1	0.75		Antithrombin-III (Chain 33-464) - Homo sapiens (Human)	1499	52	1.19	115	6006	2+	1454.76	-0.002	1.3748	1	-.HGSPVDIC'TAKPR.D	440772576	508139712
12	1	UPS1_UPS2|P01008ups|ANT3_HUMAN_UPS	49039.1	0.75		Antithrombin-III (Chain 33-464) - Homo sapiens (Human)	1499	52	1.19	115	6047	2+	1874.87	0.009	4.80033	1	K.ATEDEGSEQKIPEATNR.R
12	1	UPS1_UPS2|P01008ups|ANT3_HUMAN_UPS	49039.1	0.75		Antithrombin-III (Chain 33-464) - Homo sapiens (Human)	1499	52	1.19	115	6061	3+	1454.76	-0.003	2.06219	1	-.HGSPVDIC'TAKPR.D	1311741952	1447022976
12	1	UPS1_UPS2|P01008ups|ANT3_HUMAN_UPS	49039.1	0.75		Antithrombin-III (Chain 33-464) - Homo sapiens (Human)	1499	52	1.19	115	6185	2+	1454.76	-0.008	5.49918	1	-.HGSPVDIC'TAKPR.D	60857176	60683728
12	1	UPS1_UPS2|P01008ups|ANT3_HUMAN_UPS	49039.1	0.75		Antithrombin-III (Chain 33-464) - Homo sapiens (Human)	1499	52	1.19	115	6859	2+	1783.7	-0.003	1.6819	1	K.ADGESC'SASMM"YQEGK.F	47316444	58239852
12	1	UPS1_UPS2|P01008ups|ANT3_HUMAN_UPS	49039.1	0.75		Antithrombin-III (Chain 33-464) - Homo sapiens (Human)	1499	52	1.19	115	7005	2+	1780.68	0.008	4.49266	1	K.ADGESCSASMM"YQEGK.F	43644380	54070536
12	1	UPS1_UPS2|P01008ups|ANT3_HUMAN_UPS	49039.1	0.75		Antithrombin-III (Chain 33-464) - Homo sapiens (Human)	1499	52	1.19	115	7040	2+	1783.7	-0.008	4.48506	1	K.ADGESC'SASMM"YQEGK.F	35438432	42612456
12	1	UPS1_UPS2|P01008ups|ANT3_HUMAN_UPS	49039.1	0.75		Antithrombin-III (Chain 33-464) - Homo sapiens (Human)	1499	52	1.19	115	7211	2+	1780.68	0.009	5.05424	0.9999	K.ADGESCSASMM"YQEGK.F	362962	0
12	1	UPS1_UPS2|P01008ups|ANT3_HUMAN_UPS	49039.1	0.75		Antithrombin-III (Chain 33-464) - Homo sapiens (Human)	1499	52	1.19	115	7221	2+	1783.7	-0.002	1.12126	1	K.ADGESC'SASMM"YQEGK.F	0	361851
12	1	UPS1_UPS2|P01008ups|ANT3_HUMAN_UPS	49039.1	0.75		Antithrombin-III (Chain 33-464) - Homo sapiens (Human)	1499	52	1.19	115	7765	2+	1783.7	-0.008	4.48506	1	K.ADGESC'SASM"MYQEGK.F	48815588	56568616
12	1	UPS1_UPS2|P01008ups|ANT3_HUMAN_UPS	49039.1	0.75		Antithrombin-III (Chain 33-464) - Homo sapiens (Human)	1499	52	1.19	115	8395	2+	1126.66	0.004	3.55032	0.7774	K.SKLPGIVAEGR.D
12	1	UPS1_UPS2|P01008ups|ANT3_HUMAN_UPS	49039.1	0.75		Antithrombin-III (Chain 33-464) - Homo sapiens (Human)	1499	52	1.19	115	8454	2+	1783.7	-0.004	2.24253	0.989	K.ADGESC'SASM"MYQEGK.F	0	278866
12	1	UPS1_UPS2|P01008ups|ANT3_HUMAN_UPS	49039.1	0.75		Antithrombin-III (Chain 33-464) - Homo sapiens (Human)	1499	52	1.19	115	8461	2+	911.531	1.961	42.7852	0.7715	K.LPGIVAEGR.D
12	1	UPS1_UPS2|P01008ups|ANT3_HUMAN_UPS	49039.1	0.75		Antithrombin-III (Chain 33-464) - Homo sapiens (Human)	1499	52	1.19	115	8497	2+	1767.71	0.007	3.95993	1	K.ADGESC'SASMMYQEGK.F	12744803	14873681
12	1	UPS1_UPS2|P01008ups|ANT3_HUMAN_UPS	49039.1	0.75		Antithrombin-III (Chain 33-464) - Homo sapiens (Human)	1499	52	1.19	115	8510	2+	1764.69	0.007	3.96671	1	K.ADGESCSASMMYQEGK.F	12744803	14873681
12	1	UPS1_UPS2|P01008ups|ANT3_HUMAN_UPS	49039.1	0.75		Antithrombin-III (Chain 33-464) - Homo sapiens (Human)	1499	52	1.19	115	8581	2+	1126.66	0.004	3.55032	0.9609	K.SKLPGIVAEGR.D
12	1	UPS1_UPS2|P01008ups|ANT3_HUMAN_UPS	49039.1	0.75		Antithrombin-III (Chain 33-464) - Homo sapiens (Human)	1499	52	1.19	115	9146	2+	1767.71	-0.008	4.52564	1	K.ADGESC'SASMMYQEGK.F	53482740	62608048
12	1	UPS1_UPS2|P01008ups|ANT3_HUMAN_UPS	49039.1	0.75		Antithrombin-III (Chain 33-464) - Homo sapiens (Human)	1499	52	1.19	115	9249	2+	1764.69	0.005	2.83336	1	K.ADGESCSASMMYQEGK.F	298723744	361560384
12	1	UPS1_UPS2|P01008ups|ANT3_HUMAN_UPS	49039.1	0.75		Antithrombin-III (Chain 33-464) - Homo sapiens (Human)	1499	52	1.19	115	9327	2+	1767.71	-0.002	1.13141	1	K.ADGESC'SASMMYQEGK.F	1466339328	1761191040
12	1	UPS1_UPS2|P01008ups|ANT3_HUMAN_UPS	49039.1	0.75		Antithrombin-III (Chain 33-464) - Homo sapiens (Human)	1499	52	1.19	115	9436	2+	1764.69	1.006	3.40004	1	K.ADGESCSASMMYQEGK.F	2577855232	3064187392
12	1	UPS1_UPS2|P01008ups|ANT3_HUMAN_UPS	49039.1	0.75		Antithrombin-III (Chain 33-464) - Homo sapiens (Human)	1499	52	1.19	115	9502	3+	1767.71	0.009	5.09134	1	K.ADGESC'SASMMYQEGK.F	159518896	187850096
12	1	UPS1_UPS2|P01008ups|ANT3_HUMAN_UPS	49039.1	0.75		Antithrombin-III (Chain 33-464) - Homo sapiens (Human)	1499	52	1.19	115	9512	2+	1767.71	1.007	3.95993	1	K.ADGESC'SASMMYQEGK.F	2845202432	3366653440
12	1	UPS1_UPS2|P01008ups|ANT3_HUMAN_UPS	49039.1	0.75		Antithrombin-III (Chain 33-464) - Homo sapiens (Human)	1499	52	1.19	115	9622	2+	1764.69	1.006	3.40004	1	K.ADGESCSASMMYQEGK.F	2224327936	2605529088
12	1	UPS1_UPS2|P01008ups|ANT3_HUMAN_UPS	49039.1	0.75		Antithrombin-III (Chain 33-464) - Homo sapiens (Human)	1499	52	1.19	115	9633	2+	911.531	0.004	4.38822	1	K.LPGIVAEGR.D
12	1	UPS1_UPS2|P01008ups|ANT3_HUMAN_UPS	49039.1	0.75		Antithrombin-III (Chain 33-464) - Homo sapiens (Human)	1499	52	1.19	115	9689	3+	1767.71	0.009	5.09134	1	K.ADGESC'SASMMYQEGK.F	71513832	79811952
12	1	UPS1_UPS2|P01008ups|ANT3_HUMAN_UPS	49039.1	0.75		Antithrombin-III (Chain 33-464) - Homo sapiens (Human)	1499	52	1.19	115	9700	2+	1767.71	1.007	3.95993	1	K.ADGESC'SASMMYQEGK.F	1152228352	1330512000
12	1	UPS1_UPS2|P01008ups|ANT3_HUMAN_UPS	49039.1	0.75		Antithrombin-III (Chain 33-464) - Homo sapiens (Human)	1499	52	1.19	115	9799	2+	1764.69	1.006	3.40004	1	K.ADGESCSASMMYQEGK.F	349240064	400925152
12	1	UPS1_UPS2|P01008ups|ANT3_HUMAN_UPS	49039.1	0.75		Antithrombin-III (Chain 33-464) - Homo sapiens (Human)	1499	52	1.19	115	9808	2+	911.531	0.004	4.38822	1	K.LPGIVAEGR.D
12	1	UPS1_UPS2|P01008ups|ANT3_HUMAN_UPS	49039.1	0.75		Antithrombin-III (Chain 33-464) - Homo sapiens (Human)	1499	52	1.19	115	9870	2+	1767.71	1.007	3.95993	1	K.ADGESC'SASMMYQEGK.F	183973648	210205184
12	1	UPS1_UPS2|P01008ups|ANT3_HUMAN_UPS	49039.1	0.75		Antithrombin-III (Chain 33-464) - Homo sapiens (Human)	1499	52	1.19	115	9914	3+	1767.71	-0.006	3.39423	0.9873	K.ADGESC'SASMMYQEGK.F	6.75195e+06	7304672
12	1	UPS1_UPS2|P01008ups|ANT3_HUMAN_UPS	49039.1	0.75		Antithrombin-III (Chain 33-464) - Homo sapiens (Human)	1499	52	1.19	115	9970	2+	1764.69	1.006	3.40004	1	K.ADGESCSASMMYQEGK.F	105520080	120028056
12	1	UPS1_UPS2|P01008ups|ANT3_HUMAN_UPS	49039.1	0.75		Antithrombin-III (Chain 33-464) - Homo sapiens (Human)	1499	52	1.19	115	9980	2+	911.531	0.003	3.29117	1	K.LPGIVAEGR.D
12	1	UPS1_UPS2|P01008ups|ANT3_HUMAN_UPS	49039.1	0.75		Antithrombin-III (Chain 33-464) - Homo sapiens (Human)	1499	52	1.19	115	10050	2+	1767.71	1.007	3.95993	1	K.ADGESC'SASMMYQEGK.F	74170696	84382896
12	1	UPS1_UPS2|P01008ups|ANT3_HUMAN_UPS	49039.1	0.75		Antithrombin-III (Chain 33-464) - Homo sapiens (Human)	1499	52	1.19	115	10161	2+	1764.69	1.006	3.40004	1	K.ADGESCSASMMYQEGK.F	40364224	47193576
12	1	UPS1_UPS2|P01008ups|ANT3_HUMAN_UPS	49039.1	0.75		Antithrombin-III (Chain 33-464) - Homo sapiens (Human)	1499	52	1.19	115	10168	2+	911.531	0.003	3.29117	1	K.LPGIVAEGR.D
12	1	UPS1_UPS2|P01008ups|ANT3_HUMAN_UPS	49039.1	0.75		Antithrombin-III (Chain 33-464) - Homo sapiens (Human)	1499	52	1.19	115	10236	2+	1767.71	-0.001	0.565705	1	K.ADGESC'SASMMYQEGK.F	35102728	41726124
12	1	UPS1_UPS2|P01008ups|ANT3_HUMAN_UPS	49039.1	0.75		Antithrombin-III (Chain 33-464) - Homo sapiens (Human)	1499	52	1.19	115	10344	2+	1764.69	0.006	3.40004	1	K.ADGESCSASMMYQEGK.F	29814940	36974044
12	1	UPS1_UPS2|P01008ups|ANT3_HUMAN_UPS	49039.1	0.75		Antithrombin-III (Chain 33-464) - Homo sapiens (Human)	1499	52	1.19	115	10368	2+	911.531	0.004	4.38822	0.9998	K.LPGIVAEGR.D
12	1	UPS1_UPS2|P01008ups|ANT3_HUMAN_UPS	49039.1	0.75		Antithrombin-III (Chain 33-464) - Homo sapiens (Human)	1499	52	1.19	115	10422	2+	1767.71	1.007	3.95993	1	K.ADGESC'SASMMYQEGK.F	25552688	31934254
12	1	UPS1_UPS2|P01008ups|ANT3_HUMAN_UPS	49039.1	0.75		Antithrombin-III (Chain 33-464) - Homo sapiens (Human)	1499	52	1.19	115	10577	2+	1764.69	1.011	6.2334	1	K.ADGESCSASMMYQEGK.F	19587720	24157050
12	1	UPS1_UPS2|P01008ups|ANT3_HUMAN_UPS	49039.1	0.75		Antithrombin-III (Chain 33-464) - Homo sapiens (Human)	1499	52	1.19	115	10773	2+	1764.69	1.006	3.40004	1	K.ADGESCSASMMYQEGK.F	19553242	21674438
12	1	UPS1_UPS2|P01008ups|ANT3_HUMAN_UPS	49039.1	0.75		Antithrombin-III (Chain 33-464) - Homo sapiens (Human)	1499	52	1.19	115	10808	2+	1767.71	0.987	7.35416	0.9996	K.ADGESC'SASMMYQEGK.F	18512042	20407160
12	1	UPS1_UPS2|P01008ups|ANT3_HUMAN_UPS	49039.1	0.75		Antithrombin-III (Chain 33-464) - Homo sapiens (Human)	1499	52	1.19	115	10906	2+	1799.7	0.977	12.7799	0.9869	K.ADGESC'SASM"M"YQEGK.F	22403022	26929608
12	1	UPS1_UPS2|P01008ups|ANT3_HUMAN_UPS	49039.1	0.75		Antithrombin-III (Chain 33-464) - Homo sapiens (Human)	1499	52	1.19	115	10934	2+	1796.68	0.996	2.22633	0.8988	K.ADGESCSASM"M"YQEGK.F	22403020	26929608
12	1	UPS1_UPS2|P01008ups|ANT3_HUMAN_UPS	49039.1	0.75		Antithrombin-III (Chain 33-464) - Homo sapiens (Human)	1499	52	1.19	115	10954	2+	1764.69	1.011	6.2334	1	K.ADGESCSASMMYQEGK.F	14274610	16094439
12	1	UPS1_UPS2|P01008ups|ANT3_HUMAN_UPS	49039.1	0.75		Antithrombin-III (Chain 33-464) - Homo sapiens (Human)	1499	52	1.19	115	11106	2+	1767.71	1.087	49.2163	0.9979	K.ADGESC'SASMMYQEGK.F
12	1	UPS1_UPS2|P01008ups|ANT3_HUMAN_UPS	49039.1	0.75		Antithrombin-III (Chain 33-464) - Homo sapiens (Human)	1499	52	1.19	115	11396	2+	1309.61	0.007	5.34512	1	R.DDLYVSDAFHK.A
12	1	UPS1_UPS2|P01008ups|ANT3_HUMAN_UPS	49039.1	0.75		Antithrombin-III (Chain 33-464) - Homo sapiens (Human)	1499	52	1.19	115	11626	2+	1767.71	-0.003	1.69711	1	K.ADGESC'SASMMYQEGK.F	1.13076e+06	1696802
12	1	UPS1_UPS2|P01008ups|ANT3_HUMAN_UPS	49039.1	0.75		Antithrombin-III (Chain 33-464) - Homo sapiens (Human)	1499	52	1.19	115	12055	2+	1764.69	1.013	7.36675	0.9999	K.ADGESCSASMMYQEGK.F	773413	362494
12	1	UPS1_UPS2|P01008ups|ANT3_HUMAN_UPS	49039.1	0.75		Antithrombin-III (Chain 33-464) - Homo sapiens (Human)	1499	52	1.19	115	12091	2+	1309.61	0.006	4.58153	0.9999	R.DDLYVSDAFHK.A
12	1	UPS1_UPS2|P01008ups|ANT3_HUMAN_UPS	49039.1	0.75		Antithrombin-III (Chain 33-464) - Homo sapiens (Human)	1499	52	1.19	115	12109	2+	1767.71	-0.009	5.09134	0.9999	K.ADGESC'SASMMYQEGK.F	426810	722601
12	1	UPS1_UPS2|P01008ups|ANT3_HUMAN_UPS	49039.1	0.75		Antithrombin-III (Chain 33-464) - Homo sapiens (Human)	1499	52	1.19	115	12317	2+	1767.71	-0.004	2.26282	0.9996	K.ADGESC'SASMMYQEGK.F	141522	411636
12	1	UPS1_UPS2|P01008ups|ANT3_HUMAN_UPS	49039.1	0.75		Antithrombin-III (Chain 33-464) - Homo sapiens (Human)	1499	52	1.19	115	12835	2+	1309.61	0.006	4.58153	1	R.DDLYVSDAFHK.A
12	1	UPS1_UPS2|P01008ups|ANT3_HUMAN_UPS	49039.1	0.75		Antithrombin-III (Chain 33-464) - Homo sapiens (Human)	1499	52	1.19	115	13022	2+	1309.61	0.005	3.81794	1	R.DDLYVSDAFHK.A
12	1	UPS1_UPS2|P01008ups|ANT3_HUMAN_UPS	49039.1	0.75		Antithrombin-III (Chain 33-464) - Homo sapiens (Human)	1499	52	1.19	115	13044	3+	1309.61	0.005	3.81794	0.7153	R.DDLYVSDAFHK.A
12	1	UPS1_UPS2|P01008ups|ANT3_HUMAN_UPS	49039.1	0.75		Antithrombin-III (Chain 33-464) - Homo sapiens (Human)	1499	52	1.19	115	13209	2+	1309.61	0.005	3.81794	1	R.DDLYVSDAFHK.A
12	1	UPS1_UPS2|P01008ups|ANT3_HUMAN_UPS	49039.1	0.75		Antithrombin-III (Chain 33-464) - Homo sapiens (Human)	1499	52	1.19	115	13596	2+	1309.61	0.005	3.81794	1	R.DDLYVSDAFHK.A
12	1	UPS1_UPS2|P01008ups|ANT3_HUMAN_UPS	49039.1	0.75		Antithrombin-III (Chain 33-464) - Homo sapiens (Human)	1499	52	1.19	115	13602	3+	1309.61	0.004	3.05435	0.9996	R.DDLYVSDAFHK.A
12	1	UPS1_UPS2|P01008ups|ANT3_HUMAN_UPS	49039.1	0.75		Antithrombin-III (Chain 33-464) - Homo sapiens (Human)	1499	52	1.19	115	14408	3+	1528.74	0.008	5.23306	0.7889	R.FATTFYQHLADSK.N
12	1	UPS1_UPS2|P01008ups|ANT3_HUMAN_UPS	49039.1	0.75		Antithrombin-III (Chain 33-464) - Homo sapiens (Human)	1499	52	1.19	115	14463	2+	1528.74	0.008	5.23306	1	R.FATTFYQHLADSK.N
12	1	UPS1_UPS2|P01008ups|ANT3_HUMAN_UPS	49039.1	0.75		Antithrombin-III (Chain 33-464) - Homo sapiens (Human)	1499	52	1.19	115	14655	2+	1528.74	0.007	4.57893	1	R.FATTFYQHLADSK.N
12	1	UPS1_UPS2|P01008ups|ANT3_HUMAN_UPS	49039.1	0.75		Antithrombin-III (Chain 33-464) - Homo sapiens (Human)	1499	52	1.19	115	14792	3+	1528.74	0.006	3.92479	0.9682	R.FATTFYQHLADSK.N
12	1	UPS1_UPS2|P01008ups|ANT3_HUMAN_UPS	49039.1	0.75		Antithrombin-III (Chain 33-464) - Homo sapiens (Human)	1499	52	1.19	115	14847	2+	1528.74	0.006	3.92479	1	R.FATTFYQHLADSK.N
12	1	UPS1_UPS2|P01008ups|ANT3_HUMAN_UPS	49039.1	0.75		Antithrombin-III (Chain 33-464) - Homo sapiens (Human)	1499	52	1.19	115	15040	2+	1528.74	0.006	3.92479	1	R.FATTFYQHLADSK.N
12	1	UPS1_UPS2|P01008ups|ANT3_HUMAN_UPS	49039.1	0.75		Antithrombin-III (Chain 33-464) - Homo sapiens (Human)	1499	52	1.19	115	15248	2+	1528.74	0.01	6.54132	1	R.FATTFYQHLADSK.N
12	1	UPS1_UPS2|P01008ups|ANT3_HUMAN_UPS	49039.1	0.75		Antithrombin-III (Chain 33-464) - Homo sapiens (Human)	1499	52	1.19	115	15832	2+	1528.74	0.009	5.88719	1	R.FATTFYQHLADSK.N
12	1	UPS1_UPS2|P01008ups|ANT3_HUMAN_UPS	49039.1	0.75		Antithrombin-III (Chain 33-464) - Homo sapiens (Human)	1499	52	1.19	115	16097	2+	1528.74	0.009	5.88719	1	R.FATTFYQHLADSK.N
12	1	UPS1_UPS2|P01008ups|ANT3_HUMAN_UPS	49039.1	0.75		Antithrombin-III (Chain 33-464) - Homo sapiens (Human)	1499	52	1.19	115	16577	3+	1211.64	0.005	4.12663	0.9998	R.FRIEDGFSLK.E
12	1	UPS1_UPS2|P01008ups|ANT3_HUMAN_UPS	49039.1	0.75		Antithrombin-III (Chain 33-464) - Homo sapiens (Human)	1499	52	1.19	115	16875	3+	1211.64	0.005	4.12663	0.9999	R.FRIEDGFSLK.E
12	1	UPS1_UPS2|P01008ups|ANT3_HUMAN_UPS	49039.1	0.75		Antithrombin-III (Chain 33-464) - Homo sapiens (Human)	1499	52	1.19	115	16883	3+	2417.25	0.011	4.55063	0.809	K.SKLPGIVAEGRDDLYVSDAFHK.A
12	1	UPS1_UPS2|P01008ups|ANT3_HUMAN_UPS	49039.1	0.75		Antithrombin-III (Chain 33-464) - Homo sapiens (Human)	1499	52	1.19	115	17201	2+	1586.89	0.008	5.04131	0.9993	R.RVAEGTQVLELPFK.G
12	1	UPS1_UPS2|P01008ups|ANT3_HUMAN_UPS	49039.1	0.75		Antithrombin-III (Chain 33-464) - Homo sapiens (Human)	1499	52	1.19	115	17205	2+	1340.66	0.005	3.7295	1	K.TSDQIHFFFAK.L
12	1	UPS1_UPS2|P01008ups|ANT3_HUMAN_UPS	49039.1	0.75		Antithrombin-III (Chain 33-464) - Homo sapiens (Human)	1499	52	1.19	115	17367	3+	1586.89	0.005	3.15082	1	R.RVAEGTQVLELPFK.G
12	1	UPS1_UPS2|P01008ups|ANT3_HUMAN_UPS	49039.1	0.75		Antithrombin-III (Chain 33-464) - Homo sapiens (Human)	1499	52	1.19	115	17388	2+	1340.66	0.006	4.4754	1	K.TSDQIHFFFAK.L
12	1	UPS1_UPS2|P01008ups|ANT3_HUMAN_UPS	49039.1	0.75		Antithrombin-III (Chain 33-464) - Homo sapiens (Human)	1499	52	1.19	115	17390	2+	1586.89	0.008	5.04131	0.9954	R.RVAEGTQVLELPFK.G
12	1	UPS1_UPS2|P01008ups|ANT3_HUMAN_UPS	49039.1	0.75		Antithrombin-III (Chain 33-464) - Homo sapiens (Human)	1499	52	1.19	115	17494	2+	1684.92	-0.055	32.6425	0.7181	K.GDDITM"VLILPKPEK.S
12	1	UPS1_UPS2|P01008ups|ANT3_HUMAN_UPS	49039.1	0.75		Antithrombin-III (Chain 33-464) - Homo sapiens (Human)	1499	52	1.19	115	17553	3+	1586.89	0.006	3.78098	1	R.RVAEGTQVLELPFK.G
12	1	UPS1_UPS2|P01008ups|ANT3_HUMAN_UPS	49039.1	0.75		Antithrombin-III (Chain 33-464) - Homo sapiens (Human)	1499	52	1.19	115	17575	2+	1340.66	0.006	4.4754	1	K.TSDQIHFFFAK.L
12	1	UPS1_UPS2|P01008ups|ANT3_HUMAN_UPS	49039.1	0.75		Antithrombin-III (Chain 33-464) - Homo sapiens (Human)	1499	52	1.19	115	17577	2+	1586.89	0.007	4.41114	0.9916	R.RVAEGTQVLELPFK.G
12	1	UPS1_UPS2|P01008ups|ANT3_HUMAN_UPS	49039.1	0.75		Antithrombin-III (Chain 33-464) - Homo sapiens (Human)	1499	52	1.19	115	17676	2+	1684.92	0.007	4.1545	0.9998	K.GDDITM"VLILPKPEK.S
12	1	UPS1_UPS2|P01008ups|ANT3_HUMAN_UPS	49039.1	0.75		Antithrombin-III (Chain 33-464) - Homo sapiens (Human)	1499	52	1.19	115	17760	3+	1586.89	0.006	3.78098	0.9983	R.RVAEGTQVLELPFK.G
12	1	UPS1_UPS2|P01008ups|ANT3_HUMAN_UPS	49039.1	0.75		Antithrombin-III (Chain 33-464) - Homo sapiens (Human)	1499	52	1.19	115	17762	2+	1340.66	0.005	3.7295	1	K.TSDQIHFFFAK.L
12	1	UPS1_UPS2|P01008ups|ANT3_HUMAN_UPS	49039.1	0.75		Antithrombin-III (Chain 33-464) - Homo sapiens (Human)	1499	52	1.19	115	17766	2+	1586.89	-0.055	34.659	0.9548	R.RVAEGTQVLELPFK.G
12	1	UPS1_UPS2|P01008ups|ANT3_HUMAN_UPS	49039.1	0.75		Antithrombin-III (Chain 33-464) - Homo sapiens (Human)	1499	52	1.19	115	17922	2+	1232.73	0.005	4.05605	0.9782	K.ANRPFLVFIR.E
12	1	UPS1_UPS2|P01008ups|ANT3_HUMAN_UPS	49039.1	0.75		Antithrombin-III (Chain 33-464) - Homo sapiens (Human)	1499	52	1.19	115	17949	2+	1340.66	0.004	2.9836	1	K.TSDQIHFFFAK.L
12	1	UPS1_UPS2|P01008ups|ANT3_HUMAN_UPS	49039.1	0.75		Antithrombin-III (Chain 33-464) - Homo sapiens (Human)	1499	52	1.19	115	18103	2+	1232.73	0.006	4.86726	0.9612	K.ANRPFLVFIR.E
12	1	UPS1_UPS2|P01008ups|ANT3_HUMAN_UPS	49039.1	0.75		Antithrombin-III (Chain 33-464) - Homo sapiens (Human)	1499	52	1.19	115	18127	3+	1232.73	0.005	4.05605	1	K.ANRPFLVFIR.E
12	1	UPS1_UPS2|P01008ups|ANT3_HUMAN_UPS	49039.1	0.75		Antithrombin-III (Chain 33-464) - Homo sapiens (Human)	1499	52	1.19	115	18291	2+	1232.73	0.007	5.67847	0.99	K.ANRPFLVFIR.E
12	1	UPS1_UPS2|P01008ups|ANT3_HUMAN_UPS	49039.1	0.75		Antithrombin-III (Chain 33-464) - Homo sapiens (Human)	1499	52	1.19	115	18314	3+	1232.73	1.019	15.413	1	K.ANRPFLVFIR.E
12	1	UPS1_UPS2|P01008ups|ANT3_HUMAN_UPS	49039.1	0.75		Antithrombin-III (Chain 33-464) - Homo sapiens (Human)	1499	52	1.19	115	18338	2+	1340.66	0.006	4.4754	1	K.TSDQIHFFFAK.L
12	1	UPS1_UPS2|P01008ups|ANT3_HUMAN_UPS	49039.1	0.75		Antithrombin-III (Chain 33-464) - Homo sapiens (Human)	1499	52	1.19	115	19265	2+	1767.71	0.1	56.5705	0.7975	K.ADGESC'SASMMYQEGK.F
12	1	UPS1_UPS2|P01008ups|ANT3_HUMAN_UPS	49039.1	0.75		Antithrombin-III (Chain 33-464) - Homo sapiens (Human)	1499	52	1.19	115	19646	2+	2291.15	1.017	7.41985	1	K.AFLEVNEEGSEAAASTAVVIAGR.S
12	1	UPS1_UPS2|P01008ups|ANT3_HUMAN_UPS	49039.1	0.75		Antithrombin-III (Chain 33-464) - Homo sapiens (Human)	1499	52	1.19	115	19647	3+	2291.15	1.014	6.11047	0.902	K.AFLEVNEEGSEAAASTAVVIAGR.S
12	1	UPS1_UPS2|P01008ups|ANT3_HUMAN_UPS	49039.1	0.75		Antithrombin-III (Chain 33-464) - Homo sapiens (Human)	1499	52	1.19	115	19905	2+	1430.79	0.004	2.79566	1	R.VAEGTQVLELPFK.G
12	1	UPS1_UPS2|P01008ups|ANT3_HUMAN_UPS	49039.1	0.75		Antithrombin-III (Chain 33-464) - Homo sapiens (Human)	1499	52	1.19	115	19907	3+	1668.92	0.008	4.79351	0.9983	K.GDDITMVLILPKPEK.S
12	1	UPS1_UPS2|P01008ups|ANT3_HUMAN_UPS	49039.1	0.75		Antithrombin-III (Chain 33-464) - Homo sapiens (Human)	1499	52	1.19	115	19941	3+	1430.79	0.005	3.49458	0.9995	R.VAEGTQVLELPFK.G
12	1	UPS1_UPS2|P01008ups|ANT3_HUMAN_UPS	49039.1	0.75		Antithrombin-III (Chain 33-464) - Homo sapiens (Human)	1499	52	1.19	115	20037	2+	1668.92	0.008	4.79351	1	K.GDDITMVLILPKPEK.S
12	1	UPS1_UPS2|P01008ups|ANT3_HUMAN_UPS	49039.1	0.75		Antithrombin-III (Chain 33-464) - Homo sapiens (Human)	1499	52	1.19	115	20063	2+	1340.66	0.001	0.745899	0.8769	K.TSDQIHFFFAK.L
12	1	UPS1_UPS2|P01008ups|ANT3_HUMAN_UPS	49039.1	0.75		Antithrombin-III (Chain 33-464) - Homo sapiens (Human)	1499	52	1.19	115	20092	2+	1430.79	0.007	4.89241	1	R.VAEGTQVLELPFK.G
12	1	UPS1_UPS2|P01008ups|ANT3_HUMAN_UPS	49039.1	0.75		Antithrombin-III (Chain 33-464) - Homo sapiens (Human)	1499	52	1.19	115	20093	3+	1668.92	0.007	4.19432	0.9808	K.GDDITMVLILPKPEK.S
12	1	UPS1_UPS2|P01008ups|ANT3_HUMAN_UPS	49039.1	0.75		Antithrombin-III (Chain 33-464) - Homo sapiens (Human)	1499	52	1.19	115	20130	3+	1430.79	0.005	3.49458	1	R.VAEGTQVLELPFK.G
12	1	UPS1_UPS2|P01008ups|ANT3_HUMAN_UPS	49039.1	0.75		Antithrombin-III (Chain 33-464) - Homo sapiens (Human)	1499	52	1.19	115	20224	2+	1668.92	0.008	4.79351	1	K.GDDITMVLILPKPEK.S
12	1	UPS1_UPS2|P01008ups|ANT3_HUMAN_UPS	49039.1	0.75		Antithrombin-III (Chain 33-464) - Homo sapiens (Human)	1499	52	1.19	115	20236	2+	1405.75	0.007	4.97955	0.9996	R.EVPLNTIIFM"GR.V
12	1	UPS1_UPS2|P01008ups|ANT3_HUMAN_UPS	49039.1	0.75		Antithrombin-III (Chain 33-464) - Homo sapiens (Human)	1499	52	1.19	115	20279	2+	1430.79	0.007	4.89241	1	R.VAEGTQVLELPFK.G
12	1	UPS1_UPS2|P01008ups|ANT3_HUMAN_UPS	49039.1	0.75		Antithrombin-III (Chain 33-464) - Homo sapiens (Human)	1499	52	1.19	115	20280	3+	1668.92	0.007	4.19432	0.9998	K.GDDITMVLILPKPEK.S
12	1	UPS1_UPS2|P01008ups|ANT3_HUMAN_UPS	49039.1	0.75		Antithrombin-III (Chain 33-464) - Homo sapiens (Human)	1499	52	1.19	115	20316	3+	1430.79	0.004	2.79566	0.9999	R.VAEGTQVLELPFK.G
12	1	UPS1_UPS2|P01008ups|ANT3_HUMAN_UPS	49039.1	0.75		Antithrombin-III (Chain 33-464) - Homo sapiens (Human)	1499	52	1.19	115	20411	2+	1668.92	0.009	5.3927	0.9999	K.GDDITMVLILPKPEK.S
12	1	UPS1_UPS2|P01008ups|ANT3_HUMAN_UPS	49039.1	0.75		Antithrombin-III (Chain 33-464) - Homo sapiens (Human)	1499	52	1.19	115	20423	2+	1405.75	0.007	4.97955	0.9996	R.EVPLNTIIFM"GR.V
12	1	UPS1_UPS2|P01008ups|ANT3_HUMAN_UPS	49039.1	0.75		Antithrombin-III (Chain 33-464) - Homo sapiens (Human)	1499	52	1.19	115	20466	3+	1668.92	0.007	4.19432	0.9994	K.GDDITMVLILPKPEK.S
12	1	UPS1_UPS2|P01008ups|ANT3_HUMAN_UPS	49039.1	0.75		Antithrombin-III (Chain 33-464) - Homo sapiens (Human)	1499	52	1.19	115	20468	2+	1430.79	0.006	4.19349	1	R.VAEGTQVLELPFK.G
12	1	UPS1_UPS2|P01008ups|ANT3_HUMAN_UPS	49039.1	0.75		Antithrombin-III (Chain 33-464) - Homo sapiens (Human)	1499	52	1.19	115	20598	2+	1668.92	0.007	4.19432	1	K.GDDITMVLILPKPEK.S
12	1	UPS1_UPS2|P01008ups|ANT3_HUMAN_UPS	49039.1	0.75		Antithrombin-III (Chain 33-464) - Homo sapiens (Human)	1499	52	1.19	115	20611	2+	1405.75	0.006	4.26818	0.9989	R.EVPLNTIIFM"GR.V
12	1	UPS1_UPS2|P01008ups|ANT3_HUMAN_UPS	49039.1	0.75		Antithrombin-III (Chain 33-464) - Homo sapiens (Human)	1499	52	1.19	115	20654	3+	1668.92	0.007	4.19432	0.9998	K.GDDITMVLILPKPEK.S
12	1	UPS1_UPS2|P01008ups|ANT3_HUMAN_UPS	49039.1	0.75		Antithrombin-III (Chain 33-464) - Homo sapiens (Human)	1499	52	1.19	115	20656	2+	1430.79	0.008	5.59132	0.9999	R.VAEGTQVLELPFK.G
12	1	UPS1_UPS2|P01008ups|ANT3_HUMAN_UPS	49039.1	0.75		Antithrombin-III (Chain 33-464) - Homo sapiens (Human)	1499	52	1.19	115	20785	2+	1668.92	0.008	4.79351	0.9998	K.GDDITMVLILPKPEK.S
12	1	UPS1_UPS2|P01008ups|ANT3_HUMAN_UPS	49039.1	0.75		Antithrombin-III (Chain 33-464) - Homo sapiens (Human)	1499	52	1.19	115	20842	3+	1668.92	0.007	4.19432	0.9873	K.GDDITMVLILPKPEK.S
12	1	UPS1_UPS2|P01008ups|ANT3_HUMAN_UPS	49039.1	0.75		Antithrombin-III (Chain 33-464) - Homo sapiens (Human)	1499	52	1.19	115	20848	2+	1430.79	0.006	4.19349	1	R.VAEGTQVLELPFK.G
12	1	UPS1_UPS2|P01008ups|ANT3_HUMAN_UPS	49039.1	0.75		Antithrombin-III (Chain 33-464) - Homo sapiens (Human)	1499	52	1.19	115	20970	2+	2291.15	0.899	44.0826	1	K.AFLEVNEEGSEAAASTAVVIAGR.S
12	1	UPS1_UPS2|P01008ups|ANT3_HUMAN_UPS	49039.1	0.75		Antithrombin-III (Chain 33-464) - Homo sapiens (Human)	1499	52	1.19	115	20972	2+	1668.92	0.007	4.19432	1	K.GDDITMVLILPKPEK.S
12	1	UPS1_UPS2|P01008ups|ANT3_HUMAN_UPS	49039.1	0.75		Antithrombin-III (Chain 33-464) - Homo sapiens (Human)	1499	52	1.19	115	21009	3+	2291.15	0.011	4.80108	0.9995	K.AFLEVNEEGSEAAASTAVVIAGR.S
12	1	UPS1_UPS2|P01008ups|ANT3_HUMAN_UPS	49039.1	0.75		Antithrombin-III (Chain 33-464) - Homo sapiens (Human)	1499	52	1.19	115	21027	3+	1668.92	0.01	5.99188	0.9915	K.GDDITMVLILPKPEK.S
12	1	UPS1_UPS2|P01008ups|ANT3_HUMAN_UPS	49039.1	0.75		Antithrombin-III (Chain 33-464) - Homo sapiens (Human)	1499	52	1.19	115	21148	2+	2291.15	0.012	5.23754	1	K.AFLEVNEEGSEAAASTAVVIAGR.S
12	1	UPS1_UPS2|P01008ups|ANT3_HUMAN_UPS	49039.1	0.75		Antithrombin-III (Chain 33-464) - Homo sapiens (Human)	1499	52	1.19	115	21153	2+	1430.79	0.008	5.59132	1	R.VAEGTQVLELPFK.G
12	1	UPS1_UPS2|P01008ups|ANT3_HUMAN_UPS	49039.1	0.75		Antithrombin-III (Chain 33-464) - Homo sapiens (Human)	1499	52	1.19	115	21159	2+	1668.92	0.006	3.59513	0.9998	K.GDDITMVLILPKPEK.S
12	1	UPS1_UPS2|P01008ups|ANT3_HUMAN_UPS	49039.1	0.75		Antithrombin-III (Chain 33-464) - Homo sapiens (Human)	1499	52	1.19	115	21192	3+	2291.15	0.011	4.80108	1	K.AFLEVNEEGSEAAASTAVVIAGR.S
12	1	UPS1_UPS2|P01008ups|ANT3_HUMAN_UPS	49039.1	0.75		Antithrombin-III (Chain 33-464) - Homo sapiens (Human)	1499	52	1.19	115	21218	3+	1668.92	0.007	4.19432	0.9946	K.GDDITMVLILPKPEK.S
12	1	UPS1_UPS2|P01008ups|ANT3_HUMAN_UPS	49039.1	0.75		Antithrombin-III (Chain 33-464) - Homo sapiens (Human)	1499	52	1.19	115	21335	2+	2291.15	0.012	5.23754	1	K.AFLEVNEEGSEAAASTAVVIAGR.S
12	1	UPS1_UPS2|P01008ups|ANT3_HUMAN_UPS	49039.1	0.75		Antithrombin-III (Chain 33-464) - Homo sapiens (Human)	1499	52	1.19	115	21349	2+	1668.92	0.007	4.19432	0.9999	K.GDDITMVLILPKPEK.S
12	1	UPS1_UPS2|P01008ups|ANT3_HUMAN_UPS	49039.1	0.75		Antithrombin-III (Chain 33-464) - Homo sapiens (Human)	1499	52	1.19	115	21379	3+	2291.15	0.01	4.36462	1	K.AFLEVNEEGSEAAASTAVVIAGR.S
12	1	UPS1_UPS2|P01008ups|ANT3_HUMAN_UPS	49039.1	0.75		Antithrombin-III (Chain 33-464) - Homo sapiens (Human)	1499	52	1.19	115	21522	2+	2291.15	0.011	4.80108	1	K.AFLEVNEEGSEAAASTAVVIAGR.S
12	1	UPS1_UPS2|P01008ups|ANT3_HUMAN_UPS	49039.1	0.75		Antithrombin-III (Chain 33-464) - Homo sapiens (Human)	1499	52	1.19	115	21534	2+	1668.92	0.007	4.19432	1	K.GDDITMVLILPKPEK.S
12	1	UPS1_UPS2|P01008ups|ANT3_HUMAN_UPS	49039.1	0.75		Antithrombin-III (Chain 33-464) - Homo sapiens (Human)	1499	52	1.19	115	21566	3+	2291.15	0.01	4.36462	1	K.AFLEVNEEGSEAAASTAVVIAGR.S
12	1	UPS1_UPS2|P01008ups|ANT3_HUMAN_UPS	49039.1	0.75		Antithrombin-III (Chain 33-464) - Homo sapiens (Human)	1499	52	1.19	115	21710	2+	2291.15	0.013	5.674	1	K.AFLEVNEEGSEAAASTAVVIAGR.S
12	1	UPS1_UPS2|P01008ups|ANT3_HUMAN_UPS	49039.1	0.75		Antithrombin-III (Chain 33-464) - Homo sapiens (Human)	1499	52	1.19	115	21726	2+	1668.92	0.863	82.0888	1	K.GDDITMVLILPKPEK.S
12	1	UPS1_UPS2|P01008ups|ANT3_HUMAN_UPS	49039.1	0.75		Antithrombin-III (Chain 33-464) - Homo sapiens (Human)	1499	52	1.19	115	21753	3+	2291.15	0.013	5.674	1	K.AFLEVNEEGSEAAASTAVVIAGR.S
12	1	UPS1_UPS2|P01008ups|ANT3_HUMAN_UPS	49039.1	0.75		Antithrombin-III (Chain 33-464) - Homo sapiens (Human)	1499	52	1.19	115	21800	3+	1668.92	0.007	4.19432	0.6586	K.GDDITMVLILPKPEK.S
12	1	UPS1_UPS2|P01008ups|ANT3_HUMAN_UPS	49039.1	0.75		Antithrombin-III (Chain 33-464) - Homo sapiens (Human)	1499	52	1.19	115	21897	2+	2291.15	0.014	6.11047	1	K.AFLEVNEEGSEAAASTAVVIAGR.S
12	1	UPS1_UPS2|P01008ups|ANT3_HUMAN_UPS	49039.1	0.75		Antithrombin-III (Chain 33-464) - Homo sapiens (Human)	1499	52	1.19	115	21909	2+	1668.92	0.009	5.3927	1	K.GDDITMVLILPKPEK.S
12	1	UPS1_UPS2|P01008ups|ANT3_HUMAN_UPS	49039.1	0.75		Antithrombin-III (Chain 33-464) - Homo sapiens (Human)	1499	52	1.19	115	21941	3+	2291.15	0.011	4.80108	1	K.AFLEVNEEGSEAAASTAVVIAGR.S
12	1	UPS1_UPS2|P01008ups|ANT3_HUMAN_UPS	49039.1	0.75		Antithrombin-III (Chain 33-464) - Homo sapiens (Human)	1499	52	1.19	115	21968	2+	1430.79	0.006	4.19349	0.6643	R.VAEGTQVLELPFK.G
12	1	UPS1_UPS2|P01008ups|ANT3_HUMAN_UPS	49039.1	0.75		Antithrombin-III (Chain 33-464) - Homo sapiens (Human)	1499	52	1.19	115	22084	2+	2291.15	0.022	9.60216	1	K.AFLEVNEEGSEAAASTAVVIAGR.S
12	1	UPS1_UPS2|P01008ups|ANT3_HUMAN_UPS	49039.1	0.75		Antithrombin-III (Chain 33-464) - Homo sapiens (Human)	1499	52	1.19	115	22127	3+	2291.15	0.009	3.92816	1	K.AFLEVNEEGSEAAASTAVVIAGR.S
12	1	UPS1_UPS2|P01008ups|ANT3_HUMAN_UPS	49039.1	0.75		Antithrombin-III (Chain 33-464) - Homo sapiens (Human)	1499	52	1.19	115	22271	2+	2291.15	-1.184	80.309	0.9717	K.AFLEVNEEGSEAAASTAVVIAGR.S
12	1	UPS1_UPS2|P01008ups|ANT3_HUMAN_UPS	49039.1	0.75		Antithrombin-III (Chain 33-464) - Homo sapiens (Human)	1499	52	1.19	115	22297	3+	1668.92	0.008	4.79351	0.9767	K.GDDITMVLILPKPEK.S
12	1	UPS1_UPS2|P01008ups|ANT3_HUMAN_UPS	49039.1	0.75		Antithrombin-III (Chain 33-464) - Homo sapiens (Human)	1499	52	1.19	115	22319	2+	1389.76	0.006	4.3173	0.9915	R.EVPLNTIIFMGR.V
12	1	UPS1_UPS2|P01008ups|ANT3_HUMAN_UPS	49039.1	0.75		Antithrombin-III (Chain 33-464) - Homo sapiens (Human)	1499	52	1.19	115	22425	3+	2291.15	0.015	6.54693	1	K.AFLEVNEEGSEAAASTAVVIAGR.S
12	1	UPS1_UPS2|P01008ups|ANT3_HUMAN_UPS	49039.1	0.75		Antithrombin-III (Chain 33-464) - Homo sapiens (Human)	1499	52	1.19	115	22442	2+	1668.92	0.007	4.19432	1	K.GDDITMVLILPKPEK.S
12	1	UPS1_UPS2|P01008ups|ANT3_HUMAN_UPS	49039.1	0.75		Antithrombin-III (Chain 33-464) - Homo sapiens (Human)	1499	52	1.19	115	22458	2+	2291.15	0.01	4.36462	1	K.AFLEVNEEGSEAAASTAVVIAGR.S
12	1	UPS1_UPS2|P01008ups|ANT3_HUMAN_UPS	49039.1	0.75		Antithrombin-III (Chain 33-464) - Homo sapiens (Human)	1499	52	1.19	115	22498	3+	1668.92	0.009	5.3927	0.9995	K.GDDITMVLILPKPEK.S
12	1	UPS1_UPS2|P01008ups|ANT3_HUMAN_UPS	49039.1	0.75		Antithrombin-III (Chain 33-464) - Homo sapiens (Human)	1499	52	1.19	115	22516	2+	1389.76	0.005	3.59775	0.9913	R.EVPLNTIIFMGR.V
12	1	UPS1_UPS2|P01008ups|ANT3_HUMAN_UPS	49039.1	0.75		Antithrombin-III (Chain 33-464) - Homo sapiens (Human)	1499	52	1.19	115	22612	3+	2291.15	0.02	8.72924	1	K.AFLEVNEEGSEAAASTAVVIAGR.S
12	1	UPS1_UPS2|P01008ups|ANT3_HUMAN_UPS	49039.1	0.75		Antithrombin-III (Chain 33-464) - Homo sapiens (Human)	1499	52	1.19	115	22645	2+	2291.15	0.014	6.11047	1	K.AFLEVNEEGSEAAASTAVVIAGR.S
12	1	UPS1_UPS2|P01008ups|ANT3_HUMAN_UPS	49039.1	0.75		Antithrombin-III (Chain 33-464) - Homo sapiens (Human)	1499	52	1.19	115	22703	2+	1864.9	0.01	5.36222	1	K.EQLQDM"GLVDLFSPEK.S
12	1	UPS1_UPS2|P01008ups|ANT3_HUMAN_UPS	49039.1	0.75		Antithrombin-III (Chain 33-464) - Homo sapiens (Human)	1499	52	1.19	115	22816	3+	1668.92	1.011	6.59107	0.9978	K.GDDITMVLILPKPEK.S
12	1	UPS1_UPS2|P01008ups|ANT3_HUMAN_UPS	49039.1	0.75		Antithrombin-III (Chain 33-464) - Homo sapiens (Human)	1499	52	1.19	115	22864	2+	2291.15	0.022	9.60216	1	K.AFLEVNEEGSEAAASTAVVIAGR.S
12	1	UPS1_UPS2|P01008ups|ANT3_HUMAN_UPS	49039.1	0.75		Antithrombin-III (Chain 33-464) - Homo sapiens (Human)	1499	52	1.19	115	22888	2+	1864.9	0.009	4.826	1	K.EQLQDM"GLVDLFSPEK.S
12	1	UPS1_UPS2|P01008ups|ANT3_HUMAN_UPS	49039.1	0.75		Antithrombin-III (Chain 33-464) - Homo sapiens (Human)	1499	52	1.19	115	22942	3+	2291.15	0.013	5.674	1	K.AFLEVNEEGSEAAASTAVVIAGR.S
12	1	UPS1_UPS2|P01008ups|ANT3_HUMAN_UPS	49039.1	0.75		Antithrombin-III (Chain 33-464) - Homo sapiens (Human)	1499	52	1.19	115	22965	3+	1864.9	0.013	6.97088	1	K.EQLQDM"GLVDLFSPEK.S
12	1	UPS1_UPS2|P01008ups|ANT3_HUMAN_UPS	49039.1	0.75		Antithrombin-III (Chain 33-464) - Homo sapiens (Human)	1499	52	1.19	115	23050	2+	2291.15	0.014	6.11047	1	K.AFLEVNEEGSEAAASTAVVIAGR.S
12	1	UPS1_UPS2|P01008ups|ANT3_HUMAN_UPS	49039.1	0.75		Antithrombin-III (Chain 33-464) - Homo sapiens (Human)	1499	52	1.19	115	23059	3+	1668.92	0.006	3.59513	0.9929	K.GDDITMVLILPKPEK.S
12	1	UPS1_UPS2|P01008ups|ANT3_HUMAN_UPS	49039.1	0.75		Antithrombin-III (Chain 33-464) - Homo sapiens (Human)	1499	52	1.19	115	23072	2+	1389.76	0.007	5.03686	0.9978	R.EVPLNTIIFMGR.V
12	1	UPS1_UPS2|P01008ups|ANT3_HUMAN_UPS	49039.1	0.75		Antithrombin-III (Chain 33-464) - Homo sapiens (Human)	1499	52	1.19	115	23074	2+	1864.9	0.008	4.28977	1	K.EQLQDM"GLVDLFSPEK.S
12	1	UPS1_UPS2|P01008ups|ANT3_HUMAN_UPS	49039.1	0.75		Antithrombin-III (Chain 33-464) - Homo sapiens (Human)	1499	52	1.19	115	23098	3+	1389.76	0.006	4.3173	0.9466	R.EVPLNTIIFMGR.V
12	1	UPS1_UPS2|P01008ups|ANT3_HUMAN_UPS	49039.1	0.75		Antithrombin-III (Chain 33-464) - Homo sapiens (Human)	1499	52	1.19	115	23127	3+	2291.15	0.011	4.80108	1	K.AFLEVNEEGSEAAASTAVVIAGR.S
12	1	UPS1_UPS2|P01008ups|ANT3_HUMAN_UPS	49039.1	0.75		Antithrombin-III (Chain 33-464) - Homo sapiens (Human)	1499	52	1.19	115	23150	2+	1371.75	0.007	5.10299	0.9999	R.E^VPLNTIIFMGR.V
12	1	UPS1_UPS2|P01008ups|ANT3_HUMAN_UPS	49039.1	0.75		Antithrombin-III (Chain 33-464) - Homo sapiens (Human)	1499	52	1.19	115	23237	2+	2291.15	0.015	6.54693	1	K.AFLEVNEEGSEAAASTAVVIAGR.S
12	1	UPS1_UPS2|P01008ups|ANT3_HUMAN_UPS	49039.1	0.75		Antithrombin-III (Chain 33-464) - Homo sapiens (Human)	1499	52	1.19	115	23258	2+	1389.76	0.007	5.03686	0.9986	R.EVPLNTIIFMGR.V
12	1	UPS1_UPS2|P01008ups|ANT3_HUMAN_UPS	49039.1	0.75		Antithrombin-III (Chain 33-464) - Homo sapiens (Human)	1499	52	1.19	115	23283	3+	1389.76	0.005	3.59775	0.9985	R.EVPLNTIIFMGR.V
12	1	UPS1_UPS2|P01008ups|ANT3_HUMAN_UPS	49039.1	0.75		Antithrombin-III (Chain 33-464) - Homo sapiens (Human)	1499	52	1.19	115	23310	3+	1668.92	0.008	4.79351	0.9777	K.GDDITMVLILPKPEK.S
12	1	UPS1_UPS2|P01008ups|ANT3_HUMAN_UPS	49039.1	0.75		Antithrombin-III (Chain 33-464) - Homo sapiens (Human)	1499	52	1.19	115	23313	3+	2291.15	0.013	5.674	1	K.AFLEVNEEGSEAAASTAVVIAGR.S
12	1	UPS1_UPS2|P01008ups|ANT3_HUMAN_UPS	49039.1	0.75		Antithrombin-III (Chain 33-464) - Homo sapiens (Human)	1499	52	1.19	115	23336	2+	1371.75	0.008	5.83199	1	R.E^VPLNTIIFMGR.V
12	1	UPS1_UPS2|P01008ups|ANT3_HUMAN_UPS	49039.1	0.75		Antithrombin-III (Chain 33-464) - Homo sapiens (Human)	1499	52	1.19	115	23424	2+	2291.15	0.016	6.98339	1	K.AFLEVNEEGSEAAASTAVVIAGR.S
12	1	UPS1_UPS2|P01008ups|ANT3_HUMAN_UPS	49039.1	0.75		Antithrombin-III (Chain 33-464) - Homo sapiens (Human)	1499	52	1.19	115	23445	2+	1389.76	0.007	5.03686	0.9976	R.EVPLNTIIFMGR.V
12	1	UPS1_UPS2|P01008ups|ANT3_HUMAN_UPS	49039.1	0.75		Antithrombin-III (Chain 33-464) - Homo sapiens (Human)	1499	52	1.19	115	23471	3+	1389.76	0.006	4.3173	0.9935	R.EVPLNTIIFMGR.V
12	1	UPS1_UPS2|P01008ups|ANT3_HUMAN_UPS	49039.1	0.75		Antithrombin-III (Chain 33-464) - Homo sapiens (Human)	1499	52	1.19	115	23500	3+	2291.15	0.011	4.80108	1	K.AFLEVNEEGSEAAASTAVVIAGR.S
12	1	UPS1_UPS2|P01008ups|ANT3_HUMAN_UPS	49039.1	0.75		Antithrombin-III (Chain 33-464) - Homo sapiens (Human)	1499	52	1.19	115	23613	2+	2291.15	0.013	5.674	1	K.AFLEVNEEGSEAAASTAVVIAGR.S
12	1	UPS1_UPS2|P01008ups|ANT3_HUMAN_UPS	49039.1	0.75		Antithrombin-III (Chain 33-464) - Homo sapiens (Human)	1499	52	1.19	115	23632	2+	1389.76	0.006	4.3173	0.9967	R.EVPLNTIIFMGR.V
12	1	UPS1_UPS2|P01008ups|ANT3_HUMAN_UPS	49039.1	0.75		Antithrombin-III (Chain 33-464) - Homo sapiens (Human)	1499	52	1.19	115	23797	2+	2291.15	0.001	0.436462	1	K.AFLEVNEEGSEAAASTAVVIAGR.S
12	1	UPS1_UPS2|P01008ups|ANT3_HUMAN_UPS	49039.1	0.75		Antithrombin-III (Chain 33-464) - Homo sapiens (Human)	1499	52	1.19	115	23821	2+	1389.76	0.006	4.3173	0.9905	R.EVPLNTIIFMGR.V
12	1	UPS1_UPS2|P01008ups|ANT3_HUMAN_UPS	49039.1	0.75		Antithrombin-III (Chain 33-464) - Homo sapiens (Human)	1499	52	1.19	115	23875	3+	2291.15	0.012	5.23754	1	K.AFLEVNEEGSEAAASTAVVIAGR.S
12	1	UPS1_UPS2|P01008ups|ANT3_HUMAN_UPS	49039.1	0.75		Antithrombin-III (Chain 33-464) - Homo sapiens (Human)	1499	52	1.19	115	23984	2+	2291.15	0.011	4.80108	1	K.AFLEVNEEGSEAAASTAVVIAGR.S
12	1	UPS1_UPS2|P01008ups|ANT3_HUMAN_UPS	49039.1	0.75		Antithrombin-III (Chain 33-464) - Homo sapiens (Human)	1499	52	1.19	115	24172	2+	2291.15	0.013	5.674	1	K.AFLEVNEEGSEAAASTAVVIAGR.S
12	1	UPS1_UPS2|P01008ups|ANT3_HUMAN_UPS	49039.1	0.75		Antithrombin-III (Chain 33-464) - Homo sapiens (Human)	1499	52	1.19	115	24350	2+	1848.9	0.008	4.32689	1	K.EQLQDMGLVDLFSPEK.S
12	1	UPS1_UPS2|P01008ups|ANT3_HUMAN_UPS	49039.1	0.75		Antithrombin-III (Chain 33-464) - Homo sapiens (Human)	1499	52	1.19	115	24359	2+	2291.15	0.009	3.92816	1	K.AFLEVNEEGSEAAASTAVVIAGR.S
12	1	UPS1_UPS2|P01008ups|ANT3_HUMAN_UPS	49039.1	0.75		Antithrombin-III (Chain 33-464) - Homo sapiens (Human)	1499	52	1.19	115	24436	3+	2291.15	1.024	10.4751	1	K.AFLEVNEEGSEAAASTAVVIAGR.S
12	1	UPS1_UPS2|P01008ups|ANT3_HUMAN_UPS	49039.1	0.75		Antithrombin-III (Chain 33-464) - Homo sapiens (Human)	1499	52	1.19	115	24546	2+	2291.15	0.013	5.674	1	K.AFLEVNEEGSEAAASTAVVIAGR.S
12	1	UPS1_UPS2|P01008ups|ANT3_HUMAN_UPS	49039.1	0.75		Antithrombin-III (Chain 33-464) - Homo sapiens (Human)	1499	52	1.19	115	24625	3+	2291.15	0.013	5.674	1	K.AFLEVNEEGSEAAASTAVVIAGR.S
12	1	UPS1_UPS2|P01008ups|ANT3_HUMAN_UPS	49039.1	0.75		Antithrombin-III (Chain 33-464) - Homo sapiens (Human)	1499	52	1.19	115	24735	2+	2291.15	0.014	6.11047	1	K.AFLEVNEEGSEAAASTAVVIAGR.S
12	1	UPS1_UPS2|P01008ups|ANT3_HUMAN_UPS	49039.1	0.75		Antithrombin-III (Chain 33-464) - Homo sapiens (Human)	1499	52	1.19	115	24812	3+	2291.15	0.009	3.92816	1	K.AFLEVNEEGSEAAASTAVVIAGR.S
12	1	UPS1_UPS2|P01008ups|ANT3_HUMAN_UPS	49039.1	0.75		Antithrombin-III (Chain 33-464) - Homo sapiens (Human)	1499	52	1.19	115	24920	2+	2291.15	0.011	4.80108	1	K.AFLEVNEEGSEAAASTAVVIAGR.S
12	1	UPS1_UPS2|P01008ups|ANT3_HUMAN_UPS	49039.1	0.75		Antithrombin-III (Chain 33-464) - Homo sapiens (Human)	1499	52	1.19	115	24997	3+	2291.15	0.012	5.23754	1	K.AFLEVNEEGSEAAASTAVVIAGR.S
12	1	UPS1_UPS2|P01008ups|ANT3_HUMAN_UPS	49039.1	0.75		Antithrombin-III (Chain 33-464) - Homo sapiens (Human)	1499	52	1.19	115	25102	3+	1668.92	1.021	12.583	0.9947	K.GDDITMVLILPKPEK.S
12	1	UPS1_UPS2|P01008ups|ANT3_HUMAN_UPS	49039.1	0.75		Antithrombin-III (Chain 33-464) - Homo sapiens (Human)	1499	52	1.19	115	25107	2+	2291.15	0.012	5.23754	1	K.AFLEVNEEGSEAAASTAVVIAGR.S
12	1	UPS1_UPS2|P01008ups|ANT3_HUMAN_UPS	49039.1	0.75		Antithrombin-III (Chain 33-464) - Homo sapiens (Human)	1499	52	1.19	115	25109	2+	1848.9	0.013	7.03119	1	K.EQLQDMGLVDLFSPEK.S
12	1	UPS1_UPS2|P01008ups|ANT3_HUMAN_UPS	49039.1	0.75		Antithrombin-III (Chain 33-464) - Homo sapiens (Human)	1499	52	1.19	115	25163	3+	3236.8	0	0	0.9999	R.RVAEGTQVLELPFKGDDITMVLILPKPEK.S
12	1	UPS1_UPS2|P01008ups|ANT3_HUMAN_UPS	49039.1	0.75		Antithrombin-III (Chain 33-464) - Homo sapiens (Human)	1499	52	1.19	115	25185	3+	2291.15	0.003	1.30939	1	K.AFLEVNEEGSEAAASTAVVIAGR.S
12	1	UPS1_UPS2|P01008ups|ANT3_HUMAN_UPS	49039.1	0.75		Antithrombin-III (Chain 33-464) - Homo sapiens (Human)	1499	52	1.19	115	25374	3+	2291.15	0.009	3.92816	1	K.AFLEVNEEGSEAAASTAVVIAGR.S
12	1	UPS1_UPS2|P01008ups|ANT3_HUMAN_UPS	49039.1	0.75		Antithrombin-III (Chain 33-464) - Homo sapiens (Human)	1499	52	1.19	115	25526	2+	1848.9	0.008	4.32689	1	K.EQLQDMGLVDLFSPEK.S
12	1	UPS1_UPS2|P01008ups|ANT3_HUMAN_UPS	49039.1	0.75		Antithrombin-III (Chain 33-464) - Homo sapiens (Human)	1499	52	1.19	115	25557	3+	2291.15	0.01	4.36462	1	K.AFLEVNEEGSEAAASTAVVIAGR.S
12	1	UPS1_UPS2|P01008ups|ANT3_HUMAN_UPS	49039.1	0.75		Antithrombin-III (Chain 33-464) - Homo sapiens (Human)	1499	52	1.19	115	25597	3+	1830.89	0.008	4.36945	0.9986	K.E^QLQDMGLVDLFSPEK.S
12	1	UPS1_UPS2|P01008ups|ANT3_HUMAN_UPS	49039.1	0.75		Antithrombin-III (Chain 33-464) - Homo sapiens (Human)	1499	52	1.19	115	25711	2+	1848.9	0.01	5.40861	1	K.EQLQDMGLVDLFSPEK.S
12	1	UPS1_UPS2|P01008ups|ANT3_HUMAN_UPS	49039.1	0.75		Antithrombin-III (Chain 33-464) - Homo sapiens (Human)	1499	52	1.19	115	25744	3+	2291.15	0.011	4.80108	1	K.AFLEVNEEGSEAAASTAVVIAGR.S
12	1	UPS1_UPS2|P01008ups|ANT3_HUMAN_UPS	49039.1	0.75		Antithrombin-III (Chain 33-464) - Homo sapiens (Human)	1499	52	1.19	115	25767	3+	1848.9	0.008	4.32689	1	K.EQLQDMGLVDLFSPEK.S
12	1	UPS1_UPS2|P01008ups|ANT3_HUMAN_UPS	49039.1	0.75		Antithrombin-III (Chain 33-464) - Homo sapiens (Human)	1499	52	1.19	115	25773	2+	1830.89	0.979	11.4698	0.9927	K.E^QLQDMGLVDLFSPEK.S
12	1	UPS1_UPS2|P01008ups|ANT3_HUMAN_UPS	49039.1	0.75		Antithrombin-III (Chain 33-464) - Homo sapiens (Human)	1499	52	1.19	115	25779	3+	1830.89	0.007	3.82327	0.9949	K.E^QLQDMGLVDLFSPEK.S
12	1	UPS1_UPS2|P01008ups|ANT3_HUMAN_UPS	49039.1	0.75		Antithrombin-III (Chain 33-464) - Homo sapiens (Human)	1499	52	1.19	115	25887	2+	1848.9	0.01	5.40861	1	K.EQLQDMGLVDLFSPEK.S
12	1	UPS1_UPS2|P01008ups|ANT3_HUMAN_UPS	49039.1	0.75		Antithrombin-III (Chain 33-464) - Homo sapiens (Human)	1499	52	1.19	115	25931	3+	2291.15	0.011	4.80108	1	K.AFLEVNEEGSEAAASTAVVIAGR.S
12	1	UPS1_UPS2|P01008ups|ANT3_HUMAN_UPS	49039.1	0.75		Antithrombin-III (Chain 33-464) - Homo sapiens (Human)	1499	52	1.19	115	25953	3+	1848.9	0.008	4.32689	1	K.EQLQDMGLVDLFSPEK.S
12	1	UPS1_UPS2|P01008ups|ANT3_HUMAN_UPS	49039.1	0.75		Antithrombin-III (Chain 33-464) - Homo sapiens (Human)	1499	52	1.19	115	25970	3+	1830.89	0.01	5.46181	0.9986	K.E^QLQDMGLVDLFSPEK.S
12	1	UPS1_UPS2|P01008ups|ANT3_HUMAN_UPS	49039.1	0.75		Antithrombin-III (Chain 33-464) - Homo sapiens (Human)	1499	52	1.19	115	25972	3+	1668.92	1.01	5.99188	0.9947	K.GDDITMVLILPKPEK.S
12	1	UPS1_UPS2|P01008ups|ANT3_HUMAN_UPS	49039.1	0.75		Antithrombin-III (Chain 33-464) - Homo sapiens (Human)	1499	52	1.19	115	26087	2+	2291.15	0.009	3.92816	1	K.AFLEVNEEGSEAAASTAVVIAGR.S
12	1	UPS1_UPS2|P01008ups|ANT3_HUMAN_UPS	49039.1	0.75		Antithrombin-III (Chain 33-464) - Homo sapiens (Human)	1499	52	1.19	115	26107	3+	2291.15	0.011	4.80108	1	K.AFLEVNEEGSEAAASTAVVIAGR.S
12	1	UPS1_UPS2|P01008ups|ANT3_HUMAN_UPS	49039.1	0.75		Antithrombin-III (Chain 33-464) - Homo sapiens (Human)	1499	52	1.19	115	26134	3+	1848.9	0.008	4.32689	1	K.EQLQDMGLVDLFSPEK.S
12	1	UPS1_UPS2|P01008ups|ANT3_HUMAN_UPS	49039.1	0.75		Antithrombin-III (Chain 33-464) - Homo sapiens (Human)	1499	52	1.19	115	26264	2+	2291.15	0.013	5.674	1	K.AFLEVNEEGSEAAASTAVVIAGR.S
12	1	UPS1_UPS2|P01008ups|ANT3_HUMAN_UPS	49039.1	0.75		Antithrombin-III (Chain 33-464) - Homo sapiens (Human)	1499	52	1.19	115	26283	3+	2291.15	1.024	10.4751	1	K.AFLEVNEEGSEAAASTAVVIAGR.S
12	1	UPS1_UPS2|P01008ups|ANT3_HUMAN_UPS	49039.1	0.75		Antithrombin-III (Chain 33-464) - Homo sapiens (Human)	1499	52	1.19	115	26440	2+	2291.15	0.008	3.49169	1	K.AFLEVNEEGSEAAASTAVVIAGR.S
12	1	UPS1_UPS2|P01008ups|ANT3_HUMAN_UPS	49039.1	0.75		Antithrombin-III (Chain 33-464) - Homo sapiens (Human)	1499	52	1.19	115	26460	3+	2291.15	0.007	3.05523	1	K.AFLEVNEEGSEAAASTAVVIAGR.S
12	1	UPS1_UPS2|P01008ups|ANT3_HUMAN_UPS	49039.1	0.75		Antithrombin-III (Chain 33-464) - Homo sapiens (Human)	1499	52	1.19	115	26628	2+	2291.15	0.012	5.23754	1	K.AFLEVNEEGSEAAASTAVVIAGR.S
12	1	UPS1_UPS2|P01008ups|ANT3_HUMAN_UPS	49039.1	0.75		Antithrombin-III (Chain 33-464) - Homo sapiens (Human)	1499	52	1.19	115	26646	3+	2291.15	0.011	4.80108	1	K.AFLEVNEEGSEAAASTAVVIAGR.S
12	1	UPS1_UPS2|P01008ups|ANT3_HUMAN_UPS	49039.1	0.75		Antithrombin-III (Chain 33-464) - Homo sapiens (Human)	1499	52	1.19	115	26767	3+	3080.7	0.013	4.21983	1	R.VAEGTQVLELPFKGDDITMVLILPKPEK.S
12	1	UPS1_UPS2|P01008ups|ANT3_HUMAN_UPS	49039.1	0.75		Antithrombin-III (Chain 33-464) - Homo sapiens (Human)	1499	52	1.19	115	26812	2+	2291.15	0.01	4.36462	1	K.AFLEVNEEGSEAAASTAVVIAGR.S
12	1	UPS1_UPS2|P01008ups|ANT3_HUMAN_UPS	49039.1	0.75		Antithrombin-III (Chain 33-464) - Homo sapiens (Human)	1499	52	1.19	115	26833	3+	2291.15	0.009	3.92816	0.9999	K.AFLEVNEEGSEAAASTAVVIAGR.S
12	1	UPS1_UPS2|P01008ups|ANT3_HUMAN_UPS	49039.1	0.75		Antithrombin-III (Chain 33-464) - Homo sapiens (Human)	1499	52	1.19	115	26954	3+	3080.7	0.016	5.19363	0.9983	R.VAEGTQVLELPFKGDDITMVLILPKPEK.S
12	1	UPS1_UPS2|P01008ups|ANT3_HUMAN_UPS	49039.1	0.75		Antithrombin-III (Chain 33-464) - Homo sapiens (Human)	1499	52	1.19	115	27004	2+	2291.15	0.011	4.80108	1	K.AFLEVNEEGSEAAASTAVVIAGR.S
12	1	UPS1_UPS2|P01008ups|ANT3_HUMAN_UPS	49039.1	0.75		Antithrombin-III (Chain 33-464) - Homo sapiens (Human)	1499	52	1.19	115	27022	3+	2291.15	0.015	6.54693	1	K.AFLEVNEEGSEAAASTAVVIAGR.S
12	1	UPS1_UPS2|P01008ups|ANT3_HUMAN_UPS	49039.1	0.75		Antithrombin-III (Chain 33-464) - Homo sapiens (Human)	1499	52	1.19	115	27024	2+	3080.7	0.015	4.86903	0.9999	R.VAEGTQVLELPFKGDDITMVLILPKPEK.S
12	1	UPS1_UPS2|P01008ups|ANT3_HUMAN_UPS	49039.1	0.75		Antithrombin-III (Chain 33-464) - Homo sapiens (Human)	1499	52	1.19	115	27130	3+	3080.7	0.015	4.86903	0.9999	R.VAEGTQVLELPFKGDDITMVLILPKPEK.S
12	1	UPS1_UPS2|P01008ups|ANT3_HUMAN_UPS	49039.1	0.75		Antithrombin-III (Chain 33-464) - Homo sapiens (Human)	1499	52	1.19	115	27182	2+	2291.15	0.011	4.80108	1	K.AFLEVNEEGSEAAASTAVVIAGR.S
12	1	UPS1_UPS2|P01008ups|ANT3_HUMAN_UPS	49039.1	0.75		Antithrombin-III (Chain 33-464) - Homo sapiens (Human)	1499	52	1.19	115	27198	3+	2291.15	0.01	4.36462	1	K.AFLEVNEEGSEAAASTAVVIAGR.S
12	1	UPS1_UPS2|P01008ups|ANT3_HUMAN_UPS	49039.1	0.75		Antithrombin-III (Chain 33-464) - Homo sapiens (Human)	1499	52	1.19	115	27353	2+	2291.15	0.005	2.18231	1	K.AFLEVNEEGSEAAASTAVVIAGR.S
12	1	UPS1_UPS2|P01008ups|ANT3_HUMAN_UPS	49039.1	0.75		Antithrombin-III (Chain 33-464) - Homo sapiens (Human)	1499	52	1.19	115	27375	3+	2291.15	0.011	4.80108	1	K.AFLEVNEEGSEAAASTAVVIAGR.S
12	1	UPS1_UPS2|P01008ups|ANT3_HUMAN_UPS	49039.1	0.75		Antithrombin-III (Chain 33-464) - Homo sapiens (Human)	1499	52	1.19	115	27527	2+	2291.15	0.013	5.674	1	K.AFLEVNEEGSEAAASTAVVIAGR.S
12	1	UPS1_UPS2|P01008ups|ANT3_HUMAN_UPS	49039.1	0.75		Antithrombin-III (Chain 33-464) - Homo sapiens (Human)	1499	52	1.19	115	27703	2+	2291.15	0.013	5.674	1	K.AFLEVNEEGSEAAASTAVVIAGR.S
12	1	UPS1_UPS2|P01008ups|ANT3_HUMAN_UPS	49039.1	0.75		Antithrombin-III (Chain 33-464) - Homo sapiens (Human)	1499	52	1.19	115	27757	3+	2291.15	0.012	5.23754	1	K.AFLEVNEEGSEAAASTAVVIAGR.S
12	1	UPS1_UPS2|P01008ups|ANT3_HUMAN_UPS	49039.1	0.75		Antithrombin-III (Chain 33-464) - Homo sapiens (Human)	1499	52	1.19	115	27917	3+	1668.92	0.011	6.59107	0.9612	K.GDDITMVLILPKPEK.S
12	1	UPS1_UPS2|P01008ups|ANT3_HUMAN_UPS	49039.1	0.75		Antithrombin-III (Chain 33-464) - Homo sapiens (Human)	1499	52	1.19	115	27934	3+	2291.15	0.013	5.674	1	K.AFLEVNEEGSEAAASTAVVIAGR.S
12	1	UPS1_UPS2|P01008ups|ANT3_HUMAN_UPS	49039.1	0.75		Antithrombin-III (Chain 33-464) - Homo sapiens (Human)	1499	52	1.19	115	28034	2+	2291.15	0.01	4.36462	1	K.AFLEVNEEGSEAAASTAVVIAGR.S
12	1	UPS1_UPS2|P01008ups|ANT3_HUMAN_UPS	49039.1	0.75		Antithrombin-III (Chain 33-464) - Homo sapiens (Human)	1499	52	1.19	115	28093	3+	1668.92	0.005	2.99594	0.9972	K.GDDITMVLILPKPEK.S
12	1	UPS1_UPS2|P01008ups|ANT3_HUMAN_UPS	49039.1	0.75		Antithrombin-III (Chain 33-464) - Homo sapiens (Human)	1499	52	1.19	115	28109	3+	2291.15	0.009	3.92816	1	K.AFLEVNEEGSEAAASTAVVIAGR.S
12	1	UPS1_UPS2|P01008ups|ANT3_HUMAN_UPS	49039.1	0.75		Antithrombin-III (Chain 33-464) - Homo sapiens (Human)	1499	52	1.19	115	28211	2+	2291.15	0.007	3.05523	1	K.AFLEVNEEGSEAAASTAVVIAGR.S
12	1	UPS1_UPS2|P01008ups|ANT3_HUMAN_UPS	49039.1	0.75		Antithrombin-III (Chain 33-464) - Homo sapiens (Human)	1499	52	1.19	115	28294	2+	1371.75	0.009	6.56098	0.9997	R.E^VPLNTIIFMGR.V
12	1	UPS1_UPS2|P01008ups|ANT3_HUMAN_UPS	49039.1	0.75		Antithrombin-III (Chain 33-464) - Homo sapiens (Human)	1499	52	1.19	115	28329	3+	2291.15	0.011	4.80108	1	K.AFLEVNEEGSEAAASTAVVIAGR.S
12	1	UPS1_UPS2|P01008ups|ANT3_HUMAN_UPS	49039.1	0.75		Antithrombin-III (Chain 33-464) - Homo sapiens (Human)	1499	52	1.19	115	28385	2+	2291.15	0.011	4.80108	1	K.AFLEVNEEGSEAAASTAVVIAGR.S
12	1	UPS1_UPS2|P01008ups|ANT3_HUMAN_UPS	49039.1	0.75		Antithrombin-III (Chain 33-464) - Homo sapiens (Human)	1499	52	1.19	115	28460	2+	1371.75	0.007	5.10299	1	R.E^VPLNTIIFMGR.V
12	1	UPS1_UPS2|P01008ups|ANT3_HUMAN_UPS	49039.1	0.75		Antithrombin-III (Chain 33-464) - Homo sapiens (Human)	1499	52	1.19	115	28469	3+	1668.92	0.012	7.19026	0.8601	K.GDDITMVLILPKPEK.S
12	1	UPS1_UPS2|P01008ups|ANT3_HUMAN_UPS	49039.1	0.75		Antithrombin-III (Chain 33-464) - Homo sapiens (Human)	1499	52	1.19	115	28505	3+	2291.15	0.011	4.80108	1	K.AFLEVNEEGSEAAASTAVVIAGR.S
12	1	UPS1_UPS2|P01008ups|ANT3_HUMAN_UPS	49039.1	0.75		Antithrombin-III (Chain 33-464) - Homo sapiens (Human)	1499	52	1.19	115	28549	3+	2315.12	1.023	9.93468	0.9826	K.NDNDNIFLSPLSISTAFAM"TK.L
12	1	UPS1_UPS2|P01008ups|ANT3_HUMAN_UPS	49039.1	0.75		Antithrombin-III (Chain 33-464) - Homo sapiens (Human)	1499	52	1.19	115	28571	2+	2291.15	0.012	5.23754	1	K.AFLEVNEEGSEAAASTAVVIAGR.S
12	1	UPS1_UPS2|P01008ups|ANT3_HUMAN_UPS	49039.1	0.75		Antithrombin-III (Chain 33-464) - Homo sapiens (Human)	1499	52	1.19	115	28693	3+	2291.15	0.012	5.23754	1	K.AFLEVNEEGSEAAASTAVVIAGR.S
12	1	UPS1_UPS2|P01008ups|ANT3_HUMAN_UPS	49039.1	0.75		Antithrombin-III (Chain 33-464) - Homo sapiens (Human)	1499	52	1.19	115	28869	3+	2291.15	0.013	5.674	1	K.AFLEVNEEGSEAAASTAVVIAGR.S
12	1	UPS1_UPS2|P01008ups|ANT3_HUMAN_UPS	49039.1	0.75		Antithrombin-III (Chain 33-464) - Homo sapiens (Human)	1499	52	1.19	115	28960	2+	2291.15	1.022	9.60216	1	K.AFLEVNEEGSEAAASTAVVIAGR.S
12	1	UPS1_UPS2|P01008ups|ANT3_HUMAN_UPS	49039.1	0.75		Antithrombin-III (Chain 33-464) - Homo sapiens (Human)	1499	52	1.19	115	29053	3+	2291.15	0.012	5.23754	1	K.AFLEVNEEGSEAAASTAVVIAGR.S
12	1	UPS1_UPS2|P01008ups|ANT3_HUMAN_UPS	49039.1	0.75		Antithrombin-III (Chain 33-464) - Homo sapiens (Human)	1499	52	1.19	115	29130	2+	2291.15	0.013	5.674	1	K.AFLEVNEEGSEAAASTAVVIAGR.S
12	1	UPS1_UPS2|P01008ups|ANT3_HUMAN_UPS	49039.1	0.75		Antithrombin-III (Chain 33-464) - Homo sapiens (Human)	1499	52	1.19	115	29220	2+	1883.94	0.99	5.30802	0.9346	K.LGAC'NDTLQQLMEVFK.F	22505990	30892444
12	1	UPS1_UPS2|P01008ups|ANT3_HUMAN_UPS	49039.1	0.75		Antithrombin-III (Chain 33-464) - Homo sapiens (Human)	1499	52	1.19	115	29229	3+	2291.15	0.013	5.674	1	K.AFLEVNEEGSEAAASTAVVIAGR.S
12	1	UPS1_UPS2|P01008ups|ANT3_HUMAN_UPS	49039.1	0.75		Antithrombin-III (Chain 33-464) - Homo sapiens (Human)	1499	52	1.19	115	29308	2+	2291.15	0.012	5.23754	1	K.AFLEVNEEGSEAAASTAVVIAGR.S
12	1	UPS1_UPS2|P01008ups|ANT3_HUMAN_UPS	49039.1	0.75		Antithrombin-III (Chain 33-464) - Homo sapiens (Human)	1499	52	1.19	115	29407	3+	2291.15	0.009	3.92816	1	K.AFLEVNEEGSEAAASTAVVIAGR.S
12	1	UPS1_UPS2|P01008ups|ANT3_HUMAN_UPS	49039.1	0.75		Antithrombin-III (Chain 33-464) - Homo sapiens (Human)	1499	52	1.19	115	29484	2+	2291.15	0.012	5.23754	1	K.AFLEVNEEGSEAAASTAVVIAGR.S
12	1	UPS1_UPS2|P01008ups|ANT3_HUMAN_UPS	49039.1	0.75		Antithrombin-III (Chain 33-464) - Homo sapiens (Human)	1499	52	1.19	115	29582	3+	2291.15	0.013	5.674	1	K.AFLEVNEEGSEAAASTAVVIAGR.S
12	1	UPS1_UPS2|P01008ups|ANT3_HUMAN_UPS	49039.1	0.75		Antithrombin-III (Chain 33-464) - Homo sapiens (Human)	1499	52	1.19	115	29653	3+	1668.92	1.014	8.38864	0.9428	K.GDDITMVLILPKPEK.S
12	1	UPS1_UPS2|P01008ups|ANT3_HUMAN_UPS	49039.1	0.75		Antithrombin-III (Chain 33-464) - Homo sapiens (Human)	1499	52	1.19	115	29660	2+	2291.15	0.012	5.23754	1	K.AFLEVNEEGSEAAASTAVVIAGR.S
12	1	UPS1_UPS2|P01008ups|ANT3_HUMAN_UPS	49039.1	0.75		Antithrombin-III (Chain 33-464) - Homo sapiens (Human)	1499	52	1.19	115	29758	3+	2291.15	0.011	4.80108	1	K.AFLEVNEEGSEAAASTAVVIAGR.S
12	1	UPS1_UPS2|P01008ups|ANT3_HUMAN_UPS	49039.1	0.75		Antithrombin-III (Chain 33-464) - Homo sapiens (Human)	1499	52	1.19	115	29833	2+	2291.15	0.01	4.36462	1	K.AFLEVNEEGSEAAASTAVVIAGR.S
12	1	UPS1_UPS2|P01008ups|ANT3_HUMAN_UPS	49039.1	0.75		Antithrombin-III (Chain 33-464) - Homo sapiens (Human)	1499	52	1.19	115	29892	2+	2299.13	1.009	3.91453	0.9969	K.NDNDNIFLSPLSISTAFAMTK.L
12	1	UPS1_UPS2|P01008ups|ANT3_HUMAN_UPS	49039.1	0.75		Antithrombin-III (Chain 33-464) - Homo sapiens (Human)	1499	52	1.19	115	29995	2+	2178.06	2	0	0.9813	K.SLTFNETYQDISELVYGAK.L
12	1	UPS1_UPS2|P01008ups|ANT3_HUMAN_UPS	49039.1	0.75		Antithrombin-III (Chain 33-464) - Homo sapiens (Human)	1499	52	1.19	115	30010	2+	2291.15	0.014	6.11047	1	K.AFLEVNEEGSEAAASTAVVIAGR.S
12	1	UPS1_UPS2|P01008ups|ANT3_HUMAN_UPS	49039.1	0.75		Antithrombin-III (Chain 33-464) - Homo sapiens (Human)	1499	52	1.19	115	30064	2+	2299.13	0.013	5.65432	1	K.NDNDNIFLSPLSISTAFAMTK.L
12	1	UPS1_UPS2|P01008ups|ANT3_HUMAN_UPS	49039.1	0.75		Antithrombin-III (Chain 33-464) - Homo sapiens (Human)	1499	52	1.19	115	30075	3+	2299.13	0.014	6.08927	1	K.NDNDNIFLSPLSISTAFAMTK.L
12	1	UPS1_UPS2|P01008ups|ANT3_HUMAN_UPS	49039.1	0.75		Antithrombin-III (Chain 33-464) - Homo sapiens (Human)	1499	52	1.19	115	30165	2+	2178.06	1.993	3.21387	0.9897	K.SLTFNETYQDISELVYGAK.L
12	1	UPS1_UPS2|P01008ups|ANT3_HUMAN_UPS	49039.1	0.75		Antithrombin-III (Chain 33-464) - Homo sapiens (Human)	1499	52	1.19	115	30186	3+	2291.15	0.013	5.674	1	K.AFLEVNEEGSEAAASTAVVIAGR.S
12	1	UPS1_UPS2|P01008ups|ANT3_HUMAN_UPS	49039.1	0.75		Antithrombin-III (Chain 33-464) - Homo sapiens (Human)	1499	52	1.19	115	30188	2+	2291.15	0.013	5.674	1	K.AFLEVNEEGSEAAASTAVVIAGR.S
12	1	UPS1_UPS2|P01008ups|ANT3_HUMAN_UPS	49039.1	0.75		Antithrombin-III (Chain 33-464) - Homo sapiens (Human)	1499	52	1.19	115	30240	2+	2299.13	0.014	6.08927	1	K.NDNDNIFLSPLSISTAFAMTK.L
12	1	UPS1_UPS2|P01008ups|ANT3_HUMAN_UPS	49039.1	0.75		Antithrombin-III (Chain 33-464) - Homo sapiens (Human)	1499	52	1.19	115	30251	3+	2299.13	0.014	6.08927	1	K.NDNDNIFLSPLSISTAFAMTK.L
12	1	UPS1_UPS2|P01008ups|ANT3_HUMAN_UPS	49039.1	0.75		Antithrombin-III (Chain 33-464) - Homo sapiens (Human)	1499	52	1.19	115	30362	3+	2291.15	1.024	10.4751	1	K.AFLEVNEEGSEAAASTAVVIAGR.S
12	1	UPS1_UPS2|P01008ups|ANT3_HUMAN_UPS	49039.1	0.75		Antithrombin-III (Chain 33-464) - Homo sapiens (Human)	1499	52	1.19	115	30365	2+	2291.15	0.02	8.72924	1	K.AFLEVNEEGSEAAASTAVVIAGR.S
12	1	UPS1_UPS2|P01008ups|ANT3_HUMAN_UPS	49039.1	0.75		Antithrombin-III (Chain 33-464) - Homo sapiens (Human)	1499	52	1.19	115	30416	2+	2299.13	0.999	0.434948	0.9976	K.NDNDNIFLSPLSISTAFAMTK.L
12	1	UPS1_UPS2|P01008ups|ANT3_HUMAN_UPS	49039.1	0.75		Antithrombin-III (Chain 33-464) - Homo sapiens (Human)	1499	52	1.19	115	30551	3+	2291.15	0.012	5.23754	1	K.AFLEVNEEGSEAAASTAVVIAGR.S
12	1	UPS1_UPS2|P01008ups|ANT3_HUMAN_UPS	49039.1	0.75		Antithrombin-III (Chain 33-464) - Homo sapiens (Human)	1499	52	1.19	115	30559	2+	2291.15	0.013	5.674	1	K.AFLEVNEEGSEAAASTAVVIAGR.S
12	1	UPS1_UPS2|P01008ups|ANT3_HUMAN_UPS	49039.1	0.75		Antithrombin-III (Chain 33-464) - Homo sapiens (Human)	1499	52	1.19	115	30604	3+	2299.13	0.997	1.30484	0.9608	K.NDNDNIFLSPLSISTAFAMTK.L
12	1	UPS1_UPS2|P01008ups|ANT3_HUMAN_UPS	49039.1	0.75		Antithrombin-III (Chain 33-464) - Homo sapiens (Human)	1499	52	1.19	115	30726	3+	2291.15	0.013	5.674	1	K.AFLEVNEEGSEAAASTAVVIAGR.S
12	1	UPS1_UPS2|P01008ups|ANT3_HUMAN_UPS	49039.1	0.75		Antithrombin-III (Chain 33-464) - Homo sapiens (Human)	1499	52	1.19	115	30735	2+	2291.15	0.018	7.85631	1	K.AFLEVNEEGSEAAASTAVVIAGR.S
12	1	UPS1_UPS2|P01008ups|ANT3_HUMAN_UPS	49039.1	0.75		Antithrombin-III (Chain 33-464) - Homo sapiens (Human)	1499	52	1.19	115	30900	3+	2291.15	0.013	5.674	1	K.AFLEVNEEGSEAAASTAVVIAGR.S
12	1	UPS1_UPS2|P01008ups|ANT3_HUMAN_UPS	49039.1	0.75		Antithrombin-III (Chain 33-464) - Homo sapiens (Human)	1499	52	1.19	115	30913	2+	2291.15	1.022	9.60216	1	K.AFLEVNEEGSEAAASTAVVIAGR.S
12	1	UPS1_UPS2|P01008ups|ANT3_HUMAN_UPS	49039.1	0.75		Antithrombin-III (Chain 33-464) - Homo sapiens (Human)	1499	52	1.19	115	31076	3+	2291.15	0.011	4.80108	1	K.AFLEVNEEGSEAAASTAVVIAGR.S
12	1	UPS1_UPS2|P01008ups|ANT3_HUMAN_UPS	49039.1	0.75		Antithrombin-III (Chain 33-464) - Homo sapiens (Human)	1499	52	1.19	115	31088	2+	2291.15	0.014	6.11047	1	K.AFLEVNEEGSEAAASTAVVIAGR.S
12	1	UPS1_UPS2|P01008ups|ANT3_HUMAN_UPS	49039.1	0.75		Antithrombin-III (Chain 33-464) - Homo sapiens (Human)	1499	52	1.19	115	31144	3+	2299.13	1.003	1.30484	0.9865	K.NDNDNIFLSPLSISTAFAMTK.L
12	1	UPS1_UPS2|P01008ups|ANT3_HUMAN_UPS	49039.1	0.75		Antithrombin-III (Chain 33-464) - Homo sapiens (Human)	1499	52	1.19	115	31177	2+	2299.13	1.007	3.04463	0.6577	K.NDNDNIFLSPLSISTAFAMTK.L
12	1	UPS1_UPS2|P01008ups|ANT3_HUMAN_UPS	49039.1	0.75		Antithrombin-III (Chain 33-464) - Homo sapiens (Human)	1499	52	1.19	115	31252	3+	2291.15	0.012	5.23754	1	K.AFLEVNEEGSEAAASTAVVIAGR.S
12	1	UPS1_UPS2|P01008ups|ANT3_HUMAN_UPS	49039.1	0.75		Antithrombin-III (Chain 33-464) - Homo sapiens (Human)	1499	52	1.19	115	31266	2+	2291.15	0.015	6.54693	1	K.AFLEVNEEGSEAAASTAVVIAGR.S
12	1	UPS1_UPS2|P01008ups|ANT3_HUMAN_UPS	49039.1	0.75		Antithrombin-III (Chain 33-464) - Homo sapiens (Human)	1499	52	1.19	115	31429	3+	2291.15	0.015	6.54693	1	K.AFLEVNEEGSEAAASTAVVIAGR.S
12	1	UPS1_UPS2|P01008ups|ANT3_HUMAN_UPS	49039.1	0.75		Antithrombin-III (Chain 33-464) - Homo sapiens (Human)	1499	52	1.19	115	31442	2+	2291.15	0.012	5.23754	1	K.AFLEVNEEGSEAAASTAVVIAGR.S
12	1	UPS1_UPS2|P01008ups|ANT3_HUMAN_UPS	49039.1	0.75		Antithrombin-III (Chain 33-464) - Homo sapiens (Human)	1499	52	1.19	115	31604	3+	2291.15	0.015	6.54693	1	K.AFLEVNEEGSEAAASTAVVIAGR.S
12	1	UPS1_UPS2|P01008ups|ANT3_HUMAN_UPS	49039.1	0.75		Antithrombin-III (Chain 33-464) - Homo sapiens (Human)	1499	52	1.19	115	31780	3+	2291.15	0.014	6.11047	1	K.AFLEVNEEGSEAAASTAVVIAGR.S
12	1	UPS1_UPS2|P01008ups|ANT3_HUMAN_UPS	49039.1	0.75		Antithrombin-III (Chain 33-464) - Homo sapiens (Human)	1499	52	1.19	115	31858	2+	2299.13	0.993	3.04463	0.9477	K.NDNDNIFLSPLSISTAFAMTK.L
12	1	UPS1_UPS2|P01008ups|ANT3_HUMAN_UPS	49039.1	0.75		Antithrombin-III (Chain 33-464) - Homo sapiens (Human)	1499	52	1.19	115	31956	3+	2291.15	0.012	5.23754	1	K.AFLEVNEEGSEAAASTAVVIAGR.S
12	1	UPS1_UPS2|P01008ups|ANT3_HUMAN_UPS	49039.1	0.75		Antithrombin-III (Chain 33-464) - Homo sapiens (Human)	1499	52	1.19	115	32033	2+	2299.13	0.995	2.17474	0.9884	K.NDNDNIFLSPLSISTAFAMTK.L
12	1	UPS1_UPS2|P01008ups|ANT3_HUMAN_UPS	49039.1	0.75		Antithrombin-III (Chain 33-464) - Homo sapiens (Human)	1499	52	1.19	115	32133	3+	2291.15	0.012	5.23754	1	K.AFLEVNEEGSEAAASTAVVIAGR.S
12	1	UPS1_UPS2|P01008ups|ANT3_HUMAN_UPS	49039.1	0.75		Antithrombin-III (Chain 33-464) - Homo sapiens (Human)	1499	52	1.19	115	32156	2+	2291.15	0.01	4.36462	1	K.AFLEVNEEGSEAAASTAVVIAGR.S
12	1	UPS1_UPS2|P01008ups|ANT3_HUMAN_UPS	49039.1	0.75		Antithrombin-III (Chain 33-464) - Homo sapiens (Human)	1499	52	1.19	115	32209	2+	2299.13	1.986	6.08927	0.9476	K.NDNDNIFLSPLSISTAFAMTK.L
12	1	UPS1_UPS2|P01008ups|ANT3_HUMAN_UPS	49039.1	0.75		Antithrombin-III (Chain 33-464) - Homo sapiens (Human)	1499	52	1.19	115	32310	3+	2291.15	0.012	5.23754	1	K.AFLEVNEEGSEAAASTAVVIAGR.S
12	1	UPS1_UPS2|P01008ups|ANT3_HUMAN_UPS	49039.1	0.75		Antithrombin-III (Chain 33-464) - Homo sapiens (Human)	1499	52	1.19	115	32485	3+	2291.15	0.017	7.41985	1	K.AFLEVNEEGSEAAASTAVVIAGR.S
12	1	UPS1_UPS2|P01008ups|ANT3_HUMAN_UPS	49039.1	0.75		Antithrombin-III (Chain 33-464) - Homo sapiens (Human)	1499	52	1.19	115	32660	3+	2291.15	0.017	7.41985	1	K.AFLEVNEEGSEAAASTAVVIAGR.S
12	1	UPS1_UPS2|P01008ups|ANT3_HUMAN_UPS	49039.1	0.75		Antithrombin-III (Chain 33-464) - Homo sapiens (Human)	1499	52	1.19	115	32696	2+	2291.15	0.016	6.98339	1	K.AFLEVNEEGSEAAASTAVVIAGR.S
12	1	UPS1_UPS2|P01008ups|ANT3_HUMAN_UPS	49039.1	0.75		Antithrombin-III (Chain 33-464) - Homo sapiens (Human)	1499	52	1.19	115	32837	3+	2291.15	0.014	6.11047	1	K.AFLEVNEEGSEAAASTAVVIAGR.S
12	1	UPS1_UPS2|P01008ups|ANT3_HUMAN_UPS	49039.1	0.75		Antithrombin-III (Chain 33-464) - Homo sapiens (Human)	1499	52	1.19	115	32869	2+	2291.15	0.01	4.36462	1	K.AFLEVNEEGSEAAASTAVVIAGR.S
12	1	UPS1_UPS2|P01008ups|ANT3_HUMAN_UPS	49039.1	0.75		Antithrombin-III (Chain 33-464) - Homo sapiens (Human)	1499	52	1.19	115	33012	3+	2291.15	0.012	5.23754	1	K.AFLEVNEEGSEAAASTAVVIAGR.S
12	1	UPS1_UPS2|P01008ups|ANT3_HUMAN_UPS	49039.1	0.75		Antithrombin-III (Chain 33-464) - Homo sapiens (Human)	1499	52	1.19	115	33047	2+	2291.15	0.006	2.61877	1	K.AFLEVNEEGSEAAASTAVVIAGR.S
12	1	UPS1_UPS2|P01008ups|ANT3_HUMAN_UPS	49039.1	0.75		Antithrombin-III (Chain 33-464) - Homo sapiens (Human)	1499	52	1.19	115	33188	3+	2291.15	0.013	5.674	1	K.AFLEVNEEGSEAAASTAVVIAGR.S
12	1	UPS1_UPS2|P01008ups|ANT3_HUMAN_UPS	49039.1	0.75		Antithrombin-III (Chain 33-464) - Homo sapiens (Human)	1499	52	1.19	115	33224	2+	2291.15	0.009	3.92816	1	K.AFLEVNEEGSEAAASTAVVIAGR.S
12	1	UPS1_UPS2|P01008ups|ANT3_HUMAN_UPS	49039.1	0.75		Antithrombin-III (Chain 33-464) - Homo sapiens (Human)	1499	52	1.19	115	33364	3+	2291.15	0.015	6.54693	1	K.AFLEVNEEGSEAAASTAVVIAGR.S
12	1	UPS1_UPS2|P01008ups|ANT3_HUMAN_UPS	49039.1	0.75		Antithrombin-III (Chain 33-464) - Homo sapiens (Human)	1499	52	1.19	115	33398	2+	2291.15	0.017	7.41985	1	K.AFLEVNEEGSEAAASTAVVIAGR.S
12	1	UPS1_UPS2|P01008ups|ANT3_HUMAN_UPS	49039.1	0.75		Antithrombin-III (Chain 33-464) - Homo sapiens (Human)	1499	52	1.19	115	33594	2+	2291.15	0.013	5.674	1	K.AFLEVNEEGSEAAASTAVVIAGR.S
12	1	UPS1_UPS2|P01008ups|ANT3_HUMAN_UPS	49039.1	0.75		Antithrombin-III (Chain 33-464) - Homo sapiens (Human)	1499	52	1.19	115	33871	2+	2291.15	0.011	4.80108	1	K.AFLEVNEEGSEAAASTAVVIAGR.S
12	1	UPS1_UPS2|P01008ups|ANT3_HUMAN_UPS	49039.1	0.75		Antithrombin-III (Chain 33-464) - Homo sapiens (Human)	1499	52	1.19	115	33947	3+	2291.15	0.012	5.23754	1	K.AFLEVNEEGSEAAASTAVVIAGR.S
12	1	UPS1_UPS2|P01008ups|ANT3_HUMAN_UPS	49039.1	0.75		Antithrombin-III (Chain 33-464) - Homo sapiens (Human)	1499	52	1.19	115	34046	2+	2291.15	0.01	4.36462	1	K.AFLEVNEEGSEAAASTAVVIAGR.S
12	1	UPS1_UPS2|P01008ups|ANT3_HUMAN_UPS	49039.1	0.75		Antithrombin-III (Chain 33-464) - Homo sapiens (Human)	1499	52	1.19	115	34122	3+	2291.15	0.015	6.54693	1	K.AFLEVNEEGSEAAASTAVVIAGR.S
12	1	UPS1_UPS2|P01008ups|ANT3_HUMAN_UPS	49039.1	0.75		Antithrombin-III (Chain 33-464) - Homo sapiens (Human)	1499	52	1.19	115	34219	2+	2291.15	0.017	7.41985	1	K.AFLEVNEEGSEAAASTAVVIAGR.S
12	1	UPS1_UPS2|P01008ups|ANT3_HUMAN_UPS	49039.1	0.75		Antithrombin-III (Chain 33-464) - Homo sapiens (Human)	1499	52	1.19	115	34303	3+	2291.15	0.011	4.80108	1	K.AFLEVNEEGSEAAASTAVVIAGR.S
12	1	UPS1_UPS2|P01008ups|ANT3_HUMAN_UPS	49039.1	0.75		Antithrombin-III (Chain 33-464) - Homo sapiens (Human)	1499	52	1.19	115	34326	3+	1668.92	0.012	7.19026	0.9852	K.GDDITMVLILPKPEK.S
12	1	UPS1_UPS2|P01008ups|ANT3_HUMAN_UPS	49039.1	0.75		Antithrombin-III (Chain 33-464) - Homo sapiens (Human)	1499	52	1.19	115	34389	2+	2291.15	0.015	6.54693	1	K.AFLEVNEEGSEAAASTAVVIAGR.S
12	1	UPS1_UPS2|P01008ups|ANT3_HUMAN_UPS	49039.1	0.75		Antithrombin-III (Chain 33-464) - Homo sapiens (Human)	1499	52	1.19	115	34428	2+	1430.79	1.39	272.577	0.9995	R.VAEGTQVLELPFK.G
12	1	UPS1_UPS2|P01008ups|ANT3_HUMAN_UPS	49039.1	0.75		Antithrombin-III (Chain 33-464) - Homo sapiens (Human)	1499	52	1.19	115	34477	3+	2291.15	0.014	6.11047	1	K.AFLEVNEEGSEAAASTAVVIAGR.S
12	1	UPS1_UPS2|P01008ups|ANT3_HUMAN_UPS	49039.1	0.75		Antithrombin-III (Chain 33-464) - Homo sapiens (Human)	1499	52	1.19	115	34498	3+	3082.49	0.017	5.51502	0.6901	K.ELTPEVLQEWLDELEEM"MLVVHMPR.F
12	1	UPS1_UPS2|P01008ups|ANT3_HUMAN_UPS	49039.1	0.75		Antithrombin-III (Chain 33-464) - Homo sapiens (Human)	1499	52	1.19	115	34506	2+	3082.49	1.02	6.48825	0.9999	K.ELTPEVLQEWLDELEEM"MLVVHMPR.F
12	1	UPS1_UPS2|P01008ups|ANT3_HUMAN_UPS	49039.1	0.75		Antithrombin-III (Chain 33-464) - Homo sapiens (Human)	1499	52	1.19	115	34522	3+	2804.57	0.998	0.713122	0.9617	R.ITDVIPSEAINELTVLVLVNTIYFK.G
12	1	UPS1_UPS2|P01008ups|ANT3_HUMAN_UPS	49039.1	0.75		Antithrombin-III (Chain 33-464) - Homo sapiens (Human)	1499	52	1.19	115	34525	2+	2804.57	0.999	0.356561	0.9439	R.ITDVIPSEAINELTVLVLVNTIYFK.G
12	1	UPS1_UPS2|P01008ups|ANT3_HUMAN_UPS	49039.1	0.75		Antithrombin-III (Chain 33-464) - Homo sapiens (Human)	1499	52	1.19	115	34531	2+	3066.5	1.015	4.89157	1	K.ELTPEVLQEWLDELEEMMLVVHMPR.F
12	1	UPS1_UPS2|P01008ups|ANT3_HUMAN_UPS	49039.1	0.75		Antithrombin-III (Chain 33-464) - Homo sapiens (Human)	1499	52	1.19	115	34602	2+	2291.15	0.014	6.11047	1	K.AFLEVNEEGSEAAASTAVVIAGR.S
12	1	UPS1_UPS2|P01008ups|ANT3_HUMAN_UPS	49039.1	0.75		Antithrombin-III (Chain 33-464) - Homo sapiens (Human)	1499	52	1.19	115	34674	3+	2291.15	0.012	5.23754	1	K.AFLEVNEEGSEAAASTAVVIAGR.S
12	1	UPS1_UPS2|P01008ups|ANT3_HUMAN_UPS	49039.1	0.75		Antithrombin-III (Chain 33-464) - Homo sapiens (Human)	1499	52	1.19	115	34718	3+	2804.57	0.01	3.56561	0.9999	R.ITDVIPSEAINELTVLVLVNTIYFK.G
12	1	UPS1_UPS2|P01008ups|ANT3_HUMAN_UPS	49039.1	0.75		Antithrombin-III (Chain 33-464) - Homo sapiens (Human)	1499	52	1.19	115	34719	2+	2804.57	0.01	3.56561	1	R.ITDVIPSEAINELTVLVLVNTIYFK.G
12	1	UPS1_UPS2|P01008ups|ANT3_HUMAN_UPS	49039.1	0.75		Antithrombin-III (Chain 33-464) - Homo sapiens (Human)	1499	52	1.19	115	34757	2+	1668.92	0.006	3.59513	0.9999	K.GDDITMVLILPKPEK.S
12	1	UPS1_UPS2|P01008ups|ANT3_HUMAN_UPS	49039.1	0.75		Antithrombin-III (Chain 33-464) - Homo sapiens (Human)	1499	52	1.19	115	34785	2+	2291.15	0.01	4.36462	1	K.AFLEVNEEGSEAAASTAVVIAGR.S
12	1	UPS1_UPS2|P01008ups|ANT3_HUMAN_UPS	49039.1	0.75		Antithrombin-III (Chain 33-464) - Homo sapiens (Human)	1499	52	1.19	115	34791	3+	3066.5	0.017	5.54378	0.9997	K.ELTPEVLQEWLDELEEMMLVVHMPR.F
12	1	UPS1_UPS2|P01008ups|ANT3_HUMAN_UPS	49039.1	0.75		Antithrombin-III (Chain 33-464) - Homo sapiens (Human)	1499	52	1.19	115	34850	3+	2291.15	0.013	5.674	1	K.AFLEVNEEGSEAAASTAVVIAGR.S
12	1	UPS1_UPS2|P01008ups|ANT3_HUMAN_UPS	49039.1	0.75		Antithrombin-III (Chain 33-464) - Homo sapiens (Human)	1499	52	1.19	115	34883	3+	2804.57	0.015	5.34841	1	R.ITDVIPSEAINELTVLVLVNTIYFK.G
12	1	UPS1_UPS2|P01008ups|ANT3_HUMAN_UPS	49039.1	0.75		Antithrombin-III (Chain 33-464) - Homo sapiens (Human)	1499	52	1.19	115	34885	2+	2804.57	0.015	5.34841	1	R.ITDVIPSEAINELTVLVLVNTIYFK.G
12	1	UPS1_UPS2|P01008ups|ANT3_HUMAN_UPS	49039.1	0.75		Antithrombin-III (Chain 33-464) - Homo sapiens (Human)	1499	52	1.19	115	34938	2+	2291.15	0.011	4.80108	1	K.AFLEVNEEGSEAAASTAVVIAGR.S
12	1	UPS1_UPS2|P01008ups|ANT3_HUMAN_UPS	49039.1	0.75		Antithrombin-III (Chain 33-464) - Homo sapiens (Human)	1499	52	1.19	115	34941	3+	3066.5	0.019	6.19599	0.9957	K.ELTPEVLQEWLDELEEMMLVVHMPR.F
12	1	UPS1_UPS2|P01008ups|ANT3_HUMAN_UPS	49039.1	0.75		Antithrombin-III (Chain 33-464) - Homo sapiens (Human)	1499	52	1.19	115	34990	2+	1668.92	0.008	4.79351	1	K.GDDITMVLILPKPEK.S
12	1	UPS1_UPS2|P01008ups|ANT3_HUMAN_UPS	49039.1	0.75		Antithrombin-III (Chain 33-464) - Homo sapiens (Human)	1499	52	1.19	115	34993	3+	2291.15	0.013	5.674	1	K.AFLEVNEEGSEAAASTAVVIAGR.S
12	1	UPS1_UPS2|P01008ups|ANT3_HUMAN_UPS	49039.1	0.75		Antithrombin-III (Chain 33-464) - Homo sapiens (Human)	1499	52	1.19	115	35011	3+	1668.92	0.007	4.19432	0.9997	K.GDDITMVLILPKPEK.S
12	1	UPS1_UPS2|P01008ups|ANT3_HUMAN_UPS	49039.1	0.75		Antithrombin-III (Chain 33-464) - Homo sapiens (Human)	1499	52	1.19	115	35037	3+	2804.57	0.014	4.99185	1	R.ITDVIPSEAINELTVLVLVNTIYFK.G
12	1	UPS1_UPS2|P01008ups|ANT3_HUMAN_UPS	49039.1	0.75		Antithrombin-III (Chain 33-464) - Homo sapiens (Human)	1499	52	1.19	115	35039	2+	2804.57	0.014	4.99185	1	R.ITDVIPSEAINELTVLVLVNTIYFK.G
12	1	UPS1_UPS2|P01008ups|ANT3_HUMAN_UPS	49039.1	0.75		Antithrombin-III (Chain 33-464) - Homo sapiens (Human)	1499	52	1.19	115	35092	2+	2291.15	0.012	5.23754	1	K.AFLEVNEEGSEAAASTAVVIAGR.S
12	1	UPS1_UPS2|P01008ups|ANT3_HUMAN_UPS	49039.1	0.75		Antithrombin-III (Chain 33-464) - Homo sapiens (Human)	1499	52	1.19	115	35093	3+	3066.5	1.027	8.80483	0.9879	K.ELTPEVLQEWLDELEEMMLVVHMPR.F
12	1	UPS1_UPS2|P01008ups|ANT3_HUMAN_UPS	49039.1	0.75		Antithrombin-III (Chain 33-464) - Homo sapiens (Human)	1499	52	1.19	115	35145	2+	1668.92	0.008	4.79351	1	K.GDDITMVLILPKPEK.S
12	1	UPS1_UPS2|P01008ups|ANT3_HUMAN_UPS	49039.1	0.75		Antithrombin-III (Chain 33-464) - Homo sapiens (Human)	1499	52	1.19	115	35147	3+	2291.15	0.013	5.674	1	K.AFLEVNEEGSEAAASTAVVIAGR.S
12	1	UPS1_UPS2|P01008ups|ANT3_HUMAN_UPS	49039.1	0.75		Antithrombin-III (Chain 33-464) - Homo sapiens (Human)	1499	52	1.19	115	35180	3+	2804.57	0.015	5.34841	0.9996	R.ITDVIPSEAINELTVLVLVNTIYFK.G
12	1	UPS1_UPS2|P01008ups|ANT3_HUMAN_UPS	49039.1	0.75		Antithrombin-III (Chain 33-464) - Homo sapiens (Human)	1499	52	1.19	115	35181	2+	2804.57	0.015	5.34841	1	R.ITDVIPSEAINELTVLVLVNTIYFK.G
12	1	UPS1_UPS2|P01008ups|ANT3_HUMAN_UPS	49039.1	0.75		Antithrombin-III (Chain 33-464) - Homo sapiens (Human)	1499	52	1.19	115	35235	2+	2291.15	0.012	5.23754	1	K.AFLEVNEEGSEAAASTAVVIAGR.S
12	1	UPS1_UPS2|P01008ups|ANT3_HUMAN_UPS	49039.1	0.75		Antithrombin-III (Chain 33-464) - Homo sapiens (Human)	1499	52	1.19	115	35240	3+	3066.5	0.021	6.8482	0.9997	K.ELTPEVLQEWLDELEEMMLVVHMPR.F
12	1	UPS1_UPS2|P01008ups|ANT3_HUMAN_UPS	49039.1	0.75		Antithrombin-III (Chain 33-464) - Homo sapiens (Human)	1499	52	1.19	115	35287	2+	1668.92	0.008	4.79351	0.9996	K.GDDITMVLILPKPEK.S
12	1	UPS1_UPS2|P01008ups|ANT3_HUMAN_UPS	49039.1	0.75		Antithrombin-III (Chain 33-464) - Homo sapiens (Human)	1499	52	1.19	115	35290	3+	2291.15	0.014	6.11047	1	K.AFLEVNEEGSEAAASTAVVIAGR.S
12	1	UPS1_UPS2|P01008ups|ANT3_HUMAN_UPS	49039.1	0.75		Antithrombin-III (Chain 33-464) - Homo sapiens (Human)	1499	52	1.19	115	35323	3+	2804.57	0.013	4.63529	1	R.ITDVIPSEAINELTVLVLVNTIYFK.G
12	1	UPS1_UPS2|P01008ups|ANT3_HUMAN_UPS	49039.1	0.75		Antithrombin-III (Chain 33-464) - Homo sapiens (Human)	1499	52	1.19	115	35324	2+	2804.57	0.018	6.4181	1	R.ITDVIPSEAINELTVLVLVNTIYFK.G
12	1	UPS1_UPS2|P01008ups|ANT3_HUMAN_UPS	49039.1	0.75		Antithrombin-III (Chain 33-464) - Homo sapiens (Human)	1499	52	1.19	115	35378	2+	2291.15	0.01	4.36462	1	K.AFLEVNEEGSEAAASTAVVIAGR.S
12	1	UPS1_UPS2|P01008ups|ANT3_HUMAN_UPS	49039.1	0.75		Antithrombin-III (Chain 33-464) - Homo sapiens (Human)	1499	52	1.19	115	35379	3+	3066.5	0.016	5.21768	0.9132	K.ELTPEVLQEWLDELEEMMLVVHMPR.F
12	1	UPS1_UPS2|P01008ups|ANT3_HUMAN_UPS	49039.1	0.75		Antithrombin-III (Chain 33-464) - Homo sapiens (Human)	1499	52	1.19	115	35422	3+	2291.15	0.012	5.23754	1	K.AFLEVNEEGSEAAASTAVVIAGR.S
12	1	UPS1_UPS2|P01008ups|ANT3_HUMAN_UPS	49039.1	0.75		Antithrombin-III (Chain 33-464) - Homo sapiens (Human)	1499	52	1.19	115	35428	2+	1668.92	0.012	7.19026	0.9994	K.GDDITMVLILPKPEK.S
12	1	UPS1_UPS2|P01008ups|ANT3_HUMAN_UPS	49039.1	0.75		Antithrombin-III (Chain 33-464) - Homo sapiens (Human)	1499	52	1.19	115	35455	3+	2804.57	0.013	4.63529	1	R.ITDVIPSEAINELTVLVLVNTIYFK.G
12	1	UPS1_UPS2|P01008ups|ANT3_HUMAN_UPS	49039.1	0.75		Antithrombin-III (Chain 33-464) - Homo sapiens (Human)	1499	52	1.19	115	35456	2+	2804.57	0.012	4.27873	1	R.ITDVIPSEAINELTVLVLVNTIYFK.G
12	1	UPS1_UPS2|P01008ups|ANT3_HUMAN_UPS	49039.1	0.75		Antithrombin-III (Chain 33-464) - Homo sapiens (Human)	1499	52	1.19	115	35510	2+	2291.15	0.009	3.92816	1	K.AFLEVNEEGSEAAASTAVVIAGR.S
12	1	UPS1_UPS2|P01008ups|ANT3_HUMAN_UPS	49039.1	0.75		Antithrombin-III (Chain 33-464) - Homo sapiens (Human)	1499	52	1.19	115	35511	3+	3066.5	0.011	3.58715	0.9697	K.ELTPEVLQEWLDELEEMMLVVHMPR.F
12	1	UPS1_UPS2|P01008ups|ANT3_HUMAN_UPS	49039.1	0.75		Antithrombin-III (Chain 33-464) - Homo sapiens (Human)	1499	52	1.19	115	35554	3+	2291.15	0.011	4.80108	1	K.AFLEVNEEGSEAAASTAVVIAGR.S
12	1	UPS1_UPS2|P01008ups|ANT3_HUMAN_UPS	49039.1	0.75		Antithrombin-III (Chain 33-464) - Homo sapiens (Human)	1499	52	1.19	115	35573	2+	1668.92	0.011	6.59107	1	K.GDDITMVLILPKPEK.S
12	1	UPS1_UPS2|P01008ups|ANT3_HUMAN_UPS	49039.1	0.75		Antithrombin-III (Chain 33-464) - Homo sapiens (Human)	1499	52	1.19	115	35587	3+	2804.57	0.012	4.27873	0.9999	R.ITDVIPSEAINELTVLVLVNTIYFK.G
12	1	UPS1_UPS2|P01008ups|ANT3_HUMAN_UPS	49039.1	0.75		Antithrombin-III (Chain 33-464) - Homo sapiens (Human)	1499	52	1.19	115	35588	2+	2804.57	0.009	3.20905	1	R.ITDVIPSEAINELTVLVLVNTIYFK.G
12	1	UPS1_UPS2|P01008ups|ANT3_HUMAN_UPS	49039.1	0.75		Antithrombin-III (Chain 33-464) - Homo sapiens (Human)	1499	52	1.19	115	35642	2+	2291.15	0.011	4.80108	1	K.AFLEVNEEGSEAAASTAVVIAGR.S
12	1	UPS1_UPS2|P01008ups|ANT3_HUMAN_UPS	49039.1	0.75		Antithrombin-III (Chain 33-464) - Homo sapiens (Human)	1499	52	1.19	115	35643	3+	3066.5	0.019	6.19599	0.9997	K.ELTPEVLQEWLDELEEMMLVVHMPR.F
12	1	UPS1_UPS2|P01008ups|ANT3_HUMAN_UPS	49039.1	0.75		Antithrombin-III (Chain 33-464) - Homo sapiens (Human)	1499	52	1.19	115	35705	2+	1668.92	0.006	3.59513	0.9904	K.GDDITMVLILPKPEK.S
12	1	UPS1_UPS2|P01008ups|ANT3_HUMAN_UPS	49039.1	0.75		Antithrombin-III (Chain 33-464) - Homo sapiens (Human)	1499	52	1.19	115	35719	3+	2804.57	0.012	4.27873	1	R.ITDVIPSEAINELTVLVLVNTIYFK.G
12	1	UPS1_UPS2|P01008ups|ANT3_HUMAN_UPS	49039.1	0.75		Antithrombin-III (Chain 33-464) - Homo sapiens (Human)	1499	52	1.19	115	35720	2+	2804.57	0.011	3.92217	0.9984	R.ITDVIPSEAINELTVLVLVNTIYFK.G
12	1	UPS1_UPS2|P01008ups|ANT3_HUMAN_UPS	49039.1	0.75		Antithrombin-III (Chain 33-464) - Homo sapiens (Human)	1499	52	1.19	115	35774	2+	2291.15	0.013	5.674	1	K.AFLEVNEEGSEAAASTAVVIAGR.S
12	1	UPS1_UPS2|P01008ups|ANT3_HUMAN_UPS	49039.1	0.75		Antithrombin-III (Chain 33-464) - Homo sapiens (Human)	1499	52	1.19	115	35775	3+	3066.5	0.014	4.56547	0.9992	K.ELTPEVLQEWLDELEEMMLVVHMPR.F
12	1	UPS1_UPS2|P01008ups|ANT3_HUMAN_UPS	49039.1	0.75		Antithrombin-III (Chain 33-464) - Homo sapiens (Human)	1499	52	1.19	115	35837	2+	1668.92	0.01	5.99188	0.9996	K.GDDITMVLILPKPEK.S
12	1	UPS1_UPS2|P01008ups|ANT3_HUMAN_UPS	49039.1	0.75		Antithrombin-III (Chain 33-464) - Homo sapiens (Human)	1499	52	1.19	115	35851	3+	2804.57	0.012	4.27873	1	R.ITDVIPSEAINELTVLVLVNTIYFK.G
12	1	UPS1_UPS2|P01008ups|ANT3_HUMAN_UPS	49039.1	0.75		Antithrombin-III (Chain 33-464) - Homo sapiens (Human)	1499	52	1.19	115	35854	2+	2804.57	0.017	6.06154	1	R.ITDVIPSEAINELTVLVLVNTIYFK.G
12	1	UPS1_UPS2|P01008ups|ANT3_HUMAN_UPS	49039.1	0.75		Antithrombin-III (Chain 33-464) - Homo sapiens (Human)	1499	52	1.19	115	35907	3+	3066.5	0.019	6.19599	0.9947	K.ELTPEVLQEWLDELEEMMLVVHMPR.F
12	1	UPS1_UPS2|P01008ups|ANT3_HUMAN_UPS	49039.1	0.75		Antithrombin-III (Chain 33-464) - Homo sapiens (Human)	1499	52	1.19	115	35908	2+	2291.15	0.013	5.674	1	K.AFLEVNEEGSEAAASTAVVIAGR.S
12	1	UPS1_UPS2|P01008ups|ANT3_HUMAN_UPS	49039.1	0.75		Antithrombin-III (Chain 33-464) - Homo sapiens (Human)	1499	52	1.19	115	35969	2+	1668.92	0.006	3.59513	1	K.GDDITMVLILPKPEK.S
12	1	UPS1_UPS2|P01008ups|ANT3_HUMAN_UPS	49039.1	0.75		Antithrombin-III (Chain 33-464) - Homo sapiens (Human)	1499	52	1.19	115	35983	3+	2804.57	0.011	3.92217	0.9999	R.ITDVIPSEAINELTVLVLVNTIYFK.G
12	1	UPS1_UPS2|P01008ups|ANT3_HUMAN_UPS	49039.1	0.75		Antithrombin-III (Chain 33-464) - Homo sapiens (Human)	1499	52	1.19	115	35985	2+	2804.57	0.013	4.63529	0.9999	R.ITDVIPSEAINELTVLVLVNTIYFK.G
12	1	UPS1_UPS2|P01008ups|ANT3_HUMAN_UPS	49039.1	0.75		Antithrombin-III (Chain 33-464) - Homo sapiens (Human)	1499	52	1.19	115	36039	3+	3066.5	0.018	5.86989	0.9907	K.ELTPEVLQEWLDELEEMMLVVHMPR.F
12	1	UPS1_UPS2|P01008ups|ANT3_HUMAN_UPS	49039.1	0.75		Antithrombin-III (Chain 33-464) - Homo sapiens (Human)	1499	52	1.19	115	36040	2+	2291.15	0.01	4.36462	1	K.AFLEVNEEGSEAAASTAVVIAGR.S
12	1	UPS1_UPS2|P01008ups|ANT3_HUMAN_UPS	49039.1	0.75		Antithrombin-III (Chain 33-464) - Homo sapiens (Human)	1499	52	1.19	115	36112	2+	1668.92	0.004	2.39675	1	K.GDDITMVLILPKPEK.S
12	1	UPS1_UPS2|P01008ups|ANT3_HUMAN_UPS	49039.1	0.75		Antithrombin-III (Chain 33-464) - Homo sapiens (Human)	1499	52	1.19	115	36115	3+	2804.57	0.012	4.27873	1	R.ITDVIPSEAINELTVLVLVNTIYFK.G
12	1	UPS1_UPS2|P01008ups|ANT3_HUMAN_UPS	49039.1	0.75		Antithrombin-III (Chain 33-464) - Homo sapiens (Human)	1499	52	1.19	115	36172	3+	3066.5	0.014	4.56547	0.9999	K.ELTPEVLQEWLDELEEMMLVVHMPR.F
12	1	UPS1_UPS2|P01008ups|ANT3_HUMAN_UPS	49039.1	0.75		Antithrombin-III (Chain 33-464) - Homo sapiens (Human)	1499	52	1.19	115	36174	2+	2291.15	0.009	3.92816	1	K.AFLEVNEEGSEAAASTAVVIAGR.S
12	1	UPS1_UPS2|P01008ups|ANT3_HUMAN_UPS	49039.1	0.75		Antithrombin-III (Chain 33-464) - Homo sapiens (Human)	1499	52	1.19	115	36247	3+	2804.57	0.013	4.63529	1	R.ITDVIPSEAINELTVLVLVNTIYFK.G
12	1	UPS1_UPS2|P01008ups|ANT3_HUMAN_UPS	49039.1	0.75		Antithrombin-III (Chain 33-464) - Homo sapiens (Human)	1499	52	1.19	115	36250	2+	2804.57	1.023	8.2009	1	R.ITDVIPSEAINELTVLVLVNTIYFK.G
12	1	UPS1_UPS2|P01008ups|ANT3_HUMAN_UPS	49039.1	0.75		Antithrombin-III (Chain 33-464) - Homo sapiens (Human)	1499	52	1.19	115	36287	2+	1668.92	0.011	6.59107	0.9809	K.GDDITMVLILPKPEK.S
12	1	UPS1_UPS2|P01008ups|ANT3_HUMAN_UPS	49039.1	0.75		Antithrombin-III (Chain 33-464) - Homo sapiens (Human)	1499	52	1.19	115	36303	3+	3066.5	0.019	6.19599	0.9999	K.ELTPEVLQEWLDELEEMMLVVHMPR.F
12	1	UPS1_UPS2|P01008ups|ANT3_HUMAN_UPS	49039.1	0.75		Antithrombin-III (Chain 33-464) - Homo sapiens (Human)	1499	52	1.19	115	36304	2+	2291.15	0.011	4.80108	1	K.AFLEVNEEGSEAAASTAVVIAGR.S
12	1	UPS1_UPS2|P01008ups|ANT3_HUMAN_UPS	49039.1	0.75		Antithrombin-III (Chain 33-464) - Homo sapiens (Human)	1499	52	1.19	115	36379	3+	2804.57	0.013	4.63529	0.9997	R.ITDVIPSEAINELTVLVLVNTIYFK.G
12	1	UPS1_UPS2|P01008ups|ANT3_HUMAN_UPS	49039.1	0.75		Antithrombin-III (Chain 33-464) - Homo sapiens (Human)	1499	52	1.19	115	36382	2+	2804.57	1.003	1.06968	1	R.ITDVIPSEAINELTVLVLVNTIYFK.G
12	1	UPS1_UPS2|P01008ups|ANT3_HUMAN_UPS	49039.1	0.75		Antithrombin-III (Chain 33-464) - Homo sapiens (Human)	1499	52	1.19	115	36435	3+	3066.5	0.02	6.5221	0.9813	K.ELTPEVLQEWLDELEEMMLVVHMPR.F
12	1	UPS1_UPS2|P01008ups|ANT3_HUMAN_UPS	49039.1	0.75		Antithrombin-III (Chain 33-464) - Homo sapiens (Human)	1499	52	1.19	115	36436	2+	2291.15	0.009	3.92816	1	K.AFLEVNEEGSEAAASTAVVIAGR.S
12	1	UPS1_UPS2|P01008ups|ANT3_HUMAN_UPS	49039.1	0.75		Antithrombin-III (Chain 33-464) - Homo sapiens (Human)	1499	52	1.19	115	36511	3+	2804.57	0.014	4.99185	1	R.ITDVIPSEAINELTVLVLVNTIYFK.G
12	1	UPS1_UPS2|P01008ups|ANT3_HUMAN_UPS	49039.1	0.75		Antithrombin-III (Chain 33-464) - Homo sapiens (Human)	1499	52	1.19	115	36517	2+	2804.57	1.012	4.27873	0.7255	R.ITDVIPSEAINELTVLVLVNTIYFK.G
12	1	UPS1_UPS2|P01008ups|ANT3_HUMAN_UPS	49039.1	0.75		Antithrombin-III (Chain 33-464) - Homo sapiens (Human)	1499	52	1.19	115	36566	3+	3066.5	0.019	6.19599	0.9566	K.ELTPEVLQEWLDELEEMMLVVHMPR.F
12	1	UPS1_UPS2|P01008ups|ANT3_HUMAN_UPS	49039.1	0.75		Antithrombin-III (Chain 33-464) - Homo sapiens (Human)	1499	52	1.19	115	36570	2+	2291.15	0.014	6.11047	1	K.AFLEVNEEGSEAAASTAVVIAGR.S
12	1	UPS1_UPS2|P01008ups|ANT3_HUMAN_UPS	49039.1	0.75		Antithrombin-III (Chain 33-464) - Homo sapiens (Human)	1499	52	1.19	115	36610	3+	2291.15	0.01	4.36462	1	K.AFLEVNEEGSEAAASTAVVIAGR.S
12	1	UPS1_UPS2|P01008ups|ANT3_HUMAN_UPS	49039.1	0.75		Antithrombin-III (Chain 33-464) - Homo sapiens (Human)	1499	52	1.19	115	36643	3+	2804.57	0.013	4.63529	1	R.ITDVIPSEAINELTVLVLVNTIYFK.G
12	1	UPS1_UPS2|P01008ups|ANT3_HUMAN_UPS	49039.1	0.75		Antithrombin-III (Chain 33-464) - Homo sapiens (Human)	1499	52	1.19	115	36645	2+	2804.57	0.015	5.34841	0.9992	R.ITDVIPSEAINELTVLVLVNTIYFK.G
12	1	UPS1_UPS2|P01008ups|ANT3_HUMAN_UPS	49039.1	0.75		Antithrombin-III (Chain 33-464) - Homo sapiens (Human)	1499	52	1.19	115	36660	2+	1668.92	0.008	4.79351	0.9998	K.GDDITMVLILPKPEK.S
12	1	UPS1_UPS2|P01008ups|ANT3_HUMAN_UPS	49039.1	0.75		Antithrombin-III (Chain 33-464) - Homo sapiens (Human)	1499	52	1.19	115	36711	2+	2291.15	0.012	5.23754	1	K.AFLEVNEEGSEAAASTAVVIAGR.S
12	1	UPS1_UPS2|P01008ups|ANT3_HUMAN_UPS	49039.1	0.75		Antithrombin-III (Chain 33-464) - Homo sapiens (Human)	1499	52	1.19	115	36729	3+	1668.92	1.012	7.19026	0.9853	K.GDDITMVLILPKPEK.S
12	1	UPS1_UPS2|P01008ups|ANT3_HUMAN_UPS	49039.1	0.75		Antithrombin-III (Chain 33-464) - Homo sapiens (Human)	1499	52	1.19	115	36775	3+	2291.15	0.011	4.80108	1	K.AFLEVNEEGSEAAASTAVVIAGR.S
12	1	UPS1_UPS2|P01008ups|ANT3_HUMAN_UPS	49039.1	0.75		Antithrombin-III (Chain 33-464) - Homo sapiens (Human)	1499	52	1.19	115	36881	2+	1668.92	-0.005	2.99594	0.9639	K.GDDITMVLILPKPEK.S
12	1	UPS1_UPS2|P01008ups|ANT3_HUMAN_UPS	49039.1	0.75		Antithrombin-III (Chain 33-464) - Homo sapiens (Human)	1499	52	1.19	115	36886	2+	2291.15	0.014	6.11047	1	K.AFLEVNEEGSEAAASTAVVIAGR.S
12	1	UPS1_UPS2|P01008ups|ANT3_HUMAN_UPS	49039.1	0.75		Antithrombin-III (Chain 33-464) - Homo sapiens (Human)	1499	52	1.19	115	36940	3+	2291.15	0.013	5.674	1	K.AFLEVNEEGSEAAASTAVVIAGR.S
12	1	UPS1_UPS2|P01008ups|ANT3_HUMAN_UPS	49039.1	0.75		Antithrombin-III (Chain 33-464) - Homo sapiens (Human)	1499	52	1.19	115	36963	2+	1767.71	0.007	3.95993	1	K.ADGESC'SASMMYQEGK.F	1.76169e+06	1.79885e+06
12	1	UPS1_UPS2|P01008ups|ANT3_HUMAN_UPS	49039.1	0.75		Antithrombin-III (Chain 33-464) - Homo sapiens (Human)	1499	52	1.19	115	36996	2+	1764.69	0.015	8.50009	1	K.ADGESCSASMMYQEGK.F	1.38366e+06	1.4971e+06
12	1	UPS1_UPS2|P01008ups|ANT3_HUMAN_UPS	49039.1	0.75		Antithrombin-III (Chain 33-464) - Homo sapiens (Human)	1499	52	1.19	115	37210	3+	2291.15	0.994	2.61877	1	K.AFLEVNEEGSEAAASTAVVIAGR.S
12	1	UPS1_UPS2|P01008ups|ANT3_HUMAN_UPS	49039.1	0.75		Antithrombin-III (Chain 33-464) - Homo sapiens (Human)	1499	52	1.19	115	5145	2+	2002.97	0.01	4.99259	1	K.KATEDEGSEQKIPEATNR.R
12	1	UPS1_UPS2|P01008ups|ANT3_HUMAN_UPS	49039.1	0.75		Antithrombin-III (Chain 33-464) - Homo sapiens (Human)	1499	52	1.19	115	5173	3+	2002.97	0.011	5.49185	0.9999	K.KATEDEGSEQKIPEATNR.R
12	1	UPS1_UPS2|P01008ups|ANT3_HUMAN_UPS	49039.1	0.75		Antithrombin-III (Chain 33-464) - Homo sapiens (Human)	1499	52	1.19	115	5929	3+	1874.87	0.009	4.80033	0.9893	K.ATEDEGSEQKIPEATNR.R
12	1	UPS1_UPS2|P01008ups|ANT3_HUMAN_UPS	49039.1	0.75		Antithrombin-III (Chain 33-464) - Homo sapiens (Human)	1499	52	1.19	115	5941	2+	1874.87	0.006	3.20022	1	K.ATEDEGSEQKIPEATNR.R
12	1	UPS1_UPS2|P01008ups|ANT3_HUMAN_UPS	49039.1	0.75		Antithrombin-III (Chain 33-464) - Homo sapiens (Human)	1499	52	1.19	115	6056	2+	1454.76	0.992	5.49919	1	-.HGSPVDIC'TAKPR.D	74489912	100828624
12	1	UPS1_UPS2|P01008ups|ANT3_HUMAN_UPS	49039.1	0.75		Antithrombin-III (Chain 33-464) - Homo sapiens (Human)	1499	52	1.19	115	6067	3+	1451.74	1.003	2.06648	1	-.HGSPVDICTAKPR.D	331861824	422365056
12	1	UPS1_UPS2|P01008ups|ANT3_HUMAN_UPS	49039.1	0.75		Antithrombin-III (Chain 33-464) - Homo sapiens (Human)	1499	52	1.19	115	6077	2+	1451.74	1.011	7.5771	1	-.HGSPVDICTAKPR.D	74489904	100828624
12	1	UPS1_UPS2|P01008ups|ANT3_HUMAN_UPS	49039.1	0.75		Antithrombin-III (Chain 33-464) - Homo sapiens (Human)	1499	52	1.19	115	6107	3+	1874.87	0.009	4.80033	0.9473	K.ATEDEGSEQKIPEATNR.R
12	1	UPS1_UPS2|P01008ups|ANT3_HUMAN_UPS	49039.1	0.75		Antithrombin-III (Chain 33-464) - Homo sapiens (Human)	1499	52	1.19	115	6119	2+	1874.87	0.009	4.80033	1	K.ATEDEGSEQKIPEATNR.R
12	1	UPS1_UPS2|P01008ups|ANT3_HUMAN_UPS	49039.1	0.75		Antithrombin-III (Chain 33-464) - Homo sapiens (Human)	1499	52	1.19	115	6248	2+	1454.76	-0.001	0.687398	0.9924	-.HGSPVDIC'TAKPR.D	6983950	7.6395e+06
12	1	UPS1_UPS2|P01008ups|ANT3_HUMAN_UPS	49039.1	0.75		Antithrombin-III (Chain 33-464) - Homo sapiens (Human)	1499	52	1.19	115	6863	2+	1783.7	-1.008	4.48506	0.9995	K.ADGESC'SASMM"YQEGK.F	11659261	12607512
12	1	UPS1_UPS2|P01008ups|ANT3_HUMAN_UPS	49039.1	0.75		Antithrombin-III (Chain 33-464) - Homo sapiens (Human)	1499	52	1.19	115	6992	2+	1780.68	0.01	5.61582	1	K.ADGESCSASMM"YQEGK.F	8881759	9748544
12	1	UPS1_UPS2|P01008ups|ANT3_HUMAN_UPS	49039.1	0.75		Antithrombin-III (Chain 33-464) - Homo sapiens (Human)	1499	52	1.19	115	7465	2+	1780.68	1.012	6.73899	1	K.ADGESCSASM"MYQEGK.F	11375243	12735964
12	1	UPS1_UPS2|P01008ups|ANT3_HUMAN_UPS	49039.1	0.75		Antithrombin-III (Chain 33-464) - Homo sapiens (Human)	1499	52	1.19	115	7531	2+	1783.7	1.012	6.72758	1	K.ADGESC'SASM"MYQEGK.F	11375243	12735964
12	1	UPS1_UPS2|P01008ups|ANT3_HUMAN_UPS	49039.1	0.75		Antithrombin-III (Chain 33-464) - Homo sapiens (Human)	1499	52	1.19	115	8329	2+	1126.66	0.006	5.32549	0.9777	K.SKLPGIVAEGR.D
12	1	UPS1_UPS2|P01008ups|ANT3_HUMAN_UPS	49039.1	0.75		Antithrombin-III (Chain 33-464) - Homo sapiens (Human)	1499	52	1.19	115	9074	2+	1767.71	-0.007	3.95993	1	K.ADGESC'SASMMYQEGK.F	1991671	1.97283e+06
12	1	UPS1_UPS2|P01008ups|ANT3_HUMAN_UPS	49039.1	0.75		Antithrombin-III (Chain 33-464) - Homo sapiens (Human)	1499	52	1.19	115	9105	2+	1764.69	0.006	3.40004	1	K.ADGESCSASMMYQEGK.F	1.99167e+06	1.67976e+06
12	1	UPS1_UPS2|P01008ups|ANT3_HUMAN_UPS	49039.1	0.75		Antithrombin-III (Chain 33-464) - Homo sapiens (Human)	1499	52	1.19	115	9276	2+	1767.71	-0.013	7.35416	1	K.ADGESC'SASMMYQEGK.F	443710240	534540480
12	1	UPS1_UPS2|P01008ups|ANT3_HUMAN_UPS	49039.1	0.75		Antithrombin-III (Chain 33-464) - Homo sapiens (Human)	1499	52	1.19	115	9359	3+	1767.71	0.009	5.09134	0.9999	K.ADGESC'SASMMYQEGK.F	29897736	34112720
12	1	UPS1_UPS2|P01008ups|ANT3_HUMAN_UPS	49039.1	0.75		Antithrombin-III (Chain 33-464) - Homo sapiens (Human)	1499	52	1.19	115	9444	2+	911.531	0.004	4.38822	0.9997	K.LPGIVAEGR.D
12	1	UPS1_UPS2|P01008ups|ANT3_HUMAN_UPS	49039.1	0.75		Antithrombin-III (Chain 33-464) - Homo sapiens (Human)	1499	52	1.19	115	9454	2+	1767.71	0.007	3.95993	1	K.ADGESC'SASMMYQEGK.F	439367200	523893760
12	1	UPS1_UPS2|P01008ups|ANT3_HUMAN_UPS	49039.1	0.75		Antithrombin-III (Chain 33-464) - Homo sapiens (Human)	1499	52	1.19	115	9599	2+	1764.69	0.006	3.40004	1	K.ADGESCSASMMYQEGK.F	61733416	70644784
12	1	UPS1_UPS2|P01008ups|ANT3_HUMAN_UPS	49039.1	0.75		Antithrombin-III (Chain 33-464) - Homo sapiens (Human)	1499	52	1.19	115	9630	2+	911.531	0.004	4.38822	1	K.LPGIVAEGR.D
12	1	UPS1_UPS2|P01008ups|ANT3_HUMAN_UPS	49039.1	0.75		Antithrombin-III (Chain 33-464) - Homo sapiens (Human)	1499	52	1.19	115	9698	2+	1767.71	0.007	3.95993	0.9999	K.ADGESC'SASMMYQEGK.F	20339692	23738838
12	1	UPS1_UPS2|P01008ups|ANT3_HUMAN_UPS	49039.1	0.75		Antithrombin-III (Chain 33-464) - Homo sapiens (Human)	1499	52	1.19	115	9811	2+	911.531	0.003	3.29117	1	K.LPGIVAEGR.D
12	1	UPS1_UPS2|P01008ups|ANT3_HUMAN_UPS	49039.1	0.75		Antithrombin-III (Chain 33-464) - Homo sapiens (Human)	1499	52	1.19	115	11565	2+	908.472	0.003	3.30225	0.622	R.IEDGFSLK.E
12	1	UPS1_UPS2|P01008ups|ANT3_HUMAN_UPS	49039.1	0.75		Antithrombin-III (Chain 33-464) - Homo sapiens (Human)	1499	52	1.19	115	11755	2+	908.472	0.003	3.30225	0.7527	R.IEDGFSLK.E
12	1	UPS1_UPS2|P01008ups|ANT3_HUMAN_UPS	49039.1	0.75		Antithrombin-III (Chain 33-464) - Homo sapiens (Human)	1499	52	1.19	115	12652	2+	1309.61	0.006	4.58153	1	R.DDLYVSDAFHK.A
12	1	UPS1_UPS2|P01008ups|ANT3_HUMAN_UPS	49039.1	0.75		Antithrombin-III (Chain 33-464) - Homo sapiens (Human)	1499	52	1.19	115	12784	3+	1309.61	0.005	3.81794	0.7094	R.DDLYVSDAFHK.A
12	1	UPS1_UPS2|P01008ups|ANT3_HUMAN_UPS	49039.1	0.75		Antithrombin-III (Chain 33-464) - Homo sapiens (Human)	1499	52	1.19	115	12840	2+	1309.61	0.005	3.81794	1	R.DDLYVSDAFHK.A
12	1	UPS1_UPS2|P01008ups|ANT3_HUMAN_UPS	49039.1	0.75		Antithrombin-III (Chain 33-464) - Homo sapiens (Human)	1499	52	1.19	115	14457	3+	1528.74	0.006	3.92479	0.9671	R.FATTFYQHLADSK.N
12	1	UPS1_UPS2|P01008ups|ANT3_HUMAN_UPS	49039.1	0.75		Antithrombin-III (Chain 33-464) - Homo sapiens (Human)	1499	52	1.19	115	14489	2+	1528.74	0.008	5.23306	1	R.FATTFYQHLADSK.N
12	1	UPS1_UPS2|P01008ups|ANT3_HUMAN_UPS	49039.1	0.75		Antithrombin-III (Chain 33-464) - Homo sapiens (Human)	1499	52	1.19	115	14704	2+	1528.74	0.01	6.54132	1	R.FATTFYQHLADSK.N
12	1	UPS1_UPS2|P01008ups|ANT3_HUMAN_UPS	49039.1	0.75		Antithrombin-III (Chain 33-464) - Homo sapiens (Human)	1499	52	1.19	115	16244	3+	1211.64	0.003	2.47598	0.9999	R.FRIEDGFSLK.E
12	1	UPS1_UPS2|P01008ups|ANT3_HUMAN_UPS	49039.1	0.75		Antithrombin-III (Chain 33-464) - Homo sapiens (Human)	1499	52	1.19	115	17088	2+	1340.66	0.009	6.71309	0.9999	K.TSDQIHFFFAK.L
12	1	UPS1_UPS2|P01008ups|ANT3_HUMAN_UPS	49039.1	0.75		Antithrombin-III (Chain 33-464) - Homo sapiens (Human)	1499	52	1.19	115	17113	2+	1586.89	0.006	3.78098	0.998	R.RVAEGTQVLELPFK.G
12	1	UPS1_UPS2|P01008ups|ANT3_HUMAN_UPS	49039.1	0.75		Antithrombin-III (Chain 33-464) - Homo sapiens (Human)	1499	52	1.19	115	17124	3+	1586.89	0.005	3.15082	0.9559	R.RVAEGTQVLELPFK.G
12	1	UPS1_UPS2|P01008ups|ANT3_HUMAN_UPS	49039.1	0.75		Antithrombin-III (Chain 33-464) - Homo sapiens (Human)	1499	52	1.19	115	17271	2+	1340.66	0.006	4.4754	1	K.TSDQIHFFFAK.L
12	1	UPS1_UPS2|P01008ups|ANT3_HUMAN_UPS	49039.1	0.75		Antithrombin-III (Chain 33-464) - Homo sapiens (Human)	1499	52	1.19	115	17572	2+	1232.73	0.005	4.05605	0.984	K.ANRPFLVFIR.E
12	1	UPS1_UPS2|P01008ups|ANT3_HUMAN_UPS	49039.1	0.75		Antithrombin-III (Chain 33-464) - Homo sapiens (Human)	1499	52	1.19	115	17619	3+	1232.73	0.005	4.05605	0.9985	K.ANRPFLVFIR.E
12	1	UPS1_UPS2|P01008ups|ANT3_HUMAN_UPS	49039.1	0.75		Antithrombin-III (Chain 33-464) - Homo sapiens (Human)	1499	52	1.19	115	17676	2+	2202.12	0.005	2.27054	0.7422	K.LPGIVAEGRDDLYVSDAFHK.A
12	1	UPS1_UPS2|P01008ups|ANT3_HUMAN_UPS	49039.1	0.75		Antithrombin-III (Chain 33-464) - Homo sapiens (Human)	1499	52	1.19	115	17755	2+	1232.73	0.005	4.05605	0.9925	K.ANRPFLVFIR.E
12	1	UPS1_UPS2|P01008ups|ANT3_HUMAN_UPS	49039.1	0.75		Antithrombin-III (Chain 33-464) - Homo sapiens (Human)	1499	52	1.19	115	17802	3+	1232.73	0.005	4.05605	0.9998	K.ANRPFLVFIR.E
12	1	UPS1_UPS2|P01008ups|ANT3_HUMAN_UPS	49039.1	0.75		Antithrombin-III (Chain 33-464) - Homo sapiens (Human)	1499	52	1.19	115	19857	2+	1668.92	0.008	4.79351	1	K.GDDITMVLILPKPEK.S
12	1	UPS1_UPS2|P01008ups|ANT3_HUMAN_UPS	49039.1	0.75		Antithrombin-III (Chain 33-464) - Homo sapiens (Human)	1499	52	1.19	115	19865	3+	1430.79	0.005	3.49458	0.9903	R.VAEGTQVLELPFK.G
12	1	UPS1_UPS2|P01008ups|ANT3_HUMAN_UPS	49039.1	0.75		Antithrombin-III (Chain 33-464) - Homo sapiens (Human)	1499	52	1.19	115	19878	3+	1668.92	0.007	4.19432	0.9998	K.GDDITMVLILPKPEK.S
12	1	UPS1_UPS2|P01008ups|ANT3_HUMAN_UPS	49039.1	0.75		Antithrombin-III (Chain 33-464) - Homo sapiens (Human)	1499	52	1.19	115	19889	2+	1430.79	0.007	4.89241	1	R.VAEGTQVLELPFK.G
12	1	UPS1_UPS2|P01008ups|ANT3_HUMAN_UPS	49039.1	0.75		Antithrombin-III (Chain 33-464) - Homo sapiens (Human)	1499	52	1.19	115	20043	2+	1668.92	0.008	4.79351	0.9998	K.GDDITMVLILPKPEK.S
12	1	UPS1_UPS2|P01008ups|ANT3_HUMAN_UPS	49039.1	0.75		Antithrombin-III (Chain 33-464) - Homo sapiens (Human)	1499	52	1.19	115	20066	3+	1668.92	0.006	3.59513	0.9999	K.GDDITMVLILPKPEK.S
12	1	UPS1_UPS2|P01008ups|ANT3_HUMAN_UPS	49039.1	0.75		Antithrombin-III (Chain 33-464) - Homo sapiens (Human)	1499	52	1.19	115	20076	2+	1430.79	0.006	4.19349	1	R.VAEGTQVLELPFK.G
12	1	UPS1_UPS2|P01008ups|ANT3_HUMAN_UPS	49039.1	0.75		Antithrombin-III (Chain 33-464) - Homo sapiens (Human)	1499	52	1.19	115	20197	2+	1405.75	0.002	1.42273	0.9277	R.EVPLNTIIFM"GR.V
12	1	UPS1_UPS2|P01008ups|ANT3_HUMAN_UPS	49039.1	0.75		Antithrombin-III (Chain 33-464) - Homo sapiens (Human)	1499	52	1.19	115	20230	2+	1668.92	0.007	4.19432	1	K.GDDITMVLILPKPEK.S
12	1	UPS1_UPS2|P01008ups|ANT3_HUMAN_UPS	49039.1	0.75		Antithrombin-III (Chain 33-464) - Homo sapiens (Human)	1499	52	1.19	115	20253	3+	1668.92	0.007	4.19432	0.9961	K.GDDITMVLILPKPEK.S
12	1	UPS1_UPS2|P01008ups|ANT3_HUMAN_UPS	49039.1	0.75		Antithrombin-III (Chain 33-464) - Homo sapiens (Human)	1499	52	1.19	115	20418	2+	1668.92	0.008	4.79351	0.9999	K.GDDITMVLILPKPEK.S
12	1	UPS1_UPS2|P01008ups|ANT3_HUMAN_UPS	49039.1	0.75		Antithrombin-III (Chain 33-464) - Homo sapiens (Human)	1499	52	1.19	115	20609	3+	1668.92	0.01	5.99188	0.8871	K.GDDITMVLILPKPEK.S
12	1	UPS1_UPS2|P01008ups|ANT3_HUMAN_UPS	49039.1	0.75		Antithrombin-III (Chain 33-464) - Homo sapiens (Human)	1499	52	1.19	115	20675	2+	2291.15	0.02	8.72924	1	K.AFLEVNEEGSEAAASTAVVIAGR.S
12	1	UPS1_UPS2|P01008ups|ANT3_HUMAN_UPS	49039.1	0.75		Antithrombin-III (Chain 33-464) - Homo sapiens (Human)	1499	52	1.19	115	20858	2+	2291.15	0.013	5.674	1	K.AFLEVNEEGSEAAASTAVVIAGR.S
12	1	UPS1_UPS2|P01008ups|ANT3_HUMAN_UPS	49039.1	0.75		Antithrombin-III (Chain 33-464) - Homo sapiens (Human)	1499	52	1.19	115	20879	3+	2291.15	0.012	5.23754	1	K.AFLEVNEEGSEAAASTAVVIAGR.S
12	1	UPS1_UPS2|P01008ups|ANT3_HUMAN_UPS	49039.1	0.75		Antithrombin-III (Chain 33-464) - Homo sapiens (Human)	1499	52	1.19	115	21044	2+	2291.15	0.011	4.80108	1	K.AFLEVNEEGSEAAASTAVVIAGR.S
12	1	UPS1_UPS2|P01008ups|ANT3_HUMAN_UPS	49039.1	0.75		Antithrombin-III (Chain 33-464) - Homo sapiens (Human)	1499	52	1.19	115	21067	3+	2291.15	0.009	3.92816	1	K.AFLEVNEEGSEAAASTAVVIAGR.S
12	1	UPS1_UPS2|P01008ups|ANT3_HUMAN_UPS	49039.1	0.75		Antithrombin-III (Chain 33-464) - Homo sapiens (Human)	1499	52	1.19	115	21231	2+	2291.15	0.011	4.80108	1	K.AFLEVNEEGSEAAASTAVVIAGR.S
12	1	UPS1_UPS2|P01008ups|ANT3_HUMAN_UPS	49039.1	0.75		Antithrombin-III (Chain 33-464) - Homo sapiens (Human)	1499	52	1.19	115	21254	3+	2291.15	0.011	4.80108	1	K.AFLEVNEEGSEAAASTAVVIAGR.S
12	1	UPS1_UPS2|P01008ups|ANT3_HUMAN_UPS	49039.1	0.75		Antithrombin-III (Chain 33-464) - Homo sapiens (Human)	1499	52	1.19	115	21418	2+	2291.15	0.011	4.80108	1	K.AFLEVNEEGSEAAASTAVVIAGR.S
12	1	UPS1_UPS2|P01008ups|ANT3_HUMAN_UPS	49039.1	0.75		Antithrombin-III (Chain 33-464) - Homo sapiens (Human)	1499	52	1.19	115	21442	3+	2291.15	0.012	5.23754	1	K.AFLEVNEEGSEAAASTAVVIAGR.S
12	1	UPS1_UPS2|P01008ups|ANT3_HUMAN_UPS	49039.1	0.75		Antithrombin-III (Chain 33-464) - Homo sapiens (Human)	1499	52	1.19	115	21606	2+	2291.15	0.011	4.80108	1	K.AFLEVNEEGSEAAASTAVVIAGR.S
12	1	UPS1_UPS2|P01008ups|ANT3_HUMAN_UPS	49039.1	0.75		Antithrombin-III (Chain 33-464) - Homo sapiens (Human)	1499	52	1.19	115	21628	3+	2291.15	0.008	3.49169	1	K.AFLEVNEEGSEAAASTAVVIAGR.S
12	1	UPS1_UPS2|P01008ups|ANT3_HUMAN_UPS	49039.1	0.75		Antithrombin-III (Chain 33-464) - Homo sapiens (Human)	1499	52	1.19	115	21792	2+	2291.15	0.013	5.674	1	K.AFLEVNEEGSEAAASTAVVIAGR.S
12	1	UPS1_UPS2|P01008ups|ANT3_HUMAN_UPS	49039.1	0.75		Antithrombin-III (Chain 33-464) - Homo sapiens (Human)	1499	52	1.19	115	21814	3+	2291.15	0.008	3.49169	1	K.AFLEVNEEGSEAAASTAVVIAGR.S
12	1	UPS1_UPS2|P01008ups|ANT3_HUMAN_UPS	49039.1	0.75		Antithrombin-III (Chain 33-464) - Homo sapiens (Human)	1499	52	1.19	115	22145	3+	2291.15	-0.056	24.4419	0.8595	K.AFLEVNEEGSEAAASTAVVIAGR.S
12	1	UPS1_UPS2|P01008ups|ANT3_HUMAN_UPS	49039.1	0.75		Antithrombin-III (Chain 33-464) - Homo sapiens (Human)	1499	52	1.19	115	22166	2+	2291.15	0.008	3.49169	1	K.AFLEVNEEGSEAAASTAVVIAGR.S
12	1	UPS1_UPS2|P01008ups|ANT3_HUMAN_UPS	49039.1	0.75		Antithrombin-III (Chain 33-464) - Homo sapiens (Human)	1499	52	1.19	115	22332	3+	2291.15	0.004	1.74585	0.9999	K.AFLEVNEEGSEAAASTAVVIAGR.S
12	1	UPS1_UPS2|P01008ups|ANT3_HUMAN_UPS	49039.1	0.75		Antithrombin-III (Chain 33-464) - Homo sapiens (Human)	1499	52	1.19	115	22354	2+	2291.15	0.011	4.80108	1	K.AFLEVNEEGSEAAASTAVVIAGR.S
12	1	UPS1_UPS2|P01008ups|ANT3_HUMAN_UPS	49039.1	0.75		Antithrombin-III (Chain 33-464) - Homo sapiens (Human)	1499	52	1.19	115	22498	2+	1864.9	0.913	46.6513	0.9487	K.EQLQDM"GLVDLFSPEK.S
12	1	UPS1_UPS2|P01008ups|ANT3_HUMAN_UPS	49039.1	0.75		Antithrombin-III (Chain 33-464) - Homo sapiens (Human)	1499	52	1.19	115	22519	3+	2291.15	0.013	5.674	1	K.AFLEVNEEGSEAAASTAVVIAGR.S
12	1	UPS1_UPS2|P01008ups|ANT3_HUMAN_UPS	49039.1	0.75		Antithrombin-III (Chain 33-464) - Homo sapiens (Human)	1499	52	1.19	115	22541	2+	2291.15	0.01	4.36462	1	K.AFLEVNEEGSEAAASTAVVIAGR.S
12	1	UPS1_UPS2|P01008ups|ANT3_HUMAN_UPS	49039.1	0.75		Antithrombin-III (Chain 33-464) - Homo sapiens (Human)	1499	52	1.19	115	22707	3+	2291.15	0.008	3.49169	1	K.AFLEVNEEGSEAAASTAVVIAGR.S
12	1	UPS1_UPS2|P01008ups|ANT3_HUMAN_UPS	49039.1	0.75		Antithrombin-III (Chain 33-464) - Homo sapiens (Human)	1499	52	1.19	115	22709	2+	1864.9	0.009	4.826	0.9997	K.EQLQDM"GLVDLFSPEK.S
12	1	UPS1_UPS2|P01008ups|ANT3_HUMAN_UPS	49039.1	0.75		Antithrombin-III (Chain 33-464) - Homo sapiens (Human)	1499	52	1.19	115	22728	2+	2291.15	0.015	6.54693	1	K.AFLEVNEEGSEAAASTAVVIAGR.S
12	1	UPS1_UPS2|P01008ups|ANT3_HUMAN_UPS	49039.1	0.75		Antithrombin-III (Chain 33-464) - Homo sapiens (Human)	1499	52	1.19	115	22883	3+	2291.15	0.013	5.674	1	K.AFLEVNEEGSEAAASTAVVIAGR.S
12	1	UPS1_UPS2|P01008ups|ANT3_HUMAN_UPS	49039.1	0.75		Antithrombin-III (Chain 33-464) - Homo sapiens (Human)	1499	52	1.19	115	22906	2+	2291.15	0.013	5.674	1	K.AFLEVNEEGSEAAASTAVVIAGR.S
12	1	UPS1_UPS2|P01008ups|ANT3_HUMAN_UPS	49039.1	0.75		Antithrombin-III (Chain 33-464) - Homo sapiens (Human)	1499	52	1.19	115	22947	2+	1389.76	0.009	6.47596	0.9956	R.EVPLNTIIFMGR.V
12	1	UPS1_UPS2|P01008ups|ANT3_HUMAN_UPS	49039.1	0.75		Antithrombin-III (Chain 33-464) - Homo sapiens (Human)	1499	52	1.19	115	23071	3+	2291.15	0.008	3.49169	1	K.AFLEVNEEGSEAAASTAVVIAGR.S
12	1	UPS1_UPS2|P01008ups|ANT3_HUMAN_UPS	49039.1	0.75		Antithrombin-III (Chain 33-464) - Homo sapiens (Human)	1499	52	1.19	115	23094	2+	2291.15	0.011	4.80108	1	K.AFLEVNEEGSEAAASTAVVIAGR.S
12	1	UPS1_UPS2|P01008ups|ANT3_HUMAN_UPS	49039.1	0.75		Antithrombin-III (Chain 33-464) - Homo sapiens (Human)	1499	52	1.19	115	23128	2+	1371.75	0.008	5.83199	0.999	R.E^VPLNTIIFMGR.V
12	1	UPS1_UPS2|P01008ups|ANT3_HUMAN_UPS	49039.1	0.75		Antithrombin-III (Chain 33-464) - Homo sapiens (Human)	1499	52	1.19	115	23132	3+	1389.76	0.007	5.03686	0.9538	R.EVPLNTIIFMGR.V
12	1	UPS1_UPS2|P01008ups|ANT3_HUMAN_UPS	49039.1	0.75		Antithrombin-III (Chain 33-464) - Homo sapiens (Human)	1499	52	1.19	115	23134	2+	1389.76	0.006	4.3173	0.9987	R.EVPLNTIIFMGR.V
12	1	UPS1_UPS2|P01008ups|ANT3_HUMAN_UPS	49039.1	0.75		Antithrombin-III (Chain 33-464) - Homo sapiens (Human)	1499	52	1.19	115	23255	3+	2291.15	0.009	3.92816	1	K.AFLEVNEEGSEAAASTAVVIAGR.S
12	1	UPS1_UPS2|P01008ups|ANT3_HUMAN_UPS	49039.1	0.75		Antithrombin-III (Chain 33-464) - Homo sapiens (Human)	1499	52	1.19	115	23281	2+	2291.15	0.012	5.23754	1	K.AFLEVNEEGSEAAASTAVVIAGR.S
12	1	UPS1_UPS2|P01008ups|ANT3_HUMAN_UPS	49039.1	0.75		Antithrombin-III (Chain 33-464) - Homo sapiens (Human)	1499	52	1.19	115	23320	2+	1389.76	0.006	4.3173	0.9971	R.EVPLNTIIFMGR.V
12	1	UPS1_UPS2|P01008ups|ANT3_HUMAN_UPS	49039.1	0.75		Antithrombin-III (Chain 33-464) - Homo sapiens (Human)	1499	52	1.19	115	23442	3+	2291.15	-0.002	0.872924	0.995	K.AFLEVNEEGSEAAASTAVVIAGR.S
12	1	UPS1_UPS2|P01008ups|ANT3_HUMAN_UPS	49039.1	0.75		Antithrombin-III (Chain 33-464) - Homo sapiens (Human)	1499	52	1.19	115	23628	3+	2291.15	0.005	2.18231	0.9999	K.AFLEVNEEGSEAAASTAVVIAGR.S
12	1	UPS1_UPS2|P01008ups|ANT3_HUMAN_UPS	49039.1	0.75		Antithrombin-III (Chain 33-464) - Homo sapiens (Human)	1499	52	1.19	115	23697	2+	2291.15	0.006	2.61877	1	K.AFLEVNEEGSEAAASTAVVIAGR.S
12	1	UPS1_UPS2|P01008ups|ANT3_HUMAN_UPS	49039.1	0.75		Antithrombin-III (Chain 33-464) - Homo sapiens (Human)	1499	52	1.19	115	23805	3+	2291.15	0.005	2.18231	1	K.AFLEVNEEGSEAAASTAVVIAGR.S
12	1	UPS1_UPS2|P01008ups|ANT3_HUMAN_UPS	49039.1	0.75		Antithrombin-III (Chain 33-464) - Homo sapiens (Human)	1499	52	1.19	115	23871	2+	2291.15	0.009	3.92816	1	K.AFLEVNEEGSEAAASTAVVIAGR.S
12	1	UPS1_UPS2|P01008ups|ANT3_HUMAN_UPS	49039.1	0.75		Antithrombin-III (Chain 33-464) - Homo sapiens (Human)	1499	52	1.19	115	24058	2+	2291.15	0.009	3.92816	1	K.AFLEVNEEGSEAAASTAVVIAGR.S
12	1	UPS1_UPS2|P01008ups|ANT3_HUMAN_UPS	49039.1	0.75		Antithrombin-III (Chain 33-464) - Homo sapiens (Human)	1499	52	1.19	115	24190	3+	2291.15	1.024	10.4751	0.9999	K.AFLEVNEEGSEAAASTAVVIAGR.S
12	1	UPS1_UPS2|P01008ups|ANT3_HUMAN_UPS	49039.1	0.75		Antithrombin-III (Chain 33-464) - Homo sapiens (Human)	1499	52	1.19	115	24246	2+	2291.15	0.012	5.23754	1	K.AFLEVNEEGSEAAASTAVVIAGR.S
12	1	UPS1_UPS2|P01008ups|ANT3_HUMAN_UPS	49039.1	0.75		Antithrombin-III (Chain 33-464) - Homo sapiens (Human)	1499	52	1.19	115	24424	2+	2291.15	1.022	9.60216	1	K.AFLEVNEEGSEAAASTAVVIAGR.S
12	1	UPS1_UPS2|P01008ups|ANT3_HUMAN_UPS	49039.1	0.75		Antithrombin-III (Chain 33-464) - Homo sapiens (Human)	1499	52	1.19	115	24567	3+	2291.15	0.012	5.23754	1	K.AFLEVNEEGSEAAASTAVVIAGR.S
12	1	UPS1_UPS2|P01008ups|ANT3_HUMAN_UPS	49039.1	0.75		Antithrombin-III (Chain 33-464) - Homo sapiens (Human)	1499	52	1.19	115	24634	2+	2291.15	0.011	4.80108	1	K.AFLEVNEEGSEAAASTAVVIAGR.S
12	1	UPS1_UPS2|P01008ups|ANT3_HUMAN_UPS	49039.1	0.75		Antithrombin-III (Chain 33-464) - Homo sapiens (Human)	1499	52	1.19	115	24752	3+	2291.15	0.012	5.23754	1	K.AFLEVNEEGSEAAASTAVVIAGR.S
12	1	UPS1_UPS2|P01008ups|ANT3_HUMAN_UPS	49039.1	0.75		Antithrombin-III (Chain 33-464) - Homo sapiens (Human)	1499	52	1.19	115	24823	2+	2291.15	0.012	5.23754	1	K.AFLEVNEEGSEAAASTAVVIAGR.S
12	1	UPS1_UPS2|P01008ups|ANT3_HUMAN_UPS	49039.1	0.75		Antithrombin-III (Chain 33-464) - Homo sapiens (Human)	1499	52	1.19	115	25190	2+	2291.15	0.001	0.436462	1	K.AFLEVNEEGSEAAASTAVVIAGR.S
12	1	UPS1_UPS2|P01008ups|ANT3_HUMAN_UPS	49039.1	0.75		Antithrombin-III (Chain 33-464) - Homo sapiens (Human)	1499	52	1.19	115	25323	3+	2291.15	1.024	10.4751	1	K.AFLEVNEEGSEAAASTAVVIAGR.S
12	1	UPS1_UPS2|P01008ups|ANT3_HUMAN_UPS	49039.1	0.75		Antithrombin-III (Chain 33-464) - Homo sapiens (Human)	1499	52	1.19	115	25366	2+	1848.9	0.009	4.86775	1	K.EQLQDMGLVDLFSPEK.S
12	1	UPS1_UPS2|P01008ups|ANT3_HUMAN_UPS	49039.1	0.75		Antithrombin-III (Chain 33-464) - Homo sapiens (Human)	1499	52	1.19	115	25378	2+	2291.15	0.001	0.436462	1	K.AFLEVNEEGSEAAASTAVVIAGR.S
12	1	UPS1_UPS2|P01008ups|ANT3_HUMAN_UPS	49039.1	0.75		Antithrombin-III (Chain 33-464) - Homo sapiens (Human)	1499	52	1.19	115	25381	3+	1848.9	0.009	4.86775	1	K.EQLQDMGLVDLFSPEK.S
12	1	UPS1_UPS2|P01008ups|ANT3_HUMAN_UPS	49039.1	0.75		Antithrombin-III (Chain 33-464) - Homo sapiens (Human)	1499	52	1.19	115	25510	3+	2291.15	0.011	4.80108	1	K.AFLEVNEEGSEAAASTAVVIAGR.S
12	1	UPS1_UPS2|P01008ups|ANT3_HUMAN_UPS	49039.1	0.75		Antithrombin-III (Chain 33-464) - Homo sapiens (Human)	1499	52	1.19	115	25553	2+	1848.9	0.008	4.32689	1	K.EQLQDMGLVDLFSPEK.S
12	1	UPS1_UPS2|P01008ups|ANT3_HUMAN_UPS	49039.1	0.75		Antithrombin-III (Chain 33-464) - Homo sapiens (Human)	1499	52	1.19	115	25565	3+	1848.9	0.008	4.32689	1	K.EQLQDMGLVDLFSPEK.S
12	1	UPS1_UPS2|P01008ups|ANT3_HUMAN_UPS	49039.1	0.75		Antithrombin-III (Chain 33-464) - Homo sapiens (Human)	1499	52	1.19	115	25566	2+	2291.15	0.014	6.11047	1	K.AFLEVNEEGSEAAASTAVVIAGR.S
12	1	UPS1_UPS2|P01008ups|ANT3_HUMAN_UPS	49039.1	0.75		Antithrombin-III (Chain 33-464) - Homo sapiens (Human)	1499	52	1.19	115	25729	2+	1848.9	0.009	4.86775	1	K.EQLQDMGLVDLFSPEK.S
12	1	UPS1_UPS2|P01008ups|ANT3_HUMAN_UPS	49039.1	0.75		Antithrombin-III (Chain 33-464) - Homo sapiens (Human)	1499	52	1.19	115	25740	2+	2291.15	0.001	0.436462	1	K.AFLEVNEEGSEAAASTAVVIAGR.S
12	1	UPS1_UPS2|P01008ups|ANT3_HUMAN_UPS	49039.1	0.75		Antithrombin-III (Chain 33-464) - Homo sapiens (Human)	1499	52	1.19	115	25747	3+	1848.9	0.006	3.24516	1	K.EQLQDMGLVDLFSPEK.S
12	1	UPS1_UPS2|P01008ups|ANT3_HUMAN_UPS	49039.1	0.75		Antithrombin-III (Chain 33-464) - Homo sapiens (Human)	1499	52	1.19	115	25861	3+	2291.15	0.018	7.85631	1	K.AFLEVNEEGSEAAASTAVVIAGR.S
12	1	UPS1_UPS2|P01008ups|ANT3_HUMAN_UPS	49039.1	0.75		Antithrombin-III (Chain 33-464) - Homo sapiens (Human)	1499	52	1.19	115	25917	2+	2291.15	0.012	5.23754	1	K.AFLEVNEEGSEAAASTAVVIAGR.S
12	1	UPS1_UPS2|P01008ups|ANT3_HUMAN_UPS	49039.1	0.75		Antithrombin-III (Chain 33-464) - Homo sapiens (Human)	1499	52	1.19	115	26038	3+	2291.15	0.006	2.61877	1	K.AFLEVNEEGSEAAASTAVVIAGR.S
12	1	UPS1_UPS2|P01008ups|ANT3_HUMAN_UPS	49039.1	0.75		Antithrombin-III (Chain 33-464) - Homo sapiens (Human)	1499	52	1.19	115	26094	2+	2291.15	-1.025	10.9115	1	K.AFLEVNEEGSEAAASTAVVIAGR.S
12	1	UPS1_UPS2|P01008ups|ANT3_HUMAN_UPS	49039.1	0.75		Antithrombin-III (Chain 33-464) - Homo sapiens (Human)	1499	52	1.19	115	26216	3+	2291.15	0.012	5.23754	1	K.AFLEVNEEGSEAAASTAVVIAGR.S
12	1	UPS1_UPS2|P01008ups|ANT3_HUMAN_UPS	49039.1	0.75		Antithrombin-III (Chain 33-464) - Homo sapiens (Human)	1499	52	1.19	115	26273	2+	2291.15	0.016	6.98339	1	K.AFLEVNEEGSEAAASTAVVIAGR.S
12	1	UPS1_UPS2|P01008ups|ANT3_HUMAN_UPS	49039.1	0.75		Antithrombin-III (Chain 33-464) - Homo sapiens (Human)	1499	52	1.19	115	26445	2+	2291.15	0.011	4.80108	1	K.AFLEVNEEGSEAAASTAVVIAGR.S
12	1	UPS1_UPS2|P01008ups|ANT3_HUMAN_UPS	49039.1	0.75		Antithrombin-III (Chain 33-464) - Homo sapiens (Human)	1499	52	1.19	115	26510	3+	2291.15	0.004	1.74585	1	K.AFLEVNEEGSEAAASTAVVIAGR.S
12	1	UPS1_UPS2|P01008ups|ANT3_HUMAN_UPS	49039.1	0.75		Antithrombin-III (Chain 33-464) - Homo sapiens (Human)	1499	52	1.19	115	26611	3+	3080.7	0.012	3.89522	0.7372	R.VAEGTQVLELPFKGDDITMVLILPKPEK.S
12	1	UPS1_UPS2|P01008ups|ANT3_HUMAN_UPS	49039.1	0.75		Antithrombin-III (Chain 33-464) - Homo sapiens (Human)	1499	52	1.19	115	26623	2+	2291.15	0.011	4.80108	1	K.AFLEVNEEGSEAAASTAVVIAGR.S
12	1	UPS1_UPS2|P01008ups|ANT3_HUMAN_UPS	49039.1	0.75		Antithrombin-III (Chain 33-464) - Homo sapiens (Human)	1499	52	1.19	115	26687	3+	2291.15	0.011	4.80108	0.9999	K.AFLEVNEEGSEAAASTAVVIAGR.S
12	1	UPS1_UPS2|P01008ups|ANT3_HUMAN_UPS	49039.1	0.75		Antithrombin-III (Chain 33-464) - Homo sapiens (Human)	1499	52	1.19	115	26785	3+	3080.7	0.014	4.54443	0.9996	R.VAEGTQVLELPFKGDDITMVLILPKPEK.S
12	1	UPS1_UPS2|P01008ups|ANT3_HUMAN_UPS	49039.1	0.75		Antithrombin-III (Chain 33-464) - Homo sapiens (Human)	1499	52	1.19	115	26797	2+	2291.15	0.011	4.80108	1	K.AFLEVNEEGSEAAASTAVVIAGR.S
12	1	UPS1_UPS2|P01008ups|ANT3_HUMAN_UPS	49039.1	0.75		Antithrombin-III (Chain 33-464) - Homo sapiens (Human)	1499	52	1.19	115	26863	3+	2291.15	0.008	3.49169	1	K.AFLEVNEEGSEAAASTAVVIAGR.S
12	1	UPS1_UPS2|P01008ups|ANT3_HUMAN_UPS	49039.1	0.75		Antithrombin-III (Chain 33-464) - Homo sapiens (Human)	1499	52	1.19	115	26972	2+	2291.15	0.004	1.74585	1	K.AFLEVNEEGSEAAASTAVVIAGR.S
12	1	UPS1_UPS2|P01008ups|ANT3_HUMAN_UPS	49039.1	0.75		Antithrombin-III (Chain 33-464) - Homo sapiens (Human)	1499	52	1.19	115	27150	2+	2291.15	0.009	3.92816	1	K.AFLEVNEEGSEAAASTAVVIAGR.S
12	1	UPS1_UPS2|P01008ups|ANT3_HUMAN_UPS	49039.1	0.75		Antithrombin-III (Chain 33-464) - Homo sapiens (Human)	1499	52	1.19	115	27368	3+	2291.15	0.011	4.80108	1	K.AFLEVNEEGSEAAASTAVVIAGR.S
12	1	UPS1_UPS2|P01008ups|ANT3_HUMAN_UPS	49039.1	0.75		Antithrombin-III (Chain 33-464) - Homo sapiens (Human)	1499	52	1.19	115	27390	2+	2291.15	0.011	4.80108	1	K.AFLEVNEEGSEAAASTAVVIAGR.S
12	1	UPS1_UPS2|P01008ups|ANT3_HUMAN_UPS	49039.1	0.75		Antithrombin-III (Chain 33-464) - Homo sapiens (Human)	1499	52	1.19	115	27544	3+	2291.15	-0.008	3.49169	0.9952	K.AFLEVNEEGSEAAASTAVVIAGR.S
12	1	UPS1_UPS2|P01008ups|ANT3_HUMAN_UPS	49039.1	0.75		Antithrombin-III (Chain 33-464) - Homo sapiens (Human)	1499	52	1.19	115	27579	2+	2291.15	0.013	5.674	1	K.AFLEVNEEGSEAAASTAVVIAGR.S
12	1	UPS1_UPS2|P01008ups|ANT3_HUMAN_UPS	49039.1	0.75		Antithrombin-III (Chain 33-464) - Homo sapiens (Human)	1499	52	1.19	115	27721	3+	2291.15	0.002	0.872924	1	K.AFLEVNEEGSEAAASTAVVIAGR.S
12	1	UPS1_UPS2|P01008ups|ANT3_HUMAN_UPS	49039.1	0.75		Antithrombin-III (Chain 33-464) - Homo sapiens (Human)	1499	52	1.19	115	27766	2+	2291.15	0.014	6.11047	1	K.AFLEVNEEGSEAAASTAVVIAGR.S
12	1	UPS1_UPS2|P01008ups|ANT3_HUMAN_UPS	49039.1	0.75		Antithrombin-III (Chain 33-464) - Homo sapiens (Human)	1499	52	1.19	115	27887	3+	2291.15	0.011	4.80108	1	K.AFLEVNEEGSEAAASTAVVIAGR.S
12	1	UPS1_UPS2|P01008ups|ANT3_HUMAN_UPS	49039.1	0.75		Antithrombin-III (Chain 33-464) - Homo sapiens (Human)	1499	52	1.19	115	27943	2+	2291.15	0.015	6.54693	1	K.AFLEVNEEGSEAAASTAVVIAGR.S
12	1	UPS1_UPS2|P01008ups|ANT3_HUMAN_UPS	49039.1	0.75		Antithrombin-III (Chain 33-464) - Homo sapiens (Human)	1499	52	1.19	115	28095	3+	2291.15	0.01	4.36462	1	K.AFLEVNEEGSEAAASTAVVIAGR.S
12	1	UPS1_UPS2|P01008ups|ANT3_HUMAN_UPS	49039.1	0.75		Antithrombin-III (Chain 33-464) - Homo sapiens (Human)	1499	52	1.19	115	28118	2+	2291.15	0.01	4.36462	1	K.AFLEVNEEGSEAAASTAVVIAGR.S
12	1	UPS1_UPS2|P01008ups|ANT3_HUMAN_UPS	49039.1	0.75		Antithrombin-III (Chain 33-464) - Homo sapiens (Human)	1499	52	1.19	115	28178	2+	1371.75	0.006	4.37399	0.959	R.E^VPLNTIIFMGR.V
12	1	UPS1_UPS2|P01008ups|ANT3_HUMAN_UPS	49039.1	0.75		Antithrombin-III (Chain 33-464) - Homo sapiens (Human)	1499	52	1.19	115	28272	3+	2291.15	0.013	5.674	1	K.AFLEVNEEGSEAAASTAVVIAGR.S
12	1	UPS1_UPS2|P01008ups|ANT3_HUMAN_UPS	49039.1	0.75		Antithrombin-III (Chain 33-464) - Homo sapiens (Human)	1499	52	1.19	115	28295	2+	2291.15	0.002	0.872924	1	K.AFLEVNEEGSEAAASTAVVIAGR.S
12	1	UPS1_UPS2|P01008ups|ANT3_HUMAN_UPS	49039.1	0.75		Antithrombin-III (Chain 33-464) - Homo sapiens (Human)	1499	52	1.19	115	28447	3+	2291.15	0.01	4.36462	0.9999	K.AFLEVNEEGSEAAASTAVVIAGR.S
12	1	UPS1_UPS2|P01008ups|ANT3_HUMAN_UPS	49039.1	0.75		Antithrombin-III (Chain 33-464) - Homo sapiens (Human)	1499	52	1.19	115	28624	3+	2291.15	0.015	6.54693	1	K.AFLEVNEEGSEAAASTAVVIAGR.S
12	1	UPS1_UPS2|P01008ups|ANT3_HUMAN_UPS	49039.1	0.75		Antithrombin-III (Chain 33-464) - Homo sapiens (Human)	1499	52	1.19	115	28657	2+	2291.15	0.01	4.36462	1	K.AFLEVNEEGSEAAASTAVVIAGR.S
12	1	UPS1_UPS2|P01008ups|ANT3_HUMAN_UPS	49039.1	0.75		Antithrombin-III (Chain 33-464) - Homo sapiens (Human)	1499	52	1.19	115	28809	3+	2291.15	0.012	5.23754	1	K.AFLEVNEEGSEAAASTAVVIAGR.S
12	1	UPS1_UPS2|P01008ups|ANT3_HUMAN_UPS	49039.1	0.75		Antithrombin-III (Chain 33-464) - Homo sapiens (Human)	1499	52	1.19	115	28834	2+	2291.15	0.015	6.54693	1	K.AFLEVNEEGSEAAASTAVVIAGR.S
12	1	UPS1_UPS2|P01008ups|ANT3_HUMAN_UPS	49039.1	0.75		Antithrombin-III (Chain 33-464) - Homo sapiens (Human)	1499	52	1.19	115	28988	3+	2291.15	0.016	6.98339	1	K.AFLEVNEEGSEAAASTAVVIAGR.S
12	1	UPS1_UPS2|P01008ups|ANT3_HUMAN_UPS	49039.1	0.75		Antithrombin-III (Chain 33-464) - Homo sapiens (Human)	1499	52	1.19	115	28992	2+	1883.94	0.97	15.924	0.983	K.LGAC'NDTLQQLMEVFK.F	5.78865e+06	5909732
12	1	UPS1_UPS2|P01008ups|ANT3_HUMAN_UPS	49039.1	0.75		Antithrombin-III (Chain 33-464) - Homo sapiens (Human)	1499	52	1.19	115	29162	3+	2291.15	0.01	4.36462	1	K.AFLEVNEEGSEAAASTAVVIAGR.S
12	1	UPS1_UPS2|P01008ups|ANT3_HUMAN_UPS	49039.1	0.75		Antithrombin-III (Chain 33-464) - Homo sapiens (Human)	1499	52	1.19	115	29339	3+	2291.15	0.009	3.92816	1	K.AFLEVNEEGSEAAASTAVVIAGR.S
12	1	UPS1_UPS2|P01008ups|ANT3_HUMAN_UPS	49039.1	0.75		Antithrombin-III (Chain 33-464) - Homo sapiens (Human)	1499	52	1.19	115	29514	3+	2291.15	0.009	3.92816	1	K.AFLEVNEEGSEAAASTAVVIAGR.S
12	1	UPS1_UPS2|P01008ups|ANT3_HUMAN_UPS	49039.1	0.75		Antithrombin-III (Chain 33-464) - Homo sapiens (Human)	1499	52	1.19	115	29524	2+	2291.15	0.009	3.92816	1	K.AFLEVNEEGSEAAASTAVVIAGR.S
12	1	UPS1_UPS2|P01008ups|ANT3_HUMAN_UPS	49039.1	0.75		Antithrombin-III (Chain 33-464) - Homo sapiens (Human)	1499	52	1.19	115	29702	2+	2291.15	0.011	4.80108	1	K.AFLEVNEEGSEAAASTAVVIAGR.S
12	1	UPS1_UPS2|P01008ups|ANT3_HUMAN_UPS	49039.1	0.75		Antithrombin-III (Chain 33-464) - Homo sapiens (Human)	1499	52	1.19	115	29714	2+	2299.13	0.011	4.78442	0.9993	K.NDNDNIFLSPLSISTAFAMTK.L
12	1	UPS1_UPS2|P01008ups|ANT3_HUMAN_UPS	49039.1	0.75		Antithrombin-III (Chain 33-464) - Homo sapiens (Human)	1499	52	1.19	115	29887	2+	2299.13	0.014	6.08927	1	K.NDNDNIFLSPLSISTAFAMTK.L
12	1	UPS1_UPS2|P01008ups|ANT3_HUMAN_UPS	49039.1	0.75		Antithrombin-III (Chain 33-464) - Homo sapiens (Human)	1499	52	1.19	115	29920	3+	2299.13	0.015	6.52422	1	K.NDNDNIFLSPLSISTAFAMTK.L
12	1	UPS1_UPS2|P01008ups|ANT3_HUMAN_UPS	49039.1	0.75		Antithrombin-III (Chain 33-464) - Homo sapiens (Human)	1499	52	1.19	115	30058	2+	2291.15	0.013	5.674	1	K.AFLEVNEEGSEAAASTAVVIAGR.S
12	1	UPS1_UPS2|P01008ups|ANT3_HUMAN_UPS	49039.1	0.75		Antithrombin-III (Chain 33-464) - Homo sapiens (Human)	1499	52	1.19	115	30066	2+	2299.13	0.013	5.65432	0.9999	K.NDNDNIFLSPLSISTAFAMTK.L
12	1	UPS1_UPS2|P01008ups|ANT3_HUMAN_UPS	49039.1	0.75		Antithrombin-III (Chain 33-464) - Homo sapiens (Human)	1499	52	1.19	115	30184	3+	2291.15	0.011	4.80108	1	K.AFLEVNEEGSEAAASTAVVIAGR.S
12	1	UPS1_UPS2|P01008ups|ANT3_HUMAN_UPS	49039.1	0.75		Antithrombin-III (Chain 33-464) - Homo sapiens (Human)	1499	52	1.19	115	30218	2+	2291.15	0.011	4.80108	1	K.AFLEVNEEGSEAAASTAVVIAGR.S
12	1	UPS1_UPS2|P01008ups|ANT3_HUMAN_UPS	49039.1	0.75		Antithrombin-III (Chain 33-464) - Homo sapiens (Human)	1499	52	1.19	115	30360	3+	2291.15	0.011	4.80108	1	K.AFLEVNEEGSEAAASTAVVIAGR.S
12	1	UPS1_UPS2|P01008ups|ANT3_HUMAN_UPS	49039.1	0.75		Antithrombin-III (Chain 33-464) - Homo sapiens (Human)	1499	52	1.19	115	30431	2+	2291.15	0.023	10.0386	1	K.AFLEVNEEGSEAAASTAVVIAGR.S
12	1	UPS1_UPS2|P01008ups|ANT3_HUMAN_UPS	49039.1	0.75		Antithrombin-III (Chain 33-464) - Homo sapiens (Human)	1499	52	1.19	115	30538	3+	2291.15	0.011	4.80108	1	K.AFLEVNEEGSEAAASTAVVIAGR.S
12	1	UPS1_UPS2|P01008ups|ANT3_HUMAN_UPS	49039.1	0.75		Antithrombin-III (Chain 33-464) - Homo sapiens (Human)	1499	52	1.19	115	30608	2+	2291.15	0.009	3.92816	1	K.AFLEVNEEGSEAAASTAVVIAGR.S
12	1	UPS1_UPS2|P01008ups|ANT3_HUMAN_UPS	49039.1	0.75		Antithrombin-III (Chain 33-464) - Homo sapiens (Human)	1499	52	1.19	115	30722	3+	2291.15	0.018	7.85631	1	K.AFLEVNEEGSEAAASTAVVIAGR.S
12	1	UPS1_UPS2|P01008ups|ANT3_HUMAN_UPS	49039.1	0.75		Antithrombin-III (Chain 33-464) - Homo sapiens (Human)	1499	52	1.19	115	30783	2+	2291.15	0.001	0.436462	1	K.AFLEVNEEGSEAAASTAVVIAGR.S
12	1	UPS1_UPS2|P01008ups|ANT3_HUMAN_UPS	49039.1	0.75		Antithrombin-III (Chain 33-464) - Homo sapiens (Human)	1499	52	1.19	115	31080	3+	2291.15	0.007	3.05523	1	K.AFLEVNEEGSEAAASTAVVIAGR.S
12	1	UPS1_UPS2|P01008ups|ANT3_HUMAN_UPS	49039.1	0.75		Antithrombin-III (Chain 33-464) - Homo sapiens (Human)	1499	52	1.19	115	31176	2+	2291.15	0.013	5.674	1	K.AFLEVNEEGSEAAASTAVVIAGR.S
12	1	UPS1_UPS2|P01008ups|ANT3_HUMAN_UPS	49039.1	0.75		Antithrombin-III (Chain 33-464) - Homo sapiens (Human)	1499	52	1.19	115	31254	3+	2291.15	0.009	3.92816	1	K.AFLEVNEEGSEAAASTAVVIAGR.S
12	1	UPS1_UPS2|P01008ups|ANT3_HUMAN_UPS	49039.1	0.75		Antithrombin-III (Chain 33-464) - Homo sapiens (Human)	1499	52	1.19	115	31429	3+	2291.15	0.012	5.23754	0.9999	K.AFLEVNEEGSEAAASTAVVIAGR.S
12	1	UPS1_UPS2|P01008ups|ANT3_HUMAN_UPS	49039.1	0.75		Antithrombin-III (Chain 33-464) - Homo sapiens (Human)	1499	52	1.19	115	32069	3+	2291.15	0.013	5.674	1	K.AFLEVNEEGSEAAASTAVVIAGR.S
12	1	UPS1_UPS2|P01008ups|ANT3_HUMAN_UPS	49039.1	0.75		Antithrombin-III (Chain 33-464) - Homo sapiens (Human)	1499	52	1.19	115	32164	2+	2291.15	0.005	2.18231	1	K.AFLEVNEEGSEAAASTAVVIAGR.S
12	1	UPS1_UPS2|P01008ups|ANT3_HUMAN_UPS	49039.1	0.75		Antithrombin-III (Chain 33-464) - Homo sapiens (Human)	1499	52	1.19	115	32340	2+	2291.15	0.013	5.674	1	K.AFLEVNEEGSEAAASTAVVIAGR.S
12	1	UPS1_UPS2|P01008ups|ANT3_HUMAN_UPS	49039.1	0.75		Antithrombin-III (Chain 33-464) - Homo sapiens (Human)	1499	52	1.19	115	32383	3+	2291.15	0.009	3.92816	1	K.AFLEVNEEGSEAAASTAVVIAGR.S
12	1	UPS1_UPS2|P01008ups|ANT3_HUMAN_UPS	49039.1	0.75		Antithrombin-III (Chain 33-464) - Homo sapiens (Human)	1499	52	1.19	115	32563	2+	2291.15	0.01	4.36462	1	K.AFLEVNEEGSEAAASTAVVIAGR.S
12	1	UPS1_UPS2|P01008ups|ANT3_HUMAN_UPS	49039.1	0.75		Antithrombin-III (Chain 33-464) - Homo sapiens (Human)	1499	52	1.19	115	32660	3+	2291.15	0.01	4.36462	1	K.AFLEVNEEGSEAAASTAVVIAGR.S
12	1	UPS1_UPS2|P01008ups|ANT3_HUMAN_UPS	49039.1	0.75		Antithrombin-III (Chain 33-464) - Homo sapiens (Human)	1499	52	1.19	115	32749	2+	2291.15	0.008	3.49169	0.9999	K.AFLEVNEEGSEAAASTAVVIAGR.S
12	1	UPS1_UPS2|P01008ups|ANT3_HUMAN_UPS	49039.1	0.75		Antithrombin-III (Chain 33-464) - Homo sapiens (Human)	1499	52	1.19	115	32835	3+	2291.15	0.014	6.11047	1	K.AFLEVNEEGSEAAASTAVVIAGR.S
12	1	UPS1_UPS2|P01008ups|ANT3_HUMAN_UPS	49039.1	0.75		Antithrombin-III (Chain 33-464) - Homo sapiens (Human)	1499	52	1.19	115	32915	2+	2291.15	0.011	4.80108	1	K.AFLEVNEEGSEAAASTAVVIAGR.S
12	1	UPS1_UPS2|P01008ups|ANT3_HUMAN_UPS	49039.1	0.75		Antithrombin-III (Chain 33-464) - Homo sapiens (Human)	1499	52	1.19	115	33210	2+	2291.15	0.02	8.72924	1	K.AFLEVNEEGSEAAASTAVVIAGR.S
12	1	UPS1_UPS2|P01008ups|ANT3_HUMAN_UPS	49039.1	0.75		Antithrombin-III (Chain 33-464) - Homo sapiens (Human)	1499	52	1.19	115	33475	2+	2291.15	0.006	2.61877	1	K.AFLEVNEEGSEAAASTAVVIAGR.S
12	1	UPS1_UPS2|P01008ups|ANT3_HUMAN_UPS	49039.1	0.75		Antithrombin-III (Chain 33-464) - Homo sapiens (Human)	1499	52	1.19	115	33760	2+	2291.15	0.009	3.92816	1	K.AFLEVNEEGSEAAASTAVVIAGR.S
12	1	UPS1_UPS2|P01008ups|ANT3_HUMAN_UPS	49039.1	0.75		Antithrombin-III (Chain 33-464) - Homo sapiens (Human)	1499	52	1.19	115	33980	2+	2291.15	0.013	5.674	1	K.AFLEVNEEGSEAAASTAVVIAGR.S
12	1	UPS1_UPS2|P01008ups|ANT3_HUMAN_UPS	49039.1	0.75		Antithrombin-III (Chain 33-464) - Homo sapiens (Human)	1499	52	1.19	115	34089	3+	2291.15	0.012	5.23754	1	K.AFLEVNEEGSEAAASTAVVIAGR.S
12	1	UPS1_UPS2|P01008ups|ANT3_HUMAN_UPS	49039.1	0.75		Antithrombin-III (Chain 33-464) - Homo sapiens (Human)	1499	52	1.19	115	34160	2+	2291.15	0.009	3.92816	1	K.AFLEVNEEGSEAAASTAVVIAGR.S
12	1	UPS1_UPS2|P01008ups|ANT3_HUMAN_UPS	49039.1	0.75		Antithrombin-III (Chain 33-464) - Homo sapiens (Human)	1499	52	1.19	115	34199	3+	3082.49	0.013	4.21737	0.9061	K.ELTPEVLQEWLDELEEM"MLVVHMPR.F
12	1	UPS1_UPS2|P01008ups|ANT3_HUMAN_UPS	49039.1	0.75		Antithrombin-III (Chain 33-464) - Homo sapiens (Human)	1499	52	1.19	115	34306	3+	2291.15	0.011	4.80108	1	K.AFLEVNEEGSEAAASTAVVIAGR.S
12	1	UPS1_UPS2|P01008ups|ANT3_HUMAN_UPS	49039.1	0.75		Antithrombin-III (Chain 33-464) - Homo sapiens (Human)	1499	52	1.19	115	34355	2+	2291.15	0.01	4.36462	1	K.AFLEVNEEGSEAAASTAVVIAGR.S
12	1	UPS1_UPS2|P01008ups|ANT3_HUMAN_UPS	49039.1	0.75		Antithrombin-III (Chain 33-464) - Homo sapiens (Human)	1499	52	1.19	115	34429	3+	2804.57	0.014	4.99185	1	R.ITDVIPSEAINELTVLVLVNTIYFK.G
12	1	UPS1_UPS2|P01008ups|ANT3_HUMAN_UPS	49039.1	0.75		Antithrombin-III (Chain 33-464) - Homo sapiens (Human)	1499	52	1.19	115	34430	2+	2804.57	1.023	8.2009	1	R.ITDVIPSEAINELTVLVLVNTIYFK.G
12	1	UPS1_UPS2|P01008ups|ANT3_HUMAN_UPS	49039.1	0.75		Antithrombin-III (Chain 33-464) - Homo sapiens (Human)	1499	52	1.19	115	34485	3+	2291.15	0.009	3.92816	1	K.AFLEVNEEGSEAAASTAVVIAGR.S
12	1	UPS1_UPS2|P01008ups|ANT3_HUMAN_UPS	49039.1	0.75		Antithrombin-III (Chain 33-464) - Homo sapiens (Human)	1499	52	1.19	115	34530	2+	2291.15	0.001	0.436462	1	K.AFLEVNEEGSEAAASTAVVIAGR.S
12	1	UPS1_UPS2|P01008ups|ANT3_HUMAN_UPS	49039.1	0.75		Antithrombin-III (Chain 33-464) - Homo sapiens (Human)	1499	52	1.19	115	34594	3+	2804.57	0.015	5.34841	1	R.ITDVIPSEAINELTVLVLVNTIYFK.G
12	1	UPS1_UPS2|P01008ups|ANT3_HUMAN_UPS	49039.1	0.75		Antithrombin-III (Chain 33-464) - Homo sapiens (Human)	1499	52	1.19	115	34660	3+	2291.15	0.012	5.23754	1	K.AFLEVNEEGSEAAASTAVVIAGR.S
12	1	UPS1_UPS2|P01008ups|ANT3_HUMAN_UPS	49039.1	0.75		Antithrombin-III (Chain 33-464) - Homo sapiens (Human)	1499	52	1.19	115	34686	2+	2291.15	0.022	9.60216	1	K.AFLEVNEEGSEAAASTAVVIAGR.S
12	1	UPS1_UPS2|P01008ups|ANT3_HUMAN_UPS	49039.1	0.75		Antithrombin-III (Chain 33-464) - Homo sapiens (Human)	1499	52	1.19	115	34749	3+	2804.57	0.017	6.06154	1	R.ITDVIPSEAINELTVLVLVNTIYFK.G
12	1	UPS1_UPS2|P01008ups|ANT3_HUMAN_UPS	49039.1	0.75		Antithrombin-III (Chain 33-464) - Homo sapiens (Human)	1499	52	1.19	115	34848	3+	2291.15	0.011	4.80108	1	K.AFLEVNEEGSEAAASTAVVIAGR.S
12	1	UPS1_UPS2|P01008ups|ANT3_HUMAN_UPS	49039.1	0.75		Antithrombin-III (Chain 33-464) - Homo sapiens (Human)	1499	52	1.19	115	34858	2+	2291.15	0.011	4.80108	1	K.AFLEVNEEGSEAAASTAVVIAGR.S
12	1	UPS1_UPS2|P01008ups|ANT3_HUMAN_UPS	49039.1	0.75		Antithrombin-III (Chain 33-464) - Homo sapiens (Human)	1499	52	1.19	115	34882	3+	3066.5	0.997	0.978315	0.937	K.ELTPEVLQEWLDELEEMMLVVHMPR.F
12	1	UPS1_UPS2|P01008ups|ANT3_HUMAN_UPS	49039.1	0.75		Antithrombin-III (Chain 33-464) - Homo sapiens (Human)	1499	52	1.19	115	34892	3+	2804.57	0.014	4.99185	1	R.ITDVIPSEAINELTVLVLVNTIYFK.G
12	1	UPS1_UPS2|P01008ups|ANT3_HUMAN_UPS	49039.1	0.75		Antithrombin-III (Chain 33-464) - Homo sapiens (Human)	1499	52	1.19	115	34893	2+	2804.57	0.016	5.70497	0.9998	R.ITDVIPSEAINELTVLVLVNTIYFK.G
12	1	UPS1_UPS2|P01008ups|ANT3_HUMAN_UPS	49039.1	0.75		Antithrombin-III (Chain 33-464) - Homo sapiens (Human)	1499	52	1.19	115	35035	3+	2804.57	0.013	4.63529	1	R.ITDVIPSEAINELTVLVLVNTIYFK.G
12	1	UPS1_UPS2|P01008ups|ANT3_HUMAN_UPS	49039.1	0.75		Antithrombin-III (Chain 33-464) - Homo sapiens (Human)	1499	52	1.19	115	35037	2+	2804.57	0.015	5.34841	1	R.ITDVIPSEAINELTVLVLVNTIYFK.G
12	1	UPS1_UPS2|P01008ups|ANT3_HUMAN_UPS	49039.1	0.75		Antithrombin-III (Chain 33-464) - Homo sapiens (Human)	1499	52	1.19	115	35167	3+	2804.57	0.012	4.27873	1	R.ITDVIPSEAINELTVLVLVNTIYFK.G
12	1	UPS1_UPS2|P01008ups|ANT3_HUMAN_UPS	49039.1	0.75		Antithrombin-III (Chain 33-464) - Homo sapiens (Human)	1499	52	1.19	115	35178	3+	2291.15	0.01	4.36462	1	K.AFLEVNEEGSEAAASTAVVIAGR.S
12	1	UPS1_UPS2|P01008ups|ANT3_HUMAN_UPS	49039.1	0.75		Antithrombin-III (Chain 33-464) - Homo sapiens (Human)	1499	52	1.19	115	35188	2+	2291.15	0.011	4.80108	1	K.AFLEVNEEGSEAAASTAVVIAGR.S
12	1	UPS1_UPS2|P01008ups|ANT3_HUMAN_UPS	49039.1	0.75		Antithrombin-III (Chain 33-464) - Homo sapiens (Human)	1499	52	1.19	115	35298	3+	2804.57	0.012	4.27873	1	R.ITDVIPSEAINELTVLVLVNTIYFK.G
12	1	UPS1_UPS2|P01008ups|ANT3_HUMAN_UPS	49039.1	0.75		Antithrombin-III (Chain 33-464) - Homo sapiens (Human)	1499	52	1.19	115	35302	2+	2804.57	0.01	3.56561	1	R.ITDVIPSEAINELTVLVLVNTIYFK.G
12	1	UPS1_UPS2|P01008ups|ANT3_HUMAN_UPS	49039.1	0.75		Antithrombin-III (Chain 33-464) - Homo sapiens (Human)	1499	52	1.19	115	35392	2+	2291.15	0.01	4.36462	1	K.AFLEVNEEGSEAAASTAVVIAGR.S
12	1	UPS1_UPS2|P01008ups|ANT3_HUMAN_UPS	49039.1	0.75		Antithrombin-III (Chain 33-464) - Homo sapiens (Human)	1499	52	1.19	115	35430	3+	2804.57	0.015	5.34841	1	R.ITDVIPSEAINELTVLVLVNTIYFK.G
12	1	UPS1_UPS2|P01008ups|ANT3_HUMAN_UPS	49039.1	0.75		Antithrombin-III (Chain 33-464) - Homo sapiens (Human)	1499	52	1.19	115	35435	2+	2804.57	0.014	4.99185	1	R.ITDVIPSEAINELTVLVLVNTIYFK.G
12	1	UPS1_UPS2|P01008ups|ANT3_HUMAN_UPS	49039.1	0.75		Antithrombin-III (Chain 33-464) - Homo sapiens (Human)	1499	52	1.19	115	35530	2+	2291.15	0.006	2.61877	1	K.AFLEVNEEGSEAAASTAVVIAGR.S
12	1	UPS1_UPS2|P01008ups|ANT3_HUMAN_UPS	49039.1	0.75		Antithrombin-III (Chain 33-464) - Homo sapiens (Human)	1499	52	1.19	115	35562	3+	2804.57	0.013	4.63529	0.9997	R.ITDVIPSEAINELTVLVLVNTIYFK.G
12	1	UPS1_UPS2|P01008ups|ANT3_HUMAN_UPS	49039.1	0.75		Antithrombin-III (Chain 33-464) - Homo sapiens (Human)	1499	52	1.19	115	35568	2+	2804.57	0.015	5.34841	0.9843	R.ITDVIPSEAINELTVLVLVNTIYFK.G
12	1	UPS1_UPS2|P01008ups|ANT3_HUMAN_UPS	49039.1	0.75		Antithrombin-III (Chain 33-464) - Homo sapiens (Human)	1499	52	1.19	115	35694	3+	2804.57	0.016	5.70497	1	R.ITDVIPSEAINELTVLVLVNTIYFK.G
12	1	UPS1_UPS2|P01008ups|ANT3_HUMAN_UPS	49039.1	0.75		Antithrombin-III (Chain 33-464) - Homo sapiens (Human)	1499	52	1.19	115	35698	2+	2804.57	0.002	0.713122	1	R.ITDVIPSEAINELTVLVLVNTIYFK.G
12	1	UPS1_UPS2|P01008ups|ANT3_HUMAN_UPS	49039.1	0.75		Antithrombin-III (Chain 33-464) - Homo sapiens (Human)	1499	52	1.19	115	35708	2+	2291.15	0.01	4.36462	1	K.AFLEVNEEGSEAAASTAVVIAGR.S
12	1	UPS1_UPS2|P01008ups|ANT3_HUMAN_UPS	49039.1	0.75		Antithrombin-III (Chain 33-464) - Homo sapiens (Human)	1499	52	1.19	115	35826	3+	2804.57	0.014	4.99185	1	R.ITDVIPSEAINELTVLVLVNTIYFK.G
12	1	UPS1_UPS2|P01008ups|ANT3_HUMAN_UPS	49039.1	0.75		Antithrombin-III (Chain 33-464) - Homo sapiens (Human)	1499	52	1.19	115	35885	2+	2291.15	0.011	4.80108	1	K.AFLEVNEEGSEAAASTAVVIAGR.S
12	1	UPS1_UPS2|P01008ups|ANT3_HUMAN_UPS	49039.1	0.75		Antithrombin-III (Chain 33-464) - Homo sapiens (Human)	1499	52	1.19	115	35958	3+	2804.57	0.015	5.34841	1	R.ITDVIPSEAINELTVLVLVNTIYFK.G
12	1	UPS1_UPS2|P01008ups|ANT3_HUMAN_UPS	49039.1	0.75		Antithrombin-III (Chain 33-464) - Homo sapiens (Human)	1499	52	1.19	115	35981	3+	3066.5	1.027	8.80483	0.9447	K.ELTPEVLQEWLDELEEMMLVVHMPR.F
12	1	UPS1_UPS2|P01008ups|ANT3_HUMAN_UPS	49039.1	0.75		Antithrombin-III (Chain 33-464) - Homo sapiens (Human)	1499	52	1.19	115	36036	2+	2291.15	0.014	6.11047	1	K.AFLEVNEEGSEAAASTAVVIAGR.S
12	1	UPS1_UPS2|P01008ups|ANT3_HUMAN_UPS	49039.1	0.75		Antithrombin-III (Chain 33-464) - Homo sapiens (Human)	1499	52	1.19	115	36090	3+	2804.57	0.014	4.99185	0.9999	R.ITDVIPSEAINELTVLVLVNTIYFK.G
12	1	UPS1_UPS2|P01008ups|ANT3_HUMAN_UPS	49039.1	0.75		Antithrombin-III (Chain 33-464) - Homo sapiens (Human)	1499	52	1.19	115	36096	2+	2804.57	1.023	8.2009	1	R.ITDVIPSEAINELTVLVLVNTIYFK.G
12	1	UPS1_UPS2|P01008ups|ANT3_HUMAN_UPS	49039.1	0.75		Antithrombin-III (Chain 33-464) - Homo sapiens (Human)	1499	52	1.19	115	36191	2+	2291.15	0.014	6.11047	1	K.AFLEVNEEGSEAAASTAVVIAGR.S
12	1	UPS1_UPS2|P01008ups|ANT3_HUMAN_UPS	49039.1	0.75		Antithrombin-III (Chain 33-464) - Homo sapiens (Human)	1499	52	1.19	115	36222	3+	2804.57	0.012	4.27873	1	R.ITDVIPSEAINELTVLVLVNTIYFK.G
12	1	UPS1_UPS2|P01008ups|ANT3_HUMAN_UPS	49039.1	0.75		Antithrombin-III (Chain 33-464) - Homo sapiens (Human)	1499	52	1.19	115	36238	2+	2804.57	0.01	3.56561	0.9995	R.ITDVIPSEAINELTVLVLVNTIYFK.G
12	1	UPS1_UPS2|P01008ups|ANT3_HUMAN_UPS	49039.1	0.75		Antithrombin-III (Chain 33-464) - Homo sapiens (Human)	1499	52	1.19	115	36333	3+	2291.15	0.012	5.23754	1	K.AFLEVNEEGSEAAASTAVVIAGR.S
12	1	UPS1_UPS2|P01008ups|ANT3_HUMAN_UPS	49039.1	0.75		Antithrombin-III (Chain 33-464) - Homo sapiens (Human)	1499	52	1.19	115	36346	2+	2291.15	0.015	6.54693	1	K.AFLEVNEEGSEAAASTAVVIAGR.S
12	1	UPS1_UPS2|P01008ups|ANT3_HUMAN_UPS	49039.1	0.75		Antithrombin-III (Chain 33-464) - Homo sapiens (Human)	1499	52	1.19	115	36354	3+	2804.57	0.012	4.27873	0.9977	R.ITDVIPSEAINELTVLVLVNTIYFK.G
12	1	UPS1_UPS2|P01008ups|ANT3_HUMAN_UPS	49039.1	0.75		Antithrombin-III (Chain 33-464) - Homo sapiens (Human)	1499	52	1.19	115	36497	3+	2291.15	0.009	3.92816	1	K.AFLEVNEEGSEAAASTAVVIAGR.S
12	1	UPS1_UPS2|P01008ups|ANT3_HUMAN_UPS	49039.1	0.75		Antithrombin-III (Chain 33-464) - Homo sapiens (Human)	1499	52	1.19	115	36522	2+	2291.15	0.015	6.54693	1	K.AFLEVNEEGSEAAASTAVVIAGR.S
12	1	UPS1_UPS2|P01008ups|ANT3_HUMAN_UPS	49039.1	0.75		Antithrombin-III (Chain 33-464) - Homo sapiens (Human)	1499	52	1.19	115	36662	3+	2291.15	0.011	4.80108	1	K.AFLEVNEEGSEAAASTAVVIAGR.S
12	1	UPS1_UPS2|P01008ups|ANT3_HUMAN_UPS	49039.1	0.75		Antithrombin-III (Chain 33-464) - Homo sapiens (Human)	1499	52	1.19	115	36684	2+	2291.15	0.013	5.674	1	K.AFLEVNEEGSEAAASTAVVIAGR.S
12	1	UPS1_UPS2|P01008ups|ANT3_HUMAN_UPS	49039.1	0.75		Antithrombin-III (Chain 33-464) - Homo sapiens (Human)	1499	52	1.19	115	36692	2+	1764.69	0.182	103.134	0.9677	K.ADGESCSASMMYQEGK.F
12	1	UPS1_UPS2|P01008ups|ANT3_HUMAN_UPS	49039.1	0.75		Antithrombin-III (Chain 33-464) - Homo sapiens (Human)	1499	52	1.19	115	36802	3+	2291.15	0.011	4.80108	0.7588	K.AFLEVNEEGSEAAASTAVVIAGR.S
12	1	UPS1_UPS2|P01008ups|ANT3_HUMAN_UPS	49039.1	0.75		Antithrombin-III (Chain 33-464) - Homo sapiens (Human)	1499	52	1.19	115	36977	3+	2291.15	1.011	4.80108	0.9987	K.AFLEVNEEGSEAAASTAVVIAGR.S
12	1	UPS1_UPS2|P01008ups|ANT3_HUMAN_UPS	49039.1	0.75		Antithrombin-III (Chain 33-464) - Homo sapiens (Human)	1499	52	1.19	115	5491	3+	2002.97	0.014	6.98963	0.9991	K.KATEDEGSEQKIPEATNR.R
12	1	UPS1_UPS2|P01008ups|ANT3_HUMAN_UPS	49039.1	0.75		Antithrombin-III (Chain 33-464) - Homo sapiens (Human)	1499	52	1.19	115	5526	2+	2002.97	1.017	8.4874	0.9995	K.KATEDEGSEQKIPEATNR.R
12	1	UPS1_UPS2|P01008ups|ANT3_HUMAN_UPS	49039.1	0.75		Antithrombin-III (Chain 33-464) - Homo sapiens (Human)	1499	52	1.19	115	5641	3+	2002.97	0.009	4.49333	1	K.KATEDEGSEQKIPEATNR.R
12	1	UPS1_UPS2|P01008ups|ANT3_HUMAN_UPS	49039.1	0.75		Antithrombin-III (Chain 33-464) - Homo sapiens (Human)	1499	52	1.19	115	5680	2+	2002.97	1.005	2.4963	0.9827	K.KATEDEGSEQKIPEATNR.R
12	1	UPS1_UPS2|P01008ups|ANT3_HUMAN_UPS	49039.1	0.75		Antithrombin-III (Chain 33-464) - Homo sapiens (Human)	1499	52	1.19	115	6369	3+	1874.87	0.009	4.80033	0.9991	K.ATEDEGSEQKIPEATNR.R
12	1	UPS1_UPS2|P01008ups|ANT3_HUMAN_UPS	49039.1	0.75		Antithrombin-III (Chain 33-464) - Homo sapiens (Human)	1499	52	1.19	115	6381	2+	1874.87	0.011	5.86706	1	K.ATEDEGSEQKIPEATNR.R
12	1	UPS1_UPS2|P01008ups|ANT3_HUMAN_UPS	49039.1	0.75		Antithrombin-III (Chain 33-464) - Homo sapiens (Human)	1499	52	1.19	115	6522	2+	1454.76	0.999	0.687398	0.9822	-.HGSPVDIC'TAKPR.D	19540512	22143076
12	1	UPS1_UPS2|P01008ups|ANT3_HUMAN_UPS	49039.1	0.75		Antithrombin-III (Chain 33-464) - Homo sapiens (Human)	1499	52	1.19	115	6531	3+	1874.87	0.009	4.80033	0.9971	K.ATEDEGSEQKIPEATNR.R
12	1	UPS1_UPS2|P01008ups|ANT3_HUMAN_UPS	49039.1	0.75		Antithrombin-III (Chain 33-464) - Homo sapiens (Human)	1499	52	1.19	115	6532	3+	1454.76	-0.004	2.74959	1	-.HGSPVDIC'TAKPR.D	92261552	106195856
12	1	UPS1_UPS2|P01008ups|ANT3_HUMAN_UPS	49039.1	0.75		Antithrombin-III (Chain 33-464) - Homo sapiens (Human)	1499	52	1.19	115	6533	2+	1874.87	0.009	4.80033	1	K.ATEDEGSEQKIPEATNR.R
12	1	UPS1_UPS2|P01008ups|ANT3_HUMAN_UPS	49039.1	0.75		Antithrombin-III (Chain 33-464) - Homo sapiens (Human)	1499	52	1.19	115	6542	2+	1451.74	1.011	7.5771	1	-.HGSPVDICTAKPR.D	19818810	22485478
12	1	UPS1_UPS2|P01008ups|ANT3_HUMAN_UPS	49039.1	0.75		Antithrombin-III (Chain 33-464) - Homo sapiens (Human)	1499	52	1.19	115	6707	2+	1454.76	-0.008	5.49918	0.9999	-.HGSPVDIC'TAKPR.D	4231634	4481871
12	1	UPS1_UPS2|P01008ups|ANT3_HUMAN_UPS	49039.1	0.75		Antithrombin-III (Chain 33-464) - Homo sapiens (Human)	1499	52	1.19	115	6719	3+	1454.76	-0.006	4.12439	0.9997	-.HGSPVDIC'TAKPR.D	15347652	15561193
12	1	UPS1_UPS2|P01008ups|ANT3_HUMAN_UPS	49039.1	0.75		Antithrombin-III (Chain 33-464) - Homo sapiens (Human)	1499	52	1.19	115	6737	2+	1451.74	0.011	7.5771	0.9999	-.HGSPVDICTAKPR.D	1.9772e+06	2128340
12	1	UPS1_UPS2|P01008ups|ANT3_HUMAN_UPS	49039.1	0.75		Antithrombin-III (Chain 33-464) - Homo sapiens (Human)	1499	52	1.19	115	7264	2+	1780.68	0.01	5.61583	1	K.ADGESCSASMM"YQEGK.F	5388991	5815569
12	1	UPS1_UPS2|P01008ups|ANT3_HUMAN_UPS	49039.1	0.75		Antithrombin-III (Chain 33-464) - Homo sapiens (Human)	1499	52	1.19	115	7282	2+	1783.7	-0.008	4.48506	1	K.ADGESC'SASMM"YQEGK.F	5.38899e+06	5815569
12	1	UPS1_UPS2|P01008ups|ANT3_HUMAN_UPS	49039.1	0.75		Antithrombin-III (Chain 33-464) - Homo sapiens (Human)	1499	52	1.19	115	7904	2+	1783.7	-0.008	4.48506	1	K.ADGESC'SASM"MYQEGK.F	6006977	7.21241e+06
12	1	UPS1_UPS2|P01008ups|ANT3_HUMAN_UPS	49039.1	0.75		Antithrombin-III (Chain 33-464) - Homo sapiens (Human)	1499	52	1.19	115	8494	2+	917.52	0.004	4.35958	0.7242	R.RVWELSK.A
12	1	UPS1_UPS2|P01008ups|ANT3_HUMAN_UPS	49039.1	0.75		Antithrombin-III (Chain 33-464) - Homo sapiens (Human)	1499	52	1.19	115	8953	2+	1126.66	0.004	3.55032	0.9285	K.SKLPGIVAEGR.D
12	1	UPS1_UPS2|P01008ups|ANT3_HUMAN_UPS	49039.1	0.75		Antithrombin-III (Chain 33-464) - Homo sapiens (Human)	1499	52	1.19	115	9377	2+	1767.71	0.999	0.565705	0.9999	K.ADGESC'SASMMYQEGK.F	944936	1.06173e+06
12	1	UPS1_UPS2|P01008ups|ANT3_HUMAN_UPS	49039.1	0.75		Antithrombin-III (Chain 33-464) - Homo sapiens (Human)	1499	52	1.19	115	9530	2+	1767.71	-0.002	1.13141	1	K.ADGESC'SASMMYQEGK.F	136031680	160979904
12	1	UPS1_UPS2|P01008ups|ANT3_HUMAN_UPS	49039.1	0.75		Antithrombin-III (Chain 33-464) - Homo sapiens (Human)	1499	52	1.19	115	9673	3+	1767.71	0.009	5.09134	1	K.ADGESC'SASMMYQEGK.F	12055296	12354460
12	1	UPS1_UPS2|P01008ups|ANT3_HUMAN_UPS	49039.1	0.75		Antithrombin-III (Chain 33-464) - Homo sapiens (Human)	1499	52	1.19	115	9692	2+	1767.71	0.007	3.95993	1	K.ADGESC'SASMMYQEGK.F	148462880	175776800
12	1	UPS1_UPS2|P01008ups|ANT3_HUMAN_UPS	49039.1	0.75		Antithrombin-III (Chain 33-464) - Homo sapiens (Human)	1499	52	1.19	115	9814	2+	1764.69	0.008	4.53338	1	K.ADGESCSASMMYQEGK.F	61612496	72866200
12	1	UPS1_UPS2|P01008ups|ANT3_HUMAN_UPS	49039.1	0.75		Antithrombin-III (Chain 33-464) - Homo sapiens (Human)	1499	52	1.19	115	9883	2+	1767.71	0.007	3.95993	1	K.ADGESC'SASMMYQEGK.F	11827465	14698391
12	1	UPS1_UPS2|P01008ups|ANT3_HUMAN_UPS	49039.1	0.75		Antithrombin-III (Chain 33-464) - Homo sapiens (Human)	1499	52	1.19	115	10007	2+	1764.69	0.008	4.53338	1	K.ADGESCSASMMYQEGK.F	3718760	4.70437e+06
12	1	UPS1_UPS2|P01008ups|ANT3_HUMAN_UPS	49039.1	0.75		Antithrombin-III (Chain 33-464) - Homo sapiens (Human)	1499	52	1.19	115	10099	2+	911.531	0.004	4.38822	1	K.LPGIVAEGR.D
12	1	UPS1_UPS2|P01008ups|ANT3_HUMAN_UPS	49039.1	0.75		Antithrombin-III (Chain 33-464) - Homo sapiens (Human)	1499	52	1.19	115	10264	2+	911.531	0.003	3.29117	1	K.LPGIVAEGR.D
12	1	UPS1_UPS2|P01008ups|ANT3_HUMAN_UPS	49039.1	0.75		Antithrombin-III (Chain 33-464) - Homo sapiens (Human)	1499	52	1.19	115	12732	2+	1309.61	0.006	4.58153	1	R.DDLYVSDAFHK.A
12	1	UPS1_UPS2|P01008ups|ANT3_HUMAN_UPS	49039.1	0.75		Antithrombin-III (Chain 33-464) - Homo sapiens (Human)	1499	52	1.19	115	12908	2+	1309.61	0.006	4.58153	1	R.DDLYVSDAFHK.A
12	1	UPS1_UPS2|P01008ups|ANT3_HUMAN_UPS	49039.1	0.75		Antithrombin-III (Chain 33-464) - Homo sapiens (Human)	1499	52	1.19	115	12919	3+	1309.61	0.004	3.05435	0.6023	R.DDLYVSDAFHK.A
12	1	UPS1_UPS2|P01008ups|ANT3_HUMAN_UPS	49039.1	0.75		Antithrombin-III (Chain 33-464) - Homo sapiens (Human)	1499	52	1.19	115	13508	2+	1309.61	1.011	8.39947	0.8116	R.DDLYVSDAFHK.A
12	1	UPS1_UPS2|P01008ups|ANT3_HUMAN_UPS	49039.1	0.75		Antithrombin-III (Chain 33-464) - Homo sapiens (Human)	1499	52	1.19	115	14518	2+	1528.74	0.009	5.88719	1	R.FATTFYQHLADSK.N
12	1	UPS1_UPS2|P01008ups|ANT3_HUMAN_UPS	49039.1	0.75		Antithrombin-III (Chain 33-464) - Homo sapiens (Human)	1499	52	1.19	115	14591	3+	1528.74	0.005	3.27066	0.9075	R.FATTFYQHLADSK.N
12	1	UPS1_UPS2|P01008ups|ANT3_HUMAN_UPS	49039.1	0.75		Antithrombin-III (Chain 33-464) - Homo sapiens (Human)	1499	52	1.19	115	14702	2+	1528.74	0.006	3.92479	1	R.FATTFYQHLADSK.N
12	1	UPS1_UPS2|P01008ups|ANT3_HUMAN_UPS	49039.1	0.75		Antithrombin-III (Chain 33-464) - Homo sapiens (Human)	1499	52	1.19	115	14779	3+	1528.74	0.006	3.92479	0.9613	R.FATTFYQHLADSK.N
12	1	UPS1_UPS2|P01008ups|ANT3_HUMAN_UPS	49039.1	0.75		Antithrombin-III (Chain 33-464) - Homo sapiens (Human)	1499	52	1.19	115	14877	2+	1528.74	0.007	4.57893	1	R.FATTFYQHLADSK.N
12	1	UPS1_UPS2|P01008ups|ANT3_HUMAN_UPS	49039.1	0.75		Antithrombin-III (Chain 33-464) - Homo sapiens (Human)	1499	52	1.19	115	16290	3+	1211.64	0.004	3.30131	1	R.FRIEDGFSLK.E
12	1	UPS1_UPS2|P01008ups|ANT3_HUMAN_UPS	49039.1	0.75		Antithrombin-III (Chain 33-464) - Homo sapiens (Human)	1499	52	1.19	115	16341	3+	2417.25	0.007	2.89586	0.6912	K.SKLPGIVAEGRDDLYVSDAFHK.A
12	1	UPS1_UPS2|P01008ups|ANT3_HUMAN_UPS	49039.1	0.75		Antithrombin-III (Chain 33-464) - Homo sapiens (Human)	1499	52	1.19	115	17182	3+	1684.92	0.006	3.561	0.9995	K.GDDITM"VLILPKPEK.S
12	1	UPS1_UPS2|P01008ups|ANT3_HUMAN_UPS	49039.1	0.75		Antithrombin-III (Chain 33-464) - Homo sapiens (Human)	1499	52	1.19	115	17201	2+	1586.89	0.004	2.52065	0.9998	R.RVAEGTQVLELPFK.G
12	1	UPS1_UPS2|P01008ups|ANT3_HUMAN_UPS	49039.1	0.75		Antithrombin-III (Chain 33-464) - Homo sapiens (Human)	1499	52	1.19	115	17281	2+	1684.92	0.008	4.748	0.9993	K.GDDITM"VLILPKPEK.S
12	1	UPS1_UPS2|P01008ups|ANT3_HUMAN_UPS	49039.1	0.75		Antithrombin-III (Chain 33-464) - Homo sapiens (Human)	1499	52	1.19	115	17441	2+	1340.66	0.005	3.7295	0.9984	K.TSDQIHFFFAK.L
12	1	UPS1_UPS2|P01008ups|ANT3_HUMAN_UPS	49039.1	0.75		Antithrombin-III (Chain 33-464) - Homo sapiens (Human)	1499	52	1.19	115	17661	3+	2202.12	0.011	4.99519	0.9996	K.LPGIVAEGRDDLYVSDAFHK.A
12	1	UPS1_UPS2|P01008ups|ANT3_HUMAN_UPS	49039.1	0.75		Antithrombin-III (Chain 33-464) - Homo sapiens (Human)	1499	52	1.19	115	17848	3+	1232.73	1.019	15.413	0.9998	K.ANRPFLVFIR.E
12	1	UPS1_UPS2|P01008ups|ANT3_HUMAN_UPS	49039.1	0.75		Antithrombin-III (Chain 33-464) - Homo sapiens (Human)	1499	52	1.19	115	17889	2+	1232.73	0.007	5.67847	0.9985	K.ANRPFLVFIR.E
12	1	UPS1_UPS2|P01008ups|ANT3_HUMAN_UPS	49039.1	0.75		Antithrombin-III (Chain 33-464) - Homo sapiens (Human)	1499	52	1.19	115	18024	3+	1232.73	0.006	4.86726	0.9987	K.ANRPFLVFIR.E
12	1	UPS1_UPS2|P01008ups|ANT3_HUMAN_UPS	49039.1	0.75		Antithrombin-III (Chain 33-464) - Homo sapiens (Human)	1499	52	1.19	115	18068	2+	1232.73	0.007	5.67847	0.9297	K.ANRPFLVFIR.E
12	1	UPS1_UPS2|P01008ups|ANT3_HUMAN_UPS	49039.1	0.75		Antithrombin-III (Chain 33-464) - Homo sapiens (Human)	1499	52	1.19	115	18982	2+	1426.67	-0.001	0.700932	0.8827	R.DIPMNPMC'IYR.S	23805584	27576886
12	1	UPS1_UPS2|P01008ups|ANT3_HUMAN_UPS	49039.1	0.75		Antithrombin-III (Chain 33-464) - Homo sapiens (Human)	1499	52	1.19	115	19439	2+	1430.79	0.007	4.89241	1	R.VAEGTQVLELPFK.G
12	1	UPS1_UPS2|P01008ups|ANT3_HUMAN_UPS	49039.1	0.75		Antithrombin-III (Chain 33-464) - Homo sapiens (Human)	1499	52	1.19	115	19454	2+	1668.92	0.006	3.59513	1	K.GDDITMVLILPKPEK.S
12	1	UPS1_UPS2|P01008ups|ANT3_HUMAN_UPS	49039.1	0.75		Antithrombin-III (Chain 33-464) - Homo sapiens (Human)	1499	52	1.19	115	19503	2+	1405.75	1.002	1.42273	0.9984	R.EVPLNTIIFM"GR.V
12	1	UPS1_UPS2|P01008ups|ANT3_HUMAN_UPS	49039.1	0.75		Antithrombin-III (Chain 33-464) - Homo sapiens (Human)	1499	52	1.19	115	19539	3+	1668.92	0.008	4.79351	0.9993	K.GDDITMVLILPKPEK.S
12	1	UPS1_UPS2|P01008ups|ANT3_HUMAN_UPS	49039.1	0.75		Antithrombin-III (Chain 33-464) - Homo sapiens (Human)	1499	52	1.19	115	19626	2+	1668.92	0.007	4.19432	1	K.GDDITMVLILPKPEK.S
12	1	UPS1_UPS2|P01008ups|ANT3_HUMAN_UPS	49039.1	0.75		Antithrombin-III (Chain 33-464) - Homo sapiens (Human)	1499	52	1.19	115	19671	2+	1405.75	0.006	4.26818	0.9979	R.EVPLNTIIFM"GR.V
12	1	UPS1_UPS2|P01008ups|ANT3_HUMAN_UPS	49039.1	0.75		Antithrombin-III (Chain 33-464) - Homo sapiens (Human)	1499	52	1.19	115	19714	3+	1668.92	0.007	4.19432	0.9998	K.GDDITMVLILPKPEK.S
12	1	UPS1_UPS2|P01008ups|ANT3_HUMAN_UPS	49039.1	0.75		Antithrombin-III (Chain 33-464) - Homo sapiens (Human)	1499	52	1.19	115	19805	2+	1668.92	0.01	5.99188	0.9998	K.GDDITMVLILPKPEK.S
12	1	UPS1_UPS2|P01008ups|ANT3_HUMAN_UPS	49039.1	0.75		Antithrombin-III (Chain 33-464) - Homo sapiens (Human)	1499	52	1.19	115	19894	3+	1668.92	0.007	4.19432	0.7929	K.GDDITMVLILPKPEK.S
12	1	UPS1_UPS2|P01008ups|ANT3_HUMAN_UPS	49039.1	0.75		Antithrombin-III (Chain 33-464) - Homo sapiens (Human)	1499	52	1.19	115	19986	2+	2291.15	0.016	6.98339	1	K.AFLEVNEEGSEAAASTAVVIAGR.S
12	1	UPS1_UPS2|P01008ups|ANT3_HUMAN_UPS	49039.1	0.75		Antithrombin-III (Chain 33-464) - Homo sapiens (Human)	1499	52	1.19	115	20011	3+	2291.15	0.012	5.23754	1	K.AFLEVNEEGSEAAASTAVVIAGR.S
12	1	UPS1_UPS2|P01008ups|ANT3_HUMAN_UPS	49039.1	0.75		Antithrombin-III (Chain 33-464) - Homo sapiens (Human)	1499	52	1.19	115	20154	2+	2291.15	0.012	5.23754	1	K.AFLEVNEEGSEAAASTAVVIAGR.S
12	1	UPS1_UPS2|P01008ups|ANT3_HUMAN_UPS	49039.1	0.75		Antithrombin-III (Chain 33-464) - Homo sapiens (Human)	1499	52	1.19	115	20187	3+	2291.15	0.013	5.674	1	K.AFLEVNEEGSEAAASTAVVIAGR.S
12	1	UPS1_UPS2|P01008ups|ANT3_HUMAN_UPS	49039.1	0.75		Antithrombin-III (Chain 33-464) - Homo sapiens (Human)	1499	52	1.19	115	20330	2+	2291.15	0.012	5.23754	1	K.AFLEVNEEGSEAAASTAVVIAGR.S
12	1	UPS1_UPS2|P01008ups|ANT3_HUMAN_UPS	49039.1	0.75		Antithrombin-III (Chain 33-464) - Homo sapiens (Human)	1499	52	1.19	115	20363	3+	2291.15	0.01	4.36462	1	K.AFLEVNEEGSEAAASTAVVIAGR.S
12	1	UPS1_UPS2|P01008ups|ANT3_HUMAN_UPS	49039.1	0.75		Antithrombin-III (Chain 33-464) - Homo sapiens (Human)	1499	52	1.19	115	20506	2+	2291.15	0.012	5.23754	1	K.AFLEVNEEGSEAAASTAVVIAGR.S
12	1	UPS1_UPS2|P01008ups|ANT3_HUMAN_UPS	49039.1	0.75		Antithrombin-III (Chain 33-464) - Homo sapiens (Human)	1499	52	1.19	115	20539	3+	2291.15	0.009	3.92816	1	K.AFLEVNEEGSEAAASTAVVIAGR.S
12	1	UPS1_UPS2|P01008ups|ANT3_HUMAN_UPS	49039.1	0.75		Antithrombin-III (Chain 33-464) - Homo sapiens (Human)	1499	52	1.19	115	20672	2+	2291.15	0.011	4.80108	1	K.AFLEVNEEGSEAAASTAVVIAGR.S
12	1	UPS1_UPS2|P01008ups|ANT3_HUMAN_UPS	49039.1	0.75		Antithrombin-III (Chain 33-464) - Homo sapiens (Human)	1499	52	1.19	115	20814	3+	2291.15	0.013	5.674	1	K.AFLEVNEEGSEAAASTAVVIAGR.S
12	1	UPS1_UPS2|P01008ups|ANT3_HUMAN_UPS	49039.1	0.75		Antithrombin-III (Chain 33-464) - Homo sapiens (Human)	1499	52	1.19	115	20848	2+	2291.15	0.013	5.674	1	K.AFLEVNEEGSEAAASTAVVIAGR.S
12	1	UPS1_UPS2|P01008ups|ANT3_HUMAN_UPS	49039.1	0.75		Antithrombin-III (Chain 33-464) - Homo sapiens (Human)	1499	52	1.19	115	20992	3+	2291.15	0.011	4.80108	1	K.AFLEVNEEGSEAAASTAVVIAGR.S
12	1	UPS1_UPS2|P01008ups|ANT3_HUMAN_UPS	49039.1	0.75		Antithrombin-III (Chain 33-464) - Homo sapiens (Human)	1499	52	1.19	115	21027	2+	2291.15	0.011	4.80108	1	K.AFLEVNEEGSEAAASTAVVIAGR.S
12	1	UPS1_UPS2|P01008ups|ANT3_HUMAN_UPS	49039.1	0.75		Antithrombin-III (Chain 33-464) - Homo sapiens (Human)	1499	52	1.19	115	21168	3+	2291.15	0.013	5.674	1	K.AFLEVNEEGSEAAASTAVVIAGR.S
12	1	UPS1_UPS2|P01008ups|ANT3_HUMAN_UPS	49039.1	0.75		Antithrombin-III (Chain 33-464) - Homo sapiens (Human)	1499	52	1.19	115	21376	2+	2291.15	0.012	5.23754	1	K.AFLEVNEEGSEAAASTAVVIAGR.S
12	1	UPS1_UPS2|P01008ups|ANT3_HUMAN_UPS	49039.1	0.75		Antithrombin-III (Chain 33-464) - Homo sapiens (Human)	1499	52	1.19	115	21464	3+	2291.15	0.011	4.80108	1	K.AFLEVNEEGSEAAASTAVVIAGR.S
12	1	UPS1_UPS2|P01008ups|ANT3_HUMAN_UPS	49039.1	0.75		Antithrombin-III (Chain 33-464) - Homo sapiens (Human)	1499	52	1.19	115	21552	2+	2291.15	0.014	6.11047	1	K.AFLEVNEEGSEAAASTAVVIAGR.S
12	1	UPS1_UPS2|P01008ups|ANT3_HUMAN_UPS	49039.1	0.75		Antithrombin-III (Chain 33-464) - Homo sapiens (Human)	1499	52	1.19	115	21628	3+	2291.15	-0.049	21.3866	0.7966	K.AFLEVNEEGSEAAASTAVVIAGR.S
12	1	UPS1_UPS2|P01008ups|ANT3_HUMAN_UPS	49039.1	0.75		Antithrombin-III (Chain 33-464) - Homo sapiens (Human)	1499	52	1.19	115	21717	2+	2291.15	0.017	7.41985	1	K.AFLEVNEEGSEAAASTAVVIAGR.S
12	1	UPS1_UPS2|P01008ups|ANT3_HUMAN_UPS	49039.1	0.75		Antithrombin-III (Chain 33-464) - Homo sapiens (Human)	1499	52	1.19	115	21804	3+	2291.15	0.02	8.72924	1	K.AFLEVNEEGSEAAASTAVVIAGR.S
12	1	UPS1_UPS2|P01008ups|ANT3_HUMAN_UPS	49039.1	0.75		Antithrombin-III (Chain 33-464) - Homo sapiens (Human)	1499	52	1.19	115	21850	2+	1864.9	1.033	17.6953	0.967	K.EQLQDM"GLVDLFSPEK.S
12	1	UPS1_UPS2|P01008ups|ANT3_HUMAN_UPS	49039.1	0.75		Antithrombin-III (Chain 33-464) - Homo sapiens (Human)	1499	52	1.19	115	21884	2+	2291.15	0.015	6.54693	1	K.AFLEVNEEGSEAAASTAVVIAGR.S
12	1	UPS1_UPS2|P01008ups|ANT3_HUMAN_UPS	49039.1	0.75		Antithrombin-III (Chain 33-464) - Homo sapiens (Human)	1499	52	1.19	115	21980	3+	2291.15	0.007	3.05523	1	K.AFLEVNEEGSEAAASTAVVIAGR.S
12	1	UPS1_UPS2|P01008ups|ANT3_HUMAN_UPS	49039.1	0.75		Antithrombin-III (Chain 33-464) - Homo sapiens (Human)	1499	52	1.19	115	22048	2+	2291.15	0.008	3.49169	1	K.AFLEVNEEGSEAAASTAVVIAGR.S
12	1	UPS1_UPS2|P01008ups|ANT3_HUMAN_UPS	49039.1	0.75		Antithrombin-III (Chain 33-464) - Homo sapiens (Human)	1499	52	1.19	115	22146	3+	2291.15	0.013	5.674	1	K.AFLEVNEEGSEAAASTAVVIAGR.S
12	1	UPS1_UPS2|P01008ups|ANT3_HUMAN_UPS	49039.1	0.75		Antithrombin-III (Chain 33-464) - Homo sapiens (Human)	1499	52	1.19	115	22225	2+	2291.15	0.017	7.41985	1	K.AFLEVNEEGSEAAASTAVVIAGR.S
12	1	UPS1_UPS2|P01008ups|ANT3_HUMAN_UPS	49039.1	0.75		Antithrombin-III (Chain 33-464) - Homo sapiens (Human)	1499	52	1.19	115	22398	2+	2291.15	0.011	4.80108	1	K.AFLEVNEEGSEAAASTAVVIAGR.S
12	1	UPS1_UPS2|P01008ups|ANT3_HUMAN_UPS	49039.1	0.75		Antithrombin-III (Chain 33-464) - Homo sapiens (Human)	1499	52	1.19	115	22425	2+	1371.75	0.007	5.10299	0.9997	R.E^VPLNTIIFMGR.V
12	1	UPS1_UPS2|P01008ups|ANT3_HUMAN_UPS	49039.1	0.75		Antithrombin-III (Chain 33-464) - Homo sapiens (Human)	1499	52	1.19	115	22440	2+	1389.76	0.007	5.03686	0.9995	R.EVPLNTIIFMGR.V
12	1	UPS1_UPS2|P01008ups|ANT3_HUMAN_UPS	49039.1	0.75		Antithrombin-III (Chain 33-464) - Homo sapiens (Human)	1499	52	1.19	115	22496	3+	2291.15	0.005	2.18231	1	K.AFLEVNEEGSEAAASTAVVIAGR.S
12	1	UPS1_UPS2|P01008ups|ANT3_HUMAN_UPS	49039.1	0.75		Antithrombin-III (Chain 33-464) - Homo sapiens (Human)	1499	52	1.19	115	22609	2+	1389.76	0.007	5.03686	0.9986	R.EVPLNTIIFMGR.V
12	1	UPS1_UPS2|P01008ups|ANT3_HUMAN_UPS	49039.1	0.75		Antithrombin-III (Chain 33-464) - Homo sapiens (Human)	1499	52	1.19	115	22660	3+	2291.15	0.01	4.36462	1	K.AFLEVNEEGSEAAASTAVVIAGR.S
12	1	UPS1_UPS2|P01008ups|ANT3_HUMAN_UPS	49039.1	0.75		Antithrombin-III (Chain 33-464) - Homo sapiens (Human)	1499	52	1.19	115	22750	2+	2291.15	0.009	3.92816	1	K.AFLEVNEEGSEAAASTAVVIAGR.S
12	1	UPS1_UPS2|P01008ups|ANT3_HUMAN_UPS	49039.1	0.75		Antithrombin-III (Chain 33-464) - Homo sapiens (Human)	1499	52	1.19	115	22827	3+	2291.15	1.024	10.4751	0.9987	K.AFLEVNEEGSEAAASTAVVIAGR.S
12	1	UPS1_UPS2|P01008ups|ANT3_HUMAN_UPS	49039.1	0.75		Antithrombin-III (Chain 33-464) - Homo sapiens (Human)	1499	52	1.19	115	22926	2+	2291.15	-0.003	1.30939	1	K.AFLEVNEEGSEAAASTAVVIAGR.S
12	1	UPS1_UPS2|P01008ups|ANT3_HUMAN_UPS	49039.1	0.75		Antithrombin-III (Chain 33-464) - Homo sapiens (Human)	1499	52	1.19	115	23106	2+	2291.15	0.008	3.49169	1	K.AFLEVNEEGSEAAASTAVVIAGR.S
12	1	UPS1_UPS2|P01008ups|ANT3_HUMAN_UPS	49039.1	0.75		Antithrombin-III (Chain 33-464) - Homo sapiens (Human)	1499	52	1.19	115	23113	3+	2291.15	1.024	10.4751	1	K.AFLEVNEEGSEAAASTAVVIAGR.S
12	1	UPS1_UPS2|P01008ups|ANT3_HUMAN_UPS	49039.1	0.75		Antithrombin-III (Chain 33-464) - Homo sapiens (Human)	1499	52	1.19	115	23281	2+	2291.15	0.015	6.54693	1	K.AFLEVNEEGSEAAASTAVVIAGR.S
12	1	UPS1_UPS2|P01008ups|ANT3_HUMAN_UPS	49039.1	0.75		Antithrombin-III (Chain 33-464) - Homo sapiens (Human)	1499	52	1.19	115	23443	3+	2291.15	1.024	10.4751	1	K.AFLEVNEEGSEAAASTAVVIAGR.S
12	1	UPS1_UPS2|P01008ups|ANT3_HUMAN_UPS	49039.1	0.75		Antithrombin-III (Chain 33-464) - Homo sapiens (Human)	1499	52	1.19	115	23444	2+	2291.15	0.017	7.41985	1	K.AFLEVNEEGSEAAASTAVVIAGR.S
12	1	UPS1_UPS2|P01008ups|ANT3_HUMAN_UPS	49039.1	0.75		Antithrombin-III (Chain 33-464) - Homo sapiens (Human)	1499	52	1.19	115	23621	3+	2291.15	1.024	10.4751	1	K.AFLEVNEEGSEAAASTAVVIAGR.S
12	1	UPS1_UPS2|P01008ups|ANT3_HUMAN_UPS	49039.1	0.75		Antithrombin-III (Chain 33-464) - Homo sapiens (Human)	1499	52	1.19	115	23622	2+	2291.15	0.017	7.41985	1	K.AFLEVNEEGSEAAASTAVVIAGR.S
12	1	UPS1_UPS2|P01008ups|ANT3_HUMAN_UPS	49039.1	0.75		Antithrombin-III (Chain 33-464) - Homo sapiens (Human)	1499	52	1.19	115	23796	2+	2291.15	0.009	3.92816	1	K.AFLEVNEEGSEAAASTAVVIAGR.S
12	1	UPS1_UPS2|P01008ups|ANT3_HUMAN_UPS	49039.1	0.75		Antithrombin-III (Chain 33-464) - Homo sapiens (Human)	1499	52	1.19	115	23817	3+	2291.15	0.014	6.11047	1	K.AFLEVNEEGSEAAASTAVVIAGR.S
12	1	UPS1_UPS2|P01008ups|ANT3_HUMAN_UPS	49039.1	0.75		Antithrombin-III (Chain 33-464) - Homo sapiens (Human)	1499	52	1.19	115	23951	3+	3236.8	0.017	5.25211	0.9997	R.RVAEGTQVLELPFKGDDITMVLILPKPEK.S
12	1	UPS1_UPS2|P01008ups|ANT3_HUMAN_UPS	49039.1	0.75		Antithrombin-III (Chain 33-464) - Homo sapiens (Human)	1499	52	1.19	115	24161	2+	2291.15	1.002	0.872924	0.9995	K.AFLEVNEEGSEAAASTAVVIAGR.S
12	1	UPS1_UPS2|P01008ups|ANT3_HUMAN_UPS	49039.1	0.75		Antithrombin-III (Chain 33-464) - Homo sapiens (Human)	1499	52	1.19	115	24168	3+	2291.15	0.994	2.61877	0.9999	K.AFLEVNEEGSEAAASTAVVIAGR.S
12	1	UPS1_UPS2|P01008ups|ANT3_HUMAN_UPS	49039.1	0.75		Antithrombin-III (Chain 33-464) - Homo sapiens (Human)	1499	52	1.19	115	24336	2+	2291.15	0.015	6.54693	1	K.AFLEVNEEGSEAAASTAVVIAGR.S
12	1	UPS1_UPS2|P01008ups|ANT3_HUMAN_UPS	49039.1	0.75		Antithrombin-III (Chain 33-464) - Homo sapiens (Human)	1499	52	1.19	115	24345	3+	2291.15	1.024	10.4751	1	K.AFLEVNEEGSEAAASTAVVIAGR.S
12	1	UPS1_UPS2|P01008ups|ANT3_HUMAN_UPS	49039.1	0.75		Antithrombin-III (Chain 33-464) - Homo sapiens (Human)	1499	52	1.19	115	24409	2+	1848.9	0.008	4.32689	1	K.EQLQDMGLVDLFSPEK.S
12	1	UPS1_UPS2|P01008ups|ANT3_HUMAN_UPS	49039.1	0.75		Antithrombin-III (Chain 33-464) - Homo sapiens (Human)	1499	52	1.19	115	24503	2+	2291.15	0.008	3.49169	1	K.AFLEVNEEGSEAAASTAVVIAGR.S
12	1	UPS1_UPS2|P01008ups|ANT3_HUMAN_UPS	49039.1	0.75		Antithrombin-III (Chain 33-464) - Homo sapiens (Human)	1499	52	1.19	115	24512	3+	2291.15	0.013	5.674	1	K.AFLEVNEEGSEAAASTAVVIAGR.S
12	1	UPS1_UPS2|P01008ups|ANT3_HUMAN_UPS	49039.1	0.75		Antithrombin-III (Chain 33-464) - Homo sapiens (Human)	1499	52	1.19	115	24530	3+	1848.9	0.006	3.24516	1	K.EQLQDMGLVDLFSPEK.S
12	1	UPS1_UPS2|P01008ups|ANT3_HUMAN_UPS	49039.1	0.75		Antithrombin-III (Chain 33-464) - Homo sapiens (Human)	1499	52	1.19	115	24574	2+	1848.9	0.009	4.86775	1	K.EQLQDMGLVDLFSPEK.S
12	1	UPS1_UPS2|P01008ups|ANT3_HUMAN_UPS	49039.1	0.75		Antithrombin-III (Chain 33-464) - Homo sapiens (Human)	1499	52	1.19	115	24666	2+	2291.15	0.014	6.11047	1	K.AFLEVNEEGSEAAASTAVVIAGR.S
12	1	UPS1_UPS2|P01008ups|ANT3_HUMAN_UPS	49039.1	0.75		Antithrombin-III (Chain 33-464) - Homo sapiens (Human)	1499	52	1.19	115	24681	3+	2291.15	0.011	4.80108	1	K.AFLEVNEEGSEAAASTAVVIAGR.S
12	1	UPS1_UPS2|P01008ups|ANT3_HUMAN_UPS	49039.1	0.75		Antithrombin-III (Chain 33-464) - Homo sapiens (Human)	1499	52	1.19	115	24701	3+	1848.9	0.008	4.32689	1	K.EQLQDMGLVDLFSPEK.S
12	1	UPS1_UPS2|P01008ups|ANT3_HUMAN_UPS	49039.1	0.75		Antithrombin-III (Chain 33-464) - Homo sapiens (Human)	1499	52	1.19	115	24833	2+	2291.15	0.004	1.74585	1	K.AFLEVNEEGSEAAASTAVVIAGR.S
12	1	UPS1_UPS2|P01008ups|ANT3_HUMAN_UPS	49039.1	0.75		Antithrombin-III (Chain 33-464) - Homo sapiens (Human)	1499	52	1.19	115	24843	3+	2291.15	0.013	5.674	1	K.AFLEVNEEGSEAAASTAVVIAGR.S
12	1	UPS1_UPS2|P01008ups|ANT3_HUMAN_UPS	49039.1	0.75		Antithrombin-III (Chain 33-464) - Homo sapiens (Human)	1499	52	1.19	115	24997	2+	2291.15	0.001	0.436462	1	K.AFLEVNEEGSEAAASTAVVIAGR.S
12	1	UPS1_UPS2|P01008ups|ANT3_HUMAN_UPS	49039.1	0.75		Antithrombin-III (Chain 33-464) - Homo sapiens (Human)	1499	52	1.19	115	25010	3+	2291.15	0.012	5.23754	1	K.AFLEVNEEGSEAAASTAVVIAGR.S
12	1	UPS1_UPS2|P01008ups|ANT3_HUMAN_UPS	49039.1	0.75		Antithrombin-III (Chain 33-464) - Homo sapiens (Human)	1499	52	1.19	115	25162	2+	2291.15	0.013	5.674	1	K.AFLEVNEEGSEAAASTAVVIAGR.S
12	1	UPS1_UPS2|P01008ups|ANT3_HUMAN_UPS	49039.1	0.75		Antithrombin-III (Chain 33-464) - Homo sapiens (Human)	1499	52	1.19	115	25225	3+	2291.15	0.008	3.49169	1	K.AFLEVNEEGSEAAASTAVVIAGR.S
12	1	UPS1_UPS2|P01008ups|ANT3_HUMAN_UPS	49039.1	0.75		Antithrombin-III (Chain 33-464) - Homo sapiens (Human)	1499	52	1.19	115	25331	2+	2291.15	0.018	7.85631	1	K.AFLEVNEEGSEAAASTAVVIAGR.S
12	1	UPS1_UPS2|P01008ups|ANT3_HUMAN_UPS	49039.1	0.75		Antithrombin-III (Chain 33-464) - Homo sapiens (Human)	1499	52	1.19	115	25413	3+	2291.15	0.017	7.41985	1	K.AFLEVNEEGSEAAASTAVVIAGR.S
12	1	UPS1_UPS2|P01008ups|ANT3_HUMAN_UPS	49039.1	0.75		Antithrombin-III (Chain 33-464) - Homo sapiens (Human)	1499	52	1.19	115	25476	3+	3080.7	0.017	5.51824	0.9994	R.VAEGTQVLELPFKGDDITMVLILPKPEK.S
12	1	UPS1_UPS2|P01008ups|ANT3_HUMAN_UPS	49039.1	0.75		Antithrombin-III (Chain 33-464) - Homo sapiens (Human)	1499	52	1.19	115	25494	2+	2291.15	0.014	6.11047	1	K.AFLEVNEEGSEAAASTAVVIAGR.S
12	1	UPS1_UPS2|P01008ups|ANT3_HUMAN_UPS	49039.1	0.75		Antithrombin-III (Chain 33-464) - Homo sapiens (Human)	1499	52	1.19	115	25576	3+	2291.15	0.011	4.80108	1	K.AFLEVNEEGSEAAASTAVVIAGR.S
12	1	UPS1_UPS2|P01008ups|ANT3_HUMAN_UPS	49039.1	0.75		Antithrombin-III (Chain 33-464) - Homo sapiens (Human)	1499	52	1.19	115	25657	2+	2291.15	0.016	6.98339	1	K.AFLEVNEEGSEAAASTAVVIAGR.S
12	1	UPS1_UPS2|P01008ups|ANT3_HUMAN_UPS	49039.1	0.75		Antithrombin-III (Chain 33-464) - Homo sapiens (Human)	1499	52	1.19	115	25740	3+	2291.15	0.005	2.18231	1	K.AFLEVNEEGSEAAASTAVVIAGR.S
12	1	UPS1_UPS2|P01008ups|ANT3_HUMAN_UPS	49039.1	0.75		Antithrombin-III (Chain 33-464) - Homo sapiens (Human)	1499	52	1.19	115	25823	2+	2291.15	0.018	7.85631	1	K.AFLEVNEEGSEAAASTAVVIAGR.S
12	1	UPS1_UPS2|P01008ups|ANT3_HUMAN_UPS	49039.1	0.75		Antithrombin-III (Chain 33-464) - Homo sapiens (Human)	1499	52	1.19	115	25988	2+	2291.15	1.022	9.60216	1	K.AFLEVNEEGSEAAASTAVVIAGR.S
12	1	UPS1_UPS2|P01008ups|ANT3_HUMAN_UPS	49039.1	0.75		Antithrombin-III (Chain 33-464) - Homo sapiens (Human)	1499	52	1.19	115	26072	3+	2291.15	0.002	0.872924	1	K.AFLEVNEEGSEAAASTAVVIAGR.S
12	1	UPS1_UPS2|P01008ups|ANT3_HUMAN_UPS	49039.1	0.75		Antithrombin-III (Chain 33-464) - Homo sapiens (Human)	1499	52	1.19	115	26210	2+	2291.15	1.013	5.674	1	K.AFLEVNEEGSEAAASTAVVIAGR.S
12	1	UPS1_UPS2|P01008ups|ANT3_HUMAN_UPS	49039.1	0.75		Antithrombin-III (Chain 33-464) - Homo sapiens (Human)	1499	52	1.19	115	26239	3+	2291.15	0.013	5.674	1	K.AFLEVNEEGSEAAASTAVVIAGR.S
12	1	UPS1_UPS2|P01008ups|ANT3_HUMAN_UPS	49039.1	0.75		Antithrombin-III (Chain 33-464) - Homo sapiens (Human)	1499	52	1.19	115	26404	3+	2291.15	0.013	5.674	1	K.AFLEVNEEGSEAAASTAVVIAGR.S
12	1	UPS1_UPS2|P01008ups|ANT3_HUMAN_UPS	49039.1	0.75		Antithrombin-III (Chain 33-464) - Homo sapiens (Human)	1499	52	1.19	115	26536	2+	2291.15	0.018	7.85631	1	K.AFLEVNEEGSEAAASTAVVIAGR.S
12	1	UPS1_UPS2|P01008ups|ANT3_HUMAN_UPS	49039.1	0.75		Antithrombin-III (Chain 33-464) - Homo sapiens (Human)	1499	52	1.19	115	26567	3+	2291.15	0.015	6.54693	1	K.AFLEVNEEGSEAAASTAVVIAGR.S
12	1	UPS1_UPS2|P01008ups|ANT3_HUMAN_UPS	49039.1	0.75		Antithrombin-III (Chain 33-464) - Homo sapiens (Human)	1499	52	1.19	115	26699	2+	2291.15	0.013	5.674	1	K.AFLEVNEEGSEAAASTAVVIAGR.S
12	1	UPS1_UPS2|P01008ups|ANT3_HUMAN_UPS	49039.1	0.75		Antithrombin-III (Chain 33-464) - Homo sapiens (Human)	1499	52	1.19	115	26730	3+	2291.15	0.015	6.54693	1	K.AFLEVNEEGSEAAASTAVVIAGR.S
12	1	UPS1_UPS2|P01008ups|ANT3_HUMAN_UPS	49039.1	0.75		Antithrombin-III (Chain 33-464) - Homo sapiens (Human)	1499	52	1.19	115	26874	2+	2291.15	0.002	0.872924	1	K.AFLEVNEEGSEAAASTAVVIAGR.S
12	1	UPS1_UPS2|P01008ups|ANT3_HUMAN_UPS	49039.1	0.75		Antithrombin-III (Chain 33-464) - Homo sapiens (Human)	1499	52	1.19	115	26895	3+	2291.15	0.013	5.674	1	K.AFLEVNEEGSEAAASTAVVIAGR.S
12	1	UPS1_UPS2|P01008ups|ANT3_HUMAN_UPS	49039.1	0.75		Antithrombin-III (Chain 33-464) - Homo sapiens (Human)	1499	52	1.19	115	27060	3+	2291.15	0.012	5.23754	1	K.AFLEVNEEGSEAAASTAVVIAGR.S
12	1	UPS1_UPS2|P01008ups|ANT3_HUMAN_UPS	49039.1	0.75		Antithrombin-III (Chain 33-464) - Homo sapiens (Human)	1499	52	1.19	115	27078	2+	2291.15	0.001	0.436462	1	K.AFLEVNEEGSEAAASTAVVIAGR.S
12	1	UPS1_UPS2|P01008ups|ANT3_HUMAN_UPS	49039.1	0.75		Antithrombin-III (Chain 33-464) - Homo sapiens (Human)	1499	52	1.19	115	27163	3+	3808.85	-0.017	4.46329	0.968	R.FATTFYQHLADSKNDNDNIFLSPLSISTAFAMTK.L
12	1	UPS1_UPS2|P01008ups|ANT3_HUMAN_UPS	49039.1	0.75		Antithrombin-III (Chain 33-464) - Homo sapiens (Human)	1499	52	1.19	115	27224	3+	2291.15	0.014	6.11047	1	K.AFLEVNEEGSEAAASTAVVIAGR.S
12	1	UPS1_UPS2|P01008ups|ANT3_HUMAN_UPS	49039.1	0.75		Antithrombin-III (Chain 33-464) - Homo sapiens (Human)	1499	52	1.19	115	27242	2+	2291.15	-0.008	3.49169	1	K.AFLEVNEEGSEAAASTAVVIAGR.S
12	1	UPS1_UPS2|P01008ups|ANT3_HUMAN_UPS	49039.1	0.75		Antithrombin-III (Chain 33-464) - Homo sapiens (Human)	1499	52	1.19	115	27387	3+	2291.15	0.017	7.41985	1	K.AFLEVNEEGSEAAASTAVVIAGR.S
12	1	UPS1_UPS2|P01008ups|ANT3_HUMAN_UPS	49039.1	0.75		Antithrombin-III (Chain 33-464) - Homo sapiens (Human)	1499	52	1.19	115	27541	3+	2291.15	0.011	4.80108	1	K.AFLEVNEEGSEAAASTAVVIAGR.S
12	1	UPS1_UPS2|P01008ups|ANT3_HUMAN_UPS	49039.1	0.75		Antithrombin-III (Chain 33-464) - Homo sapiens (Human)	1499	52	1.19	115	27558	2+	2291.15	1.024	10.4751	1	K.AFLEVNEEGSEAAASTAVVIAGR.S
12	1	UPS1_UPS2|P01008ups|ANT3_HUMAN_UPS	49039.1	0.75		Antithrombin-III (Chain 33-464) - Homo sapiens (Human)	1499	52	1.19	115	27705	3+	2291.15	0.017	7.41985	1	K.AFLEVNEEGSEAAASTAVVIAGR.S
12	1	UPS1_UPS2|P01008ups|ANT3_HUMAN_UPS	49039.1	0.75		Antithrombin-III (Chain 33-464) - Homo sapiens (Human)	1499	52	1.19	115	27720	2+	2291.15	-0.001	0.436462	1	K.AFLEVNEEGSEAAASTAVVIAGR.S
12	1	UPS1_UPS2|P01008ups|ANT3_HUMAN_UPS	49039.1	0.75		Antithrombin-III (Chain 33-464) - Homo sapiens (Human)	1499	52	1.19	115	27861	3+	2291.15	0.008	3.49169	1	K.AFLEVNEEGSEAAASTAVVIAGR.S
12	1	UPS1_UPS2|P01008ups|ANT3_HUMAN_UPS	49039.1	0.75		Antithrombin-III (Chain 33-464) - Homo sapiens (Human)	1499	52	1.19	115	27918	2+	2291.15	0.009	3.92816	1	K.AFLEVNEEGSEAAASTAVVIAGR.S
12	1	UPS1_UPS2|P01008ups|ANT3_HUMAN_UPS	49039.1	0.75		Antithrombin-III (Chain 33-464) - Homo sapiens (Human)	1499	52	1.19	115	28027	3+	2291.15	0.005	2.18231	1	K.AFLEVNEEGSEAAASTAVVIAGR.S
12	1	UPS1_UPS2|P01008ups|ANT3_HUMAN_UPS	49039.1	0.75		Antithrombin-III (Chain 33-464) - Homo sapiens (Human)	1499	52	1.19	115	28066	2+	2291.15	0.014	6.11047	1	K.AFLEVNEEGSEAAASTAVVIAGR.S
12	1	UPS1_UPS2|P01008ups|ANT3_HUMAN_UPS	49039.1	0.75		Antithrombin-III (Chain 33-464) - Homo sapiens (Human)	1499	52	1.19	115	28149	2+	2299.13	0.017	7.39411	0.9992	K.NDNDNIFLSPLSISTAFAMTK.L
12	1	UPS1_UPS2|P01008ups|ANT3_HUMAN_UPS	49039.1	0.75		Antithrombin-III (Chain 33-464) - Homo sapiens (Human)	1499	52	1.19	115	28286	3+	2299.13	0.015	6.52422	1	K.NDNDNIFLSPLSISTAFAMTK.L
12	1	UPS1_UPS2|P01008ups|ANT3_HUMAN_UPS	49039.1	0.75		Antithrombin-III (Chain 33-464) - Homo sapiens (Human)	1499	52	1.19	115	28298	2+	2299.13	0.014	6.08927	1	K.NDNDNIFLSPLSISTAFAMTK.L
12	1	UPS1_UPS2|P01008ups|ANT3_HUMAN_UPS	49039.1	0.75		Antithrombin-III (Chain 33-464) - Homo sapiens (Human)	1499	52	1.19	115	28386	3+	2291.15	1.024	10.4751	1	K.AFLEVNEEGSEAAASTAVVIAGR.S
12	1	UPS1_UPS2|P01008ups|ANT3_HUMAN_UPS	49039.1	0.75		Antithrombin-III (Chain 33-464) - Homo sapiens (Human)	1499	52	1.19	115	28388	2+	2291.15	0.014	6.11047	1	K.AFLEVNEEGSEAAASTAVVIAGR.S
12	1	UPS1_UPS2|P01008ups|ANT3_HUMAN_UPS	49039.1	0.75		Antithrombin-III (Chain 33-464) - Homo sapiens (Human)	1499	52	1.19	115	28541	3+	2291.15	0.015	6.54693	1	K.AFLEVNEEGSEAAASTAVVIAGR.S
12	1	UPS1_UPS2|P01008ups|ANT3_HUMAN_UPS	49039.1	0.75		Antithrombin-III (Chain 33-464) - Homo sapiens (Human)	1499	52	1.19	115	28667	2+	2291.15	1.022	9.60216	1	K.AFLEVNEEGSEAAASTAVVIAGR.S
12	1	UPS1_UPS2|P01008ups|ANT3_HUMAN_UPS	49039.1	0.75		Antithrombin-III (Chain 33-464) - Homo sapiens (Human)	1499	52	1.19	115	28697	3+	2291.15	0.011	4.80108	1	K.AFLEVNEEGSEAAASTAVVIAGR.S
12	1	UPS1_UPS2|P01008ups|ANT3_HUMAN_UPS	49039.1	0.75		Antithrombin-III (Chain 33-464) - Homo sapiens (Human)	1499	52	1.19	115	28833	2+	2291.15	0.016	6.98339	1	K.AFLEVNEEGSEAAASTAVVIAGR.S
12	1	UPS1_UPS2|P01008ups|ANT3_HUMAN_UPS	49039.1	0.75		Antithrombin-III (Chain 33-464) - Homo sapiens (Human)	1499	52	1.19	115	28860	3+	2291.15	0.012	5.23754	1	K.AFLEVNEEGSEAAASTAVVIAGR.S
12	1	UPS1_UPS2|P01008ups|ANT3_HUMAN_UPS	49039.1	0.75		Antithrombin-III (Chain 33-464) - Homo sapiens (Human)	1499	52	1.19	115	29026	3+	2291.15	0.014	6.11047	1	K.AFLEVNEEGSEAAASTAVVIAGR.S
12	1	UPS1_UPS2|P01008ups|ANT3_HUMAN_UPS	49039.1	0.75		Antithrombin-III (Chain 33-464) - Homo sapiens (Human)	1499	52	1.19	115	29375	3+	2291.15	0.012	5.23754	1	K.AFLEVNEEGSEAAASTAVVIAGR.S
12	1	UPS1_UPS2|P01008ups|ANT3_HUMAN_UPS	49039.1	0.75		Antithrombin-III (Chain 33-464) - Homo sapiens (Human)	1499	52	1.19	115	29585	3+	2291.15	0.013	5.674	1	K.AFLEVNEEGSEAAASTAVVIAGR.S
12	1	UPS1_UPS2|P01008ups|ANT3_HUMAN_UPS	49039.1	0.75		Antithrombin-III (Chain 33-464) - Homo sapiens (Human)	1499	52	1.19	115	30093	2+	2291.15	0.011	4.80108	1	K.AFLEVNEEGSEAAASTAVVIAGR.S
12	1	UPS1_UPS2|P01008ups|ANT3_HUMAN_UPS	49039.1	0.75		Antithrombin-III (Chain 33-464) - Homo sapiens (Human)	1499	52	1.19	115	30458	2+	2291.15	1.013	5.674	1	K.AFLEVNEEGSEAAASTAVVIAGR.S
12	1	UPS1_UPS2|P01008ups|ANT3_HUMAN_UPS	49039.1	0.75		Antithrombin-III (Chain 33-464) - Homo sapiens (Human)	1499	52	1.19	115	30686	3+	2291.15	0.017	7.41985	1	K.AFLEVNEEGSEAAASTAVVIAGR.S
12	1	UPS1_UPS2|P01008ups|ANT3_HUMAN_UPS	49039.1	0.75		Antithrombin-III (Chain 33-464) - Homo sapiens (Human)	1499	52	1.19	115	30755	2+	2291.15	0.008	3.49169	1	K.AFLEVNEEGSEAAASTAVVIAGR.S
12	1	UPS1_UPS2|P01008ups|ANT3_HUMAN_UPS	49039.1	0.75		Antithrombin-III (Chain 33-464) - Homo sapiens (Human)	1499	52	1.19	115	30942	2+	2291.15	0.019	8.29278	1	K.AFLEVNEEGSEAAASTAVVIAGR.S
12	1	UPS1_UPS2|P01008ups|ANT3_HUMAN_UPS	49039.1	0.75		Antithrombin-III (Chain 33-464) - Homo sapiens (Human)	1499	52	1.19	115	31107	2+	2291.15	0.007	3.05523	1	K.AFLEVNEEGSEAAASTAVVIAGR.S
12	1	UPS1_UPS2|P01008ups|ANT3_HUMAN_UPS	49039.1	0.75		Antithrombin-III (Chain 33-464) - Homo sapiens (Human)	1499	52	1.19	115	31336	2+	2291.15	0.01	4.36462	1	K.AFLEVNEEGSEAAASTAVVIAGR.S
12	1	UPS1_UPS2|P01008ups|ANT3_HUMAN_UPS	49039.1	0.75		Antithrombin-III (Chain 33-464) - Homo sapiens (Human)	1499	52	1.19	115	31505	2+	2291.15	0.025	10.9115	1	K.AFLEVNEEGSEAAASTAVVIAGR.S
12	1	UPS1_UPS2|P01008ups|ANT3_HUMAN_UPS	49039.1	0.75		Antithrombin-III (Chain 33-464) - Homo sapiens (Human)	1499	52	1.19	115	31691	2+	2291.15	0.012	5.23754	1	K.AFLEVNEEGSEAAASTAVVIAGR.S
12	1	UPS1_UPS2|P01008ups|ANT3_HUMAN_UPS	49039.1	0.75		Antithrombin-III (Chain 33-464) - Homo sapiens (Human)	1499	52	1.19	115	31932	3+	2804.57	0.997	1.06968	0.9985	R.ITDVIPSEAINELTVLVLVNTIYFK.G
12	1	UPS1_UPS2|P01008ups|ANT3_HUMAN_UPS	49039.1	0.75		Antithrombin-III (Chain 33-464) - Homo sapiens (Human)	1499	52	1.19	115	31959	2+	2804.57	0.012	4.27873	1	R.ITDVIPSEAINELTVLVLVNTIYFK.G
12	1	UPS1_UPS2|P01008ups|ANT3_HUMAN_UPS	49039.1	0.75		Antithrombin-III (Chain 33-464) - Homo sapiens (Human)	1499	52	1.19	115	32000	3+	2291.15	0.014	6.11047	1	K.AFLEVNEEGSEAAASTAVVIAGR.S
12	1	UPS1_UPS2|P01008ups|ANT3_HUMAN_UPS	49039.1	0.75		Antithrombin-III (Chain 33-464) - Homo sapiens (Human)	1499	52	1.19	115	32019	2+	2291.15	0.004	1.74585	1	K.AFLEVNEEGSEAAASTAVVIAGR.S
12	1	UPS1_UPS2|P01008ups|ANT3_HUMAN_UPS	49039.1	0.75		Antithrombin-III (Chain 33-464) - Homo sapiens (Human)	1499	52	1.19	115	32117	3+	2804.57	0.014	4.99185	0.9999	R.ITDVIPSEAINELTVLVLVNTIYFK.G
12	1	UPS1_UPS2|P01008ups|ANT3_HUMAN_UPS	49039.1	0.75		Antithrombin-III (Chain 33-464) - Homo sapiens (Human)	1499	52	1.19	115	32171	3+	2291.15	0.012	5.23754	1	K.AFLEVNEEGSEAAASTAVVIAGR.S
12	1	UPS1_UPS2|P01008ups|ANT3_HUMAN_UPS	49039.1	0.75		Antithrombin-III (Chain 33-464) - Homo sapiens (Human)	1499	52	1.19	115	32182	2+	2291.15	0.012	5.23754	1	K.AFLEVNEEGSEAAASTAVVIAGR.S
12	1	UPS1_UPS2|P01008ups|ANT3_HUMAN_UPS	49039.1	0.75		Antithrombin-III (Chain 33-464) - Homo sapiens (Human)	1499	52	1.19	115	32261	3+	2804.57	0.014	4.99185	0.9997	R.ITDVIPSEAINELTVLVLVNTIYFK.G
12	1	UPS1_UPS2|P01008ups|ANT3_HUMAN_UPS	49039.1	0.75		Antithrombin-III (Chain 33-464) - Homo sapiens (Human)	1499	52	1.19	115	32315	3+	2291.15	0.008	3.49169	1	K.AFLEVNEEGSEAAASTAVVIAGR.S
12	1	UPS1_UPS2|P01008ups|ANT3_HUMAN_UPS	49039.1	0.75		Antithrombin-III (Chain 33-464) - Homo sapiens (Human)	1499	52	1.19	115	32324	2+	2291.15	0.008	3.49169	1	K.AFLEVNEEGSEAAASTAVVIAGR.S
12	1	UPS1_UPS2|P01008ups|ANT3_HUMAN_UPS	49039.1	0.75		Antithrombin-III (Chain 33-464) - Homo sapiens (Human)	1499	52	1.19	115	32401	3+	2804.57	0.016	5.70497	1	R.ITDVIPSEAINELTVLVLVNTIYFK.G
12	1	UPS1_UPS2|P01008ups|ANT3_HUMAN_UPS	49039.1	0.75		Antithrombin-III (Chain 33-464) - Homo sapiens (Human)	1499	52	1.19	115	32465	2+	2291.15	0.012	5.23754	1	K.AFLEVNEEGSEAAASTAVVIAGR.S
12	1	UPS1_UPS2|P01008ups|ANT3_HUMAN_UPS	49039.1	0.75		Antithrombin-III (Chain 33-464) - Homo sapiens (Human)	1499	52	1.19	115	32535	3+	2804.57	0.016	5.70497	0.9999	R.ITDVIPSEAINELTVLVLVNTIYFK.G
12	1	UPS1_UPS2|P01008ups|ANT3_HUMAN_UPS	49039.1	0.75		Antithrombin-III (Chain 33-464) - Homo sapiens (Human)	1499	52	1.19	115	32539	2+	2804.57	0.02	7.13122	1	R.ITDVIPSEAINELTVLVLVNTIYFK.G
12	1	UPS1_UPS2|P01008ups|ANT3_HUMAN_UPS	49039.1	0.75		Antithrombin-III (Chain 33-464) - Homo sapiens (Human)	1499	52	1.19	115	32597	2+	2291.15	0.014	6.11047	1	K.AFLEVNEEGSEAAASTAVVIAGR.S
12	1	UPS1_UPS2|P01008ups|ANT3_HUMAN_UPS	49039.1	0.75		Antithrombin-III (Chain 33-464) - Homo sapiens (Human)	1499	52	1.19	115	32669	3+	2804.57	1.025	8.91402	1	R.ITDVIPSEAINELTVLVLVNTIYFK.G
12	1	UPS1_UPS2|P01008ups|ANT3_HUMAN_UPS	49039.1	0.75		Antithrombin-III (Chain 33-464) - Homo sapiens (Human)	1499	52	1.19	115	32671	2+	2804.57	0.011	3.92217	1	R.ITDVIPSEAINELTVLVLVNTIYFK.G
12	1	UPS1_UPS2|P01008ups|ANT3_HUMAN_UPS	49039.1	0.75		Antithrombin-III (Chain 33-464) - Homo sapiens (Human)	1499	52	1.19	115	32741	2+	2291.15	0.013	5.674	1	K.AFLEVNEEGSEAAASTAVVIAGR.S
12	1	UPS1_UPS2|P01008ups|ANT3_HUMAN_UPS	49039.1	0.75		Antithrombin-III (Chain 33-464) - Homo sapiens (Human)	1499	52	1.19	115	32797	3+	2804.57	0.013	4.63529	0.9988	R.ITDVIPSEAINELTVLVLVNTIYFK.G
12	1	UPS1_UPS2|P01008ups|ANT3_HUMAN_UPS	49039.1	0.75		Antithrombin-III (Chain 33-464) - Homo sapiens (Human)	1499	52	1.19	115	32803	2+	2804.57	0.02	7.13122	0.9992	R.ITDVIPSEAINELTVLVLVNTIYFK.G
12	1	UPS1_UPS2|P01008ups|ANT3_HUMAN_UPS	49039.1	0.75		Antithrombin-III (Chain 33-464) - Homo sapiens (Human)	1499	52	1.19	115	32929	3+	2804.57	0.011	3.92217	0.9998	R.ITDVIPSEAINELTVLVLVNTIYFK.G
12	1	UPS1_UPS2|P01008ups|ANT3_HUMAN_UPS	49039.1	0.75		Antithrombin-III (Chain 33-464) - Homo sapiens (Human)	1499	52	1.19	115	33006	2+	2291.15	0.011	4.80108	1	K.AFLEVNEEGSEAAASTAVVIAGR.S
12	1	UPS1_UPS2|P01008ups|ANT3_HUMAN_UPS	49039.1	0.75		Antithrombin-III (Chain 33-464) - Homo sapiens (Human)	1499	52	1.19	115	33060	3+	2804.57	0.014	4.99185	1	R.ITDVIPSEAINELTVLVLVNTIYFK.G
12	1	UPS1_UPS2|P01008ups|ANT3_HUMAN_UPS	49039.1	0.75		Antithrombin-III (Chain 33-464) - Homo sapiens (Human)	1499	52	1.19	115	33158	2+	2291.15	0.007	3.05523	1	K.AFLEVNEEGSEAAASTAVVIAGR.S
12	1	UPS1_UPS2|P01008ups|ANT3_HUMAN_UPS	49039.1	0.75		Antithrombin-III (Chain 33-464) - Homo sapiens (Human)	1499	52	1.19	115	33195	3+	2804.57	0.012	4.27873	1	R.ITDVIPSEAINELTVLVLVNTIYFK.G
12	1	UPS1_UPS2|P01008ups|ANT3_HUMAN_UPS	49039.1	0.75		Antithrombin-III (Chain 33-464) - Homo sapiens (Human)	1499	52	1.19	115	33206	3+	3066.5	1.022	7.17431	0.8507	K.ELTPEVLQEWLDELEEMMLVVHMPR.F
12	1	UPS1_UPS2|P01008ups|ANT3_HUMAN_UPS	49039.1	0.75		Antithrombin-III (Chain 33-464) - Homo sapiens (Human)	1499	52	1.19	115	33252	2+	2804.57	1.005	1.7828	0.719	R.ITDVIPSEAINELTVLVLVNTIYFK.G
12	1	UPS1_UPS2|P01008ups|ANT3_HUMAN_UPS	49039.1	0.75		Antithrombin-III (Chain 33-464) - Homo sapiens (Human)	1499	52	1.19	115	33313	2+	2291.15	0.009	3.92816	1	K.AFLEVNEEGSEAAASTAVVIAGR.S
12	1	UPS1_UPS2|P01008ups|ANT3_HUMAN_UPS	49039.1	0.75		Antithrombin-III (Chain 33-464) - Homo sapiens (Human)	1499	52	1.19	115	33325	3+	2804.57	0.012	4.27873	1	R.ITDVIPSEAINELTVLVLVNTIYFK.G
12	1	UPS1_UPS2|P01008ups|ANT3_HUMAN_UPS	49039.1	0.75		Antithrombin-III (Chain 33-464) - Homo sapiens (Human)	1499	52	1.19	115	33446	2+	2291.15	0.018	7.85631	1	K.AFLEVNEEGSEAAASTAVVIAGR.S
12	1	UPS1_UPS2|P01008ups|ANT3_HUMAN_UPS	49039.1	0.75		Antithrombin-III (Chain 33-464) - Homo sapiens (Human)	1499	52	1.19	115	33458	3+	2804.57	0.009	3.20905	1	R.ITDVIPSEAINELTVLVLVNTIYFK.G
12	1	UPS1_UPS2|P01008ups|ANT3_HUMAN_UPS	49039.1	0.75		Antithrombin-III (Chain 33-464) - Homo sapiens (Human)	1499	52	1.19	115	33578	2+	2291.15	0.012	5.23754	1	K.AFLEVNEEGSEAAASTAVVIAGR.S
12	1	UPS1_UPS2|P01008ups|ANT3_HUMAN_UPS	49039.1	0.75		Antithrombin-III (Chain 33-464) - Homo sapiens (Human)	1499	52	1.19	115	33591	3+	2804.57	0.01	3.56561	1	R.ITDVIPSEAINELTVLVLVNTIYFK.G
12	1	UPS1_UPS2|P01008ups|ANT3_HUMAN_UPS	49039.1	0.75		Antithrombin-III (Chain 33-464) - Homo sapiens (Human)	1499	52	1.19	115	33721	3+	2804.57	0.015	5.34841	1	R.ITDVIPSEAINELTVLVLVNTIYFK.G
12	1	UPS1_UPS2|P01008ups|ANT3_HUMAN_UPS	49039.1	0.75		Antithrombin-III (Chain 33-464) - Homo sapiens (Human)	1499	52	1.19	115	33728	2+	2291.15	0.015	6.54693	1	K.AFLEVNEEGSEAAASTAVVIAGR.S
12	1	UPS1_UPS2|P01008ups|ANT3_HUMAN_UPS	49039.1	0.75		Antithrombin-III (Chain 33-464) - Homo sapiens (Human)	1499	52	1.19	115	33855	3+	2804.57	0.015	5.34841	0.9999	R.ITDVIPSEAINELTVLVLVNTIYFK.G
12	1	UPS1_UPS2|P01008ups|ANT3_HUMAN_UPS	49039.1	0.75		Antithrombin-III (Chain 33-464) - Homo sapiens (Human)	1499	52	1.19	115	33859	2+	2291.15	0.011	4.80108	1	K.AFLEVNEEGSEAAASTAVVIAGR.S
12	1	UPS1_UPS2|P01008ups|ANT3_HUMAN_UPS	49039.1	0.75		Antithrombin-III (Chain 33-464) - Homo sapiens (Human)	1499	52	1.19	115	33963	3+	2291.15	0.013	5.674	1	K.AFLEVNEEGSEAAASTAVVIAGR.S
12	1	UPS1_UPS2|P01008ups|ANT3_HUMAN_UPS	49039.1	0.75		Antithrombin-III (Chain 33-464) - Homo sapiens (Human)	1499	52	1.19	115	33989	2+	2291.15	0.013	5.674	1	K.AFLEVNEEGSEAAASTAVVIAGR.S
12	1	UPS1_UPS2|P01008ups|ANT3_HUMAN_UPS	49039.1	0.75		Antithrombin-III (Chain 33-464) - Homo sapiens (Human)	1499	52	1.19	115	34128	3+	2291.15	0.015	6.54693	1	K.AFLEVNEEGSEAAASTAVVIAGR.S
12	1	UPS1_UPS2|P01008ups|ANT3_HUMAN_UPS	49039.1	0.75		Antithrombin-III (Chain 33-464) - Homo sapiens (Human)	1499	52	1.19	115	34150	2+	2291.15	0.012	5.23754	1	K.AFLEVNEEGSEAAASTAVVIAGR.S
12	1	UPS1_UPS2|P01008ups|ANT3_HUMAN_UPS	49039.1	0.75		Antithrombin-III (Chain 33-464) - Homo sapiens (Human)	1499	52	1.19	115	34291	3+	2291.15	0.015	6.54693	1	K.AFLEVNEEGSEAAASTAVVIAGR.S
12	1	UPS1_UPS2|P01008ups|ANT3_HUMAN_UPS	49039.1	0.75		Antithrombin-III (Chain 33-464) - Homo sapiens (Human)	1499	52	1.19	115	34641	3+	2291.15	0.004	1.74585	0.7292	K.AFLEVNEEGSEAAASTAVVIAGR.S
13	1	UPS1_UPS2|P01031ups|CO5_HUMAN_UPS	8273.63	0.514		Complement C5 (C5a anaphylatoxin) (Chain 678-751) - Homo sapiens (Human)	19	6	0.94	15	13934	2+	1574.79	-0.012	7.62004	0.9909	K.AFTEC'C'VVASQLR.A	241198	249210
13	1	UPS1_UPS2|P01031ups|CO5_HUMAN_UPS	8273.63	0.514		Complement C5 (C5a anaphylatoxin) (Chain 678-751) - Homo sapiens (Human)	19	6	0.94	15	14941	2+	1574.79	-0.01	6.35004	1	K.AFTEC'C'VVASQLR.A	24471722	23697810
13	1	UPS1_UPS2|P01031ups|CO5_HUMAN_UPS	8273.63	0.514		Complement C5 (C5a anaphylatoxin) (Chain 678-751) - Homo sapiens (Human)	19	6	0.94	15	14997	2+	1568.76	0.01	6.37448	0.9358	K.AFTECCVVASQLR.A	28195768	26838894
13	1	UPS1_UPS2|P01031ups|CO5_HUMAN_UPS	8273.63	0.514		Complement C5 (C5a anaphylatoxin) (Chain 678-751) - Homo sapiens (Human)	19	6	0.94	15	8231	2+	2218.9	-0.025	11.2668	1	K.C'C'YDGAC'VNNDETC'EQR.A	9075548	10389454
13	1	UPS1_UPS2|P01031ups|CO5_HUMAN_UPS	8273.63	0.514		Complement C5 (C5a anaphylatoxin) (Chain 678-751) - Homo sapiens (Human)	19	6	0.94	15	8239	2+	2206.83	0.009	4.07826	1	K.CCYDGACVNNDETCEQR.A	9173656	10559471
13	1	UPS1_UPS2|P01031ups|CO5_HUMAN_UPS	8273.63	0.514		Complement C5 (C5a anaphylatoxin) (Chain 678-751) - Homo sapiens (Human)	19	6	0.94	15	8255	2+	2209.84	1.009	4.07269	1	K.CCYDGAC'VNNDETCEQR.A
13	1	UPS1_UPS2|P01031ups|CO5_HUMAN_UPS	8273.63	0.514		Complement C5 (C5a anaphylatoxin) (Chain 678-751) - Homo sapiens (Human)	19	6	0.94	15	14716	2+	1574.79	1.999	0.635004	1	K.AFTEC'C'VVASQLR.A	86298296	73174976
13	1	UPS1_UPS2|P01031ups|CO5_HUMAN_UPS	8273.63	0.514		Complement C5 (C5a anaphylatoxin) (Chain 678-751) - Homo sapiens (Human)	19	6	0.94	15	14734	2+	1568.76	0.006	3.82469	1	K.AFTECCVVASQLR.A	86298296	73174976
13	1	UPS1_UPS2|P01031ups|CO5_HUMAN_UPS	8273.63	0.514		Complement C5 (C5a anaphylatoxin) (Chain 678-751) - Homo sapiens (Human)	19	6	0.94	15	4428	2+	901.535	0.003	3.32766	0.9985	K.KIEEIAAK.Y
13	1	UPS1_UPS2|P01031ups|CO5_HUMAN_UPS	8273.63	0.514		Complement C5 (C5a anaphylatoxin) (Chain 678-751) - Homo sapiens (Human)	19	6	0.94	15	8377	3+	2218.9	-1.034	15.3229	0.9999	K.C'C'YDGAC'VNNDETC'EQR.A	25721086	25353048
13	1	UPS1_UPS2|P01031ups|CO5_HUMAN_UPS	8273.63	0.514		Complement C5 (C5a anaphylatoxin) (Chain 678-751) - Homo sapiens (Human)	19	6	0.94	15	8381	2+	2218.9	-0.024	10.8162	1	K.C'C'YDGAC'VNNDETC'EQR.A	14698816	14243679
13	1	UPS1_UPS2|P01031ups|CO5_HUMAN_UPS	8273.63	0.514		Complement C5 (C5a anaphylatoxin) (Chain 678-751) - Homo sapiens (Human)	19	6	0.94	15	8382	3+	2206.83	0.016	7.25023	1	K.CCYDGACVNNDETCEQR.A	25721086	25353048
13	1	UPS1_UPS2|P01031ups|CO5_HUMAN_UPS	8273.63	0.514		Complement C5 (C5a anaphylatoxin) (Chain 678-751) - Homo sapiens (Human)	19	6	0.94	15	8393	2+	2206.83	0.011	4.98453	1	K.CCYDGACVNNDETCEQR.A	14698816	14243679
13	1	UPS1_UPS2|P01031ups|CO5_HUMAN_UPS	8273.63	0.514		Complement C5 (C5a anaphylatoxin) (Chain 678-751) - Homo sapiens (Human)	19	6	0.94	15	8413	2+	2209.84	1.009	4.07269	1	K.CCYDGAC'VNNDETCEQR.A
13	1	UPS1_UPS2|P01031ups|CO5_HUMAN_UPS	8273.63	0.514		Complement C5 (C5a anaphylatoxin) (Chain 678-751) - Homo sapiens (Human)	19	6	0.94	15	8545	3+	2206.83	1.001	0.453139	0.9915	K.CCYDGACVNNDETCEQR.A	18081888	17611574
13	1	UPS1_UPS2|P01031ups|CO5_HUMAN_UPS	8273.63	0.514		Complement C5 (C5a anaphylatoxin) (Chain 678-751) - Homo sapiens (Human)	19	6	0.94	15	14691	2+	1574.79	0.959	26.0352	0.9196	K.AFTEC'C'VVASQLR.A
13	1	UPS1_UPS2|P01031ups|CO5_HUMAN_UPS	8273.63	0.514		Complement C5 (C5a anaphylatoxin) (Chain 678-751) - Homo sapiens (Human)	19	6	0.94	15	14781	2+	1568.76	0.007	4.46213	1	K.AFTECCVVASQLR.A	161845936	97090416
13	1	UPS1_UPS2|P01031ups|CO5_HUMAN_UPS	8273.63	0.514		Complement C5 (C5a anaphylatoxin) (Chain 678-751) - Homo sapiens (Human)	19	6	0.94	15	14793	3+	1574.79	-0.008	5.08003	0.8975	K.AFTEC'C'VVASQLR.A	5523941	6.22176e+06
13	1	UPS1_UPS2|P01031ups|CO5_HUMAN_UPS	8273.63	0.514		Complement C5 (C5a anaphylatoxin) (Chain 678-751) - Homo sapiens (Human)	19	6	0.94	15	14868	2+	1574.79	-0.007	4.44503	1	K.AFTEC'C'VVASQLR.A	101476368	71353032
14	1	UPS1_UPS2|P02753ups|RETBP_HUMAN_UPS	20575	0.804		Retinol-binding protein 4 (Chain 19-201) - Homo sapiens (Human)	804	22	1.14	165	19078	3+	2707.14	1.017	6.2797	0.9998	K.GNDDHWIVDTDYDTYAVQYSCR.L	2.82995e+06	3.2931e+06
14	1	UPS1_UPS2|P02753ups|RETBP_HUMAN_UPS	20575	0.804		Retinol-binding protein 4 (Chain 19-201) - Homo sapiens (Human)	804	22	1.14	165	22841	2+	2082	0.009	4.32276	1	R.LLNLDGTC'ADSYSFVFSR.D	10878155	13916444
14	1	UPS1_UPS2|P02753ups|RETBP_HUMAN_UPS	20575	0.804		Retinol-binding protein 4 (Chain 19-201) - Homo sapiens (Human)	804	22	1.14	165	22994	2+	2082	-0.011	5.28337	1	R.LLNLDGTC'ADSYSFVFSR.D	8.33694e+06	10720466
14	1	UPS1_UPS2|P02753ups|RETBP_HUMAN_UPS	20575	0.804		Retinol-binding protein 4 (Chain 19-201) - Homo sapiens (Human)	804	22	1.14	165	24389	3+	3140.51	1.026	8.27891	1	K.KDPEGLFLQDNIVAEFSVDETGQMSATAK.G
14	1	UPS1_UPS2|P02753ups|RETBP_HUMAN_UPS	20575	0.804		Retinol-binding protein 4 (Chain 19-201) - Homo sapiens (Human)	804	22	1.14	165	24543	3+	3140.51	1.026	8.27891	1	K.KDPEGLFLQDNIVAEFSVDETGQMSATAK.G
14	1	UPS1_UPS2|P02753ups|RETBP_HUMAN_UPS	20575	0.804		Retinol-binding protein 4 (Chain 19-201) - Homo sapiens (Human)	804	22	1.14	165	24698	3+	3140.51	0.005	1.5921	1	K.KDPEGLFLQDNIVAEFSVDETGQMSATAK.G
14	1	UPS1_UPS2|P02753ups|RETBP_HUMAN_UPS	20575	0.804		Retinol-binding protein 4 (Chain 19-201) - Homo sapiens (Human)	804	22	1.14	165	24852	3+	3140.51	0.996	1.27368	1	K.KDPEGLFLQDNIVAEFSVDETGQMSATAK.G
14	1	UPS1_UPS2|P02753ups|RETBP_HUMAN_UPS	20575	0.804		Retinol-binding protein 4 (Chain 19-201) - Homo sapiens (Human)	804	22	1.14	165	25095	2+	3140.51	0.492	156.663	0.9142	K.KDPEGLFLQDNIVAEFSVDETGQMSATAK.G
14	1	UPS1_UPS2|P02753ups|RETBP_HUMAN_UPS	20575	0.804		Retinol-binding protein 4 (Chain 19-201) - Homo sapiens (Human)	804	22	1.14	165	25293	3+	3140.51	1.026	8.27891	1	K.KDPEGLFLQDNIVAEFSVDETGQMSATAK.G
14	1	UPS1_UPS2|P02753ups|RETBP_HUMAN_UPS	20575	0.804		Retinol-binding protein 4 (Chain 19-201) - Homo sapiens (Human)	804	22	1.14	165	25434	3+	3140.51	1.026	8.27891	1	K.KDPEGLFLQDNIVAEFSVDETGQMSATAK.G
14	1	UPS1_UPS2|P02753ups|RETBP_HUMAN_UPS	20575	0.804		Retinol-binding protein 4 (Chain 19-201) - Homo sapiens (Human)	804	22	1.14	165	25579	3+	3140.51	1.026	8.27891	1	K.KDPEGLFLQDNIVAEFSVDETGQMSATAK.G
14	1	UPS1_UPS2|P02753ups|RETBP_HUMAN_UPS	20575	0.804		Retinol-binding protein 4 (Chain 19-201) - Homo sapiens (Human)	804	22	1.14	165	25725	3+	3140.51	0.009	2.86578	1	K.KDPEGLFLQDNIVAEFSVDETGQMSATAK.G
14	1	UPS1_UPS2|P02753ups|RETBP_HUMAN_UPS	20575	0.804		Retinol-binding protein 4 (Chain 19-201) - Homo sapiens (Human)	804	22	1.14	165	25877	3+	3140.51	0.996	1.27368	1	K.KDPEGLFLQDNIVAEFSVDETGQMSATAK.G
14	1	UPS1_UPS2|P02753ups|RETBP_HUMAN_UPS	20575	0.804		Retinol-binding protein 4 (Chain 19-201) - Homo sapiens (Human)	804	22	1.14	165	26205	3+	3140.51	0.003	0.955259	1	K.KDPEGLFLQDNIVAEFSVDETGQMSATAK.G
14	1	UPS1_UPS2|P02753ups|RETBP_HUMAN_UPS	20575	0.804		Retinol-binding protein 4 (Chain 19-201) - Homo sapiens (Human)	804	22	1.14	165	26383	3+	3140.51	1.011	3.50262	1	K.KDPEGLFLQDNIVAEFSVDETGQMSATAK.G
14	1	UPS1_UPS2|P02753ups|RETBP_HUMAN_UPS	20575	0.804		Retinol-binding protein 4 (Chain 19-201) - Homo sapiens (Human)	804	22	1.14	165	26539	3+	3140.51	1.01	3.1842	0.7956	K.KDPEGLFLQDNIVAEFSVDETGQMSATAK.G
14	1	UPS1_UPS2|P02753ups|RETBP_HUMAN_UPS	20575	0.804		Retinol-binding protein 4 (Chain 19-201) - Homo sapiens (Human)	804	22	1.14	165	26864	3+	3140.51	1.026	8.27891	0.9971	K.KDPEGLFLQDNIVAEFSVDETGQMSATAK.G
14	1	UPS1_UPS2|P02753ups|RETBP_HUMAN_UPS	20575	0.804		Retinol-binding protein 4 (Chain 19-201) - Homo sapiens (Human)	804	22	1.14	165	27007	3+	3140.51	-0.008	2.54736	0.9898	K.KDPEGLFLQDNIVAEFSVDETGQMSATAK.G
14	1	UPS1_UPS2|P02753ups|RETBP_HUMAN_UPS	20575	0.804		Retinol-binding protein 4 (Chain 19-201) - Homo sapiens (Human)	804	22	1.14	165	27703	3+	3140.51	0.006	1.91052	0.9944	K.KDPEGLFLQDNIVAEFSVDETGQMSATAK.G
14	1	UPS1_UPS2|P02753ups|RETBP_HUMAN_UPS	20575	0.804		Retinol-binding protein 4 (Chain 19-201) - Homo sapiens (Human)	804	22	1.14	165	28415	3+	3140.51	0.996	1.27368	0.9999	K.KDPEGLFLQDNIVAEFSVDETGQMSATAK.G
14	1	UPS1_UPS2|P02753ups|RETBP_HUMAN_UPS	20575	0.804		Retinol-binding protein 4 (Chain 19-201) - Homo sapiens (Human)	804	22	1.14	165	28643	3+	3140.51	-1.069	21.971	1	K.KDPEGLFLQDNIVAEFSVDETGQMSATAK.G
14	1	UPS1_UPS2|P02753ups|RETBP_HUMAN_UPS	20575	0.804		Retinol-binding protein 4 (Chain 19-201) - Homo sapiens (Human)	804	22	1.14	165	28790	3+	3140.51	1.026	8.27891	1	K.KDPEGLFLQDNIVAEFSVDETGQMSATAK.G
14	1	UPS1_UPS2|P02753ups|RETBP_HUMAN_UPS	20575	0.804		Retinol-binding protein 4 (Chain 19-201) - Homo sapiens (Human)	804	22	1.14	165	28934	3+	3140.51	1.026	8.27891	1	K.KDPEGLFLQDNIVAEFSVDETGQMSATAK.G
14	1	UPS1_UPS2|P02753ups|RETBP_HUMAN_UPS	20575	0.804		Retinol-binding protein 4 (Chain 19-201) - Homo sapiens (Human)	804	22	1.14	165	29076	3+	3140.51	1.026	8.27891	0.9998	K.KDPEGLFLQDNIVAEFSVDETGQMSATAK.G
14	1	UPS1_UPS2|P02753ups|RETBP_HUMAN_UPS	20575	0.804		Retinol-binding protein 4 (Chain 19-201) - Homo sapiens (Human)	804	22	1.14	165	29549	3+	3140.51	0.009	2.86578	1	K.KDPEGLFLQDNIVAEFSVDETGQMSATAK.G
14	1	UPS1_UPS2|P02753ups|RETBP_HUMAN_UPS	20575	0.804		Retinol-binding protein 4 (Chain 19-201) - Homo sapiens (Human)	804	22	1.14	165	29690	3+	3140.51	1.026	8.27891	0.9999	K.KDPEGLFLQDNIVAEFSVDETGQMSATAK.G
14	1	UPS1_UPS2|P02753ups|RETBP_HUMAN_UPS	20575	0.804		Retinol-binding protein 4 (Chain 19-201) - Homo sapiens (Human)	804	22	1.14	165	29822	3+	3140.51	0.996	1.27368	1	K.KDPEGLFLQDNIVAEFSVDETGQMSATAK.G
14	1	UPS1_UPS2|P02753ups|RETBP_HUMAN_UPS	20575	0.804		Retinol-binding protein 4 (Chain 19-201) - Homo sapiens (Human)	804	22	1.14	165	29963	3+	3140.51	1.026	8.27891	0.9998	K.KDPEGLFLQDNIVAEFSVDETGQMSATAK.G
14	1	UPS1_UPS2|P02753ups|RETBP_HUMAN_UPS	20575	0.804		Retinol-binding protein 4 (Chain 19-201) - Homo sapiens (Human)	804	22	1.14	165	30108	3+	3140.51	1.026	8.27891	1	K.KDPEGLFLQDNIVAEFSVDETGQMSATAK.G
14	1	UPS1_UPS2|P02753ups|RETBP_HUMAN_UPS	20575	0.804		Retinol-binding protein 4 (Chain 19-201) - Homo sapiens (Human)	804	22	1.14	165	30652	2+	2629.2	0.02	7.60688	0.7501	R.LLNNWDVC'ADMVGTFTDTEDPAK.F	25756.5	7501.91
14	1	UPS1_UPS2|P02753ups|RETBP_HUMAN_UPS	20575	0.804		Retinol-binding protein 4 (Chain 19-201) - Homo sapiens (Human)	804	22	1.14	165	30723	3+	3140.51	0.003	0.955259	0.9998	K.KDPEGLFLQDNIVAEFSVDETGQMSATAK.G
14	1	UPS1_UPS2|P02753ups|RETBP_HUMAN_UPS	20575	0.804		Retinol-binding protein 4 (Chain 19-201) - Homo sapiens (Human)	804	22	1.14	165	30850	3+	3140.51	0.996	1.27368	1	K.KDPEGLFLQDNIVAEFSVDETGQMSATAK.G
14	1	UPS1_UPS2|P02753ups|RETBP_HUMAN_UPS	20575	0.804		Retinol-binding protein 4 (Chain 19-201) - Homo sapiens (Human)	804	22	1.14	165	31108	3+	3140.51	0.009	2.86578	0.9999	K.KDPEGLFLQDNIVAEFSVDETGQMSATAK.G
14	1	UPS1_UPS2|P02753ups|RETBP_HUMAN_UPS	20575	0.804		Retinol-binding protein 4 (Chain 19-201) - Homo sapiens (Human)	804	22	1.14	165	31555	3+	3140.51	1.011	3.50262	0.9949	K.KDPEGLFLQDNIVAEFSVDETGQMSATAK.G
14	1	UPS1_UPS2|P02753ups|RETBP_HUMAN_UPS	20575	0.804		Retinol-binding protein 4 (Chain 19-201) - Homo sapiens (Human)	804	22	1.14	165	31711	3+	3140.51	1.021	6.68681	0.9934	K.KDPEGLFLQDNIVAEFSVDETGQMSATAK.G
14	1	UPS1_UPS2|P02753ups|RETBP_HUMAN_UPS	20575	0.804		Retinol-binding protein 4 (Chain 19-201) - Homo sapiens (Human)	804	22	1.14	165	32403	3+	3140.51	0.006	1.91052	1	K.KDPEGLFLQDNIVAEFSVDETGQMSATAK.G
14	1	UPS1_UPS2|P02753ups|RETBP_HUMAN_UPS	20575	0.804		Retinol-binding protein 4 (Chain 19-201) - Homo sapiens (Human)	804	22	1.14	165	17339	3+	2710.16	1	0	1	K.GNDDHWIVDTDYDTYAVQYSC'R.L	6558964	9237553
14	1	UPS1_UPS2|P02753ups|RETBP_HUMAN_UPS	20575	0.804		Retinol-binding protein 4 (Chain 19-201) - Homo sapiens (Human)	804	22	1.14	165	18413	3+	2645.19	-0.992	3.02435	0.9468	R.LLNNWDVC'ADM"VGTFTDTEDPAK.F	835272	991286
14	1	UPS1_UPS2|P02753ups|RETBP_HUMAN_UPS	20575	0.804		Retinol-binding protein 4 (Chain 19-201) - Homo sapiens (Human)	804	22	1.14	165	20488	3+	2082	1.011	5.28337	1	R.LLNLDGTC'ADSYSFVFSR.D	10007406	12783813
14	1	UPS1_UPS2|P02753ups|RETBP_HUMAN_UPS	20575	0.804		Retinol-binding protein 4 (Chain 19-201) - Homo sapiens (Human)	804	22	1.14	165	20574	2+	2082	-0.011	5.28337	1	R.LLNLDGTC'ADSYSFVFSR.D	23667272	30775474
14	1	UPS1_UPS2|P02753ups|RETBP_HUMAN_UPS	20575	0.804		Retinol-binding protein 4 (Chain 19-201) - Homo sapiens (Human)	804	22	1.14	165	20628	3+	2082	1.011	5.28337	1	R.LLNLDGTC'ADSYSFVFSR.D	9550813	12220717
14	1	UPS1_UPS2|P02753ups|RETBP_HUMAN_UPS	20575	0.804		Retinol-binding protein 4 (Chain 19-201) - Homo sapiens (Human)	804	22	1.14	165	20934	3+	3156.5	1.034	10.7714	0.9992	K.KDPEGLFLQDNIVAEFSVDETGQM"SATAK.G
14	1	UPS1_UPS2|P02753ups|RETBP_HUMAN_UPS	20575	0.804		Retinol-binding protein 4 (Chain 19-201) - Homo sapiens (Human)	804	22	1.14	165	21273	2+	2629.2	-0.006	2.28206	1	R.LLNNWDVC'ADMVGTFTDTEDPAK.F	10983209	15083308
14	1	UPS1_UPS2|P02753ups|RETBP_HUMAN_UPS	20575	0.804		Retinol-binding protein 4 (Chain 19-201) - Homo sapiens (Human)	804	22	1.14	165	21398	3+	2629.2	-0.003	1.14103	1	R.LLNNWDVC'ADMVGTFTDTEDPAK.F	34322516	48797788
14	1	UPS1_UPS2|P02753ups|RETBP_HUMAN_UPS	20575	0.804		Retinol-binding protein 4 (Chain 19-201) - Homo sapiens (Human)	804	22	1.14	165	21422	2+	2629.2	-1.008	3.04275	1	R.LLNNWDVC'ADMVGTFTDTEDPAK.F	10711304	14583610
14	1	UPS1_UPS2|P02753ups|RETBP_HUMAN_UPS	20575	0.804		Retinol-binding protein 4 (Chain 19-201) - Homo sapiens (Human)	804	22	1.14	165	21555	3+	2629.2	-0.012	4.56413	0.9987	R.LLNNWDVC'ADMVGTFTDTEDPAK.F	9161158	13133772
14	1	UPS1_UPS2|P02753ups|RETBP_HUMAN_UPS	20575	0.804		Retinol-binding protein 4 (Chain 19-201) - Homo sapiens (Human)	804	22	1.14	165	21712	3+	2629.2	-0.002	0.760688	0.9997	R.LLNNWDVC'ADMVGTFTDTEDPAK.F	4966702	6816309
14	1	UPS1_UPS2|P02753ups|RETBP_HUMAN_UPS	20575	0.804		Retinol-binding protein 4 (Chain 19-201) - Homo sapiens (Human)	804	22	1.14	165	21928	3+	3140.51	0.011	3.50262	1	K.KDPEGLFLQDNIVAEFSVDETGQMSATAK.G
14	1	UPS1_UPS2|P02753ups|RETBP_HUMAN_UPS	20575	0.804		Retinol-binding protein 4 (Chain 19-201) - Homo sapiens (Human)	804	22	1.14	165	21998	2+	3140.51	-0.285	90.7496	0.9968	K.KDPEGLFLQDNIVAEFSVDETGQMSATAK.G
14	1	UPS1_UPS2|P02753ups|RETBP_HUMAN_UPS	20575	0.804		Retinol-binding protein 4 (Chain 19-201) - Homo sapiens (Human)	804	22	1.14	165	22071	3+	3140.51	0.011	3.50262	1	K.KDPEGLFLQDNIVAEFSVDETGQMSATAK.G
14	1	UPS1_UPS2|P02753ups|RETBP_HUMAN_UPS	20575	0.804		Retinol-binding protein 4 (Chain 19-201) - Homo sapiens (Human)	804	22	1.14	165	22214	3+	3140.51	1.026	8.27891	1	K.KDPEGLFLQDNIVAEFSVDETGQMSATAK.G
14	1	UPS1_UPS2|P02753ups|RETBP_HUMAN_UPS	20575	0.804		Retinol-binding protein 4 (Chain 19-201) - Homo sapiens (Human)	804	22	1.14	165	22358	3+	3140.51	1.026	8.27891	1	K.KDPEGLFLQDNIVAEFSVDETGQMSATAK.G
14	1	UPS1_UPS2|P02753ups|RETBP_HUMAN_UPS	20575	0.804		Retinol-binding protein 4 (Chain 19-201) - Homo sapiens (Human)	804	22	1.14	165	22500	3+	3140.51	1.026	8.27891	1	K.KDPEGLFLQDNIVAEFSVDETGQMSATAK.G
14	1	UPS1_UPS2|P02753ups|RETBP_HUMAN_UPS	20575	0.804		Retinol-binding protein 4 (Chain 19-201) - Homo sapiens (Human)	804	22	1.14	165	22643	3+	3140.51	1.026	8.27891	1	K.KDPEGLFLQDNIVAEFSVDETGQMSATAK.G
14	1	UPS1_UPS2|P02753ups|RETBP_HUMAN_UPS	20575	0.804		Retinol-binding protein 4 (Chain 19-201) - Homo sapiens (Human)	804	22	1.14	165	22775	3+	3140.51	1.026	8.27891	1	K.KDPEGLFLQDNIVAEFSVDETGQMSATAK.G
14	1	UPS1_UPS2|P02753ups|RETBP_HUMAN_UPS	20575	0.804		Retinol-binding protein 4 (Chain 19-201) - Homo sapiens (Human)	804	22	1.14	165	22919	3+	3140.51	1.026	8.27891	1	K.KDPEGLFLQDNIVAEFSVDETGQMSATAK.G
14	1	UPS1_UPS2|P02753ups|RETBP_HUMAN_UPS	20575	0.804		Retinol-binding protein 4 (Chain 19-201) - Homo sapiens (Human)	804	22	1.14	165	23050	3+	3140.51	1.026	8.27891	1	K.KDPEGLFLQDNIVAEFSVDETGQMSATAK.G
14	1	UPS1_UPS2|P02753ups|RETBP_HUMAN_UPS	20575	0.804		Retinol-binding protein 4 (Chain 19-201) - Homo sapiens (Human)	804	22	1.14	165	23192	3+	3140.51	1.026	8.27891	1	K.KDPEGLFLQDNIVAEFSVDETGQMSATAK.G
14	1	UPS1_UPS2|P02753ups|RETBP_HUMAN_UPS	20575	0.804		Retinol-binding protein 4 (Chain 19-201) - Homo sapiens (Human)	804	22	1.14	165	23575	3+	3140.51	1.026	8.27891	1	K.KDPEGLFLQDNIVAEFSVDETGQMSATAK.G
14	1	UPS1_UPS2|P02753ups|RETBP_HUMAN_UPS	20575	0.804		Retinol-binding protein 4 (Chain 19-201) - Homo sapiens (Human)	804	22	1.14	165	23732	3+	3140.51	0.013	4.13946	1	K.KDPEGLFLQDNIVAEFSVDETGQMSATAK.G
14	1	UPS1_UPS2|P02753ups|RETBP_HUMAN_UPS	20575	0.804		Retinol-binding protein 4 (Chain 19-201) - Homo sapiens (Human)	804	22	1.14	165	23753	3+	3012.41	1.021	6.97115	1	K.DPEGLFLQDNIVAEFSVDETGQMSATAK.G
14	1	UPS1_UPS2|P02753ups|RETBP_HUMAN_UPS	20575	0.804		Retinol-binding protein 4 (Chain 19-201) - Homo sapiens (Human)	804	22	1.14	165	23884	3+	3012.41	0.015	4.9794	0.9998	K.DPEGLFLQDNIVAEFSVDETGQMSATAK.G
14	1	UPS1_UPS2|P02753ups|RETBP_HUMAN_UPS	20575	0.804		Retinol-binding protein 4 (Chain 19-201) - Homo sapiens (Human)	804	22	1.14	165	24025	3+	3012.41	0.008	2.65568	1	K.DPEGLFLQDNIVAEFSVDETGQMSATAK.G
14	1	UPS1_UPS2|P02753ups|RETBP_HUMAN_UPS	20575	0.804		Retinol-binding protein 4 (Chain 19-201) - Homo sapiens (Human)	804	22	1.14	165	24036	3+	3140.51	1.026	8.27891	1	K.KDPEGLFLQDNIVAEFSVDETGQMSATAK.G
14	1	UPS1_UPS2|P02753ups|RETBP_HUMAN_UPS	20575	0.804		Retinol-binding protein 4 (Chain 19-201) - Homo sapiens (Human)	804	22	1.14	165	24156	3+	3012.41	0.027	8.96291	0.9776	K.DPEGLFLQDNIVAEFSVDETGQMSATAK.G
14	1	UPS1_UPS2|P02753ups|RETBP_HUMAN_UPS	20575	0.804		Retinol-binding protein 4 (Chain 19-201) - Homo sapiens (Human)	804	22	1.14	165	24304	3+	3012.41	0.01	3.3196	0.9998	K.DPEGLFLQDNIVAEFSVDETGQMSATAK.G
14	1	UPS1_UPS2|P02753ups|RETBP_HUMAN_UPS	20575	0.804		Retinol-binding protein 4 (Chain 19-201) - Homo sapiens (Human)	804	22	1.14	165	24306	3+	3140.51	1.026	8.27891	1	K.KDPEGLFLQDNIVAEFSVDETGQMSATAK.G
14	1	UPS1_UPS2|P02753ups|RETBP_HUMAN_UPS	20575	0.804		Retinol-binding protein 4 (Chain 19-201) - Homo sapiens (Human)	804	22	1.14	165	24444	3+	3012.41	0.026	8.63095	0.9989	K.DPEGLFLQDNIVAEFSVDETGQMSATAK.G
14	1	UPS1_UPS2|P02753ups|RETBP_HUMAN_UPS	20575	0.804		Retinol-binding protein 4 (Chain 19-201) - Homo sapiens (Human)	804	22	1.14	165	24731	3+	3140.51	0.996	1.27368	1	K.KDPEGLFLQDNIVAEFSVDETGQMSATAK.G
14	1	UPS1_UPS2|P02753ups|RETBP_HUMAN_UPS	20575	0.804		Retinol-binding protein 4 (Chain 19-201) - Homo sapiens (Human)	804	22	1.14	165	24874	3+	3140.51	1.026	8.27891	1	K.KDPEGLFLQDNIVAEFSVDETGQMSATAK.G
14	1	UPS1_UPS2|P02753ups|RETBP_HUMAN_UPS	20575	0.804		Retinol-binding protein 4 (Chain 19-201) - Homo sapiens (Human)	804	22	1.14	165	25007	3+	3140.51	1.026	8.27891	1	K.KDPEGLFLQDNIVAEFSVDETGQMSATAK.G
14	1	UPS1_UPS2|P02753ups|RETBP_HUMAN_UPS	20575	0.804		Retinol-binding protein 4 (Chain 19-201) - Homo sapiens (Human)	804	22	1.14	165	25233	3+	3012.41	1.028	9.29487	0.9861	K.DPEGLFLQDNIVAEFSVDETGQMSATAK.G
14	1	UPS1_UPS2|P02753ups|RETBP_HUMAN_UPS	20575	0.804		Retinol-binding protein 4 (Chain 19-201) - Homo sapiens (Human)	804	22	1.14	165	25295	3+	3140.51	1.026	8.27891	1	K.KDPEGLFLQDNIVAEFSVDETGQMSATAK.G
14	1	UPS1_UPS2|P02753ups|RETBP_HUMAN_UPS	20575	0.804		Retinol-binding protein 4 (Chain 19-201) - Homo sapiens (Human)	804	22	1.14	165	25438	3+	3140.51	1.026	8.27891	1	K.KDPEGLFLQDNIVAEFSVDETGQMSATAK.G
14	1	UPS1_UPS2|P02753ups|RETBP_HUMAN_UPS	20575	0.804		Retinol-binding protein 4 (Chain 19-201) - Homo sapiens (Human)	804	22	1.14	165	25861	3+	3140.51	0.02	6.36839	1	K.KDPEGLFLQDNIVAEFSVDETGQMSATAK.G
14	1	UPS1_UPS2|P02753ups|RETBP_HUMAN_UPS	20575	0.804		Retinol-binding protein 4 (Chain 19-201) - Homo sapiens (Human)	804	22	1.14	165	25995	3+	3140.51	1.026	8.27891	1	K.KDPEGLFLQDNIVAEFSVDETGQMSATAK.G
14	1	UPS1_UPS2|P02753ups|RETBP_HUMAN_UPS	20575	0.804		Retinol-binding protein 4 (Chain 19-201) - Homo sapiens (Human)	804	22	1.14	165	26282	3+	3140.51	1.026	8.27891	1	K.KDPEGLFLQDNIVAEFSVDETGQMSATAK.G
14	1	UPS1_UPS2|P02753ups|RETBP_HUMAN_UPS	20575	0.804		Retinol-binding protein 4 (Chain 19-201) - Homo sapiens (Human)	804	22	1.14	165	26354	3+	3012.41	1.021	6.97115	0.9038	K.DPEGLFLQDNIVAEFSVDETGQMSATAK.G
14	1	UPS1_UPS2|P02753ups|RETBP_HUMAN_UPS	20575	0.804		Retinol-binding protein 4 (Chain 19-201) - Homo sapiens (Human)	804	22	1.14	165	26417	3+	3140.51	1.026	8.27891	1	K.KDPEGLFLQDNIVAEFSVDETGQMSATAK.G
14	1	UPS1_UPS2|P02753ups|RETBP_HUMAN_UPS	20575	0.804		Retinol-binding protein 4 (Chain 19-201) - Homo sapiens (Human)	804	22	1.14	165	26554	3+	3012.41	1.014	4.64744	0.9765	K.DPEGLFLQDNIVAEFSVDETGQMSATAK.G
14	1	UPS1_UPS2|P02753ups|RETBP_HUMAN_UPS	20575	0.804		Retinol-binding protein 4 (Chain 19-201) - Homo sapiens (Human)	804	22	1.14	165	26686	3+	3140.51	0.996	1.27368	1	K.KDPEGLFLQDNIVAEFSVDETGQMSATAK.G
14	1	UPS1_UPS2|P02753ups|RETBP_HUMAN_UPS	20575	0.804		Retinol-binding protein 4 (Chain 19-201) - Homo sapiens (Human)	804	22	1.14	165	26824	3+	3140.51	1.026	8.27891	1	K.KDPEGLFLQDNIVAEFSVDETGQMSATAK.G
14	1	UPS1_UPS2|P02753ups|RETBP_HUMAN_UPS	20575	0.804		Retinol-binding protein 4 (Chain 19-201) - Homo sapiens (Human)	804	22	1.14	165	27504	3+	3012.41	0.015	4.9794	0.8816	K.DPEGLFLQDNIVAEFSVDETGQMSATAK.G
14	1	UPS1_UPS2|P02753ups|RETBP_HUMAN_UPS	20575	0.804		Retinol-binding protein 4 (Chain 19-201) - Homo sapiens (Human)	804	22	1.14	165	27638	3+	3140.51	1.026	8.27891	1	K.KDPEGLFLQDNIVAEFSVDETGQMSATAK.G
14	1	UPS1_UPS2|P02753ups|RETBP_HUMAN_UPS	20575	0.804		Retinol-binding protein 4 (Chain 19-201) - Homo sapiens (Human)	804	22	1.14	165	27781	2+	3012.41	0.002	0.663919	0.8225	K.DPEGLFLQDNIVAEFSVDETGQMSATAK.G
14	1	UPS1_UPS2|P02753ups|RETBP_HUMAN_UPS	20575	0.804		Retinol-binding protein 4 (Chain 19-201) - Homo sapiens (Human)	804	22	1.14	165	27793	3+	3140.51	1.026	8.27891	1	K.KDPEGLFLQDNIVAEFSVDETGQMSATAK.G
14	1	UPS1_UPS2|P02753ups|RETBP_HUMAN_UPS	20575	0.804		Retinol-binding protein 4 (Chain 19-201) - Homo sapiens (Human)	804	22	1.14	165	27847	3+	3012.41	0.018	5.97527	0.9536	K.DPEGLFLQDNIVAEFSVDETGQMSATAK.G
14	1	UPS1_UPS2|P02753ups|RETBP_HUMAN_UPS	20575	0.804		Retinol-binding protein 4 (Chain 19-201) - Homo sapiens (Human)	804	22	1.14	165	27917	2+	2082	0.993	3.36215	0.9908	R.LLNLDGTC'ADSYSFVFSR.D	3285.73	10057.6
14	1	UPS1_UPS2|P02753ups|RETBP_HUMAN_UPS	20575	0.804		Retinol-binding protein 4 (Chain 19-201) - Homo sapiens (Human)	804	22	1.14	165	27929	3+	3140.51	1.026	8.27891	1	K.KDPEGLFLQDNIVAEFSVDETGQMSATAK.G
14	1	UPS1_UPS2|P02753ups|RETBP_HUMAN_UPS	20575	0.804		Retinol-binding protein 4 (Chain 19-201) - Homo sapiens (Human)	804	22	1.14	165	28558	3+	3140.51	1.026	8.27891	0.9994	K.KDPEGLFLQDNIVAEFSVDETGQMSATAK.G
14	1	UPS1_UPS2|P02753ups|RETBP_HUMAN_UPS	20575	0.804		Retinol-binding protein 4 (Chain 19-201) - Homo sapiens (Human)	804	22	1.14	165	28937	3+	3140.51	1.026	8.27891	0.9975	K.KDPEGLFLQDNIVAEFSVDETGQMSATAK.G
14	1	UPS1_UPS2|P02753ups|RETBP_HUMAN_UPS	20575	0.804		Retinol-binding protein 4 (Chain 19-201) - Homo sapiens (Human)	804	22	1.14	165	29466	3+	3140.51	1.026	8.27891	0.9998	K.KDPEGLFLQDNIVAEFSVDETGQMSATAK.G
14	1	UPS1_UPS2|P02753ups|RETBP_HUMAN_UPS	20575	0.804		Retinol-binding protein 4 (Chain 19-201) - Homo sapiens (Human)	804	22	1.14	165	29600	3+	3140.51	1.026	8.27891	1	K.KDPEGLFLQDNIVAEFSVDETGQMSATAK.G
14	1	UPS1_UPS2|P02753ups|RETBP_HUMAN_UPS	20575	0.804		Retinol-binding protein 4 (Chain 19-201) - Homo sapiens (Human)	804	22	1.14	165	6554	2+	1165.58	0.004	3.43175	0.9947	R.DPNGLPPEAQK.I
14	1	UPS1_UPS2|P02753ups|RETBP_HUMAN_UPS	20575	0.804		Retinol-binding protein 4 (Chain 19-201) - Homo sapiens (Human)	804	22	1.14	165	6691	3+	1317.64	1.008	6.07147	0.9885	R.LIVHNGYCDGR.S	7.66544e+06	9497921
14	1	UPS1_UPS2|P02753ups|RETBP_HUMAN_UPS	20575	0.804		Retinol-binding protein 4 (Chain 19-201) - Homo sapiens (Human)	804	22	1.14	165	6736	2+	1320.66	-0.005	3.786	0.9999	R.LIVHNGYC'DGR.S	11880115	13867811
14	1	UPS1_UPS2|P02753ups|RETBP_HUMAN_UPS	20575	0.804		Retinol-binding protein 4 (Chain 19-201) - Homo sapiens (Human)	804	22	1.14	165	6748	2+	1317.64	0.007	5.31254	1	R.LIVHNGYCDGR.S	11880115	13996087
14	1	UPS1_UPS2|P02753ups|RETBP_HUMAN_UPS	20575	0.804		Retinol-binding protein 4 (Chain 19-201) - Homo sapiens (Human)	804	22	1.14	165	6938	2+	1319.69	0	0	0.7422	R.QRQEELC'LAR.Q	44733648	65587216
14	1	UPS1_UPS2|P02753ups|RETBP_HUMAN_UPS	20575	0.804		Retinol-binding protein 4 (Chain 19-201) - Homo sapiens (Human)	804	22	1.14	165	7270	2+	1165.59	0.987	11.1532	0.6601	R.DPNGLPPEAQK.I
14	1	UPS1_UPS2|P02753ups|RETBP_HUMAN_UPS	20575	0.804		Retinol-binding protein 4 (Chain 19-201) - Homo sapiens (Human)	804	22	1.14	165	8007	3+	1320.66	0.979	15.9012	0.95	R.LIVHNGYC'DGR.S	53067520	68805208
14	1	UPS1_UPS2|P02753ups|RETBP_HUMAN_UPS	20575	0.804		Retinol-binding protein 4 (Chain 19-201) - Homo sapiens (Human)	804	22	1.14	165	10426	2+	1299.65	0.004	3.07776	0.9991	R.Q^RQEELCLAR.Q	47469408	55445068
14	1	UPS1_UPS2|P02753ups|RETBP_HUMAN_UPS	20575	0.804		Retinol-binding protein 4 (Chain 19-201) - Homo sapiens (Human)	804	22	1.14	165	11995	2+	1177.53	-0.002	1.69846	0.9998	R.FSGTWYAM"AK.K
14	1	UPS1_UPS2|P02753ups|RETBP_HUMAN_UPS	20575	0.804		Retinol-binding protein 4 (Chain 19-201) - Homo sapiens (Human)	804	22	1.14	165	15695	2+	1161.54	0.004	3.4437	0.8162	R.FSGTWYAMAK.K
14	1	UPS1_UPS2|P02753ups|RETBP_HUMAN_UPS	20575	0.804		Retinol-binding protein 4 (Chain 19-201) - Homo sapiens (Human)	804	22	1.14	165	19523	3+	2710.16	0.005	1.84491	1	K.GNDDHWIVDTDYDTYAVQYSC'R.L	59753404	74564712
14	1	UPS1_UPS2|P02753ups|RETBP_HUMAN_UPS	20575	0.804		Retinol-binding protein 4 (Chain 19-201) - Homo sapiens (Human)	804	22	1.14	165	19534	3+	2707.14	0.008	2.95515	0.9964	K.GNDDHWIVDTDYDTYAVQYSCR.L	60027024	74179048
14	1	UPS1_UPS2|P02753ups|RETBP_HUMAN_UPS	20575	0.804		Retinol-binding protein 4 (Chain 19-201) - Homo sapiens (Human)	804	22	1.14	165	19560	2+	2710.16	0.003	1.10695	1	K.GNDDHWIVDTDYDTYAVQYSC'R.L	14556530	13521108
14	1	UPS1_UPS2|P02753ups|RETBP_HUMAN_UPS	20575	0.804		Retinol-binding protein 4 (Chain 19-201) - Homo sapiens (Human)	804	22	1.14	165	19606	2+	2707.14	0.016	5.9103	1	K.GNDDHWIVDTDYDTYAVQYSCR.L	14264073	12997405
14	1	UPS1_UPS2|P02753ups|RETBP_HUMAN_UPS	20575	0.804		Retinol-binding protein 4 (Chain 19-201) - Homo sapiens (Human)	804	22	1.14	165	21620	2+	1198.63	0.005	4.17144	1	K.YWGVASFLQK.G
14	1	UPS1_UPS2|P02753ups|RETBP_HUMAN_UPS	20575	0.804		Retinol-binding protein 4 (Chain 19-201) - Homo sapiens (Human)	804	22	1.14	165	21805	2+	1198.63	0.005	4.17144	1	K.YWGVASFLQK.G
14	1	UPS1_UPS2|P02753ups|RETBP_HUMAN_UPS	20575	0.804		Retinol-binding protein 4 (Chain 19-201) - Homo sapiens (Human)	804	22	1.14	165	21989	2+	1198.63	0.006	5.00573	0.9888	K.YWGVASFLQK.G
14	1	UPS1_UPS2|P02753ups|RETBP_HUMAN_UPS	20575	0.804		Retinol-binding protein 4 (Chain 19-201) - Homo sapiens (Human)	804	22	1.14	165	23913	2+	2082	0	0	1	R.LLNLDGTC'ADSYSFVFSR.D	20726520	23775926
14	1	UPS1_UPS2|P02753ups|RETBP_HUMAN_UPS	20575	0.804		Retinol-binding protein 4 (Chain 19-201) - Homo sapiens (Human)	804	22	1.14	165	24045	2+	2078.99	1.009	4.32904	1	R.LLNLDGTCADSYSFVFSR.D	19391178	21483108
14	1	UPS1_UPS2|P02753ups|RETBP_HUMAN_UPS	20575	0.804		Retinol-binding protein 4 (Chain 19-201) - Homo sapiens (Human)	804	22	1.14	165	24145	2+	2082	-0.001	0.480306	1	R.LLNLDGTC'ADSYSFVFSR.D	612840	1.67122e+06
14	1	UPS1_UPS2|P02753ups|RETBP_HUMAN_UPS	20575	0.804		Retinol-binding protein 4 (Chain 19-201) - Homo sapiens (Human)	804	22	1.14	165	24263	2+	2078.99	0.005	2.40502	1	R.LLNLDGTCADSYSFVFSR.D	4814540	4.30031e+06
14	1	UPS1_UPS2|P02753ups|RETBP_HUMAN_UPS	20575	0.804		Retinol-binding protein 4 (Chain 19-201) - Homo sapiens (Human)	804	22	1.14	165	24350	2+	2082	-0.005	2.40153	1	R.LLNLDGTC'ADSYSFVFSR.D	1.37406e+06	2.01457e+06
14	1	UPS1_UPS2|P02753ups|RETBP_HUMAN_UPS	20575	0.804		Retinol-binding protein 4 (Chain 19-201) - Homo sapiens (Human)	804	22	1.14	165	24588	2+	2082	-0.446	214.217	0.9998	R.LLNLDGTC'ADSYSFVFSR.D
14	1	UPS1_UPS2|P02753ups|RETBP_HUMAN_UPS	20575	0.804		Retinol-binding protein 4 (Chain 19-201) - Homo sapiens (Human)	804	22	1.14	165	24923	2+	2078.99	1.008	3.84803	0.9564	R.LLNLDGTCADSYSFVFSR.D	704424	246170
14	1	UPS1_UPS2|P02753ups|RETBP_HUMAN_UPS	20575	0.804		Retinol-binding protein 4 (Chain 19-201) - Homo sapiens (Human)	804	22	1.14	165	25470	2+	2082	0.888	53.7943	0.9658	R.LLNLDGTC'ADSYSFVFSR.D
14	1	UPS1_UPS2|P02753ups|RETBP_HUMAN_UPS	20575	0.804		Retinol-binding protein 4 (Chain 19-201) - Homo sapiens (Human)	804	22	1.14	165	25512	2+	2629.2	0.994	2.28206	1	R.LLNNWDVC'ADMVGTFTDTEDPAK.F	18536892	21074606
14	1	UPS1_UPS2|P02753ups|RETBP_HUMAN_UPS	20575	0.804		Retinol-binding protein 4 (Chain 19-201) - Homo sapiens (Human)	804	22	1.14	165	25567	3+	2629.2	-0.003	1.14103	0.9653	R.LLNNWDVC'ADMVGTFTDTEDPAK.F	23865258	30165094
14	1	UPS1_UPS2|P02753ups|RETBP_HUMAN_UPS	20575	0.804		Retinol-binding protein 4 (Chain 19-201) - Homo sapiens (Human)	804	22	1.14	165	25667	2+	2626.18	1.013	4.95016	1	R.LLNNWDVCADMVGTFTDTEDPAK.F	17368700	20073436
14	1	UPS1_UPS2|P02753ups|RETBP_HUMAN_UPS	20575	0.804		Retinol-binding protein 4 (Chain 19-201) - Homo sapiens (Human)	804	22	1.14	165	25727	3+	3140.51	0.003	0.955259	1	K.KDPEGLFLQDNIVAEFSVDETGQMSATAK.G
14	1	UPS1_UPS2|P02753ups|RETBP_HUMAN_UPS	20575	0.804		Retinol-binding protein 4 (Chain 19-201) - Homo sapiens (Human)	804	22	1.14	165	25751	3+	2629.2	1.016	6.0855	0.6831	R.LLNNWDVC'ADMVGTFTDTEDPAK.F	12918374	18031796
14	1	UPS1_UPS2|P02753ups|RETBP_HUMAN_UPS	20575	0.804		Retinol-binding protein 4 (Chain 19-201) - Homo sapiens (Human)	804	22	1.14	165	25913	3+	3140.51	0.018	5.73155	1	K.KDPEGLFLQDNIVAEFSVDETGQMSATAK.G
14	1	UPS1_UPS2|P02753ups|RETBP_HUMAN_UPS	20575	0.804		Retinol-binding protein 4 (Chain 19-201) - Homo sapiens (Human)	804	22	1.14	165	26099	3+	3140.51	1.026	8.27891	1	K.KDPEGLFLQDNIVAEFSVDETGQMSATAK.G
14	1	UPS1_UPS2|P02753ups|RETBP_HUMAN_UPS	20575	0.804		Retinol-binding protein 4 (Chain 19-201) - Homo sapiens (Human)	804	22	1.14	165	26172	2+	3140.51	1.018	5.73155	1	K.KDPEGLFLQDNIVAEFSVDETGQMSATAK.G
14	1	UPS1_UPS2|P02753ups|RETBP_HUMAN_UPS	20575	0.804		Retinol-binding protein 4 (Chain 19-201) - Homo sapiens (Human)	804	22	1.14	165	26281	3+	3140.51	0.011	3.50262	0.9991	K.KDPEGLFLQDNIVAEFSVDETGQMSATAK.G
14	1	UPS1_UPS2|P02753ups|RETBP_HUMAN_UPS	20575	0.804		Retinol-binding protein 4 (Chain 19-201) - Homo sapiens (Human)	804	22	1.14	165	26458	3+	3140.51	1.026	8.27891	1	K.KDPEGLFLQDNIVAEFSVDETGQMSATAK.G
14	1	UPS1_UPS2|P02753ups|RETBP_HUMAN_UPS	20575	0.804		Retinol-binding protein 4 (Chain 19-201) - Homo sapiens (Human)	804	22	1.14	165	26557	2+	3140.51	1.01	3.1842	0.9998	K.KDPEGLFLQDNIVAEFSVDETGQMSATAK.G
14	1	UPS1_UPS2|P02753ups|RETBP_HUMAN_UPS	20575	0.804		Retinol-binding protein 4 (Chain 19-201) - Homo sapiens (Human)	804	22	1.14	165	26642	3+	3140.51	0.018	5.73155	1	K.KDPEGLFLQDNIVAEFSVDETGQMSATAK.G
14	1	UPS1_UPS2|P02753ups|RETBP_HUMAN_UPS	20575	0.804		Retinol-binding protein 4 (Chain 19-201) - Homo sapiens (Human)	804	22	1.14	165	26818	3+	3140.51	1.026	8.27891	1	K.KDPEGLFLQDNIVAEFSVDETGQMSATAK.G
14	1	UPS1_UPS2|P02753ups|RETBP_HUMAN_UPS	20575	0.804		Retinol-binding protein 4 (Chain 19-201) - Homo sapiens (Human)	804	22	1.14	165	26992	3+	3140.51	0.011	3.50262	1	K.KDPEGLFLQDNIVAEFSVDETGQMSATAK.G
14	1	UPS1_UPS2|P02753ups|RETBP_HUMAN_UPS	20575	0.804		Retinol-binding protein 4 (Chain 19-201) - Homo sapiens (Human)	804	22	1.14	165	27175	3+	3140.51	0.009	2.86578	1	K.KDPEGLFLQDNIVAEFSVDETGQMSATAK.G
14	1	UPS1_UPS2|P02753ups|RETBP_HUMAN_UPS	20575	0.804		Retinol-binding protein 4 (Chain 19-201) - Homo sapiens (Human)	804	22	1.14	165	27343	3+	3140.51	0.004	1.27368	1	K.KDPEGLFLQDNIVAEFSVDETGQMSATAK.G
14	1	UPS1_UPS2|P02753ups|RETBP_HUMAN_UPS	20575	0.804		Retinol-binding protein 4 (Chain 19-201) - Homo sapiens (Human)	804	22	1.14	165	27411	2+	3140.51	1.159	50.6287	0.999	K.KDPEGLFLQDNIVAEFSVDETGQMSATAK.G
14	1	UPS1_UPS2|P02753ups|RETBP_HUMAN_UPS	20575	0.804		Retinol-binding protein 4 (Chain 19-201) - Homo sapiens (Human)	804	22	1.14	165	27520	3+	3140.51	0.012	3.82104	1	K.KDPEGLFLQDNIVAEFSVDETGQMSATAK.G
14	1	UPS1_UPS2|P02753ups|RETBP_HUMAN_UPS	20575	0.804		Retinol-binding protein 4 (Chain 19-201) - Homo sapiens (Human)	804	22	1.14	165	27686	3+	3140.51	0.015	4.7763	1	K.KDPEGLFLQDNIVAEFSVDETGQMSATAK.G
14	1	UPS1_UPS2|P02753ups|RETBP_HUMAN_UPS	20575	0.804		Retinol-binding protein 4 (Chain 19-201) - Homo sapiens (Human)	804	22	1.14	165	27843	2+	2629.2	1.345	131.219	0.9769	R.LLNNWDVC'ADMVGTFTDTEDPAK.F
14	1	UPS1_UPS2|P02753ups|RETBP_HUMAN_UPS	20575	0.804		Retinol-binding protein 4 (Chain 19-201) - Homo sapiens (Human)	804	22	1.14	165	27864	3+	3140.51	0.031	9.87101	1	K.KDPEGLFLQDNIVAEFSVDETGQMSATAK.G
14	1	UPS1_UPS2|P02753ups|RETBP_HUMAN_UPS	20575	0.804		Retinol-binding protein 4 (Chain 19-201) - Homo sapiens (Human)	804	22	1.14	165	28040	3+	3140.51	1.026	8.27891	1	K.KDPEGLFLQDNIVAEFSVDETGQMSATAK.G
[truncated: 81,729 more rows]

## Sheet: Rep2_AAL
Group	Prob	Protein	SequenceMass	AACoverage	BestGeneName	Description	Total Filtered Peptides	Unique Filtered Peptides	H2L Mean	Ratio Peps	Scan	Z	CalcMHPlus	dMass	FdMass (ppm)	PepProphet	Peptide	Light Area	Heavy Area
1	1	CONTAM|P00761	24409.5	0.268		SWISS-PROT:P00761|TRYP_PIG Trypsin - Sus scrofa (Pig).	229	8			6161	2+	1045.56	0.005	4.78211	0.9784	K.LSSPATLNSR.V
1	1	CONTAM|P00761	24409.5	0.268		SWISS-PROT:P00761|TRYP_PIG Trypsin - Sus scrofa (Pig).	229	8			6875	2+	1045.56	0.005	4.78211	1	K.LSSPATLNSR.V
1	1	CONTAM|P00761	24409.5	0.268		SWISS-PROT:P00761|TRYP_PIG Trypsin - Sus scrofa (Pig).	229	8			7011	2+	1045.56	0.006	5.73853	0.999	K.LSSPATLNSR.V
1	1	CONTAM|P00761	24409.5	0.268		SWISS-PROT:P00761|TRYP_PIG Trypsin - Sus scrofa (Pig).	229	8			7148	2+	1045.56	0.006	5.73853	0.9997	K.LSSPATLNSR.V
1	1	CONTAM|P00761	24409.5	0.268		SWISS-PROT:P00761|TRYP_PIG Trypsin - Sus scrofa (Pig).	229	8			7278	2+	1045.56	0.006	5.73853	0.9993	K.LSSPATLNSR.V
1	1	CONTAM|P00761	24409.5	0.268		SWISS-PROT:P00761|TRYP_PIG Trypsin - Sus scrofa (Pig).	229	8			8832	2+	842.509	0.004	4.74772	0.6855	R.VATVSLPR.S
1	1	CONTAM|P00761	24409.5	0.268		SWISS-PROT:P00761|TRYP_PIG Trypsin - Sus scrofa (Pig).	229	8			9094	2+	842.509	0.004	4.74772	0.8843	R.VATVSLPR.S
1	1	CONTAM|P00761	24409.5	0.268		SWISS-PROT:P00761|TRYP_PIG Trypsin - Sus scrofa (Pig).	229	8			9223	2+	842.509	0.005	5.93465	0.9213	R.VATVSLPR.S
1	1	CONTAM|P00761	24409.5	0.268		SWISS-PROT:P00761|TRYP_PIG Trypsin - Sus scrofa (Pig).	229	8			9497	2+	842.509	0.004	4.74772	0.8042	R.VATVSLPR.S
1	1	CONTAM|P00761	24409.5	0.268		SWISS-PROT:P00761|TRYP_PIG Trypsin - Sus scrofa (Pig).	229	8			9628	2+	842.509	0.004	4.74772	0.9482	R.VATVSLPR.S
1	1	CONTAM|P00761	24409.5	0.268		SWISS-PROT:P00761|TRYP_PIG Trypsin - Sus scrofa (Pig).	229	8			10155	2+	842.509	0.004	4.74772	0.7405	R.VATVSLPR.S
1	1	CONTAM|P00761	24409.5	0.268		SWISS-PROT:P00761|TRYP_PIG Trypsin - Sus scrofa (Pig).	229	8			13096	2+	842.509	0.004	4.74772	0.6008	R.VATVSLPR.S
1	1	CONTAM|P00761	24409.5	0.268		SWISS-PROT:P00761|TRYP_PIG Trypsin - Sus scrofa (Pig).	229	8			14223	3+	2211.1	0.01	4.52263	1	R.LGEHNIDVLEGNEQFINAAK.I
1	1	CONTAM|P00761	24409.5	0.268		SWISS-PROT:P00761|TRYP_PIG Trypsin - Sus scrofa (Pig).	229	8			14365	3+	2211.1	0.014	6.33168	0.9992	R.LGEHNIDVLEGNEQFINAAK.I
1	1	CONTAM|P00761	24409.5	0.268		SWISS-PROT:P00761|TRYP_PIG Trypsin - Sus scrofa (Pig).	229	8			14436	2+	2211.1	1.01	4.52263	0.7515	R.LGEHNIDVLEGNEQFINAAK.I
1	1	CONTAM|P00761	24409.5	0.268		SWISS-PROT:P00761|TRYP_PIG Trypsin - Sus scrofa (Pig).	229	8			14560	2+	2211.1	0.999	0.452263	0.9618	R.LGEHNIDVLEGNEQFINAAK.I
1	1	CONTAM|P00761	24409.5	0.268		SWISS-PROT:P00761|TRYP_PIG Trypsin - Sus scrofa (Pig).	229	8			14813	2+	2211.1	1.017	7.68847	1	R.LGEHNIDVLEGNEQFINAAK.I
1	1	CONTAM|P00761	24409.5	0.268		SWISS-PROT:P00761|TRYP_PIG Trypsin - Sus scrofa (Pig).	229	8			14826	3+	2211.1	0.012	5.42715	1	R.LGEHNIDVLEGNEQFINAAK.I
1	1	CONTAM|P00761	24409.5	0.268		SWISS-PROT:P00761|TRYP_PIG Trypsin - Sus scrofa (Pig).	229	8			14940	2+	2211.1	0.013	5.87942	1	R.LGEHNIDVLEGNEQFINAAK.I
1	1	CONTAM|P00761	24409.5	0.268		SWISS-PROT:P00761|TRYP_PIG Trypsin - Sus scrofa (Pig).	229	8			14962	3+	2211.1	0.017	7.68847	1	R.LGEHNIDVLEGNEQFINAAK.I
1	1	CONTAM|P00761	24409.5	0.268		SWISS-PROT:P00761|TRYP_PIG Trypsin - Sus scrofa (Pig).	229	8			15074	2+	2211.1	1.029	13.1156	0.9893	R.LGEHNIDVLEGNEQFINAAK.I
1	1	CONTAM|P00761	24409.5	0.268		SWISS-PROT:P00761|TRYP_PIG Trypsin - Sus scrofa (Pig).	229	8			15093	3+	2211.1	1.031	14.0201	0.9998	R.LGEHNIDVLEGNEQFINAAK.I
1	1	CONTAM|P00761	24409.5	0.268		SWISS-PROT:P00761|TRYP_PIG Trypsin - Sus scrofa (Pig).	229	8			15203	2+	2211.1	0.998	0.904526	0.9417	R.LGEHNIDVLEGNEQFINAAK.I
1	1	CONTAM|P00761	24409.5	0.268		SWISS-PROT:P00761|TRYP_PIG Trypsin - Sus scrofa (Pig).	229	8			15224	3+	2211.1	0.999	0.452263	0.8504	R.LGEHNIDVLEGNEQFINAAK.I
1	1	CONTAM|P00761	24409.5	0.268		SWISS-PROT:P00761|TRYP_PIG Trypsin - Sus scrofa (Pig).	229	8			15355	3+	2211.1	1.001	0.452263	0.9978	R.LGEHNIDVLEGNEQFINAAK.I
1	1	CONTAM|P00761	24409.5	0.268		SWISS-PROT:P00761|TRYP_PIG Trypsin - Sus scrofa (Pig).	229	8			15487	3+	2211.1	0.014	6.33168	0.9997	R.LGEHNIDVLEGNEQFINAAK.I
1	1	CONTAM|P00761	24409.5	0.268		SWISS-PROT:P00761|TRYP_PIG Trypsin - Sus scrofa (Pig).	229	8			15601	2+	2211.1	0.993	3.16584	0.998	R.LGEHNIDVLEGNEQFINAAK.I
1	1	CONTAM|P00761	24409.5	0.268		SWISS-PROT:P00761|TRYP_PIG Trypsin - Sus scrofa (Pig).	229	8			15617	3+	2211.1	0.997	1.35679	0.9985	R.LGEHNIDVLEGNEQFINAAK.I
1	1	CONTAM|P00761	24409.5	0.268		SWISS-PROT:P00761|TRYP_PIG Trypsin - Sus scrofa (Pig).	229	8			15748	3+	2211.1	0.014	6.33168	1	R.LGEHNIDVLEGNEQFINAAK.I
1	1	CONTAM|P00761	24409.5	0.268		SWISS-PROT:P00761|TRYP_PIG Trypsin - Sus scrofa (Pig).	229	8			15750	2+	2211.1	0.014	6.33168	0.9995	R.LGEHNIDVLEGNEQFINAAK.I
1	1	CONTAM|P00761	24409.5	0.268		SWISS-PROT:P00761|TRYP_PIG Trypsin - Sus scrofa (Pig).	229	8			15880	3+	2211.1	0.997	1.35679	0.9104	R.LGEHNIDVLEGNEQFINAAK.I
1	1	CONTAM|P00761	24409.5	0.268		SWISS-PROT:P00761|TRYP_PIG Trypsin - Sus scrofa (Pig).	229	8			15883	2+	2211.1	0.999	0.452263	0.738	R.LGEHNIDVLEGNEQFINAAK.I
1	1	CONTAM|P00761	24409.5	0.268		SWISS-PROT:P00761|TRYP_PIG Trypsin - Sus scrofa (Pig).	229	8			16012	3+	2211.1	0.012	5.42715	1	R.LGEHNIDVLEGNEQFINAAK.I
1	1	CONTAM|P00761	24409.5	0.268		SWISS-PROT:P00761|TRYP_PIG Trypsin - Sus scrofa (Pig).	229	8			16021	2+	2211.1	1.009	4.07036	0.9941	R.LGEHNIDVLEGNEQFINAAK.I
1	1	CONTAM|P00761	24409.5	0.268		SWISS-PROT:P00761|TRYP_PIG Trypsin - Sus scrofa (Pig).	229	8			16166	3+	2707.42	1.009	3.3242	0.9988	R.IQVRLGEHNIDVLEGNEQFINAAK.I
1	1	CONTAM|P00761	24409.5	0.268		SWISS-PROT:P00761|TRYP_PIG Trypsin - Sus scrofa (Pig).	229	8			16279	3+	2211.1	0.01	4.52263	0.9999	R.LGEHNIDVLEGNEQFINAAK.I
1	1	CONTAM|P00761	24409.5	0.268		SWISS-PROT:P00761|TRYP_PIG Trypsin - Sus scrofa (Pig).	229	8			16292	2+	2299.18	0.012	5.21926	0.9996	K.IITHPNFNGNTLDNDIM"LIK.L
1	1	CONTAM|P00761	24409.5	0.268		SWISS-PROT:P00761|TRYP_PIG Trypsin - Sus scrofa (Pig).	229	8			16386	3+	2299.18	0.016	6.95902	0.9987	K.IITHPNFNGNTLDNDIM"LIK.L
1	1	CONTAM|P00761	24409.5	0.268		SWISS-PROT:P00761|TRYP_PIG Trypsin - Sus scrofa (Pig).	229	8			16411	3+	2211.1	0.014	6.33168	0.9957	R.LGEHNIDVLEGNEQFINAAK.I
1	1	CONTAM|P00761	24409.5	0.268		SWISS-PROT:P00761|TRYP_PIG Trypsin - Sus scrofa (Pig).	229	8			16423	2+	2299.18	0.017	7.39396	0.9931	K.IITHPNFNGNTLDNDIM"LIK.L
1	1	CONTAM|P00761	24409.5	0.268		SWISS-PROT:P00761|TRYP_PIG Trypsin - Sus scrofa (Pig).	229	8			16542	3+	2211.1	-0.969	14.0201	0.9808	R.LGEHNIDVLEGNEQFINAAK.I
1	1	CONTAM|P00761	24409.5	0.268		SWISS-PROT:P00761|TRYP_PIG Trypsin - Sus scrofa (Pig).	229	8			16674	3+	2211.1	0.011	4.97489	0.9993	R.LGEHNIDVLEGNEQFINAAK.I
1	1	CONTAM|P00761	24409.5	0.268		SWISS-PROT:P00761|TRYP_PIG Trypsin - Sus scrofa (Pig).	229	8			16716	2+	2299.18	0.998	0.869877	0.9723	K.IITHPNFNGNTLDNDIM"LIK.L
1	1	CONTAM|P00761	24409.5	0.268		SWISS-PROT:P00761|TRYP_PIG Trypsin - Sus scrofa (Pig).	229	8			16860	3+	2211.1	0.011	4.97489	1	R.LGEHNIDVLEGNEQFINAAK.I
1	1	CONTAM|P00761	24409.5	0.268		SWISS-PROT:P00761|TRYP_PIG Trypsin - Sus scrofa (Pig).	229	8			17007	3+	2211.1	0.009	4.07036	0.9997	R.LGEHNIDVLEGNEQFINAAK.I
1	1	CONTAM|P00761	24409.5	0.268		SWISS-PROT:P00761|TRYP_PIG Trypsin - Sus scrofa (Pig).	229	8			17061	2+	2283.18	1.003	1.31396	0.83	K.IITHPNFNGNTLDNDIMLIK.L
1	1	CONTAM|P00761	24409.5	0.268		SWISS-PROT:P00761|TRYP_PIG Trypsin - Sus scrofa (Pig).	229	8			17068	3+	2283.18	0.014	6.1318	1	K.IITHPNFNGNTLDNDIMLIK.L
1	1	CONTAM|P00761	24409.5	0.268		SWISS-PROT:P00761|TRYP_PIG Trypsin - Sus scrofa (Pig).	229	8			17148	3+	2211.1	0.015	6.78394	0.9731	R.LGEHNIDVLEGNEQFINAAK.I
1	1	CONTAM|P00761	24409.5	0.268		SWISS-PROT:P00761|TRYP_PIG Trypsin - Sus scrofa (Pig).	229	8			17188	2+	2283.18	0.013	5.69381	1	K.IITHPNFNGNTLDNDIMLIK.L
1	1	CONTAM|P00761	24409.5	0.268		SWISS-PROT:P00761|TRYP_PIG Trypsin - Sus scrofa (Pig).	229	8			17198	3+	2283.18	0.013	5.69381	1	K.IITHPNFNGNTLDNDIMLIK.L
1	1	CONTAM|P00761	24409.5	0.268		SWISS-PROT:P00761|TRYP_PIG Trypsin - Sus scrofa (Pig).	229	8			17275	3+	2211.1	0.017	7.68847	0.9357	R.LGEHNIDVLEGNEQFINAAK.I
1	1	CONTAM|P00761	24409.5	0.268		SWISS-PROT:P00761|TRYP_PIG Trypsin - Sus scrofa (Pig).	229	8			17414	2+	2299.18	0.017	7.39396	0.8033	K.IITHPNFNGNTLDNDIM"LIK.L
1	1	CONTAM|P00761	24409.5	0.268		SWISS-PROT:P00761|TRYP_PIG Trypsin - Sus scrofa (Pig).	229	8			17576	3+	2211.1	0.011	4.97489	0.9679	R.LGEHNIDVLEGNEQFINAAK.I
1	1	CONTAM|P00761	24409.5	0.268		SWISS-PROT:P00761|TRYP_PIG Trypsin - Sus scrofa (Pig).	229	8			17940	2+	2299.18	0.01	4.34939	0.9922	K.IITHPNFNGNTLDNDIM"LIK.L
1	1	CONTAM|P00761	24409.5	0.268		SWISS-PROT:P00761|TRYP_PIG Trypsin - Sus scrofa (Pig).	229	8			18070	2+	2299.18	0.001	0.434939	0.9441	K.IITHPNFNGNTLDNDIM"LIK.L
1	1	CONTAM|P00761	24409.5	0.268		SWISS-PROT:P00761|TRYP_PIG Trypsin - Sus scrofa (Pig).	229	8			18258	3+	3325.72	0.034	10.2233	0.8409	K.IITHPNFNGNTLDNDIM"LIKLSSPATLNSR.V
1	1	CONTAM|P00761	24409.5	0.268		SWISS-PROT:P00761|TRYP_PIG Trypsin - Sus scrofa (Pig).	229	8			18533	3+	2211.1	-0.019	8.59299	0.8281	R.LGEHNIDVLEGNEQFINAAK.I
1	1	CONTAM|P00761	24409.5	0.268		SWISS-PROT:P00761|TRYP_PIG Trypsin - Sus scrofa (Pig).	229	8			18668	3+	2211.1	-0.015	6.78394	0.7063	R.LGEHNIDVLEGNEQFINAAK.I
1	1	CONTAM|P00761	24409.5	0.268		SWISS-PROT:P00761|TRYP_PIG Trypsin - Sus scrofa (Pig).	229	8			18795	3+	2211.1	-1.018	8.14073	0.9985	R.LGEHNIDVLEGNEQFINAAK.I
1	1	CONTAM|P00761	24409.5	0.268		SWISS-PROT:P00761|TRYP_PIG Trypsin - Sus scrofa (Pig).	229	8			18903	2+	2211.1	-1.019	8.59299	0.995	R.LGEHNIDVLEGNEQFINAAK.I
1	1	CONTAM|P00761	24409.5	0.268		SWISS-PROT:P00761|TRYP_PIG Trypsin - Sus scrofa (Pig).	229	8			18925	3+	2211.1	-1.02	9.04526	1	R.LGEHNIDVLEGNEQFINAAK.I
1	1	CONTAM|P00761	24409.5	0.268		SWISS-PROT:P00761|TRYP_PIG Trypsin - Sus scrofa (Pig).	229	8			19603	3+	2211.1	0.01	4.52263	0.7902	R.LGEHNIDVLEGNEQFINAAK.I
1	1	CONTAM|P00761	24409.5	0.268		SWISS-PROT:P00761|TRYP_PIG Trypsin - Sus scrofa (Pig).	229	8			19737	3+	2211.1	0.016	7.2362	0.9589	R.LGEHNIDVLEGNEQFINAAK.I
1	1	CONTAM|P00761	24409.5	0.268		SWISS-PROT:P00761|TRYP_PIG Trypsin - Sus scrofa (Pig).	229	8			20837	3+	2211.1	0.016	7.2362	0.8236	R.LGEHNIDVLEGNEQFINAAK.I
1	1	CONTAM|P00761	24409.5	0.268		SWISS-PROT:P00761|TRYP_PIG Trypsin - Sus scrofa (Pig).	229	8			6807	2+	1045.56	-0.011	10.5206	0.8254	K.LSSPATLNSR.V
1	1	CONTAM|P00761	24409.5	0.268		SWISS-PROT:P00761|TRYP_PIG Trypsin - Sus scrofa (Pig).	229	8			7260	2+	1045.56	0.006	5.73853	0.9997	K.LSSPATLNSR.V
1	1	CONTAM|P00761	24409.5	0.268		SWISS-PROT:P00761|TRYP_PIG Trypsin - Sus scrofa (Pig).	229	8			7411	2+	1045.56	0.006	5.73853	0.9998	K.LSSPATLNSR.V
1	1	CONTAM|P00761	24409.5	0.268		SWISS-PROT:P00761|TRYP_PIG Trypsin - Sus scrofa (Pig).	229	8			9234	2+	842.509	0.005	5.93465	0.9193	R.VATVSLPR.S
1	1	CONTAM|P00761	24409.5	0.268		SWISS-PROT:P00761|TRYP_PIG Trypsin - Sus scrofa (Pig).	229	8			9388	2+	842.509	0.004	4.74772	0.9165	R.VATVSLPR.S
1	1	CONTAM|P00761	24409.5	0.268		SWISS-PROT:P00761|TRYP_PIG Trypsin - Sus scrofa (Pig).	229	8			9542	2+	842.509	0.005	5.93465	0.8959	R.VATVSLPR.S
1	1	CONTAM|P00761	24409.5	0.268		SWISS-PROT:P00761|TRYP_PIG Trypsin - Sus scrofa (Pig).	229	8			10003	2+	842.509	0.005	5.93465	0.7777	R.VATVSLPR.S
1	1	CONTAM|P00761	24409.5	0.268		SWISS-PROT:P00761|TRYP_PIG Trypsin - Sus scrofa (Pig).	229	8			10159	2+	842.509	0.004	4.74772	0.9313	R.VATVSLPR.S
1	1	CONTAM|P00761	24409.5	0.268		SWISS-PROT:P00761|TRYP_PIG Trypsin - Sus scrofa (Pig).	229	8			10491	2+	842.509	0.004	4.74772	0.813	R.VATVSLPR.S
1	1	CONTAM|P00761	24409.5	0.268		SWISS-PROT:P00761|TRYP_PIG Trypsin - Sus scrofa (Pig).	229	8			10645	2+	842.509	0.005	5.93465	0.7394	R.VATVSLPR.S
1	1	CONTAM|P00761	24409.5	0.268		SWISS-PROT:P00761|TRYP_PIG Trypsin - Sus scrofa (Pig).	229	8			15712	3+	2211.1	0.008	3.6181	1	R.LGEHNIDVLEGNEQFINAAK.I
1	1	CONTAM|P00761	24409.5	0.268		SWISS-PROT:P00761|TRYP_PIG Trypsin - Sus scrofa (Pig).	229	8			15773	2+	2211.1	1.001	0.452263	0.7645	R.LGEHNIDVLEGNEQFINAAK.I
1	1	CONTAM|P00761	24409.5	0.268		SWISS-PROT:P00761|TRYP_PIG Trypsin - Sus scrofa (Pig).	229	8			15932	2+	2211.1	0.998	0.904526	0.9847	R.LGEHNIDVLEGNEQFINAAK.I
1	1	CONTAM|P00761	24409.5	0.268		SWISS-PROT:P00761|TRYP_PIG Trypsin - Sus scrofa (Pig).	229	8			16190	2+	2211.1	0.014	6.33168	1	R.LGEHNIDVLEGNEQFINAAK.I
1	1	CONTAM|P00761	24409.5	0.268		SWISS-PROT:P00761|TRYP_PIG Trypsin - Sus scrofa (Pig).	229	8			16205	3+	2211.1	0.015	6.78394	1	R.LGEHNIDVLEGNEQFINAAK.I
1	1	CONTAM|P00761	24409.5	0.268		SWISS-PROT:P00761|TRYP_PIG Trypsin - Sus scrofa (Pig).	229	8			16348	2+	2211.1	0.012	5.42715	1	R.LGEHNIDVLEGNEQFINAAK.I
1	1	CONTAM|P00761	24409.5	0.268		SWISS-PROT:P00761|TRYP_PIG Trypsin - Sus scrofa (Pig).	229	8			16370	3+	2211.1	0.016	7.2362	1	R.LGEHNIDVLEGNEQFINAAK.I
1	1	CONTAM|P00761	24409.5	0.268		SWISS-PROT:P00761|TRYP_PIG Trypsin - Sus scrofa (Pig).	229	8			16536	3+	2211.1	0.015	6.78394	0.9994	R.LGEHNIDVLEGNEQFINAAK.I
1	1	CONTAM|P00761	24409.5	0.268		SWISS-PROT:P00761|TRYP_PIG Trypsin - Sus scrofa (Pig).	229	8			16670	2+	2211.1	1	0	0.8669	R.LGEHNIDVLEGNEQFINAAK.I
1	1	CONTAM|P00761	24409.5	0.268		SWISS-PROT:P00761|TRYP_PIG Trypsin - Sus scrofa (Pig).	229	8			16689	3+	2211.1	1	0	0.8704	R.LGEHNIDVLEGNEQFINAAK.I
1	1	CONTAM|P00761	24409.5	0.268		SWISS-PROT:P00761|TRYP_PIG Trypsin - Sus scrofa (Pig).	229	8			16845	3+	2211.1	1.001	0.452263	0.9252	R.LGEHNIDVLEGNEQFINAAK.I
1	1	CONTAM|P00761	24409.5	0.268		SWISS-PROT:P00761|TRYP_PIG Trypsin - Sus scrofa (Pig).	229	8			16893	2+	2211.1	1.012	5.42715	1	R.LGEHNIDVLEGNEQFINAAK.I
1	1	CONTAM|P00761	24409.5	0.268		SWISS-PROT:P00761|TRYP_PIG Trypsin - Sus scrofa (Pig).	229	8			17047	3+	2211.1	0.014	6.33168	1	R.LGEHNIDVLEGNEQFINAAK.I
1	1	CONTAM|P00761	24409.5	0.268		SWISS-PROT:P00761|TRYP_PIG Trypsin - Sus scrofa (Pig).	229	8			17394	3+	2211.1	1.002	0.904526	0.6549	R.LGEHNIDVLEGNEQFINAAK.I
1	1	CONTAM|P00761	24409.5	0.268		SWISS-PROT:P00761|TRYP_PIG Trypsin - Sus scrofa (Pig).	229	8			17562	3+	2211.1	0.998	0.904526	0.9242	R.LGEHNIDVLEGNEQFINAAK.I
1	1	CONTAM|P00761	24409.5	0.268		SWISS-PROT:P00761|TRYP_PIG Trypsin - Sus scrofa (Pig).	229	8			18083	3+	2211.1	0.014	6.33168	0.9716	R.LGEHNIDVLEGNEQFINAAK.I
1	1	CONTAM|P00761	24409.5	0.268		SWISS-PROT:P00761|TRYP_PIG Trypsin - Sus scrofa (Pig).	229	8			18130	3+	2299.18	0.015	6.52408	0.9992	K.IITHPNFNGNTLDNDIM"LIK.L
1	1	CONTAM|P00761	24409.5	0.268		SWISS-PROT:P00761|TRYP_PIG Trypsin - Sus scrofa (Pig).	229	8			18144	2+	2299.18	0.015	6.52408	0.9997	K.IITHPNFNGNTLDNDIM"LIK.L
1	1	CONTAM|P00761	24409.5	0.268		SWISS-PROT:P00761|TRYP_PIG Trypsin - Sus scrofa (Pig).	229	8			18648	2+	2299.18	-0.002	0.869877	0.9997	K.IITHPNFNGNTLDNDIM"LIK.L
1	1	CONTAM|P00761	24409.5	0.268		SWISS-PROT:P00761|TRYP_PIG Trypsin - Sus scrofa (Pig).	229	8			18990	3+	2283.18	0.012	5.25583	0.9991	K.IITHPNFNGNTLDNDIMLIK.L
1	1	CONTAM|P00761	24409.5	0.268		SWISS-PROT:P00761|TRYP_PIG Trypsin - Sus scrofa (Pig).	229	8			19008	2+	2283.18	0.011	4.81784	0.9999	K.IITHPNFNGNTLDNDIMLIK.L
1	1	CONTAM|P00761	24409.5	0.268		SWISS-PROT:P00761|TRYP_PIG Trypsin - Sus scrofa (Pig).	229	8			19154	2+	2283.18	0.017	7.44576	0.9999	K.IITHPNFNGNTLDNDIMLIK.L
1	1	CONTAM|P00761	24409.5	0.268		SWISS-PROT:P00761|TRYP_PIG Trypsin - Sus scrofa (Pig).	229	8			21171	3+	3309.73	1.035	10.5749	0.993	K.IITHPNFNGNTLDNDIMLIKLSSPATLNSR.V
1	1	CONTAM|P00761	24409.5	0.268		SWISS-PROT:P00761|TRYP_PIG Trypsin - Sus scrofa (Pig).	229	8			21179	3+	2211.1	-1.012	5.42715	0.9991	R.LGEHNIDVLEGNEQFINAAK.I
1	1	CONTAM|P00761	24409.5	0.268		SWISS-PROT:P00761|TRYP_PIG Trypsin - Sus scrofa (Pig).	229	8			21274	2+	2211.1	-0.014	6.33168	0.9723	R.LGEHNIDVLEGNEQFINAAK.I
1	1	CONTAM|P00761	24409.5	0.268		SWISS-PROT:P00761|TRYP_PIG Trypsin - Sus scrofa (Pig).	229	8			22253	3+	2211.1	1.01	4.52263	0.9926	R.LGEHNIDVLEGNEQFINAAK.I
1	1	CONTAM|P00761	24409.5	0.268		SWISS-PROT:P00761|TRYP_PIG Trypsin - Sus scrofa (Pig).	229	8			7303	2+	1045.56	0.006	5.73853	0.9955	K.LSSPATLNSR.V
1	1	CONTAM|P00761	24409.5	0.268		SWISS-PROT:P00761|TRYP_PIG Trypsin - Sus scrofa (Pig).	229	8			7476	2+	1045.56	0.006	5.73853	0.9997	K.LSSPATLNSR.V
1	1	CONTAM|P00761	24409.5	0.268		SWISS-PROT:P00761|TRYP_PIG Trypsin - Sus scrofa (Pig).	229	8			9342	2+	842.509	0.004	4.74772	0.7846	R.VATVSLPR.S
1	1	CONTAM|P00761	24409.5	0.268		SWISS-PROT:P00761|TRYP_PIG Trypsin - Sus scrofa (Pig).	229	8			9526	2+	842.509	0.004	4.74772	0.9183	R.VATVSLPR.S
1	1	CONTAM|P00761	24409.5	0.268		SWISS-PROT:P00761|TRYP_PIG Trypsin - Sus scrofa (Pig).	229	8			9712	2+	842.509	0.004	4.74772	0.9228	R.VATVSLPR.S
1	1	CONTAM|P00761	24409.5	0.268		SWISS-PROT:P00761|TRYP_PIG Trypsin - Sus scrofa (Pig).	229	8			17569	2+	2211.1	0.996	1.80905	0.9609	R.LGEHNIDVLEGNEQFINAAK.I
[truncated: 78,330 more rows]

## Sheet: Rep2_PHA
Group	Prob	Protein	SequenceMass	AACoverage	BestGeneName	Description	Total Filtered Peptides	Unique Filtered Peptides	H2L Mean	Ratio Peps	Scan	Z	CalcMHPlus	dMass	FdMass (ppm)	PepProphet	Peptide	Light Area	Heavy Area
[truncated: 74,074 more rows]
