# Supplementary material for: Multi-lectin Affinity Chromatography and Quantitative Proteomic Analysis Reveal Differential Glycoform Levels between Prostate Cancer and Benign Prostatic Hyperplasia Sera
Source: Sci Rep. 2018 Apr 25;8:6509. doi: 10.1038/s41598-018-24270-w (PMC5916935; doi:10.1038/s41598-018-24270-w)
Supplement: Supplementary file 4 — Dataset 1C [file 41598_2018_24270_MOESM4_ESM.xlsx]

## Sheet: Title, Authors, Key
SUPPLEMENTARY INFORMATION FOR
Multi-lectin Affinity Chromatography and Quantitative Proteomic Analysis Reveal Differential Glycoform Levels between Prostate Cancer and Benign Prostatic Hyperplasia Sera
Sarah M. Totten, Ravali Adusumilli, Majlinda Kullolli, Cheylene Tanimoto, James D. Brooks, Parag Mallick, Sharon J. Pitteri
KEY
Column Heading:	Description:
Group	ProteinProphet Group
Prob	ProteinProphet Probability
Protein	UniProt Acession Number
SequenceMass	Protein Mass
AACoverage	% Amino Acid Coverage
BestGeneName	Best Gene Name from Protein Prophet Group
Description	Protein Description
Total Filtered Peptides	Total Peptides Assigned to Protein Group
Unique Filtered Peptides	Unique Peptides Assigned to Protein Group
H2L Mean	Mean of Heavy-to-Light Ratios for Protein Group
Ratio Peps	Numer of Peptides used to Calculate Heavy-to-Light Protein Ratio
Scan	Scan Number
Z	Charge
CalcMHPlus	[M+H]+ Mass
dMass	Difference between calculated and measured mass, not corrected for monoisotopic peak
FdMass (ppm)	Mass accuracy in ppm represented as fractional delta mass, corrected for monoisotopic peak
PepProphet	PeptideProphet Score
Peptide	Peptide Sequence, C'=heavy labeled cysteine, M"=oxidized methionine, E^ = loss of water from N-terminal glutamic acid, Q^ = loss of ammonia from N-terminal glutamine
Light Area	Area of light peptide
Heavy Area	Area of heavy peptide

## Sheet: Rep3_UNB
Group	Prob	Protein	SequenceMass	AACoverage	BestGeneName	Description	Total Filtered Peptides	Unique Filtered Peptides	H2L Mean	Ratio Peps	Scan	Z	CalcMHPlus	dMass	FdMass (ppm)	PepProphet	Peptide	Light Area	Heavy Area
1	1	CONTAM|P20930, sp|P20930|FILA_HUMAN	435169.5365199921, 435169.5365199921	0.042	FLG, FLG	Filaggrin OS=Homo sapiens GN=FLG PE=1 SV=3, Filaggrin OS=Homo sapiens GN=FLG PE=1 SV=3	5	5			2778	2+	1801.81	0.812	104.34	0.7131	R.HAETSSGGQAASSQEQAR.S
1	1	CONTAM|P20930, sp|P20930|FILA_HUMAN	435169.5365199921, 435169.5365199921	0.042	FLG, FLG	Filaggrin OS=Homo sapiens GN=FLG PE=1 SV=3, Filaggrin OS=Homo sapiens GN=FLG PE=1 SV=3	5	5			3096	3+	1363.68	0.007	5.13316	0.9181	R.HSGIGHGQASSAVR.D
1	1	CONTAM|P20930, sp|P20930|FILA_HUMAN	435169.5365199921, 435169.5365199921	0.042	FLG, FLG	Filaggrin OS=Homo sapiens GN=FLG PE=1 SV=3, Filaggrin OS=Homo sapiens GN=FLG PE=1 SV=3	5	5			3290	2+	1314.6	0.008	6.08549	0.9865	R.HSASQDGQDTIR.G
1	1	CONTAM|P20930, sp|P20930|FILA_HUMAN	435169.5365199921, 435169.5365199921	0.042	FLG, FLG	Filaggrin OS=Homo sapiens GN=FLG PE=1 SV=3, Filaggrin OS=Homo sapiens GN=FLG PE=1 SV=3	5	5			3459	3+	2218.98	-0.007	3.1546	0.9372	R.HSTSQEGQDTIHGHPGSSSGGR.Q
1	1	CONTAM|P20930, sp|P20930|FILA_HUMAN	435169.5365199921, 435169.5365199921	0.042	FLG, FLG	Filaggrin OS=Homo sapiens GN=FLG PE=1 SV=3, Filaggrin OS=Homo sapiens GN=FLG PE=1 SV=3	5	5			36742	3+	2263.99	0.167	73.7635	0.6752	R.Q^SGTPHAETSSGGQAASSHEQAR.S
2	1	CONTAM|P35527, sp|P35527|K1C9_HUMAN	62129.44576000013, 62064.327320000135	0.502	KRT9, KRT9	SWISS-PROT:P35527 Tax_Id=9606 Gene_Symbol=KRT9 Keratin, type I cytoskeletal 9, Keratin, type I cytoskeletal 9 OS=Homo sapiens GN=KRT9 PE=1 SV=3	95	21			3796	2+	1081.49	0.002	1.84929	0.9993	K.STM"QELNSR.L
2	1	CONTAM|P35527, sp|P35527|K1C9_HUMAN	62129.44576000013, 62064.327320000135	0.502	KRT9, KRT9	SWISS-PROT:P35527 Tax_Id=9606 Gene_Symbol=KRT9 Keratin, type I cytoskeletal 9, Keratin, type I cytoskeletal 9 OS=Homo sapiens GN=KRT9 PE=1 SV=3	95	21			5153	2+	1791.73	0.017	9.48805	0.9999	R.GGSGGSYGGGGSGGGYGGGSGSR.G
2	1	CONTAM|P35527, sp|P35527|K1C9_HUMAN	62129.44576000013, 62064.327320000135	0.502	KRT9, KRT9	SWISS-PROT:P35527 Tax_Id=9606 Gene_Symbol=KRT9 Keratin, type I cytoskeletal 9, Keratin, type I cytoskeletal 9 OS=Homo sapiens GN=KRT9 PE=1 SV=3	95	21			5220	3+	1791.73	0.009	5.02308	1	R.GGSGGSYGGGGSGGGYGGGSGSR.G
2	1	CONTAM|P35527, sp|P35527|K1C9_HUMAN	62129.44576000013, 62064.327320000135	0.502	KRT9, KRT9	SWISS-PROT:P35527 Tax_Id=9606 Gene_Symbol=KRT9 Keratin, type I cytoskeletal 9, Keratin, type I cytoskeletal 9 OS=Homo sapiens GN=KRT9 PE=1 SV=3	95	21			5300	2+	1791.73	0.011	6.13932	0.9998	R.GGSGGSYGGGGSGGGYGGGSGSR.G
2	1	CONTAM|P35527, sp|P35527|K1C9_HUMAN	62129.44576000013, 62064.327320000135	0.502	KRT9, KRT9	SWISS-PROT:P35527 Tax_Id=9606 Gene_Symbol=KRT9 Keratin, type I cytoskeletal 9, Keratin, type I cytoskeletal 9 OS=Homo sapiens GN=KRT9 PE=1 SV=3	95	21			5351	2+	1235.53	0.007	5.66559	1	R.FSSSSGYGGGSSR.V
2	1	CONTAM|P35527, sp|P35527|K1C9_HUMAN	62129.44576000013, 62064.327320000135	0.502	KRT9, KRT9	SWISS-PROT:P35527 Tax_Id=9606 Gene_Symbol=KRT9 Keratin, type I cytoskeletal 9, Keratin, type I cytoskeletal 9 OS=Homo sapiens GN=KRT9 PE=1 SV=3	95	21			6078	2+	1232.6	0.015	12.1694	1	R.SGGGGGGGLGSGGSIR.S
2	1	CONTAM|P35527, sp|P35527|K1C9_HUMAN	62129.44576000013, 62064.327320000135	0.502	KRT9, KRT9	SWISS-PROT:P35527 Tax_Id=9606 Gene_Symbol=KRT9 Keratin, type I cytoskeletal 9, Keratin, type I cytoskeletal 9 OS=Homo sapiens GN=KRT9 PE=1 SV=3	95	21			6460	2+	1065.5	0.006	5.63116	0.9998	K.STMQELNSR.L
2	1	CONTAM|P35527, sp|P35527|K1C9_HUMAN	62129.44576000013, 62064.327320000135	0.502	KRT9, KRT9	SWISS-PROT:P35527 Tax_Id=9606 Gene_Symbol=KRT9 Keratin, type I cytoskeletal 9, Keratin, type I cytoskeletal 9 OS=Homo sapiens GN=KRT9 PE=1 SV=3	95	21			8179	3+	3223.28	1.009	2.79219	1	R.GGSGGSHGGGSGFGGESGGSYGGGEEASGSGGGYGGGSGK.S
2	1	CONTAM|P35527, sp|P35527|K1C9_HUMAN	62129.44576000013, 62064.327320000135	0.502	KRT9, KRT9	SWISS-PROT:P35527 Tax_Id=9606 Gene_Symbol=KRT9 Keratin, type I cytoskeletal 9, Keratin, type I cytoskeletal 9 OS=Homo sapiens GN=KRT9 PE=1 SV=3	95	21			8332	3+	3223.28	0.024	7.44583	1	R.GGSGGSHGGGSGFGGESGGSYGGGEEASGSGGGYGGGSGK.S
2	1	CONTAM|P35527, sp|P35527|K1C9_HUMAN	62129.44576000013, 62064.327320000135	0.502	KRT9, KRT9	SWISS-PROT:P35527 Tax_Id=9606 Gene_Symbol=KRT9 Keratin, type I cytoskeletal 9, Keratin, type I cytoskeletal 9 OS=Homo sapiens GN=KRT9 PE=1 SV=3	95	21			10319	2+	1206.6	0.006	4.97264	0.761	R.QVLDNLTM"EK.S
2	1	CONTAM|P35527, sp|P35527|K1C9_HUMAN	62129.44576000013, 62064.327320000135	0.502	KRT9, KRT9	SWISS-PROT:P35527 Tax_Id=9606 Gene_Symbol=KRT9 Keratin, type I cytoskeletal 9, Keratin, type I cytoskeletal 9 OS=Homo sapiens GN=KRT9 PE=1 SV=3	95	21			10506	2+	1586.77	0.012	7.56255	0.9882	K.VQALEEANNDLENK.I
2	1	CONTAM|P35527, sp|P35527|K1C9_HUMAN	62129.44576000013, 62064.327320000135	0.502	KRT9, KRT9	SWISS-PROT:P35527 Tax_Id=9606 Gene_Symbol=KRT9 Keratin, type I cytoskeletal 9, Keratin, type I cytoskeletal 9 OS=Homo sapiens GN=KRT9 PE=1 SV=3	95	21			10563	3+	1586.77	0.008	5.0417	0.9999	K.VQALEEANNDLENK.I
2	1	CONTAM|P35527, sp|P35527|K1C9_HUMAN	62129.44576000013, 62064.327320000135	0.502	KRT9, KRT9	SWISS-PROT:P35527 Tax_Id=9606 Gene_Symbol=KRT9 Keratin, type I cytoskeletal 9, Keratin, type I cytoskeletal 9 OS=Homo sapiens GN=KRT9 PE=1 SV=3	95	21			10625	2+	1121.58	0.006	5.34958	0.6283	R.QEYEQLIAK.N
2	1	CONTAM|P35527, sp|P35527|K1C9_HUMAN	62129.44576000013, 62064.327320000135	0.502	KRT9, KRT9	SWISS-PROT:P35527 Tax_Id=9606 Gene_Symbol=KRT9 Keratin, type I cytoskeletal 9, Keratin, type I cytoskeletal 9 OS=Homo sapiens GN=KRT9 PE=1 SV=3	95	21			10659	2+	1586.77	0.007	4.41149	1	K.VQALEEANNDLENK.I
2	1	CONTAM|P35527, sp|P35527|K1C9_HUMAN	62129.44576000013, 62064.327320000135	0.502	KRT9, KRT9	SWISS-PROT:P35527 Tax_Id=9606 Gene_Symbol=KRT9 Keratin, type I cytoskeletal 9, Keratin, type I cytoskeletal 9 OS=Homo sapiens GN=KRT9 PE=1 SV=3	95	21			12180	2+	1060.56	0.006	5.65737	0.9996	K.TLLDIDNTR.M
2	1	CONTAM|P35527, sp|P35527|K1C9_HUMAN	62129.44576000013, 62064.327320000135	0.502	KRT9, KRT9	SWISS-PROT:P35527 Tax_Id=9606 Gene_Symbol=KRT9 Keratin, type I cytoskeletal 9, Keratin, type I cytoskeletal 9 OS=Homo sapiens GN=KRT9 PE=1 SV=3	95	21			12331	2+	1060.56	0.007	6.60027	0.986	K.TLLDIDNTR.M
2	1	CONTAM|P35527, sp|P35527|K1C9_HUMAN	62129.44576000013, 62064.327320000135	0.502	KRT9, KRT9	SWISS-PROT:P35527 Tax_Id=9606 Gene_Symbol=KRT9 Keratin, type I cytoskeletal 9, Keratin, type I cytoskeletal 9 OS=Homo sapiens GN=KRT9 PE=1 SV=3	95	21			15774	3+	2510.13	0.002	0.796771	1	K.EIETYHNLLEGGQEDFESSGAGK.I
2	1	CONTAM|P35527, sp|P35527|K1C9_HUMAN	62129.44576000013, 62064.327320000135	0.502	KRT9, KRT9	SWISS-PROT:P35527 Tax_Id=9606 Gene_Symbol=KRT9 Keratin, type I cytoskeletal 9, Keratin, type I cytoskeletal 9 OS=Homo sapiens GN=KRT9 PE=1 SV=3	95	21			17623	3+	2705.16	0.019	7.02361	0.9987	R.GGGGSFGYSYGGGSGGGFSASSLGGGFGGGSR.G
2	1	CONTAM|P35527, sp|P35527|K1C9_HUMAN	62129.44576000013, 62064.327320000135	0.502	KRT9, KRT9	SWISS-PROT:P35527 Tax_Id=9606 Gene_Symbol=KRT9 Keratin, type I cytoskeletal 9, Keratin, type I cytoskeletal 9 OS=Homo sapiens GN=KRT9 PE=1 SV=3	95	21			18283	3+	1837.96	0.011	5.98488	0.9998	R.HGVQELEIELQSQLSK.K
2	1	CONTAM|P35527, sp|P35527|K1C9_HUMAN	62129.44576000013, 62064.327320000135	0.502	KRT9, KRT9	SWISS-PROT:P35527 Tax_Id=9606 Gene_Symbol=KRT9 Keratin, type I cytoskeletal 9, Keratin, type I cytoskeletal 9 OS=Homo sapiens GN=KRT9 PE=1 SV=3	95	21			18294	2+	1837.96	0.016	8.70528	1	R.HGVQELEIELQSQLSK.K
2	1	CONTAM|P35527, sp|P35527|K1C9_HUMAN	62129.44576000013, 62064.327320000135	0.502	KRT9, KRT9	SWISS-PROT:P35527 Tax_Id=9606 Gene_Symbol=KRT9 Keratin, type I cytoskeletal 9, Keratin, type I cytoskeletal 9 OS=Homo sapiens GN=KRT9 PE=1 SV=3	95	21			21476	3+	2331.11	0.018	7.72165	0.9726	K.SDLEM"QYETLQEELM"ALKK.N
2	1	CONTAM|P35527, sp|P35527|K1C9_HUMAN	62129.44576000013, 62064.327320000135	0.502	KRT9, KRT9	SWISS-PROT:P35527 Tax_Id=9606 Gene_Symbol=KRT9 Keratin, type I cytoskeletal 9, Keratin, type I cytoskeletal 9 OS=Homo sapiens GN=KRT9 PE=1 SV=3	95	21			23293	3+	2203.01	0.016	7.26278	0.9986	K.SDLEM"QYETLQEELM"ALK.K
2	1	CONTAM|P35527, sp|P35527|K1C9_HUMAN	62129.44576000013, 62064.327320000135	0.502	KRT9, KRT9	SWISS-PROT:P35527 Tax_Id=9606 Gene_Symbol=KRT9 Keratin, type I cytoskeletal 9, Keratin, type I cytoskeletal 9 OS=Homo sapiens GN=KRT9 PE=1 SV=3	95	21			23433	3+	2203.01	0.016	7.26278	0.9997	K.SDLEM"QYETLQEELM"ALK.K
2	1	CONTAM|P35527, sp|P35527|K1C9_HUMAN	62129.44576000013, 62064.327320000135	0.502	KRT9, KRT9	SWISS-PROT:P35527 Tax_Id=9606 Gene_Symbol=KRT9 Keratin, type I cytoskeletal 9, Keratin, type I cytoskeletal 9 OS=Homo sapiens GN=KRT9 PE=1 SV=3	95	21			23434	2+	2203.01	0.014	6.35493	1	K.SDLEM"QYETLQEELM"ALK.K
2	1	CONTAM|P35527, sp|P35527|K1C9_HUMAN	62129.44576000013, 62064.327320000135	0.502	KRT9, KRT9	SWISS-PROT:P35527 Tax_Id=9606 Gene_Symbol=KRT9 Keratin, type I cytoskeletal 9, Keratin, type I cytoskeletal 9 OS=Homo sapiens GN=KRT9 PE=1 SV=3	95	21			23579	3+	2203.01	1.021	9.5324	0.9998	K.SDLEM"QYETLQEELM"ALK.K
2	1	CONTAM|P35527, sp|P35527|K1C9_HUMAN	62129.44576000013, 62064.327320000135	0.502	KRT9, KRT9	SWISS-PROT:P35527 Tax_Id=9606 Gene_Symbol=KRT9 Keratin, type I cytoskeletal 9, Keratin, type I cytoskeletal 9 OS=Homo sapiens GN=KRT9 PE=1 SV=3	95	21			24219	3+	2902.41	1.014	4.82358	0.6207	K.NYSPYYNTIDDLKDQIVDLTVGNNK.T
2	1	CONTAM|P35527, sp|P35527|K1C9_HUMAN	62129.44576000013, 62064.327320000135	0.502	KRT9, KRT9	SWISS-PROT:P35527 Tax_Id=9606 Gene_Symbol=KRT9 Keratin, type I cytoskeletal 9, Keratin, type I cytoskeletal 9 OS=Homo sapiens GN=KRT9 PE=1 SV=3	95	21			24358	3+	2902.41	0.021	7.23536	0.6854	K.NYSPYYNTIDDLKDQIVDLTVGNNK.T
2	1	CONTAM|P35527, sp|P35527|K1C9_HUMAN	62129.44576000013, 62064.327320000135	0.502	KRT9, KRT9	SWISS-PROT:P35527 Tax_Id=9606 Gene_Symbol=KRT9 Keratin, type I cytoskeletal 9, Keratin, type I cytoskeletal 9 OS=Homo sapiens GN=KRT9 PE=1 SV=3	95	21			4979	2+	1791.73	0.012	6.69745	1	R.GGSGGSYGGGGSGGGYGGGSGSR.G
2	1	CONTAM|P35527, sp|P35527|K1C9_HUMAN	62129.44576000013, 62064.327320000135	0.502	KRT9, KRT9	SWISS-PROT:P35527 Tax_Id=9606 Gene_Symbol=KRT9 Keratin, type I cytoskeletal 9, Keratin, type I cytoskeletal 9 OS=Homo sapiens GN=KRT9 PE=1 SV=3	95	21			5886	2+	1232.6	0.007	5.67906	1	R.SGGGGGGGLGSGGSIR.S
2	1	CONTAM|P35527, sp|P35527|K1C9_HUMAN	62129.44576000013, 62064.327320000135	0.502	KRT9, KRT9	SWISS-PROT:P35527 Tax_Id=9606 Gene_Symbol=KRT9 Keratin, type I cytoskeletal 9, Keratin, type I cytoskeletal 9 OS=Homo sapiens GN=KRT9 PE=1 SV=3	95	21			6267	2+	1065.5	0.014	13.1394	0.903	K.STMQELNSR.L
2	1	CONTAM|P35527, sp|P35527|K1C9_HUMAN	62129.44576000013, 62064.327320000135	0.502	KRT9, KRT9	SWISS-PROT:P35527 Tax_Id=9606 Gene_Symbol=KRT9 Keratin, type I cytoskeletal 9, Keratin, type I cytoskeletal 9 OS=Homo sapiens GN=KRT9 PE=1 SV=3	95	21			15168	3+	2510.13	0.012	4.78063	0.9999	K.EIETYHNLLEGGQEDFESSGAGK.I
2	1	CONTAM|P35527, sp|P35527|K1C9_HUMAN	62129.44576000013, 62064.327320000135	0.502	KRT9, KRT9	SWISS-PROT:P35527 Tax_Id=9606 Gene_Symbol=KRT9 Keratin, type I cytoskeletal 9, Keratin, type I cytoskeletal 9 OS=Homo sapiens GN=KRT9 PE=1 SV=3	95	21			17336	3+	1837.96	0.01	5.4408	0.9997	R.HGVQELEIELQSQLSK.K
2	1	CONTAM|P35527, sp|P35527|K1C9_HUMAN	62129.44576000013, 62064.327320000135	0.502	KRT9, KRT9	SWISS-PROT:P35527 Tax_Id=9606 Gene_Symbol=KRT9 Keratin, type I cytoskeletal 9, Keratin, type I cytoskeletal 9 OS=Homo sapiens GN=KRT9 PE=1 SV=3	95	21			20003	3+	3264.51	0.021	6.43281	1	K.DIENQYETQITQIEHEVSSSGQEVQSSAK.E
2	1	CONTAM|P35527, sp|P35527|K1C9_HUMAN	62129.44576000013, 62064.327320000135	0.502	KRT9, KRT9	SWISS-PROT:P35527 Tax_Id=9606 Gene_Symbol=KRT9 Keratin, type I cytoskeletal 9, Keratin, type I cytoskeletal 9 OS=Homo sapiens GN=KRT9 PE=1 SV=3	95	21			4998	2+	1791.73	0.011	6.13932	1	R.GGSGGSYGGGGSGGGYGGGSGSR.G
2	1	CONTAM|P35527, sp|P35527|K1C9_HUMAN	62129.44576000013, 62064.327320000135	0.502	KRT9, KRT9	SWISS-PROT:P35527 Tax_Id=9606 Gene_Symbol=KRT9 Keratin, type I cytoskeletal 9, Keratin, type I cytoskeletal 9 OS=Homo sapiens GN=KRT9 PE=1 SV=3	95	21			5092	2+	1235.53	0.007	5.66559	1	R.FSSSSGYGGGSSR.V
2	1	CONTAM|P35527, sp|P35527|K1C9_HUMAN	62129.44576000013, 62064.327320000135	0.502	KRT9, KRT9	SWISS-PROT:P35527 Tax_Id=9606 Gene_Symbol=KRT9 Keratin, type I cytoskeletal 9, Keratin, type I cytoskeletal 9 OS=Homo sapiens GN=KRT9 PE=1 SV=3	95	21			5617	2+	1232.6	0.015	12.1694	0.9999	R.SGGGGGGGLGSGGSIR.S
2	1	CONTAM|P35527, sp|P35527|K1C9_HUMAN	62129.44576000013, 62064.327320000135	0.502	KRT9, KRT9	SWISS-PROT:P35527 Tax_Id=9606 Gene_Symbol=KRT9 Keratin, type I cytoskeletal 9, Keratin, type I cytoskeletal 9 OS=Homo sapiens GN=KRT9 PE=1 SV=3	95	21			8056	3+	3223.28	1.017	5.27413	1	R.GGSGGSHGGGSGFGGESGGSYGGGEEASGSGGGYGGGSGK.S
2	1	CONTAM|P35527, sp|P35527|K1C9_HUMAN	62129.44576000013, 62064.327320000135	0.502	KRT9, KRT9	SWISS-PROT:P35527 Tax_Id=9606 Gene_Symbol=KRT9 Keratin, type I cytoskeletal 9, Keratin, type I cytoskeletal 9 OS=Homo sapiens GN=KRT9 PE=1 SV=3	95	21			10570	2+	1586.77	0.006	3.78128	1	K.VQALEEANNDLENK.I
2	1	CONTAM|P35527, sp|P35527|K1C9_HUMAN	62129.44576000013, 62064.327320000135	0.502	KRT9, KRT9	SWISS-PROT:P35527 Tax_Id=9606 Gene_Symbol=KRT9 Keratin, type I cytoskeletal 9, Keratin, type I cytoskeletal 9 OS=Homo sapiens GN=KRT9 PE=1 SV=3	95	21			10653	2+	1157.59	0.005	4.31932	0.6174	R.QGVDADINGLR.Q
2	1	CONTAM|P35527, sp|P35527|K1C9_HUMAN	62129.44576000013, 62064.327320000135	0.502	KRT9, KRT9	SWISS-PROT:P35527 Tax_Id=9606 Gene_Symbol=KRT9 Keratin, type I cytoskeletal 9, Keratin, type I cytoskeletal 9 OS=Homo sapiens GN=KRT9 PE=1 SV=3	95	21			27294	2+	2203.01	1.034	15.4334	0.9995	K.SDLEM"QYETLQEELM"ALK.K
2	1	CONTAM|P35527, sp|P35527|K1C9_HUMAN	62129.44576000013, 62064.327320000135	0.502	KRT9, KRT9	SWISS-PROT:P35527 Tax_Id=9606 Gene_Symbol=KRT9 Keratin, type I cytoskeletal 9, Keratin, type I cytoskeletal 9 OS=Homo sapiens GN=KRT9 PE=1 SV=3	95	21			4900	2+	1791.73	0.02	11.1624	1	R.GGSGGSYGGGGSGGGYGGGSGSR.G
2	1	CONTAM|P35527, sp|P35527|K1C9_HUMAN	62129.44576000013, 62064.327320000135	0.502	KRT9, KRT9	SWISS-PROT:P35527 Tax_Id=9606 Gene_Symbol=KRT9 Keratin, type I cytoskeletal 9, Keratin, type I cytoskeletal 9 OS=Homo sapiens GN=KRT9 PE=1 SV=3	95	21			4929	3+	1791.73	0.013	7.25557	0.9995	R.GGSGGSYGGGGSGGGYGGGSGSR.G
2	1	CONTAM|P35527, sp|P35527|K1C9_HUMAN	62129.44576000013, 62064.327320000135	0.502	KRT9, KRT9	SWISS-PROT:P35527 Tax_Id=9606 Gene_Symbol=KRT9 Keratin, type I cytoskeletal 9, Keratin, type I cytoskeletal 9 OS=Homo sapiens GN=KRT9 PE=1 SV=3	95	21			5091	2+	1235.53	0.007	5.66559	1	R.FSSSSGYGGGSSR.V
2	1	CONTAM|P35527, sp|P35527|K1C9_HUMAN	62129.44576000013, 62064.327320000135	0.502	KRT9, KRT9	SWISS-PROT:P35527 Tax_Id=9606 Gene_Symbol=KRT9 Keratin, type I cytoskeletal 9, Keratin, type I cytoskeletal 9 OS=Homo sapiens GN=KRT9 PE=1 SV=3	95	21			5738	2+	1232.6	0.007	5.67906	1	R.SGGGGGGGLGSGGSIR.S
2	1	CONTAM|P35527, sp|P35527|K1C9_HUMAN	62129.44576000013, 62064.327320000135	0.502	KRT9, KRT9	SWISS-PROT:P35527 Tax_Id=9606 Gene_Symbol=KRT9 Keratin, type I cytoskeletal 9, Keratin, type I cytoskeletal 9 OS=Homo sapiens GN=KRT9 PE=1 SV=3	95	21			6204	2+	1065.5	0.005	4.69264	0.9989	K.STMQELNSR.L
2	1	CONTAM|P35527, sp|P35527|K1C9_HUMAN	62129.44576000013, 62064.327320000135	0.502	KRT9, KRT9	SWISS-PROT:P35527 Tax_Id=9606 Gene_Symbol=KRT9 Keratin, type I cytoskeletal 9, Keratin, type I cytoskeletal 9 OS=Homo sapiens GN=KRT9 PE=1 SV=3	95	21			8149	3+	3223.28	-1.907	28.8526	0.9542	R.GGSGGSHGGGSGFGGESGGSYGGGEEASGSGGGYGGGSGK.S
2	1	CONTAM|P35527, sp|P35527|K1C9_HUMAN	62129.44576000013, 62064.327320000135	0.502	KRT9, KRT9	SWISS-PROT:P35527 Tax_Id=9606 Gene_Symbol=KRT9 Keratin, type I cytoskeletal 9, Keratin, type I cytoskeletal 9 OS=Homo sapiens GN=KRT9 PE=1 SV=3	95	21			10948	2+	1586.77	0.005	3.15106	0.992	K.VQALEEANNDLENK.I
2	1	CONTAM|P35527, sp|P35527|K1C9_HUMAN	62129.44576000013, 62064.327320000135	0.502	KRT9, KRT9	SWISS-PROT:P35527 Tax_Id=9606 Gene_Symbol=KRT9 Keratin, type I cytoskeletal 9, Keratin, type I cytoskeletal 9 OS=Homo sapiens GN=KRT9 PE=1 SV=3	95	21			23735	3+	3264.51	0.01	3.06324	0.9063	K.DIENQYETQITQIEHEVSSSGQEVQSSAK.E
2	1	CONTAM|P35527, sp|P35527|K1C9_HUMAN	62129.44576000013, 62064.327320000135	0.502	KRT9, KRT9	SWISS-PROT:P35527 Tax_Id=9606 Gene_Symbol=KRT9 Keratin, type I cytoskeletal 9, Keratin, type I cytoskeletal 9 OS=Homo sapiens GN=KRT9 PE=1 SV=3	95	21			4787	2+	1791.73	1.015	8.37181	0.9999	R.GGSGGSYGGGGSGGGYGGGSGSR.G
2	1	CONTAM|P35527, sp|P35527|K1C9_HUMAN	62129.44576000013, 62064.327320000135	0.502	KRT9, KRT9	SWISS-PROT:P35527 Tax_Id=9606 Gene_Symbol=KRT9 Keratin, type I cytoskeletal 9, Keratin, type I cytoskeletal 9 OS=Homo sapiens GN=KRT9 PE=1 SV=3	95	21			5034	2+	1235.53	-0.906	76.0808	0.9026	R.FSSSSGYGGGSSR.V
2	1	CONTAM|P35527, sp|P35527|K1C9_HUMAN	62129.44576000013, 62064.327320000135	0.502	KRT9, KRT9	SWISS-PROT:P35527 Tax_Id=9606 Gene_Symbol=KRT9 Keratin, type I cytoskeletal 9, Keratin, type I cytoskeletal 9 OS=Homo sapiens GN=KRT9 PE=1 SV=3	95	21			11126	2+	1586.77	0.006	3.78128	1	K.VQALEEANNDLENK.I
2	1	CONTAM|P35527, sp|P35527|K1C9_HUMAN	62129.44576000013, 62064.327320000135	0.502	KRT9, KRT9	SWISS-PROT:P35527 Tax_Id=9606 Gene_Symbol=KRT9 Keratin, type I cytoskeletal 9, Keratin, type I cytoskeletal 9 OS=Homo sapiens GN=KRT9 PE=1 SV=3	95	21			11238	2+	1157.59	0.005	4.31932	0.9763	R.QGVDADINGLR.Q
2	1	CONTAM|P35527, sp|P35527|K1C9_HUMAN	62129.44576000013, 62064.327320000135	0.502	KRT9, KRT9	SWISS-PROT:P35527 Tax_Id=9606 Gene_Symbol=KRT9 Keratin, type I cytoskeletal 9, Keratin, type I cytoskeletal 9 OS=Homo sapiens GN=KRT9 PE=1 SV=3	95	21			4905	2+	1791.73	0.009	5.02308	0.9999	R.GGSGGSYGGGGSGGGYGGGSGSR.G
2	1	CONTAM|P35527, sp|P35527|K1C9_HUMAN	62129.44576000013, 62064.327320000135	0.502	KRT9, KRT9	SWISS-PROT:P35527 Tax_Id=9606 Gene_Symbol=KRT9 Keratin, type I cytoskeletal 9, Keratin, type I cytoskeletal 9 OS=Homo sapiens GN=KRT9 PE=1 SV=3	95	21			5060	2+	1235.53	0.008	6.47496	1	R.FSSSSGYGGGSSR.V
2	1	CONTAM|P35527, sp|P35527|K1C9_HUMAN	62129.44576000013, 62064.327320000135	0.502	KRT9, KRT9	SWISS-PROT:P35527 Tax_Id=9606 Gene_Symbol=KRT9 Keratin, type I cytoskeletal 9, Keratin, type I cytoskeletal 9 OS=Homo sapiens GN=KRT9 PE=1 SV=3	95	21			5066	2+	1791.73	0.012	6.69745	1	R.GGSGGSYGGGGSGGGYGGGSGSR.G
2	1	CONTAM|P35527, sp|P35527|K1C9_HUMAN	62129.44576000013, 62064.327320000135	0.502	KRT9, KRT9	SWISS-PROT:P35527 Tax_Id=9606 Gene_Symbol=KRT9 Keratin, type I cytoskeletal 9, Keratin, type I cytoskeletal 9 OS=Homo sapiens GN=KRT9 PE=1 SV=3	95	21			5725	2+	1232.6	0.005	4.05647	0.9999	R.SGGGGGGGLGSGGSIR.S
2	1	CONTAM|P35527, sp|P35527|K1C9_HUMAN	62129.44576000013, 62064.327320000135	0.502	KRT9, KRT9	SWISS-PROT:P35527 Tax_Id=9606 Gene_Symbol=KRT9 Keratin, type I cytoskeletal 9, Keratin, type I cytoskeletal 9 OS=Homo sapiens GN=KRT9 PE=1 SV=3	95	21			6186	2+	1065.5	0.006	5.63116	0.9995	K.STMQELNSR.L
2	1	CONTAM|P35527, sp|P35527|K1C9_HUMAN	62129.44576000013, 62064.327320000135	0.502	KRT9, KRT9	SWISS-PROT:P35527 Tax_Id=9606 Gene_Symbol=KRT9 Keratin, type I cytoskeletal 9, Keratin, type I cytoskeletal 9 OS=Homo sapiens GN=KRT9 PE=1 SV=3	95	21			6598	2+	1082.49	0.005	4.61897	0.999	K.FEM"EQNLR.Q
2	1	CONTAM|P35527, sp|P35527|K1C9_HUMAN	62129.44576000013, 62064.327320000135	0.502	KRT9, KRT9	SWISS-PROT:P35527 Tax_Id=9606 Gene_Symbol=KRT9 Keratin, type I cytoskeletal 9, Keratin, type I cytoskeletal 9 OS=Homo sapiens GN=KRT9 PE=1 SV=3	95	21			8090	3+	3223.28	-0.879	37.5394	0.9981	R.GGSGGSHGGGSGFGGESGGSYGGGEEASGSGGGYGGGSGK.S
2	1	CONTAM|P35527, sp|P35527|K1C9_HUMAN	62129.44576000013, 62064.327320000135	0.502	KRT9, KRT9	SWISS-PROT:P35527 Tax_Id=9606 Gene_Symbol=KRT9 Keratin, type I cytoskeletal 9, Keratin, type I cytoskeletal 9 OS=Homo sapiens GN=KRT9 PE=1 SV=3	95	21			8251	3+	3223.28	-1.887	35.0574	0.9852	R.GGSGGSHGGGSGFGGESGGSYGGGEEASGSGGGYGGGSGK.S
2	1	CONTAM|P35527, sp|P35527|K1C9_HUMAN	62129.44576000013, 62064.327320000135	0.502	KRT9, KRT9	SWISS-PROT:P35527 Tax_Id=9606 Gene_Symbol=KRT9 Keratin, type I cytoskeletal 9, Keratin, type I cytoskeletal 9 OS=Homo sapiens GN=KRT9 PE=1 SV=3	95	21			8436	3+	3223.28	0.128	39.7111	1	R.GGSGGSHGGGSGFGGESGGSYGGGEEASGSGGGYGGGSGK.S
2	1	CONTAM|P35527, sp|P35527|K1C9_HUMAN	62129.44576000013, 62064.327320000135	0.502	KRT9, KRT9	SWISS-PROT:P35527 Tax_Id=9606 Gene_Symbol=KRT9 Keratin, type I cytoskeletal 9, Keratin, type I cytoskeletal 9 OS=Homo sapiens GN=KRT9 PE=1 SV=3	95	21			10426	2+	1206.6	0.007	5.80141	0.9541	R.QVLDNLTM"EK.S
2	1	CONTAM|P35527, sp|P35527|K1C9_HUMAN	62129.44576000013, 62064.327320000135	0.502	KRT9, KRT9	SWISS-PROT:P35527 Tax_Id=9606 Gene_Symbol=KRT9 Keratin, type I cytoskeletal 9, Keratin, type I cytoskeletal 9 OS=Homo sapiens GN=KRT9 PE=1 SV=3	95	21			10674	2+	1066.5	0.005	4.68824	0.8993	K.FEMEQNLR.Q
2	1	CONTAM|P35527, sp|P35527|K1C9_HUMAN	62129.44576000013, 62064.327320000135	0.502	KRT9, KRT9	SWISS-PROT:P35527 Tax_Id=9606 Gene_Symbol=KRT9 Keratin, type I cytoskeletal 9, Keratin, type I cytoskeletal 9 OS=Homo sapiens GN=KRT9 PE=1 SV=3	95	21			10852	2+	1586.77	0.009	5.67191	1	K.VQALEEANNDLENK.I
2	1	CONTAM|P35527, sp|P35527|K1C9_HUMAN	62129.44576000013, 62064.327320000135	0.502	KRT9, KRT9	SWISS-PROT:P35527 Tax_Id=9606 Gene_Symbol=KRT9 Keratin, type I cytoskeletal 9, Keratin, type I cytoskeletal 9 OS=Homo sapiens GN=KRT9 PE=1 SV=3	95	21			11061	2+	1157.59	0.003	2.59159	0.9813	R.QGVDADINGLR.Q
2	1	CONTAM|P35527, sp|P35527|K1C9_HUMAN	62129.44576000013, 62064.327320000135	0.502	KRT9, KRT9	SWISS-PROT:P35527 Tax_Id=9606 Gene_Symbol=KRT9 Keratin, type I cytoskeletal 9, Keratin, type I cytoskeletal 9 OS=Homo sapiens GN=KRT9 PE=1 SV=3	95	21			12664	2+	1060.56	0.009	8.48606	0.8729	K.TLLDIDNTR.M
2	1	CONTAM|P35527, sp|P35527|K1C9_HUMAN	62129.44576000013, 62064.327320000135	0.502	KRT9, KRT9	SWISS-PROT:P35527 Tax_Id=9606 Gene_Symbol=KRT9 Keratin, type I cytoskeletal 9, Keratin, type I cytoskeletal 9 OS=Homo sapiens GN=KRT9 PE=1 SV=3	95	21			13745	2+	897.413	0.005	5.57157	0.9983	R.MTLDDFR.I
2	1	CONTAM|P35527, sp|P35527|K1C9_HUMAN	62129.44576000013, 62064.327320000135	0.502	KRT9, KRT9	SWISS-PROT:P35527 Tax_Id=9606 Gene_Symbol=KRT9 Keratin, type I cytoskeletal 9, Keratin, type I cytoskeletal 9 OS=Homo sapiens GN=KRT9 PE=1 SV=3	95	21			16889	2+	2510.13	0.009	3.58547	1	K.EIETYHNLLEGGQEDFESSGAGK.I
2	1	CONTAM|P35527, sp|P35527|K1C9_HUMAN	62129.44576000013, 62064.327320000135	0.502	KRT9, KRT9	SWISS-PROT:P35527 Tax_Id=9606 Gene_Symbol=KRT9 Keratin, type I cytoskeletal 9, Keratin, type I cytoskeletal 9 OS=Homo sapiens GN=KRT9 PE=1 SV=3	95	21			16955	3+	2510.13	0.016	6.37417	1	K.EIETYHNLLEGGQEDFESSGAGK.I
2	1	CONTAM|P35527, sp|P35527|K1C9_HUMAN	62129.44576000013, 62064.327320000135	0.502	KRT9, KRT9	SWISS-PROT:P35527 Tax_Id=9606 Gene_Symbol=KRT9 Keratin, type I cytoskeletal 9, Keratin, type I cytoskeletal 9 OS=Homo sapiens GN=KRT9 PE=1 SV=3	95	21			19104	2+	2705.16	1.023	8.50227	1	R.GGGGSFGYSYGGGSGGGFSASSLGGGFGGGSR.G
2	1	CONTAM|P35527, sp|P35527|K1C9_HUMAN	62129.44576000013, 62064.327320000135	0.502	KRT9, KRT9	SWISS-PROT:P35527 Tax_Id=9606 Gene_Symbol=KRT9 Keratin, type I cytoskeletal 9, Keratin, type I cytoskeletal 9 OS=Homo sapiens GN=KRT9 PE=1 SV=3	95	21			19827	2+	1837.96	0.014	7.61712	0.9999	R.HGVQELEIELQSQLSK.K
2	1	CONTAM|P35527, sp|P35527|K1C9_HUMAN	62129.44576000013, 62064.327320000135	0.502	KRT9, KRT9	SWISS-PROT:P35527 Tax_Id=9606 Gene_Symbol=KRT9 Keratin, type I cytoskeletal 9, Keratin, type I cytoskeletal 9 OS=Homo sapiens GN=KRT9 PE=1 SV=3	95	21			19877	3+	1837.97	0.009	4.89672	1	R.HGVQELEIELQSQLSK.K
2	1	CONTAM|P35527, sp|P35527|K1C9_HUMAN	62129.44576000013, 62064.327320000135	0.502	KRT9, KRT9	SWISS-PROT:P35527 Tax_Id=9606 Gene_Symbol=KRT9 Keratin, type I cytoskeletal 9, Keratin, type I cytoskeletal 9 OS=Homo sapiens GN=KRT9 PE=1 SV=3	95	21			23592	3+	3264.51	0.018	5.51384	0.9999	K.DIENQYETQITQIEHEVSSSGQEVQSSAK.E
2	1	CONTAM|P35527, sp|P35527|K1C9_HUMAN	62129.44576000013, 62064.327320000135	0.502	KRT9, KRT9	SWISS-PROT:P35527 Tax_Id=9606 Gene_Symbol=KRT9 Keratin, type I cytoskeletal 9, Keratin, type I cytoskeletal 9 OS=Homo sapiens GN=KRT9 PE=1 SV=3	95	21			23768	3+	3264.51	0.022	6.73913	1	K.DIENQYETQITQIEHEVSSSGQEVQSSAK.E
2	1	CONTAM|P35527, sp|P35527|K1C9_HUMAN	62129.44576000013, 62064.327320000135	0.502	KRT9, KRT9	SWISS-PROT:P35527 Tax_Id=9606 Gene_Symbol=KRT9 Keratin, type I cytoskeletal 9, Keratin, type I cytoskeletal 9 OS=Homo sapiens GN=KRT9 PE=1 SV=3	95	21			26290	2+	2203.01	0.015	6.80885	1	K.SDLEM"QYETLQEELM"ALK.K
2	1	CONTAM|P35527, sp|P35527|K1C9_HUMAN	62129.44576000013, 62064.327320000135	0.502	KRT9, KRT9	SWISS-PROT:P35527 Tax_Id=9606 Gene_Symbol=KRT9 Keratin, type I cytoskeletal 9, Keratin, type I cytoskeletal 9 OS=Homo sapiens GN=KRT9 PE=1 SV=3	95	21			27259	2+	2902.41	0.015	5.16812	0.9976	K.NYSPYYNTIDDLKDQIVDLTVGNNK.T
2	1	CONTAM|P35527, sp|P35527|K1C9_HUMAN	62129.44576000013, 62064.327320000135	0.502	KRT9, KRT9	SWISS-PROT:P35527 Tax_Id=9606 Gene_Symbol=KRT9 Keratin, type I cytoskeletal 9, Keratin, type I cytoskeletal 9 OS=Homo sapiens GN=KRT9 PE=1 SV=3	95	21			5033	2+	1791.73	0.012	6.69745	1	R.GGSGGSYGGGGSGGGYGGGSGSR.G
2	1	CONTAM|P35527, sp|P35527|K1C9_HUMAN	62129.44576000013, 62064.327320000135	0.502	KRT9, KRT9	SWISS-PROT:P35527 Tax_Id=9606 Gene_Symbol=KRT9 Keratin, type I cytoskeletal 9, Keratin, type I cytoskeletal 9 OS=Homo sapiens GN=KRT9 PE=1 SV=3	95	21			6277	2+	1065.5	0.005	4.69264	0.805	K.STMQELNSR.L
2	1	CONTAM|P35527, sp|P35527|K1C9_HUMAN	62129.44576000013, 62064.327320000135	0.502	KRT9, KRT9	SWISS-PROT:P35527 Tax_Id=9606 Gene_Symbol=KRT9 Keratin, type I cytoskeletal 9, Keratin, type I cytoskeletal 9 OS=Homo sapiens GN=KRT9 PE=1 SV=3	95	21			3674	2+	1081.49	-0.001	0.924647	0.6577	K.STM"QELNSR.L
2	1	CONTAM|P35527, sp|P35527|K1C9_HUMAN	62129.44576000013, 62064.327320000135	0.502	KRT9, KRT9	SWISS-PROT:P35527 Tax_Id=9606 Gene_Symbol=KRT9 Keratin, type I cytoskeletal 9, Keratin, type I cytoskeletal 9 OS=Homo sapiens GN=KRT9 PE=1 SV=3	95	21			4969	2+	1791.73	0.012	6.69745	1	R.GGSGGSYGGGGSGGGYGGGSGSR.G
2	1	CONTAM|P35527, sp|P35527|K1C9_HUMAN	62129.44576000013, 62064.327320000135	0.502	KRT9, KRT9	SWISS-PROT:P35527 Tax_Id=9606 Gene_Symbol=KRT9 Keratin, type I cytoskeletal 9, Keratin, type I cytoskeletal 9 OS=Homo sapiens GN=KRT9 PE=1 SV=3	95	21			5094	2+	1791.73	0.01	5.5812	0.9999	R.GGSGGSYGGGGSGGGYGGGSGSR.G
2	1	CONTAM|P35527, sp|P35527|K1C9_HUMAN	62129.44576000013, 62064.327320000135	0.502	KRT9, KRT9	SWISS-PROT:P35527 Tax_Id=9606 Gene_Symbol=KRT9 Keratin, type I cytoskeletal 9, Keratin, type I cytoskeletal 9 OS=Homo sapiens GN=KRT9 PE=1 SV=3	95	21			5115	2+	1235.53	-0.865	109.265	0.8951	R.FSSSSGYGGGSSR.V
2	1	CONTAM|P35527, sp|P35527|K1C9_HUMAN	62129.44576000013, 62064.327320000135	0.502	KRT9, KRT9	SWISS-PROT:P35527 Tax_Id=9606 Gene_Symbol=KRT9 Keratin, type I cytoskeletal 9, Keratin, type I cytoskeletal 9 OS=Homo sapiens GN=KRT9 PE=1 SV=3	95	21			5804	2+	1232.6	0.007	5.67906	0.9996	R.SGGGGGGGLGSGGSIR.S
2	1	CONTAM|P35527, sp|P35527|K1C9_HUMAN	62129.44576000013, 62064.327320000135	0.502	KRT9, KRT9	SWISS-PROT:P35527 Tax_Id=9606 Gene_Symbol=KRT9 Keratin, type I cytoskeletal 9, Keratin, type I cytoskeletal 9 OS=Homo sapiens GN=KRT9 PE=1 SV=3	95	21			6146	2+	1065.5	0.005	4.69264	0.9991	K.STMQELNSR.L
2	1	CONTAM|P35527, sp|P35527|K1C9_HUMAN	62129.44576000013, 62064.327320000135	0.502	KRT9, KRT9	SWISS-PROT:P35527 Tax_Id=9606 Gene_Symbol=KRT9 Keratin, type I cytoskeletal 9, Keratin, type I cytoskeletal 9 OS=Homo sapiens GN=KRT9 PE=1 SV=3	95	21			6281	2+	1065.5	0.004	3.75411	0.9523	K.STMQELNSR.L
2	1	CONTAM|P35527, sp|P35527|K1C9_HUMAN	62129.44576000013, 62064.327320000135	0.502	KRT9, KRT9	SWISS-PROT:P35527 Tax_Id=9606 Gene_Symbol=KRT9 Keratin, type I cytoskeletal 9, Keratin, type I cytoskeletal 9 OS=Homo sapiens GN=KRT9 PE=1 SV=3	95	21			6514	2+	1082.49	0.005	4.61897	0.9933	K.FEM"EQNLR.Q
2	1	CONTAM|P35527, sp|P35527|K1C9_HUMAN	62129.44576000013, 62064.327320000135	0.502	KRT9, KRT9	SWISS-PROT:P35527 Tax_Id=9606 Gene_Symbol=KRT9 Keratin, type I cytoskeletal 9, Keratin, type I cytoskeletal 9 OS=Homo sapiens GN=KRT9 PE=1 SV=3	95	21			8022	3+	3223.28	0.011	3.41267	1	R.GGSGGSHGGGSGFGGESGGSYGGGEEASGSGGGYGGGSGK.S
2	1	CONTAM|P35527, sp|P35527|K1C9_HUMAN	62129.44576000013, 62064.327320000135	0.502	KRT9, KRT9	SWISS-PROT:P35527 Tax_Id=9606 Gene_Symbol=KRT9 Keratin, type I cytoskeletal 9, Keratin, type I cytoskeletal 9 OS=Homo sapiens GN=KRT9 PE=1 SV=3	95	21			10029	2+	1586.77	0.009	5.67191	1	K.VQALEEANNDLENK.I
2	1	CONTAM|P35527, sp|P35527|K1C9_HUMAN	62129.44576000013, 62064.327320000135	0.502	KRT9, KRT9	SWISS-PROT:P35527 Tax_Id=9606 Gene_Symbol=KRT9 Keratin, type I cytoskeletal 9, Keratin, type I cytoskeletal 9 OS=Homo sapiens GN=KRT9 PE=1 SV=3	95	21			10074	3+	1586.77	1.009	5.67191	0.9999	K.VQALEEANNDLENK.I
2	1	CONTAM|P35527, sp|P35527|K1C9_HUMAN	62129.44576000013, 62064.327320000135	0.502	KRT9, KRT9	SWISS-PROT:P35527 Tax_Id=9606 Gene_Symbol=KRT9 Keratin, type I cytoskeletal 9, Keratin, type I cytoskeletal 9 OS=Homo sapiens GN=KRT9 PE=1 SV=3	95	21			11453	2+	1060.56	0.006	5.65737	0.9974	K.TLLDIDNTR.M
2	1	CONTAM|P35527, sp|P35527|K1C9_HUMAN	62129.44576000013, 62064.327320000135	0.502	KRT9, KRT9	SWISS-PROT:P35527 Tax_Id=9606 Gene_Symbol=KRT9 Keratin, type I cytoskeletal 9, Keratin, type I cytoskeletal 9 OS=Homo sapiens GN=KRT9 PE=1 SV=3	95	21			11589	2+	1060.56	0.005	4.71448	0.9984	K.TLLDIDNTR.M
2	1	CONTAM|P35527, sp|P35527|K1C9_HUMAN	62129.44576000013, 62064.327320000135	0.502	KRT9, KRT9	SWISS-PROT:P35527 Tax_Id=9606 Gene_Symbol=KRT9 Keratin, type I cytoskeletal 9, Keratin, type I cytoskeletal 9 OS=Homo sapiens GN=KRT9 PE=1 SV=3	95	21			14849	3+	2510.13	0.014	5.5774	1	K.EIETYHNLLEGGQEDFESSGAGK.I
2	1	CONTAM|P35527, sp|P35527|K1C9_HUMAN	62129.44576000013, 62064.327320000135	0.502	KRT9, KRT9	SWISS-PROT:P35527 Tax_Id=9606 Gene_Symbol=KRT9 Keratin, type I cytoskeletal 9, Keratin, type I cytoskeletal 9 OS=Homo sapiens GN=KRT9 PE=1 SV=3	95	21			16343	3+	2705.16	1.024	8.87193	0.9971	R.GGGGSFGYSYGGGSGGGFSASSLGGGFGGGSR.G
2	1	CONTAM|P35527, sp|P35527|K1C9_HUMAN	62129.44576000013, 62064.327320000135	0.502	KRT9, KRT9	SWISS-PROT:P35527 Tax_Id=9606 Gene_Symbol=KRT9 Keratin, type I cytoskeletal 9, Keratin, type I cytoskeletal 9 OS=Homo sapiens GN=KRT9 PE=1 SV=3	95	21			17091	3+	1837.97	0.009	4.89672	0.7515	R.HGVQELEIELQSQLSK.K
2	1	CONTAM|P35527, sp|P35527|K1C9_HUMAN	62129.44576000013, 62064.327320000135	0.502	KRT9, KRT9	SWISS-PROT:P35527 Tax_Id=9606 Gene_Symbol=KRT9 Keratin, type I cytoskeletal 9, Keratin, type I cytoskeletal 9 OS=Homo sapiens GN=KRT9 PE=1 SV=3	95	21			20025	3+	3264.51	0.018	5.51384	1	K.DIENQYETQITQIEHEVSSSGQEVQSSAK.E
3	1	CONTAM|P41361	52347.1	0.178		SWISS-PROT:P41361 (Bos taurus) Antithrombin-III precursor	61	7			6062	2+	839.414	0.004	4.76523	0.665	K.FDTISEK.T
3	1	CONTAM|P41361	52347.1	0.178		SWISS-PROT:P41361 (Bos taurus) Antithrombin-III precursor	61	7			9682	2+	911.531	0.004	4.38822	1	K.LPGIVAEGR.D
3	1	CONTAM|P41361	52347.1	0.178		SWISS-PROT:P41361 (Bos taurus) Antithrombin-III precursor	61	7			9869	2+	911.531	0.004	4.38822	1	K.LPGIVAEGR.D
3	1	CONTAM|P41361	52347.1	0.178		SWISS-PROT:P41361 (Bos taurus) Antithrombin-III precursor	61	7			16379	2+	1340.66	0.006	4.4754	1	K.TSDQIHFFFAK.L
3	1	CONTAM|P41361	52347.1	0.178		SWISS-PROT:P41361 (Bos taurus) Antithrombin-III precursor	61	7			7783	2+	917.52	0.004	4.35958	0.9024	R.RVWELSK.A
3	1	CONTAM|P41361	52347.1	0.178		SWISS-PROT:P41361 (Bos taurus) Antithrombin-III precursor	61	7			7955	2+	917.52	0.004	4.35958	0.7791	R.RVWELSK.A
3	1	CONTAM|P41361	52347.1	0.178		SWISS-PROT:P41361 (Bos taurus) Antithrombin-III precursor	61	7			8726	2+	911.531	0.004	4.38822	0.9997	K.LPGIVAEGR.D
3	1	CONTAM|P41361	52347.1	0.178		SWISS-PROT:P41361 (Bos taurus) Antithrombin-III precursor	61	7			9570	2+	911.531	0.004	4.38822	0.9999	K.LPGIVAEGR.D
3	1	CONTAM|P41361	52347.1	0.178		SWISS-PROT:P41361 (Bos taurus) Antithrombin-III precursor	61	7			9744	2+	911.531	0.004	4.38822	0.9999	K.LPGIVAEGR.D
3	1	CONTAM|P41361	52347.1	0.178		SWISS-PROT:P41361 (Bos taurus) Antithrombin-III precursor	61	7			9921	2+	911.531	0.004	4.38822	1	K.LPGIVAEGR.D
3	1	CONTAM|P41361	52347.1	0.178		SWISS-PROT:P41361 (Bos taurus) Antithrombin-III precursor	61	7			10094	2+	911.531	0.004	4.38822	1	K.LPGIVAEGR.D
3	1	CONTAM|P41361	52347.1	0.178		SWISS-PROT:P41361 (Bos taurus) Antithrombin-III precursor	61	7			10281	2+	911.531	0.004	4.38822	1	K.LPGIVAEGR.D
3	1	CONTAM|P41361	52347.1	0.178		SWISS-PROT:P41361 (Bos taurus) Antithrombin-III precursor	61	7			17195	2+	1340.66	0.007	5.2213	1	K.TSDQIHFFFAK.L
3	1	CONTAM|P41361	52347.1	0.178		SWISS-PROT:P41361 (Bos taurus) Antithrombin-III precursor	61	7			17381	2+	1340.66	0.008	5.9672	1	K.TSDQIHFFFAK.L
3	1	CONTAM|P41361	52347.1	0.178		SWISS-PROT:P41361 (Bos taurus) Antithrombin-III precursor	61	7			17568	2+	1340.66	0.007	5.2213	1	K.TSDQIHFFFAK.L
3	1	CONTAM|P41361	52347.1	0.178		SWISS-PROT:P41361 (Bos taurus) Antithrombin-III precursor	61	7			17756	2+	1340.66	0.008	5.9672	1	K.TSDQIHFFFAK.L
3	1	CONTAM|P41361	52347.1	0.178		SWISS-PROT:P41361 (Bos taurus) Antithrombin-III precursor	61	7			22349	2+	1314.73	0.008	6.08488	0.9993	K.GDDITMVLILPK.L
3	1	CONTAM|P41361	52347.1	0.178		SWISS-PROT:P41361 (Bos taurus) Antithrombin-III precursor	61	7			7504	2+	917.52	0.005	5.44947	0.7864	R.RVWELSK.A
3	1	CONTAM|P41361	52347.1	0.178		SWISS-PROT:P41361 (Bos taurus) Antithrombin-III precursor	61	7			8646	2+	911.531	0.004	4.38822	0.9998	K.LPGIVAEGR.D
3	1	CONTAM|P41361	52347.1	0.178		SWISS-PROT:P41361 (Bos taurus) Antithrombin-III precursor	61	7			9781	2+	911.531	0.004	4.38822	1	K.LPGIVAEGR.D
3	1	CONTAM|P41361	52347.1	0.178		SWISS-PROT:P41361 (Bos taurus) Antithrombin-III precursor	61	7			9963	2+	911.531	0.004	4.38822	1	K.LPGIVAEGR.D
3	1	CONTAM|P41361	52347.1	0.178		SWISS-PROT:P41361 (Bos taurus) Antithrombin-III precursor	61	7			10138	2+	911.531	0.004	4.38822	1	K.LPGIVAEGR.D
3	1	CONTAM|P41361	52347.1	0.178		SWISS-PROT:P41361 (Bos taurus) Antithrombin-III precursor	61	7			10326	2+	911.531	0.004	4.38822	1	K.LPGIVAEGR.D
3	1	CONTAM|P41361	52347.1	0.178		SWISS-PROT:P41361 (Bos taurus) Antithrombin-III precursor	61	7			10513	2+	911.531	0.004	4.38822	1	K.LPGIVAEGR.D
3	1	CONTAM|P41361	52347.1	0.178		SWISS-PROT:P41361 (Bos taurus) Antithrombin-III precursor	61	7			17358	2+	1340.66	0.007	5.2213	1	K.TSDQIHFFFAK.L
3	1	CONTAM|P41361	52347.1	0.178		SWISS-PROT:P41361 (Bos taurus) Antithrombin-III precursor	61	7			17545	2+	1340.66	0.007	5.2213	1	K.TSDQIHFFFAK.L
3	1	CONTAM|P41361	52347.1	0.178		SWISS-PROT:P41361 (Bos taurus) Antithrombin-III precursor	61	7			17732	2+	1340.66	0.008	5.9672	1	K.TSDQIHFFFAK.L
3	1	CONTAM|P41361	52347.1	0.178		SWISS-PROT:P41361 (Bos taurus) Antithrombin-III precursor	61	7			17919	2+	1340.66	0.006	4.4754	1	K.TSDQIHFFFAK.L
3	1	CONTAM|P41361	52347.1	0.178		SWISS-PROT:P41361 (Bos taurus) Antithrombin-III precursor	61	7			18120	2+	1340.66	0.007	5.2213	1	K.TSDQIHFFFAK.L
3	1	CONTAM|P41361	52347.1	0.178		SWISS-PROT:P41361 (Bos taurus) Antithrombin-III precursor	61	7			18426	2+	1340.66	0.008	5.9672	1	K.TSDQIHFFFAK.L
3	1	CONTAM|P41361	52347.1	0.178		SWISS-PROT:P41361 (Bos taurus) Antithrombin-III precursor	61	7			18706	2+	1340.66	0.007	5.2213	0.7252	K.TSDQIHFFFAK.L
3	1	CONTAM|P41361	52347.1	0.178		SWISS-PROT:P41361 (Bos taurus) Antithrombin-III precursor	61	7			18892	2+	1340.66	0.005	3.7295	0.7797	K.TSDQIHFFFAK.L
3	1	CONTAM|P41361	52347.1	0.178		SWISS-PROT:P41361 (Bos taurus) Antithrombin-III precursor	61	7			20062	2+	1340.66	0.003	2.2377	0.9997	K.TSDQIHFFFAK.L
3	1	CONTAM|P41361	52347.1	0.178		SWISS-PROT:P41361 (Bos taurus) Antithrombin-III precursor	61	7			20563	2+	1340.66	0.006	4.4754	0.9926	K.TSDQIHFFFAK.L
3	1	CONTAM|P41361	52347.1	0.178		SWISS-PROT:P41361 (Bos taurus) Antithrombin-III precursor	61	7			22909	2+	1314.73	0.009	6.84549	1	K.GDDITMVLILPK.L
3	1	CONTAM|P41361	52347.1	0.178		SWISS-PROT:P41361 (Bos taurus) Antithrombin-III precursor	61	7			23095	2+	1314.73	0.007	5.32427	0.9999	K.GDDITMVLILPK.L
3	1	CONTAM|P41361	52347.1	0.178		SWISS-PROT:P41361 (Bos taurus) Antithrombin-III precursor	61	7			23484	2+	1314.73	0.007	5.32427	0.9999	K.GDDITMVLILPK.L
3	1	CONTAM|P41361	52347.1	0.178		SWISS-PROT:P41361 (Bos taurus) Antithrombin-III precursor	61	7			27568	2+	1860.87	0.051	27.4066	0.7978	K.E^QLQDMGLEDLFSPEK.S
3	1	CONTAM|P41361	52347.1	0.178		SWISS-PROT:P41361 (Bos taurus) Antithrombin-III precursor	61	7			34053	2+	1340.66	0.007	5.2213	0.9998	K.TSDQIHFFFAK.L
3	1	CONTAM|P41361	52347.1	0.178		SWISS-PROT:P41361 (Bos taurus) Antithrombin-III precursor	61	7			7872	2+	917.52	0.005	5.44947	0.7281	R.RVWELSK.A
3	1	CONTAM|P41361	52347.1	0.178		SWISS-PROT:P41361 (Bos taurus) Antithrombin-III precursor	61	7			9731	2+	911.531	0.004	4.38822	1	K.LPGIVAEGR.D
3	1	CONTAM|P41361	52347.1	0.178		SWISS-PROT:P41361 (Bos taurus) Antithrombin-III precursor	61	7			9898	2+	911.531	0.005	5.48528	1	K.LPGIVAEGR.D
3	1	CONTAM|P41361	52347.1	0.178		SWISS-PROT:P41361 (Bos taurus) Antithrombin-III precursor	61	7			10069	2+	911.531	0.005	5.48528	1	K.LPGIVAEGR.D
3	1	CONTAM|P41361	52347.1	0.178		SWISS-PROT:P41361 (Bos taurus) Antithrombin-III precursor	61	7			17184	2+	1340.66	0.006	4.4754	1	K.TSDQIHFFFAK.L
3	1	CONTAM|P41361	52347.1	0.178		SWISS-PROT:P41361 (Bos taurus) Antithrombin-III precursor	61	7			17338	3+	1340.66	0.007	5.2213	0.6451	K.TSDQIHFFFAK.L
3	1	CONTAM|P41361	52347.1	0.178		SWISS-PROT:P41361 (Bos taurus) Antithrombin-III precursor	61	7			17370	2+	1340.66	0.007	5.2213	1	K.TSDQIHFFFAK.L
3	1	CONTAM|P41361	52347.1	0.178		SWISS-PROT:P41361 (Bos taurus) Antithrombin-III precursor	61	7			17643	2+	1340.66	0.005	3.7295	0.9998	K.TSDQIHFFFAK.L
3	1	CONTAM|P41361	52347.1	0.178		SWISS-PROT:P41361 (Bos taurus) Antithrombin-III precursor	61	7			22076	2+	1314.73	0.007	5.32427	0.9999	K.GDDITMVLILPK.L
3	1	CONTAM|P41361	52347.1	0.178		SWISS-PROT:P41361 (Bos taurus) Antithrombin-III precursor	61	7			22265	2+	1314.73	0.008	6.08488	0.9999	K.GDDITMVLILPK.L
3	1	CONTAM|P41361	52347.1	0.178		SWISS-PROT:P41361 (Bos taurus) Antithrombin-III precursor	61	7			29284	2+	2298.14	1.985	6.52701	0.9087	K.NNNDNIFLSPLSISTAFAMTK.L
3	1	CONTAM|P41361	52347.1	0.178		SWISS-PROT:P41361 (Bos taurus) Antithrombin-III precursor	61	7			8105	2+	917.52	0.005	5.44947	0.7886	R.RVWELSK.A
3	1	CONTAM|P41361	52347.1	0.178		SWISS-PROT:P41361 (Bos taurus) Antithrombin-III precursor	61	7			9939	2+	911.531	0.004	4.38822	1	K.LPGIVAEGR.D
3	1	CONTAM|P41361	52347.1	0.178		SWISS-PROT:P41361 (Bos taurus) Antithrombin-III precursor	61	7			10110	2+	911.531	0.005	5.48528	1	K.LPGIVAEGR.D
3	1	CONTAM|P41361	52347.1	0.178		SWISS-PROT:P41361 (Bos taurus) Antithrombin-III precursor	61	7			10285	2+	911.531	0.005	5.48528	1	K.LPGIVAEGR.D
3	1	CONTAM|P41361	52347.1	0.178		SWISS-PROT:P41361 (Bos taurus) Antithrombin-III precursor	61	7			17104	2+	1340.66	0.007	5.2213	1	K.TSDQIHFFFAK.L
3	1	CONTAM|P41361	52347.1	0.178		SWISS-PROT:P41361 (Bos taurus) Antithrombin-III precursor	61	7			17291	2+	1340.66	0.006	4.4754	1	K.TSDQIHFFFAK.L
3	1	CONTAM|P41361	52347.1	0.178		SWISS-PROT:P41361 (Bos taurus) Antithrombin-III precursor	61	7			22493	2+	1314.73	0.007	5.32427	0.9993	K.GDDITMVLILPK.L
3	1	CONTAM|P41361	52347.1	0.178		SWISS-PROT:P41361 (Bos taurus) Antithrombin-III precursor	61	7			9345	2+	911.531	0.005	5.48528	0.9318	K.LPGIVAEGR.D
3	1	CONTAM|P41361	52347.1	0.178		SWISS-PROT:P41361 (Bos taurus) Antithrombin-III precursor	61	7			9485	2+	911.531	0.006	6.58233	0.9999	K.LPGIVAEGR.D
3	1	CONTAM|P41361	52347.1	0.178		SWISS-PROT:P41361 (Bos taurus) Antithrombin-III precursor	61	7			15298	2+	1340.66	0.008	5.9672	1	K.TSDQIHFFFAK.L
3	1	CONTAM|P41361	52347.1	0.178		SWISS-PROT:P41361 (Bos taurus) Antithrombin-III precursor	61	7			19032	2+	1314.73	0.009	6.84549	0.9992	K.GDDITMVLILPK.L
4	1	CONTAM|Q1A7A4	188739	0.072		TREMBL:Q1A7A4 (Bos taurus) similar to complement component C5	50	7			10322	2+	1362.73	1.947	38.8926	0.7159	R.VYSLNDDLKPAK.R
4	1	CONTAM|Q1A7A4	188739	0.072		TREMBL:Q1A7A4 (Bos taurus) similar to complement component C5	50	7			28718	3+	3111.61	1.023	7.39166	0.9722	R.LLVYYIVTGEQTAELVSDSVWLNIEEK.C
4	1	CONTAM|Q1A7A4	188739	0.072		TREMBL:Q1A7A4 (Bos taurus) similar to complement component C5	50	7			28874	3+	3111.61	0.024	7.71304	1	R.LLVYYIVTGEQTAELVSDSVWLNIEEK.C
4	1	CONTAM|Q1A7A4	188739	0.072		TREMBL:Q1A7A4 (Bos taurus) similar to complement component C5	50	7			29005	3+	3111.61	0.012	3.85652	1	R.LLVYYIVTGEQTAELVSDSVWLNIEEK.C
4	1	CONTAM|Q1A7A4	188739	0.072		TREMBL:Q1A7A4 (Bos taurus) similar to complement component C5	50	7			29624	3+	3111.61	1.021	6.74891	0.6443	R.LLVYYIVTGEQTAELVSDSVWLNIEEK.C
4	1	CONTAM|Q1A7A4	188739	0.072		TREMBL:Q1A7A4 (Bos taurus) similar to complement component C5	50	7			29748	3+	3111.61	1.018	5.78478	0.9393	R.LLVYYIVTGEQTAELVSDSVWLNIEEK.C
4	1	CONTAM|Q1A7A4	188739	0.072		TREMBL:Q1A7A4 (Bos taurus) similar to complement component C5	50	7			29869	3+	3111.61	1.013	4.1779	0.8069	R.LLVYYIVTGEQTAELVSDSVWLNIEEK.C
4	1	CONTAM|Q1A7A4	188739	0.072		TREMBL:Q1A7A4 (Bos taurus) similar to complement component C5	50	7			30607	3+	3111.61	0.015	4.82065	0.9997	R.LLVYYIVTGEQTAELVSDSVWLNIEEK.C
4	1	CONTAM|Q1A7A4	188739	0.072		TREMBL:Q1A7A4 (Bos taurus) similar to complement component C5	50	7			24759	3+	2686.39	0.022	8.18944	0.9017	K.YLYIGVTIIESTGGFSEEAEIPGIK.Y
4	1	CONTAM|Q1A7A4	188739	0.072		TREMBL:Q1A7A4 (Bos taurus) similar to complement component C5	50	7			25060	3+	2686.39	0.026	9.67843	0.9297	K.YLYIGVTIIESTGGFSEEAEIPGIK.Y
4	1	CONTAM|Q1A7A4	188739	0.072		TREMBL:Q1A7A4 (Bos taurus) similar to complement component C5	50	7			25205	3+	2686.39	0.028	10.4229	0.9669	K.YLYIGVTIIESTGGFSEEAEIPGIK.Y
4	1	CONTAM|Q1A7A4	188739	0.072		TREMBL:Q1A7A4 (Bos taurus) similar to complement component C5	50	7			25768	3+	2686.39	0.022	8.18944	0.9775	K.YLYIGVTIIESTGGFSEEAEIPGIK.Y
4	1	CONTAM|Q1A7A4	188739	0.072		TREMBL:Q1A7A4 (Bos taurus) similar to complement component C5	50	7			25996	3+	2686.39	0.021	7.81719	0.9942	K.YLYIGVTIIESTGGFSEEAEIPGIK.Y
4	1	CONTAM|Q1A7A4	188739	0.072		TREMBL:Q1A7A4 (Bos taurus) similar to complement component C5	50	7			26166	3+	2686.39	0.021	7.81719	0.6828	K.YLYIGVTIIESTGGFSEEAEIPGIK.Y
4	1	CONTAM|Q1A7A4	188739	0.072		TREMBL:Q1A7A4 (Bos taurus) similar to complement component C5	50	7			27058	3+	3111.61	0.018	5.78478	1	R.LLVYYIVTGEQTAELVSDSVWLNIEEK.C
4	1	CONTAM|Q1A7A4	188739	0.072		TREMBL:Q1A7A4 (Bos taurus) similar to complement component C5	50	7			27215	3+	3111.61	1.031	9.96268	1	R.LLVYYIVTGEQTAELVSDSVWLNIEEK.C
4	1	CONTAM|Q1A7A4	188739	0.072		TREMBL:Q1A7A4 (Bos taurus) similar to complement component C5	50	7			27347	3+	3111.61	1.031	9.96268	1	R.LLVYYIVTGEQTAELVSDSVWLNIEEK.C
4	1	CONTAM|Q1A7A4	188739	0.072		TREMBL:Q1A7A4 (Bos taurus) similar to complement component C5	50	7			27484	3+	3111.61	1.018	5.78478	0.9979	R.LLVYYIVTGEQTAELVSDSVWLNIEEK.C
4	1	CONTAM|Q1A7A4	188739	0.072		TREMBL:Q1A7A4 (Bos taurus) similar to complement component C5	50	7			27777	3+	3111.61	1.02	6.42753	0.9992	R.LLVYYIVTGEQTAELVSDSVWLNIEEK.C
4	1	CONTAM|Q1A7A4	188739	0.072		TREMBL:Q1A7A4 (Bos taurus) similar to complement component C5	50	7			27907	3+	3111.61	1.017	5.4634	0.9981	R.LLVYYIVTGEQTAELVSDSVWLNIEEK.C
4	1	CONTAM|Q1A7A4	188739	0.072		TREMBL:Q1A7A4 (Bos taurus) similar to complement component C5	50	7			28276	3+	3111.61	1.021	6.74891	0.9992	R.LLVYYIVTGEQTAELVSDSVWLNIEEK.C
4	1	CONTAM|Q1A7A4	188739	0.072		TREMBL:Q1A7A4 (Bos taurus) similar to complement component C5	50	7			28394	3+	3111.61	0.025	8.03442	1	R.LLVYYIVTGEQTAELVSDSVWLNIEEK.C
4	1	CONTAM|Q1A7A4	188739	0.072		TREMBL:Q1A7A4 (Bos taurus) similar to complement component C5	50	7			28766	3+	3111.61	0.018	5.78478	0.8562	R.LLVYYIVTGEQTAELVSDSVWLNIEEK.C
4	1	CONTAM|Q1A7A4	188739	0.072		TREMBL:Q1A7A4 (Bos taurus) similar to complement component C5	50	7			29023	3+	3111.61	0.012	3.85652	1	R.LLVYYIVTGEQTAELVSDSVWLNIEEK.C
4	1	CONTAM|Q1A7A4	188739	0.072		TREMBL:Q1A7A4 (Bos taurus) similar to complement component C5	50	7			9513	2+	1083.62	0.005	4.61418	0.9924	K.LQGTLPVEAR.E
4	1	CONTAM|Q1A7A4	188739	0.072		TREMBL:Q1A7A4 (Bos taurus) similar to complement component C5	50	7			10149	2+	1362.73	0.987	9.5397	0.9838	R.VYSLNDDLKPAK.R
4	1	CONTAM|Q1A7A4	188739	0.072		TREMBL:Q1A7A4 (Bos taurus) similar to complement component C5	50	7			10327	2+	1362.73	0.006	4.40294	0.9985	R.VYSLNDDLKPAK.R
4	1	CONTAM|Q1A7A4	188739	0.072		TREMBL:Q1A7A4 (Bos taurus) similar to complement component C5	50	7			24440	2+	1437.75	0.011	7.65085	1	K.GGSASTWLTAFALR.V
4	1	CONTAM|Q1A7A4	188739	0.072		TREMBL:Q1A7A4 (Bos taurus) similar to complement component C5	50	7			9737	2+	1083.62	0.005	4.61418	0.9998	K.LQGTLPVEAR.E
4	1	CONTAM|Q1A7A4	188739	0.072		TREMBL:Q1A7A4 (Bos taurus) similar to complement component C5	50	7			10268	2+	1362.73	0.011	8.07206	0.9989	R.VYSLNDDLKPAK.R
4	1	CONTAM|Q1A7A4	188739	0.072		TREMBL:Q1A7A4 (Bos taurus) similar to complement component C5	50	7			10439	2+	1362.73	0.006	4.40294	0.9999	R.VYSLNDDLKPAK.R
4	1	CONTAM|Q1A7A4	188739	0.072		TREMBL:Q1A7A4 (Bos taurus) similar to complement component C5	50	7			10641	3+	1362.73	0.991	6.60441	0.9718	R.VYSLNDDLKPAK.R
4	1	CONTAM|Q1A7A4	188739	0.072		TREMBL:Q1A7A4 (Bos taurus) similar to complement component C5	50	7			21465	3+	3050.51	-0.017	5.57284	0.9646	K.M"PVTYDNGFLFIHTDKPVYTPHQSVK.V
4	1	CONTAM|Q1A7A4	188739	0.072		TREMBL:Q1A7A4 (Bos taurus) similar to complement component C5	50	7			7438	2+	947.458	0.005	5.27728	0.9755	K.WLSEEQR.Y
4	1	CONTAM|Q1A7A4	188739	0.072		TREMBL:Q1A7A4 (Bos taurus) similar to complement component C5	50	7			9089	2+	1083.62	0.006	5.53702	0.9662	K.LQGTLPVEAR.E
4	1	CONTAM|Q1A7A4	188739	0.072		TREMBL:Q1A7A4 (Bos taurus) similar to complement component C5	50	7			9221	2+	1083.62	0.005	4.61418	0.9998	K.LQGTLPVEAR.E
4	1	CONTAM|Q1A7A4	188739	0.072		TREMBL:Q1A7A4 (Bos taurus) similar to complement component C5	50	7			9729	2+	1362.73	-1.013	9.5397	0.9919	R.VYSLNDDLKPAK.R
4	1	CONTAM|Q1A7A4	188739	0.072		TREMBL:Q1A7A4 (Bos taurus) similar to complement component C5	50	7			9808	2+	1362.73	0.008	5.87058	1	R.VYSLNDDLKPAK.R
4	1	CONTAM|Q1A7A4	188739	0.072		TREMBL:Q1A7A4 (Bos taurus) similar to complement component C5	50	7			27786	3+	3111.61	0.024	7.71304	0.9837	R.LLVYYIVTGEQTAELVSDSVWLNIEEK.C
4	1	CONTAM|Q1A7A4	188739	0.072		TREMBL:Q1A7A4 (Bos taurus) similar to complement component C5	50	7			27949	3+	3111.61	0.024	7.71304	0.9989	R.LLVYYIVTGEQTAELVSDSVWLNIEEK.C
4	1	CONTAM|Q1A7A4	188739	0.072		TREMBL:Q1A7A4 (Bos taurus) similar to complement component C5	50	7			28082	3+	3111.61	0.01	3.21377	0.9977	R.LLVYYIVTGEQTAELVSDSVWLNIEEK.C
4	1	CONTAM|Q1A7A4	188739	0.072		TREMBL:Q1A7A4 (Bos taurus) similar to complement component C5	50	7			28216	3+	3111.61	0.017	5.4634	0.9998	R.LLVYYIVTGEQTAELVSDSVWLNIEEK.C
4	1	CONTAM|Q1A7A4	188739	0.072		TREMBL:Q1A7A4 (Bos taurus) similar to complement component C5	50	7			28345	3+	3111.61	1.031	9.96268	1	R.LLVYYIVTGEQTAELVSDSVWLNIEEK.C
4	1	CONTAM|Q1A7A4	188739	0.072		TREMBL:Q1A7A4 (Bos taurus) similar to complement component C5	50	7			28476	3+	3111.61	1.031	9.96268	1	R.LLVYYIVTGEQTAELVSDSVWLNIEEK.C
4	1	CONTAM|Q1A7A4	188739	0.072		TREMBL:Q1A7A4 (Bos taurus) similar to complement component C5	50	7			28609	3+	3111.61	0.035	11.2482	1	R.LLVYYIVTGEQTAELVSDSVWLNIEEK.C
4	1	CONTAM|Q1A7A4	188739	0.072		TREMBL:Q1A7A4 (Bos taurus) similar to complement component C5	50	7			28740	3+	3111.61	1.024	7.71304	1	R.LLVYYIVTGEQTAELVSDSVWLNIEEK.C
4	1	CONTAM|Q1A7A4	188739	0.072		TREMBL:Q1A7A4 (Bos taurus) similar to complement component C5	50	7			29120	3+	3111.61	-1.099	31.8163	0.9998	R.LLVYYIVTGEQTAELVSDSVWLNIEEK.C
4	1	CONTAM|Q1A7A4	188739	0.072		TREMBL:Q1A7A4 (Bos taurus) similar to complement component C5	50	7			29251	3+	3111.61	0.017	5.4634	0.9366	R.LLVYYIVTGEQTAELVSDSVWLNIEEK.C
4	1	CONTAM|Q1A7A4	188739	0.072		TREMBL:Q1A7A4 (Bos taurus) similar to complement component C5	50	7			29383	3+	3111.61	1.031	9.96268	1	R.LLVYYIVTGEQTAELVSDSVWLNIEEK.C
4	1	CONTAM|Q1A7A4	188739	0.072		TREMBL:Q1A7A4 (Bos taurus) similar to complement component C5	50	7			29631	3+	3111.61	0.013	4.1779	0.9998	R.LLVYYIVTGEQTAELVSDSVWLNIEEK.C
5	1	CONTAM|Q86YZ3, sp|Q86YZ3|HORN_HUMAN	282389.92267999204, 282389.92267999204	0.145	HRNR, HRNR	Hornerin OS=Homo sapiens GN=HRNR PE=1 SV=2, Hornerin OS=Homo sapiens GN=HRNR PE=1 SV=2	33	11			1400	3+	1885.84	0.012	6.36321	0.9898	R.HGSGLGHSSSHGQHGSGSGR.S
5	1	CONTAM|Q86YZ3, sp|Q86YZ3|HORN_HUMAN	282389.92267999204, 282389.92267999204	0.145	HRNR, HRNR	Hornerin OS=Homo sapiens GN=HRNR PE=1 SV=2, Hornerin OS=Homo sapiens GN=HRNR PE=1 SV=2	33	11			1992	2+	1808.75	0.013	7.18727	0.9918	R.HGSSSGSSSSYGQHGSGSR.Q
5	1	CONTAM|Q86YZ3, sp|Q86YZ3|HORN_HUMAN	282389.92267999204, 282389.92267999204	0.145	HRNR, HRNR	Hornerin OS=Homo sapiens GN=HRNR PE=1 SV=2, Hornerin OS=Homo sapiens GN=HRNR PE=1 SV=2	33	11			2427	3+	2122.88	0.009	4.23953	1	R.GEQHGSSSGSSSSYGQHGSGSR.Q
5	1	CONTAM|Q86YZ3, sp|Q86YZ3|HORN_HUMAN	282389.92267999204, 282389.92267999204	0.145	HRNR, HRNR	Hornerin OS=Homo sapiens GN=HRNR PE=1 SV=2, Hornerin OS=Homo sapiens GN=HRNR PE=1 SV=2	33	11			3177	3+	1947.9	0.01	5.13373	0.9999	R.QSLGHGQHGSGSGQSPSPSR.G
5	1	CONTAM|Q86YZ3, sp|Q86YZ3|HORN_HUMAN	282389.92267999204, 282389.92267999204	0.145	HRNR, HRNR	Hornerin OS=Homo sapiens GN=HRNR PE=1 SV=2, Hornerin OS=Homo sapiens GN=HRNR PE=1 SV=2	33	11			4526	3+	2477.02	0.004	1.61484	0.9706	R.HGSGSGHSSSYGQHGSGSGWSSSSGR.H
5	1	CONTAM|Q86YZ3, sp|Q86YZ3|HORN_HUMAN	282389.92267999204, 282389.92267999204	0.145	HRNR, HRNR	Hornerin OS=Homo sapiens GN=HRNR PE=1 SV=2, Hornerin OS=Homo sapiens GN=HRNR PE=1 SV=2	33	11			4813	3+	1930.88	0.01	5.179	0.7809	R.Q^SLGHGQHGSGSGQSPSPSR.G
5	1	CONTAM|Q86YZ3, sp|Q86YZ3|HORN_HUMAN	282389.92267999204, 282389.92267999204	0.145	HRNR, HRNR	Hornerin OS=Homo sapiens GN=HRNR PE=1 SV=2, Hornerin OS=Homo sapiens GN=HRNR PE=1 SV=2	33	11			1864	2+	1808.75	-0.897	56.9453	0.932	R.HGSSSGSSSSYGQHGSGSR.Q
5	1	CONTAM|Q86YZ3, sp|Q86YZ3|HORN_HUMAN	282389.92267999204, 282389.92267999204	0.145	HRNR, HRNR	Hornerin OS=Homo sapiens GN=HRNR PE=1 SV=2, Hornerin OS=Homo sapiens GN=HRNR PE=1 SV=2	33	11			2306	2+	2122.88	0.871	60.7666	0.7954	R.GEQHGSSSGSSSSYGQHGSGSR.Q
5	1	CONTAM|Q86YZ3, sp|Q86YZ3|HORN_HUMAN	282389.92267999204, 282389.92267999204	0.145	HRNR, HRNR	Hornerin OS=Homo sapiens GN=HRNR PE=1 SV=2, Hornerin OS=Homo sapiens GN=HRNR PE=1 SV=2	33	11			2307	3+	2122.88	0.014	6.59482	0.9951	R.GEQHGSSSGSSSSYGQHGSGSR.Q
5	1	CONTAM|Q86YZ3, sp|Q86YZ3|HORN_HUMAN	282389.92267999204, 282389.92267999204	0.145	HRNR, HRNR	Hornerin OS=Homo sapiens GN=HRNR PE=1 SV=2, Hornerin OS=Homo sapiens GN=HRNR PE=1 SV=2	33	11			3097	3+	1947.9	0.014	7.18722	0.8843	R.QSLGHGQHGSGSGQSPSPSR.G
5	1	CONTAM|Q86YZ3, sp|Q86YZ3|HORN_HUMAN	282389.92267999204, 282389.92267999204	0.145	HRNR, HRNR	Hornerin OS=Homo sapiens GN=HRNR PE=1 SV=2, Hornerin OS=Homo sapiens GN=HRNR PE=1 SV=2	33	11			3502	2+	1139.51	-0.989	9.65329	0.7604	R.GSGSGQSPSYGR.H
5	1	CONTAM|Q86YZ3, sp|Q86YZ3|HORN_HUMAN	282389.92267999204, 282389.92267999204	0.145	HRNR, HRNR	Hornerin OS=Homo sapiens GN=HRNR PE=1 SV=2, Hornerin OS=Homo sapiens GN=HRNR PE=1 SV=2	33	11			3551	3+	2243.93	0.103	45.9016	0.8606	K.SGSGQSSGYSQHGSGSSHSSGYR.K
5	1	CONTAM|Q86YZ3, sp|Q86YZ3|HORN_HUMAN	282389.92267999204, 282389.92267999204	0.145	HRNR, HRNR	Hornerin OS=Homo sapiens GN=HRNR PE=1 SV=2, Hornerin OS=Homo sapiens GN=HRNR PE=1 SV=2	33	11			4603	3+	1930.88	0.01	5.179	0.9998	R.Q^SLGHGQHGSGSGQSPSPSR.G
5	1	CONTAM|Q86YZ3, sp|Q86YZ3|HORN_HUMAN	282389.92267999204, 282389.92267999204	0.145	HRNR, HRNR	Hornerin OS=Homo sapiens GN=HRNR PE=1 SV=2, Hornerin OS=Homo sapiens GN=HRNR PE=1 SV=2	33	11			2424	3+	2122.88	0.012	5.65271	0.6117	R.GEQHGSSSGSSSSYGQHGSGSR.Q
5	1	CONTAM|Q86YZ3, sp|Q86YZ3|HORN_HUMAN	282389.92267999204, 282389.92267999204	0.145	HRNR, HRNR	Hornerin OS=Homo sapiens GN=HRNR PE=1 SV=2, Hornerin OS=Homo sapiens GN=HRNR PE=1 SV=2	33	11			3141	3+	1947.9	0.012	6.16047	0.6816	R.QSLGHGQHGSGSGQSPSPSR.G
5	1	CONTAM|Q86YZ3, sp|Q86YZ3|HORN_HUMAN	282389.92267999204, 282389.92267999204	0.145	HRNR, HRNR	Hornerin OS=Homo sapiens GN=HRNR PE=1 SV=2, Hornerin OS=Homo sapiens GN=HRNR PE=1 SV=2	33	11			3116	3+	1947.9	0.01	5.13373	0.7172	R.QSLGHGQHGSGSGQSPSPSR.G
5	1	CONTAM|Q86YZ3, sp|Q86YZ3|HORN_HUMAN	282389.92267999204, 282389.92267999204	0.145	HRNR, HRNR	Hornerin OS=Homo sapiens GN=HRNR PE=1 SV=2, Hornerin OS=Homo sapiens GN=HRNR PE=1 SV=2	33	11			1253	3+	1885.84	0.012	6.36321	1	R.HGSGLGHSSSHGQHGSGSGR.S
5	1	CONTAM|Q86YZ3, sp|Q86YZ3|HORN_HUMAN	282389.92267999204, 282389.92267999204	0.145	HRNR, HRNR	Hornerin OS=Homo sapiens GN=HRNR PE=1 SV=2, Hornerin OS=Homo sapiens GN=HRNR PE=1 SV=2	33	11			1952	3+	1808.75	0.01	5.52867	0.9998	R.HGSSSGSSSSYGQHGSGSR.Q
5	1	CONTAM|Q86YZ3, sp|Q86YZ3|HORN_HUMAN	282389.92267999204, 282389.92267999204	0.145	HRNR, HRNR	Hornerin OS=Homo sapiens GN=HRNR PE=1 SV=2, Hornerin OS=Homo sapiens GN=HRNR PE=1 SV=2	33	11			2410	3+	2122.88	0.013	6.12377	1	R.GEQHGSSSGSSSSYGQHGSGSR.Q
5	1	CONTAM|Q86YZ3, sp|Q86YZ3|HORN_HUMAN	282389.92267999204, 282389.92267999204	0.145	HRNR, HRNR	Hornerin OS=Homo sapiens GN=HRNR PE=1 SV=2, Hornerin OS=Homo sapiens GN=HRNR PE=1 SV=2	33	11			3129	3+	1947.9	0.009	4.62036	1	R.QSLGHGQHGSGSGQSPSPSR.G
5	1	CONTAM|Q86YZ3, sp|Q86YZ3|HORN_HUMAN	282389.92267999204, 282389.92267999204	0.145	HRNR, HRNR	Hornerin OS=Homo sapiens GN=HRNR PE=1 SV=2, Hornerin OS=Homo sapiens GN=HRNR PE=1 SV=2	33	11			3205	3+	1930.88	-0.002	1.0358	1	R.Q^SLGHGQHGSGSGQSPSPSR.G
5	1	CONTAM|Q86YZ3, sp|Q86YZ3|HORN_HUMAN	282389.92267999204, 282389.92267999204	0.145	HRNR, HRNR	Hornerin OS=Homo sapiens GN=HRNR PE=1 SV=2, Hornerin OS=Homo sapiens GN=HRNR PE=1 SV=2	33	11			4270	3+	1584.71	0.008	5.04823	1	R.GPYESGSGHSSGLGHR.E
5	1	CONTAM|Q86YZ3, sp|Q86YZ3|HORN_HUMAN	282389.92267999204, 282389.92267999204	0.145	HRNR, HRNR	Hornerin OS=Homo sapiens GN=HRNR PE=1 SV=2, Hornerin OS=Homo sapiens GN=HRNR PE=1 SV=2	33	11			4272	2+	1584.71	0.007	4.4172	1	R.GPYESGSGHSSGLGHR.E
5	1	CONTAM|Q86YZ3, sp|Q86YZ3|HORN_HUMAN	282389.92267999204, 282389.92267999204	0.145	HRNR, HRNR	Hornerin OS=Homo sapiens GN=HRNR PE=1 SV=2, Hornerin OS=Homo sapiens GN=HRNR PE=1 SV=2	33	11			4295	3+	2477.02	0.017	6.86308	1	R.HGSGSGHSSSYGQHGSGSGWSSSSGR.H
5	1	CONTAM|Q86YZ3, sp|Q86YZ3|HORN_HUMAN	282389.92267999204, 282389.92267999204	0.145	HRNR, HRNR	Hornerin OS=Homo sapiens GN=HRNR PE=1 SV=2, Hornerin OS=Homo sapiens GN=HRNR PE=1 SV=2	33	11			4370	2+	1406.59	0.008	5.6875	0.9755	R.Q^SSSYGQHESASR.H
5	1	CONTAM|Q86YZ3, sp|Q86YZ3|HORN_HUMAN	282389.92267999204, 282389.92267999204	0.145	HRNR, HRNR	Hornerin OS=Homo sapiens GN=HRNR PE=1 SV=2, Hornerin OS=Homo sapiens GN=HRNR PE=1 SV=2	33	11			4562	3+	1930.88	0.008	4.1432	1	R.Q^SLGHGQHGSGSGQSPSPSR.G
5	1	CONTAM|Q86YZ3, sp|Q86YZ3|HORN_HUMAN	282389.92267999204, 282389.92267999204	0.145	HRNR, HRNR	Hornerin OS=Homo sapiens GN=HRNR PE=1 SV=2, Hornerin OS=Homo sapiens GN=HRNR PE=1 SV=2	33	11			4577	2+	1747.77	0.008	4.57725	0.9986	R.GSGSGQSPSSGQHGTGFGR.S
5	1	CONTAM|Q86YZ3, sp|Q86YZ3|HORN_HUMAN	282389.92267999204, 282389.92267999204	0.145	HRNR, HRNR	Hornerin OS=Homo sapiens GN=HRNR PE=1 SV=2, Hornerin OS=Homo sapiens GN=HRNR PE=1 SV=2	33	11			3188	3+	1947.9	0.023	11.8076	0.9776	R.QSLGHGQHGSGSGQSPSPSR.G
5	1	CONTAM|Q86YZ3, sp|Q86YZ3|HORN_HUMAN	282389.92267999204, 282389.92267999204	0.145	HRNR, HRNR	Hornerin OS=Homo sapiens GN=HRNR PE=1 SV=2, Hornerin OS=Homo sapiens GN=HRNR PE=1 SV=2	33	11			1965	2+	1808.75	0.003	1.6586	0.9877	R.HGSSSGSSSSYGQHGSGSR.Q
5	1	CONTAM|Q86YZ3, sp|Q86YZ3|HORN_HUMAN	282389.92267999204, 282389.92267999204	0.145	HRNR, HRNR	Hornerin OS=Homo sapiens GN=HRNR PE=1 SV=2, Hornerin OS=Homo sapiens GN=HRNR PE=1 SV=2	33	11			2372	3+	2122.88	0.01	4.71059	0.8588	R.GEQHGSSSGSSSSYGQHGSGSR.Q
5	1	CONTAM|Q86YZ3, sp|Q86YZ3|HORN_HUMAN	282389.92267999204, 282389.92267999204	0.145	HRNR, HRNR	Hornerin OS=Homo sapiens GN=HRNR PE=1 SV=2, Hornerin OS=Homo sapiens GN=HRNR PE=1 SV=2	33	11			3600	3+	2243.93	0.014	6.23905	0.9747	K.SGSGQSSGYSQHGSGSSHSSGYR.K
5	1	CONTAM|Q86YZ3, sp|Q86YZ3|HORN_HUMAN	282389.92267999204, 282389.92267999204	0.145	HRNR, HRNR	Hornerin OS=Homo sapiens GN=HRNR PE=1 SV=2, Hornerin OS=Homo sapiens GN=HRNR PE=1 SV=2	33	11			4322	3+	1584.71	0.007	4.4172	0.984	R.GPYESGSGHSSGLGHR.E
5	1	CONTAM|Q86YZ3, sp|Q86YZ3|HORN_HUMAN	282389.92267999204, 282389.92267999204	0.145	HRNR, HRNR	Hornerin OS=Homo sapiens GN=HRNR PE=1 SV=2, Hornerin OS=Homo sapiens GN=HRNR PE=1 SV=2	33	11			4661	3+	1930.88	1	0	0.9567	R.Q^SLGHGQHGSGSGQSPSPSR.G
6	1	UPS1_UPS2|P00441ups|SODC_HUMAN_UPS	15804.5	0.373		Superoxide dismutase [Cu-Zn] (Chain 2-154) - Homo sapiens (Human)	5	5	0.87	2	3709	2+	825.483	0.005	6.05706	0.9164	R.TLVVHEK.A
6	1	UPS1_UPS2|P00441ups|SODC_HUMAN_UPS	15804.5	0.373		Superoxide dismutase [Cu-Zn] (Chain 2-154) - Homo sapiens (Human)	5	5	0.87	2	20972	3+	2528.23	0.026	10.2839	0.8866	K.DGVADVSIEDSVISLSGDHCIIGR.T	2.82768e+06	2.83907e+06
6	1	UPS1_UPS2|P00441ups|SODC_HUMAN_UPS	15804.5	0.373		Superoxide dismutase [Cu-Zn] (Chain 2-154) - Homo sapiens (Human)	5	5	0.87	2	6956	2+	1225.62	0.008	6.52732	1	R.HVGDLGNVTADK.D
6	1	UPS1_UPS2|P00441ups|SODC_HUMAN_UPS	15804.5	0.373		Superoxide dismutase [Cu-Zn] (Chain 2-154) - Homo sapiens (Human)	5	5	0.87	2	15499	2+	1501.76	0.009	5.99295	1	K.GDGPVQGIINFEQK.E
6	1	UPS1_UPS2|P00441ups|SODC_HUMAN_UPS	15804.5	0.373		Superoxide dismutase [Cu-Zn] (Chain 2-154) - Homo sapiens (Human)	5	5	0.87	2	18636	3+	3734.83	1.013	3.48075	1	R.HVGDLGNVTADKDGVADVSIEDSVISLSGDHCIIGR.T	558230	418778
7	1	UPS1_UPS2|P00915ups|CAH1_HUMAN_UPS	28739	0.562		Carbonic anhydrase 1 (Chain 2-261) - Homo sapiens (Human)	19	10			8806	2+	985.437	1.069	70.0197	0.9815	K.GGPFSDSYR.L
7	1	UPS1_UPS2|P00915ups|CAH1_HUMAN_UPS	28739	0.562		Carbonic anhydrase 1 (Chain 2-261) - Homo sapiens (Human)	19	10			8992	2+	985.437	0.006	6.08867	0.9999	K.GGPFSDSYR.L
7	1	UPS1_UPS2|P00915ups|CAH1_HUMAN_UPS	28739	0.562		Carbonic anhydrase 1 (Chain 2-261) - Homo sapiens (Human)	19	10			9614	2+	1612.79	0.009	5.5804	1	K.YSAELHVAHWNSAK.Y
7	1	UPS1_UPS2|P00915ups|CAH1_HUMAN_UPS	28739	0.562		Carbonic anhydrase 1 (Chain 2-261) - Homo sapiens (Human)	19	10			9672	3+	1612.79	0.007	4.34031	0.994	K.YSAELHVAHWNSAK.Y
7	1	UPS1_UPS2|P00915ups|CAH1_HUMAN_UPS	28739	0.562		Carbonic anhydrase 1 (Chain 2-261) - Homo sapiens (Human)	19	10			13705	3+	2759.39	0.033	11.9592	0.9205	R.SLLSNVEGDNAVPMQHNNRPTQPLK.G
7	1	UPS1_UPS2|P00915ups|CAH1_HUMAN_UPS	28739	0.562		Carbonic anhydrase 1 (Chain 2-261) - Homo sapiens (Human)	19	10			13936	2+	1742.91	0.006	3.44252	0.9973	K.LYPIANGNNQSPVDIK.T
7	1	UPS1_UPS2|P00915ups|CAH1_HUMAN_UPS	28739	0.562		Carbonic anhydrase 1 (Chain 2-261) - Homo sapiens (Human)	19	10			14030	2+	970.593	0.005	5.15149	0.9997	K.VLDALQAIK.T
7	1	UPS1_UPS2|P00915ups|CAH1_HUMAN_UPS	28739	0.562		Carbonic anhydrase 1 (Chain 2-261) - Homo sapiens (Human)	19	10			15303	2+	1742.91	0.997	1.72126	0.972	K.LYPIANGNNQSPVDIK.T
7	1	UPS1_UPS2|P00915ups|CAH1_HUMAN_UPS	28739	0.562		Carbonic anhydrase 1 (Chain 2-261) - Homo sapiens (Human)	19	10			16820	2+	1580.79	1.006	3.79557	0.9999	K.ESISVSSEQLAQFR.S
7	1	UPS1_UPS2|P00915ups|CAH1_HUMAN_UPS	28739	0.562		Carbonic anhydrase 1 (Chain 2-261) - Homo sapiens (Human)	19	10			22970	2+	1186.69	0.007	5.89878	1	K.ADGLAVIGVLMK.V
7	1	UPS1_UPS2|P00915ups|CAH1_HUMAN_UPS	28739	0.562		Carbonic anhydrase 1 (Chain 2-261) - Homo sapiens (Human)	19	10			23152	2+	1186.69	0.006	5.0561	1	K.ADGLAVIGVLMK.V
7	1	UPS1_UPS2|P00915ups|CAH1_HUMAN_UPS	28739	0.562		Carbonic anhydrase 1 (Chain 2-261) - Homo sapiens (Human)	19	10			6539	2+	1026.51	0.005	4.87087	0.9993	K.YSSLAEAASK.A
7	1	UPS1_UPS2|P00915ups|CAH1_HUMAN_UPS	28739	0.562		Carbonic anhydrase 1 (Chain 2-261) - Homo sapiens (Human)	19	10			10098	2+	1612.79	0	0	1	K.YSAELHVAHWNSAK.Y
7	1	UPS1_UPS2|P00915ups|CAH1_HUMAN_UPS	28739	0.562		Carbonic anhydrase 1 (Chain 2-261) - Homo sapiens (Human)	19	10			11015	2+	1929.01	1.015	7.77602	1	K.HDTSLKPISVSYNPATAK.E
7	1	UPS1_UPS2|P00915ups|CAH1_HUMAN_UPS	28739	0.562		Carbonic anhydrase 1 (Chain 2-261) - Homo sapiens (Human)	19	10			14397	3+	2759.39	0.027	9.78477	0.9967	R.SLLSNVEGDNAVPMQHNNRPTQPLK.G
7	1	UPS1_UPS2|P00915ups|CAH1_HUMAN_UPS	28739	0.562		Carbonic anhydrase 1 (Chain 2-261) - Homo sapiens (Human)	19	10			14454	2+	2759.39	1.015	5.43599	0.9873	R.SLLSNVEGDNAVPMQHNNRPTQPLK.G
7	1	UPS1_UPS2|P00915ups|CAH1_HUMAN_UPS	28739	0.562		Carbonic anhydrase 1 (Chain 2-261) - Homo sapiens (Human)	19	10			16246	2+	2256.04	0.012	5.31905	1	K.EIINVGHSFHVNFEDNDNR.S
7	1	UPS1_UPS2|P00915ups|CAH1_HUMAN_UPS	28739	0.562		Carbonic anhydrase 1 (Chain 2-261) - Homo sapiens (Human)	19	10			23254	2+	1186.69	0.008	6.74146	1	K.ADGLAVIGVLMK.V
7	1	UPS1_UPS2|P00915ups|CAH1_HUMAN_UPS	28739	0.562		Carbonic anhydrase 1 (Chain 2-261) - Homo sapiens (Human)	19	10			23436	2+	1186.69	0.005	4.21341	0.9996	K.ADGLAVIGVLMK.V
8	1	UPS1_UPS2|P00918ups|CAH2_HUMAN_UPS	29114.9	0.22		Carbonic anhydrase 2 (Chain 2-260) - Homo sapiens (Human)	4	4			9252	2+	1294.63	0.005	3.86212	0.9615	R.Q^SPVDIDTHTAK.Y
8	1	UPS1_UPS2|P00918ups|CAH2_HUMAN_UPS	29114.9	0.22		Carbonic anhydrase 2 (Chain 2-260) - Homo sapiens (Human)	4	4			13042	2+	1169.52	0.005	4.27525	0.9992	K.SADFTNFDPR.G
8	1	UPS1_UPS2|P00918ups|CAH2_HUMAN_UPS	29114.9	0.22		Carbonic anhydrase 2 (Chain 2-260) - Homo sapiens (Human)	4	4			17210	3+	2140.09	0.012	5.60724	0.9982	K.YDPSLKPLSVSYDQATSLR.I
8	1	UPS1_UPS2|P00918ups|CAH2_HUMAN_UPS	29114.9	0.22		Carbonic anhydrase 2 (Chain 2-260) - Homo sapiens (Human)	4	4			29771	2+	1668.97	1.013	7.78924	1	K.AVQQPDGLAVLGIFLK.V
9	1	UPS1_UPS2|P01008ups|ANT3_HUMAN_UPS	49039.1	0.644		Antithrombin-III (Chain 33-464) - Homo sapiens (Human)	1691	47	1.45	108	6519	3+	1874.87	0.009	4.80033	0.858	K.ATEDEGSEQKIPEATNR.R
9	1	UPS1_UPS2|P01008ups|ANT3_HUMAN_UPS	49039.1	0.644		Antithrombin-III (Chain 33-464) - Homo sapiens (Human)	1691	47	1.45	108	13919	2+	1528.74	0.008	5.23306	1	R.FATTFYQHLADSK.N
9	1	UPS1_UPS2|P01008ups|ANT3_HUMAN_UPS	49039.1	0.644		Antithrombin-III (Chain 33-464) - Homo sapiens (Human)	1691	47	1.45	108	17010	3+	1232.73	0.006	4.86726	0.9991	K.ANRPFLVFIR.E
9	1	UPS1_UPS2|P01008ups|ANT3_HUMAN_UPS	49039.1	0.644		Antithrombin-III (Chain 33-464) - Homo sapiens (Human)	1691	47	1.45	108	18242	2+	1405.75	-0.078	55.4864	0.9936	R.EVPLNTIIFM"GR.V
9	1	UPS1_UPS2|P01008ups|ANT3_HUMAN_UPS	49039.1	0.644		Antithrombin-III (Chain 33-464) - Homo sapiens (Human)	1691	47	1.45	108	18253	2+	1430.79	0.005	3.49458	0.9992	R.VAEGTQVLELPFK.G
9	1	UPS1_UPS2|P01008ups|ANT3_HUMAN_UPS	49039.1	0.644		Antithrombin-III (Chain 33-464) - Homo sapiens (Human)	1691	47	1.45	108	18341	3+	1668.92	-0.065	38.9472	0.8452	K.GDDITMVLILPKPEK.S
9	1	UPS1_UPS2|P01008ups|ANT3_HUMAN_UPS	49039.1	0.644		Antithrombin-III (Chain 33-464) - Homo sapiens (Human)	1691	47	1.45	108	18633	3+	2291.15	1.024	10.4751	1	K.AFLEVNEEGSEAAASTAVVIAGR.S
9	1	UPS1_UPS2|P01008ups|ANT3_HUMAN_UPS	49039.1	0.644		Antithrombin-III (Chain 33-464) - Homo sapiens (Human)	1691	47	1.45	108	18637	2+	2291.15	-0.002	0.872924	1	K.AFLEVNEEGSEAAASTAVVIAGR.S
9	1	UPS1_UPS2|P01008ups|ANT3_HUMAN_UPS	49039.1	0.644		Antithrombin-III (Chain 33-464) - Homo sapiens (Human)	1691	47	1.45	108	18786	3+	2291.15	0.016	6.98339	0.9997	K.AFLEVNEEGSEAAASTAVVIAGR.S
9	1	UPS1_UPS2|P01008ups|ANT3_HUMAN_UPS	49039.1	0.644		Antithrombin-III (Chain 33-464) - Homo sapiens (Human)	1691	47	1.45	108	18787	2+	2291.15	0.018	7.85631	1	K.AFLEVNEEGSEAAASTAVVIAGR.S
9	1	UPS1_UPS2|P01008ups|ANT3_HUMAN_UPS	49039.1	0.644		Antithrombin-III (Chain 33-464) - Homo sapiens (Human)	1691	47	1.45	108	18953	3+	2291.15	0.013	5.674	1	K.AFLEVNEEGSEAAASTAVVIAGR.S
9	1	UPS1_UPS2|P01008ups|ANT3_HUMAN_UPS	49039.1	0.644		Antithrombin-III (Chain 33-464) - Homo sapiens (Human)	1691	47	1.45	108	19075	2+	2291.15	0.018	7.85631	1	K.AFLEVNEEGSEAAASTAVVIAGR.S
9	1	UPS1_UPS2|P01008ups|ANT3_HUMAN_UPS	49039.1	0.644		Antithrombin-III (Chain 33-464) - Homo sapiens (Human)	1691	47	1.45	108	19105	3+	2291.15	0.011	4.80108	1	K.AFLEVNEEGSEAAASTAVVIAGR.S
9	1	UPS1_UPS2|P01008ups|ANT3_HUMAN_UPS	49039.1	0.644		Antithrombin-III (Chain 33-464) - Homo sapiens (Human)	1691	47	1.45	108	19271	3+	2291.15	0.004	1.74585	0.9934	K.AFLEVNEEGSEAAASTAVVIAGR.S
9	1	UPS1_UPS2|P01008ups|ANT3_HUMAN_UPS	49039.1	0.644		Antithrombin-III (Chain 33-464) - Homo sapiens (Human)	1691	47	1.45	108	20119	2+	2291.15	-0.058	25.3148	0.9049	K.AFLEVNEEGSEAAASTAVVIAGR.S
9	1	UPS1_UPS2|P01008ups|ANT3_HUMAN_UPS	49039.1	0.644		Antithrombin-III (Chain 33-464) - Homo sapiens (Human)	1691	47	1.45	108	20448	3+	2291.15	0.018	7.85631	0.9998	K.AFLEVNEEGSEAAASTAVVIAGR.S
9	1	UPS1_UPS2|P01008ups|ANT3_HUMAN_UPS	49039.1	0.644		Antithrombin-III (Chain 33-464) - Homo sapiens (Human)	1691	47	1.45	108	20599	3+	2291.15	0.019	8.29278	0.9897	K.AFLEVNEEGSEAAASTAVVIAGR.S
9	1	UPS1_UPS2|P01008ups|ANT3_HUMAN_UPS	49039.1	0.644		Antithrombin-III (Chain 33-464) - Homo sapiens (Human)	1691	47	1.45	108	20661	2+	1389.76	0.009	6.47596	0.9772	R.EVPLNTIIFMGR.V
9	1	UPS1_UPS2|P01008ups|ANT3_HUMAN_UPS	49039.1	0.644		Antithrombin-III (Chain 33-464) - Homo sapiens (Human)	1691	47	1.45	108	20756	3+	2291.15	0.011	4.80108	0.996	K.AFLEVNEEGSEAAASTAVVIAGR.S
9	1	UPS1_UPS2|P01008ups|ANT3_HUMAN_UPS	49039.1	0.644		Antithrombin-III (Chain 33-464) - Homo sapiens (Human)	1691	47	1.45	108	20815	2+	1389.76	0.008	5.75641	0.9979	R.EVPLNTIIFMGR.V
9	1	UPS1_UPS2|P01008ups|ANT3_HUMAN_UPS	49039.1	0.644		Antithrombin-III (Chain 33-464) - Homo sapiens (Human)	1691	47	1.45	108	21802	3+	2291.15	1.017	7.41985	0.9894	K.AFLEVNEEGSEAAASTAVVIAGR.S
9	1	UPS1_UPS2|P01008ups|ANT3_HUMAN_UPS	49039.1	0.644		Antithrombin-III (Chain 33-464) - Homo sapiens (Human)	1691	47	1.45	108	23601	3+	2291.15	1.024	10.4751	0.993	K.AFLEVNEEGSEAAASTAVVIAGR.S
9	1	UPS1_UPS2|P01008ups|ANT3_HUMAN_UPS	49039.1	0.644		Antithrombin-III (Chain 33-464) - Homo sapiens (Human)	1691	47	1.45	108	23753	3+	2291.15	1.021	9.1657	0.9592	K.AFLEVNEEGSEAAASTAVVIAGR.S
9	1	UPS1_UPS2|P01008ups|ANT3_HUMAN_UPS	49039.1	0.644		Antithrombin-III (Chain 33-464) - Homo sapiens (Human)	1691	47	1.45	108	24004	3+	2291.15	0.017	7.41985	0.9997	K.AFLEVNEEGSEAAASTAVVIAGR.S
9	1	UPS1_UPS2|P01008ups|ANT3_HUMAN_UPS	49039.1	0.644		Antithrombin-III (Chain 33-464) - Homo sapiens (Human)	1691	47	1.45	108	24189	3+	2291.15	0.012	5.23754	0.999	K.AFLEVNEEGSEAAASTAVVIAGR.S
9	1	UPS1_UPS2|P01008ups|ANT3_HUMAN_UPS	49039.1	0.644		Antithrombin-III (Chain 33-464) - Homo sapiens (Human)	1691	47	1.45	108	24481	3+	2291.15	1.013	5.674	0.997	K.AFLEVNEEGSEAAASTAVVIAGR.S
9	1	UPS1_UPS2|P01008ups|ANT3_HUMAN_UPS	49039.1	0.644		Antithrombin-III (Chain 33-464) - Homo sapiens (Human)	1691	47	1.45	108	25158	3+	2291.15	1.019	8.29278	0.9428	K.AFLEVNEEGSEAAASTAVVIAGR.S
9	1	UPS1_UPS2|P01008ups|ANT3_HUMAN_UPS	49039.1	0.644		Antithrombin-III (Chain 33-464) - Homo sapiens (Human)	1691	47	1.45	108	25466	3+	2291.15	0.005	2.18231	0.9978	K.AFLEVNEEGSEAAASTAVVIAGR.S
9	1	UPS1_UPS2|P01008ups|ANT3_HUMAN_UPS	49039.1	0.644		Antithrombin-III (Chain 33-464) - Homo sapiens (Human)	1691	47	1.45	108	26275	3+	2291.15	0.012	5.23754	0.9999	K.AFLEVNEEGSEAAASTAVVIAGR.S
9	1	UPS1_UPS2|P01008ups|ANT3_HUMAN_UPS	49039.1	0.644		Antithrombin-III (Chain 33-464) - Homo sapiens (Human)	1691	47	1.45	108	26691	3+	2291.15	0.017	7.41985	0.9995	K.AFLEVNEEGSEAAASTAVVIAGR.S
9	1	UPS1_UPS2|P01008ups|ANT3_HUMAN_UPS	49039.1	0.644		Antithrombin-III (Chain 33-464) - Homo sapiens (Human)	1691	47	1.45	108	26822	3+	2291.15	1.019	8.29278	0.993	K.AFLEVNEEGSEAAASTAVVIAGR.S
9	1	UPS1_UPS2|P01008ups|ANT3_HUMAN_UPS	49039.1	0.644		Antithrombin-III (Chain 33-464) - Homo sapiens (Human)	1691	47	1.45	108	28523	3+	2291.15	0.017	7.41985	1	K.AFLEVNEEGSEAAASTAVVIAGR.S
9	1	UPS1_UPS2|P01008ups|ANT3_HUMAN_UPS	49039.1	0.644		Antithrombin-III (Chain 33-464) - Homo sapiens (Human)	1691	47	1.45	108	28777	3+	2291.15	0.014	6.11047	0.9999	K.AFLEVNEEGSEAAASTAVVIAGR.S
9	1	UPS1_UPS2|P01008ups|ANT3_HUMAN_UPS	49039.1	0.644		Antithrombin-III (Chain 33-464) - Homo sapiens (Human)	1691	47	1.45	108	28848	2+	2291.15	1.015	6.54693	1	K.AFLEVNEEGSEAAASTAVVIAGR.S
9	1	UPS1_UPS2|P01008ups|ANT3_HUMAN_UPS	49039.1	0.644		Antithrombin-III (Chain 33-464) - Homo sapiens (Human)	1691	47	1.45	108	28916	3+	2291.15	0.012	5.23754	0.9998	K.AFLEVNEEGSEAAASTAVVIAGR.S
9	1	UPS1_UPS2|P01008ups|ANT3_HUMAN_UPS	49039.1	0.644		Antithrombin-III (Chain 33-464) - Homo sapiens (Human)	1691	47	1.45	108	28991	2+	2291.15	0.017	7.41985	1	K.AFLEVNEEGSEAAASTAVVIAGR.S
9	1	UPS1_UPS2|P01008ups|ANT3_HUMAN_UPS	49039.1	0.644		Antithrombin-III (Chain 33-464) - Homo sapiens (Human)	1691	47	1.45	108	29124	2+	2291.15	1.011	4.80108	0.9998	K.AFLEVNEEGSEAAASTAVVIAGR.S
9	1	UPS1_UPS2|P01008ups|ANT3_HUMAN_UPS	49039.1	0.644		Antithrombin-III (Chain 33-464) - Homo sapiens (Human)	1691	47	1.45	108	29264	2+	2291.15	0.017	7.41985	0.994	K.AFLEVNEEGSEAAASTAVVIAGR.S
9	1	UPS1_UPS2|P01008ups|ANT3_HUMAN_UPS	49039.1	0.644		Antithrombin-III (Chain 33-464) - Homo sapiens (Human)	1691	47	1.45	108	29522	2+	2291.15	1.012	5.23754	0.9407	K.AFLEVNEEGSEAAASTAVVIAGR.S
9	1	UPS1_UPS2|P01008ups|ANT3_HUMAN_UPS	49039.1	0.644		Antithrombin-III (Chain 33-464) - Homo sapiens (Human)	1691	47	1.45	108	30257	2+	2291.15	0.022	9.60216	0.8793	K.AFLEVNEEGSEAAASTAVVIAGR.S
9	1	UPS1_UPS2|P01008ups|ANT3_HUMAN_UPS	49039.1	0.644		Antithrombin-III (Chain 33-464) - Homo sapiens (Human)	1691	47	1.45	108	5548	3+	2002.97	-1.032	15.9763	0.9967	K.KATEDEGSEQKIPEATNR.R
9	1	UPS1_UPS2|P01008ups|ANT3_HUMAN_UPS	49039.1	0.644		Antithrombin-III (Chain 33-464) - Homo sapiens (Human)	1691	47	1.45	108	6268	3+	1874.87	0.008	4.26696	0.8914	K.ATEDEGSEQKIPEATNR.R
9	1	UPS1_UPS2|P01008ups|ANT3_HUMAN_UPS	49039.1	0.644		Antithrombin-III (Chain 33-464) - Homo sapiens (Human)	1691	47	1.45	108	6311	2+	1874.87	0.009	4.80033	1	K.ATEDEGSEQKIPEATNR.R
9	1	UPS1_UPS2|P01008ups|ANT3_HUMAN_UPS	49039.1	0.644		Antithrombin-III (Chain 33-464) - Homo sapiens (Human)	1691	47	1.45	108	6407	3+	1874.87	0.011	5.86706	0.9961	K.ATEDEGSEQKIPEATNR.R
9	1	UPS1_UPS2|P01008ups|ANT3_HUMAN_UPS	49039.1	0.644		Antithrombin-III (Chain 33-464) - Homo sapiens (Human)	1691	47	1.45	108	6469	3+	1454.76	-0.001	0.687398	1	-.HGSPVDIC'TAKPR.D	15941659	22390818
9	1	UPS1_UPS2|P01008ups|ANT3_HUMAN_UPS	49039.1	0.644		Antithrombin-III (Chain 33-464) - Homo sapiens (Human)	1691	47	1.45	108	6482	2+	1454.76	-0.001	0.687398	1	-.HGSPVDIC'TAKPR.D	3.10563e+06	4404951
9	1	UPS1_UPS2|P01008ups|ANT3_HUMAN_UPS	49039.1	0.644		Antithrombin-III (Chain 33-464) - Homo sapiens (Human)	1691	47	1.45	108	6614	3+	1454.76	-0.006	4.12439	1	-.HGSPVDIC'TAKPR.D	10783057	15367097
9	1	UPS1_UPS2|P01008ups|ANT3_HUMAN_UPS	49039.1	0.644		Antithrombin-III (Chain 33-464) - Homo sapiens (Human)	1691	47	1.45	108	13456	2+	1528.74	0.011	7.19545	1	R.FATTFYQHLADSK.N
9	1	UPS1_UPS2|P01008ups|ANT3_HUMAN_UPS	49039.1	0.644		Antithrombin-III (Chain 33-464) - Homo sapiens (Human)	1691	47	1.45	108	13457	3+	1528.74	0.008	5.23306	0.9842	R.FATTFYQHLADSK.N
9	1	UPS1_UPS2|P01008ups|ANT3_HUMAN_UPS	49039.1	0.644		Antithrombin-III (Chain 33-464) - Homo sapiens (Human)	1691	47	1.45	108	13582	3+	1528.74	0.007	4.57893	0.7349	R.FATTFYQHLADSK.N
9	1	UPS1_UPS2|P01008ups|ANT3_HUMAN_UPS	49039.1	0.644		Antithrombin-III (Chain 33-464) - Homo sapiens (Human)	1691	47	1.45	108	13583	2+	1528.74	0.009	5.88719	1	R.FATTFYQHLADSK.N
9	1	UPS1_UPS2|P01008ups|ANT3_HUMAN_UPS	49039.1	0.644		Antithrombin-III (Chain 33-464) - Homo sapiens (Human)	1691	47	1.45	108	16197	2+	1232.73	0.007	5.67847	0.8658	K.ANRPFLVFIR.E
9	1	UPS1_UPS2|P01008ups|ANT3_HUMAN_UPS	49039.1	0.644		Antithrombin-III (Chain 33-464) - Homo sapiens (Human)	1691	47	1.45	108	16218	3+	1232.73	0.006	4.86726	1	K.ANRPFLVFIR.E
9	1	UPS1_UPS2|P01008ups|ANT3_HUMAN_UPS	49039.1	0.644		Antithrombin-III (Chain 33-464) - Homo sapiens (Human)	1691	47	1.45	108	17255	2+	1405.75	0.006	4.26818	0.9993	R.EVPLNTIIFM"GR.V
9	1	UPS1_UPS2|P01008ups|ANT3_HUMAN_UPS	49039.1	0.644		Antithrombin-III (Chain 33-464) - Homo sapiens (Human)	1691	47	1.45	108	17494	2+	2291.15	0.019	8.29278	1	K.AFLEVNEEGSEAAASTAVVIAGR.S
9	1	UPS1_UPS2|P01008ups|ANT3_HUMAN_UPS	49039.1	0.644		Antithrombin-III (Chain 33-464) - Homo sapiens (Human)	1691	47	1.45	108	17543	3+	2291.15	0.014	6.11047	1	K.AFLEVNEEGSEAAASTAVVIAGR.S
9	1	UPS1_UPS2|P01008ups|ANT3_HUMAN_UPS	49039.1	0.644		Antithrombin-III (Chain 33-464) - Homo sapiens (Human)	1691	47	1.45	108	17633	2+	2291.15	0.015	6.54693	1	K.AFLEVNEEGSEAAASTAVVIAGR.S
9	1	UPS1_UPS2|P01008ups|ANT3_HUMAN_UPS	49039.1	0.644		Antithrombin-III (Chain 33-464) - Homo sapiens (Human)	1691	47	1.45	108	17686	3+	2291.15	0.015	6.54693	1	K.AFLEVNEEGSEAAASTAVVIAGR.S
9	1	UPS1_UPS2|P01008ups|ANT3_HUMAN_UPS	49039.1	0.644		Antithrombin-III (Chain 33-464) - Homo sapiens (Human)	1691	47	1.45	108	17774	2+	2291.15	0.017	7.41985	1	K.AFLEVNEEGSEAAASTAVVIAGR.S
9	1	UPS1_UPS2|P01008ups|ANT3_HUMAN_UPS	49039.1	0.644		Antithrombin-III (Chain 33-464) - Homo sapiens (Human)	1691	47	1.45	108	17830	3+	2291.15	0.015	6.54693	1	K.AFLEVNEEGSEAAASTAVVIAGR.S
9	1	UPS1_UPS2|P01008ups|ANT3_HUMAN_UPS	49039.1	0.644		Antithrombin-III (Chain 33-464) - Homo sapiens (Human)	1691	47	1.45	108	17918	2+	2291.15	0.013	5.674	1	K.AFLEVNEEGSEAAASTAVVIAGR.S
9	1	UPS1_UPS2|P01008ups|ANT3_HUMAN_UPS	49039.1	0.644		Antithrombin-III (Chain 33-464) - Homo sapiens (Human)	1691	47	1.45	108	17972	3+	2291.15	0.012	5.23754	1	K.AFLEVNEEGSEAAASTAVVIAGR.S
9	1	UPS1_UPS2|P01008ups|ANT3_HUMAN_UPS	49039.1	0.644		Antithrombin-III (Chain 33-464) - Homo sapiens (Human)	1691	47	1.45	108	18061	2+	2291.15	0.014	6.11047	1	K.AFLEVNEEGSEAAASTAVVIAGR.S
9	1	UPS1_UPS2|P01008ups|ANT3_HUMAN_UPS	49039.1	0.644		Antithrombin-III (Chain 33-464) - Homo sapiens (Human)	1691	47	1.45	108	18192	3+	2291.15	0.014	6.11047	1	K.AFLEVNEEGSEAAASTAVVIAGR.S
9	1	UPS1_UPS2|P01008ups|ANT3_HUMAN_UPS	49039.1	0.644		Antithrombin-III (Chain 33-464) - Homo sapiens (Human)	1691	47	1.45	108	18206	2+	2291.15	0.018	7.85631	1	K.AFLEVNEEGSEAAASTAVVIAGR.S
9	1	UPS1_UPS2|P01008ups|ANT3_HUMAN_UPS	49039.1	0.644		Antithrombin-III (Chain 33-464) - Homo sapiens (Human)	1691	47	1.45	108	18553	2+	2291.15	1.023	10.0386	1	K.AFLEVNEEGSEAAASTAVVIAGR.S
9	1	UPS1_UPS2|P01008ups|ANT3_HUMAN_UPS	49039.1	0.644		Antithrombin-III (Chain 33-464) - Homo sapiens (Human)	1691	47	1.45	108	18714	2+	2291.15	0.011	4.80108	1	K.AFLEVNEEGSEAAASTAVVIAGR.S
9	1	UPS1_UPS2|P01008ups|ANT3_HUMAN_UPS	49039.1	0.644		Antithrombin-III (Chain 33-464) - Homo sapiens (Human)	1691	47	1.45	108	18853	3+	2291.15	1.024	10.4751	0.9999	K.AFLEVNEEGSEAAASTAVVIAGR.S
9	1	UPS1_UPS2|P01008ups|ANT3_HUMAN_UPS	49039.1	0.644		Antithrombin-III (Chain 33-464) - Homo sapiens (Human)	1691	47	1.45	108	18858	2+	2291.15	1.011	4.80108	1	K.AFLEVNEEGSEAAASTAVVIAGR.S
9	1	UPS1_UPS2|P01008ups|ANT3_HUMAN_UPS	49039.1	0.644		Antithrombin-III (Chain 33-464) - Homo sapiens (Human)	1691	47	1.45	108	18995	3+	2291.15	0.014	6.11047	1	K.AFLEVNEEGSEAAASTAVVIAGR.S
9	1	UPS1_UPS2|P01008ups|ANT3_HUMAN_UPS	49039.1	0.644		Antithrombin-III (Chain 33-464) - Homo sapiens (Human)	1691	47	1.45	108	19008	2+	2291.15	0.018	7.85631	1	K.AFLEVNEEGSEAAASTAVVIAGR.S
9	1	UPS1_UPS2|P01008ups|ANT3_HUMAN_UPS	49039.1	0.644		Antithrombin-III (Chain 33-464) - Homo sapiens (Human)	1691	47	1.45	108	19127	3+	2291.15	0.012	5.23754	1	K.AFLEVNEEGSEAAASTAVVIAGR.S
9	1	UPS1_UPS2|P01008ups|ANT3_HUMAN_UPS	49039.1	0.644		Antithrombin-III (Chain 33-464) - Homo sapiens (Human)	1691	47	1.45	108	19139	2+	2291.15	0.011	4.80108	0.9999	K.AFLEVNEEGSEAAASTAVVIAGR.S
9	1	UPS1_UPS2|P01008ups|ANT3_HUMAN_UPS	49039.1	0.644		Antithrombin-III (Chain 33-464) - Homo sapiens (Human)	1691	47	1.45	108	19259	3+	2291.15	0.015	6.54693	0.9999	K.AFLEVNEEGSEAAASTAVVIAGR.S
9	1	UPS1_UPS2|P01008ups|ANT3_HUMAN_UPS	49039.1	0.644		Antithrombin-III (Chain 33-464) - Homo sapiens (Human)	1691	47	1.45	108	19391	3+	2291.15	0.014	6.11047	1	K.AFLEVNEEGSEAAASTAVVIAGR.S
9	1	UPS1_UPS2|P01008ups|ANT3_HUMAN_UPS	49039.1	0.644		Antithrombin-III (Chain 33-464) - Homo sapiens (Human)	1691	47	1.45	108	19419	2+	2291.15	0.005	2.18231	0.9615	K.AFLEVNEEGSEAAASTAVVIAGR.S
9	1	UPS1_UPS2|P01008ups|ANT3_HUMAN_UPS	49039.1	0.644		Antithrombin-III (Chain 33-464) - Homo sapiens (Human)	1691	47	1.45	108	19525	3+	2291.15	0.008	3.49169	1	K.AFLEVNEEGSEAAASTAVVIAGR.S
9	1	UPS1_UPS2|P01008ups|ANT3_HUMAN_UPS	49039.1	0.644		Antithrombin-III (Chain 33-464) - Homo sapiens (Human)	1691	47	1.45	108	19561	2+	2291.15	0.015	6.54693	1	K.AFLEVNEEGSEAAASTAVVIAGR.S
9	1	UPS1_UPS2|P01008ups|ANT3_HUMAN_UPS	49039.1	0.644		Antithrombin-III (Chain 33-464) - Homo sapiens (Human)	1691	47	1.45	108	19754	3+	2291.15	0.009	3.92816	1	K.AFLEVNEEGSEAAASTAVVIAGR.S
9	1	UPS1_UPS2|P01008ups|ANT3_HUMAN_UPS	49039.1	0.644		Antithrombin-III (Chain 33-464) - Homo sapiens (Human)	1691	47	1.45	108	19901	3+	2291.15	0.013	5.674	1	K.AFLEVNEEGSEAAASTAVVIAGR.S
9	1	UPS1_UPS2|P01008ups|ANT3_HUMAN_UPS	49039.1	0.644		Antithrombin-III (Chain 33-464) - Homo sapiens (Human)	1691	47	1.45	108	20031	3+	2291.15	0.012	5.23754	1	K.AFLEVNEEGSEAAASTAVVIAGR.S
9	1	UPS1_UPS2|P01008ups|ANT3_HUMAN_UPS	49039.1	0.644		Antithrombin-III (Chain 33-464) - Homo sapiens (Human)	1691	47	1.45	108	20216	3+	2291.15	0.017	7.41985	1	K.AFLEVNEEGSEAAASTAVVIAGR.S
9	1	UPS1_UPS2|P01008ups|ANT3_HUMAN_UPS	49039.1	0.644		Antithrombin-III (Chain 33-464) - Homo sapiens (Human)	1691	47	1.45	108	20220	2+	2291.15	0.012	5.23754	1	K.AFLEVNEEGSEAAASTAVVIAGR.S
9	1	UPS1_UPS2|P01008ups|ANT3_HUMAN_UPS	49039.1	0.644		Antithrombin-III (Chain 33-464) - Homo sapiens (Human)	1691	47	1.45	108	20374	3+	2291.15	0.012	5.23754	0.9999	K.AFLEVNEEGSEAAASTAVVIAGR.S
9	1	UPS1_UPS2|P01008ups|ANT3_HUMAN_UPS	49039.1	0.644		Antithrombin-III (Chain 33-464) - Homo sapiens (Human)	1691	47	1.45	108	20389	2+	2291.15	0.005	2.18231	0.9999	K.AFLEVNEEGSEAAASTAVVIAGR.S
9	1	UPS1_UPS2|P01008ups|ANT3_HUMAN_UPS	49039.1	0.644		Antithrombin-III (Chain 33-464) - Homo sapiens (Human)	1691	47	1.45	108	20514	3+	2291.15	0.014	6.11047	1	K.AFLEVNEEGSEAAASTAVVIAGR.S
9	1	UPS1_UPS2|P01008ups|ANT3_HUMAN_UPS	49039.1	0.644		Antithrombin-III (Chain 33-464) - Homo sapiens (Human)	1691	47	1.45	108	20934	2+	2291.15	1.022	9.60216	0.9999	K.AFLEVNEEGSEAAASTAVVIAGR.S
9	1	UPS1_UPS2|P01008ups|ANT3_HUMAN_UPS	49039.1	0.644		Antithrombin-III (Chain 33-464) - Homo sapiens (Human)	1691	47	1.45	108	21886	2+	2291.15	0.002	0.872924	0.9993	K.AFLEVNEEGSEAAASTAVVIAGR.S
9	1	UPS1_UPS2|P01008ups|ANT3_HUMAN_UPS	49039.1	0.644		Antithrombin-III (Chain 33-464) - Homo sapiens (Human)	1691	47	1.45	108	22049	2+	2291.15	0.008	3.49169	0.9996	K.AFLEVNEEGSEAAASTAVVIAGR.S
9	1	UPS1_UPS2|P01008ups|ANT3_HUMAN_UPS	49039.1	0.644		Antithrombin-III (Chain 33-464) - Homo sapiens (Human)	1691	47	1.45	108	22255	3+	2291.15	0.016	6.98339	0.9991	K.AFLEVNEEGSEAAASTAVVIAGR.S
9	1	UPS1_UPS2|P01008ups|ANT3_HUMAN_UPS	49039.1	0.644		Antithrombin-III (Chain 33-464) - Homo sapiens (Human)	1691	47	1.45	108	22447	2+	2291.15	1.002	0.872924	0.6721	K.AFLEVNEEGSEAAASTAVVIAGR.S
9	1	UPS1_UPS2|P01008ups|ANT3_HUMAN_UPS	49039.1	0.644		Antithrombin-III (Chain 33-464) - Homo sapiens (Human)	1691	47	1.45	108	22454	3+	2291.15	0.019	8.29278	0.9996	K.AFLEVNEEGSEAAASTAVVIAGR.S
9	1	UPS1_UPS2|P01008ups|ANT3_HUMAN_UPS	49039.1	0.644		Antithrombin-III (Chain 33-464) - Homo sapiens (Human)	1691	47	1.45	108	22589	3+	2291.15	0.017	7.41985	1	K.AFLEVNEEGSEAAASTAVVIAGR.S
9	1	UPS1_UPS2|P01008ups|ANT3_HUMAN_UPS	49039.1	0.644		Antithrombin-III (Chain 33-464) - Homo sapiens (Human)	1691	47	1.45	108	22727	3+	2291.15	0.014	6.11047	0.9998	K.AFLEVNEEGSEAAASTAVVIAGR.S
9	1	UPS1_UPS2|P01008ups|ANT3_HUMAN_UPS	49039.1	0.644		Antithrombin-III (Chain 33-464) - Homo sapiens (Human)	1691	47	1.45	108	22866	3+	2291.15	0.012	5.23754	1	K.AFLEVNEEGSEAAASTAVVIAGR.S
9	1	UPS1_UPS2|P01008ups|ANT3_HUMAN_UPS	49039.1	0.644		Antithrombin-III (Chain 33-464) - Homo sapiens (Human)	1691	47	1.45	108	22989	2+	2291.15	0.032	13.9668	0.9899	K.AFLEVNEEGSEAAASTAVVIAGR.S
9	1	UPS1_UPS2|P01008ups|ANT3_HUMAN_UPS	49039.1	0.644		Antithrombin-III (Chain 33-464) - Homo sapiens (Human)	1691	47	1.45	108	22999	3+	2291.15	0.021	9.1657	1	K.AFLEVNEEGSEAAASTAVVIAGR.S
9	1	UPS1_UPS2|P01008ups|ANT3_HUMAN_UPS	49039.1	0.644		Antithrombin-III (Chain 33-464) - Homo sapiens (Human)	1691	47	1.45	108	23132	3+	2291.15	0.015	6.54693	0.9999	K.AFLEVNEEGSEAAASTAVVIAGR.S
9	1	UPS1_UPS2|P01008ups|ANT3_HUMAN_UPS	49039.1	0.644		Antithrombin-III (Chain 33-464) - Homo sapiens (Human)	1691	47	1.45	108	23264	3+	2291.15	0.02	8.72924	1	K.AFLEVNEEGSEAAASTAVVIAGR.S
9	1	UPS1_UPS2|P01008ups|ANT3_HUMAN_UPS	49039.1	0.644		Antithrombin-III (Chain 33-464) - Homo sapiens (Human)	1691	47	1.45	108	23396	3+	2291.15	0.019	8.29278	1	K.AFLEVNEEGSEAAASTAVVIAGR.S
9	1	UPS1_UPS2|P01008ups|ANT3_HUMAN_UPS	49039.1	0.644		Antithrombin-III (Chain 33-464) - Homo sapiens (Human)	1691	47	1.45	108	23524	3+	2291.15	0.012	5.23754	1	K.AFLEVNEEGSEAAASTAVVIAGR.S
9	1	UPS1_UPS2|P01008ups|ANT3_HUMAN_UPS	49039.1	0.644		Antithrombin-III (Chain 33-464) - Homo sapiens (Human)	1691	47	1.45	108	23567	2+	2291.15	0.029	12.6574	0.7673	K.AFLEVNEEGSEAAASTAVVIAGR.S
9	1	UPS1_UPS2|P01008ups|ANT3_HUMAN_UPS	49039.1	0.644		Antithrombin-III (Chain 33-464) - Homo sapiens (Human)	1691	47	1.45	108	23657	3+	2291.15	0.012	5.23754	1	K.AFLEVNEEGSEAAASTAVVIAGR.S
9	1	UPS1_UPS2|P01008ups|ANT3_HUMAN_UPS	49039.1	0.644		Antithrombin-III (Chain 33-464) - Homo sapiens (Human)	1691	47	1.45	108	23788	3+	2291.15	0.019	8.29278	1	K.AFLEVNEEGSEAAASTAVVIAGR.S
9	1	UPS1_UPS2|P01008ups|ANT3_HUMAN_UPS	49039.1	0.644		Antithrombin-III (Chain 33-464) - Homo sapiens (Human)	1691	47	1.45	108	23845	2+	2291.15	1.014	6.11047	0.9366	K.AFLEVNEEGSEAAASTAVVIAGR.S
9	1	UPS1_UPS2|P01008ups|ANT3_HUMAN_UPS	49039.1	0.644		Antithrombin-III (Chain 33-464) - Homo sapiens (Human)	1691	47	1.45	108	23919	3+	2291.15	0.015	6.54693	1	K.AFLEVNEEGSEAAASTAVVIAGR.S
9	1	UPS1_UPS2|P01008ups|ANT3_HUMAN_UPS	49039.1	0.644		Antithrombin-III (Chain 33-464) - Homo sapiens (Human)	1691	47	1.45	108	24053	3+	2291.15	0.018	7.85631	0.9998	K.AFLEVNEEGSEAAASTAVVIAGR.S
9	1	UPS1_UPS2|P01008ups|ANT3_HUMAN_UPS	49039.1	0.644		Antithrombin-III (Chain 33-464) - Homo sapiens (Human)	1691	47	1.45	108	24183	3+	2291.15	0.026	11.348	1	K.AFLEVNEEGSEAAASTAVVIAGR.S
9	1	UPS1_UPS2|P01008ups|ANT3_HUMAN_UPS	49039.1	0.644		Antithrombin-III (Chain 33-464) - Homo sapiens (Human)	1691	47	1.45	108	24317	3+	2291.15	0.014	6.11047	1	K.AFLEVNEEGSEAAASTAVVIAGR.S
9	1	UPS1_UPS2|P01008ups|ANT3_HUMAN_UPS	49039.1	0.644		Antithrombin-III (Chain 33-464) - Homo sapiens (Human)	1691	47	1.45	108	24438	2+	2291.15	1.018	7.85631	0.6283	K.AFLEVNEEGSEAAASTAVVIAGR.S
9	1	UPS1_UPS2|P01008ups|ANT3_HUMAN_UPS	49039.1	0.644		Antithrombin-III (Chain 33-464) - Homo sapiens (Human)	1691	47	1.45	108	24448	3+	2291.15	0.017	7.41985	1	K.AFLEVNEEGSEAAASTAVVIAGR.S
9	1	UPS1_UPS2|P01008ups|ANT3_HUMAN_UPS	49039.1	0.644		Antithrombin-III (Chain 33-464) - Homo sapiens (Human)	1691	47	1.45	108	24582	3+	2291.15	0.013	5.674	1	K.AFLEVNEEGSEAAASTAVVIAGR.S
9	1	UPS1_UPS2|P01008ups|ANT3_HUMAN_UPS	49039.1	0.644		Antithrombin-III (Chain 33-464) - Homo sapiens (Human)	1691	47	1.45	108	24713	3+	2291.15	1.024	10.4751	0.9999	K.AFLEVNEEGSEAAASTAVVIAGR.S
9	1	UPS1_UPS2|P01008ups|ANT3_HUMAN_UPS	49039.1	0.644		Antithrombin-III (Chain 33-464) - Homo sapiens (Human)	1691	47	1.45	108	24966	3+	2291.15	0.016	6.98339	1	K.AFLEVNEEGSEAAASTAVVIAGR.S
9	1	UPS1_UPS2|P01008ups|ANT3_HUMAN_UPS	49039.1	0.644		Antithrombin-III (Chain 33-464) - Homo sapiens (Human)	1691	47	1.45	108	25093	3+	2291.15	0.009	3.92816	0.9999	K.AFLEVNEEGSEAAASTAVVIAGR.S
9	1	UPS1_UPS2|P01008ups|ANT3_HUMAN_UPS	49039.1	0.644		Antithrombin-III (Chain 33-464) - Homo sapiens (Human)	1691	47	1.45	108	25225	3+	2291.15	1.024	10.4751	0.9999	K.AFLEVNEEGSEAAASTAVVIAGR.S
9	1	UPS1_UPS2|P01008ups|ANT3_HUMAN_UPS	49039.1	0.644		Antithrombin-III (Chain 33-464) - Homo sapiens (Human)	1691	47	1.45	108	26123	2+	2291.15	1.012	5.23754	0.9412	K.AFLEVNEEGSEAAASTAVVIAGR.S
9	1	UPS1_UPS2|P01008ups|ANT3_HUMAN_UPS	49039.1	0.644		Antithrombin-III (Chain 33-464) - Homo sapiens (Human)	1691	47	1.45	108	26878	3+	2291.15	0.021	9.1657	1	K.AFLEVNEEGSEAAASTAVVIAGR.S
9	1	UPS1_UPS2|P01008ups|ANT3_HUMAN_UPS	49039.1	0.644		Antithrombin-III (Chain 33-464) - Homo sapiens (Human)	1691	47	1.45	108	26918	2+	2291.15	0.021	9.1657	1	K.AFLEVNEEGSEAAASTAVVIAGR.S
9	1	UPS1_UPS2|P01008ups|ANT3_HUMAN_UPS	49039.1	0.644		Antithrombin-III (Chain 33-464) - Homo sapiens (Human)	1691	47	1.45	108	27062	3+	3066.5	1.027	8.80483	0.9991	K.ELTPEVLQEWLDELEEMMLVVHMPR.F
9	1	UPS1_UPS2|P01008ups|ANT3_HUMAN_UPS	49039.1	0.644		Antithrombin-III (Chain 33-464) - Homo sapiens (Human)	1691	47	1.45	108	27100	3+	2291.15	1.024	10.4751	1	K.AFLEVNEEGSEAAASTAVVIAGR.S
9	1	UPS1_UPS2|P01008ups|ANT3_HUMAN_UPS	49039.1	0.644		Antithrombin-III (Chain 33-464) - Homo sapiens (Human)	1691	47	1.45	108	27186	2+	2291.15	0.014	6.11047	1	K.AFLEVNEEGSEAAASTAVVIAGR.S
9	1	UPS1_UPS2|P01008ups|ANT3_HUMAN_UPS	49039.1	0.644		Antithrombin-III (Chain 33-464) - Homo sapiens (Human)	1691	47	1.45	108	27239	3+	2291.15	0.009	3.92816	0.9999	K.AFLEVNEEGSEAAASTAVVIAGR.S
9	1	UPS1_UPS2|P01008ups|ANT3_HUMAN_UPS	49039.1	0.644		Antithrombin-III (Chain 33-464) - Homo sapiens (Human)	1691	47	1.45	108	27348	2+	2291.15	0.013	5.674	0.9995	K.AFLEVNEEGSEAAASTAVVIAGR.S
9	1	UPS1_UPS2|P01008ups|ANT3_HUMAN_UPS	49039.1	0.644		Antithrombin-III (Chain 33-464) - Homo sapiens (Human)	1691	47	1.45	108	27371	3+	2291.15	0.015	6.54693	0.9999	K.AFLEVNEEGSEAAASTAVVIAGR.S
9	1	UPS1_UPS2|P01008ups|ANT3_HUMAN_UPS	49039.1	0.644		Antithrombin-III (Chain 33-464) - Homo sapiens (Human)	1691	47	1.45	108	27483	2+	2291.15	1.021	9.1657	0.9966	K.AFLEVNEEGSEAAASTAVVIAGR.S
9	1	UPS1_UPS2|P01008ups|ANT3_HUMAN_UPS	49039.1	0.644		Antithrombin-III (Chain 33-464) - Homo sapiens (Human)	1691	47	1.45	108	27659	3+	2291.15	1.017	7.41985	0.9918	K.AFLEVNEEGSEAAASTAVVIAGR.S
9	1	UPS1_UPS2|P01008ups|ANT3_HUMAN_UPS	49039.1	0.644		Antithrombin-III (Chain 33-464) - Homo sapiens (Human)	1691	47	1.45	108	28308	2+	2291.15	0.022	9.60216	1	K.AFLEVNEEGSEAAASTAVVIAGR.S
9	1	UPS1_UPS2|P01008ups|ANT3_HUMAN_UPS	49039.1	0.644		Antithrombin-III (Chain 33-464) - Homo sapiens (Human)	1691	47	1.45	108	28425	2+	2291.15	0.016	6.98339	0.976	K.AFLEVNEEGSEAAASTAVVIAGR.S
9	1	UPS1_UPS2|P01008ups|ANT3_HUMAN_UPS	49039.1	0.644		Antithrombin-III (Chain 33-464) - Homo sapiens (Human)	1691	47	1.45	108	28561	2+	2291.15	0.001	0.436462	0.6096	K.AFLEVNEEGSEAAASTAVVIAGR.S
9	1	UPS1_UPS2|P01008ups|ANT3_HUMAN_UPS	49039.1	0.644		Antithrombin-III (Chain 33-464) - Homo sapiens (Human)	1691	47	1.45	108	28977	2+	2291.15	1.015	6.54693	0.9999	K.AFLEVNEEGSEAAASTAVVIAGR.S
9	1	UPS1_UPS2|P01008ups|ANT3_HUMAN_UPS	49039.1	0.644		Antithrombin-III (Chain 33-464) - Homo sapiens (Human)	1691	47	1.45	108	28999	3+	2291.15	0.011	4.80108	1	K.AFLEVNEEGSEAAASTAVVIAGR.S
9	1	UPS1_UPS2|P01008ups|ANT3_HUMAN_UPS	49039.1	0.644		Antithrombin-III (Chain 33-464) - Homo sapiens (Human)	1691	47	1.45	108	29140	3+	2291.15	0.016	6.98339	0.9999	K.AFLEVNEEGSEAAASTAVVIAGR.S
9	1	UPS1_UPS2|P01008ups|ANT3_HUMAN_UPS	49039.1	0.644		Antithrombin-III (Chain 33-464) - Homo sapiens (Human)	1691	47	1.45	108	29194	2+	2291.15	1.012	5.23754	1	K.AFLEVNEEGSEAAASTAVVIAGR.S
9	1	UPS1_UPS2|P01008ups|ANT3_HUMAN_UPS	49039.1	0.644		Antithrombin-III (Chain 33-464) - Homo sapiens (Human)	1691	47	1.45	108	29274	3+	2291.15	0.016	6.98339	0.9801	K.AFLEVNEEGSEAAASTAVVIAGR.S
9	1	UPS1_UPS2|P01008ups|ANT3_HUMAN_UPS	49039.1	0.644		Antithrombin-III (Chain 33-464) - Homo sapiens (Human)	1691	47	1.45	108	5969	2+	1874.87	0.013	6.9338	0.9927	K.ATEDEGSEQKIPEATNR.R
9	1	UPS1_UPS2|P01008ups|ANT3_HUMAN_UPS	49039.1	0.644		Antithrombin-III (Chain 33-464) - Homo sapiens (Human)	1691	47	1.45	108	6062	2+	839.414	0.004	4.76523	0.665	K.FDTISEK.T
9	1	UPS1_UPS2|P01008ups|ANT3_HUMAN_UPS	49039.1	0.644		Antithrombin-III (Chain 33-464) - Homo sapiens (Human)	1691	47	1.45	108	8427	2+	1126.66	0.006	5.32549	0.7825	K.SKLPGIVAEGR.D
9	1	UPS1_UPS2|P01008ups|ANT3_HUMAN_UPS	49039.1	0.644		Antithrombin-III (Chain 33-464) - Homo sapiens (Human)	1691	47	1.45	108	9682	2+	911.531	0.004	4.38822	1	K.LPGIVAEGR.D
9	1	UPS1_UPS2|P01008ups|ANT3_HUMAN_UPS	49039.1	0.644		Antithrombin-III (Chain 33-464) - Homo sapiens (Human)	1691	47	1.45	108	9869	2+	911.531	0.004	4.38822	1	K.LPGIVAEGR.D
9	1	UPS1_UPS2|P01008ups|ANT3_HUMAN_UPS	49039.1	0.644		Antithrombin-III (Chain 33-464) - Homo sapiens (Human)	1691	47	1.45	108	12665	2+	1309.61	0.006	4.58153	1	R.DDLYVSDAFHK.A
9	1	UPS1_UPS2|P01008ups|ANT3_HUMAN_UPS	49039.1	0.644		Antithrombin-III (Chain 33-464) - Homo sapiens (Human)	1691	47	1.45	108	16379	2+	1340.66	0.006	4.4754	1	K.TSDQIHFFFAK.L
9	1	UPS1_UPS2|P01008ups|ANT3_HUMAN_UPS	49039.1	0.644		Antithrombin-III (Chain 33-464) - Homo sapiens (Human)	1691	47	1.45	108	19742	2+	1430.79	1.004	2.79566	0.9922	R.VAEGTQVLELPFK.G
9	1	UPS1_UPS2|P01008ups|ANT3_HUMAN_UPS	49039.1	0.644		Antithrombin-III (Chain 33-464) - Homo sapiens (Human)	1691	47	1.45	108	19759	2+	1668.92	0.009	5.3927	1	K.GDDITMVLILPKPEK.S
9	1	UPS1_UPS2|P01008ups|ANT3_HUMAN_UPS	49039.1	0.644		Antithrombin-III (Chain 33-464) - Homo sapiens (Human)	1691	47	1.45	108	19769	3+	1668.92	0.008	4.79351	0.9691	K.GDDITMVLILPKPEK.S
9	1	UPS1_UPS2|P01008ups|ANT3_HUMAN_UPS	49039.1	0.644		Antithrombin-III (Chain 33-464) - Homo sapiens (Human)	1691	47	1.45	108	19921	2+	1430.79	0.007	4.89241	1	R.VAEGTQVLELPFK.G
9	1	UPS1_UPS2|P01008ups|ANT3_HUMAN_UPS	49039.1	0.644		Antithrombin-III (Chain 33-464) - Homo sapiens (Human)	1691	47	1.45	108	19956	3+	1668.92	0.007	4.19432	0.9669	K.GDDITMVLILPKPEK.S
9	1	UPS1_UPS2|P01008ups|ANT3_HUMAN_UPS	49039.1	0.644		Antithrombin-III (Chain 33-464) - Homo sapiens (Human)	1691	47	1.45	108	19968	2+	1668.92	0.007	4.19432	0.9999	K.GDDITMVLILPKPEK.S
9	1	UPS1_UPS2|P01008ups|ANT3_HUMAN_UPS	49039.1	0.644		Antithrombin-III (Chain 33-464) - Homo sapiens (Human)	1691	47	1.45	108	20916	2+	2291.15	1.009	3.92816	0.9999	K.AFLEVNEEGSEAAASTAVVIAGR.S
9	1	UPS1_UPS2|P01008ups|ANT3_HUMAN_UPS	49039.1	0.644		Antithrombin-III (Chain 33-464) - Homo sapiens (Human)	1691	47	1.45	108	21114	2+	2291.15	1.019	8.29278	1	K.AFLEVNEEGSEAAASTAVVIAGR.S
9	1	UPS1_UPS2|P01008ups|ANT3_HUMAN_UPS	49039.1	0.644		Antithrombin-III (Chain 33-464) - Homo sapiens (Human)	1691	47	1.45	108	21305	2+	2291.15	1.015	6.54693	1	K.AFLEVNEEGSEAAASTAVVIAGR.S
9	1	UPS1_UPS2|P01008ups|ANT3_HUMAN_UPS	49039.1	0.644		Antithrombin-III (Chain 33-464) - Homo sapiens (Human)	1691	47	1.45	108	22435	2+	1389.76	0.008	5.75641	0.9982	R.EVPLNTIIFMGR.V
9	1	UPS1_UPS2|P01008ups|ANT3_HUMAN_UPS	49039.1	0.644		Antithrombin-III (Chain 33-464) - Homo sapiens (Human)	1691	47	1.45	108	24714	2+	1848.9	1.666	180.647	0.9997	K.EQLQDMGLVDLFSPEK.S
9	1	UPS1_UPS2|P01008ups|ANT3_HUMAN_UPS	49039.1	0.644		Antithrombin-III (Chain 33-464) - Homo sapiens (Human)	1691	47	1.45	108	24897	2+	1848.9	0.009	4.86775	1	K.EQLQDMGLVDLFSPEK.S
9	1	UPS1_UPS2|P01008ups|ANT3_HUMAN_UPS	49039.1	0.644		Antithrombin-III (Chain 33-464) - Homo sapiens (Human)	1691	47	1.45	108	25080	2+	1848.9	0.01	5.40861	1	K.EQLQDMGLVDLFSPEK.S
9	1	UPS1_UPS2|P01008ups|ANT3_HUMAN_UPS	49039.1	0.644		Antithrombin-III (Chain 33-464) - Homo sapiens (Human)	1691	47	1.45	108	25279	2+	1848.9	0.006	3.24516	1	K.EQLQDMGLVDLFSPEK.S
9	1	UPS1_UPS2|P01008ups|ANT3_HUMAN_UPS	49039.1	0.644		Antithrombin-III (Chain 33-464) - Homo sapiens (Human)	1691	47	1.45	108	30205	2+	2299.13	0	0	0.9999	K.NDNDNIFLSPLSISTAFAMTK.L
9	1	UPS1_UPS2|P01008ups|ANT3_HUMAN_UPS	49039.1	0.644		Antithrombin-III (Chain 33-464) - Homo sapiens (Human)	1691	47	1.45	108	34345	3+	3066.5	0.018	5.86989	0.9998	K.ELTPEVLQEWLDELEEMMLVVHMPR.F
9	1	UPS1_UPS2|P01008ups|ANT3_HUMAN_UPS	49039.1	0.644		Antithrombin-III (Chain 33-464) - Homo sapiens (Human)	1691	47	1.45	108	34348	2+	3066.5	1.015	4.89157	0.9927	K.ELTPEVLQEWLDELEEMMLVVHMPR.F
9	1	UPS1_UPS2|P01008ups|ANT3_HUMAN_UPS	49039.1	0.644		Antithrombin-III (Chain 33-464) - Homo sapiens (Human)	1691	47	1.45	108	34367	3+	2804.57	0.015	5.34841	1	R.ITDVIPSEAINELTVLVLVNTIYFK.G
9	1	UPS1_UPS2|P01008ups|ANT3_HUMAN_UPS	49039.1	0.644		Antithrombin-III (Chain 33-464) - Homo sapiens (Human)	1691	47	1.45	108	34682	2+	2291.15	0.982	7.85631	0.9911	K.AFLEVNEEGSEAAASTAVVIAGR.S
9	1	UPS1_UPS2|P01008ups|ANT3_HUMAN_UPS	49039.1	0.644		Antithrombin-III (Chain 33-464) - Homo sapiens (Human)	1691	47	1.45	108	5417	3+	2002.97	0.012	5.99111	1	K.KATEDEGSEQKIPEATNR.R
9	1	UPS1_UPS2|P01008ups|ANT3_HUMAN_UPS	49039.1	0.644		Antithrombin-III (Chain 33-464) - Homo sapiens (Human)	1691	47	1.45	108	5420	2+	2002.97	0.012	5.99111	1	K.KATEDEGSEQKIPEATNR.R
9	1	UPS1_UPS2|P01008ups|ANT3_HUMAN_UPS	49039.1	0.644		Antithrombin-III (Chain 33-464) - Homo sapiens (Human)	1691	47	1.45	108	6140	2+	1874.87	0.009	4.80033	0.9998	K.ATEDEGSEQKIPEATNR.R
9	1	UPS1_UPS2|P01008ups|ANT3_HUMAN_UPS	49039.1	0.644		Antithrombin-III (Chain 33-464) - Homo sapiens (Human)	1691	47	1.45	108	6225	2+	1454.76	0.992	5.49919	1	-.HGSPVDIC'TAKPR.D	233168464	323849216
9	1	UPS1_UPS2|P01008ups|ANT3_HUMAN_UPS	49039.1	0.644		Antithrombin-III (Chain 33-464) - Homo sapiens (Human)	1691	47	1.45	108	6258	3+	1874.87	0.011	5.86706	0.9999	K.ATEDEGSEQKIPEATNR.R
9	1	UPS1_UPS2|P01008ups|ANT3_HUMAN_UPS	49039.1	0.644		Antithrombin-III (Chain 33-464) - Homo sapiens (Human)	1691	47	1.45	108	6314	2+	1874.87	0.011	5.86706	1	K.ATEDEGSEQKIPEATNR.R
9	1	UPS1_UPS2|P01008ups|ANT3_HUMAN_UPS	49039.1	0.644		Antithrombin-III (Chain 33-464) - Homo sapiens (Human)	1691	47	1.45	108	6315	2+	1451.74	1.011	7.5771	1	-.HGSPVDICTAKPR.D	239624352	326185312
9	1	UPS1_UPS2|P01008ups|ANT3_HUMAN_UPS	49039.1	0.644		Antithrombin-III (Chain 33-464) - Homo sapiens (Human)	1691	47	1.45	108	6342	3+	1451.74	1.003	2.06648	1	-.HGSPVDICTAKPR.D	759450112	997068352
9	1	UPS1_UPS2|P01008ups|ANT3_HUMAN_UPS	49039.1	0.644		Antithrombin-III (Chain 33-464) - Homo sapiens (Human)	1691	47	1.45	108	6398	2+	1454.76	-0.002	1.3748	1	-.HGSPVDIC'TAKPR.D	66724948	85311560
9	1	UPS1_UPS2|P01008ups|ANT3_HUMAN_UPS	49039.1	0.644		Antithrombin-III (Chain 33-464) - Homo sapiens (Human)	1691	47	1.45	108	6522	3+	1454.76	-0.006	4.12439	0.9276	-.HGSPVDIC'TAKPR.D	30838162	35562172
9	1	UPS1_UPS2|P01008ups|ANT3_HUMAN_UPS	49039.1	0.644		Antithrombin-III (Chain 33-464) - Homo sapiens (Human)	1691	47	1.45	108	7009	2+	1780.68	0.007	3.93108	1	K.ADGESCSASMM"YQEGK.F	29816836	40353540
9	1	UPS1_UPS2|P01008ups|ANT3_HUMAN_UPS	49039.1	0.644		Antithrombin-III (Chain 33-464) - Homo sapiens (Human)	1691	47	1.45	108	7013	2+	1783.7	1.012	6.72758	1	K.ADGESC'SASMM"YQEGK.F	29816836	40353540
9	1	UPS1_UPS2|P01008ups|ANT3_HUMAN_UPS	49039.1	0.644		Antithrombin-III (Chain 33-464) - Homo sapiens (Human)	1691	47	1.45	108	7173	2+	1783.7	-0.008	4.48506	1	K.ADGESC'SASMM"YQEGK.F	22998750	30705932
9	1	UPS1_UPS2|P01008ups|ANT3_HUMAN_UPS	49039.1	0.644		Antithrombin-III (Chain 33-464) - Homo sapiens (Human)	1691	47	1.45	108	7722	2+	1783.7	-0.008	4.48506	1	K.ADGESC'SASM"MYQEGK.F	40532660	53640104
9	1	UPS1_UPS2|P01008ups|ANT3_HUMAN_UPS	49039.1	0.644		Antithrombin-III (Chain 33-464) - Homo sapiens (Human)	1691	47	1.45	108	7783	2+	917.52	0.004	4.35958	0.9024	R.RVWELSK.A
9	1	UPS1_UPS2|P01008ups|ANT3_HUMAN_UPS	49039.1	0.644		Antithrombin-III (Chain 33-464) - Homo sapiens (Human)	1691	47	1.45	108	7955	2+	917.52	0.004	4.35958	0.7791	R.RVWELSK.A
9	1	UPS1_UPS2|P01008ups|ANT3_HUMAN_UPS	49039.1	0.644		Antithrombin-III (Chain 33-464) - Homo sapiens (Human)	1691	47	1.45	108	8641	2+	1126.66	0.006	5.32549	0.8734	K.SKLPGIVAEGR.D
9	1	UPS1_UPS2|P01008ups|ANT3_HUMAN_UPS	49039.1	0.644		Antithrombin-III (Chain 33-464) - Homo sapiens (Human)	1691	47	1.45	108	8726	2+	911.531	0.004	4.38822	0.9997	K.LPGIVAEGR.D
9	1	UPS1_UPS2|P01008ups|ANT3_HUMAN_UPS	49039.1	0.644		Antithrombin-III (Chain 33-464) - Homo sapiens (Human)	1691	47	1.45	108	8827	2+	1126.66	0.005	4.4379	0.986	K.SKLPGIVAEGR.D
9	1	UPS1_UPS2|P01008ups|ANT3_HUMAN_UPS	49039.1	0.644		Antithrombin-III (Chain 33-464) - Homo sapiens (Human)	1691	47	1.45	108	9049	2+	1767.71	-0.005	2.82852	0.9891	K.ADGESC'SASMMYQEGK.F	10839633	11796755
9	1	UPS1_UPS2|P01008ups|ANT3_HUMAN_UPS	49039.1	0.644		Antithrombin-III (Chain 33-464) - Homo sapiens (Human)	1691	47	1.45	108	9117	2+	1764.69	0.005	2.83336	1	K.ADGESCSASMMYQEGK.F	11165958	11703081
9	1	UPS1_UPS2|P01008ups|ANT3_HUMAN_UPS	49039.1	0.644		Antithrombin-III (Chain 33-464) - Homo sapiens (Human)	1691	47	1.45	108	9450	2+	1767.71	1.007	3.95993	1	K.ADGESC'SASMMYQEGK.F	743681600	1043985280
9	1	UPS1_UPS2|P01008ups|ANT3_HUMAN_UPS	49039.1	0.644		Antithrombin-III (Chain 33-464) - Homo sapiens (Human)	1691	47	1.45	108	9465	2+	1764.69	1.006	3.40004	1	K.ADGESCSASMMYQEGK.F	789173824	1107979264
9	1	UPS1_UPS2|P01008ups|ANT3_HUMAN_UPS	49039.1	0.644		Antithrombin-III (Chain 33-464) - Homo sapiens (Human)	1691	47	1.45	108	9570	2+	911.531	0.004	4.38822	0.9999	K.LPGIVAEGR.D
9	1	UPS1_UPS2|P01008ups|ANT3_HUMAN_UPS	49039.1	0.644		Antithrombin-III (Chain 33-464) - Homo sapiens (Human)	1691	47	1.45	108	9593	3+	1767.71	0.009	5.09134	1	K.ADGESC'SASMMYQEGK.F	62560384	80232728
9	1	UPS1_UPS2|P01008ups|ANT3_HUMAN_UPS	49039.1	0.644		Antithrombin-III (Chain 33-464) - Homo sapiens (Human)	1691	47	1.45	108	9636	2+	1767.71	1.007	3.95993	1	K.ADGESC'SASMMYQEGK.F	932970688	1301922432
9	1	UPS1_UPS2|P01008ups|ANT3_HUMAN_UPS	49039.1	0.644		Antithrombin-III (Chain 33-464) - Homo sapiens (Human)	1691	47	1.45	108	9647	2+	1764.69	1.006	3.40004	1	K.ADGESCSASMMYQEGK.F	912426496	1273057408
9	1	UPS1_UPS2|P01008ups|ANT3_HUMAN_UPS	49039.1	0.644		Antithrombin-III (Chain 33-464) - Homo sapiens (Human)	1691	47	1.45	108	9744	2+	911.531	0.004	4.38822	0.9999	K.LPGIVAEGR.D
9	1	UPS1_UPS2|P01008ups|ANT3_HUMAN_UPS	49039.1	0.644		Antithrombin-III (Chain 33-464) - Homo sapiens (Human)	1691	47	1.45	108	9813	2+	1767.71	1.007	3.95993	1	K.ADGESC'SASMMYQEGK.F	177266592	240714960
9	1	UPS1_UPS2|P01008ups|ANT3_HUMAN_UPS	49039.1	0.644		Antithrombin-III (Chain 33-464) - Homo sapiens (Human)	1691	47	1.45	108	9825	2+	1764.69	1.006	3.40004	1	K.ADGESCSASMMYQEGK.F	152977392	206070544
9	1	UPS1_UPS2|P01008ups|ANT3_HUMAN_UPS	49039.1	0.644		Antithrombin-III (Chain 33-464) - Homo sapiens (Human)	1691	47	1.45	108	9921	2+	911.531	0.004	4.38822	1	K.LPGIVAEGR.D
9	1	UPS1_UPS2|P01008ups|ANT3_HUMAN_UPS	49039.1	0.644		Antithrombin-III (Chain 33-464) - Homo sapiens (Human)	1691	47	1.45	108	9985	2+	1767.71	1.007	3.95993	0.9997	K.ADGESC'SASMMYQEGK.F	42057220	58663004
9	1	UPS1_UPS2|P01008ups|ANT3_HUMAN_UPS	49039.1	0.644		Antithrombin-III (Chain 33-464) - Homo sapiens (Human)	1691	47	1.45	108	10008	2+	1764.69	1.006	3.40004	1	K.ADGESCSASMMYQEGK.F	38791952	53913380
9	1	UPS1_UPS2|P01008ups|ANT3_HUMAN_UPS	49039.1	0.644		Antithrombin-III (Chain 33-464) - Homo sapiens (Human)	1691	47	1.45	108	10094	2+	911.531	0.004	4.38822	1	K.LPGIVAEGR.D
9	1	UPS1_UPS2|P01008ups|ANT3_HUMAN_UPS	49039.1	0.644		Antithrombin-III (Chain 33-464) - Homo sapiens (Human)	1691	47	1.45	108	10165	2+	1767.71	1.007	3.95993	0.9999	K.ADGESC'SASMMYQEGK.F	18753958	27566212
9	1	UPS1_UPS2|P01008ups|ANT3_HUMAN_UPS	49039.1	0.644		Antithrombin-III (Chain 33-464) - Homo sapiens (Human)	1691	47	1.45	108	10198	2+	1764.69	1.006	3.40004	0.9999	K.ADGESCSASMMYQEGK.F	17268542	24636192
9	1	UPS1_UPS2|P01008ups|ANT3_HUMAN_UPS	49039.1	0.644		Antithrombin-III (Chain 33-464) - Homo sapiens (Human)	1691	47	1.45	108	10281	2+	911.531	0.004	4.38822	1	K.LPGIVAEGR.D
9	1	UPS1_UPS2|P01008ups|ANT3_HUMAN_UPS	49039.1	0.644		Antithrombin-III (Chain 33-464) - Homo sapiens (Human)	1691	47	1.45	108	10797	2+	1767.71	-0.006	3.39423	0.9998	K.ADGESC'SASMMYQEGK.F	6163234	7943228
9	1	UPS1_UPS2|P01008ups|ANT3_HUMAN_UPS	49039.1	0.644		Antithrombin-III (Chain 33-464) - Homo sapiens (Human)	1691	47	1.45	108	10864	2+	1764.69	0.01	5.66673	0.9994	K.ADGESCSASMMYQEGK.F	7.1569e+06	9054316
9	1	UPS1_UPS2|P01008ups|ANT3_HUMAN_UPS	49039.1	0.644		Antithrombin-III (Chain 33-464) - Homo sapiens (Human)	1691	47	1.45	108	10907	2+	1799.7	-0.016	8.89039	0.9277	K.ADGESC'SASM"M"YQEGK.F	4.94978e+06	5333377
9	1	UPS1_UPS2|P01008ups|ANT3_HUMAN_UPS	49039.1	0.644		Antithrombin-III (Chain 33-464) - Homo sapiens (Human)	1691	47	1.45	108	10970	2+	1767.71	0	0	0.9999	K.ADGESC'SASMMYQEGK.F	4742074	5.89112e+06
9	1	UPS1_UPS2|P01008ups|ANT3_HUMAN_UPS	49039.1	0.644		Antithrombin-III (Chain 33-464) - Homo sapiens (Human)	1691	47	1.45	108	11462	2+	1309.61	0.049	37.4158	0.8882	R.DDLYVSDAFHK.A
9	1	UPS1_UPS2|P01008ups|ANT3_HUMAN_UPS	49039.1	0.644		Antithrombin-III (Chain 33-464) - Homo sapiens (Human)	1691	47	1.45	108	11759	2+	908.472	0.004	4.403	0.6664	R.IEDGFSLK.E
9	1	UPS1_UPS2|P01008ups|ANT3_HUMAN_UPS	49039.1	0.644		Antithrombin-III (Chain 33-464) - Homo sapiens (Human)	1691	47	1.45	108	11992	2+	1309.61	0.007	5.34512	1	R.DDLYVSDAFHK.A
9	1	UPS1_UPS2|P01008ups|ANT3_HUMAN_UPS	49039.1	0.644		Antithrombin-III (Chain 33-464) - Homo sapiens (Human)	1691	47	1.45	108	12521	2+	1309.61	0.008	6.10871	1	R.DDLYVSDAFHK.A
9	1	UPS1_UPS2|P01008ups|ANT3_HUMAN_UPS	49039.1	0.644		Antithrombin-III (Chain 33-464) - Homo sapiens (Human)	1691	47	1.45	108	12701	2+	1309.61	0.007	5.34512	1	R.DDLYVSDAFHK.A
9	1	UPS1_UPS2|P01008ups|ANT3_HUMAN_UPS	49039.1	0.644		Antithrombin-III (Chain 33-464) - Homo sapiens (Human)	1691	47	1.45	108	12886	2+	1309.61	0.007	5.34512	1	R.DDLYVSDAFHK.A
9	1	UPS1_UPS2|P01008ups|ANT3_HUMAN_UPS	49039.1	0.644		Antithrombin-III (Chain 33-464) - Homo sapiens (Human)	1691	47	1.45	108	13075	2+	1309.61	0.006	4.58153	0.9999	R.DDLYVSDAFHK.A
9	1	UPS1_UPS2|P01008ups|ANT3_HUMAN_UPS	49039.1	0.644		Antithrombin-III (Chain 33-464) - Homo sapiens (Human)	1691	47	1.45	108	13461	2+	1309.61	0.004	3.05435	0.9915	R.DDLYVSDAFHK.A
9	1	UPS1_UPS2|P01008ups|ANT3_HUMAN_UPS	49039.1	0.644		Antithrombin-III (Chain 33-464) - Homo sapiens (Human)	1691	47	1.45	108	13649	2+	1309.61	0.051	38.943	0.9472	R.DDLYVSDAFHK.A
9	1	UPS1_UPS2|P01008ups|ANT3_HUMAN_UPS	49039.1	0.644		Antithrombin-III (Chain 33-464) - Homo sapiens (Human)	1691	47	1.45	108	14371	2+	1528.74	0.014	9.15785	1	R.FATTFYQHLADSK.N
9	1	UPS1_UPS2|P01008ups|ANT3_HUMAN_UPS	49039.1	0.644		Antithrombin-III (Chain 33-464) - Homo sapiens (Human)	1691	47	1.45	108	14392	3+	1528.74	0.008	5.23306	0.991	R.FATTFYQHLADSK.N
9	1	UPS1_UPS2|P01008ups|ANT3_HUMAN_UPS	49039.1	0.644		Antithrombin-III (Chain 33-464) - Homo sapiens (Human)	1691	47	1.45	108	14557	2+	1528.74	0.008	5.23306	1	R.FATTFYQHLADSK.N
9	1	UPS1_UPS2|P01008ups|ANT3_HUMAN_UPS	49039.1	0.644		Antithrombin-III (Chain 33-464) - Homo sapiens (Human)	1691	47	1.45	108	14579	3+	1528.74	0.006	3.92479	0.994	R.FATTFYQHLADSK.N
9	1	UPS1_UPS2|P01008ups|ANT3_HUMAN_UPS	49039.1	0.644		Antithrombin-III (Chain 33-464) - Homo sapiens (Human)	1691	47	1.45	108	14741	2+	1528.74	0.007	4.57893	1	R.FATTFYQHLADSK.N
9	1	UPS1_UPS2|P01008ups|ANT3_HUMAN_UPS	49039.1	0.644		Antithrombin-III (Chain 33-464) - Homo sapiens (Human)	1691	47	1.45	108	14763	3+	1528.74	0.007	4.57893	0.9397	R.FATTFYQHLADSK.N
9	1	UPS1_UPS2|P01008ups|ANT3_HUMAN_UPS	49039.1	0.644		Antithrombin-III (Chain 33-464) - Homo sapiens (Human)	1691	47	1.45	108	14928	2+	1528.74	0.007	4.57893	1	R.FATTFYQHLADSK.N
9	1	UPS1_UPS2|P01008ups|ANT3_HUMAN_UPS	49039.1	0.644		Antithrombin-III (Chain 33-464) - Homo sapiens (Human)	1691	47	1.45	108	14950	3+	1528.74	0.007	4.57893	0.9923	R.FATTFYQHLADSK.N
9	1	UPS1_UPS2|P01008ups|ANT3_HUMAN_UPS	49039.1	0.644		Antithrombin-III (Chain 33-464) - Homo sapiens (Human)	1691	47	1.45	108	14965	2+	1309.61	1.037	28.2528	0.8728	R.DDLYVSDAFHK.A
9	1	UPS1_UPS2|P01008ups|ANT3_HUMAN_UPS	49039.1	0.644		Antithrombin-III (Chain 33-464) - Homo sapiens (Human)	1691	47	1.45	108	15118	2+	1528.74	0.006	3.92479	1	R.FATTFYQHLADSK.N
9	1	UPS1_UPS2|P01008ups|ANT3_HUMAN_UPS	49039.1	0.644		Antithrombin-III (Chain 33-464) - Homo sapiens (Human)	1691	47	1.45	108	15321	2+	1528.74	0.007	4.57893	0.9994	R.FATTFYQHLADSK.N
9	1	UPS1_UPS2|P01008ups|ANT3_HUMAN_UPS	49039.1	0.644		Antithrombin-III (Chain 33-464) - Homo sapiens (Human)	1691	47	1.45	108	16298	3+	1211.64	0.007	5.77728	0.9998	R.FRIEDGFSLK.E
9	1	UPS1_UPS2|P01008ups|ANT3_HUMAN_UPS	49039.1	0.644		Antithrombin-III (Chain 33-464) - Homo sapiens (Human)	1691	47	1.45	108	16380	2+	1211.64	0.007	5.77728	0.9778	R.FRIEDGFSLK.E
9	1	UPS1_UPS2|P01008ups|ANT3_HUMAN_UPS	49039.1	0.644		Antithrombin-III (Chain 33-464) - Homo sapiens (Human)	1691	47	1.45	108	16480	3+	1211.64	0.007	5.77728	0.9999	R.FRIEDGFSLK.E
9	1	UPS1_UPS2|P01008ups|ANT3_HUMAN_UPS	49039.1	0.644		Antithrombin-III (Chain 33-464) - Homo sapiens (Human)	1691	47	1.45	108	16567	3+	2417.25	0.016	6.6191	0.8476	K.SKLPGIVAEGRDDLYVSDAFHK.A
9	1	UPS1_UPS2|P01008ups|ANT3_HUMAN_UPS	49039.1	0.644		Antithrombin-III (Chain 33-464) - Homo sapiens (Human)	1691	47	1.45	108	16607	2+	2417.25	0.014	5.79172	0.9977	K.SKLPGIVAEGRDDLYVSDAFHK.A
9	1	UPS1_UPS2|P01008ups|ANT3_HUMAN_UPS	49039.1	0.644		Antithrombin-III (Chain 33-464) - Homo sapiens (Human)	1691	47	1.45	108	16696	3+	1211.64	0.006	4.95196	0.9999	R.FRIEDGFSLK.E
9	1	UPS1_UPS2|P01008ups|ANT3_HUMAN_UPS	49039.1	0.644		Antithrombin-III (Chain 33-464) - Homo sapiens (Human)	1691	47	1.45	108	16839	2+	1211.64	0.008	6.60261	0.6743	R.FRIEDGFSLK.E
9	1	UPS1_UPS2|P01008ups|ANT3_HUMAN_UPS	49039.1	0.644		Antithrombin-III (Chain 33-464) - Homo sapiens (Human)	1691	47	1.45	108	17165	2+	1586.89	0.007	4.41114	0.9933	R.RVAEGTQVLELPFK.G
9	1	UPS1_UPS2|P01008ups|ANT3_HUMAN_UPS	49039.1	0.644		Antithrombin-III (Chain 33-464) - Homo sapiens (Human)	1691	47	1.45	108	17175	3+	1586.89	0.004	2.52065	1	R.RVAEGTQVLELPFK.G
9	1	UPS1_UPS2|P01008ups|ANT3_HUMAN_UPS	49039.1	0.644		Antithrombin-III (Chain 33-464) - Homo sapiens (Human)	1691	47	1.45	108	17195	2+	1340.66	0.007	5.2213	1	K.TSDQIHFFFAK.L
9	1	UPS1_UPS2|P01008ups|ANT3_HUMAN_UPS	49039.1	0.644		Antithrombin-III (Chain 33-464) - Homo sapiens (Human)	1691	47	1.45	108	17349	2+	1586.89	0.008	5.04131	0.9972	R.RVAEGTQVLELPFK.G
9	1	UPS1_UPS2|P01008ups|ANT3_HUMAN_UPS	49039.1	0.644		Antithrombin-III (Chain 33-464) - Homo sapiens (Human)	1691	47	1.45	108	17361	3+	1586.89	0.006	3.78098	1	R.RVAEGTQVLELPFK.G
9	1	UPS1_UPS2|P01008ups|ANT3_HUMAN_UPS	49039.1	0.644		Antithrombin-III (Chain 33-464) - Homo sapiens (Human)	1691	47	1.45	108	17381	2+	1340.66	0.008	5.9672	1	K.TSDQIHFFFAK.L
9	1	UPS1_UPS2|P01008ups|ANT3_HUMAN_UPS	49039.1	0.644		Antithrombin-III (Chain 33-464) - Homo sapiens (Human)	1691	47	1.45	108	17405	3+	1684.92	0.005	2.9675	0.9528	K.GDDITM"VLILPKPEK.S
9	1	UPS1_UPS2|P01008ups|ANT3_HUMAN_UPS	49039.1	0.644		Antithrombin-III (Chain 33-464) - Homo sapiens (Human)	1691	47	1.45	108	17538	2+	1586.89	0.007	4.41114	0.9939	R.RVAEGTQVLELPFK.G
9	1	UPS1_UPS2|P01008ups|ANT3_HUMAN_UPS	49039.1	0.644		Antithrombin-III (Chain 33-464) - Homo sapiens (Human)	1691	47	1.45	108	17547	2+	1684.92	0.01	5.935	1	K.GDDITM"VLILPKPEK.S
9	1	UPS1_UPS2|P01008ups|ANT3_HUMAN_UPS	49039.1	0.644		Antithrombin-III (Chain 33-464) - Homo sapiens (Human)	1691	47	1.45	108	17553	3+	1586.89	0.009	5.67147	0.9961	R.RVAEGTQVLELPFK.G
9	1	UPS1_UPS2|P01008ups|ANT3_HUMAN_UPS	49039.1	0.644		Antithrombin-III (Chain 33-464) - Homo sapiens (Human)	1691	47	1.45	108	17568	2+	1340.66	0.007	5.2213	1	K.TSDQIHFFFAK.L
9	1	UPS1_UPS2|P01008ups|ANT3_HUMAN_UPS	49039.1	0.644		Antithrombin-III (Chain 33-464) - Homo sapiens (Human)	1691	47	1.45	108	17669	2+	2202.12	1.014	6.35751	0.9979	K.LPGIVAEGRDDLYVSDAFHK.A
9	1	UPS1_UPS2|P01008ups|ANT3_HUMAN_UPS	49039.1	0.644		Antithrombin-III (Chain 33-464) - Homo sapiens (Human)	1691	47	1.45	108	17756	2+	1340.66	0.008	5.9672	1	K.TSDQIHFFFAK.L
9	1	UPS1_UPS2|P01008ups|ANT3_HUMAN_UPS	49039.1	0.644		Antithrombin-III (Chain 33-464) - Homo sapiens (Human)	1691	47	1.45	108	17767	3+	2202.12	0.012	5.4493	0.9159	K.LPGIVAEGRDDLYVSDAFHK.A
9	1	UPS1_UPS2|P01008ups|ANT3_HUMAN_UPS	49039.1	0.644		Antithrombin-III (Chain 33-464) - Homo sapiens (Human)	1691	47	1.45	108	17791	3+	1232.73	0.006	4.86726	0.9991	K.ANRPFLVFIR.E
9	1	UPS1_UPS2|P01008ups|ANT3_HUMAN_UPS	49039.1	0.644		Antithrombin-III (Chain 33-464) - Homo sapiens (Human)	1691	47	1.45	108	17831	2+	1232.73	0.007	5.67847	0.994	K.ANRPFLVFIR.E
9	1	UPS1_UPS2|P01008ups|ANT3_HUMAN_UPS	49039.1	0.644		Antithrombin-III (Chain 33-464) - Homo sapiens (Human)	1691	47	1.45	108	17974	3+	1232.73	0.006	4.86726	0.9998	K.ANRPFLVFIR.E
9	1	UPS1_UPS2|P01008ups|ANT3_HUMAN_UPS	49039.1	0.644		Antithrombin-III (Chain 33-464) - Homo sapiens (Human)	1691	47	1.45	108	18018	2+	1232.73	0.007	5.67847	0.9096	K.ANRPFLVFIR.E
9	1	UPS1_UPS2|P01008ups|ANT3_HUMAN_UPS	49039.1	0.644		Antithrombin-III (Chain 33-464) - Homo sapiens (Human)	1691	47	1.45	108	19744	3+	1668.92	0.008	4.79351	0.695	K.GDDITMVLILPKPEK.S
9	1	UPS1_UPS2|P01008ups|ANT3_HUMAN_UPS	49039.1	0.644		Antithrombin-III (Chain 33-464) - Homo sapiens (Human)	1691	47	1.45	108	19777	3+	1430.79	0.009	6.29024	1	R.VAEGTQVLELPFK.G
9	1	UPS1_UPS2|P01008ups|ANT3_HUMAN_UPS	49039.1	0.644		Antithrombin-III (Chain 33-464) - Homo sapiens (Human)	1691	47	1.45	108	19791	2+	1668.92	0.008	4.79351	1	K.GDDITMVLILPKPEK.S
9	1	UPS1_UPS2|P01008ups|ANT3_HUMAN_UPS	49039.1	0.644		Antithrombin-III (Chain 33-464) - Homo sapiens (Human)	1691	47	1.45	108	19877	2+	1430.79	0.008	5.59132	1	R.VAEGTQVLELPFK.G
9	1	UPS1_UPS2|P01008ups|ANT3_HUMAN_UPS	49039.1	0.644		Antithrombin-III (Chain 33-464) - Homo sapiens (Human)	1691	47	1.45	108	19921	3+	1668.92	0.008	4.79351	0.9984	K.GDDITMVLILPKPEK.S
9	1	UPS1_UPS2|P01008ups|ANT3_HUMAN_UPS	49039.1	0.644		Antithrombin-III (Chain 33-464) - Homo sapiens (Human)	1691	47	1.45	108	19922	2+	1405.75	-1.074	52.6409	0.7057	R.EVPLNTIIFM"GR.V
9	1	UPS1_UPS2|P01008ups|ANT3_HUMAN_UPS	49039.1	0.644		Antithrombin-III (Chain 33-464) - Homo sapiens (Human)	1691	47	1.45	108	19957	3+	1430.79	0.006	4.19349	0.9963	R.VAEGTQVLELPFK.G
9	1	UPS1_UPS2|P01008ups|ANT3_HUMAN_UPS	49039.1	0.644		Antithrombin-III (Chain 33-464) - Homo sapiens (Human)	1691	47	1.45	108	19968	2+	1668.92	0.01	5.99188	1	K.GDDITMVLILPKPEK.S
9	1	UPS1_UPS2|P01008ups|ANT3_HUMAN_UPS	49039.1	0.644		Antithrombin-III (Chain 33-464) - Homo sapiens (Human)	1691	47	1.45	108	20057	2+	1430.79	0.008	5.59132	1	R.VAEGTQVLELPFK.G
9	1	UPS1_UPS2|P01008ups|ANT3_HUMAN_UPS	49039.1	0.644		Antithrombin-III (Chain 33-464) - Homo sapiens (Human)	1691	47	1.45	108	20100	3+	1668.92	0.008	4.79351	0.9995	K.GDDITMVLILPKPEK.S
9	1	UPS1_UPS2|P01008ups|ANT3_HUMAN_UPS	49039.1	0.644		Antithrombin-III (Chain 33-464) - Homo sapiens (Human)	1691	47	1.45	108	20101	2+	1405.75	0.007	4.97955	0.9997	R.EVPLNTIIFM"GR.V
9	1	UPS1_UPS2|P01008ups|ANT3_HUMAN_UPS	49039.1	0.644		Antithrombin-III (Chain 33-464) - Homo sapiens (Human)	1691	47	1.45	108	20155	2+	1668.92	0.009	5.3927	0.9997	K.GDDITMVLILPKPEK.S
9	1	UPS1_UPS2|P01008ups|ANT3_HUMAN_UPS	49039.1	0.644		Antithrombin-III (Chain 33-464) - Homo sapiens (Human)	1691	47	1.45	108	20274	2+	1430.79	0.009	6.29024	0.9996	R.VAEGTQVLELPFK.G
9	1	UPS1_UPS2|P01008ups|ANT3_HUMAN_UPS	49039.1	0.644		Antithrombin-III (Chain 33-464) - Homo sapiens (Human)	1691	47	1.45	108	20289	3+	1668.92	0.008	4.79351	0.9979	K.GDDITMVLILPKPEK.S
9	1	UPS1_UPS2|P01008ups|ANT3_HUMAN_UPS	49039.1	0.644		Antithrombin-III (Chain 33-464) - Homo sapiens (Human)	1691	47	1.45	108	20341	2+	1668.92	0.009	5.3927	0.9999	K.GDDITMVLILPKPEK.S
9	1	UPS1_UPS2|P01008ups|ANT3_HUMAN_UPS	49039.1	0.644		Antithrombin-III (Chain 33-464) - Homo sapiens (Human)	1691	47	1.45	108	20474	3+	1668.92	0.008	4.79351	0.9625	K.GDDITMVLILPKPEK.S
9	1	UPS1_UPS2|P01008ups|ANT3_HUMAN_UPS	49039.1	0.644		Antithrombin-III (Chain 33-464) - Homo sapiens (Human)	1691	47	1.45	108	20490	2+	2291.15	1.01	4.36462	1	K.AFLEVNEEGSEAAASTAVVIAGR.S
9	1	UPS1_UPS2|P01008ups|ANT3_HUMAN_UPS	49039.1	0.644		Antithrombin-III (Chain 33-464) - Homo sapiens (Human)	1691	47	1.45	108	20669	3+	2291.15	0.012	5.23754	1	K.AFLEVNEEGSEAAASTAVVIAGR.S
9	1	UPS1_UPS2|P01008ups|ANT3_HUMAN_UPS	49039.1	0.644		Antithrombin-III (Chain 33-464) - Homo sapiens (Human)	1691	47	1.45	108	20670	2+	2291.15	0.014	6.11047	1	K.AFLEVNEEGSEAAASTAVVIAGR.S
9	1	UPS1_UPS2|P01008ups|ANT3_HUMAN_UPS	49039.1	0.644		Antithrombin-III (Chain 33-464) - Homo sapiens (Human)	1691	47	1.45	108	20922	2+	2291.15	0.014	6.11047	1	K.AFLEVNEEGSEAAASTAVVIAGR.S
9	1	UPS1_UPS2|P01008ups|ANT3_HUMAN_UPS	49039.1	0.644		Antithrombin-III (Chain 33-464) - Homo sapiens (Human)	1691	47	1.45	108	20954	3+	2291.15	0.015	6.54693	1	K.AFLEVNEEGSEAAASTAVVIAGR.S
9	1	UPS1_UPS2|P01008ups|ANT3_HUMAN_UPS	49039.1	0.644		Antithrombin-III (Chain 33-464) - Homo sapiens (Human)	1691	47	1.45	108	21108	2+	2291.15	0.015	6.54693	1	K.AFLEVNEEGSEAAASTAVVIAGR.S
9	1	UPS1_UPS2|P01008ups|ANT3_HUMAN_UPS	49039.1	0.644		Antithrombin-III (Chain 33-464) - Homo sapiens (Human)	1691	47	1.45	108	21142	3+	2291.15	0.014	6.11047	1	K.AFLEVNEEGSEAAASTAVVIAGR.S
9	1	UPS1_UPS2|P01008ups|ANT3_HUMAN_UPS	49039.1	0.644		Antithrombin-III (Chain 33-464) - Homo sapiens (Human)	1691	47	1.45	108	21288	2+	1668.92	0.87	77.8945	0.9993	K.GDDITMVLILPKPEK.S
9	1	UPS1_UPS2|P01008ups|ANT3_HUMAN_UPS	49039.1	0.644		Antithrombin-III (Chain 33-464) - Homo sapiens (Human)	1691	47	1.45	108	21295	2+	2291.15	0.016	6.98339	1	K.AFLEVNEEGSEAAASTAVVIAGR.S
9	1	UPS1_UPS2|P01008ups|ANT3_HUMAN_UPS	49039.1	0.644		Antithrombin-III (Chain 33-464) - Homo sapiens (Human)	1691	47	1.45	108	21329	3+	2291.15	0.013	5.674	1	K.AFLEVNEEGSEAAASTAVVIAGR.S
9	1	UPS1_UPS2|P01008ups|ANT3_HUMAN_UPS	49039.1	0.644		Antithrombin-III (Chain 33-464) - Homo sapiens (Human)	1691	47	1.45	108	21483	2+	2291.15	0.016	6.98339	1	K.AFLEVNEEGSEAAASTAVVIAGR.S
9	1	UPS1_UPS2|P01008ups|ANT3_HUMAN_UPS	49039.1	0.644		Antithrombin-III (Chain 33-464) - Homo sapiens (Human)	1691	47	1.45	108	21519	3+	2291.15	0.014	6.11047	1	K.AFLEVNEEGSEAAASTAVVIAGR.S
9	1	UPS1_UPS2|P01008ups|ANT3_HUMAN_UPS	49039.1	0.644		Antithrombin-III (Chain 33-464) - Homo sapiens (Human)	1691	47	1.45	108	21823	3+	2291.15	0.014	6.11047	1	K.AFLEVNEEGSEAAASTAVVIAGR.S
9	1	UPS1_UPS2|P01008ups|ANT3_HUMAN_UPS	49039.1	0.644		Antithrombin-III (Chain 33-464) - Homo sapiens (Human)	1691	47	1.45	108	21860	2+	2291.15	0.01	4.36462	1	K.AFLEVNEEGSEAAASTAVVIAGR.S
9	1	UPS1_UPS2|P01008ups|ANT3_HUMAN_UPS	49039.1	0.644		Antithrombin-III (Chain 33-464) - Homo sapiens (Human)	1691	47	1.45	108	22011	3+	2291.15	1.024	10.4751	1	K.AFLEVNEEGSEAAASTAVVIAGR.S
9	1	UPS1_UPS2|P01008ups|ANT3_HUMAN_UPS	49039.1	0.644		Antithrombin-III (Chain 33-464) - Homo sapiens (Human)	1691	47	1.45	108	22044	2+	2291.15	0.014	6.11047	1	K.AFLEVNEEGSEAAASTAVVIAGR.S
9	1	UPS1_UPS2|P01008ups|ANT3_HUMAN_UPS	49039.1	0.644		Antithrombin-III (Chain 33-464) - Homo sapiens (Human)	1691	47	1.45	108	22185	2+	1864.9	0.01	5.36222	1	K.EQLQDM"GLVDLFSPEK.S
9	1	UPS1_UPS2|P01008ups|ANT3_HUMAN_UPS	49039.1	0.644		Antithrombin-III (Chain 33-464) - Homo sapiens (Human)	1691	47	1.45	108	22195	3+	2291.15	0.013	5.674	1	K.AFLEVNEEGSEAAASTAVVIAGR.S
9	1	UPS1_UPS2|P01008ups|ANT3_HUMAN_UPS	49039.1	0.644		Antithrombin-III (Chain 33-464) - Homo sapiens (Human)	1691	47	1.45	108	22229	2+	2291.15	0.018	7.85631	1	K.AFLEVNEEGSEAAASTAVVIAGR.S
9	1	UPS1_UPS2|P01008ups|ANT3_HUMAN_UPS	49039.1	0.644		Antithrombin-III (Chain 33-464) - Homo sapiens (Human)	1691	47	1.45	108	22236	3+	1864.9	0.013	6.97088	0.6766	K.EQLQDM"GLVDLFSPEK.S
9	1	UPS1_UPS2|P01008ups|ANT3_HUMAN_UPS	49039.1	0.644		Antithrombin-III (Chain 33-464) - Homo sapiens (Human)	1691	47	1.45	108	22371	2+	1864.9	0.011	5.89844	1	K.EQLQDM"GLVDLFSPEK.S
9	1	UPS1_UPS2|P01008ups|ANT3_HUMAN_UPS	49039.1	0.644		Antithrombin-III (Chain 33-464) - Homo sapiens (Human)	1691	47	1.45	108	22382	3+	2291.15	0.014	6.11047	1	K.AFLEVNEEGSEAAASTAVVIAGR.S
9	1	UPS1_UPS2|P01008ups|ANT3_HUMAN_UPS	49039.1	0.644		Antithrombin-III (Chain 33-464) - Homo sapiens (Human)	1691	47	1.45	108	22416	2+	2291.15	0.011	4.80108	1	K.AFLEVNEEGSEAAASTAVVIAGR.S
9	1	UPS1_UPS2|P01008ups|ANT3_HUMAN_UPS	49039.1	0.644		Antithrombin-III (Chain 33-464) - Homo sapiens (Human)	1691	47	1.45	108	22421	3+	1864.9	0.008	4.28977	0.9999	K.EQLQDM"GLVDLFSPEK.S
9	1	UPS1_UPS2|P01008ups|ANT3_HUMAN_UPS	49039.1	0.644		Antithrombin-III (Chain 33-464) - Homo sapiens (Human)	1691	47	1.45	108	22565	2+	1864.9	0.012	6.43466	0.9997	K.EQLQDM"GLVDLFSPEK.S
9	1	UPS1_UPS2|P01008ups|ANT3_HUMAN_UPS	49039.1	0.644		Antithrombin-III (Chain 33-464) - Homo sapiens (Human)	1691	47	1.45	108	22568	3+	2291.15	0.015	6.54693	0.9995	K.AFLEVNEEGSEAAASTAVVIAGR.S
9	1	UPS1_UPS2|P01008ups|ANT3_HUMAN_UPS	49039.1	0.644		Antithrombin-III (Chain 33-464) - Homo sapiens (Human)	1691	47	1.45	108	22601	2+	1389.76	0.009	6.47596	0.9975	R.EVPLNTIIFMGR.V
9	1	UPS1_UPS2|P01008ups|ANT3_HUMAN_UPS	49039.1	0.644		Antithrombin-III (Chain 33-464) - Homo sapiens (Human)	1691	47	1.45	108	22604	2+	2291.15	0.016	6.98339	1	K.AFLEVNEEGSEAAASTAVVIAGR.S
9	1	UPS1_UPS2|P01008ups|ANT3_HUMAN_UPS	49039.1	0.644		Antithrombin-III (Chain 33-464) - Homo sapiens (Human)	1691	47	1.45	108	22640	3+	1389.76	0.007	5.03686	0.9857	R.EVPLNTIIFMGR.V
9	1	UPS1_UPS2|P01008ups|ANT3_HUMAN_UPS	49039.1	0.644		Antithrombin-III (Chain 33-464) - Homo sapiens (Human)	1691	47	1.45	108	22756	3+	2291.15	0.013	5.674	0.9998	K.AFLEVNEEGSEAAASTAVVIAGR.S
9	1	UPS1_UPS2|P01008ups|ANT3_HUMAN_UPS	49039.1	0.644		Antithrombin-III (Chain 33-464) - Homo sapiens (Human)	1691	47	1.45	108	22777	2+	1389.76	0.008	5.75641	0.9983	R.EVPLNTIIFMGR.V
9	1	UPS1_UPS2|P01008ups|ANT3_HUMAN_UPS	49039.1	0.644		Antithrombin-III (Chain 33-464) - Homo sapiens (Human)	1691	47	1.45	108	22788	2+	2291.15	0.016	6.98339	1	K.AFLEVNEEGSEAAASTAVVIAGR.S
9	1	UPS1_UPS2|P01008ups|ANT3_HUMAN_UPS	49039.1	0.644		Antithrombin-III (Chain 33-464) - Homo sapiens (Human)	1691	47	1.45	108	22814	2+	1371.75	0.007	5.10299	0.9993	R.E^VPLNTIIFMGR.V
9	1	UPS1_UPS2|P01008ups|ANT3_HUMAN_UPS	49039.1	0.644		Antithrombin-III (Chain 33-464) - Homo sapiens (Human)	1691	47	1.45	108	22816	3+	1389.76	0.007	5.03686	0.9992	R.EVPLNTIIFMGR.V
9	1	UPS1_UPS2|P01008ups|ANT3_HUMAN_UPS	49039.1	0.644		Antithrombin-III (Chain 33-464) - Homo sapiens (Human)	1691	47	1.45	108	22931	3+	2291.15	0.014	6.11047	1	K.AFLEVNEEGSEAAASTAVVIAGR.S
9	1	UPS1_UPS2|P01008ups|ANT3_HUMAN_UPS	49039.1	0.644		Antithrombin-III (Chain 33-464) - Homo sapiens (Human)	1691	47	1.45	108	22962	2+	1389.76	0.008	5.75641	0.9955	R.EVPLNTIIFMGR.V
9	1	UPS1_UPS2|P01008ups|ANT3_HUMAN_UPS	49039.1	0.644		Antithrombin-III (Chain 33-464) - Homo sapiens (Human)	1691	47	1.45	108	23101	3+	3252.79	1.026	7.99314	0.9956	R.RVAEGTQVLELPFKGDDITM"VLILPKPEK.S
9	1	UPS1_UPS2|P01008ups|ANT3_HUMAN_UPS	49039.1	0.644		Antithrombin-III (Chain 33-464) - Homo sapiens (Human)	1691	47	1.45	108	23116	3+	2291.15	0.012	5.23754	0.9985	K.AFLEVNEEGSEAAASTAVVIAGR.S
9	1	UPS1_UPS2|P01008ups|ANT3_HUMAN_UPS	49039.1	0.644		Antithrombin-III (Chain 33-464) - Homo sapiens (Human)	1691	47	1.45	108	23151	2+	1389.76	0.008	5.75641	0.9644	R.EVPLNTIIFMGR.V
9	1	UPS1_UPS2|P01008ups|ANT3_HUMAN_UPS	49039.1	0.644		Antithrombin-III (Chain 33-464) - Homo sapiens (Human)	1691	47	1.45	108	23300	3+	2291.15	0.004	1.74585	0.9998	K.AFLEVNEEGSEAAASTAVVIAGR.S
9	1	UPS1_UPS2|P01008ups|ANT3_HUMAN_UPS	49039.1	0.644		Antithrombin-III (Chain 33-464) - Homo sapiens (Human)	1691	47	1.45	108	23336	2+	2291.15	0.009	3.92816	1	K.AFLEVNEEGSEAAASTAVVIAGR.S
9	1	UPS1_UPS2|P01008ups|ANT3_HUMAN_UPS	49039.1	0.644		Antithrombin-III (Chain 33-464) - Homo sapiens (Human)	1691	47	1.45	108	23522	2+	2291.15	0.019	8.29278	1	K.AFLEVNEEGSEAAASTAVVIAGR.S
9	1	UPS1_UPS2|P01008ups|ANT3_HUMAN_UPS	49039.1	0.644		Antithrombin-III (Chain 33-464) - Homo sapiens (Human)	1691	47	1.45	108	23699	2+	2291.15	0.016	6.98339	1	K.AFLEVNEEGSEAAASTAVVIAGR.S
9	1	UPS1_UPS2|P01008ups|ANT3_HUMAN_UPS	49039.1	0.644		Antithrombin-III (Chain 33-464) - Homo sapiens (Human)	1691	47	1.45	108	23787	2+	1848.9	1.005	2.7043	0.9986	K.EQLQDMGLVDLFSPEK.S
9	1	UPS1_UPS2|P01008ups|ANT3_HUMAN_UPS	49039.1	0.644		Antithrombin-III (Chain 33-464) - Homo sapiens (Human)	1691	47	1.45	108	23887	2+	2291.15	0.01	4.36462	1	K.AFLEVNEEGSEAAASTAVVIAGR.S
9	1	UPS1_UPS2|P01008ups|ANT3_HUMAN_UPS	49039.1	0.644		Antithrombin-III (Chain 33-464) - Homo sapiens (Human)	1691	47	1.45	108	24074	2+	2291.15	1.015	6.54693	1	K.AFLEVNEEGSEAAASTAVVIAGR.S
9	1	UPS1_UPS2|P01008ups|ANT3_HUMAN_UPS	49039.1	0.644		Antithrombin-III (Chain 33-464) - Homo sapiens (Human)	1691	47	1.45	108	24252	2+	2291.15	0.011	4.80108	1	K.AFLEVNEEGSEAAASTAVVIAGR.S
9	1	UPS1_UPS2|P01008ups|ANT3_HUMAN_UPS	49039.1	0.644		Antithrombin-III (Chain 33-464) - Homo sapiens (Human)	1691	47	1.45	108	24290	3+	3236.8	0.019	5.87	1	R.RVAEGTQVLELPFKGDDITMVLILPKPEK.S
9	1	UPS1_UPS2|P01008ups|ANT3_HUMAN_UPS	49039.1	0.644		Antithrombin-III (Chain 33-464) - Homo sapiens (Human)	1691	47	1.45	108	24621	2+	2291.15	0.01	4.36462	1	K.AFLEVNEEGSEAAASTAVVIAGR.S
9	1	UPS1_UPS2|P01008ups|ANT3_HUMAN_UPS	49039.1	0.644		Antithrombin-III (Chain 33-464) - Homo sapiens (Human)	1691	47	1.45	108	24646	3+	1848.9	0.003	1.62258	0.9999	K.EQLQDMGLVDLFSPEK.S
9	1	UPS1_UPS2|P01008ups|ANT3_HUMAN_UPS	49039.1	0.644		Antithrombin-III (Chain 33-464) - Homo sapiens (Human)	1691	47	1.45	108	24653	2+	1848.9	0.01	5.40861	1	K.EQLQDMGLVDLFSPEK.S
9	1	UPS1_UPS2|P01008ups|ANT3_HUMAN_UPS	49039.1	0.644		Antithrombin-III (Chain 33-464) - Homo sapiens (Human)	1691	47	1.45	108	24809	2+	2291.15	0.002	0.872924	1	K.AFLEVNEEGSEAAASTAVVIAGR.S
9	1	UPS1_UPS2|P01008ups|ANT3_HUMAN_UPS	49039.1	0.644		Antithrombin-III (Chain 33-464) - Homo sapiens (Human)	1691	47	1.45	108	24828	3+	1848.9	0.009	4.86775	1	K.EQLQDMGLVDLFSPEK.S
9	1	UPS1_UPS2|P01008ups|ANT3_HUMAN_UPS	49039.1	0.644		Antithrombin-III (Chain 33-464) - Homo sapiens (Human)	1691	47	1.45	108	24838	2+	1848.9	0.01	5.40861	1	K.EQLQDMGLVDLFSPEK.S
9	1	UPS1_UPS2|P01008ups|ANT3_HUMAN_UPS	49039.1	0.644		Antithrombin-III (Chain 33-464) - Homo sapiens (Human)	1691	47	1.45	108	24994	2+	2291.15	0.019	8.29278	1	K.AFLEVNEEGSEAAASTAVVIAGR.S
9	1	UPS1_UPS2|P01008ups|ANT3_HUMAN_UPS	49039.1	0.644		Antithrombin-III (Chain 33-464) - Homo sapiens (Human)	1691	47	1.45	108	25012	3+	1848.9	0.009	4.86775	1	K.EQLQDMGLVDLFSPEK.S
9	1	UPS1_UPS2|P01008ups|ANT3_HUMAN_UPS	49039.1	0.644		Antithrombin-III (Chain 33-464) - Homo sapiens (Human)	1691	47	1.45	108	25022	2+	1848.9	0.01	5.40861	1	K.EQLQDMGLVDLFSPEK.S
9	1	UPS1_UPS2|P01008ups|ANT3_HUMAN_UPS	49039.1	0.644		Antithrombin-III (Chain 33-464) - Homo sapiens (Human)	1691	47	1.45	108	25169	2+	2291.15	0.001	0.436462	1	K.AFLEVNEEGSEAAASTAVVIAGR.S
9	1	UPS1_UPS2|P01008ups|ANT3_HUMAN_UPS	49039.1	0.644		Antithrombin-III (Chain 33-464) - Homo sapiens (Human)	1691	47	1.45	108	25190	3+	1848.9	0.009	4.86775	1	K.EQLQDMGLVDLFSPEK.S
9	1	UPS1_UPS2|P01008ups|ANT3_HUMAN_UPS	49039.1	0.644		Antithrombin-III (Chain 33-464) - Homo sapiens (Human)	1691	47	1.45	108	25198	2+	1848.9	0.011	5.94947	1	K.EQLQDMGLVDLFSPEK.S
9	1	UPS1_UPS2|P01008ups|ANT3_HUMAN_UPS	49039.1	0.644		Antithrombin-III (Chain 33-464) - Homo sapiens (Human)	1691	47	1.45	108	25347	2+	2291.15	-0.003	1.30939	1	K.AFLEVNEEGSEAAASTAVVIAGR.S
9	1	UPS1_UPS2|P01008ups|ANT3_HUMAN_UPS	49039.1	0.644		Antithrombin-III (Chain 33-464) - Homo sapiens (Human)	1691	47	1.45	108	25371	3+	1848.9	0.009	4.86775	0.9999	K.EQLQDMGLVDLFSPEK.S
9	1	UPS1_UPS2|P01008ups|ANT3_HUMAN_UPS	49039.1	0.644		Antithrombin-III (Chain 33-464) - Homo sapiens (Human)	1691	47	1.45	108	25518	2+	2291.15	0.012	5.23754	1	K.AFLEVNEEGSEAAASTAVVIAGR.S
9	1	UPS1_UPS2|P01008ups|ANT3_HUMAN_UPS	49039.1	0.644		Antithrombin-III (Chain 33-464) - Homo sapiens (Human)	1691	47	1.45	108	25693	2+	2291.15	0.015	6.54693	1	K.AFLEVNEEGSEAAASTAVVIAGR.S
9	1	UPS1_UPS2|P01008ups|ANT3_HUMAN_UPS	49039.1	0.644		Antithrombin-III (Chain 33-464) - Homo sapiens (Human)	1691	47	1.45	108	25870	2+	2291.15	1.015	6.54693	1	K.AFLEVNEEGSEAAASTAVVIAGR.S
9	1	UPS1_UPS2|P01008ups|ANT3_HUMAN_UPS	49039.1	0.644		Antithrombin-III (Chain 33-464) - Homo sapiens (Human)	1691	47	1.45	108	26053	2+	2291.15	0.012	5.23754	1	K.AFLEVNEEGSEAAASTAVVIAGR.S
9	1	UPS1_UPS2|P01008ups|ANT3_HUMAN_UPS	49039.1	0.644		Antithrombin-III (Chain 33-464) - Homo sapiens (Human)	1691	47	1.45	108	26109	3+	3080.7	1.02	6.49204	0.9995	R.VAEGTQVLELPFKGDDITMVLILPKPEK.S
9	1	UPS1_UPS2|P01008ups|ANT3_HUMAN_UPS	49039.1	0.644		Antithrombin-III (Chain 33-464) - Homo sapiens (Human)	1691	47	1.45	108	26164	2+	3080.7	0.016	5.19363	0.9997	R.VAEGTQVLELPFKGDDITMVLILPKPEK.S
9	1	UPS1_UPS2|P01008ups|ANT3_HUMAN_UPS	49039.1	0.644		Antithrombin-III (Chain 33-464) - Homo sapiens (Human)	1691	47	1.45	108	26228	2+	2291.15	0.013	5.674	1	K.AFLEVNEEGSEAAASTAVVIAGR.S
9	1	UPS1_UPS2|P01008ups|ANT3_HUMAN_UPS	49039.1	0.644		Antithrombin-III (Chain 33-464) - Homo sapiens (Human)	1691	47	1.45	108	26282	3+	3080.7	0.018	5.84284	0.996	R.VAEGTQVLELPFKGDDITMVLILPKPEK.S
9	1	UPS1_UPS2|P01008ups|ANT3_HUMAN_UPS	49039.1	0.644		Antithrombin-III (Chain 33-464) - Homo sapiens (Human)	1691	47	1.45	108	26337	2+	3080.7	0.018	5.84284	0.9999	R.VAEGTQVLELPFKGDDITMVLILPKPEK.S
9	1	UPS1_UPS2|P01008ups|ANT3_HUMAN_UPS	49039.1	0.644		Antithrombin-III (Chain 33-464) - Homo sapiens (Human)	1691	47	1.45	108	26404	2+	2291.15	0.023	10.0386	1	K.AFLEVNEEGSEAAASTAVVIAGR.S
9	1	UPS1_UPS2|P01008ups|ANT3_HUMAN_UPS	49039.1	0.644		Antithrombin-III (Chain 33-464) - Homo sapiens (Human)	1691	47	1.45	108	26458	3+	3080.7	0.02	6.49204	0.999	R.VAEGTQVLELPFKGDDITMVLILPKPEK.S
9	1	UPS1_UPS2|P01008ups|ANT3_HUMAN_UPS	49039.1	0.644		Antithrombin-III (Chain 33-464) - Homo sapiens (Human)	1691	47	1.45	108	26756	2+	2291.15	0.008	3.49169	1	K.AFLEVNEEGSEAAASTAVVIAGR.S
9	1	UPS1_UPS2|P01008ups|ANT3_HUMAN_UPS	49039.1	0.644		Antithrombin-III (Chain 33-464) - Homo sapiens (Human)	1691	47	1.45	108	27027	3+	2291.15	1.024	10.4751	1	K.AFLEVNEEGSEAAASTAVVIAGR.S
9	1	UPS1_UPS2|P01008ups|ANT3_HUMAN_UPS	49039.1	0.644		Antithrombin-III (Chain 33-464) - Homo sapiens (Human)	1691	47	1.45	108	27105	2+	2291.15	1.019	8.29278	1	K.AFLEVNEEGSEAAASTAVVIAGR.S
9	1	UPS1_UPS2|P01008ups|ANT3_HUMAN_UPS	49039.1	0.644		Antithrombin-III (Chain 33-464) - Homo sapiens (Human)	1691	47	1.45	108	27202	3+	2291.15	1.024	10.4751	1	K.AFLEVNEEGSEAAASTAVVIAGR.S
9	1	UPS1_UPS2|P01008ups|ANT3_HUMAN_UPS	49039.1	0.644		Antithrombin-III (Chain 33-464) - Homo sapiens (Human)	1691	47	1.45	108	27380	3+	2291.15	0.012	5.23754	1	K.AFLEVNEEGSEAAASTAVVIAGR.S
9	1	UPS1_UPS2|P01008ups|ANT3_HUMAN_UPS	49039.1	0.644		Antithrombin-III (Chain 33-464) - Homo sapiens (Human)	1691	47	1.45	108	27637	3+	2291.15	1.024	10.4751	1	K.AFLEVNEEGSEAAASTAVVIAGR.S
9	1	UPS1_UPS2|P01008ups|ANT3_HUMAN_UPS	49039.1	0.644		Antithrombin-III (Chain 33-464) - Homo sapiens (Human)	1691	47	1.45	108	27720	2+	1371.75	0.004	2.91599	0.9976	R.E^VPLNTIIFMGR.V
9	1	UPS1_UPS2|P01008ups|ANT3_HUMAN_UPS	49039.1	0.644		Antithrombin-III (Chain 33-464) - Homo sapiens (Human)	1691	47	1.45	108	27808	3+	2291.15	1.024	10.4751	1	K.AFLEVNEEGSEAAASTAVVIAGR.S
9	1	UPS1_UPS2|P01008ups|ANT3_HUMAN_UPS	49039.1	0.644		Antithrombin-III (Chain 33-464) - Homo sapiens (Human)	1691	47	1.45	108	27841	3+	2315.12	0.015	6.47914	0.9859	K.NDNDNIFLSPLSISTAFAM"TK.L
9	1	UPS1_UPS2|P01008ups|ANT3_HUMAN_UPS	49039.1	0.644		Antithrombin-III (Chain 33-464) - Homo sapiens (Human)	1691	47	1.45	108	27874	2+	2315.12	0.011	4.75137	0.9999	K.NDNDNIFLSPLSISTAFAM"TK.L
9	1	UPS1_UPS2|P01008ups|ANT3_HUMAN_UPS	49039.1	0.644		Antithrombin-III (Chain 33-464) - Homo sapiens (Human)	1691	47	1.45	108	27987	3+	2291.15	1.024	10.4751	1	K.AFLEVNEEGSEAAASTAVVIAGR.S
9	1	UPS1_UPS2|P01008ups|ANT3_HUMAN_UPS	49039.1	0.644		Antithrombin-III (Chain 33-464) - Homo sapiens (Human)	1691	47	1.45	108	28157	3+	2291.15	1.024	10.4751	1	K.AFLEVNEEGSEAAASTAVVIAGR.S
9	1	UPS1_UPS2|P01008ups|ANT3_HUMAN_UPS	49039.1	0.644		Antithrombin-III (Chain 33-464) - Homo sapiens (Human)	1691	47	1.45	108	28158	3+	3808.85	1.033	8.66403	0.9996	R.FATTFYQHLADSKNDNDNIFLSPLSISTAFAMTK.L
9	1	UPS1_UPS2|P01008ups|ANT3_HUMAN_UPS	49039.1	0.644		Antithrombin-III (Chain 33-464) - Homo sapiens (Human)	1691	47	1.45	108	28332	3+	3808.85	0.015	3.93819	0.9563	R.FATTFYQHLADSKNDNDNIFLSPLSISTAFAMTK.L
9	1	UPS1_UPS2|P01008ups|ANT3_HUMAN_UPS	49039.1	0.644		Antithrombin-III (Chain 33-464) - Homo sapiens (Human)	1691	47	1.45	108	28503	3+	3808.85	1.012	3.15055	0.939	R.FATTFYQHLADSKNDNDNIFLSPLSISTAFAMTK.L
9	1	UPS1_UPS2|P01008ups|ANT3_HUMAN_UPS	49039.1	0.644		Antithrombin-III (Chain 33-464) - Homo sapiens (Human)	1691	47	1.45	108	28504	3+	2291.15	0.017	7.41985	1	K.AFLEVNEEGSEAAASTAVVIAGR.S
9	1	UPS1_UPS2|P01008ups|ANT3_HUMAN_UPS	49039.1	0.644		Antithrombin-III (Chain 33-464) - Homo sapiens (Human)	1691	47	1.45	108	28541	2+	2291.15	0.009	3.92816	1	K.AFLEVNEEGSEAAASTAVVIAGR.S
9	1	UPS1_UPS2|P01008ups|ANT3_HUMAN_UPS	49039.1	0.644		Antithrombin-III (Chain 33-464) - Homo sapiens (Human)	1691	47	1.45	108	28671	3+	2291.15	1.024	10.4751	1	K.AFLEVNEEGSEAAASTAVVIAGR.S
9	1	UPS1_UPS2|P01008ups|ANT3_HUMAN_UPS	49039.1	0.644		Antithrombin-III (Chain 33-464) - Homo sapiens (Human)	1691	47	1.45	108	29004	3+	2291.15	0.015	6.54693	1	K.AFLEVNEEGSEAAASTAVVIAGR.S
9	1	UPS1_UPS2|P01008ups|ANT3_HUMAN_UPS	49039.1	0.644		Antithrombin-III (Chain 33-464) - Homo sapiens (Human)	1691	47	1.45	108	29167	2+	2299.13	0.01	4.34948	0.9977	K.NDNDNIFLSPLSISTAFAMTK.L
9	1	UPS1_UPS2|P01008ups|ANT3_HUMAN_UPS	49039.1	0.644		Antithrombin-III (Chain 33-464) - Homo sapiens (Human)	1691	47	1.45	108	29207	3+	2291.15	1.021	9.1657	1	K.AFLEVNEEGSEAAASTAVVIAGR.S
9	1	UPS1_UPS2|P01008ups|ANT3_HUMAN_UPS	49039.1	0.644		Antithrombin-III (Chain 33-464) - Homo sapiens (Human)	1691	47	1.45	108	29328	3+	2299.13	0.015	6.52422	1	K.NDNDNIFLSPLSISTAFAMTK.L
9	1	UPS1_UPS2|P01008ups|ANT3_HUMAN_UPS	49039.1	0.644		Antithrombin-III (Chain 33-464) - Homo sapiens (Human)	1691	47	1.45	108	29339	2+	2299.13	0.014	6.08927	1	K.NDNDNIFLSPLSISTAFAMTK.L
9	1	UPS1_UPS2|P01008ups|ANT3_HUMAN_UPS	49039.1	0.644		Antithrombin-III (Chain 33-464) - Homo sapiens (Human)	1691	47	1.45	108	29426	3+	2291.15	1.024	10.4751	1	K.AFLEVNEEGSEAAASTAVVIAGR.S
9	1	UPS1_UPS2|P01008ups|ANT3_HUMAN_UPS	49039.1	0.644		Antithrombin-III (Chain 33-464) - Homo sapiens (Human)	1691	47	1.45	108	29499	3+	2299.13	0.016	6.95916	0.9988	K.NDNDNIFLSPLSISTAFAMTK.L
9	1	UPS1_UPS2|P01008ups|ANT3_HUMAN_UPS	49039.1	0.644		Antithrombin-III (Chain 33-464) - Homo sapiens (Human)	1691	47	1.45	108	29595	2+	2291.15	1.035	15.2762	1	K.AFLEVNEEGSEAAASTAVVIAGR.S
9	1	UPS1_UPS2|P01008ups|ANT3_HUMAN_UPS	49039.1	0.644		Antithrombin-III (Chain 33-464) - Homo sapiens (Human)	1691	47	1.45	108	29619	3+	2291.15	1.024	10.4751	1	K.AFLEVNEEGSEAAASTAVVIAGR.S
9	1	UPS1_UPS2|P01008ups|ANT3_HUMAN_UPS	49039.1	0.644		Antithrombin-III (Chain 33-464) - Homo sapiens (Human)	1691	47	1.45	108	29660	3+	2299.13	1	0	0.981	K.NDNDNIFLSPLSISTAFAMTK.L
9	1	UPS1_UPS2|P01008ups|ANT3_HUMAN_UPS	49039.1	0.644		Antithrombin-III (Chain 33-464) - Homo sapiens (Human)	1691	47	1.45	108	29917	3+	2291.15	0.015	6.54693	1	K.AFLEVNEEGSEAAASTAVVIAGR.S
9	1	UPS1_UPS2|P01008ups|ANT3_HUMAN_UPS	49039.1	0.644		Antithrombin-III (Chain 33-464) - Homo sapiens (Human)	1691	47	1.45	108	30089	3+	2291.15	1.024	10.4751	1	K.AFLEVNEEGSEAAASTAVVIAGR.S
9	1	UPS1_UPS2|P01008ups|ANT3_HUMAN_UPS	49039.1	0.644		Antithrombin-III (Chain 33-464) - Homo sapiens (Human)	1691	47	1.45	108	30158	2+	2291.15	1.025	10.9115	1	K.AFLEVNEEGSEAAASTAVVIAGR.S
9	1	UPS1_UPS2|P01008ups|ANT3_HUMAN_UPS	49039.1	0.644		Antithrombin-III (Chain 33-464) - Homo sapiens (Human)	1691	47	1.45	108	30241	3+	2299.13	1.005	2.17474	0.9145	K.NDNDNIFLSPLSISTAFAMTK.L
9	1	UPS1_UPS2|P01008ups|ANT3_HUMAN_UPS	49039.1	0.644		Antithrombin-III (Chain 33-464) - Homo sapiens (Human)	1691	47	1.45	108	30253	3+	2291.15	0.017	7.41985	1	K.AFLEVNEEGSEAAASTAVVIAGR.S
9	1	UPS1_UPS2|P01008ups|ANT3_HUMAN_UPS	49039.1	0.644		Antithrombin-III (Chain 33-464) - Homo sapiens (Human)	1691	47	1.45	108	30328	2+	2291.15	1.022	9.60216	1	K.AFLEVNEEGSEAAASTAVVIAGR.S
9	1	UPS1_UPS2|P01008ups|ANT3_HUMAN_UPS	49039.1	0.644		Antithrombin-III (Chain 33-464) - Homo sapiens (Human)	1691	47	1.45	108	30418	3+	2291.15	0.019	8.29278	1	K.AFLEVNEEGSEAAASTAVVIAGR.S
9	1	UPS1_UPS2|P01008ups|ANT3_HUMAN_UPS	49039.1	0.644		Antithrombin-III (Chain 33-464) - Homo sapiens (Human)	1691	47	1.45	108	30504	2+	2291.15	0.019	8.29278	1	K.AFLEVNEEGSEAAASTAVVIAGR.S
9	1	UPS1_UPS2|P01008ups|ANT3_HUMAN_UPS	49039.1	0.644		Antithrombin-III (Chain 33-464) - Homo sapiens (Human)	1691	47	1.45	108	30762	3+	2291.15	0.015	6.54693	1	K.AFLEVNEEGSEAAASTAVVIAGR.S
9	1	UPS1_UPS2|P01008ups|ANT3_HUMAN_UPS	49039.1	0.644		Antithrombin-III (Chain 33-464) - Homo sapiens (Human)	1691	47	1.45	108	30925	3+	2291.15	1.024	10.4751	1	K.AFLEVNEEGSEAAASTAVVIAGR.S
9	1	UPS1_UPS2|P01008ups|ANT3_HUMAN_UPS	49039.1	0.644		Antithrombin-III (Chain 33-464) - Homo sapiens (Human)	1691	47	1.45	108	31208	3+	2291.15	1.024	10.4751	1	K.AFLEVNEEGSEAAASTAVVIAGR.S
9	1	UPS1_UPS2|P01008ups|ANT3_HUMAN_UPS	49039.1	0.644		Antithrombin-III (Chain 33-464) - Homo sapiens (Human)	1691	47	1.45	108	31240	2+	2299.13	0.997	1.30484	0.9933	K.NDNDNIFLSPLSISTAFAMTK.L
9	1	UPS1_UPS2|P01008ups|ANT3_HUMAN_UPS	49039.1	0.644		Antithrombin-III (Chain 33-464) - Homo sapiens (Human)	1691	47	1.45	108	31243	2+	2291.15	0.013	5.674	1	K.AFLEVNEEGSEAAASTAVVIAGR.S
9	1	UPS1_UPS2|P01008ups|ANT3_HUMAN_UPS	49039.1	0.644		Antithrombin-III (Chain 33-464) - Homo sapiens (Human)	1691	47	1.45	108	31439	2+	2291.15	0.009	3.92816	1	K.AFLEVNEEGSEAAASTAVVIAGR.S
9	1	UPS1_UPS2|P01008ups|ANT3_HUMAN_UPS	49039.1	0.644		Antithrombin-III (Chain 33-464) - Homo sapiens (Human)	1691	47	1.45	108	31537	3+	2291.15	0.015	6.54693	1	K.AFLEVNEEGSEAAASTAVVIAGR.S
9	1	UPS1_UPS2|P01008ups|ANT3_HUMAN_UPS	49039.1	0.644		Antithrombin-III (Chain 33-464) - Homo sapiens (Human)	1691	47	1.45	108	31701	3+	2291.15	1.024	10.4751	1	K.AFLEVNEEGSEAAASTAVVIAGR.S
9	1	UPS1_UPS2|P01008ups|ANT3_HUMAN_UPS	49039.1	0.644		Antithrombin-III (Chain 33-464) - Homo sapiens (Human)	1691	47	1.45	108	31815	2+	2291.15	1.007	3.05523	1	K.AFLEVNEEGSEAAASTAVVIAGR.S
9	1	UPS1_UPS2|P01008ups|ANT3_HUMAN_UPS	49039.1	0.644		Antithrombin-III (Chain 33-464) - Homo sapiens (Human)	1691	47	1.45	108	31992	2+	2291.15	0.025	10.9115	1	K.AFLEVNEEGSEAAASTAVVIAGR.S
9	1	UPS1_UPS2|P01008ups|ANT3_HUMAN_UPS	49039.1	0.644		Antithrombin-III (Chain 33-464) - Homo sapiens (Human)	1691	47	1.45	108	32033	3+	2291.15	0.016	6.98339	1	K.AFLEVNEEGSEAAASTAVVIAGR.S
9	1	UPS1_UPS2|P01008ups|ANT3_HUMAN_UPS	49039.1	0.644		Antithrombin-III (Chain 33-464) - Homo sapiens (Human)	1691	47	1.45	108	32151	2+	2291.15	0.018	7.85631	1	K.AFLEVNEEGSEAAASTAVVIAGR.S
9	1	UPS1_UPS2|P01008ups|ANT3_HUMAN_UPS	49039.1	0.644		Antithrombin-III (Chain 33-464) - Homo sapiens (Human)	1691	47	1.45	108	32198	3+	2291.15	1.024	10.4751	1	K.AFLEVNEEGSEAAASTAVVIAGR.S
9	1	UPS1_UPS2|P01008ups|ANT3_HUMAN_UPS	49039.1	0.644		Antithrombin-III (Chain 33-464) - Homo sapiens (Human)	1691	47	1.45	108	32342	2+	2291.15	1.022	9.60216	1	K.AFLEVNEEGSEAAASTAVVIAGR.S
9	1	UPS1_UPS2|P01008ups|ANT3_HUMAN_UPS	49039.1	0.644		Antithrombin-III (Chain 33-464) - Homo sapiens (Human)	1691	47	1.45	108	32365	3+	2291.15	0.016	6.98339	1	K.AFLEVNEEGSEAAASTAVVIAGR.S
9	1	UPS1_UPS2|P01008ups|ANT3_HUMAN_UPS	49039.1	0.644		Antithrombin-III (Chain 33-464) - Homo sapiens (Human)	1691	47	1.45	108	32660	2+	2291.15	1.022	9.60216	1	K.AFLEVNEEGSEAAASTAVVIAGR.S
9	1	UPS1_UPS2|P01008ups|ANT3_HUMAN_UPS	49039.1	0.644		Antithrombin-III (Chain 33-464) - Homo sapiens (Human)	1691	47	1.45	108	32888	3+	2291.15	1.024	10.4751	1	K.AFLEVNEEGSEAAASTAVVIAGR.S
9	1	UPS1_UPS2|P01008ups|ANT3_HUMAN_UPS	49039.1	0.644		Antithrombin-III (Chain 33-464) - Homo sapiens (Human)	1691	47	1.45	108	33026	2+	2291.15	0	0	1	K.AFLEVNEEGSEAAASTAVVIAGR.S
9	1	UPS1_UPS2|P01008ups|ANT3_HUMAN_UPS	49039.1	0.644		Antithrombin-III (Chain 33-464) - Homo sapiens (Human)	1691	47	1.45	108	33038	3+	2291.15	1.024	10.4751	1	K.AFLEVNEEGSEAAASTAVVIAGR.S
9	1	UPS1_UPS2|P01008ups|ANT3_HUMAN_UPS	49039.1	0.644		Antithrombin-III (Chain 33-464) - Homo sapiens (Human)	1691	47	1.45	108	33187	3+	2291.15	0.019	8.29278	1	K.AFLEVNEEGSEAAASTAVVIAGR.S
9	1	UPS1_UPS2|P01008ups|ANT3_HUMAN_UPS	49039.1	0.644		Antithrombin-III (Chain 33-464) - Homo sapiens (Human)	1691	47	1.45	108	33421	3+	3098.49	1.035	11.2958	0.9137	K.ELTPEVLQEWLDELEEM"MLVVHM"PR.F
9	1	UPS1_UPS2|P01008ups|ANT3_HUMAN_UPS	49039.1	0.644		Antithrombin-III (Chain 33-464) - Homo sapiens (Human)	1691	47	1.45	108	33430	3+	3082.49	0.018	5.83943	0.9737	K.ELTPEVLQEWLDELEEM"MLVVHMPR.F
9	1	UPS1_UPS2|P01008ups|ANT3_HUMAN_UPS	49039.1	0.644		Antithrombin-III (Chain 33-464) - Homo sapiens (Human)	1691	47	1.45	108	33462	3+	3066.5	0.03	9.78315	0.9998	K.ELTPEVLQEWLDELEEMMLVVHMPR.F
9	1	UPS1_UPS2|P01008ups|ANT3_HUMAN_UPS	49039.1	0.644		Antithrombin-III (Chain 33-464) - Homo sapiens (Human)	1691	47	1.45	108	33507	2+	3048.49	1.025	8.20079	1	K.E^LTPEVLQEWLDELEEMMLVVHMPR.F
9	1	UPS1_UPS2|P01008ups|ANT3_HUMAN_UPS	49039.1	0.644		Antithrombin-III (Chain 33-464) - Homo sapiens (Human)	1691	47	1.45	108	33537	2+	2291.15	0.012	5.23754	1	K.AFLEVNEEGSEAAASTAVVIAGR.S
9	1	UPS1_UPS2|P01008ups|ANT3_HUMAN_UPS	49039.1	0.644		Antithrombin-III (Chain 33-464) - Homo sapiens (Human)	1691	47	1.45	108	33541	2+	2804.57	0.01	3.56561	1	R.ITDVIPSEAINELTVLVLVNTIYFK.G
9	1	UPS1_UPS2|P01008ups|ANT3_HUMAN_UPS	49039.1	0.644		Antithrombin-III (Chain 33-464) - Homo sapiens (Human)	1691	47	1.45	108	33594	3+	2291.15	1.024	10.4751	1	K.AFLEVNEEGSEAAASTAVVIAGR.S
9	1	UPS1_UPS2|P01008ups|ANT3_HUMAN_UPS	49039.1	0.644		Antithrombin-III (Chain 33-464) - Homo sapiens (Human)	1691	47	1.45	108	33629	3+	2804.57	0.015	5.34841	0.9999	R.ITDVIPSEAINELTVLVLVNTIYFK.G
9	1	UPS1_UPS2|P01008ups|ANT3_HUMAN_UPS	49039.1	0.644		Antithrombin-III (Chain 33-464) - Homo sapiens (Human)	1691	47	1.45	108	33649	3+	3066.5	1.027	8.80483	0.9354	K.ELTPEVLQEWLDELEEMMLVVHMPR.F
9	1	UPS1_UPS2|P01008ups|ANT3_HUMAN_UPS	49039.1	0.644		Antithrombin-III (Chain 33-464) - Homo sapiens (Human)	1691	47	1.45	108	33696	2+	2291.15	0.022	9.60216	1	K.AFLEVNEEGSEAAASTAVVIAGR.S
9	1	UPS1_UPS2|P01008ups|ANT3_HUMAN_UPS	49039.1	0.644		Antithrombin-III (Chain 33-464) - Homo sapiens (Human)	1691	47	1.45	108	33704	2+	2804.57	0.018	6.4181	1	R.ITDVIPSEAINELTVLVLVNTIYFK.G
9	1	UPS1_UPS2|P01008ups|ANT3_HUMAN_UPS	49039.1	0.644		Antithrombin-III (Chain 33-464) - Homo sapiens (Human)	1691	47	1.45	108	33748	3+	2291.15	1.024	10.4751	1	K.AFLEVNEEGSEAAASTAVVIAGR.S
9	1	UPS1_UPS2|P01008ups|ANT3_HUMAN_UPS	49039.1	0.644		Antithrombin-III (Chain 33-464) - Homo sapiens (Human)	1691	47	1.45	108	33783	3+	2804.57	0.015	5.34841	1	R.ITDVIPSEAINELTVLVLVNTIYFK.G
9	1	UPS1_UPS2|P01008ups|ANT3_HUMAN_UPS	49039.1	0.644		Antithrombin-III (Chain 33-464) - Homo sapiens (Human)	1691	47	1.45	108	33803	3+	3066.5	0.02	6.5221	1	K.ELTPEVLQEWLDELEEMMLVVHMPR.F
9	1	UPS1_UPS2|P01008ups|ANT3_HUMAN_UPS	49039.1	0.644		Antithrombin-III (Chain 33-464) - Homo sapiens (Human)	1691	47	1.45	108	33841	2+	2291.15	0.014	6.11047	1	K.AFLEVNEEGSEAAASTAVVIAGR.S
9	1	UPS1_UPS2|P01008ups|ANT3_HUMAN_UPS	49039.1	0.644		Antithrombin-III (Chain 33-464) - Homo sapiens (Human)	1691	47	1.45	108	33848	2+	2804.57	0.014	4.99185	1	R.ITDVIPSEAINELTVLVLVNTIYFK.G
9	1	UPS1_UPS2|P01008ups|ANT3_HUMAN_UPS	49039.1	0.644		Antithrombin-III (Chain 33-464) - Homo sapiens (Human)	1691	47	1.45	108	33926	3+	2804.57	0.015	5.34841	1	R.ITDVIPSEAINELTVLVLVNTIYFK.G
9	1	UPS1_UPS2|P01008ups|ANT3_HUMAN_UPS	49039.1	0.644		Antithrombin-III (Chain 33-464) - Homo sapiens (Human)	1691	47	1.45	108	33947	3+	3066.5	0.018	5.86989	0.9361	K.ELTPEVLQEWLDELEEMMLVVHMPR.F
9	1	UPS1_UPS2|P01008ups|ANT3_HUMAN_UPS	49039.1	0.644		Antithrombin-III (Chain 33-464) - Homo sapiens (Human)	1691	47	1.45	108	33982	2+	2291.15	0.016	6.98339	1	K.AFLEVNEEGSEAAASTAVVIAGR.S
9	1	UPS1_UPS2|P01008ups|ANT3_HUMAN_UPS	49039.1	0.644		Antithrombin-III (Chain 33-464) - Homo sapiens (Human)	1691	47	1.45	108	33992	2+	2804.57	0.019	6.77466	1	R.ITDVIPSEAINELTVLVLVNTIYFK.G
9	1	UPS1_UPS2|P01008ups|ANT3_HUMAN_UPS	49039.1	0.644		Antithrombin-III (Chain 33-464) - Homo sapiens (Human)	1691	47	1.45	108	34069	3+	2804.57	0.015	5.34841	1	R.ITDVIPSEAINELTVLVLVNTIYFK.G
9	1	UPS1_UPS2|P01008ups|ANT3_HUMAN_UPS	49039.1	0.644		Antithrombin-III (Chain 33-464) - Homo sapiens (Human)	1691	47	1.45	108	34078	3+	3066.5	0.021	6.8482	0.6235	K.ELTPEVLQEWLDELEEMMLVVHMPR.F
9	1	UPS1_UPS2|P01008ups|ANT3_HUMAN_UPS	49039.1	0.644		Antithrombin-III (Chain 33-464) - Homo sapiens (Human)	1691	47	1.45	108	34113	2+	2291.15	0.015	6.54693	1	K.AFLEVNEEGSEAAASTAVVIAGR.S
9	1	UPS1_UPS2|P01008ups|ANT3_HUMAN_UPS	49039.1	0.644		Antithrombin-III (Chain 33-464) - Homo sapiens (Human)	1691	47	1.45	108	34201	3+	2804.57	0.014	4.99185	1	R.ITDVIPSEAINELTVLVLVNTIYFK.G
9	1	UPS1_UPS2|P01008ups|ANT3_HUMAN_UPS	49039.1	0.644		Antithrombin-III (Chain 33-464) - Homo sapiens (Human)	1691	47	1.45	108	34210	3+	3066.5	0.019	6.19599	0.6252	K.ELTPEVLQEWLDELEEMMLVVHMPR.F
9	1	UPS1_UPS2|P01008ups|ANT3_HUMAN_UPS	49039.1	0.644		Antithrombin-III (Chain 33-464) - Homo sapiens (Human)	1691	47	1.45	108	34245	2+	2291.15	0.011	4.80108	1	K.AFLEVNEEGSEAAASTAVVIAGR.S
9	1	UPS1_UPS2|P01008ups|ANT3_HUMAN_UPS	49039.1	0.644		Antithrombin-III (Chain 33-464) - Homo sapiens (Human)	1691	47	1.45	108	34257	2+	2804.57	0.019	6.77466	1	R.ITDVIPSEAINELTVLVLVNTIYFK.G
9	1	UPS1_UPS2|P01008ups|ANT3_HUMAN_UPS	49039.1	0.644		Antithrombin-III (Chain 33-464) - Homo sapiens (Human)	1691	47	1.45	108	34333	3+	2804.57	0.014	4.99185	0.9999	R.ITDVIPSEAINELTVLVLVNTIYFK.G
9	1	UPS1_UPS2|P01008ups|ANT3_HUMAN_UPS	49039.1	0.644		Antithrombin-III (Chain 33-464) - Homo sapiens (Human)	1691	47	1.45	108	34342	3+	3066.5	0.019	6.19599	0.9994	K.ELTPEVLQEWLDELEEMMLVVHMPR.F
9	1	UPS1_UPS2|P01008ups|ANT3_HUMAN_UPS	49039.1	0.644		Antithrombin-III (Chain 33-464) - Homo sapiens (Human)	1691	47	1.45	108	34377	2+	2291.15	0.012	5.23754	1	K.AFLEVNEEGSEAAASTAVVIAGR.S
9	1	UPS1_UPS2|P01008ups|ANT3_HUMAN_UPS	49039.1	0.644		Antithrombin-III (Chain 33-464) - Homo sapiens (Human)	1691	47	1.45	108	34387	2+	2804.57	0.024	8.55746	1	R.ITDVIPSEAINELTVLVLVNTIYFK.G
9	1	UPS1_UPS2|P01008ups|ANT3_HUMAN_UPS	49039.1	0.644		Antithrombin-III (Chain 33-464) - Homo sapiens (Human)	1691	47	1.45	108	34422	2+	1848.9	1.008	4.32689	0.7103	K.EQLQDMGLVDLFSPEK.S
9	1	UPS1_UPS2|P01008ups|ANT3_HUMAN_UPS	49039.1	0.644		Antithrombin-III (Chain 33-464) - Homo sapiens (Human)	1691	47	1.45	108	34464	3+	2804.57	0.015	5.34841	1	R.ITDVIPSEAINELTVLVLVNTIYFK.G
9	1	UPS1_UPS2|P01008ups|ANT3_HUMAN_UPS	49039.1	0.644		Antithrombin-III (Chain 33-464) - Homo sapiens (Human)	1691	47	1.45	108	34474	3+	3066.5	0.019	6.19599	0.9986	K.ELTPEVLQEWLDELEEMMLVVHMPR.F
9	1	UPS1_UPS2|P01008ups|ANT3_HUMAN_UPS	49039.1	0.644		Antithrombin-III (Chain 33-464) - Homo sapiens (Human)	1691	47	1.45	108	34510	2+	2291.15	0.015	6.54693	1	K.AFLEVNEEGSEAAASTAVVIAGR.S
9	1	UPS1_UPS2|P01008ups|ANT3_HUMAN_UPS	49039.1	0.644		Antithrombin-III (Chain 33-464) - Homo sapiens (Human)	1691	47	1.45	108	34519	2+	2804.57	0.018	6.4181	1	R.ITDVIPSEAINELTVLVLVNTIYFK.G
9	1	UPS1_UPS2|P01008ups|ANT3_HUMAN_UPS	49039.1	0.644		Antithrombin-III (Chain 33-464) - Homo sapiens (Human)	1691	47	1.45	108	34596	3+	2804.57	0.015	5.34841	1	R.ITDVIPSEAINELTVLVLVNTIYFK.G
9	1	UPS1_UPS2|P01008ups|ANT3_HUMAN_UPS	49039.1	0.644		Antithrombin-III (Chain 33-464) - Homo sapiens (Human)	1691	47	1.45	108	34606	3+	3066.5	0.018	5.86989	0.9928	K.ELTPEVLQEWLDELEEMMLVVHMPR.F
9	1	UPS1_UPS2|P01008ups|ANT3_HUMAN_UPS	49039.1	0.644		Antithrombin-III (Chain 33-464) - Homo sapiens (Human)	1691	47	1.45	108	34643	2+	2291.15	0.014	6.11047	1	K.AFLEVNEEGSEAAASTAVVIAGR.S
9	1	UPS1_UPS2|P01008ups|ANT3_HUMAN_UPS	49039.1	0.644		Antithrombin-III (Chain 33-464) - Homo sapiens (Human)	1691	47	1.45	108	34651	3+	2291.15	1.024	10.4751	1	K.AFLEVNEEGSEAAASTAVVIAGR.S
9	1	UPS1_UPS2|P01008ups|ANT3_HUMAN_UPS	49039.1	0.644		Antithrombin-III (Chain 33-464) - Homo sapiens (Human)	1691	47	1.45	108	34653	2+	2804.57	0.001	0.356561	1	R.ITDVIPSEAINELTVLVLVNTIYFK.G
9	1	UPS1_UPS2|P01008ups|ANT3_HUMAN_UPS	49039.1	0.644		Antithrombin-III (Chain 33-464) - Homo sapiens (Human)	1691	47	1.45	108	34728	3+	2804.57	0.014	4.99185	0.9999	R.ITDVIPSEAINELTVLVLVNTIYFK.G
9	1	UPS1_UPS2|P01008ups|ANT3_HUMAN_UPS	49039.1	0.644		Antithrombin-III (Chain 33-464) - Homo sapiens (Human)	1691	47	1.45	108	34738	3+	3066.5	0.013	4.23936	0.9995	K.ELTPEVLQEWLDELEEMMLVVHMPR.F
9	1	UPS1_UPS2|P01008ups|ANT3_HUMAN_UPS	49039.1	0.644		Antithrombin-III (Chain 33-464) - Homo sapiens (Human)	1691	47	1.45	108	34773	2+	2291.15	0.014	6.11047	1	K.AFLEVNEEGSEAAASTAVVIAGR.S
9	1	UPS1_UPS2|P01008ups|ANT3_HUMAN_UPS	49039.1	0.644		Antithrombin-III (Chain 33-464) - Homo sapiens (Human)	1691	47	1.45	108	34783	2+	2804.57	0.012	4.27873	1	R.ITDVIPSEAINELTVLVLVNTIYFK.G
9	1	UPS1_UPS2|P01008ups|ANT3_HUMAN_UPS	49039.1	0.644		Antithrombin-III (Chain 33-464) - Homo sapiens (Human)	1691	47	1.45	108	34806	3+	2291.15	1.024	10.4751	1	K.AFLEVNEEGSEAAASTAVVIAGR.S
9	1	UPS1_UPS2|P01008ups|ANT3_HUMAN_UPS	49039.1	0.644		Antithrombin-III (Chain 33-464) - Homo sapiens (Human)	1691	47	1.45	108	34862	3+	2804.57	0.015	5.34841	1	R.ITDVIPSEAINELTVLVLVNTIYFK.G
9	1	UPS1_UPS2|P01008ups|ANT3_HUMAN_UPS	49039.1	0.644		Antithrombin-III (Chain 33-464) - Homo sapiens (Human)	1691	47	1.45	108	34870	3+	3066.5	0.017	5.54378	0.9999	K.ELTPEVLQEWLDELEEMMLVVHMPR.F
9	1	UPS1_UPS2|P01008ups|ANT3_HUMAN_UPS	49039.1	0.644		Antithrombin-III (Chain 33-464) - Homo sapiens (Human)	1691	47	1.45	108	34905	2+	2291.15	0.013	5.674	1	K.AFLEVNEEGSEAAASTAVVIAGR.S
9	1	UPS1_UPS2|P01008ups|ANT3_HUMAN_UPS	49039.1	0.644		Antithrombin-III (Chain 33-464) - Homo sapiens (Human)	1691	47	1.45	108	34918	2+	2804.57	1.01	3.56561	0.9999	R.ITDVIPSEAINELTVLVLVNTIYFK.G
9	1	UPS1_UPS2|P01008ups|ANT3_HUMAN_UPS	49039.1	0.644		Antithrombin-III (Chain 33-464) - Homo sapiens (Human)	1691	47	1.45	108	34969	3+	2291.15	1.024	10.4751	1	K.AFLEVNEEGSEAAASTAVVIAGR.S
9	1	UPS1_UPS2|P01008ups|ANT3_HUMAN_UPS	49039.1	0.644		Antithrombin-III (Chain 33-464) - Homo sapiens (Human)	1691	47	1.45	108	34993	3+	2804.57	0.017	6.06154	1	R.ITDVIPSEAINELTVLVLVNTIYFK.G
9	1	UPS1_UPS2|P01008ups|ANT3_HUMAN_UPS	49039.1	0.644		Antithrombin-III (Chain 33-464) - Homo sapiens (Human)	1691	47	1.45	108	35002	3+	3066.5	0.016	5.21768	0.8363	K.ELTPEVLQEWLDELEEMMLVVHMPR.F
9	1	UPS1_UPS2|P01008ups|ANT3_HUMAN_UPS	49039.1	0.644		Antithrombin-III (Chain 33-464) - Homo sapiens (Human)	1691	47	1.45	108	35038	2+	2291.15	0.012	5.23754	1	K.AFLEVNEEGSEAAASTAVVIAGR.S
9	1	UPS1_UPS2|P01008ups|ANT3_HUMAN_UPS	49039.1	0.644		Antithrombin-III (Chain 33-464) - Homo sapiens (Human)	1691	47	1.45	108	35048	2+	2804.57	1.016	5.70497	0.9748	R.ITDVIPSEAINELTVLVLVNTIYFK.G
9	1	UPS1_UPS2|P01008ups|ANT3_HUMAN_UPS	49039.1	0.644		Antithrombin-III (Chain 33-464) - Homo sapiens (Human)	1691	47	1.45	108	35125	3+	2804.57	0.015	5.34841	1	R.ITDVIPSEAINELTVLVLVNTIYFK.G
9	1	UPS1_UPS2|P01008ups|ANT3_HUMAN_UPS	49039.1	0.644		Antithrombin-III (Chain 33-464) - Homo sapiens (Human)	1691	47	1.45	108	35134	3+	3066.5	0.016	5.21768	0.9268	K.ELTPEVLQEWLDELEEMMLVVHMPR.F
9	1	UPS1_UPS2|P01008ups|ANT3_HUMAN_UPS	49039.1	0.644		Antithrombin-III (Chain 33-464) - Homo sapiens (Human)	1691	47	1.45	108	35169	2+	2291.15	0.012	5.23754	1	K.AFLEVNEEGSEAAASTAVVIAGR.S
9	1	UPS1_UPS2|P01008ups|ANT3_HUMAN_UPS	49039.1	0.644		Antithrombin-III (Chain 33-464) - Homo sapiens (Human)	1691	47	1.45	108	35181	2+	2804.57	0.016	5.70497	0.9999	R.ITDVIPSEAINELTVLVLVNTIYFK.G
9	1	UPS1_UPS2|P01008ups|ANT3_HUMAN_UPS	49039.1	0.644		Antithrombin-III (Chain 33-464) - Homo sapiens (Human)	1691	47	1.45	108	35257	3+	2804.57	0.015	5.34841	1	R.ITDVIPSEAINELTVLVLVNTIYFK.G
9	1	UPS1_UPS2|P01008ups|ANT3_HUMAN_UPS	49039.1	0.644		Antithrombin-III (Chain 33-464) - Homo sapiens (Human)	1691	47	1.45	108	35258	3+	3066.5	0.021	6.8482	0.9994	K.ELTPEVLQEWLDELEEMMLVVHMPR.F
9	1	UPS1_UPS2|P01008ups|ANT3_HUMAN_UPS	49039.1	0.644		Antithrombin-III (Chain 33-464) - Homo sapiens (Human)	1691	47	1.45	108	35302	2+	2291.15	0.015	6.54693	1	K.AFLEVNEEGSEAAASTAVVIAGR.S
9	1	UPS1_UPS2|P01008ups|ANT3_HUMAN_UPS	49039.1	0.644		Antithrombin-III (Chain 33-464) - Homo sapiens (Human)	1691	47	1.45	108	35307	2+	2804.57	0.027	9.62714	0.9976	R.ITDVIPSEAINELTVLVLVNTIYFK.G
9	1	UPS1_UPS2|P01008ups|ANT3_HUMAN_UPS	49039.1	0.644		Antithrombin-III (Chain 33-464) - Homo sapiens (Human)	1691	47	1.45	108	35389	3+	2804.57	0.015	5.34841	1	R.ITDVIPSEAINELTVLVLVNTIYFK.G
9	1	UPS1_UPS2|P01008ups|ANT3_HUMAN_UPS	49039.1	0.644		Antithrombin-III (Chain 33-464) - Homo sapiens (Human)	1691	47	1.45	108	35390	3+	3066.5	0.019	6.19599	0.9988	K.ELTPEVLQEWLDELEEMMLVVHMPR.F
9	1	UPS1_UPS2|P01008ups|ANT3_HUMAN_UPS	49039.1	0.644		Antithrombin-III (Chain 33-464) - Homo sapiens (Human)	1691	47	1.45	108	35435	2+	2291.15	0.013	5.674	1	K.AFLEVNEEGSEAAASTAVVIAGR.S
9	1	UPS1_UPS2|P01008ups|ANT3_HUMAN_UPS	49039.1	0.644		Antithrombin-III (Chain 33-464) - Homo sapiens (Human)	1691	47	1.45	108	35439	2+	2804.57	0.021	7.48778	1	R.ITDVIPSEAINELTVLVLVNTIYFK.G
9	1	UPS1_UPS2|P01008ups|ANT3_HUMAN_UPS	49039.1	0.644		Antithrombin-III (Chain 33-464) - Homo sapiens (Human)	1691	47	1.45	108	35576	2+	2291.15	0.017	7.41985	1	K.AFLEVNEEGSEAAASTAVVIAGR.S
9	1	UPS1_UPS2|P01008ups|ANT3_HUMAN_UPS	49039.1	0.644		Antithrombin-III (Chain 33-464) - Homo sapiens (Human)	1691	47	1.45	108	35655	3+	2291.15	0.015	6.54693	1	K.AFLEVNEEGSEAAASTAVVIAGR.S
9	1	UPS1_UPS2|P01008ups|ANT3_HUMAN_UPS	49039.1	0.644		Antithrombin-III (Chain 33-464) - Homo sapiens (Human)	1691	47	1.45	108	35746	2+	2291.15	0.012	5.23754	1	K.AFLEVNEEGSEAAASTAVVIAGR.S
9	1	UPS1_UPS2|P01008ups|ANT3_HUMAN_UPS	49039.1	0.644		Antithrombin-III (Chain 33-464) - Homo sapiens (Human)	1691	47	1.45	108	35809	3+	2291.15	0.015	6.54693	1	K.AFLEVNEEGSEAAASTAVVIAGR.S
9	1	UPS1_UPS2|P01008ups|ANT3_HUMAN_UPS	49039.1	0.644		Antithrombin-III (Chain 33-464) - Homo sapiens (Human)	1691	47	1.45	108	35843	2+	1767.71	0.007	3.95993	0.991	K.ADGESC'SASMMYQEGK.F	415820	486684
9	1	UPS1_UPS2|P01008ups|ANT3_HUMAN_UPS	49039.1	0.644		Antithrombin-III (Chain 33-464) - Homo sapiens (Human)	1691	47	1.45	108	1670	2+	1093.46	0.005	4.57262	0.9997	K.ATEDEGSEQK.I
9	1	UPS1_UPS2|P01008ups|ANT3_HUMAN_UPS	49039.1	0.644		Antithrombin-III (Chain 33-464) - Homo sapiens (Human)	1691	47	1.45	108	1797	2+	1093.46	0.005	4.57262	0.999	K.ATEDEGSEQK.I
9	1	UPS1_UPS2|P01008ups|ANT3_HUMAN_UPS	49039.1	0.644		Antithrombin-III (Chain 33-464) - Homo sapiens (Human)	1691	47	1.45	108	5088	3+	2002.97	0.012	5.99111	0.9669	K.KATEDEGSEQKIPEATNR.R
9	1	UPS1_UPS2|P01008ups|ANT3_HUMAN_UPS	49039.1	0.644		Antithrombin-III (Chain 33-464) - Homo sapiens (Human)	1691	47	1.45	108	5202	2+	1796.68	0.009	5.00925	1	K.ADGESCSASM"M"YQEGK.F	1.15551e+06	1.50717e+06
9	1	UPS1_UPS2|P01008ups|ANT3_HUMAN_UPS	49039.1	0.644		Antithrombin-III (Chain 33-464) - Homo sapiens (Human)	1691	47	1.45	108	5211	2+	1799.7	-0.001	0.555649	1	K.ADGESC'SASM"M"YQEGK.F	1.15551e+06	1.52091e+06
9	1	UPS1_UPS2|P01008ups|ANT3_HUMAN_UPS	49039.1	0.644		Antithrombin-III (Chain 33-464) - Homo sapiens (Human)	1691	47	1.45	108	5252	2+	2002.97	0.012	5.99111	1	K.KATEDEGSEQKIPEATNR.R
9	1	UPS1_UPS2|P01008ups|ANT3_HUMAN_UPS	49039.1	0.644		Antithrombin-III (Chain 33-464) - Homo sapiens (Human)	1691	47	1.45	108	5261	3+	2002.97	0.013	6.49037	0.9998	K.KATEDEGSEQKIPEATNR.R
9	1	UPS1_UPS2|P01008ups|ANT3_HUMAN_UPS	49039.1	0.644		Antithrombin-III (Chain 33-464) - Homo sapiens (Human)	1691	47	1.45	108	5542	2+	1454.76	0.997	2.06219	1	-.HGSPVDIC'TAKPR.D	399148	941652
9	1	UPS1_UPS2|P01008ups|ANT3_HUMAN_UPS	49039.1	0.644		Antithrombin-III (Chain 33-464) - Homo sapiens (Human)	1691	47	1.45	108	5863	3+	1874.87	1.007	3.73359	0.6957	K.ATEDEGSEQKIPEATNR.R
9	1	UPS1_UPS2|P01008ups|ANT3_HUMAN_UPS	49039.1	0.644		Antithrombin-III (Chain 33-464) - Homo sapiens (Human)	1691	47	1.45	108	5900	2+	1874.87	0.01	5.33369	1	K.ATEDEGSEQKIPEATNR.R
9	1	UPS1_UPS2|P01008ups|ANT3_HUMAN_UPS	49039.1	0.644		Antithrombin-III (Chain 33-464) - Homo sapiens (Human)	1691	47	1.45	108	5947	3+	1454.76	-0.003	2.06219	1	-.HGSPVDIC'TAKPR.D	1762021248	2542860544
9	1	UPS1_UPS2|P01008ups|ANT3_HUMAN_UPS	49039.1	0.644		Antithrombin-III (Chain 33-464) - Homo sapiens (Human)	1691	47	1.45	108	6030	2+	1454.76	-0.001	0.687398	1	-.HGSPVDIC'TAKPR.D	620755392	878163264
9	1	UPS1_UPS2|P01008ups|ANT3_HUMAN_UPS	49039.1	0.644		Antithrombin-III (Chain 33-464) - Homo sapiens (Human)	1691	47	1.45	108	6040	3+	1874.87	0.01	5.3337	1	K.ATEDEGSEQKIPEATNR.R
9	1	UPS1_UPS2|P01008ups|ANT3_HUMAN_UPS	49039.1	0.644		Antithrombin-III (Chain 33-464) - Homo sapiens (Human)	1691	47	1.45	108	6090	2+	1874.87	0.01	5.33369	0.9995	K.ATEDEGSEQKIPEATNR.R
9	1	UPS1_UPS2|P01008ups|ANT3_HUMAN_UPS	49039.1	0.644		Antithrombin-III (Chain 33-464) - Homo sapiens (Human)	1691	47	1.45	108	6126	3+	1454.76	-0.002	1.3748	1	-.HGSPVDIC'TAKPR.D	502666816	701011840
9	1	UPS1_UPS2|P01008ups|ANT3_HUMAN_UPS	49039.1	0.644		Antithrombin-III (Chain 33-464) - Homo sapiens (Human)	1691	47	1.45	108	6208	2+	1454.76	-0.001	0.687398	1	-.HGSPVDIC'TAKPR.D	93336152	125110600
9	1	UPS1_UPS2|P01008ups|ANT3_HUMAN_UPS	49039.1	0.644		Antithrombin-III (Chain 33-464) - Homo sapiens (Human)	1691	47	1.45	108	6411	3+	1454.76	-0.002	1.3748	0.9999	-.HGSPVDIC'TAKPR.D	97310.4	504858
9	1	UPS1_UPS2|P01008ups|ANT3_HUMAN_UPS	49039.1	0.644		Antithrombin-III (Chain 33-464) - Homo sapiens (Human)	1691	47	1.45	108	6905	2+	1783.7	0.004	2.24253	1	K.ADGESC'SASMM"YQEGK.F	55768160	78987336
9	1	UPS1_UPS2|P01008ups|ANT3_HUMAN_UPS	49039.1	0.644		Antithrombin-III (Chain 33-464) - Homo sapiens (Human)	1691	47	1.45	108	7089	2+	1783.7	-0.008	4.48506	1	K.ADGESC'SASMM"YQEGK.F	47456460	64199688
9	1	UPS1_UPS2|P01008ups|ANT3_HUMAN_UPS	49039.1	0.644		Antithrombin-III (Chain 33-464) - Homo sapiens (Human)	1691	47	1.45	108	7223	2+	1780.68	0.006	3.36949	0.9988	K.ADGESCSASMM"YQEGK.F	8965666	11716832
9	1	UPS1_UPS2|P01008ups|ANT3_HUMAN_UPS	49039.1	0.644		Antithrombin-III (Chain 33-464) - Homo sapiens (Human)	1691	47	1.45	108	7346	2+	1783.7	1.004	2.24253	1	K.ADGESC'SASMM"YQEGK.F	0	446416
9	1	UPS1_UPS2|P01008ups|ANT3_HUMAN_UPS	49039.1	0.644		Antithrombin-III (Chain 33-464) - Homo sapiens (Human)	1691	47	1.45	108	7504	2+	917.52	0.005	5.44947	0.7864	R.RVWELSK.A
9	1	UPS1_UPS2|P01008ups|ANT3_HUMAN_UPS	49039.1	0.644		Antithrombin-III (Chain 33-464) - Homo sapiens (Human)	1691	47	1.45	108	7682	2+	1783.7	-1.004	2.24253	0.9998	K.ADGESC'SASM"MYQEGK.F	71530000	100036128
9	1	UPS1_UPS2|P01008ups|ANT3_HUMAN_UPS	49039.1	0.644		Antithrombin-III (Chain 33-464) - Homo sapiens (Human)	1691	47	1.45	108	7838	3+	1783.7	-0.002	1.12126	0.9996	K.ADGESC'SASM"MYQEGK.F	198707	923647
9	1	UPS1_UPS2|P01008ups|ANT3_HUMAN_UPS	49039.1	0.644		Antithrombin-III (Chain 33-464) - Homo sapiens (Human)	1691	47	1.45	108	7863	2+	1783.7	-0.008	4.48506	1	K.ADGESC'SASM"MYQEGK.F	66868532	90468280
9	1	UPS1_UPS2|P01008ups|ANT3_HUMAN_UPS	49039.1	0.644		Antithrombin-III (Chain 33-464) - Homo sapiens (Human)	1691	47	1.45	108	8489	2+	1783.7	-0.008	4.48506	0.9569	K.ADGESC'SASM"MYQEGK.F	3.64286e+06	4886517
9	1	UPS1_UPS2|P01008ups|ANT3_HUMAN_UPS	49039.1	0.644		Antithrombin-III (Chain 33-464) - Homo sapiens (Human)	1691	47	1.45	108	8557	2+	1780.68	0.012	6.73899	0.8082	K.ADGESCSASM"MYQEGK.F	3642863	4770369
9	1	UPS1_UPS2|P01008ups|ANT3_HUMAN_UPS	49039.1	0.644		Antithrombin-III (Chain 33-464) - Homo sapiens (Human)	1691	47	1.45	108	8643	2+	1767.71	0.007	3.95993	1	K.ADGESC'SASMMYQEGK.F	15021042	22149516
9	1	UPS1_UPS2|P01008ups|ANT3_HUMAN_UPS	49039.1	0.644		Antithrombin-III (Chain 33-464) - Homo sapiens (Human)	1691	47	1.45	108	8646	2+	911.531	0.004	4.38822	0.9998	K.LPGIVAEGR.D
9	1	UPS1_UPS2|P01008ups|ANT3_HUMAN_UPS	49039.1	0.644		Antithrombin-III (Chain 33-464) - Homo sapiens (Human)	1691	47	1.45	108	8749	2+	1126.66	0.005	4.4379	0.9499	K.SKLPGIVAEGR.D
9	1	UPS1_UPS2|P01008ups|ANT3_HUMAN_UPS	49039.1	0.644		Antithrombin-III (Chain 33-464) - Homo sapiens (Human)	1691	47	1.45	108	8765	2+	1764.69	0.013	7.36675	1	K.ADGESCSASMMYQEGK.F	9812956	14681287
9	1	UPS1_UPS2|P01008ups|ANT3_HUMAN_UPS	49039.1	0.644		Antithrombin-III (Chain 33-464) - Homo sapiens (Human)	1691	47	1.45	108	8830	2+	1767.71	1.004	2.26282	0.95	K.ADGESC'SASMMYQEGK.F	0	317438
9	1	UPS1_UPS2|P01008ups|ANT3_HUMAN_UPS	49039.1	0.644		Antithrombin-III (Chain 33-464) - Homo sapiens (Human)	1691	47	1.45	108	9290	2+	1767.71	-0.002	1.13141	1	K.ADGESC'SASMMYQEGK.F	62037240	84111424
9	1	UPS1_UPS2|P01008ups|ANT3_HUMAN_UPS	49039.1	0.644		Antithrombin-III (Chain 33-464) - Homo sapiens (Human)	1691	47	1.45	108	9300	2+	1764.69	0.015	8.50009	1	K.ADGESCSASMMYQEGK.F	67140000	90276928
9	1	UPS1_UPS2|P01008ups|ANT3_HUMAN_UPS	49039.1	0.644		Antithrombin-III (Chain 33-464) - Homo sapiens (Human)	1691	47	1.45	108	9473	2+	1767.71	0.007	3.95993	1	K.ADGESC'SASMMYQEGK.F	1628954112	2422259456
9	1	UPS1_UPS2|P01008ups|ANT3_HUMAN_UPS	49039.1	0.644		Antithrombin-III (Chain 33-464) - Homo sapiens (Human)	1691	47	1.45	108	9660	2+	1767.71	0.007	3.95993	1	K.ADGESC'SASMMYQEGK.F	3238689024	4761273856
9	1	UPS1_UPS2|P01008ups|ANT3_HUMAN_UPS	49039.1	0.644		Antithrombin-III (Chain 33-464) - Homo sapiens (Human)	1691	47	1.45	108	9682	3+	1767.71	-0.001	0.565705	1	K.ADGESC'SASMMYQEGK.F	195949040	271402112
9	1	UPS1_UPS2|P01008ups|ANT3_HUMAN_UPS	49039.1	0.644		Antithrombin-III (Chain 33-464) - Homo sapiens (Human)	1691	47	1.45	108	9781	2+	911.531	0.004	4.38822	1	K.LPGIVAEGR.D
9	1	UPS1_UPS2|P01008ups|ANT3_HUMAN_UPS	49039.1	0.644		Antithrombin-III (Chain 33-464) - Homo sapiens (Human)	1691	47	1.45	108	9856	2+	1767.71	0.007	3.95993	1	K.ADGESC'SASMMYQEGK.F	1162801920	1665338880
9	1	UPS1_UPS2|P01008ups|ANT3_HUMAN_UPS	49039.1	0.644		Antithrombin-III (Chain 33-464) - Homo sapiens (Human)	1691	47	1.45	108	9878	3+	1767.71	0.009	5.09134	1	K.ADGESC'SASMMYQEGK.F	53289796	68389944
9	1	UPS1_UPS2|P01008ups|ANT3_HUMAN_UPS	49039.1	0.644		Antithrombin-III (Chain 33-464) - Homo sapiens (Human)	1691	47	1.45	108	9963	2+	911.531	0.004	4.38822	1	K.LPGIVAEGR.D
9	1	UPS1_UPS2|P01008ups|ANT3_HUMAN_UPS	49039.1	0.644		Antithrombin-III (Chain 33-464) - Homo sapiens (Human)	1691	47	1.45	108	10034	2+	1767.71	0.007	3.95993	1	K.ADGESC'SASMMYQEGK.F	183111760	259646240
9	1	UPS1_UPS2|P01008ups|ANT3_HUMAN_UPS	49039.1	0.644		Antithrombin-III (Chain 33-464) - Homo sapiens (Human)	1691	47	1.45	108	10138	2+	911.531	0.004	4.38822	1	K.LPGIVAEGR.D
9	1	UPS1_UPS2|P01008ups|ANT3_HUMAN_UPS	49039.1	0.644		Antithrombin-III (Chain 33-464) - Homo sapiens (Human)	1691	47	1.45	108	10219	2+	1767.71	0.007	3.95993	1	K.ADGESC'SASMMYQEGK.F	68365648	95424400
9	1	UPS1_UPS2|P01008ups|ANT3_HUMAN_UPS	49039.1	0.644		Antithrombin-III (Chain 33-464) - Homo sapiens (Human)	1691	47	1.45	108	10326	2+	911.531	0.004	4.38822	1	K.LPGIVAEGR.D
9	1	UPS1_UPS2|P01008ups|ANT3_HUMAN_UPS	49039.1	0.644		Antithrombin-III (Chain 33-464) - Homo sapiens (Human)	1691	47	1.45	108	10397	2+	1764.69	0.01	5.66673	1	K.ADGESCSASMMYQEGK.F	33385916	42874196
9	1	UPS1_UPS2|P01008ups|ANT3_HUMAN_UPS	49039.1	0.644		Antithrombin-III (Chain 33-464) - Homo sapiens (Human)	1691	47	1.45	108	10410	2+	1767.71	0.007	3.95993	1	K.ADGESC'SASMMYQEGK.F	32711500	41904868
9	1	UPS1_UPS2|P01008ups|ANT3_HUMAN_UPS	49039.1	0.644		Antithrombin-III (Chain 33-464) - Homo sapiens (Human)	1691	47	1.45	108	10513	2+	911.531	0.004	4.38822	1	K.LPGIVAEGR.D
9	1	UPS1_UPS2|P01008ups|ANT3_HUMAN_UPS	49039.1	0.644		Antithrombin-III (Chain 33-464) - Homo sapiens (Human)	1691	47	1.45	108	10592	2+	1767.71	0.007	3.95993	1	K.ADGESC'SASMMYQEGK.F	22115758	30664180
9	1	UPS1_UPS2|P01008ups|ANT3_HUMAN_UPS	49039.1	0.644		Antithrombin-III (Chain 33-464) - Homo sapiens (Human)	1691	47	1.45	108	10785	2+	1767.71	-0.001	0.565705	1	K.ADGESC'SASMMYQEGK.F	17208400	24723022
9	1	UPS1_UPS2|P01008ups|ANT3_HUMAN_UPS	49039.1	0.644		Antithrombin-III (Chain 33-464) - Homo sapiens (Human)	1691	47	1.45	108	10970	2+	1767.71	0.007	3.95993	1	K.ADGESC'SASMMYQEGK.F	15663401	21857948
9	1	UPS1_UPS2|P01008ups|ANT3_HUMAN_UPS	49039.1	0.644		Antithrombin-III (Chain 33-464) - Homo sapiens (Human)	1691	47	1.45	108	11675	2+	1767.71	0.001	0.565705	1	K.ADGESC'SASMMYQEGK.F	757500	1.22935e+06
9	1	UPS1_UPS2|P01008ups|ANT3_HUMAN_UPS	49039.1	0.644		Antithrombin-III (Chain 33-464) - Homo sapiens (Human)	1691	47	1.45	108	11866	2+	1767.71	0	0	1	K.ADGESC'SASMMYQEGK.F	16542361	24584990
9	1	UPS1_UPS2|P01008ups|ANT3_HUMAN_UPS	49039.1	0.644		Antithrombin-III (Chain 33-464) - Homo sapiens (Human)	1691	47	1.45	108	11890	2+	1309.61	0.005	3.81794	0.9507	R.DDLYVSDAFHK.A
9	1	UPS1_UPS2|P01008ups|ANT3_HUMAN_UPS	49039.1	0.644		Antithrombin-III (Chain 33-464) - Homo sapiens (Human)	1691	47	1.45	108	12091	2+	1309.61	0.006	4.58153	0.9949	R.DDLYVSDAFHK.A
9	1	UPS1_UPS2|P01008ups|ANT3_HUMAN_UPS	49039.1	0.644		Antithrombin-III (Chain 33-464) - Homo sapiens (Human)	1691	47	1.45	108	12272	2+	1764.69	0.005	2.83336	1	K.ADGESCSASMMYQEGK.F	642183	267037
9	1	UPS1_UPS2|P01008ups|ANT3_HUMAN_UPS	49039.1	0.644		Antithrombin-III (Chain 33-464) - Homo sapiens (Human)	1691	47	1.45	108	12281	2+	1309.61	1.007	5.34512	0.9999	R.DDLYVSDAFHK.A
9	1	UPS1_UPS2|P01008ups|ANT3_HUMAN_UPS	49039.1	0.644		Antithrombin-III (Chain 33-464) - Homo sapiens (Human)	1691	47	1.45	108	12384	2+	1767.71	-1.003	1.69711	0.9537	K.ADGESC'SASMMYQEGK.F	2.22568e+06	2.93736e+06
9	1	UPS1_UPS2|P01008ups|ANT3_HUMAN_UPS	49039.1	0.644		Antithrombin-III (Chain 33-464) - Homo sapiens (Human)	1691	47	1.45	108	12531	2+	1309.61	0.008	6.10871	0.9648	R.DDLYVSDAFHK.A
9	1	UPS1_UPS2|P01008ups|ANT3_HUMAN_UPS	49039.1	0.644		Antithrombin-III (Chain 33-464) - Homo sapiens (Human)	1691	47	1.45	108	12778	2+	1309.61	0.005	3.81794	0.9988	R.DDLYVSDAFHK.A
9	1	UPS1_UPS2|P01008ups|ANT3_HUMAN_UPS	49039.1	0.644		Antithrombin-III (Chain 33-464) - Homo sapiens (Human)	1691	47	1.45	108	12970	2+	1309.61	0.008	6.10871	1	R.DDLYVSDAFHK.A
9	1	UPS1_UPS2|P01008ups|ANT3_HUMAN_UPS	49039.1	0.644		Antithrombin-III (Chain 33-464) - Homo sapiens (Human)	1691	47	1.45	108	12971	3+	1309.61	0.007	5.34512	0.924	R.DDLYVSDAFHK.A
9	1	UPS1_UPS2|P01008ups|ANT3_HUMAN_UPS	49039.1	0.644		Antithrombin-III (Chain 33-464) - Homo sapiens (Human)	1691	47	1.45	108	13021	2+	1767.71	0.999	0.565705	0.9998	K.ADGESC'SASMMYQEGK.F	103150	525945
9	1	UPS1_UPS2|P01008ups|ANT3_HUMAN_UPS	49039.1	0.644		Antithrombin-III (Chain 33-464) - Homo sapiens (Human)	1691	47	1.45	108	13153	2+	1309.61	0.007	5.34512	1	R.DDLYVSDAFHK.A
9	1	UPS1_UPS2|P01008ups|ANT3_HUMAN_UPS	49039.1	0.644		Antithrombin-III (Chain 33-464) - Homo sapiens (Human)	1691	47	1.45	108	13341	2+	1309.61	0.006	4.58153	1	R.DDLYVSDAFHK.A
9	1	UPS1_UPS2|P01008ups|ANT3_HUMAN_UPS	49039.1	0.644		Antithrombin-III (Chain 33-464) - Homo sapiens (Human)	1691	47	1.45	108	13374	2+	908.472	0.038	41.8285	0.6772	R.IEDGFSLK.E
9	1	UPS1_UPS2|P01008ups|ANT3_HUMAN_UPS	49039.1	0.644		Antithrombin-III (Chain 33-464) - Homo sapiens (Human)	1691	47	1.45	108	14480	2+	1528.74	0.009	5.88719	1	R.FATTFYQHLADSK.N
9	1	UPS1_UPS2|P01008ups|ANT3_HUMAN_UPS	49039.1	0.644		Antithrombin-III (Chain 33-464) - Homo sapiens (Human)	1691	47	1.45	108	14502	3+	1528.74	0.007	4.57893	0.8636	R.FATTFYQHLADSK.N
9	1	UPS1_UPS2|P01008ups|ANT3_HUMAN_UPS	49039.1	0.644		Antithrombin-III (Chain 33-464) - Homo sapiens (Human)	1691	47	1.45	108	14664	2+	1528.74	0.009	5.88719	1	R.FATTFYQHLADSK.N
9	1	UPS1_UPS2|P01008ups|ANT3_HUMAN_UPS	49039.1	0.644		Antithrombin-III (Chain 33-464) - Homo sapiens (Human)	1691	47	1.45	108	14686	3+	1528.74	0.008	5.23306	0.9943	R.FATTFYQHLADSK.N
9	1	UPS1_UPS2|P01008ups|ANT3_HUMAN_UPS	49039.1	0.644		Antithrombin-III (Chain 33-464) - Homo sapiens (Human)	1691	47	1.45	108	14851	2+	1528.74	0.008	5.23306	1	R.FATTFYQHLADSK.N
9	1	UPS1_UPS2|P01008ups|ANT3_HUMAN_UPS	49039.1	0.644		Antithrombin-III (Chain 33-464) - Homo sapiens (Human)	1691	47	1.45	108	14869	3+	1528.74	0.006	3.92479	0.8989	R.FATTFYQHLADSK.N
9	1	UPS1_UPS2|P01008ups|ANT3_HUMAN_UPS	49039.1	0.644		Antithrombin-III (Chain 33-464) - Homo sapiens (Human)	1691	47	1.45	108	15035	2+	1528.74	0.008	5.23306	1	R.FATTFYQHLADSK.N
9	1	UPS1_UPS2|P01008ups|ANT3_HUMAN_UPS	49039.1	0.644		Antithrombin-III (Chain 33-464) - Homo sapiens (Human)	1691	47	1.45	108	15047	2+	1309.61	1.132	100.794	0.7909	R.DDLYVSDAFHK.A
9	1	UPS1_UPS2|P01008ups|ANT3_HUMAN_UPS	49039.1	0.644		Antithrombin-III (Chain 33-464) - Homo sapiens (Human)	1691	47	1.45	108	15985	2+	1528.74	0.01	6.54132	1	R.FATTFYQHLADSK.N
9	1	UPS1_UPS2|P01008ups|ANT3_HUMAN_UPS	49039.1	0.644		Antithrombin-III (Chain 33-464) - Homo sapiens (Human)	1691	47	1.45	108	16176	2+	1528.74	0.007	4.57893	0.9999	R.FATTFYQHLADSK.N
9	1	UPS1_UPS2|P01008ups|ANT3_HUMAN_UPS	49039.1	0.644		Antithrombin-III (Chain 33-464) - Homo sapiens (Human)	1691	47	1.45	108	16646	3+	1211.64	0.006	4.95196	1	R.FRIEDGFSLK.E
9	1	UPS1_UPS2|P01008ups|ANT3_HUMAN_UPS	49039.1	0.644		Antithrombin-III (Chain 33-464) - Homo sapiens (Human)	1691	47	1.45	108	16651	2+	1528.74	0.006	3.92479	0.9771	R.FATTFYQHLADSK.N
9	1	UPS1_UPS2|P01008ups|ANT3_HUMAN_UPS	49039.1	0.644		Antithrombin-III (Chain 33-464) - Homo sapiens (Human)	1691	47	1.45	108	16842	3+	2417.25	0.012	4.96433	0.9021	K.SKLPGIVAEGRDDLYVSDAFHK.A
9	1	UPS1_UPS2|P01008ups|ANT3_HUMAN_UPS	49039.1	0.644		Antithrombin-III (Chain 33-464) - Homo sapiens (Human)	1691	47	1.45	108	16934	3+	1211.64	0.005	4.12663	0.9998	R.FRIEDGFSLK.E
9	1	UPS1_UPS2|P01008ups|ANT3_HUMAN_UPS	49039.1	0.644		Antithrombin-III (Chain 33-464) - Homo sapiens (Human)	1691	47	1.45	108	17134	2+	1528.74	1.015	9.81198	0.9999	R.FATTFYQHLADSK.N
9	1	UPS1_UPS2|P01008ups|ANT3_HUMAN_UPS	49039.1	0.644		Antithrombin-III (Chain 33-464) - Homo sapiens (Human)	1691	47	1.45	108	17206	3+	1586.89	0.006	3.78098	1	R.RVAEGTQVLELPFK.G
9	1	UPS1_UPS2|P01008ups|ANT3_HUMAN_UPS	49039.1	0.644		Antithrombin-III (Chain 33-464) - Homo sapiens (Human)	1691	47	1.45	108	17281	2+	1586.89	0.01	6.30163	0.9938	R.RVAEGTQVLELPFK.G
9	1	UPS1_UPS2|P01008ups|ANT3_HUMAN_UPS	49039.1	0.644		Antithrombin-III (Chain 33-464) - Homo sapiens (Human)	1691	47	1.45	108	17290	2+	1309.61	1.013	9.92665	0.9349	R.DDLYVSDAFHK.A
9	1	UPS1_UPS2|P01008ups|ANT3_HUMAN_UPS	49039.1	0.644		Antithrombin-III (Chain 33-464) - Homo sapiens (Human)	1691	47	1.45	108	17358	2+	1340.66	0.007	5.2213	1	K.TSDQIHFFFAK.L
9	1	UPS1_UPS2|P01008ups|ANT3_HUMAN_UPS	49039.1	0.644		Antithrombin-III (Chain 33-464) - Homo sapiens (Human)	1691	47	1.45	108	17393	3+	1586.89	0.006	3.78098	1	R.RVAEGTQVLELPFK.G
9	1	UPS1_UPS2|P01008ups|ANT3_HUMAN_UPS	49039.1	0.644		Antithrombin-III (Chain 33-464) - Homo sapiens (Human)	1691	47	1.45	108	17468	2+	1586.89	0.009	5.67147	0.9995	R.RVAEGTQVLELPFK.G
9	1	UPS1_UPS2|P01008ups|ANT3_HUMAN_UPS	49039.1	0.644		Antithrombin-III (Chain 33-464) - Homo sapiens (Human)	1691	47	1.45	108	17545	2+	1340.66	0.007	5.2213	1	K.TSDQIHFFFAK.L
9	1	UPS1_UPS2|P01008ups|ANT3_HUMAN_UPS	49039.1	0.644		Antithrombin-III (Chain 33-464) - Homo sapiens (Human)	1691	47	1.45	108	17580	3+	1586.89	0.007	4.41114	1	R.RVAEGTQVLELPFK.G
9	1	UPS1_UPS2|P01008ups|ANT3_HUMAN_UPS	49039.1	0.644		Antithrombin-III (Chain 33-464) - Homo sapiens (Human)	1691	47	1.45	108	17655	2+	1586.89	0.008	5.04131	0.9956	R.RVAEGTQVLELPFK.G
9	1	UPS1_UPS2|P01008ups|ANT3_HUMAN_UPS	49039.1	0.644		Antithrombin-III (Chain 33-464) - Homo sapiens (Human)	1691	47	1.45	108	17732	2+	1340.66	0.008	5.9672	1	K.TSDQIHFFFAK.L
9	1	UPS1_UPS2|P01008ups|ANT3_HUMAN_UPS	49039.1	0.644		Antithrombin-III (Chain 33-464) - Homo sapiens (Human)	1691	47	1.45	108	17768	3+	1586.89	0.007	4.41114	1	R.RVAEGTQVLELPFK.G
9	1	UPS1_UPS2|P01008ups|ANT3_HUMAN_UPS	49039.1	0.644		Antithrombin-III (Chain 33-464) - Homo sapiens (Human)	1691	47	1.45	108	17831	2+	1684.92	0.009	5.3415	1	K.GDDITM"VLILPKPEK.S
9	1	UPS1_UPS2|P01008ups|ANT3_HUMAN_UPS	49039.1	0.644		Antithrombin-III (Chain 33-464) - Homo sapiens (Human)	1691	47	1.45	108	17892	2+	1232.73	0.005	4.05605	0.9459	K.ANRPFLVFIR.E
9	1	UPS1_UPS2|P01008ups|ANT3_HUMAN_UPS	49039.1	0.644		Antithrombin-III (Chain 33-464) - Homo sapiens (Human)	1691	47	1.45	108	17899	3+	1232.73	-0.001	0.81121	0.9999	K.ANRPFLVFIR.E
9	1	UPS1_UPS2|P01008ups|ANT3_HUMAN_UPS	49039.1	0.644		Antithrombin-III (Chain 33-464) - Homo sapiens (Human)	1691	47	1.45	108	17919	2+	1340.66	0.006	4.4754	1	K.TSDQIHFFFAK.L
9	1	UPS1_UPS2|P01008ups|ANT3_HUMAN_UPS	49039.1	0.644		Antithrombin-III (Chain 33-464) - Homo sapiens (Human)	1691	47	1.45	108	18073	2+	1232.73	0.006	4.86726	0.988	K.ANRPFLVFIR.E
9	1	UPS1_UPS2|P01008ups|ANT3_HUMAN_UPS	49039.1	0.644		Antithrombin-III (Chain 33-464) - Homo sapiens (Human)	1691	47	1.45	108	18084	3+	1232.73	0.005	4.05605	0.9976	K.ANRPFLVFIR.E
9	1	UPS1_UPS2|P01008ups|ANT3_HUMAN_UPS	49039.1	0.644		Antithrombin-III (Chain 33-464) - Homo sapiens (Human)	1691	47	1.45	108	18120	2+	1340.66	0.007	5.2213	1	K.TSDQIHFFFAK.L
9	1	UPS1_UPS2|P01008ups|ANT3_HUMAN_UPS	49039.1	0.644		Antithrombin-III (Chain 33-464) - Homo sapiens (Human)	1691	47	1.45	108	18260	2+	1232.73	0.006	4.86726	0.99	K.ANRPFLVFIR.E
9	1	UPS1_UPS2|P01008ups|ANT3_HUMAN_UPS	49039.1	0.644		Antithrombin-III (Chain 33-464) - Homo sapiens (Human)	1691	47	1.45	108	18272	3+	1232.73	0.006	4.86726	1	K.ANRPFLVFIR.E
9	1	UPS1_UPS2|P01008ups|ANT3_HUMAN_UPS	49039.1	0.644		Antithrombin-III (Chain 33-464) - Homo sapiens (Human)	1691	47	1.45	108	18405	3+	1309.61	0.005	3.81794	0.972	R.DDLYVSDAFHK.A
9	1	UPS1_UPS2|P01008ups|ANT3_HUMAN_UPS	49039.1	0.644		Antithrombin-III (Chain 33-464) - Homo sapiens (Human)	1691	47	1.45	108	18408	2+	1309.61	0.007	5.34512	1	R.DDLYVSDAFHK.A
9	1	UPS1_UPS2|P01008ups|ANT3_HUMAN_UPS	49039.1	0.644		Antithrombin-III (Chain 33-464) - Homo sapiens (Human)	1691	47	1.45	108	18426	2+	1340.66	0.008	5.9672	1	K.TSDQIHFFFAK.L
9	1	UPS1_UPS2|P01008ups|ANT3_HUMAN_UPS	49039.1	0.644		Antithrombin-III (Chain 33-464) - Homo sapiens (Human)	1691	47	1.45	108	18446	2+	1232.73	0.007	5.67847	0.9599	K.ANRPFLVFIR.E
9	1	UPS1_UPS2|P01008ups|ANT3_HUMAN_UPS	49039.1	0.644		Antithrombin-III (Chain 33-464) - Homo sapiens (Human)	1691	47	1.45	108	18460	3+	1232.73	1.019	15.413	1	K.ANRPFLVFIR.E
9	1	UPS1_UPS2|P01008ups|ANT3_HUMAN_UPS	49039.1	0.644		Antithrombin-III (Chain 33-464) - Homo sapiens (Human)	1691	47	1.45	108	18694	2+	1232.73	1.005	4.05605	0.9515	K.ANRPFLVFIR.E
9	1	UPS1_UPS2|P01008ups|ANT3_HUMAN_UPS	49039.1	0.644		Antithrombin-III (Chain 33-464) - Homo sapiens (Human)	1691	47	1.45	108	18706	2+	1340.66	0.007	5.2213	0.7252	K.TSDQIHFFFAK.L
9	1	UPS1_UPS2|P01008ups|ANT3_HUMAN_UPS	49039.1	0.644		Antithrombin-III (Chain 33-464) - Homo sapiens (Human)	1691	47	1.45	108	18892	2+	1340.66	0.005	3.7295	0.7797	K.TSDQIHFFFAK.L
9	1	UPS1_UPS2|P01008ups|ANT3_HUMAN_UPS	49039.1	0.644		Antithrombin-III (Chain 33-464) - Homo sapiens (Human)	1691	47	1.45	108	19780	2+	2291.15	0.011	4.80108	1	K.AFLEVNEEGSEAAASTAVVIAGR.S
9	1	UPS1_UPS2|P01008ups|ANT3_HUMAN_UPS	49039.1	0.644		Antithrombin-III (Chain 33-464) - Homo sapiens (Human)	1691	47	1.45	108	19982	2+	1430.79	0.008	5.59132	1	R.VAEGTQVLELPFK.G
9	1	UPS1_UPS2|P01008ups|ANT3_HUMAN_UPS	49039.1	0.644		Antithrombin-III (Chain 33-464) - Homo sapiens (Human)	1691	47	1.45	108	19986	2+	1668.92	0.01	5.99188	1	K.GDDITMVLILPKPEK.S
9	1	UPS1_UPS2|P01008ups|ANT3_HUMAN_UPS	49039.1	0.644		Antithrombin-III (Chain 33-464) - Homo sapiens (Human)	1691	47	1.45	108	19989	3+	1668.92	0.011	6.59107	0.996	K.GDDITMVLILPKPEK.S
9	1	UPS1_UPS2|P01008ups|ANT3_HUMAN_UPS	49039.1	0.644		Antithrombin-III (Chain 33-464) - Homo sapiens (Human)	1691	47	1.45	108	20006	3+	1430.79	0.006	4.19349	0.9995	R.VAEGTQVLELPFK.G
9	1	UPS1_UPS2|P01008ups|ANT3_HUMAN_UPS	49039.1	0.644		Antithrombin-III (Chain 33-464) - Homo sapiens (Human)	1691	47	1.45	108	20062	2+	1340.66	0.003	2.2377	0.9997	K.TSDQIHFFFAK.L
9	1	UPS1_UPS2|P01008ups|ANT3_HUMAN_UPS	49039.1	0.644		Antithrombin-III (Chain 33-464) - Homo sapiens (Human)	1691	47	1.45	108	20169	2+	1430.79	0.008	5.59132	1	R.VAEGTQVLELPFK.G
9	1	UPS1_UPS2|P01008ups|ANT3_HUMAN_UPS	49039.1	0.644		Antithrombin-III (Chain 33-464) - Homo sapiens (Human)	1691	47	1.45	108	20170	2+	1668.92	0.008	4.79351	1	K.GDDITMVLILPKPEK.S
9	1	UPS1_UPS2|P01008ups|ANT3_HUMAN_UPS	49039.1	0.644		Antithrombin-III (Chain 33-464) - Homo sapiens (Human)	1691	47	1.45	108	20171	3+	1668.92	0.008	4.79351	0.9946	K.GDDITMVLILPKPEK.S
9	1	UPS1_UPS2|P01008ups|ANT3_HUMAN_UPS	49039.1	0.644		Antithrombin-III (Chain 33-464) - Homo sapiens (Human)	1691	47	1.45	108	20192	3+	1430.79	0.007	4.89241	0.9995	R.VAEGTQVLELPFK.G
9	1	UPS1_UPS2|P01008ups|ANT3_HUMAN_UPS	49039.1	0.644		Antithrombin-III (Chain 33-464) - Homo sapiens (Human)	1691	47	1.45	108	20215	2+	1405.75	0.009	6.40227	0.9841	R.EVPLNTIIFM"GR.V
9	1	UPS1_UPS2|P01008ups|ANT3_HUMAN_UPS	49039.1	0.644		Antithrombin-III (Chain 33-464) - Homo sapiens (Human)	1691	47	1.45	108	20356	2+	1430.79	0.008	5.59132	1	R.VAEGTQVLELPFK.G
9	1	UPS1_UPS2|P01008ups|ANT3_HUMAN_UPS	49039.1	0.644		Antithrombin-III (Chain 33-464) - Homo sapiens (Human)	1691	47	1.45	108	20357	2+	1668.92	0.01	5.99188	1	K.GDDITMVLILPKPEK.S
9	1	UPS1_UPS2|P01008ups|ANT3_HUMAN_UPS	49039.1	0.644		Antithrombin-III (Chain 33-464) - Homo sapiens (Human)	1691	47	1.45	108	20358	3+	1668.92	0.009	5.3927	0.9994	K.GDDITMVLILPKPEK.S
9	1	UPS1_UPS2|P01008ups|ANT3_HUMAN_UPS	49039.1	0.644		Antithrombin-III (Chain 33-464) - Homo sapiens (Human)	1691	47	1.45	108	20384	3+	1430.79	0.008	5.59132	0.9999	R.VAEGTQVLELPFK.G
9	1	UPS1_UPS2|P01008ups|ANT3_HUMAN_UPS	49039.1	0.644		Antithrombin-III (Chain 33-464) - Homo sapiens (Human)	1691	47	1.45	108	20400	2+	1405.75	0.008	5.69091	0.999	R.EVPLNTIIFM"GR.V
9	1	UPS1_UPS2|P01008ups|ANT3_HUMAN_UPS	49039.1	0.644		Antithrombin-III (Chain 33-464) - Homo sapiens (Human)	1691	47	1.45	108	20543	2+	1668.92	0.009	5.3927	1	K.GDDITMVLILPKPEK.S
9	1	UPS1_UPS2|P01008ups|ANT3_HUMAN_UPS	49039.1	0.644		Antithrombin-III (Chain 33-464) - Homo sapiens (Human)	1691	47	1.45	108	20544	3+	1668.92	0.009	5.3927	0.9974	K.GDDITMVLILPKPEK.S
9	1	UPS1_UPS2|P01008ups|ANT3_HUMAN_UPS	49039.1	0.644		Antithrombin-III (Chain 33-464) - Homo sapiens (Human)	1691	47	1.45	108	20545	2+	1430.79	0.007	4.89241	1	R.VAEGTQVLELPFK.G
9	1	UPS1_UPS2|P01008ups|ANT3_HUMAN_UPS	49039.1	0.644		Antithrombin-III (Chain 33-464) - Homo sapiens (Human)	1691	47	1.45	108	20563	2+	1340.66	0.006	4.4754	0.9926	K.TSDQIHFFFAK.L
9	1	UPS1_UPS2|P01008ups|ANT3_HUMAN_UPS	49039.1	0.644		Antithrombin-III (Chain 33-464) - Homo sapiens (Human)	1691	47	1.45	108	20588	2+	1405.75	0.007	4.97955	0.9993	R.EVPLNTIIFM"GR.V
9	1	UPS1_UPS2|P01008ups|ANT3_HUMAN_UPS	49039.1	0.644		Antithrombin-III (Chain 33-464) - Homo sapiens (Human)	1691	47	1.45	108	20730	2+	1668.92	0.008	4.79351	1	K.GDDITMVLILPKPEK.S
9	1	UPS1_UPS2|P01008ups|ANT3_HUMAN_UPS	49039.1	0.644		Antithrombin-III (Chain 33-464) - Homo sapiens (Human)	1691	47	1.45	108	20731	3+	1668.92	0.008	4.79351	0.999	K.GDDITMVLILPKPEK.S
9	1	UPS1_UPS2|P01008ups|ANT3_HUMAN_UPS	49039.1	0.644		Antithrombin-III (Chain 33-464) - Homo sapiens (Human)	1691	47	1.45	108	20733	2+	1430.79	0.007	4.89241	1	R.VAEGTQVLELPFK.G
9	1	UPS1_UPS2|P01008ups|ANT3_HUMAN_UPS	49039.1	0.644		Antithrombin-III (Chain 33-464) - Homo sapiens (Human)	1691	47	1.45	108	20788	2+	1405.75	0.006	4.26818	0.9993	R.EVPLNTIIFM"GR.V
9	1	UPS1_UPS2|P01008ups|ANT3_HUMAN_UPS	49039.1	0.644		Antithrombin-III (Chain 33-464) - Homo sapiens (Human)	1691	47	1.45	108	20917	2+	1668.92	0.009	5.3927	0.9999	K.GDDITMVLILPKPEK.S
9	1	UPS1_UPS2|P01008ups|ANT3_HUMAN_UPS	49039.1	0.644		Antithrombin-III (Chain 33-464) - Homo sapiens (Human)	1691	47	1.45	108	20918	3+	1668.92	0.008	4.79351	0.999	K.GDDITMVLILPKPEK.S
9	1	UPS1_UPS2|P01008ups|ANT3_HUMAN_UPS	49039.1	0.644		Antithrombin-III (Chain 33-464) - Homo sapiens (Human)	1691	47	1.45	108	20922	2+	1430.79	0.007	4.89241	1	R.VAEGTQVLELPFK.G
9	1	UPS1_UPS2|P01008ups|ANT3_HUMAN_UPS	49039.1	0.644		Antithrombin-III (Chain 33-464) - Homo sapiens (Human)	1691	47	1.45	108	21080	2+	2291.15	1.019	8.29278	1	K.AFLEVNEEGSEAAASTAVVIAGR.S
9	1	UPS1_UPS2|P01008ups|ANT3_HUMAN_UPS	49039.1	0.644		Antithrombin-III (Chain 33-464) - Homo sapiens (Human)	1691	47	1.45	108	21106	2+	1668.92	0.009	5.3927	1	K.GDDITMVLILPKPEK.S
9	1	UPS1_UPS2|P01008ups|ANT3_HUMAN_UPS	49039.1	0.644		Antithrombin-III (Chain 33-464) - Homo sapiens (Human)	1691	47	1.45	108	21108	3+	1668.92	0.008	4.79351	0.9994	K.GDDITMVLILPKPEK.S
9	1	UPS1_UPS2|P01008ups|ANT3_HUMAN_UPS	49039.1	0.644		Antithrombin-III (Chain 33-464) - Homo sapiens (Human)	1691	47	1.45	108	21211	2+	1430.79	0.007	4.89241	0.9999	R.VAEGTQVLELPFK.G
9	1	UPS1_UPS2|P01008ups|ANT3_HUMAN_UPS	49039.1	0.644		Antithrombin-III (Chain 33-464) - Homo sapiens (Human)	1691	47	1.45	108	21247	3+	2291.15	0.012	5.23754	1	K.AFLEVNEEGSEAAASTAVVIAGR.S
9	1	UPS1_UPS2|P01008ups|ANT3_HUMAN_UPS	49039.1	0.644		Antithrombin-III (Chain 33-464) - Homo sapiens (Human)	1691	47	1.45	108	21258	2+	2291.15	0.013	5.674	1	K.AFLEVNEEGSEAAASTAVVIAGR.S
9	1	UPS1_UPS2|P01008ups|ANT3_HUMAN_UPS	49039.1	0.644		Antithrombin-III (Chain 33-464) - Homo sapiens (Human)	1691	47	1.45	108	21292	2+	1668.92	0.011	6.59107	1	K.GDDITMVLILPKPEK.S
9	1	UPS1_UPS2|P01008ups|ANT3_HUMAN_UPS	49039.1	0.644		Antithrombin-III (Chain 33-464) - Homo sapiens (Human)	1691	47	1.45	108	21318	3+	1668.92	0.008	4.79351	0.9837	K.GDDITMVLILPKPEK.S
9	1	UPS1_UPS2|P01008ups|ANT3_HUMAN_UPS	49039.1	0.644		Antithrombin-III (Chain 33-464) - Homo sapiens (Human)	1691	47	1.45	108	21407	2+	1430.79	0.007	4.89241	0.9903	R.VAEGTQVLELPFK.G
9	1	UPS1_UPS2|P01008ups|ANT3_HUMAN_UPS	49039.1	0.644		Antithrombin-III (Chain 33-464) - Homo sapiens (Human)	1691	47	1.45	108	21434	3+	2291.15	0.014	6.11047	1	K.AFLEVNEEGSEAAASTAVVIAGR.S
9	1	UPS1_UPS2|P01008ups|ANT3_HUMAN_UPS	49039.1	0.644		Antithrombin-III (Chain 33-464) - Homo sapiens (Human)	1691	47	1.45	108	21445	2+	2291.15	0.013	5.674	1	K.AFLEVNEEGSEAAASTAVVIAGR.S
9	1	UPS1_UPS2|P01008ups|ANT3_HUMAN_UPS	49039.1	0.644		Antithrombin-III (Chain 33-464) - Homo sapiens (Human)	1691	47	1.45	108	21481	2+	1668.92	0.009	5.3927	1	K.GDDITMVLILPKPEK.S
9	1	UPS1_UPS2|P01008ups|ANT3_HUMAN_UPS	49039.1	0.644		Antithrombin-III (Chain 33-464) - Homo sapiens (Human)	1691	47	1.45	108	21504	3+	1668.92	0.008	4.79351	0.9996	K.GDDITMVLILPKPEK.S
9	1	UPS1_UPS2|P01008ups|ANT3_HUMAN_UPS	49039.1	0.644		Antithrombin-III (Chain 33-464) - Homo sapiens (Human)	1691	47	1.45	108	21621	3+	2291.15	0.013	5.674	1	K.AFLEVNEEGSEAAASTAVVIAGR.S
9	1	UPS1_UPS2|P01008ups|ANT3_HUMAN_UPS	49039.1	0.644		Antithrombin-III (Chain 33-464) - Homo sapiens (Human)	1691	47	1.45	108	21632	2+	2291.15	0.014	6.11047	1	K.AFLEVNEEGSEAAASTAVVIAGR.S
9	1	UPS1_UPS2|P01008ups|ANT3_HUMAN_UPS	49039.1	0.644		Antithrombin-III (Chain 33-464) - Homo sapiens (Human)	1691	47	1.45	108	21668	2+	1668.92	0.011	6.59107	0.9994	K.GDDITMVLILPKPEK.S
9	1	UPS1_UPS2|P01008ups|ANT3_HUMAN_UPS	49039.1	0.644		Antithrombin-III (Chain 33-464) - Homo sapiens (Human)	1691	47	1.45	108	21777	3+	1668.92	0.009	5.3927	0.9957	K.GDDITMVLILPKPEK.S
9	1	UPS1_UPS2|P01008ups|ANT3_HUMAN_UPS	49039.1	0.644		Antithrombin-III (Chain 33-464) - Homo sapiens (Human)	1691	47	1.45	108	21808	3+	2291.15	0.014	6.11047	1	K.AFLEVNEEGSEAAASTAVVIAGR.S
9	1	UPS1_UPS2|P01008ups|ANT3_HUMAN_UPS	49039.1	0.644		Antithrombin-III (Chain 33-464) - Homo sapiens (Human)	1691	47	1.45	108	21819	2+	2291.15	0.015	6.54693	1	K.AFLEVNEEGSEAAASTAVVIAGR.S
9	1	UPS1_UPS2|P01008ups|ANT3_HUMAN_UPS	49039.1	0.644		Antithrombin-III (Chain 33-464) - Homo sapiens (Human)	1691	47	1.45	108	21858	2+	1668.92	0.005	2.99594	1	K.GDDITMVLILPKPEK.S
9	1	UPS1_UPS2|P01008ups|ANT3_HUMAN_UPS	49039.1	0.644		Antithrombin-III (Chain 33-464) - Homo sapiens (Human)	1691	47	1.45	108	21894	2+	1430.79	0.008	5.59132	0.726	R.VAEGTQVLELPFK.G
9	1	UPS1_UPS2|P01008ups|ANT3_HUMAN_UPS	49039.1	0.644		Antithrombin-III (Chain 33-464) - Homo sapiens (Human)	1691	47	1.45	108	21963	3+	1668.92	0.01	5.99188	0.9051	K.GDDITMVLILPKPEK.S
9	1	UPS1_UPS2|P01008ups|ANT3_HUMAN_UPS	49039.1	0.644		Antithrombin-III (Chain 33-464) - Homo sapiens (Human)	1691	47	1.45	108	21995	3+	2291.15	0.015	6.54693	1	K.AFLEVNEEGSEAAASTAVVIAGR.S
9	1	UPS1_UPS2|P01008ups|ANT3_HUMAN_UPS	49039.1	0.644		Antithrombin-III (Chain 33-464) - Homo sapiens (Human)	1691	47	1.45	108	22007	2+	2291.15	0.015	6.54693	1	K.AFLEVNEEGSEAAASTAVVIAGR.S
9	1	UPS1_UPS2|P01008ups|ANT3_HUMAN_UPS	49039.1	0.644		Antithrombin-III (Chain 33-464) - Homo sapiens (Human)	1691	47	1.45	108	22046	2+	1668.92	0.011	6.59107	0.9901	K.GDDITMVLILPKPEK.S
9	1	UPS1_UPS2|P01008ups|ANT3_HUMAN_UPS	49039.1	0.644		Antithrombin-III (Chain 33-464) - Homo sapiens (Human)	1691	47	1.45	108	22157	2+	1430.79	1.012	8.38698	0.9997	R.VAEGTQVLELPFK.G
9	1	UPS1_UPS2|P01008ups|ANT3_HUMAN_UPS	49039.1	0.644		Antithrombin-III (Chain 33-464) - Homo sapiens (Human)	1691	47	1.45	108	22182	3+	2291.15	0.011	4.80108	1	K.AFLEVNEEGSEAAASTAVVIAGR.S
9	1	UPS1_UPS2|P01008ups|ANT3_HUMAN_UPS	49039.1	0.644		Antithrombin-III (Chain 33-464) - Homo sapiens (Human)	1691	47	1.45	108	22193	2+	2291.15	0.013	5.674	1	K.AFLEVNEEGSEAAASTAVVIAGR.S
9	1	UPS1_UPS2|P01008ups|ANT3_HUMAN_UPS	49039.1	0.644		Antithrombin-III (Chain 33-464) - Homo sapiens (Human)	1691	47	1.45	108	22349	3+	1668.92	0.008	4.79351	0.9846	K.GDDITMVLILPKPEK.S
9	1	UPS1_UPS2|P01008ups|ANT3_HUMAN_UPS	49039.1	0.644		Antithrombin-III (Chain 33-464) - Homo sapiens (Human)	1691	47	1.45	108	22381	2+	2291.15	0.011	4.80108	1	K.AFLEVNEEGSEAAASTAVVIAGR.S
9	1	UPS1_UPS2|P01008ups|ANT3_HUMAN_UPS	49039.1	0.644		Antithrombin-III (Chain 33-464) - Homo sapiens (Human)	1691	47	1.45	108	22385	2+	1389.76	0.003	2.15865	0.613	R.EVPLNTIIFMGR.V
9	1	UPS1_UPS2|P01008ups|ANT3_HUMAN_UPS	49039.1	0.644		Antithrombin-III (Chain 33-464) - Homo sapiens (Human)	1691	47	1.45	108	22437	2+	1668.92	0.009	5.3927	1	K.GDDITMVLILPKPEK.S
9	1	UPS1_UPS2|P01008ups|ANT3_HUMAN_UPS	49039.1	0.644		Antithrombin-III (Chain 33-464) - Homo sapiens (Human)	1691	47	1.45	108	22490	3+	2291.15	0.019	8.29278	1	K.AFLEVNEEGSEAAASTAVVIAGR.S
9	1	UPS1_UPS2|P01008ups|ANT3_HUMAN_UPS	49039.1	0.644		Antithrombin-III (Chain 33-464) - Homo sapiens (Human)	1691	47	1.45	108	22538	3+	1668.92	0.011	6.59107	0.9955	K.GDDITMVLILPKPEK.S
9	1	UPS1_UPS2|P01008ups|ANT3_HUMAN_UPS	49039.1	0.644		Antithrombin-III (Chain 33-464) - Homo sapiens (Human)	1691	47	1.45	108	22568	2+	2291.15	0.013	5.674	1	K.AFLEVNEEGSEAAASTAVVIAGR.S
9	1	UPS1_UPS2|P01008ups|ANT3_HUMAN_UPS	49039.1	0.644		Antithrombin-III (Chain 33-464) - Homo sapiens (Human)	1691	47	1.45	108	22571	2+	1389.76	0.006	4.3173	0.9975	R.EVPLNTIIFMGR.V
9	1	UPS1_UPS2|P01008ups|ANT3_HUMAN_UPS	49039.1	0.644		Antithrombin-III (Chain 33-464) - Homo sapiens (Human)	1691	47	1.45	108	22716	2+	1864.9	0.013	6.97088	1	K.EQLQDM"GLVDLFSPEK.S
9	1	UPS1_UPS2|P01008ups|ANT3_HUMAN_UPS	49039.1	0.644		Antithrombin-III (Chain 33-464) - Homo sapiens (Human)	1691	47	1.45	108	22763	3+	1668.92	0.008	4.79351	0.8571	K.GDDITMVLILPKPEK.S
9	1	UPS1_UPS2|P01008ups|ANT3_HUMAN_UPS	49039.1	0.644		Antithrombin-III (Chain 33-464) - Homo sapiens (Human)	1691	47	1.45	108	22795	3+	1864.9	0.01	5.36222	0.9997	K.EQLQDM"GLVDLFSPEK.S
9	1	UPS1_UPS2|P01008ups|ANT3_HUMAN_UPS	49039.1	0.644		Antithrombin-III (Chain 33-464) - Homo sapiens (Human)	1691	47	1.45	108	22816	2+	1668.92	0.009	5.3927	1	K.GDDITMVLILPKPEK.S
9	1	UPS1_UPS2|P01008ups|ANT3_HUMAN_UPS	49039.1	0.644		Antithrombin-III (Chain 33-464) - Homo sapiens (Human)	1691	47	1.45	108	22897	2+	1864.9	0.01	5.36222	1	K.EQLQDM"GLVDLFSPEK.S
9	1	UPS1_UPS2|P01008ups|ANT3_HUMAN_UPS	49039.1	0.644		Antithrombin-III (Chain 33-464) - Homo sapiens (Human)	1691	47	1.45	108	22976	3+	1864.9	0.01	5.36222	0.9993	K.EQLQDM"GLVDLFSPEK.S
9	1	UPS1_UPS2|P01008ups|ANT3_HUMAN_UPS	49039.1	0.644		Antithrombin-III (Chain 33-464) - Homo sapiens (Human)	1691	47	1.45	108	23009	2+	2291.15	0.022	9.60216	1	K.AFLEVNEEGSEAAASTAVVIAGR.S
9	1	UPS1_UPS2|P01008ups|ANT3_HUMAN_UPS	49039.1	0.644		Antithrombin-III (Chain 33-464) - Homo sapiens (Human)	1691	47	1.45	108	23015	2+	1668.92	0.021	12.583	0.9998	K.GDDITMVLILPKPEK.S
9	1	UPS1_UPS2|P01008ups|ANT3_HUMAN_UPS	49039.1	0.644		Antithrombin-III (Chain 33-464) - Homo sapiens (Human)	1691	47	1.45	108	23023	3+	1668.92	0.009	5.3927	0.9999	K.GDDITMVLILPKPEK.S
9	1	UPS1_UPS2|P01008ups|ANT3_HUMAN_UPS	49039.1	0.644		Antithrombin-III (Chain 33-464) - Homo sapiens (Human)	1691	47	1.45	108	23051	3+	2291.15	0.014	6.11047	1	K.AFLEVNEEGSEAAASTAVVIAGR.S
9	1	UPS1_UPS2|P01008ups|ANT3_HUMAN_UPS	49039.1	0.644		Antithrombin-III (Chain 33-464) - Homo sapiens (Human)	1691	47	1.45	108	23084	2+	1389.76	0.009	6.47596	0.9959	R.EVPLNTIIFMGR.V
9	1	UPS1_UPS2|P01008ups|ANT3_HUMAN_UPS	49039.1	0.644		Antithrombin-III (Chain 33-464) - Homo sapiens (Human)	1691	47	1.45	108	23097	2+	1864.9	0.01	5.36222	1	K.EQLQDM"GLVDLFSPEK.S
9	1	UPS1_UPS2|P01008ups|ANT3_HUMAN_UPS	49039.1	0.644		Antithrombin-III (Chain 33-464) - Homo sapiens (Human)	1691	47	1.45	108	23112	3+	1389.76	0.006	4.3173	0.9912	R.EVPLNTIIFMGR.V
9	1	UPS1_UPS2|P01008ups|ANT3_HUMAN_UPS	49039.1	0.644		Antithrombin-III (Chain 33-464) - Homo sapiens (Human)	1691	47	1.45	108	23195	2+	2291.15	0.014	6.11047	1	K.AFLEVNEEGSEAAASTAVVIAGR.S
9	1	UPS1_UPS2|P01008ups|ANT3_HUMAN_UPS	49039.1	0.644		Antithrombin-III (Chain 33-464) - Homo sapiens (Human)	1691	47	1.45	108	23208	2+	1668.92	0.008	4.79351	1	K.GDDITMVLILPKPEK.S
9	1	UPS1_UPS2|P01008ups|ANT3_HUMAN_UPS	49039.1	0.644		Antithrombin-III (Chain 33-464) - Homo sapiens (Human)	1691	47	1.45	108	23210	3+	1668.92	1.011	6.59107	0.9512	K.GDDITMVLILPKPEK.S
9	1	UPS1_UPS2|P01008ups|ANT3_HUMAN_UPS	49039.1	0.644		Antithrombin-III (Chain 33-464) - Homo sapiens (Human)	1691	47	1.45	108	23211	3+	1371.74	1.012	8.74798	0.9451	R.E^VPLNTIIFMGR.V
9	1	UPS1_UPS2|P01008ups|ANT3_HUMAN_UPS	49039.1	0.644		Antithrombin-III (Chain 33-464) - Homo sapiens (Human)	1691	47	1.45	108	23215	2+	1371.75	0.009	6.56098	1	R.E^VPLNTIIFMGR.V
9	1	UPS1_UPS2|P01008ups|ANT3_HUMAN_UPS	49039.1	0.644		Antithrombin-III (Chain 33-464) - Homo sapiens (Human)	1691	47	1.45	108	23237	3+	2291.15	0.013	5.674	1	K.AFLEVNEEGSEAAASTAVVIAGR.S
9	1	UPS1_UPS2|P01008ups|ANT3_HUMAN_UPS	49039.1	0.644		Antithrombin-III (Chain 33-464) - Homo sapiens (Human)	1691	47	1.45	108	23267	2+	1389.76	0.009	6.47596	0.9973	R.EVPLNTIIFMGR.V
9	1	UPS1_UPS2|P01008ups|ANT3_HUMAN_UPS	49039.1	0.644		Antithrombin-III (Chain 33-464) - Homo sapiens (Human)	1691	47	1.45	108	23291	3+	1389.76	0.006	4.3173	0.9916	R.EVPLNTIIFMGR.V
9	1	UPS1_UPS2|P01008ups|ANT3_HUMAN_UPS	49039.1	0.644		Antithrombin-III (Chain 33-464) - Homo sapiens (Human)	1691	47	1.45	108	23379	2+	2291.15	0.015	6.54693	1	K.AFLEVNEEGSEAAASTAVVIAGR.S
9	1	UPS1_UPS2|P01008ups|ANT3_HUMAN_UPS	49039.1	0.644		Antithrombin-III (Chain 33-464) - Homo sapiens (Human)	1691	47	1.45	108	23393	3+	1668.92	0.007	4.19432	0.9949	K.GDDITMVLILPKPEK.S
9	1	UPS1_UPS2|P01008ups|ANT3_HUMAN_UPS	49039.1	0.644		Antithrombin-III (Chain 33-464) - Homo sapiens (Human)	1691	47	1.45	108	23400	2+	1371.75	0.009	6.56098	1	R.E^VPLNTIIFMGR.V
9	1	UPS1_UPS2|P01008ups|ANT3_HUMAN_UPS	49039.1	0.644		Antithrombin-III (Chain 33-464) - Homo sapiens (Human)	1691	47	1.45	108	23421	3+	2291.15	0.015	6.54693	1	K.AFLEVNEEGSEAAASTAVVIAGR.S
9	1	UPS1_UPS2|P01008ups|ANT3_HUMAN_UPS	49039.1	0.644		Antithrombin-III (Chain 33-464) - Homo sapiens (Human)	1691	47	1.45	108	23454	2+	1389.76	0.009	6.47596	0.999	R.EVPLNTIIFMGR.V
9	1	UPS1_UPS2|P01008ups|ANT3_HUMAN_UPS	49039.1	0.644		Antithrombin-III (Chain 33-464) - Homo sapiens (Human)	1691	47	1.45	108	23476	3+	1389.76	0.005	3.59775	0.9915	R.EVPLNTIIFMGR.V
9	1	UPS1_UPS2|P01008ups|ANT3_HUMAN_UPS	49039.1	0.644		Antithrombin-III (Chain 33-464) - Homo sapiens (Human)	1691	47	1.45	108	23566	2+	2291.15	0.017	7.41985	1	K.AFLEVNEEGSEAAASTAVVIAGR.S
9	1	UPS1_UPS2|P01008ups|ANT3_HUMAN_UPS	49039.1	0.644		Antithrombin-III (Chain 33-464) - Homo sapiens (Human)	1691	47	1.45	108	23590	2+	1371.75	0.009	6.56098	0.9899	R.E^VPLNTIIFMGR.V
9	1	UPS1_UPS2|P01008ups|ANT3_HUMAN_UPS	49039.1	0.644		Antithrombin-III (Chain 33-464) - Homo sapiens (Human)	1691	47	1.45	108	23608	3+	2291.15	0.015	6.54693	1	K.AFLEVNEEGSEAAASTAVVIAGR.S
9	1	UPS1_UPS2|P01008ups|ANT3_HUMAN_UPS	49039.1	0.644		Antithrombin-III (Chain 33-464) - Homo sapiens (Human)	1691	47	1.45	108	23641	2+	1389.76	0.008	5.75641	0.9984	R.EVPLNTIIFMGR.V
9	1	UPS1_UPS2|P01008ups|ANT3_HUMAN_UPS	49039.1	0.644		Antithrombin-III (Chain 33-464) - Homo sapiens (Human)	1691	47	1.45	108	23668	3+	1668.92	0.01	5.99188	0.9992	K.GDDITMVLILPKPEK.S
9	1	UPS1_UPS2|P01008ups|ANT3_HUMAN_UPS	49039.1	0.644		Antithrombin-III (Chain 33-464) - Homo sapiens (Human)	1691	47	1.45	108	23757	2+	2291.15	0.014	6.11047	1	K.AFLEVNEEGSEAAASTAVVIAGR.S
9	1	UPS1_UPS2|P01008ups|ANT3_HUMAN_UPS	49039.1	0.644		Antithrombin-III (Chain 33-464) - Homo sapiens (Human)	1691	47	1.45	108	23796	3+	2291.15	1.024	10.4751	0.9994	K.AFLEVNEEGSEAAASTAVVIAGR.S
9	1	UPS1_UPS2|P01008ups|ANT3_HUMAN_UPS	49039.1	0.644		Antithrombin-III (Chain 33-464) - Homo sapiens (Human)	1691	47	1.45	108	23828	2+	1389.76	0.007	5.03686	0.9947	R.EVPLNTIIFMGR.V
9	1	UPS1_UPS2|P01008ups|ANT3_HUMAN_UPS	49039.1	0.644		Antithrombin-III (Chain 33-464) - Homo sapiens (Human)	1691	47	1.45	108	23850	2+	1668.92	-0.138	82.688	0.9519	K.GDDITMVLILPKPEK.S
9	1	UPS1_UPS2|P01008ups|ANT3_HUMAN_UPS	49039.1	0.644		Antithrombin-III (Chain 33-464) - Homo sapiens (Human)	1691	47	1.45	108	23939	2+	2291.15	0.014	6.11047	1	K.AFLEVNEEGSEAAASTAVVIAGR.S
9	1	UPS1_UPS2|P01008ups|ANT3_HUMAN_UPS	49039.1	0.644		Antithrombin-III (Chain 33-464) - Homo sapiens (Human)	1691	47	1.45	108	24016	2+	1389.76	0.006	4.3173	0.8831	R.EVPLNTIIFMGR.V
9	1	UPS1_UPS2|P01008ups|ANT3_HUMAN_UPS	49039.1	0.644		Antithrombin-III (Chain 33-464) - Homo sapiens (Human)	1691	47	1.45	108	24071	2+	1668.92	0.969	18.5748	0.6681	K.GDDITMVLILPKPEK.S
9	1	UPS1_UPS2|P01008ups|ANT3_HUMAN_UPS	49039.1	0.644		Antithrombin-III (Chain 33-464) - Homo sapiens (Human)	1691	47	1.45	108	24126	2+	2291.15	0.018	7.85631	1	K.AFLEVNEEGSEAAASTAVVIAGR.S
9	1	UPS1_UPS2|P01008ups|ANT3_HUMAN_UPS	49039.1	0.644		Antithrombin-III (Chain 33-464) - Homo sapiens (Human)	1691	47	1.45	108	24205	2+	1389.76	0.006	4.3173	0.9773	R.EVPLNTIIFMGR.V
9	1	UPS1_UPS2|P01008ups|ANT3_HUMAN_UPS	49039.1	0.644		Antithrombin-III (Chain 33-464) - Homo sapiens (Human)	1691	47	1.45	108	24244	2+	1848.9	0.011	5.94947	1	K.EQLQDMGLVDLFSPEK.S
9	1	UPS1_UPS2|P01008ups|ANT3_HUMAN_UPS	49039.1	0.644		Antithrombin-III (Chain 33-464) - Homo sapiens (Human)	1691	47	1.45	108	24313	2+	2291.15	0.014	6.11047	1	K.AFLEVNEEGSEAAASTAVVIAGR.S
9	1	UPS1_UPS2|P01008ups|ANT3_HUMAN_UPS	49039.1	0.644		Antithrombin-III (Chain 33-464) - Homo sapiens (Human)	1691	47	1.45	108	24378	3+	2291.15	1.024	10.4751	1	K.AFLEVNEEGSEAAASTAVVIAGR.S
9	1	UPS1_UPS2|P01008ups|ANT3_HUMAN_UPS	49039.1	0.644		Antithrombin-III (Chain 33-464) - Homo sapiens (Human)	1691	47	1.45	108	24429	2+	1848.9	0.01	5.40861	1	K.EQLQDMGLVDLFSPEK.S
9	1	UPS1_UPS2|P01008ups|ANT3_HUMAN_UPS	49039.1	0.644		Antithrombin-III (Chain 33-464) - Homo sapiens (Human)	1691	47	1.45	108	24500	2+	2291.15	0.018	7.85631	1	K.AFLEVNEEGSEAAASTAVVIAGR.S
9	1	UPS1_UPS2|P01008ups|ANT3_HUMAN_UPS	49039.1	0.644		Antithrombin-III (Chain 33-464) - Homo sapiens (Human)	1691	47	1.45	108	24565	3+	2291.15	1.024	10.4751	1	K.AFLEVNEEGSEAAASTAVVIAGR.S
9	1	UPS1_UPS2|P01008ups|ANT3_HUMAN_UPS	49039.1	0.644		Antithrombin-III (Chain 33-464) - Homo sapiens (Human)	1691	47	1.45	108	24753	3+	2291.15	0.015	6.54693	1	K.AFLEVNEEGSEAAASTAVVIAGR.S
9	1	UPS1_UPS2|P01008ups|ANT3_HUMAN_UPS	49039.1	0.644		Antithrombin-III (Chain 33-464) - Homo sapiens (Human)	1691	47	1.45	108	24759	2+	1389.76	0.009	6.47596	0.8993	R.EVPLNTIIFMGR.V
9	1	UPS1_UPS2|P01008ups|ANT3_HUMAN_UPS	49039.1	0.644		Antithrombin-III (Chain 33-464) - Homo sapiens (Human)	1691	47	1.45	108	24930	3+	2291.15	0.015	6.54693	1	K.AFLEVNEEGSEAAASTAVVIAGR.S
9	1	UPS1_UPS2|P01008ups|ANT3_HUMAN_UPS	49039.1	0.644		Antithrombin-III (Chain 33-464) - Homo sapiens (Human)	1691	47	1.45	108	24981	2+	1389.76	0.006	4.3173	0.8461	R.EVPLNTIIFMGR.V
9	1	UPS1_UPS2|P01008ups|ANT3_HUMAN_UPS	49039.1	0.644		Antithrombin-III (Chain 33-464) - Homo sapiens (Human)	1691	47	1.45	108	25050	2+	1848.9	1.008	4.32689	1	K.EQLQDMGLVDLFSPEK.S
9	1	UPS1_UPS2|P01008ups|ANT3_HUMAN_UPS	49039.1	0.644		Antithrombin-III (Chain 33-464) - Homo sapiens (Human)	1691	47	1.45	108	25061	2+	2291.15	0.022	9.60216	1	K.AFLEVNEEGSEAAASTAVVIAGR.S
9	1	UPS1_UPS2|P01008ups|ANT3_HUMAN_UPS	49039.1	0.644		Antithrombin-III (Chain 33-464) - Homo sapiens (Human)	1691	47	1.45	108	25080	3+	1668.92	0.001	0.599188	0.9941	K.GDDITMVLILPKPEK.S
9	1	UPS1_UPS2|P01008ups|ANT3_HUMAN_UPS	49039.1	0.644		Antithrombin-III (Chain 33-464) - Homo sapiens (Human)	1691	47	1.45	108	25118	3+	2291.15	0.015	6.54693	1	K.AFLEVNEEGSEAAASTAVVIAGR.S
9	1	UPS1_UPS2|P01008ups|ANT3_HUMAN_UPS	49039.1	0.644		Antithrombin-III (Chain 33-464) - Homo sapiens (Human)	1691	47	1.45	108	25237	2+	2291.15	-1.022	9.60216	0.9997	K.AFLEVNEEGSEAAASTAVVIAGR.S
9	1	UPS1_UPS2|P01008ups|ANT3_HUMAN_UPS	49039.1	0.644		Antithrombin-III (Chain 33-464) - Homo sapiens (Human)	1691	47	1.45	108	25306	3+	2291.15	1.024	10.4751	1	K.AFLEVNEEGSEAAASTAVVIAGR.S
9	1	UPS1_UPS2|P01008ups|ANT3_HUMAN_UPS	49039.1	0.644		Antithrombin-III (Chain 33-464) - Homo sapiens (Human)	1691	47	1.45	108	25468	2+	1848.9	0.01	5.40861	1	K.EQLQDMGLVDLFSPEK.S
9	1	UPS1_UPS2|P01008ups|ANT3_HUMAN_UPS	49039.1	0.644		Antithrombin-III (Chain 33-464) - Homo sapiens (Human)	1691	47	1.45	108	25491	3+	2291.15	0.013	5.674	1	K.AFLEVNEEGSEAAASTAVVIAGR.S
9	1	UPS1_UPS2|P01008ups|ANT3_HUMAN_UPS	49039.1	0.644		Antithrombin-III (Chain 33-464) - Homo sapiens (Human)	1691	47	1.45	108	25516	3+	1830.89	0.008	4.36945	1	K.E^QLQDMGLVDLFSPEK.S
9	1	UPS1_UPS2|P01008ups|ANT3_HUMAN_UPS	49039.1	0.644		Antithrombin-III (Chain 33-464) - Homo sapiens (Human)	1691	47	1.45	108	25634	2+	2291.15	0.014	6.11047	1	K.AFLEVNEEGSEAAASTAVVIAGR.S
9	1	UPS1_UPS2|P01008ups|ANT3_HUMAN_UPS	49039.1	0.644		Antithrombin-III (Chain 33-464) - Homo sapiens (Human)	1691	47	1.45	108	25654	2+	1848.9	0.012	6.49033	1	K.EQLQDMGLVDLFSPEK.S
9	1	UPS1_UPS2|P01008ups|ANT3_HUMAN_UPS	49039.1	0.644		Antithrombin-III (Chain 33-464) - Homo sapiens (Human)	1691	47	1.45	108	25677	3+	2291.15	0.012	5.23754	1	K.AFLEVNEEGSEAAASTAVVIAGR.S
9	1	UPS1_UPS2|P01008ups|ANT3_HUMAN_UPS	49039.1	0.644		Antithrombin-III (Chain 33-464) - Homo sapiens (Human)	1691	47	1.45	108	25688	3+	1848.9	0.009	4.86775	1	K.EQLQDMGLVDLFSPEK.S
9	1	UPS1_UPS2|P01008ups|ANT3_HUMAN_UPS	49039.1	0.644		Antithrombin-III (Chain 33-464) - Homo sapiens (Human)	1691	47	1.45	108	25702	3+	1830.89	0.01	5.46181	0.9999	K.E^QLQDMGLVDLFSPEK.S
9	1	UPS1_UPS2|P01008ups|ANT3_HUMAN_UPS	49039.1	0.644		Antithrombin-III (Chain 33-464) - Homo sapiens (Human)	1691	47	1.45	108	25772	3+	1668.92	0.009	5.3927	0.9984	K.GDDITMVLILPKPEK.S
9	1	UPS1_UPS2|P01008ups|ANT3_HUMAN_UPS	49039.1	0.644		Antithrombin-III (Chain 33-464) - Homo sapiens (Human)	1691	47	1.45	108	25810	2+	2291.15	0.014	6.11047	1	K.AFLEVNEEGSEAAASTAVVIAGR.S
9	1	UPS1_UPS2|P01008ups|ANT3_HUMAN_UPS	49039.1	0.644		Antithrombin-III (Chain 33-464) - Homo sapiens (Human)	1691	47	1.45	108	25830	2+	1848.9	0.01	5.40861	1	K.EQLQDMGLVDLFSPEK.S
9	1	UPS1_UPS2|P01008ups|ANT3_HUMAN_UPS	49039.1	0.644		Antithrombin-III (Chain 33-464) - Homo sapiens (Human)	1691	47	1.45	108	25854	3+	2291.15	0.013	5.674	1	K.AFLEVNEEGSEAAASTAVVIAGR.S
9	1	UPS1_UPS2|P01008ups|ANT3_HUMAN_UPS	49039.1	0.644		Antithrombin-III (Chain 33-464) - Homo sapiens (Human)	1691	47	1.45	108	25864	3+	1848.9	0.01	5.40861	1	K.EQLQDMGLVDLFSPEK.S
9	1	UPS1_UPS2|P01008ups|ANT3_HUMAN_UPS	49039.1	0.644		Antithrombin-III (Chain 33-464) - Homo sapiens (Human)	1691	47	1.45	108	25878	3+	1830.89	0.006	3.27709	0.9969	K.E^QLQDMGLVDLFSPEK.S
9	1	UPS1_UPS2|P01008ups|ANT3_HUMAN_UPS	49039.1	0.644		Antithrombin-III (Chain 33-464) - Homo sapiens (Human)	1691	47	1.45	108	25959	3+	1668.92	0.01	5.99188	0.9944	K.GDDITMVLILPKPEK.S
9	1	UPS1_UPS2|P01008ups|ANT3_HUMAN_UPS	49039.1	0.644		Antithrombin-III (Chain 33-464) - Homo sapiens (Human)	1691	47	1.45	108	25985	2+	2291.15	0.013	5.674	1	K.AFLEVNEEGSEAAASTAVVIAGR.S
9	1	UPS1_UPS2|P01008ups|ANT3_HUMAN_UPS	49039.1	0.644		Antithrombin-III (Chain 33-464) - Homo sapiens (Human)	1691	47	1.45	108	26005	2+	1848.9	0.01	5.40861	1	K.EQLQDMGLVDLFSPEK.S
9	1	UPS1_UPS2|P01008ups|ANT3_HUMAN_UPS	49039.1	0.644		Antithrombin-III (Chain 33-464) - Homo sapiens (Human)	1691	47	1.45	108	26029	3+	2291.15	0.015	6.54693	1	K.AFLEVNEEGSEAAASTAVVIAGR.S
9	1	UPS1_UPS2|P01008ups|ANT3_HUMAN_UPS	49039.1	0.644		Antithrombin-III (Chain 33-464) - Homo sapiens (Human)	1691	47	1.45	108	26039	3+	1848.9	0.01	5.40861	1	K.EQLQDMGLVDLFSPEK.S
9	1	UPS1_UPS2|P01008ups|ANT3_HUMAN_UPS	49039.1	0.644		Antithrombin-III (Chain 33-464) - Homo sapiens (Human)	1691	47	1.45	108	26161	2+	2291.15	0.014	6.11047	1	K.AFLEVNEEGSEAAASTAVVIAGR.S
9	1	UPS1_UPS2|P01008ups|ANT3_HUMAN_UPS	49039.1	0.644		Antithrombin-III (Chain 33-464) - Homo sapiens (Human)	1691	47	1.45	108	26173	2+	1668.92	0.012	7.19026	0.9999	K.GDDITMVLILPKPEK.S
9	1	UPS1_UPS2|P01008ups|ANT3_HUMAN_UPS	49039.1	0.644		Antithrombin-III (Chain 33-464) - Homo sapiens (Human)	1691	47	1.45	108	26177	3+	1668.92	0.009	5.3927	0.9976	K.GDDITMVLILPKPEK.S
9	1	UPS1_UPS2|P01008ups|ANT3_HUMAN_UPS	49039.1	0.644		Antithrombin-III (Chain 33-464) - Homo sapiens (Human)	1691	47	1.45	108	26204	3+	2291.15	0.014	6.11047	1	K.AFLEVNEEGSEAAASTAVVIAGR.S
9	1	UPS1_UPS2|P01008ups|ANT3_HUMAN_UPS	49039.1	0.644		Antithrombin-III (Chain 33-464) - Homo sapiens (Human)	1691	47	1.45	108	26220	3+	1848.9	0.01	5.40861	0.9997	K.EQLQDMGLVDLFSPEK.S
9	1	UPS1_UPS2|P01008ups|ANT3_HUMAN_UPS	49039.1	0.644		Antithrombin-III (Chain 33-464) - Homo sapiens (Human)	1691	47	1.45	108	26336	2+	2291.15	0.013	5.674	1	K.AFLEVNEEGSEAAASTAVVIAGR.S
9	1	UPS1_UPS2|P01008ups|ANT3_HUMAN_UPS	49039.1	0.644		Antithrombin-III (Chain 33-464) - Homo sapiens (Human)	1691	47	1.45	108	26352	2+	1668.92	0.006	3.59513	0.9717	K.GDDITMVLILPKPEK.S
9	1	UPS1_UPS2|P01008ups|ANT3_HUMAN_UPS	49039.1	0.644		Antithrombin-III (Chain 33-464) - Homo sapiens (Human)	1691	47	1.45	108	26380	3+	2291.15	0.013	5.674	1	K.AFLEVNEEGSEAAASTAVVIAGR.S
9	1	UPS1_UPS2|P01008ups|ANT3_HUMAN_UPS	49039.1	0.644		Antithrombin-III (Chain 33-464) - Homo sapiens (Human)	1691	47	1.45	108	26440	3+	1848.9	1.01	5.40861	0.9996	K.EQLQDMGLVDLFSPEK.S
9	1	UPS1_UPS2|P01008ups|ANT3_HUMAN_UPS	49039.1	0.644		Antithrombin-III (Chain 33-464) - Homo sapiens (Human)	1691	47	1.45	108	26512	2+	2291.15	0.013	5.674	1	K.AFLEVNEEGSEAAASTAVVIAGR.S
9	1	UPS1_UPS2|P01008ups|ANT3_HUMAN_UPS	49039.1	0.644		Antithrombin-III (Chain 33-464) - Homo sapiens (Human)	1691	47	1.45	108	26610	3+	2291.15	0.011	4.80108	1	K.AFLEVNEEGSEAAASTAVVIAGR.S
9	1	UPS1_UPS2|P01008ups|ANT3_HUMAN_UPS	49039.1	0.644		Antithrombin-III (Chain 33-464) - Homo sapiens (Human)	1691	47	1.45	108	26702	2+	2291.15	0.015	6.54693	1	K.AFLEVNEEGSEAAASTAVVIAGR.S
9	1	UPS1_UPS2|P01008ups|ANT3_HUMAN_UPS	49039.1	0.644		Antithrombin-III (Chain 33-464) - Homo sapiens (Human)	1691	47	1.45	108	26786	3+	2291.15	0.011	4.80108	1	K.AFLEVNEEGSEAAASTAVVIAGR.S
9	1	UPS1_UPS2|P01008ups|ANT3_HUMAN_UPS	49039.1	0.644		Antithrombin-III (Chain 33-464) - Homo sapiens (Human)	1691	47	1.45	108	26817	3+	1668.92	0.006	3.59513	0.9994	K.GDDITMVLILPKPEK.S
9	1	UPS1_UPS2|P01008ups|ANT3_HUMAN_UPS	49039.1	0.644		Antithrombin-III (Chain 33-464) - Homo sapiens (Human)	1691	47	1.45	108	26823	2+	3080.7	1.018	5.84284	0.9866	R.VAEGTQVLELPFKGDDITMVLILPKPEK.S
9	1	UPS1_UPS2|P01008ups|ANT3_HUMAN_UPS	49039.1	0.644		Antithrombin-III (Chain 33-464) - Homo sapiens (Human)	1691	47	1.45	108	26876	2+	2291.15	0.006	2.61877	1	K.AFLEVNEEGSEAAASTAVVIAGR.S
9	1	UPS1_UPS2|P01008ups|ANT3_HUMAN_UPS	49039.1	0.644		Antithrombin-III (Chain 33-464) - Homo sapiens (Human)	1691	47	1.45	108	26929	3+	3080.7	0.021	6.81664	0.9999	R.VAEGTQVLELPFKGDDITMVLILPKPEK.S
9	1	UPS1_UPS2|P01008ups|ANT3_HUMAN_UPS	49039.1	0.644		Antithrombin-III (Chain 33-464) - Homo sapiens (Human)	1691	47	1.45	108	26964	3+	2291.15	0.012	5.23754	1	K.AFLEVNEEGSEAAASTAVVIAGR.S
9	1	UPS1_UPS2|P01008ups|ANT3_HUMAN_UPS	49039.1	0.644		Antithrombin-III (Chain 33-464) - Homo sapiens (Human)	1691	47	1.45	108	26996	2+	3080.7	1.018	5.84284	0.9389	R.VAEGTQVLELPFKGDDITMVLILPKPEK.S
9	1	UPS1_UPS2|P01008ups|ANT3_HUMAN_UPS	49039.1	0.644		Antithrombin-III (Chain 33-464) - Homo sapiens (Human)	1691	47	1.45	108	27021	3+	1668.92	0.008	4.79351	0.9983	K.GDDITMVLILPKPEK.S
9	1	UPS1_UPS2|P01008ups|ANT3_HUMAN_UPS	49039.1	0.644		Antithrombin-III (Chain 33-464) - Homo sapiens (Human)	1691	47	1.45	108	27052	2+	2291.15	0.014	6.11047	1	K.AFLEVNEEGSEAAASTAVVIAGR.S
9	1	UPS1_UPS2|P01008ups|ANT3_HUMAN_UPS	49039.1	0.644		Antithrombin-III (Chain 33-464) - Homo sapiens (Human)	1691	47	1.45	108	27106	3+	3080.7	0.018	5.84284	0.9987	R.VAEGTQVLELPFKGDDITMVLILPKPEK.S
9	1	UPS1_UPS2|P01008ups|ANT3_HUMAN_UPS	49039.1	0.644		Antithrombin-III (Chain 33-464) - Homo sapiens (Human)	1691	47	1.45	108	27138	3+	2291.15	0.014	6.11047	1	K.AFLEVNEEGSEAAASTAVVIAGR.S
9	1	UPS1_UPS2|P01008ups|ANT3_HUMAN_UPS	49039.1	0.644		Antithrombin-III (Chain 33-464) - Homo sapiens (Human)	1691	47	1.45	108	27201	3+	1668.92	1.013	7.78945	0.9795	K.GDDITMVLILPKPEK.S
9	1	UPS1_UPS2|P01008ups|ANT3_HUMAN_UPS	49039.1	0.644		Antithrombin-III (Chain 33-464) - Homo sapiens (Human)	1691	47	1.45	108	27228	2+	2291.15	0.015	6.54693	1	K.AFLEVNEEGSEAAASTAVVIAGR.S
9	1	UPS1_UPS2|P01008ups|ANT3_HUMAN_UPS	49039.1	0.644		Antithrombin-III (Chain 33-464) - Homo sapiens (Human)	1691	47	1.45	108	27314	3+	2291.15	0.013	5.674	1	K.AFLEVNEEGSEAAASTAVVIAGR.S
9	1	UPS1_UPS2|P01008ups|ANT3_HUMAN_UPS	49039.1	0.644		Antithrombin-III (Chain 33-464) - Homo sapiens (Human)	1691	47	1.45	108	27386	3+	1668.92	0.008	4.79351	0.9604	K.GDDITMVLILPKPEK.S
9	1	UPS1_UPS2|P01008ups|ANT3_HUMAN_UPS	49039.1	0.644		Antithrombin-III (Chain 33-464) - Homo sapiens (Human)	1691	47	1.45	108	27404	2+	2291.15	0.013	5.674	1	K.AFLEVNEEGSEAAASTAVVIAGR.S
9	1	UPS1_UPS2|P01008ups|ANT3_HUMAN_UPS	49039.1	0.644		Antithrombin-III (Chain 33-464) - Homo sapiens (Human)	1691	47	1.45	108	27490	3+	2291.15	0.016	6.98339	1	K.AFLEVNEEGSEAAASTAVVIAGR.S
9	1	UPS1_UPS2|P01008ups|ANT3_HUMAN_UPS	49039.1	0.644		Antithrombin-III (Chain 33-464) - Homo sapiens (Human)	1691	47	1.45	108	27578	2+	2291.15	0.017	7.41985	1	K.AFLEVNEEGSEAAASTAVVIAGR.S
9	1	UPS1_UPS2|P01008ups|ANT3_HUMAN_UPS	49039.1	0.644		Antithrombin-III (Chain 33-464) - Homo sapiens (Human)	1691	47	1.45	108	27597	3+	1668.92	1.014	8.38864	0.9538	K.GDDITMVLILPKPEK.S
9	1	UPS1_UPS2|P01008ups|ANT3_HUMAN_UPS	49039.1	0.644		Antithrombin-III (Chain 33-464) - Homo sapiens (Human)	1691	47	1.45	108	27665	3+	2291.15	0.014	6.11047	1	K.AFLEVNEEGSEAAASTAVVIAGR.S
9	1	UPS1_UPS2|P01008ups|ANT3_HUMAN_UPS	49039.1	0.644		Antithrombin-III (Chain 33-464) - Homo sapiens (Human)	1691	47	1.45	108	27744	2+	2291.15	0.014	6.11047	1	K.AFLEVNEEGSEAAASTAVVIAGR.S
9	1	UPS1_UPS2|P01008ups|ANT3_HUMAN_UPS	49039.1	0.644		Antithrombin-III (Chain 33-464) - Homo sapiens (Human)	1691	47	1.45	108	27767	3+	1668.92	0.011	6.59107	0.9994	K.GDDITMVLILPKPEK.S
9	1	UPS1_UPS2|P01008ups|ANT3_HUMAN_UPS	49039.1	0.644		Antithrombin-III (Chain 33-464) - Homo sapiens (Human)	1691	47	1.45	108	27843	3+	2291.15	0.013	5.674	1	K.AFLEVNEEGSEAAASTAVVIAGR.S
9	1	UPS1_UPS2|P01008ups|ANT3_HUMAN_UPS	49039.1	0.644		Antithrombin-III (Chain 33-464) - Homo sapiens (Human)	1691	47	1.45	108	27920	2+	2291.15	0.019	8.29278	1	K.AFLEVNEEGSEAAASTAVVIAGR.S
9	1	UPS1_UPS2|P01008ups|ANT3_HUMAN_UPS	49039.1	0.644		Antithrombin-III (Chain 33-464) - Homo sapiens (Human)	1691	47	1.45	108	27970	3+	1668.92	0.008	4.79351	0.6703	K.GDDITMVLILPKPEK.S
9	1	UPS1_UPS2|P01008ups|ANT3_HUMAN_UPS	49039.1	0.644		Antithrombin-III (Chain 33-464) - Homo sapiens (Human)	1691	47	1.45	108	28017	3+	2291.15	0.015	6.54693	1	K.AFLEVNEEGSEAAASTAVVIAGR.S
9	1	UPS1_UPS2|P01008ups|ANT3_HUMAN_UPS	49039.1	0.644		Antithrombin-III (Chain 33-464) - Homo sapiens (Human)	1691	47	1.45	108	28096	2+	2291.15	0.005	2.18231	1	K.AFLEVNEEGSEAAASTAVVIAGR.S
9	1	UPS1_UPS2|P01008ups|ANT3_HUMAN_UPS	49039.1	0.644		Antithrombin-III (Chain 33-464) - Homo sapiens (Human)	1691	47	1.45	108	28141	2+	2299.13	-0.889	48.2792	0.9431	K.NDNDNIFLSPLSISTAFAMTK.L
9	1	UPS1_UPS2|P01008ups|ANT3_HUMAN_UPS	49039.1	0.644		Antithrombin-III (Chain 33-464) - Homo sapiens (Human)	1691	47	1.45	108	28180	3+	1668.92	0.013	7.78945	0.9954	K.GDDITMVLILPKPEK.S
9	1	UPS1_UPS2|P01008ups|ANT3_HUMAN_UPS	49039.1	0.644		Antithrombin-III (Chain 33-464) - Homo sapiens (Human)	1691	47	1.45	108	28216	3+	2291.15	0.014	6.11047	1	K.AFLEVNEEGSEAAASTAVVIAGR.S
9	1	UPS1_UPS2|P01008ups|ANT3_HUMAN_UPS	49039.1	0.644		Antithrombin-III (Chain 33-464) - Homo sapiens (Human)	1691	47	1.45	108	28230	2+	1371.75	0.006	4.37399	0.9996	R.E^VPLNTIIFMGR.V
9	1	UPS1_UPS2|P01008ups|ANT3_HUMAN_UPS	49039.1	0.644		Antithrombin-III (Chain 33-464) - Homo sapiens (Human)	1691	47	1.45	108	28234	2+	1668.92	0.011	6.59107	0.9988	K.GDDITMVLILPKPEK.S
9	1	UPS1_UPS2|P01008ups|ANT3_HUMAN_UPS	49039.1	0.644		Antithrombin-III (Chain 33-464) - Homo sapiens (Human)	1691	47	1.45	108	28272	2+	2291.15	0.014	6.11047	1	K.AFLEVNEEGSEAAASTAVVIAGR.S
9	1	UPS1_UPS2|P01008ups|ANT3_HUMAN_UPS	49039.1	0.644		Antithrombin-III (Chain 33-464) - Homo sapiens (Human)	1691	47	1.45	108	28365	3+	1668.92	1.014	8.38864	0.9691	K.GDDITMVLILPKPEK.S
9	1	UPS1_UPS2|P01008ups|ANT3_HUMAN_UPS	49039.1	0.644		Antithrombin-III (Chain 33-464) - Homo sapiens (Human)	1691	47	1.45	108	28391	2+	2315.12	0.015	6.47914	0.9946	K.NDNDNIFLSPLSISTAFAM"TK.L
9	1	UPS1_UPS2|P01008ups|ANT3_HUMAN_UPS	49039.1	0.644		Antithrombin-III (Chain 33-464) - Homo sapiens (Human)	1691	47	1.45	108	28392	3+	2291.15	0.015	6.54693	1	K.AFLEVNEEGSEAAASTAVVIAGR.S
9	1	UPS1_UPS2|P01008ups|ANT3_HUMAN_UPS	49039.1	0.644		Antithrombin-III (Chain 33-464) - Homo sapiens (Human)	1691	47	1.45	108	28401	2+	1371.75	0.009	6.56098	1	R.E^VPLNTIIFMGR.V
9	1	UPS1_UPS2|P01008ups|ANT3_HUMAN_UPS	49039.1	0.644		Antithrombin-III (Chain 33-464) - Homo sapiens (Human)	1691	47	1.45	108	28447	2+	2291.15	0.018	7.85631	1	K.AFLEVNEEGSEAAASTAVVIAGR.S
9	1	UPS1_UPS2|P01008ups|ANT3_HUMAN_UPS	49039.1	0.644		Antithrombin-III (Chain 33-464) - Homo sapiens (Human)	1691	47	1.45	108	28488	3+	2315.12	0.017	7.34303	1	K.NDNDNIFLSPLSISTAFAM"TK.L
9	1	UPS1_UPS2|P01008ups|ANT3_HUMAN_UPS	49039.1	0.644		Antithrombin-III (Chain 33-464) - Homo sapiens (Human)	1691	47	1.45	108	28565	3+	2291.15	0.013	5.674	1	K.AFLEVNEEGSEAAASTAVVIAGR.S
9	1	UPS1_UPS2|P01008ups|ANT3_HUMAN_UPS	49039.1	0.644		Antithrombin-III (Chain 33-464) - Homo sapiens (Human)	1691	47	1.45	108	28569	2+	2315.12	0.014	6.0472	0.9992	K.NDNDNIFLSPLSISTAFAM"TK.L
9	1	UPS1_UPS2|P01008ups|ANT3_HUMAN_UPS	49039.1	0.644		Antithrombin-III (Chain 33-464) - Homo sapiens (Human)	1691	47	1.45	108	28613	3+	2299.13	1.017	7.39411	0.9984	K.NDNDNIFLSPLSISTAFAMTK.L
9	1	UPS1_UPS2|P01008ups|ANT3_HUMAN_UPS	49039.1	0.644		Antithrombin-III (Chain 33-464) - Homo sapiens (Human)	1691	47	1.45	108	28721	2+	2291.15	1.022	9.60216	1	K.AFLEVNEEGSEAAASTAVVIAGR.S
9	1	UPS1_UPS2|P01008ups|ANT3_HUMAN_UPS	49039.1	0.644		Antithrombin-III (Chain 33-464) - Homo sapiens (Human)	1691	47	1.45	108	28741	3+	2291.15	0.012	5.23754	1	K.AFLEVNEEGSEAAASTAVVIAGR.S
9	1	UPS1_UPS2|P01008ups|ANT3_HUMAN_UPS	49039.1	0.644		Antithrombin-III (Chain 33-464) - Homo sapiens (Human)	1691	47	1.45	108	28748	3+	1668.92	0.012	7.19026	0.7492	K.GDDITMVLILPKPEK.S
9	1	UPS1_UPS2|P01008ups|ANT3_HUMAN_UPS	49039.1	0.644		Antithrombin-III (Chain 33-464) - Homo sapiens (Human)	1691	47	1.45	108	28917	3+	2291.15	0.012	5.23754	1	K.AFLEVNEEGSEAAASTAVVIAGR.S
9	1	UPS1_UPS2|P01008ups|ANT3_HUMAN_UPS	49039.1	0.644		Antithrombin-III (Chain 33-464) - Homo sapiens (Human)	1691	47	1.45	108	29072	2+	2291.15	0.017	7.41985	1	K.AFLEVNEEGSEAAASTAVVIAGR.S
9	1	UPS1_UPS2|P01008ups|ANT3_HUMAN_UPS	49039.1	0.644		Antithrombin-III (Chain 33-464) - Homo sapiens (Human)	1691	47	1.45	108	29093	3+	2291.15	0.013	5.674	1	K.AFLEVNEEGSEAAASTAVVIAGR.S
9	1	UPS1_UPS2|P01008ups|ANT3_HUMAN_UPS	49039.1	0.644		Antithrombin-III (Chain 33-464) - Homo sapiens (Human)	1691	47	1.45	108	29191	2+	1668.92	0.006	3.59513	0.9999	K.GDDITMVLILPKPEK.S
9	1	UPS1_UPS2|P01008ups|ANT3_HUMAN_UPS	49039.1	0.644		Antithrombin-III (Chain 33-464) - Homo sapiens (Human)	1691	47	1.45	108	29239	2+	2291.15	0.01	4.36462	1	K.AFLEVNEEGSEAAASTAVVIAGR.S
9	1	UPS1_UPS2|P01008ups|ANT3_HUMAN_UPS	49039.1	0.644		Antithrombin-III (Chain 33-464) - Homo sapiens (Human)	1691	47	1.45	108	29268	3+	2291.15	0.013	5.674	1	K.AFLEVNEEGSEAAASTAVVIAGR.S
9	1	UPS1_UPS2|P01008ups|ANT3_HUMAN_UPS	49039.1	0.644		Antithrombin-III (Chain 33-464) - Homo sapiens (Human)	1691	47	1.45	108	29332	3+	1668.92	1.016	9.58702	0.9079	K.GDDITMVLILPKPEK.S
9	1	UPS1_UPS2|P01008ups|ANT3_HUMAN_UPS	49039.1	0.644		Antithrombin-III (Chain 33-464) - Homo sapiens (Human)	1691	47	1.45	108	29362	2+	1668.92	0.007	4.19432	0.9727	K.GDDITMVLILPKPEK.S
9	1	UPS1_UPS2|P01008ups|ANT3_HUMAN_UPS	49039.1	0.644		Antithrombin-III (Chain 33-464) - Homo sapiens (Human)	1691	47	1.45	108	29412	2+	2291.15	0.015	6.54693	1	K.AFLEVNEEGSEAAASTAVVIAGR.S
9	1	UPS1_UPS2|P01008ups|ANT3_HUMAN_UPS	49039.1	0.644		Antithrombin-III (Chain 33-464) - Homo sapiens (Human)	1691	47	1.45	108	29444	3+	2291.15	0.017	7.41985	1	K.AFLEVNEEGSEAAASTAVVIAGR.S
9	1	UPS1_UPS2|P01008ups|ANT3_HUMAN_UPS	49039.1	0.644		Antithrombin-III (Chain 33-464) - Homo sapiens (Human)	1691	47	1.45	108	29506	3+	1668.92	0.015	8.98783	0.9992	K.GDDITMVLILPKPEK.S
9	1	UPS1_UPS2|P01008ups|ANT3_HUMAN_UPS	49039.1	0.644		Antithrombin-III (Chain 33-464) - Homo sapiens (Human)	1691	47	1.45	108	29589	2+	2291.15	0.017	7.41985	1	K.AFLEVNEEGSEAAASTAVVIAGR.S
9	1	UPS1_UPS2|P01008ups|ANT3_HUMAN_UPS	49039.1	0.644		Antithrombin-III (Chain 33-464) - Homo sapiens (Human)	1691	47	1.45	108	29620	3+	2291.15	0.015	6.54693	1	K.AFLEVNEEGSEAAASTAVVIAGR.S
9	1	UPS1_UPS2|P01008ups|ANT3_HUMAN_UPS	49039.1	0.644		Antithrombin-III (Chain 33-464) - Homo sapiens (Human)	1691	47	1.45	108	29764	2+	2291.15	0.009	3.92816	1	K.AFLEVNEEGSEAAASTAVVIAGR.S
9	1	UPS1_UPS2|P01008ups|ANT3_HUMAN_UPS	49039.1	0.644		Antithrombin-III (Chain 33-464) - Homo sapiens (Human)	1691	47	1.45	108	29785	2+	2299.13	0.018	7.82906	1	K.NDNDNIFLSPLSISTAFAMTK.L
9	1	UPS1_UPS2|P01008ups|ANT3_HUMAN_UPS	49039.1	0.644		Antithrombin-III (Chain 33-464) - Homo sapiens (Human)	1691	47	1.45	108	29795	3+	2291.15	0.016	6.98339	1	K.AFLEVNEEGSEAAASTAVVIAGR.S
9	1	UPS1_UPS2|P01008ups|ANT3_HUMAN_UPS	49039.1	0.644		Antithrombin-III (Chain 33-464) - Homo sapiens (Human)	1691	47	1.45	108	29836	3+	1668.92	1.014	8.38864	0.9985	K.GDDITMVLILPKPEK.S
9	1	UPS1_UPS2|P01008ups|ANT3_HUMAN_UPS	49039.1	0.644		Antithrombin-III (Chain 33-464) - Homo sapiens (Human)	1691	47	1.45	108	29926	3+	2299.13	0.017	7.39411	1	K.NDNDNIFLSPLSISTAFAMTK.L
9	1	UPS1_UPS2|P01008ups|ANT3_HUMAN_UPS	49039.1	0.644		Antithrombin-III (Chain 33-464) - Homo sapiens (Human)	1691	47	1.45	108	29938	2+	2291.15	0.016	6.98339	1	K.AFLEVNEEGSEAAASTAVVIAGR.S
9	1	UPS1_UPS2|P01008ups|ANT3_HUMAN_UPS	49039.1	0.644		Antithrombin-III (Chain 33-464) - Homo sapiens (Human)	1691	47	1.45	108	29959	2+	2299.13	0.017	7.39411	0.9999	K.NDNDNIFLSPLSISTAFAMTK.L
9	1	UPS1_UPS2|P01008ups|ANT3_HUMAN_UPS	49039.1	0.644		Antithrombin-III (Chain 33-464) - Homo sapiens (Human)	1691	47	1.45	108	30015	3+	2291.15	0.017	7.41985	1	K.AFLEVNEEGSEAAASTAVVIAGR.S
9	1	UPS1_UPS2|P01008ups|ANT3_HUMAN_UPS	49039.1	0.644		Antithrombin-III (Chain 33-464) - Homo sapiens (Human)	1691	47	1.45	108	30050	2+	1430.79	0.898	71.2893	0.76	R.VAEGTQVLELPFK.G
9	1	UPS1_UPS2|P01008ups|ANT3_HUMAN_UPS	49039.1	0.644		Antithrombin-III (Chain 33-464) - Homo sapiens (Human)	1691	47	1.45	108	30102	3+	2299.13	0.014	6.08927	1	K.NDNDNIFLSPLSISTAFAMTK.L
9	1	UPS1_UPS2|P01008ups|ANT3_HUMAN_UPS	49039.1	0.644		Antithrombin-III (Chain 33-464) - Homo sapiens (Human)	1691	47	1.45	108	30113	2+	2291.15	0.02	8.72924	1	K.AFLEVNEEGSEAAASTAVVIAGR.S
9	1	UPS1_UPS2|P01008ups|ANT3_HUMAN_UPS	49039.1	0.644		Antithrombin-III (Chain 33-464) - Homo sapiens (Human)	1691	47	1.45	108	30135	2+	2299.13	0.017	7.39411	1	K.NDNDNIFLSPLSISTAFAMTK.L
9	1	UPS1_UPS2|P01008ups|ANT3_HUMAN_UPS	49039.1	0.644		Antithrombin-III (Chain 33-464) - Homo sapiens (Human)	1691	47	1.45	108	30190	3+	2291.15	0.014	6.11047	1	K.AFLEVNEEGSEAAASTAVVIAGR.S
9	1	UPS1_UPS2|P01008ups|ANT3_HUMAN_UPS	49039.1	0.644		Antithrombin-III (Chain 33-464) - Homo sapiens (Human)	1691	47	1.45	108	30263	3+	1668.92	0.011	6.59107	0.9856	K.GDDITMVLILPKPEK.S
9	1	UPS1_UPS2|P01008ups|ANT3_HUMAN_UPS	49039.1	0.644		Antithrombin-III (Chain 33-464) - Homo sapiens (Human)	1691	47	1.45	108	30287	2+	2291.15	0.019	8.29278	1	K.AFLEVNEEGSEAAASTAVVIAGR.S
9	1	UPS1_UPS2|P01008ups|ANT3_HUMAN_UPS	49039.1	0.644		Antithrombin-III (Chain 33-464) - Homo sapiens (Human)	1691	47	1.45	108	30310	2+	2299.13	1.001	0.434948	0.9986	K.NDNDNIFLSPLSISTAFAMTK.L
9	1	UPS1_UPS2|P01008ups|ANT3_HUMAN_UPS	49039.1	0.644		Antithrombin-III (Chain 33-464) - Homo sapiens (Human)	1691	47	1.45	108	30365	3+	2291.15	0.018	7.85631	1	K.AFLEVNEEGSEAAASTAVVIAGR.S
9	1	UPS1_UPS2|P01008ups|ANT3_HUMAN_UPS	49039.1	0.644		Antithrombin-III (Chain 33-464) - Homo sapiens (Human)	1691	47	1.45	108	30453	3+	2299.13	1	0	0.8692	K.NDNDNIFLSPLSISTAFAMTK.L
9	1	UPS1_UPS2|P01008ups|ANT3_HUMAN_UPS	49039.1	0.644		Antithrombin-III (Chain 33-464) - Homo sapiens (Human)	1691	47	1.45	108	30507	2+	2291.15	0.017	7.41985	1	K.AFLEVNEEGSEAAASTAVVIAGR.S
9	1	UPS1_UPS2|P01008ups|ANT3_HUMAN_UPS	49039.1	0.644		Antithrombin-III (Chain 33-464) - Homo sapiens (Human)	1691	47	1.45	108	30541	3+	2291.15	0.016	6.98339	1	K.AFLEVNEEGSEAAASTAVVIAGR.S
9	1	UPS1_UPS2|P01008ups|ANT3_HUMAN_UPS	49039.1	0.644		Antithrombin-III (Chain 33-464) - Homo sapiens (Human)	1691	47	1.45	108	30685	2+	2291.15	0.015	6.54693	1	K.AFLEVNEEGSEAAASTAVVIAGR.S
9	1	UPS1_UPS2|P01008ups|ANT3_HUMAN_UPS	49039.1	0.644		Antithrombin-III (Chain 33-464) - Homo sapiens (Human)	1691	47	1.45	108	30717	3+	2291.15	0.019	8.29278	1	K.AFLEVNEEGSEAAASTAVVIAGR.S
9	1	UPS1_UPS2|P01008ups|ANT3_HUMAN_UPS	49039.1	0.644		Antithrombin-III (Chain 33-464) - Homo sapiens (Human)	1691	47	1.45	108	30865	2+	2291.15	0.017	7.41985	1	K.AFLEVNEEGSEAAASTAVVIAGR.S
9	1	UPS1_UPS2|P01008ups|ANT3_HUMAN_UPS	49039.1	0.644		Antithrombin-III (Chain 33-464) - Homo sapiens (Human)	1691	47	1.45	108	30893	3+	2291.15	0.015	6.54693	1	K.AFLEVNEEGSEAAASTAVVIAGR.S
9	1	UPS1_UPS2|P01008ups|ANT3_HUMAN_UPS	49039.1	0.644		Antithrombin-III (Chain 33-464) - Homo sapiens (Human)	1691	47	1.45	108	30969	3+	2299.13	1	0	0.9843	K.NDNDNIFLSPLSISTAFAMTK.L
9	1	UPS1_UPS2|P01008ups|ANT3_HUMAN_UPS	49039.1	0.644		Antithrombin-III (Chain 33-464) - Homo sapiens (Human)	1691	47	1.45	108	30987	2+	1668.92	1.002	1.19838	0.9987	K.GDDITMVLILPKPEK.S
9	1	UPS1_UPS2|P01008ups|ANT3_HUMAN_UPS	49039.1	0.644		Antithrombin-III (Chain 33-464) - Homo sapiens (Human)	1691	47	1.45	108	31027	2+	2299.13	0.997	1.30484	0.7052	K.NDNDNIFLSPLSISTAFAMTK.L
9	1	UPS1_UPS2|P01008ups|ANT3_HUMAN_UPS	49039.1	0.644		Antithrombin-III (Chain 33-464) - Homo sapiens (Human)	1691	47	1.45	108	31029	2+	2291.15	0.019	8.29278	1	K.AFLEVNEEGSEAAASTAVVIAGR.S
9	1	UPS1_UPS2|P01008ups|ANT3_HUMAN_UPS	49039.1	0.644		Antithrombin-III (Chain 33-464) - Homo sapiens (Human)	1691	47	1.45	108	31064	3+	1668.92	0.011	6.59107	0.9359	K.GDDITMVLILPKPEK.S
9	1	UPS1_UPS2|P01008ups|ANT3_HUMAN_UPS	49039.1	0.644		Antithrombin-III (Chain 33-464) - Homo sapiens (Human)	1691	47	1.45	108	31070	3+	2291.15	0.016	6.98339	1	K.AFLEVNEEGSEAAASTAVVIAGR.S
9	1	UPS1_UPS2|P01008ups|ANT3_HUMAN_UPS	49039.1	0.644		Antithrombin-III (Chain 33-464) - Homo sapiens (Human)	1691	47	1.45	108	31150	3+	2299.13	1.988	5.21937	0.9106	K.NDNDNIFLSPLSISTAFAMTK.L
9	1	UPS1_UPS2|P01008ups|ANT3_HUMAN_UPS	49039.1	0.644		Antithrombin-III (Chain 33-464) - Homo sapiens (Human)	1691	47	1.45	108	31203	2+	2291.15	0.018	7.85631	1	K.AFLEVNEEGSEAAASTAVVIAGR.S
9	1	UPS1_UPS2|P01008ups|ANT3_HUMAN_UPS	49039.1	0.644		Antithrombin-III (Chain 33-464) - Homo sapiens (Human)	1691	47	1.45	108	31208	2+	2299.13	1.006	2.60969	0.6044	K.NDNDNIFLSPLSISTAFAMTK.L
9	1	UPS1_UPS2|P01008ups|ANT3_HUMAN_UPS	49039.1	0.644		Antithrombin-III (Chain 33-464) - Homo sapiens (Human)	1691	47	1.45	108	31245	3+	2291.15	0.015	6.54693	1	K.AFLEVNEEGSEAAASTAVVIAGR.S
9	1	UPS1_UPS2|P01008ups|ANT3_HUMAN_UPS	49039.1	0.644		Antithrombin-III (Chain 33-464) - Homo sapiens (Human)	1691	47	1.45	108	31380	2+	2291.15	0.013	5.674	1	K.AFLEVNEEGSEAAASTAVVIAGR.S
9	1	UPS1_UPS2|P01008ups|ANT3_HUMAN_UPS	49039.1	0.644		Antithrombin-III (Chain 33-464) - Homo sapiens (Human)	1691	47	1.45	108	31421	3+	2291.15	0.019	8.29278	1	K.AFLEVNEEGSEAAASTAVVIAGR.S
9	1	UPS1_UPS2|P01008ups|ANT3_HUMAN_UPS	49039.1	0.644		Antithrombin-III (Chain 33-464) - Homo sapiens (Human)	1691	47	1.45	108	31566	3+	3082.49	0.02	6.48825	0.7348	K.ELTPEVLQEWLDELEEM"MLVVHMPR.F
9	1	UPS1_UPS2|P01008ups|ANT3_HUMAN_UPS	49039.1	0.644		Antithrombin-III (Chain 33-464) - Homo sapiens (Human)	1691	47	1.45	108	31586	3+	2291.15	0.016	6.98339	1	K.AFLEVNEEGSEAAASTAVVIAGR.S
9	1	UPS1_UPS2|P01008ups|ANT3_HUMAN_UPS	49039.1	0.644		Antithrombin-III (Chain 33-464) - Homo sapiens (Human)	1691	47	1.45	108	31724	2+	2299.13	1.008	3.47958	0.8264	K.NDNDNIFLSPLSISTAFAMTK.L
9	1	UPS1_UPS2|P01008ups|ANT3_HUMAN_UPS	49039.1	0.644		Antithrombin-III (Chain 33-464) - Homo sapiens (Human)	1691	47	1.45	108	31763	3+	2291.15	0.013	5.674	1	K.AFLEVNEEGSEAAASTAVVIAGR.S
9	1	UPS1_UPS2|P01008ups|ANT3_HUMAN_UPS	49039.1	0.644		Antithrombin-III (Chain 33-464) - Homo sapiens (Human)	1691	47	1.45	108	31894	2+	2299.13	1	0	0.9963	K.NDNDNIFLSPLSISTAFAMTK.L
9	1	UPS1_UPS2|P01008ups|ANT3_HUMAN_UPS	49039.1	0.644		Antithrombin-III (Chain 33-464) - Homo sapiens (Human)	1691	47	1.45	108	31940	3+	2291.15	0.016	6.98339	1	K.AFLEVNEEGSEAAASTAVVIAGR.S
9	1	UPS1_UPS2|P01008ups|ANT3_HUMAN_UPS	49039.1	0.644		Antithrombin-III (Chain 33-464) - Homo sapiens (Human)	1691	47	1.45	108	31971	2+	2291.15	0.012	5.23754	1	K.AFLEVNEEGSEAAASTAVVIAGR.S
9	1	UPS1_UPS2|P01008ups|ANT3_HUMAN_UPS	49039.1	0.644		Antithrombin-III (Chain 33-464) - Homo sapiens (Human)	1691	47	1.45	108	31990	3+	1668.92	0.012	7.19026	0.9546	K.GDDITMVLILPKPEK.S
9	1	UPS1_UPS2|P01008ups|ANT3_HUMAN_UPS	49039.1	0.644		Antithrombin-III (Chain 33-464) - Homo sapiens (Human)	1691	47	1.45	108	32059	2+	2299.13	1.986	6.08927	0.9879	K.NDNDNIFLSPLSISTAFAMTK.L
9	1	UPS1_UPS2|P01008ups|ANT3_HUMAN_UPS	49039.1	0.644		Antithrombin-III (Chain 33-464) - Homo sapiens (Human)	1691	47	1.45	108	32102	3+	2291.15	0.016	6.98339	1	K.AFLEVNEEGSEAAASTAVVIAGR.S
9	1	UPS1_UPS2|P01008ups|ANT3_HUMAN_UPS	49039.1	0.644		Antithrombin-III (Chain 33-464) - Homo sapiens (Human)	1691	47	1.45	108	32137	2+	2291.15	0.012	5.23754	1	K.AFLEVNEEGSEAAASTAVVIAGR.S
9	1	UPS1_UPS2|P01008ups|ANT3_HUMAN_UPS	49039.1	0.644		Antithrombin-III (Chain 33-464) - Homo sapiens (Human)	1691	47	1.45	108	32219	2+	1668.92	1.884	69.5059	0.9981	K.GDDITMVLILPKPEK.S
9	1	UPS1_UPS2|P01008ups|ANT3_HUMAN_UPS	49039.1	0.644		Antithrombin-III (Chain 33-464) - Homo sapiens (Human)	1691	47	1.45	108	32279	3+	2291.15	0.018	7.85631	1	K.AFLEVNEEGSEAAASTAVVIAGR.S
9	1	UPS1_UPS2|P01008ups|ANT3_HUMAN_UPS	49039.1	0.644		Antithrombin-III (Chain 33-464) - Homo sapiens (Human)	1691	47	1.45	108	32313	2+	2291.15	0.011	4.80108	1	K.AFLEVNEEGSEAAASTAVVIAGR.S
9	1	UPS1_UPS2|P01008ups|ANT3_HUMAN_UPS	49039.1	0.644		Antithrombin-III (Chain 33-464) - Homo sapiens (Human)	1691	47	1.45	108	32454	3+	2291.15	0.014	6.11047	1	K.AFLEVNEEGSEAAASTAVVIAGR.S
9	1	UPS1_UPS2|P01008ups|ANT3_HUMAN_UPS	49039.1	0.644		Antithrombin-III (Chain 33-464) - Homo sapiens (Human)	1691	47	1.45	108	32489	2+	2291.15	0.014	6.11047	1	K.AFLEVNEEGSEAAASTAVVIAGR.S
9	1	UPS1_UPS2|P01008ups|ANT3_HUMAN_UPS	49039.1	0.644		Antithrombin-III (Chain 33-464) - Homo sapiens (Human)	1691	47	1.45	108	32583	2+	2299.13	1.032	13.9183	0.7308	K.NDNDNIFLSPLSISTAFAMTK.L
9	1	UPS1_UPS2|P01008ups|ANT3_HUMAN_UPS	49039.1	0.644		Antithrombin-III (Chain 33-464) - Homo sapiens (Human)	1691	47	1.45	108	32630	3+	2291.15	0.018	7.85631	1	K.AFLEVNEEGSEAAASTAVVIAGR.S
9	1	UPS1_UPS2|P01008ups|ANT3_HUMAN_UPS	49039.1	0.644		Antithrombin-III (Chain 33-464) - Homo sapiens (Human)	1691	47	1.45	108	32667	2+	2291.15	0.015	6.54693	1	K.AFLEVNEEGSEAAASTAVVIAGR.S
9	1	UPS1_UPS2|P01008ups|ANT3_HUMAN_UPS	49039.1	0.644		Antithrombin-III (Chain 33-464) - Homo sapiens (Human)	1691	47	1.45	108	32806	3+	2291.15	0.012	5.23754	1	K.AFLEVNEEGSEAAASTAVVIAGR.S
9	1	UPS1_UPS2|P01008ups|ANT3_HUMAN_UPS	49039.1	0.644		Antithrombin-III (Chain 33-464) - Homo sapiens (Human)	1691	47	1.45	108	32867	2+	2291.15	0.017	7.41985	1	K.AFLEVNEEGSEAAASTAVVIAGR.S
9	1	UPS1_UPS2|P01008ups|ANT3_HUMAN_UPS	49039.1	0.644		Antithrombin-III (Chain 33-464) - Homo sapiens (Human)	1691	47	1.45	108	32881	3+	1668.92	0.011	6.59107	0.8482	K.GDDITMVLILPKPEK.S
9	1	UPS1_UPS2|P01008ups|ANT3_HUMAN_UPS	49039.1	0.644		Antithrombin-III (Chain 33-464) - Homo sapiens (Human)	1691	47	1.45	108	32974	3+	2291.15	0.015	6.54693	1	K.AFLEVNEEGSEAAASTAVVIAGR.S
9	1	UPS1_UPS2|P01008ups|ANT3_HUMAN_UPS	49039.1	0.644		Antithrombin-III (Chain 33-464) - Homo sapiens (Human)	1691	47	1.45	108	33038	2+	2291.15	0.016	6.98339	1	K.AFLEVNEEGSEAAASTAVVIAGR.S
9	1	UPS1_UPS2|P01008ups|ANT3_HUMAN_UPS	49039.1	0.644		Antithrombin-III (Chain 33-464) - Homo sapiens (Human)	1691	47	1.45	108	33147	3+	2291.15	0.016	6.98339	1	K.AFLEVNEEGSEAAASTAVVIAGR.S
9	1	UPS1_UPS2|P01008ups|ANT3_HUMAN_UPS	49039.1	0.644		Antithrombin-III (Chain 33-464) - Homo sapiens (Human)	1691	47	1.45	108	33203	2+	2291.15	0.018	7.85631	1	K.AFLEVNEEGSEAAASTAVVIAGR.S
9	1	UPS1_UPS2|P01008ups|ANT3_HUMAN_UPS	49039.1	0.644		Antithrombin-III (Chain 33-464) - Homo sapiens (Human)	1691	47	1.45	108	33233	3+	1668.92	1.01	5.99188	0.981	K.GDDITMVLILPKPEK.S
9	1	UPS1_UPS2|P01008ups|ANT3_HUMAN_UPS	49039.1	0.644		Antithrombin-III (Chain 33-464) - Homo sapiens (Human)	1691	47	1.45	108	33514	2+	2291.15	0.014	6.11047	1	K.AFLEVNEEGSEAAASTAVVIAGR.S
9	1	UPS1_UPS2|P01008ups|ANT3_HUMAN_UPS	49039.1	0.644		Antithrombin-III (Chain 33-464) - Homo sapiens (Human)	1691	47	1.45	108	33577	3+	2291.15	0.015	6.54693	1	K.AFLEVNEEGSEAAASTAVVIAGR.S
9	1	UPS1_UPS2|P01008ups|ANT3_HUMAN_UPS	49039.1	0.644		Antithrombin-III (Chain 33-464) - Homo sapiens (Human)	1691	47	1.45	108	33698	2+	2291.15	0.019	8.29278	1	K.AFLEVNEEGSEAAASTAVVIAGR.S
9	1	UPS1_UPS2|P01008ups|ANT3_HUMAN_UPS	49039.1	0.644		Antithrombin-III (Chain 33-464) - Homo sapiens (Human)	1691	47	1.45	108	33763	3+	2291.15	0.014	6.11047	1	K.AFLEVNEEGSEAAASTAVVIAGR.S
9	1	UPS1_UPS2|P01008ups|ANT3_HUMAN_UPS	49039.1	0.644		Antithrombin-III (Chain 33-464) - Homo sapiens (Human)	1691	47	1.45	108	33879	2+	2291.15	0.016	6.98339	1	K.AFLEVNEEGSEAAASTAVVIAGR.S
9	1	UPS1_UPS2|P01008ups|ANT3_HUMAN_UPS	49039.1	0.644		Antithrombin-III (Chain 33-464) - Homo sapiens (Human)	1691	47	1.45	108	33939	3+	2291.15	0.014	6.11047	1	K.AFLEVNEEGSEAAASTAVVIAGR.S
9	1	UPS1_UPS2|P01008ups|ANT3_HUMAN_UPS	49039.1	0.644		Antithrombin-III (Chain 33-464) - Homo sapiens (Human)	1691	47	1.45	108	33980	3+	1668.92	0.01	5.99188	0.9925	K.GDDITMVLILPKPEK.S
9	1	UPS1_UPS2|P01008ups|ANT3_HUMAN_UPS	49039.1	0.644		Antithrombin-III (Chain 33-464) - Homo sapiens (Human)	1691	47	1.45	108	33987	2+	1668.92	0.013	7.78945	0.9994	K.GDDITMVLILPKPEK.S
9	1	UPS1_UPS2|P01008ups|ANT3_HUMAN_UPS	49039.1	0.644		Antithrombin-III (Chain 33-464) - Homo sapiens (Human)	1691	47	1.45	108	34044	2+	2291.15	0.016	6.98339	1	K.AFLEVNEEGSEAAASTAVVIAGR.S
9	1	UPS1_UPS2|P01008ups|ANT3_HUMAN_UPS	49039.1	0.644		Antithrombin-III (Chain 33-464) - Homo sapiens (Human)	1691	47	1.45	108	34053	2+	1340.66	0.007	5.2213	0.9998	K.TSDQIHFFFAK.L
9	1	UPS1_UPS2|P01008ups|ANT3_HUMAN_UPS	49039.1	0.644		Antithrombin-III (Chain 33-464) - Homo sapiens (Human)	1691	47	1.45	108	34110	3+	2291.15	0.014	6.11047	1	K.AFLEVNEEGSEAAASTAVVIAGR.S
9	1	UPS1_UPS2|P01008ups|ANT3_HUMAN_UPS	49039.1	0.644		Antithrombin-III (Chain 33-464) - Homo sapiens (Human)	1691	47	1.45	108	34148	3+	1668.92	0.01	5.99188	0.9804	K.GDDITMVLILPKPEK.S
9	1	UPS1_UPS2|P01008ups|ANT3_HUMAN_UPS	49039.1	0.644		Antithrombin-III (Chain 33-464) - Homo sapiens (Human)	1691	47	1.45	108	34209	3+	3082.49	0.02	6.48825	0.9867	K.ELTPEVLQEWLDELEEM"MLVVHMPR.F
9	1	UPS1_UPS2|P01008ups|ANT3_HUMAN_UPS	49039.1	0.644		Antithrombin-III (Chain 33-464) - Homo sapiens (Human)	1691	47	1.45	108	34232	3+	2804.57	1.002	0.713122	0.7125	R.ITDVIPSEAINELTVLVLVNTIYFK.G
9	1	UPS1_UPS2|P01008ups|ANT3_HUMAN_UPS	49039.1	0.644		Antithrombin-III (Chain 33-464) - Homo sapiens (Human)	1691	47	1.45	108	34253	2+	3066.5	0.02	6.5221	0.9991	K.ELTPEVLQEWLDELEEMMLVVHMPR.F
9	1	UPS1_UPS2|P01008ups|ANT3_HUMAN_UPS	49039.1	0.644		Antithrombin-III (Chain 33-464) - Homo sapiens (Human)	1691	47	1.45	108	34255	2+	2291.15	-1.104	45.392	0.97	K.AFLEVNEEGSEAAASTAVVIAGR.S
9	1	UPS1_UPS2|P01008ups|ANT3_HUMAN_UPS	49039.1	0.644		Antithrombin-III (Chain 33-464) - Homo sapiens (Human)	1691	47	1.45	108	34298	2+	3048.49	0.018	5.90457	1	K.E^LTPEVLQEWLDELEEMMLVVHMPR.F
9	1	UPS1_UPS2|P01008ups|ANT3_HUMAN_UPS	49039.1	0.644		Antithrombin-III (Chain 33-464) - Homo sapiens (Human)	1691	47	1.45	108	34312	3+	2291.15	0.015	6.54693	1	K.AFLEVNEEGSEAAASTAVVIAGR.S
9	1	UPS1_UPS2|P01008ups|ANT3_HUMAN_UPS	49039.1	0.644		Antithrombin-III (Chain 33-464) - Homo sapiens (Human)	1691	47	1.45	108	34394	2+	1668.92	0.008	4.79351	1	K.GDDITMVLILPKPEK.S
9	1	UPS1_UPS2|P01008ups|ANT3_HUMAN_UPS	49039.1	0.644		Antithrombin-III (Chain 33-464) - Homo sapiens (Human)	1691	47	1.45	108	34397	3+	3066.5	0.019	6.19599	0.9984	K.ELTPEVLQEWLDELEEMMLVVHMPR.F
9	1	UPS1_UPS2|P01008ups|ANT3_HUMAN_UPS	49039.1	0.644		Antithrombin-III (Chain 33-464) - Homo sapiens (Human)	1691	47	1.45	108	34429	3+	2804.57	0.018	6.4181	1	R.ITDVIPSEAINELTVLVLVNTIYFK.G
9	1	UPS1_UPS2|P01008ups|ANT3_HUMAN_UPS	49039.1	0.644		Antithrombin-III (Chain 33-464) - Homo sapiens (Human)	1691	47	1.45	108	34442	2+	2291.15	0.016	6.98339	1	K.AFLEVNEEGSEAAASTAVVIAGR.S
9	1	UPS1_UPS2|P01008ups|ANT3_HUMAN_UPS	49039.1	0.644		Antithrombin-III (Chain 33-464) - Homo sapiens (Human)	1691	47	1.45	108	34478	3+	1668.92	1.021	12.583	0.9502	K.GDDITMVLILPKPEK.S
9	1	UPS1_UPS2|P01008ups|ANT3_HUMAN_UPS	49039.1	0.644		Antithrombin-III (Chain 33-464) - Homo sapiens (Human)	1691	47	1.45	108	34485	3+	2291.15	0.015	6.54693	1	K.AFLEVNEEGSEAAASTAVVIAGR.S
9	1	UPS1_UPS2|P01008ups|ANT3_HUMAN_UPS	49039.1	0.644		Antithrombin-III (Chain 33-464) - Homo sapiens (Human)	1691	47	1.45	108	34551	3+	3066.5	0.021	6.8482	1	K.ELTPEVLQEWLDELEEMMLVVHMPR.F
9	1	UPS1_UPS2|P01008ups|ANT3_HUMAN_UPS	49039.1	0.644		Antithrombin-III (Chain 33-464) - Homo sapiens (Human)	1691	47	1.45	108	34557	2+	1668.92	0.01	5.99188	1	K.GDDITMVLILPKPEK.S
9	1	UPS1_UPS2|P01008ups|ANT3_HUMAN_UPS	49039.1	0.644		Antithrombin-III (Chain 33-464) - Homo sapiens (Human)	1691	47	1.45	108	34583	3+	2804.57	0.015	5.34841	1	R.ITDVIPSEAINELTVLVLVNTIYFK.G
9	1	UPS1_UPS2|P01008ups|ANT3_HUMAN_UPS	49039.1	0.644		Antithrombin-III (Chain 33-464) - Homo sapiens (Human)	1691	47	1.45	108	34585	2+	2804.57	0.018	6.4181	1	R.ITDVIPSEAINELTVLVLVNTIYFK.G
9	1	UPS1_UPS2|P01008ups|ANT3_HUMAN_UPS	49039.1	0.644		Antithrombin-III (Chain 33-464) - Homo sapiens (Human)	1691	47	1.45	108	34594	2+	2291.15	0.014	6.11047	1	K.AFLEVNEEGSEAAASTAVVIAGR.S
9	1	UPS1_UPS2|P01008ups|ANT3_HUMAN_UPS	49039.1	0.644		Antithrombin-III (Chain 33-464) - Homo sapiens (Human)	1691	47	1.45	108	34641	3+	2291.15	0.012	5.23754	1	K.AFLEVNEEGSEAAASTAVVIAGR.S
9	1	UPS1_UPS2|P01008ups|ANT3_HUMAN_UPS	49039.1	0.644		Antithrombin-III (Chain 33-464) - Homo sapiens (Human)	1691	47	1.45	108	34694	3+	3066.5	0.019	6.19599	0.9959	K.ELTPEVLQEWLDELEEMMLVVHMPR.F
9	1	UPS1_UPS2|P01008ups|ANT3_HUMAN_UPS	49039.1	0.644		Antithrombin-III (Chain 33-464) - Homo sapiens (Human)	1691	47	1.45	108	34700	2+	1668.92	0.01	5.99188	1	K.GDDITMVLILPKPEK.S
9	1	UPS1_UPS2|P01008ups|ANT3_HUMAN_UPS	49039.1	0.644		Antithrombin-III (Chain 33-464) - Homo sapiens (Human)	1691	47	1.45	108	34726	3+	2804.57	0.018	6.4181	1	R.ITDVIPSEAINELTVLVLVNTIYFK.G
9	1	UPS1_UPS2|P01008ups|ANT3_HUMAN_UPS	49039.1	0.644		Antithrombin-III (Chain 33-464) - Homo sapiens (Human)	1691	47	1.45	108	34727	2+	2804.57	0.02	7.13122	1	R.ITDVIPSEAINELTVLVLVNTIYFK.G
9	1	UPS1_UPS2|P01008ups|ANT3_HUMAN_UPS	49039.1	0.644		Antithrombin-III (Chain 33-464) - Homo sapiens (Human)	1691	47	1.45	108	34737	2+	2291.15	0.015	6.54693	1	K.AFLEVNEEGSEAAASTAVVIAGR.S
9	1	UPS1_UPS2|P01008ups|ANT3_HUMAN_UPS	49039.1	0.644		Antithrombin-III (Chain 33-464) - Homo sapiens (Human)	1691	47	1.45	108	34782	3+	2291.15	0.014	6.11047	1	K.AFLEVNEEGSEAAASTAVVIAGR.S
9	1	UPS1_UPS2|P01008ups|ANT3_HUMAN_UPS	49039.1	0.644		Antithrombin-III (Chain 33-464) - Homo sapiens (Human)	1691	47	1.45	108	34837	3+	3066.5	0.017	5.54378	1	K.ELTPEVLQEWLDELEEMMLVVHMPR.F
9	1	UPS1_UPS2|P01008ups|ANT3_HUMAN_UPS	49039.1	0.644		Antithrombin-III (Chain 33-464) - Homo sapiens (Human)	1691	47	1.45	108	34839	2+	1668.92	0.01	5.99188	1	K.GDDITMVLILPKPEK.S
9	1	UPS1_UPS2|P01008ups|ANT3_HUMAN_UPS	49039.1	0.644		Antithrombin-III (Chain 33-464) - Homo sapiens (Human)	1691	47	1.45	108	34869	3+	2804.57	0.017	6.06154	1	R.ITDVIPSEAINELTVLVLVNTIYFK.G
9	1	UPS1_UPS2|P01008ups|ANT3_HUMAN_UPS	49039.1	0.644		Antithrombin-III (Chain 33-464) - Homo sapiens (Human)	1691	47	1.45	108	34870	2+	2804.57	0.017	6.06154	1	R.ITDVIPSEAINELTVLVLVNTIYFK.G
9	1	UPS1_UPS2|P01008ups|ANT3_HUMAN_UPS	49039.1	0.644		Antithrombin-III (Chain 33-464) - Homo sapiens (Human)	1691	47	1.45	108	34880	2+	2291.15	0.015	6.54693	1	K.AFLEVNEEGSEAAASTAVVIAGR.S
9	1	UPS1_UPS2|P01008ups|ANT3_HUMAN_UPS	49039.1	0.644		Antithrombin-III (Chain 33-464) - Homo sapiens (Human)	1691	47	1.45	108	34925	3+	2291.15	0.015	6.54693	1	K.AFLEVNEEGSEAAASTAVVIAGR.S
9	1	UPS1_UPS2|P01008ups|ANT3_HUMAN_UPS	49039.1	0.644		Antithrombin-III (Chain 33-464) - Homo sapiens (Human)	1691	47	1.45	108	34979	3+	3066.5	0.021	6.8482	0.9733	K.ELTPEVLQEWLDELEEMMLVVHMPR.F
9	1	UPS1_UPS2|P01008ups|ANT3_HUMAN_UPS	49039.1	0.644		Antithrombin-III (Chain 33-464) - Homo sapiens (Human)	1691	47	1.45	108	34981	2+	1668.92	0.011	6.59107	1	K.GDDITMVLILPKPEK.S
9	1	UPS1_UPS2|P01008ups|ANT3_HUMAN_UPS	49039.1	0.644		Antithrombin-III (Chain 33-464) - Homo sapiens (Human)	1691	47	1.45	108	35012	3+	2804.57	0.018	6.4181	1	R.ITDVIPSEAINELTVLVLVNTIYFK.G
9	1	UPS1_UPS2|P01008ups|ANT3_HUMAN_UPS	49039.1	0.644		Antithrombin-III (Chain 33-464) - Homo sapiens (Human)	1691	47	1.45	108	35013	2+	2804.57	0.018	6.4181	1	R.ITDVIPSEAINELTVLVLVNTIYFK.G
9	1	UPS1_UPS2|P01008ups|ANT3_HUMAN_UPS	49039.1	0.644		Antithrombin-III (Chain 33-464) - Homo sapiens (Human)	1691	47	1.45	108	35024	2+	2291.15	0.015	6.54693	1	K.AFLEVNEEGSEAAASTAVVIAGR.S
9	1	UPS1_UPS2|P01008ups|ANT3_HUMAN_UPS	49039.1	0.644		Antithrombin-III (Chain 33-464) - Homo sapiens (Human)	1691	47	1.45	108	35067	3+	2291.15	0.014	6.11047	1	K.AFLEVNEEGSEAAASTAVVIAGR.S
9	1	UPS1_UPS2|P01008ups|ANT3_HUMAN_UPS	49039.1	0.644		Antithrombin-III (Chain 33-464) - Homo sapiens (Human)	1691	47	1.45	108	35111	3+	3066.5	0.022	7.17431	0.9962	K.ELTPEVLQEWLDELEEMMLVVHMPR.F
9	1	UPS1_UPS2|P01008ups|ANT3_HUMAN_UPS	49039.1	0.644		Antithrombin-III (Chain 33-464) - Homo sapiens (Human)	1691	47	1.45	108	35117	2+	1668.92	0.009	5.3927	1	K.GDDITMVLILPKPEK.S
9	1	UPS1_UPS2|P01008ups|ANT3_HUMAN_UPS	49039.1	0.644		Antithrombin-III (Chain 33-464) - Homo sapiens (Human)	1691	47	1.45	108	35144	3+	2804.57	0.017	6.06154	1	R.ITDVIPSEAINELTVLVLVNTIYFK.G
9	1	UPS1_UPS2|P01008ups|ANT3_HUMAN_UPS	49039.1	0.644		Antithrombin-III (Chain 33-464) - Homo sapiens (Human)	1691	47	1.45	108	35157	2+	2291.15	0.016	6.98339	1	K.AFLEVNEEGSEAAASTAVVIAGR.S
9	1	UPS1_UPS2|P01008ups|ANT3_HUMAN_UPS	49039.1	0.644		Antithrombin-III (Chain 33-464) - Homo sapiens (Human)	1691	47	1.45	108	35200	3+	2291.15	0.012	5.23754	1	K.AFLEVNEEGSEAAASTAVVIAGR.S
9	1	UPS1_UPS2|P01008ups|ANT3_HUMAN_UPS	49039.1	0.644		Antithrombin-III (Chain 33-464) - Homo sapiens (Human)	1691	47	1.45	108	35243	3+	3066.5	0.018	5.86989	0.9936	K.ELTPEVLQEWLDELEEMMLVVHMPR.F
9	1	UPS1_UPS2|P01008ups|ANT3_HUMAN_UPS	49039.1	0.644		Antithrombin-III (Chain 33-464) - Homo sapiens (Human)	1691	47	1.45	108	35274	2+	1668.92	0.012	7.19026	0.9997	K.GDDITMVLILPKPEK.S
9	1	UPS1_UPS2|P01008ups|ANT3_HUMAN_UPS	49039.1	0.644		Antithrombin-III (Chain 33-464) - Homo sapiens (Human)	1691	47	1.45	108	35276	3+	2804.57	0.016	5.70497	0.9999	R.ITDVIPSEAINELTVLVLVNTIYFK.G
9	1	UPS1_UPS2|P01008ups|ANT3_HUMAN_UPS	49039.1	0.644		Antithrombin-III (Chain 33-464) - Homo sapiens (Human)	1691	47	1.45	108	35280	2+	2804.57	0.014	4.99185	1	R.ITDVIPSEAINELTVLVLVNTIYFK.G
9	1	UPS1_UPS2|P01008ups|ANT3_HUMAN_UPS	49039.1	0.644		Antithrombin-III (Chain 33-464) - Homo sapiens (Human)	1691	47	1.45	108	35291	2+	2291.15	0.014	6.11047	1	K.AFLEVNEEGSEAAASTAVVIAGR.S
9	1	UPS1_UPS2|P01008ups|ANT3_HUMAN_UPS	49039.1	0.644		Antithrombin-III (Chain 33-464) - Homo sapiens (Human)	1691	47	1.45	108	35331	3+	2291.15	0.014	6.11047	1	K.AFLEVNEEGSEAAASTAVVIAGR.S
9	1	UPS1_UPS2|P01008ups|ANT3_HUMAN_UPS	49039.1	0.644		Antithrombin-III (Chain 33-464) - Homo sapiens (Human)	1691	47	1.45	108	35375	3+	3066.5	0.019	6.19599	0.9995	K.ELTPEVLQEWLDELEEMMLVVHMPR.F
9	1	UPS1_UPS2|P01008ups|ANT3_HUMAN_UPS	49039.1	0.644		Antithrombin-III (Chain 33-464) - Homo sapiens (Human)	1691	47	1.45	108	35408	3+	2804.57	0.012	4.27873	1	R.ITDVIPSEAINELTVLVLVNTIYFK.G
9	1	UPS1_UPS2|P01008ups|ANT3_HUMAN_UPS	49039.1	0.644		Antithrombin-III (Chain 33-464) - Homo sapiens (Human)	1691	47	1.45	108	35411	2+	2804.57	1.023	8.2009	1	R.ITDVIPSEAINELTVLVLVNTIYFK.G
9	1	UPS1_UPS2|P01008ups|ANT3_HUMAN_UPS	49039.1	0.644		Antithrombin-III (Chain 33-464) - Homo sapiens (Human)	1691	47	1.45	108	35422	2+	2291.15	0.013	5.674	1	K.AFLEVNEEGSEAAASTAVVIAGR.S
9	1	UPS1_UPS2|P01008ups|ANT3_HUMAN_UPS	49039.1	0.644		Antithrombin-III (Chain 33-464) - Homo sapiens (Human)	1691	47	1.45	108	35432	2+	1668.92	0.011	6.59107	0.9996	K.GDDITMVLILPKPEK.S
9	1	UPS1_UPS2|P01008ups|ANT3_HUMAN_UPS	49039.1	0.644		Antithrombin-III (Chain 33-464) - Homo sapiens (Human)	1691	47	1.45	108	35463	3+	2291.15	0.015	6.54693	1	K.AFLEVNEEGSEAAASTAVVIAGR.S
9	1	UPS1_UPS2|P01008ups|ANT3_HUMAN_UPS	49039.1	0.644		Antithrombin-III (Chain 33-464) - Homo sapiens (Human)	1691	47	1.45	108	35540	3+	2804.57	0.013	4.63529	1	R.ITDVIPSEAINELTVLVLVNTIYFK.G
9	1	UPS1_UPS2|P01008ups|ANT3_HUMAN_UPS	49039.1	0.644		Antithrombin-III (Chain 33-464) - Homo sapiens (Human)	1691	47	1.45	108	35546	2+	2804.57	0.01	3.56561	1	R.ITDVIPSEAINELTVLVLVNTIYFK.G
9	1	UPS1_UPS2|P01008ups|ANT3_HUMAN_UPS	49039.1	0.644		Antithrombin-III (Chain 33-464) - Homo sapiens (Human)	1691	47	1.45	108	35554	2+	2291.15	0.016	6.98339	1	K.AFLEVNEEGSEAAASTAVVIAGR.S
9	1	UPS1_UPS2|P01008ups|ANT3_HUMAN_UPS	49039.1	0.644		Antithrombin-III (Chain 33-464) - Homo sapiens (Human)	1691	47	1.45	108	35568	2+	1668.92	0.01	5.99188	0.9996	K.GDDITMVLILPKPEK.S
9	1	UPS1_UPS2|P01008ups|ANT3_HUMAN_UPS	49039.1	0.644		Antithrombin-III (Chain 33-464) - Homo sapiens (Human)	1691	47	1.45	108	35595	3+	2291.15	0.015	6.54693	1	K.AFLEVNEEGSEAAASTAVVIAGR.S
9	1	UPS1_UPS2|P01008ups|ANT3_HUMAN_UPS	49039.1	0.644		Antithrombin-III (Chain 33-464) - Homo sapiens (Human)	1691	47	1.45	108	35640	3+	3066.5	0.018	5.86989	0.9996	K.ELTPEVLQEWLDELEEMMLVVHMPR.F
9	1	UPS1_UPS2|P01008ups|ANT3_HUMAN_UPS	49039.1	0.644		Antithrombin-III (Chain 33-464) - Homo sapiens (Human)	1691	47	1.45	108	35672	3+	2804.57	0.015	5.34841	1	R.ITDVIPSEAINELTVLVLVNTIYFK.G
9	1	UPS1_UPS2|P01008ups|ANT3_HUMAN_UPS	49039.1	0.644		Antithrombin-III (Chain 33-464) - Homo sapiens (Human)	1691	47	1.45	108	35687	2+	2291.15	0.017	7.41985	1	K.AFLEVNEEGSEAAASTAVVIAGR.S
9	1	UPS1_UPS2|P01008ups|ANT3_HUMAN_UPS	49039.1	0.644		Antithrombin-III (Chain 33-464) - Homo sapiens (Human)	1691	47	1.45	108	35700	2+	1668.92	0.012	7.19026	0.9997	K.GDDITMVLILPKPEK.S
9	1	UPS1_UPS2|P01008ups|ANT3_HUMAN_UPS	49039.1	0.644		Antithrombin-III (Chain 33-464) - Homo sapiens (Human)	1691	47	1.45	108	35727	3+	2291.15	0.014	6.11047	1	K.AFLEVNEEGSEAAASTAVVIAGR.S
9	1	UPS1_UPS2|P01008ups|ANT3_HUMAN_UPS	49039.1	0.644		Antithrombin-III (Chain 33-464) - Homo sapiens (Human)	1691	47	1.45	108	35772	3+	3066.5	0.018	5.86989	0.9221	K.ELTPEVLQEWLDELEEMMLVVHMPR.F
9	1	UPS1_UPS2|P01008ups|ANT3_HUMAN_UPS	49039.1	0.644		Antithrombin-III (Chain 33-464) - Homo sapiens (Human)	1691	47	1.45	108	35804	3+	2804.57	0.014	4.99185	0.9999	R.ITDVIPSEAINELTVLVLVNTIYFK.G
9	1	UPS1_UPS2|P01008ups|ANT3_HUMAN_UPS	49039.1	0.644		Antithrombin-III (Chain 33-464) - Homo sapiens (Human)	1691	47	1.45	108	35819	2+	2291.15	0.014	6.11047	1	K.AFLEVNEEGSEAAASTAVVIAGR.S
9	1	UPS1_UPS2|P01008ups|ANT3_HUMAN_UPS	49039.1	0.644		Antithrombin-III (Chain 33-464) - Homo sapiens (Human)	1691	47	1.45	108	35831	2+	1668.92	0.009	5.3927	0.9999	K.GDDITMVLILPKPEK.S
9	1	UPS1_UPS2|P01008ups|ANT3_HUMAN_UPS	49039.1	0.644		Antithrombin-III (Chain 33-464) - Homo sapiens (Human)	1691	47	1.45	108	35859	3+	2291.15	0.011	4.80108	1	K.AFLEVNEEGSEAAASTAVVIAGR.S
9	1	UPS1_UPS2|P01008ups|ANT3_HUMAN_UPS	49039.1	0.644		Antithrombin-III (Chain 33-464) - Homo sapiens (Human)	1691	47	1.45	108	35904	3+	3066.5	0.016	5.21768	0.9941	K.ELTPEVLQEWLDELEEMMLVVHMPR.F
9	1	UPS1_UPS2|P01008ups|ANT3_HUMAN_UPS	49039.1	0.644		Antithrombin-III (Chain 33-464) - Homo sapiens (Human)	1691	47	1.45	108	35937	3+	2804.57	0.015	5.34841	1	R.ITDVIPSEAINELTVLVLVNTIYFK.G
9	1	UPS1_UPS2|P01008ups|ANT3_HUMAN_UPS	49039.1	0.644		Antithrombin-III (Chain 33-464) - Homo sapiens (Human)	1691	47	1.45	108	35941	2+	2804.57	-0.006	2.13937	1	R.ITDVIPSEAINELTVLVLVNTIYFK.G
9	1	UPS1_UPS2|P01008ups|ANT3_HUMAN_UPS	49039.1	0.644		Antithrombin-III (Chain 33-464) - Homo sapiens (Human)	1691	47	1.45	108	35951	2+	2291.15	0.015	6.54693	1	K.AFLEVNEEGSEAAASTAVVIAGR.S
9	1	UPS1_UPS2|P01008ups|ANT3_HUMAN_UPS	49039.1	0.644		Antithrombin-III (Chain 33-464) - Homo sapiens (Human)	1691	47	1.45	108	35977	2+	1668.92	0.004	2.39675	0.9993	K.GDDITMVLILPKPEK.S
9	1	UPS1_UPS2|P01008ups|ANT3_HUMAN_UPS	49039.1	0.644		Antithrombin-III (Chain 33-464) - Homo sapiens (Human)	1691	47	1.45	108	35991	3+	2291.15	0.013	5.674	1	K.AFLEVNEEGSEAAASTAVVIAGR.S
9	1	UPS1_UPS2|P01008ups|ANT3_HUMAN_UPS	49039.1	0.644		Antithrombin-III (Chain 33-464) - Homo sapiens (Human)	1691	47	1.45	108	36070	3+	2804.57	0.015	5.34841	1	R.ITDVIPSEAINELTVLVLVNTIYFK.G
9	1	UPS1_UPS2|P01008ups|ANT3_HUMAN_UPS	49039.1	0.644		Antithrombin-III (Chain 33-464) - Homo sapiens (Human)	1691	47	1.45	108	36081	2+	2291.15	0.015	6.54693	1	K.AFLEVNEEGSEAAASTAVVIAGR.S
9	1	UPS1_UPS2|P01008ups|ANT3_HUMAN_UPS	49039.1	0.644		Antithrombin-III (Chain 33-464) - Homo sapiens (Human)	1691	47	1.45	108	36083	2+	2804.57	1.003	1.06968	1	R.ITDVIPSEAINELTVLVLVNTIYFK.G
9	1	UPS1_UPS2|P01008ups|ANT3_HUMAN_UPS	49039.1	0.644		Antithrombin-III (Chain 33-464) - Homo sapiens (Human)	1691	47	1.45	108	36123	3+	2291.15	0.014	6.11047	1	K.AFLEVNEEGSEAAASTAVVIAGR.S
9	1	UPS1_UPS2|P01008ups|ANT3_HUMAN_UPS	49039.1	0.644		Antithrombin-III (Chain 33-464) - Homo sapiens (Human)	1691	47	1.45	108	36159	2+	1668.92	0.011	6.59107	0.9998	K.GDDITMVLILPKPEK.S
9	1	UPS1_UPS2|P01008ups|ANT3_HUMAN_UPS	49039.1	0.644		Antithrombin-III (Chain 33-464) - Homo sapiens (Human)	1691	47	1.45	108	36201	3+	2804.57	0.014	4.99185	1	R.ITDVIPSEAINELTVLVLVNTIYFK.G
9	1	UPS1_UPS2|P01008ups|ANT3_HUMAN_UPS	49039.1	0.644		Antithrombin-III (Chain 33-464) - Homo sapiens (Human)	1691	47	1.45	108	36214	2+	2291.15	0.014	6.11047	1	K.AFLEVNEEGSEAAASTAVVIAGR.S
9	1	UPS1_UPS2|P01008ups|ANT3_HUMAN_UPS	49039.1	0.644		Antithrombin-III (Chain 33-464) - Homo sapiens (Human)	1691	47	1.45	108	36215	2+	2804.57	1.003	1.06968	0.9998	R.ITDVIPSEAINELTVLVLVNTIYFK.G
9	1	UPS1_UPS2|P01008ups|ANT3_HUMAN_UPS	49039.1	0.644		Antithrombin-III (Chain 33-464) - Homo sapiens (Human)	1691	47	1.45	108	36255	3+	2291.15	0.013	5.674	1	K.AFLEVNEEGSEAAASTAVVIAGR.S
9	1	UPS1_UPS2|P01008ups|ANT3_HUMAN_UPS	49039.1	0.644		Antithrombin-III (Chain 33-464) - Homo sapiens (Human)	1691	47	1.45	108	36288	3+	3066.5	0.021	6.8482	0.9999	K.ELTPEVLQEWLDELEEMMLVVHMPR.F
9	1	UPS1_UPS2|P01008ups|ANT3_HUMAN_UPS	49039.1	0.644		Antithrombin-III (Chain 33-464) - Homo sapiens (Human)	1691	47	1.45	108	36300	2+	1668.92	0.011	6.59107	0.9999	K.GDDITMVLILPKPEK.S
9	1	UPS1_UPS2|P01008ups|ANT3_HUMAN_UPS	49039.1	0.644		Antithrombin-III (Chain 33-464) - Homo sapiens (Human)	1691	47	1.45	108	36332	3+	2804.57	0.017	6.06154	1	R.ITDVIPSEAINELTVLVLVNTIYFK.G
9	1	UPS1_UPS2|P01008ups|ANT3_HUMAN_UPS	49039.1	0.644		Antithrombin-III (Chain 33-464) - Homo sapiens (Human)	1691	47	1.45	108	36344	2+	2291.15	0.017	7.41985	1	K.AFLEVNEEGSEAAASTAVVIAGR.S
9	1	UPS1_UPS2|P01008ups|ANT3_HUMAN_UPS	49039.1	0.644		Antithrombin-III (Chain 33-464) - Homo sapiens (Human)	1691	47	1.45	108	36398	3+	2291.15	0.015	6.54693	1	K.AFLEVNEEGSEAAASTAVVIAGR.S
9	1	UPS1_UPS2|P01008ups|ANT3_HUMAN_UPS	49039.1	0.644		Antithrombin-III (Chain 33-464) - Homo sapiens (Human)	1691	47	1.45	108	36437	3+	1668.92	1.014	8.38864	0.9905	K.GDDITMVLILPKPEK.S
9	1	UPS1_UPS2|P01008ups|ANT3_HUMAN_UPS	49039.1	0.644		Antithrombin-III (Chain 33-464) - Homo sapiens (Human)	1691	47	1.45	108	36483	2+	1668.92	0.008	4.79351	0.9999	K.GDDITMVLILPKPEK.S
9	1	UPS1_UPS2|P01008ups|ANT3_HUMAN_UPS	49039.1	0.644		Antithrombin-III (Chain 33-464) - Homo sapiens (Human)	1691	47	1.45	108	36490	3+	3066.5	0.006	1.95663	0.9984	K.ELTPEVLQEWLDELEEMMLVVHMPR.F
9	1	UPS1_UPS2|P01008ups|ANT3_HUMAN_UPS	49039.1	0.644		Antithrombin-III (Chain 33-464) - Homo sapiens (Human)	1691	47	1.45	108	36498	3+	2804.57	0.022	7.84434	0.9999	R.ITDVIPSEAINELTVLVLVNTIYFK.G
9	1	UPS1_UPS2|P01008ups|ANT3_HUMAN_UPS	49039.1	0.644		Antithrombin-III (Chain 33-464) - Homo sapiens (Human)	1691	47	1.45	108	36509	2+	2291.15	0.013	5.674	1	K.AFLEVNEEGSEAAASTAVVIAGR.S
9	1	UPS1_UPS2|P01008ups|ANT3_HUMAN_UPS	49039.1	0.644		Antithrombin-III (Chain 33-464) - Homo sapiens (Human)	1691	47	1.45	108	36574	3+	2291.15	0.014	6.11047	1	K.AFLEVNEEGSEAAASTAVVIAGR.S
9	1	UPS1_UPS2|P01008ups|ANT3_HUMAN_UPS	49039.1	0.644		Antithrombin-III (Chain 33-464) - Homo sapiens (Human)	1691	47	1.45	108	36626	3+	1668.92	0.007	4.19432	0.7613	K.GDDITMVLILPKPEK.S
9	1	UPS1_UPS2|P01008ups|ANT3_HUMAN_UPS	49039.1	0.644		Antithrombin-III (Chain 33-464) - Homo sapiens (Human)	1691	47	1.45	108	36641	2+	1668.92	0.005	2.99594	0.9994	K.GDDITMVLILPKPEK.S
9	1	UPS1_UPS2|P01008ups|ANT3_HUMAN_UPS	49039.1	0.644		Antithrombin-III (Chain 33-464) - Homo sapiens (Human)	1691	47	1.45	108	36651	2+	1767.71	0.007	3.95993	1	K.ADGESC'SASMMYQEGK.F	1312303	1.62081e+06
9	1	UPS1_UPS2|P01008ups|ANT3_HUMAN_UPS	49039.1	0.644		Antithrombin-III (Chain 33-464) - Homo sapiens (Human)	1691	47	1.45	108	36663	2+	2291.15	0.016	6.98339	1	K.AFLEVNEEGSEAAASTAVVIAGR.S
9	1	UPS1_UPS2|P01008ups|ANT3_HUMAN_UPS	49039.1	0.644		Antithrombin-III (Chain 33-464) - Homo sapiens (Human)	1691	47	1.45	108	36718	3+	2291.15	0.014	6.11047	1	K.AFLEVNEEGSEAAASTAVVIAGR.S
9	1	UPS1_UPS2|P01008ups|ANT3_HUMAN_UPS	49039.1	0.644		Antithrombin-III (Chain 33-464) - Homo sapiens (Human)	1691	47	1.45	108	36844	3+	2291.15	0.009	3.92816	0.9984	K.AFLEVNEEGSEAAASTAVVIAGR.S
9	1	UPS1_UPS2|P01008ups|ANT3_HUMAN_UPS	49039.1	0.644		Antithrombin-III (Chain 33-464) - Homo sapiens (Human)	1691	47	1.45	108	36946	2+	908.472	0.004	4.403	0.6204	R.IEDGFSLK.E
9	1	UPS1_UPS2|P01008ups|ANT3_HUMAN_UPS	49039.1	0.644		Antithrombin-III (Chain 33-464) - Homo sapiens (Human)	1691	47	1.45	108	5347	2+	2002.97	0.015	7.48889	1	K.KATEDEGSEQKIPEATNR.R
9	1	UPS1_UPS2|P01008ups|ANT3_HUMAN_UPS	49039.1	0.644		Antithrombin-III (Chain 33-464) - Homo sapiens (Human)	1691	47	1.45	108	5439	3+	2002.97	0.011	5.49185	0.9999	K.KATEDEGSEQKIPEATNR.R
9	1	UPS1_UPS2|P01008ups|ANT3_HUMAN_UPS	49039.1	0.644		Antithrombin-III (Chain 33-464) - Homo sapiens (Human)	1691	47	1.45	108	6161	3+	1874.87	0.011	5.86706	0.9926	K.ATEDEGSEQKIPEATNR.R
9	1	UPS1_UPS2|P01008ups|ANT3_HUMAN_UPS	49039.1	0.644		Antithrombin-III (Chain 33-464) - Homo sapiens (Human)	1691	47	1.45	108	6170	2+	1874.87	0.012	6.40043	1	K.ATEDEGSEQKIPEATNR.R
9	1	UPS1_UPS2|P01008ups|ANT3_HUMAN_UPS	49039.1	0.644		Antithrombin-III (Chain 33-464) - Homo sapiens (Human)	1691	47	1.45	108	6316	3+	1874.87	0.01	5.33369	0.9997	K.ATEDEGSEQKIPEATNR.R
9	1	UPS1_UPS2|P01008ups|ANT3_HUMAN_UPS	49039.1	0.644		Antithrombin-III (Chain 33-464) - Homo sapiens (Human)	1691	47	1.45	108	6318	2+	1454.76	0.992	5.49919	1	-.HGSPVDIC'TAKPR.D	34385012	52410384
9	1	UPS1_UPS2|P01008ups|ANT3_HUMAN_UPS	49039.1	0.644		Antithrombin-III (Chain 33-464) - Homo sapiens (Human)	1691	47	1.45	108	6337	3+	1451.74	1.003	2.06648	1	-.HGSPVDICTAKPR.D	178118656	283563968
9	1	UPS1_UPS2|P01008ups|ANT3_HUMAN_UPS	49039.1	0.644		Antithrombin-III (Chain 33-464) - Homo sapiens (Human)	1691	47	1.45	108	6339	2+	1874.87	0.012	6.40043	1	K.ATEDEGSEQKIPEATNR.R
9	1	UPS1_UPS2|P01008ups|ANT3_HUMAN_UPS	49039.1	0.644		Antithrombin-III (Chain 33-464) - Homo sapiens (Human)	1691	47	1.45	108	6380	3+	1454.76	-0.003	2.06219	1	-.HGSPVDIC'TAKPR.D	179424208	285049568
9	1	UPS1_UPS2|P01008ups|ANT3_HUMAN_UPS	49039.1	0.644		Antithrombin-III (Chain 33-464) - Homo sapiens (Human)	1691	47	1.45	108	6404	2+	1451.74	1.011	7.5771	1	-.HGSPVDICTAKPR.D	34778628	52368740
9	1	UPS1_UPS2|P01008ups|ANT3_HUMAN_UPS	49039.1	0.644		Antithrombin-III (Chain 33-464) - Homo sapiens (Human)	1691	47	1.45	108	6484	2+	1454.76	-0.001	0.687398	1	-.HGSPVDIC'TAKPR.D	17461202	23906940
9	1	UPS1_UPS2|P01008ups|ANT3_HUMAN_UPS	49039.1	0.644		Antithrombin-III (Chain 33-464) - Homo sapiens (Human)	1691	47	1.45	108	6522	3+	1451.74	-0.935	44.7738	0.9895	-.HGSPVDICTAKPR.D
9	1	UPS1_UPS2|P01008ups|ANT3_HUMAN_UPS	49039.1	0.644		Antithrombin-III (Chain 33-464) - Homo sapiens (Human)	1691	47	1.45	108	7040	2+	1783.7	0	0	1	K.ADGESC'SASMM"YQEGK.F	7275643	9642687
9	1	UPS1_UPS2|P01008ups|ANT3_HUMAN_UPS	49039.1	0.644		Antithrombin-III (Chain 33-464) - Homo sapiens (Human)	1691	47	1.45	108	7193	2+	1783.7	-0.008	4.48506	1	K.ADGESC'SASMM"YQEGK.F	5.50832e+06	7.56487e+06
9	1	UPS1_UPS2|P01008ups|ANT3_HUMAN_UPS	49039.1	0.644		Antithrombin-III (Chain 33-464) - Homo sapiens (Human)	1691	47	1.45	108	7700	2+	1783.7	0	0	1	K.ADGESC'SASM"MYQEGK.F	10837736	14672681
9	1	UPS1_UPS2|P01008ups|ANT3_HUMAN_UPS	49039.1	0.644		Antithrombin-III (Chain 33-464) - Homo sapiens (Human)	1691	47	1.45	108	7821	2+	1780.68	0.012	6.73899	1	K.ADGESCSASM"MYQEGK.F	7083598	9996306
9	1	UPS1_UPS2|P01008ups|ANT3_HUMAN_UPS	49039.1	0.644		Antithrombin-III (Chain 33-464) - Homo sapiens (Human)	1691	47	1.45	108	7847	2+	1783.7	0	0	1	K.ADGESC'SASM"MYQEGK.F	4.99383e+06	7.13902e+06
9	1	UPS1_UPS2|P01008ups|ANT3_HUMAN_UPS	49039.1	0.644		Antithrombin-III (Chain 33-464) - Homo sapiens (Human)	1691	47	1.45	108	7872	2+	917.52	0.005	5.44947	0.7281	R.RVWELSK.A
9	1	UPS1_UPS2|P01008ups|ANT3_HUMAN_UPS	49039.1	0.644		Antithrombin-III (Chain 33-464) - Homo sapiens (Human)	1691	47	1.45	108	8688	2+	1126.66	0.006	5.32549	0.9997	K.SKLPGIVAEGR.D
9	1	UPS1_UPS2|P01008ups|ANT3_HUMAN_UPS	49039.1	0.644		Antithrombin-III (Chain 33-464) - Homo sapiens (Human)	1691	47	1.45	108	9103	2+	1767.71	0.002	1.13141	0.9991	K.ADGESC'SASMMYQEGK.F	103909	211617
9	1	UPS1_UPS2|P01008ups|ANT3_HUMAN_UPS	49039.1	0.644		Antithrombin-III (Chain 33-464) - Homo sapiens (Human)	1691	47	1.45	108	9260	2+	1767.71	0.001	0.565705	1	K.ADGESC'SASMMYQEGK.F	2.05194e+06	2.98297e+06
9	1	UPS1_UPS2|P01008ups|ANT3_HUMAN_UPS	49039.1	0.644		Antithrombin-III (Chain 33-464) - Homo sapiens (Human)	1691	47	1.45	108	9437	2+	1767.71	0.007	3.95993	1	K.ADGESC'SASMMYQEGK.F	299806656	451855616
9	1	UPS1_UPS2|P01008ups|ANT3_HUMAN_UPS	49039.1	0.644		Antithrombin-III (Chain 33-464) - Homo sapiens (Human)	1691	47	1.45	108	9534	3+	1767.71	0	0	1	K.ADGESC'SASMMYQEGK.F	22661494	31737902
9	1	UPS1_UPS2|P01008ups|ANT3_HUMAN_UPS	49039.1	0.644		Antithrombin-III (Chain 33-464) - Homo sapiens (Human)	1691	47	1.45	108	9605	2+	1767.71	0.007	3.95993	1	K.ADGESC'SASMMYQEGK.F	228484160	343316544
9	1	UPS1_UPS2|P01008ups|ANT3_HUMAN_UPS	49039.1	0.644		Antithrombin-III (Chain 33-464) - Homo sapiens (Human)	1691	47	1.45	108	9731	2+	911.531	0.004	4.38822	1	K.LPGIVAEGR.D
9	1	UPS1_UPS2|P01008ups|ANT3_HUMAN_UPS	49039.1	0.644		Antithrombin-III (Chain 33-464) - Homo sapiens (Human)	1691	47	1.45	108	9775	2+	1767.71	0.007	3.95993	1	K.ADGESC'SASMMYQEGK.F	18052084	27866902
9	1	UPS1_UPS2|P01008ups|ANT3_HUMAN_UPS	49039.1	0.644		Antithrombin-III (Chain 33-464) - Homo sapiens (Human)	1691	47	1.45	108	9898	2+	911.531	0.005	5.48528	1	K.LPGIVAEGR.D
9	1	UPS1_UPS2|P01008ups|ANT3_HUMAN_UPS	49039.1	0.644		Antithrombin-III (Chain 33-464) - Homo sapiens (Human)	1691	47	1.45	108	9942	2+	1767.71	0.005	2.82852	1	K.ADGESC'SASMMYQEGK.F	5146237	8205099
9	1	UPS1_UPS2|P01008ups|ANT3_HUMAN_UPS	49039.1	0.644		Antithrombin-III (Chain 33-464) - Homo sapiens (Human)	1691	47	1.45	108	10069	2+	911.531	0.005	5.48528	1	K.LPGIVAEGR.D
9	1	UPS1_UPS2|P01008ups|ANT3_HUMAN_UPS	49039.1	0.644		Antithrombin-III (Chain 33-464) - Homo sapiens (Human)	1691	47	1.45	108	11863	2+	908.472	0.005	5.50374	0.7607	R.IEDGFSLK.E
9	1	UPS1_UPS2|P01008ups|ANT3_HUMAN_UPS	49039.1	0.644		Antithrombin-III (Chain 33-464) - Homo sapiens (Human)	1691	47	1.45	108	12572	2+	1309.61	1.127	96.9757	0.6188	R.DDLYVSDAFHK.A
9	1	UPS1_UPS2|P01008ups|ANT3_HUMAN_UPS	49039.1	0.644		Antithrombin-III (Chain 33-464) - Homo sapiens (Human)	1691	47	1.45	108	12750	2+	1309.61	0.007	5.34512	1	R.DDLYVSDAFHK.A
9	1	UPS1_UPS2|P01008ups|ANT3_HUMAN_UPS	49039.1	0.644		Antithrombin-III (Chain 33-464) - Homo sapiens (Human)	1691	47	1.45	108	12772	3+	1309.61	0.007	5.34512	0.8922	R.DDLYVSDAFHK.A
9	1	UPS1_UPS2|P01008ups|ANT3_HUMAN_UPS	49039.1	0.644		Antithrombin-III (Chain 33-464) - Homo sapiens (Human)	1691	47	1.45	108	12940	2+	1309.61	0.006	4.58153	0.9996	R.DDLYVSDAFHK.A
9	1	UPS1_UPS2|P01008ups|ANT3_HUMAN_UPS	49039.1	0.644		Antithrombin-III (Chain 33-464) - Homo sapiens (Human)	1691	47	1.45	108	14499	3+	1528.74	0.008	5.23306	0.8791	R.FATTFYQHLADSK.N
9	1	UPS1_UPS2|P01008ups|ANT3_HUMAN_UPS	49039.1	0.644		Antithrombin-III (Chain 33-464) - Homo sapiens (Human)	1691	47	1.45	108	14543	2+	1528.74	0.009	5.88719	1	R.FATTFYQHLADSK.N
9	1	UPS1_UPS2|P01008ups|ANT3_HUMAN_UPS	49039.1	0.644		Antithrombin-III (Chain 33-464) - Homo sapiens (Human)	1691	47	1.45	108	14675	3+	1528.74	0.007	4.57893	0.9558	R.FATTFYQHLADSK.N
9	1	UPS1_UPS2|P01008ups|ANT3_HUMAN_UPS	49039.1	0.644		Antithrombin-III (Chain 33-464) - Homo sapiens (Human)	1691	47	1.45	108	14731	2+	1528.74	0.009	5.88719	1	R.FATTFYQHLADSK.N
9	1	UPS1_UPS2|P01008ups|ANT3_HUMAN_UPS	49039.1	0.644		Antithrombin-III (Chain 33-464) - Homo sapiens (Human)	1691	47	1.45	108	16220	3+	1211.64	0.005	4.12663	0.9998	R.FRIEDGFSLK.E
9	1	UPS1_UPS2|P01008ups|ANT3_HUMAN_UPS	49039.1	0.644		Antithrombin-III (Chain 33-464) - Homo sapiens (Human)	1691	47	1.45	108	17153	2+	1586.89	0.009	5.67147	0.9991	R.RVAEGTQVLELPFK.G
9	1	UPS1_UPS2|P01008ups|ANT3_HUMAN_UPS	49039.1	0.644		Antithrombin-III (Chain 33-464) - Homo sapiens (Human)	1691	47	1.45	108	17184	2+	1340.66	0.006	4.4754	1	K.TSDQIHFFFAK.L
9	1	UPS1_UPS2|P01008ups|ANT3_HUMAN_UPS	49039.1	0.644		Antithrombin-III (Chain 33-464) - Homo sapiens (Human)	1691	47	1.45	108	17197	2+	1684.92	1.014	8.309	0.9998	K.GDDITM"VLILPKPEK.S
9	1	UPS1_UPS2|P01008ups|ANT3_HUMAN_UPS	49039.1	0.644		Antithrombin-III (Chain 33-464) - Homo sapiens (Human)	1691	47	1.45	108	17206	3+	1684.92	0.008	4.748	0.9999	K.GDDITM"VLILPKPEK.S
9	1	UPS1_UPS2|P01008ups|ANT3_HUMAN_UPS	49039.1	0.644		Antithrombin-III (Chain 33-464) - Homo sapiens (Human)	1691	47	1.45	108	17338	3+	1340.66	0.007	5.2213	0.6451	K.TSDQIHFFFAK.L
9	1	UPS1_UPS2|P01008ups|ANT3_HUMAN_UPS	49039.1	0.644		Antithrombin-III (Chain 33-464) - Homo sapiens (Human)	1691	47	1.45	108	17370	2+	1340.66	0.007	5.2213	1	K.TSDQIHFFFAK.L
9	1	UPS1_UPS2|P01008ups|ANT3_HUMAN_UPS	49039.1	0.644		Antithrombin-III (Chain 33-464) - Homo sapiens (Human)	1691	47	1.45	108	17643	2+	1340.66	0.005	3.7295	0.9998	K.TSDQIHFFFAK.L
9	1	UPS1_UPS2|P01008ups|ANT3_HUMAN_UPS	49039.1	0.644		Antithrombin-III (Chain 33-464) - Homo sapiens (Human)	1691	47	1.45	108	17692	2+	1232.73	0.007	5.67847	0.9402	K.ANRPFLVFIR.E
9	1	UPS1_UPS2|P01008ups|ANT3_HUMAN_UPS	49039.1	0.644		Antithrombin-III (Chain 33-464) - Homo sapiens (Human)	1691	47	1.45	108	17713	3+	1232.73	0.006	4.86726	1	K.ANRPFLVFIR.E
9	1	UPS1_UPS2|P01008ups|ANT3_HUMAN_UPS	49039.1	0.644		Antithrombin-III (Chain 33-464) - Homo sapiens (Human)	1691	47	1.45	108	17877	2+	1232.73	0.007	5.67847	0.9986	K.ANRPFLVFIR.E
9	1	UPS1_UPS2|P01008ups|ANT3_HUMAN_UPS	49039.1	0.644		Antithrombin-III (Chain 33-464) - Homo sapiens (Human)	1691	47	1.45	108	17927	3+	1232.73	1.019	15.413	0.9994	K.ANRPFLVFIR.E
9	1	UPS1_UPS2|P01008ups|ANT3_HUMAN_UPS	49039.1	0.644		Antithrombin-III (Chain 33-464) - Homo sapiens (Human)	1691	47	1.45	108	19565	3+	1668.92	0.008	4.79351	0.9979	K.GDDITMVLILPKPEK.S
9	1	UPS1_UPS2|P01008ups|ANT3_HUMAN_UPS	49039.1	0.644		Antithrombin-III (Chain 33-464) - Homo sapiens (Human)	1691	47	1.45	108	19596	3+	1430.79	0.009	6.29024	0.999	R.VAEGTQVLELPFK.G
9	1	UPS1_UPS2|P01008ups|ANT3_HUMAN_UPS	49039.1	0.644		Antithrombin-III (Chain 33-464) - Homo sapiens (Human)	1691	47	1.45	108	19656	2+	1430.79	0.008	5.59132	1	R.VAEGTQVLELPFK.G
9	1	UPS1_UPS2|P01008ups|ANT3_HUMAN_UPS	49039.1	0.644		Antithrombin-III (Chain 33-464) - Homo sapiens (Human)	1691	47	1.45	108	19744	2+	1668.92	0.009	5.3927	1	K.GDDITMVLILPKPEK.S
9	1	UPS1_UPS2|P01008ups|ANT3_HUMAN_UPS	49039.1	0.644		Antithrombin-III (Chain 33-464) - Homo sapiens (Human)	1691	47	1.45	108	19745	3+	1668.92	0.009	5.3927	0.9992	K.GDDITMVLILPKPEK.S
9	1	UPS1_UPS2|P01008ups|ANT3_HUMAN_UPS	49039.1	0.644		Antithrombin-III (Chain 33-464) - Homo sapiens (Human)	1691	47	1.45	108	19848	2+	1430.79	0.007	4.89241	1	R.VAEGTQVLELPFK.G
9	1	UPS1_UPS2|P01008ups|ANT3_HUMAN_UPS	49039.1	0.644		Antithrombin-III (Chain 33-464) - Homo sapiens (Human)	1691	47	1.45	108	19865	2+	1405.75	-1.074	52.6409	0.7513	R.EVPLNTIIFM"GR.V
9	1	UPS1_UPS2|P01008ups|ANT3_HUMAN_UPS	49039.1	0.644		Antithrombin-III (Chain 33-464) - Homo sapiens (Human)	1691	47	1.45	108	19920	2+	1668.92	0.009	5.3927	1	K.GDDITMVLILPKPEK.S
9	1	UPS1_UPS2|P01008ups|ANT3_HUMAN_UPS	49039.1	0.644		Antithrombin-III (Chain 33-464) - Homo sapiens (Human)	1691	47	1.45	108	19921	3+	1668.92	0.008	4.79351	0.9985	K.GDDITMVLILPKPEK.S
9	1	UPS1_UPS2|P01008ups|ANT3_HUMAN_UPS	49039.1	0.644		Antithrombin-III (Chain 33-464) - Homo sapiens (Human)	1691	47	1.45	108	20108	2+	1668.92	0.01	5.99188	1	K.GDDITMVLILPKPEK.S
9	1	UPS1_UPS2|P01008ups|ANT3_HUMAN_UPS	49039.1	0.644		Antithrombin-III (Chain 33-464) - Homo sapiens (Human)	1691	47	1.45	108	20122	2+	2291.15	1.016	6.98339	1	K.AFLEVNEEGSEAAASTAVVIAGR.S
9	1	UPS1_UPS2|P01008ups|ANT3_HUMAN_UPS	49039.1	0.644		Antithrombin-III (Chain 33-464) - Homo sapiens (Human)	1691	47	1.45	108	20176	3+	2291.15	0.016	6.98339	1	K.AFLEVNEEGSEAAASTAVVIAGR.S
9	1	UPS1_UPS2|P01008ups|ANT3_HUMAN_UPS	49039.1	0.644		Antithrombin-III (Chain 33-464) - Homo sapiens (Human)	1691	47	1.45	108	20291	2+	1668.92	1.809	114.445	0.9923	K.GDDITMVLILPKPEK.S
9	1	UPS1_UPS2|P01008ups|ANT3_HUMAN_UPS	49039.1	0.644		Antithrombin-III (Chain 33-464) - Homo sapiens (Human)	1691	47	1.45	108	20295	2+	2291.15	0.013	5.674	1	K.AFLEVNEEGSEAAASTAVVIAGR.S
9	1	UPS1_UPS2|P01008ups|ANT3_HUMAN_UPS	49039.1	0.644		Antithrombin-III (Chain 33-464) - Homo sapiens (Human)	1691	47	1.45	108	20360	3+	2291.15	0.014	6.11047	1	K.AFLEVNEEGSEAAASTAVVIAGR.S
9	1	UPS1_UPS2|P01008ups|ANT3_HUMAN_UPS	49039.1	0.644		Antithrombin-III (Chain 33-464) - Homo sapiens (Human)	1691	47	1.45	108	20481	2+	2291.15	0.013	5.674	1	K.AFLEVNEEGSEAAASTAVVIAGR.S
9	1	UPS1_UPS2|P01008ups|ANT3_HUMAN_UPS	49039.1	0.644		Antithrombin-III (Chain 33-464) - Homo sapiens (Human)	1691	47	1.45	108	20548	3+	2291.15	0.013	5.674	1	K.AFLEVNEEGSEAAASTAVVIAGR.S
9	1	UPS1_UPS2|P01008ups|ANT3_HUMAN_UPS	49039.1	0.644		Antithrombin-III (Chain 33-464) - Homo sapiens (Human)	1691	47	1.45	108	20668	2+	2291.15	0.014	6.11047	1	K.AFLEVNEEGSEAAASTAVVIAGR.S
9	1	UPS1_UPS2|P01008ups|ANT3_HUMAN_UPS	49039.1	0.644		Antithrombin-III (Chain 33-464) - Homo sapiens (Human)	1691	47	1.45	108	20724	3+	2291.15	0.013	5.674	1	K.AFLEVNEEGSEAAASTAVVIAGR.S
9	1	UPS1_UPS2|P01008ups|ANT3_HUMAN_UPS	49039.1	0.644		Antithrombin-III (Chain 33-464) - Homo sapiens (Human)	1691	47	1.45	108	20844	2+	2291.15	0.014	6.11047	1	K.AFLEVNEEGSEAAASTAVVIAGR.S
9	1	UPS1_UPS2|P01008ups|ANT3_HUMAN_UPS	49039.1	0.644		Antithrombin-III (Chain 33-464) - Homo sapiens (Human)	1691	47	1.45	108	20899	3+	2291.15	0.014	6.11047	1	K.AFLEVNEEGSEAAASTAVVIAGR.S
9	1	UPS1_UPS2|P01008ups|ANT3_HUMAN_UPS	49039.1	0.644		Antithrombin-III (Chain 33-464) - Homo sapiens (Human)	1691	47	1.45	108	21034	2+	2291.15	0.015	6.54693	1	K.AFLEVNEEGSEAAASTAVVIAGR.S
9	1	UPS1_UPS2|P01008ups|ANT3_HUMAN_UPS	49039.1	0.644		Antithrombin-III (Chain 33-464) - Homo sapiens (Human)	1691	47	1.45	108	21086	3+	2291.15	0.012	5.23754	1	K.AFLEVNEEGSEAAASTAVVIAGR.S
9	1	UPS1_UPS2|P01008ups|ANT3_HUMAN_UPS	49039.1	0.644		Antithrombin-III (Chain 33-464) - Homo sapiens (Human)	1691	47	1.45	108	21212	2+	2291.15	0.014	6.11047	1	K.AFLEVNEEGSEAAASTAVVIAGR.S
9	1	UPS1_UPS2|P01008ups|ANT3_HUMAN_UPS	49039.1	0.644		Antithrombin-III (Chain 33-464) - Homo sapiens (Human)	1691	47	1.45	108	21274	3+	2291.15	0.013	5.674	1	K.AFLEVNEEGSEAAASTAVVIAGR.S
9	1	UPS1_UPS2|P01008ups|ANT3_HUMAN_UPS	49039.1	0.644		Antithrombin-III (Chain 33-464) - Homo sapiens (Human)	1691	47	1.45	108	21394	2+	2291.15	-1.181	78.9996	0.9972	K.AFLEVNEEGSEAAASTAVVIAGR.S
9	1	UPS1_UPS2|P01008ups|ANT3_HUMAN_UPS	49039.1	0.644		Antithrombin-III (Chain 33-464) - Homo sapiens (Human)	1691	47	1.45	108	21583	2+	2291.15	0.014	6.11047	1	K.AFLEVNEEGSEAAASTAVVIAGR.S
9	1	UPS1_UPS2|P01008ups|ANT3_HUMAN_UPS	49039.1	0.644		Antithrombin-III (Chain 33-464) - Homo sapiens (Human)	1691	47	1.45	108	21669	3+	2291.15	-0.056	24.4419	1	K.AFLEVNEEGSEAAASTAVVIAGR.S
9	1	UPS1_UPS2|P01008ups|ANT3_HUMAN_UPS	49039.1	0.644		Antithrombin-III (Chain 33-464) - Homo sapiens (Human)	1691	47	1.45	108	21758	2+	2291.15	0.015	6.54693	1	K.AFLEVNEEGSEAAASTAVVIAGR.S
9	1	UPS1_UPS2|P01008ups|ANT3_HUMAN_UPS	49039.1	0.644		Antithrombin-III (Chain 33-464) - Homo sapiens (Human)	1691	47	1.45	108	21856	3+	2291.15	0.011	4.80108	1	K.AFLEVNEEGSEAAASTAVVIAGR.S
9	1	UPS1_UPS2|P01008ups|ANT3_HUMAN_UPS	49039.1	0.644		Antithrombin-III (Chain 33-464) - Homo sapiens (Human)	1691	47	1.45	108	21944	2+	2291.15	0.017	7.41985	1	K.AFLEVNEEGSEAAASTAVVIAGR.S
9	1	UPS1_UPS2|P01008ups|ANT3_HUMAN_UPS	49039.1	0.644		Antithrombin-III (Chain 33-464) - Homo sapiens (Human)	1691	47	1.45	108	21963	2+	1864.9	0.014	7.5071	0.9995	K.EQLQDM"GLVDLFSPEK.S
9	1	UPS1_UPS2|P01008ups|ANT3_HUMAN_UPS	49039.1	0.644		Antithrombin-III (Chain 33-464) - Homo sapiens (Human)	1691	47	1.45	108	22038	3+	2291.15	0.014	6.11047	1	K.AFLEVNEEGSEAAASTAVVIAGR.S
9	1	UPS1_UPS2|P01008ups|ANT3_HUMAN_UPS	49039.1	0.644		Antithrombin-III (Chain 33-464) - Homo sapiens (Human)	1691	47	1.45	108	22121	2+	2291.15	0.015	6.54693	1	K.AFLEVNEEGSEAAASTAVVIAGR.S
9	1	UPS1_UPS2|P01008ups|ANT3_HUMAN_UPS	49039.1	0.644		Antithrombin-III (Chain 33-464) - Homo sapiens (Human)	1691	47	1.45	108	22185	2+	1864.9	0.014	7.5071	0.9784	K.EQLQDM"GLVDLFSPEK.S
9	1	UPS1_UPS2|P01008ups|ANT3_HUMAN_UPS	49039.1	0.644		Antithrombin-III (Chain 33-464) - Homo sapiens (Human)	1691	47	1.45	108	22225	3+	2291.15	0.014	6.11047	1	K.AFLEVNEEGSEAAASTAVVIAGR.S
9	1	UPS1_UPS2|P01008ups|ANT3_HUMAN_UPS	49039.1	0.644		Antithrombin-III (Chain 33-464) - Homo sapiens (Human)	1691	47	1.45	108	22307	2+	2291.15	0.015	6.54693	1	K.AFLEVNEEGSEAAASTAVVIAGR.S
9	1	UPS1_UPS2|P01008ups|ANT3_HUMAN_UPS	49039.1	0.644		Antithrombin-III (Chain 33-464) - Homo sapiens (Human)	1691	47	1.45	108	22387	2+	1864.9	0.013	6.97088	0.92	K.EQLQDM"GLVDLFSPEK.S
9	1	UPS1_UPS2|P01008ups|ANT3_HUMAN_UPS	49039.1	0.644		Antithrombin-III (Chain 33-464) - Homo sapiens (Human)	1691	47	1.45	108	22401	3+	2291.15	0.014	6.11047	1	K.AFLEVNEEGSEAAASTAVVIAGR.S
9	1	UPS1_UPS2|P01008ups|ANT3_HUMAN_UPS	49039.1	0.644		Antithrombin-III (Chain 33-464) - Homo sapiens (Human)	1691	47	1.45	108	22456	2+	1389.76	0.009	6.47596	0.9957	R.EVPLNTIIFMGR.V
9	1	UPS1_UPS2|P01008ups|ANT3_HUMAN_UPS	49039.1	0.644		Antithrombin-III (Chain 33-464) - Homo sapiens (Human)	1691	47	1.45	108	22481	2+	2291.15	0.016	6.98339	1	K.AFLEVNEEGSEAAASTAVVIAGR.S
9	1	UPS1_UPS2|P01008ups|ANT3_HUMAN_UPS	49039.1	0.644		Antithrombin-III (Chain 33-464) - Homo sapiens (Human)	1691	47	1.45	108	22577	3+	2291.15	0.013	5.674	1	K.AFLEVNEEGSEAAASTAVVIAGR.S
9	1	UPS1_UPS2|P01008ups|ANT3_HUMAN_UPS	49039.1	0.644		Antithrombin-III (Chain 33-464) - Homo sapiens (Human)	1691	47	1.45	108	22594	2+	1371.75	0.008	5.83199	0.7984	R.E^VPLNTIIFMGR.V
9	1	UPS1_UPS2|P01008ups|ANT3_HUMAN_UPS	49039.1	0.644		Antithrombin-III (Chain 33-464) - Homo sapiens (Human)	1691	47	1.45	108	22607	3+	1389.76	0.007	5.03686	0.9858	R.EVPLNTIIFMGR.V
9	1	UPS1_UPS2|P01008ups|ANT3_HUMAN_UPS	49039.1	0.644		Antithrombin-III (Chain 33-464) - Homo sapiens (Human)	1691	47	1.45	108	22631	2+	1389.76	0.008	5.75641	0.9976	R.EVPLNTIIFMGR.V
9	1	UPS1_UPS2|P01008ups|ANT3_HUMAN_UPS	49039.1	0.644		Antithrombin-III (Chain 33-464) - Homo sapiens (Human)	1691	47	1.45	108	22656	2+	2291.15	0.015	6.54693	1	K.AFLEVNEEGSEAAASTAVVIAGR.S
9	1	UPS1_UPS2|P01008ups|ANT3_HUMAN_UPS	49039.1	0.644		Antithrombin-III (Chain 33-464) - Homo sapiens (Human)	1691	47	1.45	108	22756	3+	2291.15	0.012	5.23754	1	K.AFLEVNEEGSEAAASTAVVIAGR.S
9	1	UPS1_UPS2|P01008ups|ANT3_HUMAN_UPS	49039.1	0.644		Antithrombin-III (Chain 33-464) - Homo sapiens (Human)	1691	47	1.45	108	22807	2+	1389.76	0.008	5.75641	0.9955	R.EVPLNTIIFMGR.V
9	1	UPS1_UPS2|P01008ups|ANT3_HUMAN_UPS	49039.1	0.644		Antithrombin-III (Chain 33-464) - Homo sapiens (Human)	1691	47	1.45	108	22830	2+	2291.15	0.013	5.674	1	K.AFLEVNEEGSEAAASTAVVIAGR.S
9	1	UPS1_UPS2|P01008ups|ANT3_HUMAN_UPS	49039.1	0.644		Antithrombin-III (Chain 33-464) - Homo sapiens (Human)	1691	47	1.45	108	22931	3+	2291.15	0.006	2.61877	0.9994	K.AFLEVNEEGSEAAASTAVVIAGR.S
9	1	UPS1_UPS2|P01008ups|ANT3_HUMAN_UPS	49039.1	0.644		Antithrombin-III (Chain 33-464) - Homo sapiens (Human)	1691	47	1.45	108	22986	2+	1389.76	0.006	4.3173	0.9936	R.EVPLNTIIFMGR.V
9	1	UPS1_UPS2|P01008ups|ANT3_HUMAN_UPS	49039.1	0.644		Antithrombin-III (Chain 33-464) - Homo sapiens (Human)	1691	47	1.45	108	23106	3+	2291.15	0.011	4.80108	1	K.AFLEVNEEGSEAAASTAVVIAGR.S
9	1	UPS1_UPS2|P01008ups|ANT3_HUMAN_UPS	49039.1	0.644		Antithrombin-III (Chain 33-464) - Homo sapiens (Human)	1691	47	1.45	108	23117	2+	2291.15	0.01	4.36462	1	K.AFLEVNEEGSEAAASTAVVIAGR.S
9	1	UPS1_UPS2|P01008ups|ANT3_HUMAN_UPS	49039.1	0.644		Antithrombin-III (Chain 33-464) - Homo sapiens (Human)	1691	47	1.45	108	23293	2+	2291.15	0.014	6.11047	1	K.AFLEVNEEGSEAAASTAVVIAGR.S
9	1	UPS1_UPS2|P01008ups|ANT3_HUMAN_UPS	49039.1	0.644		Antithrombin-III (Chain 33-464) - Homo sapiens (Human)	1691	47	1.45	108	23471	2+	2291.15	0.012	5.23754	1	K.AFLEVNEEGSEAAASTAVVIAGR.S
9	1	UPS1_UPS2|P01008ups|ANT3_HUMAN_UPS	49039.1	0.644		Antithrombin-III (Chain 33-464) - Homo sapiens (Human)	1691	47	1.45	108	23656	2+	2291.15	0.011	4.80108	1	K.AFLEVNEEGSEAAASTAVVIAGR.S
9	1	UPS1_UPS2|P01008ups|ANT3_HUMAN_UPS	49039.1	0.644		Antithrombin-III (Chain 33-464) - Homo sapiens (Human)	1691	47	1.45	108	23677	3+	2291.15	0.015	6.54693	1	K.AFLEVNEEGSEAAASTAVVIAGR.S
9	1	UPS1_UPS2|P01008ups|ANT3_HUMAN_UPS	49039.1	0.644		Antithrombin-III (Chain 33-464) - Homo sapiens (Human)	1691	47	1.45	108	23853	2+	2291.15	0.015	6.54693	1	K.AFLEVNEEGSEAAASTAVVIAGR.S
9	1	UPS1_UPS2|P01008ups|ANT3_HUMAN_UPS	49039.1	0.644		Antithrombin-III (Chain 33-464) - Homo sapiens (Human)	1691	47	1.45	108	23864	3+	2291.15	1.024	10.4751	1	K.AFLEVNEEGSEAAASTAVVIAGR.S
9	1	UPS1_UPS2|P01008ups|ANT3_HUMAN_UPS	49039.1	0.644		Antithrombin-III (Chain 33-464) - Homo sapiens (Human)	1691	47	1.45	108	24030	2+	2291.15	0.017	7.41985	1	K.AFLEVNEEGSEAAASTAVVIAGR.S
9	1	UPS1_UPS2|P01008ups|ANT3_HUMAN_UPS	49039.1	0.644		Antithrombin-III (Chain 33-464) - Homo sapiens (Human)	1691	47	1.45	108	24040	3+	2291.15	0.013	5.674	1	K.AFLEVNEEGSEAAASTAVVIAGR.S
9	1	UPS1_UPS2|P01008ups|ANT3_HUMAN_UPS	49039.1	0.644		Antithrombin-III (Chain 33-464) - Homo sapiens (Human)	1691	47	1.45	108	24205	2+	2291.15	0.013	5.674	1	K.AFLEVNEEGSEAAASTAVVIAGR.S
9	1	UPS1_UPS2|P01008ups|ANT3_HUMAN_UPS	49039.1	0.644		Antithrombin-III (Chain 33-464) - Homo sapiens (Human)	1691	47	1.45	108	24216	3+	2291.15	0.021	9.1657	0.9999	K.AFLEVNEEGSEAAASTAVVIAGR.S
9	1	UPS1_UPS2|P01008ups|ANT3_HUMAN_UPS	49039.1	0.644		Antithrombin-III (Chain 33-464) - Homo sapiens (Human)	1691	47	1.45	108	24239	3+	3236.8	0.027	8.34158	0.9997	R.RVAEGTQVLELPFKGDDITMVLILPKPEK.S
9	1	UPS1_UPS2|P01008ups|ANT3_HUMAN_UPS	49039.1	0.644		Antithrombin-III (Chain 33-464) - Homo sapiens (Human)	1691	47	1.45	108	24556	2+	2291.15	-1.017	7.41985	1	K.AFLEVNEEGSEAAASTAVVIAGR.S
9	1	UPS1_UPS2|P01008ups|ANT3_HUMAN_UPS	49039.1	0.644		Antithrombin-III (Chain 33-464) - Homo sapiens (Human)	1691	47	1.45	108	24567	3+	2291.15	1.024	10.4751	1	K.AFLEVNEEGSEAAASTAVVIAGR.S
9	1	UPS1_UPS2|P01008ups|ANT3_HUMAN_UPS	49039.1	0.644		Antithrombin-III (Chain 33-464) - Homo sapiens (Human)	1691	47	1.45	108	24733	2+	2291.15	0.013	5.674	1	K.AFLEVNEEGSEAAASTAVVIAGR.S
9	1	UPS1_UPS2|P01008ups|ANT3_HUMAN_UPS	49039.1	0.644		Antithrombin-III (Chain 33-464) - Homo sapiens (Human)	1691	47	1.45	108	24744	3+	2291.15	0.006	2.61877	1	K.AFLEVNEEGSEAAASTAVVIAGR.S
9	1	UPS1_UPS2|P01008ups|ANT3_HUMAN_UPS	49039.1	0.644		Antithrombin-III (Chain 33-464) - Homo sapiens (Human)	1691	47	1.45	108	24776	2+	1848.9	0.009	4.86775	1	K.EQLQDMGLVDLFSPEK.S
9	1	UPS1_UPS2|P01008ups|ANT3_HUMAN_UPS	49039.1	0.644		Antithrombin-III (Chain 33-464) - Homo sapiens (Human)	1691	47	1.45	108	24909	2+	2291.15	0.015	6.54693	1	K.AFLEVNEEGSEAAASTAVVIAGR.S
9	1	UPS1_UPS2|P01008ups|ANT3_HUMAN_UPS	49039.1	0.644		Antithrombin-III (Chain 33-464) - Homo sapiens (Human)	1691	47	1.45	108	24920	3+	2291.15	0.013	5.674	1	K.AFLEVNEEGSEAAASTAVVIAGR.S
9	1	UPS1_UPS2|P01008ups|ANT3_HUMAN_UPS	49039.1	0.644		Antithrombin-III (Chain 33-464) - Homo sapiens (Human)	1691	47	1.45	108	24952	2+	1848.9	0.012	6.49033	1	K.EQLQDMGLVDLFSPEK.S
9	1	UPS1_UPS2|P01008ups|ANT3_HUMAN_UPS	49039.1	0.644		Antithrombin-III (Chain 33-464) - Homo sapiens (Human)	1691	47	1.45	108	24975	3+	1848.9	0.009	4.86775	1	K.EQLQDMGLVDLFSPEK.S
9	1	UPS1_UPS2|P01008ups|ANT3_HUMAN_UPS	49039.1	0.644		Antithrombin-III (Chain 33-464) - Homo sapiens (Human)	1691	47	1.45	108	25085	2+	2291.15	0.008	3.49169	1	K.AFLEVNEEGSEAAASTAVVIAGR.S
9	1	UPS1_UPS2|P01008ups|ANT3_HUMAN_UPS	49039.1	0.644		Antithrombin-III (Chain 33-464) - Homo sapiens (Human)	1691	47	1.45	108	25095	3+	2291.15	0.013	5.674	1	K.AFLEVNEEGSEAAASTAVVIAGR.S
9	1	UPS1_UPS2|P01008ups|ANT3_HUMAN_UPS	49039.1	0.644		Antithrombin-III (Chain 33-464) - Homo sapiens (Human)	1691	47	1.45	108	25263	2+	2291.15	0.014	6.11047	1	K.AFLEVNEEGSEAAASTAVVIAGR.S
9	1	UPS1_UPS2|P01008ups|ANT3_HUMAN_UPS	49039.1	0.644		Antithrombin-III (Chain 33-464) - Homo sapiens (Human)	1691	47	1.45	108	25272	3+	2291.15	0.014	6.11047	1	K.AFLEVNEEGSEAAASTAVVIAGR.S
9	1	UPS1_UPS2|P01008ups|ANT3_HUMAN_UPS	49039.1	0.644		Antithrombin-III (Chain 33-464) - Homo sapiens (Human)	1691	47	1.45	108	25437	2+	2291.15	0.017	7.41985	1	K.AFLEVNEEGSEAAASTAVVIAGR.S
9	1	UPS1_UPS2|P01008ups|ANT3_HUMAN_UPS	49039.1	0.644		Antithrombin-III (Chain 33-464) - Homo sapiens (Human)	1691	47	1.45	108	25447	3+	2291.15	0.015	6.54693	1	K.AFLEVNEEGSEAAASTAVVIAGR.S
9	1	UPS1_UPS2|P01008ups|ANT3_HUMAN_UPS	49039.1	0.644		Antithrombin-III (Chain 33-464) - Homo sapiens (Human)	1691	47	1.45	108	25613	2+	2291.15	0.018	7.85631	1	K.AFLEVNEEGSEAAASTAVVIAGR.S
9	1	UPS1_UPS2|P01008ups|ANT3_HUMAN_UPS	49039.1	0.644		Antithrombin-III (Chain 33-464) - Homo sapiens (Human)	1691	47	1.45	108	25701	3+	2291.15	0.014	6.11047	1	K.AFLEVNEEGSEAAASTAVVIAGR.S
9	1	UPS1_UPS2|P01008ups|ANT3_HUMAN_UPS	49039.1	0.644		Antithrombin-III (Chain 33-464) - Homo sapiens (Human)	1691	47	1.45	108	25790	2+	2291.15	0.016	6.98339	1	K.AFLEVNEEGSEAAASTAVVIAGR.S
9	1	UPS1_UPS2|P01008ups|ANT3_HUMAN_UPS	49039.1	0.644		Antithrombin-III (Chain 33-464) - Homo sapiens (Human)	1691	47	1.45	108	25856	3+	3080.7	1.025	8.11505	0.9982	R.VAEGTQVLELPFKGDDITMVLILPKPEK.S
9	1	UPS1_UPS2|P01008ups|ANT3_HUMAN_UPS	49039.1	0.644		Antithrombin-III (Chain 33-464) - Homo sapiens (Human)	1691	47	1.45	108	25876	3+	2291.15	0.015	6.54693	1	K.AFLEVNEEGSEAAASTAVVIAGR.S
9	1	UPS1_UPS2|P01008ups|ANT3_HUMAN_UPS	49039.1	0.644		Antithrombin-III (Chain 33-464) - Homo sapiens (Human)	1691	47	1.45	108	25977	2+	2291.15	0.019	8.29278	1	K.AFLEVNEEGSEAAASTAVVIAGR.S
9	1	UPS1_UPS2|P01008ups|ANT3_HUMAN_UPS	49039.1	0.644		Antithrombin-III (Chain 33-464) - Homo sapiens (Human)	1691	47	1.45	108	26030	3+	3080.7	0.022	7.14125	0.9983	R.VAEGTQVLELPFKGDDITMVLILPKPEK.S
9	1	UPS1_UPS2|P01008ups|ANT3_HUMAN_UPS	49039.1	0.644		Antithrombin-III (Chain 33-464) - Homo sapiens (Human)	1691	47	1.45	108	26052	3+	2291.15	0.015	6.54693	1	K.AFLEVNEEGSEAAASTAVVIAGR.S
9	1	UPS1_UPS2|P01008ups|ANT3_HUMAN_UPS	49039.1	0.644		Antithrombin-III (Chain 33-464) - Homo sapiens (Human)	1691	47	1.45	108	26154	2+	2291.15	0.012	5.23754	1	K.AFLEVNEEGSEAAASTAVVIAGR.S
9	1	UPS1_UPS2|P01008ups|ANT3_HUMAN_UPS	49039.1	0.644		Antithrombin-III (Chain 33-464) - Homo sapiens (Human)	1691	47	1.45	108	26252	3+	2291.15	0.006	2.61877	1	K.AFLEVNEEGSEAAASTAVVIAGR.S
9	1	UPS1_UPS2|P01008ups|ANT3_HUMAN_UPS	49039.1	0.644		Antithrombin-III (Chain 33-464) - Homo sapiens (Human)	1691	47	1.45	108	26329	2+	2291.15	0.012	5.23754	1	K.AFLEVNEEGSEAAASTAVVIAGR.S
9	1	UPS1_UPS2|P01008ups|ANT3_HUMAN_UPS	49039.1	0.644		Antithrombin-III (Chain 33-464) - Homo sapiens (Human)	1691	47	1.45	108	26427	3+	2291.15	1.024	10.4751	1	K.AFLEVNEEGSEAAASTAVVIAGR.S
9	1	UPS1_UPS2|P01008ups|ANT3_HUMAN_UPS	49039.1	0.644		Antithrombin-III (Chain 33-464) - Homo sapiens (Human)	1691	47	1.45	108	26492	2+	2291.15	0.009	3.92816	1	K.AFLEVNEEGSEAAASTAVVIAGR.S
9	1	UPS1_UPS2|P01008ups|ANT3_HUMAN_UPS	49039.1	0.644		Antithrombin-III (Chain 33-464) - Homo sapiens (Human)	1691	47	1.45	108	26704	3+	2291.15	0.014	6.11047	1	K.AFLEVNEEGSEAAASTAVVIAGR.S
9	1	UPS1_UPS2|P01008ups|ANT3_HUMAN_UPS	49039.1	0.644		Antithrombin-III (Chain 33-464) - Homo sapiens (Human)	1691	47	1.45	108	26815	2+	2291.15	0.014	6.11047	1	K.AFLEVNEEGSEAAASTAVVIAGR.S
9	1	UPS1_UPS2|P01008ups|ANT3_HUMAN_UPS	49039.1	0.644		Antithrombin-III (Chain 33-464) - Homo sapiens (Human)	1691	47	1.45	108	26879	3+	2291.15	0.012	5.23754	1	K.AFLEVNEEGSEAAASTAVVIAGR.S
9	1	UPS1_UPS2|P01008ups|ANT3_HUMAN_UPS	49039.1	0.644		Antithrombin-III (Chain 33-464) - Homo sapiens (Human)	1691	47	1.45	108	26977	2+	2291.15	0.02	8.72924	1	K.AFLEVNEEGSEAAASTAVVIAGR.S
9	1	UPS1_UPS2|P01008ups|ANT3_HUMAN_UPS	49039.1	0.644		Antithrombin-III (Chain 33-464) - Homo sapiens (Human)	1691	47	1.45	108	27046	3+	2291.15	0.015	6.54693	1	K.AFLEVNEEGSEAAASTAVVIAGR.S
9	1	UPS1_UPS2|P01008ups|ANT3_HUMAN_UPS	49039.1	0.644		Antithrombin-III (Chain 33-464) - Homo sapiens (Human)	1691	47	1.45	108	27156	2+	2291.15	0.019	8.29278	1	K.AFLEVNEEGSEAAASTAVVIAGR.S
9	1	UPS1_UPS2|P01008ups|ANT3_HUMAN_UPS	49039.1	0.644		Antithrombin-III (Chain 33-464) - Homo sapiens (Human)	1691	47	1.45	108	27254	3+	2291.15	0.013	5.674	1	K.AFLEVNEEGSEAAASTAVVIAGR.S
9	1	UPS1_UPS2|P01008ups|ANT3_HUMAN_UPS	49039.1	0.644		Antithrombin-III (Chain 33-464) - Homo sapiens (Human)	1691	47	1.45	108	27292	2+	1371.74	0.011	8.01898	0.9411	R.E^VPLNTIIFMGR.V
9	1	UPS1_UPS2|P01008ups|ANT3_HUMAN_UPS	49039.1	0.644		Antithrombin-III (Chain 33-464) - Homo sapiens (Human)	1691	47	1.45	108	27342	2+	2291.15	0.015	6.54693	1	K.AFLEVNEEGSEAAASTAVVIAGR.S
9	1	UPS1_UPS2|P01008ups|ANT3_HUMAN_UPS	49039.1	0.644		Antithrombin-III (Chain 33-464) - Homo sapiens (Human)	1691	47	1.45	108	27430	3+	2291.15	1.024	10.4751	1	K.AFLEVNEEGSEAAASTAVVIAGR.S
9	1	UPS1_UPS2|P01008ups|ANT3_HUMAN_UPS	49039.1	0.644		Antithrombin-III (Chain 33-464) - Homo sapiens (Human)	1691	47	1.45	108	27522	2+	2291.15	0.016	6.98339	1	K.AFLEVNEEGSEAAASTAVVIAGR.S
9	1	UPS1_UPS2|P01008ups|ANT3_HUMAN_UPS	49039.1	0.644		Antithrombin-III (Chain 33-464) - Homo sapiens (Human)	1691	47	1.45	108	27700	2+	2291.15	0.022	9.60216	1	K.AFLEVNEEGSEAAASTAVVIAGR.S
9	1	UPS1_UPS2|P01008ups|ANT3_HUMAN_UPS	49039.1	0.644		Antithrombin-III (Chain 33-464) - Homo sapiens (Human)	1691	47	1.45	108	27702	3+	2291.15	0.016	6.98339	1	K.AFLEVNEEGSEAAASTAVVIAGR.S
9	1	UPS1_UPS2|P01008ups|ANT3_HUMAN_UPS	49039.1	0.644		Antithrombin-III (Chain 33-464) - Homo sapiens (Human)	1691	47	1.45	108	27840	3+	3808.85	-0.012	3.15055	0.9996	R.FATTFYQHLADSKNDNDNIFLSPLSISTAFAMTK.L
9	1	UPS1_UPS2|P01008ups|ANT3_HUMAN_UPS	49039.1	0.644		Antithrombin-III (Chain 33-464) - Homo sapiens (Human)	1691	47	1.45	108	27870	3+	2291.15	0.015	6.54693	1	K.AFLEVNEEGSEAAASTAVVIAGR.S
9	1	UPS1_UPS2|P01008ups|ANT3_HUMAN_UPS	49039.1	0.644		Antithrombin-III (Chain 33-464) - Homo sapiens (Human)	1691	47	1.45	108	27871	2+	2291.15	0.014	6.11047	1	K.AFLEVNEEGSEAAASTAVVIAGR.S
9	1	UPS1_UPS2|P01008ups|ANT3_HUMAN_UPS	49039.1	0.644		Antithrombin-III (Chain 33-464) - Homo sapiens (Human)	1691	47	1.45	108	28034	3+	2291.15	1.024	10.4751	1	K.AFLEVNEEGSEAAASTAVVIAGR.S
9	1	UPS1_UPS2|P01008ups|ANT3_HUMAN_UPS	49039.1	0.644		Antithrombin-III (Chain 33-464) - Homo sapiens (Human)	1691	47	1.45	108	28202	3+	2291.15	0.018	7.85631	1	K.AFLEVNEEGSEAAASTAVVIAGR.S
9	1	UPS1_UPS2|P01008ups|ANT3_HUMAN_UPS	49039.1	0.644		Antithrombin-III (Chain 33-464) - Homo sapiens (Human)	1691	47	1.45	108	28367	3+	2291.15	0.014	6.11047	1	K.AFLEVNEEGSEAAASTAVVIAGR.S
9	1	UPS1_UPS2|P01008ups|ANT3_HUMAN_UPS	49039.1	0.644		Antithrombin-III (Chain 33-464) - Homo sapiens (Human)	1691	47	1.45	108	28536	3+	2291.15	0.013	5.674	1	K.AFLEVNEEGSEAAASTAVVIAGR.S
9	1	UPS1_UPS2|P01008ups|ANT3_HUMAN_UPS	49039.1	0.644		Antithrombin-III (Chain 33-464) - Homo sapiens (Human)	1691	47	1.45	108	28582	2+	2291.15	0.01	4.36462	1	K.AFLEVNEEGSEAAASTAVVIAGR.S
9	1	UPS1_UPS2|P01008ups|ANT3_HUMAN_UPS	49039.1	0.644		Antithrombin-III (Chain 33-464) - Homo sapiens (Human)	1691	47	1.45	108	28701	3+	2291.15	0.009	3.92816	1	K.AFLEVNEEGSEAAASTAVVIAGR.S
9	1	UPS1_UPS2|P01008ups|ANT3_HUMAN_UPS	49039.1	0.644		Antithrombin-III (Chain 33-464) - Homo sapiens (Human)	1691	47	1.45	108	28756	2+	2291.15	0.015	6.54693	1	K.AFLEVNEEGSEAAASTAVVIAGR.S
9	1	UPS1_UPS2|P01008ups|ANT3_HUMAN_UPS	49039.1	0.644		Antithrombin-III (Chain 33-464) - Homo sapiens (Human)	1691	47	1.45	108	28774	3+	2299.13	1.014	6.08927	0.9774	K.NDNDNIFLSPLSISTAFAMTK.L
9	1	UPS1_UPS2|P01008ups|ANT3_HUMAN_UPS	49039.1	0.644		Antithrombin-III (Chain 33-464) - Homo sapiens (Human)	1691	47	1.45	108	28780	2+	2299.13	0.005	2.17474	0.999	K.NDNDNIFLSPLSISTAFAMTK.L
9	1	UPS1_UPS2|P01008ups|ANT3_HUMAN_UPS	49039.1	0.644		Antithrombin-III (Chain 33-464) - Homo sapiens (Human)	1691	47	1.45	108	28866	3+	2291.15	0.014	6.11047	1	K.AFLEVNEEGSEAAASTAVVIAGR.S
9	1	UPS1_UPS2|P01008ups|ANT3_HUMAN_UPS	49039.1	0.644		Antithrombin-III (Chain 33-464) - Homo sapiens (Human)	1691	47	1.45	108	28922	2+	2291.15	0.013	5.674	1	K.AFLEVNEEGSEAAASTAVVIAGR.S
9	1	UPS1_UPS2|P01008ups|ANT3_HUMAN_UPS	49039.1	0.644		Antithrombin-III (Chain 33-464) - Homo sapiens (Human)	1691	47	1.45	108	28934	3+	2299.13	0.014	6.08927	1	K.NDNDNIFLSPLSISTAFAMTK.L
9	1	UPS1_UPS2|P01008ups|ANT3_HUMAN_UPS	49039.1	0.644		Antithrombin-III (Chain 33-464) - Homo sapiens (Human)	1691	47	1.45	108	28943	2+	2299.13	0.014	6.08927	1	K.NDNDNIFLSPLSISTAFAMTK.L
9	1	UPS1_UPS2|P01008ups|ANT3_HUMAN_UPS	49039.1	0.644		Antithrombin-III (Chain 33-464) - Homo sapiens (Human)	1691	47	1.45	108	29043	3+	2291.15	0.016	6.98339	1	K.AFLEVNEEGSEAAASTAVVIAGR.S
9	1	UPS1_UPS2|P01008ups|ANT3_HUMAN_UPS	49039.1	0.644		Antithrombin-III (Chain 33-464) - Homo sapiens (Human)	1691	47	1.45	108	29089	2+	2291.15	0.014	6.11047	1	K.AFLEVNEEGSEAAASTAVVIAGR.S
9	1	UPS1_UPS2|P01008ups|ANT3_HUMAN_UPS	49039.1	0.644		Antithrombin-III (Chain 33-464) - Homo sapiens (Human)	1691	47	1.45	108	29097	3+	2299.13	0.015	6.52422	1	K.NDNDNIFLSPLSISTAFAMTK.L
9	1	UPS1_UPS2|P01008ups|ANT3_HUMAN_UPS	49039.1	0.644		Antithrombin-III (Chain 33-464) - Homo sapiens (Human)	1691	47	1.45	108	29120	2+	2299.13	0.016	6.95916	1	K.NDNDNIFLSPLSISTAFAMTK.L
9	1	UPS1_UPS2|P01008ups|ANT3_HUMAN_UPS	49039.1	0.644		Antithrombin-III (Chain 33-464) - Homo sapiens (Human)	1691	47	1.45	108	29209	3+	2291.15	0.019	8.29278	1	K.AFLEVNEEGSEAAASTAVVIAGR.S
9	1	UPS1_UPS2|P01008ups|ANT3_HUMAN_UPS	49039.1	0.644		Antithrombin-III (Chain 33-464) - Homo sapiens (Human)	1691	47	1.45	108	29252	2+	2291.15	0.005	2.18231	1	K.AFLEVNEEGSEAAASTAVVIAGR.S
9	1	UPS1_UPS2|P01008ups|ANT3_HUMAN_UPS	49039.1	0.644		Antithrombin-III (Chain 33-464) - Homo sapiens (Human)	1691	47	1.45	108	29373	3+	2291.15	0.014	6.11047	1	K.AFLEVNEEGSEAAASTAVVIAGR.S
9	1	UPS1_UPS2|P01008ups|ANT3_HUMAN_UPS	49039.1	0.644		Antithrombin-III (Chain 33-464) - Homo sapiens (Human)	1691	47	1.45	108	29428	3+	2299.13	1	0	0.7569	K.NDNDNIFLSPLSISTAFAMTK.L
9	1	UPS1_UPS2|P01008ups|ANT3_HUMAN_UPS	49039.1	0.644		Antithrombin-III (Chain 33-464) - Homo sapiens (Human)	1691	47	1.45	108	29475	2+	2291.15	0.027	11.7845	1	K.AFLEVNEEGSEAAASTAVVIAGR.S
9	1	UPS1_UPS2|P01008ups|ANT3_HUMAN_UPS	49039.1	0.644		Antithrombin-III (Chain 33-464) - Homo sapiens (Human)	1691	47	1.45	108	29536	3+	2291.15	0.018	7.85631	1	K.AFLEVNEEGSEAAASTAVVIAGR.S
9	1	UPS1_UPS2|P01008ups|ANT3_HUMAN_UPS	49039.1	0.644		Antithrombin-III (Chain 33-464) - Homo sapiens (Human)	1691	47	1.45	108	29640	2+	2291.15	0.018	7.85631	1	K.AFLEVNEEGSEAAASTAVVIAGR.S
9	1	UPS1_UPS2|P01008ups|ANT3_HUMAN_UPS	49039.1	0.644		Antithrombin-III (Chain 33-464) - Homo sapiens (Human)	1691	47	1.45	108	29702	3+	2291.15	0.016	6.98339	1	K.AFLEVNEEGSEAAASTAVVIAGR.S
9	1	UPS1_UPS2|P01008ups|ANT3_HUMAN_UPS	49039.1	0.644		Antithrombin-III (Chain 33-464) - Homo sapiens (Human)	1691	47	1.45	108	29804	2+	2291.15	0.02	8.72924	1	K.AFLEVNEEGSEAAASTAVVIAGR.S
9	1	UPS1_UPS2|P01008ups|ANT3_HUMAN_UPS	49039.1	0.644		Antithrombin-III (Chain 33-464) - Homo sapiens (Human)	1691	47	1.45	108	29866	3+	2291.15	0.014	6.11047	1	K.AFLEVNEEGSEAAASTAVVIAGR.S
9	1	UPS1_UPS2|P01008ups|ANT3_HUMAN_UPS	49039.1	0.644		Antithrombin-III (Chain 33-464) - Homo sapiens (Human)	1691	47	1.45	108	29979	2+	2291.15	0.013	5.674	1	K.AFLEVNEEGSEAAASTAVVIAGR.S
9	1	UPS1_UPS2|P01008ups|ANT3_HUMAN_UPS	49039.1	0.644		Antithrombin-III (Chain 33-464) - Homo sapiens (Human)	1691	47	1.45	108	30033	3+	2291.15	0.017	7.41985	1	K.AFLEVNEEGSEAAASTAVVIAGR.S
9	1	UPS1_UPS2|P01008ups|ANT3_HUMAN_UPS	49039.1	0.644		Antithrombin-III (Chain 33-464) - Homo sapiens (Human)	1691	47	1.45	108	30144	2+	2291.15	0.014	6.11047	1	K.AFLEVNEEGSEAAASTAVVIAGR.S
9	1	UPS1_UPS2|P01008ups|ANT3_HUMAN_UPS	49039.1	0.644		Antithrombin-III (Chain 33-464) - Homo sapiens (Human)	1691	47	1.45	108	30198	3+	2291.15	0.014	6.11047	1	K.AFLEVNEEGSEAAASTAVVIAGR.S
9	1	UPS1_UPS2|P01008ups|ANT3_HUMAN_UPS	49039.1	0.644		Antithrombin-III (Chain 33-464) - Homo sapiens (Human)	1691	47	1.45	108	30361	3+	2291.15	0.016	6.98339	1	K.AFLEVNEEGSEAAASTAVVIAGR.S
9	1	UPS1_UPS2|P01008ups|ANT3_HUMAN_UPS	49039.1	0.644		Antithrombin-III (Chain 33-464) - Homo sapiens (Human)	1691	47	1.45	108	30528	3+	2291.15	0.015	6.54693	1	K.AFLEVNEEGSEAAASTAVVIAGR.S
9	1	UPS1_UPS2|P01008ups|ANT3_HUMAN_UPS	49039.1	0.644		Antithrombin-III (Chain 33-464) - Homo sapiens (Human)	1691	47	1.45	108	30639	2+	2291.15	0.012	5.23754	1	K.AFLEVNEEGSEAAASTAVVIAGR.S
9	1	UPS1_UPS2|P01008ups|ANT3_HUMAN_UPS	49039.1	0.644		Antithrombin-III (Chain 33-464) - Homo sapiens (Human)	1691	47	1.45	108	30826	2+	2291.15	0.019	8.29278	1	K.AFLEVNEEGSEAAASTAVVIAGR.S
9	1	UPS1_UPS2|P01008ups|ANT3_HUMAN_UPS	49039.1	0.644		Antithrombin-III (Chain 33-464) - Homo sapiens (Human)	1691	47	1.45	108	30991	2+	2291.15	0.016	6.98339	1	K.AFLEVNEEGSEAAASTAVVIAGR.S
9	1	UPS1_UPS2|P01008ups|ANT3_HUMAN_UPS	49039.1	0.644		Antithrombin-III (Chain 33-464) - Homo sapiens (Human)	1691	47	1.45	108	31122	3+	2291.15	0.017	7.41985	1	K.AFLEVNEEGSEAAASTAVVIAGR.S
9	1	UPS1_UPS2|P01008ups|ANT3_HUMAN_UPS	49039.1	0.644		Antithrombin-III (Chain 33-464) - Homo sapiens (Human)	1691	47	1.45	108	31287	3+	2291.15	0.017	7.41985	1	K.AFLEVNEEGSEAAASTAVVIAGR.S
9	1	UPS1_UPS2|P01008ups|ANT3_HUMAN_UPS	49039.1	0.644		Antithrombin-III (Chain 33-464) - Homo sapiens (Human)	1691	47	1.45	108	31325	2+	2291.15	0.016	6.98339	1	K.AFLEVNEEGSEAAASTAVVIAGR.S
9	1	UPS1_UPS2|P01008ups|ANT3_HUMAN_UPS	49039.1	0.644		Antithrombin-III (Chain 33-464) - Homo sapiens (Human)	1691	47	1.45	108	31464	3+	2291.15	0.016	6.98339	1	K.AFLEVNEEGSEAAASTAVVIAGR.S
9	1	UPS1_UPS2|P01008ups|ANT3_HUMAN_UPS	49039.1	0.644		Antithrombin-III (Chain 33-464) - Homo sapiens (Human)	1691	47	1.45	108	31491	2+	2291.15	0.013	5.674	1	K.AFLEVNEEGSEAAASTAVVIAGR.S
9	1	UPS1_UPS2|P01008ups|ANT3_HUMAN_UPS	49039.1	0.644		Antithrombin-III (Chain 33-464) - Homo sapiens (Human)	1691	47	1.45	108	31630	3+	2291.15	0.016	6.98339	1	K.AFLEVNEEGSEAAASTAVVIAGR.S
9	1	UPS1_UPS2|P01008ups|ANT3_HUMAN_UPS	49039.1	0.644		Antithrombin-III (Chain 33-464) - Homo sapiens (Human)	1691	47	1.45	108	31673	2+	2291.15	0.011	4.80108	1	K.AFLEVNEEGSEAAASTAVVIAGR.S
9	1	UPS1_UPS2|P01008ups|ANT3_HUMAN_UPS	49039.1	0.644		Antithrombin-III (Chain 33-464) - Homo sapiens (Human)	1691	47	1.45	108	31793	3+	2291.15	0.016	6.98339	1	K.AFLEVNEEGSEAAASTAVVIAGR.S
9	1	UPS1_UPS2|P01008ups|ANT3_HUMAN_UPS	49039.1	0.644		Antithrombin-III (Chain 33-464) - Homo sapiens (Human)	1691	47	1.45	108	31916	2+	2291.15	0.014	6.11047	1	K.AFLEVNEEGSEAAASTAVVIAGR.S
9	1	UPS1_UPS2|P01008ups|ANT3_HUMAN_UPS	49039.1	0.644		Antithrombin-III (Chain 33-464) - Homo sapiens (Human)	1691	47	1.45	108	32290	2+	2291.15	0.02	8.72924	1	K.AFLEVNEEGSEAAASTAVVIAGR.S
9	1	UPS1_UPS2|P01008ups|ANT3_HUMAN_UPS	49039.1	0.644		Antithrombin-III (Chain 33-464) - Homo sapiens (Human)	1691	47	1.45	108	32607	2+	2291.15	0.017	7.41985	1	K.AFLEVNEEGSEAAASTAVVIAGR.S
9	1	UPS1_UPS2|P01008ups|ANT3_HUMAN_UPS	49039.1	0.644		Antithrombin-III (Chain 33-464) - Homo sapiens (Human)	1691	47	1.45	108	32760	2+	2291.15	0.017	7.41985	1	K.AFLEVNEEGSEAAASTAVVIAGR.S
9	1	UPS1_UPS2|P01008ups|ANT3_HUMAN_UPS	49039.1	0.644		Antithrombin-III (Chain 33-464) - Homo sapiens (Human)	1691	47	1.45	108	32813	3+	2291.15	0.013	5.674	1	K.AFLEVNEEGSEAAASTAVVIAGR.S
9	1	UPS1_UPS2|P01008ups|ANT3_HUMAN_UPS	49039.1	0.644		Antithrombin-III (Chain 33-464) - Homo sapiens (Human)	1691	47	1.45	108	32896	3+	3082.49	0.018	5.83943	0.8828	K.ELTPEVLQEWLDELEEM"MLVVHMPR.F
9	1	UPS1_UPS2|P01008ups|ANT3_HUMAN_UPS	49039.1	0.644		Antithrombin-III (Chain 33-464) - Homo sapiens (Human)	1691	47	1.45	108	32917	3+	2804.57	1.002	0.713122	0.9751	R.ITDVIPSEAINELTVLVLVNTIYFK.G
9	1	UPS1_UPS2|P01008ups|ANT3_HUMAN_UPS	49039.1	0.644		Antithrombin-III (Chain 33-464) - Homo sapiens (Human)	1691	47	1.45	108	32932	2+	3066.5	0.019	6.19599	1	K.ELTPEVLQEWLDELEEMMLVVHMPR.F
9	1	UPS1_UPS2|P01008ups|ANT3_HUMAN_UPS	49039.1	0.644		Antithrombin-III (Chain 33-464) - Homo sapiens (Human)	1691	47	1.45	108	32943	2+	2291.15	-1.106	46.265	0.9999	K.AFLEVNEEGSEAAASTAVVIAGR.S
9	1	UPS1_UPS2|P01008ups|ANT3_HUMAN_UPS	49039.1	0.644		Antithrombin-III (Chain 33-464) - Homo sapiens (Human)	1691	47	1.45	108	33006	3+	2291.15	0.017	7.41985	1	K.AFLEVNEEGSEAAASTAVVIAGR.S
9	1	UPS1_UPS2|P01008ups|ANT3_HUMAN_UPS	49039.1	0.644		Antithrombin-III (Chain 33-464) - Homo sapiens (Human)	1691	47	1.45	108	33102	3+	2804.57	0.016	5.70497	0.9967	R.ITDVIPSEAINELTVLVLVNTIYFK.G
9	1	UPS1_UPS2|P01008ups|ANT3_HUMAN_UPS	49039.1	0.644		Antithrombin-III (Chain 33-464) - Homo sapiens (Human)	1691	47	1.45	108	33125	2+	2291.15	0.018	7.85631	1	K.AFLEVNEEGSEAAASTAVVIAGR.S
9	1	UPS1_UPS2|P01008ups|ANT3_HUMAN_UPS	49039.1	0.644		Antithrombin-III (Chain 33-464) - Homo sapiens (Human)	1691	47	1.45	108	33168	3+	2291.15	0.016	6.98339	1	K.AFLEVNEEGSEAAASTAVVIAGR.S
9	1	UPS1_UPS2|P01008ups|ANT3_HUMAN_UPS	49039.1	0.644		Antithrombin-III (Chain 33-464) - Homo sapiens (Human)	1691	47	1.45	108	33243	3+	3066.5	1.027	8.80483	0.9971	K.ELTPEVLQEWLDELEEMMLVVHMPR.F
9	1	UPS1_UPS2|P01008ups|ANT3_HUMAN_UPS	49039.1	0.644		Antithrombin-III (Chain 33-464) - Homo sapiens (Human)	1691	47	1.45	108	33245	3+	2804.57	0.019	6.77466	1	R.ITDVIPSEAINELTVLVLVNTIYFK.G
9	1	UPS1_UPS2|P01008ups|ANT3_HUMAN_UPS	49039.1	0.644		Antithrombin-III (Chain 33-464) - Homo sapiens (Human)	1691	47	1.45	108	33246	2+	2804.57	0.017	6.06154	1	R.ITDVIPSEAINELTVLVLVNTIYFK.G
9	1	UPS1_UPS2|P01008ups|ANT3_HUMAN_UPS	49039.1	0.644		Antithrombin-III (Chain 33-464) - Homo sapiens (Human)	1691	47	1.45	108	33268	2+	2291.15	0.015	6.54693	1	K.AFLEVNEEGSEAAASTAVVIAGR.S
9	1	UPS1_UPS2|P01008ups|ANT3_HUMAN_UPS	49039.1	0.644		Antithrombin-III (Chain 33-464) - Homo sapiens (Human)	1691	47	1.45	108	33311	3+	2291.15	0.012	5.23754	1	K.AFLEVNEEGSEAAASTAVVIAGR.S
9	1	UPS1_UPS2|P01008ups|ANT3_HUMAN_UPS	49039.1	0.644		Antithrombin-III (Chain 33-464) - Homo sapiens (Human)	1691	47	1.45	108	33380	3+	3066.5	0.021	6.8482	0.9618	K.ELTPEVLQEWLDELEEMMLVVHMPR.F
9	1	UPS1_UPS2|P01008ups|ANT3_HUMAN_UPS	49039.1	0.644		Antithrombin-III (Chain 33-464) - Homo sapiens (Human)	1691	47	1.45	108	33388	3+	2804.57	0.016	5.70497	1	R.ITDVIPSEAINELTVLVLVNTIYFK.G
9	1	UPS1_UPS2|P01008ups|ANT3_HUMAN_UPS	49039.1	0.644		Antithrombin-III (Chain 33-464) - Homo sapiens (Human)	1691	47	1.45	108	33389	2+	2804.57	0.016	5.70497	1	R.ITDVIPSEAINELTVLVLVNTIYFK.G
9	1	UPS1_UPS2|P01008ups|ANT3_HUMAN_UPS	49039.1	0.644		Antithrombin-III (Chain 33-464) - Homo sapiens (Human)	1691	47	1.45	108	33411	2+	2291.15	0.017	7.41985	1	K.AFLEVNEEGSEAAASTAVVIAGR.S
9	1	UPS1_UPS2|P01008ups|ANT3_HUMAN_UPS	49039.1	0.644		Antithrombin-III (Chain 33-464) - Homo sapiens (Human)	1691	47	1.45	108	33454	3+	2291.15	0.015	6.54693	1	K.AFLEVNEEGSEAAASTAVVIAGR.S
9	1	UPS1_UPS2|P01008ups|ANT3_HUMAN_UPS	49039.1	0.644		Antithrombin-III (Chain 33-464) - Homo sapiens (Human)	1691	47	1.45	108	33515	3+	3066.5	0.022	7.17431	0.9818	K.ELTPEVLQEWLDELEEMMLVVHMPR.F
9	1	UPS1_UPS2|P01008ups|ANT3_HUMAN_UPS	49039.1	0.644		Antithrombin-III (Chain 33-464) - Homo sapiens (Human)	1691	47	1.45	108	33520	3+	2804.57	0.017	6.06154	1	R.ITDVIPSEAINELTVLVLVNTIYFK.G
9	1	UPS1_UPS2|P01008ups|ANT3_HUMAN_UPS	49039.1	0.644		Antithrombin-III (Chain 33-464) - Homo sapiens (Human)	1691	47	1.45	108	33521	2+	2804.57	0.017	6.06154	1	R.ITDVIPSEAINELTVLVLVNTIYFK.G
9	1	UPS1_UPS2|P01008ups|ANT3_HUMAN_UPS	49039.1	0.644		Antithrombin-III (Chain 33-464) - Homo sapiens (Human)	1691	47	1.45	108	33543	2+	2291.15	0.016	6.98339	1	K.AFLEVNEEGSEAAASTAVVIAGR.S
9	1	UPS1_UPS2|P01008ups|ANT3_HUMAN_UPS	49039.1	0.644		Antithrombin-III (Chain 33-464) - Homo sapiens (Human)	1691	47	1.45	108	33586	3+	2291.15	0.014	6.11047	1	K.AFLEVNEEGSEAAASTAVVIAGR.S
9	1	UPS1_UPS2|P01008ups|ANT3_HUMAN_UPS	49039.1	0.644		Antithrombin-III (Chain 33-464) - Homo sapiens (Human)	1691	47	1.45	108	33652	3+	2804.57	0.015	5.34841	1	R.ITDVIPSEAINELTVLVLVNTIYFK.G
9	1	UPS1_UPS2|P01008ups|ANT3_HUMAN_UPS	49039.1	0.644		Antithrombin-III (Chain 33-464) - Homo sapiens (Human)	1691	47	1.45	108	33653	2+	2804.57	0.018	6.4181	0.9998	R.ITDVIPSEAINELTVLVLVNTIYFK.G
9	1	UPS1_UPS2|P01008ups|ANT3_HUMAN_UPS	49039.1	0.644		Antithrombin-III (Chain 33-464) - Homo sapiens (Human)	1691	47	1.45	108	33675	2+	2291.15	0.016	6.98339	1	K.AFLEVNEEGSEAAASTAVVIAGR.S
9	1	UPS1_UPS2|P01008ups|ANT3_HUMAN_UPS	49039.1	0.644		Antithrombin-III (Chain 33-464) - Homo sapiens (Human)	1691	47	1.45	108	33719	3+	2291.15	0.013	5.674	1	K.AFLEVNEEGSEAAASTAVVIAGR.S
9	1	UPS1_UPS2|P01008ups|ANT3_HUMAN_UPS	49039.1	0.644		Antithrombin-III (Chain 33-464) - Homo sapiens (Human)	1691	47	1.45	108	33777	3+	3066.5	0.022	7.17431	0.9901	K.ELTPEVLQEWLDELEEMMLVVHMPR.F
9	1	UPS1_UPS2|P01008ups|ANT3_HUMAN_UPS	49039.1	0.644		Antithrombin-III (Chain 33-464) - Homo sapiens (Human)	1691	47	1.45	108	33784	2+	2804.57	0.016	5.70497	1	R.ITDVIPSEAINELTVLVLVNTIYFK.G
9	1	UPS1_UPS2|P01008ups|ANT3_HUMAN_UPS	49039.1	0.644		Antithrombin-III (Chain 33-464) - Homo sapiens (Human)	1691	47	1.45	108	33785	3+	2804.57	0.016	5.70497	0.9999	R.ITDVIPSEAINELTVLVLVNTIYFK.G
9	1	UPS1_UPS2|P01008ups|ANT3_HUMAN_UPS	49039.1	0.644		Antithrombin-III (Chain 33-464) - Homo sapiens (Human)	1691	47	1.45	108	33807	2+	2291.15	0.016	6.98339	1	K.AFLEVNEEGSEAAASTAVVIAGR.S
9	1	UPS1_UPS2|P01008ups|ANT3_HUMAN_UPS	49039.1	0.644		Antithrombin-III (Chain 33-464) - Homo sapiens (Human)	1691	47	1.45	108	33851	3+	2291.15	0.013	5.674	1	K.AFLEVNEEGSEAAASTAVVIAGR.S
9	1	UPS1_UPS2|P01008ups|ANT3_HUMAN_UPS	49039.1	0.644		Antithrombin-III (Chain 33-464) - Homo sapiens (Human)	1691	47	1.45	108	33916	3+	2804.57	0.015	5.34841	1	R.ITDVIPSEAINELTVLVLVNTIYFK.G
9	1	UPS1_UPS2|P01008ups|ANT3_HUMAN_UPS	49039.1	0.644		Antithrombin-III (Chain 33-464) - Homo sapiens (Human)	1691	47	1.45	108	33917	2+	2804.57	0.014	4.99185	1	R.ITDVIPSEAINELTVLVLVNTIYFK.G
9	1	UPS1_UPS2|P01008ups|ANT3_HUMAN_UPS	49039.1	0.644		Antithrombin-III (Chain 33-464) - Homo sapiens (Human)	1691	47	1.45	108	33939	2+	2291.15	0.014	6.11047	1	K.AFLEVNEEGSEAAASTAVVIAGR.S
9	1	UPS1_UPS2|P01008ups|ANT3_HUMAN_UPS	49039.1	0.644		Antithrombin-III (Chain 33-464) - Homo sapiens (Human)	1691	47	1.45	108	33983	3+	2291.15	0.014	6.11047	1	K.AFLEVNEEGSEAAASTAVVIAGR.S
9	1	UPS1_UPS2|P01008ups|ANT3_HUMAN_UPS	49039.1	0.644		Antithrombin-III (Chain 33-464) - Homo sapiens (Human)	1691	47	1.45	108	34042	3+	3066.5	0.024	7.82652	0.9998	K.ELTPEVLQEWLDELEEMMLVVHMPR.F
9	1	UPS1_UPS2|P01008ups|ANT3_HUMAN_UPS	49039.1	0.644		Antithrombin-III (Chain 33-464) - Homo sapiens (Human)	1691	47	1.45	108	34048	3+	2804.57	0.012	4.27873	0.9999	R.ITDVIPSEAINELTVLVLVNTIYFK.G
9	1	UPS1_UPS2|P01008ups|ANT3_HUMAN_UPS	49039.1	0.644		Antithrombin-III (Chain 33-464) - Homo sapiens (Human)	1691	47	1.45	108	34049	2+	2804.57	0.013	4.63529	1	R.ITDVIPSEAINELTVLVLVNTIYFK.G
9	1	UPS1_UPS2|P01008ups|ANT3_HUMAN_UPS	49039.1	0.644		Antithrombin-III (Chain 33-464) - Homo sapiens (Human)	1691	47	1.45	108	34071	2+	2291.15	0.014	6.11047	1	K.AFLEVNEEGSEAAASTAVVIAGR.S
9	1	UPS1_UPS2|P01008ups|ANT3_HUMAN_UPS	49039.1	0.644		Antithrombin-III (Chain 33-464) - Homo sapiens (Human)	1691	47	1.45	108	34114	3+	2291.15	0.011	4.80108	1	K.AFLEVNEEGSEAAASTAVVIAGR.S
9	1	UPS1_UPS2|P01008ups|ANT3_HUMAN_UPS	49039.1	0.644		Antithrombin-III (Chain 33-464) - Homo sapiens (Human)	1691	47	1.45	108	34172	3+	3066.5	1.027	8.80483	0.9992	K.ELTPEVLQEWLDELEEMMLVVHMPR.F
9	1	UPS1_UPS2|P01008ups|ANT3_HUMAN_UPS	49039.1	0.644		Antithrombin-III (Chain 33-464) - Homo sapiens (Human)	1691	47	1.45	108	34180	3+	2804.57	0.014	4.99185	0.9998	R.ITDVIPSEAINELTVLVLVNTIYFK.G
9	1	UPS1_UPS2|P01008ups|ANT3_HUMAN_UPS	49039.1	0.644		Antithrombin-III (Chain 33-464) - Homo sapiens (Human)	1691	47	1.45	108	34182	2+	2804.57	0.013	4.63529	1	R.ITDVIPSEAINELTVLVLVNTIYFK.G
9	1	UPS1_UPS2|P01008ups|ANT3_HUMAN_UPS	49039.1	0.644		Antithrombin-III (Chain 33-464) - Homo sapiens (Human)	1691	47	1.45	108	34204	2+	2291.15	0.012	5.23754	1	K.AFLEVNEEGSEAAASTAVVIAGR.S
9	1	UPS1_UPS2|P01008ups|ANT3_HUMAN_UPS	49039.1	0.644		Antithrombin-III (Chain 33-464) - Homo sapiens (Human)	1691	47	1.45	108	34246	3+	2291.15	0.014	6.11047	1	K.AFLEVNEEGSEAAASTAVVIAGR.S
9	1	UPS1_UPS2|P01008ups|ANT3_HUMAN_UPS	49039.1	0.644		Antithrombin-III (Chain 33-464) - Homo sapiens (Human)	1691	47	1.45	108	34304	3+	3066.5	1.027	8.80483	0.9992	K.ELTPEVLQEWLDELEEMMLVVHMPR.F
9	1	UPS1_UPS2|P01008ups|ANT3_HUMAN_UPS	49039.1	0.644		Antithrombin-III (Chain 33-464) - Homo sapiens (Human)	1691	47	1.45	108	34312	3+	2804.57	0.016	5.70497	0.9999	R.ITDVIPSEAINELTVLVLVNTIYFK.G
9	1	UPS1_UPS2|P01008ups|ANT3_HUMAN_UPS	49039.1	0.644		Antithrombin-III (Chain 33-464) - Homo sapiens (Human)	1691	47	1.45	108	34316	2+	2804.57	0.015	5.34841	1	R.ITDVIPSEAINELTVLVLVNTIYFK.G
9	1	UPS1_UPS2|P01008ups|ANT3_HUMAN_UPS	49039.1	0.644		Antithrombin-III (Chain 33-464) - Homo sapiens (Human)	1691	47	1.45	108	34336	2+	2291.15	0.015	6.54693	1	K.AFLEVNEEGSEAAASTAVVIAGR.S
9	1	UPS1_UPS2|P01008ups|ANT3_HUMAN_UPS	49039.1	0.644		Antithrombin-III (Chain 33-464) - Homo sapiens (Human)	1691	47	1.45	108	34438	3+	3066.5	0.024	7.82652	0.9978	K.ELTPEVLQEWLDELEEMMLVVHMPR.F
9	1	UPS1_UPS2|P01008ups|ANT3_HUMAN_UPS	49039.1	0.644		Antithrombin-III (Chain 33-464) - Homo sapiens (Human)	1691	47	1.45	108	34444	3+	2804.57	0.017	6.06154	1	R.ITDVIPSEAINELTVLVLVNTIYFK.G
9	1	UPS1_UPS2|P01008ups|ANT3_HUMAN_UPS	49039.1	0.644		Antithrombin-III (Chain 33-464) - Homo sapiens (Human)	1691	47	1.45	108	34452	2+	2804.57	-0.004	1.42624	1	R.ITDVIPSEAINELTVLVLVNTIYFK.G
9	1	UPS1_UPS2|P01008ups|ANT3_HUMAN_UPS	49039.1	0.644		Antithrombin-III (Chain 33-464) - Homo sapiens (Human)	1691	47	1.45	108	34468	2+	2291.15	0.014	6.11047	1	K.AFLEVNEEGSEAAASTAVVIAGR.S
9	1	UPS1_UPS2|P01008ups|ANT3_HUMAN_UPS	49039.1	0.644		Antithrombin-III (Chain 33-464) - Homo sapiens (Human)	1691	47	1.45	108	34510	3+	2291.15	0.015	6.54693	1	K.AFLEVNEEGSEAAASTAVVIAGR.S
9	1	UPS1_UPS2|P01008ups|ANT3_HUMAN_UPS	49039.1	0.644		Antithrombin-III (Chain 33-464) - Homo sapiens (Human)	1691	47	1.45	108	34568	3+	3066.5	1.027	8.80483	0.8743	K.ELTPEVLQEWLDELEEMMLVVHMPR.F
9	1	UPS1_UPS2|P01008ups|ANT3_HUMAN_UPS	49039.1	0.644		Antithrombin-III (Chain 33-464) - Homo sapiens (Human)	1691	47	1.45	108	34577	3+	2804.57	0.013	4.63529	1	R.ITDVIPSEAINELTVLVLVNTIYFK.G
9	1	UPS1_UPS2|P01008ups|ANT3_HUMAN_UPS	49039.1	0.644		Antithrombin-III (Chain 33-464) - Homo sapiens (Human)	1691	47	1.45	108	34579	2+	2804.57	1.002	0.713122	0.9457	R.ITDVIPSEAINELTVLVLVNTIYFK.G
9	1	UPS1_UPS2|P01008ups|ANT3_HUMAN_UPS	49039.1	0.644		Antithrombin-III (Chain 33-464) - Homo sapiens (Human)	1691	47	1.45	108	34610	2+	2291.15	0.011	4.80108	1	K.AFLEVNEEGSEAAASTAVVIAGR.S
9	1	UPS1_UPS2|P01008ups|ANT3_HUMAN_UPS	49039.1	0.644		Antithrombin-III (Chain 33-464) - Homo sapiens (Human)	1691	47	1.45	108	34644	3+	2291.15	0.013	5.674	1	K.AFLEVNEEGSEAAASTAVVIAGR.S
9	1	UPS1_UPS2|P01008ups|ANT3_HUMAN_UPS	49039.1	0.644		Antithrombin-III (Chain 33-464) - Homo sapiens (Human)	1691	47	1.45	108	34709	3+	2804.57	0.015	5.34841	1	R.ITDVIPSEAINELTVLVLVNTIYFK.G
9	1	UPS1_UPS2|P01008ups|ANT3_HUMAN_UPS	49039.1	0.644		Antithrombin-III (Chain 33-464) - Homo sapiens (Human)	1691	47	1.45	108	34741	2+	2291.15	0.012	5.23754	1	K.AFLEVNEEGSEAAASTAVVIAGR.S
9	1	UPS1_UPS2|P01008ups|ANT3_HUMAN_UPS	49039.1	0.644		Antithrombin-III (Chain 33-464) - Homo sapiens (Human)	1691	47	1.45	108	34776	3+	2291.15	0.014	6.11047	1	K.AFLEVNEEGSEAAASTAVVIAGR.S
9	1	UPS1_UPS2|P01008ups|ANT3_HUMAN_UPS	49039.1	0.644		Antithrombin-III (Chain 33-464) - Homo sapiens (Human)	1691	47	1.45	108	34841	3+	2804.57	0.013	4.63529	1	R.ITDVIPSEAINELTVLVLVNTIYFK.G
9	1	UPS1_UPS2|P01008ups|ANT3_HUMAN_UPS	49039.1	0.644		Antithrombin-III (Chain 33-464) - Homo sapiens (Human)	1691	47	1.45	108	34842	3+	3066.5	0.022	7.17431	0.9922	K.ELTPEVLQEWLDELEEMMLVVHMPR.F
9	1	UPS1_UPS2|P01008ups|ANT3_HUMAN_UPS	49039.1	0.644		Antithrombin-III (Chain 33-464) - Homo sapiens (Human)	1691	47	1.45	108	34873	2+	2291.15	0.014	6.11047	1	K.AFLEVNEEGSEAAASTAVVIAGR.S
9	1	UPS1_UPS2|P01008ups|ANT3_HUMAN_UPS	49039.1	0.644		Antithrombin-III (Chain 33-464) - Homo sapiens (Human)	1691	47	1.45	108	34906	3+	2291.15	0.014	6.11047	1	K.AFLEVNEEGSEAAASTAVVIAGR.S
9	1	UPS1_UPS2|P01008ups|ANT3_HUMAN_UPS	49039.1	0.644		Antithrombin-III (Chain 33-464) - Homo sapiens (Human)	1691	47	1.45	108	34972	3+	2804.57	0.014	4.99185	0.9998	R.ITDVIPSEAINELTVLVLVNTIYFK.G
9	1	UPS1_UPS2|P01008ups|ANT3_HUMAN_UPS	49039.1	0.644		Antithrombin-III (Chain 33-464) - Homo sapiens (Human)	1691	47	1.45	108	35016	2+	2291.15	0.014	6.11047	1	K.AFLEVNEEGSEAAASTAVVIAGR.S
9	1	UPS1_UPS2|P01008ups|ANT3_HUMAN_UPS	49039.1	0.644		Antithrombin-III (Chain 33-464) - Homo sapiens (Human)	1691	47	1.45	108	35060	3+	2291.15	0.015	6.54693	1	K.AFLEVNEEGSEAAASTAVVIAGR.S
9	1	UPS1_UPS2|P01008ups|ANT3_HUMAN_UPS	49039.1	0.644		Antithrombin-III (Chain 33-464) - Homo sapiens (Human)	1691	47	1.45	108	35138	3+	2804.57	0.017	6.06154	0.8644	R.ITDVIPSEAINELTVLVLVNTIYFK.G
9	1	UPS1_UPS2|P01008ups|ANT3_HUMAN_UPS	49039.1	0.644		Antithrombin-III (Chain 33-464) - Homo sapiens (Human)	1691	47	1.45	108	35193	2+	2291.15	0.015	6.54693	1	K.AFLEVNEEGSEAAASTAVVIAGR.S
9	1	UPS1_UPS2|P01008ups|ANT3_HUMAN_UPS	49039.1	0.644		Antithrombin-III (Chain 33-464) - Homo sapiens (Human)	1691	47	1.45	108	35225	3+	2291.15	0.013	5.674	1	K.AFLEVNEEGSEAAASTAVVIAGR.S
9	1	UPS1_UPS2|P01008ups|ANT3_HUMAN_UPS	49039.1	0.644		Antithrombin-III (Chain 33-464) - Homo sapiens (Human)	1691	47	1.45	108	35358	3+	2291.15	0.018	7.85631	0.9944	K.AFLEVNEEGSEAAASTAVVIAGR.S
9	1	UPS1_UPS2|P01008ups|ANT3_HUMAN_UPS	49039.1	0.644		Antithrombin-III (Chain 33-464) - Homo sapiens (Human)	1691	47	1.45	108	35531	3+	2291.15	0.014	6.11047	1	K.AFLEVNEEGSEAAASTAVVIAGR.S
9	1	UPS1_UPS2|P01008ups|ANT3_HUMAN_UPS	49039.1	0.644		Antithrombin-III (Chain 33-464) - Homo sapiens (Human)	1691	47	1.45	108	5393	2+	2002.97	0.012	5.99111	1	K.KATEDEGSEQKIPEATNR.R
9	1	UPS1_UPS2|P01008ups|ANT3_HUMAN_UPS	49039.1	0.644		Antithrombin-III (Chain 33-464) - Homo sapiens (Human)	1691	47	1.45	108	5466	3+	2002.97	0.01	4.99259	0.9997	K.KATEDEGSEQKIPEATNR.R
9	1	UPS1_UPS2|P01008ups|ANT3_HUMAN_UPS	49039.1	0.644		Antithrombin-III (Chain 33-464) - Homo sapiens (Human)	1691	47	1.45	108	6244	2+	1874.87	0.011	5.86706	0.9996	K.ATEDEGSEQKIPEATNR.R
9	1	UPS1_UPS2|P01008ups|ANT3_HUMAN_UPS	49039.1	0.644		Antithrombin-III (Chain 33-464) - Homo sapiens (Human)	1691	47	1.45	108	6251	3+	1874.87	0.011	5.86706	0.9123	K.ATEDEGSEQKIPEATNR.R
9	1	UPS1_UPS2|P01008ups|ANT3_HUMAN_UPS	49039.1	0.644		Antithrombin-III (Chain 33-464) - Homo sapiens (Human)	1691	47	1.45	108	6334	2+	1454.76	0	0	1	-.HGSPVDIC'TAKPR.D	21456878	36803272
9	1	UPS1_UPS2|P01008ups|ANT3_HUMAN_UPS	49039.1	0.644		Antithrombin-III (Chain 33-464) - Homo sapiens (Human)	1691	47	1.45	108	6383	3+	1451.74	1.003	2.06648	0.9999	-.HGSPVDICTAKPR.D	97690576	165486528
9	1	UPS1_UPS2|P01008ups|ANT3_HUMAN_UPS	49039.1	0.644		Antithrombin-III (Chain 33-464) - Homo sapiens (Human)	1691	47	1.45	108	6407	2+	1874.87	0.011	5.86706	1	K.ATEDEGSEQKIPEATNR.R
9	1	UPS1_UPS2|P01008ups|ANT3_HUMAN_UPS	49039.1	0.644		Antithrombin-III (Chain 33-464) - Homo sapiens (Human)	1691	47	1.45	108	6418	3+	1874.87	0.01	5.33369	0.9953	K.ATEDEGSEQKIPEATNR.R
9	1	UPS1_UPS2|P01008ups|ANT3_HUMAN_UPS	49039.1	0.644		Antithrombin-III (Chain 33-464) - Homo sapiens (Human)	1691	47	1.45	108	7107	2+	1783.7	-0.002	1.12126	1	K.ADGESC'SASMM"YQEGK.F	4500786	6.13066e+06
9	1	UPS1_UPS2|P01008ups|ANT3_HUMAN_UPS	49039.1	0.644		Antithrombin-III (Chain 33-464) - Homo sapiens (Human)	1691	47	1.45	108	7730	2+	1783.7	0	0	1	K.ADGESC'SASM"MYQEGK.F	6030226	8444510
9	1	UPS1_UPS2|P01008ups|ANT3_HUMAN_UPS	49039.1	0.644		Antithrombin-III (Chain 33-464) - Homo sapiens (Human)	1691	47	1.45	108	7754	2+	1780.68	0.012	6.73899	1	K.ADGESCSASM"MYQEGK.F	5983141	8448495
9	1	UPS1_UPS2|P01008ups|ANT3_HUMAN_UPS	49039.1	0.644		Antithrombin-III (Chain 33-464) - Homo sapiens (Human)	1691	47	1.45	108	8105	2+	917.52	0.005	5.44947	0.7886	R.RVWELSK.A
9	1	UPS1_UPS2|P01008ups|ANT3_HUMAN_UPS	49039.1	0.644		Antithrombin-III (Chain 33-464) - Homo sapiens (Human)	1691	47	1.45	108	9271	2+	1767.71	1.005	2.82852	0.9989	K.ADGESC'SASMMYQEGK.F	273713	373061
9	1	UPS1_UPS2|P01008ups|ANT3_HUMAN_UPS	49039.1	0.644		Antithrombin-III (Chain 33-464) - Homo sapiens (Human)	1691	47	1.45	108	9356	2+	1764.69	0.016	9.06676	1	K.ADGESCSASMMYQEGK.F	1.30218e+06	1.94719e+06
9	1	UPS1_UPS2|P01008ups|ANT3_HUMAN_UPS	49039.1	0.644		Antithrombin-III (Chain 33-464) - Homo sapiens (Human)	1691	47	1.45	108	9434	2+	1767.71	1.004	2.26282	0.9987	K.ADGESC'SASMMYQEGK.F	61073.4	195084
9	1	UPS1_UPS2|P01008ups|ANT3_HUMAN_UPS	49039.1	0.644		Antithrombin-III (Chain 33-464) - Homo sapiens (Human)	1691	47	1.45	108	9572	2+	1764.69	1.006	3.40004	1	K.ADGESCSASMMYQEGK.F	198367344	307760960
9	1	UPS1_UPS2|P01008ups|ANT3_HUMAN_UPS	49039.1	0.644		Antithrombin-III (Chain 33-464) - Homo sapiens (Human)	1691	47	1.45	108	9608	2+	1767.71	1.007	3.95993	1	K.ADGESC'SASMMYQEGK.F	201734592	312403360
9	1	UPS1_UPS2|P01008ups|ANT3_HUMAN_UPS	49039.1	0.644		Antithrombin-III (Chain 33-464) - Homo sapiens (Human)	1691	47	1.45	108	9694	3+	1767.71	-0.001	0.565705	1	K.ADGESC'SASMMYQEGK.F	15411047	22183432
9	1	UPS1_UPS2|P01008ups|ANT3_HUMAN_UPS	49039.1	0.644		Antithrombin-III (Chain 33-464) - Homo sapiens (Human)	1691	47	1.45	108	9747	2+	1764.69	1.006	3.40004	1	K.ADGESCSASMMYQEGK.F	177544176	274015968
9	1	UPS1_UPS2|P01008ups|ANT3_HUMAN_UPS	49039.1	0.644		Antithrombin-III (Chain 33-464) - Homo sapiens (Human)	1691	47	1.45	108	9782	2+	1767.71	1.007	3.95993	1	K.ADGESC'SASMMYQEGK.F	137036576	210320816
9	1	UPS1_UPS2|P01008ups|ANT3_HUMAN_UPS	49039.1	0.644		Antithrombin-III (Chain 33-464) - Homo sapiens (Human)	1691	47	1.45	108	9924	2+	1764.69	1.026	14.7335	1	K.ADGESCSASMMYQEGK.F	11611602	17836064
9	1	UPS1_UPS2|P01008ups|ANT3_HUMAN_UPS	49039.1	0.644		Antithrombin-III (Chain 33-464) - Homo sapiens (Human)	1691	47	1.45	108	9939	2+	911.531	0.004	4.38822	1	K.LPGIVAEGR.D
9	1	UPS1_UPS2|P01008ups|ANT3_HUMAN_UPS	49039.1	0.644		Antithrombin-III (Chain 33-464) - Homo sapiens (Human)	1691	47	1.45	108	9957	2+	1767.71	1.007	3.95993	1	K.ADGESC'SASMMYQEGK.F	8857660	14004971
9	1	UPS1_UPS2|P01008ups|ANT3_HUMAN_UPS	49039.1	0.644		Antithrombin-III (Chain 33-464) - Homo sapiens (Human)	1691	47	1.45	108	10110	2+	911.531	0.005	5.48528	1	K.LPGIVAEGR.D
9	1	UPS1_UPS2|P01008ups|ANT3_HUMAN_UPS	49039.1	0.644		Antithrombin-III (Chain 33-464) - Homo sapiens (Human)	1691	47	1.45	108	10285	2+	911.531	0.005	5.48528	1	K.LPGIVAEGR.D
9	1	UPS1_UPS2|P01008ups|ANT3_HUMAN_UPS	49039.1	0.644		Antithrombin-III (Chain 33-464) - Homo sapiens (Human)	1691	47	1.45	108	11590	2+	1309.61	0.052	39.7066	0.7393	R.DDLYVSDAFHK.A
9	1	UPS1_UPS2|P01008ups|ANT3_HUMAN_UPS	49039.1	0.644		Antithrombin-III (Chain 33-464) - Homo sapiens (Human)	1691	47	1.45	108	12858	2+	1309.61	0.007	5.34512	1	R.DDLYVSDAFHK.A
9	1	UPS1_UPS2|P01008ups|ANT3_HUMAN_UPS	49039.1	0.644		Antithrombin-III (Chain 33-464) - Homo sapiens (Human)	1691	47	1.45	108	12891	3+	1309.61	0.007	5.34512	0.8661	R.DDLYVSDAFHK.A
9	1	UPS1_UPS2|P01008ups|ANT3_HUMAN_UPS	49039.1	0.644		Antithrombin-III (Chain 33-464) - Homo sapiens (Human)	1691	47	1.45	108	13107	2+	1309.61	0.998	1.52718	0.9802	R.DDLYVSDAFHK.A
9	1	UPS1_UPS2|P01008ups|ANT3_HUMAN_UPS	49039.1	0.644		Antithrombin-III (Chain 33-464) - Homo sapiens (Human)	1691	47	1.45	108	14459	2+	1528.74	0.01	6.54132	1	R.FATTFYQHLADSK.N
9	1	UPS1_UPS2|P01008ups|ANT3_HUMAN_UPS	49039.1	0.644		Antithrombin-III (Chain 33-464) - Homo sapiens (Human)	1691	47	1.45	108	14509	3+	1528.74	0.007	4.57893	0.9044	R.FATTFYQHLADSK.N
9	1	UPS1_UPS2|P01008ups|ANT3_HUMAN_UPS	49039.1	0.644		Antithrombin-III (Chain 33-464) - Homo sapiens (Human)	1691	47	1.45	108	14640	2+	1528.74	0.009	5.88719	1	R.FATTFYQHLADSK.N
9	1	UPS1_UPS2|P01008ups|ANT3_HUMAN_UPS	49039.1	0.644		Antithrombin-III (Chain 33-464) - Homo sapiens (Human)	1691	47	1.45	108	14695	3+	1528.74	0.008	5.23306	0.9819	R.FATTFYQHLADSK.N
9	1	UPS1_UPS2|P01008ups|ANT3_HUMAN_UPS	49039.1	0.644		Antithrombin-III (Chain 33-464) - Homo sapiens (Human)	1691	47	1.45	108	14827	2+	1528.74	0.007	4.57893	1	R.FATTFYQHLADSK.N
9	1	UPS1_UPS2|P01008ups|ANT3_HUMAN_UPS	49039.1	0.644		Antithrombin-III (Chain 33-464) - Homo sapiens (Human)	1691	47	1.45	108	16252	3+	1211.64	0.008	6.60261	1	R.FRIEDGFSLK.E
9	1	UPS1_UPS2|P01008ups|ANT3_HUMAN_UPS	49039.1	0.644		Antithrombin-III (Chain 33-464) - Homo sapiens (Human)	1691	47	1.45	108	17013	3+	1586.89	0.006	3.78098	0.9994	R.RVAEGTQVLELPFK.G
9	1	UPS1_UPS2|P01008ups|ANT3_HUMAN_UPS	49039.1	0.644		Antithrombin-III (Chain 33-464) - Homo sapiens (Human)	1691	47	1.45	108	17104	2+	1340.66	0.007	5.2213	1	K.TSDQIHFFFAK.L
9	1	UPS1_UPS2|P01008ups|ANT3_HUMAN_UPS	49039.1	0.644		Antithrombin-III (Chain 33-464) - Homo sapiens (Human)	1691	47	1.45	108	17118	2+	1586.89	0.009	5.67147	0.9979	R.RVAEGTQVLELPFK.G
9	1	UPS1_UPS2|P01008ups|ANT3_HUMAN_UPS	49039.1	0.644		Antithrombin-III (Chain 33-464) - Homo sapiens (Human)	1691	47	1.45	108	17291	2+	1340.66	0.006	4.4754	1	K.TSDQIHFFFAK.L
9	1	UPS1_UPS2|P01008ups|ANT3_HUMAN_UPS	49039.1	0.644		Antithrombin-III (Chain 33-464) - Homo sapiens (Human)	1691	47	1.45	108	17615	3+	1232.73	0.005	4.05605	0.9998	K.ANRPFLVFIR.E
9	1	UPS1_UPS2|P01008ups|ANT3_HUMAN_UPS	49039.1	0.644		Antithrombin-III (Chain 33-464) - Homo sapiens (Human)	1691	47	1.45	108	17687	2+	1232.73	0.007	5.67847	0.9964	K.ANRPFLVFIR.E
9	1	UPS1_UPS2|P01008ups|ANT3_HUMAN_UPS	49039.1	0.644		Antithrombin-III (Chain 33-464) - Homo sapiens (Human)	1691	47	1.45	108	17800	3+	1232.73	1.019	15.413	0.9996	K.ANRPFLVFIR.E
9	1	UPS1_UPS2|P01008ups|ANT3_HUMAN_UPS	49039.1	0.644		Antithrombin-III (Chain 33-464) - Homo sapiens (Human)	1691	47	1.45	108	19588	3+	1430.79	0.009	6.29024	0.996	R.VAEGTQVLELPFK.G
9	1	UPS1_UPS2|P01008ups|ANT3_HUMAN_UPS	49039.1	0.644		Antithrombin-III (Chain 33-464) - Homo sapiens (Human)	1691	47	1.45	108	19656	3+	1668.92	0.009	5.3927	1	K.GDDITMVLILPKPEK.S
9	1	UPS1_UPS2|P01008ups|ANT3_HUMAN_UPS	49039.1	0.644		Antithrombin-III (Chain 33-464) - Homo sapiens (Human)	1691	47	1.45	108	19689	2+	1430.79	0.008	5.59132	1	R.VAEGTQVLELPFK.G
9	1	UPS1_UPS2|P01008ups|ANT3_HUMAN_UPS	49039.1	0.644		Antithrombin-III (Chain 33-464) - Homo sapiens (Human)	1691	47	1.45	108	19786	2+	1668.92	0.009	5.3927	1	K.GDDITMVLILPKPEK.S
9	1	UPS1_UPS2|P01008ups|ANT3_HUMAN_UPS	49039.1	0.644		Antithrombin-III (Chain 33-464) - Homo sapiens (Human)	1691	47	1.45	108	19841	3+	1668.92	0.008	4.79351	0.9993	K.GDDITMVLILPKPEK.S
9	1	UPS1_UPS2|P01008ups|ANT3_HUMAN_UPS	49039.1	0.644		Antithrombin-III (Chain 33-464) - Homo sapiens (Human)	1691	47	1.45	108	19973	2+	1668.92	0.009	5.3927	1	K.GDDITMVLILPKPEK.S
9	1	UPS1_UPS2|P01008ups|ANT3_HUMAN_UPS	49039.1	0.644		Antithrombin-III (Chain 33-464) - Homo sapiens (Human)	1691	47	1.45	108	20029	3+	1668.92	0.009	5.3927	0.9977	K.GDDITMVLILPKPEK.S
9	1	UPS1_UPS2|P01008ups|ANT3_HUMAN_UPS	49039.1	0.644		Antithrombin-III (Chain 33-464) - Homo sapiens (Human)	1691	47	1.45	108	20184	2+	1668.92	1.009	5.3927	0.9996	K.GDDITMVLILPKPEK.S
9	1	UPS1_UPS2|P01008ups|ANT3_HUMAN_UPS	49039.1	0.644		Antithrombin-III (Chain 33-464) - Homo sapiens (Human)	1691	47	1.45	108	20217	3+	1668.92	0.008	4.79351	0.9405	K.GDDITMVLILPKPEK.S
9	1	UPS1_UPS2|P01008ups|ANT3_HUMAN_UPS	49039.1	0.644		Antithrombin-III (Chain 33-464) - Homo sapiens (Human)	1691	47	1.45	108	20378	2+	1668.92	0.011	6.59107	0.9987	K.GDDITMVLILPKPEK.S
9	1	UPS1_UPS2|P01008ups|ANT3_HUMAN_UPS	49039.1	0.644		Antithrombin-III (Chain 33-464) - Homo sapiens (Human)	1691	47	1.45	108	20447	2+	2291.15	0.016	6.98339	1	K.AFLEVNEEGSEAAASTAVVIAGR.S
9	1	UPS1_UPS2|P01008ups|ANT3_HUMAN_UPS	49039.1	0.644		Antithrombin-III (Chain 33-464) - Homo sapiens (Human)	1691	47	1.45	108	20580	3+	2291.15	0.015	6.54693	1	K.AFLEVNEEGSEAAASTAVVIAGR.S
9	1	UPS1_UPS2|P01008ups|ANT3_HUMAN_UPS	49039.1	0.644		Antithrombin-III (Chain 33-464) - Homo sapiens (Human)	1691	47	1.45	108	20633	2+	2291.15	0.014	6.11047	1	K.AFLEVNEEGSEAAASTAVVIAGR.S
9	1	UPS1_UPS2|P01008ups|ANT3_HUMAN_UPS	49039.1	0.644		Antithrombin-III (Chain 33-464) - Homo sapiens (Human)	1691	47	1.45	108	20767	3+	2291.15	0.012	5.23754	1	K.AFLEVNEEGSEAAASTAVVIAGR.S
9	1	UPS1_UPS2|P01008ups|ANT3_HUMAN_UPS	49039.1	0.644		Antithrombin-III (Chain 33-464) - Homo sapiens (Human)	1691	47	1.45	108	20821	2+	2291.15	0.013	5.674	1	K.AFLEVNEEGSEAAASTAVVIAGR.S
9	1	UPS1_UPS2|P01008ups|ANT3_HUMAN_UPS	49039.1	0.644		Antithrombin-III (Chain 33-464) - Homo sapiens (Human)	1691	47	1.45	108	20998	2+	2291.15	0.015	6.54693	1	K.AFLEVNEEGSEAAASTAVVIAGR.S
9	1	UPS1_UPS2|P01008ups|ANT3_HUMAN_UPS	49039.1	0.644		Antithrombin-III (Chain 33-464) - Homo sapiens (Human)	1691	47	1.45	108	21095	3+	2291.15	0.013	5.674	1	K.AFLEVNEEGSEAAASTAVVIAGR.S
9	1	UPS1_UPS2|P01008ups|ANT3_HUMAN_UPS	49039.1	0.644		Antithrombin-III (Chain 33-464) - Homo sapiens (Human)	1691	47	1.45	108	21184	2+	2291.15	0.013	5.674	1	K.AFLEVNEEGSEAAASTAVVIAGR.S
9	1	UPS1_UPS2|P01008ups|ANT3_HUMAN_UPS	49039.1	0.644		Antithrombin-III (Chain 33-464) - Homo sapiens (Human)	1691	47	1.45	108	21375	2+	2291.15	0.013	5.674	1	K.AFLEVNEEGSEAAASTAVVIAGR.S
9	1	UPS1_UPS2|P01008ups|ANT3_HUMAN_UPS	49039.1	0.644		Antithrombin-III (Chain 33-464) - Homo sapiens (Human)	1691	47	1.45	108	21384	3+	2291.15	0.013	5.674	1	K.AFLEVNEEGSEAAASTAVVIAGR.S
9	1	UPS1_UPS2|P01008ups|ANT3_HUMAN_UPS	49039.1	0.644		Antithrombin-III (Chain 33-464) - Homo sapiens (Human)	1691	47	1.45	108	21570	3+	2291.15	0.012	5.23754	1	K.AFLEVNEEGSEAAASTAVVIAGR.S
9	1	UPS1_UPS2|P01008ups|ANT3_HUMAN_UPS	49039.1	0.644		Antithrombin-III (Chain 33-464) - Homo sapiens (Human)	1691	47	1.45	108	21767	2+	2291.15	0.011	4.80108	1	K.AFLEVNEEGSEAAASTAVVIAGR.S
9	1	UPS1_UPS2|P01008ups|ANT3_HUMAN_UPS	49039.1	0.644		Antithrombin-III (Chain 33-464) - Homo sapiens (Human)	1691	47	1.45	108	21920	3+	2291.15	-0.063	27.4971	0.9991	K.AFLEVNEEGSEAAASTAVVIAGR.S
9	1	UPS1_UPS2|P01008ups|ANT3_HUMAN_UPS	49039.1	0.644		Antithrombin-III (Chain 33-464) - Homo sapiens (Human)	1691	47	1.45	108	21953	2+	2291.15	0.014	6.11047	1	K.AFLEVNEEGSEAAASTAVVIAGR.S
9	1	UPS1_UPS2|P01008ups|ANT3_HUMAN_UPS	49039.1	0.644		Antithrombin-III (Chain 33-464) - Homo sapiens (Human)	1691	47	1.45	108	22096	3+	2291.15	0.009	3.92816	0.9998	K.AFLEVNEEGSEAAASTAVVIAGR.S
9	1	UPS1_UPS2|P01008ups|ANT3_HUMAN_UPS	49039.1	0.644		Antithrombin-III (Chain 33-464) - Homo sapiens (Human)	1691	47	1.45	108	22141	2+	2291.15	0.014	6.11047	1	K.AFLEVNEEGSEAAASTAVVIAGR.S
9	1	UPS1_UPS2|P01008ups|ANT3_HUMAN_UPS	49039.1	0.644		Antithrombin-III (Chain 33-464) - Homo sapiens (Human)	1691	47	1.45	108	22295	3+	2291.15	0.014	6.11047	1	K.AFLEVNEEGSEAAASTAVVIAGR.S
9	1	UPS1_UPS2|P01008ups|ANT3_HUMAN_UPS	49039.1	0.644		Antithrombin-III (Chain 33-464) - Homo sapiens (Human)	1691	47	1.45	108	22328	2+	2291.15	0.016	6.98339	1	K.AFLEVNEEGSEAAASTAVVIAGR.S
9	1	UPS1_UPS2|P01008ups|ANT3_HUMAN_UPS	49039.1	0.644		Antithrombin-III (Chain 33-464) - Homo sapiens (Human)	1691	47	1.45	108	22481	3+	2291.15	0.015	6.54693	1	K.AFLEVNEEGSEAAASTAVVIAGR.S
9	1	UPS1_UPS2|P01008ups|ANT3_HUMAN_UPS	49039.1	0.644		Antithrombin-III (Chain 33-464) - Homo sapiens (Human)	1691	47	1.45	108	22515	2+	2291.15	0.022	9.60216	1	K.AFLEVNEEGSEAAASTAVVIAGR.S
9	1	UPS1_UPS2|P01008ups|ANT3_HUMAN_UPS	49039.1	0.644		Antithrombin-III (Chain 33-464) - Homo sapiens (Human)	1691	47	1.45	108	22669	3+	2291.15	0.015	6.54693	1	K.AFLEVNEEGSEAAASTAVVIAGR.S
9	1	UPS1_UPS2|P01008ups|ANT3_HUMAN_UPS	49039.1	0.644		Antithrombin-III (Chain 33-464) - Homo sapiens (Human)	1691	47	1.45	108	22683	2+	1389.76	0.006	4.3173	0.9953	R.EVPLNTIIFMGR.V
9	1	UPS1_UPS2|P01008ups|ANT3_HUMAN_UPS	49039.1	0.644		Antithrombin-III (Chain 33-464) - Homo sapiens (Human)	1691	47	1.45	108	22701	2+	2291.15	0.013	5.674	1	K.AFLEVNEEGSEAAASTAVVIAGR.S
9	1	UPS1_UPS2|P01008ups|ANT3_HUMAN_UPS	49039.1	0.644		Antithrombin-III (Chain 33-464) - Homo sapiens (Human)	1691	47	1.45	108	22857	3+	2291.15	0.011	4.80108	1	K.AFLEVNEEGSEAAASTAVVIAGR.S
9	1	UPS1_UPS2|P01008ups|ANT3_HUMAN_UPS	49039.1	0.644		Antithrombin-III (Chain 33-464) - Homo sapiens (Human)	1691	47	1.45	108	22859	3+	1389.76	0.006	4.3173	0.9991	R.EVPLNTIIFMGR.V
9	1	UPS1_UPS2|P01008ups|ANT3_HUMAN_UPS	49039.1	0.644		Antithrombin-III (Chain 33-464) - Homo sapiens (Human)	1691	47	1.45	108	22865	2+	1389.76	0.008	5.75641	0.9998	R.EVPLNTIIFMGR.V
9	1	UPS1_UPS2|P01008ups|ANT3_HUMAN_UPS	49039.1	0.644		Antithrombin-III (Chain 33-464) - Homo sapiens (Human)	1691	47	1.45	108	22888	2+	2291.15	0.013	5.674	1	K.AFLEVNEEGSEAAASTAVVIAGR.S
9	1	UPS1_UPS2|P01008ups|ANT3_HUMAN_UPS	49039.1	0.644		Antithrombin-III (Chain 33-464) - Homo sapiens (Human)	1691	47	1.45	108	23041	3+	2291.15	0.014	6.11047	1	K.AFLEVNEEGSEAAASTAVVIAGR.S
9	1	UPS1_UPS2|P01008ups|ANT3_HUMAN_UPS	49039.1	0.644		Antithrombin-III (Chain 33-464) - Homo sapiens (Human)	1691	47	1.45	108	23057	2+	1389.76	0.008	5.75641	0.9986	R.EVPLNTIIFMGR.V
9	1	UPS1_UPS2|P01008ups|ANT3_HUMAN_UPS	49039.1	0.644		Antithrombin-III (Chain 33-464) - Homo sapiens (Human)	1691	47	1.45	108	23075	2+	2291.15	0.009	3.92816	1	K.AFLEVNEEGSEAAASTAVVIAGR.S
9	1	UPS1_UPS2|P01008ups|ANT3_HUMAN_UPS	49039.1	0.644		Antithrombin-III (Chain 33-464) - Homo sapiens (Human)	1691	47	1.45	108	23229	3+	2291.15	0.004	1.74585	0.9801	K.AFLEVNEEGSEAAASTAVVIAGR.S
9	1	UPS1_UPS2|P01008ups|ANT3_HUMAN_UPS	49039.1	0.644		Antithrombin-III (Chain 33-464) - Homo sapiens (Human)	1691	47	1.45	108	23258	2+	1389.76	0.007	5.03686	0.9851	R.EVPLNTIIFMGR.V
9	1	UPS1_UPS2|P01008ups|ANT3_HUMAN_UPS	49039.1	0.644		Antithrombin-III (Chain 33-464) - Homo sapiens (Human)	1691	47	1.45	108	23352	2+	2291.15	0.014	6.11047	1	K.AFLEVNEEGSEAAASTAVVIAGR.S
9	1	UPS1_UPS2|P01008ups|ANT3_HUMAN_UPS	49039.1	0.644		Antithrombin-III (Chain 33-464) - Homo sapiens (Human)	1691	47	1.45	108	23515	3+	2291.15	1.024	10.4751	0.9999	K.AFLEVNEEGSEAAASTAVVIAGR.S
9	1	UPS1_UPS2|P01008ups|ANT3_HUMAN_UPS	49039.1	0.644		Antithrombin-III (Chain 33-464) - Homo sapiens (Human)	1691	47	1.45	108	23539	2+	2291.15	0.014	6.11047	1	K.AFLEVNEEGSEAAASTAVVIAGR.S
9	1	UPS1_UPS2|P01008ups|ANT3_HUMAN_UPS	49039.1	0.644		Antithrombin-III (Chain 33-464) - Homo sapiens (Human)	1691	47	1.45	108	23725	2+	2291.15	0.009	3.92816	1	K.AFLEVNEEGSEAAASTAVVIAGR.S
9	1	UPS1_UPS2|P01008ups|ANT3_HUMAN_UPS	49039.1	0.644		Antithrombin-III (Chain 33-464) - Homo sapiens (Human)	1691	47	1.45	108	23789	3+	2291.15	1.024	10.4751	1	K.AFLEVNEEGSEAAASTAVVIAGR.S
9	1	UPS1_UPS2|P01008ups|ANT3_HUMAN_UPS	49039.1	0.644		Antithrombin-III (Chain 33-464) - Homo sapiens (Human)	1691	47	1.45	108	23914	2+	2291.15	0.016	6.98339	1	K.AFLEVNEEGSEAAASTAVVIAGR.S
9	1	UPS1_UPS2|P01008ups|ANT3_HUMAN_UPS	49039.1	0.644		Antithrombin-III (Chain 33-464) - Homo sapiens (Human)	1691	47	1.45	108	23979	3+	2291.15	1.024	10.4751	0.9999	K.AFLEVNEEGSEAAASTAVVIAGR.S
9	1	UPS1_UPS2|P01008ups|ANT3_HUMAN_UPS	49039.1	0.644		Antithrombin-III (Chain 33-464) - Homo sapiens (Human)	1691	47	1.45	108	24111	2+	2291.15	0.021	9.1657	1	K.AFLEVNEEGSEAAASTAVVIAGR.S
9	1	UPS1_UPS2|P01008ups|ANT3_HUMAN_UPS	49039.1	0.644		Antithrombin-III (Chain 33-464) - Homo sapiens (Human)	1691	47	1.45	108	24165	3+	2291.15	1.024	10.4751	1	K.AFLEVNEEGSEAAASTAVVIAGR.S
9	1	UPS1_UPS2|P01008ups|ANT3_HUMAN_UPS	49039.1	0.644		Antithrombin-III (Chain 33-464) - Homo sapiens (Human)	1691	47	1.45	108	24309	2+	2291.15	0.008	3.49169	1	K.AFLEVNEEGSEAAASTAVVIAGR.S
9	1	UPS1_UPS2|P01008ups|ANT3_HUMAN_UPS	49039.1	0.644		Antithrombin-III (Chain 33-464) - Homo sapiens (Human)	1691	47	1.45	108	24354	3+	3236.8	0.017	5.25211	1	R.RVAEGTQVLELPFKGDDITMVLILPKPEK.S
9	1	UPS1_UPS2|P01008ups|ANT3_HUMAN_UPS	49039.1	0.644		Antithrombin-III (Chain 33-464) - Homo sapiens (Human)	1691	47	1.45	108	24364	3+	2291.15	0.022	9.60216	1	K.AFLEVNEEGSEAAASTAVVIAGR.S
9	1	UPS1_UPS2|P01008ups|ANT3_HUMAN_UPS	49039.1	0.644		Antithrombin-III (Chain 33-464) - Homo sapiens (Human)	1691	47	1.45	108	24728	3+	2291.15	0.006	2.61877	0.9999	K.AFLEVNEEGSEAAASTAVVIAGR.S
9	1	UPS1_UPS2|P01008ups|ANT3_HUMAN_UPS	49039.1	0.644		Antithrombin-III (Chain 33-464) - Homo sapiens (Human)	1691	47	1.45	108	24853	2+	2291.15	0.02	8.72924	1	K.AFLEVNEEGSEAAASTAVVIAGR.S
9	1	UPS1_UPS2|P01008ups|ANT3_HUMAN_UPS	49039.1	0.644		Antithrombin-III (Chain 33-464) - Homo sapiens (Human)	1691	47	1.45	108	24891	2+	1848.9	0.003	1.62258	1	K.EQLQDMGLVDLFSPEK.S
9	1	UPS1_UPS2|P01008ups|ANT3_HUMAN_UPS	49039.1	0.644		Antithrombin-III (Chain 33-464) - Homo sapiens (Human)	1691	47	1.45	108	24905	3+	2291.15	1.024	10.4751	1	K.AFLEVNEEGSEAAASTAVVIAGR.S
9	1	UPS1_UPS2|P01008ups|ANT3_HUMAN_UPS	49039.1	0.644		Antithrombin-III (Chain 33-464) - Homo sapiens (Human)	1691	47	1.45	108	24984	3+	1848.9	0.008	4.32689	1	K.EQLQDMGLVDLFSPEK.S
9	1	UPS1_UPS2|P01008ups|ANT3_HUMAN_UPS	49039.1	0.644		Antithrombin-III (Chain 33-464) - Homo sapiens (Human)	1691	47	1.45	108	25029	2+	2291.15	0.003	1.30939	1	K.AFLEVNEEGSEAAASTAVVIAGR.S
9	1	UPS1_UPS2|P01008ups|ANT3_HUMAN_UPS	49039.1	0.644		Antithrombin-III (Chain 33-464) - Homo sapiens (Human)	1691	47	1.45	108	25076	2+	1848.9	0.01	5.40861	1	K.EQLQDMGLVDLFSPEK.S
9	1	UPS1_UPS2|P01008ups|ANT3_HUMAN_UPS	49039.1	0.644		Antithrombin-III (Chain 33-464) - Homo sapiens (Human)	1691	47	1.45	108	25079	3+	2291.15	0.009	3.92816	1	K.AFLEVNEEGSEAAASTAVVIAGR.S
9	1	UPS1_UPS2|P01008ups|ANT3_HUMAN_UPS	49039.1	0.644		Antithrombin-III (Chain 33-464) - Homo sapiens (Human)	1691	47	1.45	108	25153	3+	1848.9	0.009	4.86775	1	K.EQLQDMGLVDLFSPEK.S
9	1	UPS1_UPS2|P01008ups|ANT3_HUMAN_UPS	49039.1	0.644		Antithrombin-III (Chain 33-464) - Homo sapiens (Human)	1691	47	1.45	108	25202	2+	2291.15	0.014	6.11047	1	K.AFLEVNEEGSEAAASTAVVIAGR.S
9	1	UPS1_UPS2|P01008ups|ANT3_HUMAN_UPS	49039.1	0.644		Antithrombin-III (Chain 33-464) - Homo sapiens (Human)	1691	47	1.45	108	25252	2+	1848.9	0.01	5.40861	1	K.EQLQDMGLVDLFSPEK.S
9	1	UPS1_UPS2|P01008ups|ANT3_HUMAN_UPS	49039.1	0.644		Antithrombin-III (Chain 33-464) - Homo sapiens (Human)	1691	47	1.45	108	25255	3+	2291.15	0.015	6.54693	1	K.AFLEVNEEGSEAAASTAVVIAGR.S
9	1	UPS1_UPS2|P01008ups|ANT3_HUMAN_UPS	49039.1	0.644		Antithrombin-III (Chain 33-464) - Homo sapiens (Human)	1691	47	1.45	108	25331	3+	1848.9	0.009	4.86775	1	K.EQLQDMGLVDLFSPEK.S
9	1	UPS1_UPS2|P01008ups|ANT3_HUMAN_UPS	49039.1	0.644		Antithrombin-III (Chain 33-464) - Homo sapiens (Human)	1691	47	1.45	108	25377	2+	2291.15	0.017	7.41985	1	K.AFLEVNEEGSEAAASTAVVIAGR.S
9	1	UPS1_UPS2|P01008ups|ANT3_HUMAN_UPS	49039.1	0.644		Antithrombin-III (Chain 33-464) - Homo sapiens (Human)	1691	47	1.45	108	25431	3+	2291.15	0.012	5.23754	1	K.AFLEVNEEGSEAAASTAVVIAGR.S
9	1	UPS1_UPS2|P01008ups|ANT3_HUMAN_UPS	49039.1	0.644		Antithrombin-III (Chain 33-464) - Homo sapiens (Human)	1691	47	1.45	108	25553	2+	2291.15	0.018	7.85631	1	K.AFLEVNEEGSEAAASTAVVIAGR.S
9	1	UPS1_UPS2|P01008ups|ANT3_HUMAN_UPS	49039.1	0.644		Antithrombin-III (Chain 33-464) - Homo sapiens (Human)	1691	47	1.45	108	25607	3+	2291.15	0.009	3.92816	1	K.AFLEVNEEGSEAAASTAVVIAGR.S
9	1	UPS1_UPS2|P01008ups|ANT3_HUMAN_UPS	49039.1	0.644		Antithrombin-III (Chain 33-464) - Homo sapiens (Human)	1691	47	1.45	108	25729	2+	2291.15	0.02	8.72924	1	K.AFLEVNEEGSEAAASTAVVIAGR.S
9	1	UPS1_UPS2|P01008ups|ANT3_HUMAN_UPS	49039.1	0.644		Antithrombin-III (Chain 33-464) - Homo sapiens (Human)	1691	47	1.45	108	25890	3+	2291.15	0.008	3.49169	1	K.AFLEVNEEGSEAAASTAVVIAGR.S
9	1	UPS1_UPS2|P01008ups|ANT3_HUMAN_UPS	49039.1	0.644		Antithrombin-III (Chain 33-464) - Homo sapiens (Human)	1691	47	1.45	108	25906	2+	2291.15	0.011	4.80108	1	K.AFLEVNEEGSEAAASTAVVIAGR.S
9	1	UPS1_UPS2|P01008ups|ANT3_HUMAN_UPS	49039.1	0.644		Antithrombin-III (Chain 33-464) - Homo sapiens (Human)	1691	47	1.45	108	26001	3+	3080.7	0.016	5.19363	0.9997	R.VAEGTQVLELPFKGDDITMVLILPKPEK.S
9	1	UPS1_UPS2|P01008ups|ANT3_HUMAN_UPS	49039.1	0.644		Antithrombin-III (Chain 33-464) - Homo sapiens (Human)	1691	47	1.45	108	26030	2+	3080.7	1.017	5.51824	0.9931	R.VAEGTQVLELPFKGDDITMVLILPKPEK.S
9	1	UPS1_UPS2|P01008ups|ANT3_HUMAN_UPS	49039.1	0.644		Antithrombin-III (Chain 33-464) - Homo sapiens (Human)	1691	47	1.45	108	26080	3+	2291.15	0.013	5.674	1	K.AFLEVNEEGSEAAASTAVVIAGR.S
9	1	UPS1_UPS2|P01008ups|ANT3_HUMAN_UPS	49039.1	0.644		Antithrombin-III (Chain 33-464) - Homo sapiens (Human)	1691	47	1.45	108	26081	2+	2291.15	0.009	3.92816	1	K.AFLEVNEEGSEAAASTAVVIAGR.S
9	1	UPS1_UPS2|P01008ups|ANT3_HUMAN_UPS	49039.1	0.644		Antithrombin-III (Chain 33-464) - Homo sapiens (Human)	1691	47	1.45	108	26176	3+	3080.7	0.02	6.49204	0.9997	R.VAEGTQVLELPFKGDDITMVLILPKPEK.S
9	1	UPS1_UPS2|P01008ups|ANT3_HUMAN_UPS	49039.1	0.644		Antithrombin-III (Chain 33-464) - Homo sapiens (Human)	1691	47	1.45	108	26255	3+	2291.15	0.017	7.41985	1	K.AFLEVNEEGSEAAASTAVVIAGR.S
9	1	UPS1_UPS2|P01008ups|ANT3_HUMAN_UPS	49039.1	0.644		Antithrombin-III (Chain 33-464) - Homo sapiens (Human)	1691	47	1.45	108	26268	2+	2291.15	0.02	8.72924	1	K.AFLEVNEEGSEAAASTAVVIAGR.S
9	1	UPS1_UPS2|P01008ups|ANT3_HUMAN_UPS	49039.1	0.644		Antithrombin-III (Chain 33-464) - Homo sapiens (Human)	1691	47	1.45	108	26430	3+	2291.15	0.011	4.80108	1	K.AFLEVNEEGSEAAASTAVVIAGR.S
9	1	UPS1_UPS2|P01008ups|ANT3_HUMAN_UPS	49039.1	0.644		Antithrombin-III (Chain 33-464) - Homo sapiens (Human)	1691	47	1.45	108	26443	2+	2291.15	0.008	3.49169	1	K.AFLEVNEEGSEAAASTAVVIAGR.S
9	1	UPS1_UPS2|P01008ups|ANT3_HUMAN_UPS	49039.1	0.644		Antithrombin-III (Chain 33-464) - Homo sapiens (Human)	1691	47	1.45	108	26606	3+	2291.15	1.024	10.4751	1	K.AFLEVNEEGSEAAASTAVVIAGR.S
9	1	UPS1_UPS2|P01008ups|ANT3_HUMAN_UPS	49039.1	0.644		Antithrombin-III (Chain 33-464) - Homo sapiens (Human)	1691	47	1.45	108	26618	2+	2291.15	0.009	3.92816	1	K.AFLEVNEEGSEAAASTAVVIAGR.S
9	1	UPS1_UPS2|P01008ups|ANT3_HUMAN_UPS	49039.1	0.644		Antithrombin-III (Chain 33-464) - Homo sapiens (Human)	1691	47	1.45	108	26849	3+	2291.15	0.013	5.674	1	K.AFLEVNEEGSEAAASTAVVIAGR.S
9	1	UPS1_UPS2|P01008ups|ANT3_HUMAN_UPS	49039.1	0.644		Antithrombin-III (Chain 33-464) - Homo sapiens (Human)	1691	47	1.45	108	26872	2+	2291.15	0.01	4.36462	1	K.AFLEVNEEGSEAAASTAVVIAGR.S
9	1	UPS1_UPS2|P01008ups|ANT3_HUMAN_UPS	49039.1	0.644		Antithrombin-III (Chain 33-464) - Homo sapiens (Human)	1691	47	1.45	108	27026	3+	2291.15	1.024	10.4751	1	K.AFLEVNEEGSEAAASTAVVIAGR.S
9	1	UPS1_UPS2|P01008ups|ANT3_HUMAN_UPS	49039.1	0.644		Antithrombin-III (Chain 33-464) - Homo sapiens (Human)	1691	47	1.45	108	27102	2+	2291.15	0.011	4.80108	1	K.AFLEVNEEGSEAAASTAVVIAGR.S
9	1	UPS1_UPS2|P01008ups|ANT3_HUMAN_UPS	49039.1	0.644		Antithrombin-III (Chain 33-464) - Homo sapiens (Human)	1691	47	1.45	108	27201	3+	2291.15	0.014	6.11047	1	K.AFLEVNEEGSEAAASTAVVIAGR.S
9	1	UPS1_UPS2|P01008ups|ANT3_HUMAN_UPS	49039.1	0.644		Antithrombin-III (Chain 33-464) - Homo sapiens (Human)	1691	47	1.45	108	27278	2+	2291.15	0.008	3.49169	1	K.AFLEVNEEGSEAAASTAVVIAGR.S
9	1	UPS1_UPS2|P01008ups|ANT3_HUMAN_UPS	49039.1	0.644		Antithrombin-III (Chain 33-464) - Homo sapiens (Human)	1691	47	1.45	108	27481	2+	2291.15	0.005	2.18231	1	K.AFLEVNEEGSEAAASTAVVIAGR.S
9	1	UPS1_UPS2|P01008ups|ANT3_HUMAN_UPS	49039.1	0.644		Antithrombin-III (Chain 33-464) - Homo sapiens (Human)	1691	47	1.45	108	27485	3+	2291.15	0.012	5.23754	1	K.AFLEVNEEGSEAAASTAVVIAGR.S
9	1	UPS1_UPS2|P01008ups|ANT3_HUMAN_UPS	49039.1	0.644		Antithrombin-III (Chain 33-464) - Homo sapiens (Human)	1691	47	1.45	108	27646	2+	2291.15	1.016	6.98339	1	K.AFLEVNEEGSEAAASTAVVIAGR.S
9	1	UPS1_UPS2|P01008ups|ANT3_HUMAN_UPS	49039.1	0.644		Antithrombin-III (Chain 33-464) - Homo sapiens (Human)	1691	47	1.45	108	27656	3+	2291.15	1.024	10.4751	1	K.AFLEVNEEGSEAAASTAVVIAGR.S
9	1	UPS1_UPS2|P01008ups|ANT3_HUMAN_UPS	49039.1	0.644		Antithrombin-III (Chain 33-464) - Homo sapiens (Human)	1691	47	1.45	108	27822	2+	2291.15	0.019	8.29278	1	K.AFLEVNEEGSEAAASTAVVIAGR.S
9	1	UPS1_UPS2|P01008ups|ANT3_HUMAN_UPS	49039.1	0.644		Antithrombin-III (Chain 33-464) - Homo sapiens (Human)	1691	47	1.45	108	27844	3+	2291.15	0.014	6.11047	1	K.AFLEVNEEGSEAAASTAVVIAGR.S
9	1	UPS1_UPS2|P01008ups|ANT3_HUMAN_UPS	49039.1	0.644		Antithrombin-III (Chain 33-464) - Homo sapiens (Human)	1691	47	1.45	108	28001	2+	2291.15	0.007	3.05523	1	K.AFLEVNEEGSEAAASTAVVIAGR.S
9	1	UPS1_UPS2|P01008ups|ANT3_HUMAN_UPS	49039.1	0.644		Antithrombin-III (Chain 33-464) - Homo sapiens (Human)	1691	47	1.45	108	28020	3+	2291.15	0.014	6.11047	1	K.AFLEVNEEGSEAAASTAVVIAGR.S
9	1	UPS1_UPS2|P01008ups|ANT3_HUMAN_UPS	49039.1	0.644		Antithrombin-III (Chain 33-464) - Homo sapiens (Human)	1691	47	1.45	108	28176	2+	2291.15	0.012	5.23754	1	K.AFLEVNEEGSEAAASTAVVIAGR.S
9	1	UPS1_UPS2|P01008ups|ANT3_HUMAN_UPS	49039.1	0.644		Antithrombin-III (Chain 33-464) - Homo sapiens (Human)	1691	47	1.45	108	28195	3+	2291.15	1.024	10.4751	1	K.AFLEVNEEGSEAAASTAVVIAGR.S
9	1	UPS1_UPS2|P01008ups|ANT3_HUMAN_UPS	49039.1	0.644		Antithrombin-III (Chain 33-464) - Homo sapiens (Human)	1691	47	1.45	108	28370	3+	2291.15	0.013	5.674	1	K.AFLEVNEEGSEAAASTAVVIAGR.S
9	1	UPS1_UPS2|P01008ups|ANT3_HUMAN_UPS	49039.1	0.644		Antithrombin-III (Chain 33-464) - Homo sapiens (Human)	1691	47	1.45	108	28544	3+	2291.15	0.015	6.54693	1	K.AFLEVNEEGSEAAASTAVVIAGR.S
9	1	UPS1_UPS2|P01008ups|ANT3_HUMAN_UPS	49039.1	0.644		Antithrombin-III (Chain 33-464) - Homo sapiens (Human)	1691	47	1.45	108	28710	3+	2291.15	0.016	6.98339	1	K.AFLEVNEEGSEAAASTAVVIAGR.S
9	1	UPS1_UPS2|P01008ups|ANT3_HUMAN_UPS	49039.1	0.644		Antithrombin-III (Chain 33-464) - Homo sapiens (Human)	1691	47	1.45	108	28775	2+	2291.15	0.008	3.49169	1	K.AFLEVNEEGSEAAASTAVVIAGR.S
9	1	UPS1_UPS2|P01008ups|ANT3_HUMAN_UPS	49039.1	0.644		Antithrombin-III (Chain 33-464) - Homo sapiens (Human)	1691	47	1.45	108	28887	3+	2291.15	0.011	4.80108	1	K.AFLEVNEEGSEAAASTAVVIAGR.S
9	1	UPS1_UPS2|P01008ups|ANT3_HUMAN_UPS	49039.1	0.644		Antithrombin-III (Chain 33-464) - Homo sapiens (Human)	1691	47	1.45	108	28949	2+	2291.15	1.018	7.85631	1	K.AFLEVNEEGSEAAASTAVVIAGR.S
9	1	UPS1_UPS2|P01008ups|ANT3_HUMAN_UPS	49039.1	0.644		Antithrombin-III (Chain 33-464) - Homo sapiens (Human)	1691	47	1.45	108	29057	3+	2291.15	0.013	5.674	1	K.AFLEVNEEGSEAAASTAVVIAGR.S
9	1	UPS1_UPS2|P01008ups|ANT3_HUMAN_UPS	49039.1	0.644		Antithrombin-III (Chain 33-464) - Homo sapiens (Human)	1691	47	1.45	108	29087	2+	2299.13	1.018	7.82906	0.9935	K.NDNDNIFLSPLSISTAFAMTK.L
9	1	UPS1_UPS2|P01008ups|ANT3_HUMAN_UPS	49039.1	0.644		Antithrombin-III (Chain 33-464) - Homo sapiens (Human)	1691	47	1.45	108	29256	2+	2299.13	0.015	6.52422	1	K.NDNDNIFLSPLSISTAFAMTK.L
9	1	UPS1_UPS2|P01008ups|ANT3_HUMAN_UPS	49039.1	0.644		Antithrombin-III (Chain 33-464) - Homo sapiens (Human)	1691	47	1.45	108	29277	3+	2299.13	0.014	6.08927	1	K.NDNDNIFLSPLSISTAFAMTK.L
9	1	UPS1_UPS2|P01008ups|ANT3_HUMAN_UPS	49039.1	0.644		Antithrombin-III (Chain 33-464) - Homo sapiens (Human)	1691	47	1.45	108	29324	2+	2291.15	1.022	9.60216	1	K.AFLEVNEEGSEAAASTAVVIAGR.S
9	1	UPS1_UPS2|P01008ups|ANT3_HUMAN_UPS	49039.1	0.644		Antithrombin-III (Chain 33-464) - Homo sapiens (Human)	1691	47	1.45	108	29388	3+	2291.15	0.009	3.92816	1	K.AFLEVNEEGSEAAASTAVVIAGR.S
9	1	UPS1_UPS2|P01008ups|ANT3_HUMAN_UPS	49039.1	0.644		Antithrombin-III (Chain 33-464) - Homo sapiens (Human)	1691	47	1.45	108	29554	3+	2291.15	0.018	7.85631	1	K.AFLEVNEEGSEAAASTAVVIAGR.S
9	1	UPS1_UPS2|P01008ups|ANT3_HUMAN_UPS	49039.1	0.644		Antithrombin-III (Chain 33-464) - Homo sapiens (Human)	1691	47	1.45	108	29631	3+	2299.13	0.998	0.869895	0.9868	K.NDNDNIFLSPLSISTAFAMTK.L
9	1	UPS1_UPS2|P01008ups|ANT3_HUMAN_UPS	49039.1	0.644		Antithrombin-III (Chain 33-464) - Homo sapiens (Human)	1691	47	1.45	108	29676	2+	2291.15	0.013	5.674	1	K.AFLEVNEEGSEAAASTAVVIAGR.S
9	1	UPS1_UPS2|P01008ups|ANT3_HUMAN_UPS	49039.1	0.644		Antithrombin-III (Chain 33-464) - Homo sapiens (Human)	1691	47	1.45	108	29851	2+	2291.15	0.019	8.29278	1	K.AFLEVNEEGSEAAASTAVVIAGR.S
9	1	UPS1_UPS2|P01008ups|ANT3_HUMAN_UPS	49039.1	0.644		Antithrombin-III (Chain 33-464) - Homo sapiens (Human)	1691	47	1.45	108	29905	3+	2291.15	0.016	6.98339	1	K.AFLEVNEEGSEAAASTAVVIAGR.S
9	1	UPS1_UPS2|P01008ups|ANT3_HUMAN_UPS	49039.1	0.644		Antithrombin-III (Chain 33-464) - Homo sapiens (Human)	1691	47	1.45	108	30028	2+	2291.15	0.02	8.72924	1	K.AFLEVNEEGSEAAASTAVVIAGR.S
9	1	UPS1_UPS2|P01008ups|ANT3_HUMAN_UPS	49039.1	0.644		Antithrombin-III (Chain 33-464) - Homo sapiens (Human)	1691	47	1.45	108	30081	3+	2291.15	0.004	1.74585	1	K.AFLEVNEEGSEAAASTAVVIAGR.S
9	1	UPS1_UPS2|P01008ups|ANT3_HUMAN_UPS	49039.1	0.644		Antithrombin-III (Chain 33-464) - Homo sapiens (Human)	1691	47	1.45	108	30415	2+	2291.15	0.003	1.30939	1	K.AFLEVNEEGSEAAASTAVVIAGR.S
9	1	UPS1_UPS2|P01008ups|ANT3_HUMAN_UPS	49039.1	0.644		Antithrombin-III (Chain 33-464) - Homo sapiens (Human)	1691	47	1.45	108	30570	3+	2291.15	0.017	7.41985	1	K.AFLEVNEEGSEAAASTAVVIAGR.S
9	1	UPS1_UPS2|P01008ups|ANT3_HUMAN_UPS	49039.1	0.644		Antithrombin-III (Chain 33-464) - Homo sapiens (Human)	1691	47	1.45	108	30730	3+	2291.15	0.015	6.54693	1	K.AFLEVNEEGSEAAASTAVVIAGR.S
9	1	UPS1_UPS2|P01008ups|ANT3_HUMAN_UPS	49039.1	0.644		Antithrombin-III (Chain 33-464) - Homo sapiens (Human)	1691	47	1.45	108	31065	2+	2291.15	0.011	4.80108	1	K.AFLEVNEEGSEAAASTAVVIAGR.S
9	1	UPS1_UPS2|P01008ups|ANT3_HUMAN_UPS	49039.1	0.644		Antithrombin-III (Chain 33-464) - Homo sapiens (Human)	1691	47	1.45	108	31526	3+	2291.15	0.02	8.72924	0.9999	K.AFLEVNEEGSEAAASTAVVIAGR.S
9	1	UPS1_UPS2|P01008ups|ANT3_HUMAN_UPS	49039.1	0.644		Antithrombin-III (Chain 33-464) - Homo sapiens (Human)	1691	47	1.45	108	31694	3+	2291.15	0.012	5.23754	1	K.AFLEVNEEGSEAAASTAVVIAGR.S
9	1	UPS1_UPS2|P01008ups|ANT3_HUMAN_UPS	49039.1	0.644		Antithrombin-III (Chain 33-464) - Homo sapiens (Human)	1691	47	1.45	108	31753	2+	2291.15	1.02	8.72924	1	K.AFLEVNEEGSEAAASTAVVIAGR.S
9	1	UPS1_UPS2|P01008ups|ANT3_HUMAN_UPS	49039.1	0.644		Antithrombin-III (Chain 33-464) - Homo sapiens (Human)	1691	47	1.45	108	31884	3+	2291.15	0.013	5.674	0.999	K.AFLEVNEEGSEAAASTAVVIAGR.S
9	1	UPS1_UPS2|P01008ups|ANT3_HUMAN_UPS	49039.1	0.644		Antithrombin-III (Chain 33-464) - Homo sapiens (Human)	1691	47	1.45	108	31927	2+	2291.15	0.009	3.92816	1	K.AFLEVNEEGSEAAASTAVVIAGR.S
9	1	UPS1_UPS2|P01008ups|ANT3_HUMAN_UPS	49039.1	0.644		Antithrombin-III (Chain 33-464) - Homo sapiens (Human)	1691	47	1.45	108	32059	3+	2291.15	0.019	8.29278	1	K.AFLEVNEEGSEAAASTAVVIAGR.S
9	1	UPS1_UPS2|P01008ups|ANT3_HUMAN_UPS	49039.1	0.644		Antithrombin-III (Chain 33-464) - Homo sapiens (Human)	1691	47	1.45	108	32102	2+	2291.15	0.009	3.92816	1	K.AFLEVNEEGSEAAASTAVVIAGR.S
9	1	UPS1_UPS2|P01008ups|ANT3_HUMAN_UPS	49039.1	0.644		Antithrombin-III (Chain 33-464) - Homo sapiens (Human)	1691	47	1.45	108	32496	2+	2291.15	0.018	7.85631	1	K.AFLEVNEEGSEAAASTAVVIAGR.S
9	1	UPS1_UPS2|P01008ups|ANT3_HUMAN_UPS	49039.1	0.644		Antithrombin-III (Chain 33-464) - Homo sapiens (Human)	1691	47	1.45	108	32694	2+	2291.15	0.012	5.23754	1	K.AFLEVNEEGSEAAASTAVVIAGR.S
9	1	UPS1_UPS2|P01008ups|ANT3_HUMAN_UPS	49039.1	0.644		Antithrombin-III (Chain 33-464) - Homo sapiens (Human)	1691	47	1.45	108	33213	2+	2291.15	0.015	6.54693	1	K.AFLEVNEEGSEAAASTAVVIAGR.S
9	1	UPS1_UPS2|P01008ups|ANT3_HUMAN_UPS	49039.1	0.644		Antithrombin-III (Chain 33-464) - Homo sapiens (Human)	1691	47	1.45	108	33286	3+	2291.15	0.015	6.54693	1	K.AFLEVNEEGSEAAASTAVVIAGR.S
9	1	UPS1_UPS2|P01008ups|ANT3_HUMAN_UPS	49039.1	0.644		Antithrombin-III (Chain 33-464) - Homo sapiens (Human)	1691	47	1.45	108	33418	3+	2804.57	0.999	0.356561	0.9513	R.ITDVIPSEAINELTVLVLVNTIYFK.G
9	1	UPS1_UPS2|P01008ups|ANT3_HUMAN_UPS	49039.1	0.644		Antithrombin-III (Chain 33-464) - Homo sapiens (Human)	1691	47	1.45	108	33424	2+	3066.5	1.015	4.89157	1	K.ELTPEVLQEWLDELEEMMLVVHMPR.F
9	1	UPS1_UPS2|P01008ups|ANT3_HUMAN_UPS	49039.1	0.644		Antithrombin-III (Chain 33-464) - Homo sapiens (Human)	1691	47	1.45	108	33488	3+	2291.15	0.015	6.54693	1	K.AFLEVNEEGSEAAASTAVVIAGR.S
9	1	UPS1_UPS2|P01008ups|ANT3_HUMAN_UPS	49039.1	0.644		Antithrombin-III (Chain 33-464) - Homo sapiens (Human)	1691	47	1.45	108	33503	2+	2291.15	0.015	6.54693	1	K.AFLEVNEEGSEAAASTAVVIAGR.S
9	1	UPS1_UPS2|P01008ups|ANT3_HUMAN_UPS	49039.1	0.644		Antithrombin-III (Chain 33-464) - Homo sapiens (Human)	1691	47	1.45	108	33656	3+	2291.15	0.012	5.23754	1	K.AFLEVNEEGSEAAASTAVVIAGR.S
9	1	UPS1_UPS2|P01008ups|ANT3_HUMAN_UPS	49039.1	0.644		Antithrombin-III (Chain 33-464) - Homo sapiens (Human)	1691	47	1.45	108	33677	2+	2291.15	0.016	6.98339	1	K.AFLEVNEEGSEAAASTAVVIAGR.S
9	1	UPS1_UPS2|P01008ups|ANT3_HUMAN_UPS	49039.1	0.644		Antithrombin-III (Chain 33-464) - Homo sapiens (Human)	1691	47	1.45	108	33722	3+	2804.57	0.019	6.77466	0.9999	R.ITDVIPSEAINELTVLVLVNTIYFK.G
9	1	UPS1_UPS2|P01008ups|ANT3_HUMAN_UPS	49039.1	0.644		Antithrombin-III (Chain 33-464) - Homo sapiens (Human)	1691	47	1.45	108	33726	2+	2804.57	0.026	9.27058	0.9309	R.ITDVIPSEAINELTVLVLVNTIYFK.G
9	1	UPS1_UPS2|P01008ups|ANT3_HUMAN_UPS	49039.1	0.644		Antithrombin-III (Chain 33-464) - Homo sapiens (Human)	1691	47	1.45	108	33812	3+	2291.15	0.014	6.11047	1	K.AFLEVNEEGSEAAASTAVVIAGR.S
9	1	UPS1_UPS2|P01008ups|ANT3_HUMAN_UPS	49039.1	0.644		Antithrombin-III (Chain 33-464) - Homo sapiens (Human)	1691	47	1.45	108	33831	2+	2291.15	0.015	6.54693	1	K.AFLEVNEEGSEAAASTAVVIAGR.S
9	1	UPS1_UPS2|P01008ups|ANT3_HUMAN_UPS	49039.1	0.644		Antithrombin-III (Chain 33-464) - Homo sapiens (Human)	1691	47	1.45	108	33864	3+	2804.57	0.02	7.13122	1	R.ITDVIPSEAINELTVLVLVNTIYFK.G
9	1	UPS1_UPS2|P01008ups|ANT3_HUMAN_UPS	49039.1	0.644		Antithrombin-III (Chain 33-464) - Homo sapiens (Human)	1691	47	1.45	108	33869	2+	2804.57	0.019	6.77466	1	R.ITDVIPSEAINELTVLVLVNTIYFK.G
9	1	UPS1_UPS2|P01008ups|ANT3_HUMAN_UPS	49039.1	0.644		Antithrombin-III (Chain 33-464) - Homo sapiens (Human)	1691	47	1.45	108	33913	3+	3066.5	0.027	8.80483	0.99	K.ELTPEVLQEWLDELEEMMLVVHMPR.F
9	1	UPS1_UPS2|P01008ups|ANT3_HUMAN_UPS	49039.1	0.644		Antithrombin-III (Chain 33-464) - Homo sapiens (Human)	1691	47	1.45	108	33965	3+	2291.15	0.015	6.54693	1	K.AFLEVNEEGSEAAASTAVVIAGR.S
9	1	UPS1_UPS2|P01008ups|ANT3_HUMAN_UPS	49039.1	0.644		Antithrombin-III (Chain 33-464) - Homo sapiens (Human)	1691	47	1.45	108	33985	2+	2291.15	0.015	6.54693	1	K.AFLEVNEEGSEAAASTAVVIAGR.S
9	1	UPS1_UPS2|P01008ups|ANT3_HUMAN_UPS	49039.1	0.644		Antithrombin-III (Chain 33-464) - Homo sapiens (Human)	1691	47	1.45	108	34008	3+	2804.57	0.021	7.48778	0.9964	R.ITDVIPSEAINELTVLVLVNTIYFK.G
9	1	UPS1_UPS2|P01008ups|ANT3_HUMAN_UPS	49039.1	0.644		Antithrombin-III (Chain 33-464) - Homo sapiens (Human)	1691	47	1.45	108	34009	2+	2804.57	0.019	6.77466	1	R.ITDVIPSEAINELTVLVLVNTIYFK.G
9	1	UPS1_UPS2|P01008ups|ANT3_HUMAN_UPS	49039.1	0.644		Antithrombin-III (Chain 33-464) - Homo sapiens (Human)	1691	47	1.45	108	34108	3+	2291.15	0.015	6.54693	1	K.AFLEVNEEGSEAAASTAVVIAGR.S
9	1	UPS1_UPS2|P01008ups|ANT3_HUMAN_UPS	49039.1	0.644		Antithrombin-III (Chain 33-464) - Homo sapiens (Human)	1691	47	1.45	108	34128	2+	2291.15	0.012	5.23754	1	K.AFLEVNEEGSEAAASTAVVIAGR.S
9	1	UPS1_UPS2|P01008ups|ANT3_HUMAN_UPS	49039.1	0.644		Antithrombin-III (Chain 33-464) - Homo sapiens (Human)	1691	47	1.45	108	34142	3+	2804.57	0.011	3.92217	0.9996	R.ITDVIPSEAINELTVLVLVNTIYFK.G
9	1	UPS1_UPS2|P01008ups|ANT3_HUMAN_UPS	49039.1	0.644		Antithrombin-III (Chain 33-464) - Homo sapiens (Human)	1691	47	1.45	108	34153	2+	2804.57	0.016	5.70497	0.9998	R.ITDVIPSEAINELTVLVLVNTIYFK.G
9	1	UPS1_UPS2|P01008ups|ANT3_HUMAN_UPS	49039.1	0.644		Antithrombin-III (Chain 33-464) - Homo sapiens (Human)	1691	47	1.45	108	34240	3+	2291.15	0.014	6.11047	1	K.AFLEVNEEGSEAAASTAVVIAGR.S
9	1	UPS1_UPS2|P01008ups|ANT3_HUMAN_UPS	49039.1	0.644		Antithrombin-III (Chain 33-464) - Homo sapiens (Human)	1691	47	1.45	108	34260	2+	2291.15	0.016	6.98339	1	K.AFLEVNEEGSEAAASTAVVIAGR.S
9	1	UPS1_UPS2|P01008ups|ANT3_HUMAN_UPS	49039.1	0.644		Antithrombin-III (Chain 33-464) - Homo sapiens (Human)	1691	47	1.45	108	34280	3+	2804.57	0.015	5.34841	0.9999	R.ITDVIPSEAINELTVLVLVNTIYFK.G
9	1	UPS1_UPS2|P01008ups|ANT3_HUMAN_UPS	49039.1	0.644		Antithrombin-III (Chain 33-464) - Homo sapiens (Human)	1691	47	1.45	108	34284	2+	2804.57	0.015	5.34841	1	R.ITDVIPSEAINELTVLVLVNTIYFK.G
9	1	UPS1_UPS2|P01008ups|ANT3_HUMAN_UPS	49039.1	0.644		Antithrombin-III (Chain 33-464) - Homo sapiens (Human)	1691	47	1.45	108	34372	3+	2291.15	0.014	6.11047	1	K.AFLEVNEEGSEAAASTAVVIAGR.S
9	1	UPS1_UPS2|P01008ups|ANT3_HUMAN_UPS	49039.1	0.644		Antithrombin-III (Chain 33-464) - Homo sapiens (Human)	1691	47	1.45	108	34392	2+	2291.15	0.012	5.23754	1	K.AFLEVNEEGSEAAASTAVVIAGR.S
9	1	UPS1_UPS2|P01008ups|ANT3_HUMAN_UPS	49039.1	0.644		Antithrombin-III (Chain 33-464) - Homo sapiens (Human)	1691	47	1.45	108	34407	3+	2804.57	0.016	5.70497	1	R.ITDVIPSEAINELTVLVLVNTIYFK.G
9	1	UPS1_UPS2|P01008ups|ANT3_HUMAN_UPS	49039.1	0.644		Antithrombin-III (Chain 33-464) - Homo sapiens (Human)	1691	47	1.45	108	34415	2+	2804.57	0.016	5.70497	1	R.ITDVIPSEAINELTVLVLVNTIYFK.G
9	1	UPS1_UPS2|P01008ups|ANT3_HUMAN_UPS	49039.1	0.644		Antithrombin-III (Chain 33-464) - Homo sapiens (Human)	1691	47	1.45	108	34471	3+	3066.5	0.023	7.50041	0.9947	K.ELTPEVLQEWLDELEEMMLVVHMPR.F
9	1	UPS1_UPS2|P01008ups|ANT3_HUMAN_UPS	49039.1	0.644		Antithrombin-III (Chain 33-464) - Homo sapiens (Human)	1691	47	1.45	108	34505	3+	2291.15	0.012	5.23754	1	K.AFLEVNEEGSEAAASTAVVIAGR.S
9	1	UPS1_UPS2|P01008ups|ANT3_HUMAN_UPS	49039.1	0.644		Antithrombin-III (Chain 33-464) - Homo sapiens (Human)	1691	47	1.45	108	34524	2+	2291.15	0.014	6.11047	1	K.AFLEVNEEGSEAAASTAVVIAGR.S
9	1	UPS1_UPS2|P01008ups|ANT3_HUMAN_UPS	49039.1	0.644		Antithrombin-III (Chain 33-464) - Homo sapiens (Human)	1691	47	1.45	108	34539	3+	2804.57	1.025	8.91402	0.9999	R.ITDVIPSEAINELTVLVLVNTIYFK.G
9	1	UPS1_UPS2|P01008ups|ANT3_HUMAN_UPS	49039.1	0.644		Antithrombin-III (Chain 33-464) - Homo sapiens (Human)	1691	47	1.45	108	34549	2+	2804.57	0.01	3.56561	1	R.ITDVIPSEAINELTVLVLVNTIYFK.G
9	1	UPS1_UPS2|P01008ups|ANT3_HUMAN_UPS	49039.1	0.644		Antithrombin-III (Chain 33-464) - Homo sapiens (Human)	1691	47	1.45	108	34636	3+	2291.15	0.013	5.674	1	K.AFLEVNEEGSEAAASTAVVIAGR.S
9	1	UPS1_UPS2|P01008ups|ANT3_HUMAN_UPS	49039.1	0.644		Antithrombin-III (Chain 33-464) - Homo sapiens (Human)	1691	47	1.45	108	34656	2+	2291.15	0.014	6.11047	1	K.AFLEVNEEGSEAAASTAVVIAGR.S
9	1	UPS1_UPS2|P01008ups|ANT3_HUMAN_UPS	49039.1	0.644		Antithrombin-III (Chain 33-464) - Homo sapiens (Human)	1691	47	1.45	108	34671	3+	2804.57	0.013	4.63529	1	R.ITDVIPSEAINELTVLVLVNTIYFK.G
9	1	UPS1_UPS2|P01008ups|ANT3_HUMAN_UPS	49039.1	0.644		Antithrombin-III (Chain 33-464) - Homo sapiens (Human)	1691	47	1.45	108	34682	2+	2804.57	0.014	4.99185	1	R.ITDVIPSEAINELTVLVLVNTIYFK.G
9	1	UPS1_UPS2|P01008ups|ANT3_HUMAN_UPS	49039.1	0.644		Antithrombin-III (Chain 33-464) - Homo sapiens (Human)	1691	47	1.45	108	34767	3+	2291.15	0.013	5.674	1	K.AFLEVNEEGSEAAASTAVVIAGR.S
9	1	UPS1_UPS2|P01008ups|ANT3_HUMAN_UPS	49039.1	0.644		Antithrombin-III (Chain 33-464) - Homo sapiens (Human)	1691	47	1.45	108	34789	2+	2291.15	0.011	4.80108	1	K.AFLEVNEEGSEAAASTAVVIAGR.S
9	1	UPS1_UPS2|P01008ups|ANT3_HUMAN_UPS	49039.1	0.644		Antithrombin-III (Chain 33-464) - Homo sapiens (Human)	1691	47	1.45	108	34799	3+	2804.57	0.013	4.63529	0.9999	R.ITDVIPSEAINELTVLVLVNTIYFK.G
9	1	UPS1_UPS2|P01008ups|ANT3_HUMAN_UPS	49039.1	0.644		Antithrombin-III (Chain 33-464) - Homo sapiens (Human)	1691	47	1.45	108	34814	2+	2804.57	1.023	8.2009	0.9999	R.ITDVIPSEAINELTVLVLVNTIYFK.G
9	1	UPS1_UPS2|P01008ups|ANT3_HUMAN_UPS	49039.1	0.644		Antithrombin-III (Chain 33-464) - Homo sapiens (Human)	1691	47	1.45	108	34868	3+	3066.5	0.026	8.47873	0.9305	K.ELTPEVLQEWLDELEEMMLVVHMPR.F
9	1	UPS1_UPS2|P01008ups|ANT3_HUMAN_UPS	49039.1	0.644		Antithrombin-III (Chain 33-464) - Homo sapiens (Human)	1691	47	1.45	108	34898	3+	2291.15	0.014	6.11047	1	K.AFLEVNEEGSEAAASTAVVIAGR.S
9	1	UPS1_UPS2|P01008ups|ANT3_HUMAN_UPS	49039.1	0.644		Antithrombin-III (Chain 33-464) - Homo sapiens (Human)	1691	47	1.45	108	34920	3+	2804.57	0.015	5.34841	1	R.ITDVIPSEAINELTVLVLVNTIYFK.G
9	1	UPS1_UPS2|P01008ups|ANT3_HUMAN_UPS	49039.1	0.644		Antithrombin-III (Chain 33-464) - Homo sapiens (Human)	1691	47	1.45	108	34931	2+	2291.15	0.016	6.98339	1	K.AFLEVNEEGSEAAASTAVVIAGR.S
9	1	UPS1_UPS2|P01008ups|ANT3_HUMAN_UPS	49039.1	0.644		Antithrombin-III (Chain 33-464) - Homo sapiens (Human)	1691	47	1.45	108	35022	3+	2291.15	0.013	5.674	1	K.AFLEVNEEGSEAAASTAVVIAGR.S
9	1	UPS1_UPS2|P01008ups|ANT3_HUMAN_UPS	49039.1	0.644		Antithrombin-III (Chain 33-464) - Homo sapiens (Human)	1691	47	1.45	108	35041	3+	2804.57	0.02	7.13122	1	R.ITDVIPSEAINELTVLVLVNTIYFK.G
9	1	UPS1_UPS2|P01008ups|ANT3_HUMAN_UPS	49039.1	0.644		Antithrombin-III (Chain 33-464) - Homo sapiens (Human)	1691	47	1.45	108	35063	2+	2291.15	0.013	5.674	1	K.AFLEVNEEGSEAAASTAVVIAGR.S
9	1	UPS1_UPS2|P01008ups|ANT3_HUMAN_UPS	49039.1	0.644		Antithrombin-III (Chain 33-464) - Homo sapiens (Human)	1691	47	1.45	108	35082	2+	2804.57	0.019	6.77466	0.9867	R.ITDVIPSEAINELTVLVLVNTIYFK.G
9	1	UPS1_UPS2|P01008ups|ANT3_HUMAN_UPS	49039.1	0.644		Antithrombin-III (Chain 33-464) - Homo sapiens (Human)	1691	47	1.45	108	35118	3+	3066.5	1.027	8.80483	0.7438	K.ELTPEVLQEWLDELEEMMLVVHMPR.F
9	1	UPS1_UPS2|P01008ups|ANT3_HUMAN_UPS	49039.1	0.644		Antithrombin-III (Chain 33-464) - Homo sapiens (Human)	1691	47	1.45	108	35154	3+	2291.15	0.015	6.54693	1	K.AFLEVNEEGSEAAASTAVVIAGR.S
9	1	UPS1_UPS2|P01008ups|ANT3_HUMAN_UPS	49039.1	0.644		Antithrombin-III (Chain 33-464) - Homo sapiens (Human)	1691	47	1.45	108	35173	3+	2804.57	0.017	6.06154	0.9999	R.ITDVIPSEAINELTVLVLVNTIYFK.G
9	1	UPS1_UPS2|P01008ups|ANT3_HUMAN_UPS	49039.1	0.644		Antithrombin-III (Chain 33-464) - Homo sapiens (Human)	1691	47	1.45	108	35195	2+	2291.15	0.014	6.11047	1	K.AFLEVNEEGSEAAASTAVVIAGR.S
9	1	UPS1_UPS2|P01008ups|ANT3_HUMAN_UPS	49039.1	0.644		Antithrombin-III (Chain 33-464) - Homo sapiens (Human)	1691	47	1.45	108	35210	2+	2804.57	1.009	3.20905	0.9063	R.ITDVIPSEAINELTVLVLVNTIYFK.G
9	1	UPS1_UPS2|P01008ups|ANT3_HUMAN_UPS	49039.1	0.644		Antithrombin-III (Chain 33-464) - Homo sapiens (Human)	1691	47	1.45	108	35247	3+	3066.5	1.027	8.80483	0.9791	K.ELTPEVLQEWLDELEEMMLVVHMPR.F
9	1	UPS1_UPS2|P01008ups|ANT3_HUMAN_UPS	49039.1	0.644		Antithrombin-III (Chain 33-464) - Homo sapiens (Human)	1691	47	1.45	108	35275	3+	2291.15	0.013	5.674	1	K.AFLEVNEEGSEAAASTAVVIAGR.S
9	1	UPS1_UPS2|P01008ups|ANT3_HUMAN_UPS	49039.1	0.644		Antithrombin-III (Chain 33-464) - Homo sapiens (Human)	1691	47	1.45	108	35305	3+	2804.57	0.018	6.4181	1	R.ITDVIPSEAINELTVLVLVNTIYFK.G
9	1	UPS1_UPS2|P01008ups|ANT3_HUMAN_UPS	49039.1	0.644		Antithrombin-III (Chain 33-464) - Homo sapiens (Human)	1691	47	1.45	108	35328	2+	2291.15	0.013	5.674	1	K.AFLEVNEEGSEAAASTAVVIAGR.S
9	1	UPS1_UPS2|P01008ups|ANT3_HUMAN_UPS	49039.1	0.644		Antithrombin-III (Chain 33-464) - Homo sapiens (Human)	1691	47	1.45	108	35407	3+	2291.15	0.015	6.54693	1	K.AFLEVNEEGSEAAASTAVVIAGR.S
9	1	UPS1_UPS2|P01008ups|ANT3_HUMAN_UPS	49039.1	0.644		Antithrombin-III (Chain 33-464) - Homo sapiens (Human)	1691	47	1.45	108	35437	3+	2804.57	0.019	6.77466	0.9995	R.ITDVIPSEAINELTVLVLVNTIYFK.G
9	1	UPS1_UPS2|P01008ups|ANT3_HUMAN_UPS	49039.1	0.644		Antithrombin-III (Chain 33-464) - Homo sapiens (Human)	1691	47	1.45	108	35470	2+	2291.15	0.014	6.11047	1	K.AFLEVNEEGSEAAASTAVVIAGR.S
9	1	UPS1_UPS2|P01008ups|ANT3_HUMAN_UPS	49039.1	0.644		Antithrombin-III (Chain 33-464) - Homo sapiens (Human)	1691	47	1.45	108	35549	3+	2291.15	0.016	6.98339	1	K.AFLEVNEEGSEAAASTAVVIAGR.S
9	1	UPS1_UPS2|P01008ups|ANT3_HUMAN_UPS	49039.1	0.644		Antithrombin-III (Chain 33-464) - Homo sapiens (Human)	1691	47	1.45	108	35657	2+	2291.15	0.012	5.23754	1	K.AFLEVNEEGSEAAASTAVVIAGR.S
9	1	UPS1_UPS2|P01008ups|ANT3_HUMAN_UPS	49039.1	0.644		Antithrombin-III (Chain 33-464) - Homo sapiens (Human)	1691	47	1.45	108	35712	3+	2291.15	0.015	6.54693	1	K.AFLEVNEEGSEAAASTAVVIAGR.S
9	1	UPS1_UPS2|P01008ups|ANT3_HUMAN_UPS	49039.1	0.644		Antithrombin-III (Chain 33-464) - Homo sapiens (Human)	1691	47	1.45	108	35811	2+	2291.15	0.017	7.41985	1	K.AFLEVNEEGSEAAASTAVVIAGR.S
9	1	UPS1_UPS2|P01008ups|ANT3_HUMAN_UPS	49039.1	0.644		Antithrombin-III (Chain 33-464) - Homo sapiens (Human)	1691	47	1.45	108	35854	3+	2291.15	0.014	6.11047	1	K.AFLEVNEEGSEAAASTAVVIAGR.S
9	1	UPS1_UPS2|P01008ups|ANT3_HUMAN_UPS	49039.1	0.644		Antithrombin-III (Chain 33-464) - Homo sapiens (Human)	1691	47	1.45	108	35990	3+	2291.15	0.024	10.4751	0.9311	K.AFLEVNEEGSEAAASTAVVIAGR.S
9	1	UPS1_UPS2|P01008ups|ANT3_HUMAN_UPS	49039.1	0.644		Antithrombin-III (Chain 33-464) - Homo sapiens (Human)	1691	47	1.45	108	5470	2+	2002.97	0.01	4.99259	0.9767	K.KATEDEGSEQKIPEATNR.R
9	1	UPS1_UPS2|P01008ups|ANT3_HUMAN_UPS	49039.1	0.644		Antithrombin-III (Chain 33-464) - Homo sapiens (Human)	1691	47	1.45	108	5532	3+	2002.97	0.011	5.49185	0.9997	K.KATEDEGSEQKIPEATNR.R
9	1	UPS1_UPS2|P01008ups|ANT3_HUMAN_UPS	49039.1	0.644		Antithrombin-III (Chain 33-464) - Homo sapiens (Human)	1691	47	1.45	108	6180	3+	1874.87	0.009	4.80033	0.7131	K.ATEDEGSEQKIPEATNR.R
9	1	UPS1_UPS2|P01008ups|ANT3_HUMAN_UPS	49039.1	0.644		Antithrombin-III (Chain 33-464) - Homo sapiens (Human)	1691	47	1.45	108	6214	2+	1874.87	0.01	5.33369	0.9975	K.ATEDEGSEQKIPEATNR.R
9	1	UPS1_UPS2|P01008ups|ANT3_HUMAN_UPS	49039.1	0.644		Antithrombin-III (Chain 33-464) - Homo sapiens (Human)	1691	47	1.45	108	6307	3+	1874.87	0.01	5.3337	0.9987	K.ATEDEGSEQKIPEATNR.R
9	1	UPS1_UPS2|P01008ups|ANT3_HUMAN_UPS	49039.1	0.644		Antithrombin-III (Chain 33-464) - Homo sapiens (Human)	1691	47	1.45	108	6345	2+	1874.87	0.011	5.86706	0.9977	K.ATEDEGSEQKIPEATNR.R
9	1	UPS1_UPS2|P01008ups|ANT3_HUMAN_UPS	49039.1	0.644		Antithrombin-III (Chain 33-464) - Homo sapiens (Human)	1691	47	1.45	108	6391	2+	1454.76	0	0	1	-.HGSPVDIC'TAKPR.D	1.35551e+06	2.00003e+06
9	1	UPS1_UPS2|P01008ups|ANT3_HUMAN_UPS	49039.1	0.644		Antithrombin-III (Chain 33-464) - Homo sapiens (Human)	1691	47	1.45	108	6525	3+	1454.76	-0.002	1.3748	1	-.HGSPVDIC'TAKPR.D	5648602	8137802
9	1	UPS1_UPS2|P01008ups|ANT3_HUMAN_UPS	49039.1	0.644		Antithrombin-III (Chain 33-464) - Homo sapiens (Human)	1691	47	1.45	108	6898	2+	1783.7	0	0	1	K.ADGESC'SASMM"YQEGK.F	405819	540181
9	1	UPS1_UPS2|P01008ups|ANT3_HUMAN_UPS	49039.1	0.644		Antithrombin-III (Chain 33-464) - Homo sapiens (Human)	1691	47	1.45	108	6918	2+	1780.68	1.011	6.17741	0.9998	K.ADGESCSASMM"YQEGK.F	401615	540537
9	1	UPS1_UPS2|P01008ups|ANT3_HUMAN_UPS	49039.1	0.644		Antithrombin-III (Chain 33-464) - Homo sapiens (Human)	1691	47	1.45	108	8876	2+	1767.71	0.007	3.95993	1	K.ADGESC'SASMMYQEGK.F	13041529	20149022
9	1	UPS1_UPS2|P01008ups|ANT3_HUMAN_UPS	49039.1	0.644		Antithrombin-III (Chain 33-464) - Homo sapiens (Human)	1691	47	1.45	108	8937	3+	1767.71	0.009	5.09134	1	K.ADGESC'SASMMYQEGK.F	1.46301e+06	2.26813e+06
9	1	UPS1_UPS2|P01008ups|ANT3_HUMAN_UPS	49039.1	0.644		Antithrombin-III (Chain 33-464) - Homo sapiens (Human)	1691	47	1.45	108	9010	2+	1767.71	0.007	3.95993	1	K.ADGESC'SASMMYQEGK.F	12195969	18850434
9	1	UPS1_UPS2|P01008ups|ANT3_HUMAN_UPS	49039.1	0.644		Antithrombin-III (Chain 33-464) - Homo sapiens (Human)	1691	47	1.45	108	9107	2+	1764.69	0.009	5.10005	1	K.ADGESCSASMMYQEGK.F	3.56503e+06	5.21444e+06
9	1	UPS1_UPS2|P01008ups|ANT3_HUMAN_UPS	49039.1	0.644		Antithrombin-III (Chain 33-464) - Homo sapiens (Human)	1691	47	1.45	108	9345	2+	911.531	0.005	5.48528	0.9318	K.LPGIVAEGR.D
9	1	UPS1_UPS2|P01008ups|ANT3_HUMAN_UPS	49039.1	0.644		Antithrombin-III (Chain 33-464) - Homo sapiens (Human)	1691	47	1.45	108	9485	2+	911.531	0.006	6.58233	0.9999	K.LPGIVAEGR.D
9	1	UPS1_UPS2|P01008ups|ANT3_HUMAN_UPS	49039.1	0.644		Antithrombin-III (Chain 33-464) - Homo sapiens (Human)	1691	47	1.45	108	11530	3+	1309.61	0.007	5.34512	0.8644	R.DDLYVSDAFHK.A
9	1	UPS1_UPS2|P01008ups|ANT3_HUMAN_UPS	49039.1	0.644		Antithrombin-III (Chain 33-464) - Homo sapiens (Human)	1691	47	1.45	108	11599	2+	1309.61	0.008	6.10871	1	R.DDLYVSDAFHK.A
9	1	UPS1_UPS2|P01008ups|ANT3_HUMAN_UPS	49039.1	0.644		Antithrombin-III (Chain 33-464) - Homo sapiens (Human)	1691	47	1.45	108	11666	3+	1309.61	0.007	5.34512	0.6429	R.DDLYVSDAFHK.A
9	1	UPS1_UPS2|P01008ups|ANT3_HUMAN_UPS	49039.1	0.644		Antithrombin-III (Chain 33-464) - Homo sapiens (Human)	1691	47	1.45	108	13060	2+	1528.74	-1.01	6.54132	1	R.FATTFYQHLADSK.N
9	1	UPS1_UPS2|P01008ups|ANT3_HUMAN_UPS	49039.1	0.644		Antithrombin-III (Chain 33-464) - Homo sapiens (Human)	1691	47	1.45	108	13161	3+	1528.74	0.009	5.88719	0.9868	R.FATTFYQHLADSK.N
9	1	UPS1_UPS2|P01008ups|ANT3_HUMAN_UPS	49039.1	0.644		Antithrombin-III (Chain 33-464) - Homo sapiens (Human)	1691	47	1.45	108	14407	3+	2417.25	0.017	7.0328	0.9244	K.SKLPGIVAEGRDDLYVSDAFHK.A
9	1	UPS1_UPS2|P01008ups|ANT3_HUMAN_UPS	49039.1	0.644		Antithrombin-III (Chain 33-464) - Homo sapiens (Human)	1691	47	1.45	108	14449	3+	1211.64	0.006	4.95196	1	R.FRIEDGFSLK.E
9	1	UPS1_UPS2|P01008ups|ANT3_HUMAN_UPS	49039.1	0.644		Antithrombin-III (Chain 33-464) - Homo sapiens (Human)	1691	47	1.45	108	15083	2+	1684.92	0.01	5.935	0.9983	K.GDDITM"VLILPKPEK.S
9	1	UPS1_UPS2|P01008ups|ANT3_HUMAN_UPS	49039.1	0.644		Antithrombin-III (Chain 33-464) - Homo sapiens (Human)	1691	47	1.45	108	15231	3+	2202.12	1.016	7.26573	0.987	K.LPGIVAEGRDDLYVSDAFHK.A
9	1	UPS1_UPS2|P01008ups|ANT3_HUMAN_UPS	49039.1	0.644		Antithrombin-III (Chain 33-464) - Homo sapiens (Human)	1691	47	1.45	108	15298	2+	1340.66	0.008	5.9672	1	K.TSDQIHFFFAK.L
9	1	UPS1_UPS2|P01008ups|ANT3_HUMAN_UPS	49039.1	0.644		Antithrombin-III (Chain 33-464) - Homo sapiens (Human)	1691	47	1.45	108	15332	2+	2202.12	0.014	6.35751	0.9998	K.LPGIVAEGRDDLYVSDAFHK.A
9	1	UPS1_UPS2|P01008ups|ANT3_HUMAN_UPS	49039.1	0.644		Antithrombin-III (Chain 33-464) - Homo sapiens (Human)	1691	47	1.45	108	15642	3+	2202.12	0.012	5.4493	0.6265	K.LPGIVAEGRDDLYVSDAFHK.A
9	1	UPS1_UPS2|P01008ups|ANT3_HUMAN_UPS	49039.1	0.644		Antithrombin-III (Chain 33-464) - Homo sapiens (Human)	1691	47	1.45	108	15794	3+	1232.73	0.008	6.48968	0.9999	K.ANRPFLVFIR.E
9	1	UPS1_UPS2|P01008ups|ANT3_HUMAN_UPS	49039.1	0.644		Antithrombin-III (Chain 33-464) - Homo sapiens (Human)	1691	47	1.45	108	15803	2+	1232.73	0.007	5.67847	0.9973	K.ANRPFLVFIR.E
9	1	UPS1_UPS2|P01008ups|ANT3_HUMAN_UPS	49039.1	0.644		Antithrombin-III (Chain 33-464) - Homo sapiens (Human)	1691	47	1.45	108	15947	2+	1232.73	0.008	6.48968	0.8821	K.ANRPFLVFIR.E
9	1	UPS1_UPS2|P01008ups|ANT3_HUMAN_UPS	49039.1	0.644		Antithrombin-III (Chain 33-464) - Homo sapiens (Human)	1691	47	1.45	108	15949	3+	1232.73	0.007	5.67847	0.9999	K.ANRPFLVFIR.E
9	1	UPS1_UPS2|P01008ups|ANT3_HUMAN_UPS	49039.1	0.644		Antithrombin-III (Chain 33-464) - Homo sapiens (Human)	1691	47	1.45	108	16155	3+	2291.15	0.015	6.54693	0.9985	K.AFLEVNEEGSEAAASTAVVIAGR.S
9	1	UPS1_UPS2|P01008ups|ANT3_HUMAN_UPS	49039.1	0.644		Antithrombin-III (Chain 33-464) - Homo sapiens (Human)	1691	47	1.45	108	16172	2+	2291.15	1.023	10.0386	0.9998	K.AFLEVNEEGSEAAASTAVVIAGR.S
9	1	UPS1_UPS2|P01008ups|ANT3_HUMAN_UPS	49039.1	0.644		Antithrombin-III (Chain 33-464) - Homo sapiens (Human)	1691	47	1.45	108	17037	2+	1405.75	0.008	5.69091	0.9979	R.EVPLNTIIFM"GR.V
9	1	UPS1_UPS2|P01008ups|ANT3_HUMAN_UPS	49039.1	0.644		Antithrombin-III (Chain 33-464) - Homo sapiens (Human)	1691	47	1.45	108	17045	3+	1668.92	0.01	5.99188	0.9993	K.GDDITMVLILPKPEK.S
9	1	UPS1_UPS2|P01008ups|ANT3_HUMAN_UPS	49039.1	0.644		Antithrombin-III (Chain 33-464) - Homo sapiens (Human)	1691	47	1.45	108	17079	2+	1668.92	0.01	5.99188	1	K.GDDITMVLILPKPEK.S
9	1	UPS1_UPS2|P01008ups|ANT3_HUMAN_UPS	49039.1	0.644		Antithrombin-III (Chain 33-464) - Homo sapiens (Human)	1691	47	1.45	108	17112	3+	2291.15	0.021	9.1657	0.9999	K.AFLEVNEEGSEAAASTAVVIAGR.S
9	1	UPS1_UPS2|P01008ups|ANT3_HUMAN_UPS	49039.1	0.644		Antithrombin-III (Chain 33-464) - Homo sapiens (Human)	1691	47	1.45	108	17158	2+	2291.15	0.008	3.49169	1	K.AFLEVNEEGSEAAASTAVVIAGR.S
9	1	UPS1_UPS2|P01008ups|ANT3_HUMAN_UPS	49039.1	0.644		Antithrombin-III (Chain 33-464) - Homo sapiens (Human)	1691	47	1.45	108	17191	3+	1668.92	0.009	5.3927	0.9995	K.GDDITMVLILPKPEK.S
9	1	UPS1_UPS2|P01008ups|ANT3_HUMAN_UPS	49039.1	0.644		Antithrombin-III (Chain 33-464) - Homo sapiens (Human)	1691	47	1.45	108	17253	3+	2291.15	0.004	1.74585	1	K.AFLEVNEEGSEAAASTAVVIAGR.S
9	1	UPS1_UPS2|P01008ups|ANT3_HUMAN_UPS	49039.1	0.644		Antithrombin-III (Chain 33-464) - Homo sapiens (Human)	1691	47	1.45	108	17396	3+	2291.15	0.018	7.85631	1	K.AFLEVNEEGSEAAASTAVVIAGR.S
9	1	UPS1_UPS2|P01008ups|ANT3_HUMAN_UPS	49039.1	0.644		Antithrombin-III (Chain 33-464) - Homo sapiens (Human)	1691	47	1.45	108	17440	2+	2291.15	0.015	6.54693	1	K.AFLEVNEEGSEAAASTAVVIAGR.S
9	1	UPS1_UPS2|P01008ups|ANT3_HUMAN_UPS	49039.1	0.644		Antithrombin-III (Chain 33-464) - Homo sapiens (Human)	1691	47	1.45	108	17550	3+	2291.15	0.016	6.98339	1	K.AFLEVNEEGSEAAASTAVVIAGR.S
9	1	UPS1_UPS2|P01008ups|ANT3_HUMAN_UPS	49039.1	0.644		Antithrombin-III (Chain 33-464) - Homo sapiens (Human)	1691	47	1.45	108	17594	2+	2291.15	0.016	6.98339	1	K.AFLEVNEEGSEAAASTAVVIAGR.S
9	1	UPS1_UPS2|P01008ups|ANT3_HUMAN_UPS	49039.1	0.644		Antithrombin-III (Chain 33-464) - Homo sapiens (Human)	1691	47	1.45	108	17704	3+	2291.15	0.014	6.11047	1	K.AFLEVNEEGSEAAASTAVVIAGR.S
9	1	UPS1_UPS2|P01008ups|ANT3_HUMAN_UPS	49039.1	0.644		Antithrombin-III (Chain 33-464) - Homo sapiens (Human)	1691	47	1.45	108	17748	2+	2291.15	0.017	7.41985	1	K.AFLEVNEEGSEAAASTAVVIAGR.S
9	1	UPS1_UPS2|P01008ups|ANT3_HUMAN_UPS	49039.1	0.644		Antithrombin-III (Chain 33-464) - Homo sapiens (Human)	1691	47	1.45	108	17858	3+	2291.15	0.016	6.98339	1	K.AFLEVNEEGSEAAASTAVVIAGR.S
9	1	UPS1_UPS2|P01008ups|ANT3_HUMAN_UPS	49039.1	0.644		Antithrombin-III (Chain 33-464) - Homo sapiens (Human)	1691	47	1.45	108	17903	2+	2291.15	0.017	7.41985	1	K.AFLEVNEEGSEAAASTAVVIAGR.S
9	1	UPS1_UPS2|P01008ups|ANT3_HUMAN_UPS	49039.1	0.644		Antithrombin-III (Chain 33-464) - Homo sapiens (Human)	1691	47	1.45	108	18012	3+	2291.15	0.016	6.98339	1	K.AFLEVNEEGSEAAASTAVVIAGR.S
9	1	UPS1_UPS2|P01008ups|ANT3_HUMAN_UPS	49039.1	0.644		Antithrombin-III (Chain 33-464) - Homo sapiens (Human)	1691	47	1.45	108	18057	2+	2291.15	0.019	8.29278	1	K.AFLEVNEEGSEAAASTAVVIAGR.S
9	1	UPS1_UPS2|P01008ups|ANT3_HUMAN_UPS	49039.1	0.644		Antithrombin-III (Chain 33-464) - Homo sapiens (Human)	1691	47	1.45	108	18178	3+	2291.15	0.014	6.11047	1	K.AFLEVNEEGSEAAASTAVVIAGR.S
9	1	UPS1_UPS2|P01008ups|ANT3_HUMAN_UPS	49039.1	0.644		Antithrombin-III (Chain 33-464) - Homo sapiens (Human)	1691	47	1.45	108	18210	2+	2291.15	0.015	6.54693	1	K.AFLEVNEEGSEAAASTAVVIAGR.S
9	1	UPS1_UPS2|P01008ups|ANT3_HUMAN_UPS	49039.1	0.644		Antithrombin-III (Chain 33-464) - Homo sapiens (Human)	1691	47	1.45	108	18332	3+	2291.15	0.013	5.674	1	K.AFLEVNEEGSEAAASTAVVIAGR.S
9	1	UPS1_UPS2|P01008ups|ANT3_HUMAN_UPS	49039.1	0.644		Antithrombin-III (Chain 33-464) - Homo sapiens (Human)	1691	47	1.45	108	18367	2+	2291.15	0.016	6.98339	1	K.AFLEVNEEGSEAAASTAVVIAGR.S
9	1	UPS1_UPS2|P01008ups|ANT3_HUMAN_UPS	49039.1	0.644		Antithrombin-III (Chain 33-464) - Homo sapiens (Human)	1691	47	1.45	108	18520	2+	2291.15	0.015	6.54693	1	K.AFLEVNEEGSEAAASTAVVIAGR.S
9	1	UPS1_UPS2|P01008ups|ANT3_HUMAN_UPS	49039.1	0.644		Antithrombin-III (Chain 33-464) - Homo sapiens (Human)	1691	47	1.45	108	18562	3+	2291.15	0.017	7.41985	1	K.AFLEVNEEGSEAAASTAVVIAGR.S
9	1	UPS1_UPS2|P01008ups|ANT3_HUMAN_UPS	49039.1	0.644		Antithrombin-III (Chain 33-464) - Homo sapiens (Human)	1691	47	1.45	108	18674	2+	2291.15	0.018	7.85631	1	K.AFLEVNEEGSEAAASTAVVIAGR.S
9	1	UPS1_UPS2|P01008ups|ANT3_HUMAN_UPS	49039.1	0.644		Antithrombin-III (Chain 33-464) - Homo sapiens (Human)	1691	47	1.45	108	18706	3+	2291.15	1.024	10.4751	1	K.AFLEVNEEGSEAAASTAVVIAGR.S
9	1	UPS1_UPS2|P01008ups|ANT3_HUMAN_UPS	49039.1	0.644		Antithrombin-III (Chain 33-464) - Homo sapiens (Human)	1691	47	1.45	108	18819	2+	2291.15	0.014	6.11047	1	K.AFLEVNEEGSEAAASTAVVIAGR.S
9	1	UPS1_UPS2|P01008ups|ANT3_HUMAN_UPS	49039.1	0.644		Antithrombin-III (Chain 33-464) - Homo sapiens (Human)	1691	47	1.45	108	18848	3+	2291.15	0.013	5.674	1	K.AFLEVNEEGSEAAASTAVVIAGR.S
9	1	UPS1_UPS2|P01008ups|ANT3_HUMAN_UPS	49039.1	0.644		Antithrombin-III (Chain 33-464) - Homo sapiens (Human)	1691	47	1.45	108	18975	2+	2291.15	0.015	6.54693	1	K.AFLEVNEEGSEAAASTAVVIAGR.S
9	1	UPS1_UPS2|P01008ups|ANT3_HUMAN_UPS	49039.1	0.644		Antithrombin-III (Chain 33-464) - Homo sapiens (Human)	1691	47	1.45	108	18992	3+	2291.15	0.013	5.674	1	K.AFLEVNEEGSEAAASTAVVIAGR.S
9	1	UPS1_UPS2|P01008ups|ANT3_HUMAN_UPS	49039.1	0.644		Antithrombin-III (Chain 33-464) - Homo sapiens (Human)	1691	47	1.45	108	19118	2+	2291.15	0.016	6.98339	1	K.AFLEVNEEGSEAAASTAVVIAGR.S
9	1	UPS1_UPS2|P01008ups|ANT3_HUMAN_UPS	49039.1	0.644		Antithrombin-III (Chain 33-464) - Homo sapiens (Human)	1691	47	1.45	108	19134	3+	2291.15	0.015	6.54693	1	K.AFLEVNEEGSEAAASTAVVIAGR.S
9	1	UPS1_UPS2|P01008ups|ANT3_HUMAN_UPS	49039.1	0.644		Antithrombin-III (Chain 33-464) - Homo sapiens (Human)	1691	47	1.45	108	19262	2+	2291.15	0.018	7.85631	1	K.AFLEVNEEGSEAAASTAVVIAGR.S
9	1	UPS1_UPS2|P01008ups|ANT3_HUMAN_UPS	49039.1	0.644		Antithrombin-III (Chain 33-464) - Homo sapiens (Human)	1691	47	1.45	108	19289	3+	2291.15	0.014	6.11047	1	K.AFLEVNEEGSEAAASTAVVIAGR.S
9	1	UPS1_UPS2|P01008ups|ANT3_HUMAN_UPS	49039.1	0.644		Antithrombin-III (Chain 33-464) - Homo sapiens (Human)	1691	47	1.45	108	19376	2+	1389.76	0.009	6.47596	0.9971	R.EVPLNTIIFMGR.V
9	1	UPS1_UPS2|P01008ups|ANT3_HUMAN_UPS	49039.1	0.644		Antithrombin-III (Chain 33-464) - Homo sapiens (Human)	1691	47	1.45	108	19433	2+	2291.15	0.014	6.11047	1	K.AFLEVNEEGSEAAASTAVVIAGR.S
9	1	UPS1_UPS2|P01008ups|ANT3_HUMAN_UPS	49039.1	0.644		Antithrombin-III (Chain 33-464) - Homo sapiens (Human)	1691	47	1.45	108	19442	3+	2291.15	0.016	6.98339	1	K.AFLEVNEEGSEAAASTAVVIAGR.S
9	1	UPS1_UPS2|P01008ups|ANT3_HUMAN_UPS	49039.1	0.644		Antithrombin-III (Chain 33-464) - Homo sapiens (Human)	1691	47	1.45	108	19574	2+	2291.15	0.016	6.98339	1	K.AFLEVNEEGSEAAASTAVVIAGR.S
9	1	UPS1_UPS2|P01008ups|ANT3_HUMAN_UPS	49039.1	0.644		Antithrombin-III (Chain 33-464) - Homo sapiens (Human)	1691	47	1.45	108	19597	3+	2291.15	0.015	6.54693	1	K.AFLEVNEEGSEAAASTAVVIAGR.S
9	1	UPS1_UPS2|P01008ups|ANT3_HUMAN_UPS	49039.1	0.644		Antithrombin-III (Chain 33-464) - Homo sapiens (Human)	1691	47	1.45	108	19731	2+	2291.15	0.017	7.41985	1	K.AFLEVNEEGSEAAASTAVVIAGR.S
9	1	UPS1_UPS2|P01008ups|ANT3_HUMAN_UPS	49039.1	0.644		Antithrombin-III (Chain 33-464) - Homo sapiens (Human)	1691	47	1.45	108	19839	3+	2291.15	1.024	10.4751	1	K.AFLEVNEEGSEAAASTAVVIAGR.S
9	1	UPS1_UPS2|P01008ups|ANT3_HUMAN_UPS	49039.1	0.644		Antithrombin-III (Chain 33-464) - Homo sapiens (Human)	1691	47	1.45	108	19882	2+	2291.15	0.017	7.41985	1	K.AFLEVNEEGSEAAASTAVVIAGR.S
9	1	UPS1_UPS2|P01008ups|ANT3_HUMAN_UPS	49039.1	0.644		Antithrombin-III (Chain 33-464) - Homo sapiens (Human)	1691	47	1.45	108	19993	3+	2291.15	1.024	10.4751	1	K.AFLEVNEEGSEAAASTAVVIAGR.S
9	1	UPS1_UPS2|P01008ups|ANT3_HUMAN_UPS	49039.1	0.644		Antithrombin-III (Chain 33-464) - Homo sapiens (Human)	1691	47	1.45	108	20037	2+	2291.15	0.017	7.41985	1	K.AFLEVNEEGSEAAASTAVVIAGR.S
9	1	UPS1_UPS2|P01008ups|ANT3_HUMAN_UPS	49039.1	0.644		Antithrombin-III (Chain 33-464) - Homo sapiens (Human)	1691	47	1.45	108	20146	3+	2291.15	0.014	6.11047	1	K.AFLEVNEEGSEAAASTAVVIAGR.S
9	1	UPS1_UPS2|P01008ups|ANT3_HUMAN_UPS	49039.1	0.644		Antithrombin-III (Chain 33-464) - Homo sapiens (Human)	1691	47	1.45	108	20186	2+	2291.15	0.016	6.98339	1	K.AFLEVNEEGSEAAASTAVVIAGR.S
9	1	UPS1_UPS2|P01008ups|ANT3_HUMAN_UPS	49039.1	0.644		Antithrombin-III (Chain 33-464) - Homo sapiens (Human)	1691	47	1.45	108	20301	3+	2291.15	0.017	7.41985	1	K.AFLEVNEEGSEAAASTAVVIAGR.S
9	1	UPS1_UPS2|P01008ups|ANT3_HUMAN_UPS	49039.1	0.644		Antithrombin-III (Chain 33-464) - Homo sapiens (Human)	1691	47	1.45	108	20339	2+	2291.15	0.015	6.54693	1	K.AFLEVNEEGSEAAASTAVVIAGR.S
9	1	UPS1_UPS2|P01008ups|ANT3_HUMAN_UPS	49039.1	0.644		Antithrombin-III (Chain 33-464) - Homo sapiens (Human)	1691	47	1.45	108	20454	3+	2291.15	0.015	6.54693	1	K.AFLEVNEEGSEAAASTAVVIAGR.S
9	1	UPS1_UPS2|P01008ups|ANT3_HUMAN_UPS	49039.1	0.644		Antithrombin-III (Chain 33-464) - Homo sapiens (Human)	1691	47	1.45	108	20763	3+	2291.15	1.024	10.4751	0.9995	K.AFLEVNEEGSEAAASTAVVIAGR.S
9	1	UPS1_UPS2|P01008ups|ANT3_HUMAN_UPS	49039.1	0.644		Antithrombin-III (Chain 33-464) - Homo sapiens (Human)	1691	47	1.45	108	20898	2+	2291.15	0.014	6.11047	1	K.AFLEVNEEGSEAAASTAVVIAGR.S
9	1	UPS1_UPS2|P01008ups|ANT3_HUMAN_UPS	49039.1	0.644		Antithrombin-III (Chain 33-464) - Homo sapiens (Human)	1691	47	1.45	108	20916	3+	2291.15	0.014	6.11047	1	K.AFLEVNEEGSEAAASTAVVIAGR.S
9	1	UPS1_UPS2|P01008ups|ANT3_HUMAN_UPS	49039.1	0.644		Antithrombin-III (Chain 33-464) - Homo sapiens (Human)	1691	47	1.45	108	21049	2+	2291.15	0.014	6.11047	1	K.AFLEVNEEGSEAAASTAVVIAGR.S
9	1	UPS1_UPS2|P01008ups|ANT3_HUMAN_UPS	49039.1	0.644		Antithrombin-III (Chain 33-464) - Homo sapiens (Human)	1691	47	1.45	108	21071	3+	2291.15	0.015	6.54693	1	K.AFLEVNEEGSEAAASTAVVIAGR.S
9	1	UPS1_UPS2|P01008ups|ANT3_HUMAN_UPS	49039.1	0.644		Antithrombin-III (Chain 33-464) - Homo sapiens (Human)	1691	47	1.45	108	21076	3+	1848.9	0.014	7.57205	0.9993	K.EQLQDMGLVDLFSPEK.S
9	1	UPS1_UPS2|P01008ups|ANT3_HUMAN_UPS	49039.1	0.644		Antithrombin-III (Chain 33-464) - Homo sapiens (Human)	1691	47	1.45	108	21214	2+	2291.15	0.017	7.41985	1	K.AFLEVNEEGSEAAASTAVVIAGR.S
9	1	UPS1_UPS2|P01008ups|ANT3_HUMAN_UPS	49039.1	0.644		Antithrombin-III (Chain 33-464) - Homo sapiens (Human)	1691	47	1.45	108	21226	3+	2291.15	0.016	6.98339	1	K.AFLEVNEEGSEAAASTAVVIAGR.S
9	1	UPS1_UPS2|P01008ups|ANT3_HUMAN_UPS	49039.1	0.644		Antithrombin-III (Chain 33-464) - Homo sapiens (Human)	1691	47	1.45	108	21230	3+	1848.9	0.013	7.03119	0.9999	K.EQLQDMGLVDLFSPEK.S
9	1	UPS1_UPS2|P01008ups|ANT3_HUMAN_UPS	49039.1	0.644		Antithrombin-III (Chain 33-464) - Homo sapiens (Human)	1691	47	1.45	108	21371	2+	2291.15	0.017	7.41985	1	K.AFLEVNEEGSEAAASTAVVIAGR.S
9	1	UPS1_UPS2|P01008ups|ANT3_HUMAN_UPS	49039.1	0.644		Antithrombin-III (Chain 33-464) - Homo sapiens (Human)	1691	47	1.45	108	21379	3+	2291.15	0.017	7.41985	1	K.AFLEVNEEGSEAAASTAVVIAGR.S
9	1	UPS1_UPS2|P01008ups|ANT3_HUMAN_UPS	49039.1	0.644		Antithrombin-III (Chain 33-464) - Homo sapiens (Human)	1691	47	1.45	108	21524	2+	2291.15	0.015	6.54693	1	K.AFLEVNEEGSEAAASTAVVIAGR.S
9	1	UPS1_UPS2|P01008ups|ANT3_HUMAN_UPS	49039.1	0.644		Antithrombin-III (Chain 33-464) - Homo sapiens (Human)	1691	47	1.45	108	21533	3+	2291.15	0.016	6.98339	1	K.AFLEVNEEGSEAAASTAVVIAGR.S
9	1	UPS1_UPS2|P01008ups|ANT3_HUMAN_UPS	49039.1	0.644		Antithrombin-III (Chain 33-464) - Homo sapiens (Human)	1691	47	1.45	108	21677	3+	2291.15	0.017	7.41985	1	K.AFLEVNEEGSEAAASTAVVIAGR.S
9	1	UPS1_UPS2|P01008ups|ANT3_HUMAN_UPS	49039.1	0.644		Antithrombin-III (Chain 33-464) - Homo sapiens (Human)	1691	47	1.45	108	21682	2+	2291.15	0.014	6.11047	1	K.AFLEVNEEGSEAAASTAVVIAGR.S
9	1	UPS1_UPS2|P01008ups|ANT3_HUMAN_UPS	49039.1	0.644		Antithrombin-III (Chain 33-464) - Homo sapiens (Human)	1691	47	1.45	108	21819	3+	2291.15	0.015	6.54693	1	K.AFLEVNEEGSEAAASTAVVIAGR.S
9	1	UPS1_UPS2|P01008ups|ANT3_HUMAN_UPS	49039.1	0.644		Antithrombin-III (Chain 33-464) - Homo sapiens (Human)	1691	47	1.45	108	21826	2+	2291.15	0.013	5.674	1	K.AFLEVNEEGSEAAASTAVVIAGR.S
9	1	UPS1_UPS2|P01008ups|ANT3_HUMAN_UPS	49039.1	0.644		Antithrombin-III (Chain 33-464) - Homo sapiens (Human)	1691	47	1.45	108	21973	3+	2291.15	0.014	6.11047	1	K.AFLEVNEEGSEAAASTAVVIAGR.S
9	1	UPS1_UPS2|P01008ups|ANT3_HUMAN_UPS	49039.1	0.644		Antithrombin-III (Chain 33-464) - Homo sapiens (Human)	1691	47	1.45	108	21980	2+	2291.15	0.013	5.674	1	K.AFLEVNEEGSEAAASTAVVIAGR.S
9	1	UPS1_UPS2|P01008ups|ANT3_HUMAN_UPS	49039.1	0.644		Antithrombin-III (Chain 33-464) - Homo sapiens (Human)	1691	47	1.45	108	22128	3+	2291.15	0.016	6.98339	1	K.AFLEVNEEGSEAAASTAVVIAGR.S
9	1	UPS1_UPS2|P01008ups|ANT3_HUMAN_UPS	49039.1	0.644		Antithrombin-III (Chain 33-464) - Homo sapiens (Human)	1691	47	1.45	108	22133	2+	2291.15	0.017	7.41985	1	K.AFLEVNEEGSEAAASTAVVIAGR.S
9	1	UPS1_UPS2|P01008ups|ANT3_HUMAN_UPS	49039.1	0.644		Antithrombin-III (Chain 33-464) - Homo sapiens (Human)	1691	47	1.45	108	22269	3+	2291.15	0.015	6.54693	1	K.AFLEVNEEGSEAAASTAVVIAGR.S
9	1	UPS1_UPS2|P01008ups|ANT3_HUMAN_UPS	49039.1	0.644		Antithrombin-III (Chain 33-464) - Homo sapiens (Human)	1691	47	1.45	108	22272	2+	2291.15	0.017	7.41985	1	K.AFLEVNEEGSEAAASTAVVIAGR.S
9	1	UPS1_UPS2|P01008ups|ANT3_HUMAN_UPS	49039.1	0.644		Antithrombin-III (Chain 33-464) - Homo sapiens (Human)	1691	47	1.45	108	22412	3+	2291.15	0.015	6.54693	1	K.AFLEVNEEGSEAAASTAVVIAGR.S
9	1	UPS1_UPS2|P01008ups|ANT3_HUMAN_UPS	49039.1	0.644		Antithrombin-III (Chain 33-464) - Homo sapiens (Human)	1691	47	1.45	108	22414	2+	2291.15	0.009	3.92816	1	K.AFLEVNEEGSEAAASTAVVIAGR.S
9	1	UPS1_UPS2|P01008ups|ANT3_HUMAN_UPS	49039.1	0.644		Antithrombin-III (Chain 33-464) - Homo sapiens (Human)	1691	47	1.45	108	22556	2+	2291.15	0.013	5.674	1	K.AFLEVNEEGSEAAASTAVVIAGR.S
9	1	UPS1_UPS2|P01008ups|ANT3_HUMAN_UPS	49039.1	0.644		Antithrombin-III (Chain 33-464) - Homo sapiens (Human)	1691	47	1.45	108	22577	3+	2291.15	0.014	6.11047	1	K.AFLEVNEEGSEAAASTAVVIAGR.S
9	1	UPS1_UPS2|P01008ups|ANT3_HUMAN_UPS	49039.1	0.644		Antithrombin-III (Chain 33-464) - Homo sapiens (Human)	1691	47	1.45	108	22699	2+	2291.15	0.018	7.85631	1	K.AFLEVNEEGSEAAASTAVVIAGR.S
9	1	UPS1_UPS2|P01008ups|ANT3_HUMAN_UPS	49039.1	0.644		Antithrombin-III (Chain 33-464) - Homo sapiens (Human)	1691	47	1.45	108	22720	3+	2291.15	0.004	1.74585	1	K.AFLEVNEEGSEAAASTAVVIAGR.S
9	1	UPS1_UPS2|P01008ups|ANT3_HUMAN_UPS	49039.1	0.644		Antithrombin-III (Chain 33-464) - Homo sapiens (Human)	1691	47	1.45	108	22848	2+	2291.15	0.021	9.1657	1	K.AFLEVNEEGSEAAASTAVVIAGR.S
9	1	UPS1_UPS2|P01008ups|ANT3_HUMAN_UPS	49039.1	0.644		Antithrombin-III (Chain 33-464) - Homo sapiens (Human)	1691	47	1.45	108	22874	3+	2291.15	0.015	6.54693	1	K.AFLEVNEEGSEAAASTAVVIAGR.S
9	1	UPS1_UPS2|P01008ups|ANT3_HUMAN_UPS	49039.1	0.644		Antithrombin-III (Chain 33-464) - Homo sapiens (Human)	1691	47	1.45	108	22998	2+	2291.15	0.02	8.72924	1	K.AFLEVNEEGSEAAASTAVVIAGR.S
9	1	UPS1_UPS2|P01008ups|ANT3_HUMAN_UPS	49039.1	0.644		Antithrombin-III (Chain 33-464) - Homo sapiens (Human)	1691	47	1.45	108	23029	3+	2291.15	0.017	7.41985	1	K.AFLEVNEEGSEAAASTAVVIAGR.S
9	1	UPS1_UPS2|P01008ups|ANT3_HUMAN_UPS	49039.1	0.644		Antithrombin-III (Chain 33-464) - Homo sapiens (Human)	1691	47	1.45	108	23141	2+	2291.15	0.02	8.72924	1	K.AFLEVNEEGSEAAASTAVVIAGR.S
9	1	UPS1_UPS2|P01008ups|ANT3_HUMAN_UPS	49039.1	0.644		Antithrombin-III (Chain 33-464) - Homo sapiens (Human)	1691	47	1.45	108	23171	3+	2291.15	0.015	6.54693	1	K.AFLEVNEEGSEAAASTAVVIAGR.S
9	1	UPS1_UPS2|P01008ups|ANT3_HUMAN_UPS	49039.1	0.644		Antithrombin-III (Chain 33-464) - Homo sapiens (Human)	1691	47	1.45	108	23283	2+	2291.15	0.018	7.85631	1	K.AFLEVNEEGSEAAASTAVVIAGR.S
9	1	UPS1_UPS2|P01008ups|ANT3_HUMAN_UPS	49039.1	0.644		Antithrombin-III (Chain 33-464) - Homo sapiens (Human)	1691	47	1.45	108	23314	3+	2291.15	0.016	6.98339	1	K.AFLEVNEEGSEAAASTAVVIAGR.S
9	1	UPS1_UPS2|P01008ups|ANT3_HUMAN_UPS	49039.1	0.644		Antithrombin-III (Chain 33-464) - Homo sapiens (Human)	1691	47	1.45	108	23446	2+	2291.15	0.019	8.29278	1	K.AFLEVNEEGSEAAASTAVVIAGR.S
9	1	UPS1_UPS2|P01008ups|ANT3_HUMAN_UPS	49039.1	0.644		Antithrombin-III (Chain 33-464) - Homo sapiens (Human)	1691	47	1.45	108	23470	3+	2291.15	0.015	6.54693	1	K.AFLEVNEEGSEAAASTAVVIAGR.S
9	1	UPS1_UPS2|P01008ups|ANT3_HUMAN_UPS	49039.1	0.644		Antithrombin-III (Chain 33-464) - Homo sapiens (Human)	1691	47	1.45	108	23623	3+	2291.15	0.017	7.41985	1	K.AFLEVNEEGSEAAASTAVVIAGR.S
9	1	UPS1_UPS2|P01008ups|ANT3_HUMAN_UPS	49039.1	0.644		Antithrombin-III (Chain 33-464) - Homo sapiens (Human)	1691	47	1.45	108	23659	2+	2291.15	0.019	8.29278	1	K.AFLEVNEEGSEAAASTAVVIAGR.S
9	1	UPS1_UPS2|P01008ups|ANT3_HUMAN_UPS	49039.1	0.644		Antithrombin-III (Chain 33-464) - Homo sapiens (Human)	1691	47	1.45	108	23772	3+	2291.15	0.016	6.98339	1	K.AFLEVNEEGSEAAASTAVVIAGR.S
9	1	UPS1_UPS2|P01008ups|ANT3_HUMAN_UPS	49039.1	0.644		Antithrombin-III (Chain 33-464) - Homo sapiens (Human)	1691	47	1.45	108	23810	2+	2291.15	0.011	4.80108	1	K.AFLEVNEEGSEAAASTAVVIAGR.S
9	1	UPS1_UPS2|P01008ups|ANT3_HUMAN_UPS	49039.1	0.644		Antithrombin-III (Chain 33-464) - Homo sapiens (Human)	1691	47	1.45	108	23925	3+	2291.15	0.018	7.85631	1	K.AFLEVNEEGSEAAASTAVVIAGR.S
9	1	UPS1_UPS2|P01008ups|ANT3_HUMAN_UPS	49039.1	0.644		Antithrombin-III (Chain 33-464) - Homo sapiens (Human)	1691	47	1.45	108	23964	2+	2291.15	0.014	6.11047	1	K.AFLEVNEEGSEAAASTAVVIAGR.S
9	1	UPS1_UPS2|P01008ups|ANT3_HUMAN_UPS	49039.1	0.644		Antithrombin-III (Chain 33-464) - Homo sapiens (Human)	1691	47	1.45	108	24069	3+	2291.15	0.016	6.98339	1	K.AFLEVNEEGSEAAASTAVVIAGR.S
9	1	UPS1_UPS2|P01008ups|ANT3_HUMAN_UPS	49039.1	0.644		Antithrombin-III (Chain 33-464) - Homo sapiens (Human)	1691	47	1.45	108	24113	2+	2291.15	0.016	6.98339	1	K.AFLEVNEEGSEAAASTAVVIAGR.S
9	1	UPS1_UPS2|P01008ups|ANT3_HUMAN_UPS	49039.1	0.644		Antithrombin-III (Chain 33-464) - Homo sapiens (Human)	1691	47	1.45	108	24216	3+	2291.15	0.017	7.41985	1	K.AFLEVNEEGSEAAASTAVVIAGR.S
9	1	UPS1_UPS2|P01008ups|ANT3_HUMAN_UPS	49039.1	0.644		Antithrombin-III (Chain 33-464) - Homo sapiens (Human)	1691	47	1.45	108	24250	2+	2291.15	0.022	9.60216	1	K.AFLEVNEEGSEAAASTAVVIAGR.S
9	1	UPS1_UPS2|P01008ups|ANT3_HUMAN_UPS	49039.1	0.644		Antithrombin-III (Chain 33-464) - Homo sapiens (Human)	1691	47	1.45	108	24341	2+	2299.13	0.015	6.52422	0.9765	K.NDNDNIFLSPLSISTAFAMTK.L
9	1	UPS1_UPS2|P01008ups|ANT3_HUMAN_UPS	49039.1	0.644		Antithrombin-III (Chain 33-464) - Homo sapiens (Human)	1691	47	1.45	108	24359	3+	2291.15	0.015	6.54693	1	K.AFLEVNEEGSEAAASTAVVIAGR.S
9	1	UPS1_UPS2|P01008ups|ANT3_HUMAN_UPS	49039.1	0.644		Antithrombin-III (Chain 33-464) - Homo sapiens (Human)	1691	47	1.45	108	24393	2+	2291.15	0.014	6.11047	1	K.AFLEVNEEGSEAAASTAVVIAGR.S
9	1	UPS1_UPS2|P01008ups|ANT3_HUMAN_UPS	49039.1	0.644		Antithrombin-III (Chain 33-464) - Homo sapiens (Human)	1691	47	1.45	108	24457	3+	2299.13	0.015	6.52422	1	K.NDNDNIFLSPLSISTAFAMTK.L
9	1	UPS1_UPS2|P01008ups|ANT3_HUMAN_UPS	49039.1	0.644		Antithrombin-III (Chain 33-464) - Homo sapiens (Human)	1691	47	1.45	108	24481	2+	2299.13	0.021	9.1339	0.9999	K.NDNDNIFLSPLSISTAFAMTK.L
9	1	UPS1_UPS2|P01008ups|ANT3_HUMAN_UPS	49039.1	0.644		Antithrombin-III (Chain 33-464) - Homo sapiens (Human)	1691	47	1.45	108	24502	3+	2291.15	0.017	7.41985	1	K.AFLEVNEEGSEAAASTAVVIAGR.S
9	1	UPS1_UPS2|P01008ups|ANT3_HUMAN_UPS	49039.1	0.644		Antithrombin-III (Chain 33-464) - Homo sapiens (Human)	1691	47	1.45	108	24536	2+	2291.15	0.011	4.80108	1	K.AFLEVNEEGSEAAASTAVVIAGR.S
9	1	UPS1_UPS2|P01008ups|ANT3_HUMAN_UPS	49039.1	0.644		Antithrombin-III (Chain 33-464) - Homo sapiens (Human)	1691	47	1.45	108	24641	3+	2291.15	0.017	7.41985	1	K.AFLEVNEEGSEAAASTAVVIAGR.S
9	1	UPS1_UPS2|P01008ups|ANT3_HUMAN_UPS	49039.1	0.644		Antithrombin-III (Chain 33-464) - Homo sapiens (Human)	1691	47	1.45	108	24783	3+	2291.15	0.017	7.41985	1	K.AFLEVNEEGSEAAASTAVVIAGR.S
9	1	UPS1_UPS2|P01008ups|ANT3_HUMAN_UPS	49039.1	0.644		Antithrombin-III (Chain 33-464) - Homo sapiens (Human)	1691	47	1.45	108	24865	2+	2291.15	0.017	7.41985	1	K.AFLEVNEEGSEAAASTAVVIAGR.S
9	1	UPS1_UPS2|P01008ups|ANT3_HUMAN_UPS	49039.1	0.644		Antithrombin-III (Chain 33-464) - Homo sapiens (Human)	1691	47	1.45	108	24927	3+	2291.15	0.018	7.85631	1	K.AFLEVNEEGSEAAASTAVVIAGR.S
9	1	UPS1_UPS2|P01008ups|ANT3_HUMAN_UPS	49039.1	0.644		Antithrombin-III (Chain 33-464) - Homo sapiens (Human)	1691	47	1.45	108	25027	2+	2291.15	1.022	9.60216	1	K.AFLEVNEEGSEAAASTAVVIAGR.S
9	1	UPS1_UPS2|P01008ups|ANT3_HUMAN_UPS	49039.1	0.644		Antithrombin-III (Chain 33-464) - Homo sapiens (Human)	1691	47	1.45	108	25084	3+	2291.15	0.018	7.85631	1	K.AFLEVNEEGSEAAASTAVVIAGR.S
9	1	UPS1_UPS2|P01008ups|ANT3_HUMAN_UPS	49039.1	0.644		Antithrombin-III (Chain 33-464) - Homo sapiens (Human)	1691	47	1.45	108	25169	2+	2291.15	0.011	4.80108	1	K.AFLEVNEEGSEAAASTAVVIAGR.S
9	1	UPS1_UPS2|P01008ups|ANT3_HUMAN_UPS	49039.1	0.644		Antithrombin-III (Chain 33-464) - Homo sapiens (Human)	1691	47	1.45	108	25329	2+	2291.15	0.017	7.41985	1	K.AFLEVNEEGSEAAASTAVVIAGR.S
9	1	UPS1_UPS2|P01008ups|ANT3_HUMAN_UPS	49039.1	0.644		Antithrombin-III (Chain 33-464) - Homo sapiens (Human)	1691	47	1.45	108	25369	3+	2291.15	0.018	7.85631	1	K.AFLEVNEEGSEAAASTAVVIAGR.S
9	1	UPS1_UPS2|P01008ups|ANT3_HUMAN_UPS	49039.1	0.644		Antithrombin-III (Chain 33-464) - Homo sapiens (Human)	1691	47	1.45	108	25522	3+	2291.15	0.017	7.41985	1	K.AFLEVNEEGSEAAASTAVVIAGR.S
9	1	UPS1_UPS2|P01008ups|ANT3_HUMAN_UPS	49039.1	0.644		Antithrombin-III (Chain 33-464) - Homo sapiens (Human)	1691	47	1.45	108	25626	2+	2291.15	0.018	7.85631	1	K.AFLEVNEEGSEAAASTAVVIAGR.S
9	1	UPS1_UPS2|P01008ups|ANT3_HUMAN_UPS	49039.1	0.644		Antithrombin-III (Chain 33-464) - Homo sapiens (Human)	1691	47	1.45	108	25659	3+	2291.15	0.019	8.29278	1	K.AFLEVNEEGSEAAASTAVVIAGR.S
9	1	UPS1_UPS2|P01008ups|ANT3_HUMAN_UPS	49039.1	0.644		Antithrombin-III (Chain 33-464) - Homo sapiens (Human)	1691	47	1.45	108	25780	2+	2291.15	1.02	8.72924	1	K.AFLEVNEEGSEAAASTAVVIAGR.S
9	1	UPS1_UPS2|P01008ups|ANT3_HUMAN_UPS	49039.1	0.644		Antithrombin-III (Chain 33-464) - Homo sapiens (Human)	1691	47	1.45	108	25934	2+	2291.15	0.013	5.674	1	K.AFLEVNEEGSEAAASTAVVIAGR.S
9	1	UPS1_UPS2|P01008ups|ANT3_HUMAN_UPS	49039.1	0.644		Antithrombin-III (Chain 33-464) - Homo sapiens (Human)	1691	47	1.45	108	26100	2+	2291.15	0.022	9.60216	1	K.AFLEVNEEGSEAAASTAVVIAGR.S
9	1	UPS1_UPS2|P01008ups|ANT3_HUMAN_UPS	49039.1	0.644		Antithrombin-III (Chain 33-464) - Homo sapiens (Human)	1691	47	1.45	108	26268	2+	2291.15	0.013	5.674	1	K.AFLEVNEEGSEAAASTAVVIAGR.S
9	1	UPS1_UPS2|P01008ups|ANT3_HUMAN_UPS	49039.1	0.644		Antithrombin-III (Chain 33-464) - Homo sapiens (Human)	1691	47	1.45	108	26407	3+	2291.15	0.019	8.29278	1	K.AFLEVNEEGSEAAASTAVVIAGR.S
9	1	UPS1_UPS2|P01008ups|ANT3_HUMAN_UPS	49039.1	0.644		Antithrombin-III (Chain 33-464) - Homo sapiens (Human)	1691	47	1.45	108	26584	3+	2291.15	0.017	7.41985	1	K.AFLEVNEEGSEAAASTAVVIAGR.S
9	1	UPS1_UPS2|P01008ups|ANT3_HUMAN_UPS	49039.1	0.644		Antithrombin-III (Chain 33-464) - Homo sapiens (Human)	1691	47	1.45	108	26818	2+	2291.15	0.017	7.41985	1	K.AFLEVNEEGSEAAASTAVVIAGR.S
9	1	UPS1_UPS2|P01008ups|ANT3_HUMAN_UPS	49039.1	0.644		Antithrombin-III (Chain 33-464) - Homo sapiens (Human)	1691	47	1.45	108	27470	2+	2291.15	0.016	6.98339	1	K.AFLEVNEEGSEAAASTAVVIAGR.S
9	1	UPS1_UPS2|P01008ups|ANT3_HUMAN_UPS	49039.1	0.644		Antithrombin-III (Chain 33-464) - Homo sapiens (Human)	1691	47	1.45	108	27535	3+	2291.15	0.017	7.41985	1	K.AFLEVNEEGSEAAASTAVVIAGR.S
9	1	UPS1_UPS2|P01008ups|ANT3_HUMAN_UPS	49039.1	0.644		Antithrombin-III (Chain 33-464) - Homo sapiens (Human)	1691	47	1.45	108	27673	3+	2804.57	1.003	1.06968	0.8408	R.ITDVIPSEAINELTVLVLVNTIYFK.G
9	1	UPS1_UPS2|P01008ups|ANT3_HUMAN_UPS	49039.1	0.644		Antithrombin-III (Chain 33-464) - Homo sapiens (Human)	1691	47	1.45	108	27686	3+	3066.5	0.02	6.5221	0.8422	K.ELTPEVLQEWLDELEEMMLVVHMPR.F
9	1	UPS1_UPS2|P01008ups|ANT3_HUMAN_UPS	49039.1	0.644		Antithrombin-III (Chain 33-464) - Homo sapiens (Human)	1691	47	1.45	108	27706	2+	2804.57	0.017	6.06154	1	R.ITDVIPSEAINELTVLVLVNTIYFK.G
9	1	UPS1_UPS2|P01008ups|ANT3_HUMAN_UPS	49039.1	0.644		Antithrombin-III (Chain 33-464) - Homo sapiens (Human)	1691	47	1.45	108	27730	3+	2291.15	0.015	6.54693	1	K.AFLEVNEEGSEAAASTAVVIAGR.S
9	1	UPS1_UPS2|P01008ups|ANT3_HUMAN_UPS	49039.1	0.644		Antithrombin-III (Chain 33-464) - Homo sapiens (Human)	1691	47	1.45	108	27851	2+	2291.15	0.017	7.41985	1	K.AFLEVNEEGSEAAASTAVVIAGR.S
9	1	UPS1_UPS2|P01008ups|ANT3_HUMAN_UPS	49039.1	0.644		Antithrombin-III (Chain 33-464) - Homo sapiens (Human)	1691	47	1.45	108	27894	3+	2291.15	0.015	6.54693	1	K.AFLEVNEEGSEAAASTAVVIAGR.S
9	1	UPS1_UPS2|P01008ups|ANT3_HUMAN_UPS	49039.1	0.644		Antithrombin-III (Chain 33-464) - Homo sapiens (Human)	1691	47	1.45	108	27995	2+	2291.15	0.017	7.41985	1	K.AFLEVNEEGSEAAASTAVVIAGR.S
9	1	UPS1_UPS2|P01008ups|ANT3_HUMAN_UPS	49039.1	0.644		Antithrombin-III (Chain 33-464) - Homo sapiens (Human)	1691	47	1.45	108	28030	3+	2291.15	0.011	4.80108	1	K.AFLEVNEEGSEAAASTAVVIAGR.S
9	1	UPS1_UPS2|P01008ups|ANT3_HUMAN_UPS	49039.1	0.644		Antithrombin-III (Chain 33-464) - Homo sapiens (Human)	1691	47	1.45	108	28054	2+	2804.57	0.02	7.13122	0.9992	R.ITDVIPSEAINELTVLVLVNTIYFK.G
9	1	UPS1_UPS2|P01008ups|ANT3_HUMAN_UPS	49039.1	0.644		Antithrombin-III (Chain 33-464) - Homo sapiens (Human)	1691	47	1.45	108	28127	2+	2291.15	0.015	6.54693	1	K.AFLEVNEEGSEAAASTAVVIAGR.S
9	1	UPS1_UPS2|P01008ups|ANT3_HUMAN_UPS	49039.1	0.644		Antithrombin-III (Chain 33-464) - Homo sapiens (Human)	1691	47	1.45	108	28159	3+	2291.15	0.014	6.11047	1	K.AFLEVNEEGSEAAASTAVVIAGR.S
9	1	UPS1_UPS2|P01008ups|ANT3_HUMAN_UPS	49039.1	0.644		Antithrombin-III (Chain 33-464) - Homo sapiens (Human)	1691	47	1.45	108	28258	2+	2291.15	0.013	5.674	1	K.AFLEVNEEGSEAAASTAVVIAGR.S
9	1	UPS1_UPS2|P01008ups|ANT3_HUMAN_UPS	49039.1	0.644		Antithrombin-III (Chain 33-464) - Homo sapiens (Human)	1691	47	1.45	108	28292	3+	2291.15	0.014	6.11047	1	K.AFLEVNEEGSEAAASTAVVIAGR.S
9	1	UPS1_UPS2|P01008ups|ANT3_HUMAN_UPS	49039.1	0.644		Antithrombin-III (Chain 33-464) - Homo sapiens (Human)	1691	47	1.45	108	28399	2+	2291.15	0.012	5.23754	1	K.AFLEVNEEGSEAAASTAVVIAGR.S
9	1	UPS1_UPS2|P01008ups|ANT3_HUMAN_UPS	49039.1	0.644		Antithrombin-III (Chain 33-464) - Homo sapiens (Human)	1691	47	1.45	108	28423	3+	2291.15	0.013	5.674	1	K.AFLEVNEEGSEAAASTAVVIAGR.S
9	1	UPS1_UPS2|P01008ups|ANT3_HUMAN_UPS	49039.1	0.644		Antithrombin-III (Chain 33-464) - Homo sapiens (Human)	1691	47	1.45	108	28531	3+	2804.57	0.01	3.56561	1	R.ITDVIPSEAINELTVLVLVNTIYFK.G
9	1	UPS1_UPS2|P01008ups|ANT3_HUMAN_UPS	49039.1	0.644		Antithrombin-III (Chain 33-464) - Homo sapiens (Human)	1691	47	1.45	108	28555	3+	2291.15	0.013	5.674	1	K.AFLEVNEEGSEAAASTAVVIAGR.S
9	1	UPS1_UPS2|P01008ups|ANT3_HUMAN_UPS	49039.1	0.644		Antithrombin-III (Chain 33-464) - Homo sapiens (Human)	1691	47	1.45	108	28610	2+	2804.57	0.028	9.98371	0.9998	R.ITDVIPSEAINELTVLVLVNTIYFK.G
9	1	UPS1_UPS2|P01008ups|ANT3_HUMAN_UPS	49039.1	0.644		Antithrombin-III (Chain 33-464) - Homo sapiens (Human)	1691	47	1.45	108	28663	3+	2804.57	0.016	5.70497	0.9999	R.ITDVIPSEAINELTVLVLVNTIYFK.G
9	1	UPS1_UPS2|P01008ups|ANT3_HUMAN_UPS	49039.1	0.644		Antithrombin-III (Chain 33-464) - Homo sapiens (Human)	1691	47	1.45	108	28741	2+	2804.57	1.004	1.42624	0.9891	R.ITDVIPSEAINELTVLVLVNTIYFK.G
9	1	UPS1_UPS2|P01008ups|ANT3_HUMAN_UPS	49039.1	0.644		Antithrombin-III (Chain 33-464) - Homo sapiens (Human)	1691	47	1.45	108	28786	2+	2291.15	0.013	5.674	1	K.AFLEVNEEGSEAAASTAVVIAGR.S
9	1	UPS1_UPS2|P01008ups|ANT3_HUMAN_UPS	49039.1	0.644		Antithrombin-III (Chain 33-464) - Homo sapiens (Human)	1691	47	1.45	108	28795	3+	2804.57	0.023	8.2009	1	R.ITDVIPSEAINELTVLVLVNTIYFK.G
9	1	UPS1_UPS2|P01008ups|ANT3_HUMAN_UPS	49039.1	0.644		Antithrombin-III (Chain 33-464) - Homo sapiens (Human)	1691	47	1.45	108	28852	3+	2291.15	1.024	10.4751	1	K.AFLEVNEEGSEAAASTAVVIAGR.S
9	1	UPS1_UPS2|P01008ups|ANT3_HUMAN_UPS	49039.1	0.644		Antithrombin-III (Chain 33-464) - Homo sapiens (Human)	1691	47	1.45	108	28920	2+	2291.15	0.015	6.54693	1	K.AFLEVNEEGSEAAASTAVVIAGR.S
9	1	UPS1_UPS2|P01008ups|ANT3_HUMAN_UPS	49039.1	0.644		Antithrombin-III (Chain 33-464) - Homo sapiens (Human)	1691	47	1.45	108	28928	3+	2804.57	1.025	8.91402	0.9999	R.ITDVIPSEAINELTVLVLVNTIYFK.G
9	1	UPS1_UPS2|P01008ups|ANT3_HUMAN_UPS	49039.1	0.644		Antithrombin-III (Chain 33-464) - Homo sapiens (Human)	1691	47	1.45	108	28983	3+	2291.15	0.015	6.54693	1	K.AFLEVNEEGSEAAASTAVVIAGR.S
9	1	UPS1_UPS2|P01008ups|ANT3_HUMAN_UPS	49039.1	0.644		Antithrombin-III (Chain 33-464) - Homo sapiens (Human)	1691	47	1.45	108	29052	2+	2291.15	0.016	6.98339	1	K.AFLEVNEEGSEAAASTAVVIAGR.S
9	1	UPS1_UPS2|P01008ups|ANT3_HUMAN_UPS	49039.1	0.644		Antithrombin-III (Chain 33-464) - Homo sapiens (Human)	1691	47	1.45	108	29071	3+	2804.57	0.019	6.77466	1	R.ITDVIPSEAINELTVLVLVNTIYFK.G
9	1	UPS1_UPS2|P01008ups|ANT3_HUMAN_UPS	49039.1	0.644		Antithrombin-III (Chain 33-464) - Homo sapiens (Human)	1691	47	1.45	108	29115	3+	2291.15	0.014	6.11047	1	K.AFLEVNEEGSEAAASTAVVIAGR.S
9	1	UPS1_UPS2|P01008ups|ANT3_HUMAN_UPS	49039.1	0.644		Antithrombin-III (Chain 33-464) - Homo sapiens (Human)	1691	47	1.45	108	29183	2+	2291.15	0.016	6.98339	1	K.AFLEVNEEGSEAAASTAVVIAGR.S
9	1	UPS1_UPS2|P01008ups|ANT3_HUMAN_UPS	49039.1	0.644		Antithrombin-III (Chain 33-464) - Homo sapiens (Human)	1691	47	1.45	108	29215	3+	2804.57	0.02	7.13122	1	R.ITDVIPSEAINELTVLVLVNTIYFK.G
9	1	UPS1_UPS2|P01008ups|ANT3_HUMAN_UPS	49039.1	0.644		Antithrombin-III (Chain 33-464) - Homo sapiens (Human)	1691	47	1.45	108	29247	3+	2291.15	0.014	6.11047	1	K.AFLEVNEEGSEAAASTAVVIAGR.S
9	1	UPS1_UPS2|P01008ups|ANT3_HUMAN_UPS	49039.1	0.644		Antithrombin-III (Chain 33-464) - Homo sapiens (Human)	1691	47	1.45	108	29317	2+	2291.15	0.017	7.41985	1	K.AFLEVNEEGSEAAASTAVVIAGR.S
9	1	UPS1_UPS2|P01008ups|ANT3_HUMAN_UPS	49039.1	0.644		Antithrombin-III (Chain 33-464) - Homo sapiens (Human)	1691	47	1.45	108	29347	3+	2804.57	0.023	8.2009	1	R.ITDVIPSEAINELTVLVLVNTIYFK.G
9	1	UPS1_UPS2|P01008ups|ANT3_HUMAN_UPS	49039.1	0.644		Antithrombin-III (Chain 33-464) - Homo sapiens (Human)	1691	47	1.45	108	29380	3+	2291.15	0.015	6.54693	1	K.AFLEVNEEGSEAAASTAVVIAGR.S
9	1	UPS1_UPS2|P01008ups|ANT3_HUMAN_UPS	49039.1	0.644		Antithrombin-III (Chain 33-464) - Homo sapiens (Human)	1691	47	1.45	108	29447	2+	2291.15	0.012	5.23754	1	K.AFLEVNEEGSEAAASTAVVIAGR.S
9	1	UPS1_UPS2|P01008ups|ANT3_HUMAN_UPS	49039.1	0.644		Antithrombin-III (Chain 33-464) - Homo sapiens (Human)	1691	47	1.45	108	29468	3+	2804.57	0.018	6.4181	1	R.ITDVIPSEAINELTVLVLVNTIYFK.G
9	1	UPS1_UPS2|P01008ups|ANT3_HUMAN_UPS	49039.1	0.644		Antithrombin-III (Chain 33-464) - Homo sapiens (Human)	1691	47	1.45	108	29502	3+	2291.15	0.013	5.674	1	K.AFLEVNEEGSEAAASTAVVIAGR.S
9	1	UPS1_UPS2|P01008ups|ANT3_HUMAN_UPS	49039.1	0.644		Antithrombin-III (Chain 33-464) - Homo sapiens (Human)	1691	47	1.45	108	29568	2+	2291.15	0.015	6.54693	1	K.AFLEVNEEGSEAAASTAVVIAGR.S
9	1	UPS1_UPS2|P01008ups|ANT3_HUMAN_UPS	49039.1	0.644		Antithrombin-III (Chain 33-464) - Homo sapiens (Human)	1691	47	1.45	108	29626	3+	2291.15	0.016	6.98339	1	K.AFLEVNEEGSEAAASTAVVIAGR.S
9	1	UPS1_UPS2|P01008ups|ANT3_HUMAN_UPS	49039.1	0.644		Antithrombin-III (Chain 33-464) - Homo sapiens (Human)	1691	47	1.45	108	29636	3+	2804.57	1.025	8.91402	0.9882	R.ITDVIPSEAINELTVLVLVNTIYFK.G
9	1	UPS1_UPS2|P01008ups|ANT3_HUMAN_UPS	49039.1	0.644		Antithrombin-III (Chain 33-464) - Homo sapiens (Human)	1691	47	1.45	108	29694	2+	2291.15	0.018	7.85631	1	K.AFLEVNEEGSEAAASTAVVIAGR.S
9	1	UPS1_UPS2|P01008ups|ANT3_HUMAN_UPS	49039.1	0.644		Antithrombin-III (Chain 33-464) - Homo sapiens (Human)	1691	47	1.45	108	29769	3+	2291.15	0.015	6.54693	1	K.AFLEVNEEGSEAAASTAVVIAGR.S
9	1	UPS1_UPS2|P01008ups|ANT3_HUMAN_UPS	49039.1	0.644		Antithrombin-III (Chain 33-464) - Homo sapiens (Human)	1691	47	1.45	108	29848	2+	2291.15	0.021	9.1657	1	K.AFLEVNEEGSEAAASTAVVIAGR.S
9	1	UPS1_UPS2|P01008ups|ANT3_HUMAN_UPS	49039.1	0.644		Antithrombin-III (Chain 33-464) - Homo sapiens (Human)	1691	47	1.45	108	29922	3+	2291.15	0.015	6.54693	1	K.AFLEVNEEGSEAAASTAVVIAGR.S
9	1	UPS1_UPS2|P01008ups|ANT3_HUMAN_UPS	49039.1	0.644		Antithrombin-III (Chain 33-464) - Homo sapiens (Human)	1691	47	1.45	108	30237	3+	2291.15	0.012	5.23754	0.9974	K.AFLEVNEEGSEAAASTAVVIAGR.S
10	1	UPS1_UPS2|P01031ups|CO5_HUMAN_UPS	8273.63	0.514		Complement C5 (C5a anaphylatoxin) (Chain 678-751) - Homo sapiens (Human)	21	9	1	15	15042	2+	1574.79	-0.009	5.71503	0.9764	K.AFTEC'C'VVASQLR.A	1.40092e+06	1.28828e+06
10	1	UPS1_UPS2|P01031ups|CO5_HUMAN_UPS	8273.63	0.514		Complement C5 (C5a anaphylatoxin) (Chain 678-751) - Homo sapiens (Human)	21	9	1	15	15018	2+	1568.76	0.005	3.18724	1	K.AFTECCVVASQLR.A	6.42564e+06	7666982
10	1	UPS1_UPS2|P01031ups|CO5_HUMAN_UPS	8273.63	0.514		Complement C5 (C5a anaphylatoxin) (Chain 678-751) - Homo sapiens (Human)	21	9	1	15	8348	3+	2206.83	0.01	4.5314	0.9935	K.CCYDGACVNNDETCEQR.A	1.56574e+06	1.83797e+06
10	1	UPS1_UPS2|P01031ups|CO5_HUMAN_UPS	8273.63	0.514		Complement C5 (C5a anaphylatoxin) (Chain 678-751) - Homo sapiens (Human)	21	9	1	15	8360	2+	2218.9	-0.015	6.7601	1	K.C'C'YDGAC'VNNDETC'EQR.A	1.31453e+06	1.58438e+06
10	1	UPS1_UPS2|P01031ups|CO5_HUMAN_UPS	8273.63	0.514		Complement C5 (C5a anaphylatoxin) (Chain 678-751) - Homo sapiens (Human)	21	9	1	15	14659	2+	1574.79	1.999	0.635004	1	K.AFTEC'C'VVASQLR.A	23034748	25084314
10	1	UPS1_UPS2|P01031ups|CO5_HUMAN_UPS	8273.63	0.514		Complement C5 (C5a anaphylatoxin) (Chain 678-751) - Homo sapiens (Human)	21	9	1	15	14670	2+	1568.76	1.017	10.8366	1	K.AFTECCVVASQLR.A	23034748	25084314
10	1	UPS1_UPS2|P01031ups|CO5_HUMAN_UPS	8273.63	0.514		Complement C5 (C5a anaphylatoxin) (Chain 678-751) - Homo sapiens (Human)	21	9	1	15	4397	2+	901.535	0.004	4.43688	0.9822	K.KIEEIAAK.Y
10	1	UPS1_UPS2|P01031ups|CO5_HUMAN_UPS	8273.63	0.514		Complement C5 (C5a anaphylatoxin) (Chain 678-751) - Homo sapiens (Human)	21	9	1	15	8394	2+	2218.9	0.98	9.01347	1	K.C'C'YDGAC'VNNDETC'EQR.A	9481297	11397866
10	1	UPS1_UPS2|P01031ups|CO5_HUMAN_UPS	8273.63	0.514		Complement C5 (C5a anaphylatoxin) (Chain 678-751) - Homo sapiens (Human)	21	9	1	15	8407	3+	2218.9	-0.025	11.2668	0.9791	K.C'C'YDGAC'VNNDETC'EQR.A	6.60823e+06	8226336
10	1	UPS1_UPS2|P01031ups|CO5_HUMAN_UPS	8273.63	0.514		Complement C5 (C5a anaphylatoxin) (Chain 678-751) - Homo sapiens (Human)	21	9	1	15	8408	2+	2215.88	0.991	4.06159	1	K.C'C'YDGACVNNDETC'EQR.A
10	1	UPS1_UPS2|P01031ups|CO5_HUMAN_UPS	8273.63	0.514		Complement C5 (C5a anaphylatoxin) (Chain 678-751) - Homo sapiens (Human)	21	9	1	15	8414	2+	2206.83	0.016	7.25023	1	K.CCYDGACVNNDETCEQR.A	9481297	11397866
10	1	UPS1_UPS2|P01031ups|CO5_HUMAN_UPS	8273.63	0.514		Complement C5 (C5a anaphylatoxin) (Chain 678-751) - Homo sapiens (Human)	21	9	1	15	8442	2+	2209.84	0.008	3.62016	0.9999	K.CCYDGAC'VNNDETCEQR.A
10	1	UPS1_UPS2|P01031ups|CO5_HUMAN_UPS	8273.63	0.514		Complement C5 (C5a anaphylatoxin) (Chain 678-751) - Homo sapiens (Human)	21	9	1	15	8462	3+	2206.83	0.011	4.98453	1	K.CCYDGACVNNDETCEQR.A	6.60823e+06	8226336
10	1	UPS1_UPS2|P01031ups|CO5_HUMAN_UPS	8273.63	0.514		Complement C5 (C5a anaphylatoxin) (Chain 678-751) - Homo sapiens (Human)	21	9	1	15	14817	2+	1568.76	0.009	5.73703	1	K.AFTECCVVASQLR.A	248130976	161216640
10	1	UPS1_UPS2|P01031ups|CO5_HUMAN_UPS	8273.63	0.514		Complement C5 (C5a anaphylatoxin) (Chain 678-751) - Homo sapiens (Human)	21	9	1	15	14850	2+	1574.79	-0.008	5.08003	1	K.AFTEC'C'VVASQLR.A	200557952	148519280
10	1	UPS1_UPS2|P01031ups|CO5_HUMAN_UPS	8273.63	0.514		Complement C5 (C5a anaphylatoxin) (Chain 678-751) - Homo sapiens (Human)	21	9	1	15	4410	2+	901.535	0.004	4.43688	0.9809	K.KIEEIAAK.Y
10	1	UPS1_UPS2|P01031ups|CO5_HUMAN_UPS	8273.63	0.514		Complement C5 (C5a anaphylatoxin) (Chain 678-751) - Homo sapiens (Human)	21	9	1	15	7913	3+	2218.9	-0.016	7.21078	1	K.C'C'YDGAC'VNNDETC'EQR.A	1.57611e+06	1.6487e+06
10	1	UPS1_UPS2|P01031ups|CO5_HUMAN_UPS	8273.63	0.514		Complement C5 (C5a anaphylatoxin) (Chain 678-751) - Homo sapiens (Human)	21	9	1	15	7933	2+	2215.88	0.991	4.06159	0.9994	K.C'CYDGAC'VNNDETC'EQR.A
10	1	UPS1_UPS2|P01031ups|CO5_HUMAN_UPS	8273.63	0.514		Complement C5 (C5a anaphylatoxin) (Chain 678-751) - Homo sapiens (Human)	21	9	1	15	7964	3+	2206.83	0.011	4.98453	1	K.CCYDGACVNNDETCEQR.A	1.57611e+06	1.6487e+06
10	1	UPS1_UPS2|P01031ups|CO5_HUMAN_UPS	8273.63	0.514		Complement C5 (C5a anaphylatoxin) (Chain 678-751) - Homo sapiens (Human)	21	9	1	15	13097	2+	1574.79	-0.006	3.81002	0.9999	K.AFTEC'C'VVASQLR.A	21117258	10326317
10	1	UPS1_UPS2|P01031ups|CO5_HUMAN_UPS	8273.63	0.514		Complement C5 (C5a anaphylatoxin) (Chain 678-751) - Homo sapiens (Human)	21	9	1	15	13100	2+	1571.77	-0.002	1.27245	0.9957	K.AFTEC'CVVASQLR.A
11	1	UPS1_UPS2|P02753ups|RETBP_HUMAN_UPS	20575	0.844		Retinol-binding protein 4 (Chain 19-201) - Homo sapiens (Human)	708	20	1.21	110	21282	2+	2078.99	1.026	12.5061	1	R.LLNLDGTCADSYSFVFSR.D	5.68925e+06	7035531
11	1	UPS1_UPS2|P02753ups|RETBP_HUMAN_UPS	20575	0.844		Retinol-binding protein 4 (Chain 19-201) - Homo sapiens (Human)	708	20	1.21	110	21449	2+	2078.99	1.012	5.77205	1	R.LLNLDGTCADSYSFVFSR.D	4064387	5.01046e+06
11	1	UPS1_UPS2|P02753ups|RETBP_HUMAN_UPS	20575	0.844		Retinol-binding protein 4 (Chain 19-201) - Homo sapiens (Human)	708	20	1.21	110	22237	2+	2629.2	0.994	2.28206	1	R.LLNNWDVC'ADMVGTFTDTEDPAK.F	1.28409e+06	1.16326e+06
11	1	UPS1_UPS2|P02753ups|RETBP_HUMAN_UPS	20575	0.844		Retinol-binding protein 4 (Chain 19-201) - Homo sapiens (Human)	708	20	1.21	110	22630	3+	3140.51	1.026	8.27891	1	K.KDPEGLFLQDNIVAEFSVDETGQMSATAK.G
11	1	UPS1_UPS2|P02753ups|RETBP_HUMAN_UPS	20575	0.844		Retinol-binding protein 4 (Chain 19-201) - Homo sapiens (Human)	708	20	1.21	110	22783	3+	3140.51	0.019	6.04997	1	K.KDPEGLFLQDNIVAEFSVDETGQMSATAK.G
11	1	UPS1_UPS2|P02753ups|RETBP_HUMAN_UPS	20575	0.844		Retinol-binding protein 4 (Chain 19-201) - Homo sapiens (Human)	708	20	1.21	110	22938	3+	3140.51	0.02	6.36839	1	K.KDPEGLFLQDNIVAEFSVDETGQMSATAK.G
11	1	UPS1_UPS2|P02753ups|RETBP_HUMAN_UPS	20575	0.844		Retinol-binding protein 4 (Chain 19-201) - Homo sapiens (Human)	708	20	1.21	110	23080	3+	3140.51	0.02	6.36839	1	K.KDPEGLFLQDNIVAEFSVDETGQMSATAK.G
11	1	UPS1_UPS2|P02753ups|RETBP_HUMAN_UPS	20575	0.844		Retinol-binding protein 4 (Chain 19-201) - Homo sapiens (Human)	708	20	1.21	110	23224	3+	3140.51	1.026	8.27891	0.9971	K.KDPEGLFLQDNIVAEFSVDETGQMSATAK.G
11	1	UPS1_UPS2|P02753ups|RETBP_HUMAN_UPS	20575	0.844		Retinol-binding protein 4 (Chain 19-201) - Homo sapiens (Human)	708	20	1.21	110	23366	3+	3140.51	1.026	8.27891	1	K.KDPEGLFLQDNIVAEFSVDETGQMSATAK.G
11	1	UPS1_UPS2|P02753ups|RETBP_HUMAN_UPS	20575	0.844		Retinol-binding protein 4 (Chain 19-201) - Homo sapiens (Human)	708	20	1.21	110	23509	3+	3140.51	0.014	4.45788	1	K.KDPEGLFLQDNIVAEFSVDETGQMSATAK.G
11	1	UPS1_UPS2|P02753ups|RETBP_HUMAN_UPS	20575	0.844		Retinol-binding protein 4 (Chain 19-201) - Homo sapiens (Human)	708	20	1.21	110	23652	3+	3140.51	1.026	8.27891	1	K.KDPEGLFLQDNIVAEFSVDETGQMSATAK.G
11	1	UPS1_UPS2|P02753ups|RETBP_HUMAN_UPS	20575	0.844		Retinol-binding protein 4 (Chain 19-201) - Homo sapiens (Human)	708	20	1.21	110	23792	3+	3140.51	0.03	9.55259	0.9999	K.KDPEGLFLQDNIVAEFSVDETGQMSATAK.G
11	1	UPS1_UPS2|P02753ups|RETBP_HUMAN_UPS	20575	0.844		Retinol-binding protein 4 (Chain 19-201) - Homo sapiens (Human)	708	20	1.21	110	24079	3+	3140.51	0.016	5.09472	1	K.KDPEGLFLQDNIVAEFSVDETGQMSATAK.G
11	1	UPS1_UPS2|P02753ups|RETBP_HUMAN_UPS	20575	0.844		Retinol-binding protein 4 (Chain 19-201) - Homo sapiens (Human)	708	20	1.21	110	24221	3+	3140.51	0.036	11.4631	1	K.KDPEGLFLQDNIVAEFSVDETGQMSATAK.G
11	1	UPS1_UPS2|P02753ups|RETBP_HUMAN_UPS	20575	0.844		Retinol-binding protein 4 (Chain 19-201) - Homo sapiens (Human)	708	20	1.21	110	24362	3+	3140.51	1.026	8.27891	1	K.KDPEGLFLQDNIVAEFSVDETGQMSATAK.G
[truncated: 81,835 more rows]

## Sheet: Rep3_AAL
Group	Prob	Protein	SequenceMass	AACoverage	BestGeneName	Description	Total Filtered Peptides	Unique Filtered Peptides	H2L Mean	Ratio Peps	Scan	Z	CalcMHPlus	dMass	FdMass (ppm)	PepProphet	Peptide	Light Area	Heavy Area
1	1	CONTAM|P00761	24409.5	0.268		SWISS-PROT:P00761|TRYP_PIG Trypsin - Sus scrofa (Pig).	212	8			7388	2+	1045.56	0.006	5.73853	0.9992	K.LSSPATLNSR.V
1	1	CONTAM|P00761	24409.5	0.268		SWISS-PROT:P00761|TRYP_PIG Trypsin - Sus scrofa (Pig).	212	8			7535	2+	1045.56	0.007	6.69495	0.9999	K.LSSPATLNSR.V
1	1	CONTAM|P00761	24409.5	0.268		SWISS-PROT:P00761|TRYP_PIG Trypsin - Sus scrofa (Pig).	212	8			9328	2+	842.509	0.005	5.93465	0.9244	R.VATVSLPR.S
1	1	CONTAM|P00761	24409.5	0.268		SWISS-PROT:P00761|TRYP_PIG Trypsin - Sus scrofa (Pig).	212	8			9471	2+	842.509	0.005	5.93465	0.9218	R.VATVSLPR.S
1	1	CONTAM|P00761	24409.5	0.268		SWISS-PROT:P00761|TRYP_PIG Trypsin - Sus scrofa (Pig).	212	8			10067	2+	842.509	0.004	4.74772	0.7919	R.VATVSLPR.S
1	1	CONTAM|P00761	24409.5	0.268		SWISS-PROT:P00761|TRYP_PIG Trypsin - Sus scrofa (Pig).	212	8			10210	2+	842.509	0.005	5.93465	0.7745	R.VATVSLPR.S
1	1	CONTAM|P00761	24409.5	0.268		SWISS-PROT:P00761|TRYP_PIG Trypsin - Sus scrofa (Pig).	212	8			10509	2+	842.509	0.005	5.93465	0.7028	R.VATVSLPR.S
1	1	CONTAM|P00761	24409.5	0.268		SWISS-PROT:P00761|TRYP_PIG Trypsin - Sus scrofa (Pig).	212	8			10997	2+	842.509	0.005	5.93465	0.7316	R.VATVSLPR.S
1	1	CONTAM|P00761	24409.5	0.268		SWISS-PROT:P00761|TRYP_PIG Trypsin - Sus scrofa (Pig).	212	8			15741	3+	2211.1	0.999	0.452263	0.8744	R.LGEHNIDVLEGNEQFINAAK.I
1	1	CONTAM|P00761	24409.5	0.268		SWISS-PROT:P00761|TRYP_PIG Trypsin - Sus scrofa (Pig).	212	8			15775	2+	2211.1	0.998	0.904526	0.9822	R.LGEHNIDVLEGNEQFINAAK.I
1	1	CONTAM|P00761	24409.5	0.268		SWISS-PROT:P00761|TRYP_PIG Trypsin - Sus scrofa (Pig).	212	8			16247	2+	2211.1	0.016	7.2362	1	R.LGEHNIDVLEGNEQFINAAK.I
1	1	CONTAM|P00761	24409.5	0.268		SWISS-PROT:P00761|TRYP_PIG Trypsin - Sus scrofa (Pig).	212	8			16258	3+	2211.1	0.017	7.68847	1	R.LGEHNIDVLEGNEQFINAAK.I
1	1	CONTAM|P00761	24409.5	0.268		SWISS-PROT:P00761|TRYP_PIG Trypsin - Sus scrofa (Pig).	212	8			16403	2+	2211.1	0.014	6.33168	1	R.LGEHNIDVLEGNEQFINAAK.I
1	1	CONTAM|P00761	24409.5	0.268		SWISS-PROT:P00761|TRYP_PIG Trypsin - Sus scrofa (Pig).	212	8			16413	3+	2211.1	0.011	4.97489	0.9995	R.LGEHNIDVLEGNEQFINAAK.I
1	1	CONTAM|P00761	24409.5	0.268		SWISS-PROT:P00761|TRYP_PIG Trypsin - Sus scrofa (Pig).	212	8			16556	2+	2211.1	1.002	0.904526	0.9731	R.LGEHNIDVLEGNEQFINAAK.I
1	1	CONTAM|P00761	24409.5	0.268		SWISS-PROT:P00761|TRYP_PIG Trypsin - Sus scrofa (Pig).	212	8			16821	3+	2211.1	0.016	7.2362	0.9993	R.LGEHNIDVLEGNEQFINAAK.I
1	1	CONTAM|P00761	24409.5	0.268		SWISS-PROT:P00761|TRYP_PIG Trypsin - Sus scrofa (Pig).	212	8			16992	3+	2211.1	1.014	6.33168	1	R.LGEHNIDVLEGNEQFINAAK.I
1	1	CONTAM|P00761	24409.5	0.268		SWISS-PROT:P00761|TRYP_PIG Trypsin - Sus scrofa (Pig).	212	8			17513	3+	2211.1	1.004	1.80905	0.8192	R.LGEHNIDVLEGNEQFINAAK.I
1	1	CONTAM|P00761	24409.5	0.268		SWISS-PROT:P00761|TRYP_PIG Trypsin - Sus scrofa (Pig).	212	8			17822	3+	2707.42	1.023	8.49519	1	R.IQVRLGEHNIDVLEGNEQFINAAK.I
1	1	CONTAM|P00761	24409.5	0.268		SWISS-PROT:P00761|TRYP_PIG Trypsin - Sus scrofa (Pig).	212	8			18578	2+	2299.18	-0.001	0.434939	0.773	K.IITHPNFNGNTLDNDIM"LIK.L
1	1	CONTAM|P00761	24409.5	0.268		SWISS-PROT:P00761|TRYP_PIG Trypsin - Sus scrofa (Pig).	212	8			18878	2+	2283.18	0.016	7.00777	1	K.IITHPNFNGNTLDNDIMLIK.L
1	1	CONTAM|P00761	24409.5	0.268		SWISS-PROT:P00761|TRYP_PIG Trypsin - Sus scrofa (Pig).	212	8			19031	2+	2283.18	0.011	4.81784	0.9999	K.IITHPNFNGNTLDNDIMLIK.L
1	1	CONTAM|P00761	24409.5	0.268		SWISS-PROT:P00761|TRYP_PIG Trypsin - Sus scrofa (Pig).	212	8			19862	2+	2299.18	1.014	6.08914	0.7325	K.IITHPNFNGNTLDNDIM"LIK.L
1	1	CONTAM|P00761	24409.5	0.268		SWISS-PROT:P00761|TRYP_PIG Trypsin - Sus scrofa (Pig).	212	8			20958	3+	3309.73	1.029	8.76205	0.9999	K.IITHPNFNGNTLDNDIMLIKLSSPATLNSR.V
1	1	CONTAM|P00761	24409.5	0.268		SWISS-PROT:P00761|TRYP_PIG Trypsin - Sus scrofa (Pig).	212	8			6811	2+	1045.56	0.006	5.73853	0.9992	K.LSSPATLNSR.V
1	1	CONTAM|P00761	24409.5	0.268		SWISS-PROT:P00761|TRYP_PIG Trypsin - Sus scrofa (Pig).	212	8			6938	2+	1045.56	-0.022	21.0413	0.9038	K.LSSPATLNSR.V
1	1	CONTAM|P00761	24409.5	0.268		SWISS-PROT:P00761|TRYP_PIG Trypsin - Sus scrofa (Pig).	212	8			7087	2+	1045.56	0.007	6.69495	0.9991	K.LSSPATLNSR.V
1	1	CONTAM|P00761	24409.5	0.268		SWISS-PROT:P00761|TRYP_PIG Trypsin - Sus scrofa (Pig).	212	8			7226	2+	1045.56	0.007	6.69495	0.9994	K.LSSPATLNSR.V
1	1	CONTAM|P00761	24409.5	0.268		SWISS-PROT:P00761|TRYP_PIG Trypsin - Sus scrofa (Pig).	212	8			8822	2+	842.509	0.005	5.93465	0.6694	R.VATVSLPR.S
1	1	CONTAM|P00761	24409.5	0.268		SWISS-PROT:P00761|TRYP_PIG Trypsin - Sus scrofa (Pig).	212	8			8954	2+	842.509	0.005	5.93465	0.7916	R.VATVSLPR.S
1	1	CONTAM|P00761	24409.5	0.268		SWISS-PROT:P00761|TRYP_PIG Trypsin - Sus scrofa (Pig).	212	8			9093	2+	842.509	0.005	5.93465	0.9624	R.VATVSLPR.S
1	1	CONTAM|P00761	24409.5	0.268		SWISS-PROT:P00761|TRYP_PIG Trypsin - Sus scrofa (Pig).	212	8			9232	2+	842.509	0.005	5.93465	0.9146	R.VATVSLPR.S
1	1	CONTAM|P00761	24409.5	0.268		SWISS-PROT:P00761|TRYP_PIG Trypsin - Sus scrofa (Pig).	212	8			9498	2+	842.509	0.004	4.74772	0.6603	R.VATVSLPR.S
1	1	CONTAM|P00761	24409.5	0.268		SWISS-PROT:P00761|TRYP_PIG Trypsin - Sus scrofa (Pig).	212	8			9632	2+	842.509	0.005	5.93465	0.6558	R.VATVSLPR.S
1	1	CONTAM|P00761	24409.5	0.268		SWISS-PROT:P00761|TRYP_PIG Trypsin - Sus scrofa (Pig).	212	8			9770	2+	842.509	0.005	5.93465	0.9208	R.VATVSLPR.S
1	1	CONTAM|P00761	24409.5	0.268		SWISS-PROT:P00761|TRYP_PIG Trypsin - Sus scrofa (Pig).	212	8			10438	2+	842.509	0.005	5.93465	0.7188	R.VATVSLPR.S
1	1	CONTAM|P00761	24409.5	0.268		SWISS-PROT:P00761|TRYP_PIG Trypsin - Sus scrofa (Pig).	212	8			10569	2+	842.509	0.005	5.93465	0.6184	R.VATVSLPR.S
1	1	CONTAM|P00761	24409.5	0.268		SWISS-PROT:P00761|TRYP_PIG Trypsin - Sus scrofa (Pig).	212	8			14228	3+	2211.1	1.012	5.42715	0.9931	R.LGEHNIDVLEGNEQFINAAK.I
1	1	CONTAM|P00761	24409.5	0.268		SWISS-PROT:P00761|TRYP_PIG Trypsin - Sus scrofa (Pig).	212	8			14377	3+	2211.1	0.013	5.87942	0.9766	R.LGEHNIDVLEGNEQFINAAK.I
1	1	CONTAM|P00761	24409.5	0.268		SWISS-PROT:P00761|TRYP_PIG Trypsin - Sus scrofa (Pig).	212	8			14442	2+	2211.1	1.012	5.42715	0.8051	R.LGEHNIDVLEGNEQFINAAK.I
1	1	CONTAM|P00761	24409.5	0.268		SWISS-PROT:P00761|TRYP_PIG Trypsin - Sus scrofa (Pig).	212	8			14502	3+	2211.1	1	0	0.9349	R.LGEHNIDVLEGNEQFINAAK.I
1	1	CONTAM|P00761	24409.5	0.268		SWISS-PROT:P00761|TRYP_PIG Trypsin - Sus scrofa (Pig).	212	8			14568	2+	2211.1	0.999	0.452263	0.9038	R.LGEHNIDVLEGNEQFINAAK.I
1	1	CONTAM|P00761	24409.5	0.268		SWISS-PROT:P00761|TRYP_PIG Trypsin - Sus scrofa (Pig).	212	8			14822	2+	2211.1	0.014	6.33168	1	R.LGEHNIDVLEGNEQFINAAK.I
1	1	CONTAM|P00761	24409.5	0.268		SWISS-PROT:P00761|TRYP_PIG Trypsin - Sus scrofa (Pig).	212	8			14898	3+	2211.1	0.017	7.68847	1	R.LGEHNIDVLEGNEQFINAAK.I
1	1	CONTAM|P00761	24409.5	0.268		SWISS-PROT:P00761|TRYP_PIG Trypsin - Sus scrofa (Pig).	212	8			14953	2+	2211.1	0.014	6.33168	1	R.LGEHNIDVLEGNEQFINAAK.I
1	1	CONTAM|P00761	24409.5	0.268		SWISS-PROT:P00761|TRYP_PIG Trypsin - Sus scrofa (Pig).	212	8			15032	3+	2211.1	0.016	7.2362	1	R.LGEHNIDVLEGNEQFINAAK.I
1	1	CONTAM|P00761	24409.5	0.268		SWISS-PROT:P00761|TRYP_PIG Trypsin - Sus scrofa (Pig).	212	8			15250	2+	2211.1	1	0	0.9973	R.LGEHNIDVLEGNEQFINAAK.I
1	1	CONTAM|P00761	24409.5	0.268		SWISS-PROT:P00761|TRYP_PIG Trypsin - Sus scrofa (Pig).	212	8			15389	2+	2211.1	1.011	4.97489	0.9999	R.LGEHNIDVLEGNEQFINAAK.I
1	1	CONTAM|P00761	24409.5	0.268		SWISS-PROT:P00761|TRYP_PIG Trypsin - Sus scrofa (Pig).	212	8			15426	3+	2211.1	0.012	5.42715	1	R.LGEHNIDVLEGNEQFINAAK.I
1	1	CONTAM|P00761	24409.5	0.268		SWISS-PROT:P00761|TRYP_PIG Trypsin - Sus scrofa (Pig).	212	8			15560	3+	2211.1	0.016	7.2362	1	R.LGEHNIDVLEGNEQFINAAK.I
1	1	CONTAM|P00761	24409.5	0.268		SWISS-PROT:P00761|TRYP_PIG Trypsin - Sus scrofa (Pig).	212	8			15608	2+	2211.1	1.006	2.71358	0.9748	R.LGEHNIDVLEGNEQFINAAK.I
1	1	CONTAM|P00761	24409.5	0.268		SWISS-PROT:P00761|TRYP_PIG Trypsin - Sus scrofa (Pig).	212	8			15692	3+	2211.1	1.001	0.452263	0.972	R.LGEHNIDVLEGNEQFINAAK.I
1	1	CONTAM|P00761	24409.5	0.268		SWISS-PROT:P00761|TRYP_PIG Trypsin - Sus scrofa (Pig).	212	8			15802	2+	2211.1	0.996	1.80905	0.7024	R.LGEHNIDVLEGNEQFINAAK.I
1	1	CONTAM|P00761	24409.5	0.268		SWISS-PROT:P00761|TRYP_PIG Trypsin - Sus scrofa (Pig).	212	8			15822	3+	2211.1	1.001	0.452263	0.6982	R.LGEHNIDVLEGNEQFINAAK.I
1	1	CONTAM|P00761	24409.5	0.268		SWISS-PROT:P00761|TRYP_PIG Trypsin - Sus scrofa (Pig).	212	8			15957	3+	2211.1	1.001	0.452263	0.9772	R.LGEHNIDVLEGNEQFINAAK.I
1	1	CONTAM|P00761	24409.5	0.268		SWISS-PROT:P00761|TRYP_PIG Trypsin - Sus scrofa (Pig).	212	8			16148	2+	2211.1	0.998	0.904526	0.8684	R.LGEHNIDVLEGNEQFINAAK.I
1	1	CONTAM|P00761	24409.5	0.268		SWISS-PROT:P00761|TRYP_PIG Trypsin - Sus scrofa (Pig).	212	8			16219	3+	2211.1	1.001	0.452263	0.9972	R.LGEHNIDVLEGNEQFINAAK.I
1	1	CONTAM|P00761	24409.5	0.268		SWISS-PROT:P00761|TRYP_PIG Trypsin - Sus scrofa (Pig).	212	8			16352	2+	2299.18	0.005	2.17469	0.9972	K.IITHPNFNGNTLDNDIM"LIK.L
1	1	CONTAM|P00761	24409.5	0.268		SWISS-PROT:P00761|TRYP_PIG Trypsin - Sus scrofa (Pig).	212	8			16427	3+	2299.18	0.015	6.52408	0.9995	K.IITHPNFNGNTLDNDIM"LIK.L
1	1	CONTAM|P00761	24409.5	0.268		SWISS-PROT:P00761|TRYP_PIG Trypsin - Sus scrofa (Pig).	212	8			16454	3+	2211.1	0.019	8.59299	0.999	R.LGEHNIDVLEGNEQFINAAK.I
1	1	CONTAM|P00761	24409.5	0.268		SWISS-PROT:P00761|TRYP_PIG Trypsin - Sus scrofa (Pig).	212	8			16582	3+	2211.1	-0.97	13.5679	0.6745	R.LGEHNIDVLEGNEQFINAAK.I
1	1	CONTAM|P00761	24409.5	0.268		SWISS-PROT:P00761|TRYP_PIG Trypsin - Sus scrofa (Pig).	212	8			16718	3+	2211.1	1.031	14.0201	0.9953	R.LGEHNIDVLEGNEQFINAAK.I
1	1	CONTAM|P00761	24409.5	0.268		SWISS-PROT:P00761|TRYP_PIG Trypsin - Sus scrofa (Pig).	212	8			16815	2+	2299.18	0.005	2.17469	0.8805	K.IITHPNFNGNTLDNDIM"LIK.L
1	1	CONTAM|P00761	24409.5	0.268		SWISS-PROT:P00761|TRYP_PIG Trypsin - Sus scrofa (Pig).	212	8			16909	3+	2211.1	0.014	6.33168	0.997	R.LGEHNIDVLEGNEQFINAAK.I
1	1	CONTAM|P00761	24409.5	0.268		SWISS-PROT:P00761|TRYP_PIG Trypsin - Sus scrofa (Pig).	212	8			17099	3+	2283.18	1.015	6.56978	0.9997	K.IITHPNFNGNTLDNDIMLIK.L
1	1	CONTAM|P00761	24409.5	0.268		SWISS-PROT:P00761|TRYP_PIG Trypsin - Sus scrofa (Pig).	212	8			17105	2+	2283.18	1.003	1.31396	0.6363	K.IITHPNFNGNTLDNDIMLIK.L
1	1	CONTAM|P00761	24409.5	0.268		SWISS-PROT:P00761|TRYP_PIG Trypsin - Sus scrofa (Pig).	212	8			17230	3+	2283.18	0.016	7.00777	0.999	K.IITHPNFNGNTLDNDIMLIK.L
1	1	CONTAM|P00761	24409.5	0.268		SWISS-PROT:P00761|TRYP_PIG Trypsin - Sus scrofa (Pig).	212	8			17231	2+	2283.18	0.017	7.44576	1	K.IITHPNFNGNTLDNDIMLIK.L
[truncated: 79,000 more rows]

## Sheet: Rep3_PHA
Group	Prob	Protein	SequenceMass	AACoverage	BestGeneName	Description	Total Filtered Peptides	Unique Filtered Peptides	H2L Mean	Ratio Peps	Scan	Z	CalcMHPlus	dMass	FdMass (ppm)	PepProphet	Peptide	Light Area	Heavy Area
[truncated: 70,943 more rows]
