# Supplementary material for: Multi-lectin Affinity Chromatography and Quantitative Proteomic Analysis Reveal Differential Glycoform Levels between Prostate Cancer and Benign Prostatic Hyperplasia Sera
Source: Sci Rep. 2018 Apr 25;8:6509. doi: 10.1038/s41598-018-24270-w (PMC5916935; doi:10.1038/s41598-018-24270-w)
Supplement: Supplementary file 5 — Dataset 1D [file 41598_2018_24270_MOESM5_ESM.xlsx]

## Sheet: Title, Authors, Key
SUPPLEMENTARY INFORMATION FOR
Multi-lectin Affinity Chromatography and Quantitative Proteomic Analysis Reveal Differential Glycoform Levels between Prostate Cancer and Benign Prostatic Hyperplasia Sera
Sarah M. Totten, Ravali Adusumilli, Majlinda Kullolli, Cheylene Tanimoto, James D. Brooks, Parag Mallick, Sharon J. Pitteri
KEY
Column Heading:	Description:
Group	ProteinProphet Group
Prob	ProteinProphet Probability
Protein	UniProt Acession Number
SequenceMass	Protein Mass
AACoverage	% Amino Acid Coverage
BestGeneName	Best Gene Name from Protein Prophet Group
Description	Protein Description
Total Filtered Peptides	Total Peptides Assigned to Protein Group
Unique Filtered Peptides	Unique Peptides Assigned to Protein Group
H2L Mean	Mean of Heavy-to-Light Ratios for Protein Group
Ratio Peps	Numer of Peptides used to Calculate Heavy-to-Light Protein Ratio
Scan	Scan Number
Z	Charge
CalcMHPlus	[M+H]+ Mass
dMass	Difference between calculated and measured mass, not corrected for monoisotopic peak
FdMass (ppm)	Mass accuracy in ppm represented as fractional delta mass, corrected for monoisotopic peak
PepProphet	PeptideProphet Score
Peptide	Peptide Sequence, C'=heavy labeled cysteine, M"=oxidized methionine, E^ = loss of water from N-terminal glutamic acid, Q^ = loss of ammonia from N-terminal glutamine
Light Area	Area of light peptide
Heavy Area	Area of heavy peptide

## Sheet: BPH1_UNB
Group	Prob	Protein	SequenceMass	AACoverage	BestGeneName	Description	Total Filtered Peptides	Unique Filtered Peptides	H2L Mean	Ratio Peps	Scan	Z	CalcMHPlus	dMass	FdMass (ppm)	PepProphet	Peptide	Light Area	Heavy Area
1	1	CONTAM|P00761	24409.5	0.251		SWISS-PROT:P00761|TRYP_PIG Trypsin - Sus scrofa (Pig).	240	5			8313	2+	1045.56	0.002	1.91284	0.9996	K.LSSPATLNSR.V
1	1	CONTAM|P00761	24409.5	0.251		SWISS-PROT:P00761|TRYP_PIG Trypsin - Sus scrofa (Pig).	240	5			8457	2+	1045.56	0.001	0.956422	0.9964	K.LSSPATLNSR.V
1	1	CONTAM|P00761	24409.5	0.251		SWISS-PROT:P00761|TRYP_PIG Trypsin - Sus scrofa (Pig).	240	5			10371	2+	842.509	0.001	1.18693	0.8459	R.VATVSLPR.S
1	1	CONTAM|P00761	24409.5	0.251		SWISS-PROT:P00761|TRYP_PIG Trypsin - Sus scrofa (Pig).	240	5			10521	2+	842.509	0.001	1.18693	0.6259	R.VATVSLPR.S
1	1	CONTAM|P00761	24409.5	0.251		SWISS-PROT:P00761|TRYP_PIG Trypsin - Sus scrofa (Pig).	240	5			10829	2+	842.509	0	0	0.6187	R.VATVSLPR.S
1	1	CONTAM|P00761	24409.5	0.251		SWISS-PROT:P00761|TRYP_PIG Trypsin - Sus scrofa (Pig).	240	5			10979	2+	842.509	0.001	1.18693	0.7957	R.VATVSLPR.S
1	1	CONTAM|P00761	24409.5	0.251		SWISS-PROT:P00761|TRYP_PIG Trypsin - Sus scrofa (Pig).	240	5			11405	2+	842.509	0	0	0.7821	R.VATVSLPR.S
1	1	CONTAM|P00761	24409.5	0.251		SWISS-PROT:P00761|TRYP_PIG Trypsin - Sus scrofa (Pig).	240	5			17182	3+	2211.1	0.004	1.80905	1	R.LGEHNIDVLEGNEQFINAAK.I
1	1	CONTAM|P00761	24409.5	0.251		SWISS-PROT:P00761|TRYP_PIG Trypsin - Sus scrofa (Pig).	240	5			17219	2+	2211.1	0.004	1.80905	1	R.LGEHNIDVLEGNEQFINAAK.I
1	1	CONTAM|P00761	24409.5	0.251		SWISS-PROT:P00761|TRYP_PIG Trypsin - Sus scrofa (Pig).	240	5			17319	3+	2211.1	0.005	2.26131	1	R.LGEHNIDVLEGNEQFINAAK.I
1	1	CONTAM|P00761	24409.5	0.251		SWISS-PROT:P00761|TRYP_PIG Trypsin - Sus scrofa (Pig).	240	5			17359	2+	2211.1	0.002	0.904526	1	R.LGEHNIDVLEGNEQFINAAK.I
1	1	CONTAM|P00761	24409.5	0.251		SWISS-PROT:P00761|TRYP_PIG Trypsin - Sus scrofa (Pig).	240	5			17459	3+	2211.1	0.004	1.80905	1	R.LGEHNIDVLEGNEQFINAAK.I
1	1	CONTAM|P00761	24409.5	0.251		SWISS-PROT:P00761|TRYP_PIG Trypsin - Sus scrofa (Pig).	240	5			17599	3+	2211.1	1.991	4.07036	0.9046	R.LGEHNIDVLEGNEQFINAAK.I
1	1	CONTAM|P00761	24409.5	0.251		SWISS-PROT:P00761|TRYP_PIG Trypsin - Sus scrofa (Pig).	240	5			18002	3+	2211.1	0.001	0.452263	0.994	R.LGEHNIDVLEGNEQFINAAK.I
1	1	CONTAM|P00761	24409.5	0.251		SWISS-PROT:P00761|TRYP_PIG Trypsin - Sus scrofa (Pig).	240	5			18137	3+	2211.1	1.002	0.904526	0.9993	R.LGEHNIDVLEGNEQFINAAK.I
1	1	CONTAM|P00761	24409.5	0.251		SWISS-PROT:P00761|TRYP_PIG Trypsin - Sus scrofa (Pig).	240	5			18814	3+	2299.18	0.005	2.17469	0.9936	K.IITHPNFNGNTLDNDIM"LIK.L
1	1	CONTAM|P00761	24409.5	0.251		SWISS-PROT:P00761|TRYP_PIG Trypsin - Sus scrofa (Pig).	240	5			18965	3+	2299.18	0.003	1.30482	0.9784	K.IITHPNFNGNTLDNDIM"LIK.L
1	1	CONTAM|P00761	24409.5	0.251		SWISS-PROT:P00761|TRYP_PIG Trypsin - Sus scrofa (Pig).	240	5			19659	3+	2283.18	0.002	0.875971	0.9999	K.IITHPNFNGNTLDNDIMLIK.L
1	1	CONTAM|P00761	24409.5	0.251		SWISS-PROT:P00761|TRYP_PIG Trypsin - Sus scrofa (Pig).	240	5			19790	3+	2283.18	0.005	2.18993	0.8981	K.IITHPNFNGNTLDNDIMLIK.L
1	1	CONTAM|P00761	24409.5	0.251		SWISS-PROT:P00761|TRYP_PIG Trypsin - Sus scrofa (Pig).	240	5			7689	2+	1045.56	0.004	3.82569	0.9999	K.LSSPATLNSR.V
1	1	CONTAM|P00761	24409.5	0.251		SWISS-PROT:P00761|TRYP_PIG Trypsin - Sus scrofa (Pig).	240	5			7846	2+	1045.56	0.004	3.82569	0.9997	K.LSSPATLNSR.V
1	1	CONTAM|P00761	24409.5	0.251		SWISS-PROT:P00761|TRYP_PIG Trypsin - Sus scrofa (Pig).	240	5			9537	2+	842.509	0.003	3.56079	0.7165	R.VATVSLPR.S
1	1	CONTAM|P00761	24409.5	0.251		SWISS-PROT:P00761|TRYP_PIG Trypsin - Sus scrofa (Pig).	240	5			9856	2+	842.509	0.005	5.93465	0.9727	R.VATVSLPR.S
1	1	CONTAM|P00761	24409.5	0.251		SWISS-PROT:P00761|TRYP_PIG Trypsin - Sus scrofa (Pig).	240	5			17839	2+	2211.1	1.005	2.26131	1	R.LGEHNIDVLEGNEQFINAAK.I
1	1	CONTAM|P00761	24409.5	0.251		SWISS-PROT:P00761|TRYP_PIG Trypsin - Sus scrofa (Pig).	240	5			17903	3+	2211.1	0.01	4.52263	1	R.LGEHNIDVLEGNEQFINAAK.I
1	1	CONTAM|P00761	24409.5	0.251		SWISS-PROT:P00761|TRYP_PIG Trypsin - Sus scrofa (Pig).	240	5			17994	2+	2211.1	0.006	2.71358	1	R.LGEHNIDVLEGNEQFINAAK.I
1	1	CONTAM|P00761	24409.5	0.251		SWISS-PROT:P00761|TRYP_PIG Trypsin - Sus scrofa (Pig).	240	5			18063	3+	2211.1	0.009	4.07036	1	R.LGEHNIDVLEGNEQFINAAK.I
1	1	CONTAM|P00761	24409.5	0.251		SWISS-PROT:P00761|TRYP_PIG Trypsin - Sus scrofa (Pig).	240	5			19210	3+	2211.1	1.001	0.452263	0.9418	R.LGEHNIDVLEGNEQFINAAK.I
1	1	CONTAM|P00761	24409.5	0.251		SWISS-PROT:P00761|TRYP_PIG Trypsin - Sus scrofa (Pig).	240	5			20348	3+	2283.18	0.007	3.0659	0.9956	K.IITHPNFNGNTLDNDIMLIK.L
1	1	CONTAM|P00761	24409.5	0.251		SWISS-PROT:P00761|TRYP_PIG Trypsin - Sus scrofa (Pig).	240	5			20371	2+	2283.18	0.011	4.81784	1	K.IITHPNFNGNTLDNDIMLIK.L
1	1	CONTAM|P00761	24409.5	0.251		SWISS-PROT:P00761|TRYP_PIG Trypsin - Sus scrofa (Pig).	240	5			7868	2+	1045.56	0.005	4.78211	0.9972	K.LSSPATLNSR.V
1	1	CONTAM|P00761	24409.5	0.251		SWISS-PROT:P00761|TRYP_PIG Trypsin - Sus scrofa (Pig).	240	5			8031	2+	1045.56	0.006	5.73853	0.979	K.LSSPATLNSR.V
1	1	CONTAM|P00761	24409.5	0.251		SWISS-PROT:P00761|TRYP_PIG Trypsin - Sus scrofa (Pig).	240	5			8183	2+	1045.56	0.007	6.69495	0.9881	K.LSSPATLNSR.V
1	1	CONTAM|P00761	24409.5	0.251		SWISS-PROT:P00761|TRYP_PIG Trypsin - Sus scrofa (Pig).	240	5			9535	2+	842.509	0.004	4.74772	0.9546	R.VATVSLPR.S
1	1	CONTAM|P00761	24409.5	0.251		SWISS-PROT:P00761|TRYP_PIG Trypsin - Sus scrofa (Pig).	240	5			9700	2+	842.509	0.005	5.93465	0.8503	R.VATVSLPR.S
1	1	CONTAM|P00761	24409.5	0.251		SWISS-PROT:P00761|TRYP_PIG Trypsin - Sus scrofa (Pig).	240	5			10331	2+	842.509	0.028	33.2341	0.629	R.VATVSLPR.S
1	1	CONTAM|P00761	24409.5	0.251		SWISS-PROT:P00761|TRYP_PIG Trypsin - Sus scrofa (Pig).	240	5			17751	2+	2211.1	0.011	4.97489	1	R.LGEHNIDVLEGNEQFINAAK.I
1	1	CONTAM|P00761	24409.5	0.251		SWISS-PROT:P00761|TRYP_PIG Trypsin - Sus scrofa (Pig).	240	5			17851	3+	2211.1	0.01	4.52263	1	R.LGEHNIDVLEGNEQFINAAK.I
1	1	CONTAM|P00761	24409.5	0.251		SWISS-PROT:P00761|TRYP_PIG Trypsin - Sus scrofa (Pig).	240	5			17913	2+	2211.1	0.013	5.87942	1	R.LGEHNIDVLEGNEQFINAAK.I
1	1	CONTAM|P00761	24409.5	0.251		SWISS-PROT:P00761|TRYP_PIG Trypsin - Sus scrofa (Pig).	240	5			18022	3+	2211.1	0.011	4.97489	0.9976	R.LGEHNIDVLEGNEQFINAAK.I
1	1	CONTAM|P00761	24409.5	0.251		SWISS-PROT:P00761|TRYP_PIG Trypsin - Sus scrofa (Pig).	240	5			18911	3+	2211.1	0.996	1.80905	0.8718	R.LGEHNIDVLEGNEQFINAAK.I
1	1	CONTAM|P00761	24409.5	0.251		SWISS-PROT:P00761|TRYP_PIG Trypsin - Sus scrofa (Pig).	240	5			20498	3+	2283.18	0.007	3.0659	0.9996	K.IITHPNFNGNTLDNDIMLIK.L
1	1	CONTAM|P00761	24409.5	0.251		SWISS-PROT:P00761|TRYP_PIG Trypsin - Sus scrofa (Pig).	240	5			8323	2+	1045.56	0.007	6.69495	0.9997	K.LSSPATLNSR.V
1	1	CONTAM|P00761	24409.5	0.251		SWISS-PROT:P00761|TRYP_PIG Trypsin - Sus scrofa (Pig).	240	5			8473	2+	1045.56	0.005	4.78211	0.9997	K.LSSPATLNSR.V
1	1	CONTAM|P00761	24409.5	0.251		SWISS-PROT:P00761|TRYP_PIG Trypsin - Sus scrofa (Pig).	240	5			10055	2+	842.509	0.004	4.74772	0.8589	R.VATVSLPR.S
1	1	CONTAM|P00761	24409.5	0.251		SWISS-PROT:P00761|TRYP_PIG Trypsin - Sus scrofa (Pig).	240	5			10526	2+	842.509	0.03	35.6079	0.8232	R.VATVSLPR.S
1	1	CONTAM|P00761	24409.5	0.251		SWISS-PROT:P00761|TRYP_PIG Trypsin - Sus scrofa (Pig).	240	5			11307	2+	842.509	0.03	35.6079	0.6834	R.VATVSLPR.S
1	1	CONTAM|P00761	24409.5	0.251		SWISS-PROT:P00761|TRYP_PIG Trypsin - Sus scrofa (Pig).	240	5			17106	3+	2211.1	0.997	1.35679	0.8089	R.LGEHNIDVLEGNEQFINAAK.I
1	1	CONTAM|P00761	24409.5	0.251		SWISS-PROT:P00761|TRYP_PIG Trypsin - Sus scrofa (Pig).	240	5			17577	2+	2211.1	0.014	6.33168	1	R.LGEHNIDVLEGNEQFINAAK.I
1	1	CONTAM|P00761	24409.5	0.251		SWISS-PROT:P00761|TRYP_PIG Trypsin - Sus scrofa (Pig).	240	5			17663	3+	2211.1	0.014	6.33168	1	R.LGEHNIDVLEGNEQFINAAK.I
1	1	CONTAM|P00761	24409.5	0.251		SWISS-PROT:P00761|TRYP_PIG Trypsin - Sus scrofa (Pig).	240	5			17735	2+	2211.1	0.013	5.87942	1	R.LGEHNIDVLEGNEQFINAAK.I
1	1	CONTAM|P00761	24409.5	0.251		SWISS-PROT:P00761|TRYP_PIG Trypsin - Sus scrofa (Pig).	240	5			17823	3+	2211.1	0.011	4.97489	1	R.LGEHNIDVLEGNEQFINAAK.I
1	1	CONTAM|P00761	24409.5	0.251		SWISS-PROT:P00761|TRYP_PIG Trypsin - Sus scrofa (Pig).	240	5			17896	2+	2211.1	0.01	4.52263	1	R.LGEHNIDVLEGNEQFINAAK.I
1	1	CONTAM|P00761	24409.5	0.251		SWISS-PROT:P00761|TRYP_PIG Trypsin - Sus scrofa (Pig).	240	5			17985	3+	2211.1	1.001	0.452263	0.9945	R.LGEHNIDVLEGNEQFINAAK.I
1	1	CONTAM|P00761	24409.5	0.251		SWISS-PROT:P00761|TRYP_PIG Trypsin - Sus scrofa (Pig).	240	5			18836	3+	2211.1	0.997	1.35679	0.9746	R.LGEHNIDVLEGNEQFINAAK.I
1	1	CONTAM|P00761	24409.5	0.251		SWISS-PROT:P00761|TRYP_PIG Trypsin - Sus scrofa (Pig).	240	5			20245	3+	2283.18	0.012	5.25583	0.9998	K.IITHPNFNGNTLDNDIMLIK.L
1	1	CONTAM|P00761	24409.5	0.251		SWISS-PROT:P00761|TRYP_PIG Trypsin - Sus scrofa (Pig).	240	5			20763	3+	2283.18	0.985	6.56978	0.7232	K.IITHPNFNGNTLDNDIMLIK.L
1	1	CONTAM|P00761	24409.5	0.251		SWISS-PROT:P00761|TRYP_PIG Trypsin - Sus scrofa (Pig).	240	5			8521	2+	1045.56	0.005	4.78211	0.996	K.LSSPATLNSR.V
1	1	CONTAM|P00761	24409.5	0.251		SWISS-PROT:P00761|TRYP_PIG Trypsin - Sus scrofa (Pig).	240	5			8661	2+	1045.56	0.007	6.69495	0.9997	K.LSSPATLNSR.V
1	1	CONTAM|P00761	24409.5	0.251		SWISS-PROT:P00761|TRYP_PIG Trypsin - Sus scrofa (Pig).	240	5			8791	2+	1045.56	0.008	7.65138	0.9971	K.LSSPATLNSR.V
1	1	CONTAM|P00761	24409.5	0.251		SWISS-PROT:P00761|TRYP_PIG Trypsin - Sus scrofa (Pig).	240	5			10532	2+	842.509	0.007	8.30851	0.6933	R.VATVSLPR.S
1	1	CONTAM|P00761	24409.5	0.251		SWISS-PROT:P00761|TRYP_PIG Trypsin - Sus scrofa (Pig).	240	5			10671	2+	842.509	0.015	17.804	0.8655	R.VATVSLPR.S
1	1	CONTAM|P00761	24409.5	0.251		SWISS-PROT:P00761|TRYP_PIG Trypsin - Sus scrofa (Pig).	240	5			10811	2+	842.509	0.007	8.30851	0.9065	R.VATVSLPR.S
1	1	CONTAM|P00761	24409.5	0.251		SWISS-PROT:P00761|TRYP_PIG Trypsin - Sus scrofa (Pig).	240	5			10951	2+	842.509	0.005	5.93465	0.9701	R.VATVSLPR.S
1	1	CONTAM|P00761	24409.5	0.251		SWISS-PROT:P00761|TRYP_PIG Trypsin - Sus scrofa (Pig).	240	5			11091	2+	842.509	0.007	8.30851	0.992	R.VATVSLPR.S
1	1	CONTAM|P00761	24409.5	0.251		SWISS-PROT:P00761|TRYP_PIG Trypsin - Sus scrofa (Pig).	240	5			11232	2+	842.509	0.005	5.93465	0.972	R.VATVSLPR.S
1	1	CONTAM|P00761	24409.5	0.251		SWISS-PROT:P00761|TRYP_PIG Trypsin - Sus scrofa (Pig).	240	5			11372	2+	842.509	0.006	7.12158	0.9558	R.VATVSLPR.S
1	1	CONTAM|P00761	24409.5	0.251		SWISS-PROT:P00761|TRYP_PIG Trypsin - Sus scrofa (Pig).	240	5			11513	2+	842.509	0.006	7.12158	0.9472	R.VATVSLPR.S
1	1	CONTAM|P00761	24409.5	0.251		SWISS-PROT:P00761|TRYP_PIG Trypsin - Sus scrofa (Pig).	240	5			11815	2+	842.509	0.006	7.12158	0.9909	R.VATVSLPR.S
1	1	CONTAM|P00761	24409.5	0.251		SWISS-PROT:P00761|TRYP_PIG Trypsin - Sus scrofa (Pig).	240	5			16162	3+	2211.1	1.004	1.80905	0.6876	R.LGEHNIDVLEGNEQFINAAK.I
1	1	CONTAM|P00761	24409.5	0.251		SWISS-PROT:P00761|TRYP_PIG Trypsin - Sus scrofa (Pig).	240	5			16228	2+	2211.1	1.001	0.452263	0.9543	R.LGEHNIDVLEGNEQFINAAK.I
1	1	CONTAM|P00761	24409.5	0.251		SWISS-PROT:P00761|TRYP_PIG Trypsin - Sus scrofa (Pig).	240	5			16303	3+	2211.1	0.997	1.35679	0.9932	R.LGEHNIDVLEGNEQFINAAK.I
1	1	CONTAM|P00761	24409.5	0.251		SWISS-PROT:P00761|TRYP_PIG Trypsin - Sus scrofa (Pig).	240	5			16477	3+	2211.1	1.031	14.0201	0.6785	R.LGEHNIDVLEGNEQFINAAK.I
1	1	CONTAM|P00761	24409.5	0.251		SWISS-PROT:P00761|TRYP_PIG Trypsin - Sus scrofa (Pig).	240	5			16563	2+	2211.1	0.018	8.14073	1	R.LGEHNIDVLEGNEQFINAAK.I
1	1	CONTAM|P00761	24409.5	0.251		SWISS-PROT:P00761|TRYP_PIG Trypsin - Sus scrofa (Pig).	240	5			16611	3+	2211.1	0.022	9.94978	1	R.LGEHNIDVLEGNEQFINAAK.I
1	1	CONTAM|P00761	24409.5	0.251		SWISS-PROT:P00761|TRYP_PIG Trypsin - Sus scrofa (Pig).	240	5			16701	2+	2211.1	0.016	7.2362	1	R.LGEHNIDVLEGNEQFINAAK.I
1	1	CONTAM|P00761	24409.5	0.251		SWISS-PROT:P00761|TRYP_PIG Trypsin - Sus scrofa (Pig).	240	5			16751	3+	2211.1	0.02	9.04526	1	R.LGEHNIDVLEGNEQFINAAK.I
1	1	CONTAM|P00761	24409.5	0.251		SWISS-PROT:P00761|TRYP_PIG Trypsin - Sus scrofa (Pig).	240	5			16844	2+	2211.1	0.017	7.68847	1	R.LGEHNIDVLEGNEQFINAAK.I
1	1	CONTAM|P00761	24409.5	0.251		SWISS-PROT:P00761|TRYP_PIG Trypsin - Sus scrofa (Pig).	240	5			16891	3+	2211.1	0.018	8.14073	0.9995	R.LGEHNIDVLEGNEQFINAAK.I
1	1	CONTAM|P00761	24409.5	0.251		SWISS-PROT:P00761|TRYP_PIG Trypsin - Sus scrofa (Pig).	240	5			17172	3+	2211.1	0.015	6.78394	0.9998	R.LGEHNIDVLEGNEQFINAAK.I
1	1	CONTAM|P00761	24409.5	0.251		SWISS-PROT:P00761|TRYP_PIG Trypsin - Sus scrofa (Pig).	240	5			17353	3+	2211.1	0.016	7.2362	0.9999	R.LGEHNIDVLEGNEQFINAAK.I
1	1	CONTAM|P00761	24409.5	0.251		SWISS-PROT:P00761|TRYP_PIG Trypsin - Sus scrofa (Pig).	240	5			17522	3+	2211.1	1.001	0.452263	0.9978	R.LGEHNIDVLEGNEQFINAAK.I
1	1	CONTAM|P00761	24409.5	0.251		SWISS-PROT:P00761|TRYP_PIG Trypsin - Sus scrofa (Pig).	240	5			17678	3+	2211.1	1.005	2.26131	0.7232	R.LGEHNIDVLEGNEQFINAAK.I
1	1	CONTAM|P00761	24409.5	0.251		SWISS-PROT:P00761|TRYP_PIG Trypsin - Sus scrofa (Pig).	240	5			17955	3+	2211.1	0.999	0.452263	0.956	R.LGEHNIDVLEGNEQFINAAK.I
1	1	CONTAM|P00761	24409.5	0.251		SWISS-PROT:P00761|TRYP_PIG Trypsin - Sus scrofa (Pig).	240	5			18077	3+	2299.18	0.018	7.8289	0.8541	K.IITHPNFNGNTLDNDIM"LIK.L
1	1	CONTAM|P00761	24409.5	0.251		SWISS-PROT:P00761|TRYP_PIG Trypsin - Sus scrofa (Pig).	240	5			18214	3+	2299.18	0.022	9.56865	0.7597	K.IITHPNFNGNTLDNDIM"LIK.L
1	1	CONTAM|P00761	24409.5	0.251		SWISS-PROT:P00761|TRYP_PIG Trypsin - Sus scrofa (Pig).	240	5			18885	3+	2283.18	0.025	10.9496	0.8088	K.IITHPNFNGNTLDNDIMLIK.L
1	1	CONTAM|P00761	24409.5	0.251		SWISS-PROT:P00761|TRYP_PIG Trypsin - Sus scrofa (Pig).	240	5			19022	3+	2283.18	1.015	6.56978	0.99	K.IITHPNFNGNTLDNDIMLIK.L
1	1	CONTAM|P00761	24409.5	0.251		SWISS-PROT:P00761|TRYP_PIG Trypsin - Sus scrofa (Pig).	240	5			8639	2+	1045.56	0.001	0.956422	0.9983	K.LSSPATLNSR.V
1	1	CONTAM|P00761	24409.5	0.251		SWISS-PROT:P00761|TRYP_PIG Trypsin - Sus scrofa (Pig).	240	5			8776	2+	1045.56	0.002	1.91284	1	K.LSSPATLNSR.V
1	1	CONTAM|P00761	24409.5	0.251		SWISS-PROT:P00761|TRYP_PIG Trypsin - Sus scrofa (Pig).	240	5			10495	2+	842.509	0.001	1.18693	0.7919	R.VATVSLPR.S
1	1	CONTAM|P00761	24409.5	0.251		SWISS-PROT:P00761|TRYP_PIG Trypsin - Sus scrofa (Pig).	240	5			10634	2+	842.509	0.002	2.37386	0.7957	R.VATVSLPR.S
1	1	CONTAM|P00761	24409.5	0.251		SWISS-PROT:P00761|TRYP_PIG Trypsin - Sus scrofa (Pig).	240	5			10774	2+	842.509	0.002	2.37386	0.6117	R.VATVSLPR.S
1	1	CONTAM|P00761	24409.5	0.251		SWISS-PROT:P00761|TRYP_PIG Trypsin - Sus scrofa (Pig).	240	5			10914	2+	842.509	0.002	2.37386	0.6563	R.VATVSLPR.S
1	1	CONTAM|P00761	24409.5	0.251		SWISS-PROT:P00761|TRYP_PIG Trypsin - Sus scrofa (Pig).	240	5			11061	2+	842.509	0.001	1.18693	0.9799	R.VATVSLPR.S
1	1	CONTAM|P00761	24409.5	0.251		SWISS-PROT:P00761|TRYP_PIG Trypsin - Sus scrofa (Pig).	240	5			11195	2+	842.509	0.002	2.37386	0.9539	R.VATVSLPR.S
1	1	CONTAM|P00761	24409.5	0.251		SWISS-PROT:P00761|TRYP_PIG Trypsin - Sus scrofa (Pig).	240	5			11336	2+	842.509	0.002	2.37386	0.6847	R.VATVSLPR.S
1	1	CONTAM|P00761	24409.5	0.251		SWISS-PROT:P00761|TRYP_PIG Trypsin - Sus scrofa (Pig).	240	5			11478	2+	842.509	0.001	1.18693	0.8321	R.VATVSLPR.S
1	1	CONTAM|P00761	24409.5	0.251		SWISS-PROT:P00761|TRYP_PIG Trypsin - Sus scrofa (Pig).	240	5			17041	3+	2211.1	0.003	1.35679	1	R.LGEHNIDVLEGNEQFINAAK.I
1	1	CONTAM|P00761	24409.5	0.251		SWISS-PROT:P00761|TRYP_PIG Trypsin - Sus scrofa (Pig).	240	5			17179	3+	2211.1	0.004	1.80905	1	R.LGEHNIDVLEGNEQFINAAK.I
1	1	CONTAM|P00761	24409.5	0.251		SWISS-PROT:P00761|TRYP_PIG Trypsin - Sus scrofa (Pig).	240	5			17321	3+	2211.1	0.004	1.80905	0.9999	R.LGEHNIDVLEGNEQFINAAK.I
1	1	CONTAM|P00761	24409.5	0.251		SWISS-PROT:P00761|TRYP_PIG Trypsin - Sus scrofa (Pig).	240	5			17629	3+	2211.1	0.003	1.35679	1	R.LGEHNIDVLEGNEQFINAAK.I
1	1	CONTAM|P00761	24409.5	0.251		SWISS-PROT:P00761|TRYP_PIG Trypsin - Sus scrofa (Pig).	240	5			17771	3+	2211.1	0.002	0.904526	1	R.LGEHNIDVLEGNEQFINAAK.I
1	1	CONTAM|P00761	24409.5	0.251		SWISS-PROT:P00761|TRYP_PIG Trypsin - Sus scrofa (Pig).	240	5			19576	3+	2283.18	0.005	2.18993	0.7755	K.IITHPNFNGNTLDNDIMLIK.L
1	1	CONTAM|P00761	24409.5	0.251		SWISS-PROT:P00761|TRYP_PIG Trypsin - Sus scrofa (Pig).	240	5			19713	3+	2283.18	0.004	1.75194	0.9999	K.IITHPNFNGNTLDNDIMLIK.L
1	1	CONTAM|P00761	24409.5	0.251		SWISS-PROT:P00761|TRYP_PIG Trypsin - Sus scrofa (Pig).	240	5			8832	2+	1045.56	0.003	2.86927	0.9998	K.LSSPATLNSR.V
1	1	CONTAM|P00761	24409.5	0.251		SWISS-PROT:P00761|TRYP_PIG Trypsin - Sus scrofa (Pig).	240	5			8963	2+	1045.56	0.003	2.86927	0.9997	K.LSSPATLNSR.V
1	1	CONTAM|P00761	24409.5	0.251		SWISS-PROT:P00761|TRYP_PIG Trypsin - Sus scrofa (Pig).	240	5			9102	2+	1045.56	0.002	1.91284	1	K.LSSPATLNSR.V
1	1	CONTAM|P00761	24409.5	0.251		SWISS-PROT:P00761|TRYP_PIG Trypsin - Sus scrofa (Pig).	240	5			9245	2+	1045.56	0.009	8.6078	0.998	K.LSSPATLNSR.V
1	1	CONTAM|P00761	24409.5	0.251		SWISS-PROT:P00761|TRYP_PIG Trypsin - Sus scrofa (Pig).	240	5			10759	2+	842.509	0.002	2.37386	0.8268	R.VATVSLPR.S
1	1	CONTAM|P00761	24409.5	0.251		SWISS-PROT:P00761|TRYP_PIG Trypsin - Sus scrofa (Pig).	240	5			10899	2+	842.509	0.001	1.18693	0.9409	R.VATVSLPR.S
1	1	CONTAM|P00761	24409.5	0.251		SWISS-PROT:P00761|TRYP_PIG Trypsin - Sus scrofa (Pig).	240	5			11040	2+	842.509	0.002	2.37386	0.8216	R.VATVSLPR.S
1	1	CONTAM|P00761	24409.5	0.251		SWISS-PROT:P00761|TRYP_PIG Trypsin - Sus scrofa (Pig).	240	5			11181	2+	842.509	0.001	1.18693	0.8531	R.VATVSLPR.S
1	1	CONTAM|P00761	24409.5	0.251		SWISS-PROT:P00761|TRYP_PIG Trypsin - Sus scrofa (Pig).	240	5			11332	2+	842.509	0.003	3.56079	0.806	R.VATVSLPR.S
1	1	CONTAM|P00761	24409.5	0.251		SWISS-PROT:P00761|TRYP_PIG Trypsin - Sus scrofa (Pig).	240	5			11471	2+	842.509	0.001	1.18693	0.811	R.VATVSLPR.S
1	1	CONTAM|P00761	24409.5	0.251		SWISS-PROT:P00761|TRYP_PIG Trypsin - Sus scrofa (Pig).	240	5			11794	2+	842.509	0.001	1.18693	0.7224	R.VATVSLPR.S
1	1	CONTAM|P00761	24409.5	0.251		SWISS-PROT:P00761|TRYP_PIG Trypsin - Sus scrofa (Pig).	240	5			11933	2+	842.509	0.001	1.18693	0.7695	R.VATVSLPR.S
1	1	CONTAM|P00761	24409.5	0.251		SWISS-PROT:P00761|TRYP_PIG Trypsin - Sus scrofa (Pig).	240	5			12096	2+	842.509	0.001	1.18693	0.8092	R.VATVSLPR.S
1	1	CONTAM|P00761	24409.5	0.251		SWISS-PROT:P00761|TRYP_PIG Trypsin - Sus scrofa (Pig).	240	5			17116	3+	2211.1	0.005	2.26131	1	R.LGEHNIDVLEGNEQFINAAK.I
1	1	CONTAM|P00761	24409.5	0.251		SWISS-PROT:P00761|TRYP_PIG Trypsin - Sus scrofa (Pig).	240	5			17168	2+	2211.1	-1.014	6.33168	0.997	R.LGEHNIDVLEGNEQFINAAK.I
1	1	CONTAM|P00761	24409.5	0.251		SWISS-PROT:P00761|TRYP_PIG Trypsin - Sus scrofa (Pig).	240	5			17266	3+	2211.1	0.009	4.07036	1	R.LGEHNIDVLEGNEQFINAAK.I
1	1	CONTAM|P00761	24409.5	0.251		SWISS-PROT:P00761|TRYP_PIG Trypsin - Sus scrofa (Pig).	240	5			17321	2+	2211.1	0.011	4.97489	1	R.LGEHNIDVLEGNEQFINAAK.I
1	1	CONTAM|P00761	24409.5	0.251		SWISS-PROT:P00761|TRYP_PIG Trypsin - Sus scrofa (Pig).	240	5			17406	3+	2211.1	0.003	1.35679	1	R.LGEHNIDVLEGNEQFINAAK.I
1	1	CONTAM|P00761	24409.5	0.251		SWISS-PROT:P00761|TRYP_PIG Trypsin - Sus scrofa (Pig).	240	5			17473	2+	2211.1	1.009	4.07036	1	R.LGEHNIDVLEGNEQFINAAK.I
1	1	CONTAM|P00761	24409.5	0.251		SWISS-PROT:P00761|TRYP_PIG Trypsin - Sus scrofa (Pig).	240	5			17559	3+	2211.1	0.01	4.52263	1	R.LGEHNIDVLEGNEQFINAAK.I
1	1	CONTAM|P00761	24409.5	0.251		SWISS-PROT:P00761|TRYP_PIG Trypsin - Sus scrofa (Pig).	240	5			17697	3+	2211.1	0.011	4.97489	1	R.LGEHNIDVLEGNEQFINAAK.I
1	1	CONTAM|P00761	24409.5	0.251		SWISS-PROT:P00761|TRYP_PIG Trypsin - Sus scrofa (Pig).	240	5			17837	3+	2211.1	0.006	2.71358	1	R.LGEHNIDVLEGNEQFINAAK.I
1	1	CONTAM|P00761	24409.5	0.251		SWISS-PROT:P00761|TRYP_PIG Trypsin - Sus scrofa (Pig).	240	5			17980	3+	2211.1	0.011	4.97489	0.9997	R.LGEHNIDVLEGNEQFINAAK.I
1	1	CONTAM|P00761	24409.5	0.251		SWISS-PROT:P00761|TRYP_PIG Trypsin - Sus scrofa (Pig).	240	5			18134	3+	2211.1	0.993	3.16584	0.9993	R.LGEHNIDVLEGNEQFINAAK.I
1	1	CONTAM|P00761	24409.5	0.251		SWISS-PROT:P00761|TRYP_PIG Trypsin - Sus scrofa (Pig).	240	5			18274	3+	2211.1	1.007	3.16584	1	R.LGEHNIDVLEGNEQFINAAK.I
1	1	CONTAM|P00761	24409.5	0.251		SWISS-PROT:P00761|TRYP_PIG Trypsin - Sus scrofa (Pig).	240	5			18413	3+	2211.1	-0.975	11.3066	0.9743	R.LGEHNIDVLEGNEQFINAAK.I
1	1	CONTAM|P00761	24409.5	0.251		SWISS-PROT:P00761|TRYP_PIG Trypsin - Sus scrofa (Pig).	240	5			18761	3+	2299.18	0.02	8.69877	0.9974	K.IITHPNFNGNTLDNDIM"LIK.L
1	1	CONTAM|P00761	24409.5	0.251		SWISS-PROT:P00761|TRYP_PIG Trypsin - Sus scrofa (Pig).	240	5			19476	3+	2283.18	0.003	1.31396	0.9984	K.IITHPNFNGNTLDNDIMLIK.L
1	1	CONTAM|P00761	24409.5	0.251		SWISS-PROT:P00761|TRYP_PIG Trypsin - Sus scrofa (Pig).	240	5			19567	2+	2283.18	0.006	2.62791	1	K.IITHPNFNGNTLDNDIMLIK.L
1	1	CONTAM|P00761	24409.5	0.251		SWISS-PROT:P00761|TRYP_PIG Trypsin - Sus scrofa (Pig).	240	5			19616	3+	2283.18	0.006	2.62791	0.9995	K.IITHPNFNGNTLDNDIMLIK.L
1	1	CONTAM|P00761	24409.5	0.251		SWISS-PROT:P00761|TRYP_PIG Trypsin - Sus scrofa (Pig).	240	5			20300	2+	2299.18	0.022	9.56865	0.7159	K.IITHPNFNGNTLDNDIM"LIK.L
1	1	CONTAM|P00761	24409.5	0.251		SWISS-PROT:P00761|TRYP_PIG Trypsin - Sus scrofa (Pig).	240	5			26645	3+	2211.1	1.011	4.97489	0.9864	R.LGEHNIDVLEGNEQFINAAK.I
1	1	CONTAM|P00761	24409.5	0.251		SWISS-PROT:P00761|TRYP_PIG Trypsin - Sus scrofa (Pig).	240	5			28172	3+	2211.1	-0.001	0.452263	0.6448	R.LGEHNIDVLEGNEQFINAAK.I
1	1	CONTAM|P00761	24409.5	0.251		SWISS-PROT:P00761|TRYP_PIG Trypsin - Sus scrofa (Pig).	240	5			8205	2+	1045.56	0.009	8.6078	0.9305	K.LSSPATLNSR.V
1	1	CONTAM|P00761	24409.5	0.251		SWISS-PROT:P00761|TRYP_PIG Trypsin - Sus scrofa (Pig).	240	5			8617	2+	1045.56	0.003	2.86927	0.9998	K.LSSPATLNSR.V
1	1	CONTAM|P00761	24409.5	0.251		SWISS-PROT:P00761|TRYP_PIG Trypsin - Sus scrofa (Pig).	240	5			8757	2+	1045.56	0.002	1.91284	1	K.LSSPATLNSR.V
1	1	CONTAM|P00761	24409.5	0.251		SWISS-PROT:P00761|TRYP_PIG Trypsin - Sus scrofa (Pig).	240	5			8899	2+	1045.56	0.002	1.91284	1	K.LSSPATLNSR.V
1	1	CONTAM|P00761	24409.5	0.251		SWISS-PROT:P00761|TRYP_PIG Trypsin - Sus scrofa (Pig).	240	5			10450	2+	842.509	0.003	3.56079	0.8385	R.VATVSLPR.S
1	1	CONTAM|P00761	24409.5	0.251		SWISS-PROT:P00761|TRYP_PIG Trypsin - Sus scrofa (Pig).	240	5			10597	2+	842.509	0.003	3.56079	0.9971	R.VATVSLPR.S
1	1	CONTAM|P00761	24409.5	0.251		SWISS-PROT:P00761|TRYP_PIG Trypsin - Sus scrofa (Pig).	240	5			10747	2+	842.509	0.002	2.37386	0.8161	R.VATVSLPR.S
1	1	CONTAM|P00761	24409.5	0.251		SWISS-PROT:P00761|TRYP_PIG Trypsin - Sus scrofa (Pig).	240	5			10889	2+	842.509	0.002	2.37386	0.9102	R.VATVSLPR.S
1	1	CONTAM|P00761	24409.5	0.251		SWISS-PROT:P00761|TRYP_PIG Trypsin - Sus scrofa (Pig).	240	5			11027	2+	842.509	0.002	2.37386	0.9218	R.VATVSLPR.S
1	1	CONTAM|P00761	24409.5	0.251		SWISS-PROT:P00761|TRYP_PIG Trypsin - Sus scrofa (Pig).	240	5			11179	2+	842.509	0.002	2.37386	0.9218	R.VATVSLPR.S
1	1	CONTAM|P00761	24409.5	0.251		SWISS-PROT:P00761|TRYP_PIG Trypsin - Sus scrofa (Pig).	240	5			11331	2+	842.509	0.003	3.56079	0.87	R.VATVSLPR.S
1	1	CONTAM|P00761	24409.5	0.251		SWISS-PROT:P00761|TRYP_PIG Trypsin - Sus scrofa (Pig).	240	5			11470	2+	842.509	0.001	1.18693	0.7003	R.VATVSLPR.S
1	1	CONTAM|P00761	24409.5	0.251		SWISS-PROT:P00761|TRYP_PIG Trypsin - Sus scrofa (Pig).	240	5			11611	2+	842.509	0.002	2.37386	0.9914	R.VATVSLPR.S
1	1	CONTAM|P00761	24409.5	0.251		SWISS-PROT:P00761|TRYP_PIG Trypsin - Sus scrofa (Pig).	240	5			16654	2+	2211.1	0.989	4.97489	0.9927	R.LGEHNIDVLEGNEQFINAAK.I
1	1	CONTAM|P00761	24409.5	0.251		SWISS-PROT:P00761|TRYP_PIG Trypsin - Sus scrofa (Pig).	240	5			17010	2+	2211.1	1.009	4.07036	1	R.LGEHNIDVLEGNEQFINAAK.I
1	1	CONTAM|P00761	24409.5	0.251		SWISS-PROT:P00761|TRYP_PIG Trypsin - Sus scrofa (Pig).	240	5			17067	3+	2211.1	0.011	4.97489	1	R.LGEHNIDVLEGNEQFINAAK.I
1	1	CONTAM|P00761	24409.5	0.251		SWISS-PROT:P00761|TRYP_PIG Trypsin - Sus scrofa (Pig).	240	5			17148	2+	2211.1	0.006	2.71358	1	R.LGEHNIDVLEGNEQFINAAK.I
1	1	CONTAM|P00761	24409.5	0.251		SWISS-PROT:P00761|TRYP_PIG Trypsin - Sus scrofa (Pig).	240	5			17207	3+	2211.1	0.008	3.6181	1	R.LGEHNIDVLEGNEQFINAAK.I
1	1	CONTAM|P00761	24409.5	0.251		SWISS-PROT:P00761|TRYP_PIG Trypsin - Sus scrofa (Pig).	240	5			17357	3+	2211.1	0.007	3.16584	1	R.LGEHNIDVLEGNEQFINAAK.I
1	1	CONTAM|P00761	24409.5	0.251		SWISS-PROT:P00761|TRYP_PIG Trypsin - Sus scrofa (Pig).	240	5			17450	2+	2211.1	0.005	2.26131	1	R.LGEHNIDVLEGNEQFINAAK.I
1	1	CONTAM|P00761	24409.5	0.251		SWISS-PROT:P00761|TRYP_PIG Trypsin - Sus scrofa (Pig).	240	5			17508	3+	2211.1	0.006	2.71358	1	R.LGEHNIDVLEGNEQFINAAK.I
1	1	CONTAM|P00761	24409.5	0.251		SWISS-PROT:P00761|TRYP_PIG Trypsin - Sus scrofa (Pig).	240	5			17648	3+	2211.1	0.004	1.80905	1	R.LGEHNIDVLEGNEQFINAAK.I
1	1	CONTAM|P00761	24409.5	0.251		SWISS-PROT:P00761|TRYP_PIG Trypsin - Sus scrofa (Pig).	240	5			17925	2+	2211.1	-0.113	51.1057	0.999	R.LGEHNIDVLEGNEQFINAAK.I
1	1	CONTAM|P00761	24409.5	0.251		SWISS-PROT:P00761|TRYP_PIG Trypsin - Sus scrofa (Pig).	240	5			17933	3+	2211.1	1.991	4.07036	0.9049	R.LGEHNIDVLEGNEQFINAAK.I
1	1	CONTAM|P00761	24409.5	0.251		SWISS-PROT:P00761|TRYP_PIG Trypsin - Sus scrofa (Pig).	240	5			18070	3+	2211.1	0.006	2.71358	0.9919	R.LGEHNIDVLEGNEQFINAAK.I
1	1	CONTAM|P00761	24409.5	0.251		SWISS-PROT:P00761|TRYP_PIG Trypsin - Sus scrofa (Pig).	240	5			18730	3+	2299.18	-0.989	4.78432	0.8187	K.IITHPNFNGNTLDNDIM"LIK.L
1	1	CONTAM|P00761	24409.5	0.251		SWISS-PROT:P00761|TRYP_PIG Trypsin - Sus scrofa (Pig).	240	5			19338	2+	2283.18	0.004	1.75194	1	K.IITHPNFNGNTLDNDIMLIK.L
1	1	CONTAM|P00761	24409.5	0.251		SWISS-PROT:P00761|TRYP_PIG Trypsin - Sus scrofa (Pig).	240	5			19397	3+	2283.18	0.005	2.18993	0.9996	K.IITHPNFNGNTLDNDIMLIK.L
1	1	CONTAM|P00761	24409.5	0.251		SWISS-PROT:P00761|TRYP_PIG Trypsin - Sus scrofa (Pig).	240	5			20096	2+	2299.18	0.018	7.8289	0.9887	K.IITHPNFNGNTLDNDIM"LIK.L
1	1	CONTAM|P00761	24409.5	0.251		SWISS-PROT:P00761|TRYP_PIG Trypsin - Sus scrofa (Pig).	240	5			8479	2+	1045.56	0.003	2.86927	0.9932	K.LSSPATLNSR.V
1	1	CONTAM|P00761	24409.5	0.251		SWISS-PROT:P00761|TRYP_PIG Trypsin - Sus scrofa (Pig).	240	5			10673	2+	842.509	0.001	1.18693	0.6411	R.VATVSLPR.S
1	1	CONTAM|P00761	24409.5	0.251		SWISS-PROT:P00761|TRYP_PIG Trypsin - Sus scrofa (Pig).	240	5			10823	2+	842.509	0.002	2.37386	0.9847	R.VATVSLPR.S
1	1	CONTAM|P00761	24409.5	0.251		SWISS-PROT:P00761|TRYP_PIG Trypsin - Sus scrofa (Pig).	240	5			11123	2+	842.509	0.002	2.37386	0.7478	R.VATVSLPR.S
1	1	CONTAM|P00761	24409.5	0.251		SWISS-PROT:P00761|TRYP_PIG Trypsin - Sus scrofa (Pig).	240	5			11263	2+	842.509	0.002	2.37386	0.9194	R.VATVSLPR.S
1	1	CONTAM|P00761	24409.5	0.251		SWISS-PROT:P00761|TRYP_PIG Trypsin - Sus scrofa (Pig).	240	5			11545	2+	842.509	0.001	1.18693	0.9361	R.VATVSLPR.S
1	1	CONTAM|P00761	24409.5	0.251		SWISS-PROT:P00761|TRYP_PIG Trypsin - Sus scrofa (Pig).	240	5			11695	2+	842.509	0.003	3.56079	0.8201	R.VATVSLPR.S
1	1	CONTAM|P00761	24409.5	0.251		SWISS-PROT:P00761|TRYP_PIG Trypsin - Sus scrofa (Pig).	240	5			11869	2+	842.509	0.003	3.56079	0.9405	R.VATVSLPR.S
1	1	CONTAM|P00761	24409.5	0.251		SWISS-PROT:P00761|TRYP_PIG Trypsin - Sus scrofa (Pig).	240	5			12049	2+	842.509	0.002	2.37386	0.9213	R.VATVSLPR.S
1	1	CONTAM|P00761	24409.5	0.251		SWISS-PROT:P00761|TRYP_PIG Trypsin - Sus scrofa (Pig).	240	5			17306	2+	2211.1	0.995	2.26131	0.9939	R.LGEHNIDVLEGNEQFINAAK.I
1	1	CONTAM|P00761	24409.5	0.251		SWISS-PROT:P00761|TRYP_PIG Trypsin - Sus scrofa (Pig).	240	5			17634	2+	2211.1	0.005	2.26131	1	R.LGEHNIDVLEGNEQFINAAK.I
1	1	CONTAM|P00761	24409.5	0.251		SWISS-PROT:P00761|TRYP_PIG Trypsin - Sus scrofa (Pig).	240	5			17733	3+	2211.1	0.008	3.6181	1	R.LGEHNIDVLEGNEQFINAAK.I
1	1	CONTAM|P00761	24409.5	0.251		SWISS-PROT:P00761|TRYP_PIG Trypsin - Sus scrofa (Pig).	240	5			17827	2+	2211.1	0.011	4.97489	1	R.LGEHNIDVLEGNEQFINAAK.I
1	1	CONTAM|P00761	24409.5	0.251		SWISS-PROT:P00761|TRYP_PIG Trypsin - Sus scrofa (Pig).	240	5			17885	3+	2211.1	0.006	2.71358	0.9998	R.LGEHNIDVLEGNEQFINAAK.I
1	1	CONTAM|P00761	24409.5	0.251		SWISS-PROT:P00761|TRYP_PIG Trypsin - Sus scrofa (Pig).	240	5			18069	3+	2211.1	0.006	2.71358	0.9999	R.LGEHNIDVLEGNEQFINAAK.I
1	1	CONTAM|P00761	24409.5	0.251		SWISS-PROT:P00761|TRYP_PIG Trypsin - Sus scrofa (Pig).	240	5			18709	3+	2211.1	0.009	4.07036	0.9999	R.LGEHNIDVLEGNEQFINAAK.I
1	1	CONTAM|P00761	24409.5	0.251		SWISS-PROT:P00761|TRYP_PIG Trypsin - Sus scrofa (Pig).	240	5			20144	2+	2283.18	0.005	2.18993	0.9989	K.IITHPNFNGNTLDNDIMLIK.L
1	1	CONTAM|P00761	24409.5	0.251		SWISS-PROT:P00761|TRYP_PIG Trypsin - Sus scrofa (Pig).	240	5			21017	2+	2299.18	0.003	1.30482	0.7482	K.IITHPNFNGNTLDNDIM"LIK.L
1	1	CONTAM|P00761	24409.5	0.251		SWISS-PROT:P00761|TRYP_PIG Trypsin - Sus scrofa (Pig).	240	5			21179	2+	2299.18	1.013	5.6542	0.7027	K.IITHPNFNGNTLDNDIM"LIK.L
1	1	CONTAM|P00761	24409.5	0.251		SWISS-PROT:P00761|TRYP_PIG Trypsin - Sus scrofa (Pig).	240	5			8446	2+	1045.56	0.003	2.86927	0.9951	K.LSSPATLNSR.V
1	1	CONTAM|P00761	24409.5	0.251		SWISS-PROT:P00761|TRYP_PIG Trypsin - Sus scrofa (Pig).	240	5			8586	2+	1045.56	0.005	4.78211	0.9997	K.LSSPATLNSR.V
1	1	CONTAM|P00761	24409.5	0.251		SWISS-PROT:P00761|TRYP_PIG Trypsin - Sus scrofa (Pig).	240	5			10148	2+	842.509	0.003	3.56079	0.6151	R.VATVSLPR.S
1	1	CONTAM|P00761	24409.5	0.251		SWISS-PROT:P00761|TRYP_PIG Trypsin - Sus scrofa (Pig).	240	5			10306	2+	842.509	0.001	1.18693	0.8488	R.VATVSLPR.S
1	1	CONTAM|P00761	24409.5	0.251		SWISS-PROT:P00761|TRYP_PIG Trypsin - Sus scrofa (Pig).	240	5			10466	2+	842.509	0.001	1.18693	0.8534	R.VATVSLPR.S
1	1	CONTAM|P00761	24409.5	0.251		SWISS-PROT:P00761|TRYP_PIG Trypsin - Sus scrofa (Pig).	240	5			10626	2+	842.509	0.002	2.37386	0.7932	R.VATVSLPR.S
1	1	CONTAM|P00761	24409.5	0.251		SWISS-PROT:P00761|TRYP_PIG Trypsin - Sus scrofa (Pig).	240	5			10777	2+	842.509	0.003	3.56079	0.9785	R.VATVSLPR.S
1	1	CONTAM|P00761	24409.5	0.251		SWISS-PROT:P00761|TRYP_PIG Trypsin - Sus scrofa (Pig).	240	5			10925	2+	842.509	0.001	1.18693	0.8147	R.VATVSLPR.S
1	1	CONTAM|P00761	24409.5	0.251		SWISS-PROT:P00761|TRYP_PIG Trypsin - Sus scrofa (Pig).	240	5			11075	2+	842.509	0.002	2.37386	0.8222	R.VATVSLPR.S
1	1	CONTAM|P00761	24409.5	0.251		SWISS-PROT:P00761|TRYP_PIG Trypsin - Sus scrofa (Pig).	240	5			11427	2+	842.509	0.004	4.74772	0.8695	R.VATVSLPR.S
1	1	CONTAM|P00761	24409.5	0.251		SWISS-PROT:P00761|TRYP_PIG Trypsin - Sus scrofa (Pig).	240	5			17694	2+	2211.1	1.009	4.07036	1	R.LGEHNIDVLEGNEQFINAAK.I
1	1	CONTAM|P00761	24409.5	0.251		SWISS-PROT:P00761|TRYP_PIG Trypsin - Sus scrofa (Pig).	240	5			17823	3+	2211.1	0.005	2.26131	1	R.LGEHNIDVLEGNEQFINAAK.I
1	1	CONTAM|P00761	24409.5	0.251		SWISS-PROT:P00761|TRYP_PIG Trypsin - Sus scrofa (Pig).	240	5			17983	3+	2211.1	0.005	2.26131	0.9999	R.LGEHNIDVLEGNEQFINAAK.I
1	1	CONTAM|P00761	24409.5	0.251		SWISS-PROT:P00761|TRYP_PIG Trypsin - Sus scrofa (Pig).	240	5			18397	3+	2211.1	1.989	4.97489	0.9658	R.LGEHNIDVLEGNEQFINAAK.I
1	1	CONTAM|P00761	24409.5	0.251		SWISS-PROT:P00761|TRYP_PIG Trypsin - Sus scrofa (Pig).	240	5			18589	3+	2211.1	1.984	7.2362	0.9925	R.LGEHNIDVLEGNEQFINAAK.I
1	1	CONTAM|P00761	24409.5	0.251		SWISS-PROT:P00761|TRYP_PIG Trypsin - Sus scrofa (Pig).	240	5			7430	2+	1045.56	0.003	2.86927	0.9993	K.LSSPATLNSR.V
1	1	CONTAM|P00761	24409.5	0.251		SWISS-PROT:P00761|TRYP_PIG Trypsin - Sus scrofa (Pig).	240	5			9282	2+	842.509	0.002	2.37386	0.972	R.VATVSLPR.S
1	1	CONTAM|P00761	24409.5	0.251		SWISS-PROT:P00761|TRYP_PIG Trypsin - Sus scrofa (Pig).	240	5			9592	2+	842.509	0.004	4.74772	0.8593	R.VATVSLPR.S
1	1	CONTAM|P00761	24409.5	0.251		SWISS-PROT:P00761|TRYP_PIG Trypsin - Sus scrofa (Pig).	240	5			9763	2+	842.509	0.001	1.18693	0.9719	R.VATVSLPR.S
1	1	CONTAM|P00761	24409.5	0.251		SWISS-PROT:P00761|TRYP_PIG Trypsin - Sus scrofa (Pig).	240	5			17695	2+	2211.1	1.004	1.80905	1	R.LGEHNIDVLEGNEQFINAAK.I
1	1	CONTAM|P00761	24409.5	0.251		SWISS-PROT:P00761|TRYP_PIG Trypsin - Sus scrofa (Pig).	240	5			17852	3+	2211.1	0.006	2.71358	1	R.LGEHNIDVLEGNEQFINAAK.I
1	1	CONTAM|P00761	24409.5	0.251		SWISS-PROT:P00761|TRYP_PIG Trypsin - Sus scrofa (Pig).	240	5			17863	2+	2211.1	0.004	1.80905	1	R.LGEHNIDVLEGNEQFINAAK.I
1	1	CONTAM|P00761	24409.5	0.251		SWISS-PROT:P00761|TRYP_PIG Trypsin - Sus scrofa (Pig).	240	5			18025	3+	2211.1	0.004	1.80905	0.9957	R.LGEHNIDVLEGNEQFINAAK.I
1	1	CONTAM|P00761	24409.5	0.251		SWISS-PROT:P00761|TRYP_PIG Trypsin - Sus scrofa (Pig).	240	5			18193	3+	2211.1	0.006	2.71358	1	R.LGEHNIDVLEGNEQFINAAK.I
1	1	CONTAM|P00761	24409.5	0.251		SWISS-PROT:P00761|TRYP_PIG Trypsin - Sus scrofa (Pig).	240	5			19990	2+	2283.18	0.01	4.37986	1	K.IITHPNFNGNTLDNDIMLIK.L
1	1	CONTAM|P00761	24409.5	0.251		SWISS-PROT:P00761|TRYP_PIG Trypsin - Sus scrofa (Pig).	240	5			19993	3+	2283.18	0.007	3.0659	0.9986	K.IITHPNFNGNTLDNDIMLIK.L
1	1	CONTAM|P00761	24409.5	0.251		SWISS-PROT:P00761|TRYP_PIG Trypsin - Sus scrofa (Pig).	240	5			7555	2+	1045.56	0.004	3.82569	0.9999	K.LSSPATLNSR.V
1	1	CONTAM|P00761	24409.5	0.251		SWISS-PROT:P00761|TRYP_PIG Trypsin - Sus scrofa (Pig).	240	5			7706	2+	1045.56	0.004	3.82569	0.9975	K.LSSPATLNSR.V
1	1	CONTAM|P00761	24409.5	0.251		SWISS-PROT:P00761|TRYP_PIG Trypsin - Sus scrofa (Pig).	240	5			9276	2+	842.509	0.003	3.56079	0.6062	R.VATVSLPR.S
1	1	CONTAM|P00761	24409.5	0.251		SWISS-PROT:P00761|TRYP_PIG Trypsin - Sus scrofa (Pig).	240	5			9435	2+	842.509	0.004	4.74772	0.9933	R.VATVSLPR.S
1	1	CONTAM|P00761	24409.5	0.251		SWISS-PROT:P00761|TRYP_PIG Trypsin - Sus scrofa (Pig).	240	5			9595	2+	842.509	0.003	3.56079	0.984	R.VATVSLPR.S
1	1	CONTAM|P00761	24409.5	0.251		SWISS-PROT:P00761|TRYP_PIG Trypsin - Sus scrofa (Pig).	240	5			9766	2+	842.509	0.002	2.37386	0.9882	R.VATVSLPR.S
1	1	CONTAM|P00761	24409.5	0.251		SWISS-PROT:P00761|TRYP_PIG Trypsin - Sus scrofa (Pig).	240	5			17317	3+	2211.1	0.009	4.07036	1	R.LGEHNIDVLEGNEQFINAAK.I
1	1	CONTAM|P00761	24409.5	0.251		SWISS-PROT:P00761|TRYP_PIG Trypsin - Sus scrofa (Pig).	240	5			17338	2+	2211.1	1.007	3.16584	1	R.LGEHNIDVLEGNEQFINAAK.I
1	1	CONTAM|P00761	24409.5	0.251		SWISS-PROT:P00761|TRYP_PIG Trypsin - Sus scrofa (Pig).	240	5			17481	3+	2211.1	0.006	2.71358	1	R.LGEHNIDVLEGNEQFINAAK.I
1	1	CONTAM|P00761	24409.5	0.251		SWISS-PROT:P00761|TRYP_PIG Trypsin - Sus scrofa (Pig).	240	5			17502	2+	2211.1	0.008	3.6181	1	R.LGEHNIDVLEGNEQFINAAK.I
1	1	CONTAM|P00761	24409.5	0.251		SWISS-PROT:P00761|TRYP_PIG Trypsin - Sus scrofa (Pig).	240	5			17652	3+	2211.1	1.001	0.452263	1	R.LGEHNIDVLEGNEQFINAAK.I
1	1	CONTAM|P00761	24409.5	0.251		SWISS-PROT:P00761|TRYP_PIG Trypsin - Sus scrofa (Pig).	240	5			17826	3+	2211.1	1.01	4.52263	1	R.LGEHNIDVLEGNEQFINAAK.I
1	1	CONTAM|P00761	24409.5	0.251		SWISS-PROT:P00761|TRYP_PIG Trypsin - Sus scrofa (Pig).	240	5			19742	3+	2283.18	0.006	2.62791	0.7032	K.IITHPNFNGNTLDNDIMLIK.L
1	1	CONTAM|P00761	24409.5	0.251		SWISS-PROT:P00761|TRYP_PIG Trypsin - Sus scrofa (Pig).	240	5			19764	2+	2283.18	0.002	0.875971	1	K.IITHPNFNGNTLDNDIMLIK.L
1	1	CONTAM|P00761	24409.5	0.251		SWISS-PROT:P00761|TRYP_PIG Trypsin - Sus scrofa (Pig).	240	5			8244	2+	1045.56	0.006	5.73853	0.9999	K.LSSPATLNSR.V
1	1	CONTAM|P00761	24409.5	0.251		SWISS-PROT:P00761|TRYP_PIG Trypsin - Sus scrofa (Pig).	240	5			8395	2+	1045.56	0.005	4.78211	0.9995	K.LSSPATLNSR.V
1	1	CONTAM|P00761	24409.5	0.251		SWISS-PROT:P00761|TRYP_PIG Trypsin - Sus scrofa (Pig).	240	5			10144	2+	842.509	0.005	5.93465	0.8705	R.VATVSLPR.S
1	1	CONTAM|P00761	24409.5	0.251		SWISS-PROT:P00761|TRYP_PIG Trypsin - Sus scrofa (Pig).	240	5			10314	2+	842.509	0.005	5.93465	0.9254	R.VATVSLPR.S
1	1	CONTAM|P00761	24409.5	0.251		SWISS-PROT:P00761|TRYP_PIG Trypsin - Sus scrofa (Pig).	240	5			10628	2+	842.509	0.004	4.74772	0.6596	R.VATVSLPR.S
1	1	CONTAM|P00761	24409.5	0.251		SWISS-PROT:P00761|TRYP_PIG Trypsin - Sus scrofa (Pig).	240	5			10959	2+	842.509	0.003	3.56079	0.8393	R.VATVSLPR.S
1	1	CONTAM|P00761	24409.5	0.251		SWISS-PROT:P00761|TRYP_PIG Trypsin - Sus scrofa (Pig).	240	5			17787	2+	2211.1	0.016	7.2362	1	R.LGEHNIDVLEGNEQFINAAK.I
1	1	CONTAM|P00761	24409.5	0.251		SWISS-PROT:P00761|TRYP_PIG Trypsin - Sus scrofa (Pig).	240	5			17824	3+	2211.1	0.011	4.97489	0.9999	R.LGEHNIDVLEGNEQFINAAK.I
1	1	CONTAM|P00761	24409.5	0.251		SWISS-PROT:P00761|TRYP_PIG Trypsin - Sus scrofa (Pig).	240	5			17944	2+	2211.1	0.009	4.07036	1	R.LGEHNIDVLEGNEQFINAAK.I
1	1	CONTAM|P00761	24409.5	0.251		SWISS-PROT:P00761|TRYP_PIG Trypsin - Sus scrofa (Pig).	240	5			17986	3+	2211.1	0.01	4.52263	1	R.LGEHNIDVLEGNEQFINAAK.I
1	1	CONTAM|P00761	24409.5	0.251		SWISS-PROT:P00761|TRYP_PIG Trypsin - Sus scrofa (Pig).	240	5			18108	2+	2211.1	0.018	8.14073	1	R.LGEHNIDVLEGNEQFINAAK.I
1	1	CONTAM|P00761	24409.5	0.251		SWISS-PROT:P00761|TRYP_PIG Trypsin - Sus scrofa (Pig).	240	5			18147	3+	2211.1	0.009	4.07036	1	R.LGEHNIDVLEGNEQFINAAK.I
1	1	CONTAM|P00761	24409.5	0.251		SWISS-PROT:P00761|TRYP_PIG Trypsin - Sus scrofa (Pig).	240	5			18308	3+	2211.1	1.991	4.07036	0.9821	R.LGEHNIDVLEGNEQFINAAK.I
1	1	CONTAM|P00761	24409.5	0.251		SWISS-PROT:P00761|TRYP_PIG Trypsin - Sus scrofa (Pig).	240	5			19572	3+	2299.18	0.016	6.95902	0.9795	K.IITHPNFNGNTLDNDIM"LIK.L
2	1	CONTAM|Q3ZBS7	54099.7	0.103		TREMBL:Q3ZBS7 (Bos taurus) Vitronectin	69	5	64.33	1	14623	3+	3566.43	1.075	21.0294	0.8246	K.CQCDELCSYYQSCCADFM"AECKPQVTR.G
2	1	CONTAM|Q3ZBS7	54099.7	0.103		TREMBL:Q3ZBS7 (Bos taurus) Vitronectin	69	5	64.33	1	15430	3+	3550.43	0.997	0.844967	0.9999	K.CQCDELCSYYQSCCADFMAECKPQVTR.G	2.91047e+06	187231552
2	1	CONTAM|Q3ZBS7	54099.7	0.103		TREMBL:Q3ZBS7 (Bos taurus) Vitronectin	69	5	64.33	1	27033	3+	3569.45	-1.002	0.560311	0.9019	K.CQCDELC'SYYQSCCADFM"AECKPQVTR.G
2	1	CONTAM|Q3ZBS7	54099.7	0.103		TREMBL:Q3ZBS7 (Bos taurus) Vitronectin	69	5	64.33	1	5265	2+	887.51	0.004	4.50699	0.7227	K.AVRPGYPK.L
2	1	CONTAM|Q3ZBS7	54099.7	0.103		TREMBL:Q3ZBS7 (Bos taurus) Vitronectin	69	5	64.33	1	24661	2+	1646.82	0.008	4.85786	1	R.DVWGIEGPIDAAFTR.I
2	1	CONTAM|Q3ZBS7	54099.7	0.103		TREMBL:Q3ZBS7 (Bos taurus) Vitronectin	69	5	64.33	1	24815	2+	1646.82	0.007	4.25062	1	R.DVWGIEGPIDAAFTR.I
2	1	CONTAM|Q3ZBS7	54099.7	0.103		TREMBL:Q3ZBS7 (Bos taurus) Vitronectin	69	5	64.33	1	24975	2+	1646.82	0.007	4.25062	1	R.DVWGIEGPIDAAFTR.I
2	1	CONTAM|Q3ZBS7	54099.7	0.103		TREMBL:Q3ZBS7 (Bos taurus) Vitronectin	69	5	64.33	1	25136	2+	1646.82	0.006	3.64339	1	R.DVWGIEGPIDAAFTR.I
2	1	CONTAM|Q3ZBS7	54099.7	0.103		TREMBL:Q3ZBS7 (Bos taurus) Vitronectin	69	5	64.33	1	25298	2+	1646.82	0.007	4.25062	1	R.DVWGIEGPIDAAFTR.I
2	1	CONTAM|Q3ZBS7	54099.7	0.103		TREMBL:Q3ZBS7 (Bos taurus) Vitronectin	69	5	64.33	1	24534	2+	1646.82	0.006	3.64339	1	R.DVWGIEGPIDAAFTR.I
2	1	CONTAM|Q3ZBS7	54099.7	0.103		TREMBL:Q3ZBS7 (Bos taurus) Vitronectin	69	5	64.33	1	24690	2+	1646.82	0.006	3.64339	1	R.DVWGIEGPIDAAFTR.I
2	1	CONTAM|Q3ZBS7	54099.7	0.103		TREMBL:Q3ZBS7 (Bos taurus) Vitronectin	69	5	64.33	1	24850	2+	1646.82	0.005	3.03616	1	R.DVWGIEGPIDAAFTR.I
2	1	CONTAM|Q3ZBS7	54099.7	0.103		TREMBL:Q3ZBS7 (Bos taurus) Vitronectin	69	5	64.33	1	25010	2+	1646.82	0.006	3.64339	1	R.DVWGIEGPIDAAFTR.I
2	1	CONTAM|Q3ZBS7	54099.7	0.103		TREMBL:Q3ZBS7 (Bos taurus) Vitronectin	69	5	64.33	1	25173	2+	1646.82	0.006	3.64339	1	R.DVWGIEGPIDAAFTR.I
2	1	CONTAM|Q3ZBS7	54099.7	0.103		TREMBL:Q3ZBS7 (Bos taurus) Vitronectin	69	5	64.33	1	23864	2+	1646.82	0.01	6.07232	1	R.DVWGIEGPIDAAFTR.I
2	1	CONTAM|Q3ZBS7	54099.7	0.103		TREMBL:Q3ZBS7 (Bos taurus) Vitronectin	69	5	64.33	1	24013	2+	1646.82	0.009	5.46509	1	R.DVWGIEGPIDAAFTR.I
2	1	CONTAM|Q3ZBS7	54099.7	0.103		TREMBL:Q3ZBS7 (Bos taurus) Vitronectin	69	5	64.33	1	24163	2+	1646.82	0.008	4.85786	1	R.DVWGIEGPIDAAFTR.I
2	1	CONTAM|Q3ZBS7	54099.7	0.103		TREMBL:Q3ZBS7 (Bos taurus) Vitronectin	69	5	64.33	1	24316	2+	1646.82	0.007	4.25062	1	R.DVWGIEGPIDAAFTR.I
2	1	CONTAM|Q3ZBS7	54099.7	0.103		TREMBL:Q3ZBS7 (Bos taurus) Vitronectin	69	5	64.33	1	21777	2+	1646.82	0.015	9.10848	1	R.DVWGIEGPIDAAFTR.I
2	1	CONTAM|Q3ZBS7	54099.7	0.103		TREMBL:Q3ZBS7 (Bos taurus) Vitronectin	69	5	64.33	1	21911	2+	1646.82	0.011	6.67955	1	R.DVWGIEGPIDAAFTR.I
2	1	CONTAM|Q3ZBS7	54099.7	0.103		TREMBL:Q3ZBS7 (Bos taurus) Vitronectin	69	5	64.33	1	22053	2+	1646.82	0.012	7.28678	1	R.DVWGIEGPIDAAFTR.I
2	1	CONTAM|Q3ZBS7	54099.7	0.103		TREMBL:Q3ZBS7 (Bos taurus) Vitronectin	69	5	64.33	1	22443	2+	1646.82	0.006	3.64339	1	R.DVWGIEGPIDAAFTR.I
2	1	CONTAM|Q3ZBS7	54099.7	0.103		TREMBL:Q3ZBS7 (Bos taurus) Vitronectin	69	5	64.33	1	22580	2+	1646.82	0.005	3.03616	1	R.DVWGIEGPIDAAFTR.I
2	1	CONTAM|Q3ZBS7	54099.7	0.103		TREMBL:Q3ZBS7 (Bos taurus) Vitronectin	69	5	64.33	1	16541	3+	3569.45	0.032	8.96497	0.9404	K.CQCDELC'SYYQSCCADFM"AECKPQVTR.G
2	1	CONTAM|Q3ZBS7	54099.7	0.103		TREMBL:Q3ZBS7 (Bos taurus) Vitronectin	69	5	64.33	1	23284	2+	1646.82	0.006	3.64339	1	R.DVWGIEGPIDAAFTR.I
2	1	CONTAM|Q3ZBS7	54099.7	0.103		TREMBL:Q3ZBS7 (Bos taurus) Vitronectin	69	5	64.33	1	23433	2+	1646.82	0.005	3.03616	1	R.DVWGIEGPIDAAFTR.I
2	1	CONTAM|Q3ZBS7	54099.7	0.103		TREMBL:Q3ZBS7 (Bos taurus) Vitronectin	69	5	64.33	1	23578	2+	1646.82	0.001	0.607232	1	R.DVWGIEGPIDAAFTR.I
2	1	CONTAM|Q3ZBS7	54099.7	0.103		TREMBL:Q3ZBS7 (Bos taurus) Vitronectin	69	5	64.33	1	23736	2+	1646.82	0.006	3.64339	1	R.DVWGIEGPIDAAFTR.I
2	1	CONTAM|Q3ZBS7	54099.7	0.103		TREMBL:Q3ZBS7 (Bos taurus) Vitronectin	69	5	64.33	1	24949	2+	1646.82	0.91	54.6509	0.9889	R.DVWGIEGPIDAAFTR.I
2	1	CONTAM|Q3ZBS7	54099.7	0.103		TREMBL:Q3ZBS7 (Bos taurus) Vitronectin	69	5	64.33	1	23890	2+	1646.82	0.006	3.64339	1	R.DVWGIEGPIDAAFTR.I
2	1	CONTAM|Q3ZBS7	54099.7	0.103		TREMBL:Q3ZBS7 (Bos taurus) Vitronectin	69	5	64.33	1	24039	2+	1646.82	0.007	4.25062	1	R.DVWGIEGPIDAAFTR.I
2	1	CONTAM|Q3ZBS7	54099.7	0.103		TREMBL:Q3ZBS7 (Bos taurus) Vitronectin	69	5	64.33	1	24073	3+	1646.82	0.003	1.8217	1	R.DVWGIEGPIDAAFTR.I
2	1	CONTAM|Q3ZBS7	54099.7	0.103		TREMBL:Q3ZBS7 (Bos taurus) Vitronectin	69	5	64.33	1	24189	2+	1646.82	0.006	3.64339	1	R.DVWGIEGPIDAAFTR.I
2	1	CONTAM|Q3ZBS7	54099.7	0.103		TREMBL:Q3ZBS7 (Bos taurus) Vitronectin	69	5	64.33	1	24339	2+	1646.82	0.006	3.64339	1	R.DVWGIEGPIDAAFTR.I
2	1	CONTAM|Q3ZBS7	54099.7	0.103		TREMBL:Q3ZBS7 (Bos taurus) Vitronectin	69	5	64.33	1	24489	2+	1646.82	0.006	3.64339	1	R.DVWGIEGPIDAAFTR.I
2	1	CONTAM|Q3ZBS7	54099.7	0.103		TREMBL:Q3ZBS7 (Bos taurus) Vitronectin	69	5	64.33	1	24640	2+	1646.82	-0.005	3.03616	1	R.DVWGIEGPIDAAFTR.I
2	1	CONTAM|Q3ZBS7	54099.7	0.103		TREMBL:Q3ZBS7 (Bos taurus) Vitronectin	69	5	64.33	1	24792	2+	1646.82	0.005	3.03616	1	R.DVWGIEGPIDAAFTR.I
2	1	CONTAM|Q3ZBS7	54099.7	0.103		TREMBL:Q3ZBS7 (Bos taurus) Vitronectin	69	5	64.33	1	24929	2+	1646.82	-0.005	3.03616	1	R.DVWGIEGPIDAAFTR.I
2	1	CONTAM|Q3ZBS7	54099.7	0.103		TREMBL:Q3ZBS7 (Bos taurus) Vitronectin	69	5	64.33	1	25210	2+	1646.82	0.013	7.89402	1	R.DVWGIEGPIDAAFTR.I
2	1	CONTAM|Q3ZBS7	54099.7	0.103		TREMBL:Q3ZBS7 (Bos taurus) Vitronectin	69	5	64.33	1	32633	2+	1646.82	1.001	0.607232	0.7258	R.DVWGIEGPIDAAFTR.I
2	1	CONTAM|Q3ZBS7	54099.7	0.103		TREMBL:Q3ZBS7 (Bos taurus) Vitronectin	69	5	64.33	1	24383	2+	1646.82	1.009	5.46509	1	R.DVWGIEGPIDAAFTR.I
2	1	CONTAM|Q3ZBS7	54099.7	0.103		TREMBL:Q3ZBS7 (Bos taurus) Vitronectin	69	5	64.33	1	24544	2+	1646.82	0.005	3.03616	1	R.DVWGIEGPIDAAFTR.I
2	1	CONTAM|Q3ZBS7	54099.7	0.103		TREMBL:Q3ZBS7 (Bos taurus) Vitronectin	69	5	64.33	1	24714	2+	1646.82	0.005	3.03616	1	R.DVWGIEGPIDAAFTR.I
2	1	CONTAM|Q3ZBS7	54099.7	0.103		TREMBL:Q3ZBS7 (Bos taurus) Vitronectin	69	5	64.33	1	24732	3+	1646.82	0.006	3.64339	1	R.DVWGIEGPIDAAFTR.I
2	1	CONTAM|Q3ZBS7	54099.7	0.103		TREMBL:Q3ZBS7 (Bos taurus) Vitronectin	69	5	64.33	1	24874	2+	1646.82	0.004	2.42893	1	R.DVWGIEGPIDAAFTR.I
2	1	CONTAM|Q3ZBS7	54099.7	0.103		TREMBL:Q3ZBS7 (Bos taurus) Vitronectin	69	5	64.33	1	25034	2+	1646.82	0.005	3.03616	1	R.DVWGIEGPIDAAFTR.I
2	1	CONTAM|Q3ZBS7	54099.7	0.103		TREMBL:Q3ZBS7 (Bos taurus) Vitronectin	69	5	64.33	1	25206	2+	1646.82	0.006	3.64339	1	R.DVWGIEGPIDAAFTR.I
2	1	CONTAM|Q3ZBS7	54099.7	0.103		TREMBL:Q3ZBS7 (Bos taurus) Vitronectin	69	5	64.33	1	25377	2+	1646.82	1.009	5.46509	1	R.DVWGIEGPIDAAFTR.I
2	1	CONTAM|Q3ZBS7	54099.7	0.103		TREMBL:Q3ZBS7 (Bos taurus) Vitronectin	69	5	64.33	1	25537	2+	1646.82	0	0	1	R.DVWGIEGPIDAAFTR.I
2	1	CONTAM|Q3ZBS7	54099.7	0.103		TREMBL:Q3ZBS7 (Bos taurus) Vitronectin	69	5	64.33	1	25905	2+	1646.82	0.003	1.8217	1	R.DVWGIEGPIDAAFTR.I
2	1	CONTAM|Q3ZBS7	54099.7	0.103		TREMBL:Q3ZBS7 (Bos taurus) Vitronectin	69	5	64.33	1	26068	2+	1646.82	0.007	4.25062	1	R.DVWGIEGPIDAAFTR.I
2	1	CONTAM|Q3ZBS7	54099.7	0.103		TREMBL:Q3ZBS7 (Bos taurus) Vitronectin	69	5	64.33	1	24109	2+	1646.82	0.008	4.85786	1	R.DVWGIEGPIDAAFTR.I
2	1	CONTAM|Q3ZBS7	54099.7	0.103		TREMBL:Q3ZBS7 (Bos taurus) Vitronectin	69	5	64.33	1	24274	2+	1646.82	0.006	3.64339	1	R.DVWGIEGPIDAAFTR.I
2	1	CONTAM|Q3ZBS7	54099.7	0.103		TREMBL:Q3ZBS7 (Bos taurus) Vitronectin	69	5	64.33	1	24443	2+	1646.82	0.004	2.42893	1	R.DVWGIEGPIDAAFTR.I
2	1	CONTAM|Q3ZBS7	54099.7	0.103		TREMBL:Q3ZBS7 (Bos taurus) Vitronectin	69	5	64.33	1	24528	3+	1646.82	0.007	4.25062	1	R.DVWGIEGPIDAAFTR.I
2	1	CONTAM|Q3ZBS7	54099.7	0.103		TREMBL:Q3ZBS7 (Bos taurus) Vitronectin	69	5	64.33	1	24613	2+	1646.82	0.005	3.03616	1	R.DVWGIEGPIDAAFTR.I
2	1	CONTAM|Q3ZBS7	54099.7	0.103		TREMBL:Q3ZBS7 (Bos taurus) Vitronectin	69	5	64.33	1	24783	2+	1646.82	0.005	3.03616	1	R.DVWGIEGPIDAAFTR.I
2	1	CONTAM|Q3ZBS7	54099.7	0.103		TREMBL:Q3ZBS7 (Bos taurus) Vitronectin	69	5	64.33	1	24944	2+	1646.82	0.004	2.42893	1	R.DVWGIEGPIDAAFTR.I
2	1	CONTAM|Q3ZBS7	54099.7	0.103		TREMBL:Q3ZBS7 (Bos taurus) Vitronectin	69	5	64.33	1	25118	2+	1646.82	0.006	3.64339	1	R.DVWGIEGPIDAAFTR.I
2	1	CONTAM|Q3ZBS7	54099.7	0.103		TREMBL:Q3ZBS7 (Bos taurus) Vitronectin	69	5	64.33	1	25286	2+	1646.82	0.008	4.85786	1	R.DVWGIEGPIDAAFTR.I
2	1	CONTAM|Q3ZBS7	54099.7	0.103		TREMBL:Q3ZBS7 (Bos taurus) Vitronectin	69	5	64.33	1	25444	2+	1646.82	1.003	1.8217	1	R.DVWGIEGPIDAAFTR.I
2	1	CONTAM|Q3ZBS7	54099.7	0.103		TREMBL:Q3ZBS7 (Bos taurus) Vitronectin	69	5	64.33	1	25619	2+	1646.82	1.003	1.8217	1	R.DVWGIEGPIDAAFTR.I
2	1	CONTAM|Q3ZBS7	54099.7	0.103		TREMBL:Q3ZBS7 (Bos taurus) Vitronectin	69	5	64.33	1	24045	2+	1646.82	0.005	3.03616	1	R.DVWGIEGPIDAAFTR.I
2	1	CONTAM|Q3ZBS7	54099.7	0.103		TREMBL:Q3ZBS7 (Bos taurus) Vitronectin	69	5	64.33	1	24202	2+	1646.82	0.006	3.64339	1	R.DVWGIEGPIDAAFTR.I
2	1	CONTAM|Q3ZBS7	54099.7	0.103		TREMBL:Q3ZBS7 (Bos taurus) Vitronectin	69	5	64.33	1	24362	2+	1646.82	0.007	4.25062	1	R.DVWGIEGPIDAAFTR.I
2	1	CONTAM|Q3ZBS7	54099.7	0.103		TREMBL:Q3ZBS7 (Bos taurus) Vitronectin	69	5	64.33	1	24524	2+	1646.82	0.006	3.64339	1	R.DVWGIEGPIDAAFTR.I
2	1	CONTAM|Q3ZBS7	54099.7	0.103		TREMBL:Q3ZBS7 (Bos taurus) Vitronectin	69	5	64.33	1	24674	2+	1646.82	0.007	4.25062	1	R.DVWGIEGPIDAAFTR.I
2	1	CONTAM|Q3ZBS7	54099.7	0.103		TREMBL:Q3ZBS7 (Bos taurus) Vitronectin	69	5	64.33	1	24824	2+	1646.82	0.007	4.25062	1	R.DVWGIEGPIDAAFTR.I
2	1	CONTAM|Q3ZBS7	54099.7	0.103		TREMBL:Q3ZBS7 (Bos taurus) Vitronectin	69	5	64.33	1	24978	2+	1646.82	0.01	6.07232	1	R.DVWGIEGPIDAAFTR.I
3	1	CONTAM|Q86YZ3, sp|Q86YZ3|HORN_HUMAN	282389.92267999204, 282389.92267999204	0.127	HRNR, HRNR	Hornerin, Hornerin	15	11			1066	2+	948.413	0.004	4.21757	0.9702	R.HGSSSGSSSR.Y
3	1	CONTAM|Q86YZ3, sp|Q86YZ3|HORN_HUMAN	282389.92267999204, 282389.92267999204	0.127	HRNR, HRNR	Hornerin, Hornerin	15	11			1480	3+	1859.79	0.007	3.76387	0.6433	R.HGSGSGHSSSHGQHGSGSGR.S
3	1	CONTAM|Q86YZ3, sp|Q86YZ3|HORN_HUMAN	282389.92267999204, 282389.92267999204	0.127	HRNR, HRNR	Hornerin, Hornerin	15	11			2138	2+	1047.48	0.004	3.81868	0.9997	R.QGSGSGQSPSR.G
3	1	CONTAM|Q86YZ3, sp|Q86YZ3|HORN_HUMAN	282389.92267999204, 282389.92267999204	0.127	HRNR, HRNR	Hornerin, Hornerin	15	11			2154	3+	1885.84	0.001	0.530268	0.9047	R.HGSGLGHSSSHGQHGSGSGR.S
3	1	CONTAM|Q86YZ3, sp|Q86YZ3|HORN_HUMAN	282389.92267999204, 282389.92267999204	0.127	HRNR, HRNR	Hornerin, Hornerin	15	11			2268	3+	1885.84	0.003	1.5908	0.9999	R.HGSGLGHSSSHGQHGSGSGR.S
3	1	CONTAM|Q86YZ3, sp|Q86YZ3|HORN_HUMAN	282389.92267999204, 282389.92267999204	0.127	HRNR, HRNR	Hornerin, Hornerin	15	11			2384	3+	1885.84	0.004	2.12107	0.8868	R.HGSGLGHSSSHGQHGSGSGR.S
3	1	CONTAM|Q86YZ3, sp|Q86YZ3|HORN_HUMAN	282389.92267999204, 282389.92267999204	0.127	HRNR, HRNR	Hornerin, Hornerin	15	11			2387	2+	1047.48	0.005	4.77335	0.8756	R.QGSGSGQSPSR.G
3	1	CONTAM|Q86YZ3, sp|Q86YZ3|HORN_HUMAN	282389.92267999204, 282389.92267999204	0.127	HRNR, HRNR	Hornerin, Hornerin	15	11			2505	3+	1858.78	-0.007	3.76591	0.9517	R.HGSSSGSSSHYGQHGSGSR.Q
3	1	CONTAM|Q86YZ3, sp|Q86YZ3|HORN_HUMAN	282389.92267999204, 282389.92267999204	0.127	HRNR, HRNR	Hornerin, Hornerin	15	11			3086	2+	1808.75	0.003	1.6586	1	R.HGSSSGSSSSYGQHGSGSR.Q
3	1	CONTAM|Q86YZ3, sp|Q86YZ3|HORN_HUMAN	282389.92267999204, 282389.92267999204	0.127	HRNR, HRNR	Hornerin, Hornerin	15	11			3521	2+	1614.67	0.004	2.47728	0.9943	R.SSSGSSSSYGQHGSGSR.Q
3	1	CONTAM|Q86YZ3, sp|Q86YZ3|HORN_HUMAN	282389.92267999204, 282389.92267999204	0.127	HRNR, HRNR	Hornerin, Hornerin	15	11			3556	3+	1614.67	1.091	56.3581	0.8977	R.SSSGSSSSYGQHGSGSR.Q
3	1	CONTAM|Q86YZ3, sp|Q86YZ3|HORN_HUMAN	282389.92267999204, 282389.92267999204	0.127	HRNR, HRNR	Hornerin, Hornerin	15	11			3723	3+	2725.15	-0.002	0.733903	0.9694	R.SGQSSRGEQHGSSSGSSSSYGQHGSGSR.Q
3	1	CONTAM|Q86YZ3, sp|Q86YZ3|HORN_HUMAN	282389.92267999204, 282389.92267999204	0.127	HRNR, HRNR	Hornerin, Hornerin	15	11			4116	2+	1125.53	0	0	0.9717	R.SSSRGPYESR.S
3	1	CONTAM|Q86YZ3, sp|Q86YZ3|HORN_HUMAN	282389.92267999204, 282389.92267999204	0.127	HRNR, HRNR	Hornerin, Hornerin	15	11			4129	3+	1783.76	0.005	2.80307	0.98	R.QGSSAGSSSSYGQHGSGSR.Q
3	1	CONTAM|Q86YZ3, sp|Q86YZ3|HORN_HUMAN	282389.92267999204, 282389.92267999204	0.127	HRNR, HRNR	Hornerin, Hornerin	15	11			5972	3+	1747.77	0.004	2.28863	0.9993	R.GSGSGQSPSSGQHGTGFGR.S
4	1	sp|O00151|PDLI1_HUMAN	36071.7	0.271	PDLIM1	PDZ and LIM domain protein 1	13	7	0.31	4	5897	2+	958.532	0.001	1.04326	0.9992	K.VAASIGNAQK.L
4	1	sp|O00151|PDLI1_HUMAN	36071.7	0.271	PDLIM1	PDZ and LIM domain protein 1	13	7	0.31	4	5800	2+	958.532	0.002	2.08652	0.9993	K.VAASIGNAQK.L
4	1	sp|O00151|PDLI1_HUMAN	36071.7	0.271	PDLIM1	PDZ and LIM domain protein 1	13	7	0.31	4	5812	2+	1074.53	0.002	1.86127	0.8385	K.GDPNKPSGFR.S
4	1	sp|O00151|PDLI1_HUMAN	36071.7	0.271	PDLIM1	PDZ and LIM domain protein 1	13	7	0.31	4	23744	2+	1980.02	0.006	3.03028	1	K.QSTSFLVLQEILESEEK.G
4	1	sp|O00151|PDLI1_HUMAN	36071.7	0.271	PDLIM1	PDZ and LIM domain protein 1	13	7	0.31	4	23887	2+	1980.02	0.005	2.52523	0.9996	K.QSTSFLVLQEILESEEK.G
4	1	sp|O00151|PDLI1_HUMAN	36071.7	0.271	PDLIM1	PDZ and LIM domain protein 1	13	7	0.31	4	26173	2+	1962.99	0.01	5.09427	0.9995	K.Q^STSFLVLQEILESEEK.G
4	1	sp|O00151|PDLI1_HUMAN	36071.7	0.271	PDLIM1	PDZ and LIM domain protein 1	13	7	0.31	4	15010	2+	1175.61	0.004	3.4025	0.9992	K.DFEQPLAISR.V
4	1	sp|O00151|PDLI1_HUMAN	36071.7	0.271	PDLIM1	PDZ and LIM domain protein 1	13	7	0.31	4	15479	2+	1244.65	-0.928	57.8475	0.9964	K.VWSPLVTEEGK.R
4	1	sp|O00151|PDLI1_HUMAN	36071.7	0.271	PDLIM1	PDZ and LIM domain protein 1	13	7	0.31	4	24664	3+	3326.61	1.015	4.50909	1	K.AALANLCIGDVITAIDGENTSNMTHLEAQNR.I	7.39062e+06	2.02551e+06
4	1	sp|O00151|PDLI1_HUMAN	36071.7	0.271	PDLIM1	PDZ and LIM domain protein 1	13	7	0.31	4	24808	3+	3326.61	0.012	3.60728	0.9998	K.AALANLCIGDVITAIDGENTSNMTHLEAQNR.I	6.20882e+06	1827115
4	1	sp|O00151|PDLI1_HUMAN	36071.7	0.271	PDLIM1	PDZ and LIM domain protein 1	13	7	0.31	4	24849	2+	1980.02	1.016	8.08074	0.9986	K.QSTSFLVLQEILESEEK.G
4	1	sp|O00151|PDLI1_HUMAN	36071.7	0.271	PDLIM1	PDZ and LIM domain protein 1	13	7	0.31	4	24969	3+	3326.61	0.018	5.41091	0.7452	K.AALANLCIGDVITAIDGENTSNMTHLEAQNR.I	735912	299155
4	1	sp|O00151|PDLI1_HUMAN	36071.7	0.271	PDLIM1	PDZ and LIM domain protein 1	13	7	0.31	4	25306	3+	3326.61	0.012	3.60728	0.9953	K.AALANLCIGDVITAIDGENTSNMTHLEAQNR.I	662031	197245
5	1	sp|O14791-3|APOL1_HUMAN, sp|O14791|APOL1_HUMAN, sp|O14791-2|APOL1_HUMAN	42158.09164000008, 43974.199840000096, 45918.459600000126	0.15	APOL1, APOL1, APOL1	Tax_Id=9606 Gene_Symbol=APOL1 apolipoprotein L1 isoform c precursor, Apolipoprotein L1, Tax_Id=9606 Gene_Symbol=APOL1 Isoform 2 of Apolipoprotein L1	13	4			10056	2+	1630.79	0.003	1.8396	1	R.VTEPISAESGEQVER.V
5	1	sp|O14791-3|APOL1_HUMAN, sp|O14791|APOL1_HUMAN, sp|O14791-2|APOL1_HUMAN	42158.09164000008, 43974.199840000096, 45918.459600000126	0.15	APOL1, APOL1, APOL1	Tax_Id=9606 Gene_Symbol=APOL1 apolipoprotein L1 isoform c precursor, Apolipoprotein L1, Tax_Id=9606 Gene_Symbol=APOL1 Isoform 2 of Apolipoprotein L1	13	4			10234	2+	1630.79	0.002	1.2264	0.9999	R.VTEPISAESGEQVER.V
5	1	sp|O14791-3|APOL1_HUMAN, sp|O14791|APOL1_HUMAN, sp|O14791-2|APOL1_HUMAN	42158.09164000008, 43974.199840000096, 45918.459600000126	0.15	APOL1, APOL1, APOL1	Tax_Id=9606 Gene_Symbol=APOL1 apolipoprotein L1 isoform c precursor, Apolipoprotein L1, Tax_Id=9606 Gene_Symbol=APOL1 Isoform 2 of Apolipoprotein L1	13	4			15274	2+	1274.64	0.001	0.784535	0.9989	R.VNEPSILEMSR.G
5	1	sp|O14791-3|APOL1_HUMAN, sp|O14791|APOL1_HUMAN, sp|O14791-2|APOL1_HUMAN	42158.09164000008, 43974.199840000096, 45918.459600000126	0.15	APOL1, APOL1, APOL1	Tax_Id=9606 Gene_Symbol=APOL1 apolipoprotein L1 isoform c precursor, Apolipoprotein L1, Tax_Id=9606 Gene_Symbol=APOL1 Isoform 2 of Apolipoprotein L1	13	4			10348	2+	1630.79	1.101	61.9331	0.9265	R.VTEPISAESGEQVER.V
5	1	sp|O14791-3|APOL1_HUMAN, sp|O14791|APOL1_HUMAN, sp|O14791-2|APOL1_HUMAN	42158.09164000008, 43974.199840000096, 45918.459600000126	0.15	APOL1, APOL1, APOL1	Tax_Id=9606 Gene_Symbol=APOL1 apolipoprotein L1 isoform c precursor, Apolipoprotein L1, Tax_Id=9606 Gene_Symbol=APOL1 Isoform 2 of Apolipoprotein L1	13	4			10375	2+	1630.79	0.002	1.2264	1	R.VTEPISAESGEQVER.V
5	1	sp|O14791-3|APOL1_HUMAN, sp|O14791|APOL1_HUMAN, sp|O14791-2|APOL1_HUMAN	42158.09164000008, 43974.199840000096, 45918.459600000126	0.15	APOL1, APOL1, APOL1	Tax_Id=9606 Gene_Symbol=APOL1 apolipoprotein L1 isoform c precursor, Apolipoprotein L1, Tax_Id=9606 Gene_Symbol=APOL1 Isoform 2 of Apolipoprotein L1	13	4			10397	3+	1630.79	0.002	1.2264	0.9992	R.VTEPISAESGEQVER.V
5	1	sp|O14791-3|APOL1_HUMAN, sp|O14791|APOL1_HUMAN, sp|O14791-2|APOL1_HUMAN	42158.09164000008, 43974.199840000096, 45918.459600000126	0.15	APOL1, APOL1, APOL1	Tax_Id=9606 Gene_Symbol=APOL1 apolipoprotein L1 isoform c precursor, Apolipoprotein L1, Tax_Id=9606 Gene_Symbol=APOL1 Isoform 2 of Apolipoprotein L1	13	4			10517	2+	1630.79	0.007	4.29239	1	R.VTEPISAESGEQVER.V
5	1	sp|O14791-3|APOL1_HUMAN, sp|O14791|APOL1_HUMAN, sp|O14791-2|APOL1_HUMAN	42158.09164000008, 43974.199840000096, 45918.459600000126	0.15	APOL1, APOL1, APOL1	Tax_Id=9606 Gene_Symbol=APOL1 apolipoprotein L1 isoform c precursor, Apolipoprotein L1, Tax_Id=9606 Gene_Symbol=APOL1 Isoform 2 of Apolipoprotein L1	13	4			15125	2+	1274.64	0.002	1.56907	0.9953	R.VNEPSILEMSR.G
5	1	sp|O14791-3|APOL1_HUMAN, sp|O14791|APOL1_HUMAN, sp|O14791-2|APOL1_HUMAN	42158.09164000008, 43974.199840000096, 45918.459600000126	0.15	APOL1, APOL1, APOL1	Tax_Id=9606 Gene_Symbol=APOL1 apolipoprotein L1 isoform c precursor, Apolipoprotein L1, Tax_Id=9606 Gene_Symbol=APOL1 Isoform 2 of Apolipoprotein L1	13	4			6067	2+	945.489	0.004	4.23062	0.8898	K.VAQELEEK.L
5	1	sp|O14791-3|APOL1_HUMAN, sp|O14791|APOL1_HUMAN, sp|O14791-2|APOL1_HUMAN	42158.09164000008, 43974.199840000096, 45918.459600000126	0.15	APOL1, APOL1, APOL1	Tax_Id=9606 Gene_Symbol=APOL1 apolipoprotein L1 isoform c precursor, Apolipoprotein L1, Tax_Id=9606 Gene_Symbol=APOL1 Isoform 2 of Apolipoprotein L1	13	4			6202	2+	945.489	0.003	3.17296	0.9345	K.VAQELEEK.L
5	1	sp|O14791-3|APOL1_HUMAN, sp|O14791|APOL1_HUMAN, sp|O14791-2|APOL1_HUMAN	42158.09164000008, 43974.199840000096, 45918.459600000126	0.15	APOL1, APOL1, APOL1	Tax_Id=9606 Gene_Symbol=APOL1 apolipoprotein L1 isoform c precursor, Apolipoprotein L1, Tax_Id=9606 Gene_Symbol=APOL1 Isoform 2 of Apolipoprotein L1	13	4			6062	2+	945.489	0.067	70.8628	0.9796	K.VAQELEEK.L
5	1	sp|O14791-3|APOL1_HUMAN, sp|O14791|APOL1_HUMAN, sp|O14791-2|APOL1_HUMAN	42158.09164000008, 43974.199840000096, 45918.459600000126	0.15	APOL1, APOL1, APOL1	Tax_Id=9606 Gene_Symbol=APOL1 apolipoprotein L1 isoform c precursor, Apolipoprotein L1, Tax_Id=9606 Gene_Symbol=APOL1 Isoform 2 of Apolipoprotein L1	13	4			5195	2+	945.489	0.003	3.17296	0.9973	K.VAQELEEK.L
5	1	sp|O14791-3|APOL1_HUMAN, sp|O14791|APOL1_HUMAN, sp|O14791-2|APOL1_HUMAN	42158.09164000008, 43974.199840000096, 45918.459600000126	0.15	APOL1, APOL1, APOL1	Tax_Id=9606 Gene_Symbol=APOL1 apolipoprotein L1 isoform c precursor, Apolipoprotein L1, Tax_Id=9606 Gene_Symbol=APOL1 Isoform 2 of Apolipoprotein L1	13	4			31243	3+	2616.42	0.002	0.764403	1	K.LTDVAPVSFFLVLDVVYLVYESK.H
6	1	sp|O43866|CD5L_HUMAN	38087.8	0.487	CD5L	CD5 antigen-like	180	28	0.92	176	6519	2+	879.414	0.003	3.41136	0.9999	K.CYGPGVGR.I	5723425	3542885
6	1	sp|O43866|CD5L_HUMAN	38087.8	0.487	CD5L	CD5 antigen-like	180	28	0.92	176	6585	3+	1775.74	0.009	5.0683	0.9508	R.CSGEEQSLEQCQHR.F	8083788	6.41051e+06
6	1	sp|O43866|CD5L_HUMAN	38087.8	0.487	CD5L	CD5 antigen-like	180	28	0.92	176	6588	2+	1775.74	0.009	5.0683	1	R.CSGEEQSLEQCQHR.F	2.80563e+06	1.80102e+06
6	1	sp|O43866|CD5L_HUMAN	38087.8	0.487	CD5L	CD5 antigen-like	180	28	0.92	176	6601	3+	1781.78	-0.01	5.61236	0.7388	R.C'SGEEQSLEQC'QHR.F	8083788	6.41051e+06
6	1	sp|O43866|CD5L_HUMAN	38087.8	0.487	CD5L	CD5 antigen-like	180	28	0.92	176	6602	2+	1781.78	-0.008	4.48989	1	R.C'SGEEQSLEQC'QHR.F	2.80563e+06	1.76534e+06
6	1	sp|O43866|CD5L_HUMAN	38087.8	0.487	CD5L	CD5 antigen-like	180	28	0.92	176	13561	2+	1562.73	-0.002	1.27981	0.9995	R.EATLQDC'PSGPWGK.N	9595032	10775427
6	1	sp|O43866|CD5L_HUMAN	38087.8	0.487	CD5L	CD5 antigen-like	180	28	0.92	176	13627	2+	1559.72	0.004	2.56457	0.9999	R.EATLQDCPSGPWGK.N	20245236	27548398
6	1	sp|O43866|CD5L_HUMAN	38087.8	0.487	CD5L	CD5 antigen-like	180	28	0.92	176	16107	2+	2221.09	0.004	1.80092	0.9998	R.ELGC'GAASGTPSGILYEPPAEK.E	9393952	8863447
6	1	sp|O43866|CD5L_HUMAN	38087.8	0.487	CD5L	CD5 antigen-like	180	28	0.92	176	17034	3+	2501.13	-0.014	5.59746	0.9993	K.GVWGSVC'DDNWGEKEDQVVC'K.Q	12650099	11257211
6	1	sp|O43866|CD5L_HUMAN	38087.8	0.487	CD5L	CD5 antigen-like	180	28	0.92	176	17041	2+	2495.1	1.014	5.611	1	K.GVWGSVCDDNWGEKEDQVVCK.Q	499537	255899
6	1	sp|O43866|CD5L_HUMAN	38087.8	0.487	CD5L	CD5 antigen-like	180	28	0.92	176	17068	2+	2501.13	1.003	1.19946	0.997	K.GVWGSVC'DDNWGEKEDQVVC'K.Q	723432	870046
6	1	sp|O43866|CD5L_HUMAN	38087.8	0.487	CD5L	CD5 antigen-like	180	28	0.92	176	18250	2+	1650.72	0.009	5.45216	1	K.GQWGTVCDDGWDIK.D	4.12648e+06	3.99734e+06
6	1	sp|O43866|CD5L_HUMAN	38087.8	0.487	CD5L	CD5 antigen-like	180	28	0.92	176	18347	2+	1653.74	-0.006	3.62814	1	K.GQWGTVC'DDGWDIK.D	3.94183e+06	3.93262e+06
6	1	sp|O43866|CD5L_HUMAN	38087.8	0.487	CD5L	CD5 antigen-like	180	28	0.92	176	19946	3+	2580.04	1.013	5.03868	1	K.NTCNHDEDTWVECEDPFDLR.L	11389088	10115980
6	1	sp|O43866|CD5L_HUMAN	38087.8	0.487	CD5L	CD5 antigen-like	180	28	0.92	176	19990	2+	2586.08	0.997	1.16006	1	K.NTC'NHDEDTWVEC'EDPFDLR.L	992759	985678
6	1	sp|O43866|CD5L_HUMAN	38087.8	0.487	CD5L	CD5 antigen-like	180	28	0.92	176	6665	2+	1775.74	0.011	6.19459	1	R.CSGEEQSLEQCQHR.F	2.10047e+06	1.64819e+06
6	1	sp|O43866|CD5L_HUMAN	38087.8	0.487	CD5L	CD5 antigen-like	180	28	0.92	176	6666	2+	1781.78	-0.004	2.24494	1	R.C'SGEEQSLEQC'QHR.F	2.10047e+06	1.64819e+06
6	1	sp|O43866|CD5L_HUMAN	38087.8	0.487	CD5L	CD5 antigen-like	180	28	0.92	176	13602	2+	1562.73	0.998	1.27981	0.9997	R.EATLQDC'PSGPWGK.N	4.6448e+06	4943323
6	1	sp|O43866|CD5L_HUMAN	38087.8	0.487	CD5L	CD5 antigen-like	180	28	0.92	176	16013	2+	2221.09	0.004	1.80092	0.9941	R.ELGC'GAASGTPSGILYEPPAEK.E	5049879	5.22259e+06
6	1	sp|O43866|CD5L_HUMAN	38087.8	0.487	CD5L	CD5 antigen-like	180	28	0.92	176	16078	2+	2218.07	0.012	5.41011	1	R.ELGCGAASGTPSGILYEPPAEK.E	4789457	4807048
6	1	sp|O43866|CD5L_HUMAN	38087.8	0.487	CD5L	CD5 antigen-like	180	28	0.92	176	18128	2+	1653.74	-0.008	4.83752	1	K.GQWGTVC'DDGWDIK.D	2909215	2.92067e+06
6	1	sp|O43866|CD5L_HUMAN	38087.8	0.487	CD5L	CD5 antigen-like	180	28	0.92	176	19977	3+	2580.04	0.008	3.10073	1	K.NTCNHDEDTWVECEDPFDLR.L	6240414	4930311
6	1	sp|O43866|CD5L_HUMAN	38087.8	0.487	CD5L	CD5 antigen-like	180	28	0.92	176	7125	2+	1781.78	-0.003	1.68371	1	R.C'SGEEQSLEQC'QHR.F	1.02699e+06	828740
6	1	sp|O43866|CD5L_HUMAN	38087.8	0.487	CD5L	CD5 antigen-like	180	28	0.92	176	7136	3+	1781.78	0.004	2.24494	0.9972	R.C'SGEEQSLEQC'QHR.F	3.8177e+06	3.0804e+06
6	1	sp|O43866|CD5L_HUMAN	38087.8	0.487	CD5L	CD5 antigen-like	180	28	0.92	176	7144	2+	879.414	0.006	6.82272	0.9593	K.CYGPGVGR.I	2818518	1.42204e+06
6	1	sp|O43866|CD5L_HUMAN	38087.8	0.487	CD5L	CD5 antigen-like	180	28	0.92	176	7154	3+	1775.74	0.011	6.19459	0.992	R.CSGEEQSLEQCQHR.F	3.8177e+06	3.0804e+06
6	1	sp|O43866|CD5L_HUMAN	38087.8	0.487	CD5L	CD5 antigen-like	180	28	0.92	176	13490	2+	1559.72	0.153	98.0948	0.9671	R.EATLQDCPSGPWGK.N
6	1	sp|O43866|CD5L_HUMAN	38087.8	0.487	CD5L	CD5 antigen-like	180	28	0.92	176	13556	2+	1562.73	0.998	1.27981	1	R.EATLQDC'PSGPWGK.N	4994092	5099180
6	1	sp|O43866|CD5L_HUMAN	38087.8	0.487	CD5L	CD5 antigen-like	180	28	0.92	176	15870	2+	2221.09	0.005	2.25115	0.67	R.ELGC'GAASGTPSGILYEPPAEK.E	4.37421e+06	4277656
6	1	sp|O43866|CD5L_HUMAN	38087.8	0.487	CD5L	CD5 antigen-like	180	28	0.92	176	16734	3+	2501.13	1.011	4.39801	0.8228	K.GVWGSVC'DDNWGEKEDQVVC'K.Q	9527145	6.42816e+06
6	1	sp|O43866|CD5L_HUMAN	38087.8	0.487	CD5L	CD5 antigen-like	180	28	0.92	176	17987	2+	1650.72	0.011	6.66375	1	K.GQWGTVCDDGWDIK.D	2.40946e+06	2.25639e+06
6	1	sp|O43866|CD5L_HUMAN	38087.8	0.487	CD5L	CD5 antigen-like	180	28	0.92	176	7568	2+	1775.74	0.012	6.75773	0.9998	R.CSGEEQSLEQCQHR.F	60791.7	44509
6	1	sp|O43866|CD5L_HUMAN	38087.8	0.487	CD5L	CD5 antigen-like	180	28	0.92	176	13143	2+	1562.73	-0.002	1.27981	0.9999	R.EATLQDC'PSGPWGK.N	421742	459004
6	1	sp|O43866|CD5L_HUMAN	38087.8	0.487	CD5L	CD5 antigen-like	180	28	0.92	176	15146	2+	2221.09	0.004	1.80092	0.9987	R.ELGC'GAASGTPSGILYEPPAEK.E	513065	453254
6	1	sp|O43866|CD5L_HUMAN	38087.8	0.487	CD5L	CD5 antigen-like	180	28	0.92	176	18288	3+	2580.04	1.021	8.13941	0.9994	K.NTCNHDEDTWVECEDPFDLR.L	576504	516924
6	1	sp|O43866|CD5L_HUMAN	38087.8	0.487	CD5L	CD5 antigen-like	180	28	0.92	176	7242	2+	879.414	0.002	2.27424	0.9158	K.CYGPGVGR.I	536886	400496
6	1	sp|O43866|CD5L_HUMAN	38087.8	0.487	CD5L	CD5 antigen-like	180	28	0.92	176	7488	2+	1775.74	0.004	2.25258	1	R.CSGEEQSLEQCQHR.F	507935	662409
6	1	sp|O43866|CD5L_HUMAN	38087.8	0.487	CD5L	CD5 antigen-like	180	28	0.92	176	7513	2+	1781.78	-0.022	12.3472	1	R.C'SGEEQSLEQC'QHR.F	507935	648833
6	1	sp|O43866|CD5L_HUMAN	38087.8	0.487	CD5L	CD5 antigen-like	180	28	0.92	176	4012	2+	971.481	-0.007	7.2055	0.9974	R.LADGPGHC'K.G	7624.35	9992.9
6	1	sp|O43866|CD5L_HUMAN	38087.8	0.487	CD5L	CD5 antigen-like	180	28	0.92	176	7531	2+	879.414	0.002	2.27424	0.9989	K.CYGPGVGR.I	849294	787687
6	1	sp|O43866|CD5L_HUMAN	38087.8	0.487	CD5L	CD5 antigen-like	180	28	0.92	176	7612	2+	1775.74	0.004	2.25258	1	R.CSGEEQSLEQCQHR.F	289388	275867
6	1	sp|O43866|CD5L_HUMAN	38087.8	0.487	CD5L	CD5 antigen-like	180	28	0.92	176	7632	2+	1781.78	-0.013	7.29607	1	R.C'SGEEQSLEQC'QHR.F	289388	275867
6	1	sp|O43866|CD5L_HUMAN	38087.8	0.487	CD5L	CD5 antigen-like	180	28	0.92	176	7650	3+	1775.74	0.004	2.25258	0.9497	R.CSGEEQSLEQCQHR.F	2.79186e+06	2.66444e+06
6	1	sp|O43866|CD5L_HUMAN	38087.8	0.487	CD5L	CD5 antigen-like	180	28	0.92	176	9144	2+	1164.59	-0.006	5.15204	0.9953	R.LVGGDNLC'SGR.L	785121	1.33816e+06
6	1	sp|O43866|CD5L_HUMAN	38087.8	0.487	CD5L	CD5 antigen-like	180	28	0.92	176	9165	2+	1161.57	0.004	3.44362	0.9925	R.LVGGDNLCSGR.L	703311	1.32403e+06
6	1	sp|O43866|CD5L_HUMAN	38087.8	0.487	CD5L	CD5 antigen-like	180	28	0.92	176	15546	2+	2218.07	0.003	1.35253	1	R.ELGCGAASGTPSGILYEPPAEK.E	10997985	4714674
6	1	sp|O43866|CD5L_HUMAN	38087.8	0.487	CD5L	CD5 antigen-like	180	28	0.92	176	15547	3+	2218.07	1.025	11.2711	0.9916	R.ELGCGAASGTPSGILYEPPAEK.E	4.77211e+06	2254302
6	1	sp|O43866|CD5L_HUMAN	38087.8	0.487	CD5L	CD5 antigen-like	180	28	0.92	176	15632	2+	2221.09	-0.015	6.75345	0.9943	R.ELGC'GAASGTPSGILYEPPAEK.E	9821886	4.15768e+06
6	1	sp|O43866|CD5L_HUMAN	38087.8	0.487	CD5L	CD5 antigen-like	180	28	0.92	176	16322	3+	2501.13	0.981	7.59655	0.9736	K.GVWGSVC'DDNWGEKEDQVVC'K.Q	3403181	3.38444e+06
6	1	sp|O43866|CD5L_HUMAN	38087.8	0.487	CD5L	CD5 antigen-like	180	28	0.92	176	16328	3+	2495.1	0.013	5.21022	0.9996	K.GVWGSVCDDNWGEKEDQVVCK.Q	3.40318e+06	3.38444e+06
6	1	sp|O43866|CD5L_HUMAN	38087.8	0.487	CD5L	CD5 antigen-like	180	28	0.92	176	17301	2+	1650.72	0.011	6.66375	1	K.GQWGTVCDDGWDIK.D	7168491	3.01973e+06
6	1	sp|O43866|CD5L_HUMAN	38087.8	0.487	CD5L	CD5 antigen-like	180	28	0.92	176	17310	2+	1653.74	-0.008	4.83752	1	K.GQWGTVC'DDGWDIK.D	7.16849e+06	3.01973e+06
6	1	sp|O43866|CD5L_HUMAN	38087.8	0.487	CD5L	CD5 antigen-like	180	28	0.92	176	18861	3+	2586.08	-0.01	3.86686	1	K.NTC'NHDEDTWVEC'EDPFDLR.L	765722	973054
6	1	sp|O43866|CD5L_HUMAN	38087.8	0.487	CD5L	CD5 antigen-like	180	28	0.92	176	3808	2+	971.481	-0.007	7.2055	0.9604	R.LADGPGHC'K.G	208335	194694
6	1	sp|O43866|CD5L_HUMAN	38087.8	0.487	CD5L	CD5 antigen-like	180	28	0.92	176	3818	2+	968.462	0.001	1.03257	0.9993	R.LADGPGHCK.G	208335	193665
6	1	sp|O43866|CD5L_HUMAN	38087.8	0.487	CD5L	CD5 antigen-like	180	28	0.92	176	7358	2+	879.414	0.002	2.27424	0.9953	K.CYGPGVGR.I	2.33847e+06	2.51844e+06
6	1	sp|O43866|CD5L_HUMAN	38087.8	0.487	CD5L	CD5 antigen-like	180	28	0.92	176	7367	2+	882.433	-0.007	7.93261	0.9998	K.C'YGPGVGR.I	2335085	2.51694e+06
6	1	sp|O43866|CD5L_HUMAN	38087.8	0.487	CD5L	CD5 antigen-like	180	28	0.92	176	7440	2+	1775.74	0.004	2.25258	1	R.CSGEEQSLEQCQHR.F	1107802	1.20131e+06
6	1	sp|O43866|CD5L_HUMAN	38087.8	0.487	CD5L	CD5 antigen-like	180	28	0.92	176	7487	3+	1775.74	0.004	2.25258	0.9934	R.CSGEEQSLEQCQHR.F	7.8128e+06	8277781
6	1	sp|O43866|CD5L_HUMAN	38087.8	0.487	CD5L	CD5 antigen-like	180	28	0.92	176	8907	2+	1164.59	-0.006	5.15204	0.9999	R.LVGGDNLC'SGR.L	7839080	9781533
6	1	sp|O43866|CD5L_HUMAN	38087.8	0.487	CD5L	CD5 antigen-like	180	28	0.92	176	8989	2+	1161.57	1.005	4.30453	1	R.LVGGDNLCSGR.L	7.53741e+06	9292043
6	1	sp|O43866|CD5L_HUMAN	38087.8	0.487	CD5L	CD5 antigen-like	180	28	0.92	176	13329	2+	1562.73	1.998	1.27981	0.9997	R.EATLQDC'PSGPWGK.N	6.97839e+06	9348313
6	1	sp|O43866|CD5L_HUMAN	38087.8	0.487	CD5L	CD5 antigen-like	180	28	0.92	176	13399	2+	1559.72	1.017	10.8994	0.9999	R.EATLQDCPSGPWGK.N	6.91765e+06	9468601
6	1	sp|O43866|CD5L_HUMAN	38087.8	0.487	CD5L	CD5 antigen-like	180	28	0.92	176	13469	2+	1562.73	0.998	1.27981	1	R.EATLQDC'PSGPWGK.N	5.98167e+06	7845679
6	1	sp|O43866|CD5L_HUMAN	38087.8	0.487	CD5L	CD5 antigen-like	180	28	0.92	176	14433	3+	1566.8	0.999	0.638245	1	R.KPIWLSQMSC'SGR.E	469680	553618
6	1	sp|O43866|CD5L_HUMAN	38087.8	0.487	CD5L	CD5 antigen-like	180	28	0.92	176	14445	2+	1566.8	-1.944	35.7417	0.9821	R.KPIWLSQMSC'SGR.E
6	1	sp|O43866|CD5L_HUMAN	38087.8	0.487	CD5L	CD5 antigen-like	180	28	0.92	176	15377	2+	2221.09	-1.008	3.60184	0.9999	R.ELGC'GAASGTPSGILYEPPAEK.E	11316882	14354593
6	1	sp|O43866|CD5L_HUMAN	38087.8	0.487	CD5L	CD5 antigen-like	180	28	0.92	176	16128	3+	2501.13	0.981	7.59655	0.996	K.GVWGSVC'DDNWGEKEDQVVC'K.Q	14605597	15138587
6	1	sp|O43866|CD5L_HUMAN	38087.8	0.487	CD5L	CD5 antigen-like	180	28	0.92	176	16131	2+	1625.71	-0.005	3.07558	1	K.GVWGSVC'DDNWGEK.E	935010	1.02717e+06
6	1	sp|O43866|CD5L_HUMAN	38087.8	0.487	CD5L	CD5 antigen-like	180	28	0.92	176	16158	3+	2495.1	0.008	3.20629	0.9974	K.GVWGSVCDDNWGEKEDQVVCK.Q	14840639	15321540
6	1	sp|O43866|CD5L_HUMAN	38087.8	0.487	CD5L	CD5 antigen-like	180	28	0.92	176	16163	2+	2501.13	-0.013	5.19764	1	K.GVWGSVC'DDNWGEKEDQVVC'K.Q	2.51822e+06	2.46513e+06
6	1	sp|O43866|CD5L_HUMAN	38087.8	0.487	CD5L	CD5 antigen-like	180	28	0.92	176	16281	3+	2501.13	-0.005	1.99909	0.9965	K.GVWGSVC'DDNWGEKEDQVVC'K.Q	8488246	8624558
6	1	sp|O43866|CD5L_HUMAN	38087.8	0.487	CD5L	CD5 antigen-like	180	28	0.92	176	18761	3+	2586.08	-0.01	3.86686	1	K.NTC'NHDEDTWVEC'EDPFDLR.L	13208152	14633273
6	1	sp|O43866|CD5L_HUMAN	38087.8	0.487	CD5L	CD5 antigen-like	180	28	0.92	176	18835	2+	2586.08	-0.017	6.57366	1	K.NTC'NHDEDTWVEC'EDPFDLR.L	1.83118e+06	1.16062e+06
6	1	sp|O43866|CD5L_HUMAN	38087.8	0.487	CD5L	CD5 antigen-like	180	28	0.92	176	18900	3+	2586.08	-0.023	8.89378	1	K.NTC'NHDEDTWVEC'EDPFDLR.L	11000653	12191185
6	1	sp|O43866|CD5L_HUMAN	38087.8	0.487	CD5L	CD5 antigen-like	180	28	0.92	176	18965	3+	2580.04	0.006	2.32555	1	K.NTCNHDEDTWVECEDPFDLR.L	3.46775e+06	3872682
6	1	sp|O43866|CD5L_HUMAN	38087.8	0.487	CD5L	CD5 antigen-like	180	28	0.92	176	19233	3+	2586.08	0.979	8.1204	0.9425	K.NTC'NHDEDTWVEC'EDPFDLR.L	1.68103e+06	912514
6	1	sp|O43866|CD5L_HUMAN	38087.8	0.487	CD5L	CD5 antigen-like	180	28	0.92	176	3868	2+	971.481	-0.004	4.11743	0.9999	R.LADGPGHC'K.G	173000	146794
6	1	sp|O43866|CD5L_HUMAN	38087.8	0.487	CD5L	CD5 antigen-like	180	28	0.92	176	3876	2+	968.462	0.003	3.0977	0.9999	R.LADGPGHCK.G	172244	146650
6	1	sp|O43866|CD5L_HUMAN	38087.8	0.487	CD5L	CD5 antigen-like	180	28	0.92	176	3996	2+	971.481	-0.006	6.17614	0.9979	R.LADGPGHC'K.G	137029	123771
6	1	sp|O43866|CD5L_HUMAN	38087.8	0.487	CD5L	CD5 antigen-like	180	28	0.92	176	7200	2+	879.414	0.002	2.27424	0.9968	K.CYGPGVGR.I	16978202	13305886
6	1	sp|O43866|CD5L_HUMAN	38087.8	0.487	CD5L	CD5 antigen-like	180	28	0.92	176	7287	2+	1781.78	0.992	4.48989	1	R.C'SGEEQSLEQC'QHR.F	11759553	8.36222e+06
6	1	sp|O43866|CD5L_HUMAN	38087.8	0.487	CD5L	CD5 antigen-like	180	28	0.92	176	7301	2+	1775.74	0.007	3.94201	1	R.CSGEEQSLEQCQHR.F	11590515	8331486
6	1	sp|O43866|CD5L_HUMAN	38087.8	0.487	CD5L	CD5 antigen-like	180	28	0.92	176	7339	3+	1775.74	0.006	3.37887	0.8553	R.CSGEEQSLEQCQHR.F	52113376	44244412
6	1	sp|O43866|CD5L_HUMAN	38087.8	0.487	CD5L	CD5 antigen-like	180	28	0.92	176	7342	2+	1778.76	0.991	5.0597	0.9927	R.CSGEEQSLEQC'QHR.F
6	1	sp|O43866|CD5L_HUMAN	38087.8	0.487	CD5L	CD5 antigen-like	180	28	0.92	176	7445	2+	1775.74	1.005	2.81572	1	R.CSGEEQSLEQCQHR.F	4038024	3.04453e+06
6	1	sp|O43866|CD5L_HUMAN	38087.8	0.487	CD5L	CD5 antigen-like	180	28	0.92	176	8749	2+	1161.57	0.003	2.58272	1	R.LVGGDNLCSGR.L	46579060	39928408
6	1	sp|O43866|CD5L_HUMAN	38087.8	0.487	CD5L	CD5 antigen-like	180	28	0.92	176	8825	2+	1164.59	-0.006	5.15204	0.9995	R.LVGGDNLC'SGR.L	44016980	37606332
6	1	sp|O43866|CD5L_HUMAN	38087.8	0.487	CD5L	CD5 antigen-like	180	28	0.92	176	8904	2+	1161.57	0.001	0.860905	0.9947	R.LVGGDNLCSGR.L	3.94202e+06	4.12698e+06
6	1	sp|O43866|CD5L_HUMAN	38087.8	0.487	CD5L	CD5 antigen-like	180	28	0.92	176	8976	2+	1164.59	-0.008	6.86939	0.9981	R.LVGGDNLC'SGR.L	3975121	3.58229e+06
6	1	sp|O43866|CD5L_HUMAN	38087.8	0.487	CD5L	CD5 antigen-like	180	28	0.92	176	11798	2+	1582.79	1.002	1.26359	0.9998	R.KPIWLSQM"SC'SGR.E	936632	891068
6	1	sp|O43866|CD5L_HUMAN	38087.8	0.487	CD5L	CD5 antigen-like	180	28	0.92	176	13847	2+	1562.73	-0.006	3.83942	0.9999	R.EATLQDC'PSGPWGK.N	36935180	41409676
6	1	sp|O43866|CD5L_HUMAN	38087.8	0.487	CD5L	CD5 antigen-like	180	28	0.92	176	13860	2+	1559.72	1.017	10.8994	0.9998	R.EATLQDCPSGPWGK.N	38311856	42987436
6	1	sp|O43866|CD5L_HUMAN	38087.8	0.487	CD5L	CD5 antigen-like	180	28	0.92	176	13993	2+	1562.73	0.998	1.27981	0.9998	R.EATLQDC'PSGPWGK.N	41240932	46312728
6	1	sp|O43866|CD5L_HUMAN	38087.8	0.487	CD5L	CD5 antigen-like	180	28	0.92	176	14003	2+	1559.72	1.017	10.8994	1	R.EATLQDCPSGPWGK.N	40833160	45812632
6	1	sp|O43866|CD5L_HUMAN	38087.8	0.487	CD5L	CD5 antigen-like	180	28	0.92	176	14146	2+	1562.73	0.998	1.27981	0.9996	R.EATLQDC'PSGPWGK.N	9701357	10752578
6	1	sp|O43866|CD5L_HUMAN	38087.8	0.487	CD5L	CD5 antigen-like	180	28	0.92	176	14155	2+	1559.72	0.008	5.12914	0.9992	R.EATLQDCPSGPWGK.N	7939798	8827304
6	1	sp|O43866|CD5L_HUMAN	38087.8	0.487	CD5L	CD5 antigen-like	180	28	0.92	176	14966	2+	1563.78	1.016	10.2316	1	R.KPIWLSQMSCSGR.E	5.88015e+06	6093311
6	1	sp|O43866|CD5L_HUMAN	38087.8	0.487	CD5L	CD5 antigen-like	180	28	0.92	176	14967	3+	1566.8	0.999	0.638245	1	R.KPIWLSQMSC'SGR.E	4.67115e+06	4.17589e+06
6	1	sp|O43866|CD5L_HUMAN	38087.8	0.487	CD5L	CD5 antigen-like	180	28	0.92	176	16173	2+	2221.09	0.004	1.80092	1	R.ELGC'GAASGTPSGILYEPPAEK.E	51351608	44913584
6	1	sp|O43866|CD5L_HUMAN	38087.8	0.487	CD5L	CD5 antigen-like	180	28	0.92	176	16175	3+	2218.07	0.008	3.60674	0.9987	R.ELGCGAASGTPSGILYEPPAEK.E	13012007	11009439
6	1	sp|O43866|CD5L_HUMAN	38087.8	0.487	CD5L	CD5 antigen-like	180	28	0.92	176	16183	2+	2218.07	0.003	1.35253	1	R.ELGCGAASGTPSGILYEPPAEK.E	51498264	45039508
6	1	sp|O43866|CD5L_HUMAN	38087.8	0.487	CD5L	CD5 antigen-like	180	28	0.92	176	16329	2+	2221.09	0.004	1.80092	0.9999	R.ELGC'GAASGTPSGILYEPPAEK.E	16714635	14521197
6	1	sp|O43866|CD5L_HUMAN	38087.8	0.487	CD5L	CD5 antigen-like	180	28	0.92	176	16339	2+	2218.07	0.003	1.35253	1	R.ELGCGAASGTPSGILYEPPAEK.E	13130419	11070098
6	1	sp|O43866|CD5L_HUMAN	38087.8	0.487	CD5L	CD5 antigen-like	180	28	0.92	176	16857	3+	2501.13	-0.009	3.59837	0.9992	K.GVWGSVC'DDNWGEKEDQVVC'K.Q	96026032	75170560
6	1	sp|O43866|CD5L_HUMAN	38087.8	0.487	CD5L	CD5 antigen-like	180	28	0.92	176	16924	2+	2501.13	-0.01	3.99819	1	K.GVWGSVC'DDNWGEKEDQVVC'K.Q	9948053	8077235
6	1	sp|O43866|CD5L_HUMAN	38087.8	0.487	CD5L	CD5 antigen-like	180	28	0.92	176	16933	3+	2495.1	0.006	2.40472	0.9996	K.GVWGSVCDDNWGEKEDQVVCK.Q	98369640	77214064
6	1	sp|O43866|CD5L_HUMAN	38087.8	0.487	CD5L	CD5 antigen-like	180	28	0.92	176	16938	2+	1625.71	-0.016	9.84186	1	K.GVWGSVC'DDNWGEK.E	5.14343e+06	4.3053e+06
6	1	sp|O43866|CD5L_HUMAN	38087.8	0.487	CD5L	CD5 antigen-like	180	28	0.92	176	16943	2+	2495.1	0.005	2.00393	1	K.GVWGSVCDDNWGEKEDQVVCK.Q	9948053	8077235
6	1	sp|O43866|CD5L_HUMAN	38087.8	0.487	CD5L	CD5 antigen-like	180	28	0.92	176	16955	2+	1622.69	0.005	3.0813	1	K.GVWGSVCDDNWGEK.E	5.14343e+06	4.3053e+06
6	1	sp|O43866|CD5L_HUMAN	38087.8	0.487	CD5L	CD5 antigen-like	180	28	0.92	176	17005	3+	2501.13	0.981	7.59655	0.6971	K.GVWGSVC'DDNWGEKEDQVVC'K.Q	71054368	55541516
6	1	sp|O43866|CD5L_HUMAN	38087.8	0.487	CD5L	CD5 antigen-like	180	28	0.92	176	17097	3+	2495.1	1.018	7.21415	0.9051	K.GVWGSVCDDNWGEKEDQVVCK.Q	8288556	6.62052e+06
6	1	sp|O43866|CD5L_HUMAN	38087.8	0.487	CD5L	CD5 antigen-like	180	28	0.92	176	17888	3+	2080.99	1.01	4.80542	0.999	K.HQNQWYTVC'QTGWSLR.A	2527367	2.10391e+06
6	1	sp|O43866|CD5L_HUMAN	38087.8	0.487	CD5L	CD5 antigen-like	180	28	0.92	176	17898	2+	2080.99	-1.002	0.961083	1	K.HQNQWYTVC'QTGWSLR.A	1579832	1.38129e+06
6	1	sp|O43866|CD5L_HUMAN	38087.8	0.487	CD5L	CD5 antigen-like	180	28	0.92	176	17907	2+	2077.97	1.007	3.36868	1	K.HQNQWYTVCQTGWSLR.A	1.57983e+06	1.38129e+06
6	1	sp|O43866|CD5L_HUMAN	38087.8	0.487	CD5L	CD5 antigen-like	180	28	0.92	176	17923	2+	1653.74	-0.008	4.83752	1	K.GQWGTVC'DDGWDIK.D	29143822	26079950
6	1	sp|O43866|CD5L_HUMAN	38087.8	0.487	CD5L	CD5 antigen-like	180	28	0.92	176	18071	2+	2077.97	0.008	3.84992	0.9999	K.HQNQWYTVCQTGWSLR.A	446265	506919
6	1	sp|O43866|CD5L_HUMAN	38087.8	0.487	CD5L	CD5 antigen-like	180	28	0.92	176	19490	3+	2586.08	0.995	1.93343	1	K.NTC'NHDEDTWVEC'EDPFDLR.L	67152120	54709292
6	1	sp|O43866|CD5L_HUMAN	38087.8	0.487	CD5L	CD5 antigen-like	180	28	0.92	176	19518	3+	2580.04	1.005	1.93795	1	K.NTCNHDEDTWVECEDPFDLR.L	69532072	56567348
6	1	sp|O43866|CD5L_HUMAN	38087.8	0.487	CD5L	CD5 antigen-like	180	28	0.92	176	19543	2+	2586.08	-0.002	0.773372	0.9999	K.NTC'NHDEDTWVEC'EDPFDLR.L	7.56707e+06	5713979
6	1	sp|O43866|CD5L_HUMAN	38087.8	0.487	CD5L	CD5 antigen-like	180	28	0.92	176	19633	3+	2586.08	0.997	1.16006	1	K.NTC'NHDEDTWVEC'EDPFDLR.L	70946360	57962144
6	1	sp|O43866|CD5L_HUMAN	38087.8	0.487	CD5L	CD5 antigen-like	180	28	0.92	176	19655	2+	2580.04	0.018	6.97664	1	K.NTCNHDEDTWVECEDPFDLR.L	7.06289e+06	5.24605e+06
6	1	sp|O43866|CD5L_HUMAN	38087.8	0.487	CD5L	CD5 antigen-like	180	28	0.92	176	19664	3+	2580.04	0.008	3.10073	1	K.NTCNHDEDTWVECEDPFDLR.L	62901128	51696608
6	1	sp|O43866|CD5L_HUMAN	38087.8	0.487	CD5L	CD5 antigen-like	180	28	0.92	176	19776	3+	2586.08	-0.023	8.89378	1	K.NTC'NHDEDTWVEC'EDPFDLR.L	12857853	11191523
6	1	sp|O43866|CD5L_HUMAN	38087.8	0.487	CD5L	CD5 antigen-like	180	28	0.92	176	19806	3+	2580.04	0.008	3.10073	1	K.NTCNHDEDTWVECEDPFDLR.L	10285903	9161474
6	1	sp|O43866|CD5L_HUMAN	38087.8	0.487	CD5L	CD5 antigen-like	180	28	0.92	176	19928	3+	2586.08	0.967	12.7606	0.9999	K.NTC'NHDEDTWVEC'EDPFDLR.L	9038720	6243476
6	1	sp|O43866|CD5L_HUMAN	38087.8	0.487	CD5L	CD5 antigen-like	180	28	0.92	176	20569	3+	2586.08	0.969	11.9873	0.8323	K.NTC'NHDEDTWVEC'EDPFDLR.L	1.25453e+06	1.08972e+06
6	1	sp|O43866|CD5L_HUMAN	38087.8	0.487	CD5L	CD5 antigen-like	180	28	0.92	176	21369	3+	2484.19	-0.013	5.23309	0.9998	K.GQWGTVC'DDGWDIKDVAVLC'R.E	4.18891e+06	8494185
6	1	sp|O43866|CD5L_HUMAN	38087.8	0.487	CD5L	CD5 antigen-like	180	28	0.92	176	7047	2+	879.414	0.003	3.41136	0.9999	K.CYGPGVGR.I	2.10407e+06	1771177
6	1	sp|O43866|CD5L_HUMAN	38087.8	0.487	CD5L	CD5 antigen-like	180	28	0.92	176	7285	2+	1775.74	0	0	1	R.CSGEEQSLEQCQHR.F	1731716	1.38397e+06
6	1	sp|O43866|CD5L_HUMAN	38087.8	0.487	CD5L	CD5 antigen-like	180	28	0.92	176	7296	2+	1781.78	-0.023	12.9084	1	R.C'SGEEQSLEQC'QHR.F	1.68464e+06	1.38399e+06
6	1	sp|O43866|CD5L_HUMAN	38087.8	0.487	CD5L	CD5 antigen-like	180	28	0.92	176	8921	2+	1161.57	0.003	2.58272	1	R.LVGGDNLCSGR.L	8708245	12789754
6	1	sp|O43866|CD5L_HUMAN	38087.8	0.487	CD5L	CD5 antigen-like	180	28	0.92	176	13589	2+	1562.73	-0.002	1.27981	1	R.EATLQDC'PSGPWGK.N	5.21773e+06	5724168
6	1	sp|O43866|CD5L_HUMAN	38087.8	0.487	CD5L	CD5 antigen-like	180	28	0.92	176	13618	2+	1559.72	0.005	3.20571	0.9998	R.EATLQDCPSGPWGK.N	5.28733e+06	5888302
6	1	sp|O43866|CD5L_HUMAN	38087.8	0.487	CD5L	CD5 antigen-like	180	28	0.92	176	13749	2+	1562.73	-0.002	1.27981	0.9999	R.EATLQDC'PSGPWGK.N	3387253	3585433
6	1	sp|O43866|CD5L_HUMAN	38087.8	0.487	CD5L	CD5 antigen-like	180	28	0.92	176	16235	2+	2221.09	1.005	2.25115	0.9999	R.ELGC'GAASGTPSGILYEPPAEK.E	7066815	6360449
6	1	sp|O43866|CD5L_HUMAN	38087.8	0.487	CD5L	CD5 antigen-like	180	28	0.92	176	16934	3+	2501.13	0.981	7.59655	0.9937	K.GVWGSVC'DDNWGEKEDQVVC'K.Q	9018170	7539917
6	1	sp|O43866|CD5L_HUMAN	38087.8	0.487	CD5L	CD5 antigen-like	180	28	0.92	176	16971	3+	2495.1	0.005	2.00393	0.9603	K.GVWGSVCDDNWGEKEDQVVCK.Q	9018170	7539917
6	1	sp|O43866|CD5L_HUMAN	38087.8	0.487	CD5L	CD5 antigen-like	180	28	0.92	176	16998	2+	2501.13	-0.02	7.99637	0.9999	K.GVWGSVC'DDNWGEKEDQVVC'K.Q	1.74381e+06	1568684
6	1	sp|O43866|CD5L_HUMAN	38087.8	0.487	CD5L	CD5 antigen-like	180	28	0.92	176	20005	3+	2586.08	-0.014	5.4136	1	K.NTC'NHDEDTWVEC'EDPFDLR.L	3.90126e+06	3.59311e+06
6	1	sp|O43866|CD5L_HUMAN	38087.8	0.487	CD5L	CD5 antigen-like	180	28	0.92	176	6193	2+	879.414	0.003	3.41136	0.9953	K.CYGPGVGR.I	2.47669e+06	2.20822e+06
6	1	sp|O43866|CD5L_HUMAN	38087.8	0.487	CD5L	CD5 antigen-like	180	28	0.92	176	6223	2+	882.433	1.06	67.9938	0.9053	K.C'YGPGVGR.I
6	1	sp|O43866|CD5L_HUMAN	38087.8	0.487	CD5L	CD5 antigen-like	180	28	0.92	176	6224	2+	1775.74	0.015	8.44716	1	R.CSGEEQSLEQCQHR.F	1.88538e+06	1.57527e+06
6	1	sp|O43866|CD5L_HUMAN	38087.8	0.487	CD5L	CD5 antigen-like	180	28	0.92	176	6226	2+	1781.78	0.009	5.05113	1	R.C'SGEEQSLEQC'QHR.F	1.88538e+06	1.57527e+06
6	1	sp|O43866|CD5L_HUMAN	38087.8	0.487	CD5L	CD5 antigen-like	180	28	0.92	176	6231	3+	1781.78	0.004	2.24494	0.9966	R.C'SGEEQSLEQC'QHR.F	4.7891e+06	3.80935e+06
6	1	sp|O43866|CD5L_HUMAN	38087.8	0.487	CD5L	CD5 antigen-like	180	28	0.92	176	6239	3+	1775.74	0.008	4.50515	0.9939	R.CSGEEQSLEQCQHR.F	4.7891e+06	3.80935e+06
6	1	sp|O43866|CD5L_HUMAN	38087.8	0.487	CD5L	CD5 antigen-like	180	28	0.92	176	13367	2+	1562.73	1.998	1.27981	0.7539	R.EATLQDC'PSGPWGK.N	19455788	31323608
6	1	sp|O43866|CD5L_HUMAN	38087.8	0.487	CD5L	CD5 antigen-like	180	28	0.92	176	13599	2+	1566.8	-0.008	5.10596	0.9999	R.KPIWLSQMSC'SGR.E	547944	770544
6	1	sp|O43866|CD5L_HUMAN	38087.8	0.487	CD5L	CD5 antigen-like	180	28	0.92	176	16130	2+	2221.09	0.004	1.80092	0.9993	R.ELGC'GAASGTPSGILYEPPAEK.E	4.24531e+06	3781065
6	1	sp|O43866|CD5L_HUMAN	38087.8	0.487	CD5L	CD5 antigen-like	180	28	0.92	176	16158	2+	2218.07	0.003	1.35253	1	R.ELGCGAASGTPSGILYEPPAEK.E	4.24531e+06	3781065
6	1	sp|O43866|CD5L_HUMAN	38087.8	0.487	CD5L	CD5 antigen-like	180	28	0.92	176	17017	2+	2501.13	0.975	9.99547	0.9271	K.GVWGSVC'DDNWGEKEDQVVC'K.Q	544144	379806
6	1	sp|O43866|CD5L_HUMAN	38087.8	0.487	CD5L	CD5 antigen-like	180	28	0.92	176	18339	2+	1653.74	1.003	1.81407	0.8485	K.GQWGTVC'DDGWDIK.D	49508.3	158881
6	1	sp|O43866|CD5L_HUMAN	38087.8	0.487	CD5L	CD5 antigen-like	180	28	0.92	176	6206	2+	879.414	0.003	3.41136	0.9986	K.CYGPGVGR.I	2.68954e+06	2.50421e+06
6	1	sp|O43866|CD5L_HUMAN	38087.8	0.487	CD5L	CD5 antigen-like	180	28	0.92	176	6360	2+	1781.78	0.002	1.12247	1	R.C'SGEEQSLEQC'QHR.F	2.12335e+06	1.67313e+06
6	1	sp|O43866|CD5L_HUMAN	38087.8	0.487	CD5L	CD5 antigen-like	180	28	0.92	176	6363	3+	1781.78	-0.009	5.05113	0.7902	R.C'SGEEQSLEQC'QHR.F	7.46385e+06	5709132
6	1	sp|O43866|CD5L_HUMAN	38087.8	0.487	CD5L	CD5 antigen-like	180	28	0.92	176	6368	2+	1775.74	0.014	7.88402	1	R.CSGEEQSLEQCQHR.F	2.12335e+06	1.67313e+06
6	1	sp|O43866|CD5L_HUMAN	38087.8	0.487	CD5L	CD5 antigen-like	180	28	0.92	176	6372	3+	1775.74	0.008	4.50515	0.9662	R.CSGEEQSLEQCQHR.F	7.46385e+06	5709132
6	1	sp|O43866|CD5L_HUMAN	38087.8	0.487	CD5L	CD5 antigen-like	180	28	0.92	176	13133	2+	1559.72	0.997	1.92343	0.9987	R.EATLQDCPSGPWGK.N	18533594	29085330
6	1	sp|O43866|CD5L_HUMAN	38087.8	0.487	CD5L	CD5 antigen-like	180	28	0.92	176	16537	3+	2501.13	-0.01	3.99819	0.8415	K.GVWGSVC'DDNWGEKEDQVVC'K.Q	10196605	9447242
6	1	sp|O43866|CD5L_HUMAN	38087.8	0.487	CD5L	CD5 antigen-like	180	28	0.92	176	16545	3+	2495.1	0.009	3.60707	0.9193	K.GVWGSVCDDNWGEKEDQVVCK.Q	10196605	9447242
6	1	sp|O43866|CD5L_HUMAN	38087.8	0.487	CD5L	CD5 antigen-like	180	28	0.92	176	16585	2+	2495.1	1.015	6.01179	1	K.GVWGSVCDDNWGEKEDQVVCK.Q	2.2552e+06	1.74157e+06
6	1	sp|O43866|CD5L_HUMAN	38087.8	0.487	CD5L	CD5 antigen-like	180	28	0.92	176	16593	2+	2501.13	1	0	1	K.GVWGSVC'DDNWGEKEDQVVC'K.Q	1.97995e+06	1.86934e+06
6	1	sp|O43866|CD5L_HUMAN	38087.8	0.487	CD5L	CD5 antigen-like	180	28	0.92	176	19535	3+	2580.04	1.035	13.5657	0.9993	K.NTCNHDEDTWVECEDPFDLR.L	7414887	5991857
6	1	sp|O43866|CD5L_HUMAN	38087.8	0.487	CD5L	CD5 antigen-like	180	28	0.92	176	7039	3+	1775.74	0.009	5.0683	0.7165	R.CSGEEQSLEQCQHR.F	7704939	6.02897e+06
6	1	sp|O43866|CD5L_HUMAN	38087.8	0.487	CD5L	CD5 antigen-like	180	28	0.92	176	7058	3+	1781.78	0.004	2.24494	0.9537	R.C'SGEEQSLEQC'QHR.F	7704939	6.02897e+06
6	1	sp|O43866|CD5L_HUMAN	38087.8	0.487	CD5L	CD5 antigen-like	180	28	0.92	176	7072	2+	879.414	0.004	4.54848	0.8428	K.CYGPGVGR.I	3.11405e+06	2.54513e+06
6	1	sp|O43866|CD5L_HUMAN	38087.8	0.487	CD5L	CD5 antigen-like	180	28	0.92	176	9441	2+	849.469	1.004	4.70882	0.8952	K.DVAVLC'R.E	2.8058e+06	3.90784e+06
6	1	sp|O43866|CD5L_HUMAN	38087.8	0.487	CD5L	CD5 antigen-like	180	28	0.92	176	13747	2+	1562.73	-0.002	1.27981	0.9996	R.EATLQDC'PSGPWGK.N	7.17526e+06	7.63893e+06
6	1	sp|O43866|CD5L_HUMAN	38087.8	0.487	CD5L	CD5 antigen-like	180	28	0.92	176	13898	2+	1559.72	0.007	4.488	0.9918	R.EATLQDCPSGPWGK.N	5.5166e+06	5731174
6	1	sp|O43866|CD5L_HUMAN	38087.8	0.487	CD5L	CD5 antigen-like	180	28	0.92	176	13912	2+	1562.73	-0.002	1.27981	1	R.EATLQDC'PSGPWGK.N	5106361	5.26979e+06
6	1	sp|O43866|CD5L_HUMAN	38087.8	0.487	CD5L	CD5 antigen-like	180	28	0.92	176	16259	2+	2221.09	0.002	0.900459	1	R.ELGC'GAASGTPSGILYEPPAEK.E	9499057	8150414
6	1	sp|O43866|CD5L_HUMAN	38087.8	0.487	CD5L	CD5 antigen-like	180	28	0.92	176	16292	2+	2218.07	0.011	4.95927	1	R.ELGCGAASGTPSGILYEPPAEK.E	9451776	8183143
6	1	sp|O43866|CD5L_HUMAN	38087.8	0.487	CD5L	CD5 antigen-like	180	28	0.92	176	16417	2+	2221.09	0.004	1.80092	0.9998	R.ELGC'GAASGTPSGILYEPPAEK.E	8047721	7.09014e+06
6	1	sp|O43866|CD5L_HUMAN	38087.8	0.487	CD5L	CD5 antigen-like	180	28	0.92	176	17049	3+	2501.13	-0.007	2.79873	0.9916	K.GVWGSVC'DDNWGEKEDQVVC'K.Q	14256312	11720185
6	1	sp|O43866|CD5L_HUMAN	38087.8	0.487	CD5L	CD5 antigen-like	180	28	0.92	176	17105	2+	2501.13	0.994	2.39891	0.9958	K.GVWGSVC'DDNWGEKEDQVVC'K.Q	2.38076e+06	1.99761e+06
6	1	sp|O43866|CD5L_HUMAN	38087.8	0.487	CD5L	CD5 antigen-like	180	28	0.92	176	17115	3+	2495.1	0.005	2.00393	0.9959	K.GVWGSVCDDNWGEKEDQVVCK.Q	14157223	11636556
6	1	sp|O43866|CD5L_HUMAN	38087.8	0.487	CD5L	CD5 antigen-like	180	28	0.92	176	18178	2+	1653.74	-0.005	3.02345	1	K.GQWGTVC'DDGWDIK.D	4443720	3.81234e+06
6	1	sp|O43866|CD5L_HUMAN	38087.8	0.487	CD5L	CD5 antigen-like	180	28	0.92	176	18188	2+	1650.72	0.004	2.42318	1	K.GQWGTVCDDGWDIK.D	4443720	3.81234e+06
6	1	sp|O43866|CD5L_HUMAN	38087.8	0.487	CD5L	CD5 antigen-like	180	28	0.92	176	19758	3+	2580.04	1.007	2.71314	1	K.NTCNHDEDTWVECEDPFDLR.L	8891995	7730155
6	1	sp|O43866|CD5L_HUMAN	38087.8	0.487	CD5L	CD5 antigen-like	180	28	0.92	176	19903	3+	2580.04	0.008	3.10073	1	K.NTCNHDEDTWVECEDPFDLR.L	9650656	8507703
7	1	sp|O75636-2|FCN3_HUMAN, sp|O75636|FCN3_HUMAN	31677.59768, 32902.98264	0.389	FCN3, FCN3	Tax_Id=9606 Isoform 2 of Ficolin-3 precursor, Ficolin-3	54	8	2.92	16	5537	2+	1046.53	0.006	5.73325	1	R.YAVSEAAAHK.Y
7	1	sp|O75636-2|FCN3_HUMAN, sp|O75636|FCN3_HUMAN	31677.59768, 32902.98264	0.389	FCN3, FCN3	Tax_Id=9606 Isoform 2 of Ficolin-3 precursor, Ficolin-3	54	8	2.92	16	10889	2+	1113.55	0.004	3.59212	0.9993	R.TFAHYATFR.L
7	1	sp|O75636-2|FCN3_HUMAN, sp|O75636|FCN3_HUMAN	31677.59768, 32902.98264	0.389	FCN3, FCN3	Tax_Id=9606 Isoform 2 of Ficolin-3 precursor, Ficolin-3	54	8	2.92	16	25756	3+	3387.61	1.017	5.01828	1	R.AGFGNQESEFWLGNENLHQLTLQGNWELR.V
7	1	sp|O75636-2|FCN3_HUMAN, sp|O75636|FCN3_HUMAN	31677.59768, 32902.98264	0.389	FCN3, FCN3	Tax_Id=9606 Isoform 2 of Ficolin-3 precursor, Ficolin-3	54	8	2.92	16	25925	3+	3387.61	1.028	8.2654	0.9955	R.AGFGNQESEFWLGNENLHQLTLQGNWELR.V
7	1	sp|O75636-2|FCN3_HUMAN, sp|O75636|FCN3_HUMAN	31677.59768, 32902.98264	0.389	FCN3, FCN3	Tax_Id=9606 Isoform 2 of Ficolin-3 precursor, Ficolin-3	54	8	2.92	16	27146	2+	2312.08	1.007	3.02757	0.847	R.ALPVFCDMDTEGGGWLVFQR.R	4.43499e+06	29560868
7	1	sp|O75636-2|FCN3_HUMAN, sp|O75636|FCN3_HUMAN	31677.59768, 32902.98264	0.389	FCN3, FCN3	Tax_Id=9606 Isoform 2 of Ficolin-3 precursor, Ficolin-3	54	8	2.92	16	27163	2+	2315.1	0.01	4.31946	1	R.ALPVFC'DMDTEGGGWLVFQR.R	4.5317e+06	30889772
7	1	sp|O75636-2|FCN3_HUMAN, sp|O75636|FCN3_HUMAN	31677.59768, 32902.98264	0.389	FCN3, FCN3	Tax_Id=9606 Isoform 2 of Ficolin-3 precursor, Ficolin-3	54	8	2.92	16	5494	2+	1046.53	0.005	4.77771	1	R.YAVSEAAAHK.Y
7	1	sp|O75636-2|FCN3_HUMAN, sp|O75636|FCN3_HUMAN	31677.59768, 32902.98264	0.389	FCN3, FCN3	Tax_Id=9606 Isoform 2 of Ficolin-3 precursor, Ficolin-3	54	8	2.92	16	10956	2+	1113.55	0.006	5.38818	0.9924	R.TFAHYATFR.L
7	1	sp|O75636-2|FCN3_HUMAN, sp|O75636|FCN3_HUMAN	31677.59768, 32902.98264	0.389	FCN3, FCN3	Tax_Id=9606 Isoform 2 of Ficolin-3 precursor, Ficolin-3	54	8	2.92	16	14237	2+	1024.48	0.004	3.9044	1	K.YGIDWASGR.G
7	1	sp|O75636-2|FCN3_HUMAN, sp|O75636|FCN3_HUMAN	31677.59768, 32902.98264	0.389	FCN3, FCN3	Tax_Id=9606 Isoform 2 of Ficolin-3 precursor, Ficolin-3	54	8	2.92	16	16241	2+	1555.85	1.005	3.21368	1	R.LLGEVDHYQLALGK.F
7	1	sp|O75636-2|FCN3_HUMAN, sp|O75636|FCN3_HUMAN	31677.59768, 32902.98264	0.389	FCN3, FCN3	Tax_Id=9606 Isoform 2 of Ficolin-3 precursor, Ficolin-3	54	8	2.92	16	22967	3+	2404.22	0.999	0.415936	0.7396	R.ELLSQGATLSGWYHLC'LPEGR.A	270162	426396
7	1	sp|O75636-2|FCN3_HUMAN, sp|O75636|FCN3_HUMAN	31677.59768, 32902.98264	0.389	FCN3, FCN3	Tax_Id=9606 Isoform 2 of Ficolin-3 precursor, Ficolin-3	54	8	2.92	16	23326	3+	2404.22	0.972	11.6462	0.6712	R.ELLSQGATLSGWYHLC'LPEGR.A	813545	1.84569e+06
7	1	sp|O75636-2|FCN3_HUMAN, sp|O75636|FCN3_HUMAN	31677.59768, 32902.98264	0.389	FCN3, FCN3	Tax_Id=9606 Isoform 2 of Ficolin-3 precursor, Ficolin-3	54	8	2.92	16	26936	2+	2315.1	0.009	3.88752	1	R.ALPVFC'DMDTEGGGWLVFQR.R	3.91109e+06	11179720
7	1	sp|O75636-2|FCN3_HUMAN, sp|O75636|FCN3_HUMAN	31677.59768, 32902.98264	0.389	FCN3, FCN3	Tax_Id=9606 Isoform 2 of Ficolin-3 precursor, Ficolin-3	54	8	2.92	16	5939	2+	1046.53	1.006	5.73325	1	R.YAVSEAAAHK.Y
7	1	sp|O75636-2|FCN3_HUMAN, sp|O75636|FCN3_HUMAN	31677.59768, 32902.98264	0.389	FCN3, FCN3	Tax_Id=9606 Isoform 2 of Ficolin-3 precursor, Ficolin-3	54	8	2.92	16	14114	2+	1024.48	1.068	66.3748	0.9998	K.YGIDWASGR.G
7	1	sp|O75636-2|FCN3_HUMAN, sp|O75636|FCN3_HUMAN	31677.59768, 32902.98264	0.389	FCN3, FCN3	Tax_Id=9606 Isoform 2 of Ficolin-3 precursor, Ficolin-3	54	8	2.92	16	14285	2+	1024.48	0.004	3.9044	1	K.YGIDWASGR.G
7	1	sp|O75636-2|FCN3_HUMAN, sp|O75636|FCN3_HUMAN	31677.59768, 32902.98264	0.389	FCN3, FCN3	Tax_Id=9606 Isoform 2 of Ficolin-3 precursor, Ficolin-3	54	8	2.92	16	16249	2+	1555.85	0.011	7.0701	1	R.LLGEVDHYQLALGK.F
7	1	sp|O75636-2|FCN3_HUMAN, sp|O75636|FCN3_HUMAN	31677.59768, 32902.98264	0.389	FCN3, FCN3	Tax_Id=9606 Isoform 2 of Ficolin-3 precursor, Ficolin-3	54	8	2.92	16	22411	3+	2404.22	-1.002	0.831872	0.9767	R.ELLSQGATLSGWYHLC'LPEGR.A	1.19185e+06	1.45228e+06
7	1	sp|O75636-2|FCN3_HUMAN, sp|O75636|FCN3_HUMAN	31677.59768, 32902.98264	0.389	FCN3, FCN3	Tax_Id=9606 Isoform 2 of Ficolin-3 precursor, Ficolin-3	54	8	2.92	16	26161	2+	2315.1	1.008	3.45557	1	R.ALPVFC'DMDTEGGGWLVFQR.R	4053432	12830256
7	1	sp|O75636-2|FCN3_HUMAN, sp|O75636|FCN3_HUMAN	31677.59768, 32902.98264	0.389	FCN3, FCN3	Tax_Id=9606 Isoform 2 of Ficolin-3 precursor, Ficolin-3	54	8	2.92	16	26195	2+	2312.08	1.018	7.78518	1	R.ALPVFCDMDTEGGGWLVFQR.R	4.40447e+06	14377332
7	1	sp|O75636-2|FCN3_HUMAN, sp|O75636|FCN3_HUMAN	31677.59768, 32902.98264	0.389	FCN3, FCN3	Tax_Id=9606 Isoform 2 of Ficolin-3 precursor, Ficolin-3	54	8	2.92	16	26469	2+	2315.1	0.014	6.04725	1	R.ALPVFC'DMDTEGGGWLVFQR.R	2457366	4627137
7	1	sp|O75636-2|FCN3_HUMAN, sp|O75636|FCN3_HUMAN	31677.59768, 32902.98264	0.389	FCN3, FCN3	Tax_Id=9606 Isoform 2 of Ficolin-3 precursor, Ficolin-3	54	8	2.92	16	6573	2+	1046.53	1.006	5.73325	0.9841	R.YAVSEAAAHK.Y
7	1	sp|O75636-2|FCN3_HUMAN, sp|O75636|FCN3_HUMAN	31677.59768, 32902.98264	0.389	FCN3, FCN3	Tax_Id=9606 Isoform 2 of Ficolin-3 precursor, Ficolin-3	54	8	2.92	16	13835	2+	1024.48	0.007	6.8327	1	K.YGIDWASGR.G
7	1	sp|O75636-2|FCN3_HUMAN, sp|O75636|FCN3_HUMAN	31677.59768, 32902.98264	0.389	FCN3, FCN3	Tax_Id=9606 Isoform 2 of Ficolin-3 precursor, Ficolin-3	54	8	2.92	16	13978	2+	1024.48	0.005	4.8805	0.9999	K.YGIDWASGR.G
7	1	sp|O75636-2|FCN3_HUMAN, sp|O75636|FCN3_HUMAN	31677.59768, 32902.98264	0.389	FCN3, FCN3	Tax_Id=9606 Isoform 2 of Ficolin-3 precursor, Ficolin-3	54	8	2.92	16	6449	2+	1046.53	0.002	1.91108	0.9998	R.YAVSEAAAHK.Y
7	1	sp|O75636-2|FCN3_HUMAN, sp|O75636|FCN3_HUMAN	31677.59768, 32902.98264	0.389	FCN3, FCN3	Tax_Id=9606 Isoform 2 of Ficolin-3 precursor, Ficolin-3	54	8	2.92	16	6323	2+	1046.53	0.006	5.73325	1	R.YAVSEAAAHK.Y
7	1	sp|O75636-2|FCN3_HUMAN, sp|O75636|FCN3_HUMAN	31677.59768, 32902.98264	0.389	FCN3, FCN3	Tax_Id=9606 Isoform 2 of Ficolin-3 precursor, Ficolin-3	54	8	2.92	16	22786	3+	2404.22	1.972	11.6462	0.7829	R.ELLSQGATLSGWYHLC'LPEGR.A	3.23672e+06	6719863
7	1	sp|O75636-2|FCN3_HUMAN, sp|O75636|FCN3_HUMAN	31677.59768, 32902.98264	0.389	FCN3, FCN3	Tax_Id=9606 Isoform 2 of Ficolin-3 precursor, Ficolin-3	54	8	2.92	16	5454	2+	1046.53	0.003	2.86663	1	R.YAVSEAAAHK.Y
7	1	sp|O75636-2|FCN3_HUMAN, sp|O75636|FCN3_HUMAN	31677.59768, 32902.98264	0.389	FCN3, FCN3	Tax_Id=9606 Isoform 2 of Ficolin-3 precursor, Ficolin-3	54	8	2.92	16	10502	2+	1113.55	0.003	2.69409	0.9997	R.TFAHYATFR.L
7	1	sp|O75636-2|FCN3_HUMAN, sp|O75636|FCN3_HUMAN	31677.59768, 32902.98264	0.389	FCN3, FCN3	Tax_Id=9606 Isoform 2 of Ficolin-3 precursor, Ficolin-3	54	8	2.92	16	13783	2+	1024.48	0.003	2.9283	1	K.YGIDWASGR.G
7	1	sp|O75636-2|FCN3_HUMAN, sp|O75636|FCN3_HUMAN	31677.59768, 32902.98264	0.389	FCN3, FCN3	Tax_Id=9606 Isoform 2 of Ficolin-3 precursor, Ficolin-3	54	8	2.92	16	16345	2+	1555.85	0.003	1.92821	1	R.LLGEVDHYQLALGK.F
7	1	sp|O75636-2|FCN3_HUMAN, sp|O75636|FCN3_HUMAN	31677.59768, 32902.98264	0.389	FCN3, FCN3	Tax_Id=9606 Isoform 2 of Ficolin-3 precursor, Ficolin-3	54	8	2.92	16	25733	3+	3387.61	1.009	2.65674	0.9999	R.AGFGNQESEFWLGNENLHQLTLQGNWELR.V
7	1	sp|O75636-2|FCN3_HUMAN, sp|O75636|FCN3_HUMAN	31677.59768, 32902.98264	0.389	FCN3, FCN3	Tax_Id=9606 Isoform 2 of Ficolin-3 precursor, Ficolin-3	54	8	2.92	16	25891	3+	3387.61	1.001	0.295193	1	R.AGFGNQESEFWLGNENLHQLTLQGNWELR.V
7	1	sp|O75636-2|FCN3_HUMAN, sp|O75636|FCN3_HUMAN	31677.59768, 32902.98264	0.389	FCN3, FCN3	Tax_Id=9606 Isoform 2 of Ficolin-3 precursor, Ficolin-3	54	8	2.92	16	26051	3+	3387.61	1.001	0.295193	1	R.AGFGNQESEFWLGNENLHQLTLQGNWELR.V
7	1	sp|O75636-2|FCN3_HUMAN, sp|O75636|FCN3_HUMAN	31677.59768, 32902.98264	0.389	FCN3, FCN3	Tax_Id=9606 Isoform 2 of Ficolin-3 precursor, Ficolin-3	54	8	2.92	16	26214	3+	3387.61	0.994	1.77116	1	R.AGFGNQESEFWLGNENLHQLTLQGNWELR.V
7	1	sp|O75636-2|FCN3_HUMAN, sp|O75636|FCN3_HUMAN	31677.59768, 32902.98264	0.389	FCN3, FCN3	Tax_Id=9606 Isoform 2 of Ficolin-3 precursor, Ficolin-3	54	8	2.92	16	26380	3+	3387.61	1.009	2.65674	1	R.AGFGNQESEFWLGNENLHQLTLQGNWELR.V
7	1	sp|O75636-2|FCN3_HUMAN, sp|O75636|FCN3_HUMAN	31677.59768, 32902.98264	0.389	FCN3, FCN3	Tax_Id=9606 Isoform 2 of Ficolin-3 precursor, Ficolin-3	54	8	2.92	16	27084	2+	2312.08	1.009	3.89259	1	R.ALPVFCDMDTEGGGWLVFQR.R	843305	1778346
7	1	sp|O75636-2|FCN3_HUMAN, sp|O75636|FCN3_HUMAN	31677.59768, 32902.98264	0.389	FCN3, FCN3	Tax_Id=9606 Isoform 2 of Ficolin-3 precursor, Ficolin-3	54	8	2.92	16	27343	2+	2315.1	0.024	10.3667	0.9957	R.ALPVFC'DMDTEGGGWLVFQR.R	62581.1	495712
7	1	sp|O75636-2|FCN3_HUMAN, sp|O75636|FCN3_HUMAN	31677.59768, 32902.98264	0.389	FCN3, FCN3	Tax_Id=9606 Isoform 2 of Ficolin-3 precursor, Ficolin-3	54	8	2.92	16	10209	2+	1113.55	0.005	4.49015	1	R.TFAHYATFR.L
7	1	sp|O75636-2|FCN3_HUMAN, sp|O75636|FCN3_HUMAN	31677.59768, 32902.98264	0.389	FCN3, FCN3	Tax_Id=9606 Isoform 2 of Ficolin-3 precursor, Ficolin-3	54	8	2.92	16	13607	2+	1024.48	0.003	2.9283	1	K.YGIDWASGR.G
7	1	sp|O75636-2|FCN3_HUMAN, sp|O75636|FCN3_HUMAN	31677.59768, 32902.98264	0.389	FCN3, FCN3	Tax_Id=9606 Isoform 2 of Ficolin-3 precursor, Ficolin-3	54	8	2.92	16	15922	2+	1555.85	0.002	1.28547	1	R.LLGEVDHYQLALGK.F
7	1	sp|O75636-2|FCN3_HUMAN, sp|O75636|FCN3_HUMAN	31677.59768, 32902.98264	0.389	FCN3, FCN3	Tax_Id=9606 Isoform 2 of Ficolin-3 precursor, Ficolin-3	54	8	2.92	16	22671	3+	2404.22	-0.004	1.66374	0.9996	R.ELLSQGATLSGWYHLC'LPEGR.A	3.02226e+06	3.99426e+06
7	1	sp|O75636-2|FCN3_HUMAN, sp|O75636|FCN3_HUMAN	31677.59768, 32902.98264	0.389	FCN3, FCN3	Tax_Id=9606 Isoform 2 of Ficolin-3 precursor, Ficolin-3	54	8	2.92	16	25755	3+	3387.61	0.019	5.60867	1	R.AGFGNQESEFWLGNENLHQLTLQGNWELR.V
7	1	sp|O75636-2|FCN3_HUMAN, sp|O75636|FCN3_HUMAN	31677.59768, 32902.98264	0.389	FCN3, FCN3	Tax_Id=9606 Isoform 2 of Ficolin-3 precursor, Ficolin-3	54	8	2.92	16	25913	3+	3387.61	0.012	3.54232	1	R.AGFGNQESEFWLGNENLHQLTLQGNWELR.V
7	1	sp|O75636-2|FCN3_HUMAN, sp|O75636|FCN3_HUMAN	31677.59768, 32902.98264	0.389	FCN3, FCN3	Tax_Id=9606 Isoform 2 of Ficolin-3 precursor, Ficolin-3	54	8	2.92	16	26087	3+	3387.61	1.007	2.06635	0.9998	R.AGFGNQESEFWLGNENLHQLTLQGNWELR.V
7	1	sp|O75636-2|FCN3_HUMAN, sp|O75636|FCN3_HUMAN	31677.59768, 32902.98264	0.389	FCN3, FCN3	Tax_Id=9606 Isoform 2 of Ficolin-3 precursor, Ficolin-3	54	8	2.92	16	26257	3+	3387.61	1.02	5.90386	0.9999	R.AGFGNQESEFWLGNENLHQLTLQGNWELR.V
7	1	sp|O75636-2|FCN3_HUMAN, sp|O75636|FCN3_HUMAN	31677.59768, 32902.98264	0.389	FCN3, FCN3	Tax_Id=9606 Isoform 2 of Ficolin-3 precursor, Ficolin-3	54	8	2.92	16	27463	2+	2315.1	1.015	6.47919	0.9928	R.ALPVFC'DMDTEGGGWLVFQR.R	107115	333223
7	1	sp|O75636-2|FCN3_HUMAN, sp|O75636|FCN3_HUMAN	31677.59768, 32902.98264	0.389	FCN3, FCN3	Tax_Id=9606 Isoform 2 of Ficolin-3 precursor, Ficolin-3	54	8	2.92	16	5903	2+	1046.53	0.004	3.82217	0.9987	R.YAVSEAAAHK.Y
7	1	sp|O75636-2|FCN3_HUMAN, sp|O75636|FCN3_HUMAN	31677.59768, 32902.98264	0.389	FCN3, FCN3	Tax_Id=9606 Isoform 2 of Ficolin-3 precursor, Ficolin-3	54	8	2.92	16	16680	2+	1555.85	0.005	3.21368	1	R.LLGEVDHYQLALGK.F
7	1	sp|O75636-2|FCN3_HUMAN, sp|O75636|FCN3_HUMAN	31677.59768, 32902.98264	0.389	FCN3, FCN3	Tax_Id=9606 Isoform 2 of Ficolin-3 precursor, Ficolin-3	54	8	2.92	16	23216	3+	2404.22	1.989	4.5753	0.64	R.ELLSQGATLSGWYHLC'LPEGR.A	1.52939e+06	2383039
7	1	sp|O75636-2|FCN3_HUMAN, sp|O75636|FCN3_HUMAN	31677.59768, 32902.98264	0.389	FCN3, FCN3	Tax_Id=9606 Isoform 2 of Ficolin-3 precursor, Ficolin-3	54	8	2.92	16	25252	3+	3387.61	1.016	4.72309	1	R.AGFGNQESEFWLGNENLHQLTLQGNWELR.V
7	1	sp|O75636-2|FCN3_HUMAN, sp|O75636|FCN3_HUMAN	31677.59768, 32902.98264	0.389	FCN3, FCN3	Tax_Id=9606 Isoform 2 of Ficolin-3 precursor, Ficolin-3	54	8	2.92	16	25579	3+	3387.61	1.014	4.1327	0.9797	R.AGFGNQESEFWLGNENLHQLTLQGNWELR.V
7	1	sp|O75636-2|FCN3_HUMAN, sp|O75636|FCN3_HUMAN	31677.59768, 32902.98264	0.389	FCN3, FCN3	Tax_Id=9606 Isoform 2 of Ficolin-3 precursor, Ficolin-3	54	8	2.92	16	25990	3+	3387.61	1.01	2.95193	0.9828	R.AGFGNQESEFWLGNENLHQLTLQGNWELR.V
7	1	sp|O75636-2|FCN3_HUMAN, sp|O75636|FCN3_HUMAN	31677.59768, 32902.98264	0.389	FCN3, FCN3	Tax_Id=9606 Isoform 2 of Ficolin-3 precursor, Ficolin-3	54	8	2.92	16	26592	2+	2315.1	0.027	11.6625	0.9999	R.ALPVFC'DMDTEGGGWLVFQR.R	2.00616e+06	22928814
8	1	sp|O76076-2|WISP2_HUMAN, sp|O76076|WISP2_HUMAN	22577.309919999967, 26825.029080000004	0.128	WISP2, WISP2	Tax_Id=9606 WISP2 protein, WNT1-inducible-signaling pathway protein 2 (short name: WISP-2)	2	2	3.39	2	14781	3+	2986.43	-0.02	6.69696	1	R.LGEPC'DQLHVC'DASQGLVC'QPGAGPGGR.G	1133748	3.90986e+06
8	1	sp|O76076-2|WISP2_HUMAN, sp|O76076|WISP2_HUMAN	22577.309919999967, 26825.029080000004	0.128	WISP2, WISP2	Tax_Id=9606 WISP2 protein, WNT1-inducible-signaling pathway protein 2 (short name: WISP-2)	2	2	3.39	2	14839	3+	2977.37	0.007	2.35107	0.9894	R.LGEPCDQLHVCDASQGLVCQPGAGPGGR.G	1133748	3.78751e+06
9	1	sp|O95810|SDPR_HUMAN	47173.2	0.155	SDPR	Serum deprivation-response protein	12	5			12995	2+	1777.87	0.002	1.12494	1	R.SDGDPVQPAVLQVHQTS.-
9	1	sp|O95810|SDPR_HUMAN	47173.2	0.155	SDPR	Serum deprivation-response protein	12	5			5706	2+	971.516	0.002	2.05864	0.9999	K.QPVSGAVEGK.E
9	1	sp|O95810|SDPR_HUMAN	47173.2	0.155	SDPR	Serum deprivation-response protein	12	5			5839	2+	971.516	0.001	1.02932	0.9998	K.QPVSGAVEGK.E
9	1	sp|O95810|SDPR_HUMAN	47173.2	0.155	SDPR	Serum deprivation-response protein	12	5			11764	2+	1604.71	0	0	1	R.YEGSYALTSEEAER.S
9	1	sp|O95810|SDPR_HUMAN	47173.2	0.155	SDPR	Serum deprivation-response protein	12	5			21717	2+	1962.06	0.007	3.56768	1	K.VLIFQEENEIPASVFVK.Q
9	1	sp|O95810|SDPR_HUMAN	47173.2	0.155	SDPR	Serum deprivation-response protein	12	5			11802	2+	1604.71	-0.001	0.623167	1	R.YEGSYALTSEEAER.S
9	1	sp|O95810|SDPR_HUMAN	47173.2	0.155	SDPR	Serum deprivation-response protein	12	5			12961	2+	1777.87	0.008	4.49976	1	R.SDGDPVQPAVLQVHQTS.-
9	1	sp|O95810|SDPR_HUMAN	47173.2	0.155	SDPR	Serum deprivation-response protein	12	5			13094	2+	876.494	0.003	3.42273	0.8613	K.VSPLTFGR.K
9	1	sp|O95810|SDPR_HUMAN	47173.2	0.155	SDPR	Serum deprivation-response protein	12	5			13099	2+	1777.87	0.004	2.24988	1	R.SDGDPVQPAVLQVHQTS.-
9	1	sp|O95810|SDPR_HUMAN	47173.2	0.155	SDPR	Serum deprivation-response protein	12	5			13234	2+	876.494	0.003	3.42273	0.7643	K.VSPLTFGR.K
9	1	sp|O95810|SDPR_HUMAN	47173.2	0.155	SDPR	Serum deprivation-response protein	12	5			12181	2+	1604.71	0.006	3.739	1	R.YEGSYALTSEEAER.S
9	1	sp|O95810|SDPR_HUMAN	47173.2	0.155	SDPR	Serum deprivation-response protein	12	5			13580	2+	1777.87	0	0	1	R.SDGDPVQPAVLQVHQTS.-
10	1	sp|P00441|SODC_HUMAN	15935.7	0.325	SOD1	Superoxide dismutase [Cu-Zn]	6	3	0.74	1	8720	2+	1225.62	0.006	4.89549	0.7899	R.HVGDLGNVTADK.D
10	1	sp|P00441|SODC_HUMAN	15935.7	0.325	SOD1	Superoxide dismutase [Cu-Zn]	6	3	0.74	1	8378	2+	1225.62	0.003	2.44775	1	R.HVGDLGNVTADK.D
10	1	sp|P00441|SODC_HUMAN	15935.7	0.325	SOD1	Superoxide dismutase [Cu-Zn]	6	3	0.74	1	8525	2+	1225.62	0.001	0.815916	0.9985	R.HVGDLGNVTADK.D
10	1	sp|P00441|SODC_HUMAN	15935.7	0.325	SOD1	Superoxide dismutase [Cu-Zn]	6	3	0.74	1	16987	2+	1501.76	0.008	5.32707	1	K.GDGPVQGIINFEQK.E
10	1	sp|P00441|SODC_HUMAN	15935.7	0.325	SOD1	Superoxide dismutase [Cu-Zn]	6	3	0.74	1	17127	2+	1501.76	0.003	1.99765	0.9992	K.GDGPVQGIINFEQK.E
10	1	sp|P00441|SODC_HUMAN	15935.7	0.325	SOD1	Superoxide dismutase [Cu-Zn]	6	3	0.74	1	21248	3+	2528.23	-0.002	0.791067	0.9389	K.DGVADVSIEDSVISLSGDHCIIGR.T	831068	611893
11	1	sp|P00488|F13A_HUMAN	83267.3	0.12	F13A1	Coagulation factor XIII A chain (short name: Coagulation factor XIIIa)	8	7			18793	3+	2602.31	0.003	1.15282	0.9941	R.AVPPNNSNAAEDDLPTVELQGVVPR.G
11	1	sp|P00488|F13A_HUMAN	83267.3	0.12	F13A1	Coagulation factor XIII A chain (short name: Coagulation factor XIIIa)	8	7			18944	3+	2602.31	0.993	2.68992	0.9423	R.AVPPNNSNAAEDDLPTVELQGVVPR.G
11	1	sp|P00488|F13A_HUMAN	83267.3	0.12	F13A1	Coagulation factor XIII A chain (short name: Coagulation factor XIIIa)	8	7			7682	2+	877.42	0.013	14.8162	0.9758	R.AQMDLSGR.G
11	1	sp|P00488|F13A_HUMAN	83267.3	0.12	F13A1	Coagulation factor XIII A chain (short name: Coagulation factor XIIIa)	8	7			15764	2+	1644.72	0.029	17.6321	0.9845	K.QIGGDGMMDITDTYK.F
11	1	sp|P00488|F13A_HUMAN	83267.3	0.12	F13A1	Coagulation factor XIII A chain (short name: Coagulation factor XIIIa)	8	7			10182	3+	1691.83	0.003	1.77322	0.9978	K.DGTHVVENVDATHIGK.L
11	1	sp|P00488|F13A_HUMAN	83267.3	0.12	F13A1	Coagulation factor XIII A chain (short name: Coagulation factor XIIIa)	8	7			18235	2+	1280.69	0.002	1.56166	1	R.LALETALMYGAK.K
11	1	sp|P00488|F13A_HUMAN	83267.3	0.12	F13A1	Coagulation factor XIII A chain (short name: Coagulation factor XIIIa)	8	7			8907	3+	1819.93	0.009	4.94525	0.9994	K.KDGTHVVENVDATHIGK.L
11	1	sp|P00488|F13A_HUMAN	83267.3	0.12	F13A1	Coagulation factor XIII A chain (short name: Coagulation factor XIIIa)	8	7			12407	2+	1179.6	0.005	4.23871	0.9929	K.LIASMSSDSLR.H
12	1	sp|P00736|C1R_HUMAN	80118.5	0.523	C1R	Complement C1r subcomponent	222	38	1.17	88	6860	2+	815.437	0.003	3.67901	0.999	R.GGGALLGDR.W
12	1	sp|P00736|C1R_HUMAN	80118.5	0.523	C1R	Complement C1r subcomponent	222	38	1.17	88	7487	2+	1294.6	0.006	4.63464	1	R.YTTTM"GVNTYK.A
12	1	sp|P00736|C1R_HUMAN	80118.5	0.523	C1R	Complement C1r subcomponent	222	38	1.17	88	11150	2+	1580.73	-0.003	1.89786	0.988	R.IQYYC'HEPYYK.M	3960249	7.23958e+06
12	1	sp|P00736|C1R_HUMAN	80118.5	0.523	C1R	Complement C1r subcomponent	222	38	1.17	88	11209	2+	1577.71	1.004	2.53532	1	R.IQYYCHEPYYK.M	4.39938e+06	7397780
12	1	sp|P00736|C1R_HUMAN	80118.5	0.523	C1R	Complement C1r subcomponent	222	38	1.17	88	11317	2+	1580.73	-0.001	0.63262	0.9998	R.IQYYC'HEPYYK.M	3.36773e+06	5.49857e+06
12	1	sp|P00736|C1R_HUMAN	80118.5	0.523	C1R	Complement C1r subcomponent	222	38	1.17	88	11923	2+	1583.73	-0.005	3.1571	1	K.QDAC'QGDSGGVFAVR.D	4922918	6929765
12	1	sp|P00736|C1R_HUMAN	80118.5	0.523	C1R	Complement C1r subcomponent	222	38	1.17	88	14023	2+	1542.77	1.02	12.9637	0.9989	R.FCGQLGSPLGNPPGK.K	22193838	28800576
12	1	sp|P00736|C1R_HUMAN	80118.5	0.523	C1R	Complement C1r subcomponent	222	38	1.17	88	14047	2+	1545.79	-0.002	1.29383	1	R.FC'GQLGSPLGNPPGK.K	20144074	25435354
12	1	sp|P00736|C1R_HUMAN	80118.5	0.523	C1R	Complement C1r subcomponent	222	38	1.17	88	15956	2+	1873.88	0.002	1.0673	1	R.ESEQGVYTC'TAQGIWK.N	19118606	16087734
12	1	sp|P00736|C1R_HUMAN	80118.5	0.523	C1R	Complement C1r subcomponent	222	38	1.17	88	16581	2+	1413.79	0.007	4.95123	0.9969	R.WILTAAHTLYPK.E
12	1	sp|P00736|C1R_HUMAN	80118.5	0.523	C1R	Complement C1r subcomponent	222	38	1.17	88	22939	3+	1803.88	1.01	5.54362	0.8616	K.MGNFPWQVFTNIHGR.G
12	1	sp|P00736|C1R_HUMAN	80118.5	0.523	C1R	Complement C1r subcomponent	222	38	1.17	88	23268	3+	2882.34	0.001	0.34694	1	K.QRPPDLDTSSNAVDLLFFTDESGDSR.G
12	1	sp|P00736|C1R_HUMAN	80118.5	0.523	C1R	Complement C1r subcomponent	222	38	1.17	88	23444	3+	2882.34	1.011	3.81634	1	K.QRPPDLDTSSNAVDLLFFTDESGDSR.G
12	1	sp|P00736|C1R_HUMAN	80118.5	0.523	C1R	Complement C1r subcomponent	222	38	1.17	88	24116	3+	3159.48	-0.004	1.26603	1	K.Q^GYQLIEGNQVLHSFTAVC'QDDGTWHR.A	149828	332805
12	1	sp|P00736|C1R_HUMAN	80118.5	0.523	C1R	Complement C1r subcomponent	222	38	1.17	88	24889	3+	3485.8	1.012	3.44254	0.8146	K.LFGEVTSPLFPKPYPNNFETTTVITVPTGYR.V
12	1	sp|P00736|C1R_HUMAN	80118.5	0.523	C1R	Complement C1r subcomponent	222	38	1.17	88	25358	2+	2254.15	0.013	5.76714	1	K.TLDEFTIIQNLQPQYQFR.D
12	1	sp|P00736|C1R_HUMAN	80118.5	0.523	C1R	Complement C1r subcomponent	222	38	1.17	88	25378	3+	2254.15	0.006	2.66176	0.9995	K.TLDEFTIIQNLQPQYQFR.D
12	1	sp|P00736|C1R_HUMAN	80118.5	0.523	C1R	Complement C1r subcomponent	222	38	1.17	88	25503	2+	2498.16	1.015	6.00442	1	K.LVFQQFDLEPSEGCFYDYVK.I	47366500	75815872
12	1	sp|P00736|C1R_HUMAN	80118.5	0.523	C1R	Complement C1r subcomponent	222	38	1.17	88	25526	2+	2254.15	0.006	2.66176	1	K.TLDEFTIIQNLQPQYQFR.D
12	1	sp|P00736|C1R_HUMAN	80118.5	0.523	C1R	Complement C1r subcomponent	222	38	1.17	88	5885	2+	972.49	0.005	5.14144	1	R.VSVHPDYR.Q
12	1	sp|P00736|C1R_HUMAN	80118.5	0.523	C1R	Complement C1r subcomponent	222	38	1.17	88	7535	2+	1294.6	0.008	6.17952	1	R.YTTTM"GVNTYK.A
12	1	sp|P00736|C1R_HUMAN	80118.5	0.523	C1R	Complement C1r subcomponent	222	38	1.17	88	8753	2+	867.482	1.011	12.6804	0.9632	R.YTTEIIK.C
12	1	sp|P00736|C1R_HUMAN	80118.5	0.523	C1R	Complement C1r subcomponent	222	38	1.17	88	9891	2+	835.399	0.004	4.78813	0.9726	R.GYGFYTK.V
12	1	sp|P00736|C1R_HUMAN	80118.5	0.523	C1R	Complement C1r subcomponent	222	38	1.17	88	11314	2+	1580.73	-0.004	2.53048	0.9993	R.IQYYC'HEPYYK.M	2215691	3.29512e+06
12	1	sp|P00736|C1R_HUMAN	80118.5	0.523	C1R	Complement C1r subcomponent	222	38	1.17	88	11963	2+	1580.71	0.006	3.79576	1	K.QDACQGDSGGVFAVR.D	29670154	14761698
12	1	sp|P00736|C1R_HUMAN	80118.5	0.523	C1R	Complement C1r subcomponent	222	38	1.17	88	12195	2+	1580.71	0.009	5.69364	1	K.QDACQGDSGGVFAVR.D	8634162	4.10113e+06
12	1	sp|P00736|C1R_HUMAN	80118.5	0.523	C1R	Complement C1r subcomponent	222	38	1.17	88	12212	2+	1583.73	0.002	1.26284	0.9991	K.QDAC'QGDSGGVFAVR.D	7999205	3.80251e+06
12	1	sp|P00736|C1R_HUMAN	80118.5	0.523	C1R	Complement C1r subcomponent	222	38	1.17	88	12377	2+	1580.71	0.008	5.06101	0.9994	K.QDACQGDSGGVFAVR.D	3.55197e+06	2022363
12	1	sp|P00736|C1R_HUMAN	80118.5	0.523	C1R	Complement C1r subcomponent	222	38	1.17	88	12447	2+	1583.73	0.002	1.26284	0.9982	K.QDAC'QGDSGGVFAVR.D	3.57224e+06	2.02109e+06
12	1	sp|P00736|C1R_HUMAN	80118.5	0.523	C1R	Complement C1r subcomponent	222	38	1.17	88	12535	2+	1580.71	0.007	4.42838	1	K.QDACQGDSGGVFAVR.D	2.55902e+06	1.55353e+06
12	1	sp|P00736|C1R_HUMAN	80118.5	0.523	C1R	Complement C1r subcomponent	222	38	1.17	88	13800	2+	1545.79	1.001	0.646918	1	R.FC'GQLGSPLGNPPGK.K	32364056	33095088
12	1	sp|P00736|C1R_HUMAN	80118.5	0.523	C1R	Complement C1r subcomponent	222	38	1.17	88	15414	2+	1566.7	-0.011	7.02111	1	K.Q^DAC'QGDSGGVFAVR.D	0	380061
12	1	sp|P00736|C1R_HUMAN	80118.5	0.523	C1R	Complement C1r subcomponent	222	38	1.17	88	15835	2+	1870.86	-0.98	10.6902	0.838	R.ESEQGVYTCTAQGIWK.N	16475130	11194066
12	1	sp|P00736|C1R_HUMAN	80118.5	0.523	C1R	Complement C1r subcomponent	222	38	1.17	88	16545	2+	1413.79	0.014	9.90247	0.6994	R.WILTAAHTLYPK.E
12	1	sp|P00736|C1R_HUMAN	80118.5	0.523	C1R	Complement C1r subcomponent	222	38	1.17	88	17220	2+	1681.85	0.007	4.16209	1	R.LPVANPQACENWLR.G	86218960	22169040
12	1	sp|P00736|C1R_HUMAN	80118.5	0.523	C1R	Complement C1r subcomponent	222	38	1.17	88	17240	2+	1684.87	-0.014	8.30926	0.9685	R.LPVANPQAC'ENWLR.G	86167208	22119660
12	1	sp|P00736|C1R_HUMAN	80118.5	0.523	C1R	Complement C1r subcomponent	222	38	1.17	88	18763	2+	1982.89	-0.005	2.52157	0.9998	R.MDVFSQNMFCAGHPSLK.Q	216705	0
12	1	sp|P00736|C1R_HUMAN	80118.5	0.523	C1R	Complement C1r subcomponent	222	38	1.17	88	20232	2+	1149.63	0.004	3.47938	0.9877	K.VLNYVDWIK.K
12	1	sp|P00736|C1R_HUMAN	80118.5	0.523	C1R	Complement C1r subcomponent	222	38	1.17	88	22861	3+	1803.87	0.01	5.54362	1	K.MGNFPWQVFTNIHGR.G
12	1	sp|P00736|C1R_HUMAN	80118.5	0.523	C1R	Complement C1r subcomponent	222	38	1.17	88	22878	2+	1803.87	0.009	4.98926	1	K.MGNFPWQVFTNIHGR.G
12	1	sp|P00736|C1R_HUMAN	80118.5	0.523	C1R	Complement C1r subcomponent	222	38	1.17	88	23204	3+	2882.34	0.019	6.59186	1	K.QRPPDLDTSSNAVDLLFFTDESGDSR.G
12	1	sp|P00736|C1R_HUMAN	80118.5	0.523	C1R	Complement C1r subcomponent	222	38	1.17	88	23360	3+	2882.34	1.011	3.81634	1	K.QRPPDLDTSSNAVDLLFFTDESGDSR.G
12	1	sp|P00736|C1R_HUMAN	80118.5	0.523	C1R	Complement C1r subcomponent	222	38	1.17	88	24003	3+	3159.48	0.009	2.84857	1	K.Q^GYQLIEGNQVLHSFTAVC'QDDGTWHR.A	724933	759346
12	1	sp|P00736|C1R_HUMAN	80118.5	0.523	C1R	Complement C1r subcomponent	222	38	1.17	88	25205	2+	2254.15	0.007	3.10538	1	K.TLDEFTIIQNLQPQYQFR.D
12	1	sp|P00736|C1R_HUMAN	80118.5	0.523	C1R	Complement C1r subcomponent	222	38	1.17	88	25293	2+	2501.18	0.016	6.39699	0.9999	K.LVFQQFDLEPSEGC'FYDYVK.I	9551915	14848870
12	1	sp|P00736|C1R_HUMAN	80118.5	0.523	C1R	Complement C1r subcomponent	222	38	1.17	88	25362	2+	2254.15	0.01	4.43626	1	K.TLDEFTIIQNLQPQYQFR.D
12	1	sp|P00736|C1R_HUMAN	80118.5	0.523	C1R	Complement C1r subcomponent	222	38	1.17	88	6475	2+	972.49	0.006	6.16973	0.9999	R.VSVHPDYR.Q
12	1	sp|P00736|C1R_HUMAN	80118.5	0.523	C1R	Complement C1r subcomponent	222	38	1.17	88	8059	2+	1294.6	0.005	3.8622	1	R.YTTTM"GVNTYK.A
12	1	sp|P00736|C1R_HUMAN	80118.5	0.523	C1R	Complement C1r subcomponent	222	38	1.17	88	12036	2+	1580.71	1.021	13.2852	1	K.QDACQGDSGGVFAVR.D	10581389	6.52485e+06
12	1	sp|P00736|C1R_HUMAN	80118.5	0.523	C1R	Complement C1r subcomponent	222	38	1.17	88	12248	2+	1580.71	0.01	6.32626	1	K.QDACQGDSGGVFAVR.D	4.53666e+06	2.90079e+06
12	1	sp|P00736|C1R_HUMAN	80118.5	0.523	C1R	Complement C1r subcomponent	222	38	1.17	88	12360	2+	1583.73	0.002	1.26284	0.9997	K.QDAC'QGDSGGVFAVR.D	2.53966e+06	1.59568e+06
12	1	sp|P00736|C1R_HUMAN	80118.5	0.523	C1R	Complement C1r subcomponent	222	38	1.17	88	13884	2+	1545.79	0.886	73.7486	0.7503	R.FC'GQLGSPLGNPPGK.K
12	1	sp|P00736|C1R_HUMAN	80118.5	0.523	C1R	Complement C1r subcomponent	222	38	1.17	88	13896	2+	1542.77	-0.001	0.648183	0.9833	R.FCGQLGSPLGNPPGK.K	23979638	24328038
12	1	sp|P00736|C1R_HUMAN	80118.5	0.523	C1R	Complement C1r subcomponent	222	38	1.17	88	14056	2+	1545.79	0.001	0.646917	0.999	R.FC'GQLGSPLGNPPGK.K	10668953	13683491
12	1	sp|P00736|C1R_HUMAN	80118.5	0.523	C1R	Complement C1r subcomponent	222	38	1.17	88	14997	2+	1566.7	-0.003	1.91485	1	K.Q^DAC'QGDSGGVFAVR.D	181520	572638
12	1	sp|P00736|C1R_HUMAN	80118.5	0.523	C1R	Complement C1r subcomponent	222	38	1.17	88	15659	2+	1873.88	0.002	1.0673	0.9999	R.ESEQGVYTC'TAQGIWK.N	53328.7	335045
12	1	sp|P00736|C1R_HUMAN	80118.5	0.523	C1R	Complement C1r subcomponent	222	38	1.17	88	16629	2+	1413.79	0.009	6.36587	0.9994	R.WILTAAHTLYPK.E
12	1	sp|P00736|C1R_HUMAN	80118.5	0.523	C1R	Complement C1r subcomponent	222	38	1.17	88	17135	2+	1684.87	0.006	3.56111	0.9993	R.LPVANPQAC'ENWLR.G	25568866	11612033
12	1	sp|P00736|C1R_HUMAN	80118.5	0.523	C1R	Complement C1r subcomponent	222	38	1.17	88	17193	2+	1681.85	0.007	4.16209	1	R.LPVANPQACENWLR.G	25568866	11612033
12	1	sp|P00736|C1R_HUMAN	80118.5	0.523	C1R	Complement C1r subcomponent	222	38	1.17	88	19898	2+	1149.63	0.005	4.34922	0.9978	K.VLNYVDWIK.K
12	1	sp|P00736|C1R_HUMAN	80118.5	0.523	C1R	Complement C1r subcomponent	222	38	1.17	88	21506	3+	1819.87	0.009	4.94541	1	K.M"GNFPWQVFTNIHGR.G
12	1	sp|P00736|C1R_HUMAN	80118.5	0.523	C1R	Complement C1r subcomponent	222	38	1.17	88	22485	3+	1803.88	0.01	5.54362	1	K.MGNFPWQVFTNIHGR.G
12	1	sp|P00736|C1R_HUMAN	80118.5	0.523	C1R	Complement C1r subcomponent	222	38	1.17	88	22844	3+	2882.34	0.012	4.16328	1	K.QRPPDLDTSSNAVDLLFFTDESGDSR.G
12	1	sp|P00736|C1R_HUMAN	80118.5	0.523	C1R	Complement C1r subcomponent	222	38	1.17	88	22994	3+	2882.34	0.014	4.85716	1	K.QRPPDLDTSSNAVDLLFFTDESGDSR.G
12	1	sp|P00736|C1R_HUMAN	80118.5	0.523	C1R	Complement C1r subcomponent	222	38	1.17	88	23393	3+	3159.48	-1.022	6.96318	0.9953	K.Q^GYQLIEGNQVLHSFTAVC'QDDGTWHR.A	1.46418e+06	2.30621e+06
12	1	sp|P00736|C1R_HUMAN	80118.5	0.523	C1R	Complement C1r subcomponent	222	38	1.17	88	24478	2+	2254.15	0.005	2.21813	0.9966	K.TLDEFTIIQNLQPQYQFR.D
12	1	sp|P00736|C1R_HUMAN	80118.5	0.523	C1R	Complement C1r subcomponent	222	38	1.17	88	24597	3+	2501.18	1.006	2.39887	0.8743	K.LVFQQFDLEPSEGC'FYDYVK.I	3975344	5.28756e+06
12	1	sp|P00736|C1R_HUMAN	80118.5	0.523	C1R	Complement C1r subcomponent	222	38	1.17	88	24623	2+	2254.15	0.015	6.65439	1	K.TLDEFTIIQNLQPQYQFR.D
12	1	sp|P00736|C1R_HUMAN	80118.5	0.523	C1R	Complement C1r subcomponent	222	38	1.17	88	4538	2+	806.463	0.01	12.3998	0.9951	K.LGNHPIR.R
12	1	sp|P00736|C1R_HUMAN	80118.5	0.523	C1R	Complement C1r subcomponent	222	38	1.17	88	7109	2+	972.49	0.008	8.22631	0.7152	R.VSVHPDYR.Q
12	1	sp|P00736|C1R_HUMAN	80118.5	0.523	C1R	Complement C1r subcomponent	222	38	1.17	88	8351	2+	815.437	0.005	6.13168	0.9862	R.GGGALLGDR.W
12	1	sp|P00736|C1R_HUMAN	80118.5	0.523	C1R	Complement C1r subcomponent	222	38	1.17	88	12111	2+	1580.71	0.012	7.59152	1	K.QDACQGDSGGVFAVR.D	7872434	1.64123e+06
12	1	sp|P00736|C1R_HUMAN	80118.5	0.523	C1R	Complement C1r subcomponent	222	38	1.17	88	12155	2+	1583.73	0.002	1.26284	1	K.QDAC'QGDSGGVFAVR.D	9691756	1.44541e+06
12	1	sp|P00736|C1R_HUMAN	80118.5	0.523	C1R	Complement C1r subcomponent	222	38	1.17	88	12388	2+	1034.51	-0.002	1.93329	0.8576	R.DYFIATC'K.Q	428883	535696
12	1	sp|P00736|C1R_HUMAN	80118.5	0.523	C1R	Complement C1r subcomponent	222	38	1.17	88	13594	2+	1545.79	0.001	0.646917	1	R.FC'GQLGSPLGNPPGK.K	1.25594e+06	2.09857e+06
12	1	sp|P00736|C1R_HUMAN	80118.5	0.523	C1R	Complement C1r subcomponent	222	38	1.17	88	14115	2+	1566.7	0.003	1.91485	1	K.Q^DAC'QGDSGGVFAVR.D	11035.9	95767.2
12	1	sp|P00736|C1R_HUMAN	80118.5	0.523	C1R	Complement C1r subcomponent	222	38	1.17	88	14999	2+	1873.88	0.005	2.66826	1	R.ESEQGVYTC'TAQGIWK.N	1.10819e+06	1.83898e+06
12	1	sp|P00736|C1R_HUMAN	80118.5	0.523	C1R	Complement C1r subcomponent	222	38	1.17	88	15147	2+	1873.88	1.006	3.20191	0.9617	R.ESEQGVYTC'TAQGIWK.N	545081	880640
12	1	sp|P00736|C1R_HUMAN	80118.5	0.523	C1R	Complement C1r subcomponent	222	38	1.17	88	16169	2+	1413.79	1.01	7.07319	0.6015	R.WILTAAHTLYPK.E
12	1	sp|P00736|C1R_HUMAN	80118.5	0.523	C1R	Complement C1r subcomponent	222	38	1.17	88	16338	2+	1684.87	1.006	3.56111	0.9762	R.LPVANPQAC'ENWLR.G	3.19384e+06	1.27296e+06
12	1	sp|P00736|C1R_HUMAN	80118.5	0.523	C1R	Complement C1r subcomponent	222	38	1.17	88	16395	2+	1681.85	0.012	7.13501	0.9996	R.LPVANPQACENWLR.G	2.50869e+06	917356
12	1	sp|P00736|C1R_HUMAN	80118.5	0.523	C1R	Complement C1r subcomponent	222	38	1.17	88	18679	2+	1149.63	0.008	6.95876	0.9987	K.VLNYVDWIK.K
12	1	sp|P00736|C1R_HUMAN	80118.5	0.523	C1R	Complement C1r subcomponent	222	38	1.17	88	20838	3+	2882.34	0.019	6.59186	1	K.QRPPDLDTSSNAVDLLFFTDESGDSR.G
12	1	sp|P00736|C1R_HUMAN	80118.5	0.523	C1R	Complement C1r subcomponent	222	38	1.17	88	20857	3+	1803.88	0.012	6.65235	0.9988	K.MGNFPWQVFTNIHGR.G
12	1	sp|P00736|C1R_HUMAN	80118.5	0.523	C1R	Complement C1r subcomponent	222	38	1.17	88	20971	3+	2882.34	0.018	6.24492	1	K.QRPPDLDTSSNAVDLLFFTDESGDSR.G
12	1	sp|P00736|C1R_HUMAN	80118.5	0.523	C1R	Complement C1r subcomponent	222	38	1.17	88	21115	3+	2882.34	0.018	6.24492	1	K.QRPPDLDTSSNAVDLLFFTDESGDSR.G
12	1	sp|P00736|C1R_HUMAN	80118.5	0.523	C1R	Complement C1r subcomponent	222	38	1.17	88	21367	3+	2882.34	0.017	5.89798	0.6908	K.QRPPDLDTSSNAVDLLFFTDESGDSR.G
12	1	sp|P00736|C1R_HUMAN	80118.5	0.523	C1R	Complement C1r subcomponent	222	38	1.17	88	22269	2+	2254.15	1.019	8.4289	0.9997	K.TLDEFTIIQNLQPQYQFR.D
12	1	sp|P00736|C1R_HUMAN	80118.5	0.523	C1R	Complement C1r subcomponent	222	38	1.17	88	22332	2+	2501.18	0.022	8.79586	1	K.LVFQQFDLEPSEGC'FYDYVK.I	1.12547e+06	1.48237e+06
12	1	sp|P00736|C1R_HUMAN	80118.5	0.523	C1R	Complement C1r subcomponent	222	38	1.17	88	8308	2+	815.437	0	0	0.9997	R.GGGALLGDR.W
12	1	sp|P00736|C1R_HUMAN	80118.5	0.523	C1R	Complement C1r subcomponent	222	38	1.17	88	15458	2+	1873.88	-0.004	2.13461	1	R.ESEQGVYTC'TAQGIWK.N	742841	5313429
12	1	sp|P00736|C1R_HUMAN	80118.5	0.523	C1R	Complement C1r subcomponent	222	38	1.17	88	15598	2+	1873.88	-0.008	4.26921	1	R.ESEQGVYTC'TAQGIWK.N	48362.7	262332
12	1	sp|P00736|C1R_HUMAN	80118.5	0.523	C1R	Complement C1r subcomponent	222	38	1.17	88	20028	3+	3304.54	0.991	2.72353	0.8308	K.FLEPFDIDDHQQVHCPYDQLQIYANGK.N	5894955	2.21518e+06
12	1	sp|P00736|C1R_HUMAN	80118.5	0.523	C1R	Complement C1r subcomponent	222	38	1.17	88	23271	3+	2865.32	0.007	2.44301	0.937	K.Q^RPPDLDTSSNAVDLLFFTDESGDSR.G
12	1	sp|P00736|C1R_HUMAN	80118.5	0.523	C1R	Complement C1r subcomponent	222	38	1.17	88	23293	2+	2865.32	1.002	0.698003	0.8542	K.Q^RPPDLDTSSNAVDLLFFTDESGDSR.G
12	1	sp|P00736|C1R_HUMAN	80118.5	0.523	C1R	Complement C1r subcomponent	222	38	1.17	88	23397	3+	2865.32	0.009	3.14101	1	K.Q^RPPDLDTSSNAVDLLFFTDESGDSR.G
12	1	sp|P00736|C1R_HUMAN	80118.5	0.523	C1R	Complement C1r subcomponent	222	38	1.17	88	23417	2+	2865.32	0.007	2.44301	1	K.Q^RPPDLDTSSNAVDLLFFTDESGDSR.G
12	1	sp|P00736|C1R_HUMAN	80118.5	0.523	C1R	Complement C1r subcomponent	222	38	1.17	88	23528	3+	2865.32	0.009	3.14101	0.975	K.Q^RPPDLDTSSNAVDLLFFTDESGDSR.G
12	1	sp|P00736|C1R_HUMAN	80118.5	0.523	C1R	Complement C1r subcomponent	222	38	1.17	88	4449	2+	806.463	0.001	1.23998	0.9998	K.LGNHPIR.R
12	1	sp|P00736|C1R_HUMAN	80118.5	0.523	C1R	Complement C1r subcomponent	222	38	1.17	88	8386	2+	815.437	0.002	2.45267	0.999	R.GGGALLGDR.W
12	1	sp|P00736|C1R_HUMAN	80118.5	0.523	C1R	Complement C1r subcomponent	222	38	1.17	88	8525	2+	815.437	0.001	1.22634	0.9994	R.GGGALLGDR.W
12	1	sp|P00736|C1R_HUMAN	80118.5	0.523	C1R	Complement C1r subcomponent	222	38	1.17	88	8810	2+	815.437	0.001	1.22634	0.9979	R.GGGALLGDR.W
12	1	sp|P00736|C1R_HUMAN	80118.5	0.523	C1R	Complement C1r subcomponent	222	38	1.17	88	9440	2+	847.431	0.003	3.54011	0.9542	R.SYPPDLR.C
12	1	sp|P00736|C1R_HUMAN	80118.5	0.523	C1R	Complement C1r subcomponent	222	38	1.17	88	21435	3+	2882.34	0.005	1.7347	1	K.QRPPDLDTSSNAVDLLFFTDESGDSR.G
12	1	sp|P00736|C1R_HUMAN	80118.5	0.523	C1R	Complement C1r subcomponent	222	38	1.17	88	21567	3+	2882.34	1.011	3.81634	1	K.QRPPDLDTSSNAVDLLFFTDESGDSR.G
12	1	sp|P00736|C1R_HUMAN	80118.5	0.523	C1R	Complement C1r subcomponent	222	38	1.17	88	22747	2+	2498.16	0.011	4.40324	1	K.LVFQQFDLEPSEGCFYDYVK.I	1.59926e+06	311134
12	1	sp|P00736|C1R_HUMAN	80118.5	0.523	C1R	Complement C1r subcomponent	222	38	1.17	88	22790	2+	2501.18	0.996	1.59925	0.9693	K.LVFQQFDLEPSEGC'FYDYVK.I	1.59926e+06	311134
12	1	sp|P00736|C1R_HUMAN	80118.5	0.523	C1R	Complement C1r subcomponent	222	38	1.17	88	22897	3+	2865.32	0.006	2.09401	1	K.Q^RPPDLDTSSNAVDLLFFTDESGDSR.G
12	1	sp|P00736|C1R_HUMAN	80118.5	0.523	C1R	Complement C1r subcomponent	222	38	1.17	88	23028	3+	2865.32	0.004	1.39601	0.9803	K.Q^RPPDLDTSSNAVDLLFFTDESGDSR.G
12	1	sp|P00736|C1R_HUMAN	80118.5	0.523	C1R	Complement C1r subcomponent	222	38	1.17	88	4265	2+	806.463	0.001	1.23998	0.9997	K.LGNHPIR.R
12	1	sp|P00736|C1R_HUMAN	80118.5	0.523	C1R	Complement C1r subcomponent	222	38	1.17	88	4395	2+	806.463	0.001	1.23998	0.9629	K.LGNHPIR.R
12	1	sp|P00736|C1R_HUMAN	80118.5	0.523	C1R	Complement C1r subcomponent	222	38	1.17	88	8099	2+	815.437	0.002	2.45267	0.9998	R.GGGALLGDR.W
12	1	sp|P00736|C1R_HUMAN	80118.5	0.523	C1R	Complement C1r subcomponent	222	38	1.17	88	8238	2+	815.437	0.002	2.45267	0.9998	R.GGGALLGDR.W
12	1	sp|P00736|C1R_HUMAN	80118.5	0.523	C1R	Complement C1r subcomponent	222	38	1.17	88	8379	2+	815.437	0.002	2.45267	0.9994	R.GGGALLGDR.W
12	1	sp|P00736|C1R_HUMAN	80118.5	0.523	C1R	Complement C1r subcomponent	222	38	1.17	88	19594	3+	3304.54	1.988	3.63137	0.881	K.FLEPFDIDDHQQVHCPYDQLQIYANGK.N	289006	226657
12	1	sp|P00736|C1R_HUMAN	80118.5	0.523	C1R	Complement C1r subcomponent	222	38	1.17	88	21504	3+	2882.34	-0.004	1.38776	1	K.QRPPDLDTSSNAVDLLFFTDESGDSR.G
12	1	sp|P00736|C1R_HUMAN	80118.5	0.523	C1R	Complement C1r subcomponent	222	38	1.17	88	21630	3+	2882.34	0.008	2.77552	1	K.QRPPDLDTSSNAVDLLFFTDESGDSR.G
12	1	sp|P00736|C1R_HUMAN	80118.5	0.523	C1R	Complement C1r subcomponent	222	38	1.17	88	21762	3+	2882.34	1.041	14.2245	0.9999	K.QRPPDLDTSSNAVDLLFFTDESGDSR.G
12	1	sp|P00736|C1R_HUMAN	80118.5	0.523	C1R	Complement C1r subcomponent	222	38	1.17	88	23193	3+	2865.32	0.007	2.44301	0.9839	K.Q^RPPDLDTSSNAVDLLFFTDESGDSR.G
12	1	sp|P00736|C1R_HUMAN	80118.5	0.523	C1R	Complement C1r subcomponent	222	38	1.17	88	8074	2+	1294.6	1.005	3.8622	0.9577	R.YTTTM"GVNTYK.A
12	1	sp|P00736|C1R_HUMAN	80118.5	0.523	C1R	Complement C1r subcomponent	222	38	1.17	88	11008	2+	1278.6	0.003	2.34631	0.9998	R.YTTTMGVNTYK.A
12	1	sp|P00736|C1R_HUMAN	80118.5	0.523	C1R	Complement C1r subcomponent	222	38	1.17	88	16151	2+	1873.88	-1.01	5.33651	0.8994	R.ESEQGVYTC'TAQGIWK.N	1.7351e+06	7.65696e+06
12	1	sp|P00736|C1R_HUMAN	80118.5	0.523	C1R	Complement C1r subcomponent	222	38	1.17	88	23996	2+	2254.15	0.007	3.10538	1	K.TLDEFTIIQNLQPQYQFR.D
12	1	sp|P00736|C1R_HUMAN	80118.5	0.523	C1R	Complement C1r subcomponent	222	38	1.17	88	8159	2+	1294.6	0.005	3.8622	1	R.YTTTM"GVNTYK.A
12	1	sp|P00736|C1R_HUMAN	80118.5	0.523	C1R	Complement C1r subcomponent	222	38	1.17	88	10523	2+	1278.6	0.001	0.782103	1	R.YTTTMGVNTYK.A
12	1	sp|P00736|C1R_HUMAN	80118.5	0.523	C1R	Complement C1r subcomponent	222	38	1.17	88	10678	2+	1278.6	0.003	2.34631	1	R.YTTTMGVNTYK.A
12	1	sp|P00736|C1R_HUMAN	80118.5	0.523	C1R	Complement C1r subcomponent	222	38	1.17	88	11491	2+	1580.73	-0.983	10.7545	0.9957	R.IQYYC'HEPYYK.M	327471	295139
12	1	sp|P00736|C1R_HUMAN	80118.5	0.523	C1R	Complement C1r subcomponent	222	38	1.17	88	12348	2+	1583.73	-0.004	2.52568	1	K.QDAC'QGDSGGVFAVR.D	536488	673306
12	1	sp|P00736|C1R_HUMAN	80118.5	0.523	C1R	Complement C1r subcomponent	222	38	1.17	88	14147	2+	1542.77	1	0	0.9997	R.FCGQLGSPLGNPPGK.K	2.71949e+06	3.8991e+06
12	1	sp|P00736|C1R_HUMAN	80118.5	0.523	C1R	Complement C1r subcomponent	222	38	1.17	88	16025	2+	1873.88	0.99	5.33651	0.9973	R.ESEQGVYTC'TAQGIWK.N	655442	2.51325e+06
12	1	sp|P00736|C1R_HUMAN	80118.5	0.523	C1R	Complement C1r subcomponent	222	38	1.17	88	19875	2+	1149.63	0.001	0.869845	0.9994	K.VLNYVDWIK.K
12	1	sp|P00736|C1R_HUMAN	80118.5	0.523	C1R	Complement C1r subcomponent	222	38	1.17	88	21563	3+	1819.87	0.007	3.84643	1	K.M"GNFPWQVFTNIHGR.G
12	1	sp|P00736|C1R_HUMAN	80118.5	0.523	C1R	Complement C1r subcomponent	222	38	1.17	88	22780	3+	2882.34	0.007	2.42858	1	K.QRPPDLDTSSNAVDLLFFTDESGDSR.G
12	1	sp|P00736|C1R_HUMAN	80118.5	0.523	C1R	Complement C1r subcomponent	222	38	1.17	88	22931	3+	2882.34	1.011	3.81634	1	K.QRPPDLDTSSNAVDLLFFTDESGDSR.G
12	1	sp|P00736|C1R_HUMAN	80118.5	0.523	C1R	Complement C1r subcomponent	222	38	1.17	88	24457	3+	2254.15	0.007	3.10538	0.9993	K.TLDEFTIIQNLQPQYQFR.D
12	1	sp|P00736|C1R_HUMAN	80118.5	0.523	C1R	Complement C1r subcomponent	222	38	1.17	88	24522	2+	2254.15	0.012	5.32351	1	K.TLDEFTIIQNLQPQYQFR.D
12	1	sp|P00736|C1R_HUMAN	80118.5	0.523	C1R	Complement C1r subcomponent	222	38	1.17	88	24527	2+	2501.18	1.006	2.39887	0.9999	K.LVFQQFDLEPSEGC'FYDYVK.I	1.57547e+06	1.77372e+06
12	1	sp|P00736|C1R_HUMAN	80118.5	0.523	C1R	Complement C1r subcomponent	222	38	1.17	88	24584	2+	2498.16	1.002	0.80059	0.9092	K.LVFQQFDLEPSEGCFYDYVK.I	1.61344e+06	1.70518e+06
12	1	sp|P00736|C1R_HUMAN	80118.5	0.523	C1R	Complement C1r subcomponent	222	38	1.17	88	7134	2+	1294.6	0.004	3.08976	1	R.YTTTM"GVNTYK.A
12	1	sp|P00736|C1R_HUMAN	80118.5	0.523	C1R	Complement C1r subcomponent	222	38	1.17	88	7292	2+	1294.6	0.007	5.40708	1	R.YTTTM"GVNTYK.A
12	1	sp|P00736|C1R_HUMAN	80118.5	0.523	C1R	Complement C1r subcomponent	222	38	1.17	88	7967	2+	847.431	0.002	2.36007	0.8633	R.SYPPDLR.C
12	1	sp|P00736|C1R_HUMAN	80118.5	0.523	C1R	Complement C1r subcomponent	222	38	1.17	88	8131	2+	847.431	0.003	3.54011	0.8581	R.SYPPDLR.C
12	1	sp|P00736|C1R_HUMAN	80118.5	0.523	C1R	Complement C1r subcomponent	222	38	1.17	88	8180	2+	867.482	0.002	2.30552	0.9946	R.YTTEIIK.C
12	1	sp|P00736|C1R_HUMAN	80118.5	0.523	C1R	Complement C1r subcomponent	222	38	1.17	88	8293	2+	847.431	0.001	1.18004	0.9974	R.SYPPDLR.C
12	1	sp|P00736|C1R_HUMAN	80118.5	0.523	C1R	Complement C1r subcomponent	222	38	1.17	88	10095	2+	1278.6	0.002	1.56421	0.9902	R.YTTTMGVNTYK.A
12	1	sp|P00736|C1R_HUMAN	80118.5	0.523	C1R	Complement C1r subcomponent	222	38	1.17	88	10617	2+	1786.96	0.791	116.959	0.9269	R.C'LPVC'GKPVNPVEQR.Q
12	1	sp|P00736|C1R_HUMAN	80118.5	0.523	C1R	Complement C1r subcomponent	222	38	1.17	88	10753	2+	1580.73	-0.005	3.1631	1	R.IQYYC'HEPYYK.M	8518834	22679116
12	1	sp|P00736|C1R_HUMAN	80118.5	0.523	C1R	Complement C1r subcomponent	222	38	1.17	88	13505	2+	1542.77	1.02	12.9637	1	R.FCGQLGSPLGNPPGK.K	57972652	127246888
12	1	sp|P00736|C1R_HUMAN	80118.5	0.523	C1R	Complement C1r subcomponent	222	38	1.17	88	13615	2+	1545.79	-0.003	1.94075	1	R.FC'GQLGSPLGNPPGK.K	41615684	91841144
12	1	sp|P00736|C1R_HUMAN	80118.5	0.523	C1R	Complement C1r subcomponent	222	38	1.17	88	13787	2+	1545.79	-0.012	7.76301	0.8949	R.FC'GQLGSPLGNPPGK.K	2.17581e+06	2.95529e+06
12	1	sp|P00736|C1R_HUMAN	80118.5	0.523	C1R	Complement C1r subcomponent	222	38	1.17	88	14124	2+	1545.79	1.867	86.04	0.9991	R.FC'GQLGSPLGNPPGK.K
12	1	sp|P00736|C1R_HUMAN	80118.5	0.523	C1R	Complement C1r subcomponent	222	38	1.17	88	15873	2+	1873.88	-0.005	2.66826	1	R.ESEQGVYTC'TAQGIWK.N	16107736	23807740
12	1	sp|P00736|C1R_HUMAN	80118.5	0.523	C1R	Complement C1r subcomponent	222	38	1.17	88	15923	2+	1870.86	1.009	4.81061	1	R.ESEQGVYTCTAQGIWK.N	27694864	25226440
12	1	sp|P00736|C1R_HUMAN	80118.5	0.523	C1R	Complement C1r subcomponent	222	38	1.17	88	16054	2+	1873.88	0.99	5.33651	1	R.ESEQGVYTC'TAQGIWK.N	30327220	15418890
12	1	sp|P00736|C1R_HUMAN	80118.5	0.523	C1R	Complement C1r subcomponent	222	38	1.17	88	16556	2+	1413.79	0.006	4.24392	0.9997	R.WILTAAHTLYPK.E
12	1	sp|P00736|C1R_HUMAN	80118.5	0.523	C1R	Complement C1r subcomponent	222	38	1.17	88	17367	2+	1681.85	1.005	2.97292	0.9997	R.LPVANPQACENWLR.G	6192790	6.60313e+06
12	1	sp|P00736|C1R_HUMAN	80118.5	0.523	C1R	Complement C1r subcomponent	222	38	1.17	88	21044	3+	3176.5	0	0	1	K.QGYQLIEGNQVLHSFTAVC'QDDGTWHR.A	1998141	4.99036e+06
12	1	sp|P00736|C1R_HUMAN	80118.5	0.523	C1R	Complement C1r subcomponent	222	38	1.17	88	21452	2+	1994.94	0.997	1.50381	1	K.GFLAYYQAVDLDEC'ASR.S	997312	1.16392e+06
12	1	sp|P00736|C1R_HUMAN	80118.5	0.523	C1R	Complement C1r subcomponent	222	38	1.17	88	23197	3+	2882.34	0.004	1.38776	1	K.QRPPDLDTSSNAVDLLFFTDESGDSR.G
12	1	sp|P00736|C1R_HUMAN	80118.5	0.523	C1R	Complement C1r subcomponent	222	38	1.17	88	23390	3+	2882.34	0.007	2.42858	1	K.QRPPDLDTSSNAVDLLFFTDESGDSR.G
12	1	sp|P00736|C1R_HUMAN	80118.5	0.523	C1R	Complement C1r subcomponent	222	38	1.17	88	23575	3+	2882.34	1.008	2.77552	0.9998	K.QRPPDLDTSSNAVDLLFFTDESGDSR.G
12	1	sp|P00736|C1R_HUMAN	80118.5	0.523	C1R	Complement C1r subcomponent	222	38	1.17	88	23724	3+	3159.48	1.996	1.26603	1	K.Q^GYQLIEGNQVLHSFTAVC'QDDGTWHR.A	2.58865e+06	5.29538e+06
12	1	sp|P00736|C1R_HUMAN	80118.5	0.523	C1R	Complement C1r subcomponent	222	38	1.17	88	25158	3+	2254.15	1.005	2.21813	0.9856	K.TLDEFTIIQNLQPQYQFR.D
12	1	sp|P00736|C1R_HUMAN	80118.5	0.523	C1R	Complement C1r subcomponent	222	38	1.17	88	25316	2+	2254.15	0.012	5.32351	1	K.TLDEFTIIQNLQPQYQFR.D
12	1	sp|P00736|C1R_HUMAN	80118.5	0.523	C1R	Complement C1r subcomponent	222	38	1.17	88	25336	3+	2254.15	0.007	3.10538	1	K.TLDEFTIIQNLQPQYQFR.D
12	1	sp|P00736|C1R_HUMAN	80118.5	0.523	C1R	Complement C1r subcomponent	222	38	1.17	88	25338	3+	2501.18	1.988	4.79774	0.9988	K.LVFQQFDLEPSEGC'FYDYVK.I	7.4489e+06	16300339
12	1	sp|P00736|C1R_HUMAN	80118.5	0.523	C1R	Complement C1r subcomponent	222	38	1.17	88	25435	2+	2501.18	0.002	0.799623	0.9945	K.LVFQQFDLEPSEGC'FYDYVK.I	10312709	24809192
12	1	sp|P00736|C1R_HUMAN	80118.5	0.523	C1R	Complement C1r subcomponent	222	38	1.17	88	25799	3+	2882.34	1.11	38.1634	0.9906	K.QRPPDLDTSSNAVDLLFFTDESGDSR.G
12	1	sp|P00736|C1R_HUMAN	80118.5	0.523	C1R	Complement C1r subcomponent	222	38	1.17	88	31453	3+	2882.34	1.015	5.2041	0.9982	K.QRPPDLDTSSNAVDLLFFTDESGDSR.G
12	1	sp|P00736|C1R_HUMAN	80118.5	0.523	C1R	Complement C1r subcomponent	222	38	1.17	88	5588	2+	972.49	0.003	3.08487	0.9981	R.VSVHPDYR.Q
12	1	sp|P00736|C1R_HUMAN	80118.5	0.523	C1R	Complement C1r subcomponent	222	38	1.17	88	7371	2+	1294.6	0.005	3.8622	0.9999	R.YTTTM"GVNTYK.A
12	1	sp|P00736|C1R_HUMAN	80118.5	0.523	C1R	Complement C1r subcomponent	222	38	1.17	88	7519	2+	1294.6	0.006	4.63464	1	R.YTTTM"GVNTYK.A
12	1	sp|P00736|C1R_HUMAN	80118.5	0.523	C1R	Complement C1r subcomponent	222	38	1.17	88	8285	2+	847.431	0.006	7.08022	0.7171	R.SYPPDLR.C
12	1	sp|P00736|C1R_HUMAN	80118.5	0.523	C1R	Complement C1r subcomponent	222	38	1.17	88	8431	2+	847.431	0.001	1.18004	0.9612	R.SYPPDLR.C
12	1	sp|P00736|C1R_HUMAN	80118.5	0.523	C1R	Complement C1r subcomponent	222	38	1.17	88	8600	2+	847.431	0.005	5.90019	0.9744	R.SYPPDLR.C
12	1	sp|P00736|C1R_HUMAN	80118.5	0.523	C1R	Complement C1r subcomponent	222	38	1.17	88	9537	2+	835.399	0.001	1.19703	0.9552	R.GYGFYTK.V
12	1	sp|P00736|C1R_HUMAN	80118.5	0.523	C1R	Complement C1r subcomponent	222	38	1.17	88	10413	2+	1580.73	-0.004	2.53048	1	R.IQYYC'HEPYYK.M	4516145	7.17384e+06
12	1	sp|P00736|C1R_HUMAN	80118.5	0.523	C1R	Complement C1r subcomponent	222	38	1.17	88	10491	2+	1577.71	1.004	2.53532	0.9999	R.IQYYCHEPYYK.M	4516145	7173838
12	1	sp|P00736|C1R_HUMAN	80118.5	0.523	C1R	Complement C1r subcomponent	222	38	1.17	88	11446	2+	1583.73	-1.062	39.1481	0.9913	K.QDAC'QGDSGGVFAVR.D
12	1	sp|P00736|C1R_HUMAN	80118.5	0.523	C1R	Complement C1r subcomponent	222	38	1.17	88	11607	2+	1583.73	-1.062	39.1481	0.6883	K.QDAC'QGDSGGVFAVR.D
12	1	sp|P00736|C1R_HUMAN	80118.5	0.523	C1R	Complement C1r subcomponent	222	38	1.17	88	11951	2+	1034.51	-0.006	5.79987	0.8265	R.DYFIATC'K.Q	7140534	10161172
12	1	sp|P00736|C1R_HUMAN	80118.5	0.523	C1R	Complement C1r subcomponent	222	38	1.17	88	15433	2+	1873.88	-0.004	2.13461	1	R.ESEQGVYTC'TAQGIWK.N	31426940	17135316
12	1	sp|P00736|C1R_HUMAN	80118.5	0.523	C1R	Complement C1r subcomponent	222	38	1.17	88	15465	2+	1870.86	1.009	4.81061	1	R.ESEQGVYTCTAQGIWK.N	39729128	18849482
12	1	sp|P00736|C1R_HUMAN	80118.5	0.523	C1R	Complement C1r subcomponent	222	38	1.17	88	16854	2+	1684.87	-0.005	2.96759	1	R.LPVANPQAC'ENWLR.G	41645188	90158800
12	1	sp|P00736|C1R_HUMAN	80118.5	0.523	C1R	Complement C1r subcomponent	222	38	1.17	88	19653	2+	1149.63	0.004	3.47938	0.9998	K.VLNYVDWIK.K
12	1	sp|P00736|C1R_HUMAN	80118.5	0.523	C1R	Complement C1r subcomponent	222	38	1.17	88	20433	3+	1819.87	1.005	2.74745	1	K.M"GNFPWQVFTNIHGR.G
12	1	sp|P00736|C1R_HUMAN	80118.5	0.523	C1R	Complement C1r subcomponent	222	38	1.17	88	20606	3+	1819.87	0.004	2.19796	1	K.M"GNFPWQVFTNIHGR.G
12	1	sp|P00736|C1R_HUMAN	80118.5	0.523	C1R	Complement C1r subcomponent	222	38	1.17	88	21829	3+	1803.87	0.005	2.77181	0.9746	K.MGNFPWQVFTNIHGR.G
12	1	sp|P00736|C1R_HUMAN	80118.5	0.523	C1R	Complement C1r subcomponent	222	38	1.17	88	21998	3+	1803.87	0.005	2.77181	0.9999	K.MGNFPWQVFTNIHGR.G
12	1	sp|P00736|C1R_HUMAN	80118.5	0.523	C1R	Complement C1r subcomponent	222	38	1.17	88	22874	3+	2882.34	1.008	2.77552	1	K.QRPPDLDTSSNAVDLLFFTDESGDSR.G
12	1	sp|P00736|C1R_HUMAN	80118.5	0.523	C1R	Complement C1r subcomponent	222	38	1.17	88	23039	3+	2882.34	0.01	3.4694	1	K.QRPPDLDTSSNAVDLLFFTDESGDSR.G
12	1	sp|P00736|C1R_HUMAN	80118.5	0.523	C1R	Complement C1r subcomponent	222	38	1.17	88	23239	3+	3156.46	1.006	1.90086	0.9999	K.Q^GYQLIEGNQVLHSFTAVCQDDGTWHR.A	5533266	6.26715e+06
12	1	sp|P00736|C1R_HUMAN	80118.5	0.523	C1R	Complement C1r subcomponent	222	38	1.17	88	24873	2+	2254.15	1.002	0.887252	0.9999	K.TLDEFTIIQNLQPQYQFR.D
12	1	sp|P00736|C1R_HUMAN	80118.5	0.523	C1R	Complement C1r subcomponent	222	38	1.17	88	25043	2+	2254.15	0.003	1.33088	1	K.TLDEFTIIQNLQPQYQFR.D
12	1	sp|P00736|C1R_HUMAN	80118.5	0.523	C1R	Complement C1r subcomponent	222	38	1.17	88	25057	3+	2254.15	1.005	2.21813	0.9998	K.TLDEFTIIQNLQPQYQFR.D
12	1	sp|P00736|C1R_HUMAN	80118.5	0.523	C1R	Complement C1r subcomponent	222	38	1.17	88	25203	2+	2254.15	0.015	6.65439	1	K.TLDEFTIIQNLQPQYQFR.D
12	1	sp|P00736|C1R_HUMAN	80118.5	0.523	C1R	Complement C1r subcomponent	222	38	1.17	88	25364	2+	2254.15	0.011	4.87989	1	K.TLDEFTIIQNLQPQYQFR.D
12	1	sp|P00736|C1R_HUMAN	80118.5	0.523	C1R	Complement C1r subcomponent	222	38	1.17	88	25433	3+	2501.18	0.998	0.799624	0.9555	K.LVFQQFDLEPSEGC'FYDYVK.I	4.0963e+06	6.05733e+06
12	1	sp|P00736|C1R_HUMAN	80118.5	0.523	C1R	Complement C1r subcomponent	222	38	1.17	88	7440	2+	815.437	0.005	6.13168	0.9996	R.GGGALLGDR.W
12	1	sp|P00736|C1R_HUMAN	80118.5	0.523	C1R	Complement C1r subcomponent	222	38	1.17	88	8094	2+	1294.6	0.007	5.40708	1	R.YTTTM"GVNTYK.A
12	1	sp|P00736|C1R_HUMAN	80118.5	0.523	C1R	Complement C1r subcomponent	222	38	1.17	88	10378	2+	835.399	0.003	3.5911	0.9691	R.GYGFYTK.V
12	1	sp|P00736|C1R_HUMAN	80118.5	0.523	C1R	Complement C1r subcomponent	222	38	1.17	88	11449	2+	1580.73	0.005	3.1631	0.9998	R.IQYYC'HEPYYK.M	4804425	7.10466e+06
12	1	sp|P00736|C1R_HUMAN	80118.5	0.523	C1R	Complement C1r subcomponent	222	38	1.17	88	12130	2+	1583.73	-0.002	1.26284	1	K.QDAC'QGDSGGVFAVR.D	3727688	8.18473e+06
12	1	sp|P00736|C1R_HUMAN	80118.5	0.523	C1R	Complement C1r subcomponent	222	38	1.17	88	12290	2+	1583.73	-0.003	1.89426	1	K.QDAC'QGDSGGVFAVR.D	2.25928e+06	5115349
12	1	sp|P00736|C1R_HUMAN	80118.5	0.523	C1R	Complement C1r subcomponent	222	38	1.17	88	12440	2+	1583.73	0.002	1.26284	1	K.QDAC'QGDSGGVFAVR.D	589285	1200077
12	1	sp|P00736|C1R_HUMAN	80118.5	0.523	C1R	Complement C1r subcomponent	222	38	1.17	88	12602	2+	1583.73	0.002	1.26284	0.9992	K.QDAC'QGDSGGVFAVR.D	133248	260811
12	1	sp|P00736|C1R_HUMAN	80118.5	0.523	C1R	Complement C1r subcomponent	222	38	1.17	88	14256	2+	1545.79	1.881	76.9832	0.9998	R.FC'GQLGSPLGNPPGK.K
12	1	sp|P00736|C1R_HUMAN	80118.5	0.523	C1R	Complement C1r subcomponent	222	38	1.17	88	16020	2+	1873.88	-0.003	1.60095	1	R.ESEQGVYTC'TAQGIWK.N	5320330	9564857
12	1	sp|P00736|C1R_HUMAN	80118.5	0.523	C1R	Complement C1r subcomponent	222	38	1.17	88	17485	2+	1684.87	-0.004	2.37408	0.9981	R.LPVANPQAC'ENWLR.G	15509368	29387032
12	1	sp|P00736|C1R_HUMAN	80118.5	0.523	C1R	Complement C1r subcomponent	222	38	1.17	88	18907	3+	1985.91	-0.005	2.51774	0.9724	R.MDVFSQNMFC'AGHPSLK.Q	282218	668635
12	1	sp|P00736|C1R_HUMAN	80118.5	0.523	C1R	Complement C1r subcomponent	222	38	1.17	88	18920	2+	1985.91	0.104	52.3689	0.9932	R.MDVFSQNMFC'AGHPSLK.Q
12	1	sp|P00736|C1R_HUMAN	80118.5	0.523	C1R	Complement C1r subcomponent	222	38	1.17	88	20159	2+	1149.63	0.001	0.869845	0.9849	K.VLNYVDWIK.K
12	1	sp|P00736|C1R_HUMAN	80118.5	0.523	C1R	Complement C1r subcomponent	222	38	1.17	88	20370	2+	1149.63	0.004	3.47938	0.9612	K.VLNYVDWIK.K
12	1	sp|P00736|C1R_HUMAN	80118.5	0.523	C1R	Complement C1r subcomponent	222	38	1.17	88	21046	3+	3176.51	1	0	0.9924	K.QGYQLIEGNQVLHSFTAVC'QDDGTWHR.A	4294867	7144392
12	1	sp|P00736|C1R_HUMAN	80118.5	0.523	C1R	Complement C1r subcomponent	222	38	1.17	88	22672	3+	1803.87	0.006	3.32617	1	K.MGNFPWQVFTNIHGR.G
12	1	sp|P00736|C1R_HUMAN	80118.5	0.523	C1R	Complement C1r subcomponent	222	38	1.17	88	22944	3+	2882.34	1.027	9.36738	1	K.QRPPDLDTSSNAVDLLFFTDESGDSR.G
12	1	sp|P00736|C1R_HUMAN	80118.5	0.523	C1R	Complement C1r subcomponent	222	38	1.17	88	23102	3+	2882.34	0.008	2.77552	1	K.QRPPDLDTSSNAVDLLFFTDESGDSR.G
12	1	sp|P00736|C1R_HUMAN	80118.5	0.523	C1R	Complement C1r subcomponent	222	38	1.17	88	23616	3+	3159.48	0.003	0.949524	0.9281	K.Q^GYQLIEGNQVLHSFTAVC'QDDGTWHR.A	2.21551e+06	2.60888e+06
12	1	sp|P00736|C1R_HUMAN	80118.5	0.523	C1R	Complement C1r subcomponent	222	38	1.17	88	24800	2+	2254.15	0.021	9.31615	0.939	K.TLDEFTIIQNLQPQYQFR.D
12	1	sp|P00736|C1R_HUMAN	80118.5	0.523	C1R	Complement C1r subcomponent	222	38	1.17	88	24844	3+	2254.15	0.014	6.21077	1	K.TLDEFTIIQNLQPQYQFR.D
12	1	sp|P00736|C1R_HUMAN	80118.5	0.523	C1R	Complement C1r subcomponent	222	38	1.17	88	24885	2+	2501.18	0.996	1.59925	0.9993	K.LVFQQFDLEPSEGC'FYDYVK.I	32624566	51237044
12	1	sp|P00736|C1R_HUMAN	80118.5	0.523	C1R	Complement C1r subcomponent	222	38	1.17	88	24942	2+	2254.15	0.013	5.76714	1	K.TLDEFTIIQNLQPQYQFR.D
13	1	sp|P00742|FA10_HUMAN	54731.7	0.389	F10	Coagulation factor X	187	31	0.99	144	7602	2+	1713.73	-0.008	4.66817	1	K.Q^EDAC'QGDSGGPHVTR.F	14226.8	98483.3
13	1	sp|P00742|FA10_HUMAN	54731.7	0.389	F10	Coagulation factor X	187	31	0.99	144	11696	2+	1348.64	-0.006	4.44893	0.9976	K.ACIPTGPYPCGK.Q	82338.3	0
13	1	sp|P00742|FA10_HUMAN	54731.7	0.389	F10	Coagulation factor X	187	31	0.99	144	11743	2+	1354.68	-0.014	10.3346	1	K.AC'IPTGPYPC'GK.Q	14546627	4372665
13	1	sp|P00742|FA10_HUMAN	54731.7	0.389	F10	Coagulation factor X	187	31	0.99	144	11839	2+	1348.64	0.002	1.48298	0.9998	K.ACIPTGPYPCGK.Q	12819830	3866715
13	1	sp|P00742|FA10_HUMAN	54731.7	0.389	F10	Coagulation factor X	187	31	0.99	144	16805	3+	2096.01	1.005	2.38548	0.9997	R.NTEQEEGGEAVHEVEVVIK.H
13	1	sp|P00742|FA10_HUMAN	54731.7	0.389	F10	Coagulation factor X	187	31	0.99	144	5364	2+	1757.73	-0.012	6.82697	1	K.DGDQC'ETSPC'QNQGK.C	223576	539053
13	1	sp|P00742|FA10_HUMAN	54731.7	0.389	F10	Coagulation factor X	187	31	0.99	144	5596	2+	1727.74	0.007	4.05154	1	K.QEDACQGDSGGPHVTR.F	1.92074e+06	1.62889e+06
13	1	sp|P00742|FA10_HUMAN	54731.7	0.389	F10	Coagulation factor X	187	31	0.99	144	5605	2+	1730.76	0.014	8.08894	1	K.QEDAC'QGDSGGPHVTR.F	1.86983e+06	1.63289e+06
13	1	sp|P00742|FA10_HUMAN	54731.7	0.389	F10	Coagulation factor X	187	31	0.99	144	7534	2+	1713.73	0.001	0.583522	1	K.Q^EDAC'QGDSGGPHVTR.F	1.4778e+06	1612325
13	1	sp|P00742|FA10_HUMAN	54731.7	0.389	F10	Coagulation factor X	187	31	0.99	144	7543	2+	1710.71	1.017	9.93737	1	K.Q^EDACQGDSGGPHVTR.F	1.4778e+06	1612325
13	1	sp|P00742|FA10_HUMAN	54731.7	0.389	F10	Coagulation factor X	187	31	0.99	144	12014	2+	1271.62	0.964	28.3103	0.9967	R.MNVAPACLPER.D
13	1	sp|P00742|FA10_HUMAN	54731.7	0.389	F10	Coagulation factor X	187	31	0.99	144	20778	2+	1341.67	0.004	2.98136	0.9984	K.ETYDFDIAVLR.L
13	1	sp|P00742|FA10_HUMAN	54731.7	0.389	F10	Coagulation factor X	187	31	0.99	144	5550	2+	1727.74	0.011	6.3667	1	K.QEDACQGDSGGPHVTR.F	1.73316e+06	1.68213e+06
13	1	sp|P00742|FA10_HUMAN	54731.7	0.389	F10	Coagulation factor X	187	31	0.99	144	5557	2+	1730.76	-0.006	3.46669	1	K.QEDAC'QGDSGGPHVTR.F	1.6844e+06	1.68596e+06
13	1	sp|P00742|FA10_HUMAN	54731.7	0.389	F10	Coagulation factor X	187	31	0.99	144	5564	3+	1730.76	-0.004	2.31112	0.9971	K.QEDAC'QGDSGGPHVTR.F	7504047	7189116
13	1	sp|P00742|FA10_HUMAN	54731.7	0.389	F10	Coagulation factor X	187	31	0.99	144	7574	2+	1710.71	1.019	11.1065	1	K.Q^EDACQGDSGGPHVTR.F	861339	903312
13	1	sp|P00742|FA10_HUMAN	54731.7	0.389	F10	Coagulation factor X	187	31	0.99	144	15798	2+	1121.57	0.003	2.67483	0.8259	K.MLEVPYVDR.N
13	1	sp|P00742|FA10_HUMAN	54731.7	0.389	F10	Coagulation factor X	187	31	0.99	144	17198	2+	2096.01	0.007	3.33967	1	R.NTEQEEGGEAVHEVEVVIK.H
13	1	sp|P00742|FA10_HUMAN	54731.7	0.389	F10	Coagulation factor X	187	31	0.99	144	5564	2+	1757.73	0.989	6.25806	1	K.DGDQC'ETSPC'QNQGK.C	112734	176746
13	1	sp|P00742|FA10_HUMAN	54731.7	0.389	F10	Coagulation factor X	187	31	0.99	144	5929	2+	1727.74	0.013	7.52428	1	K.QEDACQGDSGGPHVTR.F	1.26037e+06	1.1268e+06
13	1	sp|P00742|FA10_HUMAN	54731.7	0.389	F10	Coagulation factor X	187	31	0.99	144	5942	2+	1730.76	1.014	8.08894	1	K.QEDAC'QGDSGGPHVTR.F	1241339	1.1283e+06
13	1	sp|P00742|FA10_HUMAN	54731.7	0.389	F10	Coagulation factor X	187	31	0.99	144	5951	3+	1730.76	1.016	9.2445	0.9974	K.QEDAC'QGDSGGPHVTR.F	5188852	4.91588e+06
13	1	sp|P00742|FA10_HUMAN	54731.7	0.389	F10	Coagulation factor X	187	31	0.99	144	7731	2+	1713.73	0.083	48.4323	0.9977	K.Q^EDAC'QGDSGGPHVTR.F
13	1	sp|P00742|FA10_HUMAN	54731.7	0.389	F10	Coagulation factor X	187	31	0.99	144	7790	2+	1710.71	0.007	4.09186	1	K.Q^EDACQGDSGGPHVTR.F	577271	618280
13	1	sp|P00742|FA10_HUMAN	54731.7	0.389	F10	Coagulation factor X	187	31	0.99	144	11510	2+	893.484	0.003	3.35764	0.9999	K.TGIVSGFGR.T
13	1	sp|P00742|FA10_HUMAN	54731.7	0.389	F10	Coagulation factor X	187	31	0.99	144	12897	2+	1325.6	0.008	6.03498	0.9983	R.DWAESTLM"TQK.T
13	1	sp|P00742|FA10_HUMAN	54731.7	0.389	F10	Coagulation factor X	187	31	0.99	144	17066	3+	2096.01	0.011	5.24806	0.9995	R.NTEQEEGGEAVHEVEVVIK.H
13	1	sp|P00742|FA10_HUMAN	54731.7	0.389	F10	Coagulation factor X	187	31	0.99	144	17069	2+	2096.01	0.009	4.29386	1	R.NTEQEEGGEAVHEVEVVIK.H
13	1	sp|P00742|FA10_HUMAN	54731.7	0.389	F10	Coagulation factor X	187	31	0.99	144	4692	2+	907.475	-0.004	4.40784	0.6585	R.IVGGQEC'K.D	287132	342318
13	1	sp|P00742|FA10_HUMAN	54731.7	0.389	F10	Coagulation factor X	187	31	0.99	144	5770	2+	1757.73	-0.003	1.70674	1	K.DGDQC'ETSPC'QNQGK.C	32736.9	36020
13	1	sp|P00742|FA10_HUMAN	54731.7	0.389	F10	Coagulation factor X	187	31	0.99	144	6424	3+	1730.76	-0.004	2.31112	1	K.QEDAC'QGDSGGPHVTR.F	595604	570509
13	1	sp|P00742|FA10_HUMAN	54731.7	0.389	F10	Coagulation factor X	187	31	0.99	144	7945	2+	1710.71	1.019	11.1065	1	K.Q^EDACQGDSGGPHVTR.F	153979	181032
13	1	sp|P00742|FA10_HUMAN	54731.7	0.389	F10	Coagulation factor X	187	31	0.99	144	14686	2+	1309.61	0.003	2.29076	1	R.DWAESTLMTQK.T
13	1	sp|P00742|FA10_HUMAN	54731.7	0.389	F10	Coagulation factor X	187	31	0.99	144	16264	2+	2096.01	0.009	4.29386	0.9984	R.NTEQEEGGEAVHEVEVVIK.H
13	1	sp|P00742|FA10_HUMAN	54731.7	0.389	F10	Coagulation factor X	187	31	0.99	144	16293	3+	2096.01	0.015	7.15644	0.8101	R.NTEQEEGGEAVHEVEVVIK.H
13	1	sp|P00742|FA10_HUMAN	54731.7	0.389	F10	Coagulation factor X	187	31	0.99	144	5530	2+	1751.7	0.005	2.85438	1	K.DGDQCETSPCQNQGK.C	5647397	8477410
13	1	sp|P00742|FA10_HUMAN	54731.7	0.389	F10	Coagulation factor X	187	31	0.99	144	5534	2+	1757.73	-0.021	11.9472	1	K.DGDQC'ETSPC'QNQGK.C	5.67448e+06	8524229
13	1	sp|P00742|FA10_HUMAN	54731.7	0.389	F10	Coagulation factor X	187	31	0.99	144	5654	2+	1751.7	0.005	2.85438	1	K.DGDQCETSPCQNQGK.C	5393074	8.06275e+06
13	1	sp|P00742|FA10_HUMAN	54731.7	0.389	F10	Coagulation factor X	187	31	0.99	144	5674	2+	1757.73	-0.021	11.9472	1	K.DGDQC'ETSPC'QNQGK.C	4943432	7.36421e+06
13	1	sp|P00742|FA10_HUMAN	54731.7	0.389	F10	Coagulation factor X	187	31	0.99	144	5683	2+	1754.71	-0.002	1.13979	0.9971	K.DGDQCETSPC'QNQGK.C
13	1	sp|P00742|FA10_HUMAN	54731.7	0.389	F10	Coagulation factor X	187	31	0.99	144	5973	3+	2048.89	-0.015	7.32103	0.9999	K.YKDGDQC'ETSPC'QNQGK.C	21952440	27508826
13	1	sp|P00742|FA10_HUMAN	54731.7	0.389	F10	Coagulation factor X	187	31	0.99	144	5989	2+	2048.89	0.985	7.32103	0.9959	K.YKDGDQC'ETSPC'QNQGK.C	4348294	5119436
13	1	sp|P00742|FA10_HUMAN	54731.7	0.389	F10	Coagulation factor X	187	31	0.99	144	6111	3+	2048.89	-0.009	4.39262	0.9206	K.YKDGDQC'ETSPC'QNQGK.C	22709972	27538092
13	1	sp|P00742|FA10_HUMAN	54731.7	0.389	F10	Coagulation factor X	187	31	0.99	144	6121	2+	2048.89	0.001	0.488069	1	K.YKDGDQC'ETSPC'QNQGK.C	4.11252e+06	4.72039e+06
13	1	sp|P00742|FA10_HUMAN	54731.7	0.389	F10	Coagulation factor X	187	31	0.99	144	7806	2+	1713.73	-0.003	1.75056	1	K.Q^EDAC'QGDSGGPHVTR.F	14623.9	52571.1
13	1	sp|P00742|FA10_HUMAN	54731.7	0.389	F10	Coagulation factor X	187	31	0.99	144	10910	2+	953.451	0.002	2.09764	0.9875	K.NCELFTR.K	31722588	20366226
13	1	sp|P00742|FA10_HUMAN	54731.7	0.389	F10	Coagulation factor X	187	31	0.99	144	10918	2+	956.47	1.003	3.13653	0.9509	K.NC'ELFTR.K	31970916	20537642
13	1	sp|P00742|FA10_HUMAN	54731.7	0.389	F10	Coagulation factor X	187	31	0.99	144	11056	2+	953.451	0.001	1.04882	0.9666	K.NCELFTR.K	30153356	19129242
13	1	sp|P00742|FA10_HUMAN	54731.7	0.389	F10	Coagulation factor X	187	31	0.99	144	11058	2+	956.47	-0.017	17.7737	0.9678	K.NC'ELFTR.K	30153356	19129242
13	1	sp|P00742|FA10_HUMAN	54731.7	0.389	F10	Coagulation factor X	187	31	0.99	144	11197	2+	953.451	0.001	1.04882	0.9702	K.NCELFTR.K	4382762	2.72376e+06
13	1	sp|P00742|FA10_HUMAN	54731.7	0.389	F10	Coagulation factor X	187	31	0.99	144	11379	2+	956.47	-0.017	17.7737	0.8639	K.NC'ELFTR.K	2318045	1.52009e+06
13	1	sp|P00742|FA10_HUMAN	54731.7	0.389	F10	Coagulation factor X	187	31	0.99	144	11747	2+	1348.64	-0.001	0.741488	0.9967	K.ACIPTGPYPCGK.Q	166487936	90076568
13	1	sp|P00742|FA10_HUMAN	54731.7	0.389	F10	Coagulation factor X	187	31	0.99	144	11754	2+	1354.68	-0.014	10.3346	1	K.AC'IPTGPYPC'GK.Q	167848672	90727624
13	1	sp|P00742|FA10_HUMAN	54731.7	0.389	F10	Coagulation factor X	187	31	0.99	144	11884	2+	1348.64	0.003	2.22447	1	K.ACIPTGPYPCGK.Q	168078000	90393200
13	1	sp|P00742|FA10_HUMAN	54731.7	0.389	F10	Coagulation factor X	187	31	0.99	144	11904	2+	1354.68	-0.015	11.0728	1	K.AC'IPTGPYPC'GK.Q	158521904	84733184
13	1	sp|P00742|FA10_HUMAN	54731.7	0.389	F10	Coagulation factor X	187	31	0.99	144	12048	2+	1354.68	-0.012	8.85821	1	K.AC'IPTGPYPC'GK.Q	8947497	4.58431e+06
13	1	sp|P00742|FA10_HUMAN	54731.7	0.389	F10	Coagulation factor X	187	31	0.99	144	12131	2+	1348.64	0.004	2.96595	0.9917	K.ACIPTGPYPCGK.Q	2.43726e+06	1268342
13	1	sp|P00742|FA10_HUMAN	54731.7	0.389	F10	Coagulation factor X	187	31	0.99	144	13367	3+	3361.42	0.885	34.2117	0.9893	R.KLCSLDNGDCDQFC'HEEQNSVVCSCAR.G
13	1	sp|P00742|FA10_HUMAN	54731.7	0.389	F10	Coagulation factor X	187	31	0.99	144	14138	3+	3230.31	0.011	3.40525	1	K.LCSLDNGDCDQFCHEEQNSVVCSCAR.G	4.58019e+06	4702179
13	1	sp|P00742|FA10_HUMAN	54731.7	0.389	F10	Coagulation factor X	187	31	0.99	144	14941	2+	1309.61	0.002	1.52717	0.9999	R.DWAESTLMTQK.T
13	1	sp|P00742|FA10_HUMAN	54731.7	0.389	F10	Coagulation factor X	187	31	0.99	144	4649	2+	907.475	-0.008	8.81567	0.9266	R.IVGGQEC'K.D	465051	4.21581e+06
13	1	sp|P00742|FA10_HUMAN	54731.7	0.389	F10	Coagulation factor X	187	31	0.99	144	5585	2+	1751.7	1.008	4.567	0.9916	K.DGDQCETSPCQNQGK.C	8026.21	3096.13
13	1	sp|P00742|FA10_HUMAN	54731.7	0.389	F10	Coagulation factor X	187	31	0.99	144	5602	2+	1757.73	-0.018	10.2405	1	K.DGDQC'ETSPC'QNQGK.C	63002580	56689816
13	1	sp|P00742|FA10_HUMAN	54731.7	0.389	F10	Coagulation factor X	187	31	0.99	144	5714	2+	1751.7	0.005	2.85438	1	K.DGDQCETSPCQNQGK.C	82430768	73499680
13	1	sp|P00742|FA10_HUMAN	54731.7	0.389	F10	Coagulation factor X	187	31	0.99	144	5726	3+	1757.73	-0.015	8.53371	0.9989	K.DGDQC'ETSPC'QNQGK.C	2.87588e+06	2.78907e+06
13	1	sp|P00742|FA10_HUMAN	54731.7	0.389	F10	Coagulation factor X	187	31	0.99	144	5734	2+	1757.73	-0.021	11.9472	1	K.DGDQC'ETSPC'QNQGK.C	82767752	73820816
13	1	sp|P00742|FA10_HUMAN	54731.7	0.389	F10	Coagulation factor X	187	31	0.99	144	5844	2+	1751.7	0.005	2.85438	1	K.DGDQCETSPCQNQGK.C	69360632	61438264
13	1	sp|P00742|FA10_HUMAN	54731.7	0.389	F10	Coagulation factor X	187	31	0.99	144	5864	2+	1757.73	-0.015	8.53371	1	K.DGDQC'ETSPC'QNQGK.C	54610432	48105976
13	1	sp|P00742|FA10_HUMAN	54731.7	0.389	F10	Coagulation factor X	187	31	0.99	144	5874	2+	1754.71	-0.022	12.5376	1	K.DGDQCETSPC'QNQGK.C
13	1	sp|P00742|FA10_HUMAN	54731.7	0.389	F10	Coagulation factor X	187	31	0.99	144	5978	2+	1751.7	0.005	2.85438	1	K.DGDQCETSPCQNQGK.C	5195426	4.80502e+06
13	1	sp|P00742|FA10_HUMAN	54731.7	0.389	F10	Coagulation factor X	187	31	0.99	144	6009	2+	1757.73	-0.012	6.82697	1	K.DGDQC'ETSPC'QNQGK.C	3648213	3484779
13	1	sp|P00742|FA10_HUMAN	54731.7	0.389	F10	Coagulation factor X	187	31	0.99	144	6038	2+	1754.71	-0.002	1.13979	0.9997	K.DGDQCETSPC'QNQGK.C
13	1	sp|P00742|FA10_HUMAN	54731.7	0.389	F10	Coagulation factor X	187	31	0.99	144	6108	2+	1751.7	0.004	2.2835	1	K.DGDQCETSPCQNQGK.C	1.74101e+06	1.62328e+06
13	1	sp|P00742|FA10_HUMAN	54731.7	0.389	F10	Coagulation factor X	187	31	0.99	144	6115	3+	2048.89	1.003	1.46421	1	K.YKDGDQC'ETSPC'QNQGK.C	204318016	182314288
13	1	sp|P00742|FA10_HUMAN	54731.7	0.389	F10	Coagulation factor X	187	31	0.99	144	6134	2+	2048.89	-0.019	9.2733	1	K.YKDGDQC'ETSPC'QNQGK.C	27941088	24594578
13	1	sp|P00742|FA10_HUMAN	54731.7	0.389	F10	Coagulation factor X	187	31	0.99	144	6150	2+	1757.73	-0.015	8.53371	1	K.DGDQC'ETSPC'QNQGK.C	1.08896e+06	1026145
13	1	sp|P00742|FA10_HUMAN	54731.7	0.389	F10	Coagulation factor X	187	31	0.99	144	6155	2+	2042.85	0.006	2.93707	1	K.YKDGDQCETSPCQNQGK.C	28383692	24953006
13	1	sp|P00742|FA10_HUMAN	54731.7	0.389	F10	Coagulation factor X	187	31	0.99	144	6244	3+	2048.89	-0.012	5.85682	1	K.YKDGDQC'ETSPC'QNQGK.C	210707152	187675984
13	1	sp|P00742|FA10_HUMAN	54731.7	0.389	F10	Coagulation factor X	187	31	0.99	144	6273	2+	2048.89	-0.019	9.2733	1	K.YKDGDQC'ETSPC'QNQGK.C	26948202	23505172
13	1	sp|P00742|FA10_HUMAN	54731.7	0.389	F10	Coagulation factor X	187	31	0.99	144	6283	3+	2042.85	0.008	3.91609	1	K.YKDGDQCETSPCQNQGK.C	176321280	154977376
13	1	sp|P00742|FA10_HUMAN	54731.7	0.389	F10	Coagulation factor X	187	31	0.99	144	6294	2+	2042.85	0.006	2.93707	1	K.YKDGDQCETSPCQNQGK.C	22228446	19154270
13	1	sp|P00742|FA10_HUMAN	54731.7	0.389	F10	Coagulation factor X	187	31	0.99	144	6382	3+	2048.89	-0.017	8.29717	1	K.YKDGDQC'ETSPC'QNQGK.C	31900816	23238510
13	1	sp|P00742|FA10_HUMAN	54731.7	0.389	F10	Coagulation factor X	187	31	0.99	144	6415	2+	2048.89	-0.014	6.83296	1	K.YKDGDQC'ETSPC'QNQGK.C	2.64731e+06	2115983
13	1	sp|P00742|FA10_HUMAN	54731.7	0.389	F10	Coagulation factor X	187	31	0.99	144	6421	3+	2042.85	1.011	5.38462	1	K.YKDGDQCETSPCQNQGK.C	17593744	10999480
13	1	sp|P00742|FA10_HUMAN	54731.7	0.389	F10	Coagulation factor X	187	31	0.99	144	6492	2+	1730.76	-0.005	2.88891	1	K.QEDAC'QGDSGGPHVTR.F	0	18600.1
13	1	sp|P00742|FA10_HUMAN	54731.7	0.389	F10	Coagulation factor X	187	31	0.99	144	6558	2+	1757.73	-0.016	9.10263	0.9951	K.DGDQC'ETSPC'QNQGK.C	14785.7	15735.9
13	1	sp|P00742|FA10_HUMAN	54731.7	0.389	F10	Coagulation factor X	187	31	0.99	144	7854	2+	938.458	0.001	1.06558	0.9593	R.GYTLADNGK.A
13	1	sp|P00742|FA10_HUMAN	54731.7	0.389	F10	Coagulation factor X	187	31	0.99	144	8008	2+	1713.73	-0.005	2.91761	1	K.Q^EDAC'QGDSGGPHVTR.F	0	24199.5
13	1	sp|P00742|FA10_HUMAN	54731.7	0.389	F10	Coagulation factor X	187	31	0.99	144	11069	2+	956.47	-0.008	8.36409	0.9938	K.NC'ELFTR.K	65843024	100865384
13	1	sp|P00742|FA10_HUMAN	54731.7	0.389	F10	Coagulation factor X	187	31	0.99	144	11220	2+	956.47	-0.008	8.36409	0.9193	K.NC'ELFTR.K	20450902	30306724
13	1	sp|P00742|FA10_HUMAN	54731.7	0.389	F10	Coagulation factor X	187	31	0.99	144	11369	2+	956.47	-0.007	7.31858	0.9154	K.NC'ELFTR.K	5.81023e+06	8425581
13	1	sp|P00742|FA10_HUMAN	54731.7	0.389	F10	Coagulation factor X	187	31	0.99	144	11650	2+	956.47	-0.007	7.31858	0.7115	K.NC'ELFTR.K	2.03766e+06	2.39123e+06
13	1	sp|P00742|FA10_HUMAN	54731.7	0.389	F10	Coagulation factor X	187	31	0.99	144	11742	2+	1348.64	-0.001	0.741488	1	K.ACIPTGPYPCGK.Q	176384992	368182912
13	1	sp|P00742|FA10_HUMAN	54731.7	0.389	F10	Coagulation factor X	187	31	0.99	144	11820	2+	1354.68	-0.017	12.5491	1	K.AC'IPTGPYPC'GK.Q	188620544	391941728
13	1	sp|P00742|FA10_HUMAN	54731.7	0.389	F10	Coagulation factor X	187	31	0.99	144	11822	2+	938.437	0	0	0.9913	K.TNEFWNK.Y
13	1	sp|P00742|FA10_HUMAN	54731.7	0.389	F10	Coagulation factor X	187	31	0.99	144	11879	2+	1348.64	0.002	1.48298	0.9999	K.ACIPTGPYPCGK.Q	183639584	378441024
13	1	sp|P00742|FA10_HUMAN	54731.7	0.389	F10	Coagulation factor X	187	31	0.99	144	11960	2+	1354.68	-0.015	11.0728	0.9999	K.AC'IPTGPYPC'GK.Q	97279216	195390128
13	1	sp|P00742|FA10_HUMAN	54731.7	0.389	F10	Coagulation factor X	187	31	0.99	144	11962	2+	938.437	0.001	1.0656	0.9821	K.TNEFWNK.Y
13	1	sp|P00742|FA10_HUMAN	54731.7	0.389	F10	Coagulation factor X	187	31	0.99	144	12019	2+	1348.64	0.003	2.22447	0.9999	K.ACIPTGPYPCGK.Q	36144460	71580008
13	1	sp|P00742|FA10_HUMAN	54731.7	0.389	F10	Coagulation factor X	187	31	0.99	144	12100	2+	1354.68	-0.013	9.59639	1	K.AC'IPTGPYPC'GK.Q	18637320	36402384
13	1	sp|P00742|FA10_HUMAN	54731.7	0.389	F10	Coagulation factor X	187	31	0.99	144	12160	2+	1348.64	0.002	1.48298	1	K.ACIPTGPYPCGK.Q	12733475	24979792
13	1	sp|P00742|FA10_HUMAN	54731.7	0.389	F10	Coagulation factor X	187	31	0.99	144	12240	2+	1354.68	-0.012	8.85821	1	K.AC'IPTGPYPC'GK.Q	6.58805e+06	13104951
13	1	sp|P00742|FA10_HUMAN	54731.7	0.389	F10	Coagulation factor X	187	31	0.99	144	12302	2+	1348.64	0.005	3.70744	0.9998	K.ACIPTGPYPCGK.Q	4.41693e+06	8706610
13	1	sp|P00742|FA10_HUMAN	54731.7	0.389	F10	Coagulation factor X	187	31	0.99	144	12382	2+	1354.68	-0.013	9.59639	0.9998	K.AC'IPTGPYPC'GK.Q	2.62977e+06	5018975
13	1	sp|P00742|FA10_HUMAN	54731.7	0.389	F10	Coagulation factor X	187	31	0.99	144	12536	2+	1354.68	-0.013	9.59639	1	K.AC'IPTGPYPC'GK.Q	938973	1.743e+06
13	1	sp|P00742|FA10_HUMAN	54731.7	0.389	F10	Coagulation factor X	187	31	0.99	144	14149	3+	3230.31	0.002	0.619136	1	K.LCSLDNGDCDQFCHEEQNSVVCSCAR.G	16945644	46281260
13	1	sp|P00742|FA10_HUMAN	54731.7	0.389	F10	Coagulation factor X	187	31	0.99	144	14210	3+	3245.4	1.944	17.2552	0.9994	K.LC'SLDNGDC'DQFC'HEEQNSVVC'SC'AR.G	14672863	42455200
13	1	sp|P00742|FA10_HUMAN	54731.7	0.389	F10	Coagulation factor X	187	31	0.99	144	14306	3+	3233.32	0.01	3.09279	0.905	K.LCSLDNGDCDQFC'HEEQNSVVCSCAR.G
13	1	sp|P00742|FA10_HUMAN	54731.7	0.389	F10	Coagulation factor X	187	31	0.99	144	18399	2+	1969.88	0.994	3.04587	1	K.DGLGEYTC'TC'LEGFEGK.N	2.54625e+06	2.18976e+06
13	1	sp|P00742|FA10_HUMAN	54731.7	0.389	F10	Coagulation factor X	187	31	0.99	144	5567	2+	1751.7	-0.003	1.71263	0.9999	K.DGDQCETSPCQNQGK.C	24217342	12266688
13	1	sp|P00742|FA10_HUMAN	54731.7	0.389	F10	Coagulation factor X	187	31	0.99	144	5595	2+	1757.73	-0.011	6.25806	1	K.DGDQC'ETSPC'QNQGK.C	25311716	12837408
13	1	sp|P00742|FA10_HUMAN	54731.7	0.389	F10	Coagulation factor X	187	31	0.99	144	5696	2+	1751.7	0.005	2.85438	1	K.DGDQCETSPCQNQGK.C	26036298	13247430
13	1	sp|P00742|FA10_HUMAN	54731.7	0.389	F10	Coagulation factor X	187	31	0.99	144	5718	3+	1757.73	-0.009	5.12023	0.7071	K.DGDQC'ETSPC'QNQGK.C	1.02612e+06	752245
13	1	sp|P00742|FA10_HUMAN	54731.7	0.389	F10	Coagulation factor X	187	31	0.99	144	5727	2+	1757.73	-0.021	11.9472	1	K.DGDQC'ETSPC'QNQGK.C	25645118	13012125
13	1	sp|P00742|FA10_HUMAN	54731.7	0.389	F10	Coagulation factor X	187	31	0.99	144	5830	2+	1751.7	0.005	2.85438	1	K.DGDQCETSPCQNQGK.C	8538006	4337251
13	1	sp|P00742|FA10_HUMAN	54731.7	0.389	F10	Coagulation factor X	187	31	0.99	144	5872	2+	1757.73	-0.014	7.9648	0.9939	K.DGDQC'ETSPC'QNQGK.C	2.47661e+06	1.37101e+06
13	1	sp|P00742|FA10_HUMAN	54731.7	0.389	F10	Coagulation factor X	187	31	0.99	144	5970	2+	1751.7	0.003	1.71263	1	K.DGDQCETSPCQNQGK.C	674288	405061
13	1	sp|P00742|FA10_HUMAN	54731.7	0.389	F10	Coagulation factor X	187	31	0.99	144	6000	2+	1754.71	-0.022	12.5376	0.9975	K.DGDQCETSPC'QNQGK.C
13	1	sp|P00742|FA10_HUMAN	54731.7	0.389	F10	Coagulation factor X	187	31	0.99	144	6009	3+	2048.89	1.993	3.41648	1	K.YKDGDQC'ETSPC'QNQGK.C	113300976	35707132
13	1	sp|P00742|FA10_HUMAN	54731.7	0.389	F10	Coagulation factor X	187	31	0.99	144	6022	2+	1757.73	-0.014	7.9648	0.9945	K.DGDQC'ETSPC'QNQGK.C	502397	290509
13	1	sp|P00742|FA10_HUMAN	54731.7	0.389	F10	Coagulation factor X	187	31	0.99	144	6076	3+	2042.85	0.008	3.91609	1	K.YKDGDQCETSPCQNQGK.C	115087912	36333320
13	1	sp|P00742|FA10_HUMAN	54731.7	0.389	F10	Coagulation factor X	187	31	0.99	144	6217	3+	2042.85	0.005	2.44756	0.9979	K.YKDGDQCETSPCQNQGK.C	41038004	5558857
13	1	sp|P00742|FA10_HUMAN	54731.7	0.389	F10	Coagulation factor X	187	31	0.99	144	10809	2+	953.451	0.002	2.09764	0.7264	K.NCELFTR.K	30809556	18808574
13	1	sp|P00742|FA10_HUMAN	54731.7	0.389	F10	Coagulation factor X	187	31	0.99	144	10949	2+	953.451	0.001	1.04882	0.9702	K.NCELFTR.K	23864246	14389478
13	1	sp|P00742|FA10_HUMAN	54731.7	0.389	F10	Coagulation factor X	187	31	0.99	144	11151	2+	953.451	0.002	2.09764	0.6241	K.NCELFTR.K	2.77468e+06	1.63354e+06
13	1	sp|P00742|FA10_HUMAN	54731.7	0.389	F10	Coagulation factor X	187	31	0.99	144	11720	2+	1348.64	-0.001	0.741488	0.9997	K.ACIPTGPYPCGK.Q	82308232	62756832
13	1	sp|P00742|FA10_HUMAN	54731.7	0.389	F10	Coagulation factor X	187	31	0.99	144	11847	2+	1354.68	-0.014	10.3346	1	K.AC'IPTGPYPC'GK.Q	86415752	67288352
13	1	sp|P00742|FA10_HUMAN	54731.7	0.389	F10	Coagulation factor X	187	31	0.99	144	11857	2+	1348.64	0.004	2.96595	0.9999	K.ACIPTGPYPCGK.Q	84839744	66653208
13	1	sp|P00742|FA10_HUMAN	54731.7	0.389	F10	Coagulation factor X	187	31	0.99	144	11987	2+	1354.68	-0.023	16.9782	1	K.AC'IPTGPYPC'GK.Q	16786402	16297045
13	1	sp|P00742|FA10_HUMAN	54731.7	0.389	F10	Coagulation factor X	187	31	0.99	144	11998	2+	1348.64	0.003	2.22447	0.9999	K.ACIPTGPYPCGK.Q	14012020	14317249
13	1	sp|P00742|FA10_HUMAN	54731.7	0.389	F10	Coagulation factor X	187	31	0.99	144	12140	2+	1348.64	0.004	2.96595	0.9998	K.ACIPTGPYPCGK.Q	2867327	5.32177e+06
13	1	sp|P00742|FA10_HUMAN	54731.7	0.389	F10	Coagulation factor X	187	31	0.99	144	14033	3+	3230.31	-0.004	1.23827	1	K.LCSLDNGDCDQFCHEEQNSVVCSCAR.G	8518119	9736682
13	1	sp|P00742|FA10_HUMAN	54731.7	0.389	F10	Coagulation factor X	187	31	0.99	144	14050	3+	3245.4	-0.036	11.0926	1	K.LC'SLDNGDC'DQFC'HEEQNSVVC'SC'AR.G	8699580	9939217
13	1	sp|P00742|FA10_HUMAN	54731.7	0.389	F10	Coagulation factor X	187	31	0.99	144	14171	3+	3230.31	0.996	1.23827	0.7204	K.LCSLDNGDCDQFCHEEQNSVVCSCAR.G	6.50282e+06	7318323
13	1	sp|P00742|FA10_HUMAN	54731.7	0.389	F10	Coagulation factor X	187	31	0.99	144	18452	2+	1969.88	-0.006	3.04587	0.9999	K.DGLGEYTC'TC'LEGFEGK.N	1.01909e+06	628823
13	1	sp|P00742|FA10_HUMAN	54731.7	0.389	F10	Coagulation factor X	187	31	0.99	144	4446	2+	907.475	-0.003	3.30588	0.6981	R.IVGGQEC'K.D	110627	164258
13	1	sp|P00742|FA10_HUMAN	54731.7	0.389	F10	Coagulation factor X	187	31	0.99	144	5625	2+	1757.73	-0.018	10.2405	1	K.DGDQC'ETSPC'QNQGK.C	1.94746e+06	1.61617e+06
13	1	sp|P00742|FA10_HUMAN	54731.7	0.389	F10	Coagulation factor X	187	31	0.99	144	5627	2+	1751.7	0.003	1.71263	1	K.DGDQCETSPCQNQGK.C	1.94746e+06	1.61617e+06
13	1	sp|P00742|FA10_HUMAN	54731.7	0.389	F10	Coagulation factor X	187	31	0.99	144	5698	2+	1754.71	0.998	1.13979	1	K.DGDQC'ETSPCQNQGK.C
13	1	sp|P00742|FA10_HUMAN	54731.7	0.389	F10	Coagulation factor X	187	31	0.99	144	5996	3+	2042.85	0.004	1.95804	0.9992	K.YKDGDQCETSPCQNQGK.C	17279736	1.99346e+06
13	1	sp|P00742|FA10_HUMAN	54731.7	0.389	F10	Coagulation factor X	187	31	0.99	144	12307	2+	1348.64	-0.001	0.741488	0.9988	K.ACIPTGPYPCGK.Q	6.49941e+06	8.20665e+06
13	1	sp|P00742|FA10_HUMAN	54731.7	0.389	F10	Coagulation factor X	187	31	0.99	144	12330	2+	1354.68	-0.013	9.59639	0.9999	K.AC'IPTGPYPC'GK.Q	6.62218e+06	8506490
13	1	sp|P00742|FA10_HUMAN	54731.7	0.389	F10	Coagulation factor X	187	31	0.99	144	12444	2+	1348.64	0.004	2.96595	1	K.ACIPTGPYPCGK.Q	6.07744e+06	7946767
13	1	sp|P00742|FA10_HUMAN	54731.7	0.389	F10	Coagulation factor X	187	31	0.99	144	12463	2+	1354.68	-0.015	11.0728	1	K.AC'IPTGPYPC'GK.Q	5613451	7349047
13	1	sp|P00742|FA10_HUMAN	54731.7	0.389	F10	Coagulation factor X	187	31	0.99	144	5540	2+	1757.73	-0.012	6.82697	1	K.DGDQC'ETSPC'QNQGK.C	750130	872663
13	1	sp|P00742|FA10_HUMAN	54731.7	0.389	F10	Coagulation factor X	187	31	0.99	144	5546	2+	1751.7	0.006	3.42525	1	K.DGDQCETSPCQNQGK.C	786210	830861
13	1	sp|P00742|FA10_HUMAN	54731.7	0.389	F10	Coagulation factor X	187	31	0.99	144	6191	2+	1727.74	1.013	7.52428	1	K.QEDACQGDSGGPHVTR.F	597046	1.08392e+06
13	1	sp|P00742|FA10_HUMAN	54731.7	0.389	F10	Coagulation factor X	187	31	0.99	144	6203	3+	1730.76	-0.004	2.31112	1	K.QEDAC'QGDSGGPHVTR.F	3.74313e+06	6.75404e+06
13	1	sp|P00742|FA10_HUMAN	54731.7	0.389	F10	Coagulation factor X	187	31	0.99	144	7770	2+	1713.73	-0.004	2.33409	1	K.Q^EDAC'QGDSGGPHVTR.F	600154	1.08914e+06
13	1	sp|P00742|FA10_HUMAN	54731.7	0.389	F10	Coagulation factor X	187	31	0.99	144	7800	2+	1710.71	1.019	11.1065	1	K.Q^EDACQGDSGGPHVTR.F	600154	1.0609e+06
13	1	sp|P00742|FA10_HUMAN	54731.7	0.389	F10	Coagulation factor X	187	31	0.99	144	12105	2+	1348.64	0.005	3.70744	0.9998	K.ACIPTGPYPCGK.Q	3.39282e+06	5.61084e+06
13	1	sp|P00742|FA10_HUMAN	54731.7	0.389	F10	Coagulation factor X	187	31	0.99	144	12136	2+	1354.68	-0.012	8.85821	0.9999	K.AC'IPTGPYPC'GK.Q	2.94136e+06	4.81568e+06
13	1	sp|P00742|FA10_HUMAN	54731.7	0.389	F10	Coagulation factor X	187	31	0.99	144	15962	2+	1121.57	-0.008	7.13288	0.6795	K.MLEVPYVDR.N
13	1	sp|P00742|FA10_HUMAN	54731.7	0.389	F10	Coagulation factor X	187	31	0.99	144	17275	2+	2096.01	1.019	9.06482	1	R.NTEQEEGGEAVHEVEVVIK.H
13	1	sp|P00742|FA10_HUMAN	54731.7	0.389	F10	Coagulation factor X	187	31	0.99	144	20724	2+	1341.67	0.004	2.98136	0.991	K.ETYDFDIAVLR.L
13	1	sp|P00742|FA10_HUMAN	54731.7	0.389	F10	Coagulation factor X	187	31	0.99	144	5451	3+	1727.74	0.004	2.31516	1	K.QEDACQGDSGGPHVTR.F	34788572	23765714
13	1	sp|P00742|FA10_HUMAN	54731.7	0.389	F10	Coagulation factor X	187	31	0.99	144	5453	2+	1730.76	0.994	3.46669	1	K.QEDAC'QGDSGGPHVTR.F	9706269	6.76713e+06
13	1	sp|P00742|FA10_HUMAN	54731.7	0.389	F10	Coagulation factor X	187	31	0.99	144	7282	2+	1713.73	-0.001	0.583522	1	K.Q^EDAC'QGDSGGPHVTR.F	5.31258e+06	3.88252e+06
13	1	sp|P00742|FA10_HUMAN	54731.7	0.389	F10	Coagulation factor X	187	31	0.99	144	9674	2+	1287.62	0.007	5.43639	0.9632	R.M"NVAPACLPER.D	4.61543e+06	5.11696e+06
13	1	sp|P00742|FA10_HUMAN	54731.7	0.389	F10	Coagulation factor X	187	31	0.99	144	9716	2+	1290.64	-0.001	0.774811	0.8779	R.M"NVAPAC'LPER.D	3.45738e+06	3.0606e+06
13	1	sp|P00742|FA10_HUMAN	54731.7	0.389	F10	Coagulation factor X	187	31	0.99	144	10764	2+	893.484	0.003	3.35764	0.9997	K.TGIVSGFGR.T
13	1	sp|P00742|FA10_HUMAN	54731.7	0.389	F10	Coagulation factor X	187	31	0.99	144	11295	2+	1354.68	-0.01	7.38184	1	K.AC'IPTGPYPC'GK.Q	1.62246e+06	2.67997e+06
13	1	sp|P00742|FA10_HUMAN	54731.7	0.389	F10	Coagulation factor X	187	31	0.99	144	11300	2+	1348.64	0.006	4.44893	0.9993	K.ACIPTGPYPCGK.Q	1.62246e+06	2.67997e+06
13	1	sp|P00742|FA10_HUMAN	54731.7	0.389	F10	Coagulation factor X	187	31	0.99	144	15334	2+	1309.61	0.003	2.29076	1	R.DWAESTLMTQK.T
13	1	sp|P00742|FA10_HUMAN	54731.7	0.389	F10	Coagulation factor X	187	31	0.99	144	15443	2+	1121.57	-0.007	6.24127	0.7327	K.MLEVPYVDR.N
13	1	sp|P00742|FA10_HUMAN	54731.7	0.389	F10	Coagulation factor X	187	31	0.99	144	15506	2+	1309.61	0.001	0.763587	1	R.DWAESTLMTQK.T
13	1	sp|P00742|FA10_HUMAN	54731.7	0.389	F10	Coagulation factor X	187	31	0.99	144	20534	2+	1341.67	0.007	5.21738	0.9999	K.ETYDFDIAVLR.L
13	1	sp|P00742|FA10_HUMAN	54731.7	0.389	F10	Coagulation factor X	187	31	0.99	144	20702	2+	1341.67	-0.001	0.745341	0.9996	K.ETYDFDIAVLR.L
13	1	sp|P00742|FA10_HUMAN	54731.7	0.389	F10	Coagulation factor X	187	31	0.99	144	21043	2+	1341.67	0.044	32.795	0.7838	K.ETYDFDIAVLR.L
13	1	sp|P00742|FA10_HUMAN	54731.7	0.389	F10	Coagulation factor X	187	31	0.99	144	5261	2+	1727.74	0.011	6.3667	1	K.QEDACQGDSGGPHVTR.F	1.70638e+06	1.26399e+06
13	1	sp|P00742|FA10_HUMAN	54731.7	0.389	F10	Coagulation factor X	187	31	0.99	144	5291	2+	1730.76	-0.006	3.46669	1	K.QEDAC'QGDSGGPHVTR.F	1.65796e+06	1267789
13	1	sp|P00742|FA10_HUMAN	54731.7	0.389	F10	Coagulation factor X	187	31	0.99	144	5329	3+	1730.76	-0.004	2.31112	1	K.QEDAC'QGDSGGPHVTR.F	8682548	6.00292e+06
13	1	sp|P00742|FA10_HUMAN	54731.7	0.389	F10	Coagulation factor X	187	31	0.99	144	7360	2+	1713.73	-0.008	4.66817	1	K.Q^EDAC'QGDSGGPHVTR.F	1.51027e+06	1.35424e+06
13	1	sp|P00742|FA10_HUMAN	54731.7	0.389	F10	Coagulation factor X	187	31	0.99	144	7369	2+	1710.71	0.008	4.67641	1	K.Q^EDACQGDSGGPHVTR.F	1.51027e+06	1.28731e+06
13	1	sp|P00742|FA10_HUMAN	54731.7	0.389	F10	Coagulation factor X	187	31	0.99	144	10469	2+	893.484	0.003	3.35764	0.9981	K.TGIVSGFGR.T
13	1	sp|P00742|FA10_HUMAN	54731.7	0.389	F10	Coagulation factor X	187	31	0.99	144	14779	2+	1309.61	0.002	1.52717	0.9996	R.DWAESTLMTQK.T
13	1	sp|P00742|FA10_HUMAN	54731.7	0.389	F10	Coagulation factor X	187	31	0.99	144	14955	2+	1309.61	0.003	2.29076	0.9975	R.DWAESTLMTQK.T
13	1	sp|P00742|FA10_HUMAN	54731.7	0.389	F10	Coagulation factor X	187	31	0.99	144	5461	2+	1757.73	-0.011	6.25806	1	K.DGDQC'ETSPC'QNQGK.C	245556	408330
13	1	sp|P00742|FA10_HUMAN	54731.7	0.389	F10	Coagulation factor X	187	31	0.99	144	5812	2+	1730.76	-0.004	2.31112	1	K.QEDAC'QGDSGGPHVTR.F	1.79162e+06	1.56899e+06
13	1	sp|P00742|FA10_HUMAN	54731.7	0.389	F10	Coagulation factor X	187	31	0.99	144	5826	2+	1727.74	0.007	4.05154	1	K.QEDACQGDSGGPHVTR.F	1.79162e+06	1.56899e+06
13	1	sp|P00742|FA10_HUMAN	54731.7	0.389	F10	Coagulation factor X	187	31	0.99	144	5830	3+	1730.76	-0.001	0.577781	0.9964	K.QEDAC'QGDSGGPHVTR.F	7066050	8581257
13	1	sp|P00742|FA10_HUMAN	54731.7	0.389	F10	Coagulation factor X	187	31	0.99	144	7772	2+	1710.71	1.008	4.67641	1	K.Q^EDACQGDSGGPHVTR.F	1.19094e+06	1.65749e+06
13	1	sp|P00742|FA10_HUMAN	54731.7	0.389	F10	Coagulation factor X	187	31	0.99	144	7799	2+	1713.73	1.001	0.583522	1	K.Q^EDAC'QGDSGGPHVTR.F	1.19864e+06	1.61058e+06
13	1	sp|P00742|FA10_HUMAN	54731.7	0.389	F10	Coagulation factor X	187	31	0.99	144	11968	2+	1354.68	-0.011	8.12002	1	K.AC'IPTGPYPC'GK.Q	1.52649e+06	2.54667e+06
13	1	sp|P00742|FA10_HUMAN	54731.7	0.389	F10	Coagulation factor X	187	31	0.99	144	15785	2+	1309.61	0.004	3.05435	1	R.DWAESTLMTQK.T
13	1	sp|P00742|FA10_HUMAN	54731.7	0.389	F10	Coagulation factor X	187	31	0.99	144	17402	2+	2096.01	0.008	3.81677	1	R.NTEQEEGGEAVHEVEVVIK.H
13	1	sp|P00742|FA10_HUMAN	54731.7	0.389	F10	Coagulation factor X	187	31	0.99	144	17429	3+	2096.01	0.007	3.33967	0.8343	R.NTEQEEGGEAVHEVEVVIK.H
14	1	sp|P00746|CFAD_HUMAN	27032.9	0.407	CFD	Complement factor D	16	7	1.19	2	17870	3+	1758	0.005	2.84414	0.9996	R.RPDSLQHVLLPVLDR.A
14	1	sp|P00746|CFAD_HUMAN	27032.9	0.407	CFD	Complement factor D	16	7	1.19	2	18239	3+	1758	0.004	2.27531	0.9793	R.RPDSLQHVLLPVLDR.A
14	1	sp|P00746|CFAD_HUMAN	27032.9	0.407	CFD	Complement factor D	16	7	1.19	2	10860	2+	1946.08	1.011	5.65238	1	K.VQVLLGAHSLSQPEPSKR.L
14	1	sp|P00746|CFAD_HUMAN	27032.9	0.407	CFD	Complement factor D	16	7	1.19	2	12168	2+	1789.98	0.004	2.23466	1	K.VQVLLGAHSLSQPEPSK.R
14	1	sp|P00746|CFAD_HUMAN	27032.9	0.407	CFD	Complement factor D	16	7	1.19	2	12203	3+	1789.98	0.008	4.46932	0.8739	K.VQVLLGAHSLSQPEPSK.R
14	1	sp|P00746|CFAD_HUMAN	27032.9	0.407	CFD	Complement factor D	16	7	1.19	2	17578	2+	1758	1.008	4.55062	1	R.RPDSLQHVLLPVLDR.A
14	1	sp|P00746|CFAD_HUMAN	27032.9	0.407	CFD	Complement factor D	16	7	1.19	2	17672	3+	1758	0.006	3.41297	1	R.RPDSLQHVLLPVLDR.A
14	1	sp|P00746|CFAD_HUMAN	27032.9	0.407	CFD	Complement factor D	16	7	1.19	2	17766	2+	1758	0.004	2.27531	0.9998	R.RPDSLQHVLLPVLDR.A
14	1	sp|P00746|CFAD_HUMAN	27032.9	0.407	CFD	Complement factor D	16	7	1.19	2	17843	3+	1758	0.003	1.70648	0.9998	R.RPDSLQHVLLPVLDR.A
14	1	sp|P00746|CFAD_HUMAN	27032.9	0.407	CFD	Complement factor D	16	7	1.19	2	17856	3+	2552.29	1.008	3.13444	1	R.VDRDVAPGTLC'DVAGWGIVNHAGR.R	2317258	2692022
14	1	sp|P00746|CFAD_HUMAN	27032.9	0.407	CFD	Complement factor D	16	7	1.19	2	19585	2+	2074.02	1.87	62.6801	0.7644	K.GDSGGPLVCGGVLEGVVTSGSR.V
14	1	sp|P00746|CFAD_HUMAN	27032.9	0.407	CFD	Complement factor D	16	7	1.19	2	19637	2+	2182.09	0.003	1.37483	1	R.DVAPGTLC'DVAGWGIVNHAGR.R	4.996e+06	6116926
14	1	sp|P00746|CFAD_HUMAN	27032.9	0.407	CFD	Complement factor D	16	7	1.19	2	19902	3+	2681.38	0.006	2.23766	1	R.AVPHPDSQPDTIDHDLLLLQLSEK.A
14	1	sp|P00746|CFAD_HUMAN	27032.9	0.407	CFD	Complement factor D	16	7	1.19	2	20073	3+	2681.38	0.021	7.83179	1	R.AVPHPDSQPDTIDHDLLLLQLSEK.A
14	1	sp|P00746|CFAD_HUMAN	27032.9	0.407	CFD	Complement factor D	16	7	1.19	2	20244	3+	2681.38	0.025	9.32356	1	R.AVPHPDSQPDTIDHDLLLLQLSEK.A
14	1	sp|P00746|CFAD_HUMAN	27032.9	0.407	CFD	Complement factor D	16	7	1.19	2	19771	3+	2681.38	-0.013	4.84825	1	R.AVPHPDSQPDTIDHDLLLLQLSEK.A
15	1	sp|P00748|FA12_HUMAN	67792.1	0.38	F12	Coagulation factor XII	206	27	2.22	115	6314	2+	1002.48	1.034	33.9159	0.7299	R.NGPLSCGQR.L
15	1	sp|P00748|FA12_HUMAN	67792.1	0.38	F12	Coagulation factor XII	206	27	2.22	115	6809	2+	1005.5	0.977	22.8743	0.7087	R.NGPLSC'GQR.L
15	1	sp|P00748|FA12_HUMAN	67792.1	0.38	F12	Coagulation factor XII	206	27	2.22	115	7356	2+	1005.5	0.977	22.8743	0.7965	R.NGPLSC'GQR.L
15	1	sp|P00748|FA12_HUMAN	67792.1	0.38	F12	Coagulation factor XII	206	27	2.22	115	7497	2+	1005.5	0.977	22.8743	0.7907	R.NGPLSC'GQR.L
15	1	sp|P00748|FA12_HUMAN	67792.1	0.38	F12	Coagulation factor XII	206	27	2.22	115	7506	2+	927.489	0.001	1.07818	0.9875	R.EQPPSLTR.N
15	1	sp|P00748|FA12_HUMAN	67792.1	0.38	F12	Coagulation factor XII	206	27	2.22	115	7526	2+	909.479	-0.001	1.09953	0.9527	R.E^QPPSLTR.N
15	1	sp|P00748|FA12_HUMAN	67792.1	0.38	F12	Coagulation factor XII	206	27	2.22	115	7637	2+	1005.5	0.977	22.8743	0.7082	R.NGPLSC'GQR.L
15	1	sp|P00748|FA12_HUMAN	67792.1	0.38	F12	Coagulation factor XII	206	27	2.22	115	7646	2+	927.489	0.001	1.07818	0.9542	R.EQPPSLTR.N
15	1	sp|P00748|FA12_HUMAN	67792.1	0.38	F12	Coagulation factor XII	206	27	2.22	115	7780	2+	927.489	0.002	2.15636	0.9706	R.EQPPSLTR.N
15	1	sp|P00748|FA12_HUMAN	67792.1	0.38	F12	Coagulation factor XII	206	27	2.22	115	14440	2+	1069.52	-0.008	7.47998	1	R.WGYC'LEPK.K	0	605745
15	1	sp|P00748|FA12_HUMAN	67792.1	0.38	F12	Coagulation factor XII	206	27	2.22	115	14595	2+	1069.52	-0.009	8.41498	0.9998	R.WGYC'LEPK.K	0	163951
15	1	sp|P00748|FA12_HUMAN	67792.1	0.38	F12	Coagulation factor XII	206	27	2.22	115	13064	2+	883.572	0.004	4.52708	0.9999	R.VVGGLVALR.G
15	1	sp|P00748|FA12_HUMAN	67792.1	0.38	F12	Coagulation factor XII	206	27	2.22	115	14451	2+	1066.5	0.01	9.37644	0.9978	R.WGYCLEPK.K	2882617	1.2451e+06
15	1	sp|P00748|FA12_HUMAN	67792.1	0.38	F12	Coagulation factor XII	206	27	2.22	115	15966	2+	2012.96	-0.005	2.48391	1	R.TTLSGAPC'QPWASEATYR.N	17043082	21302888
15	1	sp|P00748|FA12_HUMAN	67792.1	0.38	F12	Coagulation factor XII	206	27	2.22	115	16047	2+	2009.94	0.005	2.48764	1	R.TTLSGAPCQPWASEATYR.N	16988562	21137064
15	1	sp|P00748|FA12_HUMAN	67792.1	0.38	F12	Coagulation factor XII	206	27	2.22	115	18637	2+	2096.09	0.007	3.33955	1	R.LHEAFSPVSYQHDLALLR.L
15	1	sp|P00748|FA12_HUMAN	67792.1	0.38	F12	Coagulation factor XII	206	27	2.22	115	18654	3+	2096.09	0.006	2.86247	1	R.LHEAFSPVSYQHDLALLR.L
15	1	sp|P00748|FA12_HUMAN	67792.1	0.38	F12	Coagulation factor XII	206	27	2.22	115	19075	3+	2096.09	0.005	2.38539	1	R.LHEAFSPVSYQHDLALLR.L
15	1	sp|P00748|FA12_HUMAN	67792.1	0.38	F12	Coagulation factor XII	206	27	2.22	115	26345	3+	2029.05	0.009	4.43556	0.9531	R.NKPGVYTDVAYYLAWIR.E
15	1	sp|P00748|FA12_HUMAN	67792.1	0.38	F12	Coagulation factor XII	206	27	2.22	115	26425	2+	2029.05	0.007	3.44988	1	R.NKPGVYTDVAYYLAWIR.E
15	1	sp|P00748|FA12_HUMAN	67792.1	0.38	F12	Coagulation factor XII	206	27	2.22	115	26508	3+	2029.05	0.003	1.47852	0.8688	R.NKPGVYTDVAYYLAWIR.E
15	1	sp|P00748|FA12_HUMAN	67792.1	0.38	F12	Coagulation factor XII	206	27	2.22	115	4146	2+	845.448	0.004	4.73122	0.7891	R.TEQAAVAR.C
15	1	sp|P00748|FA12_HUMAN	67792.1	0.38	F12	Coagulation factor XII	206	27	2.22	115	6987	2+	927.489	0.004	4.31272	0.9577	R.EQPPSLTR.N
15	1	sp|P00748|FA12_HUMAN	67792.1	0.38	F12	Coagulation factor XII	206	27	2.22	115	7976	2+	1599.74	0.006	3.75062	1	R.NHSCEPCQTLAVR.S	640411	1.17186e+06
15	1	sp|P00748|FA12_HUMAN	67792.1	0.38	F12	Coagulation factor XII	206	27	2.22	115	13103	2+	883.572	0.004	4.52708	1	R.VVGGLVALR.G
15	1	sp|P00748|FA12_HUMAN	67792.1	0.38	F12	Coagulation factor XII	206	27	2.22	115	13261	2+	883.572	0.004	4.52708	1	R.VVGGLVALR.G
15	1	sp|P00748|FA12_HUMAN	67792.1	0.38	F12	Coagulation factor XII	206	27	2.22	115	14325	2+	1066.5	0.003	2.81293	0.9999	R.WGYCLEPK.K	1.12747e+06	444093
15	1	sp|P00748|FA12_HUMAN	67792.1	0.38	F12	Coagulation factor XII	206	27	2.22	115	15780	2+	2012.96	0.996	1.98713	1	R.TTLSGAPC'QPWASEATYR.N	14152180	13537319
15	1	sp|P00748|FA12_HUMAN	67792.1	0.38	F12	Coagulation factor XII	206	27	2.22	115	15841	2+	2009.94	1.014	6.96539	1	R.TTLSGAPCQPWASEATYR.N	13915871	13363777
15	1	sp|P00748|FA12_HUMAN	67792.1	0.38	F12	Coagulation factor XII	206	27	2.22	115	18478	2+	2096.09	1.012	5.72494	1	R.LHEAFSPVSYQHDLALLR.L
15	1	sp|P00748|FA12_HUMAN	67792.1	0.38	F12	Coagulation factor XII	206	27	2.22	115	18511	3+	2096.09	0.009	4.2937	1	R.LHEAFSPVSYQHDLALLR.L
15	1	sp|P00748|FA12_HUMAN	67792.1	0.38	F12	Coagulation factor XII	206	27	2.22	115	18643	2+	2096.09	0.008	3.81663	1	R.LHEAFSPVSYQHDLALLR.L
15	1	sp|P00748|FA12_HUMAN	67792.1	0.38	F12	Coagulation factor XII	206	27	2.22	115	18680	3+	2096.09	0.009	4.2937	1	R.LHEAFSPVSYQHDLALLR.L
15	1	sp|P00748|FA12_HUMAN	67792.1	0.38	F12	Coagulation factor XII	206	27	2.22	115	24717	2+	1736.88	0.001	0.575744	0.9957	R.LTLQGIISWGSGC'GDR.N	834585	626468
15	1	sp|P00748|FA12_HUMAN	67792.1	0.38	F12	Coagulation factor XII	206	27	2.22	115	24994	2+	1736.88	-0.997	1.72723	0.9705	R.LTLQGIISWGSGC'GDR.N	3.67613e+06	3.25015e+06
15	1	sp|P00748|FA12_HUMAN	67792.1	0.38	F12	Coagulation factor XII	206	27	2.22	115	25197	2+	1736.88	-0.003	1.72723	0.9999	R.LTLQGIISWGSGC'GDR.N	2.42047e+06	1982815
15	1	sp|P00748|FA12_HUMAN	67792.1	0.38	F12	Coagulation factor XII	206	27	2.22	115	25397	2+	1736.88	1.01	5.75744	0.9967	R.LTLQGIISWGSGC'GDR.N	15512088	16239830
15	1	sp|P00748|FA12_HUMAN	67792.1	0.38	F12	Coagulation factor XII	206	27	2.22	115	26105	3+	2029.05	1.005	2.4642	0.9999	R.NKPGVYTDVAYYLAWIR.E
15	1	sp|P00748|FA12_HUMAN	67792.1	0.38	F12	Coagulation factor XII	206	27	2.22	115	26171	2+	2029.05	0.009	4.43556	1	R.NKPGVYTDVAYYLAWIR.E
15	1	sp|P00748|FA12_HUMAN	67792.1	0.38	F12	Coagulation factor XII	206	27	2.22	115	26255	3+	2029.05	0.009	4.43556	1	R.NKPGVYTDVAYYLAWIR.E
15	1	sp|P00748|FA12_HUMAN	67792.1	0.38	F12	Coagulation factor XII	206	27	2.22	115	26321	2+	2029.05	0.007	3.44988	1	R.NKPGVYTDVAYYLAWIR.E
15	1	sp|P00748|FA12_HUMAN	67792.1	0.38	F12	Coagulation factor XII	206	27	2.22	115	26406	3+	2029.05	0.01	4.92841	0.9981	R.NKPGVYTDVAYYLAWIR.E
15	1	sp|P00748|FA12_HUMAN	67792.1	0.38	F12	Coagulation factor XII	206	27	2.22	115	5827	2+	1016.5	-0.002	1.96753	0.8842	R.C'LEVEGHR.L	1.21429e+06	2.56638e+06
15	1	sp|P00748|FA12_HUMAN	67792.1	0.38	F12	Coagulation factor XII	206	27	2.22	115	8538	2+	1605.77	-0.005	3.11376	1	R.NHSC'EPC'QTLAVR.S	915712	1.22087e+06
15	1	sp|P00748|FA12_HUMAN	67792.1	0.38	F12	Coagulation factor XII	206	27	2.22	115	8559	2+	1599.74	0.014	8.75144	1	R.NHSCEPCQTLAVR.S	852916	1.18203e+06
15	1	sp|P00748|FA12_HUMAN	67792.1	0.38	F12	Coagulation factor XII	206	27	2.22	115	13236	2+	883.572	0.004	4.52708	1	R.VVGGLVALR.G
15	1	sp|P00748|FA12_HUMAN	67792.1	0.38	F12	Coagulation factor XII	206	27	2.22	115	13393	2+	883.572	0.004	4.52708	1	R.VVGGLVALR.G
15	1	sp|P00748|FA12_HUMAN	67792.1	0.38	F12	Coagulation factor XII	206	27	2.22	115	18501	3+	2096.09	1.02	9.54157	0.999	R.LHEAFSPVSYQHDLALLR.L
15	1	sp|P00748|FA12_HUMAN	67792.1	0.38	F12	Coagulation factor XII	206	27	2.22	115	18567	2+	2096.09	0.017	8.11033	1	R.LHEAFSPVSYQHDLALLR.L
15	1	sp|P00748|FA12_HUMAN	67792.1	0.38	F12	Coagulation factor XII	206	27	2.22	115	18653	3+	2096.09	0.013	6.20202	1	R.LHEAFSPVSYQHDLALLR.L
15	1	sp|P00748|FA12_HUMAN	67792.1	0.38	F12	Coagulation factor XII	206	27	2.22	115	18725	2+	2096.09	0.005	2.38539	1	R.LHEAFSPVSYQHDLALLR.L
15	1	sp|P00748|FA12_HUMAN	67792.1	0.38	F12	Coagulation factor XII	206	27	2.22	115	18818	3+	2096.09	0.013	6.20202	1	R.LHEAFSPVSYQHDLALLR.L
15	1	sp|P00748|FA12_HUMAN	67792.1	0.38	F12	Coagulation factor XII	206	27	2.22	115	24119	2+	1736.88	-0.01	5.75744	0.9754	R.LTLQGIISWGSGC'GDR.N	2.38836e+06	1.85001e+06
15	1	sp|P00748|FA12_HUMAN	67792.1	0.38	F12	Coagulation factor XII	206	27	2.22	115	24469	2+	1736.88	-0.01	5.75744	0.9997	R.LTLQGIISWGSGC'GDR.N	4.46971e+06	2631944
15	1	sp|P00748|FA12_HUMAN	67792.1	0.38	F12	Coagulation factor XII	206	27	2.22	115	25285	3+	2029.05	0.008	3.94272	0.9788	R.NKPGVYTDVAYYLAWIR.E
15	1	sp|P00748|FA12_HUMAN	67792.1	0.38	F12	Coagulation factor XII	206	27	2.22	115	25374	2+	2029.05	0.011	5.42125	1	R.NKPGVYTDVAYYLAWIR.E
15	1	sp|P00748|FA12_HUMAN	67792.1	0.38	F12	Coagulation factor XII	206	27	2.22	115	25436	3+	2029.05	0.009	4.43556	0.9947	R.NKPGVYTDVAYYLAWIR.E
15	1	sp|P00748|FA12_HUMAN	67792.1	0.38	F12	Coagulation factor XII	206	27	2.22	115	25588	3+	2029.05	0.013	6.40693	0.9977	R.NKPGVYTDVAYYLAWIR.E
15	1	sp|P00748|FA12_HUMAN	67792.1	0.38	F12	Coagulation factor XII	206	27	2.22	115	25739	3+	2029.05	0.008	3.94272	0.9973	R.NKPGVYTDVAYYLAWIR.E
15	1	sp|P00748|FA12_HUMAN	67792.1	0.38	F12	Coagulation factor XII	206	27	2.22	115	13259	2+	883.572	0.958	47.5343	0.9212	R.VVGGLVALR.G
15	1	sp|P00748|FA12_HUMAN	67792.1	0.38	F12	Coagulation factor XII	206	27	2.22	115	13392	2+	883.572	0.005	5.65885	1	R.VVGGLVALR.G
15	1	sp|P00748|FA12_HUMAN	67792.1	0.38	F12	Coagulation factor XII	206	27	2.22	115	15006	2+	2012.96	0.004	1.98713	1	R.TTLSGAPC'QPWASEATYR.N	732046	1.0879e+06
15	1	sp|P00748|FA12_HUMAN	67792.1	0.38	F12	Coagulation factor XII	206	27	2.22	115	17607	3+	2096.09	0.017	8.11033	0.9981	R.LHEAFSPVSYQHDLALLR.L
15	1	sp|P00748|FA12_HUMAN	67792.1	0.38	F12	Coagulation factor XII	206	27	2.22	115	17675	2+	2096.09	0.016	7.63325	1	R.LHEAFSPVSYQHDLALLR.L
15	1	sp|P00748|FA12_HUMAN	67792.1	0.38	F12	Coagulation factor XII	206	27	2.22	115	17742	3+	2096.09	0.017	8.11033	1	R.LHEAFSPVSYQHDLALLR.L
15	1	sp|P00748|FA12_HUMAN	67792.1	0.38	F12	Coagulation factor XII	206	27	2.22	115	23148	3+	2029.05	0.008	3.94272	0.7403	R.NKPGVYTDVAYYLAWIR.E
15	1	sp|P00748|FA12_HUMAN	67792.1	0.38	F12	Coagulation factor XII	206	27	2.22	115	23271	3+	2029.05	0.015	7.39261	1	R.NKPGVYTDVAYYLAWIR.E
15	1	sp|P00748|FA12_HUMAN	67792.1	0.38	F12	Coagulation factor XII	206	27	2.22	115	23401	3+	2029.05	0.015	7.39261	0.9836	R.NKPGVYTDVAYYLAWIR.E
15	1	sp|P00748|FA12_HUMAN	67792.1	0.38	F12	Coagulation factor XII	206	27	2.22	115	6383	2+	1016.5	-0.006	5.90259	0.9597	R.C'LEVEGHR.L	136617	540815
15	1	sp|P00748|FA12_HUMAN	67792.1	0.38	F12	Coagulation factor XII	206	27	2.22	115	13906	3+	2345.09	-0.004	1.70569	1	K.GRPGPQPWC'ATTPNFDQDQR.W	28278094	511553056
15	1	sp|P00748|FA12_HUMAN	67792.1	0.38	F12	Coagulation factor XII	206	27	2.22	115	13937	2+	2345.09	-0.006	2.55854	0.9995	K.GRPGPQPWC'ATTPNFDQDQR.W	84848.2	734565
15	1	sp|P00748|FA12_HUMAN	67792.1	0.38	F12	Coagulation factor XII	206	27	2.22	115	14054	3+	2345.09	-0.004	1.70569	1	K.GRPGPQPWC'ATTPNFDQDQR.W	29611786	531367680
15	1	sp|P00748|FA12_HUMAN	67792.1	0.38	F12	Coagulation factor XII	206	27	2.22	115	14085	2+	2345.09	-0.001	0.426423	1	K.GRPGPQPWC'ATTPNFDQDQR.W	1278625	17066916
15	1	sp|P00748|FA12_HUMAN	67792.1	0.38	F12	Coagulation factor XII	206	27	2.22	115	14206	3+	2345.09	-0.004	1.70569	1	K.GRPGPQPWC'ATTPNFDQDQR.W	6.2237e+06	108069816
15	1	sp|P00748|FA12_HUMAN	67792.1	0.38	F12	Coagulation factor XII	206	27	2.22	115	14357	3+	2345.09	-0.004	1.70569	1	K.GRPGPQPWC'ATTPNFDQDQR.W	1.65136e+06	24569400
15	1	sp|P00748|FA12_HUMAN	67792.1	0.38	F12	Coagulation factor XII	206	27	2.22	115	14385	2+	1069.52	-0.007	6.54498	1	R.WGYC'LEPK.K	9372642	165556176
15	1	sp|P00748|FA12_HUMAN	67792.1	0.38	F12	Coagulation factor XII	206	27	2.22	115	14506	3+	2345.09	0.004	1.70569	1	K.GRPGPQPWC'ATTPNFDQDQR.W	448080	3.11616e+06
15	1	sp|P00748|FA12_HUMAN	67792.1	0.38	F12	Coagulation factor XII	206	27	2.22	115	14534	2+	1069.52	-0.007	6.54498	1	R.WGYC'LEPK.K	8526071	147684352
15	1	sp|P00748|FA12_HUMAN	67792.1	0.38	F12	Coagulation factor XII	206	27	2.22	115	14685	2+	1069.52	-0.007	6.54498	1	R.WGYC'LEPK.K	1.0227e+06	14817658
15	1	sp|P00748|FA12_HUMAN	67792.1	0.38	F12	Coagulation factor XII	206	27	2.22	115	14838	2+	1069.52	-0.006	5.60999	0.9997	R.WGYC'LEPK.K	210994	2.80629e+06
15	1	sp|P00748|FA12_HUMAN	67792.1	0.38	F12	Coagulation factor XII	206	27	2.22	115	14867	2+	1079.57	-0.006	5.55774	0.9975	K.C'FEPQLLR.F	677402	4.05216e+06
15	1	sp|P00748|FA12_HUMAN	67792.1	0.38	F12	Coagulation factor XII	206	27	2.22	115	14868	3+	2345.09	-0.004	1.70569	0.9994	K.GRPGPQPWC'ATTPNFDQDQR.W	18008.1	189523
15	1	sp|P00748|FA12_HUMAN	67792.1	0.38	F12	Coagulation factor XII	206	27	2.22	115	15487	2+	2012.96	-0.005	2.48391	0.9998	R.TTLSGAPC'QPWASEATYR.N	224645	354473
15	1	sp|P00748|FA12_HUMAN	67792.1	0.38	F12	Coagulation factor XII	206	27	2.22	115	4173	2+	845.448	1.045	53.2262	0.9624	R.TEQAAVAR.C
15	1	sp|P00748|FA12_HUMAN	67792.1	0.38	F12	Coagulation factor XII	206	27	2.22	115	6372	2+	1016.5	-0.009	8.85389	0.9948	R.C'LEVEGHR.L	920534	3.39258e+06
15	1	sp|P00748|FA12_HUMAN	67792.1	0.38	F12	Coagulation factor XII	206	27	2.22	115	6389	2+	1013.48	-0.09	88.8027	0.8625	R.CLEVEGHR.L
15	1	sp|P00748|FA12_HUMAN	67792.1	0.38	F12	Coagulation factor XII	206	27	2.22	115	6503	2+	1016.5	-0.008	7.87013	1	R.C'LEVEGHR.L	857954	2.86285e+06
15	1	sp|P00748|FA12_HUMAN	67792.1	0.38	F12	Coagulation factor XII	206	27	2.22	115	6638	2+	1016.5	-0.008	7.87013	0.9983	R.C'LEVEGHR.L	378277	1066808
15	1	sp|P00748|FA12_HUMAN	67792.1	0.38	F12	Coagulation factor XII	206	27	2.22	115	6712	2+	1002.48	0.001	0.997528	0.9672	R.NGPLSCGQR.L	467706	53412.8
15	1	sp|P00748|FA12_HUMAN	67792.1	0.38	F12	Coagulation factor XII	206	27	2.22	115	6767	2+	1016.5	-0.009	8.85389	0.843	R.C'LEVEGHR.L	18604.9	44094.5
15	1	sp|P00748|FA12_HUMAN	67792.1	0.38	F12	Coagulation factor XII	206	27	2.22	115	7895	2+	927.489	0.002	2.15636	0.9935	R.EQPPSLTR.N
15	1	sp|P00748|FA12_HUMAN	67792.1	0.38	F12	Coagulation factor XII	206	27	2.22	115	8036	2+	927.489	0.002	2.15636	0.9846	R.EQPPSLTR.N
15	1	sp|P00748|FA12_HUMAN	67792.1	0.38	F12	Coagulation factor XII	206	27	2.22	115	14139	3+	2345.09	-0.002	0.852845	1	K.GRPGPQPWC'ATTPNFDQDQR.W	12946579	45851880
15	1	sp|P00748|FA12_HUMAN	67792.1	0.38	F12	Coagulation factor XII	206	27	2.22	115	14164	2+	1291.62	-0.005	3.87111	0.9998	R.NWGLGGHAFC'R.N	394002	1.08133e+06
15	1	sp|P00748|FA12_HUMAN	67792.1	0.38	F12	Coagulation factor XII	206	27	2.22	115	14482	2+	1069.52	-0.006	5.60999	0.9993	R.WGYC'LEPK.K	6.25274e+06	23731614
15	1	sp|P00748|FA12_HUMAN	67792.1	0.38	F12	Coagulation factor XII	206	27	2.22	115	14629	2+	1069.52	-0.008	7.47998	1	R.WGYC'LEPK.K	5762052	21479168
15	1	sp|P00748|FA12_HUMAN	67792.1	0.38	F12	Coagulation factor XII	206	27	2.22	115	14872	2+	1079.57	-0.002	1.85258	0.9728	K.C'FEPQLLR.F	5706740	11564656
15	1	sp|P00748|FA12_HUMAN	67792.1	0.38	F12	Coagulation factor XII	206	27	2.22	115	15007	2+	1079.57	-0.004	3.70516	0.9998	K.C'FEPQLLR.F	5.33719e+06	10532728
15	1	sp|P00748|FA12_HUMAN	67792.1	0.38	F12	Coagulation factor XII	206	27	2.22	115	15269	2+	1079.57	-0.008	7.41033	0.9996	K.C'FEPQLLR.F	300866	481802
15	1	sp|P00748|FA12_HUMAN	67792.1	0.38	F12	Coagulation factor XII	206	27	2.22	115	15457	3+	2012.96	-0.002	0.993563	1	R.TTLSGAPC'QPWASEATYR.N	2626762	6893325
15	1	sp|P00748|FA12_HUMAN	67792.1	0.38	F12	Coagulation factor XII	206	27	2.22	115	15526	2+	2012.96	-0.005	2.48391	1	R.TTLSGAPC'QPWASEATYR.N	11028616	33236962
15	1	sp|P00748|FA12_HUMAN	67792.1	0.38	F12	Coagulation factor XII	206	27	2.22	115	18243	3+	2096.09	0.003	1.43123	0.8137	R.LHEAFSPVSYQHDLALLR.L
15	1	sp|P00748|FA12_HUMAN	67792.1	0.38	F12	Coagulation factor XII	206	27	2.22	115	19728	3+	1932.96	-0.001	0.517342	0.9999	R.NPDNDIRPWC'FVLNR.D	4334212	14969015
15	1	sp|P00748|FA12_HUMAN	67792.1	0.38	F12	Coagulation factor XII	206	27	2.22	115	19732	2+	1932.96	-0.001	0.517342	0.9997	R.NPDNDIRPWC'FVLNR.D	712257	2.08538e+06
15	1	sp|P00748|FA12_HUMAN	67792.1	0.38	F12	Coagulation factor XII	206	27	2.22	115	3888	2+	822.433	-0.007	8.51133	0.9934	R.LASQAC'R.T	505783	2.04346e+06
15	1	sp|P00748|FA12_HUMAN	67792.1	0.38	F12	Coagulation factor XII	206	27	2.22	115	3937	2+	845.448	0.001	1.18281	0.9891	R.TEQAAVAR.C
15	1	sp|P00748|FA12_HUMAN	67792.1	0.38	F12	Coagulation factor XII	206	27	2.22	115	4018	2+	822.433	-0.007	8.51133	0.9966	R.LASQAC'R.T	439501	1742895
15	1	sp|P00748|FA12_HUMAN	67792.1	0.38	F12	Coagulation factor XII	206	27	2.22	115	4066	2+	845.448	0.002	2.36561	0.992	R.TEQAAVAR.C
15	1	sp|P00748|FA12_HUMAN	67792.1	0.38	F12	Coagulation factor XII	206	27	2.22	115	4148	2+	822.433	-0.008	9.72724	0.8806	R.LASQAC'R.T	32332.8	121016
15	1	sp|P00748|FA12_HUMAN	67792.1	0.38	F12	Coagulation factor XII	206	27	2.22	115	4624	2+	845.365	-0.008	9.46337	0.9969	K.ASC'YDGR.G	201286	634234
15	1	sp|P00748|FA12_HUMAN	67792.1	0.38	F12	Coagulation factor XII	206	27	2.22	115	4674	2+	1028.51	-0.007	6.80594	0.945	R.TNPC'LHGGR.C	544162	2.78615e+06
15	1	sp|P00748|FA12_HUMAN	67792.1	0.38	F12	Coagulation factor XII	206	27	2.22	115	4818	2+	1028.51	-0.007	6.80594	0.9757	R.TNPC'LHGGR.C	8692.45	74884.1
15	1	sp|P00748|FA12_HUMAN	67792.1	0.38	F12	Coagulation factor XII	206	27	2.22	115	6327	2+	1016.5	-0.006	5.90259	0.9998	R.C'LEVEGHR.L	5.76478e+06	29570312
15	1	sp|P00748|FA12_HUMAN	67792.1	0.38	F12	Coagulation factor XII	206	27	2.22	115	6466	2+	1016.5	-0.007	6.88636	0.9998	R.C'LEVEGHR.L	2.91758e+06	14452269
15	1	sp|P00748|FA12_HUMAN	67792.1	0.38	F12	Coagulation factor XII	206	27	2.22	115	6527	2+	1002.48	0.002	1.99506	0.9993	R.NGPLSCGQR.L	3.50084e+06	311206
15	1	sp|P00748|FA12_HUMAN	67792.1	0.38	F12	Coagulation factor XII	206	27	2.22	115	7777	2+	1002.48	0.987	12.9679	0.8353	R.NGPLSCGQR.L	12044255	124510
15	1	sp|P00748|FA12_HUMAN	67792.1	0.38	F12	Coagulation factor XII	206	27	2.22	115	7797	2+	927.489	0.002	2.15636	0.9839	R.EQPPSLTR.N
15	1	sp|P00748|FA12_HUMAN	67792.1	0.38	F12	Coagulation factor XII	206	27	2.22	115	7942	2+	927.489	0.003	3.23454	0.9782	R.EQPPSLTR.N
15	1	sp|P00748|FA12_HUMAN	67792.1	0.38	F12	Coagulation factor XII	206	27	2.22	115	13991	2+	1291.62	-0.006	4.64533	1	R.NWGLGGHAFC'R.N	2.14088e+06	10129712
15	1	sp|P00748|FA12_HUMAN	67792.1	0.38	F12	Coagulation factor XII	206	27	2.22	115	14041	3+	2342.07	0.008	3.41578	1	K.GRPGPQPWCATTPNFDQDQR.W	16940738	7258150
15	1	sp|P00748|FA12_HUMAN	67792.1	0.38	F12	Coagulation factor XII	206	27	2.22	115	14130	2+	1291.62	-0.006	4.64533	1	R.NWGLGGHAFC'R.N	1.67001e+06	7817498
15	1	sp|P00748|FA12_HUMAN	67792.1	0.38	F12	Coagulation factor XII	206	27	2.22	115	14423	2+	1066.5	0.004	3.75058	0.9967	R.WGYCLEPK.K	11039431	4232259
15	1	sp|P00748|FA12_HUMAN	67792.1	0.38	F12	Coagulation factor XII	206	27	2.22	115	14452	2+	1069.52	0.992	7.47998	0.9998	R.WGYC'LEPK.K	11105655	4.27034e+06
15	1	sp|P00748|FA12_HUMAN	67792.1	0.38	F12	Coagulation factor XII	206	27	2.22	115	14559	2+	1066.5	0.003	2.81293	0.99	R.WGYCLEPK.K	9385261	3.54824e+06
15	1	sp|P00748|FA12_HUMAN	67792.1	0.38	F12	Coagulation factor XII	206	27	2.22	115	14867	2+	1079.57	-0.006	5.55774	0.9999	K.C'FEPQLLR.F	17420528	82832584
15	1	sp|P00748|FA12_HUMAN	67792.1	0.38	F12	Coagulation factor XII	206	27	2.22	115	15009	2+	1079.57	-0.006	5.55774	0.9996	K.C'FEPQLLR.F	2.90237e+06	13064008
15	1	sp|P00748|FA12_HUMAN	67792.1	0.38	F12	Coagulation factor XII	206	27	2.22	115	15149	2+	1079.57	-0.006	5.55774	1	K.C'FEPQLLR.F	1.25752e+06	5568910
15	1	sp|P00748|FA12_HUMAN	67792.1	0.38	F12	Coagulation factor XII	206	27	2.22	115	15222	2+	2012.96	-0.005	2.48391	1	R.TTLSGAPC'QPWASEATYR.N	69119632	316614144
15	1	sp|P00748|FA12_HUMAN	67792.1	0.38	F12	Coagulation factor XII	206	27	2.22	115	15258	3+	2012.96	-0.006	2.98069	1	R.TTLSGAPC'QPWASEATYR.N	8807435	42724144
15	1	sp|P00748|FA12_HUMAN	67792.1	0.38	F12	Coagulation factor XII	206	27	2.22	115	15290	2+	1079.57	-0.006	5.55774	0.9991	K.C'FEPQLLR.F	443079	1.95244e+06
15	1	sp|P00748|FA12_HUMAN	67792.1	0.38	F12	Coagulation factor XII	206	27	2.22	115	15367	2+	2012.96	-0.005	2.48391	1	R.TTLSGAPC'QPWASEATYR.N	66024832	301776192
15	1	sp|P00748|FA12_HUMAN	67792.1	0.38	F12	Coagulation factor XII	206	27	2.22	115	15408	3+	2012.96	0.008	3.97425	1	R.TTLSGAPC'QPWASEATYR.N	5.40122e+06	25322924
15	1	sp|P00748|FA12_HUMAN	67792.1	0.38	F12	Coagulation factor XII	206	27	2.22	115	15519	2+	2012.96	-0.005	2.48391	1	R.TTLSGAPC'QPWASEATYR.N	5935744	25374600
15	1	sp|P00748|FA12_HUMAN	67792.1	0.38	F12	Coagulation factor XII	206	27	2.22	115	15682	2+	2012.96	-0.005	2.48391	1	R.TTLSGAPC'QPWASEATYR.N	1.29684e+06	4.67759e+06
15	1	sp|P00748|FA12_HUMAN	67792.1	0.38	F12	Coagulation factor XII	206	27	2.22	115	16044	2+	2012.96	-0.009	4.47103	0.8885	R.TTLSGAPC'QPWASEATYR.N	222652	317333
15	1	sp|P00748|FA12_HUMAN	67792.1	0.38	F12	Coagulation factor XII	206	27	2.22	115	19472	3+	1932.96	-0.004	2.06937	0.9999	R.NPDNDIRPWC'FVLNR.D	23337970	107462128
15	1	sp|P00748|FA12_HUMAN	67792.1	0.38	F12	Coagulation factor XII	206	27	2.22	115	19477	2+	1932.96	-0.005	2.58671	0.8493	R.NPDNDIRPWC'FVLNR.D	7104138	30051318
15	1	sp|P00748|FA12_HUMAN	67792.1	0.38	F12	Coagulation factor XII	206	27	2.22	115	19621	3+	1932.96	-0.006	3.10405	0.9913	R.NPDNDIRPWC'FVLNR.D	7514273	31843852
15	1	sp|P00748|FA12_HUMAN	67792.1	0.38	F12	Coagulation factor XII	206	27	2.22	115	19937	3+	1932.96	0.982	9.31215	0.9931	R.NPDNDIRPWC'FVLNR.D	524520	2.18737e+06
15	1	sp|P00748|FA12_HUMAN	67792.1	0.38	F12	Coagulation factor XII	206	27	2.22	115	20076	3+	1932.96	1.977	11.8989	0.943	R.NPDNDIRPWC'FVLNR.D	288154	1.45794e+06
15	1	sp|P00748|FA12_HUMAN	67792.1	0.38	F12	Coagulation factor XII	206	27	2.22	115	20358	3+	1932.96	-0.004	2.06937	0.9969	R.NPDNDIRPWC'FVLNR.D	31535.8	179023
15	1	sp|P00748|FA12_HUMAN	67792.1	0.38	F12	Coagulation factor XII	206	27	2.22	115	3962	2+	822.433	-0.008	9.72724	0.9892	R.LASQAC'R.T	38046.8	156873
15	1	sp|P00748|FA12_HUMAN	67792.1	0.38	F12	Coagulation factor XII	206	27	2.22	115	4002	2+	845.448	0.003	3.54842	0.9151	R.TEQAAVAR.C
15	1	sp|P00748|FA12_HUMAN	67792.1	0.38	F12	Coagulation factor XII	206	27	2.22	115	6365	2+	1016.5	-0.009	8.85389	0.9513	R.C'LEVEGHR.L	839723	3586679
15	1	sp|P00748|FA12_HUMAN	67792.1	0.38	F12	Coagulation factor XII	206	27	2.22	115	7609	2+	927.489	0.002	2.15636	0.9315	R.EQPPSLTR.N
15	1	sp|P00748|FA12_HUMAN	67792.1	0.38	F12	Coagulation factor XII	206	27	2.22	115	7802	2+	1002.48	0.987	12.9679	0.8112	R.NGPLSCGQR.L	1.69293e+06	415313
15	1	sp|P00748|FA12_HUMAN	67792.1	0.38	F12	Coagulation factor XII	206	27	2.22	115	14088	2+	883.572	0.002	2.26354	0.9998	R.VVGGLVALR.G
15	1	sp|P00748|FA12_HUMAN	67792.1	0.38	F12	Coagulation factor XII	206	27	2.22	115	14481	3+	1291.62	-0.006	4.64533	0.966	R.NWGLGGHAFC'R.N	13501.4	97487.2
15	1	sp|P00748|FA12_HUMAN	67792.1	0.38	F12	Coagulation factor XII	206	27	2.22	115	14636	3+	2345.09	0.993	2.98496	1	K.GRPGPQPWC'ATTPNFDQDQR.W	3.81935e+06	2.28873e+06
15	1	sp|P00748|FA12_HUMAN	67792.1	0.38	F12	Coagulation factor XII	206	27	2.22	115	15015	2+	1066.5	0.002	1.87529	0.9999	R.WGYCLEPK.K	2.37292e+06	1.32018e+06
15	1	sp|P00748|FA12_HUMAN	67792.1	0.38	F12	Coagulation factor XII	206	27	2.22	115	15404	2+	1079.57	-0.006	5.55774	0.9996	K.C'FEPQLLR.F	4.30032e+06	16871478
15	1	sp|P00748|FA12_HUMAN	67792.1	0.38	F12	Coagulation factor XII	206	27	2.22	115	15938	2+	1079.57	-0.006	5.55774	0.9648	K.C'FEPQLLR.F	27322.1	65008.1
15	1	sp|P00748|FA12_HUMAN	67792.1	0.38	F12	Coagulation factor XII	206	27	2.22	115	16046	2+	2012.96	-0.003	1.49034	1	R.TTLSGAPC'QPWASEATYR.N	9530272	41093484
15	1	sp|P00748|FA12_HUMAN	67792.1	0.38	F12	Coagulation factor XII	206	27	2.22	115	16083	3+	2012.96	-0.003	1.49034	1	R.TTLSGAPC'QPWASEATYR.N	1.12907e+06	4.43734e+06
15	1	sp|P00748|FA12_HUMAN	67792.1	0.38	F12	Coagulation factor XII	206	27	2.22	115	16199	2+	2012.96	-0.003	1.49034	1	R.TTLSGAPC'QPWASEATYR.N	7608588	32525424
15	1	sp|P00748|FA12_HUMAN	67792.1	0.38	F12	Coagulation factor XII	206	27	2.22	115	20377	3+	1932.96	-0.006	3.10405	0.999	R.NPDNDIRPWC'FVLNR.D	2.62423e+06	11047991
15	1	sp|P00748|FA12_HUMAN	67792.1	0.38	F12	Coagulation factor XII	206	27	2.22	115	20396	2+	1932.96	-0.005	2.58671	0.9943	R.NPDNDIRPWC'FVLNR.D	566139	1939424
15	1	sp|P00748|FA12_HUMAN	67792.1	0.38	F12	Coagulation factor XII	206	27	2.22	115	5958	2+	1016.5	-0.005	4.91883	0.9997	R.C'LEVEGHR.L	728891	1.86888e+06
15	1	sp|P00748|FA12_HUMAN	67792.1	0.38	F12	Coagulation factor XII	206	27	2.22	115	13554	2+	883.572	0.002	2.26354	1	R.VVGGLVALR.G
15	1	sp|P00748|FA12_HUMAN	67792.1	0.38	F12	Coagulation factor XII	206	27	2.22	115	13943	2+	1291.62	-0.006	4.64533	1	R.NWGLGGHAFC'R.N	155081	2.29709e+06
15	1	sp|P00748|FA12_HUMAN	67792.1	0.38	F12	Coagulation factor XII	206	27	2.22	115	14140	3+	2342.07	0	0	0.9999	K.GRPGPQPWCATTPNFDQDQR.W	8874428	14989768
15	1	sp|P00748|FA12_HUMAN	67792.1	0.38	F12	Coagulation factor XII	206	27	2.22	115	14659	2+	1066.5	0.004	3.75058	0.9982	R.WGYCLEPK.K	1.11946e+06	791943
15	1	sp|P00748|FA12_HUMAN	67792.1	0.38	F12	Coagulation factor XII	206	27	2.22	115	15958	2+	2012.96	0.003	1.49034	0.9999	R.TTLSGAPC'QPWASEATYR.N	35211.1	121193
15	1	sp|P00748|FA12_HUMAN	67792.1	0.38	F12	Coagulation factor XII	206	27	2.22	115	16102	2+	2012.96	0	0	1	R.TTLSGAPC'QPWASEATYR.N	5791988	14786580
15	1	sp|P00748|FA12_HUMAN	67792.1	0.38	F12	Coagulation factor XII	206	27	2.22	115	16254	2+	2012.96	-0.003	1.49034	1	R.TTLSGAPC'QPWASEATYR.N	1.87198e+06	5.15872e+06
15	1	sp|P00748|FA12_HUMAN	67792.1	0.38	F12	Coagulation factor XII	206	27	2.22	115	18476	3+	2096.09	0.004	1.90831	0.6155	R.LHEAFSPVSYQHDLALLR.L
15	1	sp|P00748|FA12_HUMAN	67792.1	0.38	F12	Coagulation factor XII	206	27	2.22	115	18638	3+	2096.09	0.008	3.81663	0.9926	R.LHEAFSPVSYQHDLALLR.L
15	1	sp|P00748|FA12_HUMAN	67792.1	0.38	F12	Coagulation factor XII	206	27	2.22	115	18791	3+	2096.09	0.007	3.33955	1	R.LHEAFSPVSYQHDLALLR.L
15	1	sp|P00748|FA12_HUMAN	67792.1	0.38	F12	Coagulation factor XII	206	27	2.22	115	18907	2+	2096.09	0.008	3.81663	1	R.LHEAFSPVSYQHDLALLR.L
15	1	sp|P00748|FA12_HUMAN	67792.1	0.38	F12	Coagulation factor XII	206	27	2.22	115	18951	3+	2096.09	0.005	2.38539	1	R.LHEAFSPVSYQHDLALLR.L
15	1	sp|P00748|FA12_HUMAN	67792.1	0.38	F12	Coagulation factor XII	206	27	2.22	115	6332	2+	927.489	1.004	4.31272	0.6151	R.EQPPSLTR.N
15	1	sp|P00748|FA12_HUMAN	67792.1	0.38	F12	Coagulation factor XII	206	27	2.22	115	12236	2+	883.572	0.001	1.13177	0.9999	R.VVGGLVALR.G
15	1	sp|P00748|FA12_HUMAN	67792.1	0.38	F12	Coagulation factor XII	206	27	2.22	115	13013	2+	883.572	0.002	2.26354	0.9999	R.VVGGLVALR.G
15	1	sp|P00748|FA12_HUMAN	67792.1	0.38	F12	Coagulation factor XII	206	27	2.22	115	14067	3+	2342.07	0.004	1.70789	1	K.GRPGPQPWCATTPNFDQDQR.W	285430	0
15	1	sp|P00748|FA12_HUMAN	67792.1	0.38	F12	Coagulation factor XII	206	27	2.22	115	14710	2+	1079.57	-0.007	6.48404	0.7047	K.C'FEPQLLR.F	587915	556897
15	1	sp|P00748|FA12_HUMAN	67792.1	0.38	F12	Coagulation factor XII	206	27	2.22	115	15964	2+	2009.94	0.005	2.48764	1	R.TTLSGAPCQPWASEATYR.N	35990700	23220366
15	1	sp|P00748|FA12_HUMAN	67792.1	0.38	F12	Coagulation factor XII	206	27	2.22	115	15992	2+	2012.96	0.996	1.98713	1	R.TTLSGAPC'QPWASEATYR.N	35990696	23220368
15	1	sp|P00748|FA12_HUMAN	67792.1	0.38	F12	Coagulation factor XII	206	27	2.22	115	16026	3+	2009.94	0.007	3.48269	0.9904	R.TTLSGAPCQPWASEATYR.N	2356547	1.24024e+06
15	1	sp|P00748|FA12_HUMAN	67792.1	0.38	F12	Coagulation factor XII	206	27	2.22	115	16206	3+	3059.48	1.013	4.24908	0.9924	K.YKAEEHTVVLTVTGEPCHFPFQYHR.Q	218193	0
15	1	sp|P00748|FA12_HUMAN	67792.1	0.38	F12	Coagulation factor XII	206	27	2.22	115	18675	2+	2096.09	0.004	1.90831	1	R.LHEAFSPVSYQHDLALLR.L
15	1	sp|P00748|FA12_HUMAN	67792.1	0.38	F12	Coagulation factor XII	206	27	2.22	115	18762	3+	2096.09	0.007	3.33955	1	R.LHEAFSPVSYQHDLALLR.L
15	1	sp|P00748|FA12_HUMAN	67792.1	0.38	F12	Coagulation factor XII	206	27	2.22	115	26115	2+	2029.05	0.006	2.95704	1	R.NKPGVYTDVAYYLAWIR.E
15	1	sp|P00748|FA12_HUMAN	67792.1	0.38	F12	Coagulation factor XII	206	27	2.22	115	26550	2+	2029.05	1.012	5.91409	1	R.NKPGVYTDVAYYLAWIR.E
15	1	sp|P00748|FA12_HUMAN	67792.1	0.38	F12	Coagulation factor XII	206	27	2.22	115	6494	2+	927.489	0.003	3.23454	0.9767	R.EQPPSLTR.N
15	1	sp|P00748|FA12_HUMAN	67792.1	0.38	F12	Coagulation factor XII	206	27	2.22	115	12077	2+	883.572	0.003	3.39531	1	R.VVGGLVALR.G
15	1	sp|P00748|FA12_HUMAN	67792.1	0.38	F12	Coagulation factor XII	206	27	2.22	115	12339	2+	883.572	0	0	0.9999	R.VVGGLVALR.G
15	1	sp|P00748|FA12_HUMAN	67792.1	0.38	F12	Coagulation factor XII	206	27	2.22	115	13460	3+	2342.07	0.003	1.28092	1	K.GRPGPQPWCATTPNFDQDQR.W	4.28316e+06	2.34271e+06
15	1	sp|P00748|FA12_HUMAN	67792.1	0.38	F12	Coagulation factor XII	206	27	2.22	115	13816	2+	1066.5	0.002	1.87529	0.9998	R.WGYCLEPK.K	4.77037e+06	1.83207e+06
15	1	sp|P00748|FA12_HUMAN	67792.1	0.38	F12	Coagulation factor XII	206	27	2.22	115	18272	3+	2096.09	0.011	5.24786	1	R.LHEAFSPVSYQHDLALLR.L
15	1	sp|P00748|FA12_HUMAN	67792.1	0.38	F12	Coagulation factor XII	206	27	2.22	115	19953	3+	1929.94	1.006	3.10891	0.8087	R.NPDNDIRPWCFVLNR.D	5.44043e+06	5904952
15	1	sp|P00748|FA12_HUMAN	67792.1	0.38	F12	Coagulation factor XII	206	27	2.22	115	25280	2+	1736.88	1.006	3.45446	0.9999	R.LTLQGIISWGSGC'GDR.N	1.08109e+06	833441
15	1	sp|P00748|FA12_HUMAN	67792.1	0.38	F12	Coagulation factor XII	206	27	2.22	115	25977	2+	1736.88	-0.002	1.15149	0.9977	R.LTLQGIISWGSGC'GDR.N	1.58192e+06	896324
15	1	sp|P00748|FA12_HUMAN	67792.1	0.38	F12	Coagulation factor XII	206	27	2.22	115	26097	3+	2029.05	0.012	5.91409	0.9802	R.NKPGVYTDVAYYLAWIR.E
15	1	sp|P00748|FA12_HUMAN	67792.1	0.38	F12	Coagulation factor XII	206	27	2.22	115	26269	3+	2029.05	1.013	6.40693	0.8854	R.NKPGVYTDVAYYLAWIR.E
15	1	sp|P00748|FA12_HUMAN	67792.1	0.38	F12	Coagulation factor XII	206	27	2.22	115	26428	3+	2029.05	0.006	2.95704	0.9989	R.NKPGVYTDVAYYLAWIR.E
15	1	sp|P00748|FA12_HUMAN	67792.1	0.38	F12	Coagulation factor XII	206	27	2.22	115	27139	2+	1736.88	0	0	0.9086	R.LTLQGIISWGSGC'GDR.N	200870	80228.7
15	1	sp|P00748|FA12_HUMAN	67792.1	0.38	F12	Coagulation factor XII	206	27	2.22	115	13366	2+	883.572	0.003	3.39531	0.9999	R.VVGGLVALR.G
15	1	sp|P00748|FA12_HUMAN	67792.1	0.38	F12	Coagulation factor XII	206	27	2.22	115	14287	3+	2342.07	0.009	3.84275	1	K.GRPGPQPWCATTPNFDQDQR.W	6.03608e+06	5.0323e+06
15	1	sp|P00748|FA12_HUMAN	67792.1	0.38	F12	Coagulation factor XII	206	27	2.22	115	15036	2+	1079.57	-0.004	3.70516	0.8236	K.C'FEPQLLR.F	5516187	12011011
15	1	sp|P00748|FA12_HUMAN	67792.1	0.38	F12	Coagulation factor XII	206	27	2.22	115	16067	2+	2012.96	-0.005	2.48391	1	R.TTLSGAPC'QPWASEATYR.N	11210134	14166640
15	1	sp|P00748|FA12_HUMAN	67792.1	0.38	F12	Coagulation factor XII	206	27	2.22	115	18815	3+	2096.09	0.005	2.38539	1	R.LHEAFSPVSYQHDLALLR.L
15	1	sp|P00748|FA12_HUMAN	67792.1	0.38	F12	Coagulation factor XII	206	27	2.22	115	18975	3+	2096.09	0.008	3.81663	1	R.LHEAFSPVSYQHDLALLR.L
15	1	sp|P00748|FA12_HUMAN	67792.1	0.38	F12	Coagulation factor XII	206	27	2.22	115	20588	3+	1932.96	-0.002	1.03468	0.9046	R.NPDNDIRPWC'FVLNR.D	4.27423e+06	5.63187e+06
15	1	sp|P00748|FA12_HUMAN	67792.1	0.38	F12	Coagulation factor XII	206	27	2.22	115	25855	3+	2029.05	0.011	5.42125	0.9937	R.NKPGVYTDVAYYLAWIR.E
15	1	sp|P00748|FA12_HUMAN	67792.1	0.38	F12	Coagulation factor XII	206	27	2.22	115	25922	2+	2029.05	0.012	5.91409	1	R.NKPGVYTDVAYYLAWIR.E
15	1	sp|P00748|FA12_HUMAN	67792.1	0.38	F12	Coagulation factor XII	206	27	2.22	115	26009	3+	2029.05	0.009	4.43556	0.92	R.NKPGVYTDVAYYLAWIR.E
16	1	sp|P00915|CAH1_HUMAN	28870.2	0.318	CA1	Carbonic anhydrase 1	13	6			7193	2+	1026.51	0.003	2.92252	0.9796	K.YSSLAEAASK.A
16	1	sp|P00915|CAH1_HUMAN	28870.2	0.318	CA1	Carbonic anhydrase 1	13	6			6872	2+	1026.51	0.004	3.8967	1	K.YSSLAEAASK.A
16	1	sp|P00915|CAH1_HUMAN	28870.2	0.318	CA1	Carbonic anhydrase 1	13	6			9621	2+	985.437	0.003	3.04433	0.9997	K.GGPFSDSYR.L
16	1	sp|P00915|CAH1_HUMAN	28870.2	0.318	CA1	Carbonic anhydrase 1	13	6			10638	3+	1929.01	0.005	2.59201	1	K.HDTSLKPISVSYNPATAK.E
16	1	sp|P00915|CAH1_HUMAN	28870.2	0.318	CA1	Carbonic anhydrase 1	13	6			10809	3+	1929.01	0.006	3.11041	0.9997	K.HDTSLKPISVSYNPATAK.E
16	1	sp|P00915|CAH1_HUMAN	28870.2	0.318	CA1	Carbonic anhydrase 1	13	6			10988	3+	1929.01	0.007	3.62881	1	K.HDTSLKPISVSYNPATAK.E
16	1	sp|P00915|CAH1_HUMAN	28870.2	0.318	CA1	Carbonic anhydrase 1	13	6			13705	3+	2759.39	1.007	2.53679	0.9847	R.SLLSNVEGDNAVPMQHNNRPTQPLK.G
16	1	sp|P00915|CAH1_HUMAN	28870.2	0.318	CA1	Carbonic anhydrase 1	13	6			14210	3+	2759.39	0.993	2.53679	0.9591	R.SLLSNVEGDNAVPMQHNNRPTQPLK.G
16	1	sp|P00915|CAH1_HUMAN	28870.2	0.318	CA1	Carbonic anhydrase 1	13	6			22311	2+	1186.69	0.004	3.37073	1	K.ADGLAVIGVLMK.V
16	1	sp|P00915|CAH1_HUMAN	28870.2	0.318	CA1	Carbonic anhydrase 1	13	6			22794	2+	1186.69	0.004	3.37073	1	K.ADGLAVIGVLMK.V
16	1	sp|P00915|CAH1_HUMAN	28870.2	0.318	CA1	Carbonic anhydrase 1	13	6			11845	3+	1929.01	0.007	3.62881	1	K.HDTSLKPISVSYNPATAK.E
16	1	sp|P00915|CAH1_HUMAN	28870.2	0.318	CA1	Carbonic anhydrase 1	13	6			11878	2+	1929.01	0.007	3.62881	1	K.HDTSLKPISVSYNPATAK.E
16	1	sp|P00915|CAH1_HUMAN	28870.2	0.318	CA1	Carbonic anhydrase 1	13	6			15041	2+	970.593	0.004	4.12119	0.9999	K.VLDALQAIK.T
17	1	sp|P00918|CAH2_HUMAN	29246.1	0.188	CA2	Carbonic anhydrase 2	3	3			6738	3+	1311.65	0.003	2.28719	0.9999	R.QSPVDIDTHTAK.Y
17	1	sp|P00918|CAH2_HUMAN	29246.1	0.188	CA2	Carbonic anhydrase 2	3	3			14909	2+	2062.95	0.912	42.6574	0.9209	R.ILNNGHAFNVEFDDSQDK.A
17	1	sp|P00918|CAH2_HUMAN	29246.1	0.188	CA2	Carbonic anhydrase 2	3	3			17328	3+	2140.09	0.002	0.934539	1	K.YDPSLKPLSVSYDQATSLR.I
18	1	sp|P00995|ISK1_HUMAN	8506.78	0.304	SPINK1	Serine protease inhibitor Kazal-type 1	3	2	0.94	3	19170	3+	2944.33	0.981	6.45309	1	K.IYDPVC'GTDGNTYPNEC'VLC'FENR.K	5434576	4560459
18	1	sp|P00995|ISK1_HUMAN	8506.78	0.304	SPINK1	Serine protease inhibitor Kazal-type 1	3	2	0.94	3	19248	3+	2935.27	0.002	0.681368	0.9906	K.IYDPVCGTDGNTYPNECVLCFENR.K	4.801e+06	4446001
18	1	sp|P00995|ISK1_HUMAN	8506.78	0.304	SPINK1	Serine protease inhibitor Kazal-type 1	3	2	0.94	3	19350	3+	2944.33	-0.033	11.208	0.9997	K.IYDPVC'GTDGNTYPNEC'VLC'FENR.K	1.50859e+06	1.62127e+06
19	1	sp|P01008|ANT3_HUMAN	52602.4	0.619	SERPINC1	Antithrombin-III (short name: ATIII)	2165	52	0.86	187	6717	3+	2002.97	0.005	2.4963	0.9999	K.KATEDEGSEQKIPEATNR.R
19	1	sp|P01008|ANT3_HUMAN	52602.4	0.619	SERPINC1	Antithrombin-III (short name: ATIII)	2165	52	0.86	187	6754	2+	2002.97	1.007	3.49481	0.9915	K.KATEDEGSEQKIPEATNR.R
19	1	sp|P01008|ANT3_HUMAN	52602.4	0.619	SERPINC1	Antithrombin-III (short name: ATIII)	2165	52	0.86	187	7470	3+	1874.87	0.992	4.26696	0.8386	K.ATEDEGSEQKIPEATNR.R
19	1	sp|P01008|ANT3_HUMAN	52602.4	0.619	SERPINC1	Antithrombin-III (short name: ATIII)	2165	52	0.86	187	7596	2+	1874.87	0.004	2.13348	1	K.ATEDEGSEQKIPEATNR.R
19	1	sp|P01008|ANT3_HUMAN	52602.4	0.619	SERPINC1	Antithrombin-III (short name: ATIII)	2165	52	0.86	187	7606	3+	1874.87	0.003	1.60011	0.9957	K.ATEDEGSEQKIPEATNR.R
19	1	sp|P01008|ANT3_HUMAN	52602.4	0.619	SERPINC1	Antithrombin-III (short name: ATIII)	2165	52	0.86	187	7748	3+	1874.87	0.992	4.26696	0.998	K.ATEDEGSEQKIPEATNR.R
19	1	sp|P01008|ANT3_HUMAN	52602.4	0.619	SERPINC1	Antithrombin-III (short name: ATIII)	2165	52	0.86	187	13277	3+	1309.61	0.001	0.763588	0.9491	R.DDLYVSDAFHK.A
19	1	sp|P01008|ANT3_HUMAN	52602.4	0.619	SERPINC1	Antithrombin-III (short name: ATIII)	2165	52	0.86	187	20117	2+	2291.15	-0.215	93.8393	0.9989	K.AFLEVNEEGSEAAASTAVVIAGR.S
19	1	sp|P01008|ANT3_HUMAN	52602.4	0.619	SERPINC1	Antithrombin-III (short name: ATIII)	2165	52	0.86	187	20669	2+	1864.9	0.01	5.36222	0.9997	K.EQLQDM"GLVDLFSPEK.S
19	1	sp|P01008|ANT3_HUMAN	52602.4	0.619	SERPINC1	Antithrombin-III (short name: ATIII)	2165	52	0.86	187	20762	3+	2291.15	0.004	1.74585	0.9958	K.AFLEVNEEGSEAAASTAVVIAGR.S
19	1	sp|P01008|ANT3_HUMAN	52602.4	0.619	SERPINC1	Antithrombin-III (short name: ATIII)	2165	52	0.86	187	21423	3+	2291.15	0.005	2.18231	0.9192	K.AFLEVNEEGSEAAASTAVVIAGR.S
19	1	sp|P01008|ANT3_HUMAN	52602.4	0.619	SERPINC1	Antithrombin-III (short name: ATIII)	2165	52	0.86	187	21822	3+	2291.15	1.005	2.18231	0.9913	K.AFLEVNEEGSEAAASTAVVIAGR.S
19	1	sp|P01008|ANT3_HUMAN	52602.4	0.619	SERPINC1	Antithrombin-III (short name: ATIII)	2165	52	0.86	187	22575	3+	2291.15	0.007	3.05523	0.9675	K.AFLEVNEEGSEAAASTAVVIAGR.S
19	1	sp|P01008|ANT3_HUMAN	52602.4	0.619	SERPINC1	Antithrombin-III (short name: ATIII)	2165	52	0.86	187	23507	3+	2291.15	0.008	3.49169	0.9773	K.AFLEVNEEGSEAAASTAVVIAGR.S
19	1	sp|P01008|ANT3_HUMAN	52602.4	0.619	SERPINC1	Antithrombin-III (short name: ATIII)	2165	52	0.86	187	23667	3+	2291.15	0.002	0.872924	0.8625	K.AFLEVNEEGSEAAASTAVVIAGR.S
19	1	sp|P01008|ANT3_HUMAN	52602.4	0.619	SERPINC1	Antithrombin-III (short name: ATIII)	2165	52	0.86	187	24042	3+	2291.15	0.002	0.872924	0.9574	K.AFLEVNEEGSEAAASTAVVIAGR.S
19	1	sp|P01008|ANT3_HUMAN	52602.4	0.619	SERPINC1	Antithrombin-III (short name: ATIII)	2165	52	0.86	187	24164	3+	2291.15	0.007	3.05523	0.9726	K.AFLEVNEEGSEAAASTAVVIAGR.S
19	1	sp|P01008|ANT3_HUMAN	52602.4	0.619	SERPINC1	Antithrombin-III (short name: ATIII)	2165	52	0.86	187	24291	3+	2291.15	0.008	3.49169	0.9189	K.AFLEVNEEGSEAAASTAVVIAGR.S
19	1	sp|P01008|ANT3_HUMAN	52602.4	0.619	SERPINC1	Antithrombin-III (short name: ATIII)	2165	52	0.86	187	24680	3+	2291.15	0.003	1.30939	0.9841	K.AFLEVNEEGSEAAASTAVVIAGR.S
19	1	sp|P01008|ANT3_HUMAN	52602.4	0.619	SERPINC1	Antithrombin-III (short name: ATIII)	2165	52	0.86	187	24808	3+	2291.15	0.006	2.61877	0.8	K.AFLEVNEEGSEAAASTAVVIAGR.S
19	1	sp|P01008|ANT3_HUMAN	52602.4	0.619	SERPINC1	Antithrombin-III (short name: ATIII)	2165	52	0.86	187	25195	3+	2291.15	1.013	5.674	0.8738	K.AFLEVNEEGSEAAASTAVVIAGR.S
19	1	sp|P01008|ANT3_HUMAN	52602.4	0.619	SERPINC1	Antithrombin-III (short name: ATIII)	2165	52	0.86	187	25456	3+	2291.15	0.011	4.80108	0.9858	K.AFLEVNEEGSEAAASTAVVIAGR.S
19	1	sp|P01008|ANT3_HUMAN	52602.4	0.619	SERPINC1	Antithrombin-III (short name: ATIII)	2165	52	0.86	187	25982	3+	2291.15	0.006	2.61877	0.9701	K.AFLEVNEEGSEAAASTAVVIAGR.S
19	1	sp|P01008|ANT3_HUMAN	52602.4	0.619	SERPINC1	Antithrombin-III (short name: ATIII)	2165	52	0.86	187	26248	3+	2291.15	-0.001	0.436462	0.9636	K.AFLEVNEEGSEAAASTAVVIAGR.S
19	1	sp|P01008|ANT3_HUMAN	52602.4	0.619	SERPINC1	Antithrombin-III (short name: ATIII)	2165	52	0.86	187	26448	3+	2291.15	0.009	3.92816	0.9999	K.AFLEVNEEGSEAAASTAVVIAGR.S
19	1	sp|P01008|ANT3_HUMAN	52602.4	0.619	SERPINC1	Antithrombin-III (short name: ATIII)	2165	52	0.86	187	26595	3+	2291.15	1.006	2.61877	1	K.AFLEVNEEGSEAAASTAVVIAGR.S
19	1	sp|P01008|ANT3_HUMAN	52602.4	0.619	SERPINC1	Antithrombin-III (short name: ATIII)	2165	52	0.86	187	26679	2+	2291.15	0.003	1.30939	1	K.AFLEVNEEGSEAAASTAVVIAGR.S
19	1	sp|P01008|ANT3_HUMAN	52602.4	0.619	SERPINC1	Antithrombin-III (short name: ATIII)	2165	52	0.86	187	26697	3+	2804.57	0.008	2.85249	1	R.ITDVIPSEAINELTVLVLVNTIYFK.G
19	1	sp|P01008|ANT3_HUMAN	52602.4	0.619	SERPINC1	Antithrombin-III (short name: ATIII)	2165	52	0.86	187	26700	2+	2804.57	-0.012	4.27873	0.9992	R.ITDVIPSEAINELTVLVLVNTIYFK.G
19	1	sp|P01008|ANT3_HUMAN	52602.4	0.619	SERPINC1	Antithrombin-III (short name: ATIII)	2165	52	0.86	187	26728	3+	2291.15	0.009	3.92816	1	K.AFLEVNEEGSEAAASTAVVIAGR.S
19	1	sp|P01008|ANT3_HUMAN	52602.4	0.619	SERPINC1	Antithrombin-III (short name: ATIII)	2165	52	0.86	187	26808	2+	2291.15	0.007	3.05523	1	K.AFLEVNEEGSEAAASTAVVIAGR.S
19	1	sp|P01008|ANT3_HUMAN	52602.4	0.619	SERPINC1	Antithrombin-III (short name: ATIII)	2165	52	0.86	187	26858	3+	2291.15	0.004	1.74585	1	K.AFLEVNEEGSEAAASTAVVIAGR.S
19	1	sp|P01008|ANT3_HUMAN	52602.4	0.619	SERPINC1	Antithrombin-III (short name: ATIII)	2165	52	0.86	187	26939	2+	2291.15	0.008	3.49169	1	K.AFLEVNEEGSEAAASTAVVIAGR.S
19	1	sp|P01008|ANT3_HUMAN	52602.4	0.619	SERPINC1	Antithrombin-III (short name: ATIII)	2165	52	0.86	187	26978	3+	2291.15	0.003	1.30939	0.9999	K.AFLEVNEEGSEAAASTAVVIAGR.S
19	1	sp|P01008|ANT3_HUMAN	52602.4	0.619	SERPINC1	Antithrombin-III (short name: ATIII)	2165	52	0.86	187	27109	3+	2291.15	0.004	1.74585	0.9961	K.AFLEVNEEGSEAAASTAVVIAGR.S
19	1	sp|P01008|ANT3_HUMAN	52602.4	0.619	SERPINC1	Antithrombin-III (short name: ATIII)	2165	52	0.86	187	27229	2+	2291.15	0.004	1.74585	0.9693	K.AFLEVNEEGSEAAASTAVVIAGR.S
19	1	sp|P01008|ANT3_HUMAN	52602.4	0.619	SERPINC1	Antithrombin-III (short name: ATIII)	2165	52	0.86	187	27232	3+	2291.15	0.006	2.61877	0.9997	K.AFLEVNEEGSEAAASTAVVIAGR.S
19	1	sp|P01008|ANT3_HUMAN	52602.4	0.619	SERPINC1	Antithrombin-III (short name: ATIII)	2165	52	0.86	187	27349	3+	2291.15	0.002	0.872924	0.9998	K.AFLEVNEEGSEAAASTAVVIAGR.S
19	1	sp|P01008|ANT3_HUMAN	52602.4	0.619	SERPINC1	Antithrombin-III (short name: ATIII)	2165	52	0.86	187	27350	2+	2291.15	1.002	0.872924	0.8986	K.AFLEVNEEGSEAAASTAVVIAGR.S
19	1	sp|P01008|ANT3_HUMAN	52602.4	0.619	SERPINC1	Antithrombin-III (short name: ATIII)	2165	52	0.86	187	27469	3+	2291.15	0.01	4.36462	0.8735	K.AFLEVNEEGSEAAASTAVVIAGR.S
19	1	sp|P01008|ANT3_HUMAN	52602.4	0.619	SERPINC1	Antithrombin-III (short name: ATIII)	2165	52	0.86	187	27472	2+	2291.15	1.011	4.80108	0.876	K.AFLEVNEEGSEAAASTAVVIAGR.S
19	1	sp|P01008|ANT3_HUMAN	52602.4	0.619	SERPINC1	Antithrombin-III (short name: ATIII)	2165	52	0.86	187	27588	3+	2291.15	0.002	0.872924	0.9999	K.AFLEVNEEGSEAAASTAVVIAGR.S
19	1	sp|P01008|ANT3_HUMAN	52602.4	0.619	SERPINC1	Antithrombin-III (short name: ATIII)	2165	52	0.86	187	27590	2+	2291.15	0.008	3.49169	0.9999	K.AFLEVNEEGSEAAASTAVVIAGR.S
19	1	sp|P01008|ANT3_HUMAN	52602.4	0.619	SERPINC1	Antithrombin-III (short name: ATIII)	2165	52	0.86	187	27709	3+	2291.15	0.006	2.61877	0.9781	K.AFLEVNEEGSEAAASTAVVIAGR.S
19	1	sp|P01008|ANT3_HUMAN	52602.4	0.619	SERPINC1	Antithrombin-III (short name: ATIII)	2165	52	0.86	187	27710	2+	2291.15	0	0	0.9998	K.AFLEVNEEGSEAAASTAVVIAGR.S
19	1	sp|P01008|ANT3_HUMAN	52602.4	0.619	SERPINC1	Antithrombin-III (short name: ATIII)	2165	52	0.86	187	27835	2+	2291.15	0.005	2.18231	0.9949	K.AFLEVNEEGSEAAASTAVVIAGR.S
19	1	sp|P01008|ANT3_HUMAN	52602.4	0.619	SERPINC1	Antithrombin-III (short name: ATIII)	2165	52	0.86	187	27836	3+	2291.15	0.005	2.18231	0.9995	K.AFLEVNEEGSEAAASTAVVIAGR.S
19	1	sp|P01008|ANT3_HUMAN	52602.4	0.619	SERPINC1	Antithrombin-III (short name: ATIII)	2165	52	0.86	187	27953	3+	2291.15	0.006	2.61877	0.9985	K.AFLEVNEEGSEAAASTAVVIAGR.S
19	1	sp|P01008|ANT3_HUMAN	52602.4	0.619	SERPINC1	Antithrombin-III (short name: ATIII)	2165	52	0.86	187	27955	2+	2291.15	0.008	3.49169	0.9864	K.AFLEVNEEGSEAAASTAVVIAGR.S
19	1	sp|P01008|ANT3_HUMAN	52602.4	0.619	SERPINC1	Antithrombin-III (short name: ATIII)	2165	52	0.86	187	28079	2+	2291.15	0.007	3.05523	0.9989	K.AFLEVNEEGSEAAASTAVVIAGR.S
19	1	sp|P01008|ANT3_HUMAN	52602.4	0.619	SERPINC1	Antithrombin-III (short name: ATIII)	2165	52	0.86	187	28199	2+	2291.15	0.004	1.74585	0.907	K.AFLEVNEEGSEAAASTAVVIAGR.S
19	1	sp|P01008|ANT3_HUMAN	52602.4	0.619	SERPINC1	Antithrombin-III (short name: ATIII)	2165	52	0.86	187	28323	3+	2291.15	0.009	3.92816	0.9992	K.AFLEVNEEGSEAAASTAVVIAGR.S
19	1	sp|P01008|ANT3_HUMAN	52602.4	0.619	SERPINC1	Antithrombin-III (short name: ATIII)	2165	52	0.86	187	28446	3+	2291.15	0.005	2.18231	0.9997	K.AFLEVNEEGSEAAASTAVVIAGR.S
19	1	sp|P01008|ANT3_HUMAN	52602.4	0.619	SERPINC1	Antithrombin-III (short name: ATIII)	2165	52	0.86	187	28603	3+	2291.15	1.016	6.98339	0.9984	K.AFLEVNEEGSEAAASTAVVIAGR.S
19	1	sp|P01008|ANT3_HUMAN	52602.4	0.619	SERPINC1	Antithrombin-III (short name: ATIII)	2165	52	0.86	187	2812	2+	1093.46	0.006	5.48715	0.9971	K.ATEDEGSEQK.I
19	1	sp|P01008|ANT3_HUMAN	52602.4	0.619	SERPINC1	Antithrombin-III (short name: ATIII)	2165	52	0.86	187	2931	2+	1093.46	0.005	4.57262	0.9998	K.ATEDEGSEQK.I
19	1	sp|P01008|ANT3_HUMAN	52602.4	0.619	SERPINC1	Antithrombin-III (short name: ATIII)	2165	52	0.86	187	3061	2+	1093.46	0.003	2.74357	0.9864	K.ATEDEGSEQK.I
19	1	sp|P01008|ANT3_HUMAN	52602.4	0.619	SERPINC1	Antithrombin-III (short name: ATIII)	2165	52	0.86	187	3444	2+	1093.46	0.005	4.57262	0.9762	K.ATEDEGSEQK.I
19	1	sp|P01008|ANT3_HUMAN	52602.4	0.619	SERPINC1	Antithrombin-III (short name: ATIII)	2165	52	0.86	187	3731	2+	1093.46	0.007	6.40167	0.9608	K.ATEDEGSEQK.I
19	1	sp|P01008|ANT3_HUMAN	52602.4	0.619	SERPINC1	Antithrombin-III (short name: ATIII)	2165	52	0.86	187	3853	2+	1093.46	0.004	3.6581	0.8533	K.ATEDEGSEQK.I
19	1	sp|P01008|ANT3_HUMAN	52602.4	0.619	SERPINC1	Antithrombin-III (short name: ATIII)	2165	52	0.86	187	5816	2+	850.405	0.004	4.70364	0.7327	K.FSPENTR.K
19	1	sp|P01008|ANT3_HUMAN	52602.4	0.619	SERPINC1	Antithrombin-III (short name: ATIII)	2165	52	0.86	187	6172	3+	2002.97	0.006	2.99556	0.9887	K.KATEDEGSEQKIPEATNR.R
19	1	sp|P01008|ANT3_HUMAN	52602.4	0.619	SERPINC1	Antithrombin-III (short name: ATIII)	2165	52	0.86	187	6198	2+	2002.97	0.006	2.99556	1	K.KATEDEGSEQKIPEATNR.R
19	1	sp|P01008|ANT3_HUMAN	52602.4	0.619	SERPINC1	Antithrombin-III (short name: ATIII)	2165	52	0.86	187	6331	3+	2002.97	0.01	4.99259	1	K.KATEDEGSEQKIPEATNR.R
19	1	sp|P01008|ANT3_HUMAN	52602.4	0.619	SERPINC1	Antithrombin-III (short name: ATIII)	2165	52	0.86	187	6357	2+	2002.97	0.011	5.49185	1	K.KATEDEGSEQKIPEATNR.R
19	1	sp|P01008|ANT3_HUMAN	52602.4	0.619	SERPINC1	Antithrombin-III (short name: ATIII)	2165	52	0.86	187	6998	3+	1874.87	1.022	11.7341	0.6912	K.ATEDEGSEQKIPEATNR.R
19	1	sp|P01008|ANT3_HUMAN	52602.4	0.619	SERPINC1	Antithrombin-III (short name: ATIII)	2165	52	0.86	187	7025	2+	1874.87	0.014	7.46717	1	K.ATEDEGSEQKIPEATNR.R
19	1	sp|P01008|ANT3_HUMAN	52602.4	0.619	SERPINC1	Antithrombin-III (short name: ATIII)	2165	52	0.86	187	7150	3+	1874.87	0.007	3.73359	1	K.ATEDEGSEQKIPEATNR.R
19	1	sp|P01008|ANT3_HUMAN	52602.4	0.619	SERPINC1	Antithrombin-III (short name: ATIII)	2165	52	0.86	187	7180	2+	1874.87	0.01	5.3337	1	K.ATEDEGSEQKIPEATNR.R
19	1	sp|P01008|ANT3_HUMAN	52602.4	0.619	SERPINC1	Antithrombin-III (short name: ATIII)	2165	52	0.86	187	7310	3+	1874.87	0.01	5.3337	0.9977	K.ATEDEGSEQKIPEATNR.R
19	1	sp|P01008|ANT3_HUMAN	52602.4	0.619	SERPINC1	Antithrombin-III (short name: ATIII)	2165	52	0.86	187	7342	2+	1874.87	0.02	10.6674	1	K.ATEDEGSEQKIPEATNR.R
19	1	sp|P01008|ANT3_HUMAN	52602.4	0.619	SERPINC1	Antithrombin-III (short name: ATIII)	2165	52	0.86	187	7470	3+	1874.87	0.996	2.13348	0.7723	K.ATEDEGSEQKIPEATNR.R
19	1	sp|P01008|ANT3_HUMAN	52602.4	0.619	SERPINC1	Antithrombin-III (short name: ATIII)	2165	52	0.86	187	8198	2+	1780.68	0.008	4.49266	1	K.ADGESCSASMM"YQEGK.F	20394142	12593191
19	1	sp|P01008|ANT3_HUMAN	52602.4	0.619	SERPINC1	Antithrombin-III (short name: ATIII)	2165	52	0.86	187	8200	2+	1783.7	1.012	6.72758	1	K.ADGESC'SASMM"YQEGK.F	20394142	12593191
19	1	sp|P01008|ANT3_HUMAN	52602.4	0.619	SERPINC1	Antithrombin-III (short name: ATIII)	2165	52	0.86	187	8342	2+	1780.68	0.007	3.93108	1	K.ADGESCSASMM"YQEGK.F	17939756	10939246
19	1	sp|P01008|ANT3_HUMAN	52602.4	0.619	SERPINC1	Antithrombin-III (short name: ATIII)	2165	52	0.86	187	8344	2+	1783.7	-0.008	4.48506	1	K.ADGESC'SASMM"YQEGK.F	17939756	10939246
19	1	sp|P01008|ANT3_HUMAN	52602.4	0.619	SERPINC1	Antithrombin-III (short name: ATIII)	2165	52	0.86	187	8497	2+	1780.68	0.006	3.36949	0.9999	K.ADGESCSASMM"YQEGK.F	1.51104e+06	947307
19	1	sp|P01008|ANT3_HUMAN	52602.4	0.619	SERPINC1	Antithrombin-III (short name: ATIII)	2165	52	0.86	187	8702	2+	1780.68	0.007	3.93108	0.9999	K.ADGESCSASMM"YQEGK.F	79843.1	133825
19	1	sp|P01008|ANT3_HUMAN	52602.4	0.619	SERPINC1	Antithrombin-III (short name: ATIII)	2165	52	0.86	187	8732	2+	1783.7	0.012	6.72758	1	K.ADGESC'SASM"MYQEGK.F	43082244	27182248
19	1	sp|P01008|ANT3_HUMAN	52602.4	0.619	SERPINC1	Antithrombin-III (short name: ATIII)	2165	52	0.86	187	8857	2+	1780.68	0.008	4.49266	1	K.ADGESCSASM"MYQEGK.F	40403176	25191196
19	1	sp|P01008|ANT3_HUMAN	52602.4	0.619	SERPINC1	Antithrombin-III (short name: ATIII)	2165	52	0.86	187	8886	2+	1783.7	-0.008	4.48506	1	K.ADGESC'SASM"MYQEGK.F	31550028	19409684
19	1	sp|P01008|ANT3_HUMAN	52602.4	0.619	SERPINC1	Antithrombin-III (short name: ATIII)	2165	52	0.86	187	8941	2+	911.531	0.004	4.38822	0.9997	K.LPGIVAEGR.D
19	1	sp|P01008|ANT3_HUMAN	52602.4	0.619	SERPINC1	Antithrombin-III (short name: ATIII)	2165	52	0.86	187	8975	2+	1126.66	0.005	4.4379	0.9954	K.SKLPGIVAEGR.D
19	1	sp|P01008|ANT3_HUMAN	52602.4	0.619	SERPINC1	Antithrombin-III (short name: ATIII)	2165	52	0.86	187	9147	2+	1126.66	0.003	2.66274	0.9942	K.SKLPGIVAEGR.D
19	1	sp|P01008|ANT3_HUMAN	52602.4	0.619	SERPINC1	Antithrombin-III (short name: ATIII)	2165	52	0.86	187	9272	2+	1783.7	-0.005	2.80316	1	K.ADGESC'SASM"MYQEGK.F	112072	163173
19	1	sp|P01008|ANT3_HUMAN	52602.4	0.619	SERPINC1	Antithrombin-III (short name: ATIII)	2165	52	0.86	187	9673	2+	1767.71	-0.003	1.69711	1	K.ADGESC'SASMMYQEGK.F	556698	340754
19	1	sp|P01008|ANT3_HUMAN	52602.4	0.619	SERPINC1	Antithrombin-III (short name: ATIII)	2165	52	0.86	187	10318	2+	1764.69	0.004	2.26669	1	K.ADGESCSASMMYQEGK.F	2.24445e+06	1.73129e+06
19	1	sp|P01008|ANT3_HUMAN	52602.4	0.619	SERPINC1	Antithrombin-III (short name: ATIII)	2165	52	0.86	187	10333	2+	1767.71	-0.013	7.35416	1	K.ADGESC'SASMMYQEGK.F	2.1932e+06	1.73553e+06
19	1	sp|P01008|ANT3_HUMAN	52602.4	0.619	SERPINC1	Antithrombin-III (short name: ATIII)	2165	52	0.86	187	10357	2+	911.531	0.003	3.29117	1	K.LPGIVAEGR.D
19	1	sp|P01008|ANT3_HUMAN	52602.4	0.619	SERPINC1	Antithrombin-III (short name: ATIII)	2165	52	0.86	187	10492	2+	1767.71	-0.003	1.69711	0.9959	K.ADGESC'SASMMYQEGK.F	221082288	180349904
19	1	sp|P01008|ANT3_HUMAN	52602.4	0.619	SERPINC1	Antithrombin-III (short name: ATIII)	2165	52	0.86	187	10514	2+	911.531	0.005	5.48528	1	K.LPGIVAEGR.D
19	1	sp|P01008|ANT3_HUMAN	52602.4	0.619	SERPINC1	Antithrombin-III (short name: ATIII)	2165	52	0.86	187	10644	2+	1767.71	0.007	3.95993	1	K.ADGESC'SASMMYQEGK.F	379751072	304344096
19	1	sp|P01008|ANT3_HUMAN	52602.4	0.619	SERPINC1	Antithrombin-III (short name: ATIII)	2165	52	0.86	187	10673	2+	911.531	0.003	3.29117	1	K.LPGIVAEGR.D
19	1	sp|P01008|ANT3_HUMAN	52602.4	0.619	SERPINC1	Antithrombin-III (short name: ATIII)	2165	52	0.86	187	10703	2+	1764.69	0.007	3.96671	1	K.ADGESCSASMMYQEGK.F	373318496	297925408
19	1	sp|P01008|ANT3_HUMAN	52602.4	0.619	SERPINC1	Antithrombin-III (short name: ATIII)	2165	52	0.86	187	10804	2+	1767.71	-0.013	7.35416	1	K.ADGESC'SASMMYQEGK.F	152015968	117890056
19	1	sp|P01008|ANT3_HUMAN	52602.4	0.619	SERPINC1	Antithrombin-III (short name: ATIII)	2165	52	0.86	187	10833	2+	911.531	0.003	3.29117	1	K.LPGIVAEGR.D
19	1	sp|P01008|ANT3_HUMAN	52602.4	0.619	SERPINC1	Antithrombin-III (short name: ATIII)	2165	52	0.86	187	10877	2+	1764.69	0.007	3.96671	1	K.ADGESCSASMMYQEGK.F	65334364	50983520
19	1	sp|P01008|ANT3_HUMAN	52602.4	0.619	SERPINC1	Antithrombin-III (short name: ATIII)	2165	52	0.86	187	10978	2+	1767.71	0.007	3.95993	1	K.ADGESC'SASMMYQEGK.F	30876510	23696368
19	1	sp|P01008|ANT3_HUMAN	52602.4	0.619	SERPINC1	Antithrombin-III (short name: ATIII)	2165	52	0.86	187	11003	2+	911.531	0.003	3.29117	1	K.LPGIVAEGR.D
19	1	sp|P01008|ANT3_HUMAN	52602.4	0.619	SERPINC1	Antithrombin-III (short name: ATIII)	2165	52	0.86	187	11055	2+	1764.69	0.005	2.83336	1	K.ADGESCSASMMYQEGK.F	23607560	18241998
19	1	sp|P01008|ANT3_HUMAN	52602.4	0.619	SERPINC1	Antithrombin-III (short name: ATIII)	2165	52	0.86	187	11153	2+	1767.71	-0.013	7.35416	1	K.ADGESC'SASMMYQEGK.F	16515325	12235301
19	1	sp|P01008|ANT3_HUMAN	52602.4	0.619	SERPINC1	Antithrombin-III (short name: ATIII)	2165	52	0.86	187	11176	2+	911.531	0.003	3.29117	1	K.LPGIVAEGR.D
19	1	sp|P01008|ANT3_HUMAN	52602.4	0.619	SERPINC1	Antithrombin-III (short name: ATIII)	2165	52	0.86	187	11227	2+	1764.69	0.008	4.53338	1	K.ADGESCSASMMYQEGK.F	13890674	10051955
19	1	sp|P01008|ANT3_HUMAN	52602.4	0.619	SERPINC1	Antithrombin-III (short name: ATIII)	2165	52	0.86	187	11325	2+	1767.71	-1.006	3.39423	1	K.ADGESC'SASMMYQEGK.F	11580073	8689340
19	1	sp|P01008|ANT3_HUMAN	52602.4	0.619	SERPINC1	Antithrombin-III (short name: ATIII)	2165	52	0.86	187	11488	2+	1767.71	0.007	3.95993	1	K.ADGESC'SASMMYQEGK.F	10885187	8029023
19	1	sp|P01008|ANT3_HUMAN	52602.4	0.619	SERPINC1	Antithrombin-III (short name: ATIII)	2165	52	0.86	187	11568	2+	1764.69	0.012	6.80007	1	K.ADGESCSASMMYQEGK.F	9756022	7.20211e+06
19	1	sp|P01008|ANT3_HUMAN	52602.4	0.619	SERPINC1	Antithrombin-III (short name: ATIII)	2165	52	0.86	187	11670	2+	1767.71	-0.002	1.13141	1	K.ADGESC'SASMMYQEGK.F	7525566	5.75567e+06
19	1	sp|P01008|ANT3_HUMAN	52602.4	0.619	SERPINC1	Antithrombin-III (short name: ATIII)	2165	52	0.86	187	11769	2+	1764.69	0.007	3.96671	1	K.ADGESCSASMMYQEGK.F	4.74114e+06	3.88036e+06
19	1	sp|P01008|ANT3_HUMAN	52602.4	0.619	SERPINC1	Antithrombin-III (short name: ATIII)	2165	52	0.86	187	11774	2+	1799.7	-0.023	12.7799	0.9826	K.ADGESC'SASM"M"YQEGK.F	20390858	25738508
19	1	sp|P01008|ANT3_HUMAN	52602.4	0.619	SERPINC1	Antithrombin-III (short name: ATIII)	2165	52	0.86	187	11956	2+	1799.7	-0.023	12.7799	0.9971	K.ADGESC'SASM"M"YQEGK.F	7871770	9692468
19	1	sp|P01008|ANT3_HUMAN	52602.4	0.619	SERPINC1	Antithrombin-III (short name: ATIII)	2165	52	0.86	187	12044	2+	908.472	0.004	4.403	0.8017	R.IEDGFSLK.E
19	1	sp|P01008|ANT3_HUMAN	52602.4	0.619	SERPINC1	Antithrombin-III (short name: ATIII)	2165	52	0.86	187	12098	2+	1767.71	0.007	3.95993	1	K.ADGESC'SASMMYQEGK.F	557205	621583
19	1	sp|P01008|ANT3_HUMAN	52602.4	0.619	SERPINC1	Antithrombin-III (short name: ATIII)	2165	52	0.86	187	12208	2+	1764.69	0.004	2.26669	1	K.ADGESCSASMMYQEGK.F	3.05901e+06	2789290
19	1	sp|P01008|ANT3_HUMAN	52602.4	0.619	SERPINC1	Antithrombin-III (short name: ATIII)	2165	52	0.86	187	12214	2+	908.472	0.003	3.30225	0.7128	R.IEDGFSLK.E
19	1	sp|P01008|ANT3_HUMAN	52602.4	0.619	SERPINC1	Antithrombin-III (short name: ATIII)	2165	52	0.86	187	12271	2+	1767.71	0.007	3.95993	1	K.ADGESC'SASMMYQEGK.F	3907860	3.39068e+06
19	1	sp|P01008|ANT3_HUMAN	52602.4	0.619	SERPINC1	Antithrombin-III (short name: ATIII)	2165	52	0.86	187	12543	2+	908.472	0.003	3.30225	0.9618	R.IEDGFSLK.E
19	1	sp|P01008|ANT3_HUMAN	52602.4	0.619	SERPINC1	Antithrombin-III (short name: ATIII)	2165	52	0.86	187	12609	2+	1764.69	0.004	2.26669	1	K.ADGESCSASMMYQEGK.F	2.067e+06	1.96308e+06
19	1	sp|P01008|ANT3_HUMAN	52602.4	0.619	SERPINC1	Antithrombin-III (short name: ATIII)	2165	52	0.86	187	12681	2+	1767.71	-0.003	1.69711	1	K.ADGESC'SASMMYQEGK.F	1.28384e+06	1.38423e+06
19	1	sp|P01008|ANT3_HUMAN	52602.4	0.619	SERPINC1	Antithrombin-III (short name: ATIII)	2165	52	0.86	187	12880	2+	1767.71	0.007	3.95993	1	K.ADGESC'SASMMYQEGK.F	1.39196e+06	1.11745e+06
19	1	sp|P01008|ANT3_HUMAN	52602.4	0.619	SERPINC1	Antithrombin-III (short name: ATIII)	2165	52	0.86	187	12898	2+	1764.69	0.01	5.66673	0.9999	K.ADGESCSASMMYQEGK.F	1.39196e+06	1136863
19	1	sp|P01008|ANT3_HUMAN	52602.4	0.619	SERPINC1	Antithrombin-III (short name: ATIII)	2165	52	0.86	187	13208	2+	908.472	0.003	3.30225	0.6985	R.IEDGFSLK.E
19	1	sp|P01008|ANT3_HUMAN	52602.4	0.619	SERPINC1	Antithrombin-III (short name: ATIII)	2165	52	0.86	187	13353	3+	1309.61	0.005	3.81794	0.629	R.DDLYVSDAFHK.A
19	1	sp|P01008|ANT3_HUMAN	52602.4	0.619	SERPINC1	Antithrombin-III (short name: ATIII)	2165	52	0.86	187	13363	2+	1309.61	0.007	5.34512	1	R.DDLYVSDAFHK.A
19	1	sp|P01008|ANT3_HUMAN	52602.4	0.619	SERPINC1	Antithrombin-III (short name: ATIII)	2165	52	0.86	187	13523	3+	1309.61	0.003	2.29077	0.6955	R.DDLYVSDAFHK.A
19	1	sp|P01008|ANT3_HUMAN	52602.4	0.619	SERPINC1	Antithrombin-III (short name: ATIII)	2165	52	0.86	187	13533	2+	1309.61	0.005	3.81794	1	R.DDLYVSDAFHK.A
19	1	sp|P01008|ANT3_HUMAN	52602.4	0.619	SERPINC1	Antithrombin-III (short name: ATIII)	2165	52	0.86	187	13693	3+	1309.61	0.004	3.05435	0.8909	R.DDLYVSDAFHK.A
19	1	sp|P01008|ANT3_HUMAN	52602.4	0.619	SERPINC1	Antithrombin-III (short name: ATIII)	2165	52	0.86	187	13703	2+	1309.61	0.003	2.29077	1	R.DDLYVSDAFHK.A
19	1	sp|P01008|ANT3_HUMAN	52602.4	0.619	SERPINC1	Antithrombin-III (short name: ATIII)	2165	52	0.86	187	13878	3+	1309.61	0.003	2.29077	0.9053	R.DDLYVSDAFHK.A
19	1	sp|P01008|ANT3_HUMAN	52602.4	0.619	SERPINC1	Antithrombin-III (short name: ATIII)	2165	52	0.86	187	14084	2+	1309.61	0.009	6.8723	0.9865	R.DDLYVSDAFHK.A
19	1	sp|P01008|ANT3_HUMAN	52602.4	0.619	SERPINC1	Antithrombin-III (short name: ATIII)	2165	52	0.86	187	14245	3+	1309.61	0.005	3.81794	0.9825	R.DDLYVSDAFHK.A
19	1	sp|P01008|ANT3_HUMAN	52602.4	0.619	SERPINC1	Antithrombin-III (short name: ATIII)	2165	52	0.86	187	14253	2+	1309.61	0.049	37.4158	1	R.DDLYVSDAFHK.A
19	1	sp|P01008|ANT3_HUMAN	52602.4	0.619	SERPINC1	Antithrombin-III (short name: ATIII)	2165	52	0.86	187	14424	2+	1309.61	0.007	5.34512	0.9997	R.DDLYVSDAFHK.A
19	1	sp|P01008|ANT3_HUMAN	52602.4	0.619	SERPINC1	Antithrombin-III (short name: ATIII)	2165	52	0.86	187	14594	3+	1309.61	0.003	2.29077	0.6157	R.DDLYVSDAFHK.A
19	1	sp|P01008|ANT3_HUMAN	52602.4	0.619	SERPINC1	Antithrombin-III (short name: ATIII)	2165	52	0.86	187	14753	2+	1528.74	0.01	6.54132	1	R.FATTFYQHLADSK.N
19	1	sp|P01008|ANT3_HUMAN	52602.4	0.619	SERPINC1	Antithrombin-III (short name: ATIII)	2165	52	0.86	187	14923	2+	1528.74	0.005	3.27066	1	R.FATTFYQHLADSK.N
19	1	sp|P01008|ANT3_HUMAN	52602.4	0.619	SERPINC1	Antithrombin-III (short name: ATIII)	2165	52	0.86	187	14925	2+	1309.61	1.037	28.2528	0.9994	R.DDLYVSDAFHK.A
19	1	sp|P01008|ANT3_HUMAN	52602.4	0.619	SERPINC1	Antithrombin-III (short name: ATIII)	2165	52	0.86	187	15030	3+	1309.61	0.005	3.81794	0.9595	R.DDLYVSDAFHK.A
19	1	sp|P01008|ANT3_HUMAN	52602.4	0.619	SERPINC1	Antithrombin-III (short name: ATIII)	2165	52	0.86	187	15034	3+	1528.74	0.005	3.27066	0.9347	R.FATTFYQHLADSK.N
19	1	sp|P01008|ANT3_HUMAN	52602.4	0.619	SERPINC1	Antithrombin-III (short name: ATIII)	2165	52	0.86	187	15085	2+	1528.74	0.005	3.27066	1	R.FATTFYQHLADSK.N
19	1	sp|P01008|ANT3_HUMAN	52602.4	0.619	SERPINC1	Antithrombin-III (short name: ATIII)	2165	52	0.86	187	15088	2+	1309.61	1.038	29.0164	0.9985	R.DDLYVSDAFHK.A
19	1	sp|P01008|ANT3_HUMAN	52602.4	0.619	SERPINC1	Antithrombin-III (short name: ATIII)	2165	52	0.86	187	15199	3+	1309.61	0.005	3.81794	0.9993	R.DDLYVSDAFHK.A
19	1	sp|P01008|ANT3_HUMAN	52602.4	0.619	SERPINC1	Antithrombin-III (short name: ATIII)	2165	52	0.86	187	15204	3+	1528.74	0.005	3.27066	0.8221	R.FATTFYQHLADSK.N
19	1	sp|P01008|ANT3_HUMAN	52602.4	0.619	SERPINC1	Antithrombin-III (short name: ATIII)	2165	52	0.86	187	15255	2+	1528.74	0.007	4.57893	1	R.FATTFYQHLADSK.N
19	1	sp|P01008|ANT3_HUMAN	52602.4	0.619	SERPINC1	Antithrombin-III (short name: ATIII)	2165	52	0.86	187	15256	2+	1309.61	1.041	31.3071	0.9992	R.DDLYVSDAFHK.A
19	1	sp|P01008|ANT3_HUMAN	52602.4	0.619	SERPINC1	Antithrombin-III (short name: ATIII)	2165	52	0.86	187	15421	3+	1309.61	1.008	6.10871	0.9757	R.DDLYVSDAFHK.A
19	1	sp|P01008|ANT3_HUMAN	52602.4	0.619	SERPINC1	Antithrombin-III (short name: ATIII)	2165	52	0.86	187	15426	2+	1528.74	0.006	3.92479	1	R.FATTFYQHLADSK.N
19	1	sp|P01008|ANT3_HUMAN	52602.4	0.619	SERPINC1	Antithrombin-III (short name: ATIII)	2165	52	0.86	187	15428	2+	1309.61	0.005	3.81794	0.9853	R.DDLYVSDAFHK.A
19	1	sp|P01008|ANT3_HUMAN	52602.4	0.619	SERPINC1	Antithrombin-III (short name: ATIII)	2165	52	0.86	187	15545	3+	1528.74	0.005	3.27066	0.962	R.FATTFYQHLADSK.N
19	1	sp|P01008|ANT3_HUMAN	52602.4	0.619	SERPINC1	Antithrombin-III (short name: ATIII)	2165	52	0.86	187	15599	2+	1309.61	0.006	4.58153	0.9945	R.DDLYVSDAFHK.A
19	1	sp|P01008|ANT3_HUMAN	52602.4	0.619	SERPINC1	Antithrombin-III (short name: ATIII)	2165	52	0.86	187	15603	2+	1528.74	0.004	2.61653	1	R.FATTFYQHLADSK.N
19	1	sp|P01008|ANT3_HUMAN	52602.4	0.619	SERPINC1	Antithrombin-III (short name: ATIII)	2165	52	0.86	187	15619	3+	1309.61	0.005	3.81794	0.8804	R.DDLYVSDAFHK.A
19	1	sp|P01008|ANT3_HUMAN	52602.4	0.619	SERPINC1	Antithrombin-III (short name: ATIII)	2165	52	0.86	187	15778	2+	1528.74	0.005	3.27066	1	R.FATTFYQHLADSK.N
19	1	sp|P01008|ANT3_HUMAN	52602.4	0.619	SERPINC1	Antithrombin-III (short name: ATIII)	2165	52	0.86	187	15878	3+	1528.74	0.004	2.61653	0.7204	R.FATTFYQHLADSK.N
19	1	sp|P01008|ANT3_HUMAN	52602.4	0.619	SERPINC1	Antithrombin-III (short name: ATIII)	2165	52	0.86	187	15947	2+	1528.74	0.003	1.9624	1	R.FATTFYQHLADSK.N
19	1	sp|P01008|ANT3_HUMAN	52602.4	0.619	SERPINC1	Antithrombin-III (short name: ATIII)	2165	52	0.86	187	15969	2+	1309.61	0.007	5.34512	0.9921	R.DDLYVSDAFHK.A
19	1	sp|P01008|ANT3_HUMAN	52602.4	0.619	SERPINC1	Antithrombin-III (short name: ATIII)	2165	52	0.86	187	16061	3+	1528.74	0.004	2.61653	0.9607	R.FATTFYQHLADSK.N
19	1	sp|P01008|ANT3_HUMAN	52602.4	0.619	SERPINC1	Antithrombin-III (short name: ATIII)	2165	52	0.86	187	16307	2+	1528.74	1.008	5.23306	1	R.FATTFYQHLADSK.N
19	1	sp|P01008|ANT3_HUMAN	52602.4	0.619	SERPINC1	Antithrombin-III (short name: ATIII)	2165	52	0.86	187	16410	3+	1528.74	-0.008	5.23306	0.9336	R.FATTFYQHLADSK.N
19	1	sp|P01008|ANT3_HUMAN	52602.4	0.619	SERPINC1	Antithrombin-III (short name: ATIII)	2165	52	0.86	187	16466	3+	1211.64	0.005	4.12663	1	R.FRIEDGFSLK.E
19	1	sp|P01008|ANT3_HUMAN	52602.4	0.619	SERPINC1	Antithrombin-III (short name: ATIII)	2165	52	0.86	187	16571	2+	1528.74	0.005	3.27066	1	R.FATTFYQHLADSK.N
19	1	sp|P01008|ANT3_HUMAN	52602.4	0.619	SERPINC1	Antithrombin-III (short name: ATIII)	2165	52	0.86	187	16648	3+	1211.64	0.007	5.77728	1	R.FRIEDGFSLK.E
19	1	sp|P01008|ANT3_HUMAN	52602.4	0.619	SERPINC1	Antithrombin-III (short name: ATIII)	2165	52	0.86	187	16796	3+	1528.74	0.001	0.654132	0.7035	R.FATTFYQHLADSK.N
19	1	sp|P01008|ANT3_HUMAN	52602.4	0.619	SERPINC1	Antithrombin-III (short name: ATIII)	2165	52	0.86	187	16849	2+	1528.74	0.003	1.9624	1	R.FATTFYQHLADSK.N
19	1	sp|P01008|ANT3_HUMAN	52602.4	0.619	SERPINC1	Antithrombin-III (short name: ATIII)	2165	52	0.86	187	16864	3+	1586.89	0.005	3.15082	0.9998	R.RVAEGTQVLELPFK.G
19	1	sp|P01008|ANT3_HUMAN	52602.4	0.619	SERPINC1	Antithrombin-III (short name: ATIII)	2165	52	0.86	187	16943	2+	1586.89	0.006	3.78098	0.9999	R.RVAEGTQVLELPFK.G
19	1	sp|P01008|ANT3_HUMAN	52602.4	0.619	SERPINC1	Antithrombin-III (short name: ATIII)	2165	52	0.86	187	16966	3+	1528.74	0.005	3.27066	0.975	R.FATTFYQHLADSK.N
19	1	sp|P01008|ANT3_HUMAN	52602.4	0.619	SERPINC1	Antithrombin-III (short name: ATIII)	2165	52	0.86	187	17038	3+	1586.89	0.005	3.15082	0.9972	R.RVAEGTQVLELPFK.G
19	1	sp|P01008|ANT3_HUMAN	52602.4	0.619	SERPINC1	Antithrombin-III (short name: ATIII)	2165	52	0.86	187	17103	2+	1340.66	0.004	2.9836	1	K.TSDQIHFFFAK.L
19	1	sp|P01008|ANT3_HUMAN	52602.4	0.619	SERPINC1	Antithrombin-III (short name: ATIII)	2165	52	0.86	187	17113	2+	1586.89	0.008	5.04131	0.9558	R.RVAEGTQVLELPFK.G
19	1	sp|P01008|ANT3_HUMAN	52602.4	0.619	SERPINC1	Antithrombin-III (short name: ATIII)	2165	52	0.86	187	17195	2+	1528.74	0.01	6.54132	1	R.FATTFYQHLADSK.N
19	1	sp|P01008|ANT3_HUMAN	52602.4	0.619	SERPINC1	Antithrombin-III (short name: ATIII)	2165	52	0.86	187	17209	3+	1586.89	0.009	5.67147	0.9997	R.RVAEGTQVLELPFK.G
19	1	sp|P01008|ANT3_HUMAN	52602.4	0.619	SERPINC1	Antithrombin-III (short name: ATIII)	2165	52	0.86	187	17263	2+	1340.66	0.006	4.4754	1	K.TSDQIHFFFAK.L
19	1	sp|P01008|ANT3_HUMAN	52602.4	0.619	SERPINC1	Antithrombin-III (short name: ATIII)	2165	52	0.86	187	17327	2+	1232.73	0.007	5.67847	0.995	K.ANRPFLVFIR.E
19	1	sp|P01008|ANT3_HUMAN	52602.4	0.619	SERPINC1	Antithrombin-III (short name: ATIII)	2165	52	0.86	187	17376	3+	1586.89	0.003	1.89049	1	R.RVAEGTQVLELPFK.G
19	1	sp|P01008|ANT3_HUMAN	52602.4	0.619	SERPINC1	Antithrombin-III (short name: ATIII)	2165	52	0.86	187	17434	2+	1340.66	0.005	3.7295	1	K.TSDQIHFFFAK.L
19	1	sp|P01008|ANT3_HUMAN	52602.4	0.619	SERPINC1	Antithrombin-III (short name: ATIII)	2165	52	0.86	187	17493	2+	1232.73	0.005	4.05605	0.9967	K.ANRPFLVFIR.E
19	1	sp|P01008|ANT3_HUMAN	52602.4	0.619	SERPINC1	Antithrombin-III (short name: ATIII)	2165	52	0.86	187	17506	2+	1684.92	0.007	4.1545	0.9974	K.GDDITM"VLILPKPEK.S
19	1	sp|P01008|ANT3_HUMAN	52602.4	0.619	SERPINC1	Antithrombin-III (short name: ATIII)	2165	52	0.86	187	17539	2+	1528.74	1.01	6.54132	0.8751	R.FATTFYQHLADSK.N
19	1	sp|P01008|ANT3_HUMAN	52602.4	0.619	SERPINC1	Antithrombin-III (short name: ATIII)	2165	52	0.86	187	17543	3+	1232.73	0.003	2.43363	1	K.ANRPFLVFIR.E
19	1	sp|P01008|ANT3_HUMAN	52602.4	0.619	SERPINC1	Antithrombin-III (short name: ATIII)	2165	52	0.86	187	17603	2+	1340.66	0.006	4.4754	1	K.TSDQIHFFFAK.L
19	1	sp|P01008|ANT3_HUMAN	52602.4	0.619	SERPINC1	Antithrombin-III (short name: ATIII)	2165	52	0.86	187	17665	2+	1232.73	0.004	3.24484	0.9357	K.ANRPFLVFIR.E
19	1	sp|P01008|ANT3_HUMAN	52602.4	0.619	SERPINC1	Antithrombin-III (short name: ATIII)	2165	52	0.86	187	17719	3+	1232.73	0.004	3.24484	1	K.ANRPFLVFIR.E
19	1	sp|P01008|ANT3_HUMAN	52602.4	0.619	SERPINC1	Antithrombin-III (short name: ATIII)	2165	52	0.86	187	17784	2+	1340.66	0.005	3.7295	1	K.TSDQIHFFFAK.L
19	1	sp|P01008|ANT3_HUMAN	52602.4	0.619	SERPINC1	Antithrombin-III (short name: ATIII)	2165	52	0.86	187	17957	3+	1309.61	0.006	4.58153	0.996	R.DDLYVSDAFHK.A
19	1	sp|P01008|ANT3_HUMAN	52602.4	0.619	SERPINC1	Antithrombin-III (short name: ATIII)	2165	52	0.86	187	17978	2+	1340.66	0.004	2.9836	1	K.TSDQIHFFFAK.L
19	1	sp|P01008|ANT3_HUMAN	52602.4	0.619	SERPINC1	Antithrombin-III (short name: ATIII)	2165	52	0.86	187	17985	2+	1309.61	0.007	5.34512	0.9617	R.DDLYVSDAFHK.A
19	1	sp|P01008|ANT3_HUMAN	52602.4	0.619	SERPINC1	Antithrombin-III (short name: ATIII)	2165	52	0.86	187	18149	2+	1340.66	0.006	4.4754	1	K.TSDQIHFFFAK.L
19	1	sp|P01008|ANT3_HUMAN	52602.4	0.619	SERPINC1	Antithrombin-III (short name: ATIII)	2165	52	0.86	187	18326	2+	1340.66	0.003	2.2377	1	K.TSDQIHFFFAK.L
19	1	sp|P01008|ANT3_HUMAN	52602.4	0.619	SERPINC1	Antithrombin-III (short name: ATIII)	2165	52	0.86	187	18868	2+	1340.66	0.004	2.9836	1	K.TSDQIHFFFAK.L
19	1	sp|P01008|ANT3_HUMAN	52602.4	0.619	SERPINC1	Antithrombin-III (short name: ATIII)	2165	52	0.86	187	19048	2+	1340.66	0.008	5.9672	0.9998	K.TSDQIHFFFAK.L
19	1	sp|P01008|ANT3_HUMAN	52602.4	0.619	SERPINC1	Antithrombin-III (short name: ATIII)	2165	52	0.86	187	19583	2+	1430.79	0.005	3.49458	1	R.VAEGTQVLELPFK.G
19	1	sp|P01008|ANT3_HUMAN	52602.4	0.619	SERPINC1	Antithrombin-III (short name: ATIII)	2165	52	0.86	187	19636	2+	1668.92	0.006	3.59513	1	K.GDDITMVLILPKPEK.S
19	1	sp|P01008|ANT3_HUMAN	52602.4	0.619	SERPINC1	Antithrombin-III (short name: ATIII)	2165	52	0.86	187	19637	3+	1668.92	0.006	3.59513	0.9995	K.GDDITMVLILPKPEK.S
19	1	sp|P01008|ANT3_HUMAN	52602.4	0.619	SERPINC1	Antithrombin-III (short name: ATIII)	2165	52	0.86	187	19671	2+	1767.71	1.258	145.952	0.9506	K.ADGESC'SASMMYQEGK.F
19	1	sp|P01008|ANT3_HUMAN	52602.4	0.619	SERPINC1	Antithrombin-III (short name: ATIII)	2165	52	0.86	187	19743	2+	1430.79	0.006	4.19349	1	R.VAEGTQVLELPFK.G
19	1	sp|P01008|ANT3_HUMAN	52602.4	0.619	SERPINC1	Antithrombin-III (short name: ATIII)	2165	52	0.86	187	19793	2+	1668.92	0.007	4.19432	1	K.GDDITMVLILPKPEK.S
19	1	sp|P01008|ANT3_HUMAN	52602.4	0.619	SERPINC1	Antithrombin-III (short name: ATIII)	2165	52	0.86	187	19794	3+	1668.92	0.007	4.19432	0.9996	K.GDDITMVLILPKPEK.S
19	1	sp|P01008|ANT3_HUMAN	52602.4	0.619	SERPINC1	Antithrombin-III (short name: ATIII)	2165	52	0.86	187	19913	2+	1430.79	0.005	3.49458	1	R.VAEGTQVLELPFK.G
19	1	sp|P01008|ANT3_HUMAN	52602.4	0.619	SERPINC1	Antithrombin-III (short name: ATIII)	2165	52	0.86	187	19916	2+	1405.75	0.004	2.84545	0.9999	R.EVPLNTIIFM"GR.V
19	1	sp|P01008|ANT3_HUMAN	52602.4	0.619	SERPINC1	Antithrombin-III (short name: ATIII)	2165	52	0.86	187	19953	2+	1668.92	0.007	4.19432	1	K.GDDITMVLILPKPEK.S
19	1	sp|P01008|ANT3_HUMAN	52602.4	0.619	SERPINC1	Antithrombin-III (short name: ATIII)	2165	52	0.86	187	19954	3+	1668.92	0.007	4.19432	0.9997	K.GDDITMVLILPKPEK.S
19	1	sp|P01008|ANT3_HUMAN	52602.4	0.619	SERPINC1	Antithrombin-III (short name: ATIII)	2165	52	0.86	187	20083	2+	1430.79	0.005	3.49458	1	R.VAEGTQVLELPFK.G
19	1	sp|P01008|ANT3_HUMAN	52602.4	0.619	SERPINC1	Antithrombin-III (short name: ATIII)	2165	52	0.86	187	20085	2+	1405.75	0.005	3.55682	0.9998	R.EVPLNTIIFM"GR.V
19	1	sp|P01008|ANT3_HUMAN	52602.4	0.619	SERPINC1	Antithrombin-III (short name: ATIII)	2165	52	0.86	187	20123	2+	1668.92	0.005	2.99594	1	K.GDDITMVLILPKPEK.S
19	1	sp|P01008|ANT3_HUMAN	52602.4	0.619	SERPINC1	Antithrombin-III (short name: ATIII)	2165	52	0.86	187	20124	3+	1668.92	0.005	2.99594	0.9999	K.GDDITMVLILPKPEK.S
19	1	sp|P01008|ANT3_HUMAN	52602.4	0.619	SERPINC1	Antithrombin-III (short name: ATIII)	2165	52	0.86	187	20254	2+	1430.79	0.005	3.49458	1	R.VAEGTQVLELPFK.G
19	1	sp|P01008|ANT3_HUMAN	52602.4	0.619	SERPINC1	Antithrombin-III (short name: ATIII)	2165	52	0.86	187	20298	2+	1668.92	0.006	3.59513	1	K.GDDITMVLILPKPEK.S
19	1	sp|P01008|ANT3_HUMAN	52602.4	0.619	SERPINC1	Antithrombin-III (short name: ATIII)	2165	52	0.86	187	20300	3+	1668.92	0.006	3.59513	0.9978	K.GDDITMVLILPKPEK.S
19	1	sp|P01008|ANT3_HUMAN	52602.4	0.619	SERPINC1	Antithrombin-III (short name: ATIII)	2165	52	0.86	187	20369	3+	1528.74	0.004	2.61653	0.8063	R.FATTFYQHLADSK.N
19	1	sp|P01008|ANT3_HUMAN	52602.4	0.619	SERPINC1	Antithrombin-III (short name: ATIII)	2165	52	0.86	187	20380	2+	2291.15	1.01	4.36462	1	K.AFLEVNEEGSEAAASTAVVIAGR.S
19	1	sp|P01008|ANT3_HUMAN	52602.4	0.619	SERPINC1	Antithrombin-III (short name: ATIII)	2165	52	0.86	187	20426	2+	1430.79	0.005	3.49458	1	R.VAEGTQVLELPFK.G
19	1	sp|P01008|ANT3_HUMAN	52602.4	0.619	SERPINC1	Antithrombin-III (short name: ATIII)	2165	52	0.86	187	20466	2+	1668.92	0.006	3.59513	1	K.GDDITMVLILPKPEK.S
19	1	sp|P01008|ANT3_HUMAN	52602.4	0.619	SERPINC1	Antithrombin-III (short name: ATIII)	2165	52	0.86	187	20468	3+	1668.92	0.003	1.79757	0.9961	K.GDDITMVLILPKPEK.S
19	1	sp|P01008|ANT3_HUMAN	52602.4	0.619	SERPINC1	Antithrombin-III (short name: ATIII)	2165	52	0.86	187	20598	2+	1430.79	0.003	2.09675	1	R.VAEGTQVLELPFK.G
19	1	sp|P01008|ANT3_HUMAN	52602.4	0.619	SERPINC1	Antithrombin-III (short name: ATIII)	2165	52	0.86	187	20629	2+	1405.75	0.005	3.55682	0.995	R.EVPLNTIIFM"GR.V
19	1	sp|P01008|ANT3_HUMAN	52602.4	0.619	SERPINC1	Antithrombin-III (short name: ATIII)	2165	52	0.86	187	20636	2+	1668.92	0.006	3.59513	1	K.GDDITMVLILPKPEK.S
19	1	sp|P01008|ANT3_HUMAN	52602.4	0.619	SERPINC1	Antithrombin-III (short name: ATIII)	2165	52	0.86	187	20804	2+	1668.92	0.007	4.19432	0.9999	K.GDDITMVLILPKPEK.S
19	1	sp|P01008|ANT3_HUMAN	52602.4	0.619	SERPINC1	Antithrombin-III (short name: ATIII)	2165	52	0.86	187	20809	2+	1430.79	0.006	4.19349	1	R.VAEGTQVLELPFK.G
19	1	sp|P01008|ANT3_HUMAN	52602.4	0.619	SERPINC1	Antithrombin-III (short name: ATIII)	2165	52	0.86	187	20977	2+	1668.92	0.003	1.79757	1	K.GDDITMVLILPKPEK.S
19	1	sp|P01008|ANT3_HUMAN	52602.4	0.619	SERPINC1	Antithrombin-III (short name: ATIII)	2165	52	0.86	187	20988	2+	2291.15	1.01	4.36462	1	K.AFLEVNEEGSEAAASTAVVIAGR.S
19	1	sp|P01008|ANT3_HUMAN	52602.4	0.619	SERPINC1	Antithrombin-III (short name: ATIII)	2165	52	0.86	187	21051	2+	1340.66	0	0	0.8894	K.TSDQIHFFFAK.L
19	1	sp|P01008|ANT3_HUMAN	52602.4	0.619	SERPINC1	Antithrombin-III (short name: ATIII)	2165	52	0.86	187	21130	2+	1430.79	1.008	5.59132	1	R.VAEGTQVLELPFK.G
19	1	sp|P01008|ANT3_HUMAN	52602.4	0.619	SERPINC1	Antithrombin-III (short name: ATIII)	2165	52	0.86	187	21146	2+	1668.92	0.005	2.99594	1	K.GDDITMVLILPKPEK.S
19	1	sp|P01008|ANT3_HUMAN	52602.4	0.619	SERPINC1	Antithrombin-III (short name: ATIII)	2165	52	0.86	187	21154	2+	2291.15	0	0	1	K.AFLEVNEEGSEAAASTAVVIAGR.S
19	1	sp|P01008|ANT3_HUMAN	52602.4	0.619	SERPINC1	Antithrombin-III (short name: ATIII)	2165	52	0.86	187	21158	3+	2291.15	0.005	2.18231	1	K.AFLEVNEEGSEAAASTAVVIAGR.S
19	1	sp|P01008|ANT3_HUMAN	52602.4	0.619	SERPINC1	Antithrombin-III (short name: ATIII)	2165	52	0.86	187	21224	3+	1668.92	0.004	2.39675	0.8446	K.GDDITMVLILPKPEK.S
19	1	sp|P01008|ANT3_HUMAN	52602.4	0.619	SERPINC1	Antithrombin-III (short name: ATIII)	2165	52	0.86	187	21316	2+	1668.92	0.01	5.99188	1	K.GDDITMVLILPKPEK.S
19	1	sp|P01008|ANT3_HUMAN	52602.4	0.619	SERPINC1	Antithrombin-III (short name: ATIII)	2165	52	0.86	187	21324	2+	2291.15	0.001	0.436462	1	K.AFLEVNEEGSEAAASTAVVIAGR.S
19	1	sp|P01008|ANT3_HUMAN	52602.4	0.619	SERPINC1	Antithrombin-III (short name: ATIII)	2165	52	0.86	187	21494	2+	2291.15	0.008	3.49169	1	K.AFLEVNEEGSEAAASTAVVIAGR.S
19	1	sp|P01008|ANT3_HUMAN	52602.4	0.619	SERPINC1	Antithrombin-III (short name: ATIII)	2165	52	0.86	187	21698	2+	1430.79	0.005	3.49458	1	R.VAEGTQVLELPFK.G
19	1	sp|P01008|ANT3_HUMAN	52602.4	0.619	SERPINC1	Antithrombin-III (short name: ATIII)	2165	52	0.86	187	21730	2+	1668.92	0.006	3.59513	0.9999	K.GDDITMVLILPKPEK.S
19	1	sp|P01008|ANT3_HUMAN	52602.4	0.619	SERPINC1	Antithrombin-III (short name: ATIII)	2165	52	0.86	187	21756	3+	2291.15	0.005	2.18231	1	K.AFLEVNEEGSEAAASTAVVIAGR.S
19	1	sp|P01008|ANT3_HUMAN	52602.4	0.619	SERPINC1	Antithrombin-III (short name: ATIII)	2165	52	0.86	187	21925	3+	2291.15	0.009	3.92816	0.9909	K.AFLEVNEEGSEAAASTAVVIAGR.S
19	1	sp|P01008|ANT3_HUMAN	52602.4	0.619	SERPINC1	Antithrombin-III (short name: ATIII)	2165	52	0.86	187	21984	2+	2291.15	0.008	3.49169	1	K.AFLEVNEEGSEAAASTAVVIAGR.S
19	1	sp|P01008|ANT3_HUMAN	52602.4	0.619	SERPINC1	Antithrombin-III (short name: ATIII)	2165	52	0.86	187	22153	2+	1864.9	0.007	3.75355	1	K.EQLQDM"GLVDLFSPEK.S
19	1	sp|P01008|ANT3_HUMAN	52602.4	0.619	SERPINC1	Antithrombin-III (short name: ATIII)	2165	52	0.86	187	22227	3+	1864.9	0.003	1.60867	0.9974	K.EQLQDM"GLVDLFSPEK.S
19	1	sp|P01008|ANT3_HUMAN	52602.4	0.619	SERPINC1	Antithrombin-III (short name: ATIII)	2165	52	0.86	187	22323	2+	1864.9	0.006	3.21733	1	K.EQLQDM"GLVDLFSPEK.S
19	1	sp|P01008|ANT3_HUMAN	52602.4	0.619	SERPINC1	Antithrombin-III (short name: ATIII)	2165	52	0.86	187	22326	2+	2291.15	0.009	3.92816	0.6908	K.AFLEVNEEGSEAAASTAVVIAGR.S
19	1	sp|P01008|ANT3_HUMAN	52602.4	0.619	SERPINC1	Antithrombin-III (short name: ATIII)	2165	52	0.86	187	22333	2+	1389.76	0.006	4.3173	0.9993	R.EVPLNTIIFMGR.V
19	1	sp|P01008|ANT3_HUMAN	52602.4	0.619	SERPINC1	Antithrombin-III (short name: ATIII)	2165	52	0.86	187	22493	2+	1389.76	0.006	4.3173	0.9999	R.EVPLNTIIFMGR.V
19	1	sp|P01008|ANT3_HUMAN	52602.4	0.619	SERPINC1	Antithrombin-III (short name: ATIII)	2165	52	0.86	187	22494	2+	2291.15	0.01	4.36462	1	K.AFLEVNEEGSEAAASTAVVIAGR.S
19	1	sp|P01008|ANT3_HUMAN	52602.4	0.619	SERPINC1	Antithrombin-III (short name: ATIII)	2165	52	0.86	187	22496	2+	1864.9	0.007	3.75355	1	K.EQLQDM"GLVDLFSPEK.S
19	1	sp|P01008|ANT3_HUMAN	52602.4	0.619	SERPINC1	Antithrombin-III (short name: ATIII)	2165	52	0.86	187	22506	3+	2291.15	0.01	4.36462	1	K.AFLEVNEEGSEAAASTAVVIAGR.S
19	1	sp|P01008|ANT3_HUMAN	52602.4	0.619	SERPINC1	Antithrombin-III (short name: ATIII)	2165	52	0.86	187	22578	3+	1668.92	0.004	2.39675	0.9068	K.GDDITMVLILPKPEK.S
19	1	sp|P01008|ANT3_HUMAN	52602.4	0.619	SERPINC1	Antithrombin-III (short name: ATIII)	2165	52	0.86	187	22653	2+	1389.76	0.006	4.3173	0.9992	R.EVPLNTIIFMGR.V
19	1	sp|P01008|ANT3_HUMAN	52602.4	0.619	SERPINC1	Antithrombin-III (short name: ATIII)	2165	52	0.86	187	22654	2+	2291.15	0.009	3.92816	1	K.AFLEVNEEGSEAAASTAVVIAGR.S
19	1	sp|P01008|ANT3_HUMAN	52602.4	0.619	SERPINC1	Antithrombin-III (short name: ATIII)	2165	52	0.86	187	22656	2+	1864.9	0.01	5.36222	1	K.EQLQDM"GLVDLFSPEK.S
19	1	sp|P01008|ANT3_HUMAN	52602.4	0.619	SERPINC1	Antithrombin-III (short name: ATIII)	2165	52	0.86	187	22666	3+	2291.15	0.011	4.80108	1	K.AFLEVNEEGSEAAASTAVVIAGR.S
19	1	sp|P01008|ANT3_HUMAN	52602.4	0.619	SERPINC1	Antithrombin-III (short name: ATIII)	2165	52	0.86	187	22739	3+	1668.92	0.009	5.3927	0.99	K.GDDITMVLILPKPEK.S
19	1	sp|P01008|ANT3_HUMAN	52602.4	0.619	SERPINC1	Antithrombin-III (short name: ATIII)	2165	52	0.86	187	22813	2+	1389.76	0.005	3.59775	0.9999	R.EVPLNTIIFMGR.V
19	1	sp|P01008|ANT3_HUMAN	52602.4	0.619	SERPINC1	Antithrombin-III (short name: ATIII)	2165	52	0.86	187	22815	2+	2291.15	0.009	3.92816	1	K.AFLEVNEEGSEAAASTAVVIAGR.S
19	1	sp|P01008|ANT3_HUMAN	52602.4	0.619	SERPINC1	Antithrombin-III (short name: ATIII)	2165	52	0.86	187	22816	2+	1864.9	0.009	4.826	1	K.EQLQDM"GLVDLFSPEK.S
19	1	sp|P01008|ANT3_HUMAN	52602.4	0.619	SERPINC1	Antithrombin-III (short name: ATIII)	2165	52	0.86	187	22824	3+	2291.15	0.013	5.674	1	K.AFLEVNEEGSEAAASTAVVIAGR.S
19	1	sp|P01008|ANT3_HUMAN	52602.4	0.619	SERPINC1	Antithrombin-III (short name: ATIII)	2165	52	0.86	187	22971	2+	1340.66	0.036	26.8524	0.9695	K.TSDQIHFFFAK.L
19	1	sp|P01008|ANT3_HUMAN	52602.4	0.619	SERPINC1	Antithrombin-III (short name: ATIII)	2165	52	0.86	187	22983	2+	1389.76	0.006	4.3173	0.9992	R.EVPLNTIIFMGR.V
19	1	sp|P01008|ANT3_HUMAN	52602.4	0.619	SERPINC1	Antithrombin-III (short name: ATIII)	2165	52	0.86	187	22984	2+	2291.15	0.006	2.61877	1	K.AFLEVNEEGSEAAASTAVVIAGR.S
19	1	sp|P01008|ANT3_HUMAN	52602.4	0.619	SERPINC1	Antithrombin-III (short name: ATIII)	2165	52	0.86	187	22986	3+	2291.15	0.004	1.74585	1	K.AFLEVNEEGSEAAASTAVVIAGR.S
19	1	sp|P01008|ANT3_HUMAN	52602.4	0.619	SERPINC1	Antithrombin-III (short name: ATIII)	2165	52	0.86	187	22991	2+	1864.9	0.008	4.28977	1	K.EQLQDM"GLVDLFSPEK.S
19	1	sp|P01008|ANT3_HUMAN	52602.4	0.619	SERPINC1	Antithrombin-III (short name: ATIII)	2165	52	0.86	187	22997	2+	1668.92	0.006	3.59513	0.895	K.GDDITMVLILPKPEK.S
19	1	sp|P01008|ANT3_HUMAN	52602.4	0.619	SERPINC1	Antithrombin-III (short name: ATIII)	2165	52	0.86	187	23154	2+	1389.76	0.006	4.3173	0.9995	R.EVPLNTIIFMGR.V
19	1	sp|P01008|ANT3_HUMAN	52602.4	0.619	SERPINC1	Antithrombin-III (short name: ATIII)	2165	52	0.86	187	23156	2+	2291.15	0.006	2.61877	1	K.AFLEVNEEGSEAAASTAVVIAGR.S
19	1	sp|P01008|ANT3_HUMAN	52602.4	0.619	SERPINC1	Antithrombin-III (short name: ATIII)	2165	52	0.86	187	23158	3+	2291.15	0.011	4.80108	1	K.AFLEVNEEGSEAAASTAVVIAGR.S
19	1	sp|P01008|ANT3_HUMAN	52602.4	0.619	SERPINC1	Antithrombin-III (short name: ATIII)	2165	52	0.86	187	23169	2+	1668.92	0.007	4.19432	0.988	K.GDDITMVLILPKPEK.S
19	1	sp|P01008|ANT3_HUMAN	52602.4	0.619	SERPINC1	Antithrombin-III (short name: ATIII)	2165	52	0.86	187	23313	2+	2291.15	0.007	3.05523	1	K.AFLEVNEEGSEAAASTAVVIAGR.S
19	1	sp|P01008|ANT3_HUMAN	52602.4	0.619	SERPINC1	Antithrombin-III (short name: ATIII)	2165	52	0.86	187	23315	2+	1389.76	0.006	4.3173	0.9964	R.EVPLNTIIFMGR.V
19	1	sp|P01008|ANT3_HUMAN	52602.4	0.619	SERPINC1	Antithrombin-III (short name: ATIII)	2165	52	0.86	187	23318	3+	2291.15	0.006	2.61877	1	K.AFLEVNEEGSEAAASTAVVIAGR.S
19	1	sp|P01008|ANT3_HUMAN	52602.4	0.619	SERPINC1	Antithrombin-III (short name: ATIII)	2165	52	0.86	187	23336	2+	1864.9	0.003	1.60867	1	K.EQLQDM"GLVDLFSPEK.S
19	1	sp|P01008|ANT3_HUMAN	52602.4	0.619	SERPINC1	Antithrombin-III (short name: ATIII)	2165	52	0.86	187	23474	2+	2291.15	0.01	4.36462	1	K.AFLEVNEEGSEAAASTAVVIAGR.S
19	1	sp|P01008|ANT3_HUMAN	52602.4	0.619	SERPINC1	Antithrombin-III (short name: ATIII)	2165	52	0.86	187	23475	3+	2291.15	0.994	2.61877	1	K.AFLEVNEEGSEAAASTAVVIAGR.S
19	1	sp|P01008|ANT3_HUMAN	52602.4	0.619	SERPINC1	Antithrombin-III (short name: ATIII)	2165	52	0.86	187	23476	2+	1389.76	0.005	3.59775	0.9984	R.EVPLNTIIFMGR.V
19	1	sp|P01008|ANT3_HUMAN	52602.4	0.619	SERPINC1	Antithrombin-III (short name: ATIII)	2165	52	0.86	187	23516	2+	1864.9	1.009	4.826	0.9998	K.EQLQDM"GLVDLFSPEK.S
19	1	sp|P01008|ANT3_HUMAN	52602.4	0.619	SERPINC1	Antithrombin-III (short name: ATIII)	2165	52	0.86	187	23644	2+	2291.15	0.007	3.05523	1	K.AFLEVNEEGSEAAASTAVVIAGR.S
19	1	sp|P01008|ANT3_HUMAN	52602.4	0.619	SERPINC1	Antithrombin-III (short name: ATIII)	2165	52	0.86	187	23646	3+	2291.15	0.011	4.80108	1	K.AFLEVNEEGSEAAASTAVVIAGR.S
19	1	sp|P01008|ANT3_HUMAN	52602.4	0.619	SERPINC1	Antithrombin-III (short name: ATIII)	2165	52	0.86	187	23647	2+	1389.76	0.002	1.4391	0.9699	R.EVPLNTIIFMGR.V
19	1	sp|P01008|ANT3_HUMAN	52602.4	0.619	SERPINC1	Antithrombin-III (short name: ATIII)	2165	52	0.86	187	23805	2+	2291.15	0.01	4.36462	1	K.AFLEVNEEGSEAAASTAVVIAGR.S
19	1	sp|P01008|ANT3_HUMAN	52602.4	0.619	SERPINC1	Antithrombin-III (short name: ATIII)	2165	52	0.86	187	23806	3+	2291.15	0.001	0.436462	1	K.AFLEVNEEGSEAAASTAVVIAGR.S
19	1	sp|P01008|ANT3_HUMAN	52602.4	0.619	SERPINC1	Antithrombin-III (short name: ATIII)	2165	52	0.86	187	23975	2+	2291.15	0.008	3.49169	1	K.AFLEVNEEGSEAAASTAVVIAGR.S
19	1	sp|P01008|ANT3_HUMAN	52602.4	0.619	SERPINC1	Antithrombin-III (short name: ATIII)	2165	52	0.86	187	23976	3+	2291.15	0.011	4.80108	1	K.AFLEVNEEGSEAAASTAVVIAGR.S
19	1	sp|P01008|ANT3_HUMAN	52602.4	0.619	SERPINC1	Antithrombin-III (short name: ATIII)	2165	52	0.86	187	24135	2+	2291.15	0.011	4.80108	1	K.AFLEVNEEGSEAAASTAVVIAGR.S
19	1	sp|P01008|ANT3_HUMAN	52602.4	0.619	SERPINC1	Antithrombin-III (short name: ATIII)	2165	52	0.86	187	24294	2+	2291.15	0.01	4.36462	1	K.AFLEVNEEGSEAAASTAVVIAGR.S
19	1	sp|P01008|ANT3_HUMAN	52602.4	0.619	SERPINC1	Antithrombin-III (short name: ATIII)	2165	52	0.86	187	24454	2+	2291.15	0.011	4.80108	1	K.AFLEVNEEGSEAAASTAVVIAGR.S
19	1	sp|P01008|ANT3_HUMAN	52602.4	0.619	SERPINC1	Antithrombin-III (short name: ATIII)	2165	52	0.86	187	24588	3+	1668.92	0.007	4.19432	0.7947	K.GDDITMVLILPKPEK.S
19	1	sp|P01008|ANT3_HUMAN	52602.4	0.619	SERPINC1	Antithrombin-III (short name: ATIII)	2165	52	0.86	187	24656	2+	2291.15	0.016	6.98339	1	K.AFLEVNEEGSEAAASTAVVIAGR.S
19	1	sp|P01008|ANT3_HUMAN	52602.4	0.619	SERPINC1	Antithrombin-III (short name: ATIII)	2165	52	0.86	187	24756	3+	1848.9	0.006	3.24516	1	K.EQLQDMGLVDLFSPEK.S
19	1	sp|P01008|ANT3_HUMAN	52602.4	0.619	SERPINC1	Antithrombin-III (short name: ATIII)	2165	52	0.86	187	24813	2+	1848.9	0.009	4.86775	1	K.EQLQDMGLVDLFSPEK.S
19	1	sp|P01008|ANT3_HUMAN	52602.4	0.619	SERPINC1	Antithrombin-III (short name: ATIII)	2165	52	0.86	187	24818	2+	2291.15	0.012	5.23754	1	K.AFLEVNEEGSEAAASTAVVIAGR.S
19	1	sp|P01008|ANT3_HUMAN	52602.4	0.619	SERPINC1	Antithrombin-III (short name: ATIII)	2165	52	0.86	187	24881	2+	1830.89	1.979	11.4698	0.9873	K.E^QLQDMGLVDLFSPEK.S
19	1	sp|P01008|ANT3_HUMAN	52602.4	0.619	SERPINC1	Antithrombin-III (short name: ATIII)	2165	52	0.86	187	24913	3+	1848.9	0.005	2.7043	1	K.EQLQDMGLVDLFSPEK.S
19	1	sp|P01008|ANT3_HUMAN	52602.4	0.619	SERPINC1	Antithrombin-III (short name: ATIII)	2165	52	0.86	187	24973	2+	1848.9	0.009	4.86775	1	K.EQLQDMGLVDLFSPEK.S
19	1	sp|P01008|ANT3_HUMAN	52602.4	0.619	SERPINC1	Antithrombin-III (short name: ATIII)	2165	52	0.86	187	24978	2+	2291.15	0.011	4.80108	1	K.AFLEVNEEGSEAAASTAVVIAGR.S
19	1	sp|P01008|ANT3_HUMAN	52602.4	0.619	SERPINC1	Antithrombin-III (short name: ATIII)	2165	52	0.86	187	25074	3+	1848.9	0.008	4.32689	1	K.EQLQDMGLVDLFSPEK.S
19	1	sp|P01008|ANT3_HUMAN	52602.4	0.619	SERPINC1	Antithrombin-III (short name: ATIII)	2165	52	0.86	187	25133	2+	1848.9	0.008	4.32689	1	K.EQLQDMGLVDLFSPEK.S
19	1	sp|P01008|ANT3_HUMAN	52602.4	0.619	SERPINC1	Antithrombin-III (short name: ATIII)	2165	52	0.86	187	25140	2+	2291.15	0.008	3.49169	1	K.AFLEVNEEGSEAAASTAVVIAGR.S
19	1	sp|P01008|ANT3_HUMAN	52602.4	0.619	SERPINC1	Antithrombin-III (short name: ATIII)	2165	52	0.86	187	25240	3+	1848.9	0.009	4.86775	1	K.EQLQDMGLVDLFSPEK.S
19	1	sp|P01008|ANT3_HUMAN	52602.4	0.619	SERPINC1	Antithrombin-III (short name: ATIII)	2165	52	0.86	187	25295	2+	2291.15	0.011	4.80108	1	K.AFLEVNEEGSEAAASTAVVIAGR.S
19	1	sp|P01008|ANT3_HUMAN	52602.4	0.619	SERPINC1	Antithrombin-III (short name: ATIII)	2165	52	0.86	187	25396	3+	1848.9	0.007	3.78603	1	K.EQLQDMGLVDLFSPEK.S
19	1	sp|P01008|ANT3_HUMAN	52602.4	0.619	SERPINC1	Antithrombin-III (short name: ATIII)	2165	52	0.86	187	25455	2+	2291.15	0.013	5.674	1	K.AFLEVNEEGSEAAASTAVVIAGR.S
19	1	sp|P01008|ANT3_HUMAN	52602.4	0.619	SERPINC1	Antithrombin-III (short name: ATIII)	2165	52	0.86	187	25599	3+	2291.15	1.024	10.4751	0.9999	K.AFLEVNEEGSEAAASTAVVIAGR.S
19	1	sp|P01008|ANT3_HUMAN	52602.4	0.619	SERPINC1	Antithrombin-III (short name: ATIII)	2165	52	0.86	187	25616	2+	2291.15	0.017	7.41985	1	K.AFLEVNEEGSEAAASTAVVIAGR.S
19	1	sp|P01008|ANT3_HUMAN	52602.4	0.619	SERPINC1	Antithrombin-III (short name: ATIII)	2165	52	0.86	187	25757	3+	2291.15	0.007	3.05523	1	K.AFLEVNEEGSEAAASTAVVIAGR.S
19	1	sp|P01008|ANT3_HUMAN	52602.4	0.619	SERPINC1	Antithrombin-III (short name: ATIII)	2165	52	0.86	187	25758	3+	3080.7	1.01	3.24602	0.9968	R.VAEGTQVLELPFKGDDITMVLILPKPEK.S
19	1	sp|P01008|ANT3_HUMAN	52602.4	0.619	SERPINC1	Antithrombin-III (short name: ATIII)	2165	52	0.86	187	25775	2+	2291.15	0.005	2.18231	1	K.AFLEVNEEGSEAAASTAVVIAGR.S
19	1	sp|P01008|ANT3_HUMAN	52602.4	0.619	SERPINC1	Antithrombin-III (short name: ATIII)	2165	52	0.86	187	25851	2+	3080.7	1.017	5.51824	0.9998	R.VAEGTQVLELPFKGDDITMVLILPKPEK.S
19	1	sp|P01008|ANT3_HUMAN	52602.4	0.619	SERPINC1	Antithrombin-III (short name: ATIII)	2165	52	0.86	187	25913	3+	3080.7	0.015	4.86903	0.9966	R.VAEGTQVLELPFKGDDITMVLILPKPEK.S
19	1	sp|P01008|ANT3_HUMAN	52602.4	0.619	SERPINC1	Antithrombin-III (short name: ATIII)	2165	52	0.86	187	25917	3+	2291.15	0.007	3.05523	0.9997	K.AFLEVNEEGSEAAASTAVVIAGR.S
19	1	sp|P01008|ANT3_HUMAN	52602.4	0.619	SERPINC1	Antithrombin-III (short name: ATIII)	2165	52	0.86	187	25934	2+	2291.15	0.005	2.18231	1	K.AFLEVNEEGSEAAASTAVVIAGR.S
19	1	sp|P01008|ANT3_HUMAN	52602.4	0.619	SERPINC1	Antithrombin-III (short name: ATIII)	2165	52	0.86	187	26011	2+	3080.7	0.987	4.21983	0.9999	R.VAEGTQVLELPFKGDDITMVLILPKPEK.S
19	1	sp|P01008|ANT3_HUMAN	52602.4	0.619	SERPINC1	Antithrombin-III (short name: ATIII)	2165	52	0.86	187	26073	3+	3080.7	1.02	6.49204	0.9998	R.VAEGTQVLELPFKGDDITMVLILPKPEK.S
19	1	sp|P01008|ANT3_HUMAN	52602.4	0.619	SERPINC1	Antithrombin-III (short name: ATIII)	2165	52	0.86	187	26076	3+	2291.15	0.011	4.80108	1	K.AFLEVNEEGSEAAASTAVVIAGR.S
19	1	sp|P01008|ANT3_HUMAN	52602.4	0.619	SERPINC1	Antithrombin-III (short name: ATIII)	2165	52	0.86	187	26096	2+	2291.15	0.011	4.80108	1	K.AFLEVNEEGSEAAASTAVVIAGR.S
19	1	sp|P01008|ANT3_HUMAN	52602.4	0.619	SERPINC1	Antithrombin-III (short name: ATIII)	2165	52	0.86	187	26234	3+	2291.15	1.024	10.4751	1	K.AFLEVNEEGSEAAASTAVVIAGR.S
19	1	sp|P01008|ANT3_HUMAN	52602.4	0.619	SERPINC1	Antithrombin-III (short name: ATIII)	2165	52	0.86	187	26254	2+	2291.15	0.013	5.674	1	K.AFLEVNEEGSEAAASTAVVIAGR.S
19	1	sp|P01008|ANT3_HUMAN	52602.4	0.619	SERPINC1	Antithrombin-III (short name: ATIII)	2165	52	0.86	187	26399	3+	2291.15	0.007	3.05523	1	K.AFLEVNEEGSEAAASTAVVIAGR.S
19	1	sp|P01008|ANT3_HUMAN	52602.4	0.619	SERPINC1	Antithrombin-III (short name: ATIII)	2165	52	0.86	187	26414	2+	2291.15	0.01	4.36462	1	K.AFLEVNEEGSEAAASTAVVIAGR.S
19	1	sp|P01008|ANT3_HUMAN	52602.4	0.619	SERPINC1	Antithrombin-III (short name: ATIII)	2165	52	0.86	187	26575	2+	2291.15	0.01	4.36462	1	K.AFLEVNEEGSEAAASTAVVIAGR.S
19	1	sp|P01008|ANT3_HUMAN	52602.4	0.619	SERPINC1	Antithrombin-III (short name: ATIII)	2165	52	0.86	187	26709	3+	2291.15	0.003	1.30939	1	K.AFLEVNEEGSEAAASTAVVIAGR.S
19	1	sp|P01008|ANT3_HUMAN	52602.4	0.619	SERPINC1	Antithrombin-III (short name: ATIII)	2165	52	0.86	187	26734	2+	2291.15	0.008	3.49169	1	K.AFLEVNEEGSEAAASTAVVIAGR.S
19	1	sp|P01008|ANT3_HUMAN	52602.4	0.619	SERPINC1	Antithrombin-III (short name: ATIII)	2165	52	0.86	187	26761	3+	3080.7	1.017	5.51824	0.979	R.VAEGTQVLELPFKGDDITMVLILPKPEK.S
19	1	sp|P01008|ANT3_HUMAN	52602.4	0.619	SERPINC1	Antithrombin-III (short name: ATIII)	2165	52	0.86	187	26884	2+	2291.15	0.015	6.54693	1	K.AFLEVNEEGSEAAASTAVVIAGR.S
19	1	sp|P01008|ANT3_HUMAN	52602.4	0.619	SERPINC1	Antithrombin-III (short name: ATIII)	2165	52	0.86	187	27006	3+	2291.15	1.024	10.4751	1	K.AFLEVNEEGSEAAASTAVVIAGR.S
19	1	sp|P01008|ANT3_HUMAN	52602.4	0.619	SERPINC1	Antithrombin-III (short name: ATIII)	2165	52	0.86	187	27035	2+	2291.15	0.009	3.92816	1	K.AFLEVNEEGSEAAASTAVVIAGR.S
19	1	sp|P01008|ANT3_HUMAN	52602.4	0.619	SERPINC1	Antithrombin-III (short name: ATIII)	2165	52	0.86	187	27160	3+	2291.15	0.008	3.49169	1	K.AFLEVNEEGSEAAASTAVVIAGR.S
19	1	sp|P01008|ANT3_HUMAN	52602.4	0.619	SERPINC1	Antithrombin-III (short name: ATIII)	2165	52	0.86	187	27170	2+	1371.75	0.004	2.91599	0.9991	R.E^VPLNTIIFMGR.V
19	1	sp|P01008|ANT3_HUMAN	52602.4	0.619	SERPINC1	Antithrombin-III (short name: ATIII)	2165	52	0.86	187	27186	2+	2291.15	0.014	6.11047	1	K.AFLEVNEEGSEAAASTAVVIAGR.S
19	1	sp|P01008|ANT3_HUMAN	52602.4	0.619	SERPINC1	Antithrombin-III (short name: ATIII)	2165	52	0.86	187	27307	3+	2291.15	0.011	4.80108	1	K.AFLEVNEEGSEAAASTAVVIAGR.S
19	1	sp|P01008|ANT3_HUMAN	52602.4	0.619	SERPINC1	Antithrombin-III (short name: ATIII)	2165	52	0.86	187	27313	2+	2315.12	0.009	3.88748	0.9999	K.NDNDNIFLSPLSISTAFAM"TK.L
19	1	sp|P01008|ANT3_HUMAN	52602.4	0.619	SERPINC1	Antithrombin-III (short name: ATIII)	2165	52	0.86	187	27323	3+	2315.12	0.007	3.0236	0.9998	K.NDNDNIFLSPLSISTAFAM"TK.L
19	1	sp|P01008|ANT3_HUMAN	52602.4	0.619	SERPINC1	Antithrombin-III (short name: ATIII)	2165	52	0.86	187	27336	2+	2291.15	0.008	3.49169	1	K.AFLEVNEEGSEAAASTAVVIAGR.S
19	1	sp|P01008|ANT3_HUMAN	52602.4	0.619	SERPINC1	Antithrombin-III (short name: ATIII)	2165	52	0.86	187	27468	2+	2315.12	0.012	5.18331	0.9976	K.NDNDNIFLSPLSISTAFAM"TK.L
19	1	sp|P01008|ANT3_HUMAN	52602.4	0.619	SERPINC1	Antithrombin-III (short name: ATIII)	2165	52	0.86	187	27470	3+	2291.15	0.012	5.23754	1	K.AFLEVNEEGSEAAASTAVVIAGR.S
19	1	sp|P01008|ANT3_HUMAN	52602.4	0.619	SERPINC1	Antithrombin-III (short name: ATIII)	2165	52	0.86	187	27484	2+	2291.15	0.012	5.23754	1	K.AFLEVNEEGSEAAASTAVVIAGR.S
19	1	sp|P01008|ANT3_HUMAN	52602.4	0.619	SERPINC1	Antithrombin-III (short name: ATIII)	2165	52	0.86	187	27536	3+	3808.85	1.02	5.25092	0.9983	R.FATTFYQHLADSKNDNDNIFLSPLSISTAFAMTK.L
19	1	sp|P01008|ANT3_HUMAN	52602.4	0.619	SERPINC1	Antithrombin-III (short name: ATIII)	2165	52	0.86	187	27637	3+	2291.15	0.009	3.92816	1	K.AFLEVNEEGSEAAASTAVVIAGR.S
19	1	sp|P01008|ANT3_HUMAN	52602.4	0.619	SERPINC1	Antithrombin-III (short name: ATIII)	2165	52	0.86	187	27646	2+	2291.15	0.016	6.98339	1	K.AFLEVNEEGSEAAASTAVVIAGR.S
19	1	sp|P01008|ANT3_HUMAN	52602.4	0.619	SERPINC1	Antithrombin-III (short name: ATIII)	2165	52	0.86	187	27796	3+	2291.15	0.008	3.49169	0.9999	K.AFLEVNEEGSEAAASTAVVIAGR.S
19	1	sp|P01008|ANT3_HUMAN	52602.4	0.619	SERPINC1	Antithrombin-III (short name: ATIII)	2165	52	0.86	187	27804	2+	2291.15	0.002	0.872924	1	K.AFLEVNEEGSEAAASTAVVIAGR.S
19	1	sp|P01008|ANT3_HUMAN	52602.4	0.619	SERPINC1	Antithrombin-III (short name: ATIII)	2165	52	0.86	187	27959	3+	2291.15	0.008	3.49169	1	K.AFLEVNEEGSEAAASTAVVIAGR.S
19	1	sp|P01008|ANT3_HUMAN	52602.4	0.619	SERPINC1	Antithrombin-III (short name: ATIII)	2165	52	0.86	187	27964	2+	2291.15	0.009	3.92816	1	K.AFLEVNEEGSEAAASTAVVIAGR.S
19	1	sp|P01008|ANT3_HUMAN	52602.4	0.619	SERPINC1	Antithrombin-III (short name: ATIII)	2165	52	0.86	187	28085	3+	2603.46	0.008	3.07283	0.9946	K.ANRPFLVFIREVPLNTIIFMGR.V
19	1	sp|P01008|ANT3_HUMAN	52602.4	0.619	SERPINC1	Antithrombin-III (short name: ATIII)	2165	52	0.86	187	28115	2+	2291.15	0.014	6.11047	1	K.AFLEVNEEGSEAAASTAVVIAGR.S
19	1	sp|P01008|ANT3_HUMAN	52602.4	0.619	SERPINC1	Antithrombin-III (short name: ATIII)	2165	52	0.86	187	28258	3+	2291.15	0.011	4.80108	1	K.AFLEVNEEGSEAAASTAVVIAGR.S
19	1	sp|P01008|ANT3_HUMAN	52602.4	0.619	SERPINC1	Antithrombin-III (short name: ATIII)	2165	52	0.86	187	28265	2+	2291.15	0.013	5.674	1	K.AFLEVNEEGSEAAASTAVVIAGR.S
19	1	sp|P01008|ANT3_HUMAN	52602.4	0.619	SERPINC1	Antithrombin-III (short name: ATIII)	2165	52	0.86	187	28409	3+	2291.15	0.014	6.11047	1	K.AFLEVNEEGSEAAASTAVVIAGR.S
19	1	sp|P01008|ANT3_HUMAN	52602.4	0.619	SERPINC1	Antithrombin-III (short name: ATIII)	2165	52	0.86	187	28417	2+	2291.15	0.007	3.05523	1	K.AFLEVNEEGSEAAASTAVVIAGR.S
19	1	sp|P01008|ANT3_HUMAN	52602.4	0.619	SERPINC1	Antithrombin-III (short name: ATIII)	2165	52	0.86	187	28543	2+	2299.13	0.011	4.78442	1	K.NDNDNIFLSPLSISTAFAMTK.L
19	1	sp|P01008|ANT3_HUMAN	52602.4	0.619	SERPINC1	Antithrombin-III (short name: ATIII)	2165	52	0.86	187	28577	2+	2291.15	0.011	4.80108	1	K.AFLEVNEEGSEAAASTAVVIAGR.S
19	1	sp|P01008|ANT3_HUMAN	52602.4	0.619	SERPINC1	Antithrombin-III (short name: ATIII)	2165	52	0.86	187	28589	3+	2291.15	0.012	5.23754	1	K.AFLEVNEEGSEAAASTAVVIAGR.S
19	1	sp|P01008|ANT3_HUMAN	52602.4	0.619	SERPINC1	Antithrombin-III (short name: ATIII)	2165	52	0.86	187	28683	3+	2299.13	0.01	4.34948	1	K.NDNDNIFLSPLSISTAFAMTK.L
19	1	sp|P01008|ANT3_HUMAN	52602.4	0.619	SERPINC1	Antithrombin-III (short name: ATIII)	2165	52	0.86	187	28703	2+	2299.13	0.014	6.08927	1	K.NDNDNIFLSPLSISTAFAMTK.L
19	1	sp|P01008|ANT3_HUMAN	52602.4	0.619	SERPINC1	Antithrombin-III (short name: ATIII)	2165	52	0.86	187	28735	2+	2291.15	0.01	4.36462	1	K.AFLEVNEEGSEAAASTAVVIAGR.S
19	1	sp|P01008|ANT3_HUMAN	52602.4	0.619	SERPINC1	Antithrombin-III (short name: ATIII)	2165	52	0.86	187	28748	3+	2291.15	1.024	10.4751	1	K.AFLEVNEEGSEAAASTAVVIAGR.S
19	1	sp|P01008|ANT3_HUMAN	52602.4	0.619	SERPINC1	Antithrombin-III (short name: ATIII)	2165	52	0.86	187	28834	3+	2299.13	0.012	5.21937	1	K.NDNDNIFLSPLSISTAFAMTK.L
19	1	sp|P01008|ANT3_HUMAN	52602.4	0.619	SERPINC1	Antithrombin-III (short name: ATIII)	2165	52	0.86	187	28853	2+	2299.13	0.011	4.78442	0.9999	K.NDNDNIFLSPLSISTAFAMTK.L
19	1	sp|P01008|ANT3_HUMAN	52602.4	0.619	SERPINC1	Antithrombin-III (short name: ATIII)	2165	52	0.86	187	28885	2+	2291.15	0.012	5.23754	1	K.AFLEVNEEGSEAAASTAVVIAGR.S
19	1	sp|P01008|ANT3_HUMAN	52602.4	0.619	SERPINC1	Antithrombin-III (short name: ATIII)	2165	52	0.86	187	28896	3+	2291.15	0.011	4.80108	1	K.AFLEVNEEGSEAAASTAVVIAGR.S
19	1	sp|P01008|ANT3_HUMAN	52602.4	0.619	SERPINC1	Antithrombin-III (short name: ATIII)	2165	52	0.86	187	28997	3+	2299.13	0.998	0.869895	0.9941	K.NDNDNIFLSPLSISTAFAMTK.L
19	1	sp|P01008|ANT3_HUMAN	52602.4	0.619	SERPINC1	Antithrombin-III (short name: ATIII)	2165	52	0.86	187	29013	2+	2299.13	1.006	2.60969	0.9994	K.NDNDNIFLSPLSISTAFAMTK.L
19	1	sp|P01008|ANT3_HUMAN	52602.4	0.619	SERPINC1	Antithrombin-III (short name: ATIII)	2165	52	0.86	187	29046	2+	2291.15	0.008	3.49169	1	K.AFLEVNEEGSEAAASTAVVIAGR.S
19	1	sp|P01008|ANT3_HUMAN	52602.4	0.619	SERPINC1	Antithrombin-III (short name: ATIII)	2165	52	0.86	187	29055	3+	2291.15	1.013	5.674	1	K.AFLEVNEEGSEAAASTAVVIAGR.S
19	1	sp|P01008|ANT3_HUMAN	52602.4	0.619	SERPINC1	Antithrombin-III (short name: ATIII)	2165	52	0.86	187	29183	2+	2299.13	0.015	6.52422	0.9999	K.NDNDNIFLSPLSISTAFAMTK.L
19	1	sp|P01008|ANT3_HUMAN	52602.4	0.619	SERPINC1	Antithrombin-III (short name: ATIII)	2165	52	0.86	187	29207	2+	2291.15	0.015	6.54693	1	K.AFLEVNEEGSEAAASTAVVIAGR.S
19	1	sp|P01008|ANT3_HUMAN	52602.4	0.619	SERPINC1	Antithrombin-III (short name: ATIII)	2165	52	0.86	187	29217	3+	2291.15	0.003	1.30939	1	K.AFLEVNEEGSEAAASTAVVIAGR.S
19	1	sp|P01008|ANT3_HUMAN	52602.4	0.619	SERPINC1	Antithrombin-III (short name: ATIII)	2165	52	0.86	187	29336	2+	2299.13	0.015	6.52422	0.9982	K.NDNDNIFLSPLSISTAFAMTK.L
19	1	sp|P01008|ANT3_HUMAN	52602.4	0.619	SERPINC1	Antithrombin-III (short name: ATIII)	2165	52	0.86	187	29365	2+	2291.15	0.009	3.92816	1	K.AFLEVNEEGSEAAASTAVVIAGR.S
19	1	sp|P01008|ANT3_HUMAN	52602.4	0.619	SERPINC1	Antithrombin-III (short name: ATIII)	2165	52	0.86	187	29369	3+	2291.15	1.024	10.4751	1	K.AFLEVNEEGSEAAASTAVVIAGR.S
19	1	sp|P01008|ANT3_HUMAN	52602.4	0.619	SERPINC1	Antithrombin-III (short name: ATIII)	2165	52	0.86	187	29508	2+	2299.13	0.011	4.78442	1	K.NDNDNIFLSPLSISTAFAMTK.L
19	1	sp|P01008|ANT3_HUMAN	52602.4	0.619	SERPINC1	Antithrombin-III (short name: ATIII)	2165	52	0.86	187	29526	2+	2291.15	0.012	5.23754	1	K.AFLEVNEEGSEAAASTAVVIAGR.S
19	1	sp|P01008|ANT3_HUMAN	52602.4	0.619	SERPINC1	Antithrombin-III (short name: ATIII)	2165	52	0.86	187	29568	3+	2291.15	0.006	2.61877	1	K.AFLEVNEEGSEAAASTAVVIAGR.S
19	1	sp|P01008|ANT3_HUMAN	52602.4	0.619	SERPINC1	Antithrombin-III (short name: ATIII)	2165	52	0.86	187	29667	2+	2299.13	0.013	5.65432	0.9998	K.NDNDNIFLSPLSISTAFAMTK.L
19	1	sp|P01008|ANT3_HUMAN	52602.4	0.619	SERPINC1	Antithrombin-III (short name: ATIII)	2165	52	0.86	187	29686	2+	2291.15	0.012	5.23754	1	K.AFLEVNEEGSEAAASTAVVIAGR.S
19	1	sp|P01008|ANT3_HUMAN	52602.4	0.619	SERPINC1	Antithrombin-III (short name: ATIII)	2165	52	0.86	187	29739	3+	2291.15	0.006	2.61877	1	K.AFLEVNEEGSEAAASTAVVIAGR.S
19	1	sp|P01008|ANT3_HUMAN	52602.4	0.619	SERPINC1	Antithrombin-III (short name: ATIII)	2165	52	0.86	187	29837	2+	2291.15	0.008	3.49169	1	K.AFLEVNEEGSEAAASTAVVIAGR.S
19	1	sp|P01008|ANT3_HUMAN	52602.4	0.619	SERPINC1	Antithrombin-III (short name: ATIII)	2165	52	0.86	187	29928	2+	2299.13	0.009	3.91453	0.9999	K.NDNDNIFLSPLSISTAFAMTK.L
19	1	sp|P01008|ANT3_HUMAN	52602.4	0.619	SERPINC1	Antithrombin-III (short name: ATIII)	2165	52	0.86	187	29997	2+	2291.15	0.007	3.05523	1	K.AFLEVNEEGSEAAASTAVVIAGR.S
19	1	sp|P01008|ANT3_HUMAN	52602.4	0.619	SERPINC1	Antithrombin-III (short name: ATIII)	2165	52	0.86	187	30085	3+	2291.15	0.014	6.11047	1	K.AFLEVNEEGSEAAASTAVVIAGR.S
19	1	sp|P01008|ANT3_HUMAN	52602.4	0.619	SERPINC1	Antithrombin-III (short name: ATIII)	2165	52	0.86	187	30148	2+	2291.15	0.009	3.92816	1	K.AFLEVNEEGSEAAASTAVVIAGR.S
19	1	sp|P01008|ANT3_HUMAN	52602.4	0.619	SERPINC1	Antithrombin-III (short name: ATIII)	2165	52	0.86	187	30226	2+	2299.13	1.006	2.60969	0.9987	K.NDNDNIFLSPLSISTAFAMTK.L
19	1	sp|P01008|ANT3_HUMAN	52602.4	0.619	SERPINC1	Antithrombin-III (short name: ATIII)	2165	52	0.86	187	30286	3+	2291.15	0.011	4.80108	1	K.AFLEVNEEGSEAAASTAVVIAGR.S
19	1	sp|P01008|ANT3_HUMAN	52602.4	0.619	SERPINC1	Antithrombin-III (short name: ATIII)	2165	52	0.86	187	30306	2+	2291.15	0.01	4.36462	1	K.AFLEVNEEGSEAAASTAVVIAGR.S
19	1	sp|P01008|ANT3_HUMAN	52602.4	0.619	SERPINC1	Antithrombin-III (short name: ATIII)	2165	52	0.86	187	30621	3+	2291.15	0.011	4.80108	1	K.AFLEVNEEGSEAAASTAVVIAGR.S
19	1	sp|P01008|ANT3_HUMAN	52602.4	0.619	SERPINC1	Antithrombin-III (short name: ATIII)	2165	52	0.86	187	30633	2+	2291.15	0.013	5.674	1	K.AFLEVNEEGSEAAASTAVVIAGR.S
19	1	sp|P01008|ANT3_HUMAN	52602.4	0.619	SERPINC1	Antithrombin-III (short name: ATIII)	2165	52	0.86	187	30779	3+	2291.15	0.006	2.61877	1	K.AFLEVNEEGSEAAASTAVVIAGR.S
19	1	sp|P01008|ANT3_HUMAN	52602.4	0.619	SERPINC1	Antithrombin-III (short name: ATIII)	2165	52	0.86	187	30803	2+	2291.15	0.006	2.61877	1	K.AFLEVNEEGSEAAASTAVVIAGR.S
19	1	sp|P01008|ANT3_HUMAN	52602.4	0.619	SERPINC1	Antithrombin-III (short name: ATIII)	2165	52	0.86	187	30908	2+	2299.13	0.003	1.30484	0.9994	K.NDNDNIFLSPLSISTAFAMTK.L
19	1	sp|P01008|ANT3_HUMAN	52602.4	0.619	SERPINC1	Antithrombin-III (short name: ATIII)	2165	52	0.86	187	30947	3+	3082.49	0.014	4.54178	0.9705	K.ELTPEVLQEWLDELEEM"MLVVHMPR.F
19	1	sp|P01008|ANT3_HUMAN	52602.4	0.619	SERPINC1	Antithrombin-III (short name: ATIII)	2165	52	0.86	187	30959	2+	3082.49	0.017	5.51502	0.9998	K.ELTPEVLQEWLDELEEM"MLVVHMPR.F
19	1	sp|P01008|ANT3_HUMAN	52602.4	0.619	SERPINC1	Antithrombin-III (short name: ATIII)	2165	52	0.86	187	31003	3+	3066.5	0.015	4.89157	0.9995	K.ELTPEVLQEWLDELEEMMLVVHMPR.F
19	1	sp|P01008|ANT3_HUMAN	52602.4	0.619	SERPINC1	Antithrombin-III (short name: ATIII)	2165	52	0.86	187	31005	2+	3066.5	0.012	3.91326	1	K.ELTPEVLQEWLDELEEMMLVVHMPR.F
19	1	sp|P01008|ANT3_HUMAN	52602.4	0.619	SERPINC1	Antithrombin-III (short name: ATIII)	2165	52	0.86	187	31041	2+	2291.15	0.009	3.92816	1	K.AFLEVNEEGSEAAASTAVVIAGR.S
19	1	sp|P01008|ANT3_HUMAN	52602.4	0.619	SERPINC1	Antithrombin-III (short name: ATIII)	2165	52	0.86	187	31045	2+	2804.57	0.01	3.56561	1	R.ITDVIPSEAINELTVLVLVNTIYFK.G
19	1	sp|P01008|ANT3_HUMAN	52602.4	0.619	SERPINC1	Antithrombin-III (short name: ATIII)	2165	52	0.86	187	31047	3+	2804.57	0.018	6.4181	1	R.ITDVIPSEAINELTVLVLVNTIYFK.G
19	1	sp|P01008|ANT3_HUMAN	52602.4	0.619	SERPINC1	Antithrombin-III (short name: ATIII)	2165	52	0.86	187	31084	2+	3048.49	0.025	8.20079	1	K.E^LTPEVLQEWLDELEEMMLVVHMPR.F
19	1	sp|P01008|ANT3_HUMAN	52602.4	0.619	SERPINC1	Antithrombin-III (short name: ATIII)	2165	52	0.86	187	31126	3+	2291.15	0.007	3.05523	1	K.AFLEVNEEGSEAAASTAVVIAGR.S
19	1	sp|P01008|ANT3_HUMAN	52602.4	0.619	SERPINC1	Antithrombin-III (short name: ATIII)	2165	52	0.86	187	31184	3+	3066.5	0.015	4.89157	0.9999	K.ELTPEVLQEWLDELEEMMLVVHMPR.F
19	1	sp|P01008|ANT3_HUMAN	52602.4	0.619	SERPINC1	Antithrombin-III (short name: ATIII)	2165	52	0.86	187	31215	3+	2804.57	0.019	6.77466	0.9999	R.ITDVIPSEAINELTVLVLVNTIYFK.G
19	1	sp|P01008|ANT3_HUMAN	52602.4	0.619	SERPINC1	Antithrombin-III (short name: ATIII)	2165	52	0.86	187	31216	2+	2804.57	0.009	3.20905	1	R.ITDVIPSEAINELTVLVLVNTIYFK.G
19	1	sp|P01008|ANT3_HUMAN	52602.4	0.619	SERPINC1	Antithrombin-III (short name: ATIII)	2165	52	0.86	187	31217	2+	2291.15	0.009	3.92816	1	K.AFLEVNEEGSEAAASTAVVIAGR.S
19	1	sp|P01008|ANT3_HUMAN	52602.4	0.619	SERPINC1	Antithrombin-III (short name: ATIII)	2165	52	0.86	187	31326	3+	2291.15	1.024	10.4751	1	K.AFLEVNEEGSEAAASTAVVIAGR.S
19	1	sp|P01008|ANT3_HUMAN	52602.4	0.619	SERPINC1	Antithrombin-III (short name: ATIII)	2165	52	0.86	187	31345	3+	3066.5	0.014	4.56547	0.9897	K.ELTPEVLQEWLDELEEMMLVVHMPR.F
19	1	sp|P01008|ANT3_HUMAN	52602.4	0.619	SERPINC1	Antithrombin-III (short name: ATIII)	2165	52	0.86	187	31375	2+	2291.15	0.013	5.674	1	K.AFLEVNEEGSEAAASTAVVIAGR.S
19	1	sp|P01008|ANT3_HUMAN	52602.4	0.619	SERPINC1	Antithrombin-III (short name: ATIII)	2165	52	0.86	187	31377	2+	2804.57	0.016	5.70497	1	R.ITDVIPSEAINELTVLVLVNTIYFK.G
19	1	sp|P01008|ANT3_HUMAN	52602.4	0.619	SERPINC1	Antithrombin-III (short name: ATIII)	2165	52	0.86	187	31383	3+	2804.57	0.022	7.84434	1	R.ITDVIPSEAINELTVLVLVNTIYFK.G
19	1	sp|P01008|ANT3_HUMAN	52602.4	0.619	SERPINC1	Antithrombin-III (short name: ATIII)	2165	52	0.86	187	31475	3+	2291.15	1.024	10.4751	1	K.AFLEVNEEGSEAAASTAVVIAGR.S
19	1	sp|P01008|ANT3_HUMAN	52602.4	0.619	SERPINC1	Antithrombin-III (short name: ATIII)	2165	52	0.86	187	31497	3+	3066.5	1.024	7.82652	0.9945	K.ELTPEVLQEWLDELEEMMLVVHMPR.F
19	1	sp|P01008|ANT3_HUMAN	52602.4	0.619	SERPINC1	Antithrombin-III (short name: ATIII)	2165	52	0.86	187	31509	3+	1528.74	1.012	7.84959	0.9941	R.FATTFYQHLADSK.N
19	1	sp|P01008|ANT3_HUMAN	52602.4	0.619	SERPINC1	Antithrombin-III (short name: ATIII)	2165	52	0.86	187	31525	2+	2291.15	0.009	3.92816	1	K.AFLEVNEEGSEAAASTAVVIAGR.S
19	1	sp|P01008|ANT3_HUMAN	52602.4	0.619	SERPINC1	Antithrombin-III (short name: ATIII)	2165	52	0.86	187	31527	2+	2804.57	0.013	4.63529	1	R.ITDVIPSEAINELTVLVLVNTIYFK.G
19	1	sp|P01008|ANT3_HUMAN	52602.4	0.619	SERPINC1	Antithrombin-III (short name: ATIII)	2165	52	0.86	187	31544	3+	2804.57	0.021	7.48778	0.9998	R.ITDVIPSEAINELTVLVLVNTIYFK.G
19	1	sp|P01008|ANT3_HUMAN	52602.4	0.619	SERPINC1	Antithrombin-III (short name: ATIII)	2165	52	0.86	187	31615	3+	2291.15	0.012	5.23754	1	K.AFLEVNEEGSEAAASTAVVIAGR.S
19	1	sp|P01008|ANT3_HUMAN	52602.4	0.619	SERPINC1	Antithrombin-III (short name: ATIII)	2165	52	0.86	187	31627	2+	1309.61	0.007	5.34512	0.9369	R.DDLYVSDAFHK.A
19	1	sp|P01008|ANT3_HUMAN	52602.4	0.619	SERPINC1	Antithrombin-III (short name: ATIII)	2165	52	0.86	187	31640	3+	3066.5	0.027	8.80483	0.9886	K.ELTPEVLQEWLDELEEMMLVVHMPR.F
19	1	sp|P01008|ANT3_HUMAN	52602.4	0.619	SERPINC1	Antithrombin-III (short name: ATIII)	2165	52	0.86	187	31666	2+	2804.57	0.019	6.77466	1	R.ITDVIPSEAINELTVLVLVNTIYFK.G
19	1	sp|P01008|ANT3_HUMAN	52602.4	0.619	SERPINC1	Antithrombin-III (short name: ATIII)	2165	52	0.86	187	31674	2+	2291.15	0.011	4.80108	1	K.AFLEVNEEGSEAAASTAVVIAGR.S
19	1	sp|P01008|ANT3_HUMAN	52602.4	0.619	SERPINC1	Antithrombin-III (short name: ATIII)	2165	52	0.86	187	31784	3+	2291.15	0.01	4.36462	1	K.AFLEVNEEGSEAAASTAVVIAGR.S
19	1	sp|P01008|ANT3_HUMAN	52602.4	0.619	SERPINC1	Antithrombin-III (short name: ATIII)	2165	52	0.86	187	31806	2+	2804.57	0.009	3.20905	1	R.ITDVIPSEAINELTVLVLVNTIYFK.G
19	1	sp|P01008|ANT3_HUMAN	52602.4	0.619	SERPINC1	Antithrombin-III (short name: ATIII)	2165	52	0.86	187	31813	2+	2291.15	0.009	3.92816	1	K.AFLEVNEEGSEAAASTAVVIAGR.S
19	1	sp|P01008|ANT3_HUMAN	52602.4	0.619	SERPINC1	Antithrombin-III (short name: ATIII)	2165	52	0.86	187	31844	3+	2804.57	0.027	9.62714	0.9971	R.ITDVIPSEAINELTVLVLVNTIYFK.G
19	1	sp|P01008|ANT3_HUMAN	52602.4	0.619	SERPINC1	Antithrombin-III (short name: ATIII)	2165	52	0.86	187	31946	2+	2804.57	0.014	4.99185	1	R.ITDVIPSEAINELTVLVLVNTIYFK.G
19	1	sp|P01008|ANT3_HUMAN	52602.4	0.619	SERPINC1	Antithrombin-III (short name: ATIII)	2165	52	0.86	187	31953	3+	2291.15	0.011	4.80108	1	K.AFLEVNEEGSEAAASTAVVIAGR.S
19	1	sp|P01008|ANT3_HUMAN	52602.4	0.619	SERPINC1	Antithrombin-III (short name: ATIII)	2165	52	0.86	187	31964	2+	2291.15	0.015	6.54693	1	K.AFLEVNEEGSEAAASTAVVIAGR.S
19	1	sp|P01008|ANT3_HUMAN	52602.4	0.619	SERPINC1	Antithrombin-III (short name: ATIII)	2165	52	0.86	187	32075	2+	2804.57	0.014	4.99185	1	R.ITDVIPSEAINELTVLVLVNTIYFK.G
19	1	sp|P01008|ANT3_HUMAN	52602.4	0.619	SERPINC1	Antithrombin-III (short name: ATIII)	2165	52	0.86	187	32086	3+	3066.5	1.033	10.7615	0.8208	K.ELTPEVLQEWLDELEEMMLVVHMPR.F
19	1	sp|P01008|ANT3_HUMAN	52602.4	0.619	SERPINC1	Antithrombin-III (short name: ATIII)	2165	52	0.86	187	32094	2+	2291.15	0.016	6.98339	1	K.AFLEVNEEGSEAAASTAVVIAGR.S
19	1	sp|P01008|ANT3_HUMAN	52602.4	0.619	SERPINC1	Antithrombin-III (short name: ATIII)	2165	52	0.86	187	32117	3+	2804.57	1.025	8.91402	0.9999	R.ITDVIPSEAINELTVLVLVNTIYFK.G
19	1	sp|P01008|ANT3_HUMAN	52602.4	0.619	SERPINC1	Antithrombin-III (short name: ATIII)	2165	52	0.86	187	32206	2+	2804.57	0.011	3.92217	1	R.ITDVIPSEAINELTVLVLVNTIYFK.G
19	1	sp|P01008|ANT3_HUMAN	52602.4	0.619	SERPINC1	Antithrombin-III (short name: ATIII)	2165	52	0.86	187	32224	2+	2291.15	0.013	5.674	1	K.AFLEVNEEGSEAAASTAVVIAGR.S
19	1	sp|P01008|ANT3_HUMAN	52602.4	0.619	SERPINC1	Antithrombin-III (short name: ATIII)	2165	52	0.86	187	32285	3+	2804.57	1.025	8.91402	0.9999	R.ITDVIPSEAINELTVLVLVNTIYFK.G
19	1	sp|P01008|ANT3_HUMAN	52602.4	0.619	SERPINC1	Antithrombin-III (short name: ATIII)	2165	52	0.86	187	32335	2+	2804.57	1.023	8.2009	1	R.ITDVIPSEAINELTVLVLVNTIYFK.G
19	1	sp|P01008|ANT3_HUMAN	52602.4	0.619	SERPINC1	Antithrombin-III (short name: ATIII)	2165	52	0.86	187	32354	2+	2291.15	0.007	3.05523	1	K.AFLEVNEEGSEAAASTAVVIAGR.S
19	1	sp|P01008|ANT3_HUMAN	52602.4	0.619	SERPINC1	Antithrombin-III (short name: ATIII)	2165	52	0.86	187	32460	2+	1309.61	0.007	5.34512	0.998	R.DDLYVSDAFHK.A
19	1	sp|P01008|ANT3_HUMAN	52602.4	0.619	SERPINC1	Antithrombin-III (short name: ATIII)	2165	52	0.86	187	32466	2+	2804.57	0.013	4.63529	1	R.ITDVIPSEAINELTVLVLVNTIYFK.G
19	1	sp|P01008|ANT3_HUMAN	52602.4	0.619	SERPINC1	Antithrombin-III (short name: ATIII)	2165	52	0.86	187	32473	3+	2804.57	0.004	1.42624	0.9992	R.ITDVIPSEAINELTVLVLVNTIYFK.G
19	1	sp|P01008|ANT3_HUMAN	52602.4	0.619	SERPINC1	Antithrombin-III (short name: ATIII)	2165	52	0.86	187	32484	2+	2291.15	0.009	3.92816	1	K.AFLEVNEEGSEAAASTAVVIAGR.S
19	1	sp|P01008|ANT3_HUMAN	52602.4	0.619	SERPINC1	Antithrombin-III (short name: ATIII)	2165	52	0.86	187	32565	3+	2291.15	0.011	4.80108	1	K.AFLEVNEEGSEAAASTAVVIAGR.S
19	1	sp|P01008|ANT3_HUMAN	52602.4	0.619	SERPINC1	Antithrombin-III (short name: ATIII)	2165	52	0.86	187	32596	2+	2804.57	0.008	2.85249	0.9999	R.ITDVIPSEAINELTVLVLVNTIYFK.G
19	1	sp|P01008|ANT3_HUMAN	52602.4	0.619	SERPINC1	Antithrombin-III (short name: ATIII)	2165	52	0.86	187	32614	2+	2291.15	0.01	4.36462	1	K.AFLEVNEEGSEAAASTAVVIAGR.S
19	1	sp|P01008|ANT3_HUMAN	52602.4	0.619	SERPINC1	Antithrombin-III (short name: ATIII)	2165	52	0.86	187	32705	2+	1309.61	0.007	5.34512	0.9914	R.DDLYVSDAFHK.A
19	1	sp|P01008|ANT3_HUMAN	52602.4	0.619	SERPINC1	Antithrombin-III (short name: ATIII)	2165	52	0.86	187	32725	3+	2804.57	1.025	8.91402	0.9985	R.ITDVIPSEAINELTVLVLVNTIYFK.G
19	1	sp|P01008|ANT3_HUMAN	52602.4	0.619	SERPINC1	Antithrombin-III (short name: ATIII)	2165	52	0.86	187	32728	2+	2804.57	0.015	5.34841	1	R.ITDVIPSEAINELTVLVLVNTIYFK.G
19	1	sp|P01008|ANT3_HUMAN	52602.4	0.619	SERPINC1	Antithrombin-III (short name: ATIII)	2165	52	0.86	187	32744	2+	2291.15	0.014	6.11047	1	K.AFLEVNEEGSEAAASTAVVIAGR.S
19	1	sp|P01008|ANT3_HUMAN	52602.4	0.619	SERPINC1	Antithrombin-III (short name: ATIII)	2165	52	0.86	187	32857	2+	2804.57	0.01	3.56561	0.9999	R.ITDVIPSEAINELTVLVLVNTIYFK.G
19	1	sp|P01008|ANT3_HUMAN	52602.4	0.619	SERPINC1	Antithrombin-III (short name: ATIII)	2165	52	0.86	187	32874	2+	2291.15	0.012	5.23754	1	K.AFLEVNEEGSEAAASTAVVIAGR.S
19	1	sp|P01008|ANT3_HUMAN	52602.4	0.619	SERPINC1	Antithrombin-III (short name: ATIII)	2165	52	0.86	187	32934	3+	2804.57	0.004	1.42624	0.9998	R.ITDVIPSEAINELTVLVLVNTIYFK.G
19	1	sp|P01008|ANT3_HUMAN	52602.4	0.619	SERPINC1	Antithrombin-III (short name: ATIII)	2165	52	0.86	187	32973	3+	2291.15	0.017	7.41985	1	K.AFLEVNEEGSEAAASTAVVIAGR.S
19	1	sp|P01008|ANT3_HUMAN	52602.4	0.619	SERPINC1	Antithrombin-III (short name: ATIII)	2165	52	0.86	187	33004	2+	2291.15	0.013	5.674	1	K.AFLEVNEEGSEAAASTAVVIAGR.S
19	1	sp|P01008|ANT3_HUMAN	52602.4	0.619	SERPINC1	Antithrombin-III (short name: ATIII)	2165	52	0.86	187	33105	3+	2291.15	0.01	4.36462	1	K.AFLEVNEEGSEAAASTAVVIAGR.S
19	1	sp|P01008|ANT3_HUMAN	52602.4	0.619	SERPINC1	Antithrombin-III (short name: ATIII)	2165	52	0.86	187	33117	3+	2804.57	0.011	3.92217	0.9554	R.ITDVIPSEAINELTVLVLVNTIYFK.G
19	1	sp|P01008|ANT3_HUMAN	52602.4	0.619	SERPINC1	Antithrombin-III (short name: ATIII)	2165	52	0.86	187	33165	2+	2804.57	-0.91	32.0905	0.7049	R.ITDVIPSEAINELTVLVLVNTIYFK.G
19	1	sp|P01008|ANT3_HUMAN	52602.4	0.619	SERPINC1	Antithrombin-III (short name: ATIII)	2165	52	0.86	187	33222	2+	2291.15	0.001	0.436462	1	K.AFLEVNEEGSEAAASTAVVIAGR.S
19	1	sp|P01008|ANT3_HUMAN	52602.4	0.619	SERPINC1	Antithrombin-III (short name: ATIII)	2165	52	0.86	187	33270	3+	2291.15	0.013	5.674	1	K.AFLEVNEEGSEAAASTAVVIAGR.S
19	1	sp|P01008|ANT3_HUMAN	52602.4	0.619	SERPINC1	Antithrombin-III (short name: ATIII)	2165	52	0.86	187	33376	2+	2291.15	0.009	3.92816	1	K.AFLEVNEEGSEAAASTAVVIAGR.S
19	1	sp|P01008|ANT3_HUMAN	52602.4	0.619	SERPINC1	Antithrombin-III (short name: ATIII)	2165	52	0.86	187	33399	3+	1528.74	0.013	8.50372	0.9127	R.FATTFYQHLADSK.N
19	1	sp|P01008|ANT3_HUMAN	52602.4	0.619	SERPINC1	Antithrombin-III (short name: ATIII)	2165	52	0.86	187	33408	3+	2291.15	1.024	10.4751	1	K.AFLEVNEEGSEAAASTAVVIAGR.S
19	1	sp|P01008|ANT3_HUMAN	52602.4	0.619	SERPINC1	Antithrombin-III (short name: ATIII)	2165	52	0.86	187	33443	2+	1764.69	0.007	3.96671	1	K.ADGESCSASMMYQEGK.F	1.00327e+06	838562
19	1	sp|P01008|ANT3_HUMAN	52602.4	0.619	SERPINC1	Antithrombin-III (short name: ATIII)	2165	52	0.86	187	33526	3+	1528.74	0.004	2.61653	0.9898	R.FATTFYQHLADSK.N
19	1	sp|P01008|ANT3_HUMAN	52602.4	0.619	SERPINC1	Antithrombin-III (short name: ATIII)	2165	52	0.86	187	33571	2+	1764.69	0.008	4.53338	1	K.ADGESCSASMMYQEGK.F	893422	722768
19	1	sp|P01008|ANT3_HUMAN	52602.4	0.619	SERPINC1	Antithrombin-III (short name: ATIII)	2165	52	0.86	187	33582	2+	1767.71	0.007	3.95993	1	K.ADGESC'SASMMYQEGK.F	870416	700480
19	1	sp|P01008|ANT3_HUMAN	52602.4	0.619	SERPINC1	Antithrombin-III (short name: ATIII)	2165	52	0.86	187	33599	3+	1309.61	0.005	3.81794	0.9999	R.DDLYVSDAFHK.A
19	1	sp|P01008|ANT3_HUMAN	52602.4	0.619	SERPINC1	Antithrombin-III (short name: ATIII)	2165	52	0.86	187	33701	2+	1767.71	0.007	3.95993	1	K.ADGESC'SASMMYQEGK.F	569795	453460
19	1	sp|P01008|ANT3_HUMAN	52602.4	0.619	SERPINC1	Antithrombin-III (short name: ATIII)	2165	52	0.86	187	33712	2+	1764.69	0.009	5.10005	1	K.ADGESCSASMMYQEGK.F	546879	437977
19	1	sp|P01008|ANT3_HUMAN	52602.4	0.619	SERPINC1	Antithrombin-III (short name: ATIII)	2165	52	0.86	187	33831	2+	1767.71	-0.013	7.35416	0.9999	K.ADGESC'SASMMYQEGK.F	290312	228506
19	1	sp|P01008|ANT3_HUMAN	52602.4	0.619	SERPINC1	Antithrombin-III (short name: ATIII)	2165	52	0.86	187	33862	2+	1764.69	0.008	4.53338	0.9999	K.ADGESCSASMMYQEGK.F	235699	191583
19	1	sp|P01008|ANT3_HUMAN	52602.4	0.619	SERPINC1	Antithrombin-III (short name: ATIII)	2165	52	0.86	187	33961	2+	1767.71	-0.002	1.13141	0.9787	K.ADGESC'SASMMYQEGK.F	87017	73928.2
19	1	sp|P01008|ANT3_HUMAN	52602.4	0.619	SERPINC1	Antithrombin-III (short name: ATIII)	2165	52	0.86	187	34122	2+	1764.69	0.012	6.80007	0.9989	K.ADGESCSASMMYQEGK.F	11605.2	9718.28
19	1	sp|P01008|ANT3_HUMAN	52602.4	0.619	SERPINC1	Antithrombin-III (short name: ATIII)	2165	52	0.86	187	34572	2+	2291.15	1.01	4.36462	0.8657	K.AFLEVNEEGSEAAASTAVVIAGR.S
19	1	sp|P01008|ANT3_HUMAN	52602.4	0.619	SERPINC1	Antithrombin-III (short name: ATIII)	2165	52	0.86	187	2774	2+	1093.46	0.008	7.3162	0.9997	K.ATEDEGSEQK.I
19	1	sp|P01008|ANT3_HUMAN	52602.4	0.619	SERPINC1	Antithrombin-III (short name: ATIII)	2165	52	0.86	187	2894	2+	1093.46	0.004	3.6581	0.9962	K.ATEDEGSEQK.I
19	1	sp|P01008|ANT3_HUMAN	52602.4	0.619	SERPINC1	Antithrombin-III (short name: ATIII)	2165	52	0.86	187	6240	3+	2002.97	1.011	5.49185	0.849	K.KATEDEGSEQKIPEATNR.R
19	1	sp|P01008|ANT3_HUMAN	52602.4	0.619	SERPINC1	Antithrombin-III (short name: ATIII)	2165	52	0.86	187	6383	3+	2002.97	0.01	4.99259	1	K.KATEDEGSEQKIPEATNR.R
19	1	sp|P01008|ANT3_HUMAN	52602.4	0.619	SERPINC1	Antithrombin-III (short name: ATIII)	2165	52	0.86	187	6402	2+	2002.97	0.008	3.99407	1	K.KATEDEGSEQKIPEATNR.R
19	1	sp|P01008|ANT3_HUMAN	52602.4	0.619	SERPINC1	Antithrombin-III (short name: ATIII)	2165	52	0.86	187	6517	2+	1796.68	0.011	6.12241	1	K.ADGESCSASM"M"YQEGK.F	2941338	1.666e+06
19	1	sp|P01008|ANT3_HUMAN	52602.4	0.619	SERPINC1	Antithrombin-III (short name: ATIII)	2165	52	0.86	187	6982	2+	839.414	0.004	4.76523	0.7439	K.FDTISEK.T
19	1	sp|P01008|ANT3_HUMAN	52602.4	0.619	SERPINC1	Antithrombin-III (short name: ATIII)	2165	52	0.86	187	7191	2+	1874.87	0.011	5.86706	1	K.ATEDEGSEQKIPEATNR.R
19	1	sp|P01008|ANT3_HUMAN	52602.4	0.619	SERPINC1	Antithrombin-III (short name: ATIII)	2165	52	0.86	187	7261	3+	1874.87	0.011	5.86706	1	K.ATEDEGSEQKIPEATNR.R
19	1	sp|P01008|ANT3_HUMAN	52602.4	0.619	SERPINC1	Antithrombin-III (short name: ATIII)	2165	52	0.86	187	7341	2+	1874.87	0.007	3.73359	1	K.ATEDEGSEQKIPEATNR.R
19	1	sp|P01008|ANT3_HUMAN	52602.4	0.619	SERPINC1	Antithrombin-III (short name: ATIII)	2165	52	0.86	187	8240	2+	1780.68	0.009	5.05424	1	K.ADGESCSASMM"YQEGK.F	7.59289e+06	5257722
19	1	sp|P01008|ANT3_HUMAN	52602.4	0.619	SERPINC1	Antithrombin-III (short name: ATIII)	2165	52	0.86	187	8290	2+	1783.7	-0.008	4.48506	1	K.ADGESC'SASMM"YQEGK.F	7.59289e+06	5257722
19	1	sp|P01008|ANT3_HUMAN	52602.4	0.619	SERPINC1	Antithrombin-III (short name: ATIII)	2165	52	0.86	187	8483	2+	1783.7	-0.002	1.12126	1	K.ADGESC'SASMM"YQEGK.F	62985.3	29307.1
19	1	sp|P01008|ANT3_HUMAN	52602.4	0.619	SERPINC1	Antithrombin-III (short name: ATIII)	2165	52	0.86	187	8720	2+	1780.68	0.012	6.73899	1	K.ADGESCSASM"MYQEGK.F	14097376	9078687
19	1	sp|P01008|ANT3_HUMAN	52602.4	0.619	SERPINC1	Antithrombin-III (short name: ATIII)	2165	52	0.86	187	8810	2+	1783.7	-0.008	4.48506	1	K.ADGESC'SASM"MYQEGK.F	14097376	9078687
19	1	sp|P01008|ANT3_HUMAN	52602.4	0.619	SERPINC1	Antithrombin-III (short name: ATIII)	2165	52	0.86	187	9010	2+	1126.66	0.006	5.32549	0.9949	K.SKLPGIVAEGR.D
19	1	sp|P01008|ANT3_HUMAN	52602.4	0.619	SERPINC1	Antithrombin-III (short name: ATIII)	2165	52	0.86	187	9171	2+	1126.66	0.006	5.32549	0.965	K.SKLPGIVAEGR.D
19	1	sp|P01008|ANT3_HUMAN	52602.4	0.619	SERPINC1	Antithrombin-III (short name: ATIII)	2165	52	0.86	187	9532	2+	1126.66	0.005	4.4379	0.8627	K.SKLPGIVAEGR.D
19	1	sp|P01008|ANT3_HUMAN	52602.4	0.619	SERPINC1	Antithrombin-III (short name: ATIII)	2165	52	0.86	187	10360	2+	911.531	0.003	3.29117	1	K.LPGIVAEGR.D
19	1	sp|P01008|ANT3_HUMAN	52602.4	0.619	SERPINC1	Antithrombin-III (short name: ATIII)	2165	52	0.86	187	10447	2+	1764.69	0.004	2.26669	1	K.ADGESCSASMMYQEGK.F	194645	8529.36
19	1	sp|P01008|ANT3_HUMAN	52602.4	0.619	SERPINC1	Antithrombin-III (short name: ATIII)	2165	52	0.86	187	10513	2+	911.531	0.003	3.29117	1	K.LPGIVAEGR.D
19	1	sp|P01008|ANT3_HUMAN	52602.4	0.619	SERPINC1	Antithrombin-III (short name: ATIII)	2165	52	0.86	187	10586	2+	1767.71	0.987	7.35416	1	K.ADGESC'SASMMYQEGK.F	114179304	100103048
19	1	sp|P01008|ANT3_HUMAN	52602.4	0.619	SERPINC1	Antithrombin-III (short name: ATIII)	2165	52	0.86	187	10614	2+	1764.69	1.013	7.36675	1	K.ADGESCSASMMYQEGK.F	118139688	103315352
19	1	sp|P01008|ANT3_HUMAN	52602.4	0.619	SERPINC1	Antithrombin-III (short name: ATIII)	2165	52	0.86	187	10671	2+	911.531	0.003	3.29117	1	K.LPGIVAEGR.D
19	1	sp|P01008|ANT3_HUMAN	52602.4	0.619	SERPINC1	Antithrombin-III (short name: ATIII)	2165	52	0.86	187	10750	2+	1767.71	1.007	3.95993	1	K.ADGESC'SASMMYQEGK.F	114970456	100491168
19	1	sp|P01008|ANT3_HUMAN	52602.4	0.619	SERPINC1	Antithrombin-III (short name: ATIII)	2165	52	0.86	187	10770	2+	1764.69	1.006	3.40004	1	K.ADGESCSASMMYQEGK.F	95107488	82803856
19	1	sp|P01008|ANT3_HUMAN	52602.4	0.619	SERPINC1	Antithrombin-III (short name: ATIII)	2165	52	0.86	187	10830	2+	911.531	0.004	4.38822	1	K.LPGIVAEGR.D
19	1	sp|P01008|ANT3_HUMAN	52602.4	0.619	SERPINC1	Antithrombin-III (short name: ATIII)	2165	52	0.86	187	10913	2+	1767.71	1.007	3.95993	1	K.ADGESC'SASMMYQEGK.F	13322779	11695364
19	1	sp|P01008|ANT3_HUMAN	52602.4	0.619	SERPINC1	Antithrombin-III (short name: ATIII)	2165	52	0.86	187	10934	2+	1764.69	1.013	7.36675	1	K.ADGESCSASMMYQEGK.F	11387301	10064093
19	1	sp|P01008|ANT3_HUMAN	52602.4	0.619	SERPINC1	Antithrombin-III (short name: ATIII)	2165	52	0.86	187	11177	2+	911.531	0.004	4.38822	1	K.LPGIVAEGR.D
19	1	sp|P01008|ANT3_HUMAN	52602.4	0.619	SERPINC1	Antithrombin-III (short name: ATIII)	2165	52	0.86	187	11316	2+	1764.69	1.007	3.96671	1	K.ADGESCSASMMYQEGK.F	594372	448055
19	1	sp|P01008|ANT3_HUMAN	52602.4	0.619	SERPINC1	Antithrombin-III (short name: ATIII)	2165	52	0.86	187	11516	2+	1767.71	0.999	0.565705	1	K.ADGESC'SASMMYQEGK.F	513598	442332
19	1	sp|P01008|ANT3_HUMAN	52602.4	0.619	SERPINC1	Antithrombin-III (short name: ATIII)	2165	52	0.86	187	11795	2+	1799.7	-0.023	12.7799	0.9985	K.ADGESC'SASM"M"YQEGK.F	8163477	9983972
19	1	sp|P01008|ANT3_HUMAN	52602.4	0.619	SERPINC1	Antithrombin-III (short name: ATIII)	2165	52	0.86	187	11985	2+	1799.7	-0.023	12.7799	0.9689	K.ADGESC'SASM"M"YQEGK.F	3125023	3.71481e+06
19	1	sp|P01008|ANT3_HUMAN	52602.4	0.619	SERPINC1	Antithrombin-III (short name: ATIII)	2165	52	0.86	187	12965	2+	908.472	0.004	4.403	0.7392	R.IEDGFSLK.E
19	1	sp|P01008|ANT3_HUMAN	52602.4	0.619	SERPINC1	Antithrombin-III (short name: ATIII)	2165	52	0.86	187	13322	3+	1309.61	0.007	5.34512	0.8978	R.DDLYVSDAFHK.A
19	1	sp|P01008|ANT3_HUMAN	52602.4	0.619	SERPINC1	Antithrombin-III (short name: ATIII)	2165	52	0.86	187	13461	2+	1309.61	0.008	6.10871	1	R.DDLYVSDAFHK.A
19	1	sp|P01008|ANT3_HUMAN	52602.4	0.619	SERPINC1	Antithrombin-III (short name: ATIII)	2165	52	0.86	187	13491	3+	1309.61	0.006	4.58153	0.7069	R.DDLYVSDAFHK.A
19	1	sp|P01008|ANT3_HUMAN	52602.4	0.619	SERPINC1	Antithrombin-III (short name: ATIII)	2165	52	0.86	187	13620	2+	1309.61	0.005	3.81794	1	R.DDLYVSDAFHK.A
19	1	sp|P01008|ANT3_HUMAN	52602.4	0.619	SERPINC1	Antithrombin-III (short name: ATIII)	2165	52	0.86	187	14173	2+	1309.61	0.049	37.4158	0.8294	R.DDLYVSDAFHK.A
19	1	sp|P01008|ANT3_HUMAN	52602.4	0.619	SERPINC1	Antithrombin-III (short name: ATIII)	2165	52	0.86	187	14342	2+	1309.61	0.049	37.4158	0.9067	R.DDLYVSDAFHK.A
19	1	sp|P01008|ANT3_HUMAN	52602.4	0.619	SERPINC1	Antithrombin-III (short name: ATIII)	2165	52	0.86	187	14366	3+	1309.61	0.006	4.58153	0.881	R.DDLYVSDAFHK.A
19	1	sp|P01008|ANT3_HUMAN	52602.4	0.619	SERPINC1	Antithrombin-III (short name: ATIII)	2165	52	0.86	187	14850	3+	1528.74	0.007	4.57893	0.9987	R.FATTFYQHLADSK.N
19	1	sp|P01008|ANT3_HUMAN	52602.4	0.619	SERPINC1	Antithrombin-III (short name: ATIII)	2165	52	0.86	187	14901	2+	1528.74	0.008	5.23306	1	R.FATTFYQHLADSK.N
19	1	sp|P01008|ANT3_HUMAN	52602.4	0.619	SERPINC1	Antithrombin-III (short name: ATIII)	2165	52	0.86	187	14911	2+	1309.61	1.04	30.5435	0.7093	R.DDLYVSDAFHK.A
19	1	sp|P01008|ANT3_HUMAN	52602.4	0.619	SERPINC1	Antithrombin-III (short name: ATIII)	2165	52	0.86	187	15063	2+	1528.74	0.007	4.57893	1	R.FATTFYQHLADSK.N
19	1	sp|P01008|ANT3_HUMAN	52602.4	0.619	SERPINC1	Antithrombin-III (short name: ATIII)	2165	52	0.86	187	15171	3+	1528.74	0.007	4.57893	0.9646	R.FATTFYQHLADSK.N
19	1	sp|P01008|ANT3_HUMAN	52602.4	0.619	SERPINC1	Antithrombin-III (short name: ATIII)	2165	52	0.86	187	15232	2+	1528.74	0.009	5.88719	1	R.FATTFYQHLADSK.N
19	1	sp|P01008|ANT3_HUMAN	52602.4	0.619	SERPINC1	Antithrombin-III (short name: ATIII)	2165	52	0.86	187	15618	2+	1528.74	0.006	3.92479	1	R.FATTFYQHLADSK.N
19	1	sp|P01008|ANT3_HUMAN	52602.4	0.619	SERPINC1	Antithrombin-III (short name: ATIII)	2165	52	0.86	187	16732	2+	1586.89	0.003	1.89049	0.9696	R.RVAEGTQVLELPFK.G
19	1	sp|P01008|ANT3_HUMAN	52602.4	0.619	SERPINC1	Antithrombin-III (short name: ATIII)	2165	52	0.86	187	16775	3+	1586.89	0.006	3.78098	1	R.RVAEGTQVLELPFK.G
19	1	sp|P01008|ANT3_HUMAN	52602.4	0.619	SERPINC1	Antithrombin-III (short name: ATIII)	2165	52	0.86	187	16892	2+	1586.89	0.007	4.41114	0.9988	R.RVAEGTQVLELPFK.G
19	1	sp|P01008|ANT3_HUMAN	52602.4	0.619	SERPINC1	Antithrombin-III (short name: ATIII)	2165	52	0.86	187	16936	3+	1586.89	-1.067	42.2209	0.9847	R.RVAEGTQVLELPFK.G
19	1	sp|P01008|ANT3_HUMAN	52602.4	0.619	SERPINC1	Antithrombin-III (short name: ATIII)	2165	52	0.86	187	17030	2+	1340.66	0.008	5.9672	1	K.TSDQIHFFFAK.L
19	1	sp|P01008|ANT3_HUMAN	52602.4	0.619	SERPINC1	Antithrombin-III (short name: ATIII)	2165	52	0.86	187	17192	2+	1340.66	0.005	3.7295	1	K.TSDQIHFFFAK.L
19	1	sp|P01008|ANT3_HUMAN	52602.4	0.619	SERPINC1	Antithrombin-III (short name: ATIII)	2165	52	0.86	187	17292	2+	1232.73	0.005	4.05605	0.9963	K.ANRPFLVFIR.E
19	1	sp|P01008|ANT3_HUMAN	52602.4	0.619	SERPINC1	Antithrombin-III (short name: ATIII)	2165	52	0.86	187	17307	3+	1232.73	0.004	3.24484	0.986	K.ANRPFLVFIR.E
19	1	sp|P01008|ANT3_HUMAN	52602.4	0.619	SERPINC1	Antithrombin-III (short name: ATIII)	2165	52	0.86	187	17375	2+	1340.66	1.01	7.459	0.9983	K.TSDQIHFFFAK.L
19	1	sp|P01008|ANT3_HUMAN	52602.4	0.619	SERPINC1	Antithrombin-III (short name: ATIII)	2165	52	0.86	187	17485	2+	1232.73	0.002	1.62242	0.9572	K.ANRPFLVFIR.E
19	1	sp|P01008|ANT3_HUMAN	52602.4	0.619	SERPINC1	Antithrombin-III (short name: ATIII)	2165	52	0.86	187	17893	2+	1340.66	0.005	3.7295	0.9997	K.TSDQIHFFFAK.L
19	1	sp|P01008|ANT3_HUMAN	52602.4	0.619	SERPINC1	Antithrombin-III (short name: ATIII)	2165	52	0.86	187	19362	2+	1430.79	0.006	4.19349	1	R.VAEGTQVLELPFK.G
19	1	sp|P01008|ANT3_HUMAN	52602.4	0.619	SERPINC1	Antithrombin-III (short name: ATIII)	2165	52	0.86	187	19530	2+	1430.79	0.006	4.19349	1	R.VAEGTQVLELPFK.G
19	1	sp|P01008|ANT3_HUMAN	52602.4	0.619	SERPINC1	Antithrombin-III (short name: ATIII)	2165	52	0.86	187	19633	2+	1405.75	0.006	4.26818	0.9983	R.EVPLNTIIFM"GR.V
19	1	sp|P01008|ANT3_HUMAN	52602.4	0.619	SERPINC1	Antithrombin-III (short name: ATIII)	2165	52	0.86	187	19690	2+	1430.79	0.006	4.19349	1	R.VAEGTQVLELPFK.G
19	1	sp|P01008|ANT3_HUMAN	52602.4	0.619	SERPINC1	Antithrombin-III (short name: ATIII)	2165	52	0.86	187	19724	2+	1668.92	1.963	22.17	0.6612	K.GDDITMVLILPKPEK.S
19	1	sp|P01008|ANT3_HUMAN	52602.4	0.619	SERPINC1	Antithrombin-III (short name: ATIII)	2165	52	0.86	187	19783	3+	1668.92	0.008	4.79351	0.9995	K.GDDITMVLILPKPEK.S
19	1	sp|P01008|ANT3_HUMAN	52602.4	0.619	SERPINC1	Antithrombin-III (short name: ATIII)	2165	52	0.86	187	19791	2+	1405.75	0.007	4.97955	0.9998	R.EVPLNTIIFM"GR.V
19	1	sp|P01008|ANT3_HUMAN	52602.4	0.619	SERPINC1	Antithrombin-III (short name: ATIII)	2165	52	0.86	187	19850	2+	1430.79	0.006	4.19349	1	R.VAEGTQVLELPFK.G
19	1	sp|P01008|ANT3_HUMAN	52602.4	0.619	SERPINC1	Antithrombin-III (short name: ATIII)	2165	52	0.86	187	19883	2+	1668.92	0.007	4.19432	1	K.GDDITMVLILPKPEK.S
19	1	sp|P01008|ANT3_HUMAN	52602.4	0.619	SERPINC1	Antithrombin-III (short name: ATIII)	2165	52	0.86	187	19940	3+	1668.92	0.008	4.79351	0.9995	K.GDDITMVLILPKPEK.S
19	1	sp|P01008|ANT3_HUMAN	52602.4	0.619	SERPINC1	Antithrombin-III (short name: ATIII)	2165	52	0.86	187	20010	2+	1430.79	0.006	4.19349	1	R.VAEGTQVLELPFK.G
19	1	sp|P01008|ANT3_HUMAN	52602.4	0.619	SERPINC1	Antithrombin-III (short name: ATIII)	2165	52	0.86	187	20041	2+	1668.92	0.007	4.19432	1	K.GDDITMVLILPKPEK.S
19	1	sp|P01008|ANT3_HUMAN	52602.4	0.619	SERPINC1	Antithrombin-III (short name: ATIII)	2165	52	0.86	187	20055	2+	1405.75	0.005	3.55682	0.9989	R.EVPLNTIIFM"GR.V
19	1	sp|P01008|ANT3_HUMAN	52602.4	0.619	SERPINC1	Antithrombin-III (short name: ATIII)	2165	52	0.86	187	20100	3+	1668.92	0.007	4.19432	0.9991	K.GDDITMVLILPKPEK.S
19	1	sp|P01008|ANT3_HUMAN	52602.4	0.619	SERPINC1	Antithrombin-III (short name: ATIII)	2165	52	0.86	187	20170	2+	1430.79	0.006	4.19349	1	R.VAEGTQVLELPFK.G
19	1	sp|P01008|ANT3_HUMAN	52602.4	0.619	SERPINC1	Antithrombin-III (short name: ATIII)	2165	52	0.86	187	20202	2+	1668.92	0.006	3.59513	0.9999	K.GDDITMVLILPKPEK.S
19	1	sp|P01008|ANT3_HUMAN	52602.4	0.619	SERPINC1	Antithrombin-III (short name: ATIII)	2165	52	0.86	187	20261	3+	1668.92	0.006	3.59513	0.9395	K.GDDITMVLILPKPEK.S
19	1	sp|P01008|ANT3_HUMAN	52602.4	0.619	SERPINC1	Antithrombin-III (short name: ATIII)	2165	52	0.86	187	20336	2+	1430.79	0.936	44.7306	0.9999	R.VAEGTQVLELPFK.G
19	1	sp|P01008|ANT3_HUMAN	52602.4	0.619	SERPINC1	Antithrombin-III (short name: ATIII)	2165	52	0.86	187	20363	2+	1668.92	0.009	5.3927	1	K.GDDITMVLILPKPEK.S
19	1	sp|P01008|ANT3_HUMAN	52602.4	0.619	SERPINC1	Antithrombin-III (short name: ATIII)	2165	52	0.86	187	20441	3+	1668.92	0.005	2.99594	0.9992	K.GDDITMVLILPKPEK.S
19	1	sp|P01008|ANT3_HUMAN	52602.4	0.619	SERPINC1	Antithrombin-III (short name: ATIII)	2165	52	0.86	187	20504	2+	1430.79	0.006	4.19349	1	R.VAEGTQVLELPFK.G
19	1	sp|P01008|ANT3_HUMAN	52602.4	0.619	SERPINC1	Antithrombin-III (short name: ATIII)	2165	52	0.86	187	20524	2+	1668.92	0.006	3.59513	1	K.GDDITMVLILPKPEK.S
19	1	sp|P01008|ANT3_HUMAN	52602.4	0.619	SERPINC1	Antithrombin-III (short name: ATIII)	2165	52	0.86	187	20694	2+	1668.92	0.005	2.99594	1	K.GDDITMVLILPKPEK.S
19	1	sp|P01008|ANT3_HUMAN	52602.4	0.619	SERPINC1	Antithrombin-III (short name: ATIII)	2165	52	0.86	187	20716	2+	1430.79	1.008	5.59132	0.9995	R.VAEGTQVLELPFK.G
19	1	sp|P01008|ANT3_HUMAN	52602.4	0.619	SERPINC1	Antithrombin-III (short name: ATIII)	2165	52	0.86	187	20865	2+	1668.92	0.006	3.59513	1	K.GDDITMVLILPKPEK.S
19	1	sp|P01008|ANT3_HUMAN	52602.4	0.619	SERPINC1	Antithrombin-III (short name: ATIII)	2165	52	0.86	187	21227	2+	1668.92	-1.991	5.3927	0.9945	K.GDDITMVLILPKPEK.S
19	1	sp|P01008|ANT3_HUMAN	52602.4	0.619	SERPINC1	Antithrombin-III (short name: ATIII)	2165	52	0.86	187	21971	2+	2291.15	0.012	5.23754	1	K.AFLEVNEEGSEAAASTAVVIAGR.S
19	1	sp|P01008|ANT3_HUMAN	52602.4	0.619	SERPINC1	Antithrombin-III (short name: ATIII)	2165	52	0.86	187	22048	2+	1864.9	0.01	5.36222	1	K.EQLQDM"GLVDLFSPEK.S
19	1	sp|P01008|ANT3_HUMAN	52602.4	0.619	SERPINC1	Antithrombin-III (short name: ATIII)	2165	52	0.86	187	22143	2+	2291.15	0.013	5.674	1	K.AFLEVNEEGSEAAASTAVVIAGR.S
19	1	sp|P01008|ANT3_HUMAN	52602.4	0.619	SERPINC1	Antithrombin-III (short name: ATIII)	2165	52	0.86	187	22211	2+	1864.9	0.006	3.21733	1	K.EQLQDM"GLVDLFSPEK.S
19	1	sp|P01008|ANT3_HUMAN	52602.4	0.619	SERPINC1	Antithrombin-III (short name: ATIII)	2165	52	0.86	187	22254	3+	2291.15	0.012	5.23754	1	K.AFLEVNEEGSEAAASTAVVIAGR.S
19	1	sp|P01008|ANT3_HUMAN	52602.4	0.619	SERPINC1	Antithrombin-III (short name: ATIII)	2165	52	0.86	187	22314	2+	2291.15	0.011	4.80108	1	K.AFLEVNEEGSEAAASTAVVIAGR.S
19	1	sp|P01008|ANT3_HUMAN	52602.4	0.619	SERPINC1	Antithrombin-III (short name: ATIII)	2165	52	0.86	187	22372	2+	1864.9	0.007	3.75355	1	K.EQLQDM"GLVDLFSPEK.S
19	1	sp|P01008|ANT3_HUMAN	52602.4	0.619	SERPINC1	Antithrombin-III (short name: ATIII)	2165	52	0.86	187	22391	2+	1389.76	0.007	5.03686	0.9999	R.EVPLNTIIFMGR.V
19	1	sp|P01008|ANT3_HUMAN	52602.4	0.619	SERPINC1	Antithrombin-III (short name: ATIII)	2165	52	0.86	187	22472	2+	2291.15	0.013	5.674	1	K.AFLEVNEEGSEAAASTAVVIAGR.S
19	1	sp|P01008|ANT3_HUMAN	52602.4	0.619	SERPINC1	Antithrombin-III (short name: ATIII)	2165	52	0.86	187	22536	3+	2291.15	0.015	6.54693	1	K.AFLEVNEEGSEAAASTAVVIAGR.S
19	1	sp|P01008|ANT3_HUMAN	52602.4	0.619	SERPINC1	Antithrombin-III (short name: ATIII)	2165	52	0.86	187	22544	2+	1864.9	0.012	6.43466	0.9996	K.EQLQDM"GLVDLFSPEK.S
19	1	sp|P01008|ANT3_HUMAN	52602.4	0.619	SERPINC1	Antithrombin-III (short name: ATIII)	2165	52	0.86	187	22551	2+	1389.76	0.008	5.75641	0.9991	R.EVPLNTIIFMGR.V
19	1	sp|P01008|ANT3_HUMAN	52602.4	0.619	SERPINC1	Antithrombin-III (short name: ATIII)	2165	52	0.86	187	22633	2+	2291.15	0.008	3.49169	1	K.AFLEVNEEGSEAAASTAVVIAGR.S
19	1	sp|P01008|ANT3_HUMAN	52602.4	0.619	SERPINC1	Antithrombin-III (short name: ATIII)	2165	52	0.86	187	22692	3+	2291.15	0.015	6.54693	1	K.AFLEVNEEGSEAAASTAVVIAGR.S
19	1	sp|P01008|ANT3_HUMAN	52602.4	0.619	SERPINC1	Antithrombin-III (short name: ATIII)	2165	52	0.86	187	22701	2+	1864.9	0.014	7.5071	1	K.EQLQDM"GLVDLFSPEK.S
19	1	sp|P01008|ANT3_HUMAN	52602.4	0.619	SERPINC1	Antithrombin-III (short name: ATIII)	2165	52	0.86	187	22710	2+	1389.76	0.007	5.03686	0.9994	R.EVPLNTIIFMGR.V
19	1	sp|P01008|ANT3_HUMAN	52602.4	0.619	SERPINC1	Antithrombin-III (short name: ATIII)	2165	52	0.86	187	22790	2+	2291.15	-0.005	2.18231	1	K.AFLEVNEEGSEAAASTAVVIAGR.S
19	1	sp|P01008|ANT3_HUMAN	52602.4	0.619	SERPINC1	Antithrombin-III (short name: ATIII)	2165	52	0.86	187	22870	2+	1389.76	0.005	3.59775	0.9998	R.EVPLNTIIFMGR.V
19	1	sp|P01008|ANT3_HUMAN	52602.4	0.619	SERPINC1	Antithrombin-III (short name: ATIII)	2165	52	0.86	187	22960	2+	2291.15	-0.008	3.49169	0.9995	K.AFLEVNEEGSEAAASTAVVIAGR.S
19	1	sp|P01008|ANT3_HUMAN	52602.4	0.619	SERPINC1	Antithrombin-III (short name: ATIII)	2165	52	0.86	187	23022	3+	2291.15	-0.007	3.05523	0.9998	K.AFLEVNEEGSEAAASTAVVIAGR.S
19	1	sp|P01008|ANT3_HUMAN	52602.4	0.619	SERPINC1	Antithrombin-III (short name: ATIII)	2165	52	0.86	187	23041	2+	1389.76	0.007	5.03686	0.9983	R.EVPLNTIIFMGR.V
19	1	sp|P01008|ANT3_HUMAN	52602.4	0.619	SERPINC1	Antithrombin-III (short name: ATIII)	2165	52	0.86	187	23121	2+	2291.15	-0.001	0.436462	1	K.AFLEVNEEGSEAAASTAVVIAGR.S
19	1	sp|P01008|ANT3_HUMAN	52602.4	0.619	SERPINC1	Antithrombin-III (short name: ATIII)	2165	52	0.86	187	23185	3+	2291.15	0.994	2.61877	0.9922	K.AFLEVNEEGSEAAASTAVVIAGR.S
19	1	sp|P01008|ANT3_HUMAN	52602.4	0.619	SERPINC1	Antithrombin-III (short name: ATIII)	2165	52	0.86	187	23201	2+	1389.76	0.006	4.3173	0.9952	R.EVPLNTIIFMGR.V
19	1	sp|P01008|ANT3_HUMAN	52602.4	0.619	SERPINC1	Antithrombin-III (short name: ATIII)	2165	52	0.86	187	23282	2+	2291.15	0	0	1	K.AFLEVNEEGSEAAASTAVVIAGR.S
19	1	sp|P01008|ANT3_HUMAN	52602.4	0.619	SERPINC1	Antithrombin-III (short name: ATIII)	2165	52	0.86	187	23347	3+	2291.15	-0.011	4.80108	1	K.AFLEVNEEGSEAAASTAVVIAGR.S
19	1	sp|P01008|ANT3_HUMAN	52602.4	0.619	SERPINC1	Antithrombin-III (short name: ATIII)	2165	52	0.86	187	23366	2+	1389.76	0.01	7.19551	0.983	R.EVPLNTIIFMGR.V
19	1	sp|P01008|ANT3_HUMAN	52602.4	0.619	SERPINC1	Antithrombin-III (short name: ATIII)	2165	52	0.86	187	23453	2+	2291.15	0.002	0.872924	1	K.AFLEVNEEGSEAAASTAVVIAGR.S
19	1	sp|P01008|ANT3_HUMAN	52602.4	0.619	SERPINC1	Antithrombin-III (short name: ATIII)	2165	52	0.86	187	23503	3+	2291.15	0.994	2.61877	0.9956	K.AFLEVNEEGSEAAASTAVVIAGR.S
19	1	sp|P01008|ANT3_HUMAN	52602.4	0.619	SERPINC1	Antithrombin-III (short name: ATIII)	2165	52	0.86	187	23536	2+	1389.76	0.005	3.59775	0.976	R.EVPLNTIIFMGR.V
19	1	sp|P01008|ANT3_HUMAN	52602.4	0.619	SERPINC1	Antithrombin-III (short name: ATIII)	2165	52	0.86	187	23676	3+	2291.15	0.994	2.61877	1	K.AFLEVNEEGSEAAASTAVVIAGR.S
19	1	sp|P01008|ANT3_HUMAN	52602.4	0.619	SERPINC1	Antithrombin-III (short name: ATIII)	2165	52	0.86	187	23717	2+	1864.9	0.01	5.36222	0.7938	K.EQLQDM"GLVDLFSPEK.S
19	1	sp|P01008|ANT3_HUMAN	52602.4	0.619	SERPINC1	Antithrombin-III (short name: ATIII)	2165	52	0.86	187	23795	2+	2291.15	0.001	0.436462	1	K.AFLEVNEEGSEAAASTAVVIAGR.S
19	1	sp|P01008|ANT3_HUMAN	52602.4	0.619	SERPINC1	Antithrombin-III (short name: ATIII)	2165	52	0.86	187	23858	3+	2291.15	0.002	0.872924	1	K.AFLEVNEEGSEAAASTAVVIAGR.S
19	1	sp|P01008|ANT3_HUMAN	52602.4	0.619	SERPINC1	Antithrombin-III (short name: ATIII)	2165	52	0.86	187	23953	2+	2291.15	0.003	1.30939	1	K.AFLEVNEEGSEAAASTAVVIAGR.S
19	1	sp|P01008|ANT3_HUMAN	52602.4	0.619	SERPINC1	Antithrombin-III (short name: ATIII)	2165	52	0.86	187	24113	2+	2291.15	0.006	2.61877	1	K.AFLEVNEEGSEAAASTAVVIAGR.S
19	1	sp|P01008|ANT3_HUMAN	52602.4	0.619	SERPINC1	Antithrombin-III (short name: ATIII)	2165	52	0.86	187	24175	3+	2291.15	1.012	5.23754	0.9966	K.AFLEVNEEGSEAAASTAVVIAGR.S
19	1	sp|P01008|ANT3_HUMAN	52602.4	0.619	SERPINC1	Antithrombin-III (short name: ATIII)	2165	52	0.86	187	24273	2+	2291.15	0.01	4.36462	1	K.AFLEVNEEGSEAAASTAVVIAGR.S
19	1	sp|P01008|ANT3_HUMAN	52602.4	0.619	SERPINC1	Antithrombin-III (short name: ATIII)	2165	52	0.86	187	24436	2+	2291.15	0.016	6.98339	1	K.AFLEVNEEGSEAAASTAVVIAGR.S
19	1	sp|P01008|ANT3_HUMAN	52602.4	0.619	SERPINC1	Antithrombin-III (short name: ATIII)	2165	52	0.86	187	24596	2+	2291.15	0.006	2.61877	1	K.AFLEVNEEGSEAAASTAVVIAGR.S
19	1	sp|P01008|ANT3_HUMAN	52602.4	0.619	SERPINC1	Antithrombin-III (short name: ATIII)	2165	52	0.86	187	24633	2+	1848.9	0.006	3.24516	1	K.EQLQDMGLVDLFSPEK.S
19	1	sp|P01008|ANT3_HUMAN	52602.4	0.619	SERPINC1	Antithrombin-III (short name: ATIII)	2165	52	0.86	187	24755	2+	2291.15	-0.014	6.11047	1	K.AFLEVNEEGSEAAASTAVVIAGR.S
19	1	sp|P01008|ANT3_HUMAN	52602.4	0.619	SERPINC1	Antithrombin-III (short name: ATIII)	2165	52	0.86	187	24790	2+	1848.9	0.007	3.78603	1	K.EQLQDMGLVDLFSPEK.S
19	1	sp|P01008|ANT3_HUMAN	52602.4	0.619	SERPINC1	Antithrombin-III (short name: ATIII)	2165	52	0.86	187	24841	3+	1848.9	0.008	4.32689	1	K.EQLQDMGLVDLFSPEK.S
19	1	sp|P01008|ANT3_HUMAN	52602.4	0.619	SERPINC1	Antithrombin-III (short name: ATIII)	2165	52	0.86	187	24916	2+	2291.15	0.008	3.49169	1	K.AFLEVNEEGSEAAASTAVVIAGR.S
19	1	sp|P01008|ANT3_HUMAN	52602.4	0.619	SERPINC1	Antithrombin-III (short name: ATIII)	2165	52	0.86	187	24950	2+	1848.9	0.009	4.86775	1	K.EQLQDMGLVDLFSPEK.S
19	1	sp|P01008|ANT3_HUMAN	52602.4	0.619	SERPINC1	Antithrombin-III (short name: ATIII)	2165	52	0.86	187	25004	3+	1848.9	0.005	2.7043	1	K.EQLQDMGLVDLFSPEK.S
19	1	sp|P01008|ANT3_HUMAN	52602.4	0.619	SERPINC1	Antithrombin-III (short name: ATIII)	2165	52	0.86	187	25074	2+	2291.15	0	0	1	K.AFLEVNEEGSEAAASTAVVIAGR.S
19	1	sp|P01008|ANT3_HUMAN	52602.4	0.619	SERPINC1	Antithrombin-III (short name: ATIII)	2165	52	0.86	187	25203	3+	2291.15	0.011	4.80108	1	K.AFLEVNEEGSEAAASTAVVIAGR.S
19	1	sp|P01008|ANT3_HUMAN	52602.4	0.619	SERPINC1	Antithrombin-III (short name: ATIII)	2165	52	0.86	187	25234	2+	2291.15	0.011	4.80108	1	K.AFLEVNEEGSEAAASTAVVIAGR.S
19	1	sp|P01008|ANT3_HUMAN	52602.4	0.619	SERPINC1	Antithrombin-III (short name: ATIII)	2165	52	0.86	187	25393	2+	2291.15	0.013	5.674	1	K.AFLEVNEEGSEAAASTAVVIAGR.S
19	1	sp|P01008|ANT3_HUMAN	52602.4	0.619	SERPINC1	Antithrombin-III (short name: ATIII)	2165	52	0.86	187	25487	3+	2291.15	1.024	10.4751	0.9991	K.AFLEVNEEGSEAAASTAVVIAGR.S
19	1	sp|P01008|ANT3_HUMAN	52602.4	0.619	SERPINC1	Antithrombin-III (short name: ATIII)	2165	52	0.86	187	25552	2+	2291.15	0.012	5.23754	1	K.AFLEVNEEGSEAAASTAVVIAGR.S
19	1	sp|P01008|ANT3_HUMAN	52602.4	0.619	SERPINC1	Antithrombin-III (short name: ATIII)	2165	52	0.86	187	25821	3+	3080.7	0.015	4.86903	0.9635	R.VAEGTQVLELPFKGDDITMVLILPKPEK.S
19	1	sp|P01008|ANT3_HUMAN	52602.4	0.619	SERPINC1	Antithrombin-III (short name: ATIII)	2165	52	0.86	187	25877	2+	2291.15	0.016	6.98339	1	K.AFLEVNEEGSEAAASTAVVIAGR.S
19	1	sp|P01008|ANT3_HUMAN	52602.4	0.619	SERPINC1	Antithrombin-III (short name: ATIII)	2165	52	0.86	187	26043	2+	2291.15	0.013	5.674	1	K.AFLEVNEEGSEAAASTAVVIAGR.S
19	1	sp|P01008|ANT3_HUMAN	52602.4	0.619	SERPINC1	Antithrombin-III (short name: ATIII)	2165	52	0.86	187	26126	3+	2291.15	0.004	1.74585	1	K.AFLEVNEEGSEAAASTAVVIAGR.S
19	1	sp|P01008|ANT3_HUMAN	52602.4	0.619	SERPINC1	Antithrombin-III (short name: ATIII)	2165	52	0.86	187	26281	3+	2291.15	1.024	10.4751	1	K.AFLEVNEEGSEAAASTAVVIAGR.S
19	1	sp|P01008|ANT3_HUMAN	52602.4	0.619	SERPINC1	Antithrombin-III (short name: ATIII)	2165	52	0.86	187	26346	2+	2291.15	0.007	3.05523	1	K.AFLEVNEEGSEAAASTAVVIAGR.S
19	1	sp|P01008|ANT3_HUMAN	52602.4	0.619	SERPINC1	Antithrombin-III (short name: ATIII)	2165	52	0.86	187	26453	3+	2291.15	0.994	2.61877	0.9998	K.AFLEVNEEGSEAAASTAVVIAGR.S
19	1	sp|P01008|ANT3_HUMAN	52602.4	0.619	SERPINC1	Antithrombin-III (short name: ATIII)	2165	52	0.86	187	26502	2+	2291.15	0.01	4.36462	1	K.AFLEVNEEGSEAAASTAVVIAGR.S
19	1	sp|P01008|ANT3_HUMAN	52602.4	0.619	SERPINC1	Antithrombin-III (short name: ATIII)	2165	52	0.86	187	26615	3+	2291.15	0.008	3.49169	1	K.AFLEVNEEGSEAAASTAVVIAGR.S
19	1	sp|P01008|ANT3_HUMAN	52602.4	0.619	SERPINC1	Antithrombin-III (short name: ATIII)	2165	52	0.86	187	26654	2+	2291.15	0.011	4.80108	1	K.AFLEVNEEGSEAAASTAVVIAGR.S
19	1	sp|P01008|ANT3_HUMAN	52602.4	0.619	SERPINC1	Antithrombin-III (short name: ATIII)	2165	52	0.86	187	26765	3+	2291.15	0.007	3.05523	1	K.AFLEVNEEGSEAAASTAVVIAGR.S
19	1	sp|P01008|ANT3_HUMAN	52602.4	0.619	SERPINC1	Antithrombin-III (short name: ATIII)	2165	52	0.86	187	26805	2+	2291.15	0.012	5.23754	1	K.AFLEVNEEGSEAAASTAVVIAGR.S
19	1	sp|P01008|ANT3_HUMAN	52602.4	0.619	SERPINC1	Antithrombin-III (short name: ATIII)	2165	52	0.86	187	26935	3+	2291.15	1.012	5.23754	0.9998	K.AFLEVNEEGSEAAASTAVVIAGR.S
19	1	sp|P01008|ANT3_HUMAN	52602.4	0.619	SERPINC1	Antithrombin-III (short name: ATIII)	2165	52	0.86	187	26954	2+	2291.15	0.01	4.36462	1	K.AFLEVNEEGSEAAASTAVVIAGR.S
19	1	sp|P01008|ANT3_HUMAN	52602.4	0.619	SERPINC1	Antithrombin-III (short name: ATIII)	2165	52	0.86	187	27091	2+	2315.12	0.008	3.45554	0.9994	K.NDNDNIFLSPLSISTAFAM"TK.L
19	1	sp|P01008|ANT3_HUMAN	52602.4	0.619	SERPINC1	Antithrombin-III (short name: ATIII)	2165	52	0.86	187	27113	2+	2291.15	0.012	5.23754	1	K.AFLEVNEEGSEAAASTAVVIAGR.S
19	1	sp|P01008|ANT3_HUMAN	52602.4	0.619	SERPINC1	Antithrombin-III (short name: ATIII)	2165	52	0.86	187	27114	3+	2315.12	-0.001	0.431943	0.9911	K.NDNDNIFLSPLSISTAFAM"TK.L
19	1	sp|P01008|ANT3_HUMAN	52602.4	0.619	SERPINC1	Antithrombin-III (short name: ATIII)	2165	52	0.86	187	27242	2+	2315.12	1.005	2.15971	0.9994	K.NDNDNIFLSPLSISTAFAM"TK.L
19	1	sp|P01008|ANT3_HUMAN	52602.4	0.619	SERPINC1	Antithrombin-III (short name: ATIII)	2165	52	0.86	187	27264	2+	2291.15	0.007	3.05523	1	K.AFLEVNEEGSEAAASTAVVIAGR.S
19	1	sp|P01008|ANT3_HUMAN	52602.4	0.619	SERPINC1	Antithrombin-III (short name: ATIII)	2165	52	0.86	187	27438	2+	2315.12	0.997	1.29583	0.9236	K.NDNDNIFLSPLSISTAFAM"TK.L
19	1	sp|P01008|ANT3_HUMAN	52602.4	0.619	SERPINC1	Antithrombin-III (short name: ATIII)	2165	52	0.86	187	27506	3+	3808.85	1.029	7.61384	0.9768	R.FATTFYQHLADSKNDNDNIFLSPLSISTAFAMTK.L
19	1	sp|P01008|ANT3_HUMAN	52602.4	0.619	SERPINC1	Antithrombin-III (short name: ATIII)	2165	52	0.86	187	27575	2+	2291.15	0.012	5.23754	1	K.AFLEVNEEGSEAAASTAVVIAGR.S
19	1	sp|P01008|ANT3_HUMAN	52602.4	0.619	SERPINC1	Antithrombin-III (short name: ATIII)	2165	52	0.86	187	27733	2+	2291.15	0.003	1.30939	1	K.AFLEVNEEGSEAAASTAVVIAGR.S
19	1	sp|P01008|ANT3_HUMAN	52602.4	0.619	SERPINC1	Antithrombin-III (short name: ATIII)	2165	52	0.86	187	28058	3+	2291.15	0.004	1.74585	1	K.AFLEVNEEGSEAAASTAVVIAGR.S
19	1	sp|P01008|ANT3_HUMAN	52602.4	0.619	SERPINC1	Antithrombin-III (short name: ATIII)	2165	52	0.86	187	28297	3+	2291.15	0.008	3.49169	1	K.AFLEVNEEGSEAAASTAVVIAGR.S
19	1	sp|P01008|ANT3_HUMAN	52602.4	0.619	SERPINC1	Antithrombin-III (short name: ATIII)	2165	52	0.86	187	28401	2+	2299.13	0.007	3.04463	1	K.NDNDNIFLSPLSISTAFAMTK.L
19	1	sp|P01008|ANT3_HUMAN	52602.4	0.619	SERPINC1	Antithrombin-III (short name: ATIII)	2165	52	0.86	187	28464	3+	2291.15	1.007	3.05523	1	K.AFLEVNEEGSEAAASTAVVIAGR.S
19	1	sp|P01008|ANT3_HUMAN	52602.4	0.619	SERPINC1	Antithrombin-III (short name: ATIII)	2165	52	0.86	187	28550	2+	2299.13	0.012	5.21937	1	K.NDNDNIFLSPLSISTAFAMTK.L
19	1	sp|P01008|ANT3_HUMAN	52602.4	0.619	SERPINC1	Antithrombin-III (short name: ATIII)	2165	52	0.86	187	28554	2+	2291.15	0.014	6.11047	1	K.AFLEVNEEGSEAAASTAVVIAGR.S
19	1	sp|P01008|ANT3_HUMAN	52602.4	0.619	SERPINC1	Antithrombin-III (short name: ATIII)	2165	52	0.86	187	28603	3+	2299.13	0.008	3.47958	1	K.NDNDNIFLSPLSISTAFAMTK.L
19	1	sp|P01008|ANT3_HUMAN	52602.4	0.619	SERPINC1	Antithrombin-III (short name: ATIII)	2165	52	0.86	187	28646	3+	2291.15	0.005	2.18231	1	K.AFLEVNEEGSEAAASTAVVIAGR.S
19	1	sp|P01008|ANT3_HUMAN	52602.4	0.619	SERPINC1	Antithrombin-III (short name: ATIII)	2165	52	0.86	187	28701	2+	2299.13	0.015	6.52422	1	K.NDNDNIFLSPLSISTAFAMTK.L
19	1	sp|P01008|ANT3_HUMAN	52602.4	0.619	SERPINC1	Antithrombin-III (short name: ATIII)	2165	52	0.86	187	28716	2+	2291.15	0.01	4.36462	1	K.AFLEVNEEGSEAAASTAVVIAGR.S
19	1	sp|P01008|ANT3_HUMAN	52602.4	0.619	SERPINC1	Antithrombin-III (short name: ATIII)	2165	52	0.86	187	28776	3+	2299.13	0.015	6.52422	0.627	K.NDNDNIFLSPLSISTAFAMTK.L
19	1	sp|P01008|ANT3_HUMAN	52602.4	0.619	SERPINC1	Antithrombin-III (short name: ATIII)	2165	52	0.86	187	28861	2+	2291.15	0.014	6.11047	1	K.AFLEVNEEGSEAAASTAVVIAGR.S
19	1	sp|P01008|ANT3_HUMAN	52602.4	0.619	SERPINC1	Antithrombin-III (short name: ATIII)	2165	52	0.86	187	28966	3+	2291.15	1.01	4.36462	1	K.AFLEVNEEGSEAAASTAVVIAGR.S
19	1	sp|P01008|ANT3_HUMAN	52602.4	0.619	SERPINC1	Antithrombin-III (short name: ATIII)	2165	52	0.86	187	28997	3+	3114.48	1.017	5.45837	0.6256	K.ELTPEVLQEWLDELEEM"M"LVVHM"PR.F
19	1	sp|P01008|ANT3_HUMAN	52602.4	0.619	SERPINC1	Antithrombin-III (short name: ATIII)	2165	52	0.86	187	29012	2+	2299.13	0.008	3.47958	0.9995	K.NDNDNIFLSPLSISTAFAMTK.L
19	1	sp|P01008|ANT3_HUMAN	52602.4	0.619	SERPINC1	Antithrombin-III (short name: ATIII)	2165	52	0.86	187	29015	2+	2291.15	0.004	1.74585	1	K.AFLEVNEEGSEAAASTAVVIAGR.S
19	1	sp|P01008|ANT3_HUMAN	52602.4	0.619	SERPINC1	Antithrombin-III (short name: ATIII)	2165	52	0.86	187	29188	2+	2299.13	0.02	8.69895	0.9998	K.NDNDNIFLSPLSISTAFAMTK.L
19	1	sp|P01008|ANT3_HUMAN	52602.4	0.619	SERPINC1	Antithrombin-III (short name: ATIII)	2165	52	0.86	187	29428	2+	2291.15	1.022	9.60216	1	K.AFLEVNEEGSEAAASTAVVIAGR.S
19	1	sp|P01008|ANT3_HUMAN	52602.4	0.619	SERPINC1	Antithrombin-III (short name: ATIII)	2165	52	0.86	187	29707	2+	2299.13	1.001	0.434948	0.9764	K.NDNDNIFLSPLSISTAFAMTK.L
19	1	sp|P01008|ANT3_HUMAN	52602.4	0.619	SERPINC1	Antithrombin-III (short name: ATIII)	2165	52	0.86	187	29830	2+	2291.15	0.005	2.18231	1	K.AFLEVNEEGSEAAASTAVVIAGR.S
19	1	sp|P01008|ANT3_HUMAN	52602.4	0.619	SERPINC1	Antithrombin-III (short name: ATIII)	2165	52	0.86	187	29858	2+	2299.13	1.008	3.47958	0.9919	K.NDNDNIFLSPLSISTAFAMTK.L
19	1	sp|P01008|ANT3_HUMAN	52602.4	0.619	SERPINC1	Antithrombin-III (short name: ATIII)	2165	52	0.86	187	29983	2+	2291.15	0.008	3.49169	1	K.AFLEVNEEGSEAAASTAVVIAGR.S
19	1	sp|P01008|ANT3_HUMAN	52602.4	0.619	SERPINC1	Antithrombin-III (short name: ATIII)	2165	52	0.86	187	30007	3+	2291.15	1.013	5.674	0.9999	K.AFLEVNEEGSEAAASTAVVIAGR.S
19	1	sp|P01008|ANT3_HUMAN	52602.4	0.619	SERPINC1	Antithrombin-III (short name: ATIII)	2165	52	0.86	187	30371	3+	2291.15	0.014	6.11047	1	K.AFLEVNEEGSEAAASTAVVIAGR.S
19	1	sp|P01008|ANT3_HUMAN	52602.4	0.619	SERPINC1	Antithrombin-III (short name: ATIII)	2165	52	0.86	187	30472	2+	2291.15	0.014	6.11047	1	K.AFLEVNEEGSEAAASTAVVIAGR.S
19	1	sp|P01008|ANT3_HUMAN	52602.4	0.619	SERPINC1	Antithrombin-III (short name: ATIII)	2165	52	0.86	187	30648	2+	3082.49	1.02	6.48825	0.9972	K.ELTPEVLQEWLDELEEM"MLVVHMPR.F
19	1	sp|P01008|ANT3_HUMAN	52602.4	0.619	SERPINC1	Antithrombin-III (short name: ATIII)	2165	52	0.86	187	30681	3+	3082.49	0.017	5.51502	0.7766	K.ELTPEVLQEWLDELEEMMLVVHM"PR.F
19	1	sp|P01008|ANT3_HUMAN	52602.4	0.619	SERPINC1	Antithrombin-III (short name: ATIII)	2165	52	0.86	187	30691	2+	3066.5	1.015	4.89157	1	K.ELTPEVLQEWLDELEEMMLVVHMPR.F
19	1	sp|P01008|ANT3_HUMAN	52602.4	0.619	SERPINC1	Antithrombin-III (short name: ATIII)	2165	52	0.86	187	30720	2+	2804.57	0.011	3.92217	1	R.ITDVIPSEAINELTVLVLVNTIYFK.G
19	1	sp|P01008|ANT3_HUMAN	52602.4	0.619	SERPINC1	Antithrombin-III (short name: ATIII)	2165	52	0.86	187	30721	3+	2804.57	0.011	3.92217	1	R.ITDVIPSEAINELTVLVLVNTIYFK.G
19	1	sp|P01008|ANT3_HUMAN	52602.4	0.619	SERPINC1	Antithrombin-III (short name: ATIII)	2165	52	0.86	187	30752	2+	2291.15	0.01	4.36462	1	K.AFLEVNEEGSEAAASTAVVIAGR.S
19	1	sp|P01008|ANT3_HUMAN	52602.4	0.619	SERPINC1	Antithrombin-III (short name: ATIII)	2165	52	0.86	187	30890	2+	2804.57	0.011	3.92217	1	R.ITDVIPSEAINELTVLVLVNTIYFK.G
19	1	sp|P01008|ANT3_HUMAN	52602.4	0.619	SERPINC1	Antithrombin-III (short name: ATIII)	2165	52	0.86	187	30894	3+	2804.57	0.019	6.77466	0.9999	R.ITDVIPSEAINELTVLVLVNTIYFK.G
19	1	sp|P01008|ANT3_HUMAN	52602.4	0.619	SERPINC1	Antithrombin-III (short name: ATIII)	2165	52	0.86	187	30973	2+	2291.15	0.01	4.36462	1	K.AFLEVNEEGSEAAASTAVVIAGR.S
19	1	sp|P01008|ANT3_HUMAN	52602.4	0.619	SERPINC1	Antithrombin-III (short name: ATIII)	2165	52	0.86	187	31041	2+	2804.57	0.008	2.85249	1	R.ITDVIPSEAINELTVLVLVNTIYFK.G
19	1	sp|P01008|ANT3_HUMAN	52602.4	0.619	SERPINC1	Antithrombin-III (short name: ATIII)	2165	52	0.86	187	31050	3+	2804.57	0.019	6.77466	0.9997	R.ITDVIPSEAINELTVLVLVNTIYFK.G
19	1	sp|P01008|ANT3_HUMAN	52602.4	0.619	SERPINC1	Antithrombin-III (short name: ATIII)	2165	52	0.86	187	31191	2+	2804.57	0.016	5.70497	1	R.ITDVIPSEAINELTVLVLVNTIYFK.G
19	1	sp|P01008|ANT3_HUMAN	52602.4	0.619	SERPINC1	Antithrombin-III (short name: ATIII)	2165	52	0.86	187	31200	3+	2804.57	0.019	6.77466	0.9998	R.ITDVIPSEAINELTVLVLVNTIYFK.G
19	1	sp|P01008|ANT3_HUMAN	52602.4	0.619	SERPINC1	Antithrombin-III (short name: ATIII)	2165	52	0.86	187	31226	2+	2291.15	0.011	4.80108	1	K.AFLEVNEEGSEAAASTAVVIAGR.S
19	1	sp|P01008|ANT3_HUMAN	52602.4	0.619	SERPINC1	Antithrombin-III (short name: ATIII)	2165	52	0.86	187	31331	2+	2804.57	0.008	2.85249	1	R.ITDVIPSEAINELTVLVLVNTIYFK.G
19	1	sp|P01008|ANT3_HUMAN	52602.4	0.619	SERPINC1	Antithrombin-III (short name: ATIII)	2165	52	0.86	187	31340	3+	2804.57	0.017	6.06154	0.9996	R.ITDVIPSEAINELTVLVLVNTIYFK.G
19	1	sp|P01008|ANT3_HUMAN	52602.4	0.619	SERPINC1	Antithrombin-III (short name: ATIII)	2165	52	0.86	187	31431	2+	2291.15	0.012	5.23754	1	K.AFLEVNEEGSEAAASTAVVIAGR.S
19	1	sp|P01008|ANT3_HUMAN	52602.4	0.619	SERPINC1	Antithrombin-III (short name: ATIII)	2165	52	0.86	187	31491	2+	2804.57	0.017	6.06154	1	R.ITDVIPSEAINELTVLVLVNTIYFK.G
19	1	sp|P01008|ANT3_HUMAN	52602.4	0.619	SERPINC1	Antithrombin-III (short name: ATIII)	2165	52	0.86	187	31592	2+	2291.15	0.015	6.54693	1	K.AFLEVNEEGSEAAASTAVVIAGR.S
19	1	sp|P01008|ANT3_HUMAN	52602.4	0.619	SERPINC1	Antithrombin-III (short name: ATIII)	2165	52	0.86	187	31620	2+	2804.57	0.02	7.13122	1	R.ITDVIPSEAINELTVLVLVNTIYFK.G
19	1	sp|P01008|ANT3_HUMAN	52602.4	0.619	SERPINC1	Antithrombin-III (short name: ATIII)	2165	52	0.86	187	31640	3+	2804.57	0.023	8.2009	0.9973	R.ITDVIPSEAINELTVLVLVNTIYFK.G
19	1	sp|P01008|ANT3_HUMAN	52602.4	0.619	SERPINC1	Antithrombin-III (short name: ATIII)	2165	52	0.86	187	31722	2+	2291.15	0.013	5.674	1	K.AFLEVNEEGSEAAASTAVVIAGR.S
19	1	sp|P01008|ANT3_HUMAN	52602.4	0.619	SERPINC1	Antithrombin-III (short name: ATIII)	2165	52	0.86	187	31771	2+	2804.57	0.028	9.98371	1	R.ITDVIPSEAINELTVLVLVNTIYFK.G
19	1	sp|P01008|ANT3_HUMAN	52602.4	0.619	SERPINC1	Antithrombin-III (short name: ATIII)	2165	52	0.86	187	31790	3+	2804.57	0.021	7.48778	0.9975	R.ITDVIPSEAINELTVLVLVNTIYFK.G
19	1	sp|P01008|ANT3_HUMAN	52602.4	0.619	SERPINC1	Antithrombin-III (short name: ATIII)	2165	52	0.86	187	31885	2+	2291.15	0.011	4.80108	1	K.AFLEVNEEGSEAAASTAVVIAGR.S
19	1	sp|P01008|ANT3_HUMAN	52602.4	0.619	SERPINC1	Antithrombin-III (short name: ATIII)	2165	52	0.86	187	31910	2+	2804.57	1.023	8.2009	0.9999	R.ITDVIPSEAINELTVLVLVNTIYFK.G
19	1	sp|P01008|ANT3_HUMAN	52602.4	0.619	SERPINC1	Antithrombin-III (short name: ATIII)	2165	52	0.86	187	31920	3+	2804.57	0.025	8.91402	0.9996	R.ITDVIPSEAINELTVLVLVNTIYFK.G
19	1	sp|P01008|ANT3_HUMAN	52602.4	0.619	SERPINC1	Antithrombin-III (short name: ATIII)	2165	52	0.86	187	32040	2+	2804.57	0.003	1.06968	1	R.ITDVIPSEAINELTVLVLVNTIYFK.G
19	1	sp|P01008|ANT3_HUMAN	52602.4	0.619	SERPINC1	Antithrombin-III (short name: ATIII)	2165	52	0.86	187	32064	2+	2291.15	0.015	6.54693	1	K.AFLEVNEEGSEAAASTAVVIAGR.S
19	1	sp|P01008|ANT3_HUMAN	52602.4	0.619	SERPINC1	Antithrombin-III (short name: ATIII)	2165	52	0.86	187	32071	3+	2804.57	1.025	8.91402	0.9998	R.ITDVIPSEAINELTVLVLVNTIYFK.G
19	1	sp|P01008|ANT3_HUMAN	52602.4	0.619	SERPINC1	Antithrombin-III (short name: ATIII)	2165	52	0.86	187	32211	3+	2804.57	0.021	7.48778	1	R.ITDVIPSEAINELTVLVLVNTIYFK.G
19	1	sp|P01008|ANT3_HUMAN	52602.4	0.619	SERPINC1	Antithrombin-III (short name: ATIII)	2165	52	0.86	187	32323	2+	2291.15	0.011	4.80108	1	K.AFLEVNEEGSEAAASTAVVIAGR.S
19	1	sp|P01008|ANT3_HUMAN	52602.4	0.619	SERPINC1	Antithrombin-III (short name: ATIII)	2165	52	0.86	187	32340	3+	2804.57	1.025	8.91402	0.9993	R.ITDVIPSEAINELTVLVLVNTIYFK.G
19	1	sp|P01008|ANT3_HUMAN	52602.4	0.619	SERPINC1	Antithrombin-III (short name: ATIII)	2165	52	0.86	187	32421	2+	2804.57	0.006	2.13937	0.9999	R.ITDVIPSEAINELTVLVLVNTIYFK.G
19	1	sp|P01008|ANT3_HUMAN	52602.4	0.619	SERPINC1	Antithrombin-III (short name: ATIII)	2165	52	0.86	187	32470	3+	2804.57	0.027	9.62714	0.9999	R.ITDVIPSEAINELTVLVLVNTIYFK.G
19	1	sp|P01008|ANT3_HUMAN	52602.4	0.619	SERPINC1	Antithrombin-III (short name: ATIII)	2165	52	0.86	187	32492	2+	2291.15	0.018	7.85631	1	K.AFLEVNEEGSEAAASTAVVIAGR.S
19	1	sp|P01008|ANT3_HUMAN	52602.4	0.619	SERPINC1	Antithrombin-III (short name: ATIII)	2165	52	0.86	187	32560	2+	2804.57	1.023	8.2009	1	R.ITDVIPSEAINELTVLVLVNTIYFK.G
19	1	sp|P01008|ANT3_HUMAN	52602.4	0.619	SERPINC1	Antithrombin-III (short name: ATIII)	2165	52	0.86	187	32602	3+	2804.57	0.026	9.27058	0.9962	R.ITDVIPSEAINELTVLVLVNTIYFK.G
19	1	sp|P01008|ANT3_HUMAN	52602.4	0.619	SERPINC1	Antithrombin-III (short name: ATIII)	2165	52	0.86	187	32634	2+	2291.15	0.016	6.98339	1	K.AFLEVNEEGSEAAASTAVVIAGR.S
19	1	sp|P01008|ANT3_HUMAN	52602.4	0.619	SERPINC1	Antithrombin-III (short name: ATIII)	2165	52	0.86	187	32742	2+	2804.57	0.01	3.56561	1	R.ITDVIPSEAINELTVLVLVNTIYFK.G
19	1	sp|P01008|ANT3_HUMAN	52602.4	0.619	SERPINC1	Antithrombin-III (short name: ATIII)	2165	52	0.86	187	32744	3+	2291.15	0.017	7.41985	1	K.AFLEVNEEGSEAAASTAVVIAGR.S
19	1	sp|P01008|ANT3_HUMAN	52602.4	0.619	SERPINC1	Antithrombin-III (short name: ATIII)	2165	52	0.86	187	32764	2+	2291.15	0.01	4.36462	1	K.AFLEVNEEGSEAAASTAVVIAGR.S
19	1	sp|P01008|ANT3_HUMAN	52602.4	0.619	SERPINC1	Antithrombin-III (short name: ATIII)	2165	52	0.86	187	32884	3+	2291.15	0.028	12.2209	1	K.AFLEVNEEGSEAAASTAVVIAGR.S
19	1	sp|P01008|ANT3_HUMAN	52602.4	0.619	SERPINC1	Antithrombin-III (short name: ATIII)	2165	52	0.86	187	33004	2+	2291.15	0.013	5.674	1	K.AFLEVNEEGSEAAASTAVVIAGR.S
19	1	sp|P01008|ANT3_HUMAN	52602.4	0.619	SERPINC1	Antithrombin-III (short name: ATIII)	2165	52	0.86	187	33100	2+	1767.71	-1.009	5.09134	0.9709	K.ADGESC'SASMMYQEGK.F	208071	173985
19	1	sp|P01008|ANT3_HUMAN	52602.4	0.619	SERPINC1	Antithrombin-III (short name: ATIII)	2165	52	0.86	187	33107	2+	1764.69	0.005	2.83336	0.9925	K.ADGESCSASMMYQEGK.F	211426	177020
19	1	sp|P01008|ANT3_HUMAN	52602.4	0.619	SERPINC1	Antithrombin-III (short name: ATIII)	2165	52	0.86	187	33233	2+	1767.71	0.007	3.95993	0.9999	K.ADGESC'SASMMYQEGK.F	137433	124124
19	1	sp|P01008|ANT3_HUMAN	52602.4	0.619	SERPINC1	Antithrombin-III (short name: ATIII)	2165	52	0.86	187	33251	2+	1764.69	0.005	2.83336	1	K.ADGESCSASMMYQEGK.F	117125	105059
19	1	sp|P01008|ANT3_HUMAN	52602.4	0.619	SERPINC1	Antithrombin-III (short name: ATIII)	2165	52	0.86	187	2949	2+	1093.46	0.005	4.57262	0.9802	K.ATEDEGSEQK.I
19	1	sp|P01008|ANT3_HUMAN	52602.4	0.619	SERPINC1	Antithrombin-III (short name: ATIII)	2165	52	0.86	187	6824	3+	2002.97	0.014	6.98963	1	K.KATEDEGSEQKIPEATNR.R
19	1	sp|P01008|ANT3_HUMAN	52602.4	0.619	SERPINC1	Antithrombin-III (short name: ATIII)	2165	52	0.86	187	6869	2+	1799.7	-0.002	1.1113	1	K.ADGESC'SASM"M"YQEGK.F	2.05985e+06	1.233e+06
19	1	sp|P01008|ANT3_HUMAN	52602.4	0.619	SERPINC1	Antithrombin-III (short name: ATIII)	2165	52	0.86	187	6895	2+	1796.68	0.011	6.12241	1	K.ADGESCSASM"M"YQEGK.F	2.05985e+06	1.233e+06
19	1	sp|P01008|ANT3_HUMAN	52602.4	0.619	SERPINC1	Antithrombin-III (short name: ATIII)	2165	52	0.86	187	7527	2+	1874.87	0.008	4.26696	1	K.ATEDEGSEQKIPEATNR.R
19	1	sp|P01008|ANT3_HUMAN	52602.4	0.619	SERPINC1	Antithrombin-III (short name: ATIII)	2165	52	0.86	187	7573	3+	1874.87	0.012	6.40043	0.9999	K.ATEDEGSEQKIPEATNR.R
19	1	sp|P01008|ANT3_HUMAN	52602.4	0.619	SERPINC1	Antithrombin-III (short name: ATIII)	2165	52	0.86	187	7673	2+	1874.87	0.013	6.9338	1	K.ATEDEGSEQKIPEATNR.R
19	1	sp|P01008|ANT3_HUMAN	52602.4	0.619	SERPINC1	Antithrombin-III (short name: ATIII)	2165	52	0.86	187	7725	3+	1874.87	0.009	4.80033	0.9998	K.ATEDEGSEQKIPEATNR.R
19	1	sp|P01008|ANT3_HUMAN	52602.4	0.619	SERPINC1	Antithrombin-III (short name: ATIII)	2165	52	0.86	187	8476	2+	1780.68	0.01	5.61582	1	K.ADGESCSASMM"YQEGK.F	7.09055e+06	4.81679e+06
19	1	sp|P01008|ANT3_HUMAN	52602.4	0.619	SERPINC1	Antithrombin-III (short name: ATIII)	2165	52	0.86	187	8488	2+	1783.7	-0.008	4.48506	1	K.ADGESC'SASMM"YQEGK.F	7.15419e+06	4.84565e+06
19	1	sp|P01008|ANT3_HUMAN	52602.4	0.619	SERPINC1	Antithrombin-III (short name: ATIII)	2165	52	0.86	187	8631	2+	1780.68	0.011	6.17741	1	K.ADGESCSASMM"YQEGK.F	4.01942e+06	2.6565e+06
19	1	sp|P01008|ANT3_HUMAN	52602.4	0.619	SERPINC1	Antithrombin-III (short name: ATIII)	2165	52	0.86	187	8641	2+	1783.7	-0.008	4.48506	1	K.ADGESC'SASMM"YQEGK.F	3.49515e+06	2.26876e+06
19	1	sp|P01008|ANT3_HUMAN	52602.4	0.619	SERPINC1	Antithrombin-III (short name: ATIII)	2165	52	0.86	187	9074	2+	1780.68	0.008	4.49266	1	K.ADGESCSASM"MYQEGK.F	11049583	7.04416e+06
19	1	sp|P01008|ANT3_HUMAN	52602.4	0.619	SERPINC1	Antithrombin-III (short name: ATIII)	2165	52	0.86	187	9126	2+	1783.7	-0.008	4.48506	1	K.ADGESC'SASM"MYQEGK.F	10718996	6.86008e+06
19	1	sp|P01008|ANT3_HUMAN	52602.4	0.619	SERPINC1	Antithrombin-III (short name: ATIII)	2165	52	0.86	187	9663	2+	1126.66	0.007	6.21307	0.9905	K.SKLPGIVAEGR.D
19	1	sp|P01008|ANT3_HUMAN	52602.4	0.619	SERPINC1	Antithrombin-III (short name: ATIII)	2165	52	0.86	187	10676	2+	1764.69	0.01	5.66673	1	K.ADGESCSASMMYQEGK.F	71805416	62888460
19	1	sp|P01008|ANT3_HUMAN	52602.4	0.619	SERPINC1	Antithrombin-III (short name: ATIII)	2165	52	0.86	187	10686	2+	911.531	0.005	5.48528	1	K.LPGIVAEGR.D
19	1	sp|P01008|ANT3_HUMAN	52602.4	0.619	SERPINC1	Antithrombin-III (short name: ATIII)	2165	52	0.86	187	10793	2+	1767.71	0.007	3.95993	1	K.ADGESC'SASMMYQEGK.F	81381976	71217176
19	1	sp|P01008|ANT3_HUMAN	52602.4	0.619	SERPINC1	Antithrombin-III (short name: ATIII)	2165	52	0.86	187	10834	2+	911.531	0.005	5.48528	1	K.LPGIVAEGR.D
19	1	sp|P01008|ANT3_HUMAN	52602.4	0.619	SERPINC1	Antithrombin-III (short name: ATIII)	2165	52	0.86	187	10954	2+	1767.71	0.007	3.95993	1	K.ADGESC'SASMMYQEGK.F	18000842	15636566
19	1	sp|P01008|ANT3_HUMAN	52602.4	0.619	SERPINC1	Antithrombin-III (short name: ATIII)	2165	52	0.86	187	10993	2+	911.531	0.007	7.67939	1	K.LPGIVAEGR.D
19	1	sp|P01008|ANT3_HUMAN	52602.4	0.619	SERPINC1	Antithrombin-III (short name: ATIII)	2165	52	0.86	187	11025	2+	1764.69	0.009	5.10005	1	K.ADGESCSASMMYQEGK.F	11512224	10193275
19	1	sp|P01008|ANT3_HUMAN	52602.4	0.619	SERPINC1	Antithrombin-III (short name: ATIII)	2165	52	0.86	187	11105	2+	1767.71	0.001	0.565705	1	K.ADGESC'SASMMYQEGK.F	7.08919e+06	6207049
19	1	sp|P01008|ANT3_HUMAN	52602.4	0.619	SERPINC1	Antithrombin-III (short name: ATIII)	2165	52	0.86	187	11145	2+	911.531	0.004	4.38822	1	K.LPGIVAEGR.D
19	1	sp|P01008|ANT3_HUMAN	52602.4	0.619	SERPINC1	Antithrombin-III (short name: ATIII)	2165	52	0.86	187	11179	2+	1764.69	0.011	6.2334	1	K.ADGESCSASMMYQEGK.F	5434493	4908426
19	1	sp|P01008|ANT3_HUMAN	52602.4	0.619	SERPINC1	Antithrombin-III (short name: ATIII)	2165	52	0.86	187	11280	2+	1767.71	0.007	3.95993	1	K.ADGESC'SASMMYQEGK.F	3.76889e+06	3.46405e+06
19	1	sp|P01008|ANT3_HUMAN	52602.4	0.619	SERPINC1	Antithrombin-III (short name: ATIII)	2165	52	0.86	187	11314	2+	911.531	0.005	5.48528	0.9996	K.LPGIVAEGR.D
19	1	sp|P01008|ANT3_HUMAN	52602.4	0.619	SERPINC1	Antithrombin-III (short name: ATIII)	2165	52	0.86	187	11337	2+	1764.69	0.011	6.2334	1	K.ADGESCSASMMYQEGK.F	3252095	3.00746e+06
19	1	sp|P01008|ANT3_HUMAN	52602.4	0.619	SERPINC1	Antithrombin-III (short name: ATIII)	2165	52	0.86	187	11814	2+	1799.7	-0.023	12.7799	0.9822	K.ADGESC'SASM"M"YQEGK.F	5.53397e+06	7.02007e+06
19	1	sp|P01008|ANT3_HUMAN	52602.4	0.619	SERPINC1	Antithrombin-III (short name: ATIII)	2165	52	0.86	187	12196	2+	1767.71	0.007	3.95993	0.9999	K.ADGESC'SASMMYQEGK.F	222327	205866
19	1	sp|P01008|ANT3_HUMAN	52602.4	0.619	SERPINC1	Antithrombin-III (short name: ATIII)	2165	52	0.86	187	12201	2+	1799.7	0.988	6.66779	0.9796	K.ADGESC'SASM"M"YQEGK.F	181322	231757
19	1	sp|P01008|ANT3_HUMAN	52602.4	0.619	SERPINC1	Antithrombin-III (short name: ATIII)	2165	52	0.86	187	12375	2+	1309.61	0.05	38.1794	0.9726	R.DDLYVSDAFHK.A
19	1	sp|P01008|ANT3_HUMAN	52602.4	0.619	SERPINC1	Antithrombin-III (short name: ATIII)	2165	52	0.86	187	13365	3+	1309.61	0.007	5.34512	0.9778	R.DDLYVSDAFHK.A
19	1	sp|P01008|ANT3_HUMAN	52602.4	0.619	SERPINC1	Antithrombin-III (short name: ATIII)	2165	52	0.86	187	13473	2+	1309.61	0.006	4.58153	1	R.DDLYVSDAFHK.A
19	1	sp|P01008|ANT3_HUMAN	52602.4	0.619	SERPINC1	Antithrombin-III (short name: ATIII)	2165	52	0.86	187	13524	3+	1309.61	0.006	4.58153	0.9882	R.DDLYVSDAFHK.A
19	1	sp|P01008|ANT3_HUMAN	52602.4	0.619	SERPINC1	Antithrombin-III (short name: ATIII)	2165	52	0.86	187	13633	2+	1309.61	0.006	4.58153	1	R.DDLYVSDAFHK.A
19	1	sp|P01008|ANT3_HUMAN	52602.4	0.619	SERPINC1	Antithrombin-III (short name: ATIII)	2165	52	0.86	187	13685	3+	1309.61	0.008	6.10871	0.9487	R.DDLYVSDAFHK.A
[truncated: 139,252 more rows]

## Sheet: BPH1_AAL
Group	Prob	Protein	SequenceMass	AACoverage	BestGeneName	Description	Total Filtered Peptides	Unique Filtered Peptides	H2L Mean	Ratio Peps	Scan	Z	CalcMHPlus	dMass	FdMass (ppm)	PepProphet	Peptide	Light Area	Heavy Area
1	1	CONTAM|P35527, sp|P35527|K1C9_HUMAN	62129.44576000013, 62064.327320000135	0.43	KRT9, KRT9	Tax_Id=9606 Keratin, type I cytoskeletal 9, Keratin, type I cytoskeletal 9	68	18			4923	2+	1081.49	0.006	5.54788	0.9843	K.STM"QELNSR.L
1	1	CONTAM|P35527, sp|P35527|K1C9_HUMAN	62129.44576000013, 62064.327320000135	0.43	KRT9, KRT9	Tax_Id=9606 Keratin, type I cytoskeletal 9, Keratin, type I cytoskeletal 9	68	18			5047	2+	1081.49	0.005	4.62323	0.9916	K.STM"QELNSR.L
1	1	CONTAM|P35527, sp|P35527|K1C9_HUMAN	62129.44576000013, 62064.327320000135	0.43	KRT9, KRT9	Tax_Id=9606 Keratin, type I cytoskeletal 9, Keratin, type I cytoskeletal 9	68	18			6630	2+	1235.53	0.005	4.04685	0.8819	R.FSSSSGYGGGSSR.V
1	1	CONTAM|P35527, sp|P35527|K1C9_HUMAN	62129.44576000013, 62064.327320000135	0.43	KRT9, KRT9	Tax_Id=9606 Keratin, type I cytoskeletal 9, Keratin, type I cytoskeletal 9	68	18			7201	2+	1232.6	0.007	5.67906	1	R.SGGGGGGGLGSGGSIR.S
1	1	CONTAM|P35527, sp|P35527|K1C9_HUMAN	62129.44576000013, 62064.327320000135	0.43	KRT9, KRT9	Tax_Id=9606 Keratin, type I cytoskeletal 9, Keratin, type I cytoskeletal 9	68	18			7327	2+	1232.6	0.006	4.86777	1	R.SGGGGGGGLGSGGSIR.S
1	1	CONTAM|P35527, sp|P35527|K1C9_HUMAN	62129.44576000013, 62064.327320000135	0.43	KRT9, KRT9	Tax_Id=9606 Keratin, type I cytoskeletal 9, Keratin, type I cytoskeletal 9	68	18			12578	2+	1060.56	0.005	4.71448	0.9667	K.TLLDIDNTR.M
1	1	CONTAM|P35527, sp|P35527|K1C9_HUMAN	62129.44576000013, 62064.327320000135	0.43	KRT9, KRT9	Tax_Id=9606 Keratin, type I cytoskeletal 9, Keratin, type I cytoskeletal 9	68	18			15495	3+	2510.13	1.013	5.17901	0.9986	K.EIETYHNLLEGGQEDFESSGAGK.I
1	1	CONTAM|P35527, sp|P35527|K1C9_HUMAN	62129.44576000013, 62064.327320000135	0.43	KRT9, KRT9	Tax_Id=9606 Keratin, type I cytoskeletal 9, Keratin, type I cytoskeletal 9	68	18			16760	3+	1966.06	0.008	4.06905	0.9605	R.HGVQELEIELQSQLSKK.A
1	1	CONTAM|P35527, sp|P35527|K1C9_HUMAN	62129.44576000013, 62064.327320000135	0.43	KRT9, KRT9	Tax_Id=9606 Keratin, type I cytoskeletal 9, Keratin, type I cytoskeletal 9	68	18			19730	3+	3264.51	0.007	2.14427	0.9069	K.DIENQYETQITQIEHEVSSSGQEVQSSAK.E
1	1	CONTAM|P35527, sp|P35527|K1C9_HUMAN	62129.44576000013, 62064.327320000135	0.43	KRT9, KRT9	Tax_Id=9606 Keratin, type I cytoskeletal 9, Keratin, type I cytoskeletal 9	68	18			20027	3+	2564.37	1.014	5.45943	0.9287	K.EVTQLRHGVQELEIELQSQLSK.K
1	1	CONTAM|P35527, sp|P35527|K1C9_HUMAN	62129.44576000013, 62064.327320000135	0.43	KRT9, KRT9	Tax_Id=9606 Keratin, type I cytoskeletal 9, Keratin, type I cytoskeletal 9	68	18			5914	2+	1791.73	0.006	3.34872	1	R.GGSGGSYGGGGSGGGYGGGSGSR.G
1	1	CONTAM|P35527, sp|P35527|K1C9_HUMAN	62129.44576000013, 62064.327320000135	0.43	KRT9, KRT9	Tax_Id=9606 Keratin, type I cytoskeletal 9, Keratin, type I cytoskeletal 9	68	18			6008	2+	1235.53	0.004	3.23748	1	R.FSSSSGYGGGSSR.V
1	1	CONTAM|P35527, sp|P35527|K1C9_HUMAN	62129.44576000013, 62064.327320000135	0.43	KRT9, KRT9	Tax_Id=9606 Keratin, type I cytoskeletal 9, Keratin, type I cytoskeletal 9	68	18			6691	2+	1232.6	0.005	4.05647	0.9998	R.SGGGGGGGLGSGGSIR.S
1	1	CONTAM|P35527, sp|P35527|K1C9_HUMAN	62129.44576000013, 62064.327320000135	0.43	KRT9, KRT9	Tax_Id=9606 Keratin, type I cytoskeletal 9, Keratin, type I cytoskeletal 9	68	18			7110	2+	1065.5	0.003	2.81558	0.9996	K.STMQELNSR.L
1	1	CONTAM|P35527, sp|P35527|K1C9_HUMAN	62129.44576000013, 62064.327320000135	0.43	KRT9, KRT9	Tax_Id=9606 Keratin, type I cytoskeletal 9, Keratin, type I cytoskeletal 9	68	18			11014	2+	1586.77	0.006	3.78128	1	K.VQALEEANNDLENK.I
1	1	CONTAM|P35527, sp|P35527|K1C9_HUMAN	62129.44576000013, 62064.327320000135	0.43	KRT9, KRT9	Tax_Id=9606 Keratin, type I cytoskeletal 9, Keratin, type I cytoskeletal 9	68	18			12452	2+	1060.56	0.004	3.77158	0.981	K.TLLDIDNTR.M
1	1	CONTAM|P35527, sp|P35527|K1C9_HUMAN	62129.44576000013, 62064.327320000135	0.43	KRT9, KRT9	Tax_Id=9606 Keratin, type I cytoskeletal 9, Keratin, type I cytoskeletal 9	68	18			22192	2+	2203.01	1.016	7.26278	0.9987	K.SDLEM"QYETLQEELM"ALK.K
1	1	CONTAM|P35527, sp|P35527|K1C9_HUMAN	62129.44576000013, 62064.327320000135	0.43	KRT9, KRT9	Tax_Id=9606 Keratin, type I cytoskeletal 9, Keratin, type I cytoskeletal 9	68	18			6643	2+	1232.6	0.005	4.05647	1	R.SGGGGGGGLGSGGSIR.S
1	1	CONTAM|P35527, sp|P35527|K1C9_HUMAN	62129.44576000013, 62064.327320000135	0.43	KRT9, KRT9	Tax_Id=9606 Keratin, type I cytoskeletal 9, Keratin, type I cytoskeletal 9	68	18			6990	2+	1065.5	0.005	4.69264	0.868	K.STMQELNSR.L
1	1	CONTAM|P35527, sp|P35527|K1C9_HUMAN	62129.44576000013, 62064.327320000135	0.43	KRT9, KRT9	Tax_Id=9606 Keratin, type I cytoskeletal 9, Keratin, type I cytoskeletal 9	68	18			10732	2+	1121.58	0	0	0.9595	R.QEYEQLIAK.N
1	1	CONTAM|P35527, sp|P35527|K1C9_HUMAN	62129.44576000013, 62064.327320000135	0.43	KRT9, KRT9	Tax_Id=9606 Keratin, type I cytoskeletal 9, Keratin, type I cytoskeletal 9	68	18			10802	2+	1586.77	0.007	4.41149	0.9971	K.VQALEEANNDLENK.I
1	1	CONTAM|P35527, sp|P35527|K1C9_HUMAN	62129.44576000013, 62064.327320000135	0.43	KRT9, KRT9	Tax_Id=9606 Keratin, type I cytoskeletal 9, Keratin, type I cytoskeletal 9	68	18			12144	2+	1060.56	0.001	0.942895	0.9908	K.TLLDIDNTR.M
1	1	CONTAM|P35527, sp|P35527|K1C9_HUMAN	62129.44576000013, 62064.327320000135	0.43	KRT9, KRT9	Tax_Id=9606 Keratin, type I cytoskeletal 9, Keratin, type I cytoskeletal 9	68	18			19646	3+	3264.51	0.013	3.98222	1	K.DIENQYETQITQIEHEVSSSGQEVQSSAK.E
1	1	CONTAM|P35527, sp|P35527|K1C9_HUMAN	62129.44576000013, 62064.327320000135	0.43	KRT9, KRT9	Tax_Id=9606 Keratin, type I cytoskeletal 9, Keratin, type I cytoskeletal 9	68	18			22249	3+	2902.41	0.012	4.13449	0.8099	K.NYSPYYNTIDDLKDQIVDLTVGNNK.T
1	1	CONTAM|P35527, sp|P35527|K1C9_HUMAN	62129.44576000013, 62064.327320000135	0.43	KRT9, KRT9	Tax_Id=9606 Keratin, type I cytoskeletal 9, Keratin, type I cytoskeletal 9	68	18			4940	2+	1081.49	1.005	4.62323	0.9313	K.STM"QELNSR.L
1	1	CONTAM|P35527, sp|P35527|K1C9_HUMAN	62129.44576000013, 62064.327320000135	0.43	KRT9, KRT9	Tax_Id=9606 Keratin, type I cytoskeletal 9, Keratin, type I cytoskeletal 9	68	18			6381	2+	1791.73	0.007	3.90684	0.9999	R.GGSGGSYGGGGSGGGYGGGSGSR.G
1	1	CONTAM|P35527, sp|P35527|K1C9_HUMAN	62129.44576000013, 62064.327320000135	0.43	KRT9, KRT9	Tax_Id=9606 Keratin, type I cytoskeletal 9, Keratin, type I cytoskeletal 9	68	18			6492	2+	1235.53	0.007	5.66559	0.9854	R.FSSSSGYGGGSSR.V
1	1	CONTAM|P35527, sp|P35527|K1C9_HUMAN	62129.44576000013, 62064.327320000135	0.43	KRT9, KRT9	Tax_Id=9606 Keratin, type I cytoskeletal 9, Keratin, type I cytoskeletal 9	68	18			7171	2+	1232.6	0.009	7.30165	0.9996	R.SGGGGGGGLGSGGSIR.S
1	1	CONTAM|P35527, sp|P35527|K1C9_HUMAN	62129.44576000013, 62064.327320000135	0.43	KRT9, KRT9	Tax_Id=9606 Keratin, type I cytoskeletal 9, Keratin, type I cytoskeletal 9	68	18			7307	2+	1232.6	0.006	4.86777	0.9866	R.SGGGGGGGLGSGGSIR.S
1	1	CONTAM|P35527, sp|P35527|K1C9_HUMAN	62129.44576000013, 62064.327320000135	0.43	KRT9, KRT9	Tax_Id=9606 Keratin, type I cytoskeletal 9, Keratin, type I cytoskeletal 9	68	18			9218	3+	3223.28	1.012	3.72291	0.9825	R.GGSGGSHGGGSGFGGESGGSYGGGEEASGSGGGYGGGSGK.S
1	1	CONTAM|P35527, sp|P35527|K1C9_HUMAN	62129.44576000013, 62064.327320000135	0.43	KRT9, KRT9	Tax_Id=9606 Keratin, type I cytoskeletal 9, Keratin, type I cytoskeletal 9	68	18			5593	2+	1791.73	0.008	4.46496	0.9959	R.GGSGGSYGGGGSGGGYGGGSGSR.G
1	1	CONTAM|P35527, sp|P35527|K1C9_HUMAN	62129.44576000013, 62064.327320000135	0.43	KRT9, KRT9	Tax_Id=9606 Keratin, type I cytoskeletal 9, Keratin, type I cytoskeletal 9	68	18			6453	2+	1232.6	0.006	4.86777	1	R.SGGGGGGGLGSGGSIR.S
1	1	CONTAM|P35527, sp|P35527|K1C9_HUMAN	62129.44576000013, 62064.327320000135	0.43	KRT9, KRT9	Tax_Id=9606 Keratin, type I cytoskeletal 9, Keratin, type I cytoskeletal 9	68	18			10423	2+	1157.59	0.005	4.31932	0.9948	R.QGVDADINGLR.Q
1	1	CONTAM|P35527, sp|P35527|K1C9_HUMAN	62129.44576000013, 62064.327320000135	0.43	KRT9, KRT9	Tax_Id=9606 Keratin, type I cytoskeletal 9, Keratin, type I cytoskeletal 9	68	18			11597	2+	1060.56	0.006	5.65737	0.9724	K.TLLDIDNTR.M
1	1	CONTAM|P35527, sp|P35527|K1C9_HUMAN	62129.44576000013, 62064.327320000135	0.43	KRT9, KRT9	Tax_Id=9606 Keratin, type I cytoskeletal 9, Keratin, type I cytoskeletal 9	68	18			15687	3+	1966.06	1.005	2.54316	0.9969	R.HGVQELEIELQSQLSKK.A
1	1	CONTAM|P35527, sp|P35527|K1C9_HUMAN	62129.44576000013, 62064.327320000135	0.43	KRT9, KRT9	Tax_Id=9606 Keratin, type I cytoskeletal 9, Keratin, type I cytoskeletal 9	68	18			16587	3+	1837.97	0.008	4.35264	0.9981	R.HGVQELEIELQSQLSK.K
1	1	CONTAM|P35527, sp|P35527|K1C9_HUMAN	62129.44576000013, 62064.327320000135	0.43	KRT9, KRT9	Tax_Id=9606 Keratin, type I cytoskeletal 9, Keratin, type I cytoskeletal 9	68	18			5075	2+	1081.49	0.003	2.77394	0.9992	K.STM"QELNSR.L
1	1	CONTAM|P35527, sp|P35527|K1C9_HUMAN	62129.44576000013, 62064.327320000135	0.43	KRT9, KRT9	Tax_Id=9606 Keratin, type I cytoskeletal 9, Keratin, type I cytoskeletal 9	68	18			5232	2+	1081.49	0.999	0.924647	0.9925	K.STM"QELNSR.L
1	1	CONTAM|P35527, sp|P35527|K1C9_HUMAN	62129.44576000013, 62064.327320000135	0.43	KRT9, KRT9	Tax_Id=9606 Keratin, type I cytoskeletal 9, Keratin, type I cytoskeletal 9	68	18			6588	2+	1791.73	0.003	1.67436	1	R.GGSGGSYGGGGSGGGYGGGSGSR.G
1	1	CONTAM|P35527, sp|P35527|K1C9_HUMAN	62129.44576000013, 62064.327320000135	0.43	KRT9, KRT9	Tax_Id=9606 Keratin, type I cytoskeletal 9, Keratin, type I cytoskeletal 9	68	18			6713	2+	1235.53	0.003	2.42811	1	R.FSSSSGYGGGSSR.V
1	1	CONTAM|P35527, sp|P35527|K1C9_HUMAN	62129.44576000013, 62064.327320000135	0.43	KRT9, KRT9	Tax_Id=9606 Keratin, type I cytoskeletal 9, Keratin, type I cytoskeletal 9	68	18			7485	2+	1232.6	0.005	4.05647	1	R.SGGGGGGGLGSGGSIR.S
1	1	CONTAM|P35527, sp|P35527|K1C9_HUMAN	62129.44576000013, 62064.327320000135	0.43	KRT9, KRT9	Tax_Id=9606 Keratin, type I cytoskeletal 9, Keratin, type I cytoskeletal 9	68	18			9457	3+	3223.28	0.004	1.24097	0.9972	R.GGSGGSHGGGSGFGGESGGSYGGGEEASGSGGGYGGGSGK.S
1	1	CONTAM|P35527, sp|P35527|K1C9_HUMAN	62129.44576000013, 62064.327320000135	0.43	KRT9, KRT9	Tax_Id=9606 Keratin, type I cytoskeletal 9, Keratin, type I cytoskeletal 9	68	18			11524	2+	1586.77	0.007	4.41149	0.9948	K.VQALEEANNDLENK.I
1	1	CONTAM|P35527, sp|P35527|K1C9_HUMAN	62129.44576000013, 62064.327320000135	0.43	KRT9, KRT9	Tax_Id=9606 Keratin, type I cytoskeletal 9, Keratin, type I cytoskeletal 9	68	18			11801	2+	1157.59	0.005	4.31932	0.9997	R.QGVDADINGLR.Q
1	1	CONTAM|P35527, sp|P35527|K1C9_HUMAN	62129.44576000013, 62064.327320000135	0.43	KRT9, KRT9	Tax_Id=9606 Keratin, type I cytoskeletal 9, Keratin, type I cytoskeletal 9	68	18			13863	3+	1867.92	-0.006	3.21213	0.6007	K.TLNDM"RQEYEQLIAK.N
1	1	CONTAM|P35527, sp|P35527|K1C9_HUMAN	62129.44576000013, 62064.327320000135	0.43	KRT9, KRT9	Tax_Id=9606 Keratin, type I cytoskeletal 9, Keratin, type I cytoskeletal 9	68	18			15714	3+	2510.13	0.036	14.3419	0.9786	K.EIETYHNLLEGGQEDFESSGAGK.I
1	1	CONTAM|P35527, sp|P35527|K1C9_HUMAN	62129.44576000013, 62064.327320000135	0.43	KRT9, KRT9	Tax_Id=9606 Keratin, type I cytoskeletal 9, Keratin, type I cytoskeletal 9	68	18			19957	3+	3264.51	1.019	5.82016	0.9807	K.DIENQYETQITQIEHEVSSSGQEVQSSAK.E
1	1	CONTAM|P35527, sp|P35527|K1C9_HUMAN	62129.44576000013, 62064.327320000135	0.43	KRT9, KRT9	Tax_Id=9606 Keratin, type I cytoskeletal 9, Keratin, type I cytoskeletal 9	68	18			5103	2+	1081.49	0.01	9.24647	0.9747	K.STM"QELNSR.L
1	1	CONTAM|P35527, sp|P35527|K1C9_HUMAN	62129.44576000013, 62064.327320000135	0.43	KRT9, KRT9	Tax_Id=9606 Keratin, type I cytoskeletal 9, Keratin, type I cytoskeletal 9	68	18			6640	2+	1791.73	0.007	3.90684	0.9694	R.GGSGGSYGGGGSGGGYGGGSGSR.G
1	1	CONTAM|P35527, sp|P35527|K1C9_HUMAN	62129.44576000013, 62064.327320000135	0.43	KRT9, KRT9	Tax_Id=9606 Keratin, type I cytoskeletal 9, Keratin, type I cytoskeletal 9	68	18			6765	2+	1235.53	0.003	2.42811	1	R.FSSSSGYGGGSSR.V
1	1	CONTAM|P35527, sp|P35527|K1C9_HUMAN	62129.44576000013, 62064.327320000135	0.43	KRT9, KRT9	Tax_Id=9606 Keratin, type I cytoskeletal 9, Keratin, type I cytoskeletal 9	68	18			7441	2+	1232.6	0.006	4.86777	0.9999	R.SGGGGGGGLGSGGSIR.S
1	1	CONTAM|P35527, sp|P35527|K1C9_HUMAN	62129.44576000013, 62064.327320000135	0.43	KRT9, KRT9	Tax_Id=9606 Keratin, type I cytoskeletal 9, Keratin, type I cytoskeletal 9	68	18			11437	2+	1586.77	1.011	6.93234	0.9958	K.VQALEEANNDLENK.I
1	1	CONTAM|P35527, sp|P35527|K1C9_HUMAN	62129.44576000013, 62064.327320000135	0.43	KRT9, KRT9	Tax_Id=9606 Keratin, type I cytoskeletal 9, Keratin, type I cytoskeletal 9	68	18			6374	2+	1791.73	1.005	2.7906	0.9953	R.GGSGGSYGGGGSGGGYGGGSGSR.G
1	1	CONTAM|P35527, sp|P35527|K1C9_HUMAN	62129.44576000013, 62064.327320000135	0.43	KRT9, KRT9	Tax_Id=9606 Keratin, type I cytoskeletal 9, Keratin, type I cytoskeletal 9	68	18			7212	2+	1232.6	0.015	12.1694	1	R.SGGGGGGGLGSGGSIR.S
1	1	CONTAM|P35527, sp|P35527|K1C9_HUMAN	62129.44576000013, 62064.327320000135	0.43	KRT9, KRT9	Tax_Id=9606 Keratin, type I cytoskeletal 9, Keratin, type I cytoskeletal 9	68	18			19811	3+	3264.51	0.021	6.43281	0.7394	K.DIENQYETQITQIEHEVSSSGQEVQSSAK.E
1	1	CONTAM|P35527, sp|P35527|K1C9_HUMAN	62129.44576000013, 62064.327320000135	0.43	KRT9, KRT9	Tax_Id=9606 Keratin, type I cytoskeletal 9, Keratin, type I cytoskeletal 9	68	18			6338	2+	1791.73	0.01	5.5812	1	R.GGSGGSYGGGGSGGGYGGGSGSR.G
1	1	CONTAM|P35527, sp|P35527|K1C9_HUMAN	62129.44576000013, 62064.327320000135	0.43	KRT9, KRT9	Tax_Id=9606 Keratin, type I cytoskeletal 9, Keratin, type I cytoskeletal 9	68	18			6442	2+	1235.53	0.004	3.23748	1	R.FSSSSGYGGGSSR.V
1	1	CONTAM|P35527, sp|P35527|K1C9_HUMAN	62129.44576000013, 62064.327320000135	0.43	KRT9, KRT9	Tax_Id=9606 Keratin, type I cytoskeletal 9, Keratin, type I cytoskeletal 9	68	18			7139	2+	1232.6	1.015	12.1694	0.998	R.SGGGGGGGLGSGGSIR.S
1	1	CONTAM|P35527, sp|P35527|K1C9_HUMAN	62129.44576000013, 62064.327320000135	0.43	KRT9, KRT9	Tax_Id=9606 Keratin, type I cytoskeletal 9, Keratin, type I cytoskeletal 9	68	18			7470	2+	1065.5	0.005	4.69264	0.9865	K.STMQELNSR.L
1	1	CONTAM|P35527, sp|P35527|K1C9_HUMAN	62129.44576000013, 62064.327320000135	0.43	KRT9, KRT9	Tax_Id=9606 Keratin, type I cytoskeletal 9, Keratin, type I cytoskeletal 9	68	18			11241	2+	1586.77	0.008	5.0417	1	K.VQALEEANNDLENK.I
1	1	CONTAM|P35527, sp|P35527|K1C9_HUMAN	62129.44576000013, 62064.327320000135	0.43	KRT9, KRT9	Tax_Id=9606 Keratin, type I cytoskeletal 9, Keratin, type I cytoskeletal 9	68	18			20063	3+	3264.51	1.02	6.12649	0.9775	K.DIENQYETQITQIEHEVSSSGQEVQSSAK.E
1	1	CONTAM|P35527, sp|P35527|K1C9_HUMAN	62129.44576000013, 62064.327320000135	0.43	KRT9, KRT9	Tax_Id=9606 Keratin, type I cytoskeletal 9, Keratin, type I cytoskeletal 9	68	18			6470	2+	1791.73	0.011	6.13932	1	R.GGSGGSYGGGGSGGGYGGGSGSR.G
1	1	CONTAM|P35527, sp|P35527|K1C9_HUMAN	62129.44576000013, 62064.327320000135	0.43	KRT9, KRT9	Tax_Id=9606 Keratin, type I cytoskeletal 9, Keratin, type I cytoskeletal 9	68	18			6580	2+	1235.53	0.002	1.61874	0.9966	R.FSSSSGYGGGSSR.V
1	1	CONTAM|P35527, sp|P35527|K1C9_HUMAN	62129.44576000013, 62064.327320000135	0.43	KRT9, KRT9	Tax_Id=9606 Keratin, type I cytoskeletal 9, Keratin, type I cytoskeletal 9	68	18			7234	2+	1232.6	0.003	2.43388	1	R.SGGGGGGGLGSGGSIR.S
1	1	CONTAM|P35527, sp|P35527|K1C9_HUMAN	62129.44576000013, 62064.327320000135	0.43	KRT9, KRT9	Tax_Id=9606 Keratin, type I cytoskeletal 9, Keratin, type I cytoskeletal 9	68	18			7599	2+	1065.5	0.005	4.69264	0.9999	K.STMQELNSR.L
1	1	CONTAM|P35527, sp|P35527|K1C9_HUMAN	62129.44576000013, 62064.327320000135	0.43	KRT9, KRT9	Tax_Id=9606 Keratin, type I cytoskeletal 9, Keratin, type I cytoskeletal 9	68	18			9369	3+	3223.28	-1.899	31.3345	0.9509	R.GGSGGSHGGGSGFGGESGGSYGGGEEASGSGGGYGGGSGK.S
1	1	CONTAM|P35527, sp|P35527|K1C9_HUMAN	62129.44576000013, 62064.327320000135	0.43	KRT9, KRT9	Tax_Id=9606 Keratin, type I cytoskeletal 9, Keratin, type I cytoskeletal 9	68	18			11381	2+	1586.77	0.005	3.15106	1	K.VQALEEANNDLENK.I
1	1	CONTAM|P35527, sp|P35527|K1C9_HUMAN	62129.44576000013, 62064.327320000135	0.43	KRT9, KRT9	Tax_Id=9606 Keratin, type I cytoskeletal 9, Keratin, type I cytoskeletal 9	68	18			23038	3+	2902.41	0.013	4.47903	0.8925	K.NYSPYYNTIDDLKDQIVDLTVGNNK.T
2	1	CONTAM|Q05443	38756.4	0.219		SWISS-PROT:Q05443 (Bos taurus) Lumican precursor	69	7	0.53	4	13913	2+	1225.61	0.006	4.89552	0.9109	K.ISNIPDEYFK.R
2	1	CONTAM|Q05443	38756.4	0.219		SWISS-PROT:Q05443 (Bos taurus) Lumican precursor	69	7	0.53	4	14044	2+	1225.61	0.005	4.0796	0.9996	K.ISNIPDEYFK.R
2	1	CONTAM|Q05443	38756.4	0.219		SWISS-PROT:Q05443 (Bos taurus) Lumican precursor	69	7	0.53	4	14176	2+	1225.61	-1.039	31.8209	0.981	K.ISNIPDEYFK.R
2	1	CONTAM|Q05443	38756.4	0.219		SWISS-PROT:Q05443 (Bos taurus) Lumican precursor	69	7	0.53	4	14587	3+	3022.2	1.019	6.2868	0.9962	R.SSPNCAPECNCPESYPSAMYCDELK.L	185874	92972.6
2	1	CONTAM|Q05443	38756.4	0.219		SWISS-PROT:Q05443 (Bos taurus) Lumican precursor	69	7	0.53	4	23759	3+	1957.1	0.003	1.53288	0.7784	R.LPSGLPVSLLTLYLDNNK.I
2	1	CONTAM|Q05443	38756.4	0.219		SWISS-PROT:Q05443 (Bos taurus) Lumican precursor	69	7	0.53	4	23853	2+	1957.1	0.009	4.59864	1	R.LPSGLPVSLLTLYLDNNK.I
2	1	CONTAM|Q05443	38756.4	0.219		SWISS-PROT:Q05443 (Bos taurus) Lumican precursor	69	7	0.53	4	23883	3+	1957.1	0.013	6.64248	0.9992	R.LPSGLPVSLLTLYLDNNK.I
2	1	CONTAM|Q05443	38756.4	0.219		SWISS-PROT:Q05443 (Bos taurus) Lumican precursor	69	7	0.53	4	23980	2+	1957.1	0.009	4.59864	1	R.LPSGLPVSLLTLYLDNNK.I
2	1	CONTAM|Q05443	38756.4	0.219		SWISS-PROT:Q05443 (Bos taurus) Lumican precursor	69	7	0.53	4	24011	3+	1957.1	0.011	5.62056	1	R.LPSGLPVSLLTLYLDNNK.I
2	1	CONTAM|Q05443	38756.4	0.219		SWISS-PROT:Q05443 (Bos taurus) Lumican precursor	69	7	0.53	4	24110	2+	1957.1	0.008	4.08768	1	R.LPSGLPVSLLTLYLDNNK.I
2	1	CONTAM|Q05443	38756.4	0.219		SWISS-PROT:Q05443 (Bos taurus) Lumican precursor	69	7	0.53	4	24147	3+	1957.1	0.009	4.59864	0.9998	R.LPSGLPVSLLTLYLDNNK.I
2	1	CONTAM|Q05443	38756.4	0.219		SWISS-PROT:Q05443 (Bos taurus) Lumican precursor	69	7	0.53	4	14308	2+	1225.61	0.006	4.89552	0.9884	K.ISNIPDEYFK.R
2	1	CONTAM|Q05443	38756.4	0.219		SWISS-PROT:Q05443 (Bos taurus) Lumican precursor	69	7	0.53	4	14450	2+	1225.61	0.005	4.0796	0.9987	K.ISNIPDEYFK.R
2	1	CONTAM|Q05443	38756.4	0.219		SWISS-PROT:Q05443 (Bos taurus) Lumican precursor	69	7	0.53	4	24367	2+	1957.1	0.008	4.08768	1	R.LPSGLPVSLLTLYLDNNK.I
2	1	CONTAM|Q05443	38756.4	0.219		SWISS-PROT:Q05443 (Bos taurus) Lumican precursor	69	7	0.53	4	24443	3+	1957.1	0.011	5.62056	0.9999	R.LPSGLPVSLLTLYLDNNK.I
2	1	CONTAM|Q05443	38756.4	0.219		SWISS-PROT:Q05443 (Bos taurus) Lumican precursor	69	7	0.53	4	24496	2+	1957.1	0.011	5.62056	1	R.LPSGLPVSLLTLYLDNNK.I
2	1	CONTAM|Q05443	38756.4	0.219		SWISS-PROT:Q05443 (Bos taurus) Lumican precursor	69	7	0.53	4	24573	3+	1957.1	0.01	5.1096	0.9962	R.LPSGLPVSLLTLYLDNNK.I
2	1	CONTAM|Q05443	38756.4	0.219		SWISS-PROT:Q05443 (Bos taurus) Lumican precursor	69	7	0.53	4	24628	2+	1957.1	0.01	5.1096	1	R.LPSGLPVSLLTLYLDNNK.I
2	1	CONTAM|Q05443	38756.4	0.219		SWISS-PROT:Q05443 (Bos taurus) Lumican precursor	69	7	0.53	4	24763	2+	1957.1	0.009	4.59864	0.9787	R.LPSGLPVSLLTLYLDNNK.I
2	1	CONTAM|Q05443	38756.4	0.219		SWISS-PROT:Q05443 (Bos taurus) Lumican precursor	69	7	0.53	4	13804	2+	1225.61	0.003	2.44776	0.7254	K.ISNIPDEYFK.R
2	1	CONTAM|Q05443	38756.4	0.219		SWISS-PROT:Q05443 (Bos taurus) Lumican precursor	69	7	0.53	4	13929	2+	1225.61	0.004	3.26368	0.9981	K.ISNIPDEYFK.R
2	1	CONTAM|Q05443	38756.4	0.219		SWISS-PROT:Q05443 (Bos taurus) Lumican precursor	69	7	0.53	4	23628	2+	1957.1	0.009	4.59864	0.6135	R.LPSGLPVSLLTLYLDNNK.I
2	1	CONTAM|Q05443	38756.4	0.219		SWISS-PROT:Q05443 (Bos taurus) Lumican precursor	69	7	0.53	4	14182	2+	1225.61	0.002	1.63184	0.9584	K.ISNIPDEYFK.R
2	1	CONTAM|Q05443	38756.4	0.219		SWISS-PROT:Q05443 (Bos taurus) Lumican precursor	69	7	0.53	4	14010	3+	3038.2	0.167	54.9668	0.9499	R.SSPNCAPECNCPESYPSAM"YCDELK.L
2	1	CONTAM|Q05443	38756.4	0.219		SWISS-PROT:Q05443 (Bos taurus) Lumican precursor	69	7	0.53	4	14831	2+	1225.61	0.004	3.26368	0.9977	K.ISNIPDEYFK.R
2	1	CONTAM|Q05443	38756.4	0.219		SWISS-PROT:Q05443 (Bos taurus) Lumican precursor	69	7	0.53	4	14968	2+	1225.61	0.005	4.0796	0.9927	K.ISNIPDEYFK.R
2	1	CONTAM|Q05443	38756.4	0.219		SWISS-PROT:Q05443 (Bos taurus) Lumican precursor	69	7	0.53	4	15108	2+	1225.61	0.004	3.26368	0.9995	K.ISNIPDEYFK.R
2	1	CONTAM|Q05443	38756.4	0.219		SWISS-PROT:Q05443 (Bos taurus) Lumican precursor	69	7	0.53	4	15249	2+	1225.61	0.004	3.26368	0.9948	K.ISNIPDEYFK.R
2	1	CONTAM|Q05443	38756.4	0.219		SWISS-PROT:Q05443 (Bos taurus) Lumican precursor	69	7	0.53	4	15388	2+	1225.61	0.006	4.89552	0.9947	K.ISNIPDEYFK.R
2	1	CONTAM|Q05443	38756.4	0.219		SWISS-PROT:Q05443 (Bos taurus) Lumican precursor	69	7	0.53	4	15535	2+	1225.61	0.005	4.0796	0.9319	K.ISNIPDEYFK.R
2	1	CONTAM|Q05443	38756.4	0.219		SWISS-PROT:Q05443 (Bos taurus) Lumican precursor	69	7	0.53	4	15661	3+	3034.28	1.987	4.28438	0.9998	R.SSPNC'APEC'NC'PESYPSAMYC'DELK.L	3.46667e+06	3.25497e+06
2	1	CONTAM|Q05443	38756.4	0.219		SWISS-PROT:Q05443 (Bos taurus) Lumican precursor	69	7	0.53	4	25175	3+	1957.1	0.997	1.53288	0.9974	R.LPSGLPVSLLTLYLDNNK.I
2	1	CONTAM|Q05443	38756.4	0.219		SWISS-PROT:Q05443 (Bos taurus) Lumican precursor	69	7	0.53	4	25178	2+	1957.1	0.996	2.04384	0.9466	R.LPSGLPVSLLTLYLDNNK.I
2	1	CONTAM|Q05443	38756.4	0.219		SWISS-PROT:Q05443 (Bos taurus) Lumican precursor	69	7	0.53	4	25298	3+	1957.1	0.009	4.59864	1	R.LPSGLPVSLLTLYLDNNK.I
2	1	CONTAM|Q05443	38756.4	0.219		SWISS-PROT:Q05443 (Bos taurus) Lumican precursor	69	7	0.53	4	25308	2+	1957.1	0.009	4.59864	1	R.LPSGLPVSLLTLYLDNNK.I
2	1	CONTAM|Q05443	38756.4	0.219		SWISS-PROT:Q05443 (Bos taurus) Lumican precursor	69	7	0.53	4	25432	3+	1957.1	0.009	4.59864	1	R.LPSGLPVSLLTLYLDNNK.I
2	1	CONTAM|Q05443	38756.4	0.219		SWISS-PROT:Q05443 (Bos taurus) Lumican precursor	69	7	0.53	4	25442	2+	1957.1	0.01	5.1096	1	R.LPSGLPVSLLTLYLDNNK.I
2	1	CONTAM|Q05443	38756.4	0.219		SWISS-PROT:Q05443 (Bos taurus) Lumican precursor	69	7	0.53	4	25559	3+	1957.1	0.007	3.57672	1	R.LPSGLPVSLLTLYLDNNK.I
2	1	CONTAM|Q05443	38756.4	0.219		SWISS-PROT:Q05443 (Bos taurus) Lumican precursor	69	7	0.53	4	25578	2+	1957.1	0.008	4.08768	1	R.LPSGLPVSLLTLYLDNNK.I
2	1	CONTAM|Q05443	38756.4	0.219		SWISS-PROT:Q05443 (Bos taurus) Lumican precursor	69	7	0.53	4	25689	3+	1957.1	0.007	3.57672	1	R.LPSGLPVSLLTLYLDNNK.I
2	1	CONTAM|Q05443	38756.4	0.219		SWISS-PROT:Q05443 (Bos taurus) Lumican precursor	69	7	0.53	4	25707	2+	1957.1	0.008	4.08768	1	R.LPSGLPVSLLTLYLDNNK.I
2	1	CONTAM|Q05443	38756.4	0.219		SWISS-PROT:Q05443 (Bos taurus) Lumican precursor	69	7	0.53	4	25821	3+	1957.1	0.007	3.57672	0.9999	R.LPSGLPVSLLTLYLDNNK.I
2	1	CONTAM|Q05443	38756.4	0.219		SWISS-PROT:Q05443 (Bos taurus) Lumican precursor	69	7	0.53	4	25837	2+	1957.1	0.009	4.59864	1	R.LPSGLPVSLLTLYLDNNK.I
2	1	CONTAM|Q05443	38756.4	0.219		SWISS-PROT:Q05443 (Bos taurus) Lumican precursor	69	7	0.53	4	25969	2+	1957.1	0.008	4.08768	1	R.LPSGLPVSLLTLYLDNNK.I
2	1	CONTAM|Q05443	38756.4	0.219		SWISS-PROT:Q05443 (Bos taurus) Lumican precursor	69	7	0.53	4	25985	3+	1957.1	0.009	4.59864	0.9999	R.LPSGLPVSLLTLYLDNNK.I
2	1	CONTAM|Q05443	38756.4	0.219		SWISS-PROT:Q05443 (Bos taurus) Lumican precursor	69	7	0.53	4	26099	2+	1957.1	0.009	4.59864	1	R.LPSGLPVSLLTLYLDNNK.I
2	1	CONTAM|Q05443	38756.4	0.219		SWISS-PROT:Q05443 (Bos taurus) Lumican precursor	69	7	0.53	4	26230	2+	1957.1	0.007	3.57672	0.9999	R.LPSGLPVSLLTLYLDNNK.I
2	1	CONTAM|Q05443	38756.4	0.219		SWISS-PROT:Q05443 (Bos taurus) Lumican precursor	69	7	0.53	4	26362	2+	1957.1	1.013	6.64248	0.997	R.LPSGLPVSLLTLYLDNNK.I
2	1	CONTAM|Q05443	38756.4	0.219		SWISS-PROT:Q05443 (Bos taurus) Lumican precursor	69	7	0.53	4	13730	3+	3041.22	-0.001	0.328816	0.7753	R.SSPNCAPECNC'PESYPSAM"YCDELK.L
2	1	CONTAM|Q05443	38756.4	0.219		SWISS-PROT:Q05443 (Bos taurus) Lumican precursor	69	7	0.53	4	14547	2+	1225.61	0.005	4.0796	0.9978	K.ISNIPDEYFK.R
2	1	CONTAM|Q05443	38756.4	0.219		SWISS-PROT:Q05443 (Bos taurus) Lumican precursor	69	7	0.53	4	14685	2+	1225.61	0.005	4.0796	0.9991	K.ISNIPDEYFK.R
2	1	CONTAM|Q05443	38756.4	0.219		SWISS-PROT:Q05443 (Bos taurus) Lumican precursor	69	7	0.53	4	14815	2+	1225.61	0.005	4.0796	0.9999	K.ISNIPDEYFK.R
2	1	CONTAM|Q05443	38756.4	0.219		SWISS-PROT:Q05443 (Bos taurus) Lumican precursor	69	7	0.53	4	14946	2+	1225.61	0.005	4.0796	0.9965	K.ISNIPDEYFK.R
2	1	CONTAM|Q05443	38756.4	0.219		SWISS-PROT:Q05443 (Bos taurus) Lumican precursor	69	7	0.53	4	15077	2+	1225.61	0.006	4.89552	0.8886	K.ISNIPDEYFK.R
2	1	CONTAM|Q05443	38756.4	0.219		SWISS-PROT:Q05443 (Bos taurus) Lumican precursor	69	7	0.53	4	15256	3+	3022.2	0.019	6.2868	0.9998	R.SSPNCAPECNCPESYPSAMYCDELK.L	2.05623e+06	848591
2	1	CONTAM|Q05443	38756.4	0.219		SWISS-PROT:Q05443 (Bos taurus) Lumican precursor	69	7	0.53	4	15280	3+	3034.28	-0.024	7.90962	1	R.SSPNC'APEC'NC'PESYPSAMYC'DELK.L	2.05623e+06	848591
2	1	CONTAM|Q05443	38756.4	0.219		SWISS-PROT:Q05443 (Bos taurus) Lumican precursor	69	7	0.53	4	23010	3+	2612.34	0.013	4.97639	0.9751	K.AFENVTDLQWLILDHNLLENSK.I
2	1	CONTAM|Q05443	38756.4	0.219		SWISS-PROT:Q05443 (Bos taurus) Lumican precursor	69	7	0.53	4	24142	2+	1957.1	0.997	1.53288	0.8213	R.LPSGLPVSLLTLYLDNNK.I
2	1	CONTAM|Q05443	38756.4	0.219		SWISS-PROT:Q05443 (Bos taurus) Lumican precursor	69	7	0.53	4	24252	3+	1957.1	0.011	5.62056	1	R.LPSGLPVSLLTLYLDNNK.I
2	1	CONTAM|Q05443	38756.4	0.219		SWISS-PROT:Q05443 (Bos taurus) Lumican precursor	69	7	0.53	4	24271	2+	1957.1	0.008	4.08768	1	R.LPSGLPVSLLTLYLDNNK.I
2	1	CONTAM|Q05443	38756.4	0.219		SWISS-PROT:Q05443 (Bos taurus) Lumican precursor	69	7	0.53	4	24382	3+	1957.1	0.009	4.59864	0.9997	R.LPSGLPVSLLTLYLDNNK.I
2	1	CONTAM|Q05443	38756.4	0.219		SWISS-PROT:Q05443 (Bos taurus) Lumican precursor	69	7	0.53	4	24401	2+	1957.1	0.009	4.59864	1	R.LPSGLPVSLLTLYLDNNK.I
2	1	CONTAM|Q05443	38756.4	0.219		SWISS-PROT:Q05443 (Bos taurus) Lumican precursor	69	7	0.53	4	24510	3+	1957.1	0.01	5.1096	0.9999	R.LPSGLPVSLLTLYLDNNK.I
2	1	CONTAM|Q05443	38756.4	0.219		SWISS-PROT:Q05443 (Bos taurus) Lumican precursor	69	7	0.53	4	24527	2+	1957.1	0.009	4.59864	1	R.LPSGLPVSLLTLYLDNNK.I
2	1	CONTAM|Q05443	38756.4	0.219		SWISS-PROT:Q05443 (Bos taurus) Lumican precursor	69	7	0.53	4	24640	3+	1957.1	0.007	3.57672	0.9996	R.LPSGLPVSLLTLYLDNNK.I
2	1	CONTAM|Q05443	38756.4	0.219		SWISS-PROT:Q05443 (Bos taurus) Lumican precursor	69	7	0.53	4	24658	2+	1957.1	0.009	4.59864	1	R.LPSGLPVSLLTLYLDNNK.I
2	1	CONTAM|Q05443	38756.4	0.219		SWISS-PROT:Q05443 (Bos taurus) Lumican precursor	69	7	0.53	4	24774	3+	1957.1	0.007	3.57672	0.9994	R.LPSGLPVSLLTLYLDNNK.I
2	1	CONTAM|Q05443	38756.4	0.219		SWISS-PROT:Q05443 (Bos taurus) Lumican precursor	69	7	0.53	4	24789	2+	1957.1	0.011	5.62056	1	R.LPSGLPVSLLTLYLDNNK.I
2	1	CONTAM|Q05443	38756.4	0.219		SWISS-PROT:Q05443 (Bos taurus) Lumican precursor	69	7	0.53	4	24918	2+	1957.1	0.009	4.59864	1	R.LPSGLPVSLLTLYLDNNK.I
3	1	CONTAM|Q2UVX4	187367	0.091		SWISS-PROT:Q2UVX4 (Bos taurus) Complement C3 precursor	740	19	0.77	71	4007	2+	1083.44	0.006	5.53793	0.6584	R.KCCEDGMR.E	175352	122967
3	1	CONTAM|Q2UVX4	187367	0.091		SWISS-PROT:Q2UVX4 (Bos taurus) Complement C3 precursor	740	19	0.77	71	4012	2+	1089.48	-0.012	11.0145	0.8598	R.KC'C'EDGMR.E	175352	122967
3	1	CONTAM|Q2UVX4	187367	0.091		SWISS-PROT:Q2UVX4 (Bos taurus) Complement C3 precursor	740	19	0.77	71	4133	2+	1089.48	-0.015	13.7681	0.999	R.KC'C'EDGMR.E	96248.3	62859.5
3	1	CONTAM|Q2UVX4	187367	0.091		SWISS-PROT:Q2UVX4 (Bos taurus) Complement C3 precursor	740	19	0.77	71	4827	2+	955.343	0.004	4.18698	0.9656	K.CCEDGMR.E	2.3582e+06	1431970
3	1	CONTAM|Q2UVX4	187367	0.091		SWISS-PROT:Q2UVX4 (Bos taurus) Complement C3 precursor	740	19	0.77	71	4910	2+	961.381	-0.014	14.5624	0.9693	K.C'C'EDGMR.E	2.12801e+06	1.26217e+06
3	1	CONTAM|Q2UVX4	187367	0.091		SWISS-PROT:Q2UVX4 (Bos taurus) Complement C3 precursor	740	19	0.77	71	4951	2+	955.343	0.003	3.14023	0.982	K.CCEDGMR.E	1.14783e+06	671228
3	1	CONTAM|Q2UVX4	187367	0.091		SWISS-PROT:Q2UVX4 (Bos taurus) Complement C3 precursor	740	19	0.77	71	10677	3+	1211.65	0.005	4.12659	0.6365	K.KGYTQQLAFR.Q
3	1	CONTAM|Q2UVX4	187367	0.091		SWISS-PROT:Q2UVX4 (Bos taurus) Complement C3 precursor	740	19	0.77	71	11506	2+	1314.6	0.006	4.56411	0.8299	K.ACEPGVDYVYK.T	31692.3	33981.2
3	1	CONTAM|Q2UVX4	187367	0.091		SWISS-PROT:Q2UVX4 (Bos taurus) Complement C3 precursor	740	19	0.77	71	12153	2+	1083.56	0.004	3.69154	0.9665	K.GYTQQLAFR.Q
3	1	CONTAM|Q2UVX4	187367	0.091		SWISS-PROT:Q2UVX4 (Bos taurus) Complement C3 precursor	740	19	0.77	71	13760	2+	1370.73	0.005	3.64769	0.9426	K.TIYTPGSTVLYR.I
3	1	CONTAM|Q2UVX4	187367	0.091		SWISS-PROT:Q2UVX4 (Bos taurus) Complement C3 precursor	740	19	0.77	71	15173	2+	1345.7	0.007	5.20175	0.9979	R.EVVADSVWVDVK.D
3	1	CONTAM|Q2UVX4	187367	0.091		SWISS-PROT:Q2UVX4 (Bos taurus) Complement C3 precursor	740	19	0.77	71	15292	2+	1345.7	0.004	2.97243	1	R.EVVADSVWVDVK.D
3	1	CONTAM|Q2UVX4	187367	0.091		SWISS-PROT:Q2UVX4 (Bos taurus) Complement C3 precursor	740	19	0.77	71	15415	2+	1345.7	0.004	2.97243	1	R.EVVADSVWVDVK.D
3	1	CONTAM|Q2UVX4	187367	0.091		SWISS-PROT:Q2UVX4 (Bos taurus) Complement C3 precursor	740	19	0.77	71	15543	2+	1345.7	0.006	4.45865	1	R.EVVADSVWVDVK.D
3	1	CONTAM|Q2UVX4	187367	0.091		SWISS-PROT:Q2UVX4 (Bos taurus) Complement C3 precursor	740	19	0.77	71	15664	2+	1345.7	0.005	3.71554	1	R.EVVADSVWVDVK.D
3	1	CONTAM|Q2UVX4	187367	0.091		SWISS-PROT:Q2UVX4 (Bos taurus) Complement C3 precursor	740	19	0.77	71	15791	2+	1345.7	0.005	3.71554	1	R.EVVADSVWVDVK.D
3	1	CONTAM|Q2UVX4	187367	0.091		SWISS-PROT:Q2UVX4 (Bos taurus) Complement C3 precursor	740	19	0.77	71	15918	2+	1345.7	0.003	2.22932	1	R.EVVADSVWVDVK.D
3	1	CONTAM|Q2UVX4	187367	0.091		SWISS-PROT:Q2UVX4 (Bos taurus) Complement C3 precursor	740	19	0.77	71	16044	2+	1345.7	0.003	2.22932	1	R.EVVADSVWVDVK.D
3	1	CONTAM|Q2UVX4	187367	0.091		SWISS-PROT:Q2UVX4 (Bos taurus) Complement C3 precursor	740	19	0.77	71	16173	2+	1345.7	0.004	2.97243	1	R.EVVADSVWVDVK.D
3	1	CONTAM|Q2UVX4	187367	0.091		SWISS-PROT:Q2UVX4 (Bos taurus) Complement C3 precursor	740	19	0.77	71	16343	2+	1345.7	0.013	9.6604	0.9699	R.EVVADSVWVDVK.D
3	1	CONTAM|Q2UVX4	187367	0.091		SWISS-PROT:Q2UVX4 (Bos taurus) Complement C3 precursor	740	19	0.77	71	16470	2+	1345.7	-0.007	5.20175	0.8614	R.EVVADSVWVDVK.D
3	1	CONTAM|Q2UVX4	187367	0.091		SWISS-PROT:Q2UVX4 (Bos taurus) Complement C3 precursor	740	19	0.77	71	16596	2+	1345.7	1.013	9.6604	1	R.EVVADSVWVDVK.D
3	1	CONTAM|Q2UVX4	187367	0.091		SWISS-PROT:Q2UVX4 (Bos taurus) Complement C3 precursor	740	19	0.77	71	16727	2+	1345.7	0.003	2.22932	0.9999	R.EVVADSVWVDVK.D
3	1	CONTAM|Q2UVX4	187367	0.091		SWISS-PROT:Q2UVX4 (Bos taurus) Complement C3 precursor	740	19	0.77	71	16852	2+	1345.7	0.003	2.22932	0.9989	R.EVVADSVWVDVK.D
3	1	CONTAM|Q2UVX4	187367	0.091		SWISS-PROT:Q2UVX4 (Bos taurus) Complement C3 precursor	740	19	0.77	71	17236	2+	1345.7	0.006	4.45865	0.9995	R.EVVADSVWVDVK.D
3	1	CONTAM|Q2UVX4	187367	0.091		SWISS-PROT:Q2UVX4 (Bos taurus) Complement C3 precursor	740	19	0.77	71	17503	2+	1345.7	0.003	2.22932	0.9991	R.EVVADSVWVDVK.D
3	1	CONTAM|Q2UVX4	187367	0.091		SWISS-PROT:Q2UVX4 (Bos taurus) Complement C3 precursor	740	19	0.77	71	17628	2+	1345.7	0.006	4.45865	0.9183	R.EVVADSVWVDVK.D
3	1	CONTAM|Q2UVX4	187367	0.091		SWISS-PROT:Q2UVX4 (Bos taurus) Complement C3 precursor	740	19	0.77	71	17751	2+	1345.7	0.005	3.71554	0.9961	R.EVVADSVWVDVK.D
3	1	CONTAM|Q2UVX4	187367	0.091		SWISS-PROT:Q2UVX4 (Bos taurus) Complement C3 precursor	740	19	0.77	71	17884	2+	1345.7	0.005	3.71554	0.9998	R.EVVADSVWVDVK.D
3	1	CONTAM|Q2UVX4	187367	0.091		SWISS-PROT:Q2UVX4 (Bos taurus) Complement C3 precursor	740	19	0.77	71	18049	2+	1345.7	0.006	4.45865	0.9599	R.EVVADSVWVDVK.D
3	1	CONTAM|Q2UVX4	187367	0.091		SWISS-PROT:Q2UVX4 (Bos taurus) Complement C3 precursor	740	19	0.77	71	18332	2+	1345.7	0.003	2.22932	0.9953	R.EVVADSVWVDVK.D
3	1	CONTAM|Q2UVX4	187367	0.091		SWISS-PROT:Q2UVX4 (Bos taurus) Complement C3 precursor	740	19	0.77	71	18585	2+	1345.7	0.003	2.22932	0.9955	R.EVVADSVWVDVK.D
3	1	CONTAM|Q2UVX4	187367	0.091		SWISS-PROT:Q2UVX4 (Bos taurus) Complement C3 precursor	740	19	0.77	71	18715	2+	1345.7	0.002	1.48622	0.844	R.EVVADSVWVDVK.D
3	1	CONTAM|Q2UVX4	187367	0.091		SWISS-PROT:Q2UVX4 (Bos taurus) Complement C3 precursor	740	19	0.77	71	18840	2+	1345.7	0.004	2.97243	0.9996	R.EVVADSVWVDVK.D
3	1	CONTAM|Q2UVX4	187367	0.091		SWISS-PROT:Q2UVX4 (Bos taurus) Complement C3 precursor	740	19	0.77	71	19029	2+	1345.7	1.008	5.94486	0.9754	R.EVVADSVWVDVK.D
3	1	CONTAM|Q2UVX4	187367	0.091		SWISS-PROT:Q2UVX4 (Bos taurus) Complement C3 precursor	740	19	0.77	71	19159	2+	1345.7	0.002	1.48622	0.6398	R.EVVADSVWVDVK.D
3	1	CONTAM|Q2UVX4	187367	0.091		SWISS-PROT:Q2UVX4 (Bos taurus) Complement C3 precursor	740	19	0.77	71	19304	2+	1345.7	0.003	2.22932	0.986	R.EVVADSVWVDVK.D
3	1	CONTAM|Q2UVX4	187367	0.091		SWISS-PROT:Q2UVX4 (Bos taurus) Complement C3 precursor	740	19	0.77	71	19433	2+	1345.7	0.007	5.20175	1	R.EVVADSVWVDVK.D
3	1	CONTAM|Q2UVX4	187367	0.091		SWISS-PROT:Q2UVX4 (Bos taurus) Complement C3 precursor	740	19	0.77	71	20138	2+	1345.7	0.007	5.20175	0.9872	R.EVVADSVWVDVK.D
3	1	CONTAM|Q2UVX4	187367	0.091		SWISS-PROT:Q2UVX4 (Bos taurus) Complement C3 precursor	740	19	0.77	71	20298	2+	1345.7	0.006	4.45865	0.9938	R.EVVADSVWVDVK.D
3	1	CONTAM|Q2UVX4	187367	0.091		SWISS-PROT:Q2UVX4 (Bos taurus) Complement C3 precursor	740	19	0.77	71	20595	2+	1345.7	0.005	3.71554	0.9761	R.EVVADSVWVDVK.D
3	1	CONTAM|Q2UVX4	187367	0.091		SWISS-PROT:Q2UVX4 (Bos taurus) Complement C3 precursor	740	19	0.77	71	20729	2+	1345.7	0.005	3.71554	0.9727	R.EVVADSVWVDVK.D
3	1	CONTAM|Q2UVX4	187367	0.091		SWISS-PROT:Q2UVX4 (Bos taurus) Complement C3 precursor	740	19	0.77	71	20928	2+	1345.7	0.005	3.71554	0.9251	R.EVVADSVWVDVK.D
3	1	CONTAM|Q2UVX4	187367	0.091		SWISS-PROT:Q2UVX4 (Bos taurus) Complement C3 precursor	740	19	0.77	71	21243	2+	1345.7	0.006	4.45865	0.7741	R.EVVADSVWVDVK.D
3	1	CONTAM|Q2UVX4	187367	0.091		SWISS-PROT:Q2UVX4 (Bos taurus) Complement C3 precursor	740	19	0.77	71	21383	2+	1345.7	1.01	7.43108	0.9872	R.EVVADSVWVDVK.D
3	1	CONTAM|Q2UVX4	187367	0.091		SWISS-PROT:Q2UVX4 (Bos taurus) Complement C3 precursor	740	19	0.77	71	21542	2+	1345.7	1.011	8.17418	0.853	R.EVVADSVWVDVK.D
3	1	CONTAM|Q2UVX4	187367	0.091		SWISS-PROT:Q2UVX4 (Bos taurus) Complement C3 precursor	740	19	0.77	71	22415	2+	1345.7	0.004	2.97243	0.9636	R.EVVADSVWVDVK.D
3	1	CONTAM|Q2UVX4	187367	0.091		SWISS-PROT:Q2UVX4 (Bos taurus) Complement C3 precursor	740	19	0.77	71	23498	2+	1345.7	-0.001	0.743108	0.9859	R.EVVADSVWVDVK.D
3	1	CONTAM|Q2UVX4	187367	0.091		SWISS-PROT:Q2UVX4 (Bos taurus) Complement C3 precursor	740	19	0.77	71	23668	2+	1345.7	0.007	5.20175	0.9609	R.EVVADSVWVDVK.D
3	1	CONTAM|Q2UVX4	187367	0.091		SWISS-PROT:Q2UVX4 (Bos taurus) Complement C3 precursor	740	19	0.77	71	24055	2+	1345.7	0.007	5.20175	0.8538	R.EVVADSVWVDVK.D
3	1	CONTAM|Q2UVX4	187367	0.091		SWISS-PROT:Q2UVX4 (Bos taurus) Complement C3 precursor	740	19	0.77	71	24224	2+	1345.7	0.009	6.68797	0.7492	R.EVVADSVWVDVK.D
3	1	CONTAM|Q2UVX4	187367	0.091		SWISS-PROT:Q2UVX4 (Bos taurus) Complement C3 precursor	740	19	0.77	71	24411	2+	1345.7	-0.001	0.743108	0.9343	R.EVVADSVWVDVK.D
3	1	CONTAM|Q2UVX4	187367	0.091		SWISS-PROT:Q2UVX4 (Bos taurus) Complement C3 precursor	740	19	0.77	71	25248	2+	1345.7	0.009	6.68797	0.9996	R.EVVADSVWVDVK.D
3	1	CONTAM|Q2UVX4	187367	0.091		SWISS-PROT:Q2UVX4 (Bos taurus) Complement C3 precursor	740	19	0.77	71	25369	2+	1345.7	0.007	5.20175	0.9828	R.EVVADSVWVDVK.D
3	1	CONTAM|Q2UVX4	187367	0.091		SWISS-PROT:Q2UVX4 (Bos taurus) Complement C3 precursor	740	19	0.77	71	25740	2+	1345.7	0.005	3.71554	1	R.EVVADSVWVDVK.D
3	1	CONTAM|Q2UVX4	187367	0.091		SWISS-PROT:Q2UVX4 (Bos taurus) Complement C3 precursor	740	19	0.77	71	26004	2+	1345.7	0.003	2.22932	0.9288	R.EVVADSVWVDVK.D
3	1	CONTAM|Q2UVX4	187367	0.091		SWISS-PROT:Q2UVX4 (Bos taurus) Complement C3 precursor	740	19	0.77	71	4018	2+	955.343	0.004	4.18698	0.9906	K.CCEDGMR.E	33201192	2.90708e+06
3	1	CONTAM|Q2UVX4	187367	0.091		SWISS-PROT:Q2UVX4 (Bos taurus) Complement C3 precursor	740	19	0.77	71	4145	2+	955.343	0.004	4.18698	0.9963	K.CCEDGMR.E	20988958	1.80147e+06
3	1	CONTAM|Q2UVX4	187367	0.091		SWISS-PROT:Q2UVX4 (Bos taurus) Complement C3 precursor	740	19	0.77	71	4274	2+	955.343	0.004	4.18698	0.9884	K.CCEDGMR.E	1.7904e+06	170280
3	1	CONTAM|Q2UVX4	187367	0.091		SWISS-PROT:Q2UVX4 (Bos taurus) Complement C3 precursor	740	19	0.77	71	4406	2+	955.343	0.003	3.14023	0.991	K.CCEDGMR.E	158111	20408.9
3	1	CONTAM|Q2UVX4	187367	0.091		SWISS-PROT:Q2UVX4 (Bos taurus) Complement C3 precursor	740	19	0.77	71	6076	2+	887.458	0.003	3.38044	0.7353	R.NEQVEIR.A
3	1	CONTAM|Q2UVX4	187367	0.091		SWISS-PROT:Q2UVX4 (Bos taurus) Complement C3 precursor	740	19	0.77	71	6213	2+	887.458	0.003	3.38044	0.8359	R.NEQVEIR.A
3	1	CONTAM|Q2UVX4	187367	0.091		SWISS-PROT:Q2UVX4 (Bos taurus) Complement C3 precursor	740	19	0.77	71	6475	2+	887.458	0.004	4.50726	0.8211	R.NEQVEIR.A
3	1	CONTAM|Q2UVX4	187367	0.091		SWISS-PROT:Q2UVX4 (Bos taurus) Complement C3 precursor	740	19	0.77	71	6611	2+	887.458	0.003	3.38044	0.7967	R.NEQVEIR.A
3	1	CONTAM|Q2UVX4	187367	0.091		SWISS-PROT:Q2UVX4 (Bos taurus) Complement C3 precursor	740	19	0.77	71	6744	2+	887.458	0.003	3.38044	0.6254	R.NEQVEIR.A
3	1	CONTAM|Q2UVX4	187367	0.091		SWISS-PROT:Q2UVX4 (Bos taurus) Complement C3 precursor	740	19	0.77	71	9368	2+	833.488	0.002	2.39955	0.8526	R.LPYSVVR.N
3	1	CONTAM|Q2UVX4	187367	0.091		SWISS-PROT:Q2UVX4 (Bos taurus) Complement C3 precursor	740	19	0.77	71	9873	2+	833.488	0.004	4.79911	0.9603	R.LPYSVVR.N
3	1	CONTAM|Q2UVX4	187367	0.091		SWISS-PROT:Q2UVX4 (Bos taurus) Complement C3 precursor	740	19	0.77	71	10003	2+	833.488	0.003	3.59933	0.8493	R.LPYSVVR.N
3	1	CONTAM|Q2UVX4	187367	0.091		SWISS-PROT:Q2UVX4 (Bos taurus) Complement C3 precursor	740	19	0.77	71	10133	2+	833.488	0.003	3.59933	0.9926	R.LPYSVVR.N
3	1	CONTAM|Q2UVX4	187367	0.091		SWISS-PROT:Q2UVX4 (Bos taurus) Complement C3 precursor	740	19	0.77	71	10263	2+	833.488	0.003	3.59933	0.8493	R.LPYSVVR.N
3	1	CONTAM|Q2UVX4	187367	0.091		SWISS-PROT:Q2UVX4 (Bos taurus) Complement C3 precursor	740	19	0.77	71	10393	2+	833.488	0.004	4.79911	0.6972	R.LPYSVVR.N
3	1	CONTAM|Q2UVX4	187367	0.091		SWISS-PROT:Q2UVX4 (Bos taurus) Complement C3 precursor	740	19	0.77	71	10524	2+	833.488	0.003	3.59933	0.9923	R.LPYSVVR.N
3	1	CONTAM|Q2UVX4	187367	0.091		SWISS-PROT:Q2UVX4 (Bos taurus) Complement C3 precursor	740	19	0.77	71	10668	2+	833.488	0.002	2.39955	0.8663	R.LPYSVVR.N
3	1	CONTAM|Q2UVX4	187367	0.091		SWISS-PROT:Q2UVX4 (Bos taurus) Complement C3 precursor	740	19	0.77	71	10993	2+	1317.62	-0.003	2.27683	1	K.AC'EPGVDYVYK.T	72458616	90752952
3	1	CONTAM|Q2UVX4	187367	0.091		SWISS-PROT:Q2UVX4 (Bos taurus) Complement C3 precursor	740	19	0.77	71	11101	2+	833.488	0.003	3.59933	0.9627	R.LPYSVVR.N
3	1	CONTAM|Q2UVX4	187367	0.091		SWISS-PROT:Q2UVX4 (Bos taurus) Complement C3 precursor	740	19	0.77	71	11124	2+	1317.62	-0.004	3.03577	1	K.AC'EPGVDYVYK.T	23927918	29359198
3	1	CONTAM|Q2UVX4	187367	0.091		SWISS-PROT:Q2UVX4 (Bos taurus) Complement C3 precursor	740	19	0.77	71	11239	2+	833.488	0.002	2.39955	0.8508	R.LPYSVVR.N
3	1	CONTAM|Q2UVX4	187367	0.091		SWISS-PROT:Q2UVX4 (Bos taurus) Complement C3 precursor	740	19	0.77	71	11375	2+	1314.6	0.004	3.04274	0.9994	K.ACEPGVDYVYK.T	1.56096e+06	1.90247e+06
3	1	CONTAM|Q2UVX4	187367	0.091		SWISS-PROT:Q2UVX4 (Bos taurus) Complement C3 precursor	740	19	0.77	71	11518	2+	1314.6	1.01	7.60686	0.9896	K.ACEPGVDYVYK.T	559004	770454
3	1	CONTAM|Q2UVX4	187367	0.091		SWISS-PROT:Q2UVX4 (Bos taurus) Complement C3 precursor	740	19	0.77	71	11634	2+	1083.56	0.004	3.69154	1	K.GYTQQLAFR.Q
3	1	CONTAM|Q2UVX4	187367	0.091		SWISS-PROT:Q2UVX4 (Bos taurus) Complement C3 precursor	740	19	0.77	71	11653	2+	888.482	0.003	3.37654	0.9705	K.IWDVVEK.A
3	1	CONTAM|Q2UVX4	187367	0.091		SWISS-PROT:Q2UVX4 (Bos taurus) Complement C3 precursor	740	19	0.77	71	11783	2+	888.482	0.003	3.37654	0.9982	K.IWDVVEK.A
3	1	CONTAM|Q2UVX4	187367	0.091		SWISS-PROT:Q2UVX4 (Bos taurus) Complement C3 precursor	740	19	0.77	71	11923	2+	888.482	0.004	4.50206	0.9998	K.IWDVVEK.A
3	1	CONTAM|Q2UVX4	187367	0.091		SWISS-PROT:Q2UVX4 (Bos taurus) Complement C3 precursor	740	19	0.77	71	12055	2+	888.482	0.003	3.37654	0.9989	K.IWDVVEK.A
3	1	CONTAM|Q2UVX4	187367	0.091		SWISS-PROT:Q2UVX4 (Bos taurus) Complement C3 precursor	740	19	0.77	71	12188	2+	888.482	0.003	3.37654	0.9956	K.IWDVVEK.A
3	1	CONTAM|Q2UVX4	187367	0.091		SWISS-PROT:Q2UVX4 (Bos taurus) Complement C3 precursor	740	19	0.77	71	13373	2+	1370.73	0.006	4.37723	1	K.TIYTPGSTVLYR.I
3	1	CONTAM|Q2UVX4	187367	0.091		SWISS-PROT:Q2UVX4 (Bos taurus) Complement C3 precursor	740	19	0.77	71	13503	2+	1370.73	0.006	4.37723	1	K.TIYTPGSTVLYR.I
3	1	CONTAM|Q2UVX4	187367	0.091		SWISS-PROT:Q2UVX4 (Bos taurus) Complement C3 precursor	740	19	0.77	71	13634	2+	1370.73	0.007	5.10676	1	K.TIYTPGSTVLYR.I
3	1	CONTAM|Q2UVX4	187367	0.091		SWISS-PROT:Q2UVX4 (Bos taurus) Complement C3 precursor	740	19	0.77	71	13773	2+	1370.73	0.006	4.37723	1	K.TIYTPGSTVLYR.I
3	1	CONTAM|Q2UVX4	187367	0.091		SWISS-PROT:Q2UVX4 (Bos taurus) Complement C3 precursor	740	19	0.77	71	13914	2+	1370.73	0.006	4.37723	1	K.TIYTPGSTVLYR.I
3	1	CONTAM|Q2UVX4	187367	0.091		SWISS-PROT:Q2UVX4 (Bos taurus) Complement C3 precursor	740	19	0.77	71	14046	2+	1370.73	0.005	3.64769	1	K.TIYTPGSTVLYR.I
3	1	CONTAM|Q2UVX4	187367	0.091		SWISS-PROT:Q2UVX4 (Bos taurus) Complement C3 precursor	740	19	0.77	71	14316	2+	1345.7	-0.089	66.1366	0.8113	R.EVVADSVWVDVK.D
3	1	CONTAM|Q2UVX4	187367	0.091		SWISS-PROT:Q2UVX4 (Bos taurus) Complement C3 precursor	740	19	0.77	71	14328	2+	1370.73	0.007	5.10676	0.9939	K.TIYTPGSTVLYR.I
3	1	CONTAM|Q2UVX4	187367	0.091		SWISS-PROT:Q2UVX4 (Bos taurus) Complement C3 precursor	740	19	0.77	71	15111	2+	1345.7	0.005	3.71554	1	R.EVVADSVWVDVK.D
3	1	CONTAM|Q2UVX4	187367	0.091		SWISS-PROT:Q2UVX4 (Bos taurus) Complement C3 precursor	740	19	0.77	71	15234	2+	1345.7	0.005	3.71554	1	R.EVVADSVWVDVK.D
3	1	CONTAM|Q2UVX4	187367	0.091		SWISS-PROT:Q2UVX4 (Bos taurus) Complement C3 precursor	740	19	0.77	71	15327	2+	1092.63	0.004	3.66089	0.996	R.NTLIIYLDK.V
3	1	CONTAM|Q2UVX4	187367	0.091		SWISS-PROT:Q2UVX4 (Bos taurus) Complement C3 precursor	740	19	0.77	71	15364	2+	1345.7	0.005	3.71554	1	R.EVVADSVWVDVK.D
3	1	CONTAM|Q2UVX4	187367	0.091		SWISS-PROT:Q2UVX4 (Bos taurus) Complement C3 precursor	740	19	0.77	71	15453	2+	1092.63	0.005	4.57611	0.9988	R.NTLIIYLDK.V
3	1	CONTAM|Q2UVX4	187367	0.091		SWISS-PROT:Q2UVX4 (Bos taurus) Complement C3 precursor	740	19	0.77	71	15495	2+	1345.7	0.006	4.45865	1	R.EVVADSVWVDVK.D
3	1	CONTAM|Q2UVX4	187367	0.091		SWISS-PROT:Q2UVX4 (Bos taurus) Complement C3 precursor	740	19	0.77	71	15583	2+	1092.63	0.005	4.57611	0.9998	R.NTLIIYLDK.V
3	1	CONTAM|Q2UVX4	187367	0.091		SWISS-PROT:Q2UVX4 (Bos taurus) Complement C3 precursor	740	19	0.77	71	15625	2+	1345.7	0.005	3.71554	1	R.EVVADSVWVDVK.D
3	1	CONTAM|Q2UVX4	187367	0.091		SWISS-PROT:Q2UVX4 (Bos taurus) Complement C3 precursor	740	19	0.77	71	15714	2+	1092.63	0.004	3.66089	0.9995	R.NTLIIYLDK.V
3	1	CONTAM|Q2UVX4	187367	0.091		SWISS-PROT:Q2UVX4 (Bos taurus) Complement C3 precursor	740	19	0.77	71	15754	2+	1345.7	0.006	4.45865	1	R.EVVADSVWVDVK.D
3	1	CONTAM|Q2UVX4	187367	0.091		SWISS-PROT:Q2UVX4 (Bos taurus) Complement C3 precursor	740	19	0.77	71	15883	2+	1345.7	0.006	4.45865	1	R.EVVADSVWVDVK.D
3	1	CONTAM|Q2UVX4	187367	0.091		SWISS-PROT:Q2UVX4 (Bos taurus) Complement C3 precursor	740	19	0.77	71	15978	2+	1092.63	0.006	5.49134	0.999	R.NTLIIYLDK.V
3	1	CONTAM|Q2UVX4	187367	0.091		SWISS-PROT:Q2UVX4 (Bos taurus) Complement C3 precursor	740	19	0.77	71	16015	2+	1345.7	0.005	3.71554	1	R.EVVADSVWVDVK.D
3	1	CONTAM|Q2UVX4	187367	0.091		SWISS-PROT:Q2UVX4 (Bos taurus) Complement C3 precursor	740	19	0.77	71	16108	2+	1092.63	0.006	5.49134	0.9408	R.NTLIIYLDK.V
3	1	CONTAM|Q2UVX4	187367	0.091		SWISS-PROT:Q2UVX4 (Bos taurus) Complement C3 precursor	740	19	0.77	71	16156	2+	1345.7	0.006	4.45865	1	R.EVVADSVWVDVK.D
3	1	CONTAM|Q2UVX4	187367	0.091		SWISS-PROT:Q2UVX4 (Bos taurus) Complement C3 precursor	740	19	0.77	71	16299	2+	1345.7	0.007	5.20175	1	R.EVVADSVWVDVK.D
3	1	CONTAM|Q2UVX4	187367	0.091		SWISS-PROT:Q2UVX4 (Bos taurus) Complement C3 precursor	740	19	0.77	71	16426	2+	1345.7	0.006	4.45865	1	R.EVVADSVWVDVK.D
3	1	CONTAM|Q2UVX4	187367	0.091		SWISS-PROT:Q2UVX4 (Bos taurus) Complement C3 precursor	740	19	0.77	71	16556	2+	1345.7	0.005	3.71554	1	R.EVVADSVWVDVK.D
3	1	CONTAM|Q2UVX4	187367	0.091		SWISS-PROT:Q2UVX4 (Bos taurus) Complement C3 precursor	740	19	0.77	71	16685	2+	1345.7	0.005	3.71554	1	R.EVVADSVWVDVK.D
3	1	CONTAM|Q2UVX4	187367	0.091		SWISS-PROT:Q2UVX4 (Bos taurus) Complement C3 precursor	740	19	0.77	71	16826	2+	1345.7	0.006	4.45865	1	R.EVVADSVWVDVK.D
3	1	CONTAM|Q2UVX4	187367	0.091		SWISS-PROT:Q2UVX4 (Bos taurus) Complement C3 precursor	740	19	0.77	71	16955	2+	1345.7	0.006	4.45865	1	R.EVVADSVWVDVK.D
3	1	CONTAM|Q2UVX4	187367	0.091		SWISS-PROT:Q2UVX4 (Bos taurus) Complement C3 precursor	740	19	0.77	71	16989	2+	1092.63	0.987	11.8979	0.7488	R.NTLIIYLDK.V
3	1	CONTAM|Q2UVX4	187367	0.091		SWISS-PROT:Q2UVX4 (Bos taurus) Complement C3 precursor	740	19	0.77	71	17087	2+	1345.7	0.006	4.45865	1	R.EVVADSVWVDVK.D
3	1	CONTAM|Q2UVX4	187367	0.091		SWISS-PROT:Q2UVX4 (Bos taurus) Complement C3 precursor	740	19	0.77	71	17216	2+	1345.7	0.005	3.71554	1	R.EVVADSVWVDVK.D
3	1	CONTAM|Q2UVX4	187367	0.091		SWISS-PROT:Q2UVX4 (Bos taurus) Complement C3 precursor	740	19	0.77	71	17343	2+	1345.7	0.007	5.20175	1	R.EVVADSVWVDVK.D
3	1	CONTAM|Q2UVX4	187367	0.091		SWISS-PROT:Q2UVX4 (Bos taurus) Complement C3 precursor	740	19	0.77	71	17473	2+	1345.7	0.006	4.45865	1	R.EVVADSVWVDVK.D
3	1	CONTAM|Q2UVX4	187367	0.091		SWISS-PROT:Q2UVX4 (Bos taurus) Complement C3 precursor	740	19	0.77	71	17605	2+	1345.7	0.006	4.45865	1	R.EVVADSVWVDVK.D
3	1	CONTAM|Q2UVX4	187367	0.091		SWISS-PROT:Q2UVX4 (Bos taurus) Complement C3 precursor	740	19	0.77	71	17738	2+	1345.7	0.005	3.71554	1	R.EVVADSVWVDVK.D
3	1	CONTAM|Q2UVX4	187367	0.091		SWISS-PROT:Q2UVX4 (Bos taurus) Complement C3 precursor	740	19	0.77	71	17867	2+	1345.7	0.013	9.6604	1	R.EVVADSVWVDVK.D
3	1	CONTAM|Q2UVX4	187367	0.091		SWISS-PROT:Q2UVX4 (Bos taurus) Complement C3 precursor	740	19	0.77	71	17997	2+	1345.7	0.006	4.45865	1	R.EVVADSVWVDVK.D
3	1	CONTAM|Q2UVX4	187367	0.091		SWISS-PROT:Q2UVX4 (Bos taurus) Complement C3 precursor	740	19	0.77	71	18128	2+	1345.7	0.008	5.94486	1	R.EVVADSVWVDVK.D
3	1	CONTAM|Q2UVX4	187367	0.091		SWISS-PROT:Q2UVX4 (Bos taurus) Complement C3 precursor	740	19	0.77	71	18155	2+	1371.82	0.005	3.64478	0.9609	R.SSVAVPYVIVPLK.I
3	1	CONTAM|Q2UVX4	187367	0.091		SWISS-PROT:Q2UVX4 (Bos taurus) Complement C3 precursor	740	19	0.77	71	18338	2+	1345.7	0.007	5.20175	0.9978	R.EVVADSVWVDVK.D
3	1	CONTAM|Q2UVX4	187367	0.091		SWISS-PROT:Q2UVX4 (Bos taurus) Complement C3 precursor	740	19	0.77	71	18466	2+	1345.7	0.008	5.94486	1	R.EVVADSVWVDVK.D
3	1	CONTAM|Q2UVX4	187367	0.091		SWISS-PROT:Q2UVX4 (Bos taurus) Complement C3 precursor	740	19	0.77	71	18608	2+	1345.7	0.006	4.45865	1	R.EVVADSVWVDVK.D
3	1	CONTAM|Q2UVX4	187367	0.091		SWISS-PROT:Q2UVX4 (Bos taurus) Complement C3 precursor	740	19	0.77	71	19098	2+	1345.7	0.006	4.45865	1	R.EVVADSVWVDVK.D
3	1	CONTAM|Q2UVX4	187367	0.091		SWISS-PROT:Q2UVX4 (Bos taurus) Complement C3 precursor	740	19	0.77	71	19227	2+	1345.7	0.007	5.20175	1	R.EVVADSVWVDVK.D
3	1	CONTAM|Q2UVX4	187367	0.091		SWISS-PROT:Q2UVX4 (Bos taurus) Complement C3 precursor	740	19	0.77	71	19357	2+	1345.7	0.006	4.45865	1	R.EVVADSVWVDVK.D
3	1	CONTAM|Q2UVX4	187367	0.091		SWISS-PROT:Q2UVX4 (Bos taurus) Complement C3 precursor	740	19	0.77	71	19487	2+	1345.7	0.005	3.71554	1	R.EVVADSVWVDVK.D
3	1	CONTAM|Q2UVX4	187367	0.091		SWISS-PROT:Q2UVX4 (Bos taurus) Complement C3 precursor	740	19	0.77	71	19618	2+	1345.7	0.007	5.20175	1	R.EVVADSVWVDVK.D
3	1	CONTAM|Q2UVX4	187367	0.091		SWISS-PROT:Q2UVX4 (Bos taurus) Complement C3 precursor	740	19	0.77	71	19745	2+	1345.7	0.007	5.20175	1	R.EVVADSVWVDVK.D
3	1	CONTAM|Q2UVX4	187367	0.091		SWISS-PROT:Q2UVX4 (Bos taurus) Complement C3 precursor	740	19	0.77	71	19875	2+	1345.7	0.008	5.94486	1	R.EVVADSVWVDVK.D
3	1	CONTAM|Q2UVX4	187367	0.091		SWISS-PROT:Q2UVX4 (Bos taurus) Complement C3 precursor	740	19	0.77	71	20006	2+	1345.7	0.005	3.71554	1	R.EVVADSVWVDVK.D
3	1	CONTAM|Q2UVX4	187367	0.091		SWISS-PROT:Q2UVX4 (Bos taurus) Complement C3 precursor	740	19	0.77	71	20136	2+	1345.7	-0.063	46.8158	0.999	R.EVVADSVWVDVK.D
3	1	CONTAM|Q2UVX4	187367	0.091		SWISS-PROT:Q2UVX4 (Bos taurus) Complement C3 precursor	740	19	0.77	71	20265	2+	1345.7	-0.061	45.3296	0.9977	R.EVVADSVWVDVK.D
3	1	CONTAM|Q2UVX4	187367	0.091		SWISS-PROT:Q2UVX4 (Bos taurus) Complement C3 precursor	740	19	0.77	71	20397	2+	1345.7	0.006	4.45865	0.9998	R.EVVADSVWVDVK.D
3	1	CONTAM|Q2UVX4	187367	0.091		SWISS-PROT:Q2UVX4 (Bos taurus) Complement C3 precursor	740	19	0.77	71	20528	2+	1345.7	0.005	3.71554	1	R.EVVADSVWVDVK.D
3	1	CONTAM|Q2UVX4	187367	0.091		SWISS-PROT:Q2UVX4 (Bos taurus) Complement C3 precursor	740	19	0.77	71	20659	2+	1345.7	0.007	5.20175	1	R.EVVADSVWVDVK.D
3	1	CONTAM|Q2UVX4	187367	0.091		SWISS-PROT:Q2UVX4 (Bos taurus) Complement C3 precursor	740	19	0.77	71	20785	2+	1345.7	0.005	3.71554	1	R.EVVADSVWVDVK.D
3	1	CONTAM|Q2UVX4	187367	0.091		SWISS-PROT:Q2UVX4 (Bos taurus) Complement C3 precursor	740	19	0.77	71	21244	2+	1345.7	0.007	5.20175	1	R.EVVADSVWVDVK.D
3	1	CONTAM|Q2UVX4	187367	0.091		SWISS-PROT:Q2UVX4 (Bos taurus) Complement C3 precursor	740	19	0.77	71	21378	2+	1345.7	0.006	4.45865	0.9998	R.EVVADSVWVDVK.D
3	1	CONTAM|Q2UVX4	187367	0.091		SWISS-PROT:Q2UVX4 (Bos taurus) Complement C3 precursor	740	19	0.77	71	21508	2+	1345.7	0.005	3.71554	1	R.EVVADSVWVDVK.D
3	1	CONTAM|Q2UVX4	187367	0.091		SWISS-PROT:Q2UVX4 (Bos taurus) Complement C3 precursor	740	19	0.77	71	21636	2+	1345.7	0.005	3.71554	1	R.EVVADSVWVDVK.D
3	1	CONTAM|Q2UVX4	187367	0.091		SWISS-PROT:Q2UVX4 (Bos taurus) Complement C3 precursor	740	19	0.77	71	21767	2+	1345.7	0.006	4.45865	1	R.EVVADSVWVDVK.D
3	1	CONTAM|Q2UVX4	187367	0.091		SWISS-PROT:Q2UVX4 (Bos taurus) Complement C3 precursor	740	19	0.77	71	21896	2+	1345.7	0.005	3.71554	1	R.EVVADSVWVDVK.D
3	1	CONTAM|Q2UVX4	187367	0.091		SWISS-PROT:Q2UVX4 (Bos taurus) Complement C3 precursor	740	19	0.77	71	22026	2+	1345.7	0.006	4.45865	1	R.EVVADSVWVDVK.D
3	1	CONTAM|Q2UVX4	187367	0.091		SWISS-PROT:Q2UVX4 (Bos taurus) Complement C3 precursor	740	19	0.77	71	22156	2+	1345.7	0.007	5.20175	1	R.EVVADSVWVDVK.D
3	1	CONTAM|Q2UVX4	187367	0.091		SWISS-PROT:Q2UVX4 (Bos taurus) Complement C3 precursor	740	19	0.77	71	22283	2+	1345.7	0.009	6.68797	1	R.EVVADSVWVDVK.D
3	1	CONTAM|Q2UVX4	187367	0.091		SWISS-PROT:Q2UVX4 (Bos taurus) Complement C3 precursor	740	19	0.77	71	22546	2+	1345.7	0.007	5.20175	0.9998	R.EVVADSVWVDVK.D
3	1	CONTAM|Q2UVX4	187367	0.091		SWISS-PROT:Q2UVX4 (Bos taurus) Complement C3 precursor	740	19	0.77	71	22675	2+	1345.7	0.005	3.71554	1	R.EVVADSVWVDVK.D
3	1	CONTAM|Q2UVX4	187367	0.091		SWISS-PROT:Q2UVX4 (Bos taurus) Complement C3 precursor	740	19	0.77	71	22805	2+	1345.7	0.005	3.71554	1	R.EVVADSVWVDVK.D
3	1	CONTAM|Q2UVX4	187367	0.091		SWISS-PROT:Q2UVX4 (Bos taurus) Complement C3 precursor	740	19	0.77	71	23257	2+	1345.7	0.006	4.45865	1	R.EVVADSVWVDVK.D
3	1	CONTAM|Q2UVX4	187367	0.091		SWISS-PROT:Q2UVX4 (Bos taurus) Complement C3 precursor	740	19	0.77	71	23386	2+	1345.7	0.005	3.71554	1	R.EVVADSVWVDVK.D
3	1	CONTAM|Q2UVX4	187367	0.091		SWISS-PROT:Q2UVX4 (Bos taurus) Complement C3 precursor	740	19	0.77	71	23516	2+	1345.7	0.007	5.20175	1	R.EVVADSVWVDVK.D
3	1	CONTAM|Q2UVX4	187367	0.091		SWISS-PROT:Q2UVX4 (Bos taurus) Complement C3 precursor	740	19	0.77	71	23646	2+	1345.7	0.004	2.97243	1	R.EVVADSVWVDVK.D
3	1	CONTAM|Q2UVX4	187367	0.091		SWISS-PROT:Q2UVX4 (Bos taurus) Complement C3 precursor	740	19	0.77	71	23776	2+	1345.7	0.006	4.45865	1	R.EVVADSVWVDVK.D
3	1	CONTAM|Q2UVX4	187367	0.091		SWISS-PROT:Q2UVX4 (Bos taurus) Complement C3 precursor	740	19	0.77	71	23906	2+	1345.7	0.009	6.68797	1	R.EVVADSVWVDVK.D
3	1	CONTAM|Q2UVX4	187367	0.091		SWISS-PROT:Q2UVX4 (Bos taurus) Complement C3 precursor	740	19	0.77	71	24035	2+	1345.7	0.008	5.94486	1	R.EVVADSVWVDVK.D
3	1	CONTAM|Q2UVX4	187367	0.091		SWISS-PROT:Q2UVX4 (Bos taurus) Complement C3 precursor	740	19	0.77	71	24165	2+	1345.7	0.005	3.71554	1	R.EVVADSVWVDVK.D
3	1	CONTAM|Q2UVX4	187367	0.091		SWISS-PROT:Q2UVX4 (Bos taurus) Complement C3 precursor	740	19	0.77	71	24292	2+	1345.7	0.005	3.71554	1	R.EVVADSVWVDVK.D
3	1	CONTAM|Q2UVX4	187367	0.091		SWISS-PROT:Q2UVX4 (Bos taurus) Complement C3 precursor	740	19	0.77	71	24422	2+	1345.7	0.005	3.71554	1	R.EVVADSVWVDVK.D
3	1	CONTAM|Q2UVX4	187367	0.091		SWISS-PROT:Q2UVX4 (Bos taurus) Complement C3 precursor	740	19	0.77	71	24606	2+	1345.7	0.004	2.97243	1	R.EVVADSVWVDVK.D
3	1	CONTAM|Q2UVX4	187367	0.091		SWISS-PROT:Q2UVX4 (Bos taurus) Complement C3 precursor	740	19	0.77	71	24735	2+	1345.7	0.007	5.20175	1	R.EVVADSVWVDVK.D
3	1	CONTAM|Q2UVX4	187367	0.091		SWISS-PROT:Q2UVX4 (Bos taurus) Complement C3 precursor	740	19	0.77	71	24854	2+	1345.7	0.005	3.71554	1	R.EVVADSVWVDVK.D
3	1	CONTAM|Q2UVX4	187367	0.091		SWISS-PROT:Q2UVX4 (Bos taurus) Complement C3 precursor	740	19	0.77	71	24985	2+	1345.7	0.006	4.45865	1	R.EVVADSVWVDVK.D
3	1	CONTAM|Q2UVX4	187367	0.091		SWISS-PROT:Q2UVX4 (Bos taurus) Complement C3 precursor	740	19	0.77	71	25113	2+	1345.7	0.005	3.71554	1	R.EVVADSVWVDVK.D
3	1	CONTAM|Q2UVX4	187367	0.091		SWISS-PROT:Q2UVX4 (Bos taurus) Complement C3 precursor	740	19	0.77	71	25241	2+	1345.7	0.005	3.71554	1	R.EVVADSVWVDVK.D
3	1	CONTAM|Q2UVX4	187367	0.091		SWISS-PROT:Q2UVX4 (Bos taurus) Complement C3 precursor	740	19	0.77	71	25374	2+	1345.7	0.008	5.94486	1	R.EVVADSVWVDVK.D
3	1	CONTAM|Q2UVX4	187367	0.091		SWISS-PROT:Q2UVX4 (Bos taurus) Complement C3 precursor	740	19	0.77	71	25491	2+	1345.7	0.007	5.20175	1	R.EVVADSVWVDVK.D
3	1	CONTAM|Q2UVX4	187367	0.091		SWISS-PROT:Q2UVX4 (Bos taurus) Complement C3 precursor	740	19	0.77	71	25620	2+	1345.7	0.007	5.20175	1	R.EVVADSVWVDVK.D
3	1	CONTAM|Q2UVX4	187367	0.091		SWISS-PROT:Q2UVX4 (Bos taurus) Complement C3 precursor	740	19	0.77	71	25930	2+	1345.7	0.005	3.71554	1	R.EVVADSVWVDVK.D
3	1	CONTAM|Q2UVX4	187367	0.091		SWISS-PROT:Q2UVX4 (Bos taurus) Complement C3 precursor	740	19	0.77	71	26050	2+	1345.7	0.006	4.45865	1	R.EVVADSVWVDVK.D
3	1	CONTAM|Q2UVX4	187367	0.091		SWISS-PROT:Q2UVX4 (Bos taurus) Complement C3 precursor	740	19	0.77	71	26170	2+	1345.7	0.005	3.71554	1	R.EVVADSVWVDVK.D
3	1	CONTAM|Q2UVX4	187367	0.091		SWISS-PROT:Q2UVX4 (Bos taurus) Complement C3 precursor	740	19	0.77	71	26290	2+	1345.7	0.006	4.45865	1	R.EVVADSVWVDVK.D
3	1	CONTAM|Q2UVX4	187367	0.091		SWISS-PROT:Q2UVX4 (Bos taurus) Complement C3 precursor	740	19	0.77	71	26410	2+	1345.7	0.006	4.45865	1	R.EVVADSVWVDVK.D
3	1	CONTAM|Q2UVX4	187367	0.091		SWISS-PROT:Q2UVX4 (Bos taurus) Complement C3 precursor	740	19	0.77	71	26530	2+	1345.7	0.006	4.45865	1	R.EVVADSVWVDVK.D
3	1	CONTAM|Q2UVX4	187367	0.091		SWISS-PROT:Q2UVX4 (Bos taurus) Complement C3 precursor	740	19	0.77	71	26650	2+	1345.7	0.006	4.45865	1	R.EVVADSVWVDVK.D
3	1	CONTAM|Q2UVX4	187367	0.091		SWISS-PROT:Q2UVX4 (Bos taurus) Complement C3 precursor	740	19	0.77	71	26770	2+	1345.7	0.005	3.71554	1	R.EVVADSVWVDVK.D
3	1	CONTAM|Q2UVX4	187367	0.091		SWISS-PROT:Q2UVX4 (Bos taurus) Complement C3 precursor	740	19	0.77	71	26890	2+	1345.7	0.004	2.97243	1	R.EVVADSVWVDVK.D
3	1	CONTAM|Q2UVX4	187367	0.091		SWISS-PROT:Q2UVX4 (Bos taurus) Complement C3 precursor	740	19	0.77	71	27009	2+	1345.7	0.007	5.20175	1	R.EVVADSVWVDVK.D
3	1	CONTAM|Q2UVX4	187367	0.091		SWISS-PROT:Q2UVX4 (Bos taurus) Complement C3 precursor	740	19	0.77	71	27129	2+	1345.7	0.006	4.45865	1	R.EVVADSVWVDVK.D
3	1	CONTAM|Q2UVX4	187367	0.091		SWISS-PROT:Q2UVX4 (Bos taurus) Complement C3 precursor	740	19	0.77	71	27250	2+	1345.7	0.006	4.45865	1	R.EVVADSVWVDVK.D
3	1	CONTAM|Q2UVX4	187367	0.091		SWISS-PROT:Q2UVX4 (Bos taurus) Complement C3 precursor	740	19	0.77	71	27369	2+	1345.7	0.005	3.71554	1	R.EVVADSVWVDVK.D
3	1	CONTAM|Q2UVX4	187367	0.091		SWISS-PROT:Q2UVX4 (Bos taurus) Complement C3 precursor	740	19	0.77	71	27489	2+	1345.7	0.004	2.97243	1	R.EVVADSVWVDVK.D
3	1	CONTAM|Q2UVX4	187367	0.091		SWISS-PROT:Q2UVX4 (Bos taurus) Complement C3 precursor	740	19	0.77	71	27610	2+	1345.7	0.007	5.20175	1	R.EVVADSVWVDVK.D
3	1	CONTAM|Q2UVX4	187367	0.091		SWISS-PROT:Q2UVX4 (Bos taurus) Complement C3 precursor	740	19	0.77	71	27738	2+	1345.7	0.006	4.45865	1	R.EVVADSVWVDVK.D
3	1	CONTAM|Q2UVX4	187367	0.091		SWISS-PROT:Q2UVX4 (Bos taurus) Complement C3 precursor	740	19	0.77	71	27866	2+	1345.7	0.007	5.20175	1	R.EVVADSVWVDVK.D
3	1	CONTAM|Q2UVX4	187367	0.091		SWISS-PROT:Q2UVX4 (Bos taurus) Complement C3 precursor	740	19	0.77	71	4241	2+	961.381	-0.014	14.5624	0.6154	K.C'C'EDGMR.E	7.78198e+06	1.0298e+06
3	1	CONTAM|Q2UVX4	187367	0.091		SWISS-PROT:Q2UVX4 (Bos taurus) Complement C3 precursor	740	19	0.77	71	6263	2+	887.458	0.004	4.50726	0.7225	R.NEQVEIR.A
3	1	CONTAM|Q2UVX4	187367	0.091		SWISS-PROT:Q2UVX4 (Bos taurus) Complement C3 precursor	740	19	0.77	71	6399	2+	887.458	0.004	4.50726	0.7769	R.NEQVEIR.A
3	1	CONTAM|Q2UVX4	187367	0.091		SWISS-PROT:Q2UVX4 (Bos taurus) Complement C3 precursor	740	19	0.77	71	6938	2+	887.458	0.004	4.50726	0.6104	R.NEQVEIR.A
3	1	CONTAM|Q2UVX4	187367	0.091		SWISS-PROT:Q2UVX4 (Bos taurus) Complement C3 precursor	740	19	0.77	71	9679	2+	833.488	0.003	3.59933	0.614	R.LPYSVVR.N
3	1	CONTAM|Q2UVX4	187367	0.091		SWISS-PROT:Q2UVX4 (Bos taurus) Complement C3 precursor	740	19	0.77	71	10308	2+	833.488	0.004	4.79911	0.9432	R.LPYSVVR.N
3	1	CONTAM|Q2UVX4	187367	0.091		SWISS-PROT:Q2UVX4 (Bos taurus) Complement C3 precursor	740	19	0.77	71	10448	2+	833.488	0.003	3.59933	0.6496	R.LPYSVVR.N
3	1	CONTAM|Q2UVX4	187367	0.091		SWISS-PROT:Q2UVX4 (Bos taurus) Complement C3 precursor	740	19	0.77	71	10588	2+	833.488	0.003	3.59933	0.7073	R.LPYSVVR.N
3	1	CONTAM|Q2UVX4	187367	0.091		SWISS-PROT:Q2UVX4 (Bos taurus) Complement C3 precursor	740	19	0.77	71	10991	2+	833.488	0.004	4.79911	0.8065	R.LPYSVVR.N
3	1	CONTAM|Q2UVX4	187367	0.091		SWISS-PROT:Q2UVX4 (Bos taurus) Complement C3 precursor	740	19	0.77	71	11329	2+	1317.62	-0.005	3.79471	1	K.AC'EPGVDYVYK.T	104966488	133815648
3	1	CONTAM|Q2UVX4	187367	0.091		SWISS-PROT:Q2UVX4 (Bos taurus) Complement C3 precursor	740	19	0.77	71	11416	2+	833.488	0.004	4.79911	0.6588	R.LPYSVVR.N
3	1	CONTAM|Q2UVX4	187367	0.091		SWISS-PROT:Q2UVX4 (Bos taurus) Complement C3 precursor	740	19	0.77	71	11469	2+	1317.62	-0.003	2.27683	1	K.AC'EPGVDYVYK.T	21198256	26624590
3	1	CONTAM|Q2UVX4	187367	0.091		SWISS-PROT:Q2UVX4 (Bos taurus) Complement C3 precursor	740	19	0.77	71	11566	2+	833.488	0.003	3.59933	0.9959	R.LPYSVVR.N
3	1	CONTAM|Q2UVX4	187367	0.091		SWISS-PROT:Q2UVX4 (Bos taurus) Complement C3 precursor	740	19	0.77	71	11652	2+	1317.62	-0.004	3.03577	1	K.AC'EPGVDYVYK.T	4713637	5.45355e+06
3	1	CONTAM|Q2UVX4	187367	0.091		SWISS-PROT:Q2UVX4 (Bos taurus) Complement C3 precursor	740	19	0.77	71	11840	2+	1314.6	0.006	4.56411	0.9486	K.ACEPGVDYVYK.T	957494	1.28404e+06
3	1	CONTAM|Q2UVX4	187367	0.091		SWISS-PROT:Q2UVX4 (Bos taurus) Complement C3 precursor	740	19	0.77	71	11949	2+	888.482	0.003	3.37654	0.9909	K.IWDVVEK.A
3	1	CONTAM|Q2UVX4	187367	0.091		SWISS-PROT:Q2UVX4 (Bos taurus) Complement C3 precursor	740	19	0.77	71	11969	2+	1083.56	0.005	4.61443	1	K.GYTQQLAFR.Q
3	1	CONTAM|Q2UVX4	187367	0.091		SWISS-PROT:Q2UVX4 (Bos taurus) Complement C3 precursor	740	19	0.77	71	12088	2+	888.482	0.003	3.37654	0.9982	K.IWDVVEK.A
3	1	CONTAM|Q2UVX4	187367	0.091		SWISS-PROT:Q2UVX4 (Bos taurus) Complement C3 precursor	740	19	0.77	71	12110	2+	1083.56	-0.025	23.0721	0.9715	K.GYTQQLAFR.Q
3	1	CONTAM|Q2UVX4	187367	0.091		SWISS-PROT:Q2UVX4 (Bos taurus) Complement C3 precursor	740	19	0.77	71	12228	2+	888.482	0.003	3.37654	0.9981	K.IWDVVEK.A
3	1	CONTAM|Q2UVX4	187367	0.091		SWISS-PROT:Q2UVX4 (Bos taurus) Complement C3 precursor	740	19	0.77	71	12358	2+	888.482	0.003	3.37654	0.9996	K.IWDVVEK.A
3	1	CONTAM|Q2UVX4	187367	0.091		SWISS-PROT:Q2UVX4 (Bos taurus) Complement C3 precursor	740	19	0.77	71	12489	2+	888.482	0.003	3.37654	0.9952	K.IWDVVEK.A
3	1	CONTAM|Q2UVX4	187367	0.091		SWISS-PROT:Q2UVX4 (Bos taurus) Complement C3 precursor	740	19	0.77	71	12632	2+	888.482	0.003	3.37654	0.8428	K.IWDVVEK.A
3	1	CONTAM|Q2UVX4	187367	0.091		SWISS-PROT:Q2UVX4 (Bos taurus) Complement C3 precursor	740	19	0.77	71	13739	2+	1370.73	0.005	3.64769	1	K.TIYTPGSTVLYR.I
3	1	CONTAM|Q2UVX4	187367	0.091		SWISS-PROT:Q2UVX4 (Bos taurus) Complement C3 precursor	740	19	0.77	71	13878	2+	1370.73	0.008	5.8363	1	K.TIYTPGSTVLYR.I
3	1	CONTAM|Q2UVX4	187367	0.091		SWISS-PROT:Q2UVX4 (Bos taurus) Complement C3 precursor	740	19	0.77	71	14020	2+	1370.73	0.005	3.64769	1	K.TIYTPGSTVLYR.I
3	1	CONTAM|Q2UVX4	187367	0.091		SWISS-PROT:Q2UVX4 (Bos taurus) Complement C3 precursor	740	19	0.77	71	14159	2+	1370.73	0.005	3.64769	1	K.TIYTPGSTVLYR.I
3	1	CONTAM|Q2UVX4	187367	0.091		SWISS-PROT:Q2UVX4 (Bos taurus) Complement C3 precursor	740	19	0.77	71	14299	2+	1370.73	0.006	4.37723	1	K.TIYTPGSTVLYR.I
3	1	CONTAM|Q2UVX4	187367	0.091		SWISS-PROT:Q2UVX4 (Bos taurus) Complement C3 precursor	740	19	0.77	71	14434	2+	1370.73	0.006	4.37723	1	K.TIYTPGSTVLYR.I
3	1	CONTAM|Q2UVX4	187367	0.091		SWISS-PROT:Q2UVX4 (Bos taurus) Complement C3 precursor	740	19	0.77	71	14584	2+	1370.73	0.003	2.18861	0.9999	K.TIYTPGSTVLYR.I
3	1	CONTAM|Q2UVX4	187367	0.091		SWISS-PROT:Q2UVX4 (Bos taurus) Complement C3 precursor	740	19	0.77	71	14742	2+	1345.7	-0.092	68.3659	0.8882	R.EVVADSVWVDVK.D
3	1	CONTAM|Q2UVX4	187367	0.091		SWISS-PROT:Q2UVX4 (Bos taurus) Complement C3 precursor	740	19	0.77	71	15203	2+	1345.7	0.003	2.22932	1	R.EVVADSVWVDVK.D
3	1	CONTAM|Q2UVX4	187367	0.091		SWISS-PROT:Q2UVX4 (Bos taurus) Complement C3 precursor	740	19	0.77	71	15453	2+	1345.7	0	0	0.9999	R.EVVADSVWVDVK.D
3	1	CONTAM|Q2UVX4	187367	0.091		SWISS-PROT:Q2UVX4 (Bos taurus) Complement C3 precursor	740	19	0.77	71	15588	2+	1345.7	0.005	3.71554	1	R.EVVADSVWVDVK.D
3	1	CONTAM|Q2UVX4	187367	0.091		SWISS-PROT:Q2UVX4 (Bos taurus) Complement C3 precursor	740	19	0.77	71	15728	2+	1345.7	0.003	2.22932	1	R.EVVADSVWVDVK.D
3	1	CONTAM|Q2UVX4	187367	0.091		SWISS-PROT:Q2UVX4 (Bos taurus) Complement C3 precursor	740	19	0.77	71	15752	2+	1092.63	0.003	2.74567	0.9998	R.NTLIIYLDK.V
3	1	CONTAM|Q2UVX4	187367	0.091		SWISS-PROT:Q2UVX4 (Bos taurus) Complement C3 precursor	740	19	0.77	71	15868	2+	1345.7	0.006	4.45865	1	R.EVVADSVWVDVK.D
3	1	CONTAM|Q2UVX4	187367	0.091		SWISS-PROT:Q2UVX4 (Bos taurus) Complement C3 precursor	740	19	0.77	71	15878	2+	1092.63	0.004	3.66089	0.9966	R.NTLIIYLDK.V
3	1	CONTAM|Q2UVX4	187367	0.091		SWISS-PROT:Q2UVX4 (Bos taurus) Complement C3 precursor	740	19	0.77	71	15998	2+	1345.7	0.005	3.71554	1	R.EVVADSVWVDVK.D
3	1	CONTAM|Q2UVX4	187367	0.091		SWISS-PROT:Q2UVX4 (Bos taurus) Complement C3 precursor	740	19	0.77	71	16008	2+	1092.63	0.005	4.57611	0.9999	R.NTLIIYLDK.V
3	1	CONTAM|Q2UVX4	187367	0.091		SWISS-PROT:Q2UVX4 (Bos taurus) Complement C3 precursor	740	19	0.77	71	16138	2+	1345.7	0.005	3.71554	1	R.EVVADSVWVDVK.D
3	1	CONTAM|Q2UVX4	187367	0.091		SWISS-PROT:Q2UVX4 (Bos taurus) Complement C3 precursor	740	19	0.77	71	16148	2+	1092.63	0.004	3.66089	1	R.NTLIIYLDK.V
3	1	CONTAM|Q2UVX4	187367	0.091		SWISS-PROT:Q2UVX4 (Bos taurus) Complement C3 precursor	740	19	0.77	71	16268	2+	1345.7	0.005	3.71554	1	R.EVVADSVWVDVK.D
3	1	CONTAM|Q2UVX4	187367	0.091		SWISS-PROT:Q2UVX4 (Bos taurus) Complement C3 precursor	740	19	0.77	71	16410	2+	1345.7	0.005	3.71554	1	R.EVVADSVWVDVK.D
3	1	CONTAM|Q2UVX4	187367	0.091		SWISS-PROT:Q2UVX4 (Bos taurus) Complement C3 precursor	740	19	0.77	71	16550	2+	1345.7	0.005	3.71554	1	R.EVVADSVWVDVK.D
3	1	CONTAM|Q2UVX4	187367	0.091		SWISS-PROT:Q2UVX4 (Bos taurus) Complement C3 precursor	740	19	0.77	71	16689	2+	1345.7	0.006	4.45865	1	R.EVVADSVWVDVK.D
3	1	CONTAM|Q2UVX4	187367	0.091		SWISS-PROT:Q2UVX4 (Bos taurus) Complement C3 precursor	740	19	0.77	71	16829	2+	1345.7	0.004	2.97243	1	R.EVVADSVWVDVK.D
3	1	CONTAM|Q2UVX4	187367	0.091		SWISS-PROT:Q2UVX4 (Bos taurus) Complement C3 precursor	740	19	0.77	71	16962	2+	1345.7	0.005	3.71554	1	R.EVVADSVWVDVK.D
3	1	CONTAM|Q2UVX4	187367	0.091		SWISS-PROT:Q2UVX4 (Bos taurus) Complement C3 precursor	740	19	0.77	71	17100	2+	1345.7	0.006	4.45865	1	R.EVVADSVWVDVK.D
3	1	CONTAM|Q2UVX4	187367	0.091		SWISS-PROT:Q2UVX4 (Bos taurus) Complement C3 precursor	740	19	0.77	71	17242	2+	1345.7	0.004	2.97243	1	R.EVVADSVWVDVK.D
3	1	CONTAM|Q2UVX4	187367	0.091		SWISS-PROT:Q2UVX4 (Bos taurus) Complement C3 precursor	740	19	0.77	71	17381	2+	1345.7	0.006	4.45865	1	R.EVVADSVWVDVK.D
3	1	CONTAM|Q2UVX4	187367	0.091		SWISS-PROT:Q2UVX4 (Bos taurus) Complement C3 precursor	740	19	0.77	71	17521	2+	1345.7	0.004	2.97243	1	R.EVVADSVWVDVK.D
3	1	CONTAM|Q2UVX4	187367	0.091		SWISS-PROT:Q2UVX4 (Bos taurus) Complement C3 precursor	740	19	0.77	71	17651	2+	1345.7	0.006	4.45865	1	R.EVVADSVWVDVK.D
3	1	CONTAM|Q2UVX4	187367	0.091		SWISS-PROT:Q2UVX4 (Bos taurus) Complement C3 precursor	740	19	0.77	71	17789	2+	1345.7	0.005	3.71554	1	R.EVVADSVWVDVK.D
3	1	CONTAM|Q2UVX4	187367	0.091		SWISS-PROT:Q2UVX4 (Bos taurus) Complement C3 precursor	740	19	0.77	71	17932	2+	1345.7	0.003	2.22932	1	R.EVVADSVWVDVK.D
3	1	CONTAM|Q2UVX4	187367	0.091		SWISS-PROT:Q2UVX4 (Bos taurus) Complement C3 precursor	740	19	0.77	71	18073	2+	1345.7	0.008	5.94486	1	R.EVVADSVWVDVK.D
3	1	CONTAM|Q2UVX4	187367	0.091		SWISS-PROT:Q2UVX4 (Bos taurus) Complement C3 precursor	740	19	0.77	71	18210	2+	1345.7	0.006	4.45865	1	R.EVVADSVWVDVK.D
3	1	CONTAM|Q2UVX4	187367	0.091		SWISS-PROT:Q2UVX4 (Bos taurus) Complement C3 precursor	740	19	0.77	71	18351	2+	1345.7	0.003	2.22932	1	R.EVVADSVWVDVK.D
3	1	CONTAM|Q2UVX4	187367	0.091		SWISS-PROT:Q2UVX4 (Bos taurus) Complement C3 precursor	740	19	0.77	71	18483	2+	1345.7	0.013	9.6604	1	R.EVVADSVWVDVK.D
3	1	CONTAM|Q2UVX4	187367	0.091		SWISS-PROT:Q2UVX4 (Bos taurus) Complement C3 precursor	740	19	0.77	71	18620	2+	1345.7	0.007	5.20175	1	R.EVVADSVWVDVK.D
3	1	CONTAM|Q2UVX4	187367	0.091		SWISS-PROT:Q2UVX4 (Bos taurus) Complement C3 precursor	740	19	0.77	71	18751	2+	1345.7	0.001	0.743108	1	R.EVVADSVWVDVK.D
3	1	CONTAM|Q2UVX4	187367	0.091		SWISS-PROT:Q2UVX4 (Bos taurus) Complement C3 precursor	740	19	0.77	71	18894	2+	1345.7	0.005	3.71554	0.9998	R.EVVADSVWVDVK.D
3	1	CONTAM|Q2UVX4	187367	0.091		SWISS-PROT:Q2UVX4 (Bos taurus) Complement C3 precursor	740	19	0.77	71	19022	2+	1345.7	0.006	4.45865	1	R.EVVADSVWVDVK.D
3	1	CONTAM|Q2UVX4	187367	0.091		SWISS-PROT:Q2UVX4 (Bos taurus) Complement C3 precursor	740	19	0.77	71	19154	2+	1345.7	1.013	9.6604	1	R.EVVADSVWVDVK.D
3	1	CONTAM|Q2UVX4	187367	0.091		SWISS-PROT:Q2UVX4 (Bos taurus) Complement C3 precursor	740	19	0.77	71	19976	2+	1345.7	0.003	2.22932	1	R.EVVADSVWVDVK.D
3	1	CONTAM|Q2UVX4	187367	0.091		SWISS-PROT:Q2UVX4 (Bos taurus) Complement C3 precursor	740	19	0.77	71	20104	2+	1345.7	0.005	3.71554	1	R.EVVADSVWVDVK.D
3	1	CONTAM|Q2UVX4	187367	0.091		SWISS-PROT:Q2UVX4 (Bos taurus) Complement C3 precursor	740	19	0.77	71	20245	2+	1345.7	0.003	2.22932	1	R.EVVADSVWVDVK.D
3	1	CONTAM|Q2UVX4	187367	0.091		SWISS-PROT:Q2UVX4 (Bos taurus) Complement C3 precursor	740	19	0.77	71	20371	2+	1345.7	0.006	4.45865	1	R.EVVADSVWVDVK.D
3	1	CONTAM|Q2UVX4	187367	0.091		SWISS-PROT:Q2UVX4 (Bos taurus) Complement C3 precursor	740	19	0.77	71	20514	2+	1345.7	0.003	2.22932	0.9999	R.EVVADSVWVDVK.D
3	1	CONTAM|Q2UVX4	187367	0.091		SWISS-PROT:Q2UVX4 (Bos taurus) Complement C3 precursor	740	19	0.77	71	20641	2+	1345.7	-0.064	47.5589	0.9761	R.EVVADSVWVDVK.D
3	1	CONTAM|Q2UVX4	187367	0.091		SWISS-PROT:Q2UVX4 (Bos taurus) Complement C3 precursor	740	19	0.77	71	20772	2+	1345.7	-0.061	45.3296	0.9913	R.EVVADSVWVDVK.D
3	1	CONTAM|Q2UVX4	187367	0.091		SWISS-PROT:Q2UVX4 (Bos taurus) Complement C3 precursor	740	19	0.77	71	20902	2+	1345.7	0.005	3.71554	0.9999	R.EVVADSVWVDVK.D
3	1	CONTAM|Q2UVX4	187367	0.091		SWISS-PROT:Q2UVX4 (Bos taurus) Complement C3 precursor	740	19	0.77	71	21034	2+	1345.7	0.006	4.45865	0.9999	R.EVVADSVWVDVK.D
3	1	CONTAM|Q2UVX4	187367	0.091		SWISS-PROT:Q2UVX4 (Bos taurus) Complement C3 precursor	740	19	0.77	71	21162	2+	1345.7	0.003	2.22932	1	R.EVVADSVWVDVK.D
3	1	CONTAM|Q2UVX4	187367	0.091		SWISS-PROT:Q2UVX4 (Bos taurus) Complement C3 precursor	740	19	0.77	71	21294	2+	1345.7	0.003	2.22932	1	R.EVVADSVWVDVK.D
3	1	CONTAM|Q2UVX4	187367	0.091		SWISS-PROT:Q2UVX4 (Bos taurus) Complement C3 precursor	740	19	0.77	71	21691	2+	1345.7	0.007	5.20175	0.9997	R.EVVADSVWVDVK.D
3	1	CONTAM|Q2UVX4	187367	0.091		SWISS-PROT:Q2UVX4 (Bos taurus) Complement C3 precursor	740	19	0.77	71	21819	2+	1345.7	0.004	2.97243	1	R.EVVADSVWVDVK.D
3	1	CONTAM|Q2UVX4	187367	0.091		SWISS-PROT:Q2UVX4 (Bos taurus) Complement C3 precursor	740	19	0.77	71	21950	2+	1345.7	0.005	3.71554	1	R.EVVADSVWVDVK.D
3	1	CONTAM|Q2UVX4	187367	0.091		SWISS-PROT:Q2UVX4 (Bos taurus) Complement C3 precursor	740	19	0.77	71	22081	2+	1345.7	0.003	2.22932	1	R.EVVADSVWVDVK.D
3	1	CONTAM|Q2UVX4	187367	0.091		SWISS-PROT:Q2UVX4 (Bos taurus) Complement C3 precursor	740	19	0.77	71	22210	2+	1345.7	0.005	3.71554	1	R.EVVADSVWVDVK.D
3	1	CONTAM|Q2UVX4	187367	0.091		SWISS-PROT:Q2UVX4 (Bos taurus) Complement C3 precursor	740	19	0.77	71	22341	2+	1345.7	0.004	2.97243	1	R.EVVADSVWVDVK.D
3	1	CONTAM|Q2UVX4	187367	0.091		SWISS-PROT:Q2UVX4 (Bos taurus) Complement C3 precursor	740	19	0.77	71	22472	2+	1345.7	0.006	4.45865	1	R.EVVADSVWVDVK.D
3	1	CONTAM|Q2UVX4	187367	0.091		SWISS-PROT:Q2UVX4 (Bos taurus) Complement C3 precursor	740	19	0.77	71	22604	2+	1345.7	0.005	3.71554	1	R.EVVADSVWVDVK.D
3	1	CONTAM|Q2UVX4	187367	0.091		SWISS-PROT:Q2UVX4 (Bos taurus) Complement C3 precursor	740	19	0.77	71	22733	2+	1345.7	0.006	4.45865	1	R.EVVADSVWVDVK.D
3	1	CONTAM|Q2UVX4	187367	0.091		SWISS-PROT:Q2UVX4 (Bos taurus) Complement C3 precursor	740	19	0.77	71	23992	2+	1345.7	0.001	0.743108	1	R.EVVADSVWVDVK.D
3	1	CONTAM|Q2UVX4	187367	0.091		SWISS-PROT:Q2UVX4 (Bos taurus) Complement C3 precursor	740	19	0.77	71	24121	2+	1345.7	0.004	2.97243	1	R.EVVADSVWVDVK.D
3	1	CONTAM|Q2UVX4	187367	0.091		SWISS-PROT:Q2UVX4 (Bos taurus) Complement C3 precursor	740	19	0.77	71	24271	2+	1345.7	0.006	4.45865	1	R.EVVADSVWVDVK.D
3	1	CONTAM|Q2UVX4	187367	0.091		SWISS-PROT:Q2UVX4 (Bos taurus) Complement C3 precursor	740	19	0.77	71	24399	2+	1345.7	0.005	3.71554	1	R.EVVADSVWVDVK.D
3	1	CONTAM|Q2UVX4	187367	0.091		SWISS-PROT:Q2UVX4 (Bos taurus) Complement C3 precursor	740	19	0.77	71	24659	2+	1345.7	0.007	5.20175	1	R.EVVADSVWVDVK.D
3	1	CONTAM|Q2UVX4	187367	0.091		SWISS-PROT:Q2UVX4 (Bos taurus) Complement C3 precursor	740	19	0.77	71	24787	2+	1345.7	0.005	3.71554	1	R.EVVADSVWVDVK.D
3	1	CONTAM|Q2UVX4	187367	0.091		SWISS-PROT:Q2UVX4 (Bos taurus) Complement C3 precursor	740	19	0.77	71	24917	2+	1345.7	0.007	5.20175	1	R.EVVADSVWVDVK.D
3	1	CONTAM|Q2UVX4	187367	0.091		SWISS-PROT:Q2UVX4 (Bos taurus) Complement C3 precursor	740	19	0.77	71	25047	2+	1345.7	0.005	3.71554	1	R.EVVADSVWVDVK.D
3	1	CONTAM|Q2UVX4	187367	0.091		SWISS-PROT:Q2UVX4 (Bos taurus) Complement C3 precursor	740	19	0.77	71	25177	2+	1345.7	0.005	3.71554	1	R.EVVADSVWVDVK.D
3	1	CONTAM|Q2UVX4	187367	0.091		SWISS-PROT:Q2UVX4 (Bos taurus) Complement C3 precursor	740	19	0.77	71	25306	2+	1345.7	0.005	3.71554	1	R.EVVADSVWVDVK.D
3	1	CONTAM|Q2UVX4	187367	0.091		SWISS-PROT:Q2UVX4 (Bos taurus) Complement C3 precursor	740	19	0.77	71	25436	2+	1345.7	0.008	5.94486	1	R.EVVADSVWVDVK.D
3	1	CONTAM|Q2UVX4	187367	0.091		SWISS-PROT:Q2UVX4 (Bos taurus) Complement C3 precursor	740	19	0.77	71	25570	2+	1345.7	0.008	5.94486	1	R.EVVADSVWVDVK.D
3	1	CONTAM|Q2UVX4	187367	0.091		SWISS-PROT:Q2UVX4 (Bos taurus) Complement C3 precursor	740	19	0.77	71	25700	2+	1345.7	0.005	3.71554	1	R.EVVADSVWVDVK.D
3	1	CONTAM|Q2UVX4	187367	0.091		SWISS-PROT:Q2UVX4 (Bos taurus) Complement C3 precursor	740	19	0.77	71	25829	2+	1345.7	0.005	3.71554	1	R.EVVADSVWVDVK.D
3	1	CONTAM|Q2UVX4	187367	0.091		SWISS-PROT:Q2UVX4 (Bos taurus) Complement C3 precursor	740	19	0.77	71	25950	2+	1345.7	0.006	4.45865	1	R.EVVADSVWVDVK.D
3	1	CONTAM|Q2UVX4	187367	0.091		SWISS-PROT:Q2UVX4 (Bos taurus) Complement C3 precursor	740	19	0.77	71	26077	2+	1345.7	0.006	4.45865	1	R.EVVADSVWVDVK.D
3	1	CONTAM|Q2UVX4	187367	0.091		SWISS-PROT:Q2UVX4 (Bos taurus) Complement C3 precursor	740	19	0.77	71	26215	2+	1345.7	0.005	3.71554	1	R.EVVADSVWVDVK.D
3	1	CONTAM|Q2UVX4	187367	0.091		SWISS-PROT:Q2UVX4 (Bos taurus) Complement C3 precursor	740	19	0.77	71	26384	2+	1345.7	0.005	3.71554	1	R.EVVADSVWVDVK.D
3	1	CONTAM|Q2UVX4	187367	0.091		SWISS-PROT:Q2UVX4 (Bos taurus) Complement C3 precursor	740	19	0.77	71	26514	2+	1345.7	0.005	3.71554	1	R.EVVADSVWVDVK.D
3	1	CONTAM|Q2UVX4	187367	0.091		SWISS-PROT:Q2UVX4 (Bos taurus) Complement C3 precursor	740	19	0.77	71	26634	2+	1345.7	0.006	4.45865	1	R.EVVADSVWVDVK.D
3	1	CONTAM|Q2UVX4	187367	0.091		SWISS-PROT:Q2UVX4 (Bos taurus) Complement C3 precursor	740	19	0.77	71	26754	2+	1345.7	0.005	3.71554	1	R.EVVADSVWVDVK.D
3	1	CONTAM|Q2UVX4	187367	0.091		SWISS-PROT:Q2UVX4 (Bos taurus) Complement C3 precursor	740	19	0.77	71	26874	2+	1345.7	0.005	3.71554	1	R.EVVADSVWVDVK.D
3	1	CONTAM|Q2UVX4	187367	0.091		SWISS-PROT:Q2UVX4 (Bos taurus) Complement C3 precursor	740	19	0.77	71	26994	2+	1345.7	0.006	4.45865	1	R.EVVADSVWVDVK.D
3	1	CONTAM|Q2UVX4	187367	0.091		SWISS-PROT:Q2UVX4 (Bos taurus) Complement C3 precursor	740	19	0.77	71	27114	2+	1345.7	0.006	4.45865	1	R.EVVADSVWVDVK.D
3	1	CONTAM|Q2UVX4	187367	0.091		SWISS-PROT:Q2UVX4 (Bos taurus) Complement C3 precursor	740	19	0.77	71	27233	2+	1345.7	0.005	3.71554	1	R.EVVADSVWVDVK.D
3	1	CONTAM|Q2UVX4	187367	0.091		SWISS-PROT:Q2UVX4 (Bos taurus) Complement C3 precursor	740	19	0.77	71	27354	2+	1345.7	0.005	3.71554	1	R.EVVADSVWVDVK.D
3	1	CONTAM|Q2UVX4	187367	0.091		SWISS-PROT:Q2UVX4 (Bos taurus) Complement C3 precursor	740	19	0.77	71	27473	2+	1345.7	0.006	4.45865	1	R.EVVADSVWVDVK.D
3	1	CONTAM|Q2UVX4	187367	0.091		SWISS-PROT:Q2UVX4 (Bos taurus) Complement C3 precursor	740	19	0.77	71	27595	2+	1345.7	0.005	3.71554	1	R.EVVADSVWVDVK.D
3	1	CONTAM|Q2UVX4	187367	0.091		SWISS-PROT:Q2UVX4 (Bos taurus) Complement C3 precursor	740	19	0.77	71	27713	2+	1345.7	0.005	3.71554	1	R.EVVADSVWVDVK.D
3	1	CONTAM|Q2UVX4	187367	0.091		SWISS-PROT:Q2UVX4 (Bos taurus) Complement C3 precursor	740	19	0.77	71	27833	2+	1345.7	0.005	3.71554	1	R.EVVADSVWVDVK.D
3	1	CONTAM|Q2UVX4	187367	0.091		SWISS-PROT:Q2UVX4 (Bos taurus) Complement C3 precursor	740	19	0.77	71	27954	2+	1345.7	0.003	2.22932	1	R.EVVADSVWVDVK.D
3	1	CONTAM|Q2UVX4	187367	0.091		SWISS-PROT:Q2UVX4 (Bos taurus) Complement C3 precursor	740	19	0.77	71	28074	2+	1345.7	0.005	3.71554	1	R.EVVADSVWVDVK.D
3	1	CONTAM|Q2UVX4	187367	0.091		SWISS-PROT:Q2UVX4 (Bos taurus) Complement C3 precursor	740	19	0.77	71	28197	2+	1345.7	0.004	2.97243	1	R.EVVADSVWVDVK.D
3	1	CONTAM|Q2UVX4	187367	0.091		SWISS-PROT:Q2UVX4 (Bos taurus) Complement C3 precursor	740	19	0.77	71	28321	2+	1345.7	0.008	5.94486	1	R.EVVADSVWVDVK.D
3	1	CONTAM|Q2UVX4	187367	0.091		SWISS-PROT:Q2UVX4 (Bos taurus) Complement C3 precursor	740	19	0.77	71	28447	2+	1345.7	0.008	5.94486	0.9999	R.EVVADSVWVDVK.D
3	1	CONTAM|Q2UVX4	187367	0.091		SWISS-PROT:Q2UVX4 (Bos taurus) Complement C3 precursor	740	19	0.77	71	4171	2+	955.343	0.003	3.14023	0.9986	K.CCEDGMR.E	3.30144e+06	706968
3	1	CONTAM|Q2UVX4	187367	0.091		SWISS-PROT:Q2UVX4 (Bos taurus) Complement C3 precursor	740	19	0.77	71	4297	2+	955.343	0.003	3.14023	0.9953	K.CCEDGMR.E	1.81565e+06	387067
3	1	CONTAM|Q2UVX4	187367	0.091		SWISS-PROT:Q2UVX4 (Bos taurus) Complement C3 precursor	740	19	0.77	71	6171	2+	887.458	0.003	3.38044	0.785	R.NEQVEIR.A
3	1	CONTAM|Q2UVX4	187367	0.091		SWISS-PROT:Q2UVX4 (Bos taurus) Complement C3 precursor	740	19	0.77	71	6297	2+	887.458	0.003	3.38044	0.8688	R.NEQVEIR.A
3	1	CONTAM|Q2UVX4	187367	0.091		SWISS-PROT:Q2UVX4 (Bos taurus) Complement C3 precursor	740	19	0.77	71	6420	2+	887.458	0.003	3.38044	0.8203	R.NEQVEIR.A
3	1	CONTAM|Q2UVX4	187367	0.091		SWISS-PROT:Q2UVX4 (Bos taurus) Complement C3 precursor	740	19	0.77	71	10019	2+	833.488	0.001	1.19978	0.9757	R.LPYSVVR.N
3	1	CONTAM|Q2UVX4	187367	0.091		SWISS-PROT:Q2UVX4 (Bos taurus) Complement C3 precursor	740	19	0.77	71	10147	2+	833.488	0.002	2.39955	0.6481	R.LPYSVVR.N
3	1	CONTAM|Q2UVX4	187367	0.091		SWISS-PROT:Q2UVX4 (Bos taurus) Complement C3 precursor	740	19	0.77	71	10539	2+	833.488	0.002	2.39955	0.9462	R.LPYSVVR.N
3	1	CONTAM|Q2UVX4	187367	0.091		SWISS-PROT:Q2UVX4 (Bos taurus) Complement C3 precursor	740	19	0.77	71	11067	2+	1317.62	-0.005	3.79471	1	K.AC'EPGVDYVYK.T	47651060	52233236
3	1	CONTAM|Q2UVX4	187367	0.091		SWISS-PROT:Q2UVX4 (Bos taurus) Complement C3 precursor	740	19	0.77	71	11197	2+	1317.62	-0.005	3.79471	1	K.AC'EPGVDYVYK.T	9132551	9488121
3	1	CONTAM|Q2UVX4	187367	0.091		SWISS-PROT:Q2UVX4 (Bos taurus) Complement C3 precursor	740	19	0.77	71	11372	2+	1314.6	0.004	3.04274	1	K.ACEPGVDYVYK.T	1.88361e+06	1.85191e+06
3	1	CONTAM|Q2UVX4	187367	0.091		SWISS-PROT:Q2UVX4 (Bos taurus) Complement C3 precursor	740	19	0.77	71	11373	2+	1317.62	-0.01	7.58943	1	K.AC'EPGVDYVYK.T	1.88361e+06	1.85191e+06
3	1	CONTAM|Q2UVX4	187367	0.091		SWISS-PROT:Q2UVX4 (Bos taurus) Complement C3 precursor	740	19	0.77	71	11519	2+	1314.6	0.003	2.28206	0.9996	K.ACEPGVDYVYK.T	534924	597099
3	1	CONTAM|Q2UVX4	187367	0.091		SWISS-PROT:Q2UVX4 (Bos taurus) Complement C3 precursor	740	19	0.77	71	11687	2+	1083.56	0.003	2.76866	1	K.GYTQQLAFR.Q
3	1	CONTAM|Q2UVX4	187367	0.091		SWISS-PROT:Q2UVX4 (Bos taurus) Complement C3 precursor	740	19	0.77	71	11691	2+	888.482	0.003	3.37654	0.9924	K.IWDVVEK.A
3	1	CONTAM|Q2UVX4	187367	0.091		SWISS-PROT:Q2UVX4 (Bos taurus) Complement C3 precursor	740	19	0.77	71	11817	2+	888.482	0.002	2.25103	0.9998	K.IWDVVEK.A
3	1	CONTAM|Q2UVX4	187367	0.091		SWISS-PROT:Q2UVX4 (Bos taurus) Complement C3 precursor	740	19	0.77	71	11821	2+	1083.56	0.005	4.61443	1	K.GYTQQLAFR.Q
3	1	CONTAM|Q2UVX4	187367	0.091		SWISS-PROT:Q2UVX4 (Bos taurus) Complement C3 precursor	740	19	0.77	71	11948	2+	888.483	0.01	11.2551	0.9996	K.IWDVVEK.A
3	1	CONTAM|Q2UVX4	187367	0.091		SWISS-PROT:Q2UVX4 (Bos taurus) Complement C3 precursor	740	19	0.77	71	11953	2+	1083.56	0.004	3.69154	0.9999	K.GYTQQLAFR.Q
3	1	CONTAM|Q2UVX4	187367	0.091		SWISS-PROT:Q2UVX4 (Bos taurus) Complement C3 precursor	740	19	0.77	71	12081	2+	1083.56	0.003	2.76866	1	K.GYTQQLAFR.Q
3	1	CONTAM|Q2UVX4	187367	0.091		SWISS-PROT:Q2UVX4 (Bos taurus) Complement C3 precursor	740	19	0.77	71	12102	2+	888.482	0.002	2.25103	0.9996	K.IWDVVEK.A
[truncated: 77,459 more rows]

## Sheet: BPH1_PHA
Group	Prob	Protein	SequenceMass	AACoverage	BestGeneName	Description	Total Filtered Peptides	Unique Filtered Peptides	H2L Mean	Ratio Peps	Scan	Z	CalcMHPlus	dMass	FdMass (ppm)	PepProphet	Peptide	Light Area	Heavy Area
[truncated: 99,796 more rows]
