# Supplementary material for: Multi-lectin Affinity Chromatography and Quantitative Proteomic Analysis Reveal Differential Glycoform Levels between Prostate Cancer and Benign Prostatic Hyperplasia Sera
Source: Sci Rep. 2018 Apr 25;8:6509. doi: 10.1038/s41598-018-24270-w (PMC5916935; doi:10.1038/s41598-018-24270-w)
Supplement: Supplementary file 6 — Dataset 1E [file 41598_2018_24270_MOESM6_ESM.xlsx]

## Sheet: Title, Authors, Key
SUPPLEMENTARY INFORMATION FOR
Multi-lectin Affinity Chromatography and Quantitative Proteomic Analysis Reveal Differential Glycoform Levels between Prostate Cancer and Benign Prostatic Hyperplasia Sera
Sarah M. Totten, Ravali Adusumilli, Majlinda Kullolli, Cheylene Tanimoto, James D. Brooks, Parag Mallick, Sharon J. Pitteri
KEY
Column Heading:	Description:
Group	ProteinProphet Group
Prob	ProteinProphet Probability
Protein	UniProt Acession Number
SequenceMass	Protein Mass
AACoverage	% Amino Acid Coverage
BestGeneName	Best Gene Name from Protein Prophet Group
Description	Protein Description
Total Filtered Peptides	Total Peptides Assigned to Protein Group
Unique Filtered Peptides	Unique Peptides Assigned to Protein Group
H2L Mean	Mean of Heavy-to-Light Ratios for Protein Group
Ratio Peps	Numer of Peptides used to Calculate Heavy-to-Light Protein Ratio
Scan	Scan Number
Z	Charge
CalcMHPlus	[M+H]+ Mass
dMass	Difference between calculated and measured mass, not corrected for monoisotopic peak
FdMass (ppm)	Mass accuracy in ppm represented as fractional delta mass, corrected for monoisotopic peak
PepProphet	PeptideProphet Score
Peptide	Peptide Sequence, C'=heavy labeled cysteine, M"=oxidized methionine, E^ = loss of water from N-terminal glutamic acid, Q^ = loss of ammonia from N-terminal glutamine
Light Area	Area of light peptide
Heavy Area	Area of heavy peptide

## Sheet: BPH2_UNB
Group	Prob	Protein	SequenceMass	AACoverage	BestGeneName	Description	Total Filtered Peptides	Unique Filtered Peptides	H2L Mean	Ratio Peps	Scan	Z	CalcMHPlus	dMass	FdMass (ppm)	PepProphet	Peptide	Light Area	Heavy Area
1	1	CONTAM|P00761	24409.5	0.251		SWISS-PROT:P00761|TRYP_PIG Trypsin - Sus scrofa (Pig).	256	5			8184	2+	1045.56	0.003	2.86927	0.9994	K.LSSPATLNSR.V
1	1	CONTAM|P00761	24409.5	0.251		SWISS-PROT:P00761|TRYP_PIG Trypsin - Sus scrofa (Pig).	256	5			8325	2+	1045.56	0.003	2.86927	0.9999	K.LSSPATLNSR.V
1	1	CONTAM|P00761	24409.5	0.251		SWISS-PROT:P00761|TRYP_PIG Trypsin - Sus scrofa (Pig).	256	5			8479	2+	1045.56	0.989	10.5206	0.6485	K.LSSPATLNSR.V
1	1	CONTAM|P00761	24409.5	0.251		SWISS-PROT:P00761|TRYP_PIG Trypsin - Sus scrofa (Pig).	256	5			10040	2+	842.509	0.003	3.56079	0.8442	R.VATVSLPR.S
1	1	CONTAM|P00761	24409.5	0.251		SWISS-PROT:P00761|TRYP_PIG Trypsin - Sus scrofa (Pig).	256	5			10334	2+	842.509	0.002	2.37386	0.8333	R.VATVSLPR.S
1	1	CONTAM|P00761	24409.5	0.251		SWISS-PROT:P00761|TRYP_PIG Trypsin - Sus scrofa (Pig).	256	5			10626	2+	842.509	0.003	3.56079	0.8143	R.VATVSLPR.S
1	1	CONTAM|P00761	24409.5	0.251		SWISS-PROT:P00761|TRYP_PIG Trypsin - Sus scrofa (Pig).	256	5			10924	2+	842.509	0.002	2.37386	0.8536	R.VATVSLPR.S
1	1	CONTAM|P00761	24409.5	0.251		SWISS-PROT:P00761|TRYP_PIG Trypsin - Sus scrofa (Pig).	256	5			16687	3+	2211.1	0.01	4.52263	1	R.LGEHNIDVLEGNEQFINAAK.I
1	1	CONTAM|P00761	24409.5	0.251		SWISS-PROT:P00761|TRYP_PIG Trypsin - Sus scrofa (Pig).	256	5			16720	2+	2211.1	1.009	4.07036	1	R.LGEHNIDVLEGNEQFINAAK.I
1	1	CONTAM|P00761	24409.5	0.251		SWISS-PROT:P00761|TRYP_PIG Trypsin - Sus scrofa (Pig).	256	5			16824	3+	2211.1	0.01	4.52263	1	R.LGEHNIDVLEGNEQFINAAK.I
1	1	CONTAM|P00761	24409.5	0.251		SWISS-PROT:P00761|TRYP_PIG Trypsin - Sus scrofa (Pig).	256	5			16857	2+	2211.1	0.004	1.80905	1	R.LGEHNIDVLEGNEQFINAAK.I
1	1	CONTAM|P00761	24409.5	0.251		SWISS-PROT:P00761|TRYP_PIG Trypsin - Sus scrofa (Pig).	256	5			16966	3+	2211.1	0.008	3.6181	1	R.LGEHNIDVLEGNEQFINAAK.I
1	1	CONTAM|P00761	24409.5	0.251		SWISS-PROT:P00761|TRYP_PIG Trypsin - Sus scrofa (Pig).	256	5			17108	3+	2211.1	0.008	3.6181	1	R.LGEHNIDVLEGNEQFINAAK.I
1	1	CONTAM|P00761	24409.5	0.251		SWISS-PROT:P00761|TRYP_PIG Trypsin - Sus scrofa (Pig).	256	5			17250	3+	2211.1	0.008	3.6181	1	R.LGEHNIDVLEGNEQFINAAK.I
1	1	CONTAM|P00761	24409.5	0.251		SWISS-PROT:P00761|TRYP_PIG Trypsin - Sus scrofa (Pig).	256	5			17376	3+	2211.1	0.009	4.07036	1	R.LGEHNIDVLEGNEQFINAAK.I
1	1	CONTAM|P00761	24409.5	0.251		SWISS-PROT:P00761|TRYP_PIG Trypsin - Sus scrofa (Pig).	256	5			17507	3+	2211.1	0.005	2.26131	1	R.LGEHNIDVLEGNEQFINAAK.I
1	1	CONTAM|P00761	24409.5	0.251		SWISS-PROT:P00761|TRYP_PIG Trypsin - Sus scrofa (Pig).	256	5			17639	3+	2211.1	0.006	2.71358	0.999	R.LGEHNIDVLEGNEQFINAAK.I
1	1	CONTAM|P00761	24409.5	0.251		SWISS-PROT:P00761|TRYP_PIG Trypsin - Sus scrofa (Pig).	256	5			19105	3+	2283.18	0.009	3.94187	0.9989	K.IITHPNFNGNTLDNDIMLIK.L
1	1	CONTAM|P00761	24409.5	0.251		SWISS-PROT:P00761|TRYP_PIG Trypsin - Sus scrofa (Pig).	256	5			7777	2+	1045.56	0.004	3.82569	0.9994	K.LSSPATLNSR.V
1	1	CONTAM|P00761	24409.5	0.251		SWISS-PROT:P00761|TRYP_PIG Trypsin - Sus scrofa (Pig).	256	5			7925	2+	1045.56	0.005	4.78211	0.9998	K.LSSPATLNSR.V
1	1	CONTAM|P00761	24409.5	0.251		SWISS-PROT:P00761|TRYP_PIG Trypsin - Sus scrofa (Pig).	256	5			8076	2+	1045.56	0.004	3.82569	0.9995	K.LSSPATLNSR.V
1	1	CONTAM|P00761	24409.5	0.251		SWISS-PROT:P00761|TRYP_PIG Trypsin - Sus scrofa (Pig).	256	5			9466	2+	842.509	0.004	4.74772	0.7964	R.VATVSLPR.S
1	1	CONTAM|P00761	24409.5	0.251		SWISS-PROT:P00761|TRYP_PIG Trypsin - Sus scrofa (Pig).	256	5			17307	2+	2211.1	0.011	4.97489	1	R.LGEHNIDVLEGNEQFINAAK.I
1	1	CONTAM|P00761	24409.5	0.251		SWISS-PROT:P00761|TRYP_PIG Trypsin - Sus scrofa (Pig).	256	5			17454	3+	2211.1	0.01	4.52263	1	R.LGEHNIDVLEGNEQFINAAK.I
1	1	CONTAM|P00761	24409.5	0.251		SWISS-PROT:P00761|TRYP_PIG Trypsin - Sus scrofa (Pig).	256	5			17464	2+	2211.1	0.011	4.97489	1	R.LGEHNIDVLEGNEQFINAAK.I
1	1	CONTAM|P00761	24409.5	0.251		SWISS-PROT:P00761|TRYP_PIG Trypsin - Sus scrofa (Pig).	256	5			17616	3+	2211.1	0.01	4.52263	1	R.LGEHNIDVLEGNEQFINAAK.I
1	1	CONTAM|P00761	24409.5	0.251		SWISS-PROT:P00761|TRYP_PIG Trypsin - Sus scrofa (Pig).	256	5			17627	2+	2211.1	0.006	2.71358	1	R.LGEHNIDVLEGNEQFINAAK.I
1	1	CONTAM|P00761	24409.5	0.251		SWISS-PROT:P00761|TRYP_PIG Trypsin - Sus scrofa (Pig).	256	5			17777	3+	2211.1	1.001	0.452263	1	R.LGEHNIDVLEGNEQFINAAK.I
1	1	CONTAM|P00761	24409.5	0.251		SWISS-PROT:P00761|TRYP_PIG Trypsin - Sus scrofa (Pig).	256	5			17939	3+	2211.1	1.001	0.452263	1	R.LGEHNIDVLEGNEQFINAAK.I
1	1	CONTAM|P00761	24409.5	0.251		SWISS-PROT:P00761|TRYP_PIG Trypsin - Sus scrofa (Pig).	256	5			18378	3+	2211.1	1.001	0.452263	0.9727	R.LGEHNIDVLEGNEQFINAAK.I
1	1	CONTAM|P00761	24409.5	0.251		SWISS-PROT:P00761|TRYP_PIG Trypsin - Sus scrofa (Pig).	256	5			19736	3+	2283.18	0.008	3.50388	0.6899	K.IITHPNFNGNTLDNDIMLIK.L
1	1	CONTAM|P00761	24409.5	0.251		SWISS-PROT:P00761|TRYP_PIG Trypsin - Sus scrofa (Pig).	256	5			19761	2+	2283.18	0.017	7.44576	0.9996	K.IITHPNFNGNTLDNDIMLIK.L
1	1	CONTAM|P00761	24409.5	0.251		SWISS-PROT:P00761|TRYP_PIG Trypsin - Sus scrofa (Pig).	256	5			19896	3+	2283.18	1.015	6.56978	0.9999	K.IITHPNFNGNTLDNDIMLIK.L
1	1	CONTAM|P00761	24409.5	0.251		SWISS-PROT:P00761|TRYP_PIG Trypsin - Sus scrofa (Pig).	256	5			7698	2+	1045.56	0.887	108.076	0.9441	K.LSSPATLNSR.V
1	1	CONTAM|P00761	24409.5	0.251		SWISS-PROT:P00761|TRYP_PIG Trypsin - Sus scrofa (Pig).	256	5			7855	2+	1045.56	0.005	4.78211	1	K.LSSPATLNSR.V
1	1	CONTAM|P00761	24409.5	0.251		SWISS-PROT:P00761|TRYP_PIG Trypsin - Sus scrofa (Pig).	256	5			8011	2+	1045.56	0.004	3.82569	0.9995	K.LSSPATLNSR.V
1	1	CONTAM|P00761	24409.5	0.251		SWISS-PROT:P00761|TRYP_PIG Trypsin - Sus scrofa (Pig).	256	5			8167	2+	1045.56	0.004	3.82569	0.9068	K.LSSPATLNSR.V
1	1	CONTAM|P00761	24409.5	0.251		SWISS-PROT:P00761|TRYP_PIG Trypsin - Sus scrofa (Pig).	256	5			9653	2+	842.509	0.028	33.2341	0.6104	R.VATVSLPR.S
1	1	CONTAM|P00761	24409.5	0.251		SWISS-PROT:P00761|TRYP_PIG Trypsin - Sus scrofa (Pig).	256	5			17443	3+	2211.1	0.011	4.97489	1	R.LGEHNIDVLEGNEQFINAAK.I
1	1	CONTAM|P00761	24409.5	0.251		SWISS-PROT:P00761|TRYP_PIG Trypsin - Sus scrofa (Pig).	256	5			17602	3+	2211.1	0.012	5.42715	1	R.LGEHNIDVLEGNEQFINAAK.I
1	1	CONTAM|P00761	24409.5	0.251		SWISS-PROT:P00761|TRYP_PIG Trypsin - Sus scrofa (Pig).	256	5			17632	2+	2211.1	0.012	5.42715	1	R.LGEHNIDVLEGNEQFINAAK.I
1	1	CONTAM|P00761	24409.5	0.251		SWISS-PROT:P00761|TRYP_PIG Trypsin - Sus scrofa (Pig).	256	5			17763	3+	2211.1	0.011	4.97489	1	R.LGEHNIDVLEGNEQFINAAK.I
1	1	CONTAM|P00761	24409.5	0.251		SWISS-PROT:P00761|TRYP_PIG Trypsin - Sus scrofa (Pig).	256	5			17807	2+	2211.1	0.013	5.87942	1	R.LGEHNIDVLEGNEQFINAAK.I
1	1	CONTAM|P00761	24409.5	0.251		SWISS-PROT:P00761|TRYP_PIG Trypsin - Sus scrofa (Pig).	256	5			17938	3+	2211.1	1.001	0.452263	0.9974	R.LGEHNIDVLEGNEQFINAAK.I
1	1	CONTAM|P00761	24409.5	0.251		SWISS-PROT:P00761|TRYP_PIG Trypsin - Sus scrofa (Pig).	256	5			20360	3+	2283.18	0.01	4.37986	0.9927	K.IITHPNFNGNTLDNDIMLIK.L
1	1	CONTAM|P00761	24409.5	0.251		SWISS-PROT:P00761|TRYP_PIG Trypsin - Sus scrofa (Pig).	256	5			8081	2+	1045.56	0.006	5.73853	0.9967	K.LSSPATLNSR.V
1	1	CONTAM|P00761	24409.5	0.251		SWISS-PROT:P00761|TRYP_PIG Trypsin - Sus scrofa (Pig).	256	5			8229	2+	1045.56	0.005	4.78211	0.9996	K.LSSPATLNSR.V
1	1	CONTAM|P00761	24409.5	0.251		SWISS-PROT:P00761|TRYP_PIG Trypsin - Sus scrofa (Pig).	256	5			17407	2+	2211.1	1.005	2.26131	1	R.LGEHNIDVLEGNEQFINAAK.I
1	1	CONTAM|P00761	24409.5	0.251		SWISS-PROT:P00761|TRYP_PIG Trypsin - Sus scrofa (Pig).	256	5			17539	3+	2211.1	0.012	5.42715	1	R.LGEHNIDVLEGNEQFINAAK.I
1	1	CONTAM|P00761	24409.5	0.251		SWISS-PROT:P00761|TRYP_PIG Trypsin - Sus scrofa (Pig).	256	5			17561	2+	2211.1	0.01	4.52263	1	R.LGEHNIDVLEGNEQFINAAK.I
1	1	CONTAM|P00761	24409.5	0.251		SWISS-PROT:P00761|TRYP_PIG Trypsin - Sus scrofa (Pig).	256	5			17699	3+	2211.1	0.011	4.97489	1	R.LGEHNIDVLEGNEQFINAAK.I
1	1	CONTAM|P00761	24409.5	0.251		SWISS-PROT:P00761|TRYP_PIG Trypsin - Sus scrofa (Pig).	256	5			17724	2+	2211.1	0.013	5.87942	1	R.LGEHNIDVLEGNEQFINAAK.I
1	1	CONTAM|P00761	24409.5	0.251		SWISS-PROT:P00761|TRYP_PIG Trypsin - Sus scrofa (Pig).	256	5			17862	3+	2211.1	1.031	14.0201	1	R.LGEHNIDVLEGNEQFINAAK.I
1	1	CONTAM|P00761	24409.5	0.251		SWISS-PROT:P00761|TRYP_PIG Trypsin - Sus scrofa (Pig).	256	5			17916	2+	2211.1	1.015	6.78394	0.8945	R.LGEHNIDVLEGNEQFINAAK.I
1	1	CONTAM|P00761	24409.5	0.251		SWISS-PROT:P00761|TRYP_PIG Trypsin - Sus scrofa (Pig).	256	5			18022	3+	2211.1	1.001	0.452263	1	R.LGEHNIDVLEGNEQFINAAK.I
1	1	CONTAM|P00761	24409.5	0.251		SWISS-PROT:P00761|TRYP_PIG Trypsin - Sus scrofa (Pig).	256	5			20154	3+	2283.18	0.009	3.94187	0.9299	K.IITHPNFNGNTLDNDIMLIK.L
1	1	CONTAM|P00761	24409.5	0.251		SWISS-PROT:P00761|TRYP_PIG Trypsin - Sus scrofa (Pig).	256	5			20311	3+	2283.18	0.011	4.81784	0.9999	K.IITHPNFNGNTLDNDIMLIK.L
1	1	CONTAM|P00761	24409.5	0.251		SWISS-PROT:P00761|TRYP_PIG Trypsin - Sus scrofa (Pig).	256	5			8631	2+	1045.56	0.003	2.86927	0.9997	K.LSSPATLNSR.V
1	1	CONTAM|P00761	24409.5	0.251		SWISS-PROT:P00761|TRYP_PIG Trypsin - Sus scrofa (Pig).	256	5			8771	2+	1045.56	0.006	5.73853	0.9994	K.LSSPATLNSR.V
1	1	CONTAM|P00761	24409.5	0.251		SWISS-PROT:P00761|TRYP_PIG Trypsin - Sus scrofa (Pig).	256	5			8911	2+	1045.56	0.006	5.73853	0.9996	K.LSSPATLNSR.V
1	1	CONTAM|P00761	24409.5	0.251		SWISS-PROT:P00761|TRYP_PIG Trypsin - Sus scrofa (Pig).	256	5			10492	2+	842.509	0.005	5.93465	0.8612	R.VATVSLPR.S
1	1	CONTAM|P00761	24409.5	0.251		SWISS-PROT:P00761|TRYP_PIG Trypsin - Sus scrofa (Pig).	256	5			10632	2+	842.509	0.006	7.12158	0.9793	R.VATVSLPR.S
1	1	CONTAM|P00761	24409.5	0.251		SWISS-PROT:P00761|TRYP_PIG Trypsin - Sus scrofa (Pig).	256	5			10911	2+	842.509	0.005	5.93465	0.7116	R.VATVSLPR.S
1	1	CONTAM|P00761	24409.5	0.251		SWISS-PROT:P00761|TRYP_PIG Trypsin - Sus scrofa (Pig).	256	5			11329	2+	842.509	0.03	35.6079	0.7534	R.VATVSLPR.S
1	1	CONTAM|P00761	24409.5	0.251		SWISS-PROT:P00761|TRYP_PIG Trypsin - Sus scrofa (Pig).	256	5			11609	2+	842.509	0.03	35.6079	0.6841	R.VATVSLPR.S
1	1	CONTAM|P00761	24409.5	0.251		SWISS-PROT:P00761|TRYP_PIG Trypsin - Sus scrofa (Pig).	256	5			12082	2+	842.509	0.031	36.7949	0.6104	R.VATVSLPR.S
1	1	CONTAM|P00761	24409.5	0.251		SWISS-PROT:P00761|TRYP_PIG Trypsin - Sus scrofa (Pig).	256	5			16554	3+	2211.1	0.999	0.452263	0.9879	R.LGEHNIDVLEGNEQFINAAK.I
1	1	CONTAM|P00761	24409.5	0.251		SWISS-PROT:P00761|TRYP_PIG Trypsin - Sus scrofa (Pig).	256	5			16746	2+	2211.1	0.02	9.04526	1	R.LGEHNIDVLEGNEQFINAAK.I
1	1	CONTAM|P00761	24409.5	0.251		SWISS-PROT:P00761|TRYP_PIG Trypsin - Sus scrofa (Pig).	256	5			16849	3+	2211.1	0.016	7.2362	1	R.LGEHNIDVLEGNEQFINAAK.I
1	1	CONTAM|P00761	24409.5	0.251		SWISS-PROT:P00761|TRYP_PIG Trypsin - Sus scrofa (Pig).	256	5			16879	2+	2211.1	0.013	5.87942	1	R.LGEHNIDVLEGNEQFINAAK.I
1	1	CONTAM|P00761	24409.5	0.251		SWISS-PROT:P00761|TRYP_PIG Trypsin - Sus scrofa (Pig).	256	5			16989	3+	2211.1	0.014	6.33168	1	R.LGEHNIDVLEGNEQFINAAK.I
1	1	CONTAM|P00761	24409.5	0.251		SWISS-PROT:P00761|TRYP_PIG Trypsin - Sus scrofa (Pig).	256	5			17022	2+	2211.1	0.015	6.78394	1	R.LGEHNIDVLEGNEQFINAAK.I
1	1	CONTAM|P00761	24409.5	0.251		SWISS-PROT:P00761|TRYP_PIG Trypsin - Sus scrofa (Pig).	256	5			17130	3+	2211.1	0.013	5.87942	1	R.LGEHNIDVLEGNEQFINAAK.I
1	1	CONTAM|P00761	24409.5	0.251		SWISS-PROT:P00761|TRYP_PIG Trypsin - Sus scrofa (Pig).	256	5			17164	2+	2211.1	0.02	9.04526	1	R.LGEHNIDVLEGNEQFINAAK.I
1	1	CONTAM|P00761	24409.5	0.251		SWISS-PROT:P00761|TRYP_PIG Trypsin - Sus scrofa (Pig).	256	5			17270	3+	2211.1	0.014	6.33168	1	R.LGEHNIDVLEGNEQFINAAK.I
1	1	CONTAM|P00761	24409.5	0.251		SWISS-PROT:P00761|TRYP_PIG Trypsin - Sus scrofa (Pig).	256	5			17413	3+	2211.1	0.013	5.87942	0.9999	R.LGEHNIDVLEGNEQFINAAK.I
1	1	CONTAM|P00761	24409.5	0.251		SWISS-PROT:P00761|TRYP_PIG Trypsin - Sus scrofa (Pig).	256	5			17851	3+	2211.1	1.001	0.452263	0.9867	R.LGEHNIDVLEGNEQFINAAK.I
1	1	CONTAM|P00761	24409.5	0.251		SWISS-PROT:P00761|TRYP_PIG Trypsin - Sus scrofa (Pig).	256	5			19251	2+	2283.18	0.013	5.69381	1	K.IITHPNFNGNTLDNDIMLIK.L
1	1	CONTAM|P00761	24409.5	0.251		SWISS-PROT:P00761|TRYP_PIG Trypsin - Sus scrofa (Pig).	256	5			19311	3+	2283.18	0.012	5.25583	0.999	K.IITHPNFNGNTLDNDIMLIK.L
1	1	CONTAM|P00761	24409.5	0.251		SWISS-PROT:P00761|TRYP_PIG Trypsin - Sus scrofa (Pig).	256	5			7839	2+	1045.56	0.004	3.82569	0.9776	K.LSSPATLNSR.V
1	1	CONTAM|P00761	24409.5	0.251		SWISS-PROT:P00761|TRYP_PIG Trypsin - Sus scrofa (Pig).	256	5			7976	2+	1045.56	0.005	4.78211	0.9989	K.LSSPATLNSR.V
1	1	CONTAM|P00761	24409.5	0.251		SWISS-PROT:P00761|TRYP_PIG Trypsin - Sus scrofa (Pig).	256	5			8117	2+	1045.56	0.004	3.82569	0.9996	K.LSSPATLNSR.V
1	1	CONTAM|P00761	24409.5	0.251		SWISS-PROT:P00761|TRYP_PIG Trypsin - Sus scrofa (Pig).	256	5			8409	2+	1045.56	0.004	3.82569	0.9996	K.LSSPATLNSR.V
1	1	CONTAM|P00761	24409.5	0.251		SWISS-PROT:P00761|TRYP_PIG Trypsin - Sus scrofa (Pig).	256	5			9907	2+	842.509	0.003	3.56079	0.8769	R.VATVSLPR.S
1	1	CONTAM|P00761	24409.5	0.251		SWISS-PROT:P00761|TRYP_PIG Trypsin - Sus scrofa (Pig).	256	5			10047	2+	842.509	0.003	3.56079	0.849	R.VATVSLPR.S
1	1	CONTAM|P00761	24409.5	0.251		SWISS-PROT:P00761|TRYP_PIG Trypsin - Sus scrofa (Pig).	256	5			10186	2+	842.509	0.003	3.56079	0.8443	R.VATVSLPR.S
1	1	CONTAM|P00761	24409.5	0.251		SWISS-PROT:P00761|TRYP_PIG Trypsin - Sus scrofa (Pig).	256	5			10609	2+	842.509	0.003	3.56079	0.8057	R.VATVSLPR.S
1	1	CONTAM|P00761	24409.5	0.251		SWISS-PROT:P00761|TRYP_PIG Trypsin - Sus scrofa (Pig).	256	5			10741	2+	842.509	0.003	3.56079	0.8167	R.VATVSLPR.S
1	1	CONTAM|P00761	24409.5	0.251		SWISS-PROT:P00761|TRYP_PIG Trypsin - Sus scrofa (Pig).	256	5			10881	2+	842.509	0.002	2.37386	0.6371	R.VATVSLPR.S
1	1	CONTAM|P00761	24409.5	0.251		SWISS-PROT:P00761|TRYP_PIG Trypsin - Sus scrofa (Pig).	256	5			11023	2+	842.509	0.003	3.56079	0.777	R.VATVSLPR.S
1	1	CONTAM|P00761	24409.5	0.251		SWISS-PROT:P00761|TRYP_PIG Trypsin - Sus scrofa (Pig).	256	5			16104	3+	2211.1	0.012	5.42715	0.9999	R.LGEHNIDVLEGNEQFINAAK.I
1	1	CONTAM|P00761	24409.5	0.251		SWISS-PROT:P00761|TRYP_PIG Trypsin - Sus scrofa (Pig).	256	5			16231	3+	2211.1	0.009	4.07036	1	R.LGEHNIDVLEGNEQFINAAK.I
1	1	CONTAM|P00761	24409.5	0.251		SWISS-PROT:P00761|TRYP_PIG Trypsin - Sus scrofa (Pig).	256	5			16371	3+	2211.1	0.011	4.97489	1	R.LGEHNIDVLEGNEQFINAAK.I
1	1	CONTAM|P00761	24409.5	0.251		SWISS-PROT:P00761|TRYP_PIG Trypsin - Sus scrofa (Pig).	256	5			16514	3+	2211.1	0.006	2.71358	1	R.LGEHNIDVLEGNEQFINAAK.I
1	1	CONTAM|P00761	24409.5	0.251		SWISS-PROT:P00761|TRYP_PIG Trypsin - Sus scrofa (Pig).	256	5			16575	2+	2211.1	0.169	76.4324	1	R.LGEHNIDVLEGNEQFINAAK.I
1	1	CONTAM|P00761	24409.5	0.251		SWISS-PROT:P00761|TRYP_PIG Trypsin - Sus scrofa (Pig).	256	5			16655	3+	2211.1	0.01	4.52263	0.9992	R.LGEHNIDVLEGNEQFINAAK.I
1	1	CONTAM|P00761	24409.5	0.251		SWISS-PROT:P00761|TRYP_PIG Trypsin - Sus scrofa (Pig).	256	5			16819	3+	2211.1	1.991	4.07036	0.9999	R.LGEHNIDVLEGNEQFINAAK.I
1	1	CONTAM|P00761	24409.5	0.251		SWISS-PROT:P00761|TRYP_PIG Trypsin - Sus scrofa (Pig).	256	5			17056	3+	2211.1	1.006	2.71358	0.8665	R.LGEHNIDVLEGNEQFINAAK.I
1	1	CONTAM|P00761	24409.5	0.251		SWISS-PROT:P00761|TRYP_PIG Trypsin - Sus scrofa (Pig).	256	5			17268	3+	2211.1	1	0	0.9973	R.LGEHNIDVLEGNEQFINAAK.I
1	1	CONTAM|P00761	24409.5	0.251		SWISS-PROT:P00761|TRYP_PIG Trypsin - Sus scrofa (Pig).	256	5			18597	3+	2283.18	0.007	3.0659	0.9962	K.IITHPNFNGNTLDNDIMLIK.L
1	1	CONTAM|P00761	24409.5	0.251		SWISS-PROT:P00761|TRYP_PIG Trypsin - Sus scrofa (Pig).	256	5			18647	2+	2283.18	1.007	3.0659	0.9997	K.IITHPNFNGNTLDNDIMLIK.L
1	1	CONTAM|P00761	24409.5	0.251		SWISS-PROT:P00761|TRYP_PIG Trypsin - Sus scrofa (Pig).	256	5			18731	3+	2283.18	0.008	3.50388	0.999	K.IITHPNFNGNTLDNDIMLIK.L
1	1	CONTAM|P00761	24409.5	0.251		SWISS-PROT:P00761|TRYP_PIG Trypsin - Sus scrofa (Pig).	256	5			8008	2+	1045.56	0.003	2.86927	0.9994	K.LSSPATLNSR.V
1	1	CONTAM|P00761	24409.5	0.251		SWISS-PROT:P00761|TRYP_PIG Trypsin - Sus scrofa (Pig).	256	5			8138	2+	1045.56	0.004	3.82569	0.9993	K.LSSPATLNSR.V
1	1	CONTAM|P00761	24409.5	0.251		SWISS-PROT:P00761|TRYP_PIG Trypsin - Sus scrofa (Pig).	256	5			8269	2+	1045.56	0.009	8.6078	0.9999	K.LSSPATLNSR.V
1	1	CONTAM|P00761	24409.5	0.251		SWISS-PROT:P00761|TRYP_PIG Trypsin - Sus scrofa (Pig).	256	5			8410	2+	1045.56	0.009	8.6078	1	K.LSSPATLNSR.V
1	1	CONTAM|P00761	24409.5	0.251		SWISS-PROT:P00761|TRYP_PIG Trypsin - Sus scrofa (Pig).	256	5			9808	2+	842.509	0.003	3.56079	0.8442	R.VATVSLPR.S
1	1	CONTAM|P00761	24409.5	0.251		SWISS-PROT:P00761|TRYP_PIG Trypsin - Sus scrofa (Pig).	256	5			9948	2+	842.509	0.003	3.56079	0.8777	R.VATVSLPR.S
1	1	CONTAM|P00761	24409.5	0.251		SWISS-PROT:P00761|TRYP_PIG Trypsin - Sus scrofa (Pig).	256	5			10088	2+	842.509	0.003	3.56079	0.8685	R.VATVSLPR.S
1	1	CONTAM|P00761	24409.5	0.251		SWISS-PROT:P00761|TRYP_PIG Trypsin - Sus scrofa (Pig).	256	5			10370	2+	842.509	0.003	3.56079	0.8585	R.VATVSLPR.S
1	1	CONTAM|P00761	24409.5	0.251		SWISS-PROT:P00761|TRYP_PIG Trypsin - Sus scrofa (Pig).	256	5			10510	2+	842.509	0.003	3.56079	0.6709	R.VATVSLPR.S
1	1	CONTAM|P00761	24409.5	0.251		SWISS-PROT:P00761|TRYP_PIG Trypsin - Sus scrofa (Pig).	256	5			10651	2+	842.509	0.003	3.56079	0.8606	R.VATVSLPR.S
1	1	CONTAM|P00761	24409.5	0.251		SWISS-PROT:P00761|TRYP_PIG Trypsin - Sus scrofa (Pig).	256	5			10803	2+	842.509	0.002	2.37386	0.8631	R.VATVSLPR.S
1	1	CONTAM|P00761	24409.5	0.251		SWISS-PROT:P00761|TRYP_PIG Trypsin - Sus scrofa (Pig).	256	5			11373	2+	842.509	0.861	164.983	0.6165	R.VATVSLPR.S
1	1	CONTAM|P00761	24409.5	0.251		SWISS-PROT:P00761|TRYP_PIG Trypsin - Sus scrofa (Pig).	256	5			11503	2+	842.509	0.003	3.56079	0.8553	R.VATVSLPR.S
1	1	CONTAM|P00761	24409.5	0.251		SWISS-PROT:P00761|TRYP_PIG Trypsin - Sus scrofa (Pig).	256	5			16228	2+	2211.1	-1.011	4.97489	0.7049	R.LGEHNIDVLEGNEQFINAAK.I
1	1	CONTAM|P00761	24409.5	0.251		SWISS-PROT:P00761|TRYP_PIG Trypsin - Sus scrofa (Pig).	256	5			16349	3+	2211.1	0.01	4.52263	1	R.LGEHNIDVLEGNEQFINAAK.I
1	1	CONTAM|P00761	24409.5	0.251		SWISS-PROT:P00761|TRYP_PIG Trypsin - Sus scrofa (Pig).	256	5			16369	2+	2211.1	-1.011	4.97489	1	R.LGEHNIDVLEGNEQFINAAK.I
1	1	CONTAM|P00761	24409.5	0.251		SWISS-PROT:P00761|TRYP_PIG Trypsin - Sus scrofa (Pig).	256	5			16491	3+	2211.1	0.008	3.6181	1	R.LGEHNIDVLEGNEQFINAAK.I
1	1	CONTAM|P00761	24409.5	0.251		SWISS-PROT:P00761|TRYP_PIG Trypsin - Sus scrofa (Pig).	256	5			16641	3+	2211.1	0.009	4.07036	1	R.LGEHNIDVLEGNEQFINAAK.I
1	1	CONTAM|P00761	24409.5	0.251		SWISS-PROT:P00761|TRYP_PIG Trypsin - Sus scrofa (Pig).	256	5			16670	2+	2211.1	1.009	4.07036	1	R.LGEHNIDVLEGNEQFINAAK.I
1	1	CONTAM|P00761	24409.5	0.251		SWISS-PROT:P00761|TRYP_PIG Trypsin - Sus scrofa (Pig).	256	5			16794	3+	2211.1	0.008	3.6181	1	R.LGEHNIDVLEGNEQFINAAK.I
1	1	CONTAM|P00761	24409.5	0.251		SWISS-PROT:P00761|TRYP_PIG Trypsin - Sus scrofa (Pig).	256	5			16826	2+	2211.1	0.998	0.904526	1	R.LGEHNIDVLEGNEQFINAAK.I
1	1	CONTAM|P00761	24409.5	0.251		SWISS-PROT:P00761|TRYP_PIG Trypsin - Sus scrofa (Pig).	256	5			16931	3+	2211.1	1.001	0.452263	1	R.LGEHNIDVLEGNEQFINAAK.I
1	1	CONTAM|P00761	24409.5	0.251		SWISS-PROT:P00761|TRYP_PIG Trypsin - Sus scrofa (Pig).	256	5			17084	3+	2211.1	-0.913	39.3469	0.9998	R.LGEHNIDVLEGNEQFINAAK.I
1	1	CONTAM|P00761	24409.5	0.251		SWISS-PROT:P00761|TRYP_PIG Trypsin - Sus scrofa (Pig).	256	5			17221	3+	2211.1	1.001	0.452263	0.9908	R.LGEHNIDVLEGNEQFINAAK.I
1	1	CONTAM|P00761	24409.5	0.251		SWISS-PROT:P00761|TRYP_PIG Trypsin - Sus scrofa (Pig).	256	5			17420	3+	2211.1	0.003	1.35679	1	R.LGEHNIDVLEGNEQFINAAK.I
1	1	CONTAM|P00761	24409.5	0.251		SWISS-PROT:P00761|TRYP_PIG Trypsin - Sus scrofa (Pig).	256	5			17973	3+	2211.1	1.015	6.78394	0.7386	R.LGEHNIDVLEGNEQFINAAK.I
1	1	CONTAM|P00761	24409.5	0.251		SWISS-PROT:P00761|TRYP_PIG Trypsin - Sus scrofa (Pig).	256	5			18653	3+	2283.18	0.007	3.0659	0.9634	K.IITHPNFNGNTLDNDIMLIK.L
1	1	CONTAM|P00761	24409.5	0.251		SWISS-PROT:P00761|TRYP_PIG Trypsin - Sus scrofa (Pig).	256	5			18722	2+	2283.18	0.002	0.875971	1	K.IITHPNFNGNTLDNDIMLIK.L
1	1	CONTAM|P00761	24409.5	0.251		SWISS-PROT:P00761|TRYP_PIG Trypsin - Sus scrofa (Pig).	256	5			18788	3+	2283.18	0.008	3.50388	0.9983	K.IITHPNFNGNTLDNDIMLIK.L
1	1	CONTAM|P00761	24409.5	0.251		SWISS-PROT:P00761|TRYP_PIG Trypsin - Sus scrofa (Pig).	256	5			18860	2+	2283.18	1.013	5.69381	1	K.IITHPNFNGNTLDNDIMLIK.L
1	1	CONTAM|P00761	24409.5	0.251		SWISS-PROT:P00761|TRYP_PIG Trypsin - Sus scrofa (Pig).	256	5			18929	3+	2283.18	1.015	6.56978	0.9991	K.IITHPNFNGNTLDNDIMLIK.L
1	1	CONTAM|P00761	24409.5	0.251		SWISS-PROT:P00761|TRYP_PIG Trypsin - Sus scrofa (Pig).	256	5			19354	2+	2299.18	1.018	7.8289	0.9726	K.IITHPNFNGNTLDNDIM"LIK.L
1	1	CONTAM|P00761	24409.5	0.251		SWISS-PROT:P00761|TRYP_PIG Trypsin - Sus scrofa (Pig).	256	5			27732	3+	2211.1	0.008	3.6181	0.9658	R.LGEHNIDVLEGNEQFINAAK.I
1	1	CONTAM|P00761	24409.5	0.251		SWISS-PROT:P00761|TRYP_PIG Trypsin - Sus scrofa (Pig).	256	5			27849	3+	2211.1	0.009	4.07036	0.6287	R.LGEHNIDVLEGNEQFINAAK.I
1	1	CONTAM|P00761	24409.5	0.251		SWISS-PROT:P00761|TRYP_PIG Trypsin - Sus scrofa (Pig).	256	5			27968	3+	2211.1	1.015	6.78394	0.7415	R.LGEHNIDVLEGNEQFINAAK.I
1	1	CONTAM|P00761	24409.5	0.251		SWISS-PROT:P00761|TRYP_PIG Trypsin - Sus scrofa (Pig).	256	5			28678	3+	2211.1	0.005	2.26131	0.9872	R.LGEHNIDVLEGNEQFINAAK.I
1	1	CONTAM|P00761	24409.5	0.251		SWISS-PROT:P00761|TRYP_PIG Trypsin - Sus scrofa (Pig).	256	5			28841	3+	2211.1	0.008	3.6181	0.9388	R.LGEHNIDVLEGNEQFINAAK.I
1	1	CONTAM|P00761	24409.5	0.251		SWISS-PROT:P00761|TRYP_PIG Trypsin - Sus scrofa (Pig).	256	5			7899	2+	1045.56	0.005	4.78211	0.9998	K.LSSPATLNSR.V
1	1	CONTAM|P00761	24409.5	0.251		SWISS-PROT:P00761|TRYP_PIG Trypsin - Sus scrofa (Pig).	256	5			8039	2+	1045.56	0.003	2.86927	1	K.LSSPATLNSR.V
1	1	CONTAM|P00761	24409.5	0.251		SWISS-PROT:P00761|TRYP_PIG Trypsin - Sus scrofa (Pig).	256	5			9599	2+	842.509	0.002	2.37386	0.6441	R.VATVSLPR.S
1	1	CONTAM|P00761	24409.5	0.251		SWISS-PROT:P00761|TRYP_PIG Trypsin - Sus scrofa (Pig).	256	5			9740	2+	842.509	0.003	3.56079	0.6043	R.VATVSLPR.S
1	1	CONTAM|P00761	24409.5	0.251		SWISS-PROT:P00761|TRYP_PIG Trypsin - Sus scrofa (Pig).	256	5			9879	2+	842.509	0.004	4.74772	0.7163	R.VATVSLPR.S
1	1	CONTAM|P00761	24409.5	0.251		SWISS-PROT:P00761|TRYP_PIG Trypsin - Sus scrofa (Pig).	256	5			10019	2+	842.509	0.003	3.56079	0.8728	R.VATVSLPR.S
1	1	CONTAM|P00761	24409.5	0.251		SWISS-PROT:P00761|TRYP_PIG Trypsin - Sus scrofa (Pig).	256	5			10160	2+	842.509	0.002	2.37386	0.9405	R.VATVSLPR.S
1	1	CONTAM|P00761	24409.5	0.251		SWISS-PROT:P00761|TRYP_PIG Trypsin - Sus scrofa (Pig).	256	5			10301	2+	842.509	0.003	3.56079	0.8418	R.VATVSLPR.S
1	1	CONTAM|P00761	24409.5	0.251		SWISS-PROT:P00761|TRYP_PIG Trypsin - Sus scrofa (Pig).	256	5			10440	2+	842.509	0.003	3.56079	0.9887	R.VATVSLPR.S
1	1	CONTAM|P00761	24409.5	0.251		SWISS-PROT:P00761|TRYP_PIG Trypsin - Sus scrofa (Pig).	256	5			10581	2+	842.509	0.003	3.56079	0.9299	R.VATVSLPR.S
1	1	CONTAM|P00761	24409.5	0.251		SWISS-PROT:P00761|TRYP_PIG Trypsin - Sus scrofa (Pig).	256	5			10723	2+	842.509	0.002	2.37386	0.9427	R.VATVSLPR.S
1	1	CONTAM|P00761	24409.5	0.251		SWISS-PROT:P00761|TRYP_PIG Trypsin - Sus scrofa (Pig).	256	5			16061	2+	2211.1	0.002	0.904526	0.9972	R.LGEHNIDVLEGNEQFINAAK.I
1	1	CONTAM|P00761	24409.5	0.251		SWISS-PROT:P00761|TRYP_PIG Trypsin - Sus scrofa (Pig).	256	5			16499	3+	2211.1	0.009	4.07036	1	R.LGEHNIDVLEGNEQFINAAK.I
1	1	CONTAM|P00761	24409.5	0.251		SWISS-PROT:P00761|TRYP_PIG Trypsin - Sus scrofa (Pig).	256	5			16631	2+	2211.1	0.009	4.07036	1	R.LGEHNIDVLEGNEQFINAAK.I
1	1	CONTAM|P00761	24409.5	0.251		SWISS-PROT:P00761|TRYP_PIG Trypsin - Sus scrofa (Pig).	256	5			16639	3+	2211.1	0.008	3.6181	1	R.LGEHNIDVLEGNEQFINAAK.I
1	1	CONTAM|P00761	24409.5	0.251		SWISS-PROT:P00761|TRYP_PIG Trypsin - Sus scrofa (Pig).	256	5			16779	3+	2211.1	0.007	3.16584	1	R.LGEHNIDVLEGNEQFINAAK.I
1	1	CONTAM|P00761	24409.5	0.251		SWISS-PROT:P00761|TRYP_PIG Trypsin - Sus scrofa (Pig).	256	5			16781	2+	2211.1	0.008	3.6181	1	R.LGEHNIDVLEGNEQFINAAK.I
1	1	CONTAM|P00761	24409.5	0.251		SWISS-PROT:P00761|TRYP_PIG Trypsin - Sus scrofa (Pig).	256	5			16919	3+	2211.1	0.009	4.07036	1	R.LGEHNIDVLEGNEQFINAAK.I
1	1	CONTAM|P00761	24409.5	0.251		SWISS-PROT:P00761|TRYP_PIG Trypsin - Sus scrofa (Pig).	256	5			17061	3+	2211.1	0.011	4.97489	1	R.LGEHNIDVLEGNEQFINAAK.I
1	1	CONTAM|P00761	24409.5	0.251		SWISS-PROT:P00761|TRYP_PIG Trypsin - Sus scrofa (Pig).	256	5			17202	3+	2211.1	0.005	2.26131	1	R.LGEHNIDVLEGNEQFINAAK.I
1	1	CONTAM|P00761	24409.5	0.251		SWISS-PROT:P00761|TRYP_PIG Trypsin - Sus scrofa (Pig).	256	5			17480	3+	2211.1	0.996	1.80905	0.9999	R.LGEHNIDVLEGNEQFINAAK.I
1	1	CONTAM|P00761	24409.5	0.251		SWISS-PROT:P00761|TRYP_PIG Trypsin - Sus scrofa (Pig).	256	5			17624	3+	2211.1	1.006	2.71358	0.9999	R.LGEHNIDVLEGNEQFINAAK.I
1	1	CONTAM|P00761	24409.5	0.251		SWISS-PROT:P00761|TRYP_PIG Trypsin - Sus scrofa (Pig).	256	5			17984	3+	2299.18	0.013	5.6542	0.9919	K.IITHPNFNGNTLDNDIM"LIK.L
1	1	CONTAM|P00761	24409.5	0.251		SWISS-PROT:P00761|TRYP_PIG Trypsin - Sus scrofa (Pig).	256	5			18839	3+	2283.18	0.007	3.0659	0.9999	K.IITHPNFNGNTLDNDIMLIK.L
1	1	CONTAM|P00761	24409.5	0.251		SWISS-PROT:P00761|TRYP_PIG Trypsin - Sus scrofa (Pig).	256	5			18859	2+	2283.18	0.011	4.81784	1	K.IITHPNFNGNTLDNDIMLIK.L
1	1	CONTAM|P00761	24409.5	0.251		SWISS-PROT:P00761|TRYP_PIG Trypsin - Sus scrofa (Pig).	256	5			18941	2+	2299.18	0.038	16.5277	0.8061	K.IITHPNFNGNTLDNDIM"LIK.L
1	1	CONTAM|P00761	24409.5	0.251		SWISS-PROT:P00761|TRYP_PIG Trypsin - Sus scrofa (Pig).	256	5			29050	3+	2211.1	1.931	31.2061	0.7226	R.LGEHNIDVLEGNEQFINAAK.I
1	1	CONTAM|P00761	24409.5	0.251		SWISS-PROT:P00761|TRYP_PIG Trypsin - Sus scrofa (Pig).	256	5			10120	2+	842.509	0.001	1.18693	0.8536	R.VATVSLPR.S
1	1	CONTAM|P00761	24409.5	0.251		SWISS-PROT:P00761|TRYP_PIG Trypsin - Sus scrofa (Pig).	256	5			10269	2+	842.509	0.002	2.37386	0.6741	R.VATVSLPR.S
1	1	CONTAM|P00761	24409.5	0.251		SWISS-PROT:P00761|TRYP_PIG Trypsin - Sus scrofa (Pig).	256	5			10420	2+	842.509	0.001	1.18693	0.8283	R.VATVSLPR.S
1	1	CONTAM|P00761	24409.5	0.251		SWISS-PROT:P00761|TRYP_PIG Trypsin - Sus scrofa (Pig).	256	5			10569	2+	842.509	0.002	2.37386	0.8585	R.VATVSLPR.S
1	1	CONTAM|P00761	24409.5	0.251		SWISS-PROT:P00761|TRYP_PIG Trypsin - Sus scrofa (Pig).	256	5			10719	2+	842.509	0.002	2.37386	0.6741	R.VATVSLPR.S
1	1	CONTAM|P00761	24409.5	0.251		SWISS-PROT:P00761|TRYP_PIG Trypsin - Sus scrofa (Pig).	256	5			10869	2+	842.509	0.002	2.37386	0.9942	R.VATVSLPR.S
1	1	CONTAM|P00761	24409.5	0.251		SWISS-PROT:P00761|TRYP_PIG Trypsin - Sus scrofa (Pig).	256	5			11174	2+	842.509	0.002	2.37386	0.9829	R.VATVSLPR.S
1	1	CONTAM|P00761	24409.5	0.251		SWISS-PROT:P00761|TRYP_PIG Trypsin - Sus scrofa (Pig).	256	5			11323	2+	842.509	0.001	1.18693	0.9149	R.VATVSLPR.S
1	1	CONTAM|P00761	24409.5	0.251		SWISS-PROT:P00761|TRYP_PIG Trypsin - Sus scrofa (Pig).	256	5			17311	2+	2211.1	1.009	4.07036	1	R.LGEHNIDVLEGNEQFINAAK.I
1	1	CONTAM|P00761	24409.5	0.251		SWISS-PROT:P00761|TRYP_PIG Trypsin - Sus scrofa (Pig).	256	5			17459	3+	2211.1	0.005	2.26131	1	R.LGEHNIDVLEGNEQFINAAK.I
1	1	CONTAM|P00761	24409.5	0.251		SWISS-PROT:P00761|TRYP_PIG Trypsin - Sus scrofa (Pig).	256	5			17469	2+	2211.1	0.006	2.71358	1	R.LGEHNIDVLEGNEQFINAAK.I
1	1	CONTAM|P00761	24409.5	0.251		SWISS-PROT:P00761|TRYP_PIG Trypsin - Sus scrofa (Pig).	256	5			17621	3+	2211.1	0.003	1.35679	1	R.LGEHNIDVLEGNEQFINAAK.I
1	1	CONTAM|P00761	24409.5	0.251		SWISS-PROT:P00761|TRYP_PIG Trypsin - Sus scrofa (Pig).	256	5			17636	2+	2211.1	1.009	4.07036	1	R.LGEHNIDVLEGNEQFINAAK.I
1	1	CONTAM|P00761	24409.5	0.251		SWISS-PROT:P00761|TRYP_PIG Trypsin - Sus scrofa (Pig).	256	5			17863	3+	2211.1	0.007	3.16584	1	R.LGEHNIDVLEGNEQFINAAK.I
1	1	CONTAM|P00761	24409.5	0.251		SWISS-PROT:P00761|TRYP_PIG Trypsin - Sus scrofa (Pig).	256	5			18025	3+	2211.1	1.007	3.16584	1	R.LGEHNIDVLEGNEQFINAAK.I
1	1	CONTAM|P00761	24409.5	0.251		SWISS-PROT:P00761|TRYP_PIG Trypsin - Sus scrofa (Pig).	256	5			18342	3+	2211.1	1.006	2.71358	0.9999	R.LGEHNIDVLEGNEQFINAAK.I
1	1	CONTAM|P00761	24409.5	0.251		SWISS-PROT:P00761|TRYP_PIG Trypsin - Sus scrofa (Pig).	256	5			18744	3+	2211.1	0.008	3.6181	0.9996	R.LGEHNIDVLEGNEQFINAAK.I
1	1	CONTAM|P00761	24409.5	0.251		SWISS-PROT:P00761|TRYP_PIG Trypsin - Sus scrofa (Pig).	256	5			7751	2+	1045.56	0.003	2.86927	0.9996	K.LSSPATLNSR.V
1	1	CONTAM|P00761	24409.5	0.251		SWISS-PROT:P00761|TRYP_PIG Trypsin - Sus scrofa (Pig).	256	5			7897	2+	1045.56	0.002	1.91284	0.9999	K.LSSPATLNSR.V
1	1	CONTAM|P00761	24409.5	0.251		SWISS-PROT:P00761|TRYP_PIG Trypsin - Sus scrofa (Pig).	256	5			8048	2+	1045.56	0.003	2.86927	0.9998	K.LSSPATLNSR.V
1	1	CONTAM|P00761	24409.5	0.251		SWISS-PROT:P00761|TRYP_PIG Trypsin - Sus scrofa (Pig).	256	5			9327	2+	842.509	0.003	3.56079	0.7226	R.VATVSLPR.S
1	1	CONTAM|P00761	24409.5	0.251		SWISS-PROT:P00761|TRYP_PIG Trypsin - Sus scrofa (Pig).	256	5			9475	2+	842.509	0.003	3.56079	0.868	R.VATVSLPR.S
1	1	CONTAM|P00761	24409.5	0.251		SWISS-PROT:P00761|TRYP_PIG Trypsin - Sus scrofa (Pig).	256	5			9625	2+	842.509	0.001	1.18693	0.6264	R.VATVSLPR.S
1	1	CONTAM|P00761	24409.5	0.251		SWISS-PROT:P00761|TRYP_PIG Trypsin - Sus scrofa (Pig).	256	5			9783	2+	842.509	0.001	1.18693	0.7767	R.VATVSLPR.S
1	1	CONTAM|P00761	24409.5	0.251		SWISS-PROT:P00761|TRYP_PIG Trypsin - Sus scrofa (Pig).	256	5			10043	2+	842.509	0.001	1.18693	0.8539	R.VATVSLPR.S
1	1	CONTAM|P00761	24409.5	0.251		SWISS-PROT:P00761|TRYP_PIG Trypsin - Sus scrofa (Pig).	256	5			16994	3+	2211.1	0.005	2.26131	1	R.LGEHNIDVLEGNEQFINAAK.I
1	1	CONTAM|P00761	24409.5	0.251		SWISS-PROT:P00761|TRYP_PIG Trypsin - Sus scrofa (Pig).	256	5			17023	2+	2211.1	0.003	1.35679	1	R.LGEHNIDVLEGNEQFINAAK.I
1	1	CONTAM|P00761	24409.5	0.251		SWISS-PROT:P00761|TRYP_PIG Trypsin - Sus scrofa (Pig).	256	5			17167	3+	2211.1	0.005	2.26131	1	R.LGEHNIDVLEGNEQFINAAK.I
1	1	CONTAM|P00761	24409.5	0.251		SWISS-PROT:P00761|TRYP_PIG Trypsin - Sus scrofa (Pig).	256	5			17200	2+	2211.1	1.001	0.452263	1	R.LGEHNIDVLEGNEQFINAAK.I
1	1	CONTAM|P00761	24409.5	0.251		SWISS-PROT:P00761|TRYP_PIG Trypsin - Sus scrofa (Pig).	256	5			17338	3+	2211.1	0.002	0.904526	1	R.LGEHNIDVLEGNEQFINAAK.I
1	1	CONTAM|P00761	24409.5	0.251		SWISS-PROT:P00761|TRYP_PIG Trypsin - Sus scrofa (Pig).	256	5			17627	3+	2211.1	0.002	0.904526	0.9986	R.LGEHNIDVLEGNEQFINAAK.I
1	1	CONTAM|P00761	24409.5	0.251		SWISS-PROT:P00761|TRYP_PIG Trypsin - Sus scrofa (Pig).	256	5			7177	2+	1045.56	0.002	1.91284	0.9998	K.LSSPATLNSR.V
1	1	CONTAM|P00761	24409.5	0.251		SWISS-PROT:P00761|TRYP_PIG Trypsin - Sus scrofa (Pig).	256	5			7336	2+	1045.56	0.003	2.86927	0.9998	K.LSSPATLNSR.V
1	1	CONTAM|P00761	24409.5	0.251		SWISS-PROT:P00761|TRYP_PIG Trypsin - Sus scrofa (Pig).	256	5			7494	2+	1045.56	0.003	2.86927	0.9946	K.LSSPATLNSR.V
1	1	CONTAM|P00761	24409.5	0.251		SWISS-PROT:P00761|TRYP_PIG Trypsin - Sus scrofa (Pig).	256	5			8605	2+	842.509	0.001	1.18693	0.9234	R.VATVSLPR.S
1	1	CONTAM|P00761	24409.5	0.251		SWISS-PROT:P00761|TRYP_PIG Trypsin - Sus scrofa (Pig).	256	5			8755	2+	842.509	0.002	2.37386	0.9985	R.VATVSLPR.S
1	1	CONTAM|P00761	24409.5	0.251		SWISS-PROT:P00761|TRYP_PIG Trypsin - Sus scrofa (Pig).	256	5			8905	2+	842.509	0.003	3.56079	0.9843	R.VATVSLPR.S
1	1	CONTAM|P00761	24409.5	0.251		SWISS-PROT:P00761|TRYP_PIG Trypsin - Sus scrofa (Pig).	256	5			9055	2+	842.509	0.003	3.56079	0.8626	R.VATVSLPR.S
1	1	CONTAM|P00761	24409.5	0.251		SWISS-PROT:P00761|TRYP_PIG Trypsin - Sus scrofa (Pig).	256	5			9246	2+	842.509	0.003	3.56079	0.9764	R.VATVSLPR.S
1	1	CONTAM|P00761	24409.5	0.251		SWISS-PROT:P00761|TRYP_PIG Trypsin - Sus scrofa (Pig).	256	5			9406	2+	842.509	0.002	2.37386	0.9939	R.VATVSLPR.S
1	1	CONTAM|P00761	24409.5	0.251		SWISS-PROT:P00761|TRYP_PIG Trypsin - Sus scrofa (Pig).	256	5			16806	3+	2211.1	1.001	0.452263	1	R.LGEHNIDVLEGNEQFINAAK.I
1	1	CONTAM|P00761	24409.5	0.251		SWISS-PROT:P00761|TRYP_PIG Trypsin - Sus scrofa (Pig).	256	5			16811	2+	2211.1	1.01	4.52263	1	R.LGEHNIDVLEGNEQFINAAK.I
1	1	CONTAM|P00761	24409.5	0.251		SWISS-PROT:P00761|TRYP_PIG Trypsin - Sus scrofa (Pig).	256	5			16966	3+	2211.1	0.005	2.26131	1	R.LGEHNIDVLEGNEQFINAAK.I
1	1	CONTAM|P00761	24409.5	0.251		SWISS-PROT:P00761|TRYP_PIG Trypsin - Sus scrofa (Pig).	256	5			16968	2+	2211.1	0.004	1.80905	1	R.LGEHNIDVLEGNEQFINAAK.I
1	1	CONTAM|P00761	24409.5	0.251		SWISS-PROT:P00761|TRYP_PIG Trypsin - Sus scrofa (Pig).	256	5			17136	2+	2211.1	-0.006	2.71358	1	R.LGEHNIDVLEGNEQFINAAK.I
1	1	CONTAM|P00761	24409.5	0.251		SWISS-PROT:P00761|TRYP_PIG Trypsin - Sus scrofa (Pig).	256	5			17299	3+	2211.1	0.005	2.26131	1	R.LGEHNIDVLEGNEQFINAAK.I
1	1	CONTAM|P00761	24409.5	0.251		SWISS-PROT:P00761|TRYP_PIG Trypsin - Sus scrofa (Pig).	256	5			17308	2+	2211.1	1.009	4.07036	1	R.LGEHNIDVLEGNEQFINAAK.I
1	1	CONTAM|P00761	24409.5	0.251		SWISS-PROT:P00761|TRYP_PIG Trypsin - Sus scrofa (Pig).	256	5			17458	3+	2211.1	0.005	2.26131	1	R.LGEHNIDVLEGNEQFINAAK.I
1	1	CONTAM|P00761	24409.5	0.251		SWISS-PROT:P00761|TRYP_PIG Trypsin - Sus scrofa (Pig).	256	5			19068	2+	2283.18	1.004	1.75194	0.9999	K.IITHPNFNGNTLDNDIMLIK.L
1	1	CONTAM|P00761	24409.5	0.251		SWISS-PROT:P00761|TRYP_PIG Trypsin - Sus scrofa (Pig).	256	5			19125	3+	2283.18	0.006	2.62791	0.9693	K.IITHPNFNGNTLDNDIMLIK.L
1	1	CONTAM|P00761	24409.5	0.251		SWISS-PROT:P00761|TRYP_PIG Trypsin - Sus scrofa (Pig).	256	5			7502	2+	1045.56	0.004	3.82569	0.9995	K.LSSPATLNSR.V
1	1	CONTAM|P00761	24409.5	0.251		SWISS-PROT:P00761|TRYP_PIG Trypsin - Sus scrofa (Pig).	256	5			7651	2+	1045.56	0.002	1.91284	0.9992	K.LSSPATLNSR.V
1	1	CONTAM|P00761	24409.5	0.251		SWISS-PROT:P00761|TRYP_PIG Trypsin - Sus scrofa (Pig).	256	5			7813	2+	1045.56	0.004	3.82569	0.9061	K.LSSPATLNSR.V
1	1	CONTAM|P00761	24409.5	0.251		SWISS-PROT:P00761|TRYP_PIG Trypsin - Sus scrofa (Pig).	256	5			9082	2+	842.509	0.004	4.74772	0.9624	R.VATVSLPR.S
1	1	CONTAM|P00761	24409.5	0.251		SWISS-PROT:P00761|TRYP_PIG Trypsin - Sus scrofa (Pig).	256	5			9231	2+	842.509	0.003	3.56079	0.6672	R.VATVSLPR.S
1	1	CONTAM|P00761	24409.5	0.251		SWISS-PROT:P00761|TRYP_PIG Trypsin - Sus scrofa (Pig).	256	5			9391	2+	842.509	0.003	3.56079	0.8576	R.VATVSLPR.S
1	1	CONTAM|P00761	24409.5	0.251		SWISS-PROT:P00761|TRYP_PIG Trypsin - Sus scrofa (Pig).	256	5			9563	2+	842.509	0.002	2.37386	0.764	R.VATVSLPR.S
1	1	CONTAM|P00761	24409.5	0.251		SWISS-PROT:P00761|TRYP_PIG Trypsin - Sus scrofa (Pig).	256	5			9724	2+	842.509	0.003	3.56079	0.9945	R.VATVSLPR.S
1	1	CONTAM|P00761	24409.5	0.251		SWISS-PROT:P00761|TRYP_PIG Trypsin - Sus scrofa (Pig).	256	5			9896	2+	842.509	0.003	3.56079	0.6957	R.VATVSLPR.S
1	1	CONTAM|P00761	24409.5	0.251		SWISS-PROT:P00761|TRYP_PIG Trypsin - Sus scrofa (Pig).	256	5			17047	2+	2211.1	0.007	3.16584	1	R.LGEHNIDVLEGNEQFINAAK.I
1	1	CONTAM|P00761	24409.5	0.251		SWISS-PROT:P00761|TRYP_PIG Trypsin - Sus scrofa (Pig).	256	5			17060	3+	2211.1	0.006	2.71358	1	R.LGEHNIDVLEGNEQFINAAK.I
1	1	CONTAM|P00761	24409.5	0.251		SWISS-PROT:P00761|TRYP_PIG Trypsin - Sus scrofa (Pig).	256	5			17210	2+	2211.1	0.003	1.35679	1	R.LGEHNIDVLEGNEQFINAAK.I
1	1	CONTAM|P00761	24409.5	0.251		SWISS-PROT:P00761|TRYP_PIG Trypsin - Sus scrofa (Pig).	256	5			17230	3+	2211.1	0.007	3.16584	1	R.LGEHNIDVLEGNEQFINAAK.I
1	1	CONTAM|P00761	24409.5	0.251		SWISS-PROT:P00761|TRYP_PIG Trypsin - Sus scrofa (Pig).	256	5			17382	2+	2211.1	0.009	4.07036	1	R.LGEHNIDVLEGNEQFINAAK.I
1	1	CONTAM|P00761	24409.5	0.251		SWISS-PROT:P00761|TRYP_PIG Trypsin - Sus scrofa (Pig).	256	5			17400	3+	2211.1	0.009	4.07036	1	R.LGEHNIDVLEGNEQFINAAK.I
1	1	CONTAM|P00761	24409.5	0.251		SWISS-PROT:P00761|TRYP_PIG Trypsin - Sus scrofa (Pig).	256	5			17557	2+	2211.1	0.003	1.35679	1	R.LGEHNIDVLEGNEQFINAAK.I
1	1	CONTAM|P00761	24409.5	0.251		SWISS-PROT:P00761|TRYP_PIG Trypsin - Sus scrofa (Pig).	256	5			17572	3+	2211.1	-1.947	23.9699	1	R.LGEHNIDVLEGNEQFINAAK.I
1	1	CONTAM|P00761	24409.5	0.251		SWISS-PROT:P00761|TRYP_PIG Trypsin - Sus scrofa (Pig).	256	5			17741	3+	2211.1	0.008	3.6181	0.9916	R.LGEHNIDVLEGNEQFINAAK.I
1	1	CONTAM|P00761	24409.5	0.251		SWISS-PROT:P00761|TRYP_PIG Trypsin - Sus scrofa (Pig).	256	5			17926	3+	2211.1	1.012	5.42715	0.9994	R.LGEHNIDVLEGNEQFINAAK.I
1	1	CONTAM|P00761	24409.5	0.251		SWISS-PROT:P00761|TRYP_PIG Trypsin - Sus scrofa (Pig).	256	5			18266	3+	2211.1	0.992	3.6181	0.9996	R.LGEHNIDVLEGNEQFINAAK.I
1	1	CONTAM|P00761	24409.5	0.251		SWISS-PROT:P00761|TRYP_PIG Trypsin - Sus scrofa (Pig).	256	5			19515	2+	2283.18	0.006	2.62791	1	K.IITHPNFNGNTLDNDIMLIK.L
1	1	CONTAM|P00761	24409.5	0.251		SWISS-PROT:P00761|TRYP_PIG Trypsin - Sus scrofa (Pig).	256	5			7803	2+	1045.56	0.004	3.82569	0.9999	K.LSSPATLNSR.V
1	1	CONTAM|P00761	24409.5	0.251		SWISS-PROT:P00761|TRYP_PIG Trypsin - Sus scrofa (Pig).	256	5			7951	2+	1045.56	0.004	3.82569	1	K.LSSPATLNSR.V
1	1	CONTAM|P00761	24409.5	0.251		SWISS-PROT:P00761|TRYP_PIG Trypsin - Sus scrofa (Pig).	256	5			8104	2+	1045.56	0.005	4.78211	0.982	K.LSSPATLNSR.V
1	1	CONTAM|P00761	24409.5	0.251		SWISS-PROT:P00761|TRYP_PIG Trypsin - Sus scrofa (Pig).	256	5			9530	2+	842.509	0.004	4.74772	0.7483	R.VATVSLPR.S
1	1	CONTAM|P00761	24409.5	0.251		SWISS-PROT:P00761|TRYP_PIG Trypsin - Sus scrofa (Pig).	256	5			9829	2+	842.509	0.028	33.2341	0.7529	R.VATVSLPR.S
1	1	CONTAM|P00761	24409.5	0.251		SWISS-PROT:P00761|TRYP_PIG Trypsin - Sus scrofa (Pig).	256	5			10629	2+	842.509	0.029	34.421	0.9366	R.VATVSLPR.S
1	1	CONTAM|P00761	24409.5	0.251		SWISS-PROT:P00761|TRYP_PIG Trypsin - Sus scrofa (Pig).	256	5			17287	3+	2211.1	1.001	0.452263	1	R.LGEHNIDVLEGNEQFINAAK.I
1	1	CONTAM|P00761	24409.5	0.251		SWISS-PROT:P00761|TRYP_PIG Trypsin - Sus scrofa (Pig).	256	5			17318	2+	2211.1	0.004	1.80905	1	R.LGEHNIDVLEGNEQFINAAK.I
1	1	CONTAM|P00761	24409.5	0.251		SWISS-PROT:P00761|TRYP_PIG Trypsin - Sus scrofa (Pig).	256	5			17447	3+	2211.1	0.009	4.07036	1	R.LGEHNIDVLEGNEQFINAAK.I
1	1	CONTAM|P00761	24409.5	0.251		SWISS-PROT:P00761|TRYP_PIG Trypsin - Sus scrofa (Pig).	256	5			17478	2+	2211.1	0.007	3.16584	1	R.LGEHNIDVLEGNEQFINAAK.I
1	1	CONTAM|P00761	24409.5	0.251		SWISS-PROT:P00761|TRYP_PIG Trypsin - Sus scrofa (Pig).	256	5			17607	3+	2211.1	0.007	3.16584	1	R.LGEHNIDVLEGNEQFINAAK.I
1	1	CONTAM|P00761	24409.5	0.251		SWISS-PROT:P00761|TRYP_PIG Trypsin - Sus scrofa (Pig).	256	5			17642	2+	2211.1	0.014	6.33168	1	R.LGEHNIDVLEGNEQFINAAK.I
1	1	CONTAM|P00761	24409.5	0.251		SWISS-PROT:P00761|TRYP_PIG Trypsin - Sus scrofa (Pig).	256	5			17768	3+	2211.1	0.006	2.71358	1	R.LGEHNIDVLEGNEQFINAAK.I
1	1	CONTAM|P00761	24409.5	0.251		SWISS-PROT:P00761|TRYP_PIG Trypsin - Sus scrofa (Pig).	256	5			17804	2+	2211.1	0.014	6.33168	1	R.LGEHNIDVLEGNEQFINAAK.I
1	1	CONTAM|P00761	24409.5	0.251		SWISS-PROT:P00761|TRYP_PIG Trypsin - Sus scrofa (Pig).	256	5			17928	3+	2211.1	1.001	0.452263	0.9999	R.LGEHNIDVLEGNEQFINAAK.I
1	1	CONTAM|P00761	24409.5	0.251		SWISS-PROT:P00761|TRYP_PIG Trypsin - Sus scrofa (Pig).	256	5			18089	3+	2211.1	1.001	0.452263	1	R.LGEHNIDVLEGNEQFINAAK.I
1	1	CONTAM|P00761	24409.5	0.251		SWISS-PROT:P00761|TRYP_PIG Trypsin - Sus scrofa (Pig).	256	5			19104	3+	2299.18	0.007	3.04457	0.708	K.IITHPNFNGNTLDNDIM"LIK.L
1	1	CONTAM|P00761	24409.5	0.251		SWISS-PROT:P00761|TRYP_PIG Trypsin - Sus scrofa (Pig).	256	5			19991	2+	2283.18	1.01	4.37986	1	K.IITHPNFNGNTLDNDIMLIK.L
1	1	CONTAM|P00761	24409.5	0.251		SWISS-PROT:P00761|TRYP_PIG Trypsin - Sus scrofa (Pig).	256	5			20819	3+	2283.18	0.993	3.0659	0.7437	K.IITHPNFNGNTLDNDIMLIK.L
2	1	CONTAM|Q0V8M9	99537	0.074		TREMBL:Q0V8M9;Q9TRI0 (Bos taurus) similar to inter-alpha (globulin) inhibitor H3 isoform 2	79	7			6775	3+	1626.87	0.007	4.30274	0.9926	K.KGHVSFKPSLDQQR.S
2	1	CONTAM|Q0V8M9	99537	0.074		TREMBL:Q0V8M9;Q9TRI0 (Bos taurus) similar to inter-alpha (globulin) inhibitor H3 isoform 2	79	7			6845	2+	1626.87	0.01	6.14677	1	K.KGHVSFKPSLDQQR.S
2	1	CONTAM|Q0V8M9	99537	0.074		TREMBL:Q0V8M9;Q9TRI0 (Bos taurus) similar to inter-alpha (globulin) inhibitor H3 isoform 2	79	7			8131	2+	1498.78	0.006	4.00327	1	K.GHVSFKPSLDQQR.S
2	1	CONTAM|Q0V8M9	99537	0.074		TREMBL:Q0V8M9;Q9TRI0 (Bos taurus) similar to inter-alpha (globulin) inhibitor H3 isoform 2	79	7			8157	3+	1498.78	0.006	4.00327	1	K.GHVSFKPSLDQQR.S
2	1	CONTAM|Q0V8M9	99537	0.074		TREMBL:Q0V8M9;Q9TRI0 (Bos taurus) similar to inter-alpha (globulin) inhibitor H3 isoform 2	79	7			8273	2+	1498.78	0.007	4.67048	1	K.GHVSFKPSLDQQR.S
2	1	CONTAM|Q0V8M9	99537	0.074		TREMBL:Q0V8M9;Q9TRI0 (Bos taurus) similar to inter-alpha (globulin) inhibitor H3 isoform 2	79	7			8302	3+	1498.78	0.006	4.00327	1	K.GHVSFKPSLDQQR.S
2	1	CONTAM|Q0V8M9	99537	0.074		TREMBL:Q0V8M9;Q9TRI0 (Bos taurus) similar to inter-alpha (globulin) inhibitor H3 isoform 2	79	7			8426	2+	1498.78	0.007	4.67048	1	K.GHVSFKPSLDQQR.S
2	1	CONTAM|Q0V8M9	99537	0.074		TREMBL:Q0V8M9;Q9TRI0 (Bos taurus) similar to inter-alpha (globulin) inhibitor H3 isoform 2	79	7			8574	2+	1498.78	0.007	4.67048	1	K.GHVSFKPSLDQQR.S
2	1	CONTAM|Q0V8M9	99537	0.074		TREMBL:Q0V8M9;Q9TRI0 (Bos taurus) similar to inter-alpha (globulin) inhibitor H3 isoform 2	79	7			9136	2+	1031.52	0.003	2.90832	0.6518	K.GKYEMYLK.V
2	1	CONTAM|Q0V8M9	99537	0.074		TREMBL:Q0V8M9;Q9TRI0 (Bos taurus) similar to inter-alpha (globulin) inhibitor H3 isoform 2	79	7			9297	2+	1031.52	0.005	4.8472	0.6559	K.GKYEMYLK.V
2	1	CONTAM|Q0V8M9	99537	0.074		TREMBL:Q0V8M9;Q9TRI0 (Bos taurus) similar to inter-alpha (globulin) inhibitor H3 isoform 2	79	7			17087	2+	1162.6	0.004	3.44057	0.9993	K.EVSFDVELPK.T
2	1	CONTAM|Q0V8M9	99537	0.074		TREMBL:Q0V8M9;Q9TRI0 (Bos taurus) similar to inter-alpha (globulin) inhibitor H3 isoform 2	79	7			17244	2+	1162.6	0.004	3.44057	0.9986	K.EVSFDVELPK.T
2	1	CONTAM|Q0V8M9	99537	0.074		TREMBL:Q0V8M9;Q9TRI0 (Bos taurus) similar to inter-alpha (globulin) inhibitor H3 isoform 2	79	7			17404	2+	1162.6	0.005	4.30071	0.9972	K.EVSFDVELPK.T
2	1	CONTAM|Q0V8M9	99537	0.074		TREMBL:Q0V8M9;Q9TRI0 (Bos taurus) similar to inter-alpha (globulin) inhibitor H3 isoform 2	79	7			17565	2+	1162.6	0.005	4.30071	0.9546	K.EVSFDVELPK.T
2	1	CONTAM|Q0V8M9	99537	0.074		TREMBL:Q0V8M9;Q9TRI0 (Bos taurus) similar to inter-alpha (globulin) inhibitor H3 isoform 2	79	7			17727	2+	1162.6	0.014	12.042	0.9688	K.EVSFDVELPK.T
2	1	CONTAM|Q0V8M9	99537	0.074		TREMBL:Q0V8M9;Q9TRI0 (Bos taurus) similar to inter-alpha (globulin) inhibitor H3 isoform 2	79	7			18989	2+	1179.64	-0.004	3.39087	0.7552	K.FTVSVNVAAGSK.V
2	1	CONTAM|Q0V8M9	99537	0.074		TREMBL:Q0V8M9;Q9TRI0 (Bos taurus) similar to inter-alpha (globulin) inhibitor H3 isoform 2	79	7			19146	2+	1179.64	0.005	4.23859	1	K.FTVSVNVAAGSK.V
2	1	CONTAM|Q0V8M9	99537	0.074		TREMBL:Q0V8M9;Q9TRI0 (Bos taurus) similar to inter-alpha (globulin) inhibitor H3 isoform 2	79	7			19320	2+	1179.64	0.004	3.39087	0.9999	K.FTVSVNVAAGSK.V
2	1	CONTAM|Q0V8M9	99537	0.074		TREMBL:Q0V8M9;Q9TRI0 (Bos taurus) similar to inter-alpha (globulin) inhibitor H3 isoform 2	79	7			19479	2+	1179.64	0.002	1.69544	1	K.FTVSVNVAAGSK.V
2	1	CONTAM|Q0V8M9	99537	0.074		TREMBL:Q0V8M9;Q9TRI0 (Bos taurus) similar to inter-alpha (globulin) inhibitor H3 isoform 2	79	7			19645	2+	1179.64	0.006	5.08631	1	K.FTVSVNVAAGSK.V
2	1	CONTAM|Q0V8M9	99537	0.074		TREMBL:Q0V8M9;Q9TRI0 (Bos taurus) similar to inter-alpha (globulin) inhibitor H3 isoform 2	79	7			19968	2+	1179.64	0.003	2.54316	1	K.FTVSVNVAAGSK.V
2	1	CONTAM|Q0V8M9	99537	0.074		TREMBL:Q0V8M9;Q9TRI0 (Bos taurus) similar to inter-alpha (globulin) inhibitor H3 isoform 2	79	7			20488	2+	1179.64	0.003	2.54316	1	K.FTVSVNVAAGSK.V
2	1	CONTAM|Q0V8M9	99537	0.074		TREMBL:Q0V8M9;Q9TRI0 (Bos taurus) similar to inter-alpha (globulin) inhibitor H3 isoform 2	79	7			20652	2+	1179.64	0.005	4.23859	1	K.FTVSVNVAAGSK.V
2	1	CONTAM|Q0V8M9	99537	0.074		TREMBL:Q0V8M9;Q9TRI0 (Bos taurus) similar to inter-alpha (globulin) inhibitor H3 isoform 2	79	7			21162	2+	1179.64	0.004	3.39087	1	K.FTVSVNVAAGSK.V
2	1	CONTAM|Q0V8M9	99537	0.074		TREMBL:Q0V8M9;Q9TRI0 (Bos taurus) similar to inter-alpha (globulin) inhibitor H3 isoform 2	79	7			21479	2+	1179.64	0.003	2.54316	0.9998	K.FTVSVNVAAGSK.V
2	1	CONTAM|Q0V8M9	99537	0.074		TREMBL:Q0V8M9;Q9TRI0 (Bos taurus) similar to inter-alpha (globulin) inhibitor H3 isoform 2	79	7			21651	2+	1179.64	0.006	5.08631	1	K.FTVSVNVAAGSK.V
2	1	CONTAM|Q0V8M9	99537	0.074		TREMBL:Q0V8M9;Q9TRI0 (Bos taurus) similar to inter-alpha (globulin) inhibitor H3 isoform 2	79	7			21830	2+	1179.64	0.006	5.08631	1	K.FTVSVNVAAGSK.V
2	1	CONTAM|Q0V8M9	99537	0.074		TREMBL:Q0V8M9;Q9TRI0 (Bos taurus) similar to inter-alpha (globulin) inhibitor H3 isoform 2	79	7			22059	2+	1179.64	0.004	3.39087	0.9999	K.FTVSVNVAAGSK.V
2	1	CONTAM|Q0V8M9	99537	0.074		TREMBL:Q0V8M9;Q9TRI0 (Bos taurus) similar to inter-alpha (globulin) inhibitor H3 isoform 2	79	7			22619	2+	1179.64	0.006	5.08631	1	K.FTVSVNVAAGSK.V
2	1	CONTAM|Q0V8M9	99537	0.074		TREMBL:Q0V8M9;Q9TRI0 (Bos taurus) similar to inter-alpha (globulin) inhibitor H3 isoform 2	79	7			22822	2+	1179.64	0.007	5.93403	1	K.FTVSVNVAAGSK.V
2	1	CONTAM|Q0V8M9	99537	0.074		TREMBL:Q0V8M9;Q9TRI0 (Bos taurus) similar to inter-alpha (globulin) inhibitor H3 isoform 2	79	7			22977	2+	1484.79	0.007	4.71448	0.9998	K.VTFELTYEELLK.R
2	1	CONTAM|Q0V8M9	99537	0.074		TREMBL:Q0V8M9;Q9TRI0 (Bos taurus) similar to inter-alpha (globulin) inhibitor H3 isoform 2	79	7			23072	2+	1179.64	0.034	28.8224	0.7989	K.FTVSVNVAAGSK.V
2	1	CONTAM|Q0V8M9	99537	0.074		TREMBL:Q0V8M9;Q9TRI0 (Bos taurus) similar to inter-alpha (globulin) inhibitor H3 isoform 2	79	7			23711	2+	1179.64	0.039	33.061	0.9662	K.FTVSVNVAAGSK.V
2	1	CONTAM|Q0V8M9	99537	0.074		TREMBL:Q0V8M9;Q9TRI0 (Bos taurus) similar to inter-alpha (globulin) inhibitor H3 isoform 2	79	7			23775	2+	1484.79	0.006	4.04098	1	K.VTFELTYEELLK.R
2	1	CONTAM|Q0V8M9	99537	0.074		TREMBL:Q0V8M9;Q9TRI0 (Bos taurus) similar to inter-alpha (globulin) inhibitor H3 isoform 2	79	7			23872	2+	1179.64	0.027	22.8884	0.9962	K.FTVSVNVAAGSK.V
2	1	CONTAM|Q0V8M9	99537	0.074		TREMBL:Q0V8M9;Q9TRI0 (Bos taurus) similar to inter-alpha (globulin) inhibitor H3 isoform 2	79	7			23935	2+	1484.79	0.007	4.71448	0.9996	K.VTFELTYEELLK.R
2	1	CONTAM|Q0V8M9	99537	0.074		TREMBL:Q0V8M9;Q9TRI0 (Bos taurus) similar to inter-alpha (globulin) inhibitor H3 isoform 2	79	7			25836	2+	1179.64	0.006	5.08631	0.9919	K.FTVSVNVAAGSK.V
2	1	CONTAM|Q0V8M9	99537	0.074		TREMBL:Q0V8M9;Q9TRI0 (Bos taurus) similar to inter-alpha (globulin) inhibitor H3 isoform 2	79	7			33314	2+	1179.64	0.007	5.93403	0.9876	K.FTVSVNVAAGSK.V
2	1	CONTAM|Q0V8M9	99537	0.074		TREMBL:Q0V8M9;Q9TRI0 (Bos taurus) similar to inter-alpha (globulin) inhibitor H3 isoform 2	79	7			33462	2+	1179.64	-0.062	52.5585	0.9765	K.FTVSVNVAAGSK.V
2	1	CONTAM|Q0V8M9	99537	0.074		TREMBL:Q0V8M9;Q9TRI0 (Bos taurus) similar to inter-alpha (globulin) inhibitor H3 isoform 2	79	7			7937	3+	1498.78	0.006	4.00327	0.9962	K.GHVSFKPSLDQQR.S
2	1	CONTAM|Q0V8M9	99537	0.074		TREMBL:Q0V8M9;Q9TRI0 (Bos taurus) similar to inter-alpha (globulin) inhibitor H3 isoform 2	79	7			7958	2+	1498.78	0.008	5.33769	1	K.GHVSFKPSLDQQR.S
2	1	CONTAM|Q0V8M9	99537	0.074		TREMBL:Q0V8M9;Q9TRI0 (Bos taurus) similar to inter-alpha (globulin) inhibitor H3 isoform 2	79	7			8090	3+	1498.78	0.007	4.67048	1	K.GHVSFKPSLDQQR.S
2	1	CONTAM|Q0V8M9	99537	0.074		TREMBL:Q0V8M9;Q9TRI0 (Bos taurus) similar to inter-alpha (globulin) inhibitor H3 isoform 2	79	7			8113	2+	1498.78	0.007	4.67048	0.9999	K.GHVSFKPSLDQQR.S
2	1	CONTAM|Q0V8M9	99537	0.074		TREMBL:Q0V8M9;Q9TRI0 (Bos taurus) similar to inter-alpha (globulin) inhibitor H3 isoform 2	79	7			8245	3+	1498.78	0.006	4.00327	1	K.GHVSFKPSLDQQR.S
2	1	CONTAM|Q0V8M9	99537	0.074		TREMBL:Q0V8M9;Q9TRI0 (Bos taurus) similar to inter-alpha (globulin) inhibitor H3 isoform 2	79	7			17146	2+	1162.6	0.006	5.16085	0.9576	K.EVSFDVELPK.T
2	1	CONTAM|Q0V8M9	99537	0.074		TREMBL:Q0V8M9;Q9TRI0 (Bos taurus) similar to inter-alpha (globulin) inhibitor H3 isoform 2	79	7			17312	2+	1162.6	0.004	3.44057	0.9984	K.EVSFDVELPK.T
2	1	CONTAM|Q0V8M9	99537	0.074		TREMBL:Q0V8M9;Q9TRI0 (Bos taurus) similar to inter-alpha (globulin) inhibitor H3 isoform 2	79	7			17474	2+	1162.6	0.004	3.44057	0.9035	K.EVSFDVELPK.T
2	1	CONTAM|Q0V8M9	99537	0.074		TREMBL:Q0V8M9;Q9TRI0 (Bos taurus) similar to inter-alpha (globulin) inhibitor H3 isoform 2	79	7			17636	2+	1162.6	0.014	12.042	0.7949	K.EVSFDVELPK.T
2	1	CONTAM|Q0V8M9	99537	0.074		TREMBL:Q0V8M9;Q9TRI0 (Bos taurus) similar to inter-alpha (globulin) inhibitor H3 isoform 2	79	7			19968	2+	1179.64	-0.066	55.9494	0.9441	K.FTVSVNVAAGSK.V
2	1	CONTAM|Q0V8M9	99537	0.074		TREMBL:Q0V8M9;Q9TRI0 (Bos taurus) similar to inter-alpha (globulin) inhibitor H3 isoform 2	79	7			21085	2+	1179.64	0.835	139.874	0.9981	K.FTVSVNVAAGSK.V
2	1	CONTAM|Q0V8M9	99537	0.074		TREMBL:Q0V8M9;Q9TRI0 (Bos taurus) similar to inter-alpha (globulin) inhibitor H3 isoform 2	79	7			24497	2+	1179.64	0.028	23.7361	0.9952	K.FTVSVNVAAGSK.V
2	1	CONTAM|Q0V8M9	99537	0.074		TREMBL:Q0V8M9;Q9TRI0 (Bos taurus) similar to inter-alpha (globulin) inhibitor H3 isoform 2	79	7			8428	3+	1498.78	0.019	12.677	0.9993	K.GHVSFKPSLDQQR.S
2	1	CONTAM|Q0V8M9	99537	0.074		TREMBL:Q0V8M9;Q9TRI0 (Bos taurus) similar to inter-alpha (globulin) inhibitor H3 isoform 2	79	7			8465	2+	1498.78	0.867	88.7391	0.9951	K.GHVSFKPSLDQQR.S
2	1	CONTAM|Q0V8M9	99537	0.074		TREMBL:Q0V8M9;Q9TRI0 (Bos taurus) similar to inter-alpha (globulin) inhibitor H3 isoform 2	79	7			8574	3+	1498.78	0.008	5.33769	1	K.GHVSFKPSLDQQR.S
2	1	CONTAM|Q0V8M9	99537	0.074		TREMBL:Q0V8M9;Q9TRI0 (Bos taurus) similar to inter-alpha (globulin) inhibitor H3 isoform 2	79	7			17240	2+	1162.6	0.005	4.30071	0.994	K.EVSFDVELPK.T
2	1	CONTAM|Q0V8M9	99537	0.074		TREMBL:Q0V8M9;Q9TRI0 (Bos taurus) similar to inter-alpha (globulin) inhibitor H3 isoform 2	79	7			17401	2+	1162.6	0.006	5.16085	0.9886	K.EVSFDVELPK.T
2	1	CONTAM|Q0V8M9	99537	0.074		TREMBL:Q0V8M9;Q9TRI0 (Bos taurus) similar to inter-alpha (globulin) inhibitor H3 isoform 2	79	7			20627	2+	1179.64	0.005	4.23859	0.9991	K.FTVSVNVAAGSK.V
2	1	CONTAM|Q0V8M9	99537	0.074		TREMBL:Q0V8M9;Q9TRI0 (Bos taurus) similar to inter-alpha (globulin) inhibitor H3 isoform 2	79	7			20935	2+	1179.64	0.835	139.874	0.6043	K.FTVSVNVAAGSK.V
2	1	CONTAM|Q0V8M9	99537	0.074		TREMBL:Q0V8M9;Q9TRI0 (Bos taurus) similar to inter-alpha (globulin) inhibitor H3 isoform 2	79	7			24486	2+	1179.64	0.03	25.4316	0.9666	K.FTVSVNVAAGSK.V
2	1	CONTAM|Q0V8M9	99537	0.074		TREMBL:Q0V8M9;Q9TRI0 (Bos taurus) similar to inter-alpha (globulin) inhibitor H3 isoform 2	79	7			8316	3+	1626.87	0.009	5.53209	0.9998	K.KGHVSFKPSLDQQR.S
2	1	CONTAM|Q0V8M9	99537	0.074		TREMBL:Q0V8M9;Q9TRI0 (Bos taurus) similar to inter-alpha (globulin) inhibitor H3 isoform 2	79	7			9425	2+	1498.78	0.007	4.67048	0.9555	K.GHVSFKPSLDQQR.S
2	1	CONTAM|Q0V8M9	99537	0.074		TREMBL:Q0V8M9;Q9TRI0 (Bos taurus) similar to inter-alpha (globulin) inhibitor H3 isoform 2	79	7			16711	2+	1162.6	0.006	5.16085	0.9338	K.EVSFDVELPK.T
2	1	CONTAM|Q0V8M9	99537	0.074		TREMBL:Q0V8M9;Q9TRI0 (Bos taurus) similar to inter-alpha (globulin) inhibitor H3 isoform 2	79	7			16851	2+	1162.6	0.006	5.16085	0.987	K.EVSFDVELPK.T
2	1	CONTAM|Q0V8M9	99537	0.074		TREMBL:Q0V8M9;Q9TRI0 (Bos taurus) similar to inter-alpha (globulin) inhibitor H3 isoform 2	79	7			21173	2+	1484.79	-0.016	10.7759	0.7146	K.VTFELTYEELLK.R
2	1	CONTAM|Q0V8M9	99537	0.074		TREMBL:Q0V8M9;Q9TRI0 (Bos taurus) similar to inter-alpha (globulin) inhibitor H3 isoform 2	79	7			16175	2+	1162.6	0.003	2.58043	0.9968	K.EVSFDVELPK.T
2	1	CONTAM|Q0V8M9	99537	0.074		TREMBL:Q0V8M9;Q9TRI0 (Bos taurus) similar to inter-alpha (globulin) inhibitor H3 isoform 2	79	7			16311	2+	1162.6	0.003	2.58043	0.9965	K.EVSFDVELPK.T
2	1	CONTAM|Q0V8M9	99537	0.074		TREMBL:Q0V8M9;Q9TRI0 (Bos taurus) similar to inter-alpha (globulin) inhibitor H3 isoform 2	79	7			16380	2+	1162.6	0.004	3.44057	0.9981	K.EVSFDVELPK.T
2	1	CONTAM|Q0V8M9	99537	0.074		TREMBL:Q0V8M9;Q9TRI0 (Bos taurus) similar to inter-alpha (globulin) inhibitor H3 isoform 2	79	7			16519	2+	1162.6	0.004	3.44057	0.9999	K.EVSFDVELPK.T
2	1	CONTAM|Q0V8M9	99537	0.074		TREMBL:Q0V8M9;Q9TRI0 (Bos taurus) similar to inter-alpha (globulin) inhibitor H3 isoform 2	79	7			16662	2+	1162.6	0.003	2.58043	0.9995	K.EVSFDVELPK.T
2	1	CONTAM|Q0V8M9	99537	0.074		TREMBL:Q0V8M9;Q9TRI0 (Bos taurus) similar to inter-alpha (globulin) inhibitor H3 isoform 2	79	7			16967	2+	1162.6	0.004	3.44057	0.8937	K.EVSFDVELPK.T
2	1	CONTAM|Q0V8M9	99537	0.074		TREMBL:Q0V8M9;Q9TRI0 (Bos taurus) similar to inter-alpha (globulin) inhibitor H3 isoform 2	79	7			17333	2+	1162.6	-0.006	5.16085	0.8129	K.EVSFDVELPK.T
2	1	CONTAM|Q0V8M9	99537	0.074		TREMBL:Q0V8M9;Q9TRI0 (Bos taurus) similar to inter-alpha (globulin) inhibitor H3 isoform 2	79	7			17495	2+	1162.6	0.003	2.58043	0.8394	K.EVSFDVELPK.T
2	1	CONTAM|Q0V8M9	99537	0.074		TREMBL:Q0V8M9;Q9TRI0 (Bos taurus) similar to inter-alpha (globulin) inhibitor H3 isoform 2	79	7			16808	2+	1162.6	0.002	1.72028	0.9373	K.EVSFDVELPK.T
2	1	CONTAM|Q0V8M9	99537	0.074		TREMBL:Q0V8M9;Q9TRI0 (Bos taurus) similar to inter-alpha (globulin) inhibitor H3 isoform 2	79	7			19012	2+	1290.6	1.053	41.0662	0.9931	R.DYIFGDYIER.L
2	1	CONTAM|Q0V8M9	99537	0.074		TREMBL:Q0V8M9;Q9TRI0 (Bos taurus) similar to inter-alpha (globulin) inhibitor H3 isoform 2	79	7			7309	2+	1498.78	0.003	2.00163	1	K.GHVSFKPSLDQQR.S
2	1	CONTAM|Q0V8M9	99537	0.074		TREMBL:Q0V8M9;Q9TRI0 (Bos taurus) similar to inter-alpha (globulin) inhibitor H3 isoform 2	79	7			16680	2+	1162.6	0.004	3.44057	0.7671	K.EVSFDVELPK.T
2	1	CONTAM|Q0V8M9	99537	0.074		TREMBL:Q0V8M9;Q9TRI0 (Bos taurus) similar to inter-alpha (globulin) inhibitor H3 isoform 2	79	7			8174	2+	1498.78	0.012	8.00653	0.9997	K.GHVSFKPSLDQQR.S
2	1	CONTAM|Q0V8M9	99537	0.074		TREMBL:Q0V8M9;Q9TRI0 (Bos taurus) similar to inter-alpha (globulin) inhibitor H3 isoform 2	79	7			17115	2+	1162.6	0.005	4.30071	0.9404	K.EVSFDVELPK.T
2	1	CONTAM|Q0V8M9	99537	0.074		TREMBL:Q0V8M9;Q9TRI0 (Bos taurus) similar to inter-alpha (globulin) inhibitor H3 isoform 2	79	7			17270	2+	1162.6	0.004	3.44057	0.9572	K.EVSFDVELPK.T
3	1	CONTAM|Q3ZBS7	54099.7	0.11		TREMBL:Q3ZBS7 (Bos taurus) Vitronectin	113	7	1.8	4	19552	3+	3566.43	0.063	17.6647	0.9481	K.CQCDELCSYYQSCCADFM"AECKPQVTR.G	1069478	1.39269e+06
3	1	CONTAM|Q3ZBS7	54099.7	0.11		TREMBL:Q3ZBS7 (Bos taurus) Vitronectin	113	7	1.8	4	25250	3+	3584.54	0.98	5.57951	0.9085	K.C'QC'DELC'SYYQSC'C'ADFM"AEC'KPQVTR.G	81883.9	148032
3	1	CONTAM|Q3ZBS7	54099.7	0.11		TREMBL:Q3ZBS7 (Bos taurus) Vitronectin	113	7	1.8	4	26277	3+	3584.54	-0.013	3.62668	0.9985	K.C'QC'DELC'SYYQSC'C'ADFM"AEC'KPQVTR.G	228278	518357
3	1	CONTAM|Q3ZBS7	54099.7	0.11		TREMBL:Q3ZBS7 (Bos taurus) Vitronectin	113	7	1.8	4	28343	3+	3584.54	0.971	8.0903	0.9833	K.C'QC'DELC'SYYQSC'C'ADFM"AEC'KPQVTR.G	207731	405694
3	1	CONTAM|Q3ZBS7	54099.7	0.11		TREMBL:Q3ZBS7 (Bos taurus) Vitronectin	113	7	1.8	4	23816	2+	1646.82	0.006	3.64339	1	R.DVWGIEGPIDAAFTR.I
3	1	CONTAM|Q3ZBS7	54099.7	0.11		TREMBL:Q3ZBS7 (Bos taurus) Vitronectin	113	7	1.8	4	23974	2+	1646.82	0.008	4.85786	1	R.DVWGIEGPIDAAFTR.I
3	1	CONTAM|Q3ZBS7	54099.7	0.11		TREMBL:Q3ZBS7 (Bos taurus) Vitronectin	113	7	1.8	4	24134	2+	1646.82	0.007	4.25062	1	R.DVWGIEGPIDAAFTR.I
3	1	CONTAM|Q3ZBS7	54099.7	0.11		TREMBL:Q3ZBS7 (Bos taurus) Vitronectin	113	7	1.8	4	24294	2+	1646.82	0.007	4.25062	1	R.DVWGIEGPIDAAFTR.I
3	1	CONTAM|Q3ZBS7	54099.7	0.11		TREMBL:Q3ZBS7 (Bos taurus) Vitronectin	113	7	1.8	4	24454	2+	1646.82	0.006	3.64339	1	R.DVWGIEGPIDAAFTR.I
3	1	CONTAM|Q3ZBS7	54099.7	0.11		TREMBL:Q3ZBS7 (Bos taurus) Vitronectin	113	7	1.8	4	24615	2+	1646.82	0.008	4.85786	1	R.DVWGIEGPIDAAFTR.I
3	1	CONTAM|Q3ZBS7	54099.7	0.11		TREMBL:Q3ZBS7 (Bos taurus) Vitronectin	113	7	1.8	4	24776	2+	1646.82	0	0	1	R.DVWGIEGPIDAAFTR.I
3	1	CONTAM|Q3ZBS7	54099.7	0.11		TREMBL:Q3ZBS7 (Bos taurus) Vitronectin	113	7	1.8	4	24285	2+	1646.82	0.006	3.64339	1	R.DVWGIEGPIDAAFTR.I
3	1	CONTAM|Q3ZBS7	54099.7	0.11		TREMBL:Q3ZBS7 (Bos taurus) Vitronectin	113	7	1.8	4	24439	2+	1646.82	0.007	4.25062	1	R.DVWGIEGPIDAAFTR.I
3	1	CONTAM|Q3ZBS7	54099.7	0.11		TREMBL:Q3ZBS7 (Bos taurus) Vitronectin	113	7	1.8	4	24599	2+	1646.82	0.006	3.64339	1	R.DVWGIEGPIDAAFTR.I
3	1	CONTAM|Q3ZBS7	54099.7	0.11		TREMBL:Q3ZBS7 (Bos taurus) Vitronectin	113	7	1.8	4	24759	2+	1646.82	0.007	4.25062	1	R.DVWGIEGPIDAAFTR.I
3	1	CONTAM|Q3ZBS7	54099.7	0.11		TREMBL:Q3ZBS7 (Bos taurus) Vitronectin	113	7	1.8	4	24919	2+	1646.82	0.006	3.64339	1	R.DVWGIEGPIDAAFTR.I
3	1	CONTAM|Q3ZBS7	54099.7	0.11		TREMBL:Q3ZBS7 (Bos taurus) Vitronectin	113	7	1.8	4	25080	2+	1646.82	0.006	3.64339	1	R.DVWGIEGPIDAAFTR.I
3	1	CONTAM|Q3ZBS7	54099.7	0.11		TREMBL:Q3ZBS7 (Bos taurus) Vitronectin	113	7	1.8	4	25244	2+	1646.82	0.011	6.67955	1	R.DVWGIEGPIDAAFTR.I
3	1	CONTAM|Q3ZBS7	54099.7	0.11		TREMBL:Q3ZBS7 (Bos taurus) Vitronectin	113	7	1.8	4	24159	2+	1646.82	0.007	4.25062	1	R.DVWGIEGPIDAAFTR.I
3	1	CONTAM|Q3ZBS7	54099.7	0.11		TREMBL:Q3ZBS7 (Bos taurus) Vitronectin	113	7	1.8	4	24297	3+	1646.82	0.006	3.64339	0.9957	R.DVWGIEGPIDAAFTR.I
3	1	CONTAM|Q3ZBS7	54099.7	0.11		TREMBL:Q3ZBS7 (Bos taurus) Vitronectin	113	7	1.8	4	24319	2+	1646.82	0.009	5.46509	1	R.DVWGIEGPIDAAFTR.I
3	1	CONTAM|Q3ZBS7	54099.7	0.11		TREMBL:Q3ZBS7 (Bos taurus) Vitronectin	113	7	1.8	4	24479	2+	1646.82	0.008	4.85786	1	R.DVWGIEGPIDAAFTR.I
3	1	CONTAM|Q3ZBS7	54099.7	0.11		TREMBL:Q3ZBS7 (Bos taurus) Vitronectin	113	7	1.8	4	24641	2+	1646.82	0.009	5.46509	1	R.DVWGIEGPIDAAFTR.I
3	1	CONTAM|Q3ZBS7	54099.7	0.11		TREMBL:Q3ZBS7 (Bos taurus) Vitronectin	113	7	1.8	4	24802	2+	1646.82	0.01	6.07232	1	R.DVWGIEGPIDAAFTR.I
3	1	CONTAM|Q3ZBS7	54099.7	0.11		TREMBL:Q3ZBS7 (Bos taurus) Vitronectin	113	7	1.8	4	24963	2+	1646.82	0.003	1.8217	1	R.DVWGIEGPIDAAFTR.I
3	1	CONTAM|Q3ZBS7	54099.7	0.11		TREMBL:Q3ZBS7 (Bos taurus) Vitronectin	113	7	1.8	4	22147	2+	1646.82	0.012	7.28678	1	R.DVWGIEGPIDAAFTR.I
3	1	CONTAM|Q3ZBS7	54099.7	0.11		TREMBL:Q3ZBS7 (Bos taurus) Vitronectin	113	7	1.8	4	22279	2+	1646.82	0.008	4.85786	1	R.DVWGIEGPIDAAFTR.I
3	1	CONTAM|Q3ZBS7	54099.7	0.11		TREMBL:Q3ZBS7 (Bos taurus) Vitronectin	113	7	1.8	4	22419	2+	1646.82	0.009	5.46509	1	R.DVWGIEGPIDAAFTR.I
3	1	CONTAM|Q3ZBS7	54099.7	0.11		TREMBL:Q3ZBS7 (Bos taurus) Vitronectin	113	7	1.8	4	22560	2+	1646.82	0.01	6.07232	1	R.DVWGIEGPIDAAFTR.I
3	1	CONTAM|Q3ZBS7	54099.7	0.11		TREMBL:Q3ZBS7 (Bos taurus) Vitronectin	113	7	1.8	4	22712	2+	1646.82	0.01	6.07232	1	R.DVWGIEGPIDAAFTR.I
3	1	CONTAM|Q3ZBS7	54099.7	0.11		TREMBL:Q3ZBS7 (Bos taurus) Vitronectin	113	7	1.8	4	22853	2+	1646.82	0.011	6.67955	1	R.DVWGIEGPIDAAFTR.I
3	1	CONTAM|Q3ZBS7	54099.7	0.11		TREMBL:Q3ZBS7 (Bos taurus) Vitronectin	113	7	1.8	4	14913	3+	3569.45	-1.991	2.5214	0.97	K.CQCDELC'SYYQSCCADFM"AECKPQVTR.G
3	1	CONTAM|Q3ZBS7	54099.7	0.11		TREMBL:Q3ZBS7 (Bos taurus) Vitronectin	113	7	1.8	4	21786	2+	1646.82	0.009	5.46509	1	R.DVWGIEGPIDAAFTR.I
3	1	CONTAM|Q3ZBS7	54099.7	0.11		TREMBL:Q3ZBS7 (Bos taurus) Vitronectin	113	7	1.8	4	21911	2+	1646.82	0.006	3.64339	1	R.DVWGIEGPIDAAFTR.I
3	1	CONTAM|Q3ZBS7	54099.7	0.11		TREMBL:Q3ZBS7 (Bos taurus) Vitronectin	113	7	1.8	4	22053	2+	1646.82	0.004	2.42893	1	R.DVWGIEGPIDAAFTR.I
3	1	CONTAM|Q3ZBS7	54099.7	0.11		TREMBL:Q3ZBS7 (Bos taurus) Vitronectin	113	7	1.8	4	5139	2+	887.51	0.003	3.38024	0.6004	K.AVRPGYPK.L
3	1	CONTAM|Q3ZBS7	54099.7	0.11		TREMBL:Q3ZBS7 (Bos taurus) Vitronectin	113	7	1.8	4	23250	2+	1646.82	0.004	2.42893	1	R.DVWGIEGPIDAAFTR.I
3	1	CONTAM|Q3ZBS7	54099.7	0.11		TREMBL:Q3ZBS7 (Bos taurus) Vitronectin	113	7	1.8	4	23389	2+	1646.82	0.005	3.03616	1	R.DVWGIEGPIDAAFTR.I
3	1	CONTAM|Q3ZBS7	54099.7	0.11		TREMBL:Q3ZBS7 (Bos taurus) Vitronectin	113	7	1.8	4	23424	3+	1646.82	0.002	1.21446	1	R.DVWGIEGPIDAAFTR.I
3	1	CONTAM|Q3ZBS7	54099.7	0.11		TREMBL:Q3ZBS7 (Bos taurus) Vitronectin	113	7	1.8	4	23539	2+	1646.82	0.004	2.42893	1	R.DVWGIEGPIDAAFTR.I
3	1	CONTAM|Q3ZBS7	54099.7	0.11		TREMBL:Q3ZBS7 (Bos taurus) Vitronectin	113	7	1.8	4	23681	2+	1646.82	0.003	1.8217	1	R.DVWGIEGPIDAAFTR.I
3	1	CONTAM|Q3ZBS7	54099.7	0.11		TREMBL:Q3ZBS7 (Bos taurus) Vitronectin	113	7	1.8	4	23833	2+	1646.82	0.005	3.03616	1	R.DVWGIEGPIDAAFTR.I
3	1	CONTAM|Q3ZBS7	54099.7	0.11		TREMBL:Q3ZBS7 (Bos taurus) Vitronectin	113	7	1.8	4	23981	2+	1646.82	0.005	3.03616	1	R.DVWGIEGPIDAAFTR.I
3	1	CONTAM|Q3ZBS7	54099.7	0.11		TREMBL:Q3ZBS7 (Bos taurus) Vitronectin	113	7	1.8	4	24121	2+	1646.82	0.004	2.42893	1	R.DVWGIEGPIDAAFTR.I
3	1	CONTAM|Q3ZBS7	54099.7	0.11		TREMBL:Q3ZBS7 (Bos taurus) Vitronectin	113	7	1.8	4	15462	3+	3569.45	-1.994	1.68093	0.9714	K.CQCDELCSYYQSCC'ADFM"AECKPQVTR.G
3	1	CONTAM|Q3ZBS7	54099.7	0.11		TREMBL:Q3ZBS7 (Bos taurus) Vitronectin	113	7	1.8	4	20950	2+	1646.82	0.001	0.607232	0.9997	R.DVWGIEGPIDAAFTR.I
3	1	CONTAM|Q3ZBS7	54099.7	0.11		TREMBL:Q3ZBS7 (Bos taurus) Vitronectin	113	7	1.8	4	21113	2+	1646.82	-0.002	1.21446	1	R.DVWGIEGPIDAAFTR.I
3	1	CONTAM|Q3ZBS7	54099.7	0.11		TREMBL:Q3ZBS7 (Bos taurus) Vitronectin	113	7	1.8	4	22401	3+	2029.09	0.004	1.97133	1	K.LIRDVWGIEGPIDAAFTR.I
3	1	CONTAM|Q3ZBS7	54099.7	0.11		TREMBL:Q3ZBS7 (Bos taurus) Vitronectin	113	7	1.8	4	23375	3+	1646.82	0.003	1.8217	1	R.DVWGIEGPIDAAFTR.I
3	1	CONTAM|Q3ZBS7	54099.7	0.11		TREMBL:Q3ZBS7 (Bos taurus) Vitronectin	113	7	1.8	4	23441	2+	1646.82	0.004	2.42893	1	R.DVWGIEGPIDAAFTR.I
3	1	CONTAM|Q3ZBS7	54099.7	0.11		TREMBL:Q3ZBS7 (Bos taurus) Vitronectin	113	7	1.8	4	23523	3+	1646.82	0.002	1.21446	1	R.DVWGIEGPIDAAFTR.I
3	1	CONTAM|Q3ZBS7	54099.7	0.11		TREMBL:Q3ZBS7 (Bos taurus) Vitronectin	113	7	1.8	4	23601	2+	1646.82	0.004	2.42893	1	R.DVWGIEGPIDAAFTR.I
3	1	CONTAM|Q3ZBS7	54099.7	0.11		TREMBL:Q3ZBS7 (Bos taurus) Vitronectin	113	7	1.8	4	23673	3+	1646.82	0.002	1.21446	1	R.DVWGIEGPIDAAFTR.I
3	1	CONTAM|Q3ZBS7	54099.7	0.11		TREMBL:Q3ZBS7 (Bos taurus) Vitronectin	113	7	1.8	4	23761	2+	1646.82	0.004	2.42893	1	R.DVWGIEGPIDAAFTR.I
3	1	CONTAM|Q3ZBS7	54099.7	0.11		TREMBL:Q3ZBS7 (Bos taurus) Vitronectin	113	7	1.8	4	23833	3+	1646.82	0.005	3.03616	1	R.DVWGIEGPIDAAFTR.I
3	1	CONTAM|Q3ZBS7	54099.7	0.11		TREMBL:Q3ZBS7 (Bos taurus) Vitronectin	113	7	1.8	4	23921	2+	1646.82	0.005	3.03616	1	R.DVWGIEGPIDAAFTR.I
3	1	CONTAM|Q3ZBS7	54099.7	0.11		TREMBL:Q3ZBS7 (Bos taurus) Vitronectin	113	7	1.8	4	24081	2+	1646.82	0.004	2.42893	1	R.DVWGIEGPIDAAFTR.I
3	1	CONTAM|Q3ZBS7	54099.7	0.11		TREMBL:Q3ZBS7 (Bos taurus) Vitronectin	113	7	1.8	4	24231	2+	1646.82	0.004	2.42893	1	R.DVWGIEGPIDAAFTR.I
3	1	CONTAM|Q3ZBS7	54099.7	0.11		TREMBL:Q3ZBS7 (Bos taurus) Vitronectin	113	7	1.8	4	24381	2+	1646.82	0.003	1.8217	1	R.DVWGIEGPIDAAFTR.I
3	1	CONTAM|Q3ZBS7	54099.7	0.11		TREMBL:Q3ZBS7 (Bos taurus) Vitronectin	113	7	1.8	4	24531	2+	1646.82	0.003	1.8217	1	R.DVWGIEGPIDAAFTR.I
3	1	CONTAM|Q3ZBS7	54099.7	0.11		TREMBL:Q3ZBS7 (Bos taurus) Vitronectin	113	7	1.8	4	24681	2+	1646.82	0.004	2.42893	1	R.DVWGIEGPIDAAFTR.I
3	1	CONTAM|Q3ZBS7	54099.7	0.11		TREMBL:Q3ZBS7 (Bos taurus) Vitronectin	113	7	1.8	4	24831	2+	1646.82	0.004	2.42893	1	R.DVWGIEGPIDAAFTR.I
3	1	CONTAM|Q3ZBS7	54099.7	0.11		TREMBL:Q3ZBS7 (Bos taurus) Vitronectin	113	7	1.8	4	24982	2+	1646.82	0.005	3.03616	1	R.DVWGIEGPIDAAFTR.I
3	1	CONTAM|Q3ZBS7	54099.7	0.11		TREMBL:Q3ZBS7 (Bos taurus) Vitronectin	113	7	1.8	4	25131	2+	1646.82	0.003	1.8217	1	R.DVWGIEGPIDAAFTR.I
3	1	CONTAM|Q3ZBS7	54099.7	0.11		TREMBL:Q3ZBS7 (Bos taurus) Vitronectin	113	7	1.8	4	25281	2+	1646.82	0.005	3.03616	1	R.DVWGIEGPIDAAFTR.I
3	1	CONTAM|Q3ZBS7	54099.7	0.11		TREMBL:Q3ZBS7 (Bos taurus) Vitronectin	113	7	1.8	4	25443	2+	1646.82	0.004	2.42893	1	R.DVWGIEGPIDAAFTR.I
3	1	CONTAM|Q3ZBS7	54099.7	0.11		TREMBL:Q3ZBS7 (Bos taurus) Vitronectin	113	7	1.8	4	25602	2+	1646.82	0.004	2.42893	1	R.DVWGIEGPIDAAFTR.I
3	1	CONTAM|Q3ZBS7	54099.7	0.11		TREMBL:Q3ZBS7 (Bos taurus) Vitronectin	113	7	1.8	4	25756	2+	1646.82	0.005	3.03616	1	R.DVWGIEGPIDAAFTR.I
3	1	CONTAM|Q3ZBS7	54099.7	0.11		TREMBL:Q3ZBS7 (Bos taurus) Vitronectin	113	7	1.8	4	25915	2+	1646.82	0.004	2.42893	1	R.DVWGIEGPIDAAFTR.I
3	1	CONTAM|Q3ZBS7	54099.7	0.11		TREMBL:Q3ZBS7 (Bos taurus) Vitronectin	113	7	1.8	4	26063	2+	1646.82	0.006	3.64339	1	R.DVWGIEGPIDAAFTR.I
3	1	CONTAM|Q3ZBS7	54099.7	0.11		TREMBL:Q3ZBS7 (Bos taurus) Vitronectin	113	7	1.8	4	26293	2+	1646.82	0.005	3.03616	1	R.DVWGIEGPIDAAFTR.I
3	1	CONTAM|Q3ZBS7	54099.7	0.11		TREMBL:Q3ZBS7 (Bos taurus) Vitronectin	113	7	1.8	4	26441	2+	1646.82	0.001	0.607232	1	R.DVWGIEGPIDAAFTR.I
3	1	CONTAM|Q3ZBS7	54099.7	0.11		TREMBL:Q3ZBS7 (Bos taurus) Vitronectin	113	7	1.8	4	26845	2+	1646.82	0.006	3.64339	1	R.DVWGIEGPIDAAFTR.I
3	1	CONTAM|Q3ZBS7	54099.7	0.11		TREMBL:Q3ZBS7 (Bos taurus) Vitronectin	113	7	1.8	4	27001	2+	1646.82	0.002	1.21446	1	R.DVWGIEGPIDAAFTR.I
3	1	CONTAM|Q3ZBS7	54099.7	0.11		TREMBL:Q3ZBS7 (Bos taurus) Vitronectin	113	7	1.8	4	27222	2+	1646.82	0.005	3.03616	1	R.DVWGIEGPIDAAFTR.I
3	1	CONTAM|Q3ZBS7	54099.7	0.11		TREMBL:Q3ZBS7 (Bos taurus) Vitronectin	113	7	1.8	4	29265	2+	1646.82	0.006	3.64339	1	R.DVWGIEGPIDAAFTR.I
3	1	CONTAM|Q3ZBS7	54099.7	0.11		TREMBL:Q3ZBS7 (Bos taurus) Vitronectin	113	7	1.8	4	23582	2+	1646.82	0.004	2.42893	1	R.DVWGIEGPIDAAFTR.I
3	1	CONTAM|Q3ZBS7	54099.7	0.11		TREMBL:Q3ZBS7 (Bos taurus) Vitronectin	113	7	1.8	4	23749	3+	1646.82	0.007	4.25062	1	R.DVWGIEGPIDAAFTR.I
3	1	CONTAM|Q3ZBS7	54099.7	0.11		TREMBL:Q3ZBS7 (Bos taurus) Vitronectin	113	7	1.8	4	23752	2+	1646.82	0.005	3.03616	1	R.DVWGIEGPIDAAFTR.I
3	1	CONTAM|Q3ZBS7	54099.7	0.11		TREMBL:Q3ZBS7 (Bos taurus) Vitronectin	113	7	1.8	4	23911	2+	1646.82	0.004	2.42893	1	R.DVWGIEGPIDAAFTR.I
3	1	CONTAM|Q3ZBS7	54099.7	0.11		TREMBL:Q3ZBS7 (Bos taurus) Vitronectin	113	7	1.8	4	23936	3+	1646.82	0.008	4.85786	1	R.DVWGIEGPIDAAFTR.I
3	1	CONTAM|Q3ZBS7	54099.7	0.11		TREMBL:Q3ZBS7 (Bos taurus) Vitronectin	113	7	1.8	4	24071	2+	1646.82	0.005	3.03616	1	R.DVWGIEGPIDAAFTR.I
3	1	CONTAM|Q3ZBS7	54099.7	0.11		TREMBL:Q3ZBS7 (Bos taurus) Vitronectin	113	7	1.8	4	24231	2+	1646.82	0.004	2.42893	1	R.DVWGIEGPIDAAFTR.I
3	1	CONTAM|Q3ZBS7	54099.7	0.11		TREMBL:Q3ZBS7 (Bos taurus) Vitronectin	113	7	1.8	4	24402	2+	1646.82	0.005	3.03616	1	R.DVWGIEGPIDAAFTR.I
3	1	CONTAM|Q3ZBS7	54099.7	0.11		TREMBL:Q3ZBS7 (Bos taurus) Vitronectin	113	7	1.8	4	24562	2+	1646.82	0.003	1.8217	1	R.DVWGIEGPIDAAFTR.I
3	1	CONTAM|Q3ZBS7	54099.7	0.11		TREMBL:Q3ZBS7 (Bos taurus) Vitronectin	113	7	1.8	4	24723	2+	1646.82	0.002	1.21446	1	R.DVWGIEGPIDAAFTR.I
3	1	CONTAM|Q3ZBS7	54099.7	0.11		TREMBL:Q3ZBS7 (Bos taurus) Vitronectin	113	7	1.8	4	24885	2+	1646.82	0.007	4.25062	1	R.DVWGIEGPIDAAFTR.I
3	1	CONTAM|Q3ZBS7	54099.7	0.11		TREMBL:Q3ZBS7 (Bos taurus) Vitronectin	113	7	1.8	4	25046	2+	1646.82	0.007	4.25062	1	R.DVWGIEGPIDAAFTR.I
3	1	CONTAM|Q3ZBS7	54099.7	0.11		TREMBL:Q3ZBS7 (Bos taurus) Vitronectin	113	7	1.8	4	25207	2+	1646.82	0.004	2.42893	1	R.DVWGIEGPIDAAFTR.I
3	1	CONTAM|Q3ZBS7	54099.7	0.11		TREMBL:Q3ZBS7 (Bos taurus) Vitronectin	113	7	1.8	4	25368	2+	1646.82	0.004	2.42893	1	R.DVWGIEGPIDAAFTR.I
3	1	CONTAM|Q3ZBS7	54099.7	0.11		TREMBL:Q3ZBS7 (Bos taurus) Vitronectin	113	7	1.8	4	25528	2+	1646.82	0.004	2.42893	1	R.DVWGIEGPIDAAFTR.I
3	1	CONTAM|Q3ZBS7	54099.7	0.11		TREMBL:Q3ZBS7 (Bos taurus) Vitronectin	113	7	1.8	4	25737	2+	1646.82	1.007	4.25062	1	R.DVWGIEGPIDAAFTR.I
3	1	CONTAM|Q3ZBS7	54099.7	0.11		TREMBL:Q3ZBS7 (Bos taurus) Vitronectin	113	7	1.8	4	23796	2+	1646.82	0.006	3.64339	1	R.DVWGIEGPIDAAFTR.I
3	1	CONTAM|Q3ZBS7	54099.7	0.11		TREMBL:Q3ZBS7 (Bos taurus) Vitronectin	113	7	1.8	4	23959	2+	1646.82	0.004	2.42893	1	R.DVWGIEGPIDAAFTR.I
3	1	CONTAM|Q3ZBS7	54099.7	0.11		TREMBL:Q3ZBS7 (Bos taurus) Vitronectin	113	7	1.8	4	24129	2+	1646.82	0.006	3.64339	1	R.DVWGIEGPIDAAFTR.I
3	1	CONTAM|Q3ZBS7	54099.7	0.11		TREMBL:Q3ZBS7 (Bos taurus) Vitronectin	113	7	1.8	4	24265	3+	1646.82	0.003	1.8217	1	R.DVWGIEGPIDAAFTR.I
3	1	CONTAM|Q3ZBS7	54099.7	0.11		TREMBL:Q3ZBS7 (Bos taurus) Vitronectin	113	7	1.8	4	24299	2+	1646.82	0.005	3.03616	1	R.DVWGIEGPIDAAFTR.I
3	1	CONTAM|Q3ZBS7	54099.7	0.11		TREMBL:Q3ZBS7 (Bos taurus) Vitronectin	113	7	1.8	4	24469	2+	1646.82	0.004	2.42893	1	R.DVWGIEGPIDAAFTR.I
3	1	CONTAM|Q3ZBS7	54099.7	0.11		TREMBL:Q3ZBS7 (Bos taurus) Vitronectin	113	7	1.8	4	24640	2+	1646.82	0.003	1.8217	1	R.DVWGIEGPIDAAFTR.I
3	1	CONTAM|Q3ZBS7	54099.7	0.11		TREMBL:Q3ZBS7 (Bos taurus) Vitronectin	113	7	1.8	4	24811	2+	1646.82	0.005	3.03616	1	R.DVWGIEGPIDAAFTR.I
3	1	CONTAM|Q3ZBS7	54099.7	0.11		TREMBL:Q3ZBS7 (Bos taurus) Vitronectin	113	7	1.8	4	24973	2+	1646.82	0.005	3.03616	1	R.DVWGIEGPIDAAFTR.I
3	1	CONTAM|Q3ZBS7	54099.7	0.11		TREMBL:Q3ZBS7 (Bos taurus) Vitronectin	113	7	1.8	4	25137	2+	1646.82	0.001	0.607232	1	R.DVWGIEGPIDAAFTR.I
3	1	CONTAM|Q3ZBS7	54099.7	0.11		TREMBL:Q3ZBS7 (Bos taurus) Vitronectin	113	7	1.8	4	25300	2+	1646.82	0.005	3.03616	1	R.DVWGIEGPIDAAFTR.I
3	1	CONTAM|Q3ZBS7	54099.7	0.11		TREMBL:Q3ZBS7 (Bos taurus) Vitronectin	113	7	1.8	4	25482	2+	1646.82	0.001	0.607232	1	R.DVWGIEGPIDAAFTR.I
3	1	CONTAM|Q3ZBS7	54099.7	0.11		TREMBL:Q3ZBS7 (Bos taurus) Vitronectin	113	7	1.8	4	23899	2+	1646.82	0.007	4.25062	1	R.DVWGIEGPIDAAFTR.I
3	1	CONTAM|Q3ZBS7	54099.7	0.11		TREMBL:Q3ZBS7 (Bos taurus) Vitronectin	113	7	1.8	4	24057	2+	1646.82	0.006	3.64339	1	R.DVWGIEGPIDAAFTR.I
3	1	CONTAM|Q3ZBS7	54099.7	0.11		TREMBL:Q3ZBS7 (Bos taurus) Vitronectin	113	7	1.8	4	24217	2+	1646.82	0.006	3.64339	1	R.DVWGIEGPIDAAFTR.I
3	1	CONTAM|Q3ZBS7	54099.7	0.11		TREMBL:Q3ZBS7 (Bos taurus) Vitronectin	113	7	1.8	4	24377	2+	1646.82	0.006	3.64339	1	R.DVWGIEGPIDAAFTR.I
3	1	CONTAM|Q3ZBS7	54099.7	0.11		TREMBL:Q3ZBS7 (Bos taurus) Vitronectin	113	7	1.8	4	24538	2+	1646.82	0.006	3.64339	1	R.DVWGIEGPIDAAFTR.I
3	1	CONTAM|Q3ZBS7	54099.7	0.11		TREMBL:Q3ZBS7 (Bos taurus) Vitronectin	113	7	1.8	4	24698	2+	1646.82	0.005	3.03616	1	R.DVWGIEGPIDAAFTR.I
3	1	CONTAM|Q3ZBS7	54099.7	0.11		TREMBL:Q3ZBS7 (Bos taurus) Vitronectin	113	7	1.8	4	24859	2+	1646.82	0.003	1.8217	1	R.DVWGIEGPIDAAFTR.I
3	1	CONTAM|Q3ZBS7	54099.7	0.11		TREMBL:Q3ZBS7 (Bos taurus) Vitronectin	113	7	1.8	4	25021	2+	1646.82	0.001	0.607232	0.9996	R.DVWGIEGPIDAAFTR.I
3	1	CONTAM|Q3ZBS7	54099.7	0.11		TREMBL:Q3ZBS7 (Bos taurus) Vitronectin	113	7	1.8	4	25184	2+	1646.82	-0.001	0.607232	0.9999	R.DVWGIEGPIDAAFTR.I
4	1	CONTAM|Q86YZ3, sp|Q86YZ3|HORN_HUMAN	282389.92267999204, 282389.92267999204	0.079	HRNR, HRNR	Hornerin, Hornerin	3	3			2138	3+	1885.84	0.009	4.77241	0.9986	R.HGSGLGHSSSHGQHGSGSGR.S
4	1	CONTAM|Q86YZ3, sp|Q86YZ3|HORN_HUMAN	282389.92267999204, 282389.92267999204	0.079	HRNR, HRNR	Hornerin, Hornerin	3	3			3576	3+	1614.67	1.09	55.7388	0.9987	R.SSSGSSSSYGQHGSGSR.Q
4	1	CONTAM|Q86YZ3, sp|Q86YZ3|HORN_HUMAN	282389.92267999204, 282389.92267999204	0.079	HRNR, HRNR	Hornerin, Hornerin	3	3			4212	3+	1947.9	0.002	1.02675	1	R.QSLGHGQHGSGSGQSPSPSR.G
5	1	sp|O00151|PDLI1_HUMAN	36071.7	0.146	PDLIM1	PDZ and LIM domain protein 1	5	3	0.3	2	23168	2+	1980.02	0.007	3.53532	1	K.QSTSFLVLQEILESEEK.G
5	1	sp|O00151|PDLI1_HUMAN	36071.7	0.146	PDLIM1	PDZ and LIM domain protein 1	5	3	0.3	2	23222	3+	3329.63	0.011	3.30367	0.9599	K.AALANLC'IGDVITAIDGENTSNMTHLEAQNR.I	111570	38850.2
5	1	sp|O00151|PDLI1_HUMAN	36071.7	0.146	PDLIM1	PDZ and LIM domain protein 1	5	3	0.3	2	23302	2+	1980.02	0.008	4.04037	0.9999	K.QSTSFLVLQEILESEEK.G
5	1	sp|O00151|PDLI1_HUMAN	36071.7	0.146	PDLIM1	PDZ and LIM domain protein 1	5	3	0.3	2	23445	2+	1980.02	0.008	4.04037	0.9829	K.QSTSFLVLQEILESEEK.G
5	1	sp|O00151|PDLI1_HUMAN	36071.7	0.146	PDLIM1	PDZ and LIM domain protein 1	5	3	0.3	2	24774	3+	3326.61	1.006	1.80364	1	K.AALANLCIGDVITAIDGENTSNMTHLEAQNR.I	6429763	1.63285e+06
6	1	sp|O00187-2|MASP2_HUMAN, sp|O00187|MASP2_HUMAN	20629.16708, 75702.36032000023	0.13	MASP2, MASP2	Tax_Id=9606 Isoform 2 of Mannan-binding lectin serine protease 2 precursor, Mannan-binding lectin serine protease 2	6	2			13422	2+	1750.8	0.007	3.99817	0.9999	R.LASPGFPGEYANDQER.R
6	1	sp|O00187-2|MASP2_HUMAN, sp|O00187|MASP2_HUMAN	20629.16708, 75702.36032000023	0.13	MASP2, MASP2	Tax_Id=9606 Isoform 2 of Mannan-binding lectin serine protease 2 precursor, Mannan-binding lectin serine protease 2	6	2			13439	2+	1750.8	1.007	3.99817	0.9878	R.LASPGFPGEYANDQER.R
6	1	sp|O00187-2|MASP2_HUMAN, sp|O00187|MASP2_HUMAN	20629.16708, 75702.36032000023	0.13	MASP2, MASP2	Tax_Id=9606 Isoform 2 of Mannan-binding lectin serine protease 2 precursor, Mannan-binding lectin serine protease 2	6	2			15697	2+	987.505	0.001	1.01265	0.9998	K.WPEPVFGR.L
6	1	sp|O00187-2|MASP2_HUMAN, sp|O00187|MASP2_HUMAN	20629.16708, 75702.36032000023	0.13	MASP2, MASP2	Tax_Id=9606 Isoform 2 of Mannan-binding lectin serine protease 2 precursor, Mannan-binding lectin serine protease 2	6	2			15987	2+	987.505	0.002	2.02531	0.9961	K.WPEPVFGR.L
6	1	sp|O00187-2|MASP2_HUMAN, sp|O00187|MASP2_HUMAN	20629.16708, 75702.36032000023	0.13	MASP2, MASP2	Tax_Id=9606 Isoform 2 of Mannan-binding lectin serine protease 2 precursor, Mannan-binding lectin serine protease 2	6	2			13335	2+	1750.8	0.009	5.1405	0.9988	R.LASPGFPGEYANDQER.R
6	1	sp|O00187-2|MASP2_HUMAN, sp|O00187|MASP2_HUMAN	20629.16708, 75702.36032000023	0.13	MASP2, MASP2	Tax_Id=9606 Isoform 2 of Mannan-binding lectin serine protease 2 precursor, Mannan-binding lectin serine protease 2	6	2			16293	2+	987.505	0.003	3.03796	0.9994	K.WPEPVFGR.L
7	1	sp|O00391-2|QSOX1_HUMAN, sp|O00391|QSOX1_HUMAN	66860.78340000026, 82577.73084000024	0.169	QSOX1, QSOX1	Tax_Id=9606 Isoform 2 of Sulfhydryl oxidase 1 precursor, Sulfhydryl oxidase 1 (short name: hQSOX)	23	8			8504	2+	1114.62	0.012	10.766	0.9865	R.VLNTEANVVR.K
7	1	sp|O00391-2|QSOX1_HUMAN, sp|O00391|QSOX1_HUMAN	66860.78340000026, 82577.73084000024	0.169	QSOX1, QSOX1	Tax_Id=9606 Isoform 2 of Sulfhydryl oxidase 1 precursor, Sulfhydryl oxidase 1 (short name: hQSOX)	23	8			10336	2+	930.508	-0.975	26.867	0.991	R.VPVLMESR.S
7	1	sp|O00391-2|QSOX1_HUMAN, sp|O00391|QSOX1_HUMAN	66860.78340000026, 82577.73084000024	0.169	QSOX1, QSOX1	Tax_Id=9606 Isoform 2 of Sulfhydryl oxidase 1 precursor, Sulfhydryl oxidase 1 (short name: hQSOX)	23	8			10487	2+	930.508	0.003	3.22405	0.9984	R.VPVLMESR.S
7	1	sp|O00391-2|QSOX1_HUMAN, sp|O00391|QSOX1_HUMAN	66860.78340000026, 82577.73084000024	0.169	QSOX1, QSOX1	Tax_Id=9606 Isoform 2 of Sulfhydryl oxidase 1 precursor, Sulfhydryl oxidase 1 (short name: hQSOX)	23	8			10647	2+	930.508	0.006	6.44809	0.9999	R.VPVLMESR.S
7	1	sp|O00391-2|QSOX1_HUMAN, sp|O00391|QSOX1_HUMAN	66860.78340000026, 82577.73084000024	0.169	QSOX1, QSOX1	Tax_Id=9606 Isoform 2 of Sulfhydryl oxidase 1 precursor, Sulfhydryl oxidase 1 (short name: hQSOX)	23	8			10811	2+	930.508	1.005	5.37341	0.9953	R.VPVLMESR.S
7	1	sp|O00391-2|QSOX1_HUMAN, sp|O00391|QSOX1_HUMAN	66860.78340000026, 82577.73084000024	0.169	QSOX1, QSOX1	Tax_Id=9606 Isoform 2 of Sulfhydryl oxidase 1 precursor, Sulfhydryl oxidase 1 (short name: hQSOX)	23	8			12025	2+	1356.68	0.007	5.15966	1	R.LAGAPSEDPQFPK.V
7	1	sp|O00391-2|QSOX1_HUMAN, sp|O00391|QSOX1_HUMAN	66860.78340000026, 82577.73084000024	0.169	QSOX1, QSOX1	Tax_Id=9606 Isoform 2 of Sulfhydryl oxidase 1 precursor, Sulfhydryl oxidase 1 (short name: hQSOX)	23	8			16046	2+	1148.57	0.004	3.48258	0.9949	R.SFYTAYLQR.L
7	1	sp|O00391-2|QSOX1_HUMAN, sp|O00391|QSOX1_HUMAN	66860.78340000026, 82577.73084000024	0.169	QSOX1, QSOX1	Tax_Id=9606 Isoform 2 of Sulfhydryl oxidase 1 precursor, Sulfhydryl oxidase 1 (short name: hQSOX)	23	8			27951	3+	1807.94	0.008	4.42492	0.9008	K.IYMADLESALHYILR.I
7	1	sp|O00391-2|QSOX1_HUMAN, sp|O00391|QSOX1_HUMAN	66860.78340000026, 82577.73084000024	0.169	QSOX1, QSOX1	Tax_Id=9606 Isoform 2 of Sulfhydryl oxidase 1 precursor, Sulfhydryl oxidase 1 (short name: hQSOX)	23	8			29040	3+	1858.99	0.009	4.84133	0.9999	R.LDVPVWDVEATLNFLK.A
7	1	sp|O00391-2|QSOX1_HUMAN, sp|O00391|QSOX1_HUMAN	66860.78340000026, 82577.73084000024	0.169	QSOX1, QSOX1	Tax_Id=9606 Isoform 2 of Sulfhydryl oxidase 1 precursor, Sulfhydryl oxidase 1 (short name: hQSOX)	23	8			29044	2+	1858.99	0.007	3.76548	1	R.LDVPVWDVEATLNFLK.A
7	1	sp|O00391-2|QSOX1_HUMAN, sp|O00391|QSOX1_HUMAN	66860.78340000026, 82577.73084000024	0.169	QSOX1, QSOX1	Tax_Id=9606 Isoform 2 of Sulfhydryl oxidase 1 precursor, Sulfhydryl oxidase 1 (short name: hQSOX)	23	8			10427	2+	930.508	0.004	4.29873	0.9998	R.VPVLMESR.S
7	1	sp|O00391-2|QSOX1_HUMAN, sp|O00391|QSOX1_HUMAN	66860.78340000026, 82577.73084000024	0.169	QSOX1, QSOX1	Tax_Id=9606 Isoform 2 of Sulfhydryl oxidase 1 precursor, Sulfhydryl oxidase 1 (short name: hQSOX)	23	8			10592	2+	930.508	0.004	4.29873	1	R.VPVLMESR.S
7	1	sp|O00391-2|QSOX1_HUMAN, sp|O00391|QSOX1_HUMAN	66860.78340000026, 82577.73084000024	0.169	QSOX1, QSOX1	Tax_Id=9606 Isoform 2 of Sulfhydryl oxidase 1 precursor, Sulfhydryl oxidase 1 (short name: hQSOX)	23	8			12073	2+	1356.68	0.006	4.42256	1	R.LAGAPSEDPQFPK.V
7	1	sp|O00391-2|QSOX1_HUMAN, sp|O00391|QSOX1_HUMAN	66860.78340000026, 82577.73084000024	0.169	QSOX1, QSOX1	Tax_Id=9606 Isoform 2 of Sulfhydryl oxidase 1 precursor, Sulfhydryl oxidase 1 (short name: hQSOX)	23	8			16113	2+	1148.57	0.005	4.35323	0.9997	R.SFYTAYLQR.L
7	1	sp|O00391-2|QSOX1_HUMAN, sp|O00391|QSOX1_HUMAN	66860.78340000026, 82577.73084000024	0.169	QSOX1, QSOX1	Tax_Id=9606 Isoform 2 of Sulfhydryl oxidase 1 precursor, Sulfhydryl oxidase 1 (short name: hQSOX)	23	8			20446	3+	2042.05	1.013	6.36617	0.9977	K.AHFSPSNIILDFPAAGSAAR.R
7	1	sp|O00391-2|QSOX1_HUMAN, sp|O00391|QSOX1_HUMAN	66860.78340000026, 82577.73084000024	0.169	QSOX1, QSOX1	Tax_Id=9606 Isoform 2 of Sulfhydryl oxidase 1 precursor, Sulfhydryl oxidase 1 (short name: hQSOX)	23	8			28616	3+	1807.94	0.004	2.21246	0.9851	K.IYMADLESALHYILR.I
7	1	sp|O00391-2|QSOX1_HUMAN, sp|O00391|QSOX1_HUMAN	66860.78340000026, 82577.73084000024	0.169	QSOX1, QSOX1	Tax_Id=9606 Isoform 2 of Sulfhydryl oxidase 1 precursor, Sulfhydryl oxidase 1 (short name: hQSOX)	23	8			29524	3+	1858.99	0.007	3.76548	0.9998	R.LDVPVWDVEATLNFLK.A
7	1	sp|O00391-2|QSOX1_HUMAN, sp|O00391|QSOX1_HUMAN	66860.78340000026, 82577.73084000024	0.169	QSOX1, QSOX1	Tax_Id=9606 Isoform 2 of Sulfhydryl oxidase 1 precursor, Sulfhydryl oxidase 1 (short name: hQSOX)	23	8			29530	2+	1858.99	0.007	3.76548	1	R.LDVPVWDVEATLNFLK.A
7	1	sp|O00391-2|QSOX1_HUMAN, sp|O00391|QSOX1_HUMAN	66860.78340000026, 82577.73084000024	0.169	QSOX1, QSOX1	Tax_Id=9606 Isoform 2 of Sulfhydryl oxidase 1 precursor, Sulfhydryl oxidase 1 (short name: hQSOX)	23	8			11972	2+	1356.68	0.974	19.1644	0.973	R.LAGAPSEDPQFPK.V
7	1	sp|O00391-2|QSOX1_HUMAN, sp|O00391|QSOX1_HUMAN	66860.78340000026, 82577.73084000024	0.169	QSOX1, QSOX1	Tax_Id=9606 Isoform 2 of Sulfhydryl oxidase 1 precursor, Sulfhydryl oxidase 1 (short name: hQSOX)	23	8			28296	3+	1807.94	0.011	6.08427	0.6898	K.IYMADLESALHYILR.I
7	1	sp|O00391-2|QSOX1_HUMAN, sp|O00391|QSOX1_HUMAN	66860.78340000026, 82577.73084000024	0.169	QSOX1, QSOX1	Tax_Id=9606 Isoform 2 of Sulfhydryl oxidase 1 precursor, Sulfhydryl oxidase 1 (short name: hQSOX)	23	8			29294	2+	1858.99	0.008	4.3034	0.9958	R.LDVPVWDVEATLNFLK.A
7	1	sp|O00391-2|QSOX1_HUMAN, sp|O00391|QSOX1_HUMAN	66860.78340000026, 82577.73084000024	0.169	QSOX1, QSOX1	Tax_Id=9606 Isoform 2 of Sulfhydryl oxidase 1 precursor, Sulfhydryl oxidase 1 (short name: hQSOX)	23	8			5179	2+	1209.55	0.007	5.78728	0.9999	R.Q^NVDHSQEAAK.A
7	1	sp|O00391-2|QSOX1_HUMAN, sp|O00391|QSOX1_HUMAN	66860.78340000026, 82577.73084000024	0.169	QSOX1, QSOX1	Tax_Id=9606 Isoform 2 of Sulfhydryl oxidase 1 precursor, Sulfhydryl oxidase 1 (short name: hQSOX)	23	8			11134	2+	930.508	1.006	6.44809	0.6055	R.VPVLMESR.S
8	1	sp|O14791-3|APOL1_HUMAN, sp|O14791|APOL1_HUMAN, sp|O14791-2|APOL1_HUMAN	42158.09164000008, 43974.199840000096, 45918.459600000126	0.155	APOL1, APOL1, APOL1	Tax_Id=9606 Gene_Symbol=APOL1 apolipoprotein L1 isoform c precursor, Apolipoprotein L1, Tax_Id=9606 Gene_Symbol=APOL1 Isoform 2 of Apolipoprotein L1	12	6			9908	2+	1630.79	0.006	3.67919	1	R.VTEPISAESGEQVER.V
8	1	sp|O14791-3|APOL1_HUMAN, sp|O14791|APOL1_HUMAN, sp|O14791-2|APOL1_HUMAN	42158.09164000008, 43974.199840000096, 45918.459600000126	0.155	APOL1, APOL1, APOL1	Tax_Id=9606 Gene_Symbol=APOL1 apolipoprotein L1 isoform c precursor, Apolipoprotein L1, Tax_Id=9606 Gene_Symbol=APOL1 Isoform 2 of Apolipoprotein L1	12	6			10065	2+	1630.79	0.006	3.67919	1	R.VTEPISAESGEQVER.V
8	1	sp|O14791-3|APOL1_HUMAN, sp|O14791|APOL1_HUMAN, sp|O14791-2|APOL1_HUMAN	42158.09164000008, 43974.199840000096, 45918.459600000126	0.155	APOL1, APOL1, APOL1	Tax_Id=9606 Gene_Symbol=APOL1 apolipoprotein L1 isoform c precursor, Apolipoprotein L1, Tax_Id=9606 Gene_Symbol=APOL1 Isoform 2 of Apolipoprotein L1	12	6			12102	2+	1290.64	-1.995	3.87406	0.9679	R.VNEPSILEM"SR.G
8	1	sp|O14791-3|APOL1_HUMAN, sp|O14791|APOL1_HUMAN, sp|O14791-2|APOL1_HUMAN	42158.09164000008, 43974.199840000096, 45918.459600000126	0.155	APOL1, APOL1, APOL1	Tax_Id=9606 Gene_Symbol=APOL1 apolipoprotein L1 isoform c precursor, Apolipoprotein L1, Tax_Id=9606 Gene_Symbol=APOL1 Isoform 2 of Apolipoprotein L1	12	6			14791	2+	1274.64	0.002	1.56907	0.9973	R.VNEPSILEMSR.G
8	1	sp|O14791-3|APOL1_HUMAN, sp|O14791|APOL1_HUMAN, sp|O14791-2|APOL1_HUMAN	42158.09164000008, 43974.199840000096, 45918.459600000126	0.155	APOL1, APOL1, APOL1	Tax_Id=9606 Gene_Symbol=APOL1 apolipoprotein L1 isoform c precursor, Apolipoprotein L1, Tax_Id=9606 Gene_Symbol=APOL1 Isoform 2 of Apolipoprotein L1	12	6			14928	2+	1274.64	0.006	4.70721	0.9978	R.VNEPSILEMSR.G
8	1	sp|O14791-3|APOL1_HUMAN, sp|O14791|APOL1_HUMAN, sp|O14791-2|APOL1_HUMAN	42158.09164000008, 43974.199840000096, 45918.459600000126	0.155	APOL1, APOL1, APOL1	Tax_Id=9606 Gene_Symbol=APOL1 apolipoprotein L1 isoform c precursor, Apolipoprotein L1, Tax_Id=9606 Gene_Symbol=APOL1 Isoform 2 of Apolipoprotein L1	12	6			10165	2+	1630.79	1.121	74.1971	0.6449	R.VTEPISAESGEQVER.V
8	1	sp|O14791-3|APOL1_HUMAN, sp|O14791|APOL1_HUMAN, sp|O14791-2|APOL1_HUMAN	42158.09164000008, 43974.199840000096, 45918.459600000126	0.155	APOL1, APOL1, APOL1	Tax_Id=9606 Gene_Symbol=APOL1 apolipoprotein L1 isoform c precursor, Apolipoprotein L1, Tax_Id=9606 Gene_Symbol=APOL1 Isoform 2 of Apolipoprotein L1	12	6			9671	2+	1630.79	0.006	3.67919	1	R.VTEPISAESGEQVER.V
8	1	sp|O14791-3|APOL1_HUMAN, sp|O14791|APOL1_HUMAN, sp|O14791-2|APOL1_HUMAN	42158.09164000008, 43974.199840000096, 45918.459600000126	0.155	APOL1, APOL1, APOL1	Tax_Id=9606 Gene_Symbol=APOL1 apolipoprotein L1 isoform c precursor, Apolipoprotein L1, Tax_Id=9606 Gene_Symbol=APOL1 Isoform 2 of Apolipoprotein L1	12	6			9798	2+	1630.79	0.006	3.67919	1	R.VTEPISAESGEQVER.V
8	1	sp|O14791-3|APOL1_HUMAN, sp|O14791|APOL1_HUMAN, sp|O14791-2|APOL1_HUMAN	42158.09164000008, 43974.199840000096, 45918.459600000126	0.155	APOL1, APOL1, APOL1	Tax_Id=9606 Gene_Symbol=APOL1 apolipoprotein L1 isoform c precursor, Apolipoprotein L1, Tax_Id=9606 Gene_Symbol=APOL1 Isoform 2 of Apolipoprotein L1	12	6			14129	2+	1274.64	0.005	3.92267	0.9989	R.VNEPSILEMSR.G
8	1	sp|O14791-3|APOL1_HUMAN, sp|O14791|APOL1_HUMAN, sp|O14791-2|APOL1_HUMAN	42158.09164000008, 43974.199840000096, 45918.459600000126	0.155	APOL1, APOL1, APOL1	Tax_Id=9606 Gene_Symbol=APOL1 apolipoprotein L1 isoform c precursor, Apolipoprotein L1, Tax_Id=9606 Gene_Symbol=APOL1 Isoform 2 of Apolipoprotein L1	12	6			5274	2+	945.489	0.003	3.17296	0.986	K.VAQELEEK.L
8	1	sp|O14791-3|APOL1_HUMAN, sp|O14791|APOL1_HUMAN, sp|O14791-2|APOL1_HUMAN	42158.09164000008, 43974.199840000096, 45918.459600000126	0.155	APOL1, APOL1, APOL1	Tax_Id=9606 Gene_Symbol=APOL1 apolipoprotein L1 isoform c precursor, Apolipoprotein L1, Tax_Id=9606 Gene_Symbol=APOL1 Isoform 2 of Apolipoprotein L1	12	6			11848	2+	1105.6	0.003	2.71346	0.9423	K.LNILNNNYK.I
8	1	sp|O14791-3|APOL1_HUMAN, sp|O14791|APOL1_HUMAN, sp|O14791-2|APOL1_HUMAN	42158.09164000008, 43974.199840000096, 45918.459600000126	0.155	APOL1, APOL1, APOL1	Tax_Id=9606 Gene_Symbol=APOL1 apolipoprotein L1 isoform c precursor, Apolipoprotein L1, Tax_Id=9606 Gene_Symbol=APOL1 Isoform 2 of Apolipoprotein L1	12	6			17402	3+	1806.93	-0.011	6.08766	0.8523	K.HLHEGAKSETAEELKK.V
9	1	sp|O43866|CD5L_HUMAN	38087.8	0.542	CD5L	CD5 antigen-like	171	24	2.14	161	6750	2+	1781.78	-0.012	6.73483	1	R.C'SGEEQSLEQC'QHR.F	1.25471e+06	2.67209e+06
9	1	sp|O43866|CD5L_HUMAN	38087.8	0.542	CD5L	CD5 antigen-like	171	24	2.14	161	6759	2+	1775.74	0.008	4.50515	1	R.CSGEEQSLEQCQHR.F	1.25471e+06	2.67209e+06
9	1	sp|O43866|CD5L_HUMAN	38087.8	0.542	CD5L	CD5 antigen-like	171	24	2.14	161	6916	2+	1781.78	0.001	0.561236	1	R.C'SGEEQSLEQC'QHR.F	41831.5	78764.2
9	1	sp|O43866|CD5L_HUMAN	38087.8	0.542	CD5L	CD5 antigen-like	171	24	2.14	161	8911	2+	849.469	1	0	0.7238	K.DVAVLC'R.E	18507336	5.92459e+06
9	1	sp|O43866|CD5L_HUMAN	38087.8	0.542	CD5L	CD5 antigen-like	171	24	2.14	161	13278	2+	1562.73	-0.002	1.27981	1	R.EATLQDC'PSGPWGK.N	4.40854e+06	11583640
9	1	sp|O43866|CD5L_HUMAN	38087.8	0.542	CD5L	CD5 antigen-like	171	24	2.14	161	13437	2+	1562.73	-0.003	1.91971	1	R.EATLQDC'PSGPWGK.N	8472009	19641354
9	1	sp|O43866|CD5L_HUMAN	38087.8	0.542	CD5L	CD5 antigen-like	171	24	2.14	161	15648	2+	2221.09	-0.003	1.35069	1	R.ELGC'GAASGTPSGILYEPPAEK.E	3940244	8724540
9	1	sp|O43866|CD5L_HUMAN	38087.8	0.542	CD5L	CD5 antigen-like	171	24	2.14	161	15820	2+	2221.09	-0.001	0.45023	0.9991	R.ELGC'GAASGTPSGILYEPPAEK.E	2.62487e+06	5.74308e+06
9	1	sp|O43866|CD5L_HUMAN	38087.8	0.542	CD5L	CD5 antigen-like	171	24	2.14	161	17752	2+	1650.72	1.011	6.66375	1	K.GQWGTVCDDGWDIK.D	2.21392e+06	5.18309e+06
9	1	sp|O43866|CD5L_HUMAN	38087.8	0.542	CD5L	CD5 antigen-like	171	24	2.14	161	17809	2+	1653.74	-0.002	1.20938	1	K.GQWGTVC'DDGWDIK.D	1.88154e+06	4.65265e+06
9	1	sp|O43866|CD5L_HUMAN	38087.8	0.542	CD5L	CD5 antigen-like	171	24	2.14	161	6626	2+	882.433	-0.005	5.66615	0.8334	K.C'YGPGVGR.I	2229702	4.37492e+06
9	1	sp|O43866|CD5L_HUMAN	38087.8	0.542	CD5L	CD5 antigen-like	171	24	2.14	161	6657	2+	1778.76	1.017	9.55721	0.9979	R.CSGEEQSLEQC'QHR.F
9	1	sp|O43866|CD5L_HUMAN	38087.8	0.542	CD5L	CD5 antigen-like	171	24	2.14	161	6667	2+	1775.74	0.012	6.75773	1	R.CSGEEQSLEQCQHR.F	1.95738e+06	4157802
9	1	sp|O43866|CD5L_HUMAN	38087.8	0.542	CD5L	CD5 antigen-like	171	24	2.14	161	6802	2+	1781.78	-0.009	5.05113	0.9996	R.C'SGEEQSLEQC'QHR.F	1.03991e+06	2.43121e+06
9	1	sp|O43866|CD5L_HUMAN	38087.8	0.542	CD5L	CD5 antigen-like	171	24	2.14	161	13318	2+	1562.73	0.998	1.27981	1	R.EATLQDC'PSGPWGK.N	4.77904e+06	12616472
9	1	sp|O43866|CD5L_HUMAN	38087.8	0.542	CD5L	CD5 antigen-like	171	24	2.14	161	13476	2+	1562.73	0.998	1.27981	0.9999	R.EATLQDC'PSGPWGK.N	12701695	27286072
9	1	sp|O43866|CD5L_HUMAN	38087.8	0.542	CD5L	CD5 antigen-like	171	24	2.14	161	15764	2+	2221.09	1.005	2.25115	0.9996	R.ELGC'GAASGTPSGILYEPPAEK.E	5.13774e+06	9859020
9	1	sp|O43866|CD5L_HUMAN	38087.8	0.542	CD5L	CD5 antigen-like	171	24	2.14	161	15788	2+	2218.07	1.023	10.3694	0.9999	R.ELGCGAASGTPSGILYEPPAEK.E	4858519	9574659
9	1	sp|O43866|CD5L_HUMAN	38087.8	0.542	CD5L	CD5 antigen-like	171	24	2.14	161	17819	2+	1653.74	0.002	1.20938	1	K.GQWGTVC'DDGWDIK.D	2.80209e+06	5.72975e+06
9	1	sp|O43866|CD5L_HUMAN	38087.8	0.542	CD5L	CD5 antigen-like	171	24	2.14	161	6896	2+	882.433	-0.005	5.66615	0.8938	K.C'YGPGVGR.I	2.87309e+06	4.04089e+06
9	1	sp|O43866|CD5L_HUMAN	38087.8	0.542	CD5L	CD5 antigen-like	171	24	2.14	161	6920	2+	1781.78	-0.006	3.36742	1	R.C'SGEEQSLEQC'QHR.F	887030	1.90226e+06
9	1	sp|O43866|CD5L_HUMAN	38087.8	0.542	CD5L	CD5 antigen-like	171	24	2.14	161	7079	2+	1781.78	-0.005	2.80618	1	R.C'SGEEQSLEQC'QHR.F	20315.3	48167.8
9	1	sp|O43866|CD5L_HUMAN	38087.8	0.542	CD5L	CD5 antigen-like	171	24	2.14	161	13347	2+	1562.73	0.138	88.3067	1	R.EATLQDC'PSGPWGK.N
9	1	sp|O43866|CD5L_HUMAN	38087.8	0.542	CD5L	CD5 antigen-like	171	24	2.14	161	16592	3+	2501.13	1.011	4.39801	0.9627	K.GVWGSVC'DDNWGEKEDQVVC'K.Q	13609897	13796839
9	1	sp|O43866|CD5L_HUMAN	38087.8	0.542	CD5L	CD5 antigen-like	171	24	2.14	161	16623	2+	2501.13	-0.009	3.59837	1	K.GVWGSVC'DDNWGEKEDQVVC'K.Q	28480.6	331763
9	1	sp|O43866|CD5L_HUMAN	38087.8	0.542	CD5L	CD5 antigen-like	171	24	2.14	161	17920	2+	1653.74	-0.002	1.20938	1	K.GQWGTVC'DDGWDIK.D	2.55175e+06	5.07026e+06
9	1	sp|O43866|CD5L_HUMAN	38087.8	0.542	CD5L	CD5 antigen-like	171	24	2.14	161	19556	2+	2586.08	0.985	5.80029	1	K.NTC'NHDEDTWVEC'EDPFDLR.L	0	103802
9	1	sp|O43866|CD5L_HUMAN	38087.8	0.542	CD5L	CD5 antigen-like	171	24	2.14	161	7662	2+	1781.78	-0.008	4.48989	0.9999	R.C'SGEEQSLEQC'QHR.F	6538.27	13104.3
9	1	sp|O43866|CD5L_HUMAN	38087.8	0.542	CD5L	CD5 antigen-like	171	24	2.14	161	13277	2+	1562.73	-0.001	0.639904	1	R.EATLQDC'PSGPWGK.N	422666	1.08873e+06
9	1	sp|O43866|CD5L_HUMAN	38087.8	0.542	CD5L	CD5 antigen-like	171	24	2.14	161	13416	2+	1562.73	-0.002	1.27981	0.9996	R.EATLQDC'PSGPWGK.N	311259	813816
9	1	sp|O43866|CD5L_HUMAN	38087.8	0.542	CD5L	CD5 antigen-like	171	24	2.14	161	15342	2+	2221.09	0.01	4.5023	1	R.ELGC'GAASGTPSGILYEPPAEK.E	606184	996616
9	1	sp|O43866|CD5L_HUMAN	38087.8	0.542	CD5L	CD5 antigen-like	171	24	2.14	161	6616	2+	1781.78	-0.007	3.92865	0.9999	R.C'SGEEQSLEQC'QHR.F	85064.1	136185
9	1	sp|O43866|CD5L_HUMAN	38087.8	0.542	CD5L	CD5 antigen-like	171	24	2.14	161	6694	2+	1775.74	0.009	5.0683	0.9999	R.CSGEEQSLEQCQHR.F	90564.7	129207
9	1	sp|O43866|CD5L_HUMAN	38087.8	0.542	CD5L	CD5 antigen-like	171	24	2.14	161	14812	2+	2221.09	1.005	2.25115	1	R.ELGC'GAASGTPSGILYEPPAEK.E	7287163	7305789
9	1	sp|O43866|CD5L_HUMAN	38087.8	0.542	CD5L	CD5 antigen-like	171	24	2.14	161	14834	2+	2218.07	1.023	10.3694	1	R.ELGCGAASGTPSGILYEPPAEK.E	6500041	6.50825e+06
9	1	sp|O43866|CD5L_HUMAN	38087.8	0.542	CD5L	CD5 antigen-like	171	24	2.14	161	15563	3+	2501.13	-0.007	2.79873	0.727	K.GVWGSVC'DDNWGEKEDQVVC'K.Q	1.36919e+06	2.26808e+06
9	1	sp|O43866|CD5L_HUMAN	38087.8	0.542	CD5L	CD5 antigen-like	171	24	2.14	161	16475	2+	1653.74	-0.008	4.83752	0.9999	K.GQWGTVC'DDGWDIK.D	3.97196e+06	3920529
9	1	sp|O43866|CD5L_HUMAN	38087.8	0.542	CD5L	CD5 antigen-like	171	24	2.14	161	16602	2+	1650.72	0.006	3.63477	0.9994	K.GQWGTVCDDGWDIK.D	3.23347e+06	3.07608e+06
9	1	sp|O43866|CD5L_HUMAN	38087.8	0.542	CD5L	CD5 antigen-like	171	24	2.14	161	17951	3+	2586.08	-1.018	6.96035	0.9988	K.NTC'NHDEDTWVEC'EDPFDLR.L	275390	408307
9	1	sp|O43866|CD5L_HUMAN	38087.8	0.542	CD5L	CD5 antigen-like	171	24	2.14	161	6701	2+	882.433	-0.006	6.79938	0.9995	K.C'YGPGVGR.I	1.89438e+06	4.17863e+06
9	1	sp|O43866|CD5L_HUMAN	38087.8	0.542	CD5L	CD5 antigen-like	171	24	2.14	161	6748	2+	1781.78	-0.011	6.1736	1	R.C'SGEEQSLEQC'QHR.F	790732	1.75613e+06
9	1	sp|O43866|CD5L_HUMAN	38087.8	0.542	CD5L	CD5 antigen-like	171	24	2.14	161	6754	2+	1775.74	0.005	2.81572	1	R.CSGEEQSLEQCQHR.F	793849	1.76292e+06
9	1	sp|O43866|CD5L_HUMAN	38087.8	0.542	CD5L	CD5 antigen-like	171	24	2.14	161	6842	2+	882.433	-0.005	5.66615	1	K.C'YGPGVGR.I	923506	1985968
9	1	sp|O43866|CD5L_HUMAN	38087.8	0.542	CD5L	CD5 antigen-like	171	24	2.14	161	6884	2+	1781.78	-0.012	6.73483	1	R.C'SGEEQSLEQC'QHR.F	448472	1.01174e+06
9	1	sp|O43866|CD5L_HUMAN	38087.8	0.542	CD5L	CD5 antigen-like	171	24	2.14	161	6980	2+	882.433	-0.028	31.7305	0.8395	K.C'YGPGVGR.I
9	1	sp|O43866|CD5L_HUMAN	38087.8	0.542	CD5L	CD5 antigen-like	171	24	2.14	161	7037	2+	1781.78	-0.004	2.24494	0.9987	R.C'SGEEQSLEQC'QHR.F	2835.24	10664.8
9	1	sp|O43866|CD5L_HUMAN	38087.8	0.542	CD5L	CD5 antigen-like	171	24	2.14	161	8199	2+	1161.57	1.005	4.30453	0.9999	R.LVGGDNLCSGR.L	5.83838e+06	13488066
9	1	sp|O43866|CD5L_HUMAN	38087.8	0.542	CD5L	CD5 antigen-like	171	24	2.14	161	8229	2+	1164.59	-0.004	3.43469	0.9999	R.LVGGDNLC'SGR.L	5.92071e+06	14032887
9	1	sp|O43866|CD5L_HUMAN	38087.8	0.542	CD5L	CD5 antigen-like	171	24	2.14	161	8372	2+	1164.59	-0.005	4.29337	0.9878	R.LVGGDNLC'SGR.L	1.7e+06	5213786
9	1	sp|O43866|CD5L_HUMAN	38087.8	0.542	CD5L	CD5 antigen-like	171	24	2.14	161	12622	2+	1562.73	-0.003	1.91971	1	R.EATLQDC'PSGPWGK.N	5.11104e+06	12023064
9	1	sp|O43866|CD5L_HUMAN	38087.8	0.542	CD5L	CD5 antigen-like	171	24	2.14	161	12760	2+	1562.73	-0.002	1.27981	1	R.EATLQDC'PSGPWGK.N	6290783	12618825
9	1	sp|O43866|CD5L_HUMAN	38087.8	0.542	CD5L	CD5 antigen-like	171	24	2.14	161	12900	2+	1562.73	-0.002	1.27981	0.9989	R.EATLQDC'PSGPWGK.N	4200122	4166348
9	1	sp|O43866|CD5L_HUMAN	38087.8	0.542	CD5L	CD5 antigen-like	171	24	2.14	161	14881	2+	2218.07	1.003	1.35253	1	R.ELGCGAASGTPSGILYEPPAEK.E	5906829	15216594
9	1	sp|O43866|CD5L_HUMAN	38087.8	0.542	CD5L	CD5 antigen-like	171	24	2.14	161	15427	2+	1625.71	-1.016	9.84186	0.7402	K.GVWGSVC'DDNWGEK.E	2.05653e+06	1.70384e+06
9	1	sp|O43866|CD5L_HUMAN	38087.8	0.542	CD5L	CD5 antigen-like	171	24	2.14	161	15546	2+	2501.13	0.991	3.59837	0.9998	K.GVWGSVC'DDNWGEKEDQVVC'K.Q	1549305	2.84702e+06
9	1	sp|O43866|CD5L_HUMAN	38087.8	0.542	CD5L	CD5 antigen-like	171	24	2.14	161	15565	2+	2495.1	1.006	2.40472	1	K.GVWGSVCDDNWGEKEDQVVCK.Q	1.52804e+06	2.81712e+06
9	1	sp|O43866|CD5L_HUMAN	38087.8	0.542	CD5L	CD5 antigen-like	171	24	2.14	161	15652	3+	2501.13	-0.01	3.99819	0.9949	K.GVWGSVC'DDNWGEKEDQVVC'K.Q	8694992	19425246
9	1	sp|O43866|CD5L_HUMAN	38087.8	0.542	CD5L	CD5 antigen-like	171	24	2.14	161	15683	2+	2501.13	0.001	0.399819	1	K.GVWGSVC'DDNWGEKEDQVVC'K.Q	1.09689e+06	2.2134e+06
9	1	sp|O43866|CD5L_HUMAN	38087.8	0.542	CD5L	CD5 antigen-like	171	24	2.14	161	15794	3+	2501.13	-0.007	2.79873	0.9983	K.GVWGSVC'DDNWGEKEDQVVC'K.Q	2.42414e+06	5.03741e+06
9	1	sp|O43866|CD5L_HUMAN	38087.8	0.542	CD5L	CD5 antigen-like	171	24	2.14	161	15936	3+	2501.13	-0.008	3.19855	0.9864	K.GVWGSVC'DDNWGEKEDQVVC'K.Q	355896	564179
9	1	sp|O43866|CD5L_HUMAN	38087.8	0.542	CD5L	CD5 antigen-like	171	24	2.14	161	16812	2+	1653.74	-0.005	3.02345	1	K.GQWGTVC'DDGWDIK.D	3.81681e+06	9493500
9	1	sp|O43866|CD5L_HUMAN	38087.8	0.542	CD5L	CD5 antigen-like	171	24	2.14	161	18091	3+	2586.08	-0.009	3.48017	1	K.NTC'NHDEDTWVEC'EDPFDLR.L	8668254	19189046
9	1	sp|O43866|CD5L_HUMAN	38087.8	0.542	CD5L	CD5 antigen-like	171	24	2.14	161	18137	2+	2586.08	-0.02	7.73372	1	K.NTC'NHDEDTWVEC'EDPFDLR.L	598605	993068
9	1	sp|O43866|CD5L_HUMAN	38087.8	0.542	CD5L	CD5 antigen-like	171	24	2.14	161	18229	3+	2586.08	-0.023	8.89378	1	K.NTC'NHDEDTWVEC'EDPFDLR.L	9440956	20788844
9	1	sp|O43866|CD5L_HUMAN	38087.8	0.542	CD5L	CD5 antigen-like	171	24	2.14	161	18371	3+	2586.08	-0.007	2.7068	1	K.NTC'NHDEDTWVEC'EDPFDLR.L	3.06289e+06	6554788
9	1	sp|O43866|CD5L_HUMAN	38087.8	0.542	CD5L	CD5 antigen-like	171	24	2.14	161	18514	3+	2586.08	-0.002	0.773372	0.9998	K.NTC'NHDEDTWVEC'EDPFDLR.L	1.33931e+06	2.54879e+06
9	1	sp|O43866|CD5L_HUMAN	38087.8	0.542	CD5L	CD5 antigen-like	171	24	2.14	161	27401	3+	2299.02	0.995	2.17484	0.6956	R.FWGFHDC'THQEDVAVIC'SG.-	12479.6	46228.9
9	1	sp|O43866|CD5L_HUMAN	38087.8	0.542	CD5L	CD5 antigen-like	171	24	2.14	161	4046	2+	971.481	-0.008	8.23485	0.9715	R.LADGPGHC'K.G	778.24	3272.88
9	1	sp|O43866|CD5L_HUMAN	38087.8	0.542	CD5L	CD5 antigen-like	171	24	2.14	161	4185	2+	971.481	-0.008	8.23485	0.999	R.LADGPGHC'K.G	39556.5	100782
9	1	sp|O43866|CD5L_HUMAN	38087.8	0.542	CD5L	CD5 antigen-like	171	24	2.14	161	6874	2+	882.433	-0.007	7.93261	0.9988	K.C'YGPGVGR.I	10473337	23682766
9	1	sp|O43866|CD5L_HUMAN	38087.8	0.542	CD5L	CD5 antigen-like	171	24	2.14	161	7016	2+	882.433	-0.007	7.93261	0.9996	K.C'YGPGVGR.I	6897852	16142019
9	1	sp|O43866|CD5L_HUMAN	38087.8	0.542	CD5L	CD5 antigen-like	171	24	2.14	161	7065	2+	1775.74	0.004	2.25258	1	R.CSGEEQSLEQCQHR.F	9418390	19179026
9	1	sp|O43866|CD5L_HUMAN	38087.8	0.542	CD5L	CD5 antigen-like	171	24	2.14	161	7084	3+	1781.78	-0.013	7.29607	0.9964	R.C'SGEEQSLEQC'QHR.F	35984640	81983416
9	1	sp|O43866|CD5L_HUMAN	38087.8	0.542	CD5L	CD5 antigen-like	171	24	2.14	161	7166	2+	1781.78	-0.013	7.29607	1	R.C'SGEEQSLEQC'QHR.F	8.077e+06	16288034
9	1	sp|O43866|CD5L_HUMAN	38087.8	0.542	CD5L	CD5 antigen-like	171	24	2.14	161	7171	2+	882.433	-0.008	9.06584	0.9987	K.C'YGPGVGR.I	1.81812e+06	4.96895e+06
9	1	sp|O43866|CD5L_HUMAN	38087.8	0.542	CD5L	CD5 antigen-like	171	24	2.14	161	7208	2+	1775.74	0.004	2.25258	1	R.CSGEEQSLEQCQHR.F	5.04413e+06	10214773
9	1	sp|O43866|CD5L_HUMAN	38087.8	0.542	CD5L	CD5 antigen-like	171	24	2.14	161	7228	3+	1781.78	-0.013	7.29607	0.9981	R.C'SGEEQSLEQC'QHR.F	15523476	251242224
9	1	sp|O43866|CD5L_HUMAN	38087.8	0.542	CD5L	CD5 antigen-like	171	24	2.14	161	7327	2+	1781.78	-0.016	8.97978	1	R.C'SGEEQSLEQC'QHR.F	546248	1087199
9	1	sp|O43866|CD5L_HUMAN	38087.8	0.542	CD5L	CD5 antigen-like	171	24	2.14	161	8384	2+	1164.59	-0.005	4.29337	1	R.LVGGDNLC'SGR.L	24835380	56520052
9	1	sp|O43866|CD5L_HUMAN	38087.8	0.542	CD5L	CD5 antigen-like	171	24	2.14	161	8535	2+	1164.59	-0.006	5.15204	1	R.LVGGDNLC'SGR.L	19906702	45630516
9	1	sp|O43866|CD5L_HUMAN	38087.8	0.542	CD5L	CD5 antigen-like	171	24	2.14	161	8686	2+	1164.59	-0.005	4.29337	0.9999	R.LVGGDNLC'SGR.L	5125057	11599085
9	1	sp|O43866|CD5L_HUMAN	38087.8	0.542	CD5L	CD5 antigen-like	171	24	2.14	161	8836	2+	1164.59	-0.008	6.86939	0.9975	R.LVGGDNLC'SGR.L	4.11284e+06	7.49828e+06
9	1	sp|O43866|CD5L_HUMAN	38087.8	0.542	CD5L	CD5 antigen-like	171	24	2.14	161	9364	2+	849.469	-0.016	18.8353	0.9994	K.DVAVLC'R.E	6.72064e+06	12884660
9	1	sp|O43866|CD5L_HUMAN	38087.8	0.542	CD5L	CD5 antigen-like	171	24	2.14	161	11074	2+	1582.79	-1.04	25.2718	0.9904	R.KPIWLSQM"SC'SGR.E
9	1	sp|O43866|CD5L_HUMAN	38087.8	0.542	CD5L	CD5 antigen-like	171	24	2.14	161	11097	3+	1582.79	-0.007	4.42257	0.9577	R.KPIWLSQM"SC'SGR.E	646218	1.37699e+06
9	1	sp|O43866|CD5L_HUMAN	38087.8	0.542	CD5L	CD5 antigen-like	171	24	2.14	161	13154	2+	1562.73	-0.003	1.91971	0.9997	R.EATLQDC'PSGPWGK.N	18164138	55771776
9	1	sp|O43866|CD5L_HUMAN	38087.8	0.542	CD5L	CD5 antigen-like	171	24	2.14	161	13310	2+	1562.73	-0.006	3.83942	1	R.EATLQDC'PSGPWGK.N	21156262	64143920
9	1	sp|O43866|CD5L_HUMAN	38087.8	0.542	CD5L	CD5 antigen-like	171	24	2.14	161	13460	2+	1562.73	-0.004	2.55962	1	R.EATLQDC'PSGPWGK.N	6422052	18779450
9	1	sp|O43866|CD5L_HUMAN	38087.8	0.542	CD5L	CD5 antigen-like	171	24	2.14	161	13611	2+	1562.73	-0.002	1.27981	0.9999	R.EATLQDC'PSGPWGK.N	5592349	25083830
9	1	sp|O43866|CD5L_HUMAN	38087.8	0.542	CD5L	CD5 antigen-like	171	24	2.14	161	14027	2+	1566.8	-0.003	1.91474	0.9931	R.KPIWLSQMSC'SGR.E	869826	2148093
9	1	sp|O43866|CD5L_HUMAN	38087.8	0.542	CD5L	CD5 antigen-like	171	24	2.14	161	14073	3+	1566.8	0.999	0.638245	1	R.KPIWLSQMSC'SGR.E	1078613	1627330
9	1	sp|O43866|CD5L_HUMAN	38087.8	0.542	CD5L	CD5 antigen-like	171	24	2.14	161	15864	2+	2221.09	0	0	0.9997	R.ELGC'GAASGTPSGILYEPPAEK.E	27679632	65737664
9	1	sp|O43866|CD5L_HUMAN	38087.8	0.542	CD5L	CD5 antigen-like	171	24	2.14	161	15979	3+	2221.09	-0.013	5.85299	0.8397	R.ELGC'GAASGTPSGILYEPPAEK.E	3.44259e+06	7.66634e+06
9	1	sp|O43866|CD5L_HUMAN	38087.8	0.542	CD5L	CD5 antigen-like	171	24	2.14	161	16009	2+	2221.09	0.004	1.80092	1	R.ELGC'GAASGTPSGILYEPPAEK.E	33789996	79060632
9	1	sp|O43866|CD5L_HUMAN	38087.8	0.542	CD5L	CD5 antigen-like	171	24	2.14	161	16170	2+	2221.09	-0.007	3.15161	1	R.ELGC'GAASGTPSGILYEPPAEK.E	9190912	19771794
9	1	sp|O43866|CD5L_HUMAN	38087.8	0.542	CD5L	CD5 antigen-like	171	24	2.14	161	16333	2+	2221.09	-1.011	4.95253	0.9986	R.ELGC'GAASGTPSGILYEPPAEK.E	1.92944e+06	3915872
9	1	sp|O43866|CD5L_HUMAN	38087.8	0.542	CD5L	CD5 antigen-like	171	24	2.14	161	16561	2+	1625.71	-0.003	1.84535	1	K.GVWGSVC'DDNWGEK.E	4.45688e+06	6819203
9	1	sp|O43866|CD5L_HUMAN	38087.8	0.542	CD5L	CD5 antigen-like	171	24	2.14	161	16614	3+	2501.13	-0.012	4.79782	0.9999	K.GVWGSVC'DDNWGEKEDQVVC'K.Q	42400004	91865424
9	1	sp|O43866|CD5L_HUMAN	38087.8	0.542	CD5L	CD5 antigen-like	171	24	2.14	161	16712	2+	1625.71	0.004	2.46046	0.9998	K.GVWGSVC'DDNWGEK.E	3171471	4.26379e+06
9	1	sp|O43866|CD5L_HUMAN	38087.8	0.542	CD5L	CD5 antigen-like	171	24	2.14	161	16730	2+	2501.13	0.999	0.399819	1	K.GVWGSVC'DDNWGEKEDQVVC'K.Q	9869013	20949674
9	1	sp|O43866|CD5L_HUMAN	38087.8	0.542	CD5L	CD5 antigen-like	171	24	2.14	161	16746	2+	2495.1	-1.004	1.60314	0.9997	K.GVWGSVCDDNWGEKEDQVVCK.Q	9579545	20444768
9	1	sp|O43866|CD5L_HUMAN	38087.8	0.542	CD5L	CD5 antigen-like	171	24	2.14	161	16749	2+	2498.11	-1.002	0.800604	0.9125	K.GVWGSVC'DDNWGEKEDQVVCK.Q
9	1	sp|O43866|CD5L_HUMAN	38087.8	0.542	CD5L	CD5 antigen-like	171	24	2.14	161	16759	3+	2501.13	-0.01	3.99819	0.9992	K.GVWGSVC'DDNWGEKEDQVVC'K.Q	41422224	89300896
9	1	sp|O43866|CD5L_HUMAN	38087.8	0.542	CD5L	CD5 antigen-like	171	24	2.14	161	16912	3+	2501.13	-0.015	5.99728	0.9707	K.GVWGSVC'DDNWGEKEDQVVC'K.Q	6813715	15290575
9	1	sp|O43866|CD5L_HUMAN	38087.8	0.542	CD5L	CD5 antigen-like	171	24	2.14	161	16934	2+	2501.13	-0.012	4.79782	1	K.GVWGSVC'DDNWGEKEDQVVC'K.Q	143515	308406
9	1	sp|O43866|CD5L_HUMAN	38087.8	0.542	CD5L	CD5 antigen-like	171	24	2.14	161	17064	3+	2501.13	-0.011	4.39801	0.7	K.GVWGSVC'DDNWGEKEDQVVC'K.Q	1.88202e+06	4.23257e+06
9	1	sp|O43866|CD5L_HUMAN	38087.8	0.542	CD5L	CD5 antigen-like	171	24	2.14	161	17507	3+	2080.99	-0.011	5.28596	0.9984	K.HQNQWYTVC'QTGWSLR.A	1.42752e+06	3.10331e+06
9	1	sp|O43866|CD5L_HUMAN	38087.8	0.542	CD5L	CD5 antigen-like	171	24	2.14	161	17510	2+	2080.99	1.008	3.84433	1	K.HQNQWYTVC'QTGWSLR.A	1.45771e+06	2.79801e+06
9	1	sp|O43866|CD5L_HUMAN	38087.8	0.542	CD5L	CD5 antigen-like	171	24	2.14	161	17639	2+	1653.74	0.992	4.83752	1	K.GQWGTVC'DDGWDIK.D	11952304	27901008
9	1	sp|O43866|CD5L_HUMAN	38087.8	0.542	CD5L	CD5 antigen-like	171	24	2.14	161	18791	3+	2299.02	-0.002	0.869937	0.9974	R.FWGFHDC'THQEDVAVIC'SG.-	2.58693e+06	13792752
9	1	sp|O43866|CD5L_HUMAN	38087.8	0.542	CD5L	CD5 antigen-like	171	24	2.14	161	19266	3+	2586.08	0.994	2.32012	0.9994	K.NTC'NHDEDTWVEC'EDPFDLR.L	0	63929.5
9	1	sp|O43866|CD5L_HUMAN	38087.8	0.542	CD5L	CD5 antigen-like	171	24	2.14	161	19373	2+	2586.08	0.988	4.64023	1	K.NTC'NHDEDTWVEC'EDPFDLR.L	2.6273e+06	6.08281e+06
9	1	sp|O43866|CD5L_HUMAN	38087.8	0.542	CD5L	CD5 antigen-like	171	24	2.14	161	19409	3+	2586.08	-0.014	5.4136	1	K.NTC'NHDEDTWVEC'EDPFDLR.L	24941896	57435836
9	1	sp|O43866|CD5L_HUMAN	38087.8	0.542	CD5L	CD5 antigen-like	171	24	2.14	161	19443	2+	2580.04	1.009	3.48832	1	K.NTCNHDEDTWVECEDPFDLR.L	2.57782e+06	5921963
9	1	sp|O43866|CD5L_HUMAN	38087.8	0.542	CD5L	CD5 antigen-like	171	24	2.14	161	19520	2+	2586.08	-0.01	3.86686	1	K.NTC'NHDEDTWVEC'EDPFDLR.L	2.03029e+06	4.89498e+06
9	1	sp|O43866|CD5L_HUMAN	38087.8	0.542	CD5L	CD5 antigen-like	171	24	2.14	161	19559	3+	2586.08	0.997	1.16006	1	K.NTC'NHDEDTWVEC'EDPFDLR.L	15368005	35310120
9	1	sp|O43866|CD5L_HUMAN	38087.8	0.542	CD5L	CD5 antigen-like	171	24	2.14	161	19703	3+	2586.08	-0.009	3.48017	0.9932	K.NTC'NHDEDTWVEC'EDPFDLR.L	3872681	8852051
9	1	sp|O43866|CD5L_HUMAN	38087.8	0.542	CD5L	CD5 antigen-like	171	24	2.14	161	19853	3+	2586.08	-0.022	8.50709	0.962	K.NTC'NHDEDTWVEC'EDPFDLR.L	3.89211e+06	7407137
9	1	sp|O43866|CD5L_HUMAN	38087.8	0.542	CD5L	CD5 antigen-like	171	24	2.14	161	19904	3+	2580.04	0.255	98.8357	0.9559	K.NTCNHDEDTWVECEDPFDLR.L
9	1	sp|O43866|CD5L_HUMAN	38087.8	0.542	CD5L	CD5 antigen-like	171	24	2.14	161	19997	3+	2586.08	0.988	4.64023	0.9778	K.NTC'NHDEDTWVEC'EDPFDLR.L	2.32586e+06	3545009
9	1	sp|O43866|CD5L_HUMAN	38087.8	0.542	CD5L	CD5 antigen-like	171	24	2.14	161	21290	3+	2484.19	-0.006	2.41527	0.9246	K.GQWGTVC'DDGWDIKDVAVLC'R.E	1.38428e+06	2.80697e+06
9	1	sp|O43866|CD5L_HUMAN	38087.8	0.542	CD5L	CD5 antigen-like	171	24	2.14	161	29034	3+	2299.02	-0.011	4.78465	0.9757	R.FWGFHDC'THQEDVAVIC'SG.-	656586	1.33182e+06
9	1	sp|O43866|CD5L_HUMAN	38087.8	0.542	CD5L	CD5 antigen-like	171	24	2.14	161	30576	3+	2299.02	-0.013	5.65459	0.9444	R.FWGFHDC'THQEDVAVIC'SG.-	20721.8	52540.7
9	1	sp|O43866|CD5L_HUMAN	38087.8	0.542	CD5L	CD5 antigen-like	171	24	2.14	161	6552	2+	882.433	-0.008	9.06584	0.9941	K.C'YGPGVGR.I	1.73819e+06	4.18656e+06
9	1	sp|O43866|CD5L_HUMAN	38087.8	0.542	CD5L	CD5 antigen-like	171	24	2.14	161	6573	2+	1781.78	-0.009	5.05113	1	R.C'SGEEQSLEQC'QHR.F	1.46672e+06	3219371
9	1	sp|O43866|CD5L_HUMAN	38087.8	0.542	CD5L	CD5 antigen-like	171	24	2.14	161	6594	2+	1775.74	0	0	1	R.CSGEEQSLEQCQHR.F	1.46672e+06	3.14032e+06
9	1	sp|O43866|CD5L_HUMAN	38087.8	0.542	CD5L	CD5 antigen-like	171	24	2.14	161	6722	3+	1781.78	-0.016	8.97978	0.8022	R.C'SGEEQSLEQC'QHR.F	2.68422e+06	5211230
9	1	sp|O43866|CD5L_HUMAN	38087.8	0.542	CD5L	CD5 antigen-like	171	24	2.14	161	6728	2+	1781.78	-0.015	8.41854	1	R.C'SGEEQSLEQC'QHR.F	70668.9	142286
9	1	sp|O43866|CD5L_HUMAN	38087.8	0.542	CD5L	CD5 antigen-like	171	24	2.14	161	8739	2+	849.469	-0.007	8.24044	0.9995	K.DVAVLC'R.E	641810	1.12032e+06
9	1	sp|O43866|CD5L_HUMAN	38087.8	0.542	CD5L	CD5 antigen-like	171	24	2.14	161	12804	2+	1562.73	-0.005	3.19952	0.9999	R.EATLQDC'PSGPWGK.N	3.02524e+06	8835519
9	1	sp|O43866|CD5L_HUMAN	38087.8	0.542	CD5L	CD5 antigen-like	171	24	2.14	161	12962	2+	1562.73	-0.005	3.19952	1	R.EATLQDC'PSGPWGK.N	12291874	39221808
9	1	sp|O43866|CD5L_HUMAN	38087.8	0.542	CD5L	CD5 antigen-like	171	24	2.14	161	13238	2+	1566.8	-0.003	1.91474	0.9982	R.KPIWLSQMSC'SGR.E	365575	775486
9	1	sp|O43866|CD5L_HUMAN	38087.8	0.542	CD5L	CD5 antigen-like	171	24	2.14	161	15357	2+	2221.09	-0.005	2.25115	1	R.ELGC'GAASGTPSGILYEPPAEK.E	2.20095e+06	4378931
9	1	sp|O43866|CD5L_HUMAN	38087.8	0.542	CD5L	CD5 antigen-like	171	24	2.14	161	15530	2+	2221.09	-0.005	2.25115	1	R.ELGC'GAASGTPSGILYEPPAEK.E	0	180609
9	1	sp|O43866|CD5L_HUMAN	38087.8	0.542	CD5L	CD5 antigen-like	171	24	2.14	161	16073	3+	2501.13	-0.019	7.59655	0.9988	K.GVWGSVC'DDNWGEKEDQVVC'K.Q	3.86159e+06	8919115
9	1	sp|O43866|CD5L_HUMAN	38087.8	0.542	CD5L	CD5 antigen-like	171	24	2.14	161	16076	2+	2501.13	-0.008	3.19855	1	K.GVWGSVC'DDNWGEKEDQVVC'K.Q	1.81722e+06	2.48261e+06
9	1	sp|O43866|CD5L_HUMAN	38087.8	0.542	CD5L	CD5 antigen-like	171	24	2.14	161	17214	2+	1653.74	-0.01	6.0469	0.9998	K.GQWGTVC'DDGWDIK.D	1009629	2120648
9	1	sp|O43866|CD5L_HUMAN	38087.8	0.542	CD5L	CD5 antigen-like	171	24	2.14	161	17379	2+	1653.74	0.992	4.83752	0.9986	K.GQWGTVC'DDGWDIK.D	0	180765
9	1	sp|O43866|CD5L_HUMAN	38087.8	0.542	CD5L	CD5 antigen-like	171	24	2.14	161	19165	3+	2580.04	0.003	1.16277	1	K.NTCNHDEDTWVECEDPFDLR.L	2.20111e+06	4.2945e+06
9	1	sp|O43866|CD5L_HUMAN	38087.8	0.542	CD5L	CD5 antigen-like	171	24	2.14	161	19191	3+	2586.08	-0.019	7.34703	1	K.NTC'NHDEDTWVEC'EDPFDLR.L	2.16064e+06	4385950
9	1	sp|O43866|CD5L_HUMAN	38087.8	0.542	CD5L	CD5 antigen-like	171	24	2.14	161	6144	2+	1781.78	-0.013	7.29607	1	R.C'SGEEQSLEQC'QHR.F	940220	2.02191e+06
9	1	sp|O43866|CD5L_HUMAN	38087.8	0.542	CD5L	CD5 antigen-like	171	24	2.14	161	6151	2+	882.433	-0.007	7.93261	1	K.C'YGPGVGR.I	1.41446e+06	2.82235e+06
9	1	sp|O43866|CD5L_HUMAN	38087.8	0.542	CD5L	CD5 antigen-like	171	24	2.14	161	12479	2+	1562.73	-0.012	7.67885	0.9975	R.EATLQDC'PSGPWGK.N	131951	481042
9	1	sp|O43866|CD5L_HUMAN	38087.8	0.542	CD5L	CD5 antigen-like	171	24	2.14	161	12838	2+	1562.73	-0.013	8.31875	0.6251	R.EATLQDC'PSGPWGK.N	64532.7	345997
9	1	sp|O43866|CD5L_HUMAN	38087.8	0.542	CD5L	CD5 antigen-like	171	24	2.14	161	16067	3+	2501.13	-0.015	5.99728	0.991	K.GVWGSVC'DDNWGEKEDQVVC'K.Q	4.34756e+06	8782574
9	1	sp|O43866|CD5L_HUMAN	38087.8	0.542	CD5L	CD5 antigen-like	171	24	2.14	161	16098	2+	2501.13	-0.013	5.19764	0.9737	K.GVWGSVC'DDNWGEKEDQVVC'K.Q	1.46152e+06	2.04978e+06
9	1	sp|O43866|CD5L_HUMAN	38087.8	0.542	CD5L	CD5 antigen-like	171	24	2.14	161	17277	2+	1653.74	-0.005	3.02345	0.9986	K.GQWGTVC'DDGWDIK.D	133922	308391
9	1	sp|O43866|CD5L_HUMAN	38087.8	0.542	CD5L	CD5 antigen-like	171	24	2.14	161	17548	2+	1653.74	0.995	3.02345	0.9922	K.GQWGTVC'DDGWDIK.D	128373	272250
9	1	sp|O43866|CD5L_HUMAN	38087.8	0.542	CD5L	CD5 antigen-like	171	24	2.14	161	18742	2+	2586.08	0.992	3.09349	1	K.NTC'NHDEDTWVEC'EDPFDLR.L	76875	390533
9	1	sp|O43866|CD5L_HUMAN	38087.8	0.542	CD5L	CD5 antigen-like	171	24	2.14	161	6550	2+	1781.78	-0.007	3.92865	1	R.C'SGEEQSLEQC'QHR.F	1.60729e+06	3725532
9	1	sp|O43866|CD5L_HUMAN	38087.8	0.542	CD5L	CD5 antigen-like	171	24	2.14	161	6560	2+	1775.74	0.003	1.68943	1	R.CSGEEQSLEQCQHR.F	1.60729e+06	3725532
9	1	sp|O43866|CD5L_HUMAN	38087.8	0.542	CD5L	CD5 antigen-like	171	24	2.14	161	12955	2+	1562.73	-1.022	14.0779	0.9159	R.EATLQDC'PSGPWGK.N	18126474	46673120
9	1	sp|O43866|CD5L_HUMAN	38087.8	0.542	CD5L	CD5 antigen-like	171	24	2.14	161	12995	2+	1562.73	1.998	1.27981	0.9918	R.EATLQDC'PSGPWGK.N	15574946	39496780
9	1	sp|O43866|CD5L_HUMAN	38087.8	0.542	CD5L	CD5 antigen-like	171	24	2.14	161	15378	2+	2221.09	-1.008	3.60184	0.9911	R.ELGC'GAASGTPSGILYEPPAEK.E	6.74668e+06	12379266
9	1	sp|O43866|CD5L_HUMAN	38087.8	0.542	CD5L	CD5 antigen-like	171	24	2.14	161	16344	2+	2501.13	-0.006	2.39891	1	K.GVWGSVC'DDNWGEKEDQVVC'K.Q	1.84354e+06	3.79878e+06
9	1	sp|O43866|CD5L_HUMAN	38087.8	0.542	CD5L	CD5 antigen-like	171	24	2.14	161	17818	2+	1653.74	0.992	4.83752	1	K.GQWGTVC'DDGWDIK.D	1.38272e+06	2.91247e+06
9	1	sp|O43866|CD5L_HUMAN	38087.8	0.542	CD5L	CD5 antigen-like	171	24	2.14	161	19198	2+	2586.08	1.01	3.86686	0.9986	K.NTC'NHDEDTWVEC'EDPFDLR.L	61351.4	238668
9	1	sp|O43866|CD5L_HUMAN	38087.8	0.542	CD5L	CD5 antigen-like	171	24	2.14	161	6695	2+	1781.78	-0.007	3.92865	1	R.C'SGEEQSLEQC'QHR.F	1.84689e+06	3.87747e+06
9	1	sp|O43866|CD5L_HUMAN	38087.8	0.542	CD5L	CD5 antigen-like	171	24	2.14	161	6705	2+	1775.74	1.01	5.63144	1	R.CSGEEQSLEQCQHR.F	1.84689e+06	3.87747e+06
9	1	sp|O43866|CD5L_HUMAN	38087.8	0.542	CD5L	CD5 antigen-like	171	24	2.14	161	6752	2+	882.433	-0.005	5.66615	0.8687	K.C'YGPGVGR.I	2.77965e+06	5960268
9	1	sp|O43866|CD5L_HUMAN	38087.8	0.542	CD5L	CD5 antigen-like	171	24	2.14	161	6856	2+	1781.78	-0.008	4.48989	1	R.C'SGEEQSLEQC'QHR.F	739061	1.54834e+06
9	1	sp|O43866|CD5L_HUMAN	38087.8	0.542	CD5L	CD5 antigen-like	171	24	2.14	161	8848	2+	849.469	1.001	1.17721	0.8482	K.DVAVLC'R.E	19605370	5.2358e+06
9	1	sp|O43866|CD5L_HUMAN	38087.8	0.542	CD5L	CD5 antigen-like	171	24	2.14	161	13251	2+	1562.73	-1.002	1.27981	0.9957	R.EATLQDC'PSGPWGK.N	10164463	27455130
9	1	sp|O43866|CD5L_HUMAN	38087.8	0.542	CD5L	CD5 antigen-like	171	24	2.14	161	13333	2+	1562.73	-0.001	0.639904	1	R.EATLQDC'PSGPWGK.N	18464008	44848544
9	1	sp|O43866|CD5L_HUMAN	38087.8	0.542	CD5L	CD5 antigen-like	171	24	2.14	161	15683	2+	2221.09	-0.002	0.900459	1	R.ELGC'GAASGTPSGILYEPPAEK.E	6.03466e+06	12577866
9	1	sp|O43866|CD5L_HUMAN	38087.8	0.542	CD5L	CD5 antigen-like	171	24	2.14	161	15849	2+	2221.09	-0.003	1.35069	1	R.ELGC'GAASGTPSGILYEPPAEK.E	5.53702e+06	11508072
9	1	sp|O43866|CD5L_HUMAN	38087.8	0.542	CD5L	CD5 antigen-like	171	24	2.14	161	16562	2+	2501.13	1.001	0.399819	1	K.GVWGSVC'DDNWGEKEDQVVC'K.Q	2.01374e+06	4060953
9	1	sp|O43866|CD5L_HUMAN	38087.8	0.542	CD5L	CD5 antigen-like	171	24	2.14	161	16613	2+	2495.1	0.009	3.60707	1	K.GVWGSVCDDNWGEKEDQVVCK.Q	2.01374e+06	3876515
9	1	sp|O43866|CD5L_HUMAN	38087.8	0.542	CD5L	CD5 antigen-like	171	24	2.14	161	16721	2+	2501.13	1.003	1.19946	0.9999	K.GVWGSVC'DDNWGEKEDQVVC'K.Q	1.00187e+06	2.25187e+06
9	1	sp|O43866|CD5L_HUMAN	38087.8	0.542	CD5L	CD5 antigen-like	171	24	2.14	161	17832	2+	1653.74	-0.006	3.62814	1	K.GQWGTVC'DDGWDIK.D	2.43715e+06	5080665
9	1	sp|O43866|CD5L_HUMAN	38087.8	0.542	CD5L	CD5 antigen-like	171	24	2.14	161	18063	2+	1653.74	0.002	1.20938	0.9158	K.GQWGTVC'DDGWDIK.D	56178.8	183467
10	1	sp|O75636-2|FCN3_HUMAN, sp|O75636|FCN3_HUMAN	31677.59768, 32902.98264	0.424	FCN3, FCN3	Tax_Id=9606 Isoform 2 of Ficolin-3 precursor, Ficolin-3	48	8	2.34	5	15937	2+	1555.85	0.004	2.57095	1	R.LLGEVDHYQLALGK.F
10	1	sp|O75636-2|FCN3_HUMAN, sp|O75636|FCN3_HUMAN	31677.59768, 32902.98264	0.424	FCN3, FCN3	Tax_Id=9606 Isoform 2 of Ficolin-3 precursor, Ficolin-3	48	8	2.34	5	24955	3+	3387.61	1.991	2.65674	0.9998	R.AGFGNQESEFWLGNENLHQLTLQGNWELR.V
10	1	sp|O75636-2|FCN3_HUMAN, sp|O75636|FCN3_HUMAN	31677.59768, 32902.98264	0.424	FCN3, FCN3	Tax_Id=9606 Isoform 2 of Ficolin-3 precursor, Ficolin-3	48	8	2.34	5	25119	3+	3387.61	1.01	2.95193	1	R.AGFGNQESEFWLGNENLHQLTLQGNWELR.V
10	1	sp|O75636-2|FCN3_HUMAN, sp|O75636|FCN3_HUMAN	31677.59768, 32902.98264	0.424	FCN3, FCN3	Tax_Id=9606 Isoform 2 of Ficolin-3 precursor, Ficolin-3	48	8	2.34	5	26288	2+	2315.1	1.012	5.18335	1	R.ALPVFC'DMDTEGGGWLVFQR.R	5.69809e+06	34663788
10	1	sp|O75636-2|FCN3_HUMAN, sp|O75636|FCN3_HUMAN	31677.59768, 32902.98264	0.424	FCN3, FCN3	Tax_Id=9606 Isoform 2 of Ficolin-3 precursor, Ficolin-3	48	8	2.34	5	5641	2+	1046.53	0.006	5.73325	1	R.YAVSEAAAHK.Y
10	1	sp|O75636-2|FCN3_HUMAN, sp|O75636|FCN3_HUMAN	31677.59768, 32902.98264	0.424	FCN3, FCN3	Tax_Id=9606 Isoform 2 of Ficolin-3 precursor, Ficolin-3	48	8	2.34	5	10705	2+	1113.55	0.005	4.49015	0.9997	R.TFAHYATFR.L
10	1	sp|O75636-2|FCN3_HUMAN, sp|O75636|FCN3_HUMAN	31677.59768, 32902.98264	0.424	FCN3, FCN3	Tax_Id=9606 Isoform 2 of Ficolin-3 precursor, Ficolin-3	48	8	2.34	5	13893	2+	1024.48	0.005	4.8805	1	K.YGIDWASGR.G
10	1	sp|O75636-2|FCN3_HUMAN, sp|O75636|FCN3_HUMAN	31677.59768, 32902.98264	0.424	FCN3, FCN3	Tax_Id=9606 Isoform 2 of Ficolin-3 precursor, Ficolin-3	48	8	2.34	5	16029	2+	1555.85	1.005	3.21368	1	R.LLGEVDHYQLALGK.F
10	1	sp|O75636-2|FCN3_HUMAN, sp|O75636|FCN3_HUMAN	31677.59768, 32902.98264	0.424	FCN3, FCN3	Tax_Id=9606 Isoform 2 of Ficolin-3 precursor, Ficolin-3	48	8	2.34	5	23385	3+	2404.22	-0.01	4.15936	0.986	R.ELLSQGATLSGWYHLC'LPEGR.A	270692	446912
10	1	sp|O75636-2|FCN3_HUMAN, sp|O75636|FCN3_HUMAN	31677.59768, 32902.98264	0.424	FCN3, FCN3	Tax_Id=9606 Isoform 2 of Ficolin-3 precursor, Ficolin-3	48	8	2.34	5	26796	2+	2315.1	1.03	12.9584	1	R.ALPVFC'DMDTEGGGWLVFQR.R	8.28608e+06	20762218
10	1	sp|O75636-2|FCN3_HUMAN, sp|O75636|FCN3_HUMAN	31677.59768, 32902.98264	0.424	FCN3, FCN3	Tax_Id=9606 Isoform 2 of Ficolin-3 precursor, Ficolin-3	48	8	2.34	5	27464	2+	2315.1	-0.001	0.431946	0.653	R.ALPVFC'DMDTEGGGWLVFQR.R	3544301	3.10017e+06
10	1	sp|O75636-2|FCN3_HUMAN, sp|O75636|FCN3_HUMAN	31677.59768, 32902.98264	0.424	FCN3, FCN3	Tax_Id=9606 Isoform 2 of Ficolin-3 precursor, Ficolin-3	48	8	2.34	5	5850	2+	1046.53	0.004	3.82217	1	R.YAVSEAAAHK.Y
10	1	sp|O75636-2|FCN3_HUMAN, sp|O75636|FCN3_HUMAN	31677.59768, 32902.98264	0.424	FCN3, FCN3	Tax_Id=9606 Isoform 2 of Ficolin-3 precursor, Ficolin-3	48	8	2.34	5	10898	2+	1113.55	0.005	4.49015	0.9419	R.TFAHYATFR.L
10	1	sp|O75636-2|FCN3_HUMAN, sp|O75636|FCN3_HUMAN	31677.59768, 32902.98264	0.424	FCN3, FCN3	Tax_Id=9606 Isoform 2 of Ficolin-3 precursor, Ficolin-3	48	8	2.34	5	14084	2+	1024.48	0.005	4.8805	1	K.YGIDWASGR.G
10	1	sp|O75636-2|FCN3_HUMAN, sp|O75636|FCN3_HUMAN	31677.59768, 32902.98264	0.424	FCN3, FCN3	Tax_Id=9606 Isoform 2 of Ficolin-3 precursor, Ficolin-3	48	8	2.34	5	16013	2+	1555.85	0.008	5.14189	1	R.LLGEVDHYQLALGK.F
10	1	sp|O75636-2|FCN3_HUMAN, sp|O75636|FCN3_HUMAN	31677.59768, 32902.98264	0.424	FCN3, FCN3	Tax_Id=9606 Isoform 2 of Ficolin-3 precursor, Ficolin-3	48	8	2.34	5	6646	2+	1046.53	0.005	4.77771	1	R.YAVSEAAAHK.Y
10	1	sp|O75636-2|FCN3_HUMAN, sp|O75636|FCN3_HUMAN	31677.59768, 32902.98264	0.424	FCN3, FCN3	Tax_Id=9606 Isoform 2 of Ficolin-3 precursor, Ficolin-3	48	8	2.34	5	12616	2+	1226.59	0.001	0.815267	0.9909	R.RQDGSVDFFR.S
10	1	sp|O75636-2|FCN3_HUMAN, sp|O75636|FCN3_HUMAN	31677.59768, 32902.98264	0.424	FCN3, FCN3	Tax_Id=9606 Isoform 2 of Ficolin-3 precursor, Ficolin-3	48	8	2.34	5	13984	2+	1024.48	0.006	5.8566	0.9979	K.YGIDWASGR.G
10	1	sp|O75636-2|FCN3_HUMAN, sp|O75636|FCN3_HUMAN	31677.59768, 32902.98264	0.424	FCN3, FCN3	Tax_Id=9606 Isoform 2 of Ficolin-3 precursor, Ficolin-3	48	8	2.34	5	14124	2+	1024.48	0.005	4.8805	1	K.YGIDWASGR.G
10	1	sp|O75636-2|FCN3_HUMAN, sp|O75636|FCN3_HUMAN	31677.59768, 32902.98264	0.424	FCN3, FCN3	Tax_Id=9606 Isoform 2 of Ficolin-3 precursor, Ficolin-3	48	8	2.34	5	22153	2+	2404.22	1.756	101.488	0.9715	R.ELLSQGATLSGWYHLC'LPEGR.A
10	1	sp|O75636-2|FCN3_HUMAN, sp|O75636|FCN3_HUMAN	31677.59768, 32902.98264	0.424	FCN3, FCN3	Tax_Id=9606 Isoform 2 of Ficolin-3 precursor, Ficolin-3	48	8	2.34	5	5898	2+	1046.53	0.006	5.73325	1	R.YAVSEAAAHK.Y
10	1	sp|O75636-2|FCN3_HUMAN, sp|O75636|FCN3_HUMAN	31677.59768, 32902.98264	0.424	FCN3, FCN3	Tax_Id=9606 Isoform 2 of Ficolin-3 precursor, Ficolin-3	48	8	2.34	5	10300	2+	1113.55	0.006	5.38818	0.9999	R.TFAHYATFR.L
10	1	sp|O75636-2|FCN3_HUMAN, sp|O75636|FCN3_HUMAN	31677.59768, 32902.98264	0.424	FCN3, FCN3	Tax_Id=9606 Isoform 2 of Ficolin-3 precursor, Ficolin-3	48	8	2.34	5	13354	2+	1024.48	0	0	1	K.YGIDWASGR.G
10	1	sp|O75636-2|FCN3_HUMAN, sp|O75636|FCN3_HUMAN	31677.59768, 32902.98264	0.424	FCN3, FCN3	Tax_Id=9606 Isoform 2 of Ficolin-3 precursor, Ficolin-3	48	8	2.34	5	24509	3+	3387.61	0.998	0.590386	1	R.AGFGNQESEFWLGNENLHQLTLQGNWELR.V
10	1	sp|O75636-2|FCN3_HUMAN, sp|O75636|FCN3_HUMAN	31677.59768, 32902.98264	0.424	FCN3, FCN3	Tax_Id=9606 Isoform 2 of Ficolin-3 precursor, Ficolin-3	48	8	2.34	5	24653	3+	3387.61	0.997	0.885579	0.9996	R.AGFGNQESEFWLGNENLHQLTLQGNWELR.V
10	1	sp|O75636-2|FCN3_HUMAN, sp|O75636|FCN3_HUMAN	31677.59768, 32902.98264	0.424	FCN3, FCN3	Tax_Id=9606 Isoform 2 of Ficolin-3 precursor, Ficolin-3	48	8	2.34	5	24825	3+	3387.61	1.98	5.90386	0.9999	R.AGFGNQESEFWLGNENLHQLTLQGNWELR.V
10	1	sp|O75636-2|FCN3_HUMAN, sp|O75636|FCN3_HUMAN	31677.59768, 32902.98264	0.424	FCN3, FCN3	Tax_Id=9606 Isoform 2 of Ficolin-3 precursor, Ficolin-3	48	8	2.34	5	24973	3+	3387.61	-1.058	17.1212	0.7685	R.AGFGNQESEFWLGNENLHQLTLQGNWELR.V
10	1	sp|O75636-2|FCN3_HUMAN, sp|O75636|FCN3_HUMAN	31677.59768, 32902.98264	0.424	FCN3, FCN3	Tax_Id=9606 Isoform 2 of Ficolin-3 precursor, Ficolin-3	48	8	2.34	5	25199	3+	3387.61	0.915	25.0914	0.9827	R.AGFGNQESEFWLGNENLHQLTLQGNWELR.V
10	1	sp|O75636-2|FCN3_HUMAN, sp|O75636|FCN3_HUMAN	31677.59768, 32902.98264	0.424	FCN3, FCN3	Tax_Id=9606 Isoform 2 of Ficolin-3 precursor, Ficolin-3	48	8	2.34	5	25659	2+	2315.1	-0.005	2.15973	1	R.ALPVFC'DMDTEGGGWLVFQR.R	502851	1.61533e+06
10	1	sp|O75636-2|FCN3_HUMAN, sp|O75636|FCN3_HUMAN	31677.59768, 32902.98264	0.424	FCN3, FCN3	Tax_Id=9606 Isoform 2 of Ficolin-3 precursor, Ficolin-3	48	8	2.34	5	5624	2+	1046.53	0.002	1.91108	1	R.YAVSEAAAHK.Y
10	1	sp|O75636-2|FCN3_HUMAN, sp|O75636|FCN3_HUMAN	31677.59768, 32902.98264	0.424	FCN3, FCN3	Tax_Id=9606 Isoform 2 of Ficolin-3 precursor, Ficolin-3	48	8	2.34	5	5774	2+	1046.53	0.005	4.77771	1	R.YAVSEAAAHK.Y
10	1	sp|O75636-2|FCN3_HUMAN, sp|O75636|FCN3_HUMAN	31677.59768, 32902.98264	0.424	FCN3, FCN3	Tax_Id=9606 Isoform 2 of Ficolin-3 precursor, Ficolin-3	48	8	2.34	5	9917	2+	1113.55	0.004	3.59212	1	R.TFAHYATFR.L
10	1	sp|O75636-2|FCN3_HUMAN, sp|O75636|FCN3_HUMAN	31677.59768, 32902.98264	0.424	FCN3, FCN3	Tax_Id=9606 Isoform 2 of Ficolin-3 precursor, Ficolin-3	48	8	2.34	5	13152	2+	1024.48	0.001	0.9761	1	K.YGIDWASGR.G
10	1	sp|O75636-2|FCN3_HUMAN, sp|O75636|FCN3_HUMAN	31677.59768, 32902.98264	0.424	FCN3, FCN3	Tax_Id=9606 Isoform 2 of Ficolin-3 precursor, Ficolin-3	48	8	2.34	5	15511	2+	1555.85	0	0	1	R.LLGEVDHYQLALGK.F
10	1	sp|O75636-2|FCN3_HUMAN, sp|O75636|FCN3_HUMAN	31677.59768, 32902.98264	0.424	FCN3, FCN3	Tax_Id=9606 Isoform 2 of Ficolin-3 precursor, Ficolin-3	48	8	2.34	5	24734	3+	3387.61	1.017	5.01828	0.9957	R.AGFGNQESEFWLGNENLHQLTLQGNWELR.V
10	1	sp|O75636-2|FCN3_HUMAN, sp|O75636|FCN3_HUMAN	31677.59768, 32902.98264	0.424	FCN3, FCN3	Tax_Id=9606 Isoform 2 of Ficolin-3 precursor, Ficolin-3	48	8	2.34	5	24892	3+	3387.61	1.008	2.36154	1	R.AGFGNQESEFWLGNENLHQLTLQGNWELR.V
10	1	sp|O75636-2|FCN3_HUMAN, sp|O75636|FCN3_HUMAN	31677.59768, 32902.98264	0.424	FCN3, FCN3	Tax_Id=9606 Isoform 2 of Ficolin-3 precursor, Ficolin-3	48	8	2.34	5	25056	3+	3387.61	0.008	2.36154	1	R.AGFGNQESEFWLGNENLHQLTLQGNWELR.V
10	1	sp|O75636-2|FCN3_HUMAN, sp|O75636|FCN3_HUMAN	31677.59768, 32902.98264	0.424	FCN3, FCN3	Tax_Id=9606 Isoform 2 of Ficolin-3 precursor, Ficolin-3	48	8	2.34	5	25219	3+	3387.61	1.992	2.36154	1	R.AGFGNQESEFWLGNENLHQLTLQGNWELR.V
10	1	sp|O75636-2|FCN3_HUMAN, sp|O75636|FCN3_HUMAN	31677.59768, 32902.98264	0.424	FCN3, FCN3	Tax_Id=9606 Isoform 2 of Ficolin-3 precursor, Ficolin-3	48	8	2.34	5	26055	2+	2315.1	0.006	2.59168	1	R.ALPVFC'DMDTEGGGWLVFQR.R	0	217624
10	1	sp|O75636-2|FCN3_HUMAN, sp|O75636|FCN3_HUMAN	31677.59768, 32902.98264	0.424	FCN3, FCN3	Tax_Id=9606 Isoform 2 of Ficolin-3 precursor, Ficolin-3	48	8	2.34	5	10005	2+	1113.55	0.005	4.49015	0.9999	R.TFAHYATFR.L
10	1	sp|O75636-2|FCN3_HUMAN, sp|O75636|FCN3_HUMAN	31677.59768, 32902.98264	0.424	FCN3, FCN3	Tax_Id=9606 Isoform 2 of Ficolin-3 precursor, Ficolin-3	48	8	2.34	5	13407	2+	1024.48	0.002	1.9522	1	K.YGIDWASGR.G
10	1	sp|O75636-2|FCN3_HUMAN, sp|O75636|FCN3_HUMAN	31677.59768, 32902.98264	0.424	FCN3, FCN3	Tax_Id=9606 Isoform 2 of Ficolin-3 precursor, Ficolin-3	48	8	2.34	5	15757	2+	1555.85	0.004	2.57095	1	R.LLGEVDHYQLALGK.F
10	1	sp|O75636-2|FCN3_HUMAN, sp|O75636|FCN3_HUMAN	31677.59768, 32902.98264	0.424	FCN3, FCN3	Tax_Id=9606 Isoform 2 of Ficolin-3 precursor, Ficolin-3	48	8	2.34	5	25464	3+	3387.61	0.001	0.295193	1	R.AGFGNQESEFWLGNENLHQLTLQGNWELR.V
10	1	sp|O75636-2|FCN3_HUMAN, sp|O75636|FCN3_HUMAN	31677.59768, 32902.98264	0.424	FCN3, FCN3	Tax_Id=9606 Isoform 2 of Ficolin-3 precursor, Ficolin-3	48	8	2.34	5	25863	3+	3387.61	1	0	0.9982	R.AGFGNQESEFWLGNENLHQLTLQGNWELR.V
10	1	sp|O75636-2|FCN3_HUMAN, sp|O75636|FCN3_HUMAN	31677.59768, 32902.98264	0.424	FCN3, FCN3	Tax_Id=9606 Isoform 2 of Ficolin-3 precursor, Ficolin-3	48	8	2.34	5	5738	2+	1046.53	0.002	1.91108	1	R.YAVSEAAAHK.Y
10	1	sp|O75636-2|FCN3_HUMAN, sp|O75636|FCN3_HUMAN	31677.59768, 32902.98264	0.424	FCN3, FCN3	Tax_Id=9606 Isoform 2 of Ficolin-3 precursor, Ficolin-3	48	8	2.34	5	16084	2+	1555.85	0.006	3.85642	1	R.LLGEVDHYQLALGK.F
10	1	sp|O75636-2|FCN3_HUMAN, sp|O75636|FCN3_HUMAN	31677.59768, 32902.98264	0.424	FCN3, FCN3	Tax_Id=9606 Isoform 2 of Ficolin-3 precursor, Ficolin-3	48	8	2.34	5	25045	3+	3387.61	1.015	4.4279	1	R.AGFGNQESEFWLGNENLHQLTLQGNWELR.V
10	1	sp|O75636-2|FCN3_HUMAN, sp|O75636|FCN3_HUMAN	31677.59768, 32902.98264	0.424	FCN3, FCN3	Tax_Id=9606 Isoform 2 of Ficolin-3 precursor, Ficolin-3	48	8	2.34	5	25208	3+	3387.61	1.006	1.77116	1	R.AGFGNQESEFWLGNENLHQLTLQGNWELR.V
11	1	sp|O75882-3|ATRN_HUMAN, sp|O75882-2|ATRN_HUMAN, sp|O75882|ATRN_HUMAN	133701.56191999995, 141428.76479999968, 158536.87623999876	0.243	ATRN, ATRN, ATRN	Tax_Id=9606 Isoform 3 of Attractin precursor, Tax_Id=9606 Isoform 2 of Attractin precursor, Attractin	123	29	1.31	51	4187	2+	1142.52	0.005	4.3763	0.9974	R.IMQSSQSM"SK.L
11	1	sp|O75882-3|ATRN_HUMAN, sp|O75882-2|ATRN_HUMAN, sp|O75882|ATRN_HUMAN	133701.56191999995, 141428.76479999968, 158536.87623999876	0.243	ATRN, ATRN, ATRN	Tax_Id=9606 Isoform 3 of Attractin precursor, Tax_Id=9606 Isoform 2 of Attractin precursor, Attractin	123	29	1.31	51	4678	2+	1142.52	-0.962	33.2599	0.9948	R.IM"QSSQSMSK.L
11	1	sp|O75882-3|ATRN_HUMAN, sp|O75882-2|ATRN_HUMAN, sp|O75882|ATRN_HUMAN	133701.56191999995, 141428.76479999968, 158536.87623999876	0.243	ATRN, ATRN, ATRN	Tax_Id=9606 Isoform 3 of Attractin precursor, Tax_Id=9606 Isoform 2 of Attractin precursor, Attractin	123	29	1.31	51	5355	2+	1126.52	0.006	5.32612	0.9997	R.IMQSSQSMSK.L
11	1	sp|O75882-3|ATRN_HUMAN, sp|O75882-2|ATRN_HUMAN, sp|O75882|ATRN_HUMAN	133701.56191999995, 141428.76479999968, 158536.87623999876	0.243	ATRN, ATRN, ATRN	Tax_Id=9606 Isoform 3 of Attractin precursor, Tax_Id=9606 Isoform 2 of Attractin precursor, Attractin	123	29	1.31	51	5495	2+	1126.52	0.003	2.66306	1	R.IMQSSQSMSK.L
11	1	sp|O75882-3|ATRN_HUMAN, sp|O75882-2|ATRN_HUMAN, sp|O75882|ATRN_HUMAN	133701.56191999995, 141428.76479999968, 158536.87623999876	0.243	ATRN, ATRN, ATRN	Tax_Id=9606 Isoform 3 of Attractin precursor, Tax_Id=9606 Isoform 2 of Attractin precursor, Attractin	123	29	1.31	51	6786	2+	847.442	0.004	4.72009	0.9171	R.YQGNPLR.G
11	1	sp|O75882-3|ATRN_HUMAN, sp|O75882-2|ATRN_HUMAN, sp|O75882|ATRN_HUMAN	133701.56191999995, 141428.76479999968, 158536.87623999876	0.243	ATRN, ATRN, ATRN	Tax_Id=9606 Isoform 3 of Attractin precursor, Tax_Id=9606 Isoform 2 of Attractin precursor, Attractin	123	29	1.31	51	9013	2+	1051.56	-0.004	3.80388	0.8044	R.YGHSLALYK.D
11	1	sp|O75882-3|ATRN_HUMAN, sp|O75882-2|ATRN_HUMAN, sp|O75882|ATRN_HUMAN	133701.56191999995, 141428.76479999968, 158536.87623999876	0.243	ATRN, ATRN, ATRN	Tax_Id=9606 Isoform 3 of Attractin precursor, Tax_Id=9606 Isoform 2 of Attractin precursor, Attractin	123	29	1.31	51	10646	2+	1536.64	0.011	7.15847	1	K.GDECQLCEVENR.Y	6229798	10724240
11	1	sp|O75882-3|ATRN_HUMAN, sp|O75882-2|ATRN_HUMAN, sp|O75882|ATRN_HUMAN	133701.56191999995, 141428.76479999968, 158536.87623999876	0.243	ATRN, ATRN, ATRN	Tax_Id=9606 Isoform 3 of Attractin precursor, Tax_Id=9606 Isoform 2 of Attractin precursor, Attractin	123	29	1.31	51	10759	2+	1542.68	-0.011	7.13045	1	K.GDEC'QLC'EVENR.Y	4.56413e+06	7966072
11	1	sp|O75882-3|ATRN_HUMAN, sp|O75882-2|ATRN_HUMAN, sp|O75882|ATRN_HUMAN	133701.56191999995, 141428.76479999968, 158536.87623999876	0.243	ATRN, ATRN, ATRN	Tax_Id=9606 Isoform 3 of Attractin precursor, Tax_Id=9606 Isoform 2 of Attractin precursor, Attractin	123	29	1.31	51	10808	3+	2193.96	-0.018	8.20435	0.9964	K.GEAC'DIPHC'TDNC'GFPHR.G	10776696	5.63917e+06
11	1	sp|O75882-3|ATRN_HUMAN, sp|O75882-2|ATRN_HUMAN, sp|O75882|ATRN_HUMAN	133701.56191999995, 141428.76479999968, 158536.87623999876	0.243	ATRN, ATRN, ATRN	Tax_Id=9606 Isoform 3 of Attractin precursor, Tax_Id=9606 Isoform 2 of Attractin precursor, Attractin	123	29	1.31	51	12279	2+	1599.76	0.007	4.37564	1	R.LTGSSGFVTDGPGNYK.Y
11	1	sp|O75882-3|ATRN_HUMAN, sp|O75882-2|ATRN_HUMAN, sp|O75882|ATRN_HUMAN	133701.56191999995, 141428.76479999968, 158536.87623999876	0.243	ATRN, ATRN, ATRN	Tax_Id=9606 Isoform 3 of Attractin precursor, Tax_Id=9606 Isoform 2 of Attractin precursor, Attractin	123	29	1.31	51	12436	2+	1599.76	0.007	4.37564	1	R.LTGSSGFVTDGPGNYK.Y
11	1	sp|O75882-3|ATRN_HUMAN, sp|O75882-2|ATRN_HUMAN, sp|O75882|ATRN_HUMAN	133701.56191999995, 141428.76479999968, 158536.87623999876	0.243	ATRN, ATRN, ATRN	Tax_Id=9606 Isoform 3 of Attractin precursor, Tax_Id=9606 Isoform 2 of Attractin precursor, Attractin	123	29	1.31	51	12890	2+	1691.73	0.007	4.13778	1	R.SCALDQNCQWEPR.N	5803815	15185848
11	1	sp|O75882-3|ATRN_HUMAN, sp|O75882-2|ATRN_HUMAN, sp|O75882|ATRN_HUMAN	133701.56191999995, 141428.76479999968, 158536.87623999876	0.243	ATRN, ATRN, ATRN	Tax_Id=9606 Isoform 3 of Attractin precursor, Tax_Id=9606 Isoform 2 of Attractin precursor, Attractin	123	29	1.31	51	12965	2+	1697.76	1.958	24.7384	0.9994	R.SC'ALDQNC'QWEPR.N
11	1	sp|O75882-3|ATRN_HUMAN, sp|O75882-2|ATRN_HUMAN, sp|O75882|ATRN_HUMAN	133701.56191999995, 141428.76479999968, 158536.87623999876	0.243	ATRN, ATRN, ATRN	Tax_Id=9606 Isoform 3 of Attractin precursor, Tax_Id=9606 Isoform 2 of Attractin precursor, Attractin	123	29	1.31	51	13061	2+	1691.73	0.014	8.27557	1	R.SCALDQNCQWEPR.N	2.49268e+06	6175694
11	1	sp|O75882-3|ATRN_HUMAN, sp|O75882-2|ATRN_HUMAN, sp|O75882|ATRN_HUMAN	133701.56191999995, 141428.76479999968, 158536.87623999876	0.243	ATRN, ATRN, ATRN	Tax_Id=9606 Isoform 3 of Attractin precursor, Tax_Id=9606 Isoform 2 of Attractin precursor, Attractin	123	29	1.31	51	14456	2+	1390.7	0.995	3.59532	0.915	K.C'TWLIEGQPNR.I	43934568	11715338
11	1	sp|O75882-3|ATRN_HUMAN, sp|O75882-2|ATRN_HUMAN, sp|O75882|ATRN_HUMAN	133701.56191999995, 141428.76479999968, 158536.87623999876	0.243	ATRN, ATRN, ATRN	Tax_Id=9606 Isoform 3 of Attractin precursor, Tax_Id=9606 Isoform 2 of Attractin precursor, Attractin	123	29	1.31	51	14641	2+	1390.7	0.995	3.59532	0.9731	K.C'TWLIEGQPNR.I	26694400	5491136
11	1	sp|O75882-3|ATRN_HUMAN, sp|O75882-2|ATRN_HUMAN, sp|O75882|ATRN_HUMAN	133701.56191999995, 141428.76479999968, 158536.87623999876	0.243	ATRN, ATRN, ATRN	Tax_Id=9606 Isoform 3 of Attractin precursor, Tax_Id=9606 Isoform 2 of Attractin precursor, Attractin	123	29	1.31	51	17230	2+	1901.9	1.009	4.7321	0.9964	R.YYTAINFVATPDEQNR.D
11	1	sp|O75882-3|ATRN_HUMAN, sp|O75882-2|ATRN_HUMAN, sp|O75882|ATRN_HUMAN	133701.56191999995, 141428.76479999968, 158536.87623999876	0.243	ATRN, ATRN, ATRN	Tax_Id=9606 Isoform 3 of Attractin precursor, Tax_Id=9606 Isoform 2 of Attractin precursor, Attractin	123	29	1.31	51	17801	2+	1153.56	0.006	5.20131	0.9202	R.DLDMFINASK.N
11	1	sp|O75882-3|ATRN_HUMAN, sp|O75882-2|ATRN_HUMAN, sp|O75882|ATRN_HUMAN	133701.56191999995, 141428.76479999968, 158536.87623999876	0.243	ATRN, ATRN, ATRN	Tax_Id=9606 Isoform 3 of Attractin precursor, Tax_Id=9606 Isoform 2 of Attractin precursor, Attractin	123	29	1.31	51	5469	2+	1126.52	0.005	4.43844	1	R.IMQSSQSMSK.L
11	1	sp|O75882-3|ATRN_HUMAN, sp|O75882-2|ATRN_HUMAN, sp|O75882|ATRN_HUMAN	133701.56191999995, 141428.76479999968, 158536.87623999876	0.243	ATRN, ATRN, ATRN	Tax_Id=9606 Isoform 3 of Attractin precursor, Tax_Id=9606 Isoform 2 of Attractin precursor, Attractin	123	29	1.31	51	6724	2+	847.442	0.004	4.72009	0.9992	R.YQGNPLR.G
11	1	sp|O75882-3|ATRN_HUMAN, sp|O75882-2|ATRN_HUMAN, sp|O75882|ATRN_HUMAN	133701.56191999995, 141428.76479999968, 158536.87623999876	0.243	ATRN, ATRN, ATRN	Tax_Id=9606 Isoform 3 of Attractin precursor, Tax_Id=9606 Isoform 2 of Attractin precursor, Attractin	123	29	1.31	51	8837	2+	1051.56	1.996	3.80388	0.9973	R.YGHSLALYK.D
11	1	sp|O75882-3|ATRN_HUMAN, sp|O75882-2|ATRN_HUMAN, sp|O75882|ATRN_HUMAN	133701.56191999995, 141428.76479999968, 158536.87623999876	0.243	ATRN, ATRN, ATRN	Tax_Id=9606 Isoform 3 of Attractin precursor, Tax_Id=9606 Isoform 2 of Attractin precursor, Attractin	123	29	1.31	51	9237	2+	1221.51	0.002	1.63732	0.9938	K.DNPMYYC'NK.K	3850778	6.08759e+06
11	1	sp|O75882-3|ATRN_HUMAN, sp|O75882-2|ATRN_HUMAN, sp|O75882|ATRN_HUMAN	133701.56191999995, 141428.76479999968, 158536.87623999876	0.243	ATRN, ATRN, ATRN	Tax_Id=9606 Isoform 3 of Attractin precursor, Tax_Id=9606 Isoform 2 of Attractin precursor, Attractin	123	29	1.31	51	10547	2+	1542.68	-1.019	12.3162	0.9993	K.GDEC'QLC'EVENR.Y	9130739	16391350
11	1	sp|O75882-3|ATRN_HUMAN, sp|O75882-2|ATRN_HUMAN, sp|O75882|ATRN_HUMAN	133701.56191999995, 141428.76479999968, 158536.87623999876	0.243	ATRN, ATRN, ATRN	Tax_Id=9606 Isoform 3 of Attractin precursor, Tax_Id=9606 Isoform 2 of Attractin precursor, Attractin	123	29	1.31	51	10575	2+	1536.64	0	0	1	K.GDECQLCEVENR.Y	9292785	16704091
11	1	sp|O75882-3|ATRN_HUMAN, sp|O75882-2|ATRN_HUMAN, sp|O75882|ATRN_HUMAN	133701.56191999995, 141428.76479999968, 158536.87623999876	0.243	ATRN, ATRN, ATRN	Tax_Id=9606 Isoform 3 of Attractin precursor, Tax_Id=9606 Isoform 2 of Attractin precursor, Attractin	123	29	1.31	51	10703	2+	1542.68	-0.007	4.53756	1	K.GDEC'QLC'EVENR.Y	6270468	11473882
11	1	sp|O75882-3|ATRN_HUMAN, sp|O75882-2|ATRN_HUMAN, sp|O75882|ATRN_HUMAN	133701.56191999995, 141428.76479999968, 158536.87623999876	0.243	ATRN, ATRN, ATRN	Tax_Id=9606 Isoform 3 of Attractin precursor, Tax_Id=9606 Isoform 2 of Attractin precursor, Attractin	123	29	1.31	51	10735	2+	1536.64	1.091	59.22	0.9978	K.GDECQLCEVENR.Y
11	1	sp|O75882-3|ATRN_HUMAN, sp|O75882-2|ATRN_HUMAN, sp|O75882|ATRN_HUMAN	133701.56191999995, 141428.76479999968, 158536.87623999876	0.243	ATRN, ATRN, ATRN	Tax_Id=9606 Isoform 3 of Attractin precursor, Tax_Id=9606 Isoform 2 of Attractin precursor, Attractin	123	29	1.31	51	10767	3+	3585.46	1.967	9.20385	0.8979	R.C'DQHTDC'YSC'TANTNDC'HWC'NDHC'VPR.N	0	61234.9
11	1	sp|O75882-3|ATRN_HUMAN, sp|O75882-2|ATRN_HUMAN, sp|O75882|ATRN_HUMAN	133701.56191999995, 141428.76479999968, 158536.87623999876	0.243	ATRN, ATRN, ATRN	Tax_Id=9606 Isoform 3 of Attractin precursor, Tax_Id=9606 Isoform 2 of Attractin precursor, Attractin	123	29	1.31	51	10895	2+	1286.65	1.001	0.777211	0.9999	R.SEAACLAAGPGIR.C	8600553	14991432
11	1	sp|O75882-3|ATRN_HUMAN, sp|O75882-2|ATRN_HUMAN, sp|O75882|ATRN_HUMAN	133701.56191999995, 141428.76479999968, 158536.87623999876	0.243	ATRN, ATRN, ATRN	Tax_Id=9606 Isoform 3 of Attractin precursor, Tax_Id=9606 Isoform 2 of Attractin precursor, Attractin	123	29	1.31	51	10944	2+	1289.67	-0.005	3.87696	1	R.SEAAC'LAAGPGIR.C	8943241	15375486
11	1	sp|O75882-3|ATRN_HUMAN, sp|O75882-2|ATRN_HUMAN, sp|O75882|ATRN_HUMAN	133701.56191999995, 141428.76479999968, 158536.87623999876	0.243	ATRN, ATRN, ATRN	Tax_Id=9606 Isoform 3 of Attractin precursor, Tax_Id=9606 Isoform 2 of Attractin precursor, Attractin	123	29	1.31	51	12369	2+	1599.76	0.009	5.62583	1	R.LTGSSGFVTDGPGNYK.Y
11	1	sp|O75882-3|ATRN_HUMAN, sp|O75882-2|ATRN_HUMAN, sp|O75882|ATRN_HUMAN	133701.56191999995, 141428.76479999968, 158536.87623999876	0.243	ATRN, ATRN, ATRN	Tax_Id=9606 Isoform 3 of Attractin precursor, Tax_Id=9606 Isoform 2 of Attractin precursor, Attractin	123	29	1.31	51	12529	2+	1599.76	0.006	3.75055	1	R.LTGSSGFVTDGPGNYK.Y
11	1	sp|O75882-3|ATRN_HUMAN, sp|O75882-2|ATRN_HUMAN, sp|O75882|ATRN_HUMAN	133701.56191999995, 141428.76479999968, 158536.87623999876	0.243	ATRN, ATRN, ATRN	Tax_Id=9606 Isoform 3 of Attractin precursor, Tax_Id=9606 Isoform 2 of Attractin precursor, Attractin	123	29	1.31	51	12697	2+	1599.77	0.01	6.25092	1	R.LTGSSGFVTDGPGNYK.Y
11	1	sp|O75882-3|ATRN_HUMAN, sp|O75882-2|ATRN_HUMAN, sp|O75882|ATRN_HUMAN	133701.56191999995, 141428.76479999968, 158536.87623999876	0.243	ATRN, ATRN, ATRN	Tax_Id=9606 Isoform 3 of Attractin precursor, Tax_Id=9606 Isoform 2 of Attractin precursor, Attractin	123	29	1.31	51	12868	2+	1599.77	1.008	5.00073	0.9517	R.LTGSSGFVTDGPGNYK.Y
11	1	sp|O75882-3|ATRN_HUMAN, sp|O75882-2|ATRN_HUMAN, sp|O75882|ATRN_HUMAN	133701.56191999995, 141428.76479999968, 158536.87623999876	0.243	ATRN, ATRN, ATRN	Tax_Id=9606 Isoform 3 of Attractin precursor, Tax_Id=9606 Isoform 2 of Attractin precursor, Attractin	123	29	1.31	51	12919	2+	1691.73	0.008	4.7289	1	R.SCALDQNCQWEPR.N	8299040	20175534
11	1	sp|O75882-3|ATRN_HUMAN, sp|O75882-2|ATRN_HUMAN, sp|O75882|ATRN_HUMAN	133701.56191999995, 141428.76479999968, 158536.87623999876	0.243	ATRN, ATRN, ATRN	Tax_Id=9606 Isoform 3 of Attractin precursor, Tax_Id=9606 Isoform 2 of Attractin precursor, Attractin	123	29	1.31	51	12988	2+	1694.74	-0.012	7.08071	0.993	R.SCALDQNC'QWEPR.N
11	1	sp|O75882-3|ATRN_HUMAN, sp|O75882-2|ATRN_HUMAN, sp|O75882|ATRN_HUMAN	133701.56191999995, 141428.76479999968, 158536.87623999876	0.243	ATRN, ATRN, ATRN	Tax_Id=9606 Isoform 3 of Attractin precursor, Tax_Id=9606 Isoform 2 of Attractin precursor, Attractin	123	29	1.31	51	13068	2+	1697.76	-0.011	6.47911	1	R.SC'ALDQNC'QWEPR.N	6.75304e+06	14431469
11	1	sp|O75882-3|ATRN_HUMAN, sp|O75882-2|ATRN_HUMAN, sp|O75882|ATRN_HUMAN	133701.56191999995, 141428.76479999968, 158536.87623999876	0.243	ATRN, ATRN, ATRN	Tax_Id=9606 Isoform 3 of Attractin precursor, Tax_Id=9606 Isoform 2 of Attractin precursor, Attractin	123	29	1.31	51	14544	2+	1390.7	0.995	3.59532	0.9991	K.C'TWLIEGQPNR.I	43719160	13876436
11	1	sp|O75882-3|ATRN_HUMAN, sp|O75882-2|ATRN_HUMAN, sp|O75882|ATRN_HUMAN	133701.56191999995, 141428.76479999968, 158536.87623999876	0.243	ATRN, ATRN, ATRN	Tax_Id=9606 Isoform 3 of Attractin precursor, Tax_Id=9606 Isoform 2 of Attractin precursor, Attractin	123	29	1.31	51	17337	2+	1901.9	0.006	3.15474	1	R.YYTAINFVATPDEQNR.D
11	1	sp|O75882-3|ATRN_HUMAN, sp|O75882-2|ATRN_HUMAN, sp|O75882|ATRN_HUMAN	133701.56191999995, 141428.76479999968, 158536.87623999876	0.243	ATRN, ATRN, ATRN	Tax_Id=9606 Isoform 3 of Attractin precursor, Tax_Id=9606 Isoform 2 of Attractin precursor, Attractin	123	29	1.31	51	17492	2+	1901.9	0.009	4.7321	0.6213	R.YYTAINFVATPDEQNR.D
11	1	sp|O75882-3|ATRN_HUMAN, sp|O75882-2|ATRN_HUMAN, sp|O75882|ATRN_HUMAN	133701.56191999995, 141428.76479999968, 158536.87623999876	0.243	ATRN, ATRN, ATRN	Tax_Id=9606 Isoform 3 of Attractin precursor, Tax_Id=9606 Isoform 2 of Attractin precursor, Attractin	123	29	1.31	51	17907	2+	1153.56	0.005	4.33442	0.9974	R.DLDMFINASK.N
11	1	sp|O75882-3|ATRN_HUMAN, sp|O75882-2|ATRN_HUMAN, sp|O75882|ATRN_HUMAN	133701.56191999995, 141428.76479999968, 158536.87623999876	0.243	ATRN, ATRN, ATRN	Tax_Id=9606 Isoform 3 of Attractin precursor, Tax_Id=9606 Isoform 2 of Attractin precursor, Attractin	123	29	1.31	51	18843	2+	1528.74	0.009	5.88722	0.9991	R.YDVDTQM"WTILK.D
11	1	sp|O75882-3|ATRN_HUMAN, sp|O75882-2|ATRN_HUMAN, sp|O75882|ATRN_HUMAN	133701.56191999995, 141428.76479999968, 158536.87623999876	0.243	ATRN, ATRN, ATRN	Tax_Id=9606 Isoform 3 of Attractin precursor, Tax_Id=9606 Isoform 2 of Attractin precursor, Attractin	123	29	1.31	51	21242	2+	1155.69	0.005	4.32643	0.9079	K.LTLTPWVGLR.K
11	1	sp|O75882-3|ATRN_HUMAN, sp|O75882-2|ATRN_HUMAN, sp|O75882|ATRN_HUMAN	133701.56191999995, 141428.76479999968, 158536.87623999876	0.243	ATRN, ATRN, ATRN	Tax_Id=9606 Isoform 3 of Attractin precursor, Tax_Id=9606 Isoform 2 of Attractin precursor, Attractin	123	29	1.31	51	4231	2+	1142.52	0.004	3.50104	0.9417	R.IMQSSQSM"SK.L
11	1	sp|O75882-3|ATRN_HUMAN, sp|O75882-2|ATRN_HUMAN, sp|O75882|ATRN_HUMAN	133701.56191999995, 141428.76479999968, 158536.87623999876	0.243	ATRN, ATRN, ATRN	Tax_Id=9606 Isoform 3 of Attractin precursor, Tax_Id=9606 Isoform 2 of Attractin precursor, Attractin	123	29	1.31	51	4785	2+	1142.52	0.003	2.62578	0.9594	R.IM"QSSQSMSK.L
11	1	sp|O75882-3|ATRN_HUMAN, sp|O75882-2|ATRN_HUMAN, sp|O75882|ATRN_HUMAN	133701.56191999995, 141428.76479999968, 158536.87623999876	0.243	ATRN, ATRN, ATRN	Tax_Id=9606 Isoform 3 of Attractin precursor, Tax_Id=9606 Isoform 2 of Attractin precursor, Attractin	123	29	1.31	51	5580	2+	1126.52	0.005	4.43844	1	R.IMQSSQSMSK.L
11	1	sp|O75882-3|ATRN_HUMAN, sp|O75882-2|ATRN_HUMAN, sp|O75882|ATRN_HUMAN	133701.56191999995, 141428.76479999968, 158536.87623999876	0.243	ATRN, ATRN, ATRN	Tax_Id=9606 Isoform 3 of Attractin precursor, Tax_Id=9606 Isoform 2 of Attractin precursor, Attractin	123	29	1.31	51	5722	2+	1126.52	0.003	2.66306	0.9331	R.IMQSSQSMSK.L
11	1	sp|O75882-3|ATRN_HUMAN, sp|O75882-2|ATRN_HUMAN, sp|O75882|ATRN_HUMAN	133701.56191999995, 141428.76479999968, 158536.87623999876	0.243	ATRN, ATRN, ATRN	Tax_Id=9606 Isoform 3 of Attractin precursor, Tax_Id=9606 Isoform 2 of Attractin precursor, Attractin	123	29	1.31	51	9442	2+	1221.51	1.002	1.63732	0.9931	K.DNPMYYC'NK.K	4154999	6.75342e+06
11	1	sp|O75882-3|ATRN_HUMAN, sp|O75882-2|ATRN_HUMAN, sp|O75882|ATRN_HUMAN	133701.56191999995, 141428.76479999968, 158536.87623999876	0.243	ATRN, ATRN, ATRN	Tax_Id=9606 Isoform 3 of Attractin precursor, Tax_Id=9606 Isoform 2 of Attractin precursor, Attractin	123	29	1.31	51	10666	2+	1542.68	-0.995	3.24111	0.974	K.GDEC'QLC'EVENR.Y	8387380	14721192
11	1	sp|O75882-3|ATRN_HUMAN, sp|O75882-2|ATRN_HUMAN, sp|O75882|ATRN_HUMAN	133701.56191999995, 141428.76479999968, 158536.87623999876	0.243	ATRN, ATRN, ATRN	Tax_Id=9606 Isoform 3 of Attractin precursor, Tax_Id=9606 Isoform 2 of Attractin precursor, Attractin	123	29	1.31	51	10696	2+	1536.64	0.009	5.85693	1	K.GDECQLCEVENR.Y	8663883	15061630
11	1	sp|O75882-3|ATRN_HUMAN, sp|O75882-2|ATRN_HUMAN, sp|O75882|ATRN_HUMAN	133701.56191999995, 141428.76479999968, 158536.87623999876	0.243	ATRN, ATRN, ATRN	Tax_Id=9606 Isoform 3 of Attractin precursor, Tax_Id=9606 Isoform 2 of Attractin precursor, Attractin	123	29	1.31	51	10825	2+	1542.68	-0.007	4.53756	1	K.GDEC'QLC'EVENR.Y	6920703	11812020
11	1	sp|O75882-3|ATRN_HUMAN, sp|O75882-2|ATRN_HUMAN, sp|O75882|ATRN_HUMAN	133701.56191999995, 141428.76479999968, 158536.87623999876	0.243	ATRN, ATRN, ATRN	Tax_Id=9606 Isoform 3 of Attractin precursor, Tax_Id=9606 Isoform 2 of Attractin precursor, Attractin	123	29	1.31	51	10851	2+	1536.64	0.009	5.85693	0.9997	K.GDECQLCEVENR.Y	4.81664e+06	8146303
11	1	sp|O75882-3|ATRN_HUMAN, sp|O75882-2|ATRN_HUMAN, sp|O75882|ATRN_HUMAN	133701.56191999995, 141428.76479999968, 158536.87623999876	0.243	ATRN, ATRN, ATRN	Tax_Id=9606 Isoform 3 of Attractin precursor, Tax_Id=9606 Isoform 2 of Attractin precursor, Attractin	123	29	1.31	51	10934	3+	3585.46	0.985	4.18357	1	R.C'DQHTDC'YSC'TANTNDC'HWC'NDHC'VPR.N	0	113912
11	1	sp|O75882-3|ATRN_HUMAN, sp|O75882-2|ATRN_HUMAN, sp|O75882|ATRN_HUMAN	133701.56191999995, 141428.76479999968, 158536.87623999876	0.243	ATRN, ATRN, ATRN	Tax_Id=9606 Isoform 3 of Attractin precursor, Tax_Id=9606 Isoform 2 of Attractin precursor, Attractin	123	29	1.31	51	11055	2+	1289.67	0.002	1.55078	0.955	R.SEAAC'LAAGPGIR.C	10421216	17265650
11	1	sp|O75882-3|ATRN_HUMAN, sp|O75882-2|ATRN_HUMAN, sp|O75882|ATRN_HUMAN	133701.56191999995, 141428.76479999968, 158536.87623999876	0.243	ATRN, ATRN, ATRN	Tax_Id=9606 Isoform 3 of Attractin precursor, Tax_Id=9606 Isoform 2 of Attractin precursor, Attractin	123	29	1.31	51	11217	2+	1289.67	-0.004	3.10157	0.9998	R.SEAAC'LAAGPGIR.C	8.12281e+06	12787825
11	1	sp|O75882-3|ATRN_HUMAN, sp|O75882-2|ATRN_HUMAN, sp|O75882|ATRN_HUMAN	133701.56191999995, 141428.76479999968, 158536.87623999876	0.243	ATRN, ATRN, ATRN	Tax_Id=9606 Isoform 3 of Attractin precursor, Tax_Id=9606 Isoform 2 of Attractin precursor, Attractin	123	29	1.31	51	12312	2+	1599.76	0.008	5.00073	1	R.LTGSSGFVTDGPGNYK.Y
11	1	sp|O75882-3|ATRN_HUMAN, sp|O75882-2|ATRN_HUMAN, sp|O75882|ATRN_HUMAN	133701.56191999995, 141428.76479999968, 158536.87623999876	0.243	ATRN, ATRN, ATRN	Tax_Id=9606 Isoform 3 of Attractin precursor, Tax_Id=9606 Isoform 2 of Attractin precursor, Attractin	123	29	1.31	51	12471	2+	1599.77	0.01	6.25092	1	R.LTGSSGFVTDGPGNYK.Y
11	1	sp|O75882-3|ATRN_HUMAN, sp|O75882-2|ATRN_HUMAN, sp|O75882|ATRN_HUMAN	133701.56191999995, 141428.76479999968, 158536.87623999876	0.243	ATRN, ATRN, ATRN	Tax_Id=9606 Isoform 3 of Attractin precursor, Tax_Id=9606 Isoform 2 of Attractin precursor, Attractin	123	29	1.31	51	12637	2+	1599.76	0.005	3.12546	1	R.LTGSSGFVTDGPGNYK.Y
11	1	sp|O75882-3|ATRN_HUMAN, sp|O75882-2|ATRN_HUMAN, sp|O75882|ATRN_HUMAN	133701.56191999995, 141428.76479999968, 158536.87623999876	0.243	ATRN, ATRN, ATRN	Tax_Id=9606 Isoform 3 of Attractin precursor, Tax_Id=9606 Isoform 2 of Attractin precursor, Attractin	123	29	1.31	51	12807	2+	1599.77	0.013	8.12619	0.9999	R.LTGSSGFVTDGPGNYK.Y
11	1	sp|O75882-3|ATRN_HUMAN, sp|O75882-2|ATRN_HUMAN, sp|O75882|ATRN_HUMAN	133701.56191999995, 141428.76479999968, 158536.87623999876	0.243	ATRN, ATRN, ATRN	Tax_Id=9606 Isoform 3 of Attractin precursor, Tax_Id=9606 Isoform 2 of Attractin precursor, Attractin	123	29	1.31	51	12951	2+	1697.76	1.955	26.5055	0.9998	R.SC'ALDQNC'QWEPR.N
11	1	sp|O75882-3|ATRN_HUMAN, sp|O75882-2|ATRN_HUMAN, sp|O75882|ATRN_HUMAN	133701.56191999995, 141428.76479999968, 158536.87623999876	0.243	ATRN, ATRN, ATRN	Tax_Id=9606 Isoform 3 of Attractin precursor, Tax_Id=9606 Isoform 2 of Attractin precursor, Attractin	123	29	1.31	51	13005	2+	1691.73	0.008	4.7289	1	R.SCALDQNCQWEPR.N	9245614	23948376
11	1	sp|O75882-3|ATRN_HUMAN, sp|O75882-2|ATRN_HUMAN, sp|O75882|ATRN_HUMAN	133701.56191999995, 141428.76479999968, 158536.87623999876	0.243	ATRN, ATRN, ATRN	Tax_Id=9606 Isoform 3 of Attractin precursor, Tax_Id=9606 Isoform 2 of Attractin precursor, Attractin	123	29	1.31	51	13014	2+	1694.74	1.008	4.72047	0.9748	R.SCALDQNC'QWEPR.N
11	1	sp|O75882-3|ATRN_HUMAN, sp|O75882-2|ATRN_HUMAN, sp|O75882|ATRN_HUMAN	133701.56191999995, 141428.76479999968, 158536.87623999876	0.243	ATRN, ATRN, ATRN	Tax_Id=9606 Isoform 3 of Attractin precursor, Tax_Id=9606 Isoform 2 of Attractin precursor, Attractin	123	29	1.31	51	13112	2+	1697.76	1.957	25.3274	0.9967	R.SC'ALDQNC'QWEPR.N
11	1	sp|O75882-3|ATRN_HUMAN, sp|O75882-2|ATRN_HUMAN, sp|O75882|ATRN_HUMAN	133701.56191999995, 141428.76479999968, 158536.87623999876	0.243	ATRN, ATRN, ATRN	Tax_Id=9606 Isoform 3 of Attractin precursor, Tax_Id=9606 Isoform 2 of Attractin precursor, Attractin	123	29	1.31	51	14430	2+	1390.7	0.995	3.59532	0.997	K.C'TWLIEGQPNR.I	49273140	15892706
11	1	sp|O75882-3|ATRN_HUMAN, sp|O75882-2|ATRN_HUMAN, sp|O75882|ATRN_HUMAN	133701.56191999995, 141428.76479999968, 158536.87623999876	0.243	ATRN, ATRN, ATRN	Tax_Id=9606 Isoform 3 of Attractin precursor, Tax_Id=9606 Isoform 2 of Attractin precursor, Attractin	123	29	1.31	51	15776	3+	2883.39	1.02	6.93628	0.9921	K.NTWSILHTQGALVQGGYGHSSVYDHR.T
11	1	sp|O75882-3|ATRN_HUMAN, sp|O75882-2|ATRN_HUMAN, sp|O75882|ATRN_HUMAN	133701.56191999995, 141428.76479999968, 158536.87623999876	0.243	ATRN, ATRN, ATRN	Tax_Id=9606 Isoform 3 of Attractin precursor, Tax_Id=9606 Isoform 2 of Attractin precursor, Attractin	123	29	1.31	51	17276	2+	1901.9	0.009	4.7321	1	R.YYTAINFVATPDEQNR.D
11	1	sp|O75882-3|ATRN_HUMAN, sp|O75882-2|ATRN_HUMAN, sp|O75882|ATRN_HUMAN	133701.56191999995, 141428.76479999968, 158536.87623999876	0.243	ATRN, ATRN, ATRN	Tax_Id=9606 Isoform 3 of Attractin precursor, Tax_Id=9606 Isoform 2 of Attractin precursor, Attractin	123	29	1.31	51	17434	2+	1901.9	0.001	0.525789	0.9999	R.YYTAINFVATPDEQNR.D
11	1	sp|O75882-3|ATRN_HUMAN, sp|O75882-2|ATRN_HUMAN, sp|O75882|ATRN_HUMAN	133701.56191999995, 141428.76479999968, 158536.87623999876	0.243	ATRN, ATRN, ATRN	Tax_Id=9606 Isoform 3 of Attractin precursor, Tax_Id=9606 Isoform 2 of Attractin precursor, Attractin	123	29	1.31	51	17596	2+	1901.9	0.01	5.25789	0.6718	R.YYTAINFVATPDEQNR.D
11	1	sp|O75882-3|ATRN_HUMAN, sp|O75882-2|ATRN_HUMAN, sp|O75882|ATRN_HUMAN	133701.56191999995, 141428.76479999968, 158536.87623999876	0.243	ATRN, ATRN, ATRN	Tax_Id=9606 Isoform 3 of Attractin precursor, Tax_Id=9606 Isoform 2 of Attractin precursor, Attractin	123	29	1.31	51	27190	3+	3089.55	0.017	5.50241	1	R.VVMLVIFGHC'PLYGYISNVQEYDLDK.N	2112343	2.69703e+06
11	1	sp|O75882-3|ATRN_HUMAN, sp|O75882-2|ATRN_HUMAN, sp|O75882|ATRN_HUMAN	133701.56191999995, 141428.76479999968, 158536.87623999876	0.243	ATRN, ATRN, ATRN	Tax_Id=9606 Isoform 3 of Attractin precursor, Tax_Id=9606 Isoform 2 of Attractin precursor, Attractin	123	29	1.31	51	4744	2+	1142.52	0.008	7.00208	0.9999	R.IM"QSSQSMSK.L
11	1	sp|O75882-3|ATRN_HUMAN, sp|O75882-2|ATRN_HUMAN, sp|O75882|ATRN_HUMAN	133701.56191999995, 141428.76479999968, 158536.87623999876	0.243	ATRN, ATRN, ATRN	Tax_Id=9606 Isoform 3 of Attractin precursor, Tax_Id=9606 Isoform 2 of Attractin precursor, Attractin	123	29	1.31	51	4868	2+	1142.52	0.007	6.12682	1	R.IM"QSSQSMSK.L
11	1	sp|O75882-3|ATRN_HUMAN, sp|O75882-2|ATRN_HUMAN, sp|O75882|ATRN_HUMAN	133701.56191999995, 141428.76479999968, 158536.87623999876	0.243	ATRN, ATRN, ATRN	Tax_Id=9606 Isoform 3 of Attractin precursor, Tax_Id=9606 Isoform 2 of Attractin precursor, Attractin	123	29	1.31	51	6073	2+	1126.52	0.004	3.55075	1	R.IMQSSQSMSK.L
11	1	sp|O75882-3|ATRN_HUMAN, sp|O75882-2|ATRN_HUMAN, sp|O75882|ATRN_HUMAN	133701.56191999995, 141428.76479999968, 158536.87623999876	0.243	ATRN, ATRN, ATRN	Tax_Id=9606 Isoform 3 of Attractin precursor, Tax_Id=9606 Isoform 2 of Attractin precursor, Attractin	123	29	1.31	51	6210	2+	1126.52	0.01	8.87687	0.998	R.IMQSSQSMSK.L
11	1	sp|O75882-3|ATRN_HUMAN, sp|O75882-2|ATRN_HUMAN, sp|O75882|ATRN_HUMAN	133701.56191999995, 141428.76479999968, 158536.87623999876	0.243	ATRN, ATRN, ATRN	Tax_Id=9606 Isoform 3 of Attractin precursor, Tax_Id=9606 Isoform 2 of Attractin precursor, Attractin	123	29	1.31	51	7449	2+	886.51	0.005	5.64009	0.8911	R.SVNNVVVR.Y
11	1	sp|O75882-3|ATRN_HUMAN, sp|O75882-2|ATRN_HUMAN, sp|O75882|ATRN_HUMAN	133701.56191999995, 141428.76479999968, 158536.87623999876	0.243	ATRN, ATRN, ATRN	Tax_Id=9606 Isoform 3 of Attractin precursor, Tax_Id=9606 Isoform 2 of Attractin precursor, Attractin	123	29	1.31	51	9931	2+	1221.51	0	0	0.7304	K.DNPMYYC'NK.K	843604	1.27855e+06
11	1	sp|O75882-3|ATRN_HUMAN, sp|O75882-2|ATRN_HUMAN, sp|O75882|ATRN_HUMAN	133701.56191999995, 141428.76479999968, 158536.87623999876	0.243	ATRN, ATRN, ATRN	Tax_Id=9606 Isoform 3 of Attractin precursor, Tax_Id=9606 Isoform 2 of Attractin precursor, Attractin	123	29	1.31	51	10748	2+	1536.64	0.012	7.80924	1	K.GDECQLCEVENR.Y	1.45644e+06	2.56073e+06
11	1	sp|O75882-3|ATRN_HUMAN, sp|O75882-2|ATRN_HUMAN, sp|O75882|ATRN_HUMAN	133701.56191999995, 141428.76479999968, 158536.87623999876	0.243	ATRN, ATRN, ATRN	Tax_Id=9606 Isoform 3 of Attractin precursor, Tax_Id=9606 Isoform 2 of Attractin precursor, Attractin	123	29	1.31	51	10756	2+	1542.68	-0.011	7.13045	1	K.GDEC'QLC'EVENR.Y	1.46392e+06	2.58217e+06
11	1	sp|O75882-3|ATRN_HUMAN, sp|O75882-2|ATRN_HUMAN, sp|O75882|ATRN_HUMAN	133701.56191999995, 141428.76479999968, 158536.87623999876	0.243	ATRN, ATRN, ATRN	Tax_Id=9606 Isoform 3 of Attractin precursor, Tax_Id=9606 Isoform 2 of Attractin precursor, Attractin	123	29	1.31	51	10887	2+	1536.64	0.011	7.15847	1	K.GDECQLCEVENR.Y	1.27475e+06	2.20478e+06
11	1	sp|O75882-3|ATRN_HUMAN, sp|O75882-2|ATRN_HUMAN, sp|O75882|ATRN_HUMAN	133701.56191999995, 141428.76479999968, 158536.87623999876	0.243	ATRN, ATRN, ATRN	Tax_Id=9606 Isoform 3 of Attractin precursor, Tax_Id=9606 Isoform 2 of Attractin precursor, Attractin	123	29	1.31	51	10896	2+	1542.68	-0.01	6.48223	1	K.GDEC'QLC'EVENR.Y	1.17735e+06	2.02014e+06
11	1	sp|O75882-3|ATRN_HUMAN, sp|O75882-2|ATRN_HUMAN, sp|O75882|ATRN_HUMAN	133701.56191999995, 141428.76479999968, 158536.87623999876	0.243	ATRN, ATRN, ATRN	Tax_Id=9606 Isoform 3 of Attractin precursor, Tax_Id=9606 Isoform 2 of Attractin precursor, Attractin	123	29	1.31	51	11036	2+	1542.68	-0.99	6.48223	0.993	K.GDEC'QLC'EVENR.Y	10714.8	15407.5
11	1	sp|O75882-3|ATRN_HUMAN, sp|O75882-2|ATRN_HUMAN, sp|O75882|ATRN_HUMAN	133701.56191999995, 141428.76479999968, 158536.87623999876	0.243	ATRN, ATRN, ATRN	Tax_Id=9606 Isoform 3 of Attractin precursor, Tax_Id=9606 Isoform 2 of Attractin precursor, Attractin	123	29	1.31	51	11323	3+	2184.9	0.984	7.32299	0.7238	K.GEACDIPHCTDNCGFPHR.G	1.52275e+06	1.02816e+06
11	1	sp|O75882-3|ATRN_HUMAN, sp|O75882-2|ATRN_HUMAN, sp|O75882|ATRN_HUMAN	133701.56191999995, 141428.76479999968, 158536.87623999876	0.243	ATRN, ATRN, ATRN	Tax_Id=9606 Isoform 3 of Attractin precursor, Tax_Id=9606 Isoform 2 of Attractin precursor, Attractin	123	29	1.31	51	11461	2+	1286.65	1.001	0.777211	0.9926	R.SEAACLAAGPGIR.C	1.47585e+06	3.4981e+06
11	1	sp|O75882-3|ATRN_HUMAN, sp|O75882-2|ATRN_HUMAN, sp|O75882|ATRN_HUMAN	133701.56191999995, 141428.76479999968, 158536.87623999876	0.243	ATRN, ATRN, ATRN	Tax_Id=9606 Isoform 3 of Attractin precursor, Tax_Id=9606 Isoform 2 of Attractin precursor, Attractin	123	29	1.31	51	11470	2+	1289.67	-0.003	2.32617	1	R.SEAAC'LAAGPGIR.C	1.47585e+06	3.4981e+06
11	1	sp|O75882-3|ATRN_HUMAN, sp|O75882-2|ATRN_HUMAN, sp|O75882|ATRN_HUMAN	133701.56191999995, 141428.76479999968, 158536.87623999876	0.243	ATRN, ATRN, ATRN	Tax_Id=9606 Isoform 3 of Attractin precursor, Tax_Id=9606 Isoform 2 of Attractin precursor, Attractin	123	29	1.31	51	11610	2+	1289.67	-0.005	3.87696	0.9903	R.SEAAC'LAAGPGIR.C	619530	1.43414e+06
11	1	sp|O75882-3|ATRN_HUMAN, sp|O75882-2|ATRN_HUMAN, sp|O75882|ATRN_HUMAN	133701.56191999995, 141428.76479999968, 158536.87623999876	0.243	ATRN, ATRN, ATRN	Tax_Id=9606 Isoform 3 of Attractin precursor, Tax_Id=9606 Isoform 2 of Attractin precursor, Attractin	123	29	1.31	51	12432	2+	1599.76	0.007	4.37564	1	R.LTGSSGFVTDGPGNYK.Y
11	1	sp|O75882-3|ATRN_HUMAN, sp|O75882-2|ATRN_HUMAN, sp|O75882|ATRN_HUMAN	133701.56191999995, 141428.76479999968, 158536.87623999876	0.243	ATRN, ATRN, ATRN	Tax_Id=9606 Isoform 3 of Attractin precursor, Tax_Id=9606 Isoform 2 of Attractin precursor, Attractin	123	29	1.31	51	12572	2+	1599.76	0.01	6.25092	1	R.LTGSSGFVTDGPGNYK.Y
11	1	sp|O75882-3|ATRN_HUMAN, sp|O75882-2|ATRN_HUMAN, sp|O75882|ATRN_HUMAN	133701.56191999995, 141428.76479999968, 158536.87623999876	0.243	ATRN, ATRN, ATRN	Tax_Id=9606 Isoform 3 of Attractin precursor, Tax_Id=9606 Isoform 2 of Attractin precursor, Attractin	123	29	1.31	51	12716	2+	1599.76	0.009	5.62583	1	R.LTGSSGFVTDGPGNYK.Y
11	1	sp|O75882-3|ATRN_HUMAN, sp|O75882-2|ATRN_HUMAN, sp|O75882|ATRN_HUMAN	133701.56191999995, 141428.76479999968, 158536.87623999876	0.243	ATRN, ATRN, ATRN	Tax_Id=9606 Isoform 3 of Attractin precursor, Tax_Id=9606 Isoform 2 of Attractin precursor, Attractin	123	29	1.31	51	12835	3+	2033.9	0.983	8.35834	0.6663	K.HC'ETC'ISGFYGDPTNGGK.C	757848	1.4148e+06
11	1	sp|O75882-3|ATRN_HUMAN, sp|O75882-2|ATRN_HUMAN, sp|O75882|ATRN_HUMAN	133701.56191999995, 141428.76479999968, 158536.87623999876	0.243	ATRN, ATRN, ATRN	Tax_Id=9606 Isoform 3 of Attractin precursor, Tax_Id=9606 Isoform 2 of Attractin precursor, Attractin	123	29	1.31	51	12887	2+	1691.73	0.011	6.50223	1	R.SCALDQNCQWEPR.N	1.49247e+06	3.31286e+06
11	1	sp|O75882-3|ATRN_HUMAN, sp|O75882-2|ATRN_HUMAN, sp|O75882|ATRN_HUMAN	133701.56191999995, 141428.76479999968, 158536.87623999876	0.243	ATRN, ATRN, ATRN	Tax_Id=9606 Isoform 3 of Attractin precursor, Tax_Id=9606 Isoform 2 of Attractin precursor, Attractin	123	29	1.31	51	13012	2+	1697.76	-0.007	4.12307	1	R.SC'ALDQNC'QWEPR.N	1.25895e+06	2.63958e+06
11	1	sp|O75882-3|ATRN_HUMAN, sp|O75882-2|ATRN_HUMAN, sp|O75882|ATRN_HUMAN	133701.56191999995, 141428.76479999968, 158536.87623999876	0.243	ATRN, ATRN, ATRN	Tax_Id=9606 Isoform 3 of Attractin precursor, Tax_Id=9606 Isoform 2 of Attractin precursor, Attractin	123	29	1.31	51	13025	2+	1691.73	0.008	4.7289	1	R.SCALDQNCQWEPR.N	1.17301e+06	2422933
11	1	sp|O75882-3|ATRN_HUMAN, sp|O75882-2|ATRN_HUMAN, sp|O75882|ATRN_HUMAN	133701.56191999995, 141428.76479999968, 158536.87623999876	0.243	ATRN, ATRN, ATRN	Tax_Id=9606 Isoform 3 of Attractin precursor, Tax_Id=9606 Isoform 2 of Attractin precursor, Attractin	123	29	1.31	51	13384	2+	1410.77	0.009	6.37949	1	R.NHNALLASLTTQK.K
11	1	sp|O75882-3|ATRN_HUMAN, sp|O75882-2|ATRN_HUMAN, sp|O75882|ATRN_HUMAN	133701.56191999995, 141428.76479999968, 158536.87623999876	0.243	ATRN, ATRN, ATRN	Tax_Id=9606 Isoform 3 of Attractin precursor, Tax_Id=9606 Isoform 2 of Attractin precursor, Attractin	123	29	1.31	51	13412	3+	1410.77	0.007	4.96183	0.9998	R.NHNALLASLTTQK.K
11	1	sp|O75882-3|ATRN_HUMAN, sp|O75882-2|ATRN_HUMAN, sp|O75882|ATRN_HUMAN	133701.56191999995, 141428.76479999968, 158536.87623999876	0.243	ATRN, ATRN, ATRN	Tax_Id=9606 Isoform 3 of Attractin precursor, Tax_Id=9606 Isoform 2 of Attractin precursor, Attractin	123	29	1.31	51	17166	2+	1153.56	-0.947	45.9449	0.9935	R.DLDMFINASK.N
11	1	sp|O75882-3|ATRN_HUMAN, sp|O75882-2|ATRN_HUMAN, sp|O75882|ATRN_HUMAN	133701.56191999995, 141428.76479999968, 158536.87623999876	0.243	ATRN, ATRN, ATRN	Tax_Id=9606 Isoform 3 of Attractin precursor, Tax_Id=9606 Isoform 2 of Attractin precursor, Attractin	123	29	1.31	51	19982	2+	1155.69	0.007	6.057	0.9968	K.LTLTPWVGLR.K
11	1	sp|O75882-3|ATRN_HUMAN, sp|O75882-2|ATRN_HUMAN, sp|O75882|ATRN_HUMAN	133701.56191999995, 141428.76479999968, 158536.87623999876	0.243	ATRN, ATRN, ATRN	Tax_Id=9606 Isoform 3 of Attractin precursor, Tax_Id=9606 Isoform 2 of Attractin precursor, Attractin	123	29	1.31	51	20126	2+	1155.69	0.006	5.19171	0.9915	K.LTLTPWVGLR.K
11	1	sp|O75882-3|ATRN_HUMAN, sp|O75882-2|ATRN_HUMAN, sp|O75882|ATRN_HUMAN	133701.56191999995, 141428.76479999968, 158536.87623999876	0.243	ATRN, ATRN, ATRN	Tax_Id=9606 Isoform 3 of Attractin precursor, Tax_Id=9606 Isoform 2 of Attractin precursor, Attractin	123	29	1.31	51	24654	3+	3089.55	1.01	3.23671	0.9906	R.VVMLVIFGHC'PLYGYISNVQEYDLDK.N	75989.6	137512
11	1	sp|O75882-3|ATRN_HUMAN, sp|O75882-2|ATRN_HUMAN, sp|O75882|ATRN_HUMAN	133701.56191999995, 141428.76479999968, 158536.87623999876	0.243	ATRN, ATRN, ATRN	Tax_Id=9606 Isoform 3 of Attractin precursor, Tax_Id=9606 Isoform 2 of Attractin precursor, Attractin	123	29	1.31	51	5364	2+	1126.52	0.004	3.55075	1	R.IMQSSQSMSK.L
11	1	sp|O75882-3|ATRN_HUMAN, sp|O75882-2|ATRN_HUMAN, sp|O75882|ATRN_HUMAN	133701.56191999995, 141428.76479999968, 158536.87623999876	0.243	ATRN, ATRN, ATRN	Tax_Id=9606 Isoform 3 of Attractin precursor, Tax_Id=9606 Isoform 2 of Attractin precursor, Attractin	123	29	1.31	51	6576	2+	847.442	0.001	1.18002	0.8251	R.YQGNPLR.G
11	1	sp|O75882-3|ATRN_HUMAN, sp|O75882-2|ATRN_HUMAN, sp|O75882|ATRN_HUMAN	133701.56191999995, 141428.76479999968, 158536.87623999876	0.243	ATRN, ATRN, ATRN	Tax_Id=9606 Isoform 3 of Attractin precursor, Tax_Id=9606 Isoform 2 of Attractin precursor, Attractin	123	29	1.31	51	8576	2+	1051.56	0.003	2.85291	1	R.YGHSLALYK.D
11	1	sp|O75882-3|ATRN_HUMAN, sp|O75882-2|ATRN_HUMAN, sp|O75882|ATRN_HUMAN	133701.56191999995, 141428.76479999968, 158536.87623999876	0.243	ATRN, ATRN, ATRN	Tax_Id=9606 Isoform 3 of Attractin precursor, Tax_Id=9606 Isoform 2 of Attractin precursor, Attractin	123	29	1.31	51	10074	2+	1542.68	0.994	3.88934	0.9998	K.GDEC'QLC'EVENR.Y	30535400	18977608
11	1	sp|O75882-3|ATRN_HUMAN, sp|O75882-2|ATRN_HUMAN, sp|O75882|ATRN_HUMAN	133701.56191999995, 141428.76479999968, 158536.87623999876	0.243	ATRN, ATRN, ATRN	Tax_Id=9606 Isoform 3 of Attractin precursor, Tax_Id=9606 Isoform 2 of Attractin precursor, Attractin	123	29	1.31	51	10111	2+	1536.64	0.082	53.3631	0.968	K.GDECQLCEVENR.Y
11	1	sp|O75882-3|ATRN_HUMAN, sp|O75882-2|ATRN_HUMAN, sp|O75882|ATRN_HUMAN	133701.56191999995, 141428.76479999968, 158536.87623999876	0.243	ATRN, ATRN, ATRN	Tax_Id=9606 Isoform 3 of Attractin precursor, Tax_Id=9606 Isoform 2 of Attractin precursor, Attractin	123	29	1.31	51	10156	3+	2193.96	0.993	3.19058	0.9921	K.GEAC'DIPHC'TDNC'GFPHR.G	18225328	4.28928e+06
11	1	sp|O75882-3|ATRN_HUMAN, sp|O75882-2|ATRN_HUMAN, sp|O75882|ATRN_HUMAN	133701.56191999995, 141428.76479999968, 158536.87623999876	0.243	ATRN, ATRN, ATRN	Tax_Id=9606 Isoform 3 of Attractin precursor, Tax_Id=9606 Isoform 2 of Attractin precursor, Attractin	123	29	1.31	51	11407	2+	1410.77	0.004	2.83533	1	R.NHNALLASLTTQK.K
11	1	sp|O75882-3|ATRN_HUMAN, sp|O75882-2|ATRN_HUMAN, sp|O75882|ATRN_HUMAN	133701.56191999995, 141428.76479999968, 158536.87623999876	0.243	ATRN, ATRN, ATRN	Tax_Id=9606 Isoform 3 of Attractin precursor, Tax_Id=9606 Isoform 2 of Attractin precursor, Attractin	123	29	1.31	51	11944	2+	1599.76	0.008	5.00073	0.9626	R.LTGSSGFVTDGPGNYK.Y
11	1	sp|O75882-3|ATRN_HUMAN, sp|O75882-2|ATRN_HUMAN, sp|O75882|ATRN_HUMAN	133701.56191999995, 141428.76479999968, 158536.87623999876	0.243	ATRN, ATRN, ATRN	Tax_Id=9606 Isoform 3 of Attractin precursor, Tax_Id=9606 Isoform 2 of Attractin precursor, Attractin	123	29	1.31	51	12525	2+	1691.73	0.004	2.36445	1	R.SCALDQNCQWEPR.N	4472347	10484078
11	1	sp|O75882-3|ATRN_HUMAN, sp|O75882-2|ATRN_HUMAN, sp|O75882|ATRN_HUMAN	133701.56191999995, 141428.76479999968, 158536.87623999876	0.243	ATRN, ATRN, ATRN	Tax_Id=9606 Isoform 3 of Attractin precursor, Tax_Id=9606 Isoform 2 of Attractin precursor, Attractin	123	29	1.31	51	12645	2+	1697.76	1.95	29.4505	0.9855	R.SC'ALDQNC'QWEPR.N
11	1	sp|O75882-3|ATRN_HUMAN, sp|O75882-2|ATRN_HUMAN, sp|O75882|ATRN_HUMAN	133701.56191999995, 141428.76479999968, 158536.87623999876	0.243	ATRN, ATRN, ATRN	Tax_Id=9606 Isoform 3 of Attractin precursor, Tax_Id=9606 Isoform 2 of Attractin precursor, Attractin	123	29	1.31	51	12696	2+	1691.73	0.067	39.6045	0.6711	R.SCALDQNCQWEPR.N
11	1	sp|O75882-3|ATRN_HUMAN, sp|O75882-2|ATRN_HUMAN, sp|O75882|ATRN_HUMAN	133701.56191999995, 141428.76479999968, 158536.87623999876	0.243	ATRN, ATRN, ATRN	Tax_Id=9606 Isoform 3 of Attractin precursor, Tax_Id=9606 Isoform 2 of Attractin precursor, Attractin	123	29	1.31	51	13708	2+	1390.7	0.995	3.59532	0.9609	K.C'TWLIEGQPNR.I	46227840	12615566
11	1	sp|O75882-3|ATRN_HUMAN, sp|O75882-2|ATRN_HUMAN, sp|O75882|ATRN_HUMAN	133701.56191999995, 141428.76479999968, 158536.87623999876	0.243	ATRN, ATRN, ATRN	Tax_Id=9606 Isoform 3 of Attractin precursor, Tax_Id=9606 Isoform 2 of Attractin precursor, Attractin	123	29	1.31	51	16007	2+	1169.55	1.104	88.923	0.9995	R.DLDM"FINASK.N
11	1	sp|O75882-3|ATRN_HUMAN, sp|O75882-2|ATRN_HUMAN, sp|O75882|ATRN_HUMAN	133701.56191999995, 141428.76479999968, 158536.87623999876	0.243	ATRN, ATRN, ATRN	Tax_Id=9606 Isoform 3 of Attractin precursor, Tax_Id=9606 Isoform 2 of Attractin precursor, Attractin	123	29	1.31	51	5344	2+	1126.52	0.004	3.55075	1	R.IMQSSQSMSK.L
11	1	sp|O75882-3|ATRN_HUMAN, sp|O75882-2|ATRN_HUMAN, sp|O75882|ATRN_HUMAN	133701.56191999995, 141428.76479999968, 158536.87623999876	0.243	ATRN, ATRN, ATRN	Tax_Id=9606 Isoform 3 of Attractin precursor, Tax_Id=9606 Isoform 2 of Attractin precursor, Attractin	123	29	1.31	51	6843	2+	847.442	0.003	3.54006	0.995	R.YQGNPLR.G
11	1	sp|O75882-3|ATRN_HUMAN, sp|O75882-2|ATRN_HUMAN, sp|O75882|ATRN_HUMAN	133701.56191999995, 141428.76479999968, 158536.87623999876	0.243	ATRN, ATRN, ATRN	Tax_Id=9606 Isoform 3 of Attractin precursor, Tax_Id=9606 Isoform 2 of Attractin precursor, Attractin	123	29	1.31	51	9373	2+	865.441	0.004	4.62192	0.9891	R.LADDLYR.Y
11	1	sp|O75882-3|ATRN_HUMAN, sp|O75882-2|ATRN_HUMAN, sp|O75882|ATRN_HUMAN	133701.56191999995, 141428.76479999968, 158536.87623999876	0.243	ATRN, ATRN, ATRN	Tax_Id=9606 Isoform 3 of Attractin precursor, Tax_Id=9606 Isoform 2 of Attractin precursor, Attractin	123	29	1.31	51	10474	2+	1536.64	0.005	3.25385	0.9999	K.GDECQLCEVENR.Y	8959802	11087967
11	1	sp|O75882-3|ATRN_HUMAN, sp|O75882-2|ATRN_HUMAN, sp|O75882|ATRN_HUMAN	133701.56191999995, 141428.76479999968, 158536.87623999876	0.243	ATRN, ATRN, ATRN	Tax_Id=9606 Isoform 3 of Attractin precursor, Tax_Id=9606 Isoform 2 of Attractin precursor, Attractin	123	29	1.31	51	10850	2+	1289.67	-0.004	3.10157	1	R.SEAAC'LAAGPGIR.C	5314234	8137248
11	1	sp|O75882-3|ATRN_HUMAN, sp|O75882-2|ATRN_HUMAN, sp|O75882|ATRN_HUMAN	133701.56191999995, 141428.76479999968, 158536.87623999876	0.243	ATRN, ATRN, ATRN	Tax_Id=9606 Isoform 3 of Attractin precursor, Tax_Id=9606 Isoform 2 of Attractin precursor, Attractin	123	29	1.31	51	11012	2+	1289.67	0.002	1.55078	0.9118	R.SEAAC'LAAGPGIR.C	1.72825e+06	2.00042e+06
11	1	sp|O75882-3|ATRN_HUMAN, sp|O75882-2|ATRN_HUMAN, sp|O75882|ATRN_HUMAN	133701.56191999995, 141428.76479999968, 158536.87623999876	0.243	ATRN, ATRN, ATRN	Tax_Id=9606 Isoform 3 of Attractin precursor, Tax_Id=9606 Isoform 2 of Attractin precursor, Attractin	123	29	1.31	51	12178	2+	1599.76	0.006	3.75055	1	R.LTGSSGFVTDGPGNYK.Y
11	1	sp|O75882-3|ATRN_HUMAN, sp|O75882-2|ATRN_HUMAN, sp|O75882|ATRN_HUMAN	133701.56191999995, 141428.76479999968, 158536.87623999876	0.243	ATRN, ATRN, ATRN	Tax_Id=9606 Isoform 3 of Attractin precursor, Tax_Id=9606 Isoform 2 of Attractin precursor, Attractin	123	29	1.31	51	12341	2+	1599.76	0.006	3.75055	0.9994	R.LTGSSGFVTDGPGNYK.Y
11	1	sp|O75882-3|ATRN_HUMAN, sp|O75882-2|ATRN_HUMAN, sp|O75882|ATRN_HUMAN	133701.56191999995, 141428.76479999968, 158536.87623999876	0.243	ATRN, ATRN, ATRN	Tax_Id=9606 Isoform 3 of Attractin precursor, Tax_Id=9606 Isoform 2 of Attractin precursor, Attractin	123	29	1.31	51	12714	2+	1691.73	0.004	2.36445	1	R.SCALDQNCQWEPR.N	4295240	9373689
11	1	sp|O75882-3|ATRN_HUMAN, sp|O75882-2|ATRN_HUMAN, sp|O75882|ATRN_HUMAN	133701.56191999995, 141428.76479999968, 158536.87623999876	0.243	ATRN, ATRN, ATRN	Tax_Id=9606 Isoform 3 of Attractin precursor, Tax_Id=9606 Isoform 2 of Attractin precursor, Attractin	123	29	1.31	51	12818	2+	1697.76	1.957	25.3274	0.9943	R.SC'ALDQNC'QWEPR.N
11	1	sp|O75882-3|ATRN_HUMAN, sp|O75882-2|ATRN_HUMAN, sp|O75882|ATRN_HUMAN	133701.56191999995, 141428.76479999968, 158536.87623999876	0.243	ATRN, ATRN, ATRN	Tax_Id=9606 Isoform 3 of Attractin precursor, Tax_Id=9606 Isoform 2 of Attractin precursor, Attractin	123	29	1.31	51	12873	2+	1691.73	0.011	6.50223	1	R.SCALDQNCQWEPR.N	2918921	6.338e+06
11	1	sp|O75882-3|ATRN_HUMAN, sp|O75882-2|ATRN_HUMAN, sp|O75882|ATRN_HUMAN	133701.56191999995, 141428.76479999968, 158536.87623999876	0.243	ATRN, ATRN, ATRN	Tax_Id=9606 Isoform 3 of Attractin precursor, Tax_Id=9606 Isoform 2 of Attractin precursor, Attractin	123	29	1.31	51	14275	2+	1390.7	0.995	3.59532	0.7575	K.C'TWLIEGQPNR.I	60572628	10542781
11	1	sp|O75882-3|ATRN_HUMAN, sp|O75882-2|ATRN_HUMAN, sp|O75882|ATRN_HUMAN	133701.56191999995, 141428.76479999968, 158536.87623999876	0.243	ATRN, ATRN, ATRN	Tax_Id=9606 Isoform 3 of Attractin precursor, Tax_Id=9606 Isoform 2 of Attractin precursor, Attractin	123	29	1.31	51	16335	2+	1169.55	0.004	3.42012	0.9949	R.DLDM"FINASK.N
11	1	sp|O75882-3|ATRN_HUMAN, sp|O75882-2|ATRN_HUMAN, sp|O75882|ATRN_HUMAN	133701.56191999995, 141428.76479999968, 158536.87623999876	0.243	ATRN, ATRN, ATRN	Tax_Id=9606 Isoform 3 of Attractin precursor, Tax_Id=9606 Isoform 2 of Attractin precursor, Attractin	123	29	1.31	51	17369	2+	1901.9	0.001	0.525789	0.903	R.YYTAINFVATPDEQNR.D
12	1	sp|O95810|SDPR_HUMAN	47173.2	0.136	SDPR	Serum deprivation-response protein	5	4			4987	2+	971.516	0.003	3.08796	1	K.QPVSGAVEGK.E
12	1	sp|O95810|SDPR_HUMAN	47173.2	0.136	SDPR	Serum deprivation-response protein	5	4			10824	2+	1604.71	1.006	3.739	0.9997	R.YEGSYALTSEEAER.S
12	1	sp|O95810|SDPR_HUMAN	47173.2	0.136	SDPR	Serum deprivation-response protein	5	4			21072	2+	1962.06	0.015	7.64503	1	K.VLIFQEENEIPASVFVK.Q
12	1	sp|O95810|SDPR_HUMAN	47173.2	0.136	SDPR	Serum deprivation-response protein	5	4			11016	2+	1604.71	0.006	3.739	1	R.YEGSYALTSEEAER.S
12	1	sp|O95810|SDPR_HUMAN	47173.2	0.136	SDPR	Serum deprivation-response protein	5	4			12296	2+	1777.87	0.003	1.68741	1	R.SDGDPVQPAVLQVHQTS.-
13	1	sp|P00441|SODC_HUMAN	15935.7	0.325	SOD1	Superoxide dismutase [Cu-Zn]	9	3	2.34	1	7749	2+	1225.62	0.004	3.26366	1	R.HVGDLGNVTADK.D
13	1	sp|P00441|SODC_HUMAN	15935.7	0.325	SOD1	Superoxide dismutase [Cu-Zn]	9	3	2.34	1	7882	2+	1225.62	0.005	4.07958	1	R.HVGDLGNVTADK.D
13	1	sp|P00441|SODC_HUMAN	15935.7	0.325	SOD1	Superoxide dismutase [Cu-Zn]	9	3	2.34	1	7640	2+	1225.62	0.003	2.44775	1	R.HVGDLGNVTADK.D
13	1	sp|P00441|SODC_HUMAN	15935.7	0.325	SOD1	Superoxide dismutase [Cu-Zn]	9	3	2.34	1	7780	2+	1225.62	0.003	2.44775	1	R.HVGDLGNVTADK.D
13	1	sp|P00441|SODC_HUMAN	15935.7	0.325	SOD1	Superoxide dismutase [Cu-Zn]	9	3	2.34	1	7926	2+	1225.62	0.002	1.63183	0.7755	R.HVGDLGNVTADK.D
13	1	sp|P00441|SODC_HUMAN	15935.7	0.325	SOD1	Superoxide dismutase [Cu-Zn]	9	3	2.34	1	16336	2+	1501.76	0.008	5.32707	0.9999	K.GDGPVQGIINFEQK.E
13	1	sp|P00441|SODC_HUMAN	15935.7	0.325	SOD1	Superoxide dismutase [Cu-Zn]	9	3	2.34	1	16469	2+	1501.76	0.005	3.32942	1	K.GDGPVQGIINFEQK.E
13	1	sp|P00441|SODC_HUMAN	15935.7	0.325	SOD1	Superoxide dismutase [Cu-Zn]	9	3	2.34	1	20763	3+	2531.25	0.012	4.74074	0.9963	K.DGVADVSIEDSVISLSGDHC'IIGR.T	1.10995e+06	2.59677e+06
13	1	sp|P00441|SODC_HUMAN	15935.7	0.325	SOD1	Superoxide dismutase [Cu-Zn]	9	3	2.34	1	17472	2+	1501.77	1.008	5.32707	0.9328	K.GDGPVQGIINFEQK.E
14	1	sp|P00736|C1R_HUMAN	80118.5	0.424	C1R	Complement C1r subcomponent	202	33	1.69	86	7581	2+	1294.6	0.005	3.8622	0.9999	R.YTTTM"GVNTYK.A
14	1	sp|P00736|C1R_HUMAN	80118.5	0.424	C1R	Complement C1r subcomponent	202	33	1.69	86	7731	2+	1294.6	0.005	3.8622	0.9964	R.YTTTM"GVNTYK.A
14	1	sp|P00736|C1R_HUMAN	80118.5	0.424	C1R	Complement C1r subcomponent	202	33	1.69	86	10117	2+	1278.6	-1.01	7.82104	0.7749	R.YTTTMGVNTYK.A
14	1	sp|P00736|C1R_HUMAN	80118.5	0.424	C1R	Complement C1r subcomponent	202	33	1.69	86	11751	2+	1583.73	0.002	1.26284	1	K.QDAC'QGDSGGVFAVR.D	2.56829e+06	3994080
14	1	sp|P00736|C1R_HUMAN	80118.5	0.424	C1R	Complement C1r subcomponent	202	33	1.69	86	12092	2+	1583.73	-0.005	3.1571	0.9999	K.QDAC'QGDSGGVFAVR.D	454218	704046
14	1	sp|P00736|C1R_HUMAN	80118.5	0.424	C1R	Complement C1r subcomponent	202	33	1.69	86	12471	2+	1031.49	1.006	5.81685	0.942	R.DYFIATCK.Q	3.02295e+06	5.03568e+06
14	1	sp|P00736|C1R_HUMAN	80118.5	0.424	C1R	Complement C1r subcomponent	202	33	1.69	86	13666	2+	1545.79	0.001	0.646917	1	R.FC'GQLGSPLGNPPGK.K	17839426	28422332
14	1	sp|P00736|C1R_HUMAN	80118.5	0.424	C1R	Complement C1r subcomponent	202	33	1.69	86	15522	2+	1873.88	-0.002	1.0673	1	R.ESEQGVYTC'TAQGIWK.N	2.32535e+06	5277687
14	1	sp|P00736|C1R_HUMAN	80118.5	0.424	C1R	Complement C1r subcomponent	202	33	1.69	86	19560	2+	1149.63	0.003	2.60953	0.9947	K.VLNYVDWIK.K
14	1	sp|P00736|C1R_HUMAN	80118.5	0.424	C1R	Complement C1r subcomponent	202	33	1.69	86	22259	3+	1803.88	1.01	5.54362	0.9983	K.MGNFPWQVFTNIHGR.G
14	1	sp|P00736|C1R_HUMAN	80118.5	0.424	C1R	Complement C1r subcomponent	202	33	1.69	86	22539	3+	2882.34	0.012	4.16328	1	K.QRPPDLDTSSNAVDLLFFTDESGDSR.G
14	1	sp|P00736|C1R_HUMAN	80118.5	0.424	C1R	Complement C1r subcomponent	202	33	1.69	86	22696	3+	2882.34	0.008	2.77552	1	K.QRPPDLDTSSNAVDLLFFTDESGDSR.G
14	1	sp|P00736|C1R_HUMAN	80118.5	0.424	C1R	Complement C1r subcomponent	202	33	1.69	86	23300	3+	3159.48	1.003	0.949524	0.9999	K.Q^GYQLIEGNQVLHSFTAVC'QDDGTWHR.A	401356	679327
14	1	sp|P00736|C1R_HUMAN	80118.5	0.424	C1R	Complement C1r subcomponent	202	33	1.69	86	24511	2+	2254.15	1.02	8.87252	1	K.TLDEFTIIQNLQPQYQFR.D
14	1	sp|P00736|C1R_HUMAN	80118.5	0.424	C1R	Complement C1r subcomponent	202	33	1.69	86	24591	3+	2254.15	1.005	2.21813	1	K.TLDEFTIIQNLQPQYQFR.D
14	1	sp|P00736|C1R_HUMAN	80118.5	0.424	C1R	Complement C1r subcomponent	202	33	1.69	86	24667	2+	2254.15	0.016	7.09802	1	K.TLDEFTIIQNLQPQYQFR.D
14	1	sp|P00736|C1R_HUMAN	80118.5	0.424	C1R	Complement C1r subcomponent	202	33	1.69	86	6161	2+	972.49	-0.958	43.1881	0.7757	R.VSVHPDYR.Q
14	1	sp|P00736|C1R_HUMAN	80118.5	0.424	C1R	Complement C1r subcomponent	202	33	1.69	86	9744	2+	835.399	0.004	4.78813	0.9542	R.GYGFYTK.V
14	1	sp|P00736|C1R_HUMAN	80118.5	0.424	C1R	Complement C1r subcomponent	202	33	1.69	86	10949	2+	1580.73	0.089	56.3032	0.9992	R.IQYYC'HEPYYK.M
14	1	sp|P00736|C1R_HUMAN	80118.5	0.424	C1R	Complement C1r subcomponent	202	33	1.69	86	11119	2+	1580.73	-0.004	2.53048	0.9999	R.IQYYC'HEPYYK.M	1.84666e+06	3.97972e+06
14	1	sp|P00736|C1R_HUMAN	80118.5	0.424	C1R	Complement C1r subcomponent	202	33	1.69	86	11668	2+	1583.73	-0.003	1.89426	1	K.QDAC'QGDSGGVFAVR.D	18274152	9958634
14	1	sp|P00736|C1R_HUMAN	80118.5	0.424	C1R	Complement C1r subcomponent	202	33	1.69	86	11676	2+	1580.71	0.009	5.69364	1	K.QDACQGDSGGVFAVR.D	18744296	10142303
14	1	sp|P00736|C1R_HUMAN	80118.5	0.424	C1R	Complement C1r subcomponent	202	33	1.69	86	12176	2+	1580.71	0.001	0.632626	0.9532	K.QDACQGDSGGVFAVR.D	6.69819e+06	3154426
14	1	sp|P00736|C1R_HUMAN	80118.5	0.424	C1R	Complement C1r subcomponent	202	33	1.69	86	12237	2+	1583.73	0.002	1.26284	0.9848	K.QDAC'QGDSGGVFAVR.D	13827255	2500558
14	1	sp|P00736|C1R_HUMAN	80118.5	0.424	C1R	Complement C1r subcomponent	202	33	1.69	86	13663	2+	1545.79	-0.002	1.29383	1	R.FC'GQLGSPLGNPPGK.K	18753670	32272760
14	1	sp|P00736|C1R_HUMAN	80118.5	0.424	C1R	Complement C1r subcomponent	202	33	1.69	86	15052	2+	1566.7	-0.011	7.02111	1	K.Q^DAC'QGDSGGVFAVR.D	721516	2279756
14	1	sp|P00736|C1R_HUMAN	80118.5	0.424	C1R	Complement C1r subcomponent	202	33	1.69	86	16139	2+	1413.79	0.006	4.24392	0.9996	R.WILTAAHTLYPK.E
14	1	sp|P00736|C1R_HUMAN	80118.5	0.424	C1R	Complement C1r subcomponent	202	33	1.69	86	16952	2+	1681.85	0.009	5.35126	1	R.LPVANPQACENWLR.G	66443864	21569146
14	1	sp|P00736|C1R_HUMAN	80118.5	0.424	C1R	Complement C1r subcomponent	202	33	1.69	86	16965	2+	1684.87	0.006	3.56111	0.9999	R.LPVANPQAC'ENWLR.G	66853092	21722764
14	1	sp|P00736|C1R_HUMAN	80118.5	0.424	C1R	Complement C1r subcomponent	202	33	1.69	86	17125	2+	1681.85	0.007	4.16209	0.9999	R.LPVANPQACENWLR.G	22248820	7.25098e+06
14	1	sp|P00736|C1R_HUMAN	80118.5	0.424	C1R	Complement C1r subcomponent	202	33	1.69	86	19821	2+	1149.63	0.005	4.34922	0.995	K.VLNYVDWIK.K
14	1	sp|P00736|C1R_HUMAN	80118.5	0.424	C1R	Complement C1r subcomponent	202	33	1.69	86	19981	2+	1149.63	0.003	2.60953	0.9689	K.VLNYVDWIK.K
14	1	sp|P00736|C1R_HUMAN	80118.5	0.424	C1R	Complement C1r subcomponent	202	33	1.69	86	22627	3+	1803.88	1.007	3.88053	0.8752	K.MGNFPWQVFTNIHGR.G
14	1	sp|P00736|C1R_HUMAN	80118.5	0.424	C1R	Complement C1r subcomponent	202	33	1.69	86	22691	2+	1803.87	0.009	4.98926	1	K.MGNFPWQVFTNIHGR.G
14	1	sp|P00736|C1R_HUMAN	80118.5	0.424	C1R	Complement C1r subcomponent	202	33	1.69	86	22779	3+	1803.87	0.007	3.88054	0.9917	K.MGNFPWQVFTNIHGR.G
14	1	sp|P00736|C1R_HUMAN	80118.5	0.424	C1R	Complement C1r subcomponent	202	33	1.69	86	23016	3+	2882.34	1.019	6.59186	0.9999	K.QRPPDLDTSSNAVDLLFFTDESGDSR.G
14	1	sp|P00736|C1R_HUMAN	80118.5	0.424	C1R	Complement C1r subcomponent	202	33	1.69	86	23177	3+	2882.34	-0.002	0.69388	1	K.QRPPDLDTSSNAVDLLFFTDESGDSR.G
14	1	sp|P00736|C1R_HUMAN	80118.5	0.424	C1R	Complement C1r subcomponent	202	33	1.69	86	25034	2+	2254.15	0.014	6.21077	1	K.TLDEFTIIQNLQPQYQFR.D
14	1	sp|P00736|C1R_HUMAN	80118.5	0.424	C1R	Complement C1r subcomponent	202	33	1.69	86	25087	2+	2501.18	1.01	3.99812	1	K.LVFQQFDLEPSEGC'FYDYVK.I	8704110	18071964
14	1	sp|P00736|C1R_HUMAN	80118.5	0.424	C1R	Complement C1r subcomponent	202	33	1.69	86	25135	2+	2498.16	1.015	6.00442	1	K.LVFQQFDLEPSEGCFYDYVK.I	11554441	24802408
14	1	sp|P00736|C1R_HUMAN	80118.5	0.424	C1R	Complement C1r subcomponent	202	33	1.69	86	25192	2+	2254.15	0.016	7.09802	1	K.TLDEFTIIQNLQPQYQFR.D
14	1	sp|P00736|C1R_HUMAN	80118.5	0.424	C1R	Complement C1r subcomponent	202	33	1.69	86	11136	2+	1580.73	-0.002	1.26524	0.9974	R.IQYYC'HEPYYK.M	2765542	5205629
14	1	sp|P00736|C1R_HUMAN	80118.5	0.424	C1R	Complement C1r subcomponent	202	33	1.69	86	11727	2+	1580.71	0.012	7.59152	1	K.QDACQGDSGGVFAVR.D	8219172	6.24279e+06
14	1	sp|P00736|C1R_HUMAN	80118.5	0.424	C1R	Complement C1r subcomponent	202	33	1.69	86	11731	2+	1583.73	0.002	1.26284	1	K.QDAC'QGDSGGVFAVR.D	8404331	6385582
14	1	sp|P00736|C1R_HUMAN	80118.5	0.424	C1R	Complement C1r subcomponent	202	33	1.69	86	12024	2+	1583.73	0.002	1.26284	1	K.QDAC'QGDSGGVFAVR.D	3.48759e+06	2718089
14	1	sp|P00736|C1R_HUMAN	80118.5	0.424	C1R	Complement C1r subcomponent	202	33	1.69	86	12045	2+	1580.71	0.011	6.95889	0.9945	K.QDACQGDSGGVFAVR.D	3091197	2.45093e+06
14	1	sp|P00736|C1R_HUMAN	80118.5	0.424	C1R	Complement C1r subcomponent	202	33	1.69	86	13762	2+	1545.79	0.001	0.646917	1	R.FC'GQLGSPLGNPPGK.K	17217810	26916216
14	1	sp|P00736|C1R_HUMAN	80118.5	0.424	C1R	Complement C1r subcomponent	202	33	1.69	86	15573	2+	1870.86	0.022	11.7593	0.9907	R.ESEQGVYTCTAQGIWK.N	3077316	5121979
14	1	sp|P00736|C1R_HUMAN	80118.5	0.424	C1R	Complement C1r subcomponent	202	33	1.69	86	16973	2+	1681.85	0.007	4.16209	1	R.LPVANPQACENWLR.G	24968214	14543052
14	1	sp|P00736|C1R_HUMAN	80118.5	0.424	C1R	Complement C1r subcomponent	202	33	1.69	86	19754	2+	1149.63	0.005	4.34922	0.9947	K.VLNYVDWIK.K
14	1	sp|P00736|C1R_HUMAN	80118.5	0.424	C1R	Complement C1r subcomponent	202	33	1.69	86	19914	2+	1149.63	0.005	4.34922	0.9573	K.VLNYVDWIK.K
14	1	sp|P00736|C1R_HUMAN	80118.5	0.424	C1R	Complement C1r subcomponent	202	33	1.69	86	21553	3+	1819.87	1.005	2.74745	1	K.M"GNFPWQVFTNIHGR.G
14	1	sp|P00736|C1R_HUMAN	80118.5	0.424	C1R	Complement C1r subcomponent	202	33	1.69	86	22552	3+	1803.88	1.01	5.54362	0.7812	K.MGNFPWQVFTNIHGR.G
14	1	sp|P00736|C1R_HUMAN	80118.5	0.424	C1R	Complement C1r subcomponent	202	33	1.69	86	22784	3+	2882.34	1.005	1.7347	0.9412	K.QRPPDLDTSSNAVDLLFFTDESGDSR.G
14	1	sp|P00736|C1R_HUMAN	80118.5	0.424	C1R	Complement C1r subcomponent	202	33	1.69	86	22964	3+	2882.34	0.014	4.85716	1	K.QRPPDLDTSSNAVDLLFFTDESGDSR.G
14	1	sp|P00736|C1R_HUMAN	80118.5	0.424	C1R	Complement C1r subcomponent	202	33	1.69	86	23125	3+	2882.34	0.001	0.34694	0.9999	K.QRPPDLDTSSNAVDLLFFTDESGDSR.G
14	1	sp|P00736|C1R_HUMAN	80118.5	0.424	C1R	Complement C1r subcomponent	202	33	1.69	86	23282	3+	2882.34	1.018	6.24492	0.9307	K.QRPPDLDTSSNAVDLLFFTDESGDSR.G
14	1	sp|P00736|C1R_HUMAN	80118.5	0.424	C1R	Complement C1r subcomponent	202	33	1.69	86	23516	3+	3159.48	0.015	4.74762	0.7616	K.Q^GYQLIEGNQVLHSFTAVC'QDDGTWHR.A	367274	611367
14	1	sp|P00736|C1R_HUMAN	80118.5	0.424	C1R	Complement C1r subcomponent	202	33	1.69	86	24705	2+	2254.15	1.002	0.887252	0.9961	K.TLDEFTIIQNLQPQYQFR.D
14	1	sp|P00736|C1R_HUMAN	80118.5	0.424	C1R	Complement C1r subcomponent	202	33	1.69	86	24764	3+	2254.15	1.005	2.21813	0.9996	K.TLDEFTIIQNLQPQYQFR.D
14	1	sp|P00736|C1R_HUMAN	80118.5	0.424	C1R	Complement C1r subcomponent	202	33	1.69	86	24835	2+	2498.16	1.015	6.00442	1	K.LVFQQFDLEPSEGCFYDYVK.I	10310772	21504280
14	1	sp|P00736|C1R_HUMAN	80118.5	0.424	C1R	Complement C1r subcomponent	202	33	1.69	86	24861	2+	2254.15	0.012	5.32351	1	K.TLDEFTIIQNLQPQYQFR.D
14	1	sp|P00736|C1R_HUMAN	80118.5	0.424	C1R	Complement C1r subcomponent	202	33	1.69	86	24922	2+	2501.18	-0.005	1.99906	1	K.LVFQQFDLEPSEGC'FYDYVK.I	10644358	22671652
14	1	sp|P00736|C1R_HUMAN	80118.5	0.424	C1R	Complement C1r subcomponent	202	33	1.69	86	8406	2+	1294.6	0.995	3.8622	0.9999	R.YTTTM"GVNTYK.A
14	1	sp|P00736|C1R_HUMAN	80118.5	0.424	C1R	Complement C1r subcomponent	202	33	1.69	86	12153	2+	1580.71	0.01	6.32626	1	K.QDACQGDSGGVFAVR.D	2.62155e+06	1.75806e+06
14	1	sp|P00736|C1R_HUMAN	80118.5	0.424	C1R	Complement C1r subcomponent	202	33	1.69	86	12273	2+	1583.73	0.002	1.26284	1	K.QDAC'QGDSGGVFAVR.D	7.07987e+06	1.83237e+06
14	1	sp|P00736|C1R_HUMAN	80118.5	0.424	C1R	Complement C1r subcomponent	202	33	1.69	86	12292	2+	1580.71	0.007	4.42838	1	K.QDACQGDSGGVFAVR.D	8505268	1.63391e+06
14	1	sp|P00736|C1R_HUMAN	80118.5	0.424	C1R	Complement C1r subcomponent	202	33	1.69	86	12543	2+	1034.51	-0.005	4.83323	0.9164	R.DYFIATC'K.Q	658439	977702
14	1	sp|P00736|C1R_HUMAN	80118.5	0.424	C1R	Complement C1r subcomponent	202	33	1.69	86	14281	2+	1566.7	1.001	0.638283	0.9989	K.Q^DAC'QGDSGGVFAVR.D	97711.3	238917
14	1	sp|P00736|C1R_HUMAN	80118.5	0.424	C1R	Complement C1r subcomponent	202	33	1.69	86	14436	2+	1566.7	-0.002	1.27656	0.9999	K.Q^DAC'QGDSGGVFAVR.D	46350.4	148468
14	1	sp|P00736|C1R_HUMAN	80118.5	0.424	C1R	Complement C1r subcomponent	202	33	1.69	86	15176	2+	1870.86	1.009	4.81061	0.9999	R.ESEQGVYTCTAQGIWK.N	876549	1.78144e+06
14	1	sp|P00736|C1R_HUMAN	80118.5	0.424	C1R	Complement C1r subcomponent	202	33	1.69	86	15211	2+	1873.88	0.002	1.0673	1	R.ESEQGVYTC'TAQGIWK.N	876549	1.78144e+06
14	1	sp|P00736|C1R_HUMAN	80118.5	0.424	C1R	Complement C1r subcomponent	202	33	1.69	86	16326	2+	1413.79	0.008	5.65855	0.9436	R.WILTAAHTLYPK.E
14	1	sp|P00736|C1R_HUMAN	80118.5	0.424	C1R	Complement C1r subcomponent	202	33	1.69	86	20226	3+	1819.87	0.015	8.24235	0.9999	K.M"GNFPWQVFTNIHGR.G
14	1	sp|P00736|C1R_HUMAN	80118.5	0.424	C1R	Complement C1r subcomponent	202	33	1.69	86	21197	3+	2882.34	1.013	4.51022	1	K.QRPPDLDTSSNAVDLLFFTDESGDSR.G
14	1	sp|P00736|C1R_HUMAN	80118.5	0.424	C1R	Complement C1r subcomponent	202	33	1.69	86	21332	3+	2882.34	0.009	3.12246	1	K.QRPPDLDTSSNAVDLLFFTDESGDSR.G
14	1	sp|P00736|C1R_HUMAN	80118.5	0.424	C1R	Complement C1r subcomponent	202	33	1.69	86	21474	3+	2882.34	0.018	6.24492	1	K.QRPPDLDTSSNAVDLLFFTDESGDSR.G
14	1	sp|P00736|C1R_HUMAN	80118.5	0.424	C1R	Complement C1r subcomponent	202	33	1.69	86	22695	2+	2254.15	0.017	7.54165	0.9993	K.TLDEFTIIQNLQPQYQFR.D
14	1	sp|P00736|C1R_HUMAN	80118.5	0.424	C1R	Complement C1r subcomponent	202	33	1.69	86	22767	2+	2501.18	0.006	2.39887	1	K.LVFQQFDLEPSEGC'FYDYVK.I	2.03986e+06	3726988
14	1	sp|P00736|C1R_HUMAN	80118.5	0.424	C1R	Complement C1r subcomponent	202	33	1.69	86	22833	2+	2254.15	0.015	6.65439	0.9611	K.TLDEFTIIQNLQPQYQFR.D
14	1	sp|P00736|C1R_HUMAN	80118.5	0.424	C1R	Complement C1r subcomponent	202	33	1.69	86	7497	2+	815.437	0.003	3.67901	0.9988	R.GGGALLGDR.W
14	1	sp|P00736|C1R_HUMAN	80118.5	0.424	C1R	Complement C1r subcomponent	202	33	1.69	86	7643	2+	815.437	-0.957	52.7325	0.6451	R.GGGALLGDR.W
14	1	sp|P00736|C1R_HUMAN	80118.5	0.424	C1R	Complement C1r subcomponent	202	33	1.69	86	8411	2+	815.437	-0.052	63.7695	0.9757	R.GGGALLGDR.W
14	1	sp|P00736|C1R_HUMAN	80118.5	0.424	C1R	Complement C1r subcomponent	202	33	1.69	86	14369	2+	1873.88	-0.001	0.533651	1	R.ESEQGVYTC'TAQGIWK.N	1.01132e+06	33184334
14	1	sp|P00736|C1R_HUMAN	80118.5	0.424	C1R	Complement C1r subcomponent	202	33	1.69	86	14507	2+	1873.88	-0.002	1.0673	1	R.ESEQGVYTC'TAQGIWK.N	921397	32312830
14	1	sp|P00736|C1R_HUMAN	80118.5	0.424	C1R	Complement C1r subcomponent	202	33	1.69	86	14649	2+	1873.88	-0.002	1.0673	1	R.ESEQGVYTC'TAQGIWK.N	84873	1.52051e+06
14	1	sp|P00736|C1R_HUMAN	80118.5	0.424	C1R	Complement C1r subcomponent	202	33	1.69	86	14791	2+	1873.88	-0.003	1.60095	1	R.ESEQGVYTC'TAQGIWK.N	11918.9	347572
14	1	sp|P00736|C1R_HUMAN	80118.5	0.424	C1R	Complement C1r subcomponent	202	33	1.69	86	14930	2+	1873.88	0.001	0.533651	1	R.ESEQGVYTC'TAQGIWK.N	3.17755e+06	2.49848e+06
14	1	sp|P00736|C1R_HUMAN	80118.5	0.424	C1R	Complement C1r subcomponent	202	33	1.69	86	15071	2+	1873.88	1.01	5.33651	1	R.ESEQGVYTC'TAQGIWK.N	3.6833e+06	2715145
14	1	sp|P00736|C1R_HUMAN	80118.5	0.424	C1R	Complement C1r subcomponent	202	33	1.69	86	15209	2+	1873.88	-0.005	2.66826	1	R.ESEQGVYTC'TAQGIWK.N	1.43435e+06	1.58255e+06
14	1	sp|P00736|C1R_HUMAN	80118.5	0.424	C1R	Complement C1r subcomponent	202	33	1.69	86	19055	3+	3304.54	1.003	0.907843	0.9984	K.FLEPFDIDDHQQVHCPYDQLQIYANGK.N	2.46672e+06	976217
14	1	sp|P00736|C1R_HUMAN	80118.5	0.424	C1R	Complement C1r subcomponent	202	33	1.69	86	22279	3+	2865.32	0.018	6.28203	0.8652	K.Q^RPPDLDTSSNAVDLLFFTDESGDSR.G
14	1	sp|P00736|C1R_HUMAN	80118.5	0.424	C1R	Complement C1r subcomponent	202	33	1.69	86	22406	3+	2865.32	0.016	5.58402	0.999	K.Q^RPPDLDTSSNAVDLLFFTDESGDSR.G
14	1	sp|P00736|C1R_HUMAN	80118.5	0.424	C1R	Complement C1r subcomponent	202	33	1.69	86	22474	2+	2865.32	0.043	15.0071	0.9489	K.Q^RPPDLDTSSNAVDLLFFTDESGDSR.G
14	1	sp|P00736|C1R_HUMAN	80118.5	0.424	C1R	Complement C1r subcomponent	202	33	1.69	86	7157	2+	815.437	0.003	3.67901	0.9992	R.GGGALLGDR.W
14	1	sp|P00736|C1R_HUMAN	80118.5	0.424	C1R	Complement C1r subcomponent	202	33	1.69	86	7296	2+	815.437	0.003	3.67901	0.9994	R.GGGALLGDR.W
14	1	sp|P00736|C1R_HUMAN	80118.5	0.424	C1R	Complement C1r subcomponent	202	33	1.69	86	7448	2+	815.437	0.002	2.45267	0.9949	R.GGGALLGDR.W
14	1	sp|P00736|C1R_HUMAN	80118.5	0.424	C1R	Complement C1r subcomponent	202	33	1.69	86	14562	2+	1873.88	0	0	0.9999	R.ESEQGVYTC'TAQGIWK.N	22750.9	140280
14	1	sp|P00736|C1R_HUMAN	80118.5	0.424	C1R	Complement C1r subcomponent	202	33	1.69	86	20781	3+	2882.34	0.012	4.16328	1	K.QRPPDLDTSSNAVDLLFFTDESGDSR.G
14	1	sp|P00736|C1R_HUMAN	80118.5	0.424	C1R	Complement C1r subcomponent	202	33	1.69	86	22135	2+	2498.16	0.015	6.00442	0.9987	K.LVFQQFDLEPSEGCFYDYVK.I	1.27819e+06	289693
14	1	sp|P00736|C1R_HUMAN	80118.5	0.424	C1R	Complement C1r subcomponent	202	33	1.69	86	22293	2+	2498.16	0.014	5.60413	0.9979	K.LVFQQFDLEPSEGCFYDYVK.I	601645	158865
14	1	sp|P00736|C1R_HUMAN	80118.5	0.424	C1R	Complement C1r subcomponent	202	33	1.69	86	22433	3+	2865.32	0.014	4.88602	0.9991	K.Q^RPPDLDTSSNAVDLLFFTDESGDSR.G
14	1	sp|P00736|C1R_HUMAN	80118.5	0.424	C1R	Complement C1r subcomponent	202	33	1.69	86	7273	2+	815.437	0.004	4.90535	0.9995	R.GGGALLGDR.W
14	1	sp|P00736|C1R_HUMAN	80118.5	0.424	C1R	Complement C1r subcomponent	202	33	1.69	86	7412	2+	815.437	0.003	3.67901	0.9989	R.GGGALLGDR.W
14	1	sp|P00736|C1R_HUMAN	80118.5	0.424	C1R	Complement C1r subcomponent	202	33	1.69	86	7551	2+	815.437	0.003	3.67901	0.9978	R.GGGALLGDR.W
14	1	sp|P00736|C1R_HUMAN	80118.5	0.424	C1R	Complement C1r subcomponent	202	33	1.69	86	15964	2+	1413.79	0.005	3.5366	0.9831	R.WILTAAHTLYPK.E
14	1	sp|P00736|C1R_HUMAN	80118.5	0.424	C1R	Complement C1r subcomponent	202	33	1.69	86	20912	3+	2882.34	0.004	1.38776	1	K.QRPPDLDTSSNAVDLLFFTDESGDSR.G
14	1	sp|P00736|C1R_HUMAN	80118.5	0.424	C1R	Complement C1r subcomponent	202	33	1.69	86	21039	3+	2882.34	0.009	3.12246	1	K.QRPPDLDTSSNAVDLLFFTDESGDSR.G
14	1	sp|P00736|C1R_HUMAN	80118.5	0.424	C1R	Complement C1r subcomponent	202	33	1.69	86	21192	3+	2882.34	0.921	27.4082	0.86	K.QRPPDLDTSSNAVDLLFFTDESGDSR.G
14	1	sp|P00736|C1R_HUMAN	80118.5	0.424	C1R	Complement C1r subcomponent	202	33	1.69	86	7831	2+	1294.6	0.004	3.08976	1	R.YTTTM"GVNTYK.A
14	1	sp|P00736|C1R_HUMAN	80118.5	0.424	C1R	Complement C1r subcomponent	202	33	1.69	86	10266	2+	1278.6	0.003	2.34631	0.9922	R.YTTTMGVNTYK.A
14	1	sp|P00736|C1R_HUMAN	80118.5	0.424	C1R	Complement C1r subcomponent	202	33	1.69	86	10411	2+	1278.6	0.003	2.34631	0.9988	R.YTTTMGVNTYK.A
14	1	sp|P00736|C1R_HUMAN	80118.5	0.424	C1R	Complement C1r subcomponent	202	33	1.69	86	10560	2+	1278.6	0.969	24.2452	0.9954	R.YTTTMGVNTYK.A
14	1	sp|P00736|C1R_HUMAN	80118.5	0.424	C1R	Complement C1r subcomponent	202	33	1.69	86	10710	2+	1278.6	0.97	23.4631	0.9642	R.YTTTMGVNTYK.A
14	1	sp|P00736|C1R_HUMAN	80118.5	0.424	C1R	Complement C1r subcomponent	202	33	1.69	86	12015	2+	1583.73	-1.963	23.3626	0.6883	K.QDAC'QGDSGGVFAVR.D
14	1	sp|P00736|C1R_HUMAN	80118.5	0.424	C1R	Complement C1r subcomponent	202	33	1.69	86	23704	2+	2254.15	1.011	4.87989	0.9998	K.TLDEFTIIQNLQPQYQFR.D
14	1	sp|P00736|C1R_HUMAN	80118.5	0.424	C1R	Complement C1r subcomponent	202	33	1.69	86	23853	2+	2254.15	0.013	5.76714	1	K.TLDEFTIIQNLQPQYQFR.D
14	1	sp|P00736|C1R_HUMAN	80118.5	0.424	C1R	Complement C1r subcomponent	202	33	1.69	86	23992	2+	2254.15	0.003	1.33088	1	K.TLDEFTIIQNLQPQYQFR.D
14	1	sp|P00736|C1R_HUMAN	80118.5	0.424	C1R	Complement C1r subcomponent	202	33	1.69	86	24024	3+	2254.15	1.014	6.21077	0.9999	K.TLDEFTIIQNLQPQYQFR.D
14	1	sp|P00736|C1R_HUMAN	80118.5	0.424	C1R	Complement C1r subcomponent	202	33	1.69	86	24131	2+	2254.15	0.009	3.99264	1	K.TLDEFTIIQNLQPQYQFR.D
14	1	sp|P00736|C1R_HUMAN	80118.5	0.424	C1R	Complement C1r subcomponent	202	33	1.69	86	24178	3+	2254.15	1.01	4.43626	0.812	K.TLDEFTIIQNLQPQYQFR.D
14	1	sp|P00736|C1R_HUMAN	80118.5	0.424	C1R	Complement C1r subcomponent	202	33	1.69	86	9733	2+	1278.6	0.002	1.56421	1	R.YTTTMGVNTYK.A
14	1	sp|P00736|C1R_HUMAN	80118.5	0.424	C1R	Complement C1r subcomponent	202	33	1.69	86	11428	2+	1583.73	-0.004	2.52568	0.9984	K.QDAC'QGDSGGVFAVR.D	14682.4	84399.7
14	1	sp|P00736|C1R_HUMAN	80118.5	0.424	C1R	Complement C1r subcomponent	202	33	1.69	86	13123	2+	1545.79	-0.007	4.52842	1	R.FC'GQLGSPLGNPPGK.K	4.03365e+06	36847048
14	1	sp|P00736|C1R_HUMAN	80118.5	0.424	C1R	Complement C1r subcomponent	202	33	1.69	86	13283	2+	1545.79	1.867	86.04	0.9997	R.FC'GQLGSPLGNPPGK.K
14	1	sp|P00736|C1R_HUMAN	80118.5	0.424	C1R	Complement C1r subcomponent	202	33	1.69	86	19240	2+	1149.63	0	0	0.9994	K.VLNYVDWIK.K
14	1	sp|P00736|C1R_HUMAN	80118.5	0.424	C1R	Complement C1r subcomponent	202	33	1.69	86	22365	3+	2882.34	1.011	3.81634	1	K.QRPPDLDTSSNAVDLLFFTDESGDSR.G
14	1	sp|P00736|C1R_HUMAN	80118.5	0.424	C1R	Complement C1r subcomponent	202	33	1.69	86	24129	2+	2254.15	1.002	0.887252	0.9999	K.TLDEFTIIQNLQPQYQFR.D
14	1	sp|P00736|C1R_HUMAN	80118.5	0.424	C1R	Complement C1r subcomponent	202	33	1.69	86	24241	2+	2501.18	-0.005	1.99906	1	K.LVFQQFDLEPSEGC'FYDYVK.I	1213808	6.7712e+06
14	1	sp|P00736|C1R_HUMAN	80118.5	0.424	C1R	Complement C1r subcomponent	202	33	1.69	86	24407	2+	2501.18	-0.008	3.19849	0.9994	K.LVFQQFDLEPSEGC'FYDYVK.I	187856	446098
14	1	sp|P00736|C1R_HUMAN	80118.5	0.424	C1R	Complement C1r subcomponent	202	33	1.69	86	6909	2+	1294.6	0.002	1.54488	1	R.YTTTM"GVNTYK.A
14	1	sp|P00736|C1R_HUMAN	80118.5	0.424	C1R	Complement C1r subcomponent	202	33	1.69	86	7057	2+	1294.6	0.007	5.40708	1	R.YTTTM"GVNTYK.A
14	1	sp|P00736|C1R_HUMAN	80118.5	0.424	C1R	Complement C1r subcomponent	202	33	1.69	86	8063	2+	847.431	1.022	25.9608	0.9801	R.SYPPDLR.C
14	1	sp|P00736|C1R_HUMAN	80118.5	0.424	C1R	Complement C1r subcomponent	202	33	1.69	86	9475	2+	1278.6	0.003	2.34631	1	R.YTTTMGVNTYK.A
14	1	sp|P00736|C1R_HUMAN	80118.5	0.424	C1R	Complement C1r subcomponent	202	33	1.69	86	10116	2+	1580.73	-0.007	4.42834	1	R.IQYYC'HEPYYK.M	4.9189e+06	11201641
14	1	sp|P00736|C1R_HUMAN	80118.5	0.424	C1R	Complement C1r subcomponent	202	33	1.69	86	10161	2+	1577.71	1.004	2.53532	1	R.IQYYCHEPYYK.M	5.11974e+06	11622219
14	1	sp|P00736|C1R_HUMAN	80118.5	0.424	C1R	Complement C1r subcomponent	202	33	1.69	86	10296	2+	1580.73	-0.009	5.69358	0.9999	R.IQYYC'HEPYYK.M	2.90032e+06	6902470
14	1	sp|P00736|C1R_HUMAN	80118.5	0.424	C1R	Complement C1r subcomponent	202	33	1.69	86	11420	2+	1034.51	-0.012	11.5998	0.9547	R.DYFIATC'K.Q	5.58658e+06	10052193
14	1	sp|P00736|C1R_HUMAN	80118.5	0.424	C1R	Complement C1r subcomponent	202	33	1.69	86	12730	2+	1542.77	1.02	12.9637	0.9563	R.FCGQLGSPLGNPPGK.K	27613020	71566248
14	1	sp|P00736|C1R_HUMAN	80118.5	0.424	C1R	Complement C1r subcomponent	202	33	1.69	86	12901	2+	1542.77	1.02	12.9637	0.9989	R.FCGQLGSPLGNPPGK.K	17523222	46523152
14	1	sp|P00736|C1R_HUMAN	80118.5	0.424	C1R	Complement C1r subcomponent	202	33	1.69	86	15024	2+	1873.88	-0.009	4.80286	1	R.ESEQGVYTC'TAQGIWK.N	12040968	11957982
14	1	sp|P00736|C1R_HUMAN	80118.5	0.424	C1R	Complement C1r subcomponent	202	33	1.69	86	15302	2+	1873.88	0.99	5.33651	0.7195	R.ESEQGVYTC'TAQGIWK.N	7.6318e+06	4.18344e+06
14	1	sp|P00736|C1R_HUMAN	80118.5	0.424	C1R	Complement C1r subcomponent	202	33	1.69	86	20620	2+	1994.94	0.998	1.00254	0.9996	K.GFLAYYQAVDLDEC'ASR.S	63158.7	276392
14	1	sp|P00736|C1R_HUMAN	80118.5	0.424	C1R	Complement C1r subcomponent	202	33	1.69	86	22197	3+	2882.34	1.006	2.08164	1	K.QRPPDLDTSSNAVDLLFFTDESGDSR.G
14	1	sp|P00736|C1R_HUMAN	80118.5	0.424	C1R	Complement C1r subcomponent	202	33	1.69	86	22865	3+	3159.48	-0.972	8.86222	0.9966	K.Q^GYQLIEGNQVLHSFTAVC'QDDGTWHR.A	441561	786908
14	1	sp|P00736|C1R_HUMAN	80118.5	0.424	C1R	Complement C1r subcomponent	202	33	1.69	86	24183	2+	2254.15	0.009	3.99264	1	K.TLDEFTIIQNLQPQYQFR.D
14	1	sp|P00736|C1R_HUMAN	80118.5	0.424	C1R	Complement C1r subcomponent	202	33	1.69	86	24289	2+	2501.18	-0.99	3.99812	0.9998	K.LVFQQFDLEPSEGC'FYDYVK.I	12516411	35108824
14	1	sp|P00736|C1R_HUMAN	80118.5	0.424	C1R	Complement C1r subcomponent	202	33	1.69	86	24342	2+	2254.15	0.012	5.32351	1	K.TLDEFTIIQNLQPQYQFR.D
14	1	sp|P00736|C1R_HUMAN	80118.5	0.424	C1R	Complement C1r subcomponent	202	33	1.69	86	24391	3+	2501.18	-0.995	1.99906	0.931	K.LVFQQFDLEPSEGC'FYDYVK.I	1.51765e+06	3562547
14	1	sp|P00736|C1R_HUMAN	80118.5	0.424	C1R	Complement C1r subcomponent	202	33	1.69	86	24446	2+	2501.18	-0.005	1.99906	1	K.LVFQQFDLEPSEGC'FYDYVK.I	10681467	28976540
14	1	sp|P00736|C1R_HUMAN	80118.5	0.424	C1R	Complement C1r subcomponent	202	33	1.69	86	24528	2+	2254.15	1.013	5.76714	1	K.TLDEFTIIQNLQPQYQFR.D
14	1	sp|P00736|C1R_HUMAN	80118.5	0.424	C1R	Complement C1r subcomponent	202	33	1.69	86	24641	2+	2501.18	1.01	3.99812	0.9979	K.LVFQQFDLEPSEGC'FYDYVK.I	114701	263102
14	1	sp|P00736|C1R_HUMAN	80118.5	0.424	C1R	Complement C1r subcomponent	202	33	1.69	86	24849	3+	2882.34	0.999	0.34694	0.9815	K.QRPPDLDTSSNAVDLLFFTDESGDSR.G
14	1	sp|P00736|C1R_HUMAN	80118.5	0.424	C1R	Complement C1r subcomponent	202	33	1.69	86	7357	2+	1294.6	0.005	3.8622	1	R.YTTTM"GVNTYK.A
14	1	sp|P00736|C1R_HUMAN	80118.5	0.424	C1R	Complement C1r subcomponent	202	33	1.69	86	7516	2+	1294.6	0.006	4.63464	0.9935	R.YTTTM"GVNTYK.A
14	1	sp|P00736|C1R_HUMAN	80118.5	0.424	C1R	Complement C1r subcomponent	202	33	1.69	86	8353	2+	867.482	1.011	12.6804	0.9782	R.YTTEIIK.C
14	1	sp|P00736|C1R_HUMAN	80118.5	0.424	C1R	Complement C1r subcomponent	202	33	1.69	86	9374	2+	835.399	0.003	3.5911	0.9974	R.GYGFYTK.V
14	1	sp|P00736|C1R_HUMAN	80118.5	0.424	C1R	Complement C1r subcomponent	202	33	1.69	86	9534	2+	835.399	0.002	2.39407	0.9995	R.GYGFYTK.V
14	1	sp|P00736|C1R_HUMAN	80118.5	0.424	C1R	Complement C1r subcomponent	202	33	1.69	86	10223	2+	1580.73	-0.005	3.1631	0.9996	R.IQYYC'HEPYYK.M	2.07307e+06	4.73201e+06
14	1	sp|P00736|C1R_HUMAN	80118.5	0.424	C1R	Complement C1r subcomponent	202	33	1.69	86	11126	2+	1583.73	0	0	1	K.QDAC'QGDSGGVFAVR.D	2.36425e+06	8.23119e+06
14	1	sp|P00736|C1R_HUMAN	80118.5	0.424	C1R	Complement C1r subcomponent	202	33	1.69	86	11283	2+	1583.73	-0.004	2.52568	1	K.QDAC'QGDSGGVFAVR.D	2.47402e+06	7.70861e+06
14	1	sp|P00736|C1R_HUMAN	80118.5	0.424	C1R	Complement C1r subcomponent	202	33	1.69	86	11438	2+	1583.73	-0.001	0.63142	1	K.QDAC'QGDSGGVFAVR.D	1.98789e+06	5054792
14	1	sp|P00736|C1R_HUMAN	80118.5	0.424	C1R	Complement C1r subcomponent	202	33	1.69	86	11593	2+	1583.73	-0.006	3.78852	1	K.QDAC'QGDSGGVFAVR.D	989804	3.02764e+06
14	1	sp|P00736|C1R_HUMAN	80118.5	0.424	C1R	Complement C1r subcomponent	202	33	1.69	86	11783	2+	1034.51	-0.006	5.79987	0.7083	R.DYFIATC'K.Q	5.21804e+06	14137299
14	1	sp|P00736|C1R_HUMAN	80118.5	0.424	C1R	Complement C1r subcomponent	202	33	1.69	86	13160	2+	1545.79	-0.003	1.94075	1	R.FC'GQLGSPLGNPPGK.K	52230396	66751960
14	1	sp|P00736|C1R_HUMAN	80118.5	0.424	C1R	Complement C1r subcomponent	202	33	1.69	86	15301	2+	1873.88	-0.003	1.60095	1	R.ESEQGVYTC'TAQGIWK.N	18478882	29934814
14	1	sp|P00736|C1R_HUMAN	80118.5	0.424	C1R	Complement C1r subcomponent	202	33	1.69	86	15323	2+	1870.86	1.009	4.81061	1	R.ESEQGVYTCTAQGIWK.N	19250080	30993718
14	1	sp|P00736|C1R_HUMAN	80118.5	0.424	C1R	Complement C1r subcomponent	202	33	1.69	86	15935	2+	1413.79	0.005	3.5366	0.9998	R.WILTAAHTLYPK.E
14	1	sp|P00736|C1R_HUMAN	80118.5	0.424	C1R	Complement C1r subcomponent	202	33	1.69	86	19360	2+	1149.63	0.003	2.60953	0.9996	K.VLNYVDWIK.K
14	1	sp|P00736|C1R_HUMAN	80118.5	0.424	C1R	Complement C1r subcomponent	202	33	1.69	86	19530	2+	1149.63	0.003	2.60953	0.9934	K.VLNYVDWIK.K
14	1	sp|P00736|C1R_HUMAN	80118.5	0.424	C1R	Complement C1r subcomponent	202	33	1.69	86	20312	3+	1819.87	0.007	3.84643	1	K.M"GNFPWQVFTNIHGR.G
14	1	sp|P00736|C1R_HUMAN	80118.5	0.424	C1R	Complement C1r subcomponent	202	33	1.69	86	20494	3+	1819.87	0.002	1.09898	1	K.M"GNFPWQVFTNIHGR.G
14	1	sp|P00736|C1R_HUMAN	80118.5	0.424	C1R	Complement C1r subcomponent	202	33	1.69	86	20530	3+	3176.5	0	0	1	K.QGYQLIEGNQVLHSFTAVC'QDDGTWHR.A	1.85469e+06	3.20434e+06
14	1	sp|P00736|C1R_HUMAN	80118.5	0.424	C1R	Complement C1r subcomponent	202	33	1.69	86	21731	3+	1803.88	1.01	5.54362	0.923	K.MGNFPWQVFTNIHGR.G
14	1	sp|P00736|C1R_HUMAN	80118.5	0.424	C1R	Complement C1r subcomponent	202	33	1.69	86	21817	2+	1803.87	0.004	2.21745	1	K.MGNFPWQVFTNIHGR.G
14	1	sp|P00736|C1R_HUMAN	80118.5	0.424	C1R	Complement C1r subcomponent	202	33	1.69	86	21901	3+	1803.87	0.006	3.32617	0.9998	K.MGNFPWQVFTNIHGR.G
14	1	sp|P00736|C1R_HUMAN	80118.5	0.424	C1R	Complement C1r subcomponent	202	33	1.69	86	22074	3+	1803.87	0.007	3.88054	0.9997	K.MGNFPWQVFTNIHGR.G
14	1	sp|P00736|C1R_HUMAN	80118.5	0.424	C1R	Complement C1r subcomponent	202	33	1.69	86	22713	3+	2882.34	-0.002	0.69388	1	K.QRPPDLDTSSNAVDLLFFTDESGDSR.G
14	1	sp|P00736|C1R_HUMAN	80118.5	0.424	C1R	Complement C1r subcomponent	202	33	1.69	86	24531	2+	2254.15	0.003	1.33088	0.9999	K.TLDEFTIIQNLQPQYQFR.D
14	1	sp|P00736|C1R_HUMAN	80118.5	0.424	C1R	Complement C1r subcomponent	202	33	1.69	86	24699	2+	2254.15	0.009	3.99264	1	K.TLDEFTIIQNLQPQYQFR.D
14	1	sp|P00736|C1R_HUMAN	80118.5	0.424	C1R	Complement C1r subcomponent	202	33	1.69	86	24807	2+	2501.18	1.002	0.799624	1	K.LVFQQFDLEPSEGC'FYDYVK.I	9923607	23534978
14	1	sp|P00736|C1R_HUMAN	80118.5	0.424	C1R	Complement C1r subcomponent	202	33	1.69	86	24871	2+	2254.15	0.011	4.87989	1	K.TLDEFTIIQNLQPQYQFR.D
14	1	sp|P00736|C1R_HUMAN	80118.5	0.424	C1R	Complement C1r subcomponent	202	33	1.69	86	24923	2+	2498.16	1.01	4.00295	1	K.LVFQQFDLEPSEGCFYDYVK.I	14891852	34011724
14	1	sp|P00736|C1R_HUMAN	80118.5	0.424	C1R	Complement C1r subcomponent	202	33	1.69	86	24971	2+	2501.18	-0.001	0.399812	1	K.LVFQQFDLEPSEGC'FYDYVK.I	14117605	32353376
14	1	sp|P00736|C1R_HUMAN	80118.5	0.424	C1R	Complement C1r subcomponent	202	33	1.69	86	25052	2+	2254.15	0.005	2.21813	1	K.TLDEFTIIQNLQPQYQFR.D
14	1	sp|P00736|C1R_HUMAN	80118.5	0.424	C1R	Complement C1r subcomponent	202	33	1.69	86	25135	2+	2501.18	0	0	1	K.LVFQQFDLEPSEGC'FYDYVK.I	4.65863e+06	9276821
14	1	sp|P00736|C1R_HUMAN	80118.5	0.424	C1R	Complement C1r subcomponent	202	33	1.69	86	7586	2+	1294.6	0.006	4.63464	0.9998	R.YTTTM"GVNTYK.A
14	1	sp|P00736|C1R_HUMAN	80118.5	0.424	C1R	Complement C1r subcomponent	202	33	1.69	86	7738	2+	1294.6	0.006	4.63464	1	R.YTTTM"GVNTYK.A
14	1	sp|P00736|C1R_HUMAN	80118.5	0.424	C1R	Complement C1r subcomponent	202	33	1.69	86	9750	2+	835.399	0.003	3.5911	0.8755	R.GYGFYTK.V
14	1	sp|P00736|C1R_HUMAN	80118.5	0.424	C1R	Complement C1r subcomponent	202	33	1.69	86	10884	2+	1580.73	-0.002	1.26524	1	R.IQYYC'HEPYYK.M	2.87522e+06	6.07297e+06
14	1	sp|P00736|C1R_HUMAN	80118.5	0.424	C1R	Complement C1r subcomponent	202	33	1.69	86	11580	2+	1583.73	-0.004	2.52568	1	K.QDAC'QGDSGGVFAVR.D	1.10748e+06	2.84361e+06
14	1	sp|P00736|C1R_HUMAN	80118.5	0.424	C1R	Complement C1r subcomponent	202	33	1.69	86	11905	2+	1583.73	-0.006	3.78852	1	K.QDAC'QGDSGGVFAVR.D	63818.9	65519.3
14	1	sp|P00736|C1R_HUMAN	80118.5	0.424	C1R	Complement C1r subcomponent	202	33	1.69	86	13628	2+	1545.79	0.881	76.9832	1	R.FC'GQLGSPLGNPPGK.K
14	1	sp|P00736|C1R_HUMAN	80118.5	0.424	C1R	Complement C1r subcomponent	202	33	1.69	86	15530	2+	1873.88	-0.007	3.73556	1	R.ESEQGVYTC'TAQGIWK.N	6.78406e+06	13635238
14	1	sp|P00736|C1R_HUMAN	80118.5	0.424	C1R	Complement C1r subcomponent	202	33	1.69	86	15704	2+	1870.86	0.011	5.87964	0.897	R.ESEQGVYTCTAQGIWK.N	4558102	7.47941e+06
14	1	sp|P00736|C1R_HUMAN	80118.5	0.424	C1R	Complement C1r subcomponent	202	33	1.69	86	19710	2+	1149.63	0.003	2.60953	0.9861	K.VLNYVDWIK.K
14	1	sp|P00736|C1R_HUMAN	80118.5	0.424	C1R	Complement C1r subcomponent	202	33	1.69	86	19875	2+	1149.63	0.003	2.60953	0.999	K.VLNYVDWIK.K
14	1	sp|P00736|C1R_HUMAN	80118.5	0.424	C1R	Complement C1r subcomponent	202	33	1.69	86	21074	3+	1819.87	1.008	4.39592	1	K.M"GNFPWQVFTNIHGR.G
14	1	sp|P00736|C1R_HUMAN	80118.5	0.424	C1R	Complement C1r subcomponent	202	33	1.69	86	22609	3+	2882.34	0.012	4.16328	1	K.QRPPDLDTSSNAVDLLFFTDESGDSR.G
14	1	sp|P00736|C1R_HUMAN	80118.5	0.424	C1R	Complement C1r subcomponent	202	33	1.69	86	22768	3+	2882.34	1.011	3.81634	1	K.QRPPDLDTSSNAVDLLFFTDESGDSR.G
14	1	sp|P00736|C1R_HUMAN	80118.5	0.424	C1R	Complement C1r subcomponent	202	33	1.69	86	24660	3+	2254.15	0.008	3.54901	0.9999	K.TLDEFTIIQNLQPQYQFR.D
14	1	sp|P00736|C1R_HUMAN	80118.5	0.424	C1R	Complement C1r subcomponent	202	33	1.69	86	24781	2+	2254.15	0.008	3.54901	1	K.TLDEFTIIQNLQPQYQFR.D
15	1	sp|P00742|FA10_HUMAN	54731.7	0.338	F10	Coagulation factor X	150	22	0.75	127	7409	2+	1713.73	-0.005	2.91761	1	K.Q^EDAC'QGDSGGPHVTR.F	6154.03	36350.1
15	1	sp|P00742|FA10_HUMAN	54731.7	0.338	F10	Coagulation factor X	150	22	0.75	127	7536	2+	1713.73	-0.009	5.25169	1	K.Q^EDAC'QGDSGGPHVTR.F	3447.77	55738.5
15	1	sp|P00742|FA10_HUMAN	54731.7	0.338	F10	Coagulation factor X	150	22	0.75	127	11412	2+	1348.64	0.006	4.44893	0.9988	K.ACIPTGPYPCGK.Q	5402525	1.41269e+06
15	1	sp|P00742|FA10_HUMAN	54731.7	0.338	F10	Coagulation factor X	150	22	0.75	127	11451	2+	1354.68	-0.015	11.0728	0.9984	K.AC'IPTGPYPC'GK.Q	5561249	1.44519e+06
15	1	sp|P00742|FA10_HUMAN	54731.7	0.338	F10	Coagulation factor X	150	22	0.75	127	11545	2+	1348.64	0.005	3.70744	0.9999	K.ACIPTGPYPCGK.Q	4.80583e+06	1.21056e+06
15	1	sp|P00742|FA10_HUMAN	54731.7	0.338	F10	Coagulation factor X	150	22	0.75	127	5753	2+	1727.74	0.005	2.89395	1	K.QEDACQGDSGGPHVTR.F	236448	119520
15	1	sp|P00742|FA10_HUMAN	54731.7	0.338	F10	Coagulation factor X	150	22	0.75	127	5834	2+	1730.76	1.003	1.73334	0.9996	K.QEDAC'QGDSGGPHVTR.F	37542.3	42861.8
15	1	sp|P00742|FA10_HUMAN	54731.7	0.338	F10	Coagulation factor X	150	22	0.75	127	7584	2+	1710.71	0.012	7.01461	1	K.Q^EDACQGDSGGPHVTR.F	351700	228971
15	1	sp|P00742|FA10_HUMAN	54731.7	0.338	F10	Coagulation factor X	150	22	0.75	127	11099	2+	893.484	0.002	2.23843	0.6791	K.TGIVSGFGR.T
15	1	sp|P00742|FA10_HUMAN	54731.7	0.338	F10	Coagulation factor X	150	22	0.75	127	5645	2+	1727.74	0.007	4.05154	1	K.QEDACQGDSGGPHVTR.F	609000	320940
15	1	sp|P00742|FA10_HUMAN	54731.7	0.338	F10	Coagulation factor X	150	22	0.75	127	5657	2+	1730.76	-0.006	3.46669	1	K.QEDAC'QGDSGGPHVTR.F	568728	347568
15	1	sp|P00742|FA10_HUMAN	54731.7	0.338	F10	Coagulation factor X	150	22	0.75	127	7455	2+	1713.73	1.06	35.0113	0.6842	K.Q^EDAC'QGDSGGPHVTR.F
15	1	sp|P00742|FA10_HUMAN	54731.7	0.338	F10	Coagulation factor X	150	22	0.75	127	7497	2+	1710.71	0.012	7.01461	1	K.Q^EDACQGDSGGPHVTR.F	389736	184103
15	1	sp|P00742|FA10_HUMAN	54731.7	0.338	F10	Coagulation factor X	150	22	0.75	127	15567	2+	1121.57	1.047	41.9057	0.9691	K.MLEVPYVDR.N
15	1	sp|P00742|FA10_HUMAN	54731.7	0.338	F10	Coagulation factor X	150	22	0.75	127	16857	3+	2096.01	0.008	3.81677	0.8988	R.NTEQEEGGEAVHEVEVVIK.H
15	1	sp|P00742|FA10_HUMAN	54731.7	0.338	F10	Coagulation factor X	150	22	0.75	127	5895	2+	1730.76	-0.006	3.46669	1	K.QEDAC'QGDSGGPHVTR.F	679266	418273
15	1	sp|P00742|FA10_HUMAN	54731.7	0.338	F10	Coagulation factor X	150	22	0.75	127	7698	2+	1710.71	1.011	6.43006	1	K.Q^EDACQGDSGGPHVTR.F	490618	359219
15	1	sp|P00742|FA10_HUMAN	54731.7	0.338	F10	Coagulation factor X	150	22	0.75	127	7718	2+	1713.73	1.003	1.75057	1	K.Q^EDAC'QGDSGGPHVTR.F	455131	361939
15	1	sp|P00742|FA10_HUMAN	54731.7	0.338	F10	Coagulation factor X	150	22	0.75	127	15043	2+	1309.61	0.004	3.05435	0.9994	R.DWAESTLMTQK.T
15	1	sp|P00742|FA10_HUMAN	54731.7	0.338	F10	Coagulation factor X	150	22	0.75	127	8047	2+	1710.71	0.009	5.26096	1	K.Q^EDACQGDSGGPHVTR.F	137121	102229
15	1	sp|P00742|FA10_HUMAN	54731.7	0.338	F10	Coagulation factor X	150	22	0.75	127	14881	2+	1309.61	1.042	32.0706	0.9996	R.DWAESTLMTQK.T
15	1	sp|P00742|FA10_HUMAN	54731.7	0.338	F10	Coagulation factor X	150	22	0.75	127	5061	2+	1757.73	-0.007	3.9824	1	K.DGDQC'ETSPC'QNQGK.C	1.27586e+06	3.11346e+06
15	1	sp|P00742|FA10_HUMAN	54731.7	0.338	F10	Coagulation factor X	150	22	0.75	127	5104	2+	1751.7	0.006	3.42525	1	K.DGDQCETSPCQNQGK.C	1.32021e+06	3.23955e+06
15	1	sp|P00742|FA10_HUMAN	54731.7	0.338	F10	Coagulation factor X	150	22	0.75	127	5190	2+	1757.73	-0.011	6.25806	1	K.DGDQC'ETSPC'QNQGK.C	1.18108e+06	2961313
15	1	sp|P00742|FA10_HUMAN	54731.7	0.338	F10	Coagulation factor X	150	22	0.75	127	5234	2+	1751.7	0.005	2.85438	1	K.DGDQCETSPCQNQGK.C	855451	2.12152e+06
15	1	sp|P00742|FA10_HUMAN	54731.7	0.338	F10	Coagulation factor X	150	22	0.75	127	5323	2+	1757.73	-0.009	5.12023	0.9915	K.DGDQC'ETSPC'QNQGK.C	194732	482748
15	1	sp|P00742|FA10_HUMAN	54731.7	0.338	F10	Coagulation factor X	150	22	0.75	127	5440	3+	2042.85	0.01	4.89511	0.9849	K.YKDGDQCETSPCQNQGK.C	9214013	24923798
15	1	sp|P00742|FA10_HUMAN	54731.7	0.338	F10	Coagulation factor X	150	22	0.75	127	5506	3+	2048.89	-0.008	3.90455	1	K.YKDGDQC'ETSPC'QNQGK.C	10183349	27416734
15	1	sp|P00742|FA10_HUMAN	54731.7	0.338	F10	Coagulation factor X	150	22	0.75	127	5537	2+	2048.89	-0.019	9.2733	1	K.YKDGDQC'ETSPC'QNQGK.C	1.90351e+06	4.09484e+06
15	1	sp|P00742|FA10_HUMAN	54731.7	0.338	F10	Coagulation factor X	150	22	0.75	127	5636	3+	2048.89	-0.009	4.39262	1	K.YKDGDQC'ETSPC'QNQGK.C	8971893	17523850
15	1	sp|P00742|FA10_HUMAN	54731.7	0.338	F10	Coagulation factor X	150	22	0.75	127	5669	2+	2048.89	-0.014	6.83296	0.9996	K.YKDGDQC'ETSPC'QNQGK.C	653090	1.3233e+06
15	1	sp|P00742|FA10_HUMAN	54731.7	0.338	F10	Coagulation factor X	150	22	0.75	127	10196	2+	956.47	-0.006	6.27307	0.9852	K.NC'ELFTR.K	11811662	18065048
15	1	sp|P00742|FA10_HUMAN	54731.7	0.338	F10	Coagulation factor X	150	22	0.75	127	10338	2+	956.47	-0.006	6.27307	0.9956	K.NC'ELFTR.K	7.47213e+06	11355723
15	1	sp|P00742|FA10_HUMAN	54731.7	0.338	F10	Coagulation factor X	150	22	0.75	127	10617	2+	956.47	-0.006	6.27307	0.9326	K.NC'ELFTR.K	1.33513e+06	1.66758e+06
15	1	sp|P00742|FA10_HUMAN	54731.7	0.338	F10	Coagulation factor X	150	22	0.75	127	11048	2+	1354.68	-0.014	10.3346	1	K.AC'IPTGPYPC'GK.Q	54963536	66027044
15	1	sp|P00742|FA10_HUMAN	54731.7	0.338	F10	Coagulation factor X	150	22	0.75	127	11049	2+	1348.64	0	0	1	K.ACIPTGPYPCGK.Q	54963536	66027048
15	1	sp|P00742|FA10_HUMAN	54731.7	0.338	F10	Coagulation factor X	150	22	0.75	127	11186	2+	1354.68	-0.012	8.85821	1	K.AC'IPTGPYPC'GK.Q	60055100	71655904
15	1	sp|P00742|FA10_HUMAN	54731.7	0.338	F10	Coagulation factor X	150	22	0.75	127	11187	2+	1348.64	0.006	4.44893	1	K.ACIPTGPYPCGK.Q	60055100	71655904
15	1	sp|P00742|FA10_HUMAN	54731.7	0.338	F10	Coagulation factor X	150	22	0.75	127	11326	2+	1354.68	-0.012	8.85821	1	K.AC'IPTGPYPC'GK.Q	14636722	17272744
15	1	sp|P00742|FA10_HUMAN	54731.7	0.338	F10	Coagulation factor X	150	22	0.75	127	11356	2+	1348.64	0.014	10.3808	0.9952	K.ACIPTGPYPCGK.Q	9955619	11775227
15	1	sp|P00742|FA10_HUMAN	54731.7	0.338	F10	Coagulation factor X	150	22	0.75	127	11374	2+	1271.62	0.005	3.93198	0.9986	R.MNVAPACLPER.D	472015	251128
15	1	sp|P00742|FA10_HUMAN	54731.7	0.338	F10	Coagulation factor X	150	22	0.75	127	11497	2+	1348.64	0.003	2.22447	0.9996	K.ACIPTGPYPCGK.Q	2.89195e+06	3.46088e+06
15	1	sp|P00742|FA10_HUMAN	54731.7	0.338	F10	Coagulation factor X	150	22	0.75	127	11560	2+	1354.68	-0.011	8.12002	1	K.AC'IPTGPYPC'GK.Q	1.87758e+06	2.20797e+06
15	1	sp|P00742|FA10_HUMAN	54731.7	0.338	F10	Coagulation factor X	150	22	0.75	127	11639	2+	1348.64	0.006	4.44893	0.9948	K.ACIPTGPYPCGK.Q	1.24912e+06	1.49705e+06
15	1	sp|P00742|FA10_HUMAN	54731.7	0.338	F10	Coagulation factor X	150	22	0.75	127	11709	2+	1354.68	-0.01	7.38184	0.9998	K.AC'IPTGPYPC'GK.Q	890190	1.07974e+06
15	1	sp|P00742|FA10_HUMAN	54731.7	0.338	F10	Coagulation factor X	150	22	0.75	127	11823	2+	1348.64	0.008	5.93191	0.7578	K.ACIPTGPYPCGK.Q	635350	690896
15	1	sp|P00742|FA10_HUMAN	54731.7	0.338	F10	Coagulation factor X	150	22	0.75	127	11872	2+	1354.68	-0.011	8.12002	0.9999	K.AC'IPTGPYPC'GK.Q	548675	599876
15	1	sp|P00742|FA10_HUMAN	54731.7	0.338	F10	Coagulation factor X	150	22	0.75	127	14111	2+	1309.61	0.005	3.81793	0.9999	R.DWAESTLMTQK.T
15	1	sp|P00742|FA10_HUMAN	54731.7	0.338	F10	Coagulation factor X	150	22	0.75	127	4933	2+	1751.7	0.004	2.2835	0.9951	K.DGDQCETSPCQNQGK.C	27117488	15592619
15	1	sp|P00742|FA10_HUMAN	54731.7	0.338	F10	Coagulation factor X	150	22	0.75	127	5000	2+	1754.71	0.998	1.13979	0.9989	K.DGDQCETSPC'QNQGK.C
15	1	sp|P00742|FA10_HUMAN	54731.7	0.338	F10	Coagulation factor X	150	22	0.75	127	5056	2+	1751.7	0.007	3.99613	1	K.DGDQCETSPCQNQGK.C	36729368	21012602
15	1	sp|P00742|FA10_HUMAN	54731.7	0.338	F10	Coagulation factor X	150	22	0.75	127	5086	2+	1757.73	0.999	0.568914	1	K.DGDQC'ETSPC'QNQGK.C	37200940	21305718
15	1	sp|P00742|FA10_HUMAN	54731.7	0.338	F10	Coagulation factor X	150	22	0.75	127	5127	2+	1754.71	0.998	1.13979	0.9999	K.DGDQCETSPC'QNQGK.C
15	1	sp|P00742|FA10_HUMAN	54731.7	0.338	F10	Coagulation factor X	150	22	0.75	127	5186	2+	1751.7	0.007	3.99613	1	K.DGDQCETSPCQNQGK.C	24554826	13916923
15	1	sp|P00742|FA10_HUMAN	54731.7	0.338	F10	Coagulation factor X	150	22	0.75	127	5256	2+	1757.73	-0.001	0.568914	1	K.DGDQC'ETSPC'QNQGK.C	9137623	5.30853e+06
15	1	sp|P00742|FA10_HUMAN	54731.7	0.338	F10	Coagulation factor X	150	22	0.75	127	5267	2+	1754.71	-0.002	1.13979	0.9962	K.DGDQCETSPC'QNQGK.C
15	1	sp|P00742|FA10_HUMAN	54731.7	0.338	F10	Coagulation factor X	150	22	0.75	127	5288	3+	2042.85	0.005	2.44756	0.994	K.YKDGDQCETSPCQNQGK.C	45549796	22683174
15	1	sp|P00742|FA10_HUMAN	54731.7	0.338	F10	Coagulation factor X	150	22	0.75	127	5319	2+	1751.7	0.008	4.567	1	K.DGDQCETSPCQNQGK.C	4392689	2.6504e+06
15	1	sp|P00742|FA10_HUMAN	54731.7	0.338	F10	Coagulation factor X	150	22	0.75	127	5321	3+	2048.89	-0.006	2.92841	0.6934	K.YKDGDQC'ETSPC'QNQGK.C	60108420	30161256
15	1	sp|P00742|FA10_HUMAN	54731.7	0.338	F10	Coagulation factor X	150	22	0.75	127	5387	2+	1757.73	-0.001	0.568914	1	K.DGDQC'ETSPC'QNQGK.C	2579623	1.66416e+06
15	1	sp|P00742|FA10_HUMAN	54731.7	0.338	F10	Coagulation factor X	150	22	0.75	127	5390	2+	2048.89	-0.005	2.44034	1	K.YKDGDQC'ETSPC'QNQGK.C	16259904	7688341
15	1	sp|P00742|FA10_HUMAN	54731.7	0.338	F10	Coagulation factor X	150	22	0.75	127	5398	2+	1754.71	-0.002	1.13979	0.9992	K.DGDQCETSPC'QNQGK.C
15	1	sp|P00742|FA10_HUMAN	54731.7	0.338	F10	Coagulation factor X	150	22	0.75	127	5416	3+	2042.85	0.011	5.38462	1	K.YKDGDQCETSPCQNQGK.C	80945352	40858076
15	1	sp|P00742|FA10_HUMAN	54731.7	0.338	F10	Coagulation factor X	150	22	0.75	127	5447	3+	2048.89	-0.017	8.29717	0.995	K.YKDGDQC'ETSPC'QNQGK.C	84036024	42442932
15	1	sp|P00742|FA10_HUMAN	54731.7	0.338	F10	Coagulation factor X	150	22	0.75	127	5450	2+	1751.7	0.008	4.567	1	K.DGDQCETSPCQNQGK.C	1779168	1.20039e+06
15	1	sp|P00742|FA10_HUMAN	54731.7	0.338	F10	Coagulation factor X	150	22	0.75	127	5506	2+	2042.85	0.01	4.89511	1	K.YKDGDQCETSPCQNQGK.C	18197990	8661233
15	1	sp|P00742|FA10_HUMAN	54731.7	0.338	F10	Coagulation factor X	150	22	0.75	127	5516	2+	2048.89	0.001	0.488069	1	K.YKDGDQC'ETSPC'QNQGK.C	17939806	8544934
15	1	sp|P00742|FA10_HUMAN	54731.7	0.338	F10	Coagulation factor X	150	22	0.75	127	5520	2+	1757.73	-0.01	5.68914	1	K.DGDQC'ETSPC'QNQGK.C	1103379	830399
15	1	sp|P00742|FA10_HUMAN	54731.7	0.338	F10	Coagulation factor X	150	22	0.75	127	5546	3+	2042.85	0.011	5.38462	1	K.YKDGDQCETSPCQNQGK.C	76604304	38068212
15	1	sp|P00742|FA10_HUMAN	54731.7	0.338	F10	Coagulation factor X	150	22	0.75	127	5576	3+	2048.89	-0.017	8.29717	0.9998	K.YKDGDQC'ETSPC'QNQGK.C	61429456	29300484
15	1	sp|P00742|FA10_HUMAN	54731.7	0.338	F10	Coagulation factor X	150	22	0.75	127	5581	2+	1751.7	0.004	2.2835	1	K.DGDQCETSPCQNQGK.C	762233	636327
15	1	sp|P00742|FA10_HUMAN	54731.7	0.338	F10	Coagulation factor X	150	22	0.75	127	5638	2+	2042.85	0.01	4.89511	1	K.YKDGDQCETSPCQNQGK.C	5112229	2.45916e+06
15	1	sp|P00742|FA10_HUMAN	54731.7	0.338	F10	Coagulation factor X	150	22	0.75	127	5649	2+	2048.89	-0.008	3.90455	0.998	K.YKDGDQC'ETSPC'QNQGK.C	4555291	2.18756e+06
15	1	sp|P00742|FA10_HUMAN	54731.7	0.338	F10	Coagulation factor X	150	22	0.75	127	5675	3+	2042.85	0.009	4.4056	1	K.YKDGDQCETSPCQNQGK.C	25584634	8454532
15	1	sp|P00742|FA10_HUMAN	54731.7	0.338	F10	Coagulation factor X	150	22	0.75	127	5708	3+	2048.89	-0.017	8.29717	0.8092	K.YKDGDQC'ETSPC'QNQGK.C	22811950	6.41961e+06
15	1	sp|P00742|FA10_HUMAN	54731.7	0.338	F10	Coagulation factor X	150	22	0.75	127	5816	2+	1751.7	1.017	9.70488	0.9988	K.DGDQCETSPCQNQGK.C	209594	144987
15	1	sp|P00742|FA10_HUMAN	54731.7	0.338	F10	Coagulation factor X	150	22	0.75	127	5909	2+	1757.73	-0.012	6.82697	0.9973	K.DGDQC'ETSPC'QNQGK.C	86311.2	64253.2
15	1	sp|P00742|FA10_HUMAN	54731.7	0.338	F10	Coagulation factor X	150	22	0.75	127	6142	2+	1751.7	0.017	9.70488	0.9999	K.DGDQCETSPCQNQGK.C	16926	3986.97
15	1	sp|P00742|FA10_HUMAN	54731.7	0.338	F10	Coagulation factor X	150	22	0.75	127	6225	3+	2042.85	0.008	3.91609	0.9999	K.YKDGDQCETSPCQNQGK.C	921476	527727
15	1	sp|P00742|FA10_HUMAN	54731.7	0.338	F10	Coagulation factor X	150	22	0.75	127	10059	2+	956.47	-0.006	6.27307	0.9559	K.NC'ELFTR.K	29515176	28871274
15	1	sp|P00742|FA10_HUMAN	54731.7	0.338	F10	Coagulation factor X	150	22	0.75	127	10068	2+	953.451	0.004	4.19529	0.9288	K.NCELFTR.K	29854248	29162582
15	1	sp|P00742|FA10_HUMAN	54731.7	0.338	F10	Coagulation factor X	150	22	0.75	127	10208	2+	953.451	0.003	3.14647	0.9331	K.NCELFTR.K	22163674	21379934
15	1	sp|P00742|FA10_HUMAN	54731.7	0.338	F10	Coagulation factor X	150	22	0.75	127	10363	2+	953.451	0.003	3.14647	0.602	K.NCELFTR.K	5602061	4.48251e+06
15	1	sp|P00742|FA10_HUMAN	54731.7	0.338	F10	Coagulation factor X	150	22	0.75	127	10819	2+	1348.64	0.003	2.22447	1	K.ACIPTGPYPCGK.Q	72175104	89410408
15	1	sp|P00742|FA10_HUMAN	54731.7	0.338	F10	Coagulation factor X	150	22	0.75	127	10849	2+	1354.68	-0.015	11.0728	1	K.AC'IPTGPYPC'GK.Q	77588288	96223264
15	1	sp|P00742|FA10_HUMAN	54731.7	0.338	F10	Coagulation factor X	150	22	0.75	127	10958	2+	1348.64	0.003	2.22447	1	K.ACIPTGPYPCGK.Q	80836080	100011760
15	1	sp|P00742|FA10_HUMAN	54731.7	0.338	F10	Coagulation factor X	150	22	0.75	127	10988	2+	1354.68	-0.015	11.0728	1	K.AC'IPTGPYPC'GK.Q	72714536	89957096
15	1	sp|P00742|FA10_HUMAN	54731.7	0.338	F10	Coagulation factor X	150	22	0.75	127	11099	2+	1348.64	0.003	2.22447	1	K.ACIPTGPYPCGK.Q	29791502	35950920
15	1	sp|P00742|FA10_HUMAN	54731.7	0.338	F10	Coagulation factor X	150	22	0.75	127	11129	2+	1354.68	-0.014	10.3346	1	K.AC'IPTGPYPC'GK.Q	21599412	26679550
15	1	sp|P00742|FA10_HUMAN	54731.7	0.338	F10	Coagulation factor X	150	22	0.75	127	11239	2+	1348.64	0.003	2.22447	1	K.ACIPTGPYPCGK.Q	12933054	15713326
15	1	sp|P00742|FA10_HUMAN	54731.7	0.338	F10	Coagulation factor X	150	22	0.75	127	11268	2+	1354.68	-0.013	9.59639	1	K.AC'IPTGPYPC'GK.Q	11797512	14407941
15	1	sp|P00742|FA10_HUMAN	54731.7	0.338	F10	Coagulation factor X	150	22	0.75	127	11369	2+	1348.64	0.005	3.70744	1	K.ACIPTGPYPCGK.Q	8966148	11150789
15	1	sp|P00742|FA10_HUMAN	54731.7	0.338	F10	Coagulation factor X	150	22	0.75	127	11398	2+	1354.68	-0.013	9.59639	1	K.AC'IPTGPYPC'GK.Q	8214119	10207899
15	1	sp|P00742|FA10_HUMAN	54731.7	0.338	F10	Coagulation factor X	150	22	0.75	127	11499	2+	1348.64	0.004	2.96595	0.9994	K.ACIPTGPYPCGK.Q	5.07629e+06	6402061
15	1	sp|P00742|FA10_HUMAN	54731.7	0.338	F10	Coagulation factor X	150	22	0.75	127	11530	2+	1354.68	-0.014	10.3346	1	K.AC'IPTGPYPC'GK.Q	4.34666e+06	5417927
15	1	sp|P00742|FA10_HUMAN	54731.7	0.338	F10	Coagulation factor X	150	22	0.75	127	11642	2+	1348.64	0.005	3.70744	0.9984	K.ACIPTGPYPCGK.Q	2.20343e+06	2.79332e+06
15	1	sp|P00742|FA10_HUMAN	54731.7	0.338	F10	Coagulation factor X	150	22	0.75	127	11680	2+	1354.68	-0.012	8.85821	0.9996	K.AC'IPTGPYPC'GK.Q	1.73733e+06	2240644
15	1	sp|P00742|FA10_HUMAN	54731.7	0.338	F10	Coagulation factor X	150	22	0.75	127	11822	2+	1354.68	-0.008	5.90547	1	K.AC'IPTGPYPC'GK.Q	811099	1.11292e+06
15	1	sp|P00742|FA10_HUMAN	54731.7	0.338	F10	Coagulation factor X	150	22	0.75	127	13415	3+	3230.31	0.009	2.78611	0.9299	K.LCSLDNGDCDQFCHEEQNSVVCSCAR.G	352305	95409.3
15	1	sp|P00742|FA10_HUMAN	54731.7	0.338	F10	Coagulation factor X	150	22	0.75	127	17684	2+	1963.84	0.012	6.11047	0.9995	K.DGLGEYTCTCLEGFEGK.N	761080	116788
15	1	sp|P00742|FA10_HUMAN	54731.7	0.338	F10	Coagulation factor X	150	22	0.75	127	5090	2+	1751.7	0.007	3.99613	1	K.DGDQCETSPCQNQGK.C	8932588	2.20683e+06
15	1	sp|P00742|FA10_HUMAN	54731.7	0.338	F10	Coagulation factor X	150	22	0.75	127	5103	2+	1757.73	-0.016	9.10263	1	K.DGDQC'ETSPC'QNQGK.C	9045110	2.24045e+06
15	1	sp|P00742|FA10_HUMAN	54731.7	0.338	F10	Coagulation factor X	150	22	0.75	127	5134	2+	1754.71	-0.002	1.13979	0.9995	K.DGDQCETSPC'QNQGK.C
15	1	sp|P00742|FA10_HUMAN	54731.7	0.338	F10	Coagulation factor X	150	22	0.75	127	5229	2+	1751.7	0.008	4.567	1	K.DGDQCETSPCQNQGK.C	9667187	2.40552e+06
15	1	sp|P00742|FA10_HUMAN	54731.7	0.338	F10	Coagulation factor X	150	22	0.75	127	5239	2+	1757.73	-0.021	11.9472	1	K.DGDQC'ETSPC'QNQGK.C	9513090	2.3681e+06
15	1	sp|P00742|FA10_HUMAN	54731.7	0.338	F10	Coagulation factor X	150	22	0.75	127	5361	2+	1751.7	0.007	3.99613	1	K.DGDQCETSPCQNQGK.C	2.15934e+06	573992
15	1	sp|P00742|FA10_HUMAN	54731.7	0.338	F10	Coagulation factor X	150	22	0.75	127	5425	3+	2048.89	1.993	3.41648	0.9992	K.YKDGDQC'ETSPC'QNQGK.C	40903524	1.73103e+06
15	1	sp|P00742|FA10_HUMAN	54731.7	0.338	F10	Coagulation factor X	150	22	0.75	127	5446	2+	2042.85	0.007	3.42658	1	K.YKDGDQCETSPCQNQGK.C	5293024	370178
15	1	sp|P00742|FA10_HUMAN	54731.7	0.338	F10	Coagulation factor X	150	22	0.75	127	5451	3+	2042.85	0.008	3.91609	1	K.YKDGDQCETSPCQNQGK.C	41559292	1.81048e+06
15	1	sp|P00742|FA10_HUMAN	54731.7	0.338	F10	Coagulation factor X	150	22	0.75	127	5517	2+	1751.7	1.012	6.8505	1	K.DGDQCETSPCQNQGK.C	216290	78416.1
15	1	sp|P00742|FA10_HUMAN	54731.7	0.338	F10	Coagulation factor X	150	22	0.75	127	10202	2+	953.451	0.003	3.14647	0.9278	K.NCELFTR.K	10149226	3.17197e+06
15	1	sp|P00742|FA10_HUMAN	54731.7	0.338	F10	Coagulation factor X	150	22	0.75	127	11072	2+	1348.64	0.001	0.741488	0.9982	K.ACIPTGPYPCGK.Q	26368316	10381793
15	1	sp|P00742|FA10_HUMAN	54731.7	0.338	F10	Coagulation factor X	150	22	0.75	127	11209	2+	1348.64	0.003	2.22447	1	K.ACIPTGPYPCGK.Q	31897316	14851370
15	1	sp|P00742|FA10_HUMAN	54731.7	0.338	F10	Coagulation factor X	150	22	0.75	127	11229	2+	1354.68	-0.013	9.59639	1	K.AC'IPTGPYPC'GK.Q	30710086	14467424
15	1	sp|P00742|FA10_HUMAN	54731.7	0.338	F10	Coagulation factor X	150	22	0.75	127	11350	2+	1348.64	0.004	2.96595	1	K.ACIPTGPYPCGK.Q	11746266	7.7615e+06
15	1	sp|P00742|FA10_HUMAN	54731.7	0.338	F10	Coagulation factor X	150	22	0.75	127	11402	2+	1354.68	-0.004	2.95273	0.9992	K.AC'IPTGPYPC'GK.Q	7306180	5676131
15	1	sp|P00742|FA10_HUMAN	54731.7	0.338	F10	Coagulation factor X	150	22	0.75	127	11492	2+	1348.64	0.003	2.22447	0.9992	K.ACIPTGPYPCGK.Q	3.04349e+06	2.24707e+06
15	1	sp|P00742|FA10_HUMAN	54731.7	0.338	F10	Coagulation factor X	150	22	0.75	127	5572	2+	1751.7	0.005	2.85438	1	K.DGDQCETSPCQNQGK.C	1.14313e+06	765412
15	1	sp|P00742|FA10_HUMAN	54731.7	0.338	F10	Coagulation factor X	150	22	0.75	127	11773	2+	1354.68	-0.012	8.85821	1	K.AC'IPTGPYPC'GK.Q	4363468	4596516
15	1	sp|P00742|FA10_HUMAN	54731.7	0.338	F10	Coagulation factor X	150	22	0.75	127	11821	2+	1348.64	0.002	1.48298	0.9995	K.ACIPTGPYPCGK.Q	4.41737e+06	4647589
15	1	sp|P00742|FA10_HUMAN	54731.7	0.338	F10	Coagulation factor X	150	22	0.75	127	11933	2+	1354.68	-0.012	8.85821	1	K.AC'IPTGPYPC'GK.Q	2223388	2.47775e+06
15	1	sp|P00742|FA10_HUMAN	54731.7	0.338	F10	Coagulation factor X	150	22	0.75	127	5477	2+	1751.7	0.001	0.570875	1	K.DGDQCETSPCQNQGK.C	426091	424473
15	1	sp|P00742|FA10_HUMAN	54731.7	0.338	F10	Coagulation factor X	150	22	0.75	127	5894	2+	1727.74	0.007	4.05154	1	K.QEDACQGDSGGPHVTR.F	508616	324178
15	1	sp|P00742|FA10_HUMAN	54731.7	0.338	F10	Coagulation factor X	150	22	0.75	127	7444	2+	1713.73	0.051	29.7596	1	K.Q^EDAC'QGDSGGPHVTR.F
15	1	sp|P00742|FA10_HUMAN	54731.7	0.338	F10	Coagulation factor X	150	22	0.75	127	7502	2+	1710.71	0.001	0.584551	1	K.Q^EDACQGDSGGPHVTR.F	72828.9	40858.5
15	1	sp|P00742|FA10_HUMAN	54731.7	0.338	F10	Coagulation factor X	150	22	0.75	127	10515	2+	893.484	0.003	3.35764	1	K.TGIVSGFGR.T
15	1	sp|P00742|FA10_HUMAN	54731.7	0.338	F10	Coagulation factor X	150	22	0.75	127	11160	2+	1354.68	-0.018	13.2873	0.9936	K.AC'IPTGPYPC'GK.Q	1.7406e+06	1.79337e+06
15	1	sp|P00742|FA10_HUMAN	54731.7	0.338	F10	Coagulation factor X	150	22	0.75	127	11177	2+	1348.64	0.002	1.48298	0.9767	K.ACIPTGPYPCGK.Q	1.76124e+06	1.77434e+06
15	1	sp|P00742|FA10_HUMAN	54731.7	0.338	F10	Coagulation factor X	150	22	0.75	127	14588	2+	1309.61	0.997	2.29076	0.9999	R.DWAESTLMTQK.T
15	1	sp|P00742|FA10_HUMAN	54731.7	0.338	F10	Coagulation factor X	150	22	0.75	127	16310	2+	2096.01	0.005	2.38548	1	R.NTEQEEGGEAVHEVEVVIK.H
15	1	sp|P00742|FA10_HUMAN	54731.7	0.338	F10	Coagulation factor X	150	22	0.75	127	5296	2+	1757.73	0.979	11.9472	1	K.DGDQC'ETSPC'QNQGK.C	265154	257492
15	1	sp|P00742|FA10_HUMAN	54731.7	0.338	F10	Coagulation factor X	150	22	0.75	127	5564	3+	1727.74	0.003	1.73637	1	K.QEDACQGDSGGPHVTR.F	13546033	5540943
15	1	sp|P00742|FA10_HUMAN	54731.7	0.338	F10	Coagulation factor X	150	22	0.75	127	5568	2+	1727.74	0.003	1.73637	1	K.QEDACQGDSGGPHVTR.F	3.13876e+06	1.29153e+06
15	1	sp|P00742|FA10_HUMAN	54731.7	0.338	F10	Coagulation factor X	150	22	0.75	127	5608	2+	1730.76	0.994	3.46669	1	K.QEDAC'QGDSGGPHVTR.F	3.10907e+06	1293860
15	1	sp|P00742|FA10_HUMAN	54731.7	0.338	F10	Coagulation factor X	150	22	0.75	127	5718	2+	1727.74	0.008	4.63033	1	K.QEDACQGDSGGPHVTR.F	1.73817e+06	628686
15	1	sp|P00742|FA10_HUMAN	54731.7	0.338	F10	Coagulation factor X	150	22	0.75	127	7064	2+	1710.71	0.005	2.92276	1	K.Q^EDACQGDSGGPHVTR.F	1.89194e+06	1.12007e+06
15	1	sp|P00742|FA10_HUMAN	54731.7	0.338	F10	Coagulation factor X	150	22	0.75	127	7113	2+	1713.73	0	0	1	K.Q^EDAC'QGDSGGPHVTR.F	1.89194e+06	1.08661e+06
15	1	sp|P00742|FA10_HUMAN	54731.7	0.338	F10	Coagulation factor X	150	22	0.75	127	9230	2+	1287.62	0.003	2.32988	0.9834	R.M"NVAPACLPER.D	2.20518e+06	2.85455e+06
15	1	sp|P00742|FA10_HUMAN	54731.7	0.338	F10	Coagulation factor X	150	22	0.75	127	10139	2+	893.484	0.002	2.23843	0.9925	K.TGIVSGFGR.T
15	1	sp|P00742|FA10_HUMAN	54731.7	0.338	F10	Coagulation factor X	150	22	0.75	127	10721	2+	1354.68	-0.015	11.0728	0.9982	K.AC'IPTGPYPC'GK.Q	1.26329e+06	1.7136e+06
15	1	sp|P00742|FA10_HUMAN	54731.7	0.338	F10	Coagulation factor X	150	22	0.75	127	10731	2+	1348.64	1.006	4.44893	0.9998	K.ACIPTGPYPCGK.Q	1.26329e+06	1707224
15	1	sp|P00742|FA10_HUMAN	54731.7	0.338	F10	Coagulation factor X	150	22	0.75	127	14559	2+	1309.61	0.002	1.52717	1	R.DWAESTLMTQK.T
15	1	sp|P00742|FA10_HUMAN	54731.7	0.338	F10	Coagulation factor X	150	22	0.75	127	14729	2+	1309.61	0.002	1.52717	0.999	R.DWAESTLMTQK.T
15	1	sp|P00742|FA10_HUMAN	54731.7	0.338	F10	Coagulation factor X	150	22	0.75	127	16317	2+	2096.01	0.006	2.86258	1	R.NTEQEEGGEAVHEVEVVIK.H
15	1	sp|P00742|FA10_HUMAN	54731.7	0.338	F10	Coagulation factor X	150	22	0.75	127	19780	2+	1341.67	-0.006	4.47204	0.9868	K.ETYDFDIAVLR.L
15	1	sp|P00742|FA10_HUMAN	54731.7	0.338	F10	Coagulation factor X	150	22	0.75	127	7378	2+	1710.71	0.008	4.67641	1	K.Q^EDACQGDSGGPHVTR.F	373006	198322
15	1	sp|P00742|FA10_HUMAN	54731.7	0.338	F10	Coagulation factor X	150	22	0.75	127	10237	2+	893.484	0.003	3.35764	0.9998	K.TGIVSGFGR.T
15	1	sp|P00742|FA10_HUMAN	54731.7	0.338	F10	Coagulation factor X	150	22	0.75	127	5747	2+	1727.74	0.007	4.05154	1	K.QEDACQGDSGGPHVTR.F	121904	80321.2
15	1	sp|P00742|FA10_HUMAN	54731.7	0.338	F10	Coagulation factor X	150	22	0.75	127	7527	2+	1713.73	-0.002	1.16704	1	K.Q^EDAC'QGDSGGPHVTR.F	698038	1.2521e+06
15	1	sp|P00742|FA10_HUMAN	54731.7	0.338	F10	Coagulation factor X	150	22	0.75	127	10895	2+	893.484	0.002	2.23843	0.9987	K.TGIVSGFGR.T
16	1	sp|P00746|CFAD_HUMAN	27032.9	0.36	CFD	Complement factor D	23	8	1.5	3	17609	3+	1758	0.008	4.55062	0.804	R.RPDSLQHVLLPVLDR.A
16	1	sp|P00746|CFAD_HUMAN	27032.9	0.36	CFD	Complement factor D	23	8	1.5	3	2930	3+	1292.64	1.01	7.73608	0.9869	R.RTHHDGAITER.L
16	1	sp|P00746|CFAD_HUMAN	27032.9	0.36	CFD	Complement factor D	23	8	1.5	3	16809	3+	1758	0.006	3.41297	0.9997	R.RPDSLQHVLLPVLDR.A
16	1	sp|P00746|CFAD_HUMAN	27032.9	0.36	CFD	Complement factor D	23	8	1.5	3	19937	3+	2681.38	0.017	6.34002	1	R.AVPHPDSQPDTIDHDLLLLQLSEK.A
16	1	sp|P00746|CFAD_HUMAN	27032.9	0.36	CFD	Complement factor D	23	8	1.5	3	3648	2+	1136.54	0.002	1.75972	0.9992	R.THHDGAITER.L
16	1	sp|P00746|CFAD_HUMAN	27032.9	0.36	CFD	Complement factor D	23	8	1.5	3	11501	2+	1789.98	0.009	5.02799	1	K.VQVLLGAHSLSQPEPSK.R
16	1	sp|P00746|CFAD_HUMAN	27032.9	0.36	CFD	Complement factor D	23	8	1.5	3	11575	3+	1789.98	0.005	2.79333	0.9841	K.VQVLLGAHSLSQPEPSK.R
16	1	sp|P00746|CFAD_HUMAN	27032.9	0.36	CFD	Complement factor D	23	8	1.5	3	11661	2+	1789.98	0.006	3.35199	1	K.VQVLLGAHSLSQPEPSK.R
16	1	sp|P00746|CFAD_HUMAN	27032.9	0.36	CFD	Complement factor D	23	8	1.5	3	16629	2+	1758	0.005	2.84414	1	R.RPDSLQHVLLPVLDR.A
16	1	sp|P00746|CFAD_HUMAN	27032.9	0.36	CFD	Complement factor D	23	8	1.5	3	16726	3+	1758	0.004	2.27531	0.9999	R.RPDSLQHVLLPVLDR.A
16	1	sp|P00746|CFAD_HUMAN	27032.9	0.36	CFD	Complement factor D	23	8	1.5	3	16795	2+	1758	0.003	1.70648	1	R.RPDSLQHVLLPVLDR.A
16	1	sp|P00746|CFAD_HUMAN	27032.9	0.36	CFD	Complement factor D	23	8	1.5	3	16895	3+	1758	0.003	1.70648	1	R.RPDSLQHVLLPVLDR.A
16	1	sp|P00746|CFAD_HUMAN	27032.9	0.36	CFD	Complement factor D	23	8	1.5	3	17011	3+	2552.29	0.996	1.56722	1	R.VDRDVAPGTLC'DVAGWGIVNHAGR.R	0	278989
16	1	sp|P00746|CFAD_HUMAN	27032.9	0.36	CFD	Complement factor D	23	8	1.5	3	17087	3+	1758	1.005	2.84414	0.987	R.RPDSLQHVLLPVLDR.A
16	1	sp|P00746|CFAD_HUMAN	27032.9	0.36	CFD	Complement factor D	23	8	1.5	3	17179	3+	2552.29	-0.005	1.95903	0.9999	R.VDRDVAPGTLC'DVAGWGIVNHAGR.R	130547	564739
16	1	sp|P00746|CFAD_HUMAN	27032.9	0.36	CFD	Complement factor D	23	8	1.5	3	18762	2+	2179.07	1.005	2.29456	1	R.DVAPGTLCDVAGWGIVNHAGR.R	3890212	6859133
16	1	sp|P00746|CFAD_HUMAN	27032.9	0.36	CFD	Complement factor D	23	8	1.5	3	18898	2+	2182.09	0.995	2.29138	1	R.DVAPGTLC'DVAGWGIVNHAGR.R	1.3414e+06	595477
16	1	sp|P00746|CFAD_HUMAN	27032.9	0.36	CFD	Complement factor D	23	8	1.5	3	18974	3+	2681.38	1.01	3.72943	0.9984	R.AVPHPDSQPDTIDHDLLLLQLSEK.A
16	1	sp|P00746|CFAD_HUMAN	27032.9	0.36	CFD	Complement factor D	23	8	1.5	3	19143	3+	2681.38	0.009	3.35648	1	R.AVPHPDSQPDTIDHDLLLLQLSEK.A
16	1	sp|P00746|CFAD_HUMAN	27032.9	0.36	CFD	Complement factor D	23	8	1.5	3	19313	3+	2681.38	0.007	2.6106	1	R.AVPHPDSQPDTIDHDLLLLQLSEK.A
16	1	sp|P00746|CFAD_HUMAN	27032.9	0.36	CFD	Complement factor D	23	8	1.5	3	19473	3+	2681.38	0.012	4.47531	0.9999	R.AVPHPDSQPDTIDHDLLLLQLSEK.A
16	1	sp|P00746|CFAD_HUMAN	27032.9	0.36	CFD	Complement factor D	23	8	1.5	3	19642	3+	2681.38	0.004	1.49177	1	R.AVPHPDSQPDTIDHDLLLLQLSEK.A
16	1	sp|P00746|CFAD_HUMAN	27032.9	0.36	CFD	Complement factor D	23	8	1.5	3	19608	3+	2681.38	0.006	2.23766	1	R.AVPHPDSQPDTIDHDLLLLQLSEK.A
17	1	sp|P00748|FA12_HUMAN	67792.1	0.356	F12	Coagulation factor XII	216	23	5.36	133	5998	2+	1016.5	-0.006	5.90259	0.9992	R.C'LEVEGHR.L	5595.87	55162.2
17	1	sp|P00748|FA12_HUMAN	67792.1	0.356	F12	Coagulation factor XII	216	23	5.36	133	7346	2+	927.489	0.003	3.23454	0.6622	R.EQPPSLTR.N
17	1	sp|P00748|FA12_HUMAN	67792.1	0.356	F12	Coagulation factor XII	216	23	5.36	133	7396	2+	1005.5	0.979	20.8852	0.9774	R.NGPLSC'GQR.L
17	1	sp|P00748|FA12_HUMAN	67792.1	0.356	F12	Coagulation factor XII	216	23	5.36	133	7490	2+	927.489	0.003	3.23454	0.8119	R.EQPPSLTR.N
17	1	sp|P00748|FA12_HUMAN	67792.1	0.356	F12	Coagulation factor XII	216	23	5.36	133	7530	2+	1005.5	0.979	20.8852	0.8009	R.NGPLSC'GQR.L
17	1	sp|P00748|FA12_HUMAN	67792.1	0.356	F12	Coagulation factor XII	216	23	5.36	133	14120	2+	1069.52	-0.005	4.67499	0.9998	R.WGYC'LEPK.K	0	111819
17	1	sp|P00748|FA12_HUMAN	67792.1	0.356	F12	Coagulation factor XII	216	23	5.36	133	4299	2+	845.448	0.002	2.36561	0.982	R.TEQAAVAR.C
17	1	sp|P00748|FA12_HUMAN	67792.1	0.356	F12	Coagulation factor XII	216	23	5.36	133	12750	2+	883.572	0.003	3.39531	1	R.VVGGLVALR.G
17	1	sp|P00748|FA12_HUMAN	67792.1	0.356	F12	Coagulation factor XII	216	23	5.36	133	15545	2+	2009.94	1.014	6.96539	1	R.TTLSGAPCQPWASEATYR.N	5.76455e+06	10740415
17	1	sp|P00748|FA12_HUMAN	67792.1	0.356	F12	Coagulation factor XII	216	23	5.36	133	15670	2+	2012.96	0.001	0.496782	1	R.TTLSGAPC'QPWASEATYR.N	3.64385e+06	6.67524e+06
17	1	sp|P00748|FA12_HUMAN	67792.1	0.356	F12	Coagulation factor XII	216	23	5.36	133	18449	2+	2096.09	1.014	6.6791	1	R.LHEAFSPVSYQHDLALLR.L
17	1	sp|P00748|FA12_HUMAN	67792.1	0.356	F12	Coagulation factor XII	216	23	5.36	133	25561	3+	2029.05	0.003	1.47852	0.9918	R.NKPGVYTDVAYYLAWIR.E
17	1	sp|P00748|FA12_HUMAN	67792.1	0.356	F12	Coagulation factor XII	216	23	5.36	133	12931	2+	883.572	0.003	3.39531	1	R.VVGGLVALR.G
17	1	sp|P00748|FA12_HUMAN	67792.1	0.356	F12	Coagulation factor XII	216	23	5.36	133	13092	2+	883.572	0.004	4.52708	1	R.VVGGLVALR.G
17	1	sp|P00748|FA12_HUMAN	67792.1	0.356	F12	Coagulation factor XII	216	23	5.36	133	15675	2+	2012.96	0.002	0.993563	0.9999	R.TTLSGAPC'QPWASEATYR.N	6.73772e+06	7.98109e+06
17	1	sp|P00748|FA12_HUMAN	67792.1	0.356	F12	Coagulation factor XII	216	23	5.36	133	18355	2+	2096.09	0.013	6.20202	1	R.LHEAFSPVSYQHDLALLR.L
17	1	sp|P00748|FA12_HUMAN	67792.1	0.356	F12	Coagulation factor XII	216	23	5.36	133	18413	3+	2096.09	0.011	5.24786	1	R.LHEAFSPVSYQHDLALLR.L
17	1	sp|P00748|FA12_HUMAN	67792.1	0.356	F12	Coagulation factor XII	216	23	5.36	133	24854	2+	1736.88	1.001	0.575744	0.9932	R.LTLQGIISWGSGC'GDR.N	1.74686e+06	1.135e+06
17	1	sp|P00748|FA12_HUMAN	67792.1	0.356	F12	Coagulation factor XII	216	23	5.36	133	25874	3+	2029.05	0.008	3.94272	0.9688	R.NKPGVYTDVAYYLAWIR.E
17	1	sp|P00748|FA12_HUMAN	67792.1	0.356	F12	Coagulation factor XII	216	23	5.36	133	26031	3+	2029.05	0.01	4.9284	0.9997	R.NKPGVYTDVAYYLAWIR.E
17	1	sp|P00748|FA12_HUMAN	67792.1	0.356	F12	Coagulation factor XII	216	23	5.36	133	26189	3+	2029.05	0.008	3.94272	0.9962	R.NKPGVYTDVAYYLAWIR.E
17	1	sp|P00748|FA12_HUMAN	67792.1	0.356	F12	Coagulation factor XII	216	23	5.36	133	13022	2+	883.572	0.004	4.52708	1	R.VVGGLVALR.G
17	1	sp|P00748|FA12_HUMAN	67792.1	0.356	F12	Coagulation factor XII	216	23	5.36	133	13181	2+	883.572	0.003	3.39531	0.9999	R.VVGGLVALR.G
17	1	sp|P00748|FA12_HUMAN	67792.1	0.356	F12	Coagulation factor XII	216	23	5.36	133	14187	2+	1069.52	-0.025	23.375	0.9314	R.WGYC'LEPK.K
17	1	sp|P00748|FA12_HUMAN	67792.1	0.356	F12	Coagulation factor XII	216	23	5.36	133	15465	2+	2012.96	-0.001	0.496782	1	R.TTLSGAPC'QPWASEATYR.N	6.41797e+06	10440799
17	1	sp|P00748|FA12_HUMAN	67792.1	0.356	F12	Coagulation factor XII	216	23	5.36	133	15635	2+	2012.96	0.004	1.98713	1	R.TTLSGAPC'QPWASEATYR.N	2.85803e+06	4.88339e+06
17	1	sp|P00748|FA12_HUMAN	67792.1	0.356	F12	Coagulation factor XII	216	23	5.36	133	18317	3+	2096.09	0.013	6.20202	1	R.LHEAFSPVSYQHDLALLR.L
17	1	sp|P00748|FA12_HUMAN	67792.1	0.356	F12	Coagulation factor XII	216	23	5.36	133	18376	2+	2096.09	0.011	5.24786	1	R.LHEAFSPVSYQHDLALLR.L
17	1	sp|P00748|FA12_HUMAN	67792.1	0.356	F12	Coagulation factor XII	216	23	5.36	133	18469	3+	2096.09	0.008	3.81663	1	R.LHEAFSPVSYQHDLALLR.L
17	1	sp|P00748|FA12_HUMAN	67792.1	0.356	F12	Coagulation factor XII	216	23	5.36	133	18535	2+	2096.09	0.013	6.20202	1	R.LHEAFSPVSYQHDLALLR.L
17	1	sp|P00748|FA12_HUMAN	67792.1	0.356	F12	Coagulation factor XII	216	23	5.36	133	18633	3+	2096.09	0.012	5.72494	1	R.LHEAFSPVSYQHDLALLR.L
17	1	sp|P00748|FA12_HUMAN	67792.1	0.356	F12	Coagulation factor XII	216	23	5.36	133	18826	3+	2096.09	0.011	5.24786	0.9989	R.LHEAFSPVSYQHDLALLR.L
17	1	sp|P00748|FA12_HUMAN	67792.1	0.356	F12	Coagulation factor XII	216	23	5.36	133	25467	3+	2029.05	0.009	4.43556	0.9963	R.NKPGVYTDVAYYLAWIR.E
17	1	sp|P00748|FA12_HUMAN	67792.1	0.356	F12	Coagulation factor XII	216	23	5.36	133	25512	2+	2029.05	0.009	4.43556	0.9999	R.NKPGVYTDVAYYLAWIR.E
17	1	sp|P00748|FA12_HUMAN	67792.1	0.356	F12	Coagulation factor XII	216	23	5.36	133	25624	3+	2029.05	0.011	5.42125	0.8402	R.NKPGVYTDVAYYLAWIR.E
17	1	sp|P00748|FA12_HUMAN	67792.1	0.356	F12	Coagulation factor XII	216	23	5.36	133	25786	3+	2029.05	0.011	5.42125	0.974	R.NKPGVYTDVAYYLAWIR.E
17	1	sp|P00748|FA12_HUMAN	67792.1	0.356	F12	Coagulation factor XII	216	23	5.36	133	25940	3+	2029.05	0.012	5.91409	0.8799	R.NKPGVYTDVAYYLAWIR.E
17	1	sp|P00748|FA12_HUMAN	67792.1	0.356	F12	Coagulation factor XII	216	23	5.36	133	4929	2+	1028.51	-0.002	1.94455	0.6881	R.TNPC'LHGGR.C	125408	284770
17	1	sp|P00748|FA12_HUMAN	67792.1	0.356	F12	Coagulation factor XII	216	23	5.36	133	13432	2+	883.572	0.005	5.65885	1	R.VVGGLVALR.G
17	1	sp|P00748|FA12_HUMAN	67792.1	0.356	F12	Coagulation factor XII	216	23	5.36	133	15187	2+	2012.96	0.004	1.98713	1	R.TTLSGAPC'QPWASEATYR.N	769125	1.74674e+06
17	1	sp|P00748|FA12_HUMAN	67792.1	0.356	F12	Coagulation factor XII	216	23	5.36	133	17894	3+	2096.09	0.012	5.72494	1	R.LHEAFSPVSYQHDLALLR.L
17	1	sp|P00748|FA12_HUMAN	67792.1	0.356	F12	Coagulation factor XII	216	23	5.36	133	18031	3+	2096.09	0.013	6.20202	1	R.LHEAFSPVSYQHDLALLR.L
17	1	sp|P00748|FA12_HUMAN	67792.1	0.356	F12	Coagulation factor XII	216	23	5.36	133	23637	3+	2029.05	0.01	4.9284	0.9149	R.NKPGVYTDVAYYLAWIR.E
17	1	sp|P00748|FA12_HUMAN	67792.1	0.356	F12	Coagulation factor XII	216	23	5.36	133	23770	3+	2029.05	0.011	5.42125	1	R.NKPGVYTDVAYYLAWIR.E
17	1	sp|P00748|FA12_HUMAN	67792.1	0.356	F12	Coagulation factor XII	216	23	5.36	133	23914	3+	2029.05	0.01	4.9284	0.9911	R.NKPGVYTDVAYYLAWIR.E
17	1	sp|P00748|FA12_HUMAN	67792.1	0.356	F12	Coagulation factor XII	216	23	5.36	133	4094	2+	845.365	-0.007	8.28045	0.7092	K.ASC'YDGR.G	237751	640629
17	1	sp|P00748|FA12_HUMAN	67792.1	0.356	F12	Coagulation factor XII	216	23	5.36	133	5796	2+	1016.5	-0.005	4.91883	1	R.C'LEVEGHR.L	163523	4716297
17	1	sp|P00748|FA12_HUMAN	67792.1	0.356	F12	Coagulation factor XII	216	23	5.36	133	5927	2+	1016.5	-0.006	5.90259	1	R.C'LEVEGHR.L	106082	3104744
17	1	sp|P00748|FA12_HUMAN	67792.1	0.356	F12	Coagulation factor XII	216	23	5.36	133	6056	2+	1016.5	-0.005	4.91883	0.9966	R.C'LEVEGHR.L	9675.16	64903.3
17	1	sp|P00748|FA12_HUMAN	67792.1	0.356	F12	Coagulation factor XII	216	23	5.36	133	12974	3+	2345.09	-0.001	0.426423	0.9716	K.GRPGPQPWC'ATTPNFDQDQR.W	15206.2	108653
17	1	sp|P00748|FA12_HUMAN	67792.1	0.356	F12	Coagulation factor XII	216	23	5.36	133	13106	3+	2345.09	0	0	1	K.GRPGPQPWC'ATTPNFDQDQR.W	4272002	167345888
17	1	sp|P00748|FA12_HUMAN	67792.1	0.356	F12	Coagulation factor XII	216	23	5.36	133	13127	2+	2345.09	0	0	1	K.GRPGPQPWC'ATTPNFDQDQR.W	0	395498
17	1	sp|P00748|FA12_HUMAN	67792.1	0.356	F12	Coagulation factor XII	216	23	5.36	133	13246	3+	2345.09	0.002	0.852845	1	K.GRPGPQPWC'ATTPNFDQDQR.W	3701761	139142640
17	1	sp|P00748|FA12_HUMAN	67792.1	0.356	F12	Coagulation factor XII	216	23	5.36	133	13268	2+	2345.09	0	0	1	K.GRPGPQPWC'ATTPNFDQDQR.W	14093.4	387795
17	1	sp|P00748|FA12_HUMAN	67792.1	0.356	F12	Coagulation factor XII	216	23	5.36	133	13387	3+	2345.09	0.002	0.852845	1	K.GRPGPQPWC'ATTPNFDQDQR.W	784148	22888334
17	1	sp|P00748|FA12_HUMAN	67792.1	0.356	F12	Coagulation factor XII	216	23	5.36	133	13516	2+	1069.52	-0.005	4.67499	1	R.WGYC'LEPK.K	1.55378e+06	51081764
17	1	sp|P00748|FA12_HUMAN	67792.1	0.356	F12	Coagulation factor XII	216	23	5.36	133	13527	3+	2345.09	-0.001	0.426423	1	K.GRPGPQPWC'ATTPNFDQDQR.W	302525	3.73138e+06
17	1	sp|P00748|FA12_HUMAN	67792.1	0.356	F12	Coagulation factor XII	216	23	5.36	133	13656	2+	1069.52	-0.005	4.67499	1	R.WGYC'LEPK.K	562932	16840194
17	1	sp|P00748|FA12_HUMAN	67792.1	0.356	F12	Coagulation factor XII	216	23	5.36	133	13669	3+	2345.09	-0.001	0.426423	1	K.GRPGPQPWC'ATTPNFDQDQR.W	277295	2.08299e+06
17	1	sp|P00748|FA12_HUMAN	67792.1	0.356	F12	Coagulation factor XII	216	23	5.36	133	13798	2+	1069.52	-0.005	4.67499	1	R.WGYC'LEPK.K	0	248128
17	1	sp|P00748|FA12_HUMAN	67792.1	0.356	F12	Coagulation factor XII	216	23	5.36	133	13939	2+	1069.52	-0.005	4.67499	1	R.WGYC'LEPK.K	0	164507
17	1	sp|P00748|FA12_HUMAN	67792.1	0.356	F12	Coagulation factor XII	216	23	5.36	133	13940	2+	1079.57	-0.005	4.63145	0.9907	K.C'FEPQLLR.F	57764.9	285762
17	1	sp|P00748|FA12_HUMAN	67792.1	0.356	F12	Coagulation factor XII	216	23	5.36	133	13944	3+	2345.09	0.004	1.70569	1	K.GRPGPQPWC'ATTPNFDQDQR.W	23874.3	208950
17	1	sp|P00748|FA12_HUMAN	67792.1	0.356	F12	Coagulation factor XII	216	23	5.36	133	14082	2+	1069.52	-0.005	4.67499	0.9999	R.WGYC'LEPK.K	0	76704.4
17	1	sp|P00748|FA12_HUMAN	67792.1	0.356	F12	Coagulation factor XII	216	23	5.36	133	14426	2+	2012.96	-0.005	2.48391	1	R.TTLSGAPC'QPWASEATYR.N	10777.6	469771
17	1	sp|P00748|FA12_HUMAN	67792.1	0.356	F12	Coagulation factor XII	216	23	5.36	133	14567	2+	2012.96	-0.001	0.496782	1	R.TTLSGAPC'QPWASEATYR.N	221026	2327750
17	1	sp|P00748|FA12_HUMAN	67792.1	0.356	F12	Coagulation factor XII	216	23	5.36	133	14714	2+	2012.96	-0.005	2.48391	0.968	R.TTLSGAPC'QPWASEATYR.N	61426.1	121005
17	1	sp|P00748|FA12_HUMAN	67792.1	0.356	F12	Coagulation factor XII	216	23	5.36	133	3569	2+	822.433	-0.009	10.9431	0.6961	R.LASQAC'R.T	66951.7	203554
17	1	sp|P00748|FA12_HUMAN	67792.1	0.356	F12	Coagulation factor XII	216	23	5.36	133	3697	2+	822.433	-0.007	8.51133	0.8954	R.LASQAC'R.T	55463	160226
17	1	sp|P00748|FA12_HUMAN	67792.1	0.356	F12	Coagulation factor XII	216	23	5.36	133	3725	2+	845.448	0.001	1.18281	0.9924	R.TEQAAVAR.C
17	1	sp|P00748|FA12_HUMAN	67792.1	0.356	F12	Coagulation factor XII	216	23	5.36	133	3976	2+	1028.51	-0.006	5.83366	0.9508	R.TNPC'LHGGR.C	1.79763e+06	37975508
17	1	sp|P00748|FA12_HUMAN	67792.1	0.356	F12	Coagulation factor XII	216	23	5.36	133	4112	2+	1028.51	-0.007	6.80594	0.7672	R.TNPC'LHGGR.C	1.84469e+06	39492788
17	1	sp|P00748|FA12_HUMAN	67792.1	0.356	F12	Coagulation factor XII	216	23	5.36	133	4173	2+	845.365	-0.007	8.28045	0.9999	K.ASC'YDGR.G	42416	477711
17	1	sp|P00748|FA12_HUMAN	67792.1	0.356	F12	Coagulation factor XII	216	23	5.36	133	4242	2+	1028.51	-0.007	6.80594	0.9099	R.TNPC'LHGGR.C	417162	9111937
17	1	sp|P00748|FA12_HUMAN	67792.1	0.356	F12	Coagulation factor XII	216	23	5.36	133	4373	2+	1028.51	-0.001	0.972277	0.9917	R.TNPC'LHGGR.C	53318.6	1165858
17	1	sp|P00748|FA12_HUMAN	67792.1	0.356	F12	Coagulation factor XII	216	23	5.36	133	4504	2+	1028.51	-0.001	0.972277	0.9977	R.TNPC'LHGGR.C	88075.5	226523
17	1	sp|P00748|FA12_HUMAN	67792.1	0.356	F12	Coagulation factor XII	216	23	5.36	133	5606	2+	1016.5	-0.004	3.93506	1	R.C'LEVEGHR.L	1.42629e+06	29453778
17	1	sp|P00748|FA12_HUMAN	67792.1	0.356	F12	Coagulation factor XII	216	23	5.36	133	5735	2+	1016.5	-0.005	4.91883	1	R.C'LEVEGHR.L	547295	10234543
17	1	sp|P00748|FA12_HUMAN	67792.1	0.356	F12	Coagulation factor XII	216	23	5.36	133	5872	2+	1016.5	-0.006	5.90259	0.9999	R.C'LEVEGHR.L	204715	3.52645e+06
17	1	sp|P00748|FA12_HUMAN	67792.1	0.356	F12	Coagulation factor XII	216	23	5.36	133	6003	2+	1016.5	-0.006	5.90259	1	R.C'LEVEGHR.L	54908.5	767326
17	1	sp|P00748|FA12_HUMAN	67792.1	0.356	F12	Coagulation factor XII	216	23	5.36	133	6938	2+	927.489	0.002	2.15636	0.9916	R.EQPPSLTR.N
17	1	sp|P00748|FA12_HUMAN	67792.1	0.356	F12	Coagulation factor XII	216	23	5.36	133	7078	2+	927.489	0.003	3.23454	0.99	R.EQPPSLTR.N
17	1	sp|P00748|FA12_HUMAN	67792.1	0.356	F12	Coagulation factor XII	216	23	5.36	133	12960	2+	1291.62	-0.005	3.87111	1	R.NWGLGGHAFC'R.N	10589.4	363394
17	1	sp|P00748|FA12_HUMAN	67792.1	0.356	F12	Coagulation factor XII	216	23	5.36	133	13099	2+	1291.62	-0.005	3.87111	1	R.NWGLGGHAFC'R.N	109024	1.56071e+06
17	1	sp|P00748|FA12_HUMAN	67792.1	0.356	F12	Coagulation factor XII	216	23	5.36	133	13190	3+	2345.09	-0.002	0.852845	1	K.GRPGPQPWC'ATTPNFDQDQR.W	5573276	18458306
17	1	sp|P00748|FA12_HUMAN	67792.1	0.356	F12	Coagulation factor XII	216	23	5.36	133	13424	2+	1069.52	-0.004	3.73999	0.9966	R.WGYC'LEPK.K	2.09828e+06	13458187
17	1	sp|P00748|FA12_HUMAN	67792.1	0.356	F12	Coagulation factor XII	216	23	5.36	133	13559	2+	1069.52	-0.006	5.60999	1	R.WGYC'LEPK.K	2.00618e+06	12769144
17	1	sp|P00748|FA12_HUMAN	67792.1	0.356	F12	Coagulation factor XII	216	23	5.36	133	13800	2+	1079.57	-0.005	4.63145	0.9917	K.C'FEPQLLR.F	2.40725e+06	6.4761e+06
17	1	sp|P00748|FA12_HUMAN	67792.1	0.356	F12	Coagulation factor XII	216	23	5.36	133	13951	2+	1079.57	-0.007	6.48404	0.9919	K.C'FEPQLLR.F	1.37042e+06	3.8276e+06
17	1	sp|P00748|FA12_HUMAN	67792.1	0.356	F12	Coagulation factor XII	216	23	5.36	133	14232	2+	1079.57	-0.005	4.63145	0.998	K.C'FEPQLLR.F	11029.8	78928.8
17	1	sp|P00748|FA12_HUMAN	67792.1	0.356	F12	Coagulation factor XII	216	23	5.36	133	14521	2+	2012.96	-0.005	2.48391	1	R.TTLSGAPC'QPWASEATYR.N	12789475	255459296
17	1	sp|P00748|FA12_HUMAN	67792.1	0.356	F12	Coagulation factor XII	216	23	5.36	133	14658	2+	2012.96	0	0	1	R.TTLSGAPC'QPWASEATYR.N	14240303	288935104
17	1	sp|P00748|FA12_HUMAN	67792.1	0.356	F12	Coagulation factor XII	216	23	5.36	133	14798	2+	2012.96	0	0	1	R.TTLSGAPC'QPWASEATYR.N	4.02288e+06	79358304
17	1	sp|P00748|FA12_HUMAN	67792.1	0.356	F12	Coagulation factor XII	216	23	5.36	133	14941	2+	2012.96	0	0	1	R.TTLSGAPC'QPWASEATYR.N	977717	16015079
17	1	sp|P00748|FA12_HUMAN	67792.1	0.356	F12	Coagulation factor XII	216	23	5.36	133	15093	2+	2012.96	-1.044	21.8584	0.9765	R.TTLSGAPC'QPWASEATYR.N
17	1	sp|P00748|FA12_HUMAN	67792.1	0.356	F12	Coagulation factor XII	216	23	5.36	133	15398	2+	2012.96	-0.005	2.48391	1	R.TTLSGAPC'QPWASEATYR.N	2.12495e+06	3.78248e+06
17	1	sp|P00748|FA12_HUMAN	67792.1	0.356	F12	Coagulation factor XII	216	23	5.36	133	15546	2+	2012.96	-1.027	13.4131	0.999	R.TTLSGAPC'QPWASEATYR.N	1.13209e+06	2.2018e+06
17	1	sp|P00748|FA12_HUMAN	67792.1	0.356	F12	Coagulation factor XII	216	23	5.36	133	15683	2+	2012.96	-1.003	1.49034	0.7947	R.TTLSGAPC'QPWASEATYR.N	862407	1.15595e+06
17	1	sp|P00748|FA12_HUMAN	67792.1	0.356	F12	Coagulation factor XII	216	23	5.36	133	15822	2+	2012.96	-0.003	1.49034	1	R.TTLSGAPC'QPWASEATYR.N	420185	460902
17	1	sp|P00748|FA12_HUMAN	67792.1	0.356	F12	Coagulation factor XII	216	23	5.36	133	17232	3+	2096.09	0.006	2.86247	1	R.LHEAFSPVSYQHDLALLR.L
17	1	sp|P00748|FA12_HUMAN	67792.1	0.356	F12	Coagulation factor XII	216	23	5.36	133	18949	3+	1932.96	-0.002	1.03468	0.9993	R.NPDNDIRPWC'FVLNR.D	4.91712e+06	88179672
17	1	sp|P00748|FA12_HUMAN	67792.1	0.356	F12	Coagulation factor XII	216	23	5.36	133	18978	2+	1932.96	-0.003	1.55203	0.9994	R.NPDNDIRPWC'FVLNR.D	735771	10909778
17	1	sp|P00748|FA12_HUMAN	67792.1	0.356	F12	Coagulation factor XII	216	23	5.36	133	19090	3+	1932.96	-0.002	1.03468	0.9997	R.NPDNDIRPWC'FVLNR.D	2.46266e+06	41605444
17	1	sp|P00748|FA12_HUMAN	67792.1	0.356	F12	Coagulation factor XII	216	23	5.36	133	19231	3+	1932.96	-0.002	1.03468	0.9466	R.NPDNDIRPWC'FVLNR.D	712050	11059617
17	1	sp|P00748|FA12_HUMAN	67792.1	0.356	F12	Coagulation factor XII	216	23	5.36	133	19512	3+	1932.96	0.987	6.72544	0.9844	R.NPDNDIRPWC'FVLNR.D	63094.9	962410
17	1	sp|P00748|FA12_HUMAN	67792.1	0.356	F12	Coagulation factor XII	216	23	5.36	133	3600	2+	822.433	-0.006	7.29543	0.782	R.LASQAC'R.T	190848	921128
17	1	sp|P00748|FA12_HUMAN	67792.1	0.356	F12	Coagulation factor XII	216	23	5.36	133	3700	2+	845.448	0.002	2.36561	0.9941	R.TEQAAVAR.C
17	1	sp|P00748|FA12_HUMAN	67792.1	0.356	F12	Coagulation factor XII	216	23	5.36	133	3730	2+	822.433	-0.007	8.51133	0.9992	R.LASQAC'R.T	174385	808875
17	1	sp|P00748|FA12_HUMAN	67792.1	0.356	F12	Coagulation factor XII	216	23	5.36	133	3826	2+	845.448	0.002	2.36561	0.9921	R.TEQAAVAR.C
17	1	sp|P00748|FA12_HUMAN	67792.1	0.356	F12	Coagulation factor XII	216	23	5.36	133	4016	2+	1028.51	-0.006	5.83366	0.9366	R.TNPC'LHGGR.C	1886935	33848948
17	1	sp|P00748|FA12_HUMAN	67792.1	0.356	F12	Coagulation factor XII	216	23	5.36	133	4109	2+	845.365	-0.007	8.28045	0.6898	K.ASC'YDGR.G	156577	1.29204e+06
17	1	sp|P00748|FA12_HUMAN	67792.1	0.356	F12	Coagulation factor XII	216	23	5.36	133	4146	2+	1028.51	-0.006	5.83366	0.7843	R.TNPC'LHGGR.C	1944256	34389696
17	1	sp|P00748|FA12_HUMAN	67792.1	0.356	F12	Coagulation factor XII	216	23	5.36	133	4237	2+	845.365	-0.007	8.28045	0.9911	K.ASC'YDGR.G	116441	1.24423e+06
17	1	sp|P00748|FA12_HUMAN	67792.1	0.356	F12	Coagulation factor XII	216	23	5.36	133	4276	2+	1028.51	-0.007	6.80594	0.9759	R.TNPC'LHGGR.C	438433	7529958
17	1	sp|P00748|FA12_HUMAN	67792.1	0.356	F12	Coagulation factor XII	216	23	5.36	133	4413	2+	1028.51	-0.007	6.80594	0.9873	R.TNPC'LHGGR.C	62145.2	1056228
17	1	sp|P00748|FA12_HUMAN	67792.1	0.356	F12	Coagulation factor XII	216	23	5.36	133	4546	2+	1028.51	-0.006	5.83366	0.9447	R.TNPC'LHGGR.C	0	46990.5
17	1	sp|P00748|FA12_HUMAN	67792.1	0.356	F12	Coagulation factor XII	216	23	5.36	133	4685	2+	1028.51	-0.004	3.88911	0.983	R.TNPC'LHGGR.C	34892.1	122246
17	1	sp|P00748|FA12_HUMAN	67792.1	0.356	F12	Coagulation factor XII	216	23	5.36	133	5723	2+	1016.5	-0.005	4.91883	1	R.C'LEVEGHR.L	4.03925e+06	74153736
17	1	sp|P00748|FA12_HUMAN	67792.1	0.356	F12	Coagulation factor XII	216	23	5.36	133	5853	2+	1016.5	-0.006	5.90259	1	R.C'LEVEGHR.L	1.14808e+06	20367858
17	1	sp|P00748|FA12_HUMAN	67792.1	0.356	F12	Coagulation factor XII	216	23	5.36	133	5883	2+	1002.48	0.002	1.99506	0.9908	R.NGPLSCGQR.L	705695	22444
17	1	sp|P00748|FA12_HUMAN	67792.1	0.356	F12	Coagulation factor XII	216	23	5.36	133	5984	2+	1016.5	-0.006	5.90259	1	R.C'LEVEGHR.L	278638	4813506
17	1	sp|P00748|FA12_HUMAN	67792.1	0.356	F12	Coagulation factor XII	216	23	5.36	133	6117	2+	1016.5	-0.005	4.91883	0.9898	R.C'LEVEGHR.L	58058.2	759169
17	1	sp|P00748|FA12_HUMAN	67792.1	0.356	F12	Coagulation factor XII	216	23	5.36	133	6396	2+	1016.5	-0.063	61.9773	0.7808	R.C'LEVEGHR.L
17	1	sp|P00748|FA12_HUMAN	67792.1	0.356	F12	Coagulation factor XII	216	23	5.36	133	6524	2+	1016.5	-0.006	5.90259	0.9861	R.C'LEVEGHR.L	0	25722
17	1	sp|P00748|FA12_HUMAN	67792.1	0.356	F12	Coagulation factor XII	216	23	5.36	133	7082	2+	927.489	0.003	3.23454	0.9881	R.EQPPSLTR.N
17	1	sp|P00748|FA12_HUMAN	67792.1	0.356	F12	Coagulation factor XII	216	23	5.36	133	7086	2+	1002.48	0.988	11.9703	0.7681	R.NGPLSCGQR.L	2401441	132816
17	1	sp|P00748|FA12_HUMAN	67792.1	0.356	F12	Coagulation factor XII	216	23	5.36	133	7222	2+	927.489	0.003	3.23454	0.995	R.EQPPSLTR.N
17	1	sp|P00748|FA12_HUMAN	67792.1	0.356	F12	Coagulation factor XII	216	23	5.36	133	13180	2+	1291.62	-0.004	3.09689	1	R.NWGLGGHAFC'R.N	1.1471e+06	15590308
17	1	sp|P00748|FA12_HUMAN	67792.1	0.356	F12	Coagulation factor XII	216	23	5.36	133	13319	2+	1291.62	-0.005	3.87111	1	R.NWGLGGHAFC'R.N	981830	13284153
17	1	sp|P00748|FA12_HUMAN	67792.1	0.356	F12	Coagulation factor XII	216	23	5.36	133	13332	3+	2345.09	0.004	1.70569	0.9407	K.GRPGPQPWC'ATTPNFDQDQR.W	5829491	2.34392e+06
17	1	sp|P00748|FA12_HUMAN	67792.1	0.356	F12	Coagulation factor XII	216	23	5.36	133	13460	2+	1291.62	-0.006	4.64533	1	R.NWGLGGHAFC'R.N	17234	352156
17	1	sp|P00748|FA12_HUMAN	67792.1	0.356	F12	Coagulation factor XII	216	23	5.36	133	13487	3+	2342.07	1.009	3.84275	0.9836	K.GRPGPQPWCATTPNFDQDQR.W	3.97732e+06	1.72122e+06
17	1	sp|P00748|FA12_HUMAN	67792.1	0.356	F12	Coagulation factor XII	216	23	5.36	133	13623	2+	1066.5	0.003	2.81293	0.996	R.WGYCLEPK.K	4.99687e+06	1.54e+06
17	1	sp|P00748|FA12_HUMAN	67792.1	0.356	F12	Coagulation factor XII	216	23	5.36	133	13630	2+	1069.52	-0.009	8.41498	0.9898	R.WGYC'LEPK.K	4.99687e+06	1.54e+06
17	1	sp|P00748|FA12_HUMAN	67792.1	0.356	F12	Coagulation factor XII	216	23	5.36	133	13784	2+	1066.5	0.003	2.81293	0.9838	R.WGYCLEPK.K	2621193	814892
17	1	sp|P00748|FA12_HUMAN	67792.1	0.356	F12	Coagulation factor XII	216	23	5.36	133	13975	2+	1079.57	-0.005	4.63145	0.9928	K.C'FEPQLLR.F	8596499	42424376
17	1	sp|P00748|FA12_HUMAN	67792.1	0.356	F12	Coagulation factor XII	216	23	5.36	133	14072	2+	2012.96	0.003	1.49034	1	R.TTLSGAPC'QPWASEATYR.N	9952.23	99017.4
17	1	sp|P00748|FA12_HUMAN	67792.1	0.356	F12	Coagulation factor XII	216	23	5.36	133	14120	2+	1079.57	-0.006	5.55774	0.9996	K.C'FEPQLLR.F	9396773	45941708
17	1	sp|P00748|FA12_HUMAN	67792.1	0.356	F12	Coagulation factor XII	216	23	5.36	133	14272	2+	1079.57	-0.006	5.55774	1	K.C'FEPQLLR.F	2.05757e+06	9818289
17	1	sp|P00748|FA12_HUMAN	67792.1	0.356	F12	Coagulation factor XII	216	23	5.36	133	14415	2+	1079.57	-0.005	4.63145	0.9998	K.C'FEPQLLR.F	1.41203e+06	4.6483e+06
17	1	sp|P00748|FA12_HUMAN	67792.1	0.356	F12	Coagulation factor XII	216	23	5.36	133	14555	2+	1079.57	-0.004	3.70516	1	K.C'FEPQLLR.F	2.00351e+06	3063493
17	1	sp|P00748|FA12_HUMAN	67792.1	0.356	F12	Coagulation factor XII	216	23	5.36	133	14560	2+	2012.96	-0.001	0.496782	1	R.TTLSGAPC'QPWASEATYR.N	40484228	630163008
17	1	sp|P00748|FA12_HUMAN	67792.1	0.356	F12	Coagulation factor XII	216	23	5.36	133	14581	3+	2012.96	0	0	1	R.TTLSGAPC'QPWASEATYR.N	2.94308e+06	49182472
17	1	sp|P00748|FA12_HUMAN	67792.1	0.356	F12	Coagulation factor XII	216	23	5.36	133	14699	2+	2012.96	-0.001	0.496782	1	R.TTLSGAPC'QPWASEATYR.N	45987240	725953280
17	1	sp|P00748|FA12_HUMAN	67792.1	0.356	F12	Coagulation factor XII	216	23	5.36	133	14720	3+	2012.96	-0.001	0.496782	1	R.TTLSGAPC'QPWASEATYR.N	3.06718e+06	51680976
17	1	sp|P00748|FA12_HUMAN	67792.1	0.356	F12	Coagulation factor XII	216	23	5.36	133	14839	2+	2012.96	-0.005	2.48391	1	R.TTLSGAPC'QPWASEATYR.N	16020124	244408960
17	1	sp|P00748|FA12_HUMAN	67792.1	0.356	F12	Coagulation factor XII	216	23	5.36	133	14864	3+	2012.96	-0.001	0.496782	1	R.TTLSGAPC'QPWASEATYR.N	1.23884e+06	14099460
17	1	sp|P00748|FA12_HUMAN	67792.1	0.356	F12	Coagulation factor XII	216	23	5.36	133	14979	2+	2012.96	-0.001	0.496782	1	R.TTLSGAPC'QPWASEATYR.N	5.45991e+06	69015136
17	1	sp|P00748|FA12_HUMAN	67792.1	0.356	F12	Coagulation factor XII	216	23	5.36	133	15007	3+	2012.96	-0.003	1.49034	1	R.TTLSGAPC'QPWASEATYR.N	501220	2.75452e+06
17	1	sp|P00748|FA12_HUMAN	67792.1	0.356	F12	Coagulation factor XII	216	23	5.36	133	15129	2+	2012.96	0	0	1	R.TTLSGAPC'QPWASEATYR.N	6.67447e+06	24121776
17	1	sp|P00748|FA12_HUMAN	67792.1	0.356	F12	Coagulation factor XII	216	23	5.36	133	15450	2+	2012.96	-0.001	0.496782	1	R.TTLSGAPC'QPWASEATYR.N	3.59679e+06	6852813
17	1	sp|P00748|FA12_HUMAN	67792.1	0.356	F12	Coagulation factor XII	216	23	5.36	133	15589	2+	2012.96	-0.003	1.49034	1	R.TTLSGAPC'QPWASEATYR.N	988827	2.87101e+06
17	1	sp|P00748|FA12_HUMAN	67792.1	0.356	F12	Coagulation factor XII	216	23	5.36	133	15741	2+	2012.96	-1.085	42.2264	1	R.TTLSGAPC'QPWASEATYR.N
17	1	sp|P00748|FA12_HUMAN	67792.1	0.356	F12	Coagulation factor XII	216	23	5.36	133	15881	2+	2012.96	0.002	0.993563	1	R.TTLSGAPC'QPWASEATYR.N	168223	573074
17	1	sp|P00748|FA12_HUMAN	67792.1	0.356	F12	Coagulation factor XII	216	23	5.36	133	16025	2+	2012.96	-0.004	1.98713	1	R.TTLSGAPC'QPWASEATYR.N	323596	642261
17	1	sp|P00748|FA12_HUMAN	67792.1	0.356	F12	Coagulation factor XII	216	23	5.36	133	16157	3+	2768.32	0.005	1.80615	0.9972	K.AEEHTVVLTVTGEPCHFPFQYHR.Q	558451	286038
17	1	sp|P00748|FA12_HUMAN	67792.1	0.356	F12	Coagulation factor XII	216	23	5.36	133	16162	2+	2012.96	-0.002	0.993563	0.9992	R.TTLSGAPC'QPWASEATYR.N	69451	170659
17	1	sp|P00748|FA12_HUMAN	67792.1	0.356	F12	Coagulation factor XII	216	23	5.36	133	16997	2+	2012.96	0.996	1.98713	0.9033	R.TTLSGAPC'QPWASEATYR.N	18384.2	73025.2
17	1	sp|P00748|FA12_HUMAN	67792.1	0.356	F12	Coagulation factor XII	216	23	5.36	133	17493	3+	2096.09	0.004	1.90831	0.9986	R.LHEAFSPVSYQHDLALLR.L
17	1	sp|P00748|FA12_HUMAN	67792.1	0.356	F12	Coagulation factor XII	216	23	5.36	133	18891	3+	1932.96	0.987	6.72544	0.9812	R.NPDNDIRPWC'FVLNR.D	9135025	131191584
17	1	sp|P00748|FA12_HUMAN	67792.1	0.356	F12	Coagulation factor XII	216	23	5.36	133	18903	2+	1932.96	-0.01	5.17342	0.9189	R.NPDNDIRPWC'FVLNR.D	0	150343
17	1	sp|P00748|FA12_HUMAN	67792.1	0.356	F12	Coagulation factor XII	216	23	5.36	133	19029	3+	1932.96	-0.004	2.06937	0.9948	R.NPDNDIRPWC'FVLNR.D	9126500	128749720
17	1	sp|P00748|FA12_HUMAN	67792.1	0.356	F12	Coagulation factor XII	216	23	5.36	133	19039	2+	1932.96	-0.005	2.58671	0.9955	R.NPDNDIRPWC'FVLNR.D	2.32636e+06	28476726
17	1	sp|P00748|FA12_HUMAN	67792.1	0.356	F12	Coagulation factor XII	216	23	5.36	133	19170	3+	1932.96	0.987	6.72544	0.9018	R.NPDNDIRPWC'FVLNR.D	1.51615e+06	19751824
17	1	sp|P00748|FA12_HUMAN	67792.1	0.356	F12	Coagulation factor XII	216	23	5.36	133	19184	2+	1932.96	-0.005	2.58671	0.8108	R.NPDNDIRPWC'FVLNR.D	36487.9	399772
17	1	sp|P00748|FA12_HUMAN	67792.1	0.356	F12	Coagulation factor XII	216	23	5.36	133	19313	3+	1932.96	0.987	6.72544	0.9991	R.NPDNDIRPWC'FVLNR.D	95247.8	1.14081e+06
17	1	sp|P00748|FA12_HUMAN	67792.1	0.356	F12	Coagulation factor XII	216	23	5.36	133	19451	3+	1932.96	0.987	6.72544	0.9988	R.NPDNDIRPWC'FVLNR.D	584810	7826754
17	1	sp|P00748|FA12_HUMAN	67792.1	0.356	F12	Coagulation factor XII	216	23	5.36	133	19734	3+	1932.96	0.99	5.17342	0.9885	R.NPDNDIRPWC'FVLNR.D	24480.7	347356
17	1	sp|P00748|FA12_HUMAN	67792.1	0.356	F12	Coagulation factor XII	216	23	5.36	133	19870	3+	1932.96	0.987	6.72544	0.9861	R.NPDNDIRPWC'FVLNR.D	140216	1.07527e+06
17	1	sp|P00748|FA12_HUMAN	67792.1	0.356	F12	Coagulation factor XII	216	23	5.36	133	4222	2+	845.448	0.001	1.18281	0.9584	R.TEQAAVAR.C
17	1	sp|P00748|FA12_HUMAN	67792.1	0.356	F12	Coagulation factor XII	216	23	5.36	133	5995	2+	1016.5	-0.007	6.88636	1	R.C'LEVEGHR.L	679753	5568336
17	1	sp|P00748|FA12_HUMAN	67792.1	0.356	F12	Coagulation factor XII	216	23	5.36	133	7338	2+	927.489	0.002	2.15636	0.7771	R.EQPPSLTR.N
17	1	sp|P00748|FA12_HUMAN	67792.1	0.356	F12	Coagulation factor XII	216	23	5.36	133	14503	2+	1079.57	-0.007	6.48404	0.9999	K.C'FEPQLLR.F	1.48242e+06	4406533
17	1	sp|P00748|FA12_HUMAN	67792.1	0.356	F12	Coagulation factor XII	216	23	5.36	133	15713	2+	2012.96	0	0	1	R.TTLSGAPC'QPWASEATYR.N	4946646	33544126
17	1	sp|P00748|FA12_HUMAN	67792.1	0.356	F12	Coagulation factor XII	216	23	5.36	133	15807	3+	2012.96	1.001	0.496782	0.6375	R.TTLSGAPC'QPWASEATYR.N	65879.3	190225
17	1	sp|P00748|FA12_HUMAN	67792.1	0.356	F12	Coagulation factor XII	216	23	5.36	133	15860	2+	2012.96	-0.005	2.48391	1	R.TTLSGAPC'QPWASEATYR.N	6145222	40371600
17	1	sp|P00748|FA12_HUMAN	67792.1	0.356	F12	Coagulation factor XII	216	23	5.36	133	16011	2+	2012.96	-0.004	1.98713	1	R.TTLSGAPC'QPWASEATYR.N	1.81567e+06	11147749
17	1	sp|P00748|FA12_HUMAN	67792.1	0.356	F12	Coagulation factor XII	216	23	5.36	133	18593	3+	2096.09	0.004	1.90831	0.9828	R.LHEAFSPVSYQHDLALLR.L
17	1	sp|P00748|FA12_HUMAN	67792.1	0.356	F12	Coagulation factor XII	216	23	5.36	133	18746	3+	2096.09	0.006	2.86247	0.908	R.LHEAFSPVSYQHDLALLR.L
17	1	sp|P00748|FA12_HUMAN	67792.1	0.356	F12	Coagulation factor XII	216	23	5.36	133	14009	2+	1079.57	-0.008	7.41033	0.9999	K.C'FEPQLLR.F	130700	458643
17	1	sp|P00748|FA12_HUMAN	67792.1	0.356	F12	Coagulation factor XII	216	23	5.36	133	15276	2+	2012.96	-0.009	4.47103	1	R.TTLSGAPC'QPWASEATYR.N	1878444	8.19439e+06
17	1	sp|P00748|FA12_HUMAN	67792.1	0.356	F12	Coagulation factor XII	216	23	5.36	133	17666	3+	2096.09	0.004	1.90831	1	R.LHEAFSPVSYQHDLALLR.L
17	1	sp|P00748|FA12_HUMAN	67792.1	0.356	F12	Coagulation factor XII	216	23	5.36	133	17828	3+	2096.09	0.002	0.954156	1	R.LHEAFSPVSYQHDLALLR.L
17	1	sp|P00748|FA12_HUMAN	67792.1	0.356	F12	Coagulation factor XII	216	23	5.36	133	17987	3+	2096.09	0.003	1.43123	1	R.LHEAFSPVSYQHDLALLR.L
17	1	sp|P00748|FA12_HUMAN	67792.1	0.356	F12	Coagulation factor XII	216	23	5.36	133	18143	3+	2096.09	0.003	1.43123	1	R.LHEAFSPVSYQHDLALLR.L
17	1	sp|P00748|FA12_HUMAN	67792.1	0.356	F12	Coagulation factor XII	216	23	5.36	133	18291	3+	2096.09	0.007	3.33955	1	R.LHEAFSPVSYQHDLALLR.L
17	1	sp|P00748|FA12_HUMAN	67792.1	0.356	F12	Coagulation factor XII	216	23	5.36	133	11508	2+	883.572	0.002	2.26354	0.9997	R.VVGGLVALR.G
17	1	sp|P00748|FA12_HUMAN	67792.1	0.356	F12	Coagulation factor XII	216	23	5.36	133	13117	2+	1066.5	0.005	4.68822	1	R.WGYCLEPK.K	954735	185380
17	1	sp|P00748|FA12_HUMAN	67792.1	0.356	F12	Coagulation factor XII	216	23	5.36	133	13359	2+	1079.58	0.998	1.85258	0.9902	K.C'FEPQLLR.F	10080274	9540155
17	1	sp|P00748|FA12_HUMAN	67792.1	0.356	F12	Coagulation factor XII	216	23	5.36	133	13398	2+	1076.56	1.017	15.7911	0.7974	K.CFEPQLLR.F	8405377	7659587
17	1	sp|P00748|FA12_HUMAN	67792.1	0.356	F12	Coagulation factor XII	216	23	5.36	133	15097	2+	2009.94	0.002	0.995055	1	R.TTLSGAPCQPWASEATYR.N	23232526	23776984
17	1	sp|P00748|FA12_HUMAN	67792.1	0.356	F12	Coagulation factor XII	216	23	5.36	133	15105	2+	2012.96	-0.005	2.48391	1	R.TTLSGAPC'QPWASEATYR.N	23406942	24000456
17	1	sp|P00748|FA12_HUMAN	67792.1	0.356	F12	Coagulation factor XII	216	23	5.36	133	15287	2+	2009.94	0.001	0.497528	0.9997	R.TTLSGAPCQPWASEATYR.N	9614539	9102857
17	1	sp|P00748|FA12_HUMAN	67792.1	0.356	F12	Coagulation factor XII	216	23	5.36	133	17755	3+	2096.09	0.007	3.33955	1	R.LHEAFSPVSYQHDLALLR.L
17	1	sp|P00748|FA12_HUMAN	67792.1	0.356	F12	Coagulation factor XII	216	23	5.36	133	17780	2+	2096.09	0	0	1	R.LHEAFSPVSYQHDLALLR.L
17	1	sp|P00748|FA12_HUMAN	67792.1	0.356	F12	Coagulation factor XII	216	23	5.36	133	17925	3+	2096.09	0.006	2.86247	1	R.LHEAFSPVSYQHDLALLR.L
17	1	sp|P00748|FA12_HUMAN	67792.1	0.356	F12	Coagulation factor XII	216	23	5.36	133	17951	2+	2096.09	0.008	3.81663	1	R.LHEAFSPVSYQHDLALLR.L
17	1	sp|P00748|FA12_HUMAN	67792.1	0.356	F12	Coagulation factor XII	216	23	5.36	133	25028	3+	2029.05	0.004	1.97136	0.9415	R.NKPGVYTDVAYYLAWIR.E
17	1	sp|P00748|FA12_HUMAN	67792.1	0.356	F12	Coagulation factor XII	216	23	5.36	133	25055	2+	2029.05	0.004	1.97136	1	R.NKPGVYTDVAYYLAWIR.E
17	1	sp|P00748|FA12_HUMAN	67792.1	0.356	F12	Coagulation factor XII	216	23	5.36	133	25635	3+	2029.05	0.001	0.49284	0.9881	R.NKPGVYTDVAYYLAWIR.E
17	1	sp|P00748|FA12_HUMAN	67792.1	0.356	F12	Coagulation factor XII	216	23	5.36	133	6725	2+	927.489	0.003	3.23454	0.7912	R.EQPPSLTR.N
17	1	sp|P00748|FA12_HUMAN	67792.1	0.356	F12	Coagulation factor XII	216	23	5.36	133	11917	2+	883.572	0.002	2.26354	1	R.VVGGLVALR.G
17	1	sp|P00748|FA12_HUMAN	67792.1	0.356	F12	Coagulation factor XII	216	23	5.36	133	15303	2+	2012.96	-0.005	2.48391	1	R.TTLSGAPC'QPWASEATYR.N	11849545	19825782
17	1	sp|P00748|FA12_HUMAN	67792.1	0.356	F12	Coagulation factor XII	216	23	5.36	133	18022	3+	2096.09	0.006	2.86247	1	R.LHEAFSPVSYQHDLALLR.L
17	1	sp|P00748|FA12_HUMAN	67792.1	0.356	F12	Coagulation factor XII	216	23	5.36	133	25696	3+	2029.05	0.007	3.44988	0.8715	R.NKPGVYTDVAYYLAWIR.E
17	1	sp|P00748|FA12_HUMAN	67792.1	0.356	F12	Coagulation factor XII	216	23	5.36	133	25851	3+	2029.05	0.003	1.47852	0.9912	R.NKPGVYTDVAYYLAWIR.E
17	1	sp|P00748|FA12_HUMAN	67792.1	0.356	F12	Coagulation factor XII	216	23	5.36	133	25875	2+	1736.88	-0.004	2.30298	0.785	R.LTLQGIISWGSGC'GDR.N	264321	257793
17	1	sp|P00748|FA12_HUMAN	67792.1	0.356	F12	Coagulation factor XII	216	23	5.36	133	26014	3+	2029.05	0.003	1.47852	0.9644	R.NKPGVYTDVAYYLAWIR.E
17	1	sp|P00748|FA12_HUMAN	67792.1	0.356	F12	Coagulation factor XII	216	23	5.36	133	7014	2+	927.489	0.003	3.23454	0.7303	R.EQPPSLTR.N
17	1	sp|P00748|FA12_HUMAN	67792.1	0.356	F12	Coagulation factor XII	216	23	5.36	133	13930	2+	1066.5	0.005	4.68822	0.9961	R.WGYCLEPK.K	599918	273243
17	1	sp|P00748|FA12_HUMAN	67792.1	0.356	F12	Coagulation factor XII	216	23	5.36	133	15552	2+	2012.96	-0.005	2.48391	1	R.TTLSGAPC'QPWASEATYR.N	9941669	18496502
17	1	sp|P00748|FA12_HUMAN	67792.1	0.356	F12	Coagulation factor XII	216	23	5.36	133	15722	2+	2012.96	0	0	1	R.TTLSGAPC'QPWASEATYR.N	5.22367e+06	10195014
17	1	sp|P00748|FA12_HUMAN	67792.1	0.356	F12	Coagulation factor XII	216	23	5.36	133	18288	3+	2096.09	1.023	10.9728	1	R.LHEAFSPVSYQHDLALLR.L
17	1	sp|P00748|FA12_HUMAN	67792.1	0.356	F12	Coagulation factor XII	216	23	5.36	133	18450	3+	2096.09	0.008	3.81663	1	R.LHEAFSPVSYQHDLALLR.L
17	1	sp|P00748|FA12_HUMAN	67792.1	0.356	F12	Coagulation factor XII	216	23	5.36	133	25713	3+	2029.05	1.008	3.94272	0.9946	R.NKPGVYTDVAYYLAWIR.E
17	1	sp|P00748|FA12_HUMAN	67792.1	0.356	F12	Coagulation factor XII	216	23	5.36	133	25771	2+	2029.05	0.004	1.97136	1	R.NKPGVYTDVAYYLAWIR.E
18	1	sp|P00915|CAH1_HUMAN	28870.2	0.203	CA1	Carbonic anhydrase 1	11	3			11332	3+	1929.01	0.009	4.66561	0.9999	K.HDTSLKPISVSYNPATAK.E
18	1	sp|P00915|CAH1_HUMAN	28870.2	0.203	CA1	Carbonic anhydrase 1	11	3			11317	3+	1929.01	0.006	3.11041	0.9986	K.HDTSLKPISVSYNPATAK.E
18	1	sp|P00915|CAH1_HUMAN	28870.2	0.203	CA1	Carbonic anhydrase 1	11	3			11384	3+	1929.01	0.009	4.66561	1	K.HDTSLKPISVSYNPATAK.E
18	1	sp|P00915|CAH1_HUMAN	28870.2	0.203	CA1	Carbonic anhydrase 1	11	3			6896	2+	1026.51	0.004	3.8967	0.9891	K.YSSLAEAASK.A
18	1	sp|P00915|CAH1_HUMAN	28870.2	0.203	CA1	Carbonic anhydrase 1	11	3			7050	2+	1026.51	0.003	2.92252	0.9277	K.YSSLAEAASK.A
18	1	sp|P00915|CAH1_HUMAN	28870.2	0.203	CA1	Carbonic anhydrase 1	11	3			10447	2+	1929.01	0.007	3.62881	1	K.HDTSLKPISVSYNPATAK.E
18	1	sp|P00915|CAH1_HUMAN	28870.2	0.203	CA1	Carbonic anhydrase 1	11	3			10473	3+	1929.01	0.006	3.11041	1	K.HDTSLKPISVSYNPATAK.E
18	1	sp|P00915|CAH1_HUMAN	28870.2	0.203	CA1	Carbonic anhydrase 1	11	3			10657	3+	1929.01	-1.027	13.9968	0.999	K.HDTSLKPISVSYNPATAK.E
18	1	sp|P00915|CAH1_HUMAN	28870.2	0.203	CA1	Carbonic anhydrase 1	11	3			10814	3+	1929.01	0.006	3.11041	1	K.HDTSLKPISVSYNPATAK.E
18	1	sp|P00915|CAH1_HUMAN	28870.2	0.203	CA1	Carbonic anhydrase 1	11	3			13655	3+	2759.39	1.026	9.42238	0.9526	R.SLLSNVEGDNAVPMQHNNRPTQPLK.G
18	1	sp|P00915|CAH1_HUMAN	28870.2	0.203	CA1	Carbonic anhydrase 1	11	3			11233	3+	1929.01	0.006	3.11041	0.9996	K.HDTSLKPISVSYNPATAK.E
19	1	sp|P01008|ANT3_HUMAN	52602.4	0.619	SERPINC1	Antithrombin-III (short name: ATIII)	3330	52	1.12	228	4656	2+	800.426	0.002	2.49867	0.617	K.IPEATNR.R
19	1	sp|P01008|ANT3_HUMAN	52602.4	0.619	SERPINC1	Antithrombin-III (short name: ATIII)	3330	52	1.12	228	6628	3+	2002.97	0.007	3.49481	0.9999	K.KATEDEGSEQKIPEATNR.R
19	1	sp|P01008|ANT3_HUMAN	52602.4	0.619	SERPINC1	Antithrombin-III (short name: ATIII)	3330	52	1.12	228	6767	3+	2002.97	0.006	2.99556	0.9998	K.KATEDEGSEQKIPEATNR.R
19	1	sp|P01008|ANT3_HUMAN	52602.4	0.619	SERPINC1	Antithrombin-III (short name: ATIII)	3330	52	1.12	228	7407	2+	1874.87	0.006	3.20022	0.9895	K.ATEDEGSEQKIPEATNR.R
19	1	sp|P01008|ANT3_HUMAN	52602.4	0.619	SERPINC1	Antithrombin-III (short name: ATIII)	3330	52	1.12	228	7534	3+	1874.87	0.007	3.73359	1	K.ATEDEGSEQKIPEATNR.R
19	1	sp|P01008|ANT3_HUMAN	52602.4	0.619	SERPINC1	Antithrombin-III (short name: ATIII)	3330	52	1.12	228	7535	2+	1874.87	0.008	4.26696	1	K.ATEDEGSEQKIPEATNR.R
19	1	sp|P01008|ANT3_HUMAN	52602.4	0.619	SERPINC1	Antithrombin-III (short name: ATIII)	3330	52	1.12	228	7665	3+	1874.87	0.007	3.73359	0.999	K.ATEDEGSEQKIPEATNR.R
19	1	sp|P01008|ANT3_HUMAN	52602.4	0.619	SERPINC1	Antithrombin-III (short name: ATIII)	3330	52	1.12	228	26741	2+	2291.15	0.015	6.54693	0.9615	K.AFLEVNEEGSEAAASTAVVIAGR.S
19	1	sp|P01008|ANT3_HUMAN	52602.4	0.619	SERPINC1	Antithrombin-III (short name: ATIII)	3330	52	1.12	228	26867	2+	2291.15	-0.002	0.872924	0.7713	K.AFLEVNEEGSEAAASTAVVIAGR.S
19	1	sp|P01008|ANT3_HUMAN	52602.4	0.619	SERPINC1	Antithrombin-III (short name: ATIII)	3330	52	1.12	228	27310	3+	2291.15	0.012	5.23754	0.9261	K.AFLEVNEEGSEAAASTAVVIAGR.S
19	1	sp|P01008|ANT3_HUMAN	52602.4	0.619	SERPINC1	Antithrombin-III (short name: ATIII)	3330	52	1.12	228	27701	3+	2291.15	0.008	3.49169	0.8148	K.AFLEVNEEGSEAAASTAVVIAGR.S
19	1	sp|P01008|ANT3_HUMAN	52602.4	0.619	SERPINC1	Antithrombin-III (short name: ATIII)	3330	52	1.12	228	27818	3+	2291.15	0.005	2.18231	0.8617	K.AFLEVNEEGSEAAASTAVVIAGR.S
19	1	sp|P01008|ANT3_HUMAN	52602.4	0.619	SERPINC1	Antithrombin-III (short name: ATIII)	3330	52	1.12	228	28059	3+	2291.15	1.013	5.674	0.9654	K.AFLEVNEEGSEAAASTAVVIAGR.S
19	1	sp|P01008|ANT3_HUMAN	52602.4	0.619	SERPINC1	Antithrombin-III (short name: ATIII)	3330	52	1.12	228	28527	2+	2291.15	1.021	9.1657	0.8846	K.AFLEVNEEGSEAAASTAVVIAGR.S
19	1	sp|P01008|ANT3_HUMAN	52602.4	0.619	SERPINC1	Antithrombin-III (short name: ATIII)	3330	52	1.12	228	2974	2+	1093.46	1.009	8.23072	0.6833	K.ATEDEGSEQK.I
19	1	sp|P01008|ANT3_HUMAN	52602.4	0.619	SERPINC1	Antithrombin-III (short name: ATIII)	3330	52	1.12	228	3092	2+	1093.46	0.004	3.6581	0.9999	K.ATEDEGSEQK.I
19	1	sp|P01008|ANT3_HUMAN	52602.4	0.619	SERPINC1	Antithrombin-III (short name: ATIII)	3330	52	1.12	228	3222	2+	1093.46	0.005	4.57262	1	K.ATEDEGSEQK.I
19	1	sp|P01008|ANT3_HUMAN	52602.4	0.619	SERPINC1	Antithrombin-III (short name: ATIII)	3330	52	1.12	228	3394	2+	1093.46	0.004	3.6581	0.6226	K.ATEDEGSEQK.I
19	1	sp|P01008|ANT3_HUMAN	52602.4	0.619	SERPINC1	Antithrombin-III (short name: ATIII)	3330	52	1.12	228	6399	2+	2002.97	0.015	7.48889	1	K.KATEDEGSEQKIPEATNR.R
19	1	sp|P01008|ANT3_HUMAN	52602.4	0.619	SERPINC1	Antithrombin-III (short name: ATIII)	3330	52	1.12	228	6464	3+	2002.97	0.011	5.49185	1	K.KATEDEGSEQKIPEATNR.R
19	1	sp|P01008|ANT3_HUMAN	52602.4	0.619	SERPINC1	Antithrombin-III (short name: ATIII)	3330	52	1.12	228	6547	2+	2002.97	0.011	5.49185	1	K.KATEDEGSEQKIPEATNR.R
19	1	sp|P01008|ANT3_HUMAN	52602.4	0.619	SERPINC1	Antithrombin-III (short name: ATIII)	3330	52	1.12	228	6605	2+	1796.68	0.012	6.679	1	K.ADGESCSASM"M"YQEGK.F	4.88425e+06	3.01775e+06
19	1	sp|P01008|ANT3_HUMAN	52602.4	0.619	SERPINC1	Antithrombin-III (short name: ATIII)	3330	52	1.12	228	6614	3+	2002.97	0.009	4.49333	1	K.KATEDEGSEQKIPEATNR.R
19	1	sp|P01008|ANT3_HUMAN	52602.4	0.619	SERPINC1	Antithrombin-III (short name: ATIII)	3330	52	1.12	228	6616	2+	1799.7	0.997	1.66695	1	K.ADGESC'SASM"M"YQEGK.F	4.88425e+06	3.01775e+06
19	1	sp|P01008|ANT3_HUMAN	52602.4	0.619	SERPINC1	Antithrombin-III (short name: ATIII)	3330	52	1.12	228	6769	2+	1799.7	-0.003	1.66695	1	K.ADGESC'SASM"M"YQEGK.F	1919402	1.2833e+06
19	1	sp|P01008|ANT3_HUMAN	52602.4	0.619	SERPINC1	Antithrombin-III (short name: ATIII)	3330	52	1.12	228	6829	2+	1796.68	-0.004	2.22633	1	K.ADGESCSASM"M"YQEGK.F	20779.9	8410.79
19	1	sp|P01008|ANT3_HUMAN	52602.4	0.619	SERPINC1	Antithrombin-III (short name: ATIII)	3330	52	1.12	228	7130	2+	1874.87	0.01	5.3337	1	K.ATEDEGSEQKIPEATNR.R
19	1	sp|P01008|ANT3_HUMAN	52602.4	0.619	SERPINC1	Antithrombin-III (short name: ATIII)	3330	52	1.12	228	7241	3+	1874.87	0.009	4.80033	1	K.ATEDEGSEQKIPEATNR.R
19	1	sp|P01008|ANT3_HUMAN	52602.4	0.619	SERPINC1	Antithrombin-III (short name: ATIII)	3330	52	1.12	228	7268	2+	1874.87	0.009	4.80033	1	K.ATEDEGSEQKIPEATNR.R
19	1	sp|P01008|ANT3_HUMAN	52602.4	0.619	SERPINC1	Antithrombin-III (short name: ATIII)	3330	52	1.12	228	7388	3+	1874.87	0.01	5.3337	0.9999	K.ATEDEGSEQKIPEATNR.R
19	1	sp|P01008|ANT3_HUMAN	52602.4	0.619	SERPINC1	Antithrombin-III (short name: ATIII)	3330	52	1.12	228	7412	2+	1874.87	0.009	4.80033	1	K.ATEDEGSEQKIPEATNR.R
19	1	sp|P01008|ANT3_HUMAN	52602.4	0.619	SERPINC1	Antithrombin-III (short name: ATIII)	3330	52	1.12	228	7533	3+	1874.87	0.009	4.80033	0.9843	K.ATEDEGSEQKIPEATNR.R
19	1	sp|P01008|ANT3_HUMAN	52602.4	0.619	SERPINC1	Antithrombin-III (short name: ATIII)	3330	52	1.12	228	7558	2+	1874.87	0.01	5.3337	0.9982	K.ATEDEGSEQKIPEATNR.R
19	1	sp|P01008|ANT3_HUMAN	52602.4	0.619	SERPINC1	Antithrombin-III (short name: ATIII)	3330	52	1.12	228	7680	3+	1874.87	0.992	4.26696	0.8486	K.ATEDEGSEQKIPEATNR.R
19	1	sp|P01008|ANT3_HUMAN	52602.4	0.619	SERPINC1	Antithrombin-III (short name: ATIII)	3330	52	1.12	228	7868	2+	1874.87	0.01	5.33369	0.9843	K.ATEDEGSEQKIPEATNR.R
19	1	sp|P01008|ANT3_HUMAN	52602.4	0.619	SERPINC1	Antithrombin-III (short name: ATIII)	3330	52	1.12	228	8162	2+	1780.68	0.008	4.49266	1	K.ADGESCSASMM"YQEGK.F	14320332	10163935
19	1	sp|P01008|ANT3_HUMAN	52602.4	0.619	SERPINC1	Antithrombin-III (short name: ATIII)	3330	52	1.12	228	8243	2+	917.52	0.004	4.35958	0.6893	R.RVWELSK.A
19	1	sp|P01008|ANT3_HUMAN	52602.4	0.619	SERPINC1	Antithrombin-III (short name: ATIII)	3330	52	1.12	228	8303	2+	1780.68	0.009	5.05424	1	K.ADGESCSASMM"YQEGK.F	15515726	10881618
19	1	sp|P01008|ANT3_HUMAN	52602.4	0.619	SERPINC1	Antithrombin-III (short name: ATIII)	3330	52	1.12	228	8305	2+	1783.7	-0.008	4.48506	1	K.ADGESC'SASMM"YQEGK.F	15515726	10881618
19	1	sp|P01008|ANT3_HUMAN	52602.4	0.619	SERPINC1	Antithrombin-III (short name: ATIII)	3330	52	1.12	228	8451	2+	1780.68	0.008	4.49266	1	K.ADGESCSASMM"YQEGK.F	4877414	3.20598e+06
19	1	sp|P01008|ANT3_HUMAN	52602.4	0.619	SERPINC1	Antithrombin-III (short name: ATIII)	3330	52	1.12	228	8462	2+	1783.7	0.012	6.72758	1	K.ADGESC'SASMM"YQEGK.F	4611819	3.1083e+06
19	1	sp|P01008|ANT3_HUMAN	52602.4	0.619	SERPINC1	Antithrombin-III (short name: ATIII)	3330	52	1.12	228	8758	2+	1783.7	-0.008	4.48506	1	K.ADGESC'SASM"MYQEGK.F	28031152	19857090
19	1	sp|P01008|ANT3_HUMAN	52602.4	0.619	SERPINC1	Antithrombin-III (short name: ATIII)	3330	52	1.12	228	8768	2+	1780.68	0.01	5.61582	1	K.ADGESCSASM"MYQEGK.F	28060152	19803968
19	1	sp|P01008|ANT3_HUMAN	52602.4	0.619	SERPINC1	Antithrombin-III (short name: ATIII)	3330	52	1.12	228	8931	2+	1780.68	0.01	5.61582	1	K.ADGESCSASM"MYQEGK.F	8.08125e+06	5617278
19	1	sp|P01008|ANT3_HUMAN	52602.4	0.619	SERPINC1	Antithrombin-III (short name: ATIII)	3330	52	1.12	228	8998	2+	1126.66	0.005	4.4379	0.9892	K.SKLPGIVAEGR.D
19	1	sp|P01008|ANT3_HUMAN	52602.4	0.619	SERPINC1	Antithrombin-III (short name: ATIII)	3330	52	1.12	228	9092	2+	1780.68	0.008	4.49266	1	K.ADGESCSASM"MYQEGK.F	1.63827e+06	1.06425e+06
19	1	sp|P01008|ANT3_HUMAN	52602.4	0.619	SERPINC1	Antithrombin-III (short name: ATIII)	3330	52	1.12	228	9155	2+	1126.66	0.005	4.4379	0.9938	K.SKLPGIVAEGR.D
19	1	sp|P01008|ANT3_HUMAN	52602.4	0.619	SERPINC1	Antithrombin-III (short name: ATIII)	3330	52	1.12	228	9482	2+	1783.7	-0.003	1.6819	1	K.ADGESC'SASM"MYQEGK.F	739016	659314
19	1	sp|P01008|ANT3_HUMAN	52602.4	0.619	SERPINC1	Antithrombin-III (short name: ATIII)	3330	52	1.12	228	9526	2+	1780.68	0.013	7.30057	1	K.ADGESCSASM"MYQEGK.F	602811	457491
19	1	sp|P01008|ANT3_HUMAN	52602.4	0.619	SERPINC1	Antithrombin-III (short name: ATIII)	3330	52	1.12	228	9589	2+	1126.66	0.005	4.4379	0.9088	K.SKLPGIVAEGR.D
19	1	sp|P01008|ANT3_HUMAN	52602.4	0.619	SERPINC1	Antithrombin-III (short name: ATIII)	3330	52	1.12	228	9774	2+	1780.68	0.216	121.302	0.9981	K.ADGESCSASMM"YQEGK.F
19	1	sp|P01008|ANT3_HUMAN	52602.4	0.619	SERPINC1	Antithrombin-III (short name: ATIII)	3330	52	1.12	228	10148	2+	1767.71	1.001	0.565705	1	K.ADGESC'SASMMYQEGK.F	2.35132e+06	2.59506e+06
19	1	sp|P01008|ANT3_HUMAN	52602.4	0.619	SERPINC1	Antithrombin-III (short name: ATIII)	3330	52	1.12	228	10163	2+	1764.69	1.007	3.96671	1	K.ADGESCSASMMYQEGK.F	2423352	2774244
19	1	sp|P01008|ANT3_HUMAN	52602.4	0.619	SERPINC1	Antithrombin-III (short name: ATIII)	3330	52	1.12	228	10274	2+	911.531	0.003	3.29117	1	K.LPGIVAEGR.D
19	1	sp|P01008|ANT3_HUMAN	52602.4	0.619	SERPINC1	Antithrombin-III (short name: ATIII)	3330	52	1.12	228	10335	2+	1764.69	0.005	2.83336	1	K.ADGESCSASMMYQEGK.F	70242512	81925288
19	1	sp|P01008|ANT3_HUMAN	52602.4	0.619	SERPINC1	Antithrombin-III (short name: ATIII)	3330	52	1.12	228	10427	2+	911.531	0.004	4.38822	1	K.LPGIVAEGR.D
19	1	sp|P01008|ANT3_HUMAN	52602.4	0.619	SERPINC1	Antithrombin-III (short name: ATIII)	3330	52	1.12	228	10457	2+	1767.71	0.007	3.95993	1	K.ADGESC'SASMMYQEGK.F	166753072	192045408
19	1	sp|P01008|ANT3_HUMAN	52602.4	0.619	SERPINC1	Antithrombin-III (short name: ATIII)	3330	52	1.12	228	10577	2+	911.531	0.004	4.38822	1	K.LPGIVAEGR.D
19	1	sp|P01008|ANT3_HUMAN	52602.4	0.619	SERPINC1	Antithrombin-III (short name: ATIII)	3330	52	1.12	228	10615	2+	1767.71	0.007	3.95993	1	K.ADGESC'SASMMYQEGK.F	153960368	175263984
19	1	sp|P01008|ANT3_HUMAN	52602.4	0.619	SERPINC1	Antithrombin-III (short name: ATIII)	3330	52	1.12	228	10735	2+	911.531	0.004	4.38822	1	K.LPGIVAEGR.D
19	1	sp|P01008|ANT3_HUMAN	52602.4	0.619	SERPINC1	Antithrombin-III (short name: ATIII)	3330	52	1.12	228	10774	2+	1767.71	0.007	3.95993	1	K.ADGESC'SASMMYQEGK.F	45234544	50337272
19	1	sp|P01008|ANT3_HUMAN	52602.4	0.619	SERPINC1	Antithrombin-III (short name: ATIII)	3330	52	1.12	228	10887	2+	1764.69	0.01	5.66673	1	K.ADGESCSASMMYQEGK.F	24000152	26721608
19	1	sp|P01008|ANT3_HUMAN	52602.4	0.619	SERPINC1	Antithrombin-III (short name: ATIII)	3330	52	1.12	228	10894	2+	911.531	0.004	4.38822	1	K.LPGIVAEGR.D
19	1	sp|P01008|ANT3_HUMAN	52602.4	0.619	SERPINC1	Antithrombin-III (short name: ATIII)	3330	52	1.12	228	10936	2+	1767.71	0.007	3.95993	1	K.ADGESC'SASMMYQEGK.F	18750494	21313734
19	1	sp|P01008|ANT3_HUMAN	52602.4	0.619	SERPINC1	Antithrombin-III (short name: ATIII)	3330	52	1.12	228	11056	2+	911.531	0.004	4.38822	1	K.LPGIVAEGR.D
19	1	sp|P01008|ANT3_HUMAN	52602.4	0.619	SERPINC1	Antithrombin-III (short name: ATIII)	3330	52	1.12	228	11097	2+	1767.71	0.007	3.95993	1	K.ADGESC'SASMMYQEGK.F	11581856	13068084
19	1	sp|P01008|ANT3_HUMAN	52602.4	0.619	SERPINC1	Antithrombin-III (short name: ATIII)	3330	52	1.12	228	11214	2+	911.531	-1.003	3.29117	0.9244	K.LPGIVAEGR.D
19	1	sp|P01008|ANT3_HUMAN	52602.4	0.619	SERPINC1	Antithrombin-III (short name: ATIII)	3330	52	1.12	228	11257	2+	1767.71	0.007	3.95993	1	K.ADGESC'SASMMYQEGK.F	8.19925e+06	9136599
19	1	sp|P01008|ANT3_HUMAN	52602.4	0.619	SERPINC1	Antithrombin-III (short name: ATIII)	3330	52	1.12	228	11375	2+	911.531	-1.003	3.29117	0.915	K.LPGIVAEGR.D
19	1	sp|P01008|ANT3_HUMAN	52602.4	0.619	SERPINC1	Antithrombin-III (short name: ATIII)	3330	52	1.12	228	11460	2+	1764.69	0.006	3.40004	0.9999	K.ADGESCSASMMYQEGK.F	6.57234e+06	7.56109e+06
19	1	sp|P01008|ANT3_HUMAN	52602.4	0.619	SERPINC1	Antithrombin-III (short name: ATIII)	3330	52	1.12	228	11575	2+	1799.7	-0.023	12.7799	0.9985	K.ADGESC'SASM"M"YQEGK.F	18516114	31978414
19	1	sp|P01008|ANT3_HUMAN	52602.4	0.619	SERPINC1	Antithrombin-III (short name: ATIII)	3330	52	1.12	228	11580	2+	1767.71	-0.001	0.565705	0.9999	K.ADGESC'SASMMYQEGK.F	5.47203e+06	6420558
19	1	sp|P01008|ANT3_HUMAN	52602.4	0.619	SERPINC1	Antithrombin-III (short name: ATIII)	3330	52	1.12	228	11737	2+	1799.7	-0.018	10.0017	0.9937	K.ADGESC'SASM"M"YQEGK.F	14286959	24213904
19	1	sp|P01008|ANT3_HUMAN	52602.4	0.619	SERPINC1	Antithrombin-III (short name: ATIII)	3330	52	1.12	228	11740	2+	1767.71	-0.002	1.13141	1	K.ADGESC'SASMMYQEGK.F	4.21857e+06	4934910
19	1	sp|P01008|ANT3_HUMAN	52602.4	0.619	SERPINC1	Antithrombin-III (short name: ATIII)	3330	52	1.12	228	11895	2+	1799.7	-0.023	12.7799	0.9991	K.ADGESC'SASM"M"YQEGK.F	5.74772e+06	10384477
19	1	sp|P01008|ANT3_HUMAN	52602.4	0.619	SERPINC1	Antithrombin-III (short name: ATIII)	3330	52	1.12	228	11899	2+	1767.71	0.004	2.26282	1	K.ADGESC'SASMMYQEGK.F	4.31096e+06	4884251
19	1	sp|P01008|ANT3_HUMAN	52602.4	0.619	SERPINC1	Antithrombin-III (short name: ATIII)	3330	52	1.12	228	12034	2+	908.472	0.004	4.403	0.8062	R.IEDGFSLK.E
19	1	sp|P01008|ANT3_HUMAN	52602.4	0.619	SERPINC1	Antithrombin-III (short name: ATIII)	3330	52	1.12	228	12058	2+	1767.71	0.007	3.95993	1	K.ADGESC'SASMMYQEGK.F	4.10574e+06	4864112
19	1	sp|P01008|ANT3_HUMAN	52602.4	0.619	SERPINC1	Antithrombin-III (short name: ATIII)	3330	52	1.12	228	12147	2+	1764.69	0.006	3.40004	1	K.ADGESCSASMMYQEGK.F	3.88818e+06	4.42629e+06
19	1	sp|P01008|ANT3_HUMAN	52602.4	0.619	SERPINC1	Antithrombin-III (short name: ATIII)	3330	52	1.12	228	12194	2+	908.472	0.004	4.403	0.7232	R.IEDGFSLK.E
19	1	sp|P01008|ANT3_HUMAN	52602.4	0.619	SERPINC1	Antithrombin-III (short name: ATIII)	3330	52	1.12	228	12219	2+	1767.71	-0.002	1.13141	1	K.ADGESC'SASMMYQEGK.F	3.70726e+06	4.00405e+06
19	1	sp|P01008|ANT3_HUMAN	52602.4	0.619	SERPINC1	Antithrombin-III (short name: ATIII)	3330	52	1.12	228	12222	2+	1799.7	-0.02	11.113	0.9682	K.ADGESC'SASM"M"YQEGK.F	74318.3	179433
19	1	sp|P01008|ANT3_HUMAN	52602.4	0.619	SERPINC1	Antithrombin-III (short name: ATIII)	3330	52	1.12	228	12354	2+	908.472	0.003	3.30225	0.9727	R.IEDGFSLK.E
19	1	sp|P01008|ANT3_HUMAN	52602.4	0.619	SERPINC1	Antithrombin-III (short name: ATIII)	3330	52	1.12	228	12381	2+	1767.71	-0.001	0.565705	1	K.ADGESC'SASMMYQEGK.F	3.82088e+06	3.70653e+06
19	1	sp|P01008|ANT3_HUMAN	52602.4	0.619	SERPINC1	Antithrombin-III (short name: ATIII)	3330	52	1.12	228	12401	2+	1799.7	-0.017	9.44604	0.9668	K.ADGESC'SASM"M"YQEGK.F	78852.6	182731
19	1	sp|P01008|ANT3_HUMAN	52602.4	0.619	SERPINC1	Antithrombin-III (short name: ATIII)	3330	52	1.12	228	12514	2+	908.472	0.004	4.403	0.7229	R.IEDGFSLK.E
19	1	sp|P01008|ANT3_HUMAN	52602.4	0.619	SERPINC1	Antithrombin-III (short name: ATIII)	3330	52	1.12	228	12521	2+	1764.69	0.013	7.36675	1	K.ADGESCSASMMYQEGK.F	3.68375e+06	3662951
19	1	sp|P01008|ANT3_HUMAN	52602.4	0.619	SERPINC1	Antithrombin-III (short name: ATIII)	3330	52	1.12	228	12540	2+	1767.71	0.004	2.26282	1	K.ADGESC'SASMMYQEGK.F	3.59216e+06	3676623
19	1	sp|P01008|ANT3_HUMAN	52602.4	0.619	SERPINC1	Antithrombin-III (short name: ATIII)	3330	52	1.12	228	12676	2+	908.472	0.003	3.30225	0.8275	R.IEDGFSLK.E
19	1	sp|P01008|ANT3_HUMAN	52602.4	0.619	SERPINC1	Antithrombin-III (short name: ATIII)	3330	52	1.12	228	12701	2+	1767.71	0.007	3.95993	1	K.ADGESC'SASMMYQEGK.F	2.83809e+06	3.11467e+06
19	1	sp|P01008|ANT3_HUMAN	52602.4	0.619	SERPINC1	Antithrombin-III (short name: ATIII)	3330	52	1.12	228	13001	2+	1764.69	0.012	6.80007	1	K.ADGESCSASMMYQEGK.F	2.35406e+06	2.90844e+06
19	1	sp|P01008|ANT3_HUMAN	52602.4	0.619	SERPINC1	Antithrombin-III (short name: ATIII)	3330	52	1.12	228	13104	2+	1309.61	0.007	5.34512	1	R.DDLYVSDAFHK.A
19	1	sp|P01008|ANT3_HUMAN	52602.4	0.619	SERPINC1	Antithrombin-III (short name: ATIII)	3330	52	1.12	228	13229	2+	1764.69	0.011	6.2334	1	K.ADGESCSASMMYQEGK.F	1.99418e+06	2319400
19	1	sp|P01008|ANT3_HUMAN	52602.4	0.619	SERPINC1	Antithrombin-III (short name: ATIII)	3330	52	1.12	228	13254	2+	1309.61	0.007	5.34512	1	R.DDLYVSDAFHK.A
19	1	sp|P01008|ANT3_HUMAN	52602.4	0.619	SERPINC1	Antithrombin-III (short name: ATIII)	3330	52	1.12	228	13324	3+	1309.61	0.005	3.81794	0.8942	R.DDLYVSDAFHK.A
19	1	sp|P01008|ANT3_HUMAN	52602.4	0.619	SERPINC1	Antithrombin-III (short name: ATIII)	3330	52	1.12	228	13404	2+	1309.61	0.006	4.58153	1	R.DDLYVSDAFHK.A
19	1	sp|P01008|ANT3_HUMAN	52602.4	0.619	SERPINC1	Antithrombin-III (short name: ATIII)	3330	52	1.12	228	13448	2+	908.472	0.003	3.30225	0.862	R.IEDGFSLK.E
19	1	sp|P01008|ANT3_HUMAN	52602.4	0.619	SERPINC1	Antithrombin-III (short name: ATIII)	3330	52	1.12	228	13451	2+	1764.69	1.014	7.93342	0.9999	K.ADGESCSASMMYQEGK.F	825486	978339
19	1	sp|P01008|ANT3_HUMAN	52602.4	0.619	SERPINC1	Antithrombin-III (short name: ATIII)	3330	52	1.12	228	13564	2+	1309.61	0.998	1.52718	0.9992	R.DDLYVSDAFHK.A
19	1	sp|P01008|ANT3_HUMAN	52602.4	0.619	SERPINC1	Antithrombin-III (short name: ATIII)	3330	52	1.12	228	13866	2+	1309.61	0.003	2.29077	1	R.DDLYVSDAFHK.A
19	1	sp|P01008|ANT3_HUMAN	52602.4	0.619	SERPINC1	Antithrombin-III (short name: ATIII)	3330	52	1.12	228	14027	2+	1309.61	0.004	3.05435	1	R.DDLYVSDAFHK.A
19	1	sp|P01008|ANT3_HUMAN	52602.4	0.619	SERPINC1	Antithrombin-III (short name: ATIII)	3330	52	1.12	228	14190	2+	1309.61	0.007	5.34512	0.9999	R.DDLYVSDAFHK.A
19	1	sp|P01008|ANT3_HUMAN	52602.4	0.619	SERPINC1	Antithrombin-III (short name: ATIII)	3330	52	1.12	228	14484	3+	1528.74	0.007	4.57893	0.9213	R.FATTFYQHLADSK.N
19	1	sp|P01008|ANT3_HUMAN	52602.4	0.619	SERPINC1	Antithrombin-III (short name: ATIII)	3330	52	1.12	228	14596	2+	1528.74	0.007	4.57893	1	R.FATTFYQHLADSK.N
19	1	sp|P01008|ANT3_HUMAN	52602.4	0.619	SERPINC1	Antithrombin-III (short name: ATIII)	3330	52	1.12	228	14635	2+	1309.61	1.039	29.7799	0.9999	R.DDLYVSDAFHK.A
19	1	sp|P01008|ANT3_HUMAN	52602.4	0.619	SERPINC1	Antithrombin-III (short name: ATIII)	3330	52	1.12	228	14644	3+	1528.74	0.006	3.92479	0.9378	R.FATTFYQHLADSK.N
19	1	sp|P01008|ANT3_HUMAN	52602.4	0.619	SERPINC1	Antithrombin-III (short name: ATIII)	3330	52	1.12	228	14686	3+	1309.61	0.004	3.05435	0.8417	R.DDLYVSDAFHK.A
19	1	sp|P01008|ANT3_HUMAN	52602.4	0.619	SERPINC1	Antithrombin-III (short name: ATIII)	3330	52	1.12	228	14740	2+	908.472	0.003	3.30225	0.9899	R.IEDGFSLK.E
19	1	sp|P01008|ANT3_HUMAN	52602.4	0.619	SERPINC1	Antithrombin-III (short name: ATIII)	3330	52	1.12	228	14756	2+	1528.74	0.006	3.92479	1	R.FATTFYQHLADSK.N
19	1	sp|P01008|ANT3_HUMAN	52602.4	0.619	SERPINC1	Antithrombin-III (short name: ATIII)	3330	52	1.12	228	14795	2+	1309.61	1.041	31.3071	0.9999	R.DDLYVSDAFHK.A
19	1	sp|P01008|ANT3_HUMAN	52602.4	0.619	SERPINC1	Antithrombin-III (short name: ATIII)	3330	52	1.12	228	14804	3+	1528.74	0.006	3.92479	0.9077	R.FATTFYQHLADSK.N
19	1	sp|P01008|ANT3_HUMAN	52602.4	0.619	SERPINC1	Antithrombin-III (short name: ATIII)	3330	52	1.12	228	14917	2+	1528.74	0.007	4.57893	1	R.FATTFYQHLADSK.N
19	1	sp|P01008|ANT3_HUMAN	52602.4	0.619	SERPINC1	Antithrombin-III (short name: ATIII)	3330	52	1.12	228	14970	2+	1309.61	1.043	32.8343	0.9999	R.DDLYVSDAFHK.A
19	1	sp|P01008|ANT3_HUMAN	52602.4	0.619	SERPINC1	Antithrombin-III (short name: ATIII)	3330	52	1.12	228	14982	3+	1309.61	0.005	3.81794	0.9798	R.DDLYVSDAFHK.A
19	1	sp|P01008|ANT3_HUMAN	52602.4	0.619	SERPINC1	Antithrombin-III (short name: ATIII)	3330	52	1.12	228	15086	2+	1528.74	0.006	3.92479	1	R.FATTFYQHLADSK.N
19	1	sp|P01008|ANT3_HUMAN	52602.4	0.619	SERPINC1	Antithrombin-III (short name: ATIII)	3330	52	1.12	228	15126	2+	1309.61	0.007	5.34512	0.9943	R.DDLYVSDAFHK.A
19	1	sp|P01008|ANT3_HUMAN	52602.4	0.619	SERPINC1	Antithrombin-III (short name: ATIII)	3330	52	1.12	228	15250	2+	1528.74	0.006	3.92479	1	R.FATTFYQHLADSK.N
19	1	sp|P01008|ANT3_HUMAN	52602.4	0.619	SERPINC1	Antithrombin-III (short name: ATIII)	3330	52	1.12	228	15330	3+	1309.61	0.004	3.05435	0.9805	R.DDLYVSDAFHK.A
19	1	sp|P01008|ANT3_HUMAN	52602.4	0.619	SERPINC1	Antithrombin-III (short name: ATIII)	3330	52	1.12	228	15411	2+	1528.74	0.006	3.92479	1	R.FATTFYQHLADSK.N
19	1	sp|P01008|ANT3_HUMAN	52602.4	0.619	SERPINC1	Antithrombin-III (short name: ATIII)	3330	52	1.12	228	15568	2+	1528.74	0.007	4.57893	1	R.FATTFYQHLADSK.N
19	1	sp|P01008|ANT3_HUMAN	52602.4	0.619	SERPINC1	Antithrombin-III (short name: ATIII)	3330	52	1.12	228	15606	3+	1528.74	0.005	3.27066	0.8417	R.FATTFYQHLADSK.N
19	1	sp|P01008|ANT3_HUMAN	52602.4	0.619	SERPINC1	Antithrombin-III (short name: ATIII)	3330	52	1.12	228	15729	2+	1528.74	0.006	3.92479	1	R.FATTFYQHLADSK.N
19	1	sp|P01008|ANT3_HUMAN	52602.4	0.619	SERPINC1	Antithrombin-III (short name: ATIII)	3330	52	1.12	228	15768	3+	1528.74	0.005	3.27066	0.996	R.FATTFYQHLADSK.N
19	1	sp|P01008|ANT3_HUMAN	52602.4	0.619	SERPINC1	Antithrombin-III (short name: ATIII)	3330	52	1.12	228	16060	2+	1528.74	0.005	3.27066	1	R.FATTFYQHLADSK.N
19	1	sp|P01008|ANT3_HUMAN	52602.4	0.619	SERPINC1	Antithrombin-III (short name: ATIII)	3330	52	1.12	228	16111	3+	1211.64	0.007	5.77728	0.9997	R.FRIEDGFSLK.E
19	1	sp|P01008|ANT3_HUMAN	52602.4	0.619	SERPINC1	Antithrombin-III (short name: ATIII)	3330	52	1.12	228	16226	2+	1528.74	0.006	3.92479	1	R.FATTFYQHLADSK.N
19	1	sp|P01008|ANT3_HUMAN	52602.4	0.619	SERPINC1	Antithrombin-III (short name: ATIII)	3330	52	1.12	228	16280	3+	1211.64	-0.019	15.6812	0.9999	R.FRIEDGFSLK.E
19	1	sp|P01008|ANT3_HUMAN	52602.4	0.619	SERPINC1	Antithrombin-III (short name: ATIII)	3330	52	1.12	228	16422	2+	1528.74	0.006	3.92479	1	R.FATTFYQHLADSK.N
19	1	sp|P01008|ANT3_HUMAN	52602.4	0.619	SERPINC1	Antithrombin-III (short name: ATIII)	3330	52	1.12	228	16466	2+	1586.89	0.007	4.41114	0.9868	R.RVAEGTQVLELPFK.G
19	1	sp|P01008|ANT3_HUMAN	52602.4	0.619	SERPINC1	Antithrombin-III (short name: ATIII)	3330	52	1.12	228	16578	3+	1586.89	0.006	3.78098	0.9999	R.RVAEGTQVLELPFK.G
19	1	sp|P01008|ANT3_HUMAN	52602.4	0.619	SERPINC1	Antithrombin-III (short name: ATIII)	3330	52	1.12	228	16585	2+	1528.74	0.006	3.92479	1	R.FATTFYQHLADSK.N
19	1	sp|P01008|ANT3_HUMAN	52602.4	0.619	SERPINC1	Antithrombin-III (short name: ATIII)	3330	52	1.12	228	16625	2+	1586.89	0.008	5.04131	0.9998	R.RVAEGTQVLELPFK.G
19	1	sp|P01008|ANT3_HUMAN	52602.4	0.619	SERPINC1	Antithrombin-III (short name: ATIII)	3330	52	1.12	228	16658	2+	1340.66	-1.01	7.459	0.9999	K.TSDQIHFFFAK.L
19	1	sp|P01008|ANT3_HUMAN	52602.4	0.619	SERPINC1	Antithrombin-III (short name: ATIII)	3330	52	1.12	228	16739	3+	1586.89	0.006	3.78098	1	R.RVAEGTQVLELPFK.G
19	1	sp|P01008|ANT3_HUMAN	52602.4	0.619	SERPINC1	Antithrombin-III (short name: ATIII)	3330	52	1.12	228	16746	2+	1528.74	0.009	5.88719	1	R.FATTFYQHLADSK.N
19	1	sp|P01008|ANT3_HUMAN	52602.4	0.619	SERPINC1	Antithrombin-III (short name: ATIII)	3330	52	1.12	228	16789	2+	1586.89	0.005	3.15082	0.7698	R.RVAEGTQVLELPFK.G
19	1	sp|P01008|ANT3_HUMAN	52602.4	0.619	SERPINC1	Antithrombin-III (short name: ATIII)	3330	52	1.12	228	16900	3+	1586.89	0.007	4.41114	0.9981	R.RVAEGTQVLELPFK.G
19	1	sp|P01008|ANT3_HUMAN	52602.4	0.619	SERPINC1	Antithrombin-III (short name: ATIII)	3330	52	1.12	228	16908	2+	1528.74	0.01	6.54132	0.9981	R.FATTFYQHLADSK.N
19	1	sp|P01008|ANT3_HUMAN	52602.4	0.619	SERPINC1	Antithrombin-III (short name: ATIII)	3330	52	1.12	228	16944	2+	1340.66	0.006	4.4754	1	K.TSDQIHFFFAK.L
19	1	sp|P01008|ANT3_HUMAN	52602.4	0.619	SERPINC1	Antithrombin-III (short name: ATIII)	3330	52	1.12	228	16951	2+	1586.89	0.006	3.78098	0.9771	R.RVAEGTQVLELPFK.G
19	1	sp|P01008|ANT3_HUMAN	52602.4	0.619	SERPINC1	Antithrombin-III (short name: ATIII)	3330	52	1.12	228	17049	3+	1232.73	0.005	4.05605	0.9976	K.ANRPFLVFIR.E
19	1	sp|P01008|ANT3_HUMAN	52602.4	0.619	SERPINC1	Antithrombin-III (short name: ATIII)	3330	52	1.12	228	17104	2+	1340.66	0.005	3.7295	1	K.TSDQIHFFFAK.L
19	1	sp|P01008|ANT3_HUMAN	52602.4	0.619	SERPINC1	Antithrombin-III (short name: ATIII)	3330	52	1.12	228	17175	2+	1232.73	0.004	3.24484	0.9956	K.ANRPFLVFIR.E
19	1	sp|P01008|ANT3_HUMAN	52602.4	0.619	SERPINC1	Antithrombin-III (short name: ATIII)	3330	52	1.12	228	17204	3+	1232.73	0.005	4.05605	0.9999	K.ANRPFLVFIR.E
19	1	sp|P01008|ANT3_HUMAN	52602.4	0.619	SERPINC1	Antithrombin-III (short name: ATIII)	3330	52	1.12	228	17264	2+	1340.66	0.005	3.7295	1	K.TSDQIHFFFAK.L
19	1	sp|P01008|ANT3_HUMAN	52602.4	0.619	SERPINC1	Antithrombin-III (short name: ATIII)	3330	52	1.12	228	17334	2+	1232.73	0.005	4.05605	0.9943	K.ANRPFLVFIR.E
19	1	sp|P01008|ANT3_HUMAN	52602.4	0.619	SERPINC1	Antithrombin-III (short name: ATIII)	3330	52	1.12	228	17369	3+	1232.73	1.019	15.413	0.9999	K.ANRPFLVFIR.E
19	1	sp|P01008|ANT3_HUMAN	52602.4	0.619	SERPINC1	Antithrombin-III (short name: ATIII)	3330	52	1.12	228	17382	2+	1586.89	0.812	118.471	0.9513	R.RVAEGTQVLELPFK.G
19	1	sp|P01008|ANT3_HUMAN	52602.4	0.619	SERPINC1	Antithrombin-III (short name: ATIII)	3330	52	1.12	228	17484	2+	1340.66	0.006	4.4754	1	K.TSDQIHFFFAK.L
19	1	sp|P01008|ANT3_HUMAN	52602.4	0.619	SERPINC1	Antithrombin-III (short name: ATIII)	3330	52	1.12	228	17512	3+	1309.61	0.005	3.81794	0.8826	R.DDLYVSDAFHK.A
19	1	sp|P01008|ANT3_HUMAN	52602.4	0.619	SERPINC1	Antithrombin-III (short name: ATIII)	3330	52	1.12	228	17612	2+	1309.61	-0.941	45.0517	0.8757	R.DDLYVSDAFHK.A
19	1	sp|P01008|ANT3_HUMAN	52602.4	0.619	SERPINC1	Antithrombin-III (short name: ATIII)	3330	52	1.12	228	17645	2+	1340.66	0.005	3.7295	1	K.TSDQIHFFFAK.L
19	1	sp|P01008|ANT3_HUMAN	52602.4	0.619	SERPINC1	Antithrombin-III (short name: ATIII)	3330	52	1.12	228	17805	2+	1340.66	0.005	3.7295	1	K.TSDQIHFFFAK.L
19	1	sp|P01008|ANT3_HUMAN	52602.4	0.619	SERPINC1	Antithrombin-III (short name: ATIII)	3330	52	1.12	228	17965	2+	1340.66	0.005	3.7295	1	K.TSDQIHFFFAK.L
19	1	sp|P01008|ANT3_HUMAN	52602.4	0.619	SERPINC1	Antithrombin-III (short name: ATIII)	3330	52	1.12	228	18165	2+	1340.66	0.004	2.9836	1	K.TSDQIHFFFAK.L
19	1	sp|P01008|ANT3_HUMAN	52602.4	0.619	SERPINC1	Antithrombin-III (short name: ATIII)	3330	52	1.12	228	18326	2+	1340.66	0.007	5.2213	1	K.TSDQIHFFFAK.L
19	1	sp|P01008|ANT3_HUMAN	52602.4	0.619	SERPINC1	Antithrombin-III (short name: ATIII)	3330	52	1.12	228	18470	3+	1309.61	0.004	3.05435	0.8224	R.DDLYVSDAFHK.A
19	1	sp|P01008|ANT3_HUMAN	52602.4	0.619	SERPINC1	Antithrombin-III (short name: ATIII)	3330	52	1.12	228	18486	2+	1340.66	0.005	3.7295	1	K.TSDQIHFFFAK.L
19	1	sp|P01008|ANT3_HUMAN	52602.4	0.619	SERPINC1	Antithrombin-III (short name: ATIII)	3330	52	1.12	228	18667	2+	1340.66	0.001	0.745899	1	K.TSDQIHFFFAK.L
19	1	sp|P01008|ANT3_HUMAN	52602.4	0.619	SERPINC1	Antithrombin-III (short name: ATIII)	3330	52	1.12	228	18830	2+	1340.66	0	0	0.9986	K.TSDQIHFFFAK.L
19	1	sp|P01008|ANT3_HUMAN	52602.4	0.619	SERPINC1	Antithrombin-III (short name: ATIII)	3330	52	1.12	228	18945	2+	1430.79	0.005	3.49458	1	R.VAEGTQVLELPFK.G
19	1	sp|P01008|ANT3_HUMAN	52602.4	0.619	SERPINC1	Antithrombin-III (short name: ATIII)	3330	52	1.12	228	19002	2+	1340.66	0.005	3.7295	0.9998	K.TSDQIHFFFAK.L
19	1	sp|P01008|ANT3_HUMAN	52602.4	0.619	SERPINC1	Antithrombin-III (short name: ATIII)	3330	52	1.12	228	19037	3+	1668.92	0.007	4.19432	0.9984	K.GDDITMVLILPKPEK.S
19	1	sp|P01008|ANT3_HUMAN	52602.4	0.619	SERPINC1	Antithrombin-III (short name: ATIII)	3330	52	1.12	228	19039	2+	1668.92	0.006	3.59513	1	K.GDDITMVLILPKPEK.S
19	1	sp|P01008|ANT3_HUMAN	52602.4	0.619	SERPINC1	Antithrombin-III (short name: ATIII)	3330	52	1.12	228	19092	3+	1430.79	0.005	3.49458	0.9564	R.VAEGTQVLELPFK.G
19	1	sp|P01008|ANT3_HUMAN	52602.4	0.619	SERPINC1	Antithrombin-III (short name: ATIII)	3330	52	1.12	228	19104	2+	1430.79	0.008	5.59132	1	R.VAEGTQVLELPFK.G
19	1	sp|P01008|ANT3_HUMAN	52602.4	0.619	SERPINC1	Antithrombin-III (short name: ATIII)	3330	52	1.12	228	19194	3+	1668.92	0.006	3.59513	0.9997	K.GDDITMVLILPKPEK.S
19	1	sp|P01008|ANT3_HUMAN	52602.4	0.619	SERPINC1	Antithrombin-III (short name: ATIII)	3330	52	1.12	228	19195	2+	1668.92	0.007	4.19432	1	K.GDDITMVLILPKPEK.S
19	1	sp|P01008|ANT3_HUMAN	52602.4	0.619	SERPINC1	Antithrombin-III (short name: ATIII)	3330	52	1.12	228	19264	2+	1430.79	0.006	4.19349	1	R.VAEGTQVLELPFK.G
19	1	sp|P01008|ANT3_HUMAN	52602.4	0.619	SERPINC1	Antithrombin-III (short name: ATIII)	3330	52	1.12	228	19282	2+	1340.66	0	0	1	K.TSDQIHFFFAK.L
19	1	sp|P01008|ANT3_HUMAN	52602.4	0.619	SERPINC1	Antithrombin-III (short name: ATIII)	3330	52	1.12	228	19354	3+	1668.92	0.006	3.59513	0.9997	K.GDDITMVLILPKPEK.S
19	1	sp|P01008|ANT3_HUMAN	52602.4	0.619	SERPINC1	Antithrombin-III (short name: ATIII)	3330	52	1.12	228	19355	2+	1668.92	0.006	3.59513	1	K.GDDITMVLILPKPEK.S
19	1	sp|P01008|ANT3_HUMAN	52602.4	0.619	SERPINC1	Antithrombin-III (short name: ATIII)	3330	52	1.12	228	19374	2+	1405.75	0.006	4.26818	0.9993	R.EVPLNTIIFM"GR.V
19	1	sp|P01008|ANT3_HUMAN	52602.4	0.619	SERPINC1	Antithrombin-III (short name: ATIII)	3330	52	1.12	228	19424	2+	1430.79	0.006	4.19349	1	R.VAEGTQVLELPFK.G
19	1	sp|P01008|ANT3_HUMAN	52602.4	0.619	SERPINC1	Antithrombin-III (short name: ATIII)	3330	52	1.12	228	19514	2+	1668.92	0.007	4.19432	1	K.GDDITMVLILPKPEK.S
19	1	sp|P01008|ANT3_HUMAN	52602.4	0.619	SERPINC1	Antithrombin-III (short name: ATIII)	3330	52	1.12	228	19515	3+	1668.92	0.007	4.19432	1	K.GDDITMVLILPKPEK.S
19	1	sp|P01008|ANT3_HUMAN	52602.4	0.619	SERPINC1	Antithrombin-III (short name: ATIII)	3330	52	1.12	228	19536	2+	1405.75	0.004	2.84545	0.9999	R.EVPLNTIIFM"GR.V
19	1	sp|P01008|ANT3_HUMAN	52602.4	0.619	SERPINC1	Antithrombin-III (short name: ATIII)	3330	52	1.12	228	19584	2+	1430.79	0.005	3.49458	1	R.VAEGTQVLELPFK.G
19	1	sp|P01008|ANT3_HUMAN	52602.4	0.619	SERPINC1	Antithrombin-III (short name: ATIII)	3330	52	1.12	228	19646	2+	2291.15	0.012	5.23754	1	K.AFLEVNEEGSEAAASTAVVIAGR.S
19	1	sp|P01008|ANT3_HUMAN	52602.4	0.619	SERPINC1	Antithrombin-III (short name: ATIII)	3330	52	1.12	228	19648	3+	1528.74	0.008	5.23306	0.9846	R.FATTFYQHLADSK.N
19	1	sp|P01008|ANT3_HUMAN	52602.4	0.619	SERPINC1	Antithrombin-III (short name: ATIII)	3330	52	1.12	228	19674	2+	1668.92	0.007	4.19432	1	K.GDDITMVLILPKPEK.S
19	1	sp|P01008|ANT3_HUMAN	52602.4	0.619	SERPINC1	Antithrombin-III (short name: ATIII)	3330	52	1.12	228	19675	3+	1668.92	0.006	3.59513	0.9995	K.GDDITMVLILPKPEK.S
19	1	sp|P01008|ANT3_HUMAN	52602.4	0.619	SERPINC1	Antithrombin-III (short name: ATIII)	3330	52	1.12	228	19711	2+	1405.75	0.006	4.26818	0.9963	R.EVPLNTIIFM"GR.V
19	1	sp|P01008|ANT3_HUMAN	52602.4	0.619	SERPINC1	Antithrombin-III (short name: ATIII)	3330	52	1.12	228	19746	2+	1430.79	0.006	4.19349	1	R.VAEGTQVLELPFK.G
19	1	sp|P01008|ANT3_HUMAN	52602.4	0.619	SERPINC1	Antithrombin-III (short name: ATIII)	3330	52	1.12	228	19834	3+	1668.92	0.006	3.59513	0.9985	K.GDDITMVLILPKPEK.S
19	1	sp|P01008|ANT3_HUMAN	52602.4	0.619	SERPINC1	Antithrombin-III (short name: ATIII)	3330	52	1.12	228	19835	2+	1668.92	0.007	4.19432	1	K.GDDITMVLILPKPEK.S
19	1	sp|P01008|ANT3_HUMAN	52602.4	0.619	SERPINC1	Antithrombin-III (short name: ATIII)	3330	52	1.12	228	19881	2+	1405.75	0.002	1.42273	0.9996	R.EVPLNTIIFM"GR.V
19	1	sp|P01008|ANT3_HUMAN	52602.4	0.619	SERPINC1	Antithrombin-III (short name: ATIII)	3330	52	1.12	228	19906	2+	1430.79	0.004	2.79566	1	R.VAEGTQVLELPFK.G
19	1	sp|P01008|ANT3_HUMAN	52602.4	0.619	SERPINC1	Antithrombin-III (short name: ATIII)	3330	52	1.12	228	19997	3+	1668.92	0.006	3.59513	0.9972	K.GDDITMVLILPKPEK.S
19	1	sp|P01008|ANT3_HUMAN	52602.4	0.619	SERPINC1	Antithrombin-III (short name: ATIII)	3330	52	1.12	228	19998	2+	1668.92	0.007	4.19432	1	K.GDDITMVLILPKPEK.S
19	1	sp|P01008|ANT3_HUMAN	52602.4	0.619	SERPINC1	Antithrombin-III (short name: ATIII)	3330	52	1.12	228	20065	2+	1430.79	0.004	2.79566	1	R.VAEGTQVLELPFK.G
19	1	sp|P01008|ANT3_HUMAN	52602.4	0.619	SERPINC1	Antithrombin-III (short name: ATIII)	3330	52	1.12	228	20158	2+	1668.92	0.007	4.19432	1	K.GDDITMVLILPKPEK.S
19	1	sp|P01008|ANT3_HUMAN	52602.4	0.619	SERPINC1	Antithrombin-III (short name: ATIII)	3330	52	1.12	228	20159	3+	1668.92	0.006	3.59513	0.995	K.GDDITMVLILPKPEK.S
19	1	sp|P01008|ANT3_HUMAN	52602.4	0.619	SERPINC1	Antithrombin-III (short name: ATIII)	3330	52	1.12	228	20229	2+	1430.79	0.004	2.79566	1	R.VAEGTQVLELPFK.G
19	1	sp|P01008|ANT3_HUMAN	52602.4	0.619	SERPINC1	Antithrombin-III (short name: ATIII)	3330	52	1.12	228	20316	3+	1668.92	0.007	4.19432	0.9992	K.GDDITMVLILPKPEK.S
19	1	sp|P01008|ANT3_HUMAN	52602.4	0.619	SERPINC1	Antithrombin-III (short name: ATIII)	3330	52	1.12	228	20318	2+	1668.92	0.007	4.19432	1	K.GDDITMVLILPKPEK.S
19	1	sp|P01008|ANT3_HUMAN	52602.4	0.619	SERPINC1	Antithrombin-III (short name: ATIII)	3330	52	1.12	228	20370	2+	2291.15	1.015	6.54693	1	K.AFLEVNEEGSEAAASTAVVIAGR.S
19	1	sp|P01008|ANT3_HUMAN	52602.4	0.619	SERPINC1	Antithrombin-III (short name: ATIII)	3330	52	1.12	228	20389	2+	1430.79	0.005	3.49458	1	R.VAEGTQVLELPFK.G
19	1	sp|P01008|ANT3_HUMAN	52602.4	0.619	SERPINC1	Antithrombin-III (short name: ATIII)	3330	52	1.12	228	20479	3+	1668.92	0.006	3.59513	0.9819	K.GDDITMVLILPKPEK.S
19	1	sp|P01008|ANT3_HUMAN	52602.4	0.619	SERPINC1	Antithrombin-III (short name: ATIII)	3330	52	1.12	228	20480	2+	1668.92	0.007	4.19432	1	K.GDDITMVLILPKPEK.S
19	1	sp|P01008|ANT3_HUMAN	52602.4	0.619	SERPINC1	Antithrombin-III (short name: ATIII)	3330	52	1.12	228	20491	3+	1528.74	0.006	3.92479	0.9842	R.FATTFYQHLADSK.N
19	1	sp|P01008|ANT3_HUMAN	52602.4	0.619	SERPINC1	Antithrombin-III (short name: ATIII)	3330	52	1.12	228	20527	2+	2291.15	0.006	2.61877	1	K.AFLEVNEEGSEAAASTAVVIAGR.S
19	1	sp|P01008|ANT3_HUMAN	52602.4	0.619	SERPINC1	Antithrombin-III (short name: ATIII)	3330	52	1.12	228	20549	2+	1430.79	0.005	3.49458	1	R.VAEGTQVLELPFK.G
19	1	sp|P01008|ANT3_HUMAN	52602.4	0.619	SERPINC1	Antithrombin-III (short name: ATIII)	3330	52	1.12	228	20638	3+	1668.92	0.004	2.39675	0.9985	K.GDDITMVLILPKPEK.S
19	1	sp|P01008|ANT3_HUMAN	52602.4	0.619	SERPINC1	Antithrombin-III (short name: ATIII)	3330	52	1.12	228	20639	2+	1668.92	1.009	5.3927	1	K.GDDITMVLILPKPEK.S
19	1	sp|P01008|ANT3_HUMAN	52602.4	0.619	SERPINC1	Antithrombin-III (short name: ATIII)	3330	52	1.12	228	20685	2+	2291.15	0.01	4.36462	1	K.AFLEVNEEGSEAAASTAVVIAGR.S
19	1	sp|P01008|ANT3_HUMAN	52602.4	0.619	SERPINC1	Antithrombin-III (short name: ATIII)	3330	52	1.12	228	20707	2+	1430.79	0.003	2.09675	1	R.VAEGTQVLELPFK.G
19	1	sp|P01008|ANT3_HUMAN	52602.4	0.619	SERPINC1	Antithrombin-III (short name: ATIII)	3330	52	1.12	228	20799	2+	1668.92	1.009	5.3927	0.9996	K.GDDITMVLILPKPEK.S
19	1	sp|P01008|ANT3_HUMAN	52602.4	0.619	SERPINC1	Antithrombin-III (short name: ATIII)	3330	52	1.12	228	20845	2+	2291.15	-1.186	81.1819	0.9057	K.AFLEVNEEGSEAAASTAVVIAGR.S
19	1	sp|P01008|ANT3_HUMAN	52602.4	0.619	SERPINC1	Antithrombin-III (short name: ATIII)	3330	52	1.12	228	20870	2+	1430.79	0.004	2.79566	1	R.VAEGTQVLELPFK.G
19	1	sp|P01008|ANT3_HUMAN	52602.4	0.619	SERPINC1	Antithrombin-III (short name: ATIII)	3330	52	1.12	228	20890	2+	1389.76	0.003	2.15865	0.8735	R.EVPLNTIIFMGR.V
19	1	sp|P01008|ANT3_HUMAN	52602.4	0.619	SERPINC1	Antithrombin-III (short name: ATIII)	3330	52	1.12	228	20959	3+	1668.92	0.007	4.19432	0.9988	K.GDDITMVLILPKPEK.S
19	1	sp|P01008|ANT3_HUMAN	52602.4	0.619	SERPINC1	Antithrombin-III (short name: ATIII)	3330	52	1.12	228	20960	2+	1668.92	0.008	4.79351	1	K.GDDITMVLILPKPEK.S
19	1	sp|P01008|ANT3_HUMAN	52602.4	0.619	SERPINC1	Antithrombin-III (short name: ATIII)	3330	52	1.12	228	21005	2+	2291.15	-1.19	82.9278	0.853	K.AFLEVNEEGSEAAASTAVVIAGR.S
19	1	sp|P01008|ANT3_HUMAN	52602.4	0.619	SERPINC1	Antithrombin-III (short name: ATIII)	3330	52	1.12	228	21028	2+	1430.79	0.006	4.19349	0.9999	R.VAEGTQVLELPFK.G
19	1	sp|P01008|ANT3_HUMAN	52602.4	0.619	SERPINC1	Antithrombin-III (short name: ATIII)	3330	52	1.12	228	21107	3+	2291.15	0.009	3.92816	1	K.AFLEVNEEGSEAAASTAVVIAGR.S
19	1	sp|P01008|ANT3_HUMAN	52602.4	0.619	SERPINC1	Antithrombin-III (short name: ATIII)	3330	52	1.12	228	21117	2+	1668.92	0.008	4.79351	0.9999	K.GDDITMVLILPKPEK.S
19	1	sp|P01008|ANT3_HUMAN	52602.4	0.619	SERPINC1	Antithrombin-III (short name: ATIII)	3330	52	1.12	228	21121	3+	1668.92	0.005	2.99594	0.988	K.GDDITMVLILPKPEK.S
19	1	sp|P01008|ANT3_HUMAN	52602.4	0.619	SERPINC1	Antithrombin-III (short name: ATIII)	3330	52	1.12	228	21167	2+	2291.15	0.009	3.92816	1	K.AFLEVNEEGSEAAASTAVVIAGR.S
19	1	sp|P01008|ANT3_HUMAN	52602.4	0.619	SERPINC1	Antithrombin-III (short name: ATIII)	3330	52	1.12	228	21251	2+	1430.79	0.004	2.79566	1	R.VAEGTQVLELPFK.G
19	1	sp|P01008|ANT3_HUMAN	52602.4	0.619	SERPINC1	Antithrombin-III (short name: ATIII)	3330	52	1.12	228	21266	3+	2291.15	0.003	1.30939	0.9996	K.AFLEVNEEGSEAAASTAVVIAGR.S
19	1	sp|P01008|ANT3_HUMAN	52602.4	0.619	SERPINC1	Antithrombin-III (short name: ATIII)	3330	52	1.12	228	21271	2+	1864.9	0.005	2.68111	1	K.EQLQDM"GLVDLFSPEK.S
19	1	sp|P01008|ANT3_HUMAN	52602.4	0.619	SERPINC1	Antithrombin-III (short name: ATIII)	3330	52	1.12	228	21288	2+	1668.92	1.851	89.2791	0.9999	K.GDDITMVLILPKPEK.S
19	1	sp|P01008|ANT3_HUMAN	52602.4	0.619	SERPINC1	Antithrombin-III (short name: ATIII)	3330	52	1.12	228	21326	2+	2291.15	0.008	3.49169	1	K.AFLEVNEEGSEAAASTAVVIAGR.S
19	1	sp|P01008|ANT3_HUMAN	52602.4	0.619	SERPINC1	Antithrombin-III (short name: ATIII)	3330	52	1.12	228	21424	2+	1864.9	0.006	3.21733	1	K.EQLQDM"GLVDLFSPEK.S
19	1	sp|P01008|ANT3_HUMAN	52602.4	0.619	SERPINC1	Antithrombin-III (short name: ATIII)	3330	52	1.12	228	21426	3+	2291.15	0.019	8.29278	1	K.AFLEVNEEGSEAAASTAVVIAGR.S
19	1	sp|P01008|ANT3_HUMAN	52602.4	0.619	SERPINC1	Antithrombin-III (short name: ATIII)	3330	52	1.12	228	21435	2+	1430.79	0.008	5.59132	1	R.VAEGTQVLELPFK.G
19	1	sp|P01008|ANT3_HUMAN	52602.4	0.619	SERPINC1	Antithrombin-III (short name: ATIII)	3330	52	1.12	228	21469	2+	1668.92	1.852	88.6799	0.9996	K.GDDITMVLILPKPEK.S
19	1	sp|P01008|ANT3_HUMAN	52602.4	0.619	SERPINC1	Antithrombin-III (short name: ATIII)	3330	52	1.12	228	21486	2+	2291.15	0.01	4.36462	1	K.AFLEVNEEGSEAAASTAVVIAGR.S
19	1	sp|P01008|ANT3_HUMAN	52602.4	0.619	SERPINC1	Antithrombin-III (short name: ATIII)	3330	52	1.12	228	21568	3+	1864.9	0.011	5.89844	0.9897	K.EQLQDM"GLVDLFSPEK.S
19	1	sp|P01008|ANT3_HUMAN	52602.4	0.619	SERPINC1	Antithrombin-III (short name: ATIII)	3330	52	1.12	228	21575	3+	1668.92	1.852	88.6799	0.8075	K.GDDITMVLILPKPEK.S
19	1	sp|P01008|ANT3_HUMAN	52602.4	0.619	SERPINC1	Antithrombin-III (short name: ATIII)	3330	52	1.12	228	21579	3+	1528.74	0.006	3.92479	0.9403	R.FATTFYQHLADSK.N
19	1	sp|P01008|ANT3_HUMAN	52602.4	0.619	SERPINC1	Antithrombin-III (short name: ATIII)	3330	52	1.12	228	21585	2+	1864.9	0.006	3.21733	1	K.EQLQDM"GLVDLFSPEK.S
19	1	sp|P01008|ANT3_HUMAN	52602.4	0.619	SERPINC1	Antithrombin-III (short name: ATIII)	3330	52	1.12	228	21587	3+	2291.15	0.011	4.80108	1	K.AFLEVNEEGSEAAASTAVVIAGR.S
19	1	sp|P01008|ANT3_HUMAN	52602.4	0.619	SERPINC1	Antithrombin-III (short name: ATIII)	3330	52	1.12	228	21595	2+	1430.79	0.004	2.79566	0.9999	R.VAEGTQVLELPFK.G
19	1	sp|P01008|ANT3_HUMAN	52602.4	0.619	SERPINC1	Antithrombin-III (short name: ATIII)	3330	52	1.12	228	21624	2+	1389.76	0.006	4.3173	0.9995	R.EVPLNTIIFMGR.V
19	1	sp|P01008|ANT3_HUMAN	52602.4	0.619	SERPINC1	Antithrombin-III (short name: ATIII)	3330	52	1.12	228	21640	2+	1668.92	0.009	5.3927	1	K.GDDITMVLILPKPEK.S
19	1	sp|P01008|ANT3_HUMAN	52602.4	0.619	SERPINC1	Antithrombin-III (short name: ATIII)	3330	52	1.12	228	21646	2+	2291.15	0.01	4.36462	1	K.AFLEVNEEGSEAAASTAVVIAGR.S
19	1	sp|P01008|ANT3_HUMAN	52602.4	0.619	SERPINC1	Antithrombin-III (short name: ATIII)	3330	52	1.12	228	21738	3+	1668.92	0.006	3.59513	0.9954	K.GDDITMVLILPKPEK.S
19	1	sp|P01008|ANT3_HUMAN	52602.4	0.619	SERPINC1	Antithrombin-III (short name: ATIII)	3330	52	1.12	228	21744	2+	1864.9	0.009	4.826	1	K.EQLQDM"GLVDLFSPEK.S
19	1	sp|P01008|ANT3_HUMAN	52602.4	0.619	SERPINC1	Antithrombin-III (short name: ATIII)	3330	52	1.12	228	21745	3+	2291.15	0.015	6.54693	1	K.AFLEVNEEGSEAAASTAVVIAGR.S
19	1	sp|P01008|ANT3_HUMAN	52602.4	0.619	SERPINC1	Antithrombin-III (short name: ATIII)	3330	52	1.12	228	21784	2+	1389.76	0.007	5.03686	0.999	R.EVPLNTIIFMGR.V
19	1	sp|P01008|ANT3_HUMAN	52602.4	0.619	SERPINC1	Antithrombin-III (short name: ATIII)	3330	52	1.12	228	21801	2+	1668.92	0.008	4.79351	1	K.GDDITMVLILPKPEK.S
19	1	sp|P01008|ANT3_HUMAN	52602.4	0.619	SERPINC1	Antithrombin-III (short name: ATIII)	3330	52	1.12	228	21806	2+	2291.15	0.012	5.23754	1	K.AFLEVNEEGSEAAASTAVVIAGR.S
19	1	sp|P01008|ANT3_HUMAN	52602.4	0.619	SERPINC1	Antithrombin-III (short name: ATIII)	3330	52	1.12	228	21902	2+	1430.79	0.006	4.19349	0.9999	R.VAEGTQVLELPFK.G
19	1	sp|P01008|ANT3_HUMAN	52602.4	0.619	SERPINC1	Antithrombin-III (short name: ATIII)	3330	52	1.12	228	21905	3+	2291.15	0.013	5.674	1	K.AFLEVNEEGSEAAASTAVVIAGR.S
19	1	sp|P01008|ANT3_HUMAN	52602.4	0.619	SERPINC1	Antithrombin-III (short name: ATIII)	3330	52	1.12	228	21906	2+	1864.9	0.007	3.75355	1	K.EQLQDM"GLVDLFSPEK.S
19	1	sp|P01008|ANT3_HUMAN	52602.4	0.619	SERPINC1	Antithrombin-III (short name: ATIII)	3330	52	1.12	228	21917	3+	1668.92	0.005	2.99594	0.9969	K.GDDITMVLILPKPEK.S
19	1	sp|P01008|ANT3_HUMAN	52602.4	0.619	SERPINC1	Antithrombin-III (short name: ATIII)	3330	52	1.12	228	21944	2+	1389.76	0.006	4.3173	0.9994	R.EVPLNTIIFMGR.V
19	1	sp|P01008|ANT3_HUMAN	52602.4	0.619	SERPINC1	Antithrombin-III (short name: ATIII)	3330	52	1.12	228	21965	2+	2291.15	0.007	3.05523	1	K.AFLEVNEEGSEAAASTAVVIAGR.S
19	1	sp|P01008|ANT3_HUMAN	52602.4	0.619	SERPINC1	Antithrombin-III (short name: ATIII)	3330	52	1.12	228	22064	3+	2291.15	0.013	5.674	1	K.AFLEVNEEGSEAAASTAVVIAGR.S
19	1	sp|P01008|ANT3_HUMAN	52602.4	0.619	SERPINC1	Antithrombin-III (short name: ATIII)	3330	52	1.12	228	22067	2+	1864.9	0.013	6.97088	1	K.EQLQDM"GLVDLFSPEK.S
19	1	sp|P01008|ANT3_HUMAN	52602.4	0.619	SERPINC1	Antithrombin-III (short name: ATIII)	3330	52	1.12	228	22080	3+	1668.92	1.021	12.583	0.9999	K.GDDITMVLILPKPEK.S
19	1	sp|P01008|ANT3_HUMAN	52602.4	0.619	SERPINC1	Antithrombin-III (short name: ATIII)	3330	52	1.12	228	22104	2+	1389.76	0.007	5.03686	0.9994	R.EVPLNTIIFMGR.V
19	1	sp|P01008|ANT3_HUMAN	52602.4	0.619	SERPINC1	Antithrombin-III (short name: ATIII)	3330	52	1.12	228	22127	2+	2291.15	0.009	3.92816	1	K.AFLEVNEEGSEAAASTAVVIAGR.S
19	1	sp|P01008|ANT3_HUMAN	52602.4	0.619	SERPINC1	Antithrombin-III (short name: ATIII)	3330	52	1.12	228	22198	2+	1668.92	1.009	5.3927	0.9991	K.GDDITMVLILPKPEK.S
19	1	sp|P01008|ANT3_HUMAN	52602.4	0.619	SERPINC1	Antithrombin-III (short name: ATIII)	3330	52	1.12	228	22224	3+	2291.15	0.006	2.61877	1	K.AFLEVNEEGSEAAASTAVVIAGR.S
19	1	sp|P01008|ANT3_HUMAN	52602.4	0.619	SERPINC1	Antithrombin-III (short name: ATIII)	3330	52	1.12	228	22226	2+	1864.9	0.013	6.97088	1	K.EQLQDM"GLVDLFSPEK.S
19	1	sp|P01008|ANT3_HUMAN	52602.4	0.619	SERPINC1	Antithrombin-III (short name: ATIII)	3330	52	1.12	228	22240	3+	1668.92	0.006	3.59513	0.9948	K.GDDITMVLILPKPEK.S
19	1	sp|P01008|ANT3_HUMAN	52602.4	0.619	SERPINC1	Antithrombin-III (short name: ATIII)	3330	52	1.12	228	22264	2+	1389.76	0.006	4.3173	0.9997	R.EVPLNTIIFMGR.V
19	1	sp|P01008|ANT3_HUMAN	52602.4	0.619	SERPINC1	Antithrombin-III (short name: ATIII)	3330	52	1.12	228	22287	2+	2291.15	0.007	3.05523	1	K.AFLEVNEEGSEAAASTAVVIAGR.S
19	1	sp|P01008|ANT3_HUMAN	52602.4	0.619	SERPINC1	Antithrombin-III (short name: ATIII)	3330	52	1.12	228	22372	2+	1668.92	0.005	2.99594	0.9999	K.GDDITMVLILPKPEK.S
19	1	sp|P01008|ANT3_HUMAN	52602.4	0.619	SERPINC1	Antithrombin-III (short name: ATIII)	3330	52	1.12	228	22385	3+	2291.15	0.006	2.61877	1	K.AFLEVNEEGSEAAASTAVVIAGR.S
19	1	sp|P01008|ANT3_HUMAN	52602.4	0.619	SERPINC1	Antithrombin-III (short name: ATIII)	3330	52	1.12	228	22388	2+	1864.9	0.007	3.75355	1	K.EQLQDM"GLVDLFSPEK.S
19	1	sp|P01008|ANT3_HUMAN	52602.4	0.619	SERPINC1	Antithrombin-III (short name: ATIII)	3330	52	1.12	228	22424	2+	1389.76	0.006	4.3173	0.9995	R.EVPLNTIIFMGR.V
19	1	sp|P01008|ANT3_HUMAN	52602.4	0.619	SERPINC1	Antithrombin-III (short name: ATIII)	3330	52	1.12	228	22428	3+	1668.92	0.006	3.59513	0.984	K.GDDITMVLILPKPEK.S
19	1	sp|P01008|ANT3_HUMAN	52602.4	0.619	SERPINC1	Antithrombin-III (short name: ATIII)	3330	52	1.12	228	22445	2+	2291.15	0.009	3.92816	1	K.AFLEVNEEGSEAAASTAVVIAGR.S
19	1	sp|P01008|ANT3_HUMAN	52602.4	0.619	SERPINC1	Antithrombin-III (short name: ATIII)	3330	52	1.12	228	22530	2+	1668.92	0.008	4.79351	1	K.GDDITMVLILPKPEK.S
19	1	sp|P01008|ANT3_HUMAN	52602.4	0.619	SERPINC1	Antithrombin-III (short name: ATIII)	3330	52	1.12	228	22544	3+	2291.15	0.01	4.36462	1	K.AFLEVNEEGSEAAASTAVVIAGR.S
19	1	sp|P01008|ANT3_HUMAN	52602.4	0.619	SERPINC1	Antithrombin-III (short name: ATIII)	3330	52	1.12	228	22547	2+	1864.9	0.993	3.75355	1	K.EQLQDM"GLVDLFSPEK.S
19	1	sp|P01008|ANT3_HUMAN	52602.4	0.619	SERPINC1	Antithrombin-III (short name: ATIII)	3330	52	1.12	228	22585	2+	1389.76	0.005	3.59775	0.9996	R.EVPLNTIIFMGR.V
19	1	sp|P01008|ANT3_HUMAN	52602.4	0.619	SERPINC1	Antithrombin-III (short name: ATIII)	3330	52	1.12	228	22605	2+	2291.15	0.009	3.92816	1	K.AFLEVNEEGSEAAASTAVVIAGR.S
19	1	sp|P01008|ANT3_HUMAN	52602.4	0.619	SERPINC1	Antithrombin-III (short name: ATIII)	3330	52	1.12	228	22704	3+	2291.15	0.008	3.49169	1	K.AFLEVNEEGSEAAASTAVVIAGR.S
19	1	sp|P01008|ANT3_HUMAN	52602.4	0.619	SERPINC1	Antithrombin-III (short name: ATIII)	3330	52	1.12	228	22709	2+	1864.9	-0.939	32.7095	0.9997	K.EQLQDM"GLVDLFSPEK.S
19	1	sp|P01008|ANT3_HUMAN	52602.4	0.619	SERPINC1	Antithrombin-III (short name: ATIII)	3330	52	1.12	228	22745	2+	1389.76	0.005	3.59775	0.9993	R.EVPLNTIIFMGR.V
19	1	sp|P01008|ANT3_HUMAN	52602.4	0.619	SERPINC1	Antithrombin-III (short name: ATIII)	3330	52	1.12	228	22765	2+	2291.15	0.01	4.36462	1	K.AFLEVNEEGSEAAASTAVVIAGR.S
19	1	sp|P01008|ANT3_HUMAN	52602.4	0.619	SERPINC1	Antithrombin-III (short name: ATIII)	3330	52	1.12	228	22809	3+	1668.92	0.01	5.99188	0.9444	K.GDDITMVLILPKPEK.S
19	1	sp|P01008|ANT3_HUMAN	52602.4	0.619	SERPINC1	Antithrombin-III (short name: ATIII)	3330	52	1.12	228	22864	3+	2291.15	0.014	6.11047	1	K.AFLEVNEEGSEAAASTAVVIAGR.S
19	1	sp|P01008|ANT3_HUMAN	52602.4	0.619	SERPINC1	Antithrombin-III (short name: ATIII)	3330	52	1.12	228	22906	2+	1389.76	0.007	5.03686	0.9953	R.EVPLNTIIFMGR.V
19	1	sp|P01008|ANT3_HUMAN	52602.4	0.619	SERPINC1	Antithrombin-III (short name: ATIII)	3330	52	1.12	228	22928	2+	2291.15	0.011	4.80108	1	K.AFLEVNEEGSEAAASTAVVIAGR.S
19	1	sp|P01008|ANT3_HUMAN	52602.4	0.619	SERPINC1	Antithrombin-III (short name: ATIII)	3330	52	1.12	228	23026	3+	2291.15	0.011	4.80108	1	K.AFLEVNEEGSEAAASTAVVIAGR.S
19	1	sp|P01008|ANT3_HUMAN	52602.4	0.619	SERPINC1	Antithrombin-III (short name: ATIII)	3330	52	1.12	228	23067	2+	1389.76	0.008	5.75641	0.9975	R.EVPLNTIIFMGR.V
19	1	sp|P01008|ANT3_HUMAN	52602.4	0.619	SERPINC1	Antithrombin-III (short name: ATIII)	3330	52	1.12	228	23088	2+	2291.15	0.022	9.60216	1	K.AFLEVNEEGSEAAASTAVVIAGR.S
19	1	sp|P01008|ANT3_HUMAN	52602.4	0.619	SERPINC1	Antithrombin-III (short name: ATIII)	3330	52	1.12	228	23185	3+	2291.15	0.011	4.80108	1	K.AFLEVNEEGSEAAASTAVVIAGR.S
19	1	sp|P01008|ANT3_HUMAN	52602.4	0.619	SERPINC1	Antithrombin-III (short name: ATIII)	3330	52	1.12	228	23229	2+	1389.76	0.005	3.59775	0.9881	R.EVPLNTIIFMGR.V
19	1	sp|P01008|ANT3_HUMAN	52602.4	0.619	SERPINC1	Antithrombin-III (short name: ATIII)	3330	52	1.12	228	23248	2+	2291.15	0.011	4.80108	1	K.AFLEVNEEGSEAAASTAVVIAGR.S
19	1	sp|P01008|ANT3_HUMAN	52602.4	0.619	SERPINC1	Antithrombin-III (short name: ATIII)	3330	52	1.12	228	23346	3+	2291.15	0.01	4.36462	1	K.AFLEVNEEGSEAAASTAVVIAGR.S
19	1	sp|P01008|ANT3_HUMAN	52602.4	0.619	SERPINC1	Antithrombin-III (short name: ATIII)	3330	52	1.12	228	23389	2+	1389.76	0.005	3.59775	0.998	R.EVPLNTIIFMGR.V
19	1	sp|P01008|ANT3_HUMAN	52602.4	0.619	SERPINC1	Antithrombin-III (short name: ATIII)	3330	52	1.12	228	23407	2+	2291.15	0.01	4.36462	1	K.AFLEVNEEGSEAAASTAVVIAGR.S
19	1	sp|P01008|ANT3_HUMAN	52602.4	0.619	SERPINC1	Antithrombin-III (short name: ATIII)	3330	52	1.12	228	23442	3+	1668.92	0.005	2.99594	0.9942	K.GDDITMVLILPKPEK.S
19	1	sp|P01008|ANT3_HUMAN	52602.4	0.619	SERPINC1	Antithrombin-III (short name: ATIII)	3330	52	1.12	228	23547	2+	1389.76	0.99	7.19551	0.9266	R.EVPLNTIIFMGR.V
19	1	sp|P01008|ANT3_HUMAN	52602.4	0.619	SERPINC1	Antithrombin-III (short name: ATIII)	3330	52	1.12	228	23567	2+	2291.15	0.01	4.36462	1	K.AFLEVNEEGSEAAASTAVVIAGR.S
19	1	sp|P01008|ANT3_HUMAN	52602.4	0.619	SERPINC1	Antithrombin-III (short name: ATIII)	3330	52	1.12	228	23612	3+	1668.92	0.007	4.19432	0.9895	K.GDDITMVLILPKPEK.S
19	1	sp|P01008|ANT3_HUMAN	52602.4	0.619	SERPINC1	Antithrombin-III (short name: ATIII)	3330	52	1.12	228	23665	3+	2291.15	0.013	5.674	1	K.AFLEVNEEGSEAAASTAVVIAGR.S
19	1	sp|P01008|ANT3_HUMAN	52602.4	0.619	SERPINC1	Antithrombin-III (short name: ATIII)	3330	52	1.12	228	23726	2+	2291.15	0.001	0.436462	1	K.AFLEVNEEGSEAAASTAVVIAGR.S
19	1	sp|P01008|ANT3_HUMAN	52602.4	0.619	SERPINC1	Antithrombin-III (short name: ATIII)	3330	52	1.12	228	23778	3+	1668.92	1.021	12.583	0.9531	K.GDDITMVLILPKPEK.S
19	1	sp|P01008|ANT3_HUMAN	52602.4	0.619	SERPINC1	Antithrombin-III (short name: ATIII)	3330	52	1.12	228	23886	2+	2291.15	0.009	3.92816	1	K.AFLEVNEEGSEAAASTAVVIAGR.S
19	1	sp|P01008|ANT3_HUMAN	52602.4	0.619	SERPINC1	Antithrombin-III (short name: ATIII)	3330	52	1.12	228	23944	2+	1848.9	0.007	3.78603	1	K.EQLQDMGLVDLFSPEK.S
19	1	sp|P01008|ANT3_HUMAN	52602.4	0.619	SERPINC1	Antithrombin-III (short name: ATIII)	3330	52	1.12	228	23947	3+	1848.9	0.008	4.32689	1	K.EQLQDMGLVDLFSPEK.S
19	1	sp|P01008|ANT3_HUMAN	52602.4	0.619	SERPINC1	Antithrombin-III (short name: ATIII)	3330	52	1.12	228	23986	3+	2291.15	0.012	5.23754	1	K.AFLEVNEEGSEAAASTAVVIAGR.S
19	1	sp|P01008|ANT3_HUMAN	52602.4	0.619	SERPINC1	Antithrombin-III (short name: ATIII)	3330	52	1.12	228	24040	3+	1668.92	0.008	4.79351	0.9592	K.GDDITMVLILPKPEK.S
19	1	sp|P01008|ANT3_HUMAN	52602.4	0.619	SERPINC1	Antithrombin-III (short name: ATIII)	3330	52	1.12	228	24046	2+	2291.15	0.011	4.80108	1	K.AFLEVNEEGSEAAASTAVVIAGR.S
19	1	sp|P01008|ANT3_HUMAN	52602.4	0.619	SERPINC1	Antithrombin-III (short name: ATIII)	3330	52	1.12	228	24104	2+	1848.9	0.007	3.78603	1	K.EQLQDMGLVDLFSPEK.S
19	1	sp|P01008|ANT3_HUMAN	52602.4	0.619	SERPINC1	Antithrombin-III (short name: ATIII)	3330	52	1.12	228	24106	3+	1848.9	0.007	3.78603	1	K.EQLQDMGLVDLFSPEK.S
19	1	sp|P01008|ANT3_HUMAN	52602.4	0.619	SERPINC1	Antithrombin-III (short name: ATIII)	3330	52	1.12	228	24146	3+	2291.15	0.015	6.54693	1	K.AFLEVNEEGSEAAASTAVVIAGR.S
19	1	sp|P01008|ANT3_HUMAN	52602.4	0.619	SERPINC1	Antithrombin-III (short name: ATIII)	3330	52	1.12	228	24202	3+	1668.92	0.005	2.99594	0.9767	K.GDDITMVLILPKPEK.S
19	1	sp|P01008|ANT3_HUMAN	52602.4	0.619	SERPINC1	Antithrombin-III (short name: ATIII)	3330	52	1.12	228	24206	2+	2291.15	0.012	5.23754	1	K.AFLEVNEEGSEAAASTAVVIAGR.S
19	1	sp|P01008|ANT3_HUMAN	52602.4	0.619	SERPINC1	Antithrombin-III (short name: ATIII)	3330	52	1.12	228	24251	2+	1668.92	0.01	5.99188	0.9993	K.GDDITMVLILPKPEK.S
19	1	sp|P01008|ANT3_HUMAN	52602.4	0.619	SERPINC1	Antithrombin-III (short name: ATIII)	3330	52	1.12	228	24264	2+	1848.9	0.009	4.86775	1	K.EQLQDMGLVDLFSPEK.S
19	1	sp|P01008|ANT3_HUMAN	52602.4	0.619	SERPINC1	Antithrombin-III (short name: ATIII)	3330	52	1.12	228	24266	3+	1848.9	0.007	3.78603	1	K.EQLQDMGLVDLFSPEK.S
19	1	sp|P01008|ANT3_HUMAN	52602.4	0.619	SERPINC1	Antithrombin-III (short name: ATIII)	3330	52	1.12	228	24306	3+	2291.15	0.015	6.54693	1	K.AFLEVNEEGSEAAASTAVVIAGR.S
19	1	sp|P01008|ANT3_HUMAN	52602.4	0.619	SERPINC1	Antithrombin-III (short name: ATIII)	3330	52	1.12	228	24366	2+	2291.15	0.009	3.92816	1	K.AFLEVNEEGSEAAASTAVVIAGR.S
19	1	sp|P01008|ANT3_HUMAN	52602.4	0.619	SERPINC1	Antithrombin-III (short name: ATIII)	3330	52	1.12	228	24424	2+	1848.9	0.006	3.24516	1	K.EQLQDMGLVDLFSPEK.S
19	1	sp|P01008|ANT3_HUMAN	52602.4	0.619	SERPINC1	Antithrombin-III (short name: ATIII)	3330	52	1.12	228	24429	3+	1848.9	0.003	1.62258	1	K.EQLQDMGLVDLFSPEK.S
19	1	sp|P01008|ANT3_HUMAN	52602.4	0.619	SERPINC1	Antithrombin-III (short name: ATIII)	3330	52	1.12	228	24466	3+	2291.15	0.014	6.11047	1	K.AFLEVNEEGSEAAASTAVVIAGR.S
19	1	sp|P01008|ANT3_HUMAN	52602.4	0.619	SERPINC1	Antithrombin-III (short name: ATIII)	3330	52	1.12	228	24526	2+	2291.15	0.012	5.23754	1	K.AFLEVNEEGSEAAASTAVVIAGR.S
19	1	sp|P01008|ANT3_HUMAN	52602.4	0.619	SERPINC1	Antithrombin-III (short name: ATIII)	3330	52	1.12	228	24584	2+	1848.9	0.007	3.78603	1	K.EQLQDMGLVDLFSPEK.S
19	1	sp|P01008|ANT3_HUMAN	52602.4	0.619	SERPINC1	Antithrombin-III (short name: ATIII)	3330	52	1.12	228	24590	3+	1848.9	0.009	4.86775	1	K.EQLQDMGLVDLFSPEK.S
19	1	sp|P01008|ANT3_HUMAN	52602.4	0.619	SERPINC1	Antithrombin-III (short name: ATIII)	3330	52	1.12	228	24686	2+	2291.15	0.013	5.674	1	K.AFLEVNEEGSEAAASTAVVIAGR.S
19	1	sp|P01008|ANT3_HUMAN	52602.4	0.619	SERPINC1	Antithrombin-III (short name: ATIII)	3330	52	1.12	228	24785	3+	2291.15	0.014	6.11047	0.9994	K.AFLEVNEEGSEAAASTAVVIAGR.S
19	1	sp|P01008|ANT3_HUMAN	52602.4	0.619	SERPINC1	Antithrombin-III (short name: ATIII)	3330	52	1.12	228	24846	2+	2291.15	0.008	3.49169	1	K.AFLEVNEEGSEAAASTAVVIAGR.S
19	1	sp|P01008|ANT3_HUMAN	52602.4	0.619	SERPINC1	Antithrombin-III (short name: ATIII)	3330	52	1.12	228	24945	3+	2291.15	1.024	10.4751	1	K.AFLEVNEEGSEAAASTAVVIAGR.S
19	1	sp|P01008|ANT3_HUMAN	52602.4	0.619	SERPINC1	Antithrombin-III (short name: ATIII)	3330	52	1.12	228	25006	2+	2291.15	0.006	2.61877	1	K.AFLEVNEEGSEAAASTAVVIAGR.S
19	1	sp|P01008|ANT3_HUMAN	52602.4	0.619	SERPINC1	Antithrombin-III (short name: ATIII)	3330	52	1.12	228	25012	2+	3080.7	1.012	3.89522	0.9971	R.VAEGTQVLELPFKGDDITMVLILPKPEK.S
19	1	sp|P01008|ANT3_HUMAN	52602.4	0.619	SERPINC1	Antithrombin-III (short name: ATIII)	3330	52	1.12	228	25076	3+	3080.7	0.012	3.89522	0.9999	R.VAEGTQVLELPFKGDDITMVLILPKPEK.S
19	1	sp|P01008|ANT3_HUMAN	52602.4	0.619	SERPINC1	Antithrombin-III (short name: ATIII)	3330	52	1.12	228	25105	3+	2291.15	0.01	4.36462	1	K.AFLEVNEEGSEAAASTAVVIAGR.S
19	1	sp|P01008|ANT3_HUMAN	52602.4	0.619	SERPINC1	Antithrombin-III (short name: ATIII)	3330	52	1.12	228	25165	2+	2291.15	0.01	4.36462	1	K.AFLEVNEEGSEAAASTAVVIAGR.S
19	1	sp|P01008|ANT3_HUMAN	52602.4	0.619	SERPINC1	Antithrombin-III (short name: ATIII)	3330	52	1.12	228	25234	3+	3080.7	0.016	5.19363	1	R.VAEGTQVLELPFKGDDITMVLILPKPEK.S
19	1	sp|P01008|ANT3_HUMAN	52602.4	0.619	SERPINC1	Antithrombin-III (short name: ATIII)	3330	52	1.12	228	25266	3+	2291.15	0.011	4.80108	1	K.AFLEVNEEGSEAAASTAVVIAGR.S
19	1	sp|P01008|ANT3_HUMAN	52602.4	0.619	SERPINC1	Antithrombin-III (short name: ATIII)	3330	52	1.12	228	25326	2+	2291.15	0.006	2.61877	1	K.AFLEVNEEGSEAAASTAVVIAGR.S
19	1	sp|P01008|ANT3_HUMAN	52602.4	0.619	SERPINC1	Antithrombin-III (short name: ATIII)	3330	52	1.12	228	25428	3+	2291.15	0.013	5.674	1	K.AFLEVNEEGSEAAASTAVVIAGR.S
19	1	sp|P01008|ANT3_HUMAN	52602.4	0.619	SERPINC1	Antithrombin-III (short name: ATIII)	3330	52	1.12	228	25472	3+	1668.92	1.007	4.19432	0.6351	K.GDDITMVLILPKPEK.S
19	1	sp|P01008|ANT3_HUMAN	52602.4	0.619	SERPINC1	Antithrombin-III (short name: ATIII)	3330	52	1.12	228	25486	2+	2291.15	0.007	3.05523	1	K.AFLEVNEEGSEAAASTAVVIAGR.S
19	1	sp|P01008|ANT3_HUMAN	52602.4	0.619	SERPINC1	Antithrombin-III (short name: ATIII)	3330	52	1.12	228	25577	3+	3080.7	0.022	7.14125	0.7341	R.VAEGTQVLELPFKGDDITMVLILPKPEK.S
19	1	sp|P01008|ANT3_HUMAN	52602.4	0.619	SERPINC1	Antithrombin-III (short name: ATIII)	3330	52	1.12	228	25587	3+	2291.15	1.024	10.4751	1	K.AFLEVNEEGSEAAASTAVVIAGR.S
19	1	sp|P01008|ANT3_HUMAN	52602.4	0.619	SERPINC1	Antithrombin-III (short name: ATIII)	3330	52	1.12	228	25646	2+	2291.15	0.011	4.80108	1	K.AFLEVNEEGSEAAASTAVVIAGR.S
19	1	sp|P01008|ANT3_HUMAN	52602.4	0.619	SERPINC1	Antithrombin-III (short name: ATIII)	3330	52	1.12	228	25679	3+	1668.92	0.005	2.99594	0.9987	K.GDDITMVLILPKPEK.S
19	1	sp|P01008|ANT3_HUMAN	52602.4	0.619	SERPINC1	Antithrombin-III (short name: ATIII)	3330	52	1.12	228	25737	3+	3080.7	0.015	4.86903	0.8937	R.VAEGTQVLELPFKGDDITMVLILPKPEK.S
19	1	sp|P01008|ANT3_HUMAN	52602.4	0.619	SERPINC1	Antithrombin-III (short name: ATIII)	3330	52	1.12	228	25747	3+	2291.15	0.012	5.23754	1	K.AFLEVNEEGSEAAASTAVVIAGR.S
19	1	sp|P01008|ANT3_HUMAN	52602.4	0.619	SERPINC1	Antithrombin-III (short name: ATIII)	3330	52	1.12	228	25798	2+	2291.15	0.009	3.92816	1	K.AFLEVNEEGSEAAASTAVVIAGR.S
19	1	sp|P01008|ANT3_HUMAN	52602.4	0.619	SERPINC1	Antithrombin-III (short name: ATIII)	3330	52	1.12	228	25892	3+	3080.7	0.013	4.21983	0.997	R.VAEGTQVLELPFKGDDITMVLILPKPEK.S
19	1	sp|P01008|ANT3_HUMAN	52602.4	0.619	SERPINC1	Antithrombin-III (short name: ATIII)	3330	52	1.12	228	25906	3+	2291.15	0.011	4.80108	1	K.AFLEVNEEGSEAAASTAVVIAGR.S
19	1	sp|P01008|ANT3_HUMAN	52602.4	0.619	SERPINC1	Antithrombin-III (short name: ATIII)	3330	52	1.12	228	25958	2+	2291.15	0.012	5.23754	1	K.AFLEVNEEGSEAAASTAVVIAGR.S
19	1	sp|P01008|ANT3_HUMAN	52602.4	0.619	SERPINC1	Antithrombin-III (short name: ATIII)	3330	52	1.12	228	26068	3+	2291.15	0.013	5.674	1	K.AFLEVNEEGSEAAASTAVVIAGR.S
19	1	sp|P01008|ANT3_HUMAN	52602.4	0.619	SERPINC1	Antithrombin-III (short name: ATIII)	3330	52	1.12	228	26118	2+	2291.15	0.008	3.49169	1	K.AFLEVNEEGSEAAASTAVVIAGR.S
19	1	sp|P01008|ANT3_HUMAN	52602.4	0.619	SERPINC1	Antithrombin-III (short name: ATIII)	3330	52	1.12	228	26227	3+	2291.15	0.007	3.05523	1	K.AFLEVNEEGSEAAASTAVVIAGR.S
19	1	sp|P01008|ANT3_HUMAN	52602.4	0.619	SERPINC1	Antithrombin-III (short name: ATIII)	3330	52	1.12	228	26269	2+	2291.15	0.011	4.80108	1	K.AFLEVNEEGSEAAASTAVVIAGR.S
19	1	sp|P01008|ANT3_HUMAN	52602.4	0.619	SERPINC1	Antithrombin-III (short name: ATIII)	3330	52	1.12	228	26301	3+	1668.92	1.01	5.99188	0.9356	K.GDDITMVLILPKPEK.S
19	1	sp|P01008|ANT3_HUMAN	52602.4	0.619	SERPINC1	Antithrombin-III (short name: ATIII)	3330	52	1.12	228	26386	3+	2291.15	0.011	4.80108	1	K.AFLEVNEEGSEAAASTAVVIAGR.S
19	1	sp|P01008|ANT3_HUMAN	52602.4	0.619	SERPINC1	Antithrombin-III (short name: ATIII)	3330	52	1.12	228	26429	2+	2291.15	0.014	6.11047	1	K.AFLEVNEEGSEAAASTAVVIAGR.S
19	1	sp|P01008|ANT3_HUMAN	52602.4	0.619	SERPINC1	Antithrombin-III (short name: ATIII)	3330	52	1.12	228	26444	2+	2315.12	0.008	3.45554	0.9999	K.NDNDNIFLSPLSISTAFAM"TK.L
19	1	sp|P01008|ANT3_HUMAN	52602.4	0.619	SERPINC1	Antithrombin-III (short name: ATIII)	3330	52	1.12	228	26518	3+	2315.12	1.023	9.93468	0.8797	K.NDNDNIFLSPLSISTAFAM"TK.L
19	1	sp|P01008|ANT3_HUMAN	52602.4	0.619	SERPINC1	Antithrombin-III (short name: ATIII)	3330	52	1.12	228	26577	2+	2291.15	0.011	4.80108	1	K.AFLEVNEEGSEAAASTAVVIAGR.S
19	1	sp|P01008|ANT3_HUMAN	52602.4	0.619	SERPINC1	Antithrombin-III (short name: ATIII)	3330	52	1.12	228	26596	2+	2315.12	0.006	2.59166	0.9998	K.NDNDNIFLSPLSISTAFAM"TK.L
19	1	sp|P01008|ANT3_HUMAN	52602.4	0.619	SERPINC1	Antithrombin-III (short name: ATIII)	3330	52	1.12	228	26698	3+	2291.15	0.012	5.23754	1	K.AFLEVNEEGSEAAASTAVVIAGR.S
19	1	sp|P01008|ANT3_HUMAN	52602.4	0.619	SERPINC1	Antithrombin-III (short name: ATIII)	3330	52	1.12	228	26736	2+	2291.15	0.013	5.674	1	K.AFLEVNEEGSEAAASTAVVIAGR.S
19	1	sp|P01008|ANT3_HUMAN	52602.4	0.619	SERPINC1	Antithrombin-III (short name: ATIII)	3330	52	1.12	228	26757	2+	2315.12	0.006	2.59166	0.9911	K.NDNDNIFLSPLSISTAFAM"TK.L
19	1	sp|P01008|ANT3_HUMAN	52602.4	0.619	SERPINC1	Antithrombin-III (short name: ATIII)	3330	52	1.12	228	26860	3+	2291.15	0.009	3.92816	1	K.AFLEVNEEGSEAAASTAVVIAGR.S
19	1	sp|P01008|ANT3_HUMAN	52602.4	0.619	SERPINC1	Antithrombin-III (short name: ATIII)	3330	52	1.12	228	26900	2+	2291.15	0.011	4.80108	1	K.AFLEVNEEGSEAAASTAVVIAGR.S
19	1	sp|P01008|ANT3_HUMAN	52602.4	0.619	SERPINC1	Antithrombin-III (short name: ATIII)	3330	52	1.12	228	26927	2+	2315.12	0.002	0.863885	0.9999	K.NDNDNIFLSPLSISTAFAM"TK.L
19	1	sp|P01008|ANT3_HUMAN	52602.4	0.619	SERPINC1	Antithrombin-III (short name: ATIII)	3330	52	1.12	228	27010	3+	2291.15	0.013	5.674	1	K.AFLEVNEEGSEAAASTAVVIAGR.S
19	1	sp|P01008|ANT3_HUMAN	52602.4	0.619	SERPINC1	Antithrombin-III (short name: ATIII)	3330	52	1.12	228	27048	2+	2291.15	0.012	5.23754	1	K.AFLEVNEEGSEAAASTAVVIAGR.S
19	1	sp|P01008|ANT3_HUMAN	52602.4	0.619	SERPINC1	Antithrombin-III (short name: ATIII)	3330	52	1.12	228	27087	2+	2315.12	0.007	3.0236	0.9947	K.NDNDNIFLSPLSISTAFAM"TK.L
19	1	sp|P01008|ANT3_HUMAN	52602.4	0.619	SERPINC1	Antithrombin-III (short name: ATIII)	3330	52	1.12	228	27162	3+	2291.15	0.013	5.674	1	K.AFLEVNEEGSEAAASTAVVIAGR.S
19	1	sp|P01008|ANT3_HUMAN	52602.4	0.619	SERPINC1	Antithrombin-III (short name: ATIII)	3330	52	1.12	228	27197	2+	2291.15	0.011	4.80108	1	K.AFLEVNEEGSEAAASTAVVIAGR.S
19	1	sp|P01008|ANT3_HUMAN	52602.4	0.619	SERPINC1	Antithrombin-III (short name: ATIII)	3330	52	1.12	228	27309	3+	2291.15	0.008	3.49169	1	K.AFLEVNEEGSEAAASTAVVIAGR.S
19	1	sp|P01008|ANT3_HUMAN	52602.4	0.619	SERPINC1	Antithrombin-III (short name: ATIII)	3330	52	1.12	228	27347	2+	2291.15	0.01	4.36462	1	K.AFLEVNEEGSEAAASTAVVIAGR.S
19	1	sp|P01008|ANT3_HUMAN	52602.4	0.619	SERPINC1	Antithrombin-III (short name: ATIII)	3330	52	1.12	228	27460	3+	2291.15	0.014	6.11047	1	K.AFLEVNEEGSEAAASTAVVIAGR.S
19	1	sp|P01008|ANT3_HUMAN	52602.4	0.619	SERPINC1	Antithrombin-III (short name: ATIII)	3330	52	1.12	228	27507	2+	2291.15	0.009	3.92816	1	K.AFLEVNEEGSEAAASTAVVIAGR.S
19	1	sp|P01008|ANT3_HUMAN	52602.4	0.619	SERPINC1	Antithrombin-III (short name: ATIII)	3330	52	1.12	228	27612	3+	2291.15	0.011	4.80108	1	K.AFLEVNEEGSEAAASTAVVIAGR.S
19	1	sp|P01008|ANT3_HUMAN	52602.4	0.619	SERPINC1	Antithrombin-III (short name: ATIII)	3330	52	1.12	228	27645	3+	2299.13	1.028	12.1785	0.9999	K.NDNDNIFLSPLSISTAFAMTK.L
19	1	sp|P01008|ANT3_HUMAN	52602.4	0.619	SERPINC1	Antithrombin-III (short name: ATIII)	3330	52	1.12	228	27654	2+	2299.13	0.011	4.78442	1	K.NDNDNIFLSPLSISTAFAMTK.L
19	1	sp|P01008|ANT3_HUMAN	52602.4	0.619	SERPINC1	Antithrombin-III (short name: ATIII)	3330	52	1.12	228	27670	2+	2291.15	0.013	5.674	1	K.AFLEVNEEGSEAAASTAVVIAGR.S
19	1	sp|P01008|ANT3_HUMAN	52602.4	0.619	SERPINC1	Antithrombin-III (short name: ATIII)	3330	52	1.12	228	27758	3+	2291.15	0.011	4.80108	1	K.AFLEVNEEGSEAAASTAVVIAGR.S
19	1	sp|P01008|ANT3_HUMAN	52602.4	0.619	SERPINC1	Antithrombin-III (short name: ATIII)	3330	52	1.12	228	27804	3+	2299.13	0.011	4.78442	0.9922	K.NDNDNIFLSPLSISTAFAMTK.L
19	1	sp|P01008|ANT3_HUMAN	52602.4	0.619	SERPINC1	Antithrombin-III (short name: ATIII)	3330	52	1.12	228	27814	2+	2299.13	0.009	3.91453	0.9999	K.NDNDNIFLSPLSISTAFAMTK.L
19	1	sp|P01008|ANT3_HUMAN	52602.4	0.619	SERPINC1	Antithrombin-III (short name: ATIII)	3330	52	1.12	228	27831	2+	2291.15	0.01	4.36462	1	K.AFLEVNEEGSEAAASTAVVIAGR.S
19	1	sp|P01008|ANT3_HUMAN	52602.4	0.619	SERPINC1	Antithrombin-III (short name: ATIII)	3330	52	1.12	228	27911	3+	2291.15	0.013	5.674	1	K.AFLEVNEEGSEAAASTAVVIAGR.S
19	1	sp|P01008|ANT3_HUMAN	52602.4	0.619	SERPINC1	Antithrombin-III (short name: ATIII)	3330	52	1.12	228	27965	3+	2299.13	0.013	5.65432	1	K.NDNDNIFLSPLSISTAFAMTK.L
19	1	sp|P01008|ANT3_HUMAN	52602.4	0.619	SERPINC1	Antithrombin-III (short name: ATIII)	3330	52	1.12	228	27974	2+	2299.13	0.01	4.34948	1	K.NDNDNIFLSPLSISTAFAMTK.L
19	1	sp|P01008|ANT3_HUMAN	52602.4	0.619	SERPINC1	Antithrombin-III (short name: ATIII)	3330	52	1.12	228	27980	2+	2291.15	0.008	3.49169	1	K.AFLEVNEEGSEAAASTAVVIAGR.S
19	1	sp|P01008|ANT3_HUMAN	52602.4	0.619	SERPINC1	Antithrombin-III (short name: ATIII)	3330	52	1.12	228	28070	3+	2291.15	0.009	3.92816	1	K.AFLEVNEEGSEAAASTAVVIAGR.S
19	1	sp|P01008|ANT3_HUMAN	52602.4	0.619	SERPINC1	Antithrombin-III (short name: ATIII)	3330	52	1.12	228	28127	3+	2299.13	0.998	0.869895	0.9931	K.NDNDNIFLSPLSISTAFAMTK.L
19	1	sp|P01008|ANT3_HUMAN	52602.4	0.619	SERPINC1	Antithrombin-III (short name: ATIII)	3330	52	1.12	228	28140	2+	2291.15	0.009	3.92816	1	K.AFLEVNEEGSEAAASTAVVIAGR.S
19	1	sp|P01008|ANT3_HUMAN	52602.4	0.619	SERPINC1	Antithrombin-III (short name: ATIII)	3330	52	1.12	228	28229	3+	2291.15	0.012	5.23754	1	K.AFLEVNEEGSEAAASTAVVIAGR.S
19	1	sp|P01008|ANT3_HUMAN	52602.4	0.619	SERPINC1	Antithrombin-III (short name: ATIII)	3330	52	1.12	228	28302	2+	2291.15	0.009	3.92816	1	K.AFLEVNEEGSEAAASTAVVIAGR.S
19	1	sp|P01008|ANT3_HUMAN	52602.4	0.619	SERPINC1	Antithrombin-III (short name: ATIII)	3330	52	1.12	228	28390	3+	2291.15	0.012	5.23754	1	K.AFLEVNEEGSEAAASTAVVIAGR.S
19	1	sp|P01008|ANT3_HUMAN	52602.4	0.619	SERPINC1	Antithrombin-III (short name: ATIII)	3330	52	1.12	228	28458	2+	2291.15	0.011	4.80108	1	K.AFLEVNEEGSEAAASTAVVIAGR.S
19	1	sp|P01008|ANT3_HUMAN	52602.4	0.619	SERPINC1	Antithrombin-III (short name: ATIII)	3330	52	1.12	228	28459	2+	2299.13	0.012	5.21937	1	K.NDNDNIFLSPLSISTAFAMTK.L
19	1	sp|P01008|ANT3_HUMAN	52602.4	0.619	SERPINC1	Antithrombin-III (short name: ATIII)	3330	52	1.12	228	28617	2+	2291.15	0.011	4.80108	1	K.AFLEVNEEGSEAAASTAVVIAGR.S
19	1	sp|P01008|ANT3_HUMAN	52602.4	0.619	SERPINC1	Antithrombin-III (short name: ATIII)	3330	52	1.12	228	28620	2+	2299.13	0.01	4.34948	1	K.NDNDNIFLSPLSISTAFAMTK.L
19	1	sp|P01008|ANT3_HUMAN	52602.4	0.619	SERPINC1	Antithrombin-III (short name: ATIII)	3330	52	1.12	228	28708	3+	2291.15	0.014	6.11047	1	K.AFLEVNEEGSEAAASTAVVIAGR.S
19	1	sp|P01008|ANT3_HUMAN	52602.4	0.619	SERPINC1	Antithrombin-III (short name: ATIII)	3330	52	1.12	228	28776	2+	2291.15	0.011	4.80108	1	K.AFLEVNEEGSEAAASTAVVIAGR.S
19	1	sp|P01008|ANT3_HUMAN	52602.4	0.619	SERPINC1	Antithrombin-III (short name: ATIII)	3330	52	1.12	228	28779	2+	2299.13	0.008	3.47958	1	K.NDNDNIFLSPLSISTAFAMTK.L
19	1	sp|P01008|ANT3_HUMAN	52602.4	0.619	SERPINC1	Antithrombin-III (short name: ATIII)	3330	52	1.12	228	28871	3+	2291.15	0.008	3.49169	1	K.AFLEVNEEGSEAAASTAVVIAGR.S
19	1	sp|P01008|ANT3_HUMAN	52602.4	0.619	SERPINC1	Antithrombin-III (short name: ATIII)	3330	52	1.12	228	28937	2+	2291.15	0.011	4.80108	1	K.AFLEVNEEGSEAAASTAVVIAGR.S
19	1	sp|P01008|ANT3_HUMAN	52602.4	0.619	SERPINC1	Antithrombin-III (short name: ATIII)	3330	52	1.12	228	29029	3+	2291.15	1.024	10.4751	1	K.AFLEVNEEGSEAAASTAVVIAGR.S
19	1	sp|P01008|ANT3_HUMAN	52602.4	0.619	SERPINC1	Antithrombin-III (short name: ATIII)	3330	52	1.12	228	29097	2+	2291.15	0.01	4.36462	1	K.AFLEVNEEGSEAAASTAVVIAGR.S
19	1	sp|P01008|ANT3_HUMAN	52602.4	0.619	SERPINC1	Antithrombin-III (short name: ATIII)	3330	52	1.12	228	29257	2+	2291.15	0.007	3.05523	1	K.AFLEVNEEGSEAAASTAVVIAGR.S
19	1	sp|P01008|ANT3_HUMAN	52602.4	0.619	SERPINC1	Antithrombin-III (short name: ATIII)	3330	52	1.12	228	29285	2+	2299.13	1.006	2.60969	0.8426	K.NDNDNIFLSPLSISTAFAMTK.L
19	1	sp|P01008|ANT3_HUMAN	52602.4	0.619	SERPINC1	Antithrombin-III (short name: ATIII)	3330	52	1.12	228	29355	3+	3098.49	0.013	4.19559	0.9061	K.ELTPEVLQEWLDELEEM"M"LVVHMPR.F
19	1	sp|P01008|ANT3_HUMAN	52602.4	0.619	SERPINC1	Antithrombin-III (short name: ATIII)	3330	52	1.12	228	29368	3+	2291.15	0.013	5.674	1	K.AFLEVNEEGSEAAASTAVVIAGR.S
19	1	sp|P01008|ANT3_HUMAN	52602.4	0.619	SERPINC1	Antithrombin-III (short name: ATIII)	3330	52	1.12	228	29417	2+	2291.15	0.014	6.11047	1	K.AFLEVNEEGSEAAASTAVVIAGR.S
19	1	sp|P01008|ANT3_HUMAN	52602.4	0.619	SERPINC1	Antithrombin-III (short name: ATIII)	3330	52	1.12	228	29527	3+	2291.15	0.011	4.80108	0.9999	K.AFLEVNEEGSEAAASTAVVIAGR.S
19	1	sp|P01008|ANT3_HUMAN	52602.4	0.619	SERPINC1	Antithrombin-III (short name: ATIII)	3330	52	1.12	228	29595	2+	2291.15	0.008	3.49169	1	K.AFLEVNEEGSEAAASTAVVIAGR.S
19	1	sp|P01008|ANT3_HUMAN	52602.4	0.619	SERPINC1	Antithrombin-III (short name: ATIII)	3330	52	1.12	228	29674	3+	2291.15	0.013	5.674	1	K.AFLEVNEEGSEAAASTAVVIAGR.S
19	1	sp|P01008|ANT3_HUMAN	52602.4	0.619	SERPINC1	Antithrombin-III (short name: ATIII)	3330	52	1.12	228	29786	2+	2291.15	0.016	6.98339	1	K.AFLEVNEEGSEAAASTAVVIAGR.S
19	1	sp|P01008|ANT3_HUMAN	52602.4	0.619	SERPINC1	Antithrombin-III (short name: ATIII)	3330	52	1.12	228	29825	3+	2291.15	0.009	3.92816	1	K.AFLEVNEEGSEAAASTAVVIAGR.S
19	1	sp|P01008|ANT3_HUMAN	52602.4	0.619	SERPINC1	Antithrombin-III (short name: ATIII)	3330	52	1.12	228	29937	2+	2291.15	0.016	6.98339	1	K.AFLEVNEEGSEAAASTAVVIAGR.S
19	1	sp|P01008|ANT3_HUMAN	52602.4	0.619	SERPINC1	Antithrombin-III (short name: ATIII)	3330	52	1.12	228	29985	3+	2291.15	0.013	5.674	1	K.AFLEVNEEGSEAAASTAVVIAGR.S
19	1	sp|P01008|ANT3_HUMAN	52602.4	0.619	SERPINC1	Antithrombin-III (short name: ATIII)	3330	52	1.12	228	30099	2+	2291.15	0.01	4.36462	1	K.AFLEVNEEGSEAAASTAVVIAGR.S
19	1	sp|P01008|ANT3_HUMAN	52602.4	0.619	SERPINC1	Antithrombin-III (short name: ATIII)	3330	52	1.12	228	30144	3+	2291.15	0.01	4.36462	1	K.AFLEVNEEGSEAAASTAVVIAGR.S
19	1	sp|P01008|ANT3_HUMAN	52602.4	0.619	SERPINC1	Antithrombin-III (short name: ATIII)	3330	52	1.12	228	30210	3+	1528.74	0.01	6.54132	0.9872	R.FATTFYQHLADSK.N
19	1	sp|P01008|ANT3_HUMAN	52602.4	0.619	SERPINC1	Antithrombin-III (short name: ATIII)	3330	52	1.12	228	30258	2+	2291.15	0.009	3.92816	1	K.AFLEVNEEGSEAAASTAVVIAGR.S
19	1	sp|P01008|ANT3_HUMAN	52602.4	0.619	SERPINC1	Antithrombin-III (short name: ATIII)	3330	52	1.12	228	30304	3+	2291.15	0.014	6.11047	1	K.AFLEVNEEGSEAAASTAVVIAGR.S
19	1	sp|P01008|ANT3_HUMAN	52602.4	0.619	SERPINC1	Antithrombin-III (short name: ATIII)	3330	52	1.12	228	30424	2+	2291.15	0.011	4.80108	1	K.AFLEVNEEGSEAAASTAVVIAGR.S
19	1	sp|P01008|ANT3_HUMAN	52602.4	0.619	SERPINC1	Antithrombin-III (short name: ATIII)	3330	52	1.12	228	30461	3+	3082.49	0.01	3.24413	0.8745	K.ELTPEVLQEWLDELEEM"MLVVHMPR.F
19	1	sp|P01008|ANT3_HUMAN	52602.4	0.619	SERPINC1	Antithrombin-III (short name: ATIII)	3330	52	1.12	228	30486	2+	3082.49	1.001	0.324413	0.901	K.ELTPEVLQEWLDELEEMM"LVVHMPR.F
19	1	sp|P01008|ANT3_HUMAN	52602.4	0.619	SERPINC1	Antithrombin-III (short name: ATIII)	3330	52	1.12	228	30543	3+	3066.5	0.019	6.19599	1	K.ELTPEVLQEWLDELEEMMLVVHMPR.F
19	1	sp|P01008|ANT3_HUMAN	52602.4	0.619	SERPINC1	Antithrombin-III (short name: ATIII)	3330	52	1.12	228	30553	2+	3066.5	1.015	4.89157	1	K.ELTPEVLQEWLDELEEMMLVVHMPR.F
19	1	sp|P01008|ANT3_HUMAN	52602.4	0.619	SERPINC1	Antithrombin-III (short name: ATIII)	3330	52	1.12	228	30597	3+	2804.57	-0.95	17.828	0.9999	R.ITDVIPSEAINELTVLVLVNTIYFK.G
19	1	sp|P01008|ANT3_HUMAN	52602.4	0.619	SERPINC1	Antithrombin-III (short name: ATIII)	3330	52	1.12	228	30656	2+	3048.49	1.016	5.2485	1	K.E^LTPEVLQEWLDELEEMMLVVHMPR.F
19	1	sp|P01008|ANT3_HUMAN	52602.4	0.619	SERPINC1	Antithrombin-III (short name: ATIII)	3330	52	1.12	228	30669	3+	2291.15	0.008	3.49169	1	K.AFLEVNEEGSEAAASTAVVIAGR.S
19	1	sp|P01008|ANT3_HUMAN	52602.4	0.619	SERPINC1	Antithrombin-III (short name: ATIII)	3330	52	1.12	228	30703	2+	2804.57	0.012	4.27873	1	R.ITDVIPSEAINELTVLVLVNTIYFK.G
19	1	sp|P01008|ANT3_HUMAN	52602.4	0.619	SERPINC1	Antithrombin-III (short name: ATIII)	3330	52	1.12	228	30713	3+	3066.5	0.013	4.23936	1	K.ELTPEVLQEWLDELEEMMLVVHMPR.F
19	1	sp|P01008|ANT3_HUMAN	52602.4	0.619	SERPINC1	Antithrombin-III (short name: ATIII)	3330	52	1.12	228	30733	2+	3066.5	1.015	4.89157	1	K.ELTPEVLQEWLDELEEMMLVVHMPR.F
19	1	sp|P01008|ANT3_HUMAN	52602.4	0.619	SERPINC1	Antithrombin-III (short name: ATIII)	3330	52	1.12	228	30763	3+	2804.57	0.015	5.34841	0.9999	R.ITDVIPSEAINELTVLVLVNTIYFK.G
19	1	sp|P01008|ANT3_HUMAN	52602.4	0.619	SERPINC1	Antithrombin-III (short name: ATIII)	3330	52	1.12	228	30843	2+	2291.15	0.008	3.49169	1	K.AFLEVNEEGSEAAASTAVVIAGR.S
19	1	sp|P01008|ANT3_HUMAN	52602.4	0.619	SERPINC1	Antithrombin-III (short name: ATIII)	3330	52	1.12	228	30873	3+	3066.5	0.014	4.56547	0.9964	K.ELTPEVLQEWLDELEEMMLVVHMPR.F
19	1	sp|P01008|ANT3_HUMAN	52602.4	0.619	SERPINC1	Antithrombin-III (short name: ATIII)	3330	52	1.12	228	30875	2+	2804.57	0.013	4.63529	1	R.ITDVIPSEAINELTVLVLVNTIYFK.G
19	1	sp|P01008|ANT3_HUMAN	52602.4	0.619	SERPINC1	Antithrombin-III (short name: ATIII)	3330	52	1.12	228	30896	2+	3066.5	0.023	7.50041	1	K.ELTPEVLQEWLDELEEMMLVVHMPR.F
19	1	sp|P01008|ANT3_HUMAN	52602.4	0.619	SERPINC1	Antithrombin-III (short name: ATIII)	3330	52	1.12	228	30923	3+	2804.57	0.013	4.63529	1	R.ITDVIPSEAINELTVLVLVNTIYFK.G
19	1	sp|P01008|ANT3_HUMAN	52602.4	0.619	SERPINC1	Antithrombin-III (short name: ATIII)	3330	52	1.12	228	30944	3+	2291.15	0.008	3.49169	1	K.AFLEVNEEGSEAAASTAVVIAGR.S
19	1	sp|P01008|ANT3_HUMAN	52602.4	0.619	SERPINC1	Antithrombin-III (short name: ATIII)	3330	52	1.12	228	31034	2+	2804.57	0.009	3.20905	1	R.ITDVIPSEAINELTVLVLVNTIYFK.G
19	1	sp|P01008|ANT3_HUMAN	52602.4	0.619	SERPINC1	Antithrombin-III (short name: ATIII)	3330	52	1.12	228	31035	3+	3066.5	0.013	4.23936	1	K.ELTPEVLQEWLDELEEMMLVVHMPR.F
19	1	sp|P01008|ANT3_HUMAN	52602.4	0.619	SERPINC1	Antithrombin-III (short name: ATIII)	3330	52	1.12	228	31069	2+	3066.5	-0.005	1.63052	1	K.ELTPEVLQEWLDELEEMMLVVHMPR.F
19	1	sp|P01008|ANT3_HUMAN	52602.4	0.619	SERPINC1	Antithrombin-III (short name: ATIII)	3330	52	1.12	228	31083	3+	2804.57	0.01	3.56561	1	R.ITDVIPSEAINELTVLVLVNTIYFK.G
19	1	sp|P01008|ANT3_HUMAN	52602.4	0.619	SERPINC1	Antithrombin-III (short name: ATIII)	3330	52	1.12	228	31104	3+	2291.15	0.013	5.674	1	K.AFLEVNEEGSEAAASTAVVIAGR.S
19	1	sp|P01008|ANT3_HUMAN	52602.4	0.619	SERPINC1	Antithrombin-III (short name: ATIII)	3330	52	1.12	228	31157	2+	2291.15	0.013	5.674	1	K.AFLEVNEEGSEAAASTAVVIAGR.S
19	1	sp|P01008|ANT3_HUMAN	52602.4	0.619	SERPINC1	Antithrombin-III (short name: ATIII)	3330	52	1.12	228	31194	2+	2804.57	0.013	4.63529	1	R.ITDVIPSEAINELTVLVLVNTIYFK.G
19	1	sp|P01008|ANT3_HUMAN	52602.4	0.619	SERPINC1	Antithrombin-III (short name: ATIII)	3330	52	1.12	228	31195	3+	3066.5	0.013	4.23936	0.9991	K.ELTPEVLQEWLDELEEMMLVVHMPR.F
19	1	sp|P01008|ANT3_HUMAN	52602.4	0.619	SERPINC1	Antithrombin-III (short name: ATIII)	3330	52	1.12	228	31233	3+	2804.57	0.014	4.99185	1	R.ITDVIPSEAINELTVLVLVNTIYFK.G
19	1	sp|P01008|ANT3_HUMAN	52602.4	0.619	SERPINC1	Antithrombin-III (short name: ATIII)	3330	52	1.12	228	31255	3+	2291.15	0.012	5.23754	1	K.AFLEVNEEGSEAAASTAVVIAGR.S
19	1	sp|P01008|ANT3_HUMAN	52602.4	0.619	SERPINC1	Antithrombin-III (short name: ATIII)	3330	52	1.12	228	31271	2+	3066.5	0.007	2.28273	1	K.ELTPEVLQEWLDELEEMMLVVHMPR.F
19	1	sp|P01008|ANT3_HUMAN	52602.4	0.619	SERPINC1	Antithrombin-III (short name: ATIII)	3330	52	1.12	228	31306	2+	2291.15	0.012	5.23754	1	K.AFLEVNEEGSEAAASTAVVIAGR.S
19	1	sp|P01008|ANT3_HUMAN	52602.4	0.619	SERPINC1	Antithrombin-III (short name: ATIII)	3330	52	1.12	228	31344	2+	2804.57	0.011	3.92217	1	R.ITDVIPSEAINELTVLVLVNTIYFK.G
19	1	sp|P01008|ANT3_HUMAN	52602.4	0.619	SERPINC1	Antithrombin-III (short name: ATIII)	3330	52	1.12	228	31345	3+	3066.5	0.015	4.89157	0.9519	K.ELTPEVLQEWLDELEEMMLVVHMPR.F
19	1	sp|P01008|ANT3_HUMAN	52602.4	0.619	SERPINC1	Antithrombin-III (short name: ATIII)	3330	52	1.12	228	31383	3+	2804.57	0.011	3.92217	0.9999	R.ITDVIPSEAINELTVLVLVNTIYFK.G
19	1	sp|P01008|ANT3_HUMAN	52602.4	0.619	SERPINC1	Antithrombin-III (short name: ATIII)	3330	52	1.12	228	31457	2+	2291.15	0.009	3.92816	1	K.AFLEVNEEGSEAAASTAVVIAGR.S
19	1	sp|P01008|ANT3_HUMAN	52602.4	0.619	SERPINC1	Antithrombin-III (short name: ATIII)	3330	52	1.12	228	31494	2+	2804.57	0.014	4.99185	1	R.ITDVIPSEAINELTVLVLVNTIYFK.G
19	1	sp|P01008|ANT3_HUMAN	52602.4	0.619	SERPINC1	Antithrombin-III (short name: ATIII)	3330	52	1.12	228	31497	3+	3066.5	0.025	8.15262	0.9836	K.ELTPEVLQEWLDELEEMMLVVHMPR.F
19	1	sp|P01008|ANT3_HUMAN	52602.4	0.619	SERPINC1	Antithrombin-III (short name: ATIII)	3330	52	1.12	228	31503	3+	2291.15	0.009	3.92816	1	K.AFLEVNEEGSEAAASTAVVIAGR.S
19	1	sp|P01008|ANT3_HUMAN	52602.4	0.619	SERPINC1	Antithrombin-III (short name: ATIII)	3330	52	1.12	228	31533	3+	2804.57	0.014	4.99185	0.9999	R.ITDVIPSEAINELTVLVLVNTIYFK.G
19	1	sp|P01008|ANT3_HUMAN	52602.4	0.619	SERPINC1	Antithrombin-III (short name: ATIII)	3330	52	1.12	228	31599	2+	2291.15	0.013	5.674	1	K.AFLEVNEEGSEAAASTAVVIAGR.S
19	1	sp|P01008|ANT3_HUMAN	52602.4	0.619	SERPINC1	Antithrombin-III (short name: ATIII)	3330	52	1.12	228	31634	2+	2804.57	0.017	6.06154	1	R.ITDVIPSEAINELTVLVLVNTIYFK.G
19	1	sp|P01008|ANT3_HUMAN	52602.4	0.619	SERPINC1	Antithrombin-III (short name: ATIII)	3330	52	1.12	228	31635	3+	3066.5	0.016	5.21768	0.8079	K.ELTPEVLQEWLDELEEMMLVVHMPR.F
19	1	sp|P01008|ANT3_HUMAN	52602.4	0.619	SERPINC1	Antithrombin-III (short name: ATIII)	3330	52	1.12	228	31663	3+	2291.15	0.01	4.36462	1	K.AFLEVNEEGSEAAASTAVVIAGR.S
19	1	sp|P01008|ANT3_HUMAN	52602.4	0.619	SERPINC1	Antithrombin-III (short name: ATIII)	3330	52	1.12	228	31673	3+	2804.57	0.011	3.92217	1	R.ITDVIPSEAINELTVLVLVNTIYFK.G
19	1	sp|P01008|ANT3_HUMAN	52602.4	0.619	SERPINC1	Antithrombin-III (short name: ATIII)	3330	52	1.12	228	31764	2+	2291.15	0.01	4.36462	1	K.AFLEVNEEGSEAAASTAVVIAGR.S
19	1	sp|P01008|ANT3_HUMAN	52602.4	0.619	SERPINC1	Antithrombin-III (short name: ATIII)	3330	52	1.12	228	31774	2+	2804.57	0.013	4.63529	1	R.ITDVIPSEAINELTVLVLVNTIYFK.G
19	1	sp|P01008|ANT3_HUMAN	52602.4	0.619	SERPINC1	Antithrombin-III (short name: ATIII)	3330	52	1.12	228	31776	3+	3066.5	0.025	8.15262	0.998	K.ELTPEVLQEWLDELEEMMLVVHMPR.F
19	1	sp|P01008|ANT3_HUMAN	52602.4	0.619	SERPINC1	Antithrombin-III (short name: ATIII)	3330	52	1.12	228	31813	3+	2804.57	0.01	3.56561	1	R.ITDVIPSEAINELTVLVLVNTIYFK.G
19	1	sp|P01008|ANT3_HUMAN	52602.4	0.619	SERPINC1	Antithrombin-III (short name: ATIII)	3330	52	1.12	228	31914	2+	2804.57	0.01	3.56561	1	R.ITDVIPSEAINELTVLVLVNTIYFK.G
19	1	sp|P01008|ANT3_HUMAN	52602.4	0.619	SERPINC1	Antithrombin-III (short name: ATIII)	3330	52	1.12	228	31915	2+	2291.15	0.01	4.36462	1	K.AFLEVNEEGSEAAASTAVVIAGR.S
19	1	sp|P01008|ANT3_HUMAN	52602.4	0.619	SERPINC1	Antithrombin-III (short name: ATIII)	3330	52	1.12	228	31953	3+	2804.57	0.013	4.63529	0.9996	R.ITDVIPSEAINELTVLVLVNTIYFK.G
19	1	sp|P01008|ANT3_HUMAN	52602.4	0.619	SERPINC1	Antithrombin-III (short name: ATIII)	3330	52	1.12	228	32054	2+	2804.57	0.019	6.77466	1	R.ITDVIPSEAINELTVLVLVNTIYFK.G
19	1	sp|P01008|ANT3_HUMAN	52602.4	0.619	SERPINC1	Antithrombin-III (short name: ATIII)	3330	52	1.12	228	32057	3+	3066.5	0.028	9.13094	0.945	K.ELTPEVLQEWLDELEEMMLVVHMPR.F
19	1	sp|P01008|ANT3_HUMAN	52602.4	0.619	SERPINC1	Antithrombin-III (short name: ATIII)	3330	52	1.12	228	32090	3+	1528.74	0.005	3.27066	0.7671	R.FATTFYQHLADSK.N
19	1	sp|P01008|ANT3_HUMAN	52602.4	0.619	SERPINC1	Antithrombin-III (short name: ATIII)	3330	52	1.12	228	32093	3+	2804.57	0.014	4.99185	1	R.ITDVIPSEAINELTVLVLVNTIYFK.G
19	1	sp|P01008|ANT3_HUMAN	52602.4	0.619	SERPINC1	Antithrombin-III (short name: ATIII)	3330	52	1.12	228	32143	2+	2291.15	0.013	5.674	1	K.AFLEVNEEGSEAAASTAVVIAGR.S
19	1	sp|P01008|ANT3_HUMAN	52602.4	0.619	SERPINC1	Antithrombin-III (short name: ATIII)	3330	52	1.12	228	32173	3+	2291.15	0.014	6.11047	1	K.AFLEVNEEGSEAAASTAVVIAGR.S
19	1	sp|P01008|ANT3_HUMAN	52602.4	0.619	SERPINC1	Antithrombin-III (short name: ATIII)	3330	52	1.12	228	32194	2+	2804.57	0.016	5.70497	1	R.ITDVIPSEAINELTVLVLVNTIYFK.G
19	1	sp|P01008|ANT3_HUMAN	52602.4	0.619	SERPINC1	Antithrombin-III (short name: ATIII)	3330	52	1.12	228	32197	3+	3066.5	0.024	7.82652	0.9999	K.ELTPEVLQEWLDELEEMMLVVHMPR.F
19	1	sp|P01008|ANT3_HUMAN	52602.4	0.619	SERPINC1	Antithrombin-III (short name: ATIII)	3330	52	1.12	228	32233	3+	2804.57	0.014	4.99185	1	R.ITDVIPSEAINELTVLVLVNTIYFK.G
19	1	sp|P01008|ANT3_HUMAN	52602.4	0.619	SERPINC1	Antithrombin-III (short name: ATIII)	3330	52	1.12	228	32313	2+	2291.15	0.012	5.23754	1	K.AFLEVNEEGSEAAASTAVVIAGR.S
19	1	sp|P01008|ANT3_HUMAN	52602.4	0.619	SERPINC1	Antithrombin-III (short name: ATIII)	3330	52	1.12	228	32334	2+	2804.57	0.015	5.34841	1	R.ITDVIPSEAINELTVLVLVNTIYFK.G
19	1	sp|P01008|ANT3_HUMAN	52602.4	0.619	SERPINC1	Antithrombin-III (short name: ATIII)	3330	52	1.12	228	32338	3+	3066.5	0.021	6.8482	0.998	K.ELTPEVLQEWLDELEEMMLVVHMPR.F
19	1	sp|P01008|ANT3_HUMAN	52602.4	0.619	SERPINC1	Antithrombin-III (short name: ATIII)	3330	52	1.12	228	32373	3+	2804.57	0.013	4.63529	1	R.ITDVIPSEAINELTVLVLVNTIYFK.G
19	1	sp|P01008|ANT3_HUMAN	52602.4	0.619	SERPINC1	Antithrombin-III (short name: ATIII)	3330	52	1.12	228	32403	3+	2291.15	0.009	3.92816	1	K.AFLEVNEEGSEAAASTAVVIAGR.S
19	1	sp|P01008|ANT3_HUMAN	52602.4	0.619	SERPINC1	Antithrombin-III (short name: ATIII)	3330	52	1.12	228	32453	2+	2291.15	0.015	6.54693	1	K.AFLEVNEEGSEAAASTAVVIAGR.S
19	1	sp|P01008|ANT3_HUMAN	52602.4	0.619	SERPINC1	Antithrombin-III (short name: ATIII)	3330	52	1.12	228	32474	2+	2804.57	0.013	4.63529	1	R.ITDVIPSEAINELTVLVLVNTIYFK.G
19	1	sp|P01008|ANT3_HUMAN	52602.4	0.619	SERPINC1	Antithrombin-III (short name: ATIII)	3330	52	1.12	228	32480	3+	3066.5	0.027	8.80483	0.9859	K.ELTPEVLQEWLDELEEMMLVVHMPR.F
19	1	sp|P01008|ANT3_HUMAN	52602.4	0.619	SERPINC1	Antithrombin-III (short name: ATIII)	3330	52	1.12	228	32513	3+	2804.57	0.012	4.27873	1	R.ITDVIPSEAINELTVLVLVNTIYFK.G
19	1	sp|P01008|ANT3_HUMAN	52602.4	0.619	SERPINC1	Antithrombin-III (short name: ATIII)	3330	52	1.12	228	32563	3+	2291.15	1.024	10.4751	1	K.AFLEVNEEGSEAAASTAVVIAGR.S
19	1	sp|P01008|ANT3_HUMAN	52602.4	0.619	SERPINC1	Antithrombin-III (short name: ATIII)	3330	52	1.12	228	32593	2+	2291.15	0.009	3.92816	1	K.AFLEVNEEGSEAAASTAVVIAGR.S
19	1	sp|P01008|ANT3_HUMAN	52602.4	0.619	SERPINC1	Antithrombin-III (short name: ATIII)	3330	52	1.12	228	32614	2+	2804.57	1.003	1.06968	1	R.ITDVIPSEAINELTVLVLVNTIYFK.G
19	1	sp|P01008|ANT3_HUMAN	52602.4	0.619	SERPINC1	Antithrombin-III (short name: ATIII)	3330	52	1.12	228	32659	3+	2804.57	0.008	2.85249	1	R.ITDVIPSEAINELTVLVLVNTIYFK.G
19	1	sp|P01008|ANT3_HUMAN	52602.4	0.619	SERPINC1	Antithrombin-III (short name: ATIII)	3330	52	1.12	228	32708	3+	2291.15	0.011	4.80108	1	K.AFLEVNEEGSEAAASTAVVIAGR.S
19	1	sp|P01008|ANT3_HUMAN	52602.4	0.619	SERPINC1	Antithrombin-III (short name: ATIII)	3330	52	1.12	228	32738	2+	2291.15	0.013	5.674	1	K.AFLEVNEEGSEAAASTAVVIAGR.S
19	1	sp|P01008|ANT3_HUMAN	52602.4	0.619	SERPINC1	Antithrombin-III (short name: ATIII)	3330	52	1.12	228	32759	2+	2804.57	0.014	4.99185	0.9998	R.ITDVIPSEAINELTVLVLVNTIYFK.G
19	1	sp|P01008|ANT3_HUMAN	52602.4	0.619	SERPINC1	Antithrombin-III (short name: ATIII)	3330	52	1.12	228	32848	3+	2804.57	0.011	3.92217	0.9964	R.ITDVIPSEAINELTVLVLVNTIYFK.G
19	1	sp|P01008|ANT3_HUMAN	52602.4	0.619	SERPINC1	Antithrombin-III (short name: ATIII)	3330	52	1.12	228	32849	3+	2291.15	0.011	4.80108	1	K.AFLEVNEEGSEAAASTAVVIAGR.S
19	1	sp|P01008|ANT3_HUMAN	52602.4	0.619	SERPINC1	Antithrombin-III (short name: ATIII)	3330	52	1.12	228	32878	2+	2291.15	0.011	4.80108	1	K.AFLEVNEEGSEAAASTAVVIAGR.S
19	1	sp|P01008|ANT3_HUMAN	52602.4	0.619	SERPINC1	Antithrombin-III (short name: ATIII)	3330	52	1.12	228	32920	2+	2804.57	0.994	2.13937	0.8804	R.ITDVIPSEAINELTVLVLVNTIYFK.G
19	1	sp|P01008|ANT3_HUMAN	52602.4	0.619	SERPINC1	Antithrombin-III (short name: ATIII)	3330	52	1.12	228	32981	3+	3066.5	1.035	11.4137	0.9253	K.ELTPEVLQEWLDELEEMMLVVHMPR.F
19	1	sp|P01008|ANT3_HUMAN	52602.4	0.619	SERPINC1	Antithrombin-III (short name: ATIII)	3330	52	1.12	228	32986	3+	2291.15	0.01	4.36462	1	K.AFLEVNEEGSEAAASTAVVIAGR.S
19	1	sp|P01008|ANT3_HUMAN	52602.4	0.619	SERPINC1	Antithrombin-III (short name: ATIII)	3330	52	1.12	228	32987	3+	2804.57	0.015	5.34841	0.9983	R.ITDVIPSEAINELTVLVLVNTIYFK.G
19	1	sp|P01008|ANT3_HUMAN	52602.4	0.619	SERPINC1	Antithrombin-III (short name: ATIII)	3330	52	1.12	228	33016	2+	2291.15	0.008	3.49169	1	K.AFLEVNEEGSEAAASTAVVIAGR.S
19	1	sp|P01008|ANT3_HUMAN	52602.4	0.619	SERPINC1	Antithrombin-III (short name: ATIII)	3330	52	1.12	228	33126	3+	2291.15	0.012	5.23754	1	K.AFLEVNEEGSEAAASTAVVIAGR.S
19	1	sp|P01008|ANT3_HUMAN	52602.4	0.619	SERPINC1	Antithrombin-III (short name: ATIII)	3330	52	1.12	228	33158	2+	2291.15	0.009	3.92816	1	K.AFLEVNEEGSEAAASTAVVIAGR.S
19	1	sp|P01008|ANT3_HUMAN	52602.4	0.619	SERPINC1	Antithrombin-III (short name: ATIII)	3330	52	1.12	228	33167	3+	2804.57	0.011	3.92217	0.9998	R.ITDVIPSEAINELTVLVLVNTIYFK.G
19	1	sp|P01008|ANT3_HUMAN	52602.4	0.619	SERPINC1	Antithrombin-III (short name: ATIII)	3330	52	1.12	228	33266	3+	2291.15	0.01	4.36462	1	K.AFLEVNEEGSEAAASTAVVIAGR.S
19	1	sp|P01008|ANT3_HUMAN	52602.4	0.619	SERPINC1	Antithrombin-III (short name: ATIII)	3330	52	1.12	228	33269	3+	3066.5	0.023	7.50041	0.7285	K.ELTPEVLQEWLDELEEMMLVVHMPR.F
19	1	sp|P01008|ANT3_HUMAN	52602.4	0.619	SERPINC1	Antithrombin-III (short name: ATIII)	3330	52	1.12	228	33297	3+	2804.57	0.01	3.56561	0.9998	R.ITDVIPSEAINELTVLVLVNTIYFK.G
19	1	sp|P01008|ANT3_HUMAN	52602.4	0.619	SERPINC1	Antithrombin-III (short name: ATIII)	3330	52	1.12	228	33298	2+	2291.15	0.011	4.80108	1	K.AFLEVNEEGSEAAASTAVVIAGR.S
19	1	sp|P01008|ANT3_HUMAN	52602.4	0.619	SERPINC1	Antithrombin-III (short name: ATIII)	3330	52	1.12	228	33396	3+	2291.15	0.01	4.36462	1	K.AFLEVNEEGSEAAASTAVVIAGR.S
19	1	sp|P01008|ANT3_HUMAN	52602.4	0.619	SERPINC1	Antithrombin-III (short name: ATIII)	3330	52	1.12	228	33428	2+	2291.15	0.009	3.92816	1	K.AFLEVNEEGSEAAASTAVVIAGR.S
19	1	sp|P01008|ANT3_HUMAN	52602.4	0.619	SERPINC1	Antithrombin-III (short name: ATIII)	3330	52	1.12	228	33436	3+	2804.57	0.011	3.92217	0.9999	R.ITDVIPSEAINELTVLVLVNTIYFK.G
19	1	sp|P01008|ANT3_HUMAN	52602.4	0.619	SERPINC1	Antithrombin-III (short name: ATIII)	3330	52	1.12	228	33539	3+	2291.15	0.014	6.11047	1	K.AFLEVNEEGSEAAASTAVVIAGR.S
19	1	sp|P01008|ANT3_HUMAN	52602.4	0.619	SERPINC1	Antithrombin-III (short name: ATIII)	3330	52	1.12	228	33557	2+	2291.15	0.011	4.80108	1	K.AFLEVNEEGSEAAASTAVVIAGR.S
19	1	sp|P01008|ANT3_HUMAN	52602.4	0.619	SERPINC1	Antithrombin-III (short name: ATIII)	3330	52	1.12	228	33590	2+	1764.69	0.007	3.96671	0.9989	K.ADGESCSASMMYQEGK.F	660215	747228
19	1	sp|P01008|ANT3_HUMAN	52602.4	0.619	SERPINC1	Antithrombin-III (short name: ATIII)	3330	52	1.12	228	33669	3+	2291.15	0.007	3.05523	1	K.AFLEVNEEGSEAAASTAVVIAGR.S
19	1	sp|P01008|ANT3_HUMAN	52602.4	0.619	SERPINC1	Antithrombin-III (short name: ATIII)	3330	52	1.12	228	33689	2+	2291.15	0.007	3.05523	1	K.AFLEVNEEGSEAAASTAVVIAGR.S
19	1	sp|P01008|ANT3_HUMAN	52602.4	0.619	SERPINC1	Antithrombin-III (short name: ATIII)	3330	52	1.12	228	33730	2+	1764.69	0.007	3.96671	1	K.ADGESCSASMMYQEGK.F	444747	513541
19	1	sp|P01008|ANT3_HUMAN	52602.4	0.619	SERPINC1	Antithrombin-III (short name: ATIII)	3330	52	1.12	228	33799	3+	2291.15	0.011	4.80108	1	K.AFLEVNEEGSEAAASTAVVIAGR.S
19	1	sp|P01008|ANT3_HUMAN	52602.4	0.619	SERPINC1	Antithrombin-III (short name: ATIII)	3330	52	1.12	228	33817	2+	2291.15	0.016	6.98339	1	K.AFLEVNEEGSEAAASTAVVIAGR.S
19	1	sp|P01008|ANT3_HUMAN	52602.4	0.619	SERPINC1	Antithrombin-III (short name: ATIII)	3330	52	1.12	228	33913	2+	1767.71	0.007	3.95993	1	K.ADGESC'SASMMYQEGK.F	240876	266112
19	1	sp|P01008|ANT3_HUMAN	52602.4	0.619	SERPINC1	Antithrombin-III (short name: ATIII)	3330	52	1.12	228	33927	3+	2291.15	0.009	3.92816	1	K.AFLEVNEEGSEAAASTAVVIAGR.S
19	1	sp|P01008|ANT3_HUMAN	52602.4	0.619	SERPINC1	Antithrombin-III (short name: ATIII)	3330	52	1.12	228	33951	2+	2291.15	0.006	2.61877	1	K.AFLEVNEEGSEAAASTAVVIAGR.S
19	1	sp|P01008|ANT3_HUMAN	52602.4	0.619	SERPINC1	Antithrombin-III (short name: ATIII)	3330	52	1.12	228	34058	3+	2291.15	0.011	4.80108	1	K.AFLEVNEEGSEAAASTAVVIAGR.S
19	1	sp|P01008|ANT3_HUMAN	52602.4	0.619	SERPINC1	Antithrombin-III (short name: ATIII)	3330	52	1.12	228	34080	2+	2291.15	0.006	2.61877	1	K.AFLEVNEEGSEAAASTAVVIAGR.S
19	1	sp|P01008|ANT3_HUMAN	52602.4	0.619	SERPINC1	Antithrombin-III (short name: ATIII)	3330	52	1.12	228	34094	2+	1767.71	-1.006	3.39423	0.9421	K.ADGESC'SASMMYQEGK.F	80702.6	80912.5
19	1	sp|P01008|ANT3_HUMAN	52602.4	0.619	SERPINC1	Antithrombin-III (short name: ATIII)	3330	52	1.12	228	34188	3+	2291.15	0.007	3.05523	1	K.AFLEVNEEGSEAAASTAVVIAGR.S
19	1	sp|P01008|ANT3_HUMAN	52602.4	0.619	SERPINC1	Antithrombin-III (short name: ATIII)	3330	52	1.12	228	34218	2+	2291.15	0.003	1.30939	0.9466	K.AFLEVNEEGSEAAASTAVVIAGR.S
19	1	sp|P01008|ANT3_HUMAN	52602.4	0.619	SERPINC1	Antithrombin-III (short name: ATIII)	3330	52	1.12	228	34242	2+	1767.71	-0.004	2.26282	0.6256	K.ADGESC'SASMMYQEGK.F	20658.5	25467.9
19	1	sp|P01008|ANT3_HUMAN	52602.4	0.619	SERPINC1	Antithrombin-III (short name: ATIII)	3330	52	1.12	228	34318	3+	2291.15	0.013	5.674	1	K.AFLEVNEEGSEAAASTAVVIAGR.S
19	1	sp|P01008|ANT3_HUMAN	52602.4	0.619	SERPINC1	Antithrombin-III (short name: ATIII)	3330	52	1.12	228	34347	2+	2291.15	0.001	0.436462	0.9952	K.AFLEVNEEGSEAAASTAVVIAGR.S
19	1	sp|P01008|ANT3_HUMAN	52602.4	0.619	SERPINC1	Antithrombin-III (short name: ATIII)	3330	52	1.12	228	34384	2+	1767.71	0.005	2.82852	1	K.ADGESC'SASMMYQEGK.F	6453.77	7586.74
19	1	sp|P01008|ANT3_HUMAN	52602.4	0.619	SERPINC1	Antithrombin-III (short name: ATIII)	3330	52	1.12	228	34448	3+	2291.15	1.024	10.4751	1	K.AFLEVNEEGSEAAASTAVVIAGR.S
19	1	sp|P01008|ANT3_HUMAN	52602.4	0.619	SERPINC1	Antithrombin-III (short name: ATIII)	3330	52	1.12	228	34578	3+	2291.15	1.01	4.36462	0.9136	K.AFLEVNEEGSEAAASTAVVIAGR.S
19	1	sp|P01008|ANT3_HUMAN	52602.4	0.619	SERPINC1	Antithrombin-III (short name: ATIII)	3330	52	1.12	228	34711	3+	2291.15	1.007	3.05523	0.7258	K.AFLEVNEEGSEAAASTAVVIAGR.S
19	1	sp|P01008|ANT3_HUMAN	52602.4	0.619	SERPINC1	Antithrombin-III (short name: ATIII)	3330	52	1.12	228	34839	3+	2291.15	0.013	5.674	0.951	K.AFLEVNEEGSEAAASTAVVIAGR.S
19	1	sp|P01008|ANT3_HUMAN	52602.4	0.619	SERPINC1	Antithrombin-III (short name: ATIII)	3330	52	1.12	228	3104	2+	1093.46	0.005	4.57262	0.9999	K.ATEDEGSEQK.I
19	1	sp|P01008|ANT3_HUMAN	52602.4	0.619	SERPINC1	Antithrombin-III (short name: ATIII)	3330	52	1.12	228	5964	2+	850.405	0.003	3.52773	0.7616	K.FSPENTR.K
19	1	sp|P01008|ANT3_HUMAN	52602.4	0.619	SERPINC1	Antithrombin-III (short name: ATIII)	3330	52	1.12	228	6296	3+	2002.97	0.012	5.99111	0.9197	K.KATEDEGSEQKIPEATNR.R
19	1	sp|P01008|ANT3_HUMAN	52602.4	0.619	SERPINC1	Antithrombin-III (short name: ATIII)	3330	52	1.12	228	6444	3+	2002.97	0.009	4.49333	1	K.KATEDEGSEQKIPEATNR.R
19	1	sp|P01008|ANT3_HUMAN	52602.4	0.619	SERPINC1	Antithrombin-III (short name: ATIII)	3330	52	1.12	228	6517	2+	1796.68	-0.879	67.3466	1	K.ADGESCSASM"M"YQEGK.F
19	1	sp|P01008|ANT3_HUMAN	52602.4	0.619	SERPINC1	Antithrombin-III (short name: ATIII)	3330	52	1.12	228	6678	2+	1796.68	0.013	7.23558	1	K.ADGESCSASM"M"YQEGK.F	167478	97036.9
19	1	sp|P01008|ANT3_HUMAN	52602.4	0.619	SERPINC1	Antithrombin-III (short name: ATIII)	3330	52	1.12	228	7089	2+	1874.87	0	0	1	K.ATEDEGSEQKIPEATNR.R
19	1	sp|P01008|ANT3_HUMAN	52602.4	0.619	SERPINC1	Antithrombin-III (short name: ATIII)	3330	52	1.12	228	7140	3+	1874.87	-0.988	6.40043	0.9855	K.ATEDEGSEQKIPEATNR.R
19	1	sp|P01008|ANT3_HUMAN	52602.4	0.619	SERPINC1	Antithrombin-III (short name: ATIII)	3330	52	1.12	228	7235	2+	1874.87	0.009	4.80033	1	K.ATEDEGSEQKIPEATNR.R
19	1	sp|P01008|ANT3_HUMAN	52602.4	0.619	SERPINC1	Antithrombin-III (short name: ATIII)	3330	52	1.12	228	7394	2+	1874.87	0.01	5.3337	1	K.ATEDEGSEQKIPEATNR.R
19	1	sp|P01008|ANT3_HUMAN	52602.4	0.619	SERPINC1	Antithrombin-III (short name: ATIII)	3330	52	1.12	228	7420	3+	1874.87	0.009	4.80033	0.723	K.ATEDEGSEQKIPEATNR.R
19	1	sp|P01008|ANT3_HUMAN	52602.4	0.619	SERPINC1	Antithrombin-III (short name: ATIII)	3330	52	1.12	228	8160	2+	1780.68	0.009	5.05424	1	K.ADGESCSASMM"YQEGK.F	8963566	6.39706e+06
[truncated: 156,640 more rows]

## Sheet: BPH2_AAL
Group	Prob	Protein	SequenceMass	AACoverage	BestGeneName	Description	Total Filtered Peptides	Unique Filtered Peptides	H2L Mean	Ratio Peps	Scan	Z	CalcMHPlus	dMass	FdMass (ppm)	PepProphet	Peptide	Light Area	Heavy Area
1	1	CONTAM|P02662	22974.9	0.206		SWISS-PROT:P02662 Alpha-S1-casein - Bos taurus (Bovine).	13	3			21793	2+	1384.73	0.006	4.33297	0.9986	R.FFVAPFPEVFGK.E
1	1	CONTAM|P02662	22974.9	0.206		SWISS-PROT:P02662 Alpha-S1-casein - Bos taurus (Bovine).	13	3			21917	2+	1384.73	0.008	5.7773	1	R.FFVAPFPEVFGK.E
1	1	CONTAM|P02662	22974.9	0.206		SWISS-PROT:P02662 Alpha-S1-casein - Bos taurus (Bovine).	13	3			22048	2+	1384.73	0.007	5.05514	0.9449	R.FFVAPFPEVFGK.E
1	1	CONTAM|P02662	22974.9	0.206		SWISS-PROT:P02662 Alpha-S1-casein - Bos taurus (Bovine).	13	3			22214	2+	1384.73	0.007	5.05514	0.9803	R.FFVAPFPEVFGK.E
1	1	CONTAM|P02662	22974.9	0.206		SWISS-PROT:P02662 Alpha-S1-casein - Bos taurus (Bovine).	13	3			22017	2+	1267.7	0.008	6.31062	1	R.YLGYLEQLLR.L
1	1	CONTAM|P02662	22974.9	0.206		SWISS-PROT:P02662 Alpha-S1-casein - Bos taurus (Bovine).	13	3			22585	2+	1384.73	0.01	7.22162	0.9794	R.FFVAPFPEVFGK.E
1	1	CONTAM|P02662	22974.9	0.206		SWISS-PROT:P02662 Alpha-S1-casein - Bos taurus (Bovine).	13	3			22711	2+	1384.73	0.008	5.7773	0.9999	R.FFVAPFPEVFGK.E
1	1	CONTAM|P02662	22974.9	0.206		SWISS-PROT:P02662 Alpha-S1-casein - Bos taurus (Bovine).	13	3			24349	2+	2332.13	0.01	4.28792	0.9585	K.EPM"IGVNQELAYFYPELFR.Q
1	1	CONTAM|P02662	22974.9	0.206		SWISS-PROT:P02662 Alpha-S1-casein - Bos taurus (Bovine).	13	3			24374	3+	2332.13	1.023	9.86222	0.8131	K.EPM"IGVNQELAYFYPELFR.Q
1	1	CONTAM|P02662	22974.9	0.206		SWISS-PROT:P02662 Alpha-S1-casein - Bos taurus (Bovine).	13	3			22263	2+	1267.7	0.006	4.73296	1	R.YLGYLEQLLR.L
1	1	CONTAM|P02662	22974.9	0.206		SWISS-PROT:P02662 Alpha-S1-casein - Bos taurus (Bovine).	13	3			22861	2+	1384.73	0.009	6.49946	1	R.FFVAPFPEVFGK.E
1	1	CONTAM|P02662	22974.9	0.206		SWISS-PROT:P02662 Alpha-S1-casein - Bos taurus (Bovine).	13	3			24862	3+	2332.13	0.013	5.5743	0.9967	K.EPM"IGVNQELAYFYPELFR.Q
1	1	CONTAM|P02662	22974.9	0.206		SWISS-PROT:P02662 Alpha-S1-casein - Bos taurus (Bovine).	13	3			24957	2+	2332.13	-0.004	1.71517	0.9661	K.EPM"IGVNQELAYFYPELFR.Q
2	1	CONTAM|P02754	18281.2	0.241		SWISS-PROT:P02754 Beta-lactoglobulin - Bos taurus (Bovine).	8	3			7380	2+	949.539	0.006	6.31886	0.873	-.LIVTQTM"K.G
2	1	CONTAM|P02754	18281.2	0.241		SWISS-PROT:P02754 Beta-lactoglobulin - Bos taurus (Bovine).	8	3			9938	2+	1245.58	0.006	4.81702	0.7198	R.TPEVDDEALEK.F
2	1	CONTAM|P02754	18281.2	0.241		SWISS-PROT:P02754 Beta-lactoglobulin - Bos taurus (Bovine).	8	3			9905	2+	1245.58	0.006	4.81702	1	R.TPEVDDEALEK.F
2	1	CONTAM|P02754	18281.2	0.241		SWISS-PROT:P02754 Beta-lactoglobulin - Bos taurus (Bovine).	8	3			9726	2+	1245.58	0.006	4.81702	1	R.TPEVDDEALEK.F
2	1	CONTAM|P02754	18281.2	0.241		SWISS-PROT:P02754 Beta-lactoglobulin - Bos taurus (Bovine).	8	3			9879	2+	1245.58	-0.001	0.802836	0.634	R.TPEVDDEALEK.F
2	1	CONTAM|P02754	18281.2	0.241		SWISS-PROT:P02754 Beta-lactoglobulin - Bos taurus (Bovine).	8	3			20726	3+	2313.26	1.014	6.05207	0.9187	R.VYVEELKPTPEGDLEILLQK.W
2	1	CONTAM|P02754	18281.2	0.241		SWISS-PROT:P02754 Beta-lactoglobulin - Bos taurus (Bovine).	8	3			9462	2+	1245.58	0.002	1.60567	0.9816	R.TPEVDDEALEK.F
2	1	CONTAM|P02754	18281.2	0.241		SWISS-PROT:P02754 Beta-lactoglobulin - Bos taurus (Bovine).	8	3			9750	2+	1245.58	0.006	4.81702	1	R.TPEVDDEALEK.F
3	1	CONTAM|P02769	69293.4	0.377		Serum Albumin (Control Protein)	671	25	0.5	1	7638	2+	1121.53	-0.011	9.80803	0.6034	K.EACFAVEGPK.L	2052.22	0
3	1	CONTAM|P02769	69293.4	0.377		Serum Albumin (Control Protein)	671	25	0.5	1	8505	2+	974.458	0.005	5.13106	0.8724	K.DLGEEHFK.G
3	1	CONTAM|P02769	69293.4	0.377		Serum Albumin (Control Protein)	671	25	0.5	1	13069	3+	1639.94	0.004	2.43912	1	K.KVPQVSTPTLVEVSR.N
3	1	CONTAM|P02769	69293.4	0.377		Serum Albumin (Control Protein)	671	25	0.5	1	13955	2+	1511.84	0.01	6.61444	1	K.VPQVSTPTLVEVSR.N
3	1	CONTAM|P02769	69293.4	0.377		Serum Albumin (Control Protein)	671	25	0.5	1	7876	2+	886.415	0.004	4.51256	0.9401	K.DDSPDLPK.L
3	1	CONTAM|P02769	69293.4	0.377		Serum Albumin (Control Protein)	671	25	0.5	1	8012	2+	886.415	0.004	4.51256	0.9979	K.DDSPDLPK.L
3	1	CONTAM|P02769	69293.4	0.377		Serum Albumin (Control Protein)	671	25	0.5	1	8491	2+	974.458	0.004	4.10485	0.991	K.DLGEEHFK.G
3	1	CONTAM|P02769	69293.4	0.377		Serum Albumin (Control Protein)	671	25	0.5	1	8631	2+	974.458	0.015	15.3932	0.9449	K.DLGEEHFK.G
3	1	CONTAM|P02769	69293.4	0.377		Serum Albumin (Control Protein)	671	25	0.5	1	8770	2+	974.458	0.004	4.10485	0.9166	K.DLGEEHFK.G
3	1	CONTAM|P02769	69293.4	0.377		Serum Albumin (Control Protein)	671	25	0.5	1	9670	3+	1249.62	0.006	4.80146	0.9342	R.FKDLGEEHFK.G
3	1	CONTAM|P02769	69293.4	0.377		Serum Albumin (Control Protein)	671	25	0.5	1	9679	2+	922.488	0.004	4.3361	0.9606	K.AEFVEVTK.L
3	1	CONTAM|P02769	69293.4	0.377		Serum Albumin (Control Protein)	671	25	0.5	1	9820	2+	922.488	0.004	4.3361	0.8299	K.AEFVEVTK.L
3	1	CONTAM|P02769	69293.4	0.377		Serum Albumin (Control Protein)	671	25	0.5	1	9965	2+	922.488	0.004	4.3361	0.9972	K.AEFVEVTK.L
3	1	CONTAM|P02769	69293.4	0.377		Serum Albumin (Control Protein)	671	25	0.5	1	10102	2+	922.488	0.005	5.42012	0.9581	K.AEFVEVTK.L
3	1	CONTAM|P02769	69293.4	0.377		Serum Albumin (Control Protein)	671	25	0.5	1	12295	3+	1305.72	-0.001	0.765863	0.7928	K.HLVDEPQNLIK.Q
3	1	CONTAM|P02769	69293.4	0.377		Serum Albumin (Control Protein)	671	25	0.5	1	12361	2+	1305.72	0.007	5.36104	1	K.HLVDEPQNLIK.Q
3	1	CONTAM|P02769	69293.4	0.377		Serum Albumin (Control Protein)	671	25	0.5	1	12502	2+	1305.72	0.007	5.36104	0.9999	K.HLVDEPQNLIK.Q
3	1	CONTAM|P02769	69293.4	0.377		Serum Albumin (Control Protein)	671	25	0.5	1	12643	2+	1305.72	0.006	4.59518	1	K.HLVDEPQNLIK.Q
3	1	CONTAM|P02769	69293.4	0.377		Serum Albumin (Control Protein)	671	25	0.5	1	12683	2+	927.493	0.004	4.3127	0.9136	K.YLYEIAR.R
3	1	CONTAM|P02769	69293.4	0.377		Serum Albumin (Control Protein)	671	25	0.5	1	12796	2+	1305.72	0.006	4.59518	0.9999	K.HLVDEPQNLIK.Q
3	1	CONTAM|P02769	69293.4	0.377		Serum Albumin (Control Protein)	671	25	0.5	1	12831	2+	927.493	0.004	4.3127	0.9538	K.YLYEIAR.R
3	1	CONTAM|P02769	69293.4	0.377		Serum Albumin (Control Protein)	671	25	0.5	1	12956	2+	1305.72	1.957	32.9321	0.9095	K.HLVDEPQNLIK.Q
3	1	CONTAM|P02769	69293.4	0.377		Serum Albumin (Control Protein)	671	25	0.5	1	12972	2+	927.493	0.003	3.23452	0.9854	K.YLYEIAR.R
3	1	CONTAM|P02769	69293.4	0.377		Serum Albumin (Control Protein)	671	25	0.5	1	13265	2+	927.493	0	0	0.7765	K.YLYEIAR.R
3	1	CONTAM|P02769	69293.4	0.377		Serum Albumin (Control Protein)	671	25	0.5	1	13404	2+	927.493	-0.001	1.07817	0.9299	K.YLYEIAR.R
3	1	CONTAM|P02769	69293.4	0.377		Serum Albumin (Control Protein)	671	25	0.5	1	13464	2+	1639.94	0.008	4.87823	0.9985	K.KVPQVSTPTLVEVSR.N
3	1	CONTAM|P02769	69293.4	0.377		Serum Albumin (Control Protein)	671	25	0.5	1	13501	3+	1639.94	0.006	3.65868	0.9999	K.KVPQVSTPTLVEVSR.N
3	1	CONTAM|P02769	69293.4	0.377		Serum Albumin (Control Protein)	671	25	0.5	1	13601	2+	1639.94	0.009	5.48801	0.9995	K.KVPQVSTPTLVEVSR.N
3	1	CONTAM|P02769	69293.4	0.377		Serum Albumin (Control Protein)	671	25	0.5	1	13602	2+	1002.58	0.004	3.98969	0.8927	K.LVVSTQTALA.-
3	1	CONTAM|P02769	69293.4	0.377		Serum Albumin (Control Protein)	671	25	0.5	1	13641	3+	1639.94	0.006	3.65868	1	K.KVPQVSTPTLVEVSR.N
3	1	CONTAM|P02769	69293.4	0.377		Serum Albumin (Control Protein)	671	25	0.5	1	13742	2+	1639.94	0.006	3.65868	0.9999	K.KVPQVSTPTLVEVSR.N
3	1	CONTAM|P02769	69293.4	0.377		Serum Albumin (Control Protein)	671	25	0.5	1	13743	2+	1002.58	0.003	2.99227	0.814	K.LVVSTQTALA.-
3	1	CONTAM|P02769	69293.4	0.377		Serum Albumin (Control Protein)	671	25	0.5	1	13781	3+	1639.94	0.006	3.65868	1	K.KVPQVSTPTLVEVSR.N
3	1	CONTAM|P02769	69293.4	0.377		Serum Albumin (Control Protein)	671	25	0.5	1	13885	2+	1639.94	0.005	3.0489	0.9969	K.KVPQVSTPTLVEVSR.N
3	1	CONTAM|P02769	69293.4	0.377		Serum Albumin (Control Protein)	671	25	0.5	1	13902	2+	1439.81	0.005	3.47268	0.9902	R.RHPEYAVSVLLR.L
3	1	CONTAM|P02769	69293.4	0.377		Serum Albumin (Control Protein)	671	25	0.5	1	13922	3+	1639.94	0.006	3.65868	0.9999	K.KVPQVSTPTLVEVSR.N
3	1	CONTAM|P02769	69293.4	0.377		Serum Albumin (Control Protein)	671	25	0.5	1	13951	3+	1439.81	0.006	4.16721	1	R.RHPEYAVSVLLR.L
3	1	CONTAM|P02769	69293.4	0.377		Serum Albumin (Control Protein)	671	25	0.5	1	14027	2+	1639.94	0.015	9.14669	0.9998	K.KVPQVSTPTLVEVSR.N
3	1	CONTAM|P02769	69293.4	0.377		Serum Albumin (Control Protein)	671	25	0.5	1	14042	2+	1439.81	0.007	4.86175	0.9996	R.RHPEYAVSVLLR.L
3	1	CONTAM|P02769	69293.4	0.377		Serum Albumin (Control Protein)	671	25	0.5	1	14101	3+	1439.81	0.006	4.16721	1	R.RHPEYAVSVLLR.L
3	1	CONTAM|P02769	69293.4	0.377		Serum Albumin (Control Protein)	671	25	0.5	1	14185	2+	1639.94	1.007	4.26845	0.9828	K.KVPQVSTPTLVEVSR.N
3	1	CONTAM|P02769	69293.4	0.377		Serum Albumin (Control Protein)	671	25	0.5	1	14591	2+	1142.71	0.005	4.37555	0.9917	K.KQTALVELLK.H
3	1	CONTAM|P02769	69293.4	0.377		Serum Albumin (Control Protein)	671	25	0.5	1	14654	3+	1439.81	-0.982	12.5016	0.9989	R.RHPEYAVSVLLR.L
3	1	CONTAM|P02769	69293.4	0.377		Serum Albumin (Control Protein)	671	25	0.5	1	14791	2+	1511.84	0.007	4.63011	1	K.VPQVSTPTLVEVSR.N
3	1	CONTAM|P02769	69293.4	0.377		Serum Albumin (Control Protein)	671	25	0.5	1	14931	2+	1511.84	0.007	4.63011	1	K.VPQVSTPTLVEVSR.N
3	1	CONTAM|P02769	69293.4	0.377		Serum Albumin (Control Protein)	671	25	0.5	1	15073	2+	1511.84	0.008	5.29156	1	K.VPQVSTPTLVEVSR.N
3	1	CONTAM|P02769	69293.4	0.377		Serum Albumin (Control Protein)	671	25	0.5	1	15214	2+	1511.84	0.007	4.63011	1	K.VPQVSTPTLVEVSR.N
3	1	CONTAM|P02769	69293.4	0.377		Serum Albumin (Control Protein)	671	25	0.5	1	15355	2+	1511.84	0.006	3.96867	0.9999	K.VPQVSTPTLVEVSR.N
3	1	CONTAM|P02769	69293.4	0.377		Serum Albumin (Control Protein)	671	25	0.5	1	15429	3+	1283.71	0.006	4.67395	0.869	R.HPEYAVSVLLR.L
3	1	CONTAM|P02769	69293.4	0.377		Serum Albumin (Control Protein)	671	25	0.5	1	15544	2+	1511.84	0.008	5.29156	0.9997	K.VPQVSTPTLVEVSR.N
3	1	CONTAM|P02769	69293.4	0.377		Serum Albumin (Control Protein)	671	25	0.5	1	15644	2+	1283.71	0.007	5.45294	0.8346	R.HPEYAVSVLLR.L
3	1	CONTAM|P02769	69293.4	0.377		Serum Albumin (Control Protein)	671	25	0.5	1	15664	2+	1163.63	1.002	1.71876	1	K.LVNELTEFAK.T
3	1	CONTAM|P02769	69293.4	0.377		Serum Albumin (Control Protein)	671	25	0.5	1	15801	2+	1163.63	0.006	5.15628	1	K.LVNELTEFAK.T
3	1	CONTAM|P02769	69293.4	0.377		Serum Albumin (Control Protein)	671	25	0.5	1	15941	2+	1163.63	0.005	4.2969	1	K.LVNELTEFAK.T
3	1	CONTAM|P02769	69293.4	0.377		Serum Albumin (Control Protein)	671	25	0.5	1	16082	2+	1163.63	0.006	5.15628	1	K.LVNELTEFAK.T
3	1	CONTAM|P02769	69293.4	0.377		Serum Albumin (Control Protein)	671	25	0.5	1	17432	2+	1014.62	0.014	13.7983	0.9754	K.QTALVELLK.H
3	1	CONTAM|P02769	69293.4	0.377		Serum Albumin (Control Protein)	671	25	0.5	1	17574	2+	1014.62	0.004	3.94236	0.991	K.QTALVELLK.H
3	1	CONTAM|P02769	69293.4	0.377		Serum Albumin (Control Protein)	671	25	0.5	1	17753	2+	1415.69	0.004	2.82548	1	K.TVM"ENFVAFVDK.C
3	1	CONTAM|P02769	69293.4	0.377		Serum Albumin (Control Protein)	671	25	0.5	1	17891	2+	1415.69	0.007	4.94459	1	K.TVM"ENFVAFVDK.C
3	1	CONTAM|P02769	69293.4	0.377		Serum Albumin (Control Protein)	671	25	0.5	1	18325	2+	1479.8	0.007	4.73038	1	K.LGEYGFQNALIVR.Y
3	1	CONTAM|P02769	69293.4	0.377		Serum Albumin (Control Protein)	671	25	0.5	1	18463	2+	1479.8	0.007	4.73038	1	K.LGEYGFQNALIVR.Y
3	1	CONTAM|P02769	69293.4	0.377		Serum Albumin (Control Protein)	671	25	0.5	1	18603	2+	1479.8	0.007	4.73038	1	K.LGEYGFQNALIVR.Y
3	1	CONTAM|P02769	69293.4	0.377		Serum Albumin (Control Protein)	671	25	0.5	1	18672	3+	2045.03	0.009	4.40092	1	R.RHPYFYAPELLYYANK.Y
3	1	CONTAM|P02769	69293.4	0.377		Serum Albumin (Control Protein)	671	25	0.5	1	18678	2+	2045.03	-0.002	0.977982	0.9908	R.RHPYFYAPELLYYANK.Y
3	1	CONTAM|P02769	69293.4	0.377		Serum Albumin (Control Protein)	671	25	0.5	1	18743	2+	1479.8	0.008	5.40615	1	K.LGEYGFQNALIVR.Y
3	1	CONTAM|P02769	69293.4	0.377		Serum Albumin (Control Protein)	671	25	0.5	1	18813	3+	2045.03	0.011	5.3789	1	R.RHPYFYAPELLYYANK.Y
3	1	CONTAM|P02769	69293.4	0.377		Serum Albumin (Control Protein)	671	25	0.5	1	18884	2+	1479.8	0.007	4.73038	1	K.LGEYGFQNALIVR.Y
3	1	CONTAM|P02769	69293.4	0.377		Serum Albumin (Control Protein)	671	25	0.5	1	19025	2+	1479.8	0.006	4.05461	1	K.LGEYGFQNALIVR.Y
3	1	CONTAM|P02769	69293.4	0.377		Serum Albumin (Control Protein)	671	25	0.5	1	19659	3+	1955.96	0.995	2.55629	0.7506	K.DAIPENLPPLTADFAEDK.D
3	1	CONTAM|P02769	69293.4	0.377		Serum Albumin (Control Protein)	671	25	0.5	1	19734	2+	1955.96	0.008	4.09006	0.9969	K.DAIPENLPPLTADFAEDK.D
3	1	CONTAM|P02769	69293.4	0.377		Serum Albumin (Control Protein)	671	25	0.5	1	19792	3+	1955.96	0.009	4.60132	0.6179	K.DAIPENLPPLTADFAEDK.D
3	1	CONTAM|P02769	69293.4	0.377		Serum Albumin (Control Protein)	671	25	0.5	1	19874	2+	1955.96	0.008	4.09006	0.9904	K.DAIPENLPPLTADFAEDK.D
3	1	CONTAM|P02769	69293.4	0.377		Serum Albumin (Control Protein)	671	25	0.5	1	20085	3+	1888.93	0.003	1.5882	0.9983	R.HPYFYAPELLYYANK.Y
3	1	CONTAM|P02769	69293.4	0.377		Serum Albumin (Control Protein)	671	25	0.5	1	20223	3+	1888.93	0.008	4.23521	1	R.HPYFYAPELLYYANK.Y
3	1	CONTAM|P02769	69293.4	0.377		Serum Albumin (Control Protein)	671	25	0.5	1	20282	2+	1888.93	0.009	4.76461	0.9988	R.HPYFYAPELLYYANK.Y
3	1	CONTAM|P02769	69293.4	0.377		Serum Albumin (Control Protein)	671	25	0.5	1	20362	3+	1888.93	0.006	3.17641	1	R.HPYFYAPELLYYANK.Y
3	1	CONTAM|P02769	69293.4	0.377		Serum Albumin (Control Protein)	671	25	0.5	1	23011	2+	1567.74	0.006	3.82716	1	K.DAFLGSFLYEYSR.R
3	1	CONTAM|P02769	69293.4	0.377		Serum Albumin (Control Protein)	671	25	0.5	1	23152	2+	1567.74	0.007	4.46502	1	K.DAFLGSFLYEYSR.R
3	1	CONTAM|P02769	69293.4	0.377		Serum Albumin (Control Protein)	671	25	0.5	1	23283	2+	1567.74	0.008	5.10288	1	K.DAFLGSFLYEYSR.R
3	1	CONTAM|P02769	69293.4	0.377		Serum Albumin (Control Protein)	671	25	0.5	1	23446	2+	1567.74	0.007	4.46502	1	K.DAFLGSFLYEYSR.R
3	1	CONTAM|P02769	69293.4	0.377		Serum Albumin (Control Protein)	671	25	0.5	1	23743	2+	1567.74	0.008	5.10288	1	K.DAFLGSFLYEYSR.R
3	1	CONTAM|P02769	69293.4	0.377		Serum Albumin (Control Protein)	671	25	0.5	1	23874	2+	1567.74	0.003	1.91358	1	K.DAFLGSFLYEYSR.R
3	1	CONTAM|P02769	69293.4	0.377		Serum Albumin (Control Protein)	671	25	0.5	1	24215	2+	1567.74	0.011	7.01646	1	K.DAFLGSFLYEYSR.R
3	1	CONTAM|P02769	69293.4	0.377		Serum Albumin (Control Protein)	671	25	0.5	1	25209	2+	1567.74	0.008	5.10288	0.9976	K.DAFLGSFLYEYSR.R
3	1	CONTAM|P02769	69293.4	0.377		Serum Albumin (Control Protein)	671	25	0.5	1	25367	3+	2506.28	-0.053	21.1469	0.9994	K.GLVLIAFSQYLQQCPFDEHVK.L
3	1	CONTAM|P02769	69293.4	0.377		Serum Albumin (Control Protein)	671	25	0.5	1	25368	2+	1567.74	0.006	3.82716	0.9995	K.DAFLGSFLYEYSR.R
3	1	CONTAM|P02769	69293.4	0.377		Serum Albumin (Control Protein)	671	25	0.5	1	25516	3+	2506.28	-1.059	23.5409	0.9296	K.GLVLIAFSQYLQQCPFDEHVK.L
3	1	CONTAM|P02769	69293.4	0.377		Serum Albumin (Control Protein)	671	25	0.5	1	26228	2+	1567.74	0.009	5.74074	0.9957	K.DAFLGSFLYEYSR.R
3	1	CONTAM|P02769	69293.4	0.377		Serum Albumin (Control Protein)	671	25	0.5	1	26528	2+	1567.74	0.01	6.3786	0.9438	K.DAFLGSFLYEYSR.R
3	1	CONTAM|P02769	69293.4	0.377		Serum Albumin (Control Protein)	671	25	0.5	1	28179	2+	1567.74	0.002	1.27572	1	K.DAFLGSFLYEYSR.R
3	1	CONTAM|P02769	69293.4	0.377		Serum Albumin (Control Protein)	671	25	0.5	1	28566	2+	1567.74	0.005	3.1893	1	K.DAFLGSFLYEYSR.R
3	1	CONTAM|P02769	69293.4	0.377		Serum Albumin (Control Protein)	671	25	0.5	1	29227	2+	1567.74	0.003	1.91358	0.9933	K.DAFLGSFLYEYSR.R
3	1	CONTAM|P02769	69293.4	0.377		Serum Albumin (Control Protein)	671	25	0.5	1	7795	2+	886.415	0.004	4.51256	0.9867	K.DDSPDLPK.L
3	1	CONTAM|P02769	69293.4	0.377		Serum Albumin (Control Protein)	671	25	0.5	1	7934	2+	886.415	0.004	4.51256	0.9647	K.DDSPDLPK.L
3	1	CONTAM|P02769	69293.4	0.377		Serum Albumin (Control Protein)	671	25	0.5	1	8243	2+	974.458	0.004	4.10485	0.9872	K.DLGEEHFK.G
3	1	CONTAM|P02769	69293.4	0.377		Serum Albumin (Control Protein)	671	25	0.5	1	9357	3+	1249.62	0.003	2.40073	0.7938	R.FKDLGEEHFK.G
3	1	CONTAM|P02769	69293.4	0.377		Serum Albumin (Control Protein)	671	25	0.5	1	9503	2+	1249.62	0.012	9.60291	0.9405	R.FKDLGEEHFK.G
3	1	CONTAM|P02769	69293.4	0.377		Serum Albumin (Control Protein)	671	25	0.5	1	9554	2+	922.488	0.003	3.25207	0.9289	K.AEFVEVTK.L
3	1	CONTAM|P02769	69293.4	0.377		Serum Albumin (Control Protein)	671	25	0.5	1	9690	2+	922.488	0.003	3.25207	0.9943	K.AEFVEVTK.L
3	1	CONTAM|P02769	69293.4	0.377		Serum Albumin (Control Protein)	671	25	0.5	1	9840	2+	922.488	0.003	3.25207	0.9802	K.AEFVEVTK.L
3	1	CONTAM|P02769	69293.4	0.377		Serum Albumin (Control Protein)	671	25	0.5	1	9982	2+	922.488	0.004	4.3361	0.7184	K.AEFVEVTK.L
3	1	CONTAM|P02769	69293.4	0.377		Serum Albumin (Control Protein)	671	25	0.5	1	12118	2+	1305.72	0.005	3.82932	1	K.HLVDEPQNLIK.Q
3	1	CONTAM|P02769	69293.4	0.377		Serum Albumin (Control Protein)	671	25	0.5	1	12253	2+	1305.72	0.006	4.59518	1	K.HLVDEPQNLIK.Q
3	1	CONTAM|P02769	69293.4	0.377		Serum Albumin (Control Protein)	671	25	0.5	1	12396	2+	1305.72	0.007	5.36104	1	K.HLVDEPQNLIK.Q
3	1	CONTAM|P02769	69293.4	0.377		Serum Albumin (Control Protein)	671	25	0.5	1	12547	2+	1305.72	0.005	3.82932	0.9999	K.HLVDEPQNLIK.Q
3	1	CONTAM|P02769	69293.4	0.377		Serum Albumin (Control Protein)	671	25	0.5	1	12576	2+	927.493	0.004	4.3127	0.9737	K.YLYEIAR.R
3	1	CONTAM|P02769	69293.4	0.377		Serum Albumin (Control Protein)	671	25	0.5	1	12700	2+	1305.72	0.007	5.36104	0.9983	K.HLVDEPQNLIK.Q
3	1	CONTAM|P02769	69293.4	0.377		Serum Albumin (Control Protein)	671	25	0.5	1	12723	2+	927.493	0.003	3.23452	0.9766	K.YLYEIAR.R
3	1	CONTAM|P02769	69293.4	0.377		Serum Albumin (Control Protein)	671	25	0.5	1	12879	2+	927.493	0.003	3.23452	0.9755	K.YLYEIAR.R
3	1	CONTAM|P02769	69293.4	0.377		Serum Albumin (Control Protein)	671	25	0.5	1	13416	3+	1639.94	0.005	3.0489	1	K.KVPQVSTPTLVEVSR.N
3	1	CONTAM|P02769	69293.4	0.377		Serum Albumin (Control Protein)	671	25	0.5	1	13426	2+	1639.94	0.009	5.48801	0.9947	K.KVPQVSTPTLVEVSR.N
3	1	CONTAM|P02769	69293.4	0.377		Serum Albumin (Control Protein)	671	25	0.5	1	13564	3+	1639.94	0.007	4.26845	1	K.KVPQVSTPTLVEVSR.N
3	1	CONTAM|P02769	69293.4	0.377		Serum Albumin (Control Protein)	671	25	0.5	1	13573	2+	1639.94	0.01	6.09779	0.9995	K.KVPQVSTPTLVEVSR.N
3	1	CONTAM|P02769	69293.4	0.377		Serum Albumin (Control Protein)	671	25	0.5	1	13660	2+	1002.58	0.003	2.99227	0.9081	K.LVVSTQTALA.-
3	1	CONTAM|P02769	69293.4	0.377		Serum Albumin (Control Protein)	671	25	0.5	1	13703	3+	1639.94	0.006	3.65868	1	K.KVPQVSTPTLVEVSR.N
3	1	CONTAM|P02769	69293.4	0.377		Serum Albumin (Control Protein)	671	25	0.5	1	13714	2+	1639.94	0.006	3.65868	0.998	K.KVPQVSTPTLVEVSR.N
3	1	CONTAM|P02769	69293.4	0.377		Serum Albumin (Control Protein)	671	25	0.5	1	13798	2+	1002.58	0.003	2.99227	0.9836	K.LVVSTQTALA.-
3	1	CONTAM|P02769	69293.4	0.377		Serum Albumin (Control Protein)	671	25	0.5	1	13857	2+	1439.81	0.006	4.16721	0.9997	R.RHPEYAVSVLLR.L
3	1	CONTAM|P02769	69293.4	0.377		Serum Albumin (Control Protein)	671	25	0.5	1	13858	3+	1639.94	0.006	3.65868	0.9944	K.KVPQVSTPTLVEVSR.N
3	1	CONTAM|P02769	69293.4	0.377		Serum Albumin (Control Protein)	671	25	0.5	1	13860	2+	1639.94	-0.001	0.609779	0.9974	K.KVPQVSTPTLVEVSR.N
3	1	CONTAM|P02769	69293.4	0.377		Serum Albumin (Control Protein)	671	25	0.5	1	13873	3+	1439.81	0.005	3.47268	1	R.RHPEYAVSVLLR.L
3	1	CONTAM|P02769	69293.4	0.377		Serum Albumin (Control Protein)	671	25	0.5	1	13939	2+	1002.58	0.004	3.98969	0.9752	K.LVVSTQTALA.-
3	1	CONTAM|P02769	69293.4	0.377		Serum Albumin (Control Protein)	671	25	0.5	1	14161	2+	1639.94	1.01	6.09779	0.9766	K.KVPQVSTPTLVEVSR.N
3	1	CONTAM|P02769	69293.4	0.377		Serum Albumin (Control Protein)	671	25	0.5	1	14764	2+	1511.84	0.005	3.30722	1	K.VPQVSTPTLVEVSR.N
3	1	CONTAM|P02769	69293.4	0.377		Serum Albumin (Control Protein)	671	25	0.5	1	14913	2+	1511.84	0.007	4.63011	1	K.VPQVSTPTLVEVSR.N
3	1	CONTAM|P02769	69293.4	0.377		Serum Albumin (Control Protein)	671	25	0.5	1	15056	2+	1511.84	0.005	3.30722	1	K.VPQVSTPTLVEVSR.N
3	1	CONTAM|P02769	69293.4	0.377		Serum Albumin (Control Protein)	671	25	0.5	1	15209	2+	1511.84	0.007	4.63011	0.9999	K.VPQVSTPTLVEVSR.N
3	1	CONTAM|P02769	69293.4	0.377		Serum Albumin (Control Protein)	671	25	0.5	1	15356	2+	1511.84	0.857	94.5865	0.9991	K.VPQVSTPTLVEVSR.N
3	1	CONTAM|P02769	69293.4	0.377		Serum Albumin (Control Protein)	671	25	0.5	1	15378	3+	1283.71	0.004	3.11597	0.9587	R.HPEYAVSVLLR.L
3	1	CONTAM|P02769	69293.4	0.377		Serum Albumin (Control Protein)	671	25	0.5	1	15414	2+	1283.71	0.004	3.11597	0.7421	R.HPEYAVSVLLR.L
3	1	CONTAM|P02769	69293.4	0.377		Serum Albumin (Control Protein)	671	25	0.5	1	15566	2+	1283.71	0.004	3.11597	0.8953	R.HPEYAVSVLLR.L
3	1	CONTAM|P02769	69293.4	0.377		Serum Albumin (Control Protein)	671	25	0.5	1	15667	2+	1163.63	1.002	1.71876	1	K.LVNELTEFAK.T
3	1	CONTAM|P02769	69293.4	0.377		Serum Albumin (Control Protein)	671	25	0.5	1	15815	2+	1163.63	0.005	4.2969	1	K.LVNELTEFAK.T
3	1	CONTAM|P02769	69293.4	0.377		Serum Albumin (Control Protein)	671	25	0.5	1	15965	2+	1163.63	0.006	5.15628	1	K.LVNELTEFAK.T
3	1	CONTAM|P02769	69293.4	0.377		Serum Albumin (Control Protein)	671	25	0.5	1	16117	2+	1163.63	0.008	6.87503	1	K.LVNELTEFAK.T
3	1	CONTAM|P02769	69293.4	0.377		Serum Albumin (Control Protein)	671	25	0.5	1	17735	2+	1415.69	0.005	3.53185	0.9924	K.TVM"ENFVAFVDK.C
3	1	CONTAM|P02769	69293.4	0.377		Serum Albumin (Control Protein)	671	25	0.5	1	17881	2+	1415.69	0.007	4.94459	1	K.TVM"ENFVAFVDK.C
3	1	CONTAM|P02769	69293.4	0.377		Serum Albumin (Control Protein)	671	25	0.5	1	18265	2+	1479.8	-0.066	44.6008	0.9985	K.LGEYGFQNALIVR.Y
3	1	CONTAM|P02769	69293.4	0.377		Serum Albumin (Control Protein)	671	25	0.5	1	18414	2+	1479.8	0.007	4.73038	1	K.LGEYGFQNALIVR.Y
3	1	CONTAM|P02769	69293.4	0.377		Serum Albumin (Control Protein)	671	25	0.5	1	18554	2+	1479.8	0.007	4.73038	1	K.LGEYGFQNALIVR.Y
3	1	CONTAM|P02769	69293.4	0.377		Serum Albumin (Control Protein)	671	25	0.5	1	18707	2+	1479.8	0.006	4.05461	1	K.LGEYGFQNALIVR.Y
3	1	CONTAM|P02769	69293.4	0.377		Serum Albumin (Control Protein)	671	25	0.5	1	18864	2+	1479.8	0.009	6.08192	1	K.LGEYGFQNALIVR.Y
3	1	CONTAM|P02769	69293.4	0.377		Serum Albumin (Control Protein)	671	25	0.5	1	19145	2+	1479.8	0.006	4.05461	0.9999	K.LGEYGFQNALIVR.Y
3	1	CONTAM|P02769	69293.4	0.377		Serum Albumin (Control Protein)	671	25	0.5	1	19954	2+	1955.96	0.007	3.57881	0.9996	K.DAIPENLPPLTADFAEDK.D
3	1	CONTAM|P02769	69293.4	0.377		Serum Albumin (Control Protein)	671	25	0.5	1	19999	3+	1955.96	0.995	2.55629	0.8109	K.DAIPENLPPLTADFAEDK.D
3	1	CONTAM|P02769	69293.4	0.377		Serum Albumin (Control Protein)	671	25	0.5	1	20097	2+	1955.96	0.005	2.55629	0.9983	K.DAIPENLPPLTADFAEDK.D
3	1	CONTAM|P02769	69293.4	0.377		Serum Albumin (Control Protein)	671	25	0.5	1	20308	2+	1888.93	-0.974	13.7644	0.9979	R.HPYFYAPELLYYANK.Y
3	1	CONTAM|P02769	69293.4	0.377		Serum Albumin (Control Protein)	671	25	0.5	1	20413	3+	1888.93	0.008	4.23521	1	R.HPYFYAPELLYYANK.Y
3	1	CONTAM|P02769	69293.4	0.377		Serum Albumin (Control Protein)	671	25	0.5	1	23273	2+	1567.74	0.006	3.82716	1	K.DAFLGSFLYEYSR.R
3	1	CONTAM|P02769	69293.4	0.377		Serum Albumin (Control Protein)	671	25	0.5	1	23415	2+	1567.74	0.007	4.46502	1	K.DAFLGSFLYEYSR.R
3	1	CONTAM|P02769	69293.4	0.377		Serum Albumin (Control Protein)	671	25	0.5	1	23556	2+	1567.74	0.009	5.74074	1	K.DAFLGSFLYEYSR.R
3	1	CONTAM|P02769	69293.4	0.377		Serum Albumin (Control Protein)	671	25	0.5	1	7834	2+	886.415	0.003	3.38442	0.9974	K.DDSPDLPK.L
3	1	CONTAM|P02769	69293.4	0.377		Serum Albumin (Control Protein)	671	25	0.5	1	7976	2+	886.415	0.003	3.38442	0.9958	K.DDSPDLPK.L
3	1	CONTAM|P02769	69293.4	0.377		Serum Albumin (Control Protein)	671	25	0.5	1	8572	2+	974.458	-0.005	5.13106	0.9723	K.DLGEEHFK.G
3	1	CONTAM|P02769	69293.4	0.377		Serum Albumin (Control Protein)	671	25	0.5	1	9653	2+	1249.62	0.012	9.60291	0.6188	R.FKDLGEEHFK.G
3	1	CONTAM|P02769	69293.4	0.377		Serum Albumin (Control Protein)	671	25	0.5	1	9764	2+	922.488	0.004	4.3361	0.702	K.AEFVEVTK.L
3	1	CONTAM|P02769	69293.4	0.377		Serum Albumin (Control Protein)	671	25	0.5	1	9901	2+	922.488	0.005	5.42012	0.9801	K.AEFVEVTK.L
3	1	CONTAM|P02769	69293.4	0.377		Serum Albumin (Control Protein)	671	25	0.5	1	10044	2+	922.488	0.004	4.3361	0.945	K.AEFVEVTK.L
3	1	CONTAM|P02769	69293.4	0.377		Serum Albumin (Control Protein)	671	25	0.5	1	12203	2+	1305.72	0.006	4.59518	1	K.HLVDEPQNLIK.Q
3	1	CONTAM|P02769	69293.4	0.377		Serum Albumin (Control Protein)	671	25	0.5	1	12340	2+	1305.72	0.006	4.59518	1	K.HLVDEPQNLIK.Q
3	1	CONTAM|P02769	69293.4	0.377		Serum Albumin (Control Protein)	671	25	0.5	1	12481	2+	1305.72	0.006	4.59518	1	K.HLVDEPQNLIK.Q
3	1	CONTAM|P02769	69293.4	0.377		Serum Albumin (Control Protein)	671	25	0.5	1	12626	2+	1305.72	0.006	4.59518	0.9998	K.HLVDEPQNLIK.Q
3	1	CONTAM|P02769	69293.4	0.377		Serum Albumin (Control Protein)	671	25	0.5	1	12765	2+	1305.72	0.006	4.59518	0.9999	K.HLVDEPQNLIK.Q
3	1	CONTAM|P02769	69293.4	0.377		Serum Albumin (Control Protein)	671	25	0.5	1	12772	2+	927.493	0.004	4.3127	0.9653	K.YLYEIAR.R
3	1	CONTAM|P02769	69293.4	0.377		Serum Albumin (Control Protein)	671	25	0.5	1	13503	3+	1639.94	0.006	3.65868	1	K.KVPQVSTPTLVEVSR.N
3	1	CONTAM|P02769	69293.4	0.377		Serum Albumin (Control Protein)	671	25	0.5	1	13582	2+	1639.94	0.009	5.48801	0.9952	K.KVPQVSTPTLVEVSR.N
3	1	CONTAM|P02769	69293.4	0.377		Serum Albumin (Control Protein)	671	25	0.5	1	13641	3+	1639.94	0.008	4.87823	1	K.KVPQVSTPTLVEVSR.N
3	1	CONTAM|P02769	69293.4	0.377		Serum Albumin (Control Protein)	671	25	0.5	1	13724	2+	1639.94	0.009	5.48801	0.9974	K.KVPQVSTPTLVEVSR.N
3	1	CONTAM|P02769	69293.4	0.377		Serum Albumin (Control Protein)	671	25	0.5	1	13784	3+	1639.94	0.005	3.0489	0.999	K.KVPQVSTPTLVEVSR.N
3	1	CONTAM|P02769	69293.4	0.377		Serum Albumin (Control Protein)	671	25	0.5	1	13972	2+	1439.81	0.009	6.25082	0.8237	R.RHPEYAVSVLLR.L
3	1	CONTAM|P02769	69293.4	0.377		Serum Albumin (Control Protein)	671	25	0.5	1	14644	2+	1511.84	0.862	91.2793	0.9824	K.VPQVSTPTLVEVSR.N
3	1	CONTAM|P02769	69293.4	0.377		Serum Albumin (Control Protein)	671	25	0.5	1	14791	2+	1511.84	0.005	3.30722	1	K.VPQVSTPTLVEVSR.N
3	1	CONTAM|P02769	69293.4	0.377		Serum Albumin (Control Protein)	671	25	0.5	1	14935	2+	1511.84	0.008	5.29156	0.9999	K.VPQVSTPTLVEVSR.N
3	1	CONTAM|P02769	69293.4	0.377		Serum Albumin (Control Protein)	671	25	0.5	1	15076	2+	1511.84	0.859	93.2637	0.9936	K.VPQVSTPTLVEVSR.N
3	1	CONTAM|P02769	69293.4	0.377		Serum Albumin (Control Protein)	671	25	0.5	1	15423	3+	1283.71	0.005	3.89496	0.8815	R.HPEYAVSVLLR.L
3	1	CONTAM|P02769	69293.4	0.377		Serum Albumin (Control Protein)	671	25	0.5	1	15483	2+	1283.71	0.006	4.67395	0.7909	R.HPEYAVSVLLR.L
3	1	CONTAM|P02769	69293.4	0.377		Serum Albumin (Control Protein)	671	25	0.5	1	15711	2+	1163.63	0.006	5.15628	1	K.LVNELTEFAK.T
3	1	CONTAM|P02769	69293.4	0.377		Serum Albumin (Control Protein)	671	25	0.5	1	15862	2+	1163.63	0.006	5.15628	1	K.LVNELTEFAK.T
3	1	CONTAM|P02769	69293.4	0.377		Serum Albumin (Control Protein)	671	25	0.5	1	17765	2+	1415.69	0.005	3.53185	0.9975	K.TVM"ENFVAFVDK.C
3	1	CONTAM|P02769	69293.4	0.377		Serum Albumin (Control Protein)	671	25	0.5	1	17911	2+	1415.69	0.006	4.23822	0.9998	K.TVM"ENFVAFVDK.C
3	1	CONTAM|P02769	69293.4	0.377		Serum Albumin (Control Protein)	671	25	0.5	1	18267	2+	1479.8	-0.066	44.6008	1	K.LGEYGFQNALIVR.Y
3	1	CONTAM|P02769	69293.4	0.377		Serum Albumin (Control Protein)	671	25	0.5	1	18410	2+	1479.8	0.005	3.37885	1	K.LGEYGFQNALIVR.Y
3	1	CONTAM|P02769	69293.4	0.377		Serum Albumin (Control Protein)	671	25	0.5	1	18552	2+	1479.8	0.007	4.73038	1	K.LGEYGFQNALIVR.Y
3	1	CONTAM|P02769	69293.4	0.377		Serum Albumin (Control Protein)	671	25	0.5	1	18673	3+	2045.03	0.01	4.88991	1	R.RHPYFYAPELLYYANK.Y
3	1	CONTAM|P02769	69293.4	0.377		Serum Albumin (Control Protein)	671	25	0.5	1	18698	2+	1479.8	0.005	3.37885	1	K.LGEYGFQNALIVR.Y
3	1	CONTAM|P02769	69293.4	0.377		Serum Albumin (Control Protein)	671	25	0.5	1	18728	2+	2045.03	0.005	2.44495	0.9378	R.RHPYFYAPELLYYANK.Y
3	1	CONTAM|P02769	69293.4	0.377		Serum Albumin (Control Protein)	671	25	0.5	1	18813	3+	2045.03	0.009	4.40092	1	R.RHPYFYAPELLYYANK.Y
3	1	CONTAM|P02769	69293.4	0.377		Serum Albumin (Control Protein)	671	25	0.5	1	19006	3+	2045.03	0.004	1.95596	0.9782	R.RHPYFYAPELLYYANK.Y
3	1	CONTAM|P02769	69293.4	0.377		Serum Albumin (Control Protein)	671	25	0.5	1	19766	2+	1955.96	0.019	9.7139	0.9936	K.DAIPENLPPLTADFAEDK.D
3	1	CONTAM|P02769	69293.4	0.377		Serum Albumin (Control Protein)	671	25	0.5	1	19903	2+	1955.96	0.011	5.62384	0.9968	K.DAIPENLPPLTADFAEDK.D
3	1	CONTAM|P02769	69293.4	0.377		Serum Albumin (Control Protein)	671	25	0.5	1	20238	3+	1888.93	0.001	0.529401	0.9648	R.HPYFYAPELLYYANK.Y
3	1	CONTAM|P02769	69293.4	0.377		Serum Albumin (Control Protein)	671	25	0.5	1	20274	2+	1888.93	0.011	5.82341	0.9913	R.HPYFYAPELLYYANK.Y
3	1	CONTAM|P02769	69293.4	0.377		Serum Albumin (Control Protein)	671	25	0.5	1	20371	3+	1888.93	0.008	4.23521	0.9999	R.HPYFYAPELLYYANK.Y
3	1	CONTAM|P02769	69293.4	0.377		Serum Albumin (Control Protein)	671	25	0.5	1	20417	2+	1888.93	0.01	5.29401	0.9858	R.HPYFYAPELLYYANK.Y
3	1	CONTAM|P02769	69293.4	0.377		Serum Albumin (Control Protein)	671	25	0.5	1	20515	3+	1888.93	0.005	2.64701	0.9416	R.HPYFYAPELLYYANK.Y
3	1	CONTAM|P02769	69293.4	0.377		Serum Albumin (Control Protein)	671	25	0.5	1	23181	2+	1567.74	0.008	5.10288	1	K.DAFLGSFLYEYSR.R
3	1	CONTAM|P02769	69293.4	0.377		Serum Albumin (Control Protein)	671	25	0.5	1	23323	2+	1567.74	0.009	5.74074	1	K.DAFLGSFLYEYSR.R
3	1	CONTAM|P02769	69293.4	0.377		Serum Albumin (Control Protein)	671	25	0.5	1	23472	2+	1567.74	0.01	6.3786	0.9978	K.DAFLGSFLYEYSR.R
3	1	CONTAM|P02769	69293.4	0.377		Serum Albumin (Control Protein)	671	25	0.5	1	7986	2+	886.415	0.003	3.38442	0.8294	K.DDSPDLPK.L
3	1	CONTAM|P02769	69293.4	0.377		Serum Albumin (Control Protein)	671	25	0.5	1	10025	2+	922.488	0.003	3.25207	0.7657	K.AEFVEVTK.L
3	1	CONTAM|P02769	69293.4	0.377		Serum Albumin (Control Protein)	671	25	0.5	1	12119	2+	1305.72	0.005	3.82932	0.9688	K.HLVDEPQNLIK.Q
3	1	CONTAM|P02769	69293.4	0.377		Serum Albumin (Control Protein)	671	25	0.5	1	12247	2+	1305.72	0.003	2.29759	0.9996	K.HLVDEPQNLIK.Q
3	1	CONTAM|P02769	69293.4	0.377		Serum Albumin (Control Protein)	671	25	0.5	1	12379	2+	1305.72	0.004	3.06345	1	K.HLVDEPQNLIK.Q
3	1	CONTAM|P02769	69293.4	0.377		Serum Albumin (Control Protein)	671	25	0.5	1	12637	2+	927.493	0.002	2.15635	0.973	K.YLYEIAR.R
3	1	CONTAM|P02769	69293.4	0.377		Serum Albumin (Control Protein)	671	25	0.5	1	13188	3+	1639.94	0.005	3.0489	0.9999	R.KVPQVSTPTLVEVSR.S
3	1	CONTAM|P02769	69293.4	0.377		Serum Albumin (Control Protein)	671	25	0.5	1	13317	3+	1639.94	0.005	3.0489	1	R.KVPQVSTPTLVEVSR.S
3	1	CONTAM|P02769	69293.4	0.377		Serum Albumin (Control Protein)	671	25	0.5	1	13447	3+	1639.94	0.006	3.65868	0.9994	R.KVPQVSTPTLVEVSR.S
3	1	CONTAM|P02769	69293.4	0.377		Serum Albumin (Control Protein)	671	25	0.5	1	13571	3+	1639.94	0.008	4.87823	0.9645	R.KVPQVSTPTLVEVSR.S
3	1	CONTAM|P02769	69293.4	0.377		Serum Albumin (Control Protein)	671	25	0.5	1	14497	3+	1439.81	-0.983	11.8071	0.9009	R.RHPEYAVSVLLR.L
3	1	CONTAM|P02769	69293.4	0.377		Serum Albumin (Control Protein)	671	25	0.5	1	15057	2+	1163.63	1.002	1.71876	0.9997	K.LVNELTEFAK.T
3	1	CONTAM|P02769	69293.4	0.377		Serum Albumin (Control Protein)	671	25	0.5	1	16942	2+	1415.69	0.006	4.23822	0.9937	K.TVM"ENFVAFVDK.C
3	1	CONTAM|P02769	69293.4	0.377		Serum Albumin (Control Protein)	671	25	0.5	1	17287	2+	1479.8	0.007	4.73038	1	K.LGEYGFQNALIVR.Y
3	1	CONTAM|P02769	69293.4	0.377		Serum Albumin (Control Protein)	671	25	0.5	1	17410	2+	1479.8	0.006	4.05461	1	K.LGEYGFQNALIVR.Y
3	1	CONTAM|P02769	69293.4	0.377		Serum Albumin (Control Protein)	671	25	0.5	1	17543	2+	1479.8	0.005	3.37885	1	K.LGEYGFQNALIVR.Y
3	1	CONTAM|P02769	69293.4	0.377		Serum Albumin (Control Protein)	671	25	0.5	1	17675	2+	1479.8	0.008	5.40615	1	K.LGEYGFQNALIVR.Y
3	1	CONTAM|P02769	69293.4	0.377		Serum Albumin (Control Protein)	671	25	0.5	1	17762	3+	2045.03	0.009	4.40092	0.9993	R.RHPYFYAPELLYYANK.Y
3	1	CONTAM|P02769	69293.4	0.377		Serum Albumin (Control Protein)	671	25	0.5	1	21277	2+	1567.74	0.01	6.3786	1	K.DAFLGSFLYEYSR.R
3	1	CONTAM|P02769	69293.4	0.377		Serum Albumin (Control Protein)	671	25	0.5	1	21397	2+	1567.74	0.008	5.10288	1	K.DAFLGSFLYEYSR.R
3	1	CONTAM|P02769	69293.4	0.377		Serum Albumin (Control Protein)	671	25	0.5	1	21517	2+	1567.74	0.01	6.3786	1	K.DAFLGSFLYEYSR.R
3	1	CONTAM|P02769	69293.4	0.377		Serum Albumin (Control Protein)	671	25	0.5	1	21638	2+	1567.74	0.008	5.10288	1	K.DAFLGSFLYEYSR.R
3	1	CONTAM|P02769	69293.4	0.377		Serum Albumin (Control Protein)	671	25	0.5	1	23462	3+	2506.28	-0.052	20.7479	0.9945	K.GLVLIAFSQYLQQCPFDEHVK.L
3	1	CONTAM|P02769	69293.4	0.377		Serum Albumin (Control Protein)	671	25	0.5	1	12338	2+	927.493	0.004	4.3127	0.6715	K.YLYEIAR.R
3	1	CONTAM|P02769	69293.4	0.377		Serum Albumin (Control Protein)	671	25	0.5	1	12789	2+	1002.58	0.005	4.98712	0.9952	K.LVVSTQTALA.-
3	1	CONTAM|P02769	69293.4	0.377		Serum Albumin (Control Protein)	671	25	0.5	1	12905	3+	1639.94	0.997	1.82934	0.9875	K.KVPQVSTPTLVEVSR.N
3	1	CONTAM|P02769	69293.4	0.377		Serum Albumin (Control Protein)	671	25	0.5	1	12912	2+	1002.58	0.01	9.97424	0.9284	K.LVVSTQTALA.-
3	1	CONTAM|P02769	69293.4	0.377		Serum Albumin (Control Protein)	671	25	0.5	1	13022	2+	1639.94	1.015	9.14669	0.9986	K.KVPQVSTPTLVEVSR.N
3	1	CONTAM|P02769	69293.4	0.377		Serum Albumin (Control Protein)	671	25	0.5	1	13031	3+	1639.94	0.009	5.48801	0.9999	K.KVPQVSTPTLVEVSR.N
3	1	CONTAM|P02769	69293.4	0.377		Serum Albumin (Control Protein)	671	25	0.5	1	13039	2+	1002.58	0.01	9.97424	0.6423	K.LVVSTQTALA.-
3	1	CONTAM|P02769	69293.4	0.377		Serum Albumin (Control Protein)	671	25	0.5	1	13922	2+	1511.84	0.013	8.59878	1	K.VPQVSTPTLVEVSR.N
3	1	CONTAM|P02769	69293.4	0.377		Serum Albumin (Control Protein)	671	25	0.5	1	14048	2+	1511.84	0.01	6.61444	1	K.VPQVSTPTLVEVSR.N
3	1	CONTAM|P02769	69293.4	0.377		Serum Albumin (Control Protein)	671	25	0.5	1	8677	2+	974.458	0.005	5.13106	0.8718	K.DLGEEHFK.G
3	1	CONTAM|P02769	69293.4	0.377		Serum Albumin (Control Protein)	671	25	0.5	1	9836	3+	1249.62	0.006	4.80146	0.8933	R.FKDLGEEHFK.G
3	1	CONTAM|P02769	69293.4	0.377		Serum Albumin (Control Protein)	671	25	0.5	1	13196	3+	1639.94	0.005	3.0489	0.9952	K.KVPQVSTPTLVEVSR.N
3	1	CONTAM|P02769	69293.4	0.377		Serum Albumin (Control Protein)	671	25	0.5	1	13202	2+	1002.58	0.005	4.98712	0.7476	K.LVVSTQTALA.-
3	1	CONTAM|P02769	69293.4	0.377		Serum Albumin (Control Protein)	671	25	0.5	1	13244	2+	1639.94	0.004	2.43912	0.9627	K.KVPQVSTPTLVEVSR.N
3	1	CONTAM|P02769	69293.4	0.377		Serum Albumin (Control Protein)	671	25	0.5	1	13319	3+	1639.94	0.009	5.48801	1	K.KVPQVSTPTLVEVSR.N
3	1	CONTAM|P02769	69293.4	0.377		Serum Albumin (Control Protein)	671	25	0.5	1	14214	2+	1511.84	0.01	6.61444	1	K.VPQVSTPTLVEVSR.N
3	1	CONTAM|P02769	69293.4	0.377		Serum Albumin (Control Protein)	671	25	0.5	1	14341	2+	1511.84	0.008	5.29156	1	K.VPQVSTPTLVEVSR.N
3	1	CONTAM|P02769	69293.4	0.377		Serum Albumin (Control Protein)	671	25	0.5	1	15114	2+	1163.63	0.006	5.15628	0.9318	K.LVNELTEFAK.T
3	1	CONTAM|P02769	69293.4	0.377		Serum Albumin (Control Protein)	671	25	0.5	1	25133	3+	2912.35	0.155	53.2216	0.8519	K.TC'VADESHAGC'EKSLHTLFGDELCK.V
3	1	CONTAM|P02769	69293.4	0.377		Serum Albumin (Control Protein)	671	25	0.5	1	8604	2+	974.458	0.004	4.10485	0.9946	K.DLGEEHFK.G
3	1	CONTAM|P02769	69293.4	0.377		Serum Albumin (Control Protein)	671	25	0.5	1	9765	3+	1249.62	0.006	4.80146	0.8199	R.FKDLGEEHFK.G
3	1	CONTAM|P02769	69293.4	0.377		Serum Albumin (Control Protein)	671	25	0.5	1	13179	3+	1639.94	0.007	4.26845	0.8003	K.KVPQVSTPTLVEVSR.N
3	1	CONTAM|P02769	69293.4	0.377		Serum Albumin (Control Protein)	671	25	0.5	1	13259	2+	1639.94	0.007	4.26845	0.9758	K.KVPQVSTPTLVEVSR.N
3	1	CONTAM|P02769	69293.4	0.377		Serum Albumin (Control Protein)	671	25	0.5	1	13303	3+	1639.94	0.008	4.87823	1	K.KVPQVSTPTLVEVSR.N
3	1	CONTAM|P02769	69293.4	0.377		Serum Albumin (Control Protein)	671	25	0.5	1	14198	2+	1511.84	0.008	5.29156	0.9973	K.VPQVSTPTLVEVSR.N
3	1	CONTAM|P02769	69293.4	0.377		Serum Albumin (Control Protein)	671	25	0.5	1	14323	2+	1511.84	0.006	3.96867	1	K.VPQVSTPTLVEVSR.N
3	1	CONTAM|P02769	69293.4	0.377		Serum Albumin (Control Protein)	671	25	0.5	1	15226	2+	1163.63	0.005	4.2969	0.6803	K.LVNELTEFAK.T
3	1	CONTAM|P02769	69293.4	0.377		Serum Albumin (Control Protein)	671	25	0.5	1	16915	2+	1415.69	0.005	3.53185	0.9994	K.TVM"ENFVAFVDK.C
3	1	CONTAM|P02769	69293.4	0.377		Serum Albumin (Control Protein)	671	25	0.5	1	17047	2+	1415.69	0.008	5.65096	0.9998	K.TVM"ENFVAFVDK.C
3	1	CONTAM|P02769	69293.4	0.377		Serum Albumin (Control Protein)	671	25	0.5	1	17176	2+	1415.69	0.005	3.53185	0.8062	K.TVM"ENFVAFVDK.C
3	1	CONTAM|P02769	69293.4	0.377		Serum Albumin (Control Protein)	671	25	0.5	1	13408	3+	1639.94	0.008	4.87823	1	K.KVPQVSTPTLVEVSR.N
3	1	CONTAM|P02769	69293.4	0.377		Serum Albumin (Control Protein)	671	25	0.5	1	14467	2+	1511.84	0.01	6.61444	1	K.VPQVSTPTLVEVSR.N
3	1	CONTAM|P02769	69293.4	0.377		Serum Albumin (Control Protein)	671	25	0.5	1	15299	2+	1163.63	0.007	6.01565	1	K.LVNELTEFAK.T
3	1	CONTAM|P02769	69293.4	0.377		Serum Albumin (Control Protein)	671	25	0.5	1	15429	2+	1163.63	0.006	5.15628	0.9995	K.LVNELTEFAK.T
3	1	CONTAM|P02769	69293.4	0.377		Serum Albumin (Control Protein)	671	25	0.5	1	17083	2+	1415.69	0.009	6.35734	1	K.TVM"ENFVAFVDK.C
3	1	CONTAM|P02769	69293.4	0.377		Serum Albumin (Control Protein)	671	25	0.5	1	17211	2+	1415.69	0.007	4.94459	1	K.TVM"ENFVAFVDK.C
3	1	CONTAM|P02769	69293.4	0.377		Serum Albumin (Control Protein)	671	25	0.5	1	20583	2+	1399.69	0.004	2.85777	0.9985	K.TVMENFVAFVDK.C
3	1	CONTAM|P02769	69293.4	0.377		Serum Albumin (Control Protein)	671	25	0.5	1	13349	3+	1639.94	0.009	5.48801	1	K.KVPQVSTPTLVEVSR.N
3	1	CONTAM|P02769	69293.4	0.377		Serum Albumin (Control Protein)	671	25	0.5	1	13460	2+	1639.94	0.009	5.48801	0.9995	K.KVPQVSTPTLVEVSR.N
3	1	CONTAM|P02769	69293.4	0.377		Serum Albumin (Control Protein)	671	25	0.5	1	13490	3+	1639.94	0.009	5.48801	0.9996	K.KVPQVSTPTLVEVSR.N
3	1	CONTAM|P02769	69293.4	0.377		Serum Albumin (Control Protein)	671	25	0.5	1	13612	2+	1639.94	-0.165	100.614	0.9173	K.KVPQVSTPTLVEVSR.N
3	1	CONTAM|P02769	69293.4	0.377		Serum Albumin (Control Protein)	671	25	0.5	1	14595	2+	1511.84	0.009	5.953	1	K.VPQVSTPTLVEVSR.N
3	1	CONTAM|P02769	69293.4	0.377		Serum Albumin (Control Protein)	671	25	0.5	1	15501	2+	1163.63	0.006	5.15628	1	K.LVNELTEFAK.T
3	1	CONTAM|P02769	69293.4	0.377		Serum Albumin (Control Protein)	671	25	0.5	1	15640	2+	1163.63	0.007	6.01565	1	K.LVNELTEFAK.T
3	1	CONTAM|P02769	69293.4	0.377		Serum Albumin (Control Protein)	671	25	0.5	1	15785	2+	1163.63	0.002	1.71876	0.8296	K.LVNELTEFAK.T
3	1	CONTAM|P02769	69293.4	0.377		Serum Albumin (Control Protein)	671	25	0.5	1	15923	2+	1163.63	0.002	1.71876	0.6759	K.LVNELTEFAK.T
3	1	CONTAM|P02769	69293.4	0.377		Serum Albumin (Control Protein)	671	25	0.5	1	18012	2+	1479.8	0.011	7.43346	1	K.LGEYGFQNALIVR.Y
3	1	CONTAM|P02769	69293.4	0.377		Serum Albumin (Control Protein)	671	25	0.5	1	18152	2+	1479.8	-1.008	5.40615	0.999	K.LGEYGFQNALIVR.Y
3	1	CONTAM|P02769	69293.4	0.377		Serum Albumin (Control Protein)	671	25	0.5	1	8231	2+	974.458	0.005	5.13106	0.965	K.DLGEEHFK.G
3	1	CONTAM|P02769	69293.4	0.377		Serum Albumin (Control Protein)	671	25	0.5	1	8543	2+	974.458	0.005	5.13106	0.6052	K.DLGEEHFK.G
3	1	CONTAM|P02769	69293.4	0.377		Serum Albumin (Control Protein)	671	25	0.5	1	9497	3+	1249.62	0.007	5.6017	0.9013	R.FKDLGEEHFK.G
3	1	CONTAM|P02769	69293.4	0.377		Serum Albumin (Control Protein)	671	25	0.5	1	9714	2+	922.488	0.004	4.3361	0.9588	K.AEFVEVTK.L
3	1	CONTAM|P02769	69293.4	0.377		Serum Albumin (Control Protein)	671	25	0.5	1	9855	2+	922.488	0.005	5.42012	0.939	K.AEFVEVTK.L
3	1	CONTAM|P02769	69293.4	0.377		Serum Albumin (Control Protein)	671	25	0.5	1	11972	2+	1305.72	0.007	5.36104	0.9999	K.HLVDEPQNLIK.Q
3	1	CONTAM|P02769	69293.4	0.377		Serum Albumin (Control Protein)	671	25	0.5	1	12110	2+	1305.72	0.007	5.36104	1	K.HLVDEPQNLIK.Q
3	1	CONTAM|P02769	69293.4	0.377		Serum Albumin (Control Protein)	671	25	0.5	1	12252	2+	1305.72	0.007	5.36104	1	K.HLVDEPQNLIK.Q
3	1	CONTAM|P02769	69293.4	0.377		Serum Albumin (Control Protein)	671	25	0.5	1	12394	2+	1305.72	0.017	13.0197	0.9905	K.HLVDEPQNLIK.Q
3	1	CONTAM|P02769	69293.4	0.377		Serum Albumin (Control Protein)	671	25	0.5	1	13313	2+	1639.94	0.01	6.09779	0.6886	K.KVPQVSTPTLVEVSR.N
3	1	CONTAM|P02769	69293.4	0.377		Serum Albumin (Control Protein)	671	25	0.5	1	13431	2+	1002.58	0.01	9.97424	0.9658	K.LVVSTQTALA.-
3	1	CONTAM|P02769	69293.4	0.377		Serum Albumin (Control Protein)	671	25	0.5	1	13448	2+	1639.94	0.008	4.87823	0.9999	K.KVPQVSTPTLVEVSR.N
3	1	CONTAM|P02769	69293.4	0.377		Serum Albumin (Control Protein)	671	25	0.5	1	13488	3+	1639.94	0.009	5.48801	1	K.KVPQVSTPTLVEVSR.N
3	1	CONTAM|P02769	69293.4	0.377		Serum Albumin (Control Protein)	671	25	0.5	1	13589	2+	1639.94	0.002	1.21956	0.9997	K.KVPQVSTPTLVEVSR.N
3	1	CONTAM|P02769	69293.4	0.377		Serum Albumin (Control Protein)	671	25	0.5	1	13628	3+	1639.94	0.008	4.87823	0.9998	K.KVPQVSTPTLVEVSR.N
3	1	CONTAM|P02769	69293.4	0.377		Serum Albumin (Control Protein)	671	25	0.5	1	13732	2+	1639.94	0.049	29.8792	0.997	K.KVPQVSTPTLVEVSR.N
3	1	CONTAM|P02769	69293.4	0.377		Serum Albumin (Control Protein)	671	25	0.5	1	13761	3+	1439.81	0.008	5.55628	1	R.RHPEYAVSVLLR.L
3	1	CONTAM|P02769	69293.4	0.377		Serum Albumin (Control Protein)	671	25	0.5	1	13902	3+	1439.81	0.006	4.16721	1	R.RHPEYAVSVLLR.L
3	1	CONTAM|P02769	69293.4	0.377		Serum Albumin (Control Protein)	671	25	0.5	1	13964	2+	1639.94	0.015	9.14669	0.7369	K.KVPQVSTPTLVEVSR.N
3	1	CONTAM|P02769	69293.4	0.377		Serum Albumin (Control Protein)	671	25	0.5	1	14046	3+	1439.81	0.009	6.25082	1	R.RHPEYAVSVLLR.L
3	1	CONTAM|P02769	69293.4	0.377		Serum Albumin (Control Protein)	671	25	0.5	1	14581	2+	1511.84	0.005	3.30722	1	K.VPQVSTPTLVEVSR.N
3	1	CONTAM|P02769	69293.4	0.377		Serum Albumin (Control Protein)	671	25	0.5	1	14718	2+	1511.84	0.007	4.63011	1	K.VPQVSTPTLVEVSR.N
3	1	CONTAM|P02769	69293.4	0.377		Serum Albumin (Control Protein)	671	25	0.5	1	14863	2+	1511.84	0.01	6.61444	1	K.VPQVSTPTLVEVSR.N
3	1	CONTAM|P02769	69293.4	0.377		Serum Albumin (Control Protein)	671	25	0.5	1	15670	2+	1163.63	0.006	5.15628	0.9999	K.LVNELTEFAK.T
3	1	CONTAM|P02769	69293.4	0.377		Serum Albumin (Control Protein)	671	25	0.5	1	15815	2+	1163.63	0.002	1.71876	0.9993	K.LVNELTEFAK.T
3	1	CONTAM|P02769	69293.4	0.377		Serum Albumin (Control Protein)	671	25	0.5	1	15954	2+	1163.63	0.002	1.71876	0.9844	K.LVNELTEFAK.T
3	1	CONTAM|P02769	69293.4	0.377		Serum Albumin (Control Protein)	671	25	0.5	1	17525	2+	1415.69	0.01	7.0637	0.9997	K.TVM"ENFVAFVDK.C
3	1	CONTAM|P02769	69293.4	0.377		Serum Albumin (Control Protein)	671	25	0.5	1	17663	2+	1415.69	0.004	2.82548	1	K.TVM"ENFVAFVDK.C
3	1	CONTAM|P02769	69293.4	0.377		Serum Albumin (Control Protein)	671	25	0.5	1	18190	2+	1479.8	0.01	6.75769	1	K.LGEYGFQNALIVR.Y
3	1	CONTAM|P02769	69293.4	0.377		Serum Albumin (Control Protein)	671	25	0.5	1	18329	2+	1479.8	0.005	3.37885	1	K.LGEYGFQNALIVR.Y
3	1	CONTAM|P02769	69293.4	0.377		Serum Albumin (Control Protein)	671	25	0.5	1	19660	2+	1955.96	0.01	5.11258	0.999	K.DAIPENLPPLTADFAEDK.D
3	1	CONTAM|P02769	69293.4	0.377		Serum Albumin (Control Protein)	671	25	0.5	1	20042	3+	1888.93	0.007	3.70581	0.9994	R.HPYFYAPELLYYANK.Y
3	1	CONTAM|P02769	69293.4	0.377		Serum Albumin (Control Protein)	671	25	0.5	1	21364	2+	1399.69	1.008	5.71554	0.9978	K.TVMENFVAFVDK.C
3	1	CONTAM|P02769	69293.4	0.377		Serum Albumin (Control Protein)	671	25	0.5	1	22755	2+	1567.74	0.022	14.0329	0.9668	K.DAFLGSFLYEYSR.R
3	1	CONTAM|P02769	69293.4	0.377		Serum Albumin (Control Protein)	671	25	0.5	1	22886	2+	1567.74	0.008	5.10288	1	K.DAFLGSFLYEYSR.R
3	1	CONTAM|P02769	69293.4	0.377		Serum Albumin (Control Protein)	671	25	0.5	1	23025	2+	1567.74	0.008	5.10288	1	K.DAFLGSFLYEYSR.R
3	1	CONTAM|P02769	69293.4	0.377		Serum Albumin (Control Protein)	671	25	0.5	1	7080	2+	886.415	1.018	20.3065	0.9336	K.DDSPDLPK.L
3	1	CONTAM|P02769	69293.4	0.377		Serum Albumin (Control Protein)	671	25	0.5	1	7347	2+	886.415	0.004	4.51256	0.9945	K.DDSPDLPK.L
3	1	CONTAM|P02769	69293.4	0.377		Serum Albumin (Control Protein)	671	25	0.5	1	7484	2+	886.415	0.005	5.6407	0.9943	K.DDSPDLPK.L
3	1	CONTAM|P02769	69293.4	0.377		Serum Albumin (Control Protein)	671	25	0.5	1	7620	2+	886.415	0.006	6.76884	0.908	K.DDSPDLPK.L
3	1	CONTAM|P02769	69293.4	0.377		Serum Albumin (Control Protein)	671	25	0.5	1	7842	2+	974.458	0.007	7.18348	0.9221	K.DLGEEHFK.G
3	1	CONTAM|P02769	69293.4	0.377		Serum Albumin (Control Protein)	671	25	0.5	1	7950	2+	886.415	0.004	4.51256	0.9997	K.DDSPDLPK.L
3	1	CONTAM|P02769	69293.4	0.377		Serum Albumin (Control Protein)	671	25	0.5	1	7977	2+	974.458	0.006	6.15727	0.9922	K.DLGEEHFK.G
3	1	CONTAM|P02769	69293.4	0.377		Serum Albumin (Control Protein)	671	25	0.5	1	8089	2+	886.415	0.004	4.51256	0.9076	K.DDSPDLPK.L
3	1	CONTAM|P02769	69293.4	0.377		Serum Albumin (Control Protein)	671	25	0.5	1	8117	2+	974.458	0.005	5.13106	0.8891	K.DLGEEHFK.G
3	1	CONTAM|P02769	69293.4	0.377		Serum Albumin (Control Protein)	671	25	0.5	1	8672	2+	974.458	0.005	5.13106	0.7996	K.DLGEEHFK.G
3	1	CONTAM|P02769	69293.4	0.377		Serum Albumin (Control Protein)	671	25	0.5	1	9103	2+	1249.62	0.009	7.20218	0.8689	R.FKDLGEEHFK.G
3	1	CONTAM|P02769	69293.4	0.377		Serum Albumin (Control Protein)	671	25	0.5	1	9108	3+	1249.62	0.007	5.6017	0.8278	R.FKDLGEEHFK.G
3	1	CONTAM|P02769	69293.4	0.377		Serum Albumin (Control Protein)	671	25	0.5	1	9237	2+	1249.62	0.007	5.6017	0.8328	R.FKDLGEEHFK.G
3	1	CONTAM|P02769	69293.4	0.377		Serum Albumin (Control Protein)	671	25	0.5	1	9246	3+	1249.62	0.006	4.80146	0.9736	R.FKDLGEEHFK.G
3	1	CONTAM|P02769	69293.4	0.377		Serum Albumin (Control Protein)	671	25	0.5	1	9326	2+	922.488	0.005	5.42012	0.9842	K.AEFVEVTK.L
3	1	CONTAM|P02769	69293.4	0.377		Serum Albumin (Control Protein)	671	25	0.5	1	9386	3+	1249.62	0.007	5.6017	0.9436	R.FKDLGEEHFK.G
3	1	CONTAM|P02769	69293.4	0.377		Serum Albumin (Control Protein)	671	25	0.5	1	9466	2+	922.488	0.006	6.50415	0.9918	K.AEFVEVTK.L
3	1	CONTAM|P02769	69293.4	0.377		Serum Albumin (Control Protein)	671	25	0.5	1	9606	2+	922.488	0.005	5.42012	0.9915	K.AEFVEVTK.L
3	1	CONTAM|P02769	69293.4	0.377		Serum Albumin (Control Protein)	671	25	0.5	1	9757	2+	922.488	0.005	5.42012	0.9337	K.AEFVEVTK.L
3	1	CONTAM|P02769	69293.4	0.377		Serum Albumin (Control Protein)	671	25	0.5	1	9995	2+	922.488	0.004	4.3361	0.6499	K.AEFVEVTK.L
3	1	CONTAM|P02769	69293.4	0.377		Serum Albumin (Control Protein)	671	25	0.5	1	10148	2+	922.488	0.004	4.3361	0.9744	K.AEFVEVTK.L
3	1	CONTAM|P02769	69293.4	0.377		Serum Albumin (Control Protein)	671	25	0.5	1	11515	2+	1305.72	0.007	5.36104	0.9936	K.HLVDEPQNLIK.Q
3	1	CONTAM|P02769	69293.4	0.377		Serum Albumin (Control Protein)	671	25	0.5	1	11647	2+	1305.72	0.008	6.12691	1	K.HLVDEPQNLIK.Q
3	1	CONTAM|P02769	69293.4	0.377		Serum Albumin (Control Protein)	671	25	0.5	1	11682	3+	1439.81	-1.049	34.0322	0.9875	R.RHPEYAVSVLLR.L
3	1	CONTAM|P02769	69293.4	0.377		Serum Albumin (Control Protein)	671	25	0.5	1	11787	2+	1305.72	0.008	6.12691	1	K.HLVDEPQNLIK.Q
3	1	CONTAM|P02769	69293.4	0.377		Serum Albumin (Control Protein)	671	25	0.5	1	11917	2+	927.493	0.005	5.39087	0.934	K.YLYEIAR.R
3	1	CONTAM|P02769	69293.4	0.377		Serum Albumin (Control Protein)	671	25	0.5	1	11938	2+	1305.72	0.008	6.12691	1	K.HLVDEPQNLIK.Q
3	1	CONTAM|P02769	69293.4	0.377		Serum Albumin (Control Protein)	671	25	0.5	1	12057	2+	927.493	0.005	5.39087	0.9766	K.YLYEIAR.R
3	1	CONTAM|P02769	69293.4	0.377		Serum Albumin (Control Protein)	671	25	0.5	1	12078	2+	1305.72	0.008	6.12691	1	K.HLVDEPQNLIK.Q
3	1	CONTAM|P02769	69293.4	0.377		Serum Albumin (Control Protein)	671	25	0.5	1	12145	3+	1639.94	0.997	1.82934	1	K.KVPQVSTPTLVEVSR.N
3	1	CONTAM|P02769	69293.4	0.377		Serum Albumin (Control Protein)	671	25	0.5	1	12169	2+	1639.94	0.007	4.26845	0.9859	K.KVPQVSTPTLVEVSR.N
3	1	CONTAM|P02769	69293.4	0.377		Serum Albumin (Control Protein)	671	25	0.5	1	12207	2+	927.493	0.005	5.39087	0.9748	K.YLYEIAR.R
3	1	CONTAM|P02769	69293.4	0.377		Serum Albumin (Control Protein)	671	25	0.5	1	12230	2+	1305.72	0.007	5.36104	0.9997	K.HLVDEPQNLIK.Q
3	1	CONTAM|P02769	69293.4	0.377		Serum Albumin (Control Protein)	671	25	0.5	1	12379	2+	1305.72	0.009	6.89277	1	K.HLVDEPQNLIK.Q
3	1	CONTAM|P02769	69293.4	0.377		Serum Albumin (Control Protein)	671	25	0.5	1	12531	2+	1305.72	0.007	5.36104	0.9994	K.HLVDEPQNLIK.Q
3	1	CONTAM|P02769	69293.4	0.377		Serum Albumin (Control Protein)	671	25	0.5	1	12660	2+	927.493	0.002	2.15635	0.7841	K.YLYEIAR.R
3	1	CONTAM|P02769	69293.4	0.377		Serum Albumin (Control Protein)	671	25	0.5	1	12814	3+	1639.94	0.009	5.48801	0.9923	K.KVPQVSTPTLVEVSR.N
3	1	CONTAM|P02769	69293.4	0.377		Serum Albumin (Control Protein)	671	25	0.5	1	12957	3+	1639.94	0.01	6.09779	1	K.KVPQVSTPTLVEVSR.N
3	1	CONTAM|P02769	69293.4	0.377		Serum Albumin (Control Protein)	671	25	0.5	1	12958	2+	1639.94	0.01	6.09779	0.9998	K.KVPQVSTPTLVEVSR.N
3	1	CONTAM|P02769	69293.4	0.377		Serum Albumin (Control Protein)	671	25	0.5	1	13049	3+	1439.81	0.006	4.16721	1	R.RHPEYAVSVLLR.L
3	1	CONTAM|P02769	69293.4	0.377		Serum Albumin (Control Protein)	671	25	0.5	1	13107	3+	1639.94	0.009	5.48801	1	K.KVPQVSTPTLVEVSR.N
3	1	CONTAM|P02769	69293.4	0.377		Serum Albumin (Control Protein)	671	25	0.5	1	13108	2+	1639.94	0.01	6.09779	0.9999	K.KVPQVSTPTLVEVSR.N
3	1	CONTAM|P02769	69293.4	0.377		Serum Albumin (Control Protein)	671	25	0.5	1	13114	2+	927.493	0.003	3.23452	0.7727	K.YLYEIAR.R
3	1	CONTAM|P02769	69293.4	0.377		Serum Albumin (Control Protein)	671	25	0.5	1	13139	2+	1439.81	0.008	5.55628	0.9999	R.RHPEYAVSVLLR.L
3	1	CONTAM|P02769	69293.4	0.377		Serum Albumin (Control Protein)	671	25	0.5	1	13189	3+	1439.81	0.006	4.16721	1	R.RHPEYAVSVLLR.L
3	1	CONTAM|P02769	69293.4	0.377		Serum Albumin (Control Protein)	671	25	0.5	1	13257	3+	1639.94	0.009	5.48801	1	K.KVPQVSTPTLVEVSR.N
3	1	CONTAM|P02769	69293.4	0.377		Serum Albumin (Control Protein)	671	25	0.5	1	13258	2+	1639.94	0.01	6.09779	1	K.KVPQVSTPTLVEVSR.N
3	1	CONTAM|P02769	69293.4	0.377		Serum Albumin (Control Protein)	671	25	0.5	1	13288	2+	1439.81	0.007	4.86175	0.9998	R.RHPEYAVSVLLR.L
3	1	CONTAM|P02769	69293.4	0.377		Serum Albumin (Control Protein)	671	25	0.5	1	13297	2+	1002.58	0.005	4.98712	0.9858	K.LVVSTQTALA.-
3	1	CONTAM|P02769	69293.4	0.377		Serum Albumin (Control Protein)	671	25	0.5	1	13338	3+	1439.81	0.007	4.86175	1	R.RHPEYAVSVLLR.L
3	1	CONTAM|P02769	69293.4	0.377		Serum Albumin (Control Protein)	671	25	0.5	1	13407	3+	1639.94	0.009	5.48801	1	K.KVPQVSTPTLVEVSR.N
3	1	CONTAM|P02769	69293.4	0.377		Serum Albumin (Control Protein)	671	25	0.5	1	13409	2+	1639.94	0.01	6.09779	1	K.KVPQVSTPTLVEVSR.N
3	1	CONTAM|P02769	69293.4	0.377		Serum Albumin (Control Protein)	671	25	0.5	1	13437	2+	1439.81	0.007	4.86175	1	R.RHPEYAVSVLLR.L
3	1	CONTAM|P02769	69293.4	0.377		Serum Albumin (Control Protein)	671	25	0.5	1	13447	2+	1002.58	0.005	4.98712	0.9983	K.LVVSTQTALA.-
3	1	CONTAM|P02769	69293.4	0.377		Serum Albumin (Control Protein)	671	25	0.5	1	13487	3+	1439.81	0.01	6.94535	1	R.RHPEYAVSVLLR.L
3	1	CONTAM|P02769	69293.4	0.377		Serum Albumin (Control Protein)	671	25	0.5	1	13547	3+	1639.94	0.008	4.87823	0.9999	K.KVPQVSTPTLVEVSR.N
3	1	CONTAM|P02769	69293.4	0.377		Serum Albumin (Control Protein)	671	25	0.5	1	13548	2+	1639.94	0.009	5.48801	0.9999	K.KVPQVSTPTLVEVSR.N
3	1	CONTAM|P02769	69293.4	0.377		Serum Albumin (Control Protein)	671	25	0.5	1	13577	2+	1439.81	0.008	5.55628	1	R.RHPEYAVSVLLR.L
3	1	CONTAM|P02769	69293.4	0.377		Serum Albumin (Control Protein)	671	25	0.5	1	13638	3+	1439.81	0.007	4.86175	1	R.RHPEYAVSVLLR.L
3	1	CONTAM|P02769	69293.4	0.377		Serum Albumin (Control Protein)	671	25	0.5	1	13699	3+	1639.94	0.008	4.87823	0.9999	K.KVPQVSTPTLVEVSR.N
3	1	CONTAM|P02769	69293.4	0.377		Serum Albumin (Control Protein)	671	25	0.5	1	13702	2+	1639.94	0.009	5.48801	0.9999	K.KVPQVSTPTLVEVSR.N
3	1	CONTAM|P02769	69293.4	0.377		Serum Albumin (Control Protein)	671	25	0.5	1	13728	2+	1439.81	0.006	4.16721	0.9999	R.RHPEYAVSVLLR.L
3	1	CONTAM|P02769	69293.4	0.377		Serum Albumin (Control Protein)	671	25	0.5	1	13788	3+	1439.81	0.006	4.16721	1	R.RHPEYAVSVLLR.L
3	1	CONTAM|P02769	69293.4	0.377		Serum Albumin (Control Protein)	671	25	0.5	1	13849	3+	1639.94	0.008	4.87823	1	K.KVPQVSTPTLVEVSR.N
3	1	CONTAM|P02769	69293.4	0.377		Serum Albumin (Control Protein)	671	25	0.5	1	13850	2+	1639.94	0.015	9.14669	0.9992	K.KVPQVSTPTLVEVSR.N
3	1	CONTAM|P02769	69293.4	0.377		Serum Albumin (Control Protein)	671	25	0.5	1	13873	2+	1439.81	0.007	4.86175	0.9998	R.RHPEYAVSVLLR.L
3	1	CONTAM|P02769	69293.4	0.377		Serum Albumin (Control Protein)	671	25	0.5	1	13933	3+	1439.81	0.007	4.86175	1	R.RHPEYAVSVLLR.L
3	1	CONTAM|P02769	69293.4	0.377		Serum Albumin (Control Protein)	671	25	0.5	1	13990	3+	1639.94	0.008	4.87823	0.9998	K.KVPQVSTPTLVEVSR.N
3	1	CONTAM|P02769	69293.4	0.377		Serum Albumin (Control Protein)	671	25	0.5	1	14071	2+	1639.94	0.015	9.14669	0.9984	K.KVPQVSTPTLVEVSR.N
3	1	CONTAM|P02769	69293.4	0.377		Serum Albumin (Control Protein)	671	25	0.5	1	14078	2+	1142.71	0.006	5.25066	0.9949	K.KQTALVELLK.H
3	1	CONTAM|P02769	69293.4	0.377		Serum Albumin (Control Protein)	671	25	0.5	1	14081	3+	1439.81	0.007	4.86175	1	R.RHPEYAVSVLLR.L
3	1	CONTAM|P02769	69293.4	0.377		Serum Albumin (Control Protein)	671	25	0.5	1	14148	3+	1639.94	0.007	4.26845	0.7051	K.KVPQVSTPTLVEVSR.N
3	1	CONTAM|P02769	69293.4	0.377		Serum Albumin (Control Protein)	671	25	0.5	1	14234	3+	1439.81	0.007	4.86175	1	R.RHPEYAVSVLLR.L
3	1	CONTAM|P02769	69293.4	0.377		Serum Albumin (Control Protein)	671	25	0.5	1	14302	3+	1639.94	0.009	5.48801	0.9999	K.KVPQVSTPTLVEVSR.N
3	1	CONTAM|P02769	69293.4	0.377		Serum Albumin (Control Protein)	671	25	0.5	1	14384	3+	1439.81	0.008	5.55628	1	R.RHPEYAVSVLLR.L
3	1	CONTAM|P02769	69293.4	0.377		Serum Albumin (Control Protein)	671	25	0.5	1	14397	2+	1511.84	0.007	4.63011	1	K.VPQVSTPTLVEVSR.N
3	1	CONTAM|P02769	69293.4	0.377		Serum Albumin (Control Protein)	671	25	0.5	1	14474	3+	1639.94	0.006	3.65868	0.9992	K.KVPQVSTPTLVEVSR.N
3	1	CONTAM|P02769	69293.4	0.377		Serum Albumin (Control Protein)	671	25	0.5	1	14548	2+	1511.84	0.008	5.29156	1	K.VPQVSTPTLVEVSR.N
3	1	CONTAM|P02769	69293.4	0.377		Serum Albumin (Control Protein)	671	25	0.5	1	14684	3+	1439.81	0.007	4.86175	1	R.RHPEYAVSVLLR.L
3	1	CONTAM|P02769	69293.4	0.377		Serum Albumin (Control Protein)	671	25	0.5	1	14698	2+	1511.84	0.005	3.30722	1	K.VPQVSTPTLVEVSR.N
[truncated: 107,924 more rows]

## Sheet: BPH2_PHA
Group	Prob	Protein	SequenceMass	AACoverage	BestGeneName	Description	Total Filtered Peptides	Unique Filtered Peptides	H2L Mean	Ratio Peps	Scan	Z	CalcMHPlus	dMass	FdMass (ppm)	PepProphet	Peptide	Light Area	Heavy Area
[truncated: 112,963 more rows]
