# Supplementary material for: Multi-lectin Affinity Chromatography and Quantitative Proteomic Analysis Reveal Differential Glycoform Levels between Prostate Cancer and Benign Prostatic Hyperplasia Sera
Source: Sci Rep. 2018 Apr 25;8:6509. doi: 10.1038/s41598-018-24270-w (PMC5916935; doi:10.1038/s41598-018-24270-w)
Supplement: Supplementary file 7 — Dataset 1F [file 41598_2018_24270_MOESM7_ESM.xlsx]

## Sheet: Title, Authors, Key
SUPPLEMENTARY INFORMATION FOR
Multi-lectin Affinity Chromatography and Quantitative Proteomic Analysis Reveal Differential Glycoform Levels between Prostate Cancer and Benign Prostatic Hyperplasia Sera
Sarah M. Totten, Ravali Adusumilli, Majlinda Kullolli, Cheylene Tanimoto, James D. Brooks, Parag Mallick, Sharon J. Pitteri
KEY
Column Heading:	Description:
Group	ProteinProphet Group
Prob	ProteinProphet Probability
Protein	UniProt Acession Number
SequenceMass	Protein Mass
AACoverage	% Amino Acid Coverage
BestGeneName	Best Gene Name from Protein Prophet Group
Description	Protein Description
Total Filtered Peptides	Total Peptides Assigned to Protein Group
Unique Filtered Peptides	Unique Peptides Assigned to Protein Group
H2L Mean	Mean of Heavy-to-Light Ratios for Protein Group
Ratio Peps	Numer of Peptides used to Calculate Heavy-to-Light Protein Ratio
Scan	Scan Number
Z	Charge
CalcMHPlus	[M+H]+ Mass
dMass	Difference between calculated and measured mass, not corrected for monoisotopic peak
FdMass (ppm)	Mass accuracy in ppm represented as fractional delta mass, corrected for monoisotopic peak
PepProphet	PeptideProphet Score
Peptide	Peptide Sequence, C'=heavy labeled cysteine, M"=oxidized methionine, E^ = loss of water from N-terminal glutamic acid, Q^ = loss of ammonia from N-terminal glutamine
Light Area	Area of light peptide
Heavy Area	Area of heavy peptide

## Sheet: BPH3_UNB
Group	Prob	Protein	SequenceMass	AACoverage	BestGeneName	Description	Total Filtered Peptides	Unique Filtered Peptides	H2L Mean	Ratio Peps	Scan	Z	CalcMHPlus	dMass	FdMass (ppm)	PepProphet	Peptide	Light Area	Heavy Area
1	1	CONTAM|P00761	24409.5	0.251		SWISS-PROT:P00761|TRYP_PIG Trypsin - Sus scrofa (Pig).	300	5			7858	2+	1045.56	0.006	5.73853	0.9983	K.LSSPATLNSR.V
1	1	CONTAM|P00761	24409.5	0.251		SWISS-PROT:P00761|TRYP_PIG Trypsin - Sus scrofa (Pig).	300	5			7981	2+	1045.56	0.006	5.73853	0.9992	K.LSSPATLNSR.V
1	1	CONTAM|P00761	24409.5	0.251		SWISS-PROT:P00761|TRYP_PIG Trypsin - Sus scrofa (Pig).	300	5			9530	2+	842.509	0.006	7.12158	0.9557	R.VATVSLPR.S
1	1	CONTAM|P00761	24409.5	0.251		SWISS-PROT:P00761|TRYP_PIG Trypsin - Sus scrofa (Pig).	300	5			9663	2+	842.509	0.005	5.93465	0.9823	R.VATVSLPR.S
1	1	CONTAM|P00761	24409.5	0.251		SWISS-PROT:P00761|TRYP_PIG Trypsin - Sus scrofa (Pig).	300	5			9795	2+	842.509	0.006	7.12158	0.9666	R.VATVSLPR.S
1	1	CONTAM|P00761	24409.5	0.251		SWISS-PROT:P00761|TRYP_PIG Trypsin - Sus scrofa (Pig).	300	5			9927	2+	842.509	0.005	5.93465	0.962	R.VATVSLPR.S
1	1	CONTAM|P00761	24409.5	0.251		SWISS-PROT:P00761|TRYP_PIG Trypsin - Sus scrofa (Pig).	300	5			10060	2+	842.509	0.005	5.93465	0.9504	R.VATVSLPR.S
1	1	CONTAM|P00761	24409.5	0.251		SWISS-PROT:P00761|TRYP_PIG Trypsin - Sus scrofa (Pig).	300	5			10196	2+	842.509	0.006	7.12158	0.9133	R.VATVSLPR.S
1	1	CONTAM|P00761	24409.5	0.251		SWISS-PROT:P00761|TRYP_PIG Trypsin - Sus scrofa (Pig).	300	5			10342	2+	842.509	0.006	7.12158	0.9946	R.VATVSLPR.S
1	1	CONTAM|P00761	24409.5	0.251		SWISS-PROT:P00761|TRYP_PIG Trypsin - Sus scrofa (Pig).	300	5			15555	3+	2211.1	0.01	4.52263	1	R.LGEHNIDVLEGNEQFINAAK.I
1	1	CONTAM|P00761	24409.5	0.251		SWISS-PROT:P00761|TRYP_PIG Trypsin - Sus scrofa (Pig).	300	5			15576	2+	2211.1	0.012	5.42715	1	R.LGEHNIDVLEGNEQFINAAK.I
1	1	CONTAM|P00761	24409.5	0.251		SWISS-PROT:P00761|TRYP_PIG Trypsin - Sus scrofa (Pig).	300	5			15680	3+	2211.1	0.015	6.78394	1	R.LGEHNIDVLEGNEQFINAAK.I
1	1	CONTAM|P00761	24409.5	0.251		SWISS-PROT:P00761|TRYP_PIG Trypsin - Sus scrofa (Pig).	300	5			15816	3+	2211.1	0.023	10.402	1	R.LGEHNIDVLEGNEQFINAAK.I
1	1	CONTAM|P00761	24409.5	0.251		SWISS-PROT:P00761|TRYP_PIG Trypsin - Sus scrofa (Pig).	300	5			16236	3+	2211.1	0.015	6.78394	0.9983	R.LGEHNIDVLEGNEQFINAAK.I
1	1	CONTAM|P00761	24409.5	0.251		SWISS-PROT:P00761|TRYP_PIG Trypsin - Sus scrofa (Pig).	300	5			16365	3+	2211.1	1	0	0.9936	R.LGEHNIDVLEGNEQFINAAK.I
1	1	CONTAM|P00761	24409.5	0.251		SWISS-PROT:P00761|TRYP_PIG Trypsin - Sus scrofa (Pig).	300	5			16937	3+	2299.18	0.018	7.8289	0.9806	K.IITHPNFNGNTLDNDIM"LIK.L
1	1	CONTAM|P00761	24409.5	0.251		SWISS-PROT:P00761|TRYP_PIG Trypsin - Sus scrofa (Pig).	300	5			17066	3+	2299.18	0.02	8.69877	0.8888	K.IITHPNFNGNTLDNDIM"LIK.L
1	1	CONTAM|P00761	24409.5	0.251		SWISS-PROT:P00761|TRYP_PIG Trypsin - Sus scrofa (Pig).	300	5			17194	3+	2299.18	0.011	4.78432	0.8105	K.IITHPNFNGNTLDNDIM"LIK.L
1	1	CONTAM|P00761	24409.5	0.251		SWISS-PROT:P00761|TRYP_PIG Trypsin - Sus scrofa (Pig).	300	5			17698	2+	2283.18	0.019	8.32173	1	K.IITHPNFNGNTLDNDIMLIK.L
1	1	CONTAM|P00761	24409.5	0.251		SWISS-PROT:P00761|TRYP_PIG Trypsin - Sus scrofa (Pig).	300	5			17748	3+	2283.18	0.018	7.88374	0.9999	K.IITHPNFNGNTLDNDIMLIK.L
1	1	CONTAM|P00761	24409.5	0.251		SWISS-PROT:P00761|TRYP_PIG Trypsin - Sus scrofa (Pig).	300	5			18002	3+	2283.18	0.998	0.875971	0.8332	K.IITHPNFNGNTLDNDIMLIK.L
1	1	CONTAM|P00761	24409.5	0.251		SWISS-PROT:P00761|TRYP_PIG Trypsin - Sus scrofa (Pig).	300	5			18243	3+	2283.18	1.004	1.75194	0.8107	K.IITHPNFNGNTLDNDIMLIK.L
1	1	CONTAM|P00761	24409.5	0.251		SWISS-PROT:P00761|TRYP_PIG Trypsin - Sus scrofa (Pig).	300	5			6429	2+	1045.56	-0.017	16.2592	0.6481	K.LSSPATLNSR.V
1	1	CONTAM|P00761	24409.5	0.251		SWISS-PROT:P00761|TRYP_PIG Trypsin - Sus scrofa (Pig).	300	5			6761	2+	1045.56	0.01	9.56422	0.9928	K.LSSPATLNSR.V
1	1	CONTAM|P00761	24409.5	0.251		SWISS-PROT:P00761|TRYP_PIG Trypsin - Sus scrofa (Pig).	300	5			6890	2+	1045.56	0.006	5.73853	0.9999	K.LSSPATLNSR.V
1	1	CONTAM|P00761	24409.5	0.251		SWISS-PROT:P00761|TRYP_PIG Trypsin - Sus scrofa (Pig).	300	5			8439	2+	842.509	0.006	7.12158	0.9356	R.VATVSLPR.S
1	1	CONTAM|P00761	24409.5	0.251		SWISS-PROT:P00761|TRYP_PIG Trypsin - Sus scrofa (Pig).	300	5			8571	2+	842.509	0.007	8.30851	0.993	R.VATVSLPR.S
1	1	CONTAM|P00761	24409.5	0.251		SWISS-PROT:P00761|TRYP_PIG Trypsin - Sus scrofa (Pig).	300	5			8714	2+	842.509	0.007	8.30851	0.993	R.VATVSLPR.S
1	1	CONTAM|P00761	24409.5	0.251		SWISS-PROT:P00761|TRYP_PIG Trypsin - Sus scrofa (Pig).	300	5			8847	2+	842.509	0.006	7.12158	0.9699	R.VATVSLPR.S
1	1	CONTAM|P00761	24409.5	0.251		SWISS-PROT:P00761|TRYP_PIG Trypsin - Sus scrofa (Pig).	300	5			8980	2+	842.509	0.005	5.93465	0.9591	R.VATVSLPR.S
1	1	CONTAM|P00761	24409.5	0.251		SWISS-PROT:P00761|TRYP_PIG Trypsin - Sus scrofa (Pig).	300	5			9112	2+	842.509	0.006	7.12158	0.8827	R.VATVSLPR.S
1	1	CONTAM|P00761	24409.5	0.251		SWISS-PROT:P00761|TRYP_PIG Trypsin - Sus scrofa (Pig).	300	5			9243	2+	842.509	0.006	7.12158	0.6158	R.VATVSLPR.S
1	1	CONTAM|P00761	24409.5	0.251		SWISS-PROT:P00761|TRYP_PIG Trypsin - Sus scrofa (Pig).	300	5			9378	2+	842.509	0.006	7.12158	0.9353	R.VATVSLPR.S
1	1	CONTAM|P00761	24409.5	0.251		SWISS-PROT:P00761|TRYP_PIG Trypsin - Sus scrofa (Pig).	300	5			14930	3+	2211.1	0.015	6.78394	1	R.LGEHNIDVLEGNEQFINAAK.I
1	1	CONTAM|P00761	24409.5	0.251		SWISS-PROT:P00761|TRYP_PIG Trypsin - Sus scrofa (Pig).	300	5			14942	2+	2211.1	0.015	6.78394	1	R.LGEHNIDVLEGNEQFINAAK.I
1	1	CONTAM|P00761	24409.5	0.251		SWISS-PROT:P00761|TRYP_PIG Trypsin - Sus scrofa (Pig).	300	5			15063	3+	2211.1	0.016	7.2362	1	R.LGEHNIDVLEGNEQFINAAK.I
1	1	CONTAM|P00761	24409.5	0.251		SWISS-PROT:P00761|TRYP_PIG Trypsin - Sus scrofa (Pig).	300	5			15326	3+	2211.1	0.999	0.452263	0.9524	R.LGEHNIDVLEGNEQFINAAK.I
1	1	CONTAM|P00761	24409.5	0.251		SWISS-PROT:P00761|TRYP_PIG Trypsin - Sus scrofa (Pig).	300	5			17097	3+	2283.18	0.015	6.56978	0.9999	K.IITHPNFNGNTLDNDIMLIK.L
1	1	CONTAM|P00761	24409.5	0.251		SWISS-PROT:P00761|TRYP_PIG Trypsin - Sus scrofa (Pig).	300	5			17472	2+	2283.18	0.997	1.31396	0.6012	K.IITHPNFNGNTLDNDIMLIK.L
1	1	CONTAM|P00761	24409.5	0.251		SWISS-PROT:P00761|TRYP_PIG Trypsin - Sus scrofa (Pig).	300	5			6874	2+	1045.56	0.006	5.73853	0.9968	K.LSSPATLNSR.V
1	1	CONTAM|P00761	24409.5	0.251		SWISS-PROT:P00761|TRYP_PIG Trypsin - Sus scrofa (Pig).	300	5			7004	2+	1045.56	0.006	5.73853	0.9999	K.LSSPATLNSR.V
1	1	CONTAM|P00761	24409.5	0.251		SWISS-PROT:P00761|TRYP_PIG Trypsin - Sus scrofa (Pig).	300	5			7030	2+	842.509	0.006	7.12158	0.8962	R.VATVSLPR.S
1	1	CONTAM|P00761	24409.5	0.251		SWISS-PROT:P00761|TRYP_PIG Trypsin - Sus scrofa (Pig).	300	5			8501	2+	842.509	0.005	5.93465	0.9693	R.VATVSLPR.S
1	1	CONTAM|P00761	24409.5	0.251		SWISS-PROT:P00761|TRYP_PIG Trypsin - Sus scrofa (Pig).	300	5			8764	2+	842.509	0.005	5.93465	0.9983	R.VATVSLPR.S
1	1	CONTAM|P00761	24409.5	0.251		SWISS-PROT:P00761|TRYP_PIG Trypsin - Sus scrofa (Pig).	300	5			8896	2+	842.509	0.005	5.93465	0.9947	R.VATVSLPR.S
1	1	CONTAM|P00761	24409.5	0.251		SWISS-PROT:P00761|TRYP_PIG Trypsin - Sus scrofa (Pig).	300	5			9250	2+	842.509	0.005	5.93465	0.8367	R.VATVSLPR.S
1	1	CONTAM|P00761	24409.5	0.251		SWISS-PROT:P00761|TRYP_PIG Trypsin - Sus scrofa (Pig).	300	5			9384	2+	842.509	0.004	4.74772	0.982	R.VATVSLPR.S
1	1	CONTAM|P00761	24409.5	0.251		SWISS-PROT:P00761|TRYP_PIG Trypsin - Sus scrofa (Pig).	300	5			9663	2+	842.509	0.005	5.93465	0.9632	R.VATVSLPR.S
1	1	CONTAM|P00761	24409.5	0.251		SWISS-PROT:P00761|TRYP_PIG Trypsin - Sus scrofa (Pig).	300	5			14382	3+	2211.1	1.991	4.07036	0.9702	R.LGEHNIDVLEGNEQFINAAK.I
1	1	CONTAM|P00761	24409.5	0.251		SWISS-PROT:P00761|TRYP_PIG Trypsin - Sus scrofa (Pig).	300	5			14869	3+	2211.1	0.02	9.04526	1	R.LGEHNIDVLEGNEQFINAAK.I
1	1	CONTAM|P00761	24409.5	0.251		SWISS-PROT:P00761|TRYP_PIG Trypsin - Sus scrofa (Pig).	300	5			14904	2+	2211.1	0.013	5.87942	1	R.LGEHNIDVLEGNEQFINAAK.I
1	1	CONTAM|P00761	24409.5	0.251		SWISS-PROT:P00761|TRYP_PIG Trypsin - Sus scrofa (Pig).	300	5			15003	3+	2211.1	0.011	4.97489	0.9997	R.LGEHNIDVLEGNEQFINAAK.I
1	1	CONTAM|P00761	24409.5	0.251		SWISS-PROT:P00761|TRYP_PIG Trypsin - Sus scrofa (Pig).	300	5			15136	3+	2211.1	1.991	4.07036	0.9709	R.LGEHNIDVLEGNEQFINAAK.I
1	1	CONTAM|P00761	24409.5	0.251		SWISS-PROT:P00761|TRYP_PIG Trypsin - Sus scrofa (Pig).	300	5			15153	2+	2211.1	1.009	4.07036	0.9998	R.LGEHNIDVLEGNEQFINAAK.I
1	1	CONTAM|P00761	24409.5	0.251		SWISS-PROT:P00761|TRYP_PIG Trypsin - Sus scrofa (Pig).	300	5			15271	3+	2211.1	0.015	6.78394	0.9827	R.LGEHNIDVLEGNEQFINAAK.I
1	1	CONTAM|P00761	24409.5	0.251		SWISS-PROT:P00761|TRYP_PIG Trypsin - Sus scrofa (Pig).	300	5			15821	3+	2211.1	1.001	0.452263	0.9222	R.LGEHNIDVLEGNEQFINAAK.I
1	1	CONTAM|P00761	24409.5	0.251		SWISS-PROT:P00761|TRYP_PIG Trypsin - Sus scrofa (Pig).	300	5			17126	3+	2283.18	0.013	5.69381	0.9998	K.IITHPNFNGNTLDNDIMLIK.L
1	1	CONTAM|P00761	24409.5	0.251		SWISS-PROT:P00761|TRYP_PIG Trypsin - Sus scrofa (Pig).	300	5			17170	2+	2283.18	0.015	6.56978	1	K.IITHPNFNGNTLDNDIMLIK.L
1	1	CONTAM|P00761	24409.5	0.251		SWISS-PROT:P00761|TRYP_PIG Trypsin - Sus scrofa (Pig).	300	5			17575	3+	2283.18	0.997	1.31396	0.8206	K.IITHPNFNGNTLDNDIMLIK.L
1	1	CONTAM|P00761	24409.5	0.251		SWISS-PROT:P00761|TRYP_PIG Trypsin - Sus scrofa (Pig).	300	5			7249	2+	1045.56	0.005	4.78211	1	K.LSSPATLNSR.V
1	1	CONTAM|P00761	24409.5	0.251		SWISS-PROT:P00761|TRYP_PIG Trypsin - Sus scrofa (Pig).	300	5			8754	2+	842.509	0.006	7.12158	0.9638	R.VATVSLPR.S
1	1	CONTAM|P00761	24409.5	0.251		SWISS-PROT:P00761|TRYP_PIG Trypsin - Sus scrofa (Pig).	300	5			9017	2+	842.509	0.008	9.49544	0.9967	R.VATVSLPR.S
1	1	CONTAM|P00761	24409.5	0.251		SWISS-PROT:P00761|TRYP_PIG Trypsin - Sus scrofa (Pig).	300	5			9149	2+	842.509	0.005	5.93465	0.9979	R.VATVSLPR.S
1	1	CONTAM|P00761	24409.5	0.251		SWISS-PROT:P00761|TRYP_PIG Trypsin - Sus scrofa (Pig).	300	5			9281	2+	842.509	0.005	5.93465	0.9409	R.VATVSLPR.S
1	1	CONTAM|P00761	24409.5	0.251		SWISS-PROT:P00761|TRYP_PIG Trypsin - Sus scrofa (Pig).	300	5			14807	3+	2211.1	0.011	4.97489	0.9973	R.LGEHNIDVLEGNEQFINAAK.I
1	1	CONTAM|P00761	24409.5	0.251		SWISS-PROT:P00761|TRYP_PIG Trypsin - Sus scrofa (Pig).	300	5			14827	2+	2211.1	0.008	3.6181	1	R.LGEHNIDVLEGNEQFINAAK.I
1	1	CONTAM|P00761	24409.5	0.251		SWISS-PROT:P00761|TRYP_PIG Trypsin - Sus scrofa (Pig).	300	5			14936	3+	2211.1	0.016	7.2362	1	R.LGEHNIDVLEGNEQFINAAK.I
1	1	CONTAM|P00761	24409.5	0.251		SWISS-PROT:P00761|TRYP_PIG Trypsin - Sus scrofa (Pig).	300	5			14957	2+	2211.1	0.014	6.33168	1	R.LGEHNIDVLEGNEQFINAAK.I
1	1	CONTAM|P00761	24409.5	0.251		SWISS-PROT:P00761|TRYP_PIG Trypsin - Sus scrofa (Pig).	300	5			15071	3+	2211.1	0.012	5.42715	0.9914	R.LGEHNIDVLEGNEQFINAAK.I
1	1	CONTAM|P00761	24409.5	0.251		SWISS-PROT:P00761|TRYP_PIG Trypsin - Sus scrofa (Pig).	300	5			15203	3+	2211.1	0.013	5.87942	0.9931	R.LGEHNIDVLEGNEQFINAAK.I
1	1	CONTAM|P00761	24409.5	0.251		SWISS-PROT:P00761|TRYP_PIG Trypsin - Sus scrofa (Pig).	300	5			15334	3+	2211.1	1.001	0.452263	0.8163	R.LGEHNIDVLEGNEQFINAAK.I
1	1	CONTAM|P00761	24409.5	0.251		SWISS-PROT:P00761|TRYP_PIG Trypsin - Sus scrofa (Pig).	300	5			15817	3+	2211.1	0.998	0.904526	0.9975	R.LGEHNIDVLEGNEQFINAAK.I
1	1	CONTAM|P00761	24409.5	0.251		SWISS-PROT:P00761|TRYP_PIG Trypsin - Sus scrofa (Pig).	300	5			16411	3+	2299.18	0.02	8.69877	0.93	K.IITHPNFNGNTLDNDIM"LIK.L
1	1	CONTAM|P00761	24409.5	0.251		SWISS-PROT:P00761|TRYP_PIG Trypsin - Sus scrofa (Pig).	300	5			17070	3+	2283.18	0.011	4.81784	1	K.IITHPNFNGNTLDNDIMLIK.L
1	1	CONTAM|P00761	24409.5	0.251		SWISS-PROT:P00761|TRYP_PIG Trypsin - Sus scrofa (Pig).	300	5			17093	2+	2283.18	0.014	6.1318	1	K.IITHPNFNGNTLDNDIMLIK.L
1	1	CONTAM|P00761	24409.5	0.251		SWISS-PROT:P00761|TRYP_PIG Trypsin - Sus scrofa (Pig).	300	5			17201	3+	2283.18	0.012	5.25583	0.9997	K.IITHPNFNGNTLDNDIMLIK.L
1	1	CONTAM|P00761	24409.5	0.251		SWISS-PROT:P00761|TRYP_PIG Trypsin - Sus scrofa (Pig).	300	5			17454	3+	2283.18	0.996	1.75194	0.9355	K.IITHPNFNGNTLDNDIMLIK.L
1	1	CONTAM|P00761	24409.5	0.251		SWISS-PROT:P00761|TRYP_PIG Trypsin - Sus scrofa (Pig).	300	5			6279	2+	1045.56	0.005	4.78211	0.9709	K.LSSPATLNSR.V
1	1	CONTAM|P00761	24409.5	0.251		SWISS-PROT:P00761|TRYP_PIG Trypsin - Sus scrofa (Pig).	300	5			7207	2+	1045.56	0.003	2.86927	0.9996	K.LSSPATLNSR.V
1	1	CONTAM|P00761	24409.5	0.251		SWISS-PROT:P00761|TRYP_PIG Trypsin - Sus scrofa (Pig).	300	5			7338	2+	1045.56	0.006	5.73853	1	K.LSSPATLNSR.V
1	1	CONTAM|P00761	24409.5	0.251		SWISS-PROT:P00761|TRYP_PIG Trypsin - Sus scrofa (Pig).	300	5			7415	2+	842.509	0.004	4.74772	0.9562	R.VATVSLPR.S
1	1	CONTAM|P00761	24409.5	0.251		SWISS-PROT:P00761|TRYP_PIG Trypsin - Sus scrofa (Pig).	300	5			8741	2+	842.509	0.005	5.93465	0.7942	R.VATVSLPR.S
1	1	CONTAM|P00761	24409.5	0.251		SWISS-PROT:P00761|TRYP_PIG Trypsin - Sus scrofa (Pig).	300	5			8868	2+	842.509	0.005	5.93465	0.968	R.VATVSLPR.S
1	1	CONTAM|P00761	24409.5	0.251		SWISS-PROT:P00761|TRYP_PIG Trypsin - Sus scrofa (Pig).	300	5			8998	2+	842.509	0.006	7.12158	0.9593	R.VATVSLPR.S
1	1	CONTAM|P00761	24409.5	0.251		SWISS-PROT:P00761|TRYP_PIG Trypsin - Sus scrofa (Pig).	300	5			9128	2+	842.509	0.007	8.30851	0.9626	R.VATVSLPR.S
1	1	CONTAM|P00761	24409.5	0.251		SWISS-PROT:P00761|TRYP_PIG Trypsin - Sus scrofa (Pig).	300	5			9260	2+	842.509	0.005	5.93465	0.9556	R.VATVSLPR.S
1	1	CONTAM|P00761	24409.5	0.251		SWISS-PROT:P00761|TRYP_PIG Trypsin - Sus scrofa (Pig).	300	5			9392	2+	842.509	0.005	5.93465	0.9903	R.VATVSLPR.S
1	1	CONTAM|P00761	24409.5	0.251		SWISS-PROT:P00761|TRYP_PIG Trypsin - Sus scrofa (Pig).	300	5			9525	2+	842.509	0.005	5.93465	0.9878	R.VATVSLPR.S
1	1	CONTAM|P00761	24409.5	0.251		SWISS-PROT:P00761|TRYP_PIG Trypsin - Sus scrofa (Pig).	300	5			9655	2+	842.509	0.005	5.93465	0.9894	R.VATVSLPR.S
1	1	CONTAM|P00761	24409.5	0.251		SWISS-PROT:P00761|TRYP_PIG Trypsin - Sus scrofa (Pig).	300	5			9789	2+	842.509	0.005	5.93465	0.6816	R.VATVSLPR.S
1	1	CONTAM|P00761	24409.5	0.251		SWISS-PROT:P00761|TRYP_PIG Trypsin - Sus scrofa (Pig).	300	5			10055	2+	842.509	0.005	5.93465	0.964	R.VATVSLPR.S
1	1	CONTAM|P00761	24409.5	0.251		SWISS-PROT:P00761|TRYP_PIG Trypsin - Sus scrofa (Pig).	300	5			14262	3+	2211.1	0.012	5.42715	0.9804	R.LGEHNIDVLEGNEQFINAAK.I
1	1	CONTAM|P00761	24409.5	0.251		SWISS-PROT:P00761|TRYP_PIG Trypsin - Sus scrofa (Pig).	300	5			14385	3+	2211.1	0.995	2.26131	0.9226	R.LGEHNIDVLEGNEQFINAAK.I
1	1	CONTAM|P00761	24409.5	0.251		SWISS-PROT:P00761|TRYP_PIG Trypsin - Sus scrofa (Pig).	300	5			14655	2+	2211.1	1.013	5.87942	0.9986	R.LGEHNIDVLEGNEQFINAAK.I
1	1	CONTAM|P00761	24409.5	0.251		SWISS-PROT:P00761|TRYP_PIG Trypsin - Sus scrofa (Pig).	300	5			14759	3+	2211.1	0.015	6.78394	1	R.LGEHNIDVLEGNEQFINAAK.I
1	1	CONTAM|P00761	24409.5	0.251		SWISS-PROT:P00761|TRYP_PIG Trypsin - Sus scrofa (Pig).	300	5			14781	2+	2211.1	0.014	6.33168	0.9998	R.LGEHNIDVLEGNEQFINAAK.I
1	1	CONTAM|P00761	24409.5	0.251		SWISS-PROT:P00761|TRYP_PIG Trypsin - Sus scrofa (Pig).	300	5			14892	3+	2211.1	0.015	6.78394	1	R.LGEHNIDVLEGNEQFINAAK.I
1	1	CONTAM|P00761	24409.5	0.251		SWISS-PROT:P00761|TRYP_PIG Trypsin - Sus scrofa (Pig).	300	5			15593	3+	2211.1	-0.965	15.8292	0.9897	R.LGEHNIDVLEGNEQFINAAK.I
1	1	CONTAM|P00761	24409.5	0.251		SWISS-PROT:P00761|TRYP_PIG Trypsin - Sus scrofa (Pig).	300	5			16090	3+	2299.18	0.013	5.6542	0.7101	K.IITHPNFNGNTLDNDIM"LIK.L
1	1	CONTAM|P00761	24409.5	0.251		SWISS-PROT:P00761|TRYP_PIG Trypsin - Sus scrofa (Pig).	300	5			16224	3+	2299.18	0.012	5.21926	0.787	K.IITHPNFNGNTLDNDIM"LIK.L
1	1	CONTAM|P00761	24409.5	0.251		SWISS-PROT:P00761|TRYP_PIG Trypsin - Sus scrofa (Pig).	300	5			16830	2+	2283.18	0.015	6.56978	0.9998	K.IITHPNFNGNTLDNDIMLIK.L
1	1	CONTAM|P00761	24409.5	0.251		SWISS-PROT:P00761|TRYP_PIG Trypsin - Sus scrofa (Pig).	300	5			16905	3+	2283.18	0.014	6.1318	0.9936	K.IITHPNFNGNTLDNDIMLIK.L
1	1	CONTAM|P00761	24409.5	0.251		SWISS-PROT:P00761|TRYP_PIG Trypsin - Sus scrofa (Pig).	300	5			8346	2+	1045.56	0.005	4.78211	0.9995	K.LSSPATLNSR.V
1	1	CONTAM|P00761	24409.5	0.251		SWISS-PROT:P00761|TRYP_PIG Trypsin - Sus scrofa (Pig).	300	5			8478	2+	1045.56	0.006	5.73853	0.9999	K.LSSPATLNSR.V
1	1	CONTAM|P00761	24409.5	0.251		SWISS-PROT:P00761|TRYP_PIG Trypsin - Sus scrofa (Pig).	300	5			10103	2+	842.509	0.005	5.93465	0.9451	R.VATVSLPR.S
1	1	CONTAM|P00761	24409.5	0.251		SWISS-PROT:P00761|TRYP_PIG Trypsin - Sus scrofa (Pig).	300	5			10226	2+	842.509	0.004	4.74772	0.9654	R.VATVSLPR.S
1	1	CONTAM|P00761	24409.5	0.251		SWISS-PROT:P00761|TRYP_PIG Trypsin - Sus scrofa (Pig).	300	5			10358	2+	842.509	0.005	5.93465	0.9218	R.VATVSLPR.S
1	1	CONTAM|P00761	24409.5	0.251		SWISS-PROT:P00761|TRYP_PIG Trypsin - Sus scrofa (Pig).	300	5			10501	2+	842.509	0.005	5.93465	0.9224	R.VATVSLPR.S
1	1	CONTAM|P00761	24409.5	0.251		SWISS-PROT:P00761|TRYP_PIG Trypsin - Sus scrofa (Pig).	300	5			10635	2+	842.509	0.004	4.74772	0.9593	R.VATVSLPR.S
1	1	CONTAM|P00761	24409.5	0.251		SWISS-PROT:P00761|TRYP_PIG Trypsin - Sus scrofa (Pig).	300	5			10771	2+	842.509	0.004	4.74772	0.9675	R.VATVSLPR.S
1	1	CONTAM|P00761	24409.5	0.251		SWISS-PROT:P00761|TRYP_PIG Trypsin - Sus scrofa (Pig).	300	5			10901	2+	842.509	0.005	5.93465	0.9946	R.VATVSLPR.S
1	1	CONTAM|P00761	24409.5	0.251		SWISS-PROT:P00761|TRYP_PIG Trypsin - Sus scrofa (Pig).	300	5			11035	2+	842.509	0.004	4.74772	0.9989	R.VATVSLPR.S
1	1	CONTAM|P00761	24409.5	0.251		SWISS-PROT:P00761|TRYP_PIG Trypsin - Sus scrofa (Pig).	300	5			11246	2+	842.509	0.005	5.93465	0.6588	R.VATVSLPR.S
1	1	CONTAM|P00761	24409.5	0.251		SWISS-PROT:P00761|TRYP_PIG Trypsin - Sus scrofa (Pig).	300	5			15894	3+	2211.1	1	0	0.9103	R.LGEHNIDVLEGNEQFINAAK.I
1	1	CONTAM|P00761	24409.5	0.251		SWISS-PROT:P00761|TRYP_PIG Trypsin - Sus scrofa (Pig).	300	5			16272	3+	2211.1	0.009	4.07036	1	R.LGEHNIDVLEGNEQFINAAK.I
1	1	CONTAM|P00761	24409.5	0.251		SWISS-PROT:P00761|TRYP_PIG Trypsin - Sus scrofa (Pig).	300	5			16286	2+	2211.1	0.009	4.07036	1	R.LGEHNIDVLEGNEQFINAAK.I
1	1	CONTAM|P00761	24409.5	0.251		SWISS-PROT:P00761|TRYP_PIG Trypsin - Sus scrofa (Pig).	300	5			16404	3+	2211.1	0.014	6.33168	1	R.LGEHNIDVLEGNEQFINAAK.I
1	1	CONTAM|P00761	24409.5	0.251		SWISS-PROT:P00761|TRYP_PIG Trypsin - Sus scrofa (Pig).	300	5			16537	3+	2211.1	0.012	5.42715	1	R.LGEHNIDVLEGNEQFINAAK.I
1	1	CONTAM|P00761	24409.5	0.251		SWISS-PROT:P00761|TRYP_PIG Trypsin - Sus scrofa (Pig).	300	5			16803	3+	2211.1	0.014	6.33168	0.9996	R.LGEHNIDVLEGNEQFINAAK.I
1	1	CONTAM|P00761	24409.5	0.251		SWISS-PROT:P00761|TRYP_PIG Trypsin - Sus scrofa (Pig).	300	5			16936	3+	2211.1	0.012	5.42715	0.9996	R.LGEHNIDVLEGNEQFINAAK.I
1	1	CONTAM|P00761	24409.5	0.251		SWISS-PROT:P00761|TRYP_PIG Trypsin - Sus scrofa (Pig).	300	5			17203	3+	2211.1	0.013	5.87942	0.9994	R.LGEHNIDVLEGNEQFINAAK.I
1	1	CONTAM|P00761	24409.5	0.251		SWISS-PROT:P00761|TRYP_PIG Trypsin - Sus scrofa (Pig).	300	5			17334	3+	2211.1	1.004	1.80905	0.9908	R.LGEHNIDVLEGNEQFINAAK.I
1	1	CONTAM|P00761	24409.5	0.251		SWISS-PROT:P00761|TRYP_PIG Trypsin - Sus scrofa (Pig).	300	5			17708	3+	2299.18	0.012	5.21926	0.995	K.IITHPNFNGNTLDNDIM"LIK.L
1	1	CONTAM|P00761	24409.5	0.251		SWISS-PROT:P00761|TRYP_PIG Trypsin - Sus scrofa (Pig).	300	5			17823	3+	2299.18	0.016	6.95902	0.9999	K.IITHPNFNGNTLDNDIM"LIK.L
1	1	CONTAM|P00761	24409.5	0.251		SWISS-PROT:P00761|TRYP_PIG Trypsin - Sus scrofa (Pig).	300	5			18087	3+	2299.18	0.003	1.30482	0.8936	K.IITHPNFNGNTLDNDIM"LIK.L
1	1	CONTAM|P00761	24409.5	0.251		SWISS-PROT:P00761|TRYP_PIG Trypsin - Sus scrofa (Pig).	300	5			18219	3+	2299.18	0.997	1.30482	0.7841	K.IITHPNFNGNTLDNDIM"LIK.L
1	1	CONTAM|P00761	24409.5	0.251		SWISS-PROT:P00761|TRYP_PIG Trypsin - Sus scrofa (Pig).	300	5			18516	3+	2283.18	0.014	6.1318	0.9996	K.IITHPNFNGNTLDNDIMLIK.L
1	1	CONTAM|P00761	24409.5	0.251		SWISS-PROT:P00761|TRYP_PIG Trypsin - Sus scrofa (Pig).	300	5			18517	2+	2283.18	0.012	5.25583	1	K.IITHPNFNGNTLDNDIMLIK.L
1	1	CONTAM|P00761	24409.5	0.251		SWISS-PROT:P00761|TRYP_PIG Trypsin - Sus scrofa (Pig).	300	5			18640	3+	2283.18	0.014	6.1318	0.9763	K.IITHPNFNGNTLDNDIMLIK.L
1	1	CONTAM|P00761	24409.5	0.251		SWISS-PROT:P00761|TRYP_PIG Trypsin - Sus scrofa (Pig).	300	5			18813	3+	2283.18	1	0	0.969	K.IITHPNFNGNTLDNDIMLIK.L
1	1	CONTAM|P00761	24409.5	0.251		SWISS-PROT:P00761|TRYP_PIG Trypsin - Sus scrofa (Pig).	300	5			7628	2+	1045.56	0.008	7.65138	0.9228	K.LSSPATLNSR.V
1	1	CONTAM|P00761	24409.5	0.251		SWISS-PROT:P00761|TRYP_PIG Trypsin - Sus scrofa (Pig).	300	5			7792	2+	1045.56	-0.031	29.6491	0.7329	K.LSSPATLNSR.V
1	1	CONTAM|P00761	24409.5	0.251		SWISS-PROT:P00761|TRYP_PIG Trypsin - Sus scrofa (Pig).	300	5			7918	2+	1045.56	0.006	5.73853	0.9997	K.LSSPATLNSR.V
1	1	CONTAM|P00761	24409.5	0.251		SWISS-PROT:P00761|TRYP_PIG Trypsin - Sus scrofa (Pig).	300	5			8060	2+	1045.56	-1.989	10.5206	0.9532	K.LSSPATLNSR.V
1	1	CONTAM|P00761	24409.5	0.251		SWISS-PROT:P00761|TRYP_PIG Trypsin - Sus scrofa (Pig).	300	5			9612	2+	842.509	0.005	5.93465	0.8779	R.VATVSLPR.S
1	1	CONTAM|P00761	24409.5	0.251		SWISS-PROT:P00761|TRYP_PIG Trypsin - Sus scrofa (Pig).	300	5			9744	2+	842.509	0.005	5.93465	0.9702	R.VATVSLPR.S
1	1	CONTAM|P00761	24409.5	0.251		SWISS-PROT:P00761|TRYP_PIG Trypsin - Sus scrofa (Pig).	300	5			9876	2+	842.509	0.005	5.93465	0.9653	R.VATVSLPR.S
1	1	CONTAM|P00761	24409.5	0.251		SWISS-PROT:P00761|TRYP_PIG Trypsin - Sus scrofa (Pig).	300	5			10007	2+	842.509	0.005	5.93465	0.9613	R.VATVSLPR.S
1	1	CONTAM|P00761	24409.5	0.251		SWISS-PROT:P00761|TRYP_PIG Trypsin - Sus scrofa (Pig).	300	5			10277	2+	842.509	0.005	5.93465	0.9972	R.VATVSLPR.S
1	1	CONTAM|P00761	24409.5	0.251		SWISS-PROT:P00761|TRYP_PIG Trypsin - Sus scrofa (Pig).	300	5			10407	2+	842.509	0.004	4.74772	0.8316	R.VATVSLPR.S
1	1	CONTAM|P00761	24409.5	0.251		SWISS-PROT:P00761|TRYP_PIG Trypsin - Sus scrofa (Pig).	300	5			15744	3+	2211.1	0.016	7.2362	1	R.LGEHNIDVLEGNEQFINAAK.I
1	1	CONTAM|P00761	24409.5	0.251		SWISS-PROT:P00761|TRYP_PIG Trypsin - Sus scrofa (Pig).	300	5			15766	2+	2211.1	0.014	6.33168	1	R.LGEHNIDVLEGNEQFINAAK.I
1	1	CONTAM|P00761	24409.5	0.251		SWISS-PROT:P00761|TRYP_PIG Trypsin - Sus scrofa (Pig).	300	5			15877	3+	2211.1	0.017	7.68847	1	R.LGEHNIDVLEGNEQFINAAK.I
1	1	CONTAM|P00761	24409.5	0.251		SWISS-PROT:P00761|TRYP_PIG Trypsin - Sus scrofa (Pig).	300	5			16011	3+	2211.1	1.001	0.452263	0.9984	R.LGEHNIDVLEGNEQFINAAK.I
1	1	CONTAM|P00761	24409.5	0.251		SWISS-PROT:P00761|TRYP_PIG Trypsin - Sus scrofa (Pig).	300	5			16677	3+	2211.1	1.005	2.26131	0.9998	R.LGEHNIDVLEGNEQFINAAK.I
1	1	CONTAM|P00761	24409.5	0.251		SWISS-PROT:P00761|TRYP_PIG Trypsin - Sus scrofa (Pig).	300	5			17165	3+	2283.18	1	0	0.8067	K.IITHPNFNGNTLDNDIMLIK.L
1	1	CONTAM|P00761	24409.5	0.251		SWISS-PROT:P00761|TRYP_PIG Trypsin - Sus scrofa (Pig).	300	5			17183	3+	2299.18	0.02	8.69877	0.9034	K.IITHPNFNGNTLDNDIM"LIK.L
1	1	CONTAM|P00761	24409.5	0.251		SWISS-PROT:P00761|TRYP_PIG Trypsin - Sus scrofa (Pig).	300	5			18019	2+	2283.18	1.026	11.3876	0.8831	K.IITHPNFNGNTLDNDIMLIK.L
1	1	CONTAM|P00761	24409.5	0.251		SWISS-PROT:P00761|TRYP_PIG Trypsin - Sus scrofa (Pig).	300	5			18054	3+	2283.18	0.014	6.1318	0.9973	K.IITHPNFNGNTLDNDIMLIK.L
1	1	CONTAM|P00761	24409.5	0.251		SWISS-PROT:P00761|TRYP_PIG Trypsin - Sus scrofa (Pig).	300	5			18516	3+	2283.18	0.998	0.875971	0.9257	K.IITHPNFNGNTLDNDIMLIK.L
1	1	CONTAM|P00761	24409.5	0.251		SWISS-PROT:P00761|TRYP_PIG Trypsin - Sus scrofa (Pig).	300	5			18574	2+	2299.18	0.018	7.8289	0.9876	K.IITHPNFNGNTLDNDIM"LIK.L
1	1	CONTAM|P00761	24409.5	0.251		SWISS-PROT:P00761|TRYP_PIG Trypsin - Sus scrofa (Pig).	300	5			7473	2+	1045.56	0.006	5.73853	0.9999	K.LSSPATLNSR.V
1	1	CONTAM|P00761	24409.5	0.251		SWISS-PROT:P00761|TRYP_PIG Trypsin - Sus scrofa (Pig).	300	5			7603	2+	1045.56	0.007	6.69495	0.9999	K.LSSPATLNSR.V
1	1	CONTAM|P00761	24409.5	0.251		SWISS-PROT:P00761|TRYP_PIG Trypsin - Sus scrofa (Pig).	300	5			9187	2+	842.509	0.006	7.12158	0.906	R.VATVSLPR.S
1	1	CONTAM|P00761	24409.5	0.251		SWISS-PROT:P00761|TRYP_PIG Trypsin - Sus scrofa (Pig).	300	5			9319	2+	842.509	0.005	5.93465	0.9633	R.VATVSLPR.S
1	1	CONTAM|P00761	24409.5	0.251		SWISS-PROT:P00761|TRYP_PIG Trypsin - Sus scrofa (Pig).	300	5			9451	2+	842.509	0.006	7.12158	0.9587	R.VATVSLPR.S
1	1	CONTAM|P00761	24409.5	0.251		SWISS-PROT:P00761|TRYP_PIG Trypsin - Sus scrofa (Pig).	300	5			9583	2+	842.509	0.005	5.93465	0.9626	R.VATVSLPR.S
1	1	CONTAM|P00761	24409.5	0.251		SWISS-PROT:P00761|TRYP_PIG Trypsin - Sus scrofa (Pig).	300	5			9865	2+	842.509	0.005	5.93465	0.9965	R.VATVSLPR.S
1	1	CONTAM|P00761	24409.5	0.251		SWISS-PROT:P00761|TRYP_PIG Trypsin - Sus scrofa (Pig).	300	5			9995	2+	842.509	0.005	5.93465	0.9759	R.VATVSLPR.S
1	1	CONTAM|P00761	24409.5	0.251		SWISS-PROT:P00761|TRYP_PIG Trypsin - Sus scrofa (Pig).	300	5			10153	2+	842.509	0.005	5.93465	0.9557	R.VATVSLPR.S
1	1	CONTAM|P00761	24409.5	0.251		SWISS-PROT:P00761|TRYP_PIG Trypsin - Sus scrofa (Pig).	300	5			14890	2+	2211.1	0.996	1.80905	0.6537	R.LGEHNIDVLEGNEQFINAAK.I
1	1	CONTAM|P00761	24409.5	0.251		SWISS-PROT:P00761|TRYP_PIG Trypsin - Sus scrofa (Pig).	300	5			15226	2+	2211.1	0.014	6.33168	1	R.LGEHNIDVLEGNEQFINAAK.I
1	1	CONTAM|P00761	24409.5	0.251		SWISS-PROT:P00761|TRYP_PIG Trypsin - Sus scrofa (Pig).	300	5			15347	3+	2211.1	0.016	7.2362	1	R.LGEHNIDVLEGNEQFINAAK.I
1	1	CONTAM|P00761	24409.5	0.251		SWISS-PROT:P00761|TRYP_PIG Trypsin - Sus scrofa (Pig).	300	5			15358	2+	2211.1	1.009	4.07036	1	R.LGEHNIDVLEGNEQFINAAK.I
1	1	CONTAM|P00761	24409.5	0.251		SWISS-PROT:P00761|TRYP_PIG Trypsin - Sus scrofa (Pig).	300	5			15481	3+	2211.1	0.014	6.33168	0.9996	R.LGEHNIDVLEGNEQFINAAK.I
1	1	CONTAM|P00761	24409.5	0.251		SWISS-PROT:P00761|TRYP_PIG Trypsin - Sus scrofa (Pig).	300	5			15518	2+	2211.1	1.005	2.26131	0.9903	R.LGEHNIDVLEGNEQFINAAK.I
1	1	CONTAM|P00761	24409.5	0.251		SWISS-PROT:P00761|TRYP_PIG Trypsin - Sus scrofa (Pig).	300	5			15615	3+	2211.1	1.001	0.452263	0.9876	R.LGEHNIDVLEGNEQFINAAK.I
1	1	CONTAM|P00761	24409.5	0.251		SWISS-PROT:P00761|TRYP_PIG Trypsin - Sus scrofa (Pig).	300	5			16035	3+	2211.1	1.001	0.452263	0.6923	R.LGEHNIDVLEGNEQFINAAK.I
1	1	CONTAM|P00761	24409.5	0.251		SWISS-PROT:P00761|TRYP_PIG Trypsin - Sus scrofa (Pig).	300	5			16684	3+	2299.18	0.014	6.08914	0.9973	K.IITHPNFNGNTLDNDIM"LIK.L
1	1	CONTAM|P00761	24409.5	0.251		SWISS-PROT:P00761|TRYP_PIG Trypsin - Sus scrofa (Pig).	300	5			17427	2+	2283.18	0.015	6.56978	1	K.IITHPNFNGNTLDNDIMLIK.L
1	1	CONTAM|P00761	24409.5	0.251		SWISS-PROT:P00761|TRYP_PIG Trypsin - Sus scrofa (Pig).	300	5			17504	3+	2283.18	0.016	7.00777	0.9875	K.IITHPNFNGNTLDNDIMLIK.L
1	1	CONTAM|P00761	24409.5	0.251		SWISS-PROT:P00761|TRYP_PIG Trypsin - Sus scrofa (Pig).	300	5			17855	2+	2283.18	0.997	1.31396	0.6942	K.IITHPNFNGNTLDNDIMLIK.L
1	1	CONTAM|P00761	24409.5	0.251		SWISS-PROT:P00761|TRYP_PIG Trypsin - Sus scrofa (Pig).	300	5			7178	2+	1045.56	0.009	8.6078	0.9732	K.LSSPATLNSR.V
1	1	CONTAM|P00761	24409.5	0.251		SWISS-PROT:P00761|TRYP_PIG Trypsin - Sus scrofa (Pig).	300	5			7433	2+	1045.56	0.006	5.73853	0.9997	K.LSSPATLNSR.V
1	1	CONTAM|P00761	24409.5	0.251		SWISS-PROT:P00761|TRYP_PIG Trypsin - Sus scrofa (Pig).	300	5			7565	2+	1045.56	0.007	6.69495	1	K.LSSPATLNSR.V
1	1	CONTAM|P00761	24409.5	0.251		SWISS-PROT:P00761|TRYP_PIG Trypsin - Sus scrofa (Pig).	300	5			9151	2+	842.509	0.005	5.93465	0.7462	R.VATVSLPR.S
1	1	CONTAM|P00761	24409.5	0.251		SWISS-PROT:P00761|TRYP_PIG Trypsin - Sus scrofa (Pig).	300	5			9282	2+	842.509	0.005	5.93465	0.9547	R.VATVSLPR.S
1	1	CONTAM|P00761	24409.5	0.251		SWISS-PROT:P00761|TRYP_PIG Trypsin - Sus scrofa (Pig).	300	5			9413	2+	842.509	0.006	7.12158	0.9708	R.VATVSLPR.S
1	1	CONTAM|P00761	24409.5	0.251		SWISS-PROT:P00761|TRYP_PIG Trypsin - Sus scrofa (Pig).	300	5			9546	2+	842.509	0.006	7.12158	0.9976	R.VATVSLPR.S
1	1	CONTAM|P00761	24409.5	0.251		SWISS-PROT:P00761|TRYP_PIG Trypsin - Sus scrofa (Pig).	300	5			9678	2+	842.509	0.005	5.93465	0.964	R.VATVSLPR.S
1	1	CONTAM|P00761	24409.5	0.251		SWISS-PROT:P00761|TRYP_PIG Trypsin - Sus scrofa (Pig).	300	5			9811	2+	842.509	0.005	5.93465	0.9157	R.VATVSLPR.S
1	1	CONTAM|P00761	24409.5	0.251		SWISS-PROT:P00761|TRYP_PIG Trypsin - Sus scrofa (Pig).	300	5			9947	2+	842.509	0.006	7.12158	0.9971	R.VATVSLPR.S
1	1	CONTAM|P00761	24409.5	0.251		SWISS-PROT:P00761|TRYP_PIG Trypsin - Sus scrofa (Pig).	300	5			10210	2+	842.509	0.005	5.93465	0.9852	R.VATVSLPR.S
1	1	CONTAM|P00761	24409.5	0.251		SWISS-PROT:P00761|TRYP_PIG Trypsin - Sus scrofa (Pig).	300	5			10649	2+	842.509	0.004	4.74772	0.9829	R.VATVSLPR.S
1	1	CONTAM|P00761	24409.5	0.251		SWISS-PROT:P00761|TRYP_PIG Trypsin - Sus scrofa (Pig).	300	5			10783	2+	842.509	0.005	5.93465	0.9209	R.VATVSLPR.S
1	1	CONTAM|P00761	24409.5	0.251		SWISS-PROT:P00761|TRYP_PIG Trypsin - Sus scrofa (Pig).	300	5			10911	2+	842.509	0.005	5.93465	0.9761	R.VATVSLPR.S
1	1	CONTAM|P00761	24409.5	0.251		SWISS-PROT:P00761|TRYP_PIG Trypsin - Sus scrofa (Pig).	300	5			11094	2+	842.509	0.004	4.74772	0.9639	R.VATVSLPR.S
1	1	CONTAM|P00761	24409.5	0.251		SWISS-PROT:P00761|TRYP_PIG Trypsin - Sus scrofa (Pig).	300	5			11443	2+	842.509	0.004	4.74772	0.7288	R.VATVSLPR.S
1	1	CONTAM|P00761	24409.5	0.251		SWISS-PROT:P00761|TRYP_PIG Trypsin - Sus scrofa (Pig).	300	5			11864	2+	842.509	0.005	5.93465	0.9979	R.VATVSLPR.S
1	1	CONTAM|P00761	24409.5	0.251		SWISS-PROT:P00761|TRYP_PIG Trypsin - Sus scrofa (Pig).	300	5			15276	2+	2211.1	0.014	6.33168	1	R.LGEHNIDVLEGNEQFINAAK.I
1	1	CONTAM|P00761	24409.5	0.251		SWISS-PROT:P00761|TRYP_PIG Trypsin - Sus scrofa (Pig).	300	5			15342	3+	2211.1	0.015	6.78394	1	R.LGEHNIDVLEGNEQFINAAK.I
1	1	CONTAM|P00761	24409.5	0.251		SWISS-PROT:P00761|TRYP_PIG Trypsin - Sus scrofa (Pig).	300	5			15475	3+	2211.1	0.017	7.68847	1	R.LGEHNIDVLEGNEQFINAAK.I
1	1	CONTAM|P00761	24409.5	0.251		SWISS-PROT:P00761|TRYP_PIG Trypsin - Sus scrofa (Pig).	300	5			15607	3+	2211.1	1.001	0.452263	0.9987	R.LGEHNIDVLEGNEQFINAAK.I
1	1	CONTAM|P00761	24409.5	0.251		SWISS-PROT:P00761|TRYP_PIG Trypsin - Sus scrofa (Pig).	300	5			15889	3+	2211.1	0.017	7.68847	0.9989	R.LGEHNIDVLEGNEQFINAAK.I
1	1	CONTAM|P00761	24409.5	0.251		SWISS-PROT:P00761|TRYP_PIG Trypsin - Sus scrofa (Pig).	300	5			16019	3+	2211.1	1.01	4.52263	0.7497	R.LGEHNIDVLEGNEQFINAAK.I
1	1	CONTAM|P00761	24409.5	0.251		SWISS-PROT:P00761|TRYP_PIG Trypsin - Sus scrofa (Pig).	300	5			16194	3+	2211.1	1.003	1.35679	0.9996	R.LGEHNIDVLEGNEQFINAAK.I
1	1	CONTAM|P00761	24409.5	0.251		SWISS-PROT:P00761|TRYP_PIG Trypsin - Sus scrofa (Pig).	300	5			16327	3+	2211.1	0.014	6.33168	0.9917	R.LGEHNIDVLEGNEQFINAAK.I
1	1	CONTAM|P00761	24409.5	0.251		SWISS-PROT:P00761|TRYP_PIG Trypsin - Sus scrofa (Pig).	300	5			16728	3+	2299.18	0.02	8.69877	0.9988	K.IITHPNFNGNTLDNDIM"LIK.L
1	1	CONTAM|P00761	24409.5	0.251		SWISS-PROT:P00761|TRYP_PIG Trypsin - Sus scrofa (Pig).	300	5			16864	3+	2299.18	1.01	4.34939	0.6771	K.IITHPNFNGNTLDNDIM"LIK.L
1	1	CONTAM|P00761	24409.5	0.251		SWISS-PROT:P00761|TRYP_PIG Trypsin - Sus scrofa (Pig).	300	5			17423	2+	2283.18	0.016	7.00777	1	K.IITHPNFNGNTLDNDIMLIK.L
1	1	CONTAM|P00761	24409.5	0.251		SWISS-PROT:P00761|TRYP_PIG Trypsin - Sus scrofa (Pig).	300	5			17432	3+	2283.18	0.015	6.56978	0.9997	K.IITHPNFNGNTLDNDIMLIK.L
1	1	CONTAM|P00761	24409.5	0.251		SWISS-PROT:P00761|TRYP_PIG Trypsin - Sus scrofa (Pig).	300	5			17696	3+	2283.18	1	0	0.9836	K.IITHPNFNGNTLDNDIMLIK.L
1	1	CONTAM|P00761	24409.5	0.251		SWISS-PROT:P00761|TRYP_PIG Trypsin - Sus scrofa (Pig).	300	5			17828	3+	2283.18	0.999	0.437986	0.8348	K.IITHPNFNGNTLDNDIMLIK.L
1	1	CONTAM|P00761	24409.5	0.251		SWISS-PROT:P00761|TRYP_PIG Trypsin - Sus scrofa (Pig).	300	5			7009	2+	1045.56	-0.031	29.6491	0.624	K.LSSPATLNSR.V
1	1	CONTAM|P00761	24409.5	0.251		SWISS-PROT:P00761|TRYP_PIG Trypsin - Sus scrofa (Pig).	300	5			7189	2+	1045.56	0.009	8.6078	0.9956	K.LSSPATLNSR.V
1	1	CONTAM|P00761	24409.5	0.251		SWISS-PROT:P00761|TRYP_PIG Trypsin - Sus scrofa (Pig).	300	5			7315	2+	1045.56	0.008	7.65138	0.9999	K.LSSPATLNSR.V
1	1	CONTAM|P00761	24409.5	0.251		SWISS-PROT:P00761|TRYP_PIG Trypsin - Sus scrofa (Pig).	300	5			7361	2+	842.509	0.006	7.12158	0.8626	R.VATVSLPR.S
1	1	CONTAM|P00761	24409.5	0.251		SWISS-PROT:P00761|TRYP_PIG Trypsin - Sus scrofa (Pig).	300	5			9007	2+	842.509	0.006	7.12158	0.9516	R.VATVSLPR.S
1	1	CONTAM|P00761	24409.5	0.251		SWISS-PROT:P00761|TRYP_PIG Trypsin - Sus scrofa (Pig).	300	5			9139	2+	842.509	0.007	8.30851	0.9404	R.VATVSLPR.S
1	1	CONTAM|P00761	24409.5	0.251		SWISS-PROT:P00761|TRYP_PIG Trypsin - Sus scrofa (Pig).	300	5			9271	2+	842.509	0.007	8.30851	0.9626	R.VATVSLPR.S
1	1	CONTAM|P00761	24409.5	0.251		SWISS-PROT:P00761|TRYP_PIG Trypsin - Sus scrofa (Pig).	300	5			9404	2+	842.509	0.005	5.93465	0.9646	R.VATVSLPR.S
1	1	CONTAM|P00761	24409.5	0.251		SWISS-PROT:P00761|TRYP_PIG Trypsin - Sus scrofa (Pig).	300	5			9671	2+	842.509	0.006	7.12158	0.9912	R.VATVSLPR.S
1	1	CONTAM|P00761	24409.5	0.251		SWISS-PROT:P00761|TRYP_PIG Trypsin - Sus scrofa (Pig).	300	5			14822	3+	2211.1	1.001	0.452263	0.9983	R.LGEHNIDVLEGNEQFINAAK.I
1	1	CONTAM|P00761	24409.5	0.251		SWISS-PROT:P00761|TRYP_PIG Trypsin - Sus scrofa (Pig).	300	5			15120	3+	2211.1	0.015	6.78394	1	R.LGEHNIDVLEGNEQFINAAK.I
1	1	CONTAM|P00761	24409.5	0.251		SWISS-PROT:P00761|TRYP_PIG Trypsin - Sus scrofa (Pig).	300	5			15125	2+	2211.1	0.011	4.97489	1	R.LGEHNIDVLEGNEQFINAAK.I
1	1	CONTAM|P00761	24409.5	0.251		SWISS-PROT:P00761|TRYP_PIG Trypsin - Sus scrofa (Pig).	300	5			15244	3+	2211.1	0.016	7.2362	1	R.LGEHNIDVLEGNEQFINAAK.I
1	1	CONTAM|P00761	24409.5	0.251		SWISS-PROT:P00761|TRYP_PIG Trypsin - Sus scrofa (Pig).	300	5			15259	2+	2211.1	0.012	5.42715	1	R.LGEHNIDVLEGNEQFINAAK.I
1	1	CONTAM|P00761	24409.5	0.251		SWISS-PROT:P00761|TRYP_PIG Trypsin - Sus scrofa (Pig).	300	5			15376	3+	2211.1	0.017	7.68847	1	R.LGEHNIDVLEGNEQFINAAK.I
1	1	CONTAM|P00761	24409.5	0.251		SWISS-PROT:P00761|TRYP_PIG Trypsin - Sus scrofa (Pig).	300	5			16524	3+	2211.1	1.008	3.6181	0.6496	R.LGEHNIDVLEGNEQFINAAK.I
1	1	CONTAM|P00761	24409.5	0.251		SWISS-PROT:P00761|TRYP_PIG Trypsin - Sus scrofa (Pig).	300	5			17389	3+	2283.18	0.014	6.1318	0.9843	K.IITHPNFNGNTLDNDIMLIK.L
1	1	CONTAM|P00761	24409.5	0.251		SWISS-PROT:P00761|TRYP_PIG Trypsin - Sus scrofa (Pig).	300	5			17611	2+	2283.18	1.001	0.437986	0.9692	K.IITHPNFNGNTLDNDIMLIK.L
1	1	CONTAM|P00761	24409.5	0.251		SWISS-PROT:P00761|TRYP_PIG Trypsin - Sus scrofa (Pig).	300	5			17818	3+	2283.18	0.999	0.437986	0.9659	K.IITHPNFNGNTLDNDIMLIK.L
1	1	CONTAM|P00761	24409.5	0.251		SWISS-PROT:P00761|TRYP_PIG Trypsin - Sus scrofa (Pig).	300	5			7245	2+	1045.56	0.007	6.69495	0.9999	K.LSSPATLNSR.V
1	1	CONTAM|P00761	24409.5	0.251		SWISS-PROT:P00761|TRYP_PIG Trypsin - Sus scrofa (Pig).	300	5			7375	2+	1045.56	0.007	6.69495	0.9998	K.LSSPATLNSR.V
1	1	CONTAM|P00761	24409.5	0.251		SWISS-PROT:P00761|TRYP_PIG Trypsin - Sus scrofa (Pig).	300	5			9201	2+	842.509	0.006	7.12158	0.9627	R.VATVSLPR.S
1	1	CONTAM|P00761	24409.5	0.251		SWISS-PROT:P00761|TRYP_PIG Trypsin - Sus scrofa (Pig).	300	5			9333	2+	842.509	0.006	7.12158	0.9607	R.VATVSLPR.S
1	1	CONTAM|P00761	24409.5	0.251		SWISS-PROT:P00761|TRYP_PIG Trypsin - Sus scrofa (Pig).	300	5			9520	2+	842.509	0.005	5.93465	0.9508	R.VATVSLPR.S
1	1	CONTAM|P00761	24409.5	0.251		SWISS-PROT:P00761|TRYP_PIG Trypsin - Sus scrofa (Pig).	300	5			9653	2+	842.509	0.004	4.74772	0.9978	R.VATVSLPR.S
1	1	CONTAM|P00761	24409.5	0.251		SWISS-PROT:P00761|TRYP_PIG Trypsin - Sus scrofa (Pig).	300	5			9786	2+	842.509	0.005	5.93465	0.9372	R.VATVSLPR.S
1	1	CONTAM|P00761	24409.5	0.251		SWISS-PROT:P00761|TRYP_PIG Trypsin - Sus scrofa (Pig).	300	5			9921	2+	842.509	0.006	7.12158	0.6955	R.VATVSLPR.S
1	1	CONTAM|P00761	24409.5	0.251		SWISS-PROT:P00761|TRYP_PIG Trypsin - Sus scrofa (Pig).	300	5			14745	3+	2211.1	0.997	1.35679	0.997	R.LGEHNIDVLEGNEQFINAAK.I
1	1	CONTAM|P00761	24409.5	0.251		SWISS-PROT:P00761|TRYP_PIG Trypsin - Sus scrofa (Pig).	300	5			15121	3+	2211.1	0.015	6.78394	1	R.LGEHNIDVLEGNEQFINAAK.I
1	1	CONTAM|P00761	24409.5	0.251		SWISS-PROT:P00761|TRYP_PIG Trypsin - Sus scrofa (Pig).	300	5			15122	2+	2211.1	0.016	7.2362	1	R.LGEHNIDVLEGNEQFINAAK.I
1	1	CONTAM|P00761	24409.5	0.251		SWISS-PROT:P00761|TRYP_PIG Trypsin - Sus scrofa (Pig).	300	5			15252	3+	2211.1	0.012	5.42715	1	R.LGEHNIDVLEGNEQFINAAK.I
1	1	CONTAM|P00761	24409.5	0.251		SWISS-PROT:P00761|TRYP_PIG Trypsin - Sus scrofa (Pig).	300	5			15269	2+	2211.1	1.021	9.49752	0.9999	R.LGEHNIDVLEGNEQFINAAK.I
1	1	CONTAM|P00761	24409.5	0.251		SWISS-PROT:P00761|TRYP_PIG Trypsin - Sus scrofa (Pig).	300	5			15386	3+	2211.1	1.031	14.0201	0.9998	R.LGEHNIDVLEGNEQFINAAK.I
1	1	CONTAM|P00761	24409.5	0.251		SWISS-PROT:P00761|TRYP_PIG Trypsin - Sus scrofa (Pig).	300	5			15445	2+	2211.1	1.009	4.07036	0.7318	R.LGEHNIDVLEGNEQFINAAK.I
1	1	CONTAM|P00761	24409.5	0.251		SWISS-PROT:P00761|TRYP_PIG Trypsin - Sus scrofa (Pig).	300	5			15520	3+	2211.1	1.001	0.452263	0.9815	R.LGEHNIDVLEGNEQFINAAK.I
1	1	CONTAM|P00761	24409.5	0.251		SWISS-PROT:P00761|TRYP_PIG Trypsin - Sus scrofa (Pig).	300	5			16628	3+	2299.18	0.015	6.52408	0.9981	K.IITHPNFNGNTLDNDIM"LIK.L
1	1	CONTAM|P00761	24409.5	0.251		SWISS-PROT:P00761|TRYP_PIG Trypsin - Sus scrofa (Pig).	300	5			17178	3+	2299.18	1	0	0.7686	K.IITHPNFNGNTLDNDIM"LIK.L
1	1	CONTAM|P00761	24409.5	0.251		SWISS-PROT:P00761|TRYP_PIG Trypsin - Sus scrofa (Pig).	300	5			17310	3+	2283.18	0.014	6.1318	0.9999	K.IITHPNFNGNTLDNDIMLIK.L
1	1	CONTAM|P00761	24409.5	0.251		SWISS-PROT:P00761|TRYP_PIG Trypsin - Sus scrofa (Pig).	300	5			17572	3+	2283.18	1.015	6.56978	0.9596	K.IITHPNFNGNTLDNDIMLIK.L
1	1	CONTAM|P00761	24409.5	0.251		SWISS-PROT:P00761|TRYP_PIG Trypsin - Sus scrofa (Pig).	300	5			17661	2+	2283.18	1	0	0.605	K.IITHPNFNGNTLDNDIMLIK.L
1	1	CONTAM|P00761	24409.5	0.251		SWISS-PROT:P00761|TRYP_PIG Trypsin - Sus scrofa (Pig).	300	5			6794	2+	1045.56	0.005	4.78211	0.9998	K.LSSPATLNSR.V
1	1	CONTAM|P00761	24409.5	0.251		SWISS-PROT:P00761|TRYP_PIG Trypsin - Sus scrofa (Pig).	300	5			8743	2+	842.509	0.006	7.12158	0.9954	R.VATVSLPR.S
1	1	CONTAM|P00761	24409.5	0.251		SWISS-PROT:P00761|TRYP_PIG Trypsin - Sus scrofa (Pig).	300	5			8875	2+	842.509	0.007	8.30851	0.9587	R.VATVSLPR.S
1	1	CONTAM|P00761	24409.5	0.251		SWISS-PROT:P00761|TRYP_PIG Trypsin - Sus scrofa (Pig).	300	5			9007	2+	842.509	0.007	8.30851	0.997	R.VATVSLPR.S
1	1	CONTAM|P00761	24409.5	0.251		SWISS-PROT:P00761|TRYP_PIG Trypsin - Sus scrofa (Pig).	300	5			9151	2+	842.509	0.003	3.56079	0.991	R.VATVSLPR.S
1	1	CONTAM|P00761	24409.5	0.251		SWISS-PROT:P00761|TRYP_PIG Trypsin - Sus scrofa (Pig).	300	5			9462	2+	842.509	0.006	7.12158	0.8751	R.VATVSLPR.S
1	1	CONTAM|P00761	24409.5	0.251		SWISS-PROT:P00761|TRYP_PIG Trypsin - Sus scrofa (Pig).	300	5			14975	2+	2211.1	0.014	6.33168	1	R.LGEHNIDVLEGNEQFINAAK.I
1	1	CONTAM|P00761	24409.5	0.251		SWISS-PROT:P00761|TRYP_PIG Trypsin - Sus scrofa (Pig).	300	5			15046	3+	2211.1	0.015	6.78394	1	R.LGEHNIDVLEGNEQFINAAK.I
1	1	CONTAM|P00761	24409.5	0.251		SWISS-PROT:P00761|TRYP_PIG Trypsin - Sus scrofa (Pig).	300	5			15101	2+	2211.1	0.013	5.87942	1	R.LGEHNIDVLEGNEQFINAAK.I
1	1	CONTAM|P00761	24409.5	0.251		SWISS-PROT:P00761|TRYP_PIG Trypsin - Sus scrofa (Pig).	300	5			16065	3+	2211.1	0.994	2.71358	0.7868	R.LGEHNIDVLEGNEQFINAAK.I
1	1	CONTAM|P00761	24409.5	0.251		SWISS-PROT:P00761|TRYP_PIG Trypsin - Sus scrofa (Pig).	300	5			16443	3+	2299.18	0.007	3.04457	0.9683	K.IITHPNFNGNTLDNDIM"LIK.L
1	1	CONTAM|P00761	24409.5	0.251		SWISS-PROT:P00761|TRYP_PIG Trypsin - Sus scrofa (Pig).	300	5			17097	3+	2283.18	0.015	6.56978	1	K.IITHPNFNGNTLDNDIMLIK.L
1	1	CONTAM|P00761	24409.5	0.251		SWISS-PROT:P00761|TRYP_PIG Trypsin - Sus scrofa (Pig).	300	5			17787	3+	2283.18	1	0	0.9906	K.IITHPNFNGNTLDNDIMLIK.L
1	1	CONTAM|P00761	24409.5	0.251		SWISS-PROT:P00761|TRYP_PIG Trypsin - Sus scrofa (Pig).	300	5			7410	2+	1045.56	-1.011	10.5206	0.982	K.LSSPATLNSR.V
1	1	CONTAM|P00761	24409.5	0.251		SWISS-PROT:P00761|TRYP_PIG Trypsin - Sus scrofa (Pig).	300	5			8606	2+	842.509	0.006	7.12158	0.9475	R.VATVSLPR.S
1	1	CONTAM|P00761	24409.5	0.251		SWISS-PROT:P00761|TRYP_PIG Trypsin - Sus scrofa (Pig).	300	5			8735	2+	842.509	0.007	8.30851	0.9907	R.VATVSLPR.S
1	1	CONTAM|P00761	24409.5	0.251		SWISS-PROT:P00761|TRYP_PIG Trypsin - Sus scrofa (Pig).	300	5			8867	2+	842.509	0.007	8.30851	0.9791	R.VATVSLPR.S
1	1	CONTAM|P00761	24409.5	0.251		SWISS-PROT:P00761|TRYP_PIG Trypsin - Sus scrofa (Pig).	300	5			8999	2+	842.509	0.006	7.12158	0.9552	R.VATVSLPR.S
1	1	CONTAM|P00761	24409.5	0.251		SWISS-PROT:P00761|TRYP_PIG Trypsin - Sus scrofa (Pig).	300	5			9132	2+	842.509	0.006	7.12158	0.7875	R.VATVSLPR.S
1	1	CONTAM|P00761	24409.5	0.251		SWISS-PROT:P00761|TRYP_PIG Trypsin - Sus scrofa (Pig).	300	5			9296	2+	842.509	0.003	3.56079	0.7726	R.VATVSLPR.S
1	1	CONTAM|P00761	24409.5	0.251		SWISS-PROT:P00761|TRYP_PIG Trypsin - Sus scrofa (Pig).	300	5			9677	2+	842.509	0.006	7.12158	0.9386	R.VATVSLPR.S
1	1	CONTAM|P00761	24409.5	0.251		SWISS-PROT:P00761|TRYP_PIG Trypsin - Sus scrofa (Pig).	300	5			14353	3+	2211.1	1.991	4.07036	0.9335	R.LGEHNIDVLEGNEQFINAAK.I
1	1	CONTAM|P00761	24409.5	0.251		SWISS-PROT:P00761|TRYP_PIG Trypsin - Sus scrofa (Pig).	300	5			14698	2+	2211.1	0.015	6.78394	1	R.LGEHNIDVLEGNEQFINAAK.I
1	1	CONTAM|P00761	24409.5	0.251		SWISS-PROT:P00761|TRYP_PIG Trypsin - Sus scrofa (Pig).	300	5			14818	3+	2211.1	0.019	8.59299	1	R.LGEHNIDVLEGNEQFINAAK.I
1	1	CONTAM|P00761	24409.5	0.251		SWISS-PROT:P00761|TRYP_PIG Trypsin - Sus scrofa (Pig).	300	5			14829	2+	2211.1	0.016	7.2362	1	R.LGEHNIDVLEGNEQFINAAK.I
1	1	CONTAM|P00761	24409.5	0.251		SWISS-PROT:P00761|TRYP_PIG Trypsin - Sus scrofa (Pig).	300	5			15771	3+	2211.1	1.001	0.452263	0.9517	R.LGEHNIDVLEGNEQFINAAK.I
1	1	CONTAM|P00761	24409.5	0.251		SWISS-PROT:P00761|TRYP_PIG Trypsin - Sus scrofa (Pig).	300	5			16095	3+	2299.18	0.022	9.56865	0.982	K.IITHPNFNGNTLDNDIM"LIK.L
1	1	CONTAM|P00761	24409.5	0.251		SWISS-PROT:P00761|TRYP_PIG Trypsin - Sus scrofa (Pig).	300	5			16501	3+	2283.18	0.015	6.56978	0.9999	K.IITHPNFNGNTLDNDIMLIK.L
1	1	CONTAM|P00761	24409.5	0.251		SWISS-PROT:P00761|TRYP_PIG Trypsin - Sus scrofa (Pig).	300	5			16503	2+	2283.18	0.011	4.81784	1	K.IITHPNFNGNTLDNDIMLIK.L
1	1	CONTAM|P00761	24409.5	0.251		SWISS-PROT:P00761|TRYP_PIG Trypsin - Sus scrofa (Pig).	300	5			16553	2+	2299.18	0.038	16.5277	0.9081	K.IITHPNFNGNTLDNDIM"LIK.L
1	1	CONTAM|P00761	24409.5	0.251		SWISS-PROT:P00761|TRYP_PIG Trypsin - Sus scrofa (Pig).	300	5			17076	3+	2283.18	1.003	1.31396	0.7347	K.IITHPNFNGNTLDNDIMLIK.L
1	1	CONTAM|P00761	24409.5	0.251		SWISS-PROT:P00761|TRYP_PIG Trypsin - Sus scrofa (Pig).	300	5			6136	2+	1045.56	0.008	7.65138	0.999	K.LSSPATLNSR.V
1	1	CONTAM|P00761	24409.5	0.251		SWISS-PROT:P00761|TRYP_PIG Trypsin - Sus scrofa (Pig).	300	5			7101	2+	1045.56	0.008	7.65138	0.9978	K.LSSPATLNSR.V
1	1	CONTAM|P00761	24409.5	0.251		SWISS-PROT:P00761|TRYP_PIG Trypsin - Sus scrofa (Pig).	300	5			7231	2+	1045.56	0.007	6.69495	1	K.LSSPATLNSR.V
1	1	CONTAM|P00761	24409.5	0.251		SWISS-PROT:P00761|TRYP_PIG Trypsin - Sus scrofa (Pig).	300	5			8690	2+	842.509	0.006	7.12158	0.9158	R.VATVSLPR.S
1	1	CONTAM|P00761	24409.5	0.251		SWISS-PROT:P00761|TRYP_PIG Trypsin - Sus scrofa (Pig).	300	5			8816	2+	842.509	0.006	7.12158	0.9489	R.VATVSLPR.S
1	1	CONTAM|P00761	24409.5	0.251		SWISS-PROT:P00761|TRYP_PIG Trypsin - Sus scrofa (Pig).	300	5			8946	2+	842.509	0.017	20.1778	0.7792	R.VATVSLPR.S
1	1	CONTAM|P00761	24409.5	0.251		SWISS-PROT:P00761|TRYP_PIG Trypsin - Sus scrofa (Pig).	300	5			9078	2+	842.509	0.007	8.30851	0.9614	R.VATVSLPR.S
1	1	CONTAM|P00761	24409.5	0.251		SWISS-PROT:P00761|TRYP_PIG Trypsin - Sus scrofa (Pig).	300	5			9210	2+	842.509	0.007	8.30851	0.9909	R.VATVSLPR.S
1	1	CONTAM|P00761	24409.5	0.251		SWISS-PROT:P00761|TRYP_PIG Trypsin - Sus scrofa (Pig).	300	5			9344	2+	842.509	0.006	7.12158	0.738	R.VATVSLPR.S
1	1	CONTAM|P00761	24409.5	0.251		SWISS-PROT:P00761|TRYP_PIG Trypsin - Sus scrofa (Pig).	300	5			9476	2+	842.509	0.006	7.12158	0.9891	R.VATVSLPR.S
1	1	CONTAM|P00761	24409.5	0.251		SWISS-PROT:P00761|TRYP_PIG Trypsin - Sus scrofa (Pig).	300	5			9741	2+	842.509	0.006	7.12158	0.9091	R.VATVSLPR.S
1	1	CONTAM|P00761	24409.5	0.251		SWISS-PROT:P00761|TRYP_PIG Trypsin - Sus scrofa (Pig).	300	5			9874	2+	842.509	0.006	7.12158	0.9797	R.VATVSLPR.S
1	1	CONTAM|P00761	24409.5	0.251		SWISS-PROT:P00761|TRYP_PIG Trypsin - Sus scrofa (Pig).	300	5			10132	2+	842.509	0.003	3.56079	0.6031	R.VATVSLPR.S
1	1	CONTAM|P00761	24409.5	0.251		SWISS-PROT:P00761|TRYP_PIG Trypsin - Sus scrofa (Pig).	300	5			14557	3+	2211.1	1.001	0.452263	0.9689	R.LGEHNIDVLEGNEQFINAAK.I
1	1	CONTAM|P00761	24409.5	0.251		SWISS-PROT:P00761|TRYP_PIG Trypsin - Sus scrofa (Pig).	300	5			14932	3+	2211.1	0.018	8.14073	1	R.LGEHNIDVLEGNEQFINAAK.I
1	1	CONTAM|P00761	24409.5	0.251		SWISS-PROT:P00761|TRYP_PIG Trypsin - Sus scrofa (Pig).	300	5			14948	2+	2211.1	0.016	7.2362	1	R.LGEHNIDVLEGNEQFINAAK.I
1	1	CONTAM|P00761	24409.5	0.251		SWISS-PROT:P00761|TRYP_PIG Trypsin - Sus scrofa (Pig).	300	5			15062	3+	2211.1	0.014	6.33168	1	R.LGEHNIDVLEGNEQFINAAK.I
1	1	CONTAM|P00761	24409.5	0.251		SWISS-PROT:P00761|TRYP_PIG Trypsin - Sus scrofa (Pig).	300	5			15078	2+	2211.1	0.016	7.2362	0.9999	R.LGEHNIDVLEGNEQFINAAK.I
1	1	CONTAM|P00761	24409.5	0.251		SWISS-PROT:P00761|TRYP_PIG Trypsin - Sus scrofa (Pig).	300	5			15195	3+	2211.1	0.013	5.87942	1	R.LGEHNIDVLEGNEQFINAAK.I
1	1	CONTAM|P00761	24409.5	0.251		SWISS-PROT:P00761|TRYP_PIG Trypsin - Sus scrofa (Pig).	300	5			15330	3+	2211.1	1.001	0.452263	0.9999	R.LGEHNIDVLEGNEQFINAAK.I
1	1	CONTAM|P00761	24409.5	0.251		SWISS-PROT:P00761|TRYP_PIG Trypsin - Sus scrofa (Pig).	300	5			16386	3+	2211.1	1.001	0.452263	0.647	R.LGEHNIDVLEGNEQFINAAK.I
1	1	CONTAM|P00761	24409.5	0.251		SWISS-PROT:P00761|TRYP_PIG Trypsin - Sus scrofa (Pig).	300	5			16411	3+	2299.18	1.022	9.56865	0.9441	K.IITHPNFNGNTLDNDIM"LIK.L
1	1	CONTAM|P00761	24409.5	0.251		SWISS-PROT:P00761|TRYP_PIG Trypsin - Sus scrofa (Pig).	300	5			16538	3+	2299.18	0.02	8.69877	0.9972	K.IITHPNFNGNTLDNDIM"LIK.L
1	1	CONTAM|P00761	24409.5	0.251		SWISS-PROT:P00761|TRYP_PIG Trypsin - Sus scrofa (Pig).	300	5			17108	3+	2283.18	0.014	6.1318	0.9999	K.IITHPNFNGNTLDNDIMLIK.L
1	1	CONTAM|P00761	24409.5	0.251		SWISS-PROT:P00761|TRYP_PIG Trypsin - Sus scrofa (Pig).	300	5			17396	2+	2283.18	1	0	0.9399	K.IITHPNFNGNTLDNDIMLIK.L
1	1	CONTAM|P00761	24409.5	0.251		SWISS-PROT:P00761|TRYP_PIG Trypsin - Sus scrofa (Pig).	300	5			17658	3+	2283.18	1	0	0.9765	K.IITHPNFNGNTLDNDIMLIK.L
2	1	CONTAM|P41361	52347.1	0.114		SWISS-PROT:P41361 (Bos taurus) Antithrombin-III precursor	104	7			6208	2+	839.414	0.006	7.14784	0.9405	K.FDTISEK.T
2	1	CONTAM|P41361	52347.1	0.114		SWISS-PROT:P41361 (Bos taurus) Antithrombin-III precursor	104	7			6342	2+	839.414	0.005	5.95653	0.6026	K.FDTISEK.T
2	1	CONTAM|P41361	52347.1	0.114		SWISS-PROT:P41361 (Bos taurus) Antithrombin-III precursor	104	7			7549	2+	917.52	0.006	6.53936	0.8897	R.RVWELSK.A
2	1	CONTAM|P41361	52347.1	0.114		SWISS-PROT:P41361 (Bos taurus) Antithrombin-III precursor	104	7			9083	2+	911.531	0.007	7.67939	0.9992	K.LPGIVAEGR.D
2	1	CONTAM|P41361	52347.1	0.114		SWISS-PROT:P41361 (Bos taurus) Antithrombin-III precursor	104	7			9209	2+	911.531	0.006	6.58233	1	K.LPGIVAEGR.D
2	1	CONTAM|P41361	52347.1	0.114		SWISS-PROT:P41361 (Bos taurus) Antithrombin-III precursor	104	7			9341	2+	911.531	0.006	6.58233	1	K.LPGIVAEGR.D
2	1	CONTAM|P41361	52347.1	0.114		SWISS-PROT:P41361 (Bos taurus) Antithrombin-III precursor	104	7			9473	2+	911.531	0.006	6.58233	1	K.LPGIVAEGR.D
2	1	CONTAM|P41361	52347.1	0.114		SWISS-PROT:P41361 (Bos taurus) Antithrombin-III precursor	104	7			9620	2+	911.531	0.006	6.58233	1	K.LPGIVAEGR.D
2	1	CONTAM|P41361	52347.1	0.114		SWISS-PROT:P41361 (Bos taurus) Antithrombin-III precursor	104	7			9765	2+	911.531	0.006	6.58233	0.9998	K.LPGIVAEGR.D
2	1	CONTAM|P41361	52347.1	0.114		SWISS-PROT:P41361 (Bos taurus) Antithrombin-III precursor	104	7			14764	2+	1340.66	0.009	6.71309	1	K.TSDQIHFFFAK.L
2	1	CONTAM|P41361	52347.1	0.114		SWISS-PROT:P41361 (Bos taurus) Antithrombin-III precursor	104	7			14885	3+	1340.66	0.008	5.9672	0.9412	K.TSDQIHFFFAK.L
2	1	CONTAM|P41361	52347.1	0.114		SWISS-PROT:P41361 (Bos taurus) Antithrombin-III precursor	104	7			14896	2+	1340.66	0.01	7.45899	1	K.TSDQIHFFFAK.L
2	1	CONTAM|P41361	52347.1	0.114		SWISS-PROT:P41361 (Bos taurus) Antithrombin-III precursor	104	7			15029	2+	1340.66	0.008	5.9672	1	K.TSDQIHFFFAK.L
2	1	CONTAM|P41361	52347.1	0.114		SWISS-PROT:P41361 (Bos taurus) Antithrombin-III precursor	104	7			18298	2+	1314.73	0.009	6.84549	0.9995	K.GDDITMVLILPK.L
2	1	CONTAM|P41361	52347.1	0.114		SWISS-PROT:P41361 (Bos taurus) Antithrombin-III precursor	104	7			18430	2+	1314.73	0.007	5.32427	0.9988	K.GDDITMVLILPK.L
2	1	CONTAM|P41361	52347.1	0.114		SWISS-PROT:P41361 (Bos taurus) Antithrombin-III precursor	104	7			18732	2+	1314.73	0.006	4.56366	0.9997	K.GDDITMVLILPK.L
2	1	CONTAM|P41361	52347.1	0.114		SWISS-PROT:P41361 (Bos taurus) Antithrombin-III precursor	104	7			5178	2+	850.405	0.005	5.87955	0.7697	K.FSPENTR.K
2	1	CONTAM|P41361	52347.1	0.114		SWISS-PROT:P41361 (Bos taurus) Antithrombin-III precursor	104	7			6267	2+	839.414	0.005	5.95653	0.9964	K.FDTISEK.T
2	1	CONTAM|P41361	52347.1	0.114		SWISS-PROT:P41361 (Bos taurus) Antithrombin-III precursor	104	7			7785	2+	917.52	0.006	6.53936	0.8194	R.RVWELSK.A
2	1	CONTAM|P41361	52347.1	0.114		SWISS-PROT:P41361 (Bos taurus) Antithrombin-III precursor	104	7			9150	2+	911.531	0.005	5.48528	1	K.LPGIVAEGR.D
2	1	CONTAM|P41361	52347.1	0.114		SWISS-PROT:P41361 (Bos taurus) Antithrombin-III precursor	104	7			9281	2+	911.531	0.005	5.48528	1	K.LPGIVAEGR.D
2	1	CONTAM|P41361	52347.1	0.114		SWISS-PROT:P41361 (Bos taurus) Antithrombin-III precursor	104	7			9413	2+	911.531	0.007	7.67939	1	K.LPGIVAEGR.D
2	1	CONTAM|P41361	52347.1	0.114		SWISS-PROT:P41361 (Bos taurus) Antithrombin-III precursor	104	7			9545	2+	911.531	0.005	5.48528	1	K.LPGIVAEGR.D
2	1	CONTAM|P41361	52347.1	0.114		SWISS-PROT:P41361 (Bos taurus) Antithrombin-III precursor	104	7			9729	2+	911.531	0.006	6.58233	0.9534	K.LPGIVAEGR.D
2	1	CONTAM|P41361	52347.1	0.114		SWISS-PROT:P41361 (Bos taurus) Antithrombin-III precursor	104	7			14704	2+	1340.66	0.008	5.9672	1	K.TSDQIHFFFAK.L
2	1	CONTAM|P41361	52347.1	0.114		SWISS-PROT:P41361 (Bos taurus) Antithrombin-III precursor	104	7			14919	2+	1340.66	0.007	5.2213	0.9993	K.TSDQIHFFFAK.L
2	1	CONTAM|P41361	52347.1	0.114		SWISS-PROT:P41361 (Bos taurus) Antithrombin-III precursor	104	7			18281	2+	1314.73	0.009	6.84549	0.9999	K.GDDITMVLILPK.L
2	1	CONTAM|P41361	52347.1	0.114		SWISS-PROT:P41361 (Bos taurus) Antithrombin-III precursor	104	7			6411	2+	839.414	0.005	5.95653	0.6064	K.FDTISEK.T
2	1	CONTAM|P41361	52347.1	0.114		SWISS-PROT:P41361 (Bos taurus) Antithrombin-III precursor	104	7			6544	2+	839.414	0.005	5.95653	0.7943	K.FDTISEK.T
2	1	CONTAM|P41361	52347.1	0.114		SWISS-PROT:P41361 (Bos taurus) Antithrombin-III precursor	104	7			9337	2+	911.531	0.005	5.48528	0.996	K.LPGIVAEGR.D
2	1	CONTAM|P41361	52347.1	0.114		SWISS-PROT:P41361 (Bos taurus) Antithrombin-III precursor	104	7			9468	2+	911.531	0.005	5.48528	1	K.LPGIVAEGR.D
2	1	CONTAM|P41361	52347.1	0.114		SWISS-PROT:P41361 (Bos taurus) Antithrombin-III precursor	104	7			9600	2+	911.531	0.004	4.38822	1	K.LPGIVAEGR.D
2	1	CONTAM|P41361	52347.1	0.114		SWISS-PROT:P41361 (Bos taurus) Antithrombin-III precursor	104	7			9733	2+	911.531	0.006	6.58233	0.9998	K.LPGIVAEGR.D
2	1	CONTAM|P41361	52347.1	0.114		SWISS-PROT:P41361 (Bos taurus) Antithrombin-III precursor	104	7			14859	2+	1340.66	0.007	5.2213	1	K.TSDQIHFFFAK.L
2	1	CONTAM|P41361	52347.1	0.114		SWISS-PROT:P41361 (Bos taurus) Antithrombin-III precursor	104	7			9447	2+	911.531	0.004	4.38822	0.9999	K.LPGIVAEGR.D
2	1	CONTAM|P41361	52347.1	0.114		SWISS-PROT:P41361 (Bos taurus) Antithrombin-III precursor	104	7			9578	2+	911.531	0.005	5.48528	1	K.LPGIVAEGR.D
2	1	CONTAM|P41361	52347.1	0.114		SWISS-PROT:P41361 (Bos taurus) Antithrombin-III precursor	104	7			9712	2+	911.531	0.004	4.38822	0.9966	K.LPGIVAEGR.D
2	1	CONTAM|P41361	52347.1	0.114		SWISS-PROT:P41361 (Bos taurus) Antithrombin-III precursor	104	7			14761	2+	1340.66	0.008	5.9672	1	K.TSDQIHFFFAK.L
2	1	CONTAM|P41361	52347.1	0.114		SWISS-PROT:P41361 (Bos taurus) Antithrombin-III precursor	104	7			14896	2+	1340.66	0.009	6.71309	1	K.TSDQIHFFFAK.L
2	1	CONTAM|P41361	52347.1	0.114		SWISS-PROT:P41361 (Bos taurus) Antithrombin-III precursor	104	7			17857	2+	1314.73	0.007	5.32427	0.997	K.GDDITMVLILPK.L
2	1	CONTAM|P41361	52347.1	0.114		SWISS-PROT:P41361 (Bos taurus) Antithrombin-III precursor	104	7			9938	2+	911.531	0.005	5.48528	0.9998	K.LPGIVAEGR.D
2	1	CONTAM|P41361	52347.1	0.114		SWISS-PROT:P41361 (Bos taurus) Antithrombin-III precursor	104	7			9715	2+	911.531	0.005	5.48528	0.9977	K.LPGIVAEGR.D
2	1	CONTAM|P41361	52347.1	0.114		SWISS-PROT:P41361 (Bos taurus) Antithrombin-III precursor	104	7			9842	2+	911.531	0.005	5.48528	1	K.LPGIVAEGR.D
2	1	CONTAM|P41361	52347.1	0.114		SWISS-PROT:P41361 (Bos taurus) Antithrombin-III precursor	104	7			9975	2+	911.531	-0.115	126.161	0.8293	K.LPGIVAEGR.D
2	1	CONTAM|P41361	52347.1	0.114		SWISS-PROT:P41361 (Bos taurus) Antithrombin-III precursor	104	7			6688	2+	839.414	0.005	5.95653	0.7771	K.FDTISEK.T
2	1	CONTAM|P41361	52347.1	0.114		SWISS-PROT:P41361 (Bos taurus) Antithrombin-III precursor	104	7			9810	2+	911.531	-0.115	126.161	0.9818	K.LPGIVAEGR.D
2	1	CONTAM|P41361	52347.1	0.114		SWISS-PROT:P41361 (Bos taurus) Antithrombin-III precursor	104	7			6627	2+	839.414	0.005	5.95653	0.9612	K.FDTISEK.T
2	1	CONTAM|P41361	52347.1	0.114		SWISS-PROT:P41361 (Bos taurus) Antithrombin-III precursor	104	7			9478	2+	911.531	0.006	6.58233	1	K.LPGIVAEGR.D
2	1	CONTAM|P41361	52347.1	0.114		SWISS-PROT:P41361 (Bos taurus) Antithrombin-III precursor	104	7			9609	2+	911.531	0.006	6.58233	1	K.LPGIVAEGR.D
2	1	CONTAM|P41361	52347.1	0.114		SWISS-PROT:P41361 (Bos taurus) Antithrombin-III precursor	104	7			15196	2+	1340.66	0.007	5.2213	1	K.TSDQIHFFFAK.L
2	1	CONTAM|P41361	52347.1	0.114		SWISS-PROT:P41361 (Bos taurus) Antithrombin-III precursor	104	7			5256	2+	850.405	0.006	7.05546	0.9908	K.FSPENTR.K
2	1	CONTAM|P41361	52347.1	0.114		SWISS-PROT:P41361 (Bos taurus) Antithrombin-III precursor	104	7			5992	2+	839.414	0.006	7.14784	0.9442	K.FDTISEK.T
2	1	CONTAM|P41361	52347.1	0.114		SWISS-PROT:P41361 (Bos taurus) Antithrombin-III precursor	104	7			9029	2+	911.531	0.007	7.67939	1	K.LPGIVAEGR.D
2	1	CONTAM|P41361	52347.1	0.114		SWISS-PROT:P41361 (Bos taurus) Antithrombin-III precursor	104	7			9161	2+	911.531	0.006	6.58233	1	K.LPGIVAEGR.D
2	1	CONTAM|P41361	52347.1	0.114		SWISS-PROT:P41361 (Bos taurus) Antithrombin-III precursor	104	7			9293	2+	911.531	0.008	8.77644	1	K.LPGIVAEGR.D
2	1	CONTAM|P41361	52347.1	0.114		SWISS-PROT:P41361 (Bos taurus) Antithrombin-III precursor	104	7			9425	2+	911.531	0.007	7.67939	1	K.LPGIVAEGR.D
2	1	CONTAM|P41361	52347.1	0.114		SWISS-PROT:P41361 (Bos taurus) Antithrombin-III precursor	104	7			9558	2+	911.531	0.007	7.67939	1	K.LPGIVAEGR.D
2	1	CONTAM|P41361	52347.1	0.114		SWISS-PROT:P41361 (Bos taurus) Antithrombin-III precursor	104	7			9704	2+	911.531	0.007	7.67939	1	K.LPGIVAEGR.D
2	1	CONTAM|P41361	52347.1	0.114		SWISS-PROT:P41361 (Bos taurus) Antithrombin-III precursor	104	7			9858	2+	911.531	0.006	6.58233	0.9996	K.LPGIVAEGR.D
2	1	CONTAM|P41361	52347.1	0.114		SWISS-PROT:P41361 (Bos taurus) Antithrombin-III precursor	104	7			14895	2+	1340.66	0.009	6.71309	1	K.TSDQIHFFFAK.L
2	1	CONTAM|P41361	52347.1	0.114		SWISS-PROT:P41361 (Bos taurus) Antithrombin-III precursor	104	7			15024	2+	1340.66	0.009	6.71309	1	K.TSDQIHFFFAK.L
2	1	CONTAM|P41361	52347.1	0.114		SWISS-PROT:P41361 (Bos taurus) Antithrombin-III precursor	104	7			15179	2+	1340.66	0.008	5.9672	0.9994	K.TSDQIHFFFAK.L
2	1	CONTAM|P41361	52347.1	0.114		SWISS-PROT:P41361 (Bos taurus) Antithrombin-III precursor	104	7			18261	2+	1314.73	0.009	6.84549	0.9999	K.GDDITMVLILPK.L
2	1	CONTAM|P41361	52347.1	0.114		SWISS-PROT:P41361 (Bos taurus) Antithrombin-III precursor	104	7			9142	2+	911.531	0.008	8.77644	1	K.LPGIVAEGR.D
2	1	CONTAM|P41361	52347.1	0.114		SWISS-PROT:P41361 (Bos taurus) Antithrombin-III precursor	104	7			9274	2+	911.531	0.007	7.67939	1	K.LPGIVAEGR.D
2	1	CONTAM|P41361	52347.1	0.114		SWISS-PROT:P41361 (Bos taurus) Antithrombin-III precursor	104	7			9409	2+	911.531	0.006	6.58233	0.9996	K.LPGIVAEGR.D
2	1	CONTAM|P41361	52347.1	0.114		SWISS-PROT:P41361 (Bos taurus) Antithrombin-III precursor	104	7			9567	2+	911.531	0.006	6.58233	0.998	K.LPGIVAEGR.D
2	1	CONTAM|P41361	52347.1	0.114		SWISS-PROT:P41361 (Bos taurus) Antithrombin-III precursor	104	7			14416	2+	1340.66	0.009	6.71309	0.9999	K.TSDQIHFFFAK.L
2	1	CONTAM|P41361	52347.1	0.114		SWISS-PROT:P41361 (Bos taurus) Antithrombin-III precursor	104	7			14543	2+	1340.66	0.011	8.2049	1	K.TSDQIHFFFAK.L
2	1	CONTAM|P41361	52347.1	0.114		SWISS-PROT:P41361 (Bos taurus) Antithrombin-III precursor	104	7			14566	3+	1340.66	0.01	7.45899	0.9008	K.TSDQIHFFFAK.L
2	1	CONTAM|P41361	52347.1	0.114		SWISS-PROT:P41361 (Bos taurus) Antithrombin-III precursor	104	7			14743	2+	1340.66	1.03	22.377	0.9999	K.TSDQIHFFFAK.L
2	1	CONTAM|P41361	52347.1	0.114		SWISS-PROT:P41361 (Bos taurus) Antithrombin-III precursor	104	7			16048	2+	1330.73	0.009	6.76321	0.8463	K.GDDITM"VLILPK.L
2	1	CONTAM|P41361	52347.1	0.114		SWISS-PROT:P41361 (Bos taurus) Antithrombin-III precursor	104	7			17806	2+	1314.73	0.009	6.84549	0.881	K.GDDITMVLILPK.L
2	1	CONTAM|P41361	52347.1	0.114		SWISS-PROT:P41361 (Bos taurus) Antithrombin-III precursor	104	7			5373	2+	850.405	0.006	7.05546	0.9709	K.FSPENTR.K
2	1	CONTAM|P41361	52347.1	0.114		SWISS-PROT:P41361 (Bos taurus) Antithrombin-III precursor	104	7			6263	2+	839.414	0.006	7.14784	0.9473	K.FDTISEK.T
2	1	CONTAM|P41361	52347.1	0.114		SWISS-PROT:P41361 (Bos taurus) Antithrombin-III precursor	104	7			6659	2+	839.414	0.005	5.95653	0.9457	K.FDTISEK.T
2	1	CONTAM|P41361	52347.1	0.114		SWISS-PROT:P41361 (Bos taurus) Antithrombin-III precursor	104	7			7990	2+	917.52	0.008	8.71915	0.9847	R.RVWELSK.A
2	1	CONTAM|P41361	52347.1	0.114		SWISS-PROT:P41361 (Bos taurus) Antithrombin-III precursor	104	7			8122	2+	917.52	0.006	6.53936	0.9725	R.RVWELSK.A
2	1	CONTAM|P41361	52347.1	0.114		SWISS-PROT:P41361 (Bos taurus) Antithrombin-III precursor	104	7			9211	2+	911.531	0.006	6.58233	1	K.LPGIVAEGR.D
2	1	CONTAM|P41361	52347.1	0.114		SWISS-PROT:P41361 (Bos taurus) Antithrombin-III precursor	104	7			9342	2+	911.531	0.008	8.77644	1	K.LPGIVAEGR.D
2	1	CONTAM|P41361	52347.1	0.114		SWISS-PROT:P41361 (Bos taurus) Antithrombin-III precursor	104	7			9474	2+	911.531	0.007	7.67939	1	K.LPGIVAEGR.D
2	1	CONTAM|P41361	52347.1	0.114		SWISS-PROT:P41361 (Bos taurus) Antithrombin-III precursor	104	7			9606	2+	911.531	0.007	7.67939	1	K.LPGIVAEGR.D
2	1	CONTAM|P41361	52347.1	0.114		SWISS-PROT:P41361 (Bos taurus) Antithrombin-III precursor	104	7			9739	2+	911.531	0.006	6.58233	1	K.LPGIVAEGR.D
2	1	CONTAM|P41361	52347.1	0.114		SWISS-PROT:P41361 (Bos taurus) Antithrombin-III precursor	104	7			9870	2+	911.531	0.007	7.67939	1	K.LPGIVAEGR.D
2	1	CONTAM|P41361	52347.1	0.114		SWISS-PROT:P41361 (Bos taurus) Antithrombin-III precursor	104	7			10002	2+	911.531	0.006	6.58233	1	K.LPGIVAEGR.D
2	1	CONTAM|P41361	52347.1	0.114		SWISS-PROT:P41361 (Bos taurus) Antithrombin-III precursor	104	7			10136	2+	911.531	0.006	6.58233	0.9993	K.LPGIVAEGR.D
2	1	CONTAM|P41361	52347.1	0.114		SWISS-PROT:P41361 (Bos taurus) Antithrombin-III precursor	104	7			10423	2+	911.531	0.005	5.48528	0.9997	K.LPGIVAEGR.D
2	1	CONTAM|P41361	52347.1	0.114		SWISS-PROT:P41361 (Bos taurus) Antithrombin-III precursor	104	7			10596	2+	911.531	0.006	6.58233	0.9997	K.LPGIVAEGR.D
2	1	CONTAM|P41361	52347.1	0.114		SWISS-PROT:P41361 (Bos taurus) Antithrombin-III precursor	104	7			10731	2+	911.531	0.005	5.48528	0.9985	K.LPGIVAEGR.D
2	1	CONTAM|P41361	52347.1	0.114		SWISS-PROT:P41361 (Bos taurus) Antithrombin-III precursor	104	7			14810	3+	1340.66	0.007	5.2213	0.9813	K.TSDQIHFFFAK.L
2	1	CONTAM|P41361	52347.1	0.114		SWISS-PROT:P41361 (Bos taurus) Antithrombin-III precursor	104	7			14941	2+	1340.66	0.009	6.71309	1	K.TSDQIHFFFAK.L
2	1	CONTAM|P41361	52347.1	0.114		SWISS-PROT:P41361 (Bos taurus) Antithrombin-III precursor	104	7			14942	3+	1340.66	0.008	5.9672	0.9993	K.TSDQIHFFFAK.L
2	1	CONTAM|P41361	52347.1	0.114		SWISS-PROT:P41361 (Bos taurus) Antithrombin-III precursor	104	7			15073	2+	1340.66	0.009	6.71309	1	K.TSDQIHFFFAK.L
2	1	CONTAM|P41361	52347.1	0.114		SWISS-PROT:P41361 (Bos taurus) Antithrombin-III precursor	104	7			15205	2+	1340.66	0.01	7.45899	1	K.TSDQIHFFFAK.L
2	1	CONTAM|P41361	52347.1	0.114		SWISS-PROT:P41361 (Bos taurus) Antithrombin-III precursor	104	7			15338	2+	1340.66	0.008	5.9672	1	K.TSDQIHFFFAK.L
2	1	CONTAM|P41361	52347.1	0.114		SWISS-PROT:P41361 (Bos taurus) Antithrombin-III precursor	104	7			15494	2+	1340.66	0.008	5.9672	0.7837	K.TSDQIHFFFAK.L
2	1	CONTAM|P41361	52347.1	0.114		SWISS-PROT:P41361 (Bos taurus) Antithrombin-III precursor	104	7			15626	2+	1340.66	0.007	5.2213	0.9994	K.TSDQIHFFFAK.L
2	1	CONTAM|P41361	52347.1	0.114		SWISS-PROT:P41361 (Bos taurus) Antithrombin-III precursor	104	7			16156	2+	1330.73	0.008	6.01174	0.9988	K.GDDITM"VLILPK.L
2	1	CONTAM|P41361	52347.1	0.114		SWISS-PROT:P41361 (Bos taurus) Antithrombin-III precursor	104	7			18197	2+	1314.73	0.008	6.08488	0.9999	K.GDDITMVLILPK.L
2	1	CONTAM|P41361	52347.1	0.114		SWISS-PROT:P41361 (Bos taurus) Antithrombin-III precursor	104	7			18329	2+	1314.73	0.009	6.84549	0.9996	K.GDDITMVLILPK.L
2	1	CONTAM|P41361	52347.1	0.114		SWISS-PROT:P41361 (Bos taurus) Antithrombin-III precursor	104	7			18464	2+	1314.73	0.009	6.84549	0.9977	K.GDDITMVLILPK.L
2	1	CONTAM|P41361	52347.1	0.114		SWISS-PROT:P41361 (Bos taurus) Antithrombin-III precursor	104	7			18597	2+	1314.73	0.01	7.6061	0.9997	K.GDDITMVLILPK.L
2	1	CONTAM|P41361	52347.1	0.114		SWISS-PROT:P41361 (Bos taurus) Antithrombin-III precursor	104	7			18731	2+	1314.73	0.009	6.84549	0.9967	K.GDDITMVLILPK.L
2	1	CONTAM|P41361	52347.1	0.114		SWISS-PROT:P41361 (Bos taurus) Antithrombin-III precursor	104	7			18938	2+	1314.73	-0.105	79.8641	0.987	K.GDDITMVLILPK.L
3	1	CONTAM|Q0V8M9	99537	0.065		TREMBL:Q0V8M9;Q9TRI0 (Bos taurus) similar to inter-alpha (globulin) inhibitor H3 isoform 2	49	6			6211	3+	1626.87	0.011	6.76145	0.9999	K.KGHVSFKPSLDQQR.S
3	1	CONTAM|Q0V8M9	99537	0.065		TREMBL:Q0V8M9;Q9TRI0 (Bos taurus) similar to inter-alpha (globulin) inhibitor H3 isoform 2	49	6			6214	2+	1626.87	0.014	8.60548	1	K.KGHVSFKPSLDQQR.S
3	1	CONTAM|Q0V8M9	99537	0.065		TREMBL:Q0V8M9;Q9TRI0 (Bos taurus) similar to inter-alpha (globulin) inhibitor H3 isoform 2	49	6			7483	3+	1498.78	0.01	6.67211	1	K.GHVSFKPSLDQQR.S
3	1	CONTAM|Q0V8M9	99537	0.065		TREMBL:Q0V8M9;Q9TRI0 (Bos taurus) similar to inter-alpha (globulin) inhibitor H3 isoform 2	49	6			7494	2+	1498.78	0.011	7.33932	1	K.GHVSFKPSLDQQR.S
3	1	CONTAM|Q0V8M9	99537	0.065		TREMBL:Q0V8M9;Q9TRI0 (Bos taurus) similar to inter-alpha (globulin) inhibitor H3 isoform 2	49	6			12386	2+	1179.64	0.016	13.5635	0.8695	K.FTVSVNVAAGSK.V
3	1	CONTAM|Q0V8M9	99537	0.065		TREMBL:Q0V8M9;Q9TRI0 (Bos taurus) similar to inter-alpha (globulin) inhibitor H3 isoform 2	49	6			12518	2+	1179.64	0.007	5.93403	1	K.FTVSVNVAAGSK.V
3	1	CONTAM|Q0V8M9	99537	0.065		TREMBL:Q0V8M9;Q9TRI0 (Bos taurus) similar to inter-alpha (globulin) inhibitor H3 isoform 2	49	6			13250	2+	1179.64	0.008	6.78175	1	K.FTVSVNVAAGSK.V
3	1	CONTAM|Q0V8M9	99537	0.065		TREMBL:Q0V8M9;Q9TRI0 (Bos taurus) similar to inter-alpha (globulin) inhibitor H3 isoform 2	49	6			13383	2+	1179.64	0.008	6.78175	1	K.FTVSVNVAAGSK.V
3	1	CONTAM|Q0V8M9	99537	0.065		TREMBL:Q0V8M9;Q9TRI0 (Bos taurus) similar to inter-alpha (globulin) inhibitor H3 isoform 2	49	6			13514	2+	1179.64	0.007	5.93403	1	K.FTVSVNVAAGSK.V
3	1	CONTAM|Q0V8M9	99537	0.065		TREMBL:Q0V8M9;Q9TRI0 (Bos taurus) similar to inter-alpha (globulin) inhibitor H3 isoform 2	49	6			13647	2+	1179.64	0.008	6.78175	1	K.FTVSVNVAAGSK.V
3	1	CONTAM|Q0V8M9	99537	0.065		TREMBL:Q0V8M9;Q9TRI0 (Bos taurus) similar to inter-alpha (globulin) inhibitor H3 isoform 2	49	6			13778	2+	1179.64	0.007	5.93403	0.9995	K.FTVSVNVAAGSK.V
3	1	CONTAM|Q0V8M9	99537	0.065		TREMBL:Q0V8M9;Q9TRI0 (Bos taurus) similar to inter-alpha (globulin) inhibitor H3 isoform 2	49	6			14863	2+	1162.6	0.007	6.02099	0.9973	K.EVSFDVELPK.T
3	1	CONTAM|Q0V8M9	99537	0.065		TREMBL:Q0V8M9;Q9TRI0 (Bos taurus) similar to inter-alpha (globulin) inhibitor H3 isoform 2	49	6			14995	2+	1162.6	0.008	6.88113	0.9778	K.EVSFDVELPK.T
3	1	CONTAM|Q0V8M9	99537	0.065		TREMBL:Q0V8M9;Q9TRI0 (Bos taurus) similar to inter-alpha (globulin) inhibitor H3 isoform 2	49	6			15903	2+	1179.64	0.007	5.93403	0.9999	K.FTVSVNVAAGSK.V
3	1	CONTAM|Q0V8M9	99537	0.065		TREMBL:Q0V8M9;Q9TRI0 (Bos taurus) similar to inter-alpha (globulin) inhibitor H3 isoform 2	49	6			16071	2+	1179.64	0.008	6.78175	0.996	K.FTVSVNVAAGSK.V
3	1	CONTAM|Q0V8M9	99537	0.065		TREMBL:Q0V8M9;Q9TRI0 (Bos taurus) similar to inter-alpha (globulin) inhibitor H3 isoform 2	49	6			19341	2+	1484.79	0.011	7.40847	1	K.VTFELTYEELLK.R
3	1	CONTAM|Q0V8M9	99537	0.065		TREMBL:Q0V8M9;Q9TRI0 (Bos taurus) similar to inter-alpha (globulin) inhibitor H3 isoform 2	49	6			19473	2+	1484.79	0.01	6.73497	0.9994	K.VTFELTYEELLK.R
3	1	CONTAM|Q0V8M9	99537	0.065		TREMBL:Q0V8M9;Q9TRI0 (Bos taurus) similar to inter-alpha (globulin) inhibitor H3 isoform 2	49	6			19737	2+	1484.79	0.085	57.2472	0.9998	K.VTFELTYEELLK.R
3	1	CONTAM|Q0V8M9	99537	0.065		TREMBL:Q0V8M9;Q9TRI0 (Bos taurus) similar to inter-alpha (globulin) inhibitor H3 isoform 2	49	6			6338	3+	1626.87	0.01	6.14677	0.8316	K.KGHVSFKPSLDQQR.S
3	1	CONTAM|Q0V8M9	99537	0.065		TREMBL:Q0V8M9;Q9TRI0 (Bos taurus) similar to inter-alpha (globulin) inhibitor H3 isoform 2	49	6			7483	3+	1498.78	0.019	12.677	1	K.GHVSFKPSLDQQR.S
3	1	CONTAM|Q0V8M9	99537	0.065		TREMBL:Q0V8M9;Q9TRI0 (Bos taurus) similar to inter-alpha (globulin) inhibitor H3 isoform 2	49	6			7497	2+	1498.78	0.009	6.0049	0.9994	K.GHVSFKPSLDQQR.S
3	1	CONTAM|Q0V8M9	99537	0.065		TREMBL:Q0V8M9;Q9TRI0 (Bos taurus) similar to inter-alpha (globulin) inhibitor H3 isoform 2	49	6			13261	2+	1179.64	0.006	5.08631	0.8638	K.FTVSVNVAAGSK.V
3	1	CONTAM|Q0V8M9	99537	0.065		TREMBL:Q0V8M9;Q9TRI0 (Bos taurus) similar to inter-alpha (globulin) inhibitor H3 isoform 2	49	6			14650	2+	1162.6	0.006	5.16085	0.92	K.EVSFDVELPK.T
3	1	CONTAM|Q0V8M9	99537	0.065		TREMBL:Q0V8M9;Q9TRI0 (Bos taurus) similar to inter-alpha (globulin) inhibitor H3 isoform 2	49	6			19314	2+	1484.79	0.011	7.40847	1	K.VTFELTYEELLK.R
3	1	CONTAM|Q0V8M9	99537	0.065		TREMBL:Q0V8M9;Q9TRI0 (Bos taurus) similar to inter-alpha (globulin) inhibitor H3 isoform 2	49	6			7811	2+	1498.78	0.009	6.0049	0.9996	K.GHVSFKPSLDQQR.S
3	1	CONTAM|Q0V8M9	99537	0.065		TREMBL:Q0V8M9;Q9TRI0 (Bos taurus) similar to inter-alpha (globulin) inhibitor H3 isoform 2	49	6			19171	2+	1484.79	0.012	8.08196	1	K.VTFELTYEELLK.R
3	1	CONTAM|Q0V8M9	99537	0.065		TREMBL:Q0V8M9;Q9TRI0 (Bos taurus) similar to inter-alpha (globulin) inhibitor H3 isoform 2	49	6			14671	2+	1162.6	0.007	6.02099	0.9159	K.EVSFDVELPK.T
3	1	CONTAM|Q0V8M9	99537	0.065		TREMBL:Q0V8M9;Q9TRI0 (Bos taurus) similar to inter-alpha (globulin) inhibitor H3 isoform 2	49	6			15080	2+	1162.6	0.008	6.88113	0.9896	K.EVSFDVELPK.T
3	1	CONTAM|Q0V8M9	99537	0.065		TREMBL:Q0V8M9;Q9TRI0 (Bos taurus) similar to inter-alpha (globulin) inhibitor H3 isoform 2	49	6			15204	2+	1162.6	0.007	6.02099	0.9998	K.EVSFDVELPK.T
3	1	CONTAM|Q0V8M9	99537	0.065		TREMBL:Q0V8M9;Q9TRI0 (Bos taurus) similar to inter-alpha (globulin) inhibitor H3 isoform 2	49	6			15189	2+	1162.6	0.007	6.02099	0.9977	K.EVSFDVELPK.T
3	1	CONTAM|Q0V8M9	99537	0.065		TREMBL:Q0V8M9;Q9TRI0 (Bos taurus) similar to inter-alpha (globulin) inhibitor H3 isoform 2	49	6			15320	2+	1162.6	0.007	6.02099	0.8186	K.EVSFDVELPK.T
3	1	CONTAM|Q0V8M9	99537	0.065		TREMBL:Q0V8M9;Q9TRI0 (Bos taurus) similar to inter-alpha (globulin) inhibitor H3 isoform 2	49	6			15108	2+	1162.6	0.006	5.16085	0.7469	K.EVSFDVELPK.T
3	1	CONTAM|Q0V8M9	99537	0.065		TREMBL:Q0V8M9;Q9TRI0 (Bos taurus) similar to inter-alpha (globulin) inhibitor H3 isoform 2	49	6			19340	2+	1484.79	0.009	6.06147	0.9968	K.VTFELTYEELLK.R
3	1	CONTAM|Q0V8M9	99537	0.065		TREMBL:Q0V8M9;Q9TRI0 (Bos taurus) similar to inter-alpha (globulin) inhibitor H3 isoform 2	49	6			15060	2+	1162.6	0.009	7.74128	0.8525	K.EVSFDVELPK.T
3	1	CONTAM|Q0V8M9	99537	0.065		TREMBL:Q0V8M9;Q9TRI0 (Bos taurus) similar to inter-alpha (globulin) inhibitor H3 isoform 2	49	6			16077	2+	1290.6	1.133	103.053	0.8916	R.DYIFGDYIER.L
3	1	CONTAM|Q0V8M9	99537	0.065		TREMBL:Q0V8M9;Q9TRI0 (Bos taurus) similar to inter-alpha (globulin) inhibitor H3 isoform 2	49	6			19285	2+	1484.79	0.01	6.73497	0.8113	K.VTFELTYEELLK.R
3	1	CONTAM|Q0V8M9	99537	0.065		TREMBL:Q0V8M9;Q9TRI0 (Bos taurus) similar to inter-alpha (globulin) inhibitor H3 isoform 2	49	6			14993	2+	1162.6	0.007	6.02099	0.9874	K.EVSFDVELPK.T
3	1	CONTAM|Q0V8M9	99537	0.065		TREMBL:Q0V8M9;Q9TRI0 (Bos taurus) similar to inter-alpha (globulin) inhibitor H3 isoform 2	49	6			16049	2+	1290.6	0.013	10.0728	0.9995	R.DYIFGDYIER.L
3	1	CONTAM|Q0V8M9	99537	0.065		TREMBL:Q0V8M9;Q9TRI0 (Bos taurus) similar to inter-alpha (globulin) inhibitor H3 isoform 2	49	6			19298	2+	1484.79	0.008	5.38797	0.9082	K.VTFELTYEELLK.R
3	1	CONTAM|Q0V8M9	99537	0.065		TREMBL:Q0V8M9;Q9TRI0 (Bos taurus) similar to inter-alpha (globulin) inhibitor H3 isoform 2	49	6			18982	2+	1484.79	0.013	8.75546	0.9994	K.VTFELTYEELLK.R
3	1	CONTAM|Q0V8M9	99537	0.065		TREMBL:Q0V8M9;Q9TRI0 (Bos taurus) similar to inter-alpha (globulin) inhibitor H3 isoform 2	49	6			6510	2+	1626.87	0.012	7.37612	1	K.KGHVSFKPSLDQQR.S
3	1	CONTAM|Q0V8M9	99537	0.065		TREMBL:Q0V8M9;Q9TRI0 (Bos taurus) similar to inter-alpha (globulin) inhibitor H3 isoform 2	49	6			6564	3+	1626.87	0.012	7.37612	0.9998	K.KGHVSFKPSLDQQR.S
3	1	CONTAM|Q0V8M9	99537	0.065		TREMBL:Q0V8M9;Q9TRI0 (Bos taurus) similar to inter-alpha (globulin) inhibitor H3 isoform 2	49	6			7760	3+	1498.78	0.019	12.677	1	K.GHVSFKPSLDQQR.S
3	1	CONTAM|Q0V8M9	99537	0.065		TREMBL:Q0V8M9;Q9TRI0 (Bos taurus) similar to inter-alpha (globulin) inhibitor H3 isoform 2	49	6			7785	2+	1498.78	-1.037	24.6868	0.9998	K.GHVSFKPSLDQQR.S
3	1	CONTAM|Q0V8M9	99537	0.065		TREMBL:Q0V8M9;Q9TRI0 (Bos taurus) similar to inter-alpha (globulin) inhibitor H3 isoform 2	49	6			12904	2+	1179.64	0.013	11.0203	0.7921	K.FTVSVNVAAGSK.V
3	1	CONTAM|Q0V8M9	99537	0.065		TREMBL:Q0V8M9;Q9TRI0 (Bos taurus) similar to inter-alpha (globulin) inhibitor H3 isoform 2	49	6			13498	2+	1179.64	0.016	13.5635	0.9686	K.FTVSVNVAAGSK.V
3	1	CONTAM|Q0V8M9	99537	0.065		TREMBL:Q0V8M9;Q9TRI0 (Bos taurus) similar to inter-alpha (globulin) inhibitor H3 isoform 2	49	6			13660	2+	1179.64	0.007	5.93403	0.7092	K.FTVSVNVAAGSK.V
3	1	CONTAM|Q0V8M9	99537	0.065		TREMBL:Q0V8M9;Q9TRI0 (Bos taurus) similar to inter-alpha (globulin) inhibitor H3 isoform 2	49	6			14875	2+	1162.6	0.008	6.88113	0.9968	K.EVSFDVELPK.T
3	1	CONTAM|Q0V8M9	99537	0.065		TREMBL:Q0V8M9;Q9TRI0 (Bos taurus) similar to inter-alpha (globulin) inhibitor H3 isoform 2	49	6			15007	2+	1162.6	0.008	6.88113	0.9933	K.EVSFDVELPK.T
4	1	CONTAM|Q3ZBS7	54099.7	0.103		TREMBL:Q3ZBS7 (Bos taurus) Vitronectin	62	6	1.3	1	14081	3+	3566.43	0.052	14.5804	0.9897	K.CQCDELCSYYQSCCADFM"AECKPQVTR.G	51278396	66868708
4	1	CONTAM|Q3ZBS7	54099.7	0.103		TREMBL:Q3ZBS7 (Bos taurus) Vitronectin	62	6	1.3	1	14270	3+	3578.5	0.011	3.07391	0.9858	K.C'QC'DELCSYYQSC'CADFM"AEC'KPQVTR.G
4	1	CONTAM|Q3ZBS7	54099.7	0.103		TREMBL:Q3ZBS7 (Bos taurus) Vitronectin	62	6	1.3	1	20103	2+	1646.82	0.013	7.89402	0.9981	R.DVWGIEGPIDAAFTR.I
4	1	CONTAM|Q3ZBS7	54099.7	0.103		TREMBL:Q3ZBS7 (Bos taurus) Vitronectin	62	6	1.3	1	20231	2+	1646.82	0.009	5.46509	1	R.DVWGIEGPIDAAFTR.I
4	1	CONTAM|Q3ZBS7	54099.7	0.103		TREMBL:Q3ZBS7 (Bos taurus) Vitronectin	62	6	1.3	1	20363	2+	1646.82	0.01	6.07232	1	R.DVWGIEGPIDAAFTR.I
4	1	CONTAM|Q3ZBS7	54099.7	0.103		TREMBL:Q3ZBS7 (Bos taurus) Vitronectin	62	6	1.3	1	19992	2+	1646.82	0.012	7.28678	0.997	R.DVWGIEGPIDAAFTR.I
4	1	CONTAM|Q3ZBS7	54099.7	0.103		TREMBL:Q3ZBS7 (Bos taurus) Vitronectin	62	6	1.3	1	20117	2+	1646.82	0.01	6.07232	1	R.DVWGIEGPIDAAFTR.I
4	1	CONTAM|Q3ZBS7	54099.7	0.103		TREMBL:Q3ZBS7 (Bos taurus) Vitronectin	62	6	1.3	1	20250	2+	1646.82	0.011	6.67955	1	R.DVWGIEGPIDAAFTR.I
4	1	CONTAM|Q3ZBS7	54099.7	0.103		TREMBL:Q3ZBS7 (Bos taurus) Vitronectin	62	6	1.3	1	20388	2+	1646.82	0.014	8.50125	0.9932	R.DVWGIEGPIDAAFTR.I
4	1	CONTAM|Q3ZBS7	54099.7	0.103		TREMBL:Q3ZBS7 (Bos taurus) Vitronectin	62	6	1.3	1	19824	2+	1646.82	0.007	4.25062	0.8642	R.DVWGIEGPIDAAFTR.I
4	1	CONTAM|Q3ZBS7	54099.7	0.103		TREMBL:Q3ZBS7 (Bos taurus) Vitronectin	62	6	1.3	1	19951	2+	1646.82	0.01	6.07232	1	R.DVWGIEGPIDAAFTR.I
4	1	CONTAM|Q3ZBS7	54099.7	0.103		TREMBL:Q3ZBS7 (Bos taurus) Vitronectin	62	6	1.3	1	20075	2+	1646.82	0.009	5.46509	1	R.DVWGIEGPIDAAFTR.I
4	1	CONTAM|Q3ZBS7	54099.7	0.103		TREMBL:Q3ZBS7 (Bos taurus) Vitronectin	62	6	1.3	1	19412	2+	1646.82	0.01	6.07232	1	R.DVWGIEGPIDAAFTR.I
4	1	CONTAM|Q3ZBS7	54099.7	0.103		TREMBL:Q3ZBS7 (Bos taurus) Vitronectin	62	6	1.3	1	19533	2+	1646.82	0.011	6.67955	1	R.DVWGIEGPIDAAFTR.I
4	1	CONTAM|Q3ZBS7	54099.7	0.103		TREMBL:Q3ZBS7 (Bos taurus) Vitronectin	62	6	1.3	1	19655	2+	1646.82	0.01	6.07232	0.9993	R.DVWGIEGPIDAAFTR.I
4	1	CONTAM|Q3ZBS7	54099.7	0.103		TREMBL:Q3ZBS7 (Bos taurus) Vitronectin	62	6	1.3	1	15253	3+	3572.47	-0.041	11.4767	0.7675	K.C'QCDELCSYYQSC'CADFM"AECKPQVTR.G
4	1	CONTAM|Q3ZBS7	54099.7	0.103		TREMBL:Q3ZBS7 (Bos taurus) Vitronectin	62	6	1.3	1	20295	2+	1646.82	1.014	8.50125	0.9978	R.DVWGIEGPIDAAFTR.I
4	1	CONTAM|Q3ZBS7	54099.7	0.103		TREMBL:Q3ZBS7 (Bos taurus) Vitronectin	62	6	1.3	1	20147	2+	1646.82	0.013	7.89402	0.9995	R.DVWGIEGPIDAAFTR.I
4	1	CONTAM|Q3ZBS7	54099.7	0.103		TREMBL:Q3ZBS7 (Bos taurus) Vitronectin	62	6	1.3	1	20260	2+	1646.82	0.009	5.46509	1	R.DVWGIEGPIDAAFTR.I
4	1	CONTAM|Q3ZBS7	54099.7	0.103		TREMBL:Q3ZBS7 (Bos taurus) Vitronectin	62	6	1.3	1	4681	2+	887.51	0.005	5.63374	0.7203	K.AVRPGYPK.L
4	1	CONTAM|Q3ZBS7	54099.7	0.103		TREMBL:Q3ZBS7 (Bos taurus) Vitronectin	62	6	1.3	1	20001	2+	1646.82	0.016	9.71571	1	R.DVWGIEGPIDAAFTR.I
4	1	CONTAM|Q3ZBS7	54099.7	0.103		TREMBL:Q3ZBS7 (Bos taurus) Vitronectin	62	6	1.3	1	20128	2+	1646.82	0.012	7.28678	1	R.DVWGIEGPIDAAFTR.I
4	1	CONTAM|Q3ZBS7	54099.7	0.103		TREMBL:Q3ZBS7 (Bos taurus) Vitronectin	62	6	1.3	1	20157	3+	1646.82	0.009	5.46509	0.7552	R.DVWGIEGPIDAAFTR.I
4	1	CONTAM|Q3ZBS7	54099.7	0.103		TREMBL:Q3ZBS7 (Bos taurus) Vitronectin	62	6	1.3	1	20260	2+	1646.82	0.012	7.28678	1	R.DVWGIEGPIDAAFTR.I
4	1	CONTAM|Q3ZBS7	54099.7	0.103		TREMBL:Q3ZBS7 (Bos taurus) Vitronectin	62	6	1.3	1	20398	2+	1646.82	0.011	6.67955	1	R.DVWGIEGPIDAAFTR.I
4	1	CONTAM|Q3ZBS7	54099.7	0.103		TREMBL:Q3ZBS7 (Bos taurus) Vitronectin	62	6	1.3	1	20563	2+	1646.82	0.01	6.07232	0.9589	R.DVWGIEGPIDAAFTR.I
4	1	CONTAM|Q3ZBS7	54099.7	0.103		TREMBL:Q3ZBS7 (Bos taurus) Vitronectin	62	6	1.3	1	20718	2+	1646.82	0.016	9.71571	0.9849	R.DVWGIEGPIDAAFTR.I
4	1	CONTAM|Q3ZBS7	54099.7	0.103		TREMBL:Q3ZBS7 (Bos taurus) Vitronectin	62	6	1.3	1	18299	2+	1646.82	0.009	5.46509	1	R.DVWGIEGPIDAAFTR.I
4	1	CONTAM|Q3ZBS7	54099.7	0.103		TREMBL:Q3ZBS7 (Bos taurus) Vitronectin	62	6	1.3	1	19999	3+	1646.82	0.007	4.25062	0.9999	R.DVWGIEGPIDAAFTR.I
4	1	CONTAM|Q3ZBS7	54099.7	0.103		TREMBL:Q3ZBS7 (Bos taurus) Vitronectin	62	6	1.3	1	20023	2+	1646.82	0.013	7.89402	1	R.DVWGIEGPIDAAFTR.I
4	1	CONTAM|Q3ZBS7	54099.7	0.103		TREMBL:Q3ZBS7 (Bos taurus) Vitronectin	62	6	1.3	1	20127	3+	1646.82	0.013	7.89402	0.9998	R.DVWGIEGPIDAAFTR.I
4	1	CONTAM|Q3ZBS7	54099.7	0.103		TREMBL:Q3ZBS7 (Bos taurus) Vitronectin	62	6	1.3	1	20155	2+	1646.82	0.012	7.28678	1	R.DVWGIEGPIDAAFTR.I
4	1	CONTAM|Q3ZBS7	54099.7	0.103		TREMBL:Q3ZBS7 (Bos taurus) Vitronectin	62	6	1.3	1	20259	3+	1646.82	0.012	7.28678	0.999	R.DVWGIEGPIDAAFTR.I
4	1	CONTAM|Q3ZBS7	54099.7	0.103		TREMBL:Q3ZBS7 (Bos taurus) Vitronectin	62	6	1.3	1	20287	2+	1646.82	0.012	7.28678	1	R.DVWGIEGPIDAAFTR.I
4	1	CONTAM|Q3ZBS7	54099.7	0.103		TREMBL:Q3ZBS7 (Bos taurus) Vitronectin	62	6	1.3	1	20419	2+	1646.82	0.011	6.67955	1	R.DVWGIEGPIDAAFTR.I
4	1	CONTAM|Q3ZBS7	54099.7	0.103		TREMBL:Q3ZBS7 (Bos taurus) Vitronectin	62	6	1.3	1	20551	2+	1646.82	0.013	7.89402	1	R.DVWGIEGPIDAAFTR.I
4	1	CONTAM|Q3ZBS7	54099.7	0.103		TREMBL:Q3ZBS7 (Bos taurus) Vitronectin	62	6	1.3	1	20685	2+	1646.82	0.011	6.67955	1	R.DVWGIEGPIDAAFTR.I
4	1	CONTAM|Q3ZBS7	54099.7	0.103		TREMBL:Q3ZBS7 (Bos taurus) Vitronectin	62	6	1.3	1	20814	2+	1646.82	0.012	7.28678	1	R.DVWGIEGPIDAAFTR.I
4	1	CONTAM|Q3ZBS7	54099.7	0.103		TREMBL:Q3ZBS7 (Bos taurus) Vitronectin	62	6	1.3	1	20945	2+	1646.82	0.013	7.89402	0.9994	R.DVWGIEGPIDAAFTR.I
4	1	CONTAM|Q3ZBS7	54099.7	0.103		TREMBL:Q3ZBS7 (Bos taurus) Vitronectin	62	6	1.3	1	21336	2+	1646.82	0.014	8.50125	0.9721	R.DVWGIEGPIDAAFTR.I
4	1	CONTAM|Q3ZBS7	54099.7	0.103		TREMBL:Q3ZBS7 (Bos taurus) Vitronectin	62	6	1.3	1	21461	2+	1646.82	0.011	6.67955	0.9035	R.DVWGIEGPIDAAFTR.I
4	1	CONTAM|Q3ZBS7	54099.7	0.103		TREMBL:Q3ZBS7 (Bos taurus) Vitronectin	62	6	1.3	1	21593	2+	1646.82	0.015	9.10848	0.9891	R.DVWGIEGPIDAAFTR.I
4	1	CONTAM|Q3ZBS7	54099.7	0.103		TREMBL:Q3ZBS7 (Bos taurus) Vitronectin	62	6	1.3	1	22033	2+	1646.82	0.016	9.71571	0.6694	R.DVWGIEGPIDAAFTR.I
4	1	CONTAM|Q3ZBS7	54099.7	0.103		TREMBL:Q3ZBS7 (Bos taurus) Vitronectin	62	6	1.3	1	13731	3+	3575.49	1.02	5.59365	0.9219	K.CQC'DELC'SYYQSCC'ADFM"AECKPQVTR.G
4	1	CONTAM|Q3ZBS7	54099.7	0.103		TREMBL:Q3ZBS7 (Bos taurus) Vitronectin	62	6	1.3	1	19871	2+	1646.82	0.015	9.10848	0.9617	R.DVWGIEGPIDAAFTR.I
4	1	CONTAM|Q3ZBS7	54099.7	0.103		TREMBL:Q3ZBS7 (Bos taurus) Vitronectin	62	6	1.3	1	19998	2+	1646.82	0.011	6.67955	1	R.DVWGIEGPIDAAFTR.I
4	1	CONTAM|Q3ZBS7	54099.7	0.103		TREMBL:Q3ZBS7 (Bos taurus) Vitronectin	62	6	1.3	1	20130	2+	1646.82	0.012	7.28678	1	R.DVWGIEGPIDAAFTR.I
4	1	CONTAM|Q3ZBS7	54099.7	0.103		TREMBL:Q3ZBS7 (Bos taurus) Vitronectin	62	6	1.3	1	20262	2+	1646.82	0.011	6.67955	1	R.DVWGIEGPIDAAFTR.I
4	1	CONTAM|Q3ZBS7	54099.7	0.103		TREMBL:Q3ZBS7 (Bos taurus) Vitronectin	62	6	1.3	1	20397	2+	1646.82	0.012	7.28678	1	R.DVWGIEGPIDAAFTR.I
4	1	CONTAM|Q3ZBS7	54099.7	0.103		TREMBL:Q3ZBS7 (Bos taurus) Vitronectin	62	6	1.3	1	20532	2+	1646.82	0.019	11.5374	0.9999	R.DVWGIEGPIDAAFTR.I
4	1	CONTAM|Q3ZBS7	54099.7	0.103		TREMBL:Q3ZBS7 (Bos taurus) Vitronectin	62	6	1.3	1	20676	2+	1646.82	0.022	13.3591	0.9974	R.DVWGIEGPIDAAFTR.I
4	1	CONTAM|Q3ZBS7	54099.7	0.103		TREMBL:Q3ZBS7 (Bos taurus) Vitronectin	62	6	1.3	1	21106	2+	1646.82	0.012	7.28678	0.7728	R.DVWGIEGPIDAAFTR.I
4	1	CONTAM|Q3ZBS7	54099.7	0.103		TREMBL:Q3ZBS7 (Bos taurus) Vitronectin	62	6	1.3	1	19618	2+	1646.82	0.009	5.46509	1	R.DVWGIEGPIDAAFTR.I
4	1	CONTAM|Q3ZBS7	54099.7	0.103		TREMBL:Q3ZBS7 (Bos taurus) Vitronectin	62	6	1.3	1	19745	2+	1646.82	0.01	6.07232	1	R.DVWGIEGPIDAAFTR.I
4	1	CONTAM|Q3ZBS7	54099.7	0.103		TREMBL:Q3ZBS7 (Bos taurus) Vitronectin	62	6	1.3	1	19877	2+	1646.82	0.011	6.67955	1	R.DVWGIEGPIDAAFTR.I
4	1	CONTAM|Q3ZBS7	54099.7	0.103		TREMBL:Q3ZBS7 (Bos taurus) Vitronectin	62	6	1.3	1	20009	2+	1646.82	0.013	7.89402	1	R.DVWGIEGPIDAAFTR.I
4	1	CONTAM|Q3ZBS7	54099.7	0.103		TREMBL:Q3ZBS7 (Bos taurus) Vitronectin	62	6	1.3	1	20146	2+	1646.82	0.012	7.28678	0.9978	R.DVWGIEGPIDAAFTR.I
4	1	CONTAM|Q3ZBS7	54099.7	0.103		TREMBL:Q3ZBS7 (Bos taurus) Vitronectin	62	6	1.3	1	19939	2+	1646.82	0.011	6.67955	1	R.DVWGIEGPIDAAFTR.I
4	1	CONTAM|Q3ZBS7	54099.7	0.103		TREMBL:Q3ZBS7 (Bos taurus) Vitronectin	62	6	1.3	1	20068	2+	1646.82	0.011	6.67955	1	R.DVWGIEGPIDAAFTR.I
4	1	CONTAM|Q3ZBS7	54099.7	0.103		TREMBL:Q3ZBS7 (Bos taurus) Vitronectin	62	6	1.3	1	20200	2+	1646.82	0.011	6.67955	1	R.DVWGIEGPIDAAFTR.I
4	1	CONTAM|Q3ZBS7	54099.7	0.103		TREMBL:Q3ZBS7 (Bos taurus) Vitronectin	62	6	1.3	1	20336	2+	1646.82	0.012	7.28678	1	R.DVWGIEGPIDAAFTR.I
4	1	CONTAM|Q3ZBS7	54099.7	0.103		TREMBL:Q3ZBS7 (Bos taurus) Vitronectin	62	6	1.3	1	20493	2+	1646.82	0.017	10.3229	0.9995	R.DVWGIEGPIDAAFTR.I
5	1	CONTAM|Q5D862, sp|Q5D862|FILA2_HUMAN	248072.57355999688, 248072.57355999688	0.021	FLG2, FLG2	Filaggrin-2 (short name: FLG-2), Filaggrin-2 (short name: FLG-2)	4	3			3775	3+	1676.79	0.009	5.36738	0.9175	R.QGNLSSSGNQEGSQKR.Y
5	1	CONTAM|Q5D862, sp|Q5D862|FILA2_HUMAN	248072.57355999688, 248072.57355999688	0.021	FLG2, FLG2	Filaggrin-2 (short name: FLG-2), Filaggrin-2 (short name: FLG-2)	4	3			7478	3+	2351.99	1.028	11.9048	0.9995	R.QSSYGQHGSGSSQSSGYGQYGSR.E
5	1	CONTAM|Q5D862, sp|Q5D862|FILA2_HUMAN	248072.57355999688, 248072.57355999688	0.021	FLG2, FLG2	Filaggrin-2 (short name: FLG-2), Filaggrin-2 (short name: FLG-2)	4	3			19252	2+	1269.71	0.01	7.87582	0.9995	R.SVVTVIDVFYK.Y
5	1	CONTAM|Q5D862, sp|Q5D862|FILA2_HUMAN	248072.57355999688, 248072.57355999688	0.021	FLG2, FLG2	Filaggrin-2 (short name: FLG-2), Filaggrin-2 (short name: FLG-2)	4	3			7113	3+	2351.99	0.014	5.95241	0.6985	R.QSSYGQHGSGSSQSSGYGQYGSR.E
6	1	CONTAM|Q86YZ3, sp|Q86YZ3|HORN_HUMAN	282389.92267999204, 282389.92267999204	0.032	HRNR, HRNR	Hornerin, Hornerin	2	2			4543	2+	1139.51	0.006	5.26543	1	R.GSGSGQSPSYGR.H
6	1	CONTAM|Q86YZ3, sp|Q86YZ3|HORN_HUMAN	282389.92267999204, 282389.92267999204	0.032	HRNR, HRNR	Hornerin, Hornerin	2	2			5358	3+	2477.02	1.026	10.4965	0.9764	R.HGSGSGHSSSYGQHGSGSGWSSSSGR.H
7	1	sp|O00151|PDLI1_HUMAN	36071.7	0.243	PDLIM1	PDZ and LIM domain protein 1	7	5	0.45	3	21463	2+	1980.02	0.011	5.55551	0.964	K.QSTSFLVLQEILESEEK.G
7	1	sp|O00151|PDLI1_HUMAN	36071.7	0.243	PDLIM1	PDZ and LIM domain protein 1	7	5	0.45	3	5023	2+	1074.53	0.006	5.58382	0.8537	K.GDPNKPSGFR.S
7	1	sp|O00151|PDLI1_HUMAN	36071.7	0.243	PDLIM1	PDZ and LIM domain protein 1	7	5	0.45	3	21333	2+	1980.02	0.011	5.55551	0.9992	K.QSTSFLVLQEILESEEK.G
7	1	sp|O00151|PDLI1_HUMAN	36071.7	0.243	PDLIM1	PDZ and LIM domain protein 1	7	5	0.45	3	11125	2+	1334.67	0.011	8.24172	1	K.GCTDNLTLTVAR.S	728120	293348
7	1	sp|O00151|PDLI1_HUMAN	36071.7	0.243	PDLIM1	PDZ and LIM domain protein 1	7	5	0.45	3	11267	2+	1334.67	0.01	7.49247	1	K.GCTDNLTLTVAR.S	697095	335675
7	1	sp|O00151|PDLI1_HUMAN	36071.7	0.243	PDLIM1	PDZ and LIM domain protein 1	7	5	0.45	3	12869	2+	1175.61	0.008	6.805	1	K.DFEQPLAISR.V
7	1	sp|O00151|PDLI1_HUMAN	36071.7	0.243	PDLIM1	PDZ and LIM domain protein 1	7	5	0.45	3	21197	3+	3326.61	0.014	4.20849	0.969	K.AALANLCIGDVITAIDGENTSNMTHLEAQNR.I	946259	458502
8	1	sp|O00187-2|MASP2_HUMAN, sp|O00187|MASP2_HUMAN	20629.16708, 75702.36032000023	0.124	MASP2, MASP2	Tax_Id=9606 Isoform 2 of Mannan-binding lectin serine protease 2 precursor, Mannan-binding lectin serine protease 2	3	2			14173	2+	987.505	0.006	6.07592	0.8096	K.WPEPVFGR.L
8	1	sp|O00187-2|MASP2_HUMAN, sp|O00187|MASP2_HUMAN	20629.16708, 75702.36032000023	0.124	MASP2, MASP2	Tax_Id=9606 Isoform 2 of Mannan-binding lectin serine protease 2 precursor, Mannan-binding lectin serine protease 2	3	2			9566	2+	1696.83	0.002	1.17867	0.9999	K.VLATLC'GQESTDTER.A	0	5854.4
8	1	sp|O00187-2|MASP2_HUMAN, sp|O00187|MASP2_HUMAN	20629.16708, 75702.36032000023	0.124	MASP2, MASP2	Tax_Id=9606 Isoform 2 of Mannan-binding lectin serine protease 2 precursor, Mannan-binding lectin serine protease 2	3	2			14247	2+	987.505	0.006	6.07592	0.9986	K.WPEPVFGR.L
9	1	sp|O00391-2|QSOX1_HUMAN, sp|O00391|QSOX1_HUMAN	66860.78340000026, 82577.73084000024	0.238	QSOX1, QSOX1	Tax_Id=9606 Isoform 2 of Sulfhydryl oxidase 1 precursor, Sulfhydryl oxidase 1 (short name: hQSOX)	22	11			7551	2+	1114.62	0.007	6.28016	0.9593	R.VLNTEANVVR.K
9	1	sp|O00391-2|QSOX1_HUMAN, sp|O00391|QSOX1_HUMAN	66860.78340000026, 82577.73084000024	0.238	QSOX1, QSOX1	Tax_Id=9606 Isoform 2 of Sulfhydryl oxidase 1 precursor, Sulfhydryl oxidase 1 (short name: hQSOX)	22	11			9366	2+	930.508	0.005	5.37341	0.9994	R.VPVLMESR.S
9	1	sp|O00391-2|QSOX1_HUMAN, sp|O00391|QSOX1_HUMAN	66860.78340000026, 82577.73084000024	0.238	QSOX1, QSOX1	Tax_Id=9606 Isoform 2 of Sulfhydryl oxidase 1 precursor, Sulfhydryl oxidase 1 (short name: hQSOX)	22	11			9504	2+	930.508	0.005	5.37341	0.999	R.VPVLMESR.S
9	1	sp|O00391-2|QSOX1_HUMAN, sp|O00391|QSOX1_HUMAN	66860.78340000026, 82577.73084000024	0.238	QSOX1, QSOX1	Tax_Id=9606 Isoform 2 of Sulfhydryl oxidase 1 precursor, Sulfhydryl oxidase 1 (short name: hQSOX)	22	11			10276	2+	945.515	0.006	6.34575	0.9732	R.FPVLEGQR.L
9	1	sp|O00391-2|QSOX1_HUMAN, sp|O00391|QSOX1_HUMAN	66860.78340000026, 82577.73084000024	0.238	QSOX1, QSOX1	Tax_Id=9606 Isoform 2 of Sulfhydryl oxidase 1 precursor, Sulfhydryl oxidase 1 (short name: hQSOX)	22	11			10322	2+	1356.68	1.014	10.3193	0.9979	R.LAGAPSEDPQFPK.V
9	1	sp|O00391-2|QSOX1_HUMAN, sp|O00391|QSOX1_HUMAN	66860.78340000026, 82577.73084000024	0.238	QSOX1, QSOX1	Tax_Id=9606 Isoform 2 of Sulfhydryl oxidase 1 precursor, Sulfhydryl oxidase 1 (short name: hQSOX)	22	11			10467	2+	1356.68	0.008	5.89675	0.9997	R.LAGAPSEDPQFPK.V
9	1	sp|O00391-2|QSOX1_HUMAN, sp|O00391|QSOX1_HUMAN	66860.78340000026, 82577.73084000024	0.238	QSOX1, QSOX1	Tax_Id=9606 Isoform 2 of Sulfhydryl oxidase 1 precursor, Sulfhydryl oxidase 1 (short name: hQSOX)	22	11			15650	2+	1758.91	1.002	1.13707	0.9874	K.NGSGAVFPVAGADVQTLR.E
9	1	sp|O00391-2|QSOX1_HUMAN, sp|O00391|QSOX1_HUMAN	66860.78340000026, 82577.73084000024	0.238	QSOX1, QSOX1	Tax_Id=9606 Isoform 2 of Sulfhydryl oxidase 1 precursor, Sulfhydryl oxidase 1 (short name: hQSOX)	22	11			15913	2+	1196.59	0.008	6.68564	0.986	K.LEEIDGFFAR.N
9	1	sp|O00391-2|QSOX1_HUMAN, sp|O00391|QSOX1_HUMAN	66860.78340000026, 82577.73084000024	0.238	QSOX1, QSOX1	Tax_Id=9606 Isoform 2 of Sulfhydryl oxidase 1 precursor, Sulfhydryl oxidase 1 (short name: hQSOX)	22	11			17267	3+	2042.05	0.011	5.38676	0.9986	K.AHFSPSNIILDFPAAGSAAR.R
9	1	sp|O00391-2|QSOX1_HUMAN, sp|O00391|QSOX1_HUMAN	66860.78340000026, 82577.73084000024	0.238	QSOX1, QSOX1	Tax_Id=9606 Isoform 2 of Sulfhydryl oxidase 1 precursor, Sulfhydryl oxidase 1 (short name: hQSOX)	22	11			18117	2+	1262.65	0.007	5.54388	0.9985	R.DFNIPGFPTVR.F
9	1	sp|O00391-2|QSOX1_HUMAN, sp|O00391|QSOX1_HUMAN	66860.78340000026, 82577.73084000024	0.238	QSOX1, QSOX1	Tax_Id=9606 Isoform 2 of Sulfhydryl oxidase 1 precursor, Sulfhydryl oxidase 1 (short name: hQSOX)	22	11			19467	2+	2047.07	0.013	6.35054	0.9999	R.SALYSPSDPLTLLQADTVR.G
9	1	sp|O00391-2|QSOX1_HUMAN, sp|O00391|QSOX1_HUMAN	66860.78340000026, 82577.73084000024	0.238	QSOX1, QSOX1	Tax_Id=9606 Isoform 2 of Sulfhydryl oxidase 1 precursor, Sulfhydryl oxidase 1 (short name: hQSOX)	22	11			24315	2+	1858.99	0.018	9.68265	0.9997	R.LDVPVWDVEATLNFLK.A
9	1	sp|O00391-2|QSOX1_HUMAN, sp|O00391|QSOX1_HUMAN	66860.78340000026, 82577.73084000024	0.238	QSOX1, QSOX1	Tax_Id=9606 Isoform 2 of Sulfhydryl oxidase 1 precursor, Sulfhydryl oxidase 1 (short name: hQSOX)	22	11			9375	2+	930.508	0.005	5.37341	0.9994	R.VPVLMESR.S
9	1	sp|O00391-2|QSOX1_HUMAN, sp|O00391|QSOX1_HUMAN	66860.78340000026, 82577.73084000024	0.238	QSOX1, QSOX1	Tax_Id=9606 Isoform 2 of Sulfhydryl oxidase 1 precursor, Sulfhydryl oxidase 1 (short name: hQSOX)	22	11			15548	2+	1758.91	0.995	2.84266	0.9989	K.NGSGAVFPVAGADVQTLR.E
9	1	sp|O00391-2|QSOX1_HUMAN, sp|O00391|QSOX1_HUMAN	66860.78340000026, 82577.73084000024	0.238	QSOX1, QSOX1	Tax_Id=9606 Isoform 2 of Sulfhydryl oxidase 1 precursor, Sulfhydryl oxidase 1 (short name: hQSOX)	22	11			15707	2+	1196.59	0.006	5.01423	0.9949	K.LEEIDGFFAR.N
9	1	sp|O00391-2|QSOX1_HUMAN, sp|O00391|QSOX1_HUMAN	66860.78340000026, 82577.73084000024	0.238	QSOX1, QSOX1	Tax_Id=9606 Isoform 2 of Sulfhydryl oxidase 1 precursor, Sulfhydryl oxidase 1 (short name: hQSOX)	22	11			19355	2+	2047.07	0.014	6.83904	0.9915	R.SALYSPSDPLTLLQADTVR.G
9	1	sp|O00391-2|QSOX1_HUMAN, sp|O00391|QSOX1_HUMAN	66860.78340000026, 82577.73084000024	0.238	QSOX1, QSOX1	Tax_Id=9606 Isoform 2 of Sulfhydryl oxidase 1 precursor, Sulfhydryl oxidase 1 (short name: hQSOX)	22	11			3877	2+	1209.55	0.007	5.78728	0.995	R.Q^NVDHSQEAAK.A
9	1	sp|O00391-2|QSOX1_HUMAN, sp|O00391|QSOX1_HUMAN	66860.78340000026, 82577.73084000024	0.238	QSOX1, QSOX1	Tax_Id=9606 Isoform 2 of Sulfhydryl oxidase 1 precursor, Sulfhydryl oxidase 1 (short name: hQSOX)	22	11			9585	2+	930.508	0.005	5.37341	0.9997	R.VPVLMESR.S
9	1	sp|O00391-2|QSOX1_HUMAN, sp|O00391|QSOX1_HUMAN	66860.78340000026, 82577.73084000024	0.238	QSOX1, QSOX1	Tax_Id=9606 Isoform 2 of Sulfhydryl oxidase 1 precursor, Sulfhydryl oxidase 1 (short name: hQSOX)	22	11			10451	2+	1356.68	0.014	10.3193	0.9058	R.LAGAPSEDPQFPK.V
9	1	sp|O00391-2|QSOX1_HUMAN, sp|O00391|QSOX1_HUMAN	66860.78340000026, 82577.73084000024	0.238	QSOX1, QSOX1	Tax_Id=9606 Isoform 2 of Sulfhydryl oxidase 1 precursor, Sulfhydryl oxidase 1 (short name: hQSOX)	22	11			7814	2+	1114.62	0.006	5.38299	0.881	R.VLNTEANVVR.K
9	1	sp|O00391-2|QSOX1_HUMAN, sp|O00391|QSOX1_HUMAN	66860.78340000026, 82577.73084000024	0.238	QSOX1, QSOX1	Tax_Id=9606 Isoform 2 of Sulfhydryl oxidase 1 precursor, Sulfhydryl oxidase 1 (short name: hQSOX)	22	11			9661	2+	930.508	0.004	4.29873	0.9886	R.VPVLMESR.S
9	1	sp|O00391-2|QSOX1_HUMAN, sp|O00391|QSOX1_HUMAN	66860.78340000026, 82577.73084000024	0.238	QSOX1, QSOX1	Tax_Id=9606 Isoform 2 of Sulfhydryl oxidase 1 precursor, Sulfhydryl oxidase 1 (short name: hQSOX)	22	11			23432	2+	1858.99	0.02	10.7585	0.9596	R.LDVPVWDVEATLNFLK.A
10	1	sp|O14791-3|APOL1_HUMAN, sp|O14791|APOL1_HUMAN, sp|O14791-2|APOL1_HUMAN	42158.09164000008, 43974.199840000096, 45918.459600000126	0.092	APOL1, APOL1, APOL1	Tax_Id=9606 Gene_Symbol=APOL1 apolipoprotein L1 isoform c precursor, Apolipoprotein L1, Tax_Id=9606 Gene_Symbol=APOL1 Isoform 2 of Apolipoprotein L1	17	4			9524	2+	1630.79	0.011	6.74519	1	R.VTEPISAESGEQVER.V
10	1	sp|O14791-3|APOL1_HUMAN, sp|O14791|APOL1_HUMAN, sp|O14791-2|APOL1_HUMAN	42158.09164000008, 43974.199840000096, 45918.459600000126	0.092	APOL1, APOL1, APOL1	Tax_Id=9606 Gene_Symbol=APOL1 apolipoprotein L1 isoform c precursor, Apolipoprotein L1, Tax_Id=9606 Gene_Symbol=APOL1 Isoform 2 of Apolipoprotein L1	17	4			11476	2+	1290.64	0.008	6.1985	0.9996	R.VNEPSILEM"SR.G
10	1	sp|O14791-3|APOL1_HUMAN, sp|O14791|APOL1_HUMAN, sp|O14791-2|APOL1_HUMAN	42158.09164000008, 43974.199840000096, 45918.459600000126	0.092	APOL1, APOL1, APOL1	Tax_Id=9606 Gene_Symbol=APOL1 apolipoprotein L1 isoform c precursor, Apolipoprotein L1, Tax_Id=9606 Gene_Symbol=APOL1 Isoform 2 of Apolipoprotein L1	17	4			13849	2+	1274.64	0.008	6.27628	0.9999	R.VNEPSILEMSR.G
10	1	sp|O14791-3|APOL1_HUMAN, sp|O14791|APOL1_HUMAN, sp|O14791-2|APOL1_HUMAN	42158.09164000008, 43974.199840000096, 45918.459600000126	0.092	APOL1, APOL1, APOL1	Tax_Id=9606 Gene_Symbol=APOL1 apolipoprotein L1 isoform c precursor, Apolipoprotein L1, Tax_Id=9606 Gene_Symbol=APOL1 Isoform 2 of Apolipoprotein L1	17	4			8729	2+	1630.79	0.009	5.51879	0.9997	R.VTEPISAESGEQVER.V
10	1	sp|O14791-3|APOL1_HUMAN, sp|O14791|APOL1_HUMAN, sp|O14791-2|APOL1_HUMAN	42158.09164000008, 43974.199840000096, 45918.459600000126	0.092	APOL1, APOL1, APOL1	Tax_Id=9606 Gene_Symbol=APOL1 apolipoprotein L1 isoform c precursor, Apolipoprotein L1, Tax_Id=9606 Gene_Symbol=APOL1 Isoform 2 of Apolipoprotein L1	17	4			8890	2+	1630.79	0.011	6.74519	0.9982	R.VTEPISAESGEQVER.V
10	1	sp|O14791-3|APOL1_HUMAN, sp|O14791|APOL1_HUMAN, sp|O14791-2|APOL1_HUMAN	42158.09164000008, 43974.199840000096, 45918.459600000126	0.092	APOL1, APOL1, APOL1	Tax_Id=9606 Gene_Symbol=APOL1 apolipoprotein L1 isoform c precursor, Apolipoprotein L1, Tax_Id=9606 Gene_Symbol=APOL1 Isoform 2 of Apolipoprotein L1	17	4			9964	2+	1630.79	0.009	5.51879	1	R.VTEPISAESGEQVER.V
10	1	sp|O14791-3|APOL1_HUMAN, sp|O14791|APOL1_HUMAN, sp|O14791-2|APOL1_HUMAN	42158.09164000008, 43974.199840000096, 45918.459600000126	0.092	APOL1, APOL1, APOL1	Tax_Id=9606 Gene_Symbol=APOL1 apolipoprotein L1 isoform c precursor, Apolipoprotein L1, Tax_Id=9606 Gene_Symbol=APOL1 Isoform 2 of Apolipoprotein L1	17	4			10034	3+	1630.79	0.993	4.29239	1	R.VTEPISAESGEQVER.V
10	1	sp|O14791-3|APOL1_HUMAN, sp|O14791|APOL1_HUMAN, sp|O14791-2|APOL1_HUMAN	42158.09164000008, 43974.199840000096, 45918.459600000126	0.092	APOL1, APOL1, APOL1	Tax_Id=9606 Gene_Symbol=APOL1 apolipoprotein L1 isoform c precursor, Apolipoprotein L1, Tax_Id=9606 Gene_Symbol=APOL1 Isoform 2 of Apolipoprotein L1	17	4			10100	2+	1630.79	0.011	6.74519	1	R.VTEPISAESGEQVER.V
10	1	sp|O14791-3|APOL1_HUMAN, sp|O14791|APOL1_HUMAN, sp|O14791-2|APOL1_HUMAN	42158.09164000008, 43974.199840000096, 45918.459600000126	0.092	APOL1, APOL1, APOL1	Tax_Id=9606 Gene_Symbol=APOL1 apolipoprotein L1 isoform c precursor, Apolipoprotein L1, Tax_Id=9606 Gene_Symbol=APOL1 Isoform 2 of Apolipoprotein L1	17	4			12066	2+	1290.64	0.01	7.74812	0.9339	R.VNEPSILEM"SR.G
10	1	sp|O14791-3|APOL1_HUMAN, sp|O14791|APOL1_HUMAN, sp|O14791-2|APOL1_HUMAN	42158.09164000008, 43974.199840000096, 45918.459600000126	0.092	APOL1, APOL1, APOL1	Tax_Id=9606 Gene_Symbol=APOL1 apolipoprotein L1 isoform c precursor, Apolipoprotein L1, Tax_Id=9606 Gene_Symbol=APOL1 Isoform 2 of Apolipoprotein L1	17	4			12198	2+	1290.64	0.008	6.1985	0.9985	R.VNEPSILEM"SR.G
10	1	sp|O14791-3|APOL1_HUMAN, sp|O14791|APOL1_HUMAN, sp|O14791-2|APOL1_HUMAN	42158.09164000008, 43974.199840000096, 45918.459600000126	0.092	APOL1, APOL1, APOL1	Tax_Id=9606 Gene_Symbol=APOL1 apolipoprotein L1 isoform c precursor, Apolipoprotein L1, Tax_Id=9606 Gene_Symbol=APOL1 Isoform 2 of Apolipoprotein L1	17	4			14502	2+	1274.64	0.009	7.06081	0.9577	R.VNEPSILEMSR.G
10	1	sp|O14791-3|APOL1_HUMAN, sp|O14791|APOL1_HUMAN, sp|O14791-2|APOL1_HUMAN	42158.09164000008, 43974.199840000096, 45918.459600000126	0.092	APOL1, APOL1, APOL1	Tax_Id=9606 Gene_Symbol=APOL1 apolipoprotein L1 isoform c precursor, Apolipoprotein L1, Tax_Id=9606 Gene_Symbol=APOL1 Isoform 2 of Apolipoprotein L1	17	4			14635	2+	1274.64	0.008	6.27628	0.9681	R.VNEPSILEMSR.G
10	1	sp|O14791-3|APOL1_HUMAN, sp|O14791|APOL1_HUMAN, sp|O14791-2|APOL1_HUMAN	42158.09164000008, 43974.199840000096, 45918.459600000126	0.092	APOL1, APOL1, APOL1	Tax_Id=9606 Gene_Symbol=APOL1 apolipoprotein L1 isoform c precursor, Apolipoprotein L1, Tax_Id=9606 Gene_Symbol=APOL1 Isoform 2 of Apolipoprotein L1	17	4			9590	2+	1630.79	0.012	7.35839	1	R.VTEPISAESGEQVER.V
10	1	sp|O14791-3|APOL1_HUMAN, sp|O14791|APOL1_HUMAN, sp|O14791-2|APOL1_HUMAN	42158.09164000008, 43974.199840000096, 45918.459600000126	0.092	APOL1, APOL1, APOL1	Tax_Id=9606 Gene_Symbol=APOL1 apolipoprotein L1 isoform c precursor, Apolipoprotein L1, Tax_Id=9606 Gene_Symbol=APOL1 Isoform 2 of Apolipoprotein L1	17	4			9650	3+	1630.79	0.009	5.51879	0.9983	R.VTEPISAESGEQVER.V
10	1	sp|O14791-3|APOL1_HUMAN, sp|O14791|APOL1_HUMAN, sp|O14791-2|APOL1_HUMAN	42158.09164000008, 43974.199840000096, 45918.459600000126	0.092	APOL1, APOL1, APOL1	Tax_Id=9606 Gene_Symbol=APOL1 apolipoprotein L1 isoform c precursor, Apolipoprotein L1, Tax_Id=9606 Gene_Symbol=APOL1 Isoform 2 of Apolipoprotein L1	17	4			9723	2+	1630.79	0.011	6.74519	0.9996	R.VTEPISAESGEQVER.V
10	1	sp|O14791-3|APOL1_HUMAN, sp|O14791|APOL1_HUMAN, sp|O14791-2|APOL1_HUMAN	42158.09164000008, 43974.199840000096, 45918.459600000126	0.092	APOL1, APOL1, APOL1	Tax_Id=9606 Gene_Symbol=APOL1 apolipoprotein L1 isoform c precursor, Apolipoprotein L1, Tax_Id=9606 Gene_Symbol=APOL1 Isoform 2 of Apolipoprotein L1	17	4			13997	2+	1274.64	0.008	6.27628	1	R.VNEPSILEMSR.G
10	1	sp|O14791-3|APOL1_HUMAN, sp|O14791|APOL1_HUMAN, sp|O14791-2|APOL1_HUMAN	42158.09164000008, 43974.199840000096, 45918.459600000126	0.092	APOL1, APOL1, APOL1	Tax_Id=9606 Gene_Symbol=APOL1 apolipoprotein L1 isoform c precursor, Apolipoprotein L1, Tax_Id=9606 Gene_Symbol=APOL1 Isoform 2 of Apolipoprotein L1	17	4			11317	2+	1105.6	0.013	11.7583	0.9968	K.LNILNNNYK.I
11	1	sp|O15204-2|ADEC1_HUMAN, sp|O15204|ADEC1_HUMAN	43556.539120000045, 52775.42332000018	0.077	ADAMDEC1, ADAMDEC1	Tax_Id=9606 Gene_Symbol=ADAMDEC1 ADAM DEC1 isoform 2, ADAM DEC1	4	2	12.57	3	6062	3+	1786.81	-0.001	0.559656	1	K.LKPGTDC'GGDAPNHTTE.-	2318.12	66673.9
11	1	sp|O15204-2|ADEC1_HUMAN, sp|O15204|ADEC1_HUMAN	43556.539120000045, 52775.42332000018	0.077	ADAMDEC1, ADAMDEC1	Tax_Id=9606 Gene_Symbol=ADAMDEC1 ADAM DEC1 isoform 2, ADAM DEC1	4	2	12.57	3	11661	2+	1726.8	-0.024	13.8985	0.9999	K.EC'TNLC'C'EALTC'K.L	1465.22	8202.67
11	1	sp|O15204-2|ADEC1_HUMAN, sp|O15204|ADEC1_HUMAN	43556.539120000045, 52775.42332000018	0.077	ADAMDEC1, ADAMDEC1	Tax_Id=9606 Gene_Symbol=ADAMDEC1 ADAM DEC1 isoform 2, ADAM DEC1	4	2	12.57	3	6467	3+	1786.81	0	0	0.9978	K.LKPGTDC'GGDAPNHTTE.-	8656.43	106681
11	1	sp|O15204-2|ADEC1_HUMAN, sp|O15204|ADEC1_HUMAN	43556.539120000045, 52775.42332000018	0.077	ADAMDEC1, ADAMDEC1	Tax_Id=9606 Gene_Symbol=ADAMDEC1 ADAM DEC1 isoform 2, ADAM DEC1	4	2	12.57	3	11640	2+	1726.8	-0.029	16.7941	1	K.EC'TNLC'C'EALTC'K.L	0	59761.7
12	1	sp|O43866|CD5L_HUMAN	38087.8	0.398	CD5L	CD5 antigen-like	73	16	1.37	72	5881	2+	882.433	-0.003	3.39969	0.9726	K.C'YGPGVGR.I	355174	146356
12	1	sp|O43866|CD5L_HUMAN	38087.8	0.398	CD5L	CD5 antigen-like	73	16	1.37	72	6062	2+	1775.74	0.013	7.32088	0.9947	R.CSGEEQSLEQCQHR.F	21745.9	28864.3
12	1	sp|O43866|CD5L_HUMAN	38087.8	0.398	CD5L	CD5 antigen-like	73	16	1.37	72	8007	2+	849.469	0.004	4.70882	0.9929	K.DVAVLC'R.E	460137	695287
12	1	sp|O43866|CD5L_HUMAN	38087.8	0.398	CD5L	CD5 antigen-like	73	16	1.37	72	11803	2+	1562.73	0.002	1.27981	0.992	R.EATLQDC'PSGPWGK.N	122463	180063
12	1	sp|O43866|CD5L_HUMAN	38087.8	0.398	CD5L	CD5 antigen-like	73	16	1.37	72	13651	2+	2221.09	0.007	3.15161	0.9972	R.ELGC'GAASGTPSGILYEPPAEK.E	93507.9	146139
12	1	sp|O43866|CD5L_HUMAN	38087.8	0.398	CD5L	CD5 antigen-like	73	16	1.37	72	16671	3+	2586.08	0.997	1.16006	0.9995	K.NTC'NHDEDTWVEC'EDPFDLR.L	152877	225290
12	1	sp|O43866|CD5L_HUMAN	38087.8	0.398	CD5L	CD5 antigen-like	73	16	1.37	72	6078	2+	1781.78	-0.01	5.61236	0.9994	R.C'SGEEQSLEQC'QHR.F	16846.1	22976.9
12	1	sp|O43866|CD5L_HUMAN	38087.8	0.398	CD5L	CD5 antigen-like	73	16	1.37	72	8234	2+	849.469	0.004	4.70882	0.8056	K.DVAVLC'R.E	569015	149550
12	1	sp|O43866|CD5L_HUMAN	38087.8	0.398	CD5L	CD5 antigen-like	73	16	1.37	72	11738	2+	1562.73	-0.002	1.27981	0.9998	R.EATLQDC'PSGPWGK.N	72184.6	114021
12	1	sp|O43866|CD5L_HUMAN	38087.8	0.398	CD5L	CD5 antigen-like	73	16	1.37	72	13580	2+	2221.09	0.004	1.80092	0.9993	R.ELGC'GAASGTPSGILYEPPAEK.E	63542.7	72099.4
12	1	sp|O43866|CD5L_HUMAN	38087.8	0.398	CD5L	CD5 antigen-like	73	16	1.37	72	16570	3+	2586.08	-0.003	1.16006	0.7693	K.NTC'NHDEDTWVEC'EDPFDLR.L	93985.5	134040
12	1	sp|O43866|CD5L_HUMAN	38087.8	0.398	CD5L	CD5 antigen-like	73	16	1.37	72	6852	2+	882.433	0	0	0.8764	K.C'YGPGVGR.I	152565	164447
12	1	sp|O43866|CD5L_HUMAN	38087.8	0.398	CD5L	CD5 antigen-like	73	16	1.37	72	7013	2+	1781.78	-0.005	2.80618	1	R.C'SGEEQSLEQC'QHR.F	41621.1	54217.2
12	1	sp|O43866|CD5L_HUMAN	38087.8	0.398	CD5L	CD5 antigen-like	73	16	1.37	72	7033	2+	1775.74	0.012	6.75773	0.9961	R.CSGEEQSLEQCQHR.F	41621.1	54217.2
12	1	sp|O43866|CD5L_HUMAN	38087.8	0.398	CD5L	CD5 antigen-like	73	16	1.37	72	6654	2+	1781.78	-0.006	3.36742	0.7415	R.C'SGEEQSLEQC'QHR.F	27815	38406.5
12	1	sp|O43866|CD5L_HUMAN	38087.8	0.398	CD5L	CD5 antigen-like	73	16	1.37	72	7958	2+	1164.59	-0.001	0.858674	0.9761	R.LVGGDNLC'SGR.L	231740	619769
12	1	sp|O43866|CD5L_HUMAN	38087.8	0.398	CD5L	CD5 antigen-like	73	16	1.37	72	7992	2+	1161.57	1.005	4.30453	0.9954	R.LVGGDNLCSGR.L	231740	619769
12	1	sp|O43866|CD5L_HUMAN	38087.8	0.398	CD5L	CD5 antigen-like	73	16	1.37	72	8585	2+	849.469	1.004	4.70882	0.9836	K.DVAVLC'R.E	805299	505012
12	1	sp|O43866|CD5L_HUMAN	38087.8	0.398	CD5L	CD5 antigen-like	73	16	1.37	72	8594	2+	846.45	0.005	5.90702	0.9357	K.DVAVLCR.E	803080	504431
12	1	sp|O43866|CD5L_HUMAN	38087.8	0.398	CD5L	CD5 antigen-like	73	16	1.37	72	13962	2+	2221.09	-0.997	1.35069	0.9814	R.ELGC'GAASGTPSGILYEPPAEK.E	1563599	1.03929e+06
12	1	sp|O43866|CD5L_HUMAN	38087.8	0.398	CD5L	CD5 antigen-like	73	16	1.37	72	14657	3+	2501.13	-0.006	2.39891	0.9864	K.GVWGSVC'DDNWGEKEDQVVC'K.Q	362133	520891
12	1	sp|O43866|CD5L_HUMAN	38087.8	0.398	CD5L	CD5 antigen-like	73	16	1.37	72	15594	2+	1650.72	0.011	6.66375	1	K.GQWGTVCDDGWDIK.D	1548676	1.04779e+06
12	1	sp|O43866|CD5L_HUMAN	38087.8	0.398	CD5L	CD5 antigen-like	73	16	1.37	72	15602	2+	1653.74	-0.008	4.83752	1	K.GQWGTVC'DDGWDIK.D	1.54868e+06	1.04779e+06
12	1	sp|O43866|CD5L_HUMAN	38087.8	0.398	CD5L	CD5 antigen-like	73	16	1.37	72	6532	2+	882.433	-0.004	4.53292	0.9999	K.C'YGPGVGR.I	422285	655176
12	1	sp|O43866|CD5L_HUMAN	38087.8	0.398	CD5L	CD5 antigen-like	73	16	1.37	72	6601	2+	1781.78	-0.009	5.05113	0.9999	R.C'SGEEQSLEQC'QHR.F	88294.7	115464
12	1	sp|O43866|CD5L_HUMAN	38087.8	0.398	CD5L	CD5 antigen-like	73	16	1.37	72	6602	2+	1775.74	0.009	5.0683	0.833	R.CSGEEQSLEQCQHR.F	88294.7	115464
12	1	sp|O43866|CD5L_HUMAN	38087.8	0.398	CD5L	CD5 antigen-like	73	16	1.37	72	6641	3+	1781.78	-0.006	3.36742	1	R.C'SGEEQSLEQC'QHR.F	860555	1.29782e+06
12	1	sp|O43866|CD5L_HUMAN	38087.8	0.398	CD5L	CD5 antigen-like	73	16	1.37	72	7832	2+	1164.59	-0.001	0.858674	0.9999	R.LVGGDNLC'SGR.L	934740	1.55911e+06
12	1	sp|O43866|CD5L_HUMAN	38087.8	0.398	CD5L	CD5 antigen-like	73	16	1.37	72	8314	2+	849.469	-0.003	3.53162	0.9777	K.DVAVLC'R.E	421123	521527
12	1	sp|O43866|CD5L_HUMAN	38087.8	0.398	CD5L	CD5 antigen-like	73	16	1.37	72	12045	2+	1562.73	0.001	0.639904	0.9999	R.EATLQDC'PSGPWGK.N	598296	1059296
12	1	sp|O43866|CD5L_HUMAN	38087.8	0.398	CD5L	CD5 antigen-like	73	16	1.37	72	12179	2+	1562.73	-0.002	1.27981	1	R.EATLQDC'PSGPWGK.N	449319	790543
12	1	sp|O43866|CD5L_HUMAN	38087.8	0.398	CD5L	CD5 antigen-like	73	16	1.37	72	13811	2+	2221.09	0.011	4.95253	0.9902	R.ELGC'GAASGTPSGILYEPPAEK.E	1.01949e+06	1.96654e+06
12	1	sp|O43866|CD5L_HUMAN	38087.8	0.398	CD5L	CD5 antigen-like	73	16	1.37	72	13903	3+	2221.09	0.017	7.65391	0.9295	R.ELGC'GAASGTPSGILYEPPAEK.E	255133	416564
12	1	sp|O43866|CD5L_HUMAN	38087.8	0.398	CD5L	CD5 antigen-like	73	16	1.37	72	13937	2+	2221.09	0.004	1.80092	1	R.ELGC'GAASGTPSGILYEPPAEK.E	994783	1.93442e+06
12	1	sp|O43866|CD5L_HUMAN	38087.8	0.398	CD5L	CD5 antigen-like	73	16	1.37	72	14636	3+	2501.13	1.011	4.39801	0.9987	K.GVWGSVC'DDNWGEKEDQVVC'K.Q	712326	1.11508e+06
12	1	sp|O43866|CD5L_HUMAN	38087.8	0.398	CD5L	CD5 antigen-like	73	16	1.37	72	14744	2+	1625.71	0.006	3.6907	0.999	K.GVWGSVC'DDNWGEK.E	112267	160394
12	1	sp|O43866|CD5L_HUMAN	38087.8	0.398	CD5L	CD5 antigen-like	73	16	1.37	72	15628	2+	1653.74	-0.001	0.60469	1	K.GQWGTVC'DDGWDIK.D	787633	1579550
12	1	sp|O43866|CD5L_HUMAN	38087.8	0.398	CD5L	CD5 antigen-like	73	16	1.37	72	6391	2+	882.433	-0.003	3.39969	0.9071	K.C'YGPGVGR.I	1399478	2.12614e+06
12	1	sp|O43866|CD5L_HUMAN	38087.8	0.398	CD5L	CD5 antigen-like	73	16	1.37	72	6450	2+	1781.78	-0.002	1.12247	1	R.C'SGEEQSLEQC'QHR.F	304766	451255
12	1	sp|O43866|CD5L_HUMAN	38087.8	0.398	CD5L	CD5 antigen-like	73	16	1.37	72	6458	2+	1775.74	0.011	6.19459	1	R.CSGEEQSLEQCQHR.F	304766	451255
12	1	sp|O43866|CD5L_HUMAN	38087.8	0.398	CD5L	CD5 antigen-like	73	16	1.37	72	7649	2+	1164.59	1.006	5.15204	0.9969	R.LVGGDNLC'SGR.L	2.28138e+06	3.72703e+06
12	1	sp|O43866|CD5L_HUMAN	38087.8	0.398	CD5L	CD5 antigen-like	73	16	1.37	72	7733	2+	1161.57	1.005	4.30453	0.9902	R.LVGGDNLCSGR.L	2.28138e+06	3.72703e+06
12	1	sp|O43866|CD5L_HUMAN	38087.8	0.398	CD5L	CD5 antigen-like	73	16	1.37	72	7779	2+	1164.59	-0.002	1.71735	0.9962	R.LVGGDNLC'SGR.L	2.07735e+06	3373413
12	1	sp|O43866|CD5L_HUMAN	38087.8	0.398	CD5L	CD5 antigen-like	73	16	1.37	72	8164	2+	849.469	-0.002	2.35441	0.8176	K.DVAVLC'R.E	1.59287e+06	474537
12	1	sp|O43866|CD5L_HUMAN	38087.8	0.398	CD5L	CD5 antigen-like	73	16	1.37	72	11854	2+	1562.73	0.003	1.91971	0.9995	R.EATLQDC'PSGPWGK.N	1.71916e+06	3556031
12	1	sp|O43866|CD5L_HUMAN	38087.8	0.398	CD5L	CD5 antigen-like	73	16	1.37	72	11978	2+	1562.73	0.002	1.27981	0.9999	R.EATLQDC'PSGPWGK.N	1715174	3533273
12	1	sp|O43866|CD5L_HUMAN	38087.8	0.398	CD5L	CD5 antigen-like	73	16	1.37	72	12978	2+	915.505	0.005	5.46147	0.7413	R.IWLDNVR.C
12	1	sp|O43866|CD5L_HUMAN	38087.8	0.398	CD5L	CD5 antigen-like	73	16	1.37	72	13805	2+	2221.09	0.004	1.80092	0.9995	R.ELGC'GAASGTPSGILYEPPAEK.E	1.55134e+06	2.52802e+06
12	1	sp|O43866|CD5L_HUMAN	38087.8	0.398	CD5L	CD5 antigen-like	73	16	1.37	72	13848	3+	2221.09	0.017	7.65391	0.9995	R.ELGC'GAASGTPSGILYEPPAEK.E	462555	791035
12	1	sp|O43866|CD5L_HUMAN	38087.8	0.398	CD5L	CD5 antigen-like	73	16	1.37	72	14575	3+	2501.13	-0.002	0.799637	0.9999	K.GVWGSVC'DDNWGEKEDQVVC'K.Q	2.96251e+06	4592632
12	1	sp|O43866|CD5L_HUMAN	38087.8	0.398	CD5L	CD5 antigen-like	73	16	1.37	72	14630	2+	2501.13	0.002	0.799637	1	K.GVWGSVC'DDNWGEKEDQVVC'K.Q	122326	188965
12	1	sp|O43866|CD5L_HUMAN	38087.8	0.398	CD5L	CD5 antigen-like	73	16	1.37	72	14663	2+	1625.71	0.001	0.615116	1	K.GVWGSVC'DDNWGEK.E	398568	627088
12	1	sp|O43866|CD5L_HUMAN	38087.8	0.398	CD5L	CD5 antigen-like	73	16	1.37	72	14677	2+	1622.69	1.023	14.174	0.9999	K.GVWGSVCDDNWGEK.E	398568	627088
12	1	sp|O43866|CD5L_HUMAN	38087.8	0.398	CD5L	CD5 antigen-like	73	16	1.37	72	15490	2+	1653.74	-0.002	1.20938	1	K.GQWGTVC'DDGWDIK.D	1.23627e+06	2.01014e+06
12	1	sp|O43866|CD5L_HUMAN	38087.8	0.398	CD5L	CD5 antigen-like	73	16	1.37	72	16755	3+	2586.08	0.006	2.32012	0.9999	K.NTC'NHDEDTWVEC'EDPFDLR.L	3001590	4.57039e+06
12	1	sp|O43866|CD5L_HUMAN	38087.8	0.398	CD5L	CD5 antigen-like	73	16	1.37	72	16883	3+	2586.08	0.997	1.16006	0.9998	K.NTC'NHDEDTWVEC'EDPFDLR.L	2.78549e+06	4267941
12	1	sp|O43866|CD5L_HUMAN	38087.8	0.398	CD5L	CD5 antigen-like	73	16	1.37	72	6353	2+	882.433	-0.004	4.53292	0.996	K.C'YGPGVGR.I	132824	216109
12	1	sp|O43866|CD5L_HUMAN	38087.8	0.398	CD5L	CD5 antigen-like	73	16	1.37	72	7785	2+	1164.59	-0.001	0.858674	0.9978	R.LVGGDNLC'SGR.L	1098777	3.45101e+06
12	1	sp|O43866|CD5L_HUMAN	38087.8	0.398	CD5L	CD5 antigen-like	73	16	1.37	72	11803	2+	1562.73	0.003	1.91971	0.9999	R.EATLQDC'PSGPWGK.N	220767	444627
12	1	sp|O43866|CD5L_HUMAN	38087.8	0.398	CD5L	CD5 antigen-like	73	16	1.37	72	13807	2+	2221.09	0.008	3.60184	0.9999	R.ELGC'GAASGTPSGILYEPPAEK.E	145217	240030
12	1	sp|O43866|CD5L_HUMAN	38087.8	0.398	CD5L	CD5 antigen-like	73	16	1.37	72	14522	3+	2501.13	0	0	0.9792	K.GVWGSVC'DDNWGEKEDQVVC'K.Q	266668	358543
12	1	sp|O43866|CD5L_HUMAN	38087.8	0.398	CD5L	CD5 antigen-like	73	16	1.37	72	15521	2+	1653.74	0.001	0.60469	1	K.GQWGTVC'DDGWDIK.D	136962	204627
12	1	sp|O43866|CD5L_HUMAN	38087.8	0.398	CD5L	CD5 antigen-like	73	16	1.37	72	16817	3+	2586.08	0.002	0.773372	0.996	K.NTC'NHDEDTWVEC'EDPFDLR.L	176964	249759
12	1	sp|O43866|CD5L_HUMAN	38087.8	0.398	CD5L	CD5 antigen-like	73	16	1.37	72	5851	3+	1781.78	-0.004	2.24494	0.916	R.C'SGEEQSLEQC'QHR.F	101309	160797
12	1	sp|O43866|CD5L_HUMAN	38087.8	0.398	CD5L	CD5 antigen-like	73	16	1.37	72	11540	2+	1562.73	1.018	11.5183	0.9913	R.EATLQDC'PSGPWGK.N	136463	264161
12	1	sp|O43866|CD5L_HUMAN	38087.8	0.398	CD5L	CD5 antigen-like	73	16	1.37	72	13679	2+	2221.09	0.005	2.25115	0.9988	R.ELGC'GAASGTPSGILYEPPAEK.E	75012.5	121964
12	1	sp|O43866|CD5L_HUMAN	38087.8	0.398	CD5L	CD5 antigen-like	73	16	1.37	72	6122	2+	1781.78	-0.003	1.68371	0.9993	R.C'SGEEQSLEQC'QHR.F	11724.3	14656.2
12	1	sp|O43866|CD5L_HUMAN	38087.8	0.398	CD5L	CD5 antigen-like	73	16	1.37	72	6111	2+	882.433	-0.003	3.39969	0.9716	K.C'YGPGVGR.I	394681	208938
12	1	sp|O43866|CD5L_HUMAN	38087.8	0.398	CD5L	CD5 antigen-like	73	16	1.37	72	6235	2+	1775.74	1.018	10.1366	0.995	R.CSGEEQSLEQCQHR.F	26775	33742.3
12	1	sp|O43866|CD5L_HUMAN	38087.8	0.398	CD5L	CD5 antigen-like	73	16	1.37	72	6236	2+	1781.78	-0.003	1.68371	0.9989	R.C'SGEEQSLEQC'QHR.F	26775	33742.3
12	1	sp|O43866|CD5L_HUMAN	38087.8	0.398	CD5L	CD5 antigen-like	73	16	1.37	72	11789	2+	1562.73	0.001	0.639904	0.9895	R.EATLQDC'PSGPWGK.N	132063	248337
12	1	sp|O43866|CD5L_HUMAN	38087.8	0.398	CD5L	CD5 antigen-like	73	16	1.37	72	13659	2+	2221.09	0.004	1.80092	0.999	R.ELGC'GAASGTPSGILYEPPAEK.E	84387.1	105099
12	1	sp|O43866|CD5L_HUMAN	38087.8	0.398	CD5L	CD5 antigen-like	73	16	1.37	72	16715	3+	2586.08	0	0	0.9999	K.NTC'NHDEDTWVEC'EDPFDLR.L	225938	329141
13	1	sp|O75368|SH3L1_HUMAN	12774.3	0.36	SH3BGRL	SH3 domain-binding glutamic acid-rich-like protein	5	3			8389	2+	1283.68	0.002	1.55802	0.9946	R.VYIASSSGSTAIK.K
13	1	sp|O75368|SH3L1_HUMAN	12774.3	0.36	SH3BGRL	SH3 domain-binding glutamic acid-rich-like protein	5	3			8513	2+	1283.68	0.009	7.01107	1	R.VYIASSSGSTAIK.K
13	1	sp|O75368|SH3L1_HUMAN	12774.3	0.36	SH3BGRL	SH3 domain-binding glutamic acid-rich-like protein	5	3			14910	2+	1190.51	-0.913	73.0779	0.9975	R.GDYDAFFEAR.E
13	1	sp|O75368|SH3L1_HUMAN	12774.3	0.36	SH3BGRL	SH3 domain-binding glutamic acid-rich-like protein	5	3			15037	2+	1190.51	0.008	6.7198	0.9999	R.GDYDAFFEAR.E
13	1	sp|O75368|SH3L1_HUMAN	12774.3	0.36	SH3BGRL	SH3 domain-binding glutamic acid-rich-like protein	5	3			19730	2+	1848.95	0.01	5.40848	0.9146	R.ENNAVYAFLGLTAPPGSK.E
14	1	sp|O75636-2|FCN3_HUMAN, sp|O75636|FCN3_HUMAN	31677.59768, 32902.98264	0.351	FCN3, FCN3	Tax_Id=9606 Isoform 2 of Ficolin-3 precursor, Ficolin-3	18	7	0.93	1	5136	2+	1046.53	0.006	5.73325	1	R.YAVSEAAAHK.Y
14	1	sp|O75636-2|FCN3_HUMAN, sp|O75636|FCN3_HUMAN	31677.59768, 32902.98264	0.351	FCN3, FCN3	Tax_Id=9606 Isoform 2 of Ficolin-3 precursor, Ficolin-3	18	7	0.93	1	12346	2+	1024.48	0.007	6.8327	1	K.YGIDWASGR.G
14	1	sp|O75636-2|FCN3_HUMAN, sp|O75636|FCN3_HUMAN	31677.59768, 32902.98264	0.351	FCN3, FCN3	Tax_Id=9606 Isoform 2 of Ficolin-3 precursor, Ficolin-3	18	7	0.93	1	12627	2+	1070.49	0.006	5.60491	0.995	R.QDGSVDFFR.S
14	1	sp|O75636-2|FCN3_HUMAN, sp|O75636|FCN3_HUMAN	31677.59768, 32902.98264	0.351	FCN3, FCN3	Tax_Id=9606 Isoform 2 of Ficolin-3 precursor, Ficolin-3	18	7	0.93	1	18882	3+	2404.22	0.999	0.415936	0.9602	R.ELLSQGATLSGWYHLC'LPEGR.A	96139.5	89857.3
14	1	sp|O75636-2|FCN3_HUMAN, sp|O75636|FCN3_HUMAN	31677.59768, 32902.98264	0.351	FCN3, FCN3	Tax_Id=9606 Isoform 2 of Ficolin-3 precursor, Ficolin-3	18	7	0.93	1	20939	3+	3387.61	1.001	0.295193	0.9858	R.AGFGNQESEFWLGNENLHQLTLQGNWELR.V
14	1	sp|O75636-2|FCN3_HUMAN, sp|O75636|FCN3_HUMAN	31677.59768, 32902.98264	0.351	FCN3, FCN3	Tax_Id=9606 Isoform 2 of Ficolin-3 precursor, Ficolin-3	18	7	0.93	1	5121	2+	1046.53	0.002	1.91108	1	R.YAVSEAAAHK.Y
14	1	sp|O75636-2|FCN3_HUMAN, sp|O75636|FCN3_HUMAN	31677.59768, 32902.98264	0.351	FCN3, FCN3	Tax_Id=9606 Isoform 2 of Ficolin-3 precursor, Ficolin-3	18	7	0.93	1	13863	2+	1555.85	0.012	7.71284	0.9993	R.LLGEVDHYQLALGK.F
14	1	sp|O75636-2|FCN3_HUMAN, sp|O75636|FCN3_HUMAN	31677.59768, 32902.98264	0.351	FCN3, FCN3	Tax_Id=9606 Isoform 2 of Ficolin-3 precursor, Ficolin-3	18	7	0.93	1	5238	2+	1046.53	0.006	5.73325	0.9711	R.YAVSEAAAHK.Y
14	1	sp|O75636-2|FCN3_HUMAN, sp|O75636|FCN3_HUMAN	31677.59768, 32902.98264	0.351	FCN3, FCN3	Tax_Id=9606 Isoform 2 of Ficolin-3 precursor, Ficolin-3	18	7	0.93	1	13893	2+	1555.85	0.01	6.42736	0.9031	R.LLGEVDHYQLALGK.F
14	1	sp|O75636-2|FCN3_HUMAN, sp|O75636|FCN3_HUMAN	31677.59768, 32902.98264	0.351	FCN3, FCN3	Tax_Id=9606 Isoform 2 of Ficolin-3 precursor, Ficolin-3	18	7	0.93	1	12378	2+	1024.48	0.004	3.9044	0.9986	K.YGIDWASGR.G
14	1	sp|O75636-2|FCN3_HUMAN, sp|O75636|FCN3_HUMAN	31677.59768, 32902.98264	0.351	FCN3, FCN3	Tax_Id=9606 Isoform 2 of Ficolin-3 precursor, Ficolin-3	18	7	0.93	1	5156	2+	1046.53	0.006	5.73325	0.9998	R.YAVSEAAAHK.Y
14	1	sp|O75636-2|FCN3_HUMAN, sp|O75636|FCN3_HUMAN	31677.59768, 32902.98264	0.351	FCN3, FCN3	Tax_Id=9606 Isoform 2 of Ficolin-3 precursor, Ficolin-3	18	7	0.93	1	12266	2+	1070.49	0.007	6.53906	0.9984	R.QDGSVDFFR.S
14	1	sp|O75636-2|FCN3_HUMAN, sp|O75636|FCN3_HUMAN	31677.59768, 32902.98264	0.351	FCN3, FCN3	Tax_Id=9606 Isoform 2 of Ficolin-3 precursor, Ficolin-3	18	7	0.93	1	13927	2+	1555.85	0.01	6.42736	1	R.LLGEVDHYQLALGK.F
14	1	sp|O75636-2|FCN3_HUMAN, sp|O75636|FCN3_HUMAN	31677.59768, 32902.98264	0.351	FCN3, FCN3	Tax_Id=9606 Isoform 2 of Ficolin-3 precursor, Ficolin-3	18	7	0.93	1	20890	3+	3387.61	1.014	4.1327	0.9432	R.AGFGNQESEFWLGNENLHQLTLQGNWELR.V
14	1	sp|O75636-2|FCN3_HUMAN, sp|O75636|FCN3_HUMAN	31677.59768, 32902.98264	0.351	FCN3, FCN3	Tax_Id=9606 Isoform 2 of Ficolin-3 precursor, Ficolin-3	18	7	0.93	1	5007	2+	1046.53	0.008	7.64434	0.9916	R.YAVSEAAAHK.Y
14	1	sp|O75636-2|FCN3_HUMAN, sp|O75636|FCN3_HUMAN	31677.59768, 32902.98264	0.351	FCN3, FCN3	Tax_Id=9606 Isoform 2 of Ficolin-3 precursor, Ficolin-3	18	7	0.93	1	9761	2+	1113.55	0.008	7.18425	0.9254	R.TFAHYATFR.L
14	1	sp|O75636-2|FCN3_HUMAN, sp|O75636|FCN3_HUMAN	31677.59768, 32902.98264	0.351	FCN3, FCN3	Tax_Id=9606 Isoform 2 of Ficolin-3 precursor, Ficolin-3	18	7	0.93	1	11982	2+	1024.48	0.006	5.8566	1	K.YGIDWASGR.G
14	1	sp|O75636-2|FCN3_HUMAN, sp|O75636|FCN3_HUMAN	31677.59768, 32902.98264	0.351	FCN3, FCN3	Tax_Id=9606 Isoform 2 of Ficolin-3 precursor, Ficolin-3	18	7	0.93	1	20805	3+	3387.61	1.031	9.15098	0.8469	R.AGFGNQESEFWLGNENLHQLTLQGNWELR.V
15	1	sp|O75882-3|ATRN_HUMAN, sp|O75882-2|ATRN_HUMAN, sp|O75882|ATRN_HUMAN	133701.56191999995, 141428.76479999968, 158536.87623999876	0.174	ATRN, ATRN, ATRN	Tax_Id=9606 Isoform 3 of Attractin precursor, Tax_Id=9606 Isoform 2 of Attractin precursor, Attractin	112	27	0.83	55	4682	2+	1126.52	0.005	4.43844	0.9998	R.IMQSSQSMSK.L
15	1	sp|O75882-3|ATRN_HUMAN, sp|O75882-2|ATRN_HUMAN, sp|O75882|ATRN_HUMAN	133701.56191999995, 141428.76479999968, 158536.87623999876	0.174	ATRN, ATRN, ATRN	Tax_Id=9606 Isoform 3 of Attractin precursor, Tax_Id=9606 Isoform 2 of Attractin precursor, Attractin	112	27	0.83	55	5691	2+	886.51	0.005	5.64009	0.9974	R.SVNNVVVR.Y
15	1	sp|O75882-3|ATRN_HUMAN, sp|O75882-2|ATRN_HUMAN, sp|O75882|ATRN_HUMAN	133701.56191999995, 141428.76479999968, 158536.87623999876	0.174	ATRN, ATRN, ATRN	Tax_Id=9606 Isoform 3 of Attractin precursor, Tax_Id=9606 Isoform 2 of Attractin precursor, Attractin	112	27	0.83	55	6100	2+	847.442	0.006	7.08013	0.9966	R.YQGNPLR.G
15	1	sp|O75882-3|ATRN_HUMAN, sp|O75882-2|ATRN_HUMAN, sp|O75882|ATRN_HUMAN	133701.56191999995, 141428.76479999968, 158536.87623999876	0.174	ATRN, ATRN, ATRN	Tax_Id=9606 Isoform 3 of Attractin precursor, Tax_Id=9606 Isoform 2 of Attractin precursor, Attractin	112	27	0.83	55	9335	2+	1536.64	0.013	8.46001	1	K.GDECQLCEVENR.Y	671331	601905
15	1	sp|O75882-3|ATRN_HUMAN, sp|O75882-2|ATRN_HUMAN, sp|O75882|ATRN_HUMAN	133701.56191999995, 141428.76479999968, 158536.87623999876	0.174	ATRN, ATRN, ATRN	Tax_Id=9606 Isoform 3 of Attractin precursor, Tax_Id=9606 Isoform 2 of Attractin precursor, Attractin	112	27	0.83	55	9398	2+	1542.68	-0.005	3.24111	1	K.GDEC'QLC'EVENR.Y	661647	598137
15	1	sp|O75882-3|ATRN_HUMAN, sp|O75882-2|ATRN_HUMAN, sp|O75882|ATRN_HUMAN	133701.56191999995, 141428.76479999968, 158536.87623999876	0.174	ATRN, ATRN, ATRN	Tax_Id=9606 Isoform 3 of Attractin precursor, Tax_Id=9606 Isoform 2 of Attractin precursor, Attractin	112	27	0.83	55	9785	2+	1289.67	0	0	1	R.SEAAC'LAAGPGIR.C	998607	882105
15	1	sp|O75882-3|ATRN_HUMAN, sp|O75882-2|ATRN_HUMAN, sp|O75882|ATRN_HUMAN	133701.56191999995, 141428.76479999968, 158536.87623999876	0.174	ATRN, ATRN, ATRN	Tax_Id=9606 Isoform 3 of Attractin precursor, Tax_Id=9606 Isoform 2 of Attractin precursor, Attractin	112	27	0.83	55	10807	2+	1599.77	0.014	8.75129	1	R.LTGSSGFVTDGPGNYK.Y
15	1	sp|O75882-3|ATRN_HUMAN, sp|O75882-2|ATRN_HUMAN, sp|O75882|ATRN_HUMAN	133701.56191999995, 141428.76479999968, 158536.87623999876	0.174	ATRN, ATRN, ATRN	Tax_Id=9606 Isoform 3 of Attractin precursor, Tax_Id=9606 Isoform 2 of Attractin precursor, Attractin	112	27	0.83	55	11405	2+	1697.76	0.989	6.47911	1	R.SC'ALDQNC'QWEPR.N	333315	332281
15	1	sp|O75882-3|ATRN_HUMAN, sp|O75882-2|ATRN_HUMAN, sp|O75882|ATRN_HUMAN	133701.56191999995, 141428.76479999968, 158536.87623999876	0.174	ATRN, ATRN, ATRN	Tax_Id=9606 Isoform 3 of Attractin precursor, Tax_Id=9606 Isoform 2 of Attractin precursor, Attractin	112	27	0.83	55	11411	2+	1691.73	0.014	8.27557	1	R.SCALDQNCQWEPR.N	333315	332281
15	1	sp|O75882-3|ATRN_HUMAN, sp|O75882-2|ATRN_HUMAN, sp|O75882|ATRN_HUMAN	133701.56191999995, 141428.76479999968, 158536.87623999876	0.174	ATRN, ATRN, ATRN	Tax_Id=9606 Isoform 3 of Attractin precursor, Tax_Id=9606 Isoform 2 of Attractin precursor, Attractin	112	27	0.83	55	12743	2+	1390.7	0.001	0.719064	0.9984	K.C'TWLIEGQPNR.I	596631	400937
15	1	sp|O75882-3|ATRN_HUMAN, sp|O75882-2|ATRN_HUMAN, sp|O75882|ATRN_HUMAN	133701.56191999995, 141428.76479999968, 158536.87623999876	0.174	ATRN, ATRN, ATRN	Tax_Id=9606 Isoform 3 of Attractin precursor, Tax_Id=9606 Isoform 2 of Attractin precursor, Attractin	112	27	0.83	55	12756	2+	1387.68	0.014	10.0888	0.9992	K.CTWLIEGQPNR.I	596631	400937
15	1	sp|O75882-3|ATRN_HUMAN, sp|O75882-2|ATRN_HUMAN, sp|O75882|ATRN_HUMAN	133701.56191999995, 141428.76479999968, 158536.87623999876	0.174	ATRN, ATRN, ATRN	Tax_Id=9606 Isoform 3 of Attractin precursor, Tax_Id=9606 Isoform 2 of Attractin precursor, Attractin	112	27	0.83	55	14029	2+	1169.55	0.008	6.84023	0.9999	R.DLDM"FINASK.N
15	1	sp|O75882-3|ATRN_HUMAN, sp|O75882-2|ATRN_HUMAN, sp|O75882|ATRN_HUMAN	133701.56191999995, 141428.76479999968, 158536.87623999876	0.174	ATRN, ATRN, ATRN	Tax_Id=9606 Isoform 3 of Attractin precursor, Tax_Id=9606 Isoform 2 of Attractin precursor, Attractin	112	27	0.83	55	14915	2+	1901.9	0.018	9.46421	0.9969	R.YYTAINFVATPDEQNR.D
15	1	sp|O75882-3|ATRN_HUMAN, sp|O75882-2|ATRN_HUMAN, sp|O75882|ATRN_HUMAN	133701.56191999995, 141428.76479999968, 158536.87623999876	0.174	ATRN, ATRN, ATRN	Tax_Id=9606 Isoform 3 of Attractin precursor, Tax_Id=9606 Isoform 2 of Attractin precursor, Attractin	112	27	0.83	55	15576	2+	1901.75	1.019	9.9908	0.6981	K.CFSSDFM"AYDIACDR.W	21371	12691.3
15	1	sp|O75882-3|ATRN_HUMAN, sp|O75882-2|ATRN_HUMAN, sp|O75882|ATRN_HUMAN	133701.56191999995, 141428.76479999968, 158536.87623999876	0.174	ATRN, ATRN, ATRN	Tax_Id=9606 Isoform 3 of Attractin precursor, Tax_Id=9606 Isoform 2 of Attractin precursor, Attractin	112	27	0.83	55	4683	2+	1126.52	0.006	5.32612	0.9996	R.IMQSSQSMSK.L
15	1	sp|O75882-3|ATRN_HUMAN, sp|O75882-2|ATRN_HUMAN, sp|O75882|ATRN_HUMAN	133701.56191999995, 141428.76479999968, 158536.87623999876	0.174	ATRN, ATRN, ATRN	Tax_Id=9606 Isoform 3 of Attractin precursor, Tax_Id=9606 Isoform 2 of Attractin precursor, Attractin	112	27	0.83	55	5664	2+	886.51	0.006	6.76811	0.8698	R.SVNNVVVR.Y
15	1	sp|O75882-3|ATRN_HUMAN, sp|O75882-2|ATRN_HUMAN, sp|O75882|ATRN_HUMAN	133701.56191999995, 141428.76479999968, 158536.87623999876	0.174	ATRN, ATRN, ATRN	Tax_Id=9606 Isoform 3 of Attractin precursor, Tax_Id=9606 Isoform 2 of Attractin precursor, Attractin	112	27	0.83	55	6179	2+	847.442	0.006	7.08013	0.9995	R.YQGNPLR.G
15	1	sp|O75882-3|ATRN_HUMAN, sp|O75882-2|ATRN_HUMAN, sp|O75882|ATRN_HUMAN	133701.56191999995, 141428.76479999968, 158536.87623999876	0.174	ATRN, ATRN, ATRN	Tax_Id=9606 Isoform 3 of Attractin precursor, Tax_Id=9606 Isoform 2 of Attractin precursor, Attractin	112	27	0.83	55	8402	2+	865.441	0.031	35.8199	0.6611	R.LADDLYR.Y
15	1	sp|O75882-3|ATRN_HUMAN, sp|O75882-2|ATRN_HUMAN, sp|O75882|ATRN_HUMAN	133701.56191999995, 141428.76479999968, 158536.87623999876	0.174	ATRN, ATRN, ATRN	Tax_Id=9606 Isoform 3 of Attractin precursor, Tax_Id=9606 Isoform 2 of Attractin precursor, Attractin	112	27	0.83	55	9279	2+	1536.64	0.012	7.80924	0.999	K.GDECQLCEVENR.Y	571308	491671
15	1	sp|O75882-3|ATRN_HUMAN, sp|O75882-2|ATRN_HUMAN, sp|O75882|ATRN_HUMAN	133701.56191999995, 141428.76479999968, 158536.87623999876	0.174	ATRN, ATRN, ATRN	Tax_Id=9606 Isoform 3 of Attractin precursor, Tax_Id=9606 Isoform 2 of Attractin precursor, Attractin	112	27	0.83	55	9706	2+	1289.67	-0.002	1.55078	1	R.SEAAC'LAAGPGIR.C	710744	649352
15	1	sp|O75882-3|ATRN_HUMAN, sp|O75882-2|ATRN_HUMAN, sp|O75882|ATRN_HUMAN	133701.56191999995, 141428.76479999968, 158536.87623999876	0.174	ATRN, ATRN, ATRN	Tax_Id=9606 Isoform 3 of Attractin precursor, Tax_Id=9606 Isoform 2 of Attractin precursor, Attractin	112	27	0.83	55	9733	2+	1286.65	0.009	6.9949	1	R.SEAACLAAGPGIR.C	710744	649352
15	1	sp|O75882-3|ATRN_HUMAN, sp|O75882-2|ATRN_HUMAN, sp|O75882|ATRN_HUMAN	133701.56191999995, 141428.76479999968, 158536.87623999876	0.174	ATRN, ATRN, ATRN	Tax_Id=9606 Isoform 3 of Attractin precursor, Tax_Id=9606 Isoform 2 of Attractin precursor, Attractin	112	27	0.83	55	10789	2+	1599.77	0.013	8.12619	1	R.LTGSSGFVTDGPGNYK.Y
15	1	sp|O75882-3|ATRN_HUMAN, sp|O75882-2|ATRN_HUMAN, sp|O75882|ATRN_HUMAN	133701.56191999995, 141428.76479999968, 158536.87623999876	0.174	ATRN, ATRN, ATRN	Tax_Id=9606 Isoform 3 of Attractin precursor, Tax_Id=9606 Isoform 2 of Attractin precursor, Attractin	112	27	0.83	55	10927	2+	1599.77	0.012	7.5011	0.9999	R.LTGSSGFVTDGPGNYK.Y
15	1	sp|O75882-3|ATRN_HUMAN, sp|O75882-2|ATRN_HUMAN, sp|O75882|ATRN_HUMAN	133701.56191999995, 141428.76479999968, 158536.87623999876	0.174	ATRN, ATRN, ATRN	Tax_Id=9606 Isoform 3 of Attractin precursor, Tax_Id=9606 Isoform 2 of Attractin precursor, Attractin	112	27	0.83	55	11300	2+	1691.73	0.012	7.09335	1	R.SCALDQNCQWEPR.N	540926	556074
15	1	sp|O75882-3|ATRN_HUMAN, sp|O75882-2|ATRN_HUMAN, sp|O75882|ATRN_HUMAN	133701.56191999995, 141428.76479999968, 158536.87623999876	0.174	ATRN, ATRN, ATRN	Tax_Id=9606 Isoform 3 of Attractin precursor, Tax_Id=9606 Isoform 2 of Attractin precursor, Attractin	112	27	0.83	55	11341	2+	1410.77	0.009	6.37949	0.9997	R.NHNALLASLTTQK.K
15	1	sp|O75882-3|ATRN_HUMAN, sp|O75882-2|ATRN_HUMAN, sp|O75882|ATRN_HUMAN	133701.56191999995, 141428.76479999968, 158536.87623999876	0.174	ATRN, ATRN, ATRN	Tax_Id=9606 Isoform 3 of Attractin precursor, Tax_Id=9606 Isoform 2 of Attractin precursor, Attractin	112	27	0.83	55	11351	2+	1697.76	-0.011	6.47911	1	R.SC'ALDQNC'QWEPR.N	526998	536221
15	1	sp|O75882-3|ATRN_HUMAN, sp|O75882-2|ATRN_HUMAN, sp|O75882|ATRN_HUMAN	133701.56191999995, 141428.76479999968, 158536.87623999876	0.174	ATRN, ATRN, ATRN	Tax_Id=9606 Isoform 3 of Attractin precursor, Tax_Id=9606 Isoform 2 of Attractin precursor, Attractin	112	27	0.83	55	12718	2+	1390.7	1.015	10.786	0.9434	K.C'TWLIEGQPNR.I	587839	594914
15	1	sp|O75882-3|ATRN_HUMAN, sp|O75882-2|ATRN_HUMAN, sp|O75882|ATRN_HUMAN	133701.56191999995, 141428.76479999968, 158536.87623999876	0.174	ATRN, ATRN, ATRN	Tax_Id=9606 Isoform 3 of Attractin precursor, Tax_Id=9606 Isoform 2 of Attractin precursor, Attractin	112	27	0.83	55	12748	2+	1387.68	1.014	10.0888	0.9947	K.CTWLIEGQPNR.I	588964	609872
15	1	sp|O75882-3|ATRN_HUMAN, sp|O75882-2|ATRN_HUMAN, sp|O75882|ATRN_HUMAN	133701.56191999995, 141428.76479999968, 158536.87623999876	0.174	ATRN, ATRN, ATRN	Tax_Id=9606 Isoform 3 of Attractin precursor, Tax_Id=9606 Isoform 2 of Attractin precursor, Attractin	112	27	0.83	55	12849	2+	1390.7	1.015	10.786	0.7009	K.C'TWLIEGQPNR.I	528846	511190
15	1	sp|O75882-3|ATRN_HUMAN, sp|O75882-2|ATRN_HUMAN, sp|O75882|ATRN_HUMAN	133701.56191999995, 141428.76479999968, 158536.87623999876	0.174	ATRN, ATRN, ATRN	Tax_Id=9606 Isoform 3 of Attractin precursor, Tax_Id=9606 Isoform 2 of Attractin precursor, Attractin	112	27	0.83	55	13982	2+	1169.55	0.008	6.84023	1	R.DLDM"FINASK.N
15	1	sp|O75882-3|ATRN_HUMAN, sp|O75882-2|ATRN_HUMAN, sp|O75882|ATRN_HUMAN	133701.56191999995, 141428.76479999968, 158536.87623999876	0.174	ATRN, ATRN, ATRN	Tax_Id=9606 Isoform 3 of Attractin precursor, Tax_Id=9606 Isoform 2 of Attractin precursor, Attractin	112	27	0.83	55	14720	2+	1901.9	0.015	7.88684	0.9988	R.YYTAINFVATPDEQNR.D
15	1	sp|O75882-3|ATRN_HUMAN, sp|O75882-2|ATRN_HUMAN, sp|O75882|ATRN_HUMAN	133701.56191999995, 141428.76479999968, 158536.87623999876	0.174	ATRN, ATRN, ATRN	Tax_Id=9606 Isoform 3 of Attractin precursor, Tax_Id=9606 Isoform 2 of Attractin precursor, Attractin	112	27	0.83	55	14851	2+	1901.9	0.025	13.1447	0.9166	R.YYTAINFVATPDEQNR.D
15	1	sp|O75882-3|ATRN_HUMAN, sp|O75882-2|ATRN_HUMAN, sp|O75882|ATRN_HUMAN	133701.56191999995, 141428.76479999968, 158536.87623999876	0.174	ATRN, ATRN, ATRN	Tax_Id=9606 Isoform 3 of Attractin precursor, Tax_Id=9606 Isoform 2 of Attractin precursor, Attractin	112	27	0.83	55	15283	2+	1153.56	0.006	5.20131	0.9693	R.DLDMFINASK.N
15	1	sp|O75882-3|ATRN_HUMAN, sp|O75882-2|ATRN_HUMAN, sp|O75882|ATRN_HUMAN	133701.56191999995, 141428.76479999968, 158536.87623999876	0.174	ATRN, ATRN, ATRN	Tax_Id=9606 Isoform 3 of Attractin precursor, Tax_Id=9606 Isoform 2 of Attractin precursor, Attractin	112	27	0.83	55	15437	2+	1901.75	0.011	5.78415	1	K.CFSSDFM"AYDIACDR.W	53254.2	29334.8
15	1	sp|O75882-3|ATRN_HUMAN, sp|O75882-2|ATRN_HUMAN, sp|O75882|ATRN_HUMAN	133701.56191999995, 141428.76479999968, 158536.87623999876	0.174	ATRN, ATRN, ATRN	Tax_Id=9606 Isoform 3 of Attractin precursor, Tax_Id=9606 Isoform 2 of Attractin precursor, Attractin	112	27	0.83	55	15867	2+	1528.74	0.01	6.54136	0.9277	R.YDVDTQM"WTILK.D
15	1	sp|O75882-3|ATRN_HUMAN, sp|O75882-2|ATRN_HUMAN, sp|O75882|ATRN_HUMAN	133701.56191999995, 141428.76479999968, 158536.87623999876	0.174	ATRN, ATRN, ATRN	Tax_Id=9606 Isoform 3 of Attractin precursor, Tax_Id=9606 Isoform 2 of Attractin precursor, Attractin	112	27	0.83	55	5874	2+	886.51	0.005	5.64009	0.9959	R.SVNNVVVR.Y
15	1	sp|O75882-3|ATRN_HUMAN, sp|O75882-2|ATRN_HUMAN, sp|O75882|ATRN_HUMAN	133701.56191999995, 141428.76479999968, 158536.87623999876	0.174	ATRN, ATRN, ATRN	Tax_Id=9606 Isoform 3 of Attractin precursor, Tax_Id=9606 Isoform 2 of Attractin precursor, Attractin	112	27	0.83	55	6413	2+	847.442	0.005	5.90011	0.999	R.YQGNPLR.G
15	1	sp|O75882-3|ATRN_HUMAN, sp|O75882-2|ATRN_HUMAN, sp|O75882|ATRN_HUMAN	133701.56191999995, 141428.76479999968, 158536.87623999876	0.174	ATRN, ATRN, ATRN	Tax_Id=9606 Isoform 3 of Attractin precursor, Tax_Id=9606 Isoform 2 of Attractin precursor, Attractin	112	27	0.83	55	8431	2+	1221.51	-0.001	0.818658	0.9981	K.DNPMYYC'NK.K	210266	177773
15	1	sp|O75882-3|ATRN_HUMAN, sp|O75882-2|ATRN_HUMAN, sp|O75882|ATRN_HUMAN	133701.56191999995, 141428.76479999968, 158536.87623999876	0.174	ATRN, ATRN, ATRN	Tax_Id=9606 Isoform 3 of Attractin precursor, Tax_Id=9606 Isoform 2 of Attractin precursor, Attractin	112	27	0.83	55	9365	2+	1542.68	0.994	3.88934	0.9269	K.GDEC'QLC'EVENR.Y	597221	497838
15	1	sp|O75882-3|ATRN_HUMAN, sp|O75882-2|ATRN_HUMAN, sp|O75882|ATRN_HUMAN	133701.56191999995, 141428.76479999968, 158536.87623999876	0.174	ATRN, ATRN, ATRN	Tax_Id=9606 Isoform 3 of Attractin precursor, Tax_Id=9606 Isoform 2 of Attractin precursor, Attractin	112	27	0.83	55	9383	2+	1536.64	0.01	6.5077	0.9998	K.GDECQLCEVENR.Y	597221	497838
15	1	sp|O75882-3|ATRN_HUMAN, sp|O75882-2|ATRN_HUMAN, sp|O75882|ATRN_HUMAN	133701.56191999995, 141428.76479999968, 158536.87623999876	0.174	ATRN, ATRN, ATRN	Tax_Id=9606 Isoform 3 of Attractin precursor, Tax_Id=9606 Isoform 2 of Attractin precursor, Attractin	112	27	0.83	55	9432	2+	1539.66	0.992	5.19595	0.8346	K.GDECQLC'EVENR.Y
15	1	sp|O75882-3|ATRN_HUMAN, sp|O75882-2|ATRN_HUMAN, sp|O75882|ATRN_HUMAN	133701.56191999995, 141428.76479999968, 158536.87623999876	0.174	ATRN, ATRN, ATRN	Tax_Id=9606 Isoform 3 of Attractin precursor, Tax_Id=9606 Isoform 2 of Attractin precursor, Attractin	112	27	0.83	55	9735	3+	2184.9	0.014	6.40761	0.9998	K.GEACDIPHCTDNCGFPHR.G	330831	149621
15	1	sp|O75882-3|ATRN_HUMAN, sp|O75882-2|ATRN_HUMAN, sp|O75882|ATRN_HUMAN	133701.56191999995, 141428.76479999968, 158536.87623999876	0.174	ATRN, ATRN, ATRN	Tax_Id=9606 Isoform 3 of Attractin precursor, Tax_Id=9606 Isoform 2 of Attractin precursor, Attractin	112	27	0.83	55	9879	2+	1289.67	-0.002	1.55078	0.9994	R.SEAAC'LAAGPGIR.C	588197	570016
15	1	sp|O75882-3|ATRN_HUMAN, sp|O75882-2|ATRN_HUMAN, sp|O75882|ATRN_HUMAN	133701.56191999995, 141428.76479999968, 158536.87623999876	0.174	ATRN, ATRN, ATRN	Tax_Id=9606 Isoform 3 of Attractin precursor, Tax_Id=9606 Isoform 2 of Attractin precursor, Attractin	112	27	0.83	55	10812	2+	1599.76	0.01	6.25092	1	R.LTGSSGFVTDGPGNYK.Y
15	1	sp|O75882-3|ATRN_HUMAN, sp|O75882-2|ATRN_HUMAN, sp|O75882|ATRN_HUMAN	133701.56191999995, 141428.76479999968, 158536.87623999876	0.174	ATRN, ATRN, ATRN	Tax_Id=9606 Isoform 3 of Attractin precursor, Tax_Id=9606 Isoform 2 of Attractin precursor, Attractin	112	27	0.83	55	10945	2+	1599.76	0.008	5.00073	0.999	R.LTGSSGFVTDGPGNYK.Y
15	1	sp|O75882-3|ATRN_HUMAN, sp|O75882-2|ATRN_HUMAN, sp|O75882|ATRN_HUMAN	133701.56191999995, 141428.76479999968, 158536.87623999876	0.174	ATRN, ATRN, ATRN	Tax_Id=9606 Isoform 3 of Attractin precursor, Tax_Id=9606 Isoform 2 of Attractin precursor, Attractin	112	27	0.83	55	11352	2+	1691.73	0.012	7.09335	1	R.SCALDQNCQWEPR.N	348539	351226
15	1	sp|O75882-3|ATRN_HUMAN, sp|O75882-2|ATRN_HUMAN, sp|O75882|ATRN_HUMAN	133701.56191999995, 141428.76479999968, 158536.87623999876	0.174	ATRN, ATRN, ATRN	Tax_Id=9606 Isoform 3 of Attractin precursor, Tax_Id=9606 Isoform 2 of Attractin precursor, Attractin	112	27	0.83	55	13965	2+	1169.55	-1.951	41.8964	0.7785	R.DLDM"FINASK.N
15	1	sp|O75882-3|ATRN_HUMAN, sp|O75882-2|ATRN_HUMAN, sp|O75882|ATRN_HUMAN	133701.56191999995, 141428.76479999968, 158536.87623999876	0.174	ATRN, ATRN, ATRN	Tax_Id=9606 Isoform 3 of Attractin precursor, Tax_Id=9606 Isoform 2 of Attractin precursor, Attractin	112	27	0.83	55	15476	2+	1901.75	0.015	7.88747	0.9981	K.CFSSDFM"AYDIACDR.W	53644.8	46957.7
15	1	sp|O75882-3|ATRN_HUMAN, sp|O75882-2|ATRN_HUMAN, sp|O75882|ATRN_HUMAN	133701.56191999995, 141428.76479999968, 158536.87623999876	0.174	ATRN, ATRN, ATRN	Tax_Id=9606 Isoform 3 of Attractin precursor, Tax_Id=9606 Isoform 2 of Attractin precursor, Attractin	112	27	0.83	55	15952	2+	1528.73	0.012	7.84963	0.9997	R.YDVDTQM"WTILK.D
15	1	sp|O75882-3|ATRN_HUMAN, sp|O75882-2|ATRN_HUMAN, sp|O75882|ATRN_HUMAN	133701.56191999995, 141428.76479999968, 158536.87623999876	0.174	ATRN, ATRN, ATRN	Tax_Id=9606 Isoform 3 of Attractin precursor, Tax_Id=9606 Isoform 2 of Attractin precursor, Attractin	112	27	0.83	55	17748	2+	1155.69	0.005	4.32643	0.9541	K.LTLTPWVGLR.K
15	1	sp|O75882-3|ATRN_HUMAN, sp|O75882-2|ATRN_HUMAN, sp|O75882|ATRN_HUMAN	133701.56191999995, 141428.76479999968, 158536.87623999876	0.174	ATRN, ATRN, ATRN	Tax_Id=9606 Isoform 3 of Attractin precursor, Tax_Id=9606 Isoform 2 of Attractin precursor, Attractin	112	27	0.83	55	6039	2+	886.51	0.004	4.51207	0.9053	R.SVNNVVVR.Y
15	1	sp|O75882-3|ATRN_HUMAN, sp|O75882-2|ATRN_HUMAN, sp|O75882|ATRN_HUMAN	133701.56191999995, 141428.76479999968, 158536.87623999876	0.174	ATRN, ATRN, ATRN	Tax_Id=9606 Isoform 3 of Attractin precursor, Tax_Id=9606 Isoform 2 of Attractin precursor, Attractin	112	27	0.83	55	6575	2+	847.442	0.004	4.72009	0.9976	R.YQGNPLR.G
15	1	sp|O75882-3|ATRN_HUMAN, sp|O75882-2|ATRN_HUMAN, sp|O75882|ATRN_HUMAN	133701.56191999995, 141428.76479999968, 158536.87623999876	0.174	ATRN, ATRN, ATRN	Tax_Id=9606 Isoform 3 of Attractin precursor, Tax_Id=9606 Isoform 2 of Attractin precursor, Attractin	112	27	0.83	55	8507	2+	1221.51	-0.004	3.27463	0.9975	K.DNPMYYC'NK.K	74432.1	59315.4
15	1	sp|O75882-3|ATRN_HUMAN, sp|O75882-2|ATRN_HUMAN, sp|O75882|ATRN_HUMAN	133701.56191999995, 141428.76479999968, 158536.87623999876	0.174	ATRN, ATRN, ATRN	Tax_Id=9606 Isoform 3 of Attractin precursor, Tax_Id=9606 Isoform 2 of Attractin precursor, Attractin	112	27	0.83	55	9322	2+	1536.64	0.008	5.20616	0.9964	K.GDECQLCEVENR.Y	203509	175276
15	1	sp|O75882-3|ATRN_HUMAN, sp|O75882-2|ATRN_HUMAN, sp|O75882|ATRN_HUMAN	133701.56191999995, 141428.76479999968, 158536.87623999876	0.174	ATRN, ATRN, ATRN	Tax_Id=9606 Isoform 3 of Attractin precursor, Tax_Id=9606 Isoform 2 of Attractin precursor, Attractin	112	27	0.83	55	9323	2+	1542.68	-0.009	5.83401	0.9944	K.GDEC'QLC'EVENR.Y	203509	175276
15	1	sp|O75882-3|ATRN_HUMAN, sp|O75882-2|ATRN_HUMAN, sp|O75882|ATRN_HUMAN	133701.56191999995, 141428.76479999968, 158536.87623999876	0.174	ATRN, ATRN, ATRN	Tax_Id=9606 Isoform 3 of Attractin precursor, Tax_Id=9606 Isoform 2 of Attractin precursor, Attractin	112	27	0.83	55	9372	2+	1539.66	-0.008	5.19595	0.6193	K.GDEC'QLCEVENR.Y
15	1	sp|O75882-3|ATRN_HUMAN, sp|O75882-2|ATRN_HUMAN, sp|O75882|ATRN_HUMAN	133701.56191999995, 141428.76479999968, 158536.87623999876	0.174	ATRN, ATRN, ATRN	Tax_Id=9606 Isoform 3 of Attractin precursor, Tax_Id=9606 Isoform 2 of Attractin precursor, Attractin	112	27	0.83	55	9848	2+	1289.67	0.002	1.55078	0.9991	R.SEAAC'LAAGPGIR.C	176488	174596
15	1	sp|O75882-3|ATRN_HUMAN, sp|O75882-2|ATRN_HUMAN, sp|O75882|ATRN_HUMAN	133701.56191999995, 141428.76479999968, 158536.87623999876	0.174	ATRN, ATRN, ATRN	Tax_Id=9606 Isoform 3 of Attractin precursor, Tax_Id=9606 Isoform 2 of Attractin precursor, Attractin	112	27	0.83	55	9924	2+	1286.65	0.008	6.21769	0.9916	R.SEAACLAAGPGIR.C	175875	173096
15	1	sp|O75882-3|ATRN_HUMAN, sp|O75882-2|ATRN_HUMAN, sp|O75882|ATRN_HUMAN	133701.56191999995, 141428.76479999968, 158536.87623999876	0.174	ATRN, ATRN, ATRN	Tax_Id=9606 Isoform 3 of Attractin precursor, Tax_Id=9606 Isoform 2 of Attractin precursor, Attractin	112	27	0.83	55	10788	2+	1599.77	0.01	6.25092	0.9983	R.LTGSSGFVTDGPGNYK.Y
15	1	sp|O75882-3|ATRN_HUMAN, sp|O75882-2|ATRN_HUMAN, sp|O75882|ATRN_HUMAN	133701.56191999995, 141428.76479999968, 158536.87623999876	0.174	ATRN, ATRN, ATRN	Tax_Id=9606 Isoform 3 of Attractin precursor, Tax_Id=9606 Isoform 2 of Attractin precursor, Attractin	112	27	0.83	55	11286	2+	1691.73	0.009	5.32001	0.9998	R.SCALDQNCQWEPR.N	138287	123708
15	1	sp|O75882-3|ATRN_HUMAN, sp|O75882-2|ATRN_HUMAN, sp|O75882|ATRN_HUMAN	133701.56191999995, 141428.76479999968, 158536.87623999876	0.174	ATRN, ATRN, ATRN	Tax_Id=9606 Isoform 3 of Attractin precursor, Tax_Id=9606 Isoform 2 of Attractin precursor, Attractin	112	27	0.83	55	14686	2+	1901.9	0.008	4.20631	0.9916	R.YYTAINFVATPDEQNR.D
15	1	sp|O75882-3|ATRN_HUMAN, sp|O75882-2|ATRN_HUMAN, sp|O75882|ATRN_HUMAN	133701.56191999995, 141428.76479999968, 158536.87623999876	0.174	ATRN, ATRN, ATRN	Tax_Id=9606 Isoform 3 of Attractin precursor, Tax_Id=9606 Isoform 2 of Attractin precursor, Attractin	112	27	0.83	55	15259	2+	1901.75	0.013	6.83581	0.9836	K.CFSSDFM"AYDIACDR.W	27240	20963.4
15	1	sp|O75882-3|ATRN_HUMAN, sp|O75882-2|ATRN_HUMAN, sp|O75882|ATRN_HUMAN	133701.56191999995, 141428.76479999968, 158536.87623999876	0.174	ATRN, ATRN, ATRN	Tax_Id=9606 Isoform 3 of Attractin precursor, Tax_Id=9606 Isoform 2 of Attractin precursor, Attractin	112	27	0.83	55	15795	2+	1528.74	0.01	6.54136	0.9727	R.YDVDTQM"WTILK.D
15	1	sp|O75882-3|ATRN_HUMAN, sp|O75882-2|ATRN_HUMAN, sp|O75882|ATRN_HUMAN	133701.56191999995, 141428.76479999968, 158536.87623999876	0.174	ATRN, ATRN, ATRN	Tax_Id=9606 Isoform 3 of Attractin precursor, Tax_Id=9606 Isoform 2 of Attractin precursor, Attractin	112	27	0.83	55	18295	2+	1512.74	1.013	8.59368	0.9952	R.YDVDTQMWTILK.D
15	1	sp|O75882-3|ATRN_HUMAN, sp|O75882-2|ATRN_HUMAN, sp|O75882|ATRN_HUMAN	133701.56191999995, 141428.76479999968, 158536.87623999876	0.174	ATRN, ATRN, ATRN	Tax_Id=9606 Isoform 3 of Attractin precursor, Tax_Id=9606 Isoform 2 of Attractin precursor, Attractin	112	27	0.83	55	4925	2+	1126.52	0.007	6.21381	0.9901	R.IMQSSQSMSK.L
15	1	sp|O75882-3|ATRN_HUMAN, sp|O75882-2|ATRN_HUMAN, sp|O75882|ATRN_HUMAN	133701.56191999995, 141428.76479999968, 158536.87623999876	0.174	ATRN, ATRN, ATRN	Tax_Id=9606 Isoform 3 of Attractin precursor, Tax_Id=9606 Isoform 2 of Attractin precursor, Attractin	112	27	0.83	55	9451	2+	1536.64	0.011	7.15847	0.9988	K.GDECQLCEVENR.Y	161337	108201
15	1	sp|O75882-3|ATRN_HUMAN, sp|O75882-2|ATRN_HUMAN, sp|O75882|ATRN_HUMAN	133701.56191999995, 141428.76479999968, 158536.87623999876	0.174	ATRN, ATRN, ATRN	Tax_Id=9606 Isoform 3 of Attractin precursor, Tax_Id=9606 Isoform 2 of Attractin precursor, Attractin	112	27	0.83	55	9467	2+	1542.68	-0.006	3.88934	1	K.GDEC'QLC'EVENR.Y	161337	108201
15	1	sp|O75882-3|ATRN_HUMAN, sp|O75882-2|ATRN_HUMAN, sp|O75882|ATRN_HUMAN	133701.56191999995, 141428.76479999968, 158536.87623999876	0.174	ATRN, ATRN, ATRN	Tax_Id=9606 Isoform 3 of Attractin precursor, Tax_Id=9606 Isoform 2 of Attractin precursor, Attractin	112	27	0.83	55	4694	2+	1126.52	0.008	7.1015	0.9816	R.IMQSSQSMSK.L
15	1	sp|O75882-3|ATRN_HUMAN, sp|O75882-2|ATRN_HUMAN, sp|O75882|ATRN_HUMAN	133701.56191999995, 141428.76479999968, 158536.87623999876	0.174	ATRN, ATRN, ATRN	Tax_Id=9606 Isoform 3 of Attractin precursor, Tax_Id=9606 Isoform 2 of Attractin precursor, Attractin	112	27	0.83	55	9321	2+	1536.64	0.012	7.80924	0.9998	K.GDECQLCEVENR.Y	288857	430829
15	1	sp|O75882-3|ATRN_HUMAN, sp|O75882-2|ATRN_HUMAN, sp|O75882|ATRN_HUMAN	133701.56191999995, 141428.76479999968, 158536.87623999876	0.174	ATRN, ATRN, ATRN	Tax_Id=9606 Isoform 3 of Attractin precursor, Tax_Id=9606 Isoform 2 of Attractin precursor, Attractin	112	27	0.83	55	11227	2+	1691.73	0.012	7.09335	1	R.SCALDQNCQWEPR.N	100617	129308
15	1	sp|O75882-3|ATRN_HUMAN, sp|O75882-2|ATRN_HUMAN, sp|O75882|ATRN_HUMAN	133701.56191999995, 141428.76479999968, 158536.87623999876	0.174	ATRN, ATRN, ATRN	Tax_Id=9606 Isoform 3 of Attractin precursor, Tax_Id=9606 Isoform 2 of Attractin precursor, Attractin	112	27	0.83	55	12663	2+	1390.7	-0.005	3.59532	0.9997	K.C'TWLIEGQPNR.I	650669	242296
15	1	sp|O75882-3|ATRN_HUMAN, sp|O75882-2|ATRN_HUMAN, sp|O75882|ATRN_HUMAN	133701.56191999995, 141428.76479999968, 158536.87623999876	0.174	ATRN, ATRN, ATRN	Tax_Id=9606 Isoform 3 of Attractin precursor, Tax_Id=9606 Isoform 2 of Attractin precursor, Attractin	112	27	0.83	55	14097	2+	1169.55	0.007	5.9852	0.9953	R.DLDM"FINASK.N
15	1	sp|O75882-3|ATRN_HUMAN, sp|O75882-2|ATRN_HUMAN, sp|O75882|ATRN_HUMAN	133701.56191999995, 141428.76479999968, 158536.87623999876	0.174	ATRN, ATRN, ATRN	Tax_Id=9606 Isoform 3 of Attractin precursor, Tax_Id=9606 Isoform 2 of Attractin precursor, Attractin	112	27	0.83	55	14953	2+	1901.9	0.009	4.7321	0.9997	R.YYTAINFVATPDEQNR.D
15	1	sp|O75882-3|ATRN_HUMAN, sp|O75882-2|ATRN_HUMAN, sp|O75882|ATRN_HUMAN	133701.56191999995, 141428.76479999968, 158536.87623999876	0.174	ATRN, ATRN, ATRN	Tax_Id=9606 Isoform 3 of Attractin precursor, Tax_Id=9606 Isoform 2 of Attractin precursor, Attractin	112	27	0.83	55	4574	2+	1126.52	0.006	5.32612	0.9527	R.IMQSSQSMSK.L
15	1	sp|O75882-3|ATRN_HUMAN, sp|O75882-2|ATRN_HUMAN, sp|O75882|ATRN_HUMAN	133701.56191999995, 141428.76479999968, 158536.87623999876	0.174	ATRN, ATRN, ATRN	Tax_Id=9606 Isoform 3 of Attractin precursor, Tax_Id=9606 Isoform 2 of Attractin precursor, Attractin	112	27	0.83	55	6099	2+	847.442	0.005	5.90011	0.858	R.YQGNPLR.G
15	1	sp|O75882-3|ATRN_HUMAN, sp|O75882-2|ATRN_HUMAN, sp|O75882|ATRN_HUMAN	133701.56191999995, 141428.76479999968, 158536.87623999876	0.174	ATRN, ATRN, ATRN	Tax_Id=9606 Isoform 3 of Attractin precursor, Tax_Id=9606 Isoform 2 of Attractin precursor, Attractin	112	27	0.83	55	8386	2+	1218.49	0.007	5.74481	0.9398	K.DNPMYYCNK.K	190969	134869
15	1	sp|O75882-3|ATRN_HUMAN, sp|O75882-2|ATRN_HUMAN, sp|O75882|ATRN_HUMAN	133701.56191999995, 141428.76479999968, 158536.87623999876	0.174	ATRN, ATRN, ATRN	Tax_Id=9606 Isoform 3 of Attractin precursor, Tax_Id=9606 Isoform 2 of Attractin precursor, Attractin	112	27	0.83	55	8572	2+	865.441	0.006	6.93288	0.9783	R.LADDLYR.Y
15	1	sp|O75882-3|ATRN_HUMAN, sp|O75882-2|ATRN_HUMAN, sp|O75882|ATRN_HUMAN	133701.56191999995, 141428.76479999968, 158536.87623999876	0.174	ATRN, ATRN, ATRN	Tax_Id=9606 Isoform 3 of Attractin precursor, Tax_Id=9606 Isoform 2 of Attractin precursor, Attractin	112	27	0.83	55	9289	2+	1542.68	0.994	3.88934	1	K.GDEC'QLC'EVENR.Y	1.33937e+06	833779
15	1	sp|O75882-3|ATRN_HUMAN, sp|O75882-2|ATRN_HUMAN, sp|O75882|ATRN_HUMAN	133701.56191999995, 141428.76479999968, 158536.87623999876	0.174	ATRN, ATRN, ATRN	Tax_Id=9606 Isoform 3 of Attractin precursor, Tax_Id=9606 Isoform 2 of Attractin precursor, Attractin	112	27	0.83	55	9307	2+	1539.66	-0.008	5.19595	0.6894	K.GDEC'QLCEVENR.Y
15	1	sp|O75882-3|ATRN_HUMAN, sp|O75882-2|ATRN_HUMAN, sp|O75882|ATRN_HUMAN	133701.56191999995, 141428.76479999968, 158536.87623999876	0.174	ATRN, ATRN, ATRN	Tax_Id=9606 Isoform 3 of Attractin precursor, Tax_Id=9606 Isoform 2 of Attractin precursor, Attractin	112	27	0.83	55	9676	2+	1286.65	-0.999	0.777211	0.8046	R.SEAACLAAGPGIR.C	594895	470484
15	1	sp|O75882-3|ATRN_HUMAN, sp|O75882-2|ATRN_HUMAN, sp|O75882|ATRN_HUMAN	133701.56191999995, 141428.76479999968, 158536.87623999876	0.174	ATRN, ATRN, ATRN	Tax_Id=9606 Isoform 3 of Attractin precursor, Tax_Id=9606 Isoform 2 of Attractin precursor, Attractin	112	27	0.83	55	9705	2+	1289.67	1.082	63.5821	1	R.SEAAC'LAAGPGIR.C
15	1	sp|O75882-3|ATRN_HUMAN, sp|O75882-2|ATRN_HUMAN, sp|O75882|ATRN_HUMAN	133701.56191999995, 141428.76479999968, 158536.87623999876	0.174	ATRN, ATRN, ATRN	Tax_Id=9606 Isoform 3 of Attractin precursor, Tax_Id=9606 Isoform 2 of Attractin precursor, Attractin	112	27	0.83	55	10584	2+	1599.77	0.011	6.87601	1	R.LTGSSGFVTDGPGNYK.Y
15	1	sp|O75882-3|ATRN_HUMAN, sp|O75882-2|ATRN_HUMAN, sp|O75882|ATRN_HUMAN	133701.56191999995, 141428.76479999968, 158536.87623999876	0.174	ATRN, ATRN, ATRN	Tax_Id=9606 Isoform 3 of Attractin precursor, Tax_Id=9606 Isoform 2 of Attractin precursor, Attractin	112	27	0.83	55	10741	2+	1599.77	0.014	8.75129	0.7167	R.LTGSSGFVTDGPGNYK.Y
15	1	sp|O75882-3|ATRN_HUMAN, sp|O75882-2|ATRN_HUMAN, sp|O75882|ATRN_HUMAN	133701.56191999995, 141428.76479999968, 158536.87623999876	0.174	ATRN, ATRN, ATRN	Tax_Id=9606 Isoform 3 of Attractin precursor, Tax_Id=9606 Isoform 2 of Attractin precursor, Attractin	112	27	0.83	55	11120	2+	1691.73	0.01	5.91112	1	R.SCALDQNCQWEPR.N	487148	422842
15	1	sp|O75882-3|ATRN_HUMAN, sp|O75882-2|ATRN_HUMAN, sp|O75882|ATRN_HUMAN	133701.56191999995, 141428.76479999968, 158536.87623999876	0.174	ATRN, ATRN, ATRN	Tax_Id=9606 Isoform 3 of Attractin precursor, Tax_Id=9606 Isoform 2 of Attractin precursor, Attractin	112	27	0.83	55	11168	2+	1697.76	-0.005	2.94505	1	R.SC'ALDQNC'QWEPR.N	487148	422842
15	1	sp|O75882-3|ATRN_HUMAN, sp|O75882-2|ATRN_HUMAN, sp|O75882|ATRN_HUMAN	133701.56191999995, 141428.76479999968, 158536.87623999876	0.174	ATRN, ATRN, ATRN	Tax_Id=9606 Isoform 3 of Attractin precursor, Tax_Id=9606 Isoform 2 of Attractin precursor, Attractin	112	27	0.83	55	11246	2+	1691.73	0.015	8.86668	1	R.SCALDQNCQWEPR.N	433101	356753
15	1	sp|O75882-3|ATRN_HUMAN, sp|O75882-2|ATRN_HUMAN, sp|O75882|ATRN_HUMAN	133701.56191999995, 141428.76479999968, 158536.87623999876	0.174	ATRN, ATRN, ATRN	Tax_Id=9606 Isoform 3 of Attractin precursor, Tax_Id=9606 Isoform 2 of Attractin precursor, Attractin	112	27	0.83	55	12346	2+	1387.68	0.011	7.92691	0.9957	K.CTWLIEGQPNR.I	1.50366e+06	1.05535e+06
15	1	sp|O75882-3|ATRN_HUMAN, sp|O75882-2|ATRN_HUMAN, sp|O75882|ATRN_HUMAN	133701.56191999995, 141428.76479999968, 158536.87623999876	0.174	ATRN, ATRN, ATRN	Tax_Id=9606 Isoform 3 of Attractin precursor, Tax_Id=9606 Isoform 2 of Attractin precursor, Attractin	112	27	0.83	55	12348	2+	1390.7	-0.005	3.59532	0.9999	K.C'TWLIEGQPNR.I	1.50366e+06	1.05535e+06
15	1	sp|O75882-3|ATRN_HUMAN, sp|O75882-2|ATRN_HUMAN, sp|O75882|ATRN_HUMAN	133701.56191999995, 141428.76479999968, 158536.87623999876	0.174	ATRN, ATRN, ATRN	Tax_Id=9606 Isoform 3 of Attractin precursor, Tax_Id=9606 Isoform 2 of Attractin precursor, Attractin	112	27	0.83	55	14662	2+	1901.9	0.009	4.7321	1	R.YYTAINFVATPDEQNR.D
15	1	sp|O75882-3|ATRN_HUMAN, sp|O75882-2|ATRN_HUMAN, sp|O75882|ATRN_HUMAN	133701.56191999995, 141428.76479999968, 158536.87623999876	0.174	ATRN, ATRN, ATRN	Tax_Id=9606 Isoform 3 of Attractin precursor, Tax_Id=9606 Isoform 2 of Attractin precursor, Attractin	112	27	0.83	55	15503	2+	1901.75	0.023	12.0941	1	K.CFSSDFM"AYDIACDR.W	80378.9	57032.4
15	1	sp|O75882-3|ATRN_HUMAN, sp|O75882-2|ATRN_HUMAN, sp|O75882|ATRN_HUMAN	133701.56191999995, 141428.76479999968, 158536.87623999876	0.174	ATRN, ATRN, ATRN	Tax_Id=9606 Isoform 3 of Attractin precursor, Tax_Id=9606 Isoform 2 of Attractin precursor, Attractin	112	27	0.83	55	15901	2+	1528.73	0.018	11.7744	1	R.YDVDTQM"WTILK.D
15	1	sp|O75882-3|ATRN_HUMAN, sp|O75882-2|ATRN_HUMAN, sp|O75882|ATRN_HUMAN	133701.56191999995, 141428.76479999968, 158536.87623999876	0.174	ATRN, ATRN, ATRN	Tax_Id=9606 Isoform 3 of Attractin precursor, Tax_Id=9606 Isoform 2 of Attractin precursor, Attractin	112	27	0.83	55	18554	2+	1512.74	0.011	7.27157	1	R.YDVDTQMWTILK.D
15	1	sp|O75882-3|ATRN_HUMAN, sp|O75882-2|ATRN_HUMAN, sp|O75882|ATRN_HUMAN	133701.56191999995, 141428.76479999968, 158536.87623999876	0.174	ATRN, ATRN, ATRN	Tax_Id=9606 Isoform 3 of Attractin precursor, Tax_Id=9606 Isoform 2 of Attractin precursor, Attractin	112	27	0.83	55	6352	2+	847.442	0.004	4.72009	0.9806	R.YQGNPLR.G
15	1	sp|O75882-3|ATRN_HUMAN, sp|O75882-2|ATRN_HUMAN, sp|O75882|ATRN_HUMAN	133701.56191999995, 141428.76479999968, 158536.87623999876	0.174	ATRN, ATRN, ATRN	Tax_Id=9606 Isoform 3 of Attractin precursor, Tax_Id=9606 Isoform 2 of Attractin precursor, Attractin	112	27	0.83	55	8656	2+	1051.56	0.008	7.60777	0.7619	R.YGHSLALYK.D
15	1	sp|O75882-3|ATRN_HUMAN, sp|O75882-2|ATRN_HUMAN, sp|O75882|ATRN_HUMAN	133701.56191999995, 141428.76479999968, 158536.87623999876	0.174	ATRN, ATRN, ATRN	Tax_Id=9606 Isoform 3 of Attractin precursor, Tax_Id=9606 Isoform 2 of Attractin precursor, Attractin	112	27	0.83	55	8684	2+	865.441	0.006	6.93288	0.9756	R.LADDLYR.Y
15	1	sp|O75882-3|ATRN_HUMAN, sp|O75882-2|ATRN_HUMAN, sp|O75882|ATRN_HUMAN	133701.56191999995, 141428.76479999968, 158536.87623999876	0.174	ATRN, ATRN, ATRN	Tax_Id=9606 Isoform 3 of Attractin precursor, Tax_Id=9606 Isoform 2 of Attractin precursor, Attractin	112	27	0.83	55	9403	2+	1542.68	-1.006	3.88934	0.7374	K.GDEC'QLC'EVENR.Y	638840	518559
15	1	sp|O75882-3|ATRN_HUMAN, sp|O75882-2|ATRN_HUMAN, sp|O75882|ATRN_HUMAN	133701.56191999995, 141428.76479999968, 158536.87623999876	0.174	ATRN, ATRN, ATRN	Tax_Id=9606 Isoform 3 of Attractin precursor, Tax_Id=9606 Isoform 2 of Attractin precursor, Attractin	112	27	0.83	55	9422	2+	1536.64	0.012	7.80924	0.9991	K.GDECQLCEVENR.Y	638840	518559
15	1	sp|O75882-3|ATRN_HUMAN, sp|O75882-2|ATRN_HUMAN, sp|O75882|ATRN_HUMAN	133701.56191999995, 141428.76479999968, 158536.87623999876	0.174	ATRN, ATRN, ATRN	Tax_Id=9606 Isoform 3 of Attractin precursor, Tax_Id=9606 Isoform 2 of Attractin precursor, Attractin	112	27	0.83	55	9511	2+	1542.68	-0.005	3.24111	0.6772	K.GDEC'QLC'EVENR.Y	627871	507811
15	1	sp|O75882-3|ATRN_HUMAN, sp|O75882-2|ATRN_HUMAN, sp|O75882|ATRN_HUMAN	133701.56191999995, 141428.76479999968, 158536.87623999876	0.174	ATRN, ATRN, ATRN	Tax_Id=9606 Isoform 3 of Attractin precursor, Tax_Id=9606 Isoform 2 of Attractin precursor, Attractin	112	27	0.83	55	9918	2+	1286.65	1.021	16.3214	0.9982	R.SEAACLAAGPGIR.C	541119	486250
15	1	sp|O75882-3|ATRN_HUMAN, sp|O75882-2|ATRN_HUMAN, sp|O75882|ATRN_HUMAN	133701.56191999995, 141428.76479999968, 158536.87623999876	0.174	ATRN, ATRN, ATRN	Tax_Id=9606 Isoform 3 of Attractin precursor, Tax_Id=9606 Isoform 2 of Attractin precursor, Attractin	112	27	0.83	55	9996	2+	1289.67	1.089	69.0098	0.9999	R.SEAAC'LAAGPGIR.C
15	1	sp|O75882-3|ATRN_HUMAN, sp|O75882-2|ATRN_HUMAN, sp|O75882|ATRN_HUMAN	133701.56191999995, 141428.76479999968, 158536.87623999876	0.174	ATRN, ATRN, ATRN	Tax_Id=9606 Isoform 3 of Attractin precursor, Tax_Id=9606 Isoform 2 of Attractin precursor, Attractin	112	27	0.83	55	10861	2+	1599.77	0.013	8.12619	1	R.LTGSSGFVTDGPGNYK.Y
15	1	sp|O75882-3|ATRN_HUMAN, sp|O75882-2|ATRN_HUMAN, sp|O75882|ATRN_HUMAN	133701.56191999995, 141428.76479999968, 158536.87623999876	0.174	ATRN, ATRN, ATRN	Tax_Id=9606 Isoform 3 of Attractin precursor, Tax_Id=9606 Isoform 2 of Attractin precursor, Attractin	112	27	0.83	55	11368	2+	1697.76	-0.004	2.35604	1	R.SC'ALDQNC'QWEPR.N	574640	586995
15	1	sp|O75882-3|ATRN_HUMAN, sp|O75882-2|ATRN_HUMAN, sp|O75882|ATRN_HUMAN	133701.56191999995, 141428.76479999968, 158536.87623999876	0.174	ATRN, ATRN, ATRN	Tax_Id=9606 Isoform 3 of Attractin precursor, Tax_Id=9606 Isoform 2 of Attractin precursor, Attractin	112	27	0.83	55	11459	3+	1410.77	0.009	6.37949	0.9819	R.NHNALLASLTTQK.K
15	1	sp|O75882-3|ATRN_HUMAN, sp|O75882-2|ATRN_HUMAN, sp|O75882|ATRN_HUMAN	133701.56191999995, 141428.76479999968, 158536.87623999876	0.174	ATRN, ATRN, ATRN	Tax_Id=9606 Isoform 3 of Attractin precursor, Tax_Id=9606 Isoform 2 of Attractin precursor, Attractin	112	27	0.83	55	12824	2+	1390.7	-0.005	3.59532	0.9883	K.C'TWLIEGQPNR.I	689768	573444
15	1	sp|O75882-3|ATRN_HUMAN, sp|O75882-2|ATRN_HUMAN, sp|O75882|ATRN_HUMAN	133701.56191999995, 141428.76479999968, 158536.87623999876	0.174	ATRN, ATRN, ATRN	Tax_Id=9606 Isoform 3 of Attractin precursor, Tax_Id=9606 Isoform 2 of Attractin precursor, Attractin	112	27	0.83	55	12842	2+	1387.68	0.014	10.0888	0.9999	K.CTWLIEGQPNR.I	689768	573444
15	1	sp|O75882-3|ATRN_HUMAN, sp|O75882-2|ATRN_HUMAN, sp|O75882|ATRN_HUMAN	133701.56191999995, 141428.76479999968, 158536.87623999876	0.174	ATRN, ATRN, ATRN	Tax_Id=9606 Isoform 3 of Attractin precursor, Tax_Id=9606 Isoform 2 of Attractin precursor, Attractin	112	27	0.83	55	12950	2+	1390.7	-0.005	3.59532	0.9999	K.C'TWLIEGQPNR.I	533152	446558
15	1	sp|O75882-3|ATRN_HUMAN, sp|O75882-2|ATRN_HUMAN, sp|O75882|ATRN_HUMAN	133701.56191999995, 141428.76479999968, 158536.87623999876	0.174	ATRN, ATRN, ATRN	Tax_Id=9606 Isoform 3 of Attractin precursor, Tax_Id=9606 Isoform 2 of Attractin precursor, Attractin	112	27	0.83	55	12976	2+	1387.68	0.013	9.36816	0.9992	K.CTWLIEGQPNR.I	445220	366129
15	1	sp|O75882-3|ATRN_HUMAN, sp|O75882-2|ATRN_HUMAN, sp|O75882|ATRN_HUMAN	133701.56191999995, 141428.76479999968, 158536.87623999876	0.174	ATRN, ATRN, ATRN	Tax_Id=9606 Isoform 3 of Attractin precursor, Tax_Id=9606 Isoform 2 of Attractin precursor, Attractin	112	27	0.83	55	14216	2+	1169.55	0.007	5.9852	1	R.DLDM"FINASK.N
15	1	sp|O75882-3|ATRN_HUMAN, sp|O75882-2|ATRN_HUMAN, sp|O75882|ATRN_HUMAN	133701.56191999995, 141428.76479999968, 158536.87623999876	0.174	ATRN, ATRN, ATRN	Tax_Id=9606 Isoform 3 of Attractin precursor, Tax_Id=9606 Isoform 2 of Attractin precursor, Attractin	112	27	0.83	55	14911	2+	1901.9	0.017	8.93842	0.9979	R.YYTAINFVATPDEQNR.D
15	1	sp|O75882-3|ATRN_HUMAN, sp|O75882-2|ATRN_HUMAN, sp|O75882|ATRN_HUMAN	133701.56191999995, 141428.76479999968, 158536.87623999876	0.174	ATRN, ATRN, ATRN	Tax_Id=9606 Isoform 3 of Attractin precursor, Tax_Id=9606 Isoform 2 of Attractin precursor, Attractin	112	27	0.83	55	15343	2+	1153.56	-0.97	26.0065	0.7054	R.DLDMFINASK.N
15	1	sp|O75882-3|ATRN_HUMAN, sp|O75882-2|ATRN_HUMAN, sp|O75882|ATRN_HUMAN	133701.56191999995, 141428.76479999968, 158536.87623999876	0.174	ATRN, ATRN, ATRN	Tax_Id=9606 Isoform 3 of Attractin precursor, Tax_Id=9606 Isoform 2 of Attractin precursor, Attractin	112	27	0.83	55	15610	2+	1901.75	1.013	6.83581	1	K.CFSSDFM"AYDIACDR.W	47329.6	44120.8
15	1	sp|O75882-3|ATRN_HUMAN, sp|O75882-2|ATRN_HUMAN, sp|O75882|ATRN_HUMAN	133701.56191999995, 141428.76479999968, 158536.87623999876	0.174	ATRN, ATRN, ATRN	Tax_Id=9606 Isoform 3 of Attractin precursor, Tax_Id=9606 Isoform 2 of Attractin precursor, Attractin	112	27	0.83	55	16069	2+	1528.73	0.012	7.84963	1	R.YDVDTQM"WTILK.D
16	1	sp|O95445-2|APOM_HUMAN, sp|O95445|APOM_HUMAN	13050.942599999997, 21253.29135999999	0.259	APOM, APOM	Tax_Id=9606 Apolipoprotein M, Apolipoprotein M (short name: Apo-M)	7	3	0.62	1	6397	2+	1192.49	0.007	5.87007	0.995	R.NQEACELSNN.-	152218	94685.6
16	1	sp|O95445-2|APOM_HUMAN, sp|O95445|APOM_HUMAN	13050.942599999997, 21253.29135999999	0.259	APOM, APOM	Tax_Id=9606 Apolipoprotein M, Apolipoprotein M (short name: Apo-M)	7	3	0.62	1	12558	2+	817.493	0.004	4.89301	0.6058	K.AFLLTPR.N
16	1	sp|O95445-2|APOM_HUMAN, sp|O95445|APOM_HUMAN	13050.942599999997, 21253.29135999999	0.259	APOM, APOM	Tax_Id=9606 Apolipoprotein M, Apolipoprotein M (short name: Apo-M)	7	3	0.62	1	13892	3+	1590.79	1.004	2.51447	0.9064	K.WIYHLTEGSTDLR.T
16	1	sp|O95445-2|APOM_HUMAN, sp|O95445|APOM_HUMAN	13050.942599999997, 21253.29135999999	0.259	APOM, APOM	Tax_Id=9606 Apolipoprotein M, Apolipoprotein M (short name: Apo-M)	7	3	0.62	1	13924	2+	1590.79	0.015	9.42927	0.7583	K.WIYHLTEGSTDLR.T
16	1	sp|O95445-2|APOM_HUMAN, sp|O95445|APOM_HUMAN	13050.942599999997, 21253.29135999999	0.259	APOM, APOM	Tax_Id=9606 Apolipoprotein M, Apolipoprotein M (short name: Apo-M)	7	3	0.62	1	12523	2+	817.493	0.004	4.89301	0.8854	K.AFLLTPR.N
16	1	sp|O95445-2|APOM_HUMAN, sp|O95445|APOM_HUMAN	13050.942599999997, 21253.29135999999	0.259	APOM, APOM	Tax_Id=9606 Apolipoprotein M, Apolipoprotein M (short name: Apo-M)	7	3	0.62	1	13512	3+	1590.79	0.01	6.28618	0.9993	K.WIYHLTEGSTDLR.T
16	1	sp|O95445-2|APOM_HUMAN, sp|O95445|APOM_HUMAN	13050.942599999997, 21253.29135999999	0.259	APOM, APOM	Tax_Id=9606 Apolipoprotein M, Apolipoprotein M (short name: Apo-M)	7	3	0.62	1	13562	2+	1590.79	0.011	6.9148	0.9996	K.WIYHLTEGSTDLR.T
17	1	sp|O95810|SDPR_HUMAN	47173.2	0.136	SDPR	Serum deprivation-response protein	8	4			5201	2+	971.516	0.005	5.1466	0.9996	K.QPVSGAVEGK.E
17	1	sp|O95810|SDPR_HUMAN	47173.2	0.136	SDPR	Serum deprivation-response protein	8	4			19562	2+	1962.06	0.01	5.09669	1	K.VLIFQEENEIPASVFVK.Q
17	1	sp|O95810|SDPR_HUMAN	47173.2	0.136	SDPR	Serum deprivation-response protein	8	4			4824	2+	971.516	0.006	6.17592	0.991	K.QPVSGAVEGK.E
17	1	sp|O95810|SDPR_HUMAN	47173.2	0.136	SDPR	Serum deprivation-response protein	8	4			10550	2+	1604.71	0.011	6.85483	1	R.YEGSYALTSEEAER.S
17	1	sp|O95810|SDPR_HUMAN	47173.2	0.136	SDPR	Serum deprivation-response protein	8	4			11567	2+	1777.87	0.012	6.74964	1	R.SDGDPVQPAVLQVHQTS.-
17	1	sp|O95810|SDPR_HUMAN	47173.2	0.136	SDPR	Serum deprivation-response protein	8	4			11691	2+	1777.87	0.011	6.18717	1	R.SDGDPVQPAVLQVHQTS.-
17	1	sp|O95810|SDPR_HUMAN	47173.2	0.136	SDPR	Serum deprivation-response protein	8	4			10440	2+	1604.71	0.005	3.11583	1	R.YEGSYALTSEEAER.S
17	1	sp|O95810|SDPR_HUMAN	47173.2	0.136	SDPR	Serum deprivation-response protein	8	4			11546	2+	1777.87	0.013	7.31211	1	R.SDGDPVQPAVLQVHQTS.-
18	1	sp|P00441|SODC_HUMAN	15935.7	0.325	SOD1	Superoxide dismutase [Cu-Zn]	6	3	1.01	2	7286	2+	1225.62	0.008	6.52732	0.9999	R.HVGDLGNVTADK.D
18	1	sp|P00441|SODC_HUMAN	15935.7	0.325	SOD1	Superoxide dismutase [Cu-Zn]	6	3	1.01	2	7257	2+	1225.62	0.008	6.52732	1	R.HVGDLGNVTADK.D
18	1	sp|P00441|SODC_HUMAN	15935.7	0.325	SOD1	Superoxide dismutase [Cu-Zn]	6	3	1.01	2	15240	2+	1501.76	0.008	5.32707	0.9999	K.GDGPVQGIINFEQK.E
18	1	sp|P00441|SODC_HUMAN	15935.7	0.325	SOD1	Superoxide dismutase [Cu-Zn]	6	3	1.01	2	19099	3+	2531.25	-0.003	1.18519	0.9977	K.DGVADVSIEDSVISLSGDHC'IIGR.T	176429	198233
18	1	sp|P00441|SODC_HUMAN	15935.7	0.325	SOD1	Superoxide dismutase [Cu-Zn]	6	3	1.01	2	15214	2+	1501.77	0.011	7.32471	1	K.GDGPVQGIINFEQK.E
18	1	sp|P00441|SODC_HUMAN	15935.7	0.325	SOD1	Superoxide dismutase [Cu-Zn]	6	3	1.01	2	19033	3+	2531.25	1.016	6.32099	0.8611	K.DGVADVSIEDSVISLSGDHC'IIGR.T	59105.7	54063.9
19	1	sp|P00488|F13A_HUMAN	83267.3	0.052	F13A1	Coagulation factor XIII A chain (short name: Coagulation factor XIIIa)	4	3			7670	2+	1195.6	1.037	30.9468	0.8848	K.LIASM"SSDSLR.H
19	1	sp|P00488|F13A_HUMAN	83267.3	0.052	F13A1	Coagulation factor XIII A chain (short name: Coagulation factor XIIIa)	4	3			16841	2+	1280.69	0.009	7.02745	0.9998	R.LALETALMYGAK.K
19	1	sp|P00488|F13A_HUMAN	83267.3	0.052	F13A1	Coagulation factor XIII A chain (short name: Coagulation factor XIIIa)	4	3			14485	2+	1644.72	0.008	4.86404	0.989	K.QIGGDGMMDITDTYK.F
19	1	sp|P00488|F13A_HUMAN	83267.3	0.052	F13A1	Coagulation factor XIII A chain (short name: Coagulation factor XIIIa)	4	3			14476	2+	1644.72	0.014	8.51207	0.9997	K.QIGGDGMMDITDTYK.F
20	1	sp|P00736|C1R_HUMAN	80118.5	0.332	C1R	Complement C1r subcomponent	89	24	1.16	45	6709	2+	1294.6	0.008	6.17952	0.9999	R.YTTTM"GVNTYK.A
20	1	sp|P00736|C1R_HUMAN	80118.5	0.332	C1R	Complement C1r subcomponent	89	24	1.16	45	9013	2+	1278.6	-1.006	4.69262	0.9902	R.YTTTMGVNTYK.A
20	1	sp|P00736|C1R_HUMAN	80118.5	0.332	C1R	Complement C1r subcomponent	89	24	1.16	45	10524	2+	1583.73	0	0	1	K.QDAC'QGDSGGVFAVR.D	307449	390904
20	1	sp|P00736|C1R_HUMAN	80118.5	0.332	C1R	Complement C1r subcomponent	89	24	1.16	45	10861	2+	1031.49	0.007	6.78632	0.9808	R.DYFIATCK.Q	171661	181483
20	1	sp|P00736|C1R_HUMAN	80118.5	0.332	C1R	Complement C1r subcomponent	89	24	1.16	45	12017	2+	1545.79	0.001	0.646917	0.9992	R.FC'GQLGSPLGNPPGK.K	461630	560692
20	1	sp|P00736|C1R_HUMAN	80118.5	0.332	C1R	Complement C1r subcomponent	89	24	1.16	45	14790	2+	1681.85	0.012	7.13501	0.9967	R.LPVANPQACENWLR.G	278208	200119
20	1	sp|P00736|C1R_HUMAN	80118.5	0.332	C1R	Complement C1r subcomponent	89	24	1.16	45	16948	2+	1149.63	0.006	5.21907	0.9956	K.VLNYVDWIK.K
20	1	sp|P00736|C1R_HUMAN	80118.5	0.332	C1R	Complement C1r subcomponent	89	24	1.16	45	19181	3+	2882.34	1.025	8.6735	0.9992	K.QRPPDLDTSSNAVDLLFFTDESGDSR.G
20	1	sp|P00736|C1R_HUMAN	80118.5	0.332	C1R	Complement C1r subcomponent	89	24	1.16	45	19311	3+	2882.34	0.024	8.32656	1	K.QRPPDLDTSSNAVDLLFFTDESGDSR.G
20	1	sp|P00736|C1R_HUMAN	80118.5	0.332	C1R	Complement C1r subcomponent	89	24	1.16	45	20726	3+	2254.15	0.017	7.54165	1	K.TLDEFTIIQNLQPQYQFR.D
20	1	sp|P00736|C1R_HUMAN	80118.5	0.332	C1R	Complement C1r subcomponent	89	24	1.16	45	10502	2+	1580.71	1.021	13.2852	0.9999	K.QDACQGDSGGVFAVR.D	2.78356e+06	3.96081e+06
20	1	sp|P00736|C1R_HUMAN	80118.5	0.332	C1R	Complement C1r subcomponent	89	24	1.16	45	10546	2+	1583.73	1.002	1.26284	0.9996	K.QDAC'QGDSGGVFAVR.D	2783560	3911935
20	1	sp|P00736|C1R_HUMAN	80118.5	0.332	C1R	Complement C1r subcomponent	89	24	1.16	45	10637	2+	1580.71	1.021	13.2852	0.9999	K.QDACQGDSGGVFAVR.D	3.75286e+06	2914342
20	1	sp|P00736|C1R_HUMAN	80118.5	0.332	C1R	Complement C1r subcomponent	89	24	1.16	45	12035	2+	1545.79	0.001	0.646917	0.9987	R.FC'GQLGSPLGNPPGK.K	542132	603789
20	1	sp|P00736|C1R_HUMAN	80118.5	0.332	C1R	Complement C1r subcomponent	89	24	1.16	45	12837	2+	1566.7	0.001	0.638282	1	K.Q^DAC'QGDSGGVFAVR.D	421047	2475009
20	1	sp|P00736|C1R_HUMAN	80118.5	0.332	C1R	Complement C1r subcomponent	89	24	1.16	45	12966	2+	1566.7	0.001	0.638282	1	K.Q^DAC'QGDSGGVFAVR.D	359005	2.24761e+06
20	1	sp|P00736|C1R_HUMAN	80118.5	0.332	C1R	Complement C1r subcomponent	89	24	1.16	45	13498	2+	1873.88	0.01	5.33651	1	R.ESEQGVYTC'TAQGIWK.N	149595	197755
20	1	sp|P00736|C1R_HUMAN	80118.5	0.332	C1R	Complement C1r subcomponent	89	24	1.16	45	14485	2+	1681.85	0.012	7.13501	1	R.LPVANPQACENWLR.G	1.65858e+06	340178
20	1	sp|P00736|C1R_HUMAN	80118.5	0.332	C1R	Complement C1r subcomponent	89	24	1.16	45	14594	2+	1684.87	0.006	3.56111	0.6564	R.LPVANPQAC'ENWLR.G	1.43383e+06	289500
20	1	sp|P00736|C1R_HUMAN	80118.5	0.332	C1R	Complement C1r subcomponent	89	24	1.16	45	14619	2+	1681.85	0.012	7.13501	0.9999	R.LPVANPQACENWLR.G	1.19715e+06	247625
20	1	sp|P00736|C1R_HUMAN	80118.5	0.332	C1R	Complement C1r subcomponent	89	24	1.16	45	16856	2+	1149.63	0.006	5.21907	0.9911	K.VLNYVDWIK.K
20	1	sp|P00736|C1R_HUMAN	80118.5	0.332	C1R	Complement C1r subcomponent	89	24	1.16	45	16981	2+	1149.63	0.006	5.21907	0.9959	K.VLNYVDWIK.K
20	1	sp|P00736|C1R_HUMAN	80118.5	0.332	C1R	Complement C1r subcomponent	89	24	1.16	45	18099	3+	1819.87	0.006	3.29694	0.9715	K.M"GNFPWQVFTNIHGR.G
20	1	sp|P00736|C1R_HUMAN	80118.5	0.332	C1R	Complement C1r subcomponent	89	24	1.16	45	19068	3+	2882.34	0.013	4.51022	0.9993	K.QRPPDLDTSSNAVDLLFFTDESGDSR.G
20	1	sp|P00736|C1R_HUMAN	80118.5	0.332	C1R	Complement C1r subcomponent	89	24	1.16	45	19196	3+	2882.34	0.021	7.28574	0.9998	K.QRPPDLDTSSNAVDLLFFTDESGDSR.G
20	1	sp|P00736|C1R_HUMAN	80118.5	0.332	C1R	Complement C1r subcomponent	89	24	1.16	45	5697	2+	972.49	0.005	5.14144	0.9868	R.VSVHPDYR.Q
20	1	sp|P00736|C1R_HUMAN	80118.5	0.332	C1R	Complement C1r subcomponent	89	24	1.16	45	10565	2+	1583.73	1.002	1.26284	0.9903	K.QDAC'QGDSGGVFAVR.D	360555	444405
20	1	sp|P00736|C1R_HUMAN	80118.5	0.332	C1R	Complement C1r subcomponent	89	24	1.16	45	10582	2+	1580.71	1.021	13.2852	1	K.QDACQGDSGGVFAVR.D	360555	444405
20	1	sp|P00736|C1R_HUMAN	80118.5	0.332	C1R	Complement C1r subcomponent	89	24	1.16	45	12835	2+	1566.7	0.002	1.27656	1	K.Q^DAC'QGDSGGVFAVR.D	67631.6	190911
20	1	sp|P00736|C1R_HUMAN	80118.5	0.332	C1R	Complement C1r subcomponent	89	24	1.16	45	13441	2+	1873.88	0.01	5.33651	0.9998	R.ESEQGVYTC'TAQGIWK.N	95820.6	127012
20	1	sp|P00736|C1R_HUMAN	80118.5	0.332	C1R	Complement C1r subcomponent	89	24	1.16	45	14642	2+	1681.85	0.013	7.72959	0.6327	R.LPVANPQACENWLR.G	337490	136856
20	1	sp|P00736|C1R_HUMAN	80118.5	0.332	C1R	Complement C1r subcomponent	89	24	1.16	45	19064	3+	2882.34	0.014	4.85716	1	K.QRPPDLDTSSNAVDLLFFTDESGDSR.G
20	1	sp|P00736|C1R_HUMAN	80118.5	0.332	C1R	Complement C1r subcomponent	89	24	1.16	45	20384	3+	2254.15	0.011	4.87989	0.9967	K.TLDEFTIIQNLQPQYQFR.D
20	1	sp|P00736|C1R_HUMAN	80118.5	0.332	C1R	Complement C1r subcomponent	89	24	1.16	45	10582	2+	1580.71	0.009	5.69364	0.8868	K.QDACQGDSGGVFAVR.D	122263	142637
20	1	sp|P00736|C1R_HUMAN	80118.5	0.332	C1R	Complement C1r subcomponent	89	24	1.16	45	10586	2+	1583.73	0.002	1.26284	1	K.QDAC'QGDSGGVFAVR.D	122263	142637
20	1	sp|P00736|C1R_HUMAN	80118.5	0.332	C1R	Complement C1r subcomponent	89	24	1.16	45	12651	2+	1566.7	-0.002	1.27656	0.9973	K.Q^DAC'QGDSGGVFAVR.D	47705.3	82051.7
20	1	sp|P00736|C1R_HUMAN	80118.5	0.332	C1R	Complement C1r subcomponent	89	24	1.16	45	13367	2+	1873.88	0.01	5.33651	0.9275	R.ESEQGVYTC'TAQGIWK.N	38365.5	46017.5
20	1	sp|P00736|C1R_HUMAN	80118.5	0.332	C1R	Complement C1r subcomponent	89	24	1.16	45	16622	2+	1149.63	0.006	5.21907	0.9371	K.VLNYVDWIK.K
20	1	sp|P00736|C1R_HUMAN	80118.5	0.332	C1R	Complement C1r subcomponent	89	24	1.16	45	19910	3+	2254.15	0.019	8.4289	0.9998	K.TLDEFTIIQNLQPQYQFR.D
20	1	sp|P00736|C1R_HUMAN	80118.5	0.332	C1R	Complement C1r subcomponent	89	24	1.16	45	14347	2+	1873.88	0.003	1.60095	1	R.ESEQGVYTC'TAQGIWK.N	120654	712719
20	1	sp|P00736|C1R_HUMAN	80118.5	0.332	C1R	Complement C1r subcomponent	89	24	1.16	45	18330	3+	3304.54	1.011	3.32876	0.9907	K.FLEPFDIDDHQQVHCPYDQLQIYANGK.N	218630	124757
20	1	sp|P00736|C1R_HUMAN	80118.5	0.332	C1R	Complement C1r subcomponent	89	24	1.16	45	19838	3+	2882.34	1.011	3.81634	0.9946	K.QRPPDLDTSSNAVDLLFFTDESGDSR.G
20	1	sp|P00736|C1R_HUMAN	80118.5	0.332	C1R	Complement C1r subcomponent	89	24	1.16	45	7361	2+	815.437	0.005	6.13168	0.9958	R.GGGALLGDR.W
20	1	sp|P00736|C1R_HUMAN	80118.5	0.332	C1R	Complement C1r subcomponent	89	24	1.16	45	14831	2+	1413.79	0.011	7.78051	0.9996	R.WILTAAHTLYPK.E
20	1	sp|P00736|C1R_HUMAN	80118.5	0.332	C1R	Complement C1r subcomponent	89	24	1.16	45	19265	3+	2882.34	0.019	6.59186	1	K.QRPPDLDTSSNAVDLLFFTDESGDSR.G
20	1	sp|P00736|C1R_HUMAN	80118.5	0.332	C1R	Complement C1r subcomponent	89	24	1.16	45	7196	2+	815.437	0.004	4.90535	0.9053	R.GGGALLGDR.W
20	1	sp|P00736|C1R_HUMAN	80118.5	0.332	C1R	Complement C1r subcomponent	89	24	1.16	45	7361	2+	815.437	0.005	6.13168	0.9964	R.GGGALLGDR.W
20	1	sp|P00736|C1R_HUMAN	80118.5	0.332	C1R	Complement C1r subcomponent	89	24	1.16	45	14806	2+	1413.79	0.009	6.36587	0.9681	R.WILTAAHTLYPK.E
20	1	sp|P00736|C1R_HUMAN	80118.5	0.332	C1R	Complement C1r subcomponent	89	24	1.16	45	17704	3+	3304.54	1.003	0.907843	0.9634	K.FLEPFDIDDHQQVHCPYDQLQIYANGK.N	144199	80723.5
20	1	sp|P00736|C1R_HUMAN	80118.5	0.332	C1R	Complement C1r subcomponent	89	24	1.16	45	19272	3+	2882.34	0.019	6.59186	1	K.QRPPDLDTSSNAVDLLFFTDESGDSR.G
20	1	sp|P00736|C1R_HUMAN	80118.5	0.332	C1R	Complement C1r subcomponent	89	24	1.16	45	13854	2+	1873.88	1.01	5.33651	0.9894	R.ESEQGVYTC'TAQGIWK.N	113313	184522
20	1	sp|P00736|C1R_HUMAN	80118.5	0.332	C1R	Complement C1r subcomponent	89	24	1.16	45	17197	2+	1149.63	0.008	6.95876	0.9748	K.VLNYVDWIK.K
20	1	sp|P00736|C1R_HUMAN	80118.5	0.332	C1R	Complement C1r subcomponent	89	24	1.16	45	7172	2+	1294.6	0.009	6.95196	0.9962	R.YTTTM"GVNTYK.A
20	1	sp|P00736|C1R_HUMAN	80118.5	0.332	C1R	Complement C1r subcomponent	89	24	1.16	45	9220	2+	1278.6	0.006	4.69262	0.9929	R.YTTTMGVNTYK.A
20	1	sp|P00736|C1R_HUMAN	80118.5	0.332	C1R	Complement C1r subcomponent	89	24	1.16	45	12162	2+	1545.79	0.001	0.646917	0.9992	R.FC'GQLGSPLGNPPGK.K	265056	433163
20	1	sp|P00736|C1R_HUMAN	80118.5	0.332	C1R	Complement C1r subcomponent	89	24	1.16	45	20658	2+	2254.15	0.018	7.98527	0.6992	K.TLDEFTIIQNLQPQYQFR.D
20	1	sp|P00736|C1R_HUMAN	80118.5	0.332	C1R	Complement C1r subcomponent	89	24	1.16	45	20712	3+	2254.15	1.005	2.21813	0.9697	K.TLDEFTIIQNLQPQYQFR.D
20	1	sp|P00736|C1R_HUMAN	80118.5	0.332	C1R	Complement C1r subcomponent	89	24	1.16	45	6687	2+	1294.6	0.009	6.95196	0.9999	R.YTTTM"GVNTYK.A
20	1	sp|P00736|C1R_HUMAN	80118.5	0.332	C1R	Complement C1r subcomponent	89	24	1.16	45	8989	2+	1278.6	0.009	7.03893	0.9919	R.YTTTMGVNTYK.A
20	1	sp|P00736|C1R_HUMAN	80118.5	0.332	C1R	Complement C1r subcomponent	89	24	1.16	45	9938	2+	1577.71	0.013	8.2398	0.9883	R.IQYYCHEPYYK.M	248428	295113
20	1	sp|P00736|C1R_HUMAN	80118.5	0.332	C1R	Complement C1r subcomponent	89	24	1.16	45	9959	2+	1580.73	0.005	3.1631	0.9608	R.IQYYC'HEPYYK.M	233381	279216
20	1	sp|P00736|C1R_HUMAN	80118.5	0.332	C1R	Complement C1r subcomponent	89	24	1.16	45	10401	2+	1583.73	0.002	1.26284	1	K.QDAC'QGDSGGVFAVR.D	105862	185254
20	1	sp|P00736|C1R_HUMAN	80118.5	0.332	C1R	Complement C1r subcomponent	89	24	1.16	45	10860	2+	1034.51	-0.003	2.89994	0.9909	R.DYFIATC'K.Q	842298	625069
20	1	sp|P00736|C1R_HUMAN	80118.5	0.332	C1R	Complement C1r subcomponent	89	24	1.16	45	11728	2+	1542.77	1.02	12.9637	1	R.FCGQLGSPLGNPPGK.K	2.3813e+06	2.90723e+06
20	1	sp|P00736|C1R_HUMAN	80118.5	0.332	C1R	Complement C1r subcomponent	89	24	1.16	45	11770	2+	1545.79	1.001	0.646918	0.9993	R.FC'GQLGSPLGNPPGK.K	2.3813e+06	2907232
20	1	sp|P00736|C1R_HUMAN	80118.5	0.332	C1R	Complement C1r subcomponent	89	24	1.16	45	13512	2+	1873.88	0.01	5.33651	1	R.ESEQGVYTC'TAQGIWK.N	353213	424544
20	1	sp|P00736|C1R_HUMAN	80118.5	0.332	C1R	Complement C1r subcomponent	89	24	1.16	45	13563	2+	1870.86	0.009	4.81061	1	R.ESEQGVYTCTAQGIWK.N	353213	424544
20	1	sp|P00736|C1R_HUMAN	80118.5	0.332	C1R	Complement C1r subcomponent	89	24	1.16	45	13653	2+	1873.88	0.01	5.33651	1	R.ESEQGVYTC'TAQGIWK.N	274922	329201
20	1	sp|P00736|C1R_HUMAN	80118.5	0.332	C1R	Complement C1r subcomponent	89	24	1.16	45	14757	2+	1684.87	0.066	39.1722	0.7983	R.LPVANPQAC'ENWLR.G
20	1	sp|P00736|C1R_HUMAN	80118.5	0.332	C1R	Complement C1r subcomponent	89	24	1.16	45	18971	3+	2882.34	0.02	6.9388	0.9979	K.QRPPDLDTSSNAVDLLFFTDESGDSR.G
20	1	sp|P00736|C1R_HUMAN	80118.5	0.332	C1R	Complement C1r subcomponent	89	24	1.16	45	19097	3+	2882.34	0.022	7.63268	1	K.QRPPDLDTSSNAVDLLFFTDESGDSR.G
20	1	sp|P00736|C1R_HUMAN	80118.5	0.332	C1R	Complement C1r subcomponent	89	24	1.16	45	20681	2+	2498.16	1.02	8.0059	0.9667	K.LVFQQFDLEPSEGCFYDYVK.I	480879	543690
20	1	sp|P00736|C1R_HUMAN	80118.5	0.332	C1R	Complement C1r subcomponent	89	24	1.16	45	20726	2+	2254.15	0.019	8.4289	0.8342	K.TLDEFTIIQNLQPQYQFR.D
20	1	sp|P00736|C1R_HUMAN	80118.5	0.332	C1R	Complement C1r subcomponent	89	24	1.16	45	5527	2+	972.49	0.006	6.16973	0.9975	R.VSVHPDYR.Q
20	1	sp|P00736|C1R_HUMAN	80118.5	0.332	C1R	Complement C1r subcomponent	89	24	1.16	45	6878	2+	1294.6	0.012	9.26929	0.9906	R.YTTTM"GVNTYK.A
20	1	sp|P00736|C1R_HUMAN	80118.5	0.332	C1R	Complement C1r subcomponent	89	24	1.16	45	10288	2+	1583.73	0.002	1.26284	0.9997	K.QDAC'QGDSGGVFAVR.D	294411	447588
20	1	sp|P00736|C1R_HUMAN	80118.5	0.332	C1R	Complement C1r subcomponent	89	24	1.16	45	10420	2+	1583.73	0.002	1.26284	0.9995	K.QDAC'QGDSGGVFAVR.D	259544	388537
20	1	sp|P00736|C1R_HUMAN	80118.5	0.332	C1R	Complement C1r subcomponent	89	24	1.16	45	10705	2+	1034.51	-0.001	0.966645	0.9633	R.DYFIATC'K.Q	318582	358617
20	1	sp|P00736|C1R_HUMAN	80118.5	0.332	C1R	Complement C1r subcomponent	89	24	1.16	45	11784	2+	1545.79	0.002	1.29383	0.9988	R.FC'GQLGSPLGNPPGK.K	1.03412e+06	1.07452e+06
20	1	sp|P00736|C1R_HUMAN	80118.5	0.332	C1R	Complement C1r subcomponent	89	24	1.16	45	14512	2+	1684.87	0.006	3.56111	1	R.LPVANPQAC'ENWLR.G	761044	755342
20	1	sp|P00736|C1R_HUMAN	80118.5	0.332	C1R	Complement C1r subcomponent	89	24	1.16	45	16536	2+	1149.63	0.007	6.08891	0.9987	K.VLNYVDWIK.K
20	1	sp|P00736|C1R_HUMAN	80118.5	0.332	C1R	Complement C1r subcomponent	89	24	1.16	45	20516	3+	2254.15	1.005	2.21813	0.7151	K.TLDEFTIIQNLQPQYQFR.D
20	1	sp|P00736|C1R_HUMAN	80118.5	0.332	C1R	Complement C1r subcomponent	89	24	1.16	45	10589	2+	1583.73	1.002	1.26284	0.999	K.QDAC'QGDSGGVFAVR.D	165106	262344
20	1	sp|P00736|C1R_HUMAN	80118.5	0.332	C1R	Complement C1r subcomponent	89	24	1.16	45	13626	2+	1873.88	0.01	5.33651	0.9999	R.ESEQGVYTC'TAQGIWK.N	179965	216336
20	1	sp|P00736|C1R_HUMAN	80118.5	0.332	C1R	Complement C1r subcomponent	89	24	1.16	45	17013	2+	1149.63	0.007	6.08891	0.9991	K.VLNYVDWIK.K
20	1	sp|P00736|C1R_HUMAN	80118.5	0.332	C1R	Complement C1r subcomponent	89	24	1.16	45	19058	3+	2882.34	0.016	5.55104	1	K.QRPPDLDTSSNAVDLLFFTDESGDSR.G
20	1	sp|P00736|C1R_HUMAN	80118.5	0.332	C1R	Complement C1r subcomponent	89	24	1.16	45	19189	3+	2882.34	0.021	7.28574	0.9999	K.QRPPDLDTSSNAVDLLFFTDESGDSR.G
20	1	sp|P00736|C1R_HUMAN	80118.5	0.332	C1R	Complement C1r subcomponent	89	24	1.16	45	20533	2+	2254.15	0.02	8.87252	0.9045	K.TLDEFTIIQNLQPQYQFR.D
20	1	sp|P00736|C1R_HUMAN	80118.5	0.332	C1R	Complement C1r subcomponent	89	24	1.16	45	20554	3+	2254.15	1.005	2.21813	0.9976	K.TLDEFTIIQNLQPQYQFR.D
21	1	sp|P00742|FA10_HUMAN	54731.7	0.426	F10	Coagulation factor X	148	31	0.69	107	10962	2+	1348.64	0.01	7.41488	1	K.ACIPTGPYPCGK.Q	2557442	466737
21	1	sp|P00742|FA10_HUMAN	54731.7	0.426	F10	Coagulation factor X	148	31	0.69	107	10989	2+	1354.68	-0.007	5.16729	0.9197	K.AC'IPTGPYPC'GK.Q	2.54779e+06	466738
21	1	sp|P00742|FA10_HUMAN	54731.7	0.426	F10	Coagulation factor X	148	31	0.69	107	11096	2+	1348.64	1.014	10.3808	0.9876	K.ACIPTGPYPCGK.Q	2.23453e+06	406239
21	1	sp|P00742|FA10_HUMAN	54731.7	0.426	F10	Coagulation factor X	148	31	0.69	107	15336	3+	2096.01	0.016	7.63354	0.9983	R.NTEQEEGGEAVHEVEVVIK.H
21	1	sp|P00742|FA10_HUMAN	54731.7	0.426	F10	Coagulation factor X	148	31	0.69	107	4631	2+	1751.7	0.012	6.8505	0.7973	K.DGDQCETSPCQNQGK.C	23901.3	25552.7
21	1	sp|P00742|FA10_HUMAN	54731.7	0.426	F10	Coagulation factor X	148	31	0.69	107	5025	2+	1730.76	0.001	0.577781	0.9655	K.QEDAC'QGDSGGPHVTR.F	41100.1	38427.1
21	1	sp|P00742|FA10_HUMAN	54731.7	0.426	F10	Coagulation factor X	148	31	0.69	107	5048	2+	1727.74	0.013	7.52428	0.9914	K.QEDACQGDSGGPHVTR.F	43416.9	38245.1
21	1	sp|P00742|FA10_HUMAN	54731.7	0.426	F10	Coagulation factor X	148	31	0.69	107	9907	2+	893.484	0.004	4.47686	0.9972	K.TGIVSGFGR.T
21	1	sp|P00742|FA10_HUMAN	54731.7	0.426	F10	Coagulation factor X	148	31	0.69	107	13088	2+	1309.61	0.003	2.29076	1	R.DWAESTLMTQK.T
21	1	sp|P00742|FA10_HUMAN	54731.7	0.426	F10	Coagulation factor X	148	31	0.69	107	4591	2+	1757.73	-0.008	4.55132	0.9995	K.DGDQC'ETSPC'QNQGK.C	25105.1	22976.7
21	1	sp|P00742|FA10_HUMAN	54731.7	0.426	F10	Coagulation factor X	148	31	0.69	107	4970	3+	1727.74	0.011	6.3667	0.7117	K.QEDACQGDSGGPHVTR.F	266337	213638
21	1	sp|P00742|FA10_HUMAN	54731.7	0.426	F10	Coagulation factor X	148	31	0.69	107	4976	2+	1727.74	0.012	6.94549	0.9974	K.QEDACQGDSGGPHVTR.F	50164.8	50119.3
21	1	sp|P00742|FA10_HUMAN	54731.7	0.426	F10	Coagulation factor X	148	31	0.69	107	6458	2+	1713.73	0	0	1	K.Q^EDAC'QGDSGGPHVTR.F	52911.5	42504.6
21	1	sp|P00742|FA10_HUMAN	54731.7	0.426	F10	Coagulation factor X	148	31	0.69	107	9908	2+	893.484	0.945	61.5568	0.6802	K.TGIVSGFGR.T
21	1	sp|P00742|FA10_HUMAN	54731.7	0.426	F10	Coagulation factor X	148	31	0.69	107	13190	2+	1309.61	0.008	6.10869	1	R.DWAESTLMTQK.T
21	1	sp|P00742|FA10_HUMAN	54731.7	0.426	F10	Coagulation factor X	148	31	0.69	107	13397	2+	1121.57	1.045	40.1225	0.9268	K.MLEVPYVDR.N
21	1	sp|P00742|FA10_HUMAN	54731.7	0.426	F10	Coagulation factor X	148	31	0.69	107	17290	2+	1341.67	-0.976	17.8882	0.6145	K.ETYDFDIAVLR.L
21	1	sp|P00742|FA10_HUMAN	54731.7	0.426	F10	Coagulation factor X	148	31	0.69	107	6561	2+	1710.71	0.01	5.84551	1	K.Q^EDACQGDSGGPHVTR.F	46067	35910.3
21	1	sp|P00742|FA10_HUMAN	54731.7	0.426	F10	Coagulation factor X	148	31	0.69	107	6572	2+	1713.73	0	0	0.9999	K.Q^EDAC'QGDSGGPHVTR.F	46066.9	35910.3
21	1	sp|P00742|FA10_HUMAN	54731.7	0.426	F10	Coagulation factor X	148	31	0.69	107	8785	2+	1287.62	0.008	6.21302	0.9877	R.M"NVAPACLPER.D	116246	66238.6
21	1	sp|P00742|FA10_HUMAN	54731.7	0.426	F10	Coagulation factor X	148	31	0.69	107	10186	2+	893.484	0.005	5.59607	0.992	K.TGIVSGFGR.T
21	1	sp|P00742|FA10_HUMAN	54731.7	0.426	F10	Coagulation factor X	148	31	0.69	107	10460	2+	1271.62	1.01	7.86397	0.996	R.MNVAPACLPER.D	189873	128806
21	1	sp|P00742|FA10_HUMAN	54731.7	0.426	F10	Coagulation factor X	148	31	0.69	107	13191	2+	1309.61	0.008	6.10869	1	R.DWAESTLMTQK.T
21	1	sp|P00742|FA10_HUMAN	54731.7	0.426	F10	Coagulation factor X	148	31	0.69	107	13348	2+	1121.57	0.008	7.13288	0.9699	K.MLEVPYVDR.N
21	1	sp|P00742|FA10_HUMAN	54731.7	0.426	F10	Coagulation factor X	148	31	0.69	107	6648	2+	1710.71	0.008	4.67641	0.9998	K.Q^EDACQGDSGGPHVTR.F	19475.1	11651.3
21	1	sp|P00742|FA10_HUMAN	54731.7	0.426	F10	Coagulation factor X	148	31	0.69	107	6666	2+	1713.73	0	0	0.9982	K.Q^EDAC'QGDSGGPHVTR.F	19027.5	11685.6
21	1	sp|P00742|FA10_HUMAN	54731.7	0.426	F10	Coagulation factor X	148	31	0.69	107	10101	2+	893.484	0.005	5.59607	0.9945	K.TGIVSGFGR.T
21	1	sp|P00742|FA10_HUMAN	54731.7	0.426	F10	Coagulation factor X	148	31	0.69	107	13070	2+	1309.61	0.005	3.81793	0.9982	R.DWAESTLMTQK.T
21	1	sp|P00742|FA10_HUMAN	54731.7	0.426	F10	Coagulation factor X	148	31	0.69	107	4481	2+	907.475	-0.004	4.40784	0.6484	R.IVGGQEC'K.D	0	9506.74
21	1	sp|P00742|FA10_HUMAN	54731.7	0.426	F10	Coagulation factor X	148	31	0.69	107	7551	2+	938.458	0.005	5.32789	0.956	R.GYTLADNGK.A
21	1	sp|P00742|FA10_HUMAN	54731.7	0.426	F10	Coagulation factor X	148	31	0.69	107	11484	2+	1348.64	0.006	4.44893	0.9998	K.ACIPTGPYPCGK.Q	2.67207e+06	525535
21	1	sp|P00742|FA10_HUMAN	54731.7	0.426	F10	Coagulation factor X	148	31	0.69	107	11557	2+	1354.68	-0.01	7.38184	1	K.AC'IPTGPYPC'GK.Q	2.64271e+06	516754
21	1	sp|P00742|FA10_HUMAN	54731.7	0.426	F10	Coagulation factor X	148	31	0.69	107	11612	2+	1348.64	0.007	5.19042	0.9998	K.ACIPTGPYPCGK.Q	2.55041e+06	492469
21	1	sp|P00742|FA10_HUMAN	54731.7	0.426	F10	Coagulation factor X	148	31	0.69	107	16094	3+	2096.01	-0.009	4.29386	0.8123	R.NTEQEEGGEAVHEVEVVIK.H
21	1	sp|P00742|FA10_HUMAN	54731.7	0.426	F10	Coagulation factor X	148	31	0.69	107	5142	2+	1757.73	-0.007	3.9824	0.9999	K.DGDQC'ETSPC'QNQGK.C	2.13473e+06	1.42699e+06
21	1	sp|P00742|FA10_HUMAN	54731.7	0.426	F10	Coagulation factor X	148	31	0.69	107	5149	2+	1751.7	0.009	5.13788	0.9999	K.DGDQCETSPCQNQGK.C	2.13473e+06	1.42699e+06
21	1	sp|P00742|FA10_HUMAN	54731.7	0.426	F10	Coagulation factor X	148	31	0.69	107	5266	2+	1757.73	-0.001	0.568914	1	K.DGDQC'ETSPC'QNQGK.C	2.05888e+06	1.36865e+06
21	1	sp|P00742|FA10_HUMAN	54731.7	0.426	F10	Coagulation factor X	148	31	0.69	107	5279	2+	1751.7	0.011	6.27963	1	K.DGDQCETSPCQNQGK.C	2.00172e+06	1.32449e+06
21	1	sp|P00742|FA10_HUMAN	54731.7	0.426	F10	Coagulation factor X	148	31	0.69	107	5571	2+	2048.89	0.001	0.488069	0.9985	K.YKDGDQC'ETSPC'QNQGK.C	972139	531538
21	1	sp|P00742|FA10_HUMAN	54731.7	0.426	F10	Coagulation factor X	148	31	0.69	107	5640	3+	2048.89	0.013	6.34489	0.7263	K.YKDGDQC'ETSPC'QNQGK.C	11885146	6786184
21	1	sp|P00742|FA10_HUMAN	54731.7	0.426	F10	Coagulation factor X	148	31	0.69	107	5687	3+	2042.85	0.013	6.36365	1	K.YKDGDQCETSPCQNQGK.C	10465800	5.71744e+06
21	1	sp|P00742|FA10_HUMAN	54731.7	0.426	F10	Coagulation factor X	148	31	0.69	107	5847	2+	1730.76	0.008	4.62225	0.9887	K.QEDAC'QGDSGGPHVTR.F	0	6683.13
21	1	sp|P00742|FA10_HUMAN	54731.7	0.426	F10	Coagulation factor X	148	31	0.69	107	10229	2+	953.451	0.005	5.24411	0.6562	K.NCELFTR.K	6897713	2.85744e+06
21	1	sp|P00742|FA10_HUMAN	54731.7	0.426	F10	Coagulation factor X	148	31	0.69	107	10359	2+	953.451	0.005	5.24411	0.9533	K.NCELFTR.K	6718593	2.77562e+06
21	1	sp|P00742|FA10_HUMAN	54731.7	0.426	F10	Coagulation factor X	148	31	0.69	107	10977	2+	1348.64	0.006	4.44893	0.9988	K.ACIPTGPYPCGK.Q	34176860	12619406
21	1	sp|P00742|FA10_HUMAN	54731.7	0.426	F10	Coagulation factor X	148	31	0.69	107	11053	2+	938.437	0.005	5.32801	0.9403	K.TNEFWNK.Y
21	1	sp|P00742|FA10_HUMAN	54731.7	0.426	F10	Coagulation factor X	148	31	0.69	107	11074	2+	1354.68	-0.008	5.90547	1	K.AC'IPTGPYPC'GK.Q	34292392	12656432
21	1	sp|P00742|FA10_HUMAN	54731.7	0.426	F10	Coagulation factor X	148	31	0.69	107	11107	2+	1348.64	0.01	7.41488	0.9994	K.ACIPTGPYPCGK.Q	33650396	12379051
21	1	sp|P00742|FA10_HUMAN	54731.7	0.426	F10	Coagulation factor X	148	31	0.69	107	13153	3+	3230.31	0.025	7.7392	0.9995	K.LCSLDNGDCDQFCHEEQNSVVCSCAR.G	1.18273e+06	426229
21	1	sp|P00742|FA10_HUMAN	54731.7	0.426	F10	Coagulation factor X	148	31	0.69	107	4786	2+	1751.7	0.011	6.27963	0.9997	K.DGDQCETSPCQNQGK.C	19526940	13419108
21	1	sp|P00742|FA10_HUMAN	54731.7	0.426	F10	Coagulation factor X	148	31	0.69	107	4856	3+	1757.73	-0.007	3.9824	0.9964	K.DGDQC'ETSPC'QNQGK.C	1.87726e+06	1.34279e+06
21	1	sp|P00742|FA10_HUMAN	54731.7	0.426	F10	Coagulation factor X	148	31	0.69	107	4909	2+	1751.7	0.012	6.8505	1	K.DGDQCETSPCQNQGK.C	20222264	13912583
21	1	sp|P00742|FA10_HUMAN	54731.7	0.426	F10	Coagulation factor X	148	31	0.69	107	4910	2+	1757.73	-0.001	0.568914	1	K.DGDQC'ETSPC'QNQGK.C	20222264	13912583
21	1	sp|P00742|FA10_HUMAN	54731.7	0.426	F10	Coagulation factor X	148	31	0.69	107	5041	2+	1751.7	0.011	6.27963	1	K.DGDQCETSPCQNQGK.C	13706459	9259176
21	1	sp|P00742|FA10_HUMAN	54731.7	0.426	F10	Coagulation factor X	148	31	0.69	107	5042	2+	1757.73	-0.005	2.84457	1	K.DGDQC'ETSPC'QNQGK.C	13706459	9259176
21	1	sp|P00742|FA10_HUMAN	54731.7	0.426	F10	Coagulation factor X	148	31	0.69	107	5175	2+	1751.7	0.012	6.8505	1	K.DGDQCETSPCQNQGK.C	980249	740058
21	1	sp|P00742|FA10_HUMAN	54731.7	0.426	F10	Coagulation factor X	148	31	0.69	107	5176	2+	1757.73	-0.006	3.41349	1	K.DGDQC'ETSPC'QNQGK.C	980249	740058
21	1	sp|P00742|FA10_HUMAN	54731.7	0.426	F10	Coagulation factor X	148	31	0.69	107	5231	2+	2048.89	0.001	0.488069	0.8793	K.YKDGDQC'ETSPC'QNQGK.C	3766367	2.48279e+06
21	1	sp|P00742|FA10_HUMAN	54731.7	0.426	F10	Coagulation factor X	148	31	0.69	107	5238	3+	2042.85	0.014	6.85316	0.9998	K.YKDGDQCETSPCQNQGK.C	44209004	30434596
21	1	sp|P00742|FA10_HUMAN	54731.7	0.426	F10	Coagulation factor X	148	31	0.69	107	5315	3+	2048.89	-1.007	3.41648	0.9997	K.YKDGDQC'ETSPC'QNQGK.C	44849372	30810852
21	1	sp|P00742|FA10_HUMAN	54731.7	0.426	F10	Coagulation factor X	148	31	0.69	107	5337	2+	2042.85	0.014	6.85316	1	K.YKDGDQCETSPCQNQGK.C	3.78513e+06	2533327
21	1	sp|P00742|FA10_HUMAN	54731.7	0.426	F10	Coagulation factor X	148	31	0.69	107	5360	2+	2048.89	-0.004	1.95227	1	K.YKDGDQC'ETSPC'QNQGK.C	3.65996e+06	2.45769e+06
21	1	sp|P00742|FA10_HUMAN	54731.7	0.426	F10	Coagulation factor X	148	31	0.69	107	5370	3+	2042.85	0.013	6.36365	1	K.YKDGDQCETSPCQNQGK.C	41523452	28040360
21	1	sp|P00742|FA10_HUMAN	54731.7	0.426	F10	Coagulation factor X	148	31	0.69	107	5470	2+	2042.85	0.999	0.489511	0.8091	K.YKDGDQCETSPCQNQGK.C	410693	271606
21	1	sp|P00742|FA10_HUMAN	54731.7	0.426	F10	Coagulation factor X	148	31	0.69	107	5491	3+	2048.89	1.003	1.46421	0.9153	K.YKDGDQC'ETSPC'QNQGK.C	3.9e+06	2115172
21	1	sp|P00742|FA10_HUMAN	54731.7	0.426	F10	Coagulation factor X	148	31	0.69	107	5502	3+	2042.85	1.011	5.38462	0.993	K.YKDGDQCETSPCQNQGK.C	3.49058e+06	1.81113e+06
21	1	sp|P00742|FA10_HUMAN	54731.7	0.426	F10	Coagulation factor X	148	31	0.69	107	6866	2+	938.458	0.006	6.39347	0.98	R.GYTLADNGK.A
21	1	sp|P00742|FA10_HUMAN	54731.7	0.426	F10	Coagulation factor X	148	31	0.69	107	7779	2+	1028.55	0.005	4.86122	0.8839	R.EQANNILAR.V
21	1	sp|P00742|FA10_HUMAN	54731.7	0.426	F10	Coagulation factor X	148	31	0.69	107	9713	2+	956.47	-0.004	4.18205	0.9547	K.NC'ELFTR.K	11810265	14657807
21	1	sp|P00742|FA10_HUMAN	54731.7	0.426	F10	Coagulation factor X	148	31	0.69	107	9837	2+	956.47	-0.003	3.13653	0.6567	K.NC'ELFTR.K	11750160	14557376
21	1	sp|P00742|FA10_HUMAN	54731.7	0.426	F10	Coagulation factor X	148	31	0.69	107	9962	2+	953.451	0.005	5.24411	0.6298	K.NCELFTR.K	2.1254e+06	2.50588e+06
21	1	sp|P00742|FA10_HUMAN	54731.7	0.426	F10	Coagulation factor X	148	31	0.69	107	10573	2+	1354.68	-0.01	7.38184	1	K.AC'IPTGPYPC'GK.Q	28269602	45989660
21	1	sp|P00742|FA10_HUMAN	54731.7	0.426	F10	Coagulation factor X	148	31	0.69	107	10574	2+	1348.64	0.008	5.93191	0.9999	K.ACIPTGPYPCGK.Q	28269602	45989660
21	1	sp|P00742|FA10_HUMAN	54731.7	0.426	F10	Coagulation factor X	148	31	0.69	107	10628	2+	938.437	0.006	6.39361	0.9984	K.TNEFWNK.Y
21	1	sp|P00742|FA10_HUMAN	54731.7	0.426	F10	Coagulation factor X	148	31	0.69	107	10705	2+	1354.68	-0.009	6.64365	1	K.AC'IPTGPYPC'GK.Q	19093130	30478382
21	1	sp|P00742|FA10_HUMAN	54731.7	0.426	F10	Coagulation factor X	148	31	0.69	107	10706	2+	1348.64	0.008	5.93191	0.9996	K.ACIPTGPYPCGK.Q	19093130	30478382
21	1	sp|P00742|FA10_HUMAN	54731.7	0.426	F10	Coagulation factor X	148	31	0.69	107	10837	2+	1354.68	-0.004	2.95273	0.9924	K.AC'IPTGPYPC'GK.Q	873826	1.22848e+06
21	1	sp|P00742|FA10_HUMAN	54731.7	0.426	F10	Coagulation factor X	148	31	0.69	107	10839	2+	1348.64	0.011	8.15637	0.9405	K.ACIPTGPYPCGK.Q	873826	1.22848e+06
21	1	sp|P00742|FA10_HUMAN	54731.7	0.426	F10	Coagulation factor X	148	31	0.69	107	10972	2+	1354.68	-0.009	6.64365	1	K.AC'IPTGPYPC'GK.Q	354244	543473
21	1	sp|P00742|FA10_HUMAN	54731.7	0.426	F10	Coagulation factor X	148	31	0.69	107	10975	2+	1348.64	0.009	6.6734	0.9985	K.ACIPTGPYPCGK.Q	354244	543473
21	1	sp|P00742|FA10_HUMAN	54731.7	0.426	F10	Coagulation factor X	148	31	0.69	107	12665	3+	3230.31	0.011	3.40525	1	K.LCSLDNGDCDQFCHEEQNSVVCSCAR.G	1.2343e+06	1.23886e+06
21	1	sp|P00742|FA10_HUMAN	54731.7	0.426	F10	Coagulation factor X	148	31	0.69	107	12668	3+	3245.4	-0.028	8.62759	0.9997	K.LC'SLDNGDC'DQFC'HEEQNSVVC'SC'AR.G	1.2343e+06	1.23886e+06
21	1	sp|P00742|FA10_HUMAN	54731.7	0.426	F10	Coagulation factor X	148	31	0.69	107	12795	3+	3233.32	-1.01	3.09279	0.8109	K.LC'SLDNGDCDQFCHEEQNSVVCSCAR.G
21	1	sp|P00742|FA10_HUMAN	54731.7	0.426	F10	Coagulation factor X	148	31	0.69	107	14360	2+	1196.6	-0.076	63.5134	0.999	R.ANSFLEEMKK.G
21	1	sp|P00742|FA10_HUMAN	54731.7	0.426	F10	Coagulation factor X	148	31	0.69	107	16683	2+	1963.84	0.012	6.11047	1	K.DGLGEYTCTCLEGFEGK.N	304024	117136
21	1	sp|P00742|FA10_HUMAN	54731.7	0.426	F10	Coagulation factor X	148	31	0.69	107	4821	2+	1751.7	0.009	5.13788	1	K.DGDQCETSPCQNQGK.C	2.91381e+06	1.26739e+06
21	1	sp|P00742|FA10_HUMAN	54731.7	0.426	F10	Coagulation factor X	148	31	0.69	107	4836	2+	1757.73	-0.003	1.70674	1	K.DGDQC'ETSPC'QNQGK.C	2.91546e+06	1.26894e+06
21	1	sp|P00742|FA10_HUMAN	54731.7	0.426	F10	Coagulation factor X	148	31	0.69	107	4949	2+	1751.7	0.011	6.27963	1	K.DGDQCETSPCQNQGK.C	2.93435e+06	1.27735e+06
21	1	sp|P00742|FA10_HUMAN	54731.7	0.426	F10	Coagulation factor X	148	31	0.69	107	4961	2+	1757.73	-0.001	0.568914	1	K.DGDQC'ETSPC'QNQGK.C	2891491	1.25985e+06
21	1	sp|P00742|FA10_HUMAN	54731.7	0.426	F10	Coagulation factor X	148	31	0.69	107	5009	2+	1754.71	-0.002	1.13979	0.9376	K.DGDQC'ETSPCQNQGK.C
21	1	sp|P00742|FA10_HUMAN	54731.7	0.426	F10	Coagulation factor X	148	31	0.69	107	5083	2+	1751.7	0.013	7.42138	0.9999	K.DGDQCETSPCQNQGK.C	271226	127424
21	1	sp|P00742|FA10_HUMAN	54731.7	0.426	F10	Coagulation factor X	148	31	0.69	107	5194	3+	2048.89	-0.005	2.44034	0.9986	K.YKDGDQC'ETSPC'QNQGK.C	8117234	2794477
21	1	sp|P00742|FA10_HUMAN	54731.7	0.426	F10	Coagulation factor X	148	31	0.69	107	5268	3+	2042.85	0.014	6.85316	0.9997	K.YKDGDQCETSPCQNQGK.C	8.33788e+06	2.8515e+06
21	1	sp|P00742|FA10_HUMAN	54731.7	0.426	F10	Coagulation factor X	148	31	0.69	107	6828	2+	938.458	0.007	7.45905	0.9963	R.GYTLADNGK.A
21	1	sp|P00742|FA10_HUMAN	54731.7	0.426	F10	Coagulation factor X	148	31	0.69	107	9734	2+	956.47	1.003	3.13653	0.975	K.NC'ELFTR.K	3.86134e+06	2.01938e+06
21	1	sp|P00742|FA10_HUMAN	54731.7	0.426	F10	Coagulation factor X	148	31	0.69	107	9787	2+	953.451	0.006	6.29293	0.9673	K.NCELFTR.K	3.86134e+06	2019377
21	1	sp|P00742|FA10_HUMAN	54731.7	0.426	F10	Coagulation factor X	148	31	0.69	107	10553	2+	1348.64	0.004	2.96595	0.999	K.ACIPTGPYPCGK.Q	9293991	6.04222e+06
21	1	sp|P00742|FA10_HUMAN	54731.7	0.426	F10	Coagulation factor X	148	31	0.69	107	10591	2+	938.437	0.005	5.32801	0.6431	K.TNEFWNK.Y
21	1	sp|P00742|FA10_HUMAN	54731.7	0.426	F10	Coagulation factor X	148	31	0.69	107	10678	2+	1348.64	0.008	5.93191	0.9999	K.ACIPTGPYPCGK.Q	9236372	6916663
21	1	sp|P00742|FA10_HUMAN	54731.7	0.426	F10	Coagulation factor X	148	31	0.69	107	10679	2+	1354.68	-0.01	7.38184	0.9999	K.AC'IPTGPYPC'GK.Q	9236372	6916663
21	1	sp|P00742|FA10_HUMAN	54731.7	0.426	F10	Coagulation factor X	148	31	0.69	107	10813	2+	1348.64	0.006	4.44893	0.6222	K.ACIPTGPYPCGK.Q	897801	1.79649e+06
21	1	sp|P00742|FA10_HUMAN	54731.7	0.426	F10	Coagulation factor X	148	31	0.69	107	12719	3+	3230.31	0.012	3.71482	0.8624	K.LCSLDNGDCDQFCHEEQNSVVCSCAR.G	175847	79159.1
21	1	sp|P00742|FA10_HUMAN	54731.7	0.426	F10	Coagulation factor X	148	31	0.69	107	4816	2+	1751.7	0.011	6.27963	0.9999	K.DGDQCETSPCQNQGK.C	187393	140888
21	1	sp|P00742|FA10_HUMAN	54731.7	0.426	F10	Coagulation factor X	148	31	0.69	107	4848	2+	1757.73	-0.006	3.41349	0.9999	K.DGDQC'ETSPC'QNQGK.C	185826	137202
21	1	sp|P00742|FA10_HUMAN	54731.7	0.426	F10	Coagulation factor X	148	31	0.69	107	4947	2+	1751.7	0.013	7.42138	0.611	K.DGDQCETSPCQNQGK.C	182420	132563
21	1	sp|P00742|FA10_HUMAN	54731.7	0.426	F10	Coagulation factor X	148	31	0.69	107	5392	3+	1730.76	-0.004	2.31112	0.9943	K.QEDAC'QGDSGGPHVTR.F	359846	237747
21	1	sp|P00742|FA10_HUMAN	54731.7	0.426	F10	Coagulation factor X	148	31	0.69	107	5418	2+	1727.74	0.01	5.78791	0.9538	K.QEDACQGDSGGPHVTR.F	28286.5	24183.5
21	1	sp|P00742|FA10_HUMAN	54731.7	0.426	F10	Coagulation factor X	148	31	0.69	107	9597	2+	956.47	-0.004	4.18205	0.8842	K.NC'ELFTR.K	196540	172215
21	1	sp|P00742|FA10_HUMAN	54731.7	0.426	F10	Coagulation factor X	148	31	0.69	107	10466	2+	1354.68	-0.009	6.64365	0.9992	K.AC'IPTGPYPC'GK.Q	494907	623856
21	1	sp|P00742|FA10_HUMAN	54731.7	0.426	F10	Coagulation factor X	148	31	0.69	107	10468	2+	1348.64	0.01	7.41488	0.9956	K.ACIPTGPYPCGK.Q	494907	623856
21	1	sp|P00742|FA10_HUMAN	54731.7	0.426	F10	Coagulation factor X	148	31	0.69	107	10599	2+	1348.64	0.01	7.41488	0.7345	K.ACIPTGPYPCGK.Q	384995	515291
21	1	sp|P00742|FA10_HUMAN	54731.7	0.426	F10	Coagulation factor X	148	31	0.69	107	4810	2+	1751.7	0.009	5.13788	0.9822	K.DGDQCETSPCQNQGK.C	76265.2	75312.4
21	1	sp|P00742|FA10_HUMAN	54731.7	0.426	F10	Coagulation factor X	148	31	0.69	107	4811	2+	1757.73	-0.009	5.12023	0.9999	K.DGDQC'ETSPC'QNQGK.C	76265.2	75312.4
21	1	sp|P00742|FA10_HUMAN	54731.7	0.426	F10	Coagulation factor X	148	31	0.69	107	6706	2+	1710.71	0.011	6.43006	1	K.Q^EDACQGDSGGPHVTR.F	70866.2	45557.1
21	1	sp|P00742|FA10_HUMAN	54731.7	0.426	F10	Coagulation factor X	148	31	0.69	107	6709	2+	1713.73	0	0	0.9993	K.Q^EDAC'QGDSGGPHVTR.F	70866.2	45557.1
21	1	sp|P00742|FA10_HUMAN	54731.7	0.426	F10	Coagulation factor X	148	31	0.69	107	8954	2+	1287.62	0.009	6.98965	0.9986	R.M"NVAPACLPER.D	520962	275623
21	1	sp|P00742|FA10_HUMAN	54731.7	0.426	F10	Coagulation factor X	148	31	0.69	107	8976	2+	1290.64	-0.004	3.09924	0.8663	R.M"NVAPAC'LPER.D	518132	275729
21	1	sp|P00742|FA10_HUMAN	54731.7	0.426	F10	Coagulation factor X	148	31	0.69	107	10061	2+	893.484	0.006	6.71529	0.9491	K.TGIVSGFGR.T
21	1	sp|P00742|FA10_HUMAN	54731.7	0.426	F10	Coagulation factor X	148	31	0.69	107	10469	2+	1354.68	-0.008	5.90547	0.9921	K.AC'IPTGPYPC'GK.Q	416340	557989
21	1	sp|P00742|FA10_HUMAN	54731.7	0.426	F10	Coagulation factor X	148	31	0.69	107	10532	2+	1348.64	0.01	7.41488	0.9887	K.ACIPTGPYPCGK.Q	376198	516937
21	1	sp|P00742|FA10_HUMAN	54731.7	0.426	F10	Coagulation factor X	148	31	0.69	107	10665	2+	1271.62	-0.914	67.6301	0.7263	R.MNVAPACLPER.D
21	1	sp|P00742|FA10_HUMAN	54731.7	0.426	F10	Coagulation factor X	148	31	0.69	107	11262	2+	1325.6	0.009	6.78936	1	R.DWAESTLM"TQK.T
21	1	sp|P00742|FA10_HUMAN	54731.7	0.426	F10	Coagulation factor X	148	31	0.69	107	13340	2+	1309.61	0.008	6.10869	1	R.DWAESTLMTQK.T
21	1	sp|P00742|FA10_HUMAN	54731.7	0.426	F10	Coagulation factor X	148	31	0.69	107	4600	2+	1751.7	0.017	9.70488	0.9973	K.DGDQCETSPCQNQGK.C	61945.6	56437.7
21	1	sp|P00742|FA10_HUMAN	54731.7	0.426	F10	Coagulation factor X	148	31	0.69	107	4607	2+	1757.73	-0.006	3.41349	0.9944	K.DGDQC'ETSPC'QNQGK.C	60868.5	56438.3
21	1	sp|P00742|FA10_HUMAN	54731.7	0.426	F10	Coagulation factor X	148	31	0.69	107	5066	3+	1710.71	0.01	5.84551	0.9478	K.Q^EDACQGDSGGPHVTR.F	6085.77	0
21	1	sp|P00742|FA10_HUMAN	54731.7	0.426	F10	Coagulation factor X	148	31	0.69	107	5070	3+	1727.74	0.012	6.94549	1	K.QEDACQGDSGGPHVTR.F	1.28725e+06	744958
21	1	sp|P00742|FA10_HUMAN	54731.7	0.426	F10	Coagulation factor X	148	31	0.69	107	6371	2+	1710.71	1.024	14.0292	0.9999	K.Q^EDACQGDSGGPHVTR.F	55543.3	35310.5
21	1	sp|P00742|FA10_HUMAN	54731.7	0.426	F10	Coagulation factor X	148	31	0.69	107	8634	2+	1287.62	0.008	6.21302	0.9999	R.M"NVAPACLPER.D	639796	319512
21	1	sp|P00742|FA10_HUMAN	54731.7	0.426	F10	Coagulation factor X	148	31	0.69	107	8684	2+	1290.64	-0.004	3.09924	0.9318	R.M"NVAPAC'LPER.D	639796	319512
21	1	sp|P00742|FA10_HUMAN	54731.7	0.426	F10	Coagulation factor X	148	31	0.69	107	9932	2+	893.484	0.006	6.71529	0.999	K.TGIVSGFGR.T
21	1	sp|P00742|FA10_HUMAN	54731.7	0.426	F10	Coagulation factor X	148	31	0.69	107	10116	2+	1348.64	-0.034	25.2106	0.9947	K.ACIPTGPYPCGK.Q
21	1	sp|P00742|FA10_HUMAN	54731.7	0.426	F10	Coagulation factor X	148	31	0.69	107	10287	2+	1271.62	0.01	7.86396	0.9999	R.MNVAPACLPER.D	1.0616e+06	536318
21	1	sp|P00742|FA10_HUMAN	54731.7	0.426	F10	Coagulation factor X	148	31	0.69	107	10946	2+	1325.6	0.009	6.78936	1	R.DWAESTLM"TQK.T
21	1	sp|P00742|FA10_HUMAN	54731.7	0.426	F10	Coagulation factor X	148	31	0.69	107	13234	2+	1309.61	0.006	4.58152	1	R.DWAESTLMTQK.T
21	1	sp|P00742|FA10_HUMAN	54731.7	0.426	F10	Coagulation factor X	148	31	0.69	107	13326	2+	1121.57	0.007	6.24127	0.9986	K.MLEVPYVDR.N
21	1	sp|P00742|FA10_HUMAN	54731.7	0.426	F10	Coagulation factor X	148	31	0.69	107	14788	2+	2096.01	0.013	6.20225	0.9994	R.NTEQEEGGEAVHEVEVVIK.H
21	1	sp|P00742|FA10_HUMAN	54731.7	0.426	F10	Coagulation factor X	148	31	0.69	107	9882	2+	893.484	0.007	7.8345	0.9975	K.TGIVSGFGR.T
21	1	sp|P00742|FA10_HUMAN	54731.7	0.426	F10	Coagulation factor X	148	31	0.69	107	10051	2+	1348.64	0.01	7.41488	0.9979	K.ACIPTGPYPCGK.Q	142126	159977
21	1	sp|P00742|FA10_HUMAN	54731.7	0.426	F10	Coagulation factor X	148	31	0.69	107	10171	2+	1271.62	1.03	23.5919	0.9228	R.MNVAPACLPER.D
21	1	sp|P00742|FA10_HUMAN	54731.7	0.426	F10	Coagulation factor X	148	31	0.69	107	4665	2+	1757.73	-0.004	2.27566	0.9774	K.DGDQC'ETSPC'QNQGK.C	20312.1	26542.1
21	1	sp|P00742|FA10_HUMAN	54731.7	0.426	F10	Coagulation factor X	148	31	0.69	107	4907	3+	2048.89	-0.005	2.44034	0.9826	K.YKDGDQC'ETSPC'QNQGK.C	80976.6	86919.2
21	1	sp|P00742|FA10_HUMAN	54731.7	0.426	F10	Coagulation factor X	148	31	0.69	107	5073	2+	1730.76	-1.002	1.15556	0.6396	K.QEDAC'QGDSGGPHVTR.F	5040.78	0
21	1	sp|P00742|FA10_HUMAN	54731.7	0.426	F10	Coagulation factor X	148	31	0.69	107	5076	3+	1727.74	0.009	5.20912	0.9993	K.QEDACQGDSGGPHVTR.F	249073	361243
21	1	sp|P00742|FA10_HUMAN	54731.7	0.426	F10	Coagulation factor X	148	31	0.69	107	6612	2+	1713.73	0	0	1	K.Q^EDAC'QGDSGGPHVTR.F	57758.1	93348.8
21	1	sp|P00742|FA10_HUMAN	54731.7	0.426	F10	Coagulation factor X	148	31	0.69	107	8801	2+	1287.62	0.013	10.0962	0.9986	R.M"NVAPACLPER.D	122379	74399.4
21	1	sp|P00742|FA10_HUMAN	54731.7	0.426	F10	Coagulation factor X	148	31	0.69	107	10114	2+	893.484	0.006	6.71529	0.9987	K.TGIVSGFGR.T
21	1	sp|P00742|FA10_HUMAN	54731.7	0.426	F10	Coagulation factor X	148	31	0.69	107	10361	2+	1354.68	0.038	28.051	0.974	K.AC'IPTGPYPC'GK.Q
22	1	sp|P00746|CFAD_HUMAN	27032.9	0.261	CFD	Complement factor D	7	5	0.85	4	5380	2+	994.444	0.006	6.03352	0.877	R.LMCAESNR.R	1.71943e+06	400579
22	1	sp|P00746|CFAD_HUMAN	27032.9	0.261	CFD	Complement factor D	7	5	0.85	4	5010	2+	997.463	-0.003	3.00763	0.999	R.LMC'AESNR.R	939376	539074
22	1	sp|P00746|CFAD_HUMAN	27032.9	0.261	CFD	Complement factor D	7	5	0.85	4	15361	3+	1758	0.009	5.11945	0.9183	R.RPDSLQHVLLPVLDR.A
22	1	sp|P00746|CFAD_HUMAN	27032.9	0.261	CFD	Complement factor D	7	5	0.85	4	15398	2+	1758	0.013	7.39476	0.9997	R.RPDSLQHVLLPVLDR.A
22	1	sp|P00746|CFAD_HUMAN	27032.9	0.261	CFD	Complement factor D	7	5	0.85	4	16497	2+	2077.04	-0.129	62.1076	0.9953	K.GDSGGPLVC'GGVLEGVVTSGSR.V
22	1	sp|P00746|CFAD_HUMAN	27032.9	0.261	CFD	Complement factor D	7	5	0.85	4	16602	2+	2182.09	0.003	1.37483	0.977	R.DVAPGTLC'DVAGWGIVNHAGR.R	59653.4	174009
22	1	sp|P00746|CFAD_HUMAN	27032.9	0.261	CFD	Complement factor D	7	5	0.85	4	16377	2+	2077.04	-1	0	0.9989	K.GDSGGPLVC'GGVLEGVVTSGSR.V	107690	144065
23	1	sp|P00748|FA12_HUMAN	67792.1	0.192	F12	Coagulation factor XII	62	14	0.98	39	7194	2+	927.489	0.004	4.31272	0.9807	R.EQPPSLTR.N
23	1	sp|P00748|FA12_HUMAN	67792.1	0.192	F12	Coagulation factor XII	62	14	0.98	39	12856	2+	1076.56	-0.003	2.78666	0.77	K.CFEPQLLR.F	112478	599134
23	1	sp|P00748|FA12_HUMAN	67792.1	0.192	F12	Coagulation factor XII	62	14	0.98	39	13624	2+	2009.94	0.004	1.99011	0.9998	R.TTLSGAPCQPWASEATYR.N	179955	143439
23	1	sp|P00748|FA12_HUMAN	67792.1	0.192	F12	Coagulation factor XII	62	14	0.98	39	13625	2+	2012.96	-0.005	2.48391	0.9999	R.TTLSGAPC'QPWASEATYR.N	179955	143439
23	1	sp|P00748|FA12_HUMAN	67792.1	0.192	F12	Coagulation factor XII	62	14	0.98	39	6301	2+	927.489	0.006	6.46908	0.9577	R.EQPPSLTR.N
23	1	sp|P00748|FA12_HUMAN	67792.1	0.192	F12	Coagulation factor XII	62	14	0.98	39	11560	2+	883.572	0.005	5.65885	0.9998	R.VVGGLVALR.G
23	1	sp|P00748|FA12_HUMAN	67792.1	0.192	F12	Coagulation factor XII	62	14	0.98	39	13502	2+	2009.94	1.014	6.96539	0.999	R.TTLSGAPCQPWASEATYR.N	164075	128186
23	1	sp|P00748|FA12_HUMAN	67792.1	0.192	F12	Coagulation factor XII	62	14	0.98	39	13512	2+	2012.96	0.996	1.98713	0.9887	R.TTLSGAPC'QPWASEATYR.N	164075	128186
23	1	sp|P00748|FA12_HUMAN	67792.1	0.192	F12	Coagulation factor XII	62	14	0.98	39	15613	2+	2096.09	0.015	7.15617	1	R.LHEAFSPVSYQHDLALLR.L
23	1	sp|P00748|FA12_HUMAN	67792.1	0.192	F12	Coagulation factor XII	62	14	0.98	39	21439	2+	2029.05	0.011	5.42125	0.994	R.NKPGVYTDVAYYLAWIR.E
23	1	sp|P00748|FA12_HUMAN	67792.1	0.192	F12	Coagulation factor XII	62	14	0.98	39	21531	3+	2029.05	0.012	5.91409	0.9496	R.NKPGVYTDVAYYLAWIR.E
23	1	sp|P00748|FA12_HUMAN	67792.1	0.192	F12	Coagulation factor XII	62	14	0.98	39	11692	2+	883.572	0.005	5.65885	0.999	R.VVGGLVALR.G
23	1	sp|P00748|FA12_HUMAN	67792.1	0.192	F12	Coagulation factor XII	62	14	0.98	39	12972	2+	1076.56	0.006	5.57333	0.9968	K.CFEPQLLR.F	93864.9	210651
23	1	sp|P00748|FA12_HUMAN	67792.1	0.192	F12	Coagulation factor XII	62	14	0.98	39	13522	2+	2009.94	1.014	6.96539	0.9931	R.TTLSGAPCQPWASEATYR.N	120492	74421.8
23	1	sp|P00748|FA12_HUMAN	67792.1	0.192	F12	Coagulation factor XII	62	14	0.98	39	11672	2+	883.572	0.005	5.65885	0.9984	R.VVGGLVALR.G
23	1	sp|P00748|FA12_HUMAN	67792.1	0.192	F12	Coagulation factor XII	62	14	0.98	39	7118	2+	1002.48	0.988	11.9703	0.6124	R.NGPLSCGQR.L	135291	93522.1
23	1	sp|P00748|FA12_HUMAN	67792.1	0.192	F12	Coagulation factor XII	62	14	0.98	39	7612	2+	927.489	0.004	4.31272	0.9611	R.EQPPSLTR.N
23	1	sp|P00748|FA12_HUMAN	67792.1	0.192	F12	Coagulation factor XII	62	14	0.98	39	5956	2+	1016.5	-0.003	2.9513	0.9519	R.C'LEVEGHR.L	97273.2	191387
23	1	sp|P00748|FA12_HUMAN	67792.1	0.192	F12	Coagulation factor XII	62	14	0.98	39	6164	2+	1002.48	0.006	5.98517	0.7615	R.NGPLSCGQR.L	37422.6	2403.76
23	1	sp|P00748|FA12_HUMAN	67792.1	0.192	F12	Coagulation factor XII	62	14	0.98	39	7226	2+	927.489	0.005	5.3909	0.9866	R.EQPPSLTR.N
23	1	sp|P00748|FA12_HUMAN	67792.1	0.192	F12	Coagulation factor XII	62	14	0.98	39	13497	2+	1069.52	-0.003	2.80499	0.9998	R.WGYC'LEPK.K	293977	3.58877e+06
23	1	sp|P00748|FA12_HUMAN	67792.1	0.192	F12	Coagulation factor XII	62	14	0.98	39	13627	2+	1069.52	-0.003	2.80499	1	R.WGYC'LEPK.K	259449	3.19616e+06
23	1	sp|P00748|FA12_HUMAN	67792.1	0.192	F12	Coagulation factor XII	62	14	0.98	39	14357	2+	2012.96	0.008	3.97425	0.9962	R.TTLSGAPC'QPWASEATYR.N	241552	369677
23	1	sp|P00748|FA12_HUMAN	67792.1	0.192	F12	Coagulation factor XII	62	14	0.98	39	14388	2+	2009.94	1.014	6.96539	0.9975	R.TTLSGAPCQPWASEATYR.N	241552	369677
23	1	sp|P00748|FA12_HUMAN	67792.1	0.192	F12	Coagulation factor XII	62	14	0.98	39	5789	2+	1002.48	0.006	5.98517	0.9959	R.NGPLSCGQR.L	391166	35215.1
23	1	sp|P00748|FA12_HUMAN	67792.1	0.192	F12	Coagulation factor XII	62	14	0.98	39	6944	2+	927.489	0.006	6.46908	0.8735	R.EQPPSLTR.N
23	1	sp|P00748|FA12_HUMAN	67792.1	0.192	F12	Coagulation factor XII	62	14	0.98	39	13052	2+	1069.52	-0.002	1.87	0.991	R.WGYC'LEPK.K	148051	418407
23	1	sp|P00748|FA12_HUMAN	67792.1	0.192	F12	Coagulation factor XII	62	14	0.98	39	13360	2+	1076.56	0.007	6.50222	0.9572	K.CFEPQLLR.F	307601	206208
23	1	sp|P00748|FA12_HUMAN	67792.1	0.192	F12	Coagulation factor XII	62	14	0.98	39	13852	2+	2012.96	-0.005	2.48391	1	R.TTLSGAPC'QPWASEATYR.N	2.87687e+06	3915237
23	1	sp|P00748|FA12_HUMAN	67792.1	0.192	F12	Coagulation factor XII	62	14	0.98	39	13876	3+	2012.96	0.008	3.97425	1	R.TTLSGAPC'QPWASEATYR.N	722522	966748
23	1	sp|P00748|FA12_HUMAN	67792.1	0.192	F12	Coagulation factor XII	62	14	0.98	39	13983	2+	2012.96	-0.005	2.48391	1	R.TTLSGAPC'QPWASEATYR.N	2.60899e+06	3.51294e+06
23	1	sp|P00748|FA12_HUMAN	67792.1	0.192	F12	Coagulation factor XII	62	14	0.98	39	6861	2+	927.489	0.006	6.46908	0.9889	R.EQPPSLTR.N
23	1	sp|P00748|FA12_HUMAN	67792.1	0.192	F12	Coagulation factor XII	62	14	0.98	39	6870	2+	1002.48	0.99	9.97527	0.7003	R.NGPLSCGQR.L	1075528	62144.6
23	1	sp|P00748|FA12_HUMAN	67792.1	0.192	F12	Coagulation factor XII	62	14	0.98	39	13135	2+	1066.5	0.006	5.62587	0.9971	R.WGYCLEPK.K	342099	96769.8
23	1	sp|P00748|FA12_HUMAN	67792.1	0.192	F12	Coagulation factor XII	62	14	0.98	39	13355	2+	1076.56	0.006	5.57333	0.997	K.CFEPQLLR.F	933878	882770
23	1	sp|P00748|FA12_HUMAN	67792.1	0.192	F12	Coagulation factor XII	62	14	0.98	39	13825	2+	2012.96	-0.005	2.48391	1	R.TTLSGAPC'QPWASEATYR.N	4700223	8029762
23	1	sp|P00748|FA12_HUMAN	67792.1	0.192	F12	Coagulation factor XII	62	14	0.98	39	13859	3+	2012.96	0.008	3.97425	1	R.TTLSGAPC'QPWASEATYR.N	762460	1.41803e+06
23	1	sp|P00748|FA12_HUMAN	67792.1	0.192	F12	Coagulation factor XII	62	14	0.98	39	13957	2+	2012.96	-0.005	2.48391	1	R.TTLSGAPC'QPWASEATYR.N	4361565	7470840
23	1	sp|P00748|FA12_HUMAN	67792.1	0.192	F12	Coagulation factor XII	62	14	0.98	39	17608	3+	1932.96	-0.002	1.03468	0.999	R.NPDNDIRPWC'FVLNR.D	334398	529079
23	1	sp|P00748|FA12_HUMAN	67792.1	0.192	F12	Coagulation factor XII	62	14	0.98	39	5457	2+	1016.5	-0.003	2.9513	0.9941	R.C'LEVEGHR.L	49890.8	75571.3
23	1	sp|P00748|FA12_HUMAN	67792.1	0.192	F12	Coagulation factor XII	62	14	0.98	39	6680	2+	927.489	0.006	6.46908	0.7287	R.EQPPSLTR.N
23	1	sp|P00748|FA12_HUMAN	67792.1	0.192	F12	Coagulation factor XII	62	14	0.98	39	11743	2+	883.572	0.006	6.79062	0.7738	R.VVGGLVALR.G
23	1	sp|P00748|FA12_HUMAN	67792.1	0.192	F12	Coagulation factor XII	62	14	0.98	39	13839	2+	2012.96	-0.005	2.48391	1	R.TTLSGAPC'QPWASEATYR.N	285668	375437
23	1	sp|P00748|FA12_HUMAN	67792.1	0.192	F12	Coagulation factor XII	62	14	0.98	39	5390	2+	1013.48	0.006	5.92018	0.7445	R.CLEVEGHR.L	19347.4	19618.5
23	1	sp|P00748|FA12_HUMAN	67792.1	0.192	F12	Coagulation factor XII	62	14	0.98	39	11846	2+	883.572	0.006	6.79062	1	R.VVGGLVALR.G
23	1	sp|P00748|FA12_HUMAN	67792.1	0.192	F12	Coagulation factor XII	62	14	0.98	39	13056	2+	1079.57	-0.002	1.85258	0.7962	K.C'FEPQLLR.F	181046	164795
23	1	sp|P00748|FA12_HUMAN	67792.1	0.192	F12	Coagulation factor XII	62	14	0.98	39	13069	2+	1076.56	0.007	6.50222	0.9337	K.CFEPQLLR.F	181046	164795
23	1	sp|P00748|FA12_HUMAN	67792.1	0.192	F12	Coagulation factor XII	62	14	0.98	39	16116	2+	2096.09	0.018	8.58741	0.9987	R.LHEAFSPVSYQHDLALLR.L
23	1	sp|P00748|FA12_HUMAN	67792.1	0.192	F12	Coagulation factor XII	62	14	0.98	39	5240	2+	1002.48	0.005	4.98764	0.9978	R.NGPLSCGQR.L	42524.9	13537.4
23	1	sp|P00748|FA12_HUMAN	67792.1	0.192	F12	Coagulation factor XII	62	14	0.98	39	5983	2+	927.489	0.007	7.54726	0.653	R.EQPPSLTR.N
23	1	sp|P00748|FA12_HUMAN	67792.1	0.192	F12	Coagulation factor XII	62	14	0.98	39	11321	2+	883.572	0.006	6.79062	0.9999	R.VVGGLVALR.G
23	1	sp|P00748|FA12_HUMAN	67792.1	0.192	F12	Coagulation factor XII	62	14	0.98	39	12676	2+	1076.56	0.006	5.57333	0.9976	K.CFEPQLLR.F	559047	287545
23	1	sp|P00748|FA12_HUMAN	67792.1	0.192	F12	Coagulation factor XII	62	14	0.98	39	13612	2+	2009.94	0.012	5.97033	1	R.TTLSGAPCQPWASEATYR.N	559867	217531
23	1	sp|P00748|FA12_HUMAN	67792.1	0.192	F12	Coagulation factor XII	62	14	0.98	39	16007	2+	2096.09	0.013	6.20202	0.8987	R.LHEAFSPVSYQHDLALLR.L
23	1	sp|P00748|FA12_HUMAN	67792.1	0.192	F12	Coagulation factor XII	62	14	0.98	39	16061	3+	2096.09	0.013	6.20202	0.9999	R.LHEAFSPVSYQHDLALLR.L
23	1	sp|P00748|FA12_HUMAN	67792.1	0.192	F12	Coagulation factor XII	62	14	0.98	39	12413	2+	1076.56	0.008	7.43111	0.9982	K.CFEPQLLR.F	237548	232236
23	1	sp|P00748|FA12_HUMAN	67792.1	0.192	F12	Coagulation factor XII	62	14	0.98	39	13184	2+	2009.94	1.022	10.9456	1	R.TTLSGAPCQPWASEATYR.N	224266	152592
23	1	sp|P00748|FA12_HUMAN	67792.1	0.192	F12	Coagulation factor XII	62	14	0.98	39	15667	3+	2096.09	1.023	10.9728	0.615	R.LHEAFSPVSYQHDLALLR.L
23	1	sp|P00748|FA12_HUMAN	67792.1	0.192	F12	Coagulation factor XII	62	14	0.98	39	21422	3+	2029.05	0.013	6.40693	0.7773	R.NKPGVYTDVAYYLAWIR.E
23	1	sp|P00748|FA12_HUMAN	67792.1	0.192	F12	Coagulation factor XII	62	14	0.98	39	11545	2+	883.572	0.005	5.65885	0.9999	R.VVGGLVALR.G
23	1	sp|P00748|FA12_HUMAN	67792.1	0.192	F12	Coagulation factor XII	62	14	0.98	39	12965	2+	1076.56	0.006	5.57333	0.6381	K.CFEPQLLR.F	159050	329906
23	1	sp|P00748|FA12_HUMAN	67792.1	0.192	F12	Coagulation factor XII	62	14	0.98	39	13618	2+	2009.94	-1.99	4.97528	0.9535	R.TTLSGAPCQPWASEATYR.N	204945	120080
24	1	sp|P00995|ISK1_HUMAN	8506.78	0.304	SPINK1	Serine protease inhibitor Kazal-type 1	4	2	1.98	4	17672	3+	2944.33	-0.01	3.39636	0.9957	K.IYDPVC'GTDGNTYPNEC'VLC'FENR.K	429198	903519
24	1	sp|P00995|ISK1_HUMAN	8506.78	0.304	SPINK1	Serine protease inhibitor Kazal-type 1	4	2	1.98	4	17719	3+	2935.27	0.025	8.5171	0.999	K.IYDPVCGTDGNTYPNECVLCFENR.K	460740	931662
24	1	sp|P00995|ISK1_HUMAN	8506.78	0.304	SPINK1	Serine protease inhibitor Kazal-type 1	4	2	1.98	4	17748	2+	2944.33	0.979	7.13236	0.8203	K.IYDPVC'GTDGNTYPNEC'VLC'FENR.K	16678.7	26836.1
24	1	sp|P00995|ISK1_HUMAN	8506.78	0.304	SPINK1	Serine protease inhibitor Kazal-type 1	4	2	1.98	4	17810	3+	2944.33	-0.013	4.41527	0.998	K.IYDPVC'GTDGNTYPNEC'VLC'FENR.K	344796	780227
25	1	sp|P01008|ANT3_HUMAN	52602.4	0.625	SERPINC1	Antithrombin-III (short name: ATIII)	1173	48	1.09	130	4585	2+	800.426	0.005	6.24667	0.8958	K.IPEATNR.R
25	1	sp|P01008|ANT3_HUMAN	52602.4	0.625	SERPINC1	Antithrombin-III (short name: ATIII)	1173	48	1.09	130	6376	3+	2002.97	0.013	6.49037	0.999	K.KATEDEGSEQKIPEATNR.R
25	1	sp|P01008|ANT3_HUMAN	52602.4	0.625	SERPINC1	Antithrombin-III (short name: ATIII)	1173	48	1.09	130	6494	2+	2002.97	0.016	7.98815	0.9893	K.KATEDEGSEQKIPEATNR.R
25	1	sp|P01008|ANT3_HUMAN	52602.4	0.625	SERPINC1	Antithrombin-III (short name: ATIII)	1173	48	1.09	130	6507	3+	2002.97	0.012	5.99111	1	K.KATEDEGSEQKIPEATNR.R
25	1	sp|P01008|ANT3_HUMAN	52602.4	0.625	SERPINC1	Antithrombin-III (short name: ATIII)	1173	48	1.09	130	7187	3+	1874.87	0.014	7.46717	0.9762	K.ATEDEGSEQKIPEATNR.R
25	1	sp|P01008|ANT3_HUMAN	52602.4	0.625	SERPINC1	Antithrombin-III (short name: ATIII)	1173	48	1.09	130	7310	3+	1874.87	0.016	8.53391	0.9998	K.ATEDEGSEQKIPEATNR.R
25	1	sp|P01008|ANT3_HUMAN	52602.4	0.625	SERPINC1	Antithrombin-III (short name: ATIII)	1173	48	1.09	130	7343	2+	1874.87	0.015	8.00054	0.9998	K.ATEDEGSEQKIPEATNR.R
25	1	sp|P01008|ANT3_HUMAN	52602.4	0.625	SERPINC1	Antithrombin-III (short name: ATIII)	1173	48	1.09	130	7444	3+	1874.87	0.012	6.40043	0.9969	K.ATEDEGSEQKIPEATNR.R
25	1	sp|P01008|ANT3_HUMAN	52602.4	0.625	SERPINC1	Antithrombin-III (short name: ATIII)	1173	48	1.09	130	7576	3+	1874.87	0.015	8.00054	0.9879	K.ATEDEGSEQKIPEATNR.R
25	1	sp|P01008|ANT3_HUMAN	52602.4	0.625	SERPINC1	Antithrombin-III (short name: ATIII)	1173	48	1.09	130	14151	2+	1442.67	0	0	0.6466	R.DIPMNPM"C'IYR.S	17881192	24747086
25	1	sp|P01008|ANT3_HUMAN	52602.4	0.625	SERPINC1	Antithrombin-III (short name: ATIII)	1173	48	1.09	130	14294	2+	1442.67	0	0	0.798	R.DIPMNPM"C'IYR.S	15985416	22077500
25	1	sp|P01008|ANT3_HUMAN	52602.4	0.625	SERPINC1	Antithrombin-III (short name: ATIII)	1173	48	1.09	130	16719	2+	1423.65	0.009	6.32176	0.9513	R.DIPMNPMCIYR.S	115217	111070
25	1	sp|P01008|ANT3_HUMAN	52602.4	0.625	SERPINC1	Antithrombin-III (short name: ATIII)	1173	48	1.09	130	5588	3+	2002.97	0.01	4.99259	0.7978	K.KATEDEGSEQKIPEATNR.R
25	1	sp|P01008|ANT3_HUMAN	52602.4	0.625	SERPINC1	Antithrombin-III (short name: ATIII)	1173	48	1.09	130	5633	2+	2002.97	1.013	6.49037	0.7942	K.KATEDEGSEQKIPEATNR.R
25	1	sp|P01008|ANT3_HUMAN	52602.4	0.625	SERPINC1	Antithrombin-III (short name: ATIII)	1173	48	1.09	130	5641	2+	1796.68	0.013	7.23558	1	K.ADGESCSASM"M"YQEGK.F	614369	519575
25	1	sp|P01008|ANT3_HUMAN	52602.4	0.625	SERPINC1	Antithrombin-III (short name: ATIII)	1173	48	1.09	130	5642	2+	1799.7	-0.003	1.66695	1	K.ADGESC'SASM"M"YQEGK.F	614369	519575
25	1	sp|P01008|ANT3_HUMAN	52602.4	0.625	SERPINC1	Antithrombin-III (short name: ATIII)	1173	48	1.09	130	6201	3+	1874.87	0.003	1.60011	0.9996	K.ATEDEGSEQKIPEATNR.R
25	1	sp|P01008|ANT3_HUMAN	52602.4	0.625	SERPINC1	Antithrombin-III (short name: ATIII)	1173	48	1.09	130	6208	2+	839.414	0.006	7.14784	0.9405	K.FDTISEK.T
25	1	sp|P01008|ANT3_HUMAN	52602.4	0.625	SERPINC1	Antithrombin-III (short name: ATIII)	1173	48	1.09	130	6225	2+	1874.87	0.015	8.00054	0.9987	K.ATEDEGSEQKIPEATNR.R
25	1	sp|P01008|ANT3_HUMAN	52602.4	0.625	SERPINC1	Antithrombin-III (short name: ATIII)	1173	48	1.09	130	6329	3+	1874.87	0.012	6.40043	0.9995	K.ATEDEGSEQKIPEATNR.R
25	1	sp|P01008|ANT3_HUMAN	52602.4	0.625	SERPINC1	Antithrombin-III (short name: ATIII)	1173	48	1.09	130	6342	2+	839.414	0.005	5.95653	0.6026	K.FDTISEK.T
25	1	sp|P01008|ANT3_HUMAN	52602.4	0.625	SERPINC1	Antithrombin-III (short name: ATIII)	1173	48	1.09	130	6357	2+	1874.87	0.02	10.6674	0.9098	K.ATEDEGSEQKIPEATNR.R
25	1	sp|P01008|ANT3_HUMAN	52602.4	0.625	SERPINC1	Antithrombin-III (short name: ATIII)	1173	48	1.09	130	7124	2+	1783.7	0.012	6.72758	0.9987	K.ADGESC'SASMM"YQEGK.F	1.30807e+06	1.20519e+06
25	1	sp|P01008|ANT3_HUMAN	52602.4	0.625	SERPINC1	Antithrombin-III (short name: ATIII)	1173	48	1.09	130	7155	2+	1780.68	0.012	6.73899	1	K.ADGESCSASMM"YQEGK.F	1.34434e+06	1.23829e+06
25	1	sp|P01008|ANT3_HUMAN	52602.4	0.625	SERPINC1	Antithrombin-III (short name: ATIII)	1173	48	1.09	130	7264	2+	1780.68	1.017	9.5469	0.8369	K.ADGESCSASMM"YQEGK.F	1.31666e+06	1.21579e+06
25	1	sp|P01008|ANT3_HUMAN	52602.4	0.625	SERPINC1	Antithrombin-III (short name: ATIII)	1173	48	1.09	130	7345	2+	1780.68	0.017	9.5469	0.9992	K.ADGESCSASMM"YQEGK.F	447334	411594
25	1	sp|P01008|ANT3_HUMAN	52602.4	0.625	SERPINC1	Antithrombin-III (short name: ATIII)	1173	48	1.09	130	7433	2+	1783.7	0.012	6.72758	0.9971	K.ADGESC'SASMM"YQEGK.F	174665	165711
25	1	sp|P01008|ANT3_HUMAN	52602.4	0.625	SERPINC1	Antithrombin-III (short name: ATIII)	1173	48	1.09	130	7549	2+	917.52	0.006	6.53936	0.8897	R.RVWELSK.A
25	1	sp|P01008|ANT3_HUMAN	52602.4	0.625	SERPINC1	Antithrombin-III (short name: ATIII)	1173	48	1.09	130	7688	2+	1780.68	0.015	8.42374	1	K.ADGESCSASM"MYQEGK.F	2072353	1.92378e+06
25	1	sp|P01008|ANT3_HUMAN	52602.4	0.625	SERPINC1	Antithrombin-III (short name: ATIII)	1173	48	1.09	130	7698	2+	1783.7	0.012	6.72758	1	K.ADGESC'SASM"MYQEGK.F	2081058	1.92879e+06
25	1	sp|P01008|ANT3_HUMAN	52602.4	0.625	SERPINC1	Antithrombin-III (short name: ATIII)	1173	48	1.09	130	7827	2+	1783.7	0.012	6.72758	1	K.ADGESC'SASM"MYQEGK.F	1978246	1.81388e+06
25	1	sp|P01008|ANT3_HUMAN	52602.4	0.625	SERPINC1	Antithrombin-III (short name: ATIII)	1173	48	1.09	130	7974	2+	1783.7	0	0	1	K.ADGESC'SASM"MYQEGK.F	181269	162272
25	1	sp|P01008|ANT3_HUMAN	52602.4	0.625	SERPINC1	Antithrombin-III (short name: ATIII)	1173	48	1.09	130	8274	2+	1126.66	0.009	7.98823	0.9983	K.SKLPGIVAEGR.D
25	1	sp|P01008|ANT3_HUMAN	52602.4	0.625	SERPINC1	Antithrombin-III (short name: ATIII)	1173	48	1.09	130	8991	2+	1767.71	0.007	3.95993	1	K.ADGESC'SASMMYQEGK.F	1.91427e+06	2363954
25	1	sp|P01008|ANT3_HUMAN	52602.4	0.625	SERPINC1	Antithrombin-III (short name: ATIII)	1173	48	1.09	130	9083	2+	911.531	0.007	7.67939	0.9992	K.LPGIVAEGR.D
25	1	sp|P01008|ANT3_HUMAN	52602.4	0.625	SERPINC1	Antithrombin-III (short name: ATIII)	1173	48	1.09	130	9209	2+	911.531	0.006	6.58233	1	K.LPGIVAEGR.D
25	1	sp|P01008|ANT3_HUMAN	52602.4	0.625	SERPINC1	Antithrombin-III (short name: ATIII)	1173	48	1.09	130	9222	3+	1767.71	0.009	5.09134	0.9978	K.ADGESC'SASMMYQEGK.F	246596	317928
25	1	sp|P01008|ANT3_HUMAN	52602.4	0.625	SERPINC1	Antithrombin-III (short name: ATIII)	1173	48	1.09	130	9253	2+	1764.69	1.026	14.7335	1	K.ADGESCSASMMYQEGK.F	10392430	12446210
25	1	sp|P01008|ANT3_HUMAN	52602.4	0.625	SERPINC1	Antithrombin-III (short name: ATIII)	1173	48	1.09	130	9310	2+	1767.71	1.007	3.95993	0.9999	K.ADGESC'SASMMYQEGK.F	10125823	12109357
25	1	sp|P01008|ANT3_HUMAN	52602.4	0.625	SERPINC1	Antithrombin-III (short name: ATIII)	1173	48	1.09	130	9341	2+	911.531	0.006	6.58233	1	K.LPGIVAEGR.D
25	1	sp|P01008|ANT3_HUMAN	52602.4	0.625	SERPINC1	Antithrombin-III (short name: ATIII)	1173	48	1.09	130	9388	2+	1764.69	1.006	3.40004	0.9998	K.ADGESCSASMMYQEGK.F	3627502	4.45087e+06
25	1	sp|P01008|ANT3_HUMAN	52602.4	0.625	SERPINC1	Antithrombin-III (short name: ATIII)	1173	48	1.09	130	9456	2+	1767.71	1.007	3.95993	0.9964	K.ADGESC'SASMMYQEGK.F	1.09356e+06	1.52215e+06
25	1	sp|P01008|ANT3_HUMAN	52602.4	0.625	SERPINC1	Antithrombin-III (short name: ATIII)	1173	48	1.09	130	9473	2+	911.531	0.006	6.58233	1	K.LPGIVAEGR.D
25	1	sp|P01008|ANT3_HUMAN	52602.4	0.625	SERPINC1	Antithrombin-III (short name: ATIII)	1173	48	1.09	130	9620	2+	911.531	0.006	6.58233	1	K.LPGIVAEGR.D
25	1	sp|P01008|ANT3_HUMAN	52602.4	0.625	SERPINC1	Antithrombin-III (short name: ATIII)	1173	48	1.09	130	9765	2+	911.531	0.006	6.58233	0.9998	K.LPGIVAEGR.D
25	1	sp|P01008|ANT3_HUMAN	52602.4	0.625	SERPINC1	Antithrombin-III (short name: ATIII)	1173	48	1.09	130	10178	2+	1799.7	-0.016	8.89039	0.9179	K.ADGESC'SASM"M"YQEGK.F	1.17366e+06	1.42356e+06
25	1	sp|P01008|ANT3_HUMAN	52602.4	0.625	SERPINC1	Antithrombin-III (short name: ATIII)	1173	48	1.09	130	10194	2+	1796.68	0.996	2.22633	0.7735	K.ADGESCSASM"M"YQEGK.F	1.17366e+06	1.42356e+06
25	1	sp|P01008|ANT3_HUMAN	52602.4	0.625	SERPINC1	Antithrombin-III (short name: ATIII)	1173	48	1.09	130	10662	2+	908.472	0.005	5.50374	0.9343	R.IEDGFSLK.E
25	1	sp|P01008|ANT3_HUMAN	52602.4	0.625	SERPINC1	Antithrombin-III (short name: ATIII)	1173	48	1.09	130	11203	2+	908.472	0.006	6.60449	0.8479	R.IEDGFSLK.E
25	1	sp|P01008|ANT3_HUMAN	52602.4	0.625	SERPINC1	Antithrombin-III (short name: ATIII)	1173	48	1.09	130	11543	2+	1309.61	0.01	7.63588	1	R.DDLYVSDAFHK.A
25	1	sp|P01008|ANT3_HUMAN	52602.4	0.625	SERPINC1	Antithrombin-III (short name: ATIII)	1173	48	1.09	130	11554	3+	1309.61	0.006	4.58153	0.9878	R.DDLYVSDAFHK.A
25	1	sp|P01008|ANT3_HUMAN	52602.4	0.625	SERPINC1	Antithrombin-III (short name: ATIII)	1173	48	1.09	130	11673	2+	1309.61	0.008	6.10871	1	R.DDLYVSDAFHK.A
25	1	sp|P01008|ANT3_HUMAN	52602.4	0.625	SERPINC1	Antithrombin-III (short name: ATIII)	1173	48	1.09	130	11805	2+	1309.61	0.009	6.8723	1	R.DDLYVSDAFHK.A
25	1	sp|P01008|ANT3_HUMAN	52602.4	0.625	SERPINC1	Antithrombin-III (short name: ATIII)	1173	48	1.09	130	11819	3+	1309.61	0.007	5.34512	0.6266	R.DDLYVSDAFHK.A
25	1	sp|P01008|ANT3_HUMAN	52602.4	0.625	SERPINC1	Antithrombin-III (short name: ATIII)	1173	48	1.09	130	12142	3+	1309.61	0.007	5.34512	0.9909	R.DDLYVSDAFHK.A
25	1	sp|P01008|ANT3_HUMAN	52602.4	0.625	SERPINC1	Antithrombin-III (short name: ATIII)	1173	48	1.09	130	12732	2+	1528.74	0.012	7.84959	1	R.FATTFYQHLADSK.N
25	1	sp|P01008|ANT3_HUMAN	52602.4	0.625	SERPINC1	Antithrombin-III (short name: ATIII)	1173	48	1.09	130	12850	3+	1528.74	0.008	5.23306	0.9814	R.FATTFYQHLADSK.N
25	1	sp|P01008|ANT3_HUMAN	52602.4	0.625	SERPINC1	Antithrombin-III (short name: ATIII)	1173	48	1.09	130	12861	2+	1528.74	0.01	6.54132	1	R.FATTFYQHLADSK.N
25	1	sp|P01008|ANT3_HUMAN	52602.4	0.625	SERPINC1	Antithrombin-III (short name: ATIII)	1173	48	1.09	130	12982	3+	1528.74	0.008	5.23306	0.9928	R.FATTFYQHLADSK.N
25	1	sp|P01008|ANT3_HUMAN	52602.4	0.625	SERPINC1	Antithrombin-III (short name: ATIII)	1173	48	1.09	130	12996	2+	1528.74	0.011	7.19545	1	R.FATTFYQHLADSK.N
25	1	sp|P01008|ANT3_HUMAN	52602.4	0.625	SERPINC1	Antithrombin-III (short name: ATIII)	1173	48	1.09	130	13154	2+	1528.74	0.015	9.81198	0.9893	R.FATTFYQHLADSK.N
25	1	sp|P01008|ANT3_HUMAN	52602.4	0.625	SERPINC1	Antithrombin-III (short name: ATIII)	1173	48	1.09	130	13295	2+	1528.74	0.008	5.23306	0.9853	R.FATTFYQHLADSK.N
25	1	sp|P01008|ANT3_HUMAN	52602.4	0.625	SERPINC1	Antithrombin-III (short name: ATIII)	1173	48	1.09	130	14590	2+	1586.89	0.003	1.89049	0.9998	R.RVAEGTQVLELPFK.G
25	1	sp|P01008|ANT3_HUMAN	52602.4	0.625	SERPINC1	Antithrombin-III (short name: ATIII)	1173	48	1.09	130	14623	3+	1586.89	0.009	5.67147	0.9877	R.RVAEGTQVLELPFK.G
25	1	sp|P01008|ANT3_HUMAN	52602.4	0.625	SERPINC1	Antithrombin-III (short name: ATIII)	1173	48	1.09	130	14629	2+	1684.92	0.011	6.5285	0.995	K.GDDITM"VLILPKPEK.S
25	1	sp|P01008|ANT3_HUMAN	52602.4	0.625	SERPINC1	Antithrombin-III (short name: ATIII)	1173	48	1.09	130	14722	2+	1586.89	0.011	6.9318	0.9998	R.RVAEGTQVLELPFK.G
25	1	sp|P01008|ANT3_HUMAN	52602.4	0.625	SERPINC1	Antithrombin-III (short name: ATIII)	1173	48	1.09	130	14755	2+	1684.92	0.013	7.7155	0.9943	K.GDDITM"VLILPKPEK.S
25	1	sp|P01008|ANT3_HUMAN	52602.4	0.625	SERPINC1	Antithrombin-III (short name: ATIII)	1173	48	1.09	130	14764	2+	1340.66	0.009	6.71309	1	K.TSDQIHFFFAK.L
25	1	sp|P01008|ANT3_HUMAN	52602.4	0.625	SERPINC1	Antithrombin-III (short name: ATIII)	1173	48	1.09	130	14885	3+	1340.66	0.008	5.9672	0.9412	K.TSDQIHFFFAK.L
25	1	sp|P01008|ANT3_HUMAN	52602.4	0.625	SERPINC1	Antithrombin-III (short name: ATIII)	1173	48	1.09	130	14894	2+	1684.92	0.01	5.935	0.9973	K.GDDITM"VLILPKPEK.S
25	1	sp|P01008|ANT3_HUMAN	52602.4	0.625	SERPINC1	Antithrombin-III (short name: ATIII)	1173	48	1.09	130	14896	2+	1340.66	0.01	7.45899	1	K.TSDQIHFFFAK.L
25	1	sp|P01008|ANT3_HUMAN	52602.4	0.625	SERPINC1	Antithrombin-III (short name: ATIII)	1173	48	1.09	130	15029	2+	1340.66	0.008	5.9672	1	K.TSDQIHFFFAK.L
25	1	sp|P01008|ANT3_HUMAN	52602.4	0.625	SERPINC1	Antithrombin-III (short name: ATIII)	1173	48	1.09	130	16284	2+	1430.79	0.009	6.29024	1	R.VAEGTQVLELPFK.G
25	1	sp|P01008|ANT3_HUMAN	52602.4	0.625	SERPINC1	Antithrombin-III (short name: ATIII)	1173	48	1.09	130	16328	2+	1668.92	0.011	6.59107	0.9998	K.GDDITMVLILPKPEK.S
25	1	sp|P01008|ANT3_HUMAN	52602.4	0.625	SERPINC1	Antithrombin-III (short name: ATIII)	1173	48	1.09	130	16350	3+	1668.92	0.009	5.3927	0.9999	K.GDDITMVLILPKPEK.S
25	1	sp|P01008|ANT3_HUMAN	52602.4	0.625	SERPINC1	Antithrombin-III (short name: ATIII)	1173	48	1.09	130	16414	2+	1430.79	0.009	6.29024	1	R.VAEGTQVLELPFK.G
25	1	sp|P01008|ANT3_HUMAN	52602.4	0.625	SERPINC1	Antithrombin-III (short name: ATIII)	1173	48	1.09	130	16458	2+	1668.92	0.012	7.19026	1	K.GDDITMVLILPKPEK.S
25	1	sp|P01008|ANT3_HUMAN	52602.4	0.625	SERPINC1	Antithrombin-III (short name: ATIII)	1173	48	1.09	130	16482	3+	1668.92	0.011	6.59107	1	K.GDDITMVLILPKPEK.S
25	1	sp|P01008|ANT3_HUMAN	52602.4	0.625	SERPINC1	Antithrombin-III (short name: ATIII)	1173	48	1.09	130	16547	2+	1430.79	0.009	6.29024	1	R.VAEGTQVLELPFK.G
25	1	sp|P01008|ANT3_HUMAN	52602.4	0.625	SERPINC1	Antithrombin-III (short name: ATIII)	1173	48	1.09	130	16579	2+	1405.75	0.009	6.40227	1	R.EVPLNTIIFM"GR.V
25	1	sp|P01008|ANT3_HUMAN	52602.4	0.625	SERPINC1	Antithrombin-III (short name: ATIII)	1173	48	1.09	130	16590	2+	1668.92	0.01	5.99188	0.9961	K.GDDITMVLILPKPEK.S
25	1	sp|P01008|ANT3_HUMAN	52602.4	0.625	SERPINC1	Antithrombin-III (short name: ATIII)	1173	48	1.09	130	16615	3+	1668.92	0.008	4.79351	0.9997	K.GDDITMVLILPKPEK.S
25	1	sp|P01008|ANT3_HUMAN	52602.4	0.625	SERPINC1	Antithrombin-III (short name: ATIII)	1173	48	1.09	130	16678	2+	1430.79	0.009	6.29024	1	R.VAEGTQVLELPFK.G
25	1	sp|P01008|ANT3_HUMAN	52602.4	0.625	SERPINC1	Antithrombin-III (short name: ATIII)	1173	48	1.09	130	16712	2+	1405.75	0.009	6.40227	0.9999	R.EVPLNTIIFM"GR.V
25	1	sp|P01008|ANT3_HUMAN	52602.4	0.625	SERPINC1	Antithrombin-III (short name: ATIII)	1173	48	1.09	130	16723	2+	1668.92	0.01	5.99188	0.9985	K.GDDITMVLILPKPEK.S
25	1	sp|P01008|ANT3_HUMAN	52602.4	0.625	SERPINC1	Antithrombin-III (short name: ATIII)	1173	48	1.09	130	16746	3+	1668.92	0.009	5.3927	0.9996	K.GDDITMVLILPKPEK.S
25	1	sp|P01008|ANT3_HUMAN	52602.4	0.625	SERPINC1	Antithrombin-III (short name: ATIII)	1173	48	1.09	130	16815	2+	1430.79	0.01	6.98915	1	R.VAEGTQVLELPFK.G
25	1	sp|P01008|ANT3_HUMAN	52602.4	0.625	SERPINC1	Antithrombin-III (short name: ATIII)	1173	48	1.09	130	16844	2+	1405.75	0.008	5.69091	0.9992	R.EVPLNTIIFM"GR.V
25	1	sp|P01008|ANT3_HUMAN	52602.4	0.625	SERPINC1	Antithrombin-III (short name: ATIII)	1173	48	1.09	130	16856	2+	1668.92	0.01	5.99188	0.9691	K.GDDITMVLILPKPEK.S
25	1	sp|P01008|ANT3_HUMAN	52602.4	0.625	SERPINC1	Antithrombin-III (short name: ATIII)	1173	48	1.09	130	16949	2+	1430.79	0.009	6.29024	0.9996	R.VAEGTQVLELPFK.G
25	1	sp|P01008|ANT3_HUMAN	52602.4	0.625	SERPINC1	Antithrombin-III (short name: ATIII)	1173	48	1.09	130	16978	2+	1405.75	0.006	4.26818	0.9932	R.EVPLNTIIFM"GR.V
25	1	sp|P01008|ANT3_HUMAN	52602.4	0.625	SERPINC1	Antithrombin-III (short name: ATIII)	1173	48	1.09	130	16988	2+	2291.15	0.02	8.72924	1	K.AFLEVNEEGSEAAASTAVVIAGR.S
25	1	sp|P01008|ANT3_HUMAN	52602.4	0.625	SERPINC1	Antithrombin-III (short name: ATIII)	1173	48	1.09	130	17016	2+	1668.92	0.009	5.3927	0.9864	K.GDDITMVLILPKPEK.S
25	1	sp|P01008|ANT3_HUMAN	52602.4	0.625	SERPINC1	Antithrombin-III (short name: ATIII)	1173	48	1.09	130	17048	3+	2291.15	0.014	6.11047	0.9998	K.AFLEVNEEGSEAAASTAVVIAGR.S
25	1	sp|P01008|ANT3_HUMAN	52602.4	0.625	SERPINC1	Antithrombin-III (short name: ATIII)	1173	48	1.09	130	17119	2+	2291.15	0.015	6.54693	1	K.AFLEVNEEGSEAAASTAVVIAGR.S
25	1	sp|P01008|ANT3_HUMAN	52602.4	0.625	SERPINC1	Antithrombin-III (short name: ATIII)	1173	48	1.09	130	17124	2+	1405.75	0.004	2.84545	0.9912	R.EVPLNTIIFM"GR.V
25	1	sp|P01008|ANT3_HUMAN	52602.4	0.625	SERPINC1	Antithrombin-III (short name: ATIII)	1173	48	1.09	130	17175	3+	2291.15	0.015	6.54693	1	K.AFLEVNEEGSEAAASTAVVIAGR.S
25	1	sp|P01008|ANT3_HUMAN	52602.4	0.625	SERPINC1	Antithrombin-III (short name: ATIII)	1173	48	1.09	130	17250	2+	2291.15	0.015	6.54693	1	K.AFLEVNEEGSEAAASTAVVIAGR.S
25	1	sp|P01008|ANT3_HUMAN	52602.4	0.625	SERPINC1	Antithrombin-III (short name: ATIII)	1173	48	1.09	130	17328	3+	2291.15	0.012	5.23754	1	K.AFLEVNEEGSEAAASTAVVIAGR.S
25	1	sp|P01008|ANT3_HUMAN	52602.4	0.625	SERPINC1	Antithrombin-III (short name: ATIII)	1173	48	1.09	130	17383	2+	2291.15	0.016	6.98339	1	K.AFLEVNEEGSEAAASTAVVIAGR.S
25	1	sp|P01008|ANT3_HUMAN	52602.4	0.625	SERPINC1	Antithrombin-III (short name: ATIII)	1173	48	1.09	130	17463	3+	2291.15	0.013	5.674	1	K.AFLEVNEEGSEAAASTAVVIAGR.S
25	1	sp|P01008|ANT3_HUMAN	52602.4	0.625	SERPINC1	Antithrombin-III (short name: ATIII)	1173	48	1.09	130	17514	2+	2291.15	0.015	6.54693	1	K.AFLEVNEEGSEAAASTAVVIAGR.S
25	1	sp|P01008|ANT3_HUMAN	52602.4	0.625	SERPINC1	Antithrombin-III (short name: ATIII)	1173	48	1.09	130	17594	3+	2291.15	0.016	6.98339	1	K.AFLEVNEEGSEAAASTAVVIAGR.S
25	1	sp|P01008|ANT3_HUMAN	52602.4	0.625	SERPINC1	Antithrombin-III (short name: ATIII)	1173	48	1.09	130	17646	2+	2291.15	0.017	7.41985	1	K.AFLEVNEEGSEAAASTAVVIAGR.S
25	1	sp|P01008|ANT3_HUMAN	52602.4	0.625	SERPINC1	Antithrombin-III (short name: ATIII)	1173	48	1.09	130	17691	2+	1389.76	0.992	5.75641	0.9859	R.EVPLNTIIFMGR.V
25	1	sp|P01008|ANT3_HUMAN	52602.4	0.625	SERPINC1	Antithrombin-III (short name: ATIII)	1173	48	1.09	130	17725	3+	2291.15	0.016	6.98339	1	K.AFLEVNEEGSEAAASTAVVIAGR.S
25	1	sp|P01008|ANT3_HUMAN	52602.4	0.625	SERPINC1	Antithrombin-III (short name: ATIII)	1173	48	1.09	130	17779	2+	2291.15	0.017	7.41985	0.9948	K.AFLEVNEEGSEAAASTAVVIAGR.S
25	1	sp|P01008|ANT3_HUMAN	52602.4	0.625	SERPINC1	Antithrombin-III (short name: ATIII)	1173	48	1.09	130	18044	2+	2291.15	0.014	6.11047	1	K.AFLEVNEEGSEAAASTAVVIAGR.S
25	1	sp|P01008|ANT3_HUMAN	52602.4	0.625	SERPINC1	Antithrombin-III (short name: ATIII)	1173	48	1.09	130	18121	3+	2291.15	-0.061	26.6242	0.9978	K.AFLEVNEEGSEAAASTAVVIAGR.S
25	1	sp|P01008|ANT3_HUMAN	52602.4	0.625	SERPINC1	Antithrombin-III (short name: ATIII)	1173	48	1.09	130	18175	2+	2291.15	0.017	7.41985	1	K.AFLEVNEEGSEAAASTAVVIAGR.S
25	1	sp|P01008|ANT3_HUMAN	52602.4	0.625	SERPINC1	Antithrombin-III (short name: ATIII)	1173	48	1.09	130	18240	2+	1864.9	0.012	6.43466	1	K.EQLQDM"GLVDLFSPEK.S
25	1	sp|P01008|ANT3_HUMAN	52602.4	0.625	SERPINC1	Antithrombin-III (short name: ATIII)	1173	48	1.09	130	18256	3+	2291.15	1.024	10.4751	0.999	K.AFLEVNEEGSEAAASTAVVIAGR.S
25	1	sp|P01008|ANT3_HUMAN	52602.4	0.625	SERPINC1	Antithrombin-III (short name: ATIII)	1173	48	1.09	130	18308	2+	2291.15	0.014	6.11047	1	K.AFLEVNEEGSEAAASTAVVIAGR.S
25	1	sp|P01008|ANT3_HUMAN	52602.4	0.625	SERPINC1	Antithrombin-III (short name: ATIII)	1173	48	1.09	130	18372	2+	1864.9	0.012	6.43466	1	K.EQLQDM"GLVDLFSPEK.S
25	1	sp|P01008|ANT3_HUMAN	52602.4	0.625	SERPINC1	Antithrombin-III (short name: ATIII)	1173	48	1.09	130	18401	3+	1864.9	0.011	5.89844	0.9984	K.EQLQDM"GLVDLFSPEK.S
25	1	sp|P01008|ANT3_HUMAN	52602.4	0.625	SERPINC1	Antithrombin-III (short name: ATIII)	1173	48	1.09	130	18441	2+	2291.15	0.015	6.54693	1	K.AFLEVNEEGSEAAASTAVVIAGR.S
25	1	sp|P01008|ANT3_HUMAN	52602.4	0.625	SERPINC1	Antithrombin-III (short name: ATIII)	1173	48	1.09	130	18464	2+	1389.76	1.017	12.2324	0.9999	R.EVPLNTIIFMGR.V
25	1	sp|P01008|ANT3_HUMAN	52602.4	0.625	SERPINC1	Antithrombin-III (short name: ATIII)	1173	48	1.09	130	18504	2+	1864.9	0.013	6.97088	1	K.EQLQDM"GLVDLFSPEK.S
25	1	sp|P01008|ANT3_HUMAN	52602.4	0.625	SERPINC1	Antithrombin-III (short name: ATIII)	1173	48	1.09	130	18519	3+	2291.15	1.024	10.4751	1	K.AFLEVNEEGSEAAASTAVVIAGR.S
25	1	sp|P01008|ANT3_HUMAN	52602.4	0.625	SERPINC1	Antithrombin-III (short name: ATIII)	1173	48	1.09	130	18530	3+	1864.9	0.01	5.36222	0.9689	K.EQLQDM"GLVDLFSPEK.S
25	1	sp|P01008|ANT3_HUMAN	52602.4	0.625	SERPINC1	Antithrombin-III (short name: ATIII)	1173	48	1.09	130	18571	2+	2291.15	0.016	6.98339	1	K.AFLEVNEEGSEAAASTAVVIAGR.S
25	1	sp|P01008|ANT3_HUMAN	52602.4	0.625	SERPINC1	Antithrombin-III (short name: ATIII)	1173	48	1.09	130	18592	2+	1389.76	0.008	5.75641	0.9999	R.EVPLNTIIFMGR.V
25	1	sp|P01008|ANT3_HUMAN	52602.4	0.625	SERPINC1	Antithrombin-III (short name: ATIII)	1173	48	1.09	130	18639	2+	1864.9	0.012	6.43466	0.9989	K.EQLQDM"GLVDLFSPEK.S
25	1	sp|P01008|ANT3_HUMAN	52602.4	0.625	SERPINC1	Antithrombin-III (short name: ATIII)	1173	48	1.09	130	18702	2+	2291.15	0.018	7.85631	1	K.AFLEVNEEGSEAAASTAVVIAGR.S
25	1	sp|P01008|ANT3_HUMAN	52602.4	0.625	SERPINC1	Antithrombin-III (short name: ATIII)	1173	48	1.09	130	18724	2+	1389.76	0.009	6.47596	0.9998	R.EVPLNTIIFMGR.V
25	1	sp|P01008|ANT3_HUMAN	52602.4	0.625	SERPINC1	Antithrombin-III (short name: ATIII)	1173	48	1.09	130	18773	2+	1864.9	0.011	5.89844	0.9997	K.EQLQDM"GLVDLFSPEK.S
25	1	sp|P01008|ANT3_HUMAN	52602.4	0.625	SERPINC1	Antithrombin-III (short name: ATIII)	1173	48	1.09	130	18782	3+	2291.15	0.012	5.23754	0.9984	K.AFLEVNEEGSEAAASTAVVIAGR.S
25	1	sp|P01008|ANT3_HUMAN	52602.4	0.625	SERPINC1	Antithrombin-III (short name: ATIII)	1173	48	1.09	130	18835	2+	2291.15	0.009	3.92816	1	K.AFLEVNEEGSEAAASTAVVIAGR.S
25	1	sp|P01008|ANT3_HUMAN	52602.4	0.625	SERPINC1	Antithrombin-III (short name: ATIII)	1173	48	1.09	130	18858	2+	1389.76	0.01	7.19551	1	R.EVPLNTIIFMGR.V
25	1	sp|P01008|ANT3_HUMAN	52602.4	0.625	SERPINC1	Antithrombin-III (short name: ATIII)	1173	48	1.09	130	18906	2+	1864.9	0.014	7.5071	0.9933	K.EQLQDM"GLVDLFSPEK.S
25	1	sp|P01008|ANT3_HUMAN	52602.4	0.625	SERPINC1	Antithrombin-III (short name: ATIII)	1173	48	1.09	130	18913	3+	2291.15	0.006	2.61877	0.9801	K.AFLEVNEEGSEAAASTAVVIAGR.S
25	1	sp|P01008|ANT3_HUMAN	52602.4	0.625	SERPINC1	Antithrombin-III (short name: ATIII)	1173	48	1.09	130	18992	2+	1389.76	0.01	7.19551	0.911	R.EVPLNTIIFMGR.V
25	1	sp|P01008|ANT3_HUMAN	52602.4	0.625	SERPINC1	Antithrombin-III (short name: ATIII)	1173	48	1.09	130	19045	2+	2291.15	0.016	6.98339	1	K.AFLEVNEEGSEAAASTAVVIAGR.S
25	1	sp|P01008|ANT3_HUMAN	52602.4	0.625	SERPINC1	Antithrombin-III (short name: ATIII)	1173	48	1.09	130	19134	2+	1389.76	0.007	5.03686	0.9922	R.EVPLNTIIFMGR.V
25	1	sp|P01008|ANT3_HUMAN	52602.4	0.625	SERPINC1	Antithrombin-III (short name: ATIII)	1173	48	1.09	130	19177	2+	2291.15	0.015	6.54693	0.9997	K.AFLEVNEEGSEAAASTAVVIAGR.S
25	1	sp|P01008|ANT3_HUMAN	52602.4	0.625	SERPINC1	Antithrombin-III (short name: ATIII)	1173	48	1.09	130	19308	2+	2291.15	0.015	6.54693	1	K.AFLEVNEEGSEAAASTAVVIAGR.S
25	1	sp|P01008|ANT3_HUMAN	52602.4	0.625	SERPINC1	Antithrombin-III (short name: ATIII)	1173	48	1.09	130	19310	3+	2291.15	1.024	10.4751	0.9998	K.AFLEVNEEGSEAAASTAVVIAGR.S
25	1	sp|P01008|ANT3_HUMAN	52602.4	0.625	SERPINC1	Antithrombin-III (short name: ATIII)	1173	48	1.09	130	19442	2+	2291.15	0.017	7.41985	1	K.AFLEVNEEGSEAAASTAVVIAGR.S
25	1	sp|P01008|ANT3_HUMAN	52602.4	0.625	SERPINC1	Antithrombin-III (short name: ATIII)	1173	48	1.09	130	19575	3+	2291.15	0.019	8.29278	0.9663	K.AFLEVNEEGSEAAASTAVVIAGR.S
25	1	sp|P01008|ANT3_HUMAN	52602.4	0.625	SERPINC1	Antithrombin-III (short name: ATIII)	1173	48	1.09	130	19594	2+	2291.15	0.018	7.85631	1	K.AFLEVNEEGSEAAASTAVVIAGR.S
25	1	sp|P01008|ANT3_HUMAN	52602.4	0.625	SERPINC1	Antithrombin-III (short name: ATIII)	1173	48	1.09	130	19711	3+	2291.15	0.019	8.29278	0.9838	K.AFLEVNEEGSEAAASTAVVIAGR.S
25	1	sp|P01008|ANT3_HUMAN	52602.4	0.625	SERPINC1	Antithrombin-III (short name: ATIII)	1173	48	1.09	130	19726	2+	2291.15	0.013	5.674	1	K.AFLEVNEEGSEAAASTAVVIAGR.S
25	1	sp|P01008|ANT3_HUMAN	52602.4	0.625	SERPINC1	Antithrombin-III (short name: ATIII)	1173	48	1.09	130	20002	2+	2291.15	0.015	6.54693	1	K.AFLEVNEEGSEAAASTAVVIAGR.S
25	1	sp|P01008|ANT3_HUMAN	52602.4	0.625	SERPINC1	Antithrombin-III (short name: ATIII)	1173	48	1.09	130	20135	2+	2291.15	0.013	5.674	1	K.AFLEVNEEGSEAAASTAVVIAGR.S
25	1	sp|P01008|ANT3_HUMAN	52602.4	0.625	SERPINC1	Antithrombin-III (short name: ATIII)	1173	48	1.09	130	20136	3+	2291.15	0.022	9.60216	0.8376	K.AFLEVNEEGSEAAASTAVVIAGR.S
25	1	sp|P01008|ANT3_HUMAN	52602.4	0.625	SERPINC1	Antithrombin-III (short name: ATIII)	1173	48	1.09	130	20229	3+	1848.9	0.009	4.86775	0.9856	K.EQLQDMGLVDLFSPEK.S
25	1	sp|P01008|ANT3_HUMAN	52602.4	0.625	SERPINC1	Antithrombin-III (short name: ATIII)	1173	48	1.09	130	20265	2+	2291.15	0.017	7.41985	1	K.AFLEVNEEGSEAAASTAVVIAGR.S
25	1	sp|P01008|ANT3_HUMAN	52602.4	0.625	SERPINC1	Antithrombin-III (short name: ATIII)	1173	48	1.09	130	20277	3+	2291.15	1.024	10.4751	0.9974	K.AFLEVNEEGSEAAASTAVVIAGR.S
25	1	sp|P01008|ANT3_HUMAN	52602.4	0.625	SERPINC1	Antithrombin-III (short name: ATIII)	1173	48	1.09	130	20308	2+	1848.9	0.012	6.49033	1	K.EQLQDMGLVDLFSPEK.S
25	1	sp|P01008|ANT3_HUMAN	52602.4	0.625	SERPINC1	Antithrombin-III (short name: ATIII)	1173	48	1.09	130	20352	3+	1848.9	0.01	5.40861	1	K.EQLQDMGLVDLFSPEK.S
25	1	sp|P01008|ANT3_HUMAN	52602.4	0.625	SERPINC1	Antithrombin-III (short name: ATIII)	1173	48	1.09	130	20398	2+	2291.15	0.012	5.23754	1	K.AFLEVNEEGSEAAASTAVVIAGR.S
25	1	sp|P01008|ANT3_HUMAN	52602.4	0.625	SERPINC1	Antithrombin-III (short name: ATIII)	1173	48	1.09	130	20412	3+	2291.15	1.024	10.4751	0.9265	K.AFLEVNEEGSEAAASTAVVIAGR.S
25	1	sp|P01008|ANT3_HUMAN	52602.4	0.625	SERPINC1	Antithrombin-III (short name: ATIII)	1173	48	1.09	130	20440	2+	1848.9	0.011	5.94947	1	K.EQLQDMGLVDLFSPEK.S
25	1	sp|P01008|ANT3_HUMAN	52602.4	0.625	SERPINC1	Antithrombin-III (short name: ATIII)	1173	48	1.09	130	20486	3+	1848.9	0.009	4.86775	1	K.EQLQDMGLVDLFSPEK.S
25	1	sp|P01008|ANT3_HUMAN	52602.4	0.625	SERPINC1	Antithrombin-III (short name: ATIII)	1173	48	1.09	130	20529	2+	2291.15	0.013	5.674	1	K.AFLEVNEEGSEAAASTAVVIAGR.S
25	1	sp|P01008|ANT3_HUMAN	52602.4	0.625	SERPINC1	Antithrombin-III (short name: ATIII)	1173	48	1.09	130	20662	2+	2291.15	0.018	7.85631	1	K.AFLEVNEEGSEAAASTAVVIAGR.S
25	1	sp|P01008|ANT3_HUMAN	52602.4	0.625	SERPINC1	Antithrombin-III (short name: ATIII)	1173	48	1.09	130	20677	3+	2291.15	1.024	10.4751	0.6412	K.AFLEVNEEGSEAAASTAVVIAGR.S
25	1	sp|P01008|ANT3_HUMAN	52602.4	0.625	SERPINC1	Antithrombin-III (short name: ATIII)	1173	48	1.09	130	20795	2+	2291.15	0.017	7.41985	1	K.AFLEVNEEGSEAAASTAVVIAGR.S
25	1	sp|P01008|ANT3_HUMAN	52602.4	0.625	SERPINC1	Antithrombin-III (short name: ATIII)	1173	48	1.09	130	20811	3+	2291.15	0.015	6.54693	0.6487	K.AFLEVNEEGSEAAASTAVVIAGR.S
25	1	sp|P01008|ANT3_HUMAN	52602.4	0.625	SERPINC1	Antithrombin-III (short name: ATIII)	1173	48	1.09	130	20925	2+	2291.15	0.017	7.41985	1	K.AFLEVNEEGSEAAASTAVVIAGR.S
25	1	sp|P01008|ANT3_HUMAN	52602.4	0.625	SERPINC1	Antithrombin-III (short name: ATIII)	1173	48	1.09	130	21058	2+	2291.15	0.013	5.674	0.9999	K.AFLEVNEEGSEAAASTAVVIAGR.S
25	1	sp|P01008|ANT3_HUMAN	52602.4	0.625	SERPINC1	Antithrombin-III (short name: ATIII)	1173	48	1.09	130	21191	2+	2291.15	0.014	6.11047	1	K.AFLEVNEEGSEAAASTAVVIAGR.S
25	1	sp|P01008|ANT3_HUMAN	52602.4	0.625	SERPINC1	Antithrombin-III (short name: ATIII)	1173	48	1.09	130	21322	2+	2291.15	0.013	5.674	1	K.AFLEVNEEGSEAAASTAVVIAGR.S
25	1	sp|P01008|ANT3_HUMAN	52602.4	0.625	SERPINC1	Antithrombin-III (short name: ATIII)	1173	48	1.09	130	21442	2+	2291.15	0.016	6.98339	0.9918	K.AFLEVNEEGSEAAASTAVVIAGR.S
25	1	sp|P01008|ANT3_HUMAN	52602.4	0.625	SERPINC1	Antithrombin-III (short name: ATIII)	1173	48	1.09	130	21501	3+	2291.15	0.013	5.674	0.9897	K.AFLEVNEEGSEAAASTAVVIAGR.S
25	1	sp|P01008|ANT3_HUMAN	52602.4	0.625	SERPINC1	Antithrombin-III (short name: ATIII)	1173	48	1.09	130	21573	2+	2291.15	0.016	6.98339	1	K.AFLEVNEEGSEAAASTAVVIAGR.S
25	1	sp|P01008|ANT3_HUMAN	52602.4	0.625	SERPINC1	Antithrombin-III (short name: ATIII)	1173	48	1.09	130	21695	2+	2291.15	0.013	5.674	1	K.AFLEVNEEGSEAAASTAVVIAGR.S
25	1	sp|P01008|ANT3_HUMAN	52602.4	0.625	SERPINC1	Antithrombin-III (short name: ATIII)	1173	48	1.09	130	21796	3+	2291.15	0.015	6.54693	0.9638	K.AFLEVNEEGSEAAASTAVVIAGR.S
25	1	sp|P01008|ANT3_HUMAN	52602.4	0.625	SERPINC1	Antithrombin-III (short name: ATIII)	1173	48	1.09	130	21815	2+	2291.15	0.021	9.1657	0.9998	K.AFLEVNEEGSEAAASTAVVIAGR.S
25	1	sp|P01008|ANT3_HUMAN	52602.4	0.625	SERPINC1	Antithrombin-III (short name: ATIII)	1173	48	1.09	130	21938	2+	2291.15	0.015	6.54693	1	K.AFLEVNEEGSEAAASTAVVIAGR.S
25	1	sp|P01008|ANT3_HUMAN	52602.4	0.625	SERPINC1	Antithrombin-III (short name: ATIII)	1173	48	1.09	130	22069	2+	2291.15	0.016	6.98339	1	K.AFLEVNEEGSEAAASTAVVIAGR.S
25	1	sp|P01008|ANT3_HUMAN	52602.4	0.625	SERPINC1	Antithrombin-III (short name: ATIII)	1173	48	1.09	130	22095	2+	1371.75	0.007	5.10299	0.9928	R.E^VPLNTIIFMGR.V
25	1	sp|P01008|ANT3_HUMAN	52602.4	0.625	SERPINC1	Antithrombin-III (short name: ATIII)	1173	48	1.09	130	22126	2+	2315.12	0.018	7.77497	0.9859	K.NDNDNIFLSPLSISTAFAM"TK.L
25	1	sp|P01008|ANT3_HUMAN	52602.4	0.625	SERPINC1	Antithrombin-III (short name: ATIII)	1173	48	1.09	130	22191	2+	2291.15	0.021	9.1657	0.999	K.AFLEVNEEGSEAAASTAVVIAGR.S
25	1	sp|P01008|ANT3_HUMAN	52602.4	0.625	SERPINC1	Antithrombin-III (short name: ATIII)	1173	48	1.09	130	22321	2+	2291.15	0.014	6.11047	0.9991	K.AFLEVNEEGSEAAASTAVVIAGR.S
25	1	sp|P01008|ANT3_HUMAN	52602.4	0.625	SERPINC1	Antithrombin-III (short name: ATIII)	1173	48	1.09	130	22454	2+	2291.15	0.013	5.674	0.9296	K.AFLEVNEEGSEAAASTAVVIAGR.S
25	1	sp|P01008|ANT3_HUMAN	52602.4	0.625	SERPINC1	Antithrombin-III (short name: ATIII)	1173	48	1.09	130	22600	3+	2291.15	0.012	5.23754	0.7515	K.AFLEVNEEGSEAAASTAVVIAGR.S
25	1	sp|P01008|ANT3_HUMAN	52602.4	0.625	SERPINC1	Antithrombin-III (short name: ATIII)	1173	48	1.09	130	22862	3+	2291.15	0.012	5.23754	0.9868	K.AFLEVNEEGSEAAASTAVVIAGR.S
25	1	sp|P01008|ANT3_HUMAN	52602.4	0.625	SERPINC1	Antithrombin-III (short name: ATIII)	1173	48	1.09	130	22883	2+	2291.15	0.014	6.11047	1	K.AFLEVNEEGSEAAASTAVVIAGR.S
25	1	sp|P01008|ANT3_HUMAN	52602.4	0.625	SERPINC1	Antithrombin-III (short name: ATIII)	1173	48	1.09	130	22994	3+	2291.15	0.016	6.98339	0.9597	K.AFLEVNEEGSEAAASTAVVIAGR.S
25	1	sp|P01008|ANT3_HUMAN	52602.4	0.625	SERPINC1	Antithrombin-III (short name: ATIII)	1173	48	1.09	130	23016	2+	2291.15	0.012	5.23754	1	K.AFLEVNEEGSEAAASTAVVIAGR.S
25	1	sp|P01008|ANT3_HUMAN	52602.4	0.625	SERPINC1	Antithrombin-III (short name: ATIII)	1173	48	1.09	130	23139	2+	2291.15	0.023	10.0386	1	K.AFLEVNEEGSEAAASTAVVIAGR.S
25	1	sp|P01008|ANT3_HUMAN	52602.4	0.625	SERPINC1	Antithrombin-III (short name: ATIII)	1173	48	1.09	130	23171	3+	2299.13	0.017	7.39411	0.9996	K.NDNDNIFLSPLSISTAFAMTK.L
25	1	sp|P01008|ANT3_HUMAN	52602.4	0.625	SERPINC1	Antithrombin-III (short name: ATIII)	1173	48	1.09	130	23179	2+	2299.13	0.016	6.95916	0.9996	K.NDNDNIFLSPLSISTAFAMTK.L
25	1	sp|P01008|ANT3_HUMAN	52602.4	0.625	SERPINC1	Antithrombin-III (short name: ATIII)	1173	48	1.09	130	23268	2+	2291.15	0.023	10.0386	1	K.AFLEVNEEGSEAAASTAVVIAGR.S
25	1	sp|P01008|ANT3_HUMAN	52602.4	0.625	SERPINC1	Antithrombin-III (short name: ATIII)	1173	48	1.09	130	23296	3+	2291.15	0.009	3.92816	0.9597	K.AFLEVNEEGSEAAASTAVVIAGR.S
25	1	sp|P01008|ANT3_HUMAN	52602.4	0.625	SERPINC1	Antithrombin-III (short name: ATIII)	1173	48	1.09	130	23400	2+	2291.15	0.012	5.23754	0.9999	K.AFLEVNEEGSEAAASTAVVIAGR.S
25	1	sp|P01008|ANT3_HUMAN	52602.4	0.625	SERPINC1	Antithrombin-III (short name: ATIII)	1173	48	1.09	130	23456	3+	2291.15	0.013	5.674	0.9968	K.AFLEVNEEGSEAAASTAVVIAGR.S
25	1	sp|P01008|ANT3_HUMAN	52602.4	0.625	SERPINC1	Antithrombin-III (short name: ATIII)	1173	48	1.09	130	23523	2+	2291.15	0.014	6.11047	1	K.AFLEVNEEGSEAAASTAVVIAGR.S
25	1	sp|P01008|ANT3_HUMAN	52602.4	0.625	SERPINC1	Antithrombin-III (short name: ATIII)	1173	48	1.09	130	23576	3+	2291.15	0.019	8.29278	0.9997	K.AFLEVNEEGSEAAASTAVVIAGR.S
25	1	sp|P01008|ANT3_HUMAN	52602.4	0.625	SERPINC1	Antithrombin-III (short name: ATIII)	1173	48	1.09	130	23655	2+	2291.15	0.012	5.23754	0.9999	K.AFLEVNEEGSEAAASTAVVIAGR.S
25	1	sp|P01008|ANT3_HUMAN	52602.4	0.625	SERPINC1	Antithrombin-III (short name: ATIII)	1173	48	1.09	130	23770	3+	2291.15	0.019	8.29278	0.9542	K.AFLEVNEEGSEAAASTAVVIAGR.S
25	1	sp|P01008|ANT3_HUMAN	52602.4	0.625	SERPINC1	Antithrombin-III (short name: ATIII)	1173	48	1.09	130	23785	2+	2291.15	0.009	3.92816	1	K.AFLEVNEEGSEAAASTAVVIAGR.S
25	1	sp|P01008|ANT3_HUMAN	52602.4	0.625	SERPINC1	Antithrombin-III (short name: ATIII)	1173	48	1.09	130	23943	3+	2291.15	0.011	4.80108	0.999	K.AFLEVNEEGSEAAASTAVVIAGR.S
25	1	sp|P01008|ANT3_HUMAN	52602.4	0.625	SERPINC1	Antithrombin-III (short name: ATIII)	1173	48	1.09	130	24040	2+	2291.15	0.014	6.11047	1	K.AFLEVNEEGSEAAASTAVVIAGR.S
25	1	sp|P01008|ANT3_HUMAN	52602.4	0.625	SERPINC1	Antithrombin-III (short name: ATIII)	1173	48	1.09	130	24175	2+	2291.15	0.018	7.85631	0.9999	K.AFLEVNEEGSEAAASTAVVIAGR.S
25	1	sp|P01008|ANT3_HUMAN	52602.4	0.625	SERPINC1	Antithrombin-III (short name: ATIII)	1173	48	1.09	130	24502	2+	2291.15	0.013	5.674	0.8201	K.AFLEVNEEGSEAAASTAVVIAGR.S
25	1	sp|P01008|ANT3_HUMAN	52602.4	0.625	SERPINC1	Antithrombin-III (short name: ATIII)	1173	48	1.09	130	24569	3+	2291.15	0.015	6.54693	0.9943	K.AFLEVNEEGSEAAASTAVVIAGR.S
25	1	sp|P01008|ANT3_HUMAN	52602.4	0.625	SERPINC1	Antithrombin-III (short name: ATIII)	1173	48	1.09	130	24636	2+	2291.15	0.015	6.54693	0.9964	K.AFLEVNEEGSEAAASTAVVIAGR.S
25	1	sp|P01008|ANT3_HUMAN	52602.4	0.625	SERPINC1	Antithrombin-III (short name: ATIII)	1173	48	1.09	130	24897	2+	2291.15	0.015	6.54693	1	K.AFLEVNEEGSEAAASTAVVIAGR.S
25	1	sp|P01008|ANT3_HUMAN	52602.4	0.625	SERPINC1	Antithrombin-III (short name: ATIII)	1173	48	1.09	130	25031	2+	2291.15	0.013	5.674	0.9993	K.AFLEVNEEGSEAAASTAVVIAGR.S
25	1	sp|P01008|ANT3_HUMAN	52602.4	0.625	SERPINC1	Antithrombin-III (short name: ATIII)	1173	48	1.09	130	25084	3+	2291.15	1.024	10.4751	0.9719	K.AFLEVNEEGSEAAASTAVVIAGR.S
25	1	sp|P01008|ANT3_HUMAN	52602.4	0.625	SERPINC1	Antithrombin-III (short name: ATIII)	1173	48	1.09	130	25159	2+	2291.15	0.017	7.41985	1	K.AFLEVNEEGSEAAASTAVVIAGR.S
25	1	sp|P01008|ANT3_HUMAN	52602.4	0.625	SERPINC1	Antithrombin-III (short name: ATIII)	1173	48	1.09	130	25214	3+	2291.15	0.017	7.41985	0.999	K.AFLEVNEEGSEAAASTAVVIAGR.S
25	1	sp|P01008|ANT3_HUMAN	52602.4	0.625	SERPINC1	Antithrombin-III (short name: ATIII)	1173	48	1.09	130	25291	3+	3066.5	0.021	6.8482	0.8574	K.ELTPEVLQEWLDELEEMMLVVHMPR.F
25	1	sp|P01008|ANT3_HUMAN	52602.4	0.625	SERPINC1	Antithrombin-III (short name: ATIII)	1173	48	1.09	130	25292	2+	3066.5	0.02	6.5221	0.9999	K.ELTPEVLQEWLDELEEMMLVVHMPR.F
25	1	sp|P01008|ANT3_HUMAN	52602.4	0.625	SERPINC1	Antithrombin-III (short name: ATIII)	1173	48	1.09	130	25302	2+	2804.57	0.016	5.70497	1	R.ITDVIPSEAINELTVLVLVNTIYFK.G
25	1	sp|P01008|ANT3_HUMAN	52602.4	0.625	SERPINC1	Antithrombin-III (short name: ATIII)	1173	48	1.09	130	25316	3+	2804.57	0.021	7.48778	0.9986	R.ITDVIPSEAINELTVLVLVNTIYFK.G
25	1	sp|P01008|ANT3_HUMAN	52602.4	0.625	SERPINC1	Antithrombin-III (short name: ATIII)	1173	48	1.09	130	25434	2+	2804.57	0.013	4.63529	0.987	R.ITDVIPSEAINELTVLVLVNTIYFK.G
25	1	sp|P01008|ANT3_HUMAN	52602.4	0.625	SERPINC1	Antithrombin-III (short name: ATIII)	1173	48	1.09	130	25469	2+	2291.15	0.015	6.54693	1	K.AFLEVNEEGSEAAASTAVVIAGR.S
25	1	sp|P01008|ANT3_HUMAN	52602.4	0.625	SERPINC1	Antithrombin-III (short name: ATIII)	1173	48	1.09	130	27190	2+	2291.15	0.012	5.23754	1	K.AFLEVNEEGSEAAASTAVVIAGR.S
25	1	sp|P01008|ANT3_HUMAN	52602.4	0.625	SERPINC1	Antithrombin-III (short name: ATIII)	1173	48	1.09	130	27224	3+	2291.15	0.016	6.98339	0.9969	K.AFLEVNEEGSEAAASTAVVIAGR.S
25	1	sp|P01008|ANT3_HUMAN	52602.4	0.625	SERPINC1	Antithrombin-III (short name: ATIII)	1173	48	1.09	130	5178	2+	850.405	0.005	5.87955	0.7697	K.FSPENTR.K
25	1	sp|P01008|ANT3_HUMAN	52602.4	0.625	SERPINC1	Antithrombin-III (short name: ATIII)	1173	48	1.09	130	5752	2+	1796.68	0.011	6.12241	1	K.ADGESCSASM"M"YQEGK.F	259409	221075
25	1	sp|P01008|ANT3_HUMAN	52602.4	0.625	SERPINC1	Antithrombin-III (short name: ATIII)	1173	48	1.09	130	6267	2+	839.414	0.005	5.95653	0.9964	K.FDTISEK.T
25	1	sp|P01008|ANT3_HUMAN	52602.4	0.625	SERPINC1	Antithrombin-III (short name: ATIII)	1173	48	1.09	130	6319	2+	1874.87	0.012	6.40043	0.9839	K.ATEDEGSEQKIPEATNR.R
25	1	sp|P01008|ANT3_HUMAN	52602.4	0.625	SERPINC1	Antithrombin-III (short name: ATIII)	1173	48	1.09	130	6423	3+	1874.87	0.013	6.9338	0.9998	K.ATEDEGSEQKIPEATNR.R
25	1	sp|P01008|ANT3_HUMAN	52602.4	0.625	SERPINC1	Antithrombin-III (short name: ATIII)	1173	48	1.09	130	7142	2+	1783.7	0.012	6.72758	0.9997	K.ADGESC'SASMM"YQEGK.F	562827	502204
25	1	sp|P01008|ANT3_HUMAN	52602.4	0.625	SERPINC1	Antithrombin-III (short name: ATIII)	1173	48	1.09	130	7206	2+	1780.68	0.012	6.73899	1	K.ADGESCSASMM"YQEGK.F	562827	502204
25	1	sp|P01008|ANT3_HUMAN	52602.4	0.625	SERPINC1	Antithrombin-III (short name: ATIII)	1173	48	1.09	130	7648	2+	1783.7	0.012	6.72758	0.9644	K.ADGESC'SASM"MYQEGK.F	794717	690549
25	1	sp|P01008|ANT3_HUMAN	52602.4	0.625	SERPINC1	Antithrombin-III (short name: ATIII)	1173	48	1.09	130	7677	2+	1780.68	0.013	7.30057	1	K.ADGESCSASM"MYQEGK.F	794717	690549
25	1	sp|P01008|ANT3_HUMAN	52602.4	0.625	SERPINC1	Antithrombin-III (short name: ATIII)	1173	48	1.09	130	7777	2+	1783.7	0.012	6.72758	0.9996	K.ADGESC'SASM"MYQEGK.F	696321	604822
25	1	sp|P01008|ANT3_HUMAN	52602.4	0.625	SERPINC1	Antithrombin-III (short name: ATIII)	1173	48	1.09	130	7785	2+	917.52	0.006	6.53936	0.8194	R.RVWELSK.A
25	1	sp|P01008|ANT3_HUMAN	52602.4	0.625	SERPINC1	Antithrombin-III (short name: ATIII)	1173	48	1.09	130	8259	2+	1126.66	0.007	6.21307	1	K.SKLPGIVAEGR.D
25	1	sp|P01008|ANT3_HUMAN	52602.4	0.625	SERPINC1	Antithrombin-III (short name: ATIII)	1173	48	1.09	130	9150	2+	911.531	0.005	5.48528	1	K.LPGIVAEGR.D
25	1	sp|P01008|ANT3_HUMAN	52602.4	0.625	SERPINC1	Antithrombin-III (short name: ATIII)	1173	48	1.09	130	9158	2+	1767.71	0.001	0.565705	1	K.ADGESC'SASMMYQEGK.F	3.28161e+06	4.02924e+06
25	1	sp|P01008|ANT3_HUMAN	52602.4	0.625	SERPINC1	Antithrombin-III (short name: ATIII)	1173	48	1.09	130	9172	2+	1764.69	1.006	3.40004	1	K.ADGESCSASMMYQEGK.F	3.31138e+06	4.07005e+06
25	1	sp|P01008|ANT3_HUMAN	52602.4	0.625	SERPINC1	Antithrombin-III (short name: ATIII)	1173	48	1.09	130	9201	3+	1764.69	1.018	10.2001	0.9261	K.ADGESCSASMMYQEGK.F	89252.6	107343
25	1	sp|P01008|ANT3_HUMAN	52602.4	0.625	SERPINC1	Antithrombin-III (short name: ATIII)	1173	48	1.09	130	9281	2+	911.531	0.005	5.48528	1	K.LPGIVAEGR.D
25	1	sp|P01008|ANT3_HUMAN	52602.4	0.625	SERPINC1	Antithrombin-III (short name: ATIII)	1173	48	1.09	130	9285	2+	1767.71	1.007	3.95993	1	K.ADGESC'SASMMYQEGK.F	3260991	4003435
25	1	sp|P01008|ANT3_HUMAN	52602.4	0.625	SERPINC1	Antithrombin-III (short name: ATIII)	1173	48	1.09	130	9306	2+	1764.69	1.006	3.40004	0.9976	K.ADGESCSASMMYQEGK.F	2.78752e+06	3.41264e+06
25	1	sp|P01008|ANT3_HUMAN	52602.4	0.625	SERPINC1	Antithrombin-III (short name: ATIII)	1173	48	1.09	130	9413	2+	911.531	0.007	7.67939	1	K.LPGIVAEGR.D
25	1	sp|P01008|ANT3_HUMAN	52602.4	0.625	SERPINC1	Antithrombin-III (short name: ATIII)	1173	48	1.09	130	9444	2+	1764.69	1.026	14.7335	0.9675	K.ADGESCSASMMYQEGK.F	293027	379906
25	1	sp|P01008|ANT3_HUMAN	52602.4	0.625	SERPINC1	Antithrombin-III (short name: ATIII)	1173	48	1.09	130	9545	2+	911.531	0.005	5.48528	1	K.LPGIVAEGR.D
25	1	sp|P01008|ANT3_HUMAN	52602.4	0.625	SERPINC1	Antithrombin-III (short name: ATIII)	1173	48	1.09	130	9697	2+	1767.71	0.004	2.26282	0.833	K.ADGESC'SASMMYQEGK.F	42439.7	59944.7
25	1	sp|P01008|ANT3_HUMAN	52602.4	0.625	SERPINC1	Antithrombin-III (short name: ATIII)	1173	48	1.09	130	9729	2+	911.531	0.006	6.58233	0.9534	K.LPGIVAEGR.D
25	1	sp|P01008|ANT3_HUMAN	52602.4	0.625	SERPINC1	Antithrombin-III (short name: ATIII)	1173	48	1.09	130	10620	2+	1309.61	0.007	5.34512	0.9987	R.DDLYVSDAFHK.A
25	1	sp|P01008|ANT3_HUMAN	52602.4	0.625	SERPINC1	Antithrombin-III (short name: ATIII)	1173	48	1.09	130	10854	2+	908.472	0.005	5.50374	0.6219	R.IEDGFSLK.E
25	1	sp|P01008|ANT3_HUMAN	52602.4	0.625	SERPINC1	Antithrombin-III (short name: ATIII)	1173	48	1.09	130	11472	2+	1309.61	0.007	5.34512	1	R.DDLYVSDAFHK.A
25	1	sp|P01008|ANT3_HUMAN	52602.4	0.625	SERPINC1	Antithrombin-III (short name: ATIII)	1173	48	1.09	130	11485	3+	1309.61	0.007	5.34512	0.9999	R.DDLYVSDAFHK.A
25	1	sp|P01008|ANT3_HUMAN	52602.4	0.625	SERPINC1	Antithrombin-III (short name: ATIII)	1173	48	1.09	130	11602	2+	1309.61	0.009	6.8723	1	R.DDLYVSDAFHK.A
25	1	sp|P01008|ANT3_HUMAN	52602.4	0.625	SERPINC1	Antithrombin-III (short name: ATIII)	1173	48	1.09	130	11737	2+	1309.61	0.009	6.8723	1	R.DDLYVSDAFHK.A
25	1	sp|P01008|ANT3_HUMAN	52602.4	0.625	SERPINC1	Antithrombin-III (short name: ATIII)	1173	48	1.09	130	12908	3+	1528.74	0.008	5.23306	0.8497	R.FATTFYQHLADSK.N
25	1	sp|P01008|ANT3_HUMAN	52602.4	0.625	SERPINC1	Antithrombin-III (short name: ATIII)	1173	48	1.09	130	12914	2+	1528.74	0.008	5.23306	1	R.FATTFYQHLADSK.N
25	1	sp|P01008|ANT3_HUMAN	52602.4	0.625	SERPINC1	Antithrombin-III (short name: ATIII)	1173	48	1.09	130	13032	3+	1528.74	0.008	5.23306	0.9515	R.FATTFYQHLADSK.N
25	1	sp|P01008|ANT3_HUMAN	52602.4	0.625	SERPINC1	Antithrombin-III (short name: ATIII)	1173	48	1.09	130	13044	2+	1528.74	0.008	5.23306	1	R.FATTFYQHLADSK.N
25	1	sp|P01008|ANT3_HUMAN	52602.4	0.625	SERPINC1	Antithrombin-III (short name: ATIII)	1173	48	1.09	130	14459	2+	1586.89	0.009	5.67147	0.9592	R.RVAEGTQVLELPFK.G
25	1	sp|P01008|ANT3_HUMAN	52602.4	0.625	SERPINC1	Antithrombin-III (short name: ATIII)	1173	48	1.09	130	14465	3+	1586.89	0.009	5.67147	0.9353	R.RVAEGTQVLELPFK.G
25	1	sp|P01008|ANT3_HUMAN	52602.4	0.625	SERPINC1	Antithrombin-III (short name: ATIII)	1173	48	1.09	130	14467	2+	1684.92	0.011	6.5285	0.9998	K.GDDITM"VLILPKPEK.S
25	1	sp|P01008|ANT3_HUMAN	52602.4	0.625	SERPINC1	Antithrombin-III (short name: ATIII)	1173	48	1.09	130	14704	2+	1340.66	0.008	5.9672	1	K.TSDQIHFFFAK.L
25	1	sp|P01008|ANT3_HUMAN	52602.4	0.625	SERPINC1	Antithrombin-III (short name: ATIII)	1173	48	1.09	130	14919	2+	1340.66	0.007	5.2213	0.9993	K.TSDQIHFFFAK.L
25	1	sp|P01008|ANT3_HUMAN	52602.4	0.625	SERPINC1	Antithrombin-III (short name: ATIII)	1173	48	1.09	130	16123	2+	1430.79	0.009	6.29024	1	R.VAEGTQVLELPFK.G
25	1	sp|P01008|ANT3_HUMAN	52602.4	0.625	SERPINC1	Antithrombin-III (short name: ATIII)	1173	48	1.09	130	16255	2+	1430.79	0.008	5.59132	1	R.VAEGTQVLELPFK.G
25	1	sp|P01008|ANT3_HUMAN	52602.4	0.625	SERPINC1	Antithrombin-III (short name: ATIII)	1173	48	1.09	130	16267	2+	1668.92	0.01	5.99188	0.9999	K.GDDITMVLILPKPEK.S
25	1	sp|P01008|ANT3_HUMAN	52602.4	0.625	SERPINC1	Antithrombin-III (short name: ATIII)	1173	48	1.09	130	16278	3+	1668.92	0.009	5.3927	0.9997	K.GDDITMVLILPKPEK.S
25	1	sp|P01008|ANT3_HUMAN	52602.4	0.625	SERPINC1	Antithrombin-III (short name: ATIII)	1173	48	1.09	130	16357	2+	1405.75	-1.075	53.3523	0.9253	R.EVPLNTIIFM"GR.V
25	1	sp|P01008|ANT3_HUMAN	52602.4	0.625	SERPINC1	Antithrombin-III (short name: ATIII)	1173	48	1.09	130	16389	2+	1430.79	0.009	6.29024	1	R.VAEGTQVLELPFK.G
25	1	sp|P01008|ANT3_HUMAN	52602.4	0.625	SERPINC1	Antithrombin-III (short name: ATIII)	1173	48	1.09	130	16398	2+	1668.92	0.01	5.99188	1	K.GDDITMVLILPKPEK.S
25	1	sp|P01008|ANT3_HUMAN	52602.4	0.625	SERPINC1	Antithrombin-III (short name: ATIII)	1173	48	1.09	130	16411	3+	1668.92	0.009	5.3927	1	K.GDDITMVLILPKPEK.S
25	1	sp|P01008|ANT3_HUMAN	52602.4	0.625	SERPINC1	Antithrombin-III (short name: ATIII)	1173	48	1.09	130	16487	2+	1405.75	0.008	5.69091	0.9999	R.EVPLNTIIFM"GR.V
25	1	sp|P01008|ANT3_HUMAN	52602.4	0.625	SERPINC1	Antithrombin-III (short name: ATIII)	1173	48	1.09	130	16524	2+	1430.79	0.007	4.89241	0.9999	R.VAEGTQVLELPFK.G
25	1	sp|P01008|ANT3_HUMAN	52602.4	0.625	SERPINC1	Antithrombin-III (short name: ATIII)	1173	48	1.09	130	16532	2+	1668.92	0.009	5.3927	0.9999	K.GDDITMVLILPKPEK.S
25	1	sp|P01008|ANT3_HUMAN	52602.4	0.625	SERPINC1	Antithrombin-III (short name: ATIII)	1173	48	1.09	130	16621	2+	1405.75	0.009	6.40227	0.9842	R.EVPLNTIIFM"GR.V
25	1	sp|P01008|ANT3_HUMAN	52602.4	0.625	SERPINC1	Antithrombin-III (short name: ATIII)	1173	48	1.09	130	16654	2+	1430.79	0.008	5.59132	0.9998	R.VAEGTQVLELPFK.G
25	1	sp|P01008|ANT3_HUMAN	52602.4	0.625	SERPINC1	Antithrombin-III (short name: ATIII)	1173	48	1.09	130	16665	2+	1668.92	0.011	6.59107	0.9986	K.GDDITMVLILPKPEK.S
25	1	sp|P01008|ANT3_HUMAN	52602.4	0.625	SERPINC1	Antithrombin-III (short name: ATIII)	1173	48	1.09	130	16677	3+	1668.92	0.008	4.79351	0.6248	K.GDDITMVLILPKPEK.S
25	1	sp|P01008|ANT3_HUMAN	52602.4	0.625	SERPINC1	Antithrombin-III (short name: ATIII)	1173	48	1.09	130	16758	2+	1405.75	0.006	4.26818	0.9955	R.EVPLNTIIFM"GR.V
25	1	sp|P01008|ANT3_HUMAN	52602.4	0.625	SERPINC1	Antithrombin-III (short name: ATIII)	1173	48	1.09	130	16812	2+	1668.92	0.01	5.99188	0.9582	K.GDDITMVLILPKPEK.S
25	1	sp|P01008|ANT3_HUMAN	52602.4	0.625	SERPINC1	Antithrombin-III (short name: ATIII)	1173	48	1.09	130	16832	2+	1430.79	0.009	6.29024	0.9728	R.VAEGTQVLELPFK.G
25	1	sp|P01008|ANT3_HUMAN	52602.4	0.625	SERPINC1	Antithrombin-III (short name: ATIII)	1173	48	1.09	130	16954	2+	1405.75	0.004	2.84545	0.83	R.EVPLNTIIFM"GR.V
25	1	sp|P01008|ANT3_HUMAN	52602.4	0.625	SERPINC1	Antithrombin-III (short name: ATIII)	1173	48	1.09	130	16976	2+	1430.79	0.008	5.59132	0.9998	R.VAEGTQVLELPFK.G
25	1	sp|P01008|ANT3_HUMAN	52602.4	0.625	SERPINC1	Antithrombin-III (short name: ATIII)	1173	48	1.09	130	17036	2+	2291.15	0.016	6.98339	1	K.AFLEVNEEGSEAAASTAVVIAGR.S
25	1	sp|P01008|ANT3_HUMAN	52602.4	0.625	SERPINC1	Antithrombin-III (short name: ATIII)	1173	48	1.09	130	17115	3+	2291.15	0.013	5.674	1	K.AFLEVNEEGSEAAASTAVVIAGR.S
25	1	sp|P01008|ANT3_HUMAN	52602.4	0.625	SERPINC1	Antithrombin-III (short name: ATIII)	1173	48	1.09	130	17168	2+	2291.15	0.014	6.11047	1	K.AFLEVNEEGSEAAASTAVVIAGR.S
25	1	sp|P01008|ANT3_HUMAN	52602.4	0.625	SERPINC1	Antithrombin-III (short name: ATIII)	1173	48	1.09	130	17300	2+	2291.15	0.016	6.98339	1	K.AFLEVNEEGSEAAASTAVVIAGR.S
25	1	sp|P01008|ANT3_HUMAN	52602.4	0.625	SERPINC1	Antithrombin-III (short name: ATIII)	1173	48	1.09	130	17355	3+	2291.15	0.015	6.54693	1	K.AFLEVNEEGSEAAASTAVVIAGR.S
25	1	sp|P01008|ANT3_HUMAN	52602.4	0.625	SERPINC1	Antithrombin-III (short name: ATIII)	1173	48	1.09	130	17432	2+	2291.15	0.015	6.54693	1	K.AFLEVNEEGSEAAASTAVVIAGR.S
25	1	sp|P01008|ANT3_HUMAN	52602.4	0.625	SERPINC1	Antithrombin-III (short name: ATIII)	1173	48	1.09	130	17488	3+	2291.15	0.011	4.80108	1	K.AFLEVNEEGSEAAASTAVVIAGR.S
25	1	sp|P01008|ANT3_HUMAN	52602.4	0.625	SERPINC1	Antithrombin-III (short name: ATIII)	1173	48	1.09	130	17564	2+	2291.15	0.018	7.85631	1	K.AFLEVNEEGSEAAASTAVVIAGR.S
25	1	sp|P01008|ANT3_HUMAN	52602.4	0.625	SERPINC1	Antithrombin-III (short name: ATIII)	1173	48	1.09	130	17621	3+	2291.15	0.004	1.74585	0.9999	K.AFLEVNEEGSEAAASTAVVIAGR.S
25	1	sp|P01008|ANT3_HUMAN	52602.4	0.625	SERPINC1	Antithrombin-III (short name: ATIII)	1173	48	1.09	130	17645	2+	1389.76	0.993	5.03686	0.8412	R.EVPLNTIIFMGR.V
25	1	sp|P01008|ANT3_HUMAN	52602.4	0.625	SERPINC1	Antithrombin-III (short name: ATIII)	1173	48	1.09	130	17718	2+	2291.15	-1.187	81.6184	0.8391	K.AFLEVNEEGSEAAASTAVVIAGR.S
25	1	sp|P01008|ANT3_HUMAN	52602.4	0.625	SERPINC1	Antithrombin-III (short name: ATIII)	1173	48	1.09	130	17754	3+	2291.15	-1.182	79.4361	0.9257	K.AFLEVNEEGSEAAASTAVVIAGR.S
25	1	sp|P01008|ANT3_HUMAN	52602.4	0.625	SERPINC1	Antithrombin-III (short name: ATIII)	1173	48	1.09	130	17986	2+	2291.15	0.012	5.23754	1	K.AFLEVNEEGSEAAASTAVVIAGR.S
25	1	sp|P01008|ANT3_HUMAN	52602.4	0.625	SERPINC1	Antithrombin-III (short name: ATIII)	1173	48	1.09	130	18117	2+	2291.15	0.016	6.98339	1	K.AFLEVNEEGSEAAASTAVVIAGR.S
25	1	sp|P01008|ANT3_HUMAN	52602.4	0.625	SERPINC1	Antithrombin-III (short name: ATIII)	1173	48	1.09	130	18159	3+	2291.15	0.013	5.674	0.9899	K.AFLEVNEEGSEAAASTAVVIAGR.S
25	1	sp|P01008|ANT3_HUMAN	52602.4	0.625	SERPINC1	Antithrombin-III (short name: ATIII)	1173	48	1.09	130	18161	2+	1864.9	0.01	5.36222	0.9998	K.EQLQDM"GLVDLFSPEK.S
25	1	sp|P01008|ANT3_HUMAN	52602.4	0.625	SERPINC1	Antithrombin-III (short name: ATIII)	1173	48	1.09	130	18250	2+	2291.15	0.015	6.54693	1	K.AFLEVNEEGSEAAASTAVVIAGR.S
25	1	sp|P01008|ANT3_HUMAN	52602.4	0.625	SERPINC1	Antithrombin-III (short name: ATIII)	1173	48	1.09	130	18275	3+	1864.9	1.005	2.68111	0.7837	K.EQLQDM"GLVDLFSPEK.S
25	1	sp|P01008|ANT3_HUMAN	52602.4	0.625	SERPINC1	Antithrombin-III (short name: ATIII)	1173	48	1.09	130	18290	2+	1864.9	0.013	6.97088	1	K.EQLQDM"GLVDLFSPEK.S
25	1	sp|P01008|ANT3_HUMAN	52602.4	0.625	SERPINC1	Antithrombin-III (short name: ATIII)	1173	48	1.09	130	18381	2+	2291.15	0.012	5.23754	0.9998	K.AFLEVNEEGSEAAASTAVVIAGR.S
25	1	sp|P01008|ANT3_HUMAN	52602.4	0.625	SERPINC1	Antithrombin-III (short name: ATIII)	1173	48	1.09	130	18423	2+	1864.9	0.011	5.89844	1	K.EQLQDM"GLVDLFSPEK.S
25	1	sp|P01008|ANT3_HUMAN	52602.4	0.625	SERPINC1	Antithrombin-III (short name: ATIII)	1173	48	1.09	130	18459	2+	1389.76	0.007	5.03686	0.9983	R.EVPLNTIIFMGR.V
25	1	sp|P01008|ANT3_HUMAN	52602.4	0.625	SERPINC1	Antithrombin-III (short name: ATIII)	1173	48	1.09	130	18514	2+	2291.15	0.012	5.23754	1	K.AFLEVNEEGSEAAASTAVVIAGR.S
25	1	sp|P01008|ANT3_HUMAN	52602.4	0.625	SERPINC1	Antithrombin-III (short name: ATIII)	1173	48	1.09	130	18558	3+	2291.15	0.013	5.674	0.9555	K.AFLEVNEEGSEAAASTAVVIAGR.S
25	1	sp|P01008|ANT3_HUMAN	52602.4	0.625	SERPINC1	Antithrombin-III (short name: ATIII)	1173	48	1.09	130	18587	2+	1389.76	0.008	5.75641	1	R.EVPLNTIIFMGR.V
25	1	sp|P01008|ANT3_HUMAN	52602.4	0.625	SERPINC1	Antithrombin-III (short name: ATIII)	1173	48	1.09	130	18643	2+	2291.15	0	0	0.9977	K.AFLEVNEEGSEAAASTAVVIAGR.S
25	1	sp|P01008|ANT3_HUMAN	52602.4	0.625	SERPINC1	Antithrombin-III (short name: ATIII)	1173	48	1.09	130	18719	2+	1389.76	0.009	6.47596	1	R.EVPLNTIIFMGR.V
25	1	sp|P01008|ANT3_HUMAN	52602.4	0.625	SERPINC1	Antithrombin-III (short name: ATIII)	1173	48	1.09	130	18774	2+	2291.15	-0.003	1.30939	0.8577	K.AFLEVNEEGSEAAASTAVVIAGR.S
25	1	sp|P01008|ANT3_HUMAN	52602.4	0.625	SERPINC1	Antithrombin-III (short name: ATIII)	1173	48	1.09	130	18874	2+	1389.76	0.007	5.03686	0.9929	R.EVPLNTIIFMGR.V
25	1	sp|P01008|ANT3_HUMAN	52602.4	0.625	SERPINC1	Antithrombin-III (short name: ATIII)	1173	48	1.09	130	18909	2+	2291.15	0	0	0.9522	K.AFLEVNEEGSEAAASTAVVIAGR.S
25	1	sp|P01008|ANT3_HUMAN	52602.4	0.625	SERPINC1	Antithrombin-III (short name: ATIII)	1173	48	1.09	130	19042	2+	2291.15	0.006	2.61877	0.9998	K.AFLEVNEEGSEAAASTAVVIAGR.S
25	1	sp|P01008|ANT3_HUMAN	52602.4	0.625	SERPINC1	Antithrombin-III (short name: ATIII)	1173	48	1.09	130	19094	3+	2291.15	-0.007	3.05523	0.9234	K.AFLEVNEEGSEAAASTAVVIAGR.S
25	1	sp|P01008|ANT3_HUMAN	52602.4	0.625	SERPINC1	Antithrombin-III (short name: ATIII)	1173	48	1.09	130	19176	2+	2291.15	0.005	2.18231	0.9998	K.AFLEVNEEGSEAAASTAVVIAGR.S
25	1	sp|P01008|ANT3_HUMAN	52602.4	0.625	SERPINC1	Antithrombin-III (short name: ATIII)	1173	48	1.09	130	19225	3+	2291.15	0.005	2.18231	0.6546	K.AFLEVNEEGSEAAASTAVVIAGR.S
25	1	sp|P01008|ANT3_HUMAN	52602.4	0.625	SERPINC1	Antithrombin-III (short name: ATIII)	1173	48	1.09	130	19306	2+	2291.15	0.002	0.872924	0.9867	K.AFLEVNEEGSEAAASTAVVIAGR.S
25	1	sp|P01008|ANT3_HUMAN	52602.4	0.625	SERPINC1	Antithrombin-III (short name: ATIII)	1173	48	1.09	130	19489	3+	2291.15	0.011	4.80108	0.6749	K.AFLEVNEEGSEAAASTAVVIAGR.S
25	1	sp|P01008|ANT3_HUMAN	52602.4	0.625	SERPINC1	Antithrombin-III (short name: ATIII)	1173	48	1.09	130	19593	2+	2291.15	0.007	3.05523	0.9956	K.AFLEVNEEGSEAAASTAVVIAGR.S
25	1	sp|P01008|ANT3_HUMAN	52602.4	0.625	SERPINC1	Antithrombin-III (short name: ATIII)	1173	48	1.09	130	19695	3+	2291.15	0.009	3.92816	0.989	K.AFLEVNEEGSEAAASTAVVIAGR.S
25	1	sp|P01008|ANT3_HUMAN	52602.4	0.625	SERPINC1	Antithrombin-III (short name: ATIII)	1173	48	1.09	130	19855	2+	2291.15	0.002	0.872924	0.99	K.AFLEVNEEGSEAAASTAVVIAGR.S
25	1	sp|P01008|ANT3_HUMAN	52602.4	0.625	SERPINC1	Antithrombin-III (short name: ATIII)	1173	48	1.09	130	19991	2+	2291.15	0.014	6.11047	0.9999	K.AFLEVNEEGSEAAASTAVVIAGR.S
25	1	sp|P01008|ANT3_HUMAN	52602.4	0.625	SERPINC1	Antithrombin-III (short name: ATIII)	1173	48	1.09	130	20109	2+	1848.9	0.011	5.94947	1	K.EQLQDMGLVDLFSPEK.S
25	1	sp|P01008|ANT3_HUMAN	52602.4	0.625	SERPINC1	Antithrombin-III (short name: ATIII)	1173	48	1.09	130	20124	2+	2291.15	0.014	6.11047	1	K.AFLEVNEEGSEAAASTAVVIAGR.S
25	1	sp|P01008|ANT3_HUMAN	52602.4	0.625	SERPINC1	Antithrombin-III (short name: ATIII)	1173	48	1.09	130	20150	3+	1848.9	0.01	5.40861	0.9962	K.EQLQDMGLVDLFSPEK.S
25	1	sp|P01008|ANT3_HUMAN	52602.4	0.625	SERPINC1	Antithrombin-III (short name: ATIII)	1173	48	1.09	130	20237	2+	1848.9	0.012	6.49033	1	K.EQLQDMGLVDLFSPEK.S
25	1	sp|P01008|ANT3_HUMAN	52602.4	0.625	SERPINC1	Antithrombin-III (short name: ATIII)	1173	48	1.09	130	20260	2+	2291.15	0.016	6.98339	1	K.AFLEVNEEGSEAAASTAVVIAGR.S
25	1	sp|P01008|ANT3_HUMAN	52602.4	0.625	SERPINC1	Antithrombin-III (short name: ATIII)	1173	48	1.09	130	20281	3+	1848.9	0.009	4.86775	0.9216	K.EQLQDMGLVDLFSPEK.S
25	1	sp|P01008|ANT3_HUMAN	52602.4	0.625	SERPINC1	Antithrombin-III (short name: ATIII)	1173	48	1.09	130	20369	2+	1848.9	0.012	6.49033	1	K.EQLQDMGLVDLFSPEK.S
25	1	sp|P01008|ANT3_HUMAN	52602.4	0.625	SERPINC1	Antithrombin-III (short name: ATIII)	1173	48	1.09	130	20527	2+	2291.15	0.015	6.54693	0.9996	K.AFLEVNEEGSEAAASTAVVIAGR.S
25	1	sp|P01008|ANT3_HUMAN	52602.4	0.625	SERPINC1	Antithrombin-III (short name: ATIII)	1173	48	1.09	130	20660	2+	2291.15	0.014	6.11047	0.8278	K.AFLEVNEEGSEAAASTAVVIAGR.S
25	1	sp|P01008|ANT3_HUMAN	52602.4	0.625	SERPINC1	Antithrombin-III (short name: ATIII)	1173	48	1.09	130	20793	2+	2291.15	0.004	1.74585	0.999	K.AFLEVNEEGSEAAASTAVVIAGR.S
25	1	sp|P01008|ANT3_HUMAN	52602.4	0.625	SERPINC1	Antithrombin-III (short name: ATIII)	1173	48	1.09	130	20923	2+	2291.15	0.019	8.29278	0.9677	K.AFLEVNEEGSEAAASTAVVIAGR.S
25	1	sp|P01008|ANT3_HUMAN	52602.4	0.625	SERPINC1	Antithrombin-III (short name: ATIII)	1173	48	1.09	130	21056	2+	2291.15	0.016	6.98339	0.9944	K.AFLEVNEEGSEAAASTAVVIAGR.S
25	1	sp|P01008|ANT3_HUMAN	52602.4	0.625	SERPINC1	Antithrombin-III (short name: ATIII)	1173	48	1.09	130	21173	2+	2291.15	0.015	6.54693	0.9896	K.AFLEVNEEGSEAAASTAVVIAGR.S
25	1	sp|P01008|ANT3_HUMAN	52602.4	0.625	SERPINC1	Antithrombin-III (short name: ATIII)	1173	48	1.09	130	21640	2+	2291.15	0.017	7.41985	0.9772	K.AFLEVNEEGSEAAASTAVVIAGR.S
25	1	sp|P01008|ANT3_HUMAN	52602.4	0.625	SERPINC1	Antithrombin-III (short name: ATIII)	1173	48	1.09	130	21760	2+	2291.15	0.018	7.85631	0.8645	K.AFLEVNEEGSEAAASTAVVIAGR.S
25	1	sp|P01008|ANT3_HUMAN	52602.4	0.625	SERPINC1	Antithrombin-III (short name: ATIII)	1173	48	1.09	130	21869	2+	2315.12	0.003	1.29583	0.81	K.NDNDNIFLSPLSISTAFAM"TK.L
25	1	sp|P01008|ANT3_HUMAN	52602.4	0.625	SERPINC1	Antithrombin-III (short name: ATIII)	1173	48	1.09	130	21896	2+	2291.15	0.022	9.60216	0.8518	K.AFLEVNEEGSEAAASTAVVIAGR.S
25	1	sp|P01008|ANT3_HUMAN	52602.4	0.625	SERPINC1	Antithrombin-III (short name: ATIII)	1173	48	1.09	130	22166	2+	2291.15	0.02	8.72924	0.9999	K.AFLEVNEEGSEAAASTAVVIAGR.S
25	1	sp|P01008|ANT3_HUMAN	52602.4	0.625	SERPINC1	Antithrombin-III (short name: ATIII)	1173	48	1.09	130	22410	3+	2291.15	-0.003	1.30939	0.6411	K.AFLEVNEEGSEAAASTAVVIAGR.S
25	1	sp|P01008|ANT3_HUMAN	52602.4	0.625	SERPINC1	Antithrombin-III (short name: ATIII)	1173	48	1.09	130	23034	3+	2299.13	0.014	6.08927	0.6523	K.NDNDNIFLSPLSISTAFAMTK.L
25	1	sp|P01008|ANT3_HUMAN	52602.4	0.625	SERPINC1	Antithrombin-III (short name: ATIII)	1173	48	1.09	130	23081	3+	2291.15	0.019	8.29278	0.9967	K.AFLEVNEEGSEAAASTAVVIAGR.S
25	1	sp|P01008|ANT3_HUMAN	52602.4	0.625	SERPINC1	Antithrombin-III (short name: ATIII)	1173	48	1.09	130	23143	2+	2299.13	0.013	5.65432	0.9999	K.NDNDNIFLSPLSISTAFAMTK.L
25	1	sp|P01008|ANT3_HUMAN	52602.4	0.625	SERPINC1	Antithrombin-III (short name: ATIII)	1173	48	1.09	130	24355	2+	2291.15	0.01	4.36462	0.9383	K.AFLEVNEEGSEAAASTAVVIAGR.S
25	1	sp|P01008|ANT3_HUMAN	52602.4	0.625	SERPINC1	Antithrombin-III (short name: ATIII)	1173	48	1.09	130	24488	2+	2291.15	0.014	6.11047	0.9999	K.AFLEVNEEGSEAAASTAVVIAGR.S
25	1	sp|P01008|ANT3_HUMAN	52602.4	0.625	SERPINC1	Antithrombin-III (short name: ATIII)	1173	48	1.09	130	24989	3+	2291.15	0.017	7.41985	0.9403	K.AFLEVNEEGSEAAASTAVVIAGR.S
25	1	sp|P01008|ANT3_HUMAN	52602.4	0.625	SERPINC1	Antithrombin-III (short name: ATIII)	1173	48	1.09	130	25074	2+	2291.15	0.015	6.54693	0.9997	K.AFLEVNEEGSEAAASTAVVIAGR.S
25	1	sp|P01008|ANT3_HUMAN	52602.4	0.625	SERPINC1	Antithrombin-III (short name: ATIII)	1173	48	1.09	130	25156	2+	2804.57	0.993	2.49593	0.9778	R.ITDVIPSEAINELTVLVLVNTIYFK.G
25	1	sp|P01008|ANT3_HUMAN	52602.4	0.625	SERPINC1	Antithrombin-III (short name: ATIII)	1173	48	1.09	130	25168	2+	3066.5	0.023	7.50041	0.9995	K.ELTPEVLQEWLDELEEMMLVVHMPR.F
25	1	sp|P01008|ANT3_HUMAN	52602.4	0.625	SERPINC1	Antithrombin-III (short name: ATIII)	1173	48	1.09	130	25349	2+	2291.15	0.014	6.11047	0.8788	K.AFLEVNEEGSEAAASTAVVIAGR.S
25	1	sp|P01008|ANT3_HUMAN	52602.4	0.625	SERPINC1	Antithrombin-III (short name: ATIII)	1173	48	1.09	130	26996	2+	2291.15	0.012	5.23754	0.6705	K.AFLEVNEEGSEAAASTAVVIAGR.S
25	1	sp|P01008|ANT3_HUMAN	52602.4	0.625	SERPINC1	Antithrombin-III (short name: ATIII)	1173	48	1.09	130	4309	2+	801.429	0.005	6.23886	0.7678	R.VANPCVK.-	911008	651312
25	1	sp|P01008|ANT3_HUMAN	52602.4	0.625	SERPINC1	Antithrombin-III (short name: ATIII)	1173	48	1.09	130	5793	2+	1796.68	1.016	8.90533	1	K.ADGESCSASM"M"YQEGK.F	221341	196174
25	1	sp|P01008|ANT3_HUMAN	52602.4	0.625	SERPINC1	Antithrombin-III (short name: ATIII)	1173	48	1.09	130	5799	2+	1799.7	0.997	1.66695	0.7609	K.ADGESC'SASM"M"YQEGK.F	221341	196174
25	1	sp|P01008|ANT3_HUMAN	52602.4	0.625	SERPINC1	Antithrombin-III (short name: ATIII)	1173	48	1.09	130	6411	2+	839.414	0.005	5.95653	0.6064	K.FDTISEK.T
25	1	sp|P01008|ANT3_HUMAN	52602.4	0.625	SERPINC1	Antithrombin-III (short name: ATIII)	1173	48	1.09	130	6486	2+	1874.87	0.012	6.40043	0.9608	K.ATEDEGSEQKIPEATNR.R
25	1	sp|P01008|ANT3_HUMAN	52602.4	0.625	SERPINC1	Antithrombin-III (short name: ATIII)	1173	48	1.09	130	6544	2+	839.414	0.005	5.95653	0.7943	K.FDTISEK.T
25	1	sp|P01008|ANT3_HUMAN	52602.4	0.625	SERPINC1	Antithrombin-III (short name: ATIII)	1173	48	1.09	130	7276	2+	1780.68	0.014	7.86216	0.9924	K.ADGESCSASMM"YQEGK.F	580676	492215
25	1	sp|P01008|ANT3_HUMAN	52602.4	0.625	SERPINC1	Antithrombin-III (short name: ATIII)	1173	48	1.09	130	7286	2+	1783.7	1.012	6.72758	0.9988	K.ADGESC'SASMM"YQEGK.F	582114	494056
25	1	sp|P01008|ANT3_HUMAN	52602.4	0.625	SERPINC1	Antithrombin-III (short name: ATIII)	1173	48	1.09	130	7406	2+	1780.68	0.01	5.61582	0.9977	K.ADGESCSASMM"YQEGK.F	539620	463972
25	1	sp|P01008|ANT3_HUMAN	52602.4	0.625	SERPINC1	Antithrombin-III (short name: ATIII)	1173	48	1.09	130	7420	2+	1783.7	-0.008	4.48506	0.994	K.ADGESC'SASMM"YQEGK.F	502174	432700
25	1	sp|P01008|ANT3_HUMAN	52602.4	0.625	SERPINC1	Antithrombin-III (short name: ATIII)	1173	48	1.09	130	7771	2+	1780.68	0.011	6.17741	0.9947	K.ADGESCSASM"MYQEGK.F	734809	647306
25	1	sp|P01008|ANT3_HUMAN	52602.4	0.625	SERPINC1	Antithrombin-III (short name: ATIII)	1173	48	1.09	130	7780	2+	1783.7	-0.008	4.48506	0.9462	K.ADGESC'SASM"MYQEGK.F	738087	648944
25	1	sp|P01008|ANT3_HUMAN	52602.4	0.625	SERPINC1	Antithrombin-III (short name: ATIII)	1173	48	1.09	130	7916	2+	1783.7	0	0	0.976	K.ADGESC'SASM"MYQEGK.F	637368	564008
25	1	sp|P01008|ANT3_HUMAN	52602.4	0.625	SERPINC1	Antithrombin-III (short name: ATIII)	1173	48	1.09	130	8516	2+	1126.66	0.006	5.32549	0.9979	K.SKLPGIVAEGR.D
25	1	sp|P01008|ANT3_HUMAN	52602.4	0.625	SERPINC1	Antithrombin-III (short name: ATIII)	1173	48	1.09	130	9257	2+	1767.71	1.007	3.95993	0.9992	K.ADGESC'SASMMYQEGK.F	2671963	3.28148e+06
25	1	sp|P01008|ANT3_HUMAN	52602.4	0.625	SERPINC1	Antithrombin-III (short name: ATIII)	1173	48	1.09	130	9314	2+	1764.69	1.006	3.40004	1	K.ADGESCSASMMYQEGK.F	2730664	3.35178e+06
25	1	sp|P01008|ANT3_HUMAN	52602.4	0.625	SERPINC1	Antithrombin-III (short name: ATIII)	1173	48	1.09	130	9321	3+	1767.71	0.009	5.09134	0.9841	K.ADGESC'SASMMYQEGK.F	83682.6	96733.2
25	1	sp|P01008|ANT3_HUMAN	52602.4	0.625	SERPINC1	Antithrombin-III (short name: ATIII)	1173	48	1.09	130	9337	2+	911.531	0.005	5.48528	0.996	K.LPGIVAEGR.D
25	1	sp|P01008|ANT3_HUMAN	52602.4	0.625	SERPINC1	Antithrombin-III (short name: ATIII)	1173	48	1.09	130	9380	2+	1767.71	1.007	3.95993	0.9997	K.ADGESC'SASMMYQEGK.F	2688990	3.30428e+06
25	1	sp|P01008|ANT3_HUMAN	52602.4	0.625	SERPINC1	Antithrombin-III (short name: ATIII)	1173	48	1.09	130	9448	2+	1764.69	1.026	14.7335	0.963	K.ADGESCSASMMYQEGK.F	1.03563e+06	1.23667e+06
25	1	sp|P01008|ANT3_HUMAN	52602.4	0.625	SERPINC1	Antithrombin-III (short name: ATIII)	1173	48	1.09	130	9468	2+	911.531	0.005	5.48528	1	K.LPGIVAEGR.D
25	1	sp|P01008|ANT3_HUMAN	52602.4	0.625	SERPINC1	Antithrombin-III (short name: ATIII)	1173	48	1.09	130	9517	2+	1767.71	1.007	3.95993	0.8496	K.ADGESC'SASMMYQEGK.F	284835	355507
25	1	sp|P01008|ANT3_HUMAN	52602.4	0.625	SERPINC1	Antithrombin-III (short name: ATIII)	1173	48	1.09	130	9600	2+	911.531	0.004	4.38822	1	K.LPGIVAEGR.D
25	1	sp|P01008|ANT3_HUMAN	52602.4	0.625	SERPINC1	Antithrombin-III (short name: ATIII)	1173	48	1.09	130	9733	2+	911.531	0.006	6.58233	0.9998	K.LPGIVAEGR.D
25	1	sp|P01008|ANT3_HUMAN	52602.4	0.625	SERPINC1	Antithrombin-III (short name: ATIII)	1173	48	1.09	130	10234	2+	1799.7	-0.023	12.7799	0.8358	K.ADGESC'SASM"M"YQEGK.F	238832	298175
25	1	sp|P01008|ANT3_HUMAN	52602.4	0.625	SERPINC1	Antithrombin-III (short name: ATIII)	1173	48	1.09	130	10845	2+	908.472	0.005	5.50374	0.83	R.IEDGFSLK.E
25	1	sp|P01008|ANT3_HUMAN	52602.4	0.625	SERPINC1	Antithrombin-III (short name: ATIII)	1173	48	1.09	130	10975	2+	908.472	0.005	5.50374	0.9228	R.IEDGFSLK.E
25	1	sp|P01008|ANT3_HUMAN	52602.4	0.625	SERPINC1	Antithrombin-III (short name: ATIII)	1173	48	1.09	130	11545	2+	1309.61	0.005	3.81794	0.9737	R.DDLYVSDAFHK.A
25	1	sp|P01008|ANT3_HUMAN	52602.4	0.625	SERPINC1	Antithrombin-III (short name: ATIII)	1173	48	1.09	130	11580	3+	1309.61	0.007	5.34512	0.9878	R.DDLYVSDAFHK.A
25	1	sp|P01008|ANT3_HUMAN	52602.4	0.625	SERPINC1	Antithrombin-III (short name: ATIII)	1173	48	1.09	130	11668	2+	1309.61	0.01	7.63588	1	R.DDLYVSDAFHK.A
25	1	sp|P01008|ANT3_HUMAN	52602.4	0.625	SERPINC1	Antithrombin-III (short name: ATIII)	1173	48	1.09	130	11714	3+	1309.61	0.007	5.34512	0.8374	R.DDLYVSDAFHK.A
25	1	sp|P01008|ANT3_HUMAN	52602.4	0.625	SERPINC1	Antithrombin-III (short name: ATIII)	1173	48	1.09	130	11801	2+	1309.61	0.005	3.81794	0.9999	R.DDLYVSDAFHK.A
25	1	sp|P01008|ANT3_HUMAN	52602.4	0.625	SERPINC1	Antithrombin-III (short name: ATIII)	1173	48	1.09	130	12914	3+	1528.74	0.008	5.23306	0.9845	R.FATTFYQHLADSK.N
25	1	sp|P01008|ANT3_HUMAN	52602.4	0.625	SERPINC1	Antithrombin-III (short name: ATIII)	1173	48	1.09	130	12915	2+	1528.74	0.013	8.50372	0.9994	R.FATTFYQHLADSK.N
25	1	sp|P01008|ANT3_HUMAN	52602.4	0.625	SERPINC1	Antithrombin-III (short name: ATIII)	1173	48	1.09	130	13043	3+	1528.74	0.007	4.57893	0.9673	R.FATTFYQHLADSK.N
25	1	sp|P01008|ANT3_HUMAN	52602.4	0.625	SERPINC1	Antithrombin-III (short name: ATIII)	1173	48	1.09	130	13044	2+	1528.74	0.007	4.57893	1	R.FATTFYQHLADSK.N
25	1	sp|P01008|ANT3_HUMAN	52602.4	0.625	SERPINC1	Antithrombin-III (short name: ATIII)	1173	48	1.09	130	13550	2+	1439.65	0.007	4.8623	0.8208	R.DIPMNPM"CIYR.S	733001	309579
25	1	sp|P01008|ANT3_HUMAN	52602.4	0.625	SERPINC1	Antithrombin-III (short name: ATIII)	1173	48	1.09	130	14632	3+	1684.92	0.007	4.1545	0.9263	K.GDDITM"VLILPKPEK.S
25	1	sp|P01008|ANT3_HUMAN	52602.4	0.625	SERPINC1	Antithrombin-III (short name: ATIII)	1173	48	1.09	130	14686	3+	1586.89	0.008	5.04131	0.9958	R.RVAEGTQVLELPFK.G
25	1	sp|P01008|ANT3_HUMAN	52602.4	0.625	SERPINC1	Antithrombin-III (short name: ATIII)	1173	48	1.09	130	14859	2+	1340.66	0.007	5.2213	1	K.TSDQIHFFFAK.L
25	1	sp|P01008|ANT3_HUMAN	52602.4	0.625	SERPINC1	Antithrombin-III (short name: ATIII)	1173	48	1.09	130	16277	2+	1430.79	0.009	6.29024	1	R.VAEGTQVLELPFK.G
25	1	sp|P01008|ANT3_HUMAN	52602.4	0.625	SERPINC1	Antithrombin-III (short name: ATIII)	1173	48	1.09	130	16311	2+	1668.92	0.009	5.3927	0.9999	K.GDDITMVLILPKPEK.S
25	1	sp|P01008|ANT3_HUMAN	52602.4	0.625	SERPINC1	Antithrombin-III (short name: ATIII)	1173	48	1.09	130	16321	3+	1668.92	0.008	4.79351	0.9994	K.GDDITMVLILPKPEK.S
25	1	sp|P01008|ANT3_HUMAN	52602.4	0.625	SERPINC1	Antithrombin-III (short name: ATIII)	1173	48	1.09	130	16424	2+	1405.75	-1.074	52.6409	0.9992	R.EVPLNTIIFM"GR.V
25	1	sp|P01008|ANT3_HUMAN	52602.4	0.625	SERPINC1	Antithrombin-III (short name: ATIII)	1173	48	1.09	130	16443	2+	1668.92	0.01	5.99188	1	K.GDDITMVLILPKPEK.S
25	1	sp|P01008|ANT3_HUMAN	52602.4	0.625	SERPINC1	Antithrombin-III (short name: ATIII)	1173	48	1.09	130	16453	3+	1668.92	0.008	4.79351	0.9852	K.GDDITMVLILPKPEK.S
25	1	sp|P01008|ANT3_HUMAN	52602.4	0.625	SERPINC1	Antithrombin-III (short name: ATIII)	1173	48	1.09	130	16553	2+	1405.75	0.007	4.97955	1	R.EVPLNTIIFM"GR.V
25	1	sp|P01008|ANT3_HUMAN	52602.4	0.625	SERPINC1	Antithrombin-III (short name: ATIII)	1173	48	1.09	130	16576	2+	1668.92	0.008	4.79351	0.9999	K.GDDITMVLILPKPEK.S
25	1	sp|P01008|ANT3_HUMAN	52602.4	0.625	SERPINC1	Antithrombin-III (short name: ATIII)	1173	48	1.09	130	16585	3+	1668.92	0.008	4.79351	0.9947	K.GDDITMVLILPKPEK.S
25	1	sp|P01008|ANT3_HUMAN	52602.4	0.625	SERPINC1	Antithrombin-III (short name: ATIII)	1173	48	1.09	130	16704	2+	1405.75	0.009	6.40227	0.9953	R.EVPLNTIIFM"GR.V
25	1	sp|P01008|ANT3_HUMAN	52602.4	0.625	SERPINC1	Antithrombin-III (short name: ATIII)	1173	48	1.09	130	16833	2+	1405.75	0.007	4.97955	0.8863	R.EVPLNTIIFM"GR.V
25	1	sp|P01008|ANT3_HUMAN	52602.4	0.625	SERPINC1	Antithrombin-III (short name: ATIII)	1173	48	1.09	130	16948	2+	2291.15	0.016	6.98339	1	K.AFLEVNEEGSEAAASTAVVIAGR.S
25	1	sp|P01008|ANT3_HUMAN	52602.4	0.625	SERPINC1	Antithrombin-III (short name: ATIII)	1173	48	1.09	130	17026	3+	2291.15	0.012	5.23754	1	K.AFLEVNEEGSEAAASTAVVIAGR.S
25	1	sp|P01008|ANT3_HUMAN	52602.4	0.625	SERPINC1	Antithrombin-III (short name: ATIII)	1173	48	1.09	130	17081	2+	2291.15	0.015	6.54693	1	K.AFLEVNEEGSEAAASTAVVIAGR.S
25	1	sp|P01008|ANT3_HUMAN	52602.4	0.625	SERPINC1	Antithrombin-III (short name: ATIII)	1173	48	1.09	130	17159	3+	2291.15	0.011	4.80108	1	K.AFLEVNEEGSEAAASTAVVIAGR.S
25	1	sp|P01008|ANT3_HUMAN	52602.4	0.625	SERPINC1	Antithrombin-III (short name: ATIII)	1173	48	1.09	130	17213	2+	2291.15	0.015	6.54693	1	K.AFLEVNEEGSEAAASTAVVIAGR.S
25	1	sp|P01008|ANT3_HUMAN	52602.4	0.625	SERPINC1	Antithrombin-III (short name: ATIII)	1173	48	1.09	130	17334	2+	2291.15	0.015	6.54693	1	K.AFLEVNEEGSEAAASTAVVIAGR.S
25	1	sp|P01008|ANT3_HUMAN	52602.4	0.625	SERPINC1	Antithrombin-III (short name: ATIII)	1173	48	1.09	130	17366	3+	2291.15	0.014	6.11047	0.9996	K.AFLEVNEEGSEAAASTAVVIAGR.S
25	1	sp|P01008|ANT3_HUMAN	52602.4	0.625	SERPINC1	Antithrombin-III (short name: ATIII)	1173	48	1.09	130	17456	2+	2291.15	0.016	6.98339	1	K.AFLEVNEEGSEAAASTAVVIAGR.S
25	1	sp|P01008|ANT3_HUMAN	52602.4	0.625	SERPINC1	Antithrombin-III (short name: ATIII)	1173	48	1.09	130	17523	3+	2291.15	0.013	5.674	1	K.AFLEVNEEGSEAAASTAVVIAGR.S
25	1	sp|P01008|ANT3_HUMAN	52602.4	0.625	SERPINC1	Antithrombin-III (short name: ATIII)	1173	48	1.09	130	17590	2+	2291.15	1.022	9.60216	0.7429	K.AFLEVNEEGSEAAASTAVVIAGR.S
25	1	sp|P01008|ANT3_HUMAN	52602.4	0.625	SERPINC1	Antithrombin-III (short name: ATIII)	1173	48	1.09	130	17852	2+	2291.15	0.012	5.23754	1	K.AFLEVNEEGSEAAASTAVVIAGR.S
25	1	sp|P01008|ANT3_HUMAN	52602.4	0.625	SERPINC1	Antithrombin-III (short name: ATIII)	1173	48	1.09	130	17984	2+	2291.15	0.017	7.41985	1	K.AFLEVNEEGSEAAASTAVVIAGR.S
25	1	sp|P01008|ANT3_HUMAN	52602.4	0.625	SERPINC1	Antithrombin-III (short name: ATIII)	1173	48	1.09	130	18085	2+	1864.9	0.005	2.68111	0.9998	K.EQLQDM"GLVDLFSPEK.S
25	1	sp|P01008|ANT3_HUMAN	52602.4	0.625	SERPINC1	Antithrombin-III (short name: ATIII)	1173	48	1.09	130	18117	2+	2291.15	0.017	7.41985	1	K.AFLEVNEEGSEAAASTAVVIAGR.S
25	1	sp|P01008|ANT3_HUMAN	52602.4	0.625	SERPINC1	Antithrombin-III (short name: ATIII)	1173	48	1.09	130	18173	3+	1864.9	0.01	5.36222	0.6767	K.EQLQDM"GLVDLFSPEK.S
25	1	sp|P01008|ANT3_HUMAN	52602.4	0.625	SERPINC1	Antithrombin-III (short name: ATIII)	1173	48	1.09	130	18203	3+	2291.15	0.017	7.41985	0.9847	K.AFLEVNEEGSEAAASTAVVIAGR.S
25	1	sp|P01008|ANT3_HUMAN	52602.4	0.625	SERPINC1	Antithrombin-III (short name: ATIII)	1173	48	1.09	130	18213	2+	1864.9	0.01	5.36222	1	K.EQLQDM"GLVDLFSPEK.S
25	1	sp|P01008|ANT3_HUMAN	52602.4	0.625	SERPINC1	Antithrombin-III (short name: ATIII)	1173	48	1.09	130	18249	2+	2291.15	0.013	5.674	1	K.AFLEVNEEGSEAAASTAVVIAGR.S
25	1	sp|P01008|ANT3_HUMAN	52602.4	0.625	SERPINC1	Antithrombin-III (short name: ATIII)	1173	48	1.09	130	18356	2+	1864.9	0.01	5.36222	0.9994	K.EQLQDM"GLVDLFSPEK.S
25	1	sp|P01008|ANT3_HUMAN	52602.4	0.625	SERPINC1	Antithrombin-III (short name: ATIII)	1173	48	1.09	130	18372	2+	2291.15	0.016	6.98339	0.9998	K.AFLEVNEEGSEAAASTAVVIAGR.S
25	1	sp|P01008|ANT3_HUMAN	52602.4	0.625	SERPINC1	Antithrombin-III (short name: ATIII)	1173	48	1.09	130	18406	2+	1389.76	0.009	6.47596	0.9995	R.EVPLNTIIFMGR.V
25	1	sp|P01008|ANT3_HUMAN	52602.4	0.625	SERPINC1	Antithrombin-III (short name: ATIII)	1173	48	1.09	130	18497	2+	1864.9	0.013	6.97088	0.9971	K.EQLQDM"GLVDLFSPEK.S
25	1	sp|P01008|ANT3_HUMAN	52602.4	0.625	SERPINC1	Antithrombin-III (short name: ATIII)	1173	48	1.09	130	18501	2+	2291.15	0.012	5.23754	0.9838	K.AFLEVNEEGSEAAASTAVVIAGR.S
25	1	sp|P01008|ANT3_HUMAN	52602.4	0.625	SERPINC1	Antithrombin-III (short name: ATIII)	1173	48	1.09	130	18532	2+	1389.76	0.009	6.47596	1	R.EVPLNTIIFMGR.V
25	1	sp|P01008|ANT3_HUMAN	52602.4	0.625	SERPINC1	Antithrombin-III (short name: ATIII)	1173	48	1.09	130	18632	2+	2291.15	0.003	1.30939	0.9908	K.AFLEVNEEGSEAAASTAVVIAGR.S
25	1	sp|P01008|ANT3_HUMAN	52602.4	0.625	SERPINC1	Antithrombin-III (short name: ATIII)	1173	48	1.09	130	18669	2+	1389.76	0.009	6.47596	0.9969	R.EVPLNTIIFMGR.V
25	1	sp|P01008|ANT3_HUMAN	52602.4	0.625	SERPINC1	Antithrombin-III (short name: ATIII)	1173	48	1.09	130	18764	2+	2291.15	0.007	3.05523	1	K.AFLEVNEEGSEAAASTAVVIAGR.S
25	1	sp|P01008|ANT3_HUMAN	52602.4	0.625	SERPINC1	Antithrombin-III (short name: ATIII)	1173	48	1.09	130	18813	2+	1389.76	0.008	5.75641	0.7192	R.EVPLNTIIFMGR.V
25	1	sp|P01008|ANT3_HUMAN	52602.4	0.625	SERPINC1	Antithrombin-III (short name: ATIII)	1173	48	1.09	130	18895	2+	2291.15	0.009	3.92816	0.8472	K.AFLEVNEEGSEAAASTAVVIAGR.S
25	1	sp|P01008|ANT3_HUMAN	52602.4	0.625	SERPINC1	Antithrombin-III (short name: ATIII)	1173	48	1.09	130	19001	3+	2291.15	0.006	2.61877	0.827	K.AFLEVNEEGSEAAASTAVVIAGR.S
25	1	sp|P01008|ANT3_HUMAN	52602.4	0.625	SERPINC1	Antithrombin-III (short name: ATIII)	1173	48	1.09	130	19030	2+	2291.15	0.017	7.41985	0.991	K.AFLEVNEEGSEAAASTAVVIAGR.S
25	1	sp|P01008|ANT3_HUMAN	52602.4	0.625	SERPINC1	Antithrombin-III (short name: ATIII)	1173	48	1.09	130	19152	2+	2291.15	0.016	6.98339	0.9996	K.AFLEVNEEGSEAAASTAVVIAGR.S
25	1	sp|P01008|ANT3_HUMAN	52602.4	0.625	SERPINC1	Antithrombin-III (short name: ATIII)	1173	48	1.09	130	19338	2+	2291.15	1.022	9.60216	0.6569	K.AFLEVNEEGSEAAASTAVVIAGR.S
25	1	sp|P01008|ANT3_HUMAN	52602.4	0.625	SERPINC1	Antithrombin-III (short name: ATIII)	1173	48	1.09	130	19471	2+	2291.15	0.015	6.54693	1	K.AFLEVNEEGSEAAASTAVVIAGR.S
25	1	sp|P01008|ANT3_HUMAN	52602.4	0.625	SERPINC1	Antithrombin-III (short name: ATIII)	1173	48	1.09	130	19604	2+	2291.15	1.002	0.872924	0.9857	K.AFLEVNEEGSEAAASTAVVIAGR.S
25	1	sp|P01008|ANT3_HUMAN	52602.4	0.625	SERPINC1	Antithrombin-III (short name: ATIII)	1173	48	1.09	130	19801	2+	2291.15	1.022	9.60216	0.7106	K.AFLEVNEEGSEAAASTAVVIAGR.S
25	1	sp|P01008|ANT3_HUMAN	52602.4	0.625	SERPINC1	Antithrombin-III (short name: ATIII)	1173	48	1.09	130	19932	2+	2291.15	0.011	4.80108	0.9918	K.AFLEVNEEGSEAAASTAVVIAGR.S
25	1	sp|P01008|ANT3_HUMAN	52602.4	0.625	SERPINC1	Antithrombin-III (short name: ATIII)	1173	48	1.09	130	19945	2+	1848.9	0.009	4.86775	1	K.EQLQDMGLVDLFSPEK.S
25	1	sp|P01008|ANT3_HUMAN	52602.4	0.625	SERPINC1	Antithrombin-III (short name: ATIII)	1173	48	1.09	130	19993	3+	1848.9	0.009	4.86775	0.9838	K.EQLQDMGLVDLFSPEK.S
25	1	sp|P01008|ANT3_HUMAN	52602.4	0.625	SERPINC1	Antithrombin-III (short name: ATIII)	1173	48	1.09	130	20072	2+	1848.9	0.011	5.94947	1	K.EQLQDMGLVDLFSPEK.S
25	1	sp|P01008|ANT3_HUMAN	52602.4	0.625	SERPINC1	Antithrombin-III (short name: ATIII)	1173	48	1.09	130	20119	3+	1848.9	0.01	5.40861	1	K.EQLQDMGLVDLFSPEK.S
25	1	sp|P01008|ANT3_HUMAN	52602.4	0.625	SERPINC1	Antithrombin-III (short name: ATIII)	1173	48	1.09	130	20317	2+	2291.15	0.01	4.36462	0.9998	K.AFLEVNEEGSEAAASTAVVIAGR.S
25	1	sp|P01008|ANT3_HUMAN	52602.4	0.625	SERPINC1	Antithrombin-III (short name: ATIII)	1173	48	1.09	130	20440	2+	2291.15	1.022	9.60216	0.987	K.AFLEVNEEGSEAAASTAVVIAGR.S
25	1	sp|P01008|ANT3_HUMAN	52602.4	0.625	SERPINC1	Antithrombin-III (short name: ATIII)	1173	48	1.09	130	20562	2+	2291.15	0.011	4.80108	0.9974	K.AFLEVNEEGSEAAASTAVVIAGR.S
25	1	sp|P01008|ANT3_HUMAN	52602.4	0.625	SERPINC1	Antithrombin-III (short name: ATIII)	1173	48	1.09	130	20680	2+	2291.15	0.01	4.36462	0.7309	K.AFLEVNEEGSEAAASTAVVIAGR.S
25	1	sp|P01008|ANT3_HUMAN	52602.4	0.625	SERPINC1	Antithrombin-III (short name: ATIII)	1173	48	1.09	130	20799	2+	2291.15	0.01	4.36462	0.6192	K.AFLEVNEEGSEAAASTAVVIAGR.S
25	1	sp|P01008|ANT3_HUMAN	52602.4	0.625	SERPINC1	Antithrombin-III (short name: ATIII)	1173	48	1.09	130	20924	2+	2291.15	0.011	4.80108	0.9848	K.AFLEVNEEGSEAAASTAVVIAGR.S
25	1	sp|P01008|ANT3_HUMAN	52602.4	0.625	SERPINC1	Antithrombin-III (short name: ATIII)	1173	48	1.09	130	21422	3+	2291.15	0.015	6.54693	0.7526	K.AFLEVNEEGSEAAASTAVVIAGR.S
25	1	sp|P01008|ANT3_HUMAN	52602.4	0.625	SERPINC1	Antithrombin-III (short name: ATIII)	1173	48	1.09	130	21427	2+	2291.15	0.007	3.05523	0.9475	K.AFLEVNEEGSEAAASTAVVIAGR.S
25	1	sp|P01008|ANT3_HUMAN	52602.4	0.625	SERPINC1	Antithrombin-III (short name: ATIII)	1173	48	1.09	130	21672	2+	2291.15	0.01	4.36462	0.7727	K.AFLEVNEEGSEAAASTAVVIAGR.S
25	1	sp|P01008|ANT3_HUMAN	52602.4	0.625	SERPINC1	Antithrombin-III (short name: ATIII)	1173	48	1.09	130	21768	2+	2315.12	0.017	7.34303	0.9986	K.NDNDNIFLSPLSISTAFAM"TK.L
25	1	sp|P01008|ANT3_HUMAN	52602.4	0.625	SERPINC1	Antithrombin-III (short name: ATIII)	1173	48	1.09	130	21789	2+	2291.15	0.006	2.61877	0.9623	K.AFLEVNEEGSEAAASTAVVIAGR.S
25	1	sp|P01008|ANT3_HUMAN	52602.4	0.625	SERPINC1	Antithrombin-III (short name: ATIII)	1173	48	1.09	130	21913	2+	2291.15	0.017	7.41985	0.9727	K.AFLEVNEEGSEAAASTAVVIAGR.S
25	1	sp|P01008|ANT3_HUMAN	52602.4	0.625	SERPINC1	Antithrombin-III (short name: ATIII)	1173	48	1.09	130	22026	3+	2291.15	0.012	5.23754	0.9817	K.AFLEVNEEGSEAAASTAVVIAGR.S
25	1	sp|P01008|ANT3_HUMAN	52602.4	0.625	SERPINC1	Antithrombin-III (short name: ATIII)	1173	48	1.09	130	22935	2+	2299.13	0.011	4.78442	0.848	K.NDNDNIFLSPLSISTAFAMTK.L
25	1	sp|P01008|ANT3_HUMAN	52602.4	0.625	SERPINC1	Antithrombin-III (short name: ATIII)	1173	48	1.09	130	22970	2+	2291.15	0.015	6.54693	0.983	K.AFLEVNEEGSEAAASTAVVIAGR.S
25	1	sp|P01008|ANT3_HUMAN	52602.4	0.625	SERPINC1	Antithrombin-III (short name: ATIII)	1173	48	1.09	130	23092	2+	2291.15	0.004	1.74585	0.7163	K.AFLEVNEEGSEAAASTAVVIAGR.S
25	1	sp|P01008|ANT3_HUMAN	52602.4	0.625	SERPINC1	Antithrombin-III (short name: ATIII)	1173	48	1.09	130	23681	3+	3114.48	0.019	6.10053	0.6551	K.ELTPEVLQEWLDELEEM"M"LVVHM"PR.F
25	1	sp|P01008|ANT3_HUMAN	52602.4	0.625	SERPINC1	Antithrombin-III (short name: ATIII)	1173	48	1.09	130	24650	3+	2291.15	0.017	7.41985	0.9994	K.AFLEVNEEGSEAAASTAVVIAGR.S
25	1	sp|P01008|ANT3_HUMAN	52602.4	0.625	SERPINC1	Antithrombin-III (short name: ATIII)	1173	48	1.09	130	24759	3+	3082.49	0.016	5.1906	0.7708	K.ELTPEVLQEWLDELEEM"MLVVHMPR.F
25	1	sp|P01008|ANT3_HUMAN	52602.4	0.625	SERPINC1	Antithrombin-III (short name: ATIII)	1173	48	1.09	130	24785	2+	3066.5	1.015	4.89157	0.9924	K.ELTPEVLQEWLDELEEMMLVVHMPR.F
25	1	sp|P01008|ANT3_HUMAN	52602.4	0.625	SERPINC1	Antithrombin-III (short name: ATIII)	1173	48	1.09	130	24791	2+	2804.57	0.016	5.70497	1	R.ITDVIPSEAINELTVLVLVNTIYFK.G
25	1	sp|P01008|ANT3_HUMAN	52602.4	0.625	SERPINC1	Antithrombin-III (short name: ATIII)	1173	48	1.09	130	24792	3+	2804.57	0.017	6.06154	1	R.ITDVIPSEAINELTVLVLVNTIYFK.G
25	1	sp|P01008|ANT3_HUMAN	52602.4	0.625	SERPINC1	Antithrombin-III (short name: ATIII)	1173	48	1.09	130	26520	3+	2291.15	1.024	10.4751	0.9967	K.AFLEVNEEGSEAAASTAVVIAGR.S
25	1	sp|P01008|ANT3_HUMAN	52602.4	0.625	SERPINC1	Antithrombin-III (short name: ATIII)	1173	48	1.09	130	4100	2+	800.426	0.004	4.99734	0.6372	K.IPEATNR.R
25	1	sp|P01008|ANT3_HUMAN	52602.4	0.625	SERPINC1	Antithrombin-III (short name: ATIII)	1173	48	1.09	130	4229	2+	804.448	-0.015	18.6463	0.7252	R.VANPC'VK.-	677089	519104
25	1	sp|P01008|ANT3_HUMAN	52602.4	0.625	SERPINC1	Antithrombin-III (short name: ATIII)	1173	48	1.09	130	5845	2+	1799.7	-0.003	1.66695	0.9935	K.ADGESC'SASM"M"YQEGK.F	62525.7	57999.1
25	1	sp|P01008|ANT3_HUMAN	52602.4	0.625	SERPINC1	Antithrombin-III (short name: ATIII)	1173	48	1.09	130	5876	2+	1796.68	0.008	4.45266	0.9934	K.ADGESCSASM"M"YQEGK.F	63949.6	57875.9
25	1	sp|P01008|ANT3_HUMAN	52602.4	0.625	SERPINC1	Antithrombin-III (short name: ATIII)	1173	48	1.09	130	6560	3+	1874.87	0.008	4.26696	0.8305	K.ATEDEGSEQKIPEATNR.R
25	1	sp|P01008|ANT3_HUMAN	52602.4	0.625	SERPINC1	Antithrombin-III (short name: ATIII)	1173	48	1.09	130	6684	3+	1874.87	0.01	5.33369	0.9905	K.ATEDEGSEQKIPEATNR.R
25	1	sp|P01008|ANT3_HUMAN	52602.4	0.625	SERPINC1	Antithrombin-III (short name: ATIII)	1173	48	1.09	130	7374	2+	1780.68	0.01	5.61582	0.9991	K.ADGESCSASMM"YQEGK.F	304069	271687
25	1	sp|P01008|ANT3_HUMAN	52602.4	0.625	SERPINC1	Antithrombin-III (short name: ATIII)	1173	48	1.09	130	7842	2+	1783.7	0.992	4.48506	0.6741	K.ADGESC'SASM"MYQEGK.F	236630	210158
25	1	sp|P01008|ANT3_HUMAN	52602.4	0.625	SERPINC1	Antithrombin-III (short name: ATIII)	1173	48	1.09	130	8736	2+	1126.66	0.007	6.21307	0.9991	K.SKLPGIVAEGR.D
25	1	sp|P01008|ANT3_HUMAN	52602.4	0.625	SERPINC1	Antithrombin-III (short name: ATIII)	1173	48	1.09	130	9294	2+	1764.69	1.006	3.40004	1	K.ADGESCSASMMYQEGK.F	1.55113e+06	2.0208e+06
25	1	sp|P01008|ANT3_HUMAN	52602.4	0.625	SERPINC1	Antithrombin-III (short name: ATIII)	1173	48	1.09	130	9337	2+	1767.71	1.007	3.95993	0.9988	K.ADGESC'SASMMYQEGK.F	1.49316e+06	1.94864e+06
25	1	sp|P01008|ANT3_HUMAN	52602.4	0.625	SERPINC1	Antithrombin-III (short name: ATIII)	1173	48	1.09	130	9433	2+	1764.69	1.006	3.40004	0.6494	K.ADGESCSASMMYQEGK.F	314740	402499
25	1	sp|P01008|ANT3_HUMAN	52602.4	0.625	SERPINC1	Antithrombin-III (short name: ATIII)	1173	48	1.09	130	9447	2+	911.531	0.004	4.38822	0.9999	K.LPGIVAEGR.D
25	1	sp|P01008|ANT3_HUMAN	52602.4	0.625	SERPINC1	Antithrombin-III (short name: ATIII)	1173	48	1.09	130	9472	2+	1767.71	1.007	3.95993	0.9435	K.ADGESC'SASMMYQEGK.F	121992	161280
25	1	sp|P01008|ANT3_HUMAN	52602.4	0.625	SERPINC1	Antithrombin-III (short name: ATIII)	1173	48	1.09	130	9578	2+	911.531	0.005	5.48528	1	K.LPGIVAEGR.D
25	1	sp|P01008|ANT3_HUMAN	52602.4	0.625	SERPINC1	Antithrombin-III (short name: ATIII)	1173	48	1.09	130	9712	2+	911.531	0.004	4.38822	0.9966	K.LPGIVAEGR.D
25	1	sp|P01008|ANT3_HUMAN	52602.4	0.625	SERPINC1	Antithrombin-III (short name: ATIII)	1173	48	1.09	130	11602	3+	1309.61	0.007	5.34512	0.9998	R.DDLYVSDAFHK.A
25	1	sp|P01008|ANT3_HUMAN	52602.4	0.625	SERPINC1	Antithrombin-III (short name: ATIII)	1173	48	1.09	130	11624	2+	1309.61	0.007	5.34512	1	R.DDLYVSDAFHK.A
25	1	sp|P01008|ANT3_HUMAN	52602.4	0.625	SERPINC1	Antithrombin-III (short name: ATIII)	1173	48	1.09	130	12989	2+	1528.74	0.008	5.23306	1	R.FATTFYQHLADSK.N
25	1	sp|P01008|ANT3_HUMAN	52602.4	0.625	SERPINC1	Antithrombin-III (short name: ATIII)	1173	48	1.09	130	14025	3+	1211.64	0.005	4.12663	0.9845	R.FRIEDGFSLK.E
25	1	sp|P01008|ANT3_HUMAN	52602.4	0.625	SERPINC1	Antithrombin-III (short name: ATIII)	1173	48	1.09	130	14586	3+	1586.89	0.006	3.78098	0.9354	R.RVAEGTQVLELPFK.G
25	1	sp|P01008|ANT3_HUMAN	52602.4	0.625	SERPINC1	Antithrombin-III (short name: ATIII)	1173	48	1.09	130	14761	2+	1340.66	0.008	5.9672	1	K.TSDQIHFFFAK.L
25	1	sp|P01008|ANT3_HUMAN	52602.4	0.625	SERPINC1	Antithrombin-III (short name: ATIII)	1173	48	1.09	130	14896	2+	1340.66	0.009	6.71309	1	K.TSDQIHFFFAK.L
25	1	sp|P01008|ANT3_HUMAN	52602.4	0.625	SERPINC1	Antithrombin-III (short name: ATIII)	1173	48	1.09	130	15226	3+	1232.73	0.006	4.86726	0.8069	K.ANRPFLVFIR.E
25	1	sp|P01008|ANT3_HUMAN	52602.4	0.625	SERPINC1	Antithrombin-III (short name: ATIII)	1173	48	1.09	130	16093	2+	1668.92	0.01	5.99188	0.9971	K.GDDITMVLILPKPEK.S
25	1	sp|P01008|ANT3_HUMAN	52602.4	0.625	SERPINC1	Antithrombin-III (short name: ATIII)	1173	48	1.09	130	16145	2+	1430.79	0.008	5.59132	1	R.VAEGTQVLELPFK.G
25	1	sp|P01008|ANT3_HUMAN	52602.4	0.625	SERPINC1	Antithrombin-III (short name: ATIII)	1173	48	1.09	130	16200	3+	1668.92	0.008	4.79351	0.9997	K.GDDITMVLILPKPEK.S
25	1	sp|P01008|ANT3_HUMAN	52602.4	0.625	SERPINC1	Antithrombin-III (short name: ATIII)	1173	48	1.09	130	16223	2+	1668.92	0.01	5.99188	0.9464	K.GDDITMVLILPKPEK.S
25	1	sp|P01008|ANT3_HUMAN	52602.4	0.625	SERPINC1	Antithrombin-III (short name: ATIII)	1173	48	1.09	130	16255	2+	1405.75	0.008	5.69091	1	R.EVPLNTIIFM"GR.V
25	1	sp|P01008|ANT3_HUMAN	52602.4	0.625	SERPINC1	Antithrombin-III (short name: ATIII)	1173	48	1.09	130	16322	3+	1668.92	0.009	5.3927	0.8935	K.GDDITMVLILPKPEK.S
25	1	sp|P01008|ANT3_HUMAN	52602.4	0.625	SERPINC1	Antithrombin-III (short name: ATIII)	1173	48	1.09	130	16378	2+	1405.75	0.009	6.40227	0.9998	R.EVPLNTIIFM"GR.V
25	1	sp|P01008|ANT3_HUMAN	52602.4	0.625	SERPINC1	Antithrombin-III (short name: ATIII)	1173	48	1.09	130	16521	2+	2291.15	0.016	6.98339	1	K.AFLEVNEEGSEAAASTAVVIAGR.S
25	1	sp|P01008|ANT3_HUMAN	52602.4	0.625	SERPINC1	Antithrombin-III (short name: ATIII)	1173	48	1.09	130	16640	2+	2291.15	0.014	6.11047	1	K.AFLEVNEEGSEAAASTAVVIAGR.S
25	1	sp|P01008|ANT3_HUMAN	52602.4	0.625	SERPINC1	Antithrombin-III (short name: ATIII)	1173	48	1.09	130	16651	3+	2291.15	0.904	41.9003	0.9979	K.AFLEVNEEGSEAAASTAVVIAGR.S
25	1	sp|P01008|ANT3_HUMAN	52602.4	0.625	SERPINC1	Antithrombin-III (short name: ATIII)	1173	48	1.09	130	16772	2+	2291.15	0.014	6.11047	1	K.AFLEVNEEGSEAAASTAVVIAGR.S
25	1	sp|P01008|ANT3_HUMAN	52602.4	0.625	SERPINC1	Antithrombin-III (short name: ATIII)	1173	48	1.09	130	16783	3+	2291.15	0.013	5.674	1	K.AFLEVNEEGSEAAASTAVVIAGR.S
25	1	sp|P01008|ANT3_HUMAN	52602.4	0.625	SERPINC1	Antithrombin-III (short name: ATIII)	1173	48	1.09	130	16904	2+	2291.15	0.018	7.85631	1	K.AFLEVNEEGSEAAASTAVVIAGR.S
25	1	sp|P01008|ANT3_HUMAN	52602.4	0.625	SERPINC1	Antithrombin-III (short name: ATIII)	1173	48	1.09	130	17025	2+	2291.15	0.016	6.98339	1	K.AFLEVNEEGSEAAASTAVVIAGR.S
25	1	sp|P01008|ANT3_HUMAN	52602.4	0.625	SERPINC1	Antithrombin-III (short name: ATIII)	1173	48	1.09	130	17026	3+	2291.15	0.014	6.11047	0.9975	K.AFLEVNEEGSEAAASTAVVIAGR.S
25	1	sp|P01008|ANT3_HUMAN	52602.4	0.625	SERPINC1	Antithrombin-III (short name: ATIII)	1173	48	1.09	130	17146	3+	2291.15	0.012	5.23754	0.9992	K.AFLEVNEEGSEAAASTAVVIAGR.S
25	1	sp|P01008|ANT3_HUMAN	52602.4	0.625	SERPINC1	Antithrombin-III (short name: ATIII)	1173	48	1.09	130	17148	2+	2291.15	0.015	6.54693	1	K.AFLEVNEEGSEAAASTAVVIAGR.S
25	1	sp|P01008|ANT3_HUMAN	52602.4	0.625	SERPINC1	Antithrombin-III (short name: ATIII)	1173	48	1.09	130	17390	2+	2291.15	0.013	5.674	0.7075	K.AFLEVNEEGSEAAASTAVVIAGR.S
25	1	sp|P01008|ANT3_HUMAN	52602.4	0.625	SERPINC1	Antithrombin-III (short name: ATIII)	1173	48	1.09	130	17512	2+	2291.15	0.016	6.98339	0.9968	K.AFLEVNEEGSEAAASTAVVIAGR.S
25	1	sp|P01008|ANT3_HUMAN	52602.4	0.625	SERPINC1	Antithrombin-III (short name: ATIII)	1173	48	1.09	130	17631	3+	2291.15	1.024	10.4751	0.9908	K.AFLEVNEEGSEAAASTAVVIAGR.S
25	1	sp|P01008|ANT3_HUMAN	52602.4	0.625	SERPINC1	Antithrombin-III (short name: ATIII)	1173	48	1.09	130	17632	2+	2291.15	0.016	6.98339	0.984	K.AFLEVNEEGSEAAASTAVVIAGR.S
25	1	sp|P01008|ANT3_HUMAN	52602.4	0.625	SERPINC1	Antithrombin-III (short name: ATIII)	1173	48	1.09	130	17751	3+	2291.15	0.02	8.72924	0.9541	K.AFLEVNEEGSEAAASTAVVIAGR.S
25	1	sp|P01008|ANT3_HUMAN	52602.4	0.625	SERPINC1	Antithrombin-III (short name: ATIII)	1173	48	1.09	130	17753	2+	2291.15	0.012	5.23754	1	K.AFLEVNEEGSEAAASTAVVIAGR.S
25	1	sp|P01008|ANT3_HUMAN	52602.4	0.625	SERPINC1	Antithrombin-III (short name: ATIII)	1173	48	1.09	130	17873	2+	2291.15	0.016	6.98339	1	K.AFLEVNEEGSEAAASTAVVIAGR.S
25	1	sp|P01008|ANT3_HUMAN	52602.4	0.625	SERPINC1	Antithrombin-III (short name: ATIII)	1173	48	1.09	130	17896	2+	1864.9	0.01	5.36222	0.9999	K.EQLQDM"GLVDLFSPEK.S
25	1	sp|P01008|ANT3_HUMAN	52602.4	0.625	SERPINC1	Antithrombin-III (short name: ATIII)	1173	48	1.09	130	17997	2+	2291.15	0.018	7.85631	1	K.AFLEVNEEGSEAAASTAVVIAGR.S
25	1	sp|P01008|ANT3_HUMAN	52602.4	0.625	SERPINC1	Antithrombin-III (short name: ATIII)	1173	48	1.09	130	18015	2+	1864.9	0.011	5.89844	0.9815	K.EQLQDM"GLVDLFSPEK.S
25	1	sp|P01008|ANT3_HUMAN	52602.4	0.625	SERPINC1	Antithrombin-III (short name: ATIII)	1173	48	1.09	130	18213	2+	1389.76	0.008	5.75641	1	R.EVPLNTIIFMGR.V
25	1	sp|P01008|ANT3_HUMAN	52602.4	0.625	SERPINC1	Antithrombin-III (short name: ATIII)	1173	48	1.09	130	18237	3+	2291.15	0.001	0.436462	0.9988	K.AFLEVNEEGSEAAASTAVVIAGR.S
25	1	sp|P01008|ANT3_HUMAN	52602.4	0.625	SERPINC1	Antithrombin-III (short name: ATIII)	1173	48	1.09	130	18238	2+	2291.15	0.005	2.18231	0.9975	K.AFLEVNEEGSEAAASTAVVIAGR.S
25	1	sp|P01008|ANT3_HUMAN	52602.4	0.625	SERPINC1	Antithrombin-III (short name: ATIII)	1173	48	1.09	130	18501	2+	2291.15	0.014	6.11047	0.9869	K.AFLEVNEEGSEAAASTAVVIAGR.S
25	1	sp|P01008|ANT3_HUMAN	52602.4	0.625	SERPINC1	Antithrombin-III (short name: ATIII)	1173	48	1.09	130	18621	2+	2291.15	0.014	6.11047	0.93	K.AFLEVNEEGSEAAASTAVVIAGR.S
25	1	sp|P01008|ANT3_HUMAN	52602.4	0.625	SERPINC1	Antithrombin-III (short name: ATIII)	1173	48	1.09	130	18743	2+	2291.15	0.014	6.11047	0.8507	K.AFLEVNEEGSEAAASTAVVIAGR.S
25	1	sp|P01008|ANT3_HUMAN	52602.4	0.625	SERPINC1	Antithrombin-III (short name: ATIII)	1173	48	1.09	130	18999	2+	2291.15	0.012	5.23754	0.6829	K.AFLEVNEEGSEAAASTAVVIAGR.S
25	1	sp|P01008|ANT3_HUMAN	52602.4	0.625	SERPINC1	Antithrombin-III (short name: ATIII)	1173	48	1.09	130	19303	2+	2291.15	0.004	1.74585	0.9682	K.AFLEVNEEGSEAAASTAVVIAGR.S
25	1	sp|P01008|ANT3_HUMAN	52602.4	0.625	SERPINC1	Antithrombin-III (short name: ATIII)	1173	48	1.09	130	19584	3+	1848.9	0.007	3.78603	0.9808	K.EQLQDMGLVDLFSPEK.S
25	1	sp|P01008|ANT3_HUMAN	52602.4	0.625	SERPINC1	Antithrombin-III (short name: ATIII)	1173	48	1.09	130	19588	2+	1848.9	0.011	5.94947	1	K.EQLQDMGLVDLFSPEK.S
25	1	sp|P01008|ANT3_HUMAN	52602.4	0.625	SERPINC1	Antithrombin-III (short name: ATIII)	1173	48	1.09	130	19680	3+	2291.15	0.014	6.11047	0.7418	K.AFLEVNEEGSEAAASTAVVIAGR.S
25	1	sp|P01008|ANT3_HUMAN	52602.4	0.625	SERPINC1	Antithrombin-III (short name: ATIII)	1173	48	1.09	130	19700	3+	1848.9	0.008	4.32689	0.9998	K.EQLQDMGLVDLFSPEK.S
25	1	sp|P01008|ANT3_HUMAN	52602.4	0.625	SERPINC1	Antithrombin-III (short name: ATIII)	1173	48	1.09	130	19709	2+	1848.9	0.01	5.40861	1	K.EQLQDMGLVDLFSPEK.S
25	1	sp|P01008|ANT3_HUMAN	52602.4	0.625	SERPINC1	Antithrombin-III (short name: ATIII)	1173	48	1.09	130	19804	3+	2291.15	0.013	5.674	0.6431	K.AFLEVNEEGSEAAASTAVVIAGR.S
25	1	sp|P01008|ANT3_HUMAN	52602.4	0.625	SERPINC1	Antithrombin-III (short name: ATIII)	1173	48	1.09	130	19918	2+	2291.15	0.013	5.674	0.9924	K.AFLEVNEEGSEAAASTAVVIAGR.S
25	1	sp|P01008|ANT3_HUMAN	52602.4	0.625	SERPINC1	Antithrombin-III (short name: ATIII)	1173	48	1.09	130	19921	3+	2291.15	0.016	6.98339	0.9007	K.AFLEVNEEGSEAAASTAVVIAGR.S
25	1	sp|P01008|ANT3_HUMAN	52602.4	0.625	SERPINC1	Antithrombin-III (short name: ATIII)	1173	48	1.09	130	20161	2+	2291.15	0.017	7.41985	0.9648	K.AFLEVNEEGSEAAASTAVVIAGR.S
25	1	sp|P01008|ANT3_HUMAN	52602.4	0.625	SERPINC1	Antithrombin-III (short name: ATIII)	1173	48	1.09	130	20452	3+	2291.15	0.018	7.85631	0.6929	K.AFLEVNEEGSEAAASTAVVIAGR.S
25	1	sp|P01008|ANT3_HUMAN	52602.4	0.625	SERPINC1	Antithrombin-III (short name: ATIII)	1173	48	1.09	130	20537	2+	2291.15	0.019	8.29278	0.9455	K.AFLEVNEEGSEAAASTAVVIAGR.S
25	1	sp|P01008|ANT3_HUMAN	52602.4	0.625	SERPINC1	Antithrombin-III (short name: ATIII)	1173	48	1.09	130	20888	2+	2291.15	0.013	5.674	0.996	K.AFLEVNEEGSEAAASTAVVIAGR.S
25	1	sp|P01008|ANT3_HUMAN	52602.4	0.625	SERPINC1	Antithrombin-III (short name: ATIII)	1173	48	1.09	130	21020	2+	2291.15	0.008	3.49169	0.7395	K.AFLEVNEEGSEAAASTAVVIAGR.S
25	1	sp|P01008|ANT3_HUMAN	52602.4	0.625	SERPINC1	Antithrombin-III (short name: ATIII)	1173	48	1.09	130	21505	2+	2291.15	0.013	5.674	0.9788	K.AFLEVNEEGSEAAASTAVVIAGR.S
25	1	sp|P01008|ANT3_HUMAN	52602.4	0.625	SERPINC1	Antithrombin-III (short name: ATIII)	1173	48	1.09	130	22011	2+	2291.15	1.022	9.60216	0.8591	K.AFLEVNEEGSEAAASTAVVIAGR.S
25	1	sp|P01008|ANT3_HUMAN	52602.4	0.625	SERPINC1	Antithrombin-III (short name: ATIII)	1173	48	1.09	130	22144	2+	2291.15	0.01	4.36462	0.7173	K.AFLEVNEEGSEAAASTAVVIAGR.S
25	1	sp|P01008|ANT3_HUMAN	52602.4	0.625	SERPINC1	Antithrombin-III (short name: ATIII)	1173	48	1.09	130	22401	2+	2291.15	0.001	0.436462	0.904	K.AFLEVNEEGSEAAASTAVVIAGR.S
25	1	sp|P01008|ANT3_HUMAN	52602.4	0.625	SERPINC1	Antithrombin-III (short name: ATIII)	1173	48	1.09	130	23281	3+	2291.15	0.02	8.72924	0.8287	K.AFLEVNEEGSEAAASTAVVIAGR.S
25	1	sp|P01008|ANT3_HUMAN	52602.4	0.625	SERPINC1	Antithrombin-III (short name: ATIII)	1173	48	1.09	130	23488	3+	2291.15	0.016	6.98339	0.9997	K.AFLEVNEEGSEAAASTAVVIAGR.S
25	1	sp|P01008|ANT3_HUMAN	52602.4	0.625	SERPINC1	Antithrombin-III (short name: ATIII)	1173	48	1.09	130	23765	2+	2291.15	0.018	7.85631	0.9853	K.AFLEVNEEGSEAAASTAVVIAGR.S
25	1	sp|P01008|ANT3_HUMAN	52602.4	0.625	SERPINC1	Antithrombin-III (short name: ATIII)	1173	48	1.09	130	24014	2+	2291.15	0.024	10.4751	0.9989	K.AFLEVNEEGSEAAASTAVVIAGR.S
25	1	sp|P01008|ANT3_HUMAN	52602.4	0.625	SERPINC1	Antithrombin-III (short name: ATIII)	1173	48	1.09	130	24101	3+	3082.49	0.02	6.48825	0.9083	K.ELTPEVLQEWLDELEEMMLVVHM"PR.F
25	1	sp|P01008|ANT3_HUMAN	52602.4	0.625	SERPINC1	Antithrombin-III (short name: ATIII)	1173	48	1.09	130	24119	2+	2804.57	0.018	6.4181	1	R.ITDVIPSEAINELTVLVLVNTIYFK.G
25	1	sp|P01008|ANT3_HUMAN	52602.4	0.625	SERPINC1	Antithrombin-III (short name: ATIII)	1173	48	1.09	130	24120	3+	2804.57	0.017	6.06154	1	R.ITDVIPSEAINELTVLVLVNTIYFK.G
25	1	sp|P01008|ANT3_HUMAN	52602.4	0.625	SERPINC1	Antithrombin-III (short name: ATIII)	1173	48	1.09	130	25827	3+	2291.15	0.017	7.41985	0.7554	K.AFLEVNEEGSEAAASTAVVIAGR.S
25	1	sp|P01008|ANT3_HUMAN	52602.4	0.625	SERPINC1	Antithrombin-III (short name: ATIII)	1173	48	1.09	130	6852	3+	2002.97	0.012	5.99111	0.9993	K.KATEDEGSEQKIPEATNR.R
25	1	sp|P01008|ANT3_HUMAN	52602.4	0.625	SERPINC1	Antithrombin-III (short name: ATIII)	1173	48	1.09	130	6982	3+	2002.97	0.012	5.99111	0.9984	K.KATEDEGSEQKIPEATNR.R
25	1	sp|P01008|ANT3_HUMAN	52602.4	0.625	SERPINC1	Antithrombin-III (short name: ATIII)	1173	48	1.09	130	7572	3+	1874.87	0.011	5.86706	0.9972	K.ATEDEGSEQKIPEATNR.R
25	1	sp|P01008|ANT3_HUMAN	52602.4	0.625	SERPINC1	Antithrombin-III (short name: ATIII)	1173	48	1.09	130	7652	2+	1874.87	0.01	5.33369	1	K.ATEDEGSEQKIPEATNR.R
25	1	sp|P01008|ANT3_HUMAN	52602.4	0.625	SERPINC1	Antithrombin-III (short name: ATIII)	1173	48	1.09	130	7696	3+	1874.87	0.011	5.86706	0.9999	K.ATEDEGSEQKIPEATNR.R
25	1	sp|P01008|ANT3_HUMAN	52602.4	0.625	SERPINC1	Antithrombin-III (short name: ATIII)	1173	48	1.09	130	7831	3+	1874.87	0.01	5.3337	0.9961	K.ATEDEGSEQKIPEATNR.R
25	1	sp|P01008|ANT3_HUMAN	52602.4	0.625	SERPINC1	Antithrombin-III (short name: ATIII)	1173	48	1.09	130	6401	3+	2002.97	0.015	7.48889	1	K.KATEDEGSEQKIPEATNR.R
25	1	sp|P01008|ANT3_HUMAN	52602.4	0.625	SERPINC1	Antithrombin-III (short name: ATIII)	1173	48	1.09	130	6408	2+	2002.97	0.016	7.98815	1	K.KATEDEGSEQKIPEATNR.R
25	1	sp|P01008|ANT3_HUMAN	52602.4	0.625	SERPINC1	Antithrombin-III (short name: ATIII)	1173	48	1.09	130	6534	3+	2002.97	0.014	6.98963	0.9999	K.KATEDEGSEQKIPEATNR.R
25	1	sp|P01008|ANT3_HUMAN	52602.4	0.625	SERPINC1	Antithrombin-III (short name: ATIII)	1173	48	1.09	130	6537	2+	2002.97	0.014	6.98963	0.9996	K.KATEDEGSEQKIPEATNR.R
25	1	sp|P01008|ANT3_HUMAN	52602.4	0.625	SERPINC1	Antithrombin-III (short name: ATIII)	1173	48	1.09	130	7164	3+	1874.87	0.012	6.40043	0.7872	K.ATEDEGSEQKIPEATNR.R
25	1	sp|P01008|ANT3_HUMAN	52602.4	0.625	SERPINC1	Antithrombin-III (short name: ATIII)	1173	48	1.09	130	7203	2+	1874.87	0.011	5.86706	0.9998	K.ATEDEGSEQKIPEATNR.R
25	1	sp|P01008|ANT3_HUMAN	52602.4	0.625	SERPINC1	Antithrombin-III (short name: ATIII)	1173	48	1.09	130	7290	3+	1874.87	0.015	8.00054	1	K.ATEDEGSEQKIPEATNR.R
25	1	sp|P01008|ANT3_HUMAN	52602.4	0.625	SERPINC1	Antithrombin-III (short name: ATIII)	1173	48	1.09	130	7334	2+	1874.87	0.013	6.9338	1	K.ATEDEGSEQKIPEATNR.R
25	1	sp|P01008|ANT3_HUMAN	52602.4	0.625	SERPINC1	Antithrombin-III (short name: ATIII)	1173	48	1.09	130	7424	3+	1874.87	0.011	5.86706	0.9987	K.ATEDEGSEQKIPEATNR.R
25	1	sp|P01008|ANT3_HUMAN	52602.4	0.625	SERPINC1	Antithrombin-III (short name: ATIII)	1173	48	1.09	130	7558	3+	1874.87	0.01	5.33369	0.9878	K.ATEDEGSEQKIPEATNR.R
25	1	sp|P01008|ANT3_HUMAN	52602.4	0.625	SERPINC1	Antithrombin-III (short name: ATIII)	1173	48	1.09	130	9597	2+	1126.66	0.008	7.10065	0.9459	K.SKLPGIVAEGR.D
25	1	sp|P01008|ANT3_HUMAN	52602.4	0.625	SERPINC1	Antithrombin-III (short name: ATIII)	1173	48	1.09	130	12396	2+	1309.61	0.01	7.63588	1	R.DDLYVSDAFHK.A
25	1	sp|P01008|ANT3_HUMAN	52602.4	0.625	SERPINC1	Antithrombin-III (short name: ATIII)	1173	48	1.09	130	13914	3+	1528.74	0.01	6.54132	0.9946	R.FATTFYQHLADSK.N
25	1	sp|P01008|ANT3_HUMAN	52602.4	0.625	SERPINC1	Antithrombin-III (short name: ATIII)	1173	48	1.09	130	13920	2+	1528.74	0.009	5.88719	1	R.FATTFYQHLADSK.N
25	1	sp|P01008|ANT3_HUMAN	52602.4	0.625	SERPINC1	Antithrombin-III (short name: ATIII)	1173	48	1.09	130	17185	2+	1430.79	0.008	5.59132	0.7443	R.VAEGTQVLELPFK.G
25	1	sp|P01008|ANT3_HUMAN	52602.4	0.625	SERPINC1	Antithrombin-III (short name: ATIII)	1173	48	1.09	130	6936	2+	1874.87	0.015	8.00054	0.9691	K.ATEDEGSEQKIPEATNR.R
25	1	sp|P01008|ANT3_HUMAN	52602.4	0.625	SERPINC1	Antithrombin-III (short name: ATIII)	1173	48	1.09	130	9013	2+	1126.66	0.006	5.32549	0.8769	K.SKLPGIVAEGR.D
25	1	sp|P01008|ANT3_HUMAN	52602.4	0.625	SERPINC1	Antithrombin-III (short name: ATIII)	1173	48	1.09	130	9938	2+	911.531	0.005	5.48528	0.9998	K.LPGIVAEGR.D
25	1	sp|P01008|ANT3_HUMAN	52602.4	0.625	SERPINC1	Antithrombin-III (short name: ATIII)	1173	48	1.09	130	12037	2+	1309.61	0.007	5.34512	1	R.DDLYVSDAFHK.A
25	1	sp|P01008|ANT3_HUMAN	52602.4	0.625	SERPINC1	Antithrombin-III (short name: ATIII)	1173	48	1.09	130	13337	3+	1528.74	0.01	6.54132	0.7892	R.FATTFYQHLADSK.N
25	1	sp|P01008|ANT3_HUMAN	52602.4	0.625	SERPINC1	Antithrombin-III (short name: ATIII)	1173	48	1.09	130	13340	2+	1528.74	0.01	6.54132	1	R.FATTFYQHLADSK.N
25	1	sp|P01008|ANT3_HUMAN	52602.4	0.625	SERPINC1	Antithrombin-III (short name: ATIII)	1173	48	1.09	130	4380	2+	800.426	0.005	6.24667	0.7371	K.IPEATNR.R
25	1	sp|P01008|ANT3_HUMAN	52602.4	0.625	SERPINC1	Antithrombin-III (short name: ATIII)	1173	48	1.09	130	6857	2+	1874.87	0.013	6.9338	0.8938	K.ATEDEGSEQKIPEATNR.R
25	1	sp|P01008|ANT3_HUMAN	52602.4	0.625	SERPINC1	Antithrombin-III (short name: ATIII)	1173	48	1.09	130	6863	3+	1874.87	0.012	6.40043	0.998	K.ATEDEGSEQKIPEATNR.R
25	1	sp|P01008|ANT3_HUMAN	52602.4	0.625	SERPINC1	Antithrombin-III (short name: ATIII)	1173	48	1.09	130	9715	2+	911.531	0.005	5.48528	0.9977	K.LPGIVAEGR.D
25	1	sp|P01008|ANT3_HUMAN	52602.4	0.625	SERPINC1	Antithrombin-III (short name: ATIII)	1173	48	1.09	130	9842	2+	911.531	0.005	5.48528	1	K.LPGIVAEGR.D
25	1	sp|P01008|ANT3_HUMAN	52602.4	0.625	SERPINC1	Antithrombin-III (short name: ATIII)	1173	48	1.09	130	9975	2+	911.531	-0.115	126.161	0.8293	K.LPGIVAEGR.D
25	1	sp|P01008|ANT3_HUMAN	52602.4	0.625	SERPINC1	Antithrombin-III (short name: ATIII)	1173	48	1.09	130	12020	2+	1309.61	0.008	6.10871	1	R.DDLYVSDAFHK.A
25	1	sp|P01008|ANT3_HUMAN	52602.4	0.625	SERPINC1	Antithrombin-III (short name: ATIII)	1173	48	1.09	130	13349	3+	1528.74	0.009	5.88719	0.9968	R.FATTFYQHLADSK.N
25	1	sp|P01008|ANT3_HUMAN	52602.4	0.625	SERPINC1	Antithrombin-III (short name: ATIII)	1173	48	1.09	130	13357	2+	1528.74	0.011	7.19545	1	R.FATTFYQHLADSK.N
25	1	sp|P01008|ANT3_HUMAN	52602.4	0.625	SERPINC1	Antithrombin-III (short name: ATIII)	1173	48	1.09	130	13473	3+	1528.74	0.009	5.88719	0.8908	R.FATTFYQHLADSK.N
25	1	sp|P01008|ANT3_HUMAN	52602.4	0.625	SERPINC1	Antithrombin-III (short name: ATIII)	1173	48	1.09	130	13486	2+	1528.74	0.008	5.23306	0.9999	R.FATTFYQHLADSK.N
25	1	sp|P01008|ANT3_HUMAN	52602.4	0.625	SERPINC1	Antithrombin-III (short name: ATIII)	1173	48	1.09	130	16872	2+	1405.75	0.009	6.40227	0.9997	R.EVPLNTIIFM"GR.V
25	1	sp|P01008|ANT3_HUMAN	52602.4	0.625	SERPINC1	Antithrombin-III (short name: ATIII)	1173	48	1.09	130	17230	2+	2291.15	0.022	9.60216	0.9996	K.AFLEVNEEGSEAAASTAVVIAGR.S
25	1	sp|P01008|ANT3_HUMAN	52602.4	0.625	SERPINC1	Antithrombin-III (short name: ATIII)	1173	48	1.09	130	20354	2+	1848.9	0.009	4.86775	0.8553	K.EQLQDMGLVDLFSPEK.S
25	1	sp|P01008|ANT3_HUMAN	52602.4	0.625	SERPINC1	Antithrombin-III (short name: ATIII)	1173	48	1.09	130	6688	2+	839.414	0.005	5.95653	0.7771	K.FDTISEK.T
25	1	sp|P01008|ANT3_HUMAN	52602.4	0.625	SERPINC1	Antithrombin-III (short name: ATIII)	1173	48	1.09	130	9810	2+	911.531	-0.115	126.161	0.9818	K.LPGIVAEGR.D
25	1	sp|P01008|ANT3_HUMAN	52602.4	0.625	SERPINC1	Antithrombin-III (short name: ATIII)	1173	48	1.09	130	11123	2+	908.472	0.006	6.60449	0.7975	R.IEDGFSLK.E
25	1	sp|P01008|ANT3_HUMAN	52602.4	0.625	SERPINC1	Antithrombin-III (short name: ATIII)	1173	48	1.09	130	13234	2+	1528.74	0.012	7.84959	1	R.FATTFYQHLADSK.N
25	1	sp|P01008|ANT3_HUMAN	52602.4	0.625	SERPINC1	Antithrombin-III (short name: ATIII)	1173	48	1.09	130	15649	3+	1232.73	0.008	6.48968	0.9802	K.ANRPFLVFIR.E
25	1	sp|P01008|ANT3_HUMAN	52602.4	0.625	SERPINC1	Antithrombin-III (short name: ATIII)	1173	48	1.09	130	16818	2+	1405.75	0.01	7.11364	0.9993	R.EVPLNTIIFM"GR.V
25	1	sp|P01008|ANT3_HUMAN	52602.4	0.625	SERPINC1	Antithrombin-III (short name: ATIII)	1173	48	1.09	130	16952	2+	1405.75	0.01	7.11364	0.9987	R.EVPLNTIIFM"GR.V
25	1	sp|P01008|ANT3_HUMAN	52602.4	0.625	SERPINC1	Antithrombin-III (short name: ATIII)	1173	48	1.09	130	17082	2+	1405.75	0.009	6.40227	0.9736	R.EVPLNTIIFM"GR.V
25	1	sp|P01008|ANT3_HUMAN	52602.4	0.625	SERPINC1	Antithrombin-III (short name: ATIII)	1173	48	1.09	130	17216	2+	1405.75	0.009	6.40227	0.9961	R.EVPLNTIIFM"GR.V
25	1	sp|P01008|ANT3_HUMAN	52602.4	0.625	SERPINC1	Antithrombin-III (short name: ATIII)	1173	48	1.09	130	17353	2+	1405.75	0.01	7.11364	0.8961	R.EVPLNTIIFM"GR.V
25	1	sp|P01008|ANT3_HUMAN	52602.4	0.625	SERPINC1	Antithrombin-III (short name: ATIII)	1173	48	1.09	130	17483	2+	1405.75	0.009	6.40227	0.8644	R.EVPLNTIIFM"GR.V
25	1	sp|P01008|ANT3_HUMAN	52602.4	0.625	SERPINC1	Antithrombin-III (short name: ATIII)	1173	48	1.09	130	18564	2+	1864.9	1.013	6.97088	0.9976	K.EQLQDM"GLVDLFSPEK.S
25	1	sp|P01008|ANT3_HUMAN	52602.4	0.625	SERPINC1	Antithrombin-III (short name: ATIII)	1173	48	1.09	130	18657	2+	1389.76	0.009	6.47596	0.9999	R.EVPLNTIIFMGR.V
25	1	sp|P01008|ANT3_HUMAN	52602.4	0.625	SERPINC1	Antithrombin-III (short name: ATIII)	1173	48	1.09	130	18786	2+	1389.76	0.01	7.19551	1	R.EVPLNTIIFMGR.V
25	1	sp|P01008|ANT3_HUMAN	52602.4	0.625	SERPINC1	Antithrombin-III (short name: ATIII)	1173	48	1.09	130	18804	2+	1371.75	0.009	6.56098	0.9919	R.E^VPLNTIIFMGR.V
25	1	sp|P01008|ANT3_HUMAN	52602.4	0.625	SERPINC1	Antithrombin-III (short name: ATIII)	1173	48	1.09	130	18919	2+	1389.76	0.01	7.19551	0.9991	R.EVPLNTIIFMGR.V
25	1	sp|P01008|ANT3_HUMAN	52602.4	0.625	SERPINC1	Antithrombin-III (short name: ATIII)	1173	48	1.09	130	19053	2+	1389.76	0.008	5.75641	0.9998	R.EVPLNTIIFMGR.V
25	1	sp|P01008|ANT3_HUMAN	52602.4	0.625	SERPINC1	Antithrombin-III (short name: ATIII)	1173	48	1.09	130	19213	2+	1389.76	0.013	9.35416	0.6855	R.EVPLNTIIFMGR.V
25	1	sp|P01008|ANT3_HUMAN	52602.4	0.625	SERPINC1	Antithrombin-III (short name: ATIII)	1173	48	1.09	130	21989	2+	1371.74	0.014	10.206	0.6535	R.E^VPLNTIIFMGR.V
25	1	sp|P01008|ANT3_HUMAN	52602.4	0.625	SERPINC1	Antithrombin-III (short name: ATIII)	1173	48	1.09	130	6611	3+	1874.87	0.011	5.86706	0.7086	K.ATEDEGSEQKIPEATNR.R
25	1	sp|P01008|ANT3_HUMAN	52602.4	0.625	SERPINC1	Antithrombin-III (short name: ATIII)	1173	48	1.09	130	6627	2+	839.414	0.005	5.95653	0.9612	K.FDTISEK.T
25	1	sp|P01008|ANT3_HUMAN	52602.4	0.625	SERPINC1	Antithrombin-III (short name: ATIII)	1173	48	1.09	130	6663	2+	1874.87	0.013	6.9338	0.9989	K.ATEDEGSEQKIPEATNR.R
25	1	sp|P01008|ANT3_HUMAN	52602.4	0.625	SERPINC1	Antithrombin-III (short name: ATIII)	1173	48	1.09	130	7461	2+	1783.7	1.032	17.9402	0.9979	K.ADGESC'SASMM"YQEGK.F	0	7725.42
25	1	sp|P01008|ANT3_HUMAN	52602.4	0.625	SERPINC1	Antithrombin-III (short name: ATIII)	1173	48	1.09	130	8044	2+	1783.7	0.004	2.24253	0.9938	K.ADGESC'SASM"MYQEGK.F	2353.79	15344.2
25	1	sp|P01008|ANT3_HUMAN	52602.4	0.625	SERPINC1	Antithrombin-III (short name: ATIII)	1173	48	1.09	130	8763	2+	1126.66	0.008	7.10065	0.7706	K.SKLPGIVAEGR.D
25	1	sp|P01008|ANT3_HUMAN	52602.4	0.625	SERPINC1	Antithrombin-III (short name: ATIII)	1173	48	1.09	130	9342	2+	1767.71	0.003	1.69711	0.9999	K.ADGESC'SASMMYQEGK.F	1311.54	25121.2
25	1	sp|P01008|ANT3_HUMAN	52602.4	0.625	SERPINC1	Antithrombin-III (short name: ATIII)	1173	48	1.09	130	9478	2+	911.531	0.006	6.58233	1	K.LPGIVAEGR.D
25	1	sp|P01008|ANT3_HUMAN	52602.4	0.625	SERPINC1	Antithrombin-III (short name: ATIII)	1173	48	1.09	130	9609	2+	911.531	0.006	6.58233	1	K.LPGIVAEGR.D
25	1	sp|P01008|ANT3_HUMAN	52602.4	0.625	SERPINC1	Antithrombin-III (short name: ATIII)	1173	48	1.09	130	11732	2+	1309.61	0.006	4.58153	0.9974	R.DDLYVSDAFHK.A
25	1	sp|P01008|ANT3_HUMAN	52602.4	0.625	SERPINC1	Antithrombin-III (short name: ATIII)	1173	48	1.09	130	13035	2+	1528.74	0.01	6.54132	0.9943	R.FATTFYQHLADSK.N
25	1	sp|P01008|ANT3_HUMAN	52602.4	0.625	SERPINC1	Antithrombin-III (short name: ATIII)	1173	48	1.09	130	13151	3+	1528.74	0.007	4.57893	0.9969	R.FATTFYQHLADSK.N
25	1	sp|P01008|ANT3_HUMAN	52602.4	0.625	SERPINC1	Antithrombin-III (short name: ATIII)	1173	48	1.09	130	13162	2+	1528.74	0.009	5.88719	1	R.FATTFYQHLADSK.N
25	1	sp|P01008|ANT3_HUMAN	52602.4	0.625	SERPINC1	Antithrombin-III (short name: ATIII)	1173	48	1.09	130	14928	3+	1684.92	0.011	6.5285	0.9786	K.GDDITM"VLILPKPEK.S
25	1	sp|P01008|ANT3_HUMAN	52602.4	0.625	SERPINC1	Antithrombin-III (short name: ATIII)	1173	48	1.09	130	14950	2+	1684.92	0.011	6.5285	0.986	K.GDDITM"VLILPKPEK.S
25	1	sp|P01008|ANT3_HUMAN	52602.4	0.625	SERPINC1	Antithrombin-III (short name: ATIII)	1173	48	1.09	130	15196	2+	1340.66	0.007	5.2213	1	K.TSDQIHFFFAK.L
25	1	sp|P01008|ANT3_HUMAN	52602.4	0.625	SERPINC1	Antithrombin-III (short name: ATIII)	1173	48	1.09	130	16605	2+	1430.79	0.009	6.29024	0.9999	R.VAEGTQVLELPFK.G
25	1	sp|P01008|ANT3_HUMAN	52602.4	0.625	SERPINC1	Antithrombin-III (short name: ATIII)	1173	48	1.09	130	16736	2+	1430.79	0.01	6.98915	0.9999	R.VAEGTQVLELPFK.G
25	1	sp|P01008|ANT3_HUMAN	52602.4	0.625	SERPINC1	Antithrombin-III (short name: ATIII)	1173	48	1.09	130	16748	2+	1668.92	0.011	6.59107	1	K.GDDITMVLILPKPEK.S
25	1	sp|P01008|ANT3_HUMAN	52602.4	0.625	SERPINC1	Antithrombin-III (short name: ATIII)	1173	48	1.09	130	16783	3+	1668.92	0.011	6.59107	0.9996	K.GDDITMVLILPKPEK.S
25	1	sp|P01008|ANT3_HUMAN	52602.4	0.625	SERPINC1	Antithrombin-III (short name: ATIII)	1173	48	1.09	130	16876	2+	1430.79	0.01	6.98915	0.9021	R.VAEGTQVLELPFK.G
25	1	sp|P01008|ANT3_HUMAN	52602.4	0.625	SERPINC1	Antithrombin-III (short name: ATIII)	1173	48	1.09	130	17026	2+	1405.75	0.011	7.825	0.9978	R.EVPLNTIIFM"GR.V
25	1	sp|P01008|ANT3_HUMAN	52602.4	0.625	SERPINC1	Antithrombin-III (short name: ATIII)	1173	48	1.09	130	17303	2+	1405.75	0.002	1.42273	0.9868	R.EVPLNTIIFM"GR.V
25	1	sp|P01008|ANT3_HUMAN	52602.4	0.625	SERPINC1	Antithrombin-III (short name: ATIII)	1173	48	1.09	130	17342	2+	2291.15	0.023	10.0386	0.9996	K.AFLEVNEEGSEAAASTAVVIAGR.S
25	1	sp|P01008|ANT3_HUMAN	52602.4	0.625	SERPINC1	Antithrombin-III (short name: ATIII)	1173	48	1.09	130	18345	2+	1864.9	0.007	3.75355	0.9972	K.EQLQDM"GLVDLFSPEK.S
25	1	sp|P01008|ANT3_HUMAN	52602.4	0.625	SERPINC1	Antithrombin-III (short name: ATIII)	1173	48	1.09	130	18474	2+	1864.9	0.013	6.97088	1	K.EQLQDM"GLVDLFSPEK.S
25	1	sp|P01008|ANT3_HUMAN	52602.4	0.625	SERPINC1	Antithrombin-III (short name: ATIII)	1173	48	1.09	130	18648	2+	1389.76	0.01	7.19551	0.9999	R.EVPLNTIIFMGR.V
25	1	sp|P01008|ANT3_HUMAN	52602.4	0.625	SERPINC1	Antithrombin-III (short name: ATIII)	1173	48	1.09	130	18771	2+	1389.76	0.009	6.47596	0.9999	R.EVPLNTIIFMGR.V
25	1	sp|P01008|ANT3_HUMAN	52602.4	0.625	SERPINC1	Antithrombin-III (short name: ATIII)	1173	48	1.09	130	21935	3+	2315.12	0.014	6.0472	0.9918	K.NDNDNIFLSPLSISTAFAM"TK.L
25	1	sp|P01008|ANT3_HUMAN	52602.4	0.625	SERPINC1	Antithrombin-III (short name: ATIII)	1173	48	1.09	130	5256	2+	850.405	0.006	7.05546	0.9908	K.FSPENTR.K
25	1	sp|P01008|ANT3_HUMAN	52602.4	0.625	SERPINC1	Antithrombin-III (short name: ATIII)	1173	48	1.09	130	5556	3+	2002.97	0.011	5.49185	0.7806	K.KATEDEGSEQKIPEATNR.R
25	1	sp|P01008|ANT3_HUMAN	52602.4	0.625	SERPINC1	Antithrombin-III (short name: ATIII)	1173	48	1.09	130	5611	2+	1799.7	0.004	2.2226	0.9991	K.ADGESC'SASM"M"YQEGK.F	3951.09	36519.7
25	1	sp|P01008|ANT3_HUMAN	52602.4	0.625	SERPINC1	Antithrombin-III (short name: ATIII)	1173	48	1.09	130	5992	2+	839.414	0.006	7.14784	0.9442	K.FDTISEK.T
25	1	sp|P01008|ANT3_HUMAN	52602.4	0.625	SERPINC1	Antithrombin-III (short name: ATIII)	1173	48	1.09	130	6030	3+	1874.87	0.014	7.46717	0.8035	K.ATEDEGSEQKIPEATNR.R
25	1	sp|P01008|ANT3_HUMAN	52602.4	0.625	SERPINC1	Antithrombin-III (short name: ATIII)	1173	48	1.09	130	6052	2+	1874.87	0.015	8.00054	0.9856	K.ATEDEGSEQKIPEATNR.R
25	1	sp|P01008|ANT3_HUMAN	52602.4	0.625	SERPINC1	Antithrombin-III (short name: ATIII)	1173	48	1.09	130	6167	3+	1874.87	0.013	6.9338	0.9999	K.ATEDEGSEQKIPEATNR.R
25	1	sp|P01008|ANT3_HUMAN	52602.4	0.625	SERPINC1	Antithrombin-III (short name: ATIII)	1173	48	1.09	130	6189	2+	1874.87	0.013	6.9338	1	K.ATEDEGSEQKIPEATNR.R
25	1	sp|P01008|ANT3_HUMAN	52602.4	0.625	SERPINC1	Antithrombin-III (short name: ATIII)	1173	48	1.09	130	7118	2+	1783.7	0.003	1.6819	0.9999	K.ADGESC'SASMM"YQEGK.F	0	22520.1
25	1	sp|P01008|ANT3_HUMAN	52602.4	0.625	SERPINC1	Antithrombin-III (short name: ATIII)	1173	48	1.09	130	7629	2+	1783.7	0.002	1.12126	0.9996	K.ADGESC'SASM"MYQEGK.F	0	10697.4
25	1	sp|P01008|ANT3_HUMAN	52602.4	0.625	SERPINC1	Antithrombin-III (short name: ATIII)	1173	48	1.09	130	8382	2+	1126.66	0.008	7.10065	0.9983	K.SKLPGIVAEGR.D
25	1	sp|P01008|ANT3_HUMAN	52602.4	0.625	SERPINC1	Antithrombin-III (short name: ATIII)	1173	48	1.09	130	9029	2+	911.531	0.007	7.67939	1	K.LPGIVAEGR.D
25	1	sp|P01008|ANT3_HUMAN	52602.4	0.625	SERPINC1	Antithrombin-III (short name: ATIII)	1173	48	1.09	130	9161	2+	911.531	0.006	6.58233	1	K.LPGIVAEGR.D
25	1	sp|P01008|ANT3_HUMAN	52602.4	0.625	SERPINC1	Antithrombin-III (short name: ATIII)	1173	48	1.09	130	9175	2+	1767.71	0.005	2.82852	1	K.ADGESC'SASMMYQEGK.F	27196.6	306052
25	1	sp|P01008|ANT3_HUMAN	52602.4	0.625	SERPINC1	Antithrombin-III (short name: ATIII)	1173	48	1.09	130	9293	2+	911.531	0.008	8.77644	1	K.LPGIVAEGR.D
25	1	sp|P01008|ANT3_HUMAN	52602.4	0.625	SERPINC1	Antithrombin-III (short name: ATIII)	1173	48	1.09	130	9425	2+	911.531	0.007	7.67939	1	K.LPGIVAEGR.D
25	1	sp|P01008|ANT3_HUMAN	52602.4	0.625	SERPINC1	Antithrombin-III (short name: ATIII)	1173	48	1.09	130	9558	2+	911.531	0.007	7.67939	1	K.LPGIVAEGR.D
25	1	sp|P01008|ANT3_HUMAN	52602.4	0.625	SERPINC1	Antithrombin-III (short name: ATIII)	1173	48	1.09	130	9704	2+	911.531	0.007	7.67939	1	K.LPGIVAEGR.D
25	1	sp|P01008|ANT3_HUMAN	52602.4	0.625	SERPINC1	Antithrombin-III (short name: ATIII)	1173	48	1.09	130	9858	2+	911.531	0.006	6.58233	0.9996	K.LPGIVAEGR.D
25	1	sp|P01008|ANT3_HUMAN	52602.4	0.625	SERPINC1	Antithrombin-III (short name: ATIII)	1173	48	1.09	130	10121	2+	1799.7	-0.023	12.7799	0.7737	K.ADGESC'SASM"M"YQEGK.F	1.79979e+06	2194599
25	1	sp|P01008|ANT3_HUMAN	52602.4	0.625	SERPINC1	Antithrombin-III (short name: ATIII)	1173	48	1.09	130	10251	2+	1799.7	-0.023	12.7799	0.9217	K.ADGESC'SASM"M"YQEGK.F	1.56788e+06	1.87471e+06
25	1	sp|P01008|ANT3_HUMAN	52602.4	0.625	SERPINC1	Antithrombin-III (short name: ATIII)	1173	48	1.09	130	10627	2+	908.472	0.006	6.60449	0.6651	R.IEDGFSLK.E
25	1	sp|P01008|ANT3_HUMAN	52602.4	0.625	SERPINC1	Antithrombin-III (short name: ATIII)	1173	48	1.09	130	10905	2+	908.472	0.005	5.50374	0.6574	R.IEDGFSLK.E
25	1	sp|P01008|ANT3_HUMAN	52602.4	0.625	SERPINC1	Antithrombin-III (short name: ATIII)	1173	48	1.09	130	10973	2+	1309.61	0.008	6.10871	0.9973	R.DDLYVSDAFHK.A
25	1	sp|P01008|ANT3_HUMAN	52602.4	0.625	SERPINC1	Antithrombin-III (short name: ATIII)	1173	48	1.09	130	11314	2+	1309.61	0.007	5.34512	1	R.DDLYVSDAFHK.A
25	1	sp|P01008|ANT3_HUMAN	52602.4	0.625	SERPINC1	Antithrombin-III (short name: ATIII)	1173	48	1.09	130	11449	2+	1309.61	0.01	7.63588	1	R.DDLYVSDAFHK.A
25	1	sp|P01008|ANT3_HUMAN	52602.4	0.625	SERPINC1	Antithrombin-III (short name: ATIII)	1173	48	1.09	130	11483	3+	1309.61	0.008	6.10871	0.9992	R.DDLYVSDAFHK.A
25	1	sp|P01008|ANT3_HUMAN	52602.4	0.625	SERPINC1	Antithrombin-III (short name: ATIII)	1173	48	1.09	130	11581	2+	1309.61	0.009	6.8723	1	R.DDLYVSDAFHK.A
25	1	sp|P01008|ANT3_HUMAN	52602.4	0.625	SERPINC1	Antithrombin-III (short name: ATIII)	1173	48	1.09	130	11717	2+	1309.61	0	0	0.8321	R.DDLYVSDAFHK.A
25	1	sp|P01008|ANT3_HUMAN	52602.4	0.625	SERPINC1	Antithrombin-III (short name: ATIII)	1173	48	1.09	130	11860	2+	1309.61	0.047	35.8887	0.8305	R.DDLYVSDAFHK.A
25	1	sp|P01008|ANT3_HUMAN	52602.4	0.625	SERPINC1	Antithrombin-III (short name: ATIII)	1173	48	1.09	130	12638	3+	1528.74	0.009	5.88719	0.9422	R.FATTFYQHLADSK.N
25	1	sp|P01008|ANT3_HUMAN	52602.4	0.625	SERPINC1	Antithrombin-III (short name: ATIII)	1173	48	1.09	130	12648	2+	1528.74	0.009	5.88719	1	R.FATTFYQHLADSK.N
25	1	sp|P01008|ANT3_HUMAN	52602.4	0.625	SERPINC1	Antithrombin-III (short name: ATIII)	1173	48	1.09	130	12780	3+	1528.74	0.009	5.88719	0.9968	R.FATTFYQHLADSK.N
25	1	sp|P01008|ANT3_HUMAN	52602.4	0.625	SERPINC1	Antithrombin-III (short name: ATIII)	1173	48	1.09	130	12791	2+	1528.74	0.009	5.88719	1	R.FATTFYQHLADSK.N
25	1	sp|P01008|ANT3_HUMAN	52602.4	0.625	SERPINC1	Antithrombin-III (short name: ATIII)	1173	48	1.09	130	12923	3+	1528.74	0.009	5.88719	0.8462	R.FATTFYQHLADSK.N
25	1	sp|P01008|ANT3_HUMAN	52602.4	0.625	SERPINC1	Antithrombin-III (short name: ATIII)	1173	48	1.09	130	12934	2+	1528.74	0.01	6.54132	1	R.FATTFYQHLADSK.N
25	1	sp|P01008|ANT3_HUMAN	52602.4	0.625	SERPINC1	Antithrombin-III (short name: ATIII)	1173	48	1.09	130	13066	2+	1528.74	0.01	6.54132	1	R.FATTFYQHLADSK.N
25	1	sp|P01008|ANT3_HUMAN	52602.4	0.625	SERPINC1	Antithrombin-III (short name: ATIII)	1173	48	1.09	130	13202	2+	1528.74	0.008	5.23306	0.8102	R.FATTFYQHLADSK.N
25	1	sp|P01008|ANT3_HUMAN	52602.4	0.625	SERPINC1	Antithrombin-III (short name: ATIII)	1173	48	1.09	130	14139	3+	1211.64	0.007	5.77728	0.9983	R.FRIEDGFSLK.E
25	1	sp|P01008|ANT3_HUMAN	52602.4	0.625	SERPINC1	Antithrombin-III (short name: ATIII)	1173	48	1.09	130	14776	2+	1586.89	0.011	6.9318	0.9961	R.RVAEGTQVLELPFK.G
25	1	sp|P01008|ANT3_HUMAN	52602.4	0.625	SERPINC1	Antithrombin-III (short name: ATIII)	1173	48	1.09	130	14780	3+	1586.89	0.009	5.67147	1	R.RVAEGTQVLELPFK.G
25	1	sp|P01008|ANT3_HUMAN	52602.4	0.625	SERPINC1	Antithrombin-III (short name: ATIII)	1173	48	1.09	130	14895	2+	1340.66	0.009	6.71309	1	K.TSDQIHFFFAK.L
25	1	sp|P01008|ANT3_HUMAN	52602.4	0.625	SERPINC1	Antithrombin-III (short name: ATIII)	1173	48	1.09	130	15024	2+	1340.66	0.009	6.71309	1	K.TSDQIHFFFAK.L
25	1	sp|P01008|ANT3_HUMAN	52602.4	0.625	SERPINC1	Antithrombin-III (short name: ATIII)	1173	48	1.09	130	15179	2+	1340.66	0.008	5.9672	0.9994	K.TSDQIHFFFAK.L
25	1	sp|P01008|ANT3_HUMAN	52602.4	0.625	SERPINC1	Antithrombin-III (short name: ATIII)	1173	48	1.09	130	16274	2+	1423.65	0.008	5.61935	0.9871	R.DIPMNPMCIYR.S	172858	143551
25	1	sp|P01008|ANT3_HUMAN	52602.4	0.625	SERPINC1	Antithrombin-III (short name: ATIII)	1173	48	1.09	130	16435	2+	1668.92	0.011	6.59107	0.9999	K.GDDITMVLILPKPEK.S
25	1	sp|P01008|ANT3_HUMAN	52602.4	0.625	SERPINC1	Antithrombin-III (short name: ATIII)	1173	48	1.09	130	16442	3+	1668.92	0.012	7.19026	0.9941	K.GDDITMVLILPKPEK.S
25	1	sp|P01008|ANT3_HUMAN	52602.4	0.625	SERPINC1	Antithrombin-III (short name: ATIII)	1173	48	1.09	130	16467	2+	1430.79	0.01	6.98915	1	R.VAEGTQVLELPFK.G
25	1	sp|P01008|ANT3_HUMAN	52602.4	0.625	SERPINC1	Antithrombin-III (short name: ATIII)	1173	48	1.09	130	16480	3+	1430.79	0.008	5.59132	0.9983	R.VAEGTQVLELPFK.G
25	1	sp|P01008|ANT3_HUMAN	52602.4	0.625	SERPINC1	Antithrombin-III (short name: ATIII)	1173	48	1.09	130	16566	2+	1668.92	0.011	6.59107	1	K.GDDITMVLILPKPEK.S
25	1	sp|P01008|ANT3_HUMAN	52602.4	0.625	SERPINC1	Antithrombin-III (short name: ATIII)	1173	48	1.09	130	16567	3+	1668.92	0.01	5.99188	0.9999	K.GDDITMVLILPKPEK.S
25	1	sp|P01008|ANT3_HUMAN	52602.4	0.625	SERPINC1	Antithrombin-III (short name: ATIII)	1173	48	1.09	130	16600	2+	1430.79	0.009	6.29024	1	R.VAEGTQVLELPFK.G
25	1	sp|P01008|ANT3_HUMAN	52602.4	0.625	SERPINC1	Antithrombin-III (short name: ATIII)	1173	48	1.09	130	16699	2+	1668.92	0.011	6.59107	0.9999	K.GDDITMVLILPKPEK.S
25	1	sp|P01008|ANT3_HUMAN	52602.4	0.625	SERPINC1	Antithrombin-III (short name: ATIII)	1173	48	1.09	130	16720	2+	1405.75	-1.072	51.2182	0.9944	R.EVPLNTIIFM"GR.V
25	1	sp|P01008|ANT3_HUMAN	52602.4	0.625	SERPINC1	Antithrombin-III (short name: ATIII)	1173	48	1.09	130	16731	2+	1430.79	0.01	6.98915	1	R.VAEGTQVLELPFK.G
25	1	sp|P01008|ANT3_HUMAN	52602.4	0.625	SERPINC1	Antithrombin-III (short name: ATIII)	1173	48	1.09	130	16834	2+	1668.92	0.008	4.79351	1	K.GDDITMVLILPKPEK.S
25	1	sp|P01008|ANT3_HUMAN	52602.4	0.625	SERPINC1	Antithrombin-III (short name: ATIII)	1173	48	1.09	130	17039	2+	2291.15	0.018	7.85631	1	K.AFLEVNEEGSEAAASTAVVIAGR.S
25	1	sp|P01008|ANT3_HUMAN	52602.4	0.625	SERPINC1	Antithrombin-III (short name: ATIII)	1173	48	1.09	130	17106	3+	2291.15	0.013	5.674	1	K.AFLEVNEEGSEAAASTAVVIAGR.S
25	1	sp|P01008|ANT3_HUMAN	52602.4	0.625	SERPINC1	Antithrombin-III (short name: ATIII)	1173	48	1.09	130	17171	2+	2291.15	0.015	6.54693	1	K.AFLEVNEEGSEAAASTAVVIAGR.S
25	1	sp|P01008|ANT3_HUMAN	52602.4	0.625	SERPINC1	Antithrombin-III (short name: ATIII)	1173	48	1.09	130	17361	2+	2291.15	0.015	6.54693	0.9998	K.AFLEVNEEGSEAAASTAVVIAGR.S
25	1	sp|P01008|ANT3_HUMAN	52602.4	0.625	SERPINC1	Antithrombin-III (short name: ATIII)	1173	48	1.09	130	17501	2+	2291.15	0.018	7.85631	1	K.AFLEVNEEGSEAAASTAVVIAGR.S
25	1	sp|P01008|ANT3_HUMAN	52602.4	0.625	SERPINC1	Antithrombin-III (short name: ATIII)	1173	48	1.09	130	17550	3+	2291.15	0.016	6.98339	0.9904	K.AFLEVNEEGSEAAASTAVVIAGR.S
25	1	sp|P01008|ANT3_HUMAN	52602.4	0.625	SERPINC1	Antithrombin-III (short name: ATIII)	1173	48	1.09	130	17658	2+	2291.15	0.02	8.72924	0.9994	K.AFLEVNEEGSEAAASTAVVIAGR.S
25	1	sp|P01008|ANT3_HUMAN	52602.4	0.625	SERPINC1	Antithrombin-III (short name: ATIII)	1173	48	1.09	130	17789	2+	2291.15	0.024	10.4751	0.9999	K.AFLEVNEEGSEAAASTAVVIAGR.S
25	1	sp|P01008|ANT3_HUMAN	52602.4	0.625	SERPINC1	Antithrombin-III (short name: ATIII)	1173	48	1.09	130	18177	2+	1864.9	0.015	8.04333	0.9992	K.EQLQDM"GLVDLFSPEK.S
25	1	sp|P01008|ANT3_HUMAN	52602.4	0.625	SERPINC1	Antithrombin-III (short name: ATIII)	1173	48	1.09	130	18194	2+	2291.15	0.022	9.60216	0.9897	K.AFLEVNEEGSEAAASTAVVIAGR.S
25	1	sp|P01008|ANT3_HUMAN	52602.4	0.625	SERPINC1	Antithrombin-III (short name: ATIII)	1173	48	1.09	130	18305	2+	1864.9	0.013	6.97088	1	K.EQLQDM"GLVDLFSPEK.S
25	1	sp|P01008|ANT3_HUMAN	52602.4	0.625	SERPINC1	Antithrombin-III (short name: ATIII)	1173	48	1.09	130	18327	2+	2291.15	0.022	9.60216	0.9983	K.AFLEVNEEGSEAAASTAVVIAGR.S
25	1	sp|P01008|ANT3_HUMAN	52602.4	0.625	SERPINC1	Antithrombin-III (short name: ATIII)	1173	48	1.09	130	18438	2+	1864.9	0.011	5.89844	1	K.EQLQDM"GLVDLFSPEK.S
25	1	sp|P01008|ANT3_HUMAN	52602.4	0.625	SERPINC1	Antithrombin-III (short name: ATIII)	1173	48	1.09	130	18440	2+	1389.76	0.007	5.03686	0.9069	R.EVPLNTIIFMGR.V
25	1	sp|P01008|ANT3_HUMAN	52602.4	0.625	SERPINC1	Antithrombin-III (short name: ATIII)	1173	48	1.09	130	18460	2+	2291.15	0.02	8.72924	1	K.AFLEVNEEGSEAAASTAVVIAGR.S
25	1	sp|P01008|ANT3_HUMAN	52602.4	0.625	SERPINC1	Antithrombin-III (short name: ATIII)	1173	48	1.09	130	18568	2+	1389.76	0.01	7.19551	1	R.EVPLNTIIFMGR.V
25	1	sp|P01008|ANT3_HUMAN	52602.4	0.625	SERPINC1	Antithrombin-III (short name: ATIII)	1173	48	1.09	130	18593	2+	2291.15	0.021	9.1657	1	K.AFLEVNEEGSEAAASTAVVIAGR.S
25	1	sp|P01008|ANT3_HUMAN	52602.4	0.625	SERPINC1	Antithrombin-III (short name: ATIII)	1173	48	1.09	130	18610	2+	1864.9	0.012	6.43466	0.9049	K.EQLQDM"GLVDLFSPEK.S
25	1	sp|P01008|ANT3_HUMAN	52602.4	0.625	SERPINC1	Antithrombin-III (short name: ATIII)	1173	48	1.09	130	18700	2+	1389.76	0.009	6.47596	0.9999	R.EVPLNTIIFMGR.V
25	1	sp|P01008|ANT3_HUMAN	52602.4	0.625	SERPINC1	Antithrombin-III (short name: ATIII)	1173	48	1.09	130	18724	2+	2291.15	0.001	0.436462	0.997	K.AFLEVNEEGSEAAASTAVVIAGR.S
25	1	sp|P01008|ANT3_HUMAN	52602.4	0.625	SERPINC1	Antithrombin-III (short name: ATIII)	1173	48	1.09	130	18758	2+	1864.9	0.011	5.89844	0.9988	K.EQLQDM"GLVDLFSPEK.S
25	1	sp|P01008|ANT3_HUMAN	52602.4	0.625	SERPINC1	Antithrombin-III (short name: ATIII)	1173	48	1.09	130	18835	2+	1389.76	0.008	5.75641	0.9522	R.EVPLNTIIFMGR.V
25	1	sp|P01008|ANT3_HUMAN	52602.4	0.625	SERPINC1	Antithrombin-III (short name: ATIII)	1173	48	1.09	130	18894	2+	1864.9	0.014	7.5071	0.9999	K.EQLQDM"GLVDLFSPEK.S
25	1	sp|P01008|ANT3_HUMAN	52602.4	0.625	SERPINC1	Antithrombin-III (short name: ATIII)	1173	48	1.09	130	19011	2+	2291.15	0.021	9.1657	0.9994	K.AFLEVNEEGSEAAASTAVVIAGR.S
25	1	sp|P01008|ANT3_HUMAN	52602.4	0.625	SERPINC1	Antithrombin-III (short name: ATIII)	1173	48	1.09	130	19144	2+	2291.15	0.008	3.49169	0.996	K.AFLEVNEEGSEAAASTAVVIAGR.S
25	1	sp|P01008|ANT3_HUMAN	52602.4	0.625	SERPINC1	Antithrombin-III (short name: ATIII)	1173	48	1.09	130	19278	2+	2291.15	1.022	9.60216	0.9061	K.AFLEVNEEGSEAAASTAVVIAGR.S
25	1	sp|P01008|ANT3_HUMAN	52602.4	0.625	SERPINC1	Antithrombin-III (short name: ATIII)	1173	48	1.09	130	19510	2+	2291.15	0.019	8.29278	0.827	K.AFLEVNEEGSEAAASTAVVIAGR.S
25	1	sp|P01008|ANT3_HUMAN	52602.4	0.625	SERPINC1	Antithrombin-III (short name: ATIII)	1173	48	1.09	130	19651	2+	2291.15	0.018	7.85631	0.654	K.AFLEVNEEGSEAAASTAVVIAGR.S
25	1	sp|P01008|ANT3_HUMAN	52602.4	0.625	SERPINC1	Antithrombin-III (short name: ATIII)	1173	48	1.09	130	20185	2+	1848.9	0.013	7.03119	1	K.EQLQDMGLVDLFSPEK.S
25	1	sp|P01008|ANT3_HUMAN	52602.4	0.625	SERPINC1	Antithrombin-III (short name: ATIII)	1173	48	1.09	130	20199	3+	1848.9	0.012	6.49033	0.9999	K.EQLQDMGLVDLFSPEK.S
25	1	sp|P01008|ANT3_HUMAN	52602.4	0.625	SERPINC1	Antithrombin-III (short name: ATIII)	1173	48	1.09	130	20317	2+	1848.9	0.013	7.03119	1	K.EQLQDMGLVDLFSPEK.S
25	1	sp|P01008|ANT3_HUMAN	52602.4	0.625	SERPINC1	Antithrombin-III (short name: ATIII)	1173	48	1.09	130	20332	3+	1848.9	0.012	6.49033	0.9961	K.EQLQDMGLVDLFSPEK.S
25	1	sp|P01008|ANT3_HUMAN	52602.4	0.625	SERPINC1	Antithrombin-III (short name: ATIII)	1173	48	1.09	130	20446	2+	2291.15	0.013	5.674	0.9872	K.AFLEVNEEGSEAAASTAVVIAGR.S
25	1	sp|P01008|ANT3_HUMAN	52602.4	0.625	SERPINC1	Antithrombin-III (short name: ATIII)	1173	48	1.09	130	22067	2+	2291.15	0.022	9.60216	0.8235	K.AFLEVNEEGSEAAASTAVVIAGR.S
25	1	sp|P01008|ANT3_HUMAN	52602.4	0.625	SERPINC1	Antithrombin-III (short name: ATIII)	1173	48	1.09	130	23065	2+	2299.13	0.017	7.39411	0.9984	K.NDNDNIFLSPLSISTAFAMTK.L
25	1	sp|P01008|ANT3_HUMAN	52602.4	0.625	SERPINC1	Antithrombin-III (short name: ATIII)	1173	48	1.09	130	23194	2+	2299.13	0.016	6.95916	0.7782	K.NDNDNIFLSPLSISTAFAMTK.L
25	1	sp|P01008|ANT3_HUMAN	52602.4	0.625	SERPINC1	Antithrombin-III (short name: ATIII)	1173	48	1.09	130	24094	2+	2291.15	0.018	7.85631	0.9997	K.AFLEVNEEGSEAAASTAVVIAGR.S
25	1	sp|P01008|ANT3_HUMAN	52602.4	0.625	SERPINC1	Antithrombin-III (short name: ATIII)	1173	48	1.09	130	25203	2+	2804.57	0.023	8.2009	0.9948	R.ITDVIPSEAINELTVLVLVNTIYFK.G
25	1	sp|P01008|ANT3_HUMAN	52602.4	0.625	SERPINC1	Antithrombin-III (short name: ATIII)	1173	48	1.09	130	25204	3+	2804.57	0.022	7.84434	0.9995	R.ITDVIPSEAINELTVLVLVNTIYFK.G
25	1	sp|P01008|ANT3_HUMAN	52602.4	0.625	SERPINC1	Antithrombin-III (short name: ATIII)	1173	48	1.09	130	26699	2+	2291.15	0.017	7.41985	0.8315	K.AFLEVNEEGSEAAASTAVVIAGR.S
25	1	sp|P01008|ANT3_HUMAN	52602.4	0.625	SERPINC1	Antithrombin-III (short name: ATIII)	1173	48	1.09	130	5713	2+	1799.7	-0.003	1.66695	0.9977	K.ADGESC'SASM"M"YQEGK.F	242732	213638
25	1	sp|P01008|ANT3_HUMAN	52602.4	0.625	SERPINC1	Antithrombin-III (short name: ATIII)	1173	48	1.09	130	5730	2+	1796.68	0.012	6.679	1	K.ADGESCSASM"M"YQEGK.F	242732	213638
25	1	sp|P01008|ANT3_HUMAN	52602.4	0.625	SERPINC1	Antithrombin-III (short name: ATIII)	1173	48	1.09	130	6247	3+	1874.87	0.016	8.53391	0.7676	K.ATEDEGSEQKIPEATNR.R
25	1	sp|P01008|ANT3_HUMAN	52602.4	0.625	SERPINC1	Antithrombin-III (short name: ATIII)	1173	48	1.09	130	6371	3+	1874.87	0.016	8.53391	0.9911	K.ATEDEGSEQKIPEATNR.R
25	1	sp|P01008|ANT3_HUMAN	52602.4	0.625	SERPINC1	Antithrombin-III (short name: ATIII)	1173	48	1.09	130	7258	2+	1780.68	0.009	5.05424	0.9993	K.ADGESCSASMM"YQEGK.F	300856	289410
25	1	sp|P01008|ANT3_HUMAN	52602.4	0.625	SERPINC1	Antithrombin-III (short name: ATIII)	1173	48	1.09	130	7263	2+	1783.7	0.012	6.72758	0.9994	K.ADGESC'SASMM"YQEGK.F	304370	293121
25	1	sp|P01008|ANT3_HUMAN	52602.4	0.625	SERPINC1	Antithrombin-III (short name: ATIII)	1173	48	1.09	130	7395	2+	1780.68	1.011	6.17741	0.9963	K.ADGESCSASMM"YQEGK.F	250572	236438
25	1	sp|P01008|ANT3_HUMAN	52602.4	0.625	SERPINC1	Antithrombin-III (short name: ATIII)	1173	48	1.09	130	7786	2+	1783.7	0.004	2.24253	0.9821	K.ADGESC'SASM"MYQEGK.F	474728	448191
25	1	sp|P01008|ANT3_HUMAN	52602.4	0.625	SERPINC1	Antithrombin-III (short name: ATIII)	1173	48	1.09	130	7795	2+	1780.68	1.014	7.86216	0.9999	K.ADGESCSASM"MYQEGK.F	474728	446638
25	1	sp|P01008|ANT3_HUMAN	52602.4	0.625	SERPINC1	Antithrombin-III (short name: ATIII)	1173	48	1.09	130	8385	2+	1126.66	0.007	6.21307	0.9991	K.SKLPGIVAEGR.D
25	1	sp|P01008|ANT3_HUMAN	52602.4	0.625	SERPINC1	Antithrombin-III (short name: ATIII)	1173	48	1.09	130	9109	2+	1767.71	0.007	3.95993	0.9859	K.ADGESC'SASMMYQEGK.F	630193	785099
25	1	sp|P01008|ANT3_HUMAN	52602.4	0.625	SERPINC1	Antithrombin-III (short name: ATIII)	1173	48	1.09	130	9142	2+	911.531	0.008	8.77644	1	K.LPGIVAEGR.D
25	1	sp|P01008|ANT3_HUMAN	52602.4	0.625	SERPINC1	Antithrombin-III (short name: ATIII)	1173	48	1.09	130	9244	2+	1767.71	0.007	3.95993	1	K.ADGESC'SASMMYQEGK.F	546594	677570
25	1	sp|P01008|ANT3_HUMAN	52602.4	0.625	SERPINC1	Antithrombin-III (short name: ATIII)	1173	48	1.09	130	9274	2+	911.531	0.007	7.67939	1	K.LPGIVAEGR.D
25	1	sp|P01008|ANT3_HUMAN	52602.4	0.625	SERPINC1	Antithrombin-III (short name: ATIII)	1173	48	1.09	130	9409	2+	911.531	0.006	6.58233	0.9996	K.LPGIVAEGR.D
25	1	sp|P01008|ANT3_HUMAN	52602.4	0.625	SERPINC1	Antithrombin-III (short name: ATIII)	1173	48	1.09	130	9567	2+	911.531	0.006	6.58233	0.998	K.LPGIVAEGR.D
25	1	sp|P01008|ANT3_HUMAN	52602.4	0.625	SERPINC1	Antithrombin-III (short name: ATIII)	1173	48	1.09	130	10071	2+	1799.7	-0.023	12.7799	0.956	K.ADGESC'SASM"M"YQEGK.F	459773	580216
25	1	sp|P01008|ANT3_HUMAN	52602.4	0.625	SERPINC1	Antithrombin-III (short name: ATIII)	1173	48	1.09	130	10529	2+	908.472	0.006	6.60449	0.878	R.IEDGFSLK.E
25	1	sp|P01008|ANT3_HUMAN	52602.4	0.625	SERPINC1	Antithrombin-III (short name: ATIII)	1173	48	1.09	130	11223	2+	1309.61	0.011	8.39947	1	R.DDLYVSDAFHK.A
25	1	sp|P01008|ANT3_HUMAN	52602.4	0.625	SERPINC1	Antithrombin-III (short name: ATIII)	1173	48	1.09	130	11310	3+	1309.61	0.009	6.8723	0.8758	R.DDLYVSDAFHK.A
25	1	sp|P01008|ANT3_HUMAN	52602.4	0.625	SERPINC1	Antithrombin-III (short name: ATIII)	1173	48	1.09	130	11353	2+	1309.61	0.011	8.39947	1	R.DDLYVSDAFHK.A
25	1	sp|P01008|ANT3_HUMAN	52602.4	0.625	SERPINC1	Antithrombin-III (short name: ATIII)	1173	48	1.09	130	11485	2+	1309.61	0.01	7.63588	1	R.DDLYVSDAFHK.A
25	1	sp|P01008|ANT3_HUMAN	52602.4	0.625	SERPINC1	Antithrombin-III (short name: ATIII)	1173	48	1.09	130	12335	2+	1528.74	0.012	7.84959	1	R.FATTFYQHLADSK.N
25	1	sp|P01008|ANT3_HUMAN	52602.4	0.625	SERPINC1	Antithrombin-III (short name: ATIII)	1173	48	1.09	130	14416	2+	1340.66	0.009	6.71309	0.9999	K.TSDQIHFFFAK.L
25	1	sp|P01008|ANT3_HUMAN	52602.4	0.625	SERPINC1	Antithrombin-III (short name: ATIII)	1173	48	1.09	130	14543	2+	1340.66	0.011	8.2049	1	K.TSDQIHFFFAK.L
25	1	sp|P01008|ANT3_HUMAN	52602.4	0.625	SERPINC1	Antithrombin-III (short name: ATIII)	1173	48	1.09	130	14566	3+	1340.66	0.01	7.45899	0.9008	K.TSDQIHFFFAK.L
25	1	sp|P01008|ANT3_HUMAN	52602.4	0.625	SERPINC1	Antithrombin-III (short name: ATIII)	1173	48	1.09	130	14743	2+	1340.66	1.03	22.377	0.9999	K.TSDQIHFFFAK.L
25	1	sp|P01008|ANT3_HUMAN	52602.4	0.625	SERPINC1	Antithrombin-III (short name: ATIII)	1173	48	1.09	130	16108	2+	1668.92	0.014	8.38864	0.914	K.GDDITMVLILPKPEK.S
25	1	sp|P01008|ANT3_HUMAN	52602.4	0.625	SERPINC1	Antithrombin-III (short name: ATIII)	1173	48	1.09	130	16117	2+	1430.79	0.011	7.68807	1	R.VAEGTQVLELPFK.G
25	1	sp|P01008|ANT3_HUMAN	52602.4	0.625	SERPINC1	Antithrombin-III (short name: ATIII)	1173	48	1.09	130	16237	2+	1668.92	0.012	7.19026	0.9999	K.GDDITMVLILPKPEK.S
25	1	sp|P01008|ANT3_HUMAN	52602.4	0.625	SERPINC1	Antithrombin-III (short name: ATIII)	1173	48	1.09	130	16238	3+	1668.92	0.011	6.59107	0.9837	K.GDDITMVLILPKPEK.S
25	1	sp|P01008|ANT3_HUMAN	52602.4	0.625	SERPINC1	Antithrombin-III (short name: ATIII)	1173	48	1.09	130	16248	2+	1430.79	0.011	7.68807	1	R.VAEGTQVLELPFK.G
25	1	sp|P01008|ANT3_HUMAN	52602.4	0.625	SERPINC1	Antithrombin-III (short name: ATIII)	1173	48	1.09	130	16375	2+	1668.92	0.012	7.19026	0.9998	K.GDDITMVLILPKPEK.S
25	1	sp|P01008|ANT3_HUMAN	52602.4	0.625	SERPINC1	Antithrombin-III (short name: ATIII)	1173	48	1.09	130	16385	2+	1430.79	0.011	7.68807	0.995	R.VAEGTQVLELPFK.G
25	1	sp|P01008|ANT3_HUMAN	52602.4	0.625	SERPINC1	Antithrombin-III (short name: ATIII)	1173	48	1.09	130	16636	2+	2291.15	0.016	6.98339	1	K.AFLEVNEEGSEAAASTAVVIAGR.S
25	1	sp|P01008|ANT3_HUMAN	52602.4	0.625	SERPINC1	Antithrombin-III (short name: ATIII)	1173	48	1.09	130	16768	2+	2291.15	0.019	8.29278	1	K.AFLEVNEEGSEAAASTAVVIAGR.S
25	1	sp|P01008|ANT3_HUMAN	52602.4	0.625	SERPINC1	Antithrombin-III (short name: ATIII)	1173	48	1.09	130	16770	3+	2291.15	0.021	9.1657	0.9993	K.AFLEVNEEGSEAAASTAVVIAGR.S
25	1	sp|P01008|ANT3_HUMAN	52602.4	0.625	SERPINC1	Antithrombin-III (short name: ATIII)	1173	48	1.09	130	16898	2+	2291.15	0.022	9.60216	1	K.AFLEVNEEGSEAAASTAVVIAGR.S
25	1	sp|P01008|ANT3_HUMAN	52602.4	0.625	SERPINC1	Antithrombin-III (short name: ATIII)	1173	48	1.09	130	16901	3+	2291.15	0.014	6.11047	1	K.AFLEVNEEGSEAAASTAVVIAGR.S
25	1	sp|P01008|ANT3_HUMAN	52602.4	0.625	SERPINC1	Antithrombin-III (short name: ATIII)	1173	48	1.09	130	17030	2+	2291.15	0.018	7.85631	1	K.AFLEVNEEGSEAAASTAVVIAGR.S
25	1	sp|P01008|ANT3_HUMAN	52602.4	0.625	SERPINC1	Antithrombin-III (short name: ATIII)	1173	48	1.09	130	17031	3+	2291.15	1.017	7.41985	0.9979	K.AFLEVNEEGSEAAASTAVVIAGR.S
25	1	sp|P01008|ANT3_HUMAN	52602.4	0.625	SERPINC1	Antithrombin-III (short name: ATIII)	1173	48	1.09	130	17162	2+	2291.15	0.015	6.54693	1	K.AFLEVNEEGSEAAASTAVVIAGR.S
25	1	sp|P01008|ANT3_HUMAN	52602.4	0.625	SERPINC1	Antithrombin-III (short name: ATIII)	1173	48	1.09	130	17185	3+	2291.15	0.018	7.85631	0.9999	K.AFLEVNEEGSEAAASTAVVIAGR.S
25	1	sp|P01008|ANT3_HUMAN	52602.4	0.625	SERPINC1	Antithrombin-III (short name: ATIII)	1173	48	1.09	130	17294	2+	2291.15	0.021	9.1657	1	K.AFLEVNEEGSEAAASTAVVIAGR.S
25	1	sp|P01008|ANT3_HUMAN	52602.4	0.625	SERPINC1	Antithrombin-III (short name: ATIII)	1173	48	1.09	130	17320	3+	2291.15	0.004	1.74585	0.9991	K.AFLEVNEEGSEAAASTAVVIAGR.S
25	1	sp|P01008|ANT3_HUMAN	52602.4	0.625	SERPINC1	Antithrombin-III (short name: ATIII)	1173	48	1.09	130	17426	2+	2291.15	1.022	9.60216	0.9946	K.AFLEVNEEGSEAAASTAVVIAGR.S
25	1	sp|P01008|ANT3_HUMAN	52602.4	0.625	SERPINC1	Antithrombin-III (short name: ATIII)	1173	48	1.09	130	17796	2+	1864.9	0.014	7.5071	0.9695	K.EQLQDM"GLVDLFSPEK.S
25	1	sp|P01008|ANT3_HUMAN	52602.4	0.625	SERPINC1	Antithrombin-III (short name: ATIII)	1173	48	1.09	130	17921	2+	1864.9	0.014	7.5071	1	K.EQLQDM"GLVDLFSPEK.S
25	1	sp|P01008|ANT3_HUMAN	52602.4	0.625	SERPINC1	Antithrombin-III (short name: ATIII)	1173	48	1.09	130	17956	2+	2291.15	0.016	6.98339	0.7282	K.AFLEVNEEGSEAAASTAVVIAGR.S
25	1	sp|P01008|ANT3_HUMAN	52602.4	0.625	SERPINC1	Antithrombin-III (short name: ATIII)	1173	48	1.09	130	18030	2+	1389.76	0.011	7.91506	1	R.EVPLNTIIFMGR.V
25	1	sp|P01008|ANT3_HUMAN	52602.4	0.625	SERPINC1	Antithrombin-III (short name: ATIII)	1173	48	1.09	130	18053	2+	1864.9	0.014	7.5071	0.9999	K.EQLQDM"GLVDLFSPEK.S
25	1	sp|P01008|ANT3_HUMAN	52602.4	0.625	SERPINC1	Antithrombin-III (short name: ATIII)	1173	48	1.09	130	18161	2+	1389.76	0.011	7.91506	1	R.EVPLNTIIFMGR.V
25	1	sp|P01008|ANT3_HUMAN	52602.4	0.625	SERPINC1	Antithrombin-III (short name: ATIII)	1173	48	1.09	130	18189	2+	1864.9	0.017	9.11577	0.96	K.EQLQDM"GLVDLFSPEK.S
25	1	sp|P01008|ANT3_HUMAN	52602.4	0.625	SERPINC1	Antithrombin-III (short name: ATIII)	1173	48	1.09	130	18231	2+	2291.15	0.029	12.6574	0.8081	K.AFLEVNEEGSEAAASTAVVIAGR.S
25	1	sp|P01008|ANT3_HUMAN	52602.4	0.625	SERPINC1	Antithrombin-III (short name: ATIII)	1173	48	1.09	130	18294	2+	1389.76	0.012	8.63461	0.9987	R.EVPLNTIIFMGR.V
25	1	sp|P01008|ANT3_HUMAN	52602.4	0.625	SERPINC1	Antithrombin-III (short name: ATIII)	1173	48	1.09	130	18323	2+	1864.9	0.014	7.5071	0.9185	K.EQLQDM"GLVDLFSPEK.S
25	1	sp|P01008|ANT3_HUMAN	52602.4	0.625	SERPINC1	Antithrombin-III (short name: ATIII)	1173	48	1.09	130	18364	2+	2291.15	0.02	8.72924	1	K.AFLEVNEEGSEAAASTAVVIAGR.S
25	1	sp|P01008|ANT3_HUMAN	52602.4	0.625	SERPINC1	Antithrombin-III (short name: ATIII)	1173	48	1.09	130	18455	2+	1864.9	0.012	6.43466	0.9976	K.EQLQDM"GLVDLFSPEK.S
25	1	sp|P01008|ANT3_HUMAN	52602.4	0.625	SERPINC1	Antithrombin-III (short name: ATIII)	1173	48	1.09	130	18476	2+	1389.76	0.012	8.63461	0.6738	R.EVPLNTIIFMGR.V
25	1	sp|P01008|ANT3_HUMAN	52602.4	0.625	SERPINC1	Antithrombin-III (short name: ATIII)	1173	48	1.09	130	19670	2+	1848.9	0.015	8.11291	1	K.EQLQDMGLVDLFSPEK.S
25	1	sp|P01008|ANT3_HUMAN	52602.4	0.625	SERPINC1	Antithrombin-III (short name: ATIII)	1173	48	1.09	130	19801	2+	1848.9	0.013	7.03119	1	K.EQLQDMGLVDLFSPEK.S
25	1	sp|P01008|ANT3_HUMAN	52602.4	0.625	SERPINC1	Antithrombin-III (short name: ATIII)	1173	48	1.09	130	19933	2+	1848.9	0.013	7.03119	1	K.EQLQDMGLVDLFSPEK.S
25	1	sp|P01008|ANT3_HUMAN	52602.4	0.625	SERPINC1	Antithrombin-III (short name: ATIII)	1173	48	1.09	130	20069	2+	1848.9	0.016	8.65377	1	K.EQLQDMGLVDLFSPEK.S
25	1	sp|P01008|ANT3_HUMAN	52602.4	0.625	SERPINC1	Antithrombin-III (short name: ATIII)	1173	48	1.09	130	20442	2+	2291.15	1.04	17.4585	0.9232	K.AFLEVNEEGSEAAASTAVVIAGR.S
25	1	sp|P01008|ANT3_HUMAN	52602.4	0.625	SERPINC1	Antithrombin-III (short name: ATIII)	1173	48	1.09	130	20621	2+	2291.15	0.021	9.1657	0.9999	K.AFLEVNEEGSEAAASTAVVIAGR.S
25	1	sp|P01008|ANT3_HUMAN	52602.4	0.625	SERPINC1	Antithrombin-III (short name: ATIII)	1173	48	1.09	130	21947	2+	2315.12	0.022	9.50274	0.7713	K.NDNDNIFLSPLSISTAFAM"TK.L
25	1	sp|P01008|ANT3_HUMAN	52602.4	0.625	SERPINC1	Antithrombin-III (short name: ATIII)	1173	48	1.09	130	23089	2+	2299.13	0.016	6.95916	0.9958	K.NDNDNIFLSPLSISTAFAMTK.L
25	1	sp|P01008|ANT3_HUMAN	52602.4	0.625	SERPINC1	Antithrombin-III (short name: ATIII)	1173	48	1.09	130	23760	3+	3114.48	0.026	8.3481	0.8871	K.ELTPEVLQEWLDELEEM"M"LVVHM"PR.F
25	1	sp|P01008|ANT3_HUMAN	52602.4	0.625	SERPINC1	Antithrombin-III (short name: ATIII)	1173	48	1.09	130	25008	3+	3066.5	0.023	7.50041	0.9979	K.ELTPEVLQEWLDELEEMMLVVHMPR.F
25	1	sp|P01008|ANT3_HUMAN	52602.4	0.625	SERPINC1	Antithrombin-III (short name: ATIII)	1173	48	1.09	130	25019	2+	2804.57	0.024	8.55746	0.9998	R.ITDVIPSEAINELTVLVLVNTIYFK.G
25	1	sp|P01008|ANT3_HUMAN	52602.4	0.625	SERPINC1	Antithrombin-III (short name: ATIII)	1173	48	1.09	130	4218	2+	800.426	0.004	4.99734	0.9456	K.IPEATNR.R
25	1	sp|P01008|ANT3_HUMAN	52602.4	0.625	SERPINC1	Antithrombin-III (short name: ATIII)	1173	48	1.09	130	4749	2+	800.426	0.004	4.99734	0.8233	K.IPEATNR.R
25	1	sp|P01008|ANT3_HUMAN	52602.4	0.625	SERPINC1	Antithrombin-III (short name: ATIII)	1173	48	1.09	130	5373	2+	850.405	0.006	7.05546	0.9709	K.FSPENTR.K
25	1	sp|P01008|ANT3_HUMAN	52602.4	0.625	SERPINC1	Antithrombin-III (short name: ATIII)	1173	48	1.09	130	5608	2+	1799.7	0.002	1.1113	0.9982	K.ADGESC'SASM"M"YQEGK.F	77045.5	60907.4
25	1	sp|P01008|ANT3_HUMAN	52602.4	0.625	SERPINC1	Antithrombin-III (short name: ATIII)	1173	48	1.09	130	5751	2+	2002.97	0.017	8.4874	0.9929	K.KATEDEGSEQKIPEATNR.R
25	1	sp|P01008|ANT3_HUMAN	52602.4	0.625	SERPINC1	Antithrombin-III (short name: ATIII)	1173	48	1.09	130	5804	2+	1799.7	-0.003	1.66695	1	K.ADGESC'SASM"M"YQEGK.F	3943160	3.27841e+06
25	1	sp|P01008|ANT3_HUMAN	52602.4	0.625	SERPINC1	Antithrombin-III (short name: ATIII)	1173	48	1.09	130	5812	2+	1796.68	0.014	7.79216	1	K.ADGESCSASM"M"YQEGK.F	3.95502e+06	3.2884e+06
25	1	sp|P01008|ANT3_HUMAN	52602.4	0.625	SERPINC1	Antithrombin-III (short name: ATIII)	1173	48	1.09	130	5875	3+	1796.68	1.008	4.45266	1	K.ADGESCSASM"M"YQEGK.F	317090	253196
25	1	sp|P01008|ANT3_HUMAN	52602.4	0.625	SERPINC1	Antithrombin-III (short name: ATIII)	1173	48	1.09	130	5947	2+	1796.68	0.013	7.23558	1	K.ADGESCSASM"M"YQEGK.F	2.69374e+06	2.23189e+06
25	1	sp|P01008|ANT3_HUMAN	52602.4	0.625	SERPINC1	Antithrombin-III (short name: ATIII)	1173	48	1.09	130	5957	2+	1799.7	-0.003	1.66695	1	K.ADGESC'SASM"M"YQEGK.F	2.19459e+06	1845900
25	1	sp|P01008|ANT3_HUMAN	52602.4	0.625	SERPINC1	Antithrombin-III (short name: ATIII)	1173	48	1.09	130	6263	2+	839.414	0.006	7.14784	0.9473	K.FDTISEK.T
25	1	sp|P01008|ANT3_HUMAN	52602.4	0.625	SERPINC1	Antithrombin-III (short name: ATIII)	1173	48	1.09	130	6447	2+	1874.87	0.011	5.86706	0.9817	K.ATEDEGSEQKIPEATNR.R
25	1	sp|P01008|ANT3_HUMAN	52602.4	0.625	SERPINC1	Antithrombin-III (short name: ATIII)	1173	48	1.09	130	6516	3+	1874.87	0.014	7.46717	0.9978	K.ATEDEGSEQKIPEATNR.R
25	1	sp|P01008|ANT3_HUMAN	52602.4	0.625	SERPINC1	Antithrombin-III (short name: ATIII)	1173	48	1.09	130	6571	2+	1874.87	0.013	6.9338	0.9988	K.ATEDEGSEQKIPEATNR.R
25	1	sp|P01008|ANT3_HUMAN	52602.4	0.625	SERPINC1	Antithrombin-III (short name: ATIII)	1173	48	1.09	130	6659	2+	839.414	0.005	5.95653	0.9457	K.FDTISEK.T
25	1	sp|P01008|ANT3_HUMAN	52602.4	0.625	SERPINC1	Antithrombin-III (short name: ATIII)	1173	48	1.09	130	7049	2+	1783.7	0.001	0.560632	0.9998	K.ADGESC'SASMM"YQEGK.F	87945.9	79767.6
25	1	sp|P01008|ANT3_HUMAN	52602.4	0.625	SERPINC1	Antithrombin-III (short name: ATIII)	1173	48	1.09	130	7072	2+	1780.68	0.013	7.30057	0.9959	K.ADGESCSASMM"YQEGK.F	87945.9	78628.4
25	1	sp|P01008|ANT3_HUMAN	52602.4	0.625	SERPINC1	Antithrombin-III (short name: ATIII)	1173	48	1.09	130	7283	2+	1780.68	0.013	7.30057	1	K.ADGESCSASMM"YQEGK.F	9473108	8500731
25	1	sp|P01008|ANT3_HUMAN	52602.4	0.625	SERPINC1	Antithrombin-III (short name: ATIII)	1173	48	1.09	130	7286	2+	1783.7	-0.008	4.48506	1	K.ADGESC'SASMM"YQEGK.F	9589233	8593993
25	1	sp|P01008|ANT3_HUMAN	52602.4	0.625	SERPINC1	Antithrombin-III (short name: ATIII)	1173	48	1.09	130	7345	3+	1783.7	0.004	2.24253	0.9986	K.ADGESC'SASMM"YQEGK.F	461073	435514
25	1	sp|P01008|ANT3_HUMAN	52602.4	0.625	SERPINC1	Antithrombin-III (short name: ATIII)	1173	48	1.09	130	7418	2+	1783.7	0.012	6.72758	1	K.ADGESC'SASMM"YQEGK.F	10000970	8997184
25	1	sp|P01008|ANT3_HUMAN	52602.4	0.625	SERPINC1	Antithrombin-III (short name: ATIII)	1173	48	1.09	130	7553	2+	1783.7	0.012	6.72758	1	K.ADGESC'SASMM"YQEGK.F	1.99289e+06	1.85923e+06
25	1	sp|P01008|ANT3_HUMAN	52602.4	0.625	SERPINC1	Antithrombin-III (short name: ATIII)	1173	48	1.09	130	7573	2+	1780.68	0.013	7.30057	1	K.ADGESCSASMM"YQEGK.F	1.62739e+06	1.51049e+06
25	1	sp|P01008|ANT3_HUMAN	52602.4	0.625	SERPINC1	Antithrombin-III (short name: ATIII)	1173	48	1.09	130	7699	2+	1783.7	-0.008	4.48506	1	K.ADGESC'SASMM"YQEGK.F	6.4695e+06	5796402
25	1	sp|P01008|ANT3_HUMAN	52602.4	0.625	SERPINC1	Antithrombin-III (short name: ATIII)	1173	48	1.09	130	7717	2+	1780.68	0.014	7.86216	0.9999	K.ADGESCSASMM"YQEGK.F	8757161	7855540
25	1	sp|P01008|ANT3_HUMAN	52602.4	0.625	SERPINC1	Antithrombin-III (short name: ATIII)	1173	48	1.09	130	7827	2+	1783.7	-0.008	4.48506	1	K.ADGESC'SASM"MYQEGK.F	12203012	10876895
25	1	sp|P01008|ANT3_HUMAN	52602.4	0.625	SERPINC1	Antithrombin-III (short name: ATIII)	1173	48	1.09	130	7847	2+	1780.68	0.012	6.73899	1	K.ADGESCSASM"MYQEGK.F	12233761	10903478
25	1	sp|P01008|ANT3_HUMAN	52602.4	0.625	SERPINC1	Antithrombin-III (short name: ATIII)	1173	48	1.09	130	7958	2+	1783.7	0.012	6.72758	1	K.ADGESC'SASM"MYQEGK.F	12100241	10808644
25	1	sp|P01008|ANT3_HUMAN	52602.4	0.625	SERPINC1	Antithrombin-III (short name: ATIII)	1173	48	1.09	130	7983	3+	1783.7	0.004	2.24253	0.7671	K.ADGESC'SASM"MYQEGK.F	600000	540497
25	1	sp|P01008|ANT3_HUMAN	52602.4	0.625	SERPINC1	Antithrombin-III (short name: ATIII)	1173	48	1.09	130	7990	2+	917.52	0.008	8.71915	0.9847	R.RVWELSK.A
25	1	sp|P01008|ANT3_HUMAN	52602.4	0.625	SERPINC1	Antithrombin-III (short name: ATIII)	1173	48	1.09	130	8094	2+	1783.7	0.012	6.72758	0.9999	K.ADGESC'SASM"MYQEGK.F	1.86875e+06	1.7238e+06
25	1	sp|P01008|ANT3_HUMAN	52602.4	0.625	SERPINC1	Antithrombin-III (short name: ATIII)	1173	48	1.09	130	8122	2+	917.52	0.006	6.53936	0.9725	R.RVWELSK.A
25	1	sp|P01008|ANT3_HUMAN	52602.4	0.625	SERPINC1	Antithrombin-III (short name: ATIII)	1173	48	1.09	130	8224	2+	1783.7	0.012	6.72758	1	K.ADGESC'SASM"MYQEGK.F	887961	862932
25	1	sp|P01008|ANT3_HUMAN	52602.4	0.625	SERPINC1	Antithrombin-III (short name: ATIII)	1173	48	1.09	130	8299	2+	1780.68	0.014	7.86216	0.9999	K.ADGESCSASM"MYQEGK.F	787353	766262
25	1	sp|P01008|ANT3_HUMAN	52602.4	0.625	SERPINC1	Antithrombin-III (short name: ATIII)	1173	48	1.09	130	8357	2+	1783.7	0.012	6.72758	0.9973	K.ADGESC'SASM"MYQEGK.F	681717	650990
25	1	sp|P01008|ANT3_HUMAN	52602.4	0.625	SERPINC1	Antithrombin-III (short name: ATIII)	1173	48	1.09	130	8436	2+	1780.68	0.014	7.86216	0.9096	K.ADGESCSASM"MYQEGK.F	650084	623102
25	1	sp|P01008|ANT3_HUMAN	52602.4	0.625	SERPINC1	Antithrombin-III (short name: ATIII)	1173	48	1.09	130	8485	2+	1783.7	0.012	6.72758	0.8937	K.ADGESC'SASM"MYQEGK.F	596220	575921
25	1	sp|P01008|ANT3_HUMAN	52602.4	0.625	SERPINC1	Antithrombin-III (short name: ATIII)	1173	48	1.09	130	8498	2+	1126.66	0.009	7.98823	0.9941	K.SKLPGIVAEGR.D
25	1	sp|P01008|ANT3_HUMAN	52602.4	0.625	SERPINC1	Antithrombin-III (short name: ATIII)	1173	48	1.09	130	8597	2+	1767.71	0.007	3.95993	0.9997	K.ADGESC'SASMMYQEGK.F	165136	184652
25	1	sp|P01008|ANT3_HUMAN	52602.4	0.625	SERPINC1	Antithrombin-III (short name: ATIII)	1173	48	1.09	130	8618	2+	1780.68	1.011	6.17741	0.8446	K.ADGESCSASM"MYQEGK.F	474604	474018
25	1	sp|P01008|ANT3_HUMAN	52602.4	0.625	SERPINC1	Antithrombin-III (short name: ATIII)	1173	48	1.09	130	8627	2+	1126.66	0.008	7.10065	0.9998	K.SKLPGIVAEGR.D
25	1	sp|P01008|ANT3_HUMAN	52602.4	0.625	SERPINC1	Antithrombin-III (short name: ATIII)	1173	48	1.09	130	8634	2+	1783.7	1.012	6.72758	0.8733	K.ADGESC'SASM"MYQEGK.F	451822	459190
25	1	sp|P01008|ANT3_HUMAN	52602.4	0.625	SERPINC1	Antithrombin-III (short name: ATIII)	1173	48	1.09	130	8762	2+	1126.66	0.008	7.10065	0.9618	K.SKLPGIVAEGR.D
25	1	sp|P01008|ANT3_HUMAN	52602.4	0.625	SERPINC1	Antithrombin-III (short name: ATIII)	1173	48	1.09	130	8942	2+	1783.7	0.012	6.72758	0.996	K.ADGESC'SASM"MYQEGK.F	282934	367583
25	1	sp|P01008|ANT3_HUMAN	52602.4	0.625	SERPINC1	Antithrombin-III (short name: ATIII)	1173	48	1.09	130	9145	2+	1767.71	0.007	3.95993	0.9999	K.ADGESC'SASMMYQEGK.F	23124526	27428092
25	1	sp|P01008|ANT3_HUMAN	52602.4	0.625	SERPINC1	Antithrombin-III (short name: ATIII)	1173	48	1.09	130	9211	2+	911.531	0.006	6.58233	1	K.LPGIVAEGR.D
25	1	sp|P01008|ANT3_HUMAN	52602.4	0.625	SERPINC1	Antithrombin-III (short name: ATIII)	1173	48	1.09	130	9276	2+	1767.71	0.007	3.95993	1	K.ADGESC'SASMMYQEGK.F	32898766	38880984
25	1	sp|P01008|ANT3_HUMAN	52602.4	0.625	SERPINC1	Antithrombin-III (short name: ATIII)	1173	48	1.09	130	9281	3+	1767.71	0.009	5.09134	0.9937	K.ADGESC'SASMMYQEGK.F	823467	990951
25	1	sp|P01008|ANT3_HUMAN	52602.4	0.625	SERPINC1	Antithrombin-III (short name: ATIII)	1173	48	1.09	130	9342	2+	911.531	0.008	8.77644	1	K.LPGIVAEGR.D
25	1	sp|P01008|ANT3_HUMAN	52602.4	0.625	SERPINC1	Antithrombin-III (short name: ATIII)	1173	48	1.09	130	9408	2+	1767.71	0.007	3.95993	1	K.ADGESC'SASMMYQEGK.F	30567372	35897344
25	1	sp|P01008|ANT3_HUMAN	52602.4	0.625	SERPINC1	Antithrombin-III (short name: ATIII)	1173	48	1.09	130	9474	2+	911.531	0.007	7.67939	1	K.LPGIVAEGR.D
25	1	sp|P01008|ANT3_HUMAN	52602.4	0.625	SERPINC1	Antithrombin-III (short name: ATIII)	1173	48	1.09	130	9541	2+	1767.71	0.007	3.95993	1	K.ADGESC'SASMMYQEGK.F	6.7052e+06	7679274
25	1	sp|P01008|ANT3_HUMAN	52602.4	0.625	SERPINC1	Antithrombin-III (short name: ATIII)	1173	48	1.09	130	9606	2+	911.531	0.007	7.67939	1	K.LPGIVAEGR.D
25	1	sp|P01008|ANT3_HUMAN	52602.4	0.625	SERPINC1	Antithrombin-III (short name: ATIII)	1173	48	1.09	130	9674	2+	1767.71	0.007	3.95993	1	K.ADGESC'SASMMYQEGK.F	2.49496e+06	2.78575e+06
25	1	sp|P01008|ANT3_HUMAN	52602.4	0.625	SERPINC1	Antithrombin-III (short name: ATIII)	1173	48	1.09	130	9739	2+	911.531	0.006	6.58233	1	K.LPGIVAEGR.D
25	1	sp|P01008|ANT3_HUMAN	52602.4	0.625	SERPINC1	Antithrombin-III (short name: ATIII)	1173	48	1.09	130	9806	2+	1767.71	0.007	3.95993	1	K.ADGESC'SASMMYQEGK.F	1408284	1664703
25	1	sp|P01008|ANT3_HUMAN	52602.4	0.625	SERPINC1	Antithrombin-III (short name: ATIII)	1173	48	1.09	130	9870	2+	911.531	0.007	7.67939	1	K.LPGIVAEGR.D
25	1	sp|P01008|ANT3_HUMAN	52602.4	0.625	SERPINC1	Antithrombin-III (short name: ATIII)	1173	48	1.09	130	9937	2+	1767.71	0.007	3.95993	0.9998	K.ADGESC'SASMMYQEGK.F	954087	1.12812e+06
25	1	sp|P01008|ANT3_HUMAN	52602.4	0.625	SERPINC1	Antithrombin-III (short name: ATIII)	1173	48	1.09	130	10002	2+	911.531	0.006	6.58233	1	K.LPGIVAEGR.D
25	1	sp|P01008|ANT3_HUMAN	52602.4	0.625	SERPINC1	Antithrombin-III (short name: ATIII)	1173	48	1.09	130	10069	2+	1767.71	0.005	2.82852	0.9993	K.ADGESC'SASMMYQEGK.F	757337	865036
25	1	sp|P01008|ANT3_HUMAN	52602.4	0.625	SERPINC1	Antithrombin-III (short name: ATIII)	1173	48	1.09	130	10136	2+	911.531	0.006	6.58233	0.9993	K.LPGIVAEGR.D
25	1	sp|P01008|ANT3_HUMAN	52602.4	0.625	SERPINC1	Antithrombin-III (short name: ATIII)	1173	48	1.09	130	10206	2+	1767.71	0.007	3.95993	0.9998	K.ADGESC'SASMMYQEGK.F	634488	706435
25	1	sp|P01008|ANT3_HUMAN	52602.4	0.625	SERPINC1	Antithrombin-III (short name: ATIII)	1173	48	1.09	130	10227	2+	1764.69	0.011	6.2334	0.9996	K.ADGESCSASMMYQEGK.F	623498	699003
25	1	sp|P01008|ANT3_HUMAN	52602.4	0.625	SERPINC1	Antithrombin-III (short name: ATIII)	1173	48	1.09	130	10281	2+	1799.7	-0.003	1.66695	0.9436	K.ADGESC'SASM"M"YQEGK.F	2.94947e+06	3658894
25	1	sp|P01008|ANT3_HUMAN	52602.4	0.625	SERPINC1	Antithrombin-III (short name: ATIII)	1173	48	1.09	130	10336	2+	1767.71	0.007	3.95993	1	K.ADGESC'SASMMYQEGK.F	539333	618807
25	1	sp|P01008|ANT3_HUMAN	52602.4	0.625	SERPINC1	Antithrombin-III (short name: ATIII)	1173	48	1.09	130	10410	2+	1799.7	-0.023	12.7799	0.6658	K.ADGESC'SASM"M"YQEGK.F	2.8779e+06	3.56994e+06
25	1	sp|P01008|ANT3_HUMAN	52602.4	0.625	SERPINC1	Antithrombin-III (short name: ATIII)	1173	48	1.09	130	10423	2+	911.531	0.005	5.48528	0.9997	K.LPGIVAEGR.D
25	1	sp|P01008|ANT3_HUMAN	52602.4	0.625	SERPINC1	Antithrombin-III (short name: ATIII)	1173	48	1.09	130	10464	2+	1767.71	0.007	3.95993	1	K.ADGESC'SASMMYQEGK.F	431719	535178
25	1	sp|P01008|ANT3_HUMAN	52602.4	0.625	SERPINC1	Antithrombin-III (short name: ATIII)	1173	48	1.09	130	10546	2+	1799.7	-0.023	12.7799	0.8505	K.ADGESC'SASM"M"YQEGK.F	330900	437927
25	1	sp|P01008|ANT3_HUMAN	52602.4	0.625	SERPINC1	Antithrombin-III (short name: ATIII)	1173	48	1.09	130	10596	2+	911.531	0.006	6.58233	0.9997	K.LPGIVAEGR.D
25	1	sp|P01008|ANT3_HUMAN	52602.4	0.625	SERPINC1	Antithrombin-III (short name: ATIII)	1173	48	1.09	130	10626	2+	1309.61	0.01	7.63588	0.9999	R.DDLYVSDAFHK.A
25	1	sp|P01008|ANT3_HUMAN	52602.4	0.625	SERPINC1	Antithrombin-III (short name: ATIII)	1173	48	1.09	130	10654	2+	1767.71	0.005	2.82852	0.9843	K.ADGESC'SASMMYQEGK.F	338878	437823
25	1	sp|P01008|ANT3_HUMAN	52602.4	0.625	SERPINC1	Antithrombin-III (short name: ATIII)	1173	48	1.09	130	10731	2+	911.531	0.005	5.48528	0.9985	K.LPGIVAEGR.D
25	1	sp|P01008|ANT3_HUMAN	52602.4	0.625	SERPINC1	Antithrombin-III (short name: ATIII)	1173	48	1.09	130	10761	2+	908.472	0.006	6.60449	0.6528	R.IEDGFSLK.E
25	1	sp|P01008|ANT3_HUMAN	52602.4	0.625	SERPINC1	Antithrombin-III (short name: ATIII)	1173	48	1.09	130	10822	2+	1767.71	0.007	3.95993	0.907	K.ADGESC'SASMMYQEGK.F	283488	374030
25	1	sp|P01008|ANT3_HUMAN	52602.4	0.625	SERPINC1	Antithrombin-III (short name: ATIII)	1173	48	1.09	130	10834	2+	1764.69	0.011	6.2334	0.9955	K.ADGESCSASMMYQEGK.F	281626	362843
25	1	sp|P01008|ANT3_HUMAN	52602.4	0.625	SERPINC1	Antithrombin-III (short name: ATIII)	1173	48	1.09	130	10954	2+	1767.71	0.007	3.95993	0.9936	K.ADGESC'SASMMYQEGK.F	308994	355653
25	1	sp|P01008|ANT3_HUMAN	52602.4	0.625	SERPINC1	Antithrombin-III (short name: ATIII)	1173	48	1.09	130	11138	2+	1309.61	0.01	7.63588	0.9986	R.DDLYVSDAFHK.A
25	1	sp|P01008|ANT3_HUMAN	52602.4	0.625	SERPINC1	Antithrombin-III (short name: ATIII)	1173	48	1.09	130	11158	2+	908.472	0.006	6.60449	0.8235	R.IEDGFSLK.E
25	1	sp|P01008|ANT3_HUMAN	52602.4	0.625	SERPINC1	Antithrombin-III (short name: ATIII)	1173	48	1.09	130	11423	2+	908.472	0.006	6.60449	0.9133	R.IEDGFSLK.E
25	1	sp|P01008|ANT3_HUMAN	52602.4	0.625	SERPINC1	Antithrombin-III (short name: ATIII)	1173	48	1.09	130	11447	2+	1309.61	0.008	6.10871	1	R.DDLYVSDAFHK.A
25	1	sp|P01008|ANT3_HUMAN	52602.4	0.625	SERPINC1	Antithrombin-III (short name: ATIII)	1173	48	1.09	130	11448	3+	1309.61	0.008	6.10871	0.9993	R.DDLYVSDAFHK.A
25	1	sp|P01008|ANT3_HUMAN	52602.4	0.625	SERPINC1	Antithrombin-III (short name: ATIII)	1173	48	1.09	130	11575	2+	1309.61	0.011	8.39947	1	R.DDLYVSDAFHK.A
25	1	sp|P01008|ANT3_HUMAN	52602.4	0.625	SERPINC1	Antithrombin-III (short name: ATIII)	1173	48	1.09	130	11576	3+	1309.61	0.01	7.63588	0.9968	R.DDLYVSDAFHK.A
25	1	sp|P01008|ANT3_HUMAN	52602.4	0.625	SERPINC1	Antithrombin-III (short name: ATIII)	1173	48	1.09	130	11687	2+	908.472	0.006	6.60449	0.8366	R.IEDGFSLK.E
25	1	sp|P01008|ANT3_HUMAN	52602.4	0.625	SERPINC1	Antithrombin-III (short name: ATIII)	1173	48	1.09	130	11707	2+	1309.61	0.01	7.63588	1	R.DDLYVSDAFHK.A
25	1	sp|P01008|ANT3_HUMAN	52602.4	0.625	SERPINC1	Antithrombin-III (short name: ATIII)	1173	48	1.09	130	11708	3+	1309.61	0.009	6.8723	0.9868	R.DDLYVSDAFHK.A
[truncated: 66,124 more rows]

## Sheet: BPH3_AAL
Group	Prob	Protein	SequenceMass	AACoverage	BestGeneName	Description	Total Filtered Peptides	Unique Filtered Peptides	H2L Mean	Ratio Peps	Scan	Z	CalcMHPlus	dMass	FdMass (ppm)	PepProphet	Peptide	Light Area	Heavy Area
1	1	CONTAM|P00761	24409.5	0.251		SWISS-PROT:P00761|TRYP_PIG Trypsin - Sus scrofa (Pig).	414	5			6680	2+	1045.56	0.007	6.69495	0.8504	K.LSSPATLNSR.V
1	1	CONTAM|P00761	24409.5	0.251		SWISS-PROT:P00761|TRYP_PIG Trypsin - Sus scrofa (Pig).	414	5			6811	2+	1045.56	0.005	4.78211	0.7789	K.LSSPATLNSR.V
1	1	CONTAM|P00761	24409.5	0.251		SWISS-PROT:P00761|TRYP_PIG Trypsin - Sus scrofa (Pig).	414	5			6933	2+	1045.56	0.006	5.73853	0.9999	K.LSSPATLNSR.V
1	1	CONTAM|P00761	24409.5	0.251		SWISS-PROT:P00761|TRYP_PIG Trypsin - Sus scrofa (Pig).	414	5			7059	2+	1045.56	0.007	6.69495	1	K.LSSPATLNSR.V
1	1	CONTAM|P00761	24409.5	0.251		SWISS-PROT:P00761|TRYP_PIG Trypsin - Sus scrofa (Pig).	414	5			8569	2+	842.509	0.005	5.93465	0.9972	R.VATVSLPR.S
1	1	CONTAM|P00761	24409.5	0.251		SWISS-PROT:P00761|TRYP_PIG Trypsin - Sus scrofa (Pig).	414	5			8696	2+	842.509	0.006	7.12158	0.9045	R.VATVSLPR.S
1	1	CONTAM|P00761	24409.5	0.251		SWISS-PROT:P00761|TRYP_PIG Trypsin - Sus scrofa (Pig).	414	5			8817	2+	842.509	0.006	7.12158	0.9779	R.VATVSLPR.S
1	1	CONTAM|P00761	24409.5	0.251		SWISS-PROT:P00761|TRYP_PIG Trypsin - Sus scrofa (Pig).	414	5			8943	2+	842.509	0.005	5.93465	0.9696	R.VATVSLPR.S
1	1	CONTAM|P00761	24409.5	0.251		SWISS-PROT:P00761|TRYP_PIG Trypsin - Sus scrofa (Pig).	414	5			9065	2+	842.509	0.005	5.93465	0.7831	R.VATVSLPR.S
1	1	CONTAM|P00761	24409.5	0.251		SWISS-PROT:P00761|TRYP_PIG Trypsin - Sus scrofa (Pig).	414	5			9191	2+	842.509	0.005	5.93465	0.9089	R.VATVSLPR.S
1	1	CONTAM|P00761	24409.5	0.251		SWISS-PROT:P00761|TRYP_PIG Trypsin - Sus scrofa (Pig).	414	5			9315	2+	842.509	0.005	5.93465	0.9496	R.VATVSLPR.S
1	1	CONTAM|P00761	24409.5	0.251		SWISS-PROT:P00761|TRYP_PIG Trypsin - Sus scrofa (Pig).	414	5			9439	2+	842.509	0.005	5.93465	0.8933	R.VATVSLPR.S
1	1	CONTAM|P00761	24409.5	0.251		SWISS-PROT:P00761|TRYP_PIG Trypsin - Sus scrofa (Pig).	414	5			9570	2+	842.509	0.005	5.93465	0.9741	R.VATVSLPR.S
1	1	CONTAM|P00761	24409.5	0.251		SWISS-PROT:P00761|TRYP_PIG Trypsin - Sus scrofa (Pig).	414	5			10058	2+	842.509	0.006	7.12158	0.6534	R.VATVSLPR.S
1	1	CONTAM|P00761	24409.5	0.251		SWISS-PROT:P00761|TRYP_PIG Trypsin - Sus scrofa (Pig).	414	5			10186	2+	842.509	0.006	7.12158	0.9978	R.VATVSLPR.S
1	1	CONTAM|P00761	24409.5	0.251		SWISS-PROT:P00761|TRYP_PIG Trypsin - Sus scrofa (Pig).	414	5			13924	3+	2211.1	1	0	0.8402	R.LGEHNIDVLEGNEQFINAAK.I
1	1	CONTAM|P00761	24409.5	0.251		SWISS-PROT:P00761|TRYP_PIG Trypsin - Sus scrofa (Pig).	414	5			14168	3+	2211.1	0.015	6.78394	1	R.LGEHNIDVLEGNEQFINAAK.I
1	1	CONTAM|P00761	24409.5	0.251		SWISS-PROT:P00761|TRYP_PIG Trypsin - Sus scrofa (Pig).	414	5			14177	2+	2211.1	1.009	4.07036	0.9995	R.LGEHNIDVLEGNEQFINAAK.I
1	1	CONTAM|P00761	24409.5	0.251		SWISS-PROT:P00761|TRYP_PIG Trypsin - Sus scrofa (Pig).	414	5			14287	3+	2211.1	0.016	7.2362	0.9999	R.LGEHNIDVLEGNEQFINAAK.I
1	1	CONTAM|P00761	24409.5	0.251		SWISS-PROT:P00761|TRYP_PIG Trypsin - Sus scrofa (Pig).	414	5			14288	2+	2211.1	0.01	4.52263	0.9993	R.LGEHNIDVLEGNEQFINAAK.I
1	1	CONTAM|P00761	24409.5	0.251		SWISS-PROT:P00761|TRYP_PIG Trypsin - Sus scrofa (Pig).	414	5			14408	3+	2211.1	0.015	6.78394	1	R.LGEHNIDVLEGNEQFINAAK.I
1	1	CONTAM|P00761	24409.5	0.251		SWISS-PROT:P00761|TRYP_PIG Trypsin - Sus scrofa (Pig).	414	5			14651	3+	2211.1	0.014	6.33168	0.7868	R.LGEHNIDVLEGNEQFINAAK.I
1	1	CONTAM|P00761	24409.5	0.251		SWISS-PROT:P00761|TRYP_PIG Trypsin - Sus scrofa (Pig).	414	5			14771	3+	2211.1	0.017	7.68847	0.9993	R.LGEHNIDVLEGNEQFINAAK.I
1	1	CONTAM|P00761	24409.5	0.251		SWISS-PROT:P00761|TRYP_PIG Trypsin - Sus scrofa (Pig).	414	5			14891	3+	2211.1	1.002	0.904526	0.629	R.LGEHNIDVLEGNEQFINAAK.I
1	1	CONTAM|P00761	24409.5	0.251		SWISS-PROT:P00761|TRYP_PIG Trypsin - Sus scrofa (Pig).	414	5			15141	3+	2211.1	1.001	0.452263	0.9636	R.LGEHNIDVLEGNEQFINAAK.I
1	1	CONTAM|P00761	24409.5	0.251		SWISS-PROT:P00761|TRYP_PIG Trypsin - Sus scrofa (Pig).	414	5			15505	3+	2211.1	1.02	9.04526	0.954	R.LGEHNIDVLEGNEQFINAAK.I
1	1	CONTAM|P00761	24409.5	0.251		SWISS-PROT:P00761|TRYP_PIG Trypsin - Sus scrofa (Pig).	414	5			15523	3+	2299.18	0.016	6.95902	0.9979	K.IITHPNFNGNTLDNDIM"LIK.L
1	1	CONTAM|P00761	24409.5	0.251		SWISS-PROT:P00761|TRYP_PIG Trypsin - Sus scrofa (Pig).	414	5			15644	3+	2299.18	1.01	4.34939	0.9609	K.IITHPNFNGNTLDNDIM"LIK.L
1	1	CONTAM|P00761	24409.5	0.251		SWISS-PROT:P00761|TRYP_PIG Trypsin - Sus scrofa (Pig).	414	5			16216	2+	2283.18	0.012	5.25583	0.8696	K.IITHPNFNGNTLDNDIMLIK.L
1	1	CONTAM|P00761	24409.5	0.251		SWISS-PROT:P00761|TRYP_PIG Trypsin - Sus scrofa (Pig).	414	5			16280	3+	2283.18	0.016	7.00777	0.9987	K.IITHPNFNGNTLDNDIMLIK.L
1	1	CONTAM|P00761	24409.5	0.251		SWISS-PROT:P00761|TRYP_PIG Trypsin - Sus scrofa (Pig).	414	5			16404	3+	2283.18	1.015	6.56978	0.6188	K.IITHPNFNGNTLDNDIMLIK.L
1	1	CONTAM|P00761	24409.5	0.251		SWISS-PROT:P00761|TRYP_PIG Trypsin - Sus scrofa (Pig).	414	5			7202	2+	1045.56	0.006	5.73853	0.9998	K.LSSPATLNSR.V
1	1	CONTAM|P00761	24409.5	0.251		SWISS-PROT:P00761|TRYP_PIG Trypsin - Sus scrofa (Pig).	414	5			7333	2+	1045.56	0.007	6.69495	1	K.LSSPATLNSR.V
1	1	CONTAM|P00761	24409.5	0.251		SWISS-PROT:P00761|TRYP_PIG Trypsin - Sus scrofa (Pig).	414	5			7391	2+	842.509	0.006	7.12158	0.9629	R.VATVSLPR.S
1	1	CONTAM|P00761	24409.5	0.251		SWISS-PROT:P00761|TRYP_PIG Trypsin - Sus scrofa (Pig).	414	5			8690	2+	842.509	0.007	8.30851	0.8551	R.VATVSLPR.S
1	1	CONTAM|P00761	24409.5	0.251		SWISS-PROT:P00761|TRYP_PIG Trypsin - Sus scrofa (Pig).	414	5			8816	2+	842.509	0.007	8.30851	0.9479	R.VATVSLPR.S
1	1	CONTAM|P00761	24409.5	0.251		SWISS-PROT:P00761|TRYP_PIG Trypsin - Sus scrofa (Pig).	414	5			8948	2+	842.509	0.008	9.49544	0.9976	R.VATVSLPR.S
1	1	CONTAM|P00761	24409.5	0.251		SWISS-PROT:P00761|TRYP_PIG Trypsin - Sus scrofa (Pig).	414	5			9085	2+	842.509	0.009	10.6824	0.9657	R.VATVSLPR.S
1	1	CONTAM|P00761	24409.5	0.251		SWISS-PROT:P00761|TRYP_PIG Trypsin - Sus scrofa (Pig).	414	5			9217	2+	842.509	0.007	8.30851	0.9444	R.VATVSLPR.S
1	1	CONTAM|P00761	24409.5	0.251		SWISS-PROT:P00761|TRYP_PIG Trypsin - Sus scrofa (Pig).	414	5			9349	2+	842.509	0.006	7.12158	0.9561	R.VATVSLPR.S
1	1	CONTAM|P00761	24409.5	0.251		SWISS-PROT:P00761|TRYP_PIG Trypsin - Sus scrofa (Pig).	414	5			9481	2+	842.509	0.006	7.12158	0.9619	R.VATVSLPR.S
1	1	CONTAM|P00761	24409.5	0.251		SWISS-PROT:P00761|TRYP_PIG Trypsin - Sus scrofa (Pig).	414	5			9879	2+	842.509	0.006	7.12158	0.9125	R.VATVSLPR.S
1	1	CONTAM|P00761	24409.5	0.251		SWISS-PROT:P00761|TRYP_PIG Trypsin - Sus scrofa (Pig).	414	5			10179	2+	842.509	0.007	8.30851	0.6285	R.VATVSLPR.S
1	1	CONTAM|P00761	24409.5	0.251		SWISS-PROT:P00761|TRYP_PIG Trypsin - Sus scrofa (Pig).	414	5			14491	3+	2211.1	0.019	8.59299	0.998	R.LGEHNIDVLEGNEQFINAAK.I
1	1	CONTAM|P00761	24409.5	0.251		SWISS-PROT:P00761|TRYP_PIG Trypsin - Sus scrofa (Pig).	414	5			14618	3+	2211.1	1	0	0.9998	R.LGEHNIDVLEGNEQFINAAK.I
1	1	CONTAM|P00761	24409.5	0.251		SWISS-PROT:P00761|TRYP_PIG Trypsin - Sus scrofa (Pig).	414	5			14857	3+	2211.1	1.031	14.0201	0.9998	R.LGEHNIDVLEGNEQFINAAK.I
1	1	CONTAM|P00761	24409.5	0.251		SWISS-PROT:P00761|TRYP_PIG Trypsin - Sus scrofa (Pig).	414	5			14875	2+	2211.1	0.016	7.2362	1	R.LGEHNIDVLEGNEQFINAAK.I
1	1	CONTAM|P00761	24409.5	0.251		SWISS-PROT:P00761|TRYP_PIG Trypsin - Sus scrofa (Pig).	414	5			14981	3+	2211.1	0.019	8.59299	1	R.LGEHNIDVLEGNEQFINAAK.I
1	1	CONTAM|P00761	24409.5	0.251		SWISS-PROT:P00761|TRYP_PIG Trypsin - Sus scrofa (Pig).	414	5			15003	2+	2211.1	0.017	7.68847	1	R.LGEHNIDVLEGNEQFINAAK.I
1	1	CONTAM|P00761	24409.5	0.251		SWISS-PROT:P00761|TRYP_PIG Trypsin - Sus scrofa (Pig).	414	5			15114	3+	2211.1	0.018	8.14073	0.9992	R.LGEHNIDVLEGNEQFINAAK.I
1	1	CONTAM|P00761	24409.5	0.251		SWISS-PROT:P00761|TRYP_PIG Trypsin - Sus scrofa (Pig).	414	5			15246	3+	2211.1	1.004	1.80905	0.9996	R.LGEHNIDVLEGNEQFINAAK.I
1	1	CONTAM|P00761	24409.5	0.251		SWISS-PROT:P00761|TRYP_PIG Trypsin - Sus scrofa (Pig).	414	5			15858	3+	2211.1	1.006	2.71358	0.9922	R.LGEHNIDVLEGNEQFINAAK.I
1	1	CONTAM|P00761	24409.5	0.251		SWISS-PROT:P00761|TRYP_PIG Trypsin - Sus scrofa (Pig).	414	5			16323	3+	2299.18	0.014	6.08914	0.9963	K.IITHPNFNGNTLDNDIM"LIK.L
1	1	CONTAM|P00761	24409.5	0.251		SWISS-PROT:P00761|TRYP_PIG Trypsin - Sus scrofa (Pig).	414	5			16840	3+	2299.18	1.001	0.434939	0.6114	K.IITHPNFNGNTLDNDIM"LIK.L
1	1	CONTAM|P00761	24409.5	0.251		SWISS-PROT:P00761|TRYP_PIG Trypsin - Sus scrofa (Pig).	414	5			16994	3+	2283.18	0.02	8.75971	0.9999	K.IITHPNFNGNTLDNDIMLIK.L
1	1	CONTAM|P00761	24409.5	0.251		SWISS-PROT:P00761|TRYP_PIG Trypsin - Sus scrofa (Pig).	414	5			17020	2+	2283.18	0.013	5.69381	0.9922	K.IITHPNFNGNTLDNDIMLIK.L
1	1	CONTAM|P00761	24409.5	0.251		SWISS-PROT:P00761|TRYP_PIG Trypsin - Sus scrofa (Pig).	414	5			17127	3+	2283.18	0.019	8.32173	0.9874	K.IITHPNFNGNTLDNDIMLIK.L
1	1	CONTAM|P00761	24409.5	0.251		SWISS-PROT:P00761|TRYP_PIG Trypsin - Sus scrofa (Pig).	414	5			6122	2+	1045.56	0.007	6.69495	0.9993	K.LSSPATLNSR.V
1	1	CONTAM|P00761	24409.5	0.251		SWISS-PROT:P00761|TRYP_PIG Trypsin - Sus scrofa (Pig).	414	5			7026	2+	1045.56	0.007	6.69495	0.9774	K.LSSPATLNSR.V
1	1	CONTAM|P00761	24409.5	0.251		SWISS-PROT:P00761|TRYP_PIG Trypsin - Sus scrofa (Pig).	414	5			7154	2+	1045.56	0.007	6.69495	1	K.LSSPATLNSR.V
1	1	CONTAM|P00761	24409.5	0.251		SWISS-PROT:P00761|TRYP_PIG Trypsin - Sus scrofa (Pig).	414	5			7231	2+	842.509	0.005	5.93465	0.9035	R.VATVSLPR.S
1	1	CONTAM|P00761	24409.5	0.251		SWISS-PROT:P00761|TRYP_PIG Trypsin - Sus scrofa (Pig).	414	5			8684	2+	842.509	0.006	7.12158	0.97	R.VATVSLPR.S
1	1	CONTAM|P00761	24409.5	0.251		SWISS-PROT:P00761|TRYP_PIG Trypsin - Sus scrofa (Pig).	414	5			8815	2+	842.509	0.007	8.30851	0.9977	R.VATVSLPR.S
1	1	CONTAM|P00761	24409.5	0.251		SWISS-PROT:P00761|TRYP_PIG Trypsin - Sus scrofa (Pig).	414	5			8947	2+	842.509	0.008	9.49544	0.9951	R.VATVSLPR.S
1	1	CONTAM|P00761	24409.5	0.251		SWISS-PROT:P00761|TRYP_PIG Trypsin - Sus scrofa (Pig).	414	5			9079	2+	842.509	0.006	7.12158	0.9613	R.VATVSLPR.S
1	1	CONTAM|P00761	24409.5	0.251		SWISS-PROT:P00761|TRYP_PIG Trypsin - Sus scrofa (Pig).	414	5			9211	2+	842.509	0.006	7.12158	0.9519	R.VATVSLPR.S
1	1	CONTAM|P00761	24409.5	0.251		SWISS-PROT:P00761|TRYP_PIG Trypsin - Sus scrofa (Pig).	414	5			9344	2+	842.509	0.006	7.12158	0.9599	R.VATVSLPR.S
1	1	CONTAM|P00761	24409.5	0.251		SWISS-PROT:P00761|TRYP_PIG Trypsin - Sus scrofa (Pig).	414	5			9475	2+	842.509	0.005	5.93465	0.9403	R.VATVSLPR.S
1	1	CONTAM|P00761	24409.5	0.251		SWISS-PROT:P00761|TRYP_PIG Trypsin - Sus scrofa (Pig).	414	5			9607	2+	842.509	0.006	7.12158	0.881	R.VATVSLPR.S
1	1	CONTAM|P00761	24409.5	0.251		SWISS-PROT:P00761|TRYP_PIG Trypsin - Sus scrofa (Pig).	414	5			9741	2+	842.509	0.006	7.12158	0.8154	R.VATVSLPR.S
1	1	CONTAM|P00761	24409.5	0.251		SWISS-PROT:P00761|TRYP_PIG Trypsin - Sus scrofa (Pig).	414	5			10007	2+	842.509	0.005	5.93465	0.9797	R.VATVSLPR.S
1	1	CONTAM|P00761	24409.5	0.251		SWISS-PROT:P00761|TRYP_PIG Trypsin - Sus scrofa (Pig).	414	5			10141	2+	842.509	0.006	7.12158	0.9767	R.VATVSLPR.S
1	1	CONTAM|P00761	24409.5	0.251		SWISS-PROT:P00761|TRYP_PIG Trypsin - Sus scrofa (Pig).	414	5			10270	2+	842.509	0.005	5.93465	0.6667	R.VATVSLPR.S
1	1	CONTAM|P00761	24409.5	0.251		SWISS-PROT:P00761|TRYP_PIG Trypsin - Sus scrofa (Pig).	414	5			10400	2+	842.509	0.006	7.12158	0.8642	R.VATVSLPR.S
1	1	CONTAM|P00761	24409.5	0.251		SWISS-PROT:P00761|TRYP_PIG Trypsin - Sus scrofa (Pig).	414	5			14168	3+	2211.1	0.014	6.33168	0.9902	R.LGEHNIDVLEGNEQFINAAK.I
1	1	CONTAM|P00761	24409.5	0.251		SWISS-PROT:P00761|TRYP_PIG Trypsin - Sus scrofa (Pig).	414	5			14339	3+	2211.1	0.999	0.452263	0.9108	R.LGEHNIDVLEGNEQFINAAK.I
1	1	CONTAM|P00761	24409.5	0.251		SWISS-PROT:P00761|TRYP_PIG Trypsin - Sus scrofa (Pig).	414	5			14536	3+	2211.1	1.031	14.0201	0.9996	R.LGEHNIDVLEGNEQFINAAK.I
1	1	CONTAM|P00761	24409.5	0.251		SWISS-PROT:P00761|TRYP_PIG Trypsin - Sus scrofa (Pig).	414	5			14557	2+	2211.1	0.017	7.68847	1	R.LGEHNIDVLEGNEQFINAAK.I
1	1	CONTAM|P00761	24409.5	0.251		SWISS-PROT:P00761|TRYP_PIG Trypsin - Sus scrofa (Pig).	414	5			14667	3+	2211.1	0.022	9.94978	1	R.LGEHNIDVLEGNEQFINAAK.I
1	1	CONTAM|P00761	24409.5	0.251		SWISS-PROT:P00761|TRYP_PIG Trypsin - Sus scrofa (Pig).	414	5			14689	2+	2211.1	0.017	7.68847	0.9999	R.LGEHNIDVLEGNEQFINAAK.I
1	1	CONTAM|P00761	24409.5	0.251		SWISS-PROT:P00761|TRYP_PIG Trypsin - Sus scrofa (Pig).	414	5			14800	3+	2211.1	0.019	8.59299	1	R.LGEHNIDVLEGNEQFINAAK.I
1	1	CONTAM|P00761	24409.5	0.251		SWISS-PROT:P00761|TRYP_PIG Trypsin - Sus scrofa (Pig).	414	5			14931	3+	2211.1	1.004	1.80905	0.9789	R.LGEHNIDVLEGNEQFINAAK.I
1	1	CONTAM|P00761	24409.5	0.251		SWISS-PROT:P00761|TRYP_PIG Trypsin - Sus scrofa (Pig).	414	5			15581	3+	2211.1	1.001	0.452263	0.6914	R.LGEHNIDVLEGNEQFINAAK.I
1	1	CONTAM|P00761	24409.5	0.251		SWISS-PROT:P00761|TRYP_PIG Trypsin - Sus scrofa (Pig).	414	5			16461	3+	2299.18	1.003	1.30482	0.9598	K.IITHPNFNGNTLDNDIM"LIK.L
1	1	CONTAM|P00761	24409.5	0.251		SWISS-PROT:P00761|TRYP_PIG Trypsin - Sus scrofa (Pig).	414	5			16581	3+	2299.18	1	0	0.8644	K.IITHPNFNGNTLDNDIM"LIK.L
1	1	CONTAM|P00761	24409.5	0.251		SWISS-PROT:P00761|TRYP_PIG Trypsin - Sus scrofa (Pig).	414	5			16696	2+	2283.18	0.02	8.75971	0.9028	K.IITHPNFNGNTLDNDIMLIK.L
1	1	CONTAM|P00761	24409.5	0.251		SWISS-PROT:P00761|TRYP_PIG Trypsin - Sus scrofa (Pig).	414	5			16790	3+	2283.18	0.018	7.88374	0.9998	K.IITHPNFNGNTLDNDIMLIK.L
1	1	CONTAM|P00761	24409.5	0.251		SWISS-PROT:P00761|TRYP_PIG Trypsin - Sus scrofa (Pig).	414	5			16814	3+	2299.18	-1.962	16.5277	0.8022	K.IITHPNFNGNTLDNDIM"LIK.L
1	1	CONTAM|P00761	24409.5	0.251		SWISS-PROT:P00761|TRYP_PIG Trypsin - Sus scrofa (Pig).	414	5			7195	2+	1045.56	0.006	5.73853	0.9619	K.LSSPATLNSR.V
1	1	CONTAM|P00761	24409.5	0.251		SWISS-PROT:P00761|TRYP_PIG Trypsin - Sus scrofa (Pig).	414	5			7326	2+	1045.56	0.006	5.73853	0.9999	K.LSSPATLNSR.V
1	1	CONTAM|P00761	24409.5	0.251		SWISS-PROT:P00761|TRYP_PIG Trypsin - Sus scrofa (Pig).	414	5			8867	2+	842.509	0.005	5.93465	0.9603	R.VATVSLPR.S
1	1	CONTAM|P00761	24409.5	0.251		SWISS-PROT:P00761|TRYP_PIG Trypsin - Sus scrofa (Pig).	414	5			8998	2+	842.509	0.007	8.30851	0.9591	R.VATVSLPR.S
1	1	CONTAM|P00761	24409.5	0.251		SWISS-PROT:P00761|TRYP_PIG Trypsin - Sus scrofa (Pig).	414	5			9130	2+	842.509	0.007	8.30851	0.9363	R.VATVSLPR.S
1	1	CONTAM|P00761	24409.5	0.251		SWISS-PROT:P00761|TRYP_PIG Trypsin - Sus scrofa (Pig).	414	5			9262	2+	842.509	0.006	7.12158	0.9749	R.VATVSLPR.S
1	1	CONTAM|P00761	24409.5	0.251		SWISS-PROT:P00761|TRYP_PIG Trypsin - Sus scrofa (Pig).	414	5			9394	2+	842.509	0.006	7.12158	0.9417	R.VATVSLPR.S
1	1	CONTAM|P00761	24409.5	0.251		SWISS-PROT:P00761|TRYP_PIG Trypsin - Sus scrofa (Pig).	414	5			9658	2+	842.509	0.005	5.93465	0.684	R.VATVSLPR.S
1	1	CONTAM|P00761	24409.5	0.251		SWISS-PROT:P00761|TRYP_PIG Trypsin - Sus scrofa (Pig).	414	5			9792	2+	842.509	0.006	7.12158	0.7608	R.VATVSLPR.S
1	1	CONTAM|P00761	24409.5	0.251		SWISS-PROT:P00761|TRYP_PIG Trypsin - Sus scrofa (Pig).	414	5			9923	2+	842.509	0.006	7.12158	0.9575	R.VATVSLPR.S
1	1	CONTAM|P00761	24409.5	0.251		SWISS-PROT:P00761|TRYP_PIG Trypsin - Sus scrofa (Pig).	414	5			14688	2+	2211.1	0.015	6.78394	1	R.LGEHNIDVLEGNEQFINAAK.I
1	1	CONTAM|P00761	24409.5	0.251		SWISS-PROT:P00761|TRYP_PIG Trypsin - Sus scrofa (Pig).	414	5			14762	3+	2211.1	0.02	9.04526	1	R.LGEHNIDVLEGNEQFINAAK.I
1	1	CONTAM|P00761	24409.5	0.251		SWISS-PROT:P00761|TRYP_PIG Trypsin - Sus scrofa (Pig).	414	5			14818	2+	2211.1	0.017	7.68847	1	R.LGEHNIDVLEGNEQFINAAK.I
1	1	CONTAM|P00761	24409.5	0.251		SWISS-PROT:P00761|TRYP_PIG Trypsin - Sus scrofa (Pig).	414	5			14894	3+	2211.1	0.019	8.59299	1	R.LGEHNIDVLEGNEQFINAAK.I
1	1	CONTAM|P00761	24409.5	0.251		SWISS-PROT:P00761|TRYP_PIG Trypsin - Sus scrofa (Pig).	414	5			15026	3+	2211.1	1.001	0.452263	0.9996	R.LGEHNIDVLEGNEQFINAAK.I
1	1	CONTAM|P00761	24409.5	0.251		SWISS-PROT:P00761|TRYP_PIG Trypsin - Sus scrofa (Pig).	414	5			15035	2+	2211.1	1.008	3.6181	0.6088	R.LGEHNIDVLEGNEQFINAAK.I
1	1	CONTAM|P00761	24409.5	0.251		SWISS-PROT:P00761|TRYP_PIG Trypsin - Sus scrofa (Pig).	414	5			16058	3+	2211.1	0.999	0.452263	0.8914	R.LGEHNIDVLEGNEQFINAAK.I
1	1	CONTAM|P00761	24409.5	0.251		SWISS-PROT:P00761|TRYP_PIG Trypsin - Sus scrofa (Pig).	414	5			16173	3+	2299.18	0.016	6.95902	0.8644	K.IITHPNFNGNTLDNDIM"LIK.L
1	1	CONTAM|P00761	24409.5	0.251		SWISS-PROT:P00761|TRYP_PIG Trypsin - Sus scrofa (Pig).	414	5			16292	3+	2299.18	0.018	7.8289	0.9962	K.IITHPNFNGNTLDNDIM"LIK.L
1	1	CONTAM|P00761	24409.5	0.251		SWISS-PROT:P00761|TRYP_PIG Trypsin - Sus scrofa (Pig).	414	5			16844	2+	2283.18	0.016	7.00777	0.7757	K.IITHPNFNGNTLDNDIMLIK.L
1	1	CONTAM|P00761	24409.5	0.251		SWISS-PROT:P00761|TRYP_PIG Trypsin - Sus scrofa (Pig).	414	5			16929	3+	2283.18	0.019	8.32173	0.9969	K.IITHPNFNGNTLDNDIMLIK.L
1	1	CONTAM|P00761	24409.5	0.251		SWISS-PROT:P00761|TRYP_PIG Trypsin - Sus scrofa (Pig).	414	5			5661	2+	1045.56	0.009	8.6078	0.8885	K.LSSPATLNSR.V
1	1	CONTAM|P00761	24409.5	0.251		SWISS-PROT:P00761|TRYP_PIG Trypsin - Sus scrofa (Pig).	414	5			6199	2+	1045.56	0.008	7.65138	0.9855	K.LSSPATLNSR.V
1	1	CONTAM|P00761	24409.5	0.251		SWISS-PROT:P00761|TRYP_PIG Trypsin - Sus scrofa (Pig).	414	5			6313	2+	1045.56	0.01	9.56422	0.9718	K.LSSPATLNSR.V
1	1	CONTAM|P00761	24409.5	0.251		SWISS-PROT:P00761|TRYP_PIG Trypsin - Sus scrofa (Pig).	414	5			6423	2+	1045.56	0.007	6.69495	0.9988	K.LSSPATLNSR.V
1	1	CONTAM|P00761	24409.5	0.251		SWISS-PROT:P00761|TRYP_PIG Trypsin - Sus scrofa (Pig).	414	5			6533	2+	1045.56	0.008	7.65138	0.9999	K.LSSPATLNSR.V
1	1	CONTAM|P00761	24409.5	0.251		SWISS-PROT:P00761|TRYP_PIG Trypsin - Sus scrofa (Pig).	414	5			6644	2+	1045.56	0.009	8.6078	0.9978	K.LSSPATLNSR.V
1	1	CONTAM|P00761	24409.5	0.251		SWISS-PROT:P00761|TRYP_PIG Trypsin - Sus scrofa (Pig).	414	5			6690	2+	842.509	0.006	7.12158	0.9981	R.VATVSLPR.S
1	1	CONTAM|P00761	24409.5	0.251		SWISS-PROT:P00761|TRYP_PIG Trypsin - Sus scrofa (Pig).	414	5			7936	2+	842.509	0.006	7.12158	0.9737	R.VATVSLPR.S
1	1	CONTAM|P00761	24409.5	0.251		SWISS-PROT:P00761|TRYP_PIG Trypsin - Sus scrofa (Pig).	414	5			8045	2+	842.509	0.007	8.30851	0.9964	R.VATVSLPR.S
1	1	CONTAM|P00761	24409.5	0.251		SWISS-PROT:P00761|TRYP_PIG Trypsin - Sus scrofa (Pig).	414	5			8155	2+	842.509	0.006	7.12158	0.9651	R.VATVSLPR.S
1	1	CONTAM|P00761	24409.5	0.251		SWISS-PROT:P00761|TRYP_PIG Trypsin - Sus scrofa (Pig).	414	5			8267	2+	842.509	0.005	5.93465	0.9228	R.VATVSLPR.S
1	1	CONTAM|P00761	24409.5	0.251		SWISS-PROT:P00761|TRYP_PIG Trypsin - Sus scrofa (Pig).	414	5			8378	2+	842.509	0.005	5.93465	0.9929	R.VATVSLPR.S
1	1	CONTAM|P00761	24409.5	0.251		SWISS-PROT:P00761|TRYP_PIG Trypsin - Sus scrofa (Pig).	414	5			8595	2+	842.509	0.006	7.12158	0.6834	R.VATVSLPR.S
1	1	CONTAM|P00761	24409.5	0.251		SWISS-PROT:P00761|TRYP_PIG Trypsin - Sus scrofa (Pig).	414	5			8703	2+	842.509	0.006	7.12158	0.9784	R.VATVSLPR.S
1	1	CONTAM|P00761	24409.5	0.251		SWISS-PROT:P00761|TRYP_PIG Trypsin - Sus scrofa (Pig).	414	5			8916	2+	842.509	0.006	7.12158	0.9453	R.VATVSLPR.S
1	1	CONTAM|P00761	24409.5	0.251		SWISS-PROT:P00761|TRYP_PIG Trypsin - Sus scrofa (Pig).	414	5			9586	2+	842.509	0.004	4.74772	0.9971	R.VATVSLPR.S
1	1	CONTAM|P00761	24409.5	0.251		SWISS-PROT:P00761|TRYP_PIG Trypsin - Sus scrofa (Pig).	414	5			9710	2+	842.509	0.006	7.12158	0.6196	R.VATVSLPR.S
1	1	CONTAM|P00761	24409.5	0.251		SWISS-PROT:P00761|TRYP_PIG Trypsin - Sus scrofa (Pig).	414	5			13270	3+	2211.1	0.016	7.2362	0.9998	R.LGEHNIDVLEGNEQFINAAK.I
1	1	CONTAM|P00761	24409.5	0.251		SWISS-PROT:P00761|TRYP_PIG Trypsin - Sus scrofa (Pig).	414	5			13398	3+	2211.1	0.018	8.14073	1	R.LGEHNIDVLEGNEQFINAAK.I
1	1	CONTAM|P00761	24409.5	0.251		SWISS-PROT:P00761|TRYP_PIG Trypsin - Sus scrofa (Pig).	414	5			13409	2+	2211.1	0.014	6.33168	0.998	R.LGEHNIDVLEGNEQFINAAK.I
1	1	CONTAM|P00761	24409.5	0.251		SWISS-PROT:P00761|TRYP_PIG Trypsin - Sus scrofa (Pig).	414	5			13530	3+	2211.1	0.019	8.59299	0.9999	R.LGEHNIDVLEGNEQFINAAK.I
1	1	CONTAM|P00761	24409.5	0.251		SWISS-PROT:P00761|TRYP_PIG Trypsin - Sus scrofa (Pig).	414	5			13654	3+	2211.1	1.001	0.452263	0.9877	R.LGEHNIDVLEGNEQFINAAK.I
1	1	CONTAM|P00761	24409.5	0.251		SWISS-PROT:P00761|TRYP_PIG Trypsin - Sus scrofa (Pig).	414	5			13914	3+	2211.1	0.017	7.68847	0.9982	R.LGEHNIDVLEGNEQFINAAK.I
1	1	CONTAM|P00761	24409.5	0.251		SWISS-PROT:P00761|TRYP_PIG Trypsin - Sus scrofa (Pig).	414	5			14725	3+	2299.18	0.02	8.69877	0.9481	K.IITHPNFNGNTLDNDIM"LIK.L
1	1	CONTAM|P00761	24409.5	0.251		SWISS-PROT:P00761|TRYP_PIG Trypsin - Sus scrofa (Pig).	414	5			15318	3+	2283.18	1.015	6.56978	0.7045	K.IITHPNFNGNTLDNDIMLIK.L
1	1	CONTAM|P00761	24409.5	0.251		SWISS-PROT:P00761|TRYP_PIG Trypsin - Sus scrofa (Pig).	414	5			15439	3+	2283.18	0.018	7.88374	0.9976	K.IITHPNFNGNTLDNDIMLIK.L
1	1	CONTAM|P00761	24409.5	0.251		SWISS-PROT:P00761|TRYP_PIG Trypsin - Sus scrofa (Pig).	414	5			6425	2+	1045.56	0.007	6.69495	0.9751	K.LSSPATLNSR.V
1	1	CONTAM|P00761	24409.5	0.251		SWISS-PROT:P00761|TRYP_PIG Trypsin - Sus scrofa (Pig).	414	5			6539	2+	1045.56	0.006	5.73853	0.926	K.LSSPATLNSR.V
1	1	CONTAM|P00761	24409.5	0.251		SWISS-PROT:P00761|TRYP_PIG Trypsin - Sus scrofa (Pig).	414	5			6661	2+	1045.56	0.006	5.73853	0.9998	K.LSSPATLNSR.V
1	1	CONTAM|P00761	24409.5	0.251		SWISS-PROT:P00761|TRYP_PIG Trypsin - Sus scrofa (Pig).	414	5			6774	2+	1045.56	0.008	7.65138	0.9993	K.LSSPATLNSR.V
1	1	CONTAM|P00761	24409.5	0.251		SWISS-PROT:P00761|TRYP_PIG Trypsin - Sus scrofa (Pig).	414	5			6929	2+	842.509	0.005	5.93465	0.9467	R.VATVSLPR.S
1	1	CONTAM|P00761	24409.5	0.251		SWISS-PROT:P00761|TRYP_PIG Trypsin - Sus scrofa (Pig).	414	5			7048	2+	1045.56	0.006	5.73853	0.9229	K.LSSPATLNSR.V
1	1	CONTAM|P00761	24409.5	0.251		SWISS-PROT:P00761|TRYP_PIG Trypsin - Sus scrofa (Pig).	414	5			8244	2+	842.509	0.006	7.12158	0.9696	R.VATVSLPR.S
1	1	CONTAM|P00761	24409.5	0.251		SWISS-PROT:P00761|TRYP_PIG Trypsin - Sus scrofa (Pig).	414	5			8364	2+	842.509	0.007	8.30851	0.97	R.VATVSLPR.S
1	1	CONTAM|P00761	24409.5	0.251		SWISS-PROT:P00761|TRYP_PIG Trypsin - Sus scrofa (Pig).	414	5			8484	2+	842.509	0.006	7.12158	0.9223	R.VATVSLPR.S
1	1	CONTAM|P00761	24409.5	0.251		SWISS-PROT:P00761|TRYP_PIG Trypsin - Sus scrofa (Pig).	414	5			8607	2+	842.509	0.005	5.93465	0.968	R.VATVSLPR.S
1	1	CONTAM|P00761	24409.5	0.251		SWISS-PROT:P00761|TRYP_PIG Trypsin - Sus scrofa (Pig).	414	5			8733	2+	842.509	0.005	5.93465	0.9456	R.VATVSLPR.S
1	1	CONTAM|P00761	24409.5	0.251		SWISS-PROT:P00761|TRYP_PIG Trypsin - Sus scrofa (Pig).	414	5			8858	2+	842.509	0.006	7.12158	0.9976	R.VATVSLPR.S
1	1	CONTAM|P00761	24409.5	0.251		SWISS-PROT:P00761|TRYP_PIG Trypsin - Sus scrofa (Pig).	414	5			8982	2+	842.509	0.005	5.93465	0.962	R.VATVSLPR.S
1	1	CONTAM|P00761	24409.5	0.251		SWISS-PROT:P00761|TRYP_PIG Trypsin - Sus scrofa (Pig).	414	5			9103	2+	842.509	0.005	5.93465	0.925	R.VATVSLPR.S
1	1	CONTAM|P00761	24409.5	0.251		SWISS-PROT:P00761|TRYP_PIG Trypsin - Sus scrofa (Pig).	414	5			9225	2+	842.509	0.005	5.93465	0.9344	R.VATVSLPR.S
1	1	CONTAM|P00761	24409.5	0.251		SWISS-PROT:P00761|TRYP_PIG Trypsin - Sus scrofa (Pig).	414	5			9348	2+	842.509	0.005	5.93465	0.9614	R.VATVSLPR.S
1	1	CONTAM|P00761	24409.5	0.251		SWISS-PROT:P00761|TRYP_PIG Trypsin - Sus scrofa (Pig).	414	5			9469	2+	842.509	0.005	5.93465	0.9671	R.VATVSLPR.S
1	1	CONTAM|P00761	24409.5	0.251		SWISS-PROT:P00761|TRYP_PIG Trypsin - Sus scrofa (Pig).	414	5			9589	2+	842.509	0.006	7.12158	0.9499	R.VATVSLPR.S
1	1	CONTAM|P00761	24409.5	0.251		SWISS-PROT:P00761|TRYP_PIG Trypsin - Sus scrofa (Pig).	414	5			9711	2+	842.509	0.005	5.93465	0.9978	R.VATVSLPR.S
1	1	CONTAM|P00761	24409.5	0.251		SWISS-PROT:P00761|TRYP_PIG Trypsin - Sus scrofa (Pig).	414	5			9835	2+	842.509	0.005	5.93465	0.9084	R.VATVSLPR.S
1	1	CONTAM|P00761	24409.5	0.251		SWISS-PROT:P00761|TRYP_PIG Trypsin - Sus scrofa (Pig).	414	5			9956	2+	842.509	0.005	5.93465	0.9799	R.VATVSLPR.S
1	1	CONTAM|P00761	24409.5	0.251		SWISS-PROT:P00761|TRYP_PIG Trypsin - Sus scrofa (Pig).	414	5			10082	2+	842.509	0.005	5.93465	0.9913	R.VATVSLPR.S
1	1	CONTAM|P00761	24409.5	0.251		SWISS-PROT:P00761|TRYP_PIG Trypsin - Sus scrofa (Pig).	414	5			10204	2+	842.509	0.005	5.93465	0.8351	R.VATVSLPR.S
1	1	CONTAM|P00761	24409.5	0.251		SWISS-PROT:P00761|TRYP_PIG Trypsin - Sus scrofa (Pig).	414	5			10461	2+	842.509	0.006	7.12158	0.7978	R.VATVSLPR.S
1	1	CONTAM|P00761	24409.5	0.251		SWISS-PROT:P00761|TRYP_PIG Trypsin - Sus scrofa (Pig).	414	5			10585	2+	842.509	0.005	5.93465	0.9515	R.VATVSLPR.S
1	1	CONTAM|P00761	24409.5	0.251		SWISS-PROT:P00761|TRYP_PIG Trypsin - Sus scrofa (Pig).	414	5			10712	2+	842.509	0.006	7.12158	0.8611	R.VATVSLPR.S
1	1	CONTAM|P00761	24409.5	0.251		SWISS-PROT:P00761|TRYP_PIG Trypsin - Sus scrofa (Pig).	414	5			11211	2+	842.509	0.004	4.74772	0.674	R.VATVSLPR.S
1	1	CONTAM|P00761	24409.5	0.251		SWISS-PROT:P00761|TRYP_PIG Trypsin - Sus scrofa (Pig).	414	5			11339	2+	842.509	0.005	5.93465	0.9025	R.VATVSLPR.S
1	1	CONTAM|P00761	24409.5	0.251		SWISS-PROT:P00761|TRYP_PIG Trypsin - Sus scrofa (Pig).	414	5			13578	3+	2211.1	1	0	0.9559	R.LGEHNIDVLEGNEQFINAAK.I
1	1	CONTAM|P00761	24409.5	0.251		SWISS-PROT:P00761|TRYP_PIG Trypsin - Sus scrofa (Pig).	414	5			13903	2+	2211.1	0.016	7.2362	0.7295	R.LGEHNIDVLEGNEQFINAAK.I
1	1	CONTAM|P00761	24409.5	0.251		SWISS-PROT:P00761|TRYP_PIG Trypsin - Sus scrofa (Pig).	414	5			13931	3+	2211.1	0.019	8.59299	0.9998	R.LGEHNIDVLEGNEQFINAAK.I
1	1	CONTAM|P00761	24409.5	0.251		SWISS-PROT:P00761|TRYP_PIG Trypsin - Sus scrofa (Pig).	414	5			14031	2+	2211.1	0.023	10.402	0.9948	R.LGEHNIDVLEGNEQFINAAK.I
1	1	CONTAM|P00761	24409.5	0.251		SWISS-PROT:P00761|TRYP_PIG Trypsin - Sus scrofa (Pig).	414	5			14058	3+	2211.1	0.017	7.68847	1	R.LGEHNIDVLEGNEQFINAAK.I
1	1	CONTAM|P00761	24409.5	0.251		SWISS-PROT:P00761|TRYP_PIG Trypsin - Sus scrofa (Pig).	414	5			14176	3+	2211.1	1.001	0.452263	0.9985	R.LGEHNIDVLEGNEQFINAAK.I
1	1	CONTAM|P00761	24409.5	0.251		SWISS-PROT:P00761|TRYP_PIG Trypsin - Sus scrofa (Pig).	414	5			14418	3+	2211.1	0.016	7.2362	0.6187	R.LGEHNIDVLEGNEQFINAAK.I
1	1	CONTAM|P00761	24409.5	0.251		SWISS-PROT:P00761|TRYP_PIG Trypsin - Sus scrofa (Pig).	414	5			14544	3+	2211.1	0.015	6.78394	1	R.LGEHNIDVLEGNEQFINAAK.I
1	1	CONTAM|P00761	24409.5	0.251		SWISS-PROT:P00761|TRYP_PIG Trypsin - Sus scrofa (Pig).	414	5			14663	3+	2211.1	1.991	4.07036	0.9455	R.LGEHNIDVLEGNEQFINAAK.I
1	1	CONTAM|P00761	24409.5	0.251		SWISS-PROT:P00761|TRYP_PIG Trypsin - Sus scrofa (Pig).	414	5			14787	3+	2211.1	1.006	2.71358	0.9905	R.LGEHNIDVLEGNEQFINAAK.I
1	1	CONTAM|P00761	24409.5	0.251		SWISS-PROT:P00761|TRYP_PIG Trypsin - Sus scrofa (Pig).	414	5			14908	3+	2211.1	0.016	7.2362	0.9589	R.LGEHNIDVLEGNEQFINAAK.I
1	1	CONTAM|P00761	24409.5	0.251		SWISS-PROT:P00761|TRYP_PIG Trypsin - Sus scrofa (Pig).	414	5			15032	3+	2211.1	0.017	7.68847	0.9945	R.LGEHNIDVLEGNEQFINAAK.I
1	1	CONTAM|P00761	24409.5	0.251		SWISS-PROT:P00761|TRYP_PIG Trypsin - Sus scrofa (Pig).	414	5			15154	3+	2211.1	0.011	4.97489	0.9946	R.LGEHNIDVLEGNEQFINAAK.I
1	1	CONTAM|P00761	24409.5	0.251		SWISS-PROT:P00761|TRYP_PIG Trypsin - Sus scrofa (Pig).	414	5			15242	3+	2299.18	0.015	6.52408	0.9988	K.IITHPNFNGNTLDNDIM"LIK.L
1	1	CONTAM|P00761	24409.5	0.251		SWISS-PROT:P00761|TRYP_PIG Trypsin - Sus scrofa (Pig).	414	5			15368	3+	2299.18	0.017	7.39396	0.8723	K.IITHPNFNGNTLDNDIM"LIK.L
1	1	CONTAM|P00761	24409.5	0.251		SWISS-PROT:P00761|TRYP_PIG Trypsin - Sus scrofa (Pig).	414	5			15934	3+	2283.18	0.018	7.88374	0.9996	K.IITHPNFNGNTLDNDIMLIK.L
1	1	CONTAM|P00761	24409.5	0.251		SWISS-PROT:P00761|TRYP_PIG Trypsin - Sus scrofa (Pig).	414	5			16062	3+	2283.18	0.015	6.56978	0.9996	K.IITHPNFNGNTLDNDIMLIK.L
1	1	CONTAM|P00761	24409.5	0.251		SWISS-PROT:P00761|TRYP_PIG Trypsin - Sus scrofa (Pig).	414	5			6730	2+	1045.56	0.006	5.73853	0.9952	K.LSSPATLNSR.V
1	1	CONTAM|P00761	24409.5	0.251		SWISS-PROT:P00761|TRYP_PIG Trypsin - Sus scrofa (Pig).	414	5			6857	2+	1045.56	0.006	5.73853	0.9951	K.LSSPATLNSR.V
1	1	CONTAM|P00761	24409.5	0.251		SWISS-PROT:P00761|TRYP_PIG Trypsin - Sus scrofa (Pig).	414	5			6987	2+	1045.56	0.006	5.73853	0.9334	K.LSSPATLNSR.V
1	1	CONTAM|P00761	24409.5	0.251		SWISS-PROT:P00761|TRYP_PIG Trypsin - Sus scrofa (Pig).	414	5			7118	2+	1045.56	0.006	5.73853	1	K.LSSPATLNSR.V
1	1	CONTAM|P00761	24409.5	0.251		SWISS-PROT:P00761|TRYP_PIG Trypsin - Sus scrofa (Pig).	414	5			7243	2+	1045.56	0.007	6.69495	0.999	K.LSSPATLNSR.V
1	1	CONTAM|P00761	24409.5	0.251		SWISS-PROT:P00761|TRYP_PIG Trypsin - Sus scrofa (Pig).	414	5			7321	2+	842.509	0.005	5.93465	0.7428	R.VATVSLPR.S
1	1	CONTAM|P00761	24409.5	0.251		SWISS-PROT:P00761|TRYP_PIG Trypsin - Sus scrofa (Pig).	414	5			7907	2+	1045.56	0.007	6.69495	0.9998	K.LSSPATLNSR.V
1	1	CONTAM|P00761	24409.5	0.251		SWISS-PROT:P00761|TRYP_PIG Trypsin - Sus scrofa (Pig).	414	5			8575	2+	842.509	0.005	5.93465	0.9673	R.VATVSLPR.S
1	1	CONTAM|P00761	24409.5	0.251		SWISS-PROT:P00761|TRYP_PIG Trypsin - Sus scrofa (Pig).	414	5			8707	2+	842.509	0.005	5.93465	0.9589	R.VATVSLPR.S
1	1	CONTAM|P00761	24409.5	0.251		SWISS-PROT:P00761|TRYP_PIG Trypsin - Sus scrofa (Pig).	414	5			8833	2+	842.509	0.005	5.93465	0.9662	R.VATVSLPR.S
1	1	CONTAM|P00761	24409.5	0.251		SWISS-PROT:P00761|TRYP_PIG Trypsin - Sus scrofa (Pig).	414	5			8963	2+	842.509	0.006	7.12158	0.9617	R.VATVSLPR.S
1	1	CONTAM|P00761	24409.5	0.251		SWISS-PROT:P00761|TRYP_PIG Trypsin - Sus scrofa (Pig).	414	5			9095	2+	842.509	0.006	7.12158	0.9563	R.VATVSLPR.S
1	1	CONTAM|P00761	24409.5	0.251		SWISS-PROT:P00761|TRYP_PIG Trypsin - Sus scrofa (Pig).	414	5			9225	2+	842.509	0.005	5.93465	0.9629	R.VATVSLPR.S
1	1	CONTAM|P00761	24409.5	0.251		SWISS-PROT:P00761|TRYP_PIG Trypsin - Sus scrofa (Pig).	414	5			9357	2+	842.509	0.005	5.93465	0.9516	R.VATVSLPR.S
1	1	CONTAM|P00761	24409.5	0.251		SWISS-PROT:P00761|TRYP_PIG Trypsin - Sus scrofa (Pig).	414	5			9488	2+	842.509	0.005	5.93465	0.9635	R.VATVSLPR.S
1	1	CONTAM|P00761	24409.5	0.251		SWISS-PROT:P00761|TRYP_PIG Trypsin - Sus scrofa (Pig).	414	5			9620	2+	842.509	0.005	5.93465	0.9629	R.VATVSLPR.S
1	1	CONTAM|P00761	24409.5	0.251		SWISS-PROT:P00761|TRYP_PIG Trypsin - Sus scrofa (Pig).	414	5			9752	2+	842.509	0.005	5.93465	0.9652	R.VATVSLPR.S
1	1	CONTAM|P00761	24409.5	0.251		SWISS-PROT:P00761|TRYP_PIG Trypsin - Sus scrofa (Pig).	414	5			9884	2+	842.509	0.005	5.93465	0.9888	R.VATVSLPR.S
1	1	CONTAM|P00761	24409.5	0.251		SWISS-PROT:P00761|TRYP_PIG Trypsin - Sus scrofa (Pig).	414	5			10010	2+	842.509	0.005	5.93465	0.9737	R.VATVSLPR.S
1	1	CONTAM|P00761	24409.5	0.251		SWISS-PROT:P00761|TRYP_PIG Trypsin - Sus scrofa (Pig).	414	5			10142	2+	842.509	0.005	5.93465	0.8461	R.VATVSLPR.S
1	1	CONTAM|P00761	24409.5	0.251		SWISS-PROT:P00761|TRYP_PIG Trypsin - Sus scrofa (Pig).	414	5			10274	2+	842.509	0.005	5.93465	0.9993	R.VATVSLPR.S
1	1	CONTAM|P00761	24409.5	0.251		SWISS-PROT:P00761|TRYP_PIG Trypsin - Sus scrofa (Pig).	414	5			10671	2+	842.509	0.005	5.93465	0.9175	R.VATVSLPR.S
1	1	CONTAM|P00761	24409.5	0.251		SWISS-PROT:P00761|TRYP_PIG Trypsin - Sus scrofa (Pig).	414	5			10934	2+	842.509	0.005	5.93465	0.9431	R.VATVSLPR.S
1	1	CONTAM|P00761	24409.5	0.251		SWISS-PROT:P00761|TRYP_PIG Trypsin - Sus scrofa (Pig).	414	5			11202	2+	842.509	0.005	5.93465	0.7893	R.VATVSLPR.S
1	1	CONTAM|P00761	24409.5	0.251		SWISS-PROT:P00761|TRYP_PIG Trypsin - Sus scrofa (Pig).	414	5			11464	2+	842.509	0.007	8.30851	0.925	R.VATVSLPR.S
1	1	CONTAM|P00761	24409.5	0.251		SWISS-PROT:P00761|TRYP_PIG Trypsin - Sus scrofa (Pig).	414	5			11595	2+	842.509	0.005	5.93465	0.8513	R.VATVSLPR.S
1	1	CONTAM|P00761	24409.5	0.251		SWISS-PROT:P00761|TRYP_PIG Trypsin - Sus scrofa (Pig).	414	5			11871	2+	842.509	0.005	5.93465	0.874	R.VATVSLPR.S
1	1	CONTAM|P00761	24409.5	0.251		SWISS-PROT:P00761|TRYP_PIG Trypsin - Sus scrofa (Pig).	414	5			14163	3+	2211.1	1	0	0.9996	R.LGEHNIDVLEGNEQFINAAK.I
1	1	CONTAM|P00761	24409.5	0.251		SWISS-PROT:P00761|TRYP_PIG Trypsin - Sus scrofa (Pig).	414	5			14477	2+	2211.1	0.012	5.42715	0.9931	R.LGEHNIDVLEGNEQFINAAK.I
1	1	CONTAM|P00761	24409.5	0.251		SWISS-PROT:P00761|TRYP_PIG Trypsin - Sus scrofa (Pig).	414	5			14547	3+	2211.1	0.019	8.59299	1	R.LGEHNIDVLEGNEQFINAAK.I
1	1	CONTAM|P00761	24409.5	0.251		SWISS-PROT:P00761|TRYP_PIG Trypsin - Sus scrofa (Pig).	414	5			14599	2+	2211.1	0.015	6.78394	1	R.LGEHNIDVLEGNEQFINAAK.I
1	1	CONTAM|P00761	24409.5	0.251		SWISS-PROT:P00761|TRYP_PIG Trypsin - Sus scrofa (Pig).	414	5			14677	3+	2211.1	0.015	6.78394	1	R.LGEHNIDVLEGNEQFINAAK.I
1	1	CONTAM|P00761	24409.5	0.251		SWISS-PROT:P00761|TRYP_PIG Trypsin - Sus scrofa (Pig).	414	5			14803	3+	2211.1	1.001	0.452263	0.7937	R.LGEHNIDVLEGNEQFINAAK.I
1	1	CONTAM|P00761	24409.5	0.251		SWISS-PROT:P00761|TRYP_PIG Trypsin - Sus scrofa (Pig).	414	5			14924	3+	2211.1	1.001	0.452263	0.9995	R.LGEHNIDVLEGNEQFINAAK.I
1	1	CONTAM|P00761	24409.5	0.251		SWISS-PROT:P00761|TRYP_PIG Trypsin - Sus scrofa (Pig).	414	5			15045	3+	2211.1	0.017	7.68847	0.9999	R.LGEHNIDVLEGNEQFINAAK.I
1	1	CONTAM|P00761	24409.5	0.251		SWISS-PROT:P00761|TRYP_PIG Trypsin - Sus scrofa (Pig).	414	5			15166	3+	2211.1	0.016	7.2362	0.9978	R.LGEHNIDVLEGNEQFINAAK.I
1	1	CONTAM|P00761	24409.5	0.251		SWISS-PROT:P00761|TRYP_PIG Trypsin - Sus scrofa (Pig).	414	5			15287	3+	2211.1	1.004	1.80905	0.953	R.LGEHNIDVLEGNEQFINAAK.I
1	1	CONTAM|P00761	24409.5	0.251		SWISS-PROT:P00761|TRYP_PIG Trypsin - Sus scrofa (Pig).	414	5			15407	3+	2211.1	1.001	0.452263	0.9886	R.LGEHNIDVLEGNEQFINAAK.I
1	1	CONTAM|P00761	24409.5	0.251		SWISS-PROT:P00761|TRYP_PIG Trypsin - Sus scrofa (Pig).	414	5			15529	3+	2211.1	1.001	0.452263	0.9992	R.LGEHNIDVLEGNEQFINAAK.I
1	1	CONTAM|P00761	24409.5	0.251		SWISS-PROT:P00761|TRYP_PIG Trypsin - Sus scrofa (Pig).	414	5			15652	3+	2211.1	0.014	6.33168	0.9956	R.LGEHNIDVLEGNEQFINAAK.I
1	1	CONTAM|P00761	24409.5	0.251		SWISS-PROT:P00761|TRYP_PIG Trypsin - Sus scrofa (Pig).	414	5			15892	3+	2211.1	0.014	6.33168	0.9982	R.LGEHNIDVLEGNEQFINAAK.I
1	1	CONTAM|P00761	24409.5	0.251		SWISS-PROT:P00761|TRYP_PIG Trypsin - Sus scrofa (Pig).	414	5			15924	3+	2299.18	1.01	4.34939	0.9117	K.IITHPNFNGNTLDNDIM"LIK.L
1	1	CONTAM|P00761	24409.5	0.251		SWISS-PROT:P00761|TRYP_PIG Trypsin - Sus scrofa (Pig).	414	5			16016	3+	2211.1	0.014	6.33168	0.9858	R.LGEHNIDVLEGNEQFINAAK.I
1	1	CONTAM|P00761	24409.5	0.251		SWISS-PROT:P00761|TRYP_PIG Trypsin - Sus scrofa (Pig).	414	5			16046	3+	2299.18	0.016	6.95902	0.9946	K.IITHPNFNGNTLDNDIM"LIK.L
1	1	CONTAM|P00761	24409.5	0.251		SWISS-PROT:P00761|TRYP_PIG Trypsin - Sus scrofa (Pig).	414	5			16133	3+	2211.1	0.014	6.33168	0.9017	R.LGEHNIDVLEGNEQFINAAK.I
1	1	CONTAM|P00761	24409.5	0.251		SWISS-PROT:P00761|TRYP_PIG Trypsin - Sus scrofa (Pig).	414	5			16167	3+	2299.18	1.01	4.34939	0.7558	K.IITHPNFNGNTLDNDIM"LIK.L
1	1	CONTAM|P00761	24409.5	0.251		SWISS-PROT:P00761|TRYP_PIG Trypsin - Sus scrofa (Pig).	414	5			16605	3+	2283.18	0.019	8.32173	0.9999	K.IITHPNFNGNTLDNDIMLIK.L
1	1	CONTAM|P00761	24409.5	0.251		SWISS-PROT:P00761|TRYP_PIG Trypsin - Sus scrofa (Pig).	414	5			16737	3+	2283.18	0.016	7.00777	0.9841	K.IITHPNFNGNTLDNDIMLIK.L
1	1	CONTAM|P00761	24409.5	0.251		SWISS-PROT:P00761|TRYP_PIG Trypsin - Sus scrofa (Pig).	414	5			16987	3+	2283.18	1	0	0.7686	K.IITHPNFNGNTLDNDIMLIK.L
1	1	CONTAM|P00761	24409.5	0.251		SWISS-PROT:P00761|TRYP_PIG Trypsin - Sus scrofa (Pig).	414	5			17119	3+	2283.18	1.003	1.31396	0.9846	K.IITHPNFNGNTLDNDIMLIK.L
1	1	CONTAM|P00761	24409.5	0.251		SWISS-PROT:P00761|TRYP_PIG Trypsin - Sus scrofa (Pig).	414	5			6661	2+	1045.56	0.006	5.73853	0.9998	K.LSSPATLNSR.V
1	1	CONTAM|P00761	24409.5	0.251		SWISS-PROT:P00761|TRYP_PIG Trypsin - Sus scrofa (Pig).	414	5			6925	2+	1045.56	0.006	5.73853	0.9999	K.LSSPATLNSR.V
1	1	CONTAM|P00761	24409.5	0.251		SWISS-PROT:P00761|TRYP_PIG Trypsin - Sus scrofa (Pig).	414	5			7055	2+	1045.56	0.007	6.69495	0.9983	K.LSSPATLNSR.V
1	1	CONTAM|P00761	24409.5	0.251		SWISS-PROT:P00761|TRYP_PIG Trypsin - Sus scrofa (Pig).	414	5			7139	2+	842.509	0.005	5.93465	0.9875	R.VATVSLPR.S
1	1	CONTAM|P00761	24409.5	0.251		SWISS-PROT:P00761|TRYP_PIG Trypsin - Sus scrofa (Pig).	414	5			8502	2+	842.509	0.005	5.93465	0.9964	R.VATVSLPR.S
1	1	CONTAM|P00761	24409.5	0.251		SWISS-PROT:P00761|TRYP_PIG Trypsin - Sus scrofa (Pig).	414	5			8634	2+	842.509	0.006	7.12158	0.9734	R.VATVSLPR.S
1	1	CONTAM|P00761	24409.5	0.251		SWISS-PROT:P00761|TRYP_PIG Trypsin - Sus scrofa (Pig).	414	5			8761	2+	842.509	0.006	7.12158	0.9606	R.VATVSLPR.S
1	1	CONTAM|P00761	24409.5	0.251		SWISS-PROT:P00761|TRYP_PIG Trypsin - Sus scrofa (Pig).	414	5			8894	2+	842.509	0.006	7.12158	0.9647	R.VATVSLPR.S
1	1	CONTAM|P00761	24409.5	0.251		SWISS-PROT:P00761|TRYP_PIG Trypsin - Sus scrofa (Pig).	414	5			9156	2+	842.509	0.005	5.93465	0.9567	R.VATVSLPR.S
1	1	CONTAM|P00761	24409.5	0.251		SWISS-PROT:P00761|TRYP_PIG Trypsin - Sus scrofa (Pig).	414	5			9418	2+	842.509	0.005	5.93465	0.8784	R.VATVSLPR.S
1	1	CONTAM|P00761	24409.5	0.251		SWISS-PROT:P00761|TRYP_PIG Trypsin - Sus scrofa (Pig).	414	5			9550	2+	842.509	0.005	5.93465	0.8933	R.VATVSLPR.S
1	1	CONTAM|P00761	24409.5	0.251		SWISS-PROT:P00761|TRYP_PIG Trypsin - Sus scrofa (Pig).	414	5			9682	2+	842.509	0.005	5.93465	0.987	R.VATVSLPR.S
1	1	CONTAM|P00761	24409.5	0.251		SWISS-PROT:P00761|TRYP_PIG Trypsin - Sus scrofa (Pig).	414	5			9814	2+	842.509	0.006	7.12158	0.9981	R.VATVSLPR.S
1	1	CONTAM|P00761	24409.5	0.251		SWISS-PROT:P00761|TRYP_PIG Trypsin - Sus scrofa (Pig).	414	5			9945	2+	842.509	0.005	5.93465	0.9908	R.VATVSLPR.S
1	1	CONTAM|P00761	24409.5	0.251		SWISS-PROT:P00761|TRYP_PIG Trypsin - Sus scrofa (Pig).	414	5			10074	2+	842.509	0.005	5.93465	0.9948	R.VATVSLPR.S
1	1	CONTAM|P00761	24409.5	0.251		SWISS-PROT:P00761|TRYP_PIG Trypsin - Sus scrofa (Pig).	414	5			10200	2+	842.509	0.005	5.93465	0.8844	R.VATVSLPR.S
1	1	CONTAM|P00761	24409.5	0.251		SWISS-PROT:P00761|TRYP_PIG Trypsin - Sus scrofa (Pig).	414	5			10333	2+	842.509	0.006	7.12158	0.9921	R.VATVSLPR.S
1	1	CONTAM|P00761	24409.5	0.251		SWISS-PROT:P00761|TRYP_PIG Trypsin - Sus scrofa (Pig).	414	5			10596	2+	842.509	0.005	5.93465	0.9515	R.VATVSLPR.S
1	1	CONTAM|P00761	24409.5	0.251		SWISS-PROT:P00761|TRYP_PIG Trypsin - Sus scrofa (Pig).	414	5			10729	2+	842.509	0.005	5.93465	0.9669	R.VATVSLPR.S
1	1	CONTAM|P00761	24409.5	0.251		SWISS-PROT:P00761|TRYP_PIG Trypsin - Sus scrofa (Pig).	414	5			11120	2+	842.509	0.005	5.93465	0.6391	R.VATVSLPR.S
1	1	CONTAM|P00761	24409.5	0.251		SWISS-PROT:P00761|TRYP_PIG Trypsin - Sus scrofa (Pig).	414	5			14048	3+	2211.1	1	0	0.9854	R.LGEHNIDVLEGNEQFINAAK.I
1	1	CONTAM|P00761	24409.5	0.251		SWISS-PROT:P00761|TRYP_PIG Trypsin - Sus scrofa (Pig).	414	5			14338	2+	2211.1	0.017	7.68847	0.9979	R.LGEHNIDVLEGNEQFINAAK.I
1	1	CONTAM|P00761	24409.5	0.251		SWISS-PROT:P00761|TRYP_PIG Trypsin - Sus scrofa (Pig).	414	5			14434	3+	2211.1	0.019	8.59299	1	R.LGEHNIDVLEGNEQFINAAK.I
1	1	CONTAM|P00761	24409.5	0.251		SWISS-PROT:P00761|TRYP_PIG Trypsin - Sus scrofa (Pig).	414	5			14467	2+	2211.1	0.015	6.78394	1	R.LGEHNIDVLEGNEQFINAAK.I
1	1	CONTAM|P00761	24409.5	0.251		SWISS-PROT:P00761|TRYP_PIG Trypsin - Sus scrofa (Pig).	414	5			14564	3+	2211.1	0.019	8.59299	0.9999	R.LGEHNIDVLEGNEQFINAAK.I
1	1	CONTAM|P00761	24409.5	0.251		SWISS-PROT:P00761|TRYP_PIG Trypsin - Sus scrofa (Pig).	414	5			14696	3+	2211.1	1.004	1.80905	0.7481	R.LGEHNIDVLEGNEQFINAAK.I
1	1	CONTAM|P00761	24409.5	0.251		SWISS-PROT:P00761|TRYP_PIG Trypsin - Sus scrofa (Pig).	414	5			14829	3+	2211.1	0.015	6.78394	0.997	R.LGEHNIDVLEGNEQFINAAK.I
1	1	CONTAM|P00761	24409.5	0.251		SWISS-PROT:P00761|TRYP_PIG Trypsin - Sus scrofa (Pig).	414	5			14948	3+	2211.1	0.017	7.68847	0.9738	R.LGEHNIDVLEGNEQFINAAK.I
1	1	CONTAM|P00761	24409.5	0.251		SWISS-PROT:P00761|TRYP_PIG Trypsin - Sus scrofa (Pig).	414	5			15322	3+	2211.1	1.002	0.904526	0.9592	R.LGEHNIDVLEGNEQFINAAK.I
1	1	CONTAM|P00761	24409.5	0.251		SWISS-PROT:P00761|TRYP_PIG Trypsin - Sus scrofa (Pig).	414	5			15587	3+	2211.1	1.001	0.452263	0.9151	R.LGEHNIDVLEGNEQFINAAK.I
1	1	CONTAM|P00761	24409.5	0.251		SWISS-PROT:P00761|TRYP_PIG Trypsin - Sus scrofa (Pig).	414	5			15728	3+	2299.18	0.015	6.52408	0.9921	K.IITHPNFNGNTLDNDIM"LIK.L
1	1	CONTAM|P00761	24409.5	0.251		SWISS-PROT:P00761|TRYP_PIG Trypsin - Sus scrofa (Pig).	414	5			15970	3+	2299.18	0.018	7.8289	0.9992	K.IITHPNFNGNTLDNDIM"LIK.L
1	1	CONTAM|P00761	24409.5	0.251		SWISS-PROT:P00761|TRYP_PIG Trypsin - Sus scrofa (Pig).	414	5			16496	3+	2283.18	0.02	8.75971	0.8187	K.IITHPNFNGNTLDNDIMLIK.L
1	1	CONTAM|P00761	24409.5	0.251		SWISS-PROT:P00761|TRYP_PIG Trypsin - Sus scrofa (Pig).	414	5			6243	2+	1045.56	0.007	6.69495	0.9997	K.LSSPATLNSR.V
1	1	CONTAM|P00761	24409.5	0.251		SWISS-PROT:P00761|TRYP_PIG Trypsin - Sus scrofa (Pig).	414	5			6904	2+	1045.56	0.007	6.69495	0.9338	K.LSSPATLNSR.V
1	1	CONTAM|P00761	24409.5	0.251		SWISS-PROT:P00761|TRYP_PIG Trypsin - Sus scrofa (Pig).	414	5			7162	2+	1045.56	0.006	5.73853	0.9998	K.LSSPATLNSR.V
1	1	CONTAM|P00761	24409.5	0.251		SWISS-PROT:P00761|TRYP_PIG Trypsin - Sus scrofa (Pig).	414	5			7291	2+	1045.56	0.007	6.69495	1	K.LSSPATLNSR.V
1	1	CONTAM|P00761	24409.5	0.251		SWISS-PROT:P00761|TRYP_PIG Trypsin - Sus scrofa (Pig).	414	5			7412	2+	842.509	0.005	5.93465	0.841	R.VATVSLPR.S
1	1	CONTAM|P00761	24409.5	0.251		SWISS-PROT:P00761|TRYP_PIG Trypsin - Sus scrofa (Pig).	414	5			8733	2+	842.509	0.005	5.93465	0.9056	R.VATVSLPR.S
1	1	CONTAM|P00761	24409.5	0.251		SWISS-PROT:P00761|TRYP_PIG Trypsin - Sus scrofa (Pig).	414	5			8862	2+	842.509	0.005	5.93465	0.963	R.VATVSLPR.S
1	1	CONTAM|P00761	24409.5	0.251		SWISS-PROT:P00761|TRYP_PIG Trypsin - Sus scrofa (Pig).	414	5			8994	2+	842.509	0.005	5.93465	0.9635	R.VATVSLPR.S
1	1	CONTAM|P00761	24409.5	0.251		SWISS-PROT:P00761|TRYP_PIG Trypsin - Sus scrofa (Pig).	414	5			9123	2+	842.509	0.006	7.12158	0.9582	R.VATVSLPR.S
1	1	CONTAM|P00761	24409.5	0.251		SWISS-PROT:P00761|TRYP_PIG Trypsin - Sus scrofa (Pig).	414	5			9251	2+	842.509	0.006	7.12158	0.9652	R.VATVSLPR.S
1	1	CONTAM|P00761	24409.5	0.251		SWISS-PROT:P00761|TRYP_PIG Trypsin - Sus scrofa (Pig).	414	5			9381	2+	842.509	0.006	7.12158	0.9249	R.VATVSLPR.S
1	1	CONTAM|P00761	24409.5	0.251		SWISS-PROT:P00761|TRYP_PIG Trypsin - Sus scrofa (Pig).	414	5			9513	2+	842.509	0.006	7.12158	0.9979	R.VATVSLPR.S
1	1	CONTAM|P00761	24409.5	0.251		SWISS-PROT:P00761|TRYP_PIG Trypsin - Sus scrofa (Pig).	414	5			9645	2+	842.509	0.006	7.12158	0.9533	R.VATVSLPR.S
1	1	CONTAM|P00761	24409.5	0.251		SWISS-PROT:P00761|TRYP_PIG Trypsin - Sus scrofa (Pig).	414	5			9777	2+	842.509	0.005	5.93465	0.9534	R.VATVSLPR.S
1	1	CONTAM|P00761	24409.5	0.251		SWISS-PROT:P00761|TRYP_PIG Trypsin - Sus scrofa (Pig).	414	5			9909	2+	842.509	0.005	5.93465	0.9301	R.VATVSLPR.S
1	1	CONTAM|P00761	24409.5	0.251		SWISS-PROT:P00761|TRYP_PIG Trypsin - Sus scrofa (Pig).	414	5			10041	2+	842.509	0.005	5.93465	0.9538	R.VATVSLPR.S
1	1	CONTAM|P00761	24409.5	0.251		SWISS-PROT:P00761|TRYP_PIG Trypsin - Sus scrofa (Pig).	414	5			10173	2+	842.509	0.006	7.12158	0.9935	R.VATVSLPR.S
1	1	CONTAM|P00761	24409.5	0.251		SWISS-PROT:P00761|TRYP_PIG Trypsin - Sus scrofa (Pig).	414	5			10306	2+	842.509	0.005	5.93465	0.9769	R.VATVSLPR.S
1	1	CONTAM|P00761	24409.5	0.251		SWISS-PROT:P00761|TRYP_PIG Trypsin - Sus scrofa (Pig).	414	5			10438	2+	842.509	0.006	7.12158	0.9915	R.VATVSLPR.S
1	1	CONTAM|P00761	24409.5	0.251		SWISS-PROT:P00761|TRYP_PIG Trypsin - Sus scrofa (Pig).	414	5			10573	2+	842.509	0.005	5.93465	0.9866	R.VATVSLPR.S
1	1	CONTAM|P00761	24409.5	0.251		SWISS-PROT:P00761|TRYP_PIG Trypsin - Sus scrofa (Pig).	414	5			10702	2+	842.509	0.005	5.93465	0.9843	R.VATVSLPR.S
1	1	CONTAM|P00761	24409.5	0.251		SWISS-PROT:P00761|TRYP_PIG Trypsin - Sus scrofa (Pig).	414	5			10839	2+	842.509	0.006	7.12158	0.8859	R.VATVSLPR.S
1	1	CONTAM|P00761	24409.5	0.251		SWISS-PROT:P00761|TRYP_PIG Trypsin - Sus scrofa (Pig).	414	5			11497	2+	842.509	0.006	7.12158	0.9436	R.VATVSLPR.S
1	1	CONTAM|P00761	24409.5	0.251		SWISS-PROT:P00761|TRYP_PIG Trypsin - Sus scrofa (Pig).	414	5			14223	3+	2211.1	0.016	7.2362	0.9996	R.LGEHNIDVLEGNEQFINAAK.I
1	1	CONTAM|P00761	24409.5	0.251		SWISS-PROT:P00761|TRYP_PIG Trypsin - Sus scrofa (Pig).	414	5			14630	2+	2211.1	0.014	6.33168	0.9998	R.LGEHNIDVLEGNEQFINAAK.I
1	1	CONTAM|P00761	24409.5	0.251		SWISS-PROT:P00761|TRYP_PIG Trypsin - Sus scrofa (Pig).	414	5			14639	3+	2211.1	0.019	8.59299	1	R.LGEHNIDVLEGNEQFINAAK.I
1	1	CONTAM|P00761	24409.5	0.251		SWISS-PROT:P00761|TRYP_PIG Trypsin - Sus scrofa (Pig).	414	5			14751	2+	2211.1	0.012	5.42715	0.9999	R.LGEHNIDVLEGNEQFINAAK.I
1	1	CONTAM|P00761	24409.5	0.251		SWISS-PROT:P00761|TRYP_PIG Trypsin - Sus scrofa (Pig).	414	5			14760	3+	2211.1	0.017	7.68847	1	R.LGEHNIDVLEGNEQFINAAK.I
1	1	CONTAM|P00761	24409.5	0.251		SWISS-PROT:P00761|TRYP_PIG Trypsin - Sus scrofa (Pig).	414	5			14892	3+	2211.1	1.031	14.0201	1	R.LGEHNIDVLEGNEQFINAAK.I
1	1	CONTAM|P00761	24409.5	0.251		SWISS-PROT:P00761|TRYP_PIG Trypsin - Sus scrofa (Pig).	414	5			15013	3+	2211.1	1.001	0.452263	0.9996	R.LGEHNIDVLEGNEQFINAAK.I
1	1	CONTAM|P00761	24409.5	0.251		SWISS-PROT:P00761|TRYP_PIG Trypsin - Sus scrofa (Pig).	414	5			15145	3+	2211.1	0.014	6.33168	0.9999	R.LGEHNIDVLEGNEQFINAAK.I
1	1	CONTAM|P00761	24409.5	0.251		SWISS-PROT:P00761|TRYP_PIG Trypsin - Sus scrofa (Pig).	414	5			15266	3+	2211.1	0.017	7.68847	0.9989	R.LGEHNIDVLEGNEQFINAAK.I
1	1	CONTAM|P00761	24409.5	0.251		SWISS-PROT:P00761|TRYP_PIG Trypsin - Sus scrofa (Pig).	414	5			15389	3+	2211.1	1.008	3.6181	0.9995	R.LGEHNIDVLEGNEQFINAAK.I
1	1	CONTAM|P00761	24409.5	0.251		SWISS-PROT:P00761|TRYP_PIG Trypsin - Sus scrofa (Pig).	414	5			15510	3+	2211.1	0.015	6.78394	0.991	R.LGEHNIDVLEGNEQFINAAK.I
1	1	CONTAM|P00761	24409.5	0.251		SWISS-PROT:P00761|TRYP_PIG Trypsin - Sus scrofa (Pig).	414	5			15629	3+	2211.1	0.999	0.452263	0.9792	R.LGEHNIDVLEGNEQFINAAK.I
1	1	CONTAM|P00761	24409.5	0.251		SWISS-PROT:P00761|TRYP_PIG Trypsin - Sus scrofa (Pig).	414	5			15750	3+	2211.1	1.001	0.452263	0.9743	R.LGEHNIDVLEGNEQFINAAK.I
1	1	CONTAM|P00761	24409.5	0.251		SWISS-PROT:P00761|TRYP_PIG Trypsin - Sus scrofa (Pig).	414	5			15882	3+	2211.1	1.001	0.452263	0.8709	R.LGEHNIDVLEGNEQFINAAK.I
1	1	CONTAM|P00761	24409.5	0.251		SWISS-PROT:P00761|TRYP_PIG Trypsin - Sus scrofa (Pig).	414	5			15983	3+	2299.18	0.016	6.95902	0.8077	K.IITHPNFNGNTLDNDIM"LIK.L
1	1	CONTAM|P00761	24409.5	0.251		SWISS-PROT:P00761|TRYP_PIG Trypsin - Sus scrofa (Pig).	414	5			16223	3+	2299.18	0.016	6.95902	0.9951	K.IITHPNFNGNTLDNDIM"LIK.L
1	1	CONTAM|P00761	24409.5	0.251		SWISS-PROT:P00761|TRYP_PIG Trypsin - Sus scrofa (Pig).	414	5			16751	3+	2283.18	0.019	8.32173	0.9999	K.IITHPNFNGNTLDNDIMLIK.L
1	1	CONTAM|P00761	24409.5	0.251		SWISS-PROT:P00761|TRYP_PIG Trypsin - Sus scrofa (Pig).	414	5			16872	3+	2283.18	0.018	7.88374	0.9958	K.IITHPNFNGNTLDNDIMLIK.L
1	1	CONTAM|P00761	24409.5	0.251		SWISS-PROT:P00761|TRYP_PIG Trypsin - Sus scrofa (Pig).	414	5			17003	3+	2283.18	1.002	0.875971	0.7982	K.IITHPNFNGNTLDNDIMLIK.L
1	1	CONTAM|P00761	24409.5	0.251		SWISS-PROT:P00761|TRYP_PIG Trypsin - Sus scrofa (Pig).	414	5			7019	2+	1045.56	0.009	8.6078	0.9868	K.LSSPATLNSR.V
1	1	CONTAM|P00761	24409.5	0.251		SWISS-PROT:P00761|TRYP_PIG Trypsin - Sus scrofa (Pig).	414	5			7149	2+	1045.56	-0.015	14.3463	0.6313	K.LSSPATLNSR.V
1	1	CONTAM|P00761	24409.5	0.251		SWISS-PROT:P00761|TRYP_PIG Trypsin - Sus scrofa (Pig).	414	5			7282	2+	1045.56	0.006	5.73853	0.9927	K.LSSPATLNSR.V
1	1	CONTAM|P00761	24409.5	0.251		SWISS-PROT:P00761|TRYP_PIG Trypsin - Sus scrofa (Pig).	414	5			7412	2+	1045.56	0.007	6.69495	0.9999	K.LSSPATLNSR.V
1	1	CONTAM|P00761	24409.5	0.251		SWISS-PROT:P00761|TRYP_PIG Trypsin - Sus scrofa (Pig).	414	5			7544	2+	1045.56	0.009	8.6078	0.9039	K.LSSPATLNSR.V
1	1	CONTAM|P00761	24409.5	0.251		SWISS-PROT:P00761|TRYP_PIG Trypsin - Sus scrofa (Pig).	414	5			9018	2+	842.509	0.006	7.12158	0.9684	R.VATVSLPR.S
1	1	CONTAM|P00761	24409.5	0.251		SWISS-PROT:P00761|TRYP_PIG Trypsin - Sus scrofa (Pig).	414	5			9150	2+	842.509	0.006	7.12158	0.9963	R.VATVSLPR.S
1	1	CONTAM|P00761	24409.5	0.251		SWISS-PROT:P00761|TRYP_PIG Trypsin - Sus scrofa (Pig).	414	5			9282	2+	842.509	0.006	7.12158	0.9614	R.VATVSLPR.S
1	1	CONTAM|P00761	24409.5	0.251		SWISS-PROT:P00761|TRYP_PIG Trypsin - Sus scrofa (Pig).	414	5			9414	2+	842.509	0.006	7.12158	0.9605	R.VATVSLPR.S
1	1	CONTAM|P00761	24409.5	0.251		SWISS-PROT:P00761|TRYP_PIG Trypsin - Sus scrofa (Pig).	414	5			9546	2+	842.509	0.006	7.12158	0.9758	R.VATVSLPR.S
1	1	CONTAM|P00761	24409.5	0.251		SWISS-PROT:P00761|TRYP_PIG Trypsin - Sus scrofa (Pig).	414	5			9678	2+	842.509	0.006	7.12158	0.9699	R.VATVSLPR.S
1	1	CONTAM|P00761	24409.5	0.251		SWISS-PROT:P00761|TRYP_PIG Trypsin - Sus scrofa (Pig).	414	5			9810	2+	842.509	0.005	5.93465	0.9242	R.VATVSLPR.S
1	1	CONTAM|P00761	24409.5	0.251		SWISS-PROT:P00761|TRYP_PIG Trypsin - Sus scrofa (Pig).	414	5			9943	2+	842.509	0.005	5.93465	0.9674	R.VATVSLPR.S
1	1	CONTAM|P00761	24409.5	0.251		SWISS-PROT:P00761|TRYP_PIG Trypsin - Sus scrofa (Pig).	414	5			10075	2+	842.509	0.005	5.93465	0.9594	R.VATVSLPR.S
1	1	CONTAM|P00761	24409.5	0.251		SWISS-PROT:P00761|TRYP_PIG Trypsin - Sus scrofa (Pig).	414	5			10207	2+	842.509	0.006	7.12158	0.8886	R.VATVSLPR.S
1	1	CONTAM|P00761	24409.5	0.251		SWISS-PROT:P00761|TRYP_PIG Trypsin - Sus scrofa (Pig).	414	5			10342	2+	842.509	0.006	7.12158	0.9667	R.VATVSLPR.S
1	1	CONTAM|P00761	24409.5	0.251		SWISS-PROT:P00761|TRYP_PIG Trypsin - Sus scrofa (Pig).	414	5			14469	2+	2211.1	0.999	0.452263	0.7432	R.LGEHNIDVLEGNEQFINAAK.I
1	1	CONTAM|P00761	24409.5	0.251		SWISS-PROT:P00761|TRYP_PIG Trypsin - Sus scrofa (Pig).	414	5			14507	3+	2211.1	0.999	0.452263	0.9918	R.LGEHNIDVLEGNEQFINAAK.I
1	1	CONTAM|P00761	24409.5	0.251		SWISS-PROT:P00761|TRYP_PIG Trypsin - Sus scrofa (Pig).	414	5			14785	3+	2211.1	1.001	0.452263	0.9997	R.LGEHNIDVLEGNEQFINAAK.I
1	1	CONTAM|P00761	24409.5	0.251		SWISS-PROT:P00761|TRYP_PIG Trypsin - Sus scrofa (Pig).	414	5			14812	2+	2211.1	0.013	5.87942	1	R.LGEHNIDVLEGNEQFINAAK.I
1	1	CONTAM|P00761	24409.5	0.251		SWISS-PROT:P00761|TRYP_PIG Trypsin - Sus scrofa (Pig).	414	5			14914	3+	2211.1	0.018	8.14073	1	R.LGEHNIDVLEGNEQFINAAK.I
1	1	CONTAM|P00761	24409.5	0.251		SWISS-PROT:P00761|TRYP_PIG Trypsin - Sus scrofa (Pig).	414	5			14937	2+	2211.1	0.017	7.68847	0.9998	R.LGEHNIDVLEGNEQFINAAK.I
1	1	CONTAM|P00761	24409.5	0.251		SWISS-PROT:P00761|TRYP_PIG Trypsin - Sus scrofa (Pig).	414	5			15035	3+	2211.1	0.018	8.14073	1	R.LGEHNIDVLEGNEQFINAAK.I
1	1	CONTAM|P00761	24409.5	0.251		SWISS-PROT:P00761|TRYP_PIG Trypsin - Sus scrofa (Pig).	414	5			15169	3+	2211.1	1.991	4.07036	0.9332	R.LGEHNIDVLEGNEQFINAAK.I
1	1	CONTAM|P00761	24409.5	0.251		SWISS-PROT:P00761|TRYP_PIG Trypsin - Sus scrofa (Pig).	414	5			15304	3+	2211.1	0.013	5.87942	0.64	R.LGEHNIDVLEGNEQFINAAK.I
1	1	CONTAM|P00761	24409.5	0.251		SWISS-PROT:P00761|TRYP_PIG Trypsin - Sus scrofa (Pig).	414	5			15434	3+	2211.1	0.016	7.2362	0.9998	R.LGEHNIDVLEGNEQFINAAK.I
1	1	CONTAM|P00761	24409.5	0.251		SWISS-PROT:P00761|TRYP_PIG Trypsin - Sus scrofa (Pig).	414	5			15794	3+	2211.1	0.998	0.904526	0.9333	R.LGEHNIDVLEGNEQFINAAK.I
1	1	CONTAM|P00761	24409.5	0.251		SWISS-PROT:P00761|TRYP_PIG Trypsin - Sus scrofa (Pig).	414	5			16400	3+	2299.18	1.01	4.34939	0.7114	K.IITHPNFNGNTLDNDIM"LIK.L
1	1	CONTAM|P00761	24409.5	0.251		SWISS-PROT:P00761|TRYP_PIG Trypsin - Sus scrofa (Pig).	414	5			16971	3+	2283.18	0.017	7.44576	0.9999	K.IITHPNFNGNTLDNDIMLIK.L
1	1	CONTAM|P00761	24409.5	0.251		SWISS-PROT:P00761|TRYP_PIG Trypsin - Sus scrofa (Pig).	414	5			7085	2+	1045.56	0.009	8.6078	0.9968	K.LSSPATLNSR.V
1	1	CONTAM|P00761	24409.5	0.251		SWISS-PROT:P00761|TRYP_PIG Trypsin - Sus scrofa (Pig).	414	5			7347	2+	1045.56	0.008	7.65138	0.9995	K.LSSPATLNSR.V
1	1	CONTAM|P00761	24409.5	0.251		SWISS-PROT:P00761|TRYP_PIG Trypsin - Sus scrofa (Pig).	414	5			7479	2+	1045.56	0.007	6.69495	0.9996	K.LSSPATLNSR.V
1	1	CONTAM|P00761	24409.5	0.251		SWISS-PROT:P00761|TRYP_PIG Trypsin - Sus scrofa (Pig).	414	5			8949	2+	842.509	0.005	5.93465	0.8282	R.VATVSLPR.S
1	1	CONTAM|P00761	24409.5	0.251		SWISS-PROT:P00761|TRYP_PIG Trypsin - Sus scrofa (Pig).	414	5			9074	2+	842.509	0.005	5.93465	0.9537	R.VATVSLPR.S
1	1	CONTAM|P00761	24409.5	0.251		SWISS-PROT:P00761|TRYP_PIG Trypsin - Sus scrofa (Pig).	414	5			9206	2+	842.509	0.007	8.30851	0.9541	R.VATVSLPR.S
1	1	CONTAM|P00761	24409.5	0.251		SWISS-PROT:P00761|TRYP_PIG Trypsin - Sus scrofa (Pig).	414	5			9338	2+	842.509	0.006	7.12158	0.9496	R.VATVSLPR.S
1	1	CONTAM|P00761	24409.5	0.251		SWISS-PROT:P00761|TRYP_PIG Trypsin - Sus scrofa (Pig).	414	5			9470	2+	842.509	0.006	7.12158	0.9606	R.VATVSLPR.S
1	1	CONTAM|P00761	24409.5	0.251		SWISS-PROT:P00761|TRYP_PIG Trypsin - Sus scrofa (Pig).	414	5			9603	2+	842.509	0.006	7.12158	0.9583	R.VATVSLPR.S
[truncated: 39,231 more rows]

## Sheet: BPH3_PHA
Group	Prob	Protein	SequenceMass	AACoverage	BestGeneName	Description	Total Filtered Peptides	Unique Filtered Peptides	H2L Mean	Ratio Peps	Scan	Z	CalcMHPlus	dMass	FdMass (ppm)	PepProphet	Peptide	Light Area	Heavy Area
[truncated: 48,722 more rows]
