# Supplementary material for: Multi-lectin Affinity Chromatography and Quantitative Proteomic Analysis Reveal Differential Glycoform Levels between Prostate Cancer and Benign Prostatic Hyperplasia Sera
Source: Sci Rep. 2018 Apr 25;8:6509. doi: 10.1038/s41598-018-24270-w (PMC5916935; doi:10.1038/s41598-018-24270-w)
Supplement: Supplementary file 8 — Dataset 1G [file 41598_2018_24270_MOESM8_ESM.xlsx]

## Sheet: Title, Authors, Key
SUPPLEMENTARY INFORMATION FOR
Multi-lectin Affinity Chromatography and Quantitative Proteomic Analysis Reveal Differential Glycoform Levels between Prostate Cancer and Benign Prostatic Hyperplasia Sera
Sarah M. Totten, Ravali Adusumilli, Majlinda Kullolli, Cheylene Tanimoto, James D. Brooks, Parag Mallick, Sharon J. Pitteri
KEY
Column Heading:	Description:
Group	ProteinProphet Group
Prob	ProteinProphet Probability
Protein	UniProt Acession Number
SequenceMass	Protein Mass
AACoverage	% Amino Acid Coverage
BestGeneName	Best Gene Name from Protein Prophet Group
Description	Protein Description
Total Filtered Peptides	Total Peptides Assigned to Protein Group
Unique Filtered Peptides	Unique Peptides Assigned to Protein Group
H2L Mean	Mean of Heavy-to-Light Ratios for Protein Group
Ratio Peps	Numer of Peptides used to Calculate Heavy-to-Light Protein Ratio
Scan	Scan Number
Z	Charge
CalcMHPlus	[M+H]+ Mass
dMass	Difference between calculated and measured mass, not corrected for monoisotopic peak
FdMass (ppm)	Mass accuracy in ppm represented as fractional delta mass, corrected for monoisotopic peak
PepProphet	PeptideProphet Score
Peptide	Peptide Sequence, C'=heavy labeled cysteine, M"=oxidized methionine, E^ = loss of water from N-terminal glutamic acid, Q^ = loss of ammonia from N-terminal glutamine
Light Area	Area of light peptide
Heavy Area	Area of heavy peptide

## Sheet: BPH4_UNB
Group	Prob	Protein	SequenceMass	AACoverage	BestGeneName	Description	Total Filtered Peptides	Unique Filtered Peptides	H2L Mean	Ratio Peps	Scan	Z	CalcMHPlus	dMass	FdMass (ppm)	PepProphet	Peptide	Light Area	Heavy Area
1	1	CONTAM|P00761	24409.5	0.251		SWISS-PROT:P00761|TRYP_PIG Trypsin - Sus scrofa (Pig).	259	5			5306	2+	1045.56	-0.003	2.86927	1	K.LSSPATLNSR.V
1	1	CONTAM|P00761	24409.5	0.251		SWISS-PROT:P00761|TRYP_PIG Trypsin - Sus scrofa (Pig).	259	5			5435	2+	1045.56	-0.004	3.82569	0.9999	K.LSSPATLNSR.V
1	1	CONTAM|P00761	24409.5	0.251		SWISS-PROT:P00761|TRYP_PIG Trypsin - Sus scrofa (Pig).	259	5			5578	2+	1045.56	-0.005	4.78211	0.9999	K.LSSPATLNSR.V
1	1	CONTAM|P00761	24409.5	0.251		SWISS-PROT:P00761|TRYP_PIG Trypsin - Sus scrofa (Pig).	259	5			7179	2+	842.509	-0.004	4.74772	0.6519	R.VATVSLPR.S
1	1	CONTAM|P00761	24409.5	0.251		SWISS-PROT:P00761|TRYP_PIG Trypsin - Sus scrofa (Pig).	259	5			7310	2+	842.509	-0.003	3.56079	0.9951	R.VATVSLPR.S
1	1	CONTAM|P00761	24409.5	0.251		SWISS-PROT:P00761|TRYP_PIG Trypsin - Sus scrofa (Pig).	259	5			7441	2+	842.509	-0.003	3.56079	0.9926	R.VATVSLPR.S
1	1	CONTAM|P00761	24409.5	0.251		SWISS-PROT:P00761|TRYP_PIG Trypsin - Sus scrofa (Pig).	259	5			7573	2+	842.509	-0.003	3.56079	0.9944	R.VATVSLPR.S
1	1	CONTAM|P00761	24409.5	0.251		SWISS-PROT:P00761|TRYP_PIG Trypsin - Sus scrofa (Pig).	259	5			7705	2+	842.509	-0.003	3.56079	0.9957	R.VATVSLPR.S
1	1	CONTAM|P00761	24409.5	0.251		SWISS-PROT:P00761|TRYP_PIG Trypsin - Sus scrofa (Pig).	259	5			7837	2+	842.509	-0.004	4.74772	0.9755	R.VATVSLPR.S
1	1	CONTAM|P00761	24409.5	0.251		SWISS-PROT:P00761|TRYP_PIG Trypsin - Sus scrofa (Pig).	259	5			7970	2+	842.509	-0.003	3.56079	0.6312	R.VATVSLPR.S
1	1	CONTAM|P00761	24409.5	0.251		SWISS-PROT:P00761|TRYP_PIG Trypsin - Sus scrofa (Pig).	259	5			8104	2+	842.509	-0.003	3.56079	0.894	R.VATVSLPR.S
1	1	CONTAM|P00761	24409.5	0.251		SWISS-PROT:P00761|TRYP_PIG Trypsin - Sus scrofa (Pig).	259	5			8235	2+	842.509	-0.003	3.56079	0.756	R.VATVSLPR.S
1	1	CONTAM|P00761	24409.5	0.251		SWISS-PROT:P00761|TRYP_PIG Trypsin - Sus scrofa (Pig).	259	5			8629	2+	842.509	-0.004	4.74772	0.9621	R.VATVSLPR.S
1	1	CONTAM|P00761	24409.5	0.251		SWISS-PROT:P00761|TRYP_PIG Trypsin - Sus scrofa (Pig).	259	5			8939	2+	842.509	-0.004	4.74772	0.6153	R.VATVSLPR.S
1	1	CONTAM|P00761	24409.5	0.251		SWISS-PROT:P00761|TRYP_PIG Trypsin - Sus scrofa (Pig).	259	5			13397	3+	2211.1	0.978	9.94978	0.9223	R.LGEHNIDVLEGNEQFINAAK.I
1	1	CONTAM|P00761	24409.5	0.251		SWISS-PROT:P00761|TRYP_PIG Trypsin - Sus scrofa (Pig).	259	5			13526	3+	2211.1	0.976	10.8543	0.8377	R.LGEHNIDVLEGNEQFINAAK.I
1	1	CONTAM|P00761	24409.5	0.251		SWISS-PROT:P00761|TRYP_PIG Trypsin - Sus scrofa (Pig).	259	5			13879	3+	2211.1	1.991	4.07036	0.9665	R.LGEHNIDVLEGNEQFINAAK.I
1	1	CONTAM|P00761	24409.5	0.251		SWISS-PROT:P00761|TRYP_PIG Trypsin - Sus scrofa (Pig).	259	5			13965	2+	2211.1	-0.004	1.80905	1	R.LGEHNIDVLEGNEQFINAAK.I
1	1	CONTAM|P00761	24409.5	0.251		SWISS-PROT:P00761|TRYP_PIG Trypsin - Sus scrofa (Pig).	259	5			14009	3+	2211.1	-0.004	1.80905	1	R.LGEHNIDVLEGNEQFINAAK.I
1	1	CONTAM|P00761	24409.5	0.251		SWISS-PROT:P00761|TRYP_PIG Trypsin - Sus scrofa (Pig).	259	5			14142	3+	2211.1	-0.007	3.16584	1	R.LGEHNIDVLEGNEQFINAAK.I
1	1	CONTAM|P00761	24409.5	0.251		SWISS-PROT:P00761|TRYP_PIG Trypsin - Sus scrofa (Pig).	259	5			14275	3+	2211.1	1.991	4.07036	0.9462	R.LGEHNIDVLEGNEQFINAAK.I
1	1	CONTAM|P00761	24409.5	0.251		SWISS-PROT:P00761|TRYP_PIG Trypsin - Sus scrofa (Pig).	259	5			14544	3+	2211.1	-0.012	5.42715	0.9724	R.LGEHNIDVLEGNEQFINAAK.I
1	1	CONTAM|P00761	24409.5	0.251		SWISS-PROT:P00761|TRYP_PIG Trypsin - Sus scrofa (Pig).	259	5			14698	3+	2211.1	0.987	5.87942	0.9976	R.LGEHNIDVLEGNEQFINAAK.I
1	1	CONTAM|P00761	24409.5	0.251		SWISS-PROT:P00761|TRYP_PIG Trypsin - Sus scrofa (Pig).	259	5			15574	3+	2299.18	-0.007	3.04457	0.9819	K.IITHPNFNGNTLDNDIM"LIK.L
1	1	CONTAM|P00761	24409.5	0.251		SWISS-PROT:P00761|TRYP_PIG Trypsin - Sus scrofa (Pig).	259	5			16484	3+	2283.18	-0.008	3.50388	0.999	K.IITHPNFNGNTLDNDIMLIK.L
1	1	CONTAM|P00761	24409.5	0.251		SWISS-PROT:P00761|TRYP_PIG Trypsin - Sus scrofa (Pig).	259	5			16607	3+	2283.18	-0.006	2.62791	0.9999	K.IITHPNFNGNTLDNDIMLIK.L
1	1	CONTAM|P00761	24409.5	0.251		SWISS-PROT:P00761|TRYP_PIG Trypsin - Sus scrofa (Pig).	259	5			16847	3+	2283.18	0.979	9.1977	0.9634	K.IITHPNFNGNTLDNDIMLIK.L
1	1	CONTAM|P00761	24409.5	0.251		SWISS-PROT:P00761|TRYP_PIG Trypsin - Sus scrofa (Pig).	259	5			16968	3+	2283.18	0.977	10.0737	0.969	K.IITHPNFNGNTLDNDIMLIK.L
1	1	CONTAM|P00761	24409.5	0.251		SWISS-PROT:P00761|TRYP_PIG Trypsin - Sus scrofa (Pig).	259	5			4538	2+	1045.56	-0.001	0.956422	0.9957	K.LSSPATLNSR.V
1	1	CONTAM|P00761	24409.5	0.251		SWISS-PROT:P00761|TRYP_PIG Trypsin - Sus scrofa (Pig).	259	5			13065	3+	2211.1	0.002	0.904526	0.998	R.LGEHNIDVLEGNEQFINAAK.I
1	1	CONTAM|P00761	24409.5	0.251		SWISS-PROT:P00761|TRYP_PIG Trypsin - Sus scrofa (Pig).	259	5			13067	2+	2211.1	0	0	1	R.LGEHNIDVLEGNEQFINAAK.I
1	1	CONTAM|P00761	24409.5	0.251		SWISS-PROT:P00761|TRYP_PIG Trypsin - Sus scrofa (Pig).	259	5			13228	2+	2211.1	-0.005	2.26131	0.9851	R.LGEHNIDVLEGNEQFINAAK.I
1	1	CONTAM|P00761	24409.5	0.251		SWISS-PROT:P00761|TRYP_PIG Trypsin - Sus scrofa (Pig).	259	5			15421	3+	2283.18	1.015	6.56978	0.6073	K.IITHPNFNGNTLDNDIMLIK.L
1	1	CONTAM|P00761	24409.5	0.251		SWISS-PROT:P00761|TRYP_PIG Trypsin - Sus scrofa (Pig).	259	5			16205	3+	2283.18	0.982	7.88374	0.9964	K.IITHPNFNGNTLDNDIMLIK.L
1	1	CONTAM|P00761	24409.5	0.251		SWISS-PROT:P00761|TRYP_PIG Trypsin - Sus scrofa (Pig).	259	5			4834	2+	1045.56	-0.002	1.91284	0.9991	K.LSSPATLNSR.V
1	1	CONTAM|P00761	24409.5	0.251		SWISS-PROT:P00761|TRYP_PIG Trypsin - Sus scrofa (Pig).	259	5			6212	2+	842.509	0	0	0.8634	R.VATVSLPR.S
1	1	CONTAM|P00761	24409.5	0.251		SWISS-PROT:P00761|TRYP_PIG Trypsin - Sus scrofa (Pig).	259	5			13199	3+	2211.1	0.003	1.35679	0.9997	R.LGEHNIDVLEGNEQFINAAK.I
1	1	CONTAM|P00761	24409.5	0.251		SWISS-PROT:P00761|TRYP_PIG Trypsin - Sus scrofa (Pig).	259	5			13268	2+	2211.1	0	0	1	R.LGEHNIDVLEGNEQFINAAK.I
1	1	CONTAM|P00761	24409.5	0.251		SWISS-PROT:P00761|TRYP_PIG Trypsin - Sus scrofa (Pig).	259	5			13344	3+	2211.1	0	0	0.9288	R.LGEHNIDVLEGNEQFINAAK.I
1	1	CONTAM|P00761	24409.5	0.251		SWISS-PROT:P00761|TRYP_PIG Trypsin - Sus scrofa (Pig).	259	5			5160	2+	1045.56	0.001	0.956422	0.9978	K.LSSPATLNSR.V
1	1	CONTAM|P00761	24409.5	0.251		SWISS-PROT:P00761|TRYP_PIG Trypsin - Sus scrofa (Pig).	259	5			5310	2+	1045.56	-0.011	10.5206	0.677	K.LSSPATLNSR.V
1	1	CONTAM|P00761	24409.5	0.251		SWISS-PROT:P00761|TRYP_PIG Trypsin - Sus scrofa (Pig).	259	5			6837	2+	842.509	0	0	0.9314	R.VATVSLPR.S
1	1	CONTAM|P00761	24409.5	0.251		SWISS-PROT:P00761|TRYP_PIG Trypsin - Sus scrofa (Pig).	259	5			7126	2+	842.509	-0.001	1.18693	0.7249	R.VATVSLPR.S
1	1	CONTAM|P00761	24409.5	0.251		SWISS-PROT:P00761|TRYP_PIG Trypsin - Sus scrofa (Pig).	259	5			7413	2+	842.509	0.024	28.4863	0.6851	R.VATVSLPR.S
1	1	CONTAM|P00761	24409.5	0.251		SWISS-PROT:P00761|TRYP_PIG Trypsin - Sus scrofa (Pig).	259	5			13510	3+	2211.1	-0.001	0.452263	0.9987	R.LGEHNIDVLEGNEQFINAAK.I
1	1	CONTAM|P00761	24409.5	0.251		SWISS-PROT:P00761|TRYP_PIG Trypsin - Sus scrofa (Pig).	259	5			13544	2+	2211.1	0	0	0.9997	R.LGEHNIDVLEGNEQFINAAK.I
1	1	CONTAM|P00761	24409.5	0.251		SWISS-PROT:P00761|TRYP_PIG Trypsin - Sus scrofa (Pig).	259	5			13641	3+	2211.1	-0.002	0.904526	0.999	R.LGEHNIDVLEGNEQFINAAK.I
1	1	CONTAM|P00761	24409.5	0.251		SWISS-PROT:P00761|TRYP_PIG Trypsin - Sus scrofa (Pig).	259	5			13676	2+	2211.1	-0.002	0.904526	1	R.LGEHNIDVLEGNEQFINAAK.I
1	1	CONTAM|P00761	24409.5	0.251		SWISS-PROT:P00761|TRYP_PIG Trypsin - Sus scrofa (Pig).	259	5			13775	3+	2211.1	-0.001	0.452263	0.9672	R.LGEHNIDVLEGNEQFINAAK.I
1	1	CONTAM|P00761	24409.5	0.251		SWISS-PROT:P00761|TRYP_PIG Trypsin - Sus scrofa (Pig).	259	5			13919	3+	2211.1	-0.001	0.452263	0.9984	R.LGEHNIDVLEGNEQFINAAK.I
1	1	CONTAM|P00761	24409.5	0.251		SWISS-PROT:P00761|TRYP_PIG Trypsin - Sus scrofa (Pig).	259	5			16897	3+	2283.18	0.983	7.44576	0.9798	K.IITHPNFNGNTLDNDIMLIK.L
1	1	CONTAM|P00761	24409.5	0.251		SWISS-PROT:P00761|TRYP_PIG Trypsin - Sus scrofa (Pig).	259	5			5611	2+	1045.56	0.001	0.956422	0.9983	K.LSSPATLNSR.V
1	1	CONTAM|P00761	24409.5	0.251		SWISS-PROT:P00761|TRYP_PIG Trypsin - Sus scrofa (Pig).	259	5			5739	2+	1045.56	-0.002	1.91284	0.9988	K.LSSPATLNSR.V
1	1	CONTAM|P00761	24409.5	0.251		SWISS-PROT:P00761|TRYP_PIG Trypsin - Sus scrofa (Pig).	259	5			5916	2+	1045.56	-0.011	10.5206	0.9813	K.LSSPATLNSR.V
1	1	CONTAM|P00761	24409.5	0.251		SWISS-PROT:P00761|TRYP_PIG Trypsin - Sus scrofa (Pig).	259	5			7573	2+	842.509	0.001	1.18693	0.8964	R.VATVSLPR.S
1	1	CONTAM|P00761	24409.5	0.251		SWISS-PROT:P00761|TRYP_PIG Trypsin - Sus scrofa (Pig).	259	5			7704	2+	842.509	-0.001	1.18693	0.952	R.VATVSLPR.S
1	1	CONTAM|P00761	24409.5	0.251		SWISS-PROT:P00761|TRYP_PIG Trypsin - Sus scrofa (Pig).	259	5			7968	2+	842.509	-0.002	2.37386	0.7064	R.VATVSLPR.S
1	1	CONTAM|P00761	24409.5	0.251		SWISS-PROT:P00761|TRYP_PIG Trypsin - Sus scrofa (Pig).	259	5			13968	2+	2211.1	-0.001	0.452263	0.9995	R.LGEHNIDVLEGNEQFINAAK.I
1	1	CONTAM|P00761	24409.5	0.251		SWISS-PROT:P00761|TRYP_PIG Trypsin - Sus scrofa (Pig).	259	5			14003	3+	2211.1	0.005	2.26131	0.9994	R.LGEHNIDVLEGNEQFINAAK.I
1	1	CONTAM|P00761	24409.5	0.251		SWISS-PROT:P00761|TRYP_PIG Trypsin - Sus scrofa (Pig).	259	5			14095	2+	2211.1	0.002	0.904526	0.9997	R.LGEHNIDVLEGNEQFINAAK.I
1	1	CONTAM|P00761	24409.5	0.251		SWISS-PROT:P00761|TRYP_PIG Trypsin - Sus scrofa (Pig).	259	5			14136	3+	2211.1	0.002	0.904526	0.8955	R.LGEHNIDVLEGNEQFINAAK.I
1	1	CONTAM|P00761	24409.5	0.251		SWISS-PROT:P00761|TRYP_PIG Trypsin - Sus scrofa (Pig).	259	5			14270	3+	2211.1	0.002	0.904526	0.9996	R.LGEHNIDVLEGNEQFINAAK.I
1	1	CONTAM|P00761	24409.5	0.251		SWISS-PROT:P00761|TRYP_PIG Trypsin - Sus scrofa (Pig).	259	5			16368	3+	2283.18	-0.001	0.437986	0.7445	K.IITHPNFNGNTLDNDIMLIK.L
1	1	CONTAM|P00761	24409.5	0.251		SWISS-PROT:P00761|TRYP_PIG Trypsin - Sus scrofa (Pig).	259	5			5231	2+	1045.56	-0.005	4.78211	0.9996	K.LSSPATLNSR.V
1	1	CONTAM|P00761	24409.5	0.251		SWISS-PROT:P00761|TRYP_PIG Trypsin - Sus scrofa (Pig).	259	5			5359	2+	1045.56	-0.004	3.82569	1	K.LSSPATLNSR.V
1	1	CONTAM|P00761	24409.5	0.251		SWISS-PROT:P00761|TRYP_PIG Trypsin - Sus scrofa (Pig).	259	5			7301	2+	842.509	-0.003	3.56079	0.9477	R.VATVSLPR.S
1	1	CONTAM|P00761	24409.5	0.251		SWISS-PROT:P00761|TRYP_PIG Trypsin - Sus scrofa (Pig).	259	5			7433	2+	842.509	-0.003	3.56079	0.9922	R.VATVSLPR.S
1	1	CONTAM|P00761	24409.5	0.251		SWISS-PROT:P00761|TRYP_PIG Trypsin - Sus scrofa (Pig).	259	5			7573	2+	842.509	-0.003	3.56079	0.9914	R.VATVSLPR.S
1	1	CONTAM|P00761	24409.5	0.251		SWISS-PROT:P00761|TRYP_PIG Trypsin - Sus scrofa (Pig).	259	5			7716	2+	842.509	-0.003	3.56079	0.8996	R.VATVSLPR.S
1	1	CONTAM|P00761	24409.5	0.251		SWISS-PROT:P00761|TRYP_PIG Trypsin - Sus scrofa (Pig).	259	5			8018	2+	842.509	-0.003	3.56079	0.9413	R.VATVSLPR.S
1	1	CONTAM|P00761	24409.5	0.251		SWISS-PROT:P00761|TRYP_PIG Trypsin - Sus scrofa (Pig).	259	5			8148	2+	842.509	-0.003	3.56079	0.9558	R.VATVSLPR.S
1	1	CONTAM|P00761	24409.5	0.251		SWISS-PROT:P00761|TRYP_PIG Trypsin - Sus scrofa (Pig).	259	5			8567	2+	842.509	-0.004	4.74772	0.9192	R.VATVSLPR.S
1	1	CONTAM|P00761	24409.5	0.251		SWISS-PROT:P00761|TRYP_PIG Trypsin - Sus scrofa (Pig).	259	5			13836	3+	2211.1	1.001	0.452263	0.9987	R.LGEHNIDVLEGNEQFINAAK.I
1	1	CONTAM|P00761	24409.5	0.251		SWISS-PROT:P00761|TRYP_PIG Trypsin - Sus scrofa (Pig).	259	5			13901	2+	2211.1	-0.004	1.80905	0.9999	R.LGEHNIDVLEGNEQFINAAK.I
1	1	CONTAM|P00761	24409.5	0.251		SWISS-PROT:P00761|TRYP_PIG Trypsin - Sus scrofa (Pig).	259	5			13967	3+	2211.1	-0.006	2.71358	1	R.LGEHNIDVLEGNEQFINAAK.I
1	1	CONTAM|P00761	24409.5	0.251		SWISS-PROT:P00761|TRYP_PIG Trypsin - Sus scrofa (Pig).	259	5			14104	3+	2211.1	-0.006	2.71358	0.9808	R.LGEHNIDVLEGNEQFINAAK.I
1	1	CONTAM|P00761	24409.5	0.251		SWISS-PROT:P00761|TRYP_PIG Trypsin - Sus scrofa (Pig).	259	5			14233	3+	2211.1	-0.01	4.52263	0.9998	R.LGEHNIDVLEGNEQFINAAK.I
1	1	CONTAM|P00761	24409.5	0.251		SWISS-PROT:P00761|TRYP_PIG Trypsin - Sus scrofa (Pig).	259	5			14377	3+	2211.1	-0.008	3.6181	0.8955	R.LGEHNIDVLEGNEQFINAAK.I
1	1	CONTAM|P00761	24409.5	0.251		SWISS-PROT:P00761|TRYP_PIG Trypsin - Sus scrofa (Pig).	259	5			15147	3+	2283.18	0.976	10.5117	0.9608	K.IITHPNFNGNTLDNDIMLIK.L
1	1	CONTAM|P00761	24409.5	0.251		SWISS-PROT:P00761|TRYP_PIG Trypsin - Sus scrofa (Pig).	259	5			16589	3+	2283.18	0.985	6.56978	0.9832	K.IITHPNFNGNTLDNDIMLIK.L
1	1	CONTAM|P00761	24409.5	0.251		SWISS-PROT:P00761|TRYP_PIG Trypsin - Sus scrofa (Pig).	259	5			16624	2+	2283.18	-0.009	3.94187	0.876	K.IITHPNFNGNTLDNDIMLIK.L
1	1	CONTAM|P00761	24409.5	0.251		SWISS-PROT:P00761|TRYP_PIG Trypsin - Sus scrofa (Pig).	259	5			16716	3+	2283.18	-0.008	3.50388	0.9996	K.IITHPNFNGNTLDNDIMLIK.L
1	1	CONTAM|P00761	24409.5	0.251		SWISS-PROT:P00761|TRYP_PIG Trypsin - Sus scrofa (Pig).	259	5			16852	3+	2283.18	0.98	8.75971	0.8384	K.IITHPNFNGNTLDNDIMLIK.L
1	1	CONTAM|P00761	24409.5	0.251		SWISS-PROT:P00761|TRYP_PIG Trypsin - Sus scrofa (Pig).	259	5			17060	2+	2283.18	0.978	9.63568	0.9056	K.IITHPNFNGNTLDNDIMLIK.L
1	1	CONTAM|P00761	24409.5	0.251		SWISS-PROT:P00761|TRYP_PIG Trypsin - Sus scrofa (Pig).	259	5			17113	3+	2283.18	0.978	9.63568	0.9402	K.IITHPNFNGNTLDNDIMLIK.L
1	1	CONTAM|P00761	24409.5	0.251		SWISS-PROT:P00761|TRYP_PIG Trypsin - Sus scrofa (Pig).	259	5			17249	3+	2283.18	0.982	7.88374	0.9343	K.IITHPNFNGNTLDNDIMLIK.L
1	1	CONTAM|P00761	24409.5	0.251		SWISS-PROT:P00761|TRYP_PIG Trypsin - Sus scrofa (Pig).	259	5			5194	2+	1045.56	-0.002	1.91284	0.9827	K.LSSPATLNSR.V
1	1	CONTAM|P00761	24409.5	0.251		SWISS-PROT:P00761|TRYP_PIG Trypsin - Sus scrofa (Pig).	259	5			5368	2+	1045.56	-0.002	1.91284	0.9988	K.LSSPATLNSR.V
1	1	CONTAM|P00761	24409.5	0.251		SWISS-PROT:P00761|TRYP_PIG Trypsin - Sus scrofa (Pig).	259	5			5498	2+	1045.56	-0.004	3.82569	0.9998	K.LSSPATLNSR.V
1	1	CONTAM|P00761	24409.5	0.251		SWISS-PROT:P00761|TRYP_PIG Trypsin - Sus scrofa (Pig).	259	5			5578	2+	842.509	-0.002	2.37386	0.8114	R.VATVSLPR.S
1	1	CONTAM|P00761	24409.5	0.251		SWISS-PROT:P00761|TRYP_PIG Trypsin - Sus scrofa (Pig).	259	5			7063	2+	842.509	-0.003	3.56079	0.934	R.VATVSLPR.S
1	1	CONTAM|P00761	24409.5	0.251		SWISS-PROT:P00761|TRYP_PIG Trypsin - Sus scrofa (Pig).	259	5			7200	2+	842.509	-0.003	3.56079	0.9775	R.VATVSLPR.S
1	1	CONTAM|P00761	24409.5	0.251		SWISS-PROT:P00761|TRYP_PIG Trypsin - Sus scrofa (Pig).	259	5			7338	2+	842.509	-0.003	3.56079	0.8845	R.VATVSLPR.S
1	1	CONTAM|P00761	24409.5	0.251		SWISS-PROT:P00761|TRYP_PIG Trypsin - Sus scrofa (Pig).	259	5			7474	2+	842.509	-0.002	2.37386	0.9631	R.VATVSLPR.S
1	1	CONTAM|P00761	24409.5	0.251		SWISS-PROT:P00761|TRYP_PIG Trypsin - Sus scrofa (Pig).	259	5			7613	2+	842.509	-0.003	3.56079	0.9793	R.VATVSLPR.S
1	1	CONTAM|P00761	24409.5	0.251		SWISS-PROT:P00761|TRYP_PIG Trypsin - Sus scrofa (Pig).	259	5			7745	2+	842.509	-0.004	4.74772	0.9421	R.VATVSLPR.S
1	1	CONTAM|P00761	24409.5	0.251		SWISS-PROT:P00761|TRYP_PIG Trypsin - Sus scrofa (Pig).	259	5			7881	2+	842.509	-0.005	5.93465	0.8388	R.VATVSLPR.S
1	1	CONTAM|P00761	24409.5	0.251		SWISS-PROT:P00761|TRYP_PIG Trypsin - Sus scrofa (Pig).	259	5			8011	2+	842.509	-0.004	4.74772	0.9767	R.VATVSLPR.S
1	1	CONTAM|P00761	24409.5	0.251		SWISS-PROT:P00761|TRYP_PIG Trypsin - Sus scrofa (Pig).	259	5			8270	2+	842.509	-0.004	4.74772	0.9962	R.VATVSLPR.S
1	1	CONTAM|P00761	24409.5	0.251		SWISS-PROT:P00761|TRYP_PIG Trypsin - Sus scrofa (Pig).	259	5			8607	2+	842.509	-0.003	3.56079	0.8848	R.VATVSLPR.S
1	1	CONTAM|P00761	24409.5	0.251		SWISS-PROT:P00761|TRYP_PIG Trypsin - Sus scrofa (Pig).	259	5			8738	2+	842.509	-0.004	4.74772	0.6857	R.VATVSLPR.S
1	1	CONTAM|P00761	24409.5	0.251		SWISS-PROT:P00761|TRYP_PIG Trypsin - Sus scrofa (Pig).	259	5			9096	2+	842.509	-0.004	4.74772	0.9624	R.VATVSLPR.S
1	1	CONTAM|P00761	24409.5	0.251		SWISS-PROT:P00761|TRYP_PIG Trypsin - Sus scrofa (Pig).	259	5			11068	2+	842.509	-0.002	2.37386	0.6651	R.VATVSLPR.S
1	1	CONTAM|P00761	24409.5	0.251		SWISS-PROT:P00761|TRYP_PIG Trypsin - Sus scrofa (Pig).	259	5			13706	3+	2211.1	0.987	5.87942	0.7383	R.LGEHNIDVLEGNEQFINAAK.I
1	1	CONTAM|P00761	24409.5	0.251		SWISS-PROT:P00761|TRYP_PIG Trypsin - Sus scrofa (Pig).	259	5			13968	2+	2211.1	-0.005	2.26131	1	R.LGEHNIDVLEGNEQFINAAK.I
1	1	CONTAM|P00761	24409.5	0.251		SWISS-PROT:P00761|TRYP_PIG Trypsin - Sus scrofa (Pig).	259	5			14054	3+	2211.1	-0.006	2.71358	1	R.LGEHNIDVLEGNEQFINAAK.I
1	1	CONTAM|P00761	24409.5	0.251		SWISS-PROT:P00761|TRYP_PIG Trypsin - Sus scrofa (Pig).	259	5			14102	2+	2211.1	-0.003	1.35679	1	R.LGEHNIDVLEGNEQFINAAK.I
1	1	CONTAM|P00761	24409.5	0.251		SWISS-PROT:P00761|TRYP_PIG Trypsin - Sus scrofa (Pig).	259	5			14187	3+	2211.1	-0.004	1.80905	1	R.LGEHNIDVLEGNEQFINAAK.I
1	1	CONTAM|P00761	24409.5	0.251		SWISS-PROT:P00761|TRYP_PIG Trypsin - Sus scrofa (Pig).	259	5			14586	3+	2211.1	-0.004	1.80905	0.9967	R.LGEHNIDVLEGNEQFINAAK.I
1	1	CONTAM|P00761	24409.5	0.251		SWISS-PROT:P00761|TRYP_PIG Trypsin - Sus scrofa (Pig).	259	5			14864	3+	2211.1	-0.008	3.6181	0.9936	R.LGEHNIDVLEGNEQFINAAK.I
1	1	CONTAM|P00761	24409.5	0.251		SWISS-PROT:P00761|TRYP_PIG Trypsin - Sus scrofa (Pig).	259	5			14994	3+	2211.1	-0.935	29.3971	0.7945	R.LGEHNIDVLEGNEQFINAAK.I
1	1	CONTAM|P00761	24409.5	0.251		SWISS-PROT:P00761|TRYP_PIG Trypsin - Sus scrofa (Pig).	259	5			15121	3+	2211.1	0.98	9.04526	0.9237	R.LGEHNIDVLEGNEQFINAAK.I
1	1	CONTAM|P00761	24409.5	0.251		SWISS-PROT:P00761|TRYP_PIG Trypsin - Sus scrofa (Pig).	259	5			15268	3+	2211.1	0.979	9.49752	0.6164	R.LGEHNIDVLEGNEQFINAAK.I
1	1	CONTAM|P00761	24409.5	0.251		SWISS-PROT:P00761|TRYP_PIG Trypsin - Sus scrofa (Pig).	259	5			15451	3+	2283.18	0.978	9.63568	0.7182	K.IITHPNFNGNTLDNDIMLIK.L
1	1	CONTAM|P00761	24409.5	0.251		SWISS-PROT:P00761|TRYP_PIG Trypsin - Sus scrofa (Pig).	259	5			15497	3+	2299.18	-0.003	1.30482	0.9999	K.IITHPNFNGNTLDNDIM"LIK.L
1	1	CONTAM|P00761	24409.5	0.251		SWISS-PROT:P00761|TRYP_PIG Trypsin - Sus scrofa (Pig).	259	5			15628	3+	2299.18	1.01	4.34939	0.9961	K.IITHPNFNGNTLDNDIM"LIK.L
1	1	CONTAM|P00761	24409.5	0.251		SWISS-PROT:P00761|TRYP_PIG Trypsin - Sus scrofa (Pig).	259	5			16300	3+	2299.18	0.979	9.13371	0.7955	K.IITHPNFNGNTLDNDIM"LIK.L
1	1	CONTAM|P00761	24409.5	0.251		SWISS-PROT:P00761|TRYP_PIG Trypsin - Sus scrofa (Pig).	259	5			16431	3+	2299.18	0.981	8.26383	0.8435	K.IITHPNFNGNTLDNDIM"LIK.L
1	1	CONTAM|P00761	24409.5	0.251		SWISS-PROT:P00761|TRYP_PIG Trypsin - Sus scrofa (Pig).	259	5			16597	2+	2283.18	-0.009	3.94187	0.9998	K.IITHPNFNGNTLDNDIMLIK.L
1	1	CONTAM|P00761	24409.5	0.251		SWISS-PROT:P00761|TRYP_PIG Trypsin - Sus scrofa (Pig).	259	5			16639	3+	2283.18	-0.004	1.75194	0.9996	K.IITHPNFNGNTLDNDIMLIK.L
1	1	CONTAM|P00761	24409.5	0.251		SWISS-PROT:P00761|TRYP_PIG Trypsin - Sus scrofa (Pig).	259	5			16871	2+	2283.18	0.976	10.5117	0.7794	K.IITHPNFNGNTLDNDIMLIK.L
1	1	CONTAM|P00761	24409.5	0.251		SWISS-PROT:P00761|TRYP_PIG Trypsin - Sus scrofa (Pig).	259	5			17035	3+	2283.18	0.981	8.32173	0.992	K.IITHPNFNGNTLDNDIMLIK.L
1	1	CONTAM|P00761	24409.5	0.251		SWISS-PROT:P00761|TRYP_PIG Trypsin - Sus scrofa (Pig).	259	5			5020	2+	1045.56	-0.004	3.82569	0.7877	K.LSSPATLNSR.V
1	1	CONTAM|P00761	24409.5	0.251		SWISS-PROT:P00761|TRYP_PIG Trypsin - Sus scrofa (Pig).	259	5			5281	2+	1045.56	-0.004	3.82569	1	K.LSSPATLNSR.V
1	1	CONTAM|P00761	24409.5	0.251		SWISS-PROT:P00761|TRYP_PIG Trypsin - Sus scrofa (Pig).	259	5			6987	2+	842.509	-0.002	2.37386	0.9767	R.VATVSLPR.S
1	1	CONTAM|P00761	24409.5	0.251		SWISS-PROT:P00761|TRYP_PIG Trypsin - Sus scrofa (Pig).	259	5			7128	2+	842.509	0	0	0.8478	R.VATVSLPR.S
1	1	CONTAM|P00761	24409.5	0.251		SWISS-PROT:P00761|TRYP_PIG Trypsin - Sus scrofa (Pig).	259	5			7260	2+	842.509	-0.002	2.37386	0.9739	R.VATVSLPR.S
1	1	CONTAM|P00761	24409.5	0.251		SWISS-PROT:P00761|TRYP_PIG Trypsin - Sus scrofa (Pig).	259	5			7392	2+	842.509	-0.002	2.37386	0.9847	R.VATVSLPR.S
1	1	CONTAM|P00761	24409.5	0.251		SWISS-PROT:P00761|TRYP_PIG Trypsin - Sus scrofa (Pig).	259	5			7536	2+	842.509	-0.002	2.37386	0.986	R.VATVSLPR.S
1	1	CONTAM|P00761	24409.5	0.251		SWISS-PROT:P00761|TRYP_PIG Trypsin - Sus scrofa (Pig).	259	5			7681	2+	842.509	-0.003	3.56079	0.7392	R.VATVSLPR.S
1	1	CONTAM|P00761	24409.5	0.251		SWISS-PROT:P00761|TRYP_PIG Trypsin - Sus scrofa (Pig).	259	5			7955	2+	842.509	-0.003	3.56079	0.9915	R.VATVSLPR.S
1	1	CONTAM|P00761	24409.5	0.251		SWISS-PROT:P00761|TRYP_PIG Trypsin - Sus scrofa (Pig).	259	5			8217	2+	842.509	-0.003	3.56079	0.8367	R.VATVSLPR.S
1	1	CONTAM|P00761	24409.5	0.251		SWISS-PROT:P00761|TRYP_PIG Trypsin - Sus scrofa (Pig).	259	5			8351	2+	842.509	-0.004	4.74772	0.9797	R.VATVSLPR.S
1	1	CONTAM|P00761	24409.5	0.251		SWISS-PROT:P00761|TRYP_PIG Trypsin - Sus scrofa (Pig).	259	5			8481	2+	842.509	-0.004	4.74772	0.923	R.VATVSLPR.S
1	1	CONTAM|P00761	24409.5	0.251		SWISS-PROT:P00761|TRYP_PIG Trypsin - Sus scrofa (Pig).	259	5			9264	2+	842.509	-0.003	3.56079	0.7612	R.VATVSLPR.S
1	1	CONTAM|P00761	24409.5	0.251		SWISS-PROT:P00761|TRYP_PIG Trypsin - Sus scrofa (Pig).	259	5			9407	2+	842.509	-0.003	3.56079	0.7733	R.VATVSLPR.S
1	1	CONTAM|P00761	24409.5	0.251		SWISS-PROT:P00761|TRYP_PIG Trypsin - Sus scrofa (Pig).	259	5			9825	2+	842.509	-0.002	2.37386	0.7524	R.VATVSLPR.S
1	1	CONTAM|P00761	24409.5	0.251		SWISS-PROT:P00761|TRYP_PIG Trypsin - Sus scrofa (Pig).	259	5			13678	2+	2211.1	0.97	13.5679	0.9791	R.LGEHNIDVLEGNEQFINAAK.I
1	1	CONTAM|P00761	24409.5	0.251		SWISS-PROT:P00761|TRYP_PIG Trypsin - Sus scrofa (Pig).	259	5			13997	2+	2211.1	0.99	4.52263	1	R.LGEHNIDVLEGNEQFINAAK.I
1	1	CONTAM|P00761	24409.5	0.251		SWISS-PROT:P00761|TRYP_PIG Trypsin - Sus scrofa (Pig).	259	5			14109	3+	2211.1	0	0	1	R.LGEHNIDVLEGNEQFINAAK.I
1	1	CONTAM|P00761	24409.5	0.251		SWISS-PROT:P00761|TRYP_PIG Trypsin - Sus scrofa (Pig).	259	5			14120	2+	2211.1	-0.006	2.71358	1	R.LGEHNIDVLEGNEQFINAAK.I
1	1	CONTAM|P00761	24409.5	0.251		SWISS-PROT:P00761|TRYP_PIG Trypsin - Sus scrofa (Pig).	259	5			14241	3+	2211.1	-0.002	0.904526	0.9999	R.LGEHNIDVLEGNEQFINAAK.I
1	1	CONTAM|P00761	24409.5	0.251		SWISS-PROT:P00761|TRYP_PIG Trypsin - Sus scrofa (Pig).	259	5			14374	3+	2211.1	-0.002	0.904526	0.6096	R.LGEHNIDVLEGNEQFINAAK.I
1	1	CONTAM|P00761	24409.5	0.251		SWISS-PROT:P00761|TRYP_PIG Trypsin - Sus scrofa (Pig).	259	5			14774	3+	2211.1	-0.004	1.80905	0.8509	R.LGEHNIDVLEGNEQFINAAK.I
1	1	CONTAM|P00761	24409.5	0.251		SWISS-PROT:P00761|TRYP_PIG Trypsin - Sus scrofa (Pig).	259	5			14906	3+	2211.1	1.001	0.452263	0.8771	R.LGEHNIDVLEGNEQFINAAK.I
1	1	CONTAM|P00761	24409.5	0.251		SWISS-PROT:P00761|TRYP_PIG Trypsin - Sus scrofa (Pig).	259	5			15035	3+	2211.1	-0.006	2.71358	0.9997	R.LGEHNIDVLEGNEQFINAAK.I
1	1	CONTAM|P00761	24409.5	0.251		SWISS-PROT:P00761|TRYP_PIG Trypsin - Sus scrofa (Pig).	259	5			15168	3+	2211.1	-0.005	2.26131	0.9981	R.LGEHNIDVLEGNEQFINAAK.I
1	1	CONTAM|P00761	24409.5	0.251		SWISS-PROT:P00761|TRYP_PIG Trypsin - Sus scrofa (Pig).	259	5			15297	3+	2211.1	0.981	8.59299	0.9918	R.LGEHNIDVLEGNEQFINAAK.I
1	1	CONTAM|P00761	24409.5	0.251		SWISS-PROT:P00761|TRYP_PIG Trypsin - Sus scrofa (Pig).	259	5			15859	3+	2299.18	-0.01	4.34939	0.9998	K.IITHPNFNGNTLDNDIM"LIK.L
1	1	CONTAM|P00761	24409.5	0.251		SWISS-PROT:P00761|TRYP_PIG Trypsin - Sus scrofa (Pig).	259	5			16224	3+	2299.18	0.979	9.13371	0.6526	K.IITHPNFNGNTLDNDIM"LIK.L
1	1	CONTAM|P00761	24409.5	0.251		SWISS-PROT:P00761|TRYP_PIG Trypsin - Sus scrofa (Pig).	259	5			16519	3+	2283.18	-0.003	1.31396	0.9991	K.IITHPNFNGNTLDNDIMLIK.L
1	1	CONTAM|P00761	24409.5	0.251		SWISS-PROT:P00761|TRYP_PIG Trypsin - Sus scrofa (Pig).	259	5			16536	2+	2283.18	-0.002	0.875971	1	K.IITHPNFNGNTLDNDIMLIK.L
1	1	CONTAM|P00761	24409.5	0.251		SWISS-PROT:P00761|TRYP_PIG Trypsin - Sus scrofa (Pig).	259	5			16650	3+	2283.18	-0.006	2.62791	0.9876	K.IITHPNFNGNTLDNDIMLIK.L
1	1	CONTAM|P00761	24409.5	0.251		SWISS-PROT:P00761|TRYP_PIG Trypsin - Sus scrofa (Pig).	259	5			16665	2+	2283.18	-0.009	3.94187	0.9673	K.IITHPNFNGNTLDNDIMLIK.L
1	1	CONTAM|P00761	24409.5	0.251		SWISS-PROT:P00761|TRYP_PIG Trypsin - Sus scrofa (Pig).	259	5			16782	3+	2283.18	0.982	7.88374	0.9705	K.IITHPNFNGNTLDNDIMLIK.L
1	1	CONTAM|P00761	24409.5	0.251		SWISS-PROT:P00761|TRYP_PIG Trypsin - Sus scrofa (Pig).	259	5			16916	3+	2283.18	0.976	10.5117	0.9862	K.IITHPNFNGNTLDNDIMLIK.L
1	1	CONTAM|P00761	24409.5	0.251		SWISS-PROT:P00761|TRYP_PIG Trypsin - Sus scrofa (Pig).	259	5			17047	3+	2283.18	0.979	9.1977	0.981	K.IITHPNFNGNTLDNDIMLIK.L
1	1	CONTAM|P00761	24409.5	0.251		SWISS-PROT:P00761|TRYP_PIG Trypsin - Sus scrofa (Pig).	259	5			17180	3+	2283.18	0.98	8.75971	0.9961	K.IITHPNFNGNTLDNDIMLIK.L
1	1	CONTAM|P00761	24409.5	0.251		SWISS-PROT:P00761|TRYP_PIG Trypsin - Sus scrofa (Pig).	259	5			5153	2+	1045.56	-0.027	25.8234	0.9621	K.LSSPATLNSR.V
1	1	CONTAM|P00761	24409.5	0.251		SWISS-PROT:P00761|TRYP_PIG Trypsin - Sus scrofa (Pig).	259	5			5285	2+	1045.56	-0.004	3.82569	0.9985	K.LSSPATLNSR.V
1	1	CONTAM|P00761	24409.5	0.251		SWISS-PROT:P00761|TRYP_PIG Trypsin - Sus scrofa (Pig).	259	5			7072	2+	842.509	-0.002	2.37386	0.9314	R.VATVSLPR.S
1	1	CONTAM|P00761	24409.5	0.251		SWISS-PROT:P00761|TRYP_PIG Trypsin - Sus scrofa (Pig).	259	5			7213	2+	842.509	-0.002	2.37386	0.6275	R.VATVSLPR.S
1	1	CONTAM|P00761	24409.5	0.251		SWISS-PROT:P00761|TRYP_PIG Trypsin - Sus scrofa (Pig).	259	5			7344	2+	842.509	-0.002	2.37386	0.9934	R.VATVSLPR.S
1	1	CONTAM|P00761	24409.5	0.251		SWISS-PROT:P00761|TRYP_PIG Trypsin - Sus scrofa (Pig).	259	5			7473	2+	842.509	-0.002	2.37386	0.9948	R.VATVSLPR.S
1	1	CONTAM|P00761	24409.5	0.251		SWISS-PROT:P00761|TRYP_PIG Trypsin - Sus scrofa (Pig).	259	5			7605	2+	842.509	-0.001	1.18693	0.9975	R.VATVSLPR.S
1	1	CONTAM|P00761	24409.5	0.251		SWISS-PROT:P00761|TRYP_PIG Trypsin - Sus scrofa (Pig).	259	5			7737	2+	842.509	-0.002	2.37386	0.9784	R.VATVSLPR.S
1	1	CONTAM|P00761	24409.5	0.251		SWISS-PROT:P00761|TRYP_PIG Trypsin - Sus scrofa (Pig).	259	5			7876	2+	842.509	-0.002	2.37386	0.9868	R.VATVSLPR.S
1	1	CONTAM|P00761	24409.5	0.251		SWISS-PROT:P00761|TRYP_PIG Trypsin - Sus scrofa (Pig).	259	5			8021	2+	842.509	-0.003	3.56079	0.9927	R.VATVSLPR.S
1	1	CONTAM|P00761	24409.5	0.251		SWISS-PROT:P00761|TRYP_PIG Trypsin - Sus scrofa (Pig).	259	5			8152	2+	842.509	-0.002	2.37386	0.9687	R.VATVSLPR.S
1	1	CONTAM|P00761	24409.5	0.251		SWISS-PROT:P00761|TRYP_PIG Trypsin - Sus scrofa (Pig).	259	5			8284	2+	842.509	-0.003	3.56079	0.8653	R.VATVSLPR.S
1	1	CONTAM|P00761	24409.5	0.251		SWISS-PROT:P00761|TRYP_PIG Trypsin - Sus scrofa (Pig).	259	5			8418	2+	842.509	-0.003	3.56079	0.9899	R.VATVSLPR.S
1	1	CONTAM|P00761	24409.5	0.251		SWISS-PROT:P00761|TRYP_PIG Trypsin - Sus scrofa (Pig).	259	5			8548	2+	842.509	-0.003	3.56079	0.9906	R.VATVSLPR.S
1	1	CONTAM|P00761	24409.5	0.251		SWISS-PROT:P00761|TRYP_PIG Trypsin - Sus scrofa (Pig).	259	5			8705	2+	842.509	-0.003	3.56079	0.9727	R.VATVSLPR.S
1	1	CONTAM|P00761	24409.5	0.251		SWISS-PROT:P00761|TRYP_PIG Trypsin - Sus scrofa (Pig).	259	5			8839	2+	842.509	-0.003	3.56079	0.9775	R.VATVSLPR.S
1	1	CONTAM|P00761	24409.5	0.251		SWISS-PROT:P00761|TRYP_PIG Trypsin - Sus scrofa (Pig).	259	5			9114	2+	842.509	-0.003	3.56079	0.8194	R.VATVSLPR.S
1	1	CONTAM|P00761	24409.5	0.251		SWISS-PROT:P00761|TRYP_PIG Trypsin - Sus scrofa (Pig).	259	5			9264	2+	842.509	-0.002	2.37386	0.8655	R.VATVSLPR.S
1	1	CONTAM|P00761	24409.5	0.251		SWISS-PROT:P00761|TRYP_PIG Trypsin - Sus scrofa (Pig).	259	5			10025	2+	842.509	-0.003	3.56079	0.8012	R.VATVSLPR.S
1	1	CONTAM|P00761	24409.5	0.251		SWISS-PROT:P00761|TRYP_PIG Trypsin - Sus scrofa (Pig).	259	5			10156	2+	842.509	-0.001	1.18693	0.9185	R.VATVSLPR.S
1	1	CONTAM|P00761	24409.5	0.251		SWISS-PROT:P00761|TRYP_PIG Trypsin - Sus scrofa (Pig).	259	5			10333	2+	842.509	-0.003	3.56079	0.9778	R.VATVSLPR.S
1	1	CONTAM|P00761	24409.5	0.251		SWISS-PROT:P00761|TRYP_PIG Trypsin - Sus scrofa (Pig).	259	5			13728	2+	2211.1	-0.007	3.16584	1	R.LGEHNIDVLEGNEQFINAAK.I
1	1	CONTAM|P00761	24409.5	0.251		SWISS-PROT:P00761|TRYP_PIG Trypsin - Sus scrofa (Pig).	259	5			13754	3+	2211.1	-0.004	1.80905	1	R.LGEHNIDVLEGNEQFINAAK.I
1	1	CONTAM|P00761	24409.5	0.251		SWISS-PROT:P00761|TRYP_PIG Trypsin - Sus scrofa (Pig).	259	5			13865	2+	2211.1	-0.004	1.80905	1	R.LGEHNIDVLEGNEQFINAAK.I
1	1	CONTAM|P00761	24409.5	0.251		SWISS-PROT:P00761|TRYP_PIG Trypsin - Sus scrofa (Pig).	259	5			13897	3+	2211.1	-0.001	0.452263	1	R.LGEHNIDVLEGNEQFINAAK.I
1	1	CONTAM|P00761	24409.5	0.251		SWISS-PROT:P00761|TRYP_PIG Trypsin - Sus scrofa (Pig).	259	5			14016	2+	2211.1	-0.001	0.452263	1	R.LGEHNIDVLEGNEQFINAAK.I
1	1	CONTAM|P00761	24409.5	0.251		SWISS-PROT:P00761|TRYP_PIG Trypsin - Sus scrofa (Pig).	259	5			14031	3+	2211.1	0	0	1	R.LGEHNIDVLEGNEQFINAAK.I
1	1	CONTAM|P00761	24409.5	0.251		SWISS-PROT:P00761|TRYP_PIG Trypsin - Sus scrofa (Pig).	259	5			14174	3+	2211.1	0	0	0.9994	R.LGEHNIDVLEGNEQFINAAK.I
1	1	CONTAM|P00761	24409.5	0.251		SWISS-PROT:P00761|TRYP_PIG Trypsin - Sus scrofa (Pig).	259	5			14181	2+	2211.1	1.009	4.07036	0.9966	R.LGEHNIDVLEGNEQFINAAK.I
1	1	CONTAM|P00761	24409.5	0.251		SWISS-PROT:P00761|TRYP_PIG Trypsin - Sus scrofa (Pig).	259	5			14307	3+	2211.1	-0.002	0.904526	1	R.LGEHNIDVLEGNEQFINAAK.I
1	1	CONTAM|P00761	24409.5	0.251		SWISS-PROT:P00761|TRYP_PIG Trypsin - Sus scrofa (Pig).	259	5			14439	3+	2211.1	-0.003	1.35679	1	R.LGEHNIDVLEGNEQFINAAK.I
1	1	CONTAM|P00761	24409.5	0.251		SWISS-PROT:P00761|TRYP_PIG Trypsin - Sus scrofa (Pig).	259	5			14574	3+	2211.1	-0.002	0.904526	0.9956	R.LGEHNIDVLEGNEQFINAAK.I
1	1	CONTAM|P00761	24409.5	0.251		SWISS-PROT:P00761|TRYP_PIG Trypsin - Sus scrofa (Pig).	259	5			14705	3+	2211.1	-0.005	2.26131	0.9999	R.LGEHNIDVLEGNEQFINAAK.I
1	1	CONTAM|P00761	24409.5	0.251		SWISS-PROT:P00761|TRYP_PIG Trypsin - Sus scrofa (Pig).	259	5			14838	3+	2211.1	-0.008	3.6181	0.9967	R.LGEHNIDVLEGNEQFINAAK.I
1	1	CONTAM|P00761	24409.5	0.251		SWISS-PROT:P00761|TRYP_PIG Trypsin - Sus scrofa (Pig).	259	5			14968	3+	2211.1	1.991	4.07036	0.9924	R.LGEHNIDVLEGNEQFINAAK.I
1	1	CONTAM|P00761	24409.5	0.251		SWISS-PROT:P00761|TRYP_PIG Trypsin - Sus scrofa (Pig).	259	5			15098	3+	2211.1	0.971	13.1156	0.9976	R.LGEHNIDVLEGNEQFINAAK.I
1	1	CONTAM|P00761	24409.5	0.251		SWISS-PROT:P00761|TRYP_PIG Trypsin - Sus scrofa (Pig).	259	5			15287	3+	2211.1	1.001	0.452263	0.9771	R.LGEHNIDVLEGNEQFINAAK.I
1	1	CONTAM|P00761	24409.5	0.251		SWISS-PROT:P00761|TRYP_PIG Trypsin - Sus scrofa (Pig).	259	5			15596	3+	2299.18	-0.01	4.34939	0.942	K.IITHPNFNGNTLDNDIM"LIK.L
1	1	CONTAM|P00761	24409.5	0.251		SWISS-PROT:P00761|TRYP_PIG Trypsin - Sus scrofa (Pig).	259	5			15724	3+	2299.18	-0.01	4.34939	0.9992	K.IITHPNFNGNTLDNDIM"LIK.L
1	1	CONTAM|P00761	24409.5	0.251		SWISS-PROT:P00761|TRYP_PIG Trypsin - Sus scrofa (Pig).	259	5			16331	3+	2283.18	-0.995	2.18993	0.9999	K.IITHPNFNGNTLDNDIMLIK.L
1	1	CONTAM|P00761	24409.5	0.251		SWISS-PROT:P00761|TRYP_PIG Trypsin - Sus scrofa (Pig).	259	5			16341	2+	2283.18	-0.005	2.18993	1	K.IITHPNFNGNTLDNDIMLIK.L
1	1	CONTAM|P00761	24409.5	0.251		SWISS-PROT:P00761|TRYP_PIG Trypsin - Sus scrofa (Pig).	259	5			16450	3+	2299.18	-1.985	6.52408	0.9735	K.IITHPNFNGNTLDNDIM"LIK.L
1	1	CONTAM|P00761	24409.5	0.251		SWISS-PROT:P00761|TRYP_PIG Trypsin - Sus scrofa (Pig).	259	5			16463	3+	2283.18	-0.995	2.18993	0.9998	K.IITHPNFNGNTLDNDIMLIK.L
1	1	CONTAM|P00761	24409.5	0.251		SWISS-PROT:P00761|TRYP_PIG Trypsin - Sus scrofa (Pig).	259	5			16659	2+	2283.18	0.977	10.0737	0.7482	K.IITHPNFNGNTLDNDIMLIK.L
1	1	CONTAM|P00761	24409.5	0.251		SWISS-PROT:P00761|TRYP_PIG Trypsin - Sus scrofa (Pig).	259	5			16713	3+	2283.18	0.979	9.1977	0.9925	K.IITHPNFNGNTLDNDIMLIK.L
1	1	CONTAM|P00761	24409.5	0.251		SWISS-PROT:P00761|TRYP_PIG Trypsin - Sus scrofa (Pig).	259	5			16796	2+	2283.18	0.981	8.32173	0.8087	K.IITHPNFNGNTLDNDIMLIK.L
1	1	CONTAM|P00761	24409.5	0.251		SWISS-PROT:P00761|TRYP_PIG Trypsin - Sus scrofa (Pig).	259	5			16890	3+	2283.18	0.975	10.9496	0.9872	K.IITHPNFNGNTLDNDIMLIK.L
1	1	CONTAM|P00761	24409.5	0.251		SWISS-PROT:P00761|TRYP_PIG Trypsin - Sus scrofa (Pig).	259	5			17023	3+	2283.18	1.975	10.9496	0.8672	K.IITHPNFNGNTLDNDIMLIK.L
1	1	CONTAM|P00761	24409.5	0.251		SWISS-PROT:P00761|TRYP_PIG Trypsin - Sus scrofa (Pig).	259	5			5098	2+	1045.56	-0.003	2.86927	0.9999	K.LSSPATLNSR.V
1	1	CONTAM|P00761	24409.5	0.251		SWISS-PROT:P00761|TRYP_PIG Trypsin - Sus scrofa (Pig).	259	5			6888	2+	842.509	-0.001	1.18693	0.9803	R.VATVSLPR.S
1	1	CONTAM|P00761	24409.5	0.251		SWISS-PROT:P00761|TRYP_PIG Trypsin - Sus scrofa (Pig).	259	5			7031	2+	842.509	-0.002	2.37386	0.9702	R.VATVSLPR.S
1	1	CONTAM|P00761	24409.5	0.251		SWISS-PROT:P00761|TRYP_PIG Trypsin - Sus scrofa (Pig).	259	5			7319	2+	842.509	-0.003	3.56079	0.963	R.VATVSLPR.S
1	1	CONTAM|P00761	24409.5	0.251		SWISS-PROT:P00761|TRYP_PIG Trypsin - Sus scrofa (Pig).	259	5			7463	2+	842.509	-0.002	2.37386	0.8469	R.VATVSLPR.S
1	1	CONTAM|P00761	24409.5	0.251		SWISS-PROT:P00761|TRYP_PIG Trypsin - Sus scrofa (Pig).	259	5			13703	2+	2211.1	-0.007	3.16584	1	R.LGEHNIDVLEGNEQFINAAK.I
1	1	CONTAM|P00761	24409.5	0.251		SWISS-PROT:P00761|TRYP_PIG Trypsin - Sus scrofa (Pig).	259	5			13743	3+	2211.1	-0.006	2.71358	1	R.LGEHNIDVLEGNEQFINAAK.I
1	1	CONTAM|P00761	24409.5	0.251		SWISS-PROT:P00761|TRYP_PIG Trypsin - Sus scrofa (Pig).	259	5			13842	2+	2211.1	-0.005	2.26131	1	R.LGEHNIDVLEGNEQFINAAK.I
1	1	CONTAM|P00761	24409.5	0.251		SWISS-PROT:P00761|TRYP_PIG Trypsin - Sus scrofa (Pig).	259	5			13887	3+	2211.1	-0.002	0.904526	1	R.LGEHNIDVLEGNEQFINAAK.I
1	1	CONTAM|P00761	24409.5	0.251		SWISS-PROT:P00761|TRYP_PIG Trypsin - Sus scrofa (Pig).	259	5			14036	3+	2211.1	-0.003	1.35679	0.9998	R.LGEHNIDVLEGNEQFINAAK.I
1	1	CONTAM|P00761	24409.5	0.251		SWISS-PROT:P00761|TRYP_PIG Trypsin - Sus scrofa (Pig).	259	5			14178	3+	2211.1	-0.001	0.452263	0.8651	R.LGEHNIDVLEGNEQFINAAK.I
1	1	CONTAM|P00761	24409.5	0.251		SWISS-PROT:P00761|TRYP_PIG Trypsin - Sus scrofa (Pig).	259	5			14308	3+	2211.1	-0.005	2.26131	0.9349	R.LGEHNIDVLEGNEQFINAAK.I
1	1	CONTAM|P00761	24409.5	0.251		SWISS-PROT:P00761|TRYP_PIG Trypsin - Sus scrofa (Pig).	259	5			14748	3+	2211.1	-0.007	3.16584	0.9966	R.LGEHNIDVLEGNEQFINAAK.I
1	1	CONTAM|P00761	24409.5	0.251		SWISS-PROT:P00761|TRYP_PIG Trypsin - Sus scrofa (Pig).	259	5			16359	3+	2283.18	-0.007	3.0659	0.9745	K.IITHPNFNGNTLDNDIMLIK.L
1	1	CONTAM|P00761	24409.5	0.251		SWISS-PROT:P00761|TRYP_PIG Trypsin - Sus scrofa (Pig).	259	5			16491	3+	2283.18	-0.005	2.18993	0.9592	K.IITHPNFNGNTLDNDIMLIK.L
1	1	CONTAM|P00761	24409.5	0.251		SWISS-PROT:P00761|TRYP_PIG Trypsin - Sus scrofa (Pig).	259	5			16909	3+	2283.18	0.978	9.63568	0.8751	K.IITHPNFNGNTLDNDIMLIK.L
1	1	CONTAM|P00761	24409.5	0.251		SWISS-PROT:P00761|TRYP_PIG Trypsin - Sus scrofa (Pig).	259	5			17041	3+	2283.18	0.981	8.32173	0.9793	K.IITHPNFNGNTLDNDIMLIK.L
1	1	CONTAM|P00761	24409.5	0.251		SWISS-PROT:P00761|TRYP_PIG Trypsin - Sus scrofa (Pig).	259	5			17174	3+	2283.18	0.977	10.0737	0.961	K.IITHPNFNGNTLDNDIMLIK.L
1	1	CONTAM|P00761	24409.5	0.251		SWISS-PROT:P00761|TRYP_PIG Trypsin - Sus scrofa (Pig).	259	5			4518	2+	1045.56	-0.002	1.91284	0.9997	K.LSSPATLNSR.V
1	1	CONTAM|P00761	24409.5	0.251		SWISS-PROT:P00761|TRYP_PIG Trypsin - Sus scrofa (Pig).	259	5			6027	2+	842.509	-0.002	2.37386	0.9823	R.VATVSLPR.S
1	1	CONTAM|P00761	24409.5	0.251		SWISS-PROT:P00761|TRYP_PIG Trypsin - Sus scrofa (Pig).	259	5			6171	2+	842.509	-0.002	2.37386	0.7277	R.VATVSLPR.S
1	1	CONTAM|P00761	24409.5	0.251		SWISS-PROT:P00761|TRYP_PIG Trypsin - Sus scrofa (Pig).	259	5			6308	2+	842.509	-0.002	2.37386	0.9309	R.VATVSLPR.S
1	1	CONTAM|P00761	24409.5	0.251		SWISS-PROT:P00761|TRYP_PIG Trypsin - Sus scrofa (Pig).	259	5			13341	2+	2211.1	-0.004	1.80905	1	R.LGEHNIDVLEGNEQFINAAK.I
1	1	CONTAM|P00761	24409.5	0.251		SWISS-PROT:P00761|TRYP_PIG Trypsin - Sus scrofa (Pig).	259	5			13355	3+	2211.1	-0.002	0.904526	0.9997	R.LGEHNIDVLEGNEQFINAAK.I
1	1	CONTAM|P00761	24409.5	0.251		SWISS-PROT:P00761|TRYP_PIG Trypsin - Sus scrofa (Pig).	259	5			13480	2+	2211.1	-0.004	1.80905	1	R.LGEHNIDVLEGNEQFINAAK.I
1	1	CONTAM|P00761	24409.5	0.251		SWISS-PROT:P00761|TRYP_PIG Trypsin - Sus scrofa (Pig).	259	5			13499	3+	2211.1	-0.003	1.35679	0.9995	R.LGEHNIDVLEGNEQFINAAK.I
1	1	CONTAM|P00761	24409.5	0.251		SWISS-PROT:P00761|TRYP_PIG Trypsin - Sus scrofa (Pig).	259	5			13659	3+	2211.1	-0.004	1.80905	0.943	R.LGEHNIDVLEGNEQFINAAK.I
1	1	CONTAM|P00761	24409.5	0.251		SWISS-PROT:P00761|TRYP_PIG Trypsin - Sus scrofa (Pig).	259	5			15665	3+	2283.18	-0.006	2.62791	0.9648	K.IITHPNFNGNTLDNDIMLIK.L
1	1	CONTAM|P00761	24409.5	0.251		SWISS-PROT:P00761|TRYP_PIG Trypsin - Sus scrofa (Pig).	259	5			15684	2+	2283.18	-0.001	0.437986	0.9962	K.IITHPNFNGNTLDNDIMLIK.L
1	1	CONTAM|P00761	24409.5	0.251		SWISS-PROT:P00761|TRYP_PIG Trypsin - Sus scrofa (Pig).	259	5			16381	3+	2283.18	0.98	8.75971	0.7338	K.IITHPNFNGNTLDNDIMLIK.L
1	1	CONTAM|P00761	24409.5	0.251		SWISS-PROT:P00761|TRYP_PIG Trypsin - Sus scrofa (Pig).	259	5			4707	2+	1045.56	-0.001	0.956422	0.9979	K.LSSPATLNSR.V
1	1	CONTAM|P00761	24409.5	0.251		SWISS-PROT:P00761|TRYP_PIG Trypsin - Sus scrofa (Pig).	259	5			6201	2+	842.509	-0.001	1.18693	0.9263	R.VATVSLPR.S
1	1	CONTAM|P00761	24409.5	0.251		SWISS-PROT:P00761|TRYP_PIG Trypsin - Sus scrofa (Pig).	259	5			6344	2+	842.509	-0.002	2.37386	0.8641	R.VATVSLPR.S
1	1	CONTAM|P00761	24409.5	0.251		SWISS-PROT:P00761|TRYP_PIG Trypsin - Sus scrofa (Pig).	259	5			6629	2+	842.509	-0.002	2.37386	0.7638	R.VATVSLPR.S
1	1	CONTAM|P00761	24409.5	0.251		SWISS-PROT:P00761|TRYP_PIG Trypsin - Sus scrofa (Pig).	259	5			13374	3+	2211.1	-0.977	10.402	0.9994	R.LGEHNIDVLEGNEQFINAAK.I
1	1	CONTAM|P00761	24409.5	0.251		SWISS-PROT:P00761|TRYP_PIG Trypsin - Sus scrofa (Pig).	259	5			13408	2+	2211.1	-0.001	0.452263	1	R.LGEHNIDVLEGNEQFINAAK.I
1	1	CONTAM|P00761	24409.5	0.251		SWISS-PROT:P00761|TRYP_PIG Trypsin - Sus scrofa (Pig).	259	5			13503	3+	2211.1	-0.001	0.452263	0.9999	R.LGEHNIDVLEGNEQFINAAK.I
1	1	CONTAM|P00761	24409.5	0.251		SWISS-PROT:P00761|TRYP_PIG Trypsin - Sus scrofa (Pig).	259	5			13537	2+	2211.1	-0.008	3.6181	1	R.LGEHNIDVLEGNEQFINAAK.I
1	1	CONTAM|P00761	24409.5	0.251		SWISS-PROT:P00761|TRYP_PIG Trypsin - Sus scrofa (Pig).	259	5			13647	3+	2211.1	-0.004	1.80905	0.9982	R.LGEHNIDVLEGNEQFINAAK.I
1	1	CONTAM|P00761	24409.5	0.251		SWISS-PROT:P00761|TRYP_PIG Trypsin - Sus scrofa (Pig).	259	5			15606	3+	2283.18	-0.002	0.875971	0.9998	K.IITHPNFNGNTLDNDIMLIK.L
1	1	CONTAM|P00761	24409.5	0.251		SWISS-PROT:P00761|TRYP_PIG Trypsin - Sus scrofa (Pig).	259	5			15621	2+	2283.18	-0.002	0.875971	0.9219	K.IITHPNFNGNTLDNDIMLIK.L
1	1	CONTAM|P00761	24409.5	0.251		SWISS-PROT:P00761|TRYP_PIG Trypsin - Sus scrofa (Pig).	259	5			15750	3+	2283.18	0.985	6.56978	0.9734	K.IITHPNFNGNTLDNDIMLIK.L
1	1	CONTAM|P00761	24409.5	0.251		SWISS-PROT:P00761|TRYP_PIG Trypsin - Sus scrofa (Pig).	259	5			16177	3+	2283.18	0.983	7.44576	0.8723	K.IITHPNFNGNTLDNDIMLIK.L
1	1	CONTAM|P00761	24409.5	0.251		SWISS-PROT:P00761|TRYP_PIG Trypsin - Sus scrofa (Pig).	259	5			16469	3+	2283.18	0.976	10.5117	0.9942	K.IITHPNFNGNTLDNDIMLIK.L
1	1	CONTAM|P00761	24409.5	0.251		SWISS-PROT:P00761|TRYP_PIG Trypsin - Sus scrofa (Pig).	259	5			4774	2+	1045.56	-0.002	1.91284	0.9998	K.LSSPATLNSR.V
1	1	CONTAM|P00761	24409.5	0.251		SWISS-PROT:P00761|TRYP_PIG Trypsin - Sus scrofa (Pig).	259	5			6192	2+	842.509	-0.001	1.18693	0.6655	R.VATVSLPR.S
1	1	CONTAM|P00761	24409.5	0.251		SWISS-PROT:P00761|TRYP_PIG Trypsin - Sus scrofa (Pig).	259	5			13495	2+	2211.1	-0.001	0.452263	1	R.LGEHNIDVLEGNEQFINAAK.I
1	1	CONTAM|P00761	24409.5	0.251		SWISS-PROT:P00761|TRYP_PIG Trypsin - Sus scrofa (Pig).	259	5			13582	3+	2211.1	0	0	0.9959	R.LGEHNIDVLEGNEQFINAAK.I
1	1	CONTAM|P00761	24409.5	0.251		SWISS-PROT:P00761|TRYP_PIG Trypsin - Sus scrofa (Pig).	259	5			13641	2+	2211.1	0.001	0.452263	1	R.LGEHNIDVLEGNEQFINAAK.I
1	1	CONTAM|P00761	24409.5	0.251		SWISS-PROT:P00761|TRYP_PIG Trypsin - Sus scrofa (Pig).	259	5			13725	3+	2211.1	0	0	0.6046	R.LGEHNIDVLEGNEQFINAAK.I
1	1	CONTAM|P00761	24409.5	0.251		SWISS-PROT:P00761|TRYP_PIG Trypsin - Sus scrofa (Pig).	259	5			16002	3+	2283.18	-0.005	2.18993	0.854	K.IITHPNFNGNTLDNDIMLIK.L
1	1	CONTAM|P00761	24409.5	0.251		SWISS-PROT:P00761|TRYP_PIG Trypsin - Sus scrofa (Pig).	259	5			16018	2+	2283.18	0.001	0.437986	0.9971	K.IITHPNFNGNTLDNDIMLIK.L
1	1	CONTAM|P00761	24409.5	0.251		SWISS-PROT:P00761|TRYP_PIG Trypsin - Sus scrofa (Pig).	259	5			16147	3+	2283.18	0.985	6.56978	0.9983	K.IITHPNFNGNTLDNDIMLIK.L
2	1	CONTAM|P35527, sp|P35527|K1C9_HUMAN	62129.44576000013, 62064.327320000135	0.356	KRT9, KRT9	Tax_Id=9606 Keratin, type I cytoskeletal 9, Keratin, type I cytoskeletal 9	33	13			3588	2+	1791.73	-0.012	6.69745	1	R.GGSGGSYGGGGSGGGYGGGSGSR.G
2	1	CONTAM|P35527, sp|P35527|K1C9_HUMAN	62129.44576000013, 62064.327320000135	0.356	KRT9, KRT9	Tax_Id=9606 Keratin, type I cytoskeletal 9, Keratin, type I cytoskeletal 9	33	13			3500	2+	1791.73	0	0	0.8506	R.GGSGGSYGGGGSGGGYGGGSGSR.G
2	1	CONTAM|P35527, sp|P35527|K1C9_HUMAN	62129.44576000013, 62064.327320000135	0.356	KRT9, KRT9	Tax_Id=9606 Keratin, type I cytoskeletal 9, Keratin, type I cytoskeletal 9	33	13			3627	2+	1791.73	-0.002	1.11624	0.9451	R.GGSGGSYGGGGSGGGYGGGSGSR.G
2	1	CONTAM|P35527, sp|P35527|K1C9_HUMAN	62129.44576000013, 62064.327320000135	0.356	KRT9, KRT9	Tax_Id=9606 Keratin, type I cytoskeletal 9, Keratin, type I cytoskeletal 9	33	13			8082	2+	1586.77	1.007	4.41149	0.9998	K.VQALEEANNDLENK.I
2	1	CONTAM|P35527, sp|P35527|K1C9_HUMAN	62129.44576000013, 62064.327320000135	0.356	KRT9, KRT9	Tax_Id=9606 Keratin, type I cytoskeletal 9, Keratin, type I cytoskeletal 9	33	13			3596	2+	1791.73	-0.009	5.02308	0.9986	R.GGSGGSYGGGGSGGGYGGGSGSR.G
2	1	CONTAM|P35527, sp|P35527|K1C9_HUMAN	62129.44576000013, 62064.327320000135	0.356	KRT9, KRT9	Tax_Id=9606 Keratin, type I cytoskeletal 9, Keratin, type I cytoskeletal 9	33	13			3624	2+	1791.73	-0.006	3.34872	1	R.GGSGGSYGGGGSGGGYGGGSGSR.G
2	1	CONTAM|P35527, sp|P35527|K1C9_HUMAN	62129.44576000013, 62064.327320000135	0.356	KRT9, KRT9	Tax_Id=9606 Keratin, type I cytoskeletal 9, Keratin, type I cytoskeletal 9	33	13			3755	2+	1791.73	-0.003	1.67436	0.9999	R.GGSGGSYGGGGSGGGYGGGSGSR.G
2	1	CONTAM|P35527, sp|P35527|K1C9_HUMAN	62129.44576000013, 62064.327320000135	0.356	KRT9, KRT9	Tax_Id=9606 Keratin, type I cytoskeletal 9, Keratin, type I cytoskeletal 9	33	13			3826	2+	1235.53	-0.003	2.42811	1	R.FSSSSGYGGGSSR.V
2	1	CONTAM|P35527, sp|P35527|K1C9_HUMAN	62129.44576000013, 62064.327320000135	0.356	KRT9, KRT9	Tax_Id=9606 Keratin, type I cytoskeletal 9, Keratin, type I cytoskeletal 9	33	13			4351	2+	1232.6	1.995	4.05647	0.9988	R.SGGGGGGGLGSGGSIR.S
2	1	CONTAM|P35527, sp|P35527|K1C9_HUMAN	62129.44576000013, 62064.327320000135	0.356	KRT9, KRT9	Tax_Id=9606 Keratin, type I cytoskeletal 9, Keratin, type I cytoskeletal 9	33	13			4808	2+	1065.5	-0.004	3.75411	0.9997	K.STMQELNSR.L
2	1	CONTAM|P35527, sp|P35527|K1C9_HUMAN	62129.44576000013, 62064.327320000135	0.356	KRT9, KRT9	Tax_Id=9606 Keratin, type I cytoskeletal 9, Keratin, type I cytoskeletal 9	33	13			6484	3+	3223.28	0.993	2.1717	0.9998	R.GGSGGSHGGGSGFGGESGGSYGGGEEASGSGGGYGGGSGK.S
2	1	CONTAM|P35527, sp|P35527|K1C9_HUMAN	62129.44576000013, 62064.327320000135	0.356	KRT9, KRT9	Tax_Id=9606 Keratin, type I cytoskeletal 9, Keratin, type I cytoskeletal 9	33	13			6609	3+	3223.28	-0.018	5.58437	1	R.GGSGGSHGGGSGFGGESGGSYGGGEEASGSGGGYGGGSGK.S
2	1	CONTAM|P35527, sp|P35527|K1C9_HUMAN	62129.44576000013, 62064.327320000135	0.356	KRT9, KRT9	Tax_Id=9606 Keratin, type I cytoskeletal 9, Keratin, type I cytoskeletal 9	33	13			6754	3+	3223.28	1.99	3.10243	0.9303	R.GGSGGSHGGGSGFGGESGGSYGGGEEASGSGGGYGGGSGK.S
2	1	CONTAM|P35527, sp|P35527|K1C9_HUMAN	62129.44576000013, 62064.327320000135	0.356	KRT9, KRT9	Tax_Id=9606 Keratin, type I cytoskeletal 9, Keratin, type I cytoskeletal 9	33	13			8544	2+	1586.77	-0.004	2.52085	0.9999	K.VQALEEANNDLENK.I
2	1	CONTAM|P35527, sp|P35527|K1C9_HUMAN	62129.44576000013, 62064.327320000135	0.356	KRT9, KRT9	Tax_Id=9606 Keratin, type I cytoskeletal 9, Keratin, type I cytoskeletal 9	33	13			8584	2+	1121.58	-0.004	3.56639	0.9251	R.QEYEQLIAK.N
2	1	CONTAM|P35527, sp|P35527|K1C9_HUMAN	62129.44576000013, 62064.327320000135	0.356	KRT9, KRT9	Tax_Id=9606 Keratin, type I cytoskeletal 9, Keratin, type I cytoskeletal 9	33	13			8662	2+	1157.59	-0.004	3.45545	0.9955	R.QGVDADINGLR.Q
2	1	CONTAM|P35527, sp|P35527|K1C9_HUMAN	62129.44576000013, 62064.327320000135	0.356	KRT9, KRT9	Tax_Id=9606 Keratin, type I cytoskeletal 9, Keratin, type I cytoskeletal 9	33	13			8793	2+	1157.59	-0.005	4.31932	0.6761	R.QGVDADINGLR.Q
2	1	CONTAM|P35527, sp|P35527|K1C9_HUMAN	62129.44576000013, 62064.327320000135	0.356	KRT9, KRT9	Tax_Id=9606 Keratin, type I cytoskeletal 9, Keratin, type I cytoskeletal 9	33	13			10482	3+	1307.68	-0.007	5.353	0.9929	R.IKFEMEQNLR.Q
2	1	CONTAM|P35527, sp|P35527|K1C9_HUMAN	62129.44576000013, 62064.327320000135	0.356	KRT9, KRT9	Tax_Id=9606 Keratin, type I cytoskeletal 9, Keratin, type I cytoskeletal 9	33	13			11025	2+	897.413	-0.002	2.22863	0.9997	R.MTLDDFR.I
2	1	CONTAM|P35527, sp|P35527|K1C9_HUMAN	62129.44576000013, 62064.327320000135	0.356	KRT9, KRT9	Tax_Id=9606 Keratin, type I cytoskeletal 9, Keratin, type I cytoskeletal 9	33	13			11153	2+	897.413	-0.004	4.45725	0.957	R.MTLDDFR.I
2	1	CONTAM|P35527, sp|P35527|K1C9_HUMAN	62129.44576000013, 62064.327320000135	0.356	KRT9, KRT9	Tax_Id=9606 Keratin, type I cytoskeletal 9, Keratin, type I cytoskeletal 9	33	13			13802	3+	2510.13	-0.003	1.19516	0.9995	K.EIETYHNLLEGGQEDFESSGAGK.I
2	1	CONTAM|P35527, sp|P35527|K1C9_HUMAN	62129.44576000013, 62064.327320000135	0.356	KRT9, KRT9	Tax_Id=9606 Keratin, type I cytoskeletal 9, Keratin, type I cytoskeletal 9	33	13			18549	3+	3264.51	-0.02	6.12649	0.9982	K.DIENQYETQITQIEHEVSSSGQEVQSSAK.E
2	1	CONTAM|P35527, sp|P35527|K1C9_HUMAN	62129.44576000013, 62064.327320000135	0.356	KRT9, KRT9	Tax_Id=9606 Keratin, type I cytoskeletal 9, Keratin, type I cytoskeletal 9	33	13			18664	3+	3264.51	0.981	5.82016	0.9798	K.DIENQYETQITQIEHEVSSSGQEVQSSAK.E
2	1	CONTAM|P35527, sp|P35527|K1C9_HUMAN	62129.44576000013, 62064.327320000135	0.356	KRT9, KRT9	Tax_Id=9606 Keratin, type I cytoskeletal 9, Keratin, type I cytoskeletal 9	33	13			21320	2+	2171.02	0.001	0.460612	0.8845	K.SDLEMQYETLQEELMALK.K
2	1	CONTAM|P35527, sp|P35527|K1C9_HUMAN	62129.44576000013, 62064.327320000135	0.356	KRT9, KRT9	Tax_Id=9606 Keratin, type I cytoskeletal 9, Keratin, type I cytoskeletal 9	33	13			3624	2+	1791.73	0.003	1.67436	0.9256	R.GGSGGSYGGGGSGGGYGGGSGSR.G
2	1	CONTAM|P35527, sp|P35527|K1C9_HUMAN	62129.44576000013, 62064.327320000135	0.356	KRT9, KRT9	Tax_Id=9606 Keratin, type I cytoskeletal 9, Keratin, type I cytoskeletal 9	33	13			3752	2+	1791.73	-0.001	0.558121	1	R.GGSGGSYGGGGSGGGYGGGSGSR.G
2	1	CONTAM|P35527, sp|P35527|K1C9_HUMAN	62129.44576000013, 62064.327320000135	0.356	KRT9, KRT9	Tax_Id=9606 Keratin, type I cytoskeletal 9, Keratin, type I cytoskeletal 9	33	13			8663	2+	1586.77	-0.989	6.93234	0.9973	K.VQALEEANNDLENK.I
2	1	CONTAM|P35527, sp|P35527|K1C9_HUMAN	62129.44576000013, 62064.327320000135	0.356	KRT9, KRT9	Tax_Id=9606 Keratin, type I cytoskeletal 9, Keratin, type I cytoskeletal 9	33	13			3644	2+	1791.73	-0.004	2.23248	1	R.GGSGGSYGGGGSGGGYGGGSGSR.G
2	1	CONTAM|P35527, sp|P35527|K1C9_HUMAN	62129.44576000013, 62064.327320000135	0.356	KRT9, KRT9	Tax_Id=9606 Keratin, type I cytoskeletal 9, Keratin, type I cytoskeletal 9	33	13			3833	2+	1235.53	-0.007	5.66559	0.9713	R.FSSSSGYGGGSSR.V
2	1	CONTAM|P35527, sp|P35527|K1C9_HUMAN	62129.44576000013, 62064.327320000135	0.356	KRT9, KRT9	Tax_Id=9606 Keratin, type I cytoskeletal 9, Keratin, type I cytoskeletal 9	33	13			4187	2+	1232.6	-0.004	3.24518	0.999	R.SGGGGGGGLGSGGSIR.S
2	1	CONTAM|P35527, sp|P35527|K1C9_HUMAN	62129.44576000013, 62064.327320000135	0.356	KRT9, KRT9	Tax_Id=9606 Keratin, type I cytoskeletal 9, Keratin, type I cytoskeletal 9	33	13			3313	2+	1791.73	-0.001	0.558121	0.9983	R.GGSGGSYGGGGSGGGYGGGSGSR.G
2	1	CONTAM|P35527, sp|P35527|K1C9_HUMAN	62129.44576000013, 62064.327320000135	0.356	KRT9, KRT9	Tax_Id=9606 Keratin, type I cytoskeletal 9, Keratin, type I cytoskeletal 9	33	13			3233	2+	1791.73	0	0	0.9669	R.GGSGGSYGGGGSGGGYGGGSGSR.G
2	1	CONTAM|P35527, sp|P35527|K1C9_HUMAN	62129.44576000013, 62064.327320000135	0.356	KRT9, KRT9	Tax_Id=9606 Keratin, type I cytoskeletal 9, Keratin, type I cytoskeletal 9	33	13			3369	2+	1235.53	-0.868	106.837	0.9978	R.FSSSSGYGGGSSR.V
3	1	CONTAM|P41361	52347.1	0.174		SWISS-PROT:P41361 (Bos taurus) Antithrombin-III precursor	187	8			4856	2+	917.52	-0.002	2.17979	0.6699	R.RVWELSK.A
3	1	CONTAM|P41361	52347.1	0.174		SWISS-PROT:P41361 (Bos taurus) Antithrombin-III precursor	187	8			4994	2+	917.52	-0.001	1.08989	0.911	R.RVWELSK.A
3	1	CONTAM|P41361	52347.1	0.174		SWISS-PROT:P41361 (Bos taurus) Antithrombin-III precursor	187	8			5825	2+	911.531	-0.001	1.09706	1	K.LPGIVAEGR.D
3	1	CONTAM|P41361	52347.1	0.174		SWISS-PROT:P41361 (Bos taurus) Antithrombin-III precursor	187	8			5962	2+	911.531	-0.002	2.19411	1	K.LPGIVAEGR.D
3	1	CONTAM|P41361	52347.1	0.174		SWISS-PROT:P41361 (Bos taurus) Antithrombin-III precursor	187	8			6100	2+	911.531	-0.002	2.19411	1	K.LPGIVAEGR.D
3	1	CONTAM|P41361	52347.1	0.174		SWISS-PROT:P41361 (Bos taurus) Antithrombin-III precursor	187	8			6236	2+	911.531	-0.002	2.19411	1	K.LPGIVAEGR.D
3	1	CONTAM|P41361	52347.1	0.174		SWISS-PROT:P41361 (Bos taurus) Antithrombin-III precursor	187	8			6375	2+	911.531	-0.001	1.09706	1	K.LPGIVAEGR.D
3	1	CONTAM|P41361	52347.1	0.174		SWISS-PROT:P41361 (Bos taurus) Antithrombin-III precursor	187	8			6513	2+	911.531	-0.002	2.19411	0.9995	K.LPGIVAEGR.D
3	1	CONTAM|P41361	52347.1	0.174		SWISS-PROT:P41361 (Bos taurus) Antithrombin-III precursor	187	8			6656	2+	911.531	-0.001	1.09706	1	K.LPGIVAEGR.D
3	1	CONTAM|P41361	52347.1	0.174		SWISS-PROT:P41361 (Bos taurus) Antithrombin-III precursor	187	8			6801	2+	911.531	-0.002	2.19411	0.9992	K.LPGIVAEGR.D
3	1	CONTAM|P41361	52347.1	0.174		SWISS-PROT:P41361 (Bos taurus) Antithrombin-III precursor	187	8			7087	2+	911.531	-0.998	2.19411	0.9789	K.LPGIVAEGR.D
3	1	CONTAM|P41361	52347.1	0.174		SWISS-PROT:P41361 (Bos taurus) Antithrombin-III precursor	187	8			7415	2+	911.531	1.93	76.7939	0.8724	K.LPGIVAEGR.D
3	1	CONTAM|P41361	52347.1	0.174		SWISS-PROT:P41361 (Bos taurus) Antithrombin-III precursor	187	8			7560	2+	911.531	1.93	76.7939	0.9324	K.LPGIVAEGR.D
3	1	CONTAM|P41361	52347.1	0.174		SWISS-PROT:P41361 (Bos taurus) Antithrombin-III precursor	187	8			12288	2+	1340.66	1.99	7.459	0.9994	K.TSDQIHFFFAK.L
3	1	CONTAM|P41361	52347.1	0.174		SWISS-PROT:P41361 (Bos taurus) Antithrombin-III precursor	187	8			12332	2+	1340.66	-1.01	7.459	0.9999	K.TSDQIHFFFAK.L
3	1	CONTAM|P41361	52347.1	0.174		SWISS-PROT:P41361 (Bos taurus) Antithrombin-III precursor	187	8			12570	2+	1340.66	-0.003	2.2377	1	K.TSDQIHFFFAK.L
3	1	CONTAM|P41361	52347.1	0.174		SWISS-PROT:P41361 (Bos taurus) Antithrombin-III precursor	187	8			12825	2+	1340.66	-0.001	0.745899	0.9995	K.TSDQIHFFFAK.L
3	1	CONTAM|P41361	52347.1	0.174		SWISS-PROT:P41361 (Bos taurus) Antithrombin-III precursor	187	8			12967	2+	1340.66	-0.001	0.745899	0.9997	K.TSDQIHFFFAK.L
3	1	CONTAM|P41361	52347.1	0.174		SWISS-PROT:P41361 (Bos taurus) Antithrombin-III precursor	187	8			13110	2+	1340.66	-0.001	0.745899	0.9994	K.TSDQIHFFFAK.L
3	1	CONTAM|P41361	52347.1	0.174		SWISS-PROT:P41361 (Bos taurus) Antithrombin-III precursor	187	8			16721	2+	1314.73	-0.004	3.04244	0.9984	K.GDDITMVLILPK.L
3	1	CONTAM|P41361	52347.1	0.174		SWISS-PROT:P41361 (Bos taurus) Antithrombin-III precursor	187	8			16852	2+	1314.73	-0.004	3.04244	0.9996	K.GDDITMVLILPK.L
3	1	CONTAM|P41361	52347.1	0.174		SWISS-PROT:P41361 (Bos taurus) Antithrombin-III precursor	187	8			16990	2+	1314.73	-0.003	2.28183	0.9915	K.GDDITMVLILPK.L
3	1	CONTAM|P41361	52347.1	0.174		SWISS-PROT:P41361 (Bos taurus) Antithrombin-III precursor	187	8			17122	2+	1314.73	-0.004	3.04244	0.9998	K.GDDITMVLILPK.L
3	1	CONTAM|P41361	52347.1	0.174		SWISS-PROT:P41361 (Bos taurus) Antithrombin-III precursor	187	8			17252	2+	1314.73	-0.001	0.76061	0.999	K.GDDITMVLILPK.L
3	1	CONTAM|P41361	52347.1	0.174		SWISS-PROT:P41361 (Bos taurus) Antithrombin-III precursor	187	8			17394	2+	1314.73	-0.002	1.52122	0.9987	K.GDDITMVLILPK.L
3	1	CONTAM|P41361	52347.1	0.174		SWISS-PROT:P41361 (Bos taurus) Antithrombin-III precursor	187	8			17523	2+	1314.73	-0.001	0.76061	0.9994	K.GDDITMVLILPK.L
3	1	CONTAM|P41361	52347.1	0.174		SWISS-PROT:P41361 (Bos taurus) Antithrombin-III precursor	187	8			5150	2+	917.52	-0.002	2.17979	0.978	R.RVWELSK.A
3	1	CONTAM|P41361	52347.1	0.174		SWISS-PROT:P41361 (Bos taurus) Antithrombin-III precursor	187	8			5290	2+	917.52	-0.001	1.08989	0.9984	R.RVWELSK.A
3	1	CONTAM|P41361	52347.1	0.174		SWISS-PROT:P41361 (Bos taurus) Antithrombin-III precursor	187	8			6117	2+	911.531	-0.001	1.09706	0.9999	K.LPGIVAEGR.D
3	1	CONTAM|P41361	52347.1	0.174		SWISS-PROT:P41361 (Bos taurus) Antithrombin-III precursor	187	8			6255	2+	911.531	-0.002	2.19411	0.9999	K.LPGIVAEGR.D
3	1	CONTAM|P41361	52347.1	0.174		SWISS-PROT:P41361 (Bos taurus) Antithrombin-III precursor	187	8			6394	2+	911.531	-0.002	2.19411	1	K.LPGIVAEGR.D
3	1	CONTAM|P41361	52347.1	0.174		SWISS-PROT:P41361 (Bos taurus) Antithrombin-III precursor	187	8			6537	2+	911.531	-0.002	2.19411	1	K.LPGIVAEGR.D
3	1	CONTAM|P41361	52347.1	0.174		SWISS-PROT:P41361 (Bos taurus) Antithrombin-III precursor	187	8			6675	2+	911.531	-0.001	1.09706	0.9996	K.LPGIVAEGR.D
3	1	CONTAM|P41361	52347.1	0.174		SWISS-PROT:P41361 (Bos taurus) Antithrombin-III precursor	187	8			6808	2+	911.531	-0.001	1.09706	1	K.LPGIVAEGR.D
3	1	CONTAM|P41361	52347.1	0.174		SWISS-PROT:P41361 (Bos taurus) Antithrombin-III precursor	187	8			6952	2+	911.531	0	0	0.9996	K.LPGIVAEGR.D
3	1	CONTAM|P41361	52347.1	0.174		SWISS-PROT:P41361 (Bos taurus) Antithrombin-III precursor	187	8			7166	2+	911.531	1.002	2.19411	0.7991	K.LPGIVAEGR.D
3	1	CONTAM|P41361	52347.1	0.174		SWISS-PROT:P41361 (Bos taurus) Antithrombin-III precursor	187	8			7303	2+	911.531	-0.002	2.19411	0.9894	K.LPGIVAEGR.D
3	1	CONTAM|P41361	52347.1	0.174		SWISS-PROT:P41361 (Bos taurus) Antithrombin-III precursor	187	8			7445	2+	911.531	-0.003	3.29117	0.9999	K.LPGIVAEGR.D
3	1	CONTAM|P41361	52347.1	0.174		SWISS-PROT:P41361 (Bos taurus) Antithrombin-III precursor	187	8			7595	2+	911.531	-0.002	2.19411	0.9985	K.LPGIVAEGR.D
3	1	CONTAM|P41361	52347.1	0.174		SWISS-PROT:P41361 (Bos taurus) Antithrombin-III precursor	187	8			12837	2+	1340.66	-0.001	0.745899	0.9999	K.TSDQIHFFFAK.L
3	1	CONTAM|P41361	52347.1	0.174		SWISS-PROT:P41361 (Bos taurus) Antithrombin-III precursor	187	8			12980	2+	1340.66	0	0	0.9998	K.TSDQIHFFFAK.L
3	1	CONTAM|P41361	52347.1	0.174		SWISS-PROT:P41361 (Bos taurus) Antithrombin-III precursor	187	8			13124	2+	1340.66	-0.001	0.745899	0.9999	K.TSDQIHFFFAK.L
3	1	CONTAM|P41361	52347.1	0.174		SWISS-PROT:P41361 (Bos taurus) Antithrombin-III precursor	187	8			13133	3+	1340.66	-0.002	1.4918	0.8967	K.TSDQIHFFFAK.L
3	1	CONTAM|P41361	52347.1	0.174		SWISS-PROT:P41361 (Bos taurus) Antithrombin-III precursor	187	8			13414	2+	1340.66	-0.002	1.4918	0.9808	K.TSDQIHFFFAK.L
3	1	CONTAM|P41361	52347.1	0.174		SWISS-PROT:P41361 (Bos taurus) Antithrombin-III precursor	187	8			23330	2+	2298.14	0.975	10.8783	0.9764	K.NNNDNIFLSPLSISTAFAMTK.L
3	1	CONTAM|P41361	52347.1	0.174		SWISS-PROT:P41361 (Bos taurus) Antithrombin-III precursor	187	8			4498	2+	839.414	-0.002	2.38261	0.6781	K.FDTISEK.T
3	1	CONTAM|P41361	52347.1	0.174		SWISS-PROT:P41361 (Bos taurus) Antithrombin-III precursor	187	8			5888	2+	917.52	-0.001	1.08989	0.7405	R.RVWELSK.A
3	1	CONTAM|P41361	52347.1	0.174		SWISS-PROT:P41361 (Bos taurus) Antithrombin-III precursor	187	8			6827	2+	911.531	-1.088	96.5409	0.8962	K.LPGIVAEGR.D
3	1	CONTAM|P41361	52347.1	0.174		SWISS-PROT:P41361 (Bos taurus) Antithrombin-III precursor	187	8			6969	2+	911.531	-0.001	1.09706	0.9998	K.LPGIVAEGR.D
3	1	CONTAM|P41361	52347.1	0.174		SWISS-PROT:P41361 (Bos taurus) Antithrombin-III precursor	187	8			7111	2+	911.531	-0.001	1.09706	0.9999	K.LPGIVAEGR.D
3	1	CONTAM|P41361	52347.1	0.174		SWISS-PROT:P41361 (Bos taurus) Antithrombin-III precursor	187	8			7254	2+	911.531	-0.001	1.09706	1	K.LPGIVAEGR.D
3	1	CONTAM|P41361	52347.1	0.174		SWISS-PROT:P41361 (Bos taurus) Antithrombin-III precursor	187	8			7398	2+	911.531	-0.002	2.19411	0.9993	K.LPGIVAEGR.D
3	1	CONTAM|P41361	52347.1	0.174		SWISS-PROT:P41361 (Bos taurus) Antithrombin-III precursor	187	8			7542	2+	911.531	-0.002	2.19411	0.9999	K.LPGIVAEGR.D
3	1	CONTAM|P41361	52347.1	0.174		SWISS-PROT:P41361 (Bos taurus) Antithrombin-III precursor	187	8			8325	2+	911.531	0.902	107.511	0.9722	K.LPGIVAEGR.D
3	1	CONTAM|P41361	52347.1	0.174		SWISS-PROT:P41361 (Bos taurus) Antithrombin-III precursor	187	8			9835	2+	860.488	-0.001	1.16213	0.6986	K.LQPLDFK.E
3	1	CONTAM|P41361	52347.1	0.174		SWISS-PROT:P41361 (Bos taurus) Antithrombin-III precursor	187	8			13201	2+	1340.66	-0.001	0.745899	1	K.TSDQIHFFFAK.L
3	1	CONTAM|P41361	52347.1	0.174		SWISS-PROT:P41361 (Bos taurus) Antithrombin-III precursor	187	8			13344	2+	1340.66	0	0	0.9998	K.TSDQIHFFFAK.L
3	1	CONTAM|P41361	52347.1	0.174		SWISS-PROT:P41361 (Bos taurus) Antithrombin-III precursor	187	8			13487	2+	1340.66	-0.001	0.745899	0.9999	K.TSDQIHFFFAK.L
3	1	CONTAM|P41361	52347.1	0.174		SWISS-PROT:P41361 (Bos taurus) Antithrombin-III precursor	187	8			17407	2+	1314.73	0	0	0.9985	K.GDDITMVLILPK.L
3	1	CONTAM|P41361	52347.1	0.174		SWISS-PROT:P41361 (Bos taurus) Antithrombin-III precursor	187	8			17541	2+	1314.73	-0.002	1.52122	0.9635	K.GDDITMVLILPK.L
3	1	CONTAM|P41361	52347.1	0.174		SWISS-PROT:P41361 (Bos taurus) Antithrombin-III precursor	187	8			17669	2+	1314.73	-0.001	0.76061	0.9971	K.GDDITMVLILPK.L
3	1	CONTAM|P41361	52347.1	0.174		SWISS-PROT:P41361 (Bos taurus) Antithrombin-III precursor	187	8			4872	2+	839.414	-0.001	1.19131	0.7386	K.FDTISEK.T
3	1	CONTAM|P41361	52347.1	0.174		SWISS-PROT:P41361 (Bos taurus) Antithrombin-III precursor	187	8			6818	2+	917.52	-0.002	2.17979	0.7439	R.RVWELSK.A
3	1	CONTAM|P41361	52347.1	0.174		SWISS-PROT:P41361 (Bos taurus) Antithrombin-III precursor	187	8			7019	2+	917.52	-0.002	2.17979	0.7978	R.RVWELSK.A
3	1	CONTAM|P41361	52347.1	0.174		SWISS-PROT:P41361 (Bos taurus) Antithrombin-III precursor	187	8			7694	2+	911.531	-0.002	2.19411	0.9997	K.LPGIVAEGR.D
3	1	CONTAM|P41361	52347.1	0.174		SWISS-PROT:P41361 (Bos taurus) Antithrombin-III precursor	187	8			7825	2+	911.531	-0.002	2.19411	0.9998	K.LPGIVAEGR.D
3	1	CONTAM|P41361	52347.1	0.174		SWISS-PROT:P41361 (Bos taurus) Antithrombin-III precursor	187	8			7956	2+	911.531	-0.001	1.09706	0.9998	K.LPGIVAEGR.D
3	1	CONTAM|P41361	52347.1	0.174		SWISS-PROT:P41361 (Bos taurus) Antithrombin-III precursor	187	8			8087	2+	911.531	-0.001	1.09706	0.9999	K.LPGIVAEGR.D
3	1	CONTAM|P41361	52347.1	0.174		SWISS-PROT:P41361 (Bos taurus) Antithrombin-III precursor	187	8			8220	2+	911.531	-0.002	2.19411	0.9999	K.LPGIVAEGR.D
3	1	CONTAM|P41361	52347.1	0.174		SWISS-PROT:P41361 (Bos taurus) Antithrombin-III precursor	187	8			8356	2+	911.531	-0.001	1.09706	0.9935	K.LPGIVAEGR.D
3	1	CONTAM|P41361	52347.1	0.174		SWISS-PROT:P41361 (Bos taurus) Antithrombin-III precursor	187	8			14006	2+	1340.66	0.001	0.745899	1	K.TSDQIHFFFAK.L
3	1	CONTAM|P41361	52347.1	0.174		SWISS-PROT:P41361 (Bos taurus) Antithrombin-III precursor	187	8			14135	2+	1340.66	0	0	0.9998	K.TSDQIHFFFAK.L
3	1	CONTAM|P41361	52347.1	0.174		SWISS-PROT:P41361 (Bos taurus) Antithrombin-III precursor	187	8			14267	2+	1340.66	0.001	0.745899	0.9982	K.TSDQIHFFFAK.L
3	1	CONTAM|P41361	52347.1	0.174		SWISS-PROT:P41361 (Bos taurus) Antithrombin-III precursor	187	8			6761	2+	917.52	-0.003	3.26968	0.9843	R.RVWELSK.A
3	1	CONTAM|P41361	52347.1	0.174		SWISS-PROT:P41361 (Bos taurus) Antithrombin-III precursor	187	8			7601	2+	911.531	-0.124	136.035	0.9836	K.LPGIVAEGR.D
3	1	CONTAM|P41361	52347.1	0.174		SWISS-PROT:P41361 (Bos taurus) Antithrombin-III precursor	187	8			7186	2+	911.531	-0.003	3.29117	0.9999	K.LPGIVAEGR.D
3	1	CONTAM|P41361	52347.1	0.174		SWISS-PROT:P41361 (Bos taurus) Antithrombin-III precursor	187	8			3152	2+	850.405	-0.003	3.52773	0.9579	K.FSPENTR.K
3	1	CONTAM|P41361	52347.1	0.174		SWISS-PROT:P41361 (Bos taurus) Antithrombin-III precursor	187	8			3276	2+	850.405	-0.003	3.52773	0.6754	K.FSPENTR.K
3	1	CONTAM|P41361	52347.1	0.174		SWISS-PROT:P41361 (Bos taurus) Antithrombin-III precursor	187	8			3507	2+	850.405	-0.003	3.52773	0.9519	K.FSPENTR.K
3	1	CONTAM|P41361	52347.1	0.174		SWISS-PROT:P41361 (Bos taurus) Antithrombin-III precursor	187	8			3815	2+	839.414	-0.002	2.38261	0.6914	K.FDTISEK.T
3	1	CONTAM|P41361	52347.1	0.174		SWISS-PROT:P41361 (Bos taurus) Antithrombin-III precursor	187	8			4963	2+	917.52	-0.002	2.17979	0.8609	R.RVWELSK.A
3	1	CONTAM|P41361	52347.1	0.174		SWISS-PROT:P41361 (Bos taurus) Antithrombin-III precursor	187	8			5996	2+	911.531	-0.002	2.19411	1	K.LPGIVAEGR.D
3	1	CONTAM|P41361	52347.1	0.174		SWISS-PROT:P41361 (Bos taurus) Antithrombin-III precursor	187	8			6137	2+	911.531	-0.002	2.19411	1	K.LPGIVAEGR.D
3	1	CONTAM|P41361	52347.1	0.174		SWISS-PROT:P41361 (Bos taurus) Antithrombin-III precursor	187	8			6273	2+	911.531	-0.002	2.19411	1	K.LPGIVAEGR.D
3	1	CONTAM|P41361	52347.1	0.174		SWISS-PROT:P41361 (Bos taurus) Antithrombin-III precursor	187	8			6409	2+	911.531	-0.002	2.19411	1	K.LPGIVAEGR.D
3	1	CONTAM|P41361	52347.1	0.174		SWISS-PROT:P41361 (Bos taurus) Antithrombin-III precursor	187	8			6544	2+	911.531	-0.002	2.19411	1	K.LPGIVAEGR.D
3	1	CONTAM|P41361	52347.1	0.174		SWISS-PROT:P41361 (Bos taurus) Antithrombin-III precursor	187	8			6682	2+	911.531	-0.002	2.19411	1	K.LPGIVAEGR.D
3	1	CONTAM|P41361	52347.1	0.174		SWISS-PROT:P41361 (Bos taurus) Antithrombin-III precursor	187	8			6825	2+	911.531	-0.002	2.19411	1	K.LPGIVAEGR.D
3	1	CONTAM|P41361	52347.1	0.174		SWISS-PROT:P41361 (Bos taurus) Antithrombin-III precursor	187	8			6980	2+	911.531	-0.002	2.19411	1	K.LPGIVAEGR.D
3	1	CONTAM|P41361	52347.1	0.174		SWISS-PROT:P41361 (Bos taurus) Antithrombin-III precursor	187	8			7563	2+	911.531	1.922	85.5703	0.9984	K.LPGIVAEGR.D
3	1	CONTAM|P41361	52347.1	0.174		SWISS-PROT:P41361 (Bos taurus) Antithrombin-III precursor	187	8			7706	2+	911.531	1.922	85.5703	0.9946	K.LPGIVAEGR.D
3	1	CONTAM|P41361	52347.1	0.174		SWISS-PROT:P41361 (Bos taurus) Antithrombin-III precursor	187	8			7848	2+	911.531	1.922	85.5703	0.9991	K.LPGIVAEGR.D
3	1	CONTAM|P41361	52347.1	0.174		SWISS-PROT:P41361 (Bos taurus) Antithrombin-III precursor	187	8			7988	2+	911.531	1.922	85.5703	0.9642	K.LPGIVAEGR.D
3	1	CONTAM|P41361	52347.1	0.174		SWISS-PROT:P41361 (Bos taurus) Antithrombin-III precursor	187	8			12365	2+	1340.66	-0.004	2.9836	0.9985	K.TSDQIHFFFAK.L
3	1	CONTAM|P41361	52347.1	0.174		SWISS-PROT:P41361 (Bos taurus) Antithrombin-III precursor	187	8			12508	2+	1340.66	-0.003	2.2377	1	K.TSDQIHFFFAK.L
3	1	CONTAM|P41361	52347.1	0.174		SWISS-PROT:P41361 (Bos taurus) Antithrombin-III precursor	187	8			12651	2+	1340.66	0.002	1.4918	0.9979	K.TSDQIHFFFAK.L
3	1	CONTAM|P41361	52347.1	0.174		SWISS-PROT:P41361 (Bos taurus) Antithrombin-III precursor	187	8			12794	2+	1340.66	0.001	0.745899	1	K.TSDQIHFFFAK.L
3	1	CONTAM|P41361	52347.1	0.174		SWISS-PROT:P41361 (Bos taurus) Antithrombin-III precursor	187	8			12937	2+	1340.66	-0.002	1.4918	1	K.TSDQIHFFFAK.L
3	1	CONTAM|P41361	52347.1	0.174		SWISS-PROT:P41361 (Bos taurus) Antithrombin-III precursor	187	8			13080	2+	1340.66	-0.001	0.745899	1	K.TSDQIHFFFAK.L
3	1	CONTAM|P41361	52347.1	0.174		SWISS-PROT:P41361 (Bos taurus) Antithrombin-III precursor	187	8			13224	2+	1340.66	-0.002	1.4918	0.9998	K.TSDQIHFFFAK.L
3	1	CONTAM|P41361	52347.1	0.174		SWISS-PROT:P41361 (Bos taurus) Antithrombin-III precursor	187	8			13367	2+	1340.66	-0.002	1.4918	0.9995	K.TSDQIHFFFAK.L
3	1	CONTAM|P41361	52347.1	0.174		SWISS-PROT:P41361 (Bos taurus) Antithrombin-III precursor	187	8			13512	2+	1340.66	-0.004	2.9836	0.9999	K.TSDQIHFFFAK.L
3	1	CONTAM|P41361	52347.1	0.174		SWISS-PROT:P41361 (Bos taurus) Antithrombin-III precursor	187	8			13643	2+	1340.66	0.003	2.2377	0.9926	K.TSDQIHFFFAK.L
3	1	CONTAM|P41361	52347.1	0.174		SWISS-PROT:P41361 (Bos taurus) Antithrombin-III precursor	187	8			13775	2+	1340.66	-0.004	2.9836	1	K.TSDQIHFFFAK.L
3	1	CONTAM|P41361	52347.1	0.174		SWISS-PROT:P41361 (Bos taurus) Antithrombin-III precursor	187	8			13908	2+	1340.66	-0.003	2.2377	1	K.TSDQIHFFFAK.L
3	1	CONTAM|P41361	52347.1	0.174		SWISS-PROT:P41361 (Bos taurus) Antithrombin-III precursor	187	8			14053	2+	1340.66	-0.004	2.9836	0.9993	K.TSDQIHFFFAK.L
3	1	CONTAM|P41361	52347.1	0.174		SWISS-PROT:P41361 (Bos taurus) Antithrombin-III precursor	187	8			14810	2+	1340.66	1.01	7.459	0.9961	K.TSDQIHFFFAK.L
3	1	CONTAM|P41361	52347.1	0.174		SWISS-PROT:P41361 (Bos taurus) Antithrombin-III precursor	187	8			14953	2+	1340.66	-0.003	2.2377	0.787	K.TSDQIHFFFAK.L
3	1	CONTAM|P41361	52347.1	0.174		SWISS-PROT:P41361 (Bos taurus) Antithrombin-III precursor	187	8			15276	2+	1340.66	-0.008	5.9672	0.9998	K.TSDQIHFFFAK.L
3	1	CONTAM|P41361	52347.1	0.174		SWISS-PROT:P41361 (Bos taurus) Antithrombin-III precursor	187	8			16736	2+	1314.73	-0.004	3.04244	0.9977	K.GDDITMVLILPK.L
3	1	CONTAM|P41361	52347.1	0.174		SWISS-PROT:P41361 (Bos taurus) Antithrombin-III precursor	187	8			16878	2+	1314.73	-0.004	3.04244	1	K.GDDITMVLILPK.L
3	1	CONTAM|P41361	52347.1	0.174		SWISS-PROT:P41361 (Bos taurus) Antithrombin-III precursor	187	8			17015	2+	1314.73	-0.003	2.28183	0.9951	K.GDDITMVLILPK.L
3	1	CONTAM|P41361	52347.1	0.174		SWISS-PROT:P41361 (Bos taurus) Antithrombin-III precursor	187	8			17158	2+	1314.73	-0.003	2.28183	0.9997	K.GDDITMVLILPK.L
3	1	CONTAM|P41361	52347.1	0.174		SWISS-PROT:P41361 (Bos taurus) Antithrombin-III precursor	187	8			17298	2+	1314.73	-0.003	2.28183	0.9997	K.GDDITMVLILPK.L
3	1	CONTAM|P41361	52347.1	0.174		SWISS-PROT:P41361 (Bos taurus) Antithrombin-III precursor	187	8			17442	2+	1314.73	-0.003	2.28183	0.9999	K.GDDITMVLILPK.L
3	1	CONTAM|P41361	52347.1	0.174		SWISS-PROT:P41361 (Bos taurus) Antithrombin-III precursor	187	8			17586	2+	1314.73	-0.004	3.04244	0.9997	K.GDDITMVLILPK.L
3	1	CONTAM|P41361	52347.1	0.174		SWISS-PROT:P41361 (Bos taurus) Antithrombin-III precursor	187	8			17729	2+	1314.73	-0.004	3.04244	0.9986	K.GDDITMVLILPK.L
3	1	CONTAM|P41361	52347.1	0.174		SWISS-PROT:P41361 (Bos taurus) Antithrombin-III precursor	187	8			17863	2+	1314.73	-0.005	3.80305	0.9997	K.GDDITMVLILPK.L
3	1	CONTAM|P41361	52347.1	0.174		SWISS-PROT:P41361 (Bos taurus) Antithrombin-III precursor	187	8			17993	2+	1314.73	-0.005	3.80305	0.9996	K.GDDITMVLILPK.L
3	1	CONTAM|P41361	52347.1	0.174		SWISS-PROT:P41361 (Bos taurus) Antithrombin-III precursor	187	8			18141	2+	1314.73	0.999	0.76061	0.9423	K.GDDITMVLILPK.L
3	1	CONTAM|P41361	52347.1	0.174		SWISS-PROT:P41361 (Bos taurus) Antithrombin-III precursor	187	8			18286	2+	1314.73	-0.001	0.76061	0.9988	K.GDDITMVLILPK.L
3	1	CONTAM|P41361	52347.1	0.174		SWISS-PROT:P41361 (Bos taurus) Antithrombin-III precursor	187	8			18430	2+	1314.73	-0.004	3.04244	0.9981	K.GDDITMVLILPK.L
3	1	CONTAM|P41361	52347.1	0.174		SWISS-PROT:P41361 (Bos taurus) Antithrombin-III precursor	187	8			18595	2+	1314.73	-0.005	3.80305	0.903	K.GDDITMVLILPK.L
3	1	CONTAM|P41361	52347.1	0.174		SWISS-PROT:P41361 (Bos taurus) Antithrombin-III precursor	187	8			18762	2+	1314.73	-0.004	3.04244	0.6813	K.GDDITMVLILPK.L
3	1	CONTAM|P41361	52347.1	0.174		SWISS-PROT:P41361 (Bos taurus) Antithrombin-III precursor	187	8			19532	2+	1314.73	-0.004	3.04244	0.977	K.GDDITMVLILPK.L
3	1	CONTAM|P41361	52347.1	0.174		SWISS-PROT:P41361 (Bos taurus) Antithrombin-III precursor	187	8			21060	2+	1314.73	-0.005	3.80305	0.6025	K.GDDITMVLILPK.L
3	1	CONTAM|P41361	52347.1	0.174		SWISS-PROT:P41361 (Bos taurus) Antithrombin-III precursor	187	8			5049	2+	917.52	-0.001	1.08989	0.9643	R.RVWELSK.A
3	1	CONTAM|P41361	52347.1	0.174		SWISS-PROT:P41361 (Bos taurus) Antithrombin-III precursor	187	8			5170	2+	917.52	-0.001	1.08989	0.8138	R.RVWELSK.A
3	1	CONTAM|P41361	52347.1	0.174		SWISS-PROT:P41361 (Bos taurus) Antithrombin-III precursor	187	8			6378	2+	911.531	-0.002	2.19411	0.9996	K.LPGIVAEGR.D
3	1	CONTAM|P41361	52347.1	0.174		SWISS-PROT:P41361 (Bos taurus) Antithrombin-III precursor	187	8			6520	2+	911.531	-0.001	1.09706	1	K.LPGIVAEGR.D
3	1	CONTAM|P41361	52347.1	0.174		SWISS-PROT:P41361 (Bos taurus) Antithrombin-III precursor	187	8			6661	2+	911.531	-0.001	1.09706	1	K.LPGIVAEGR.D
3	1	CONTAM|P41361	52347.1	0.174		SWISS-PROT:P41361 (Bos taurus) Antithrombin-III precursor	187	8			6805	2+	911.531	-0.002	2.19411	0.9998	K.LPGIVAEGR.D
3	1	CONTAM|P41361	52347.1	0.174		SWISS-PROT:P41361 (Bos taurus) Antithrombin-III precursor	187	8			6949	2+	911.531	-0.002	2.19411	1	K.LPGIVAEGR.D
3	1	CONTAM|P41361	52347.1	0.174		SWISS-PROT:P41361 (Bos taurus) Antithrombin-III precursor	187	8			7090	2+	911.531	-0.001	1.09706	0.9999	K.LPGIVAEGR.D
3	1	CONTAM|P41361	52347.1	0.174		SWISS-PROT:P41361 (Bos taurus) Antithrombin-III precursor	187	8			7231	2+	911.531	-0.003	3.29117	0.9987	K.LPGIVAEGR.D
3	1	CONTAM|P41361	52347.1	0.174		SWISS-PROT:P41361 (Bos taurus) Antithrombin-III precursor	187	8			7861	2+	911.531	1.373	409.202	0.9575	K.LPGIVAEGR.D
3	1	CONTAM|P41361	52347.1	0.174		SWISS-PROT:P41361 (Bos taurus) Antithrombin-III precursor	187	8			12943	2+	1340.66	-0.003	2.2377	1	K.TSDQIHFFFAK.L
3	1	CONTAM|P41361	52347.1	0.174		SWISS-PROT:P41361 (Bos taurus) Antithrombin-III precursor	187	8			17852	2+	1314.73	0.999	0.76061	0.6902	K.GDDITMVLILPK.L
3	1	CONTAM|P41361	52347.1	0.174		SWISS-PROT:P41361 (Bos taurus) Antithrombin-III precursor	187	8			3313	2+	850.405	-0.002	2.35182	0.945	K.FSPENTR.K
3	1	CONTAM|P41361	52347.1	0.174		SWISS-PROT:P41361 (Bos taurus) Antithrombin-III precursor	187	8			3444	2+	850.405	-0.002	2.35182	0.6509	K.FSPENTR.K
3	1	CONTAM|P41361	52347.1	0.174		SWISS-PROT:P41361 (Bos taurus) Antithrombin-III precursor	187	8			4048	2+	839.414	-0.001	1.19131	0.7877	K.FDTISEK.T
3	1	CONTAM|P41361	52347.1	0.174		SWISS-PROT:P41361 (Bos taurus) Antithrombin-III precursor	187	8			5099	2+	917.52	-0.001	1.08989	0.898	R.RVWELSK.A
3	1	CONTAM|P41361	52347.1	0.174		SWISS-PROT:P41361 (Bos taurus) Antithrombin-III precursor	187	8			5234	2+	917.52	-0.001	1.08989	0.7005	R.RVWELSK.A
3	1	CONTAM|P41361	52347.1	0.174		SWISS-PROT:P41361 (Bos taurus) Antithrombin-III precursor	187	8			5377	2+	917.52	-0.001	1.08989	0.8641	R.RVWELSK.A
3	1	CONTAM|P41361	52347.1	0.174		SWISS-PROT:P41361 (Bos taurus) Antithrombin-III precursor	187	8			6170	2+	911.531	-0.001	1.09706	0.9999	K.LPGIVAEGR.D
3	1	CONTAM|P41361	52347.1	0.174		SWISS-PROT:P41361 (Bos taurus) Antithrombin-III precursor	187	8			6313	2+	911.531	-0.001	1.09706	1	K.LPGIVAEGR.D
3	1	CONTAM|P41361	52347.1	0.174		SWISS-PROT:P41361 (Bos taurus) Antithrombin-III precursor	187	8			6456	2+	911.531	-0.001	1.09706	1	K.LPGIVAEGR.D
3	1	CONTAM|P41361	52347.1	0.174		SWISS-PROT:P41361 (Bos taurus) Antithrombin-III precursor	187	8			6595	2+	911.531	0	0	1	K.LPGIVAEGR.D
3	1	CONTAM|P41361	52347.1	0.174		SWISS-PROT:P41361 (Bos taurus) Antithrombin-III precursor	187	8			6730	2+	911.531	-0.001	1.09706	1	K.LPGIVAEGR.D
3	1	CONTAM|P41361	52347.1	0.174		SWISS-PROT:P41361 (Bos taurus) Antithrombin-III precursor	187	8			6872	2+	911.531	-0.001	1.09706	1	K.LPGIVAEGR.D
3	1	CONTAM|P41361	52347.1	0.174		SWISS-PROT:P41361 (Bos taurus) Antithrombin-III precursor	187	8			7015	2+	911.531	-0.001	1.09706	1	K.LPGIVAEGR.D
3	1	CONTAM|P41361	52347.1	0.174		SWISS-PROT:P41361 (Bos taurus) Antithrombin-III precursor	187	8			7161	2+	911.531	-0.001	1.09706	0.9999	K.LPGIVAEGR.D
3	1	CONTAM|P41361	52347.1	0.174		SWISS-PROT:P41361 (Bos taurus) Antithrombin-III precursor	187	8			7302	2+	911.531	-0.002	2.19411	0.9999	K.LPGIVAEGR.D
3	1	CONTAM|P41361	52347.1	0.174		SWISS-PROT:P41361 (Bos taurus) Antithrombin-III precursor	187	8			7446	2+	911.531	-0.002	2.19411	0.9942	K.LPGIVAEGR.D
3	1	CONTAM|P41361	52347.1	0.174		SWISS-PROT:P41361 (Bos taurus) Antithrombin-III precursor	187	8			7635	2+	911.531	-0.002	2.19411	0.9999	K.LPGIVAEGR.D
3	1	CONTAM|P41361	52347.1	0.174		SWISS-PROT:P41361 (Bos taurus) Antithrombin-III precursor	187	8			7778	2+	911.531	1.929	77.8909	0.9998	K.LPGIVAEGR.D
3	1	CONTAM|P41361	52347.1	0.174		SWISS-PROT:P41361 (Bos taurus) Antithrombin-III precursor	187	8			8209	2+	911.531	1.927	80.085	0.9999	K.LPGIVAEGR.D
3	1	CONTAM|P41361	52347.1	0.174		SWISS-PROT:P41361 (Bos taurus) Antithrombin-III precursor	187	8			8574	2+	911.531	1.922	85.5703	0.9986	K.LPGIVAEGR.D
3	1	CONTAM|P41361	52347.1	0.174		SWISS-PROT:P41361 (Bos taurus) Antithrombin-III precursor	187	8			9072	2+	860.488	-0.002	2.32426	0.6098	K.LQPLDFK.E
3	1	CONTAM|P41361	52347.1	0.174		SWISS-PROT:P41361 (Bos taurus) Antithrombin-III precursor	187	8			12998	2+	1340.66	-0.01	7.459	1	K.TSDQIHFFFAK.L
3	1	CONTAM|P41361	52347.1	0.174		SWISS-PROT:P41361 (Bos taurus) Antithrombin-III precursor	187	8			13141	2+	1340.66	-0.01	7.459	1	K.TSDQIHFFFAK.L
3	1	CONTAM|P41361	52347.1	0.174		SWISS-PROT:P41361 (Bos taurus) Antithrombin-III precursor	187	8			13284	2+	1340.66	-0.001	0.745899	0.9991	K.TSDQIHFFFAK.L
3	1	CONTAM|P41361	52347.1	0.174		SWISS-PROT:P41361 (Bos taurus) Antithrombin-III precursor	187	8			13427	2+	1340.66	-0.001	0.745899	0.999	K.TSDQIHFFFAK.L
3	1	CONTAM|P41361	52347.1	0.174		SWISS-PROT:P41361 (Bos taurus) Antithrombin-III precursor	187	8			13571	2+	1340.66	-0.001	0.745899	0.9988	K.TSDQIHFFFAK.L
3	1	CONTAM|P41361	52347.1	0.174		SWISS-PROT:P41361 (Bos taurus) Antithrombin-III precursor	187	8			13713	2+	1340.66	0	0	0.9999	K.TSDQIHFFFAK.L
3	1	CONTAM|P41361	52347.1	0.174		SWISS-PROT:P41361 (Bos taurus) Antithrombin-III precursor	187	8			14056	2+	1340.66	-0.002	1.4918	0.999	K.TSDQIHFFFAK.L
3	1	CONTAM|P41361	52347.1	0.174		SWISS-PROT:P41361 (Bos taurus) Antithrombin-III precursor	187	8			14663	2+	1340.66	-0.01	7.459	0.9622	K.TSDQIHFFFAK.L
3	1	CONTAM|P41361	52347.1	0.174		SWISS-PROT:P41361 (Bos taurus) Antithrombin-III precursor	187	8			14940	2+	1340.66	-0.004	2.9836	0.9072	K.TSDQIHFFFAK.L
3	1	CONTAM|P41361	52347.1	0.174		SWISS-PROT:P41361 (Bos taurus) Antithrombin-III precursor	187	8			15342	2+	1340.66	-0.007	5.2213	0.9726	K.TSDQIHFFFAK.L
3	1	CONTAM|P41361	52347.1	0.174		SWISS-PROT:P41361 (Bos taurus) Antithrombin-III precursor	187	8			15543	2+	1340.66	0.03	22.377	0.8914	K.TSDQIHFFFAK.L
3	1	CONTAM|P41361	52347.1	0.174		SWISS-PROT:P41361 (Bos taurus) Antithrombin-III precursor	187	8			17256	2+	1314.73	-0.002	1.52122	0.9999	K.GDDITMVLILPK.L
3	1	CONTAM|P41361	52347.1	0.174		SWISS-PROT:P41361 (Bos taurus) Antithrombin-III precursor	187	8			17402	2+	1314.73	-0.002	1.52122	0.9998	K.GDDITMVLILPK.L
3	1	CONTAM|P41361	52347.1	0.174		SWISS-PROT:P41361 (Bos taurus) Antithrombin-III precursor	187	8			17534	2+	1314.73	-0.001	0.76061	0.9997	K.GDDITMVLILPK.L
3	1	CONTAM|P41361	52347.1	0.174		SWISS-PROT:P41361 (Bos taurus) Antithrombin-III precursor	187	8			17666	2+	1314.73	-0.002	1.52122	0.9998	K.GDDITMVLILPK.L
3	1	CONTAM|P41361	52347.1	0.174		SWISS-PROT:P41361 (Bos taurus) Antithrombin-III precursor	187	8			17796	2+	1314.73	-0.002	1.52122	0.9886	K.GDDITMVLILPK.L
3	1	CONTAM|P41361	52347.1	0.174		SWISS-PROT:P41361 (Bos taurus) Antithrombin-III precursor	187	8			17929	2+	1314.73	-0.003	2.28183	0.9999	K.GDDITMVLILPK.L
3	1	CONTAM|P41361	52347.1	0.174		SWISS-PROT:P41361 (Bos taurus) Antithrombin-III precursor	187	8			18063	2+	1314.73	-0.004	3.04244	0.9999	K.GDDITMVLILPK.L
3	1	CONTAM|P41361	52347.1	0.174		SWISS-PROT:P41361 (Bos taurus) Antithrombin-III precursor	187	8			18194	2+	1314.73	-0.002	1.52122	0.9999	K.GDDITMVLILPK.L
3	1	CONTAM|P41361	52347.1	0.174		SWISS-PROT:P41361 (Bos taurus) Antithrombin-III precursor	187	8			18324	2+	1314.73	-0.002	1.52122	0.9996	K.GDDITMVLILPK.L
3	1	CONTAM|P41361	52347.1	0.174		SWISS-PROT:P41361 (Bos taurus) Antithrombin-III precursor	187	8			18457	2+	1314.73	-0.002	1.52122	0.9995	K.GDDITMVLILPK.L
3	1	CONTAM|P41361	52347.1	0.174		SWISS-PROT:P41361 (Bos taurus) Antithrombin-III precursor	187	8			18593	2+	1314.73	-0.001	0.76061	0.9995	K.GDDITMVLILPK.L
3	1	CONTAM|P41361	52347.1	0.174		SWISS-PROT:P41361 (Bos taurus) Antithrombin-III precursor	187	8			18737	2+	1314.73	-0.001	0.76061	0.9946	K.GDDITMVLILPK.L
3	1	CONTAM|P41361	52347.1	0.174		SWISS-PROT:P41361 (Bos taurus) Antithrombin-III precursor	187	8			18868	2+	1314.73	-0.002	1.52122	0.9973	K.GDDITMVLILPK.L
3	1	CONTAM|P41361	52347.1	0.174		SWISS-PROT:P41361 (Bos taurus) Antithrombin-III precursor	187	8			19133	2+	1314.73	0	0	0.996	K.GDDITMVLILPK.L
3	1	CONTAM|P41361	52347.1	0.174		SWISS-PROT:P41361 (Bos taurus) Antithrombin-III precursor	187	8			19266	2+	1314.73	-0.001	0.76061	0.9962	K.GDDITMVLILPK.L
3	1	CONTAM|P41361	52347.1	0.174		SWISS-PROT:P41361 (Bos taurus) Antithrombin-III precursor	187	8			19528	2+	1314.73	-0.001	0.76061	0.7663	K.GDDITMVLILPK.L
3	1	CONTAM|P41361	52347.1	0.174		SWISS-PROT:P41361 (Bos taurus) Antithrombin-III precursor	187	8			19659	2+	1314.73	-0.006	4.56366	0.9915	K.GDDITMVLILPK.L
4	1	sp|A1L4H1-2|SRCRL_HUMAN, sp|A1L4H1|SRCRL_HUMAN	100561.32212000003, 165742.72879999984	0.123	SSC5D, SSC5D	Soluble scavenger receptor cysteine-rich domain-containing protein SSC5D OS=Homo sapiens GN=SSC5D PE=4 SV=1, Soluble scavenger receptor cysteine-rich domain-containing protein SSC5D	12	7	3.46	7	9232	2+	1625.73	-0.011	6.76619	1	K.GSEASLSDC'PSGAWGK.H	0	19149.2
4	1	sp|A1L4H1-2|SRCRL_HUMAN, sp|A1L4H1|SRCRL_HUMAN	100561.32212000003, 165742.72879999984	0.123	SSC5D, SSC5D	Soluble scavenger receptor cysteine-rich domain-containing protein SSC5D OS=Homo sapiens GN=SSC5D PE=4 SV=1, Soluble scavenger receptor cysteine-rich domain-containing protein SSC5D	12	7	3.46	7	7515	2+	1373.7	0.99	7.27959	0.9847	R.ELGC'GGALAAPGGAR.F	359348	163492
4	1	sp|A1L4H1-2|SRCRL_HUMAN, sp|A1L4H1|SRCRL_HUMAN	100561.32212000003, 165742.72879999984	0.123	SSC5D, SSC5D	Soluble scavenger receptor cysteine-rich domain-containing protein SSC5D OS=Homo sapiens GN=SSC5D PE=4 SV=1, Soluble scavenger receptor cysteine-rich domain-containing protein SSC5D	12	7	3.46	7	8923	2+	1625.73	-0.012	7.3813	0.9999	K.GSEASLSDC'PSGAWGK.H	0	25815.8
4	1	sp|A1L4H1-2|SRCRL_HUMAN, sp|A1L4H1|SRCRL_HUMAN	100561.32212000003, 165742.72879999984	0.123	SSC5D, SSC5D	Soluble scavenger receptor cysteine-rich domain-containing protein SSC5D OS=Homo sapiens GN=SSC5D PE=4 SV=1, Soluble scavenger receptor cysteine-rich domain-containing protein SSC5D	12	7	3.46	7	9054	2+	1625.73	-0.017	10.4568	1	K.GSEASLSDC'PSGAWGK.H	0	15515.2
4	1	sp|A1L4H1-2|SRCRL_HUMAN, sp|A1L4H1|SRCRL_HUMAN	100561.32212000003, 165742.72879999984	0.123	SSC5D, SSC5D	Soluble scavenger receptor cysteine-rich domain-containing protein SSC5D OS=Homo sapiens GN=SSC5D PE=4 SV=1, Soluble scavenger receptor cysteine-rich domain-containing protein SSC5D	12	7	3.46	7	11925	2+	1500.71	-0.021	13.9934	1	R.DATVAC'WELGC'GK.V	2744601	2.3814e+06
4	1	sp|A1L4H1-2|SRCRL_HUMAN, sp|A1L4H1|SRCRL_HUMAN	100561.32212000003, 165742.72879999984	0.123	SSC5D, SSC5D	Soluble scavenger receptor cysteine-rich domain-containing protein SSC5D OS=Homo sapiens GN=SSC5D PE=4 SV=1, Soluble scavenger receptor cysteine-rich domain-containing protein SSC5D	12	7	3.46	7	14033	2+	1553.69	-0.014	9.01082	1	R.WGTVC'DDNWDLR.D	69952.1	840061
4	1	sp|A1L4H1-2|SRCRL_HUMAN, sp|A1L4H1|SRCRL_HUMAN	100561.32212000003, 165742.72879999984	0.123	SSC5D, SSC5D	Soluble scavenger receptor cysteine-rich domain-containing protein SSC5D OS=Homo sapiens GN=SSC5D PE=4 SV=1, Soluble scavenger receptor cysteine-rich domain-containing protein SSC5D	12	7	3.46	7	14623	2+	2021.93	-0.021	10.3861	0.9759	K.THYGPGTGPIWLDDMGC'K.G	4431.39	24482.7
4	1	sp|A1L4H1-2|SRCRL_HUMAN, sp|A1L4H1|SRCRL_HUMAN	100561.32212000003, 165742.72879999984	0.123	SSC5D, SSC5D	Soluble scavenger receptor cysteine-rich domain-containing protein SSC5D OS=Homo sapiens GN=SSC5D PE=4 SV=1, Soluble scavenger receptor cysteine-rich domain-containing protein SSC5D	12	7	3.46	7	14685	3+	2021.93	-0.015	7.41866	0.9975	K.THYGPGTGPIWLDDMGC'K.G	13158.2	85450.2
4	1	sp|A1L4H1-2|SRCRL_HUMAN, sp|A1L4H1|SRCRL_HUMAN	100561.32212000003, 165742.72879999984	0.123	SSC5D, SSC5D	Soluble scavenger receptor cysteine-rich domain-containing protein SSC5D OS=Homo sapiens GN=SSC5D PE=4 SV=1, Soluble scavenger receptor cysteine-rich domain-containing protein SSC5D	12	7	3.46	7	9058	2+	1625.73	-0.01	6.15108	1	K.GSEASLSDC'PSGAWGK.H	3842.3	28606.4
4	1	sp|A1L4H1-2|SRCRL_HUMAN, sp|A1L4H1|SRCRL_HUMAN	100561.32212000003, 165742.72879999984	0.123	SSC5D, SSC5D	Soluble scavenger receptor cysteine-rich domain-containing protein SSC5D OS=Homo sapiens GN=SSC5D PE=4 SV=1, Soluble scavenger receptor cysteine-rich domain-containing protein SSC5D	12	7	3.46	7	14600	2+	1496.67	1.066	44.098	0.9869	R.WGTVC'DDGWDLR.D
4	1	sp|A1L4H1-2|SRCRL_HUMAN, sp|A1L4H1|SRCRL_HUMAN	100561.32212000003, 165742.72879999984	0.123	SSC5D, SSC5D	Soluble scavenger receptor cysteine-rich domain-containing protein SSC5D OS=Homo sapiens GN=SSC5D PE=4 SV=1, Soluble scavenger receptor cysteine-rich domain-containing protein SSC5D	12	7	3.46	7	6890	3+	2076.93	-0.023	11.074	0.7952	R.SNC'DHSEDAGLVC'TGPAPR.L	11276.4	53301
4	1	sp|A1L4H1-2|SRCRL_HUMAN, sp|A1L4H1|SRCRL_HUMAN	100561.32212000003, 165742.72879999984	0.123	SSC5D, SSC5D	Soluble scavenger receptor cysteine-rich domain-containing protein SSC5D OS=Homo sapiens GN=SSC5D PE=4 SV=1, Soluble scavenger receptor cysteine-rich domain-containing protein SSC5D	12	7	3.46	7	9061	2+	1625.73	-0.009	5.53597	1	K.GSEASLSDC'PSGAWGK.H	0	19817.6
5	1	sp|O00151|PDLI1_HUMAN	36071.7	0.088	PDLIM1	PDZ and LIM domain protein 1	4	3	0.45	2	20852	2+	1980.02	-0.006	3.03028	0.9996	K.QSTSFLVLQEILESEEK.G
5	1	sp|O00151|PDLI1_HUMAN	36071.7	0.088	PDLIM1	PDZ and LIM domain protein 1	4	3	0.45	2	9452	2+	1334.67	-0.001	0.749247	0.9999	K.GCTDNLTLTVAR.S	866103	393211
5	1	sp|O00151|PDLI1_HUMAN	36071.7	0.088	PDLIM1	PDZ and LIM domain protein 1	4	3	0.45	2	9455	2+	1337.69	-0.019	14.2036	1	K.GC'TDNLTLTVAR.S	866103	393212
5	1	sp|O00151|PDLI1_HUMAN	36071.7	0.088	PDLIM1	PDZ and LIM domain protein 1	4	3	0.45	2	20973	2+	1980.02	-0.003	1.51514	0.9988	K.QSTSFLVLQEILESEEK.G
6	1	sp|O00391-2|QSOX1_HUMAN, sp|O00391|QSOX1_HUMAN	66860.78340000026, 82577.73084000024	0.199	QSOX1, QSOX1	Tax_Id=9606 Isoform 2 of Sulfhydryl oxidase 1 precursor, Sulfhydryl oxidase 1 (short name: hQSOX)	19	10			14713	3+	2356.19	-0.015	6.3662	0.9991	R.RDVQNVAAAPELAM"GALELESR.N
6	1	sp|O00391-2|QSOX1_HUMAN, sp|O00391|QSOX1_HUMAN	66860.78340000026, 82577.73084000024	0.199	QSOX1, QSOX1	Tax_Id=9606 Isoform 2 of Sulfhydryl oxidase 1 precursor, Sulfhydryl oxidase 1 (short name: hQSOX)	19	10			14966	3+	2356.19	-0.005	2.12207	0.998	R.RDVQNVAAAPELAM"GALELESR.N
6	1	sp|O00391-2|QSOX1_HUMAN, sp|O00391|QSOX1_HUMAN	66860.78340000026, 82577.73084000024	0.199	QSOX1, QSOX1	Tax_Id=9606 Isoform 2 of Sulfhydryl oxidase 1 precursor, Sulfhydryl oxidase 1 (short name: hQSOX)	19	10			4935	2+	1114.62	-0.003	2.6915	0.9992	R.VLNTEANVVR.K
6	1	sp|O00391-2|QSOX1_HUMAN, sp|O00391|QSOX1_HUMAN	66860.78340000026, 82577.73084000024	0.199	QSOX1, QSOX1	Tax_Id=9606 Isoform 2 of Sulfhydryl oxidase 1 precursor, Sulfhydryl oxidase 1 (short name: hQSOX)	19	10			6940	2+	945.515	-0.002	2.11525	0.8369	R.FPVLEGQR.L
6	1	sp|O00391-2|QSOX1_HUMAN, sp|O00391|QSOX1_HUMAN	66860.78340000026, 82577.73084000024	0.199	QSOX1, QSOX1	Tax_Id=9606 Isoform 2 of Sulfhydryl oxidase 1 precursor, Sulfhydryl oxidase 1 (short name: hQSOX)	19	10			7079	2+	945.515	-0.001	1.05762	0.8738	R.FPVLEGQR.L
6	1	sp|O00391-2|QSOX1_HUMAN, sp|O00391|QSOX1_HUMAN	66860.78340000026, 82577.73084000024	0.199	QSOX1, QSOX1	Tax_Id=9606 Isoform 2 of Sulfhydryl oxidase 1 precursor, Sulfhydryl oxidase 1 (short name: hQSOX)	19	10			7639	2+	1356.68	0.002	1.47419	0.8858	R.LAGAPSEDPQFPK.V
6	1	sp|O00391-2|QSOX1_HUMAN, sp|O00391|QSOX1_HUMAN	66860.78340000026, 82577.73084000024	0.199	QSOX1, QSOX1	Tax_Id=9606 Isoform 2 of Sulfhydryl oxidase 1 precursor, Sulfhydryl oxidase 1 (short name: hQSOX)	19	10			7778	2+	1356.68	0	0	0.9998	R.LAGAPSEDPQFPK.V
6	1	sp|O00391-2|QSOX1_HUMAN, sp|O00391|QSOX1_HUMAN	66860.78340000026, 82577.73084000024	0.199	QSOX1, QSOX1	Tax_Id=9606 Isoform 2 of Sulfhydryl oxidase 1 precursor, Sulfhydryl oxidase 1 (short name: hQSOX)	19	10			13826	2+	1196.59	-0.002	1.67141	0.9973	K.LEEIDGFFAR.N
6	1	sp|O00391-2|QSOX1_HUMAN, sp|O00391|QSOX1_HUMAN	66860.78340000026, 82577.73084000024	0.199	QSOX1, QSOX1	Tax_Id=9606 Isoform 2 of Sulfhydryl oxidase 1 precursor, Sulfhydryl oxidase 1 (short name: hQSOX)	19	10			13958	2+	1196.59	-0.002	1.67141	0.9968	K.LEEIDGFFAR.N
6	1	sp|O00391-2|QSOX1_HUMAN, sp|O00391|QSOX1_HUMAN	66860.78340000026, 82577.73084000024	0.199	QSOX1, QSOX1	Tax_Id=9606 Isoform 2 of Sulfhydryl oxidase 1 precursor, Sulfhydryl oxidase 1 (short name: hQSOX)	19	10			14029	2+	1758.91	0.985	8.52799	0.8882	K.NGSGAVFPVAGADVQTLR.E
6	1	sp|O00391-2|QSOX1_HUMAN, sp|O00391|QSOX1_HUMAN	66860.78340000026, 82577.73084000024	0.199	QSOX1, QSOX1	Tax_Id=9606 Isoform 2 of Sulfhydryl oxidase 1 precursor, Sulfhydryl oxidase 1 (short name: hQSOX)	19	10			14092	2+	1196.59	-0.002	1.67141	0.9979	K.LEEIDGFFAR.N
6	1	sp|O00391-2|QSOX1_HUMAN, sp|O00391|QSOX1_HUMAN	66860.78340000026, 82577.73084000024	0.199	QSOX1, QSOX1	Tax_Id=9606 Isoform 2 of Sulfhydryl oxidase 1 precursor, Sulfhydryl oxidase 1 (short name: hQSOX)	19	10			15240	2+	2042.05	0.999	0.489705	0.9415	K.AHFSPSNIILDFPAAGSAAR.R
6	1	sp|O00391-2|QSOX1_HUMAN, sp|O00391|QSOX1_HUMAN	66860.78340000026, 82577.73084000024	0.199	QSOX1, QSOX1	Tax_Id=9606 Isoform 2 of Sulfhydryl oxidase 1 precursor, Sulfhydryl oxidase 1 (short name: hQSOX)	19	10			15259	3+	2042.05	-0.004	1.95882	0.9724	K.AHFSPSNIILDFPAAGSAAR.R
6	1	sp|O00391-2|QSOX1_HUMAN, sp|O00391|QSOX1_HUMAN	66860.78340000026, 82577.73084000024	0.199	QSOX1, QSOX1	Tax_Id=9606 Isoform 2 of Sulfhydryl oxidase 1 precursor, Sulfhydryl oxidase 1 (short name: hQSOX)	19	10			15371	2+	2042.05	-0.002	0.97941	0.9963	K.AHFSPSNIILDFPAAGSAAR.R
6	1	sp|O00391-2|QSOX1_HUMAN, sp|O00391|QSOX1_HUMAN	66860.78340000026, 82577.73084000024	0.199	QSOX1, QSOX1	Tax_Id=9606 Isoform 2 of Sulfhydryl oxidase 1 precursor, Sulfhydryl oxidase 1 (short name: hQSOX)	19	10			18062	2+	2047.07	-0.001	0.488503	1	R.SALYSPSDPLTLLQADTVR.G
6	1	sp|O00391-2|QSOX1_HUMAN, sp|O00391|QSOX1_HUMAN	66860.78340000026, 82577.73084000024	0.199	QSOX1, QSOX1	Tax_Id=9606 Isoform 2 of Sulfhydryl oxidase 1 precursor, Sulfhydryl oxidase 1 (short name: hQSOX)	19	10			18195	2+	2047.07	-0.006	2.93102	0.9793	R.SALYSPSDPLTLLQADTVR.G
6	1	sp|O00391-2|QSOX1_HUMAN, sp|O00391|QSOX1_HUMAN	66860.78340000026, 82577.73084000024	0.199	QSOX1, QSOX1	Tax_Id=9606 Isoform 2 of Sulfhydryl oxidase 1 precursor, Sulfhydryl oxidase 1 (short name: hQSOX)	19	10			8269	2+	1356.68	-0.001	0.737094	0.9996	R.LAGAPSEDPQFPK.V
6	1	sp|O00391-2|QSOX1_HUMAN, sp|O00391|QSOX1_HUMAN	66860.78340000026, 82577.73084000024	0.199	QSOX1, QSOX1	Tax_Id=9606 Isoform 2 of Sulfhydryl oxidase 1 precursor, Sulfhydryl oxidase 1 (short name: hQSOX)	19	10			17431	3+	2340.2	-0.006	2.56389	0.9977	R.RDVQNVAAAPELAMGALELESR.N
6	1	sp|O00391-2|QSOX1_HUMAN, sp|O00391|QSOX1_HUMAN	66860.78340000026, 82577.73084000024	0.199	QSOX1, QSOX1	Tax_Id=9606 Isoform 2 of Sulfhydryl oxidase 1 precursor, Sulfhydryl oxidase 1 (short name: hQSOX)	19	10			19292	3+	2184.1	-0.008	3.66284	0.9981	R.DVQNVAAAPELAMGALELESR.N
7	1	sp|O14791-3|APOL1_HUMAN, sp|O14791|APOL1_HUMAN, sp|O14791-2|APOL1_HUMAN	42158.09164000008, 43974.199840000096, 45918.459600000126	0.168	APOL1, APOL1, APOL1	Tax_Id=9606 Gene_Symbol=APOL1 apolipoprotein L1 isoform c precursor, Apolipoprotein L1, Tax_Id=9606 Gene_Symbol=APOL1 Isoform 2 of Apolipoprotein L1	11	4			7158	2+	1630.79	-0.006	3.67919	1	R.VTEPISAESGEQVER.V
7	1	sp|O14791-3|APOL1_HUMAN, sp|O14791|APOL1_HUMAN, sp|O14791-2|APOL1_HUMAN	42158.09164000008, 43974.199840000096, 45918.459600000126	0.168	APOL1, APOL1, APOL1	Tax_Id=9606 Gene_Symbol=APOL1 apolipoprotein L1 isoform c precursor, Apolipoprotein L1, Tax_Id=9606 Gene_Symbol=APOL1 Isoform 2 of Apolipoprotein L1	11	4			7199	3+	1630.79	-0.008	4.90559	0.9997	R.VTEPISAESGEQVER.V
7	1	sp|O14791-3|APOL1_HUMAN, sp|O14791|APOL1_HUMAN, sp|O14791-2|APOL1_HUMAN	42158.09164000008, 43974.199840000096, 45918.459600000126	0.168	APOL1, APOL1, APOL1	Tax_Id=9606 Gene_Symbol=APOL1 apolipoprotein L1 isoform c precursor, Apolipoprotein L1, Tax_Id=9606 Gene_Symbol=APOL1 Isoform 2 of Apolipoprotein L1	11	4			6253	2+	1630.79	-0.001	0.613199	0.9983	R.VTEPISAESGEQVER.V
7	1	sp|O14791-3|APOL1_HUMAN, sp|O14791|APOL1_HUMAN, sp|O14791-2|APOL1_HUMAN	42158.09164000008, 43974.199840000096, 45918.459600000126	0.168	APOL1, APOL1, APOL1	Tax_Id=9606 Gene_Symbol=APOL1 apolipoprotein L1 isoform c precursor, Apolipoprotein L1, Tax_Id=9606 Gene_Symbol=APOL1 Isoform 2 of Apolipoprotein L1	11	4			6594	2+	1630.79	-0.003	1.8396	1	R.VTEPISAESGEQVER.V
7	1	sp|O14791-3|APOL1_HUMAN, sp|O14791|APOL1_HUMAN, sp|O14791-2|APOL1_HUMAN	42158.09164000008, 43974.199840000096, 45918.459600000126	0.168	APOL1, APOL1, APOL1	Tax_Id=9606 Gene_Symbol=APOL1 apolipoprotein L1 isoform c precursor, Apolipoprotein L1, Tax_Id=9606 Gene_Symbol=APOL1 Isoform 2 of Apolipoprotein L1	11	4			12196	2+	1595.83	-0.001	0.626632	0.8883	K.WWTQAQAHDLVIK.S
7	1	sp|O14791-3|APOL1_HUMAN, sp|O14791|APOL1_HUMAN, sp|O14791-2|APOL1_HUMAN	42158.09164000008, 43974.199840000096, 45918.459600000126	0.168	APOL1, APOL1, APOL1	Tax_Id=9606 Gene_Symbol=APOL1 apolipoprotein L1 isoform c precursor, Apolipoprotein L1, Tax_Id=9606 Gene_Symbol=APOL1 Isoform 2 of Apolipoprotein L1	11	4			6734	2+	1630.79	0	0	0.8602	R.VTEPISAESGEQVER.V
7	1	sp|O14791-3|APOL1_HUMAN, sp|O14791|APOL1_HUMAN, sp|O14791-2|APOL1_HUMAN	42158.09164000008, 43974.199840000096, 45918.459600000126	0.168	APOL1, APOL1, APOL1	Tax_Id=9606 Gene_Symbol=APOL1 apolipoprotein L1 isoform c precursor, Apolipoprotein L1, Tax_Id=9606 Gene_Symbol=APOL1 Isoform 2 of Apolipoprotein L1	11	4			7229	3+	1630.79	-0.004	2.4528	0.8638	R.VTEPISAESGEQVER.V
7	1	sp|O14791-3|APOL1_HUMAN, sp|O14791|APOL1_HUMAN, sp|O14791-2|APOL1_HUMAN	42158.09164000008, 43974.199840000096, 45918.459600000126	0.168	APOL1, APOL1, APOL1	Tax_Id=9606 Gene_Symbol=APOL1 apolipoprotein L1 isoform c precursor, Apolipoprotein L1, Tax_Id=9606 Gene_Symbol=APOL1 Isoform 2 of Apolipoprotein L1	11	4			7280	2+	1630.79	-0.004	2.4528	1	R.VTEPISAESGEQVER.V
7	1	sp|O14791-3|APOL1_HUMAN, sp|O14791|APOL1_HUMAN, sp|O14791-2|APOL1_HUMAN	42158.09164000008, 43974.199840000096, 45918.459600000126	0.168	APOL1, APOL1, APOL1	Tax_Id=9606 Gene_Symbol=APOL1 apolipoprotein L1 isoform c precursor, Apolipoprotein L1, Tax_Id=9606 Gene_Symbol=APOL1 Isoform 2 of Apolipoprotein L1	11	4			9729	2+	1105.6	-0.001	0.904486	0.9947	K.LNILNNNYK.I
7	1	sp|O14791-3|APOL1_HUMAN, sp|O14791|APOL1_HUMAN, sp|O14791-2|APOL1_HUMAN	42158.09164000008, 43974.199840000096, 45918.459600000126	0.168	APOL1, APOL1, APOL1	Tax_Id=9606 Gene_Symbol=APOL1 apolipoprotein L1 isoform c precursor, Apolipoprotein L1, Tax_Id=9606 Gene_Symbol=APOL1 Isoform 2 of Apolipoprotein L1	11	4			8550	2+	1105.6	-0.002	1.80897	0.9964	K.LNILNNNYK.I
7	1	sp|O14791-3|APOL1_HUMAN, sp|O14791|APOL1_HUMAN, sp|O14791-2|APOL1_HUMAN	42158.09164000008, 43974.199840000096, 45918.459600000126	0.168	APOL1, APOL1, APOL1	Tax_Id=9606 Gene_Symbol=APOL1 apolipoprotein L1 isoform c precursor, Apolipoprotein L1, Tax_Id=9606 Gene_Symbol=APOL1 Isoform 2 of Apolipoprotein L1	11	4			26282	3+	2955.56	0.006	2.03007	0.7025	K.VSTQNLLLLLTDNEAWNGFVAAAELPR.N
8	1	sp|O43866|CD5L_HUMAN	38087.8	0.47	CD5L	CD5 antigen-like	105	20	2.29	102	4813	2+	1164.59	-1.014	12.0214	0.9184	R.LVGGDNLC'SGR.L	636553	6.78682e+06
8	1	sp|O43866|CD5L_HUMAN	38087.8	0.47	CD5L	CD5 antigen-like	105	20	2.29	102	9091	2+	1562.73	-0.009	5.75913	0.9954	R.EATLQDC'PSGPWGK.N	1.00798e+06	2.52668e+06
8	1	sp|O43866|CD5L_HUMAN	38087.8	0.47	CD5L	CD5 antigen-like	105	20	2.29	102	13249	2+	1653.74	-0.008	4.83752	0.9962	K.GQWGTVC'DDGWDIK.D	299493	667284
8	1	sp|O43866|CD5L_HUMAN	38087.8	0.47	CD5L	CD5 antigen-like	105	20	2.29	102	9335	2+	1562.73	-0.007	4.47933	0.7359	R.EATLQDC'PSGPWGK.N	712898	1.73754e+06
8	1	sp|O43866|CD5L_HUMAN	38087.8	0.47	CD5L	CD5 antigen-like	105	20	2.29	102	13373	2+	1653.74	-0.018	10.8844	0.9935	K.GQWGTVC'DDGWDIK.D	194070	377577
8	1	sp|O43866|CD5L_HUMAN	38087.8	0.47	CD5L	CD5 antigen-like	105	20	2.29	102	4340	2+	1781.78	-0.02	11.2247	0.8387	R.C'SGEEQSLEQC'QHR.F	7231.56	13722.8
8	1	sp|O43866|CD5L_HUMAN	38087.8	0.47	CD5L	CD5 antigen-like	105	20	2.29	102	9795	2+	1562.73	-0.012	7.67885	0.9999	R.EATLQDC'PSGPWGK.N	525962	1.13831e+06
8	1	sp|O43866|CD5L_HUMAN	38087.8	0.47	CD5L	CD5 antigen-like	105	20	2.29	102	11822	2+	2221.09	-0.01	4.5023	0.9989	R.ELGC'GAASGTPSGILYEPPAEK.E	80515.3	199799
8	1	sp|O43866|CD5L_HUMAN	38087.8	0.47	CD5L	CD5 antigen-like	105	20	2.29	102	4541	2+	882.433	-0.01	11.3323	0.9312	K.C'YGPGVGR.I	56333.4	151943
8	1	sp|O43866|CD5L_HUMAN	38087.8	0.47	CD5L	CD5 antigen-like	105	20	2.29	102	4820	2+	1781.78	-0.023	12.9084	0.6039	R.C'SGEEQSLEQC'QHR.F	3723.01	6735.48
8	1	sp|O43866|CD5L_HUMAN	38087.8	0.47	CD5L	CD5 antigen-like	105	20	2.29	102	10395	2+	1562.73	-0.009	5.75913	0.6775	R.EATLQDC'PSGPWGK.N	223681	449250
8	1	sp|O43866|CD5L_HUMAN	38087.8	0.47	CD5L	CD5 antigen-like	105	20	2.29	102	4562	2+	1781.78	-0.021	11.786	0.9983	R.C'SGEEQSLEQC'QHR.F	1237.92	11114
8	1	sp|O43866|CD5L_HUMAN	38087.8	0.47	CD5L	CD5 antigen-like	105	20	2.29	102	6109	2+	849.469	-0.012	14.1265	0.9724	K.DVAVLC'R.E	797948	3.43809e+06
8	1	sp|O43866|CD5L_HUMAN	38087.8	0.47	CD5L	CD5 antigen-like	105	20	2.29	102	6235	2+	849.469	-0.012	14.1265	0.9958	K.DVAVLC'R.E	723007	3200779
8	1	sp|O43866|CD5L_HUMAN	38087.8	0.47	CD5L	CD5 antigen-like	105	20	2.29	102	12096	3+	2221.09	-0.013	5.85299	0.9813	R.ELGC'GAASGTPSGILYEPPAEK.E	20484812	15658615
8	1	sp|O43866|CD5L_HUMAN	38087.8	0.47	CD5L	CD5 antigen-like	105	20	2.29	102	12097	2+	2221.09	-1.015	6.75345	0.9959	R.ELGC'GAASGTPSGILYEPPAEK.E	2428694	2.98497e+06
8	1	sp|O43866|CD5L_HUMAN	38087.8	0.47	CD5L	CD5 antigen-like	105	20	2.29	102	12228	3+	2221.09	-0.013	5.85299	0.8342	R.ELGC'GAASGTPSGILYEPPAEK.E	3517791	5307871
8	1	sp|O43866|CD5L_HUMAN	38087.8	0.47	CD5L	CD5 antigen-like	105	20	2.29	102	14153	2+	1653.74	-0.017	10.2797	1	K.GQWGTVC'DDGWDIK.D	1.54216e+06	7380867
8	1	sp|O43866|CD5L_HUMAN	38087.8	0.47	CD5L	CD5 antigen-like	105	20	2.29	102	14288	2+	1653.74	-0.008	4.83752	1	K.GQWGTVC'DDGWDIK.D	983755	4.71409e+06
8	1	sp|O43866|CD5L_HUMAN	38087.8	0.47	CD5L	CD5 antigen-like	105	20	2.29	102	5513	2+	1164.59	-0.015	12.8801	0.9981	R.LVGGDNLC'SGR.L	527944	2460102
8	1	sp|O43866|CD5L_HUMAN	38087.8	0.47	CD5L	CD5 antigen-like	105	20	2.29	102	11949	2+	2221.09	-0.014	6.30322	0.9988	R.ELGC'GAASGTPSGILYEPPAEK.E	619429	1.18353e+06
8	1	sp|O43866|CD5L_HUMAN	38087.8	0.47	CD5L	CD5 antigen-like	105	20	2.29	102	12105	2+	2221.09	-0.027	12.1562	0.9591	R.ELGC'GAASGTPSGILYEPPAEK.E	17684.4	40800.1
8	1	sp|O43866|CD5L_HUMAN	38087.8	0.47	CD5L	CD5 antigen-like	105	20	2.29	102	13113	2+	1625.71	-0.015	9.22674	0.9947	K.GVWGSVC'DDNWGEK.E	225079	602645
8	1	sp|O43866|CD5L_HUMAN	38087.8	0.47	CD5L	CD5 antigen-like	105	20	2.29	102	14332	2+	1653.74	-0.017	10.2797	1	K.GQWGTVC'DDGWDIK.D	406830	2.02744e+06
8	1	sp|O43866|CD5L_HUMAN	38087.8	0.47	CD5L	CD5 antigen-like	105	20	2.29	102	15955	3+	2586.08	-0.026	10.0538	0.8503	K.NTC'NHDEDTWVEC'EDPFDLR.L	449903	1.57968e+06
8	1	sp|O43866|CD5L_HUMAN	38087.8	0.47	CD5L	CD5 antigen-like	105	20	2.29	102	16083	3+	2586.08	-0.025	9.66715	0.6868	K.NTC'NHDEDTWVEC'EDPFDLR.L	423324	1.48063e+06
8	1	sp|O43866|CD5L_HUMAN	38087.8	0.47	CD5L	CD5 antigen-like	105	20	2.29	102	4365	2+	882.433	-0.012	13.5988	0.9975	K.C'YGPGVGR.I	3.7161e+06	9067350
8	1	sp|O43866|CD5L_HUMAN	38087.8	0.47	CD5L	CD5 antigen-like	105	20	2.29	102	4490	2+	1781.78	0.972	15.7146	1	R.C'SGEEQSLEQC'QHR.F	869566	1.74763e+06
8	1	sp|O43866|CD5L_HUMAN	38087.8	0.47	CD5L	CD5 antigen-like	105	20	2.29	102	4497	2+	882.433	-0.012	13.5988	0.9911	K.C'YGPGVGR.I	1.00699e+06	2.45662e+06
8	1	sp|O43866|CD5L_HUMAN	38087.8	0.47	CD5L	CD5 antigen-like	105	20	2.29	102	4529	3+	1781.78	-0.022	12.3472	1	R.C'SGEEQSLEQC'QHR.F	22197396	75494096
8	1	sp|O43866|CD5L_HUMAN	38087.8	0.47	CD5L	CD5 antigen-like	105	20	2.29	102	4597	2+	1775.74	-0.005	2.81572	1	R.CSGEEQSLEQCQHR.F	854138	1.77017e+06
8	1	sp|O43866|CD5L_HUMAN	38087.8	0.47	CD5L	CD5 antigen-like	105	20	2.29	102	4620	2+	1781.78	-0.021	11.786	0.9999	R.C'SGEEQSLEQC'QHR.F	785658	1.66342e+06
8	1	sp|O43866|CD5L_HUMAN	38087.8	0.47	CD5L	CD5 antigen-like	105	20	2.29	102	4632	2+	882.433	-0.012	13.5988	0.9985	K.C'YGPGVGR.I	272393	701700
8	1	sp|O43866|CD5L_HUMAN	38087.8	0.47	CD5L	CD5 antigen-like	105	20	2.29	102	4767	2+	882.433	-0.012	13.5988	0.6609	K.C'YGPGVGR.I	297367	335751
8	1	sp|O43866|CD5L_HUMAN	38087.8	0.47	CD5L	CD5 antigen-like	105	20	2.29	102	4791	2+	1781.78	-0.019	10.6635	0.7032	R.C'SGEEQSLEQC'QHR.F	66269.6	120498
8	1	sp|O43866|CD5L_HUMAN	38087.8	0.47	CD5L	CD5 antigen-like	105	20	2.29	102	5455	2+	1161.57	1.005	4.30453	0.9977	R.LVGGDNLCSGR.L	14181985	33551088
8	1	sp|O43866|CD5L_HUMAN	38087.8	0.47	CD5L	CD5 antigen-like	105	20	2.29	102	5502	2+	1164.59	-0.013	11.1628	1	R.LVGGDNLC'SGR.L	14604632	35005584
8	1	sp|O43866|CD5L_HUMAN	38087.8	0.47	CD5L	CD5 antigen-like	105	20	2.29	102	5591	2+	1161.57	1.005	4.30453	0.9985	R.LVGGDNLCSGR.L	12564037	28307462
8	1	sp|O43866|CD5L_HUMAN	38087.8	0.47	CD5L	CD5 antigen-like	105	20	2.29	102	5646	2+	1164.59	-0.012	10.3041	1	R.LVGGDNLC'SGR.L	10472643	12800528
8	1	sp|O43866|CD5L_HUMAN	38087.8	0.47	CD5L	CD5 antigen-like	105	20	2.29	102	5745	2+	1161.57	1.005	4.30453	0.9676	R.LVGGDNLCSGR.L	10436456	4.45068e+06
8	1	sp|O43866|CD5L_HUMAN	38087.8	0.47	CD5L	CD5 antigen-like	105	20	2.29	102	5920	2+	1164.59	0.946	46.3684	0.8889	R.LVGGDNLC'SGR.L
8	1	sp|O43866|CD5L_HUMAN	38087.8	0.47	CD5L	CD5 antigen-like	105	20	2.29	102	8597	3+	1582.79	-0.011	6.94975	0.8812	R.KPIWLSQM"SC'SGR.E	706893	816203
8	1	sp|O43866|CD5L_HUMAN	38087.8	0.47	CD5L	CD5 antigen-like	105	20	2.29	102	8728	3+	1582.79	-0.011	6.94975	0.9981	R.KPIWLSQM"SC'SGR.E	834932	875961
8	1	sp|O43866|CD5L_HUMAN	38087.8	0.47	CD5L	CD5 antigen-like	105	20	2.29	102	10034	2+	1562.73	-0.025	15.9976	0.701	R.EATLQDC'PSGPWGK.N	4.27219e+06	11986604
8	1	sp|O43866|CD5L_HUMAN	38087.8	0.47	CD5L	CD5 antigen-like	105	20	2.29	102	10159	2+	1562.73	-0.013	8.31875	1	R.EATLQDC'PSGPWGK.N	9014926	27006706
8	1	sp|O43866|CD5L_HUMAN	38087.8	0.47	CD5L	CD5 antigen-like	105	20	2.29	102	10291	2+	1562.73	-0.012	7.67885	1	R.EATLQDC'PSGPWGK.N	9030599	26694806
8	1	sp|O43866|CD5L_HUMAN	38087.8	0.47	CD5L	CD5 antigen-like	105	20	2.29	102	10423	2+	1562.73	-0.022	14.0779	1	R.EATLQDC'PSGPWGK.N	4.22156e+06	12207435
8	1	sp|O43866|CD5L_HUMAN	38087.8	0.47	CD5L	CD5 antigen-like	105	20	2.29	102	10555	2+	1562.73	-0.014	8.95865	1	R.EATLQDC'PSGPWGK.N	967609	2.74416e+06
8	1	sp|O43866|CD5L_HUMAN	38087.8	0.47	CD5L	CD5 antigen-like	105	20	2.29	102	10692	2+	1562.73	-0.012	7.67885	0.9999	R.EATLQDC'PSGPWGK.N	402086	982108
8	1	sp|O43866|CD5L_HUMAN	38087.8	0.47	CD5L	CD5 antigen-like	105	20	2.29	102	10858	2+	1562.73	-0.014	8.95865	0.9999	R.EATLQDC'PSGPWGK.N	199163	469067
8	1	sp|O43866|CD5L_HUMAN	38087.8	0.47	CD5L	CD5 antigen-like	105	20	2.29	102	11385	2+	1566.8	0.077	49.1449	0.9415	R.KPIWLSQMSC'SGR.E
8	1	sp|O43866|CD5L_HUMAN	38087.8	0.47	CD5L	CD5 antigen-like	105	20	2.29	102	11844	2+	2221.09	0.985	6.75345	0.9983	R.ELGC'GAASGTPSGILYEPPAEK.E	3.69973e+06	8.21477e+06
8	1	sp|O43866|CD5L_HUMAN	38087.8	0.47	CD5L	CD5 antigen-like	105	20	2.29	102	11973	2+	2221.09	-0.013	5.85299	1	R.ELGC'GAASGTPSGILYEPPAEK.E	5257182	13032621
8	1	sp|O43866|CD5L_HUMAN	38087.8	0.47	CD5L	CD5 antigen-like	105	20	2.29	102	11983	3+	2218.07	0.995	2.25421	0.9977	R.ELGCGAASGTPSGILYEPPAEK.E	3.17981e+06	7031666
8	1	sp|O43866|CD5L_HUMAN	38087.8	0.47	CD5L	CD5 antigen-like	105	20	2.29	102	12005	2+	2218.07	1.003	1.35253	0.996	R.ELGCGAASGTPSGILYEPPAEK.E	5619062	13948858
8	1	sp|O43866|CD5L_HUMAN	38087.8	0.47	CD5L	CD5 antigen-like	105	20	2.29	102	12105	2+	2221.09	0.985	6.75345	0.9954	R.ELGC'GAASGTPSGILYEPPAEK.E	6.35243e+06	15727383
8	1	sp|O43866|CD5L_HUMAN	38087.8	0.47	CD5L	CD5 antigen-like	105	20	2.29	102	12130	3+	2218.07	0.995	2.25421	0.6151	R.ELGCGAASGTPSGILYEPPAEK.E	3.70672e+06	8563184
8	1	sp|O43866|CD5L_HUMAN	38087.8	0.47	CD5L	CD5 antigen-like	105	20	2.29	102	12183	2+	2218.07	1.003	1.35253	0.9848	R.ELGCGAASGTPSGILYEPPAEK.E	5465202	13469933
8	1	sp|O43866|CD5L_HUMAN	38087.8	0.47	CD5L	CD5 antigen-like	105	20	2.29	102	12237	2+	2221.09	0.985	6.75345	0.9997	R.ELGC'GAASGTPSGILYEPPAEK.E	4615350	11330834
8	1	sp|O43866|CD5L_HUMAN	38087.8	0.47	CD5L	CD5 antigen-like	105	20	2.29	102	12263	3+	2218.07	0.995	2.25421	0.9727	R.ELGCGAASGTPSGILYEPPAEK.E	2.64892e+06	6.10294e+06
8	1	sp|O43866|CD5L_HUMAN	38087.8	0.47	CD5L	CD5 antigen-like	105	20	2.29	102	12331	2+	2218.07	1.003	1.35253	0.9985	R.ELGCGAASGTPSGILYEPPAEK.E	3.23577e+06	7.86543e+06
8	1	sp|O43866|CD5L_HUMAN	38087.8	0.47	CD5L	CD5 antigen-like	105	20	2.29	102	12382	2+	2221.09	0.985	6.75345	0.9935	R.ELGC'GAASGTPSGILYEPPAEK.E	2.11273e+06	5033490
8	1	sp|O43866|CD5L_HUMAN	38087.8	0.47	CD5L	CD5 antigen-like	105	20	2.29	102	12414	3+	2221.09	-0.011	4.95253	0.746	R.ELGC'GAASGTPSGILYEPPAEK.E	930575	1.98691e+06
8	1	sp|O43866|CD5L_HUMAN	38087.8	0.47	CD5L	CD5 antigen-like	105	20	2.29	102	12519	2+	2221.09	0.985	6.75345	0.6484	R.ELGC'GAASGTPSGILYEPPAEK.E	537553	1.16685e+06
8	1	sp|O43866|CD5L_HUMAN	38087.8	0.47	CD5L	CD5 antigen-like	105	20	2.29	102	13065	2+	1625.71	-0.014	8.61163	1	K.GVWGSVC'DDNWGEK.E	4.27137e+06	9983861
8	1	sp|O43866|CD5L_HUMAN	38087.8	0.47	CD5L	CD5 antigen-like	105	20	2.29	102	13145	2+	2501.13	0.979	8.39619	0.9751	K.GVWGSVC'DDNWGEKEDQVVC'K.Q	407302	894267
8	1	sp|O43866|CD5L_HUMAN	38087.8	0.47	CD5L	CD5 antigen-like	105	20	2.29	102	13174	2+	2495.1	-0.004	1.60314	0.999	K.GVWGSVCDDNWGEKEDQVVCK.Q	407302	886562
8	1	sp|O43866|CD5L_HUMAN	38087.8	0.47	CD5L	CD5 antigen-like	105	20	2.29	102	13193	2+	1625.71	-0.012	7.38139	1	K.GVWGSVC'DDNWGEK.E	4.54883e+06	10636459
8	1	sp|O43866|CD5L_HUMAN	38087.8	0.47	CD5L	CD5 antigen-like	105	20	2.29	102	13226	3+	2501.13	-0.021	8.39619	0.9059	K.GVWGSVC'DDNWGEKEDQVVC'K.Q	6806164	15494609
8	1	sp|O43866|CD5L_HUMAN	38087.8	0.47	CD5L	CD5 antigen-like	105	20	2.29	102	13278	2+	2501.13	-0.022	8.79601	0.9999	K.GVWGSVC'DDNWGEKEDQVVC'K.Q	355751	765345
8	1	sp|O43866|CD5L_HUMAN	38087.8	0.47	CD5L	CD5 antigen-like	105	20	2.29	102	13325	2+	1625.71	-0.016	9.84186	1	K.GVWGSVC'DDNWGEK.E	1.27685e+06	2.91373e+06
8	1	sp|O43866|CD5L_HUMAN	38087.8	0.47	CD5L	CD5 antigen-like	105	20	2.29	102	13460	2+	1625.71	-0.015	9.22674	0.9999	K.GVWGSVC'DDNWGEK.E	363809	796353
8	1	sp|O43866|CD5L_HUMAN	38087.8	0.47	CD5L	CD5 antigen-like	105	20	2.29	102	13977	2+	1650.72	0.991	5.45216	0.9998	K.GQWGTVCDDGWDIK.D	6.77498e+06	16708080
8	1	sp|O43866|CD5L_HUMAN	38087.8	0.47	CD5L	CD5 antigen-like	105	20	2.29	102	14008	2+	1653.74	-0.012	7.25628	1	K.GQWGTVC'DDGWDIK.D	6.96717e+06	16734449
8	1	sp|O43866|CD5L_HUMAN	38087.8	0.47	CD5L	CD5 antigen-like	105	20	2.29	102	14120	2+	1650.72	0.991	5.45216	1	K.GQWGTVCDDGWDIK.D	5.68708e+06	13612035
8	1	sp|O43866|CD5L_HUMAN	38087.8	0.47	CD5L	CD5 antigen-like	105	20	2.29	102	14152	2+	1653.74	-0.014	8.46565	1	K.GQWGTVC'DDGWDIK.D	4.247e+06	10171408
8	1	sp|O43866|CD5L_HUMAN	38087.8	0.47	CD5L	CD5 antigen-like	105	20	2.29	102	14264	2+	1650.72	0.991	5.45216	1	K.GQWGTVCDDGWDIK.D	1.2211e+06	2812642
8	1	sp|O43866|CD5L_HUMAN	38087.8	0.47	CD5L	CD5 antigen-like	105	20	2.29	102	14289	2+	1653.74	0.992	4.83752	1	K.GQWGTVC'DDGWDIK.D	1.02086e+06	2335270
8	1	sp|O43866|CD5L_HUMAN	38087.8	0.47	CD5L	CD5 antigen-like	105	20	2.29	102	14467	2+	1653.74	-0.029	17.536	0.9987	K.GQWGTVC'DDGWDIK.D	262602	540142
8	1	sp|O43866|CD5L_HUMAN	38087.8	0.47	CD5L	CD5 antigen-like	105	20	2.29	102	14823	3+	2299.02	-0.027	11.7441	0.8299	R.FWGFHDC'THQEDVAVIC'SG.-	1053654	1863831
8	1	sp|O43866|CD5L_HUMAN	38087.8	0.47	CD5L	CD5 antigen-like	105	20	2.29	102	15764	2+	2586.08	-0.024	9.28046	0.9998	K.NTC'NHDEDTWVEC'EDPFDLR.L	589935	1.1813e+06
8	1	sp|O43866|CD5L_HUMAN	38087.8	0.47	CD5L	CD5 antigen-like	105	20	2.29	102	15796	2+	2580.04	0.003	1.16277	0.9999	K.NTCNHDEDTWVECEDPFDLR.L	596070	1.18958e+06
8	1	sp|O43866|CD5L_HUMAN	38087.8	0.47	CD5L	CD5 antigen-like	105	20	2.29	102	15856	3+	2586.08	-0.023	8.89378	0.8711	K.NTC'NHDEDTWVEC'EDPFDLR.L	10118780	22129244
8	1	sp|O43866|CD5L_HUMAN	38087.8	0.47	CD5L	CD5 antigen-like	105	20	2.29	102	15895	2+	2586.08	-0.025	9.66715	1	K.NTC'NHDEDTWVEC'EDPFDLR.L	533897	1.07146e+06
8	1	sp|O43866|CD5L_HUMAN	38087.8	0.47	CD5L	CD5 antigen-like	105	20	2.29	102	15988	3+	2586.08	-0.023	8.89378	0.9992	K.NTC'NHDEDTWVEC'EDPFDLR.L	4.7161e+06	10390043
8	1	sp|O43866|CD5L_HUMAN	38087.8	0.47	CD5L	CD5 antigen-like	105	20	2.29	102	16144	3+	2586.08	0.967	12.7606	0.9909	K.NTC'NHDEDTWVEC'EDPFDLR.L	3.7634e+06	3.7302e+06
8	1	sp|O43866|CD5L_HUMAN	38087.8	0.47	CD5L	CD5 antigen-like	105	20	2.29	102	4258	3+	1781.78	-0.021	11.786	0.9998	R.C'SGEEQSLEQC'QHR.F	1.73719e+06	4073757
8	1	sp|O43866|CD5L_HUMAN	38087.8	0.47	CD5L	CD5 antigen-like	105	20	2.29	102	4268	2+	1781.78	-0.024	13.4697	0.9983	R.C'SGEEQSLEQC'QHR.F	42114	75311.1
8	1	sp|O43866|CD5L_HUMAN	38087.8	0.47	CD5L	CD5 antigen-like	105	20	2.29	102	9666	2+	1559.72	0.997	1.92343	0.6709	R.EATLQDCPSGPWGK.N	1.09763e+06	2.13072e+06
8	1	sp|O43866|CD5L_HUMAN	38087.8	0.47	CD5L	CD5 antigen-like	105	20	2.29	102	9699	2+	1562.73	-0.012	7.67885	1	R.EATLQDC'PSGPWGK.N	1.0901e+06	2.12495e+06
8	1	sp|O43866|CD5L_HUMAN	38087.8	0.47	CD5L	CD5 antigen-like	105	20	2.29	102	12771	2+	1625.71	-0.013	7.99651	0.9907	K.GVWGSVC'DDNWGEK.E	225025	537232
8	1	sp|O43866|CD5L_HUMAN	38087.8	0.47	CD5L	CD5 antigen-like	105	20	2.29	102	14041	2+	1653.74	-0.008	4.83752	1	K.GQWGTVC'DDGWDIK.D	416908	1.01872e+06
8	1	sp|O43866|CD5L_HUMAN	38087.8	0.47	CD5L	CD5 antigen-like	105	20	2.29	102	15615	3+	2586.08	-0.023	8.89378	0.9998	K.NTC'NHDEDTWVEC'EDPFDLR.L	459559	1.03636e+06
8	1	sp|O43866|CD5L_HUMAN	38087.8	0.47	CD5L	CD5 antigen-like	105	20	2.29	102	9091	2+	1562.73	-0.011	7.03894	0.7197	R.EATLQDC'PSGPWGK.N	524120	1.17672e+06
8	1	sp|O43866|CD5L_HUMAN	38087.8	0.47	CD5L	CD5 antigen-like	105	20	2.29	102	9235	2+	1562.73	-0.013	8.31875	0.9999	R.EATLQDC'PSGPWGK.N	1.20587e+06	3.27236e+06
8	1	sp|O43866|CD5L_HUMAN	38087.8	0.47	CD5L	CD5 antigen-like	105	20	2.29	102	13683	2+	1653.74	0.047	28.4204	0.9956	K.GQWGTVC'DDGWDIK.D
8	1	sp|O43866|CD5L_HUMAN	38087.8	0.47	CD5L	CD5 antigen-like	105	20	2.29	102	9419	2+	1562.73	-0.014	8.95865	0.7656	R.EATLQDC'PSGPWGK.N	367981	748936
8	1	sp|O43866|CD5L_HUMAN	38087.8	0.47	CD5L	CD5 antigen-like	105	20	2.29	102	9563	2+	1562.73	-0.012	7.67885	0.9986	R.EATLQDC'PSGPWGK.N	354340	678213
8	1	sp|O43866|CD5L_HUMAN	38087.8	0.47	CD5L	CD5 antigen-like	105	20	2.29	102	3909	3+	1781.78	-0.021	11.786	0.9857	R.C'SGEEQSLEQC'QHR.F	740436	1.79887e+06
8	1	sp|O43866|CD5L_HUMAN	38087.8	0.47	CD5L	CD5 antigen-like	105	20	2.29	102	3926	2+	1781.78	-0.021	11.786	0.9917	R.C'SGEEQSLEQC'QHR.F	6498.05	17834.1
8	1	sp|O43866|CD5L_HUMAN	38087.8	0.47	CD5L	CD5 antigen-like	105	20	2.29	102	9419	2+	1562.73	-0.014	8.95865	0.9462	R.EATLQDC'PSGPWGK.N	754333	1.54427e+06
8	1	sp|O43866|CD5L_HUMAN	38087.8	0.47	CD5L	CD5 antigen-like	105	20	2.29	102	9558	2+	1562.73	-0.002	1.27981	0.9982	R.EATLQDC'PSGPWGK.N	723606	1.45224e+06
8	1	sp|O43866|CD5L_HUMAN	38087.8	0.47	CD5L	CD5 antigen-like	105	20	2.29	102	11830	2+	2221.09	-0.015	6.75345	1	R.ELGC'GAASGTPSGILYEPPAEK.E	401986	706917
8	1	sp|O43866|CD5L_HUMAN	38087.8	0.47	CD5L	CD5 antigen-like	105	20	2.29	102	13753	2+	1653.74	-0.008	4.83752	0.9999	K.GQWGTVC'DDGWDIK.D	344110	698081
8	1	sp|O43866|CD5L_HUMAN	38087.8	0.47	CD5L	CD5 antigen-like	105	20	2.29	102	15569	3+	2586.08	-0.018	6.96035	0.7194	K.NTC'NHDEDTWVEC'EDPFDLR.L	65133.9	171207
9	1	sp|O75368|SH3L1_HUMAN	12774.3	0.219	SH3BGRL	SH3 domain-binding glutamic acid-rich-like protein	4	2			6202	2+	1283.68	-0.011	8.56909	0.9999	R.VYIASSSGSTAIK.K
9	1	sp|O75368|SH3L1_HUMAN	12774.3	0.219	SH3BGRL	SH3 domain-binding glutamic acid-rich-like protein	4	2			6332	2+	1283.68	-0.011	8.56909	1	R.VYIASSSGSTAIK.K
9	1	sp|O75368|SH3L1_HUMAN	12774.3	0.219	SH3BGRL	SH3 domain-binding glutamic acid-rich-like protein	4	2			6470	2+	1283.68	-0.011	8.56909	1	R.VYIASSSGSTAIK.K
9	1	sp|O75368|SH3L1_HUMAN	12774.3	0.219	SH3BGRL	SH3 domain-binding glutamic acid-rich-like protein	4	2			16165	2+	1361.71	-0.004	2.93749	0.9998	K.QQDVLGFLEANK.I
10	1	sp|O75636-2|FCN3_HUMAN, sp|O75636|FCN3_HUMAN	31677.59768, 32902.98264	0.097	FCN3, FCN3	Tax_Id=9606 Isoform 2 of Ficolin-3 precursor, Ficolin-3	8	3			10026	2+	1070.49	-0.004	3.73661	0.7706	R.QDGSVDFFR.S
10	1	sp|O75636-2|FCN3_HUMAN, sp|O75636|FCN3_HUMAN	31677.59768, 32902.98264	0.097	FCN3, FCN3	Tax_Id=9606 Isoform 2 of Ficolin-3 precursor, Ficolin-3	8	3			10108	2+	1024.48	1.006	5.8566	0.9739	K.YGIDWASGR.G
10	1	sp|O75636-2|FCN3_HUMAN, sp|O75636|FCN3_HUMAN	31677.59768, 32902.98264	0.097	FCN3, FCN3	Tax_Id=9606 Isoform 2 of Ficolin-3 precursor, Ficolin-3	8	3			10286	2+	1024.48	-0.002	1.9522	0.9999	K.YGIDWASGR.G
10	1	sp|O75636-2|FCN3_HUMAN, sp|O75636|FCN3_HUMAN	31677.59768, 32902.98264	0.097	FCN3, FCN3	Tax_Id=9606 Isoform 2 of Ficolin-3 precursor, Ficolin-3	8	3			10929	2+	1024.48	1.008	7.8088	0.8204	K.YGIDWASGR.G
10	1	sp|O75636-2|FCN3_HUMAN, sp|O75636|FCN3_HUMAN	31677.59768, 32902.98264	0.097	FCN3, FCN3	Tax_Id=9606 Isoform 2 of Ficolin-3 precursor, Ficolin-3	8	3			11058	2+	1024.48	-0.001	0.9761	0.9879	K.YGIDWASGR.G
10	1	sp|O75636-2|FCN3_HUMAN, sp|O75636|FCN3_HUMAN	31677.59768, 32902.98264	0.097	FCN3, FCN3	Tax_Id=9606 Isoform 2 of Ficolin-3 precursor, Ficolin-3	8	3			10166	2+	1024.48	-0.003	2.9283	0.9999	K.YGIDWASGR.G
10	1	sp|O75636-2|FCN3_HUMAN, sp|O75636|FCN3_HUMAN	31677.59768, 32902.98264	0.097	FCN3, FCN3	Tax_Id=9606 Isoform 2 of Ficolin-3 precursor, Ficolin-3	8	3			3285	2+	1046.53	-0.004	3.82217	0.9914	R.YAVSEAAAHK.Y
10	1	sp|O75636-2|FCN3_HUMAN, sp|O75636|FCN3_HUMAN	31677.59768, 32902.98264	0.097	FCN3, FCN3	Tax_Id=9606 Isoform 2 of Ficolin-3 precursor, Ficolin-3	8	3			10032	2+	1024.48	-0.003	2.9283	0.9998	K.YGIDWASGR.G
11	1	sp|O75882-3|ATRN_HUMAN, sp|O75882-2|ATRN_HUMAN, sp|O75882|ATRN_HUMAN	133701.56191999995, 141428.76479999968, 158536.87623999876	0.107	ATRN, ATRN, ATRN	Tax_Id=9606 Isoform 3 of Attractin precursor, Tax_Id=9606 Isoform 2 of Attractin precursor, Attractin	43	12	2.24	15	5437	2+	1221.51	-0.014	11.4612	0.9838	K.DNPMYYC'NK.K	423963	784392
11	1	sp|O75882-3|ATRN_HUMAN, sp|O75882-2|ATRN_HUMAN, sp|O75882|ATRN_HUMAN	133701.56191999995, 141428.76479999968, 158536.87623999876	0.107	ATRN, ATRN, ATRN	Tax_Id=9606 Isoform 3 of Attractin precursor, Tax_Id=9606 Isoform 2 of Attractin precursor, Attractin	43	12	2.24	15	5455	2+	1051.56	-0.004	3.80388	0.8078	R.YGHSLALYK.D
11	1	sp|O75882-3|ATRN_HUMAN, sp|O75882-2|ATRN_HUMAN, sp|O75882|ATRN_HUMAN	133701.56191999995, 141428.76479999968, 158536.87623999876	0.107	ATRN, ATRN, ATRN	Tax_Id=9606 Isoform 3 of Attractin precursor, Tax_Id=9606 Isoform 2 of Attractin precursor, Attractin	43	12	2.24	15	6675	2+	1542.68	-0.018	11.668	0.9869	K.GDEC'QLC'EVENR.Y	145670	285767
11	1	sp|O75882-3|ATRN_HUMAN, sp|O75882-2|ATRN_HUMAN, sp|O75882|ATRN_HUMAN	133701.56191999995, 141428.76479999968, 158536.87623999876	0.107	ATRN, ATRN, ATRN	Tax_Id=9606 Isoform 3 of Attractin precursor, Tax_Id=9606 Isoform 2 of Attractin precursor, Attractin	43	12	2.24	15	8349	2+	1599.76	0	0	0.9994	R.LTGSSGFVTDGPGNYK.Y
11	1	sp|O75882-3|ATRN_HUMAN, sp|O75882-2|ATRN_HUMAN, sp|O75882|ATRN_HUMAN	133701.56191999995, 141428.76479999968, 158536.87623999876	0.107	ATRN, ATRN, ATRN	Tax_Id=9606 Isoform 3 of Attractin precursor, Tax_Id=9606 Isoform 2 of Attractin precursor, Attractin	43	12	2.24	15	8837	2+	1691.73	-0.003	1.77334	1	R.SCALDQNCQWEPR.N	413745	970842
11	1	sp|O75882-3|ATRN_HUMAN, sp|O75882-2|ATRN_HUMAN, sp|O75882|ATRN_HUMAN	133701.56191999995, 141428.76479999968, 158536.87623999876	0.107	ATRN, ATRN, ATRN	Tax_Id=9606 Isoform 3 of Attractin precursor, Tax_Id=9606 Isoform 2 of Attractin precursor, Attractin	43	12	2.24	15	12897	2+	1901.9	-0.008	4.20631	0.9971	R.YYTAINFVATPDEQNR.D
11	1	sp|O75882-3|ATRN_HUMAN, sp|O75882-2|ATRN_HUMAN, sp|O75882|ATRN_HUMAN	133701.56191999995, 141428.76479999968, 158536.87623999876	0.107	ATRN, ATRN, ATRN	Tax_Id=9606 Isoform 3 of Attractin precursor, Tax_Id=9606 Isoform 2 of Attractin precursor, Attractin	43	12	2.24	15	6945	2+	1542.68	-0.017	11.0198	0.9997	K.GDEC'QLC'EVENR.Y	132796	358412
11	1	sp|O75882-3|ATRN_HUMAN, sp|O75882-2|ATRN_HUMAN, sp|O75882|ATRN_HUMAN	133701.56191999995, 141428.76479999968, 158536.87623999876	0.107	ATRN, ATRN, ATRN	Tax_Id=9606 Isoform 3 of Attractin precursor, Tax_Id=9606 Isoform 2 of Attractin precursor, Attractin	43	12	2.24	15	8736	2+	1599.76	-0.001	0.625092	0.9996	R.LTGSSGFVTDGPGNYK.Y
11	1	sp|O75882-3|ATRN_HUMAN, sp|O75882-2|ATRN_HUMAN, sp|O75882|ATRN_HUMAN	133701.56191999995, 141428.76479999968, 158536.87623999876	0.107	ATRN, ATRN, ATRN	Tax_Id=9606 Isoform 3 of Attractin precursor, Tax_Id=9606 Isoform 2 of Attractin precursor, Attractin	43	12	2.24	15	8881	2+	1599.76	0.002	1.25018	0.6847	R.LTGSSGFVTDGPGNYK.Y
11	1	sp|O75882-3|ATRN_HUMAN, sp|O75882-2|ATRN_HUMAN, sp|O75882|ATRN_HUMAN	133701.56191999995, 141428.76479999968, 158536.87623999876	0.107	ATRN, ATRN, ATRN	Tax_Id=9606 Isoform 3 of Attractin precursor, Tax_Id=9606 Isoform 2 of Attractin precursor, Attractin	43	12	2.24	15	9107	2+	1410.77	0.898	72.3009	0.9945	R.NHNALLASLTTQK.K
11	1	sp|O75882-3|ATRN_HUMAN, sp|O75882-2|ATRN_HUMAN, sp|O75882|ATRN_HUMAN	133701.56191999995, 141428.76479999968, 158536.87623999876	0.107	ATRN, ATRN, ATRN	Tax_Id=9606 Isoform 3 of Attractin precursor, Tax_Id=9606 Isoform 2 of Attractin precursor, Attractin	43	12	2.24	15	9149	2+	1691.73	0	0	1	R.SCALDQNCQWEPR.N	410377	1.01927e+06
11	1	sp|O75882-3|ATRN_HUMAN, sp|O75882-2|ATRN_HUMAN, sp|O75882|ATRN_HUMAN	133701.56191999995, 141428.76479999968, 158536.87623999876	0.107	ATRN, ATRN, ATRN	Tax_Id=9606 Isoform 3 of Attractin precursor, Tax_Id=9606 Isoform 2 of Attractin precursor, Attractin	43	12	2.24	15	13120	2+	1901.9	-0.006	3.15474	0.9963	R.YYTAINFVATPDEQNR.D
11	1	sp|O75882-3|ATRN_HUMAN, sp|O75882-2|ATRN_HUMAN, sp|O75882|ATRN_HUMAN	133701.56191999995, 141428.76479999968, 158536.87623999876	0.107	ATRN, ATRN, ATRN	Tax_Id=9606 Isoform 3 of Attractin precursor, Tax_Id=9606 Isoform 2 of Attractin precursor, Attractin	43	12	2.24	15	13403	2+	1153.56	0	0	0.9694	R.DLDMFINASK.N
11	1	sp|O75882-3|ATRN_HUMAN, sp|O75882-2|ATRN_HUMAN, sp|O75882|ATRN_HUMAN	133701.56191999995, 141428.76479999968, 158536.87623999876	0.107	ATRN, ATRN, ATRN	Tax_Id=9606 Isoform 3 of Attractin precursor, Tax_Id=9606 Isoform 2 of Attractin precursor, Attractin	43	12	2.24	15	6068	2+	1221.51	-0.011	9.00524	0.9986	K.DNPMYYC'NK.K	697870	1.37042e+06
11	1	sp|O75882-3|ATRN_HUMAN, sp|O75882-2|ATRN_HUMAN, sp|O75882|ATRN_HUMAN	133701.56191999995, 141428.76479999968, 158536.87623999876	0.107	ATRN, ATRN, ATRN	Tax_Id=9606 Isoform 3 of Attractin precursor, Tax_Id=9606 Isoform 2 of Attractin precursor, Attractin	43	12	2.24	15	7263	2+	1536.64	-0.001	0.65077	0.9263	K.GDECQLCEVENR.Y	288255	640109
11	1	sp|O75882-3|ATRN_HUMAN, sp|O75882-2|ATRN_HUMAN, sp|O75882|ATRN_HUMAN	133701.56191999995, 141428.76479999968, 158536.87623999876	0.107	ATRN, ATRN, ATRN	Tax_Id=9606 Isoform 3 of Attractin precursor, Tax_Id=9606 Isoform 2 of Attractin precursor, Attractin	43	12	2.24	15	7666	2+	1289.67	0.028	21.711	0.9968	R.SEAAC'LAAGPGIR.C
11	1	sp|O75882-3|ATRN_HUMAN, sp|O75882-2|ATRN_HUMAN, sp|O75882|ATRN_HUMAN	133701.56191999995, 141428.76479999968, 158536.87623999876	0.107	ATRN, ATRN, ATRN	Tax_Id=9606 Isoform 3 of Attractin precursor, Tax_Id=9606 Isoform 2 of Attractin precursor, Attractin	43	12	2.24	15	8857	2+	1599.76	-0.002	1.25018	1	R.LTGSSGFVTDGPGNYK.Y
11	1	sp|O75882-3|ATRN_HUMAN, sp|O75882-2|ATRN_HUMAN, sp|O75882|ATRN_HUMAN	133701.56191999995, 141428.76479999968, 158536.87623999876	0.107	ATRN, ATRN, ATRN	Tax_Id=9606 Isoform 3 of Attractin precursor, Tax_Id=9606 Isoform 2 of Attractin precursor, Attractin	43	12	2.24	15	9149	2+	1599.76	-0.003	1.87528	0.9853	R.LTGSSGFVTDGPGNYK.Y
11	1	sp|O75882-3|ATRN_HUMAN, sp|O75882-2|ATRN_HUMAN, sp|O75882|ATRN_HUMAN	133701.56191999995, 141428.76479999968, 158536.87623999876	0.107	ATRN, ATRN, ATRN	Tax_Id=9606 Isoform 3 of Attractin precursor, Tax_Id=9606 Isoform 2 of Attractin precursor, Attractin	43	12	2.24	15	9382	2+	1691.73	-0.003	1.77334	0.9999	R.SCALDQNCQWEPR.N	535744	1.30009e+06
11	1	sp|O75882-3|ATRN_HUMAN, sp|O75882-2|ATRN_HUMAN, sp|O75882|ATRN_HUMAN	133701.56191999995, 141428.76479999968, 158536.87623999876	0.107	ATRN, ATRN, ATRN	Tax_Id=9606 Isoform 3 of Attractin precursor, Tax_Id=9606 Isoform 2 of Attractin precursor, Attractin	43	12	2.24	15	13198	2+	1901.9	0.004	2.10316	0.8648	R.YYTAINFVATPDEQNR.D
11	1	sp|O75882-3|ATRN_HUMAN, sp|O75882-2|ATRN_HUMAN, sp|O75882|ATRN_HUMAN	133701.56191999995, 141428.76479999968, 158536.87623999876	0.107	ATRN, ATRN, ATRN	Tax_Id=9606 Isoform 3 of Attractin precursor, Tax_Id=9606 Isoform 2 of Attractin precursor, Attractin	43	12	2.24	15	13624	2+	1153.56	-0.005	4.33442	0.9983	R.DLDMFINASK.N
11	1	sp|O75882-3|ATRN_HUMAN, sp|O75882-2|ATRN_HUMAN, sp|O75882|ATRN_HUMAN	133701.56191999995, 141428.76479999968, 158536.87623999876	0.107	ATRN, ATRN, ATRN	Tax_Id=9606 Isoform 3 of Attractin precursor, Tax_Id=9606 Isoform 2 of Attractin precursor, Attractin	43	12	2.24	15	13756	2+	1153.56	-0.951	42.4773	0.9125	R.DLDMFINASK.N
11	1	sp|O75882-3|ATRN_HUMAN, sp|O75882-2|ATRN_HUMAN, sp|O75882|ATRN_HUMAN	133701.56191999995, 141428.76479999968, 158536.87623999876	0.107	ATRN, ATRN, ATRN	Tax_Id=9606 Isoform 3 of Attractin precursor, Tax_Id=9606 Isoform 2 of Attractin precursor, Attractin	43	12	2.24	15	16592	2+	1155.69	-0.002	1.73057	0.9991	K.LTLTPWVGLR.K
11	1	sp|O75882-3|ATRN_HUMAN, sp|O75882-2|ATRN_HUMAN, sp|O75882|ATRN_HUMAN	133701.56191999995, 141428.76479999968, 158536.87623999876	0.107	ATRN, ATRN, ATRN	Tax_Id=9606 Isoform 3 of Attractin precursor, Tax_Id=9606 Isoform 2 of Attractin precursor, Attractin	43	12	2.24	15	6713	2+	1221.51	-0.01	8.18658	0.9695	K.DNPMYYC'NK.K	274154	462551
11	1	sp|O75882-3|ATRN_HUMAN, sp|O75882-2|ATRN_HUMAN, sp|O75882|ATRN_HUMAN	133701.56191999995, 141428.76479999968, 158536.87623999876	0.107	ATRN, ATRN, ATRN	Tax_Id=9606 Isoform 3 of Attractin precursor, Tax_Id=9606 Isoform 2 of Attractin precursor, Attractin	43	12	2.24	15	7931	2+	1536.64	-0.001	0.65077	0.6436	K.GDECQLCEVENR.Y	155549	351218
11	1	sp|O75882-3|ATRN_HUMAN, sp|O75882-2|ATRN_HUMAN, sp|O75882|ATRN_HUMAN	133701.56191999995, 141428.76479999968, 158536.87623999876	0.107	ATRN, ATRN, ATRN	Tax_Id=9606 Isoform 3 of Attractin precursor, Tax_Id=9606 Isoform 2 of Attractin precursor, Attractin	43	12	2.24	15	9395	2+	1599.76	0.001	0.625092	0.9303	R.LTGSSGFVTDGPGNYK.Y
11	1	sp|O75882-3|ATRN_HUMAN, sp|O75882-2|ATRN_HUMAN, sp|O75882|ATRN_HUMAN	133701.56191999995, 141428.76479999968, 158536.87623999876	0.107	ATRN, ATRN, ATRN	Tax_Id=9606 Isoform 3 of Attractin precursor, Tax_Id=9606 Isoform 2 of Attractin precursor, Attractin	43	12	2.24	15	9529	2+	1599.76	-0.001	0.625092	0.9998	R.LTGSSGFVTDGPGNYK.Y
11	1	sp|O75882-3|ATRN_HUMAN, sp|O75882-2|ATRN_HUMAN, sp|O75882|ATRN_HUMAN	133701.56191999995, 141428.76479999968, 158536.87623999876	0.107	ATRN, ATRN, ATRN	Tax_Id=9606 Isoform 3 of Attractin precursor, Tax_Id=9606 Isoform 2 of Attractin precursor, Attractin	43	12	2.24	15	9974	2+	1691.73	-0.003	1.77334	0.9951	R.SCALDQNCQWEPR.N	193151	488790
11	1	sp|O75882-3|ATRN_HUMAN, sp|O75882-2|ATRN_HUMAN, sp|O75882|ATRN_HUMAN	133701.56191999995, 141428.76479999968, 158536.87623999876	0.107	ATRN, ATRN, ATRN	Tax_Id=9606 Isoform 3 of Attractin precursor, Tax_Id=9606 Isoform 2 of Attractin precursor, Attractin	43	12	2.24	15	10501	2+	1410.77	0	0	0.9996	R.NHNALLASLTTQK.K
11	1	sp|O75882-3|ATRN_HUMAN, sp|O75882-2|ATRN_HUMAN, sp|O75882|ATRN_HUMAN	133701.56191999995, 141428.76479999968, 158536.87623999876	0.107	ATRN, ATRN, ATRN	Tax_Id=9606 Isoform 3 of Attractin precursor, Tax_Id=9606 Isoform 2 of Attractin precursor, Attractin	43	12	2.24	15	13702	2+	1901.9	0	0	0.753	R.YYTAINFVATPDEQNR.D
11	1	sp|O75882-3|ATRN_HUMAN, sp|O75882-2|ATRN_HUMAN, sp|O75882|ATRN_HUMAN	133701.56191999995, 141428.76479999968, 158536.87623999876	0.107	ATRN, ATRN, ATRN	Tax_Id=9606 Isoform 3 of Attractin precursor, Tax_Id=9606 Isoform 2 of Attractin precursor, Attractin	43	12	2.24	15	5806	2+	1221.51	-0.013	10.6426	0.983	K.DNPMYYC'NK.K	292946	589249
11	1	sp|O75882-3|ATRN_HUMAN, sp|O75882-2|ATRN_HUMAN, sp|O75882|ATRN_HUMAN	133701.56191999995, 141428.76479999968, 158536.87623999876	0.107	ATRN, ATRN, ATRN	Tax_Id=9606 Isoform 3 of Attractin precursor, Tax_Id=9606 Isoform 2 of Attractin precursor, Attractin	43	12	2.24	15	5931	2+	865.441	0.992	9.24384	0.8501	R.LADDLYR.Y
11	1	sp|O75882-3|ATRN_HUMAN, sp|O75882-2|ATRN_HUMAN, sp|O75882|ATRN_HUMAN	133701.56191999995, 141428.76479999968, 158536.87623999876	0.107	ATRN, ATRN, ATRN	Tax_Id=9606 Isoform 3 of Attractin precursor, Tax_Id=9606 Isoform 2 of Attractin precursor, Attractin	43	12	2.24	15	8265	2+	1599.76	-0.004	2.50037	1	R.LTGSSGFVTDGPGNYK.Y
11	1	sp|O75882-3|ATRN_HUMAN, sp|O75882-2|ATRN_HUMAN, sp|O75882|ATRN_HUMAN	133701.56191999995, 141428.76479999968, 158536.87623999876	0.107	ATRN, ATRN, ATRN	Tax_Id=9606 Isoform 3 of Attractin precursor, Tax_Id=9606 Isoform 2 of Attractin precursor, Attractin	43	12	2.24	15	8413	2+	1599.76	0.001	0.625092	0.9939	R.LTGSSGFVTDGPGNYK.Y
11	1	sp|O75882-3|ATRN_HUMAN, sp|O75882-2|ATRN_HUMAN, sp|O75882|ATRN_HUMAN	133701.56191999995, 141428.76479999968, 158536.87623999876	0.107	ATRN, ATRN, ATRN	Tax_Id=9606 Isoform 3 of Attractin precursor, Tax_Id=9606 Isoform 2 of Attractin precursor, Attractin	43	12	2.24	15	9099	2+	1691.73	-0.006	3.54667	0.9997	R.SCALDQNCQWEPR.N	233224	626870
11	1	sp|O75882-3|ATRN_HUMAN, sp|O75882-2|ATRN_HUMAN, sp|O75882|ATRN_HUMAN	133701.56191999995, 141428.76479999968, 158536.87623999876	0.107	ATRN, ATRN, ATRN	Tax_Id=9606 Isoform 3 of Attractin precursor, Tax_Id=9606 Isoform 2 of Attractin precursor, Attractin	43	12	2.24	15	13233	2+	1901.9	-0.017	8.93842	0.9824	R.YYTAINFVATPDEQNR.D
11	1	sp|O75882-3|ATRN_HUMAN, sp|O75882-2|ATRN_HUMAN, sp|O75882|ATRN_HUMAN	133701.56191999995, 141428.76479999968, 158536.87623999876	0.107	ATRN, ATRN, ATRN	Tax_Id=9606 Isoform 3 of Attractin precursor, Tax_Id=9606 Isoform 2 of Attractin precursor, Attractin	43	12	2.24	15	13532	2+	1153.56	-0.004	3.46754	0.9989	R.DLDMFINASK.N
11	1	sp|O75882-3|ATRN_HUMAN, sp|O75882-2|ATRN_HUMAN, sp|O75882|ATRN_HUMAN	133701.56191999995, 141428.76479999968, 158536.87623999876	0.107	ATRN, ATRN, ATRN	Tax_Id=9606 Isoform 3 of Attractin precursor, Tax_Id=9606 Isoform 2 of Attractin precursor, Attractin	43	12	2.24	15	8358	2+	1599.76	-0.003	1.87528	1	R.LTGSSGFVTDGPGNYK.Y
11	1	sp|O75882-3|ATRN_HUMAN, sp|O75882-2|ATRN_HUMAN, sp|O75882|ATRN_HUMAN	133701.56191999995, 141428.76479999968, 158536.87623999876	0.107	ATRN, ATRN, ATRN	Tax_Id=9606 Isoform 3 of Attractin precursor, Tax_Id=9606 Isoform 2 of Attractin precursor, Attractin	43	12	2.24	15	9037	2+	1691.73	-0.006	3.54667	0.9658	R.SCALDQNCQWEPR.N	417096	1.01746e+06
11	1	sp|O75882-3|ATRN_HUMAN, sp|O75882-2|ATRN_HUMAN, sp|O75882|ATRN_HUMAN	133701.56191999995, 141428.76479999968, 158536.87623999876	0.107	ATRN, ATRN, ATRN	Tax_Id=9606 Isoform 3 of Attractin precursor, Tax_Id=9606 Isoform 2 of Attractin precursor, Attractin	43	12	2.24	15	9176	2+	1691.73	-0.005	2.95556	0.9996	R.SCALDQNCQWEPR.N	387889	926845
11	1	sp|O75882-3|ATRN_HUMAN, sp|O75882-2|ATRN_HUMAN, sp|O75882|ATRN_HUMAN	133701.56191999995, 141428.76479999968, 158536.87623999876	0.107	ATRN, ATRN, ATRN	Tax_Id=9606 Isoform 3 of Attractin precursor, Tax_Id=9606 Isoform 2 of Attractin precursor, Attractin	43	12	2.24	15	13205	2+	1901.9	-0.002	1.05158	1	R.YYTAINFVATPDEQNR.D
11	1	sp|O75882-3|ATRN_HUMAN, sp|O75882-2|ATRN_HUMAN, sp|O75882|ATRN_HUMAN	133701.56191999995, 141428.76479999968, 158536.87623999876	0.107	ATRN, ATRN, ATRN	Tax_Id=9606 Isoform 3 of Attractin precursor, Tax_Id=9606 Isoform 2 of Attractin precursor, Attractin	43	12	2.24	15	13346	2+	1901.9	-0.001	0.525789	0.9969	R.YYTAINFVATPDEQNR.D
11	1	sp|O75882-3|ATRN_HUMAN, sp|O75882-2|ATRN_HUMAN, sp|O75882|ATRN_HUMAN	133701.56191999995, 141428.76479999968, 158536.87623999876	0.107	ATRN, ATRN, ATRN	Tax_Id=9606 Isoform 3 of Attractin precursor, Tax_Id=9606 Isoform 2 of Attractin precursor, Attractin	43	12	2.24	15	13729	2+	1153.56	-0.975	21.6721	0.9673	R.DLDMFINASK.N
12	1	sp|O95445-2|APOM_HUMAN, sp|O95445|APOM_HUMAN	13050.942599999997, 21253.29135999999	0.172	APOM, APOM	Tax_Id=9606 Apolipoprotein M, Apolipoprotein M (short name: Apo-M)	4	2			10009	2+	817.493	-0.005	6.11626	0.9562	K.AFLLTPR.N
12	1	sp|O95445-2|APOM_HUMAN, sp|O95445|APOM_HUMAN	13050.942599999997, 21253.29135999999	0.172	APOM, APOM	Tax_Id=9606 Apolipoprotein M, Apolipoprotein M (short name: Apo-M)	4	2			10387	2+	817.493	-0.003	3.66976	0.9949	K.AFLLTPR.N
12	1	sp|O95445-2|APOM_HUMAN, sp|O95445|APOM_HUMAN	13050.942599999997, 21253.29135999999	0.172	APOM, APOM	Tax_Id=9606 Apolipoprotein M, Apolipoprotein M (short name: Apo-M)	4	2			11645	3+	1590.79	-0.002	1.25724	0.9999	K.WIYHLTEGSTDLR.T
12	1	sp|O95445-2|APOM_HUMAN, sp|O95445|APOM_HUMAN	13050.942599999997, 21253.29135999999	0.172	APOM, APOM	Tax_Id=9606 Apolipoprotein M, Apolipoprotein M (short name: Apo-M)	4	2			11793	3+	1590.79	-0.004	2.51447	0.9773	K.WIYHLTEGSTDLR.T
13	1	sp|O95810|SDPR_HUMAN	47173.2	0.132	SDPR	Serum deprivation-response protein	12	4			8690	2+	1604.71	-0.005	3.11583	1	R.YEGSYALTSEEAER.S
13	1	sp|O95810|SDPR_HUMAN	47173.2	0.132	SDPR	Serum deprivation-response protein	12	4			8499	2+	1604.71	-0.006	3.739	1	R.YEGSYALTSEEAER.S
13	1	sp|O95810|SDPR_HUMAN	47173.2	0.132	SDPR	Serum deprivation-response protein	12	4			18490	2+	1962.06	-0.002	1.01934	0.9997	K.VLIFQEENEIPASVFVK.Q
13	1	sp|O95810|SDPR_HUMAN	47173.2	0.132	SDPR	Serum deprivation-response protein	12	4			18609	3+	1962.06	-0.006	3.05801	0.9465	K.VLIFQEENEIPASVFVK.Q
13	1	sp|O95810|SDPR_HUMAN	47173.2	0.132	SDPR	Serum deprivation-response protein	12	4			18612	2+	1962.06	-0.005	2.54834	1	K.VLIFQEENEIPASVFVK.Q
13	1	sp|O95810|SDPR_HUMAN	47173.2	0.132	SDPR	Serum deprivation-response protein	12	4			8547	2+	1604.71	-0.005	3.11583	1	R.YEGSYALTSEEAER.S
13	1	sp|O95810|SDPR_HUMAN	47173.2	0.132	SDPR	Serum deprivation-response protein	12	4			8682	2+	1604.71	-0.006	3.739	1	R.YEGSYALTSEEAER.S
13	1	sp|O95810|SDPR_HUMAN	47173.2	0.132	SDPR	Serum deprivation-response protein	12	4			9509	2+	876.494	-0.004	4.56364	0.9896	K.VSPLTFGR.K
13	1	sp|O95810|SDPR_HUMAN	47173.2	0.132	SDPR	Serum deprivation-response protein	12	4			9556	2+	1777.87	-0.001	0.56247	1	R.SDGDPVQPAVLQVHQTS.-
13	1	sp|O95810|SDPR_HUMAN	47173.2	0.132	SDPR	Serum deprivation-response protein	12	4			9686	2+	1777.87	-0.006	3.37482	1	R.SDGDPVQPAVLQVHQTS.-
13	1	sp|O95810|SDPR_HUMAN	47173.2	0.132	SDPR	Serum deprivation-response protein	12	4			8565	2+	1604.71	-0.925	46.7375	1	R.YEGSYALTSEEAER.S
13	1	sp|O95810|SDPR_HUMAN	47173.2	0.132	SDPR	Serum deprivation-response protein	12	4			8720	2+	1604.71	1.006	3.739	0.9982	R.YEGSYALTSEEAER.S
14	1	sp|P00441|SODC_HUMAN	15935.7	0.234	SOD1	Superoxide dismutase [Cu-Zn]	13	3	2.09	2	5349	2+	1225.62	-0.003	2.44775	0.9963	R.HVGDLGNVTADK.D
14	1	sp|P00441|SODC_HUMAN	15935.7	0.234	SOD1	Superoxide dismutase [Cu-Zn]	13	3	2.09	2	5117	2+	1225.62	-0.005	4.07958	1	R.HVGDLGNVTADK.D
14	1	sp|P00441|SODC_HUMAN	15935.7	0.234	SOD1	Superoxide dismutase [Cu-Zn]	13	3	2.09	2	5248	2+	1225.62	-0.005	4.07958	1	R.HVGDLGNVTADK.D
14	1	sp|P00441|SODC_HUMAN	15935.7	0.234	SOD1	Superoxide dismutase [Cu-Zn]	13	3	2.09	2	5384	2+	1225.62	-0.006	4.89549	0.9752	R.HVGDLGNVTADK.D
14	1	sp|P00441|SODC_HUMAN	15935.7	0.234	SOD1	Superoxide dismutase [Cu-Zn]	13	3	2.09	2	11339	2+	1018.58	-0.011	10.7994	0.9994	R.LAC'GVIGIAQ.-	404478	856384
14	1	sp|P00441|SODC_HUMAN	15935.7	0.234	SOD1	Superoxide dismutase [Cu-Zn]	13	3	2.09	2	11483	2+	1018.58	-0.013	12.7629	0.8179	R.LAC'GVIGIAQ.-	248865	515881
14	1	sp|P00441|SODC_HUMAN	15935.7	0.234	SOD1	Superoxide dismutase [Cu-Zn]	13	3	2.09	2	13895	3+	1501.76	-0.005	3.32942	0.7574	K.GDGPVQGIINFEQK.E
14	1	sp|P00441|SODC_HUMAN	15935.7	0.234	SOD1	Superoxide dismutase [Cu-Zn]	13	3	2.09	2	13934	2+	1501.76	-0.004	2.66353	1	K.GDGPVQGIINFEQK.E
14	1	sp|P00441|SODC_HUMAN	15935.7	0.234	SOD1	Superoxide dismutase [Cu-Zn]	13	3	2.09	2	14027	3+	1501.76	-0.005	3.32942	0.9687	K.GDGPVQGIINFEQK.E
14	1	sp|P00441|SODC_HUMAN	15935.7	0.234	SOD1	Superoxide dismutase [Cu-Zn]	13	3	2.09	2	14068	2+	1501.77	0.988	7.9906	1	K.GDGPVQGIINFEQK.E
14	1	sp|P00441|SODC_HUMAN	15935.7	0.234	SOD1	Superoxide dismutase [Cu-Zn]	13	3	2.09	2	14237	2+	1501.77	0.988	7.9906	0.9116	K.GDGPVQGIINFEQK.E
14	1	sp|P00441|SODC_HUMAN	15935.7	0.234	SOD1	Superoxide dismutase [Cu-Zn]	13	3	2.09	2	5278	2+	1225.62	-1.083	67.721	1	R.HVGDLGNVTADK.D
14	1	sp|P00441|SODC_HUMAN	15935.7	0.234	SOD1	Superoxide dismutase [Cu-Zn]	13	3	2.09	2	13778	2+	1501.77	0.988	7.9906	0.9978	K.GDGPVQGIINFEQK.E
15	1	sp|P00736|C1R_HUMAN	80118.5	0.328	C1R	Complement C1r subcomponent	84	20	2.22	48	7669	2+	1583.73	0.982	11.3656	1	K.QDAC'QGDSGGVFAVR.D	779225	1.70095e+06
15	1	sp|P00736|C1R_HUMAN	80118.5	0.328	C1R	Complement C1r subcomponent	84	20	2.22	48	7706	2+	1580.71	1.001	0.632626	0.9627	K.QDACQGDSGGVFAVR.D	779225	1.70095e+06
15	1	sp|P00736|C1R_HUMAN	80118.5	0.328	C1R	Complement C1r subcomponent	84	20	2.22	48	7838	2+	1583.73	-0.013	8.20846	0.9994	K.QDAC'QGDSGGVFAVR.D	300533	703305
15	1	sp|P00736|C1R_HUMAN	80118.5	0.328	C1R	Complement C1r subcomponent	84	20	2.22	48	9516	2+	1545.79	-0.011	7.11609	0.9997	R.FC'GQLGSPLGNPPGK.K	404940	1249478
15	1	sp|P00736|C1R_HUMAN	80118.5	0.328	C1R	Complement C1r subcomponent	84	20	2.22	48	9647	2+	1545.79	-0.019	12.2914	0.9998	R.FC'GQLGSPLGNPPGK.K	220939	720617
15	1	sp|P00736|C1R_HUMAN	80118.5	0.328	C1R	Complement C1r subcomponent	84	20	2.22	48	12803	2+	1684.87	-0.014	8.30926	0.9962	R.LPVANPQAC'ENWLR.G	1.42602e+06	3.15966e+06
15	1	sp|P00736|C1R_HUMAN	80118.5	0.328	C1R	Complement C1r subcomponent	84	20	2.22	48	14950	2+	1149.63	-0.003	2.60953	0.9966	K.VLNYVDWIK.K
15	1	sp|P00736|C1R_HUMAN	80118.5	0.328	C1R	Complement C1r subcomponent	84	20	2.22	48	15092	2+	1149.63	-0.002	1.73969	0.9684	K.VLNYVDWIK.K
15	1	sp|P00736|C1R_HUMAN	80118.5	0.328	C1R	Complement C1r subcomponent	84	20	2.22	48	17908	3+	1803.87	-0.004	2.21745	0.8922	K.MGNFPWQVFTNIHGR.G
15	1	sp|P00736|C1R_HUMAN	80118.5	0.328	C1R	Complement C1r subcomponent	84	20	2.22	48	20040	2+	2254.15	0.003	1.33088	0.7651	K.TLDEFTIIQNLQPQYQFR.D
15	1	sp|P00736|C1R_HUMAN	80118.5	0.328	C1R	Complement C1r subcomponent	84	20	2.22	48	8039	2+	1583.73	1.002	1.26284	0.9996	K.QDAC'QGDSGGVFAVR.D	789492	1.75966e+06
15	1	sp|P00736|C1R_HUMAN	80118.5	0.328	C1R	Complement C1r subcomponent	84	20	2.22	48	8179	2+	1583.73	1.002	1.26284	0.9987	K.QDAC'QGDSGGVFAVR.D	680039	1.6198e+06
15	1	sp|P00736|C1R_HUMAN	80118.5	0.328	C1R	Complement C1r subcomponent	84	20	2.22	48	9848	2+	1545.79	-0.011	7.11609	1	R.FC'GQLGSPLGNPPGK.K	286552	946329
15	1	sp|P00736|C1R_HUMAN	80118.5	0.328	C1R	Complement C1r subcomponent	84	20	2.22	48	12871	2+	1681.85	1.005	2.97292	0.9971	R.LPVANPQACENWLR.G	1.12881e+06	2.76538e+06
15	1	sp|P00736|C1R_HUMAN	80118.5	0.328	C1R	Complement C1r subcomponent	84	20	2.22	48	18186	3+	2882.34	-0.025	8.6735	0.6284	K.QRPPDLDTSSNAVDLLFFTDESGDSR.G
15	1	sp|P00736|C1R_HUMAN	80118.5	0.328	C1R	Complement C1r subcomponent	84	20	2.22	48	20078	2+	2254.15	0.002	0.887252	0.6753	K.TLDEFTIIQNLQPQYQFR.D
15	1	sp|P00736|C1R_HUMAN	80118.5	0.328	C1R	Complement C1r subcomponent	84	20	2.22	48	8215	2+	1583.73	-0.018	11.3656	1	K.QDAC'QGDSGGVFAVR.D	737791	1.18239e+06
15	1	sp|P00736|C1R_HUMAN	80118.5	0.328	C1R	Complement C1r subcomponent	84	20	2.22	48	8359	2+	1583.73	-0.01	6.3142	0.9981	K.QDAC'QGDSGGVFAVR.D	337275	678693
15	1	sp|P00736|C1R_HUMAN	80118.5	0.328	C1R	Complement C1r subcomponent	84	20	2.22	48	10018	2+	1545.79	-0.01	6.46918	1	R.FC'GQLGSPLGNPPGK.K	966178	2.30628e+06
15	1	sp|P00736|C1R_HUMAN	80118.5	0.328	C1R	Complement C1r subcomponent	84	20	2.22	48	11723	2+	1873.88	-0.013	6.93747	0.9934	R.ESEQGVYTC'TAQGIWK.N	236634	723558
15	1	sp|P00736|C1R_HUMAN	80118.5	0.328	C1R	Complement C1r subcomponent	84	20	2.22	48	13061	2+	1681.85	-0.064	38.0534	0.9816	R.LPVANPQACENWLR.G
15	1	sp|P00736|C1R_HUMAN	80118.5	0.328	C1R	Complement C1r subcomponent	84	20	2.22	48	15614	2+	1149.63	-0.002	1.73969	0.9894	K.VLNYVDWIK.K
15	1	sp|P00736|C1R_HUMAN	80118.5	0.328	C1R	Complement C1r subcomponent	84	20	2.22	48	9169	2+	1583.73	1.002	1.26284	0.9987	K.QDAC'QGDSGGVFAVR.D	459236	539409
15	1	sp|P00736|C1R_HUMAN	80118.5	0.328	C1R	Complement C1r subcomponent	84	20	2.22	48	13509	2+	1684.87	-0.011	6.52871	0.9998	R.LPVANPQAC'ENWLR.G	254608	710724
15	1	sp|P00736|C1R_HUMAN	80118.5	0.328	C1R	Complement C1r subcomponent	84	20	2.22	48	12297	2+	1873.88	-0.013	6.93747	1	R.ESEQGVYTC'TAQGIWK.N	0	9580.97
15	1	sp|P00736|C1R_HUMAN	80118.5	0.328	C1R	Complement C1r subcomponent	84	20	2.22	48	5169	2+	815.437	-0.002	2.45267	0.8731	R.GGGALLGDR.W
15	1	sp|P00736|C1R_HUMAN	80118.5	0.328	C1R	Complement C1r subcomponent	84	20	2.22	48	5301	2+	815.437	-0.004	4.90535	0.9146	R.GGGALLGDR.W
15	1	sp|P00736|C1R_HUMAN	80118.5	0.328	C1R	Complement C1r subcomponent	84	20	2.22	48	5438	2+	815.437	-0.004	4.90535	0.6682	R.GGGALLGDR.W
15	1	sp|P00736|C1R_HUMAN	80118.5	0.328	C1R	Complement C1r subcomponent	84	20	2.22	48	4994	2+	815.437	-0.003	3.67901	0.8987	R.GGGALLGDR.W
15	1	sp|P00736|C1R_HUMAN	80118.5	0.328	C1R	Complement C1r subcomponent	84	20	2.22	48	5126	2+	815.437	-0.004	4.90535	0.9973	R.GGGALLGDR.W
15	1	sp|P00736|C1R_HUMAN	80118.5	0.328	C1R	Complement C1r subcomponent	84	20	2.22	48	5343	2+	815.437	-0.005	6.13168	0.6447	R.GGGALLGDR.W
15	1	sp|P00736|C1R_HUMAN	80118.5	0.328	C1R	Complement C1r subcomponent	84	20	2.22	48	12018	2+	1873.88	1.055	29.3508	0.7253	R.ESEQGVYTC'TAQGIWK.N
15	1	sp|P00736|C1R_HUMAN	80118.5	0.328	C1R	Complement C1r subcomponent	84	20	2.22	48	13147	2+	1684.87	-0.074	43.9204	0.9953	R.LPVANPQAC'ENWLR.G
15	1	sp|P00736|C1R_HUMAN	80118.5	0.328	C1R	Complement C1r subcomponent	84	20	2.22	48	13287	2+	1684.87	-0.074	43.9204	0.9924	R.LPVANPQAC'ENWLR.G
15	1	sp|P00736|C1R_HUMAN	80118.5	0.328	C1R	Complement C1r subcomponent	84	20	2.22	48	4272	2+	1294.6	-0.002	1.54488	0.9997	R.YTTTM"GVNTYK.A
15	1	sp|P00736|C1R_HUMAN	80118.5	0.328	C1R	Complement C1r subcomponent	84	20	2.22	48	4407	2+	1294.6	1.009	6.95197	0.6169	R.YTTTM"GVNTYK.A
15	1	sp|P00736|C1R_HUMAN	80118.5	0.328	C1R	Complement C1r subcomponent	84	20	2.22	48	6942	2+	1580.73	-0.015	9.4893	0.9997	R.IQYYC'HEPYYK.M	0	52394.4
15	1	sp|P00736|C1R_HUMAN	80118.5	0.328	C1R	Complement C1r subcomponent	84	20	2.22	48	7093	2+	1580.73	0.016	10.1219	0.9888	R.IQYYC'HEPYYK.M	269228	674580
15	1	sp|P00736|C1R_HUMAN	80118.5	0.328	C1R	Complement C1r subcomponent	84	20	2.22	48	7598	2+	1583.73	-0.018	11.3656	0.998	K.QDAC'QGDSGGVFAVR.D	60743.4	97090.9
15	1	sp|P00736|C1R_HUMAN	80118.5	0.328	C1R	Complement C1r subcomponent	84	20	2.22	48	8061	2+	1034.51	-0.012	11.5998	0.9575	R.DYFIATC'K.Q	7.05817e+06	5.66325e+06
15	1	sp|P00736|C1R_HUMAN	80118.5	0.328	C1R	Complement C1r subcomponent	84	20	2.22	48	9395	2+	1545.79	-0.011	7.11609	1	R.FC'GQLGSPLGNPPGK.K	4483283	15154244
15	1	sp|P00736|C1R_HUMAN	80118.5	0.328	C1R	Complement C1r subcomponent	84	20	2.22	48	9555	2+	1545.79	1.881	76.9832	0.9966	R.FC'GQLGSPLGNPPGK.K
15	1	sp|P00736|C1R_HUMAN	80118.5	0.328	C1R	Complement C1r subcomponent	84	20	2.22	48	9704	2+	1545.79	-0.019	12.2914	0.9989	R.FC'GQLGSPLGNPPGK.K	1.61367e+06	905061
15	1	sp|P00736|C1R_HUMAN	80118.5	0.328	C1R	Complement C1r subcomponent	84	20	2.22	48	11327	2+	1873.88	-0.007	3.73556	0.9998	R.ESEQGVYTC'TAQGIWK.N	520708	3.09518e+06
15	1	sp|P00736|C1R_HUMAN	80118.5	0.328	C1R	Complement C1r subcomponent	84	20	2.22	48	11466	2+	1873.88	-0.012	6.40381	1	R.ESEQGVYTC'TAQGIWK.N	509014	2.9536e+06
15	1	sp|P00736|C1R_HUMAN	80118.5	0.328	C1R	Complement C1r subcomponent	84	20	2.22	48	11614	2+	1873.88	-0.012	6.40381	1	R.ESEQGVYTC'TAQGIWK.N	472143	451418
15	1	sp|P00736|C1R_HUMAN	80118.5	0.328	C1R	Complement C1r subcomponent	84	20	2.22	48	12692	2+	1684.87	-0.012	7.12222	0.9988	R.LPVANPQAC'ENWLR.G	0	62154.9
15	1	sp|P00736|C1R_HUMAN	80118.5	0.328	C1R	Complement C1r subcomponent	84	20	2.22	48	16586	2+	1994.94	0.998	1.00254	0.8412	K.GFLAYYQAVDLDEC'ASR.S	343751	251923
15	1	sp|P00736|C1R_HUMAN	80118.5	0.328	C1R	Complement C1r subcomponent	84	20	2.22	48	19694	2+	2254.15	-0.002	0.887252	0.7404	K.TLDEFTIIQNLQPQYQFR.D
15	1	sp|P00736|C1R_HUMAN	80118.5	0.328	C1R	Complement C1r subcomponent	84	20	2.22	48	19823	2+	2254.15	-0.003	1.33088	0.8056	K.TLDEFTIIQNLQPQYQFR.D
15	1	sp|P00736|C1R_HUMAN	80118.5	0.328	C1R	Complement C1r subcomponent	84	20	2.22	48	19955	2+	2254.15	-0.001	0.443626	0.987	K.TLDEFTIIQNLQPQYQFR.D
15	1	sp|P00736|C1R_HUMAN	80118.5	0.328	C1R	Complement C1r subcomponent	84	20	2.22	48	20186	2+	2501.18	-0.01	3.99812	0.6896	K.LVFQQFDLEPSEGC'FYDYVK.I	288329	1.74502e+06
15	1	sp|P00736|C1R_HUMAN	80118.5	0.328	C1R	Complement C1r subcomponent	84	20	2.22	48	20319	2+	2501.18	-0.011	4.39793	0.9969	K.LVFQQFDLEPSEGC'FYDYVK.I	173679	1.02771e+06
15	1	sp|P00736|C1R_HUMAN	80118.5	0.328	C1R	Complement C1r subcomponent	84	20	2.22	48	4540	2+	1294.6	-0.038	29.3527	0.999	R.YTTTM"GVNTYK.A
15	1	sp|P00736|C1R_HUMAN	80118.5	0.328	C1R	Complement C1r subcomponent	84	20	2.22	48	7259	2+	1580.73	-0.009	5.69358	0.6846	R.IQYYC'HEPYYK.M	10031849	1.55901e+06
15	1	sp|P00736|C1R_HUMAN	80118.5	0.328	C1R	Complement C1r subcomponent	84	20	2.22	48	7671	2+	1583.73	1.002	1.26284	0.9996	K.QDAC'QGDSGGVFAVR.D	972525	7127491
15	1	sp|P00736|C1R_HUMAN	80118.5	0.328	C1R	Complement C1r subcomponent	84	20	2.22	48	7812	2+	1583.73	-0.01	6.3142	1	K.QDAC'QGDSGGVFAVR.D	761889	6.43363e+06
15	1	sp|P00736|C1R_HUMAN	80118.5	0.328	C1R	Complement C1r subcomponent	84	20	2.22	48	7957	2+	1583.73	-0.014	8.83989	0.9999	K.QDAC'QGDSGGVFAVR.D	42070	188016
15	1	sp|P00736|C1R_HUMAN	80118.5	0.328	C1R	Complement C1r subcomponent	84	20	2.22	48	8098	2+	1583.73	-0.014	8.83989	0.9999	K.QDAC'QGDSGGVFAVR.D	10355.5	28473.9
15	1	sp|P00736|C1R_HUMAN	80118.5	0.328	C1R	Complement C1r subcomponent	84	20	2.22	48	8205	2+	1034.51	-0.011	10.6331	0.8576	R.DYFIATC'K.Q	1.0828e+06	1445694
15	1	sp|P00736|C1R_HUMAN	80118.5	0.328	C1R	Complement C1r subcomponent	84	20	2.22	48	8250	2+	1583.73	-0.011	6.94562	0.9868	K.QDAC'QGDSGGVFAVR.D	9035371	99021.9
15	1	sp|P00736|C1R_HUMAN	80118.5	0.328	C1R	Complement C1r subcomponent	84	20	2.22	48	9754	2+	1545.79	0.878	78.9239	0.995	R.FC'GQLGSPLGNPPGK.K
15	1	sp|P00736|C1R_HUMAN	80118.5	0.328	C1R	Complement C1r subcomponent	84	20	2.22	48	9787	2+	1542.77	1	0	0.9992	R.FCGQLGSPLGNPPGK.K	2.63764e+06	4440959
15	1	sp|P00736|C1R_HUMAN	80118.5	0.328	C1R	Complement C1r subcomponent	84	20	2.22	48	10817	2+	1566.7	-0.011	7.02111	0.9877	K.Q^DAC'QGDSGGVFAVR.D	992068	352604
15	1	sp|P00736|C1R_HUMAN	80118.5	0.328	C1R	Complement C1r subcomponent	84	20	2.22	48	11553	2+	1873.88	-0.017	9.07207	0.9999	R.ESEQGVYTC'TAQGIWK.N	0	18945
15	1	sp|P00736|C1R_HUMAN	80118.5	0.328	C1R	Complement C1r subcomponent	84	20	2.22	48	11681	2+	1873.88	-0.014	7.47112	0.9999	R.ESEQGVYTC'TAQGIWK.N	443645	1.13719e+06
15	1	sp|P00736|C1R_HUMAN	80118.5	0.328	C1R	Complement C1r subcomponent	84	20	2.22	48	11697	2+	1870.86	1.009	4.81061	0.9984	R.ESEQGVYTCTAQGIWK.N	434612	1.11077e+06
15	1	sp|P00736|C1R_HUMAN	80118.5	0.328	C1R	Complement C1r subcomponent	84	20	2.22	48	12711	2+	1684.87	0.986	8.30926	0.9998	R.LPVANPQAC'ENWLR.G	648512	11473360
15	1	sp|P00736|C1R_HUMAN	80118.5	0.328	C1R	Complement C1r subcomponent	84	20	2.22	48	12811	2+	1681.85	-0.062	36.8642	0.6227	R.LPVANPQACENWLR.G
15	1	sp|P00736|C1R_HUMAN	80118.5	0.328	C1R	Complement C1r subcomponent	84	20	2.22	48	12854	2+	1684.87	-0.014	8.30926	1	R.LPVANPQAC'ENWLR.G	799232	12366068
15	1	sp|P00736|C1R_HUMAN	80118.5	0.328	C1R	Complement C1r subcomponent	84	20	2.22	48	12998	2+	1684.87	-0.014	8.30926	0.9998	R.LPVANPQAC'ENWLR.G	897362	5.24811e+06
15	1	sp|P00736|C1R_HUMAN	80118.5	0.328	C1R	Complement C1r subcomponent	84	20	2.22	48	15370	2+	1149.63	-0.004	3.47938	0.7126	K.VLNYVDWIK.K
15	1	sp|P00736|C1R_HUMAN	80118.5	0.328	C1R	Complement C1r subcomponent	84	20	2.22	48	15494	2+	1149.63	-0.003	2.60953	0.9904	K.VLNYVDWIK.K
15	1	sp|P00736|C1R_HUMAN	80118.5	0.328	C1R	Complement C1r subcomponent	84	20	2.22	48	15641	2+	1149.63	-0.002	1.73969	0.9975	K.VLNYVDWIK.K
15	1	sp|P00736|C1R_HUMAN	80118.5	0.328	C1R	Complement C1r subcomponent	84	20	2.22	48	18593	3+	3159.48	-0.003	0.949524	0.9635	K.Q^GYQLIEGNQVLHSFTAVC'QDDGTWHR.A	716681	690702
15	1	sp|P00736|C1R_HUMAN	80118.5	0.328	C1R	Complement C1r subcomponent	84	20	2.22	48	19793	2+	2254.15	-0.002	0.887252	0.8676	K.TLDEFTIIQNLQPQYQFR.D
15	1	sp|P00736|C1R_HUMAN	80118.5	0.328	C1R	Complement C1r subcomponent	84	20	2.22	48	19962	2+	2501.18	-0.01	3.99812	0.9727	K.LVFQQFDLEPSEGC'FYDYVK.I	451722	1.0467e+06
15	1	sp|P00736|C1R_HUMAN	80118.5	0.328	C1R	Complement C1r subcomponent	84	20	2.22	48	7739	2+	1583.73	-0.009	5.68278	0.9993	K.QDAC'QGDSGGVFAVR.D	39024	88819.5
15	1	sp|P00736|C1R_HUMAN	80118.5	0.328	C1R	Complement C1r subcomponent	84	20	2.22	48	7877	2+	1583.73	-0.011	6.94562	1	K.QDAC'QGDSGGVFAVR.D	221039	1.04714e+06
15	1	sp|P00736|C1R_HUMAN	80118.5	0.328	C1R	Complement C1r subcomponent	84	20	2.22	48	8023	2+	1583.73	-0.012	7.57704	0.9709	K.QDAC'QGDSGGVFAVR.D	31074.8	75936.3
15	1	sp|P00736|C1R_HUMAN	80118.5	0.328	C1R	Complement C1r subcomponent	84	20	2.22	48	9698	2+	1545.79	0.877	79.5709	0.9987	R.FC'GQLGSPLGNPPGK.K
15	1	sp|P00736|C1R_HUMAN	80118.5	0.328	C1R	Complement C1r subcomponent	84	20	2.22	48	12991	2+	1684.87	-0.014	8.30926	0.9995	R.LPVANPQAC'ENWLR.G	379232	2972463
15	1	sp|P00736|C1R_HUMAN	80118.5	0.328	C1R	Complement C1r subcomponent	84	20	2.22	48	18990	3+	3159.48	-0.013	4.1146	0.9467	K.Q^GYQLIEGNQVLHSFTAVC'QDDGTWHR.A	98371.5	212300
15	1	sp|P00736|C1R_HUMAN	80118.5	0.328	C1R	Complement C1r subcomponent	84	20	2.22	48	20020	3+	2254.15	-0.003	1.33088	0.9444	K.TLDEFTIIQNLQPQYQFR.D
16	1	sp|P00742|FA10_HUMAN	54731.7	0.334	F10	Coagulation factor X	118	22	1.63	89	8720	2+	1348.64	-0.009	6.6734	0.918	K.ACIPTGPYPCGK.Q	482991	365439
16	1	sp|P00742|FA10_HUMAN	54731.7	0.334	F10	Coagulation factor X	118	22	1.63	89	4116	2+	1713.73	-0.01	5.83522	0.9958	K.Q^EDAC'QGDSGGPHVTR.F	1437.59	4007.1
16	1	sp|P00742|FA10_HUMAN	54731.7	0.334	F10	Coagulation factor X	118	22	1.63	89	10890	2+	1309.61	1.034	25.9619	0.974	R.DWAESTLMTQK.T
16	1	sp|P00742|FA10_HUMAN	54731.7	0.334	F10	Coagulation factor X	118	22	1.63	89	11032	2+	1309.61	0.003	2.29076	0.9913	R.DWAESTLMTQK.T
16	1	sp|P00742|FA10_HUMAN	54731.7	0.334	F10	Coagulation factor X	118	22	1.63	89	11411	2+	1121.57	-0.013	11.5909	0.9802	K.MLEVPYVDR.N
16	1	sp|P00742|FA10_HUMAN	54731.7	0.334	F10	Coagulation factor X	118	22	1.63	89	8225	2+	1274.64	-0.01	7.84534	0.9964	R.MNVAPAC'LPER.D	1.92971e+06	2.16535e+06
16	1	sp|P00742|FA10_HUMAN	54731.7	0.334	F10	Coagulation factor X	118	22	1.63	89	11368	2+	1309.61	-0.002	1.52717	1	R.DWAESTLMTQK.T
16	1	sp|P00742|FA10_HUMAN	54731.7	0.334	F10	Coagulation factor X	118	22	1.63	89	11578	2+	1121.57	1.007	6.24127	0.9071	K.MLEVPYVDR.N
16	1	sp|P00742|FA10_HUMAN	54731.7	0.334	F10	Coagulation factor X	118	22	1.63	89	16238	2+	1341.67	-0.98	14.9068	0.6998	K.ETYDFDIAVLR.L
16	1	sp|P00742|FA10_HUMAN	54731.7	0.334	F10	Coagulation factor X	118	22	1.63	89	11840	2+	1309.61	-0.002	1.52717	0.7185	R.DWAESTLMTQK.T
16	1	sp|P00742|FA10_HUMAN	54731.7	0.334	F10	Coagulation factor X	118	22	1.63	89	2616	2+	1757.73	0.98	11.3783	0.8951	K.DGDQC'ETSPC'QNQGK.C	0	2139.97
16	1	sp|P00742|FA10_HUMAN	54731.7	0.334	F10	Coagulation factor X	118	22	1.63	89	3079	3+	2048.89	-0.026	12.6898	0.8487	K.YKDGDQC'ETSPC'QNQGK.C	181062	1.26773e+06
16	1	sp|P00742|FA10_HUMAN	54731.7	0.334	F10	Coagulation factor X	118	22	1.63	89	3208	3+	2048.89	-0.024	11.7136	0.9995	K.YKDGDQC'ETSPC'QNQGK.C	179024	1.24992e+06
16	1	sp|P00742|FA10_HUMAN	54731.7	0.334	F10	Coagulation factor X	118	22	1.63	89	8723	2+	1348.64	-0.004	2.96595	0.9979	K.ACIPTGPYPCGK.Q	1.66387e+06	4206153
16	1	sp|P00742|FA10_HUMAN	54731.7	0.334	F10	Coagulation factor X	118	22	1.63	89	8752	2+	1354.68	-0.023	16.9782	1	K.AC'IPTGPYPC'GK.Q	1867166	4222524
16	1	sp|P00742|FA10_HUMAN	54731.7	0.334	F10	Coagulation factor X	118	22	1.63	89	8885	2+	1354.68	-0.021	15.5019	0.9999	K.AC'IPTGPYPC'GK.Q	2126448	1.41497e+06
16	1	sp|P00742|FA10_HUMAN	54731.7	0.334	F10	Coagulation factor X	118	22	1.63	89	8985	2+	1274.64	-0.012	9.41441	0.7071	R.MNVAPAC'LPER.D	143741	181927
16	1	sp|P00742|FA10_HUMAN	54731.7	0.334	F10	Coagulation factor X	118	22	1.63	89	2464	2+	1751.7	-0.002	1.14175	0.7653	K.DGDQCETSPCQNQGK.C	6840913	11447911
16	1	sp|P00742|FA10_HUMAN	54731.7	0.334	F10	Coagulation factor X	118	22	1.63	89	2536	3+	1757.73	0.981	10.8094	0.9801	K.DGDQC'ETSPC'QNQGK.C	3.43433e+06	5.73859e+06
16	1	sp|P00742|FA10_HUMAN	54731.7	0.334	F10	Coagulation factor X	118	22	1.63	89	2579	2+	1757.73	-0.024	13.6539	1	K.DGDQC'ETSPC'QNQGK.C	7100602	11883306
16	1	sp|P00742|FA10_HUMAN	54731.7	0.334	F10	Coagulation factor X	118	22	1.63	89	2590	2+	1751.7	-0.005	2.85438	1	K.DGDQCETSPCQNQGK.C	7.11634e+06	11907618
16	1	sp|P00742|FA10_HUMAN	54731.7	0.334	F10	Coagulation factor X	118	22	1.63	89	2711	2+	1757.73	-0.026	14.7918	1	K.DGDQC'ETSPC'QNQGK.C	4482793	7.34905e+06
16	1	sp|P00742|FA10_HUMAN	54731.7	0.334	F10	Coagulation factor X	118	22	1.63	89	2722	2+	1751.7	-0.008	4.567	1	K.DGDQCETSPCQNQGK.C	3657104	5.97662e+06
16	1	sp|P00742|FA10_HUMAN	54731.7	0.334	F10	Coagulation factor X	118	22	1.63	89	2845	2+	1757.73	-0.025	14.2229	1	K.DGDQC'ETSPC'QNQGK.C	369486	618762
16	1	sp|P00742|FA10_HUMAN	54731.7	0.334	F10	Coagulation factor X	118	22	1.63	89	2854	2+	1751.7	-0.004	2.2835	1	K.DGDQCETSPCQNQGK.C	344548	586246
16	1	sp|P00742|FA10_HUMAN	54731.7	0.334	F10	Coagulation factor X	118	22	1.63	89	2947	3+	2048.89	-0.025	12.2017	0.6884	K.YKDGDQC'ETSPC'QNQGK.C	47676196	75711808
16	1	sp|P00742|FA10_HUMAN	54731.7	0.334	F10	Coagulation factor X	118	22	1.63	89	2978	2+	1757.73	-0.025	14.2229	0.9964	K.DGDQC'ETSPC'QNQGK.C	154304	254778
16	1	sp|P00742|FA10_HUMAN	54731.7	0.334	F10	Coagulation factor X	118	22	1.63	89	3046	2+	2048.89	-0.023	11.2256	0.9424	K.YKDGDQC'ETSPC'QNQGK.C	1.71814e+06	2.73105e+06
16	1	sp|P00742|FA10_HUMAN	54731.7	0.334	F10	Coagulation factor X	118	22	1.63	89	3074	3+	2048.89	-0.024	11.7136	0.9996	K.YKDGDQC'ETSPC'QNQGK.C	59665504	94553808
16	1	sp|P00742|FA10_HUMAN	54731.7	0.334	F10	Coagulation factor X	118	22	1.63	89	3097	2+	2042.85	-0.008	3.91609	1	K.YKDGDQCETSPCQNQGK.C	1.72828e+06	2744124
16	1	sp|P00742|FA10_HUMAN	54731.7	0.334	F10	Coagulation factor X	118	22	1.63	89	3173	2+	2048.89	-0.025	12.2017	1	K.YKDGDQC'ETSPC'QNQGK.C	1.69018e+06	2681157
16	1	sp|P00742|FA10_HUMAN	54731.7	0.334	F10	Coagulation factor X	118	22	1.63	89	3206	3+	2048.89	-0.025	12.2017	0.9931	K.YKDGDQC'ETSPC'QNQGK.C	49031528	77777640
16	1	sp|P00742|FA10_HUMAN	54731.7	0.334	F10	Coagulation factor X	118	22	1.63	89	3231	2+	2042.85	-0.007	3.42658	0.9981	K.YKDGDQCETSPCQNQGK.C	1.03443e+06	1.60549e+06
16	1	sp|P00742|FA10_HUMAN	54731.7	0.334	F10	Coagulation factor X	118	22	1.63	89	3339	3+	2048.89	-0.021	10.2494	0.7461	K.YKDGDQC'ETSPC'QNQGK.C	4.96839e+06	8.35265e+06
16	1	sp|P00742|FA10_HUMAN	54731.7	0.334	F10	Coagulation factor X	118	22	1.63	89	3469	3+	2048.89	-0.023	11.2256	0.9915	K.YKDGDQC'ETSPC'QNQGK.C	1.47181e+06	2.48683e+06
16	1	sp|P00742|FA10_HUMAN	54731.7	0.334	F10	Coagulation factor X	118	22	1.63	89	3603	3+	2048.89	-0.017	8.29717	0.9866	K.YKDGDQC'ETSPC'QNQGK.C	636082	1.04161e+06
16	1	sp|P00742|FA10_HUMAN	54731.7	0.334	F10	Coagulation factor X	118	22	1.63	89	4466	2+	938.458	-0.004	4.26231	0.9995	R.GYTLADNGK.A
16	1	sp|P00742|FA10_HUMAN	54731.7	0.334	F10	Coagulation factor X	118	22	1.63	89	4598	2+	938.458	-0.004	4.26231	0.9996	R.GYTLADNGK.A
16	1	sp|P00742|FA10_HUMAN	54731.7	0.334	F10	Coagulation factor X	118	22	1.63	89	4730	2+	938.458	-0.004	4.26231	0.9997	R.GYTLADNGK.A
16	1	sp|P00742|FA10_HUMAN	54731.7	0.334	F10	Coagulation factor X	118	22	1.63	89	6489	2+	1212.59	-0.091	75.0458	0.9471	R.ANSFLEEM"KK.G
16	1	sp|P00742|FA10_HUMAN	54731.7	0.334	F10	Coagulation factor X	118	22	1.63	89	7120	2+	956.47	-0.012	12.5461	0.7	K.NC'ELFTR.K	158055	193666
16	1	sp|P00742|FA10_HUMAN	54731.7	0.334	F10	Coagulation factor X	118	22	1.63	89	7586	2+	956.47	-0.013	13.5916	0.9945	K.NC'ELFTR.K	22213274	39782140
16	1	sp|P00742|FA10_HUMAN	54731.7	0.334	F10	Coagulation factor X	118	22	1.63	89	7921	2+	938.437	-0.005	5.32801	0.9778	K.TNEFWNK.Y
16	1	sp|P00742|FA10_HUMAN	54731.7	0.334	F10	Coagulation factor X	118	22	1.63	89	8050	2+	938.437	-0.005	5.32801	0.9912	K.TNEFWNK.Y
16	1	sp|P00742|FA10_HUMAN	54731.7	0.334	F10	Coagulation factor X	118	22	1.63	89	8179	2+	938.437	-0.005	5.32801	0.9942	K.TNEFWNK.Y
16	1	sp|P00742|FA10_HUMAN	54731.7	0.334	F10	Coagulation factor X	118	22	1.63	89	8313	2+	938.437	-0.004	4.26241	0.98	K.TNEFWNK.Y
16	1	sp|P00742|FA10_HUMAN	54731.7	0.334	F10	Coagulation factor X	118	22	1.63	89	8462	2+	1354.68	-0.021	15.5019	1	K.AC'IPTGPYPC'GK.Q	81757888	156021040
16	1	sp|P00742|FA10_HUMAN	54731.7	0.334	F10	Coagulation factor X	118	22	1.63	89	8463	2+	1348.64	-0.003	2.22447	1	K.ACIPTGPYPCGK.Q	81757888	156021040
16	1	sp|P00742|FA10_HUMAN	54731.7	0.334	F10	Coagulation factor X	118	22	1.63	89	8517	3+	1354.68	-0.022	16.24	0.9999	K.AC'IPTGPYPC'GK.Q	3.8388e+06	5451040
16	1	sp|P00742|FA10_HUMAN	54731.7	0.334	F10	Coagulation factor X	118	22	1.63	89	8594	2+	1354.68	-0.021	15.5019	1	K.AC'IPTGPYPC'GK.Q	58403732	109954736
16	1	sp|P00742|FA10_HUMAN	54731.7	0.334	F10	Coagulation factor X	118	22	1.63	89	8595	2+	1348.64	-0.003	2.22447	0.9999	K.ACIPTGPYPCGK.Q	58403732	109954736
16	1	sp|P00742|FA10_HUMAN	54731.7	0.334	F10	Coagulation factor X	118	22	1.63	89	8650	3+	1354.68	-0.023	16.9782	0.9862	K.AC'IPTGPYPC'GK.Q	12232869	2008294
16	1	sp|P00742|FA10_HUMAN	54731.7	0.334	F10	Coagulation factor X	118	22	1.63	89	8725	2+	1354.68	-0.023	16.9782	1	K.AC'IPTGPYPC'GK.Q	8923477	15939115
16	1	sp|P00742|FA10_HUMAN	54731.7	0.334	F10	Coagulation factor X	118	22	1.63	89	8726	2+	1348.64	-0.005	3.70744	0.9999	K.ACIPTGPYPCGK.Q	8935978	15955623
16	1	sp|P00742|FA10_HUMAN	54731.7	0.334	F10	Coagulation factor X	118	22	1.63	89	8871	2+	1354.68	-0.022	16.24	1	K.AC'IPTGPYPC'GK.Q	1.64945e+06	2.69076e+06
16	1	sp|P00742|FA10_HUMAN	54731.7	0.334	F10	Coagulation factor X	118	22	1.63	89	8873	2+	1348.64	-0.004	2.96595	0.9966	K.ACIPTGPYPCGK.Q	1.66195e+06	2707271
16	1	sp|P00742|FA10_HUMAN	54731.7	0.334	F10	Coagulation factor X	118	22	1.63	89	9017	2+	1354.68	-0.023	16.9782	0.9998	K.AC'IPTGPYPC'GK.Q	640510	1.04993e+06
16	1	sp|P00742|FA10_HUMAN	54731.7	0.334	F10	Coagulation factor X	118	22	1.63	89	9154	2+	1354.68	-0.023	16.9782	0.9999	K.AC'IPTGPYPC'GK.Q	412854	682638
16	1	sp|P00742|FA10_HUMAN	54731.7	0.334	F10	Coagulation factor X	118	22	1.63	89	9283	2+	1354.68	-0.023	16.9782	0.9997	K.AC'IPTGPYPC'GK.Q	370511	571173
16	1	sp|P00742|FA10_HUMAN	54731.7	0.334	F10	Coagulation factor X	118	22	1.63	89	9430	2+	1354.68	-0.026	19.1928	0.9839	K.AC'IPTGPYPC'GK.Q	445763	451236
16	1	sp|P00742|FA10_HUMAN	54731.7	0.334	F10	Coagulation factor X	118	22	1.63	89	9558	2+	1354.68	-0.022	16.24	0.9999	K.AC'IPTGPYPC'GK.Q	821132	573248
16	1	sp|P00742|FA10_HUMAN	54731.7	0.334	F10	Coagulation factor X	118	22	1.63	89	10127	2+	1354.68	-0.023	16.9782	0.9556	K.AC'IPTGPYPC'GK.Q	729.4	3663.01
16	1	sp|P00742|FA10_HUMAN	54731.7	0.334	F10	Coagulation factor X	118	22	1.63	89	10289	2+	1354.68	0.978	16.24	0.6103	K.AC'IPTGPYPC'GK.Q	133507	77645.8
16	1	sp|P00742|FA10_HUMAN	54731.7	0.334	F10	Coagulation factor X	118	22	1.63	89	11013	3+	3245.4	-0.048	14.7902	0.9949	K.LC'SLDNGDC'DQFC'HEEQNSVVC'SC'AR.G	2136973	3.69081e+06
16	1	sp|P00742|FA10_HUMAN	54731.7	0.334	F10	Coagulation factor X	118	22	1.63	89	11052	3+	3230.31	-0.011	3.40525	0.9994	K.LCSLDNGDCDQFCHEEQNSVVCSCAR.G	2.28676e+06	3.92267e+06
16	1	sp|P00742|FA10_HUMAN	54731.7	0.334	F10	Coagulation factor X	118	22	1.63	89	11141	3+	3245.4	1.944	17.2552	0.9989	K.LC'SLDNGDC'DQFC'HEEQNSVVC'SC'AR.G	2.23464e+06	3881116
16	1	sp|P00742|FA10_HUMAN	54731.7	0.334	F10	Coagulation factor X	118	22	1.63	89	12704	2+	1196.6	-0.089	74.3775	0.9308	R.ANSFLEEMKK.G
16	1	sp|P00742|FA10_HUMAN	54731.7	0.334	F10	Coagulation factor X	118	22	1.63	89	15193	2+	1963.84	-0.008	4.07365	1	K.DGLGEYTCTCLEGFEGK.N	1299200	1.43625e+06
16	1	sp|P00742|FA10_HUMAN	54731.7	0.334	F10	Coagulation factor X	118	22	1.63	89	15195	2+	1969.88	-0.026	13.1988	1	K.DGLGEYTC'TC'LEGFEGK.N	1299200	1.43625e+06
16	1	sp|P00742|FA10_HUMAN	54731.7	0.334	F10	Coagulation factor X	118	22	1.63	89	15323	2+	1963.84	-0.008	4.07365	1	K.DGLGEYTCTCLEGFEGK.N	1.23053e+06	1.3618e+06
16	1	sp|P00742|FA10_HUMAN	54731.7	0.334	F10	Coagulation factor X	118	22	1.63	89	15331	3+	1969.88	-0.024	12.1835	0.9966	K.DGLGEYTC'TC'LEGFEGK.N	1.3282e+06	1.44566e+06
16	1	sp|P00742|FA10_HUMAN	54731.7	0.334	F10	Coagulation factor X	118	22	1.63	89	15334	2+	1969.88	-0.027	13.7064	1	K.DGLGEYTC'TC'LEGFEGK.N	1.15582e+06	1.28252e+06
16	1	sp|P00742|FA10_HUMAN	54731.7	0.334	F10	Coagulation factor X	118	22	1.63	89	2565	2+	1751.7	-0.002	1.14175	0.9989	K.DGDQCETSPCQNQGK.C	1.40156e+06	2.07703e+06
16	1	sp|P00742|FA10_HUMAN	54731.7	0.334	F10	Coagulation factor X	118	22	1.63	89	2582	3+	1757.73	-0.008	4.55132	0.9998	K.DGDQC'ETSPC'QNQGK.C	740556	1.07547e+06
16	1	sp|P00742|FA10_HUMAN	54731.7	0.334	F10	Coagulation factor X	118	22	1.63	89	2681	2+	1757.73	-0.024	13.6539	1	K.DGDQC'ETSPC'QNQGK.C	1.36086e+06	2.01473e+06
16	1	sp|P00742|FA10_HUMAN	54731.7	0.334	F10	Coagulation factor X	118	22	1.63	89	2693	2+	1751.7	-0.006	3.42525	0.9999	K.DGDQCETSPCQNQGK.C	1.3238e+06	1.95841e+06
16	1	sp|P00742|FA10_HUMAN	54731.7	0.334	F10	Coagulation factor X	118	22	1.63	89	3119	2+	2048.89	0.981	9.2733	0.8164	K.YKDGDQC'ETSPC'QNQGK.C	190442	287794
16	1	sp|P00742|FA10_HUMAN	54731.7	0.334	F10	Coagulation factor X	118	22	1.63	89	3180	3+	2048.89	-0.025	12.2017	0.9997	K.YKDGDQC'ETSPC'QNQGK.C	7.4391e+06	10524571
16	1	sp|P00742|FA10_HUMAN	54731.7	0.334	F10	Coagulation factor X	118	22	1.63	89	3313	3+	2048.89	-0.022	10.7375	0.9851	K.YKDGDQC'ETSPC'QNQGK.C	1.48141e+06	2041385
16	1	sp|P00742|FA10_HUMAN	54731.7	0.334	F10	Coagulation factor X	118	22	1.63	89	4455	2+	938.458	-0.003	3.19673	0.9383	R.GYTLADNGK.A
16	1	sp|P00742|FA10_HUMAN	54731.7	0.334	F10	Coagulation factor X	118	22	1.63	89	4591	2+	938.458	-0.004	4.26231	0.9936	R.GYTLADNGK.A
16	1	sp|P00742|FA10_HUMAN	54731.7	0.334	F10	Coagulation factor X	118	22	1.63	89	7349	2+	956.47	-0.975	26.1378	0.6042	K.NC'ELFTR.K
16	1	sp|P00742|FA10_HUMAN	54731.7	0.334	F10	Coagulation factor X	118	22	1.63	89	7492	2+	956.47	-0.014	14.6372	0.8289	K.NC'ELFTR.K	10675459	17197112
16	1	sp|P00742|FA10_HUMAN	54731.7	0.334	F10	Coagulation factor X	118	22	1.63	89	7624	2+	956.47	-0.013	13.5916	0.6542	K.NC'ELFTR.K	3.92241e+06	6.19241e+06
16	1	sp|P00742|FA10_HUMAN	54731.7	0.334	F10	Coagulation factor X	118	22	1.63	89	8506	2+	1348.64	-0.006	4.44893	0.9927	K.ACIPTGPYPCGK.Q	26612810	77819744
16	1	sp|P00742|FA10_HUMAN	54731.7	0.334	F10	Coagulation factor X	118	22	1.63	89	8536	2+	1354.68	0.997	2.21455	0.8068	K.AC'IPTGPYPC'GK.Q	27414688	71314200
16	1	sp|P00742|FA10_HUMAN	54731.7	0.334	F10	Coagulation factor X	118	22	1.63	89	8635	2+	1348.64	-0.003	2.22447	1	K.ACIPTGPYPCGK.Q	28089838	55952108
16	1	sp|P00742|FA10_HUMAN	54731.7	0.334	F10	Coagulation factor X	118	22	1.63	89	8660	3+	1354.68	-0.023	16.9782	0.9996	K.AC'IPTGPYPC'GK.Q	2.50901e+06	1.30983e+06
16	1	sp|P00742|FA10_HUMAN	54731.7	0.334	F10	Coagulation factor X	118	22	1.63	89	8668	2+	1354.68	-0.022	16.24	0.9999	K.AC'IPTGPYPC'GK.Q	26668724	49986984
16	1	sp|P00742|FA10_HUMAN	54731.7	0.334	F10	Coagulation factor X	118	22	1.63	89	8770	2+	1348.64	-0.003	2.22447	1	K.ACIPTGPYPCGK.Q	10251981	18251276
16	1	sp|P00742|FA10_HUMAN	54731.7	0.334	F10	Coagulation factor X	118	22	1.63	89	8802	2+	1354.68	-0.023	16.9782	0.9998	K.AC'IPTGPYPC'GK.Q	5499376	10428651
16	1	sp|P00742|FA10_HUMAN	54731.7	0.334	F10	Coagulation factor X	118	22	1.63	89	8913	2+	1348.64	-0.006	4.44893	0.7429	K.ACIPTGPYPCGK.Q	1.2542e+06	3.49899e+06
16	1	sp|P00742|FA10_HUMAN	54731.7	0.334	F10	Coagulation factor X	118	22	1.63	89	10837	3+	3245.4	-0.051	15.7145	0.9368	K.LC'SLDNGDC'DQFC'HEEQNSVVC'SC'AR.G	852379	1.35366e+06
16	1	sp|P00742|FA10_HUMAN	54731.7	0.334	F10	Coagulation factor X	118	22	1.63	89	10840	3+	3230.31	0.989	3.40525	0.6035	K.LCSLDNGDCDQFCHEEQNSVVCSCAR.G	852379	1.35366e+06
16	1	sp|P00742|FA10_HUMAN	54731.7	0.334	F10	Coagulation factor X	118	22	1.63	89	15433	2+	1969.88	-0.023	11.6758	1	K.DGLGEYTC'TC'LEGFEGK.N	781928	336558
16	1	sp|P00742|FA10_HUMAN	54731.7	0.334	F10	Coagulation factor X	118	22	1.63	89	15465	2+	1963.84	-0.049	24.9511	0.8532	K.DGLGEYTCTCLEGFEGK.N
16	1	sp|P00742|FA10_HUMAN	54731.7	0.334	F10	Coagulation factor X	118	22	1.63	89	2717	2+	1757.73	-0.021	11.9472	0.9859	K.DGDQC'ETSPC'QNQGK.C	178480	385974
16	1	sp|P00742|FA10_HUMAN	54731.7	0.334	F10	Coagulation factor X	118	22	1.63	89	2731	2+	1751.7	-0.001	0.570875	0.7852	K.DGDQCETSPCQNQGK.C	178480	385974
16	1	sp|P00742|FA10_HUMAN	54731.7	0.334	F10	Coagulation factor X	118	22	1.63	89	2848	2+	1757.73	-0.022	12.5161	0.9893	K.DGDQC'ETSPC'QNQGK.C	149751	321039
16	1	sp|P00742|FA10_HUMAN	54731.7	0.334	F10	Coagulation factor X	118	22	1.63	89	7663	2+	956.47	-0.011	11.5006	0.9736	K.NC'ELFTR.K	407126	916507
16	1	sp|P00742|FA10_HUMAN	54731.7	0.334	F10	Coagulation factor X	118	22	1.63	89	8616	2+	1348.64	-0.003	2.22447	0.9995	K.ACIPTGPYPCGK.Q	1.64938e+06	12970638
16	1	sp|P00742|FA10_HUMAN	54731.7	0.334	F10	Coagulation factor X	118	22	1.63	89	2834	2+	1757.73	-0.022	12.5161	0.9908	K.DGDQC'ETSPC'QNQGK.C	4823.83	20649
16	1	sp|P00742|FA10_HUMAN	54731.7	0.334	F10	Coagulation factor X	118	22	1.63	89	3247	3+	2048.89	-0.025	12.2017	0.991	K.YKDGDQC'ETSPC'QNQGK.C	269215	623709
16	1	sp|P00742|FA10_HUMAN	54731.7	0.334	F10	Coagulation factor X	118	22	1.63	89	3484	2+	1730.76	-0.006	3.46669	0.9845	K.QEDAC'QGDSGGPHVTR.F	2736.57	8343.63
16	1	sp|P00742|FA10_HUMAN	54731.7	0.334	F10	Coagulation factor X	118	22	1.63	89	3508	3+	1730.76	-0.014	8.08894	0.9968	K.QEDAC'QGDSGGPHVTR.F	615602	1.23032e+06
16	1	sp|P00742|FA10_HUMAN	54731.7	0.334	F10	Coagulation factor X	118	22	1.63	89	4417	2+	1713.73	-0.012	7.00226	0.9996	K.Q^EDAC'QGDSGGPHVTR.F	8102.64	21906.1
16	1	sp|P00742|FA10_HUMAN	54731.7	0.334	F10	Coagulation factor X	118	22	1.63	89	8419	2+	1274.64	-0.011	8.62987	0.9961	R.MNVAPAC'LPER.D	5387961	1.81565e+06
16	1	sp|P00742|FA10_HUMAN	54731.7	0.334	F10	Coagulation factor X	118	22	1.63	89	10184	2+	1137.56	-0.003	2.63722	0.9921	K.M"LEVPYVDR.N
16	1	sp|P00742|FA10_HUMAN	54731.7	0.334	F10	Coagulation factor X	118	22	1.63	89	11400	2+	1309.61	-0.004	3.05435	1	R.DWAESTLMTQK.T
16	1	sp|P00742|FA10_HUMAN	54731.7	0.334	F10	Coagulation factor X	118	22	1.63	89	11588	2+	1309.61	-0.001	0.763587	0.9999	R.DWAESTLMTQK.T
16	1	sp|P00742|FA10_HUMAN	54731.7	0.334	F10	Coagulation factor X	118	22	1.63	89	3992	2+	1713.73	-0.012	7.00226	0.9989	K.Q^EDAC'QGDSGGPHVTR.F	585163	1.14569e+06
16	1	sp|P00742|FA10_HUMAN	54731.7	0.334	F10	Coagulation factor X	118	22	1.63	89	4125	2+	1713.73	-0.019	11.0869	1	K.Q^EDAC'QGDSGGPHVTR.F	535733	1.02011e+06
16	1	sp|P00742|FA10_HUMAN	54731.7	0.334	F10	Coagulation factor X	118	22	1.63	89	7304	2+	1354.68	0.977	16.9782	0.9953	K.AC'IPTGPYPC'GK.Q	1.41885e+06	1.79296e+06
16	1	sp|P00742|FA10_HUMAN	54731.7	0.334	F10	Coagulation factor X	118	22	1.63	89	10741	2+	1309.61	-0.005	3.81793	0.9994	R.DWAESTLMTQK.T
16	1	sp|P00742|FA10_HUMAN	54731.7	0.334	F10	Coagulation factor X	118	22	1.63	89	10881	2+	1309.61	-0.004	3.05435	0.9997	R.DWAESTLMTQK.T
16	1	sp|P00742|FA10_HUMAN	54731.7	0.334	F10	Coagulation factor X	118	22	1.63	89	11024	2+	1309.61	-0.003	2.29076	0.9998	R.DWAESTLMTQK.T
16	1	sp|P00742|FA10_HUMAN	54731.7	0.334	F10	Coagulation factor X	118	22	1.63	89	11404	2+	1309.61	1.032	24.4348	0.9523	R.DWAESTLMTQK.T
16	1	sp|P00742|FA10_HUMAN	54731.7	0.334	F10	Coagulation factor X	118	22	1.63	89	11591	2+	1121.57	-0.013	11.5909	0.7611	K.MLEVPYVDR.N
17	1	sp|P00746|CFAD_HUMAN	27032.9	0.443	CFD	Complement factor D	13	7	2.71	3	15132	2+	2077.04	0.987	6.2589	0.9991	K.GDSGGPLVC'GGVLEGVVTSGSR.V	11125.5	23221.9
17	1	sp|P00746|CFAD_HUMAN	27032.9	0.443	CFD	Complement factor D	13	7	2.71	3	8320	2+	1789.98	-0.008	4.46932	0.9998	K.VQVLLGAHSLSQPEPSK.R
17	1	sp|P00746|CFAD_HUMAN	27032.9	0.443	CFD	Complement factor D	13	7	2.71	3	13498	3+	1758	-0.004	2.27531	0.9997	R.RPDSLQHVLLPVLDR.A
17	1	sp|P00746|CFAD_HUMAN	27032.9	0.443	CFD	Complement factor D	13	7	2.71	3	13571	2+	1758	-0.003	1.70648	0.9994	R.RPDSLQHVLLPVLDR.A
17	1	sp|P00746|CFAD_HUMAN	27032.9	0.443	CFD	Complement factor D	13	7	2.71	3	13649	3+	1758	-0.007	3.98179	0.9744	R.RPDSLQHVLLPVLDR.A
17	1	sp|P00746|CFAD_HUMAN	27032.9	0.443	CFD	Complement factor D	13	7	2.71	3	13826	3+	1758	-0.005	2.84414	0.8293	R.RPDSLQHVLLPVLDR.A
17	1	sp|P00746|CFAD_HUMAN	27032.9	0.443	CFD	Complement factor D	13	7	2.71	3	14907	2+	2074.02	-0.15	72.3232	0.9924	K.GDSGGPLVCGGVLEGVVTSGSR.V
17	1	sp|P00746|CFAD_HUMAN	27032.9	0.443	CFD	Complement factor D	13	7	2.71	3	14968	2+	2077.04	-1.156	75.1068	0.9663	K.GDSGGPLVC'GGVLEGVVTSGSR.V
17	1	sp|P00746|CFAD_HUMAN	27032.9	0.443	CFD	Complement factor D	13	7	2.71	3	15021	2+	2182.09	-0.02	9.16552	0.9999	R.DVAPGTLC'DVAGWGIVNHAGR.R	269123	814191
17	1	sp|P00746|CFAD_HUMAN	27032.9	0.443	CFD	Complement factor D	13	7	2.71	3	15068	2+	2074.02	-0.15	72.3232	0.9989	K.GDSGGPLVCGGVLEGVVTSGSR.V
17	1	sp|P00746|CFAD_HUMAN	27032.9	0.443	CFD	Complement factor D	13	7	2.71	3	15161	2+	2182.09	-0.014	6.41587	0.9993	R.DVAPGTLC'DVAGWGIVNHAGR.R	204739	642538
17	1	sp|P00746|CFAD_HUMAN	27032.9	0.443	CFD	Complement factor D	13	7	2.71	3	15844	3+	2681.38	1.007	2.6106	0.9861	R.AVPHPDSQPDTIDHDLLLLQLSEK.A
17	1	sp|P00746|CFAD_HUMAN	27032.9	0.443	CFD	Complement factor D	13	7	2.71	3	23135	2+	1365.7	-0.003	2.19667	0.9611	R.VASYAAWIDSVLA.-
18	1	sp|P00748|FA12_HUMAN	67792.1	0.384	F12	Coagulation factor XII	150	23	2.78	77	3986	2+	1083.59	-0.005	4.61429	0.9998	K.REQPPSLTR.N
18	1	sp|P00748|FA12_HUMAN	67792.1	0.384	F12	Coagulation factor XII	150	23	2.78	77	4403	2+	1005.5	0.971	28.8415	0.9707	R.NGPLSC'GQR.L
18	1	sp|P00748|FA12_HUMAN	67792.1	0.384	F12	Coagulation factor XII	150	23	2.78	77	4531	2+	1005.5	0.972	27.8469	0.9581	R.NGPLSC'GQR.L
18	1	sp|P00748|FA12_HUMAN	67792.1	0.384	F12	Coagulation factor XII	150	23	2.78	77	4661	2+	1005.5	0.971	28.8415	0.9093	R.NGPLSC'GQR.L
18	1	sp|P00748|FA12_HUMAN	67792.1	0.384	F12	Coagulation factor XII	150	23	2.78	77	4677	2+	909.479	-0.004	4.39812	0.9879	R.E^QPPSLTR.N
18	1	sp|P00748|FA12_HUMAN	67792.1	0.384	F12	Coagulation factor XII	150	23	2.78	77	4683	2+	927.489	-0.004	4.31272	0.9858	R.EQPPSLTR.N
18	1	sp|P00748|FA12_HUMAN	67792.1	0.384	F12	Coagulation factor XII	150	23	2.78	77	4817	2+	927.489	-0.004	4.31272	0.9305	R.EQPPSLTR.N
18	1	sp|P00748|FA12_HUMAN	67792.1	0.384	F12	Coagulation factor XII	150	23	2.78	77	8315	2+	883.572	-0.001	1.13177	0.9844	R.VVGGLVALR.G
18	1	sp|P00748|FA12_HUMAN	67792.1	0.384	F12	Coagulation factor XII	150	23	2.78	77	8458	2+	883.572	-0.002	2.26354	0.9988	R.VVGGLVALR.G
18	1	sp|P00748|FA12_HUMAN	67792.1	0.384	F12	Coagulation factor XII	150	23	2.78	77	8594	2+	883.572	-0.002	2.26354	0.7901	R.VVGGLVALR.G
18	1	sp|P00748|FA12_HUMAN	67792.1	0.384	F12	Coagulation factor XII	150	23	2.78	77	9989	2+	1069.52	-0.009	8.41498	0.6213	R.WGYC'LEPK.K	195221	450919
18	1	sp|P00748|FA12_HUMAN	67792.1	0.384	F12	Coagulation factor XII	150	23	2.78	77	11415	2+	2012.96	-0.005	2.48391	1	R.TTLSGAPC'QPWASEATYR.N	792016	1.88568e+06
18	1	sp|P00748|FA12_HUMAN	67792.1	0.384	F12	Coagulation factor XII	150	23	2.78	77	14196	2+	2096.09	0	0	0.9999	R.LHEAFSPVSYQHDLALLR.L
18	1	sp|P00748|FA12_HUMAN	67792.1	0.384	F12	Coagulation factor XII	150	23	2.78	77	21365	3+	2029.05	-0.001	0.49284	0.6875	R.NKPGVYTDVAYYLAWIR.E
18	1	sp|P00748|FA12_HUMAN	67792.1	0.384	F12	Coagulation factor XII	150	23	2.78	77	21419	2+	2029.05	-0.001	0.49284	0.9904	R.NKPGVYTDVAYYLAWIR.E
18	1	sp|P00748|FA12_HUMAN	67792.1	0.384	F12	Coagulation factor XII	150	23	2.78	77	8925	2+	883.572	-0.001	1.13177	0.9999	R.VVGGLVALR.G
18	1	sp|P00748|FA12_HUMAN	67792.1	0.384	F12	Coagulation factor XII	150	23	2.78	77	9211	2+	883.572	-0.002	2.26354	0.9765	R.VVGGLVALR.G
18	1	sp|P00748|FA12_HUMAN	67792.1	0.384	F12	Coagulation factor XII	150	23	2.78	77	10312	2+	1069.52	-0.009	8.41498	0.6671	R.WGYC'LEPK.K	227950	546248
18	1	sp|P00748|FA12_HUMAN	67792.1	0.384	F12	Coagulation factor XII	150	23	2.78	77	11645	2+	2012.96	-0.009	4.47103	1	R.TTLSGAPC'QPWASEATYR.N	722402	2.02712e+06
18	1	sp|P00748|FA12_HUMAN	67792.1	0.384	F12	Coagulation factor XII	150	23	2.78	77	14281	2+	2096.09	0.003	1.43123	0.9937	R.LHEAFSPVSYQHDLALLR.L
18	1	sp|P00748|FA12_HUMAN	67792.1	0.384	F12	Coagulation factor XII	150	23	2.78	77	21445	2+	2029.05	0	0	0.8875	R.NKPGVYTDVAYYLAWIR.E
18	1	sp|P00748|FA12_HUMAN	67792.1	0.384	F12	Coagulation factor XII	150	23	2.78	77	21574	2+	2029.05	-0.001	0.49284	0.767	R.NKPGVYTDVAYYLAWIR.E
18	1	sp|P00748|FA12_HUMAN	67792.1	0.384	F12	Coagulation factor XII	150	23	2.78	77	21582	3+	2029.05	-0.001	0.49284	0.9988	R.NKPGVYTDVAYYLAWIR.E
18	1	sp|P00748|FA12_HUMAN	67792.1	0.384	F12	Coagulation factor XII	150	23	2.78	77	21717	3+	2029.05	-0.002	0.985681	0.8801	R.NKPGVYTDVAYYLAWIR.E
18	1	sp|P00748|FA12_HUMAN	67792.1	0.384	F12	Coagulation factor XII	150	23	2.78	77	9195	2+	883.572	-0.003	3.39531	0.9996	R.VVGGLVALR.G
18	1	sp|P00748|FA12_HUMAN	67792.1	0.384	F12	Coagulation factor XII	150	23	2.78	77	9335	2+	883.572	-0.002	2.26354	0.9999	R.VVGGLVALR.G
18	1	sp|P00748|FA12_HUMAN	67792.1	0.384	F12	Coagulation factor XII	150	23	2.78	77	11740	2+	2012.96	-0.005	2.48391	0.9998	R.TTLSGAPC'QPWASEATYR.N	683234	1.71388e+06
18	1	sp|P00748|FA12_HUMAN	67792.1	0.384	F12	Coagulation factor XII	150	23	2.78	77	14592	3+	2096.09	-0.003	1.43123	0.8338	R.LHEAFSPVSYQHDLALLR.L
18	1	sp|P00748|FA12_HUMAN	67792.1	0.384	F12	Coagulation factor XII	150	23	2.78	77	14731	3+	2096.09	-0.001	0.477078	0.9989	R.LHEAFSPVSYQHDLALLR.L
18	1	sp|P00748|FA12_HUMAN	67792.1	0.384	F12	Coagulation factor XII	150	23	2.78	77	21137	2+	2029.05	-0.004	1.97136	0.9677	R.NKPGVYTDVAYYLAWIR.E
18	1	sp|P00748|FA12_HUMAN	67792.1	0.384	F12	Coagulation factor XII	150	23	2.78	77	12285	2+	2012.96	-0.005	2.48391	0.9786	R.TTLSGAPC'QPWASEATYR.N	233610	584294
18	1	sp|P00748|FA12_HUMAN	67792.1	0.384	F12	Coagulation factor XII	150	23	2.78	77	12413	2+	2012.96	-0.005	2.48391	0.9997	R.TTLSGAPC'QPWASEATYR.N	199405	535952
18	1	sp|P00748|FA12_HUMAN	67792.1	0.384	F12	Coagulation factor XII	150	23	2.78	77	15225	3+	2096.09	0.001	0.477078	0.9625	R.LHEAFSPVSYQHDLALLR.L
18	1	sp|P00748|FA12_HUMAN	67792.1	0.384	F12	Coagulation factor XII	150	23	2.78	77	4488	2+	1005.5	0.973	26.8524	0.6514	R.NGPLSC'GQR.L
18	1	sp|P00748|FA12_HUMAN	67792.1	0.384	F12	Coagulation factor XII	150	23	2.78	77	4642	2+	927.489	-0.003	3.23454	0.9625	R.EQPPSLTR.N
18	1	sp|P00748|FA12_HUMAN	67792.1	0.384	F12	Coagulation factor XII	150	23	2.78	77	4772	2+	927.489	-0.003	3.23454	0.975	R.EQPPSLTR.N
18	1	sp|P00748|FA12_HUMAN	67792.1	0.384	F12	Coagulation factor XII	150	23	2.78	77	11213	3+	2345.09	-0.026	11.087	0.9998	K.GRPGPQPWC'ATTPNFDQDQR.W	290382	676497
18	1	sp|P00748|FA12_HUMAN	67792.1	0.384	F12	Coagulation factor XII	150	23	2.78	77	11415	2+	1069.52	-0.012	11.22	0.9837	R.WGYC'LEPK.K	133293	614187
18	1	sp|P00748|FA12_HUMAN	67792.1	0.384	F12	Coagulation factor XII	150	23	2.78	77	3568	2+	1016.5	-0.014	13.7727	0.9989	R.C'LEVEGHR.L	28242.8	139589
18	1	sp|P00748|FA12_HUMAN	67792.1	0.384	F12	Coagulation factor XII	150	23	2.78	77	4624	2+	927.489	-0.003	3.23454	0.6892	R.EQPPSLTR.N
18	1	sp|P00748|FA12_HUMAN	67792.1	0.384	F12	Coagulation factor XII	150	23	2.78	77	4751	2+	927.489	-0.003	3.23454	0.9962	R.EQPPSLTR.N
18	1	sp|P00748|FA12_HUMAN	67792.1	0.384	F12	Coagulation factor XII	150	23	2.78	77	5617	2+	1392.75	-0.005	3.59002	0.9975	R.TPPQSQTPGALPAK.R
18	1	sp|P00748|FA12_HUMAN	67792.1	0.384	F12	Coagulation factor XII	150	23	2.78	77	11136	3+	2151	-0.032	14.8768	0.9987	R.LC'HC'PVGYTGAFC'DVDTK.A	40688.9	559354
18	1	sp|P00748|FA12_HUMAN	67792.1	0.384	F12	Coagulation factor XII	150	23	2.78	77	11266	3+	2151	-0.035	16.2715	0.9978	R.LC'HC'PVGYTGAFC'DVDTK.A	37457.8	541146
18	1	sp|P00748|FA12_HUMAN	67792.1	0.384	F12	Coagulation factor XII	150	23	2.78	77	11725	2+	1079.58	0.998	1.85258	0.9938	K.C'FEPQLLR.F	702876	1.26164e+06
18	1	sp|P00748|FA12_HUMAN	67792.1	0.384	F12	Coagulation factor XII	150	23	2.78	77	12064	2+	2012.96	-0.024	11.9228	1	R.TTLSGAPC'QPWASEATYR.N	299205	2.37484e+06
18	1	sp|P00748|FA12_HUMAN	67792.1	0.384	F12	Coagulation factor XII	150	23	2.78	77	12187	3+	2012.96	-0.014	6.95494	0.9994	R.TTLSGAPC'QPWASEATYR.N	583719	5121861
18	1	sp|P00748|FA12_HUMAN	67792.1	0.384	F12	Coagulation factor XII	150	23	2.78	77	12196	2+	2012.96	-0.012	5.96138	1	R.TTLSGAPC'QPWASEATYR.N	234859	2.07411e+06
18	1	sp|P00748|FA12_HUMAN	67792.1	0.384	F12	Coagulation factor XII	150	23	2.78	77	16797	3+	1932.96	-0.016	8.27747	0.9965	R.NPDNDIRPWC'FVLNR.D	156548	1.09922e+06
18	1	sp|P00748|FA12_HUMAN	67792.1	0.384	F12	Coagulation factor XII	150	23	2.78	77	1581	2+	845.448	-0.002	2.36561	0.974	R.TEQAAVAR.C
18	1	sp|P00748|FA12_HUMAN	67792.1	0.384	F12	Coagulation factor XII	150	23	2.78	77	1689	2+	845.448	-0.004	4.73122	0.7558	R.TEQAAVAR.C
18	1	sp|P00748|FA12_HUMAN	67792.1	0.384	F12	Coagulation factor XII	150	23	2.78	77	2122	2+	845.365	-0.013	15.378	0.9935	K.ASC'YDGR.G	35451	125004
18	1	sp|P00748|FA12_HUMAN	67792.1	0.384	F12	Coagulation factor XII	150	23	2.78	77	3497	2+	1016.5	-0.012	11.8052	0.9983	R.C'LEVEGHR.L	794181	2.67016e+06
18	1	sp|P00748|FA12_HUMAN	67792.1	0.384	F12	Coagulation factor XII	150	23	2.78	77	3568	2+	1002.48	-0.003	2.99258	0.8854	R.NGPLSCGQR.L	276919	81566.6
18	1	sp|P00748|FA12_HUMAN	67792.1	0.384	F12	Coagulation factor XII	150	23	2.78	77	3615	2+	1005.5	-0.005	4.97266	0.905	R.NGPLSC'GQR.L	276919	81566.6
18	1	sp|P00748|FA12_HUMAN	67792.1	0.384	F12	Coagulation factor XII	150	23	2.78	77	3620	2+	1016.5	-0.012	11.8052	0.9997	R.C'LEVEGHR.L	801965	2.6733e+06
18	1	sp|P00748|FA12_HUMAN	67792.1	0.384	F12	Coagulation factor XII	150	23	2.78	77	4005	2+	1005.5	0.971	28.8415	0.6916	R.NGPLSC'GQR.L
18	1	sp|P00748|FA12_HUMAN	67792.1	0.384	F12	Coagulation factor XII	150	23	2.78	77	4470	2+	927.489	-0.004	4.31272	0.997	R.EQPPSLTR.N
18	1	sp|P00748|FA12_HUMAN	67792.1	0.384	F12	Coagulation factor XII	150	23	2.78	77	4521	2+	1005.5	0.972	27.8469	0.9587	R.NGPLSC'GQR.L
18	1	sp|P00748|FA12_HUMAN	67792.1	0.384	F12	Coagulation factor XII	150	23	2.78	77	4567	2+	909.479	-0.003	3.29859	0.855	R.E^QPPSLTR.N
18	1	sp|P00748|FA12_HUMAN	67792.1	0.384	F12	Coagulation factor XII	150	23	2.78	77	4599	2+	927.489	-0.003	3.23454	0.9863	R.EQPPSLTR.N
18	1	sp|P00748|FA12_HUMAN	67792.1	0.384	F12	Coagulation factor XII	150	23	2.78	77	4654	2+	1005.5	0.972	27.8469	0.9967	R.NGPLSC'GQR.L
18	1	sp|P00748|FA12_HUMAN	67792.1	0.384	F12	Coagulation factor XII	150	23	2.78	77	4731	2+	927.489	-0.004	4.31272	0.9442	R.EQPPSLTR.N
18	1	sp|P00748|FA12_HUMAN	67792.1	0.384	F12	Coagulation factor XII	150	23	2.78	77	4865	2+	927.489	-0.004	4.31272	0.9532	R.EQPPSLTR.N
18	1	sp|P00748|FA12_HUMAN	67792.1	0.384	F12	Coagulation factor XII	150	23	2.78	77	5517	2+	1392.75	-0.006	4.30803	1	R.TPPQSQTPGALPAK.R
18	1	sp|P00748|FA12_HUMAN	67792.1	0.384	F12	Coagulation factor XII	150	23	2.78	77	6693	2+	909.479	-0.004	4.39812	0.9873	R.E^QPPSLTR.N
18	1	sp|P00748|FA12_HUMAN	67792.1	0.384	F12	Coagulation factor XII	150	23	2.78	77	10855	3+	2151	-0.035	16.2715	1	R.LC'HC'PVGYTGAFC'DVDTK.A	4534.94	170997
18	1	sp|P00748|FA12_HUMAN	67792.1	0.384	F12	Coagulation factor XII	150	23	2.78	77	10864	3+	2345.09	-0.015	6.39634	1	K.GRPGPQPWC'ATTPNFDQDQR.W	1449482	4.53341e+06
18	1	sp|P00748|FA12_HUMAN	67792.1	0.384	F12	Coagulation factor XII	150	23	2.78	77	10884	2+	2151	-0.029	13.4821	1	R.LC'HC'PVGYTGAFC'DVDTK.A	0	150859
18	1	sp|P00748|FA12_HUMAN	67792.1	0.384	F12	Coagulation factor XII	150	23	2.78	77	10926	2+	1291.62	-0.011	8.51644	0.9989	R.NWGLGGHAFC'R.N	154333	389174
18	1	sp|P00748|FA12_HUMAN	67792.1	0.384	F12	Coagulation factor XII	150	23	2.78	77	10964	2+	1069.52	-0.011	10.285	0.9998	R.WGYC'LEPK.K	3.01959e+06	10181699
18	1	sp|P00748|FA12_HUMAN	67792.1	0.384	F12	Coagulation factor XII	150	23	2.78	77	10997	3+	2151	-0.032	14.8768	0.9994	R.LC'HC'PVGYTGAFC'DVDTK.A	0	54734
18	1	sp|P00748|FA12_HUMAN	67792.1	0.384	F12	Coagulation factor XII	150	23	2.78	77	11098	2+	1069.52	-0.011	10.285	0.9975	R.WGYC'LEPK.K	2.41499e+06	8161512
18	1	sp|P00748|FA12_HUMAN	67792.1	0.384	F12	Coagulation factor XII	150	23	2.78	77	11166	2+	1079.58	-0.013	12.0418	0.999	K.C'FEPQLLR.F	11679357	39420556
18	1	sp|P00748|FA12_HUMAN	67792.1	0.384	F12	Coagulation factor XII	150	23	2.78	77	11305	2+	1079.58	-0.012	11.1155	0.9967	K.C'FEPQLLR.F	11902826	40067332
18	1	sp|P00748|FA12_HUMAN	67792.1	0.384	F12	Coagulation factor XII	150	23	2.78	77	11438	2+	1079.58	-0.013	12.0418	0.9999	K.C'FEPQLLR.F	4472199	14426423
18	1	sp|P00748|FA12_HUMAN	67792.1	0.384	F12	Coagulation factor XII	150	23	2.78	77	11574	2+	1079.58	-0.014	12.9681	0.995	K.C'FEPQLLR.F	730319	1.56344e+06
18	1	sp|P00748|FA12_HUMAN	67792.1	0.384	F12	Coagulation factor XII	150	23	2.78	77	11818	2+	2012.96	-0.017	8.44529	0.9999	R.TTLSGAPC'QPWASEATYR.N	4.81531e+06	18140068
18	1	sp|P00748|FA12_HUMAN	67792.1	0.384	F12	Coagulation factor XII	150	23	2.78	77	11898	3+	2009.94	0.986	6.96539	0.9165	R.TTLSGAPCQPWASEATYR.N	6704194	26417260
18	1	sp|P00748|FA12_HUMAN	67792.1	0.384	F12	Coagulation factor XII	150	23	2.78	77	11944	2+	2012.96	-0.005	2.48391	1	R.TTLSGAPC'QPWASEATYR.N	6578110	24828382
18	1	sp|P00748|FA12_HUMAN	67792.1	0.384	F12	Coagulation factor XII	150	23	2.78	77	12086	2+	2012.96	-0.005	2.48391	1	R.TTLSGAPC'QPWASEATYR.N	3.87351e+06	14598352
18	1	sp|P00748|FA12_HUMAN	67792.1	0.384	F12	Coagulation factor XII	150	23	2.78	77	12175	3+	2012.96	-0.012	5.96138	0.989	R.TTLSGAPC'QPWASEATYR.N	1869059	7.37845e+06
18	1	sp|P00748|FA12_HUMAN	67792.1	0.384	F12	Coagulation factor XII	150	23	2.78	77	12200	3+	2009.94	0.986	6.96539	0.9743	R.TTLSGAPCQPWASEATYR.N	1.55013e+06	6.10806e+06
18	1	sp|P00748|FA12_HUMAN	67792.1	0.384	F12	Coagulation factor XII	150	23	2.78	77	12234	2+	2012.96	-0.005	2.48391	1	R.TTLSGAPC'QPWASEATYR.N	718843	2.69741e+06
18	1	sp|P00748|FA12_HUMAN	67792.1	0.384	F12	Coagulation factor XII	150	23	2.78	77	12434	2+	2012.96	-0.02	9.93563	0.998	R.TTLSGAPC'QPWASEATYR.N	1577.39	24042
18	1	sp|P00748|FA12_HUMAN	67792.1	0.384	F12	Coagulation factor XII	150	23	2.78	77	13908	3+	2771.34	-0.018	6.49504	0.9751	K.AEEHTVVLTVTGEPC'HFPFQYHR.Q	81202	269930
18	1	sp|P00748|FA12_HUMAN	67792.1	0.384	F12	Coagulation factor XII	150	23	2.78	77	16808	2+	1932.96	-0.016	8.27747	0.6315	R.NPDNDIRPWC'FVLNR.D	81059.3	227731
18	1	sp|P00748|FA12_HUMAN	67792.1	0.384	F12	Coagulation factor XII	150	23	2.78	77	16859	3+	1932.96	-0.008	4.13874	1	R.NPDNDIRPWC'FVLNR.D	1.76785e+06	6.16785e+06
18	1	sp|P00748|FA12_HUMAN	67792.1	0.384	F12	Coagulation factor XII	150	23	2.78	77	3785	2+	1016.5	-0.042	41.3182	0.7147	R.C'LEVEGHR.L
18	1	sp|P00748|FA12_HUMAN	67792.1	0.384	F12	Coagulation factor XII	150	23	2.78	77	4525	2+	1005.5	0.972	27.8469	0.8722	R.NGPLSC'GQR.L
18	1	sp|P00748|FA12_HUMAN	67792.1	0.384	F12	Coagulation factor XII	150	23	2.78	77	4749	2+	927.489	-0.003	3.23454	0.9839	R.EQPPSLTR.N
18	1	sp|P00748|FA12_HUMAN	67792.1	0.384	F12	Coagulation factor XII	150	23	2.78	77	4884	2+	927.489	-0.003	3.23454	0.6001	R.EQPPSLTR.N
18	1	sp|P00748|FA12_HUMAN	67792.1	0.384	F12	Coagulation factor XII	150	23	2.78	77	10954	3+	2151	-0.03	13.947	0.9998	R.LC'HC'PVGYTGAFC'DVDTK.A	289908	491246
18	1	sp|P00748|FA12_HUMAN	67792.1	0.384	F12	Coagulation factor XII	150	23	2.78	77	10981	3+	2345.09	-0.013	5.54349	0.9999	K.GRPGPQPWC'ATTPNFDQDQR.W	405623	1596778
18	1	sp|P00748|FA12_HUMAN	67792.1	0.384	F12	Coagulation factor XII	150	23	2.78	77	11014	3+	2342.07	1.012	5.12367	0.9732	K.GRPGPQPWCATTPNFDQDQR.W	466496	1.99895e+06
18	1	sp|P00748|FA12_HUMAN	67792.1	0.384	F12	Coagulation factor XII	150	23	2.78	77	11296	2+	1069.52	-0.012	11.22	0.9996	R.WGYC'LEPK.K	368425	1.49485e+06
18	1	sp|P00748|FA12_HUMAN	67792.1	0.384	F12	Coagulation factor XII	150	23	2.78	77	11436	2+	1079.57	-0.002	1.85258	0.9686	K.C'FEPQLLR.F	1.48874e+06	5.94998e+06
18	1	sp|P00748|FA12_HUMAN	67792.1	0.384	F12	Coagulation factor XII	150	23	2.78	77	11579	2+	1079.58	-0.011	10.1892	0.9999	K.C'FEPQLLR.F	1.50233e+06	5743128
18	1	sp|P00748|FA12_HUMAN	67792.1	0.384	F12	Coagulation factor XII	150	23	2.78	77	11715	2+	1079.58	-0.964	33.3465	0.8972	K.C'FEPQLLR.F
18	1	sp|P00748|FA12_HUMAN	67792.1	0.384	F12	Coagulation factor XII	150	23	2.78	77	12007	2+	2012.96	-0.012	5.96138	1	R.TTLSGAPC'QPWASEATYR.N	625184	2858918
18	1	sp|P00748|FA12_HUMAN	67792.1	0.384	F12	Coagulation factor XII	150	23	2.78	77	12138	2+	2012.96	-0.01	4.96782	1	R.TTLSGAPC'QPWASEATYR.N	1.04039e+06	4777818
18	1	sp|P00748|FA12_HUMAN	67792.1	0.384	F12	Coagulation factor XII	150	23	2.78	77	12270	2+	2012.96	-0.013	6.45816	1	R.TTLSGAPC'QPWASEATYR.N	850884	3.80409e+06
18	1	sp|P00748|FA12_HUMAN	67792.1	0.384	F12	Coagulation factor XII	150	23	2.78	77	12417	2+	2012.96	-0.014	6.95494	1	R.TTLSGAPC'QPWASEATYR.N	272379	1.09763e+06
18	1	sp|P00748|FA12_HUMAN	67792.1	0.384	F12	Coagulation factor XII	150	23	2.78	77	4381	2+	927.489	-0.003	3.23454	0.9187	R.EQPPSLTR.N
18	1	sp|P00748|FA12_HUMAN	67792.1	0.384	F12	Coagulation factor XII	150	23	2.78	77	10263	2+	1069.52	-0.012	11.22	0.9977	R.WGYC'LEPK.K	195950	878594
18	1	sp|P00748|FA12_HUMAN	67792.1	0.384	F12	Coagulation factor XII	150	23	2.78	77	10731	2+	1079.58	-0.01	9.2629	0.9984	K.C'FEPQLLR.F	838163	3.54975e+06
18	1	sp|P00748|FA12_HUMAN	67792.1	0.384	F12	Coagulation factor XII	150	23	2.78	77	11979	2+	2012.96	-0.024	11.9228	1	R.TTLSGAPC'QPWASEATYR.N	605108	2.79799e+06
18	1	sp|P00748|FA12_HUMAN	67792.1	0.384	F12	Coagulation factor XII	150	23	2.78	77	12184	2+	2012.96	-0.014	6.95494	0.9999	R.TTLSGAPC'QPWASEATYR.N	176220	824759
18	1	sp|P00748|FA12_HUMAN	67792.1	0.384	F12	Coagulation factor XII	150	23	2.78	77	1667	2+	845.448	0.981	22.4733	0.869	R.TEQAAVAR.C
18	1	sp|P00748|FA12_HUMAN	67792.1	0.384	F12	Coagulation factor XII	150	23	2.78	77	3749	2+	927.489	-0.002	2.15636	0.9708	R.EQPPSLTR.N
18	1	sp|P00748|FA12_HUMAN	67792.1	0.384	F12	Coagulation factor XII	150	23	2.78	77	8138	2+	883.572	-0.003	3.39531	0.9996	R.VVGGLVALR.G
18	1	sp|P00748|FA12_HUMAN	67792.1	0.384	F12	Coagulation factor XII	150	23	2.78	77	8291	2+	883.572	-0.002	2.26354	0.9994	R.VVGGLVALR.G
18	1	sp|P00748|FA12_HUMAN	67792.1	0.384	F12	Coagulation factor XII	150	23	2.78	77	8450	2+	883.572	-0.003	3.39531	0.9969	R.VVGGLVALR.G
18	1	sp|P00748|FA12_HUMAN	67792.1	0.384	F12	Coagulation factor XII	150	23	2.78	77	8616	2+	883.572	-0.002	2.26354	0.9993	R.VVGGLVALR.G
18	1	sp|P00748|FA12_HUMAN	67792.1	0.384	F12	Coagulation factor XII	150	23	2.78	77	9544	2+	1069.52	-0.01	9.34998	0.9773	R.WGYC'LEPK.K	2.01277e+06	4.1482e+06
18	1	sp|P00748|FA12_HUMAN	67792.1	0.384	F12	Coagulation factor XII	150	23	2.78	77	9727	2+	1069.52	-0.009	8.41498	0.9934	R.WGYC'LEPK.K	1.27901e+06	2.62534e+06
18	1	sp|P00748|FA12_HUMAN	67792.1	0.384	F12	Coagulation factor XII	150	23	2.78	77	9866	3+	2151	-0.031	14.4119	0.9999	R.LC'HC'PVGYTGAFC'DVDTK.A	826030	1.19832e+06
18	1	sp|P00748|FA12_HUMAN	67792.1	0.384	F12	Coagulation factor XII	150	23	2.78	77	9870	2+	1079.57	-0.002	1.85258	0.9994	K.C'FEPQLLR.F	5.27104e+06	12111506
18	1	sp|P00748|FA12_HUMAN	67792.1	0.384	F12	Coagulation factor XII	150	23	2.78	77	9931	2+	2151	0.973	12.5523	0.9999	R.LC'HC'PVGYTGAFC'DVDTK.A	96147.6	25619.8
18	1	sp|P00748|FA12_HUMAN	67792.1	0.384	F12	Coagulation factor XII	150	23	2.78	77	10011	2+	1079.58	-0.011	10.1892	0.9999	K.C'FEPQLLR.F	5.19072e+06	11721736
18	1	sp|P00748|FA12_HUMAN	67792.1	0.384	F12	Coagulation factor XII	150	23	2.78	77	10019	3+	2151	-0.031	14.4119	0.9953	R.LC'HC'PVGYTGAFC'DVDTK.A	623215	897823
18	1	sp|P00748|FA12_HUMAN	67792.1	0.384	F12	Coagulation factor XII	150	23	2.78	77	10156	2+	1079.57	-0.009	8.33662	0.9999	K.C'FEPQLLR.F	1809126	4.31261e+06
18	1	sp|P00748|FA12_HUMAN	67792.1	0.384	F12	Coagulation factor XII	150	23	2.78	77	11348	2+	2012.96	-0.005	2.48391	1	R.TTLSGAPC'QPWASEATYR.N	3.71588e+06	7.77599e+06
18	1	sp|P00748|FA12_HUMAN	67792.1	0.384	F12	Coagulation factor XII	150	23	2.78	77	11486	2+	2012.96	-0.005	2.48391	1	R.TTLSGAPC'QPWASEATYR.N	4.045e+06	8551987
18	1	sp|P00748|FA12_HUMAN	67792.1	0.384	F12	Coagulation factor XII	150	23	2.78	77	11512	3+	2012.96	-0.016	7.94851	0.861	R.TTLSGAPC'QPWASEATYR.N	1.84296e+06	1.63396e+06
18	1	sp|P00748|FA12_HUMAN	67792.1	0.384	F12	Coagulation factor XII	150	23	2.78	77	14339	2+	2096.09	-0.002	0.954156	1	R.LHEAFSPVSYQHDLALLR.L
18	1	sp|P00748|FA12_HUMAN	67792.1	0.384	F12	Coagulation factor XII	150	23	2.78	77	14401	3+	2096.09	-0.004	1.90831	0.9992	R.LHEAFSPVSYQHDLALLR.L
18	1	sp|P00748|FA12_HUMAN	67792.1	0.384	F12	Coagulation factor XII	150	23	2.78	77	14482	2+	2096.09	-0.007	3.33955	1	R.LHEAFSPVSYQHDLALLR.L
18	1	sp|P00748|FA12_HUMAN	67792.1	0.384	F12	Coagulation factor XII	150	23	2.78	77	14546	3+	2096.09	-0.002	0.954156	0.9985	R.LHEAFSPVSYQHDLALLR.L
18	1	sp|P00748|FA12_HUMAN	67792.1	0.384	F12	Coagulation factor XII	150	23	2.78	77	20001	2+	1736.88	-0.01	5.75744	0.9282	R.LTLQGIISWGSGC'GDR.N	2.73827e+06	1623850
18	1	sp|P00748|FA12_HUMAN	67792.1	0.384	F12	Coagulation factor XII	150	23	2.78	77	20134	2+	1736.88	-0.01	5.75744	0.998	R.LTLQGIISWGSGC'GDR.N	2.52013e+06	1.55265e+06
18	1	sp|P00748|FA12_HUMAN	67792.1	0.384	F12	Coagulation factor XII	150	23	2.78	77	20332	2+	1736.88	-0.01	5.75744	0.999	R.LTLQGIISWGSGC'GDR.N	2.55563e+06	1.10625e+06
18	1	sp|P00748|FA12_HUMAN	67792.1	0.384	F12	Coagulation factor XII	150	23	2.78	77	20509	2+	1736.88	0.99	5.75744	0.9996	R.LTLQGIISWGSGC'GDR.N	2.72446e+06	902699
18	1	sp|P00748|FA12_HUMAN	67792.1	0.384	F12	Coagulation factor XII	150	23	2.78	77	21478	2+	2029.05	-0.008	3.94272	0.9997	R.NKPGVYTDVAYYLAWIR.E
18	1	sp|P00748|FA12_HUMAN	67792.1	0.384	F12	Coagulation factor XII	150	23	2.78	77	21583	3+	2029.05	-0.005	2.4642	0.9404	R.NKPGVYTDVAYYLAWIR.E
18	1	sp|P00748|FA12_HUMAN	67792.1	0.384	F12	Coagulation factor XII	150	23	2.78	77	8575	2+	883.572	-0.002	2.26354	0.9998	R.VVGGLVALR.G
18	1	sp|P00748|FA12_HUMAN	67792.1	0.384	F12	Coagulation factor XII	150	23	2.78	77	8714	2+	883.572	-0.003	3.39531	0.9995	R.VVGGLVALR.G
18	1	sp|P00748|FA12_HUMAN	67792.1	0.384	F12	Coagulation factor XII	150	23	2.78	77	10479	2+	1079.57	-0.002	1.85258	0.9579	K.C'FEPQLLR.F	749905	5544254
18	1	sp|P00748|FA12_HUMAN	67792.1	0.384	F12	Coagulation factor XII	150	23	2.78	77	11711	2+	2012.96	-0.005	2.48391	1	R.TTLSGAPC'QPWASEATYR.N	512718	1.44017e+06
18	1	sp|P00748|FA12_HUMAN	67792.1	0.384	F12	Coagulation factor XII	150	23	2.78	77	14585	2+	2096.09	0	0	1	R.LHEAFSPVSYQHDLALLR.L
18	1	sp|P00748|FA12_HUMAN	67792.1	0.384	F12	Coagulation factor XII	150	23	2.78	77	14595	3+	2096.09	-0.004	1.90831	0.9798	R.LHEAFSPVSYQHDLALLR.L
18	1	sp|P00748|FA12_HUMAN	67792.1	0.384	F12	Coagulation factor XII	150	23	2.78	77	19812	2+	1736.88	-0.01	5.75744	0.6155	R.LTLQGIISWGSGC'GDR.N	2.2754e+06	1.11301e+06
18	1	sp|P00748|FA12_HUMAN	67792.1	0.384	F12	Coagulation factor XII	150	23	2.78	77	8698	2+	883.572	-0.002	2.26354	0.9924	R.VVGGLVALR.G
18	1	sp|P00748|FA12_HUMAN	67792.1	0.384	F12	Coagulation factor XII	150	23	2.78	77	8844	2+	883.572	-0.002	2.26354	0.9992	R.VVGGLVALR.G
18	1	sp|P00748|FA12_HUMAN	67792.1	0.384	F12	Coagulation factor XII	150	23	2.78	77	10089	2+	1069.52	-0.01	9.34998	0.997	R.WGYC'LEPK.K	368343	1.00991e+06
18	1	sp|P00748|FA12_HUMAN	67792.1	0.384	F12	Coagulation factor XII	150	23	2.78	77	10538	2+	1079.57	-0.009	8.33662	0.9971	K.C'FEPQLLR.F	766538	3.44361e+06
18	1	sp|P00748|FA12_HUMAN	67792.1	0.384	F12	Coagulation factor XII	150	23	2.78	77	14591	2+	2096.09	-0.005	2.38539	1	R.LHEAFSPVSYQHDLALLR.L
18	1	sp|P00748|FA12_HUMAN	67792.1	0.384	F12	Coagulation factor XII	150	23	2.78	77	19781	2+	1736.88	-0.016	9.2119	0.6129	R.LTLQGIISWGSGC'GDR.N	2.65579e+06	730703
18	1	sp|P00748|FA12_HUMAN	67792.1	0.384	F12	Coagulation factor XII	150	23	2.78	77	21433	3+	2029.05	-0.002	0.985681	0.869	R.NKPGVYTDVAYYLAWIR.E
18	1	sp|P00748|FA12_HUMAN	67792.1	0.384	F12	Coagulation factor XII	150	23	2.78	77	21537	2+	2029.05	-0.001	0.49284	0.9999	R.NKPGVYTDVAYYLAWIR.E
19	1	sp|P00915|CAH1_HUMAN	28870.2	0.307	CA1	Carbonic anhydrase 1	11	5			6177	2+	985.437	-0.005	5.07389	0.987	K.GGPFSDSYR.L
19	1	sp|P00915|CAH1_HUMAN	28870.2	0.307	CA1	Carbonic anhydrase 1	11	5			6314	2+	985.437	-0.004	4.05911	0.977	K.GGPFSDSYR.L
19	1	sp|P00915|CAH1_HUMAN	28870.2	0.307	CA1	Carbonic anhydrase 1	11	5			7599	2+	1929.01	-0.001	0.518401	1	K.HDTSLKPISVSYNPATAK.E
19	1	sp|P00915|CAH1_HUMAN	28870.2	0.307	CA1	Carbonic anhydrase 1	11	5			10461	2+	1742.91	-0.002	1.14751	1	K.LYPIANGNNQSPVDIK.T
19	1	sp|P00915|CAH1_HUMAN	28870.2	0.307	CA1	Carbonic anhydrase 1	11	5			10680	3+	2759.39	0.001	0.362399	0.7838	R.SLLSNVEGDNAVPMQHNNRPTQPLK.G
19	1	sp|P00915|CAH1_HUMAN	28870.2	0.307	CA1	Carbonic anhydrase 1	11	5			11131	2+	1742.91	0.982	10.3276	0.719	K.LYPIANGNNQSPVDIK.T
19	1	sp|P00915|CAH1_HUMAN	28870.2	0.307	CA1	Carbonic anhydrase 1	11	5			17772	2+	1186.69	-0.003	2.52805	0.9998	K.ADGLAVIGVLMK.V
19	1	sp|P00915|CAH1_HUMAN	28870.2	0.307	CA1	Carbonic anhydrase 1	11	5			17906	2+	1186.69	-0.002	1.68537	0.9997	K.ADGLAVIGVLMK.V
19	1	sp|P00915|CAH1_HUMAN	28870.2	0.307	CA1	Carbonic anhydrase 1	11	5			18041	2+	1186.69	-0.003	2.52805	1	K.ADGLAVIGVLMK.V
19	1	sp|P00915|CAH1_HUMAN	28870.2	0.307	CA1	Carbonic anhydrase 1	11	5			18175	2+	1186.69	-0.003	2.52805	0.9997	K.ADGLAVIGVLMK.V
19	1	sp|P00915|CAH1_HUMAN	28870.2	0.307	CA1	Carbonic anhydrase 1	11	5			18127	2+	1186.69	-0.002	1.68537	1	K.ADGLAVIGVLMK.V
20	1	sp|P00995|ISK1_HUMAN	8506.78	0.304	SPINK1	Serine protease inhibitor Kazal-type 1	2	2	3.27	2	15959	3+	2944.33	-0.036	12.2269	1	K.IYDPVC'GTDGNTYPNEC'VLC'FENR.K	673527	2.22593e+06
20	1	sp|P00995|ISK1_HUMAN	8506.78	0.304	SPINK1	Serine protease inhibitor Kazal-type 1	2	2	3.27	2	16025	3+	2935.27	-0.017	5.79163	0.9996	K.IYDPVCGTDGNTYPNECVLCFENR.K	585509	1.89551e+06
21	1	sp|P01008|ANT3_HUMAN	52602.4	0.625	SERPINC1	Antithrombin-III (short name: ATIII)	1873	47	1.91	105	2252	2+	800.426	-0.003	3.748	0.9423	K.IPEATNR.R
21	1	sp|P01008|ANT3_HUMAN	52602.4	0.625	SERPINC1	Antithrombin-III (short name: ATIII)	1873	47	1.91	105	4240	3+	2002.97	-0.009	4.49333	0.9671	K.KATEDEGSEQKIPEATNR.R
21	1	sp|P01008|ANT3_HUMAN	52602.4	0.625	SERPINC1	Antithrombin-III (short name: ATIII)	1873	47	1.91	105	4815	3+	1874.87	-0.006	3.20022	0.9816	K.ATEDEGSEQKIPEATNR.R
21	1	sp|P01008|ANT3_HUMAN	52602.4	0.625	SERPINC1	Antithrombin-III (short name: ATIII)	1873	47	1.91	105	4831	2+	1874.87	-0.006	3.20022	0.9079	K.ATEDEGSEQKIPEATNR.R
21	1	sp|P01008|ANT3_HUMAN	52602.4	0.625	SERPINC1	Antithrombin-III (short name: ATIII)	1873	47	1.91	105	4947	3+	1874.87	0.003	1.60011	0.9273	K.ATEDEGSEQKIPEATNR.R
21	1	sp|P01008|ANT3_HUMAN	52602.4	0.625	SERPINC1	Antithrombin-III (short name: ATIII)	1873	47	1.91	105	9450	2+	1458.66	-0.013	8.91228	0.991	R.DIPM"NPM"C'IYR.S	3.42126e+06	7151581
21	1	sp|P01008|ANT3_HUMAN	52602.4	0.625	SERPINC1	Antithrombin-III (short name: ATIII)	1873	47	1.91	105	9581	2+	1458.66	-0.014	9.59784	0.9821	R.DIPM"NPM"C'IYR.S	3197708	5.90425e+06
21	1	sp|P01008|ANT3_HUMAN	52602.4	0.625	SERPINC1	Antithrombin-III (short name: ATIII)	1873	47	1.91	105	12249	2+	1442.67	-0.014	9.70425	0.9983	R.DIPMNPM"C'IYR.S	3176163	7045789
21	1	sp|P01008|ANT3_HUMAN	52602.4	0.625	SERPINC1	Antithrombin-III (short name: ATIII)	1873	47	1.91	105	12547	2+	1442.67	-0.015	10.3974	0.9996	R.DIPM"NPMC'IYR.S	686219	2.29448e+06
21	1	sp|P01008|ANT3_HUMAN	52602.4	0.625	SERPINC1	Antithrombin-III (short name: ATIII)	1873	47	1.91	105	14882	2+	1426.67	-0.015	10.514	0.9993	R.DIPMNPMC'IYR.S	285681	544189
21	1	sp|P01008|ANT3_HUMAN	52602.4	0.625	SERPINC1	Antithrombin-III (short name: ATIII)	1873	47	1.91	105	2360	2+	800.426	-0.002	2.49867	0.7658	K.IPEATNR.R
21	1	sp|P01008|ANT3_HUMAN	52602.4	0.625	SERPINC1	Antithrombin-III (short name: ATIII)	1873	47	1.91	105	2493	2+	800.426	-0.003	3.748	0.9331	K.IPEATNR.R
21	1	sp|P01008|ANT3_HUMAN	52602.4	0.625	SERPINC1	Antithrombin-III (short name: ATIII)	1873	47	1.91	105	3661	3+	2002.97	-0.002	0.998518	0.9708	K.KATEDEGSEQKIPEATNR.R
21	1	sp|P01008|ANT3_HUMAN	52602.4	0.625	SERPINC1	Antithrombin-III (short name: ATIII)	1873	47	1.91	105	4082	2+	1874.87	-0.005	2.66685	0.9884	K.ATEDEGSEQKIPEATNR.R
21	1	sp|P01008|ANT3_HUMAN	52602.4	0.625	SERPINC1	Antithrombin-III (short name: ATIII)	1873	47	1.91	105	4171	3+	1874.87	-0.001	0.53337	0.9866	K.ATEDEGSEQKIPEATNR.R
21	1	sp|P01008|ANT3_HUMAN	52602.4	0.625	SERPINC1	Antithrombin-III (short name: ATIII)	1873	47	1.91	105	4311	3+	1874.87	-0.001	0.53337	0.8381	K.ATEDEGSEQKIPEATNR.R
21	1	sp|P01008|ANT3_HUMAN	52602.4	0.625	SERPINC1	Antithrombin-III (short name: ATIII)	1873	47	1.91	105	4856	2+	917.52	-0.002	2.17979	0.6699	R.RVWELSK.A
21	1	sp|P01008|ANT3_HUMAN	52602.4	0.625	SERPINC1	Antithrombin-III (short name: ATIII)	1873	47	1.91	105	4994	2+	917.52	-0.001	1.08989	0.911	R.RVWELSK.A
21	1	sp|P01008|ANT3_HUMAN	52602.4	0.625	SERPINC1	Antithrombin-III (short name: ATIII)	1873	47	1.91	105	5097	2+	1783.7	-0.012	6.72758	0.9106	K.ADGESC'SASM"MYQEGK.F	153208	194040
21	1	sp|P01008|ANT3_HUMAN	52602.4	0.625	SERPINC1	Antithrombin-III (short name: ATIII)	1873	47	1.91	105	5447	2+	1126.66	-0.002	1.77516	0.9989	K.SKLPGIVAEGR.D
21	1	sp|P01008|ANT3_HUMAN	52602.4	0.625	SERPINC1	Antithrombin-III (short name: ATIII)	1873	47	1.91	105	5825	2+	911.531	-0.001	1.09706	1	K.LPGIVAEGR.D
21	1	sp|P01008|ANT3_HUMAN	52602.4	0.625	SERPINC1	Antithrombin-III (short name: ATIII)	1873	47	1.91	105	5962	2+	911.531	-0.002	2.19411	1	K.LPGIVAEGR.D
21	1	sp|P01008|ANT3_HUMAN	52602.4	0.625	SERPINC1	Antithrombin-III (short name: ATIII)	1873	47	1.91	105	6100	2+	911.531	-0.002	2.19411	1	K.LPGIVAEGR.D
21	1	sp|P01008|ANT3_HUMAN	52602.4	0.625	SERPINC1	Antithrombin-III (short name: ATIII)	1873	47	1.91	105	6236	2+	911.531	-0.002	2.19411	1	K.LPGIVAEGR.D
21	1	sp|P01008|ANT3_HUMAN	52602.4	0.625	SERPINC1	Antithrombin-III (short name: ATIII)	1873	47	1.91	105	6375	2+	911.531	-0.001	1.09706	1	K.LPGIVAEGR.D
21	1	sp|P01008|ANT3_HUMAN	52602.4	0.625	SERPINC1	Antithrombin-III (short name: ATIII)	1873	47	1.91	105	6513	2+	911.531	-0.002	2.19411	0.9995	K.LPGIVAEGR.D
21	1	sp|P01008|ANT3_HUMAN	52602.4	0.625	SERPINC1	Antithrombin-III (short name: ATIII)	1873	47	1.91	105	6540	2+	1764.69	0.002	1.13335	0.9791	K.ADGESCSASMMYQEGK.F	4.21289e+06	5262650
21	1	sp|P01008|ANT3_HUMAN	52602.4	0.625	SERPINC1	Antithrombin-III (short name: ATIII)	1873	47	1.91	105	6569	2+	1767.71	0.987	7.35416	1	K.ADGESC'SASMMYQEGK.F	4.50211e+06	5.63838e+06
21	1	sp|P01008|ANT3_HUMAN	52602.4	0.625	SERPINC1	Antithrombin-III (short name: ATIII)	1873	47	1.91	105	6656	2+	911.531	-0.001	1.09706	1	K.LPGIVAEGR.D
21	1	sp|P01008|ANT3_HUMAN	52602.4	0.625	SERPINC1	Antithrombin-III (short name: ATIII)	1873	47	1.91	105	6680	2+	1764.69	1.006	3.40004	0.9992	K.ADGESCSASMMYQEGK.F	4903243	6088569
21	1	sp|P01008|ANT3_HUMAN	52602.4	0.625	SERPINC1	Antithrombin-III (short name: ATIII)	1873	47	1.91	105	6716	2+	1767.71	0.987	7.35416	0.9998	K.ADGESC'SASMMYQEGK.F	4.53516e+06	5640671
21	1	sp|P01008|ANT3_HUMAN	52602.4	0.625	SERPINC1	Antithrombin-III (short name: ATIII)	1873	47	1.91	105	6801	2+	911.531	-0.002	2.19411	0.9992	K.LPGIVAEGR.D
21	1	sp|P01008|ANT3_HUMAN	52602.4	0.625	SERPINC1	Antithrombin-III (short name: ATIII)	1873	47	1.91	105	6827	2+	1764.69	1.006	3.40004	0.9998	K.ADGESCSASMMYQEGK.F	2.271e+06	2.81804e+06
21	1	sp|P01008|ANT3_HUMAN	52602.4	0.625	SERPINC1	Antithrombin-III (short name: ATIII)	1873	47	1.91	105	6860	2+	1767.71	0.987	7.35416	0.988	K.ADGESC'SASMMYQEGK.F	1.81944e+06	2.28925e+06
21	1	sp|P01008|ANT3_HUMAN	52602.4	0.625	SERPINC1	Antithrombin-III (short name: ATIII)	1873	47	1.91	105	6993	2+	1764.69	1.006	3.40004	0.7878	K.ADGESCSASMMYQEGK.F	1.00051e+06	1.25162e+06
21	1	sp|P01008|ANT3_HUMAN	52602.4	0.625	SERPINC1	Antithrombin-III (short name: ATIII)	1873	47	1.91	105	7005	2+	1767.71	0.987	7.35416	0.9636	K.ADGESC'SASMMYQEGK.F	969458	1217631
21	1	sp|P01008|ANT3_HUMAN	52602.4	0.625	SERPINC1	Antithrombin-III (short name: ATIII)	1873	47	1.91	105	7087	2+	911.531	-0.998	2.19411	0.9789	K.LPGIVAEGR.D
21	1	sp|P01008|ANT3_HUMAN	52602.4	0.625	SERPINC1	Antithrombin-III (short name: ATIII)	1873	47	1.91	105	7185	2+	1764.69	-0.003	1.70002	0.9996	K.ADGESCSASMMYQEGK.F	489184	624288
21	1	sp|P01008|ANT3_HUMAN	52602.4	0.625	SERPINC1	Antithrombin-III (short name: ATIII)	1873	47	1.91	105	7371	2+	1764.69	0.002	1.13335	0.9668	K.ADGESCSASMMYQEGK.F	257337	325555
21	1	sp|P01008|ANT3_HUMAN	52602.4	0.625	SERPINC1	Antithrombin-III (short name: ATIII)	1873	47	1.91	105	7415	2+	911.531	1.93	76.7939	0.8724	K.LPGIVAEGR.D
21	1	sp|P01008|ANT3_HUMAN	52602.4	0.625	SERPINC1	Antithrombin-III (short name: ATIII)	1873	47	1.91	105	7560	2+	911.531	1.93	76.7939	0.9324	K.LPGIVAEGR.D
21	1	sp|P01008|ANT3_HUMAN	52602.4	0.625	SERPINC1	Antithrombin-III (short name: ATIII)	1873	47	1.91	105	8086	2+	908.472	-0.002	2.2015	0.6752	R.IEDGFSLK.E
21	1	sp|P01008|ANT3_HUMAN	52602.4	0.625	SERPINC1	Antithrombin-III (short name: ATIII)	1873	47	1.91	105	8660	2+	908.472	-0.002	2.2015	0.8906	R.IEDGFSLK.E
21	1	sp|P01008|ANT3_HUMAN	52602.4	0.625	SERPINC1	Antithrombin-III (short name: ATIII)	1873	47	1.91	105	8918	2+	1309.61	-0.001	0.763588	0.9996	R.DDLYVSDAFHK.A
21	1	sp|P01008|ANT3_HUMAN	52602.4	0.625	SERPINC1	Antithrombin-III (short name: ATIII)	1873	47	1.91	105	9061	2+	1309.61	-0.001	0.763588	1	R.DDLYVSDAFHK.A
21	1	sp|P01008|ANT3_HUMAN	52602.4	0.625	SERPINC1	Antithrombin-III (short name: ATIII)	1873	47	1.91	105	9207	2+	1309.61	0	0	0.9998	R.DDLYVSDAFHK.A
21	1	sp|P01008|ANT3_HUMAN	52602.4	0.625	SERPINC1	Antithrombin-III (short name: ATIII)	1873	47	1.91	105	9447	2+	1309.61	-0.004	3.05435	0.9999	R.DDLYVSDAFHK.A
21	1	sp|P01008|ANT3_HUMAN	52602.4	0.625	SERPINC1	Antithrombin-III (short name: ATIII)	1873	47	1.91	105	9579	2+	1309.61	-0.005	3.81794	0.9996	R.DDLYVSDAFHK.A
21	1	sp|P01008|ANT3_HUMAN	52602.4	0.625	SERPINC1	Antithrombin-III (short name: ATIII)	1873	47	1.91	105	9711	2+	1309.61	-0.004	3.05435	0.9998	R.DDLYVSDAFHK.A
21	1	sp|P01008|ANT3_HUMAN	52602.4	0.625	SERPINC1	Antithrombin-III (short name: ATIII)	1873	47	1.91	105	9965	2+	1309.61	0.043	32.8343	0.9632	R.DDLYVSDAFHK.A
21	1	sp|P01008|ANT3_HUMAN	52602.4	0.625	SERPINC1	Antithrombin-III (short name: ATIII)	1873	47	1.91	105	10110	2+	1309.61	0.041	31.3071	0.9874	R.DDLYVSDAFHK.A
21	1	sp|P01008|ANT3_HUMAN	52602.4	0.625	SERPINC1	Antithrombin-III (short name: ATIII)	1873	47	1.91	105	10254	2+	1309.61	0.043	32.8343	0.9874	R.DDLYVSDAFHK.A
21	1	sp|P01008|ANT3_HUMAN	52602.4	0.625	SERPINC1	Antithrombin-III (short name: ATIII)	1873	47	1.91	105	10400	2+	1309.61	0.043	32.8343	0.9639	R.DDLYVSDAFHK.A
21	1	sp|P01008|ANT3_HUMAN	52602.4	0.625	SERPINC1	Antithrombin-III (short name: ATIII)	1873	47	1.91	105	10524	2+	1528.74	-0.001	0.654132	1	R.FATTFYQHLADSK.N
21	1	sp|P01008|ANT3_HUMAN	52602.4	0.625	SERPINC1	Antithrombin-III (short name: ATIII)	1873	47	1.91	105	10656	3+	1528.74	-0.001	0.654132	0.936	R.FATTFYQHLADSK.N
21	1	sp|P01008|ANT3_HUMAN	52602.4	0.625	SERPINC1	Antithrombin-III (short name: ATIII)	1873	47	1.91	105	10667	2+	1528.74	-0.001	0.654132	1	R.FATTFYQHLADSK.N
21	1	sp|P01008|ANT3_HUMAN	52602.4	0.625	SERPINC1	Antithrombin-III (short name: ATIII)	1873	47	1.91	105	10810	2+	1528.74	-0.001	0.654132	0.9999	R.FATTFYQHLADSK.N
21	1	sp|P01008|ANT3_HUMAN	52602.4	0.625	SERPINC1	Antithrombin-III (short name: ATIII)	1873	47	1.91	105	10953	2+	1528.74	-0.002	1.30826	1	R.FATTFYQHLADSK.N
21	1	sp|P01008|ANT3_HUMAN	52602.4	0.625	SERPINC1	Antithrombin-III (short name: ATIII)	1873	47	1.91	105	11097	2+	1528.74	-0.001	0.654132	1	R.FATTFYQHLADSK.N
21	1	sp|P01008|ANT3_HUMAN	52602.4	0.625	SERPINC1	Antithrombin-III (short name: ATIII)	1873	47	1.91	105	11233	2+	1528.74	0.001	0.654132	0.9993	R.FATTFYQHLADSK.N
21	1	sp|P01008|ANT3_HUMAN	52602.4	0.625	SERPINC1	Antithrombin-III (short name: ATIII)	1873	47	1.91	105	11418	2+	1528.74	0.99	6.54132	1	R.FATTFYQHLADSK.N
21	1	sp|P01008|ANT3_HUMAN	52602.4	0.625	SERPINC1	Antithrombin-III (short name: ATIII)	1873	47	1.91	105	11564	2+	1528.74	-0.001	0.654132	0.9999	R.FATTFYQHLADSK.N
21	1	sp|P01008|ANT3_HUMAN	52602.4	0.625	SERPINC1	Antithrombin-III (short name: ATIII)	1873	47	1.91	105	11630	2+	1442.67	0.986	9.70425	0.6387	R.DIPMNPM"C'IYR.S	6095265	2.92382e+06
21	1	sp|P01008|ANT3_HUMAN	52602.4	0.625	SERPINC1	Antithrombin-III (short name: ATIII)	1873	47	1.91	105	11716	2+	1528.74	-0.002	1.30826	0.9999	R.FATTFYQHLADSK.N
21	1	sp|P01008|ANT3_HUMAN	52602.4	0.625	SERPINC1	Antithrombin-III (short name: ATIII)	1873	47	1.91	105	12124	3+	1211.64	-0.001	0.825326	0.9101	R.FRIEDGFSLK.E
21	1	sp|P01008|ANT3_HUMAN	52602.4	0.625	SERPINC1	Antithrombin-III (short name: ATIII)	1873	47	1.91	105	12288	2+	1340.66	1.99	7.459	0.9994	K.TSDQIHFFFAK.L
21	1	sp|P01008|ANT3_HUMAN	52602.4	0.625	SERPINC1	Antithrombin-III (short name: ATIII)	1873	47	1.91	105	12311	3+	1586.89	-0.003	1.89049	0.9983	R.RVAEGTQVLELPFK.G
21	1	sp|P01008|ANT3_HUMAN	52602.4	0.625	SERPINC1	Antithrombin-III (short name: ATIII)	1873	47	1.91	105	12332	2+	1340.66	-1.01	7.459	0.9999	K.TSDQIHFFFAK.L
21	1	sp|P01008|ANT3_HUMAN	52602.4	0.625	SERPINC1	Antithrombin-III (short name: ATIII)	1873	47	1.91	105	12570	2+	1340.66	-0.003	2.2377	1	K.TSDQIHFFFAK.L
21	1	sp|P01008|ANT3_HUMAN	52602.4	0.625	SERPINC1	Antithrombin-III (short name: ATIII)	1873	47	1.91	105	12615	2+	1232.73	-0.003	2.43363	0.6936	K.ANRPFLVFIR.E
21	1	sp|P01008|ANT3_HUMAN	52602.4	0.625	SERPINC1	Antithrombin-III (short name: ATIII)	1873	47	1.91	105	12725	3+	1232.73	-0.002	1.62242	0.975	K.ANRPFLVFIR.E
21	1	sp|P01008|ANT3_HUMAN	52602.4	0.625	SERPINC1	Antithrombin-III (short name: ATIII)	1873	47	1.91	105	12757	2+	1232.73	-0.002	1.62242	0.9935	K.ANRPFLVFIR.E
21	1	sp|P01008|ANT3_HUMAN	52602.4	0.625	SERPINC1	Antithrombin-III (short name: ATIII)	1873	47	1.91	105	12825	2+	1340.66	-0.001	0.745899	0.9995	K.TSDQIHFFFAK.L
21	1	sp|P01008|ANT3_HUMAN	52602.4	0.625	SERPINC1	Antithrombin-III (short name: ATIII)	1873	47	1.91	105	12872	3+	1232.73	0.989	8.92331	0.8608	K.ANRPFLVFIR.E
21	1	sp|P01008|ANT3_HUMAN	52602.4	0.625	SERPINC1	Antithrombin-III (short name: ATIII)	1873	47	1.91	105	12903	2+	1232.73	0	0	0.9481	K.ANRPFLVFIR.E
21	1	sp|P01008|ANT3_HUMAN	52602.4	0.625	SERPINC1	Antithrombin-III (short name: ATIII)	1873	47	1.91	105	12967	2+	1340.66	-0.001	0.745899	0.9997	K.TSDQIHFFFAK.L
21	1	sp|P01008|ANT3_HUMAN	52602.4	0.625	SERPINC1	Antithrombin-III (short name: ATIII)	1873	47	1.91	105	13110	2+	1340.66	-0.001	0.745899	0.9994	K.TSDQIHFFFAK.L
21	1	sp|P01008|ANT3_HUMAN	52602.4	0.625	SERPINC1	Antithrombin-III (short name: ATIII)	1873	47	1.91	105	14234	2+	1426.67	-0.009	6.30839	0.9702	R.DIPMNPMC'IYR.S	1.52898e+06	12053739
21	1	sp|P01008|ANT3_HUMAN	52602.4	0.625	SERPINC1	Antithrombin-III (short name: ATIII)	1873	47	1.91	105	14364	2+	1430.79	-0.002	1.39783	1	R.VAEGTQVLELPFK.G
21	1	sp|P01008|ANT3_HUMAN	52602.4	0.625	SERPINC1	Antithrombin-III (short name: ATIII)	1873	47	1.91	105	14459	3+	1430.79	-0.004	2.79566	0.9658	R.VAEGTQVLELPFK.G
21	1	sp|P01008|ANT3_HUMAN	52602.4	0.625	SERPINC1	Antithrombin-III (short name: ATIII)	1873	47	1.91	105	14506	2+	1430.79	0.004	2.79566	1	R.VAEGTQVLELPFK.G
21	1	sp|P01008|ANT3_HUMAN	52602.4	0.625	SERPINC1	Antithrombin-III (short name: ATIII)	1873	47	1.91	105	14601	3+	1430.79	0	0	0.845	R.VAEGTQVLELPFK.G
21	1	sp|P01008|ANT3_HUMAN	52602.4	0.625	SERPINC1	Antithrombin-III (short name: ATIII)	1873	47	1.91	105	14649	2+	1430.79	0	0	1	R.VAEGTQVLELPFK.G
21	1	sp|P01008|ANT3_HUMAN	52602.4	0.625	SERPINC1	Antithrombin-III (short name: ATIII)	1873	47	1.91	105	14661	3+	1668.92	-0.003	1.79757	0.9163	K.GDDITMVLILPKPEK.S
21	1	sp|P01008|ANT3_HUMAN	52602.4	0.625	SERPINC1	Antithrombin-III (short name: ATIII)	1873	47	1.91	105	14671	2+	1668.92	-0.001	0.599188	0.9998	K.GDDITMVLILPKPEK.S
21	1	sp|P01008|ANT3_HUMAN	52602.4	0.625	SERPINC1	Antithrombin-III (short name: ATIII)	1873	47	1.91	105	14773	2+	1405.75	-0.001	0.711364	0.9997	R.EVPLNTIIFM"GR.V
21	1	sp|P01008|ANT3_HUMAN	52602.4	0.625	SERPINC1	Antithrombin-III (short name: ATIII)	1873	47	1.91	105	14792	2+	1430.79	-0.001	0.698915	0.9997	R.VAEGTQVLELPFK.G
21	1	sp|P01008|ANT3_HUMAN	52602.4	0.625	SERPINC1	Antithrombin-III (short name: ATIII)	1873	47	1.91	105	14803	3+	1668.92	-0.001	0.599188	0.6022	K.GDDITMVLILPKPEK.S
21	1	sp|P01008|ANT3_HUMAN	52602.4	0.625	SERPINC1	Antithrombin-III (short name: ATIII)	1873	47	1.91	105	14814	2+	1668.92	0	0	0.9961	K.GDDITMVLILPKPEK.S
21	1	sp|P01008|ANT3_HUMAN	52602.4	0.625	SERPINC1	Antithrombin-III (short name: ATIII)	1873	47	1.91	105	14916	2+	1405.75	0	0	0.9999	R.EVPLNTIIFM"GR.V
21	1	sp|P01008|ANT3_HUMAN	52602.4	0.625	SERPINC1	Antithrombin-III (short name: ATIII)	1873	47	1.91	105	14936	2+	1430.79	-0.002	1.39783	1	R.VAEGTQVLELPFK.G
21	1	sp|P01008|ANT3_HUMAN	52602.4	0.625	SERPINC1	Antithrombin-III (short name: ATIII)	1873	47	1.91	105	14959	2+	1668.92	-0.002	1.19838	0.997	K.GDDITMVLILPKPEK.S
21	1	sp|P01008|ANT3_HUMAN	52602.4	0.625	SERPINC1	Antithrombin-III (short name: ATIII)	1873	47	1.91	105	15079	2+	1430.79	-0.002	1.39783	0.9999	R.VAEGTQVLELPFK.G
21	1	sp|P01008|ANT3_HUMAN	52602.4	0.625	SERPINC1	Antithrombin-III (short name: ATIII)	1873	47	1.91	105	15103	2+	1668.92	-0.002	1.19838	1	K.GDDITMVLILPKPEK.S
21	1	sp|P01008|ANT3_HUMAN	52602.4	0.625	SERPINC1	Antithrombin-III (short name: ATIII)	1873	47	1.91	105	15221	2+	1430.79	-0.004	2.79566	0.9994	R.VAEGTQVLELPFK.G
21	1	sp|P01008|ANT3_HUMAN	52602.4	0.625	SERPINC1	Antithrombin-III (short name: ATIII)	1873	47	1.91	105	15232	3+	1668.92	-0.005	2.99594	0.6786	K.GDDITMVLILPKPEK.S
21	1	sp|P01008|ANT3_HUMAN	52602.4	0.625	SERPINC1	Antithrombin-III (short name: ATIII)	1873	47	1.91	105	15246	2+	1668.92	-0.004	2.39675	0.9994	K.GDDITMVLILPKPEK.S
21	1	sp|P01008|ANT3_HUMAN	52602.4	0.625	SERPINC1	Antithrombin-III (short name: ATIII)	1873	47	1.91	105	15353	2+	1430.79	-0.003	2.09675	0.9997	R.VAEGTQVLELPFK.G
21	1	sp|P01008|ANT3_HUMAN	52602.4	0.625	SERPINC1	Antithrombin-III (short name: ATIII)	1873	47	1.91	105	15365	3+	1668.92	-0.003	1.79757	0.7897	K.GDDITMVLILPKPEK.S
21	1	sp|P01008|ANT3_HUMAN	52602.4	0.625	SERPINC1	Antithrombin-III (short name: ATIII)	1873	47	1.91	105	15379	2+	1668.92	-0.001	0.599188	0.9998	K.GDDITMVLILPKPEK.S
21	1	sp|P01008|ANT3_HUMAN	52602.4	0.625	SERPINC1	Antithrombin-III (short name: ATIII)	1873	47	1.91	105	15485	2+	1430.79	-0.003	2.09675	1	R.VAEGTQVLELPFK.G
21	1	sp|P01008|ANT3_HUMAN	52602.4	0.625	SERPINC1	Antithrombin-III (short name: ATIII)	1873	47	1.91	105	15511	2+	1668.92	-0.003	1.79757	0.9999	K.GDDITMVLILPKPEK.S
21	1	sp|P01008|ANT3_HUMAN	52602.4	0.625	SERPINC1	Antithrombin-III (short name: ATIII)	1873	47	1.91	105	15620	2+	1430.79	-0.002	1.39783	1	R.VAEGTQVLELPFK.G
21	1	sp|P01008|ANT3_HUMAN	52602.4	0.625	SERPINC1	Antithrombin-III (short name: ATIII)	1873	47	1.91	105	15643	2+	1668.92	-0.004	2.39675	0.9998	K.GDDITMVLILPKPEK.S
21	1	sp|P01008|ANT3_HUMAN	52602.4	0.625	SERPINC1	Antithrombin-III (short name: ATIII)	1873	47	1.91	105	15751	2+	1430.79	-0.003	2.09675	1	R.VAEGTQVLELPFK.G
21	1	sp|P01008|ANT3_HUMAN	52602.4	0.625	SERPINC1	Antithrombin-III (short name: ATIII)	1873	47	1.91	105	15775	2+	1668.92	-0.006	3.59513	0.9997	K.GDDITMVLILPKPEK.S
21	1	sp|P01008|ANT3_HUMAN	52602.4	0.625	SERPINC1	Antithrombin-III (short name: ATIII)	1873	47	1.91	105	15801	2+	2291.15	0.001	0.436462	0.989	K.AFLEVNEEGSEAAASTAVVIAGR.S
21	1	sp|P01008|ANT3_HUMAN	52602.4	0.625	SERPINC1	Antithrombin-III (short name: ATIII)	1873	47	1.91	105	15883	2+	1430.79	-0.001	0.698915	1	R.VAEGTQVLELPFK.G
21	1	sp|P01008|ANT3_HUMAN	52602.4	0.625	SERPINC1	Antithrombin-III (short name: ATIII)	1873	47	1.91	105	15909	2+	1668.92	0	0	0.9993	K.GDDITMVLILPKPEK.S
21	1	sp|P01008|ANT3_HUMAN	52602.4	0.625	SERPINC1	Antithrombin-III (short name: ATIII)	1873	47	1.91	105	16039	2+	1430.79	-0.003	2.09675	0.9909	R.VAEGTQVLELPFK.G
21	1	sp|P01008|ANT3_HUMAN	52602.4	0.625	SERPINC1	Antithrombin-III (short name: ATIII)	1873	47	1.91	105	16047	2+	1389.76	0.982	12.9519	0.9822	R.EVPLNTIIFMGR.V
21	1	sp|P01008|ANT3_HUMAN	52602.4	0.625	SERPINC1	Antithrombin-III (short name: ATIII)	1873	47	1.91	105	16050	2+	1668.92	0.001	0.599188	0.9715	K.GDDITMVLILPKPEK.S
21	1	sp|P01008|ANT3_HUMAN	52602.4	0.625	SERPINC1	Antithrombin-III (short name: ATIII)	1873	47	1.91	105	16072	2+	2291.15	-0.006	2.61877	0.9999	K.AFLEVNEEGSEAAASTAVVIAGR.S
21	1	sp|P01008|ANT3_HUMAN	52602.4	0.625	SERPINC1	Antithrombin-III (short name: ATIII)	1873	47	1.91	105	16194	2+	1668.92	0.001	0.599188	0.8959	K.GDDITMVLILPKPEK.S
21	1	sp|P01008|ANT3_HUMAN	52602.4	0.625	SERPINC1	Antithrombin-III (short name: ATIII)	1873	47	1.91	105	16213	2+	2291.15	0.002	0.872924	0.9569	K.AFLEVNEEGSEAAASTAVVIAGR.S
21	1	sp|P01008|ANT3_HUMAN	52602.4	0.625	SERPINC1	Antithrombin-III (short name: ATIII)	1873	47	1.91	105	16237	3+	2291.15	0.003	1.30939	0.9923	K.AFLEVNEEGSEAAASTAVVIAGR.S
21	1	sp|P01008|ANT3_HUMAN	52602.4	0.625	SERPINC1	Antithrombin-III (short name: ATIII)	1873	47	1.91	105	16340	2+	1430.79	0.002	1.39783	0.819	R.VAEGTQVLELPFK.G
21	1	sp|P01008|ANT3_HUMAN	52602.4	0.625	SERPINC1	Antithrombin-III (short name: ATIII)	1873	47	1.91	105	16341	2+	1668.92	-0.002	1.19838	0.9974	K.GDDITMVLILPKPEK.S
21	1	sp|P01008|ANT3_HUMAN	52602.4	0.625	SERPINC1	Antithrombin-III (short name: ATIII)	1873	47	1.91	105	16422	2+	2291.15	-0.002	0.872924	1	K.AFLEVNEEGSEAAASTAVVIAGR.S
21	1	sp|P01008|ANT3_HUMAN	52602.4	0.625	SERPINC1	Antithrombin-III (short name: ATIII)	1873	47	1.91	105	16478	3+	2291.15	-0.001	0.436462	0.992	K.AFLEVNEEGSEAAASTAVVIAGR.S
21	1	sp|P01008|ANT3_HUMAN	52602.4	0.625	SERPINC1	Antithrombin-III (short name: ATIII)	1873	47	1.91	105	16558	2+	2291.15	-0.003	1.30939	0.9963	K.AFLEVNEEGSEAAASTAVVIAGR.S
21	1	sp|P01008|ANT3_HUMAN	52602.4	0.625	SERPINC1	Antithrombin-III (short name: ATIII)	1873	47	1.91	105	16611	3+	2291.15	-0.007	3.05523	0.9991	K.AFLEVNEEGSEAAASTAVVIAGR.S
21	1	sp|P01008|ANT3_HUMAN	52602.4	0.625	SERPINC1	Antithrombin-III (short name: ATIII)	1873	47	1.91	105	16688	2+	2291.15	-0.003	1.30939	0.9866	K.AFLEVNEEGSEAAASTAVVIAGR.S
21	1	sp|P01008|ANT3_HUMAN	52602.4	0.625	SERPINC1	Antithrombin-III (short name: ATIII)	1873	47	1.91	105	16699	2+	1389.76	-0.004	2.8782	0.9999	R.EVPLNTIIFMGR.V
21	1	sp|P01008|ANT3_HUMAN	52602.4	0.625	SERPINC1	Antithrombin-III (short name: ATIII)	1873	47	1.91	105	16742	2+	1864.9	-0.005	2.68111	0.9999	K.EQLQDM"GLVDLFSPEK.S
21	1	sp|P01008|ANT3_HUMAN	52602.4	0.625	SERPINC1	Antithrombin-III (short name: ATIII)	1873	47	1.91	105	16751	3+	2291.15	-0.004	1.74585	0.9972	K.AFLEVNEEGSEAAASTAVVIAGR.S
21	1	sp|P01008|ANT3_HUMAN	52602.4	0.625	SERPINC1	Antithrombin-III (short name: ATIII)	1873	47	1.91	105	16816	2+	2291.15	-0.005	2.18231	1	K.AFLEVNEEGSEAAASTAVVIAGR.S
21	1	sp|P01008|ANT3_HUMAN	52602.4	0.625	SERPINC1	Antithrombin-III (short name: ATIII)	1873	47	1.91	105	16827	2+	1389.76	-0.002	1.4391	1	R.EVPLNTIIFMGR.V
21	1	sp|P01008|ANT3_HUMAN	52602.4	0.625	SERPINC1	Antithrombin-III (short name: ATIII)	1873	47	1.91	105	16873	2+	1864.9	0.001	0.536222	0.9999	K.EQLQDM"GLVDLFSPEK.S
21	1	sp|P01008|ANT3_HUMAN	52602.4	0.625	SERPINC1	Antithrombin-III (short name: ATIII)	1873	47	1.91	105	16885	3+	2291.15	-0.003	1.30939	0.9708	K.AFLEVNEEGSEAAASTAVVIAGR.S
21	1	sp|P01008|ANT3_HUMAN	52602.4	0.625	SERPINC1	Antithrombin-III (short name: ATIII)	1873	47	1.91	105	16951	2+	2291.15	-0.002	0.872924	1	K.AFLEVNEEGSEAAASTAVVIAGR.S
21	1	sp|P01008|ANT3_HUMAN	52602.4	0.625	SERPINC1	Antithrombin-III (short name: ATIII)	1873	47	1.91	105	16970	2+	1389.76	-0.001	0.719551	1	R.EVPLNTIIFMGR.V
21	1	sp|P01008|ANT3_HUMAN	52602.4	0.625	SERPINC1	Antithrombin-III (short name: ATIII)	1873	47	1.91	105	17016	2+	1864.9	-0.001	0.536222	0.9998	K.EQLQDM"GLVDLFSPEK.S
21	1	sp|P01008|ANT3_HUMAN	52602.4	0.625	SERPINC1	Antithrombin-III (short name: ATIII)	1873	47	1.91	105	17026	3+	2291.15	-0.002	0.872924	0.998	K.AFLEVNEEGSEAAASTAVVIAGR.S
21	1	sp|P01008|ANT3_HUMAN	52602.4	0.625	SERPINC1	Antithrombin-III (short name: ATIII)	1873	47	1.91	105	17043	2+	1430.79	0	0	0.9889	R.VAEGTQVLELPFK.G
21	1	sp|P01008|ANT3_HUMAN	52602.4	0.625	SERPINC1	Antithrombin-III (short name: ATIII)	1873	47	1.91	105	17094	2+	2291.15	-0.002	0.872924	0.9944	K.AFLEVNEEGSEAAASTAVVIAGR.S
21	1	sp|P01008|ANT3_HUMAN	52602.4	0.625	SERPINC1	Antithrombin-III (short name: ATIII)	1873	47	1.91	105	17102	2+	1389.76	-0.002	1.4391	1	R.EVPLNTIIFMGR.V
21	1	sp|P01008|ANT3_HUMAN	52602.4	0.625	SERPINC1	Antithrombin-III (short name: ATIII)	1873	47	1.91	105	17150	2+	1864.9	-0.002	1.07244	0.9998	K.EQLQDM"GLVDLFSPEK.S
21	1	sp|P01008|ANT3_HUMAN	52602.4	0.625	SERPINC1	Antithrombin-III (short name: ATIII)	1873	47	1.91	105	17159	3+	2291.15	-0.003	1.30939	0.9987	K.AFLEVNEEGSEAAASTAVVIAGR.S
21	1	sp|P01008|ANT3_HUMAN	52602.4	0.625	SERPINC1	Antithrombin-III (short name: ATIII)	1873	47	1.91	105	17234	2+	1389.76	-0.001	0.719551	1	R.EVPLNTIIFMGR.V
21	1	sp|P01008|ANT3_HUMAN	52602.4	0.625	SERPINC1	Antithrombin-III (short name: ATIII)	1873	47	1.91	105	17285	2+	1864.9	-0.001	0.536222	0.9576	K.EQLQDM"GLVDLFSPEK.S
21	1	sp|P01008|ANT3_HUMAN	52602.4	0.625	SERPINC1	Antithrombin-III (short name: ATIII)	1873	47	1.91	105	17290	3+	2291.15	-0.004	1.74585	0.9999	K.AFLEVNEEGSEAAASTAVVIAGR.S
21	1	sp|P01008|ANT3_HUMAN	52602.4	0.625	SERPINC1	Antithrombin-III (short name: ATIII)	1873	47	1.91	105	17359	2+	2291.15	-0.002	0.872924	0.9986	K.AFLEVNEEGSEAAASTAVVIAGR.S
21	1	sp|P01008|ANT3_HUMAN	52602.4	0.625	SERPINC1	Antithrombin-III (short name: ATIII)	1873	47	1.91	105	17422	3+	2291.15	-0.004	1.74585	0.9999	K.AFLEVNEEGSEAAASTAVVIAGR.S
21	1	sp|P01008|ANT3_HUMAN	52602.4	0.625	SERPINC1	Antithrombin-III (short name: ATIII)	1873	47	1.91	105	17454	2+	1389.76	-0.001	0.719551	1	R.EVPLNTIIFMGR.V
21	1	sp|P01008|ANT3_HUMAN	52602.4	0.625	SERPINC1	Antithrombin-III (short name: ATIII)	1873	47	1.91	105	17489	2+	2291.15	-0.002	0.872924	0.998	K.AFLEVNEEGSEAAASTAVVIAGR.S
21	1	sp|P01008|ANT3_HUMAN	52602.4	0.625	SERPINC1	Antithrombin-III (short name: ATIII)	1873	47	1.91	105	17554	3+	2291.15	-0.008	3.49169	0.9665	K.AFLEVNEEGSEAAASTAVVIAGR.S
21	1	sp|P01008|ANT3_HUMAN	52602.4	0.625	SERPINC1	Antithrombin-III (short name: ATIII)	1873	47	1.91	105	17587	2+	1389.76	-0.002	1.4391	1	R.EVPLNTIIFMGR.V
21	1	sp|P01008|ANT3_HUMAN	52602.4	0.625	SERPINC1	Antithrombin-III (short name: ATIII)	1873	47	1.91	105	17619	2+	2291.15	-0.011	4.80108	0.9631	K.AFLEVNEEGSEAAASTAVVIAGR.S
21	1	sp|P01008|ANT3_HUMAN	52602.4	0.625	SERPINC1	Antithrombin-III (short name: ATIII)	1873	47	1.91	105	17720	2+	1389.76	-0.002	1.4391	0.9999	R.EVPLNTIIFMGR.V
21	1	sp|P01008|ANT3_HUMAN	52602.4	0.625	SERPINC1	Antithrombin-III (short name: ATIII)	1873	47	1.91	105	17800	2+	1668.92	-0.069	41.344	0.8861	K.GDDITMVLILPKPEK.S
21	1	sp|P01008|ANT3_HUMAN	52602.4	0.625	SERPINC1	Antithrombin-III (short name: ATIII)	1873	47	1.91	105	17851	2+	1389.76	-0.001	0.719551	1	R.EVPLNTIIFMGR.V
21	1	sp|P01008|ANT3_HUMAN	52602.4	0.625	SERPINC1	Antithrombin-III (short name: ATIII)	1873	47	1.91	105	17884	2+	2291.15	-0.011	4.80108	0.8916	K.AFLEVNEEGSEAAASTAVVIAGR.S
21	1	sp|P01008|ANT3_HUMAN	52602.4	0.625	SERPINC1	Antithrombin-III (short name: ATIII)	1873	47	1.91	105	17950	3+	2291.15	-0.015	6.54693	0.981	K.AFLEVNEEGSEAAASTAVVIAGR.S
21	1	sp|P01008|ANT3_HUMAN	52602.4	0.625	SERPINC1	Antithrombin-III (short name: ATIII)	1873	47	1.91	105	17984	2+	1389.76	0	0	0.9999	R.EVPLNTIIFMGR.V
21	1	sp|P01008|ANT3_HUMAN	52602.4	0.625	SERPINC1	Antithrombin-III (short name: ATIII)	1873	47	1.91	105	18016	2+	2291.15	-0.009	3.92816	0.8825	K.AFLEVNEEGSEAAASTAVVIAGR.S
21	1	sp|P01008|ANT3_HUMAN	52602.4	0.625	SERPINC1	Antithrombin-III (short name: ATIII)	1873	47	1.91	105	18216	3+	2291.15	-0.007	3.05523	0.9867	K.AFLEVNEEGSEAAASTAVVIAGR.S
21	1	sp|P01008|ANT3_HUMAN	52602.4	0.625	SERPINC1	Antithrombin-III (short name: ATIII)	1873	47	1.91	105	18351	2+	1389.76	-0.002	1.4391	0.9354	R.EVPLNTIIFMGR.V
21	1	sp|P01008|ANT3_HUMAN	52602.4	0.625	SERPINC1	Antithrombin-III (short name: ATIII)	1873	47	1.91	105	18359	2+	2291.15	-0.005	2.18231	0.99	K.AFLEVNEEGSEAAASTAVVIAGR.S
21	1	sp|P01008|ANT3_HUMAN	52602.4	0.625	SERPINC1	Antithrombin-III (short name: ATIII)	1873	47	1.91	105	18479	3+	2291.15	-0.004	1.74585	0.9998	K.AFLEVNEEGSEAAASTAVVIAGR.S
21	1	sp|P01008|ANT3_HUMAN	52602.4	0.625	SERPINC1	Antithrombin-III (short name: ATIII)	1873	47	1.91	105	18489	2+	2291.15	-0.006	2.61877	0.9992	K.AFLEVNEEGSEAAASTAVVIAGR.S
21	1	sp|P01008|ANT3_HUMAN	52602.4	0.625	SERPINC1	Antithrombin-III (short name: ATIII)	1873	47	1.91	105	18611	3+	2291.15	-0.006	2.61877	0.988	K.AFLEVNEEGSEAAASTAVVIAGR.S
21	1	sp|P01008|ANT3_HUMAN	52602.4	0.625	SERPINC1	Antithrombin-III (short name: ATIII)	1873	47	1.91	105	18613	2+	1389.76	0.988	8.63461	0.9663	R.EVPLNTIIFMGR.V
21	1	sp|P01008|ANT3_HUMAN	52602.4	0.625	SERPINC1	Antithrombin-III (short name: ATIII)	1873	47	1.91	105	18621	2+	2291.15	-0.001	0.436462	1	K.AFLEVNEEGSEAAASTAVVIAGR.S
21	1	sp|P01008|ANT3_HUMAN	52602.4	0.625	SERPINC1	Antithrombin-III (short name: ATIII)	1873	47	1.91	105	18743	3+	2291.15	-0.004	1.74585	0.9421	K.AFLEVNEEGSEAAASTAVVIAGR.S
21	1	sp|P01008|ANT3_HUMAN	52602.4	0.625	SERPINC1	Antithrombin-III (short name: ATIII)	1873	47	1.91	105	18746	2+	1389.76	-0.001	0.719551	0.9999	R.EVPLNTIIFMGR.V
21	1	sp|P01008|ANT3_HUMAN	52602.4	0.625	SERPINC1	Antithrombin-III (short name: ATIII)	1873	47	1.91	105	18754	2+	2291.15	-0.004	1.74585	1	K.AFLEVNEEGSEAAASTAVVIAGR.S
21	1	sp|P01008|ANT3_HUMAN	52602.4	0.625	SERPINC1	Antithrombin-III (short name: ATIII)	1873	47	1.91	105	18875	3+	2291.15	-0.002	0.872924	0.8879	K.AFLEVNEEGSEAAASTAVVIAGR.S
21	1	sp|P01008|ANT3_HUMAN	52602.4	0.625	SERPINC1	Antithrombin-III (short name: ATIII)	1873	47	1.91	105	18885	2+	2291.15	-0.002	0.872924	0.8653	K.AFLEVNEEGSEAAASTAVVIAGR.S
21	1	sp|P01008|ANT3_HUMAN	52602.4	0.625	SERPINC1	Antithrombin-III (short name: ATIII)	1873	47	1.91	105	19017	2+	2291.15	-0.012	5.23754	0.9845	K.AFLEVNEEGSEAAASTAVVIAGR.S
21	1	sp|P01008|ANT3_HUMAN	52602.4	0.625	SERPINC1	Antithrombin-III (short name: ATIII)	1873	47	1.91	105	19283	2+	2291.15	-0.011	4.80108	0.9948	K.AFLEVNEEGSEAAASTAVVIAGR.S
21	1	sp|P01008|ANT3_HUMAN	52602.4	0.625	SERPINC1	Antithrombin-III (short name: ATIII)	1873	47	1.91	105	19347	2+	1848.9	-0.001	0.540861	1	K.EQLQDMGLVDLFSPEK.S
21	1	sp|P01008|ANT3_HUMAN	52602.4	0.625	SERPINC1	Antithrombin-III (short name: ATIII)	1873	47	1.91	105	19417	3+	2291.15	0	0	0.9995	K.AFLEVNEEGSEAAASTAVVIAGR.S
21	1	sp|P01008|ANT3_HUMAN	52602.4	0.625	SERPINC1	Antithrombin-III (short name: ATIII)	1873	47	1.91	105	19418	2+	2291.15	-0.006	2.61877	0.9989	K.AFLEVNEEGSEAAASTAVVIAGR.S
21	1	sp|P01008|ANT3_HUMAN	52602.4	0.625	SERPINC1	Antithrombin-III (short name: ATIII)	1873	47	1.91	105	19478	2+	1848.9	-0.001	0.540861	1	K.EQLQDMGLVDLFSPEK.S
21	1	sp|P01008|ANT3_HUMAN	52602.4	0.625	SERPINC1	Antithrombin-III (short name: ATIII)	1873	47	1.91	105	19548	3+	2291.15	-0.002	0.872924	0.9949	K.AFLEVNEEGSEAAASTAVVIAGR.S
21	1	sp|P01008|ANT3_HUMAN	52602.4	0.625	SERPINC1	Antithrombin-III (short name: ATIII)	1873	47	1.91	105	19550	2+	2291.15	-0.003	1.30939	0.9992	K.AFLEVNEEGSEAAASTAVVIAGR.S
21	1	sp|P01008|ANT3_HUMAN	52602.4	0.625	SERPINC1	Antithrombin-III (short name: ATIII)	1873	47	1.91	105	19610	2+	1848.9	-0.003	1.62258	1	K.EQLQDMGLVDLFSPEK.S
21	1	sp|P01008|ANT3_HUMAN	52602.4	0.625	SERPINC1	Antithrombin-III (short name: ATIII)	1873	47	1.91	105	19681	3+	2291.15	-0.004	1.74585	0.9606	K.AFLEVNEEGSEAAASTAVVIAGR.S
21	1	sp|P01008|ANT3_HUMAN	52602.4	0.625	SERPINC1	Antithrombin-III (short name: ATIII)	1873	47	1.91	105	19812	2+	2291.15	-0.001	0.436462	1	K.AFLEVNEEGSEAAASTAVVIAGR.S
21	1	sp|P01008|ANT3_HUMAN	52602.4	0.625	SERPINC1	Antithrombin-III (short name: ATIII)	1873	47	1.91	105	19942	3+	2291.15	0.994	2.61877	0.6883	K.AFLEVNEEGSEAAASTAVVIAGR.S
21	1	sp|P01008|ANT3_HUMAN	52602.4	0.625	SERPINC1	Antithrombin-III (short name: ATIII)	1873	47	1.91	105	19943	2+	2291.15	-0.003	1.30939	1	K.AFLEVNEEGSEAAASTAVVIAGR.S
21	1	sp|P01008|ANT3_HUMAN	52602.4	0.625	SERPINC1	Antithrombin-III (short name: ATIII)	1873	47	1.91	105	20073	3+	2291.15	-0.003	1.30939	0.9076	K.AFLEVNEEGSEAAASTAVVIAGR.S
21	1	sp|P01008|ANT3_HUMAN	52602.4	0.625	SERPINC1	Antithrombin-III (short name: ATIII)	1873	47	1.91	105	20075	2+	2291.15	-0.002	0.872924	0.9999	K.AFLEVNEEGSEAAASTAVVIAGR.S
21	1	sp|P01008|ANT3_HUMAN	52602.4	0.625	SERPINC1	Antithrombin-III (short name: ATIII)	1873	47	1.91	105	20207	2+	2291.15	-0.002	0.872924	1	K.AFLEVNEEGSEAAASTAVVIAGR.S
21	1	sp|P01008|ANT3_HUMAN	52602.4	0.625	SERPINC1	Antithrombin-III (short name: ATIII)	1873	47	1.91	105	20337	2+	2291.15	-0.006	2.61877	0.9999	K.AFLEVNEEGSEAAASTAVVIAGR.S
21	1	sp|P01008|ANT3_HUMAN	52602.4	0.625	SERPINC1	Antithrombin-III (short name: ATIII)	1873	47	1.91	105	20428	3+	2291.15	-0.002	0.872924	0.9591	K.AFLEVNEEGSEAAASTAVVIAGR.S
21	1	sp|P01008|ANT3_HUMAN	52602.4	0.625	SERPINC1	Antithrombin-III (short name: ATIII)	1873	47	1.91	105	20469	2+	2291.15	-0.003	1.30939	0.9999	K.AFLEVNEEGSEAAASTAVVIAGR.S
21	1	sp|P01008|ANT3_HUMAN	52602.4	0.625	SERPINC1	Antithrombin-III (short name: ATIII)	1873	47	1.91	105	20603	2+	2291.15	-0.001	0.436462	1	K.AFLEVNEEGSEAAASTAVVIAGR.S
21	1	sp|P01008|ANT3_HUMAN	52602.4	0.625	SERPINC1	Antithrombin-III (short name: ATIII)	1873	47	1.91	105	20738	2+	2291.15	-0.001	0.436462	1	K.AFLEVNEEGSEAAASTAVVIAGR.S
21	1	sp|P01008|ANT3_HUMAN	52602.4	0.625	SERPINC1	Antithrombin-III (short name: ATIII)	1873	47	1.91	105	20824	3+	2291.15	0.994	2.61877	0.9978	K.AFLEVNEEGSEAAASTAVVIAGR.S
21	1	sp|P01008|ANT3_HUMAN	52602.4	0.625	SERPINC1	Antithrombin-III (short name: ATIII)	1873	47	1.91	105	20870	2+	2291.15	-0.001	0.436462	1	K.AFLEVNEEGSEAAASTAVVIAGR.S
21	1	sp|P01008|ANT3_HUMAN	52602.4	0.625	SERPINC1	Antithrombin-III (short name: ATIII)	1873	47	1.91	105	21001	2+	2291.15	-0.003	1.30939	0.9641	K.AFLEVNEEGSEAAASTAVVIAGR.S
21	1	sp|P01008|ANT3_HUMAN	52602.4	0.625	SERPINC1	Antithrombin-III (short name: ATIII)	1873	47	1.91	105	21088	3+	2291.15	-0.001	0.436462	0.9985	K.AFLEVNEEGSEAAASTAVVIAGR.S
21	1	sp|P01008|ANT3_HUMAN	52602.4	0.625	SERPINC1	Antithrombin-III (short name: ATIII)	1873	47	1.91	105	21132	2+	2291.15	-0.002	0.872924	1	K.AFLEVNEEGSEAAASTAVVIAGR.S
21	1	sp|P01008|ANT3_HUMAN	52602.4	0.625	SERPINC1	Antithrombin-III (short name: ATIII)	1873	47	1.91	105	21262	2+	2291.15	-0.002	0.872924	1	K.AFLEVNEEGSEAAASTAVVIAGR.S
21	1	sp|P01008|ANT3_HUMAN	52602.4	0.625	SERPINC1	Antithrombin-III (short name: ATIII)	1873	47	1.91	105	21327	2+	1371.75	-0.002	1.458	0.9904	R.E^VPLNTIIFMGR.V
21	1	sp|P01008|ANT3_HUMAN	52602.4	0.625	SERPINC1	Antithrombin-III (short name: ATIII)	1873	47	1.91	105	21351	3+	2291.15	0.004	1.74585	0.86	K.AFLEVNEEGSEAAASTAVVIAGR.S
21	1	sp|P01008|ANT3_HUMAN	52602.4	0.625	SERPINC1	Antithrombin-III (short name: ATIII)	1873	47	1.91	105	21397	2+	2291.15	-0.001	0.436462	0.9999	K.AFLEVNEEGSEAAASTAVVIAGR.S
21	1	sp|P01008|ANT3_HUMAN	52602.4	0.625	SERPINC1	Antithrombin-III (short name: ATIII)	1873	47	1.91	105	21481	3+	2291.15	-0.004	1.74585	0.9888	K.AFLEVNEEGSEAAASTAVVIAGR.S
21	1	sp|P01008|ANT3_HUMAN	52602.4	0.625	SERPINC1	Antithrombin-III (short name: ATIII)	1873	47	1.91	105	21590	2+	2291.15	-0.002	0.872924	0.998	K.AFLEVNEEGSEAAASTAVVIAGR.S
21	1	sp|P01008|ANT3_HUMAN	52602.4	0.625	SERPINC1	Antithrombin-III (short name: ATIII)	1873	47	1.91	105	21597	3+	1668.92	-0.004	2.39675	0.6382	K.GDDITMVLILPKPEK.S
21	1	sp|P01008|ANT3_HUMAN	52602.4	0.625	SERPINC1	Antithrombin-III (short name: ATIII)	1873	47	1.91	105	21613	3+	2291.15	-0.002	0.872924	0.781	K.AFLEVNEEGSEAAASTAVVIAGR.S
21	1	sp|P01008|ANT3_HUMAN	52602.4	0.625	SERPINC1	Antithrombin-III (short name: ATIII)	1873	47	1.91	105	21722	2+	2291.15	-0.002	0.872924	0.8858	K.AFLEVNEEGSEAAASTAVVIAGR.S
21	1	sp|P01008|ANT3_HUMAN	52602.4	0.625	SERPINC1	Antithrombin-III (short name: ATIII)	1873	47	1.91	105	21725	3+	2315.12	-0.011	4.75137	0.9766	K.NDNDNIFLSPLSISTAFAM"TK.L
21	1	sp|P01008|ANT3_HUMAN	52602.4	0.625	SERPINC1	Antithrombin-III (short name: ATIII)	1873	47	1.91	105	21791	3+	2291.15	-0.003	1.30939	0.827	K.AFLEVNEEGSEAAASTAVVIAGR.S
21	1	sp|P01008|ANT3_HUMAN	52602.4	0.625	SERPINC1	Antithrombin-III (short name: ATIII)	1873	47	1.91	105	21841	2+	2315.12	-1.029	12.5263	0.7932	K.NDNDNIFLSPLSISTAFAM"TK.L
21	1	sp|P01008|ANT3_HUMAN	52602.4	0.625	SERPINC1	Antithrombin-III (short name: ATIII)	1873	47	1.91	105	21922	3+	2291.15	-0.001	0.436462	0.8103	K.AFLEVNEEGSEAAASTAVVIAGR.S
21	1	sp|P01008|ANT3_HUMAN	52602.4	0.625	SERPINC1	Antithrombin-III (short name: ATIII)	1873	47	1.91	105	21989	2+	2315.12	-0.015	6.47914	0.7233	K.NDNDNIFLSPLSISTAFAM"TK.L
21	1	sp|P01008|ANT3_HUMAN	52602.4	0.625	SERPINC1	Antithrombin-III (short name: ATIII)	1873	47	1.91	105	22055	3+	2291.15	-0.002	0.872924	0.9691	K.AFLEVNEEGSEAAASTAVVIAGR.S
21	1	sp|P01008|ANT3_HUMAN	52602.4	0.625	SERPINC1	Antithrombin-III (short name: ATIII)	1873	47	1.91	105	22118	2+	2291.15	-0.003	1.30939	0.9971	K.AFLEVNEEGSEAAASTAVVIAGR.S
21	1	sp|P01008|ANT3_HUMAN	52602.4	0.625	SERPINC1	Antithrombin-III (short name: ATIII)	1873	47	1.91	105	22189	3+	2291.15	-0.003	1.30939	0.9141	K.AFLEVNEEGSEAAASTAVVIAGR.S
21	1	sp|P01008|ANT3_HUMAN	52602.4	0.625	SERPINC1	Antithrombin-III (short name: ATIII)	1873	47	1.91	105	22449	3+	2291.15	-0.002	0.872924	0.9932	K.AFLEVNEEGSEAAASTAVVIAGR.S
21	1	sp|P01008|ANT3_HUMAN	52602.4	0.625	SERPINC1	Antithrombin-III (short name: ATIII)	1873	47	1.91	105	22580	3+	2291.15	-0.004	1.74585	0.9997	K.AFLEVNEEGSEAAASTAVVIAGR.S
21	1	sp|P01008|ANT3_HUMAN	52602.4	0.625	SERPINC1	Antithrombin-III (short name: ATIII)	1873	47	1.91	105	22712	3+	2291.15	-0.004	1.74585	0.9869	K.AFLEVNEEGSEAAASTAVVIAGR.S
21	1	sp|P01008|ANT3_HUMAN	52602.4	0.625	SERPINC1	Antithrombin-III (short name: ATIII)	1873	47	1.91	105	22911	2+	2299.13	-0.007	3.04463	0.9976	K.NDNDNIFLSPLSISTAFAMTK.L
21	1	sp|P01008|ANT3_HUMAN	52602.4	0.625	SERPINC1	Antithrombin-III (short name: ATIII)	1873	47	1.91	105	23042	2+	2299.13	-0.003	1.30484	0.6017	K.NDNDNIFLSPLSISTAFAMTK.L
21	1	sp|P01008|ANT3_HUMAN	52602.4	0.625	SERPINC1	Antithrombin-III (short name: ATIII)	1873	47	1.91	105	23058	2+	2291.15	-0.003	1.30939	0.9977	K.AFLEVNEEGSEAAASTAVVIAGR.S
21	1	sp|P01008|ANT3_HUMAN	52602.4	0.625	SERPINC1	Antithrombin-III (short name: ATIII)	1873	47	1.91	105	23189	2+	2291.15	-0.002	0.872924	0.9996	K.AFLEVNEEGSEAAASTAVVIAGR.S
21	1	sp|P01008|ANT3_HUMAN	52602.4	0.625	SERPINC1	Antithrombin-III (short name: ATIII)	1873	47	1.91	105	23242	3+	2291.15	-0.002	0.872924	0.9792	K.AFLEVNEEGSEAAASTAVVIAGR.S
21	1	sp|P01008|ANT3_HUMAN	52602.4	0.625	SERPINC1	Antithrombin-III (short name: ATIII)	1873	47	1.91	105	23307	2+	2299.13	-0.011	4.78442	0.9725	K.NDNDNIFLSPLSISTAFAMTK.L
21	1	sp|P01008|ANT3_HUMAN	52602.4	0.625	SERPINC1	Antithrombin-III (short name: ATIII)	1873	47	1.91	105	23322	2+	2291.15	-0.001	0.436462	0.9995	K.AFLEVNEEGSEAAASTAVVIAGR.S
21	1	sp|P01008|ANT3_HUMAN	52602.4	0.625	SERPINC1	Antithrombin-III (short name: ATIII)	1873	47	1.91	105	23376	3+	2291.15	-0.003	1.30939	0.9898	K.AFLEVNEEGSEAAASTAVVIAGR.S
21	1	sp|P01008|ANT3_HUMAN	52602.4	0.625	SERPINC1	Antithrombin-III (short name: ATIII)	1873	47	1.91	105	23438	2+	2299.13	-0.014	6.08927	0.8122	K.NDNDNIFLSPLSISTAFAMTK.L
21	1	sp|P01008|ANT3_HUMAN	52602.4	0.625	SERPINC1	Antithrombin-III (short name: ATIII)	1873	47	1.91	105	23452	2+	2291.15	-0.004	1.74585	0.9955	K.AFLEVNEEGSEAAASTAVVIAGR.S
21	1	sp|P01008|ANT3_HUMAN	52602.4	0.625	SERPINC1	Antithrombin-III (short name: ATIII)	1873	47	1.91	105	23507	3+	2291.15	0.002	0.872924	0.8122	K.AFLEVNEEGSEAAASTAVVIAGR.S
21	1	sp|P01008|ANT3_HUMAN	52602.4	0.625	SERPINC1	Antithrombin-III (short name: ATIII)	1873	47	1.91	105	23583	2+	2291.15	-0.001	0.436462	0.6975	K.AFLEVNEEGSEAAASTAVVIAGR.S
21	1	sp|P01008|ANT3_HUMAN	52602.4	0.625	SERPINC1	Antithrombin-III (short name: ATIII)	1873	47	1.91	105	23641	3+	2291.15	-0.005	2.18231	0.9923	K.AFLEVNEEGSEAAASTAVVIAGR.S
21	1	sp|P01008|ANT3_HUMAN	52602.4	0.625	SERPINC1	Antithrombin-III (short name: ATIII)	1873	47	1.91	105	23715	2+	2291.15	-0.002	0.872924	1	K.AFLEVNEEGSEAAASTAVVIAGR.S
21	1	sp|P01008|ANT3_HUMAN	52602.4	0.625	SERPINC1	Antithrombin-III (short name: ATIII)	1873	47	1.91	105	23848	2+	2291.15	-0.001	0.436462	0.9149	K.AFLEVNEEGSEAAASTAVVIAGR.S
21	1	sp|P01008|ANT3_HUMAN	52602.4	0.625	SERPINC1	Antithrombin-III (short name: ATIII)	1873	47	1.91	105	24156	3+	2291.15	-0.001	0.436462	0.9928	K.AFLEVNEEGSEAAASTAVVIAGR.S
21	1	sp|P01008|ANT3_HUMAN	52602.4	0.625	SERPINC1	Antithrombin-III (short name: ATIII)	1873	47	1.91	105	24421	3+	2291.15	-0.002	0.872924	0.9995	K.AFLEVNEEGSEAAASTAVVIAGR.S
21	1	sp|P01008|ANT3_HUMAN	52602.4	0.625	SERPINC1	Antithrombin-III (short name: ATIII)	1873	47	1.91	105	24553	3+	2291.15	-0.005	2.18231	0.9586	K.AFLEVNEEGSEAAASTAVVIAGR.S
21	1	sp|P01008|ANT3_HUMAN	52602.4	0.625	SERPINC1	Antithrombin-III (short name: ATIII)	1873	47	1.91	105	24562	2+	2291.15	-0.004	1.74585	0.9626	K.AFLEVNEEGSEAAASTAVVIAGR.S
21	1	sp|P01008|ANT3_HUMAN	52602.4	0.625	SERPINC1	Antithrombin-III (short name: ATIII)	1873	47	1.91	105	24686	2+	2291.15	-0.002	0.872924	0.995	K.AFLEVNEEGSEAAASTAVVIAGR.S
21	1	sp|P01008|ANT3_HUMAN	52602.4	0.625	SERPINC1	Antithrombin-III (short name: ATIII)	1873	47	1.91	105	24817	3+	2291.15	-0.002	0.872924	0.88	K.AFLEVNEEGSEAAASTAVVIAGR.S
21	1	sp|P01008|ANT3_HUMAN	52602.4	0.625	SERPINC1	Antithrombin-III (short name: ATIII)	1873	47	1.91	105	24947	3+	2291.15	-0.002	0.872924	0.933	K.AFLEVNEEGSEAAASTAVVIAGR.S
21	1	sp|P01008|ANT3_HUMAN	52602.4	0.625	SERPINC1	Antithrombin-III (short name: ATIII)	1873	47	1.91	105	25474	2+	2291.15	0.001	0.436462	0.6093	K.AFLEVNEEGSEAAASTAVVIAGR.S
21	1	sp|P01008|ANT3_HUMAN	52602.4	0.625	SERPINC1	Antithrombin-III (short name: ATIII)	1873	47	1.91	105	25485	3+	2291.15	0	0	0.8165	K.AFLEVNEEGSEAAASTAVVIAGR.S
21	1	sp|P01008|ANT3_HUMAN	52602.4	0.625	SERPINC1	Antithrombin-III (short name: ATIII)	1873	47	1.91	105	26235	2+	3066.5	0.001	0.326105	0.8652	K.ELTPEVLQEWLDELEEMMLVVHMPR.F
21	1	sp|P01008|ANT3_HUMAN	52602.4	0.625	SERPINC1	Antithrombin-III (short name: ATIII)	1873	47	1.91	105	26256	3+	2804.57	0	0	0.9989	R.ITDVIPSEAINELTVLVLVNTIYFK.G
21	1	sp|P01008|ANT3_HUMAN	52602.4	0.625	SERPINC1	Antithrombin-III (short name: ATIII)	1873	47	1.91	105	26292	3+	2291.15	-0.003	1.30939	0.9973	K.AFLEVNEEGSEAAASTAVVIAGR.S
21	1	sp|P01008|ANT3_HUMAN	52602.4	0.625	SERPINC1	Antithrombin-III (short name: ATIII)	1873	47	1.91	105	26353	2+	2804.57	-0.003	1.06968	0.9999	R.ITDVIPSEAINELTVLVLVNTIYFK.G
21	1	sp|P01008|ANT3_HUMAN	52602.4	0.625	SERPINC1	Antithrombin-III (short name: ATIII)	1873	47	1.91	105	26387	3+	2804.57	-0.005	1.7828	0.9907	R.ITDVIPSEAINELTVLVLVNTIYFK.G
21	1	sp|P01008|ANT3_HUMAN	52602.4	0.625	SERPINC1	Antithrombin-III (short name: ATIII)	1873	47	1.91	105	26474	2+	2804.57	-0.003	1.06968	0.7071	R.ITDVIPSEAINELTVLVLVNTIYFK.G
21	1	sp|P01008|ANT3_HUMAN	52602.4	0.625	SERPINC1	Antithrombin-III (short name: ATIII)	1873	47	1.91	105	26508	3+	2804.57	-0.008	2.85249	0.9885	R.ITDVIPSEAINELTVLVLVNTIYFK.G
21	1	sp|P01008|ANT3_HUMAN	52602.4	0.625	SERPINC1	Antithrombin-III (short name: ATIII)	1873	47	1.91	105	26750	3+	2804.57	-0.007	2.49593	0.6397	R.ITDVIPSEAINELTVLVLVNTIYFK.G
21	1	sp|P01008|ANT3_HUMAN	52602.4	0.625	SERPINC1	Antithrombin-III (short name: ATIII)	1873	47	1.91	105	26837	2+	2804.57	0	0	0.6916	R.ITDVIPSEAINELTVLVLVNTIYFK.G
21	1	sp|P01008|ANT3_HUMAN	52602.4	0.625	SERPINC1	Antithrombin-III (short name: ATIII)	1873	47	1.91	105	26839	3+	2291.15	0	0	0.7158	K.AFLEVNEEGSEAAASTAVVIAGR.S
21	1	sp|P01008|ANT3_HUMAN	52602.4	0.625	SERPINC1	Antithrombin-III (short name: ATIII)	1873	47	1.91	105	27028	3+	2291.15	-0.003	1.30939	0.7034	K.AFLEVNEEGSEAAASTAVVIAGR.S
21	1	sp|P01008|ANT3_HUMAN	52602.4	0.625	SERPINC1	Antithrombin-III (short name: ATIII)	1873	47	1.91	105	27322	2+	2804.57	-0.003	1.06968	0.7845	R.ITDVIPSEAINELTVLVLVNTIYFK.G
21	1	sp|P01008|ANT3_HUMAN	52602.4	0.625	SERPINC1	Antithrombin-III (short name: ATIII)	1873	47	1.91	105	27563	2+	2804.57	-0.009	3.20905	0.8051	R.ITDVIPSEAINELTVLVLVNTIYFK.G
21	1	sp|P01008|ANT3_HUMAN	52602.4	0.625	SERPINC1	Antithrombin-III (short name: ATIII)	1873	47	1.91	105	27597	3+	2804.57	-0.006	2.13937	0.7042	R.ITDVIPSEAINELTVLVLVNTIYFK.G
21	1	sp|P01008|ANT3_HUMAN	52602.4	0.625	SERPINC1	Antithrombin-III (short name: ATIII)	1873	47	1.91	105	28069	3+	2291.15	0	0	0.9876	K.AFLEVNEEGSEAAASTAVVIAGR.S
21	1	sp|P01008|ANT3_HUMAN	52602.4	0.625	SERPINC1	Antithrombin-III (short name: ATIII)	1873	47	1.91	105	28080	3+	2804.57	0	0	0.9807	R.ITDVIPSEAINELTVLVLVNTIYFK.G
21	1	sp|P01008|ANT3_HUMAN	52602.4	0.625	SERPINC1	Antithrombin-III (short name: ATIII)	1873	47	1.91	105	28082	2+	2291.15	0.001	0.436462	0.9596	K.AFLEVNEEGSEAAASTAVVIAGR.S
21	1	sp|P01008|ANT3_HUMAN	52602.4	0.625	SERPINC1	Antithrombin-III (short name: ATIII)	1873	47	1.91	105	28190	3+	2291.15	-0.002	0.872924	0.9152	K.AFLEVNEEGSEAAASTAVVIAGR.S
21	1	sp|P01008|ANT3_HUMAN	52602.4	0.625	SERPINC1	Antithrombin-III (short name: ATIII)	1873	47	1.91	105	28223	2+	2291.15	-0.004	1.74585	0.9999	K.AFLEVNEEGSEAAASTAVVIAGR.S
21	1	sp|P01008|ANT3_HUMAN	52602.4	0.625	SERPINC1	Antithrombin-III (short name: ATIII)	1873	47	1.91	105	28322	3+	2291.15	0.006	2.61877	0.9998	K.AFLEVNEEGSEAAASTAVVIAGR.S
21	1	sp|P01008|ANT3_HUMAN	52602.4	0.625	SERPINC1	Antithrombin-III (short name: ATIII)	1873	47	1.91	105	28464	3+	2804.57	0.004	1.42624	0.9756	R.ITDVIPSEAINELTVLVLVNTIYFK.G
21	1	sp|P01008|ANT3_HUMAN	52602.4	0.625	SERPINC1	Antithrombin-III (short name: ATIII)	1873	47	1.91	105	2486	2+	800.426	-0.001	1.24933	0.6325	K.IPEATNR.R
21	1	sp|P01008|ANT3_HUMAN	52602.4	0.625	SERPINC1	Antithrombin-III (short name: ATIII)	1873	47	1.91	105	2620	2+	800.426	-0.002	2.49867	0.9574	K.IPEATNR.R
21	1	sp|P01008|ANT3_HUMAN	52602.4	0.625	SERPINC1	Antithrombin-III (short name: ATIII)	1873	47	1.91	105	3974	3+	2002.97	0	0	0.9704	K.KATEDEGSEQKIPEATNR.R
21	1	sp|P01008|ANT3_HUMAN	52602.4	0.625	SERPINC1	Antithrombin-III (short name: ATIII)	1873	47	1.91	105	4333	3+	1874.87	-0.002	1.06674	0.8619	K.ATEDEGSEQKIPEATNR.R
21	1	sp|P01008|ANT3_HUMAN	52602.4	0.625	SERPINC1	Antithrombin-III (short name: ATIII)	1873	47	1.91	105	4488	2+	1874.87	-0.002	1.06674	0.9717	K.ATEDEGSEQKIPEATNR.R
21	1	sp|P01008|ANT3_HUMAN	52602.4	0.625	SERPINC1	Antithrombin-III (short name: ATIII)	1873	47	1.91	105	5150	2+	917.52	-0.002	2.17979	0.978	R.RVWELSK.A
21	1	sp|P01008|ANT3_HUMAN	52602.4	0.625	SERPINC1	Antithrombin-III (short name: ATIII)	1873	47	1.91	105	5290	2+	917.52	-0.001	1.08989	0.9984	R.RVWELSK.A
21	1	sp|P01008|ANT3_HUMAN	52602.4	0.625	SERPINC1	Antithrombin-III (short name: ATIII)	1873	47	1.91	105	5647	2+	1126.66	-0.002	1.77516	0.9822	K.SKLPGIVAEGR.D
21	1	sp|P01008|ANT3_HUMAN	52602.4	0.625	SERPINC1	Antithrombin-III (short name: ATIII)	1873	47	1.91	105	5786	2+	1126.66	-0.001	0.887581	0.9759	K.SKLPGIVAEGR.D
21	1	sp|P01008|ANT3_HUMAN	52602.4	0.625	SERPINC1	Antithrombin-III (short name: ATIII)	1873	47	1.91	105	6117	2+	911.531	-0.001	1.09706	0.9999	K.LPGIVAEGR.D
21	1	sp|P01008|ANT3_HUMAN	52602.4	0.625	SERPINC1	Antithrombin-III (short name: ATIII)	1873	47	1.91	105	6255	2+	911.531	-0.002	2.19411	0.9999	K.LPGIVAEGR.D
21	1	sp|P01008|ANT3_HUMAN	52602.4	0.625	SERPINC1	Antithrombin-III (short name: ATIII)	1873	47	1.91	105	6394	2+	911.531	-0.002	2.19411	1	K.LPGIVAEGR.D
21	1	sp|P01008|ANT3_HUMAN	52602.4	0.625	SERPINC1	Antithrombin-III (short name: ATIII)	1873	47	1.91	105	6537	2+	911.531	-0.002	2.19411	1	K.LPGIVAEGR.D
21	1	sp|P01008|ANT3_HUMAN	52602.4	0.625	SERPINC1	Antithrombin-III (short name: ATIII)	1873	47	1.91	105	6675	2+	911.531	-0.001	1.09706	0.9996	K.LPGIVAEGR.D
21	1	sp|P01008|ANT3_HUMAN	52602.4	0.625	SERPINC1	Antithrombin-III (short name: ATIII)	1873	47	1.91	105	6808	2+	911.531	-0.001	1.09706	1	K.LPGIVAEGR.D
21	1	sp|P01008|ANT3_HUMAN	52602.4	0.625	SERPINC1	Antithrombin-III (short name: ATIII)	1873	47	1.91	105	6851	2+	1767.71	-0.012	6.78846	0.9994	K.ADGESC'SASMMYQEGK.F	2.23043e+06	3.09472e+06
21	1	sp|P01008|ANT3_HUMAN	52602.4	0.625	SERPINC1	Antithrombin-III (short name: ATIII)	1873	47	1.91	105	6952	2+	911.531	0	0	0.9996	K.LPGIVAEGR.D
21	1	sp|P01008|ANT3_HUMAN	52602.4	0.625	SERPINC1	Antithrombin-III (short name: ATIII)	1873	47	1.91	105	6994	2+	1767.71	-0.013	7.35416	0.9999	K.ADGESC'SASMMYQEGK.F	2.38445e+06	3.24993e+06
21	1	sp|P01008|ANT3_HUMAN	52602.4	0.625	SERPINC1	Antithrombin-III (short name: ATIII)	1873	47	1.91	105	7150	2+	1767.71	-0.013	7.35416	0.9998	K.ADGESC'SASMMYQEGK.F	839417	1.14481e+06
21	1	sp|P01008|ANT3_HUMAN	52602.4	0.625	SERPINC1	Antithrombin-III (short name: ATIII)	1873	47	1.91	105	7166	2+	911.531	1.002	2.19411	0.7991	K.LPGIVAEGR.D
21	1	sp|P01008|ANT3_HUMAN	52602.4	0.625	SERPINC1	Antithrombin-III (short name: ATIII)	1873	47	1.91	105	7303	2+	911.531	-0.002	2.19411	0.9894	K.LPGIVAEGR.D
21	1	sp|P01008|ANT3_HUMAN	52602.4	0.625	SERPINC1	Antithrombin-III (short name: ATIII)	1873	47	1.91	105	7445	2+	911.531	-0.003	3.29117	0.9999	K.LPGIVAEGR.D
21	1	sp|P01008|ANT3_HUMAN	52602.4	0.625	SERPINC1	Antithrombin-III (short name: ATIII)	1873	47	1.91	105	7595	2+	911.531	-0.002	2.19411	0.9985	K.LPGIVAEGR.D
21	1	sp|P01008|ANT3_HUMAN	52602.4	0.625	SERPINC1	Antithrombin-III (short name: ATIII)	1873	47	1.91	105	8624	2+	908.472	-0.001	1.10075	0.7774	R.IEDGFSLK.E
21	1	sp|P01008|ANT3_HUMAN	52602.4	0.625	SERPINC1	Antithrombin-III (short name: ATIII)	1873	47	1.91	105	8771	2+	908.472	-0.001	1.10075	0.6504	R.IEDGFSLK.E
21	1	sp|P01008|ANT3_HUMAN	52602.4	0.625	SERPINC1	Antithrombin-III (short name: ATIII)	1873	47	1.91	105	9179	2+	1309.61	-0.001	0.763588	0.9994	R.DDLYVSDAFHK.A
21	1	sp|P01008|ANT3_HUMAN	52602.4	0.625	SERPINC1	Antithrombin-III (short name: ATIII)	1873	47	1.91	105	9305	3+	1309.61	0	0	0.8769	R.DDLYVSDAFHK.A
21	1	sp|P01008|ANT3_HUMAN	52602.4	0.625	SERPINC1	Antithrombin-III (short name: ATIII)	1873	47	1.91	105	9316	2+	1309.61	0	0	0.9999	R.DDLYVSDAFHK.A
21	1	sp|P01008|ANT3_HUMAN	52602.4	0.625	SERPINC1	Antithrombin-III (short name: ATIII)	1873	47	1.91	105	9459	2+	1309.61	0	0	0.9935	R.DDLYVSDAFHK.A
21	1	sp|P01008|ANT3_HUMAN	52602.4	0.625	SERPINC1	Antithrombin-III (short name: ATIII)	1873	47	1.91	105	9606	2+	1309.61	-0.001	0.763588	1	R.DDLYVSDAFHK.A
21	1	sp|P01008|ANT3_HUMAN	52602.4	0.625	SERPINC1	Antithrombin-III (short name: ATIII)	1873	47	1.91	105	9749	2+	1309.61	-0.003	2.29077	1	R.DDLYVSDAFHK.A
21	1	sp|P01008|ANT3_HUMAN	52602.4	0.625	SERPINC1	Antithrombin-III (short name: ATIII)	1873	47	1.91	105	9879	2+	1309.61	-0.003	2.29077	0.9998	R.DDLYVSDAFHK.A
21	1	sp|P01008|ANT3_HUMAN	52602.4	0.625	SERPINC1	Antithrombin-III (short name: ATIII)	1873	47	1.91	105	10013	2+	1309.61	-0.003	2.29077	0.9997	R.DDLYVSDAFHK.A
21	1	sp|P01008|ANT3_HUMAN	52602.4	0.625	SERPINC1	Antithrombin-III (short name: ATIII)	1873	47	1.91	105	10210	2+	1309.61	0.042	32.0707	0.6338	R.DDLYVSDAFHK.A
21	1	sp|P01008|ANT3_HUMAN	52602.4	0.625	SERPINC1	Antithrombin-III (short name: ATIII)	1873	47	1.91	105	10642	2+	1309.61	0.044	33.5979	0.7194	R.DDLYVSDAFHK.A
21	1	sp|P01008|ANT3_HUMAN	52602.4	0.625	SERPINC1	Antithrombin-III (short name: ATIII)	1873	47	1.91	105	10944	2+	1528.74	0	0	1	R.FATTFYQHLADSK.N
21	1	sp|P01008|ANT3_HUMAN	52602.4	0.625	SERPINC1	Antithrombin-III (short name: ATIII)	1873	47	1.91	105	11077	2+	1309.61	1.03	22.9077	0.7943	R.DDLYVSDAFHK.A
21	1	sp|P01008|ANT3_HUMAN	52602.4	0.625	SERPINC1	Antithrombin-III (short name: ATIII)	1873	47	1.91	105	11089	2+	1528.74	0	0	1	R.FATTFYQHLADSK.N
21	1	sp|P01008|ANT3_HUMAN	52602.4	0.625	SERPINC1	Antithrombin-III (short name: ATIII)	1873	47	1.91	105	11235	2+	1528.74	-0.001	0.654132	1	R.FATTFYQHLADSK.N
21	1	sp|P01008|ANT3_HUMAN	52602.4	0.625	SERPINC1	Antithrombin-III (short name: ATIII)	1873	47	1.91	105	11377	2+	1528.74	0	0	1	R.FATTFYQHLADSK.N
21	1	sp|P01008|ANT3_HUMAN	52602.4	0.625	SERPINC1	Antithrombin-III (short name: ATIII)	1873	47	1.91	105	11509	2+	1528.74	-0.001	0.654132	1	R.FATTFYQHLADSK.N
21	1	sp|P01008|ANT3_HUMAN	52602.4	0.625	SERPINC1	Antithrombin-III (short name: ATIII)	1873	47	1.91	105	11700	2+	1528.74	0	0	0.9541	R.FATTFYQHLADSK.N
21	1	sp|P01008|ANT3_HUMAN	52602.4	0.625	SERPINC1	Antithrombin-III (short name: ATIII)	1873	47	1.91	105	11860	2+	1442.67	0.986	9.70425	0.9202	R.DIPMNPM"C'IYR.S	403280	2.98725e+06
21	1	sp|P01008|ANT3_HUMAN	52602.4	0.625	SERPINC1	Antithrombin-III (short name: ATIII)	1873	47	1.91	105	12225	3+	1211.64	0	0	0.6871	R.FRIEDGFSLK.E
21	1	sp|P01008|ANT3_HUMAN	52602.4	0.625	SERPINC1	Antithrombin-III (short name: ATIII)	1873	47	1.91	105	12837	2+	1340.66	-0.001	0.745899	0.9999	K.TSDQIHFFFAK.L
21	1	sp|P01008|ANT3_HUMAN	52602.4	0.625	SERPINC1	Antithrombin-III (short name: ATIII)	1873	47	1.91	105	12980	2+	1340.66	0	0	0.9998	K.TSDQIHFFFAK.L
21	1	sp|P01008|ANT3_HUMAN	52602.4	0.625	SERPINC1	Antithrombin-III (short name: ATIII)	1873	47	1.91	105	13054	2+	1232.73	0	0	0.8999	K.ANRPFLVFIR.E
21	1	sp|P01008|ANT3_HUMAN	52602.4	0.625	SERPINC1	Antithrombin-III (short name: ATIII)	1873	47	1.91	105	13124	2+	1340.66	-0.001	0.745899	0.9999	K.TSDQIHFFFAK.L
21	1	sp|P01008|ANT3_HUMAN	52602.4	0.625	SERPINC1	Antithrombin-III (short name: ATIII)	1873	47	1.91	105	13133	3+	1340.66	-0.002	1.4918	0.8967	K.TSDQIHFFFAK.L
21	1	sp|P01008|ANT3_HUMAN	52602.4	0.625	SERPINC1	Antithrombin-III (short name: ATIII)	1873	47	1.91	105	13170	3+	1232.73	0.989	8.92331	0.9986	K.ANRPFLVFIR.E
21	1	sp|P01008|ANT3_HUMAN	52602.4	0.625	SERPINC1	Antithrombin-III (short name: ATIII)	1873	47	1.91	105	13192	2+	1232.73	0	0	0.994	K.ANRPFLVFIR.E
21	1	sp|P01008|ANT3_HUMAN	52602.4	0.625	SERPINC1	Antithrombin-III (short name: ATIII)	1873	47	1.91	105	13414	2+	1340.66	-0.002	1.4918	0.9808	K.TSDQIHFFFAK.L
21	1	sp|P01008|ANT3_HUMAN	52602.4	0.625	SERPINC1	Antithrombin-III (short name: ATIII)	1873	47	1.91	105	14476	2+	1430.79	0	0	1	R.VAEGTQVLELPFK.G
21	1	sp|P01008|ANT3_HUMAN	52602.4	0.625	SERPINC1	Antithrombin-III (short name: ATIII)	1873	47	1.91	105	14618	2+	1430.79	-0.001	0.698915	1	R.VAEGTQVLELPFK.G
21	1	sp|P01008|ANT3_HUMAN	52602.4	0.625	SERPINC1	Antithrombin-III (short name: ATIII)	1873	47	1.91	105	14761	2+	1430.79	0.002	1.39783	1	R.VAEGTQVLELPFK.G
21	1	sp|P01008|ANT3_HUMAN	52602.4	0.625	SERPINC1	Antithrombin-III (short name: ATIII)	1873	47	1.91	105	14773	2+	1405.75	-0.002	1.42273	0.999	R.EVPLNTIIFM"GR.V
21	1	sp|P01008|ANT3_HUMAN	52602.4	0.625	SERPINC1	Antithrombin-III (short name: ATIII)	1873	47	1.91	105	14874	2+	1668.92	1.954	27.5627	0.8324	K.GDDITMVLILPKPEK.S
21	1	sp|P01008|ANT3_HUMAN	52602.4	0.625	SERPINC1	Antithrombin-III (short name: ATIII)	1873	47	1.91	105	14894	2+	1430.79	-0.002	1.39783	0.9998	R.VAEGTQVLELPFK.G
21	1	sp|P01008|ANT3_HUMAN	52602.4	0.625	SERPINC1	Antithrombin-III (short name: ATIII)	1873	47	1.91	105	14919	2+	1405.75	-0.001	0.711364	0.9699	R.EVPLNTIIFM"GR.V
21	1	sp|P01008|ANT3_HUMAN	52602.4	0.625	SERPINC1	Antithrombin-III (short name: ATIII)	1873	47	1.91	105	15014	2+	1668.92	-0.001	0.599188	0.9976	K.GDDITMVLILPKPEK.S
21	1	sp|P01008|ANT3_HUMAN	52602.4	0.625	SERPINC1	Antithrombin-III (short name: ATIII)	1873	47	1.91	105	15036	2+	1430.79	0	0	0.9996	R.VAEGTQVLELPFK.G
21	1	sp|P01008|ANT3_HUMAN	52602.4	0.625	SERPINC1	Antithrombin-III (short name: ATIII)	1873	47	1.91	105	15093	3+	1668.92	-0.002	1.19838	0.9503	K.GDDITMVLILPKPEK.S
21	1	sp|P01008|ANT3_HUMAN	52602.4	0.625	SERPINC1	Antithrombin-III (short name: ATIII)	1873	47	1.91	105	15157	2+	1668.92	-0.001	0.599188	0.9999	K.GDDITMVLILPKPEK.S
21	1	sp|P01008|ANT3_HUMAN	52602.4	0.625	SERPINC1	Antithrombin-III (short name: ATIII)	1873	47	1.91	105	15180	2+	1430.79	-0.002	1.39783	1	R.VAEGTQVLELPFK.G
21	1	sp|P01008|ANT3_HUMAN	52602.4	0.625	SERPINC1	Antithrombin-III (short name: ATIII)	1873	47	1.91	105	15289	2+	1668.92	0.002	1.19838	0.9992	K.GDDITMVLILPKPEK.S
21	1	sp|P01008|ANT3_HUMAN	52602.4	0.625	SERPINC1	Antithrombin-III (short name: ATIII)	1873	47	1.91	105	15315	2+	1430.79	-0.002	1.39783	0.9999	R.VAEGTQVLELPFK.G
21	1	sp|P01008|ANT3_HUMAN	52602.4	0.625	SERPINC1	Antithrombin-III (short name: ATIII)	1873	47	1.91	105	15433	2+	1668.92	-0.001	0.599188	0.9999	K.GDDITMVLILPKPEK.S
21	1	sp|P01008|ANT3_HUMAN	52602.4	0.625	SERPINC1	Antithrombin-III (short name: ATIII)	1873	47	1.91	105	15570	2+	1668.92	-0.002	1.19838	1	K.GDDITMVLILPKPEK.S
21	1	sp|P01008|ANT3_HUMAN	52602.4	0.625	SERPINC1	Antithrombin-III (short name: ATIII)	1873	47	1.91	105	15702	2+	1668.92	-0.003	1.79757	1	K.GDDITMVLILPKPEK.S
21	1	sp|P01008|ANT3_HUMAN	52602.4	0.625	SERPINC1	Antithrombin-III (short name: ATIII)	1873	47	1.91	105	15833	2+	1668.92	-0.004	2.39675	0.9956	K.GDDITMVLILPKPEK.S
21	1	sp|P01008|ANT3_HUMAN	52602.4	0.625	SERPINC1	Antithrombin-III (short name: ATIII)	1873	47	1.91	105	15967	2+	1668.92	-0.003	1.79757	0.9941	K.GDDITMVLILPKPEK.S
21	1	sp|P01008|ANT3_HUMAN	52602.4	0.625	SERPINC1	Antithrombin-III (short name: ATIII)	1873	47	1.91	105	16077	2+	1430.79	-0.002	1.39783	0.9986	R.VAEGTQVLELPFK.G
21	1	sp|P01008|ANT3_HUMAN	52602.4	0.625	SERPINC1	Antithrombin-III (short name: ATIII)	1873	47	1.91	105	16098	2+	1668.92	-0.002	1.19838	0.7741	K.GDDITMVLILPKPEK.S
21	1	sp|P01008|ANT3_HUMAN	52602.4	0.625	SERPINC1	Antithrombin-III (short name: ATIII)	1873	47	1.91	105	16603	2+	2291.15	0.001	0.436462	0.9998	K.AFLEVNEEGSEAAASTAVVIAGR.S
21	1	sp|P01008|ANT3_HUMAN	52602.4	0.625	SERPINC1	Antithrombin-III (short name: ATIII)	1873	47	1.91	105	16734	2+	2291.15	0.001	0.436462	0.9999	K.AFLEVNEEGSEAAASTAVVIAGR.S
21	1	sp|P01008|ANT3_HUMAN	52602.4	0.625	SERPINC1	Antithrombin-III (short name: ATIII)	1873	47	1.91	105	16810	3+	2291.15	-0.009	3.92816	0.9999	K.AFLEVNEEGSEAAASTAVVIAGR.S
21	1	sp|P01008|ANT3_HUMAN	52602.4	0.625	SERPINC1	Antithrombin-III (short name: ATIII)	1873	47	1.91	105	16865	2+	2291.15	0	0	1	K.AFLEVNEEGSEAAASTAVVIAGR.S
21	1	sp|P01008|ANT3_HUMAN	52602.4	0.625	SERPINC1	Antithrombin-III (short name: ATIII)	1873	47	1.91	105	16941	3+	2291.15	-0.004	1.74585	0.9989	K.AFLEVNEEGSEAAASTAVVIAGR.S
21	1	sp|P01008|ANT3_HUMAN	52602.4	0.625	SERPINC1	Antithrombin-III (short name: ATIII)	1873	47	1.91	105	16965	2+	1389.76	-0.002	1.4391	0.9994	R.EVPLNTIIFMGR.V
21	1	sp|P01008|ANT3_HUMAN	52602.4	0.625	SERPINC1	Antithrombin-III (short name: ATIII)	1873	47	1.91	105	16997	2+	2291.15	-0.003	1.30939	0.6547	K.AFLEVNEEGSEAAASTAVVIAGR.S
21	1	sp|P01008|ANT3_HUMAN	52602.4	0.625	SERPINC1	Antithrombin-III (short name: ATIII)	1873	47	1.91	105	17074	3+	2291.15	-0.003	1.30939	1	K.AFLEVNEEGSEAAASTAVVIAGR.S
21	1	sp|P01008|ANT3_HUMAN	52602.4	0.625	SERPINC1	Antithrombin-III (short name: ATIII)	1873	47	1.91	105	17093	2+	1389.76	-0.002	1.4391	1	R.EVPLNTIIFMGR.V
21	1	sp|P01008|ANT3_HUMAN	52602.4	0.625	SERPINC1	Antithrombin-III (short name: ATIII)	1873	47	1.91	105	17129	2+	2291.15	-0.004	1.74585	0.9777	K.AFLEVNEEGSEAAASTAVVIAGR.S
21	1	sp|P01008|ANT3_HUMAN	52602.4	0.625	SERPINC1	Antithrombin-III (short name: ATIII)	1873	47	1.91	105	17144	2+	1864.9	0.001	0.536222	0.9999	K.EQLQDM"GLVDLFSPEK.S
21	1	sp|P01008|ANT3_HUMAN	52602.4	0.625	SERPINC1	Antithrombin-III (short name: ATIII)	1873	47	1.91	105	17207	3+	2291.15	-0.004	1.74585	0.9982	K.AFLEVNEEGSEAAASTAVVIAGR.S
21	1	sp|P01008|ANT3_HUMAN	52602.4	0.625	SERPINC1	Antithrombin-III (short name: ATIII)	1873	47	1.91	105	17225	2+	1389.76	-0.001	0.719551	1	R.EVPLNTIIFMGR.V
21	1	sp|P01008|ANT3_HUMAN	52602.4	0.625	SERPINC1	Antithrombin-III (short name: ATIII)	1873	47	1.91	105	17259	2+	2291.15	0.001	0.436462	0.9655	K.AFLEVNEEGSEAAASTAVVIAGR.S
21	1	sp|P01008|ANT3_HUMAN	52602.4	0.625	SERPINC1	Antithrombin-III (short name: ATIII)	1873	47	1.91	105	17277	2+	1864.9	-0.001	0.536222	0.9645	K.EQLQDM"GLVDLFSPEK.S
21	1	sp|P01008|ANT3_HUMAN	52602.4	0.625	SERPINC1	Antithrombin-III (short name: ATIII)	1873	47	1.91	105	17357	2+	1389.76	0	0	0.9988	R.EVPLNTIIFMGR.V
21	1	sp|P01008|ANT3_HUMAN	52602.4	0.625	SERPINC1	Antithrombin-III (short name: ATIII)	1873	47	1.91	105	17394	2+	2291.15	-0.001	0.436462	0.9926	K.AFLEVNEEGSEAAASTAVVIAGR.S
21	1	sp|P01008|ANT3_HUMAN	52602.4	0.625	SERPINC1	Antithrombin-III (short name: ATIII)	1873	47	1.91	105	17469	3+	2291.15	-0.001	0.436462	0.9999	K.AFLEVNEEGSEAAASTAVVIAGR.S
21	1	sp|P01008|ANT3_HUMAN	52602.4	0.625	SERPINC1	Antithrombin-III (short name: ATIII)	1873	47	1.91	105	17489	2+	1389.76	0	0	1	R.EVPLNTIIFMGR.V
21	1	sp|P01008|ANT3_HUMAN	52602.4	0.625	SERPINC1	Antithrombin-III (short name: ATIII)	1873	47	1.91	105	17525	2+	2291.15	-0.004	1.74585	0.9999	K.AFLEVNEEGSEAAASTAVVIAGR.S
21	1	sp|P01008|ANT3_HUMAN	52602.4	0.625	SERPINC1	Antithrombin-III (short name: ATIII)	1873	47	1.91	105	17602	3+	2291.15	-0.004	1.74585	0.9928	K.AFLEVNEEGSEAAASTAVVIAGR.S
21	1	sp|P01008|ANT3_HUMAN	52602.4	0.625	SERPINC1	Antithrombin-III (short name: ATIII)	1873	47	1.91	105	17621	2+	1389.76	-0.003	2.15865	0.9992	R.EVPLNTIIFMGR.V
21	1	sp|P01008|ANT3_HUMAN	52602.4	0.625	SERPINC1	Antithrombin-III (short name: ATIII)	1873	47	1.91	105	17655	2+	2291.15	-0.004	1.74585	0.9996	K.AFLEVNEEGSEAAASTAVVIAGR.S
21	1	sp|P01008|ANT3_HUMAN	52602.4	0.625	SERPINC1	Antithrombin-III (short name: ATIII)	1873	47	1.91	105	17734	3+	2291.15	-0.008	3.49169	0.9995	K.AFLEVNEEGSEAAASTAVVIAGR.S
21	1	sp|P01008|ANT3_HUMAN	52602.4	0.625	SERPINC1	Antithrombin-III (short name: ATIII)	1873	47	1.91	105	17753	2+	1389.76	-0.002	1.4391	1	R.EVPLNTIIFMGR.V
21	1	sp|P01008|ANT3_HUMAN	52602.4	0.625	SERPINC1	Antithrombin-III (short name: ATIII)	1873	47	1.91	105	17788	2+	2291.15	-0.01	4.36462	0.9437	K.AFLEVNEEGSEAAASTAVVIAGR.S
21	1	sp|P01008|ANT3_HUMAN	52602.4	0.625	SERPINC1	Antithrombin-III (short name: ATIII)	1873	47	1.91	105	17865	3+	2291.15	-0.013	5.674	0.7032	K.AFLEVNEEGSEAAASTAVVIAGR.S
21	1	sp|P01008|ANT3_HUMAN	52602.4	0.625	SERPINC1	Antithrombin-III (short name: ATIII)	1873	47	1.91	105	17886	2+	1389.76	-0.002	1.4391	1	R.EVPLNTIIFMGR.V
21	1	sp|P01008|ANT3_HUMAN	52602.4	0.625	SERPINC1	Antithrombin-III (short name: ATIII)	1873	47	1.91	105	17919	2+	2291.15	-0.012	5.23754	0.9384	K.AFLEVNEEGSEAAASTAVVIAGR.S
21	1	sp|P01008|ANT3_HUMAN	52602.4	0.625	SERPINC1	Antithrombin-III (short name: ATIII)	1873	47	1.91	105	17998	3+	2291.15	-0.011	4.80108	0.999	K.AFLEVNEEGSEAAASTAVVIAGR.S
21	1	sp|P01008|ANT3_HUMAN	52602.4	0.625	SERPINC1	Antithrombin-III (short name: ATIII)	1873	47	1.91	105	18019	2+	1389.76	-0.002	1.4391	1	R.EVPLNTIIFMGR.V
21	1	sp|P01008|ANT3_HUMAN	52602.4	0.625	SERPINC1	Antithrombin-III (short name: ATIII)	1873	47	1.91	105	18053	2+	2291.15	-0.006	2.61877	0.9998	K.AFLEVNEEGSEAAASTAVVIAGR.S
21	1	sp|P01008|ANT3_HUMAN	52602.4	0.625	SERPINC1	Antithrombin-III (short name: ATIII)	1873	47	1.91	105	18128	3+	2291.15	-0.011	4.80108	0.985	K.AFLEVNEEGSEAAASTAVVIAGR.S
21	1	sp|P01008|ANT3_HUMAN	52602.4	0.625	SERPINC1	Antithrombin-III (short name: ATIII)	1873	47	1.91	105	18151	2+	1389.76	-0.003	2.15865	0.9456	R.EVPLNTIIFMGR.V
21	1	sp|P01008|ANT3_HUMAN	52602.4	0.625	SERPINC1	Antithrombin-III (short name: ATIII)	1873	47	1.91	105	18260	3+	2291.15	-0.006	2.61877	0.9171	K.AFLEVNEEGSEAAASTAVVIAGR.S
21	1	sp|P01008|ANT3_HUMAN	52602.4	0.625	SERPINC1	Antithrombin-III (short name: ATIII)	1873	47	1.91	105	18338	2+	2291.15	-0.001	0.436462	0.9321	K.AFLEVNEEGSEAAASTAVVIAGR.S
21	1	sp|P01008|ANT3_HUMAN	52602.4	0.625	SERPINC1	Antithrombin-III (short name: ATIII)	1873	47	1.91	105	18394	3+	2291.15	-0.006	2.61877	0.9775	K.AFLEVNEEGSEAAASTAVVIAGR.S
21	1	sp|P01008|ANT3_HUMAN	52602.4	0.625	SERPINC1	Antithrombin-III (short name: ATIII)	1873	47	1.91	105	18472	2+	2291.15	-0.004	1.74585	0.9725	K.AFLEVNEEGSEAAASTAVVIAGR.S
21	1	sp|P01008|ANT3_HUMAN	52602.4	0.625	SERPINC1	Antithrombin-III (short name: ATIII)	1873	47	1.91	105	18524	3+	2291.15	0	0	0.9942	K.AFLEVNEEGSEAAASTAVVIAGR.S
21	1	sp|P01008|ANT3_HUMAN	52602.4	0.625	SERPINC1	Antithrombin-III (short name: ATIII)	1873	47	1.91	105	18604	2+	2291.15	-0.005	2.18231	0.9998	K.AFLEVNEEGSEAAASTAVVIAGR.S
21	1	sp|P01008|ANT3_HUMAN	52602.4	0.625	SERPINC1	Antithrombin-III (short name: ATIII)	1873	47	1.91	105	18656	3+	2291.15	-0.002	0.872924	0.9355	K.AFLEVNEEGSEAAASTAVVIAGR.S
21	1	sp|P01008|ANT3_HUMAN	52602.4	0.625	SERPINC1	Antithrombin-III (short name: ATIII)	1873	47	1.91	105	18736	2+	2291.15	-0.003	1.30939	0.9997	K.AFLEVNEEGSEAAASTAVVIAGR.S
21	1	sp|P01008|ANT3_HUMAN	52602.4	0.625	SERPINC1	Antithrombin-III (short name: ATIII)	1873	47	1.91	105	18738	2+	1389.76	0.989	7.91506	0.9928	R.EVPLNTIIFMGR.V
21	1	sp|P01008|ANT3_HUMAN	52602.4	0.625	SERPINC1	Antithrombin-III (short name: ATIII)	1873	47	1.91	105	18869	2+	2291.15	-0.001	0.436462	0.8265	K.AFLEVNEEGSEAAASTAVVIAGR.S
21	1	sp|P01008|ANT3_HUMAN	52602.4	0.625	SERPINC1	Antithrombin-III (short name: ATIII)	1873	47	1.91	105	18920	3+	2291.15	0.994	2.61877	0.9465	K.AFLEVNEEGSEAAASTAVVIAGR.S
21	1	sp|P01008|ANT3_HUMAN	52602.4	0.625	SERPINC1	Antithrombin-III (short name: ATIII)	1873	47	1.91	105	19053	3+	2291.15	0.994	2.61877	0.9093	K.AFLEVNEEGSEAAASTAVVIAGR.S
21	1	sp|P01008|ANT3_HUMAN	52602.4	0.625	SERPINC1	Antithrombin-III (short name: ATIII)	1873	47	1.91	105	19131	2+	2291.15	-0.008	3.49169	0.9069	K.AFLEVNEEGSEAAASTAVVIAGR.S
21	1	sp|P01008|ANT3_HUMAN	52602.4	0.625	SERPINC1	Antithrombin-III (short name: ATIII)	1873	47	1.91	105	19251	2+	1848.9	-0.002	1.08172	1	K.EQLQDMGLVDLFSPEK.S
21	1	sp|P01008|ANT3_HUMAN	52602.4	0.625	SERPINC1	Antithrombin-III (short name: ATIII)	1873	47	1.91	105	19318	3+	2291.15	0.994	2.61877	0.6756	K.AFLEVNEEGSEAAASTAVVIAGR.S
21	1	sp|P01008|ANT3_HUMAN	52602.4	0.625	SERPINC1	Antithrombin-III (short name: ATIII)	1873	47	1.91	105	19381	2+	1848.9	-0.002	1.08172	1	K.EQLQDMGLVDLFSPEK.S
21	1	sp|P01008|ANT3_HUMAN	52602.4	0.625	SERPINC1	Antithrombin-III (short name: ATIII)	1873	47	1.91	105	19394	2+	2291.15	-0.018	7.85631	0.9998	K.AFLEVNEEGSEAAASTAVVIAGR.S
21	1	sp|P01008|ANT3_HUMAN	52602.4	0.625	SERPINC1	Antithrombin-III (short name: ATIII)	1873	47	1.91	105	19451	3+	2291.15	0.994	2.61877	0.8663	K.AFLEVNEEGSEAAASTAVVIAGR.S
21	1	sp|P01008|ANT3_HUMAN	52602.4	0.625	SERPINC1	Antithrombin-III (short name: ATIII)	1873	47	1.91	105	19513	2+	1848.9	-0.003	1.62258	1	K.EQLQDMGLVDLFSPEK.S
21	1	sp|P01008|ANT3_HUMAN	52602.4	0.625	SERPINC1	Antithrombin-III (short name: ATIII)	1873	47	1.91	105	19527	2+	2291.15	-0.006	2.61877	0.9981	K.AFLEVNEEGSEAAASTAVVIAGR.S
21	1	sp|P01008|ANT3_HUMAN	52602.4	0.625	SERPINC1	Antithrombin-III (short name: ATIII)	1873	47	1.91	105	19658	2+	2291.15	-0.005	2.18231	1	K.AFLEVNEEGSEAAASTAVVIAGR.S
21	1	sp|P01008|ANT3_HUMAN	52602.4	0.625	SERPINC1	Antithrombin-III (short name: ATIII)	1873	47	1.91	105	19712	3+	2291.15	0.994	2.61877	0.9198	K.AFLEVNEEGSEAAASTAVVIAGR.S
21	1	sp|P01008|ANT3_HUMAN	52602.4	0.625	SERPINC1	Antithrombin-III (short name: ATIII)	1873	47	1.91	105	19792	2+	2291.15	-0.007	3.05523	0.9999	K.AFLEVNEEGSEAAASTAVVIAGR.S
21	1	sp|P01008|ANT3_HUMAN	52602.4	0.625	SERPINC1	Antithrombin-III (short name: ATIII)	1873	47	1.91	105	19844	3+	2291.15	0.994	2.61877	0.8036	K.AFLEVNEEGSEAAASTAVVIAGR.S
21	1	sp|P01008|ANT3_HUMAN	52602.4	0.625	SERPINC1	Antithrombin-III (short name: ATIII)	1873	47	1.91	105	19923	2+	2291.15	-0.004	1.74585	0.9997	K.AFLEVNEEGSEAAASTAVVIAGR.S
21	1	sp|P01008|ANT3_HUMAN	52602.4	0.625	SERPINC1	Antithrombin-III (short name: ATIII)	1873	47	1.91	105	19977	3+	2291.15	0.994	2.61877	0.7278	K.AFLEVNEEGSEAAASTAVVIAGR.S
21	1	sp|P01008|ANT3_HUMAN	52602.4	0.625	SERPINC1	Antithrombin-III (short name: ATIII)	1873	47	1.91	105	20054	2+	2291.15	0	0	0.9204	K.AFLEVNEEGSEAAASTAVVIAGR.S
21	1	sp|P01008|ANT3_HUMAN	52602.4	0.625	SERPINC1	Antithrombin-III (short name: ATIII)	1873	47	1.91	105	20109	3+	2291.15	-0.004	1.74585	0.967	K.AFLEVNEEGSEAAASTAVVIAGR.S
21	1	sp|P01008|ANT3_HUMAN	52602.4	0.625	SERPINC1	Antithrombin-III (short name: ATIII)	1873	47	1.91	105	20188	2+	2291.15	-0.001	0.436462	0.9987	K.AFLEVNEEGSEAAASTAVVIAGR.S
21	1	sp|P01008|ANT3_HUMAN	52602.4	0.625	SERPINC1	Antithrombin-III (short name: ATIII)	1873	47	1.91	105	20319	2+	2291.15	0.001	0.436462	0.9965	K.AFLEVNEEGSEAAASTAVVIAGR.S
21	1	sp|P01008|ANT3_HUMAN	52602.4	0.625	SERPINC1	Antithrombin-III (short name: ATIII)	1873	47	1.91	105	20452	2+	2291.15	-0.002	0.872924	0.9998	K.AFLEVNEEGSEAAASTAVVIAGR.S
21	1	sp|P01008|ANT3_HUMAN	52602.4	0.625	SERPINC1	Antithrombin-III (short name: ATIII)	1873	47	1.91	105	20508	3+	2291.15	-0.006	2.61877	0.7045	K.AFLEVNEEGSEAAASTAVVIAGR.S
21	1	sp|P01008|ANT3_HUMAN	52602.4	0.625	SERPINC1	Antithrombin-III (short name: ATIII)	1873	47	1.91	105	20582	2+	2291.15	-0.002	0.872924	1	K.AFLEVNEEGSEAAASTAVVIAGR.S
21	1	sp|P01008|ANT3_HUMAN	52602.4	0.625	SERPINC1	Antithrombin-III (short name: ATIII)	1873	47	1.91	105	20714	2+	2291.15	0	0	0.9327	K.AFLEVNEEGSEAAASTAVVIAGR.S
21	1	sp|P01008|ANT3_HUMAN	52602.4	0.625	SERPINC1	Antithrombin-III (short name: ATIII)	1873	47	1.91	105	20770	3+	2291.15	-0.005	2.18231	0.6777	K.AFLEVNEEGSEAAASTAVVIAGR.S
21	1	sp|P01008|ANT3_HUMAN	52602.4	0.625	SERPINC1	Antithrombin-III (short name: ATIII)	1873	47	1.91	105	20846	2+	2291.15	0	0	0.9902	K.AFLEVNEEGSEAAASTAVVIAGR.S
21	1	sp|P01008|ANT3_HUMAN	52602.4	0.625	SERPINC1	Antithrombin-III (short name: ATIII)	1873	47	1.91	105	20978	2+	2291.15	0.001	0.436462	1	K.AFLEVNEEGSEAAASTAVVIAGR.S
21	1	sp|P01008|ANT3_HUMAN	52602.4	0.625	SERPINC1	Antithrombin-III (short name: ATIII)	1873	47	1.91	105	21034	3+	2291.15	0.994	2.61877	0.9694	K.AFLEVNEEGSEAAASTAVVIAGR.S
21	1	sp|P01008|ANT3_HUMAN	52602.4	0.625	SERPINC1	Antithrombin-III (short name: ATIII)	1873	47	1.91	105	21111	2+	2291.15	-0.004	1.74585	0.9998	K.AFLEVNEEGSEAAASTAVVIAGR.S
21	1	sp|P01008|ANT3_HUMAN	52602.4	0.625	SERPINC1	Antithrombin-III (short name: ATIII)	1873	47	1.91	105	21166	3+	2291.15	0.994	2.61877	0.8701	K.AFLEVNEEGSEAAASTAVVIAGR.S
21	1	sp|P01008|ANT3_HUMAN	52602.4	0.625	SERPINC1	Antithrombin-III (short name: ATIII)	1873	47	1.91	105	21289	2+	2291.15	0	0	0.8792	K.AFLEVNEEGSEAAASTAVVIAGR.S
21	1	sp|P01008|ANT3_HUMAN	52602.4	0.625	SERPINC1	Antithrombin-III (short name: ATIII)	1873	47	1.91	105	21296	3+	2291.15	-0.003	1.30939	0.9997	K.AFLEVNEEGSEAAASTAVVIAGR.S
21	1	sp|P01008|ANT3_HUMAN	52602.4	0.625	SERPINC1	Antithrombin-III (short name: ATIII)	1873	47	1.91	105	21422	2+	2291.15	-0.002	0.872924	0.8976	K.AFLEVNEEGSEAAASTAVVIAGR.S
21	1	sp|P01008|ANT3_HUMAN	52602.4	0.625	SERPINC1	Antithrombin-III (short name: ATIII)	1873	47	1.91	105	21429	3+	2291.15	-0.003	1.30939	0.7823	K.AFLEVNEEGSEAAASTAVVIAGR.S
21	1	sp|P01008|ANT3_HUMAN	52602.4	0.625	SERPINC1	Antithrombin-III (short name: ATIII)	1873	47	1.91	105	21563	3+	2291.15	-0.005	2.18231	0.9993	K.AFLEVNEEGSEAAASTAVVIAGR.S
21	1	sp|P01008|ANT3_HUMAN	52602.4	0.625	SERPINC1	Antithrombin-III (short name: ATIII)	1873	47	1.91	105	21629	2+	2291.15	-0.001	0.436462	0.9007	K.AFLEVNEEGSEAAASTAVVIAGR.S
21	1	sp|P01008|ANT3_HUMAN	52602.4	0.625	SERPINC1	Antithrombin-III (short name: ATIII)	1873	47	1.91	105	21760	2+	2291.15	-0.004	1.74585	0.9932	K.AFLEVNEEGSEAAASTAVVIAGR.S
21	1	sp|P01008|ANT3_HUMAN	52602.4	0.625	SERPINC1	Antithrombin-III (short name: ATIII)	1873	47	1.91	105	21895	2+	2291.15	-0.001	0.436462	0.9999	K.AFLEVNEEGSEAAASTAVVIAGR.S
21	1	sp|P01008|ANT3_HUMAN	52602.4	0.625	SERPINC1	Antithrombin-III (short name: ATIII)	1873	47	1.91	105	21925	3+	2291.15	-0.001	0.436462	0.7549	K.AFLEVNEEGSEAAASTAVVIAGR.S
21	1	sp|P01008|ANT3_HUMAN	52602.4	0.625	SERPINC1	Antithrombin-III (short name: ATIII)	1873	47	1.91	105	22027	2+	2291.15	-0.002	0.872924	1	K.AFLEVNEEGSEAAASTAVVIAGR.S
21	1	sp|P01008|ANT3_HUMAN	52602.4	0.625	SERPINC1	Antithrombin-III (short name: ATIII)	1873	47	1.91	105	22058	3+	2291.15	-0.002	0.872924	0.9935	K.AFLEVNEEGSEAAASTAVVIAGR.S
21	1	sp|P01008|ANT3_HUMAN	52602.4	0.625	SERPINC1	Antithrombin-III (short name: ATIII)	1873	47	1.91	105	22189	3+	2291.15	-0.001	0.436462	0.6995	K.AFLEVNEEGSEAAASTAVVIAGR.S
21	1	sp|P01008|ANT3_HUMAN	52602.4	0.625	SERPINC1	Antithrombin-III (short name: ATIII)	1873	47	1.91	105	22484	3+	2291.15	-0.003	1.30939	0.8746	K.AFLEVNEEGSEAAASTAVVIAGR.S
21	1	sp|P01008|ANT3_HUMAN	52602.4	0.625	SERPINC1	Antithrombin-III (short name: ATIII)	1873	47	1.91	105	22618	3+	2291.15	-0.003	1.30939	0.8547	K.AFLEVNEEGSEAAASTAVVIAGR.S
21	1	sp|P01008|ANT3_HUMAN	52602.4	0.625	SERPINC1	Antithrombin-III (short name: ATIII)	1873	47	1.91	105	22763	3+	2291.15	-0.002	0.872924	0.9346	K.AFLEVNEEGSEAAASTAVVIAGR.S
21	1	sp|P01008|ANT3_HUMAN	52602.4	0.625	SERPINC1	Antithrombin-III (short name: ATIII)	1873	47	1.91	105	23066	2+	2299.13	0	0	0.9804	K.NDNDNIFLSPLSISTAFAMTK.L
21	1	sp|P01008|ANT3_HUMAN	52602.4	0.625	SERPINC1	Antithrombin-III (short name: ATIII)	1873	47	1.91	105	23111	3+	2299.13	-0.001	0.434948	0.7592	K.NDNDNIFLSPLSISTAFAMTK.L
21	1	sp|P01008|ANT3_HUMAN	52602.4	0.625	SERPINC1	Antithrombin-III (short name: ATIII)	1873	47	1.91	105	23198	2+	2299.13	-0.004	1.73979	0.9817	K.NDNDNIFLSPLSISTAFAMTK.L
21	1	sp|P01008|ANT3_HUMAN	52602.4	0.625	SERPINC1	Antithrombin-III (short name: ATIII)	1873	47	1.91	105	23400	3+	2291.15	-0.002	0.872924	0.8167	K.AFLEVNEEGSEAAASTAVVIAGR.S
21	1	sp|P01008|ANT3_HUMAN	52602.4	0.625	SERPINC1	Antithrombin-III (short name: ATIII)	1873	47	1.91	105	23531	3+	2291.15	-0.002	0.872924	0.8792	K.AFLEVNEEGSEAAASTAVVIAGR.S
21	1	sp|P01008|ANT3_HUMAN	52602.4	0.625	SERPINC1	Antithrombin-III (short name: ATIII)	1873	47	1.91	105	23694	3+	2291.15	-0.003	1.30939	0.8333	K.AFLEVNEEGSEAAASTAVVIAGR.S
21	1	sp|P01008|ANT3_HUMAN	52602.4	0.625	SERPINC1	Antithrombin-III (short name: ATIII)	1873	47	1.91	105	24607	3+	2291.15	-0.004	1.74585	0.9843	K.AFLEVNEEGSEAAASTAVVIAGR.S
21	1	sp|P01008|ANT3_HUMAN	52602.4	0.625	SERPINC1	Antithrombin-III (short name: ATIII)	1873	47	1.91	105	25126	3+	2291.15	-0.005	2.18231	0.9974	K.AFLEVNEEGSEAAASTAVVIAGR.S
21	1	sp|P01008|ANT3_HUMAN	52602.4	0.625	SERPINC1	Antithrombin-III (short name: ATIII)	1873	47	1.91	105	25323	3+	2291.15	0.004	1.74585	0.7023	K.AFLEVNEEGSEAAASTAVVIAGR.S
21	1	sp|P01008|ANT3_HUMAN	52602.4	0.625	SERPINC1	Antithrombin-III (short name: ATIII)	1873	47	1.91	105	25468	3+	2291.15	0.994	2.61877	0.64	K.AFLEVNEEGSEAAASTAVVIAGR.S
21	1	sp|P01008|ANT3_HUMAN	52602.4	0.625	SERPINC1	Antithrombin-III (short name: ATIII)	1873	47	1.91	105	25915	2+	2291.15	0	0	0.9965	K.AFLEVNEEGSEAAASTAVVIAGR.S
21	1	sp|P01008|ANT3_HUMAN	52602.4	0.625	SERPINC1	Antithrombin-III (short name: ATIII)	1873	47	1.91	105	26203	2+	3066.5	0.995	1.63052	0.9258	K.ELTPEVLQEWLDELEEMMLVVHMPR.F
21	1	sp|P01008|ANT3_HUMAN	52602.4	0.625	SERPINC1	Antithrombin-III (short name: ATIII)	1873	47	1.91	105	26218	3+	2804.57	-0.004	1.42624	0.9999	R.ITDVIPSEAINELTVLVLVNTIYFK.G
21	1	sp|P01008|ANT3_HUMAN	52602.4	0.625	SERPINC1	Antithrombin-III (short name: ATIII)	1873	47	1.91	105	26223	2+	2804.57	-0.004	1.42624	0.9999	R.ITDVIPSEAINELTVLVLVNTIYFK.G
21	1	sp|P01008|ANT3_HUMAN	52602.4	0.625	SERPINC1	Antithrombin-III (short name: ATIII)	1873	47	1.91	105	26355	2+	2804.57	-0.003	1.06968	0.8735	R.ITDVIPSEAINELTVLVLVNTIYFK.G
21	1	sp|P01008|ANT3_HUMAN	52602.4	0.625	SERPINC1	Antithrombin-III (short name: ATIII)	1873	47	1.91	105	26465	3+	2804.57	-0.007	2.49593	0.7205	R.ITDVIPSEAINELTVLVLVNTIYFK.G
21	1	sp|P01008|ANT3_HUMAN	52602.4	0.625	SERPINC1	Antithrombin-III (short name: ATIII)	1873	47	1.91	105	26476	2+	2804.57	0.004	1.42624	0.7252	R.ITDVIPSEAINELTVLVLVNTIYFK.G
21	1	sp|P01008|ANT3_HUMAN	52602.4	0.625	SERPINC1	Antithrombin-III (short name: ATIII)	1873	47	1.91	105	26597	2+	2804.57	0	0	0.8625	R.ITDVIPSEAINELTVLVLVNTIYFK.G
21	1	sp|P01008|ANT3_HUMAN	52602.4	0.625	SERPINC1	Antithrombin-III (short name: ATIII)	1873	47	1.91	105	26707	3+	2804.57	0	0	0.99	R.ITDVIPSEAINELTVLVLVNTIYFK.G
21	1	sp|P01008|ANT3_HUMAN	52602.4	0.625	SERPINC1	Antithrombin-III (short name: ATIII)	1873	47	1.91	105	26718	2+	2804.57	-0.002	0.713122	0.9572	R.ITDVIPSEAINELTVLVLVNTIYFK.G
21	1	sp|P01008|ANT3_HUMAN	52602.4	0.625	SERPINC1	Antithrombin-III (short name: ATIII)	1873	47	1.91	105	28148	2+	2291.15	0.002	0.872924	0.696	K.AFLEVNEEGSEAAASTAVVIAGR.S
21	1	sp|P01008|ANT3_HUMAN	52602.4	0.625	SERPINC1	Antithrombin-III (short name: ATIII)	1873	47	1.91	105	2651	2+	800.426	-0.002	2.49867	0.7969	K.IPEATNR.R
21	1	sp|P01008|ANT3_HUMAN	52602.4	0.625	SERPINC1	Antithrombin-III (short name: ATIII)	1873	47	1.91	105	4498	2+	839.414	-0.002	2.38261	0.6781	K.FDTISEK.T
21	1	sp|P01008|ANT3_HUMAN	52602.4	0.625	SERPINC1	Antithrombin-III (short name: ATIII)	1873	47	1.91	105	4774	3+	1874.87	-0.001	0.53337	0.7024	K.ATEDEGSEQKIPEATNR.R
21	1	sp|P01008|ANT3_HUMAN	52602.4	0.625	SERPINC1	Antithrombin-III (short name: ATIII)	1873	47	1.91	105	5701	2+	1783.7	-0.008	4.48506	0.8479	K.ADGESC'SASM"MYQEGK.F	95766	122756
21	1	sp|P01008|ANT3_HUMAN	52602.4	0.625	SERPINC1	Antithrombin-III (short name: ATIII)	1873	47	1.91	105	5766	2+	1780.68	-0.002	1.12316	0.8705	K.ADGESCSASM"MYQEGK.F	100137	122387
21	1	sp|P01008|ANT3_HUMAN	52602.4	0.625	SERPINC1	Antithrombin-III (short name: ATIII)	1873	47	1.91	105	5888	2+	917.52	-0.001	1.08989	0.7405	R.RVWELSK.A
21	1	sp|P01008|ANT3_HUMAN	52602.4	0.625	SERPINC1	Antithrombin-III (short name: ATIII)	1873	47	1.91	105	6282	2+	1126.66	-0.002	1.77516	0.821	K.SKLPGIVAEGR.D
21	1	sp|P01008|ANT3_HUMAN	52602.4	0.625	SERPINC1	Antithrombin-III (short name: ATIII)	1873	47	1.91	105	6827	2+	911.531	-1.088	96.5409	0.8962	K.LPGIVAEGR.D
21	1	sp|P01008|ANT3_HUMAN	52602.4	0.625	SERPINC1	Antithrombin-III (short name: ATIII)	1873	47	1.91	105	6969	2+	911.531	-0.001	1.09706	0.9998	K.LPGIVAEGR.D
21	1	sp|P01008|ANT3_HUMAN	52602.4	0.625	SERPINC1	Antithrombin-III (short name: ATIII)	1873	47	1.91	105	7076	2+	1767.71	-0.008	4.52564	0.9696	K.ADGESC'SASMMYQEGK.F	2437826	3.15539e+06
21	1	sp|P01008|ANT3_HUMAN	52602.4	0.625	SERPINC1	Antithrombin-III (short name: ATIII)	1873	47	1.91	105	7111	2+	911.531	-0.001	1.09706	0.9999	K.LPGIVAEGR.D
21	1	sp|P01008|ANT3_HUMAN	52602.4	0.625	SERPINC1	Antithrombin-III (short name: ATIII)	1873	47	1.91	105	7212	2+	1767.71	-0.013	7.35416	1	K.ADGESC'SASMMYQEGK.F	3029098	3.93959e+06
21	1	sp|P01008|ANT3_HUMAN	52602.4	0.625	SERPINC1	Antithrombin-III (short name: ATIII)	1873	47	1.91	105	7254	2+	911.531	-0.001	1.09706	1	K.LPGIVAEGR.D
21	1	sp|P01008|ANT3_HUMAN	52602.4	0.625	SERPINC1	Antithrombin-III (short name: ATIII)	1873	47	1.91	105	7355	2+	1767.71	-0.013	7.35416	0.9991	K.ADGESC'SASMMYQEGK.F	1.52814e+06	1.95407e+06
21	1	sp|P01008|ANT3_HUMAN	52602.4	0.625	SERPINC1	Antithrombin-III (short name: ATIII)	1873	47	1.91	105	7398	2+	911.531	-0.002	2.19411	0.9993	K.LPGIVAEGR.D
21	1	sp|P01008|ANT3_HUMAN	52602.4	0.625	SERPINC1	Antithrombin-III (short name: ATIII)	1873	47	1.91	105	7502	2+	1767.71	-0.013	7.35416	0.9756	K.ADGESC'SASMMYQEGK.F	607137	776340
21	1	sp|P01008|ANT3_HUMAN	52602.4	0.625	SERPINC1	Antithrombin-III (short name: ATIII)	1873	47	1.91	105	7542	2+	911.531	-0.002	2.19411	0.9999	K.LPGIVAEGR.D
21	1	sp|P01008|ANT3_HUMAN	52602.4	0.625	SERPINC1	Antithrombin-III (short name: ATIII)	1873	47	1.91	105	8114	2+	908.472	-0.003	3.30225	0.7617	R.IEDGFSLK.E
21	1	sp|P01008|ANT3_HUMAN	52602.4	0.625	SERPINC1	Antithrombin-III (short name: ATIII)	1873	47	1.91	105	8259	2+	1799.7	-0.023	12.7799	0.7462	K.ADGESC'SASM"M"YQEGK.F	292606	596181
21	1	sp|P01008|ANT3_HUMAN	52602.4	0.625	SERPINC1	Antithrombin-III (short name: ATIII)	1873	47	1.91	105	8325	2+	911.531	0.902	107.511	0.9722	K.LPGIVAEGR.D
21	1	sp|P01008|ANT3_HUMAN	52602.4	0.625	SERPINC1	Antithrombin-III (short name: ATIII)	1873	47	1.91	105	8815	2+	908.472	-0.002	2.2015	0.962	R.IEDGFSLK.E
21	1	sp|P01008|ANT3_HUMAN	52602.4	0.625	SERPINC1	Antithrombin-III (short name: ATIII)	1873	47	1.91	105	9483	2+	1309.61	-0.001	0.763588	0.9993	R.DDLYVSDAFHK.A
21	1	sp|P01008|ANT3_HUMAN	52602.4	0.625	SERPINC1	Antithrombin-III (short name: ATIII)	1873	47	1.91	105	9626	2+	1309.61	-0.001	0.763588	0.9948	R.DDLYVSDAFHK.A
21	1	sp|P01008|ANT3_HUMAN	52602.4	0.625	SERPINC1	Antithrombin-III (short name: ATIII)	1873	47	1.91	105	9769	2+	1309.61	-0.002	1.52718	0.9762	R.DDLYVSDAFHK.A
21	1	sp|P01008|ANT3_HUMAN	52602.4	0.625	SERPINC1	Antithrombin-III (short name: ATIII)	1873	47	1.91	105	9835	2+	860.488	-0.001	1.16213	0.6986	K.LQPLDFK.E
21	1	sp|P01008|ANT3_HUMAN	52602.4	0.625	SERPINC1	Antithrombin-III (short name: ATIII)	1873	47	1.91	105	10058	2+	1309.61	-0.001	0.763588	0.9953	R.DDLYVSDAFHK.A
21	1	sp|P01008|ANT3_HUMAN	52602.4	0.625	SERPINC1	Antithrombin-III (short name: ATIII)	1873	47	1.91	105	10203	2+	1309.61	0	0	1	R.DDLYVSDAFHK.A
21	1	sp|P01008|ANT3_HUMAN	52602.4	0.625	SERPINC1	Antithrombin-III (short name: ATIII)	1873	47	1.91	105	10346	2+	1309.61	0	0	0.9995	R.DDLYVSDAFHK.A
21	1	sp|P01008|ANT3_HUMAN	52602.4	0.625	SERPINC1	Antithrombin-III (short name: ATIII)	1873	47	1.91	105	10641	2+	1309.61	0.042	32.0707	0.8301	R.DDLYVSDAFHK.A
21	1	sp|P01008|ANT3_HUMAN	52602.4	0.625	SERPINC1	Antithrombin-III (short name: ATIII)	1873	47	1.91	105	11045	2+	1528.74	0	0	1	R.FATTFYQHLADSK.N
21	1	sp|P01008|ANT3_HUMAN	52602.4	0.625	SERPINC1	Antithrombin-III (short name: ATIII)	1873	47	1.91	105	11188	2+	1528.74	-0.001	0.654132	1	R.FATTFYQHLADSK.N
21	1	sp|P01008|ANT3_HUMAN	52602.4	0.625	SERPINC1	Antithrombin-III (short name: ATIII)	1873	47	1.91	105	11331	2+	1528.74	-0.002	1.30826	1	R.FATTFYQHLADSK.N
21	1	sp|P01008|ANT3_HUMAN	52602.4	0.625	SERPINC1	Antithrombin-III (short name: ATIII)	1873	47	1.91	105	11474	2+	1528.74	-0.002	1.30826	1	R.FATTFYQHLADSK.N
21	1	sp|P01008|ANT3_HUMAN	52602.4	0.625	SERPINC1	Antithrombin-III (short name: ATIII)	1873	47	1.91	105	11687	2+	1528.74	-0.002	1.30826	0.9991	R.FATTFYQHLADSK.N
21	1	sp|P01008|ANT3_HUMAN	52602.4	0.625	SERPINC1	Antithrombin-III (short name: ATIII)	1873	47	1.91	105	11834	2+	1528.74	-0.003	1.9624	0.991	R.FATTFYQHLADSK.N
21	1	sp|P01008|ANT3_HUMAN	52602.4	0.625	SERPINC1	Antithrombin-III (short name: ATIII)	1873	47	1.91	105	12041	2+	1528.74	-0.003	1.9624	0.6624	R.FATTFYQHLADSK.N
21	1	sp|P01008|ANT3_HUMAN	52602.4	0.625	SERPINC1	Antithrombin-III (short name: ATIII)	1873	47	1.91	105	12447	2+	1211.64	-0.009	7.42794	0.9981	R.FRIEDGFSLK.E
21	1	sp|P01008|ANT3_HUMAN	52602.4	0.625	SERPINC1	Antithrombin-III (short name: ATIII)	1873	47	1.91	105	13155	2+	1586.89	0	0	0.9252	R.RVAEGTQVLELPFK.G
21	1	sp|P01008|ANT3_HUMAN	52602.4	0.625	SERPINC1	Antithrombin-III (short name: ATIII)	1873	47	1.91	105	13201	2+	1340.66	-0.001	0.745899	1	K.TSDQIHFFFAK.L
21	1	sp|P01008|ANT3_HUMAN	52602.4	0.625	SERPINC1	Antithrombin-III (short name: ATIII)	1873	47	1.91	105	13344	2+	1340.66	0	0	0.9998	K.TSDQIHFFFAK.L
21	1	sp|P01008|ANT3_HUMAN	52602.4	0.625	SERPINC1	Antithrombin-III (short name: ATIII)	1873	47	1.91	105	13487	2+	1340.66	-0.001	0.745899	0.9999	K.TSDQIHFFFAK.L
21	1	sp|P01008|ANT3_HUMAN	52602.4	0.625	SERPINC1	Antithrombin-III (short name: ATIII)	1873	47	1.91	105	13601	2+	1232.73	-0.001	0.81121	0.9887	K.ANRPFLVFIR.E
21	1	sp|P01008|ANT3_HUMAN	52602.4	0.625	SERPINC1	Antithrombin-III (short name: ATIII)	1873	47	1.91	105	13642	3+	1232.73	-0.003	2.43363	0.8839	K.ANRPFLVFIR.E
21	1	sp|P01008|ANT3_HUMAN	52602.4	0.625	SERPINC1	Antithrombin-III (short name: ATIII)	1873	47	1.91	105	13774	3+	1232.73	-0.002	1.62242	0.7431	K.ANRPFLVFIR.E
21	1	sp|P01008|ANT3_HUMAN	52602.4	0.625	SERPINC1	Antithrombin-III (short name: ATIII)	1873	47	1.91	105	13918	3+	1232.73	-0.002	1.62242	0.7232	K.ANRPFLVFIR.E
21	1	sp|P01008|ANT3_HUMAN	52602.4	0.625	SERPINC1	Antithrombin-III (short name: ATIII)	1873	47	1.91	105	14533	2+	1426.67	-0.009	6.30839	0.997	R.DIPMNPMC'IYR.S	1.44354e+06	12978504
21	1	sp|P01008|ANT3_HUMAN	52602.4	0.625	SERPINC1	Antithrombin-III (short name: ATIII)	1873	47	1.91	105	14786	2+	1430.79	0.004	2.79566	0.9988	R.VAEGTQVLELPFK.G
21	1	sp|P01008|ANT3_HUMAN	52602.4	0.625	SERPINC1	Antithrombin-III (short name: ATIII)	1873	47	1.91	105	14928	2+	1430.79	0	0	1	R.VAEGTQVLELPFK.G
21	1	sp|P01008|ANT3_HUMAN	52602.4	0.625	SERPINC1	Antithrombin-III (short name: ATIII)	1873	47	1.91	105	14946	3+	1430.79	-0.003	2.09675	0.8199	R.VAEGTQVLELPFK.G
21	1	sp|P01008|ANT3_HUMAN	52602.4	0.625	SERPINC1	Antithrombin-III (short name: ATIII)	1873	47	1.91	105	15001	2+	1405.75	0	0	0.859	R.EVPLNTIIFM"GR.V
21	1	sp|P01008|ANT3_HUMAN	52602.4	0.625	SERPINC1	Antithrombin-III (short name: ATIII)	1873	47	1.91	105	15061	2+	1430.79	0.004	2.79566	1	R.VAEGTQVLELPFK.G
21	1	sp|P01008|ANT3_HUMAN	52602.4	0.625	SERPINC1	Antithrombin-III (short name: ATIII)	1873	47	1.91	105	15141	2+	1405.75	-0.002	1.42273	0.9999	R.EVPLNTIIFM"GR.V
21	1	sp|P01008|ANT3_HUMAN	52602.4	0.625	SERPINC1	Antithrombin-III (short name: ATIII)	1873	47	1.91	105	15194	2+	1430.79	-0.002	1.39783	0.9996	R.VAEGTQVLELPFK.G
21	1	sp|P01008|ANT3_HUMAN	52602.4	0.625	SERPINC1	Antithrombin-III (short name: ATIII)	1873	47	1.91	105	15337	2+	1668.92	0	0	0.9994	K.GDDITMVLILPKPEK.S
21	1	sp|P01008|ANT3_HUMAN	52602.4	0.625	SERPINC1	Antithrombin-III (short name: ATIII)	1873	47	1.91	105	15467	2+	1668.92	-0.002	1.19838	0.9972	K.GDDITMVLILPKPEK.S
21	1	sp|P01008|ANT3_HUMAN	52602.4	0.625	SERPINC1	Antithrombin-III (short name: ATIII)	1873	47	1.91	105	15475	2+	1405.75	-0.002	1.42273	0.9509	R.EVPLNTIIFM"GR.V
21	1	sp|P01008|ANT3_HUMAN	52602.4	0.625	SERPINC1	Antithrombin-III (short name: ATIII)	1873	47	1.91	105	15544	3+	1668.92	0.001	0.599188	0.928	K.GDDITMVLILPKPEK.S
21	1	sp|P01008|ANT3_HUMAN	52602.4	0.625	SERPINC1	Antithrombin-III (short name: ATIII)	1873	47	1.91	105	15600	2+	1668.92	-0.002	1.19838	0.9996	K.GDDITMVLILPKPEK.S
21	1	sp|P01008|ANT3_HUMAN	52602.4	0.625	SERPINC1	Antithrombin-III (short name: ATIII)	1873	47	1.91	105	15735	2+	1668.92	-0.003	1.79757	0.9997	K.GDDITMVLILPKPEK.S
21	1	sp|P01008|ANT3_HUMAN	52602.4	0.625	SERPINC1	Antithrombin-III (short name: ATIII)	1873	47	1.91	105	15868	2+	1668.92	-0.002	1.19838	0.9551	K.GDDITMVLILPKPEK.S
21	1	sp|P01008|ANT3_HUMAN	52602.4	0.625	SERPINC1	Antithrombin-III (short name: ATIII)	1873	47	1.91	105	16001	2+	1668.92	-0.002	1.19838	0.9997	K.GDDITMVLILPKPEK.S
21	1	sp|P01008|ANT3_HUMAN	52602.4	0.625	SERPINC1	Antithrombin-III (short name: ATIII)	1873	47	1.91	105	16077	3+	1668.92	-0.003	1.79757	0.947	K.GDDITMVLILPKPEK.S
21	1	sp|P01008|ANT3_HUMAN	52602.4	0.625	SERPINC1	Antithrombin-III (short name: ATIII)	1873	47	1.91	105	16134	2+	1668.92	-0.004	2.39675	0.9927	K.GDDITMVLILPKPEK.S
21	1	sp|P01008|ANT3_HUMAN	52602.4	0.625	SERPINC1	Antithrombin-III (short name: ATIII)	1873	47	1.91	105	16268	2+	2291.15	-0.004	1.74585	0.9998	K.AFLEVNEEGSEAAASTAVVIAGR.S
21	1	sp|P01008|ANT3_HUMAN	52602.4	0.625	SERPINC1	Antithrombin-III (short name: ATIII)	1873	47	1.91	105	16397	2+	2291.15	-0.002	0.872924	1	K.AFLEVNEEGSEAAASTAVVIAGR.S
21	1	sp|P01008|ANT3_HUMAN	52602.4	0.625	SERPINC1	Antithrombin-III (short name: ATIII)	1873	47	1.91	105	16529	2+	2291.15	0	0	1	K.AFLEVNEEGSEAAASTAVVIAGR.S
21	1	sp|P01008|ANT3_HUMAN	52602.4	0.625	SERPINC1	Antithrombin-III (short name: ATIII)	1873	47	1.91	105	16674	3+	2291.15	0.002	0.872924	0.9153	K.AFLEVNEEGSEAAASTAVVIAGR.S
21	1	sp|P01008|ANT3_HUMAN	52602.4	0.625	SERPINC1	Antithrombin-III (short name: ATIII)	1873	47	1.91	105	16680	2+	2291.15	0	0	1	K.AFLEVNEEGSEAAASTAVVIAGR.S
21	1	sp|P01008|ANT3_HUMAN	52602.4	0.625	SERPINC1	Antithrombin-III (short name: ATIII)	1873	47	1.91	105	16813	2+	2291.15	0	0	1	K.AFLEVNEEGSEAAASTAVVIAGR.S
21	1	sp|P01008|ANT3_HUMAN	52602.4	0.625	SERPINC1	Antithrombin-III (short name: ATIII)	1873	47	1.91	105	16946	3+	2291.15	-0.003	1.30939	0.9993	K.AFLEVNEEGSEAAASTAVVIAGR.S
21	1	sp|P01008|ANT3_HUMAN	52602.4	0.625	SERPINC1	Antithrombin-III (short name: ATIII)	1873	47	1.91	105	17120	3+	2291.15	0	0	0.9946	K.AFLEVNEEGSEAAASTAVVIAGR.S
21	1	sp|P01008|ANT3_HUMAN	52602.4	0.625	SERPINC1	Antithrombin-III (short name: ATIII)	1873	47	1.91	105	17164	2+	2291.15	-0.005	2.18231	0.9957	K.AFLEVNEEGSEAAASTAVVIAGR.S
21	1	sp|P01008|ANT3_HUMAN	52602.4	0.625	SERPINC1	Antithrombin-III (short name: ATIII)	1873	47	1.91	105	17295	2+	2291.15	-0.005	2.18231	0.9998	K.AFLEVNEEGSEAAASTAVVIAGR.S
21	1	sp|P01008|ANT3_HUMAN	52602.4	0.625	SERPINC1	Antithrombin-III (short name: ATIII)	1873	47	1.91	105	17298	2+	1864.9	0	0	0.9979	K.EQLQDM"GLVDLFSPEK.S
21	1	sp|P01008|ANT3_HUMAN	52602.4	0.625	SERPINC1	Antithrombin-III (short name: ATIII)	1873	47	1.91	105	17383	3+	2291.15	-0.001	0.436462	0.9988	K.AFLEVNEEGSEAAASTAVVIAGR.S
21	1	sp|P01008|ANT3_HUMAN	52602.4	0.625	SERPINC1	Antithrombin-III (short name: ATIII)	1873	47	1.91	105	17408	2+	1389.76	-0.001	0.719551	1	R.EVPLNTIIFMGR.V
21	1	sp|P01008|ANT3_HUMAN	52602.4	0.625	SERPINC1	Antithrombin-III (short name: ATIII)	1873	47	1.91	105	17428	2+	2291.15	-0.004	1.74585	0.9978	K.AFLEVNEEGSEAAASTAVVIAGR.S
21	1	sp|P01008|ANT3_HUMAN	52602.4	0.625	SERPINC1	Antithrombin-III (short name: ATIII)	1873	47	1.91	105	17430	2+	1864.9	0	0	0.9831	K.EQLQDM"GLVDLFSPEK.S
21	1	sp|P01008|ANT3_HUMAN	52602.4	0.625	SERPINC1	Antithrombin-III (short name: ATIII)	1873	47	1.91	105	17489	3+	1389.76	-0.002	1.4391	0.6791	R.EVPLNTIIFMGR.V
21	1	sp|P01008|ANT3_HUMAN	52602.4	0.625	SERPINC1	Antithrombin-III (short name: ATIII)	1873	47	1.91	105	17515	3+	2291.15	-0.003	1.30939	0.9926	K.AFLEVNEEGSEAAASTAVVIAGR.S
21	1	sp|P01008|ANT3_HUMAN	52602.4	0.625	SERPINC1	Antithrombin-III (short name: ATIII)	1873	47	1.91	105	17535	2+	1389.76	0	0	1	R.EVPLNTIIFMGR.V
21	1	sp|P01008|ANT3_HUMAN	52602.4	0.625	SERPINC1	Antithrombin-III (short name: ATIII)	1873	47	1.91	105	17560	2+	2291.15	-0.002	0.872924	0.9539	K.AFLEVNEEGSEAAASTAVVIAGR.S
21	1	sp|P01008|ANT3_HUMAN	52602.4	0.625	SERPINC1	Antithrombin-III (short name: ATIII)	1873	47	1.91	105	17562	2+	1864.9	0.002	1.07244	0.9885	K.EQLQDM"GLVDLFSPEK.S
21	1	sp|P01008|ANT3_HUMAN	52602.4	0.625	SERPINC1	Antithrombin-III (short name: ATIII)	1873	47	1.91	105	17647	3+	2291.15	-0.003	1.30939	0.9966	K.AFLEVNEEGSEAAASTAVVIAGR.S
21	1	sp|P01008|ANT3_HUMAN	52602.4	0.625	SERPINC1	Antithrombin-III (short name: ATIII)	1873	47	1.91	105	17667	2+	1389.76	0.001	0.719551	0.9997	R.EVPLNTIIFMGR.V
21	1	sp|P01008|ANT3_HUMAN	52602.4	0.625	SERPINC1	Antithrombin-III (short name: ATIII)	1873	47	1.91	105	17696	2+	2291.15	-0.002	0.872924	0.9878	K.AFLEVNEEGSEAAASTAVVIAGR.S
21	1	sp|P01008|ANT3_HUMAN	52602.4	0.625	SERPINC1	Antithrombin-III (short name: ATIII)	1873	47	1.91	105	17780	3+	2291.15	-0.004	1.74585	0.9995	K.AFLEVNEEGSEAAASTAVVIAGR.S
21	1	sp|P01008|ANT3_HUMAN	52602.4	0.625	SERPINC1	Antithrombin-III (short name: ATIII)	1873	47	1.91	105	17799	2+	1389.76	0.001	0.719551	1	R.EVPLNTIIFMGR.V
21	1	sp|P01008|ANT3_HUMAN	52602.4	0.625	SERPINC1	Antithrombin-III (short name: ATIII)	1873	47	1.91	105	17828	2+	2291.15	0.001	0.436462	0.9999	K.AFLEVNEEGSEAAASTAVVIAGR.S
21	1	sp|P01008|ANT3_HUMAN	52602.4	0.625	SERPINC1	Antithrombin-III (short name: ATIII)	1873	47	1.91	105	17912	3+	2291.15	-0.005	2.18231	0.972	K.AFLEVNEEGSEAAASTAVVIAGR.S
21	1	sp|P01008|ANT3_HUMAN	52602.4	0.625	SERPINC1	Antithrombin-III (short name: ATIII)	1873	47	1.91	105	17931	2+	1389.76	0	0	1	R.EVPLNTIIFMGR.V
21	1	sp|P01008|ANT3_HUMAN	52602.4	0.625	SERPINC1	Antithrombin-III (short name: ATIII)	1873	47	1.91	105	17958	2+	2291.15	0	0	1	K.AFLEVNEEGSEAAASTAVVIAGR.S
21	1	sp|P01008|ANT3_HUMAN	52602.4	0.625	SERPINC1	Antithrombin-III (short name: ATIII)	1873	47	1.91	105	18042	3+	2291.15	-0.007	3.05523	0.9964	K.AFLEVNEEGSEAAASTAVVIAGR.S
21	1	sp|P01008|ANT3_HUMAN	52602.4	0.625	SERPINC1	Antithrombin-III (short name: ATIII)	1873	47	1.91	105	18063	2+	1389.76	-0.001	0.719551	0.9998	R.EVPLNTIIFMGR.V
21	1	sp|P01008|ANT3_HUMAN	52602.4	0.625	SERPINC1	Antithrombin-III (short name: ATIII)	1873	47	1.91	105	18090	2+	2291.15	-0.003	1.30939	1	K.AFLEVNEEGSEAAASTAVVIAGR.S
21	1	sp|P01008|ANT3_HUMAN	52602.4	0.625	SERPINC1	Antithrombin-III (short name: ATIII)	1873	47	1.91	105	18174	3+	2291.15	-0.009	3.92816	0.6391	K.AFLEVNEEGSEAAASTAVVIAGR.S
21	1	sp|P01008|ANT3_HUMAN	52602.4	0.625	SERPINC1	Antithrombin-III (short name: ATIII)	1873	47	1.91	105	18195	2+	1389.76	0	0	1	R.EVPLNTIIFMGR.V
21	1	sp|P01008|ANT3_HUMAN	52602.4	0.625	SERPINC1	Antithrombin-III (short name: ATIII)	1873	47	1.91	105	18220	2+	2291.15	-0.004	1.74585	0.9999	K.AFLEVNEEGSEAAASTAVVIAGR.S
21	1	sp|P01008|ANT3_HUMAN	52602.4	0.625	SERPINC1	Antithrombin-III (short name: ATIII)	1873	47	1.91	105	18306	3+	2291.15	-0.009	3.92816	0.998	K.AFLEVNEEGSEAAASTAVVIAGR.S
21	1	sp|P01008|ANT3_HUMAN	52602.4	0.625	SERPINC1	Antithrombin-III (short name: ATIII)	1873	47	1.91	105	18329	2+	1389.76	-0.002	1.4391	0.812	R.EVPLNTIIFMGR.V
21	1	sp|P01008|ANT3_HUMAN	52602.4	0.625	SERPINC1	Antithrombin-III (short name: ATIII)	1873	47	1.91	105	18438	3+	2291.15	-0.001	0.436462	0.9988	K.AFLEVNEEGSEAAASTAVVIAGR.S
21	1	sp|P01008|ANT3_HUMAN	52602.4	0.625	SERPINC1	Antithrombin-III (short name: ATIII)	1873	47	1.91	105	18466	2+	1389.76	-0.001	0.719551	0.9957	R.EVPLNTIIFMGR.V
21	1	sp|P01008|ANT3_HUMAN	52602.4	0.625	SERPINC1	Antithrombin-III (short name: ATIII)	1873	47	1.91	105	18570	3+	2291.15	-0.002	0.872924	0.9988	K.AFLEVNEEGSEAAASTAVVIAGR.S
21	1	sp|P01008|ANT3_HUMAN	52602.4	0.625	SERPINC1	Antithrombin-III (short name: ATIII)	1873	47	1.91	105	18599	2+	1389.76	0.002	1.4391	0.9838	R.EVPLNTIIFMGR.V
21	1	sp|P01008|ANT3_HUMAN	52602.4	0.625	SERPINC1	Antithrombin-III (short name: ATIII)	1873	47	1.91	105	18617	2+	2291.15	-0.003	1.30939	0.9873	K.AFLEVNEEGSEAAASTAVVIAGR.S
21	1	sp|P01008|ANT3_HUMAN	52602.4	0.625	SERPINC1	Antithrombin-III (short name: ATIII)	1873	47	1.91	105	18703	3+	2291.15	-0.003	1.30939	0.9986	K.AFLEVNEEGSEAAASTAVVIAGR.S
21	1	sp|P01008|ANT3_HUMAN	52602.4	0.625	SERPINC1	Antithrombin-III (short name: ATIII)	1873	47	1.91	105	18750	2+	2291.15	0	0	0.999	K.AFLEVNEEGSEAAASTAVVIAGR.S
21	1	sp|P01008|ANT3_HUMAN	52602.4	0.625	SERPINC1	Antithrombin-III (short name: ATIII)	1873	47	1.91	105	18880	2+	2291.15	-0.003	1.30939	0.9729	K.AFLEVNEEGSEAAASTAVVIAGR.S
21	1	sp|P01008|ANT3_HUMAN	52602.4	0.625	SERPINC1	Antithrombin-III (short name: ATIII)	1873	47	1.91	105	19099	3+	2291.15	-0.026	11.348	0.9035	K.AFLEVNEEGSEAAASTAVVIAGR.S
21	1	sp|P01008|ANT3_HUMAN	52602.4	0.625	SERPINC1	Antithrombin-III (short name: ATIII)	1873	47	1.91	105	19233	3+	2291.15	0.004	1.74585	0.8766	K.AFLEVNEEGSEAAASTAVVIAGR.S
21	1	sp|P01008|ANT3_HUMAN	52602.4	0.625	SERPINC1	Antithrombin-III (short name: ATIII)	1873	47	1.91	105	19494	2+	1848.9	-0.004	2.16344	0.9999	K.EQLQDMGLVDLFSPEK.S
21	1	sp|P01008|ANT3_HUMAN	52602.4	0.625	SERPINC1	Antithrombin-III (short name: ATIII)	1873	47	1.91	105	19495	3+	2291.15	0.994	2.61877	0.9983	K.AFLEVNEEGSEAAASTAVVIAGR.S
21	1	sp|P01008|ANT3_HUMAN	52602.4	0.625	SERPINC1	Antithrombin-III (short name: ATIII)	1873	47	1.91	105	19543	2+	2291.15	1.002	0.872924	0.6205	K.AFLEVNEEGSEAAASTAVVIAGR.S
21	1	sp|P01008|ANT3_HUMAN	52602.4	0.625	SERPINC1	Antithrombin-III (short name: ATIII)	1873	47	1.91	105	19544	3+	1848.9	-0.004	2.16344	0.9983	K.EQLQDMGLVDLFSPEK.S
21	1	sp|P01008|ANT3_HUMAN	52602.4	0.625	SERPINC1	Antithrombin-III (short name: ATIII)	1873	47	1.91	105	19625	2+	1848.9	0.001	0.540861	0.9999	K.EQLQDMGLVDLFSPEK.S
21	1	sp|P01008|ANT3_HUMAN	52602.4	0.625	SERPINC1	Antithrombin-III (short name: ATIII)	1873	47	1.91	105	19628	3+	2291.15	0.004	1.74585	0.9651	K.AFLEVNEEGSEAAASTAVVIAGR.S
21	1	sp|P01008|ANT3_HUMAN	52602.4	0.625	SERPINC1	Antithrombin-III (short name: ATIII)	1873	47	1.91	105	19670	3+	1848.9	-0.004	2.16344	0.7942	K.EQLQDMGLVDLFSPEK.S
21	1	sp|P01008|ANT3_HUMAN	52602.4	0.625	SERPINC1	Antithrombin-III (short name: ATIII)	1873	47	1.91	105	19757	2+	1848.9	-0.001	0.540861	1	K.EQLQDMGLVDLFSPEK.S
21	1	sp|P01008|ANT3_HUMAN	52602.4	0.625	SERPINC1	Antithrombin-III (short name: ATIII)	1873	47	1.91	105	19761	3+	2291.15	0.994	2.61877	0.9733	K.AFLEVNEEGSEAAASTAVVIAGR.S
21	1	sp|P01008|ANT3_HUMAN	52602.4	0.625	SERPINC1	Antithrombin-III (short name: ATIII)	1873	47	1.91	105	19808	2+	2291.15	-0.018	7.85631	0.9998	K.AFLEVNEEGSEAAASTAVVIAGR.S
21	1	sp|P01008|ANT3_HUMAN	52602.4	0.625	SERPINC1	Antithrombin-III (short name: ATIII)	1873	47	1.91	105	19891	3+	2291.15	-0.002	0.872924	0.9628	K.AFLEVNEEGSEAAASTAVVIAGR.S
21	1	sp|P01008|ANT3_HUMAN	52602.4	0.625	SERPINC1	Antithrombin-III (short name: ATIII)	1873	47	1.91	105	19939	2+	2291.15	0.001	0.436462	0.7784	K.AFLEVNEEGSEAAASTAVVIAGR.S
21	1	sp|P01008|ANT3_HUMAN	52602.4	0.625	SERPINC1	Antithrombin-III (short name: ATIII)	1873	47	1.91	105	20072	2+	2291.15	-0.001	0.436462	1	K.AFLEVNEEGSEAAASTAVVIAGR.S
21	1	sp|P01008|ANT3_HUMAN	52602.4	0.625	SERPINC1	Antithrombin-III (short name: ATIII)	1873	47	1.91	105	20202	2+	2291.15	-0.003	1.30939	0.8449	K.AFLEVNEEGSEAAASTAVVIAGR.S
21	1	sp|P01008|ANT3_HUMAN	52602.4	0.625	SERPINC1	Antithrombin-III (short name: ATIII)	1873	47	1.91	105	20334	2+	2291.15	0.001	0.436462	0.9972	K.AFLEVNEEGSEAAASTAVVIAGR.S
21	1	sp|P01008|ANT3_HUMAN	52602.4	0.625	SERPINC1	Antithrombin-III (short name: ATIII)	1873	47	1.91	105	20377	3+	2291.15	-0.004	1.74585	0.9967	K.AFLEVNEEGSEAAASTAVVIAGR.S
21	1	sp|P01008|ANT3_HUMAN	52602.4	0.625	SERPINC1	Antithrombin-III (short name: ATIII)	1873	47	1.91	105	20465	2+	2291.15	-0.008	3.49169	0.9753	K.AFLEVNEEGSEAAASTAVVIAGR.S
21	1	sp|P01008|ANT3_HUMAN	52602.4	0.625	SERPINC1	Antithrombin-III (short name: ATIII)	1873	47	1.91	105	20510	3+	2291.15	-0.002	0.872924	0.9827	K.AFLEVNEEGSEAAASTAVVIAGR.S
21	1	sp|P01008|ANT3_HUMAN	52602.4	0.625	SERPINC1	Antithrombin-III (short name: ATIII)	1873	47	1.91	105	20599	2+	2291.15	-0.002	0.872924	0.8503	K.AFLEVNEEGSEAAASTAVVIAGR.S
21	1	sp|P01008|ANT3_HUMAN	52602.4	0.625	SERPINC1	Antithrombin-III (short name: ATIII)	1873	47	1.91	105	20731	2+	2291.15	-0.003	1.30939	0.9405	K.AFLEVNEEGSEAAASTAVVIAGR.S
21	1	sp|P01008|ANT3_HUMAN	52602.4	0.625	SERPINC1	Antithrombin-III (short name: ATIII)	1873	47	1.91	105	20862	2+	2291.15	-0.003	1.30939	0.8646	K.AFLEVNEEGSEAAASTAVVIAGR.S
21	1	sp|P01008|ANT3_HUMAN	52602.4	0.625	SERPINC1	Antithrombin-III (short name: ATIII)	1873	47	1.91	105	20908	3+	2291.15	-0.001	0.436462	0.9615	K.AFLEVNEEGSEAAASTAVVIAGR.S
21	1	sp|P01008|ANT3_HUMAN	52602.4	0.625	SERPINC1	Antithrombin-III (short name: ATIII)	1873	47	1.91	105	21168	3+	2291.15	0	0	0.7123	K.AFLEVNEEGSEAAASTAVVIAGR.S
21	1	sp|P01008|ANT3_HUMAN	52602.4	0.625	SERPINC1	Antithrombin-III (short name: ATIII)	1873	47	1.91	105	21300	3+	2291.15	-0.003	1.30939	0.7838	K.AFLEVNEEGSEAAASTAVVIAGR.S
21	1	sp|P01008|ANT3_HUMAN	52602.4	0.625	SERPINC1	Antithrombin-III (short name: ATIII)	1873	47	1.91	105	21584	3+	2315.12	-0.021	9.0708	0.9944	K.NDNDNIFLSPLSISTAFAM"TK.L
21	1	sp|P01008|ANT3_HUMAN	52602.4	0.625	SERPINC1	Antithrombin-III (short name: ATIII)	1873	47	1.91	105	21605	3+	2291.15	-0.002	0.872924	0.9153	K.AFLEVNEEGSEAAASTAVVIAGR.S
21	1	sp|P01008|ANT3_HUMAN	52602.4	0.625	SERPINC1	Antithrombin-III (short name: ATIII)	1873	47	1.91	105	21883	3+	2291.15	-0.002	0.872924	0.9822	K.AFLEVNEEGSEAAASTAVVIAGR.S
21	1	sp|P01008|ANT3_HUMAN	52602.4	0.625	SERPINC1	Antithrombin-III (short name: ATIII)	1873	47	1.91	105	22024	3+	2291.15	-0.001	0.436462	0.9087	K.AFLEVNEEGSEAAASTAVVIAGR.S
21	1	sp|P01008|ANT3_HUMAN	52602.4	0.625	SERPINC1	Antithrombin-III (short name: ATIII)	1873	47	1.91	105	22134	2+	2291.15	-0.001	0.436462	0.9557	K.AFLEVNEEGSEAAASTAVVIAGR.S
21	1	sp|P01008|ANT3_HUMAN	52602.4	0.625	SERPINC1	Antithrombin-III (short name: ATIII)	1873	47	1.91	105	22169	3+	2291.15	0	0	0.9463	K.AFLEVNEEGSEAAASTAVVIAGR.S
21	1	sp|P01008|ANT3_HUMAN	52602.4	0.625	SERPINC1	Antithrombin-III (short name: ATIII)	1873	47	1.91	105	22755	2+	2291.15	-0.002	0.872924	0.9803	K.AFLEVNEEGSEAAASTAVVIAGR.S
21	1	sp|P01008|ANT3_HUMAN	52602.4	0.625	SERPINC1	Antithrombin-III (short name: ATIII)	1873	47	1.91	105	22782	2+	2299.13	-0.003	1.30484	0.9989	K.NDNDNIFLSPLSISTAFAMTK.L
21	1	sp|P01008|ANT3_HUMAN	52602.4	0.625	SERPINC1	Antithrombin-III (short name: ATIII)	1873	47	1.91	105	22870	3+	2299.13	-0.001	0.434948	0.9315	K.NDNDNIFLSPLSISTAFAMTK.L
21	1	sp|P01008|ANT3_HUMAN	52602.4	0.625	SERPINC1	Antithrombin-III (short name: ATIII)	1873	47	1.91	105	22885	2+	2291.15	-0.002	0.872924	0.8456	K.AFLEVNEEGSEAAASTAVVIAGR.S
21	1	sp|P01008|ANT3_HUMAN	52602.4	0.625	SERPINC1	Antithrombin-III (short name: ATIII)	1873	47	1.91	105	22914	2+	2299.13	-0.001	0.434948	0.9996	K.NDNDNIFLSPLSISTAFAMTK.L
21	1	sp|P01008|ANT3_HUMAN	52602.4	0.625	SERPINC1	Antithrombin-III (short name: ATIII)	1873	47	1.91	105	23037	3+	2291.15	0.001	0.436462	0.9935	K.AFLEVNEEGSEAAASTAVVIAGR.S
21	1	sp|P01008|ANT3_HUMAN	52602.4	0.625	SERPINC1	Antithrombin-III (short name: ATIII)	1873	47	1.91	105	23047	2+	2299.13	-0.003	1.30484	0.9971	K.NDNDNIFLSPLSISTAFAMTK.L
21	1	sp|P01008|ANT3_HUMAN	52602.4	0.625	SERPINC1	Antithrombin-III (short name: ATIII)	1873	47	1.91	105	23178	2+	2299.13	-0.009	3.91453	0.8877	K.NDNDNIFLSPLSISTAFAMTK.L
21	1	sp|P01008|ANT3_HUMAN	52602.4	0.625	SERPINC1	Antithrombin-III (short name: ATIII)	1873	47	1.91	105	26043	3+	2804.57	-0.002	0.713122	0.9999	R.ITDVIPSEAINELTVLVLVNTIYFK.G
21	1	sp|P01008|ANT3_HUMAN	52602.4	0.625	SERPINC1	Antithrombin-III (short name: ATIII)	1873	47	1.91	105	26044	2+	2804.57	0.001	0.356561	0.9999	R.ITDVIPSEAINELTVLVLVNTIYFK.G
21	1	sp|P01008|ANT3_HUMAN	52602.4	0.625	SERPINC1	Antithrombin-III (short name: ATIII)	1873	47	1.91	105	26171	2+	2804.57	-0.005	1.7828	0.9048	R.ITDVIPSEAINELTVLVLVNTIYFK.G
21	1	sp|P01008|ANT3_HUMAN	52602.4	0.625	SERPINC1	Antithrombin-III (short name: ATIII)	1873	47	1.91	105	26291	3+	2804.57	-0.002	0.713122	0.8396	R.ITDVIPSEAINELTVLVLVNTIYFK.G
21	1	sp|P01008|ANT3_HUMAN	52602.4	0.625	SERPINC1	Antithrombin-III (short name: ATIII)	1873	47	1.91	105	26413	2+	2804.57	-0.001	0.356561	0.6535	R.ITDVIPSEAINELTVLVLVNTIYFK.G
21	1	sp|P01008|ANT3_HUMAN	52602.4	0.625	SERPINC1	Antithrombin-III (short name: ATIII)	1873	47	1.91	105	26533	3+	2804.57	-0.001	0.356561	0.92	R.ITDVIPSEAINELTVLVLVNTIYFK.G
21	1	sp|P01008|ANT3_HUMAN	52602.4	0.625	SERPINC1	Antithrombin-III (short name: ATIII)	1873	47	1.91	105	26654	3+	2804.57	-0.003	1.06968	0.8414	R.ITDVIPSEAINELTVLVLVNTIYFK.G
21	1	sp|P01008|ANT3_HUMAN	52602.4	0.625	SERPINC1	Antithrombin-III (short name: ATIII)	1873	47	1.91	105	26775	3+	2804.57	-0.005	1.7828	0.9031	R.ITDVIPSEAINELTVLVLVNTIYFK.G
21	1	sp|P01008|ANT3_HUMAN	52602.4	0.625	SERPINC1	Antithrombin-III (short name: ATIII)	1873	47	1.91	105	28008	3+	2291.15	-0.004	1.74585	0.9956	K.AFLEVNEEGSEAAASTAVVIAGR.S
21	1	sp|P01008|ANT3_HUMAN	52602.4	0.625	SERPINC1	Antithrombin-III (short name: ATIII)	1873	47	1.91	105	28262	3+	2291.15	0.004	1.74585	0.7195	K.AFLEVNEEGSEAAASTAVVIAGR.S
21	1	sp|P01008|ANT3_HUMAN	52602.4	0.625	SERPINC1	Antithrombin-III (short name: ATIII)	1873	47	1.91	105	4571	3+	2002.97	-0.002	0.998518	0.7805	K.KATEDEGSEQKIPEATNR.R
21	1	sp|P01008|ANT3_HUMAN	52602.4	0.625	SERPINC1	Antithrombin-III (short name: ATIII)	1873	47	1.91	105	4872	2+	839.414	-0.001	1.19131	0.7386	K.FDTISEK.T
21	1	sp|P01008|ANT3_HUMAN	52602.4	0.625	SERPINC1	Antithrombin-III (short name: ATIII)	1873	47	1.91	105	5102	3+	1874.87	-0.002	1.06674	0.9169	K.ATEDEGSEQKIPEATNR.R
21	1	sp|P01008|ANT3_HUMAN	52602.4	0.625	SERPINC1	Antithrombin-III (short name: ATIII)	1873	47	1.91	105	5146	2+	1874.87	-0.003	1.60011	0.8204	K.ATEDEGSEQKIPEATNR.R
21	1	sp|P01008|ANT3_HUMAN	52602.4	0.625	SERPINC1	Antithrombin-III (short name: ATIII)	1873	47	1.91	105	6193	2+	1783.7	-0.015	8.40948	0.6854	K.ADGESC'SASMM"YQEGK.F	160848	189362
21	1	sp|P01008|ANT3_HUMAN	52602.4	0.625	SERPINC1	Antithrombin-III (short name: ATIII)	1873	47	1.91	105	6333	2+	1783.7	-0.008	4.48506	0.7288	K.ADGESC'SASM"MYQEGK.F	137621	158822
21	1	sp|P01008|ANT3_HUMAN	52602.4	0.625	SERPINC1	Antithrombin-III (short name: ATIII)	1873	47	1.91	105	6818	2+	917.52	-0.002	2.17979	0.7439	R.RVWELSK.A
21	1	sp|P01008|ANT3_HUMAN	52602.4	0.625	SERPINC1	Antithrombin-III (short name: ATIII)	1873	47	1.91	105	7019	2+	917.52	-0.002	2.17979	0.7978	R.RVWELSK.A
21	1	sp|P01008|ANT3_HUMAN	52602.4	0.625	SERPINC1	Antithrombin-III (short name: ATIII)	1873	47	1.91	105	7138	2+	1126.66	-0.001	0.887581	0.999	K.SKLPGIVAEGR.D
21	1	sp|P01008|ANT3_HUMAN	52602.4	0.625	SERPINC1	Antithrombin-III (short name: ATIII)	1873	47	1.91	105	7268	2+	1126.66	-0.001	0.887581	0.9904	K.SKLPGIVAEGR.D
21	1	sp|P01008|ANT3_HUMAN	52602.4	0.625	SERPINC1	Antithrombin-III (short name: ATIII)	1873	47	1.91	105	7694	2+	911.531	-0.002	2.19411	0.9997	K.LPGIVAEGR.D
21	1	sp|P01008|ANT3_HUMAN	52602.4	0.625	SERPINC1	Antithrombin-III (short name: ATIII)	1873	47	1.91	105	7745	2+	1767.71	-0.013	7.35416	0.9956	K.ADGESC'SASMMYQEGK.F	1228192	1.61763e+06
21	1	sp|P01008|ANT3_HUMAN	52602.4	0.625	SERPINC1	Antithrombin-III (short name: ATIII)	1873	47	1.91	105	7825	2+	911.531	-0.002	2.19411	0.9998	K.LPGIVAEGR.D
21	1	sp|P01008|ANT3_HUMAN	52602.4	0.625	SERPINC1	Antithrombin-III (short name: ATIII)	1873	47	1.91	105	7869	2+	1767.71	-0.013	7.35416	1	K.ADGESC'SASMMYQEGK.F	1.48394e+06	1.93664e+06
21	1	sp|P01008|ANT3_HUMAN	52602.4	0.625	SERPINC1	Antithrombin-III (short name: ATIII)	1873	47	1.91	105	7956	2+	911.531	-0.001	1.09706	0.9998	K.LPGIVAEGR.D
21	1	sp|P01008|ANT3_HUMAN	52602.4	0.625	SERPINC1	Antithrombin-III (short name: ATIII)	1873	47	1.91	105	8001	2+	1767.71	-0.013	7.35416	0.997	K.ADGESC'SASMMYQEGK.F	822291	1.05055e+06
21	1	sp|P01008|ANT3_HUMAN	52602.4	0.625	SERPINC1	Antithrombin-III (short name: ATIII)	1873	47	1.91	105	8087	2+	911.531	-0.001	1.09706	0.9999	K.LPGIVAEGR.D
21	1	sp|P01008|ANT3_HUMAN	52602.4	0.625	SERPINC1	Antithrombin-III (short name: ATIII)	1873	47	1.91	105	8220	2+	911.531	-0.002	2.19411	0.9999	K.LPGIVAEGR.D
21	1	sp|P01008|ANT3_HUMAN	52602.4	0.625	SERPINC1	Antithrombin-III (short name: ATIII)	1873	47	1.91	105	8356	2+	911.531	-0.001	1.09706	0.9935	K.LPGIVAEGR.D
21	1	sp|P01008|ANT3_HUMAN	52602.4	0.625	SERPINC1	Antithrombin-III (short name: ATIII)	1873	47	1.91	105	9881	2+	908.472	-0.001	1.10075	0.8702	R.IEDGFSLK.E
21	1	sp|P01008|ANT3_HUMAN	52602.4	0.625	SERPINC1	Antithrombin-III (short name: ATIII)	1873	47	1.91	105	10285	2+	1309.61	0	0	1	R.DDLYVSDAFHK.A
21	1	sp|P01008|ANT3_HUMAN	52602.4	0.625	SERPINC1	Antithrombin-III (short name: ATIII)	1873	47	1.91	105	10417	2+	1309.61	-0.001	0.763588	0.9999	R.DDLYVSDAFHK.A
21	1	sp|P01008|ANT3_HUMAN	52602.4	0.625	SERPINC1	Antithrombin-III (short name: ATIII)	1873	47	1.91	105	10550	2+	1309.61	0.987	9.92665	0.9943	R.DDLYVSDAFHK.A
21	1	sp|P01008|ANT3_HUMAN	52602.4	0.625	SERPINC1	Antithrombin-III (short name: ATIII)	1873	47	1.91	105	10686	2+	1309.61	-0.002	1.52718	0.9725	R.DDLYVSDAFHK.A
21	1	sp|P01008|ANT3_HUMAN	52602.4	0.625	SERPINC1	Antithrombin-III (short name: ATIII)	1873	47	1.91	105	11858	2+	1528.74	-0.002	1.30826	0.9997	R.FATTFYQHLADSK.N
21	1	sp|P01008|ANT3_HUMAN	52602.4	0.625	SERPINC1	Antithrombin-III (short name: ATIII)	1873	47	1.91	105	11990	2+	1528.74	0	0	1	R.FATTFYQHLADSK.N
21	1	sp|P01008|ANT3_HUMAN	52602.4	0.625	SERPINC1	Antithrombin-III (short name: ATIII)	1873	47	1.91	105	12123	2+	1528.74	0.001	0.654132	0.9999	R.FATTFYQHLADSK.N
21	1	sp|P01008|ANT3_HUMAN	52602.4	0.625	SERPINC1	Antithrombin-III (short name: ATIII)	1873	47	1.91	105	12258	2+	1528.74	0	0	1	R.FATTFYQHLADSK.N
21	1	sp|P01008|ANT3_HUMAN	52602.4	0.625	SERPINC1	Antithrombin-III (short name: ATIII)	1873	47	1.91	105	12403	2+	1528.74	0	0	0.8906	R.FATTFYQHLADSK.N
21	1	sp|P01008|ANT3_HUMAN	52602.4	0.625	SERPINC1	Antithrombin-III (short name: ATIII)	1873	47	1.91	105	13866	3+	1586.89	-0.003	1.89049	0.8753	R.RVAEGTQVLELPFK.G
21	1	sp|P01008|ANT3_HUMAN	52602.4	0.625	SERPINC1	Antithrombin-III (short name: ATIII)	1873	47	1.91	105	14006	2+	1340.66	0.001	0.745899	1	K.TSDQIHFFFAK.L
21	1	sp|P01008|ANT3_HUMAN	52602.4	0.625	SERPINC1	Antithrombin-III (short name: ATIII)	1873	47	1.91	105	14135	2+	1340.66	0	0	0.9998	K.TSDQIHFFFAK.L
21	1	sp|P01008|ANT3_HUMAN	52602.4	0.625	SERPINC1	Antithrombin-III (short name: ATIII)	1873	47	1.91	105	14267	2+	1340.66	0.001	0.745899	0.9982	K.TSDQIHFFFAK.L
21	1	sp|P01008|ANT3_HUMAN	52602.4	0.625	SERPINC1	Antithrombin-III (short name: ATIII)	1873	47	1.91	105	14718	3+	1232.73	-0.002	1.62242	0.8126	K.ANRPFLVFIR.E
21	1	sp|P01008|ANT3_HUMAN	52602.4	0.625	SERPINC1	Antithrombin-III (short name: ATIII)	1873	47	1.91	105	14753	2+	1232.73	-0.001	0.81121	0.8676	K.ANRPFLVFIR.E
21	1	sp|P01008|ANT3_HUMAN	52602.4	0.625	SERPINC1	Antithrombin-III (short name: ATIII)	1873	47	1.91	105	14851	3+	1232.73	-0.002	1.62242	0.9443	K.ANRPFLVFIR.E
21	1	sp|P01008|ANT3_HUMAN	52602.4	0.625	SERPINC1	Antithrombin-III (short name: ATIII)	1873	47	1.91	105	15345	2+	1430.79	-0.001	0.698915	0.9996	R.VAEGTQVLELPFK.G
21	1	sp|P01008|ANT3_HUMAN	52602.4	0.625	SERPINC1	Antithrombin-III (short name: ATIII)	1873	47	1.91	105	15469	2+	1405.75	0	0	0.9989	R.EVPLNTIIFM"GR.V
21	1	sp|P01008|ANT3_HUMAN	52602.4	0.625	SERPINC1	Antithrombin-III (short name: ATIII)	1873	47	1.91	105	15477	2+	1430.79	0	0	0.9999	R.VAEGTQVLELPFK.G
21	1	sp|P01008|ANT3_HUMAN	52602.4	0.625	SERPINC1	Antithrombin-III (short name: ATIII)	1873	47	1.91	105	15598	2+	1405.75	-0.002	1.42273	0.9999	R.EVPLNTIIFM"GR.V
21	1	sp|P01008|ANT3_HUMAN	52602.4	0.625	SERPINC1	Antithrombin-III (short name: ATIII)	1873	47	1.91	105	16198	2+	2291.15	0.006	2.61877	1	K.AFLEVNEEGSEAAASTAVVIAGR.S
21	1	sp|P01008|ANT3_HUMAN	52602.4	0.625	SERPINC1	Antithrombin-III (short name: ATIII)	1873	47	1.91	105	16292	3+	2291.15	0.003	1.30939	0.9404	K.AFLEVNEEGSEAAASTAVVIAGR.S
21	1	sp|P01008|ANT3_HUMAN	52602.4	0.625	SERPINC1	Antithrombin-III (short name: ATIII)	1873	47	1.91	105	16328	2+	2291.15	0.004	1.74585	0.9108	K.AFLEVNEEGSEAAASTAVVIAGR.S
21	1	sp|P01008|ANT3_HUMAN	52602.4	0.625	SERPINC1	Antithrombin-III (short name: ATIII)	1873	47	1.91	105	16459	2+	2291.15	-0.001	0.436462	1	K.AFLEVNEEGSEAAASTAVVIAGR.S
21	1	sp|P01008|ANT3_HUMAN	52602.4	0.625	SERPINC1	Antithrombin-III (short name: ATIII)	1873	47	1.91	105	16593	2+	2291.15	0	0	0.991	K.AFLEVNEEGSEAAASTAVVIAGR.S
21	1	sp|P01008|ANT3_HUMAN	52602.4	0.625	SERPINC1	Antithrombin-III (short name: ATIII)	1873	47	1.91	105	16645	3+	2291.15	0.015	6.54693	0.9538	K.AFLEVNEEGSEAAASTAVVIAGR.S
21	1	sp|P01008|ANT3_HUMAN	52602.4	0.625	SERPINC1	Antithrombin-III (short name: ATIII)	1873	47	1.91	105	16722	2+	2291.15	-0.001	0.436462	0.9786	K.AFLEVNEEGSEAAASTAVVIAGR.S
21	1	sp|P01008|ANT3_HUMAN	52602.4	0.625	SERPINC1	Antithrombin-III (short name: ATIII)	1873	47	1.91	105	16797	3+	2291.15	0.005	2.18231	0.9359	K.AFLEVNEEGSEAAASTAVVIAGR.S
21	1	sp|P01008|ANT3_HUMAN	52602.4	0.625	SERPINC1	Antithrombin-III (short name: ATIII)	1873	47	1.91	105	16858	2+	2291.15	-0.004	1.74585	0.9964	K.AFLEVNEEGSEAAASTAVVIAGR.S
21	1	sp|P01008|ANT3_HUMAN	52602.4	0.625	SERPINC1	Antithrombin-III (short name: ATIII)	1873	47	1.91	105	16929	3+	2291.15	-0.001	0.436462	0.9035	K.AFLEVNEEGSEAAASTAVVIAGR.S
21	1	sp|P01008|ANT3_HUMAN	52602.4	0.625	SERPINC1	Antithrombin-III (short name: ATIII)	1873	47	1.91	105	17030	2+	2291.15	-0.003	1.30939	0.9973	K.AFLEVNEEGSEAAASTAVVIAGR.S
21	1	sp|P01008|ANT3_HUMAN	52602.4	0.625	SERPINC1	Antithrombin-III (short name: ATIII)	1873	47	1.91	105	17161	2+	2291.15	-0.002	0.872924	0.9956	K.AFLEVNEEGSEAAASTAVVIAGR.S
21	1	sp|P01008|ANT3_HUMAN	52602.4	0.625	SERPINC1	Antithrombin-III (short name: ATIII)	1873	47	1.91	105	17183	3+	2291.15	-0.002	0.872924	0.9839	K.AFLEVNEEGSEAAASTAVVIAGR.S
21	1	sp|P01008|ANT3_HUMAN	52602.4	0.625	SERPINC1	Antithrombin-III (short name: ATIII)	1873	47	1.91	105	17293	2+	2291.15	-0.001	0.436462	0.9996	K.AFLEVNEEGSEAAASTAVVIAGR.S
21	1	sp|P01008|ANT3_HUMAN	52602.4	0.625	SERPINC1	Antithrombin-III (short name: ATIII)	1873	47	1.91	105	17314	3+	2291.15	-0.003	1.30939	0.9099	K.AFLEVNEEGSEAAASTAVVIAGR.S
21	1	sp|P01008|ANT3_HUMAN	52602.4	0.625	SERPINC1	Antithrombin-III (short name: ATIII)	1873	47	1.91	105	17425	2+	2291.15	-0.002	0.872924	0.9951	K.AFLEVNEEGSEAAASTAVVIAGR.S
21	1	sp|P01008|ANT3_HUMAN	52602.4	0.625	SERPINC1	Antithrombin-III (short name: ATIII)	1873	47	1.91	105	17446	3+	2291.15	-0.001	0.436462	0.9949	K.AFLEVNEEGSEAAASTAVVIAGR.S
21	1	sp|P01008|ANT3_HUMAN	52602.4	0.625	SERPINC1	Antithrombin-III (short name: ATIII)	1873	47	1.91	105	17493	2+	1864.9	-0.003	1.60867	0.9971	K.EQLQDM"GLVDLFSPEK.S
21	1	sp|P01008|ANT3_HUMAN	52602.4	0.625	SERPINC1	Antithrombin-III (short name: ATIII)	1873	47	1.91	105	17540	2+	1389.76	-0.001	0.719551	0.9989	R.EVPLNTIIFMGR.V
21	1	sp|P01008|ANT3_HUMAN	52602.4	0.625	SERPINC1	Antithrombin-III (short name: ATIII)	1873	47	1.91	105	17557	2+	2291.15	-0.002	0.872924	1	K.AFLEVNEEGSEAAASTAVVIAGR.S
21	1	sp|P01008|ANT3_HUMAN	52602.4	0.625	SERPINC1	Antithrombin-III (short name: ATIII)	1873	47	1.91	105	17579	3+	2291.15	0	0	0.9993	K.AFLEVNEEGSEAAASTAVVIAGR.S
21	1	sp|P01008|ANT3_HUMAN	52602.4	0.625	SERPINC1	Antithrombin-III (short name: ATIII)	1873	47	1.91	105	17625	2+	1864.9	-0.003	1.60867	0.9995	K.EQLQDM"GLVDLFSPEK.S
21	1	sp|P01008|ANT3_HUMAN	52602.4	0.625	SERPINC1	Antithrombin-III (short name: ATIII)	1873	47	1.91	105	17666	2+	1389.76	0	0	1	R.EVPLNTIIFMGR.V
21	1	sp|P01008|ANT3_HUMAN	52602.4	0.625	SERPINC1	Antithrombin-III (short name: ATIII)	1873	47	1.91	105	17689	2+	2291.15	-0.001	0.436462	0.9687	K.AFLEVNEEGSEAAASTAVVIAGR.S
21	1	sp|P01008|ANT3_HUMAN	52602.4	0.625	SERPINC1	Antithrombin-III (short name: ATIII)	1873	47	1.91	105	17713	3+	2291.15	-0.004	1.74585	0.9147	K.AFLEVNEEGSEAAASTAVVIAGR.S
21	1	sp|P01008|ANT3_HUMAN	52602.4	0.625	SERPINC1	Antithrombin-III (short name: ATIII)	1873	47	1.91	105	17759	2+	1864.9	0	0	0.9998	K.EQLQDM"GLVDLFSPEK.S
21	1	sp|P01008|ANT3_HUMAN	52602.4	0.625	SERPINC1	Antithrombin-III (short name: ATIII)	1873	47	1.91	105	17798	2+	1389.76	0	0	0.9998	R.EVPLNTIIFMGR.V
21	1	sp|P01008|ANT3_HUMAN	52602.4	0.625	SERPINC1	Antithrombin-III (short name: ATIII)	1873	47	1.91	105	17821	2+	2291.15	0.002	0.872924	0.9704	K.AFLEVNEEGSEAAASTAVVIAGR.S
21	1	sp|P01008|ANT3_HUMAN	52602.4	0.625	SERPINC1	Antithrombin-III (short name: ATIII)	1873	47	1.91	105	17845	3+	2291.15	-0.005	2.18231	1	K.AFLEVNEEGSEAAASTAVVIAGR.S
21	1	sp|P01008|ANT3_HUMAN	52602.4	0.625	SERPINC1	Antithrombin-III (short name: ATIII)	1873	47	1.91	105	17930	2+	1389.76	0	0	1	R.EVPLNTIIFMGR.V
21	1	sp|P01008|ANT3_HUMAN	52602.4	0.625	SERPINC1	Antithrombin-III (short name: ATIII)	1873	47	1.91	105	17954	2+	2291.15	-0.003	1.30939	0.9629	K.AFLEVNEEGSEAAASTAVVIAGR.S
21	1	sp|P01008|ANT3_HUMAN	52602.4	0.625	SERPINC1	Antithrombin-III (short name: ATIII)	1873	47	1.91	105	17976	3+	2291.15	-0.004	1.74585	0.9971	K.AFLEVNEEGSEAAASTAVVIAGR.S
21	1	sp|P01008|ANT3_HUMAN	52602.4	0.625	SERPINC1	Antithrombin-III (short name: ATIII)	1873	47	1.91	105	18062	2+	1389.76	0.001	0.719551	1	R.EVPLNTIIFMGR.V
21	1	sp|P01008|ANT3_HUMAN	52602.4	0.625	SERPINC1	Antithrombin-III (short name: ATIII)	1873	47	1.91	105	18107	3+	2291.15	-0.007	3.05523	0.7038	K.AFLEVNEEGSEAAASTAVVIAGR.S
21	1	sp|P01008|ANT3_HUMAN	52602.4	0.625	SERPINC1	Antithrombin-III (short name: ATIII)	1873	47	1.91	105	18238	3+	2291.15	-0.006	2.61877	0.8853	K.AFLEVNEEGSEAAASTAVVIAGR.S
21	1	sp|P01008|ANT3_HUMAN	52602.4	0.625	SERPINC1	Antithrombin-III (short name: ATIII)	1873	47	1.91	105	18250	2+	1389.76	0	0	0.8742	R.EVPLNTIIFMGR.V
21	1	sp|P01008|ANT3_HUMAN	52602.4	0.625	SERPINC1	Antithrombin-III (short name: ATIII)	1873	47	1.91	105	18359	2+	2291.15	-0.003	1.30939	0.9977	K.AFLEVNEEGSEAAASTAVVIAGR.S
21	1	sp|P01008|ANT3_HUMAN	52602.4	0.625	SERPINC1	Antithrombin-III (short name: ATIII)	1873	47	1.91	105	18371	3+	2291.15	-0.005	2.18231	0.9937	K.AFLEVNEEGSEAAASTAVVIAGR.S
21	1	sp|P01008|ANT3_HUMAN	52602.4	0.625	SERPINC1	Antithrombin-III (short name: ATIII)	1873	47	1.91	105	18504	3+	2291.15	0.994	2.61877	0.9468	K.AFLEVNEEGSEAAASTAVVIAGR.S
21	1	sp|P01008|ANT3_HUMAN	52602.4	0.625	SERPINC1	Antithrombin-III (short name: ATIII)	1873	47	1.91	105	18623	2+	2291.15	-0.002	0.872924	0.9995	K.AFLEVNEEGSEAAASTAVVIAGR.S
21	1	sp|P01008|ANT3_HUMAN	52602.4	0.625	SERPINC1	Antithrombin-III (short name: ATIII)	1873	47	1.91	105	18653	2+	1389.76	0	0	0.9113	R.EVPLNTIIFMGR.V
21	1	sp|P01008|ANT3_HUMAN	52602.4	0.625	SERPINC1	Antithrombin-III (short name: ATIII)	1873	47	1.91	105	18769	3+	2291.15	0.994	2.61877	0.6757	K.AFLEVNEEGSEAAASTAVVIAGR.S
21	1	sp|P01008|ANT3_HUMAN	52602.4	0.625	SERPINC1	Antithrombin-III (short name: ATIII)	1873	47	1.91	105	18887	2+	2291.15	-0.004	1.74585	0.787	K.AFLEVNEEGSEAAASTAVVIAGR.S
21	1	sp|P01008|ANT3_HUMAN	52602.4	0.625	SERPINC1	Antithrombin-III (short name: ATIII)	1873	47	1.91	105	18899	3+	2291.15	0.994	2.61877	0.9979	K.AFLEVNEEGSEAAASTAVVIAGR.S
21	1	sp|P01008|ANT3_HUMAN	52602.4	0.625	SERPINC1	Antithrombin-III (short name: ATIII)	1873	47	1.91	105	19166	3+	2291.15	0.004	1.74585	0.9903	K.AFLEVNEEGSEAAASTAVVIAGR.S
21	1	sp|P01008|ANT3_HUMAN	52602.4	0.625	SERPINC1	Antithrombin-III (short name: ATIII)	1873	47	1.91	105	19285	2+	2291.15	-0.018	7.85631	0.8679	K.AFLEVNEEGSEAAASTAVVIAGR.S
21	1	sp|P01008|ANT3_HUMAN	52602.4	0.625	SERPINC1	Antithrombin-III (short name: ATIII)	1873	47	1.91	105	19419	2+	2291.15	-0.018	7.85631	0.968	K.AFLEVNEEGSEAAASTAVVIAGR.S
21	1	sp|P01008|ANT3_HUMAN	52602.4	0.625	SERPINC1	Antithrombin-III (short name: ATIII)	1873	47	1.91	105	19429	3+	2291.15	0.994	2.61877	0.9707	K.AFLEVNEEGSEAAASTAVVIAGR.S
21	1	sp|P01008|ANT3_HUMAN	52602.4	0.625	SERPINC1	Antithrombin-III (short name: ATIII)	1873	47	1.91	105	19481	2+	1848.9	0	0	1	K.EQLQDMGLVDLFSPEK.S
21	1	sp|P01008|ANT3_HUMAN	52602.4	0.625	SERPINC1	Antithrombin-III (short name: ATIII)	1873	47	1.91	105	19550	2+	2291.15	-0.007	3.05523	0.878	K.AFLEVNEEGSEAAASTAVVIAGR.S
21	1	sp|P01008|ANT3_HUMAN	52602.4	0.625	SERPINC1	Antithrombin-III (short name: ATIII)	1873	47	1.91	105	19561	3+	2291.15	0.994	2.61877	0.7254	K.AFLEVNEEGSEAAASTAVVIAGR.S
21	1	sp|P01008|ANT3_HUMAN	52602.4	0.625	SERPINC1	Antithrombin-III (short name: ATIII)	1873	47	1.91	105	19602	3+	1848.9	-0.003	1.62258	0.9995	K.EQLQDMGLVDLFSPEK.S
21	1	sp|P01008|ANT3_HUMAN	52602.4	0.625	SERPINC1	Antithrombin-III (short name: ATIII)	1873	47	1.91	105	19613	2+	1848.9	0	0	1	K.EQLQDMGLVDLFSPEK.S
21	1	sp|P01008|ANT3_HUMAN	52602.4	0.625	SERPINC1	Antithrombin-III (short name: ATIII)	1873	47	1.91	105	19682	2+	2291.15	0.002	0.872924	0.9623	K.AFLEVNEEGSEAAASTAVVIAGR.S
21	1	sp|P01008|ANT3_HUMAN	52602.4	0.625	SERPINC1	Antithrombin-III (short name: ATIII)	1873	47	1.91	105	19693	3+	2291.15	0.001	0.436462	0.9369	K.AFLEVNEEGSEAAASTAVVIAGR.S
21	1	sp|P01008|ANT3_HUMAN	52602.4	0.625	SERPINC1	Antithrombin-III (short name: ATIII)	1873	47	1.91	105	19815	2+	2291.15	-0.003	1.30939	0.9944	K.AFLEVNEEGSEAAASTAVVIAGR.S
21	1	sp|P01008|ANT3_HUMAN	52602.4	0.625	SERPINC1	Antithrombin-III (short name: ATIII)	1873	47	1.91	105	19824	3+	2291.15	0	0	0.6427	K.AFLEVNEEGSEAAASTAVVIAGR.S
21	1	sp|P01008|ANT3_HUMAN	52602.4	0.625	SERPINC1	Antithrombin-III (short name: ATIII)	1873	47	1.91	105	19947	2+	2291.15	0	0	0.9983	K.AFLEVNEEGSEAAASTAVVIAGR.S
21	1	sp|P01008|ANT3_HUMAN	52602.4	0.625	SERPINC1	Antithrombin-III (short name: ATIII)	1873	47	1.91	105	20080	2+	2291.15	0	0	0.9762	K.AFLEVNEEGSEAAASTAVVIAGR.S
21	1	sp|P01008|ANT3_HUMAN	52602.4	0.625	SERPINC1	Antithrombin-III (short name: ATIII)	1873	47	1.91	105	20087	3+	2291.15	-0.001	0.436462	0.99	K.AFLEVNEEGSEAAASTAVVIAGR.S
21	1	sp|P01008|ANT3_HUMAN	52602.4	0.625	SERPINC1	Antithrombin-III (short name: ATIII)	1873	47	1.91	105	20211	2+	2291.15	0	0	0.9996	K.AFLEVNEEGSEAAASTAVVIAGR.S
21	1	sp|P01008|ANT3_HUMAN	52602.4	0.625	SERPINC1	Antithrombin-III (short name: ATIII)	1873	47	1.91	105	20233	3+	2291.15	0.001	0.436462	0.9976	K.AFLEVNEEGSEAAASTAVVIAGR.S
21	1	sp|P01008|ANT3_HUMAN	52602.4	0.625	SERPINC1	Antithrombin-III (short name: ATIII)	1873	47	1.91	105	20341	2+	2291.15	-0.003	1.30939	0.9962	K.AFLEVNEEGSEAAASTAVVIAGR.S
21	1	sp|P01008|ANT3_HUMAN	52602.4	0.625	SERPINC1	Antithrombin-III (short name: ATIII)	1873	47	1.91	105	20363	3+	2291.15	-0.003	1.30939	0.9051	K.AFLEVNEEGSEAAASTAVVIAGR.S
21	1	sp|P01008|ANT3_HUMAN	52602.4	0.625	SERPINC1	Antithrombin-III (short name: ATIII)	1873	47	1.91	105	20473	2+	2291.15	-0.002	0.872924	0.9999	K.AFLEVNEEGSEAAASTAVVIAGR.S
21	1	sp|P01008|ANT3_HUMAN	52602.4	0.625	SERPINC1	Antithrombin-III (short name: ATIII)	1873	47	1.91	105	20496	3+	2291.15	0	0	0.9996	K.AFLEVNEEGSEAAASTAVVIAGR.S
21	1	sp|P01008|ANT3_HUMAN	52602.4	0.625	SERPINC1	Antithrombin-III (short name: ATIII)	1873	47	1.91	105	20606	2+	2291.15	-0.001	0.436462	0.8998	K.AFLEVNEEGSEAAASTAVVIAGR.S
21	1	sp|P01008|ANT3_HUMAN	52602.4	0.625	SERPINC1	Antithrombin-III (short name: ATIII)	1873	47	1.91	105	20618	3+	2291.15	-0.001	0.436462	0.9996	K.AFLEVNEEGSEAAASTAVVIAGR.S
21	1	sp|P01008|ANT3_HUMAN	52602.4	0.625	SERPINC1	Antithrombin-III (short name: ATIII)	1873	47	1.91	105	20739	2+	2291.15	0.001	0.436462	0.8914	K.AFLEVNEEGSEAAASTAVVIAGR.S
21	1	sp|P01008|ANT3_HUMAN	52602.4	0.625	SERPINC1	Antithrombin-III (short name: ATIII)	1873	47	1.91	105	20747	3+	2291.15	0	0	0.9973	K.AFLEVNEEGSEAAASTAVVIAGR.S
21	1	sp|P01008|ANT3_HUMAN	52602.4	0.625	SERPINC1	Antithrombin-III (short name: ATIII)	1873	47	1.91	105	20873	2+	2291.15	0.003	1.30939	0.8085	K.AFLEVNEEGSEAAASTAVVIAGR.S
21	1	sp|P01008|ANT3_HUMAN	52602.4	0.625	SERPINC1	Antithrombin-III (short name: ATIII)	1873	47	1.91	105	20878	3+	2291.15	0	0	0.9994	K.AFLEVNEEGSEAAASTAVVIAGR.S
21	1	sp|P01008|ANT3_HUMAN	52602.4	0.625	SERPINC1	Antithrombin-III (short name: ATIII)	1873	47	1.91	105	21003	2+	2291.15	0.001	0.436462	0.9998	K.AFLEVNEEGSEAAASTAVVIAGR.S
21	1	sp|P01008|ANT3_HUMAN	52602.4	0.625	SERPINC1	Antithrombin-III (short name: ATIII)	1873	47	1.91	105	21010	3+	2291.15	-0.001	0.436462	0.9999	K.AFLEVNEEGSEAAASTAVVIAGR.S
21	1	sp|P01008|ANT3_HUMAN	52602.4	0.625	SERPINC1	Antithrombin-III (short name: ATIII)	1873	47	1.91	105	21275	3+	2291.15	0	0	0.8237	K.AFLEVNEEGSEAAASTAVVIAGR.S
21	1	sp|P01008|ANT3_HUMAN	52602.4	0.625	SERPINC1	Antithrombin-III (short name: ATIII)	1873	47	1.91	105	21278	2+	2291.15	0.002	0.872924	0.9993	K.AFLEVNEEGSEAAASTAVVIAGR.S
21	1	sp|P01008|ANT3_HUMAN	52602.4	0.625	SERPINC1	Antithrombin-III (short name: ATIII)	1873	47	1.91	105	21409	2+	2291.15	0	0	0.9964	K.AFLEVNEEGSEAAASTAVVIAGR.S
21	1	sp|P01008|ANT3_HUMAN	52602.4	0.625	SERPINC1	Antithrombin-III (short name: ATIII)	1873	47	1.91	105	21474	3+	2291.15	0	0	0.9509	K.AFLEVNEEGSEAAASTAVVIAGR.S
21	1	sp|P01008|ANT3_HUMAN	52602.4	0.625	SERPINC1	Antithrombin-III (short name: ATIII)	1873	47	1.91	105	21542	2+	2291.15	0.002	0.872924	0.9993	K.AFLEVNEEGSEAAASTAVVIAGR.S
21	1	sp|P01008|ANT3_HUMAN	52602.4	0.625	SERPINC1	Antithrombin-III (short name: ATIII)	1873	47	1.91	105	21785	3+	2291.15	-0.004	1.74585	0.8687	K.AFLEVNEEGSEAAASTAVVIAGR.S
21	1	sp|P01008|ANT3_HUMAN	52602.4	0.625	SERPINC1	Antithrombin-III (short name: ATIII)	1873	47	1.91	105	21794	2+	2291.15	-0.001	0.436462	0.9147	K.AFLEVNEEGSEAAASTAVVIAGR.S
21	1	sp|P01008|ANT3_HUMAN	52602.4	0.625	SERPINC1	Antithrombin-III (short name: ATIII)	1873	47	1.91	105	21993	2+	2291.15	-0.001	0.436462	0.9978	K.AFLEVNEEGSEAAASTAVVIAGR.S
21	1	sp|P01008|ANT3_HUMAN	52602.4	0.625	SERPINC1	Antithrombin-III (short name: ATIII)	1873	47	1.91	105	22046	3+	2291.15	-0.003	1.30939	0.9535	K.AFLEVNEEGSEAAASTAVVIAGR.S
21	1	sp|P01008|ANT3_HUMAN	52602.4	0.625	SERPINC1	Antithrombin-III (short name: ATIII)	1873	47	1.91	105	22124	2+	2291.15	0.001	0.436462	0.9329	K.AFLEVNEEGSEAAASTAVVIAGR.S
21	1	sp|P01008|ANT3_HUMAN	52602.4	0.625	SERPINC1	Antithrombin-III (short name: ATIII)	1873	47	1.91	105	22237	3+	2291.15	0	0	0.8598	K.AFLEVNEEGSEAAASTAVVIAGR.S
21	1	sp|P01008|ANT3_HUMAN	52602.4	0.625	SERPINC1	Antithrombin-III (short name: ATIII)	1873	47	1.91	105	22388	2+	2291.15	-0.004	1.74585	0.9961	K.AFLEVNEEGSEAAASTAVVIAGR.S
21	1	sp|P01008|ANT3_HUMAN	52602.4	0.625	SERPINC1	Antithrombin-III (short name: ATIII)	1873	47	1.91	105	22595	2+	2299.13	-0.001	0.434948	0.9999	K.NDNDNIFLSPLSISTAFAMTK.L
21	1	sp|P01008|ANT3_HUMAN	52602.4	0.625	SERPINC1	Antithrombin-III (short name: ATIII)	1873	47	1.91	105	22616	3+	2299.13	-0.005	2.17474	0.8993	K.NDNDNIFLSPLSISTAFAMTK.L
21	1	sp|P01008|ANT3_HUMAN	52602.4	0.625	SERPINC1	Antithrombin-III (short name: ATIII)	1873	47	1.91	105	22727	2+	2299.13	-0.005	2.17474	0.9512	K.NDNDNIFLSPLSISTAFAMTK.L
21	1	sp|P01008|ANT3_HUMAN	52602.4	0.625	SERPINC1	Antithrombin-III (short name: ATIII)	1873	47	1.91	105	22797	2+	2291.15	-0.005	2.18231	0.6605	K.AFLEVNEEGSEAAASTAVVIAGR.S
21	1	sp|P01008|ANT3_HUMAN	52602.4	0.625	SERPINC1	Antithrombin-III (short name: ATIII)	1873	47	1.91	105	22859	2+	2299.13	-0.014	6.08927	0.8815	K.NDNDNIFLSPLSISTAFAMTK.L
21	1	sp|P01008|ANT3_HUMAN	52602.4	0.625	SERPINC1	Antithrombin-III (short name: ATIII)	1873	47	1.91	105	22917	2+	2291.15	-0.005	2.18231	0.9999	K.AFLEVNEEGSEAAASTAVVIAGR.S
21	1	sp|P01008|ANT3_HUMAN	52602.4	0.625	SERPINC1	Antithrombin-III (short name: ATIII)	1873	47	1.91	105	23269	3+	2291.15	-0.001	0.436462	0.9422	K.AFLEVNEEGSEAAASTAVVIAGR.S
21	1	sp|P01008|ANT3_HUMAN	52602.4	0.625	SERPINC1	Antithrombin-III (short name: ATIII)	1873	47	1.91	105	25312	2+	2291.15	0.001	0.436462	0.6828	K.AFLEVNEEGSEAAASTAVVIAGR.S
21	1	sp|P01008|ANT3_HUMAN	52602.4	0.625	SERPINC1	Antithrombin-III (short name: ATIII)	1873	47	1.91	105	25443	3+	3066.5	0.006	1.95663	0.9296	K.ELTPEVLQEWLDELEEMMLVVHMPR.F
21	1	sp|P01008|ANT3_HUMAN	52602.4	0.625	SERPINC1	Antithrombin-III (short name: ATIII)	1873	47	1.91	105	25467	3+	2804.57	0	0	0.9998	R.ITDVIPSEAINELTVLVLVNTIYFK.G
21	1	sp|P01008|ANT3_HUMAN	52602.4	0.625	SERPINC1	Antithrombin-III (short name: ATIII)	1873	47	1.91	105	25470	2+	2804.57	0.001	0.356561	0.9999	R.ITDVIPSEAINELTVLVLVNTIYFK.G
21	1	sp|P01008|ANT3_HUMAN	52602.4	0.625	SERPINC1	Antithrombin-III (short name: ATIII)	1873	47	1.91	105	25597	3+	2804.57	0.004	1.42624	0.6129	R.ITDVIPSEAINELTVLVLVNTIYFK.G
21	1	sp|P01008|ANT3_HUMAN	52602.4	0.625	SERPINC1	Antithrombin-III (short name: ATIII)	1873	47	1.91	105	25602	2+	2804.57	-0.003	1.06968	0.9928	R.ITDVIPSEAINELTVLVLVNTIYFK.G
21	1	sp|P01008|ANT3_HUMAN	52602.4	0.625	SERPINC1	Antithrombin-III (short name: ATIII)	1873	47	1.91	105	25721	2+	2804.57	0.002	0.713122	0.9964	R.ITDVIPSEAINELTVLVLVNTIYFK.G
21	1	sp|P01008|ANT3_HUMAN	52602.4	0.625	SERPINC1	Antithrombin-III (short name: ATIII)	1873	47	1.91	105	25841	2+	2804.57	-0.002	0.713122	0.977	R.ITDVIPSEAINELTVLVLVNTIYFK.G
21	1	sp|P01008|ANT3_HUMAN	52602.4	0.625	SERPINC1	Antithrombin-III (short name: ATIII)	1873	47	1.91	105	25960	3+	2804.57	-0.007	2.49593	0.754	R.ITDVIPSEAINELTVLVLVNTIYFK.G
21	1	sp|P01008|ANT3_HUMAN	52602.4	0.625	SERPINC1	Antithrombin-III (short name: ATIII)	1873	47	1.91	105	26202	3+	2804.57	-0.004	1.42624	0.7888	R.ITDVIPSEAINELTVLVLVNTIYFK.G
21	1	sp|P01008|ANT3_HUMAN	52602.4	0.625	SERPINC1	Antithrombin-III (short name: ATIII)	1873	47	1.91	105	27316	2+	2291.15	0	0	0.9819	K.AFLEVNEEGSEAAASTAVVIAGR.S
21	1	sp|P01008|ANT3_HUMAN	52602.4	0.625	SERPINC1	Antithrombin-III (short name: ATIII)	1873	47	1.91	105	2523	2+	800.426	-0.004	4.99734	0.9443	K.IPEATNR.R
21	1	sp|P01008|ANT3_HUMAN	52602.4	0.625	SERPINC1	Antithrombin-III (short name: ATIII)	1873	47	1.91	105	2640	2+	800.426	-0.003	3.748	0.9388	K.IPEATNR.R
21	1	sp|P01008|ANT3_HUMAN	52602.4	0.625	SERPINC1	Antithrombin-III (short name: ATIII)	1873	47	1.91	105	2757	2+	800.426	-0.003	3.748	0.8383	K.IPEATNR.R
21	1	sp|P01008|ANT3_HUMAN	52602.4	0.625	SERPINC1	Antithrombin-III (short name: ATIII)	1873	47	1.91	105	4110	3+	2002.97	-0.009	4.49333	0.9841	K.KATEDEGSEQKIPEATNR.R
21	1	sp|P01008|ANT3_HUMAN	52602.4	0.625	SERPINC1	Antithrombin-III (short name: ATIII)	1873	47	1.91	105	4231	2+	2002.97	-0.009	4.49333	0.9966	K.KATEDEGSEQKIPEATNR.R
21	1	sp|P01008|ANT3_HUMAN	52602.4	0.625	SERPINC1	Antithrombin-III (short name: ATIII)	1873	47	1.91	105	4241	3+	2002.97	-0.01	4.99259	0.986	K.KATEDEGSEQKIPEATNR.R
21	1	sp|P01008|ANT3_HUMAN	52602.4	0.625	SERPINC1	Antithrombin-III (short name: ATIII)	1873	47	1.91	105	4746	2+	1874.87	-0.006	3.20022	0.7922	K.ATEDEGSEQKIPEATNR.R
21	1	sp|P01008|ANT3_HUMAN	52602.4	0.625	SERPINC1	Antithrombin-III (short name: ATIII)	1873	47	1.91	105	4794	3+	1874.87	-0.003	1.60011	0.9926	K.ATEDEGSEQKIPEATNR.R
21	1	sp|P01008|ANT3_HUMAN	52602.4	0.625	SERPINC1	Antithrombin-III (short name: ATIII)	1873	47	1.91	105	4874	2+	1874.87	-0.004	2.13348	0.9969	K.ATEDEGSEQKIPEATNR.R
21	1	sp|P01008|ANT3_HUMAN	52602.4	0.625	SERPINC1	Antithrombin-III (short name: ATIII)	1873	47	1.91	105	4926	3+	1874.87	-0.007	3.73359	0.9682	K.ATEDEGSEQKIPEATNR.R
21	1	sp|P01008|ANT3_HUMAN	52602.4	0.625	SERPINC1	Antithrombin-III (short name: ATIII)	1873	47	1.91	105	6761	2+	917.52	-0.003	3.26968	0.9843	R.RVWELSK.A
21	1	sp|P01008|ANT3_HUMAN	52602.4	0.625	SERPINC1	Antithrombin-III (short name: ATIII)	1873	47	1.91	105	9388	2+	1458.66	-0.014	9.59784	0.9999	R.DIPM"NPM"C'IYR.S	7.1765e+06	14925403
21	1	sp|P01008|ANT3_HUMAN	52602.4	0.625	SERPINC1	Antithrombin-III (short name: ATIII)	1873	47	1.91	105	9457	2+	1455.64	0.99	6.86982	0.9978	R.DIPM"NPM"CIYR.S	10086748	21554926
21	1	sp|P01008|ANT3_HUMAN	52602.4	0.625	SERPINC1	Antithrombin-III (short name: ATIII)	1873	47	1.91	105	9518	2+	1458.66	-0.014	9.59784	0.9998	R.DIPM"NPM"C'IYR.S	12393559	26782396
21	1	sp|P01008|ANT3_HUMAN	52602.4	0.625	SERPINC1	Antithrombin-III (short name: ATIII)	1873	47	1.91	105	9586	2+	1455.64	0.99	6.86982	0.9993	R.DIPM"NPM"CIYR.S	13086451	28615148
21	1	sp|P01008|ANT3_HUMAN	52602.4	0.625	SERPINC1	Antithrombin-III (short name: ATIII)	1873	47	1.91	105	9650	2+	1458.66	-0.012	8.22672	0.9999	R.DIPM"NPM"C'IYR.S	11954380	26365102
21	1	sp|P01008|ANT3_HUMAN	52602.4	0.625	SERPINC1	Antithrombin-III (short name: ATIII)	1873	47	1.91	105	9720	2+	1455.64	1.01	6.86982	0.9867	R.DIPM"NPM"CIYR.S	8642910	19217908
21	1	sp|P01008|ANT3_HUMAN	52602.4	0.625	SERPINC1	Antithrombin-III (short name: ATIII)	1873	47	1.91	105	9780	2+	1458.66	-0.011	7.54116	0.9998	R.DIPM"NPM"C'IYR.S	5.74613e+06	12653672
21	1	sp|P01008|ANT3_HUMAN	52602.4	0.625	SERPINC1	Antithrombin-III (short name: ATIII)	1873	47	1.91	105	9854	2+	1455.64	0.99	6.86982	0.9715	R.DIPM"NPM"CIYR.S	2243537	4876780
21	1	sp|P01008|ANT3_HUMAN	52602.4	0.625	SERPINC1	Antithrombin-III (short name: ATIII)	1873	47	1.91	105	10063	2+	1458.66	-0.015	10.2834	0.9561	R.DIPM"NPM"C'IYR.S	249036	484785
21	1	sp|P01008|ANT3_HUMAN	52602.4	0.625	SERPINC1	Antithrombin-III (short name: ATIII)	1873	47	1.91	105	12259	2+	1442.67	-0.012	8.31793	0.9991	R.DIPMNPM"C'IYR.S	22213722	43631248
21	1	sp|P01008|ANT3_HUMAN	52602.4	0.625	SERPINC1	Antithrombin-III (short name: ATIII)	1873	47	1.91	105	12488	2+	1442.67	-0.012	8.31793	0.991	R.DIPMNPM"C'IYR.S	4516359	8876802
21	1	sp|P01008|ANT3_HUMAN	52602.4	0.625	SERPINC1	Antithrombin-III (short name: ATIII)	1873	47	1.91	105	12620	2+	1442.67	-0.013	9.01109	0.9928	R.DIPM"NPMC'IYR.S	4323031	8.21114e+06
21	1	sp|P01008|ANT3_HUMAN	52602.4	0.625	SERPINC1	Antithrombin-III (short name: ATIII)	1873	47	1.91	105	12633	2+	1439.65	1.005	3.47307	0.9895	R.DIPM"NPMCIYR.S	4.22294e+06	8115557
21	1	sp|P01008|ANT3_HUMAN	52602.4	0.625	SERPINC1	Antithrombin-III (short name: ATIII)	1873	47	1.91	105	13863	2+	1426.67	-0.014	9.81305	0.9893	R.DIPMNPMC'IYR.S	230627	238564
21	1	sp|P01008|ANT3_HUMAN	52602.4	0.625	SERPINC1	Antithrombin-III (short name: ATIII)	1873	47	1.91	105	14366	2+	1426.67	-0.01	7.00932	0.7141	R.DIPMNPMC'IYR.S	3.6644e+06	7.08883e+06
21	1	sp|P01008|ANT3_HUMAN	52602.4	0.625	SERPINC1	Antithrombin-III (short name: ATIII)	1873	47	1.91	105	14492	2+	1426.67	-0.011	7.71025	1	R.DIPMNPMC'IYR.S	6483556	12523636
21	1	sp|P01008|ANT3_HUMAN	52602.4	0.625	SERPINC1	Antithrombin-III (short name: ATIII)	1873	47	1.91	105	14524	2+	1423.65	1	0	1	R.DIPMNPMCIYR.S	7077309	13557196
21	1	sp|P01008|ANT3_HUMAN	52602.4	0.625	SERPINC1	Antithrombin-III (short name: ATIII)	1873	47	1.91	105	14619	2+	1426.67	-0.013	9.11212	1	R.DIPMNPMC'IYR.S	7058062	13470292
21	1	sp|P01008|ANT3_HUMAN	52602.4	0.625	SERPINC1	Antithrombin-III (short name: ATIII)	1873	47	1.91	105	14652	2+	1423.65	1	0	0.9999	R.DIPMNPMCIYR.S	6.30344e+06	12070315
21	1	sp|P01008|ANT3_HUMAN	52602.4	0.625	SERPINC1	Antithrombin-III (short name: ATIII)	1873	47	1.91	105	14750	2+	1426.67	-0.014	9.81305	0.9997	R.DIPMNPMC'IYR.S	3.7519e+06	7.11369e+06
21	1	sp|P01008|ANT3_HUMAN	52602.4	0.625	SERPINC1	Antithrombin-III (short name: ATIII)	1873	47	1.91	105	14783	2+	1423.65	1	0	0.9998	R.DIPMNPMCIYR.S	3.08921e+06	5.8724e+06
21	1	sp|P01008|ANT3_HUMAN	52602.4	0.625	SERPINC1	Antithrombin-III (short name: ATIII)	1873	47	1.91	105	9824	2+	1309.61	-0.012	9.16306	0.9433	R.DDLYVSDAFHK.A
21	1	sp|P01008|ANT3_HUMAN	52602.4	0.625	SERPINC1	Antithrombin-III (short name: ATIII)	1873	47	1.91	105	15489	2+	1430.79	-0.084	58.7089	0.9724	R.VAEGTQVLELPFK.G
21	1	sp|P01008|ANT3_HUMAN	52602.4	0.625	SERPINC1	Antithrombin-III (short name: ATIII)	1873	47	1.91	105	7601	2+	911.531	-0.124	136.035	0.9836	K.LPGIVAEGR.D
21	1	sp|P01008|ANT3_HUMAN	52602.4	0.625	SERPINC1	Antithrombin-III (short name: ATIII)	1873	47	1.91	105	11784	2+	1528.74	-0.005	3.27066	1	R.FATTFYQHLADSK.N
21	1	sp|P01008|ANT3_HUMAN	52602.4	0.625	SERPINC1	Antithrombin-III (short name: ATIII)	1873	47	1.91	105	10157	2+	1309.61	-0.013	9.92665	0.8787	R.DDLYVSDAFHK.A
21	1	sp|P01008|ANT3_HUMAN	52602.4	0.625	SERPINC1	Antithrombin-III (short name: ATIII)	1873	47	1.91	105	10285	2+	1309.61	-0.009	6.8723	0.9933	R.DDLYVSDAFHK.A
21	1	sp|P01008|ANT3_HUMAN	52602.4	0.625	SERPINC1	Antithrombin-III (short name: ATIII)	1873	47	1.91	105	14131	2+	1405.75	0.979	14.9386	0.9446	R.EVPLNTIIFM"GR.V
21	1	sp|P01008|ANT3_HUMAN	52602.4	0.625	SERPINC1	Antithrombin-III (short name: ATIII)	1873	47	1.91	105	14426	3+	1232.73	-0.003	2.43363	0.9932	K.ANRPFLVFIR.E
21	1	sp|P01008|ANT3_HUMAN	52602.4	0.625	SERPINC1	Antithrombin-III (short name: ATIII)	1873	47	1.91	105	14560	3+	1232.73	-0.004	3.24484	0.9565	K.ANRPFLVFIR.E
21	1	sp|P01008|ANT3_HUMAN	52602.4	0.625	SERPINC1	Antithrombin-III (short name: ATIII)	1873	47	1.91	105	15492	2+	1405.75	-0.003	2.13409	1	R.EVPLNTIIFM"GR.V
21	1	sp|P01008|ANT3_HUMAN	52602.4	0.625	SERPINC1	Antithrombin-III (short name: ATIII)	1873	47	1.91	105	15624	2+	1405.75	-0.002	1.42273	1	R.EVPLNTIIFM"GR.V
21	1	sp|P01008|ANT3_HUMAN	52602.4	0.625	SERPINC1	Antithrombin-III (short name: ATIII)	1873	47	1.91	105	15757	2+	1405.75	-0.004	2.84545	1	R.EVPLNTIIFM"GR.V
21	1	sp|P01008|ANT3_HUMAN	52602.4	0.625	SERPINC1	Antithrombin-III (short name: ATIII)	1873	47	1.91	105	15890	2+	1405.75	-0.004	2.84545	1	R.EVPLNTIIFM"GR.V
21	1	sp|P01008|ANT3_HUMAN	52602.4	0.625	SERPINC1	Antithrombin-III (short name: ATIII)	1873	47	1.91	105	16023	2+	1405.75	-0.002	1.42273	0.9999	R.EVPLNTIIFM"GR.V
21	1	sp|P01008|ANT3_HUMAN	52602.4	0.625	SERPINC1	Antithrombin-III (short name: ATIII)	1873	47	1.91	105	16491	2+	1405.75	1.002	1.42273	0.9975	R.EVPLNTIIFM"GR.V
21	1	sp|P01008|ANT3_HUMAN	52602.4	0.625	SERPINC1	Antithrombin-III (short name: ATIII)	1873	47	1.91	105	16631	2+	1405.75	-0.005	3.55682	1	R.EVPLNTIIFM"GR.V
21	1	sp|P01008|ANT3_HUMAN	52602.4	0.625	SERPINC1	Antithrombin-III (short name: ATIII)	1873	47	1.91	105	16765	2+	1405.75	0.993	4.97954	0.8552	R.EVPLNTIIFM"GR.V
21	1	sp|P01008|ANT3_HUMAN	52602.4	0.625	SERPINC1	Antithrombin-III (short name: ATIII)	1873	47	1.91	105	16909	2+	1405.75	0.987	9.24773	0.951	R.EVPLNTIIFM"GR.V
21	1	sp|P01008|ANT3_HUMAN	52602.4	0.625	SERPINC1	Antithrombin-III (short name: ATIII)	1873	47	1.91	105	17246	2+	1389.76	-0.001	0.719551	1	R.EVPLNTIIFMGR.V
21	1	sp|P01008|ANT3_HUMAN	52602.4	0.625	SERPINC1	Antithrombin-III (short name: ATIII)	1873	47	1.91	105	17374	2+	1389.76	-0.003	2.15865	1	R.EVPLNTIIFMGR.V
21	1	sp|P01008|ANT3_HUMAN	52602.4	0.625	SERPINC1	Antithrombin-III (short name: ATIII)	1873	47	1.91	105	17506	2+	1389.76	-0.004	2.8782	1	R.EVPLNTIIFMGR.V
21	1	sp|P01008|ANT3_HUMAN	52602.4	0.625	SERPINC1	Antithrombin-III (short name: ATIII)	1873	47	1.91	105	17638	2+	1389.76	-0.004	2.8782	1	R.EVPLNTIIFMGR.V
21	1	sp|P01008|ANT3_HUMAN	52602.4	0.625	SERPINC1	Antithrombin-III (short name: ATIII)	1873	47	1.91	105	17770	2+	1389.76	-0.003	2.15865	1	R.EVPLNTIIFMGR.V
21	1	sp|P01008|ANT3_HUMAN	52602.4	0.625	SERPINC1	Antithrombin-III (short name: ATIII)	1873	47	1.91	105	17902	2+	1389.76	-0.002	1.4391	1	R.EVPLNTIIFMGR.V
21	1	sp|P01008|ANT3_HUMAN	52602.4	0.625	SERPINC1	Antithrombin-III (short name: ATIII)	1873	47	1.91	105	18035	2+	1389.76	-0.004	2.8782	1	R.EVPLNTIIFMGR.V
21	1	sp|P01008|ANT3_HUMAN	52602.4	0.625	SERPINC1	Antithrombin-III (short name: ATIII)	1873	47	1.91	105	18167	2+	1389.76	-0.003	2.15865	1	R.EVPLNTIIFMGR.V
21	1	sp|P01008|ANT3_HUMAN	52602.4	0.625	SERPINC1	Antithrombin-III (short name: ATIII)	1873	47	1.91	105	18299	2+	1389.76	-0.003	2.15865	1	R.EVPLNTIIFMGR.V
21	1	sp|P01008|ANT3_HUMAN	52602.4	0.625	SERPINC1	Antithrombin-III (short name: ATIII)	1873	47	1.91	105	18430	2+	1389.76	-0.001	0.719551	1	R.EVPLNTIIFMGR.V
21	1	sp|P01008|ANT3_HUMAN	52602.4	0.625	SERPINC1	Antithrombin-III (short name: ATIII)	1873	47	1.91	105	18564	2+	1389.76	-0.003	2.15865	0.9999	R.EVPLNTIIFMGR.V
21	1	sp|P01008|ANT3_HUMAN	52602.4	0.625	SERPINC1	Antithrombin-III (short name: ATIII)	1873	47	1.91	105	18695	2+	1389.76	-0.002	1.4391	1	R.EVPLNTIIFMGR.V
21	1	sp|P01008|ANT3_HUMAN	52602.4	0.625	SERPINC1	Antithrombin-III (short name: ATIII)	1873	47	1.91	105	19237	2+	1389.76	-0.003	2.15865	0.9863	R.EVPLNTIIFMGR.V
21	1	sp|P01008|ANT3_HUMAN	52602.4	0.625	SERPINC1	Antithrombin-III (short name: ATIII)	1873	47	1.91	105	20864	2+	1371.75	-0.004	2.91599	0.9648	R.E^VPLNTIIFMGR.V
21	1	sp|P01008|ANT3_HUMAN	52602.4	0.625	SERPINC1	Antithrombin-III (short name: ATIII)	1873	47	1.91	105	20993	2+	1371.75	-0.004	2.91599	0.9994	R.E^VPLNTIIFMGR.V
21	1	sp|P01008|ANT3_HUMAN	52602.4	0.625	SERPINC1	Antithrombin-III (short name: ATIII)	1873	47	1.91	105	21119	2+	1371.75	-0.005	3.64499	0.8931	R.E^VPLNTIIFMGR.V
21	1	sp|P01008|ANT3_HUMAN	52602.4	0.625	SERPINC1	Antithrombin-III (short name: ATIII)	1873	47	1.91	105	4445	3+	1874.87	-0.006	3.20022	0.6775	K.ATEDEGSEQKIPEATNR.R
21	1	sp|P01008|ANT3_HUMAN	52602.4	0.625	SERPINC1	Antithrombin-III (short name: ATIII)	1873	47	1.91	105	7186	2+	911.531	-0.003	3.29117	0.9999	K.LPGIVAEGR.D
21	1	sp|P01008|ANT3_HUMAN	52602.4	0.625	SERPINC1	Antithrombin-III (short name: ATIII)	1873	47	1.91	105	8707	2+	908.472	-0.001	1.10075	0.9817	R.IEDGFSLK.E
21	1	sp|P01008|ANT3_HUMAN	52602.4	0.625	SERPINC1	Antithrombin-III (short name: ATIII)	1873	47	1.91	105	9493	2+	1309.61	-0.001	0.763588	0.9978	R.DDLYVSDAFHK.A
21	1	sp|P01008|ANT3_HUMAN	52602.4	0.625	SERPINC1	Antithrombin-III (short name: ATIII)	1873	47	1.91	105	9628	2+	1309.61	-0.004	3.05435	1	R.DDLYVSDAFHK.A
21	1	sp|P01008|ANT3_HUMAN	52602.4	0.625	SERPINC1	Antithrombin-III (short name: ATIII)	1873	47	1.91	105	11020	2+	1528.74	-0.003	1.9624	1	R.FATTFYQHLADSK.N
21	1	sp|P01008|ANT3_HUMAN	52602.4	0.625	SERPINC1	Antithrombin-III (short name: ATIII)	1873	47	1.91	105	11148	2+	1528.74	-0.005	3.27066	1	R.FATTFYQHLADSK.N
21	1	sp|P01008|ANT3_HUMAN	52602.4	0.625	SERPINC1	Antithrombin-III (short name: ATIII)	1873	47	1.91	105	11279	2+	1528.74	-0.003	1.9624	1	R.FATTFYQHLADSK.N
21	1	sp|P01008|ANT3_HUMAN	52602.4	0.625	SERPINC1	Antithrombin-III (short name: ATIII)	1873	47	1.91	105	15296	2+	1430.79	0.004	2.79566	0.9999	R.VAEGTQVLELPFK.G
21	1	sp|P01008|ANT3_HUMAN	52602.4	0.625	SERPINC1	Antithrombin-III (short name: ATIII)	1873	47	1.91	105	15425	2+	1430.79	0.004	2.79566	1	R.VAEGTQVLELPFK.G
21	1	sp|P01008|ANT3_HUMAN	52602.4	0.625	SERPINC1	Antithrombin-III (short name: ATIII)	1873	47	1.91	105	15603	2+	1668.92	-0.011	6.59107	0.9903	K.GDDITMVLILPKPEK.S
21	1	sp|P01008|ANT3_HUMAN	52602.4	0.625	SERPINC1	Antithrombin-III (short name: ATIII)	1873	47	1.91	105	15737	2+	1668.92	0.009	5.3927	0.9929	K.GDDITMVLILPKPEK.S
21	1	sp|P01008|ANT3_HUMAN	52602.4	0.625	SERPINC1	Antithrombin-III (short name: ATIII)	1873	47	1.91	105	17636	2+	1389.76	-0.003	2.15865	0.9991	R.EVPLNTIIFMGR.V
21	1	sp|P01008|ANT3_HUMAN	52602.4	0.625	SERPINC1	Antithrombin-III (short name: ATIII)	1873	47	1.91	105	17767	2+	1389.76	-0.004	2.8782	1	R.EVPLNTIIFMGR.V
21	1	sp|P01008|ANT3_HUMAN	52602.4	0.625	SERPINC1	Antithrombin-III (short name: ATIII)	1873	47	1.91	105	17899	2+	1389.76	-0.003	2.15865	1	R.EVPLNTIIFMGR.V
21	1	sp|P01008|ANT3_HUMAN	52602.4	0.625	SERPINC1	Antithrombin-III (short name: ATIII)	1873	47	1.91	105	18032	2+	1389.76	-0.003	2.15865	1	R.EVPLNTIIFMGR.V
21	1	sp|P01008|ANT3_HUMAN	52602.4	0.625	SERPINC1	Antithrombin-III (short name: ATIII)	1873	47	1.91	105	18163	2+	1389.76	-0.003	2.15865	0.9981	R.EVPLNTIIFMGR.V
21	1	sp|P01008|ANT3_HUMAN	52602.4	0.625	SERPINC1	Antithrombin-III (short name: ATIII)	1873	47	1.91	105	18369	2+	1389.76	-0.005	3.59775	0.9658	R.EVPLNTIIFMGR.V
21	1	sp|P01008|ANT3_HUMAN	52602.4	0.625	SERPINC1	Antithrombin-III (short name: ATIII)	1873	47	1.91	105	19639	2+	1848.9	-0.003	1.62258	1	K.EQLQDMGLVDLFSPEK.S
21	1	sp|P01008|ANT3_HUMAN	52602.4	0.625	SERPINC1	Antithrombin-III (short name: ATIII)	1873	47	1.91	105	19772	2+	1848.9	-0.006	3.24516	0.9999	K.EQLQDMGLVDLFSPEK.S
21	1	sp|P01008|ANT3_HUMAN	52602.4	0.625	SERPINC1	Antithrombin-III (short name: ATIII)	1873	47	1.91	105	2431	2+	800.426	-0.001	1.24933	0.9519	K.IPEATNR.R
21	1	sp|P01008|ANT3_HUMAN	52602.4	0.625	SERPINC1	Antithrombin-III (short name: ATIII)	1873	47	1.91	105	2561	2+	800.426	-0.003	3.748	0.6288	K.IPEATNR.R
21	1	sp|P01008|ANT3_HUMAN	52602.4	0.625	SERPINC1	Antithrombin-III (short name: ATIII)	1873	47	1.91	105	2694	2+	800.426	-0.003	3.748	0.8526	K.IPEATNR.R
21	1	sp|P01008|ANT3_HUMAN	52602.4	0.625	SERPINC1	Antithrombin-III (short name: ATIII)	1873	47	1.91	105	2828	2+	800.426	-0.003	3.748	0.9145	K.IPEATNR.R
21	1	sp|P01008|ANT3_HUMAN	52602.4	0.625	SERPINC1	Antithrombin-III (short name: ATIII)	1873	47	1.91	105	3152	2+	850.405	-0.003	3.52773	0.9579	K.FSPENTR.K
21	1	sp|P01008|ANT3_HUMAN	52602.4	0.625	SERPINC1	Antithrombin-III (short name: ATIII)	1873	47	1.91	105	3276	2+	850.405	-0.003	3.52773	0.6754	K.FSPENTR.K
21	1	sp|P01008|ANT3_HUMAN	52602.4	0.625	SERPINC1	Antithrombin-III (short name: ATIII)	1873	47	1.91	105	3507	2+	850.405	-0.003	3.52773	0.9519	K.FSPENTR.K
21	1	sp|P01008|ANT3_HUMAN	52602.4	0.625	SERPINC1	Antithrombin-III (short name: ATIII)	1873	47	1.91	105	3573	3+	2002.97	-0.005	2.4963	0.8994	K.KATEDEGSEQKIPEATNR.R
21	1	sp|P01008|ANT3_HUMAN	52602.4	0.625	SERPINC1	Antithrombin-III (short name: ATIII)	1873	47	1.91	105	3815	2+	839.414	-0.002	2.38261	0.6914	K.FDTISEK.T
21	1	sp|P01008|ANT3_HUMAN	52602.4	0.625	SERPINC1	Antithrombin-III (short name: ATIII)	1873	47	1.91	105	3898	2+	1874.87	-0.004	2.13348	0.9944	K.ATEDEGSEQKIPEATNR.R
21	1	sp|P01008|ANT3_HUMAN	52602.4	0.625	SERPINC1	Antithrombin-III (short name: ATIII)	1873	47	1.91	105	3937	3+	1874.87	-0.005	2.66685	0.9935	K.ATEDEGSEQKIPEATNR.R
21	1	sp|P01008|ANT3_HUMAN	52602.4	0.625	SERPINC1	Antithrombin-III (short name: ATIII)	1873	47	1.91	105	4030	2+	1874.87	-0.003	1.60011	0.9996	K.ATEDEGSEQKIPEATNR.R
21	1	sp|P01008|ANT3_HUMAN	52602.4	0.625	SERPINC1	Antithrombin-III (short name: ATIII)	1873	47	1.91	105	4077	3+	1874.87	-0.004	2.13348	0.9619	K.ATEDEGSEQKIPEATNR.R
21	1	sp|P01008|ANT3_HUMAN	52602.4	0.625	SERPINC1	Antithrombin-III (short name: ATIII)	1873	47	1.91	105	4499	3+	1874.87	-0.016	8.53391	0.9281	K.ATEDEGSEQKIPEATNR.R
21	1	sp|P01008|ANT3_HUMAN	52602.4	0.625	SERPINC1	Antithrombin-III (short name: ATIII)	1873	47	1.91	105	4963	2+	917.52	-0.002	2.17979	0.8609	R.RVWELSK.A
21	1	sp|P01008|ANT3_HUMAN	52602.4	0.625	SERPINC1	Antithrombin-III (short name: ATIII)	1873	47	1.91	105	5550	2+	1126.66	-0.002	1.77516	0.9491	K.SKLPGIVAEGR.D
21	1	sp|P01008|ANT3_HUMAN	52602.4	0.625	SERPINC1	Antithrombin-III (short name: ATIII)	1873	47	1.91	105	5691	2+	1126.66	-0.002	1.77516	0.9879	K.SKLPGIVAEGR.D
21	1	sp|P01008|ANT3_HUMAN	52602.4	0.625	SERPINC1	Antithrombin-III (short name: ATIII)	1873	47	1.91	105	5832	2+	1126.66	-0.002	1.77516	0.9879	K.SKLPGIVAEGR.D
21	1	sp|P01008|ANT3_HUMAN	52602.4	0.625	SERPINC1	Antithrombin-III (short name: ATIII)	1873	47	1.91	105	5996	2+	911.531	-0.002	2.19411	1	K.LPGIVAEGR.D
21	1	sp|P01008|ANT3_HUMAN	52602.4	0.625	SERPINC1	Antithrombin-III (short name: ATIII)	1873	47	1.91	105	6137	2+	911.531	-0.002	2.19411	1	K.LPGIVAEGR.D
21	1	sp|P01008|ANT3_HUMAN	52602.4	0.625	SERPINC1	Antithrombin-III (short name: ATIII)	1873	47	1.91	105	6273	2+	911.531	-0.002	2.19411	1	K.LPGIVAEGR.D
21	1	sp|P01008|ANT3_HUMAN	52602.4	0.625	SERPINC1	Antithrombin-III (short name: ATIII)	1873	47	1.91	105	6409	2+	911.531	-0.002	2.19411	1	K.LPGIVAEGR.D
21	1	sp|P01008|ANT3_HUMAN	52602.4	0.625	SERPINC1	Antithrombin-III (short name: ATIII)	1873	47	1.91	105	6544	2+	911.531	-0.002	2.19411	1	K.LPGIVAEGR.D
21	1	sp|P01008|ANT3_HUMAN	52602.4	0.625	SERPINC1	Antithrombin-III (short name: ATIII)	1873	47	1.91	105	6682	2+	911.531	-0.002	2.19411	1	K.LPGIVAEGR.D
21	1	sp|P01008|ANT3_HUMAN	52602.4	0.625	SERPINC1	Antithrombin-III (short name: ATIII)	1873	47	1.91	105	6825	2+	911.531	-0.002	2.19411	1	K.LPGIVAEGR.D
21	1	sp|P01008|ANT3_HUMAN	52602.4	0.625	SERPINC1	Antithrombin-III (short name: ATIII)	1873	47	1.91	105	6980	2+	911.531	-0.002	2.19411	1	K.LPGIVAEGR.D
21	1	sp|P01008|ANT3_HUMAN	52602.4	0.625	SERPINC1	Antithrombin-III (short name: ATIII)	1873	47	1.91	105	7407	2+	908.472	-0.002	2.2015	0.9631	R.IEDGFSLK.E
21	1	sp|P01008|ANT3_HUMAN	52602.4	0.625	SERPINC1	Antithrombin-III (short name: ATIII)	1873	47	1.91	105	7550	2+	908.472	-0.002	2.2015	0.8927	R.IEDGFSLK.E
21	1	sp|P01008|ANT3_HUMAN	52602.4	0.625	SERPINC1	Antithrombin-III (short name: ATIII)	1873	47	1.91	105	7563	2+	911.531	1.922	85.5703	0.9984	K.LPGIVAEGR.D
21	1	sp|P01008|ANT3_HUMAN	52602.4	0.625	SERPINC1	Antithrombin-III (short name: ATIII)	1873	47	1.91	105	7691	2+	908.472	-0.002	2.2015	0.978	R.IEDGFSLK.E
21	1	sp|P01008|ANT3_HUMAN	52602.4	0.625	SERPINC1	Antithrombin-III (short name: ATIII)	1873	47	1.91	105	7706	2+	911.531	1.922	85.5703	0.9946	K.LPGIVAEGR.D
21	1	sp|P01008|ANT3_HUMAN	52602.4	0.625	SERPINC1	Antithrombin-III (short name: ATIII)	1873	47	1.91	105	7800	2+	1309.61	0.042	32.0707	0.9999	R.DDLYVSDAFHK.A
21	1	sp|P01008|ANT3_HUMAN	52602.4	0.625	SERPINC1	Antithrombin-III (short name: ATIII)	1873	47	1.91	105	7848	2+	911.531	1.922	85.5703	0.9991	K.LPGIVAEGR.D
21	1	sp|P01008|ANT3_HUMAN	52602.4	0.625	SERPINC1	Antithrombin-III (short name: ATIII)	1873	47	1.91	105	7941	2+	1309.61	0.04	30.5435	0.9997	R.DDLYVSDAFHK.A
21	1	sp|P01008|ANT3_HUMAN	52602.4	0.625	SERPINC1	Antithrombin-III (short name: ATIII)	1873	47	1.91	105	7974	2+	908.472	-0.001	1.10075	0.96	R.IEDGFSLK.E
21	1	sp|P01008|ANT3_HUMAN	52602.4	0.625	SERPINC1	Antithrombin-III (short name: ATIII)	1873	47	1.91	105	7988	2+	911.531	1.922	85.5703	0.9642	K.LPGIVAEGR.D
21	1	sp|P01008|ANT3_HUMAN	52602.4	0.625	SERPINC1	Antithrombin-III (short name: ATIII)	1873	47	1.91	105	8108	2+	1309.61	0.047	35.8887	0.9764	R.DDLYVSDAFHK.A
21	1	sp|P01008|ANT3_HUMAN	52602.4	0.625	SERPINC1	Antithrombin-III (short name: ATIII)	1873	47	1.91	105	8259	2+	1309.61	-0.002	1.52718	0.999	R.DDLYVSDAFHK.A
21	1	sp|P01008|ANT3_HUMAN	52602.4	0.625	SERPINC1	Antithrombin-III (short name: ATIII)	1873	47	1.91	105	8415	2+	1309.61	1.007	5.34512	0.9934	R.DDLYVSDAFHK.A
21	1	sp|P01008|ANT3_HUMAN	52602.4	0.625	SERPINC1	Antithrombin-III (short name: ATIII)	1873	47	1.91	105	8530	2+	1799.7	-0.023	12.7799	0.659	K.ADGESC'SASM"M"YQEGK.F	285512	603684
21	1	sp|P01008|ANT3_HUMAN	52602.4	0.625	SERPINC1	Antithrombin-III (short name: ATIII)	1873	47	1.91	105	8714	2+	908.472	-0.002	2.2015	0.8485	R.IEDGFSLK.E
21	1	sp|P01008|ANT3_HUMAN	52602.4	0.625	SERPINC1	Antithrombin-III (short name: ATIII)	1873	47	1.91	105	8722	2+	1309.61	-0.004	3.05435	1	R.DDLYVSDAFHK.A
21	1	sp|P01008|ANT3_HUMAN	52602.4	0.625	SERPINC1	Antithrombin-III (short name: ATIII)	1873	47	1.91	105	8859	2+	1309.61	-0.002	1.52718	0.9999	R.DDLYVSDAFHK.A
21	1	sp|P01008|ANT3_HUMAN	52602.4	0.625	SERPINC1	Antithrombin-III (short name: ATIII)	1873	47	1.91	105	9010	2+	1309.61	-0.001	0.763588	1	R.DDLYVSDAFHK.A
21	1	sp|P01008|ANT3_HUMAN	52602.4	0.625	SERPINC1	Antithrombin-III (short name: ATIII)	1873	47	1.91	105	9021	3+	1309.61	-0.002	1.52718	0.8292	R.DDLYVSDAFHK.A
21	1	sp|P01008|ANT3_HUMAN	52602.4	0.625	SERPINC1	Antithrombin-III (short name: ATIII)	1873	47	1.91	105	9153	2+	1309.61	-0.002	1.52718	0.998	R.DDLYVSDAFHK.A
21	1	sp|P01008|ANT3_HUMAN	52602.4	0.625	SERPINC1	Antithrombin-III (short name: ATIII)	1873	47	1.91	105	9156	2+	908.472	-0.002	2.2015	0.7969	R.IEDGFSLK.E
21	1	sp|P01008|ANT3_HUMAN	52602.4	0.625	SERPINC1	Antithrombin-III (short name: ATIII)	1873	47	1.91	105	9296	2+	1309.61	-0.002	1.52718	0.9995	R.DDLYVSDAFHK.A
21	1	sp|P01008|ANT3_HUMAN	52602.4	0.625	SERPINC1	Antithrombin-III (short name: ATIII)	1873	47	1.91	105	9307	3+	1309.61	-0.003	2.29077	0.9079	R.DDLYVSDAFHK.A
21	1	sp|P01008|ANT3_HUMAN	52602.4	0.625	SERPINC1	Antithrombin-III (short name: ATIII)	1873	47	1.91	105	9433	2+	1528.74	-0.006	3.92479	0.9998	R.FATTFYQHLADSK.N
21	1	sp|P01008|ANT3_HUMAN	52602.4	0.625	SERPINC1	Antithrombin-III (short name: ATIII)	1873	47	1.91	105	9452	2+	1309.61	-0.003	2.29077	1	R.DDLYVSDAFHK.A
21	1	sp|P01008|ANT3_HUMAN	52602.4	0.625	SERPINC1	Antithrombin-III (short name: ATIII)	1873	47	1.91	105	9577	2+	1528.74	0.93	45.7893	0.9996	R.FATTFYQHLADSK.N
21	1	sp|P01008|ANT3_HUMAN	52602.4	0.625	SERPINC1	Antithrombin-III (short name: ATIII)	1873	47	1.91	105	9594	2+	1309.61	0.042	32.0707	0.9999	R.DDLYVSDAFHK.A
21	1	sp|P01008|ANT3_HUMAN	52602.4	0.625	SERPINC1	Antithrombin-III (short name: ATIII)	1873	47	1.91	105	9678	2+	908.472	0	0	0.6751	R.IEDGFSLK.E
21	1	sp|P01008|ANT3_HUMAN	52602.4	0.625	SERPINC1	Antithrombin-III (short name: ATIII)	1873	47	1.91	105	9738	2+	1309.61	-0.004	3.05435	1	R.DDLYVSDAFHK.A
21	1	sp|P01008|ANT3_HUMAN	52602.4	0.625	SERPINC1	Antithrombin-III (short name: ATIII)	1873	47	1.91	105	9880	2+	1309.61	0.039	29.7799	0.9999	R.DDLYVSDAFHK.A
21	1	sp|P01008|ANT3_HUMAN	52602.4	0.625	SERPINC1	Antithrombin-III (short name: ATIII)	1873	47	1.91	105	10023	2+	1309.61	0.042	32.0707	0.9999	R.DDLYVSDAFHK.A
21	1	sp|P01008|ANT3_HUMAN	52602.4	0.625	SERPINC1	Antithrombin-III (short name: ATIII)	1873	47	1.91	105	10166	2+	1309.61	0.04	30.5435	0.9997	R.DDLYVSDAFHK.A
21	1	sp|P01008|ANT3_HUMAN	52602.4	0.625	SERPINC1	Antithrombin-III (short name: ATIII)	1873	47	1.91	105	10309	2+	1528.74	-0.002	1.30826	1	R.FATTFYQHLADSK.N
21	1	sp|P01008|ANT3_HUMAN	52602.4	0.625	SERPINC1	Antithrombin-III (short name: ATIII)	1873	47	1.91	105	10452	2+	1528.74	-0.001	0.654132	1	R.FATTFYQHLADSK.N
21	1	sp|P01008|ANT3_HUMAN	52602.4	0.625	SERPINC1	Antithrombin-III (short name: ATIII)	1873	47	1.91	105	10595	2+	1528.74	-0.002	1.30826	1	R.FATTFYQHLADSK.N
21	1	sp|P01008|ANT3_HUMAN	52602.4	0.625	SERPINC1	Antithrombin-III (short name: ATIII)	1873	47	1.91	105	10738	3+	1528.74	-0.005	3.27066	0.6997	R.FATTFYQHLADSK.N
21	1	sp|P01008|ANT3_HUMAN	52602.4	0.625	SERPINC1	Antithrombin-III (short name: ATIII)	1873	47	1.91	105	10740	2+	1528.74	-0.002	1.30826	1	R.FATTFYQHLADSK.N
21	1	sp|P01008|ANT3_HUMAN	52602.4	0.625	SERPINC1	Antithrombin-III (short name: ATIII)	1873	47	1.91	105	10882	2+	1528.74	-0.002	1.30826	1	R.FATTFYQHLADSK.N
21	1	sp|P01008|ANT3_HUMAN	52602.4	0.625	SERPINC1	Antithrombin-III (short name: ATIII)	1873	47	1.91	105	11025	2+	1528.74	-0.003	1.9624	1	R.FATTFYQHLADSK.N
21	1	sp|P01008|ANT3_HUMAN	52602.4	0.625	SERPINC1	Antithrombin-III (short name: ATIII)	1873	47	1.91	105	11167	2+	1528.74	-0.003	1.9624	1	R.FATTFYQHLADSK.N
21	1	sp|P01008|ANT3_HUMAN	52602.4	0.625	SERPINC1	Antithrombin-III (short name: ATIII)	1873	47	1.91	105	11168	2+	1309.61	0.007	5.34512	0.7994	R.DDLYVSDAFHK.A
21	1	sp|P01008|ANT3_HUMAN	52602.4	0.625	SERPINC1	Antithrombin-III (short name: ATIII)	1873	47	1.91	105	11310	2+	1528.74	-0.003	1.9624	1	R.FATTFYQHLADSK.N
21	1	sp|P01008|ANT3_HUMAN	52602.4	0.625	SERPINC1	Antithrombin-III (short name: ATIII)	1873	47	1.91	105	11311	2+	1309.61	0.007	5.34512	0.9986	R.DDLYVSDAFHK.A
21	1	sp|P01008|ANT3_HUMAN	52602.4	0.625	SERPINC1	Antithrombin-III (short name: ATIII)	1873	47	1.91	105	11441	2+	1442.67	-0.012	8.31793	0.9995	R.DIPMNPM"C'IYR.S	1.08098e+06	22623926
21	1	sp|P01008|ANT3_HUMAN	52602.4	0.625	SERPINC1	Antithrombin-III (short name: ATIII)	1873	47	1.91	105	11455	2+	1528.74	-0.003	1.9624	1	R.FATTFYQHLADSK.N
21	1	sp|P01008|ANT3_HUMAN	52602.4	0.625	SERPINC1	Antithrombin-III (short name: ATIII)	1873	47	1.91	105	11585	2+	1442.67	-0.011	7.62477	0.9984	R.DIPMNPM"C'IYR.S	11032722	22400258
21	1	sp|P01008|ANT3_HUMAN	52602.4	0.625	SERPINC1	Antithrombin-III (short name: ATIII)	1873	47	1.91	105	11597	2+	1528.74	-0.001	0.654132	1	R.FATTFYQHLADSK.N
21	1	sp|P01008|ANT3_HUMAN	52602.4	0.625	SERPINC1	Antithrombin-III (short name: ATIII)	1873	47	1.91	105	11610	2+	1309.61	-0.002	1.52718	0.9996	R.DDLYVSDAFHK.A
21	1	sp|P01008|ANT3_HUMAN	52602.4	0.625	SERPINC1	Antithrombin-III (short name: ATIII)	1873	47	1.91	105	11742	2+	1528.74	-0.002	1.30826	1	R.FATTFYQHLADSK.N
21	1	sp|P01008|ANT3_HUMAN	52602.4	0.625	SERPINC1	Antithrombin-III (short name: ATIII)	1873	47	1.91	105	11753	2+	1309.61	-0.002	1.52718	1	R.DDLYVSDAFHK.A
[truncated: 79,472 more rows]

## Sheet: BPH4_AAL
Group	Prob	Protein	SequenceMass	AACoverage	BestGeneName	Description	Total Filtered Peptides	Unique Filtered Peptides	H2L Mean	Ratio Peps	Scan	Z	CalcMHPlus	dMass	FdMass (ppm)	PepProphet	Peptide	SeqHits	Protein	Light Area	Heavy Area
1	1	CONTAM|P00761	24409.5	0.251		SWISS-PROT:P00761|TRYP_PIG Trypsin - Sus scrofa (Pig).	410	5			5556	2+	1045.56	0	0	0.9746	K.LSSPATLNSR.V	1	CONTAM|P00761
1	1	CONTAM|P00761	24409.5	0.251		SWISS-PROT:P00761|TRYP_PIG Trypsin - Sus scrofa (Pig).	410	5			5680	2+	1045.56	0.009	8.6078	0.8517	K.LSSPATLNSR.V	1	CONTAM|P00761
1	1	CONTAM|P00761	24409.5	0.251		SWISS-PROT:P00761|TRYP_PIG Trypsin - Sus scrofa (Pig).	410	5			5803	2+	1045.56	0	0	0.8597	K.LSSPATLNSR.V	1	CONTAM|P00761
1	1	CONTAM|P00761	24409.5	0.251		SWISS-PROT:P00761|TRYP_PIG Trypsin - Sus scrofa (Pig).	410	5			5929	2+	1045.56	0.009	8.6078	0.7606	K.LSSPATLNSR.V	1	CONTAM|P00761
1	1	CONTAM|P00761	24409.5	0.251		SWISS-PROT:P00761|TRYP_PIG Trypsin - Sus scrofa (Pig).	410	5			7257	2+	842.509	0	0	0.7565	R.VATVSLPR.S	1	CONTAM|P00761
1	1	CONTAM|P00761	24409.5	0.251		SWISS-PROT:P00761|TRYP_PIG Trypsin - Sus scrofa (Pig).	410	5			7384	2+	842.509	0.001	1.18693	0.9687	R.VATVSLPR.S	1	CONTAM|P00761
1	1	CONTAM|P00761	24409.5	0.251		SWISS-PROT:P00761|TRYP_PIG Trypsin - Sus scrofa (Pig).	410	5			7516	2+	842.509	0	0	0.9255	R.VATVSLPR.S	1	CONTAM|P00761
1	1	CONTAM|P00761	24409.5	0.251		SWISS-PROT:P00761|TRYP_PIG Trypsin - Sus scrofa (Pig).	410	5			7648	2+	842.509	0.001	1.18693	0.8606	R.VATVSLPR.S	1	CONTAM|P00761
1	1	CONTAM|P00761	24409.5	0.251		SWISS-PROT:P00761|TRYP_PIG Trypsin - Sus scrofa (Pig).	410	5			7779	2+	842.509	0	0	0.7241	R.VATVSLPR.S	1	CONTAM|P00761
1	1	CONTAM|P00761	24409.5	0.251		SWISS-PROT:P00761|TRYP_PIG Trypsin - Sus scrofa (Pig).	410	5			8166	2+	842.509	0.001	1.18693	0.9856	R.VATVSLPR.S	1	CONTAM|P00761
1	1	CONTAM|P00761	24409.5	0.251		SWISS-PROT:P00761|TRYP_PIG Trypsin - Sus scrofa (Pig).	410	5			8422	2+	842.509	0	0	0.8797	R.VATVSLPR.S	1	CONTAM|P00761
1	1	CONTAM|P00761	24409.5	0.251		SWISS-PROT:P00761|TRYP_PIG Trypsin - Sus scrofa (Pig).	410	5			8679	2+	842.509	0	0	0.6465	R.VATVSLPR.S	1	CONTAM|P00761
1	1	CONTAM|P00761	24409.5	0.251		SWISS-PROT:P00761|TRYP_PIG Trypsin - Sus scrofa (Pig).	410	5			8811	2+	842.509	0	0	0.7221	R.VATVSLPR.S	1	CONTAM|P00761
1	1	CONTAM|P00761	24409.5	0.251		SWISS-PROT:P00761|TRYP_PIG Trypsin - Sus scrofa (Pig).	410	5			8940	2+	842.509	0	0	0.7518	R.VATVSLPR.S	1	CONTAM|P00761
1	1	CONTAM|P00761	24409.5	0.251		SWISS-PROT:P00761|TRYP_PIG Trypsin - Sus scrofa (Pig).	410	5			9064	2+	842.509	0	0	0.9105	R.VATVSLPR.S	1	CONTAM|P00761
1	1	CONTAM|P00761	24409.5	0.251		SWISS-PROT:P00761|TRYP_PIG Trypsin - Sus scrofa (Pig).	410	5			9703	2+	842.509	0	0	0.8778	R.VATVSLPR.S	1	CONTAM|P00761
1	1	CONTAM|P00761	24409.5	0.251		SWISS-PROT:P00761|TRYP_PIG Trypsin - Sus scrofa (Pig).	410	5			13445	3+	2211.1	0.007	3.16584	0.9996	R.LGEHNIDVLEGNEQFINAAK.I	1	CONTAM|P00761
1	1	CONTAM|P00761	24409.5	0.251		SWISS-PROT:P00761|TRYP_PIG Trypsin - Sus scrofa (Pig).	410	5			13533	2+	2211.1	0.002	0.904526	1	R.LGEHNIDVLEGNEQFINAAK.I	1	CONTAM|P00761
1	1	CONTAM|P00761	24409.5	0.251		SWISS-PROT:P00761|TRYP_PIG Trypsin - Sus scrofa (Pig).	410	5			13566	3+	2211.1	0.007	3.16584	0.988	R.LGEHNIDVLEGNEQFINAAK.I	1	CONTAM|P00761
1	1	CONTAM|P00761	24409.5	0.251		SWISS-PROT:P00761|TRYP_PIG Trypsin - Sus scrofa (Pig).	410	5			13687	3+	2211.1	0.008	3.6181	0.9935	R.LGEHNIDVLEGNEQFINAAK.I	1	CONTAM|P00761
1	1	CONTAM|P00761	24409.5	0.251		SWISS-PROT:P00761|TRYP_PIG Trypsin - Sus scrofa (Pig).	410	5			13818	3+	2211.1	0.004	1.80905	0.9872	R.LGEHNIDVLEGNEQFINAAK.I	1	CONTAM|P00761
1	1	CONTAM|P00761	24409.5	0.251		SWISS-PROT:P00761|TRYP_PIG Trypsin - Sus scrofa (Pig).	410	5			13946	3+	2211.1	0.004	1.80905	0.9997	R.LGEHNIDVLEGNEQFINAAK.I	1	CONTAM|P00761
1	1	CONTAM|P00761	24409.5	0.251		SWISS-PROT:P00761|TRYP_PIG Trypsin - Sus scrofa (Pig).	410	5			14073	3+	2211.1	0.003	1.35679	0.9706	R.LGEHNIDVLEGNEQFINAAK.I	1	CONTAM|P00761
1	1	CONTAM|P00761	24409.5	0.251		SWISS-PROT:P00761|TRYP_PIG Trypsin - Sus scrofa (Pig).	410	5			14194	3+	2211.1	0.001	0.452263	0.7716	R.LGEHNIDVLEGNEQFINAAK.I	1	CONTAM|P00761
1	1	CONTAM|P00761	24409.5	0.251		SWISS-PROT:P00761|TRYP_PIG Trypsin - Sus scrofa (Pig).	410	5			14315	3+	2211.1	0.001	0.452263	0.9979	R.LGEHNIDVLEGNEQFINAAK.I	1	CONTAM|P00761
1	1	CONTAM|P00761	24409.5	0.251		SWISS-PROT:P00761|TRYP_PIG Trypsin - Sus scrofa (Pig).	410	5			14437	3+	2211.1	0.99	4.52263	0.6363	R.LGEHNIDVLEGNEQFINAAK.I	1	CONTAM|P00761
1	1	CONTAM|P00761	24409.5	0.251		SWISS-PROT:P00761|TRYP_PIG Trypsin - Sus scrofa (Pig).	410	5			14928	3+	2211.1	0.004	1.80905	0.9767	R.LGEHNIDVLEGNEQFINAAK.I	1	CONTAM|P00761
1	1	CONTAM|P00761	24409.5	0.251		SWISS-PROT:P00761|TRYP_PIG Trypsin - Sus scrofa (Pig).	410	5			15614	3+	2299.18	0.987	5.6542	0.6233	K.IITHPNFNGNTLDNDIM"LIK.L	1	CONTAM|P00761
1	1	CONTAM|P00761	24409.5	0.251		SWISS-PROT:P00761|TRYP_PIG Trypsin - Sus scrofa (Pig).	410	5			15742	3+	2283.18	1.015	6.56978	0.6134	K.IITHPNFNGNTLDNDIMLIK.L	1	CONTAM|P00761
1	1	CONTAM|P00761	24409.5	0.251		SWISS-PROT:P00761|TRYP_PIG Trypsin - Sus scrofa (Pig).	410	5			15872	3+	2283.18	0.004	1.75194	0.9811	K.IITHPNFNGNTLDNDIMLIK.L	1	CONTAM|P00761
1	1	CONTAM|P00761	24409.5	0.251		SWISS-PROT:P00761|TRYP_PIG Trypsin - Sus scrofa (Pig).	410	5			5614	2+	1045.56	0.001	0.956422	0.999	K.LSSPATLNSR.V	1	CONTAM|P00761
1	1	CONTAM|P00761	24409.5	0.251		SWISS-PROT:P00761|TRYP_PIG Trypsin - Sus scrofa (Pig).	410	5			7197	2+	842.509	0.001	1.18693	0.7751	R.VATVSLPR.S	1	CONTAM|P00761
1	1	CONTAM|P00761	24409.5	0.251		SWISS-PROT:P00761|TRYP_PIG Trypsin - Sus scrofa (Pig).	410	5			7757	2+	842.509	0.001	1.18693	0.6627	R.VATVSLPR.S	1	CONTAM|P00761
1	1	CONTAM|P00761	24409.5	0.251		SWISS-PROT:P00761|TRYP_PIG Trypsin - Sus scrofa (Pig).	410	5			7893	2+	842.509	0.001	1.18693	0.8159	R.VATVSLPR.S	1	CONTAM|P00761
1	1	CONTAM|P00761	24409.5	0.251		SWISS-PROT:P00761|TRYP_PIG Trypsin - Sus scrofa (Pig).	410	5			8038	2+	842.509	0.001	1.18693	0.8906	R.VATVSLPR.S	1	CONTAM|P00761
1	1	CONTAM|P00761	24409.5	0.251		SWISS-PROT:P00761|TRYP_PIG Trypsin - Sus scrofa (Pig).	410	5			8181	2+	842.509	0.001	1.18693	0.8041	R.VATVSLPR.S	1	CONTAM|P00761
1	1	CONTAM|P00761	24409.5	0.251		SWISS-PROT:P00761|TRYP_PIG Trypsin - Sus scrofa (Pig).	410	5			9229	2+	842.509	0.001	1.18693	0.7994	R.VATVSLPR.S	1	CONTAM|P00761
1	1	CONTAM|P00761	24409.5	0.251		SWISS-PROT:P00761|TRYP_PIG Trypsin - Sus scrofa (Pig).	410	5			13978	3+	2211.1	0.003	1.35679	0.9998	R.LGEHNIDVLEGNEQFINAAK.I	1	CONTAM|P00761
1	1	CONTAM|P00761	24409.5	0.251		SWISS-PROT:P00761|TRYP_PIG Trypsin - Sus scrofa (Pig).	410	5			13984	2+	2211.1	1.009	4.07036	0.8679	R.LGEHNIDVLEGNEQFINAAK.I	1	CONTAM|P00761
1	1	CONTAM|P00761	24409.5	0.251		SWISS-PROT:P00761|TRYP_PIG Trypsin - Sus scrofa (Pig).	410	5			14108	3+	2211.1	0.003	1.35679	0.9999	R.LGEHNIDVLEGNEQFINAAK.I	1	CONTAM|P00761
1	1	CONTAM|P00761	24409.5	0.251		SWISS-PROT:P00761|TRYP_PIG Trypsin - Sus scrofa (Pig).	410	5			14113	2+	2211.1	0.002	0.904526	1	R.LGEHNIDVLEGNEQFINAAK.I	1	CONTAM|P00761
1	1	CONTAM|P00761	24409.5	0.251		SWISS-PROT:P00761|TRYP_PIG Trypsin - Sus scrofa (Pig).	410	5			14240	3+	2211.1	0.004	1.80905	0.8847	R.LGEHNIDVLEGNEQFINAAK.I	1	CONTAM|P00761
1	1	CONTAM|P00761	24409.5	0.251		SWISS-PROT:P00761|TRYP_PIG Trypsin - Sus scrofa (Pig).	410	5			14243	2+	2211.1	0.001	0.452263	1	R.LGEHNIDVLEGNEQFINAAK.I	1	CONTAM|P00761
1	1	CONTAM|P00761	24409.5	0.251		SWISS-PROT:P00761|TRYP_PIG Trypsin - Sus scrofa (Pig).	410	5			16442	3+	2283.18	0.005	2.18993	0.9536	K.IITHPNFNGNTLDNDIMLIK.L	1	CONTAM|P00761
1	1	CONTAM|P00761	24409.5	0.251		SWISS-PROT:P00761|TRYP_PIG Trypsin - Sus scrofa (Pig).	410	5			16487	2+	2283.18	0.006	2.62791	0.9948	K.IITHPNFNGNTLDNDIMLIK.L	1	CONTAM|P00761
1	1	CONTAM|P00761	24409.5	0.251		SWISS-PROT:P00761|TRYP_PIG Trypsin - Sus scrofa (Pig).	410	5			17188	3+	2283.18	0.988	5.25583	0.8827	K.IITHPNFNGNTLDNDIMLIK.L	1	CONTAM|P00761
1	1	CONTAM|P00761	24409.5	0.251		SWISS-PROT:P00761|TRYP_PIG Trypsin - Sus scrofa (Pig).	410	5			5645	2+	1045.56	0.002	1.91284	0.999	K.LSSPATLNSR.V	1	CONTAM|P00761
1	1	CONTAM|P00761	24409.5	0.251		SWISS-PROT:P00761|TRYP_PIG Trypsin - Sus scrofa (Pig).	410	5			5775	2+	1045.56	0.009	8.6078	0.7707	K.LSSPATLNSR.V	1	CONTAM|P00761
1	1	CONTAM|P00761	24409.5	0.251		SWISS-PROT:P00761|TRYP_PIG Trypsin - Sus scrofa (Pig).	410	5			7219	2+	842.509	0.01	11.8693	0.9113	R.VATVSLPR.S	1	CONTAM|P00761
1	1	CONTAM|P00761	24409.5	0.251		SWISS-PROT:P00761|TRYP_PIG Trypsin - Sus scrofa (Pig).	410	5			7501	2+	842.509	0.002	2.37386	0.9296	R.VATVSLPR.S	1	CONTAM|P00761
1	1	CONTAM|P00761	24409.5	0.251		SWISS-PROT:P00761|TRYP_PIG Trypsin - Sus scrofa (Pig).	410	5			7925	2+	842.509	0.002	2.37386	0.6648	R.VATVSLPR.S	1	CONTAM|P00761
1	1	CONTAM|P00761	24409.5	0.251		SWISS-PROT:P00761|TRYP_PIG Trypsin - Sus scrofa (Pig).	410	5			8203	2+	842.509	0.001	1.18693	0.9779	R.VATVSLPR.S	1	CONTAM|P00761
1	1	CONTAM|P00761	24409.5	0.251		SWISS-PROT:P00761|TRYP_PIG Trypsin - Sus scrofa (Pig).	410	5			8464	2+	842.509	0.002	2.37386	0.9593	R.VATVSLPR.S	1	CONTAM|P00761
1	1	CONTAM|P00761	24409.5	0.251		SWISS-PROT:P00761|TRYP_PIG Trypsin - Sus scrofa (Pig).	410	5			13864	2+	2211.1	0.014	6.33168	1	R.LGEHNIDVLEGNEQFINAAK.I	1	CONTAM|P00761
1	1	CONTAM|P00761	24409.5	0.251		SWISS-PROT:P00761|TRYP_PIG Trypsin - Sus scrofa (Pig).	410	5			13955	3+	2211.1	0.01	4.52263	0.9989	R.LGEHNIDVLEGNEQFINAAK.I	1	CONTAM|P00761
1	1	CONTAM|P00761	24409.5	0.251		SWISS-PROT:P00761|TRYP_PIG Trypsin - Sus scrofa (Pig).	410	5			13988	2+	2211.1	0.007	3.16584	1	R.LGEHNIDVLEGNEQFINAAK.I	1	CONTAM|P00761
1	1	CONTAM|P00761	24409.5	0.251		SWISS-PROT:P00761|TRYP_PIG Trypsin - Sus scrofa (Pig).	410	5			14088	3+	2211.1	0.007	3.16584	0.9999	R.LGEHNIDVLEGNEQFINAAK.I	1	CONTAM|P00761
1	1	CONTAM|P00761	24409.5	0.251		SWISS-PROT:P00761|TRYP_PIG Trypsin - Sus scrofa (Pig).	410	5			14629	3+	2211.1	0.008	3.6181	0.8065	R.LGEHNIDVLEGNEQFINAAK.I	1	CONTAM|P00761
1	1	CONTAM|P00761	24409.5	0.251		SWISS-PROT:P00761|TRYP_PIG Trypsin - Sus scrofa (Pig).	410	5			14776	3+	2211.1	0.006	2.71358	0.9936	R.LGEHNIDVLEGNEQFINAAK.I	1	CONTAM|P00761
1	1	CONTAM|P00761	24409.5	0.251		SWISS-PROT:P00761|TRYP_PIG Trypsin - Sus scrofa (Pig).	410	5			15938	3+	2299.18	0.02	8.69877	0.9772	K.IITHPNFNGNTLDNDIM"LIK.L	1	CONTAM|P00761
1	1	CONTAM|P00761	24409.5	0.251		SWISS-PROT:P00761|TRYP_PIG Trypsin - Sus scrofa (Pig).	410	5			16654	3+	2299.18	0.02	8.69877	0.9966	K.IITHPNFNGNTLDNDIM"LIK.L	1	CONTAM|P00761
1	1	CONTAM|P00761	24409.5	0.251		SWISS-PROT:P00761|TRYP_PIG Trypsin - Sus scrofa (Pig).	410	5			17279	3+	2283.18	0.992	3.50388	0.6276	K.IITHPNFNGNTLDNDIMLIK.L	1	CONTAM|P00761
1	1	CONTAM|P00761	24409.5	0.251		SWISS-PROT:P00761|TRYP_PIG Trypsin - Sus scrofa (Pig).	410	5			7476	2+	842.509	0.002	2.37386	0.7757	R.VATVSLPR.S	1	CONTAM|P00761
1	1	CONTAM|P00761	24409.5	0.251		SWISS-PROT:P00761|TRYP_PIG Trypsin - Sus scrofa (Pig).	410	5			7863	2+	842.509	0.002	2.37386	0.9257	R.VATVSLPR.S	1	CONTAM|P00761
1	1	CONTAM|P00761	24409.5	0.251		SWISS-PROT:P00761|TRYP_PIG Trypsin - Sus scrofa (Pig).	410	5			7993	2+	842.509	0.002	2.37386	0.957	R.VATVSLPR.S	1	CONTAM|P00761
1	1	CONTAM|P00761	24409.5	0.251		SWISS-PROT:P00761|TRYP_PIG Trypsin - Sus scrofa (Pig).	410	5			8123	2+	842.509	0.003	3.56079	0.9718	R.VATVSLPR.S	1	CONTAM|P00761
1	1	CONTAM|P00761	24409.5	0.251		SWISS-PROT:P00761|TRYP_PIG Trypsin - Sus scrofa (Pig).	410	5			8387	2+	842.509	0.003	3.56079	0.9598	R.VATVSLPR.S	1	CONTAM|P00761
1	1	CONTAM|P00761	24409.5	0.251		SWISS-PROT:P00761|TRYP_PIG Trypsin - Sus scrofa (Pig).	410	5			8517	2+	842.509	0.002	2.37386	0.8635	R.VATVSLPR.S	1	CONTAM|P00761
1	1	CONTAM|P00761	24409.5	0.251		SWISS-PROT:P00761|TRYP_PIG Trypsin - Sus scrofa (Pig).	410	5			8780	2+	842.509	0.002	2.37386	0.6926	R.VATVSLPR.S	1	CONTAM|P00761
1	1	CONTAM|P00761	24409.5	0.251		SWISS-PROT:P00761|TRYP_PIG Trypsin - Sus scrofa (Pig).	410	5			9708	2+	842.509	0.002	2.37386	0.9731	R.VATVSLPR.S	1	CONTAM|P00761
1	1	CONTAM|P00761	24409.5	0.251		SWISS-PROT:P00761|TRYP_PIG Trypsin - Sus scrofa (Pig).	410	5			9929	2+	842.509	0.002	2.37386	0.7111	R.VATVSLPR.S	1	CONTAM|P00761
1	1	CONTAM|P00761	24409.5	0.251		SWISS-PROT:P00761|TRYP_PIG Trypsin - Sus scrofa (Pig).	410	5			13953	3+	2211.1	0.007	3.16584	0.9923	R.LGEHNIDVLEGNEQFINAAK.I	1	CONTAM|P00761
1	1	CONTAM|P00761	24409.5	0.251		SWISS-PROT:P00761|TRYP_PIG Trypsin - Sus scrofa (Pig).	410	5			13976	2+	2211.1	0.009	4.07036	0.9993	R.LGEHNIDVLEGNEQFINAAK.I	1	CONTAM|P00761
1	1	CONTAM|P00761	24409.5	0.251		SWISS-PROT:P00761|TRYP_PIG Trypsin - Sus scrofa (Pig).	410	5			14082	3+	2211.1	0.012	5.42715	0.9987	R.LGEHNIDVLEGNEQFINAAK.I	1	CONTAM|P00761
1	1	CONTAM|P00761	24409.5	0.251		SWISS-PROT:P00761|TRYP_PIG Trypsin - Sus scrofa (Pig).	410	5			14104	2+	2211.1	0.007	3.16584	1	R.LGEHNIDVLEGNEQFINAAK.I	1	CONTAM|P00761
1	1	CONTAM|P00761	24409.5	0.251		SWISS-PROT:P00761|TRYP_PIG Trypsin - Sus scrofa (Pig).	410	5			14215	3+	2211.1	0.011	4.97489	0.9998	R.LGEHNIDVLEGNEQFINAAK.I	1	CONTAM|P00761
1	1	CONTAM|P00761	24409.5	0.251		SWISS-PROT:P00761|TRYP_PIG Trypsin - Sus scrofa (Pig).	410	5			14239	2+	2211.1	0.006	2.71358	1	R.LGEHNIDVLEGNEQFINAAK.I	1	CONTAM|P00761
1	1	CONTAM|P00761	24409.5	0.251		SWISS-PROT:P00761|TRYP_PIG Trypsin - Sus scrofa (Pig).	410	5			14347	3+	2211.1	0.014	6.33168	0.9997	R.LGEHNIDVLEGNEQFINAAK.I	1	CONTAM|P00761
1	1	CONTAM|P00761	24409.5	0.251		SWISS-PROT:P00761|TRYP_PIG Trypsin - Sus scrofa (Pig).	410	5			14478	3+	2211.1	1.001	0.452263	0.9561	R.LGEHNIDVLEGNEQFINAAK.I	1	CONTAM|P00761
1	1	CONTAM|P00761	24409.5	0.251		SWISS-PROT:P00761|TRYP_PIG Trypsin - Sus scrofa (Pig).	410	5			14541	2+	2211.1	0.008	3.6181	0.8864	R.LGEHNIDVLEGNEQFINAAK.I	1	CONTAM|P00761
1	1	CONTAM|P00761	24409.5	0.251		SWISS-PROT:P00761|TRYP_PIG Trypsin - Sus scrofa (Pig).	410	5			14610	3+	2211.1	0.009	4.07036	0.9995	R.LGEHNIDVLEGNEQFINAAK.I	1	CONTAM|P00761
1	1	CONTAM|P00761	24409.5	0.251		SWISS-PROT:P00761|TRYP_PIG Trypsin - Sus scrofa (Pig).	410	5			14744	3+	2211.1	0.006	2.71358	0.9925	R.LGEHNIDVLEGNEQFINAAK.I	1	CONTAM|P00761
1	1	CONTAM|P00761	24409.5	0.251		SWISS-PROT:P00761|TRYP_PIG Trypsin - Sus scrofa (Pig).	410	5			14875	3+	2211.1	1.001	0.452263	0.9767	R.LGEHNIDVLEGNEQFINAAK.I	1	CONTAM|P00761
1	1	CONTAM|P00761	24409.5	0.251		SWISS-PROT:P00761|TRYP_PIG Trypsin - Sus scrofa (Pig).	410	5			15008	3+	2211.1	0.004	1.80905	0.9975	R.LGEHNIDVLEGNEQFINAAK.I	1	CONTAM|P00761
1	1	CONTAM|P00761	24409.5	0.251		SWISS-PROT:P00761|TRYP_PIG Trypsin - Sus scrofa (Pig).	410	5			16458	3+	2283.18	0.008	3.50388	1	K.IITHPNFNGNTLDNDIMLIK.L	1	CONTAM|P00761
1	1	CONTAM|P00761	24409.5	0.251		SWISS-PROT:P00761|TRYP_PIG Trypsin - Sus scrofa (Pig).	410	5			16472	2+	2283.18	0.005	2.18993	0.9526	K.IITHPNFNGNTLDNDIMLIK.L	1	CONTAM|P00761
1	1	CONTAM|P00761	24409.5	0.251		SWISS-PROT:P00761|TRYP_PIG Trypsin - Sus scrofa (Pig).	410	5			16854	3+	2283.18	0.994	2.62791	0.9206	K.IITHPNFNGNTLDNDIMLIK.L	1	CONTAM|P00761
1	1	CONTAM|P00761	24409.5	0.251		SWISS-PROT:P00761|TRYP_PIG Trypsin - Sus scrofa (Pig).	410	5			16986	3+	2283.18	0.993	3.0659	0.9017	K.IITHPNFNGNTLDNDIMLIK.L	1	CONTAM|P00761
1	1	CONTAM|P00761	24409.5	0.251		SWISS-PROT:P00761|TRYP_PIG Trypsin - Sus scrofa (Pig).	410	5			17118	3+	2283.18	0.991	3.94187	0.8987	K.IITHPNFNGNTLDNDIMLIK.L	1	CONTAM|P00761
1	1	CONTAM|P00761	24409.5	0.251		SWISS-PROT:P00761|TRYP_PIG Trypsin - Sus scrofa (Pig).	410	5			5606	2+	1045.56	0.004	3.82569	0.9999	K.LSSPATLNSR.V	1	CONTAM|P00761
1	1	CONTAM|P00761	24409.5	0.251		SWISS-PROT:P00761|TRYP_PIG Trypsin - Sus scrofa (Pig).	410	5			5738	2+	1045.56	0.009	8.6078	0.9993	K.LSSPATLNSR.V	1	CONTAM|P00761
1	1	CONTAM|P00761	24409.5	0.251		SWISS-PROT:P00761|TRYP_PIG Trypsin - Sus scrofa (Pig).	410	5			7305	2+	842.509	0.003	3.56079	0.8718	R.VATVSLPR.S	1	CONTAM|P00761
1	1	CONTAM|P00761	24409.5	0.251		SWISS-PROT:P00761|TRYP_PIG Trypsin - Sus scrofa (Pig).	410	5			7436	2+	842.509	0.022	26.1125	0.6697	R.VATVSLPR.S	1	CONTAM|P00761
1	1	CONTAM|P00761	24409.5	0.251		SWISS-PROT:P00761|TRYP_PIG Trypsin - Sus scrofa (Pig).	410	5			7564	2+	842.509	0.005	5.93465	0.96	R.VATVSLPR.S	1	CONTAM|P00761
1	1	CONTAM|P00761	24409.5	0.251		SWISS-PROT:P00761|TRYP_PIG Trypsin - Sus scrofa (Pig).	410	5			7696	2+	842.509	0.003	3.56079	0.7845	R.VATVSLPR.S	1	CONTAM|P00761
1	1	CONTAM|P00761	24409.5	0.251		SWISS-PROT:P00761|TRYP_PIG Trypsin - Sus scrofa (Pig).	410	5			7829	2+	842.509	0.002	2.37386	0.9649	R.VATVSLPR.S	1	CONTAM|P00761
1	1	CONTAM|P00761	24409.5	0.251		SWISS-PROT:P00761|TRYP_PIG Trypsin - Sus scrofa (Pig).	410	5			7962	2+	842.509	0.003	3.56079	0.8476	R.VATVSLPR.S	1	CONTAM|P00761
1	1	CONTAM|P00761	24409.5	0.251		SWISS-PROT:P00761|TRYP_PIG Trypsin - Sus scrofa (Pig).	410	5			8091	2+	842.509	0.003	3.56079	0.6356	R.VATVSLPR.S	1	CONTAM|P00761
1	1	CONTAM|P00761	24409.5	0.251		SWISS-PROT:P00761|TRYP_PIG Trypsin - Sus scrofa (Pig).	410	5			8223	2+	842.509	0.003	3.56079	0.89	R.VATVSLPR.S	1	CONTAM|P00761
1	1	CONTAM|P00761	24409.5	0.251		SWISS-PROT:P00761|TRYP_PIG Trypsin - Sus scrofa (Pig).	410	5			8355	2+	842.509	0.002	2.37386	0.9404	R.VATVSLPR.S	1	CONTAM|P00761
1	1	CONTAM|P00761	24409.5	0.251		SWISS-PROT:P00761|TRYP_PIG Trypsin - Sus scrofa (Pig).	410	5			8749	2+	842.509	0.003	3.56079	0.9476	R.VATVSLPR.S	1	CONTAM|P00761
1	1	CONTAM|P00761	24409.5	0.251		SWISS-PROT:P00761|TRYP_PIG Trypsin - Sus scrofa (Pig).	410	5			13636	2+	2211.1	0.008	3.6181	0.9183	R.LGEHNIDVLEGNEQFINAAK.I	1	CONTAM|P00761
1	1	CONTAM|P00761	24409.5	0.251		SWISS-PROT:P00761|TRYP_PIG Trypsin - Sus scrofa (Pig).	410	5			13720	3+	2211.1	0.01	4.52263	0.9991	R.LGEHNIDVLEGNEQFINAAK.I	1	CONTAM|P00761
1	1	CONTAM|P00761	24409.5	0.251		SWISS-PROT:P00761|TRYP_PIG Trypsin - Sus scrofa (Pig).	410	5			13764	2+	2211.1	0.007	3.16584	1	R.LGEHNIDVLEGNEQFINAAK.I	1	CONTAM|P00761
1	1	CONTAM|P00761	24409.5	0.251		SWISS-PROT:P00761|TRYP_PIG Trypsin - Sus scrofa (Pig).	410	5			13852	3+	2211.1	0.009	4.07036	0.999	R.LGEHNIDVLEGNEQFINAAK.I	1	CONTAM|P00761
1	1	CONTAM|P00761	24409.5	0.251		SWISS-PROT:P00761|TRYP_PIG Trypsin - Sus scrofa (Pig).	410	5			14116	3+	2211.1	0.007	3.16584	0.9394	R.LGEHNIDVLEGNEQFINAAK.I	1	CONTAM|P00761
1	1	CONTAM|P00761	24409.5	0.251		SWISS-PROT:P00761|TRYP_PIG Trypsin - Sus scrofa (Pig).	410	5			14249	3+	2211.1	0.008	3.6181	0.941	R.LGEHNIDVLEGNEQFINAAK.I	1	CONTAM|P00761
1	1	CONTAM|P00761	24409.5	0.251		SWISS-PROT:P00761|TRYP_PIG Trypsin - Sus scrofa (Pig).	410	5			14373	3+	2211.1	0.007	3.16584	0.9305	R.LGEHNIDVLEGNEQFINAAK.I	1	CONTAM|P00761
1	1	CONTAM|P00761	24409.5	0.251		SWISS-PROT:P00761|TRYP_PIG Trypsin - Sus scrofa (Pig).	410	5			14624	3+	2211.1	0.007	3.16584	0.9789	R.LGEHNIDVLEGNEQFINAAK.I	1	CONTAM|P00761
1	1	CONTAM|P00761	24409.5	0.251		SWISS-PROT:P00761|TRYP_PIG Trypsin - Sus scrofa (Pig).	410	5			15349	3+	2299.18	0.02	8.69877	0.9913	K.IITHPNFNGNTLDNDIM"LIK.L	1	CONTAM|P00761
1	1	CONTAM|P00761	24409.5	0.251		SWISS-PROT:P00761|TRYP_PIG Trypsin - Sus scrofa (Pig).	410	5			15755	3+	2299.18	0.992	3.47951	0.9231	K.IITHPNFNGNTLDNDIM"LIK.L	1	CONTAM|P00761
1	1	CONTAM|P00761	24409.5	0.251		SWISS-PROT:P00761|TRYP_PIG Trypsin - Sus scrofa (Pig).	410	5			16046	2+	2283.18	0.007	3.0659	0.9328	K.IITHPNFNGNTLDNDIMLIK.L	1	CONTAM|P00761
1	1	CONTAM|P00761	24409.5	0.251		SWISS-PROT:P00761|TRYP_PIG Trypsin - Sus scrofa (Pig).	410	5			16251	3+	2283.18	1	0	0.9816	K.IITHPNFNGNTLDNDIMLIK.L	1	CONTAM|P00761
1	1	CONTAM|P00761	24409.5	0.251		SWISS-PROT:P00761|TRYP_PIG Trypsin - Sus scrofa (Pig).	410	5			16371	3+	2283.18	0.993	3.0659	0.7496	K.IITHPNFNGNTLDNDIMLIK.L	1	CONTAM|P00761
1	1	CONTAM|P00761	24409.5	0.251		SWISS-PROT:P00761|TRYP_PIG Trypsin - Sus scrofa (Pig).	410	5			5669	2+	1045.56	0.001	0.956422	0.9998	K.LSSPATLNSR.V	1	CONTAM|P00761
1	1	CONTAM|P00761	24409.5	0.251		SWISS-PROT:P00761|TRYP_PIG Trypsin - Sus scrofa (Pig).	410	5			5800	2+	1045.56	0.002	1.91284	0.9913	K.LSSPATLNSR.V	1	CONTAM|P00761
1	1	CONTAM|P00761	24409.5	0.251		SWISS-PROT:P00761|TRYP_PIG Trypsin - Sus scrofa (Pig).	410	5			5801	2+	842.509	0.001	1.18693	0.908	R.VATVSLPR.S	1	CONTAM|P00761
1	1	CONTAM|P00761	24409.5	0.251		SWISS-PROT:P00761|TRYP_PIG Trypsin - Sus scrofa (Pig).	410	5			5933	2+	1045.56	0.002	1.91284	0.9992	K.LSSPATLNSR.V	1	CONTAM|P00761
1	1	CONTAM|P00761	24409.5	0.251		SWISS-PROT:P00761|TRYP_PIG Trypsin - Sus scrofa (Pig).	410	5			6056	2+	1045.56	0.001	0.956422	0.9483	K.LSSPATLNSR.V	1	CONTAM|P00761
1	1	CONTAM|P00761	24409.5	0.251		SWISS-PROT:P00761|TRYP_PIG Trypsin - Sus scrofa (Pig).	410	5			7494	2+	842.509	0.001	1.18693	0.9573	R.VATVSLPR.S	1	CONTAM|P00761
1	1	CONTAM|P00761	24409.5	0.251		SWISS-PROT:P00761|TRYP_PIG Trypsin - Sus scrofa (Pig).	410	5			7624	2+	842.509	0	0	0.9134	R.VATVSLPR.S	1	CONTAM|P00761
1	1	CONTAM|P00761	24409.5	0.251		SWISS-PROT:P00761|TRYP_PIG Trypsin - Sus scrofa (Pig).	410	5			7756	2+	842.509	0.001	1.18693	0.9064	R.VATVSLPR.S	1	CONTAM|P00761
1	1	CONTAM|P00761	24409.5	0.251		SWISS-PROT:P00761|TRYP_PIG Trypsin - Sus scrofa (Pig).	410	5			7889	2+	842.509	0.001	1.18693	0.995	R.VATVSLPR.S	1	CONTAM|P00761
1	1	CONTAM|P00761	24409.5	0.251		SWISS-PROT:P00761|TRYP_PIG Trypsin - Sus scrofa (Pig).	410	5			8016	2+	842.509	0.002	2.37386	0.8144	R.VATVSLPR.S	1	CONTAM|P00761
1	1	CONTAM|P00761	24409.5	0.251		SWISS-PROT:P00761|TRYP_PIG Trypsin - Sus scrofa (Pig).	410	5			8138	2+	842.509	0.002	2.37386	0.7831	R.VATVSLPR.S	1	CONTAM|P00761
1	1	CONTAM|P00761	24409.5	0.251		SWISS-PROT:P00761|TRYP_PIG Trypsin - Sus scrofa (Pig).	410	5			8262	2+	842.509	0.001	1.18693	0.6854	R.VATVSLPR.S	1	CONTAM|P00761
1	1	CONTAM|P00761	24409.5	0.251		SWISS-PROT:P00761|TRYP_PIG Trypsin - Sus scrofa (Pig).	410	5			8511	2+	842.509	0.001	1.18693	0.6822	R.VATVSLPR.S	1	CONTAM|P00761
1	1	CONTAM|P00761	24409.5	0.251		SWISS-PROT:P00761|TRYP_PIG Trypsin - Sus scrofa (Pig).	410	5			8751	2+	842.509	0.001	1.18693	0.829	R.VATVSLPR.S	1	CONTAM|P00761
1	1	CONTAM|P00761	24409.5	0.251		SWISS-PROT:P00761|TRYP_PIG Trypsin - Sus scrofa (Pig).	410	5			8872	2+	842.509	0.001	1.18693	0.9736	R.VATVSLPR.S	1	CONTAM|P00761
1	1	CONTAM|P00761	24409.5	0.251		SWISS-PROT:P00761|TRYP_PIG Trypsin - Sus scrofa (Pig).	410	5			8996	2+	842.509	0.001	1.18693	0.9915	R.VATVSLPR.S	1	CONTAM|P00761
1	1	CONTAM|P00761	24409.5	0.251		SWISS-PROT:P00761|TRYP_PIG Trypsin - Sus scrofa (Pig).	410	5			9372	2+	842.509	0	0	0.9151	R.VATVSLPR.S	1	CONTAM|P00761
1	1	CONTAM|P00761	24409.5	0.251		SWISS-PROT:P00761|TRYP_PIG Trypsin - Sus scrofa (Pig).	410	5			9504	2+	842.509	0.001	1.18693	0.682	R.VATVSLPR.S	1	CONTAM|P00761
1	1	CONTAM|P00761	24409.5	0.251		SWISS-PROT:P00761|TRYP_PIG Trypsin - Sus scrofa (Pig).	410	5			9812	2+	842.509	0	0	0.9007	R.VATVSLPR.S	1	CONTAM|P00761
1	1	CONTAM|P00761	24409.5	0.251		SWISS-PROT:P00761|TRYP_PIG Trypsin - Sus scrofa (Pig).	410	5			10538	2+	842.509	0.003	3.56079	0.6409	R.VATVSLPR.S	1	CONTAM|P00761
1	1	CONTAM|P00761	24409.5	0.251		SWISS-PROT:P00761|TRYP_PIG Trypsin - Sus scrofa (Pig).	410	5			13558	3+	2211.1	0.009	4.07036	0.999	R.LGEHNIDVLEGNEQFINAAK.I	1	CONTAM|P00761
1	1	CONTAM|P00761	24409.5	0.251		SWISS-PROT:P00761|TRYP_PIG Trypsin - Sus scrofa (Pig).	410	5			13602	2+	2211.1	0.003	1.35679	1	R.LGEHNIDVLEGNEQFINAAK.I	1	CONTAM|P00761
1	1	CONTAM|P00761	24409.5	0.251		SWISS-PROT:P00761|TRYP_PIG Trypsin - Sus scrofa (Pig).	410	5			13686	3+	2211.1	0.008	3.6181	0.9999	R.LGEHNIDVLEGNEQFINAAK.I	1	CONTAM|P00761
1	1	CONTAM|P00761	24409.5	0.251		SWISS-PROT:P00761|TRYP_PIG Trypsin - Sus scrofa (Pig).	410	5			13732	2+	2211.1	0.005	2.26131	0.9999	R.LGEHNIDVLEGNEQFINAAK.I	1	CONTAM|P00761
1	1	CONTAM|P00761	24409.5	0.251		SWISS-PROT:P00761|TRYP_PIG Trypsin - Sus scrofa (Pig).	410	5			13807	3+	2211.1	0.008	3.6181	0.9989	R.LGEHNIDVLEGNEQFINAAK.I	1	CONTAM|P00761
1	1	CONTAM|P00761	24409.5	0.251		SWISS-PROT:P00761|TRYP_PIG Trypsin - Sus scrofa (Pig).	410	5			13933	3+	2211.1	0.006	2.71358	0.9984	R.LGEHNIDVLEGNEQFINAAK.I	1	CONTAM|P00761
1	1	CONTAM|P00761	24409.5	0.251		SWISS-PROT:P00761|TRYP_PIG Trypsin - Sus scrofa (Pig).	410	5			14054	3+	2211.1	0.005	2.26131	0.9997	R.LGEHNIDVLEGNEQFINAAK.I	1	CONTAM|P00761
1	1	CONTAM|P00761	24409.5	0.251		SWISS-PROT:P00761|TRYP_PIG Trypsin - Sus scrofa (Pig).	410	5			14175	3+	2211.1	0.005	2.26131	0.9999	R.LGEHNIDVLEGNEQFINAAK.I	1	CONTAM|P00761
1	1	CONTAM|P00761	24409.5	0.251		SWISS-PROT:P00761|TRYP_PIG Trypsin - Sus scrofa (Pig).	410	5			14300	3+	2211.1	0.005	2.26131	0.9761	R.LGEHNIDVLEGNEQFINAAK.I	1	CONTAM|P00761
1	1	CONTAM|P00761	24409.5	0.251		SWISS-PROT:P00761|TRYP_PIG Trypsin - Sus scrofa (Pig).	410	5			14429	3+	2211.1	0.002	0.904526	0.7899	R.LGEHNIDVLEGNEQFINAAK.I	1	CONTAM|P00761
1	1	CONTAM|P00761	24409.5	0.251		SWISS-PROT:P00761|TRYP_PIG Trypsin - Sus scrofa (Pig).	410	5			14550	3+	2211.1	0.989	4.97489	0.9142	R.LGEHNIDVLEGNEQFINAAK.I	1	CONTAM|P00761
1	1	CONTAM|P00761	24409.5	0.251		SWISS-PROT:P00761|TRYP_PIG Trypsin - Sus scrofa (Pig).	410	5			15668	3+	2299.18	0.989	4.78432	0.9309	K.IITHPNFNGNTLDNDIM"LIK.L	1	CONTAM|P00761
1	1	CONTAM|P00761	24409.5	0.251		SWISS-PROT:P00761|TRYP_PIG Trypsin - Sus scrofa (Pig).	410	5			15878	3+	2283.18	1.015	6.56978	0.8622	K.IITHPNFNGNTLDNDIMLIK.L	1	CONTAM|P00761
1	1	CONTAM|P00761	24409.5	0.251		SWISS-PROT:P00761|TRYP_PIG Trypsin - Sus scrofa (Pig).	410	5			15998	3+	2283.18	0.005	2.18993	0.9995	K.IITHPNFNGNTLDNDIMLIK.L	1	CONTAM|P00761
1	1	CONTAM|P00761	24409.5	0.251		SWISS-PROT:P00761|TRYP_PIG Trypsin - Sus scrofa (Pig).	410	5			16119	3+	2283.18	0.985	6.56978	0.6056	K.IITHPNFNGNTLDNDIMLIK.L	1	CONTAM|P00761
1	1	CONTAM|P00761	24409.5	0.251		SWISS-PROT:P00761|TRYP_PIG Trypsin - Sus scrofa (Pig).	410	5			16240	3+	2283.18	0.99	4.37986	0.7694	K.IITHPNFNGNTLDNDIMLIK.L	1	CONTAM|P00761
1	1	CONTAM|P00761	24409.5	0.251		SWISS-PROT:P00761|TRYP_PIG Trypsin - Sus scrofa (Pig).	410	5			16482	3+	2283.18	0.992	3.50388	0.9934	K.IITHPNFNGNTLDNDIMLIK.L	1	CONTAM|P00761
1	1	CONTAM|P00761	24409.5	0.251		SWISS-PROT:P00761|TRYP_PIG Trypsin - Sus scrofa (Pig).	410	5			16735	3+	2283.18	0.989	4.81784	0.6769	K.IITHPNFNGNTLDNDIMLIK.L	1	CONTAM|P00761
1	1	CONTAM|P00761	24409.5	0.251		SWISS-PROT:P00761|TRYP_PIG Trypsin - Sus scrofa (Pig).	410	5			5773	2+	1045.56	0.001	0.956422	0.7521	K.LSSPATLNSR.V	1	CONTAM|P00761
1	1	CONTAM|P00761	24409.5	0.251		SWISS-PROT:P00761|TRYP_PIG Trypsin - Sus scrofa (Pig).	410	5			5903	2+	1045.56	0.001	0.956422	0.9924	K.LSSPATLNSR.V	1	CONTAM|P00761
1	1	CONTAM|P00761	24409.5	0.251		SWISS-PROT:P00761|TRYP_PIG Trypsin - Sus scrofa (Pig).	410	5			6035	2+	1045.56	0.003	2.86927	0.6135	K.LSSPATLNSR.V	1	CONTAM|P00761
1	1	CONTAM|P00761	24409.5	0.251		SWISS-PROT:P00761|TRYP_PIG Trypsin - Sus scrofa (Pig).	410	5			6293	2+	1045.56	0.981	18.172	0.7132	K.LSSPATLNSR.V	1	CONTAM|P00761
1	1	CONTAM|P00761	24409.5	0.251		SWISS-PROT:P00761|TRYP_PIG Trypsin - Sus scrofa (Pig).	410	5			7570	2+	842.509	0.001	1.18693	0.988	R.VATVSLPR.S	1	CONTAM|P00761
1	1	CONTAM|P00761	24409.5	0.251		SWISS-PROT:P00761|TRYP_PIG Trypsin - Sus scrofa (Pig).	410	5			7702	2+	842.509	0.002	2.37386	0.8152	R.VATVSLPR.S	1	CONTAM|P00761
1	1	CONTAM|P00761	24409.5	0.251		SWISS-PROT:P00761|TRYP_PIG Trypsin - Sus scrofa (Pig).	410	5			7834	2+	842.509	0.002	2.37386	0.9896	R.VATVSLPR.S	1	CONTAM|P00761
1	1	CONTAM|P00761	24409.5	0.251		SWISS-PROT:P00761|TRYP_PIG Trypsin - Sus scrofa (Pig).	410	5			7966	2+	842.509	0.002	2.37386	0.9282	R.VATVSLPR.S	1	CONTAM|P00761
1	1	CONTAM|P00761	24409.5	0.251		SWISS-PROT:P00761|TRYP_PIG Trypsin - Sus scrofa (Pig).	410	5			8098	2+	842.509	0.002	2.37386	0.929	R.VATVSLPR.S	1	CONTAM|P00761
1	1	CONTAM|P00761	24409.5	0.251		SWISS-PROT:P00761|TRYP_PIG Trypsin - Sus scrofa (Pig).	410	5			8363	2+	842.509	0.002	2.37386	0.9689	R.VATVSLPR.S	1	CONTAM|P00761
1	1	CONTAM|P00761	24409.5	0.251		SWISS-PROT:P00761|TRYP_PIG Trypsin - Sus scrofa (Pig).	410	5			8495	2+	842.509	0.002	2.37386	0.956	R.VATVSLPR.S	1	CONTAM|P00761
1	1	CONTAM|P00761	24409.5	0.251		SWISS-PROT:P00761|TRYP_PIG Trypsin - Sus scrofa (Pig).	410	5			8627	2+	842.509	0.001	1.18693	0.6551	R.VATVSLPR.S	1	CONTAM|P00761
1	1	CONTAM|P00761	24409.5	0.251		SWISS-PROT:P00761|TRYP_PIG Trypsin - Sus scrofa (Pig).	410	5			8759	2+	842.509	0.001	1.18693	0.8503	R.VATVSLPR.S	1	CONTAM|P00761
1	1	CONTAM|P00761	24409.5	0.251		SWISS-PROT:P00761|TRYP_PIG Trypsin - Sus scrofa (Pig).	410	5			8891	2+	842.509	0	0	0.6093	R.VATVSLPR.S	1	CONTAM|P00761
1	1	CONTAM|P00761	24409.5	0.251		SWISS-PROT:P00761|TRYP_PIG Trypsin - Sus scrofa (Pig).	410	5			9024	2+	842.509	0.001	1.18693	0.7067	R.VATVSLPR.S	1	CONTAM|P00761
1	1	CONTAM|P00761	24409.5	0.251		SWISS-PROT:P00761|TRYP_PIG Trypsin - Sus scrofa (Pig).	410	5			9155	2+	842.509	0.001	1.18693	0.9839	R.VATVSLPR.S	1	CONTAM|P00761
1	1	CONTAM|P00761	24409.5	0.251		SWISS-PROT:P00761|TRYP_PIG Trypsin - Sus scrofa (Pig).	410	5			9285	2+	842.509	0.001	1.18693	0.9818	R.VATVSLPR.S	1	CONTAM|P00761
1	1	CONTAM|P00761	24409.5	0.251		SWISS-PROT:P00761|TRYP_PIG Trypsin - Sus scrofa (Pig).	410	5			9415	2+	842.509	0	0	0.9163	R.VATVSLPR.S	1	CONTAM|P00761
1	1	CONTAM|P00761	24409.5	0.251		SWISS-PROT:P00761|TRYP_PIG Trypsin - Sus scrofa (Pig).	410	5			9547	2+	842.509	0.001	1.18693	0.799	R.VATVSLPR.S	1	CONTAM|P00761
1	1	CONTAM|P00761	24409.5	0.251		SWISS-PROT:P00761|TRYP_PIG Trypsin - Sus scrofa (Pig).	410	5			9945	2+	842.509	0.001	1.18693	0.9111	R.VATVSLPR.S	1	CONTAM|P00761
1	1	CONTAM|P00761	24409.5	0.251		SWISS-PROT:P00761|TRYP_PIG Trypsin - Sus scrofa (Pig).	410	5			10077	2+	842.509	0.002	2.37386	0.9844	R.VATVSLPR.S	1	CONTAM|P00761
1	1	CONTAM|P00761	24409.5	0.251		SWISS-PROT:P00761|TRYP_PIG Trypsin - Sus scrofa (Pig).	410	5			10207	2+	842.509	0.001	1.18693	0.9702	R.VATVSLPR.S	1	CONTAM|P00761
1	1	CONTAM|P00761	24409.5	0.251		SWISS-PROT:P00761|TRYP_PIG Trypsin - Sus scrofa (Pig).	410	5			10470	2+	842.509	0.001	1.18693	0.8771	R.VATVSLPR.S	1	CONTAM|P00761
1	1	CONTAM|P00761	24409.5	0.251		SWISS-PROT:P00761|TRYP_PIG Trypsin - Sus scrofa (Pig).	410	5			10604	2+	842.509	0.002	2.37386	0.7476	R.VATVSLPR.S	1	CONTAM|P00761
1	1	CONTAM|P00761	24409.5	0.251		SWISS-PROT:P00761|TRYP_PIG Trypsin - Sus scrofa (Pig).	410	5			10735	2+	842.509	0.001	1.18693	0.7465	R.VATVSLPR.S	1	CONTAM|P00761
1	1	CONTAM|P00761	24409.5	0.251		SWISS-PROT:P00761|TRYP_PIG Trypsin - Sus scrofa (Pig).	410	5			11132	2+	842.509	0.001	1.18693	0.7132	R.VATVSLPR.S	1	CONTAM|P00761
1	1	CONTAM|P00761	24409.5	0.251		SWISS-PROT:P00761|TRYP_PIG Trypsin - Sus scrofa (Pig).	410	5			11397	2+	842.509	0.002	2.37386	0.7931	R.VATVSLPR.S	1	CONTAM|P00761
1	1	CONTAM|P00761	24409.5	0.251		SWISS-PROT:P00761|TRYP_PIG Trypsin - Sus scrofa (Pig).	410	5			11529	2+	842.509	0.002	2.37386	0.9435	R.VATVSLPR.S	1	CONTAM|P00761
1	1	CONTAM|P00761	24409.5	0.251		SWISS-PROT:P00761|TRYP_PIG Trypsin - Sus scrofa (Pig).	410	5			14032	3+	2211.1	0.005	2.26131	0.9999	R.LGEHNIDVLEGNEQFINAAK.I	1	CONTAM|P00761
1	1	CONTAM|P00761	24409.5	0.251		SWISS-PROT:P00761|TRYP_PIG Trypsin - Sus scrofa (Pig).	410	5			14054	2+	2211.1	0.004	1.80905	1	R.LGEHNIDVLEGNEQFINAAK.I	1	CONTAM|P00761
1	1	CONTAM|P00761	24409.5	0.251		SWISS-PROT:P00761|TRYP_PIG Trypsin - Sus scrofa (Pig).	410	5			14165	3+	2211.1	0.004	1.80905	1	R.LGEHNIDVLEGNEQFINAAK.I	1	CONTAM|P00761
1	1	CONTAM|P00761	24409.5	0.251		SWISS-PROT:P00761|TRYP_PIG Trypsin - Sus scrofa (Pig).	410	5			14190	2+	2211.1	0	0	0.9968	R.LGEHNIDVLEGNEQFINAAK.I	1	CONTAM|P00761
1	1	CONTAM|P00761	24409.5	0.251		SWISS-PROT:P00761|TRYP_PIG Trypsin - Sus scrofa (Pig).	410	5			14297	3+	2211.1	0.012	5.42715	0.9989	R.LGEHNIDVLEGNEQFINAAK.I	1	CONTAM|P00761
1	1	CONTAM|P00761	24409.5	0.251		SWISS-PROT:P00761|TRYP_PIG Trypsin - Sus scrofa (Pig).	410	5			14418	3+	2211.1	0.006	2.71358	0.9994	R.LGEHNIDVLEGNEQFINAAK.I	1	CONTAM|P00761
1	1	CONTAM|P00761	24409.5	0.251		SWISS-PROT:P00761|TRYP_PIG Trypsin - Sus scrofa (Pig).	410	5			14467	2+	2211.1	0.001	0.452263	0.7945	R.LGEHNIDVLEGNEQFINAAK.I	1	CONTAM|P00761
1	1	CONTAM|P00761	24409.5	0.251		SWISS-PROT:P00761|TRYP_PIG Trypsin - Sus scrofa (Pig).	410	5			14552	3+	2211.1	0.009	4.07036	0.9995	R.LGEHNIDVLEGNEQFINAAK.I	1	CONTAM|P00761
1	1	CONTAM|P00761	24409.5	0.251		SWISS-PROT:P00761|TRYP_PIG Trypsin - Sus scrofa (Pig).	410	5			14683	3+	2211.1	0.007	3.16584	0.9983	R.LGEHNIDVLEGNEQFINAAK.I	1	CONTAM|P00761
1	1	CONTAM|P00761	24409.5	0.251		SWISS-PROT:P00761|TRYP_PIG Trypsin - Sus scrofa (Pig).	410	5			14814	3+	2211.1	0.004	1.80905	0.9991	R.LGEHNIDVLEGNEQFINAAK.I	1	CONTAM|P00761
1	1	CONTAM|P00761	24409.5	0.251		SWISS-PROT:P00761|TRYP_PIG Trypsin - Sus scrofa (Pig).	410	5			14946	3+	2211.1	0.005	2.26131	0.9987	R.LGEHNIDVLEGNEQFINAAK.I	1	CONTAM|P00761
1	1	CONTAM|P00761	24409.5	0.251		SWISS-PROT:P00761|TRYP_PIG Trypsin - Sus scrofa (Pig).	410	5			15078	3+	2211.1	0.989	4.97489	0.9923	R.LGEHNIDVLEGNEQFINAAK.I	1	CONTAM|P00761
1	1	CONTAM|P00761	24409.5	0.251		SWISS-PROT:P00761|TRYP_PIG Trypsin - Sus scrofa (Pig).	410	5			15201	3+	2211.1	1.001	0.452263	0.9784	R.LGEHNIDVLEGNEQFINAAK.I	1	CONTAM|P00761
1	1	CONTAM|P00761	24409.5	0.251		SWISS-PROT:P00761|TRYP_PIG Trypsin - Sus scrofa (Pig).	410	5			15321	3+	2211.1	0.005	2.26131	0.9937	R.LGEHNIDVLEGNEQFINAAK.I	1	CONTAM|P00761
1	1	CONTAM|P00761	24409.5	0.251		SWISS-PROT:P00761|TRYP_PIG Trypsin - Sus scrofa (Pig).	410	5			15443	3+	2211.1	0.003	1.35679	0.996	R.LGEHNIDVLEGNEQFINAAK.I	1	CONTAM|P00761
1	1	CONTAM|P00761	24409.5	0.251		SWISS-PROT:P00761|TRYP_PIG Trypsin - Sus scrofa (Pig).	410	5			15563	3+	2211.1	0.005	2.26131	0.9986	R.LGEHNIDVLEGNEQFINAAK.I	1	CONTAM|P00761
1	1	CONTAM|P00761	24409.5	0.251		SWISS-PROT:P00761|TRYP_PIG Trypsin - Sus scrofa (Pig).	410	5			15751	3+	2211.1	0.007	3.16584	0.9839	R.LGEHNIDVLEGNEQFINAAK.I	1	CONTAM|P00761
1	1	CONTAM|P00761	24409.5	0.251		SWISS-PROT:P00761|TRYP_PIG Trypsin - Sus scrofa (Pig).	410	5			15885	3+	2211.1	0.006	2.71358	0.9974	R.LGEHNIDVLEGNEQFINAAK.I	1	CONTAM|P00761
1	1	CONTAM|P00761	24409.5	0.251		SWISS-PROT:P00761|TRYP_PIG Trypsin - Sus scrofa (Pig).	410	5			15979	3+	2299.18	0.992	3.47951	0.9747	K.IITHPNFNGNTLDNDIM"LIK.L	1	CONTAM|P00761
1	1	CONTAM|P00761	24409.5	0.251		SWISS-PROT:P00761|TRYP_PIG Trypsin - Sus scrofa (Pig).	410	5			16019	3+	2211.1	0.007	3.16584	0.9796	R.LGEHNIDVLEGNEQFINAAK.I	1	CONTAM|P00761
1	1	CONTAM|P00761	24409.5	0.251		SWISS-PROT:P00761|TRYP_PIG Trypsin - Sus scrofa (Pig).	410	5			16408	3+	2283.18	0.006	2.62791	0.9908	K.IITHPNFNGNTLDNDIMLIK.L	1	CONTAM|P00761
1	1	CONTAM|P00761	24409.5	0.251		SWISS-PROT:P00761|TRYP_PIG Trypsin - Sus scrofa (Pig).	410	5			16487	2+	2283.18	0.003	1.31396	0.9995	K.IITHPNFNGNTLDNDIMLIK.L	1	CONTAM|P00761
1	1	CONTAM|P00761	24409.5	0.251		SWISS-PROT:P00761|TRYP_PIG Trypsin - Sus scrofa (Pig).	410	5			16529	3+	2283.18	0.005	2.18993	0.9997	K.IITHPNFNGNTLDNDIMLIK.L	1	CONTAM|P00761
1	1	CONTAM|P00761	24409.5	0.251		SWISS-PROT:P00761|TRYP_PIG Trypsin - Sus scrofa (Pig).	410	5			17013	3+	2283.18	0.995	2.18993	0.967	K.IITHPNFNGNTLDNDIMLIK.L	1	CONTAM|P00761
1	1	CONTAM|P00761	24409.5	0.251		SWISS-PROT:P00761|TRYP_PIG Trypsin - Sus scrofa (Pig).	410	5			17028	3+	2211.1	0.005	2.26131	0.665	R.LGEHNIDVLEGNEQFINAAK.I	1	CONTAM|P00761
1	1	CONTAM|P00761	24409.5	0.251		SWISS-PROT:P00761|TRYP_PIG Trypsin - Sus scrofa (Pig).	410	5			17277	3+	2283.18	0.991	3.94187	0.9375	K.IITHPNFNGNTLDNDIMLIK.L	1	CONTAM|P00761
1	1	CONTAM|P00761	24409.5	0.251		SWISS-PROT:P00761|TRYP_PIG Trypsin - Sus scrofa (Pig).	410	5			5840	2+	1045.56	0.002	1.91284	0.9977	K.LSSPATLNSR.V	1	CONTAM|P00761
1	1	CONTAM|P00761	24409.5	0.251		SWISS-PROT:P00761|TRYP_PIG Trypsin - Sus scrofa (Pig).	410	5			7413	2+	842.509	0.001	1.18693	0.9489	R.VATVSLPR.S	1	CONTAM|P00761
1	1	CONTAM|P00761	24409.5	0.251		SWISS-PROT:P00761|TRYP_PIG Trypsin - Sus scrofa (Pig).	410	5			7546	2+	842.509	0.001	1.18693	0.721	R.VATVSLPR.S	1	CONTAM|P00761
1	1	CONTAM|P00761	24409.5	0.251		SWISS-PROT:P00761|TRYP_PIG Trypsin - Sus scrofa (Pig).	410	5			7677	2+	842.509	0	0	0.9778	R.VATVSLPR.S	1	CONTAM|P00761
1	1	CONTAM|P00761	24409.5	0.251		SWISS-PROT:P00761|TRYP_PIG Trypsin - Sus scrofa (Pig).	410	5			7809	2+	842.509	0.001	1.18693	0.9951	R.VATVSLPR.S	1	CONTAM|P00761
1	1	CONTAM|P00761	24409.5	0.251		SWISS-PROT:P00761|TRYP_PIG Trypsin - Sus scrofa (Pig).	410	5			7941	2+	842.509	0	0	0.9924	R.VATVSLPR.S	1	CONTAM|P00761
1	1	CONTAM|P00761	24409.5	0.251		SWISS-PROT:P00761|TRYP_PIG Trypsin - Sus scrofa (Pig).	410	5			8073	2+	842.509	0.001	1.18693	0.9647	R.VATVSLPR.S	1	CONTAM|P00761
1	1	CONTAM|P00761	24409.5	0.251		SWISS-PROT:P00761|TRYP_PIG Trypsin - Sus scrofa (Pig).	410	5			8337	2+	842.509	0.002	2.37386	0.8827	R.VATVSLPR.S	1	CONTAM|P00761
1	1	CONTAM|P00761	24409.5	0.251		SWISS-PROT:P00761|TRYP_PIG Trypsin - Sus scrofa (Pig).	410	5			8469	2+	842.509	0.001	1.18693	0.6293	R.VATVSLPR.S	1	CONTAM|P00761
1	1	CONTAM|P00761	24409.5	0.251		SWISS-PROT:P00761|TRYP_PIG Trypsin - Sus scrofa (Pig).	410	5			8602	2+	842.509	0	0	0.9841	R.VATVSLPR.S	1	CONTAM|P00761
1	1	CONTAM|P00761	24409.5	0.251		SWISS-PROT:P00761|TRYP_PIG Trypsin - Sus scrofa (Pig).	410	5			8734	2+	842.509	0.001	1.18693	0.9614	R.VATVSLPR.S	1	CONTAM|P00761
1	1	CONTAM|P00761	24409.5	0.251		SWISS-PROT:P00761|TRYP_PIG Trypsin - Sus scrofa (Pig).	410	5			8865	2+	842.509	0.001	1.18693	0.9545	R.VATVSLPR.S	1	CONTAM|P00761
1	1	CONTAM|P00761	24409.5	0.251		SWISS-PROT:P00761|TRYP_PIG Trypsin - Sus scrofa (Pig).	410	5			8998	2+	842.509	0.001	1.18693	0.9207	R.VATVSLPR.S	1	CONTAM|P00761
1	1	CONTAM|P00761	24409.5	0.251		SWISS-PROT:P00761|TRYP_PIG Trypsin - Sus scrofa (Pig).	410	5			9395	2+	842.509	0	0	0.8561	R.VATVSLPR.S	1	CONTAM|P00761
1	1	CONTAM|P00761	24409.5	0.251		SWISS-PROT:P00761|TRYP_PIG Trypsin - Sus scrofa (Pig).	410	5			9527	2+	842.509	0	0	0.9719	R.VATVSLPR.S	1	CONTAM|P00761
1	1	CONTAM|P00761	24409.5	0.251		SWISS-PROT:P00761|TRYP_PIG Trypsin - Sus scrofa (Pig).	410	5			9658	2+	842.509	0	0	0.7252	R.VATVSLPR.S	1	CONTAM|P00761
1	1	CONTAM|P00761	24409.5	0.251		SWISS-PROT:P00761|TRYP_PIG Trypsin - Sus scrofa (Pig).	410	5			9793	2+	842.509	0	0	0.6849	R.VATVSLPR.S	1	CONTAM|P00761
1	1	CONTAM|P00761	24409.5	0.251		SWISS-PROT:P00761|TRYP_PIG Trypsin - Sus scrofa (Pig).	410	5			10056	2+	842.509	0.001	1.18693	0.9857	R.VATVSLPR.S	1	CONTAM|P00761
1	1	CONTAM|P00761	24409.5	0.251		SWISS-PROT:P00761|TRYP_PIG Trypsin - Sus scrofa (Pig).	410	5			10319	2+	842.509	0.003	3.56079	0.8386	R.VATVSLPR.S	1	CONTAM|P00761
1	1	CONTAM|P00761	24409.5	0.251		SWISS-PROT:P00761|TRYP_PIG Trypsin - Sus scrofa (Pig).	410	5			10452	2+	842.509	0	0	0.9653	R.VATVSLPR.S	1	CONTAM|P00761
1	1	CONTAM|P00761	24409.5	0.251		SWISS-PROT:P00761|TRYP_PIG Trypsin - Sus scrofa (Pig).	410	5			10715	2+	842.509	0	0	0.8837	R.VATVSLPR.S	1	CONTAM|P00761
1	1	CONTAM|P00761	24409.5	0.251		SWISS-PROT:P00761|TRYP_PIG Trypsin - Sus scrofa (Pig).	410	5			13882	3+	2211.1	0.003	1.35679	0.9998	R.LGEHNIDVLEGNEQFINAAK.I	1	CONTAM|P00761
1	1	CONTAM|P00761	24409.5	0.251		SWISS-PROT:P00761|TRYP_PIG Trypsin - Sus scrofa (Pig).	410	5			13895	2+	2211.1	0.001	0.452263	1	R.LGEHNIDVLEGNEQFINAAK.I	1	CONTAM|P00761
1	1	CONTAM|P00761	24409.5	0.251		SWISS-PROT:P00761|TRYP_PIG Trypsin - Sus scrofa (Pig).	410	5			14013	3+	2211.1	0.007	3.16584	1	R.LGEHNIDVLEGNEQFINAAK.I	1	CONTAM|P00761
1	1	CONTAM|P00761	24409.5	0.251		SWISS-PROT:P00761|TRYP_PIG Trypsin - Sus scrofa (Pig).	410	5			14025	2+	2211.1	0.001	0.452263	1	R.LGEHNIDVLEGNEQFINAAK.I	1	CONTAM|P00761
1	1	CONTAM|P00761	24409.5	0.251		SWISS-PROT:P00761|TRYP_PIG Trypsin - Sus scrofa (Pig).	410	5			14145	3+	2211.1	0.004	1.80905	1	R.LGEHNIDVLEGNEQFINAAK.I	1	CONTAM|P00761
1	1	CONTAM|P00761	24409.5	0.251		SWISS-PROT:P00761|TRYP_PIG Trypsin - Sus scrofa (Pig).	410	5			14161	2+	2211.1	0.001	0.452263	0.9992	R.LGEHNIDVLEGNEQFINAAK.I	1	CONTAM|P00761
1	1	CONTAM|P00761	24409.5	0.251		SWISS-PROT:P00761|TRYP_PIG Trypsin - Sus scrofa (Pig).	410	5			14277	3+	2211.1	0.007	3.16584	0.7528	R.LGEHNIDVLEGNEQFINAAK.I	1	CONTAM|P00761
1	1	CONTAM|P00761	24409.5	0.251		SWISS-PROT:P00761|TRYP_PIG Trypsin - Sus scrofa (Pig).	410	5			14294	2+	2211.1	-0.001	0.452263	0.9995	R.LGEHNIDVLEGNEQFINAAK.I	1	CONTAM|P00761
1	1	CONTAM|P00761	24409.5	0.251		SWISS-PROT:P00761|TRYP_PIG Trypsin - Sus scrofa (Pig).	410	5			14409	3+	2211.1	0.003	1.35679	0.9999	R.LGEHNIDVLEGNEQFINAAK.I	1	CONTAM|P00761
1	1	CONTAM|P00761	24409.5	0.251		SWISS-PROT:P00761|TRYP_PIG Trypsin - Sus scrofa (Pig).	410	5			14541	3+	2211.1	0.004	1.80905	0.969	R.LGEHNIDVLEGNEQFINAAK.I	1	CONTAM|P00761
1	1	CONTAM|P00761	24409.5	0.251		SWISS-PROT:P00761|TRYP_PIG Trypsin - Sus scrofa (Pig).	410	5			14673	3+	2211.1	0.003	1.35679	0.9969	R.LGEHNIDVLEGNEQFINAAK.I	1	CONTAM|P00761
1	1	CONTAM|P00761	24409.5	0.251		SWISS-PROT:P00761|TRYP_PIG Trypsin - Sus scrofa (Pig).	410	5			14796	3+	2211.1	0.003	1.35679	0.9988	R.LGEHNIDVLEGNEQFINAAK.I	1	CONTAM|P00761
1	1	CONTAM|P00761	24409.5	0.251		SWISS-PROT:P00761|TRYP_PIG Trypsin - Sus scrofa (Pig).	410	5			14917	3+	2211.1	0.005	2.26131	0.9994	R.LGEHNIDVLEGNEQFINAAK.I	1	CONTAM|P00761
1	1	CONTAM|P00761	24409.5	0.251		SWISS-PROT:P00761|TRYP_PIG Trypsin - Sus scrofa (Pig).	410	5			15036	3+	2211.1	0.991	4.07036	0.997	R.LGEHNIDVLEGNEQFINAAK.I	1	CONTAM|P00761
1	1	CONTAM|P00761	24409.5	0.251		SWISS-PROT:P00761|TRYP_PIG Trypsin - Sus scrofa (Pig).	410	5			15168	3+	2211.1	1.001	0.452263	0.7864	R.LGEHNIDVLEGNEQFINAAK.I	1	CONTAM|P00761
1	1	CONTAM|P00761	24409.5	0.251		SWISS-PROT:P00761|TRYP_PIG Trypsin - Sus scrofa (Pig).	410	5			15290	3+	2211.1	1.001	0.452263	0.9695	R.LGEHNIDVLEGNEQFINAAK.I	1	CONTAM|P00761
1	1	CONTAM|P00761	24409.5	0.251		SWISS-PROT:P00761|TRYP_PIG Trypsin - Sus scrofa (Pig).	410	5			15411	3+	2211.1	0.002	0.904526	0.9968	R.LGEHNIDVLEGNEQFINAAK.I	1	CONTAM|P00761
1	1	CONTAM|P00761	24409.5	0.251		SWISS-PROT:P00761|TRYP_PIG Trypsin - Sus scrofa (Pig).	410	5			15532	3+	2299.18	0.02	8.69877	0.9966	K.IITHPNFNGNTLDNDIM"LIK.L	1	CONTAM|P00761
1	1	CONTAM|P00761	24409.5	0.251		SWISS-PROT:P00761|TRYP_PIG Trypsin - Sus scrofa (Pig).	410	5			15534	3+	2211.1	0.003	1.35679	0.9922	R.LGEHNIDVLEGNEQFINAAK.I	1	CONTAM|P00761
1	1	CONTAM|P00761	24409.5	0.251		SWISS-PROT:P00761|TRYP_PIG Trypsin - Sus scrofa (Pig).	410	5			15674	3+	2299.18	0.02	8.69877	0.9854	K.IITHPNFNGNTLDNDIM"LIK.L	1	CONTAM|P00761
1	1	CONTAM|P00761	24409.5	0.251		SWISS-PROT:P00761|TRYP_PIG Trypsin - Sus scrofa (Pig).	410	5			15787	3+	2211.1	0.003	1.35679	0.7937	R.LGEHNIDVLEGNEQFINAAK.I	1	CONTAM|P00761
1	1	CONTAM|P00761	24409.5	0.251		SWISS-PROT:P00761|TRYP_PIG Trypsin - Sus scrofa (Pig).	410	5			15993	3+	2299.18	0.989	4.78432	0.8793	K.IITHPNFNGNTLDNDIM"LIK.L	1	CONTAM|P00761
1	1	CONTAM|P00761	24409.5	0.251		SWISS-PROT:P00761|TRYP_PIG Trypsin - Sus scrofa (Pig).	410	5			16125	3+	2299.18	0.99	4.34939	0.9759	K.IITHPNFNGNTLDNDIM"LIK.L	1	CONTAM|P00761
1	1	CONTAM|P00761	24409.5	0.251		SWISS-PROT:P00761|TRYP_PIG Trypsin - Sus scrofa (Pig).	410	5			16328	2+	2283.18	0.003	1.31396	0.9827	K.IITHPNFNGNTLDNDIMLIK.L	1	CONTAM|P00761
1	1	CONTAM|P00761	24409.5	0.251		SWISS-PROT:P00761|TRYP_PIG Trypsin - Sus scrofa (Pig).	410	5			16389	3+	2283.18	0.009	3.94187	0.9977	K.IITHPNFNGNTLDNDIMLIK.L	1	CONTAM|P00761
1	1	CONTAM|P00761	24409.5	0.251		SWISS-PROT:P00761|TRYP_PIG Trypsin - Sus scrofa (Pig).	410	5			16653	3+	2283.18	0.993	3.0659	0.771	K.IITHPNFNGNTLDNDIMLIK.L	1	CONTAM|P00761
1	1	CONTAM|P00761	24409.5	0.251		SWISS-PROT:P00761|TRYP_PIG Trypsin - Sus scrofa (Pig).	410	5			16896	3+	2283.18	0.993	3.0659	0.9969	K.IITHPNFNGNTLDNDIMLIK.L	1	CONTAM|P00761
1	1	CONTAM|P00761	24409.5	0.251		SWISS-PROT:P00761|TRYP_PIG Trypsin - Sus scrofa (Pig).	410	5			17138	3+	2283.18	1.975	10.9496	0.8566	K.IITHPNFNGNTLDNDIMLIK.L	1	CONTAM|P00761
1	1	CONTAM|P00761	24409.5	0.251		SWISS-PROT:P00761|TRYP_PIG Trypsin - Sus scrofa (Pig).	410	5			5874	2+	1045.56	0.009	8.6078	0.9996	K.LSSPATLNSR.V	1	CONTAM|P00761
1	1	CONTAM|P00761	24409.5	0.251		SWISS-PROT:P00761|TRYP_PIG Trypsin - Sus scrofa (Pig).	410	5			7676	2+	842.509	0.001	1.18693	0.6912	R.VATVSLPR.S	1	CONTAM|P00761
1	1	CONTAM|P00761	24409.5	0.251		SWISS-PROT:P00761|TRYP_PIG Trypsin - Sus scrofa (Pig).	410	5			7808	2+	842.509	0.002	2.37386	0.934	R.VATVSLPR.S	1	CONTAM|P00761
1	1	CONTAM|P00761	24409.5	0.251		SWISS-PROT:P00761|TRYP_PIG Trypsin - Sus scrofa (Pig).	410	5			7940	2+	842.509	0.001	1.18693	0.9928	R.VATVSLPR.S	1	CONTAM|P00761
1	1	CONTAM|P00761	24409.5	0.251		SWISS-PROT:P00761|TRYP_PIG Trypsin - Sus scrofa (Pig).	410	5			8204	2+	842.509	0.001	1.18693	0.9869	R.VATVSLPR.S	1	CONTAM|P00761
1	1	CONTAM|P00761	24409.5	0.251		SWISS-PROT:P00761|TRYP_PIG Trypsin - Sus scrofa (Pig).	410	5			8336	2+	842.509	0.002	2.37386	0.9116	R.VATVSLPR.S	1	CONTAM|P00761
1	1	CONTAM|P00761	24409.5	0.251		SWISS-PROT:P00761|TRYP_PIG Trypsin - Sus scrofa (Pig).	410	5			8468	2+	842.509	0.001	1.18693	0.8437	R.VATVSLPR.S	1	CONTAM|P00761
1	1	CONTAM|P00761	24409.5	0.251		SWISS-PROT:P00761|TRYP_PIG Trypsin - Sus scrofa (Pig).	410	5			8601	2+	842.509	0.001	1.18693	0.8098	R.VATVSLPR.S	1	CONTAM|P00761
1	1	CONTAM|P00761	24409.5	0.251		SWISS-PROT:P00761|TRYP_PIG Trypsin - Sus scrofa (Pig).	410	5			8732	2+	842.509	0.001	1.18693	0.9917	R.VATVSLPR.S	1	CONTAM|P00761
1	1	CONTAM|P00761	24409.5	0.251		SWISS-PROT:P00761|TRYP_PIG Trypsin - Sus scrofa (Pig).	410	5			9128	2+	842.509	0.001	1.18693	0.7477	R.VATVSLPR.S	1	CONTAM|P00761
1	1	CONTAM|P00761	24409.5	0.251		SWISS-PROT:P00761|TRYP_PIG Trypsin - Sus scrofa (Pig).	410	5			9260	2+	842.509	0.001	1.18693	0.7768	R.VATVSLPR.S	1	CONTAM|P00761
1	1	CONTAM|P00761	24409.5	0.251		SWISS-PROT:P00761|TRYP_PIG Trypsin - Sus scrofa (Pig).	410	5			9392	2+	842.509	0.001	1.18693	0.8633	R.VATVSLPR.S	1	CONTAM|P00761
1	1	CONTAM|P00761	24409.5	0.251		SWISS-PROT:P00761|TRYP_PIG Trypsin - Sus scrofa (Pig).	410	5			9791	2+	842.509	0.001	1.18693	0.9708	R.VATVSLPR.S	1	CONTAM|P00761
1	1	CONTAM|P00761	24409.5	0.251		SWISS-PROT:P00761|TRYP_PIG Trypsin - Sus scrofa (Pig).	410	5			10290	2+	842.509	0.001	1.18693	0.6382	R.VATVSLPR.S	1	CONTAM|P00761
1	1	CONTAM|P00761	24409.5	0.251		SWISS-PROT:P00761|TRYP_PIG Trypsin - Sus scrofa (Pig).	410	5			10556	2+	842.509	0	0	0.6213	R.VATVSLPR.S	1	CONTAM|P00761
1	1	CONTAM|P00761	24409.5	0.251		SWISS-PROT:P00761|TRYP_PIG Trypsin - Sus scrofa (Pig).	410	5			10680	2+	842.509	0.003	3.56079	0.8377	R.VATVSLPR.S	1	CONTAM|P00761
1	1	CONTAM|P00761	24409.5	0.251		SWISS-PROT:P00761|TRYP_PIG Trypsin - Sus scrofa (Pig).	410	5			11082	2+	842.509	0	0	0.7259	R.VATVSLPR.S	1	CONTAM|P00761
1	1	CONTAM|P00761	24409.5	0.251		SWISS-PROT:P00761|TRYP_PIG Trypsin - Sus scrofa (Pig).	410	5			11214	2+	842.509	0.001	1.18693	0.9052	R.VATVSLPR.S	1	CONTAM|P00761
1	1	CONTAM|P00761	24409.5	0.251		SWISS-PROT:P00761|TRYP_PIG Trypsin - Sus scrofa (Pig).	410	5			13858	3+	2211.1	0.006	2.71358	0.9979	R.LGEHNIDVLEGNEQFINAAK.I	1	CONTAM|P00761
1	1	CONTAM|P00761	24409.5	0.251		SWISS-PROT:P00761|TRYP_PIG Trypsin - Sus scrofa (Pig).	410	5			13875	2+	2211.1	0.006	2.71358	0.9478	R.LGEHNIDVLEGNEQFINAAK.I	1	CONTAM|P00761
1	1	CONTAM|P00761	24409.5	0.251		SWISS-PROT:P00761|TRYP_PIG Trypsin - Sus scrofa (Pig).	410	5			13990	3+	2211.1	0.008	3.6181	1	R.LGEHNIDVLEGNEQFINAAK.I	1	CONTAM|P00761
1	1	CONTAM|P00761	24409.5	0.251		SWISS-PROT:P00761|TRYP_PIG Trypsin - Sus scrofa (Pig).	410	5			14001	2+	2211.1	0.003	1.35679	1	R.LGEHNIDVLEGNEQFINAAK.I	1	CONTAM|P00761
1	1	CONTAM|P00761	24409.5	0.251		SWISS-PROT:P00761|TRYP_PIG Trypsin - Sus scrofa (Pig).	410	5			14123	3+	2211.1	0.007	3.16584	0.9999	R.LGEHNIDVLEGNEQFINAAK.I	1	CONTAM|P00761
1	1	CONTAM|P00761	24409.5	0.251		SWISS-PROT:P00761|TRYP_PIG Trypsin - Sus scrofa (Pig).	410	5			14149	2+	2211.1	0.003	1.35679	0.9661	R.LGEHNIDVLEGNEQFINAAK.I	1	CONTAM|P00761
1	1	CONTAM|P00761	24409.5	0.251		SWISS-PROT:P00761|TRYP_PIG Trypsin - Sus scrofa (Pig).	410	5			14255	3+	2211.1	0.008	3.6181	1	R.LGEHNIDVLEGNEQFINAAK.I	1	CONTAM|P00761
1	1	CONTAM|P00761	24409.5	0.251		SWISS-PROT:P00761|TRYP_PIG Trypsin - Sus scrofa (Pig).	410	5			14387	3+	2211.1	0.007	3.16584	0.9999	R.LGEHNIDVLEGNEQFINAAK.I	1	CONTAM|P00761
1	1	CONTAM|P00761	24409.5	0.251		SWISS-PROT:P00761|TRYP_PIG Trypsin - Sus scrofa (Pig).	410	5			14519	3+	2211.1	0.007	3.16584	0.9998	R.LGEHNIDVLEGNEQFINAAK.I	1	CONTAM|P00761
1	1	CONTAM|P00761	24409.5	0.251		SWISS-PROT:P00761|TRYP_PIG Trypsin - Sus scrofa (Pig).	410	5			14651	3+	2211.1	0.006	2.71358	0.9997	R.LGEHNIDVLEGNEQFINAAK.I	1	CONTAM|P00761
1	1	CONTAM|P00761	24409.5	0.251		SWISS-PROT:P00761|TRYP_PIG Trypsin - Sus scrofa (Pig).	410	5			14782	3+	2211.1	0.004	1.80905	0.7483	R.LGEHNIDVLEGNEQFINAAK.I	1	CONTAM|P00761
1	1	CONTAM|P00761	24409.5	0.251		SWISS-PROT:P00761|TRYP_PIG Trypsin - Sus scrofa (Pig).	410	5			14905	3+	2211.1	0.002	0.904526	0.9993	R.LGEHNIDVLEGNEQFINAAK.I	1	CONTAM|P00761
1	1	CONTAM|P00761	24409.5	0.251		SWISS-PROT:P00761|TRYP_PIG Trypsin - Sus scrofa (Pig).	410	5			15036	3+	2211.1	0.989	4.97489	0.9674	R.LGEHNIDVLEGNEQFINAAK.I	1	CONTAM|P00761
1	1	CONTAM|P00761	24409.5	0.251		SWISS-PROT:P00761|TRYP_PIG Trypsin - Sus scrofa (Pig).	410	5			15420	3+	2283.18	0.986	6.1318	0.7125	K.IITHPNFNGNTLDNDIMLIK.L	1	CONTAM|P00761
1	1	CONTAM|P00761	24409.5	0.251		SWISS-PROT:P00761|TRYP_PIG Trypsin - Sus scrofa (Pig).	410	5			15456	3+	2211.1	0.004	1.80905	0.9959	R.LGEHNIDVLEGNEQFINAAK.I	1	CONTAM|P00761
1	1	CONTAM|P00761	24409.5	0.251		SWISS-PROT:P00761|TRYP_PIG Trypsin - Sus scrofa (Pig).	410	5			15552	3+	2299.18	0.02	8.69877	0.9107	K.IITHPNFNGNTLDNDIM"LIK.L	1	CONTAM|P00761
1	1	CONTAM|P00761	24409.5	0.251		SWISS-PROT:P00761|TRYP_PIG Trypsin - Sus scrofa (Pig).	410	5			15970	3+	2299.18	0.99	4.34939	0.7157	K.IITHPNFNGNTLDNDIM"LIK.L	1	CONTAM|P00761
1	1	CONTAM|P00761	24409.5	0.251		SWISS-PROT:P00761|TRYP_PIG Trypsin - Sus scrofa (Pig).	410	5			16091	3+	2299.18	0.99	4.34939	0.9521	K.IITHPNFNGNTLDNDIM"LIK.L	1	CONTAM|P00761
1	1	CONTAM|P00761	24409.5	0.251		SWISS-PROT:P00761|TRYP_PIG Trypsin - Sus scrofa (Pig).	410	5			16302	3+	2283.18	0.004	1.75194	0.6544	K.IITHPNFNGNTLDNDIMLIK.L	1	CONTAM|P00761
1	1	CONTAM|P00761	24409.5	0.251		SWISS-PROT:P00761|TRYP_PIG Trypsin - Sus scrofa (Pig).	410	5			16421	3+	2283.18	0.007	3.0659	0.9981	K.IITHPNFNGNTLDNDIMLIK.L	1	CONTAM|P00761
1	1	CONTAM|P00761	24409.5	0.251		SWISS-PROT:P00761|TRYP_PIG Trypsin - Sus scrofa (Pig).	410	5			16459	2+	2283.18	0.008	3.50388	0.9997	K.IITHPNFNGNTLDNDIMLIK.L	1	CONTAM|P00761
1	1	CONTAM|P00761	24409.5	0.251		SWISS-PROT:P00761|TRYP_PIG Trypsin - Sus scrofa (Pig).	410	5			16685	3+	2283.18	0.992	3.50388	0.7513	K.IITHPNFNGNTLDNDIMLIK.L	1	CONTAM|P00761
1	1	CONTAM|P00761	24409.5	0.251		SWISS-PROT:P00761|TRYP_PIG Trypsin - Sus scrofa (Pig).	410	5			16928	3+	2283.18	0.991	3.94187	0.995	K.IITHPNFNGNTLDNDIMLIK.L	1	CONTAM|P00761
1	1	CONTAM|P00761	24409.5	0.251		SWISS-PROT:P00761|TRYP_PIG Trypsin - Sus scrofa (Pig).	410	5			17048	3+	2283.18	1.975	10.9496	0.6648	K.IITHPNFNGNTLDNDIMLIK.L	1	CONTAM|P00761
1	1	CONTAM|P00761	24409.5	0.251		SWISS-PROT:P00761|TRYP_PIG Trypsin - Sus scrofa (Pig).	410	5			5587	2+	1045.56	-0.022	21.0413	0.89	K.LSSPATLNSR.V	1	CONTAM|P00761
1	1	CONTAM|P00761	24409.5	0.251		SWISS-PROT:P00761|TRYP_PIG Trypsin - Sus scrofa (Pig).	410	5			5850	2+	1045.56	0.005	4.78211	0.9997	K.LSSPATLNSR.V	1	CONTAM|P00761
1	1	CONTAM|P00761	24409.5	0.251		SWISS-PROT:P00761|TRYP_PIG Trypsin - Sus scrofa (Pig).	410	5			7577	2+	842.509	0.001	1.18693	0.8853	R.VATVSLPR.S	1	CONTAM|P00761
1	1	CONTAM|P00761	24409.5	0.251		SWISS-PROT:P00761|TRYP_PIG Trypsin - Sus scrofa (Pig).	410	5			7709	2+	842.509	0.001	1.18693	0.812	R.VATVSLPR.S	1	CONTAM|P00761
1	1	CONTAM|P00761	24409.5	0.251		SWISS-PROT:P00761|TRYP_PIG Trypsin - Sus scrofa (Pig).	410	5			7841	2+	842.509	0.002	2.37386	0.9	R.VATVSLPR.S	1	CONTAM|P00761
1	1	CONTAM|P00761	24409.5	0.251		SWISS-PROT:P00761|TRYP_PIG Trypsin - Sus scrofa (Pig).	410	5			7973	2+	842.509	0.002	2.37386	0.8404	R.VATVSLPR.S	1	CONTAM|P00761
1	1	CONTAM|P00761	24409.5	0.251		SWISS-PROT:P00761|TRYP_PIG Trypsin - Sus scrofa (Pig).	410	5			8105	2+	842.509	0.002	2.37386	0.8962	R.VATVSLPR.S	1	CONTAM|P00761
1	1	CONTAM|P00761	24409.5	0.251		SWISS-PROT:P00761|TRYP_PIG Trypsin - Sus scrofa (Pig).	410	5			8237	2+	842.509	0.001	1.18693	0.9295	R.VATVSLPR.S	1	CONTAM|P00761
1	1	CONTAM|P00761	24409.5	0.251		SWISS-PROT:P00761|TRYP_PIG Trypsin - Sus scrofa (Pig).	410	5			8369	2+	842.509	0.002	2.37386	0.6086	R.VATVSLPR.S	1	CONTAM|P00761
1	1	CONTAM|P00761	24409.5	0.251		SWISS-PROT:P00761|TRYP_PIG Trypsin - Sus scrofa (Pig).	410	5			8634	2+	842.509	0.001	1.18693	0.8811	R.VATVSLPR.S	1	CONTAM|P00761
1	1	CONTAM|P00761	24409.5	0.251		SWISS-PROT:P00761|TRYP_PIG Trypsin - Sus scrofa (Pig).	410	5			8765	2+	842.509	0	0	0.8895	R.VATVSLPR.S	1	CONTAM|P00761
1	1	CONTAM|P00761	24409.5	0.251		SWISS-PROT:P00761|TRYP_PIG Trypsin - Sus scrofa (Pig).	410	5			8898	2+	842.509	0.001	1.18693	0.8984	R.VATVSLPR.S	1	CONTAM|P00761
1	1	CONTAM|P00761	24409.5	0.251		SWISS-PROT:P00761|TRYP_PIG Trypsin - Sus scrofa (Pig).	410	5			9030	2+	842.509	0.001	1.18693	0.9357	R.VATVSLPR.S	1	CONTAM|P00761
1	1	CONTAM|P00761	24409.5	0.251		SWISS-PROT:P00761|TRYP_PIG Trypsin - Sus scrofa (Pig).	410	5			9162	2+	842.509	0.001	1.18693	0.7306	R.VATVSLPR.S	1	CONTAM|P00761
1	1	CONTAM|P00761	24409.5	0.251		SWISS-PROT:P00761|TRYP_PIG Trypsin - Sus scrofa (Pig).	410	5			9690	2+	842.509	0.001	1.18693	0.9054	R.VATVSLPR.S	1	CONTAM|P00761
1	1	CONTAM|P00761	24409.5	0.251		SWISS-PROT:P00761|TRYP_PIG Trypsin - Sus scrofa (Pig).	410	5			9824	2+	842.509	0.001	1.18693	0.8495	R.VATVSLPR.S	1	CONTAM|P00761
1	1	CONTAM|P00761	24409.5	0.251		SWISS-PROT:P00761|TRYP_PIG Trypsin - Sus scrofa (Pig).	410	5			14038	2+	2211.1	0.005	2.26131	0.9987	R.LGEHNIDVLEGNEQFINAAK.I	1	CONTAM|P00761
1	1	CONTAM|P00761	24409.5	0.251		SWISS-PROT:P00761|TRYP_PIG Trypsin - Sus scrofa (Pig).	410	5			14067	3+	2211.1	0.008	3.6181	0.9997	R.LGEHNIDVLEGNEQFINAAK.I	1	CONTAM|P00761
1	1	CONTAM|P00761	24409.5	0.251		SWISS-PROT:P00761|TRYP_PIG Trypsin - Sus scrofa (Pig).	410	5			14166	2+	2211.1	0.005	2.26131	1	R.LGEHNIDVLEGNEQFINAAK.I	1	CONTAM|P00761
1	1	CONTAM|P00761	24409.5	0.251		SWISS-PROT:P00761|TRYP_PIG Trypsin - Sus scrofa (Pig).	410	5			14199	3+	2211.1	0.008	3.6181	0.9996	R.LGEHNIDVLEGNEQFINAAK.I	1	CONTAM|P00761
1	1	CONTAM|P00761	24409.5	0.251		SWISS-PROT:P00761|TRYP_PIG Trypsin - Sus scrofa (Pig).	410	5			14332	3+	2211.1	0.008	3.6181	0.9998	R.LGEHNIDVLEGNEQFINAAK.I	1	CONTAM|P00761
1	1	CONTAM|P00761	24409.5	0.251		SWISS-PROT:P00761|TRYP_PIG Trypsin - Sus scrofa (Pig).	410	5			14448	2+	2211.1	1.009	4.07036	0.9968	R.LGEHNIDVLEGNEQFINAAK.I	1	CONTAM|P00761
1	1	CONTAM|P00761	24409.5	0.251		SWISS-PROT:P00761|TRYP_PIG Trypsin - Sus scrofa (Pig).	410	5			14596	3+	2211.1	0.006	2.71358	0.9656	R.LGEHNIDVLEGNEQFINAAK.I	1	CONTAM|P00761
1	1	CONTAM|P00761	24409.5	0.251		SWISS-PROT:P00761|TRYP_PIG Trypsin - Sus scrofa (Pig).	410	5			14731	3+	2211.1	0.007	3.16584	0.9996	R.LGEHNIDVLEGNEQFINAAK.I	1	CONTAM|P00761
1	1	CONTAM|P00761	24409.5	0.251		SWISS-PROT:P00761|TRYP_PIG Trypsin - Sus scrofa (Pig).	410	5			16641	3+	2283.18	0.004	1.75194	0.9812	K.IITHPNFNGNTLDNDIMLIK.L	1	CONTAM|P00761
1	1	CONTAM|P00761	24409.5	0.251		SWISS-PROT:P00761|TRYP_PIG Trypsin - Sus scrofa (Pig).	410	5			16656	2+	2283.18	0.007	3.0659	0.9999	K.IITHPNFNGNTLDNDIMLIK.L	1	CONTAM|P00761
1	1	CONTAM|P00761	24409.5	0.251		SWISS-PROT:P00761|TRYP_PIG Trypsin - Sus scrofa (Pig).	410	5			16773	3+	2283.18	0.005	2.18993	0.9787	K.IITHPNFNGNTLDNDIMLIK.L	1	CONTAM|P00761
1	1	CONTAM|P00761	24409.5	0.251		SWISS-PROT:P00761|TRYP_PIG Trypsin - Sus scrofa (Pig).	410	5			17038	3+	2283.18	0.991	3.94187	0.9642	K.IITHPNFNGNTLDNDIMLIK.L	1	CONTAM|P00761
1	1	CONTAM|P00761	24409.5	0.251		SWISS-PROT:P00761|TRYP_PIG Trypsin - Sus scrofa (Pig).	410	5			17169	3+	2283.18	0.992	3.50388	0.9531	K.IITHPNFNGNTLDNDIMLIK.L	1	CONTAM|P00761
1	1	CONTAM|P00761	24409.5	0.251		SWISS-PROT:P00761|TRYP_PIG Trypsin - Sus scrofa (Pig).	410	5			5443	2+	1045.56	0.003	2.86927	0.9933	K.LSSPATLNSR.V	1	CONTAM|P00761
1	1	CONTAM|P00761	24409.5	0.251		SWISS-PROT:P00761|TRYP_PIG Trypsin - Sus scrofa (Pig).	410	5			5574	2+	1045.56	0.002	1.91284	0.9999	K.LSSPATLNSR.V	1	CONTAM|P00761
1	1	CONTAM|P00761	24409.5	0.251		SWISS-PROT:P00761|TRYP_PIG Trypsin - Sus scrofa (Pig).	410	5			7127	2+	842.509	0.002	2.37386	0.6271	R.VATVSLPR.S	1	CONTAM|P00761
1	1	CONTAM|P00761	24409.5	0.251		SWISS-PROT:P00761|TRYP_PIG Trypsin - Sus scrofa (Pig).	410	5			7259	2+	842.509	0.002	2.37386	0.9336	R.VATVSLPR.S	1	CONTAM|P00761
1	1	CONTAM|P00761	24409.5	0.251		SWISS-PROT:P00761|TRYP_PIG Trypsin - Sus scrofa (Pig).	410	5			7391	2+	842.509	0.001	1.18693	0.9868	R.VATVSLPR.S	1	CONTAM|P00761
1	1	CONTAM|P00761	24409.5	0.251		SWISS-PROT:P00761|TRYP_PIG Trypsin - Sus scrofa (Pig).	410	5			7523	2+	842.509	0.002	2.37386	0.7817	R.VATVSLPR.S	1	CONTAM|P00761
1	1	CONTAM|P00761	24409.5	0.251		SWISS-PROT:P00761|TRYP_PIG Trypsin - Sus scrofa (Pig).	410	5			7666	2+	842.509	0.002	2.37386	0.9512	R.VATVSLPR.S	1	CONTAM|P00761
1	1	CONTAM|P00761	24409.5	0.251		SWISS-PROT:P00761|TRYP_PIG Trypsin - Sus scrofa (Pig).	410	5			7799	2+	842.509	0.002	2.37386	0.972	R.VATVSLPR.S	1	CONTAM|P00761
1	1	CONTAM|P00761	24409.5	0.251		SWISS-PROT:P00761|TRYP_PIG Trypsin - Sus scrofa (Pig).	410	5			7929	2+	842.509	0.001	1.18693	0.9271	R.VATVSLPR.S	1	CONTAM|P00761
1	1	CONTAM|P00761	24409.5	0.251		SWISS-PROT:P00761|TRYP_PIG Trypsin - Sus scrofa (Pig).	410	5			8200	2+	842.509	0.002	2.37386	0.9514	R.VATVSLPR.S	1	CONTAM|P00761
1	1	CONTAM|P00761	24409.5	0.251		SWISS-PROT:P00761|TRYP_PIG Trypsin - Sus scrofa (Pig).	410	5			8335	2+	842.509	0.001	1.18693	0.8368	R.VATVSLPR.S	1	CONTAM|P00761
1	1	CONTAM|P00761	24409.5	0.251		SWISS-PROT:P00761|TRYP_PIG Trypsin - Sus scrofa (Pig).	410	5			8472	2+	842.509	0.001	1.18693	0.9042	R.VATVSLPR.S	1	CONTAM|P00761
1	1	CONTAM|P00761	24409.5	0.251		SWISS-PROT:P00761|TRYP_PIG Trypsin - Sus scrofa (Pig).	410	5			9013	2+	842.509	0.001	1.18693	0.966	R.VATVSLPR.S	1	CONTAM|P00761
1	1	CONTAM|P00761	24409.5	0.251		SWISS-PROT:P00761|TRYP_PIG Trypsin - Sus scrofa (Pig).	410	5			9147	2+	842.509	0.001	1.18693	0.8588	R.VATVSLPR.S	1	CONTAM|P00761
1	1	CONTAM|P00761	24409.5	0.251		SWISS-PROT:P00761|TRYP_PIG Trypsin - Sus scrofa (Pig).	410	5			9851	2+	842.509	-0.052	61.7204	0.9369	R.VATVSLPR.S	1	CONTAM|P00761
1	1	CONTAM|P00761	24409.5	0.251		SWISS-PROT:P00761|TRYP_PIG Trypsin - Sus scrofa (Pig).	410	5			10179	2+	842.509	0.001	1.18693	0.8997	R.VATVSLPR.S	1	CONTAM|P00761
1	1	CONTAM|P00761	24409.5	0.251		SWISS-PROT:P00761|TRYP_PIG Trypsin - Sus scrofa (Pig).	410	5			14067	2+	2211.1	1.009	4.07036	1	R.LGEHNIDVLEGNEQFINAAK.I	1	CONTAM|P00761
1	1	CONTAM|P00761	24409.5	0.251		SWISS-PROT:P00761|TRYP_PIG Trypsin - Sus scrofa (Pig).	410	5			14114	3+	2211.1	0.009	4.07036	0.9998	R.LGEHNIDVLEGNEQFINAAK.I	1	CONTAM|P00761
1	1	CONTAM|P00761	24409.5	0.251		SWISS-PROT:P00761|TRYP_PIG Trypsin - Sus scrofa (Pig).	410	5			14191	2+	2211.1	0.006	2.71358	0.9995	R.LGEHNIDVLEGNEQFINAAK.I	1	CONTAM|P00761
1	1	CONTAM|P00761	24409.5	0.251		SWISS-PROT:P00761|TRYP_PIG Trypsin - Sus scrofa (Pig).	410	5			14246	3+	2211.1	0.007	3.16584	0.9998	R.LGEHNIDVLEGNEQFINAAK.I	1	CONTAM|P00761
1	1	CONTAM|P00761	24409.5	0.251		SWISS-PROT:P00761|TRYP_PIG Trypsin - Sus scrofa (Pig).	410	5			14325	2+	2211.1	0.003	1.35679	0.9987	R.LGEHNIDVLEGNEQFINAAK.I	1	CONTAM|P00761
1	1	CONTAM|P00761	24409.5	0.251		SWISS-PROT:P00761|TRYP_PIG Trypsin - Sus scrofa (Pig).	410	5			14379	3+	2211.1	0.008	3.6181	0.9985	R.LGEHNIDVLEGNEQFINAAK.I	1	CONTAM|P00761
1	1	CONTAM|P00761	24409.5	0.251		SWISS-PROT:P00761|TRYP_PIG Trypsin - Sus scrofa (Pig).	410	5			14644	3+	2211.1	0.006	2.71358	0.999	R.LGEHNIDVLEGNEQFINAAK.I	1	CONTAM|P00761
1	1	CONTAM|P00761	24409.5	0.251		SWISS-PROT:P00761|TRYP_PIG Trypsin - Sus scrofa (Pig).	410	5			14776	3+	2211.1	0.005	2.26131	0.9876	R.LGEHNIDVLEGNEQFINAAK.I	1	CONTAM|P00761
1	1	CONTAM|P00761	24409.5	0.251		SWISS-PROT:P00761|TRYP_PIG Trypsin - Sus scrofa (Pig).	410	5			14912	3+	2211.1	0.004	1.80905	0.9903	R.LGEHNIDVLEGNEQFINAAK.I	1	CONTAM|P00761
1	1	CONTAM|P00761	24409.5	0.251		SWISS-PROT:P00761|TRYP_PIG Trypsin - Sus scrofa (Pig).	410	5			15051	3+	2211.1	1.001	0.452263	0.9877	R.LGEHNIDVLEGNEQFINAAK.I	1	CONTAM|P00761
1	1	CONTAM|P00761	24409.5	0.251		SWISS-PROT:P00761|TRYP_PIG Trypsin - Sus scrofa (Pig).	410	5			15316	3+	2211.1	0.992	3.6181	0.883	R.LGEHNIDVLEGNEQFINAAK.I	1	CONTAM|P00761
1	1	CONTAM|P00761	24409.5	0.251		SWISS-PROT:P00761|TRYP_PIG Trypsin - Sus scrofa (Pig).	410	5			15886	3+	2299.18	0.02	8.69877	0.9986	K.IITHPNFNGNTLDNDIM"LIK.L	1	CONTAM|P00761
1	1	CONTAM|P00761	24409.5	0.251		SWISS-PROT:P00761|TRYP_PIG Trypsin - Sus scrofa (Pig).	410	5			16512	3+	2283.18	0.005	2.18993	0.9992	K.IITHPNFNGNTLDNDIMLIK.L	1	CONTAM|P00761
1	1	CONTAM|P00761	24409.5	0.251		SWISS-PROT:P00761|TRYP_PIG Trypsin - Sus scrofa (Pig).	410	5			16645	3+	2283.18	1.015	6.56978	0.9724	K.IITHPNFNGNTLDNDIMLIK.L	1	CONTAM|P00761
1	1	CONTAM|P00761	24409.5	0.251		SWISS-PROT:P00761|TRYP_PIG Trypsin - Sus scrofa (Pig).	410	5			17040	3+	2283.18	0.992	3.50388	0.7006	K.IITHPNFNGNTLDNDIMLIK.L	1	CONTAM|P00761
1	1	CONTAM|P00761	24409.5	0.251		SWISS-PROT:P00761|TRYP_PIG Trypsin - Sus scrofa (Pig).	410	5			17305	3+	2283.18	0.99	4.37986	0.9728	K.IITHPNFNGNTLDNDIMLIK.L	1	CONTAM|P00761
1	1	CONTAM|P00761	24409.5	0.251		SWISS-PROT:P00761|TRYP_PIG Trypsin - Sus scrofa (Pig).	410	5			5730	2+	1045.56	0.003	2.86927	0.9997	K.LSSPATLNSR.V	1	CONTAM|P00761
1	1	CONTAM|P00761	24409.5	0.251		SWISS-PROT:P00761|TRYP_PIG Trypsin - Sus scrofa (Pig).	410	5			7632	2+	842.509	0.003	3.56079	0.9721	R.VATVSLPR.S	1	CONTAM|P00761
1	1	CONTAM|P00761	24409.5	0.251		SWISS-PROT:P00761|TRYP_PIG Trypsin - Sus scrofa (Pig).	410	5			7896	2+	842.509	0.002	2.37386	0.9463	R.VATVSLPR.S	1	CONTAM|P00761
1	1	CONTAM|P00761	24409.5	0.251		SWISS-PROT:P00761|TRYP_PIG Trypsin - Sus scrofa (Pig).	410	5			8029	2+	842.509	0.001	1.18693	0.8907	R.VATVSLPR.S	1	CONTAM|P00761
1	1	CONTAM|P00761	24409.5	0.251		SWISS-PROT:P00761|TRYP_PIG Trypsin - Sus scrofa (Pig).	410	5			8424	2+	842.509	0.001	1.18693	0.9822	R.VATVSLPR.S	1	CONTAM|P00761
1	1	CONTAM|P00761	24409.5	0.251		SWISS-PROT:P00761|TRYP_PIG Trypsin - Sus scrofa (Pig).	410	5			8558	2+	842.509	0.001	1.18693	0.9853	R.VATVSLPR.S	1	CONTAM|P00761
1	1	CONTAM|P00761	24409.5	0.251		SWISS-PROT:P00761|TRYP_PIG Trypsin - Sus scrofa (Pig).	410	5			8690	2+	842.509	0.001	1.18693	0.7305	R.VATVSLPR.S	1	CONTAM|P00761
1	1	CONTAM|P00761	24409.5	0.251		SWISS-PROT:P00761|TRYP_PIG Trypsin - Sus scrofa (Pig).	410	5			9030	2+	842.509	0.001	1.18693	0.9625	R.VATVSLPR.S	1	CONTAM|P00761
1	1	CONTAM|P00761	24409.5	0.251		SWISS-PROT:P00761|TRYP_PIG Trypsin - Sus scrofa (Pig).	410	5			9428	2+	842.509	0.002	2.37386	0.7423	R.VATVSLPR.S	1	CONTAM|P00761
1	1	CONTAM|P00761	24409.5	0.251		SWISS-PROT:P00761|TRYP_PIG Trypsin - Sus scrofa (Pig).	410	5			13874	2+	2211.1	0.003	1.35679	0.9986	R.LGEHNIDVLEGNEQFINAAK.I	1	CONTAM|P00761
1	1	CONTAM|P00761	24409.5	0.251		SWISS-PROT:P00761|TRYP_PIG Trypsin - Sus scrofa (Pig).	410	5			13944	3+	2211.1	0.01	4.52263	0.9994	R.LGEHNIDVLEGNEQFINAAK.I	1	CONTAM|P00761
1	1	CONTAM|P00761	24409.5	0.251		SWISS-PROT:P00761|TRYP_PIG Trypsin - Sus scrofa (Pig).	410	5			14000	2+	2211.1	0.006	2.71358	1	R.LGEHNIDVLEGNEQFINAAK.I	1	CONTAM|P00761
1	1	CONTAM|P00761	24409.5	0.251		SWISS-PROT:P00761|TRYP_PIG Trypsin - Sus scrofa (Pig).	410	5			14076	3+	2211.1	0.012	5.42715	0.9932	R.LGEHNIDVLEGNEQFINAAK.I	1	CONTAM|P00761
1	1	CONTAM|P00761	24409.5	0.251		SWISS-PROT:P00761|TRYP_PIG Trypsin - Sus scrofa (Pig).	410	5			14194	2+	2211.1	0.006	2.71358	0.9182	R.LGEHNIDVLEGNEQFINAAK.I	1	CONTAM|P00761
1	1	CONTAM|P00761	24409.5	0.251		SWISS-PROT:P00761|TRYP_PIG Trypsin - Sus scrofa (Pig).	410	5			14210	3+	2211.1	0.009	4.07036	0.82	R.LGEHNIDVLEGNEQFINAAK.I	1	CONTAM|P00761
1	1	CONTAM|P00761	24409.5	0.251		SWISS-PROT:P00761|TRYP_PIG Trypsin - Sus scrofa (Pig).	410	5			14341	3+	2211.1	0.007	3.16584	0.9688	R.LGEHNIDVLEGNEQFINAAK.I	1	CONTAM|P00761
1	1	CONTAM|P00761	24409.5	0.251		SWISS-PROT:P00761|TRYP_PIG Trypsin - Sus scrofa (Pig).	410	5			14473	3+	2211.1	0.008	3.6181	0.9334	R.LGEHNIDVLEGNEQFINAAK.I	1	CONTAM|P00761
1	1	CONTAM|P00761	24409.5	0.251		SWISS-PROT:P00761|TRYP_PIG Trypsin - Sus scrofa (Pig).	410	5			14609	3+	2211.1	0.008	3.6181	0.9723	R.LGEHNIDVLEGNEQFINAAK.I	1	CONTAM|P00761
1	1	CONTAM|P00761	24409.5	0.251		SWISS-PROT:P00761|TRYP_PIG Trypsin - Sus scrofa (Pig).	410	5			14740	3+	2211.1	1.001	0.452263	0.8261	R.LGEHNIDVLEGNEQFINAAK.I	1	CONTAM|P00761
1	1	CONTAM|P00761	24409.5	0.251		SWISS-PROT:P00761|TRYP_PIG Trypsin - Sus scrofa (Pig).	410	5			15947	3+	2299.18	0.991	3.91445	0.7798	K.IITHPNFNGNTLDNDIM"LIK.L	1	CONTAM|P00761
[truncated: 42,134 more rows]

## Sheet: BPH4_PHA
Group	Prob	Protein	SequenceMass	AACoverage	BestGeneName	Description	Total Filtered Peptides	Unique Filtered Peptides	H2L Mean	Ratio Peps	Scan	Z	CalcMHPlus	dMass	FdMass (ppm)	PepProphet	Peptide	SeqHits	Protein	Light Area	Heavy Area
[truncated: 45,559 more rows]
