# Supplementary material for: Multi-lectin Affinity Chromatography and Quantitative Proteomic Analysis Reveal Differential Glycoform Levels between Prostate Cancer and Benign Prostatic Hyperplasia Sera
Source: Sci Rep. 2018 Apr 25;8:6509. doi: 10.1038/s41598-018-24270-w (PMC5916935; doi:10.1038/s41598-018-24270-w)
Supplement: Supplementary file 9 — Dataset 1H [file 41598_2018_24270_MOESM9_ESM.xlsx]

## Sheet: Title, Authors, Key
SUPPLEMENTARY INFORMATION FOR
Multi-lectin Affinity Chromatography and Quantitative Proteomic Analysis Reveal Differential Glycoform Levels between Prostate Cancer and Benign Prostatic Hyperplasia Sera
Sarah M. Totten, Ravali Adusumilli, Majlinda Kullolli, Cheylene Tanimoto, James D. Brooks, Parag Mallick, Sharon J. Pitteri
KEY
Column Heading:	Description:
Group	ProteinProphet Group
Prob	ProteinProphet Probability
Protein	UniProt Acession Number
SequenceMass	Protein Mass
AACoverage	% Amino Acid Coverage
BestGeneName	Best Gene Name from Protein Prophet Group
Description	Protein Description
Total Filtered Peptides	Total Peptides Assigned to Protein Group
Unique Filtered Peptides	Unique Peptides Assigned to Protein Group
H2L Mean	Mean of Heavy-to-Light Ratios for Protein Group
Ratio Peps	Numer of Peptides used to Calculate Heavy-to-Light Protein Ratio
Scan	Scan Number
Z	Charge
CalcMHPlus	[M+H]+ Mass
dMass	Difference between calculated and measured mass, not corrected for monoisotopic peak
FdMass (ppm)	Mass accuracy in ppm represented as fractional delta mass, corrected for monoisotopic peak
PepProphet	PeptideProphet Score
Peptide	Peptide Sequence, C'=heavy labeled cysteine, M"=oxidized methionine, E^ = loss of water from N-terminal glutamic acid, Q^ = loss of ammonia from N-terminal glutamine
Light Area	Area of light peptide
Heavy Area	Area of heavy peptide

## Sheet: BPH5_UNB
Group	Prob	Protein	SequenceMass	AACoverage	BestGeneName	Description	Total Filtered Peptides	Unique Filtered Peptides	H2L Mean	Ratio Peps	Scan	Z	CalcMHPlus	dMass	FdMass (ppm)	PepProphet	Peptide	Light Area	Heavy Area
1	1	CONTAM|P00761	24409.5	0.251		SWISS-PROT:P00761|TRYP_PIG Trypsin - Sus scrofa (Pig).	164	5			6685	2+	1045.56	0.004	3.82569	0.9999	K.LSSPATLNSR.V
1	1	CONTAM|P00761	24409.5	0.251		SWISS-PROT:P00761|TRYP_PIG Trypsin - Sus scrofa (Pig).	164	5			8491	2+	842.509	0.004	4.74772	0.6761	R.VATVSLPR.S
1	1	CONTAM|P00761	24409.5	0.251		SWISS-PROT:P00761|TRYP_PIG Trypsin - Sus scrofa (Pig).	164	5			8621	2+	842.509	0.004	4.74772	0.9854	R.VATVSLPR.S
1	1	CONTAM|P00761	24409.5	0.251		SWISS-PROT:P00761|TRYP_PIG Trypsin - Sus scrofa (Pig).	164	5			8753	2+	842.509	0.004	4.74772	0.9629	R.VATVSLPR.S
1	1	CONTAM|P00761	24409.5	0.251		SWISS-PROT:P00761|TRYP_PIG Trypsin - Sus scrofa (Pig).	164	5			8885	2+	842.509	0.004	4.74772	0.9777	R.VATVSLPR.S
1	1	CONTAM|P00761	24409.5	0.251		SWISS-PROT:P00761|TRYP_PIG Trypsin - Sus scrofa (Pig).	164	5			9017	2+	842.509	0.005	5.93465	0.7064	R.VATVSLPR.S
1	1	CONTAM|P00761	24409.5	0.251		SWISS-PROT:P00761|TRYP_PIG Trypsin - Sus scrofa (Pig).	164	5			9150	2+	842.509	0.004	4.74772	0.8481	R.VATVSLPR.S
1	1	CONTAM|P00761	24409.5	0.251		SWISS-PROT:P00761|TRYP_PIG Trypsin - Sus scrofa (Pig).	164	5			14347	3+	2211.1	0.014	6.33168	0.9959	R.LGEHNIDVLEGNEQFINAAK.I
1	1	CONTAM|P00761	24409.5	0.251		SWISS-PROT:P00761|TRYP_PIG Trypsin - Sus scrofa (Pig).	164	5			14375	2+	2211.1	0.011	4.97489	0.9998	R.LGEHNIDVLEGNEQFINAAK.I
1	1	CONTAM|P00761	24409.5	0.251		SWISS-PROT:P00761|TRYP_PIG Trypsin - Sus scrofa (Pig).	164	5			14468	3+	2211.1	0.017	7.68847	1	R.LGEHNIDVLEGNEQFINAAK.I
1	1	CONTAM|P00761	24409.5	0.251		SWISS-PROT:P00761|TRYP_PIG Trypsin - Sus scrofa (Pig).	164	5			14493	2+	2211.1	0.014	6.33168	0.9996	R.LGEHNIDVLEGNEQFINAAK.I
1	1	CONTAM|P00761	24409.5	0.251		SWISS-PROT:P00761|TRYP_PIG Trypsin - Sus scrofa (Pig).	164	5			14590	3+	2211.1	0.015	6.78394	0.995	R.LGEHNIDVLEGNEQFINAAK.I
1	1	CONTAM|P00761	24409.5	0.251		SWISS-PROT:P00761|TRYP_PIG Trypsin - Sus scrofa (Pig).	164	5			14710	3+	2211.1	1.001	0.452263	0.7918	R.LGEHNIDVLEGNEQFINAAK.I
1	1	CONTAM|P00761	24409.5	0.251		SWISS-PROT:P00761|TRYP_PIG Trypsin - Sus scrofa (Pig).	164	5			15316	3+	2211.1	0.997	1.35679	0.8795	R.LGEHNIDVLEGNEQFINAAK.I
1	1	CONTAM|P00761	24409.5	0.251		SWISS-PROT:P00761|TRYP_PIG Trypsin - Sus scrofa (Pig).	164	5			16646	3+	2283.18	0.015	6.56978	0.9946	K.IITHPNFNGNTLDNDIMLIK.L
1	1	CONTAM|P00761	24409.5	0.251		SWISS-PROT:P00761|TRYP_PIG Trypsin - Sus scrofa (Pig).	164	5			17039	3+	2283.18	0.999	0.437986	0.988	K.IITHPNFNGNTLDNDIMLIK.L
1	1	CONTAM|P00761	24409.5	0.251		SWISS-PROT:P00761|TRYP_PIG Trypsin - Sus scrofa (Pig).	164	5			5926	2+	1045.56	0.006	5.73853	0.9999	K.LSSPATLNSR.V
1	1	CONTAM|P00761	24409.5	0.251		SWISS-PROT:P00761|TRYP_PIG Trypsin - Sus scrofa (Pig).	164	5			7314	2+	842.509	0.006	7.12158	0.9775	R.VATVSLPR.S
1	1	CONTAM|P00761	24409.5	0.251		SWISS-PROT:P00761|TRYP_PIG Trypsin - Sus scrofa (Pig).	164	5			14196	3+	2211.1	0.017	7.68847	0.9999	R.LGEHNIDVLEGNEQFINAAK.I
1	1	CONTAM|P00761	24409.5	0.251		SWISS-PROT:P00761|TRYP_PIG Trypsin - Sus scrofa (Pig).	164	5			14211	2+	2211.1	0.017	7.68847	1	R.LGEHNIDVLEGNEQFINAAK.I
1	1	CONTAM|P00761	24409.5	0.251		SWISS-PROT:P00761|TRYP_PIG Trypsin - Sus scrofa (Pig).	164	5			14338	3+	2211.1	0.019	8.59299	0.9997	R.LGEHNIDVLEGNEQFINAAK.I
1	1	CONTAM|P00761	24409.5	0.251		SWISS-PROT:P00761|TRYP_PIG Trypsin - Sus scrofa (Pig).	164	5			16355	3+	2283.18	1.015	6.56978	0.9996	K.IITHPNFNGNTLDNDIMLIK.L
1	1	CONTAM|P00761	24409.5	0.251		SWISS-PROT:P00761|TRYP_PIG Trypsin - Sus scrofa (Pig).	164	5			16378	2+	2283.18	0.013	5.69381	0.9999	K.IITHPNFNGNTLDNDIMLIK.L
1	1	CONTAM|P00761	24409.5	0.251		SWISS-PROT:P00761|TRYP_PIG Trypsin - Sus scrofa (Pig).	164	5			5852	2+	1045.56	0.008	7.65138	0.9988	K.LSSPATLNSR.V
1	1	CONTAM|P00761	24409.5	0.251		SWISS-PROT:P00761|TRYP_PIG Trypsin - Sus scrofa (Pig).	164	5			5977	2+	1045.56	0.006	5.73853	0.9997	K.LSSPATLNSR.V
1	1	CONTAM|P00761	24409.5	0.251		SWISS-PROT:P00761|TRYP_PIG Trypsin - Sus scrofa (Pig).	164	5			6995	2+	842.509	0.006	7.12158	0.9689	R.VATVSLPR.S
1	1	CONTAM|P00761	24409.5	0.251		SWISS-PROT:P00761|TRYP_PIG Trypsin - Sus scrofa (Pig).	164	5			13664	3+	2211.1	0.023	10.402	0.9979	R.LGEHNIDVLEGNEQFINAAK.I
1	1	CONTAM|P00761	24409.5	0.251		SWISS-PROT:P00761|TRYP_PIG Trypsin - Sus scrofa (Pig).	164	5			15635	2+	2283.18	0.013	5.69381	0.9772	K.IITHPNFNGNTLDNDIMLIK.L
1	1	CONTAM|P00761	24409.5	0.251		SWISS-PROT:P00761|TRYP_PIG Trypsin - Sus scrofa (Pig).	164	5			15663	3+	2283.18	0.018	7.88374	1	K.IITHPNFNGNTLDNDIMLIK.L
1	1	CONTAM|P00761	24409.5	0.251		SWISS-PROT:P00761|TRYP_PIG Trypsin - Sus scrofa (Pig).	164	5			16334	3+	2283.18	1.001	0.437986	0.6915	K.IITHPNFNGNTLDNDIMLIK.L
1	1	CONTAM|P00761	24409.5	0.251		SWISS-PROT:P00761|TRYP_PIG Trypsin - Sus scrofa (Pig).	164	5			6454	2+	1045.56	0.007	6.69495	0.996	K.LSSPATLNSR.V
1	1	CONTAM|P00761	24409.5	0.251		SWISS-PROT:P00761|TRYP_PIG Trypsin - Sus scrofa (Pig).	164	5			6588	2+	1045.56	0.009	8.6078	0.9994	K.LSSPATLNSR.V
1	1	CONTAM|P00761	24409.5	0.251		SWISS-PROT:P00761|TRYP_PIG Trypsin - Sus scrofa (Pig).	164	5			7799	2+	842.509	0.006	7.12158	0.6353	R.VATVSLPR.S
1	1	CONTAM|P00761	24409.5	0.251		SWISS-PROT:P00761|TRYP_PIG Trypsin - Sus scrofa (Pig).	164	5			8217	2+	842.509	0.006	7.12158	0.773	R.VATVSLPR.S
1	1	CONTAM|P00761	24409.5	0.251		SWISS-PROT:P00761|TRYP_PIG Trypsin - Sus scrofa (Pig).	164	5			14301	3+	2211.1	0.022	9.94978	0.9982	R.LGEHNIDVLEGNEQFINAAK.I
1	1	CONTAM|P00761	24409.5	0.251		SWISS-PROT:P00761|TRYP_PIG Trypsin - Sus scrofa (Pig).	164	5			14305	2+	2211.1	0.023	10.402	0.9997	R.LGEHNIDVLEGNEQFINAAK.I
1	1	CONTAM|P00761	24409.5	0.251		SWISS-PROT:P00761|TRYP_PIG Trypsin - Sus scrofa (Pig).	164	5			14433	3+	2211.1	0.02	9.04526	0.9931	R.LGEHNIDVLEGNEQFINAAK.I
1	1	CONTAM|P00761	24409.5	0.251		SWISS-PROT:P00761|TRYP_PIG Trypsin - Sus scrofa (Pig).	164	5			16471	2+	2283.18	0.02	8.75971	0.9991	K.IITHPNFNGNTLDNDIMLIK.L
1	1	CONTAM|P00761	24409.5	0.251		SWISS-PROT:P00761|TRYP_PIG Trypsin - Sus scrofa (Pig).	164	5			6515	2+	1045.56	0.007	6.69495	0.9999	K.LSSPATLNSR.V
1	1	CONTAM|P00761	24409.5	0.251		SWISS-PROT:P00761|TRYP_PIG Trypsin - Sus scrofa (Pig).	164	5			8058	2+	842.509	0.006	7.12158	0.8343	R.VATVSLPR.S
1	1	CONTAM|P00761	24409.5	0.251		SWISS-PROT:P00761|TRYP_PIG Trypsin - Sus scrofa (Pig).	164	5			8187	2+	842.509	0.006	7.12158	0.8312	R.VATVSLPR.S
1	1	CONTAM|P00761	24409.5	0.251		SWISS-PROT:P00761|TRYP_PIG Trypsin - Sus scrofa (Pig).	164	5			8451	2+	842.509	0.006	7.12158	0.7568	R.VATVSLPR.S
1	1	CONTAM|P00761	24409.5	0.251		SWISS-PROT:P00761|TRYP_PIG Trypsin - Sus scrofa (Pig).	164	5			8584	2+	842.509	0.006	7.12158	0.7889	R.VATVSLPR.S
1	1	CONTAM|P00761	24409.5	0.251		SWISS-PROT:P00761|TRYP_PIG Trypsin - Sus scrofa (Pig).	164	5			14108	2+	2211.1	0.015	6.78394	0.9572	R.LGEHNIDVLEGNEQFINAAK.I
1	1	CONTAM|P00761	24409.5	0.251		SWISS-PROT:P00761|TRYP_PIG Trypsin - Sus scrofa (Pig).	164	5			14160	3+	2211.1	0.018	8.14073	1	R.LGEHNIDVLEGNEQFINAAK.I
1	1	CONTAM|P00761	24409.5	0.251		SWISS-PROT:P00761|TRYP_PIG Trypsin - Sus scrofa (Pig).	164	5			14239	2+	2211.1	0.018	8.14073	0.9999	R.LGEHNIDVLEGNEQFINAAK.I
1	1	CONTAM|P00761	24409.5	0.251		SWISS-PROT:P00761|TRYP_PIG Trypsin - Sus scrofa (Pig).	164	5			14292	3+	2211.1	0.021	9.49752	0.9999	R.LGEHNIDVLEGNEQFINAAK.I
1	1	CONTAM|P00761	24409.5	0.251		SWISS-PROT:P00761|TRYP_PIG Trypsin - Sus scrofa (Pig).	164	5			14425	3+	2211.1	0.019	8.59299	0.6173	R.LGEHNIDVLEGNEQFINAAK.I
1	1	CONTAM|P00761	24409.5	0.251		SWISS-PROT:P00761|TRYP_PIG Trypsin - Sus scrofa (Pig).	164	5			16369	2+	2283.18	0.017	7.44576	0.8946	K.IITHPNFNGNTLDNDIMLIK.L
1	1	CONTAM|P00761	24409.5	0.251		SWISS-PROT:P00761|TRYP_PIG Trypsin - Sus scrofa (Pig).	164	5			16371	3+	2283.18	0.015	6.56978	0.9865	K.IITHPNFNGNTLDNDIMLIK.L
1	1	CONTAM|P00761	24409.5	0.251		SWISS-PROT:P00761|TRYP_PIG Trypsin - Sus scrofa (Pig).	164	5			6591	2+	1045.56	0.006	5.73853	0.9998	K.LSSPATLNSR.V
1	1	CONTAM|P00761	24409.5	0.251		SWISS-PROT:P00761|TRYP_PIG Trypsin - Sus scrofa (Pig).	164	5			8304	2+	842.509	0.004	4.74772	0.9126	R.VATVSLPR.S
1	1	CONTAM|P00761	24409.5	0.251		SWISS-PROT:P00761|TRYP_PIG Trypsin - Sus scrofa (Pig).	164	5			8568	2+	842.509	0.004	4.74772	0.9689	R.VATVSLPR.S
1	1	CONTAM|P00761	24409.5	0.251		SWISS-PROT:P00761|TRYP_PIG Trypsin - Sus scrofa (Pig).	164	5			8700	2+	842.509	0.005	5.93465	0.9917	R.VATVSLPR.S
1	1	CONTAM|P00761	24409.5	0.251		SWISS-PROT:P00761|TRYP_PIG Trypsin - Sus scrofa (Pig).	164	5			8967	2+	842.509	0.005	5.93465	0.9607	R.VATVSLPR.S
1	1	CONTAM|P00761	24409.5	0.251		SWISS-PROT:P00761|TRYP_PIG Trypsin - Sus scrofa (Pig).	164	5			9095	2+	842.509	0.004	4.74772	0.955	R.VATVSLPR.S
1	1	CONTAM|P00761	24409.5	0.251		SWISS-PROT:P00761|TRYP_PIG Trypsin - Sus scrofa (Pig).	164	5			9367	2+	842.509	0.005	5.93465	0.8669	R.VATVSLPR.S
1	1	CONTAM|P00761	24409.5	0.251		SWISS-PROT:P00761|TRYP_PIG Trypsin - Sus scrofa (Pig).	164	5			14138	3+	2211.1	0.016	7.2362	0.9845	R.LGEHNIDVLEGNEQFINAAK.I
1	1	CONTAM|P00761	24409.5	0.251		SWISS-PROT:P00761|TRYP_PIG Trypsin - Sus scrofa (Pig).	164	5			14157	2+	2211.1	0.014	6.33168	0.9999	R.LGEHNIDVLEGNEQFINAAK.I
1	1	CONTAM|P00761	24409.5	0.251		SWISS-PROT:P00761|TRYP_PIG Trypsin - Sus scrofa (Pig).	164	5			14402	3+	2211.1	0.017	7.68847	0.9396	R.LGEHNIDVLEGNEQFINAAK.I
1	1	CONTAM|P00761	24409.5	0.251		SWISS-PROT:P00761|TRYP_PIG Trypsin - Sus scrofa (Pig).	164	5			16546	3+	2283.18	0.021	9.1977	0.9861	K.IITHPNFNGNTLDNDIMLIK.L
1	1	CONTAM|P00761	24409.5	0.251		SWISS-PROT:P00761|TRYP_PIG Trypsin - Sus scrofa (Pig).	164	5			16571	2+	2283.18	0.019	8.32173	0.9989	K.IITHPNFNGNTLDNDIMLIK.L
1	1	CONTAM|P00761	24409.5	0.251		SWISS-PROT:P00761|TRYP_PIG Trypsin - Sus scrofa (Pig).	164	5			16925	3+	2283.18	1.006	2.62791	0.8727	K.IITHPNFNGNTLDNDIMLIK.L
1	1	CONTAM|P00761	24409.5	0.251		SWISS-PROT:P00761|TRYP_PIG Trypsin - Sus scrofa (Pig).	164	5			17044	3+	2283.18	1.005	2.18993	0.8944	K.IITHPNFNGNTLDNDIMLIK.L
1	1	CONTAM|P00761	24409.5	0.251		SWISS-PROT:P00761|TRYP_PIG Trypsin - Sus scrofa (Pig).	164	5			6658	2+	1045.56	0.007	6.69495	0.9989	K.LSSPATLNSR.V
1	1	CONTAM|P00761	24409.5	0.251		SWISS-PROT:P00761|TRYP_PIG Trypsin - Sus scrofa (Pig).	164	5			8187	2+	842.509	0.004	4.74772	0.9284	R.VATVSLPR.S
1	1	CONTAM|P00761	24409.5	0.251		SWISS-PROT:P00761|TRYP_PIG Trypsin - Sus scrofa (Pig).	164	5			8319	2+	842.509	0.005	5.93465	0.9528	R.VATVSLPR.S
1	1	CONTAM|P00761	24409.5	0.251		SWISS-PROT:P00761|TRYP_PIG Trypsin - Sus scrofa (Pig).	164	5			8451	2+	842.509	0.005	5.93465	0.7087	R.VATVSLPR.S
1	1	CONTAM|P00761	24409.5	0.251		SWISS-PROT:P00761|TRYP_PIG Trypsin - Sus scrofa (Pig).	164	5			8936	2+	842.509	0.005	5.93465	0.8622	R.VATVSLPR.S
1	1	CONTAM|P00761	24409.5	0.251		SWISS-PROT:P00761|TRYP_PIG Trypsin - Sus scrofa (Pig).	164	5			9070	2+	842.509	0.003	3.56079	0.9931	R.VATVSLPR.S
1	1	CONTAM|P00761	24409.5	0.251		SWISS-PROT:P00761|TRYP_PIG Trypsin - Sus scrofa (Pig).	164	5			14247	3+	2211.1	0.016	7.2362	0.9997	R.LGEHNIDVLEGNEQFINAAK.I
1	1	CONTAM|P00761	24409.5	0.251		SWISS-PROT:P00761|TRYP_PIG Trypsin - Sus scrofa (Pig).	164	5			14256	2+	2211.1	0.017	7.68847	0.9999	R.LGEHNIDVLEGNEQFINAAK.I
1	1	CONTAM|P00761	24409.5	0.251		SWISS-PROT:P00761|TRYP_PIG Trypsin - Sus scrofa (Pig).	164	5			14377	3+	2211.1	0.018	8.14073	0.9978	R.LGEHNIDVLEGNEQFINAAK.I
1	1	CONTAM|P00761	24409.5	0.251		SWISS-PROT:P00761|TRYP_PIG Trypsin - Sus scrofa (Pig).	164	5			14379	2+	2211.1	0.014	6.33168	0.9999	R.LGEHNIDVLEGNEQFINAAK.I
1	1	CONTAM|P00761	24409.5	0.251		SWISS-PROT:P00761|TRYP_PIG Trypsin - Sus scrofa (Pig).	164	5			14512	3+	2211.1	0.018	8.14073	0.9996	R.LGEHNIDVLEGNEQFINAAK.I
1	1	CONTAM|P00761	24409.5	0.251		SWISS-PROT:P00761|TRYP_PIG Trypsin - Sus scrofa (Pig).	164	5			14776	3+	2211.1	0.016	7.2362	0.7078	R.LGEHNIDVLEGNEQFINAAK.I
1	1	CONTAM|P00761	24409.5	0.251		SWISS-PROT:P00761|TRYP_PIG Trypsin - Sus scrofa (Pig).	164	5			15925	3+	2299.18	-0.01	4.34939	0.9839	K.IITHPNFNGNTLDNDIM"LIK.L
1	1	CONTAM|P00761	24409.5	0.251		SWISS-PROT:P00761|TRYP_PIG Trypsin - Sus scrofa (Pig).	164	5			16621	2+	2283.18	0.014	6.1318	1	K.IITHPNFNGNTLDNDIMLIK.L
1	1	CONTAM|P00761	24409.5	0.251		SWISS-PROT:P00761|TRYP_PIG Trypsin - Sus scrofa (Pig).	164	5			16653	3+	2283.18	0.02	8.75971	0.9985	K.IITHPNFNGNTLDNDIMLIK.L
1	1	CONTAM|P00761	24409.5	0.251		SWISS-PROT:P00761|TRYP_PIG Trypsin - Sus scrofa (Pig).	164	5			17038	3+	2283.18	1.001	0.437986	0.84	K.IITHPNFNGNTLDNDIMLIK.L
1	1	CONTAM|P00761	24409.5	0.251		SWISS-PROT:P00761|TRYP_PIG Trypsin - Sus scrofa (Pig).	164	5			17159	3+	2283.18	1.002	0.875971	0.6525	K.IITHPNFNGNTLDNDIMLIK.L
1	1	CONTAM|P00761	24409.5	0.251		SWISS-PROT:P00761|TRYP_PIG Trypsin - Sus scrofa (Pig).	164	5			6605	2+	1045.56	0.006	5.73853	0.9981	K.LSSPATLNSR.V
1	1	CONTAM|P00761	24409.5	0.251		SWISS-PROT:P00761|TRYP_PIG Trypsin - Sus scrofa (Pig).	164	5			8087	2+	842.509	0.004	4.74772	0.9492	R.VATVSLPR.S
1	1	CONTAM|P00761	24409.5	0.251		SWISS-PROT:P00761|TRYP_PIG Trypsin - Sus scrofa (Pig).	164	5			8212	2+	842.509	0.005	5.93465	0.9753	R.VATVSLPR.S
1	1	CONTAM|P00761	24409.5	0.251		SWISS-PROT:P00761|TRYP_PIG Trypsin - Sus scrofa (Pig).	164	5			8343	2+	842.509	0.005	5.93465	0.9798	R.VATVSLPR.S
1	1	CONTAM|P00761	24409.5	0.251		SWISS-PROT:P00761|TRYP_PIG Trypsin - Sus scrofa (Pig).	164	5			8475	2+	842.509	0.005	5.93465	0.9346	R.VATVSLPR.S
1	1	CONTAM|P00761	24409.5	0.251		SWISS-PROT:P00761|TRYP_PIG Trypsin - Sus scrofa (Pig).	164	5			8607	2+	842.509	0.006	7.12158	0.9535	R.VATVSLPR.S
1	1	CONTAM|P00761	24409.5	0.251		SWISS-PROT:P00761|TRYP_PIG Trypsin - Sus scrofa (Pig).	164	5			8739	2+	842.509	0.005	5.93465	0.6869	R.VATVSLPR.S
1	1	CONTAM|P00761	24409.5	0.251		SWISS-PROT:P00761|TRYP_PIG Trypsin - Sus scrofa (Pig).	164	5			9136	2+	842.509	0.006	7.12158	0.9842	R.VATVSLPR.S
1	1	CONTAM|P00761	24409.5	0.251		SWISS-PROT:P00761|TRYP_PIG Trypsin - Sus scrofa (Pig).	164	5			9268	2+	842.509	0.004	4.74772	0.9581	R.VATVSLPR.S
1	1	CONTAM|P00761	24409.5	0.251		SWISS-PROT:P00761|TRYP_PIG Trypsin - Sus scrofa (Pig).	164	5			9534	2+	842.509	0.005	5.93465	0.9231	R.VATVSLPR.S
1	1	CONTAM|P00761	24409.5	0.251		SWISS-PROT:P00761|TRYP_PIG Trypsin - Sus scrofa (Pig).	164	5			13989	2+	2211.1	1	0	0.8911	R.LGEHNIDVLEGNEQFINAAK.I
1	1	CONTAM|P00761	24409.5	0.251		SWISS-PROT:P00761|TRYP_PIG Trypsin - Sus scrofa (Pig).	164	5			14252	3+	2211.1	0.013	5.87942	0.9166	R.LGEHNIDVLEGNEQFINAAK.I
1	1	CONTAM|P00761	24409.5	0.251		SWISS-PROT:P00761|TRYP_PIG Trypsin - Sus scrofa (Pig).	164	5			14267	2+	2211.1	0.014	6.33168	1	R.LGEHNIDVLEGNEQFINAAK.I
1	1	CONTAM|P00761	24409.5	0.251		SWISS-PROT:P00761|TRYP_PIG Trypsin - Sus scrofa (Pig).	164	5			14393	3+	2211.1	0.018	8.14073	0.9999	R.LGEHNIDVLEGNEQFINAAK.I
1	1	CONTAM|P00761	24409.5	0.251		SWISS-PROT:P00761|TRYP_PIG Trypsin - Sus scrofa (Pig).	164	5			14396	2+	2211.1	0.013	5.87942	1	R.LGEHNIDVLEGNEQFINAAK.I
1	1	CONTAM|P00761	24409.5	0.251		SWISS-PROT:P00761|TRYP_PIG Trypsin - Sus scrofa (Pig).	164	5			14525	3+	2211.1	0.017	7.68847	1	R.LGEHNIDVLEGNEQFINAAK.I
1	1	CONTAM|P00761	24409.5	0.251		SWISS-PROT:P00761|TRYP_PIG Trypsin - Sus scrofa (Pig).	164	5			14658	3+	2211.1	1.001	0.452263	0.9141	R.LGEHNIDVLEGNEQFINAAK.I
1	1	CONTAM|P00761	24409.5	0.251		SWISS-PROT:P00761|TRYP_PIG Trypsin - Sus scrofa (Pig).	164	5			15362	3+	2211.1	1	0	0.925	R.LGEHNIDVLEGNEQFINAAK.I
1	1	CONTAM|P00761	24409.5	0.251		SWISS-PROT:P00761|TRYP_PIG Trypsin - Sus scrofa (Pig).	164	5			15858	3+	2283.18	0.998	0.875971	0.72	K.IITHPNFNGNTLDNDIMLIK.L
1	1	CONTAM|P00761	24409.5	0.251		SWISS-PROT:P00761|TRYP_PIG Trypsin - Sus scrofa (Pig).	164	5			16352	3+	2299.18	1.003	1.30482	0.9085	K.IITHPNFNGNTLDNDIM"LIK.L
1	1	CONTAM|P00761	24409.5	0.251		SWISS-PROT:P00761|TRYP_PIG Trypsin - Sus scrofa (Pig).	164	5			16554	2+	2283.18	0.012	5.25583	0.9998	K.IITHPNFNGNTLDNDIMLIK.L
1	1	CONTAM|P00761	24409.5	0.251		SWISS-PROT:P00761|TRYP_PIG Trypsin - Sus scrofa (Pig).	164	5			16593	3+	2283.18	0.021	9.1977	0.9594	K.IITHPNFNGNTLDNDIMLIK.L
1	1	CONTAM|P00761	24409.5	0.251		SWISS-PROT:P00761|TRYP_PIG Trypsin - Sus scrofa (Pig).	164	5			16736	3+	2283.18	1.008	3.50388	0.8335	K.IITHPNFNGNTLDNDIMLIK.L
1	1	CONTAM|P00761	24409.5	0.251		SWISS-PROT:P00761|TRYP_PIG Trypsin - Sus scrofa (Pig).	164	5			17001	3+	2283.18	0.999	0.437986	0.9537	K.IITHPNFNGNTLDNDIMLIK.L
1	1	CONTAM|P00761	24409.5	0.251		SWISS-PROT:P00761|TRYP_PIG Trypsin - Sus scrofa (Pig).	164	5			17133	3+	2283.18	1.001	0.437986	0.6231	K.IITHPNFNGNTLDNDIMLIK.L
1	1	CONTAM|P00761	24409.5	0.251		SWISS-PROT:P00761|TRYP_PIG Trypsin - Sus scrofa (Pig).	164	5			6525	2+	1045.56	0.006	5.73853	0.9991	K.LSSPATLNSR.V
1	1	CONTAM|P00761	24409.5	0.251		SWISS-PROT:P00761|TRYP_PIG Trypsin - Sus scrofa (Pig).	164	5			8275	2+	842.509	0.005	5.93465	0.9657	R.VATVSLPR.S
1	1	CONTAM|P00761	24409.5	0.251		SWISS-PROT:P00761|TRYP_PIG Trypsin - Sus scrofa (Pig).	164	5			8406	2+	842.509	0.006	7.12158	0.9762	R.VATVSLPR.S
1	1	CONTAM|P00761	24409.5	0.251		SWISS-PROT:P00761|TRYP_PIG Trypsin - Sus scrofa (Pig).	164	5			8538	2+	842.509	0.006	7.12158	0.9767	R.VATVSLPR.S
1	1	CONTAM|P00761	24409.5	0.251		SWISS-PROT:P00761|TRYP_PIG Trypsin - Sus scrofa (Pig).	164	5			8670	2+	842.509	0.005	5.93465	0.9059	R.VATVSLPR.S
1	1	CONTAM|P00761	24409.5	0.251		SWISS-PROT:P00761|TRYP_PIG Trypsin - Sus scrofa (Pig).	164	5			8936	2+	842.509	0.005	5.93465	0.7603	R.VATVSLPR.S
1	1	CONTAM|P00761	24409.5	0.251		SWISS-PROT:P00761|TRYP_PIG Trypsin - Sus scrofa (Pig).	164	5			9610	2+	842.509	0.005	5.93465	0.9201	R.VATVSLPR.S
1	1	CONTAM|P00761	24409.5	0.251		SWISS-PROT:P00761|TRYP_PIG Trypsin - Sus scrofa (Pig).	164	5			14031	2+	2211.1	0.998	0.904526	0.7737	R.LGEHNIDVLEGNEQFINAAK.I
1	1	CONTAM|P00761	24409.5	0.251		SWISS-PROT:P00761|TRYP_PIG Trypsin - Sus scrofa (Pig).	164	5			14276	3+	2211.1	0.015	6.78394	0.9955	R.LGEHNIDVLEGNEQFINAAK.I
1	1	CONTAM|P00761	24409.5	0.251		SWISS-PROT:P00761|TRYP_PIG Trypsin - Sus scrofa (Pig).	164	5			14295	2+	2211.1	0.017	7.68847	1	R.LGEHNIDVLEGNEQFINAAK.I
1	1	CONTAM|P00761	24409.5	0.251		SWISS-PROT:P00761|TRYP_PIG Trypsin - Sus scrofa (Pig).	164	5			14402	3+	2211.1	0.017	7.68847	0.9987	R.LGEHNIDVLEGNEQFINAAK.I
1	1	CONTAM|P00761	24409.5	0.251		SWISS-PROT:P00761|TRYP_PIG Trypsin - Sus scrofa (Pig).	164	5			14424	2+	2211.1	0.014	6.33168	0.9999	R.LGEHNIDVLEGNEQFINAAK.I
1	1	CONTAM|P00761	24409.5	0.251		SWISS-PROT:P00761|TRYP_PIG Trypsin - Sus scrofa (Pig).	164	5			14535	3+	2211.1	0.016	7.2362	0.9998	R.LGEHNIDVLEGNEQFINAAK.I
1	1	CONTAM|P00761	24409.5	0.251		SWISS-PROT:P00761|TRYP_PIG Trypsin - Sus scrofa (Pig).	164	5			16282	3+	2299.18	0.009	3.91445	0.9958	K.IITHPNFNGNTLDNDIM"LIK.L
1	1	CONTAM|P00761	24409.5	0.251		SWISS-PROT:P00761|TRYP_PIG Trypsin - Sus scrofa (Pig).	164	5			16612	3+	2283.18	0.018	7.88374	0.9998	K.IITHPNFNGNTLDNDIMLIK.L
1	1	CONTAM|P00761	24409.5	0.251		SWISS-PROT:P00761|TRYP_PIG Trypsin - Sus scrofa (Pig).	164	5			16703	2+	2283.18	1.004	1.75194	0.9411	K.IITHPNFNGNTLDNDIMLIK.L
1	1	CONTAM|P00761	24409.5	0.251		SWISS-PROT:P00761|TRYP_PIG Trypsin - Sus scrofa (Pig).	164	5			17008	3+	2283.18	1	0	0.9058	K.IITHPNFNGNTLDNDIMLIK.L
1	1	CONTAM|P00761	24409.5	0.251		SWISS-PROT:P00761|TRYP_PIG Trypsin - Sus scrofa (Pig).	164	5			17140	3+	2283.18	0.998	0.875971	0.9883	K.IITHPNFNGNTLDNDIMLIK.L
1	1	CONTAM|P00761	24409.5	0.251		SWISS-PROT:P00761|TRYP_PIG Trypsin - Sus scrofa (Pig).	164	5			6354	2+	1045.56	0.006	5.73853	0.9989	K.LSSPATLNSR.V
1	1	CONTAM|P00761	24409.5	0.251		SWISS-PROT:P00761|TRYP_PIG Trypsin - Sus scrofa (Pig).	164	5			8187	2+	842.509	0.005	5.93465	0.938	R.VATVSLPR.S
1	1	CONTAM|P00761	24409.5	0.251		SWISS-PROT:P00761|TRYP_PIG Trypsin - Sus scrofa (Pig).	164	5			8319	2+	842.509	0.005	5.93465	0.8791	R.VATVSLPR.S
1	1	CONTAM|P00761	24409.5	0.251		SWISS-PROT:P00761|TRYP_PIG Trypsin - Sus scrofa (Pig).	164	5			8465	2+	842.509	0.005	5.93465	0.9695	R.VATVSLPR.S
1	1	CONTAM|P00761	24409.5	0.251		SWISS-PROT:P00761|TRYP_PIG Trypsin - Sus scrofa (Pig).	164	5			8628	2+	842.509	0.005	5.93465	0.868	R.VATVSLPR.S
1	1	CONTAM|P00761	24409.5	0.251		SWISS-PROT:P00761|TRYP_PIG Trypsin - Sus scrofa (Pig).	164	5			14023	3+	2211.1	0.016	7.2362	0.9982	R.LGEHNIDVLEGNEQFINAAK.I
1	1	CONTAM|P00761	24409.5	0.251		SWISS-PROT:P00761|TRYP_PIG Trypsin - Sus scrofa (Pig).	164	5			14038	2+	2211.1	0.013	5.87942	1	R.LGEHNIDVLEGNEQFINAAK.I
1	1	CONTAM|P00761	24409.5	0.251		SWISS-PROT:P00761|TRYP_PIG Trypsin - Sus scrofa (Pig).	164	5			14167	2+	2211.1	0.015	6.78394	0.9999	R.LGEHNIDVLEGNEQFINAAK.I
1	1	CONTAM|P00761	24409.5	0.251		SWISS-PROT:P00761|TRYP_PIG Trypsin - Sus scrofa (Pig).	164	5			14290	3+	2211.1	0.015	6.78394	0.9761	R.LGEHNIDVLEGNEQFINAAK.I
1	1	CONTAM|P00761	24409.5	0.251		SWISS-PROT:P00761|TRYP_PIG Trypsin - Sus scrofa (Pig).	164	5			16430	3+	2283.18	0.013	5.69381	0.9951	K.IITHPNFNGNTLDNDIMLIK.L
1	1	CONTAM|P00761	24409.5	0.251		SWISS-PROT:P00761|TRYP_PIG Trypsin - Sus scrofa (Pig).	164	5			16446	2+	2283.18	0.014	6.1318	0.9973	K.IITHPNFNGNTLDNDIMLIK.L
1	1	CONTAM|P00761	24409.5	0.251		SWISS-PROT:P00761|TRYP_PIG Trypsin - Sus scrofa (Pig).	164	5			17266	3+	2283.18	1	0	0.9814	K.IITHPNFNGNTLDNDIMLIK.L
1	1	CONTAM|P00761	24409.5	0.251		SWISS-PROT:P00761|TRYP_PIG Trypsin - Sus scrofa (Pig).	164	5			5877	2+	1045.56	0.007	6.69495	0.9843	K.LSSPATLNSR.V
1	1	CONTAM|P00761	24409.5	0.251		SWISS-PROT:P00761|TRYP_PIG Trypsin - Sus scrofa (Pig).	164	5			7166	2+	842.509	0.005	5.93465	0.9888	R.VATVSLPR.S
1	1	CONTAM|P00761	24409.5	0.251		SWISS-PROT:P00761|TRYP_PIG Trypsin - Sus scrofa (Pig).	164	5			7305	2+	842.509	0.005	5.93465	0.9801	R.VATVSLPR.S
1	1	CONTAM|P00761	24409.5	0.251		SWISS-PROT:P00761|TRYP_PIG Trypsin - Sus scrofa (Pig).	164	5			13163	2+	2211.1	0.019	8.59299	0.9997	R.LGEHNIDVLEGNEQFINAAK.I
1	1	CONTAM|P00761	24409.5	0.251		SWISS-PROT:P00761|TRYP_PIG Trypsin - Sus scrofa (Pig).	164	5			13232	3+	2211.1	0.013	5.87942	0.9996	R.LGEHNIDVLEGNEQFINAAK.I
1	1	CONTAM|P00761	24409.5	0.251		SWISS-PROT:P00761|TRYP_PIG Trypsin - Sus scrofa (Pig).	164	5			13300	2+	2211.1	0.013	5.87942	0.9994	R.LGEHNIDVLEGNEQFINAAK.I
1	1	CONTAM|P00761	24409.5	0.251		SWISS-PROT:P00761|TRYP_PIG Trypsin - Sus scrofa (Pig).	164	5			13364	3+	2211.1	0.012	5.42715	0.9986	R.LGEHNIDVLEGNEQFINAAK.I
1	1	CONTAM|P00761	24409.5	0.251		SWISS-PROT:P00761|TRYP_PIG Trypsin - Sus scrofa (Pig).	164	5			13437	2+	2211.1	0.015	6.78394	0.9998	R.LGEHNIDVLEGNEQFINAAK.I
1	1	CONTAM|P00761	24409.5	0.251		SWISS-PROT:P00761|TRYP_PIG Trypsin - Sus scrofa (Pig).	164	5			13508	3+	2211.1	0.01	4.52263	0.9992	R.LGEHNIDVLEGNEQFINAAK.I
1	1	CONTAM|P00761	24409.5	0.251		SWISS-PROT:P00761|TRYP_PIG Trypsin - Sus scrofa (Pig).	164	5			13575	2+	2211.1	0.011	4.97489	0.9998	R.LGEHNIDVLEGNEQFINAAK.I
1	1	CONTAM|P00761	24409.5	0.251		SWISS-PROT:P00761|TRYP_PIG Trypsin - Sus scrofa (Pig).	164	5			13639	3+	2211.1	0.009	4.07036	0.9997	R.LGEHNIDVLEGNEQFINAAK.I
1	1	CONTAM|P00761	24409.5	0.251		SWISS-PROT:P00761|TRYP_PIG Trypsin - Sus scrofa (Pig).	164	5			15694	2+	2283.18	0.017	7.44576	1	K.IITHPNFNGNTLDNDIMLIK.L
1	1	CONTAM|P00761	24409.5	0.251		SWISS-PROT:P00761|TRYP_PIG Trypsin - Sus scrofa (Pig).	164	5			5295	2+	1045.56	0.005	4.78211	0.8868	K.LSSPATLNSR.V
1	1	CONTAM|P00761	24409.5	0.251		SWISS-PROT:P00761|TRYP_PIG Trypsin - Sus scrofa (Pig).	164	5			5405	2+	1045.56	0.007	6.69495	0.9978	K.LSSPATLNSR.V
1	1	CONTAM|P00761	24409.5	0.251		SWISS-PROT:P00761|TRYP_PIG Trypsin - Sus scrofa (Pig).	164	5			6695	2+	842.509	0.003	3.56079	0.9847	R.VATVSLPR.S
1	1	CONTAM|P00761	24409.5	0.251		SWISS-PROT:P00761|TRYP_PIG Trypsin - Sus scrofa (Pig).	164	5			6823	2+	842.509	0.004	4.74772	0.9728	R.VATVSLPR.S
1	1	CONTAM|P00761	24409.5	0.251		SWISS-PROT:P00761|TRYP_PIG Trypsin - Sus scrofa (Pig).	164	5			6961	2+	842.509	0.004	4.74772	0.6203	R.VATVSLPR.S
1	1	CONTAM|P00761	24409.5	0.251		SWISS-PROT:P00761|TRYP_PIG Trypsin - Sus scrofa (Pig).	164	5			7104	2+	842.509	0.006	7.12158	0.957	R.VATVSLPR.S
1	1	CONTAM|P00761	24409.5	0.251		SWISS-PROT:P00761|TRYP_PIG Trypsin - Sus scrofa (Pig).	164	5			13312	2+	2211.1	0.01	4.52263	0.9997	R.LGEHNIDVLEGNEQFINAAK.I
1	1	CONTAM|P00761	24409.5	0.251		SWISS-PROT:P00761|TRYP_PIG Trypsin - Sus scrofa (Pig).	164	5			13383	3+	2211.1	0.013	5.87942	0.9928	R.LGEHNIDVLEGNEQFINAAK.I
1	1	CONTAM|P00761	24409.5	0.251		SWISS-PROT:P00761|TRYP_PIG Trypsin - Sus scrofa (Pig).	164	5			13450	2+	2211.1	0.013	5.87942	1	R.LGEHNIDVLEGNEQFINAAK.I
1	1	CONTAM|P00761	24409.5	0.251		SWISS-PROT:P00761|TRYP_PIG Trypsin - Sus scrofa (Pig).	164	5			13526	3+	2211.1	0.012	5.42715	0.9999	R.LGEHNIDVLEGNEQFINAAK.I
1	1	CONTAM|P00761	24409.5	0.251		SWISS-PROT:P00761|TRYP_PIG Trypsin - Sus scrofa (Pig).	164	5			15283	2+	2283.18	0.015	6.56978	0.9929	K.IITHPNFNGNTLDNDIMLIK.L
1	1	CONTAM|P00761	24409.5	0.251		SWISS-PROT:P00761|TRYP_PIG Trypsin - Sus scrofa (Pig).	164	5			15330	3+	2283.18	0.015	6.56978	0.998	K.IITHPNFNGNTLDNDIMLIK.L
1	1	CONTAM|P00761	24409.5	0.251		SWISS-PROT:P00761|TRYP_PIG Trypsin - Sus scrofa (Pig).	164	5			7109	2+	842.509	0.006	7.12158	0.8441	R.VATVSLPR.S
1	1	CONTAM|P00761	24409.5	0.251		SWISS-PROT:P00761|TRYP_PIG Trypsin - Sus scrofa (Pig).	164	5			13235	3+	2211.1	0.018	8.14073	0.9996	R.LGEHNIDVLEGNEQFINAAK.I
1	1	CONTAM|P00761	24409.5	0.251		SWISS-PROT:P00761|TRYP_PIG Trypsin - Sus scrofa (Pig).	164	5			13368	3+	2211.1	0.019	8.59299	0.8609	R.LGEHNIDVLEGNEQFINAAK.I
1	1	CONTAM|P00761	24409.5	0.251		SWISS-PROT:P00761|TRYP_PIG Trypsin - Sus scrofa (Pig).	164	5			15294	2+	2283.18	0.013	5.69381	0.7642	K.IITHPNFNGNTLDNDIMLIK.L
2	1	CONTAM|P35527, sp|P35527|K1C9_HUMAN	62129.44576000013, 62064.327320000135	0.225	KRT9, KRT9	Tax_Id=9606 Keratin, type I cytoskeletal 9, Keratin, type I cytoskeletal 9	9	6			7629	3+	3223.28	1.026	8.06631	0.9926	R.GGSGGSHGGGSGFGGESGGSYGGGEEASGSGGGYGGGSGK.S
2	1	CONTAM|P35527, sp|P35527|K1C9_HUMAN	62129.44576000013, 62064.327320000135	0.225	KRT9, KRT9	Tax_Id=9606 Keratin, type I cytoskeletal 9, Keratin, type I cytoskeletal 9	9	6			4673	2+	1791.73	0.012	6.69745	0.9977	R.GGSGGSYGGGGSGGGYGGGSGSR.G
2	1	CONTAM|P35527, sp|P35527|K1C9_HUMAN	62129.44576000013, 62064.327320000135	0.225	KRT9, KRT9	Tax_Id=9606 Keratin, type I cytoskeletal 9, Keratin, type I cytoskeletal 9	9	6			9577	2+	1586.77	0.01	6.30213	1	K.VQALEEANNDLENK.I
2	1	CONTAM|P35527, sp|P35527|K1C9_HUMAN	62129.44576000013, 62064.327320000135	0.225	KRT9, KRT9	Tax_Id=9606 Keratin, type I cytoskeletal 9, Keratin, type I cytoskeletal 9	9	6			18587	3+	3264.51	0.021	6.43281	0.6522	K.DIENQYETQITQIEHEVSSSGQEVQSSAK.E
2	1	CONTAM|P35527, sp|P35527|K1C9_HUMAN	62129.44576000013, 62064.327320000135	0.225	KRT9, KRT9	Tax_Id=9606 Keratin, type I cytoskeletal 9, Keratin, type I cytoskeletal 9	9	6			21302	2+	2171.03	0.019	8.75163	0.9997	K.SDLEMQYETLQEELMALK.K
2	1	CONTAM|P35527, sp|P35527|K1C9_HUMAN	62129.44576000013, 62064.327320000135	0.225	KRT9, KRT9	Tax_Id=9606 Keratin, type I cytoskeletal 9, Keratin, type I cytoskeletal 9	9	6			5606	2+	1232.6	0.008	6.49036	0.7915	R.SGGGGGGGLGSGGSIR.S
2	1	CONTAM|P35527, sp|P35527|K1C9_HUMAN	62129.44576000013, 62064.327320000135	0.225	KRT9, KRT9	Tax_Id=9606 Keratin, type I cytoskeletal 9, Keratin, type I cytoskeletal 9	9	6			9621	2+	1586.77	0.959	25.8387	0.9998	K.VQALEEANNDLENK.I
2	1	CONTAM|P35527, sp|P35527|K1C9_HUMAN	62129.44576000013, 62064.327320000135	0.225	KRT9, KRT9	Tax_Id=9606 Keratin, type I cytoskeletal 9, Keratin, type I cytoskeletal 9	9	6			4679	2+	1791.73	0.011	6.13932	0.9982	R.GGSGGSYGGGGSGGGYGGGSGSR.G
2	1	CONTAM|P35527, sp|P35527|K1C9_HUMAN	62129.44576000013, 62064.327320000135	0.225	KRT9, KRT9	Tax_Id=9606 Keratin, type I cytoskeletal 9, Keratin, type I cytoskeletal 9	9	6			5448	2+	1232.6	-0.146	118.449	0.9965	R.SGGGGGGGLGSGGSIR.S
3	1	CONTAM|P41361	52347.1	0.099		SWISS-PROT:P41361 (Bos taurus) Antithrombin-III precursor	67	6			6502	2+	917.52	0.006	6.53936	0.982	R.RVWELSK.A
3	1	CONTAM|P41361	52347.1	0.099		SWISS-PROT:P41361 (Bos taurus) Antithrombin-III precursor	67	6			7847	2+	911.531	0.008	8.77644	0.9999	K.LPGIVAEGR.D
3	1	CONTAM|P41361	52347.1	0.099		SWISS-PROT:P41361 (Bos taurus) Antithrombin-III precursor	67	6			7986	2+	911.531	0.005	5.48528	0.9999	K.LPGIVAEGR.D
3	1	CONTAM|P41361	52347.1	0.099		SWISS-PROT:P41361 (Bos taurus) Antithrombin-III precursor	67	6			8127	2+	911.531	0.006	6.58233	1	K.LPGIVAEGR.D
3	1	CONTAM|P41361	52347.1	0.099		SWISS-PROT:P41361 (Bos taurus) Antithrombin-III precursor	67	6			8272	2+	911.531	0.006	6.58233	1	K.LPGIVAEGR.D
3	1	CONTAM|P41361	52347.1	0.099		SWISS-PROT:P41361 (Bos taurus) Antithrombin-III precursor	67	6			8417	2+	911.531	0.006	6.58233	0.9929	K.LPGIVAEGR.D
3	1	CONTAM|P41361	52347.1	0.099		SWISS-PROT:P41361 (Bos taurus) Antithrombin-III precursor	67	6			8574	2+	911.531	0.005	5.48528	0.9987	K.LPGIVAEGR.D
3	1	CONTAM|P41361	52347.1	0.099		SWISS-PROT:P41361 (Bos taurus) Antithrombin-III precursor	67	6			13557	2+	1340.66	0.009	6.71309	1	K.TSDQIHFFFAK.L
3	1	CONTAM|P41361	52347.1	0.099		SWISS-PROT:P41361 (Bos taurus) Antithrombin-III precursor	67	6			13956	2+	1340.66	0.009	6.71309	0.9683	K.TSDQIHFFFAK.L
3	1	CONTAM|P41361	52347.1	0.099		SWISS-PROT:P41361 (Bos taurus) Antithrombin-III precursor	67	6			17975	2+	1314.73	0.01	7.6061	0.9021	K.GDDITMVLILPK.L
3	1	CONTAM|P41361	52347.1	0.099		SWISS-PROT:P41361 (Bos taurus) Antithrombin-III precursor	67	6			18101	2+	1314.73	0.009	6.84549	0.9998	K.GDDITMVLILPK.L
3	1	CONTAM|P41361	52347.1	0.099		SWISS-PROT:P41361 (Bos taurus) Antithrombin-III precursor	67	6			18237	2+	1314.73	0.009	6.84549	0.9988	K.GDDITMVLILPK.L
3	1	CONTAM|P41361	52347.1	0.099		SWISS-PROT:P41361 (Bos taurus) Antithrombin-III precursor	67	6			18370	2+	1314.73	0.008	6.08488	0.9986	K.GDDITMVLILPK.L
3	1	CONTAM|P41361	52347.1	0.099		SWISS-PROT:P41361 (Bos taurus) Antithrombin-III precursor	67	6			6413	2+	917.52	0.006	6.53936	0.7569	R.RVWELSK.A
3	1	CONTAM|P41361	52347.1	0.099		SWISS-PROT:P41361 (Bos taurus) Antithrombin-III precursor	67	6			7563	2+	911.531	0.005	5.48528	0.9997	K.LPGIVAEGR.D
3	1	CONTAM|P41361	52347.1	0.099		SWISS-PROT:P41361 (Bos taurus) Antithrombin-III precursor	67	6			7700	2+	911.531	0.006	6.58233	1	K.LPGIVAEGR.D
3	1	CONTAM|P41361	52347.1	0.099		SWISS-PROT:P41361 (Bos taurus) Antithrombin-III precursor	67	6			7832	2+	911.531	0.007	7.67939	1	K.LPGIVAEGR.D
3	1	CONTAM|P41361	52347.1	0.099		SWISS-PROT:P41361 (Bos taurus) Antithrombin-III precursor	67	6			7975	2+	911.531	0.007	7.67939	0.9996	K.LPGIVAEGR.D
3	1	CONTAM|P41361	52347.1	0.099		SWISS-PROT:P41361 (Bos taurus) Antithrombin-III precursor	67	6			13298	2+	1340.66	0.011	8.2049	1	K.TSDQIHFFFAK.L
3	1	CONTAM|P41361	52347.1	0.099		SWISS-PROT:P41361 (Bos taurus) Antithrombin-III precursor	67	6			8514	2+	911.531	0.006	6.58233	1	K.LPGIVAEGR.D
3	1	CONTAM|P41361	52347.1	0.099		SWISS-PROT:P41361 (Bos taurus) Antithrombin-III precursor	67	6			8645	2+	911.531	0.006	6.58233	0.9981	K.LPGIVAEGR.D
3	1	CONTAM|P41361	52347.1	0.099		SWISS-PROT:P41361 (Bos taurus) Antithrombin-III precursor	67	6			14004	2+	1340.66	0.009	6.71309	0.9999	K.TSDQIHFFFAK.L
3	1	CONTAM|P41361	52347.1	0.099		SWISS-PROT:P41361 (Bos taurus) Antithrombin-III precursor	67	6			14135	2+	1340.66	0.01	7.45899	0.9989	K.TSDQIHFFFAK.L
3	1	CONTAM|P41361	52347.1	0.099		SWISS-PROT:P41361 (Bos taurus) Antithrombin-III precursor	67	6			17891	2+	1314.73	0.011	8.36671	0.9713	K.GDDITMVLILPK.L
3	1	CONTAM|P41361	52347.1	0.099		SWISS-PROT:P41361 (Bos taurus) Antithrombin-III precursor	67	6			18021	2+	1314.73	0.01	7.6061	0.9964	K.GDDITMVLILPK.L
3	1	CONTAM|P41361	52347.1	0.099		SWISS-PROT:P41361 (Bos taurus) Antithrombin-III precursor	67	6			18156	2+	1314.73	0.009	6.84549	0.9962	K.GDDITMVLILPK.L
3	1	CONTAM|P41361	52347.1	0.099		SWISS-PROT:P41361 (Bos taurus) Antithrombin-III precursor	67	6			5890	2+	839.414	0.007	8.33915	0.9249	K.FDTISEK.T
3	1	CONTAM|P41361	52347.1	0.099		SWISS-PROT:P41361 (Bos taurus) Antithrombin-III precursor	67	6			8657	2+	911.531	0.006	6.58233	0.9879	K.LPGIVAEGR.D
3	1	CONTAM|P41361	52347.1	0.099		SWISS-PROT:P41361 (Bos taurus) Antithrombin-III precursor	67	6			8781	2+	911.531	0.006	6.58233	0.9997	K.LPGIVAEGR.D
3	1	CONTAM|P41361	52347.1	0.099		SWISS-PROT:P41361 (Bos taurus) Antithrombin-III precursor	67	6			8915	2+	911.531	0.005	5.48528	0.9999	K.LPGIVAEGR.D
3	1	CONTAM|P41361	52347.1	0.099		SWISS-PROT:P41361 (Bos taurus) Antithrombin-III precursor	67	6			14273	2+	1340.66	0.012	8.9508	0.9987	K.TSDQIHFFFAK.L
3	1	CONTAM|P41361	52347.1	0.099		SWISS-PROT:P41361 (Bos taurus) Antithrombin-III precursor	67	6			17597	2+	1314.73	0.01	7.6061	0.6856	K.GDDITMVLILPK.L
3	1	CONTAM|P41361	52347.1	0.099		SWISS-PROT:P41361 (Bos taurus) Antithrombin-III precursor	67	6			7219	2+	917.52	0.007	7.62926	0.9085	R.RVWELSK.A
3	1	CONTAM|P41361	52347.1	0.099		SWISS-PROT:P41361 (Bos taurus) Antithrombin-III precursor	67	6			5391	2+	839.414	0.004	4.76523	0.6592	K.FDTISEK.T
3	1	CONTAM|P41361	52347.1	0.099		SWISS-PROT:P41361 (Bos taurus) Antithrombin-III precursor	67	6			6344	2+	917.52	0.004	4.35958	0.6961	R.RVWELSK.A
3	1	CONTAM|P41361	52347.1	0.099		SWISS-PROT:P41361 (Bos taurus) Antithrombin-III precursor	67	6			7546	2+	911.531	0.005	5.48528	0.9999	K.LPGIVAEGR.D
3	1	CONTAM|P41361	52347.1	0.099		SWISS-PROT:P41361 (Bos taurus) Antithrombin-III precursor	67	6			7689	2+	911.531	0.006	6.58233	0.9998	K.LPGIVAEGR.D
3	1	CONTAM|P41361	52347.1	0.099		SWISS-PROT:P41361 (Bos taurus) Antithrombin-III precursor	67	6			7832	2+	911.531	0.005	5.48528	0.9998	K.LPGIVAEGR.D
3	1	CONTAM|P41361	52347.1	0.099		SWISS-PROT:P41361 (Bos taurus) Antithrombin-III precursor	67	6			12485	3+	1340.66	0.007	5.2213	0.9264	K.TSDQIHFFFAK.L
3	1	CONTAM|P41361	52347.1	0.099		SWISS-PROT:P41361 (Bos taurus) Antithrombin-III precursor	67	6			12561	2+	1340.66	0.007	5.2213	1	K.TSDQIHFFFAK.L
3	1	CONTAM|P41361	52347.1	0.099		SWISS-PROT:P41361 (Bos taurus) Antithrombin-III precursor	67	6			12704	2+	1340.66	0.007	5.2213	0.9994	K.TSDQIHFFFAK.L
3	1	CONTAM|P41361	52347.1	0.099		SWISS-PROT:P41361 (Bos taurus) Antithrombin-III precursor	67	6			12850	2+	1340.66	0.008	5.9672	0.9096	K.TSDQIHFFFAK.L
3	1	CONTAM|P41361	52347.1	0.099		SWISS-PROT:P41361 (Bos taurus) Antithrombin-III precursor	67	6			17347	2+	1314.73	0.006	4.56366	0.9868	K.GDDITMVLILPK.L
3	1	CONTAM|P41361	52347.1	0.099		SWISS-PROT:P41361 (Bos taurus) Antithrombin-III precursor	67	6			17612	2+	1314.73	0.008	6.08488	0.9179	K.GDDITMVLILPK.L
3	1	CONTAM|P41361	52347.1	0.099		SWISS-PROT:P41361 (Bos taurus) Antithrombin-III precursor	67	6			7410	2+	911.531	0.005	5.48528	0.9972	K.LPGIVAEGR.D
3	1	CONTAM|P41361	52347.1	0.099		SWISS-PROT:P41361 (Bos taurus) Antithrombin-III precursor	67	6			7552	2+	911.531	0.005	5.48528	1	K.LPGIVAEGR.D
3	1	CONTAM|P41361	52347.1	0.099		SWISS-PROT:P41361 (Bos taurus) Antithrombin-III precursor	67	6			7697	2+	911.531	0.967	36.2028	0.9973	K.LPGIVAEGR.D
3	1	CONTAM|P41361	52347.1	0.099		SWISS-PROT:P41361 (Bos taurus) Antithrombin-III precursor	67	6			12492	2+	1340.66	0.005	3.7295	0.9738	K.TSDQIHFFFAK.L
3	1	CONTAM|P41361	52347.1	0.099		SWISS-PROT:P41361 (Bos taurus) Antithrombin-III precursor	67	6			12626	2+	1340.66	0.005	3.7295	0.9999	K.TSDQIHFFFAK.L
3	1	CONTAM|P41361	52347.1	0.099		SWISS-PROT:P41361 (Bos taurus) Antithrombin-III precursor	67	6			17128	2+	1314.73	1.019	14.4516	0.9256	K.GDDITMVLILPK.L
3	1	CONTAM|P41361	52347.1	0.099		SWISS-PROT:P41361 (Bos taurus) Antithrombin-III precursor	67	6			17615	2+	1314.73	0.007	5.32427	0.9996	K.GDDITMVLILPK.L
3	1	CONTAM|P41361	52347.1	0.099		SWISS-PROT:P41361 (Bos taurus) Antithrombin-III precursor	67	6			5178	2+	839.414	0.006	7.14784	0.6188	K.FDTISEK.T
3	1	CONTAM|P41361	52347.1	0.099		SWISS-PROT:P41361 (Bos taurus) Antithrombin-III precursor	67	6			7539	2+	911.531	0.005	5.48528	0.9995	K.LPGIVAEGR.D
3	1	CONTAM|P41361	52347.1	0.099		SWISS-PROT:P41361 (Bos taurus) Antithrombin-III precursor	67	6			7669	2+	911.531	0.007	7.67939	0.9983	K.LPGIVAEGR.D
3	1	CONTAM|P41361	52347.1	0.099		SWISS-PROT:P41361 (Bos taurus) Antithrombin-III precursor	67	6			7801	2+	911.531	0.006	6.58233	0.9997	K.LPGIVAEGR.D
3	1	CONTAM|P41361	52347.1	0.099		SWISS-PROT:P41361 (Bos taurus) Antithrombin-III precursor	67	6			7936	2+	911.531	0.006	6.58233	0.9985	K.LPGIVAEGR.D
3	1	CONTAM|P41361	52347.1	0.099		SWISS-PROT:P41361 (Bos taurus) Antithrombin-III precursor	67	6			8198	2+	911.531	0.004	4.38822	0.9961	K.LPGIVAEGR.D
3	1	CONTAM|P41361	52347.1	0.099		SWISS-PROT:P41361 (Bos taurus) Antithrombin-III precursor	67	6			12932	2+	1340.66	0.009	6.71309	1	K.TSDQIHFFFAK.L
3	1	CONTAM|P41361	52347.1	0.099		SWISS-PROT:P41361 (Bos taurus) Antithrombin-III precursor	67	6			13059	2+	1340.66	0.011	8.2049	0.9996	K.TSDQIHFFFAK.L
3	1	CONTAM|P41361	52347.1	0.099		SWISS-PROT:P41361 (Bos taurus) Antithrombin-III precursor	67	6			13192	2+	1340.66	0.009	6.71309	0.9994	K.TSDQIHFFFAK.L
3	1	CONTAM|P41361	52347.1	0.099		SWISS-PROT:P41361 (Bos taurus) Antithrombin-III precursor	67	6			13389	2+	1340.66	0.009	6.71309	0.9446	K.TSDQIHFFFAK.L
3	1	CONTAM|P41361	52347.1	0.099		SWISS-PROT:P41361 (Bos taurus) Antithrombin-III precursor	67	6			14656	2+	1330.73	0.004	3.00587	0.9815	K.GDDITM"VLILPK.L
3	1	CONTAM|P41361	52347.1	0.099		SWISS-PROT:P41361 (Bos taurus) Antithrombin-III precursor	67	6			16680	2+	1314.73	0.01	7.6061	0.9966	K.GDDITMVLILPK.L
3	1	CONTAM|P41361	52347.1	0.099		SWISS-PROT:P41361 (Bos taurus) Antithrombin-III precursor	67	6			16810	2+	1314.73	0.01	7.6061	0.9997	K.GDDITMVLILPK.L
3	1	CONTAM|P41361	52347.1	0.099		SWISS-PROT:P41361 (Bos taurus) Antithrombin-III precursor	67	6			16946	2+	1314.73	0.01	7.6061	0.9556	K.GDDITMVLILPK.L
3	1	CONTAM|P41361	52347.1	0.099		SWISS-PROT:P41361 (Bos taurus) Antithrombin-III precursor	67	6			17076	2+	1314.73	0.009	6.84549	0.998	K.GDDITMVLILPK.L
3	1	CONTAM|P41361	52347.1	0.099		SWISS-PROT:P41361 (Bos taurus) Antithrombin-III precursor	67	6			17334	2+	1314.73	0.008	6.08488	0.9817	K.GDDITMVLILPK.L
4	1	sp|O00151|PDLI1_HUMAN	36071.7	0.152	PDLIM1	PDZ and LIM domain protein 1	7	5	0.62	3	20597	2+	1980.02	0.018	9.09083	1	K.QSTSFLVLQEILESEEK.G
4	1	sp|O00151|PDLI1_HUMAN	36071.7	0.152	PDLIM1	PDZ and LIM domain protein 1	7	5	0.62	3	10377	2+	1334.67	-0.001	0.749247	0.9998	K.GCTDNLTLTVAR.S	486461	215029
4	1	sp|O00151|PDLI1_HUMAN	36071.7	0.152	PDLIM1	PDZ and LIM domain protein 1	7	5	0.62	3	10382	2+	1337.69	0.001	0.747556	0.8327	K.GC'TDNLTLTVAR.S	486461	215029
4	1	sp|O00151|PDLI1_HUMAN	36071.7	0.152	PDLIM1	PDZ and LIM domain protein 1	7	5	0.62	3	10782	2+	1334.67	0.009	6.74322	0.9706	K.GCTDNLTLTVAR.S	637720	762131
4	1	sp|O00151|PDLI1_HUMAN	36071.7	0.152	PDLIM1	PDZ and LIM domain protein 1	7	5	0.62	3	12117	2+	1175.61	0.007	5.95438	0.926	K.DFEQPLAISR.V
4	1	sp|O00151|PDLI1_HUMAN	36071.7	0.152	PDLIM1	PDZ and LIM domain protein 1	7	5	0.62	3	12247	2+	1175.61	0.008	6.805	0.9954	K.DFEQPLAISR.V
4	1	sp|O00151|PDLI1_HUMAN	36071.7	0.152	PDLIM1	PDZ and LIM domain protein 1	7	5	0.62	3	12598	2+	1244.65	0.01	8.03437	0.9994	K.VWSPLVTEEGK.R
5	1	sp|O00187-2|MASP2_HUMAN, sp|O00187|MASP2_HUMAN	20629.16708, 75702.36032000023	0.211	MASP2, MASP2	Tax_Id=9606 Isoform 2 of Mannan-binding lectin serine protease 2 precursor, Mannan-binding lectin serine protease 2	8	3	4.34	3	13246	2+	987.505	0.006	6.07592	0.9818	K.WPEPVFGR.L
5	1	sp|O00187-2|MASP2_HUMAN, sp|O00187|MASP2_HUMAN	20629.16708, 75702.36032000023	0.211	MASP2, MASP2	Tax_Id=9606 Isoform 2 of Mannan-binding lectin serine protease 2 precursor, Mannan-binding lectin serine protease 2	8	3	4.34	3	12931	2+	987.505	0.007	7.08857	0.9907	K.WPEPVFGR.L
5	1	sp|O00187-2|MASP2_HUMAN, sp|O00187|MASP2_HUMAN	20629.16708, 75702.36032000023	0.211	MASP2, MASP2	Tax_Id=9606 Isoform 2 of Mannan-binding lectin serine protease 2 precursor, Mannan-binding lectin serine protease 2	8	3	4.34	3	8586	2+	1696.83	0	0	0.9926	K.VLATLC'GQESTDTER.A	1877.35	10422.5
5	1	sp|O00187-2|MASP2_HUMAN, sp|O00187|MASP2_HUMAN	20629.16708, 75702.36032000023	0.211	MASP2, MASP2	Tax_Id=9606 Isoform 2 of Mannan-binding lectin serine protease 2 precursor, Mannan-binding lectin serine protease 2	8	3	4.34	3	8730	2+	1696.83	0.004	2.35734	0.6778	K.VLATLC'GQESTDTER.A	4060.8	17857.3
5	1	sp|O00187-2|MASP2_HUMAN, sp|O00187|MASP2_HUMAN	20629.16708, 75702.36032000023	0.211	MASP2, MASP2	Tax_Id=9606 Isoform 2 of Mannan-binding lectin serine protease 2 precursor, Mannan-binding lectin serine protease 2	8	3	4.34	3	7708	2+	1696.83	0.007	4.12535	1	K.VLATLC'GQESTDTER.A	7461.48	25063.8
5	1	sp|O00187-2|MASP2_HUMAN, sp|O00187|MASP2_HUMAN	20629.16708, 75702.36032000023	0.211	MASP2, MASP2	Tax_Id=9606 Isoform 2 of Mannan-binding lectin serine protease 2 precursor, Mannan-binding lectin serine protease 2	8	3	4.34	3	10001	2+	1750.8	0.012	6.854	0.9333	R.LASPGFPGEYANDQER.R
5	1	sp|O00187-2|MASP2_HUMAN, sp|O00187|MASP2_HUMAN	20629.16708, 75702.36032000023	0.211	MASP2, MASP2	Tax_Id=9606 Isoform 2 of Mannan-binding lectin serine protease 2 precursor, Mannan-binding lectin serine protease 2	8	3	4.34	3	12377	2+	987.505	0.005	5.06327	0.9973	K.WPEPVFGR.L
5	1	sp|O00187-2|MASP2_HUMAN, sp|O00187|MASP2_HUMAN	20629.16708, 75702.36032000023	0.211	MASP2, MASP2	Tax_Id=9606 Isoform 2 of Mannan-binding lectin serine protease 2 precursor, Mannan-binding lectin serine protease 2	8	3	4.34	3	12334	2+	987.505	0.003	3.03796	0.9662	K.WPEPVFGR.L
6	1	sp|O00391-2|QSOX1_HUMAN, sp|O00391|QSOX1_HUMAN	66860.78340000026, 82577.73084000024	0.247	QSOX1, QSOX1	Tax_Id=9606 Isoform 2 of Sulfhydryl oxidase 1 precursor, Sulfhydryl oxidase 1 (short name: hQSOX)	19	10			8155	2+	930.508	0.007	7.52277	0.9996	R.VPVLMESR.S
6	1	sp|O00391-2|QSOX1_HUMAN, sp|O00391|QSOX1_HUMAN	66860.78340000026, 82577.73084000024	0.247	QSOX1, QSOX1	Tax_Id=9606 Isoform 2 of Sulfhydryl oxidase 1 precursor, Sulfhydryl oxidase 1 (short name: hQSOX)	19	10			9029	2+	1356.68	0.014	10.3193	1	R.LAGAPSEDPQFPK.V
6	1	sp|O00391-2|QSOX1_HUMAN, sp|O00391|QSOX1_HUMAN	66860.78340000026, 82577.73084000024	0.247	QSOX1, QSOX1	Tax_Id=9606 Isoform 2 of Sulfhydryl oxidase 1 precursor, Sulfhydryl oxidase 1 (short name: hQSOX)	19	10			9179	2+	1356.68	0.008	5.89675	0.6293	R.LAGAPSEDPQFPK.V
6	1	sp|O00391-2|QSOX1_HUMAN, sp|O00391|QSOX1_HUMAN	66860.78340000026, 82577.73084000024	0.247	QSOX1, QSOX1	Tax_Id=9606 Isoform 2 of Sulfhydryl oxidase 1 precursor, Sulfhydryl oxidase 1 (short name: hQSOX)	19	10			15280	2+	1758.91	0.999	0.568533	0.7318	K.NGSGAVFPVAGADVQTLR.E
6	1	sp|O00391-2|QSOX1_HUMAN, sp|O00391|QSOX1_HUMAN	66860.78340000026, 82577.73084000024	0.247	QSOX1, QSOX1	Tax_Id=9606 Isoform 2 of Sulfhydryl oxidase 1 precursor, Sulfhydryl oxidase 1 (short name: hQSOX)	19	10			15430	2+	1196.59	0.008	6.68564	0.9941	K.LEEIDGFFAR.N
6	1	sp|O00391-2|QSOX1_HUMAN, sp|O00391|QSOX1_HUMAN	66860.78340000026, 82577.73084000024	0.247	QSOX1, QSOX1	Tax_Id=9606 Isoform 2 of Sulfhydryl oxidase 1 precursor, Sulfhydryl oxidase 1 (short name: hQSOX)	19	10			16432	3+	2042.05	0.016	7.83528	0.9993	K.AHFSPSNIILDFPAAGSAAR.R
6	1	sp|O00391-2|QSOX1_HUMAN, sp|O00391|QSOX1_HUMAN	66860.78340000026, 82577.73084000024	0.247	QSOX1, QSOX1	Tax_Id=9606 Isoform 2 of Sulfhydryl oxidase 1 precursor, Sulfhydryl oxidase 1 (short name: hQSOX)	19	10			16480	2+	2042.05	0.015	7.34558	0.9992	K.AHFSPSNIILDFPAAGSAAR.R
6	1	sp|O00391-2|QSOX1_HUMAN, sp|O00391|QSOX1_HUMAN	66860.78340000026, 82577.73084000024	0.247	QSOX1, QSOX1	Tax_Id=9606 Isoform 2 of Sulfhydryl oxidase 1 precursor, Sulfhydryl oxidase 1 (short name: hQSOX)	19	10			17863	2+	1262.65	0.01	7.91983	0.7842	R.DFNIPGFPTVR.F
6	1	sp|O00391-2|QSOX1_HUMAN, sp|O00391|QSOX1_HUMAN	66860.78340000026, 82577.73084000024	0.247	QSOX1, QSOX1	Tax_Id=9606 Isoform 2 of Sulfhydryl oxidase 1 precursor, Sulfhydryl oxidase 1 (short name: hQSOX)	19	10			18952	2+	1482.75	-0.058	39.1166	0.9999	R.NNEEYLALIFEK.G
6	1	sp|O00391-2|QSOX1_HUMAN, sp|O00391|QSOX1_HUMAN	66860.78340000026, 82577.73084000024	0.247	QSOX1, QSOX1	Tax_Id=9606 Isoform 2 of Sulfhydryl oxidase 1 precursor, Sulfhydryl oxidase 1 (short name: hQSOX)	19	10			19083	2+	2047.07	1.022	10.7471	0.8626	R.SALYSPSDPLTLLQADTVR.G
6	1	sp|O00391-2|QSOX1_HUMAN, sp|O00391|QSOX1_HUMAN	66860.78340000026, 82577.73084000024	0.247	QSOX1, QSOX1	Tax_Id=9606 Isoform 2 of Sulfhydryl oxidase 1 precursor, Sulfhydryl oxidase 1 (short name: hQSOX)	19	10			19216	2+	2047.07	1.022	10.7471	0.9998	R.SALYSPSDPLTLLQADTVR.G
6	1	sp|O00391-2|QSOX1_HUMAN, sp|O00391|QSOX1_HUMAN	66860.78340000026, 82577.73084000024	0.247	QSOX1, QSOX1	Tax_Id=9606 Isoform 2 of Sulfhydryl oxidase 1 precursor, Sulfhydryl oxidase 1 (short name: hQSOX)	19	10			19358	2+	2047.07	1.022	10.7471	0.7774	R.SALYSPSDPLTLLQADTVR.G
6	1	sp|O00391-2|QSOX1_HUMAN, sp|O00391|QSOX1_HUMAN	66860.78340000026, 82577.73084000024	0.247	QSOX1, QSOX1	Tax_Id=9606 Isoform 2 of Sulfhydryl oxidase 1 precursor, Sulfhydryl oxidase 1 (short name: hQSOX)	19	10			24753	3+	1858.99	0.013	6.99303	0.9999	R.LDVPVWDVEATLNFLK.A
6	1	sp|O00391-2|QSOX1_HUMAN, sp|O00391|QSOX1_HUMAN	66860.78340000026, 82577.73084000024	0.247	QSOX1, QSOX1	Tax_Id=9606 Isoform 2 of Sulfhydryl oxidase 1 precursor, Sulfhydryl oxidase 1 (short name: hQSOX)	19	10			15701	3+	2042.05	0.015	7.34558	0.9998	K.AHFSPSNIILDFPAAGSAAR.R
6	1	sp|O00391-2|QSOX1_HUMAN, sp|O00391|QSOX1_HUMAN	66860.78340000026, 82577.73084000024	0.247	QSOX1, QSOX1	Tax_Id=9606 Isoform 2 of Sulfhydryl oxidase 1 precursor, Sulfhydryl oxidase 1 (short name: hQSOX)	19	10			18135	2+	1482.75	1.047	31.6979	0.9968	R.NNEEYLALIFEK.G
6	1	sp|O00391-2|QSOX1_HUMAN, sp|O00391|QSOX1_HUMAN	66860.78340000026, 82577.73084000024	0.247	QSOX1, QSOX1	Tax_Id=9606 Isoform 2 of Sulfhydryl oxidase 1 precursor, Sulfhydryl oxidase 1 (short name: hQSOX)	19	10			18222	2+	2047.07	0.013	6.35054	0.7119	R.SALYSPSDPLTLLQADTVR.G
6	1	sp|O00391-2|QSOX1_HUMAN, sp|O00391|QSOX1_HUMAN	66860.78340000026, 82577.73084000024	0.247	QSOX1, QSOX1	Tax_Id=9606 Isoform 2 of Sulfhydryl oxidase 1 precursor, Sulfhydryl oxidase 1 (short name: hQSOX)	19	10			8660	2+	930.508	0.005	5.37341	0.8357	R.VPVLMESR.S
6	1	sp|O00391-2|QSOX1_HUMAN, sp|O00391|QSOX1_HUMAN	66860.78340000026, 82577.73084000024	0.247	QSOX1, QSOX1	Tax_Id=9606 Isoform 2 of Sulfhydryl oxidase 1 precursor, Sulfhydryl oxidase 1 (short name: hQSOX)	19	10			8926	2+	930.508	0.006	6.44809	0.9009	R.VPVLMESR.S
6	1	sp|O00391-2|QSOX1_HUMAN, sp|O00391|QSOX1_HUMAN	66860.78340000026, 82577.73084000024	0.247	QSOX1, QSOX1	Tax_Id=9606 Isoform 2 of Sulfhydryl oxidase 1 precursor, Sulfhydryl oxidase 1 (short name: hQSOX)	19	10			17190	3+	2340.2	0.018	7.69166	0.9529	R.RDVQNVAAAPELAMGALELESR.N
7	1	sp|O14791-3|APOL1_HUMAN, sp|O14791|APOL1_HUMAN, sp|O14791-2|APOL1_HUMAN	42158.09164000008, 43974.199840000096, 45918.459600000126	0.126	APOL1, APOL1, APOL1	Tax_Id=9606 Gene_Symbol=APOL1 apolipoprotein L1 isoform c precursor, Apolipoprotein L1, Tax_Id=9606 Gene_Symbol=APOL1 Isoform 2 of Apolipoprotein L1	11	5			8324	2+	1630.79	0.008	4.90559	0.9998	R.VTEPISAESGEQVER.V
7	1	sp|O14791-3|APOL1_HUMAN, sp|O14791|APOL1_HUMAN, sp|O14791-2|APOL1_HUMAN	42158.09164000008, 43974.199840000096, 45918.459600000126	0.126	APOL1, APOL1, APOL1	Tax_Id=9606 Gene_Symbol=APOL1 apolipoprotein L1 isoform c precursor, Apolipoprotein L1, Tax_Id=9606 Gene_Symbol=APOL1 Isoform 2 of Apolipoprotein L1	11	5			8456	2+	1630.79	0.009	5.51879	1	R.VTEPISAESGEQVER.V
7	1	sp|O14791-3|APOL1_HUMAN, sp|O14791|APOL1_HUMAN, sp|O14791-2|APOL1_HUMAN	42158.09164000008, 43974.199840000096, 45918.459600000126	0.126	APOL1, APOL1, APOL1	Tax_Id=9606 Gene_Symbol=APOL1 apolipoprotein L1 isoform c precursor, Apolipoprotein L1, Tax_Id=9606 Gene_Symbol=APOL1 Isoform 2 of Apolipoprotein L1	11	5			10399	2+	1290.64	0.006	4.64887	0.9978	R.VNEPSILEM"SR.G
7	1	sp|O14791-3|APOL1_HUMAN, sp|O14791|APOL1_HUMAN, sp|O14791-2|APOL1_HUMAN	42158.09164000008, 43974.199840000096, 45918.459600000126	0.126	APOL1, APOL1, APOL1	Tax_Id=9606 Gene_Symbol=APOL1 apolipoprotein L1 isoform c precursor, Apolipoprotein L1, Tax_Id=9606 Gene_Symbol=APOL1 Isoform 2 of Apolipoprotein L1	11	5			12646	2+	1274.64	0.012	9.41442	0.9957	R.VNEPSILEMSR.G
7	1	sp|O14791-3|APOL1_HUMAN, sp|O14791|APOL1_HUMAN, sp|O14791-2|APOL1_HUMAN	42158.09164000008, 43974.199840000096, 45918.459600000126	0.126	APOL1, APOL1, APOL1	Tax_Id=9606 Gene_Symbol=APOL1 apolipoprotein L1 isoform c precursor, Apolipoprotein L1, Tax_Id=9606 Gene_Symbol=APOL1 Isoform 2 of Apolipoprotein L1	11	5			12764	2+	1274.64	0.007	5.49174	0.9942	R.VNEPSILEMSR.G
7	1	sp|O14791-3|APOL1_HUMAN, sp|O14791|APOL1_HUMAN, sp|O14791-2|APOL1_HUMAN	42158.09164000008, 43974.199840000096, 45918.459600000126	0.126	APOL1, APOL1, APOL1	Tax_Id=9606 Gene_Symbol=APOL1 apolipoprotein L1 isoform c precursor, Apolipoprotein L1, Tax_Id=9606 Gene_Symbol=APOL1 Isoform 2 of Apolipoprotein L1	11	5			7641	2+	1630.79	1.021	12.8772	0.8054	R.VTEPISAESGEQVER.V
7	1	sp|O14791-3|APOL1_HUMAN, sp|O14791|APOL1_HUMAN, sp|O14791-2|APOL1_HUMAN	42158.09164000008, 43974.199840000096, 45918.459600000126	0.126	APOL1, APOL1, APOL1	Tax_Id=9606 Gene_Symbol=APOL1 apolipoprotein L1 isoform c precursor, Apolipoprotein L1, Tax_Id=9606 Gene_Symbol=APOL1 Isoform 2 of Apolipoprotein L1	11	5			7522	2+	1630.79	0.012	7.35839	0.9998	R.VTEPISAESGEQVER.V
7	1	sp|O14791-3|APOL1_HUMAN, sp|O14791|APOL1_HUMAN, sp|O14791-2|APOL1_HUMAN	42158.09164000008, 43974.199840000096, 45918.459600000126	0.126	APOL1, APOL1, APOL1	Tax_Id=9606 Gene_Symbol=APOL1 apolipoprotein L1 isoform c precursor, Apolipoprotein L1, Tax_Id=9606 Gene_Symbol=APOL1 Isoform 2 of Apolipoprotein L1	11	5			12688	2+	1595.83	0.011	6.89295	0.9983	K.WWTQAQAHDLVIK.S
7	1	sp|O14791-3|APOL1_HUMAN, sp|O14791|APOL1_HUMAN, sp|O14791-2|APOL1_HUMAN	42158.09164000008, 43974.199840000096, 45918.459600000126	0.126	APOL1, APOL1, APOL1	Tax_Id=9606 Gene_Symbol=APOL1 apolipoprotein L1 isoform c precursor, Apolipoprotein L1, Tax_Id=9606 Gene_Symbol=APOL1 Isoform 2 of Apolipoprotein L1	11	5			7957	2+	1630.79	0.014	8.58479	0.9247	R.VTEPISAESGEQVER.V
7	1	sp|O14791-3|APOL1_HUMAN, sp|O14791|APOL1_HUMAN, sp|O14791-2|APOL1_HUMAN	42158.09164000008, 43974.199840000096, 45918.459600000126	0.126	APOL1, APOL1, APOL1	Tax_Id=9606 Gene_Symbol=APOL1 apolipoprotein L1 isoform c precursor, Apolipoprotein L1, Tax_Id=9606 Gene_Symbol=APOL1 Isoform 2 of Apolipoprotein L1	11	5			8162	2+	1630.79	0.01	6.13199	1	R.VTEPISAESGEQVER.V
7	1	sp|O14791-3|APOL1_HUMAN, sp|O14791|APOL1_HUMAN, sp|O14791-2|APOL1_HUMAN	42158.09164000008, 43974.199840000096, 45918.459600000126	0.126	APOL1, APOL1, APOL1	Tax_Id=9606 Gene_Symbol=APOL1 apolipoprotein L1 isoform c precursor, Apolipoprotein L1, Tax_Id=9606 Gene_Symbol=APOL1 Isoform 2 of Apolipoprotein L1	11	5			8830	2+	1105.6	0.006	5.42692	0.9611	K.LNILNNNYK.I
8	1	sp|O43866|CD5L_HUMAN	38087.8	0.395	CD5L	CD5 antigen-like	65	19	1.18	65	5124	2+	1775.74	0.013	7.32088	0.9883	R.CSGEEQSLEQCQHR.F	40928.7	40368.7
8	1	sp|O43866|CD5L_HUMAN	38087.8	0.395	CD5L	CD5 antigen-like	65	19	1.18	65	10428	2+	1562.73	0.002	1.27981	0.8816	R.EATLQDC'PSGPWGK.N	962144	1.21074e+06
8	1	sp|O43866|CD5L_HUMAN	38087.8	0.395	CD5L	CD5 antigen-like	65	19	1.18	65	10780	3+	1566.8	0.999	0.638245	0.9549	R.KPIWLSQMSC'SGR.E	289681	210599
8	1	sp|O43866|CD5L_HUMAN	38087.8	0.395	CD5L	CD5 antigen-like	65	19	1.18	65	12630	2+	2221.09	0.004	1.80092	0.9998	R.ELGC'GAASGTPSGILYEPPAEK.E	819318	895880
8	1	sp|O43866|CD5L_HUMAN	38087.8	0.395	CD5L	CD5 antigen-like	65	19	1.18	65	13698	2+	1625.71	0	0	0.9987	K.GVWGSVC'DDNWGEK.E	210870	245420
8	1	sp|O43866|CD5L_HUMAN	38087.8	0.395	CD5L	CD5 antigen-like	65	19	1.18	65	14650	2+	1650.72	1.011	6.66375	0.9974	K.GQWGTVCDDGWDIK.D	611922	780030
8	1	sp|O43866|CD5L_HUMAN	38087.8	0.395	CD5L	CD5 antigen-like	65	19	1.18	65	5205	2+	1775.74	0.014	7.88402	0.8966	R.CSGEEQSLEQCQHR.F	24612.7	23329.6
8	1	sp|O43866|CD5L_HUMAN	38087.8	0.395	CD5L	CD5 antigen-like	65	19	1.18	65	12255	2+	2221.09	0.004	1.80092	0.9998	R.ELGC'GAASGTPSGILYEPPAEK.E	344401	361912
8	1	sp|O43866|CD5L_HUMAN	38087.8	0.395	CD5L	CD5 antigen-like	65	19	1.18	65	13912	2+	1650.72	0.013	7.87534	0.9998	K.GQWGTVCDDGWDIK.D	393007	453876
8	1	sp|O43866|CD5L_HUMAN	38087.8	0.395	CD5L	CD5 antigen-like	65	19	1.18	65	5471	2+	1781.78	-0.005	2.80618	0.9774	R.C'SGEEQSLEQC'QHR.F	39166.4	31152.8
8	1	sp|O43866|CD5L_HUMAN	38087.8	0.395	CD5L	CD5 antigen-like	65	19	1.18	65	5472	2+	1775.74	0.018	10.1366	0.9662	R.CSGEEQSLEQCQHR.F	39166.4	31152.8
8	1	sp|O43866|CD5L_HUMAN	38087.8	0.395	CD5L	CD5 antigen-like	65	19	1.18	65	12797	2+	2218.07	1.023	10.3694	0.8648	R.ELGCGAASGTPSGILYEPPAEK.E	428688	446835
8	1	sp|O43866|CD5L_HUMAN	38087.8	0.395	CD5L	CD5 antigen-like	65	19	1.18	65	13710	2+	1625.71	0.004	2.46046	0.9994	K.GVWGSVC'DDNWGEK.E	111277	114467
8	1	sp|O43866|CD5L_HUMAN	38087.8	0.395	CD5L	CD5 antigen-like	65	19	1.18	65	10880	2+	1562.73	0.998	1.27981	0.8512	R.EATLQDC'PSGPWGK.N	167865	213006
8	1	sp|O43866|CD5L_HUMAN	38087.8	0.395	CD5L	CD5 antigen-like	65	19	1.18	65	7505	2+	849.469	-0.004	4.70882	0.9578	K.DVAVLC'R.E	267200	325652
8	1	sp|O43866|CD5L_HUMAN	38087.8	0.395	CD5L	CD5 antigen-like	65	19	1.18	65	12871	2+	2221.09	0.004	1.80092	0.9926	R.ELGC'GAASGTPSGILYEPPAEK.E	1079209	1.35511e+06
8	1	sp|O43866|CD5L_HUMAN	38087.8	0.395	CD5L	CD5 antigen-like	65	19	1.18	65	14690	2+	1653.74	-0.008	4.83752	0.9932	K.GQWGTVC'DDGWDIK.D	887765	1.10399e+06
8	1	sp|O43866|CD5L_HUMAN	38087.8	0.395	CD5L	CD5 antigen-like	65	19	1.18	65	14820	2+	1653.74	-0.008	4.83752	0.9727	K.GQWGTVC'DDGWDIK.D	817487	1.02115e+06
8	1	sp|O43866|CD5L_HUMAN	38087.8	0.395	CD5L	CD5 antigen-like	65	19	1.18	65	7444	2+	849.469	0.004	4.70882	0.6304	K.DVAVLC'R.E	148369	166981
8	1	sp|O43866|CD5L_HUMAN	38087.8	0.395	CD5L	CD5 antigen-like	65	19	1.18	65	11053	2+	1562.73	0.001	0.639904	0.7865	R.EATLQDC'PSGPWGK.N	220960	342730
8	1	sp|O43866|CD5L_HUMAN	38087.8	0.395	CD5L	CD5 antigen-like	65	19	1.18	65	12767	2+	2221.09	0.004	1.80092	1	R.ELGC'GAASGTPSGILYEPPAEK.E	642379	900557
8	1	sp|O43866|CD5L_HUMAN	38087.8	0.395	CD5L	CD5 antigen-like	65	19	1.18	65	14823	2+	1653.74	0.012	7.25628	0.9998	K.GQWGTVC'DDGWDIK.D	278098	374547
8	1	sp|O43866|CD5L_HUMAN	38087.8	0.395	CD5L	CD5 antigen-like	65	19	1.18	65	16111	3+	2586.08	0	0	0.9553	K.NTC'NHDEDTWVEC'EDPFDLR.L	307897	412130
8	1	sp|O43866|CD5L_HUMAN	38087.8	0.395	CD5L	CD5 antigen-like	65	19	1.18	65	5436	2+	1781.78	-0.008	4.48989	1	R.C'SGEEQSLEQC'QHR.F	989166	1.11077e+06
8	1	sp|O43866|CD5L_HUMAN	38087.8	0.395	CD5L	CD5 antigen-like	65	19	1.18	65	5471	2+	1775.74	0.011	6.19459	1	R.CSGEEQSLEQCQHR.F	972779	1098654
8	1	sp|O43866|CD5L_HUMAN	38087.8	0.395	CD5L	CD5 antigen-like	65	19	1.18	65	5491	3+	1781.78	-0.007	3.92865	0.9987	R.C'SGEEQSLEQC'QHR.F	15284853	16893584
8	1	sp|O43866|CD5L_HUMAN	38087.8	0.395	CD5L	CD5 antigen-like	65	19	1.18	65	5568	2+	879.414	0.999	1.13712	0.982	K.CYGPGVGR.I	3.40858e+06	3.66798e+06
8	1	sp|O43866|CD5L_HUMAN	38087.8	0.395	CD5L	CD5 antigen-like	65	19	1.18	65	5623	2+	882.433	-0.004	4.53292	0.6837	K.C'YGPGVGR.I	3.16228e+06	3.37074e+06
8	1	sp|O43866|CD5L_HUMAN	38087.8	0.395	CD5L	CD5 antigen-like	65	19	1.18	65	5720	2+	879.414	0.999	1.13712	0.9942	K.CYGPGVGR.I	1.09025e+06	1.15603e+06
8	1	sp|O43866|CD5L_HUMAN	38087.8	0.395	CD5L	CD5 antigen-like	65	19	1.18	65	6712	2+	1164.59	-0.002	1.71735	1	R.LVGGDNLC'SGR.L	10094228	11536600
8	1	sp|O43866|CD5L_HUMAN	38087.8	0.395	CD5L	CD5 antigen-like	65	19	1.18	65	6778	2+	1161.57	0.005	4.30453	0.9981	R.LVGGDNLCSGR.L	9849324	11223187
8	1	sp|O43866|CD5L_HUMAN	38087.8	0.395	CD5L	CD5 antigen-like	65	19	1.18	65	6849	2+	1164.59	0.006	5.15204	0.9994	R.LVGGDNLC'SGR.L	3.19144e+06	3714568
8	1	sp|O43866|CD5L_HUMAN	38087.8	0.395	CD5L	CD5 antigen-like	65	19	1.18	65	6984	2+	1164.59	-0.002	1.71735	0.9572	R.LVGGDNLC'SGR.L	204403	385053
8	1	sp|O43866|CD5L_HUMAN	38087.8	0.395	CD5L	CD5 antigen-like	65	19	1.18	65	7230	2+	849.469	-0.004	4.70882	0.9097	K.DVAVLC'R.E	2366785	2404445
8	1	sp|O43866|CD5L_HUMAN	38087.8	0.395	CD5L	CD5 antigen-like	65	19	1.18	65	7320	2+	846.45	1.003	3.54421	0.7902	K.DVAVLCR.E	2.51324e+06	2.62229e+06
8	1	sp|O43866|CD5L_HUMAN	38087.8	0.395	CD5L	CD5 antigen-like	65	19	1.18	65	7378	2+	849.469	-0.004	4.70882	0.9609	K.DVAVLC'R.E	1183368	1.26059e+06
8	1	sp|O43866|CD5L_HUMAN	38087.8	0.395	CD5L	CD5 antigen-like	65	19	1.18	65	11200	2+	1562.73	0.002	1.27981	1	R.EATLQDC'PSGPWGK.N	9465742	13431402
8	1	sp|O43866|CD5L_HUMAN	38087.8	0.395	CD5L	CD5 antigen-like	65	19	1.18	65	11332	2+	1562.73	0.001	0.639904	0.9992	R.EATLQDC'PSGPWGK.N	6.98656e+06	9784407
8	1	sp|O43866|CD5L_HUMAN	38087.8	0.395	CD5L	CD5 antigen-like	65	19	1.18	65	13004	2+	2218.07	1.023	10.3694	0.9968	R.ELGCGAASGTPSGILYEPPAEK.E	11610325	13716040
8	1	sp|O43866|CD5L_HUMAN	38087.8	0.395	CD5L	CD5 antigen-like	65	19	1.18	65	13114	2+	2221.09	1.005	2.25115	0.9198	R.ELGC'GAASGTPSGILYEPPAEK.E	10186340	12018910
8	1	sp|O43866|CD5L_HUMAN	38087.8	0.395	CD5L	CD5 antigen-like	65	19	1.18	65	13886	2+	1622.69	1.023	14.174	0.9902	K.GVWGSVCDDNWGEK.E	4.11358e+06	5.03479e+06
8	1	sp|O43866|CD5L_HUMAN	38087.8	0.395	CD5L	CD5 antigen-like	65	19	1.18	65	13928	2+	1625.71	1.004	2.46046	1	K.GVWGSVC'DDNWGEK.E	4.14174e+06	5067080
8	1	sp|O43866|CD5L_HUMAN	38087.8	0.395	CD5L	CD5 antigen-like	65	19	1.18	65	14019	2+	1622.69	1.023	14.174	0.9999	K.GVWGSVCDDNWGEK.E	3499953	4.25709e+06
8	1	sp|O43866|CD5L_HUMAN	38087.8	0.395	CD5L	CD5 antigen-like	65	19	1.18	65	14700	2+	1653.74	-0.008	4.83752	1	K.GQWGTVC'DDGWDIK.D	6.83228e+06	8.35794e+06
8	1	sp|O43866|CD5L_HUMAN	38087.8	0.395	CD5L	CD5 antigen-like	65	19	1.18	65	14830	2+	1653.74	0.012	7.25628	1	K.GQWGTVC'DDGWDIK.D	6.75026e+06	8.19932e+06
8	1	sp|O43866|CD5L_HUMAN	38087.8	0.395	CD5L	CD5 antigen-like	65	19	1.18	65	14962	2+	1653.74	-0.008	4.83752	1	K.GQWGTVC'DDGWDIK.D	2.23007e+06	2.55319e+06
8	1	sp|O43866|CD5L_HUMAN	38087.8	0.395	CD5L	CD5 antigen-like	65	19	1.18	65	16134	2+	2586.08	0.001	0.386686	0.9979	K.NTC'NHDEDTWVEC'EDPFDLR.L	421902	461529
8	1	sp|O43866|CD5L_HUMAN	38087.8	0.395	CD5L	CD5 antigen-like	65	19	1.18	65	16135	2+	2580.04	0.022	8.527	0.9935	K.NTCNHDEDTWVECEDPFDLR.L	421902	461529
8	1	sp|O43866|CD5L_HUMAN	38087.8	0.395	CD5L	CD5 antigen-like	65	19	1.18	65	16493	3+	2580.04	1.004	1.55036	0.8548	K.NTCNHDEDTWVECEDPFDLR.L	1.12571e+06	1354459
8	1	sp|O43866|CD5L_HUMAN	38087.8	0.395	CD5L	CD5 antigen-like	65	19	1.18	65	16504	3+	2586.08	0.986	5.4136	0.8011	K.NTC'NHDEDTWVEC'EDPFDLR.L	1.08817e+06	1.3111e+06
8	1	sp|O43866|CD5L_HUMAN	38087.8	0.395	CD5L	CD5 antigen-like	65	19	1.18	65	5260	2+	1781.78	-0.004	2.24494	0.9848	R.C'SGEEQSLEQC'QHR.F	115033	116579
8	1	sp|O43866|CD5L_HUMAN	38087.8	0.395	CD5L	CD5 antigen-like	65	19	1.18	65	5286	3+	1781.78	-0.007	3.92865	0.9782	R.C'SGEEQSLEQC'QHR.F	1.82763e+06	1.81928e+06
8	1	sp|O43866|CD5L_HUMAN	38087.8	0.395	CD5L	CD5 antigen-like	65	19	1.18	65	6673	2+	1161.57	1.005	4.30453	0.9979	R.LVGGDNLCSGR.L	1.56539e+06	20874802
8	1	sp|O43866|CD5L_HUMAN	38087.8	0.395	CD5L	CD5 antigen-like	65	19	1.18	65	7268	2+	846.45	0.004	4.72562	0.833	K.DVAVLCR.E	304532	308155
8	1	sp|O43866|CD5L_HUMAN	38087.8	0.395	CD5L	CD5 antigen-like	65	19	1.18	65	7277	2+	849.469	-0.004	4.70882	0.9545	K.DVAVLC'R.E	304532	308155
8	1	sp|O43866|CD5L_HUMAN	38087.8	0.395	CD5L	CD5 antigen-like	65	19	1.18	65	10833	2+	1559.72	1.017	10.8994	0.9956	R.EATLQDCPSGPWGK.N	1.12362e+06	1.26518e+06
8	1	sp|O43866|CD5L_HUMAN	38087.8	0.395	CD5L	CD5 antigen-like	65	19	1.18	65	12740	2+	2221.09	1.005	2.25115	0.9881	R.ELGC'GAASGTPSGILYEPPAEK.E	731013	732029
8	1	sp|O43866|CD5L_HUMAN	38087.8	0.395	CD5L	CD5 antigen-like	65	19	1.18	65	13430	2+	1625.71	0.004	2.46046	0.9996	K.GVWGSVC'DDNWGEK.E	423007	521988
8	1	sp|O43866|CD5L_HUMAN	38087.8	0.395	CD5L	CD5 antigen-like	65	19	1.18	65	14346	2+	1653.74	0.001	0.60469	0.9964	K.GQWGTVC'DDGWDIK.D	533544	615985
8	1	sp|O43866|CD5L_HUMAN	38087.8	0.395	CD5L	CD5 antigen-like	65	19	1.18	65	14363	2+	1650.72	1.011	6.66375	0.9999	K.GQWGTVCDDGWDIK.D	566964	648118
8	1	sp|O43866|CD5L_HUMAN	38087.8	0.395	CD5L	CD5 antigen-like	65	19	1.18	65	15995	3+	2586.08	-0.003	1.16006	0.8924	K.NTC'NHDEDTWVEC'EDPFDLR.L	1.29827e+06	1095264
8	1	sp|O43866|CD5L_HUMAN	38087.8	0.395	CD5L	CD5 antigen-like	65	19	1.18	65	9961	2+	1562.73	-0.001	0.639904	0.9997	R.EATLQDC'PSGPWGK.N	877927	1.21785e+06
8	1	sp|O43866|CD5L_HUMAN	38087.8	0.395	CD5L	CD5 antigen-like	65	19	1.18	65	9622	2+	1562.73	-0.005	3.19952	0.9991	R.EATLQDC'PSGPWGK.N	863251	1.31709e+06
8	1	sp|O43866|CD5L_HUMAN	38087.8	0.395	CD5L	CD5 antigen-like	65	19	1.18	65	4757	2+	1781.78	-0.006	3.36742	0.9892	R.C'SGEEQSLEQC'QHR.F	24884.2	24348.8
8	1	sp|O43866|CD5L_HUMAN	38087.8	0.395	CD5L	CD5 antigen-like	65	19	1.18	65	12572	2+	1625.71	0.004	2.46046	0.9521	K.GVWGSVC'DDNWGEK.E	90388	98626.3
9	1	sp|O75368|SH3L1_HUMAN	12774.3	0.307	SH3BGRL	SH3 domain-binding glutamic acid-rich-like protein	5	4			7584	2+	1283.68	0.007	5.45305	0.9968	R.VYIASSSGSTAIK.K
9	1	sp|O75368|SH3L1_HUMAN	12774.3	0.307	SH3BGRL	SH3 domain-binding glutamic acid-rich-like protein	5	4			7715	2+	1283.68	0.007	5.45305	1	R.VYIASSSGSTAIK.K
9	1	sp|O75368|SH3L1_HUMAN	12774.3	0.307	SH3BGRL	SH3 domain-binding glutamic acid-rich-like protein	5	4			14204	2+	1190.51	0.007	5.87983	0.9994	R.GDYDAFFEAR.E
9	1	sp|O75368|SH3L1_HUMAN	12774.3	0.307	SH3BGRL	SH3 domain-binding glutamic acid-rich-like protein	5	4			16503	2+	1361.71	0.008	5.87498	0.9997	K.QQDVLGFLEANK.I
9	1	sp|O75368|SH3L1_HUMAN	12774.3	0.307	SH3BGRL	SH3 domain-binding glutamic acid-rich-like protein	5	4			19280	2+	1344.68	0.01	7.43672	0.961	K.Q^QDVLGFLEANK.I
10	1	sp|O75636-2|FCN3_HUMAN, sp|O75636|FCN3_HUMAN	31677.59768, 32902.98264	0.378	FCN3, FCN3	Tax_Id=9606 Isoform 2 of Ficolin-3 precursor, Ficolin-3	26	8	2.24	6	4591	2+	1046.53	0.006	5.73325	1	R.YAVSEAAAHK.Y
10	1	sp|O75636-2|FCN3_HUMAN, sp|O75636|FCN3_HUMAN	31677.59768, 32902.98264	0.378	FCN3, FCN3	Tax_Id=9606 Isoform 2 of Ficolin-3 precursor, Ficolin-3	26	8	2.24	6	8217	2+	1113.55	0.008	7.18425	0.9999	R.TFAHYATFR.L
10	1	sp|O75636-2|FCN3_HUMAN, sp|O75636|FCN3_HUMAN	31677.59768, 32902.98264	0.378	FCN3, FCN3	Tax_Id=9606 Isoform 2 of Ficolin-3 precursor, Ficolin-3	26	8	2.24	6	22230	2+	2315.1	0.01	4.31946	0.9985	R.ALPVFC'DMDTEGGGWLVFQR.R	1.71469e+06	5.79564e+06
10	1	sp|O75636-2|FCN3_HUMAN, sp|O75636|FCN3_HUMAN	31677.59768, 32902.98264	0.378	FCN3, FCN3	Tax_Id=9606 Isoform 2 of Ficolin-3 precursor, Ficolin-3	26	8	2.24	6	4503	2+	1046.53	0.008	7.64434	0.9998	R.YAVSEAAAHK.Y
10	1	sp|O75636-2|FCN3_HUMAN, sp|O75636|FCN3_HUMAN	31677.59768, 32902.98264	0.378	FCN3, FCN3	Tax_Id=9606 Isoform 2 of Ficolin-3 precursor, Ficolin-3	26	8	2.24	6	7979	2+	1113.55	1.005	4.49015	0.9455	R.TFAHYATFR.L
10	1	sp|O75636-2|FCN3_HUMAN, sp|O75636|FCN3_HUMAN	31677.59768, 32902.98264	0.378	FCN3, FCN3	Tax_Id=9606 Isoform 2 of Ficolin-3 precursor, Ficolin-3	26	8	2.24	6	10960	2+	1681.9	-0.084	49.9435	0.9075	K.VVLLPSC'PGAPGSPGEK.G
10	1	sp|O75636-2|FCN3_HUMAN, sp|O75636|FCN3_HUMAN	31677.59768, 32902.98264	0.378	FCN3, FCN3	Tax_Id=9606 Isoform 2 of Ficolin-3 precursor, Ficolin-3	26	8	2.24	6	11066	2+	1024.48	0.009	8.7849	1	K.YGIDWASGR.G
10	1	sp|O75636-2|FCN3_HUMAN, sp|O75636|FCN3_HUMAN	31677.59768, 32902.98264	0.378	FCN3, FCN3	Tax_Id=9606 Isoform 2 of Ficolin-3 precursor, Ficolin-3	26	8	2.24	6	12460	2+	1555.85	0.011	7.0701	0.9761	R.LLGEVDHYQLALGK.F
10	1	sp|O75636-2|FCN3_HUMAN, sp|O75636|FCN3_HUMAN	31677.59768, 32902.98264	0.378	FCN3, FCN3	Tax_Id=9606 Isoform 2 of Ficolin-3 precursor, Ficolin-3	26	8	2.24	6	21603	2+	2315.1	1.01	4.31946	0.9987	R.ALPVFC'DMDTEGGGWLVFQR.R	1.26797e+06	3230283
10	1	sp|O75636-2|FCN3_HUMAN, sp|O75636|FCN3_HUMAN	31677.59768, 32902.98264	0.378	FCN3, FCN3	Tax_Id=9606 Isoform 2 of Ficolin-3 precursor, Ficolin-3	26	8	2.24	6	4740	2+	1046.53	0.008	7.64434	0.9977	R.YAVSEAAAHK.Y
10	1	sp|O75636-2|FCN3_HUMAN, sp|O75636|FCN3_HUMAN	31677.59768, 32902.98264	0.378	FCN3, FCN3	Tax_Id=9606 Isoform 2 of Ficolin-3 precursor, Ficolin-3	26	8	2.24	6	11606	2+	1024.48	0.007	6.8327	0.9999	K.YGIDWASGR.G
10	1	sp|O75636-2|FCN3_HUMAN, sp|O75636|FCN3_HUMAN	31677.59768, 32902.98264	0.378	FCN3, FCN3	Tax_Id=9606 Isoform 2 of Ficolin-3 precursor, Ficolin-3	26	8	2.24	6	11997	2+	1070.49	0.008	7.47321	0.754	R.QDGSVDFFR.S
10	1	sp|O75636-2|FCN3_HUMAN, sp|O75636|FCN3_HUMAN	31677.59768, 32902.98264	0.378	FCN3, FCN3	Tax_Id=9606 Isoform 2 of Ficolin-3 precursor, Ficolin-3	26	8	2.24	6	13019	2+	1555.85	0.01	6.42736	0.9266	R.LLGEVDHYQLALGK.F
10	1	sp|O75636-2|FCN3_HUMAN, sp|O75636|FCN3_HUMAN	31677.59768, 32902.98264	0.378	FCN3, FCN3	Tax_Id=9606 Isoform 2 of Ficolin-3 precursor, Ficolin-3	26	8	2.24	6	21849	2+	2315.1	0.01	4.31946	0.9999	R.ALPVFC'DMDTEGGGWLVFQR.R	1.01889e+06	2.51171e+06
10	1	sp|O75636-2|FCN3_HUMAN, sp|O75636|FCN3_HUMAN	31677.59768, 32902.98264	0.378	FCN3, FCN3	Tax_Id=9606 Isoform 2 of Ficolin-3 precursor, Ficolin-3	26	8	2.24	6	9312	2+	1113.55	0.007	6.28622	0.8849	R.TFAHYATFR.L
10	1	sp|O75636-2|FCN3_HUMAN, sp|O75636|FCN3_HUMAN	31677.59768, 32902.98264	0.378	FCN3, FCN3	Tax_Id=9606 Isoform 2 of Ficolin-3 precursor, Ficolin-3	26	8	2.24	6	13157	2+	1555.85	0.01	6.42736	0.9949	R.LLGEVDHYQLALGK.F
10	1	sp|O75636-2|FCN3_HUMAN, sp|O75636|FCN3_HUMAN	31677.59768, 32902.98264	0.378	FCN3, FCN3	Tax_Id=9606 Isoform 2 of Ficolin-3 precursor, Ficolin-3	26	8	2.24	6	21223	2+	2315.1	0.016	6.91114	0.9993	R.ALPVFC'DMDTEGGGWLVFQR.R	797184	1.90246e+06
10	1	sp|O75636-2|FCN3_HUMAN, sp|O75636|FCN3_HUMAN	31677.59768, 32902.98264	0.378	FCN3, FCN3	Tax_Id=9606 Isoform 2 of Ficolin-3 precursor, Ficolin-3	26	8	2.24	6	11987	2+	1024.48	0.006	5.8566	0.9998	K.YGIDWASGR.G
10	1	sp|O75636-2|FCN3_HUMAN, sp|O75636|FCN3_HUMAN	31677.59768, 32902.98264	0.378	FCN3, FCN3	Tax_Id=9606 Isoform 2 of Ficolin-3 precursor, Ficolin-3	26	8	2.24	6	4611	2+	1046.53	0.006	5.73325	0.9759	R.YAVSEAAAHK.Y
10	1	sp|O75636-2|FCN3_HUMAN, sp|O75636|FCN3_HUMAN	31677.59768, 32902.98264	0.378	FCN3, FCN3	Tax_Id=9606 Isoform 2 of Ficolin-3 precursor, Ficolin-3	26	8	2.24	6	11838	2+	1070.49	0.005	4.67076	0.8923	R.QDGSVDFFR.S
10	1	sp|O75636-2|FCN3_HUMAN, sp|O75636|FCN3_HUMAN	31677.59768, 32902.98264	0.378	FCN3, FCN3	Tax_Id=9606 Isoform 2 of Ficolin-3 precursor, Ficolin-3	26	8	2.24	6	7634	2+	1113.55	0.007	6.28622	0.9999	R.TFAHYATFR.L
10	1	sp|O75636-2|FCN3_HUMAN, sp|O75636|FCN3_HUMAN	31677.59768, 32902.98264	0.378	FCN3, FCN3	Tax_Id=9606 Isoform 2 of Ficolin-3 precursor, Ficolin-3	26	8	2.24	6	10759	2+	1070.49	0.005	4.67076	0.8408	R.QDGSVDFFR.S
10	1	sp|O75636-2|FCN3_HUMAN, sp|O75636|FCN3_HUMAN	31677.59768, 32902.98264	0.378	FCN3, FCN3	Tax_Id=9606 Isoform 2 of Ficolin-3 precursor, Ficolin-3	26	8	2.24	6	21577	2+	2315.1	1.01	4.31946	0.948	R.ALPVFC'DMDTEGGGWLVFQR.R	635888	2.74999e+06
10	1	sp|O75636-2|FCN3_HUMAN, sp|O75636|FCN3_HUMAN	31677.59768, 32902.98264	0.378	FCN3, FCN3	Tax_Id=9606 Isoform 2 of Ficolin-3 precursor, Ficolin-3	26	8	2.24	6	7403	2+	1113.55	0.007	6.28622	0.998	R.TFAHYATFR.L
10	1	sp|O75636-2|FCN3_HUMAN, sp|O75636|FCN3_HUMAN	31677.59768, 32902.98264	0.378	FCN3, FCN3	Tax_Id=9606 Isoform 2 of Ficolin-3 precursor, Ficolin-3	26	8	2.24	6	17569	2+	2404.22	0.015	6.23904	0.996	R.ELLSQGATLSGWYHLC'LPEGR.A	262513	151047
10	1	sp|O75636-2|FCN3_HUMAN, sp|O75636|FCN3_HUMAN	31677.59768, 32902.98264	0.378	FCN3, FCN3	Tax_Id=9606 Isoform 2 of Ficolin-3 precursor, Ficolin-3	26	8	2.24	6	10829	2+	1070.49	0.007	6.53906	0.9867	R.QDGSVDFFR.S
11	1	sp|O75882-3|ATRN_HUMAN, sp|O75882-2|ATRN_HUMAN, sp|O75882|ATRN_HUMAN	133701.56191999995, 141428.76479999968, 158536.87623999876	0.196	ATRN, ATRN, ATRN	Tax_Id=9606 Isoform 3 of Attractin precursor, Tax_Id=9606 Isoform 2 of Attractin precursor, Attractin	75	24	1.44	42	6878	2+	1051.56	0.01	9.50971	0.7394	R.YGHSLALYK.D
11	1	sp|O75882-3|ATRN_HUMAN, sp|O75882-2|ATRN_HUMAN, sp|O75882|ATRN_HUMAN	133701.56191999995, 141428.76479999968, 158536.87623999876	0.196	ATRN, ATRN, ATRN	Tax_Id=9606 Isoform 3 of Attractin precursor, Tax_Id=9606 Isoform 2 of Attractin precursor, Attractin	75	24	1.44	42	7098	2+	1218.49	1.001	0.820687	0.9661	K.DNPMYYCNK.K	817097	1.02768e+06
11	1	sp|O75882-3|ATRN_HUMAN, sp|O75882-2|ATRN_HUMAN, sp|O75882|ATRN_HUMAN	133701.56191999995, 141428.76479999968, 158536.87623999876	0.196	ATRN, ATRN, ATRN	Tax_Id=9606 Isoform 3 of Attractin precursor, Tax_Id=9606 Isoform 2 of Attractin precursor, Attractin	75	24	1.44	42	7960	2+	1542.68	-0.009	5.83401	0.999	K.GDEC'QLC'EVENR.Y	537336	836006
11	1	sp|O75882-3|ATRN_HUMAN, sp|O75882-2|ATRN_HUMAN, sp|O75882|ATRN_HUMAN	133701.56191999995, 141428.76479999968, 158536.87623999876	0.196	ATRN, ATRN, ATRN	Tax_Id=9606 Isoform 3 of Attractin precursor, Tax_Id=9606 Isoform 2 of Attractin precursor, Attractin	75	24	1.44	42	7968	2+	1536.64	0.009	5.85693	0.8902	K.GDECQLCEVENR.Y	537336	836006
11	1	sp|O75882-3|ATRN_HUMAN, sp|O75882-2|ATRN_HUMAN, sp|O75882|ATRN_HUMAN	133701.56191999995, 141428.76479999968, 158536.87623999876	0.196	ATRN, ATRN, ATRN	Tax_Id=9606 Isoform 3 of Attractin precursor, Tax_Id=9606 Isoform 2 of Attractin precursor, Attractin	75	24	1.44	42	8141	3+	2193.96	-0.011	5.01377	0.9907	K.GEAC'DIPHC'TDNC'GFPHR.G	1.06281e+06	1.01117e+06
11	1	sp|O75882-3|ATRN_HUMAN, sp|O75882-2|ATRN_HUMAN, sp|O75882|ATRN_HUMAN	133701.56191999995, 141428.76479999968, 158536.87623999876	0.196	ATRN, ATRN, ATRN	Tax_Id=9606 Isoform 3 of Attractin precursor, Tax_Id=9606 Isoform 2 of Attractin precursor, Attractin	75	24	1.44	42	8382	2+	1289.67	-0.001	0.775392	1	R.SEAAC'LAAGPGIR.C	586544	801857
11	1	sp|O75882-3|ATRN_HUMAN, sp|O75882-2|ATRN_HUMAN, sp|O75882|ATRN_HUMAN	133701.56191999995, 141428.76479999968, 158536.87623999876	0.196	ATRN, ATRN, ATRN	Tax_Id=9606 Isoform 3 of Attractin precursor, Tax_Id=9606 Isoform 2 of Attractin precursor, Attractin	75	24	1.44	42	9452	3+	2027.86	0.011	5.42444	0.6976	K.HCETCISGFYGDPTNGGK.C	517920	685211
11	1	sp|O75882-3|ATRN_HUMAN, sp|O75882-2|ATRN_HUMAN, sp|O75882|ATRN_HUMAN	133701.56191999995, 141428.76479999968, 158536.87623999876	0.196	ATRN, ATRN, ATRN	Tax_Id=9606 Isoform 3 of Attractin precursor, Tax_Id=9606 Isoform 2 of Attractin precursor, Attractin	75	24	1.44	42	9492	2+	1410.77	0.009	6.37949	1	R.NHNALLASLTTQK.K
11	1	sp|O75882-3|ATRN_HUMAN, sp|O75882-2|ATRN_HUMAN, sp|O75882|ATRN_HUMAN	133701.56191999995, 141428.76479999968, 158536.87623999876	0.196	ATRN, ATRN, ATRN	Tax_Id=9606 Isoform 3 of Attractin precursor, Tax_Id=9606 Isoform 2 of Attractin precursor, Attractin	75	24	1.44	42	9534	2+	1599.77	0.012	7.5011	1	R.LTGSSGFVTDGPGNYK.Y
11	1	sp|O75882-3|ATRN_HUMAN, sp|O75882-2|ATRN_HUMAN, sp|O75882|ATRN_HUMAN	133701.56191999995, 141428.76479999968, 158536.87623999876	0.196	ATRN, ATRN, ATRN	Tax_Id=9606 Isoform 3 of Attractin precursor, Tax_Id=9606 Isoform 2 of Attractin precursor, Attractin	75	24	1.44	42	10233	2+	1691.73	0.011	6.50223	1	R.SCALDQNCQWEPR.N	1326703	3.96681e+06
11	1	sp|O75882-3|ATRN_HUMAN, sp|O75882-2|ATRN_HUMAN, sp|O75882|ATRN_HUMAN	133701.56191999995, 141428.76479999968, 158536.87623999876	0.196	ATRN, ATRN, ATRN	Tax_Id=9606 Isoform 3 of Attractin precursor, Tax_Id=9606 Isoform 2 of Attractin precursor, Attractin	75	24	1.44	42	10493	2+	2396.95	-0.02	8.34394	1	R.TAC'GDC'TSGSSEC'MWC'SNMK.Q	415758	529633
11	1	sp|O75882-3|ATRN_HUMAN, sp|O75882-2|ATRN_HUMAN, sp|O75882|ATRN_HUMAN	133701.56191999995, 141428.76479999968, 158536.87623999876	0.196	ATRN, ATRN, ATRN	Tax_Id=9606 Isoform 3 of Attractin precursor, Tax_Id=9606 Isoform 2 of Attractin precursor, Attractin	75	24	1.44	42	11418	2+	1390.7	1.015	10.786	0.9998	K.C'TWLIEGQPNR.I	4356400	4.05025e+06
11	1	sp|O75882-3|ATRN_HUMAN, sp|O75882-2|ATRN_HUMAN, sp|O75882|ATRN_HUMAN	133701.56191999995, 141428.76479999968, 158536.87623999876	0.196	ATRN, ATRN, ATRN	Tax_Id=9606 Isoform 3 of Attractin precursor, Tax_Id=9606 Isoform 2 of Attractin precursor, Attractin	75	24	1.44	42	12554	3+	2883.39	0.023	7.97672	0.9811	K.NTWSILHTQGALVQGGYGHSSVYDHR.T
11	1	sp|O75882-3|ATRN_HUMAN, sp|O75882-2|ATRN_HUMAN, sp|O75882|ATRN_HUMAN	133701.56191999995, 141428.76479999968, 158536.87623999876	0.196	ATRN, ATRN, ATRN	Tax_Id=9606 Isoform 3 of Attractin precursor, Tax_Id=9606 Isoform 2 of Attractin precursor, Attractin	75	24	1.44	42	14142	2+	1901.9	0.014	7.36105	1	R.YYTAINFVATPDEQNR.D
11	1	sp|O75882-3|ATRN_HUMAN, sp|O75882-2|ATRN_HUMAN, sp|O75882|ATRN_HUMAN	133701.56191999995, 141428.76479999968, 158536.87623999876	0.196	ATRN, ATRN, ATRN	Tax_Id=9606 Isoform 3 of Attractin precursor, Tax_Id=9606 Isoform 2 of Attractin precursor, Attractin	75	24	1.44	42	14288	2+	1901.9	0.015	7.88684	0.9999	R.YYTAINFVATPDEQNR.D
11	1	sp|O75882-3|ATRN_HUMAN, sp|O75882-2|ATRN_HUMAN, sp|O75882|ATRN_HUMAN	133701.56191999995, 141428.76479999968, 158536.87623999876	0.196	ATRN, ATRN, ATRN	Tax_Id=9606 Isoform 3 of Attractin precursor, Tax_Id=9606 Isoform 2 of Attractin precursor, Attractin	75	24	1.44	42	16897	2+	1885.76	0.012	6.3635	1	K.CFSSDFMAYDIACDR.W	910207	1375702
11	1	sp|O75882-3|ATRN_HUMAN, sp|O75882-2|ATRN_HUMAN, sp|O75882|ATRN_HUMAN	133701.56191999995, 141428.76479999968, 158536.87623999876	0.196	ATRN, ATRN, ATRN	Tax_Id=9606 Isoform 3 of Attractin precursor, Tax_Id=9606 Isoform 2 of Attractin precursor, Attractin	75	24	1.44	42	16929	3+	1891.79	-0.005	2.643	0.9335	K.C'FSSDFMAYDIAC'DR.W	185914	274092
11	1	sp|O75882-3|ATRN_HUMAN, sp|O75882-2|ATRN_HUMAN, sp|O75882|ATRN_HUMAN	133701.56191999995, 141428.76479999968, 158536.87623999876	0.196	ATRN, ATRN, ATRN	Tax_Id=9606 Isoform 3 of Attractin precursor, Tax_Id=9606 Isoform 2 of Attractin precursor, Attractin	75	24	1.44	42	7817	2+	1542.68	-0.006	3.88934	0.9988	K.GDEC'QLC'EVENR.Y	203889	297472
11	1	sp|O75882-3|ATRN_HUMAN, sp|O75882-2|ATRN_HUMAN, sp|O75882|ATRN_HUMAN	133701.56191999995, 141428.76479999968, 158536.87623999876	0.196	ATRN, ATRN, ATRN	Tax_Id=9606 Isoform 3 of Attractin precursor, Tax_Id=9606 Isoform 2 of Attractin precursor, Attractin	75	24	1.44	42	7826	2+	1536.64	0.011	7.15847	0.9987	K.GDECQLCEVENR.Y	203889	297472
11	1	sp|O75882-3|ATRN_HUMAN, sp|O75882-2|ATRN_HUMAN, sp|O75882|ATRN_HUMAN	133701.56191999995, 141428.76479999968, 158536.87623999876	0.196	ATRN, ATRN, ATRN	Tax_Id=9606 Isoform 3 of Attractin precursor, Tax_Id=9606 Isoform 2 of Attractin precursor, Attractin	75	24	1.44	42	9451	2+	1410.77	0.013	9.21483	1	R.NHNALLASLTTQK.K
11	1	sp|O75882-3|ATRN_HUMAN, sp|O75882-2|ATRN_HUMAN, sp|O75882|ATRN_HUMAN	133701.56191999995, 141428.76479999968, 158536.87623999876	0.196	ATRN, ATRN, ATRN	Tax_Id=9606 Isoform 3 of Attractin precursor, Tax_Id=9606 Isoform 2 of Attractin precursor, Attractin	75	24	1.44	42	9526	2+	1599.77	0.014	8.75129	0.9999	R.LTGSSGFVTDGPGNYK.Y
11	1	sp|O75882-3|ATRN_HUMAN, sp|O75882-2|ATRN_HUMAN, sp|O75882|ATRN_HUMAN	133701.56191999995, 141428.76479999968, 158536.87623999876	0.196	ATRN, ATRN, ATRN	Tax_Id=9606 Isoform 3 of Attractin precursor, Tax_Id=9606 Isoform 2 of Attractin precursor, Attractin	75	24	1.44	42	9805	2+	1691.73	0.015	8.86668	1	R.SCALDQNCQWEPR.N	905295	2.84358e+06
11	1	sp|O75882-3|ATRN_HUMAN, sp|O75882-2|ATRN_HUMAN, sp|O75882|ATRN_HUMAN	133701.56191999995, 141428.76479999968, 158536.87623999876	0.196	ATRN, ATRN, ATRN	Tax_Id=9606 Isoform 3 of Attractin precursor, Tax_Id=9606 Isoform 2 of Attractin precursor, Attractin	75	24	1.44	42	10158	2+	2396.95	-0.016	6.67515	0.9999	R.TAC'GDC'TSGSSEC'MWC'SNMK.Q	221087	255404
11	1	sp|O75882-3|ATRN_HUMAN, sp|O75882-2|ATRN_HUMAN, sp|O75882|ATRN_HUMAN	133701.56191999995, 141428.76479999968, 158536.87623999876	0.196	ATRN, ATRN, ATRN	Tax_Id=9606 Isoform 3 of Attractin precursor, Tax_Id=9606 Isoform 2 of Attractin precursor, Attractin	75	24	1.44	42	11301	2+	1390.7	1.015	10.786	0.9942	K.C'TWLIEGQPNR.I	2.28084e+06	3.41459e+06
11	1	sp|O75882-3|ATRN_HUMAN, sp|O75882-2|ATRN_HUMAN, sp|O75882|ATRN_HUMAN	133701.56191999995, 141428.76479999968, 158536.87623999876	0.196	ATRN, ATRN, ATRN	Tax_Id=9606 Isoform 3 of Attractin precursor, Tax_Id=9606 Isoform 2 of Attractin precursor, Attractin	75	24	1.44	42	11352	2+	1387.68	1.014	10.0888	0.9982	K.CTWLIEGQPNR.I	2.38155e+06	3.43971e+06
11	1	sp|O75882-3|ATRN_HUMAN, sp|O75882-2|ATRN_HUMAN, sp|O75882|ATRN_HUMAN	133701.56191999995, 141428.76479999968, 158536.87623999876	0.196	ATRN, ATRN, ATRN	Tax_Id=9606 Isoform 3 of Attractin precursor, Tax_Id=9606 Isoform 2 of Attractin precursor, Attractin	75	24	1.44	42	12205	3+	2883.39	0.025	8.67034	0.7895	K.NTWSILHTQGALVQGGYGHSSVYDHR.T
11	1	sp|O75882-3|ATRN_HUMAN, sp|O75882-2|ATRN_HUMAN, sp|O75882|ATRN_HUMAN	133701.56191999995, 141428.76479999968, 158536.87623999876	0.196	ATRN, ATRN, ATRN	Tax_Id=9606 Isoform 3 of Attractin precursor, Tax_Id=9606 Isoform 2 of Attractin precursor, Attractin	75	24	1.44	42	13499	2+	1901.9	0.016	8.41263	0.8947	R.YYTAINFVATPDEQNR.D
11	1	sp|O75882-3|ATRN_HUMAN, sp|O75882-2|ATRN_HUMAN, sp|O75882|ATRN_HUMAN	133701.56191999995, 141428.76479999968, 158536.87623999876	0.196	ATRN, ATRN, ATRN	Tax_Id=9606 Isoform 3 of Attractin precursor, Tax_Id=9606 Isoform 2 of Attractin precursor, Attractin	75	24	1.44	42	13629	2+	1901.9	0.015	7.88684	0.9995	R.YYTAINFVATPDEQNR.D
11	1	sp|O75882-3|ATRN_HUMAN, sp|O75882-2|ATRN_HUMAN, sp|O75882|ATRN_HUMAN	133701.56191999995, 141428.76479999968, 158536.87623999876	0.196	ATRN, ATRN, ATRN	Tax_Id=9606 Isoform 3 of Attractin precursor, Tax_Id=9606 Isoform 2 of Attractin precursor, Attractin	75	24	1.44	42	14017	2+	1153.56	0.01	8.66885	0.9973	R.DLDMFINASK.N
11	1	sp|O75882-3|ATRN_HUMAN, sp|O75882-2|ATRN_HUMAN, sp|O75882|ATRN_HUMAN	133701.56191999995, 141428.76479999968, 158536.87623999876	0.196	ATRN, ATRN, ATRN	Tax_Id=9606 Isoform 3 of Attractin precursor, Tax_Id=9606 Isoform 2 of Attractin precursor, Attractin	75	24	1.44	42	16313	2+	1891.79	-0.002	1.0572	1	K.C'FSSDFMAYDIAC'DR.W	627526	874804
11	1	sp|O75882-3|ATRN_HUMAN, sp|O75882-2|ATRN_HUMAN, sp|O75882|ATRN_HUMAN	133701.56191999995, 141428.76479999968, 158536.87623999876	0.196	ATRN, ATRN, ATRN	Tax_Id=9606 Isoform 3 of Attractin precursor, Tax_Id=9606 Isoform 2 of Attractin precursor, Attractin	75	24	1.44	42	5984	2+	1007.53	0.002	1.98505	0.9962	R.ALYVHGGYK.A
11	1	sp|O75882-3|ATRN_HUMAN, sp|O75882-2|ATRN_HUMAN, sp|O75882|ATRN_HUMAN	133701.56191999995, 141428.76479999968, 158536.87623999876	0.196	ATRN, ATRN, ATRN	Tax_Id=9606 Isoform 3 of Attractin precursor, Tax_Id=9606 Isoform 2 of Attractin precursor, Attractin	75	24	1.44	42	7393	2+	1221.51	0.002	1.63732	0.9975	K.DNPMYYC'NK.K	657126	915866
11	1	sp|O75882-3|ATRN_HUMAN, sp|O75882-2|ATRN_HUMAN, sp|O75882|ATRN_HUMAN	133701.56191999995, 141428.76479999968, 158536.87623999876	0.196	ATRN, ATRN, ATRN	Tax_Id=9606 Isoform 3 of Attractin precursor, Tax_Id=9606 Isoform 2 of Attractin precursor, Attractin	75	24	1.44	42	8366	2+	1542.68	-0.007	4.53756	0.9981	K.GDEC'QLC'EVENR.Y	415725	551761
11	1	sp|O75882-3|ATRN_HUMAN, sp|O75882-2|ATRN_HUMAN, sp|O75882|ATRN_HUMAN	133701.56191999995, 141428.76479999968, 158536.87623999876	0.196	ATRN, ATRN, ATRN	Tax_Id=9606 Isoform 3 of Attractin precursor, Tax_Id=9606 Isoform 2 of Attractin precursor, Attractin	75	24	1.44	42	8385	2+	1536.64	0.01	6.5077	0.9996	K.GDECQLCEVENR.Y	415725	551761
11	1	sp|O75882-3|ATRN_HUMAN, sp|O75882-2|ATRN_HUMAN, sp|O75882|ATRN_HUMAN	133701.56191999995, 141428.76479999968, 158536.87623999876	0.196	ATRN, ATRN, ATRN	Tax_Id=9606 Isoform 3 of Attractin precursor, Tax_Id=9606 Isoform 2 of Attractin precursor, Attractin	75	24	1.44	42	8902	2+	1289.67	1.089	69.0098	0.9933	R.SEAAC'LAAGPGIR.C
11	1	sp|O75882-3|ATRN_HUMAN, sp|O75882-2|ATRN_HUMAN, sp|O75882|ATRN_HUMAN	133701.56191999995, 141428.76479999968, 158536.87623999876	0.196	ATRN, ATRN, ATRN	Tax_Id=9606 Isoform 3 of Attractin precursor, Tax_Id=9606 Isoform 2 of Attractin precursor, Attractin	75	24	1.44	42	9922	2+	1599.77	0.012	7.5011	0.9997	R.LTGSSGFVTDGPGNYK.Y
11	1	sp|O75882-3|ATRN_HUMAN, sp|O75882-2|ATRN_HUMAN, sp|O75882|ATRN_HUMAN	133701.56191999995, 141428.76479999968, 158536.87623999876	0.196	ATRN, ATRN, ATRN	Tax_Id=9606 Isoform 3 of Attractin precursor, Tax_Id=9606 Isoform 2 of Attractin precursor, Attractin	75	24	1.44	42	10056	2+	1599.77	0.011	6.87601	0.9998	R.LTGSSGFVTDGPGNYK.Y
11	1	sp|O75882-3|ATRN_HUMAN, sp|O75882-2|ATRN_HUMAN, sp|O75882|ATRN_HUMAN	133701.56191999995, 141428.76479999968, 158536.87623999876	0.196	ATRN, ATRN, ATRN	Tax_Id=9606 Isoform 3 of Attractin precursor, Tax_Id=9606 Isoform 2 of Attractin precursor, Attractin	75	24	1.44	42	10276	3+	1410.77	0.009	6.37949	0.9734	R.NHNALLASLTTQK.K
11	1	sp|O75882-3|ATRN_HUMAN, sp|O75882-2|ATRN_HUMAN, sp|O75882|ATRN_HUMAN	133701.56191999995, 141428.76479999968, 158536.87623999876	0.196	ATRN, ATRN, ATRN	Tax_Id=9606 Isoform 3 of Attractin precursor, Tax_Id=9606 Isoform 2 of Attractin precursor, Attractin	75	24	1.44	42	10325	2+	1410.77	0.011	7.79716	0.9959	R.NHNALLASLTTQK.K
11	1	sp|O75882-3|ATRN_HUMAN, sp|O75882-2|ATRN_HUMAN, sp|O75882|ATRN_HUMAN	133701.56191999995, 141428.76479999968, 158536.87623999876	0.196	ATRN, ATRN, ATRN	Tax_Id=9606 Isoform 3 of Attractin precursor, Tax_Id=9606 Isoform 2 of Attractin precursor, Attractin	75	24	1.44	42	10897	2+	2396.95	-0.018	7.50954	1	R.TAC'GDC'TSGSSEC'MWC'SNMK.Q	187856	219123
11	1	sp|O75882-3|ATRN_HUMAN, sp|O75882-2|ATRN_HUMAN, sp|O75882|ATRN_HUMAN	133701.56191999995, 141428.76479999968, 158536.87623999876	0.196	ATRN, ATRN, ATRN	Tax_Id=9606 Isoform 3 of Attractin precursor, Tax_Id=9606 Isoform 2 of Attractin precursor, Attractin	75	24	1.44	42	10906	2+	2384.87	0.02	8.38619	0.9784	R.TACGDCTSGSSECMWCSNMK.Q	187856	219123
11	1	sp|O75882-3|ATRN_HUMAN, sp|O75882-2|ATRN_HUMAN, sp|O75882|ATRN_HUMAN	133701.56191999995, 141428.76479999968, 158536.87623999876	0.196	ATRN, ATRN, ATRN	Tax_Id=9606 Isoform 3 of Attractin precursor, Tax_Id=9606 Isoform 2 of Attractin precursor, Attractin	75	24	1.44	42	11917	2+	1390.7	1.015	10.786	0.8744	K.C'TWLIEGQPNR.I	2.44736e+06	2.80228e+06
11	1	sp|O75882-3|ATRN_HUMAN, sp|O75882-2|ATRN_HUMAN, sp|O75882|ATRN_HUMAN	133701.56191999995, 141428.76479999968, 158536.87623999876	0.196	ATRN, ATRN, ATRN	Tax_Id=9606 Isoform 3 of Attractin precursor, Tax_Id=9606 Isoform 2 of Attractin precursor, Attractin	75	24	1.44	42	11976	2+	1387.68	1.014	10.0888	0.9998	K.CTWLIEGQPNR.I	2.52841e+06	2.82682e+06
11	1	sp|O75882-3|ATRN_HUMAN, sp|O75882-2|ATRN_HUMAN, sp|O75882|ATRN_HUMAN	133701.56191999995, 141428.76479999968, 158536.87623999876	0.196	ATRN, ATRN, ATRN	Tax_Id=9606 Isoform 3 of Attractin precursor, Tax_Id=9606 Isoform 2 of Attractin precursor, Attractin	75	24	1.44	42	12051	2+	1390.7	0.001	0.719064	0.7524	K.C'TWLIEGQPNR.I	2.28867e+06	2.52555e+06
11	1	sp|O75882-3|ATRN_HUMAN, sp|O75882-2|ATRN_HUMAN, sp|O75882|ATRN_HUMAN	133701.56191999995, 141428.76479999968, 158536.87623999876	0.196	ATRN, ATRN, ATRN	Tax_Id=9606 Isoform 3 of Attractin precursor, Tax_Id=9606 Isoform 2 of Attractin precursor, Attractin	75	24	1.44	42	14098	2+	1901.9	0.012	6.30947	0.983	R.YYTAINFVATPDEQNR.D
11	1	sp|O75882-3|ATRN_HUMAN, sp|O75882-2|ATRN_HUMAN, sp|O75882|ATRN_HUMAN	133701.56191999995, 141428.76479999968, 158536.87623999876	0.196	ATRN, ATRN, ATRN	Tax_Id=9606 Isoform 3 of Attractin precursor, Tax_Id=9606 Isoform 2 of Attractin precursor, Attractin	75	24	1.44	42	14228	2+	1901.9	0.013	6.83526	0.9851	R.YYTAINFVATPDEQNR.D
11	1	sp|O75882-3|ATRN_HUMAN, sp|O75882-2|ATRN_HUMAN, sp|O75882|ATRN_HUMAN	133701.56191999995, 141428.76479999968, 158536.87623999876	0.196	ATRN, ATRN, ATRN	Tax_Id=9606 Isoform 3 of Attractin precursor, Tax_Id=9606 Isoform 2 of Attractin precursor, Attractin	75	24	1.44	42	14361	2+	1901.9	0.016	8.41263	0.6977	R.YYTAINFVATPDEQNR.D
11	1	sp|O75882-3|ATRN_HUMAN, sp|O75882-2|ATRN_HUMAN, sp|O75882|ATRN_HUMAN	133701.56191999995, 141428.76479999968, 158536.87623999876	0.196	ATRN, ATRN, ATRN	Tax_Id=9606 Isoform 3 of Attractin precursor, Tax_Id=9606 Isoform 2 of Attractin precursor, Attractin	75	24	1.44	42	14668	2+	1153.56	0.007	6.06819	0.9726	R.DLDMFINASK.N
11	1	sp|O75882-3|ATRN_HUMAN, sp|O75882-2|ATRN_HUMAN, sp|O75882|ATRN_HUMAN	133701.56191999995, 141428.76479999968, 158536.87623999876	0.196	ATRN, ATRN, ATRN	Tax_Id=9606 Isoform 3 of Attractin precursor, Tax_Id=9606 Isoform 2 of Attractin precursor, Attractin	75	24	1.44	42	7957	2+	865.441	0.006	6.93288	0.9902	R.LADDLYR.Y
11	1	sp|O75882-3|ATRN_HUMAN, sp|O75882-2|ATRN_HUMAN, sp|O75882|ATRN_HUMAN	133701.56191999995, 141428.76479999968, 158536.87623999876	0.196	ATRN, ATRN, ATRN	Tax_Id=9606 Isoform 3 of Attractin precursor, Tax_Id=9606 Isoform 2 of Attractin precursor, Attractin	75	24	1.44	42	8398	2+	1542.68	-0.009	5.83401	0.9993	K.GDEC'QLC'EVENR.Y	174854	242973
11	1	sp|O75882-3|ATRN_HUMAN, sp|O75882-2|ATRN_HUMAN, sp|O75882|ATRN_HUMAN	133701.56191999995, 141428.76479999968, 158536.87623999876	0.196	ATRN, ATRN, ATRN	Tax_Id=9606 Isoform 3 of Attractin precursor, Tax_Id=9606 Isoform 2 of Attractin precursor, Attractin	75	24	1.44	42	10088	3+	2033.9	-0.001	0.491667	0.6276	K.HC'ETC'ISGFYGDPTNGGK.C	94608.2	126121
11	1	sp|O75882-3|ATRN_HUMAN, sp|O75882-2|ATRN_HUMAN, sp|O75882|ATRN_HUMAN	133701.56191999995, 141428.76479999968, 158536.87623999876	0.196	ATRN, ATRN, ATRN	Tax_Id=9606 Isoform 3 of Attractin precursor, Tax_Id=9606 Isoform 2 of Attractin precursor, Attractin	75	24	1.44	42	10147	2+	1599.77	0.011	6.87601	0.9993	R.LTGSSGFVTDGPGNYK.Y
11	1	sp|O75882-3|ATRN_HUMAN, sp|O75882-2|ATRN_HUMAN, sp|O75882|ATRN_HUMAN	133701.56191999995, 141428.76479999968, 158536.87623999876	0.196	ATRN, ATRN, ATRN	Tax_Id=9606 Isoform 3 of Attractin precursor, Tax_Id=9606 Isoform 2 of Attractin precursor, Attractin	75	24	1.44	42	10503	2+	1691.73	0.012	7.09335	0.9993	R.SCALDQNCQWEPR.N	329485	618980
11	1	sp|O75882-3|ATRN_HUMAN, sp|O75882-2|ATRN_HUMAN, sp|O75882|ATRN_HUMAN	133701.56191999995, 141428.76479999968, 158536.87623999876	0.196	ATRN, ATRN, ATRN	Tax_Id=9606 Isoform 3 of Attractin precursor, Tax_Id=9606 Isoform 2 of Attractin precursor, Attractin	75	24	1.44	42	10520	2+	1697.76	-0.004	2.35604	0.9999	R.SC'ALDQNC'QWEPR.N	329485	618980
11	1	sp|O75882-3|ATRN_HUMAN, sp|O75882-2|ATRN_HUMAN, sp|O75882|ATRN_HUMAN	133701.56191999995, 141428.76479999968, 158536.87623999876	0.196	ATRN, ATRN, ATRN	Tax_Id=9606 Isoform 3 of Attractin precursor, Tax_Id=9606 Isoform 2 of Attractin precursor, Attractin	75	24	1.44	42	12163	2+	1387.68	1.014	10.0888	0.9939	K.CTWLIEGQPNR.I	856730	1.09682e+06
11	1	sp|O75882-3|ATRN_HUMAN, sp|O75882-2|ATRN_HUMAN, sp|O75882|ATRN_HUMAN	133701.56191999995, 141428.76479999968, 158536.87623999876	0.196	ATRN, ATRN, ATRN	Tax_Id=9606 Isoform 3 of Attractin precursor, Tax_Id=9606 Isoform 2 of Attractin precursor, Attractin	75	24	1.44	42	14107	2+	1901.9	0.011	5.78368	0.9992	R.YYTAINFVATPDEQNR.D
11	1	sp|O75882-3|ATRN_HUMAN, sp|O75882-2|ATRN_HUMAN, sp|O75882|ATRN_HUMAN	133701.56191999995, 141428.76479999968, 158536.87623999876	0.196	ATRN, ATRN, ATRN	Tax_Id=9606 Isoform 3 of Attractin precursor, Tax_Id=9606 Isoform 2 of Attractin precursor, Attractin	75	24	1.44	42	14540	2+	1153.56	0.007	6.06819	0.9999	R.DLDMFINASK.N
11	1	sp|O75882-3|ATRN_HUMAN, sp|O75882-2|ATRN_HUMAN, sp|O75882|ATRN_HUMAN	133701.56191999995, 141428.76479999968, 158536.87623999876	0.196	ATRN, ATRN, ATRN	Tax_Id=9606 Isoform 3 of Attractin precursor, Tax_Id=9606 Isoform 2 of Attractin precursor, Attractin	75	24	1.44	42	16539	2+	1885.76	0.013	6.89379	1	K.CFSSDFMAYDIACDR.W	355134	518149
11	1	sp|O75882-3|ATRN_HUMAN, sp|O75882-2|ATRN_HUMAN, sp|O75882|ATRN_HUMAN	133701.56191999995, 141428.76479999968, 158536.87623999876	0.196	ATRN, ATRN, ATRN	Tax_Id=9606 Isoform 3 of Attractin precursor, Tax_Id=9606 Isoform 2 of Attractin precursor, Attractin	75	24	1.44	42	8555	2+	1599.77	1.028	17.5026	0.9987	R.LTGSSGFVTDGPGNYK.Y
11	1	sp|O75882-3|ATRN_HUMAN, sp|O75882-2|ATRN_HUMAN, sp|O75882|ATRN_HUMAN	133701.56191999995, 141428.76479999968, 158536.87623999876	0.196	ATRN, ATRN, ATRN	Tax_Id=9606 Isoform 3 of Attractin precursor, Tax_Id=9606 Isoform 2 of Attractin precursor, Attractin	75	24	1.44	42	6256	2+	1221.51	-0.004	3.27463	0.9759	K.DNPMYYC'NK.K	243714	403565
11	1	sp|O75882-3|ATRN_HUMAN, sp|O75882-2|ATRN_HUMAN, sp|O75882|ATRN_HUMAN	133701.56191999995, 141428.76479999968, 158536.87623999876	0.196	ATRN, ATRN, ATRN	Tax_Id=9606 Isoform 3 of Attractin precursor, Tax_Id=9606 Isoform 2 of Attractin precursor, Attractin	75	24	1.44	42	7151	2+	1542.68	-0.008	5.18578	0.9998	K.GDEC'QLC'EVENR.Y	170288	301305
11	1	sp|O75882-3|ATRN_HUMAN, sp|O75882-2|ATRN_HUMAN, sp|O75882|ATRN_HUMAN	133701.56191999995, 141428.76479999968, 158536.87623999876	0.196	ATRN, ATRN, ATRN	Tax_Id=9606 Isoform 3 of Attractin precursor, Tax_Id=9606 Isoform 2 of Attractin precursor, Attractin	75	24	1.44	42	7663	2+	1289.67	1.088	68.2345	0.9756	R.SEAAC'LAAGPGIR.C
11	1	sp|O75882-3|ATRN_HUMAN, sp|O75882-2|ATRN_HUMAN, sp|O75882|ATRN_HUMAN	133701.56191999995, 141428.76479999968, 158536.87623999876	0.196	ATRN, ATRN, ATRN	Tax_Id=9606 Isoform 3 of Attractin precursor, Tax_Id=9606 Isoform 2 of Attractin precursor, Attractin	75	24	1.44	42	8389	2+	1410.77	0.008	5.67066	1	R.NHNALLASLTTQK.K
11	1	sp|O75882-3|ATRN_HUMAN, sp|O75882-2|ATRN_HUMAN, sp|O75882|ATRN_HUMAN	133701.56191999995, 141428.76479999968, 158536.87623999876	0.196	ATRN, ATRN, ATRN	Tax_Id=9606 Isoform 3 of Attractin precursor, Tax_Id=9606 Isoform 2 of Attractin precursor, Attractin	75	24	1.44	42	8598	2+	1599.76	0.008	5.00073	0.9996	R.LTGSSGFVTDGPGNYK.Y
11	1	sp|O75882-3|ATRN_HUMAN, sp|O75882-2|ATRN_HUMAN, sp|O75882|ATRN_HUMAN	133701.56191999995, 141428.76479999968, 158536.87623999876	0.196	ATRN, ATRN, ATRN	Tax_Id=9606 Isoform 3 of Attractin precursor, Tax_Id=9606 Isoform 2 of Attractin precursor, Attractin	75	24	1.44	42	9164	2+	1691.73	0.007	4.13778	0.9899	R.SCALDQNCQWEPR.N	683885	1.68223e+06
11	1	sp|O75882-3|ATRN_HUMAN, sp|O75882-2|ATRN_HUMAN, sp|O75882|ATRN_HUMAN	133701.56191999995, 141428.76479999968, 158536.87623999876	0.196	ATRN, ATRN, ATRN	Tax_Id=9606 Isoform 3 of Attractin precursor, Tax_Id=9606 Isoform 2 of Attractin precursor, Attractin	75	24	1.44	42	9559	2+	2396.95	0.982	7.50954	0.948	R.TAC'GDC'TSGSSEC'MWC'SNMK.Q	7974.7	12452.1
11	1	sp|O75882-3|ATRN_HUMAN, sp|O75882-2|ATRN_HUMAN, sp|O75882|ATRN_HUMAN	133701.56191999995, 141428.76479999968, 158536.87623999876	0.196	ATRN, ATRN, ATRN	Tax_Id=9606 Isoform 3 of Attractin precursor, Tax_Id=9606 Isoform 2 of Attractin precursor, Attractin	75	24	1.44	42	10588	2+	1390.7	0.995	3.59532	0.9983	K.C'TWLIEGQPNR.I	3.74883e+06	2093629
11	1	sp|O75882-3|ATRN_HUMAN, sp|O75882-2|ATRN_HUMAN, sp|O75882|ATRN_HUMAN	133701.56191999995, 141428.76479999968, 158536.87623999876	0.196	ATRN, ATRN, ATRN	Tax_Id=9606 Isoform 3 of Attractin precursor, Tax_Id=9606 Isoform 2 of Attractin precursor, Attractin	75	24	1.44	42	15444	2+	1891.79	-0.008	4.22879	1	K.C'FSSDFMAYDIAC'DR.W	359086	557580
11	1	sp|O75882-3|ATRN_HUMAN, sp|O75882-2|ATRN_HUMAN, sp|O75882|ATRN_HUMAN	133701.56191999995, 141428.76479999968, 158536.87623999876	0.196	ATRN, ATRN, ATRN	Tax_Id=9606 Isoform 3 of Attractin precursor, Tax_Id=9606 Isoform 2 of Attractin precursor, Attractin	75	24	1.44	42	7432	2+	1542.68	-0.012	7.77868	0.9978	K.GDEC'QLC'EVENR.Y	83787.8	149473
11	1	sp|O75882-3|ATRN_HUMAN, sp|O75882-2|ATRN_HUMAN, sp|O75882|ATRN_HUMAN	133701.56191999995, 141428.76479999968, 158536.87623999876	0.196	ATRN, ATRN, ATRN	Tax_Id=9606 Isoform 3 of Attractin precursor, Tax_Id=9606 Isoform 2 of Attractin precursor, Attractin	75	24	1.44	42	8957	2+	1599.76	0.009	5.62583	0.9967	R.LTGSSGFVTDGPGNYK.Y
11	1	sp|O75882-3|ATRN_HUMAN, sp|O75882-2|ATRN_HUMAN, sp|O75882|ATRN_HUMAN	133701.56191999995, 141428.76479999968, 158536.87623999876	0.196	ATRN, ATRN, ATRN	Tax_Id=9606 Isoform 3 of Attractin precursor, Tax_Id=9606 Isoform 2 of Attractin precursor, Attractin	75	24	1.44	42	9404	2+	1691.73	0.011	6.50223	0.9944	R.SCALDQNCQWEPR.N	143697	434815
11	1	sp|O75882-3|ATRN_HUMAN, sp|O75882-2|ATRN_HUMAN, sp|O75882|ATRN_HUMAN	133701.56191999995, 141428.76479999968, 158536.87623999876	0.196	ATRN, ATRN, ATRN	Tax_Id=9606 Isoform 3 of Attractin precursor, Tax_Id=9606 Isoform 2 of Attractin precursor, Attractin	75	24	1.44	42	10970	2+	1390.7	0	0	0.9883	K.C'TWLIEGQPNR.I	555950	506814
11	1	sp|O75882-3|ATRN_HUMAN, sp|O75882-2|ATRN_HUMAN, sp|O75882|ATRN_HUMAN	133701.56191999995, 141428.76479999968, 158536.87623999876	0.196	ATRN, ATRN, ATRN	Tax_Id=9606 Isoform 3 of Attractin precursor, Tax_Id=9606 Isoform 2 of Attractin precursor, Attractin	75	24	1.44	42	13210	2+	1901.9	1.01	5.25789	0.6652	R.YYTAINFVATPDEQNR.D
11	1	sp|O75882-3|ATRN_HUMAN, sp|O75882-2|ATRN_HUMAN, sp|O75882|ATRN_HUMAN	133701.56191999995, 141428.76479999968, 158536.87623999876	0.196	ATRN, ATRN, ATRN	Tax_Id=9606 Isoform 3 of Attractin precursor, Tax_Id=9606 Isoform 2 of Attractin precursor, Attractin	75	24	1.44	42	13633	2+	1153.56	0.01	8.66885	0.9996	R.DLDMFINASK.N
11	1	sp|O75882-3|ATRN_HUMAN, sp|O75882-2|ATRN_HUMAN, sp|O75882|ATRN_HUMAN	133701.56191999995, 141428.76479999968, 158536.87623999876	0.196	ATRN, ATRN, ATRN	Tax_Id=9606 Isoform 3 of Attractin precursor, Tax_Id=9606 Isoform 2 of Attractin precursor, Attractin	75	24	1.44	42	15517	2+	1891.79	0	0	1	K.C'FSSDFMAYDIAC'DR.W	85886.7	149299
12	1	sp|O95445-2|APOM_HUMAN, sp|O95445|APOM_HUMAN	13050.942599999997, 21253.29135999999	0.25	APOM, APOM	Tax_Id=9606 Apolipoprotein M, Apolipoprotein M (short name: Apo-M)	6	3	1.62	1	7149	2+	1024.5	0.007	6.83262	0.9981	K.SLTSCLDSK.A	1.06256e+06	1.72251e+06
12	1	sp|O95445-2|APOM_HUMAN, sp|O95445|APOM_HUMAN	13050.942599999997, 21253.29135999999	0.25	APOM, APOM	Tax_Id=9606 Apolipoprotein M, Apolipoprotein M (short name: Apo-M)	6	3	1.62	1	12578	3+	1590.79	0.01	6.28618	0.9457	K.WIYHLTEGSTDLR.T
12	1	sp|O95445-2|APOM_HUMAN, sp|O95445|APOM_HUMAN	13050.942599999997, 21253.29135999999	0.25	APOM, APOM	Tax_Id=9606 Apolipoprotein M, Apolipoprotein M (short name: Apo-M)	6	3	1.62	1	11592	2+	817.493	0.005	6.11626	0.6374	K.AFLLTPR.N
12	1	sp|O95445-2|APOM_HUMAN, sp|O95445|APOM_HUMAN	13050.942599999997, 21253.29135999999	0.25	APOM, APOM	Tax_Id=9606 Apolipoprotein M, Apolipoprotein M (short name: Apo-M)	6	3	1.62	1	11415	2+	817.493	0.004	4.89301	0.9096	K.AFLLTPR.N
12	1	sp|O95445-2|APOM_HUMAN, sp|O95445|APOM_HUMAN	13050.942599999997, 21253.29135999999	0.25	APOM, APOM	Tax_Id=9606 Apolipoprotein M, Apolipoprotein M (short name: Apo-M)	6	3	1.62	1	9938	2+	817.493	0.004	4.89301	0.9927	K.AFLLTPR.N
12	1	sp|O95445-2|APOM_HUMAN, sp|O95445|APOM_HUMAN	13050.942599999997, 21253.29135999999	0.25	APOM, APOM	Tax_Id=9606 Apolipoprotein M, Apolipoprotein M (short name: Apo-M)	6	3	1.62	1	10075	2+	817.493	0.004	4.89301	0.9894	K.AFLLTPR.N
13	1	sp|O95479|G6PE_HUMAN	88892.7	0.047	H6PD	GDH/6PGL endoplasmic bifunctional protein	3	3			9986	2+	1757.85	0.011	6.25766	0.9972	R.GSAVVGQYQSYSEQVR.R
13	1	sp|O95479|G6PE_HUMAN	88892.7	0.047	H6PD	GDH/6PGL endoplasmic bifunctional protein	3	3			13838	2+	1363.65	0.02	14.6665	1	R.TSFYEEYGVIR.D
13	1	sp|O95479|G6PE_HUMAN	88892.7	0.047	H6PD	GDH/6PGL endoplasmic bifunctional protein	3	3			13896	2+	1297.65	0.009	6.9356	0.9996	K.DQFLQLSQYR.Q
14	1	sp|O95810|SDPR_HUMAN	47173.2	0.155	SDPR	Serum deprivation-response protein	13	5			6549	2+	954.489	0.006	6.28609	0.9964	K.Q^PVSGAVEGK.E
14	1	sp|O95810|SDPR_HUMAN	47173.2	0.155	SDPR	Serum deprivation-response protein	13	5			9379	2+	1604.71	0.009	5.6085	0.9999	R.YEGSYALTSEEAER.S
14	1	sp|O95810|SDPR_HUMAN	47173.2	0.155	SDPR	Serum deprivation-response protein	13	5			10477	2+	1777.87	0.012	6.74964	1	R.SDGDPVQPAVLQVHQTS.-
14	1	sp|O95810|SDPR_HUMAN	47173.2	0.155	SDPR	Serum deprivation-response protein	13	5			18760	2+	1962.06	0.017	8.66437	0.9998	K.VLIFQEENEIPASVFVK.Q
14	1	sp|O95810|SDPR_HUMAN	47173.2	0.155	SDPR	Serum deprivation-response protein	13	5			18893	2+	1962.06	0.019	9.68371	0.939	K.VLIFQEENEIPASVFVK.Q
14	1	sp|O95810|SDPR_HUMAN	47173.2	0.155	SDPR	Serum deprivation-response protein	13	5			9522	2+	1604.71	0.009	5.6085	1	R.YEGSYALTSEEAER.S
14	1	sp|O95810|SDPR_HUMAN	47173.2	0.155	SDPR	Serum deprivation-response protein	13	5			10551	2+	1777.87	0.012	6.74964	0.9958	R.SDGDPVQPAVLQVHQTS.-
14	1	sp|O95810|SDPR_HUMAN	47173.2	0.155	SDPR	Serum deprivation-response protein	13	5			10676	2+	1777.87	1.021	11.8119	0.999	R.SDGDPVQPAVLQVHQTS.-
14	1	sp|O95810|SDPR_HUMAN	47173.2	0.155	SDPR	Serum deprivation-response protein	13	5			10875	2+	876.494	0.004	4.56364	0.7109	K.VSPLTFGR.K
14	1	sp|O95810|SDPR_HUMAN	47173.2	0.155	SDPR	Serum deprivation-response protein	13	5			18908	2+	1962.06	0.013	6.6257	0.988	K.VLIFQEENEIPASVFVK.Q
14	1	sp|O95810|SDPR_HUMAN	47173.2	0.155	SDPR	Serum deprivation-response protein	13	5			9576	2+	1604.71	0.005	3.11583	1	R.YEGSYALTSEEAER.S
14	1	sp|O95810|SDPR_HUMAN	47173.2	0.155	SDPR	Serum deprivation-response protein	13	5			10703	2+	1777.87	0.014	7.87458	0.9991	R.SDGDPVQPAVLQVHQTS.-
14	1	sp|O95810|SDPR_HUMAN	47173.2	0.155	SDPR	Serum deprivation-response protein	13	5			10830	2+	1777.87	0.009	5.06223	0.9994	R.SDGDPVQPAVLQVHQTS.-
15	1	sp|P00441|SODC_HUMAN	15935.7	0.169	SOD1	Superoxide dismutase [Cu-Zn]	8	2			6389	2+	1225.62	0.009	7.34324	0.9669	R.HVGDLGNVTADK.D
15	1	sp|P00441|SODC_HUMAN	15935.7	0.169	SOD1	Superoxide dismutase [Cu-Zn]	8	2			6343	2+	1225.62	0.007	5.71141	0.9994	R.HVGDLGNVTADK.D
15	1	sp|P00441|SODC_HUMAN	15935.7	0.169	SOD1	Superoxide dismutase [Cu-Zn]	8	2			6475	2+	1225.62	0.008	6.52732	0.9208	R.HVGDLGNVTADK.D
15	1	sp|P00441|SODC_HUMAN	15935.7	0.169	SOD1	Superoxide dismutase [Cu-Zn]	8	2			14330	2+	1501.77	1.008	5.32707	0.9925	K.GDGPVQGIINFEQK.E
15	1	sp|P00441|SODC_HUMAN	15935.7	0.169	SOD1	Superoxide dismutase [Cu-Zn]	8	2			14455	3+	1501.76	0.007	4.66118	0.8923	K.GDGPVQGIINFEQK.E
15	1	sp|P00441|SODC_HUMAN	15935.7	0.169	SOD1	Superoxide dismutase [Cu-Zn]	8	2			14459	2+	1501.76	0.006	3.9953	1	K.GDGPVQGIINFEQK.E
15	1	sp|P00441|SODC_HUMAN	15935.7	0.169	SOD1	Superoxide dismutase [Cu-Zn]	8	2			14357	2+	1501.77	0.768	154.485	0.8598	K.GDGPVQGIINFEQK.E
15	1	sp|P00441|SODC_HUMAN	15935.7	0.169	SOD1	Superoxide dismutase [Cu-Zn]	8	2			14489	2+	1501.76	0.006	3.9953	0.9998	K.GDGPVQGIINFEQK.E
16	1	sp|P00736|C1R_HUMAN	80118.5	0.316	C1R	Complement C1r subcomponent	77	18	2.49	42	5791	2+	1294.6	0.011	8.49685	0.9999	R.YTTTM"GVNTYK.A
16	1	sp|P00736|C1R_HUMAN	80118.5	0.316	C1R	Complement C1r subcomponent	77	18	2.49	42	7802	2+	1278.6	-1.01	7.82104	0.9791	R.YTTTMGVNTYK.A
16	1	sp|P00736|C1R_HUMAN	80118.5	0.316	C1R	Complement C1r subcomponent	77	18	2.49	42	9060	2+	1583.73	0.005	3.1571	1	K.QDAC'QGDSGGVFAVR.D	805331	2558550
16	1	sp|P00736|C1R_HUMAN	80118.5	0.316	C1R	Complement C1r subcomponent	77	18	2.49	42	9197	2+	1583.73	0.005	3.1571	1	K.QDAC'QGDSGGVFAVR.D	674274	2.12707e+06
16	1	sp|P00736|C1R_HUMAN	80118.5	0.316	C1R	Complement C1r subcomponent	77	18	2.49	42	9679	2+	1034.51	0.007	6.76652	0.855	R.DYFIATC'K.Q	582873	1.99882e+06
16	1	sp|P00736|C1R_HUMAN	80118.5	0.316	C1R	Complement C1r subcomponent	77	18	2.49	42	10709	2+	1545.79	0.002	1.29383	1	R.FC'GQLGSPLGNPPGK.K	2044406	5.24515e+06
16	1	sp|P00736|C1R_HUMAN	80118.5	0.316	C1R	Complement C1r subcomponent	77	18	2.49	42	10790	2+	1542.77	1.02	12.9637	0.9996	R.FCGQLGSPLGNPPGK.K	1.85672e+06	5.1583e+06
16	1	sp|P00736|C1R_HUMAN	80118.5	0.316	C1R	Complement C1r subcomponent	77	18	2.49	42	10852	2+	1545.79	0.002	1.29383	1	R.FC'GQLGSPLGNPPGK.K	1.57502e+06	4.31162e+06
16	1	sp|P00736|C1R_HUMAN	80118.5	0.316	C1R	Complement C1r subcomponent	77	18	2.49	42	12549	2+	1873.88	0.01	5.33651	1	R.ESEQGVYTC'TAQGIWK.N	1.1299e+06	2.88687e+06
16	1	sp|P00736|C1R_HUMAN	80118.5	0.316	C1R	Complement C1r subcomponent	77	18	2.49	42	13901	2+	1684.87	0.003	1.78056	1	R.LPVANPQAC'ENWLR.G	2582188	7779186
16	1	sp|P00736|C1R_HUMAN	80118.5	0.316	C1R	Complement C1r subcomponent	77	18	2.49	42	15075	3+	1985.91	0.004	2.01419	0.6215	R.MDVFSQNMFC'AGHPSLK.Q	602038	1.69471e+06
16	1	sp|P00736|C1R_HUMAN	80118.5	0.316	C1R	Complement C1r subcomponent	77	18	2.49	42	16332	2+	1149.63	0.009	7.8286	0.9848	K.VLNYVDWIK.K
16	1	sp|P00736|C1R_HUMAN	80118.5	0.316	C1R	Complement C1r subcomponent	77	18	2.49	42	18631	3+	1803.88	0.012	6.65235	0.8723	K.MGNFPWQVFTNIHGR.G
16	1	sp|P00736|C1R_HUMAN	80118.5	0.316	C1R	Complement C1r subcomponent	77	18	2.49	42	18796	3+	2882.34	0.011	3.81634	0.8762	K.QRPPDLDTSSNAVDLLFFTDESGDSR.G
16	1	sp|P00736|C1R_HUMAN	80118.5	0.316	C1R	Complement C1r subcomponent	77	18	2.49	42	20593	2+	2254.15	0.018	7.98527	0.9839	K.TLDEFTIIQNLQPQYQFR.D
16	1	sp|P00736|C1R_HUMAN	80118.5	0.316	C1R	Complement C1r subcomponent	77	18	2.49	42	20644	3+	2254.15	0.017	7.54165	0.9995	K.TLDEFTIIQNLQPQYQFR.D
16	1	sp|P00736|C1R_HUMAN	80118.5	0.316	C1R	Complement C1r subcomponent	77	18	2.49	42	20718	2+	2254.15	0.016	7.09802	0.9894	K.TLDEFTIIQNLQPQYQFR.D
16	1	sp|P00736|C1R_HUMAN	80118.5	0.316	C1R	Complement C1r subcomponent	77	18	2.49	42	20775	2+	2501.18	0.016	6.39699	0.9838	K.LVFQQFDLEPSEGC'FYDYVK.I	2.83208e+06	5521072
16	1	sp|P00736|C1R_HUMAN	80118.5	0.316	C1R	Complement C1r subcomponent	77	18	2.49	42	5706	2+	1294.6	0.012	9.26929	0.9993	R.YTTTM"GVNTYK.A
16	1	sp|P00736|C1R_HUMAN	80118.5	0.316	C1R	Complement C1r subcomponent	77	18	2.49	42	7671	2+	1278.6	-1.01	7.82104	0.9125	R.YTTTMGVNTYK.A
16	1	sp|P00736|C1R_HUMAN	80118.5	0.316	C1R	Complement C1r subcomponent	77	18	2.49	42	7723	2+	1278.6	0.012	9.38524	0.9811	R.YTTTMGVNTYK.A
16	1	sp|P00736|C1R_HUMAN	80118.5	0.316	C1R	Complement C1r subcomponent	77	18	2.49	42	8945	2+	1583.73	0.002	1.26284	1	K.QDAC'QGDSGGVFAVR.D	615706	1.73357e+06
16	1	sp|P00736|C1R_HUMAN	80118.5	0.316	C1R	Complement C1r subcomponent	77	18	2.49	42	10366	2+	1545.79	0.001	0.646917	1	R.FC'GQLGSPLGNPPGK.K	541613	1716847
16	1	sp|P00736|C1R_HUMAN	80118.5	0.316	C1R	Complement C1r subcomponent	77	18	2.49	42	10498	2+	1545.79	0.001	0.646917	1	R.FC'GQLGSPLGNPPGK.K	518471	1.65126e+06
16	1	sp|P00736|C1R_HUMAN	80118.5	0.316	C1R	Complement C1r subcomponent	77	18	2.49	42	10630	2+	1545.79	0.003	1.94075	0.6773	R.FC'GQLGSPLGNPPGK.K	142599	402886
16	1	sp|P00736|C1R_HUMAN	80118.5	0.316	C1R	Complement C1r subcomponent	77	18	2.49	42	12869	2+	1413.79	0.011	7.78051	0.9946	R.WILTAAHTLYPK.E
16	1	sp|P00736|C1R_HUMAN	80118.5	0.316	C1R	Complement C1r subcomponent	77	18	2.49	42	13311	2+	1684.87	0.004	2.37408	1	R.LPVANPQAC'ENWLR.G	2016390	5108215
16	1	sp|P00736|C1R_HUMAN	80118.5	0.316	C1R	Complement C1r subcomponent	77	18	2.49	42	17472	3+	1803.88	0.014	7.76107	0.6132	K.MGNFPWQVFTNIHGR.G
16	1	sp|P00736|C1R_HUMAN	80118.5	0.316	C1R	Complement C1r subcomponent	77	18	2.49	42	18096	3+	2882.34	0.017	5.89798	0.9742	K.QRPPDLDTSSNAVDLLFFTDESGDSR.G
16	1	sp|P00736|C1R_HUMAN	80118.5	0.316	C1R	Complement C1r subcomponent	77	18	2.49	42	20007	2+	2254.15	0.019	8.4289	0.9681	K.TLDEFTIIQNLQPQYQFR.D
16	1	sp|P00736|C1R_HUMAN	80118.5	0.316	C1R	Complement C1r subcomponent	77	18	2.49	42	20054	2+	2501.18	0.011	4.39793	0.9992	K.LVFQQFDLEPSEGC'FYDYVK.I	571904	1.35533e+06
16	1	sp|P00736|C1R_HUMAN	80118.5	0.316	C1R	Complement C1r subcomponent	77	18	2.49	42	9499	2+	1583.73	0.001	0.63142	0.9699	K.QDAC'QGDSGGVFAVR.D	492568	1.44559e+06
16	1	sp|P00736|C1R_HUMAN	80118.5	0.316	C1R	Complement C1r subcomponent	77	18	2.49	42	9627	2+	1583.73	0.004	2.52568	1	K.QDAC'QGDSGGVFAVR.D	4290668	1.38783e+06
16	1	sp|P00736|C1R_HUMAN	80118.5	0.316	C1R	Complement C1r subcomponent	77	18	2.49	42	11101	2+	1545.79	0.002	1.29383	1	R.FC'GQLGSPLGNPPGK.K	1.38669e+06	3.40681e+06
16	1	sp|P00736|C1R_HUMAN	80118.5	0.316	C1R	Complement C1r subcomponent	77	18	2.49	42	13917	2+	1684.87	0.004	2.37408	1	R.LPVANPQAC'ENWLR.G	943114	2699534
16	1	sp|P00736|C1R_HUMAN	80118.5	0.316	C1R	Complement C1r subcomponent	77	18	2.49	42	16339	2+	1149.63	0.009	7.8286	0.9915	K.VLNYVDWIK.K
16	1	sp|P00736|C1R_HUMAN	80118.5	0.316	C1R	Complement C1r subcomponent	77	18	2.49	42	18504	3+	1803.88	0.012	6.65235	0.969	K.MGNFPWQVFTNIHGR.G
16	1	sp|P00736|C1R_HUMAN	80118.5	0.316	C1R	Complement C1r subcomponent	77	18	2.49	42	18691	3+	2882.34	0.018	6.24492	0.7328	K.QRPPDLDTSSNAVDLLFFTDESGDSR.G
16	1	sp|P00736|C1R_HUMAN	80118.5	0.316	C1R	Complement C1r subcomponent	77	18	2.49	42	20372	2+	2501.18	0.012	4.79774	0.9431	K.LVFQQFDLEPSEGC'FYDYVK.I	560032	1.31393e+06
16	1	sp|P00736|C1R_HUMAN	80118.5	0.316	C1R	Complement C1r subcomponent	77	18	2.49	42	11267	2+	1545.79	0.002	1.29383	1	R.FC'GQLGSPLGNPPGK.K	271310	843498
16	1	sp|P00736|C1R_HUMAN	80118.5	0.316	C1R	Complement C1r subcomponent	77	18	2.49	42	12756	2+	1873.88	0.01	5.33651	0.9972	R.ESEQGVYTC'TAQGIWK.N	170880	542849
16	1	sp|P00736|C1R_HUMAN	80118.5	0.316	C1R	Complement C1r subcomponent	77	18	2.49	42	14039	2+	1684.87	0.003	1.78056	0.8532	R.LPVANPQAC'ENWLR.G	278342	870961
16	1	sp|P00736|C1R_HUMAN	80118.5	0.316	C1R	Complement C1r subcomponent	77	18	2.49	42	16288	2+	1149.63	0.01	8.69845	0.9584	K.VLNYVDWIK.K
16	1	sp|P00736|C1R_HUMAN	80118.5	0.316	C1R	Complement C1r subcomponent	77	18	2.49	42	18308	3+	2882.34	0.015	5.2041	0.992	K.QRPPDLDTSSNAVDLLFFTDESGDSR.G
16	1	sp|P00736|C1R_HUMAN	80118.5	0.316	C1R	Complement C1r subcomponent	77	18	2.49	42	19727	2+	2254.15	0.02	8.87252	0.8871	K.TLDEFTIIQNLQPQYQFR.D
16	1	sp|P00736|C1R_HUMAN	80118.5	0.316	C1R	Complement C1r subcomponent	77	18	2.49	42	19848	2+	2501.18	0.011	4.39793	0.9985	K.LVFQQFDLEPSEGC'FYDYVK.I	245619	626123
16	1	sp|P00736|C1R_HUMAN	80118.5	0.316	C1R	Complement C1r subcomponent	77	18	2.49	42	12881	2+	1873.88	0.01	5.33651	0.9568	R.ESEQGVYTC'TAQGIWK.N	27808.8	19810.3
16	1	sp|P00736|C1R_HUMAN	80118.5	0.316	C1R	Complement C1r subcomponent	77	18	2.49	42	6537	2+	815.437	0.005	6.13168	0.9714	R.GGGALLGDR.W
16	1	sp|P00736|C1R_HUMAN	80118.5	0.316	C1R	Complement C1r subcomponent	77	18	2.49	42	6441	2+	815.437	0.004	4.90535	0.9342	R.GGGALLGDR.W
16	1	sp|P00736|C1R_HUMAN	80118.5	0.316	C1R	Complement C1r subcomponent	77	18	2.49	42	6572	2+	815.437	0.004	4.90535	0.8693	R.GGGALLGDR.W
16	1	sp|P00736|C1R_HUMAN	80118.5	0.316	C1R	Complement C1r subcomponent	77	18	2.49	42	16334	2+	1149.63	0.007	6.08891	0.9038	K.VLNYVDWIK.K
16	1	sp|P00736|C1R_HUMAN	80118.5	0.316	C1R	Complement C1r subcomponent	77	18	2.49	42	6538	2+	847.431	0.004	4.72015	0.7766	R.SYPPDLR.C
16	1	sp|P00736|C1R_HUMAN	80118.5	0.316	C1R	Complement C1r subcomponent	77	18	2.49	42	7309	2+	1278.6	0.009	7.03893	0.9999	R.YTTTMGVNTYK.A
16	1	sp|P00736|C1R_HUMAN	80118.5	0.316	C1R	Complement C1r subcomponent	77	18	2.49	42	10140	2+	1545.79	0.004	2.58767	1	R.FC'GQLGSPLGNPPGK.K	3.47011e+06	6.24401e+06
16	1	sp|P00736|C1R_HUMAN	80118.5	0.316	C1R	Complement C1r subcomponent	77	18	2.49	42	10146	2+	1542.77	1	0	1	R.FCGQLGSPLGNPPGK.K	3564970	6.31707e+06
16	1	sp|P00736|C1R_HUMAN	80118.5	0.316	C1R	Complement C1r subcomponent	77	18	2.49	42	10280	2+	1545.79	1.001	0.646918	0.9998	R.FC'GQLGSPLGNPPGK.K	3235142	5291242
16	1	sp|P00736|C1R_HUMAN	80118.5	0.316	C1R	Complement C1r subcomponent	77	18	2.49	42	10286	2+	1542.77	1	0	1	R.FCGQLGSPLGNPPGK.K	2.95828e+06	4786363
16	1	sp|P00736|C1R_HUMAN	80118.5	0.316	C1R	Complement C1r subcomponent	77	18	2.49	42	11749	2+	1873.88	0.006	3.20191	0.9996	R.ESEQGVYTC'TAQGIWK.N	1.38402e+06	2479772
16	1	sp|P00736|C1R_HUMAN	80118.5	0.316	C1R	Complement C1r subcomponent	77	18	2.49	42	12735	2+	1684.87	0.001	0.593519	0.9988	R.LPVANPQAC'ENWLR.G	135427	622371
16	1	sp|P00736|C1R_HUMAN	80118.5	0.316	C1R	Complement C1r subcomponent	77	18	2.49	42	20331	2+	2501.18	1.016	6.39699	0.8624	K.LVFQQFDLEPSEGC'FYDYVK.I	701872	1.6897e+06
16	1	sp|P00736|C1R_HUMAN	80118.5	0.316	C1R	Complement C1r subcomponent	77	18	2.49	42	7450	2+	1580.73	0.004	2.53048	1	R.IQYYC'HEPYYK.M	239605	592164
16	1	sp|P00736|C1R_HUMAN	80118.5	0.316	C1R	Complement C1r subcomponent	77	18	2.49	42	8124	2+	1583.73	0.002	1.26284	1	K.QDAC'QGDSGGVFAVR.D	1.22216e+06	4234966
16	1	sp|P00736|C1R_HUMAN	80118.5	0.316	C1R	Complement C1r subcomponent	77	18	2.49	42	8266	2+	1583.73	0.002	1.26284	0.8858	K.QDAC'QGDSGGVFAVR.D	680788	2.21077e+06
16	1	sp|P00736|C1R_HUMAN	80118.5	0.316	C1R	Complement C1r subcomponent	77	18	2.49	42	10104	2+	1545.79	0.001	0.646917	1	R.FC'GQLGSPLGNPPGK.K	3.03383e+06	10059329
16	1	sp|P00736|C1R_HUMAN	80118.5	0.316	C1R	Complement C1r subcomponent	77	18	2.49	42	11593	2+	1873.88	0.01	5.33651	1	R.ESEQGVYTC'TAQGIWK.N	779026	2.52848e+06
16	1	sp|P00736|C1R_HUMAN	80118.5	0.316	C1R	Complement C1r subcomponent	77	18	2.49	42	15222	2+	1149.63	0.006	5.21907	0.9845	K.VLNYVDWIK.K
16	1	sp|P00736|C1R_HUMAN	80118.5	0.316	C1R	Complement C1r subcomponent	77	18	2.49	42	19598	2+	2254.15	0.014	6.21077	0.942	K.TLDEFTIIQNLQPQYQFR.D
16	1	sp|P00736|C1R_HUMAN	80118.5	0.316	C1R	Complement C1r subcomponent	77	18	2.49	42	19731	2+	2254.15	0.011	4.87989	0.9976	K.TLDEFTIIQNLQPQYQFR.D
16	1	sp|P00736|C1R_HUMAN	80118.5	0.316	C1R	Complement C1r subcomponent	77	18	2.49	42	19863	2+	2254.15	0.012	5.32351	0.9391	K.TLDEFTIIQNLQPQYQFR.D
16	1	sp|P00736|C1R_HUMAN	80118.5	0.316	C1R	Complement C1r subcomponent	77	18	2.49	42	8528	2+	1583.73	0	0	0.9991	K.QDAC'QGDSGGVFAVR.D	104417	366017
16	1	sp|P00736|C1R_HUMAN	80118.5	0.316	C1R	Complement C1r subcomponent	77	18	2.49	42	9101	2+	1034.51	0.007	6.76652	0.619	R.DYFIATC'K.Q	92437.8	293227
16	1	sp|P00736|C1R_HUMAN	80118.5	0.316	C1R	Complement C1r subcomponent	77	18	2.49	42	10309	2+	1545.79	0.001	0.646917	0.8505	R.FC'GQLGSPLGNPPGK.K	577840	1.29527e+06
16	1	sp|P00736|C1R_HUMAN	80118.5	0.316	C1R	Complement C1r subcomponent	77	18	2.49	42	11746	2+	1873.88	-0.01	5.33651	0.6327	R.ESEQGVYTC'TAQGIWK.N	139903	443733
16	1	sp|P00736|C1R_HUMAN	80118.5	0.316	C1R	Complement C1r subcomponent	77	18	2.49	42	17419	3+	2882.34	0.018	6.24492	0.8352	K.QRPPDLDTSSNAVDLLFFTDESGDSR.G
16	1	sp|P00736|C1R_HUMAN	80118.5	0.316	C1R	Complement C1r subcomponent	77	18	2.49	42	17538	3+	2882.34	0.018	6.24492	0.9969	K.QRPPDLDTSSNAVDLLFFTDESGDSR.G
16	1	sp|P00736|C1R_HUMAN	80118.5	0.316	C1R	Complement C1r subcomponent	77	18	2.49	42	19043	2+	2254.15	0.014	6.21077	0.9987	K.TLDEFTIIQNLQPQYQFR.D
16	1	sp|P00736|C1R_HUMAN	80118.5	0.316	C1R	Complement C1r subcomponent	77	18	2.49	42	19080	3+	2254.15	0.014	6.21077	0.987	K.TLDEFTIIQNLQPQYQFR.D
17	1	sp|P00742|FA10_HUMAN	54731.7	0.357	F10	Coagulation factor X	79	25	1.44	56	9762	2+	1354.68	-0.011	8.12002	0.9942	K.AC'IPTGPYPC'GK.Q	82893.1	132262
17	1	sp|P00742|FA10_HUMAN	54731.7	0.357	F10	Coagulation factor X	79	25	1.44	56	5508	2+	1713.73	0	0	0.9986	K.Q^EDAC'QGDSGGPHVTR.F	84229.8	105468
17	1	sp|P00742|FA10_HUMAN	54731.7	0.357	F10	Coagulation factor X	79	25	1.44	56	12271	2+	1309.61	1.004	3.05435	0.9998	R.DWAESTLMTQK.T
17	1	sp|P00742|FA10_HUMAN	54731.7	0.357	F10	Coagulation factor X	79	25	1.44	56	5457	2+	1713.73	0	0	0.8652	K.Q^EDAC'QGDSGGPHVTR.F	27837.7	40705
17	1	sp|P00742|FA10_HUMAN	54731.7	0.357	F10	Coagulation factor X	79	25	1.44	56	11820	2+	1309.61	0.007	5.34511	0.9967	R.DWAESTLMTQK.T
17	1	sp|P00742|FA10_HUMAN	54731.7	0.357	F10	Coagulation factor X	79	25	1.44	56	11950	2+	1309.61	0.003	2.29076	0.9867	R.DWAESTLMTQK.T
17	1	sp|P00742|FA10_HUMAN	54731.7	0.357	F10	Coagulation factor X	79	25	1.44	56	12146	2+	1121.57	0.004	3.56644	0.8925	K.MLEVPYVDR.N
17	1	sp|P00742|FA10_HUMAN	54731.7	0.357	F10	Coagulation factor X	79	25	1.44	56	12452	2+	1309.61	0.009	6.87228	1	R.DWAESTLMTQK.T
17	1	sp|P00742|FA10_HUMAN	54731.7	0.357	F10	Coagulation factor X	79	25	1.44	56	9422	2+	893.484	0.007	7.8345	0.9932	K.TGIVSGFGR.T
17	1	sp|P00742|FA10_HUMAN	54731.7	0.357	F10	Coagulation factor X	79	25	1.44	56	16626	2+	1341.67	0.008	5.96272	0.9883	K.ETYDFDIAVLR.L
17	1	sp|P00742|FA10_HUMAN	54731.7	0.357	F10	Coagulation factor X	79	25	1.44	56	8965	2+	956.47	-0.004	4.18205	0.9944	K.NC'ELFTR.K	219095	402069
17	1	sp|P00742|FA10_HUMAN	54731.7	0.357	F10	Coagulation factor X	79	25	1.44	56	9550	2+	1354.68	-0.01	7.38184	0.9988	K.AC'IPTGPYPC'GK.Q	236905	441480
17	1	sp|P00742|FA10_HUMAN	54731.7	0.357	F10	Coagulation factor X	79	25	1.44	56	9560	2+	1348.64	0.004	2.96595	0.8664	K.ACIPTGPYPCGK.Q	235706	440472
17	1	sp|P00742|FA10_HUMAN	54731.7	0.357	F10	Coagulation factor X	79	25	1.44	56	3578	2+	1757.73	-0.001	0.568914	1	K.DGDQC'ETSPC'QNQGK.C	6.1437e+06	9083246
17	1	sp|P00742|FA10_HUMAN	54731.7	0.357	F10	Coagulation factor X	79	25	1.44	56	3677	2+	1751.7	0.014	7.99225	0.9999	K.DGDQCETSPCQNQGK.C	6610926	9732938
17	1	sp|P00742|FA10_HUMAN	54731.7	0.357	F10	Coagulation factor X	79	25	1.44	56	3699	2+	1757.73	-0.004	2.27566	0.9999	K.DGDQC'ETSPC'QNQGK.C	6559842	9642159
17	1	sp|P00742|FA10_HUMAN	54731.7	0.357	F10	Coagulation factor X	79	25	1.44	56	3810	2+	1751.7	0.01	5.70875	0.9947	K.DGDQCETSPCQNQGK.C	1.89867e+06	2.71139e+06
17	1	sp|P00742|FA10_HUMAN	54731.7	0.357	F10	Coagulation factor X	79	25	1.44	56	3831	2+	1757.73	-0.007	3.9824	0.9942	K.DGDQC'ETSPC'QNQGK.C	1.32701e+06	1886539
17	1	sp|P00742|FA10_HUMAN	54731.7	0.357	F10	Coagulation factor X	79	25	1.44	56	4007	3+	2048.89	-0.002	0.976137	0.9906	K.YKDGDQC'ETSPC'QNQGK.C	26341758	39143700
17	1	sp|P00742|FA10_HUMAN	54731.7	0.357	F10	Coagulation factor X	79	25	1.44	56	4029	2+	2042.85	0.015	7.34267	1	K.YKDGDQCETSPCQNQGK.C	1319921	1.96741e+06
17	1	sp|P00742|FA10_HUMAN	54731.7	0.357	F10	Coagulation factor X	79	25	1.44	56	4085	2+	2048.89	0.001	0.488069	0.9995	K.YKDGDQC'ETSPC'QNQGK.C	1.31114e+06	1.95818e+06
17	1	sp|P00742|FA10_HUMAN	54731.7	0.357	F10	Coagulation factor X	79	25	1.44	56	5921	2+	938.458	0.006	6.39347	0.6528	R.GYTLADNGK.A
17	1	sp|P00742|FA10_HUMAN	54731.7	0.357	F10	Coagulation factor X	79	25	1.44	56	6936	2+	1028.55	0.005	4.86122	0.9352	R.EQANNILAR.V
17	1	sp|P00742|FA10_HUMAN	54731.7	0.357	F10	Coagulation factor X	79	25	1.44	56	8693	2+	956.47	-0.004	4.18205	0.99	K.NC'ELFTR.K	26934810	39806516
17	1	sp|P00742|FA10_HUMAN	54731.7	0.357	F10	Coagulation factor X	79	25	1.44	56	8825	2+	956.47	-0.003	3.13653	0.9649	K.NC'ELFTR.K	23288148	34119592
17	1	sp|P00742|FA10_HUMAN	54731.7	0.357	F10	Coagulation factor X	79	25	1.44	56	8957	2+	956.47	-0.004	4.18205	0.9957	K.NC'ELFTR.K	5.81488e+06	8455952
17	1	sp|P00742|FA10_HUMAN	54731.7	0.357	F10	Coagulation factor X	79	25	1.44	56	9301	2+	1354.68	-0.01	7.38184	0.9943	K.AC'IPTGPYPC'GK.Q	30851896	42686680
17	1	sp|P00742|FA10_HUMAN	54731.7	0.357	F10	Coagulation factor X	79	25	1.44	56	9397	2+	938.437	0.006	6.39361	0.9969	K.TNEFWNK.Y
17	1	sp|P00742|FA10_HUMAN	54731.7	0.357	F10	Coagulation factor X	79	25	1.44	56	9430	2+	1354.68	-0.004	2.95273	0.9999	K.AC'IPTGPYPC'GK.Q	32997750	45522352
17	1	sp|P00742|FA10_HUMAN	54731.7	0.357	F10	Coagulation factor X	79	25	1.44	56	9431	2+	1348.64	0.011	8.15637	0.9998	K.ACIPTGPYPCGK.Q	32997750	45522352
17	1	sp|P00742|FA10_HUMAN	54731.7	0.357	F10	Coagulation factor X	79	25	1.44	56	9529	2+	938.437	0.005	5.32801	0.7085	K.TNEFWNK.Y
17	1	sp|P00742|FA10_HUMAN	54731.7	0.357	F10	Coagulation factor X	79	25	1.44	56	9562	2+	1354.68	-0.008	5.90547	0.9975	K.AC'IPTGPYPC'GK.Q	14896244	19976304
17	1	sp|P00742|FA10_HUMAN	54731.7	0.357	F10	Coagulation factor X	79	25	1.44	56	9563	2+	1348.64	0.01	7.41488	0.9998	K.ACIPTGPYPCGK.Q	14896244	19976304
17	1	sp|P00742|FA10_HUMAN	54731.7	0.357	F10	Coagulation factor X	79	25	1.44	56	9662	2+	938.437	0.004	4.26241	0.998	K.TNEFWNK.Y
17	1	sp|P00742|FA10_HUMAN	54731.7	0.357	F10	Coagulation factor X	79	25	1.44	56	9694	2+	1354.68	-0.01	7.38184	0.9996	K.AC'IPTGPYPC'GK.Q	948148	1.61554e+06
17	1	sp|P00742|FA10_HUMAN	54731.7	0.357	F10	Coagulation factor X	79	25	1.44	56	15632	2+	1963.84	0.013	6.61968	0.9967	K.DGLGEYTCTCLEGFEGK.N	1.767e+06	823940
17	1	sp|P00742|FA10_HUMAN	54731.7	0.357	F10	Coagulation factor X	79	25	1.44	56	3566	2+	1751.7	0.01	5.70875	0.7088	K.DGDQCETSPCQNQGK.C	7.43304e+06	8963681
17	1	sp|P00742|FA10_HUMAN	54731.7	0.357	F10	Coagulation factor X	79	25	1.44	56	3639	2+	1757.73	-0.001	0.568914	1	K.DGDQC'ETSPC'QNQGK.C	7.45612e+06	8988284
17	1	sp|P00742|FA10_HUMAN	54731.7	0.357	F10	Coagulation factor X	79	25	1.44	56	3683	2+	1751.7	0.014	7.99225	0.9998	K.DGDQCETSPCQNQGK.C	7.44673e+06	8974875
17	1	sp|P00742|FA10_HUMAN	54731.7	0.357	F10	Coagulation factor X	79	25	1.44	56	3772	2+	1757.73	-0.005	2.84457	0.9932	K.DGDQC'ETSPC'QNQGK.C	5.53879e+06	6566799
17	1	sp|P00742|FA10_HUMAN	54731.7	0.357	F10	Coagulation factor X	79	25	1.44	56	4064	2+	2048.89	0.001	0.488069	0.9995	K.YKDGDQC'ETSPC'QNQGK.C	982044	1.21372e+06
17	1	sp|P00742|FA10_HUMAN	54731.7	0.357	F10	Coagulation factor X	79	25	1.44	56	4141	3+	2048.89	-0.004	1.95227	0.6931	K.YKDGDQC'ETSPC'QNQGK.C	10431622	12369074
17	1	sp|P00742|FA10_HUMAN	54731.7	0.357	F10	Coagulation factor X	79	25	1.44	56	4169	2+	2042.85	0.015	7.34267	0.9362	K.YKDGDQCETSPCQNQGK.C	957495	1.17913e+06
17	1	sp|P00742|FA10_HUMAN	54731.7	0.357	F10	Coagulation factor X	79	25	1.44	56	5781	2+	938.458	0.005	5.32789	0.9276	R.GYTLADNGK.A
17	1	sp|P00742|FA10_HUMAN	54731.7	0.357	F10	Coagulation factor X	79	25	1.44	56	6882	2+	1028.55	0.006	5.83346	0.605	R.EQANNILAR.V
17	1	sp|P00742|FA10_HUMAN	54731.7	0.357	F10	Coagulation factor X	79	25	1.44	56	8817	2+	953.451	1.002	2.09764	0.7771	K.NCELFTR.K	9808042	12125612
17	1	sp|P00742|FA10_HUMAN	54731.7	0.357	F10	Coagulation factor X	79	25	1.44	56	8948	2+	953.451	1.002	2.09764	0.8145	K.NCELFTR.K	6455253	7.83924e+06
17	1	sp|P00742|FA10_HUMAN	54731.7	0.357	F10	Coagulation factor X	79	25	1.44	56	8959	2+	956.47	-0.005	5.22756	0.9881	K.NC'ELFTR.K	5837885	7070838
17	1	sp|P00742|FA10_HUMAN	54731.7	0.357	F10	Coagulation factor X	79	25	1.44	56	9531	2+	1354.68	-0.009	6.64365	1	K.AC'IPTGPYPC'GK.Q	23140056	27169944
17	1	sp|P00742|FA10_HUMAN	54731.7	0.357	F10	Coagulation factor X	79	25	1.44	56	9619	2+	1348.64	0.01	7.41488	0.9999	K.ACIPTGPYPCGK.Q	23322994	27362218
17	1	sp|P00742|FA10_HUMAN	54731.7	0.357	F10	Coagulation factor X	79	25	1.44	56	9663	2+	1354.68	-0.008	5.90547	1	K.AC'IPTGPYPC'GK.Q	21370492	24960050
17	1	sp|P00742|FA10_HUMAN	54731.7	0.357	F10	Coagulation factor X	79	25	1.44	56	9707	2+	938.437	0.005	5.32801	0.9953	K.TNEFWNK.Y
17	1	sp|P00742|FA10_HUMAN	54731.7	0.357	F10	Coagulation factor X	79	25	1.44	56	9753	2+	1348.64	0.008	5.93191	0.8962	K.ACIPTGPYPCGK.Q	5.71812e+06	13424511
17	1	sp|P00742|FA10_HUMAN	54731.7	0.357	F10	Coagulation factor X	79	25	1.44	56	9796	2+	1354.68	-0.01	7.38184	0.9896	K.AC'IPTGPYPC'GK.Q	1.80096e+06	23612844
17	1	sp|P00742|FA10_HUMAN	54731.7	0.357	F10	Coagulation factor X	79	25	1.44	56	9894	2+	1348.64	0.008	5.93191	0.9657	K.ACIPTGPYPCGK.Q	389683	44587240
17	1	sp|P00742|FA10_HUMAN	54731.7	0.357	F10	Coagulation factor X	79	25	1.44	56	13305	2+	1196.6	-0.078	65.1848	0.7851	R.ANSFLEEMKK.G
17	1	sp|P00742|FA10_HUMAN	54731.7	0.357	F10	Coagulation factor X	79	25	1.44	56	15671	2+	1963.84	0.004	2.03682	0.9852	K.DGLGEYTCTCLEGFEGK.N	656108	296791
17	1	sp|P00742|FA10_HUMAN	54731.7	0.357	F10	Coagulation factor X	79	25	1.44	56	15735	2+	1969.88	0.994	3.04587	0.9713	K.DGLGEYTC'TC'LEGFEGK.N	656108	296791
17	1	sp|P00742|FA10_HUMAN	54731.7	0.357	F10	Coagulation factor X	79	25	1.44	56	3781	2+	1757.73	-0.004	2.27566	0.9822	K.DGDQC'ETSPC'QNQGK.C	353501	349849
17	1	sp|P00742|FA10_HUMAN	54731.7	0.357	F10	Coagulation factor X	79	25	1.44	56	5865	2+	938.458	0.005	5.32789	0.7461	R.GYTLADNGK.A
17	1	sp|P00742|FA10_HUMAN	54731.7	0.357	F10	Coagulation factor X	79	25	1.44	56	9638	2+	1348.64	0.009	6.6734	1	K.ACIPTGPYPCGK.Q	1.59862e+06	1.65326e+06
17	1	sp|P00742|FA10_HUMAN	54731.7	0.357	F10	Coagulation factor X	79	25	1.44	56	9660	2+	1354.68	-0.008	5.90547	1	K.AC'IPTGPYPC'GK.Q	1.59518e+06	1649998
17	1	sp|P00742|FA10_HUMAN	54731.7	0.357	F10	Coagulation factor X	79	25	1.44	56	5621	2+	1710.71	0.009	5.26096	0.9849	K.Q^EDACQGDSGGPHVTR.F	31004.6	37117.3
17	1	sp|P00742|FA10_HUMAN	54731.7	0.357	F10	Coagulation factor X	79	25	1.44	56	9051	2+	1354.68	-0.008	5.90547	0.9983	K.AC'IPTGPYPC'GK.Q	1599300	1.82885e+06
17	1	sp|P00742|FA10_HUMAN	54731.7	0.357	F10	Coagulation factor X	79	25	1.44	56	9102	2+	1348.64	0.01	7.41488	0.9996	K.ACIPTGPYPCGK.Q	1.52659e+06	1.72531e+06
17	1	sp|P00742|FA10_HUMAN	54731.7	0.357	F10	Coagulation factor X	79	25	1.44	56	12166	2+	1309.61	0.009	6.87228	0.9992	R.DWAESTLMTQK.T
17	1	sp|P00742|FA10_HUMAN	54731.7	0.357	F10	Coagulation factor X	79	25	1.44	56	5263	2+	1713.73	0	0	0.9995	K.Q^EDAC'QGDSGGPHVTR.F	712924	1.0236e+06
17	1	sp|P00742|FA10_HUMAN	54731.7	0.357	F10	Coagulation factor X	79	25	1.44	56	7157	2+	1287.62	0.015	11.6494	0.8074	R.M"NVAPACLPER.D	385847	387929
17	1	sp|P00742|FA10_HUMAN	54731.7	0.357	F10	Coagulation factor X	79	25	1.44	56	8116	2+	1348.64	0.009	6.6734	0.954	K.ACIPTGPYPCGK.Q	956918	1.80657e+06
17	1	sp|P00742|FA10_HUMAN	54731.7	0.357	F10	Coagulation factor X	79	25	1.44	56	8891	2+	1325.6	0.008	6.03498	1	R.DWAESTLM"TQK.T
17	1	sp|P00742|FA10_HUMAN	54731.7	0.357	F10	Coagulation factor X	79	25	1.44	56	11286	2+	1309.61	0.009	6.87228	1	R.DWAESTLMTQK.T
17	1	sp|P00742|FA10_HUMAN	54731.7	0.357	F10	Coagulation factor X	79	25	1.44	56	11433	2+	1309.61	0.009	6.87228	0.9999	R.DWAESTLMTQK.T
17	1	sp|P00742|FA10_HUMAN	54731.7	0.357	F10	Coagulation factor X	79	25	1.44	56	12509	2+	2096.01	0.012	5.72515	1	R.NTEQEEGGEAVHEVEVVIK.H
17	1	sp|P00742|FA10_HUMAN	54731.7	0.357	F10	Coagulation factor X	79	25	1.44	56	4776	2+	1713.73	-0.004	2.33409	0.9848	K.Q^EDAC'QGDSGGPHVTR.F	57431.6	112792
17	1	sp|P00742|FA10_HUMAN	54731.7	0.357	F10	Coagulation factor X	79	25	1.44	56	8061	2+	1354.68	-0.01	7.38184	0.813	K.AC'IPTGPYPC'GK.Q	644776	763015
17	1	sp|P00742|FA10_HUMAN	54731.7	0.357	F10	Coagulation factor X	79	25	1.44	56	8312	2+	1274.64	-0.002	1.56907	0.9798	R.MNVAPAC'LPER.D	2.35047e+06	972427
17	1	sp|P00742|FA10_HUMAN	54731.7	0.357	F10	Coagulation factor X	79	25	1.44	56	8476	2+	1271.62	0.015	11.7959	0.6672	R.MNVAPACLPER.D	291881	679421
17	1	sp|P00742|FA10_HUMAN	54731.7	0.357	F10	Coagulation factor X	79	25	1.44	56	8496	2+	1274.64	-0.01	7.84534	0.9987	R.MNVAPAC'LPER.D	289494	532277
17	1	sp|P00742|FA10_HUMAN	54731.7	0.357	F10	Coagulation factor X	79	25	1.44	56	11530	2+	1309.61	0.011	8.39945	1	R.DWAESTLMTQK.T
18	1	sp|P00746|CFAD_HUMAN	27032.9	0.324	CFD	Complement factor D	10	5	1.46	2	14416	3+	1758	0.012	6.82593	0.9573	R.RPDSLQHVLLPVLDR.A
18	1	sp|P00746|CFAD_HUMAN	27032.9	0.324	CFD	Complement factor D	10	5	1.46	2	15923	2+	2074.02	0.872	61.7158	0.9333	K.GDSGGPLVCGGVLEGVVTSGSR.V
18	1	sp|P00746|CFAD_HUMAN	27032.9	0.324	CFD	Complement factor D	10	5	1.46	2	14548	3+	1758	0.015	8.53241	0.7387	R.RPDSLQHVLLPVLDR.A
18	1	sp|P00746|CFAD_HUMAN	27032.9	0.324	CFD	Complement factor D	10	5	1.46	2	16553	3+	2681.38	0.021	7.83179	0.6808	R.AVPHPDSQPDTIDHDLLLLQLSEK.A
18	1	sp|P00746|CFAD_HUMAN	27032.9	0.324	CFD	Complement factor D	10	5	1.46	2	13081	3+	1758	0.012	6.82593	0.9886	R.RPDSLQHVLLPVLDR.A
18	1	sp|P00746|CFAD_HUMAN	27032.9	0.324	CFD	Complement factor D	10	5	1.46	2	13151	2+	1758	0.012	6.82593	0.9136	R.RPDSLQHVLLPVLDR.A
18	1	sp|P00746|CFAD_HUMAN	27032.9	0.324	CFD	Complement factor D	10	5	1.46	2	13223	3+	1758	0.01	5.68828	0.9786	R.RPDSLQHVLLPVLDR.A
18	1	sp|P00746|CFAD_HUMAN	27032.9	0.324	CFD	Complement factor D	10	5	1.46	2	15340	2+	2182.09	0.003	1.37483	0.9999	R.DVAPGTLC'DVAGWGIVNHAGR.R	614141	950288
18	1	sp|P00746|CFAD_HUMAN	27032.9	0.324	CFD	Complement factor D	10	5	1.46	2	15366	2+	2077.04	0.011	5.29599	1	K.GDSGGPLVC'GGVLEGVVTSGSR.V	2759314	3.81768e+06
18	1	sp|P00746|CFAD_HUMAN	27032.9	0.324	CFD	Complement factor D	10	5	1.46	2	15492	2+	2074.02	-0.13	62.6801	0.8622	K.GDSGGPLVCGGVLEGVVTSGSR.V
19	1	sp|P00748|FA12_HUMAN	67792.1	0.273	F12	Coagulation factor XII	86	18	1.44	52	4992	2+	1005.5	-0.004	3.97813	0.9724	R.NGPLSC'GQR.L	55543	102730
19	1	sp|P00748|FA12_HUMAN	67792.1	0.273	F12	Coagulation factor XII	86	18	1.44	52	6054	2+	927.489	0.003	3.23454	0.7549	R.EQPPSLTR.N
19	1	sp|P00748|FA12_HUMAN	67792.1	0.273	F12	Coagulation factor XII	86	18	1.44	52	10112	2+	883.572	0.006	6.79062	0.9995	R.VVGGLVALR.G
19	1	sp|P00748|FA12_HUMAN	67792.1	0.273	F12	Coagulation factor XII	86	18	1.44	52	10254	2+	883.572	0.006	6.79062	0.9684	R.VVGGLVALR.G
19	1	sp|P00748|FA12_HUMAN	67792.1	0.273	F12	Coagulation factor XII	86	18	1.44	52	10891	3+	2345.09	0.004	1.70569	0.9995	K.GRPGPQPWC'ATTPNFDQDQR.W	494175	1.15643e+06
19	1	sp|P00748|FA12_HUMAN	67792.1	0.273	F12	Coagulation factor XII	86	18	1.44	52	11359	2+	1069.52	-0.002	1.87	0.9986	R.WGYC'LEPK.K	971306	4634562
19	1	sp|P00748|FA12_HUMAN	67792.1	0.273	F12	Coagulation factor XII	86	18	1.44	52	11577	2+	1079.57	-0.001	0.926291	0.8957	K.C'FEPQLLR.F	1.50785e+06	6664334
19	1	sp|P00748|FA12_HUMAN	67792.1	0.273	F12	Coagulation factor XII	86	18	1.44	52	12493	2+	2012.96	0.016	7.94851	1	R.TTLSGAPC'QPWASEATYR.N	1.81747e+06	4372373
19	1	sp|P00748|FA12_HUMAN	67792.1	0.273	F12	Coagulation factor XII	86	18	1.44	52	21605	3+	2029.05	0.016	7.88545	0.9962	R.NKPGVYTDVAYYLAWIR.E
19	1	sp|P00748|FA12_HUMAN	67792.1	0.273	F12	Coagulation factor XII	86	18	1.44	52	21626	2+	2029.05	0.017	8.37829	0.7804	R.NKPGVYTDVAYYLAWIR.E
19	1	sp|P00748|FA12_HUMAN	67792.1	0.273	F12	Coagulation factor XII	86	18	1.44	52	9940	2+	883.572	0.958	47.5343	0.9978	R.VVGGLVALR.G
19	1	sp|P00748|FA12_HUMAN	67792.1	0.273	F12	Coagulation factor XII	86	18	1.44	52	10081	2+	883.572	0.005	5.65885	0.9919	R.VVGGLVALR.G
19	1	sp|P00748|FA12_HUMAN	67792.1	0.273	F12	Coagulation factor XII	86	18	1.44	52	11450	2+	1079.57	0.001	0.926291	0.6118	K.C'FEPQLLR.F	952726	3.14284e+06
19	1	sp|P00748|FA12_HUMAN	67792.1	0.273	F12	Coagulation factor XII	86	18	1.44	52	12157	2+	2012.96	0.007	3.47747	1	R.TTLSGAPC'QPWASEATYR.N	1.07061e+06	2492959
19	1	sp|P00748|FA12_HUMAN	67792.1	0.273	F12	Coagulation factor XII	86	18	1.44	52	12172	2+	2009.94	1.014	6.96539	0.9979	R.TTLSGAPCQPWASEATYR.N	1.07061e+06	2492959
19	1	sp|P00748|FA12_HUMAN	67792.1	0.273	F12	Coagulation factor XII	86	18	1.44	52	13875	2+	2096.09	0.018	8.58741	1	R.LHEAFSPVSYQHDLALLR.L
19	1	sp|P00748|FA12_HUMAN	67792.1	0.273	F12	Coagulation factor XII	86	18	1.44	52	15711	3+	1932.96	0.007	3.62139	0.6614	R.NPDNDIRPWC'FVLNR.D	307017	813687
19	1	sp|P00748|FA12_HUMAN	67792.1	0.273	F12	Coagulation factor XII	86	18	1.44	52	20694	2+	2029.05	0.014	6.89977	0.9999	R.NKPGVYTDVAYYLAWIR.E
19	1	sp|P00748|FA12_HUMAN	67792.1	0.273	F12	Coagulation factor XII	86	18	1.44	52	10793	2+	883.572	0.006	6.79062	0.9988	R.VVGGLVALR.G
19	1	sp|P00748|FA12_HUMAN	67792.1	0.273	F12	Coagulation factor XII	86	18	1.44	52	11851	2+	1069.52	0.973	25.2449	0.9683	R.WGYC'LEPK.K
19	1	sp|P00748|FA12_HUMAN	67792.1	0.273	F12	Coagulation factor XII	86	18	1.44	52	12193	2+	1079.57	0	0	0.9905	K.C'FEPQLLR.F	881000	3.69423e+06
19	1	sp|P00748|FA12_HUMAN	67792.1	0.273	F12	Coagulation factor XII	86	18	1.44	52	12636	2+	2012.96	0.016	7.94851	1	R.TTLSGAPC'QPWASEATYR.N	861511	2.19965e+06
19	1	sp|P00748|FA12_HUMAN	67792.1	0.273	F12	Coagulation factor XII	86	18	1.44	52	15092	3+	2096.09	0.018	8.58741	0.9997	R.LHEAFSPVSYQHDLALLR.L
19	1	sp|P00748|FA12_HUMAN	67792.1	0.273	F12	Coagulation factor XII	86	18	1.44	52	11026	2+	883.572	0.006	6.79062	0.9354	R.VVGGLVALR.G
19	1	sp|P00748|FA12_HUMAN	67792.1	0.273	F12	Coagulation factor XII	86	18	1.44	52	12011	2+	1069.52	-0.002	1.87	0.9987	R.WGYC'LEPK.K	174555	783976
19	1	sp|P00748|FA12_HUMAN	67792.1	0.273	F12	Coagulation factor XII	86	18	1.44	52	12670	2+	2012.96	0.005	2.48391	0.6613	R.TTLSGAPC'QPWASEATYR.N	332094	876968
19	1	sp|P00748|FA12_HUMAN	67792.1	0.273	F12	Coagulation factor XII	86	18	1.44	52	20727	3+	2029.05	0.016	7.88545	0.9972	R.NKPGVYTDVAYYLAWIR.E
19	1	sp|P00748|FA12_HUMAN	67792.1	0.273	F12	Coagulation factor XII	86	18	1.44	52	12312	2+	1069.52	-0.004	3.73999	0.9967	R.WGYC'LEPK.K	136231	209679
19	1	sp|P00748|FA12_HUMAN	67792.1	0.273	F12	Coagulation factor XII	86	18	1.44	52	12552	2+	1079.57	-0.002	1.85258	0.996	K.C'FEPQLLR.F	460004	690820
19	1	sp|P00748|FA12_HUMAN	67792.1	0.273	F12	Coagulation factor XII	86	18	1.44	52	12752	2+	2012.96	-0.005	2.48391	0.996	R.TTLSGAPC'QPWASEATYR.N	188210	204725
19	1	sp|P00748|FA12_HUMAN	67792.1	0.273	F12	Coagulation factor XII	86	18	1.44	52	4585	2+	1013.48	0.006	5.92018	0.9642	R.CLEVEGHR.L	1.60123e+06	1.12291e+06
19	1	sp|P00748|FA12_HUMAN	67792.1	0.273	F12	Coagulation factor XII	86	18	1.44	52	4593	2+	1016.5	-0.009	8.85389	0.8583	R.C'LEVEGHR.L	1.60258e+06	1.12256e+06
19	1	sp|P00748|FA12_HUMAN	67792.1	0.273	F12	Coagulation factor XII	86	18	1.44	52	4794	2+	1002.48	0.006	5.98517	0.6041	R.NGPLSCGQR.L	581428	225198
19	1	sp|P00748|FA12_HUMAN	67792.1	0.273	F12	Coagulation factor XII	86	18	1.44	52	5365	2+	1005.5	0.976	23.8688	0.8421	R.NGPLSC'GQR.L
19	1	sp|P00748|FA12_HUMAN	67792.1	0.273	F12	Coagulation factor XII	86	18	1.44	52	5901	2+	927.489	0.005	5.3909	0.9939	R.EQPPSLTR.N
19	1	sp|P00748|FA12_HUMAN	67792.1	0.273	F12	Coagulation factor XII	86	18	1.44	52	6533	2+	1392.75	0.009	6.46204	0.9992	R.TPPQSQTPGALPAK.R
19	1	sp|P00748|FA12_HUMAN	67792.1	0.273	F12	Coagulation factor XII	86	18	1.44	52	6690	2+	1392.75	0.008	5.74404	0.9993	R.TPPQSQTPGALPAK.R
19	1	sp|P00748|FA12_HUMAN	67792.1	0.273	F12	Coagulation factor XII	86	18	1.44	52	12145	2+	1066.5	0.006	5.62587	0.9999	R.WGYCLEPK.K	1.75954e+06	1.27261e+06
19	1	sp|P00748|FA12_HUMAN	67792.1	0.273	F12	Coagulation factor XII	86	18	1.44	52	12259	2+	1069.52	-0.009	8.41498	0.9947	R.WGYC'LEPK.K	1.75303e+06	1.26877e+06
19	1	sp|P00748|FA12_HUMAN	67792.1	0.273	F12	Coagulation factor XII	86	18	1.44	52	12272	2+	1066.5	0.006	5.62587	0.9999	R.WGYCLEPK.K	1.72522e+06	1249878
19	1	sp|P00748|FA12_HUMAN	67792.1	0.273	F12	Coagulation factor XII	86	18	1.44	52	12490	2+	1076.56	0.006	5.57333	0.9964	K.CFEPQLLR.F	8900108	6530435
19	1	sp|P00748|FA12_HUMAN	67792.1	0.273	F12	Coagulation factor XII	86	18	1.44	52	12492	2+	1079.57	-0.002	1.85258	0.935	K.C'FEPQLLR.F	8900108	6530435
19	1	sp|P00748|FA12_HUMAN	67792.1	0.273	F12	Coagulation factor XII	86	18	1.44	52	12625	2+	1076.56	0.007	6.50222	0.9652	K.CFEPQLLR.F	7484165	5473420
19	1	sp|P00748|FA12_HUMAN	67792.1	0.273	F12	Coagulation factor XII	86	18	1.44	52	12626	2+	1079.57	-0.002	1.85258	0.9915	K.C'FEPQLLR.F	7484165	5473420
19	1	sp|P00748|FA12_HUMAN	67792.1	0.273	F12	Coagulation factor XII	86	18	1.44	52	12694	2+	2012.96	-0.005	2.48391	0.9999	R.TTLSGAPC'QPWASEATYR.N	8503342	6.69008e+06
19	1	sp|P00748|FA12_HUMAN	67792.1	0.273	F12	Coagulation factor XII	86	18	1.44	52	12700	2+	2009.94	0.014	6.96539	1	R.TTLSGAPCQPWASEATYR.N	8516380	6.69991e+06
19	1	sp|P00748|FA12_HUMAN	67792.1	0.273	F12	Coagulation factor XII	86	18	1.44	52	12820	2+	2012.96	-0.005	2.48391	0.9999	R.TTLSGAPC'QPWASEATYR.N	7.93651e+06	6225210
19	1	sp|P00748|FA12_HUMAN	67792.1	0.273	F12	Coagulation factor XII	86	18	1.44	52	12833	2+	2009.94	0.014	6.96539	1	R.TTLSGAPCQPWASEATYR.N	7015705	5.4794e+06
19	1	sp|P00748|FA12_HUMAN	67792.1	0.273	F12	Coagulation factor XII	86	18	1.44	52	13190	2+	1076.56	0.006	5.57333	0.958	K.CFEPQLLR.F	68943.9	41349.3
19	1	sp|P00748|FA12_HUMAN	67792.1	0.273	F12	Coagulation factor XII	86	18	1.44	52	4722	2+	1016.5	0.912	86.5714	0.8523	R.C'LEVEGHR.L
19	1	sp|P00748|FA12_HUMAN	67792.1	0.273	F12	Coagulation factor XII	86	18	1.44	52	4732	2+	1013.48	0.005	4.93348	0.7923	R.CLEVEGHR.L	176068	158826
19	1	sp|P00748|FA12_HUMAN	67792.1	0.273	F12	Coagulation factor XII	86	18	1.44	52	12327	2+	1066.5	0.006	5.62587	0.9962	R.WGYCLEPK.K	412607	385030
19	1	sp|P00748|FA12_HUMAN	67792.1	0.273	F12	Coagulation factor XII	86	18	1.44	52	12329	2+	1069.52	-0.009	8.41498	0.9862	R.WGYC'LEPK.K	412607	385030
19	1	sp|P00748|FA12_HUMAN	67792.1	0.273	F12	Coagulation factor XII	86	18	1.44	52	12522	2+	1076.56	1.017	15.7911	0.9979	K.CFEPQLLR.F	1.10752e+06	1.06409e+06
19	1	sp|P00748|FA12_HUMAN	67792.1	0.273	F12	Coagulation factor XII	86	18	1.44	52	12922	2+	2009.94	1.014	6.96539	0.6885	R.TTLSGAPCQPWASEATYR.N	1.4607e+06	1.42338e+06
19	1	sp|P00748|FA12_HUMAN	67792.1	0.273	F12	Coagulation factor XII	86	18	1.44	52	13040	2+	2012.96	1.016	7.94851	0.9999	R.TTLSGAPC'QPWASEATYR.N	1.42627e+06	1.35552e+06
19	1	sp|P00748|FA12_HUMAN	67792.1	0.273	F12	Coagulation factor XII	86	18	1.44	52	13062	2+	2009.94	1.014	6.96539	0.9783	R.TTLSGAPCQPWASEATYR.N	1.36303e+06	1.29711e+06
19	1	sp|P00748|FA12_HUMAN	67792.1	0.273	F12	Coagulation factor XII	86	18	1.44	52	4638	2+	1016.5	0.912	86.5714	0.9594	R.C'LEVEGHR.L
19	1	sp|P00748|FA12_HUMAN	67792.1	0.273	F12	Coagulation factor XII	86	18	1.44	52	5638	2+	927.489	0.004	4.31272	0.9382	R.EQPPSLTR.N
19	1	sp|P00748|FA12_HUMAN	67792.1	0.273	F12	Coagulation factor XII	86	18	1.44	52	10889	2+	883.572	0.004	4.52708	0.7687	R.VVGGLVALR.G
19	1	sp|P00748|FA12_HUMAN	67792.1	0.273	F12	Coagulation factor XII	86	18	1.44	52	12021	2+	1079.57	-0.003	2.77887	0.9966	K.C'FEPQLLR.F	519968	834273
19	1	sp|P00748|FA12_HUMAN	67792.1	0.273	F12	Coagulation factor XII	86	18	1.44	52	12661	2+	2012.96	0.002	0.993563	0.9999	R.TTLSGAPC'QPWASEATYR.N	453882	726737
19	1	sp|P00748|FA12_HUMAN	67792.1	0.273	F12	Coagulation factor XII	86	18	1.44	52	12681	2+	2009.94	1.014	6.96539	0.9997	R.TTLSGAPCQPWASEATYR.N	453882	726737
19	1	sp|P00748|FA12_HUMAN	67792.1	0.273	F12	Coagulation factor XII	86	18	1.44	52	5244	2+	927.489	0.005	5.3909	0.9396	R.EQPPSLTR.N
19	1	sp|P00748|FA12_HUMAN	67792.1	0.273	F12	Coagulation factor XII	86	18	1.44	52	9189	2+	883.572	0.005	5.65885	0.9918	R.VVGGLVALR.G
19	1	sp|P00748|FA12_HUMAN	67792.1	0.273	F12	Coagulation factor XII	86	18	1.44	52	9318	2+	883.572	0.005	5.65885	0.9992	R.VVGGLVALR.G
19	1	sp|P00748|FA12_HUMAN	67792.1	0.273	F12	Coagulation factor XII	86	18	1.44	52	10114	2+	883.572	0.005	5.65885	0.9893	R.VVGGLVALR.G
19	1	sp|P00748|FA12_HUMAN	67792.1	0.273	F12	Coagulation factor XII	86	18	1.44	52	10615	2+	1069.52	-0.003	2.80499	0.9977	R.WGYC'LEPK.K	2.46902e+06	7.40903e+06
19	1	sp|P00748|FA12_HUMAN	67792.1	0.273	F12	Coagulation factor XII	86	18	1.44	52	10889	2+	1079.57	-0.002	1.85258	0.9963	K.C'FEPQLLR.F	6.39996e+06	21040774
19	1	sp|P00748|FA12_HUMAN	67792.1	0.273	F12	Coagulation factor XII	86	18	1.44	52	11034	2+	1079.57	-0.002	1.85258	0.9999	K.C'FEPQLLR.F	3.80251e+06	12115525
19	1	sp|P00748|FA12_HUMAN	67792.1	0.273	F12	Coagulation factor XII	86	18	1.44	52	11738	2+	2012.96	-0.005	2.48391	1	R.TTLSGAPC'QPWASEATYR.N	8726198	16484107
19	1	sp|P00748|FA12_HUMAN	67792.1	0.273	F12	Coagulation factor XII	86	18	1.44	52	11880	2+	2012.96	-0.005	2.48391	1	R.TTLSGAPC'QPWASEATYR.N	6.12235e+06	15296198
19	1	sp|P00748|FA12_HUMAN	67792.1	0.273	F12	Coagulation factor XII	86	18	1.44	52	14623	2+	2096.09	0.014	6.6791	1	R.LHEAFSPVSYQHDLALLR.L
19	1	sp|P00748|FA12_HUMAN	67792.1	0.273	F12	Coagulation factor XII	86	18	1.44	52	18675	2+	1736.88	0.002	1.15149	0.9946	R.LTLQGIISWGSGC'GDR.N	1.79559e+06	1.01596e+06
19	1	sp|P00748|FA12_HUMAN	67792.1	0.273	F12	Coagulation factor XII	86	18	1.44	52	20977	3+	2029.05	0.01	4.92841	0.8437	R.NKPGVYTDVAYYLAWIR.E
19	1	sp|P00748|FA12_HUMAN	67792.1	0.273	F12	Coagulation factor XII	86	18	1.44	52	9344	2+	883.572	0.004	4.52708	0.9998	R.VVGGLVALR.G
19	1	sp|P00748|FA12_HUMAN	67792.1	0.273	F12	Coagulation factor XII	86	18	1.44	52	9485	2+	883.572	0.003	3.39531	0.7738	R.VVGGLVALR.G
19	1	sp|P00748|FA12_HUMAN	67792.1	0.273	F12	Coagulation factor XII	86	18	1.44	52	10076	3+	2345.09	0.004	1.70569	0.9167	K.GRPGPQPWC'ATTPNFDQDQR.W	228448	693083
19	1	sp|P00748|FA12_HUMAN	67792.1	0.273	F12	Coagulation factor XII	86	18	1.44	52	10680	2+	1079.58	1.998	1.85258	0.7384	K.C'FEPQLLR.F	1.89882e+06	7.12178e+06
19	1	sp|P00748|FA12_HUMAN	67792.1	0.273	F12	Coagulation factor XII	86	18	1.44	52	11553	2+	2012.96	0.872	63.588	0.9991	R.TTLSGAPC'QPWASEATYR.N
19	1	sp|P00748|FA12_HUMAN	67792.1	0.273	F12	Coagulation factor XII	86	18	1.44	52	14268	2+	2096.09	1.021	10.0186	0.9995	R.LHEAFSPVSYQHDLALLR.L
19	1	sp|P00748|FA12_HUMAN	67792.1	0.273	F12	Coagulation factor XII	86	18	1.44	52	18284	2+	1736.88	0.01	5.75744	0.995	R.LTLQGIISWGSGC'GDR.N	1221165	447028
19	1	sp|P00748|FA12_HUMAN	67792.1	0.273	F12	Coagulation factor XII	86	18	1.44	52	20694	2+	2029.05	0.012	5.91409	0.9904	R.NKPGVYTDVAYYLAWIR.E
19	1	sp|P00748|FA12_HUMAN	67792.1	0.273	F12	Coagulation factor XII	86	18	1.44	52	10676	2+	1069.52	-0.002	1.87	0.8053	R.WGYC'LEPK.K	60610.1	413637
19	1	sp|P00748|FA12_HUMAN	67792.1	0.273	F12	Coagulation factor XII	86	18	1.44	52	11714	2+	2012.96	1.016	7.94851	0.9843	R.TTLSGAPC'QPWASEATYR.N	417641	816492
19	1	sp|P00748|FA12_HUMAN	67792.1	0.273	F12	Coagulation factor XII	86	18	1.44	52	19924	3+	2029.05	0.015	7.39261	0.8315	R.NKPGVYTDVAYYLAWIR.E
20	1	sp|P00915|CAH1_HUMAN	28870.2	0.207	CA1	Carbonic anhydrase 1	8	4			18664	2+	1186.69	0.007	5.89878	0.9997	K.ADGLAVIGVLMK.V
20	1	sp|P00915|CAH1_HUMAN	28870.2	0.207	CA1	Carbonic anhydrase 1	8	4			18607	2+	1186.69	0.009	7.58414	0.9896	K.ADGLAVIGVLMK.V
20	1	sp|P00915|CAH1_HUMAN	28870.2	0.207	CA1	Carbonic anhydrase 1	8	4			4988	2+	1026.51	0.004	3.8967	0.9933	K.YSSLAEAASK.A
20	1	sp|P00915|CAH1_HUMAN	28870.2	0.207	CA1	Carbonic anhydrase 1	8	4			7958	3+	1929.01	0.012	6.22081	0.9996	K.HDTSLKPISVSYNPATAK.E
20	1	sp|P00915|CAH1_HUMAN	28870.2	0.207	CA1	Carbonic anhydrase 1	8	4			7996	2+	1929.01	0.012	6.22081	0.9997	K.HDTSLKPISVSYNPATAK.E
20	1	sp|P00915|CAH1_HUMAN	28870.2	0.207	CA1	Carbonic anhydrase 1	8	4			12225	2+	1580.79	-0.94	37.9557	0.9908	K.ESISVSSEQLAQFR.S
20	1	sp|P00915|CAH1_HUMAN	28870.2	0.207	CA1	Carbonic anhydrase 1	8	4			17763	2+	1186.69	0.007	5.89878	0.9998	K.ADGLAVIGVLMK.V
20	1	sp|P00915|CAH1_HUMAN	28870.2	0.207	CA1	Carbonic anhydrase 1	8	4			17895	2+	1186.69	0.007	5.89878	0.9997	K.ADGLAVIGVLMK.V
21	1	sp|P01008|ANT3_HUMAN	52602.4	0.593	SERPINC1	Antithrombin-III (short name: ATIII)	619	36	0.71	52	10509	2+	1455.64	0.007	4.80887	0.9976	R.DIPM"NPM"CIYR.S	1482176	338167
21	1	sp|P01008|ANT3_HUMAN	52602.4	0.593	SERPINC1	Antithrombin-III (short name: ATIII)	619	36	0.71	52	13028	2+	1439.65	0.009	6.25153	0.9998	R.DIPMNPM"CIYR.S	3113601	706043
21	1	sp|P01008|ANT3_HUMAN	52602.4	0.593	SERPINC1	Antithrombin-III (short name: ATIII)	619	36	0.71	52	16261	2+	2291.15	0.015	6.54693	0.9902	K.AFLEVNEEGSEAAASTAVVIAGR.S
21	1	sp|P01008|ANT3_HUMAN	52602.4	0.593	SERPINC1	Antithrombin-III (short name: ATIII)	619	36	0.71	52	16294	3+	2291.15	0.015	6.54693	0.9597	K.AFLEVNEEGSEAAASTAVVIAGR.S
21	1	sp|P01008|ANT3_HUMAN	52602.4	0.593	SERPINC1	Antithrombin-III (short name: ATIII)	619	36	0.71	52	24102	3+	2804.57	0.022	7.84434	0.9999	R.ITDVIPSEAINELTVLVLVNTIYFK.G
21	1	sp|P01008|ANT3_HUMAN	52602.4	0.593	SERPINC1	Antithrombin-III (short name: ATIII)	619	36	0.71	52	5430	2+	1874.87	0.014	7.46717	0.7753	K.ATEDEGSEQKIPEATNR.R
21	1	sp|P01008|ANT3_HUMAN	52602.4	0.593	SERPINC1	Antithrombin-III (short name: ATIII)	619	36	0.71	52	6024	2+	1780.68	0.011	6.17741	1	K.ADGESCSASMM"YQEGK.F	371310	259691
21	1	sp|P01008|ANT3_HUMAN	52602.4	0.593	SERPINC1	Antithrombin-III (short name: ATIII)	619	36	0.71	52	6068	2+	1783.7	-0.008	4.48506	0.9993	K.ADGESC'SASMM"YQEGK.F	371310	259691
21	1	sp|P01008|ANT3_HUMAN	52602.4	0.593	SERPINC1	Antithrombin-III (short name: ATIII)	619	36	0.71	52	6487	2+	1780.68	0.014	7.86216	0.9997	K.ADGESCSASM"MYQEGK.F	412986	265474
21	1	sp|P01008|ANT3_HUMAN	52602.4	0.593	SERPINC1	Antithrombin-III (short name: ATIII)	619	36	0.71	52	6502	2+	917.52	0.006	6.53936	0.982	R.RVWELSK.A
21	1	sp|P01008|ANT3_HUMAN	52602.4	0.593	SERPINC1	Antithrombin-III (short name: ATIII)	619	36	0.71	52	6513	2+	1783.7	-0.008	4.48506	0.9999	K.ADGESC'SASM"MYQEGK.F	412986	265474
21	1	sp|P01008|ANT3_HUMAN	52602.4	0.593	SERPINC1	Antithrombin-III (short name: ATIII)	619	36	0.71	52	6874	2+	1126.66	0.007	6.21307	0.9973	K.SKLPGIVAEGR.D
21	1	sp|P01008|ANT3_HUMAN	52602.4	0.593	SERPINC1	Antithrombin-III (short name: ATIII)	619	36	0.71	52	7847	2+	911.531	0.008	8.77644	0.9999	K.LPGIVAEGR.D
21	1	sp|P01008|ANT3_HUMAN	52602.4	0.593	SERPINC1	Antithrombin-III (short name: ATIII)	619	36	0.71	52	7883	2+	1767.71	1.007	3.95993	0.9999	K.ADGESC'SASMMYQEGK.F	14973220	11242672
21	1	sp|P01008|ANT3_HUMAN	52602.4	0.593	SERPINC1	Antithrombin-III (short name: ATIII)	619	36	0.71	52	7912	2+	1764.69	1.026	14.7335	0.9999	K.ADGESCSASMMYQEGK.F	15193704	11415411
21	1	sp|P01008|ANT3_HUMAN	52602.4	0.593	SERPINC1	Antithrombin-III (short name: ATIII)	619	36	0.71	52	7986	2+	911.531	0.005	5.48528	0.9999	K.LPGIVAEGR.D
21	1	sp|P01008|ANT3_HUMAN	52602.4	0.593	SERPINC1	Antithrombin-III (short name: ATIII)	619	36	0.71	52	8021	2+	1767.71	1.007	3.95993	0.9999	K.ADGESC'SASMMYQEGK.F	11200711	8.28916e+06
21	1	sp|P01008|ANT3_HUMAN	52602.4	0.593	SERPINC1	Antithrombin-III (short name: ATIII)	619	36	0.71	52	8055	2+	1764.69	1.026	14.7335	1	K.ADGESCSASMMYQEGK.F	6.17504e+06	4630685
21	1	sp|P01008|ANT3_HUMAN	52602.4	0.593	SERPINC1	Antithrombin-III (short name: ATIII)	619	36	0.71	52	8127	2+	911.531	0.006	6.58233	1	K.LPGIVAEGR.D
21	1	sp|P01008|ANT3_HUMAN	52602.4	0.593	SERPINC1	Antithrombin-III (short name: ATIII)	619	36	0.71	52	8243	2+	1767.71	0.007	3.95993	0.9998	K.ADGESC'SASMMYQEGK.F	607553	464598
21	1	sp|P01008|ANT3_HUMAN	52602.4	0.593	SERPINC1	Antithrombin-III (short name: ATIII)	619	36	0.71	52	8272	2+	911.531	0.006	6.58233	1	K.LPGIVAEGR.D
21	1	sp|P01008|ANT3_HUMAN	52602.4	0.593	SERPINC1	Antithrombin-III (short name: ATIII)	619	36	0.71	52	8277	2+	1764.69	0.011	6.2334	0.9957	K.ADGESCSASMMYQEGK.F	442785	345320
21	1	sp|P01008|ANT3_HUMAN	52602.4	0.593	SERPINC1	Antithrombin-III (short name: ATIII)	619	36	0.71	52	8417	2+	911.531	0.006	6.58233	0.9929	K.LPGIVAEGR.D
21	1	sp|P01008|ANT3_HUMAN	52602.4	0.593	SERPINC1	Antithrombin-III (short name: ATIII)	619	36	0.71	52	8444	2+	1764.69	0.013	7.36675	0.9658	K.ADGESCSASMMYQEGK.F	25113.1	21229.1
21	1	sp|P01008|ANT3_HUMAN	52602.4	0.593	SERPINC1	Antithrombin-III (short name: ATIII)	619	36	0.71	52	8574	2+	911.531	0.005	5.48528	0.9987	K.LPGIVAEGR.D
21	1	sp|P01008|ANT3_HUMAN	52602.4	0.593	SERPINC1	Antithrombin-III (short name: ATIII)	619	36	0.71	52	8871	2+	1796.68	-0.005	2.78292	0.9256	K.ADGESCSASM"M"YQEGK.F	455236	495190
21	1	sp|P01008|ANT3_HUMAN	52602.4	0.593	SERPINC1	Antithrombin-III (short name: ATIII)	619	36	0.71	52	10378	2+	1309.61	0.011	8.39947	1	R.DDLYVSDAFHK.A
21	1	sp|P01008|ANT3_HUMAN	52602.4	0.593	SERPINC1	Antithrombin-III (short name: ATIII)	619	36	0.71	52	10521	2+	1309.61	0.009	6.8723	0.9999	R.DDLYVSDAFHK.A
21	1	sp|P01008|ANT3_HUMAN	52602.4	0.593	SERPINC1	Antithrombin-III (short name: ATIII)	619	36	0.71	52	10898	2+	1309.61	0.052	39.7066	0.8228	R.DDLYVSDAFHK.A
21	1	sp|P01008|ANT3_HUMAN	52602.4	0.593	SERPINC1	Antithrombin-III (short name: ATIII)	619	36	0.71	52	11362	2+	1528.74	0.018	11.7744	1	R.FATTFYQHLADSK.N
21	1	sp|P01008|ANT3_HUMAN	52602.4	0.593	SERPINC1	Antithrombin-III (short name: ATIII)	619	36	0.71	52	11364	2+	1309.61	1.044	33.5979	0.6818	R.DDLYVSDAFHK.A
21	1	sp|P01008|ANT3_HUMAN	52602.4	0.593	SERPINC1	Antithrombin-III (short name: ATIII)	619	36	0.71	52	11501	2+	1528.74	0.014	9.15785	0.9998	R.FATTFYQHLADSK.N
21	1	sp|P01008|ANT3_HUMAN	52602.4	0.593	SERPINC1	Antithrombin-III (short name: ATIII)	619	36	0.71	52	11651	2+	1528.74	0.016	10.4661	0.9998	R.FATTFYQHLADSK.N
21	1	sp|P01008|ANT3_HUMAN	52602.4	0.593	SERPINC1	Antithrombin-III (short name: ATIII)	619	36	0.71	52	11792	2+	1528.74	0.012	7.84959	0.9993	R.FATTFYQHLADSK.N
21	1	sp|P01008|ANT3_HUMAN	52602.4	0.593	SERPINC1	Antithrombin-III (short name: ATIII)	619	36	0.71	52	12878	2+	1442.67	1.006	4.15896	0.9333	R.DIPMNPM"C'IYR.S	1.57804e+06	2004098
21	1	sp|P01008|ANT3_HUMAN	52602.4	0.593	SERPINC1	Antithrombin-III (short name: ATIII)	619	36	0.71	52	13353	2+	1586.89	0.963	23.316	0.9964	R.RVAEGTQVLELPFK.G
21	1	sp|P01008|ANT3_HUMAN	52602.4	0.593	SERPINC1	Antithrombin-III (short name: ATIII)	619	36	0.71	52	13557	2+	1340.66	0.009	6.71309	1	K.TSDQIHFFFAK.L
21	1	sp|P01008|ANT3_HUMAN	52602.4	0.593	SERPINC1	Antithrombin-III (short name: ATIII)	619	36	0.71	52	13862	3+	1232.73	0.007	5.67847	0.8273	K.ANRPFLVFIR.E
21	1	sp|P01008|ANT3_HUMAN	52602.4	0.593	SERPINC1	Antithrombin-III (short name: ATIII)	619	36	0.71	52	13879	2+	1232.73	0.008	6.48968	0.9995	K.ANRPFLVFIR.E
21	1	sp|P01008|ANT3_HUMAN	52602.4	0.593	SERPINC1	Antithrombin-III (short name: ATIII)	619	36	0.71	52	13956	2+	1340.66	0.009	6.71309	0.9683	K.TSDQIHFFFAK.L
21	1	sp|P01008|ANT3_HUMAN	52602.4	0.593	SERPINC1	Antithrombin-III (short name: ATIII)	619	36	0.71	52	13997	3+	1232.73	0.009	7.30089	0.9949	K.ANRPFLVFIR.E
21	1	sp|P01008|ANT3_HUMAN	52602.4	0.593	SERPINC1	Antithrombin-III (short name: ATIII)	619	36	0.71	52	14019	2+	1232.73	0.01	8.1121	0.9479	K.ANRPFLVFIR.E
21	1	sp|P01008|ANT3_HUMAN	52602.4	0.593	SERPINC1	Antithrombin-III (short name: ATIII)	619	36	0.71	52	15834	3+	1668.92	0.013	7.78945	0.9514	K.GDDITMVLILPKPEK.S
21	1	sp|P01008|ANT3_HUMAN	52602.4	0.593	SERPINC1	Antithrombin-III (short name: ATIII)	619	36	0.71	52	15878	2+	1668.92	0.011	6.59107	0.9998	K.GDDITMVLILPKPEK.S
21	1	sp|P01008|ANT3_HUMAN	52602.4	0.593	SERPINC1	Antithrombin-III (short name: ATIII)	619	36	0.71	52	15933	2+	1430.79	0.011	7.68807	0.9999	R.VAEGTQVLELPFK.G
21	1	sp|P01008|ANT3_HUMAN	52602.4	0.593	SERPINC1	Antithrombin-III (short name: ATIII)	619	36	0.71	52	16021	2+	1668.92	0.013	7.78945	0.9995	K.GDDITMVLILPKPEK.S
21	1	sp|P01008|ANT3_HUMAN	52602.4	0.593	SERPINC1	Antithrombin-III (short name: ATIII)	619	36	0.71	52	16076	2+	1430.79	0.011	7.68807	1	R.VAEGTQVLELPFK.G
21	1	sp|P01008|ANT3_HUMAN	52602.4	0.593	SERPINC1	Antithrombin-III (short name: ATIII)	619	36	0.71	52	16132	2+	1405.75	-1.072	51.2182	0.9982	R.EVPLNTIIFM"GR.V
21	1	sp|P01008|ANT3_HUMAN	52602.4	0.593	SERPINC1	Antithrombin-III (short name: ATIII)	619	36	0.71	52	16191	2+	1668.92	0.012	7.19026	0.9995	K.GDDITMVLILPKPEK.S
21	1	sp|P01008|ANT3_HUMAN	52602.4	0.593	SERPINC1	Antithrombin-III (short name: ATIII)	619	36	0.71	52	16217	2+	1430.79	0.01	6.98915	0.999	R.VAEGTQVLELPFK.G
21	1	sp|P01008|ANT3_HUMAN	52602.4	0.593	SERPINC1	Antithrombin-III (short name: ATIII)	619	36	0.71	52	16327	2+	1668.92	0.016	9.58702	0.9311	K.GDDITMVLILPKPEK.S
21	1	sp|P01008|ANT3_HUMAN	52602.4	0.593	SERPINC1	Antithrombin-III (short name: ATIII)	619	36	0.71	52	16450	2+	2291.15	0.017	7.41985	1	K.AFLEVNEEGSEAAASTAVVIAGR.S
21	1	sp|P01008|ANT3_HUMAN	52602.4	0.593	SERPINC1	Antithrombin-III (short name: ATIII)	619	36	0.71	52	16594	2+	2291.15	0.017	7.41985	0.9999	K.AFLEVNEEGSEAAASTAVVIAGR.S
21	1	sp|P01008|ANT3_HUMAN	52602.4	0.593	SERPINC1	Antithrombin-III (short name: ATIII)	619	36	0.71	52	16648	3+	2291.15	0.014	6.11047	0.793	K.AFLEVNEEGSEAAASTAVVIAGR.S
21	1	sp|P01008|ANT3_HUMAN	52602.4	0.593	SERPINC1	Antithrombin-III (short name: ATIII)	619	36	0.71	52	16726	2+	2291.15	0.018	7.85631	1	K.AFLEVNEEGSEAAASTAVVIAGR.S
21	1	sp|P01008|ANT3_HUMAN	52602.4	0.593	SERPINC1	Antithrombin-III (short name: ATIII)	619	36	0.71	52	16780	3+	2291.15	0.016	6.98339	0.9965	K.AFLEVNEEGSEAAASTAVVIAGR.S
21	1	sp|P01008|ANT3_HUMAN	52602.4	0.593	SERPINC1	Antithrombin-III (short name: ATIII)	619	36	0.71	52	16870	2+	2291.15	0.016	6.98339	0.9999	K.AFLEVNEEGSEAAASTAVVIAGR.S
21	1	sp|P01008|ANT3_HUMAN	52602.4	0.593	SERPINC1	Antithrombin-III (short name: ATIII)	619	36	0.71	52	16912	3+	2291.15	0.014	6.11047	0.9991	K.AFLEVNEEGSEAAASTAVVIAGR.S
21	1	sp|P01008|ANT3_HUMAN	52602.4	0.593	SERPINC1	Antithrombin-III (short name: ATIII)	619	36	0.71	52	17002	2+	2291.15	0.017	7.41985	0.9984	K.AFLEVNEEGSEAAASTAVVIAGR.S
21	1	sp|P01008|ANT3_HUMAN	52602.4	0.593	SERPINC1	Antithrombin-III (short name: ATIII)	619	36	0.71	52	17045	3+	2291.15	0.016	6.98339	0.9985	K.AFLEVNEEGSEAAASTAVVIAGR.S
21	1	sp|P01008|ANT3_HUMAN	52602.4	0.593	SERPINC1	Antithrombin-III (short name: ATIII)	619	36	0.71	52	17135	2+	2291.15	0.018	7.85631	0.9996	K.AFLEVNEEGSEAAASTAVVIAGR.S
21	1	sp|P01008|ANT3_HUMAN	52602.4	0.593	SERPINC1	Antithrombin-III (short name: ATIII)	619	36	0.71	52	17178	3+	2291.15	0.016	6.98339	0.9977	K.AFLEVNEEGSEAAASTAVVIAGR.S
21	1	sp|P01008|ANT3_HUMAN	52602.4	0.593	SERPINC1	Antithrombin-III (short name: ATIII)	619	36	0.71	52	17319	3+	2291.15	0.017	7.41985	0.9852	K.AFLEVNEEGSEAAASTAVVIAGR.S
21	1	sp|P01008|ANT3_HUMAN	52602.4	0.593	SERPINC1	Antithrombin-III (short name: ATIII)	619	36	0.71	52	17498	2+	2291.15	0.018	7.85631	1	K.AFLEVNEEGSEAAASTAVVIAGR.S
21	1	sp|P01008|ANT3_HUMAN	52602.4	0.593	SERPINC1	Antithrombin-III (short name: ATIII)	619	36	0.71	52	17519	3+	2291.15	0.018	7.85631	0.9974	K.AFLEVNEEGSEAAASTAVVIAGR.S
21	1	sp|P01008|ANT3_HUMAN	52602.4	0.593	SERPINC1	Antithrombin-III (short name: ATIII)	619	36	0.71	52	17629	2+	2291.15	-1.178	77.6902	0.8817	K.AFLEVNEEGSEAAASTAVVIAGR.S
21	1	sp|P01008|ANT3_HUMAN	52602.4	0.593	SERPINC1	Antithrombin-III (short name: ATIII)	619	36	0.71	52	17653	3+	2291.15	0.015	6.54693	0.8889	K.AFLEVNEEGSEAAASTAVVIAGR.S
21	1	sp|P01008|ANT3_HUMAN	52602.4	0.593	SERPINC1	Antithrombin-III (short name: ATIII)	619	36	0.71	52	17893	2+	2291.15	0.014	6.11047	0.9995	K.AFLEVNEEGSEAAASTAVVIAGR.S
21	1	sp|P01008|ANT3_HUMAN	52602.4	0.593	SERPINC1	Antithrombin-III (short name: ATIII)	619	36	0.71	52	18028	2+	2291.15	0.016	6.98339	0.9803	K.AFLEVNEEGSEAAASTAVVIAGR.S
21	1	sp|P01008|ANT3_HUMAN	52602.4	0.593	SERPINC1	Antithrombin-III (short name: ATIII)	619	36	0.71	52	18059	3+	2291.15	0.026	11.348	0.8235	K.AFLEVNEEGSEAAASTAVVIAGR.S
21	1	sp|P01008|ANT3_HUMAN	52602.4	0.593	SERPINC1	Antithrombin-III (short name: ATIII)	619	36	0.71	52	18093	2+	1864.9	0.014	7.5071	0.9985	K.EQLQDM"GLVDLFSPEK.S
21	1	sp|P01008|ANT3_HUMAN	52602.4	0.593	SERPINC1	Antithrombin-III (short name: ATIII)	619	36	0.71	52	18161	2+	2291.15	0.016	6.98339	0.9904	K.AFLEVNEEGSEAAASTAVVIAGR.S
21	1	sp|P01008|ANT3_HUMAN	52602.4	0.593	SERPINC1	Antithrombin-III (short name: ATIII)	619	36	0.71	52	18189	3+	2291.15	0.021	9.1657	0.9961	K.AFLEVNEEGSEAAASTAVVIAGR.S
21	1	sp|P01008|ANT3_HUMAN	52602.4	0.593	SERPINC1	Antithrombin-III (short name: ATIII)	619	36	0.71	52	18238	2+	1864.9	0.013	6.97088	0.997	K.EQLQDM"GLVDLFSPEK.S
21	1	sp|P01008|ANT3_HUMAN	52602.4	0.593	SERPINC1	Antithrombin-III (short name: ATIII)	619	36	0.71	52	18291	2+	2291.15	0.016	6.98339	1	K.AFLEVNEEGSEAAASTAVVIAGR.S
21	1	sp|P01008|ANT3_HUMAN	52602.4	0.593	SERPINC1	Antithrombin-III (short name: ATIII)	619	36	0.71	52	18292	2+	1389.76	0.01	7.19551	1	R.EVPLNTIIFMGR.V
21	1	sp|P01008|ANT3_HUMAN	52602.4	0.593	SERPINC1	Antithrombin-III (short name: ATIII)	619	36	0.71	52	18322	3+	2291.15	0.019	8.29278	0.9982	K.AFLEVNEEGSEAAASTAVVIAGR.S
21	1	sp|P01008|ANT3_HUMAN	52602.4	0.593	SERPINC1	Antithrombin-III (short name: ATIII)	619	36	0.71	52	18419	2+	1389.76	0.012	8.63461	1	R.EVPLNTIIFMGR.V
21	1	sp|P01008|ANT3_HUMAN	52602.4	0.593	SERPINC1	Antithrombin-III (short name: ATIII)	619	36	0.71	52	18567	2+	1389.76	0.01	7.19551	1	R.EVPLNTIIFMGR.V
21	1	sp|P01008|ANT3_HUMAN	52602.4	0.593	SERPINC1	Antithrombin-III (short name: ATIII)	619	36	0.71	52	18713	2+	1389.76	0.009	6.47596	0.9998	R.EVPLNTIIFMGR.V
21	1	sp|P01008|ANT3_HUMAN	52602.4	0.593	SERPINC1	Antithrombin-III (short name: ATIII)	619	36	0.71	52	18816	2+	2291.15	0.003	1.30939	0.827	K.AFLEVNEEGSEAAASTAVVIAGR.S
21	1	sp|P01008|ANT3_HUMAN	52602.4	0.593	SERPINC1	Antithrombin-III (short name: ATIII)	619	36	0.71	52	18860	3+	2291.15	0.006	2.61877	0.9849	K.AFLEVNEEGSEAAASTAVVIAGR.S
21	1	sp|P01008|ANT3_HUMAN	52602.4	0.593	SERPINC1	Antithrombin-III (short name: ATIII)	619	36	0.71	52	18888	2+	1389.76	0.009	6.47596	0.8911	R.EVPLNTIIFMGR.V
21	1	sp|P01008|ANT3_HUMAN	52602.4	0.593	SERPINC1	Antithrombin-III (short name: ATIII)	619	36	0.71	52	19082	2+	2291.15	0.008	3.49169	0.9831	K.AFLEVNEEGSEAAASTAVVIAGR.S
21	1	sp|P01008|ANT3_HUMAN	52602.4	0.593	SERPINC1	Antithrombin-III (short name: ATIII)	619	36	0.71	52	19214	2+	2291.15	0.012	5.23754	0.8759	K.AFLEVNEEGSEAAASTAVVIAGR.S
21	1	sp|P01008|ANT3_HUMAN	52602.4	0.593	SERPINC1	Antithrombin-III (short name: ATIII)	619	36	0.71	52	19325	3+	2291.15	1.024	10.4751	0.7738	K.AFLEVNEEGSEAAASTAVVIAGR.S
21	1	sp|P01008|ANT3_HUMAN	52602.4	0.593	SERPINC1	Antithrombin-III (short name: ATIII)	619	36	0.71	52	19345	2+	2291.15	0.012	5.23754	0.9998	K.AFLEVNEEGSEAAASTAVVIAGR.S
21	1	sp|P01008|ANT3_HUMAN	52602.4	0.593	SERPINC1	Antithrombin-III (short name: ATIII)	619	36	0.71	52	19478	2+	2291.15	0.013	5.674	0.9995	K.AFLEVNEEGSEAAASTAVVIAGR.S
21	1	sp|P01008|ANT3_HUMAN	52602.4	0.593	SERPINC1	Antithrombin-III (short name: ATIII)	619	36	0.71	52	19609	2+	2291.15	0.014	6.11047	1	K.AFLEVNEEGSEAAASTAVVIAGR.S
21	1	sp|P01008|ANT3_HUMAN	52602.4	0.593	SERPINC1	Antithrombin-III (short name: ATIII)	619	36	0.71	52	19740	2+	2291.15	-1.016	6.98339	0.8984	K.AFLEVNEEGSEAAASTAVVIAGR.S
21	1	sp|P01008|ANT3_HUMAN	52602.4	0.593	SERPINC1	Antithrombin-III (short name: ATIII)	619	36	0.71	52	19996	3+	2291.15	1.024	10.4751	0.9005	K.AFLEVNEEGSEAAASTAVVIAGR.S
21	1	sp|P01008|ANT3_HUMAN	52602.4	0.593	SERPINC1	Antithrombin-III (short name: ATIII)	619	36	0.71	52	20005	2+	2291.15	0.022	9.60216	0.9991	K.AFLEVNEEGSEAAASTAVVIAGR.S
21	1	sp|P01008|ANT3_HUMAN	52602.4	0.593	SERPINC1	Antithrombin-III (short name: ATIII)	619	36	0.71	52	20139	2+	2291.15	0.001	0.436462	0.9945	K.AFLEVNEEGSEAAASTAVVIAGR.S
21	1	sp|P01008|ANT3_HUMAN	52602.4	0.593	SERPINC1	Antithrombin-III (short name: ATIII)	619	36	0.71	52	20157	2+	1848.9	0.015	8.11291	1	K.EQLQDMGLVDLFSPEK.S
21	1	sp|P01008|ANT3_HUMAN	52602.4	0.593	SERPINC1	Antithrombin-III (short name: ATIII)	619	36	0.71	52	20270	3+	1848.9	0.011	5.94947	0.9995	K.EQLQDMGLVDLFSPEK.S
21	1	sp|P01008|ANT3_HUMAN	52602.4	0.593	SERPINC1	Antithrombin-III (short name: ATIII)	619	36	0.71	52	20276	2+	2291.15	0.013	5.674	0.9357	K.AFLEVNEEGSEAAASTAVVIAGR.S
21	1	sp|P01008|ANT3_HUMAN	52602.4	0.593	SERPINC1	Antithrombin-III (short name: ATIII)	619	36	0.71	52	20289	2+	1848.9	0.014	7.57205	1	K.EQLQDMGLVDLFSPEK.S
21	1	sp|P01008|ANT3_HUMAN	52602.4	0.593	SERPINC1	Antithrombin-III (short name: ATIII)	619	36	0.71	52	20404	2+	2291.15	0.011	4.80108	0.9999	K.AFLEVNEEGSEAAASTAVVIAGR.S
21	1	sp|P01008|ANT3_HUMAN	52602.4	0.593	SERPINC1	Antithrombin-III (short name: ATIII)	619	36	0.71	52	20524	3+	2291.15	1.024	10.4751	0.8874	K.AFLEVNEEGSEAAASTAVVIAGR.S
21	1	sp|P01008|ANT3_HUMAN	52602.4	0.593	SERPINC1	Antithrombin-III (short name: ATIII)	619	36	0.71	52	20535	2+	2291.15	0.014	6.11047	1	K.AFLEVNEEGSEAAASTAVVIAGR.S
21	1	sp|P01008|ANT3_HUMAN	52602.4	0.593	SERPINC1	Antithrombin-III (short name: ATIII)	619	36	0.71	52	20657	3+	2291.15	1.024	10.4751	0.7911	K.AFLEVNEEGSEAAASTAVVIAGR.S
21	1	sp|P01008|ANT3_HUMAN	52602.4	0.593	SERPINC1	Antithrombin-III (short name: ATIII)	619	36	0.71	52	20666	2+	2291.15	0.016	6.98339	0.9788	K.AFLEVNEEGSEAAASTAVVIAGR.S
21	1	sp|P01008|ANT3_HUMAN	52602.4	0.593	SERPINC1	Antithrombin-III (short name: ATIII)	619	36	0.71	52	20800	2+	2291.15	0.018	7.85631	0.9974	K.AFLEVNEEGSEAAASTAVVIAGR.S
21	1	sp|P01008|ANT3_HUMAN	52602.4	0.593	SERPINC1	Antithrombin-III (short name: ATIII)	619	36	0.71	52	20932	2+	2291.15	0.017	7.41985	0.7861	K.AFLEVNEEGSEAAASTAVVIAGR.S
21	1	sp|P01008|ANT3_HUMAN	52602.4	0.593	SERPINC1	Antithrombin-III (short name: ATIII)	619	36	0.71	52	21063	2+	2291.15	0.016	6.98339	0.8218	K.AFLEVNEEGSEAAASTAVVIAGR.S
21	1	sp|P01008|ANT3_HUMAN	52602.4	0.593	SERPINC1	Antithrombin-III (short name: ATIII)	619	36	0.71	52	21195	2+	2291.15	0.022	9.60216	1	K.AFLEVNEEGSEAAASTAVVIAGR.S
21	1	sp|P01008|ANT3_HUMAN	52602.4	0.593	SERPINC1	Antithrombin-III (short name: ATIII)	619	36	0.71	52	21272	3+	2291.15	0.027	11.7845	0.8087	K.AFLEVNEEGSEAAASTAVVIAGR.S
21	1	sp|P01008|ANT3_HUMAN	52602.4	0.593	SERPINC1	Antithrombin-III (short name: ATIII)	619	36	0.71	52	21328	2+	2291.15	0.017	7.41985	0.9985	K.AFLEVNEEGSEAAASTAVVIAGR.S
21	1	sp|P01008|ANT3_HUMAN	52602.4	0.593	SERPINC1	Antithrombin-III (short name: ATIII)	619	36	0.71	52	21459	2+	2291.15	0.019	8.29278	0.9978	K.AFLEVNEEGSEAAASTAVVIAGR.S
21	1	sp|P01008|ANT3_HUMAN	52602.4	0.593	SERPINC1	Antithrombin-III (short name: ATIII)	619	36	0.71	52	21533	3+	2291.15	0.016	6.98339	0.9812	K.AFLEVNEEGSEAAASTAVVIAGR.S
21	1	sp|P01008|ANT3_HUMAN	52602.4	0.593	SERPINC1	Antithrombin-III (short name: ATIII)	619	36	0.71	52	21592	2+	2291.15	0.017	7.41985	0.9999	K.AFLEVNEEGSEAAASTAVVIAGR.S
21	1	sp|P01008|ANT3_HUMAN	52602.4	0.593	SERPINC1	Antithrombin-III (short name: ATIII)	619	36	0.71	52	21726	2+	2291.15	0.02	8.72924	0.9992	K.AFLEVNEEGSEAAASTAVVIAGR.S
21	1	sp|P01008|ANT3_HUMAN	52602.4	0.593	SERPINC1	Antithrombin-III (short name: ATIII)	619	36	0.71	52	21876	2+	2291.15	0.023	10.0386	0.7709	K.AFLEVNEEGSEAAASTAVVIAGR.S
21	1	sp|P01008|ANT3_HUMAN	52602.4	0.593	SERPINC1	Antithrombin-III (short name: ATIII)	619	36	0.71	52	22009	2+	2291.15	0.018	7.85631	0.9882	K.AFLEVNEEGSEAAASTAVVIAGR.S
21	1	sp|P01008|ANT3_HUMAN	52602.4	0.593	SERPINC1	Antithrombin-III (short name: ATIII)	619	36	0.71	52	22143	2+	2291.15	0.018	7.85631	0.9858	K.AFLEVNEEGSEAAASTAVVIAGR.S
21	1	sp|P01008|ANT3_HUMAN	52602.4	0.593	SERPINC1	Antithrombin-III (short name: ATIII)	619	36	0.71	52	22194	3+	2291.15	0.017	7.41985	0.9866	K.AFLEVNEEGSEAAASTAVVIAGR.S
21	1	sp|P01008|ANT3_HUMAN	52602.4	0.593	SERPINC1	Antithrombin-III (short name: ATIII)	619	36	0.71	52	22271	2+	2291.15	0.017	7.41985	0.9997	K.AFLEVNEEGSEAAASTAVVIAGR.S
21	1	sp|P01008|ANT3_HUMAN	52602.4	0.593	SERPINC1	Antithrombin-III (short name: ATIII)	619	36	0.71	52	22405	2+	2291.15	0.021	9.1657	0.9977	K.AFLEVNEEGSEAAASTAVVIAGR.S
21	1	sp|P01008|ANT3_HUMAN	52602.4	0.593	SERPINC1	Antithrombin-III (short name: ATIII)	619	36	0.71	52	22680	2+	2291.15	0.016	6.98339	0.9837	K.AFLEVNEEGSEAAASTAVVIAGR.S
21	1	sp|P01008|ANT3_HUMAN	52602.4	0.593	SERPINC1	Antithrombin-III (short name: ATIII)	619	36	0.71	52	22812	2+	2291.15	0.011	4.80108	0.6316	K.AFLEVNEEGSEAAASTAVVIAGR.S
21	1	sp|P01008|ANT3_HUMAN	52602.4	0.593	SERPINC1	Antithrombin-III (short name: ATIII)	619	36	0.71	52	22987	3+	2291.15	0.019	8.29278	0.8873	K.AFLEVNEEGSEAAASTAVVIAGR.S
21	1	sp|P01008|ANT3_HUMAN	52602.4	0.593	SERPINC1	Antithrombin-III (short name: ATIII)	619	36	0.71	52	23120	3+	2291.15	0.018	7.85631	0.9904	K.AFLEVNEEGSEAAASTAVVIAGR.S
21	1	sp|P01008|ANT3_HUMAN	52602.4	0.593	SERPINC1	Antithrombin-III (short name: ATIII)	619	36	0.71	52	23153	2+	2291.15	0.018	7.85631	0.8853	K.AFLEVNEEGSEAAASTAVVIAGR.S
21	1	sp|P01008|ANT3_HUMAN	52602.4	0.593	SERPINC1	Antithrombin-III (short name: ATIII)	619	36	0.71	52	23252	3+	2291.15	0.017	7.41985	0.9886	K.AFLEVNEEGSEAAASTAVVIAGR.S
21	1	sp|P01008|ANT3_HUMAN	52602.4	0.593	SERPINC1	Antithrombin-III (short name: ATIII)	619	36	0.71	52	23382	2+	2299.13	-1.014	6.08927	0.7021	K.NDNDNIFLSPLSISTAFAMTK.L
21	1	sp|P01008|ANT3_HUMAN	52602.4	0.593	SERPINC1	Antithrombin-III (short name: ATIII)	619	36	0.71	52	23386	3+	2291.15	0.019	8.29278	0.9302	K.AFLEVNEEGSEAAASTAVVIAGR.S
21	1	sp|P01008|ANT3_HUMAN	52602.4	0.593	SERPINC1	Antithrombin-III (short name: ATIII)	619	36	0.71	52	23427	2+	2291.15	0.018	7.85631	0.8855	K.AFLEVNEEGSEAAASTAVVIAGR.S
21	1	sp|P01008|ANT3_HUMAN	52602.4	0.593	SERPINC1	Antithrombin-III (short name: ATIII)	619	36	0.71	52	23535	2+	2299.13	0.019	8.26401	0.9884	K.NDNDNIFLSPLSISTAFAMTK.L
21	1	sp|P01008|ANT3_HUMAN	52602.4	0.593	SERPINC1	Antithrombin-III (short name: ATIII)	619	36	0.71	52	23536	3+	2299.13	0.019	8.26401	0.9984	K.NDNDNIFLSPLSISTAFAMTK.L
21	1	sp|P01008|ANT3_HUMAN	52602.4	0.593	SERPINC1	Antithrombin-III (short name: ATIII)	619	36	0.71	52	23558	2+	2291.15	0.018	7.85631	0.9967	K.AFLEVNEEGSEAAASTAVVIAGR.S
21	1	sp|P01008|ANT3_HUMAN	52602.4	0.593	SERPINC1	Antithrombin-III (short name: ATIII)	619	36	0.71	52	23954	2+	2291.15	0.019	8.29278	0.9802	K.AFLEVNEEGSEAAASTAVVIAGR.S
21	1	sp|P01008|ANT3_HUMAN	52602.4	0.593	SERPINC1	Antithrombin-III (short name: ATIII)	619	36	0.71	52	24173	3+	2291.15	0.019	8.29278	0.9711	K.AFLEVNEEGSEAAASTAVVIAGR.S
21	1	sp|P01008|ANT3_HUMAN	52602.4	0.593	SERPINC1	Antithrombin-III (short name: ATIII)	619	36	0.71	52	24220	2+	2291.15	0.023	10.0386	0.9729	K.AFLEVNEEGSEAAASTAVVIAGR.S
21	1	sp|P01008|ANT3_HUMAN	52602.4	0.593	SERPINC1	Antithrombin-III (short name: ATIII)	619	36	0.71	52	24857	2+	2291.15	0.014	6.11047	0.9332	K.AFLEVNEEGSEAAASTAVVIAGR.S
21	1	sp|P01008|ANT3_HUMAN	52602.4	0.593	SERPINC1	Antithrombin-III (short name: ATIII)	619	36	0.71	52	25255	2+	2291.15	0.019	8.29278	0.8684	K.AFLEVNEEGSEAAASTAVVIAGR.S
21	1	sp|P01008|ANT3_HUMAN	52602.4	0.593	SERPINC1	Antithrombin-III (short name: ATIII)	619	36	0.71	52	26012	2+	2291.15	0.013	5.674	0.9885	K.AFLEVNEEGSEAAASTAVVIAGR.S
21	1	sp|P01008|ANT3_HUMAN	52602.4	0.593	SERPINC1	Antithrombin-III (short name: ATIII)	619	36	0.71	52	26243	2+	3066.5	1.035	11.4137	0.9623	K.ELTPEVLQEWLDELEEMMLVVHMPR.F
21	1	sp|P01008|ANT3_HUMAN	52602.4	0.593	SERPINC1	Antithrombin-III (short name: ATIII)	619	36	0.71	52	26263	2+	2804.57	0.022	7.84434	0.9999	R.ITDVIPSEAINELTVLVLVNTIYFK.G
21	1	sp|P01008|ANT3_HUMAN	52602.4	0.593	SERPINC1	Antithrombin-III (short name: ATIII)	619	36	0.71	52	26264	3+	2804.57	0.022	7.84434	0.994	R.ITDVIPSEAINELTVLVLVNTIYFK.G
21	1	sp|P01008|ANT3_HUMAN	52602.4	0.593	SERPINC1	Antithrombin-III (short name: ATIII)	619	36	0.71	52	26401	2+	2804.57	0.01	3.56561	0.8378	R.ITDVIPSEAINELTVLVLVNTIYFK.G
21	1	sp|P01008|ANT3_HUMAN	52602.4	0.593	SERPINC1	Antithrombin-III (short name: ATIII)	619	36	0.71	52	28275	3+	2291.15	0.017	7.41985	0.9955	K.AFLEVNEEGSEAAASTAVVIAGR.S
21	1	sp|P01008|ANT3_HUMAN	52602.4	0.593	SERPINC1	Antithrombin-III (short name: ATIII)	619	36	0.71	52	28280	2+	2291.15	0.014	6.11047	0.9624	K.AFLEVNEEGSEAAASTAVVIAGR.S
21	1	sp|P01008|ANT3_HUMAN	52602.4	0.593	SERPINC1	Antithrombin-III (short name: ATIII)	619	36	0.71	52	5933	2+	1780.68	0.013	7.30057	0.6883	K.ADGESCSASM"MYQEGK.F	48866.3	38129.7
21	1	sp|P01008|ANT3_HUMAN	52602.4	0.593	SERPINC1	Antithrombin-III (short name: ATIII)	619	36	0.71	52	6332	2+	1780.68	0.021	11.7932	0.6883	K.ADGESCSASM"MYQEGK.F	81212.5	59179.1
21	1	sp|P01008|ANT3_HUMAN	52602.4	0.593	SERPINC1	Antithrombin-III (short name: ATIII)	619	36	0.71	52	6413	2+	917.52	0.006	6.53936	0.7569	R.RVWELSK.A
21	1	sp|P01008|ANT3_HUMAN	52602.4	0.593	SERPINC1	Antithrombin-III (short name: ATIII)	619	36	0.71	52	6653	2+	1126.66	0.009	7.98823	0.9886	K.SKLPGIVAEGR.D
21	1	sp|P01008|ANT3_HUMAN	52602.4	0.593	SERPINC1	Antithrombin-III (short name: ATIII)	619	36	0.71	52	7563	2+	911.531	0.005	5.48528	0.9997	K.LPGIVAEGR.D
21	1	sp|P01008|ANT3_HUMAN	52602.4	0.593	SERPINC1	Antithrombin-III (short name: ATIII)	619	36	0.71	52	7700	2+	911.531	0.006	6.58233	1	K.LPGIVAEGR.D
21	1	sp|P01008|ANT3_HUMAN	52602.4	0.593	SERPINC1	Antithrombin-III (short name: ATIII)	619	36	0.71	52	7746	2+	1764.69	0.014	7.93342	0.6623	K.ADGESCSASMMYQEGK.F	2.41845e+06	1.93381e+06
21	1	sp|P01008|ANT3_HUMAN	52602.4	0.593	SERPINC1	Antithrombin-III (short name: ATIII)	619	36	0.71	52	7760	2+	1767.71	0.007	3.95993	0.9998	K.ADGESC'SASMMYQEGK.F	2.42803e+06	1.94357e+06
21	1	sp|P01008|ANT3_HUMAN	52602.4	0.593	SERPINC1	Antithrombin-III (short name: ATIII)	619	36	0.71	52	7832	2+	911.531	0.007	7.67939	1	K.LPGIVAEGR.D
21	1	sp|P01008|ANT3_HUMAN	52602.4	0.593	SERPINC1	Antithrombin-III (short name: ATIII)	619	36	0.71	52	7882	2+	1764.69	0.013	7.36675	0.9313	K.ADGESCSASMMYQEGK.F	2.29695e+06	1.82731e+06
21	1	sp|P01008|ANT3_HUMAN	52602.4	0.593	SERPINC1	Antithrombin-III (short name: ATIII)	619	36	0.71	52	7975	2+	911.531	0.007	7.67939	0.9996	K.LPGIVAEGR.D
21	1	sp|P01008|ANT3_HUMAN	52602.4	0.593	SERPINC1	Antithrombin-III (short name: ATIII)	619	36	0.71	52	9371	2+	908.472	0.008	8.80599	0.9729	R.IEDGFSLK.E
21	1	sp|P01008|ANT3_HUMAN	52602.4	0.593	SERPINC1	Antithrombin-III (short name: ATIII)	619	36	0.71	52	10031	2+	1309.61	0.01	7.63588	1	R.DDLYVSDAFHK.A
21	1	sp|P01008|ANT3_HUMAN	52602.4	0.593	SERPINC1	Antithrombin-III (short name: ATIII)	619	36	0.71	52	10176	2+	1309.61	0.009	6.8723	0.9996	R.DDLYVSDAFHK.A
21	1	sp|P01008|ANT3_HUMAN	52602.4	0.593	SERPINC1	Antithrombin-III (short name: ATIII)	619	36	0.71	52	11278	2+	1528.74	1.01	6.54132	0.9988	R.FATTFYQHLADSK.N
21	1	sp|P01008|ANT3_HUMAN	52602.4	0.593	SERPINC1	Antithrombin-III (short name: ATIII)	619	36	0.71	52	11408	2+	1528.74	0.013	8.50372	1	R.FATTFYQHLADSK.N
21	1	sp|P01008|ANT3_HUMAN	52602.4	0.593	SERPINC1	Antithrombin-III (short name: ATIII)	619	36	0.71	52	13135	2+	1586.89	0.023	14.4938	0.9997	R.RVAEGTQVLELPFK.G
21	1	sp|P01008|ANT3_HUMAN	52602.4	0.593	SERPINC1	Antithrombin-III (short name: ATIII)	619	36	0.71	52	13298	2+	1340.66	0.011	8.2049	1	K.TSDQIHFFFAK.L
21	1	sp|P01008|ANT3_HUMAN	52602.4	0.593	SERPINC1	Antithrombin-III (short name: ATIII)	619	36	0.71	52	15050	2+	1430.79	0.011	7.68807	1	R.VAEGTQVLELPFK.G
21	1	sp|P01008|ANT3_HUMAN	52602.4	0.593	SERPINC1	Antithrombin-III (short name: ATIII)	619	36	0.71	52	15170	2+	1668.92	0.014	8.38864	0.9999	K.GDDITMVLILPKPEK.S
21	1	sp|P01008|ANT3_HUMAN	52602.4	0.593	SERPINC1	Antithrombin-III (short name: ATIII)	619	36	0.71	52	15179	2+	1430.79	0.012	8.38698	1	R.VAEGTQVLELPFK.G
21	1	sp|P01008|ANT3_HUMAN	52602.4	0.593	SERPINC1	Antithrombin-III (short name: ATIII)	619	36	0.71	52	15223	3+	1668.92	0.012	7.19026	0.8219	K.GDDITMVLILPKPEK.S
21	1	sp|P01008|ANT3_HUMAN	52602.4	0.593	SERPINC1	Antithrombin-III (short name: ATIII)	619	36	0.71	52	15300	2+	1668.92	0.015	8.98783	0.9998	K.GDDITMVLILPKPEK.S
21	1	sp|P01008|ANT3_HUMAN	52602.4	0.593	SERPINC1	Antithrombin-III (short name: ATIII)	619	36	0.71	52	15311	2+	1430.79	0.013	9.0859	0.9998	R.VAEGTQVLELPFK.G
21	1	sp|P01008|ANT3_HUMAN	52602.4	0.593	SERPINC1	Antithrombin-III (short name: ATIII)	619	36	0.71	52	15435	2+	1668.92	0.011	6.59107	0.9949	K.GDDITMVLILPKPEK.S
21	1	sp|P01008|ANT3_HUMAN	52602.4	0.593	SERPINC1	Antithrombin-III (short name: ATIII)	619	36	0.71	52	15446	2+	1430.79	0.015	10.4837	0.9982	R.VAEGTQVLELPFK.G
21	1	sp|P01008|ANT3_HUMAN	52602.4	0.593	SERPINC1	Antithrombin-III (short name: ATIII)	619	36	0.71	52	15771	2+	2291.15	0.017	7.41985	0.9424	K.AFLEVNEEGSEAAASTAVVIAGR.S
21	1	sp|P01008|ANT3_HUMAN	52602.4	0.593	SERPINC1	Antithrombin-III (short name: ATIII)	619	36	0.71	52	15850	3+	2291.15	0.017	7.41985	0.9182	K.AFLEVNEEGSEAAASTAVVIAGR.S
21	1	sp|P01008|ANT3_HUMAN	52602.4	0.593	SERPINC1	Antithrombin-III (short name: ATIII)	619	36	0.71	52	15897	2+	2291.15	0.018	7.85631	0.9998	K.AFLEVNEEGSEAAASTAVVIAGR.S
21	1	sp|P01008|ANT3_HUMAN	52602.4	0.593	SERPINC1	Antithrombin-III (short name: ATIII)	619	36	0.71	52	15982	3+	2291.15	0.016	6.98339	0.6589	K.AFLEVNEEGSEAAASTAVVIAGR.S
21	1	sp|P01008|ANT3_HUMAN	52602.4	0.593	SERPINC1	Antithrombin-III (short name: ATIII)	619	36	0.71	52	16028	2+	2291.15	0.017	7.41985	0.998	K.AFLEVNEEGSEAAASTAVVIAGR.S
21	1	sp|P01008|ANT3_HUMAN	52602.4	0.593	SERPINC1	Antithrombin-III (short name: ATIII)	619	36	0.71	52	16114	3+	2291.15	0.016	6.98339	0.8986	K.AFLEVNEEGSEAAASTAVVIAGR.S
21	1	sp|P01008|ANT3_HUMAN	52602.4	0.593	SERPINC1	Antithrombin-III (short name: ATIII)	619	36	0.71	52	16161	2+	2291.15	0.017	7.41985	0.9919	K.AFLEVNEEGSEAAASTAVVIAGR.S
21	1	sp|P01008|ANT3_HUMAN	52602.4	0.593	SERPINC1	Antithrombin-III (short name: ATIII)	619	36	0.71	52	16246	3+	2291.15	0.015	6.54693	0.9939	K.AFLEVNEEGSEAAASTAVVIAGR.S
21	1	sp|P01008|ANT3_HUMAN	52602.4	0.593	SERPINC1	Antithrombin-III (short name: ATIII)	619	36	0.71	52	16291	2+	2291.15	0.019	8.29278	0.9998	K.AFLEVNEEGSEAAASTAVVIAGR.S
21	1	sp|P01008|ANT3_HUMAN	52602.4	0.593	SERPINC1	Antithrombin-III (short name: ATIII)	619	36	0.71	52	16439	3+	2291.15	1.024	10.4751	0.993	K.AFLEVNEEGSEAAASTAVVIAGR.S
21	1	sp|P01008|ANT3_HUMAN	52602.4	0.593	SERPINC1	Antithrombin-III (short name: ATIII)	619	36	0.71	52	16601	2+	2291.15	0.016	6.98339	1	K.AFLEVNEEGSEAAASTAVVIAGR.S
21	1	sp|P01008|ANT3_HUMAN	52602.4	0.593	SERPINC1	Antithrombin-III (short name: ATIII)	619	36	0.71	52	16644	3+	2291.15	0.016	6.98339	0.9932	K.AFLEVNEEGSEAAASTAVVIAGR.S
21	1	sp|P01008|ANT3_HUMAN	52602.4	0.593	SERPINC1	Antithrombin-III (short name: ATIII)	619	36	0.71	52	16787	3+	2291.15	0.014	6.11047	0.6978	K.AFLEVNEEGSEAAASTAVVIAGR.S
21	1	sp|P01008|ANT3_HUMAN	52602.4	0.593	SERPINC1	Antithrombin-III (short name: ATIII)	619	36	0.71	52	16799	2+	2291.15	0.018	7.85631	0.9988	K.AFLEVNEEGSEAAASTAVVIAGR.S
21	1	sp|P01008|ANT3_HUMAN	52602.4	0.593	SERPINC1	Antithrombin-III (short name: ATIII)	619	36	0.71	52	16932	2+	2291.15	0.016	6.98339	0.6579	K.AFLEVNEEGSEAAASTAVVIAGR.S
21	1	sp|P01008|ANT3_HUMAN	52602.4	0.593	SERPINC1	Antithrombin-III (short name: ATIII)	619	36	0.71	52	17061	2+	2291.15	-1.178	77.6902	0.643	K.AFLEVNEEGSEAAASTAVVIAGR.S
21	1	sp|P01008|ANT3_HUMAN	52602.4	0.593	SERPINC1	Antithrombin-III (short name: ATIII)	619	36	0.71	52	17206	3+	2291.15	0.034	14.8397	0.8562	K.AFLEVNEEGSEAAASTAVVIAGR.S
21	1	sp|P01008|ANT3_HUMAN	52602.4	0.593	SERPINC1	Antithrombin-III (short name: ATIII)	619	36	0.71	52	17272	2+	1389.76	0.013	9.35416	0.999	R.EVPLNTIIFMGR.V
21	1	sp|P01008|ANT3_HUMAN	52602.4	0.593	SERPINC1	Antithrombin-III (short name: ATIII)	619	36	0.71	52	17325	2+	2291.15	0.02	8.72924	0.9533	K.AFLEVNEEGSEAAASTAVVIAGR.S
21	1	sp|P01008|ANT3_HUMAN	52602.4	0.593	SERPINC1	Antithrombin-III (short name: ATIII)	619	36	0.71	52	17338	3+	2291.15	0.023	10.0386	0.9724	K.AFLEVNEEGSEAAASTAVVIAGR.S
21	1	sp|P01008|ANT3_HUMAN	52602.4	0.593	SERPINC1	Antithrombin-III (short name: ATIII)	619	36	0.71	52	17400	2+	1389.76	0.011	7.91506	1	R.EVPLNTIIFMGR.V
21	1	sp|P01008|ANT3_HUMAN	52602.4	0.593	SERPINC1	Antithrombin-III (short name: ATIII)	619	36	0.71	52	17457	2+	2291.15	0.018	7.85631	0.988	K.AFLEVNEEGSEAAASTAVVIAGR.S
21	1	sp|P01008|ANT3_HUMAN	52602.4	0.593	SERPINC1	Antithrombin-III (short name: ATIII)	619	36	0.71	52	17532	2+	1389.76	0.009	6.47596	0.9995	R.EVPLNTIIFMGR.V
21	1	sp|P01008|ANT3_HUMAN	52602.4	0.593	SERPINC1	Antithrombin-III (short name: ATIII)	619	36	0.71	52	17588	2+	2291.15	0.009	3.92816	0.9948	K.AFLEVNEEGSEAAASTAVVIAGR.S
21	1	sp|P01008|ANT3_HUMAN	52602.4	0.593	SERPINC1	Antithrombin-III (short name: ATIII)	619	36	0.71	52	17667	2+	1389.76	0.008	5.75641	0.9027	R.EVPLNTIIFMGR.V
21	1	sp|P01008|ANT3_HUMAN	52602.4	0.593	SERPINC1	Antithrombin-III (short name: ATIII)	619	36	0.71	52	18073	2+	2291.15	0.007	3.05523	0.6751	K.AFLEVNEEGSEAAASTAVVIAGR.S
21	1	sp|P01008|ANT3_HUMAN	52602.4	0.593	SERPINC1	Antithrombin-III (short name: ATIII)	619	36	0.71	52	18206	2+	2291.15	0.005	2.18231	0.8331	K.AFLEVNEEGSEAAASTAVVIAGR.S
21	1	sp|P01008|ANT3_HUMAN	52602.4	0.593	SERPINC1	Antithrombin-III (short name: ATIII)	619	36	0.71	52	18471	2+	2291.15	0.017	7.41985	0.7847	K.AFLEVNEEGSEAAASTAVVIAGR.S
21	1	sp|P01008|ANT3_HUMAN	52602.4	0.593	SERPINC1	Antithrombin-III (short name: ATIII)	619	36	0.71	52	18867	2+	2291.15	0.014	6.11047	0.9999	K.AFLEVNEEGSEAAASTAVVIAGR.S
21	1	sp|P01008|ANT3_HUMAN	52602.4	0.593	SERPINC1	Antithrombin-III (short name: ATIII)	619	36	0.71	52	20320	2+	2291.15	0.017	7.41985	0.9426	K.AFLEVNEEGSEAAASTAVVIAGR.S
21	1	sp|P01008|ANT3_HUMAN	52602.4	0.593	SERPINC1	Antithrombin-III (short name: ATIII)	619	36	0.71	52	22790	3+	2299.13	0.02	8.69895	0.8904	K.NDNDNIFLSPLSISTAFAMTK.L
21	1	sp|P01008|ANT3_HUMAN	52602.4	0.593	SERPINC1	Antithrombin-III (short name: ATIII)	619	36	0.71	52	22803	2+	2299.13	0.018	7.82906	0.6899	K.NDNDNIFLSPLSISTAFAMTK.L
21	1	sp|P01008|ANT3_HUMAN	52602.4	0.593	SERPINC1	Antithrombin-III (short name: ATIII)	619	36	0.71	52	24170	3+	2291.15	0.017	7.41985	0.7667	K.AFLEVNEEGSEAAASTAVVIAGR.S
21	1	sp|P01008|ANT3_HUMAN	52602.4	0.593	SERPINC1	Antithrombin-III (short name: ATIII)	619	36	0.71	52	25458	2+	3066.5	1.015	4.89157	0.9858	K.ELTPEVLQEWLDELEEMMLVVHMPR.F
21	1	sp|P01008|ANT3_HUMAN	52602.4	0.593	SERPINC1	Antithrombin-III (short name: ATIII)	619	36	0.71	52	25475	2+	2804.57	0.023	8.2009	0.9964	R.ITDVIPSEAINELTVLVLVNTIYFK.G
21	1	sp|P01008|ANT3_HUMAN	52602.4	0.593	SERPINC1	Antithrombin-III (short name: ATIII)	619	36	0.71	52	25476	3+	2804.57	0.024	8.55746	0.9827	R.ITDVIPSEAINELTVLVLVNTIYFK.G
21	1	sp|P01008|ANT3_HUMAN	52602.4	0.593	SERPINC1	Antithrombin-III (short name: ATIII)	619	36	0.71	52	25608	3+	2804.57	0.019	6.77466	0.9405	R.ITDVIPSEAINELTVLVLVNTIYFK.G
21	1	sp|P01008|ANT3_HUMAN	52602.4	0.593	SERPINC1	Antithrombin-III (short name: ATIII)	619	36	0.71	52	25732	2+	2804.57	0.022	7.84434	0.6849	R.ITDVIPSEAINELTVLVLVNTIYFK.G
21	1	sp|P01008|ANT3_HUMAN	52602.4	0.593	SERPINC1	Antithrombin-III (short name: ATIII)	619	36	0.71	52	27447	3+	2291.15	0.017	7.41985	0.9933	K.AFLEVNEEGSEAAASTAVVIAGR.S
21	1	sp|P01008|ANT3_HUMAN	52602.4	0.593	SERPINC1	Antithrombin-III (short name: ATIII)	619	36	0.71	52	6419	2+	1780.68	0.014	7.86216	0.9859	K.ADGESCSASM"MYQEGK.F	118777	89436.8
21	1	sp|P01008|ANT3_HUMAN	52602.4	0.593	SERPINC1	Antithrombin-III (short name: ATIII)	619	36	0.71	52	6439	2+	1783.7	0.012	6.72758	0.7609	K.ADGESC'SASMM"YQEGK.F	118777	89436.8
21	1	sp|P01008|ANT3_HUMAN	52602.4	0.593	SERPINC1	Antithrombin-III (short name: ATIII)	619	36	0.71	52	6877	2+	1780.68	0.013	7.30057	0.8501	K.ADGESCSASM"MYQEGK.F	131497	119646
21	1	sp|P01008|ANT3_HUMAN	52602.4	0.593	SERPINC1	Antithrombin-III (short name: ATIII)	619	36	0.71	52	7478	2+	1126.66	0.008	7.10065	0.8882	K.SKLPGIVAEGR.D
21	1	sp|P01008|ANT3_HUMAN	52602.4	0.593	SERPINC1	Antithrombin-III (short name: ATIII)	619	36	0.71	52	8296	2+	1764.69	0.014	7.93342	0.9991	K.ADGESCSASMMYQEGK.F	3.15283e+06	2.42998e+06
21	1	sp|P01008|ANT3_HUMAN	52602.4	0.593	SERPINC1	Antithrombin-III (short name: ATIII)	619	36	0.71	52	8417	2+	1767.71	0.007	3.95993	0.9735	K.ADGESC'SASMMYQEGK.F	3090597	2369298
21	1	sp|P01008|ANT3_HUMAN	52602.4	0.593	SERPINC1	Antithrombin-III (short name: ATIII)	619	36	0.71	52	8440	2+	1764.69	0.014	7.93342	0.9977	K.ADGESCSASMMYQEGK.F	2.69115e+06	2.03593e+06
21	1	sp|P01008|ANT3_HUMAN	52602.4	0.593	SERPINC1	Antithrombin-III (short name: ATIII)	619	36	0.71	52	8514	2+	911.531	0.006	6.58233	1	K.LPGIVAEGR.D
21	1	sp|P01008|ANT3_HUMAN	52602.4	0.593	SERPINC1	Antithrombin-III (short name: ATIII)	619	36	0.71	52	8645	2+	911.531	0.006	6.58233	0.9981	K.LPGIVAEGR.D
21	1	sp|P01008|ANT3_HUMAN	52602.4	0.593	SERPINC1	Antithrombin-III (short name: ATIII)	619	36	0.71	52	9812	2+	908.472	0.007	7.70524	0.9432	R.IEDGFSLK.E
21	1	sp|P01008|ANT3_HUMAN	52602.4	0.593	SERPINC1	Antithrombin-III (short name: ATIII)	619	36	0.71	52	10726	2+	1309.61	0.011	8.39947	1	R.DDLYVSDAFHK.A
21	1	sp|P01008|ANT3_HUMAN	52602.4	0.593	SERPINC1	Antithrombin-III (short name: ATIII)	619	36	0.71	52	10871	2+	1309.61	0.01	7.63588	0.9981	R.DDLYVSDAFHK.A
21	1	sp|P01008|ANT3_HUMAN	52602.4	0.593	SERPINC1	Antithrombin-III (short name: ATIII)	619	36	0.71	52	11931	2+	1528.74	0.014	9.15785	1	R.FATTFYQHLADSK.N
21	1	sp|P01008|ANT3_HUMAN	52602.4	0.593	SERPINC1	Antithrombin-III (short name: ATIII)	619	36	0.71	52	12069	2+	1528.74	0.013	8.50372	0.9986	R.FATTFYQHLADSK.N
21	1	sp|P01008|ANT3_HUMAN	52602.4	0.593	SERPINC1	Antithrombin-III (short name: ATIII)	619	36	0.71	52	12216	2+	1528.74	0.014	9.15785	0.9977	R.FATTFYQHLADSK.N
21	1	sp|P01008|ANT3_HUMAN	52602.4	0.593	SERPINC1	Antithrombin-III (short name: ATIII)	619	36	0.71	52	13842	3+	1586.89	0.011	6.9318	0.6783	R.RVAEGTQVLELPFK.G
21	1	sp|P01008|ANT3_HUMAN	52602.4	0.593	SERPINC1	Antithrombin-III (short name: ATIII)	619	36	0.71	52	14004	2+	1340.66	0.009	6.71309	0.9999	K.TSDQIHFFFAK.L
21	1	sp|P01008|ANT3_HUMAN	52602.4	0.593	SERPINC1	Antithrombin-III (short name: ATIII)	619	36	0.71	52	14135	2+	1340.66	0.01	7.45899	0.9989	K.TSDQIHFFFAK.L
21	1	sp|P01008|ANT3_HUMAN	52602.4	0.593	SERPINC1	Antithrombin-III (short name: ATIII)	619	36	0.71	52	14447	2+	1232.73	0.007	5.67847	0.9948	K.ANRPFLVFIR.E
21	1	sp|P01008|ANT3_HUMAN	52602.4	0.593	SERPINC1	Antithrombin-III (short name: ATIII)	619	36	0.71	52	15779	2+	1668.92	1.969	18.5748	0.6616	K.GDDITMVLILPKPEK.S
21	1	sp|P01008|ANT3_HUMAN	52602.4	0.593	SERPINC1	Antithrombin-III (short name: ATIII)	619	36	0.71	52	15818	2+	1430.79	0.011	7.68807	1	R.VAEGTQVLELPFK.G
21	1	sp|P01008|ANT3_HUMAN	52602.4	0.593	SERPINC1	Antithrombin-III (short name: ATIII)	619	36	0.71	52	15907	2+	1668.92	0.013	7.78945	0.9995	K.GDDITMVLILPKPEK.S
21	1	sp|P01008|ANT3_HUMAN	52602.4	0.593	SERPINC1	Antithrombin-III (short name: ATIII)	619	36	0.71	52	16009	2+	1405.75	0.01	7.11364	0.9763	R.EVPLNTIIFM"GR.V
21	1	sp|P01008|ANT3_HUMAN	52602.4	0.593	SERPINC1	Antithrombin-III (short name: ATIII)	619	36	0.71	52	16062	2+	1668.92	0.012	7.19026	0.9999	K.GDDITMVLILPKPEK.S
21	1	sp|P01008|ANT3_HUMAN	52602.4	0.593	SERPINC1	Antithrombin-III (short name: ATIII)	619	36	0.71	52	16315	2+	2291.15	0.018	7.85631	0.9962	K.AFLEVNEEGSEAAASTAVVIAGR.S
21	1	sp|P01008|ANT3_HUMAN	52602.4	0.593	SERPINC1	Antithrombin-III (short name: ATIII)	619	36	0.71	52	16392	3+	2291.15	0.019	8.29278	0.9998	K.AFLEVNEEGSEAAASTAVVIAGR.S
21	1	sp|P01008|ANT3_HUMAN	52602.4	0.593	SERPINC1	Antithrombin-III (short name: ATIII)	619	36	0.71	52	16446	2+	2291.15	0.018	7.85631	1	K.AFLEVNEEGSEAAASTAVVIAGR.S
21	1	sp|P01008|ANT3_HUMAN	52602.4	0.593	SERPINC1	Antithrombin-III (short name: ATIII)	619	36	0.71	52	16579	3+	2291.15	0.016	6.98339	0.9501	K.AFLEVNEEGSEAAASTAVVIAGR.S
21	1	sp|P01008|ANT3_HUMAN	52602.4	0.593	SERPINC1	Antithrombin-III (short name: ATIII)	619	36	0.71	52	16582	2+	2291.15	0.02	8.72924	0.9962	K.AFLEVNEEGSEAAASTAVVIAGR.S
21	1	sp|P01008|ANT3_HUMAN	52602.4	0.593	SERPINC1	Antithrombin-III (short name: ATIII)	619	36	0.71	52	16709	2+	2291.15	0.02	8.72924	0.9956	K.AFLEVNEEGSEAAASTAVVIAGR.S
21	1	sp|P01008|ANT3_HUMAN	52602.4	0.593	SERPINC1	Antithrombin-III (short name: ATIII)	619	36	0.71	52	16821	3+	2291.15	0.017	7.41985	0.9953	K.AFLEVNEEGSEAAASTAVVIAGR.S
21	1	sp|P01008|ANT3_HUMAN	52602.4	0.593	SERPINC1	Antithrombin-III (short name: ATIII)	619	36	0.71	52	16842	2+	2291.15	0.022	9.60216	1	K.AFLEVNEEGSEAAASTAVVIAGR.S
21	1	sp|P01008|ANT3_HUMAN	52602.4	0.593	SERPINC1	Antithrombin-III (short name: ATIII)	619	36	0.71	52	16975	2+	2291.15	0.019	8.29278	1	K.AFLEVNEEGSEAAASTAVVIAGR.S
21	1	sp|P01008|ANT3_HUMAN	52602.4	0.593	SERPINC1	Antithrombin-III (short name: ATIII)	619	36	0.71	52	17098	3+	2291.15	0.017	7.41985	0.9691	K.AFLEVNEEGSEAAASTAVVIAGR.S
21	1	sp|P01008|ANT3_HUMAN	52602.4	0.593	SERPINC1	Antithrombin-III (short name: ATIII)	619	36	0.71	52	17317	2+	2291.15	-1.175	76.3808	0.9373	K.AFLEVNEEGSEAAASTAVVIAGR.S
21	1	sp|P01008|ANT3_HUMAN	52602.4	0.593	SERPINC1	Antithrombin-III (short name: ATIII)	619	36	0.71	52	17515	3+	2291.15	0.019	8.29278	0.9854	K.AFLEVNEEGSEAAASTAVVIAGR.S
21	1	sp|P01008|ANT3_HUMAN	52602.4	0.593	SERPINC1	Antithrombin-III (short name: ATIII)	619	36	0.71	52	17714	2+	2291.15	-0.178	77.6902	0.9999	K.AFLEVNEEGSEAAASTAVVIAGR.S
21	1	sp|P01008|ANT3_HUMAN	52602.4	0.593	SERPINC1	Antithrombin-III (short name: ATIII)	619	36	0.71	52	17844	2+	2291.15	0.014	6.11047	0.7342	K.AFLEVNEEGSEAAASTAVVIAGR.S
21	1	sp|P01008|ANT3_HUMAN	52602.4	0.593	SERPINC1	Antithrombin-III (short name: ATIII)	619	36	0.71	52	17980	2+	2291.15	0.02	8.72924	0.9999	K.AFLEVNEEGSEAAASTAVVIAGR.S
21	1	sp|P01008|ANT3_HUMAN	52602.4	0.593	SERPINC1	Antithrombin-III (short name: ATIII)	619	36	0.71	52	18010	2+	1864.9	0.013	6.97088	0.9968	K.EQLQDM"GLVDLFSPEK.S
21	1	sp|P01008|ANT3_HUMAN	52602.4	0.593	SERPINC1	Antithrombin-III (short name: ATIII)	619	36	0.71	52	18129	2+	1389.76	0.013	9.35416	1	R.EVPLNTIIFMGR.V
21	1	sp|P01008|ANT3_HUMAN	52602.4	0.593	SERPINC1	Antithrombin-III (short name: ATIII)	619	36	0.71	52	18180	3+	2291.15	0.017	7.41985	0.9149	K.AFLEVNEEGSEAAASTAVVIAGR.S
21	1	sp|P01008|ANT3_HUMAN	52602.4	0.593	SERPINC1	Antithrombin-III (short name: ATIII)	619	36	0.71	52	18262	2+	1389.76	0.012	8.63461	1	R.EVPLNTIIFMGR.V
21	1	sp|P01008|ANT3_HUMAN	52602.4	0.593	SERPINC1	Antithrombin-III (short name: ATIII)	619	36	0.71	52	18371	2+	2291.15	0.004	1.74585	0.7211	K.AFLEVNEEGSEAAASTAVVIAGR.S
21	1	sp|P01008|ANT3_HUMAN	52602.4	0.593	SERPINC1	Antithrombin-III (short name: ATIII)	619	36	0.71	52	18397	2+	1389.76	0.011	7.91506	0.7719	R.EVPLNTIIFMGR.V
21	1	sp|P01008|ANT3_HUMAN	52602.4	0.593	SERPINC1	Antithrombin-III (short name: ATIII)	619	36	0.71	52	18584	2+	2291.15	0.012	5.23754	0.9956	K.AFLEVNEEGSEAAASTAVVIAGR.S
21	1	sp|P01008|ANT3_HUMAN	52602.4	0.593	SERPINC1	Antithrombin-III (short name: ATIII)	619	36	0.71	52	19124	2+	2291.15	0.021	9.1657	0.9879	K.AFLEVNEEGSEAAASTAVVIAGR.S
21	1	sp|P01008|ANT3_HUMAN	52602.4	0.593	SERPINC1	Antithrombin-III (short name: ATIII)	619	36	0.71	52	19254	2+	2291.15	0.018	7.85631	0.9082	K.AFLEVNEEGSEAAASTAVVIAGR.S
21	1	sp|P01008|ANT3_HUMAN	52602.4	0.593	SERPINC1	Antithrombin-III (short name: ATIII)	619	36	0.71	52	19976	2+	1848.9	0.015	8.11291	1	K.EQLQDMGLVDLFSPEK.S
21	1	sp|P01008|ANT3_HUMAN	52602.4	0.593	SERPINC1	Antithrombin-III (short name: ATIII)	619	36	0.71	52	20010	3+	1848.9	0.013	7.03119	0.6576	K.EQLQDMGLVDLFSPEK.S
21	1	sp|P01008|ANT3_HUMAN	52602.4	0.593	SERPINC1	Antithrombin-III (short name: ATIII)	619	36	0.71	52	22936	3+	2299.13	0.021	9.1339	0.9972	K.NDNDNIFLSPLSISTAFAMTK.L
21	1	sp|P01008|ANT3_HUMAN	52602.4	0.593	SERPINC1	Antithrombin-III (short name: ATIII)	619	36	0.71	52	22947	2+	2291.15	0.015	6.54693	0.6881	K.AFLEVNEEGSEAAASTAVVIAGR.S
21	1	sp|P01008|ANT3_HUMAN	52602.4	0.593	SERPINC1	Antithrombin-III (short name: ATIII)	619	36	0.71	52	22968	2+	2299.13	0.02	8.69895	0.9985	K.NDNDNIFLSPLSISTAFAMTK.L
21	1	sp|P01008|ANT3_HUMAN	52602.4	0.593	SERPINC1	Antithrombin-III (short name: ATIII)	619	36	0.71	52	25630	3+	2804.57	0.021	7.48778	0.7683	R.ITDVIPSEAINELTVLVLVNTIYFK.G
21	1	sp|P01008|ANT3_HUMAN	52602.4	0.593	SERPINC1	Antithrombin-III (short name: ATIII)	619	36	0.71	52	25631	2+	2804.57	0.02	7.13122	0.6723	R.ITDVIPSEAINELTVLVLVNTIYFK.G
21	1	sp|P01008|ANT3_HUMAN	52602.4	0.593	SERPINC1	Antithrombin-III (short name: ATIII)	619	36	0.71	52	5890	2+	839.414	0.007	8.33915	0.9249	K.FDTISEK.T
21	1	sp|P01008|ANT3_HUMAN	52602.4	0.593	SERPINC1	Antithrombin-III (short name: ATIII)	619	36	0.71	52	8327	2+	1764.69	1.026	14.7335	0.9952	K.ADGESCSASMMYQEGK.F	1546749	1.19483e+06
21	1	sp|P01008|ANT3_HUMAN	52602.4	0.593	SERPINC1	Antithrombin-III (short name: ATIII)	619	36	0.71	52	8453	2+	1764.69	0.013	7.36675	0.9996	K.ADGESCSASMMYQEGK.F	1.50785e+06	1.15711e+06
21	1	sp|P01008|ANT3_HUMAN	52602.4	0.593	SERPINC1	Antithrombin-III (short name: ATIII)	619	36	0.71	52	8462	2+	1767.71	1.007	3.95993	0.9562	K.ADGESC'SASMMYQEGK.F	1.41421e+06	1.08787e+06
21	1	sp|P01008|ANT3_HUMAN	52602.4	0.593	SERPINC1	Antithrombin-III (short name: ATIII)	619	36	0.71	52	8657	2+	911.531	0.006	6.58233	0.9879	K.LPGIVAEGR.D
21	1	sp|P01008|ANT3_HUMAN	52602.4	0.593	SERPINC1	Antithrombin-III (short name: ATIII)	619	36	0.71	52	8781	2+	911.531	0.006	6.58233	0.9997	K.LPGIVAEGR.D
21	1	sp|P01008|ANT3_HUMAN	52602.4	0.593	SERPINC1	Antithrombin-III (short name: ATIII)	619	36	0.71	52	8915	2+	911.531	0.005	5.48528	0.9999	K.LPGIVAEGR.D
21	1	sp|P01008|ANT3_HUMAN	52602.4	0.593	SERPINC1	Antithrombin-III (short name: ATIII)	619	36	0.71	52	10805	3+	1309.61	0.008	6.10871	0.9767	R.DDLYVSDAFHK.A
21	1	sp|P01008|ANT3_HUMAN	52602.4	0.593	SERPINC1	Antithrombin-III (short name: ATIII)	619	36	0.71	52	10811	2+	1309.61	1.007	5.34512	0.9997	R.DDLYVSDAFHK.A
21	1	sp|P01008|ANT3_HUMAN	52602.4	0.593	SERPINC1	Antithrombin-III (short name: ATIII)	619	36	0.71	52	10938	2+	1309.61	0.01	7.63588	0.9975	R.DDLYVSDAFHK.A
21	1	sp|P01008|ANT3_HUMAN	52602.4	0.593	SERPINC1	Antithrombin-III (short name: ATIII)	619	36	0.71	52	12272	2+	1528.74	0.012	7.84959	0.9834	R.FATTFYQHLADSK.N
21	1	sp|P01008|ANT3_HUMAN	52602.4	0.593	SERPINC1	Antithrombin-III (short name: ATIII)	619	36	0.71	52	12400	2+	1528.74	0.013	8.50372	0.9998	R.FATTFYQHLADSK.N
21	1	sp|P01008|ANT3_HUMAN	52602.4	0.593	SERPINC1	Antithrombin-III (short name: ATIII)	619	36	0.71	52	14064	3+	1684.92	0.009	5.3415	0.9246	K.GDDITM"VLILPKPEK.S
21	1	sp|P01008|ANT3_HUMAN	52602.4	0.593	SERPINC1	Antithrombin-III (short name: ATIII)	619	36	0.71	52	14273	2+	1340.66	0.012	8.9508	0.9987	K.TSDQIHFFFAK.L
21	1	sp|P01008|ANT3_HUMAN	52602.4	0.593	SERPINC1	Antithrombin-III (short name: ATIII)	619	36	0.71	52	14802	3+	1232.73	1.019	15.413	0.7497	K.ANRPFLVFIR.E
21	1	sp|P01008|ANT3_HUMAN	52602.4	0.593	SERPINC1	Antithrombin-III (short name: ATIII)	619	36	0.71	52	14806	2+	1232.73	0.008	6.48968	0.8078	K.ANRPFLVFIR.E
21	1	sp|P01008|ANT3_HUMAN	52602.4	0.593	SERPINC1	Antithrombin-III (short name: ATIII)	619	36	0.71	52	14932	3+	1232.73	0.008	6.48968	0.9946	K.ANRPFLVFIR.E
21	1	sp|P01008|ANT3_HUMAN	52602.4	0.593	SERPINC1	Antithrombin-III (short name: ATIII)	619	36	0.71	52	15425	2+	1426.67	0.002	1.40186	0.9856	R.DIPMNPMC'IYR.S	385204	881234
21	1	sp|P01008|ANT3_HUMAN	52602.4	0.593	SERPINC1	Antithrombin-III (short name: ATIII)	619	36	0.71	52	15810	2+	1430.79	0.011	7.68807	1	R.VAEGTQVLELPFK.G
21	1	sp|P01008|ANT3_HUMAN	52602.4	0.593	SERPINC1	Antithrombin-III (short name: ATIII)	619	36	0.71	52	15822	2+	1405.75	0.011	7.825	0.9984	R.EVPLNTIIFM"GR.V
21	1	sp|P01008|ANT3_HUMAN	52602.4	0.593	SERPINC1	Antithrombin-III (short name: ATIII)	619	36	0.71	52	16163	3+	2291.15	0.018	7.85631	0.9692	K.AFLEVNEEGSEAAASTAVVIAGR.S
21	1	sp|P01008|ANT3_HUMAN	52602.4	0.593	SERPINC1	Antithrombin-III (short name: ATIII)	619	36	0.71	52	16164	2+	2291.15	0.018	7.85631	1	K.AFLEVNEEGSEAAASTAVVIAGR.S
21	1	sp|P01008|ANT3_HUMAN	52602.4	0.593	SERPINC1	Antithrombin-III (short name: ATIII)	619	36	0.71	52	16294	3+	2291.15	0.015	6.54693	0.9999	K.AFLEVNEEGSEAAASTAVVIAGR.S
21	1	sp|P01008|ANT3_HUMAN	52602.4	0.593	SERPINC1	Antithrombin-III (short name: ATIII)	619	36	0.71	52	16295	2+	2291.15	0.018	7.85631	1	K.AFLEVNEEGSEAAASTAVVIAGR.S
21	1	sp|P01008|ANT3_HUMAN	52602.4	0.593	SERPINC1	Antithrombin-III (short name: ATIII)	619	36	0.71	52	16426	3+	2291.15	0.016	6.98339	0.9998	K.AFLEVNEEGSEAAASTAVVIAGR.S
21	1	sp|P01008|ANT3_HUMAN	52602.4	0.593	SERPINC1	Antithrombin-III (short name: ATIII)	619	36	0.71	52	16427	2+	2291.15	0.016	6.98339	0.9999	K.AFLEVNEEGSEAAASTAVVIAGR.S
21	1	sp|P01008|ANT3_HUMAN	52602.4	0.593	SERPINC1	Antithrombin-III (short name: ATIII)	619	36	0.71	52	16559	2+	2291.15	0.017	7.41985	0.998	K.AFLEVNEEGSEAAASTAVVIAGR.S
21	1	sp|P01008|ANT3_HUMAN	52602.4	0.593	SERPINC1	Antithrombin-III (short name: ATIII)	619	36	0.71	52	16691	2+	2291.15	0.019	8.29278	1	K.AFLEVNEEGSEAAASTAVVIAGR.S
21	1	sp|P01008|ANT3_HUMAN	52602.4	0.593	SERPINC1	Antithrombin-III (short name: ATIII)	619	36	0.71	52	16704	3+	2291.15	0.018	7.85631	0.6578	K.AFLEVNEEGSEAAASTAVVIAGR.S
21	1	sp|P01008|ANT3_HUMAN	52602.4	0.593	SERPINC1	Antithrombin-III (short name: ATIII)	619	36	0.71	52	17164	3+	2291.15	0.017	7.41985	0.8342	K.AFLEVNEEGSEAAASTAVVIAGR.S
21	1	sp|P01008|ANT3_HUMAN	52602.4	0.593	SERPINC1	Antithrombin-III (short name: ATIII)	619	36	0.71	52	17264	2+	2291.15	0.021	9.1657	1	K.AFLEVNEEGSEAAASTAVVIAGR.S
21	1	sp|P01008|ANT3_HUMAN	52602.4	0.593	SERPINC1	Antithrombin-III (short name: ATIII)	619	36	0.71	52	17297	3+	2291.15	0.016	6.98339	0.9988	K.AFLEVNEEGSEAAASTAVVIAGR.S
21	1	sp|P01008|ANT3_HUMAN	52602.4	0.593	SERPINC1	Antithrombin-III (short name: ATIII)	619	36	0.71	52	17396	2+	2291.15	0.02	8.72924	0.9997	K.AFLEVNEEGSEAAASTAVVIAGR.S
21	1	sp|P01008|ANT3_HUMAN	52602.4	0.593	SERPINC1	Antithrombin-III (short name: ATIII)	619	36	0.71	52	17428	3+	2291.15	0.025	10.9115	0.6493	K.AFLEVNEEGSEAAASTAVVIAGR.S
21	1	sp|P01008|ANT3_HUMAN	52602.4	0.593	SERPINC1	Antithrombin-III (short name: ATIII)	619	36	0.71	52	17528	2+	2291.15	0.02	8.72924	0.991	K.AFLEVNEEGSEAAASTAVVIAGR.S
21	1	sp|P01008|ANT3_HUMAN	52602.4	0.593	SERPINC1	Antithrombin-III (short name: ATIII)	619	36	0.71	52	17660	2+	2291.15	0.02	8.72924	1	K.AFLEVNEEGSEAAASTAVVIAGR.S
21	1	sp|P01008|ANT3_HUMAN	52602.4	0.593	SERPINC1	Antithrombin-III (short name: ATIII)	619	36	0.71	52	17795	2+	2291.15	0.019	8.29278	0.9972	K.AFLEVNEEGSEAAASTAVVIAGR.S
21	1	sp|P01008|ANT3_HUMAN	52602.4	0.593	SERPINC1	Antithrombin-III (short name: ATIII)	619	36	0.71	52	17826	3+	2291.15	0.017	7.41985	0.9857	K.AFLEVNEEGSEAAASTAVVIAGR.S
21	1	sp|P01008|ANT3_HUMAN	52602.4	0.593	SERPINC1	Antithrombin-III (short name: ATIII)	619	36	0.71	52	17857	2+	1389.76	0.011	7.91506	0.9993	R.EVPLNTIIFMGR.V
21	1	sp|P01008|ANT3_HUMAN	52602.4	0.593	SERPINC1	Antithrombin-III (short name: ATIII)	619	36	0.71	52	17988	2+	1389.76	0.01	7.19551	0.9996	R.EVPLNTIIFMGR.V
21	1	sp|P01008|ANT3_HUMAN	52602.4	0.593	SERPINC1	Antithrombin-III (short name: ATIII)	619	36	0.71	52	18113	2+	1389.76	0.011	7.91506	0.6123	R.EVPLNTIIFMGR.V
21	1	sp|P01008|ANT3_HUMAN	52602.4	0.593	SERPINC1	Antithrombin-III (short name: ATIII)	619	36	0.71	52	18128	2+	2291.15	0.011	4.80108	0.9992	K.AFLEVNEEGSEAAASTAVVIAGR.S
21	1	sp|P01008|ANT3_HUMAN	52602.4	0.593	SERPINC1	Antithrombin-III (short name: ATIII)	619	36	0.71	52	18265	2+	2291.15	0.013	5.674	0.67	K.AFLEVNEEGSEAAASTAVVIAGR.S
21	1	sp|P01008|ANT3_HUMAN	52602.4	0.593	SERPINC1	Antithrombin-III (short name: ATIII)	619	36	0.71	52	18400	2+	2291.15	0.019	8.29278	0.9865	K.AFLEVNEEGSEAAASTAVVIAGR.S
21	1	sp|P01008|ANT3_HUMAN	52602.4	0.593	SERPINC1	Antithrombin-III (short name: ATIII)	619	36	0.71	52	18561	2+	2291.15	0.018	7.85631	0.9754	K.AFLEVNEEGSEAAASTAVVIAGR.S
21	1	sp|P01008|ANT3_HUMAN	52602.4	0.593	SERPINC1	Antithrombin-III (short name: ATIII)	619	36	0.71	52	19469	3+	1848.9	0.012	6.49033	0.9962	K.EQLQDMGLVDLFSPEK.S
21	1	sp|P01008|ANT3_HUMAN	52602.4	0.593	SERPINC1	Antithrombin-III (short name: ATIII)	619	36	0.71	52	21726	3+	2291.15	0.004	1.74585	0.9741	K.AFLEVNEEGSEAAASTAVVIAGR.S
21	1	sp|P01008|ANT3_HUMAN	52602.4	0.593	SERPINC1	Antithrombin-III (short name: ATIII)	619	36	0.71	52	22147	3+	2291.15	0.016	6.98339	0.8605	K.AFLEVNEEGSEAAASTAVVIAGR.S
21	1	sp|P01008|ANT3_HUMAN	52602.4	0.593	SERPINC1	Antithrombin-III (short name: ATIII)	619	36	0.71	52	22846	3+	2291.15	0.016	6.98339	0.6904	K.AFLEVNEEGSEAAASTAVVIAGR.S
21	1	sp|P01008|ANT3_HUMAN	52602.4	0.593	SERPINC1	Antithrombin-III (short name: ATIII)	619	36	0.71	52	24657	2+	2291.15	0.016	6.98339	0.9973	K.AFLEVNEEGSEAAASTAVVIAGR.S
21	1	sp|P01008|ANT3_HUMAN	52602.4	0.593	SERPINC1	Antithrombin-III (short name: ATIII)	619	36	0.71	52	24776	2+	2804.57	0.024	8.55746	0.9635	R.ITDVIPSEAINELTVLVLVNTIYFK.G
21	1	sp|P01008|ANT3_HUMAN	52602.4	0.593	SERPINC1	Antithrombin-III (short name: ATIII)	619	36	0.71	52	5788	3+	1874.87	0.012	6.40043	0.9421	K.ATEDEGSEQKIPEATNR.R
21	1	sp|P01008|ANT3_HUMAN	52602.4	0.593	SERPINC1	Antithrombin-III (short name: ATIII)	619	36	0.71	52	5920	3+	1874.87	0.011	5.86706	0.8672	K.ATEDEGSEQKIPEATNR.R
21	1	sp|P01008|ANT3_HUMAN	52602.4	0.593	SERPINC1	Antithrombin-III (short name: ATIII)	619	36	0.71	52	10279	2+	1455.64	0.009	6.18284	0.9973	R.DIPM"NPM"CIYR.S	1.95746e+06	468524
21	1	sp|P01008|ANT3_HUMAN	52602.4	0.593	SERPINC1	Antithrombin-III (short name: ATIII)	619	36	0.71	52	10403	2+	1455.64	0.008	5.49585	0.9575	R.DIPM"NPM"CIYR.S	958374	229609
21	1	sp|P01008|ANT3_HUMAN	52602.4	0.593	SERPINC1	Antithrombin-III (short name: ATIII)	619	36	0.71	52	12731	2+	1439.65	0.01	6.94614	0.9979	R.DIPMNPM"CIYR.S	12533114	2.37299e+06
21	1	sp|P01008|ANT3_HUMAN	52602.4	0.593	SERPINC1	Antithrombin-III (short name: ATIII)	619	36	0.71	52	12863	2+	1439.65	0.01	6.94614	0.9997	R.DIPMNPM"CIYR.S	11832317	2.31053e+06
21	1	sp|P01008|ANT3_HUMAN	52602.4	0.593	SERPINC1	Antithrombin-III (short name: ATIII)	619	36	0.71	52	12995	2+	1439.65	0.009	6.25153	0.9967	R.DIPMNPM"CIYR.S	3.40041e+06	927584
21	1	sp|P01008|ANT3_HUMAN	52602.4	0.593	SERPINC1	Antithrombin-III (short name: ATIII)	619	36	0.71	52	15302	2+	1423.65	0.01	7.02418	0.9669	R.DIPMNPMCIYR.S	827286	148838
21	1	sp|P01008|ANT3_HUMAN	52602.4	0.593	SERPINC1	Antithrombin-III (short name: ATIII)	619	36	0.71	52	15422	2+	1423.65	0.011	7.7266	0.9999	R.DIPMNPMCIYR.S	740777	133115
21	1	sp|P01008|ANT3_HUMAN	52602.4	0.593	SERPINC1	Antithrombin-III (short name: ATIII)	619	36	0.71	52	7219	2+	917.52	0.007	7.62926	0.9085	R.RVWELSK.A
21	1	sp|P01008|ANT3_HUMAN	52602.4	0.593	SERPINC1	Antithrombin-III (short name: ATIII)	619	36	0.71	52	11236	2+	1309.61	0.009	6.8723	0.9999	R.DDLYVSDAFHK.A
21	1	sp|P01008|ANT3_HUMAN	52602.4	0.593	SERPINC1	Antithrombin-III (short name: ATIII)	619	36	0.71	52	16161	2+	1405.75	0.009	6.40227	1	R.EVPLNTIIFM"GR.V
21	1	sp|P01008|ANT3_HUMAN	52602.4	0.593	SERPINC1	Antithrombin-III (short name: ATIII)	619	36	0.71	52	18010	2+	1389.76	0.01	7.19551	0.9451	R.EVPLNTIIFMGR.V
21	1	sp|P01008|ANT3_HUMAN	52602.4	0.593	SERPINC1	Antithrombin-III (short name: ATIII)	619	36	0.71	52	18142	2+	1389.76	0.01	7.19551	1	R.EVPLNTIIFMGR.V
21	1	sp|P01008|ANT3_HUMAN	52602.4	0.593	SERPINC1	Antithrombin-III (short name: ATIII)	619	36	0.71	52	18273	2+	1389.76	0.01	7.19551	1	R.EVPLNTIIFMGR.V
21	1	sp|P01008|ANT3_HUMAN	52602.4	0.593	SERPINC1	Antithrombin-III (short name: ATIII)	619	36	0.71	52	18406	2+	1389.76	0.01	7.19551	1	R.EVPLNTIIFMGR.V
21	1	sp|P01008|ANT3_HUMAN	52602.4	0.593	SERPINC1	Antithrombin-III (short name: ATIII)	619	36	0.71	52	10795	2+	1309.61	0.005	3.81794	0.9874	R.DDLYVSDAFHK.A
21	1	sp|P01008|ANT3_HUMAN	52602.4	0.593	SERPINC1	Antithrombin-III (short name: ATIII)	619	36	0.71	52	11895	2+	1528.74	0.01	6.54132	0.9872	R.FATTFYQHLADSK.N
21	1	sp|P01008|ANT3_HUMAN	52602.4	0.593	SERPINC1	Antithrombin-III (short name: ATIII)	619	36	0.71	52	15948	2+	1430.79	0.012	8.38698	0.9207	R.VAEGTQVLELPFK.G
21	1	sp|P01008|ANT3_HUMAN	52602.4	0.593	SERPINC1	Antithrombin-III (short name: ATIII)	619	36	0.71	52	16083	2+	1430.79	0.01	6.98915	0.8233	R.VAEGTQVLELPFK.G
21	1	sp|P01008|ANT3_HUMAN	52602.4	0.593	SERPINC1	Antithrombin-III (short name: ATIII)	619	36	0.71	52	18228	2+	1389.76	0.01	7.19551	0.9974	R.EVPLNTIIFMGR.V
21	1	sp|P01008|ANT3_HUMAN	52602.4	0.593	SERPINC1	Antithrombin-III (short name: ATIII)	619	36	0.71	52	18356	2+	1389.76	0.009	6.47596	1	R.EVPLNTIIFMGR.V
21	1	sp|P01008|ANT3_HUMAN	52602.4	0.593	SERPINC1	Antithrombin-III (short name: ATIII)	619	36	0.71	52	20050	2+	1848.9	0.009	4.86775	0.7048	K.EQLQDMGLVDLFSPEK.S
21	1	sp|P01008|ANT3_HUMAN	52602.4	0.593	SERPINC1	Antithrombin-III (short name: ATIII)	619	36	0.71	52	5217	2+	1874.87	0.01	5.33369	0.9957	K.ATEDEGSEQKIPEATNR.R
21	1	sp|P01008|ANT3_HUMAN	52602.4	0.593	SERPINC1	Antithrombin-III (short name: ATIII)	619	36	0.71	52	5290	3+	1874.87	0.01	5.33369	0.9799	K.ATEDEGSEQKIPEATNR.R
21	1	sp|P01008|ANT3_HUMAN	52602.4	0.593	SERPINC1	Antithrombin-III (short name: ATIII)	619	36	0.71	52	5391	2+	839.414	0.004	4.76523	0.6592	K.FDTISEK.T
21	1	sp|P01008|ANT3_HUMAN	52602.4	0.593	SERPINC1	Antithrombin-III (short name: ATIII)	619	36	0.71	52	6344	2+	917.52	0.004	4.35958	0.6961	R.RVWELSK.A
21	1	sp|P01008|ANT3_HUMAN	52602.4	0.593	SERPINC1	Antithrombin-III (short name: ATIII)	619	36	0.71	52	7546	2+	911.531	0.005	5.48528	0.9999	K.LPGIVAEGR.D
21	1	sp|P01008|ANT3_HUMAN	52602.4	0.593	SERPINC1	Antithrombin-III (short name: ATIII)	619	36	0.71	52	7689	2+	911.531	0.006	6.58233	0.9998	K.LPGIVAEGR.D
21	1	sp|P01008|ANT3_HUMAN	52602.4	0.593	SERPINC1	Antithrombin-III (short name: ATIII)	619	36	0.71	52	7832	2+	911.531	0.005	5.48528	0.9998	K.LPGIVAEGR.D
21	1	sp|P01008|ANT3_HUMAN	52602.4	0.593	SERPINC1	Antithrombin-III (short name: ATIII)	619	36	0.71	52	8449	2+	908.472	0.005	5.50374	0.8997	R.IEDGFSLK.E
21	1	sp|P01008|ANT3_HUMAN	52602.4	0.593	SERPINC1	Antithrombin-III (short name: ATIII)	619	36	0.71	52	9845	2+	1309.61	0.009	6.8723	1	R.DDLYVSDAFHK.A
21	1	sp|P01008|ANT3_HUMAN	52602.4	0.593	SERPINC1	Antithrombin-III (short name: ATIII)	619	36	0.71	52	9988	2+	1309.61	0.01	7.63588	0.9995	R.DDLYVSDAFHK.A
21	1	sp|P01008|ANT3_HUMAN	52602.4	0.593	SERPINC1	Antithrombin-III (short name: ATIII)	619	36	0.71	52	10133	2+	1309.61	0.052	39.7066	0.9881	R.DDLYVSDAFHK.A
21	1	sp|P01008|ANT3_HUMAN	52602.4	0.593	SERPINC1	Antithrombin-III (short name: ATIII)	619	36	0.71	52	10419	2+	1309.61	0.052	39.7066	0.6456	R.DDLYVSDAFHK.A
21	1	sp|P01008|ANT3_HUMAN	52602.4	0.593	SERPINC1	Antithrombin-III (short name: ATIII)	619	36	0.71	52	10562	2+	1309.61	0.051	38.943	0.9992	R.DDLYVSDAFHK.A
21	1	sp|P01008|ANT3_HUMAN	52602.4	0.593	SERPINC1	Antithrombin-III (short name: ATIII)	619	36	0.71	52	10691	2+	1528.74	0.008	5.23306	1	R.FATTFYQHLADSK.N
21	1	sp|P01008|ANT3_HUMAN	52602.4	0.593	SERPINC1	Antithrombin-III (short name: ATIII)	619	36	0.71	52	10834	2+	1528.74	0.007	4.57893	0.9999	R.FATTFYQHLADSK.N
21	1	sp|P01008|ANT3_HUMAN	52602.4	0.593	SERPINC1	Antithrombin-III (short name: ATIII)	619	36	0.71	52	10977	2+	1528.74	0.011	7.19545	1	R.FATTFYQHLADSK.N
21	1	sp|P01008|ANT3_HUMAN	52602.4	0.593	SERPINC1	Antithrombin-III (short name: ATIII)	619	36	0.71	52	12201	2+	1442.67	1.006	4.15896	0.7052	R.DIPMNPM"C'IYR.S	1.91176e+06	5.75316e+06
21	1	sp|P01008|ANT3_HUMAN	52602.4	0.593	SERPINC1	Antithrombin-III (short name: ATIII)	619	36	0.71	52	12287	2+	1211.64	0.008	6.60261	0.9553	R.FRIEDGFSLK.E
21	1	sp|P01008|ANT3_HUMAN	52602.4	0.593	SERPINC1	Antithrombin-III (short name: ATIII)	619	36	0.71	52	12485	3+	1340.66	0.007	5.2213	0.9264	K.TSDQIHFFFAK.L
21	1	sp|P01008|ANT3_HUMAN	52602.4	0.593	SERPINC1	Antithrombin-III (short name: ATIII)	619	36	0.71	52	12508	2+	1586.89	0.009	5.67147	0.9989	R.RVAEGTQVLELPFK.G
21	1	sp|P01008|ANT3_HUMAN	52602.4	0.593	SERPINC1	Antithrombin-III (short name: ATIII)	619	36	0.71	52	12561	2+	1340.66	0.007	5.2213	1	K.TSDQIHFFFAK.L
21	1	sp|P01008|ANT3_HUMAN	52602.4	0.593	SERPINC1	Antithrombin-III (short name: ATIII)	619	36	0.71	52	12704	2+	1340.66	0.007	5.2213	0.9994	K.TSDQIHFFFAK.L
21	1	sp|P01008|ANT3_HUMAN	52602.4	0.593	SERPINC1	Antithrombin-III (short name: ATIII)	619	36	0.71	52	12766	3+	1232.73	0.006	4.86726	0.754	K.ANRPFLVFIR.E
21	1	sp|P01008|ANT3_HUMAN	52602.4	0.593	SERPINC1	Antithrombin-III (short name: ATIII)	619	36	0.71	52	12850	2+	1340.66	0.008	5.9672	0.9096	K.TSDQIHFFFAK.L
21	1	sp|P01008|ANT3_HUMAN	52602.4	0.593	SERPINC1	Antithrombin-III (short name: ATIII)	619	36	0.71	52	12872	2+	1684.92	0.009	5.3415	0.9998	K.GDDITM"VLILPKPEK.S
21	1	sp|P01008|ANT3_HUMAN	52602.4	0.593	SERPINC1	Antithrombin-III (short name: ATIII)	619	36	0.71	52	15170	2+	1668.92	0.011	6.59107	0.9993	K.GDDITMVLILPKPEK.S
21	1	sp|P01008|ANT3_HUMAN	52602.4	0.593	SERPINC1	Antithrombin-III (short name: ATIII)	619	36	0.71	52	15267	2+	1430.79	0.01	6.98915	0.9992	R.VAEGTQVLELPFK.G
21	1	sp|P01008|ANT3_HUMAN	52602.4	0.593	SERPINC1	Antithrombin-III (short name: ATIII)	619	36	0.71	52	15300	2+	1668.92	0.01	5.99188	0.9982	K.GDDITMVLILPKPEK.S
21	1	sp|P01008|ANT3_HUMAN	52602.4	0.593	SERPINC1	Antithrombin-III (short name: ATIII)	619	36	0.71	52	15399	2+	1430.79	0.009	6.29024	0.9999	R.VAEGTQVLELPFK.G
21	1	sp|P01008|ANT3_HUMAN	52602.4	0.593	SERPINC1	Antithrombin-III (short name: ATIII)	619	36	0.71	52	15432	2+	1668.92	0.01	5.99188	0.6505	K.GDDITMVLILPKPEK.S
21	1	sp|P01008|ANT3_HUMAN	52602.4	0.593	SERPINC1	Antithrombin-III (short name: ATIII)	619	36	0.71	52	15543	2+	1430.79	0.007	4.89241	0.999	R.VAEGTQVLELPFK.G
21	1	sp|P01008|ANT3_HUMAN	52602.4	0.593	SERPINC1	Antithrombin-III (short name: ATIII)	619	36	0.71	52	15565	2+	1668.92	0.012	7.19026	0.9949	K.GDDITMVLILPKPEK.S
21	1	sp|P01008|ANT3_HUMAN	52602.4	0.593	SERPINC1	Antithrombin-III (short name: ATIII)	619	36	0.71	52	15654	3+	1668.92	0.01	5.99188	0.9179	K.GDDITMVLILPKPEK.S
21	1	sp|P01008|ANT3_HUMAN	52602.4	0.593	SERPINC1	Antithrombin-III (short name: ATIII)	619	36	0.71	52	15693	2+	1430.79	0.01	6.98915	0.9997	R.VAEGTQVLELPFK.G
21	1	sp|P01008|ANT3_HUMAN	52602.4	0.593	SERPINC1	Antithrombin-III (short name: ATIII)	619	36	0.71	52	15716	2+	1668.92	0.01	5.99188	0.9999	K.GDDITMVLILPKPEK.S
21	1	sp|P01008|ANT3_HUMAN	52602.4	0.593	SERPINC1	Antithrombin-III (short name: ATIII)	619	36	0.71	52	15854	2+	1668.92	0.009	5.3927	0.9987	K.GDDITMVLILPKPEK.S
21	1	sp|P01008|ANT3_HUMAN	52602.4	0.593	SERPINC1	Antithrombin-III (short name: ATIII)	619	36	0.71	52	15998	2+	1668.92	0.008	4.79351	0.9981	K.GDDITMVLILPKPEK.S
21	1	sp|P01008|ANT3_HUMAN	52602.4	0.593	SERPINC1	Antithrombin-III (short name: ATIII)	619	36	0.71	52	16007	2+	2291.15	0.015	6.54693	1	K.AFLEVNEEGSEAAASTAVVIAGR.S
21	1	sp|P01008|ANT3_HUMAN	52602.4	0.593	SERPINC1	Antithrombin-III (short name: ATIII)	619	36	0.71	52	16139	2+	2291.15	0.014	6.11047	1	K.AFLEVNEEGSEAAASTAVVIAGR.S
21	1	sp|P01008|ANT3_HUMAN	52602.4	0.593	SERPINC1	Antithrombin-III (short name: ATIII)	619	36	0.71	52	16272	2+	2291.15	0.012	5.23754	1	K.AFLEVNEEGSEAAASTAVVIAGR.S
21	1	sp|P01008|ANT3_HUMAN	52602.4	0.593	SERPINC1	Antithrombin-III (short name: ATIII)	619	36	0.71	52	16700	2+	2291.15	0.01	4.36462	0.8952	K.AFLEVNEEGSEAAASTAVVIAGR.S
21	1	sp|P01008|ANT3_HUMAN	52602.4	0.593	SERPINC1	Antithrombin-III (short name: ATIII)	619	36	0.71	52	16842	2+	2291.15	-1.181	78.9996	0.7847	K.AFLEVNEEGSEAAASTAVVIAGR.S
21	1	sp|P01008|ANT3_HUMAN	52602.4	0.593	SERPINC1	Antithrombin-III (short name: ATIII)	619	36	0.71	52	16974	2+	2291.15	0.012	5.23754	1	K.AFLEVNEEGSEAAASTAVVIAGR.S
21	1	sp|P01008|ANT3_HUMAN	52602.4	0.593	SERPINC1	Antithrombin-III (short name: ATIII)	619	36	0.71	52	17117	2+	2291.15	0.017	7.41985	0.9998	K.AFLEVNEEGSEAAASTAVVIAGR.S
21	1	sp|P01008|ANT3_HUMAN	52602.4	0.593	SERPINC1	Antithrombin-III (short name: ATIII)	619	36	0.71	52	17184	2+	1864.9	0.01	5.36222	1	K.EQLQDM"GLVDLFSPEK.S
21	1	sp|P01008|ANT3_HUMAN	52602.4	0.593	SERPINC1	Antithrombin-III (short name: ATIII)	619	36	0.71	52	17249	2+	2291.15	0.017	7.41985	0.9999	K.AFLEVNEEGSEAAASTAVVIAGR.S
21	1	sp|P01008|ANT3_HUMAN	52602.4	0.593	SERPINC1	Antithrombin-III (short name: ATIII)	619	36	0.71	52	17381	2+	2291.15	0.023	10.0386	0.9742	K.AFLEVNEEGSEAAASTAVVIAGR.S
21	1	sp|P01008|ANT3_HUMAN	52602.4	0.593	SERPINC1	Antithrombin-III (short name: ATIII)	619	36	0.71	52	17516	2+	2291.15	0.018	7.85631	0.9988	K.AFLEVNEEGSEAAASTAVVIAGR.S
21	1	sp|P01008|ANT3_HUMAN	52602.4	0.593	SERPINC1	Antithrombin-III (short name: ATIII)	619	36	0.71	52	17544	2+	1389.76	0.01	7.19551	0.9989	R.EVPLNTIIFMGR.V
21	1	sp|P01008|ANT3_HUMAN	52602.4	0.593	SERPINC1	Antithrombin-III (short name: ATIII)	619	36	0.71	52	17647	2+	2291.15	0.02	8.72924	0.9738	K.AFLEVNEEGSEAAASTAVVIAGR.S
21	1	sp|P01008|ANT3_HUMAN	52602.4	0.593	SERPINC1	Antithrombin-III (short name: ATIII)	619	36	0.71	52	17687	2+	1389.76	0.008	5.75641	0.9999	R.EVPLNTIIFMGR.V
21	1	sp|P01008|ANT3_HUMAN	52602.4	0.593	SERPINC1	Antithrombin-III (short name: ATIII)	619	36	0.71	52	17777	2+	2291.15	1.022	9.60216	0.9906	K.AFLEVNEEGSEAAASTAVVIAGR.S
21	1	sp|P01008|ANT3_HUMAN	52602.4	0.593	SERPINC1	Antithrombin-III (short name: ATIII)	619	36	0.71	52	17822	2+	1389.76	0.008	5.75641	0.999	R.EVPLNTIIFMGR.V
21	1	sp|P01008|ANT3_HUMAN	52602.4	0.593	SERPINC1	Antithrombin-III (short name: ATIII)	619	36	0.71	52	17955	2+	1389.76	0.008	5.75641	0.9972	R.EVPLNTIIFMGR.V
21	1	sp|P01008|ANT3_HUMAN	52602.4	0.593	SERPINC1	Antithrombin-III (short name: ATIII)	619	36	0.71	52	18782	2+	1848.9	0.012	6.49033	0.9864	K.EQLQDMGLVDLFSPEK.S
21	1	sp|P01008|ANT3_HUMAN	52602.4	0.593	SERPINC1	Antithrombin-III (short name: ATIII)	619	36	0.71	52	19005	2+	1848.9	0.01	5.40861	0.9229	K.EQLQDMGLVDLFSPEK.S
21	1	sp|P01008|ANT3_HUMAN	52602.4	0.593	SERPINC1	Antithrombin-III (short name: ATIII)	619	36	0.71	52	19130	2+	1848.9	0.012	6.49033	0.9001	K.EQLQDMGLVDLFSPEK.S
21	1	sp|P01008|ANT3_HUMAN	52602.4	0.593	SERPINC1	Antithrombin-III (short name: ATIII)	619	36	0.71	52	19260	2+	1848.9	0.013	7.03119	0.9998	K.EQLQDMGLVDLFSPEK.S
21	1	sp|P01008|ANT3_HUMAN	52602.4	0.593	SERPINC1	Antithrombin-III (short name: ATIII)	619	36	0.71	52	19392	2+	1848.9	0.012	6.49033	0.9999	K.EQLQDMGLVDLFSPEK.S
21	1	sp|P01008|ANT3_HUMAN	52602.4	0.593	SERPINC1	Antithrombin-III (short name: ATIII)	619	36	0.71	52	19524	2+	1848.9	0.01	5.40861	0.8826	K.EQLQDMGLVDLFSPEK.S
21	1	sp|P01008|ANT3_HUMAN	52602.4	0.593	SERPINC1	Antithrombin-III (short name: ATIII)	619	36	0.71	52	19656	2+	1848.9	0.011	5.94947	1	K.EQLQDMGLVDLFSPEK.S
21	1	sp|P01008|ANT3_HUMAN	52602.4	0.593	SERPINC1	Antithrombin-III (short name: ATIII)	619	36	0.71	52	19791	2+	1848.9	0.011	5.94947	0.9883	K.EQLQDMGLVDLFSPEK.S
21	1	sp|P01008|ANT3_HUMAN	52602.4	0.593	SERPINC1	Antithrombin-III (short name: ATIII)	619	36	0.71	52	19934	2+	1848.9	0.011	5.94947	0.7256	K.EQLQDMGLVDLFSPEK.S
21	1	sp|P01008|ANT3_HUMAN	52602.4	0.593	SERPINC1	Antithrombin-III (short name: ATIII)	619	36	0.71	52	21702	2+	2315.12	0.005	2.15971	0.6739	K.NDNDNIFLSPLSISTAFAM"TK.L
21	1	sp|P01008|ANT3_HUMAN	52602.4	0.593	SERPINC1	Antithrombin-III (short name: ATIII)	619	36	0.71	52	23144	2+	2299.13	0.015	6.52422	0.9976	K.NDNDNIFLSPLSISTAFAMTK.L
21	1	sp|P01008|ANT3_HUMAN	52602.4	0.593	SERPINC1	Antithrombin-III (short name: ATIII)	619	36	0.71	52	23211	3+	2299.13	0.014	6.08927	0.6542	K.NDNDNIFLSPLSISTAFAMTK.L
21	1	sp|P01008|ANT3_HUMAN	52602.4	0.593	SERPINC1	Antithrombin-III (short name: ATIII)	619	36	0.71	52	25897	2+	3066.5	1.015	4.89157	0.8867	K.ELTPEVLQEWLDELEEMMLVVHMPR.F
21	1	sp|P01008|ANT3_HUMAN	52602.4	0.593	SERPINC1	Antithrombin-III (short name: ATIII)	619	36	0.71	52	25908	2+	2804.57	0.016	5.70497	0.7449	R.ITDVIPSEAINELTVLVLVNTIYFK.G
21	1	sp|P01008|ANT3_HUMAN	52602.4	0.593	SERPINC1	Antithrombin-III (short name: ATIII)	619	36	0.71	52	6348	2+	1126.66	0.007	6.21307	0.9267	K.SKLPGIVAEGR.D
21	1	sp|P01008|ANT3_HUMAN	52602.4	0.593	SERPINC1	Antithrombin-III (short name: ATIII)	619	36	0.71	52	7410	2+	911.531	0.005	5.48528	0.9972	K.LPGIVAEGR.D
21	1	sp|P01008|ANT3_HUMAN	52602.4	0.593	SERPINC1	Antithrombin-III (short name: ATIII)	619	36	0.71	52	7552	2+	911.531	0.005	5.48528	1	K.LPGIVAEGR.D
21	1	sp|P01008|ANT3_HUMAN	52602.4	0.593	SERPINC1	Antithrombin-III (short name: ATIII)	619	36	0.71	52	7697	2+	911.531	0.967	36.2028	0.9973	K.LPGIVAEGR.D
21	1	sp|P01008|ANT3_HUMAN	52602.4	0.593	SERPINC1	Antithrombin-III (short name: ATIII)	619	36	0.71	52	8363	2+	908.472	0.005	5.50374	0.9317	R.IEDGFSLK.E
21	1	sp|P01008|ANT3_HUMAN	52602.4	0.593	SERPINC1	Antithrombin-III (short name: ATIII)	619	36	0.71	52	9366	2+	1309.61	0.008	6.10871	1	R.DDLYVSDAFHK.A
21	1	sp|P01008|ANT3_HUMAN	52602.4	0.593	SERPINC1	Antithrombin-III (short name: ATIII)	619	36	0.71	52	9507	2+	1309.61	0.005	3.81794	0.9998	R.DDLYVSDAFHK.A
21	1	sp|P01008|ANT3_HUMAN	52602.4	0.593	SERPINC1	Antithrombin-III (short name: ATIII)	619	36	0.71	52	9652	2+	1309.61	0.007	5.34512	0.9998	R.DDLYVSDAFHK.A
21	1	sp|P01008|ANT3_HUMAN	52602.4	0.593	SERPINC1	Antithrombin-III (short name: ATIII)	619	36	0.71	52	9798	2+	1309.61	0.005	3.81794	0.9981	R.DDLYVSDAFHK.A
21	1	sp|P01008|ANT3_HUMAN	52602.4	0.593	SERPINC1	Antithrombin-III (short name: ATIII)	619	36	0.71	52	10485	2+	1528.74	0.01	6.54132	0.9999	R.FATTFYQHLADSK.N
21	1	sp|P01008|ANT3_HUMAN	52602.4	0.593	SERPINC1	Antithrombin-III (short name: ATIII)	619	36	0.71	52	10631	2+	1528.74	0.009	5.88719	1	R.FATTFYQHLADSK.N
21	1	sp|P01008|ANT3_HUMAN	52602.4	0.593	SERPINC1	Antithrombin-III (short name: ATIII)	619	36	0.71	52	12013	2+	1442.67	0.006	4.15896	0.8228	R.DIPMNPM"C'IYR.S	387930	880837
21	1	sp|P01008|ANT3_HUMAN	52602.4	0.593	SERPINC1	Antithrombin-III (short name: ATIII)	619	36	0.71	52	12492	2+	1340.66	0.005	3.7295	0.9738	K.TSDQIHFFFAK.L
21	1	sp|P01008|ANT3_HUMAN	52602.4	0.593	SERPINC1	Antithrombin-III (short name: ATIII)	619	36	0.71	52	12626	2+	1340.66	0.005	3.7295	0.9999	K.TSDQIHFFFAK.L
21	1	sp|P01008|ANT3_HUMAN	52602.4	0.593	SERPINC1	Antithrombin-III (short name: ATIII)	619	36	0.71	52	14950	2+	1426.67	0.001	0.700932	0.997	R.DIPMNPMC'IYR.S	383575	2117929
21	1	sp|P01008|ANT3_HUMAN	52602.4	0.593	SERPINC1	Antithrombin-III (short name: ATIII)	619	36	0.71	52	15046	2+	1430.79	0.009	6.29024	1	R.VAEGTQVLELPFK.G
21	1	sp|P01008|ANT3_HUMAN	52602.4	0.593	SERPINC1	Antithrombin-III (short name: ATIII)	619	36	0.71	52	15055	3+	1668.92	0.01	5.99188	0.7687	K.GDDITMVLILPKPEK.S
21	1	sp|P01008|ANT3_HUMAN	52602.4	0.593	SERPINC1	Antithrombin-III (short name: ATIII)	619	36	0.71	52	15176	2+	1668.92	0.01	5.99188	0.9998	K.GDDITMVLILPKPEK.S
21	1	sp|P01008|ANT3_HUMAN	52602.4	0.593	SERPINC1	Antithrombin-III (short name: ATIII)	619	36	0.71	52	15187	2+	1430.79	0.007	4.89241	0.9994	R.VAEGTQVLELPFK.G
21	1	sp|P01008|ANT3_HUMAN	52602.4	0.593	SERPINC1	Antithrombin-III (short name: ATIII)	619	36	0.71	52	15321	2+	1430.79	0.006	4.19349	0.9556	R.VAEGTQVLELPFK.G
21	1	sp|P01008|ANT3_HUMAN	52602.4	0.593	SERPINC1	Antithrombin-III (short name: ATIII)	619	36	0.71	52	15323	2+	1668.92	0.007	4.19432	0.984	K.GDDITMVLILPKPEK.S
21	1	sp|P01008|ANT3_HUMAN	52602.4	0.593	SERPINC1	Antithrombin-III (short name: ATIII)	619	36	0.71	52	15460	2+	2291.15	0.019	8.29278	0.9997	K.AFLEVNEEGSEAAASTAVVIAGR.S
21	1	sp|P01008|ANT3_HUMAN	52602.4	0.593	SERPINC1	Antithrombin-III (short name: ATIII)	619	36	0.71	52	15565	3+	2291.15	0.012	5.23754	0.8825	K.AFLEVNEEGSEAAASTAVVIAGR.S
21	1	sp|P01008|ANT3_HUMAN	52602.4	0.593	SERPINC1	Antithrombin-III (short name: ATIII)	619	36	0.71	52	15588	2+	2291.15	0.012	5.23754	0.9987	K.AFLEVNEEGSEAAASTAVVIAGR.S
21	1	sp|P01008|ANT3_HUMAN	52602.4	0.593	SERPINC1	Antithrombin-III (short name: ATIII)	619	36	0.71	52	15696	3+	2291.15	0.013	5.674	0.756	K.AFLEVNEEGSEAAASTAVVIAGR.S
21	1	sp|P01008|ANT3_HUMAN	52602.4	0.593	SERPINC1	Antithrombin-III (short name: ATIII)	619	36	0.71	52	15716	2+	2291.15	0.014	6.11047	1	K.AFLEVNEEGSEAAASTAVVIAGR.S
21	1	sp|P01008|ANT3_HUMAN	52602.4	0.593	SERPINC1	Antithrombin-III (short name: ATIII)	619	36	0.71	52	15848	2+	2291.15	0.009	3.92816	0.8771	K.AFLEVNEEGSEAAASTAVVIAGR.S
21	1	sp|P01008|ANT3_HUMAN	52602.4	0.593	SERPINC1	Antithrombin-III (short name: ATIII)	619	36	0.71	52	15958	3+	2291.15	0.01	4.36462	0.9108	K.AFLEVNEEGSEAAASTAVVIAGR.S
21	1	sp|P01008|ANT3_HUMAN	52602.4	0.593	SERPINC1	Antithrombin-III (short name: ATIII)	619	36	0.71	52	15980	2+	2291.15	0.01	4.36462	0.9595	K.AFLEVNEEGSEAAASTAVVIAGR.S
21	1	sp|P01008|ANT3_HUMAN	52602.4	0.593	SERPINC1	Antithrombin-III (short name: ATIII)	619	36	0.71	52	16206	3+	2291.15	0.016	6.98339	0.6538	K.AFLEVNEEGSEAAASTAVVIAGR.S
21	1	sp|P01008|ANT3_HUMAN	52602.4	0.593	SERPINC1	Antithrombin-III (short name: ATIII)	619	36	0.71	52	16269	2+	2291.15	0.014	6.11047	1	K.AFLEVNEEGSEAAASTAVVIAGR.S
21	1	sp|P01008|ANT3_HUMAN	52602.4	0.593	SERPINC1	Antithrombin-III (short name: ATIII)	619	36	0.71	52	16348	3+	2291.15	0.008	3.49169	1	K.AFLEVNEEGSEAAASTAVVIAGR.S
21	1	sp|P01008|ANT3_HUMAN	52602.4	0.593	SERPINC1	Antithrombin-III (short name: ATIII)	619	36	0.71	52	16433	2+	2291.15	1.022	9.60216	0.9994	K.AFLEVNEEGSEAAASTAVVIAGR.S
21	1	sp|P01008|ANT3_HUMAN	52602.4	0.593	SERPINC1	Antithrombin-III (short name: ATIII)	619	36	0.71	52	16478	3+	2291.15	0.01	4.36462	0.9943	K.AFLEVNEEGSEAAASTAVVIAGR.S
21	1	sp|P01008|ANT3_HUMAN	52602.4	0.593	SERPINC1	Antithrombin-III (short name: ATIII)	619	36	0.71	52	16745	3+	2291.15	0.019	8.29278	0.9305	K.AFLEVNEEGSEAAASTAVVIAGR.S
21	1	sp|P01008|ANT3_HUMAN	52602.4	0.593	SERPINC1	Antithrombin-III (short name: ATIII)	619	36	0.71	52	16886	2+	1864.9	0.012	6.43466	0.9988	K.EQLQDM"GLVDLFSPEK.S
21	1	sp|P01008|ANT3_HUMAN	52602.4	0.593	SERPINC1	Antithrombin-III (short name: ATIII)	619	36	0.71	52	16966	2+	2291.15	0.023	10.0386	0.8807	K.AFLEVNEEGSEAAASTAVVIAGR.S
21	1	sp|P01008|ANT3_HUMAN	52602.4	0.593	SERPINC1	Antithrombin-III (short name: ATIII)	619	36	0.71	52	17041	2+	1864.9	0.013	6.97088	0.9956	K.EQLQDM"GLVDLFSPEK.S
21	1	sp|P01008|ANT3_HUMAN	52602.4	0.593	SERPINC1	Antithrombin-III (short name: ATIII)	619	36	0.71	52	17099	2+	2291.15	0.016	6.98339	0.7509	K.AFLEVNEEGSEAAASTAVVIAGR.S
21	1	sp|P01008|ANT3_HUMAN	52602.4	0.593	SERPINC1	Antithrombin-III (short name: ATIII)	619	36	0.71	52	17230	2+	2291.15	0.022	9.60216	0.9202	K.AFLEVNEEGSEAAASTAVVIAGR.S
21	1	sp|P01008|ANT3_HUMAN	52602.4	0.593	SERPINC1	Antithrombin-III (short name: ATIII)	619	36	0.71	52	17280	2+	1389.76	0.008	5.75641	1	R.EVPLNTIIFMGR.V
21	1	sp|P01008|ANT3_HUMAN	52602.4	0.593	SERPINC1	Antithrombin-III (short name: ATIII)	619	36	0.71	52	17362	2+	2291.15	0.02	8.72924	0.9491	K.AFLEVNEEGSEAAASTAVVIAGR.S
21	1	sp|P01008|ANT3_HUMAN	52602.4	0.593	SERPINC1	Antithrombin-III (short name: ATIII)	619	36	0.71	52	17400	3+	2291.15	0.013	5.674	0.955	K.AFLEVNEEGSEAAASTAVVIAGR.S
21	1	sp|P01008|ANT3_HUMAN	52602.4	0.593	SERPINC1	Antithrombin-III (short name: ATIII)	619	36	0.71	52	17410	2+	1389.76	0.009	6.47596	0.9992	R.EVPLNTIIFMGR.V
21	1	sp|P01008|ANT3_HUMAN	52602.4	0.593	SERPINC1	Antithrombin-III (short name: ATIII)	619	36	0.71	52	17542	2+	1389.76	0.008	5.75641	0.9997	R.EVPLNTIIFMGR.V
21	1	sp|P01008|ANT3_HUMAN	52602.4	0.593	SERPINC1	Antithrombin-III (short name: ATIII)	619	36	0.71	52	17687	2+	1389.76	0.007	5.03686	0.9967	R.EVPLNTIIFMGR.V
21	1	sp|P01008|ANT3_HUMAN	52602.4	0.593	SERPINC1	Antithrombin-III (short name: ATIII)	619	36	0.71	52	17821	2+	1389.76	0.009	6.47596	0.9961	R.EVPLNTIIFMGR.V
21	1	sp|P01008|ANT3_HUMAN	52602.4	0.593	SERPINC1	Antithrombin-III (short name: ATIII)	619	36	0.71	52	17851	2+	2291.15	0.012	5.23754	0.8269	K.AFLEVNEEGSEAAASTAVVIAGR.S
21	1	sp|P01008|ANT3_HUMAN	52602.4	0.593	SERPINC1	Antithrombin-III (short name: ATIII)	619	36	0.71	52	18633	2+	1848.9	0.015	8.11291	0.9999	K.EQLQDMGLVDLFSPEK.S
21	1	sp|P01008|ANT3_HUMAN	52602.4	0.593	SERPINC1	Antithrombin-III (short name: ATIII)	619	36	0.71	52	18773	2+	1848.9	0.014	7.57205	0.9999	K.EQLQDMGLVDLFSPEK.S
21	1	sp|P01008|ANT3_HUMAN	52602.4	0.593	SERPINC1	Antithrombin-III (short name: ATIII)	619	36	0.71	52	18916	2+	1848.9	0.013	7.03119	1	K.EQLQDMGLVDLFSPEK.S
21	1	sp|P01008|ANT3_HUMAN	52602.4	0.593	SERPINC1	Antithrombin-III (short name: ATIII)	619	36	0.71	52	19048	2+	1848.9	0.014	7.57205	0.9998	K.EQLQDMGLVDLFSPEK.S
21	1	sp|P01008|ANT3_HUMAN	52602.4	0.593	SERPINC1	Antithrombin-III (short name: ATIII)	619	36	0.71	52	19191	2+	1848.9	0.012	6.49033	1	K.EQLQDMGLVDLFSPEK.S
21	1	sp|P01008|ANT3_HUMAN	52602.4	0.593	SERPINC1	Antithrombin-III (short name: ATIII)	619	36	0.71	52	19325	2+	1848.9	0.013	7.03119	1	K.EQLQDMGLVDLFSPEK.S
21	1	sp|P01008|ANT3_HUMAN	52602.4	0.593	SERPINC1	Antithrombin-III (short name: ATIII)	619	36	0.71	52	19458	2+	1848.9	0.012	6.49033	0.9998	K.EQLQDMGLVDLFSPEK.S
21	1	sp|P01008|ANT3_HUMAN	52602.4	0.593	SERPINC1	Antithrombin-III (short name: ATIII)	619	36	0.71	52	19703	2+	1848.9	0.008	4.32689	0.9995	K.EQLQDMGLVDLFSPEK.S
21	1	sp|P01008|ANT3_HUMAN	52602.4	0.593	SERPINC1	Antithrombin-III (short name: ATIII)	619	36	0.71	52	19848	2+	1848.9	0.014	7.57205	0.7101	K.EQLQDMGLVDLFSPEK.S
21	1	sp|P01008|ANT3_HUMAN	52602.4	0.593	SERPINC1	Antithrombin-III (short name: ATIII)	619	36	0.71	52	20156	2+	1848.9	0.013	7.03119	0.9789	K.EQLQDMGLVDLFSPEK.S
21	1	sp|P01008|ANT3_HUMAN	52602.4	0.593	SERPINC1	Antithrombin-III (short name: ATIII)	619	36	0.71	52	20187	2+	2291.15	0.059	25.7512	0.9231	K.AFLEVNEEGSEAAASTAVVIAGR.S
21	1	sp|P01008|ANT3_HUMAN	52602.4	0.593	SERPINC1	Antithrombin-III (short name: ATIII)	619	36	0.71	52	21623	2+	2315.12	-0.004	1.72777	0.7613	K.NDNDNIFLSPLSISTAFAM"TK.L
21	1	sp|P01008|ANT3_HUMAN	52602.4	0.593	SERPINC1	Antithrombin-III (short name: ATIII)	619	36	0.71	52	22680	2+	2299.13	0.011	4.78442	0.8212	K.NDNDNIFLSPLSISTAFAMTK.L
21	1	sp|P01008|ANT3_HUMAN	52602.4	0.593	SERPINC1	Antithrombin-III (short name: ATIII)	619	36	0.71	52	22703	3+	2299.13	0.01	4.34948	0.9889	K.NDNDNIFLSPLSISTAFAMTK.L
21	1	sp|P01008|ANT3_HUMAN	52602.4	0.593	SERPINC1	Antithrombin-III (short name: ATIII)	619	36	0.71	52	25809	2+	3066.5	1.035	11.4137	0.8884	K.ELTPEVLQEWLDELEEMMLVVHMPR.F
21	1	sp|P01008|ANT3_HUMAN	52602.4	0.593	SERPINC1	Antithrombin-III (short name: ATIII)	619	36	0.71	52	5178	2+	839.414	0.006	7.14784	0.6188	K.FDTISEK.T
21	1	sp|P01008|ANT3_HUMAN	52602.4	0.593	SERPINC1	Antithrombin-III (short name: ATIII)	619	36	0.71	52	6789	2+	1126.66	0.011	9.76339	0.9956	K.SKLPGIVAEGR.D
21	1	sp|P01008|ANT3_HUMAN	52602.4	0.593	SERPINC1	Antithrombin-III (short name: ATIII)	619	36	0.71	52	7122	2+	1767.71	0.007	3.95993	0.6159	K.ADGESC'SASMMYQEGK.F	1.80201e+06	1.46743e+06
21	1	sp|P01008|ANT3_HUMAN	52602.4	0.593	SERPINC1	Antithrombin-III (short name: ATIII)	619	36	0.71	52	7297	2+	1764.69	0.013	7.36675	0.7736	K.ADGESCSASMMYQEGK.F	13662215	11232413
21	1	sp|P01008|ANT3_HUMAN	52602.4	0.593	SERPINC1	Antithrombin-III (short name: ATIII)	619	36	0.71	52	7383	2+	1767.71	0.007	3.95993	1	K.ADGESC'SASMMYQEGK.F	13966718	11472766
21	1	sp|P01008|ANT3_HUMAN	52602.4	0.593	SERPINC1	Antithrombin-III (short name: ATIII)	619	36	0.71	52	7406	3+	1767.71	0.009	5.09134	0.9974	K.ADGESC'SASMMYQEGK.F	220217	174637
21	1	sp|P01008|ANT3_HUMAN	52602.4	0.593	SERPINC1	Antithrombin-III (short name: ATIII)	619	36	0.71	52	7428	2+	1764.69	0.008	4.53338	1	K.ADGESCSASMMYQEGK.F	14007979	11496088
21	1	sp|P01008|ANT3_HUMAN	52602.4	0.593	SERPINC1	Antithrombin-III (short name: ATIII)	619	36	0.71	52	7539	2+	911.531	0.005	5.48528	0.9995	K.LPGIVAEGR.D
21	1	sp|P01008|ANT3_HUMAN	52602.4	0.593	SERPINC1	Antithrombin-III (short name: ATIII)	619	36	0.71	52	7562	2+	1764.69	0.016	9.06676	1	K.ADGESCSASMMYQEGK.F	2100458	1.66665e+06
21	1	sp|P01008|ANT3_HUMAN	52602.4	0.593	SERPINC1	Antithrombin-III (short name: ATIII)	619	36	0.71	52	7669	2+	911.531	0.007	7.67939	0.9983	K.LPGIVAEGR.D
21	1	sp|P01008|ANT3_HUMAN	52602.4	0.593	SERPINC1	Antithrombin-III (short name: ATIII)	619	36	0.71	52	7695	2+	1764.69	0.011	6.2334	1	K.ADGESCSASMMYQEGK.F	629259	493656
21	1	sp|P01008|ANT3_HUMAN	52602.4	0.593	SERPINC1	Antithrombin-III (short name: ATIII)	619	36	0.71	52	7801	2+	911.531	0.006	6.58233	0.9997	K.LPGIVAEGR.D
21	1	sp|P01008|ANT3_HUMAN	52602.4	0.593	SERPINC1	Antithrombin-III (short name: ATIII)	619	36	0.71	52	7829	2+	1764.69	0.012	6.80007	0.9869	K.ADGESCSASMMYQEGK.F	382967	317948
21	1	sp|P01008|ANT3_HUMAN	52602.4	0.593	SERPINC1	Antithrombin-III (short name: ATIII)	619	36	0.71	52	7936	2+	911.531	0.006	6.58233	0.9985	K.LPGIVAEGR.D
21	1	sp|P01008|ANT3_HUMAN	52602.4	0.593	SERPINC1	Antithrombin-III (short name: ATIII)	619	36	0.71	52	8198	2+	911.531	0.004	4.38822	0.9961	K.LPGIVAEGR.D
21	1	sp|P01008|ANT3_HUMAN	52602.4	0.593	SERPINC1	Antithrombin-III (short name: ATIII)	619	36	0.71	52	8226	2+	1764.69	0.011	6.2334	0.9904	K.ADGESCSASMMYQEGK.F	207278	167499
21	1	sp|P01008|ANT3_HUMAN	52602.4	0.593	SERPINC1	Antithrombin-III (short name: ATIII)	619	36	0.71	52	8228	2+	1767.71	0.007	3.95993	0.9991	K.ADGESC'SASMMYQEGK.F	207278	167499
21	1	sp|P01008|ANT3_HUMAN	52602.4	0.593	SERPINC1	Antithrombin-III (short name: ATIII)	619	36	0.71	52	8516	2+	908.472	0.008	8.80599	0.8283	R.IEDGFSLK.E
21	1	sp|P01008|ANT3_HUMAN	52602.4	0.593	SERPINC1	Antithrombin-III (short name: ATIII)	619	36	0.71	52	8945	2+	908.472	0.007	7.70524	0.7878	R.IEDGFSLK.E
21	1	sp|P01008|ANT3_HUMAN	52602.4	0.593	SERPINC1	Antithrombin-III (short name: ATIII)	619	36	0.71	52	9649	2+	1309.61	0.011	8.39947	0.9996	R.DDLYVSDAFHK.A
21	1	sp|P01008|ANT3_HUMAN	52602.4	0.593	SERPINC1	Antithrombin-III (short name: ATIII)	619	36	0.71	52	9781	2+	1309.61	0.009	6.8723	0.9968	R.DDLYVSDAFHK.A
21	1	sp|P01008|ANT3_HUMAN	52602.4	0.593	SERPINC1	Antithrombin-III (short name: ATIII)	619	36	0.71	52	9914	2+	1309.61	0.008	6.10871	0.9997	R.DDLYVSDAFHK.A
21	1	sp|P01008|ANT3_HUMAN	52602.4	0.593	SERPINC1	Antithrombin-III (short name: ATIII)	619	36	0.71	52	10046	2+	1309.61	0.01	7.63588	1	R.DDLYVSDAFHK.A
21	1	sp|P01008|ANT3_HUMAN	52602.4	0.593	SERPINC1	Antithrombin-III (short name: ATIII)	619	36	0.71	52	11024	2+	1528.74	0.011	7.19545	0.9998	R.FATTFYQHLADSK.N
21	1	sp|P01008|ANT3_HUMAN	52602.4	0.593	SERPINC1	Antithrombin-III (short name: ATIII)	619	36	0.71	52	11156	2+	1528.74	0.011	7.19545	1	R.FATTFYQHLADSK.N
21	1	sp|P01008|ANT3_HUMAN	52602.4	0.593	SERPINC1	Antithrombin-III (short name: ATIII)	619	36	0.71	52	11178	3+	1528.74	0.009	5.88719	0.9499	R.FATTFYQHLADSK.N
21	1	sp|P01008|ANT3_HUMAN	52602.4	0.593	SERPINC1	Antithrombin-III (short name: ATIII)	619	36	0.71	52	11289	2+	1528.74	0.009	5.88719	0.9924	R.FATTFYQHLADSK.N
21	1	sp|P01008|ANT3_HUMAN	52602.4	0.593	SERPINC1	Antithrombin-III (short name: ATIII)	619	36	0.71	52	11423	2+	1528.74	0.009	5.88719	0.9968	R.FATTFYQHLADSK.N
21	1	sp|P01008|ANT3_HUMAN	52602.4	0.593	SERPINC1	Antithrombin-III (short name: ATIII)	619	36	0.71	52	12014	2+	1442.67	0	0	0.9996	R.DIPMNPM"C'IYR.S	2908179	2592942
21	1	sp|P01008|ANT3_HUMAN	52602.4	0.593	SERPINC1	Antithrombin-III (short name: ATIII)	619	36	0.71	52	12910	2+	1586.89	0.012	7.56196	0.8114	R.RVAEGTQVLELPFK.G
21	1	sp|P01008|ANT3_HUMAN	52602.4	0.593	SERPINC1	Antithrombin-III (short name: ATIII)	619	36	0.71	52	12932	2+	1340.66	0.009	6.71309	1	K.TSDQIHFFFAK.L
21	1	sp|P01008|ANT3_HUMAN	52602.4	0.593	SERPINC1	Antithrombin-III (short name: ATIII)	619	36	0.71	52	13059	2+	1340.66	0.011	8.2049	0.9996	K.TSDQIHFFFAK.L
21	1	sp|P01008|ANT3_HUMAN	52602.4	0.593	SERPINC1	Antithrombin-III (short name: ATIII)	619	36	0.71	52	13149	2+	1684.92	0.01	5.935	0.9963	K.GDDITM"VLILPKPEK.S
21	1	sp|P01008|ANT3_HUMAN	52602.4	0.593	SERPINC1	Antithrombin-III (short name: ATIII)	619	36	0.71	52	13192	2+	1340.66	0.009	6.71309	0.9994	K.TSDQIHFFFAK.L
21	1	sp|P01008|ANT3_HUMAN	52602.4	0.593	SERPINC1	Antithrombin-III (short name: ATIII)	619	36	0.71	52	13389	2+	1340.66	0.009	6.71309	0.9446	K.TSDQIHFFFAK.L
21	1	sp|P01008|ANT3_HUMAN	52602.4	0.593	SERPINC1	Antithrombin-III (short name: ATIII)	619	36	0.71	52	13609	3+	1232.73	0.007	5.67847	0.8967	K.ANRPFLVFIR.E
21	1	sp|P01008|ANT3_HUMAN	52602.4	0.593	SERPINC1	Antithrombin-III (short name: ATIII)	619	36	0.71	52	13610	2+	1232.73	0.007	5.67847	0.9965	K.ANRPFLVFIR.E
21	1	sp|P01008|ANT3_HUMAN	52602.4	0.593	SERPINC1	Antithrombin-III (short name: ATIII)	619	36	0.71	52	14622	2+	1426.67	0.003	2.1028	0.774	R.DIPMNPMC'IYR.S	459544	783528
21	1	sp|P01008|ANT3_HUMAN	52602.4	0.593	SERPINC1	Antithrombin-III (short name: ATIII)	619	36	0.71	52	14672	3+	1430.79	0.009	6.29024	0.9944	R.VAEGTQVLELPFK.G
21	1	sp|P01008|ANT3_HUMAN	52602.4	0.593	SERPINC1	Antithrombin-III (short name: ATIII)	619	36	0.71	52	14727	2+	1405.75	0.009	6.40227	0.7472	R.EVPLNTIIFM"GR.V
21	1	sp|P01008|ANT3_HUMAN	52602.4	0.593	SERPINC1	Antithrombin-III (short name: ATIII)	619	36	0.71	52	14764	2+	1430.79	0.01	6.98915	1	R.VAEGTQVLELPFK.G
21	1	sp|P01008|ANT3_HUMAN	52602.4	0.593	SERPINC1	Antithrombin-III (short name: ATIII)	619	36	0.71	52	14766	2+	1668.92	0.011	6.59107	0.9998	K.GDDITMVLILPKPEK.S
21	1	sp|P01008|ANT3_HUMAN	52602.4	0.593	SERPINC1	Antithrombin-III (short name: ATIII)	619	36	0.71	52	14786	3+	1668.92	0.01	5.99188	0.9028	K.GDDITMVLILPKPEK.S
21	1	sp|P01008|ANT3_HUMAN	52602.4	0.593	SERPINC1	Antithrombin-III (short name: ATIII)	619	36	0.71	52	14896	2+	1430.79	0.011	7.68807	1	R.VAEGTQVLELPFK.G
21	1	sp|P01008|ANT3_HUMAN	52602.4	0.593	SERPINC1	Antithrombin-III (short name: ATIII)	619	36	0.71	52	14897	2+	1668.92	0.013	7.78945	0.9997	K.GDDITMVLILPKPEK.S
21	1	sp|P01008|ANT3_HUMAN	52602.4	0.593	SERPINC1	Antithrombin-III (short name: ATIII)	619	36	0.71	52	14918	3+	1668.92	0.012	7.19026	0.9589	K.GDDITMVLILPKPEK.S
21	1	sp|P01008|ANT3_HUMAN	52602.4	0.593	SERPINC1	Antithrombin-III (short name: ATIII)	619	36	0.71	52	14941	2+	1405.75	0.009	6.40227	0.9999	R.EVPLNTIIFM"GR.V
21	1	sp|P01008|ANT3_HUMAN	52602.4	0.593	SERPINC1	Antithrombin-III (short name: ATIII)	619	36	0.71	52	15028	2+	1668.92	0.01	5.99188	0.9999	K.GDDITMVLILPKPEK.S
21	1	sp|P01008|ANT3_HUMAN	52602.4	0.593	SERPINC1	Antithrombin-III (short name: ATIII)	619	36	0.71	52	15029	2+	1430.79	0.008	5.59132	1	R.VAEGTQVLELPFK.G
21	1	sp|P01008|ANT3_HUMAN	52602.4	0.593	SERPINC1	Antithrombin-III (short name: ATIII)	619	36	0.71	52	15050	3+	1668.92	0.011	6.59107	0.9878	K.GDDITMVLILPKPEK.S
21	1	sp|P01008|ANT3_HUMAN	52602.4	0.593	SERPINC1	Antithrombin-III (short name: ATIII)	619	36	0.71	52	15072	2+	1405.75	0.007	4.97955	1	R.EVPLNTIIFM"GR.V
21	1	sp|P01008|ANT3_HUMAN	52602.4	0.593	SERPINC1	Antithrombin-III (short name: ATIII)	619	36	0.71	52	15160	2+	1668.92	0.013	7.78945	0.999	K.GDDITMVLILPKPEK.S
21	1	sp|P01008|ANT3_HUMAN	52602.4	0.593	SERPINC1	Antithrombin-III (short name: ATIII)	619	36	0.71	52	15161	2+	1430.79	0.011	7.68807	1	R.VAEGTQVLELPFK.G
21	1	sp|P01008|ANT3_HUMAN	52602.4	0.593	SERPINC1	Antithrombin-III (short name: ATIII)	619	36	0.71	52	15184	2+	2291.15	0.014	6.11047	1	K.AFLEVNEEGSEAAASTAVVIAGR.S
21	1	sp|P01008|ANT3_HUMAN	52602.4	0.593	SERPINC1	Antithrombin-III (short name: ATIII)	619	36	0.71	52	15187	3+	2291.15	0.014	6.11047	1	K.AFLEVNEEGSEAAASTAVVIAGR.S
21	1	sp|P01008|ANT3_HUMAN	52602.4	0.593	SERPINC1	Antithrombin-III (short name: ATIII)	619	36	0.71	52	15295	2+	1668.92	0.01	5.99188	0.8666	K.GDDITMVLILPKPEK.S
21	1	sp|P01008|ANT3_HUMAN	52602.4	0.593	SERPINC1	Antithrombin-III (short name: ATIII)	619	36	0.71	52	15296	2+	1430.79	0.009	6.29024	0.7774	R.VAEGTQVLELPFK.G
21	1	sp|P01008|ANT3_HUMAN	52602.4	0.593	SERPINC1	Antithrombin-III (short name: ATIII)	619	36	0.71	52	15316	3+	2291.15	0.014	6.11047	0.9974	K.AFLEVNEEGSEAAASTAVVIAGR.S
21	1	sp|P01008|ANT3_HUMAN	52602.4	0.593	SERPINC1	Antithrombin-III (short name: ATIII)	619	36	0.71	52	15317	2+	2291.15	0.015	6.54693	0.8319	K.AFLEVNEEGSEAAASTAVVIAGR.S
21	1	sp|P01008|ANT3_HUMAN	52602.4	0.593	SERPINC1	Antithrombin-III (short name: ATIII)	619	36	0.71	52	15428	2+	1430.79	0.009	6.29024	0.7672	R.VAEGTQVLELPFK.G
21	1	sp|P01008|ANT3_HUMAN	52602.4	0.593	SERPINC1	Antithrombin-III (short name: ATIII)	619	36	0.71	52	15447	2+	2291.15	0.017	7.41985	0.9884	K.AFLEVNEEGSEAAASTAVVIAGR.S
21	1	sp|P01008|ANT3_HUMAN	52602.4	0.593	SERPINC1	Antithrombin-III (short name: ATIII)	619	36	0.71	52	15512	3+	2291.15	0.017	7.41985	0.9998	K.AFLEVNEEGSEAAASTAVVIAGR.S
21	1	sp|P01008|ANT3_HUMAN	52602.4	0.593	SERPINC1	Antithrombin-III (short name: ATIII)	619	36	0.71	52	15579	2+	2291.15	0.017	7.41985	0.9997	K.AFLEVNEEGSEAAASTAVVIAGR.S
21	1	sp|P01008|ANT3_HUMAN	52602.4	0.593	SERPINC1	Antithrombin-III (short name: ATIII)	619	36	0.71	52	15644	3+	2291.15	0.015	6.54693	0.9998	K.AFLEVNEEGSEAAASTAVVIAGR.S
21	1	sp|P01008|ANT3_HUMAN	52602.4	0.593	SERPINC1	Antithrombin-III (short name: ATIII)	619	36	0.71	52	15710	2+	2291.15	0.018	7.85631	1	K.AFLEVNEEGSEAAASTAVVIAGR.S
21	1	sp|P01008|ANT3_HUMAN	52602.4	0.593	SERPINC1	Antithrombin-III (short name: ATIII)	619	36	0.71	52	15776	3+	2291.15	0.018	7.85631	0.9983	K.AFLEVNEEGSEAAASTAVVIAGR.S
21	1	sp|P01008|ANT3_HUMAN	52602.4	0.593	SERPINC1	Antithrombin-III (short name: ATIII)	619	36	0.71	52	15843	2+	2291.15	0.022	9.60216	1	K.AFLEVNEEGSEAAASTAVVIAGR.S
21	1	sp|P01008|ANT3_HUMAN	52602.4	0.593	SERPINC1	Antithrombin-III (short name: ATIII)	619	36	0.71	52	15899	3+	2291.15	0.017	7.41985	0.9997	K.AFLEVNEEGSEAAASTAVVIAGR.S
21	1	sp|P01008|ANT3_HUMAN	52602.4	0.593	SERPINC1	Antithrombin-III (short name: ATIII)	619	36	0.71	52	15931	2+	1389.76	0.989	7.91506	0.6844	R.EVPLNTIIFMGR.V
21	1	sp|P01008|ANT3_HUMAN	52602.4	0.593	SERPINC1	Antithrombin-III (short name: ATIII)	619	36	0.71	52	15975	2+	2291.15	0.017	7.41985	0.9951	K.AFLEVNEEGSEAAASTAVVIAGR.S
21	1	sp|P01008|ANT3_HUMAN	52602.4	0.593	SERPINC1	Antithrombin-III (short name: ATIII)	619	36	0.71	52	16029	3+	2291.15	0.015	6.54693	0.9983	K.AFLEVNEEGSEAAASTAVVIAGR.S
21	1	sp|P01008|ANT3_HUMAN	52602.4	0.593	SERPINC1	Antithrombin-III (short name: ATIII)	619	36	0.71	52	16106	2+	2291.15	-1.18	78.5631	0.9412	K.AFLEVNEEGSEAAASTAVVIAGR.S
21	1	sp|P01008|ANT3_HUMAN	52602.4	0.593	SERPINC1	Antithrombin-III (short name: ATIII)	619	36	0.71	52	16161	3+	2291.15	0.016	6.98339	0.9868	K.AFLEVNEEGSEAAASTAVVIAGR.S
21	1	sp|P01008|ANT3_HUMAN	52602.4	0.593	SERPINC1	Antithrombin-III (short name: ATIII)	619	36	0.71	52	16294	3+	2291.15	0.018	7.85631	0.9992	K.AFLEVNEEGSEAAASTAVVIAGR.S
21	1	sp|P01008|ANT3_HUMAN	52602.4	0.593	SERPINC1	Antithrombin-III (short name: ATIII)	619	36	0.71	52	16371	2+	2291.15	0.02	8.72924	1	K.AFLEVNEEGSEAAASTAVVIAGR.S
21	1	sp|P01008|ANT3_HUMAN	52602.4	0.593	SERPINC1	Antithrombin-III (short name: ATIII)	619	36	0.71	52	16415	3+	2291.15	0.014	6.11047	0.9998	K.AFLEVNEEGSEAAASTAVVIAGR.S
21	1	sp|P01008|ANT3_HUMAN	52602.4	0.593	SERPINC1	Antithrombin-III (short name: ATIII)	619	36	0.71	52	16504	2+	2291.15	0.014	6.11047	1	K.AFLEVNEEGSEAAASTAVVIAGR.S
21	1	sp|P01008|ANT3_HUMAN	52602.4	0.593	SERPINC1	Antithrombin-III (short name: ATIII)	619	36	0.71	52	16528	2+	1864.9	0.018	9.65199	0.9876	K.EQLQDM"GLVDLFSPEK.S
21	1	sp|P01008|ANT3_HUMAN	52602.4	0.593	SERPINC1	Antithrombin-III (short name: ATIII)	619	36	0.71	52	16547	3+	2291.15	0.02	8.72924	0.9999	K.AFLEVNEEGSEAAASTAVVIAGR.S
21	1	sp|P01008|ANT3_HUMAN	52602.4	0.593	SERPINC1	Antithrombin-III (short name: ATIII)	619	36	0.71	52	16635	2+	2291.15	0.014	6.11047	0.7892	K.AFLEVNEEGSEAAASTAVVIAGR.S
21	1	sp|P01008|ANT3_HUMAN	52602.4	0.593	SERPINC1	Antithrombin-III (short name: ATIII)	619	36	0.71	52	16658	2+	1864.9	0.016	8.57955	0.9971	K.EQLQDM"GLVDLFSPEK.S
21	1	sp|P01008|ANT3_HUMAN	52602.4	0.593	SERPINC1	Antithrombin-III (short name: ATIII)	619	36	0.71	52	16681	3+	2291.15	0.02	8.72924	0.9979	K.AFLEVNEEGSEAAASTAVVIAGR.S
21	1	sp|P01008|ANT3_HUMAN	52602.4	0.593	SERPINC1	Antithrombin-III (short name: ATIII)	619	36	0.71	52	16768	2+	2291.15	0.02	8.72924	0.9076	K.AFLEVNEEGSEAAASTAVVIAGR.S
21	1	sp|P01008|ANT3_HUMAN	52602.4	0.593	SERPINC1	Antithrombin-III (short name: ATIII)	619	36	0.71	52	16791	2+	1864.9	0.015	8.04333	0.8665	K.EQLQDM"GLVDLFSPEK.S
21	1	sp|P01008|ANT3_HUMAN	52602.4	0.593	SERPINC1	Antithrombin-III (short name: ATIII)	619	36	0.71	52	16812	3+	2291.15	0.017	7.41985	0.9949	K.AFLEVNEEGSEAAASTAVVIAGR.S
21	1	sp|P01008|ANT3_HUMAN	52602.4	0.593	SERPINC1	Antithrombin-III (short name: ATIII)	619	36	0.71	52	16821	2+	1389.76	0.01	7.19551	0.9999	R.EVPLNTIIFMGR.V
21	1	sp|P01008|ANT3_HUMAN	52602.4	0.593	SERPINC1	Antithrombin-III (short name: ATIII)	619	36	0.71	52	16902	2+	2291.15	0.022	9.60216	1	K.AFLEVNEEGSEAAASTAVVIAGR.S
21	1	sp|P01008|ANT3_HUMAN	52602.4	0.593	SERPINC1	Antithrombin-III (short name: ATIII)	619	36	0.71	52	16942	2+	1389.76	0.012	8.63461	1	R.EVPLNTIIFMGR.V
21	1	sp|P01008|ANT3_HUMAN	52602.4	0.593	SERPINC1	Antithrombin-III (short name: ATIII)	619	36	0.71	52	17031	2+	2291.15	0.018	7.85631	1	K.AFLEVNEEGSEAAASTAVVIAGR.S
21	1	sp|P01008|ANT3_HUMAN	52602.4	0.593	SERPINC1	Antithrombin-III (short name: ATIII)	619	36	0.71	52	17074	2+	1389.76	0.011	7.91506	1	R.EVPLNTIIFMGR.V
21	1	sp|P01008|ANT3_HUMAN	52602.4	0.593	SERPINC1	Antithrombin-III (short name: ATIII)	619	36	0.71	52	17077	3+	2291.15	0.015	6.54693	0.9994	K.AFLEVNEEGSEAAASTAVVIAGR.S
21	1	sp|P01008|ANT3_HUMAN	52602.4	0.593	SERPINC1	Antithrombin-III (short name: ATIII)	619	36	0.71	52	17163	2+	2291.15	0.017	7.41985	0.9257	K.AFLEVNEEGSEAAASTAVVIAGR.S
21	1	sp|P01008|ANT3_HUMAN	52602.4	0.593	SERPINC1	Antithrombin-III (short name: ATIII)	619	36	0.71	52	17206	2+	1389.76	0.01	7.19551	1	R.EVPLNTIIFMGR.V
21	1	sp|P01008|ANT3_HUMAN	52602.4	0.593	SERPINC1	Antithrombin-III (short name: ATIII)	619	36	0.71	52	17209	3+	2291.15	0.014	6.11047	0.9431	K.AFLEVNEEGSEAAASTAVVIAGR.S
21	1	sp|P01008|ANT3_HUMAN	52602.4	0.593	SERPINC1	Antithrombin-III (short name: ATIII)	619	36	0.71	52	17296	2+	2291.15	0.022	9.60216	0.9605	K.AFLEVNEEGSEAAASTAVVIAGR.S
21	1	sp|P01008|ANT3_HUMAN	52602.4	0.593	SERPINC1	Antithrombin-III (short name: ATIII)	619	36	0.71	52	17328	2+	1389.76	0.01	7.19551	1	R.EVPLNTIIFMGR.V
21	1	sp|P01008|ANT3_HUMAN	52602.4	0.593	SERPINC1	Antithrombin-III (short name: ATIII)	619	36	0.71	52	17329	3+	2291.15	0.015	6.54693	0.8603	K.AFLEVNEEGSEAAASTAVVIAGR.S
21	1	sp|P01008|ANT3_HUMAN	52602.4	0.593	SERPINC1	Antithrombin-III (short name: ATIII)	619	36	0.71	52	17450	3+	2291.15	1.024	10.4751	0.9713	K.AFLEVNEEGSEAAASTAVVIAGR.S
21	1	sp|P01008|ANT3_HUMAN	52602.4	0.593	SERPINC1	Antithrombin-III (short name: ATIII)	619	36	0.71	52	17539	2+	2291.15	0.016	6.98339	0.9794	K.AFLEVNEEGSEAAASTAVVIAGR.S
21	1	sp|P01008|ANT3_HUMAN	52602.4	0.593	SERPINC1	Antithrombin-III (short name: ATIII)	619	36	0.71	52	17571	3+	2291.15	1.024	10.4751	0.9782	K.AFLEVNEEGSEAAASTAVVIAGR.S
21	1	sp|P01008|ANT3_HUMAN	52602.4	0.593	SERPINC1	Antithrombin-III (short name: ATIII)	619	36	0.71	52	17659	2+	2291.15	0.017	7.41985	0.9946	K.AFLEVNEEGSEAAASTAVVIAGR.S
21	1	sp|P01008|ANT3_HUMAN	52602.4	0.593	SERPINC1	Antithrombin-III (short name: ATIII)	619	36	0.71	52	17792	2+	2291.15	0.015	6.54693	1	K.AFLEVNEEGSEAAASTAVVIAGR.S
21	1	sp|P01008|ANT3_HUMAN	52602.4	0.593	SERPINC1	Antithrombin-III (short name: ATIII)	619	36	0.71	52	17822	3+	2291.15	1.024	10.4751	0.9945	K.AFLEVNEEGSEAAASTAVVIAGR.S
21	1	sp|P01008|ANT3_HUMAN	52602.4	0.593	SERPINC1	Antithrombin-III (short name: ATIII)	619	36	0.71	52	17923	2+	2291.15	0.018	7.85631	0.8903	K.AFLEVNEEGSEAAASTAVVIAGR.S
21	1	sp|P01008|ANT3_HUMAN	52602.4	0.593	SERPINC1	Antithrombin-III (short name: ATIII)	619	36	0.71	52	18319	3+	2291.15	0.034	14.8397	0.9998	K.AFLEVNEEGSEAAASTAVVIAGR.S
21	1	sp|P01008|ANT3_HUMAN	52602.4	0.593	SERPINC1	Antithrombin-III (short name: ATIII)	619	36	0.71	52	18451	3+	2291.15	0.019	8.29278	0.9538	K.AFLEVNEEGSEAAASTAVVIAGR.S
21	1	sp|P01008|ANT3_HUMAN	52602.4	0.593	SERPINC1	Antithrombin-III (short name: ATIII)	619	36	0.71	52	18471	2+	1848.9	0.014	7.57205	1	K.EQLQDMGLVDLFSPEK.S
21	1	sp|P01008|ANT3_HUMAN	52602.4	0.593	SERPINC1	Antithrombin-III (short name: ATIII)	619	36	0.71	52	18578	3+	2291.15	0.011	4.80108	0.9793	K.AFLEVNEEGSEAAASTAVVIAGR.S
21	1	sp|P01008|ANT3_HUMAN	52602.4	0.593	SERPINC1	Antithrombin-III (short name: ATIII)	619	36	0.71	52	18592	3+	1848.9	0.012	6.49033	0.9976	K.EQLQDMGLVDLFSPEK.S
21	1	sp|P01008|ANT3_HUMAN	52602.4	0.593	SERPINC1	Antithrombin-III (short name: ATIII)	619	36	0.71	52	18603	2+	1848.9	0.013	7.03119	1	K.EQLQDMGLVDLFSPEK.S
21	1	sp|P01008|ANT3_HUMAN	52602.4	0.593	SERPINC1	Antithrombin-III (short name: ATIII)	619	36	0.71	52	18698	3+	2291.15	0.012	5.23754	0.8745	K.AFLEVNEEGSEAAASTAVVIAGR.S
21	1	sp|P01008|ANT3_HUMAN	52602.4	0.593	SERPINC1	Antithrombin-III (short name: ATIII)	619	36	0.71	52	18713	3+	1848.9	0.011	5.94947	0.9988	K.EQLQDMGLVDLFSPEK.S
21	1	sp|P01008|ANT3_HUMAN	52602.4	0.593	SERPINC1	Antithrombin-III (short name: ATIII)	619	36	0.71	52	18724	2+	1848.9	0.013	7.03119	1	K.EQLQDMGLVDLFSPEK.S
21	1	sp|P01008|ANT3_HUMAN	52602.4	0.593	SERPINC1	Antithrombin-III (short name: ATIII)	619	36	0.71	52	18782	2+	2291.15	0.011	4.80108	0.9505	K.AFLEVNEEGSEAAASTAVVIAGR.S
21	1	sp|P01008|ANT3_HUMAN	52602.4	0.593	SERPINC1	Antithrombin-III (short name: ATIII)	619	36	0.71	52	18817	3+	2291.15	1.024	10.4751	0.8216	K.AFLEVNEEGSEAAASTAVVIAGR.S
21	1	sp|P01008|ANT3_HUMAN	52602.4	0.593	SERPINC1	Antithrombin-III (short name: ATIII)	619	36	0.71	52	19056	3+	2291.15	0.013	5.674	0.6136	K.AFLEVNEEGSEAAASTAVVIAGR.S
21	1	sp|P01008|ANT3_HUMAN	52602.4	0.593	SERPINC1	Antithrombin-III (short name: ATIII)	619	36	0.71	52	19210	3+	2291.15	0.013	5.674	0.9901	K.AFLEVNEEGSEAAASTAVVIAGR.S
21	1	sp|P01008|ANT3_HUMAN	52602.4	0.593	SERPINC1	Antithrombin-III (short name: ATIII)	619	36	0.71	52	19265	2+	2291.15	0.013	5.674	0.775	K.AFLEVNEEGSEAAASTAVVIAGR.S
21	1	sp|P01008|ANT3_HUMAN	52602.4	0.593	SERPINC1	Antithrombin-III (short name: ATIII)	619	36	0.71	52	19329	3+	2291.15	0.011	4.80108	0.7148	K.AFLEVNEEGSEAAASTAVVIAGR.S
21	1	sp|P01008|ANT3_HUMAN	52602.4	0.593	SERPINC1	Antithrombin-III (short name: ATIII)	619	36	0.71	52	19532	2+	2291.15	0.013	5.674	0.6066	K.AFLEVNEEGSEAAASTAVVIAGR.S
21	1	sp|P01008|ANT3_HUMAN	52602.4	0.593	SERPINC1	Antithrombin-III (short name: ATIII)	619	36	0.71	52	19583	3+	2291.15	0.017	7.41985	0.8719	K.AFLEVNEEGSEAAASTAVVIAGR.S
21	1	sp|P01008|ANT3_HUMAN	52602.4	0.593	SERPINC1	Antithrombin-III (short name: ATIII)	619	36	0.71	52	19665	2+	2291.15	0.021	9.1657	0.9995	K.AFLEVNEEGSEAAASTAVVIAGR.S
21	1	sp|P01008|ANT3_HUMAN	52602.4	0.593	SERPINC1	Antithrombin-III (short name: ATIII)	619	36	0.71	52	19715	3+	2291.15	0.015	6.54693	0.9937	K.AFLEVNEEGSEAAASTAVVIAGR.S
21	1	sp|P01008|ANT3_HUMAN	52602.4	0.593	SERPINC1	Antithrombin-III (short name: ATIII)	619	36	0.71	52	19904	2+	2291.15	0.009	3.92816	0.9554	K.AFLEVNEEGSEAAASTAVVIAGR.S
21	1	sp|P01008|ANT3_HUMAN	52602.4	0.593	SERPINC1	Antithrombin-III (short name: ATIII)	619	36	0.71	52	20081	3+	2291.15	0.019	8.29278	0.9542	K.AFLEVNEEGSEAAASTAVVIAGR.S
21	1	sp|P01008|ANT3_HUMAN	52602.4	0.593	SERPINC1	Antithrombin-III (short name: ATIII)	619	36	0.71	52	20179	2+	2291.15	0.014	6.11047	0.99	K.AFLEVNEEGSEAAASTAVVIAGR.S
21	1	sp|P01008|ANT3_HUMAN	52602.4	0.593	SERPINC1	Antithrombin-III (short name: ATIII)	619	36	0.71	52	20551	3+	2291.15	0.014	6.11047	0.8467	K.AFLEVNEEGSEAAASTAVVIAGR.S
21	1	sp|P01008|ANT3_HUMAN	52602.4	0.593	SERPINC1	Antithrombin-III (short name: ATIII)	619	36	0.71	52	20915	3+	2291.15	0.013	5.674	0.7707	K.AFLEVNEEGSEAAASTAVVIAGR.S
21	1	sp|P01008|ANT3_HUMAN	52602.4	0.593	SERPINC1	Antithrombin-III (short name: ATIII)	619	36	0.71	52	21254	2+	2299.13	0.022	9.56885	0.9815	K.NDNDNIFLSPLSISTAFAMTK.L
21	1	sp|P01008|ANT3_HUMAN	52602.4	0.593	SERPINC1	Antithrombin-III (short name: ATIII)	619	36	0.71	52	21773	3+	2291.15	0.019	8.29278	0.9854	K.AFLEVNEEGSEAAASTAVVIAGR.S
21	1	sp|P01008|ANT3_HUMAN	52602.4	0.593	SERPINC1	Antithrombin-III (short name: ATIII)	619	36	0.71	52	22137	3+	2291.15	0.015	6.54693	0.9987	K.AFLEVNEEGSEAAASTAVVIAGR.S
21	1	sp|P01008|ANT3_HUMAN	52602.4	0.593	SERPINC1	Antithrombin-III (short name: ATIII)	619	36	0.71	52	22622	3+	2291.15	0.018	7.85631	0.8602	K.AFLEVNEEGSEAAASTAVVIAGR.S
21	1	sp|P01008|ANT3_HUMAN	52602.4	0.593	SERPINC1	Antithrombin-III (short name: ATIII)	619	36	0.71	52	22984	3+	2291.15	0.017	7.41985	0.8104	K.AFLEVNEEGSEAAASTAVVIAGR.S
21	1	sp|P01008|ANT3_HUMAN	52602.4	0.593	SERPINC1	Antithrombin-III (short name: ATIII)	619	36	0.71	52	24204	3+	2291.15	0.018	7.85631	0.9999	K.AFLEVNEEGSEAAASTAVVIAGR.S
21	1	sp|P01008|ANT3_HUMAN	52602.4	0.593	SERPINC1	Antithrombin-III (short name: ATIII)	619	36	0.71	52	24389	3+	2804.57	0.016	5.70497	0.9997	R.ITDVIPSEAINELTVLVLVNTIYFK.G
21	1	sp|P01008|ANT3_HUMAN	52602.4	0.593	SERPINC1	Antithrombin-III (short name: ATIII)	619	36	0.71	52	24390	2+	2804.57	0.015	5.34841	0.9995	R.ITDVIPSEAINELTVLVLVNTIYFK.G
21	1	sp|P01008|ANT3_HUMAN	52602.4	0.593	SERPINC1	Antithrombin-III (short name: ATIII)	619	36	0.71	52	24498	3+	2291.15	0.016	6.98339	0.9997	K.AFLEVNEEGSEAAASTAVVIAGR.S
21	1	sp|P01008|ANT3_HUMAN	52602.4	0.593	SERPINC1	Antithrombin-III (short name: ATIII)	619	36	0.71	52	24533	3+	2804.57	0.015	5.34841	0.7505	R.ITDVIPSEAINELTVLVLVNTIYFK.G
21	1	sp|P01008|ANT3_HUMAN	52602.4	0.593	SERPINC1	Antithrombin-III (short name: ATIII)	619	36	0.71	52	24534	2+	2291.15	0.007	3.05523	0.9999	K.AFLEVNEEGSEAAASTAVVIAGR.S
21	1	sp|P01008|ANT3_HUMAN	52602.4	0.593	SERPINC1	Antithrombin-III (short name: ATIII)	619	36	0.71	52	24537	2+	2804.57	0.021	7.48778	0.777	R.ITDVIPSEAINELTVLVLVNTIYFK.G
21	1	sp|P01008|ANT3_HUMAN	52602.4	0.593	SERPINC1	Antithrombin-III (short name: ATIII)	619	36	0.71	52	24654	3+	2804.57	0.019	6.77466	0.8118	R.ITDVIPSEAINELTVLVLVNTIYFK.G
21	1	sp|P01008|ANT3_HUMAN	52602.4	0.593	SERPINC1	Antithrombin-III (short name: ATIII)	619	36	0.71	52	24655	2+	2291.15	0.016	6.98339	0.9661	K.AFLEVNEEGSEAAASTAVVIAGR.S
21	1	sp|P01008|ANT3_HUMAN	52602.4	0.593	SERPINC1	Antithrombin-III (short name: ATIII)	619	36	0.71	52	24661	2+	2804.57	0.015	5.34841	0.7344	R.ITDVIPSEAINELTVLVLVNTIYFK.G
21	1	sp|P01008|ANT3_HUMAN	52602.4	0.593	SERPINC1	Antithrombin-III (short name: ATIII)	619	36	0.71	52	24991	3+	2291.15	0.012	5.23754	0.9095	K.AFLEVNEEGSEAAASTAVVIAGR.S
21	1	sp|P01008|ANT3_HUMAN	52602.4	0.593	SERPINC1	Antithrombin-III (short name: ATIII)	619	36	0.71	52	25112	3+	2291.15	0.016	6.98339	0.9711	K.AFLEVNEEGSEAAASTAVVIAGR.S
21	1	sp|P01008|ANT3_HUMAN	52602.4	0.593	SERPINC1	Antithrombin-III (short name: ATIII)	619	36	0.71	52	25233	3+	2291.15	0.016	6.98339	0.9477	K.AFLEVNEEGSEAAASTAVVIAGR.S
21	1	sp|P01008|ANT3_HUMAN	52602.4	0.593	SERPINC1	Antithrombin-III (short name: ATIII)	619	36	0.71	52	26195	3+	2291.15	0.016	6.98339	0.9952	K.AFLEVNEEGSEAAASTAVVIAGR.S
21	1	sp|P01008|ANT3_HUMAN	52602.4	0.593	SERPINC1	Antithrombin-III (short name: ATIII)	619	36	0.71	52	26219	2+	2291.15	0.017	7.41985	0.9971	K.AFLEVNEEGSEAAASTAVVIAGR.S
21	1	sp|P01008|ANT3_HUMAN	52602.4	0.593	SERPINC1	Antithrombin-III (short name: ATIII)	619	36	0.71	52	26316	3+	2291.15	0.015	6.54693	0.995	K.AFLEVNEEGSEAAASTAVVIAGR.S
21	1	sp|P01008|ANT3_HUMAN	52602.4	0.593	SERPINC1	Antithrombin-III (short name: ATIII)	619	36	0.71	52	26338	2+	2291.15	0.015	6.54693	0.9999	K.AFLEVNEEGSEAAASTAVVIAGR.S
21	1	sp|P01008|ANT3_HUMAN	52602.4	0.593	SERPINC1	Antithrombin-III (short name: ATIII)	619	36	0.71	52	26448	3+	2291.15	0.018	7.85631	0.8833	K.AFLEVNEEGSEAAASTAVVIAGR.S
21	1	sp|P01008|ANT3_HUMAN	52602.4	0.593	SERPINC1	Antithrombin-III (short name: ATIII)	619	36	0.71	52	26470	2+	2291.15	0.024	10.4751	0.9981	K.AFLEVNEEGSEAAASTAVVIAGR.S
22	1	sp|P01019|ANGT_HUMAN	53154.2	0.33	AGT	Angiotensinogen	75	14			21472	2+	1966.98	0.013	6.60913	0.9457	R.VGEVLNSIFFELEADER.E
22	1	sp|P01019|ANGT_HUMAN	53154.2	0.33	AGT	Angiotensinogen	75	14			11523	2+	1067.53	0.008	7.4939	0.9997	R.FMQAVTGWK.T
22	1	sp|P01019|ANGT_HUMAN	53154.2	0.33	AGT	Angiotensinogen	75	14			12826	2+	1297.72	0.007	5.3941	0.9989	K.DPTFIPAPIQAK.T
22	1	sp|P01019|ANGT_HUMAN	53154.2	0.33	AGT	Angiotensinogen	75	14			12966	2+	1297.71	0.018	13.8705	0.9835	K.DPTFIPAPIQAK.T
22	1	sp|P01019|ANGT_HUMAN	53154.2	0.33	AGT	Angiotensinogen	75	14			15429	2+	1437.71	0.062	43.1241	0.8607	R.SLDFTELDVAAEK.I
22	1	sp|P01019|ANGT_HUMAN	53154.2	0.33	AGT	Angiotensinogen	75	14			16301	2+	1124.68	0.008	7.11312	1	R.LQAILGVPWK.D
22	1	sp|P01019|ANGT_HUMAN	53154.2	0.33	AGT	Angiotensinogen	75	14			21728	3+	1723.02	0.014	8.12526	0.9947	K.VLSALQAVQGLLVAQGR.A
22	1	sp|P01019|ANGT_HUMAN	53154.2	0.33	AGT	Angiotensinogen	75	14			11462	2+	1067.53	0.009	8.43064	0.9964	R.FMQAVTGWK.T
22	1	sp|P01019|ANGT_HUMAN	53154.2	0.33	AGT	Angiotensinogen	75	14			12495	2+	1297.71	0.011	8.47644	0.9999	K.DPTFIPAPIQAK.T
22	1	sp|P01019|ANGT_HUMAN	53154.2	0.33	AGT	Angiotensinogen	75	14			15599	2+	1124.68	0.01	8.89139	0.9965	R.LQAILGVPWK.D
22	1	sp|P01019|ANGT_HUMAN	53154.2	0.33	AGT	Angiotensinogen	75	14			18953	2+	1898.09	0.015	7.90268	1	K.QPFVQGLALYTPVVLPR.S
22	1	sp|P01019|ANGT_HUMAN	53154.2	0.33	AGT	Angiotensinogen	75	14			20857	3+	1723.02	0.012	6.96451	0.6803	K.VLSALQAVQGLLVAQGR.A
22	1	sp|P01019|ANGT_HUMAN	53154.2	0.33	AGT	Angiotensinogen	75	14			20878	2+	1723.02	-0.173	100.405	0.9719	K.VLSALQAVQGLLVAQGR.A
22	1	sp|P01019|ANGT_HUMAN	53154.2	0.33	AGT	Angiotensinogen	75	14			20986	3+	1723.02	0.013	7.54488	0.9999	K.VLSALQAVQGLLVAQGR.A
22	1	sp|P01019|ANGT_HUMAN	53154.2	0.33	AGT	Angiotensinogen	75	14			9274	2+	1083.53	0.004	3.69164	0.9981	R.FM"QAVTGWK.T
22	1	sp|P01019|ANGT_HUMAN	53154.2	0.33	AGT	Angiotensinogen	75	14			12134	2+	1067.53	0.008	7.4939	0.9977	R.FMQAVTGWK.T
22	1	sp|P01019|ANGT_HUMAN	53154.2	0.33	AGT	Angiotensinogen	75	14			12280	2+	1067.53	0.007	6.55717	0.9978	R.FMQAVTGWK.T
22	1	sp|P01019|ANGT_HUMAN	53154.2	0.33	AGT	Angiotensinogen	75	14			12412	2+	1067.53	0.007	6.55717	0.9642	R.FMQAVTGWK.T
22	1	sp|P01019|ANGT_HUMAN	53154.2	0.33	AGT	Angiotensinogen	75	14			12991	2+	1297.71	0.011	8.47644	0.9995	K.DPTFIPAPIQAK.T
22	1	sp|P01019|ANGT_HUMAN	53154.2	0.33	AGT	Angiotensinogen	75	14			13079	2+	1268.76	-1.099	78.0291	0.9847	K.ALQDQLVLVAAK.L
22	1	sp|P01019|ANGT_HUMAN	53154.2	0.33	AGT	Angiotensinogen	75	14			13222	2+	1268.76	0.009	7.09356	1	K.ALQDQLVLVAAK.L
22	1	sp|P01019|ANGT_HUMAN	53154.2	0.33	AGT	Angiotensinogen	75	14			13356	2+	1268.76	-1.099	78.0291	0.8614	K.ALQDQLVLVAAK.L
22	1	sp|P01019|ANGT_HUMAN	53154.2	0.33	AGT	Angiotensinogen	75	14			15246	2+	1437.71	0.011	7.65105	1	R.SLDFTELDVAAEK.I
22	1	sp|P01019|ANGT_HUMAN	53154.2	0.33	AGT	Angiotensinogen	75	14			16271	2+	1124.68	0.01	8.89139	0.9881	R.LQAILGVPWK.D
22	1	sp|P01019|ANGT_HUMAN	53154.2	0.33	AGT	Angiotensinogen	75	14			16402	2+	1124.68	0.008	7.11312	0.9998	R.LQAILGVPWK.D
22	1	sp|P01019|ANGT_HUMAN	53154.2	0.33	AGT	Angiotensinogen	75	14			16990	2+	1794.88	-1.031	17.2713	0.7628	K.VEGLTFQQNSLNWMK.K
22	1	sp|P01019|ANGT_HUMAN	53154.2	0.33	AGT	Angiotensinogen	75	14			17124	2+	1794.88	1	0	0.7302	K.VEGLTFQQNSLNWMK.K
22	1	sp|P01019|ANGT_HUMAN	53154.2	0.33	AGT	Angiotensinogen	75	14			19471	2+	1898.09	0.012	6.32214	0.9999	K.QPFVQGLALYTPVVLPR.S
22	1	sp|P01019|ANGT_HUMAN	53154.2	0.33	AGT	Angiotensinogen	75	14			19602	2+	1898.09	0.016	8.42953	1	K.QPFVQGLALYTPVVLPR.S
22	1	sp|P01019|ANGT_HUMAN	53154.2	0.33	AGT	Angiotensinogen	75	14			19614	3+	1898.09	0.012	6.32214	0.9659	K.QPFVQGLALYTPVVLPR.S
22	1	sp|P01019|ANGT_HUMAN	53154.2	0.33	AGT	Angiotensinogen	75	14			19736	2+	1898.09	0.015	7.90268	0.992	K.QPFVQGLALYTPVVLPR.S
22	1	sp|P01019|ANGT_HUMAN	53154.2	0.33	AGT	Angiotensinogen	75	14			21197	2+	1723.02	0.014	8.12526	0.9999	K.VLSALQAVQGLLVAQGR.A
22	1	sp|P01019|ANGT_HUMAN	53154.2	0.33	AGT	Angiotensinogen	75	14			21241	3+	1723.02	0.013	7.54488	0.9999	K.VLSALQAVQGLLVAQGR.A
22	1	sp|P01019|ANGT_HUMAN	53154.2	0.33	AGT	Angiotensinogen	75	14			21329	2+	1723.02	0.014	8.12526	0.9999	K.VLSALQAVQGLLVAQGR.A
22	1	sp|P01019|ANGT_HUMAN	53154.2	0.33	AGT	Angiotensinogen	75	14			21375	3+	1723.02	0.012	6.96451	0.9999	K.VLSALQAVQGLLVAQGR.A
22	1	sp|P01019|ANGT_HUMAN	53154.2	0.33	AGT	Angiotensinogen	75	14			21464	2+	1723.02	-0.171	99.2442	0.9826	K.VLSALQAVQGLLVAQGR.A
22	1	sp|P01019|ANGT_HUMAN	53154.2	0.33	AGT	Angiotensinogen	75	14			21506	3+	1723.02	0.014	8.12526	0.804	K.VLSALQAVQGLLVAQGR.A
22	1	sp|P01019|ANGT_HUMAN	53154.2	0.33	AGT	Angiotensinogen	75	14			22157	3+	1966.98	0.015	7.62592	0.7871	R.VGEVLNSIFFELEADER.E
22	1	sp|P01019|ANGT_HUMAN	53154.2	0.33	AGT	Angiotensinogen	75	14			22253	2+	1966.98	0.018	9.1511	1	R.VGEVLNSIFFELEADER.E
22	1	sp|P01019|ANGT_HUMAN	53154.2	0.33	AGT	Angiotensinogen	75	14			22396	2+	1966.98	0.017	8.64271	0.9996	R.VGEVLNSIFFELEADER.E
22	1	sp|P01019|ANGT_HUMAN	53154.2	0.33	AGT	Angiotensinogen	75	14			22653	2+	1966.98	0.016	8.13431	0.8637	R.VGEVLNSIFFELEADER.E
22	1	sp|P01019|ANGT_HUMAN	53154.2	0.33	AGT	Angiotensinogen	75	14			22913	2+	1881.06	0.016	8.50583	0.9997	K.Q^PFVQGLALYTPVVLPR.S
22	1	sp|P01019|ANGT_HUMAN	53154.2	0.33	AGT	Angiotensinogen	75	14			22930	2+	1966.98	0.017	8.64271	0.7298	R.VGEVLNSIFFELEADER.E
22	1	sp|P01019|ANGT_HUMAN	53154.2	0.33	AGT	Angiotensinogen	75	14			23046	2+	1881.06	0.018	9.56906	0.9997	K.Q^PFVQGLALYTPVVLPR.S
22	1	sp|P01019|ANGT_HUMAN	53154.2	0.33	AGT	Angiotensinogen	75	14			23216	2+	1966.98	0.017	8.64271	0.9656	R.VGEVLNSIFFELEADER.E
22	1	sp|P01019|ANGT_HUMAN	53154.2	0.33	AGT	Angiotensinogen	75	14			23980	2+	1497.77	0.014	9.34723	1	R.AAMVGMLANFLGFR.I
22	1	sp|P01019|ANGT_HUMAN	53154.2	0.33	AGT	Angiotensinogen	75	14			25289	3+	2465.38	0.025	10.1404	0.9898	R.ADSQAQLLLSTVVGVFTAPGLHLK.Q
22	1	sp|P01019|ANGT_HUMAN	53154.2	0.33	AGT	Angiotensinogen	75	14			9532	2+	1083.53	0.007	6.46037	0.9981	R.FM"QAVTGWK.T
22	1	sp|P01019|ANGT_HUMAN	53154.2	0.33	AGT	Angiotensinogen	75	14			12268	2+	1067.53	0.008	7.4939	0.9972	R.FMQAVTGWK.T
22	1	sp|P01019|ANGT_HUMAN	53154.2	0.33	AGT	Angiotensinogen	75	14			12972	2+	1297.71	0.011	8.47644	1	K.DPTFIPAPIQAK.T
22	1	sp|P01019|ANGT_HUMAN	53154.2	0.33	AGT	Angiotensinogen	75	14			13302	2+	1268.76	-1.099	78.0291	0.8837	K.ALQDQLVLVAAK.L
22	1	sp|P01019|ANGT_HUMAN	53154.2	0.33	AGT	Angiotensinogen	75	14			15073	2+	1437.71	0.01	6.9555	1	R.SLDFTELDVAAEK.I
22	1	sp|P01019|ANGT_HUMAN	53154.2	0.33	AGT	Angiotensinogen	75	14			16231	2+	1124.68	0.009	8.00226	1	R.LQAILGVPWK.D
22	1	sp|P01019|ANGT_HUMAN	53154.2	0.33	AGT	Angiotensinogen	75	14			16363	2+	1124.68	0.008	7.11312	0.6348	R.LQAILGVPWK.D
22	1	sp|P01019|ANGT_HUMAN	53154.2	0.33	AGT	Angiotensinogen	75	14			16747	2+	1794.88	0.022	12.2571	0.9997	K.VEGLTFQQNSLNWMK.K
22	1	sp|P01019|ANGT_HUMAN	53154.2	0.33	AGT	Angiotensinogen	75	14			19101	2+	1898.09	0.015	7.90268	0.9995	K.QPFVQGLALYTPVVLPR.S
22	1	sp|P01019|ANGT_HUMAN	53154.2	0.33	AGT	Angiotensinogen	75	14			19233	2+	1898.09	0.015	7.90268	0.9996	K.QPFVQGLALYTPVVLPR.S
22	1	sp|P01019|ANGT_HUMAN	53154.2	0.33	AGT	Angiotensinogen	75	14			20694	3+	1723.02	0.009	5.22338	0.6658	K.VLSALQAVQGLLVAQGR.A
22	1	sp|P01019|ANGT_HUMAN	53154.2	0.33	AGT	Angiotensinogen	75	14			20793	2+	1723.02	0.014	8.12526	1	K.VLSALQAVQGLLVAQGR.A
22	1	sp|P01019|ANGT_HUMAN	53154.2	0.33	AGT	Angiotensinogen	75	14			20815	3+	1723.02	0.014	8.12526	0.9999	K.VLSALQAVQGLLVAQGR.A
22	1	sp|P01019|ANGT_HUMAN	53154.2	0.33	AGT	Angiotensinogen	75	14			20884	2+	1513.77	0.007	4.62423	0.9942	R.AAMVGM"LANFLGFR.I
22	1	sp|P01019|ANGT_HUMAN	53154.2	0.33	AGT	Angiotensinogen	75	14			21489	2+	1966.98	0.013	6.60913	0.9999	R.VGEVLNSIFFELEADER.E
22	1	sp|P01019|ANGT_HUMAN	53154.2	0.33	AGT	Angiotensinogen	75	14			21554	3+	1966.98	0.015	7.62592	0.9887	R.VGEVLNSIFFELEADER.E
22	1	sp|P01019|ANGT_HUMAN	53154.2	0.33	AGT	Angiotensinogen	75	14			21619	2+	1966.98	0.016	8.13431	1	R.VGEVLNSIFFELEADER.E
22	1	sp|P01019|ANGT_HUMAN	53154.2	0.33	AGT	Angiotensinogen	75	14			21753	2+	1966.98	0.013	6.60913	0.9986	R.VGEVLNSIFFELEADER.E
22	1	sp|P01019|ANGT_HUMAN	53154.2	0.33	AGT	Angiotensinogen	75	14			21876	2+	1966.98	0.016	8.13431	0.9995	R.VGEVLNSIFFELEADER.E
22	1	sp|P01019|ANGT_HUMAN	53154.2	0.33	AGT	Angiotensinogen	75	14			22239	2+	1966.98	0.02	10.1679	0.9521	R.VGEVLNSIFFELEADER.E
22	1	sp|P01019|ANGT_HUMAN	53154.2	0.33	AGT	Angiotensinogen	75	14			23444	2+	1497.77	0.014	9.34723	0.9995	R.AAMVGMLANFLGFR.I
22	1	sp|P01019|ANGT_HUMAN	53154.2	0.33	AGT	Angiotensinogen	75	14			24698	3+	2465.38	0.021	8.51797	0.9757	R.ADSQAQLLLSTVVGVFTAPGLHLK.Q
22	1	sp|P01019|ANGT_HUMAN	53154.2	0.33	AGT	Angiotensinogen	75	14			13028	2+	1297.72	0.009	6.93527	0.9953	K.DPTFIPAPIQAK.T
22	1	sp|P01019|ANGT_HUMAN	53154.2	0.33	AGT	Angiotensinogen	75	14			13079	2+	1297.72	0.008	6.16468	0.9989	K.DPTFIPAPIQAK.T
22	1	sp|P01019|ANGT_HUMAN	53154.2	0.33	AGT	Angiotensinogen	75	14			13277	2+	1268.76	0.008	6.30538	1	K.ALQDQLVLVAAK.L
22	1	sp|P01019|ANGT_HUMAN	53154.2	0.33	AGT	Angiotensinogen	75	14			21528	2+	1966.98	-1.287	145.909	0.7428	R.VGEVLNSIFFELEADER.E
22	1	sp|P01019|ANGT_HUMAN	53154.2	0.33	AGT	Angiotensinogen	75	14			13330	2+	1268.76	0.009	7.09356	1	K.ALQDQLVLVAAK.L
22	1	sp|P01019|ANGT_HUMAN	53154.2	0.33	AGT	Angiotensinogen	75	14			13500	2+	1268.76	-0.21	165.516	0.8996	K.ALQDQLVLVAAK.L
23	1	sp|P01024|CO3_HUMAN	187148	0.777	C3	Complement C3	4064	142	1.73	605	7699	3+	1855.86	0.009	4.84952	0.9986	R.SEETKENEGFTVTAEGK.G
23	1	sp|P01024|CO3_HUMAN	187148	0.777	C3	Complement C3	4064	142	1.73	605	7830	3+	1855.86	0.009	4.84952	0.9986	R.SEETKENEGFTVTAEGK.G
23	1	sp|P01024|CO3_HUMAN	187148	0.777	C3	Complement C3	4064	142	1.73	605	7963	3+	1855.86	0.006	3.23301	0.9906	R.SEETKENEGFTVTAEGK.G
23	1	sp|P01024|CO3_HUMAN	187148	0.777	C3	Complement C3	4064	142	1.73	605	8095	3+	1855.86	0.008	4.31068	0.9093	R.SEETKENEGFTVTAEGK.G
23	1	sp|P01024|CO3_HUMAN	187148	0.777	C3	Complement C3	4064	142	1.73	605	8227	3+	1855.86	0.009	4.84952	0.9948	R.SEETKENEGFTVTAEGK.G
23	1	sp|P01024|CO3_HUMAN	187148	0.777	C3	Complement C3	4064	142	1.73	605	8286	2+	1281.6	0.008	6.24222	0.7732	K.ENEGFTVTAEGK.G
23	1	sp|P01024|CO3_HUMAN	187148	0.777	C3	Complement C3	4064	142	1.73	605	8412	2+	1281.6	0.006	4.68166	1	K.ENEGFTVTAEGK.G
23	1	sp|P01024|CO3_HUMAN	187148	0.777	C3	Complement C3	4064	142	1.73	605	8546	2+	1281.6	0.006	4.68166	0.9999	K.ENEGFTVTAEGK.G
23	1	sp|P01024|CO3_HUMAN	187148	0.777	C3	Complement C3	4064	142	1.73	605	8889	2+	1281.6	0.005	3.90139	0.9937	K.ENEGFTVTAEGK.G
23	1	sp|P01024|CO3_HUMAN	187148	0.777	C3	Complement C3	4064	142	1.73	605	9416	2+	1110.63	0.006	5.40236	0.817	K.VLLDGVQNPR.A
23	1	sp|P01024|CO3_HUMAN	187148	0.777	C3	Complement C3	4064	142	1.73	605	10598	3+	2755.29	0.012	4.35526	0.9766	R.EGVQKEDIPPADLSDQVPDTESETR.I
23	1	sp|P01024|CO3_HUMAN	187148	0.777	C3	Complement C3	4064	142	1.73	605	11423	2+	2214	0.013	5.87171	0.9998	K.EDIPPADLSDQVPDTESETR.I
23	1	sp|P01024|CO3_HUMAN	187148	0.777	C3	Complement C3	4064	142	1.73	605	11553	2+	2214	0.011	4.96837	0.9484	K.EDIPPADLSDQVPDTESETR.I
23	1	sp|P01024|CO3_HUMAN	187148	0.777	C3	Complement C3	4064	142	1.73	605	11674	2+	2214	0.011	4.96837	0.9954	K.EDIPPADLSDQVPDTESETR.I
23	1	sp|P01024|CO3_HUMAN	187148	0.777	C3	Complement C3	4064	142	1.73	605	12314	2+	2214	0.004	1.80668	0.7478	K.EDIPPADLSDQVPDTESETR.I
23	1	sp|P01024|CO3_HUMAN	187148	0.777	C3	Complement C3	4064	142	1.73	605	12527	2+	1211.65	0.007	5.77723	0.9875	R.IHWESASLLR.S
23	1	sp|P01024|CO3_HUMAN	187148	0.777	C3	Complement C3	4064	142	1.73	605	12642	2+	1211.65	0.007	5.77723	0.9999	R.IHWESASLLR.S
23	1	sp|P01024|CO3_HUMAN	187148	0.777	C3	Complement C3	4064	142	1.73	605	12664	3+	1211.65	0.006	4.95191	0.9927	R.IHWESASLLR.S
23	1	sp|P01024|CO3_HUMAN	187148	0.777	C3	Complement C3	4064	142	1.73	605	12727	2+	2214	0.011	4.96837	0.9216	K.EDIPPADLSDQVPDTESETR.I
23	1	sp|P01024|CO3_HUMAN	187148	0.777	C3	Complement C3	4064	142	1.73	605	14131	2+	2173.08	0.013	5.98229	0.9992	R.ILLQGTPVAQM"TEDAVDAER.L
23	1	sp|P01024|CO3_HUMAN	187148	0.777	C3	Complement C3	4064	142	1.73	605	16184	2+	1816.89	0.01	5.5039	1	R.SNLDEDIIAEENIVSR.S
23	1	sp|P01024|CO3_HUMAN	187148	0.777	C3	Complement C3	4064	142	1.73	605	16426	2+	1736.86	-0.007	4.03026	1	K.VFLDC'C'NYITELR.R	344044	337502
23	1	sp|P01024|CO3_HUMAN	187148	0.777	C3	Complement C3	4064	142	1.73	605	16448	2+	2494.15	0.015	6.01408	1	K.DYAGVFSDAGLTFTSSSGQQTAQR.A
23	1	sp|P01024|CO3_HUMAN	187148	0.777	C3	Complement C3	4064	142	1.73	605	16569	2+	2494.15	0.015	6.01408	1	K.DYAGVFSDAGLTFTSSSGQQTAQR.A
23	1	sp|P01024|CO3_HUMAN	187148	0.777	C3	Complement C3	4064	142	1.73	605	16703	2+	2494.15	0.014	5.61314	0.9983	K.DYAGVFSDAGLTFTSSSGQQTAQR.A
23	1	sp|P01024|CO3_HUMAN	187148	0.777	C3	Complement C3	4064	142	1.73	605	16909	2+	1401.84	0.011	7.84686	0.9354	K.SSLSVPYVIVPLK.T
23	1	sp|P01024|CO3_HUMAN	187148	0.777	C3	Complement C3	4064	142	1.73	605	17099	2+	2494.15	0.019	7.61783	0.9668	K.DYAGVFSDAGLTFTSSSGQQTAQR.A
23	1	sp|P01024|CO3_HUMAN	187148	0.777	C3	Complement C3	4064	142	1.73	605	17106	3+	2263.14	0.015	6.62796	0.9983	K.SLYVSATVILHSGSDMVQAER.S
23	1	sp|P01024|CO3_HUMAN	187148	0.777	C3	Complement C3	4064	142	1.73	605	17352	2+	2494.15	0.013	5.2122	0.9586	K.DYAGVFSDAGLTFTSSSGQQTAQR.A
23	1	sp|P01024|CO3_HUMAN	187148	0.777	C3	Complement C3	4064	142	1.73	605	17789	2+	1865.94	0.014	7.50292	0.9942	K.VEGTAFVIFGIQDGEQR.I
23	1	sp|P01024|CO3_HUMAN	187148	0.777	C3	Complement C3	4064	142	1.73	605	17918	2+	1865.94	0.014	7.50292	0.6219	K.VEGTAFVIFGIQDGEQR.I
23	1	sp|P01024|CO3_HUMAN	187148	0.777	C3	Complement C3	4064	142	1.73	605	18058	2+	1671.85	0.011	6.57953	0.9665	R.SYTVAIAGYALAQMGR.L
23	1	sp|P01024|CO3_HUMAN	187148	0.777	C3	Complement C3	4064	142	1.73	605	18183	2+	1671.85	0.009	5.38325	0.8634	R.SYTVAIAGYALAQMGR.L
23	1	sp|P01024|CO3_HUMAN	187148	0.777	C3	Complement C3	4064	142	1.73	605	19041	2+	1910.06	0.01	5.23543	1	K.VVLVSLQSGYLFIQTDK.T
23	1	sp|P01024|CO3_HUMAN	187148	0.777	C3	Complement C3	4064	142	1.73	605	19541	2+	1910.06	0.011	5.75897	0.9891	K.VVLVSLQSGYLFIQTDK.T
23	1	sp|P01024|CO3_HUMAN	187148	0.777	C3	Complement C3	4064	142	1.73	605	20045	2+	1910.06	0.012	6.28252	0.7342	K.VVLVSLQSGYLFIQTDK.T
23	1	sp|P01024|CO3_HUMAN	187148	0.777	C3	Complement C3	4064	142	1.73	605	20704	2+	1795.88	0.013	7.2388	1	K.DSITTWEILAVSMSDK.K
23	1	sp|P01024|CO3_HUMAN	187148	0.777	C3	Complement C3	4064	142	1.73	605	20824	2+	1795.88	0.013	7.2388	1	K.DSITTWEILAVSMSDK.K
23	1	sp|P01024|CO3_HUMAN	187148	0.777	C3	Complement C3	4064	142	1.73	605	20946	2+	1795.88	0.013	7.2388	1	K.DSITTWEILAVSMSDK.K
23	1	sp|P01024|CO3_HUMAN	187148	0.777	C3	Complement C3	4064	142	1.73	605	21067	2+	1795.88	0.016	8.90929	1	K.DSITTWEILAVSMSDK.K
23	1	sp|P01024|CO3_HUMAN	187148	0.777	C3	Complement C3	4064	142	1.73	605	21188	2+	1795.88	0.014	7.79563	0.9998	K.DSITTWEILAVSMSDK.K
23	1	sp|P01024|CO3_HUMAN	187148	0.777	C3	Complement C3	4064	142	1.73	605	21313	2+	1795.88	0.015	8.35246	0.9965	K.DSITTWEILAVSMSDK.K
23	1	sp|P01024|CO3_HUMAN	187148	0.777	C3	Complement C3	4064	142	1.73	605	21436	2+	1795.88	0.016	8.90929	1	K.DSITTWEILAVSMSDK.K
23	1	sp|P01024|CO3_HUMAN	187148	0.777	C3	Complement C3	4064	142	1.73	605	21561	2+	1795.88	0.015	8.35246	1	K.DSITTWEILAVSMSDK.K
23	1	sp|P01024|CO3_HUMAN	187148	0.777	C3	Complement C3	4064	142	1.73	605	21677	2+	1795.88	0.016	8.90929	0.9994	K.DSITTWEILAVSMSDK.K
23	1	sp|P01024|CO3_HUMAN	187148	0.777	C3	Complement C3	4064	142	1.73	605	21797	2+	1795.88	0.015	8.35246	0.9992	K.DSITTWEILAVSMSDK.K
23	1	sp|P01024|CO3_HUMAN	187148	0.777	C3	Complement C3	4064	142	1.73	605	21915	2+	1795.88	0.017	9.46612	1	K.DSITTWEILAVSMSDK.K
23	1	sp|P01024|CO3_HUMAN	187148	0.777	C3	Complement C3	4064	142	1.73	605	22033	2+	1795.88	0.017	9.46612	1	K.DSITTWEILAVSMSDK.K
23	1	sp|P01024|CO3_HUMAN	187148	0.777	C3	Complement C3	4064	142	1.73	605	22157	2+	1795.88	0.014	7.79563	0.9999	K.DSITTWEILAVSMSDK.K
23	1	sp|P01024|CO3_HUMAN	187148	0.777	C3	Complement C3	4064	142	1.73	605	22274	2+	1795.88	0.015	8.35246	0.9996	K.DSITTWEILAVSMSDK.K
23	1	sp|P01024|CO3_HUMAN	187148	0.777	C3	Complement C3	4064	142	1.73	605	22398	2+	1795.88	0.018	10.023	0.9994	K.DSITTWEILAVSMSDK.K
23	1	sp|P01024|CO3_HUMAN	187148	0.777	C3	Complement C3	4064	142	1.73	605	22515	2+	1795.88	0.018	10.023	1	K.DSITTWEILAVSMSDK.K
23	1	sp|P01024|CO3_HUMAN	187148	0.777	C3	Complement C3	4064	142	1.73	605	22637	2+	1795.88	0.016	8.90929	0.9768	K.DSITTWEILAVSMSDK.K
23	1	sp|P01024|CO3_HUMAN	187148	0.777	C3	Complement C3	4064	142	1.73	605	22757	2+	1795.88	0.016	8.90929	1	K.DSITTWEILAVSMSDK.K
23	1	sp|P01024|CO3_HUMAN	187148	0.777	C3	Complement C3	4064	142	1.73	605	22876	2+	1795.88	0.016	8.90929	0.9998	K.DSITTWEILAVSMSDK.K
23	1	sp|P01024|CO3_HUMAN	187148	0.777	C3	Complement C3	4064	142	1.73	605	22994	2+	1795.88	0.017	9.46612	1	K.DSITTWEILAVSMSDK.K
23	1	sp|P01024|CO3_HUMAN	187148	0.777	C3	Complement C3	4064	142	1.73	605	23112	2+	1795.88	0.015	8.35246	0.9999	K.DSITTWEILAVSMSDK.K
23	1	sp|P01024|CO3_HUMAN	187148	0.777	C3	Complement C3	4064	142	1.73	605	23159	2+	1749.95	0.015	8.57169	0.9843	K.DMALTAFVLISLQEAK.D
23	1	sp|P01024|CO3_HUMAN	187148	0.777	C3	Complement C3	4064	142	1.73	605	23230	2+	1795.88	0.013	7.2388	0.9996	K.DSITTWEILAVSMSDK.K
23	1	sp|P01024|CO3_HUMAN	187148	0.777	C3	Complement C3	4064	142	1.73	605	23278	2+	1749.95	0.01	5.71446	0.7885	K.DMALTAFVLISLQEAK.D
23	1	sp|P01024|CO3_HUMAN	187148	0.777	C3	Complement C3	4064	142	1.73	605	23355	2+	1795.88	0.012	6.68197	0.9988	K.DSITTWEILAVSMSDK.K
23	1	sp|P01024|CO3_HUMAN	187148	0.777	C3	Complement C3	4064	142	1.73	605	23470	2+	1795.88	0.015	8.35246	1	K.DSITTWEILAVSMSDK.K
23	1	sp|P01024|CO3_HUMAN	187148	0.777	C3	Complement C3	4064	142	1.73	605	23478	3+	2234.27	0.009	4.02817	0.9959	K.VFSLAVNLIAIDSQVLC'GAVK.W	552765	2618547
23	1	sp|P01024|CO3_HUMAN	187148	0.777	C3	Complement C3	4064	142	1.73	605	23515	2+	1749.95	0.014	8.00025	0.7481	K.DMALTAFVLISLQEAK.D
23	1	sp|P01024|CO3_HUMAN	187148	0.777	C3	Complement C3	4064	142	1.73	605	23591	2+	1795.88	0.011	6.12514	0.9994	K.DSITTWEILAVSMSDK.K
23	1	sp|P01024|CO3_HUMAN	187148	0.777	C3	Complement C3	4064	142	1.73	605	23714	2+	1795.88	0.015	8.35246	0.9994	K.DSITTWEILAVSMSDK.K
23	1	sp|P01024|CO3_HUMAN	187148	0.777	C3	Complement C3	4064	142	1.73	605	23829	2+	1795.88	0.019	10.5798	0.986	K.DSITTWEILAVSMSDK.K
23	1	sp|P01024|CO3_HUMAN	187148	0.777	C3	Complement C3	4064	142	1.73	605	23959	2+	1795.88	0.019	10.5798	0.9996	K.DSITTWEILAVSMSDK.K
23	1	sp|P01024|CO3_HUMAN	187148	0.777	C3	Complement C3	4064	142	1.73	605	23994	2+	1910.06	0.012	6.28252	0.6908	K.VVLVSLQSGYLFIQTDK.T
23	1	sp|P01024|CO3_HUMAN	187148	0.777	C3	Complement C3	4064	142	1.73	605	24071	2+	2234.27	0.012	5.37089	0.9999	K.VFSLAVNLIAIDSQVLC'GAVK.W	29362.2	83491.4
23	1	sp|P01024|CO3_HUMAN	187148	0.777	C3	Complement C3	4064	142	1.73	605	24081	3+	2234.27	0.013	5.81847	0.9227	K.VFSLAVNLIAIDSQVLC'GAVK.W	42646.6	149269
23	1	sp|P01024|CO3_HUMAN	187148	0.777	C3	Complement C3	4064	142	1.73	605	24082	2+	1795.88	0.013	7.2388	0.9994	K.DSITTWEILAVSMSDK.K
23	1	sp|P01024|CO3_HUMAN	187148	0.777	C3	Complement C3	4064	142	1.73	605	24087	2+	2489.23	1.025	10.0433	0.9997	K.GIC'VADPFEVTVMQDFFIDLR.L	176576	468555
23	1	sp|P01024|CO3_HUMAN	187148	0.777	C3	Complement C3	4064	142	1.73	605	24202	2+	1795.88	0.01	5.56831	1	K.DSITTWEILAVSMSDK.K
23	1	sp|P01024|CO3_HUMAN	187148	0.777	C3	Complement C3	4064	142	1.73	605	4216	3+	1304.74	0.007	5.36504	0.9995	R.RHQQTVTIPPK.S
23	1	sp|P01024|CO3_HUMAN	187148	0.777	C3	Complement C3	4064	142	1.73	605	4336	2+	1304.74	0.009	6.89791	0.8475	R.RHQQTVTIPPK.S
23	1	sp|P01024|CO3_HUMAN	187148	0.777	C3	Complement C3	4064	142	1.73	605	4347	3+	1304.74	0.008	6.13147	0.9962	R.RHQQTVTIPPK.S
23	1	sp|P01024|CO3_HUMAN	187148	0.777	C3	Complement C3	4064	142	1.73	605	4556	2+	1079.52	-0.002	1.85267	0.9997	K.ADIGC'TPGSGK.D	2.63057e+06	3.83229e+06
23	1	sp|P01024|CO3_HUMAN	187148	0.777	C3	Complement C3	4064	142	1.73	605	4611	3+	1304.74	0.007	5.36504	0.994	R.RHQQTVTIPPK.S
23	1	sp|P01024|CO3_HUMAN	187148	0.777	C3	Complement C3	4064	142	1.73	605	4691	2+	1079.52	-0.01	9.26335	1	K.ADIGC'TPGSGK.D	1344245	2.33965e+06
23	1	sp|P01024|CO3_HUMAN	187148	0.777	C3	Complement C3	4064	142	1.73	605	4706	2+	1148.64	0.011	9.57653	0.9964	R.HQQTVTIPPK.S
23	1	sp|P01024|CO3_HUMAN	187148	0.777	C3	Complement C3	4064	142	1.73	605	4721	2+	1289.61	0.008	6.20344	1	K.SGSDEVQVGQQR.T
23	1	sp|P01024|CO3_HUMAN	187148	0.777	C3	Complement C3	4064	142	1.73	605	4744	3+	1304.74	0.006	4.59861	0.8999	R.RHQQTVTIPPK.S
23	1	sp|P01024|CO3_HUMAN	187148	0.777	C3	Complement C3	4064	142	1.73	605	4787	2+	1212.68	0.009	7.42156	0.9943	K.VTIKPAPETEK.R
23	1	sp|P01024|CO3_HUMAN	187148	0.777	C3	Complement C3	4064	142	1.73	605	4831	2+	1148.64	0.008	6.96474	0.9999	R.HQQTVTIPPK.S
23	1	sp|P01024|CO3_HUMAN	187148	0.777	C3	Complement C3	4064	142	1.73	605	4854	2+	1389.7	0.006	4.31749	1	K.KQELSEAEQATR.T
23	1	sp|P01024|CO3_HUMAN	187148	0.777	C3	Complement C3	4064	142	1.73	605	4871	2+	1289.61	0.007	5.42801	0.9869	K.SGSDEVQVGQQR.T
23	1	sp|P01024|CO3_HUMAN	187148	0.777	C3	Complement C3	4064	142	1.73	605	4922	3+	1304.74	0.007	5.36504	0.9299	R.RHQQTVTIPPK.S
23	1	sp|P01024|CO3_HUMAN	187148	0.777	C3	Complement C3	4064	142	1.73	605	4941	3+	1389.7	0.008	5.75665	0.9462	K.KQELSEAEQATR.T
23	1	sp|P01024|CO3_HUMAN	187148	0.777	C3	Complement C3	4064	142	1.73	605	4963	2+	1148.64	0.007	6.09415	1	R.HQQTVTIPPK.S
23	1	sp|P01024|CO3_HUMAN	187148	0.777	C3	Complement C3	4064	142	1.73	605	4988	2+	1389.7	0.008	5.75665	1	K.KQELSEAEQATR.T
23	1	sp|P01024|CO3_HUMAN	187148	0.777	C3	Complement C3	4064	142	1.73	605	5053	3+	1304.74	0.008	6.13147	0.8258	R.RHQQTVTIPPK.S
23	1	sp|P01024|CO3_HUMAN	187148	0.777	C3	Complement C3	4064	142	1.73	605	5095	2+	1148.64	0.011	9.57653	0.9978	R.HQQTVTIPPK.S
23	1	sp|P01024|CO3_HUMAN	187148	0.777	C3	Complement C3	4064	142	1.73	605	5183	3+	1304.74	0.006	4.59861	0.9795	R.RHQQTVTIPPK.S
23	1	sp|P01024|CO3_HUMAN	187148	0.777	C3	Complement C3	4064	142	1.73	605	5227	2+	1148.64	0.007	6.09415	1	R.HQQTVTIPPK.S
23	1	sp|P01024|CO3_HUMAN	187148	0.777	C3	Complement C3	4064	142	1.73	605	5317	3+	1304.74	0.005	3.83217	0.9997	R.RHQQTVTIPPK.S
23	1	sp|P01024|CO3_HUMAN	187148	0.777	C3	Complement C3	4064	142	1.73	605	5359	2+	1148.64	0.006	5.22356	0.9999	R.HQQTVTIPPK.S
23	1	sp|P01024|CO3_HUMAN	187148	0.777	C3	Complement C3	4064	142	1.73	605	5474	3+	1304.74	0.008	6.13147	0.9982	R.RHQQTVTIPPK.S
23	1	sp|P01024|CO3_HUMAN	187148	0.777	C3	Complement C3	4064	142	1.73	605	5514	2+	1242.65	0.007	5.63312	0.9971	R.QPVPGQQM"TLK.I
23	1	sp|P01024|CO3_HUMAN	187148	0.777	C3	Complement C3	4064	142	1.73	605	5590	2+	1261.6	0.01	7.92643	0.9998	K.QELSEAEQATR.T
23	1	sp|P01024|CO3_HUMAN	187148	0.777	C3	Complement C3	4064	142	1.73	605	5614	3+	1304.74	0.009	6.89791	0.9896	R.RHQQTVTIPPK.S
23	1	sp|P01024|CO3_HUMAN	187148	0.777	C3	Complement C3	4064	142	1.73	605	5634	2+	1148.64	0.009	7.83534	0.9996	R.HQQTVTIPPK.S
23	1	sp|P01024|CO3_HUMAN	187148	0.777	C3	Complement C3	4064	142	1.73	605	5758	3+	1304.74	0.007	5.36504	0.9522	R.RHQQTVTIPPK.S
23	1	sp|P01024|CO3_HUMAN	187148	0.777	C3	Complement C3	4064	142	1.73	605	5777	2+	1148.64	0.009	7.83534	0.9996	R.HQQTVTIPPK.S
23	1	sp|P01024|CO3_HUMAN	187148	0.777	C3	Complement C3	4064	142	1.73	605	5921	2+	1148.64	0.007	6.09415	0.9999	R.HQQTVTIPPK.S
23	1	sp|P01024|CO3_HUMAN	187148	0.777	C3	Complement C3	4064	142	1.73	605	6062	2+	1148.64	0.007	6.09415	1	R.HQQTVTIPPK.S
23	1	sp|P01024|CO3_HUMAN	187148	0.777	C3	Complement C3	4064	142	1.73	605	6113	2+	1238.72	0.007	5.65099	0.9999	R.KVLLDGVQNPR.A
23	1	sp|P01024|CO3_HUMAN	187148	0.777	C3	Complement C3	4064	142	1.73	605	6200	2+	1148.64	0.007	6.09415	0.9998	R.HQQTVTIPPK.S
23	1	sp|P01024|CO3_HUMAN	187148	0.777	C3	Complement C3	4064	142	1.73	605	6339	2+	1148.64	0.008	6.96474	1	R.HQQTVTIPPK.S
23	1	sp|P01024|CO3_HUMAN	187148	0.777	C3	Complement C3	4064	142	1.73	605	6479	2+	1148.64	0.011	9.57653	1	R.HQQTVTIPPK.S
23	1	sp|P01024|CO3_HUMAN	187148	0.777	C3	Complement C3	4064	142	1.73	605	6495	3+	1855.86	0.004	2.15534	0.9955	R.SEETKENEGFTVTAEGK.G
23	1	sp|P01024|CO3_HUMAN	187148	0.777	C3	Complement C3	4064	142	1.73	605	6517	2+	1855.86	0.011	5.92718	0.9947	R.SEETKENEGFTVTAEGK.G
23	1	sp|P01024|CO3_HUMAN	187148	0.777	C3	Complement C3	4064	142	1.73	605	6623	2+	1148.64	0.01	8.70593	1	R.HQQTVTIPPK.S
23	1	sp|P01024|CO3_HUMAN	187148	0.777	C3	Complement C3	4064	142	1.73	605	6634	3+	1855.86	0.015	8.08252	0.9979	R.SEETKENEGFTVTAEGK.G
23	1	sp|P01024|CO3_HUMAN	187148	0.777	C3	Complement C3	4064	142	1.73	605	6656	2+	1855.86	0.015	8.08252	1	R.SEETKENEGFTVTAEGK.G
23	1	sp|P01024|CO3_HUMAN	187148	0.777	C3	Complement C3	4064	142	1.73	605	6760	2+	1424.66	-0.003	2.10577	0.9925	K.VSHSEDDC'LAFK.V	101800	155886
23	1	sp|P01024|CO3_HUMAN	187148	0.777	C3	Complement C3	4064	142	1.73	605	6765	2+	1148.64	0.008	6.96474	0.9997	R.HQQTVTIPPK.S
23	1	sp|P01024|CO3_HUMAN	187148	0.777	C3	Complement C3	4064	142	1.73	605	6776	2+	1238.72	0.01	8.07284	0.9999	R.KVLLDGVQNPR.A
23	1	sp|P01024|CO3_HUMAN	187148	0.777	C3	Complement C3	4064	142	1.73	605	6805	2+	1471.74	0.011	7.47413	0.9793	K.AAVYHHFISDGVR.K
23	1	sp|P01024|CO3_HUMAN	187148	0.777	C3	Complement C3	4064	142	1.73	605	6816	2+	1855.86	0.014	7.54369	0.999	R.SEETKENEGFTVTAEGK.G
23	1	sp|P01024|CO3_HUMAN	187148	0.777	C3	Complement C3	4064	142	1.73	605	6876	3+	1424.66	-0.001	0.701924	0.9999	K.VSHSEDDC'LAFK.V	47809380	92304304
23	1	sp|P01024|CO3_HUMAN	187148	0.777	C3	Complement C3	4064	142	1.73	605	6891	2+	1985.97	0.014	7.04945	0.9536	K.SGQSEDRQPVPGQQMTLK.I
23	1	sp|P01024|CO3_HUMAN	187148	0.777	C3	Complement C3	4064	142	1.73	605	6899	2+	1424.66	0.002	1.40385	1	K.VSHSEDDC'LAFK.V	15527941	30646396
23	1	sp|P01024|CO3_HUMAN	187148	0.777	C3	Complement C3	4064	142	1.73	605	6951	2+	1002.55	0.007	6.98222	0.9996	K.TGLQEVEVK.A
23	1	sp|P01024|CO3_HUMAN	187148	0.777	C3	Complement C3	4064	142	1.73	605	6966	2+	1471.74	0.007	4.75626	0.9996	K.AAVYHHFISDGVR.K
23	1	sp|P01024|CO3_HUMAN	187148	0.777	C3	Complement C3	4064	142	1.73	605	6973	3+	1471.74	0.011	7.47413	0.9995	K.AAVYHHFISDGVR.K
23	1	sp|P01024|CO3_HUMAN	187148	0.777	C3	Complement C3	4064	142	1.73	605	6999	2+	1148.64	0.007	6.09415	0.9753	R.HQQTVTIPPK.S
23	1	sp|P01024|CO3_HUMAN	187148	0.777	C3	Complement C3	4064	142	1.73	605	7017	3+	1424.66	-0.001	0.701924	0.9844	K.VSHSEDDC'LAFK.V	46107380	88526920
23	1	sp|P01024|CO3_HUMAN	187148	0.777	C3	Complement C3	4064	142	1.73	605	7039	2+	1424.66	-0.001	0.701924	1	K.VSHSEDDC'LAFK.V	15284902	28009826
23	1	sp|P01024|CO3_HUMAN	187148	0.777	C3	Complement C3	4064	142	1.73	605	7077	3+	1855.86	0.006	3.23301	0.874	R.SEETKENEGFTVTAEGK.G
23	1	sp|P01024|CO3_HUMAN	187148	0.777	C3	Complement C3	4064	142	1.73	605	7094	2+	1002.55	0.006	5.98476	0.9979	K.TGLQEVEVK.A
23	1	sp|P01024|CO3_HUMAN	187148	0.777	C3	Complement C3	4064	142	1.73	605	7105	2+	1471.74	0.009	6.11519	0.9998	K.AAVYHHFISDGVR.K
23	1	sp|P01024|CO3_HUMAN	187148	0.777	C3	Complement C3	4064	142	1.73	605	7114	3+	1471.74	0.011	7.47413	0.9926	K.AAVYHHFISDGVR.K
23	1	sp|P01024|CO3_HUMAN	187148	0.777	C3	Complement C3	4064	142	1.73	605	7125	2+	1332.62	-0.008	6.00321	0.9999	R.C'AEENC'FIQK.S	82674192	142246160
23	1	sp|P01024|CO3_HUMAN	187148	0.777	C3	Complement C3	4064	142	1.73	605	7148	2+	1326.58	0.012	9.0458	0.9997	R.CAEENCFIQK.S	82824368	142497024
23	1	sp|P01024|CO3_HUMAN	187148	0.777	C3	Complement C3	4064	142	1.73	605	7181	2+	1424.66	-0.003	2.10577	0.9998	K.VSHSEDDC'LAFK.V	5.18784e+06	1.29581e+06
23	1	sp|P01024|CO3_HUMAN	187148	0.777	C3	Complement C3	4064	142	1.73	605	7214	2+	1281.6	0.01	7.80277	0.9999	K.ENEGFTVTAEGK.G
23	1	sp|P01024|CO3_HUMAN	187148	0.777	C3	Complement C3	4064	142	1.73	605	7235	2+	1002.55	0.006	5.98476	0.9922	K.TGLQEVEVK.A
23	1	sp|P01024|CO3_HUMAN	187148	0.777	C3	Complement C3	4064	142	1.73	605	7253	2+	1471.74	1.009	6.11519	0.9966	K.AAVYHHFISDGVR.K
23	1	sp|P01024|CO3_HUMAN	187148	0.777	C3	Complement C3	4064	142	1.73	605	7257	3+	1471.74	0.009	6.11519	0.9954	K.AAVYHHFISDGVR.K
23	1	sp|P01024|CO3_HUMAN	187148	0.777	C3	Complement C3	4064	142	1.73	605	7259	2+	833.488	0.005	5.99889	0.7907	R.LPYSVVR.N
23	1	sp|P01024|CO3_HUMAN	187148	0.777	C3	Complement C3	4064	142	1.73	605	7271	2+	1226.66	0.008	6.52179	0.9993	R.QPVPGQQMTLK.I
23	1	sp|P01024|CO3_HUMAN	187148	0.777	C3	Complement C3	4064	142	1.73	605	7295	2+	1326.58	0.009	6.78435	1	R.CAEENCFIQK.S	26452416	44322004
23	1	sp|P01024|CO3_HUMAN	187148	0.777	C3	Complement C3	4064	142	1.73	605	7325	2+	1211.65	0.011	9.07851	0.7518	K.KGYTQQLAFR.Q
23	1	sp|P01024|CO3_HUMAN	187148	0.777	C3	Complement C3	4064	142	1.73	605	7357	2+	1281.6	0.01	7.80277	1	K.ENEGFTVTAEGK.G
23	1	sp|P01024|CO3_HUMAN	187148	0.777	C3	Complement C3	4064	142	1.73	605	7389	2+	1002.55	0.991	8.97714	0.8533	K.TGLQEVEVK.A
23	1	sp|P01024|CO3_HUMAN	187148	0.777	C3	Complement C3	4064	142	1.73	605	7410	3+	1471.74	0.008	5.43573	0.7192	K.AAVYHHFISDGVR.K
23	1	sp|P01024|CO3_HUMAN	187148	0.777	C3	Complement C3	4064	142	1.73	605	7415	2+	1471.74	1.014	9.51252	0.9944	K.AAVYHHFISDGVR.K
23	1	sp|P01024|CO3_HUMAN	187148	0.777	C3	Complement C3	4064	142	1.73	605	7419	2+	1226.66	0.009	7.33702	0.9998	R.QPVPGQQMTLK.I
23	1	sp|P01024|CO3_HUMAN	187148	0.777	C3	Complement C3	4064	142	1.73	605	7450	2+	1326.58	0.008	6.03054	0.9872	R.CAEENCFIQK.S	2.19132e+06	4767382
23	1	sp|P01024|CO3_HUMAN	187148	0.777	C3	Complement C3	4064	142	1.73	605	7452	2+	842.535	0.005	5.93447	0.8332	R.VVLVAVDK.G
23	1	sp|P01024|CO3_HUMAN	187148	0.777	C3	Complement C3	4064	142	1.73	605	7496	2+	1281.6	0.008	6.24222	0.9999	K.ENEGFTVTAEGK.G
23	1	sp|P01024|CO3_HUMAN	187148	0.777	C3	Complement C3	4064	142	1.73	605	7530	2+	1002.55	0.006	5.98476	0.798	K.TGLQEVEVK.A
23	1	sp|P01024|CO3_HUMAN	187148	0.777	C3	Complement C3	4064	142	1.73	605	7562	2+	1226.66	0.009	7.33702	0.9979	R.QPVPGQQMTLK.I
23	1	sp|P01024|CO3_HUMAN	187148	0.777	C3	Complement C3	4064	142	1.73	605	7579	3+	1471.74	0.01	6.79466	0.989	K.AAVYHHFISDGVR.K
23	1	sp|P01024|CO3_HUMAN	187148	0.777	C3	Complement C3	4064	142	1.73	605	7595	2+	842.535	0.006	7.12137	0.9383	R.VVLVAVDK.G
23	1	sp|P01024|CO3_HUMAN	187148	0.777	C3	Complement C3	4064	142	1.73	605	7604	2+	898.478	0.006	6.67796	0.8658	R.AVLYNYR.Q
23	1	sp|P01024|CO3_HUMAN	187148	0.777	C3	Complement C3	4064	142	1.73	605	7637	2+	1281.6	0.01	7.80277	1	K.ENEGFTVTAEGK.G
23	1	sp|P01024|CO3_HUMAN	187148	0.777	C3	Complement C3	4064	142	1.73	605	7692	2+	1002.55	0.006	5.98476	0.9649	K.TGLQEVEVK.A
23	1	sp|P01024|CO3_HUMAN	187148	0.777	C3	Complement C3	4064	142	1.73	605	7704	2+	1226.66	0.009	7.33702	0.9888	R.QPVPGQQMTLK.I
23	1	sp|P01024|CO3_HUMAN	187148	0.777	C3	Complement C3	4064	142	1.73	605	7716	3+	1471.74	0.01	6.79466	0.756	K.AAVYHHFISDGVR.K
23	1	sp|P01024|CO3_HUMAN	187148	0.777	C3	Complement C3	4064	142	1.73	605	7752	2+	1326.58	0.969	23.3683	0.9833	R.CAEENCFIQK.S
23	1	sp|P01024|CO3_HUMAN	187148	0.777	C3	Complement C3	4064	142	1.73	605	7771	2+	1110.63	0.006	5.40236	0.9999	K.VLLDGVQNPR.A
23	1	sp|P01024|CO3_HUMAN	187148	0.777	C3	Complement C3	4064	142	1.73	605	7779	2+	1281.6	0.009	7.0225	1	K.ENEGFTVTAEGK.G
23	1	sp|P01024|CO3_HUMAN	187148	0.777	C3	Complement C3	4064	142	1.73	605	7788	2+	1471.74	0.01	6.79466	0.8563	K.AAVYHHFISDGVR.K
23	1	sp|P01024|CO3_HUMAN	187148	0.777	C3	Complement C3	4064	142	1.73	605	7859	3+	1471.74	0.01	6.79466	0.9087	K.AAVYHHFISDGVR.K
23	1	sp|P01024|CO3_HUMAN	187148	0.777	C3	Complement C3	4064	142	1.73	605	7903	2+	842.535	0.006	7.12137	0.8391	R.VVLVAVDK.G
23	1	sp|P01024|CO3_HUMAN	187148	0.777	C3	Complement C3	4064	142	1.73	605	7914	2+	1110.63	-0.076	68.4298	0.9966	K.VLLDGVQNPR.A
23	1	sp|P01024|CO3_HUMAN	187148	0.777	C3	Complement C3	4064	142	1.73	605	7923	2+	1281.6	0.01	7.80277	0.9999	K.ENEGFTVTAEGK.G
23	1	sp|P01024|CO3_HUMAN	187148	0.777	C3	Complement C3	4064	142	1.73	605	8138	2+	833.488	0.006	7.19866	0.8943	R.LPYSVVR.N
23	1	sp|P01024|CO3_HUMAN	187148	0.777	C3	Complement C3	4064	142	1.73	605	8212	2+	1281.6	0.006	4.68166	1	K.ENEGFTVTAEGK.G
23	1	sp|P01024|CO3_HUMAN	187148	0.777	C3	Complement C3	4064	142	1.73	605	8349	2+	1281.6	0.017	13.2647	0.9757	K.ENEGFTVTAEGK.G
23	1	sp|P01024|CO3_HUMAN	187148	0.777	C3	Complement C3	4064	142	1.73	605	8358	2+	1110.63	0.007	6.30275	0.9994	K.VLLDGVQNPR.A
23	1	sp|P01024|CO3_HUMAN	187148	0.777	C3	Complement C3	4064	142	1.73	605	8494	2+	1281.6	0.009	7.0225	0.9981	K.ENEGFTVTAEGK.G
23	1	sp|P01024|CO3_HUMAN	187148	0.777	C3	Complement C3	4064	142	1.73	605	8501	2+	1110.63	0.007	6.30275	0.9993	K.VLLDGVQNPR.A
23	1	sp|P01024|CO3_HUMAN	187148	0.777	C3	Complement C3	4064	142	1.73	605	8636	2+	1281.6	0.01	7.80277	1	K.ENEGFTVTAEGK.G
23	1	sp|P01024|CO3_HUMAN	187148	0.777	C3	Complement C3	4064	142	1.73	605	8644	2+	1110.63	0.006	5.40236	0.9998	K.VLLDGVQNPR.A
23	1	sp|P01024|CO3_HUMAN	187148	0.777	C3	Complement C3	4064	142	1.73	605	8645	2+	1080.58	0.001	0.925429	0.9931	K.DSC'VGSLVVK.S	56676312	102873872
23	1	sp|P01024|CO3_HUMAN	187148	0.777	C3	Complement C3	4064	142	1.73	605	8782	2+	1281.6	0.01	7.80277	0.9981	K.ENEGFTVTAEGK.G
23	1	sp|P01024|CO3_HUMAN	187148	0.777	C3	Complement C3	4064	142	1.73	605	8787	2+	1080.58	-0.001	0.925429	0.9764	K.DSC'VGSLVVK.S	66667700	120436592
23	1	sp|P01024|CO3_HUMAN	187148	0.777	C3	Complement C3	4064	142	1.73	605	8791	2+	1110.63	0.007	6.30275	0.9941	K.VLLDGVQNPR.A
23	1	sp|P01024|CO3_HUMAN	187148	0.777	C3	Complement C3	4064	142	1.73	605	8878	2+	1038.53	0.007	6.7403	0.6027	R.FISLGEACK.K	471198	205106
23	1	sp|P01024|CO3_HUMAN	187148	0.777	C3	Complement C3	4064	142	1.73	605	8931	2+	1080.58	-0.002	1.85086	0.9485	K.DSC'VGSLVVK.S	40108548	71934768
23	1	sp|P01024|CO3_HUMAN	187148	0.777	C3	Complement C3	4064	142	1.73	605	8990	2+	1317.62	0.002	1.51789	1	K.AC'EPGVDYVYK.T	91479576	171167984
23	1	sp|P01024|CO3_HUMAN	187148	0.777	C3	Complement C3	4064	142	1.73	605	9041	2+	1314.6	1.01	7.60686	0.9997	K.ACEPGVDYVYK.T	92211736	172458272
23	1	sp|P01024|CO3_HUMAN	187148	0.777	C3	Complement C3	4064	142	1.73	605	9089	2+	1080.58	0	0	0.9532	K.DSC'VGSLVVK.S	1.52867e+06	2.3857e+06
23	1	sp|P01024|CO3_HUMAN	187148	0.777	C3	Complement C3	4064	142	1.73	605	9128	2+	1317.62	0.002	1.51789	0.9992	K.AC'EPGVDYVYK.T	84861136	158513664
23	1	sp|P01024|CO3_HUMAN	187148	0.777	C3	Complement C3	4064	142	1.73	605	9187	2+	1314.6	1.01	7.60686	0.9866	K.ACEPGVDYVYK.T	36516860	67214968
23	1	sp|P01024|CO3_HUMAN	187148	0.777	C3	Complement C3	4064	142	1.73	605	9331	2+	1314.6	1.01	7.60686	0.9995	K.ACEPGVDYVYK.T	2.76744e+06	5028215
23	1	sp|P01024|CO3_HUMAN	187148	0.777	C3	Complement C3	4064	142	1.73	605	9337	2+	1038.53	0.007	6.7403	0.9963	R.FISLGEACK.K	154652928	27418580
23	1	sp|P01024|CO3_HUMAN	187148	0.777	C3	Complement C3	4064	142	1.73	605	9342	2+	1891.08	0.014	7.40319	0.9999	K.LSINTHPSQKPLSITVR.T
23	1	sp|P01024|CO3_HUMAN	187148	0.777	C3	Complement C3	4064	142	1.73	605	9372	3+	1891.08	0.014	7.40319	0.6126	K.LSINTHPSQKPLSITVR.T
23	1	sp|P01024|CO3_HUMAN	187148	0.777	C3	Complement C3	4064	142	1.73	605	9403	2+	1041.55	0.005	4.80055	0.9771	R.FISLGEAC'K.K	156573840	27734764
23	1	sp|P01024|CO3_HUMAN	187148	0.777	C3	Complement C3	4064	142	1.73	605	9453	2+	959.552	0.006	6.25292	0.9996	K.GLEVTITAR.F
23	1	sp|P01024|CO3_HUMAN	187148	0.777	C3	Complement C3	4064	142	1.73	605	9479	2+	1038.53	0.007	6.7403	0.9009	R.FISLGEACK.K	137323200	24154044
23	1	sp|P01024|CO3_HUMAN	187148	0.777	C3	Complement C3	4064	142	1.73	605	9486	2+	1891.08	0.014	7.40319	1	K.LSINTHPSQKPLSITVR.T
23	1	sp|P01024|CO3_HUMAN	187148	0.777	C3	Complement C3	4064	142	1.73	605	9490	2+	1083.56	0.008	7.38308	0.9997	K.GYTQQLAFR.Q
23	1	sp|P01024|CO3_HUMAN	187148	0.777	C3	Complement C3	4064	142	1.73	605	9611	2+	888.482	0.007	7.8786	0.9992	K.IWDVVEK.A
23	1	sp|P01024|CO3_HUMAN	187148	0.777	C3	Complement C3	4064	142	1.73	605	9614	2+	959.552	0.007	7.29507	0.9996	K.GLEVTITAR.F
23	1	sp|P01024|CO3_HUMAN	187148	0.777	C3	Complement C3	4064	142	1.73	605	9700	2+	1491.76	0.011	7.37383	1	K.GQGTLSVVTMYHAK.A
23	1	sp|P01024|CO3_HUMAN	187148	0.777	C3	Complement C3	4064	142	1.73	605	9708	2+	1317.62	-0.001	0.758943	0.9904	K.AC'EPGVDYVYK.T	22002.5	54763.5
23	1	sp|P01024|CO3_HUMAN	187148	0.777	C3	Complement C3	4064	142	1.73	605	9754	2+	888.482	0.006	6.75309	0.9478	K.IWDVVEK.A
23	1	sp|P01024|CO3_HUMAN	187148	0.777	C3	Complement C3	4064	142	1.73	605	9890	2+	888.482	0.006	6.75309	0.8025	K.IWDVVEK.A
23	1	sp|P01024|CO3_HUMAN	187148	0.777	C3	Complement C3	4064	142	1.73	605	10056	2+	1491.76	0.012	8.04418	0.9998	K.GQGTLSVVTMYHAK.A
23	1	sp|P01024|CO3_HUMAN	187148	0.777	C3	Complement C3	4064	142	1.73	605	10070	2+	959.552	0.006	6.25292	0.9971	K.GLEVTITAR.F
23	1	sp|P01024|CO3_HUMAN	187148	0.777	C3	Complement C3	4064	142	1.73	605	10192	3+	1491.76	0.01	6.70348	0.7381	K.GQGTLSVVTMYHAK.A
23	1	sp|P01024|CO3_HUMAN	187148	0.777	C3	Complement C3	4064	142	1.73	605	10196	2+	1491.76	0.012	8.04418	0.9997	K.GQGTLSVVTMYHAK.A
23	1	sp|P01024|CO3_HUMAN	187148	0.777	C3	Complement C3	4064	142	1.73	605	10213	2+	959.552	0.007	7.29507	0.9987	K.GLEVTITAR.F
23	1	sp|P01024|CO3_HUMAN	187148	0.777	C3	Complement C3	4064	142	1.73	605	10357	2+	959.552	0.007	7.29507	0.9985	K.GLEVTITAR.F
23	1	sp|P01024|CO3_HUMAN	187148	0.777	C3	Complement C3	4064	142	1.73	605	10362	2+	1626.88	0.007	4.30271	0.9736	K.RIPIEDGSGEVVLSR.K
23	1	sp|P01024|CO3_HUMAN	187148	0.777	C3	Complement C3	4064	142	1.73	605	10490	2+	1283.65	0.001	0.779027	0.9997	K.NTM"ILEIC'TR.Y	3.79624e+06	6131733
23	1	sp|P01024|CO3_HUMAN	187148	0.777	C3	Complement C3	4064	142	1.73	605	10500	2+	959.552	0.005	5.21077	0.9987	K.GLEVTITAR.F
23	1	sp|P01024|CO3_HUMAN	187148	0.777	C3	Complement C3	4064	142	1.73	605	10642	2+	959.552	0.006	6.25292	0.9997	K.GLEVTITAR.F
23	1	sp|P01024|CO3_HUMAN	187148	0.777	C3	Complement C3	4064	142	1.73	605	10719	2+	1224.6	0.007	5.71617	0.9972	R.YYTYLIM"NK.G
23	1	sp|P01024|CO3_HUMAN	187148	0.777	C3	Complement C3	4064	142	1.73	605	10786	2+	959.552	0.006	6.25292	0.9994	K.GLEVTITAR.F
23	1	sp|P01024|CO3_HUMAN	187148	0.777	C3	Complement C3	4064	142	1.73	605	10825	2+	1139.54	0.009	7.89792	0.9882	K.FYYIYNEK.G
23	1	sp|P01024|CO3_HUMAN	187148	0.777	C3	Complement C3	4064	142	1.73	605	10928	2+	959.552	0.006	6.25292	0.9993	K.GLEVTITAR.F
23	1	sp|P01024|CO3_HUMAN	187148	0.777	C3	Complement C3	4064	142	1.73	605	10961	2+	1139.54	0.008	7.02037	0.9988	K.FYYIYNEK.G
23	1	sp|P01024|CO3_HUMAN	187148	0.777	C3	Complement C3	4064	142	1.73	605	11050	2+	1470.78	0.011	7.47902	1	R.IPIEDGSGEVVLSR.K
23	1	sp|P01024|CO3_HUMAN	187148	0.777	C3	Complement C3	4064	142	1.73	605	11072	2+	959.552	0.007	7.29507	0.999	K.GLEVTITAR.F
23	1	sp|P01024|CO3_HUMAN	187148	0.777	C3	Complement C3	4064	142	1.73	605	11104	2+	1139.54	0.01	8.77546	0.9996	K.FYYIYNEK.G
23	1	sp|P01024|CO3_HUMAN	187148	0.777	C3	Complement C3	4064	142	1.73	605	11105	2+	1209.63	0.009	7.44029	0.9995	R.Q^PVPGQQMTLK.I
23	1	sp|P01024|CO3_HUMAN	187148	0.777	C3	Complement C3	4064	142	1.73	605	11194	2+	1470.78	0.011	7.47902	1	R.IPIEDGSGEVVLSR.K
23	1	sp|P01024|CO3_HUMAN	187148	0.777	C3	Complement C3	4064	142	1.73	605	11214	2+	959.552	0.007	7.29507	0.9977	K.GLEVTITAR.F
23	1	sp|P01024|CO3_HUMAN	187148	0.777	C3	Complement C3	4064	142	1.73	605	11248	2+	1139.54	0.008	7.02037	0.9478	K.FYYIYNEK.G
23	1	sp|P01024|CO3_HUMAN	187148	0.777	C3	Complement C3	4064	142	1.73	605	11335	2+	1470.78	0.011	7.47902	1	R.IPIEDGSGEVVLSR.K
23	1	sp|P01024|CO3_HUMAN	187148	0.777	C3	Complement C3	4064	142	1.73	605	11358	2+	959.552	0.006	6.25292	0.9998	K.GLEVTITAR.F
23	1	sp|P01024|CO3_HUMAN	187148	0.777	C3	Complement C3	4064	142	1.73	605	11392	2+	1211.65	0.008	6.60255	0.6156	R.IHWESASLLR.S
23	1	sp|P01024|CO3_HUMAN	187148	0.777	C3	Complement C3	4064	142	1.73	605	11420	2+	2214	0.019	8.58174	1	K.EDIPPADLSDQVPDTESETR.I
23	1	sp|P01024|CO3_HUMAN	187148	0.777	C3	Complement C3	4064	142	1.73	605	11461	2+	1684.77	0.003	1.78066	1	K.VYAYYNLEESC'TR.F	21603666	41325548
23	1	sp|P01024|CO3_HUMAN	187148	0.777	C3	Complement C3	4064	142	1.73	605	11478	2+	1470.78	0.011	7.47902	1	R.IPIEDGSGEVVLSR.K
23	1	sp|P01024|CO3_HUMAN	187148	0.777	C3	Complement C3	4064	142	1.73	605	11503	2+	959.552	0.009	9.37938	0.9999	K.GLEVTITAR.F
23	1	sp|P01024|CO3_HUMAN	187148	0.777	C3	Complement C3	4064	142	1.73	605	11512	2+	1370.73	0.012	8.75445	0.9518	K.TIYTPGSTVLYR.I
23	1	sp|P01024|CO3_HUMAN	187148	0.777	C3	Complement C3	4064	142	1.73	605	11563	2+	2214	0.02	9.03341	0.9809	K.EDIPPADLSDQVPDTESETR.I
23	1	sp|P01024|CO3_HUMAN	187148	0.777	C3	Complement C3	4064	142	1.73	605	11599	2+	1684.77	0.003	1.78066	1	K.VYAYYNLEESC'TR.F	29888566	56847308
23	1	sp|P01024|CO3_HUMAN	187148	0.777	C3	Complement C3	4064	142	1.73	605	11621	2+	1470.78	0.009	6.1192	1	R.IPIEDGSGEVVLSR.K
23	1	sp|P01024|CO3_HUMAN	187148	0.777	C3	Complement C3	4064	142	1.73	605	11644	2+	959.552	0.006	6.25292	0.9995	K.GLEVTITAR.F
23	1	sp|P01024|CO3_HUMAN	187148	0.777	C3	Complement C3	4064	142	1.73	605	11654	2+	1370.73	0.009	6.56584	1	K.TIYTPGSTVLYR.I
23	1	sp|P01024|CO3_HUMAN	187148	0.777	C3	Complement C3	4064	142	1.73	605	11706	2+	2214	0.019	8.58174	0.9989	K.EDIPPADLSDQVPDTESETR.I
23	1	sp|P01024|CO3_HUMAN	187148	0.777	C3	Complement C3	4064	142	1.73	605	11737	2+	2198.13	0.011	5.00425	1	R.VPVAVQGEDTVQSLTQGDGVAK.L
23	1	sp|P01024|CO3_HUMAN	187148	0.777	C3	Complement C3	4064	142	1.73	605	11742	2+	1684.77	0.004	2.37421	1	K.VYAYYNLEESC'TR.F	18767614	34911668
23	1	sp|P01024|CO3_HUMAN	187148	0.777	C3	Complement C3	4064	142	1.73	605	11755	2+	1470.78	0.01	6.79911	1	R.IPIEDGSGEVVLSR.K
23	1	sp|P01024|CO3_HUMAN	187148	0.777	C3	Complement C3	4064	142	1.73	605	11787	2+	959.552	0.006	6.25292	0.9995	K.GLEVTITAR.F
23	1	sp|P01024|CO3_HUMAN	187148	0.777	C3	Complement C3	4064	142	1.73	605	11797	2+	1370.73	0.01	7.29538	1	K.TIYTPGSTVLYR.I
23	1	sp|P01024|CO3_HUMAN	187148	0.777	C3	Complement C3	4064	142	1.73	605	11886	2+	1684.77	0.004	2.37421	1	K.VYAYYNLEESC'TR.F	6739057	12372239
23	1	sp|P01024|CO3_HUMAN	187148	0.777	C3	Complement C3	4064	142	1.73	605	11932	2+	959.552	0.006	6.25292	0.9998	K.GLEVTITAR.F
23	1	sp|P01024|CO3_HUMAN	187148	0.777	C3	Complement C3	4064	142	1.73	605	11941	2+	1370.73	0.011	8.02492	1	K.TIYTPGSTVLYR.I
23	1	sp|P01024|CO3_HUMAN	187148	0.777	C3	Complement C3	4064	142	1.73	605	12028	2+	1684.77	0.005	2.96776	1	K.VYAYYNLEESC'TR.F	4684678	8738762
23	1	sp|P01024|CO3_HUMAN	187148	0.777	C3	Complement C3	4064	142	1.73	605	12080	2+	1370.73	0.001	0.729538	0.9996	K.TIYTPGSTVLYR.I
23	1	sp|P01024|CO3_HUMAN	187148	0.777	C3	Complement C3	4064	142	1.73	605	12108	2+	1470.78	0.011	7.47902	1	R.IPIEDGSGEVVLSR.K
23	1	sp|P01024|CO3_HUMAN	187148	0.777	C3	Complement C3	4064	142	1.73	605	12172	2+	1684.77	0.001	0.593552	1	K.VYAYYNLEESC'TR.F	3.88532e+06	7226566
23	1	sp|P01024|CO3_HUMAN	187148	0.777	C3	Complement C3	4064	142	1.73	605	12218	2+	959.552	-0.069	71.9086	0.9995	K.GLEVTITAR.F
23	1	sp|P01024|CO3_HUMAN	187148	0.777	C3	Complement C3	4064	142	1.73	605	12228	2+	1370.73	0.916	61.2812	0.9982	K.TIYTPGSTVLYR.I
23	1	sp|P01024|CO3_HUMAN	187148	0.777	C3	Complement C3	4064	142	1.73	605	12250	2+	1470.78	0.011	7.47902	1	R.IPIEDGSGEVVLSR.K
23	1	sp|P01024|CO3_HUMAN	187148	0.777	C3	Complement C3	4064	142	1.73	605	12283	2+	1655.87	0.014	8.45479	1	R.TVM"VNIENPEGIPVK.Q
23	1	sp|P01024|CO3_HUMAN	187148	0.777	C3	Complement C3	4064	142	1.73	605	12316	2+	1684.77	0.004	2.37421	1	K.VYAYYNLEESC'TR.F	2.67235e+06	4.90679e+06
23	1	sp|P01024|CO3_HUMAN	187148	0.777	C3	Complement C3	4064	142	1.73	605	12364	2+	959.552	0.006	6.25292	0.9936	K.GLEVTITAR.F
23	1	sp|P01024|CO3_HUMAN	187148	0.777	C3	Complement C3	4064	142	1.73	605	12395	2+	1470.78	0.011	7.47902	1	R.IPIEDGSGEVVLSR.K
23	1	sp|P01024|CO3_HUMAN	187148	0.777	C3	Complement C3	4064	142	1.73	605	12424	2+	1655.87	0.013	7.85087	1	R.TVM"VNIENPEGIPVK.Q
23	1	sp|P01024|CO3_HUMAN	187148	0.777	C3	Complement C3	4064	142	1.73	605	12460	2+	1684.77	0.001	0.593552	1	K.VYAYYNLEESC'TR.F	1.92982e+06	3.40706e+06
23	1	sp|P01024|CO3_HUMAN	187148	0.777	C3	Complement C3	4064	142	1.73	605	12507	2+	959.552	-0.081	84.4144	0.9992	K.GLEVTITAR.F
23	1	sp|P01024|CO3_HUMAN	187148	0.777	C3	Complement C3	4064	142	1.73	605	12538	2+	1470.78	0.009	6.1192	1	R.IPIEDGSGEVVLSR.K
23	1	sp|P01024|CO3_HUMAN	187148	0.777	C3	Complement C3	4064	142	1.73	605	12608	2+	1684.77	0.005	2.96776	1	K.VYAYYNLEESC'TR.F	1.57476e+06	2.89621e+06
23	1	sp|P01024|CO3_HUMAN	187148	0.777	C3	Complement C3	4064	142	1.73	605	12617	3+	2620.06	-1.006	2.29002	0.9451	K.DTWVEHWPEEDEC'QDEENQK.Q	28130002	60305556
23	1	sp|P01024|CO3_HUMAN	187148	0.777	C3	Complement C3	4064	142	1.73	605	12635	2+	2620.06	1.012	4.58005	0.9992	K.DTWVEHWPEEDEC'QDEENQK.Q	4.25679e+06	8989206
23	1	sp|P01024|CO3_HUMAN	187148	0.777	C3	Complement C3	4064	142	1.73	605	12650	2+	959.552	0.006	6.25292	0.998	K.GLEVTITAR.F
23	1	sp|P01024|CO3_HUMAN	187148	0.777	C3	Complement C3	4064	142	1.73	605	12670	2+	2617.04	1.031	11.8454	1	K.DTWVEHWPEEDECQDEENQK.Q	4295938	9043786
23	1	sp|P01024|CO3_HUMAN	187148	0.777	C3	Complement C3	4064	142	1.73	605	12747	2+	1684.77	0.001	0.593552	1	K.VYAYYNLEESC'TR.F	1407421	2.85266e+06
23	1	sp|P01024|CO3_HUMAN	187148	0.777	C3	Complement C3	4064	142	1.73	605	12752	2+	1267.66	0.002	1.57771	0.997	K.NTMILEIC'TR.Y	5510765	9959707
23	1	sp|P01024|CO3_HUMAN	187148	0.777	C3	Complement C3	4064	142	1.73	605	12755	3+	2620.06	-1.006	2.29002	0.9891	K.DTWVEHWPEEDEC'QDEENQK.Q	27846856	59570308
23	1	sp|P01024|CO3_HUMAN	187148	0.777	C3	Complement C3	4064	142	1.73	605	12777	2+	2620.06	1.012	4.58005	0.9993	K.DTWVEHWPEEDEC'QDEENQK.Q	3.74535e+06	7.8153e+06
23	1	sp|P01024|CO3_HUMAN	187148	0.777	C3	Complement C3	4064	142	1.73	605	12788	2+	959.552	0.006	6.25292	0.684	K.GLEVTITAR.F
23	1	sp|P01024|CO3_HUMAN	187148	0.777	C3	Complement C3	4064	142	1.73	605	12851	2+	1345.7	0.007	5.20175	0.948	R.EVVADSVWVDVK.D
23	1	sp|P01024|CO3_HUMAN	187148	0.777	C3	Complement C3	4064	142	1.73	605	12887	2+	1267.66	0.001	0.788857	0.9991	K.NTMILEIC'TR.Y	10949641	20049206
23	1	sp|P01024|CO3_HUMAN	187148	0.777	C3	Complement C3	4064	142	1.73	605	12901	3+	2617.04	1.023	8.78855	0.9962	K.DTWVEHWPEEDECQDEENQK.Q	3674362	8305415
23	1	sp|P01024|CO3_HUMAN	187148	0.777	C3	Complement C3	4064	142	1.73	605	12915	2+	1470.78	0.011	7.47902	1	R.IPIEDGSGEVVLSR.K
23	1	sp|P01024|CO3_HUMAN	187148	0.777	C3	Complement C3	4064	142	1.73	605	12931	2+	959.552	0.006	6.25292	1	K.GLEVTITAR.F
23	1	sp|P01024|CO3_HUMAN	187148	0.777	C3	Complement C3	4064	142	1.73	605	12933	2+	1684.77	0	0	1	K.VYAYYNLEESC'TR.F	1205558	2.45102e+06
23	1	sp|P01024|CO3_HUMAN	187148	0.777	C3	Complement C3	4064	142	1.73	605	12956	2+	1208.6	0.011	9.10142	0.9972	R.YYTYLIMNK.G
23	1	sp|P01024|CO3_HUMAN	187148	0.777	C3	Complement C3	4064	142	1.73	605	12968	2+	2073.14	-1.002	0.964723	0.9938	K.VRVELLHNPAFC'SLATTK.R	1.59438e+06	3.42795e+06
23	1	sp|P01024|CO3_HUMAN	187148	0.777	C3	Complement C3	4064	142	1.73	605	12991	2+	1817.97	0.003	1.6502	1	R.VELLHNPAFC'SLATTK.R	3.57e+06	7.39885e+06
23	1	sp|P01024|CO3_HUMAN	187148	0.777	C3	Complement C3	4064	142	1.73	605	13024	2+	1814.95	1.026	14.3255	0.9906	R.VELLHNPAFCSLATTK.R	9036479	19022878
23	1	sp|P01024|CO3_HUMAN	187148	0.777	C3	Complement C3	4064	142	1.73	605	13029	2+	1267.66	0	0	0.9999	K.NTMILEIC'TR.Y	13656254	25147928
23	1	sp|P01024|CO3_HUMAN	187148	0.777	C3	Complement C3	4064	142	1.73	605	13075	2+	959.552	0.006	6.25292	0.9997	K.GLEVTITAR.F
23	1	sp|P01024|CO3_HUMAN	187148	0.777	C3	Complement C3	4064	142	1.73	605	13078	2+	1684.77	0.005	2.96776	1	K.VYAYYNLEESC'TR.F	655438	1.32252e+06
23	1	sp|P01024|CO3_HUMAN	187148	0.777	C3	Complement C3	4064	142	1.73	605	13093	2+	1470.78	0.009	6.1192	1	R.IPIEDGSGEVVLSR.K
23	1	sp|P01024|CO3_HUMAN	187148	0.777	C3	Complement C3	4064	142	1.73	605	13095	2+	1208.6	0.009	7.44662	0.9999	R.YYTYLIMNK.G
23	1	sp|P01024|CO3_HUMAN	187148	0.777	C3	Complement C3	4064	142	1.73	605	13144	2+	1817.97	1.007	3.85046	0.9975	R.VELLHNPAFC'SLATTK.R	37993104	81241656
23	1	sp|P01024|CO3_HUMAN	187148	0.777	C3	Complement C3	4064	142	1.73	605	13168	2+	1814.95	1.026	14.3255	1	R.VELLHNPAFCSLATTK.R	43024500	91990416
23	1	sp|P01024|CO3_HUMAN	187148	0.777	C3	Complement C3	4064	142	1.73	605	13172	2+	1267.66	-0.001	0.788857	0.9958	K.NTMILEIC'TR.Y	12528913	23055778
23	1	sp|P01024|CO3_HUMAN	187148	0.777	C3	Complement C3	4064	142	1.73	605	13282	2+	1817.97	1.007	3.85046	1	R.VELLHNPAFC'SLATTK.R	62556208	134072584
23	1	sp|P01024|CO3_HUMAN	187148	0.777	C3	Complement C3	4064	142	1.73	605	13285	2+	1639.87	0.012	7.31764	1	R.TVMVNIENPEGIPVK.Q
23	1	sp|P01024|CO3_HUMAN	187148	0.777	C3	Complement C3	4064	142	1.73	605	13287	2+	1681.75	0.06	35.6771	0.9866	K.VYAYYNLEESCTR.F
23	1	sp|P01024|CO3_HUMAN	187148	0.777	C3	Complement C3	4064	142	1.73	605	13293	3+	1817.97	0.004	2.20026	0.9997	R.VELLHNPAFC'SLATTK.R	321778400	686091136
23	1	sp|P01024|CO3_HUMAN	187148	0.777	C3	Complement C3	4064	142	1.73	605	13306	2+	1814.95	1.006	3.30588	1	R.VELLHNPAFCSLATTK.R	64144944	137462912
23	1	sp|P01024|CO3_HUMAN	187148	0.777	C3	Complement C3	4064	142	1.73	605	13309	2+	959.552	-0.053	55.2341	0.9999	K.GLEVTITAR.F
23	1	sp|P01024|CO3_HUMAN	187148	0.777	C3	Complement C3	4064	142	1.73	605	13316	2+	1267.66	-0.001	0.788857	0.9989	K.NTMILEIC'TR.Y	9134840	16561696
23	1	sp|P01024|CO3_HUMAN	187148	0.777	C3	Complement C3	4064	142	1.73	605	13331	2+	1684.77	1.002	1.1871	1	K.VYAYYNLEESC'TR.F	0	61248.5
23	1	sp|P01024|CO3_HUMAN	187148	0.777	C3	Complement C3	4064	142	1.73	605	13417	2+	1345.7	0.013	9.6604	0.9989	R.EVVADSVWVDVK.D
23	1	sp|P01024|CO3_HUMAN	187148	0.777	C3	Complement C3	4064	142	1.73	605	13425	2+	1639.87	0.012	7.31764	1	R.TVMVNIENPEGIPVK.Q
23	1	sp|P01024|CO3_HUMAN	187148	0.777	C3	Complement C3	4064	142	1.73	605	13426	2+	1817.97	1.007	3.85046	1	R.VELLHNPAFC'SLATTK.R	54401136	115939200
23	1	sp|P01024|CO3_HUMAN	187148	0.777	C3	Complement C3	4064	142	1.73	605	13432	2+	1092.63	0.007	6.40656	0.9969	R.NTLIIYLDK.V
23	1	sp|P01024|CO3_HUMAN	187148	0.777	C3	Complement C3	4064	142	1.73	605	13436	3+	1817.97	0.005	2.75033	0.9986	R.VELLHNPAFC'SLATTK.R	274829920	580884224
23	1	sp|P01024|CO3_HUMAN	187148	0.777	C3	Complement C3	4064	142	1.73	605	13449	2+	1814.95	1.026	14.3255	1	R.VELLHNPAFCSLATTK.R	50354008	107271696
23	1	sp|P01024|CO3_HUMAN	187148	0.777	C3	Complement C3	4064	142	1.73	605	13450	2+	959.552	-0.051	53.1498	0.9681	K.GLEVTITAR.F
23	1	sp|P01024|CO3_HUMAN	187148	0.777	C3	Complement C3	4064	142	1.73	605	13456	2+	1470.78	-1.017	11.5585	0.9986	R.IPIEDGSGEVVLSR.K
23	1	sp|P01024|CO3_HUMAN	187148	0.777	C3	Complement C3	4064	142	1.73	605	13458	2+	1267.66	0	0	0.9998	K.NTMILEIC'TR.Y	10709685	19909850
23	1	sp|P01024|CO3_HUMAN	187148	0.777	C3	Complement C3	4064	142	1.73	605	13560	2+	1345.7	1.013	9.6604	1	R.EVVADSVWVDVK.D
23	1	sp|P01024|CO3_HUMAN	187148	0.777	C3	Complement C3	4064	142	1.73	605	13568	2+	1639.87	0.014	8.53725	1	R.TVMVNIENPEGIPVK.Q
23	1	sp|P01024|CO3_HUMAN	187148	0.777	C3	Complement C3	4064	142	1.73	605	13570	2+	1817.97	1.007	3.85046	0.9997	R.VELLHNPAFC'SLATTK.R	29286034	62191932
23	1	sp|P01024|CO3_HUMAN	187148	0.777	C3	Complement C3	4064	142	1.73	605	13571	2+	1092.63	0.007	6.40656	0.9891	R.NTLIIYLDK.V
23	1	sp|P01024|CO3_HUMAN	187148	0.777	C3	Complement C3	4064	142	1.73	605	13579	3+	1817.97	0.006	3.30039	0.9998	R.VELLHNPAFC'SLATTK.R	179439584	377944160
23	1	sp|P01024|CO3_HUMAN	187148	0.777	C3	Complement C3	4064	142	1.73	605	13584	2+	2198.13	0.019	8.64371	1	R.VPVAVQGEDTVQSLTQGDGVAK.L
23	1	sp|P01024|CO3_HUMAN	187148	0.777	C3	Complement C3	4064	142	1.73	605	13591	2+	1814.95	1.026	14.3255	1	R.VELLHNPAFCSLATTK.R	26901740	56861540
23	1	sp|P01024|CO3_HUMAN	187148	0.777	C3	Complement C3	4064	142	1.73	605	13595	2+	1470.78	-1.012	8.15894	0.9679	R.IPIEDGSGEVVLSR.K
23	1	sp|P01024|CO3_HUMAN	187148	0.777	C3	Complement C3	4064	142	1.73	605	13601	2+	1267.66	0	0	0.9998	K.NTMILEIC'TR.Y	13070372	24453550
23	1	sp|P01024|CO3_HUMAN	187148	0.777	C3	Complement C3	4064	142	1.73	605	13658	2+	1681.75	0.052	30.9201	0.9998	K.VYAYYNLEESCTR.F
23	1	sp|P01024|CO3_HUMAN	187148	0.777	C3	Complement C3	4064	142	1.73	605	13702	2+	1817.97	1.007	3.85046	1	R.VELLHNPAFC'SLATTK.R	14844406	30671736
23	1	sp|P01024|CO3_HUMAN	187148	0.777	C3	Complement C3	4064	142	1.73	605	13703	2+	1639.87	0.012	7.31764	1	R.TVMVNIENPEGIPVK.Q
23	1	sp|P01024|CO3_HUMAN	187148	0.777	C3	Complement C3	4064	142	1.73	605	13704	2+	1092.63	0.007	6.40656	0.9606	R.NTLIIYLDK.V
23	1	sp|P01024|CO3_HUMAN	187148	0.777	C3	Complement C3	4064	142	1.73	605	13706	2+	1345.7	0.008	5.94486	1	R.EVVADSVWVDVK.D
23	1	sp|P01024|CO3_HUMAN	187148	0.777	C3	Complement C3	4064	142	1.73	605	13711	3+	1817.97	0.005	2.75033	0.9953	R.VELLHNPAFC'SLATTK.R	95690576	196563120
23	1	sp|P01024|CO3_HUMAN	187148	0.777	C3	Complement C3	4064	142	1.73	605	13712	2+	2198.13	0.016	7.27891	1	R.VPVAVQGEDTVQSLTQGDGVAK.L
23	1	sp|P01024|CO3_HUMAN	187148	0.777	C3	Complement C3	4064	142	1.73	605	13723	2+	1814.95	1.006	3.30588	1	R.VELLHNPAFCSLATTK.R	12888144	26427730
23	1	sp|P01024|CO3_HUMAN	187148	0.777	C3	Complement C3	4064	142	1.73	605	13727	2+	959.552	0.005	5.21077	0.9999	K.GLEVTITAR.F
23	1	sp|P01024|CO3_HUMAN	187148	0.777	C3	Complement C3	4064	142	1.73	605	13728	2+	1470.78	1.013	8.83885	0.9996	R.IPIEDGSGEVVLSR.K
23	1	sp|P01024|CO3_HUMAN	187148	0.777	C3	Complement C3	4064	142	1.73	605	13744	2+	1267.66	0.001	0.788857	1	K.NTMILEIC'TR.Y	12384609	22982356
23	1	sp|P01024|CO3_HUMAN	187148	0.777	C3	Complement C3	4064	142	1.73	605	13745	3+	2198.13	0.015	6.82398	1	R.VPVAVQGEDTVQSLTQGDGVAK.L
23	1	sp|P01024|CO3_HUMAN	187148	0.777	C3	Complement C3	4064	142	1.73	605	13773	2+	1653.88	0.008	4.8371	0.9999	K.FVTVQATFGTQVVEK.V
23	1	sp|P01024|CO3_HUMAN	187148	0.777	C3	Complement C3	4064	142	1.73	605	13800	2+	1681.75	0.049	29.1363	0.9995	K.VYAYYNLEESCTR.F
23	1	sp|P01024|CO3_HUMAN	187148	0.777	C3	Complement C3	4064	142	1.73	605	13845	2+	1345.7	0.01	7.43108	1	R.EVVADSVWVDVK.D
23	1	sp|P01024|CO3_HUMAN	187148	0.777	C3	Complement C3	4064	142	1.73	605	13847	2+	2198.13	0.016	7.27891	1	R.VPVAVQGEDTVQSLTQGDGVAK.L
23	1	sp|P01024|CO3_HUMAN	187148	0.777	C3	Complement C3	4064	142	1.73	605	13848	3+	1817.97	0	0	0.8501	R.VELLHNPAFC'SLATTK.R	25286184	46497596
23	1	sp|P01024|CO3_HUMAN	187148	0.777	C3	Complement C3	4064	142	1.73	605	13852	2+	1639.87	0.015	9.14706	1	R.TVMVNIENPEGIPVK.Q
23	1	sp|P01024|CO3_HUMAN	187148	0.777	C3	Complement C3	4064	142	1.73	605	13856	2+	1817.97	0.006	3.30039	0.9999	R.VELLHNPAFC'SLATTK.R	2588912	4615700
23	1	sp|P01024|CO3_HUMAN	187148	0.777	C3	Complement C3	4064	142	1.73	605	13881	2+	959.552	0.006	6.25292	0.9999	K.GLEVTITAR.F
23	1	sp|P01024|CO3_HUMAN	187148	0.777	C3	Complement C3	4064	142	1.73	605	13887	3+	2198.13	0.017	7.73385	0.9998	R.VPVAVQGEDTVQSLTQGDGVAK.L
23	1	sp|P01024|CO3_HUMAN	187148	0.777	C3	Complement C3	4064	142	1.73	605	13888	2+	1267.66	0	0	0.9979	K.NTMILEIC'TR.Y	10232466	18831976
23	1	sp|P01024|CO3_HUMAN	187148	0.777	C3	Complement C3	4064	142	1.73	605	13895	2+	1470.78	0.013	8.83885	0.9994	R.IPIEDGSGEVVLSR.K
23	1	sp|P01024|CO3_HUMAN	187148	0.777	C3	Complement C3	4064	142	1.73	605	13931	2+	1092.63	0.007	6.40656	0.9942	R.NTLIIYLDK.V
23	1	sp|P01024|CO3_HUMAN	187148	0.777	C3	Complement C3	4064	142	1.73	605	13950	2+	1653.88	0.015	9.06955	0.9999	K.FVTVQATFGTQVVEK.V
23	1	sp|P01024|CO3_HUMAN	187148	0.777	C3	Complement C3	4064	142	1.73	605	13986	2+	2198.13	0.02	9.09864	1	R.VPVAVQGEDTVQSLTQGDGVAK.L
23	1	sp|P01024|CO3_HUMAN	187148	0.777	C3	Complement C3	4064	142	1.73	605	13987	2+	1345.7	0.011	8.17418	1	R.EVVADSVWVDVK.D
23	1	sp|P01024|CO3_HUMAN	187148	0.777	C3	Complement C3	4064	142	1.73	605	13994	2+	1639.87	0.014	8.53725	1	R.TVMVNIENPEGIPVK.Q
23	1	sp|P01024|CO3_HUMAN	187148	0.777	C3	Complement C3	4064	142	1.73	605	14024	2+	959.552	0.007	7.29507	0.999	K.GLEVTITAR.F
23	1	sp|P01024|CO3_HUMAN	187148	0.777	C3	Complement C3	4064	142	1.73	605	14030	3+	2198.13	0.019	8.64371	1	R.VPVAVQGEDTVQSLTQGDGVAK.L
23	1	sp|P01024|CO3_HUMAN	187148	0.777	C3	Complement C3	4064	142	1.73	605	14032	2+	1267.66	0.002	1.57771	0.9985	K.NTMILEIC'TR.Y	7101312	13077418
23	1	sp|P01024|CO3_HUMAN	187148	0.777	C3	Complement C3	4064	142	1.73	605	14036	2+	1470.78	0.013	8.83885	0.9996	R.IPIEDGSGEVVLSR.K
23	1	sp|P01024|CO3_HUMAN	187148	0.777	C3	Complement C3	4064	142	1.73	605	14039	2+	1817.97	0.007	3.85046	0.9991	R.VELLHNPAFC'SLATTK.R	289774	506185
23	1	sp|P01024|CO3_HUMAN	187148	0.777	C3	Complement C3	4064	142	1.73	605	14075	2+	1092.63	0.003	2.74567	0.9988	R.NTLIIYLDK.V
23	1	sp|P01024|CO3_HUMAN	187148	0.777	C3	Complement C3	4064	142	1.73	605	14089	2+	1653.88	0.011	6.65101	1	K.FVTVQATFGTQVVEK.V
23	1	sp|P01024|CO3_HUMAN	187148	0.777	C3	Complement C3	4064	142	1.73	605	14122	2+	1684.77	0.006	3.56131	1	K.VYAYYNLEESC'TR.F	1.07984e+06	1.06812e+06
23	1	sp|P01024|CO3_HUMAN	187148	0.777	C3	Complement C3	4064	142	1.73	605	14130	2+	1345.7	0.01	7.43108	1	R.EVVADSVWVDVK.D
23	1	sp|P01024|CO3_HUMAN	187148	0.777	C3	Complement C3	4064	142	1.73	605	14135	2+	1639.87	0.012	7.31764	0.9905	R.TVMVNIENPEGIPVK.Q
23	1	sp|P01024|CO3_HUMAN	187148	0.777	C3	Complement C3	4064	142	1.73	605	14174	2+	1267.66	0	0	0.9996	K.NTMILEIC'TR.Y	5453287	9903209
23	1	sp|P01024|CO3_HUMAN	187148	0.777	C3	Complement C3	4064	142	1.73	605	14176	3+	2198.13	0.02	9.09864	0.9999	R.VPVAVQGEDTVQSLTQGDGVAK.L
23	1	sp|P01024|CO3_HUMAN	187148	0.777	C3	Complement C3	4064	142	1.73	605	14177	2+	1470.78	-1.027	18.3576	0.9875	R.IPIEDGSGEVVLSR.K
23	1	sp|P01024|CO3_HUMAN	187148	0.777	C3	Complement C3	4064	142	1.73	605	14188	3+	1817.97	0.002	1.10013	0.9912	R.VELLHNPAFC'SLATTK.R	1.71344e+06	4.08101e+06
23	1	sp|P01024|CO3_HUMAN	187148	0.777	C3	Complement C3	4064	142	1.73	605	14199	2+	2198.13	0.018	8.18878	1	R.VPVAVQGEDTVQSLTQGDGVAK.L
23	1	sp|P01024|CO3_HUMAN	187148	0.777	C3	Complement C3	4064	142	1.73	605	14228	3+	1841.99	0.014	7.60047	0.9899	K.VHQYFNVELIQPGAVK.V
23	1	sp|P01024|CO3_HUMAN	187148	0.777	C3	Complement C3	4064	142	1.73	605	14237	2+	2173.08	0.016	7.36282	0.9996	R.ILLQGTPVAQM"TEDAVDAER.L
23	1	sp|P01024|CO3_HUMAN	187148	0.777	C3	Complement C3	4064	142	1.73	605	14270	2+	1684.77	0.007	4.15487	0.9999	K.VYAYYNLEESC'TR.F	554668	953762
23	1	sp|P01024|CO3_HUMAN	187148	0.777	C3	Complement C3	4064	142	1.73	605	14273	2+	1345.7	0.01	7.43108	1	R.EVVADSVWVDVK.D
23	1	sp|P01024|CO3_HUMAN	187148	0.777	C3	Complement C3	4064	142	1.73	605	14316	2+	1267.66	-0.001	0.788857	0.9999	K.NTMILEIC'TR.Y	4196644	7475690
23	1	sp|P01024|CO3_HUMAN	187148	0.777	C3	Complement C3	4064	142	1.73	605	14362	2+	1092.63	0.008	7.32178	0.9894	R.NTLIIYLDK.V
23	1	sp|P01024|CO3_HUMAN	187148	0.777	C3	Complement C3	4064	142	1.73	605	14371	3+	1841.99	0.015	8.14336	0.9998	K.VHQYFNVELIQPGAVK.V
23	1	sp|P01024|CO3_HUMAN	187148	0.777	C3	Complement C3	4064	142	1.73	605	14372	2+	1841.99	0.013	7.05758	1	K.VHQYFNVELIQPGAVK.V
23	1	sp|P01024|CO3_HUMAN	187148	0.777	C3	Complement C3	4064	142	1.73	605	14385	2+	1816.89	0.017	9.35664	1	R.SNLDEDIIAEENIVSR.S
23	1	sp|P01024|CO3_HUMAN	187148	0.777	C3	Complement C3	4064	142	1.73	605	14413	2+	1684.77	0.001	0.593552	1	K.VYAYYNLEESC'TR.F	459157	845659
23	1	sp|P01024|CO3_HUMAN	187148	0.777	C3	Complement C3	4064	142	1.73	605	14415	2+	1345.7	0.01	7.43108	1	R.EVVADSVWVDVK.D
23	1	sp|P01024|CO3_HUMAN	187148	0.777	C3	Complement C3	4064	142	1.73	605	14421	3+	1817.97	0	0	0.6919	R.VELLHNPAFC'SLATTK.R	1.6647e+06	2.65695e+06
23	1	sp|P01024|CO3_HUMAN	187148	0.777	C3	Complement C3	4064	142	1.73	605	14427	2+	1653.88	-0.092	55.6266	0.9999	K.FVTVQATFGTQVVEK.V
23	1	sp|P01024|CO3_HUMAN	187148	0.777	C3	Complement C3	4064	142	1.73	605	14476	2+	1858.92	0.013	6.99331	1	K.KVFLDCCNYITELR.R	370028	57711.6
23	1	sp|P01024|CO3_HUMAN	187148	0.777	C3	Complement C3	4064	142	1.73	605	14483	2+	1267.66	0	0	0.9998	K.NTMILEIC'TR.Y	3.09615e+06	5484865
23	1	sp|P01024|CO3_HUMAN	187148	0.777	C3	Complement C3	4064	142	1.73	605	14504	2+	1092.63	0.008	7.32178	0.9805	R.NTLIIYLDK.V
23	1	sp|P01024|CO3_HUMAN	187148	0.777	C3	Complement C3	4064	142	1.73	605	14517	2+	1841.99	1.022	11.9436	0.9998	K.VHQYFNVELIQPGAVK.V
23	1	sp|P01024|CO3_HUMAN	187148	0.777	C3	Complement C3	4064	142	1.73	605	14559	2+	1345.7	0.01	7.43108	1	R.EVVADSVWVDVK.D
23	1	sp|P01024|CO3_HUMAN	187148	0.777	C3	Complement C3	4064	142	1.73	605	14570	2+	1653.88	0.013	7.86028	1	K.FVTVQATFGTQVVEK.V
23	1	sp|P01024|CO3_HUMAN	187148	0.777	C3	Complement C3	4064	142	1.73	605	14576	2+	959.552	0.006	6.25292	0.9997	K.GLEVTITAR.F
23	1	sp|P01024|CO3_HUMAN	187148	0.777	C3	Complement C3	4064	142	1.73	605	14624	2+	878.517	0.007	7.96798	0.9356	K.LMNIFLK.D
23	1	sp|P01024|CO3_HUMAN	187148	0.777	C3	Complement C3	4064	142	1.73	605	14649	2+	1092.63	0.009	8.23701	0.7661	R.NTLIIYLDK.V
23	1	sp|P01024|CO3_HUMAN	187148	0.777	C3	Complement C3	4064	142	1.73	605	14665	2+	1470.78	0.009	6.1192	1	R.IPIEDGSGEVVLSR.K
23	1	sp|P01024|CO3_HUMAN	187148	0.777	C3	Complement C3	4064	142	1.73	605	14684	2+	1511.82	0.894	70.1141	0.9984	R.LVAYYTLIGASGQR.E
23	1	sp|P01024|CO3_HUMAN	187148	0.777	C3	Complement C3	4064	142	1.73	605	14699	3+	1511.82	0.012	7.93744	0.9979	R.LVAYYTLIGASGQR.E
23	1	sp|P01024|CO3_HUMAN	187148	0.777	C3	Complement C3	4064	142	1.73	605	14701	2+	1345.7	0.011	8.17418	1	R.EVVADSVWVDVK.D
23	1	sp|P01024|CO3_HUMAN	187148	0.777	C3	Complement C3	4064	142	1.73	605	14713	2+	1653.88	0.012	7.25564	1	K.FVTVQATFGTQVVEK.V
23	1	sp|P01024|CO3_HUMAN	187148	0.777	C3	Complement C3	4064	142	1.73	605	14767	2+	878.517	0.006	6.82969	0.8619	K.LMNIFLK.D
23	1	sp|P01024|CO3_HUMAN	187148	0.777	C3	Complement C3	4064	142	1.73	605	14813	2+	1511.82	0.011	7.27599	1	R.LVAYYTLIGASGQR.E
23	1	sp|P01024|CO3_HUMAN	187148	0.777	C3	Complement C3	4064	142	1.73	605	14833	3+	1511.82	0.011	7.27599	0.9999	R.LVAYYTLIGASGQR.E
23	1	sp|P01024|CO3_HUMAN	187148	0.777	C3	Complement C3	4064	142	1.73	605	14834	2+	1345.7	0.011	8.17418	1	R.EVVADSVWVDVK.D
23	1	sp|P01024|CO3_HUMAN	187148	0.777	C3	Complement C3	4064	142	1.73	605	14847	2+	1653.88	0.008	4.8371	1	K.FVTVQATFGTQVVEK.V
23	1	sp|P01024|CO3_HUMAN	187148	0.777	C3	Complement C3	4064	142	1.73	605	14850	2+	1470.78	0.009	6.1192	1	R.IPIEDGSGEVVLSR.K
23	1	sp|P01024|CO3_HUMAN	187148	0.777	C3	Complement C3	4064	142	1.73	605	14870	2+	1267.66	0	0	0.9998	K.NTMILEIC'TR.Y	1.97779e+06	3.60696e+06
23	1	sp|P01024|CO3_HUMAN	187148	0.777	C3	Complement C3	4064	142	1.73	605	14882	2+	1787.97	0.013	7.27082	1	R.SGIPIVTSPYQIHFTK.T
23	1	sp|P01024|CO3_HUMAN	187148	0.777	C3	Complement C3	4064	142	1.73	605	14933	2+	1092.63	0.007	6.40656	0.6478	R.NTLIIYLDK.V
23	1	sp|P01024|CO3_HUMAN	187148	0.777	C3	Complement C3	4064	142	1.73	605	14947	2+	1511.82	0.01	6.61454	1	R.LVAYYTLIGASGQR.E
23	1	sp|P01024|CO3_HUMAN	187148	0.777	C3	Complement C3	4064	142	1.73	605	14982	2+	1345.7	0.008	5.94486	0.9999	R.EVVADSVWVDVK.D
23	1	sp|P01024|CO3_HUMAN	187148	0.777	C3	Complement C3	4064	142	1.73	605	14990	2+	1653.88	0.013	7.86028	1	K.FVTVQATFGTQVVEK.V
23	1	sp|P01024|CO3_HUMAN	187148	0.777	C3	Complement C3	4064	142	1.73	605	15014	2+	1267.66	0.001	0.788857	0.9997	K.NTMILEIC'TR.Y	1.63544e+06	2.90375e+06
23	1	sp|P01024|CO3_HUMAN	187148	0.777	C3	Complement C3	4064	142	1.73	605	15020	2+	1787.97	0.015	8.38941	0.9999	R.SGIPIVTSPYQIHFTK.T
23	1	sp|P01024|CO3_HUMAN	187148	0.777	C3	Complement C3	4064	142	1.73	605	15043	2+	878.517	0.005	5.69141	0.677	K.LMNIFLK.D
23	1	sp|P01024|CO3_HUMAN	187148	0.777	C3	Complement C3	4064	142	1.73	605	15072	2+	1470.78	0.011	7.47902	0.9998	R.IPIEDGSGEVVLSR.K
23	1	sp|P01024|CO3_HUMAN	187148	0.777	C3	Complement C3	4064	142	1.73	605	15087	2+	1511.82	0.01	6.61454	1	R.LVAYYTLIGASGQR.E
23	1	sp|P01024|CO3_HUMAN	187148	0.777	C3	Complement C3	4064	142	1.73	605	15122	2+	1345.7	0.008	5.94486	1	R.EVVADSVWVDVK.D
23	1	sp|P01024|CO3_HUMAN	187148	0.777	C3	Complement C3	4064	142	1.73	605	15166	2+	1787.97	0.013	7.27082	0.9999	R.SGIPIVTSPYQIHFTK.T
23	1	sp|P01024|CO3_HUMAN	187148	0.777	C3	Complement C3	4064	142	1.73	605	15215	2+	1470.78	0.008	5.43929	0.9998	R.IPIEDGSGEVVLSR.K
23	1	sp|P01024|CO3_HUMAN	187148	0.777	C3	Complement C3	4064	142	1.73	605	15241	2+	1511.82	0.008	5.29163	1	R.LVAYYTLIGASGQR.E
23	1	sp|P01024|CO3_HUMAN	187148	0.777	C3	Complement C3	4064	142	1.73	605	15247	2+	959.552	0.005	5.21077	0.9984	K.GLEVTITAR.F
23	1	sp|P01024|CO3_HUMAN	187148	0.777	C3	Complement C3	4064	142	1.73	605	15331	2+	1653.88	0.013	7.86028	1	K.FVTVQATFGTQVVEK.V
23	1	sp|P01024|CO3_HUMAN	187148	0.777	C3	Complement C3	4064	142	1.73	605	15346	2+	1470.78	0.005	3.39956	0.9964	R.IPIEDGSGEVVLSR.K
23	1	sp|P01024|CO3_HUMAN	187148	0.777	C3	Complement C3	4064	142	1.73	605	15376	2+	1511.82	0.009	5.95308	1	R.LVAYYTLIGASGQR.E
23	1	sp|P01024|CO3_HUMAN	187148	0.777	C3	Complement C3	4064	142	1.73	605	15389	2+	959.552	0.006	6.25292	0.9996	K.GLEVTITAR.F
23	1	sp|P01024|CO3_HUMAN	187148	0.777	C3	Complement C3	4064	142	1.73	605	15396	2+	1345.7	0.008	5.94486	1	R.EVVADSVWVDVK.D
23	1	sp|P01024|CO3_HUMAN	187148	0.777	C3	Complement C3	4064	142	1.73	605	15419	3+	3250.56	0.024	7.38335	0.9987	R.LESEETMVLEAHDAQGDVPVTVTVHDFPGK.K
23	1	sp|P01024|CO3_HUMAN	187148	0.777	C3	Complement C3	4064	142	1.73	605	15423	3+	1511.82	0.008	5.29163	0.7119	R.LVAYYTLIGASGQR.E
23	1	sp|P01024|CO3_HUMAN	187148	0.777	C3	Complement C3	4064	142	1.73	605	15478	2+	1470.78	0.009	6.1192	0.9999	R.IPIEDGSGEVVLSR.K
23	1	sp|P01024|CO3_HUMAN	187148	0.777	C3	Complement C3	4064	142	1.73	605	15507	2+	1511.82	-1.078	51.5934	0.9895	R.LVAYYTLIGASGQR.E
23	1	sp|P01024|CO3_HUMAN	187148	0.777	C3	Complement C3	4064	142	1.73	605	15508	2+	1653.88	1.008	4.8371	1	K.FVTVQATFGTQVVEK.V
23	1	sp|P01024|CO3_HUMAN	187148	0.777	C3	Complement C3	4064	142	1.73	605	15520	2+	1092.63	0.004	3.66089	0.916	R.NTLIIYLDK.V
23	1	sp|P01024|CO3_HUMAN	187148	0.777	C3	Complement C3	4064	142	1.73	605	15526	2+	1345.7	0.009	6.68797	1	R.EVVADSVWVDVK.D
23	1	sp|P01024|CO3_HUMAN	187148	0.777	C3	Complement C3	4064	142	1.73	605	15585	2+	1641.77	0.012	7.30919	1	K.AGDFLEANYMNLQR.S
23	1	sp|P01024|CO3_HUMAN	187148	0.777	C3	Complement C3	4064	142	1.73	605	15595	3+	3250.56	0.03	9.22919	0.9977	R.LESEETMVLEAHDAQGDVPVTVTVHDFPGK.K
23	1	sp|P01024|CO3_HUMAN	187148	0.777	C3	Complement C3	4064	142	1.73	605	15648	2+	1653.88	0.013	7.86028	1	K.FVTVQATFGTQVVEK.V
23	1	sp|P01024|CO3_HUMAN	187148	0.777	C3	Complement C3	4064	142	1.73	605	15651	2+	1511.82	0.012	7.93744	1	R.LVAYYTLIGASGQR.E
23	1	sp|P01024|CO3_HUMAN	187148	0.777	C3	Complement C3	4064	142	1.73	605	15665	2+	1470.78	0.013	8.83885	0.9177	R.IPIEDGSGEVVLSR.K
23	1	sp|P01024|CO3_HUMAN	187148	0.777	C3	Complement C3	4064	142	1.73	605	15671	2+	1345.7	0.009	6.68797	1	R.EVVADSVWVDVK.D
23	1	sp|P01024|CO3_HUMAN	187148	0.777	C3	Complement C3	4064	142	1.73	605	15688	2+	959.552	0.004	4.16861	0.9984	K.GLEVTITAR.F
23	1	sp|P01024|CO3_HUMAN	187148	0.777	C3	Complement C3	4064	142	1.73	605	15713	2+	1641.77	0.011	6.70009	1	K.AGDFLEANYMNLQR.S
23	1	sp|P01024|CO3_HUMAN	187148	0.777	C3	Complement C3	4064	142	1.73	605	15720	3+	1511.82	0.011	7.27599	0.9629	R.LVAYYTLIGASGQR.E
23	1	sp|P01024|CO3_HUMAN	187148	0.777	C3	Complement C3	4064	142	1.73	605	15784	2+	1511.82	0.01	6.61454	1	R.LVAYYTLIGASGQR.E
23	1	sp|P01024|CO3_HUMAN	187148	0.777	C3	Complement C3	4064	142	1.73	605	15799	2+	1684.77	0.022	13.0582	0.9991	K.VYAYYNLEESC'TR.F	217602	562888
23	1	sp|P01024|CO3_HUMAN	187148	0.777	C3	Complement C3	4064	142	1.73	605	15816	2+	1345.7	0.01	7.43108	1	R.EVVADSVWVDVK.D
23	1	sp|P01024|CO3_HUMAN	187148	0.777	C3	Complement C3	4064	142	1.73	605	15819	2+	1653.88	1.008	4.8371	1	K.FVTVQATFGTQVVEK.V
23	1	sp|P01024|CO3_HUMAN	187148	0.777	C3	Complement C3	4064	142	1.73	605	15874	3+	3250.56	0.031	9.53683	0.9717	R.LESEETMVLEAHDAQGDVPVTVTVHDFPGK.K
23	1	sp|P01024|CO3_HUMAN	187148	0.777	C3	Complement C3	4064	142	1.73	605	15945	2+	1994.03	0.018	9.02693	1	K.KVEGTAFVIFGIQDGEQR.I
23	1	sp|P01024|CO3_HUMAN	187148	0.777	C3	Complement C3	4064	142	1.73	605	15963	2+	1345.7	0.01	7.43108	1	R.EVVADSVWVDVK.D
23	1	sp|P01024|CO3_HUMAN	187148	0.777	C3	Complement C3	4064	142	1.73	605	15964	2+	1653.88	0.012	7.25564	1	K.FVTVQATFGTQVVEK.V
23	1	sp|P01024|CO3_HUMAN	187148	0.777	C3	Complement C3	4064	142	1.73	605	15967	3+	1994.03	0.015	7.52244	0.9997	K.KVEGTAFVIFGIQDGEQR.I
23	1	sp|P01024|CO3_HUMAN	187148	0.777	C3	Complement C3	4064	142	1.73	605	15995	2+	1511.82	-0.109	72.0984	0.9999	R.LVAYYTLIGASGQR.E
23	1	sp|P01024|CO3_HUMAN	187148	0.777	C3	Complement C3	4064	142	1.73	605	16018	3+	3250.56	0.036	11.075	0.9769	R.LESEETMVLEAHDAQGDVPVTVTVHDFPGK.K
23	1	sp|P01024|CO3_HUMAN	187148	0.777	C3	Complement C3	4064	142	1.73	605	16090	2+	1994.03	0.016	8.02394	0.9999	K.KVEGTAFVIFGIQDGEQR.I
23	1	sp|P01024|CO3_HUMAN	187148	0.777	C3	Complement C3	4064	142	1.73	605	16100	2+	1345.7	0.009	6.68797	1	R.EVVADSVWVDVK.D
23	1	sp|P01024|CO3_HUMAN	187148	0.777	C3	Complement C3	4064	142	1.73	605	16103	2+	1653.88	0.012	7.25564	1	K.FVTVQATFGTQVVEK.V
23	1	sp|P01024|CO3_HUMAN	187148	0.777	C3	Complement C3	4064	142	1.73	605	16109	3+	1994.03	0.016	8.02394	0.9999	K.KVEGTAFVIFGIQDGEQR.I
23	1	sp|P01024|CO3_HUMAN	187148	0.777	C3	Complement C3	4064	142	1.73	605	16165	2+	1816.89	0.012	6.60469	1	R.SNLDEDIIAEENIVSR.S
23	1	sp|P01024|CO3_HUMAN	187148	0.777	C3	Complement C3	4064	142	1.73	605	16244	2+	1653.88	0.008	4.8371	1	K.FVTVQATFGTQVVEK.V
23	1	sp|P01024|CO3_HUMAN	187148	0.777	C3	Complement C3	4064	142	1.73	605	16252	3+	1994.03	0.015	7.52244	0.9998	K.KVEGTAFVIFGIQDGEQR.I
23	1	sp|P01024|CO3_HUMAN	187148	0.777	C3	Complement C3	4064	142	1.73	605	16297	2+	2166	0.017	7.84856	1	R.AYYENSPQQVFSTEFEVK.E
23	1	sp|P01024|CO3_HUMAN	187148	0.777	C3	Complement C3	4064	142	1.73	605	16318	2+	1816.89	0.019	10.4574	1	R.SNLDEDIIAEENIVSR.S
23	1	sp|P01024|CO3_HUMAN	187148	0.777	C3	Complement C3	4064	142	1.73	605	16340	3+	1816.89	0.014	7.70547	1	R.SNLDEDIIAEENIVSR.S
23	1	sp|P01024|CO3_HUMAN	187148	0.777	C3	Complement C3	4064	142	1.73	605	16345	2+	1872.03	0.014	7.4785	1	R.TELRPGETLNVNFLLR.M
23	1	sp|P01024|CO3_HUMAN	187148	0.777	C3	Complement C3	4064	142	1.73	605	16351	3+	1872.03	0.014	7.4785	0.9953	R.TELRPGETLNVNFLLR.M
23	1	sp|P01024|CO3_HUMAN	187148	0.777	C3	Complement C3	4064	142	1.73	605	16371	2+	1939.97	0.025	12.8868	0.8489	K.DSITTWEILAVSM"SDKK.G
23	1	sp|P01024|CO3_HUMAN	187148	0.777	C3	Complement C3	4064	142	1.73	605	16400	2+	1736.86	0.991	5.18176	1	K.VFLDC'C'NYITELR.R	279415936	45925620
23	1	sp|P01024|CO3_HUMAN	187148	0.777	C3	Complement C3	4064	142	1.73	605	16407	2+	1345.7	0.007	5.20175	1	R.EVVADSVWVDVK.D
23	1	sp|P01024|CO3_HUMAN	187148	0.777	C3	Complement C3	4064	142	1.73	605	16419	3+	2166	0.015	6.9252	1	R.AYYENSPQQVFSTEFEVK.E
23	1	sp|P01024|CO3_HUMAN	187148	0.777	C3	Complement C3	4064	142	1.73	605	16421	2+	1653.88	0.012	7.25564	1	K.FVTVQATFGTQVVEK.V
23	1	sp|P01024|CO3_HUMAN	187148	0.777	C3	Complement C3	4064	142	1.73	605	16439	2+	2166	0.017	7.84856	0.9992	R.AYYENSPQQVFSTEFEVK.E
23	1	sp|P01024|CO3_HUMAN	187148	0.777	C3	Complement C3	4064	142	1.73	605	16461	2+	1730.82	0.017	9.82191	1	K.VFLDCCNYITELR.R	285110496	46725480
23	1	sp|P01024|CO3_HUMAN	187148	0.777	C3	Complement C3	4064	142	1.73	605	16464	2+	1816.89	0.014	7.70547	1	R.SNLDEDIIAEENIVSR.S
23	1	sp|P01024|CO3_HUMAN	187148	0.777	C3	Complement C3	4064	142	1.73	605	16479	2+	1684.77	0.026	15.4324	0.993	K.VYAYYNLEESC'TR.F	63388.9	195930
23	1	sp|P01024|CO3_HUMAN	187148	0.777	C3	Complement C3	4064	142	1.73	605	16483	3+	1872.03	0.014	7.4785	0.9995	R.TELRPGETLNVNFLLR.M
23	1	sp|P01024|CO3_HUMAN	187148	0.777	C3	Complement C3	4064	142	1.73	605	16486	2+	1872.03	0.014	7.4785	1	R.TELRPGETLNVNFLLR.M
23	1	sp|P01024|CO3_HUMAN	187148	0.777	C3	Complement C3	4064	142	1.73	605	16490	3+	1816.89	0.013	7.15508	0.9992	R.SNLDEDIIAEENIVSR.S
23	1	sp|P01024|CO3_HUMAN	187148	0.777	C3	Complement C3	4064	142	1.73	605	16538	2+	1736.86	0.991	5.18176	0.9999	K.VFLDC'C'NYITELR.R	273158784	44740448
23	1	sp|P01024|CO3_HUMAN	187148	0.777	C3	Complement C3	4064	142	1.73	605	16551	2+	1345.7	0.009	6.68797	1	R.EVVADSVWVDVK.D
23	1	sp|P01024|CO3_HUMAN	187148	0.777	C3	Complement C3	4064	142	1.73	605	16561	2+	1653.88	0.01	6.04637	1	K.FVTVQATFGTQVVEK.V
23	1	sp|P01024|CO3_HUMAN	187148	0.777	C3	Complement C3	4064	142	1.73	605	16567	2+	1190.62	0.009	7.55908	0.9993	K.DFDFVPPVVR.W
23	1	sp|P01024|CO3_HUMAN	187148	0.777	C3	Complement C3	4064	142	1.73	605	16583	2+	2166	0.014	6.46352	1	R.AYYENSPQQVFSTEFEVK.E
23	1	sp|P01024|CO3_HUMAN	187148	0.777	C3	Complement C3	4064	142	1.73	605	16604	2+	1401.84	0.011	7.84686	0.9256	K.SSLSVPYVIVPLK.T
23	1	sp|P01024|CO3_HUMAN	187148	0.777	C3	Complement C3	4064	142	1.73	605	16605	2+	1730.82	0.014	8.08863	1	K.VFLDCCNYITELR.R	131495176	21165964
23	1	sp|P01024|CO3_HUMAN	187148	0.777	C3	Complement C3	4064	142	1.73	605	16607	2+	1816.89	0.014	7.70547	1	R.SNLDEDIIAEENIVSR.S
23	1	sp|P01024|CO3_HUMAN	187148	0.777	C3	Complement C3	4064	142	1.73	605	16608	2+	1733.84	1.01	5.76753	0.9859	K.VFLDCC'NYITELR.R
23	1	sp|P01024|CO3_HUMAN	187148	0.777	C3	Complement C3	4064	142	1.73	605	16626	3+	1872.03	0.011	5.87596	0.9918	R.TELRPGETLNVNFLLR.M
23	1	sp|P01024|CO3_HUMAN	187148	0.777	C3	Complement C3	4064	142	1.73	605	16642	2+	1267.66	-0.001	0.788857	0.9517	K.NTMILEIC'TR.Y	1733277	1.11526e+06
23	1	sp|P01024|CO3_HUMAN	187148	0.777	C3	Complement C3	4064	142	1.73	605	16656	2+	1994.03	0.01	5.01496	0.9998	K.KVEGTAFVIFGIQDGEQR.I
23	1	sp|P01024|CO3_HUMAN	187148	0.777	C3	Complement C3	4064	142	1.73	605	16683	3+	1994.03	0.013	6.51945	0.9998	K.KVEGTAFVIFGIQDGEQR.I
23	1	sp|P01024|CO3_HUMAN	187148	0.777	C3	Complement C3	4064	142	1.73	605	16685	2+	1736.86	-0.007	4.03026	1	K.VFLDC'C'NYITELR.R	35828820	5.78331e+06
23	1	sp|P01024|CO3_HUMAN	187148	0.777	C3	Complement C3	4064	142	1.73	605	16695	2+	1345.7	0.009	6.68797	1	R.EVVADSVWVDVK.D
23	1	sp|P01024|CO3_HUMAN	187148	0.777	C3	Complement C3	4064	142	1.73	605	16701	2+	1470.78	0.009	6.1192	0.8141	R.IPIEDGSGEVVLSR.K
23	1	sp|P01024|CO3_HUMAN	187148	0.777	C3	Complement C3	4064	142	1.73	605	16703	2+	1190.62	0.008	6.71919	0.9999	K.DFDFVPPVVR.W
23	1	sp|P01024|CO3_HUMAN	187148	0.777	C3	Complement C3	4064	142	1.73	605	16716	2+	2166	0.013	6.00184	1	R.AYYENSPQQVFSTEFEVK.E
23	1	sp|P01024|CO3_HUMAN	187148	0.777	C3	Complement C3	4064	142	1.73	605	16736	2+	1401.84	0.011	7.84686	0.9995	K.SSLSVPYVIVPLK.T
23	1	sp|P01024|CO3_HUMAN	187148	0.777	C3	Complement C3	4064	142	1.73	605	16737	2+	1816.89	0.014	7.70547	1	R.SNLDEDIIAEENIVSR.S
23	1	sp|P01024|CO3_HUMAN	187148	0.777	C3	Complement C3	4064	142	1.73	605	16750	3+	1401.84	0.008	5.7068	0.961	K.SSLSVPYVIVPLK.T
23	1	sp|P01024|CO3_HUMAN	187148	0.777	C3	Complement C3	4064	142	1.73	605	16760	3+	1872.03	0.013	6.94432	0.9997	R.TELRPGETLNVNFLLR.M
23	1	sp|P01024|CO3_HUMAN	187148	0.777	C3	Complement C3	4064	142	1.73	605	16784	2+	1267.66	-0.005	3.94428	0.9742	K.NTMILEIC'TR.Y	604935	1.04575e+06
23	1	sp|P01024|CO3_HUMAN	187148	0.777	C3	Complement C3	4064	142	1.73	605	16785	2+	1994.03	0.023	11.5344	0.9998	K.KVEGTAFVIFGIQDGEQR.I
23	1	sp|P01024|CO3_HUMAN	187148	0.777	C3	Complement C3	4064	142	1.73	605	16799	2+	1264.64	0.009	7.11666	0.6432	K.NTMILEICTR.Y	590487	1.04509e+06
23	1	sp|P01024|CO3_HUMAN	187148	0.777	C3	Complement C3	4064	142	1.73	605	16802	2+	1730.82	0.015	8.66639	1	K.VFLDCCNYITELR.R	8484914	1.37372e+06
23	1	sp|P01024|CO3_HUMAN	187148	0.777	C3	Complement C3	4064	142	1.73	605	16814	3+	1994.03	0.014	7.02094	0.9994	K.KVEGTAFVIFGIQDGEQR.I
23	1	sp|P01024|CO3_HUMAN	187148	0.777	C3	Complement C3	4064	142	1.73	605	16820	2+	1736.86	-0.003	1.72725	1	K.VFLDC'C'NYITELR.R	8.33259e+06	1.3105e+06
23	1	sp|P01024|CO3_HUMAN	187148	0.777	C3	Complement C3	4064	142	1.73	605	16827	2+	1345.7	0.009	6.68797	1	R.EVVADSVWVDVK.D
23	1	sp|P01024|CO3_HUMAN	187148	0.777	C3	Complement C3	4064	142	1.73	605	16836	2+	1190.62	0.008	6.71919	0.9984	K.DFDFVPPVVR.W
23	1	sp|P01024|CO3_HUMAN	187148	0.777	C3	Complement C3	4064	142	1.73	605	16839	2+	1653.88	0.012	7.25564	0.9998	K.FVTVQATFGTQVVEK.V
23	1	sp|P01024|CO3_HUMAN	187148	0.777	C3	Complement C3	4064	142	1.73	605	16850	2+	2166	0.014	6.46352	1	R.AYYENSPQQVFSTEFEVK.E
23	1	sp|P01024|CO3_HUMAN	187148	0.777	C3	Complement C3	4064	142	1.73	605	16859	2+	2578.31	0.027	10.472	1	R.TMQALPYSTVGNSNNYLHLSVLR.T
23	1	sp|P01024|CO3_HUMAN	187148	0.777	C3	Complement C3	4064	142	1.73	605	16868	2+	1401.84	0.011	7.84686	0.9828	K.SSLSVPYVIVPLK.T
23	1	sp|P01024|CO3_HUMAN	187148	0.777	C3	Complement C3	4064	142	1.73	605	16869	2+	1816.89	1.001	0.55039	0.9998	R.SNLDEDIIAEENIVSR.S
23	1	sp|P01024|CO3_HUMAN	187148	0.777	C3	Complement C3	4064	142	1.73	605	16891	3+	1872.03	0.012	6.41014	0.9989	R.TELRPGETLNVNFLLR.M
23	1	sp|P01024|CO3_HUMAN	187148	0.777	C3	Complement C3	4064	142	1.73	605	16895	2+	1872.03	0.019	10.1494	0.9589	R.TELRPGETLNVNFLLR.M
23	1	sp|P01024|CO3_HUMAN	187148	0.777	C3	Complement C3	4064	142	1.73	605	16931	2+	1994.03	0.012	6.01795	0.968	K.KVEGTAFVIFGIQDGEQR.I
23	1	sp|P01024|CO3_HUMAN	187148	0.777	C3	Complement C3	4064	142	1.73	605	16938	2+	1730.82	1.009	5.19984	1	K.VFLDCCNYITELR.R	6.32928e+06	709835
23	1	sp|P01024|CO3_HUMAN	187148	0.777	C3	Complement C3	4064	142	1.73	605	16945	3+	1994.03	0.931	34.6032	0.9961	K.KVEGTAFVIFGIQDGEQR.I
23	1	sp|P01024|CO3_HUMAN	187148	0.777	C3	Complement C3	4064	142	1.73	605	16950	2+	2494.15	0.015	6.01408	1	K.DYAGVFSDAGLTFTSSSGQQTAQR.A
23	1	sp|P01024|CO3_HUMAN	187148	0.777	C3	Complement C3	4064	142	1.73	605	16958	2+	1345.7	0.01	7.43108	1	R.EVVADSVWVDVK.D
23	1	sp|P01024|CO3_HUMAN	187148	0.777	C3	Complement C3	4064	142	1.73	605	16969	2+	1653.88	0.013	7.86028	0.9999	K.FVTVQATFGTQVVEK.V
23	1	sp|P01024|CO3_HUMAN	187148	0.777	C3	Complement C3	4064	142	1.73	605	16971	2+	1190.62	0.008	6.71919	0.9996	K.DFDFVPPVVR.W
23	1	sp|P01024|CO3_HUMAN	187148	0.777	C3	Complement C3	4064	142	1.73	605	16976	2+	1267.66	0	0	0.9979	K.NTMILEIC'TR.Y	509242	925257
23	1	sp|P01024|CO3_HUMAN	187148	0.777	C3	Complement C3	4064	142	1.73	605	16980	2+	2166	0.017	7.84856	0.9982	R.AYYENSPQQVFSTEFEVK.E
23	1	sp|P01024|CO3_HUMAN	187148	0.777	C3	Complement C3	4064	142	1.73	605	16992	2+	2578.31	0.021	8.14488	0.9998	R.TMQALPYSTVGNSNNYLHLSVLR.T
23	1	sp|P01024|CO3_HUMAN	187148	0.777	C3	Complement C3	4064	142	1.73	605	17000	2+	1401.84	0.011	7.84686	0.995	K.SSLSVPYVIVPLK.T
23	1	sp|P01024|CO3_HUMAN	187148	0.777	C3	Complement C3	4064	142	1.73	605	17008	3+	1816.89	0.012	6.60469	0.861	R.SNLDEDIIAEENIVSR.S
23	1	sp|P01024|CO3_HUMAN	187148	0.777	C3	Complement C3	4064	142	1.73	605	17024	3+	1872.03	0.013	6.94432	0.9999	R.TELRPGETLNVNFLLR.M
23	1	sp|P01024|CO3_HUMAN	187148	0.777	C3	Complement C3	4064	142	1.73	605	17046	3+	2494.15	0.019	7.61783	0.9969	K.DYAGVFSDAGLTFTSSSGQQTAQR.A
23	1	sp|P01024|CO3_HUMAN	187148	0.777	C3	Complement C3	4064	142	1.73	605	17079	2+	1816.89	0.013	7.15508	1	R.SNLDEDIIAEENIVSR.S
23	1	sp|P01024|CO3_HUMAN	187148	0.777	C3	Complement C3	4064	142	1.73	605	17080	3+	1994.03	0.014	7.02094	0.9999	K.KVEGTAFVIFGIQDGEQR.I
23	1	sp|P01024|CO3_HUMAN	187148	0.777	C3	Complement C3	4064	142	1.73	605	17081	2+	2494.15	0.017	6.81595	1	K.DYAGVFSDAGLTFTSSSGQQTAQR.A
23	1	sp|P01024|CO3_HUMAN	187148	0.777	C3	Complement C3	4064	142	1.73	605	17085	2+	2263.14	0.012	5.30237	0.9998	K.SLYVSATVILHSGSDMVQAER.S
23	1	sp|P01024|CO3_HUMAN	187148	0.777	C3	Complement C3	4064	142	1.73	605	17091	2+	1345.7	0.01	7.43108	0.9998	R.EVVADSVWVDVK.D
23	1	sp|P01024|CO3_HUMAN	187148	0.777	C3	Complement C3	4064	142	1.73	605	17112	3+	2578.31	0.019	7.36917	0.7351	R.TMQALPYSTVGNSNNYLHLSVLR.T
23	1	sp|P01024|CO3_HUMAN	187148	0.777	C3	Complement C3	4064	142	1.73	605	17115	2+	2166	1.01	4.6168	0.9974	R.AYYENSPQQVFSTEFEVK.E
23	1	sp|P01024|CO3_HUMAN	187148	0.777	C3	Complement C3	4064	142	1.73	605	17132	2+	1401.84	0.012	8.56021	0.9987	K.SSLSVPYVIVPLK.T
23	1	sp|P01024|CO3_HUMAN	187148	0.777	C3	Complement C3	4064	142	1.73	605	17133	3+	2263.14	0.018	7.95355	0.7852	K.SLYVSATVILHSGSDMVQAER.S
23	1	sp|P01024|CO3_HUMAN	187148	0.777	C3	Complement C3	4064	142	1.73	605	17156	3+	1872.03	0.013	6.94432	0.8721	R.TELRPGETLNVNFLLR.M
23	1	sp|P01024|CO3_HUMAN	187148	0.777	C3	Complement C3	4064	142	1.73	605	17177	3+	2494.15	0.018	7.21689	0.9997	K.DYAGVFSDAGLTFTSSSGQQTAQR.A
23	1	sp|P01024|CO3_HUMAN	187148	0.777	C3	Complement C3	4064	142	1.73	605	17221	2+	1816.89	0.021	11.5582	0.998	R.SNLDEDIIAEENIVSR.S
23	1	sp|P01024|CO3_HUMAN	187148	0.777	C3	Complement C3	4064	142	1.73	605	17223	2+	2494.15	0.019	7.61783	1	K.DYAGVFSDAGLTFTSSSGQQTAQR.A
23	1	sp|P01024|CO3_HUMAN	187148	0.777	C3	Complement C3	4064	142	1.73	605	17224	3+	1994.03	0.014	7.02094	0.9926	K.KVEGTAFVIFGIQDGEQR.I
23	1	sp|P01024|CO3_HUMAN	187148	0.777	C3	Complement C3	4064	142	1.73	605	17249	2+	1345.7	0.008	5.94486	0.9993	R.EVVADSVWVDVK.D
23	1	sp|P01024|CO3_HUMAN	187148	0.777	C3	Complement C3	4064	142	1.73	605	17276	2+	1401.84	0.01	7.13351	0.9557	K.SSLSVPYVIVPLK.T
23	1	sp|P01024|CO3_HUMAN	187148	0.777	C3	Complement C3	4064	142	1.73	605	17282	2+	2263.14	0.016	7.06983	0.9987	K.SLYVSATVILHSGSDMVQAER.S
23	1	sp|P01024|CO3_HUMAN	187148	0.777	C3	Complement C3	4064	142	1.73	605	17290	2+	1653.88	0.012	7.25564	1	K.FVTVQATFGTQVVEK.V
23	1	sp|P01024|CO3_HUMAN	187148	0.777	C3	Complement C3	4064	142	1.73	605	17317	2+	1994.03	0.008	4.01197	0.9986	K.KVEGTAFVIFGIQDGEQR.I
23	1	sp|P01024|CO3_HUMAN	187148	0.777	C3	Complement C3	4064	142	1.73	605	17321	3+	2494.15	0.017	6.81595	0.9997	K.DYAGVFSDAGLTFTSSSGQQTAQR.A
23	1	sp|P01024|CO3_HUMAN	187148	0.777	C3	Complement C3	4064	142	1.73	605	17338	2+	2166	0.02	9.2336	0.9924	R.AYYENSPQQVFSTEFEVK.E
23	1	sp|P01024|CO3_HUMAN	187148	0.777	C3	Complement C3	4064	142	1.73	605	17367	3+	1994.03	0.016	8.02394	0.9998	K.KVEGTAFVIFGIQDGEQR.I
23	1	sp|P01024|CO3_HUMAN	187148	0.777	C3	Complement C3	4064	142	1.73	605	17368	2+	1816.89	0.014	7.70547	1	R.SNLDEDIIAEENIVSR.S
23	1	sp|P01024|CO3_HUMAN	187148	0.777	C3	Complement C3	4064	142	1.73	605	17369	2+	2494.15	0.017	6.81595	1	K.DYAGVFSDAGLTFTSSSGQQTAQR.A
23	1	sp|P01024|CO3_HUMAN	187148	0.777	C3	Complement C3	4064	142	1.73	605	17418	3+	2263.14	0.018	7.95355	0.9955	K.SLYVSATVILHSGSDMVQAER.S
23	1	sp|P01024|CO3_HUMAN	187148	0.777	C3	Complement C3	4064	142	1.73	605	17422	2+	1401.84	0.01	7.13351	0.9938	K.SSLSVPYVIVPLK.T
23	1	sp|P01024|CO3_HUMAN	187148	0.777	C3	Complement C3	4064	142	1.73	605	17425	2+	2263.14	0.018	7.95355	1	K.SLYVSATVILHSGSDMVQAER.S
23	1	sp|P01024|CO3_HUMAN	187148	0.777	C3	Complement C3	4064	142	1.73	605	17446	2+	1267.66	0.995	3.94428	0.7975	K.NTMILEIC'TR.Y	401924	1.06e+06
23	1	sp|P01024|CO3_HUMAN	187148	0.777	C3	Complement C3	4064	142	1.73	605	17465	3+	2494.15	0.019	7.61783	0.9998	K.DYAGVFSDAGLTFTSSSGQQTAQR.A
23	1	sp|P01024|CO3_HUMAN	187148	0.777	C3	Complement C3	4064	142	1.73	605	17468	2+	1994.03	0.016	8.02394	1	K.KVEGTAFVIFGIQDGEQR.I
23	1	sp|P01024|CO3_HUMAN	187148	0.777	C3	Complement C3	4064	142	1.73	605	17478	2+	2166	0.01	4.6168	0.9833	R.AYYENSPQQVFSTEFEVK.E
23	1	sp|P01024|CO3_HUMAN	187148	0.777	C3	Complement C3	4064	142	1.73	605	17491	2+	1135.58	0.008	7.04487	0.9979	R.Q^PSSAFAAFVK.R
23	1	sp|P01024|CO3_HUMAN	187148	0.777	C3	Complement C3	4064	142	1.73	605	17507	3+	1994.03	0.016	8.02394	0.9979	K.KVEGTAFVIFGIQDGEQR.I
23	1	sp|P01024|CO3_HUMAN	187148	0.777	C3	Complement C3	4064	142	1.73	605	17509	2+	2494.15	0.021	8.41971	1	K.DYAGVFSDAGLTFTSSSGQQTAQR.A
23	1	sp|P01024|CO3_HUMAN	187148	0.777	C3	Complement C3	4064	142	1.73	605	17530	2+	1653.88	0.012	7.25564	1	K.FVTVQATFGTQVVEK.V
23	1	sp|P01024|CO3_HUMAN	187148	0.777	C3	Complement C3	4064	142	1.73	605	17545	2+	1816.89	0.021	11.5582	1	R.SNLDEDIIAEENIVSR.S
23	1	sp|P01024|CO3_HUMAN	187148	0.777	C3	Complement C3	4064	142	1.73	605	17561	3+	2263.14	0.017	7.51169	0.9813	K.SLYVSATVILHSGSDMVQAER.S
23	1	sp|P01024|CO3_HUMAN	187148	0.777	C3	Complement C3	4064	142	1.73	605	17562	2+	1401.84	0.011	7.84686	0.9701	K.SSLSVPYVIVPLK.T
23	1	sp|P01024|CO3_HUMAN	187148	0.777	C3	Complement C3	4064	142	1.73	605	17584	2+	2263.14	0.016	7.06983	0.9987	K.SLYVSATVILHSGSDMVQAER.S
23	1	sp|P01024|CO3_HUMAN	187148	0.777	C3	Complement C3	4064	142	1.73	605	17597	3+	2494.15	0.017	6.81595	0.9998	K.DYAGVFSDAGLTFTSSSGQQTAQR.A
23	1	sp|P01024|CO3_HUMAN	187148	0.777	C3	Complement C3	4064	142	1.73	605	17600	2+	1267.66	-0.001	0.788857	0.8145	K.NTMILEIC'TR.Y	391877	812033
23	1	sp|P01024|CO3_HUMAN	187148	0.777	C3	Complement C3	4064	142	1.73	605	17641	3+	1994.03	0.016	8.02394	0.994	K.KVEGTAFVIFGIQDGEQR.I
23	1	sp|P01024|CO3_HUMAN	187148	0.777	C3	Complement C3	4064	142	1.73	605	17642	2+	2494.15	0.017	6.81595	1	K.DYAGVFSDAGLTFTSSSGQQTAQR.A
23	1	sp|P01024|CO3_HUMAN	187148	0.777	C3	Complement C3	4064	142	1.73	605	17674	2+	1816.89	0	0	1	R.SNLDEDIIAEENIVSR.S
[truncated: 45,957 more rows]

## Sheet: BPH5_AAL
Group	Prob	Protein	SequenceMass	AACoverage	BestGeneName	Description	Total Filtered Peptides	Unique Filtered Peptides	H2L Mean	Ratio Peps	Scan	Z	CalcMHPlus	dMass	FdMass (ppm)	PepProphet	Peptide	Light Area	Heavy Area
1	1	CONTAM|P00761	24409.5	0.251		SWISS-PROT:P00761|TRYP_PIG Trypsin - Sus scrofa (Pig).	298	5			5173	2+	1045.56	0.006	5.73853	0.9993	K.LSSPATLNSR.V
1	1	CONTAM|P00761	24409.5	0.251		SWISS-PROT:P00761|TRYP_PIG Trypsin - Sus scrofa (Pig).	298	5			5300	2+	1045.56	0.008	7.65138	0.9996	K.LSSPATLNSR.V
1	1	CONTAM|P00761	24409.5	0.251		SWISS-PROT:P00761|TRYP_PIG Trypsin - Sus scrofa (Pig).	298	5			5435	2+	842.509	0.005	5.93465	0.795	R.VATVSLPR.S
1	1	CONTAM|P00761	24409.5	0.251		SWISS-PROT:P00761|TRYP_PIG Trypsin - Sus scrofa (Pig).	298	5			6778	2+	842.509	0.005	5.93465	0.9809	R.VATVSLPR.S
1	1	CONTAM|P00761	24409.5	0.251		SWISS-PROT:P00761|TRYP_PIG Trypsin - Sus scrofa (Pig).	298	5			6905	2+	842.509	0.007	8.30851	0.8572	R.VATVSLPR.S
1	1	CONTAM|P00761	24409.5	0.251		SWISS-PROT:P00761|TRYP_PIG Trypsin - Sus scrofa (Pig).	298	5			7037	2+	842.509	0.007	8.30851	0.9627	R.VATVSLPR.S
1	1	CONTAM|P00761	24409.5	0.251		SWISS-PROT:P00761|TRYP_PIG Trypsin - Sus scrofa (Pig).	298	5			7161	2+	842.509	0.006	7.12158	0.8843	R.VATVSLPR.S
1	1	CONTAM|P00761	24409.5	0.251		SWISS-PROT:P00761|TRYP_PIG Trypsin - Sus scrofa (Pig).	298	5			7276	2+	842.509	0.006	7.12158	0.8985	R.VATVSLPR.S
1	1	CONTAM|P00761	24409.5	0.251		SWISS-PROT:P00761|TRYP_PIG Trypsin - Sus scrofa (Pig).	298	5			7381	2+	842.509	0.005	5.93465	0.6499	R.VATVSLPR.S
1	1	CONTAM|P00761	24409.5	0.251		SWISS-PROT:P00761|TRYP_PIG Trypsin - Sus scrofa (Pig).	298	5			11945	3+	2211.1	0.026	11.7588	1	R.LGEHNIDVLEGNEQFINAAK.I
1	1	CONTAM|P00761	24409.5	0.251		SWISS-PROT:P00761|TRYP_PIG Trypsin - Sus scrofa (Pig).	298	5			11956	2+	2211.1	0.019	8.59299	1	R.LGEHNIDVLEGNEQFINAAK.I
1	1	CONTAM|P00761	24409.5	0.251		SWISS-PROT:P00761|TRYP_PIG Trypsin - Sus scrofa (Pig).	298	5			12074	3+	2211.1	0.024	10.8543	0.9296	R.LGEHNIDVLEGNEQFINAAK.I
1	1	CONTAM|P00761	24409.5	0.251		SWISS-PROT:P00761|TRYP_PIG Trypsin - Sus scrofa (Pig).	298	5			12088	2+	2211.1	0.023	10.402	0.6694	R.LGEHNIDVLEGNEQFINAAK.I
1	1	CONTAM|P00761	24409.5	0.251		SWISS-PROT:P00761|TRYP_PIG Trypsin - Sus scrofa (Pig).	298	5			12195	3+	2211.1	0.02	9.04526	0.8805	R.LGEHNIDVLEGNEQFINAAK.I
1	1	CONTAM|P00761	24409.5	0.251		SWISS-PROT:P00761|TRYP_PIG Trypsin - Sus scrofa (Pig).	298	5			12906	3+	2211.1	1.002	0.904526	0.9652	R.LGEHNIDVLEGNEQFINAAK.I
1	1	CONTAM|P00761	24409.5	0.251		SWISS-PROT:P00761|TRYP_PIG Trypsin - Sus scrofa (Pig).	298	5			13371	3+	2299.18	0.019	8.26383	0.9969	K.IITHPNFNGNTLDNDIM"LIK.L
1	1	CONTAM|P00761	24409.5	0.251		SWISS-PROT:P00761|TRYP_PIG Trypsin - Sus scrofa (Pig).	298	5			14103	3+	2283.18	0.019	8.32173	0.9993	K.IITHPNFNGNTLDNDIMLIK.L
1	1	CONTAM|P00761	24409.5	0.251		SWISS-PROT:P00761|TRYP_PIG Trypsin - Sus scrofa (Pig).	298	5			14597	3+	2283.18	1.005	2.18993	0.8589	K.IITHPNFNGNTLDNDIMLIK.L
1	1	CONTAM|P00761	24409.5	0.251		SWISS-PROT:P00761|TRYP_PIG Trypsin - Sus scrofa (Pig).	298	5			6373	2+	1045.56	-0.016	15.3027	0.9504	K.LSSPATLNSR.V
1	1	CONTAM|P00761	24409.5	0.251		SWISS-PROT:P00761|TRYP_PIG Trypsin - Sus scrofa (Pig).	298	5			6659	2+	1045.56	0.009	8.6078	0.9981	K.LSSPATLNSR.V
1	1	CONTAM|P00761	24409.5	0.251		SWISS-PROT:P00761|TRYP_PIG Trypsin - Sus scrofa (Pig).	298	5			8211	2+	842.509	0.006	7.12158	0.6167	R.VATVSLPR.S
1	1	CONTAM|P00761	24409.5	0.251		SWISS-PROT:P00761|TRYP_PIG Trypsin - Sus scrofa (Pig).	298	5			8343	2+	842.509	0.006	7.12158	0.947	R.VATVSLPR.S
1	1	CONTAM|P00761	24409.5	0.251		SWISS-PROT:P00761|TRYP_PIG Trypsin - Sus scrofa (Pig).	298	5			8474	2+	842.509	0.009	10.6824	0.8946	R.VATVSLPR.S
1	1	CONTAM|P00761	24409.5	0.251		SWISS-PROT:P00761|TRYP_PIG Trypsin - Sus scrofa (Pig).	298	5			8606	2+	842.509	0.007	8.30851	0.9412	R.VATVSLPR.S
1	1	CONTAM|P00761	24409.5	0.251		SWISS-PROT:P00761|TRYP_PIG Trypsin - Sus scrofa (Pig).	298	5			8738	2+	842.509	0.007	8.30851	0.9865	R.VATVSLPR.S
1	1	CONTAM|P00761	24409.5	0.251		SWISS-PROT:P00761|TRYP_PIG Trypsin - Sus scrofa (Pig).	298	5			9005	2+	842.509	0.006	7.12158	0.8242	R.VATVSLPR.S
1	1	CONTAM|P00761	24409.5	0.251		SWISS-PROT:P00761|TRYP_PIG Trypsin - Sus scrofa (Pig).	298	5			9267	2+	842.509	0.007	8.30851	0.9784	R.VATVSLPR.S
1	1	CONTAM|P00761	24409.5	0.251		SWISS-PROT:P00761|TRYP_PIG Trypsin - Sus scrofa (Pig).	298	5			13997	3+	2211.1	0.997	1.35679	0.9278	R.LGEHNIDVLEGNEQFINAAK.I
1	1	CONTAM|P00761	24409.5	0.251		SWISS-PROT:P00761|TRYP_PIG Trypsin - Sus scrofa (Pig).	298	5			14305	2+	2211.1	0.016	7.2362	1	R.LGEHNIDVLEGNEQFINAAK.I
1	1	CONTAM|P00761	24409.5	0.251		SWISS-PROT:P00761|TRYP_PIG Trypsin - Sus scrofa (Pig).	298	5			14381	3+	2211.1	1.031	14.0201	0.9996	R.LGEHNIDVLEGNEQFINAAK.I
1	1	CONTAM|P00761	24409.5	0.251		SWISS-PROT:P00761|TRYP_PIG Trypsin - Sus scrofa (Pig).	298	5			14436	2+	2211.1	0.018	8.14073	0.9999	R.LGEHNIDVLEGNEQFINAAK.I
1	1	CONTAM|P00761	24409.5	0.251		SWISS-PROT:P00761|TRYP_PIG Trypsin - Sus scrofa (Pig).	298	5			14513	3+	2211.1	0.017	7.68847	1	R.LGEHNIDVLEGNEQFINAAK.I
1	1	CONTAM|P00761	24409.5	0.251		SWISS-PROT:P00761|TRYP_PIG Trypsin - Sus scrofa (Pig).	298	5			14778	3+	2211.1	1.001	0.452263	0.7768	R.LGEHNIDVLEGNEQFINAAK.I
1	1	CONTAM|P00761	24409.5	0.251		SWISS-PROT:P00761|TRYP_PIG Trypsin - Sus scrofa (Pig).	298	5			14913	3+	2211.1	0.017	7.68847	0.7419	R.LGEHNIDVLEGNEQFINAAK.I
1	1	CONTAM|P00761	24409.5	0.251		SWISS-PROT:P00761|TRYP_PIG Trypsin - Sus scrofa (Pig).	298	5			15056	3+	2211.1	1.001	0.452263	0.8724	R.LGEHNIDVLEGNEQFINAAK.I
1	1	CONTAM|P00761	24409.5	0.251		SWISS-PROT:P00761|TRYP_PIG Trypsin - Sus scrofa (Pig).	298	5			15583	3+	2211.1	1.001	0.452263	0.9014	R.LGEHNIDVLEGNEQFINAAK.I
1	1	CONTAM|P00761	24409.5	0.251		SWISS-PROT:P00761|TRYP_PIG Trypsin - Sus scrofa (Pig).	298	5			15789	3+	2299.18	0.018	7.8289	0.9873	K.IITHPNFNGNTLDNDIM"LIK.L
1	1	CONTAM|P00761	24409.5	0.251		SWISS-PROT:P00761|TRYP_PIG Trypsin - Sus scrofa (Pig).	298	5			16559	2+	2283.18	0.013	5.69381	0.9694	K.IITHPNFNGNTLDNDIMLIK.L
1	1	CONTAM|P00761	24409.5	0.251		SWISS-PROT:P00761|TRYP_PIG Trypsin - Sus scrofa (Pig).	298	5			16637	3+	2283.18	0.019	8.32173	0.9764	K.IITHPNFNGNTLDNDIMLIK.L
1	1	CONTAM|P00761	24409.5	0.251		SWISS-PROT:P00761|TRYP_PIG Trypsin - Sus scrofa (Pig).	298	5			16769	3+	2283.18	1.015	6.56978	0.894	K.IITHPNFNGNTLDNDIMLIK.L
1	1	CONTAM|P00761	24409.5	0.251		SWISS-PROT:P00761|TRYP_PIG Trypsin - Sus scrofa (Pig).	298	5			16900	3+	2283.18	1.002	0.875971	0.6434	K.IITHPNFNGNTLDNDIMLIK.L
1	1	CONTAM|P00761	24409.5	0.251		SWISS-PROT:P00761|TRYP_PIG Trypsin - Sus scrofa (Pig).	298	5			17021	3+	2283.18	1.003	1.31396	0.6056	K.IITHPNFNGNTLDNDIMLIK.L
1	1	CONTAM|P00761	24409.5	0.251		SWISS-PROT:P00761|TRYP_PIG Trypsin - Sus scrofa (Pig).	298	5			6313	2+	1045.56	0.009	8.6078	0.6706	K.LSSPATLNSR.V
1	1	CONTAM|P00761	24409.5	0.251		SWISS-PROT:P00761|TRYP_PIG Trypsin - Sus scrofa (Pig).	298	5			6441	2+	1045.56	0.008	7.65138	0.9996	K.LSSPATLNSR.V
1	1	CONTAM|P00761	24409.5	0.251		SWISS-PROT:P00761|TRYP_PIG Trypsin - Sus scrofa (Pig).	298	5			6576	2+	842.509	0.007	8.30851	0.6006	R.VATVSLPR.S
1	1	CONTAM|P00761	24409.5	0.251		SWISS-PROT:P00761|TRYP_PIG Trypsin - Sus scrofa (Pig).	298	5			8201	2+	842.509	0.006	7.12158	0.6471	R.VATVSLPR.S
1	1	CONTAM|P00761	24409.5	0.251		SWISS-PROT:P00761|TRYP_PIG Trypsin - Sus scrofa (Pig).	298	5			8333	2+	842.509	0.006	7.12158	0.9534	R.VATVSLPR.S
1	1	CONTAM|P00761	24409.5	0.251		SWISS-PROT:P00761|TRYP_PIG Trypsin - Sus scrofa (Pig).	298	5			8465	2+	842.509	0.007	8.30851	0.9775	R.VATVSLPR.S
1	1	CONTAM|P00761	24409.5	0.251		SWISS-PROT:P00761|TRYP_PIG Trypsin - Sus scrofa (Pig).	298	5			8598	2+	842.509	0.007	8.30851	0.7667	R.VATVSLPR.S
1	1	CONTAM|P00761	24409.5	0.251		SWISS-PROT:P00761|TRYP_PIG Trypsin - Sus scrofa (Pig).	298	5			9124	2+	842.509	0.006	7.12158	0.783	R.VATVSLPR.S
1	1	CONTAM|P00761	24409.5	0.251		SWISS-PROT:P00761|TRYP_PIG Trypsin - Sus scrofa (Pig).	298	5			13711	3+	2211.1	0.999	0.452263	0.8756	R.LGEHNIDVLEGNEQFINAAK.I
1	1	CONTAM|P00761	24409.5	0.251		SWISS-PROT:P00761|TRYP_PIG Trypsin - Sus scrofa (Pig).	298	5			13976	3+	2211.1	0.021	9.49752	0.9986	R.LGEHNIDVLEGNEQFINAAK.I
1	1	CONTAM|P00761	24409.5	0.251		SWISS-PROT:P00761|TRYP_PIG Trypsin - Sus scrofa (Pig).	298	5			13990	2+	2211.1	0.016	7.2362	1	R.LGEHNIDVLEGNEQFINAAK.I
1	1	CONTAM|P00761	24409.5	0.251		SWISS-PROT:P00761|TRYP_PIG Trypsin - Sus scrofa (Pig).	298	5			14096	3+	2211.1	0.024	10.8543	0.9855	R.LGEHNIDVLEGNEQFINAAK.I
1	1	CONTAM|P00761	24409.5	0.251		SWISS-PROT:P00761|TRYP_PIG Trypsin - Sus scrofa (Pig).	298	5			14120	2+	2211.1	0.017	7.68847	0.9991	R.LGEHNIDVLEGNEQFINAAK.I
1	1	CONTAM|P00761	24409.5	0.251		SWISS-PROT:P00761|TRYP_PIG Trypsin - Sus scrofa (Pig).	298	5			14228	3+	2211.1	0.017	7.68847	0.9997	R.LGEHNIDVLEGNEQFINAAK.I
1	1	CONTAM|P00761	24409.5	0.251		SWISS-PROT:P00761|TRYP_PIG Trypsin - Sus scrofa (Pig).	298	5			15506	3+	2283.18	1.002	0.875971	0.9872	K.IITHPNFNGNTLDNDIMLIK.L
1	1	CONTAM|P00761	24409.5	0.251		SWISS-PROT:P00761|TRYP_PIG Trypsin - Sus scrofa (Pig).	298	5			15637	3+	2299.18	-0.976	10.4385	0.7317	K.IITHPNFNGNTLDNDIM"LIK.L
1	1	CONTAM|P00761	24409.5	0.251		SWISS-PROT:P00761|TRYP_PIG Trypsin - Sus scrofa (Pig).	298	5			16266	2+	2283.18	0.016	7.00777	0.6472	K.IITHPNFNGNTLDNDIMLIK.L
1	1	CONTAM|P00761	24409.5	0.251		SWISS-PROT:P00761|TRYP_PIG Trypsin - Sus scrofa (Pig).	298	5			16329	3+	2283.18	0.021	9.1977	0.9997	K.IITHPNFNGNTLDNDIMLIK.L
1	1	CONTAM|P00761	24409.5	0.251		SWISS-PROT:P00761|TRYP_PIG Trypsin - Sus scrofa (Pig).	298	5			16582	3+	2283.18	1.003	1.31396	0.6811	K.IITHPNFNGNTLDNDIMLIK.L
1	1	CONTAM|P00761	24409.5	0.251		SWISS-PROT:P00761|TRYP_PIG Trypsin - Sus scrofa (Pig).	298	5			16824	3+	2283.18	1.005	2.18993	0.9909	K.IITHPNFNGNTLDNDIMLIK.L
1	1	CONTAM|P00761	24409.5	0.251		SWISS-PROT:P00761|TRYP_PIG Trypsin - Sus scrofa (Pig).	298	5			6197	2+	1045.56	0.006	5.73853	0.9998	K.LSSPATLNSR.V
1	1	CONTAM|P00761	24409.5	0.251		SWISS-PROT:P00761|TRYP_PIG Trypsin - Sus scrofa (Pig).	298	5			6329	2+	1045.56	0.006	5.73853	0.9999	K.LSSPATLNSR.V
1	1	CONTAM|P00761	24409.5	0.251		SWISS-PROT:P00761|TRYP_PIG Trypsin - Sus scrofa (Pig).	298	5			6451	2+	842.509	0.005	5.93465	0.7153	R.VATVSLPR.S
1	1	CONTAM|P00761	24409.5	0.251		SWISS-PROT:P00761|TRYP_PIG Trypsin - Sus scrofa (Pig).	298	5			7945	2+	842.509	0.005	5.93465	0.9554	R.VATVSLPR.S
1	1	CONTAM|P00761	24409.5	0.251		SWISS-PROT:P00761|TRYP_PIG Trypsin - Sus scrofa (Pig).	298	5			8077	2+	842.509	0.006	7.12158	0.9721	R.VATVSLPR.S
1	1	CONTAM|P00761	24409.5	0.251		SWISS-PROT:P00761|TRYP_PIG Trypsin - Sus scrofa (Pig).	298	5			8209	2+	842.509	0.009	10.6824	0.8989	R.VATVSLPR.S
1	1	CONTAM|P00761	24409.5	0.251		SWISS-PROT:P00761|TRYP_PIG Trypsin - Sus scrofa (Pig).	298	5			8341	2+	842.509	0.006	7.12158	0.6654	R.VATVSLPR.S
1	1	CONTAM|P00761	24409.5	0.251		SWISS-PROT:P00761|TRYP_PIG Trypsin - Sus scrofa (Pig).	298	5			8473	2+	842.509	0.006	7.12158	0.8404	R.VATVSLPR.S
1	1	CONTAM|P00761	24409.5	0.251		SWISS-PROT:P00761|TRYP_PIG Trypsin - Sus scrofa (Pig).	298	5			8863	2+	842.509	0.006	7.12158	0.6338	R.VATVSLPR.S
1	1	CONTAM|P00761	24409.5	0.251		SWISS-PROT:P00761|TRYP_PIG Trypsin - Sus scrofa (Pig).	298	5			13628	3+	2211.1	0.015	6.78394	0.9999	R.LGEHNIDVLEGNEQFINAAK.I
1	1	CONTAM|P00761	24409.5	0.251		SWISS-PROT:P00761|TRYP_PIG Trypsin - Sus scrofa (Pig).	298	5			13638	2+	2211.1	0.014	6.33168	0.9999	R.LGEHNIDVLEGNEQFINAAK.I
1	1	CONTAM|P00761	24409.5	0.251		SWISS-PROT:P00761|TRYP_PIG Trypsin - Sus scrofa (Pig).	298	5			13757	3+	2211.1	0.015	6.78394	0.9997	R.LGEHNIDVLEGNEQFINAAK.I
1	1	CONTAM|P00761	24409.5	0.251		SWISS-PROT:P00761|TRYP_PIG Trypsin - Sus scrofa (Pig).	298	5			13770	2+	2211.1	0.015	6.78394	0.9997	R.LGEHNIDVLEGNEQFINAAK.I
1	1	CONTAM|P00761	24409.5	0.251		SWISS-PROT:P00761|TRYP_PIG Trypsin - Sus scrofa (Pig).	298	5			13890	3+	2211.1	0.017	7.68847	0.9999	R.LGEHNIDVLEGNEQFINAAK.I
1	1	CONTAM|P00761	24409.5	0.251		SWISS-PROT:P00761|TRYP_PIG Trypsin - Sus scrofa (Pig).	298	5			14588	3+	2211.1	1	0	0.8396	R.LGEHNIDVLEGNEQFINAAK.I
1	1	CONTAM|P00761	24409.5	0.251		SWISS-PROT:P00761|TRYP_PIG Trypsin - Sus scrofa (Pig).	298	5			15266	3+	2299.18	0.018	7.8289	0.9882	K.IITHPNFNGNTLDNDIM"LIK.L
1	1	CONTAM|P00761	24409.5	0.251		SWISS-PROT:P00761|TRYP_PIG Trypsin - Sus scrofa (Pig).	298	5			15915	2+	2283.18	0.018	7.88374	0.9992	K.IITHPNFNGNTLDNDIMLIK.L
1	1	CONTAM|P00761	24409.5	0.251		SWISS-PROT:P00761|TRYP_PIG Trypsin - Sus scrofa (Pig).	298	5			16012	3+	2283.18	0.014	6.1318	0.993	K.IITHPNFNGNTLDNDIMLIK.L
1	1	CONTAM|P00761	24409.5	0.251		SWISS-PROT:P00761|TRYP_PIG Trypsin - Sus scrofa (Pig).	298	5			16145	3+	2283.18	1.007	3.0659	0.7621	K.IITHPNFNGNTLDNDIMLIK.L
1	1	CONTAM|P00761	24409.5	0.251		SWISS-PROT:P00761|TRYP_PIG Trypsin - Sus scrofa (Pig).	298	5			16386	3+	2283.18	1	0	0.7856	K.IITHPNFNGNTLDNDIMLIK.L
1	1	CONTAM|P00761	24409.5	0.251		SWISS-PROT:P00761|TRYP_PIG Trypsin - Sus scrofa (Pig).	298	5			16508	3+	2283.18	0.999	0.437986	0.9667	K.IITHPNFNGNTLDNDIMLIK.L
1	1	CONTAM|P00761	24409.5	0.251		SWISS-PROT:P00761|TRYP_PIG Trypsin - Sus scrofa (Pig).	298	5			5833	2+	1045.56	0.007	6.69495	0.9985	K.LSSPATLNSR.V
1	1	CONTAM|P00761	24409.5	0.251		SWISS-PROT:P00761|TRYP_PIG Trypsin - Sus scrofa (Pig).	298	5			7664	2+	842.509	0.005	5.93465	0.7963	R.VATVSLPR.S
1	1	CONTAM|P00761	24409.5	0.251		SWISS-PROT:P00761|TRYP_PIG Trypsin - Sus scrofa (Pig).	298	5			7796	2+	842.509	0.005	5.93465	0.8614	R.VATVSLPR.S
1	1	CONTAM|P00761	24409.5	0.251		SWISS-PROT:P00761|TRYP_PIG Trypsin - Sus scrofa (Pig).	298	5			8188	2+	842.509	0.004	4.74772	0.9292	R.VATVSLPR.S
1	1	CONTAM|P00761	24409.5	0.251		SWISS-PROT:P00761|TRYP_PIG Trypsin - Sus scrofa (Pig).	298	5			13221	3+	2211.1	0.016	7.2362	0.992	R.LGEHNIDVLEGNEQFINAAK.I
1	1	CONTAM|P00761	24409.5	0.251		SWISS-PROT:P00761|TRYP_PIG Trypsin - Sus scrofa (Pig).	298	5			13234	2+	2211.1	0.019	8.59299	0.6069	R.LGEHNIDVLEGNEQFINAAK.I
1	1	CONTAM|P00761	24409.5	0.251		SWISS-PROT:P00761|TRYP_PIG Trypsin - Sus scrofa (Pig).	298	5			13342	3+	2211.1	1.031	14.0201	0.9994	R.LGEHNIDVLEGNEQFINAAK.I
1	1	CONTAM|P00761	24409.5	0.251		SWISS-PROT:P00761|TRYP_PIG Trypsin - Sus scrofa (Pig).	298	5			13364	2+	2211.1	0.016	7.2362	0.9803	R.LGEHNIDVLEGNEQFINAAK.I
1	1	CONTAM|P00761	24409.5	0.251		SWISS-PROT:P00761|TRYP_PIG Trypsin - Sus scrofa (Pig).	298	5			13474	3+	2211.1	0.018	8.14073	0.991	R.LGEHNIDVLEGNEQFINAAK.I
1	1	CONTAM|P00761	24409.5	0.251		SWISS-PROT:P00761|TRYP_PIG Trypsin - Sus scrofa (Pig).	298	5			13739	3+	2211.1	0.014	6.33168	0.9679	R.LGEHNIDVLEGNEQFINAAK.I
1	1	CONTAM|P00761	24409.5	0.251		SWISS-PROT:P00761|TRYP_PIG Trypsin - Sus scrofa (Pig).	298	5			14685	3+	2299.18	0.016	6.95902	0.9655	K.IITHPNFNGNTLDNDIM"LIK.L
1	1	CONTAM|P00761	24409.5	0.251		SWISS-PROT:P00761|TRYP_PIG Trypsin - Sus scrofa (Pig).	298	5			15072	3+	2299.18	0.02	8.69877	0.9872	K.IITHPNFNGNTLDNDIM"LIK.L
1	1	CONTAM|P00761	24409.5	0.251		SWISS-PROT:P00761|TRYP_PIG Trypsin - Sus scrofa (Pig).	298	5			15575	3+	2283.18	0.015	6.56978	0.961	K.IITHPNFNGNTLDNDIMLIK.L
1	1	CONTAM|P00761	24409.5	0.251		SWISS-PROT:P00761|TRYP_PIG Trypsin - Sus scrofa (Pig).	298	5			15708	3+	2283.18	1.002	0.875971	0.8905	K.IITHPNFNGNTLDNDIMLIK.L
1	1	CONTAM|P00761	24409.5	0.251		SWISS-PROT:P00761|TRYP_PIG Trypsin - Sus scrofa (Pig).	298	5			15828	3+	2283.18	1	0	0.9919	K.IITHPNFNGNTLDNDIMLIK.L
1	1	CONTAM|P00761	24409.5	0.251		SWISS-PROT:P00761|TRYP_PIG Trypsin - Sus scrofa (Pig).	298	5			15949	3+	2283.18	1.001	0.437986	0.9883	K.IITHPNFNGNTLDNDIMLIK.L
1	1	CONTAM|P00761	24409.5	0.251		SWISS-PROT:P00761|TRYP_PIG Trypsin - Sus scrofa (Pig).	298	5			5252	2+	1045.56	0.006	5.73853	0.9948	K.LSSPATLNSR.V
1	1	CONTAM|P00761	24409.5	0.251		SWISS-PROT:P00761|TRYP_PIG Trypsin - Sus scrofa (Pig).	298	5			5383	2+	1045.56	0.007	6.69495	0.9999	K.LSSPATLNSR.V
1	1	CONTAM|P00761	24409.5	0.251		SWISS-PROT:P00761|TRYP_PIG Trypsin - Sus scrofa (Pig).	298	5			6754	2+	842.509	0.005	5.93465	0.9063	R.VATVSLPR.S
1	1	CONTAM|P00761	24409.5	0.251		SWISS-PROT:P00761|TRYP_PIG Trypsin - Sus scrofa (Pig).	298	5			7017	2+	842.509	0.007	8.30851	0.7188	R.VATVSLPR.S
1	1	CONTAM|P00761	24409.5	0.251		SWISS-PROT:P00761|TRYP_PIG Trypsin - Sus scrofa (Pig).	298	5			7149	2+	842.509	0.006	7.12158	0.9381	R.VATVSLPR.S
1	1	CONTAM|P00761	24409.5	0.251		SWISS-PROT:P00761|TRYP_PIG Trypsin - Sus scrofa (Pig).	298	5			7273	2+	842.509	0.006	7.12158	0.7888	R.VATVSLPR.S
1	1	CONTAM|P00761	24409.5	0.251		SWISS-PROT:P00761|TRYP_PIG Trypsin - Sus scrofa (Pig).	298	5			7498	2+	842.509	0.005	5.93465	0.773	R.VATVSLPR.S
1	1	CONTAM|P00761	24409.5	0.251		SWISS-PROT:P00761|TRYP_PIG Trypsin - Sus scrofa (Pig).	298	5			12205	3+	2211.1	0.02	9.04526	0.9959	R.LGEHNIDVLEGNEQFINAAK.I
1	1	CONTAM|P00761	24409.5	0.251		SWISS-PROT:P00761|TRYP_PIG Trypsin - Sus scrofa (Pig).	298	5			12316	2+	2211.1	0.017	7.68847	0.9996	R.LGEHNIDVLEGNEQFINAAK.I
1	1	CONTAM|P00761	24409.5	0.251		SWISS-PROT:P00761|TRYP_PIG Trypsin - Sus scrofa (Pig).	298	5			12326	3+	2211.1	0.019	8.59299	0.9993	R.LGEHNIDVLEGNEQFINAAK.I
1	1	CONTAM|P00761	24409.5	0.251		SWISS-PROT:P00761|TRYP_PIG Trypsin - Sus scrofa (Pig).	298	5			12447	3+	2211.1	0.021	9.49752	0.9934	R.LGEHNIDVLEGNEQFINAAK.I
1	1	CONTAM|P00761	24409.5	0.251		SWISS-PROT:P00761|TRYP_PIG Trypsin - Sus scrofa (Pig).	298	5			13185	3+	2211.1	1	0	0.9649	R.LGEHNIDVLEGNEQFINAAK.I
1	1	CONTAM|P00761	24409.5	0.251		SWISS-PROT:P00761|TRYP_PIG Trypsin - Sus scrofa (Pig).	298	5			13749	3+	2299.18	0.02	8.69877	0.9995	K.IITHPNFNGNTLDNDIM"LIK.L
1	1	CONTAM|P00761	24409.5	0.251		SWISS-PROT:P00761|TRYP_PIG Trypsin - Sus scrofa (Pig).	298	5			14346	3+	2283.18	1.015	6.56978	0.966	K.IITHPNFNGNTLDNDIMLIK.L
1	1	CONTAM|P00761	24409.5	0.251		SWISS-PROT:P00761|TRYP_PIG Trypsin - Sus scrofa (Pig).	298	5			14388	2+	2283.18	0.017	7.44576	0.9519	K.IITHPNFNGNTLDNDIMLIK.L
1	1	CONTAM|P00761	24409.5	0.251		SWISS-PROT:P00761|TRYP_PIG Trypsin - Sus scrofa (Pig).	298	5			14475	3+	2283.18	0.017	7.44576	0.9875	K.IITHPNFNGNTLDNDIMLIK.L
1	1	CONTAM|P00761	24409.5	0.251		SWISS-PROT:P00761|TRYP_PIG Trypsin - Sus scrofa (Pig).	298	5			14601	3+	2283.18	0.999	0.437986	0.9542	K.IITHPNFNGNTLDNDIMLIK.L
1	1	CONTAM|P00761	24409.5	0.251		SWISS-PROT:P00761|TRYP_PIG Trypsin - Sus scrofa (Pig).	298	5			14727	3+	2283.18	1.002	0.875971	0.7953	K.IITHPNFNGNTLDNDIMLIK.L
1	1	CONTAM|P00761	24409.5	0.251		SWISS-PROT:P00761|TRYP_PIG Trypsin - Sus scrofa (Pig).	298	5			16081	2+	2211.1	-1.016	7.2362	0.8819	R.LGEHNIDVLEGNEQFINAAK.I
1	1	CONTAM|P00761	24409.5	0.251		SWISS-PROT:P00761|TRYP_PIG Trypsin - Sus scrofa (Pig).	298	5			16107	3+	2211.1	-1.019	8.59299	0.9659	R.LGEHNIDVLEGNEQFINAAK.I
1	1	CONTAM|P00761	24409.5	0.251		SWISS-PROT:P00761|TRYP_PIG Trypsin - Sus scrofa (Pig).	298	5			5612	2+	1045.56	0.006	5.73853	0.6337	K.LSSPATLNSR.V
1	1	CONTAM|P00761	24409.5	0.251		SWISS-PROT:P00761|TRYP_PIG Trypsin - Sus scrofa (Pig).	298	5			5873	2+	1045.56	0.007	6.69495	0.9735	K.LSSPATLNSR.V
1	1	CONTAM|P00761	24409.5	0.251		SWISS-PROT:P00761|TRYP_PIG Trypsin - Sus scrofa (Pig).	298	5			6005	2+	1045.56	0.008	7.65138	0.995	K.LSSPATLNSR.V
1	1	CONTAM|P00761	24409.5	0.251		SWISS-PROT:P00761|TRYP_PIG Trypsin - Sus scrofa (Pig).	298	5			7445	2+	842.509	0.006	7.12158	0.8747	R.VATVSLPR.S
1	1	CONTAM|P00761	24409.5	0.251		SWISS-PROT:P00761|TRYP_PIG Trypsin - Sus scrofa (Pig).	298	5			7576	2+	842.509	0.008	9.49544	0.8769	R.VATVSLPR.S
1	1	CONTAM|P00761	24409.5	0.251		SWISS-PROT:P00761|TRYP_PIG Trypsin - Sus scrofa (Pig).	298	5			7708	2+	842.509	0.007	8.30851	0.9831	R.VATVSLPR.S
1	1	CONTAM|P00761	24409.5	0.251		SWISS-PROT:P00761|TRYP_PIG Trypsin - Sus scrofa (Pig).	298	5			7840	2+	842.509	0.006	7.12158	0.981	R.VATVSLPR.S
1	1	CONTAM|P00761	24409.5	0.251		SWISS-PROT:P00761|TRYP_PIG Trypsin - Sus scrofa (Pig).	298	5			8104	2+	842.509	0.007	8.30851	0.6018	R.VATVSLPR.S
1	1	CONTAM|P00761	24409.5	0.251		SWISS-PROT:P00761|TRYP_PIG Trypsin - Sus scrofa (Pig).	298	5			8236	2+	842.509	0.006	7.12158	0.8047	R.VATVSLPR.S
1	1	CONTAM|P00761	24409.5	0.251		SWISS-PROT:P00761|TRYP_PIG Trypsin - Sus scrofa (Pig).	298	5			8369	2+	842.509	0.006	7.12158	0.8086	R.VATVSLPR.S
1	1	CONTAM|P00761	24409.5	0.251		SWISS-PROT:P00761|TRYP_PIG Trypsin - Sus scrofa (Pig).	298	5			8494	2+	842.509	0.006	7.12158	0.8197	R.VATVSLPR.S
1	1	CONTAM|P00761	24409.5	0.251		SWISS-PROT:P00761|TRYP_PIG Trypsin - Sus scrofa (Pig).	298	5			8616	2+	842.509	0.005	5.93465	0.9213	R.VATVSLPR.S
1	1	CONTAM|P00761	24409.5	0.251		SWISS-PROT:P00761|TRYP_PIG Trypsin - Sus scrofa (Pig).	298	5			8741	2+	842.509	0.005	5.93465	0.9835	R.VATVSLPR.S
1	1	CONTAM|P00761	24409.5	0.251		SWISS-PROT:P00761|TRYP_PIG Trypsin - Sus scrofa (Pig).	298	5			9002	2+	842.509	0.005	5.93465	0.8975	R.VATVSLPR.S
1	1	CONTAM|P00761	24409.5	0.251		SWISS-PROT:P00761|TRYP_PIG Trypsin - Sus scrofa (Pig).	298	5			13375	2+	2211.1	0.02	9.04526	0.9974	R.LGEHNIDVLEGNEQFINAAK.I
1	1	CONTAM|P00761	24409.5	0.251		SWISS-PROT:P00761|TRYP_PIG Trypsin - Sus scrofa (Pig).	298	5			13449	3+	2211.1	0.023	10.402	0.9994	R.LGEHNIDVLEGNEQFINAAK.I
1	1	CONTAM|P00761	24409.5	0.251		SWISS-PROT:P00761|TRYP_PIG Trypsin - Sus scrofa (Pig).	298	5			13493	2+	2211.1	0.02	9.04526	1	R.LGEHNIDVLEGNEQFINAAK.I
1	1	CONTAM|P00761	24409.5	0.251		SWISS-PROT:P00761|TRYP_PIG Trypsin - Sus scrofa (Pig).	298	5			13570	3+	2211.1	0.017	7.68847	0.9999	R.LGEHNIDVLEGNEQFINAAK.I
1	1	CONTAM|P00761	24409.5	0.251		SWISS-PROT:P00761|TRYP_PIG Trypsin - Sus scrofa (Pig).	298	5			13691	3+	2211.1	0.023	10.402	0.9658	R.LGEHNIDVLEGNEQFINAAK.I
1	1	CONTAM|P00761	24409.5	0.251		SWISS-PROT:P00761|TRYP_PIG Trypsin - Sus scrofa (Pig).	298	5			13957	3+	2211.1	0.017	7.68847	0.983	R.LGEHNIDVLEGNEQFINAAK.I
1	1	CONTAM|P00761	24409.5	0.251		SWISS-PROT:P00761|TRYP_PIG Trypsin - Sus scrofa (Pig).	298	5			14897	3+	2299.18	0.019	8.26383	0.9986	K.IITHPNFNGNTLDNDIM"LIK.L
1	1	CONTAM|P00761	24409.5	0.251		SWISS-PROT:P00761|TRYP_PIG Trypsin - Sus scrofa (Pig).	298	5			15399	3+	2299.18	1.002	0.869877	0.9418	K.IITHPNFNGNTLDNDIM"LIK.L
1	1	CONTAM|P00761	24409.5	0.251		SWISS-PROT:P00761|TRYP_PIG Trypsin - Sus scrofa (Pig).	298	5			15685	3+	2283.18	0.025	10.9496	0.9935	K.IITHPNFNGNTLDNDIMLIK.L
1	1	CONTAM|P00761	24409.5	0.251		SWISS-PROT:P00761|TRYP_PIG Trypsin - Sus scrofa (Pig).	298	5			15806	3+	2283.18	0.02	8.75971	0.9979	K.IITHPNFNGNTLDNDIMLIK.L
1	1	CONTAM|P00761	24409.5	0.251		SWISS-PROT:P00761|TRYP_PIG Trypsin - Sus scrofa (Pig).	298	5			16059	3+	2283.18	1.003	1.31396	0.8156	K.IITHPNFNGNTLDNDIMLIK.L
1	1	CONTAM|P00761	24409.5	0.251		SWISS-PROT:P00761|TRYP_PIG Trypsin - Sus scrofa (Pig).	298	5			16136	2+	2283.18	1.004	1.75194	0.6445	K.IITHPNFNGNTLDNDIMLIK.L
1	1	CONTAM|P00761	24409.5	0.251		SWISS-PROT:P00761|TRYP_PIG Trypsin - Sus scrofa (Pig).	298	5			16180	3+	2283.18	1.009	3.94187	0.9983	K.IITHPNFNGNTLDNDIMLIK.L
1	1	CONTAM|P00761	24409.5	0.251		SWISS-PROT:P00761|TRYP_PIG Trypsin - Sus scrofa (Pig).	298	5			17468	2+	2211.1	-1.015	6.78394	0.615	R.LGEHNIDVLEGNEQFINAAK.I
1	1	CONTAM|P00761	24409.5	0.251		SWISS-PROT:P00761|TRYP_PIG Trypsin - Sus scrofa (Pig).	298	5			5347	2+	1045.56	0.003	2.86927	0.9615	K.LSSPATLNSR.V
1	1	CONTAM|P00761	24409.5	0.251		SWISS-PROT:P00761|TRYP_PIG Trypsin - Sus scrofa (Pig).	298	5			5470	2+	1045.56	0.004	3.82569	0.8974	K.LSSPATLNSR.V
1	1	CONTAM|P00761	24409.5	0.251		SWISS-PROT:P00761|TRYP_PIG Trypsin - Sus scrofa (Pig).	298	5			6861	2+	842.509	0.003	3.56079	0.9834	R.VATVSLPR.S
1	1	CONTAM|P00761	24409.5	0.251		SWISS-PROT:P00761|TRYP_PIG Trypsin - Sus scrofa (Pig).	298	5			6984	2+	842.509	0.004	4.74772	0.9596	R.VATVSLPR.S
1	1	CONTAM|P00761	24409.5	0.251		SWISS-PROT:P00761|TRYP_PIG Trypsin - Sus scrofa (Pig).	298	5			7116	2+	842.509	0.006	7.12158	0.9294	R.VATVSLPR.S
1	1	CONTAM|P00761	24409.5	0.251		SWISS-PROT:P00761|TRYP_PIG Trypsin - Sus scrofa (Pig).	298	5			7248	2+	842.509	0.003	3.56079	0.8341	R.VATVSLPR.S
1	1	CONTAM|P00761	24409.5	0.251		SWISS-PROT:P00761|TRYP_PIG Trypsin - Sus scrofa (Pig).	298	5			7377	2+	842.509	0.003	3.56079	0.9787	R.VATVSLPR.S
1	1	CONTAM|P00761	24409.5	0.251		SWISS-PROT:P00761|TRYP_PIG Trypsin - Sus scrofa (Pig).	298	5			12155	3+	2211.1	0.007	3.16584	0.9032	R.LGEHNIDVLEGNEQFINAAK.I
1	1	CONTAM|P00761	24409.5	0.251		SWISS-PROT:P00761|TRYP_PIG Trypsin - Sus scrofa (Pig).	298	5			12163	2+	2211.1	0.007	3.16584	0.9088	R.LGEHNIDVLEGNEQFINAAK.I
1	1	CONTAM|P00761	24409.5	0.251		SWISS-PROT:P00761|TRYP_PIG Trypsin - Sus scrofa (Pig).	298	5			12284	3+	2211.1	0.012	5.42715	0.9999	R.LGEHNIDVLEGNEQFINAAK.I
1	1	CONTAM|P00761	24409.5	0.251		SWISS-PROT:P00761|TRYP_PIG Trypsin - Sus scrofa (Pig).	298	5			12285	2+	2211.1	0.011	4.97489	0.887	R.LGEHNIDVLEGNEQFINAAK.I
1	1	CONTAM|P00761	24409.5	0.251		SWISS-PROT:P00761|TRYP_PIG Trypsin - Sus scrofa (Pig).	298	5			12417	3+	2211.1	0.013	5.87942	0.9965	R.LGEHNIDVLEGNEQFINAAK.I
1	1	CONTAM|P00761	24409.5	0.251		SWISS-PROT:P00761|TRYP_PIG Trypsin - Sus scrofa (Pig).	298	5			12548	3+	2211.1	0.997	1.35679	0.7605	R.LGEHNIDVLEGNEQFINAAK.I
1	1	CONTAM|P00761	24409.5	0.251		SWISS-PROT:P00761|TRYP_PIG Trypsin - Sus scrofa (Pig).	298	5			12680	3+	2211.1	1.001	0.452263	0.6973	R.LGEHNIDVLEGNEQFINAAK.I
1	1	CONTAM|P00761	24409.5	0.251		SWISS-PROT:P00761|TRYP_PIG Trypsin - Sus scrofa (Pig).	298	5			12925	3+	2211.1	1.001	0.452263	0.9549	R.LGEHNIDVLEGNEQFINAAK.I
1	1	CONTAM|P00761	24409.5	0.251		SWISS-PROT:P00761|TRYP_PIG Trypsin - Sus scrofa (Pig).	298	5			13676	3+	2299.18	0.009	3.91445	0.8937	K.IITHPNFNGNTLDNDIM"LIK.L
1	1	CONTAM|P00761	24409.5	0.251		SWISS-PROT:P00761|TRYP_PIG Trypsin - Sus scrofa (Pig).	298	5			14359	3+	2283.18	0.012	5.25583	0.9367	K.IITHPNFNGNTLDNDIMLIK.L
1	1	CONTAM|P00761	24409.5	0.251		SWISS-PROT:P00761|TRYP_PIG Trypsin - Sus scrofa (Pig).	298	5			14852	3+	2283.18	0.997	1.31396	0.9377	K.IITHPNFNGNTLDNDIMLIK.L
1	1	CONTAM|P00761	24409.5	0.251		SWISS-PROT:P00761|TRYP_PIG Trypsin - Sus scrofa (Pig).	298	5			5714	2+	1045.56	-0.016	15.3027	0.9995	K.LSSPATLNSR.V
1	1	CONTAM|P00761	24409.5	0.251		SWISS-PROT:P00761|TRYP_PIG Trypsin - Sus scrofa (Pig).	298	5			5998	2+	1045.56	0.007	6.69495	0.9998	K.LSSPATLNSR.V
1	1	CONTAM|P00761	24409.5	0.251		SWISS-PROT:P00761|TRYP_PIG Trypsin - Sus scrofa (Pig).	298	5			7737	2+	842.509	0.004	4.74772	0.9223	R.VATVSLPR.S
1	1	CONTAM|P00761	24409.5	0.251		SWISS-PROT:P00761|TRYP_PIG Trypsin - Sus scrofa (Pig).	298	5			7869	2+	842.509	0.004	4.74772	0.7234	R.VATVSLPR.S
1	1	CONTAM|P00761	24409.5	0.251		SWISS-PROT:P00761|TRYP_PIG Trypsin - Sus scrofa (Pig).	298	5			8130	2+	842.509	0.006	7.12158	0.9644	R.VATVSLPR.S
1	1	CONTAM|P00761	24409.5	0.251		SWISS-PROT:P00761|TRYP_PIG Trypsin - Sus scrofa (Pig).	298	5			8261	2+	842.509	0.006	7.12158	0.9323	R.VATVSLPR.S
1	1	CONTAM|P00761	24409.5	0.251		SWISS-PROT:P00761|TRYP_PIG Trypsin - Sus scrofa (Pig).	298	5			8390	2+	842.509	0.005	5.93465	0.8881	R.VATVSLPR.S
1	1	CONTAM|P00761	24409.5	0.251		SWISS-PROT:P00761|TRYP_PIG Trypsin - Sus scrofa (Pig).	298	5			8511	2+	842.509	0.005	5.93465	0.8862	R.VATVSLPR.S
1	1	CONTAM|P00761	24409.5	0.251		SWISS-PROT:P00761|TRYP_PIG Trypsin - Sus scrofa (Pig).	298	5			8765	2+	842.509	0.005	5.93465	0.8873	R.VATVSLPR.S
1	1	CONTAM|P00761	24409.5	0.251		SWISS-PROT:P00761|TRYP_PIG Trypsin - Sus scrofa (Pig).	298	5			8892	2+	842.509	0.004	4.74772	0.8379	R.VATVSLPR.S
1	1	CONTAM|P00761	24409.5	0.251		SWISS-PROT:P00761|TRYP_PIG Trypsin - Sus scrofa (Pig).	298	5			9021	2+	842.509	0.005	5.93465	0.854	R.VATVSLPR.S
1	1	CONTAM|P00761	24409.5	0.251		SWISS-PROT:P00761|TRYP_PIG Trypsin - Sus scrofa (Pig).	298	5			11554	2+	842.509	0.006	7.12158	0.6437	R.VATVSLPR.S
1	1	CONTAM|P00761	24409.5	0.251		SWISS-PROT:P00761|TRYP_PIG Trypsin - Sus scrofa (Pig).	298	5			13312	2+	2211.1	0.02	9.04526	0.9997	R.LGEHNIDVLEGNEQFINAAK.I
1	1	CONTAM|P00761	24409.5	0.251		SWISS-PROT:P00761|TRYP_PIG Trypsin - Sus scrofa (Pig).	298	5			13418	3+	2211.1	0.02	9.04526	0.9999	R.LGEHNIDVLEGNEQFINAAK.I
1	1	CONTAM|P00761	24409.5	0.251		SWISS-PROT:P00761|TRYP_PIG Trypsin - Sus scrofa (Pig).	298	5			13440	2+	2211.1	0.015	6.78394	1	R.LGEHNIDVLEGNEQFINAAK.I
1	1	CONTAM|P00761	24409.5	0.251		SWISS-PROT:P00761|TRYP_PIG Trypsin - Sus scrofa (Pig).	298	5			13550	3+	2211.1	0.017	7.68847	1	R.LGEHNIDVLEGNEQFINAAK.I
1	1	CONTAM|P00761	24409.5	0.251		SWISS-PROT:P00761|TRYP_PIG Trypsin - Sus scrofa (Pig).	298	5			13572	2+	2211.1	0.011	4.97489	0.9648	R.LGEHNIDVLEGNEQFINAAK.I
1	1	CONTAM|P00761	24409.5	0.251		SWISS-PROT:P00761|TRYP_PIG Trypsin - Sus scrofa (Pig).	298	5			13706	2+	2211.1	1.003	1.35679	0.9481	R.LGEHNIDVLEGNEQFINAAK.I
1	1	CONTAM|P00761	24409.5	0.251		SWISS-PROT:P00761|TRYP_PIG Trypsin - Sus scrofa (Pig).	298	5			13946	3+	2211.1	0.015	6.78394	0.9941	R.LGEHNIDVLEGNEQFINAAK.I
1	1	CONTAM|P00761	24409.5	0.251		SWISS-PROT:P00761|TRYP_PIG Trypsin - Sus scrofa (Pig).	298	5			14194	3+	2211.1	0.014	6.33168	0.9675	R.LGEHNIDVLEGNEQFINAAK.I
1	1	CONTAM|P00761	24409.5	0.251		SWISS-PROT:P00761|TRYP_PIG Trypsin - Sus scrofa (Pig).	298	5			14320	3+	2211.1	1	0	0.8279	R.LGEHNIDVLEGNEQFINAAK.I
1	1	CONTAM|P00761	24409.5	0.251		SWISS-PROT:P00761|TRYP_PIG Trypsin - Sus scrofa (Pig).	298	5			14914	3+	2299.18	0.017	7.39396	0.9994	K.IITHPNFNGNTLDNDIM"LIK.L
1	1	CONTAM|P00761	24409.5	0.251		SWISS-PROT:P00761|TRYP_PIG Trypsin - Sus scrofa (Pig).	298	5			15035	3+	2283.18	1.002	0.875971	0.8859	K.IITHPNFNGNTLDNDIMLIK.L
1	1	CONTAM|P00761	24409.5	0.251		SWISS-PROT:P00761|TRYP_PIG Trypsin - Sus scrofa (Pig).	298	5			15167	3+	2299.18	0.02	8.69877	0.8485	K.IITHPNFNGNTLDNDIM"LIK.L
1	1	CONTAM|P00761	24409.5	0.251		SWISS-PROT:P00761|TRYP_PIG Trypsin - Sus scrofa (Pig).	298	5			15552	3+	2299.18	1.005	2.17469	0.6321	K.IITHPNFNGNTLDNDIM"LIK.L
1	1	CONTAM|P00761	24409.5	0.251		SWISS-PROT:P00761|TRYP_PIG Trypsin - Sus scrofa (Pig).	298	5			15600	2+	2283.18	0.012	5.25583	0.9995	K.IITHPNFNGNTLDNDIMLIK.L
1	1	CONTAM|P00761	24409.5	0.251		SWISS-PROT:P00761|TRYP_PIG Trypsin - Sus scrofa (Pig).	298	5			15640	3+	2283.18	0.02	8.75971	0.9872	K.IITHPNFNGNTLDNDIMLIK.L
1	1	CONTAM|P00761	24409.5	0.251		SWISS-PROT:P00761|TRYP_PIG Trypsin - Sus scrofa (Pig).	298	5			15722	2+	2283.18	0.02	8.75971	0.9095	K.IITHPNFNGNTLDNDIMLIK.L
1	1	CONTAM|P00761	24409.5	0.251		SWISS-PROT:P00761|TRYP_PIG Trypsin - Sus scrofa (Pig).	298	5			15773	3+	2283.18	0.017	7.44576	0.8832	K.IITHPNFNGNTLDNDIMLIK.L
1	1	CONTAM|P00761	24409.5	0.251		SWISS-PROT:P00761|TRYP_PIG Trypsin - Sus scrofa (Pig).	298	5			16146	3+	2283.18	1.005	2.18993	0.7853	K.IITHPNFNGNTLDNDIMLIK.L
1	1	CONTAM|P00761	24409.5	0.251		SWISS-PROT:P00761|TRYP_PIG Trypsin - Sus scrofa (Pig).	298	5			5962	2+	1045.56	-0.02	19.1284	0.9852	K.LSSPATLNSR.V
1	1	CONTAM|P00761	24409.5	0.251		SWISS-PROT:P00761|TRYP_PIG Trypsin - Sus scrofa (Pig).	298	5			6226	2+	1045.56	0.008	7.65138	0.9971	K.LSSPATLNSR.V
1	1	CONTAM|P00761	24409.5	0.251		SWISS-PROT:P00761|TRYP_PIG Trypsin - Sus scrofa (Pig).	298	5			6358	2+	1045.56	0.007	6.69495	0.9981	K.LSSPATLNSR.V
1	1	CONTAM|P00761	24409.5	0.251		SWISS-PROT:P00761|TRYP_PIG Trypsin - Sus scrofa (Pig).	298	5			6523	2+	842.509	0.006	7.12158	0.7462	R.VATVSLPR.S
1	1	CONTAM|P00761	24409.5	0.251		SWISS-PROT:P00761|TRYP_PIG Trypsin - Sus scrofa (Pig).	298	5			7975	2+	842.509	0.006	7.12158	0.6369	R.VATVSLPR.S
1	1	CONTAM|P00761	24409.5	0.251		SWISS-PROT:P00761|TRYP_PIG Trypsin - Sus scrofa (Pig).	298	5			8107	2+	842.509	0.005	5.93465	0.9879	R.VATVSLPR.S
1	1	CONTAM|P00761	24409.5	0.251		SWISS-PROT:P00761|TRYP_PIG Trypsin - Sus scrofa (Pig).	298	5			8239	2+	842.509	0.006	7.12158	0.9854	R.VATVSLPR.S
1	1	CONTAM|P00761	24409.5	0.251		SWISS-PROT:P00761|TRYP_PIG Trypsin - Sus scrofa (Pig).	298	5			8371	2+	842.509	0.006	7.12158	0.9719	R.VATVSLPR.S
1	1	CONTAM|P00761	24409.5	0.251		SWISS-PROT:P00761|TRYP_PIG Trypsin - Sus scrofa (Pig).	298	5			8636	2+	842.509	0.006	7.12158	0.8773	R.VATVSLPR.S
1	1	CONTAM|P00761	24409.5	0.251		SWISS-PROT:P00761|TRYP_PIG Trypsin - Sus scrofa (Pig).	298	5			8769	2+	842.509	0.006	7.12158	0.9	R.VATVSLPR.S
1	1	CONTAM|P00761	24409.5	0.251		SWISS-PROT:P00761|TRYP_PIG Trypsin - Sus scrofa (Pig).	298	5			8899	2+	842.509	0.007	8.30851	0.9012	R.VATVSLPR.S
1	1	CONTAM|P00761	24409.5	0.251		SWISS-PROT:P00761|TRYP_PIG Trypsin - Sus scrofa (Pig).	298	5			13397	3+	2211.1	0.018	8.14073	0.9967	R.LGEHNIDVLEGNEQFINAAK.I
1	1	CONTAM|P00761	24409.5	0.251		SWISS-PROT:P00761|TRYP_PIG Trypsin - Sus scrofa (Pig).	298	5			13728	2+	2211.1	0.017	7.68847	1	R.LGEHNIDVLEGNEQFINAAK.I
1	1	CONTAM|P00761	24409.5	0.251		SWISS-PROT:P00761|TRYP_PIG Trypsin - Sus scrofa (Pig).	298	5			13782	3+	2211.1	0.023	10.402	1	R.LGEHNIDVLEGNEQFINAAK.I
1	1	CONTAM|P00761	24409.5	0.251		SWISS-PROT:P00761|TRYP_PIG Trypsin - Sus scrofa (Pig).	298	5			13859	2+	2211.1	0.017	7.68847	1	R.LGEHNIDVLEGNEQFINAAK.I
1	1	CONTAM|P00761	24409.5	0.251		SWISS-PROT:P00761|TRYP_PIG Trypsin - Sus scrofa (Pig).	298	5			13914	3+	2211.1	0.018	8.14073	1	R.LGEHNIDVLEGNEQFINAAK.I
1	1	CONTAM|P00761	24409.5	0.251		SWISS-PROT:P00761|TRYP_PIG Trypsin - Sus scrofa (Pig).	298	5			14046	3+	2211.1	0.023	10.402	0.9999	R.LGEHNIDVLEGNEQFINAAK.I
1	1	CONTAM|P00761	24409.5	0.251		SWISS-PROT:P00761|TRYP_PIG Trypsin - Sus scrofa (Pig).	298	5			14311	3+	2211.1	0.015	6.78394	0.9998	R.LGEHNIDVLEGNEQFINAAK.I
1	1	CONTAM|P00761	24409.5	0.251		SWISS-PROT:P00761|TRYP_PIG Trypsin - Sus scrofa (Pig).	298	5			14739	3+	2211.1	0.999	0.452263	0.9606	R.LGEHNIDVLEGNEQFINAAK.I
1	1	CONTAM|P00761	24409.5	0.251		SWISS-PROT:P00761|TRYP_PIG Trypsin - Sus scrofa (Pig).	298	5			15256	3+	2299.18	0.018	7.8289	0.9903	K.IITHPNFNGNTLDNDIM"LIK.L
1	1	CONTAM|P00761	24409.5	0.251		SWISS-PROT:P00761|TRYP_PIG Trypsin - Sus scrofa (Pig).	298	5			15388	3+	2299.18	0.02	8.69877	1	K.IITHPNFNGNTLDNDIM"LIK.L
1	1	CONTAM|P00761	24409.5	0.251		SWISS-PROT:P00761|TRYP_PIG Trypsin - Sus scrofa (Pig).	298	5			16026	3+	2283.18	0.021	9.1977	0.9971	K.IITHPNFNGNTLDNDIMLIK.L
1	1	CONTAM|P00761	24409.5	0.251		SWISS-PROT:P00761|TRYP_PIG Trypsin - Sus scrofa (Pig).	298	5			16031	2+	2283.18	0.018	7.88374	0.9952	K.IITHPNFNGNTLDNDIMLIK.L
1	1	CONTAM|P00761	24409.5	0.251		SWISS-PROT:P00761|TRYP_PIG Trypsin - Sus scrofa (Pig).	298	5			16147	3+	2283.18	0.018	7.88374	0.9791	K.IITHPNFNGNTLDNDIMLIK.L
1	1	CONTAM|P00761	24409.5	0.251		SWISS-PROT:P00761|TRYP_PIG Trypsin - Sus scrofa (Pig).	298	5			16153	2+	2283.18	0.018	7.88374	0.9633	K.IITHPNFNGNTLDNDIMLIK.L
1	1	CONTAM|P00761	24409.5	0.251		SWISS-PROT:P00761|TRYP_PIG Trypsin - Sus scrofa (Pig).	298	5			16279	3+	2283.18	1.008	3.50388	0.811	K.IITHPNFNGNTLDNDIMLIK.L
1	1	CONTAM|P00761	24409.5	0.251		SWISS-PROT:P00761|TRYP_PIG Trypsin - Sus scrofa (Pig).	298	5			16400	3+	2283.18	1.003	1.31396	0.9901	K.IITHPNFNGNTLDNDIMLIK.L
1	1	CONTAM|P00761	24409.5	0.251		SWISS-PROT:P00761|TRYP_PIG Trypsin - Sus scrofa (Pig).	298	5			16543	2+	2283.18	1.002	0.875971	0.8606	K.IITHPNFNGNTLDNDIMLIK.L
1	1	CONTAM|P00761	24409.5	0.251		SWISS-PROT:P00761|TRYP_PIG Trypsin - Sus scrofa (Pig).	298	5			16642	3+	2283.18	1.006	2.62791	0.6709	K.IITHPNFNGNTLDNDIMLIK.L
1	1	CONTAM|P00761	24409.5	0.251		SWISS-PROT:P00761|TRYP_PIG Trypsin - Sus scrofa (Pig).	298	5			6075	2+	1045.56	0.009	8.6078	0.9978	K.LSSPATLNSR.V
1	1	CONTAM|P00761	24409.5	0.251		SWISS-PROT:P00761|TRYP_PIG Trypsin - Sus scrofa (Pig).	298	5			6205	2+	1045.56	-0.013	12.4335	0.9856	K.LSSPATLNSR.V
1	1	CONTAM|P00761	24409.5	0.251		SWISS-PROT:P00761|TRYP_PIG Trypsin - Sus scrofa (Pig).	298	5			6337	2+	1045.56	0.01	9.56422	0.9995	K.LSSPATLNSR.V
1	1	CONTAM|P00761	24409.5	0.251		SWISS-PROT:P00761|TRYP_PIG Trypsin - Sus scrofa (Pig).	298	5			6468	2+	1045.56	0.009	8.6078	0.9998	K.LSSPATLNSR.V
1	1	CONTAM|P00761	24409.5	0.251		SWISS-PROT:P00761|TRYP_PIG Trypsin - Sus scrofa (Pig).	298	5			8052	2+	842.509	0.007	8.30851	0.8932	R.VATVSLPR.S
1	1	CONTAM|P00761	24409.5	0.251		SWISS-PROT:P00761|TRYP_PIG Trypsin - Sus scrofa (Pig).	298	5			8184	2+	842.509	0.006	7.12158	0.9784	R.VATVSLPR.S
1	1	CONTAM|P00761	24409.5	0.251		SWISS-PROT:P00761|TRYP_PIG Trypsin - Sus scrofa (Pig).	298	5			8316	2+	842.509	0.006	7.12158	0.9819	R.VATVSLPR.S
1	1	CONTAM|P00761	24409.5	0.251		SWISS-PROT:P00761|TRYP_PIG Trypsin - Sus scrofa (Pig).	298	5			8448	2+	842.509	0.007	8.30851	0.9898	R.VATVSLPR.S
1	1	CONTAM|P00761	24409.5	0.251		SWISS-PROT:P00761|TRYP_PIG Trypsin - Sus scrofa (Pig).	298	5			8580	2+	842.509	0.008	9.49544	0.9383	R.VATVSLPR.S
1	1	CONTAM|P00761	24409.5	0.251		SWISS-PROT:P00761|TRYP_PIG Trypsin - Sus scrofa (Pig).	298	5			8713	2+	842.509	0.007	8.30851	0.9308	R.VATVSLPR.S
1	1	CONTAM|P00761	24409.5	0.251		SWISS-PROT:P00761|TRYP_PIG Trypsin - Sus scrofa (Pig).	298	5			8845	2+	842.509	0.007	8.30851	0.9001	R.VATVSLPR.S
1	1	CONTAM|P00761	24409.5	0.251		SWISS-PROT:P00761|TRYP_PIG Trypsin - Sus scrofa (Pig).	298	5			8977	2+	842.509	0.007	8.30851	0.7555	R.VATVSLPR.S
1	1	CONTAM|P00761	24409.5	0.251		SWISS-PROT:P00761|TRYP_PIG Trypsin - Sus scrofa (Pig).	298	5			9110	2+	842.509	0.007	8.30851	0.8251	R.VATVSLPR.S
1	1	CONTAM|P00761	24409.5	0.251		SWISS-PROT:P00761|TRYP_PIG Trypsin - Sus scrofa (Pig).	298	5			9320	2+	842.509	0.006	7.12158	0.9373	R.VATVSLPR.S
1	1	CONTAM|P00761	24409.5	0.251		SWISS-PROT:P00761|TRYP_PIG Trypsin - Sus scrofa (Pig).	298	5			9587	2+	842.509	0.006	7.12158	0.8925	R.VATVSLPR.S
1	1	CONTAM|P00761	24409.5	0.251		SWISS-PROT:P00761|TRYP_PIG Trypsin - Sus scrofa (Pig).	298	5			13652	3+	2211.1	0.016	7.2362	0.9956	R.LGEHNIDVLEGNEQFINAAK.I
1	1	CONTAM|P00761	24409.5	0.251		SWISS-PROT:P00761|TRYP_PIG Trypsin - Sus scrofa (Pig).	298	5			13702	2+	2211.1	1.009	4.07036	0.976	R.LGEHNIDVLEGNEQFINAAK.I
1	1	CONTAM|P00761	24409.5	0.251		SWISS-PROT:P00761|TRYP_PIG Trypsin - Sus scrofa (Pig).	298	5			13997	2+	2211.1	0.019	8.59299	1	R.LGEHNIDVLEGNEQFINAAK.I
1	1	CONTAM|P00761	24409.5	0.251		SWISS-PROT:P00761|TRYP_PIG Trypsin - Sus scrofa (Pig).	298	5			14102	3+	2211.1	0.023	10.402	1	R.LGEHNIDVLEGNEQFINAAK.I
1	1	CONTAM|P00761	24409.5	0.251		SWISS-PROT:P00761|TRYP_PIG Trypsin - Sus scrofa (Pig).	298	5			14127	2+	2211.1	0.017	7.68847	1	R.LGEHNIDVLEGNEQFINAAK.I
1	1	CONTAM|P00761	24409.5	0.251		SWISS-PROT:P00761|TRYP_PIG Trypsin - Sus scrofa (Pig).	298	5			14234	3+	2211.1	0.019	8.59299	1	R.LGEHNIDVLEGNEQFINAAK.I
1	1	CONTAM|P00761	24409.5	0.251		SWISS-PROT:P00761|TRYP_PIG Trypsin - Sus scrofa (Pig).	298	5			14348	2+	2211.1	1.004	1.80905	0.9545	R.LGEHNIDVLEGNEQFINAAK.I
1	1	CONTAM|P00761	24409.5	0.251		SWISS-PROT:P00761|TRYP_PIG Trypsin - Sus scrofa (Pig).	298	5			14633	3+	2211.1	0.017	7.68847	0.9275	R.LGEHNIDVLEGNEQFINAAK.I
1	1	CONTAM|P00761	24409.5	0.251		SWISS-PROT:P00761|TRYP_PIG Trypsin - Sus scrofa (Pig).	298	5			15037	3+	2211.1	0.999	0.452263	0.9446	R.LGEHNIDVLEGNEQFINAAK.I
1	1	CONTAM|P00761	24409.5	0.251		SWISS-PROT:P00761|TRYP_PIG Trypsin - Sus scrofa (Pig).	298	5			15301	3+	2211.1	1.004	1.80905	0.9497	R.LGEHNIDVLEGNEQFINAAK.I
1	1	CONTAM|P00761	24409.5	0.251		SWISS-PROT:P00761|TRYP_PIG Trypsin - Sus scrofa (Pig).	298	5			15886	3+	2299.18	0.02	8.69877	0.9895	K.IITHPNFNGNTLDNDIM"LIK.L
1	1	CONTAM|P00761	24409.5	0.251		SWISS-PROT:P00761|TRYP_PIG Trypsin - Sus scrofa (Pig).	298	5			16271	2+	2283.18	0.022	9.63568	0.9837	K.IITHPNFNGNTLDNDIMLIK.L
1	1	CONTAM|P00761	24409.5	0.251		SWISS-PROT:P00761|TRYP_PIG Trypsin - Sus scrofa (Pig).	298	5			16303	3+	2299.18	0.02	8.69877	0.976	K.IITHPNFNGNTLDNDIM"LIK.L
1	1	CONTAM|P00761	24409.5	0.251		SWISS-PROT:P00761|TRYP_PIG Trypsin - Sus scrofa (Pig).	298	5			16313	3+	2283.18	0.023	10.0737	0.9532	K.IITHPNFNGNTLDNDIMLIK.L
1	1	CONTAM|P00761	24409.5	0.251		SWISS-PROT:P00761|TRYP_PIG Trypsin - Sus scrofa (Pig).	298	5			16446	3+	2283.18	1.015	6.56978	0.9957	K.IITHPNFNGNTLDNDIMLIK.L
1	1	CONTAM|P00761	24409.5	0.251		SWISS-PROT:P00761|TRYP_PIG Trypsin - Sus scrofa (Pig).	298	5			16567	3+	2283.18	1.005	2.18993	0.944	K.IITHPNFNGNTLDNDIMLIK.L
1	1	CONTAM|P00761	24409.5	0.251		SWISS-PROT:P00761|TRYP_PIG Trypsin - Sus scrofa (Pig).	298	5			16698	3+	2283.18	1.004	1.75194	0.7894	K.IITHPNFNGNTLDNDIMLIK.L
1	1	CONTAM|P00761	24409.5	0.251		SWISS-PROT:P00761|TRYP_PIG Trypsin - Sus scrofa (Pig).	298	5			16819	3+	2283.18	1.004	1.75194	0.886	K.IITHPNFNGNTLDNDIMLIK.L
1	1	CONTAM|P00761	24409.5	0.251		SWISS-PROT:P00761|TRYP_PIG Trypsin - Sus scrofa (Pig).	298	5			6110	2+	1045.56	-0.014	13.3899	0.8552	K.LSSPATLNSR.V
1	1	CONTAM|P00761	24409.5	0.251		SWISS-PROT:P00761|TRYP_PIG Trypsin - Sus scrofa (Pig).	298	5			6499	2+	1045.56	0.008	7.65138	0.9993	K.LSSPATLNSR.V
1	1	CONTAM|P00761	24409.5	0.251		SWISS-PROT:P00761|TRYP_PIG Trypsin - Sus scrofa (Pig).	298	5			8017	2+	842.509	0.006	7.12158	0.8636	R.VATVSLPR.S
1	1	CONTAM|P00761	24409.5	0.251		SWISS-PROT:P00761|TRYP_PIG Trypsin - Sus scrofa (Pig).	298	5			8149	2+	842.509	0.007	8.30851	0.9717	R.VATVSLPR.S
1	1	CONTAM|P00761	24409.5	0.251		SWISS-PROT:P00761|TRYP_PIG Trypsin - Sus scrofa (Pig).	298	5			8281	2+	842.509	0.006	7.12158	0.9763	R.VATVSLPR.S
1	1	CONTAM|P00761	24409.5	0.251		SWISS-PROT:P00761|TRYP_PIG Trypsin - Sus scrofa (Pig).	298	5			8413	2+	842.509	0.006	7.12158	0.9878	R.VATVSLPR.S
1	1	CONTAM|P00761	24409.5	0.251		SWISS-PROT:P00761|TRYP_PIG Trypsin - Sus scrofa (Pig).	298	5			8545	2+	842.509	0.007	8.30851	0.9295	R.VATVSLPR.S
1	1	CONTAM|P00761	24409.5	0.251		SWISS-PROT:P00761|TRYP_PIG Trypsin - Sus scrofa (Pig).	298	5			8677	2+	842.509	0.007	8.30851	0.6399	R.VATVSLPR.S
1	1	CONTAM|P00761	24409.5	0.251		SWISS-PROT:P00761|TRYP_PIG Trypsin - Sus scrofa (Pig).	298	5			8810	2+	842.509	0.007	8.30851	0.8542	R.VATVSLPR.S
1	1	CONTAM|P00761	24409.5	0.251		SWISS-PROT:P00761|TRYP_PIG Trypsin - Sus scrofa (Pig).	298	5			8942	2+	842.509	0.007	8.30851	0.7591	R.VATVSLPR.S
1	1	CONTAM|P00761	24409.5	0.251		SWISS-PROT:P00761|TRYP_PIG Trypsin - Sus scrofa (Pig).	298	5			9074	2+	842.509	0.006	7.12158	0.7111	R.VATVSLPR.S
1	1	CONTAM|P00761	24409.5	0.251		SWISS-PROT:P00761|TRYP_PIG Trypsin - Sus scrofa (Pig).	298	5			9337	2+	842.509	0.006	7.12158	0.742	R.VATVSLPR.S
1	1	CONTAM|P00761	24409.5	0.251		SWISS-PROT:P00761|TRYP_PIG Trypsin - Sus scrofa (Pig).	298	5			14056	2+	2211.1	0.016	7.2362	0.9986	R.LGEHNIDVLEGNEQFINAAK.I
1	1	CONTAM|P00761	24409.5	0.251		SWISS-PROT:P00761|TRYP_PIG Trypsin - Sus scrofa (Pig).	298	5			14154	3+	2211.1	0.023	10.402	1	R.LGEHNIDVLEGNEQFINAAK.I
1	1	CONTAM|P00761	24409.5	0.251		SWISS-PROT:P00761|TRYP_PIG Trypsin - Sus scrofa (Pig).	298	5			14187	2+	2211.1	0.016	7.2362	1	R.LGEHNIDVLEGNEQFINAAK.I
1	1	CONTAM|P00761	24409.5	0.251		SWISS-PROT:P00761|TRYP_PIG Trypsin - Sus scrofa (Pig).	298	5			14287	3+	2211.1	0.02	9.04526	0.9999	R.LGEHNIDVLEGNEQFINAAK.I
1	1	CONTAM|P00761	24409.5	0.251		SWISS-PROT:P00761|TRYP_PIG Trypsin - Sus scrofa (Pig).	298	5			14419	3+	2211.1	1.001	0.452263	0.9936	R.LGEHNIDVLEGNEQFINAAK.I
1	1	CONTAM|P00761	24409.5	0.251		SWISS-PROT:P00761|TRYP_PIG Trypsin - Sus scrofa (Pig).	298	5			15684	3+	2299.18	-0.97	13.0482	0.968	K.IITHPNFNGNTLDNDIM"LIK.L
1	1	CONTAM|P00761	24409.5	0.251		SWISS-PROT:P00761|TRYP_PIG Trypsin - Sus scrofa (Pig).	298	5			16303	2+	2283.18	0.021	9.1977	0.9986	K.IITHPNFNGNTLDNDIMLIK.L
1	1	CONTAM|P00761	24409.5	0.251		SWISS-PROT:P00761|TRYP_PIG Trypsin - Sus scrofa (Pig).	298	5			16376	3+	2283.18	0.019	8.32173	0.999	K.IITHPNFNGNTLDNDIMLIK.L
1	1	CONTAM|P00761	24409.5	0.251		SWISS-PROT:P00761|TRYP_PIG Trypsin - Sus scrofa (Pig).	298	5			6429	2+	1045.56	0.008	7.65138	0.9999	K.LSSPATLNSR.V
1	1	CONTAM|P00761	24409.5	0.251		SWISS-PROT:P00761|TRYP_PIG Trypsin - Sus scrofa (Pig).	298	5			7849	2+	842.509	0.006	7.12158	0.8378	R.VATVSLPR.S
1	1	CONTAM|P00761	24409.5	0.251		SWISS-PROT:P00761|TRYP_PIG Trypsin - Sus scrofa (Pig).	298	5			8109	2+	842.509	0.007	8.30851	0.9668	R.VATVSLPR.S
1	1	CONTAM|P00761	24409.5	0.251		SWISS-PROT:P00761|TRYP_PIG Trypsin - Sus scrofa (Pig).	298	5			8241	2+	842.509	0.007	8.30851	0.8095	R.VATVSLPR.S
1	1	CONTAM|P00761	24409.5	0.251		SWISS-PROT:P00761|TRYP_PIG Trypsin - Sus scrofa (Pig).	298	5			8373	2+	842.509	0.006	7.12158	0.9572	R.VATVSLPR.S
1	1	CONTAM|P00761	24409.5	0.251		SWISS-PROT:P00761|TRYP_PIG Trypsin - Sus scrofa (Pig).	298	5			8506	2+	842.509	0.006	7.12158	0.9153	R.VATVSLPR.S
1	1	CONTAM|P00761	24409.5	0.251		SWISS-PROT:P00761|TRYP_PIG Trypsin - Sus scrofa (Pig).	298	5			8637	2+	842.509	0.007	8.30851	0.9024	R.VATVSLPR.S
1	1	CONTAM|P00761	24409.5	0.251		SWISS-PROT:P00761|TRYP_PIG Trypsin - Sus scrofa (Pig).	298	5			8903	2+	842.509	0.006	7.12158	0.9542	R.VATVSLPR.S
1	1	CONTAM|P00761	24409.5	0.251		SWISS-PROT:P00761|TRYP_PIG Trypsin - Sus scrofa (Pig).	298	5			9566	2+	842.509	0.006	7.12158	0.9844	R.VATVSLPR.S
1	1	CONTAM|P00761	24409.5	0.251		SWISS-PROT:P00761|TRYP_PIG Trypsin - Sus scrofa (Pig).	298	5			13950	3+	2211.1	0.02	9.04526	0.9997	R.LGEHNIDVLEGNEQFINAAK.I
1	1	CONTAM|P00761	24409.5	0.251		SWISS-PROT:P00761|TRYP_PIG Trypsin - Sus scrofa (Pig).	298	5			13966	2+	2211.1	0.016	7.2362	0.9999	R.LGEHNIDVLEGNEQFINAAK.I
1	1	CONTAM|P00761	24409.5	0.251		SWISS-PROT:P00761|TRYP_PIG Trypsin - Sus scrofa (Pig).	298	5			14082	3+	2211.1	0.019	8.59299	0.9999	R.LGEHNIDVLEGNEQFINAAK.I
1	1	CONTAM|P00761	24409.5	0.251		SWISS-PROT:P00761|TRYP_PIG Trypsin - Sus scrofa (Pig).	298	5			14093	2+	2211.1	0.018	8.14073	1	R.LGEHNIDVLEGNEQFINAAK.I
1	1	CONTAM|P00761	24409.5	0.251		SWISS-PROT:P00761|TRYP_PIG Trypsin - Sus scrofa (Pig).	298	5			14214	3+	2211.1	0.023	10.402	0.9999	R.LGEHNIDVLEGNEQFINAAK.I
1	1	CONTAM|P00761	24409.5	0.251		SWISS-PROT:P00761|TRYP_PIG Trypsin - Sus scrofa (Pig).	298	5			15292	3+	2211.1	1.003	1.35679	0.9206	R.LGEHNIDVLEGNEQFINAAK.I
1	1	CONTAM|P00761	24409.5	0.251		SWISS-PROT:P00761|TRYP_PIG Trypsin - Sus scrofa (Pig).	298	5			15558	3+	2299.18	-0.97	13.0482	0.8211	K.IITHPNFNGNTLDNDIM"LIK.L
1	1	CONTAM|P00761	24409.5	0.251		SWISS-PROT:P00761|TRYP_PIG Trypsin - Sus scrofa (Pig).	298	5			16293	3+	2283.18	0.019	8.32173	0.9974	K.IITHPNFNGNTLDNDIMLIK.L
1	1	CONTAM|P00761	24409.5	0.251		SWISS-PROT:P00761|TRYP_PIG Trypsin - Sus scrofa (Pig).	298	5			16427	3+	2283.18	1.015	6.56978	0.8856	K.IITHPNFNGNTLDNDIMLIK.L
1	1	CONTAM|P00761	24409.5	0.251		SWISS-PROT:P00761|TRYP_PIG Trypsin - Sus scrofa (Pig).	298	5			16546	3+	2283.18	1.002	0.875971	0.961	K.IITHPNFNGNTLDNDIMLIK.L
1	1	CONTAM|P00761	24409.5	0.251		SWISS-PROT:P00761|TRYP_PIG Trypsin - Sus scrofa (Pig).	298	5			16678	3+	2283.18	1.002	0.875971	0.7963	K.IITHPNFNGNTLDNDIMLIK.L
1	1	CONTAM|P00761	24409.5	0.251		SWISS-PROT:P00761|TRYP_PIG Trypsin - Sus scrofa (Pig).	298	5			18036	2+	2211.1	-0.011	4.97489	0.9947	R.LGEHNIDVLEGNEQFINAAK.I
2	1	CONTAM|P35527, sp|P35527|K1C9_HUMAN	62129.44576000013, 62064.327320000135	0.183	KRT9, KRT9	Tax_Id=9606 Keratin, type I cytoskeletal 9, Keratin, type I cytoskeletal 9	16	9			4855	2+	1232.6	0.006	4.86777	0.9936	R.SGGGGGGGLGSGGSIR.S
2	1	CONTAM|P35527, sp|P35527|K1C9_HUMAN	62129.44576000013, 62064.327320000135	0.183	KRT9, KRT9	Tax_Id=9606 Keratin, type I cytoskeletal 9, Keratin, type I cytoskeletal 9	16	9			3761	2+	1791.73	0.006	3.34872	0.9964	R.GGSGGSYGGGGSGGGYGGGSGSR.G
2	1	CONTAM|P35527, sp|P35527|K1C9_HUMAN	62129.44576000013, 62064.327320000135	0.183	KRT9, KRT9	Tax_Id=9606 Keratin, type I cytoskeletal 9, Keratin, type I cytoskeletal 9	16	9			3979	2+	1235.53	0.004	3.23748	0.9974	R.FSSSSGYGGGSSR.V
2	1	CONTAM|P35527, sp|P35527|K1C9_HUMAN	62129.44576000013, 62064.327320000135	0.183	KRT9, KRT9	Tax_Id=9606 Keratin, type I cytoskeletal 9, Keratin, type I cytoskeletal 9	16	9			4784	2+	1232.6	0.004	3.24518	0.9972	R.SGGGGGGGLGSGGSIR.S
2	1	CONTAM|P35527, sp|P35527|K1C9_HUMAN	62129.44576000013, 62064.327320000135	0.183	KRT9, KRT9	Tax_Id=9606 Keratin, type I cytoskeletal 9, Keratin, type I cytoskeletal 9	16	9			5483	2+	1082.49	0.004	3.69517	0.9511	K.FEM"EQNLR.Q
2	1	CONTAM|P35527, sp|P35527|K1C9_HUMAN	62129.44576000013, 62064.327320000135	0.183	KRT9, KRT9	Tax_Id=9606 Keratin, type I cytoskeletal 9, Keratin, type I cytoskeletal 9	16	9			8685	2+	1586.77	0.009	5.67191	1	K.VQALEEANNDLENK.I
2	1	CONTAM|P35527, sp|P35527|K1C9_HUMAN	62129.44576000013, 62064.327320000135	0.183	KRT9, KRT9	Tax_Id=9606 Keratin, type I cytoskeletal 9, Keratin, type I cytoskeletal 9	16	9			10247	2+	1315.68	0.011	8.36066	0.9966	K.DQIVDLTVGNNK.T
2	1	CONTAM|P35527, sp|P35527|K1C9_HUMAN	62129.44576000013, 62064.327320000135	0.183	KRT9, KRT9	Tax_Id=9606 Keratin, type I cytoskeletal 9, Keratin, type I cytoskeletal 9	16	9			10251	2+	1060.56	0.006	5.65737	0.9984	K.TLLDIDNTR.M
2	1	CONTAM|P35527, sp|P35527|K1C9_HUMAN	62129.44576000013, 62064.327320000135	0.183	KRT9, KRT9	Tax_Id=9606 Keratin, type I cytoskeletal 9, Keratin, type I cytoskeletal 9	16	9			5148	2+	1232.6	0.006	4.86777	0.9688	R.SGGGGGGGLGSGGSIR.S
2	1	CONTAM|P35527, sp|P35527|K1C9_HUMAN	62129.44576000013, 62064.327320000135	0.183	KRT9, KRT9	Tax_Id=9606 Keratin, type I cytoskeletal 9, Keratin, type I cytoskeletal 9	16	9			8869	2+	1206.6	0.01	8.28773	0.6743	R.QVLDNLTM"EK.S
2	1	CONTAM|P35527, sp|P35527|K1C9_HUMAN	62129.44576000013, 62064.327320000135	0.183	KRT9, KRT9	Tax_Id=9606 Keratin, type I cytoskeletal 9, Keratin, type I cytoskeletal 9	16	9			9229	2+	1121.58	0.007	6.24117	0.8517	R.QEYEQLIAK.N
2	1	CONTAM|P35527, sp|P35527|K1C9_HUMAN	62129.44576000013, 62064.327320000135	0.183	KRT9, KRT9	Tax_Id=9606 Keratin, type I cytoskeletal 9, Keratin, type I cytoskeletal 9	16	9			4552	2+	1791.73	0.016	8.92993	0.9987	R.GGSGGSYGGGGSGGGYGGGSGSR.G
2	1	CONTAM|P35527, sp|P35527|K1C9_HUMAN	62129.44576000013, 62064.327320000135	0.183	KRT9, KRT9	Tax_Id=9606 Keratin, type I cytoskeletal 9, Keratin, type I cytoskeletal 9	16	9			9374	2+	1586.77	0.016	10.0834	0.9626	K.VQALEEANNDLENK.I
2	1	CONTAM|P35527, sp|P35527|K1C9_HUMAN	62129.44576000013, 62064.327320000135	0.183	KRT9, KRT9	Tax_Id=9606 Keratin, type I cytoskeletal 9, Keratin, type I cytoskeletal 9	16	9			10764	2+	1060.56	0.009	8.48606	0.6827	K.TLLDIDNTR.M
2	1	CONTAM|P35527, sp|P35527|K1C9_HUMAN	62129.44576000013, 62064.327320000135	0.183	KRT9, KRT9	Tax_Id=9606 Keratin, type I cytoskeletal 9, Keratin, type I cytoskeletal 9	16	9			5356	2+	1232.6	0.01	8.11295	0.9998	R.SGGGGGGGLGSGGSIR.S
2	1	CONTAM|P35527, sp|P35527|K1C9_HUMAN	62129.44576000013, 62064.327320000135	0.183	KRT9, KRT9	Tax_Id=9606 Keratin, type I cytoskeletal 9, Keratin, type I cytoskeletal 9	16	9			9440	2+	1586.77	0.015	9.45319	0.996	K.VQALEEANNDLENK.I
3	1	sp|O00391-2|QSOX1_HUMAN, sp|O00391|QSOX1_HUMAN	66860.78340000026, 82577.73084000024	0.25	QSOX1, QSOX1	Tax_Id=9606 Isoform 2 of Sulfhydryl oxidase 1 precursor, Sulfhydryl oxidase 1 (short name: hQSOX)	21	12			7200	2+	1114.62	0.008	7.17732	0.9984	R.VLNTEANVVR.K
3	1	sp|O00391-2|QSOX1_HUMAN, sp|O00391|QSOX1_HUMAN	66860.78340000026, 82577.73084000024	0.25	QSOX1, QSOX1	Tax_Id=9606 Isoform 2 of Sulfhydryl oxidase 1 precursor, Sulfhydryl oxidase 1 (short name: hQSOX)	21	12			7782	2+	1139.61	0.008	7.01997	0.9977	R.EVALDLSQHK.G
3	1	sp|O00391-2|QSOX1_HUMAN, sp|O00391|QSOX1_HUMAN	66860.78340000026, 82577.73084000024	0.25	QSOX1, QSOX1	Tax_Id=9606 Isoform 2 of Sulfhydryl oxidase 1 precursor, Sulfhydryl oxidase 1 (short name: hQSOX)	21	12			9180	2+	930.508	0.007	7.52277	0.985	R.VPVLMESR.S
3	1	sp|O00391-2|QSOX1_HUMAN, sp|O00391|QSOX1_HUMAN	66860.78340000026, 82577.73084000024	0.25	QSOX1, QSOX1	Tax_Id=9606 Isoform 2 of Sulfhydryl oxidase 1 precursor, Sulfhydryl oxidase 1 (short name: hQSOX)	21	12			9905	2+	1356.68	0.011	8.10803	0.996	R.LAGAPSEDPQFPK.V
3	1	sp|O00391-2|QSOX1_HUMAN, sp|O00391|QSOX1_HUMAN	66860.78340000026, 82577.73084000024	0.25	QSOX1, QSOX1	Tax_Id=9606 Isoform 2 of Sulfhydryl oxidase 1 precursor, Sulfhydryl oxidase 1 (short name: hQSOX)	21	12			9926	2+	945.515	-0.002	2.11525	0.6819	R.FPVLEGQR.L
3	1	sp|O00391-2|QSOX1_HUMAN, sp|O00391|QSOX1_HUMAN	66860.78340000026, 82577.73084000024	0.25	QSOX1, QSOX1	Tax_Id=9606 Isoform 2 of Sulfhydryl oxidase 1 precursor, Sulfhydryl oxidase 1 (short name: hQSOX)	21	12			13787	2+	1148.57	0.008	6.96516	0.9972	R.SFYTAYLQR.L
3	1	sp|O00391-2|QSOX1_HUMAN, sp|O00391|QSOX1_HUMAN	66860.78340000026, 82577.73084000024	0.25	QSOX1, QSOX1	Tax_Id=9606 Isoform 2 of Sulfhydryl oxidase 1 precursor, Sulfhydryl oxidase 1 (short name: hQSOX)	21	12			15514	2+	1196.59	0.009	7.52134	0.9999	K.LEEIDGFFAR.N
3	1	sp|O00391-2|QSOX1_HUMAN, sp|O00391|QSOX1_HUMAN	66860.78340000026, 82577.73084000024	0.25	QSOX1, QSOX1	Tax_Id=9606 Isoform 2 of Sulfhydryl oxidase 1 precursor, Sulfhydryl oxidase 1 (short name: hQSOX)	21	12			16825	3+	2042.05	0.017	8.32499	0.9749	K.AHFSPSNIILDFPAAGSAAR.R
3	1	sp|O00391-2|QSOX1_HUMAN, sp|O00391|QSOX1_HUMAN	66860.78340000026, 82577.73084000024	0.25	QSOX1, QSOX1	Tax_Id=9606 Isoform 2 of Sulfhydryl oxidase 1 precursor, Sulfhydryl oxidase 1 (short name: hQSOX)	21	12			17484	2+	1262.65	0	0	0.9904	R.DFNIPGFPTVR.F
3	1	sp|O00391-2|QSOX1_HUMAN, sp|O00391|QSOX1_HUMAN	66860.78340000026, 82577.73084000024	0.25	QSOX1, QSOX1	Tax_Id=9606 Isoform 2 of Sulfhydryl oxidase 1 precursor, Sulfhydryl oxidase 1 (short name: hQSOX)	21	12			18539	2+	1482.75	0.015	10.1164	0.9999	R.NNEEYLALIFEK.G
3	1	sp|O00391-2|QSOX1_HUMAN, sp|O00391|QSOX1_HUMAN	66860.78340000026, 82577.73084000024	0.25	QSOX1, QSOX1	Tax_Id=9606 Isoform 2 of Sulfhydryl oxidase 1 precursor, Sulfhydryl oxidase 1 (short name: hQSOX)	21	12			18660	2+	2047.07	0.019	9.28155	0.8163	R.SALYSPSDPLTLLQADTVR.G
3	1	sp|O00391-2|QSOX1_HUMAN, sp|O00391|QSOX1_HUMAN	66860.78340000026, 82577.73084000024	0.25	QSOX1, QSOX1	Tax_Id=9606 Isoform 2 of Sulfhydryl oxidase 1 precursor, Sulfhydryl oxidase 1 (short name: hQSOX)	21	12			18781	2+	2047.07	0.019	9.28155	0.9921	R.SALYSPSDPLTLLQADTVR.G
3	1	sp|O00391-2|QSOX1_HUMAN, sp|O00391|QSOX1_HUMAN	66860.78340000026, 82577.73084000024	0.25	QSOX1, QSOX1	Tax_Id=9606 Isoform 2 of Sulfhydryl oxidase 1 precursor, Sulfhydryl oxidase 1 (short name: hQSOX)	21	12			19224	2+	2184.1	1.016	7.32568	0.9424	R.DVQNVAAAPELAMGALELESR.N
3	1	sp|O00391-2|QSOX1_HUMAN, sp|O00391|QSOX1_HUMAN	66860.78340000026, 82577.73084000024	0.25	QSOX1, QSOX1	Tax_Id=9606 Isoform 2 of Sulfhydryl oxidase 1 precursor, Sulfhydryl oxidase 1 (short name: hQSOX)	21	12			19342	2+	2184.1	0.018	8.24139	0.9997	R.DVQNVAAAPELAMGALELESR.N
3	1	sp|O00391-2|QSOX1_HUMAN, sp|O00391|QSOX1_HUMAN	66860.78340000026, 82577.73084000024	0.25	QSOX1, QSOX1	Tax_Id=9606 Isoform 2 of Sulfhydryl oxidase 1 precursor, Sulfhydryl oxidase 1 (short name: hQSOX)	21	12			19859	2+	1482.75	0.997	2.02327	0.7807	R.NNEEYLALIFEK.G
3	1	sp|O00391-2|QSOX1_HUMAN, sp|O00391|QSOX1_HUMAN	66860.78340000026, 82577.73084000024	0.25	QSOX1, QSOX1	Tax_Id=9606 Isoform 2 of Sulfhydryl oxidase 1 precursor, Sulfhydryl oxidase 1 (short name: hQSOX)	21	12			7585	2+	1139.61	0.009	7.89747	0.6698	R.EVALDLSQHK.G
3	1	sp|O00391-2|QSOX1_HUMAN, sp|O00391|QSOX1_HUMAN	66860.78340000026, 82577.73084000024	0.25	QSOX1, QSOX1	Tax_Id=9606 Isoform 2 of Sulfhydryl oxidase 1 precursor, Sulfhydryl oxidase 1 (short name: hQSOX)	21	12			18237	2+	1482.75	0.013	8.76751	0.9998	R.NNEEYLALIFEK.G
3	1	sp|O00391-2|QSOX1_HUMAN, sp|O00391|QSOX1_HUMAN	66860.78340000026, 82577.73084000024	0.25	QSOX1, QSOX1	Tax_Id=9606 Isoform 2 of Sulfhydryl oxidase 1 precursor, Sulfhydryl oxidase 1 (short name: hQSOX)	21	12			18430	2+	2047.07	0.014	6.83904	1	R.SALYSPSDPLTLLQADTVR.G
3	1	sp|O00391-2|QSOX1_HUMAN, sp|O00391|QSOX1_HUMAN	66860.78340000026, 82577.73084000024	0.25	QSOX1, QSOX1	Tax_Id=9606 Isoform 2 of Sulfhydryl oxidase 1 precursor, Sulfhydryl oxidase 1 (short name: hQSOX)	21	12			19025	2+	2184.1	0.018	8.24139	0.997	R.DVQNVAAAPELAMGALELESR.N
3	1	sp|O00391-2|QSOX1_HUMAN, sp|O00391|QSOX1_HUMAN	66860.78340000026, 82577.73084000024	0.25	QSOX1, QSOX1	Tax_Id=9606 Isoform 2 of Sulfhydryl oxidase 1 precursor, Sulfhydryl oxidase 1 (short name: hQSOX)	21	12			9448	2+	1356.68	0.007	5.15966	0.7683	R.LAGAPSEDPQFPK.V
3	1	sp|O00391-2|QSOX1_HUMAN, sp|O00391|QSOX1_HUMAN	66860.78340000026, 82577.73084000024	0.25	QSOX1, QSOX1	Tax_Id=9606 Isoform 2 of Sulfhydryl oxidase 1 precursor, Sulfhydryl oxidase 1 (short name: hQSOX)	21	12			14786	2+	1196.59	-0.002	1.67141	0.9511	K.LEEIDGFFAR.N
4	1	sp|O43866|CD5L_HUMAN	38087.8	0.196	CD5L	CD5 antigen-like	13	6	1.18	13	12758	2+	2218.07	0.012	5.41011	0.7618	R.ELGCGAASGTPSGILYEPPAEK.E	50945.6	64378.7
4	1	sp|O43866|CD5L_HUMAN	38087.8	0.196	CD5L	CD5 antigen-like	13	6	1.18	13	12106	2+	2221.09	0.004	1.80092	0.9681	R.ELGC'GAASGTPSGILYEPPAEK.E	51080.9	19655.9
4	1	sp|O43866|CD5L_HUMAN	38087.8	0.196	CD5L	CD5 antigen-like	13	6	1.18	13	6259	2+	1164.59	-0.004	3.43469	0.9996	R.LVGGDNLC'SGR.L	1.24887e+06	1.8668e+06
4	1	sp|O43866|CD5L_HUMAN	38087.8	0.196	CD5L	CD5 antigen-like	13	6	1.18	13	6956	2+	849.469	0.004	4.70882	0.9767	K.DVAVLC'R.E	213886	242159
4	1	sp|O43866|CD5L_HUMAN	38087.8	0.196	CD5L	CD5 antigen-like	13	6	1.18	13	10162	2+	1562.73	-0.002	1.27981	0.9999	R.EATLQDC'PSGPWGK.N	897560	1.66102e+06
4	1	sp|O43866|CD5L_HUMAN	38087.8	0.196	CD5L	CD5 antigen-like	13	6	1.18	13	12111	2+	2218.07	1.023	10.3694	0.6575	R.ELGCGAASGTPSGILYEPPAEK.E	1.18583e+06	1.72882e+06
4	1	sp|O43866|CD5L_HUMAN	38087.8	0.196	CD5L	CD5 antigen-like	13	6	1.18	13	12176	2+	2221.09	1.005	2.25115	0.995	R.ELGC'GAASGTPSGILYEPPAEK.E	1.16788e+06	1.70494e+06
4	1	sp|O43866|CD5L_HUMAN	38087.8	0.196	CD5L	CD5 antigen-like	13	6	1.18	13	13619	2+	1653.74	0.004	2.41876	0.9998	K.GQWGTVC'DDGWDIK.D	248802	373420
4	1	sp|O43866|CD5L_HUMAN	38087.8	0.196	CD5L	CD5 antigen-like	13	6	1.18	13	6569	2+	1164.59	0	0	0.9327	R.LVGGDNLC'SGR.L	297285	295567
4	1	sp|O43866|CD5L_HUMAN	38087.8	0.196	CD5L	CD5 antigen-like	13	6	1.18	13	10589	2+	1562.73	0.003	1.91971	0.9573	R.EATLQDC'PSGPWGK.N	148229	145747
4	1	sp|O43866|CD5L_HUMAN	38087.8	0.196	CD5L	CD5 antigen-like	13	6	1.18	13	12468	2+	2221.09	0.01	4.5023	0.9643	R.ELGC'GAASGTPSGILYEPPAEK.E	107245	142193
4	1	sp|O43866|CD5L_HUMAN	38087.8	0.196	CD5L	CD5 antigen-like	13	6	1.18	13	12702	2+	2221.09	0.009	4.05207	0.9261	R.ELGC'GAASGTPSGILYEPPAEK.E	59263.6	66703.9
4	1	sp|O43866|CD5L_HUMAN	38087.8	0.196	CD5L	CD5 antigen-like	13	6	1.18	13	12777	2+	2221.09	0.004	1.80092	0.7807	R.ELGC'GAASGTPSGILYEPPAEK.E	63208.9	80914.8
5	1	sp|O75636-2|FCN3_HUMAN, sp|O75636|FCN3_HUMAN	31677.59768, 32902.98264	0.135	FCN3, FCN3	Tax_Id=9606 Isoform 2 of Ficolin-3 precursor, Ficolin-3	5	3	1.71	1	11294	2+	1024.48	0.006	5.8566	0.9993	K.YGIDWASGR.G
5	1	sp|O75636-2|FCN3_HUMAN, sp|O75636|FCN3_HUMAN	31677.59768, 32902.98264	0.135	FCN3, FCN3	Tax_Id=9606 Isoform 2 of Ficolin-3 precursor, Ficolin-3	5	3	1.71	1	10784	2+	1024.48	0.008	7.8088	0.9568	K.YGIDWASGR.G
5	1	sp|O75636-2|FCN3_HUMAN, sp|O75636|FCN3_HUMAN	31677.59768, 32902.98264	0.135	FCN3, FCN3	Tax_Id=9606 Isoform 2 of Ficolin-3 precursor, Ficolin-3	5	3	1.71	1	20039	2+	2315.1	1.01	4.31946	0.9222	R.ALPVFC'DMDTEGGGWLVFQR.R	137324	234913
5	1	sp|O75636-2|FCN3_HUMAN, sp|O75636|FCN3_HUMAN	31677.59768, 32902.98264	0.135	FCN3, FCN3	Tax_Id=9606 Isoform 2 of Ficolin-3 precursor, Ficolin-3	5	3	1.71	1	4466	2+	1046.53	0.006	5.73325	0.9994	R.YAVSEAAAHK.Y
5	1	sp|O75636-2|FCN3_HUMAN, sp|O75636|FCN3_HUMAN	31677.59768, 32902.98264	0.135	FCN3, FCN3	Tax_Id=9606 Isoform 2 of Ficolin-3 precursor, Ficolin-3	5	3	1.71	1	11803	2+	1024.48	0.006	5.8566	1	K.YGIDWASGR.G
6	1	sp|O75882-3|ATRN_HUMAN, sp|O75882-2|ATRN_HUMAN, sp|O75882|ATRN_HUMAN	133701.56191999995, 141428.76479999968, 158536.87623999876	0.141	ATRN, ATRN, ATRN	Tax_Id=9606 Isoform 3 of Attractin precursor, Tax_Id=9606 Isoform 2 of Attractin precursor, Attractin	71	21	1.68	42	7763	2+	1221.51	0.001	0.818658	0.9823	K.DNPMYYC'NK.K	111062	172593
6	1	sp|O75882-3|ATRN_HUMAN, sp|O75882-2|ATRN_HUMAN, sp|O75882|ATRN_HUMAN	133701.56191999995, 141428.76479999968, 158536.87623999876	0.141	ATRN, ATRN, ATRN	Tax_Id=9606 Isoform 3 of Attractin precursor, Tax_Id=9606 Isoform 2 of Attractin precursor, Attractin	71	21	1.68	42	8588	2+	1542.68	-0.006	3.88934	0.9967	K.GDEC'QLC'EVENR.Y	149733	252780
6	1	sp|O75882-3|ATRN_HUMAN, sp|O75882-2|ATRN_HUMAN, sp|O75882|ATRN_HUMAN	133701.56191999995, 141428.76479999968, 158536.87623999876	0.141	ATRN, ATRN, ATRN	Tax_Id=9606 Isoform 3 of Attractin precursor, Tax_Id=9606 Isoform 2 of Attractin precursor, Attractin	71	21	1.68	42	8592	2+	1536.64	0.01	6.5077	0.9845	K.GDECQLCEVENR.Y	149733	252780
6	1	sp|O75882-3|ATRN_HUMAN, sp|O75882-2|ATRN_HUMAN, sp|O75882|ATRN_HUMAN	133701.56191999995, 141428.76479999968, 158536.87623999876	0.141	ATRN, ATRN, ATRN	Tax_Id=9606 Isoform 3 of Attractin precursor, Tax_Id=9606 Isoform 2 of Attractin precursor, Attractin	71	21	1.68	42	9335	2+	1289.67	0.001	0.775392	1	R.SEAAC'LAAGPGIR.C	175348	374892
6	1	sp|O75882-3|ATRN_HUMAN, sp|O75882-2|ATRN_HUMAN, sp|O75882|ATRN_HUMAN	133701.56191999995, 141428.76479999968, 158536.87623999876	0.141	ATRN, ATRN, ATRN	Tax_Id=9606 Isoform 3 of Attractin precursor, Tax_Id=9606 Isoform 2 of Attractin precursor, Attractin	71	21	1.68	42	10323	2+	1599.77	0.013	8.12619	0.9999	R.LTGSSGFVTDGPGNYK.Y
6	1	sp|O75882-3|ATRN_HUMAN, sp|O75882-2|ATRN_HUMAN, sp|O75882|ATRN_HUMAN	133701.56191999995, 141428.76479999968, 158536.87623999876	0.141	ATRN, ATRN, ATRN	Tax_Id=9606 Isoform 3 of Attractin precursor, Tax_Id=9606 Isoform 2 of Attractin precursor, Attractin	71	21	1.68	42	10461	2+	1599.77	0.013	8.12619	0.9872	R.LTGSSGFVTDGPGNYK.Y
6	1	sp|O75882-3|ATRN_HUMAN, sp|O75882-2|ATRN_HUMAN, sp|O75882|ATRN_HUMAN	133701.56191999995, 141428.76479999968, 158536.87623999876	0.141	ATRN, ATRN, ATRN	Tax_Id=9606 Isoform 3 of Attractin precursor, Tax_Id=9606 Isoform 2 of Attractin precursor, Attractin	71	21	1.68	42	10771	2+	1691.73	0.017	10.0489	0.9998	R.SCALDQNCQWEPR.N	210216	409974
6	1	sp|O75882-3|ATRN_HUMAN, sp|O75882-2|ATRN_HUMAN, sp|O75882|ATRN_HUMAN	133701.56191999995, 141428.76479999968, 158536.87623999876	0.141	ATRN, ATRN, ATRN	Tax_Id=9606 Isoform 3 of Attractin precursor, Tax_Id=9606 Isoform 2 of Attractin precursor, Attractin	71	21	1.68	42	14361	2+	1901.9	0.014	7.36105	0.9537	R.YYTAINFVATPDEQNR.D
6	1	sp|O75882-3|ATRN_HUMAN, sp|O75882-2|ATRN_HUMAN, sp|O75882|ATRN_HUMAN	133701.56191999995, 141428.76479999968, 158536.87623999876	0.141	ATRN, ATRN, ATRN	Tax_Id=9606 Isoform 3 of Attractin precursor, Tax_Id=9606 Isoform 2 of Attractin precursor, Attractin	71	21	1.68	42	14744	2+	1153.56	-0.003	2.60065	0.9714	R.DLDMFINASK.N
6	1	sp|O75882-3|ATRN_HUMAN, sp|O75882-2|ATRN_HUMAN, sp|O75882|ATRN_HUMAN	133701.56191999995, 141428.76479999968, 158536.87623999876	0.141	ATRN, ATRN, ATRN	Tax_Id=9606 Isoform 3 of Attractin precursor, Tax_Id=9606 Isoform 2 of Attractin precursor, Attractin	71	21	1.68	42	14945	2+	1907.79	-0.006	3.145	0.9993	K.C'FSSDFM"AYDIAC'DR.W	29886.7	27762.4
6	1	sp|O75882-3|ATRN_HUMAN, sp|O75882-2|ATRN_HUMAN, sp|O75882|ATRN_HUMAN	133701.56191999995, 141428.76479999968, 158536.87623999876	0.141	ATRN, ATRN, ATRN	Tax_Id=9606 Isoform 3 of Attractin precursor, Tax_Id=9606 Isoform 2 of Attractin precursor, Attractin	71	21	1.68	42	16640	2+	1891.79	-0.002	1.0572	0.9999	K.C'FSSDFMAYDIAC'DR.W	156829	238349
6	1	sp|O75882-3|ATRN_HUMAN, sp|O75882-2|ATRN_HUMAN, sp|O75882|ATRN_HUMAN	133701.56191999995, 141428.76479999968, 158536.87623999876	0.141	ATRN, ATRN, ATRN	Tax_Id=9606 Isoform 3 of Attractin precursor, Tax_Id=9606 Isoform 2 of Attractin precursor, Attractin	71	21	1.68	42	16649	3+	1891.79	-0.004	2.1144	0.9094	K.C'FSSDFMAYDIAC'DR.W	53470.4	94312.3
6	1	sp|O75882-3|ATRN_HUMAN, sp|O75882-2|ATRN_HUMAN, sp|O75882|ATRN_HUMAN	133701.56191999995, 141428.76479999968, 158536.87623999876	0.141	ATRN, ATRN, ATRN	Tax_Id=9606 Isoform 3 of Attractin precursor, Tax_Id=9606 Isoform 2 of Attractin precursor, Attractin	71	21	1.68	42	18234	2+	1512.74	0.012	7.93263	0.8659	R.YDVDTQMWTILK.D
6	1	sp|O75882-3|ATRN_HUMAN, sp|O75882-2|ATRN_HUMAN, sp|O75882|ATRN_HUMAN	133701.56191999995, 141428.76479999968, 158536.87623999876	0.141	ATRN, ATRN, ATRN	Tax_Id=9606 Isoform 3 of Attractin precursor, Tax_Id=9606 Isoform 2 of Attractin precursor, Attractin	71	21	1.68	42	7526	2+	1221.51	0	0	0.9003	K.DNPMYYC'NK.K	114750	177189
6	1	sp|O75882-3|ATRN_HUMAN, sp|O75882-2|ATRN_HUMAN, sp|O75882|ATRN_HUMAN	133701.56191999995, 141428.76479999968, 158536.87623999876	0.141	ATRN, ATRN, ATRN	Tax_Id=9606 Isoform 3 of Attractin precursor, Tax_Id=9606 Isoform 2 of Attractin precursor, Attractin	71	21	1.68	42	8374	2+	1542.68	-0.004	2.59289	0.9984	K.GDEC'QLC'EVENR.Y	138314	235992
6	1	sp|O75882-3|ATRN_HUMAN, sp|O75882-2|ATRN_HUMAN, sp|O75882|ATRN_HUMAN	133701.56191999995, 141428.76479999968, 158536.87623999876	0.141	ATRN, ATRN, ATRN	Tax_Id=9606 Isoform 3 of Attractin precursor, Tax_Id=9606 Isoform 2 of Attractin precursor, Attractin	71	21	1.68	42	10092	2+	1599.77	0.013	8.12619	0.9999	R.LTGSSGFVTDGPGNYK.Y
6	1	sp|O75882-3|ATRN_HUMAN, sp|O75882-2|ATRN_HUMAN, sp|O75882|ATRN_HUMAN	133701.56191999995, 141428.76479999968, 158536.87623999876	0.141	ATRN, ATRN, ATRN	Tax_Id=9606 Isoform 3 of Attractin precursor, Tax_Id=9606 Isoform 2 of Attractin precursor, Attractin	71	21	1.68	42	10527	2+	1691.73	0.011	6.50223	0.9829	R.SCALDQNCQWEPR.N	159334	308076
6	1	sp|O75882-3|ATRN_HUMAN, sp|O75882-2|ATRN_HUMAN, sp|O75882|ATRN_HUMAN	133701.56191999995, 141428.76479999968, 158536.87623999876	0.141	ATRN, ATRN, ATRN	Tax_Id=9606 Isoform 3 of Attractin precursor, Tax_Id=9606 Isoform 2 of Attractin precursor, Attractin	71	21	1.68	42	10569	2+	1697.76	-0.005	2.94505	0.9995	R.SC'ALDQNC'QWEPR.N	156976	296535
6	1	sp|O75882-3|ATRN_HUMAN, sp|O75882-2|ATRN_HUMAN, sp|O75882|ATRN_HUMAN	133701.56191999995, 141428.76479999968, 158536.87623999876	0.141	ATRN, ATRN, ATRN	Tax_Id=9606 Isoform 3 of Attractin precursor, Tax_Id=9606 Isoform 2 of Attractin precursor, Attractin	71	21	1.68	42	12173	2+	1390.7	-0.005	3.59532	0.9999	K.C'TWLIEGQPNR.I	264306	999304
6	1	sp|O75882-3|ATRN_HUMAN, sp|O75882-2|ATRN_HUMAN, sp|O75882|ATRN_HUMAN	133701.56191999995, 141428.76479999968, 158536.87623999876	0.141	ATRN, ATRN, ATRN	Tax_Id=9606 Isoform 3 of Attractin precursor, Tax_Id=9606 Isoform 2 of Attractin precursor, Attractin	71	21	1.68	42	14430	2+	1153.56	-0.003	2.60065	0.8868	R.DLDMFINASK.N
6	1	sp|O75882-3|ATRN_HUMAN, sp|O75882-2|ATRN_HUMAN, sp|O75882|ATRN_HUMAN	133701.56191999995, 141428.76479999968, 158536.87623999876	0.141	ATRN, ATRN, ATRN	Tax_Id=9606 Isoform 3 of Attractin precursor, Tax_Id=9606 Isoform 2 of Attractin precursor, Attractin	71	21	1.68	42	14644	2+	1907.79	-0.002	1.04833	0.9915	K.C'FSSDFM"AYDIAC'DR.W	22511.2	24095.9
6	1	sp|O75882-3|ATRN_HUMAN, sp|O75882-2|ATRN_HUMAN, sp|O75882|ATRN_HUMAN	133701.56191999995, 141428.76479999968, 158536.87623999876	0.141	ATRN, ATRN, ATRN	Tax_Id=9606 Isoform 3 of Attractin precursor, Tax_Id=9606 Isoform 2 of Attractin precursor, Attractin	71	21	1.68	42	16343	2+	1891.79	-0.006	3.17159	0.9997	K.C'FSSDFMAYDIAC'DR.W	123160	199209
6	1	sp|O75882-3|ATRN_HUMAN, sp|O75882-2|ATRN_HUMAN, sp|O75882|ATRN_HUMAN	133701.56191999995, 141428.76479999968, 158536.87623999876	0.141	ATRN, ATRN, ATRN	Tax_Id=9606 Isoform 3 of Attractin precursor, Tax_Id=9606 Isoform 2 of Attractin precursor, Attractin	71	21	1.68	42	17084	2+	1155.69	0.008	6.92228	0.931	K.LTLTPWVGLR.K
6	1	sp|O75882-3|ATRN_HUMAN, sp|O75882-2|ATRN_HUMAN, sp|O75882|ATRN_HUMAN	133701.56191999995, 141428.76479999968, 158536.87623999876	0.141	ATRN, ATRN, ATRN	Tax_Id=9606 Isoform 3 of Attractin precursor, Tax_Id=9606 Isoform 2 of Attractin precursor, Attractin	71	21	1.68	42	17823	2+	1512.74	0.012	7.93263	0.9999	R.YDVDTQMWTILK.D
6	1	sp|O75882-3|ATRN_HUMAN, sp|O75882-2|ATRN_HUMAN, sp|O75882|ATRN_HUMAN	133701.56191999995, 141428.76479999968, 158536.87623999876	0.141	ATRN, ATRN, ATRN	Tax_Id=9606 Isoform 3 of Attractin precursor, Tax_Id=9606 Isoform 2 of Attractin precursor, Attractin	71	21	1.68	42	7181	2+	1221.51	0	0	0.9569	K.DNPMYYC'NK.K	125176	192329
6	1	sp|O75882-3|ATRN_HUMAN, sp|O75882-2|ATRN_HUMAN, sp|O75882|ATRN_HUMAN	133701.56191999995, 141428.76479999968, 158536.87623999876	0.141	ATRN, ATRN, ATRN	Tax_Id=9606 Isoform 3 of Attractin precursor, Tax_Id=9606 Isoform 2 of Attractin precursor, Attractin	71	21	1.68	42	7703	2+	865.441	0.006	6.93288	0.9235	R.LADDLYR.Y
6	1	sp|O75882-3|ATRN_HUMAN, sp|O75882-2|ATRN_HUMAN, sp|O75882|ATRN_HUMAN	133701.56191999995, 141428.76479999968, 158536.87623999876	0.141	ATRN, ATRN, ATRN	Tax_Id=9606 Isoform 3 of Attractin precursor, Tax_Id=9606 Isoform 2 of Attractin precursor, Attractin	71	21	1.68	42	7951	2+	1536.64	0.008	5.20616	0.9442	K.GDECQLCEVENR.Y	115906	205139
6	1	sp|O75882-3|ATRN_HUMAN, sp|O75882-2|ATRN_HUMAN, sp|O75882|ATRN_HUMAN	133701.56191999995, 141428.76479999968, 158536.87623999876	0.141	ATRN, ATRN, ATRN	Tax_Id=9606 Isoform 3 of Attractin precursor, Tax_Id=9606 Isoform 2 of Attractin precursor, Attractin	71	21	1.68	42	8035	2+	1542.68	-0.009	5.83401	0.762	K.GDEC'QLC'EVENR.Y	114814	203866
6	1	sp|O75882-3|ATRN_HUMAN, sp|O75882-2|ATRN_HUMAN, sp|O75882|ATRN_HUMAN	133701.56191999995, 141428.76479999968, 158536.87623999876	0.141	ATRN, ATRN, ATRN	Tax_Id=9606 Isoform 3 of Attractin precursor, Tax_Id=9606 Isoform 2 of Attractin precursor, Attractin	71	21	1.68	42	9832	2+	1599.77	0.011	6.87601	0.8559	R.LTGSSGFVTDGPGNYK.Y
6	1	sp|O75882-3|ATRN_HUMAN, sp|O75882-2|ATRN_HUMAN, sp|O75882|ATRN_HUMAN	133701.56191999995, 141428.76479999968, 158536.87623999876	0.141	ATRN, ATRN, ATRN	Tax_Id=9606 Isoform 3 of Attractin precursor, Tax_Id=9606 Isoform 2 of Attractin precursor, Attractin	71	21	1.68	42	10091	2+	1691.73	0.014	8.27557	0.9998	R.SCALDQNCQWEPR.N	152296	284745
6	1	sp|O75882-3|ATRN_HUMAN, sp|O75882-2|ATRN_HUMAN, sp|O75882|ATRN_HUMAN	133701.56191999995, 141428.76479999968, 158536.87623999876	0.141	ATRN, ATRN, ATRN	Tax_Id=9606 Isoform 3 of Attractin precursor, Tax_Id=9606 Isoform 2 of Attractin precursor, Attractin	71	21	1.68	42	10106	2+	1697.76	-0.006	3.53406	1	R.SC'ALDQNC'QWEPR.N	152296	284745
6	1	sp|O75882-3|ATRN_HUMAN, sp|O75882-2|ATRN_HUMAN, sp|O75882|ATRN_HUMAN	133701.56191999995, 141428.76479999968, 158536.87623999876	0.141	ATRN, ATRN, ATRN	Tax_Id=9606 Isoform 3 of Attractin precursor, Tax_Id=9606 Isoform 2 of Attractin precursor, Attractin	71	21	1.68	42	11741	2+	1390.7	0.001	0.719064	0.6895	K.C'TWLIEGQPNR.I	249572	633899
6	1	sp|O75882-3|ATRN_HUMAN, sp|O75882-2|ATRN_HUMAN, sp|O75882|ATRN_HUMAN	133701.56191999995, 141428.76479999968, 158536.87623999876	0.141	ATRN, ATRN, ATRN	Tax_Id=9606 Isoform 3 of Attractin precursor, Tax_Id=9606 Isoform 2 of Attractin precursor, Attractin	71	21	1.68	42	13686	2+	1901.9	0.016	8.41263	0.9986	R.YYTAINFVATPDEQNR.D
6	1	sp|O75882-3|ATRN_HUMAN, sp|O75882-2|ATRN_HUMAN, sp|O75882|ATRN_HUMAN	133701.56191999995, 141428.76479999968, 158536.87623999876	0.141	ATRN, ATRN, ATRN	Tax_Id=9606 Isoform 3 of Attractin precursor, Tax_Id=9606 Isoform 2 of Attractin precursor, Attractin	71	21	1.68	42	14054	2+	1153.56	0.006	5.20131	0.9874	R.DLDMFINASK.N
6	1	sp|O75882-3|ATRN_HUMAN, sp|O75882-2|ATRN_HUMAN, sp|O75882|ATRN_HUMAN	133701.56191999995, 141428.76479999968, 158536.87623999876	0.141	ATRN, ATRN, ATRN	Tax_Id=9606 Isoform 3 of Attractin precursor, Tax_Id=9606 Isoform 2 of Attractin precursor, Attractin	71	21	1.68	42	15936	2+	1891.79	-0.005	2.643	1	K.C'FSSDFMAYDIAC'DR.W	161990	245402
6	1	sp|O75882-3|ATRN_HUMAN, sp|O75882-2|ATRN_HUMAN, sp|O75882|ATRN_HUMAN	133701.56191999995, 141428.76479999968, 158536.87623999876	0.141	ATRN, ATRN, ATRN	Tax_Id=9606 Isoform 3 of Attractin precursor, Tax_Id=9606 Isoform 2 of Attractin precursor, Attractin	71	21	1.68	42	15951	2+	1885.76	0.011	5.83321	1	K.CFSSDFMAYDIACDR.W	161990	245402
6	1	sp|O75882-3|ATRN_HUMAN, sp|O75882-2|ATRN_HUMAN, sp|O75882|ATRN_HUMAN	133701.56191999995, 141428.76479999968, 158536.87623999876	0.141	ATRN, ATRN, ATRN	Tax_Id=9606 Isoform 3 of Attractin precursor, Tax_Id=9606 Isoform 2 of Attractin precursor, Attractin	71	21	1.68	42	16783	2+	1155.69	0.008	6.92228	0.859	K.LTLTPWVGLR.K
6	1	sp|O75882-3|ATRN_HUMAN, sp|O75882-2|ATRN_HUMAN, sp|O75882|ATRN_HUMAN	133701.56191999995, 141428.76479999968, 158536.87623999876	0.141	ATRN, ATRN, ATRN	Tax_Id=9606 Isoform 3 of Attractin precursor, Tax_Id=9606 Isoform 2 of Attractin precursor, Attractin	71	21	1.68	42	17411	2+	1512.74	0.01	6.61052	0.9987	R.YDVDTQMWTILK.D
6	1	sp|O75882-3|ATRN_HUMAN, sp|O75882-2|ATRN_HUMAN, sp|O75882|ATRN_HUMAN	133701.56191999995, 141428.76479999968, 158536.87623999876	0.141	ATRN, ATRN, ATRN	Tax_Id=9606 Isoform 3 of Attractin precursor, Tax_Id=9606 Isoform 2 of Attractin precursor, Attractin	71	21	1.68	42	7470	2+	1536.64	0.011	7.15847	0.7036	K.GDECQLCEVENR.Y	74954.9	122946
6	1	sp|O75882-3|ATRN_HUMAN, sp|O75882-2|ATRN_HUMAN, sp|O75882|ATRN_HUMAN	133701.56191999995, 141428.76479999968, 158536.87623999876	0.141	ATRN, ATRN, ATRN	Tax_Id=9606 Isoform 3 of Attractin precursor, Tax_Id=9606 Isoform 2 of Attractin precursor, Attractin	71	21	1.68	42	9272	2+	1599.76	0.008	5.00073	0.9988	R.LTGSSGFVTDGPGNYK.Y
6	1	sp|O75882-3|ATRN_HUMAN, sp|O75882-2|ATRN_HUMAN, sp|O75882|ATRN_HUMAN	133701.56191999995, 141428.76479999968, 158536.87623999876	0.141	ATRN, ATRN, ATRN	Tax_Id=9606 Isoform 3 of Attractin precursor, Tax_Id=9606 Isoform 2 of Attractin precursor, Attractin	71	21	1.68	42	16931	2+	1512.74	0.011	7.27157	0.9998	R.YDVDTQMWTILK.D
6	1	sp|O75882-3|ATRN_HUMAN, sp|O75882-2|ATRN_HUMAN, sp|O75882|ATRN_HUMAN	133701.56191999995, 141428.76479999968, 158536.87623999876	0.141	ATRN, ATRN, ATRN	Tax_Id=9606 Isoform 3 of Attractin precursor, Tax_Id=9606 Isoform 2 of Attractin precursor, Attractin	71	21	1.68	42	3906	2+	1126.52	0.007	6.21381	0.9561	R.IMQSSQSMSK.L
6	1	sp|O75882-3|ATRN_HUMAN, sp|O75882-2|ATRN_HUMAN, sp|O75882|ATRN_HUMAN	133701.56191999995, 141428.76479999968, 158536.87623999876	0.141	ATRN, ATRN, ATRN	Tax_Id=9606 Isoform 3 of Attractin precursor, Tax_Id=9606 Isoform 2 of Attractin precursor, Attractin	71	21	1.68	42	5594	2+	1237.51	0.001	0.808077	0.7826	K.DNPM"YYC'NK.K	32609.9	62321.4
6	1	sp|O75882-3|ATRN_HUMAN, sp|O75882-2|ATRN_HUMAN, sp|O75882|ATRN_HUMAN	133701.56191999995, 141428.76479999968, 158536.87623999876	0.141	ATRN, ATRN, ATRN	Tax_Id=9606 Isoform 3 of Attractin precursor, Tax_Id=9606 Isoform 2 of Attractin precursor, Attractin	71	21	1.68	42	7930	2+	865.441	0.006	6.93288	0.7688	R.LADDLYR.Y
6	1	sp|O75882-3|ATRN_HUMAN, sp|O75882-2|ATRN_HUMAN, sp|O75882|ATRN_HUMAN	133701.56191999995, 141428.76479999968, 158536.87623999876	0.141	ATRN, ATRN, ATRN	Tax_Id=9606 Isoform 3 of Attractin precursor, Tax_Id=9606 Isoform 2 of Attractin precursor, Attractin	71	21	1.68	42	8421	2+	1542.68	-0.007	4.53756	0.9992	K.GDEC'QLC'EVENR.Y	176237	312700
6	1	sp|O75882-3|ATRN_HUMAN, sp|O75882-2|ATRN_HUMAN, sp|O75882|ATRN_HUMAN	133701.56191999995, 141428.76479999968, 158536.87623999876	0.141	ATRN, ATRN, ATRN	Tax_Id=9606 Isoform 3 of Attractin precursor, Tax_Id=9606 Isoform 2 of Attractin precursor, Attractin	71	21	1.68	42	8553	2+	1542.68	-0.007	4.53756	0.9698	K.GDEC'QLC'EVENR.Y	159101	285531
6	1	sp|O75882-3|ATRN_HUMAN, sp|O75882-2|ATRN_HUMAN, sp|O75882|ATRN_HUMAN	133701.56191999995, 141428.76479999968, 158536.87623999876	0.141	ATRN, ATRN, ATRN	Tax_Id=9606 Isoform 3 of Attractin precursor, Tax_Id=9606 Isoform 2 of Attractin precursor, Attractin	71	21	1.68	42	9152	2+	1289.67	0.002	1.55078	1	R.SEAAC'LAAGPGIR.C	173042	271491
6	1	sp|O75882-3|ATRN_HUMAN, sp|O75882-2|ATRN_HUMAN, sp|O75882|ATRN_HUMAN	133701.56191999995, 141428.76479999968, 158536.87623999876	0.141	ATRN, ATRN, ATRN	Tax_Id=9606 Isoform 3 of Attractin precursor, Tax_Id=9606 Isoform 2 of Attractin precursor, Attractin	71	21	1.68	42	10075	2+	1599.77	0.013	8.12619	0.9991	R.LTGSSGFVTDGPGNYK.Y
6	1	sp|O75882-3|ATRN_HUMAN, sp|O75882-2|ATRN_HUMAN, sp|O75882|ATRN_HUMAN	133701.56191999995, 141428.76479999968, 158536.87623999876	0.141	ATRN, ATRN, ATRN	Tax_Id=9606 Isoform 3 of Attractin precursor, Tax_Id=9606 Isoform 2 of Attractin precursor, Attractin	71	21	1.68	42	10517	2+	1691.73	0.012	7.09335	0.9996	R.SCALDQNCQWEPR.N	252242	427764
6	1	sp|O75882-3|ATRN_HUMAN, sp|O75882-2|ATRN_HUMAN, sp|O75882|ATRN_HUMAN	133701.56191999995, 141428.76479999968, 158536.87623999876	0.141	ATRN, ATRN, ATRN	Tax_Id=9606 Isoform 3 of Attractin precursor, Tax_Id=9606 Isoform 2 of Attractin precursor, Attractin	71	21	1.68	42	12219	2+	1387.68	1.014	10.0888	0.9996	K.CTWLIEGQPNR.I	522199	860619
6	1	sp|O75882-3|ATRN_HUMAN, sp|O75882-2|ATRN_HUMAN, sp|O75882|ATRN_HUMAN	133701.56191999995, 141428.76479999968, 158536.87623999876	0.141	ATRN, ATRN, ATRN	Tax_Id=9606 Isoform 3 of Attractin precursor, Tax_Id=9606 Isoform 2 of Attractin precursor, Attractin	71	21	1.68	42	12263	2+	1390.7	0.001	0.719064	0.9997	K.C'TWLIEGQPNR.I	522199	860619
6	1	sp|O75882-3|ATRN_HUMAN, sp|O75882-2|ATRN_HUMAN, sp|O75882|ATRN_HUMAN	133701.56191999995, 141428.76479999968, 158536.87623999876	0.141	ATRN, ATRN, ATRN	Tax_Id=9606 Isoform 3 of Attractin precursor, Tax_Id=9606 Isoform 2 of Attractin precursor, Attractin	71	21	1.68	42	14101	2+	1901.9	0.009	4.7321	0.9715	R.YYTAINFVATPDEQNR.D
6	1	sp|O75882-3|ATRN_HUMAN, sp|O75882-2|ATRN_HUMAN, sp|O75882|ATRN_HUMAN	133701.56191999995, 141428.76479999968, 158536.87623999876	0.141	ATRN, ATRN, ATRN	Tax_Id=9606 Isoform 3 of Attractin precursor, Tax_Id=9606 Isoform 2 of Attractin precursor, Attractin	71	21	1.68	42	14486	2+	1153.56	0.009	7.80196	0.9999	R.DLDMFINASK.N
6	1	sp|O75882-3|ATRN_HUMAN, sp|O75882-2|ATRN_HUMAN, sp|O75882|ATRN_HUMAN	133701.56191999995, 141428.76479999968, 158536.87623999876	0.141	ATRN, ATRN, ATRN	Tax_Id=9606 Isoform 3 of Attractin precursor, Tax_Id=9606 Isoform 2 of Attractin precursor, Attractin	71	21	1.68	42	14688	2+	1907.79	-0.006	3.145	0.9998	K.C'FSSDFM"AYDIAC'DR.W	79114.1	74132.4
6	1	sp|O75882-3|ATRN_HUMAN, sp|O75882-2|ATRN_HUMAN, sp|O75882|ATRN_HUMAN	133701.56191999995, 141428.76479999968, 158536.87623999876	0.141	ATRN, ATRN, ATRN	Tax_Id=9606 Isoform 3 of Attractin precursor, Tax_Id=9606 Isoform 2 of Attractin precursor, Attractin	71	21	1.68	42	16432	2+	1891.79	-0.002	1.0572	1	K.C'FSSDFMAYDIAC'DR.W	181642	325467
6	1	sp|O75882-3|ATRN_HUMAN, sp|O75882-2|ATRN_HUMAN, sp|O75882|ATRN_HUMAN	133701.56191999995, 141428.76479999968, 158536.87623999876	0.141	ATRN, ATRN, ATRN	Tax_Id=9606 Isoform 3 of Attractin precursor, Tax_Id=9606 Isoform 2 of Attractin precursor, Attractin	71	21	1.68	42	16455	2+	1885.76	0.014	7.42408	1	K.CFSSDFMAYDIACDR.W	181642	325467
[truncated: 20,154 more rows]

## Sheet: BPH5_PHA
Group	Prob	Protein	SequenceMass	AACoverage	BestGeneName	Description	Total Filtered Peptides	Unique Filtered Peptides	H2L Mean	Ratio Peps	Scan	Z	CalcMHPlus	dMass	FdMass (ppm)	PepProphet	Peptide	Light Area	Heavy Area
[truncated: 20,930 more rows]
