# Supplementary material for: Multi-lectin Affinity Chromatography and Quantitative Proteomic Analysis Reveal Differential Glycoform Levels between Prostate Cancer and Benign Prostatic Hyperplasia Sera
Source: Sci Rep. 2018 Apr 25;8:6509. doi: 10.1038/s41598-018-24270-w (PMC5916935; doi:10.1038/s41598-018-24270-w)
Supplement: Supplementary file 10 — Dataset 1I [file 41598_2018_24270_MOESM10_ESM.xlsx]

## Sheet: Title, Authors, Key
SUPPLEMENTARY INFORMATION FOR
Multi-lectin Affinity Chromatography and Quantitative Proteomic Analysis Reveal Differential Glycoform Levels between Prostate Cancer and Benign Prostatic Hyperplasia Sera
Sarah M. Totten, Ravali Adusumilli, Majlinda Kullolli, Cheylene Tanimoto, James D. Brooks, Parag Mallick, Sharon J. Pitteri
KEY
Column Heading:	Description:
Group	ProteinProphet Group
Prob	ProteinProphet Probability
Protein	UniProt Acession Number
SequenceMass	Protein Mass
AACoverage	% Amino Acid Coverage
BestGeneName	Best Gene Name from Protein Prophet Group
Description	Protein Description
Total Filtered Peptides	Total Peptides Assigned to Protein Group
Unique Filtered Peptides	Unique Peptides Assigned to Protein Group
H2L Mean	Mean of Heavy-to-Light Ratios for Protein Group
Ratio Peps	Numer of Peptides used to Calculate Heavy-to-Light Protein Ratio
Scan	Scan Number
Z	Charge
CalcMHPlus	[M+H]+ Mass
dMass	Difference between calculated and measured mass, not corrected for monoisotopic peak
FdMass (ppm)	Mass accuracy in ppm represented as fractional delta mass, corrected for monoisotopic peak
PepProphet	PeptideProphet Score
Peptide	Peptide Sequence, C'=heavy labeled cysteine, M"=oxidized methionine, E^ = loss of water from N-terminal glutamic acid, Q^ = loss of ammonia from N-terminal glutamine
Light Area	Area of light peptide
Heavy Area	Area of heavy peptide

## Sheet: BPH6_UNB
Group	Prob	Protein	SequenceMass	AACoverage	BestGeneName	Description	Total Filtered Peptides	Unique Filtered Peptides	H2L Mean	Ratio Peps	Scan	Z	CalcMHPlus	dMass	FdMass (ppm)	PepProphet	Peptide	Light Area	Heavy Area
1	1	CONTAM|P00761	24409.5	0.251		SWISS-PROT:P00761|TRYP_PIG Trypsin - Sus scrofa (Pig).	224	5			6897	2+	1045.56	0.006	5.73853	0.9999	K.LSSPATLNSR.V
1	1	CONTAM|P00761	24409.5	0.251		SWISS-PROT:P00761|TRYP_PIG Trypsin - Sus scrofa (Pig).	224	5			8697	2+	842.509	0.005	5.93465	0.6284	R.VATVSLPR.S
1	1	CONTAM|P00761	24409.5	0.251		SWISS-PROT:P00761|TRYP_PIG Trypsin - Sus scrofa (Pig).	224	5			8840	2+	842.509	0.005	5.93465	0.9684	R.VATVSLPR.S
1	1	CONTAM|P00761	24409.5	0.251		SWISS-PROT:P00761|TRYP_PIG Trypsin - Sus scrofa (Pig).	224	5			9117	2+	842.509	0.003	3.56079	0.6069	R.VATVSLPR.S
1	1	CONTAM|P00761	24409.5	0.251		SWISS-PROT:P00761|TRYP_PIG Trypsin - Sus scrofa (Pig).	224	5			14391	2+	2211.1	1	0	0.9901	R.LGEHNIDVLEGNEQFINAAK.I
1	1	CONTAM|P00761	24409.5	0.251		SWISS-PROT:P00761|TRYP_PIG Trypsin - Sus scrofa (Pig).	224	5			14728	3+	2211.1	0.014	6.33168	0.9992	R.LGEHNIDVLEGNEQFINAAK.I
1	1	CONTAM|P00761	24409.5	0.251		SWISS-PROT:P00761|TRYP_PIG Trypsin - Sus scrofa (Pig).	224	5			14761	2+	2211.1	0.012	5.42715	1	R.LGEHNIDVLEGNEQFINAAK.I
1	1	CONTAM|P00761	24409.5	0.251		SWISS-PROT:P00761|TRYP_PIG Trypsin - Sus scrofa (Pig).	224	5			14859	3+	2211.1	1.031	14.0201	1	R.LGEHNIDVLEGNEQFINAAK.I
1	1	CONTAM|P00761	24409.5	0.251		SWISS-PROT:P00761|TRYP_PIG Trypsin - Sus scrofa (Pig).	224	5			14893	2+	2211.1	0.015	6.78394	1	R.LGEHNIDVLEGNEQFINAAK.I
1	1	CONTAM|P00761	24409.5	0.251		SWISS-PROT:P00761|TRYP_PIG Trypsin - Sus scrofa (Pig).	224	5			15509	3+	2211.1	0.998	0.904526	0.6249	R.LGEHNIDVLEGNEQFINAAK.I
1	1	CONTAM|P00761	24409.5	0.251		SWISS-PROT:P00761|TRYP_PIG Trypsin - Sus scrofa (Pig).	224	5			16179	3+	2299.18	0.014	6.08914	0.9825	K.IITHPNFNGNTLDNDIM"LIK.L
1	1	CONTAM|P00761	24409.5	0.251		SWISS-PROT:P00761|TRYP_PIG Trypsin - Sus scrofa (Pig).	224	5			17014	3+	2283.18	0.014	6.1318	0.9992	K.IITHPNFNGNTLDNDIMLIK.L
1	1	CONTAM|P00761	24409.5	0.251		SWISS-PROT:P00761|TRYP_PIG Trypsin - Sus scrofa (Pig).	224	5			17016	2+	2283.18	0.011	4.81784	0.9992	K.IITHPNFNGNTLDNDIMLIK.L
1	1	CONTAM|P00761	24409.5	0.251		SWISS-PROT:P00761|TRYP_PIG Trypsin - Sus scrofa (Pig).	224	5			17475	3+	2283.18	1.002	0.875971	0.82	K.IITHPNFNGNTLDNDIMLIK.L
1	1	CONTAM|P00761	24409.5	0.251		SWISS-PROT:P00761|TRYP_PIG Trypsin - Sus scrofa (Pig).	224	5			6849	2+	1045.56	0.009	8.6078	0.998	K.LSSPATLNSR.V
1	1	CONTAM|P00761	24409.5	0.251		SWISS-PROT:P00761|TRYP_PIG Trypsin - Sus scrofa (Pig).	224	5			7003	2+	1045.56	0.009	8.6078	0.9994	K.LSSPATLNSR.V
1	1	CONTAM|P00761	24409.5	0.251		SWISS-PROT:P00761|TRYP_PIG Trypsin - Sus scrofa (Pig).	224	5			8533	2+	842.509	0.008	9.49544	0.9705	R.VATVSLPR.S
1	1	CONTAM|P00761	24409.5	0.251		SWISS-PROT:P00761|TRYP_PIG Trypsin - Sus scrofa (Pig).	224	5			8687	2+	842.509	0.008	9.49544	0.735	R.VATVSLPR.S
1	1	CONTAM|P00761	24409.5	0.251		SWISS-PROT:P00761|TRYP_PIG Trypsin - Sus scrofa (Pig).	224	5			8830	2+	842.509	0.01	11.8693	0.7455	R.VATVSLPR.S
1	1	CONTAM|P00761	24409.5	0.251		SWISS-PROT:P00761|TRYP_PIG Trypsin - Sus scrofa (Pig).	224	5			8979	2+	842.509	0.008	9.49544	0.797	R.VATVSLPR.S
1	1	CONTAM|P00761	24409.5	0.251		SWISS-PROT:P00761|TRYP_PIG Trypsin - Sus scrofa (Pig).	224	5			15025	2+	2211.1	1.008	3.6181	0.9446	R.LGEHNIDVLEGNEQFINAAK.I
1	1	CONTAM|P00761	24409.5	0.251		SWISS-PROT:P00761|TRYP_PIG Trypsin - Sus scrofa (Pig).	224	5			15420	2+	2211.1	1.029	13.1156	1	R.LGEHNIDVLEGNEQFINAAK.I
1	1	CONTAM|P00761	24409.5	0.251		SWISS-PROT:P00761|TRYP_PIG Trypsin - Sus scrofa (Pig).	224	5			15522	3+	2211.1	0.027	12.2111	0.9973	R.LGEHNIDVLEGNEQFINAAK.I
1	1	CONTAM|P00761	24409.5	0.251		SWISS-PROT:P00761|TRYP_PIG Trypsin - Sus scrofa (Pig).	224	5			15566	2+	2211.1	0.023	10.402	1	R.LGEHNIDVLEGNEQFINAAK.I
1	1	CONTAM|P00761	24409.5	0.251		SWISS-PROT:P00761|TRYP_PIG Trypsin - Sus scrofa (Pig).	224	5			15676	3+	2211.1	0.011	4.97489	0.6415	R.LGEHNIDVLEGNEQFINAAK.I
1	1	CONTAM|P00761	24409.5	0.251		SWISS-PROT:P00761|TRYP_PIG Trypsin - Sus scrofa (Pig).	224	5			16695	3+	2211.1	1.008	3.6181	0.8385	R.LGEHNIDVLEGNEQFINAAK.I
1	1	CONTAM|P00761	24409.5	0.251		SWISS-PROT:P00761|TRYP_PIG Trypsin - Sus scrofa (Pig).	224	5			17211	3+	2299.18	1.04	17.3975	0.9834	K.IITHPNFNGNTLDNDIM"LIK.L
1	1	CONTAM|P00761	24409.5	0.251		SWISS-PROT:P00761|TRYP_PIG Trypsin - Sus scrofa (Pig).	224	5			17923	2+	2283.18	0.022	9.63568	1	K.IITHPNFNGNTLDNDIMLIK.L
1	1	CONTAM|P00761	24409.5	0.251		SWISS-PROT:P00761|TRYP_PIG Trypsin - Sus scrofa (Pig).	224	5			17942	3+	2283.18	0.022	9.63568	0.9997	K.IITHPNFNGNTLDNDIMLIK.L
1	1	CONTAM|P00761	24409.5	0.251		SWISS-PROT:P00761|TRYP_PIG Trypsin - Sus scrofa (Pig).	224	5			18082	2+	2283.18	1.033	14.4535	0.9821	K.IITHPNFNGNTLDNDIMLIK.L
1	1	CONTAM|P00761	24409.5	0.251		SWISS-PROT:P00761|TRYP_PIG Trypsin - Sus scrofa (Pig).	224	5			18284	3+	2283.18	1.01	4.37986	0.7006	K.IITHPNFNGNTLDNDIMLIK.L
1	1	CONTAM|P00761	24409.5	0.251		SWISS-PROT:P00761|TRYP_PIG Trypsin - Sus scrofa (Pig).	224	5			18481	3+	2283.18	1.011	4.81784	0.9553	K.IITHPNFNGNTLDNDIMLIK.L
1	1	CONTAM|P00761	24409.5	0.251		SWISS-PROT:P00761|TRYP_PIG Trypsin - Sus scrofa (Pig).	224	5			18538	2+	2283.18	1.01	4.37986	0.6707	K.IITHPNFNGNTLDNDIMLIK.L
1	1	CONTAM|P00761	24409.5	0.251		SWISS-PROT:P00761|TRYP_PIG Trypsin - Sus scrofa (Pig).	224	5			18635	3+	2283.18	1.013	5.69381	0.9868	K.IITHPNFNGNTLDNDIMLIK.L
1	1	CONTAM|P00761	24409.5	0.251		SWISS-PROT:P00761|TRYP_PIG Trypsin - Sus scrofa (Pig).	224	5			18721	2+	2299.18	1.038	16.5277	0.9959	K.IITHPNFNGNTLDNDIM"LIK.L
1	1	CONTAM|P00761	24409.5	0.251		SWISS-PROT:P00761|TRYP_PIG Trypsin - Sus scrofa (Pig).	224	5			6603	2+	1045.56	0.007	6.69495	0.9979	K.LSSPATLNSR.V
1	1	CONTAM|P00761	24409.5	0.251		SWISS-PROT:P00761|TRYP_PIG Trypsin - Sus scrofa (Pig).	224	5			6757	2+	1045.56	0.009	8.6078	0.9998	K.LSSPATLNSR.V
1	1	CONTAM|P00761	24409.5	0.251		SWISS-PROT:P00761|TRYP_PIG Trypsin - Sus scrofa (Pig).	224	5			8316	2+	842.509	0.008	9.49544	0.8821	R.VATVSLPR.S
1	1	CONTAM|P00761	24409.5	0.251		SWISS-PROT:P00761|TRYP_PIG Trypsin - Sus scrofa (Pig).	224	5			8469	2+	842.509	0.008	9.49544	0.6062	R.VATVSLPR.S
1	1	CONTAM|P00761	24409.5	0.251		SWISS-PROT:P00761|TRYP_PIG Trypsin - Sus scrofa (Pig).	224	5			8622	2+	842.509	0.009	10.6824	0.7671	R.VATVSLPR.S
1	1	CONTAM|P00761	24409.5	0.251		SWISS-PROT:P00761|TRYP_PIG Trypsin - Sus scrofa (Pig).	224	5			8779	2+	842.509	0.007	8.30851	0.8399	R.VATVSLPR.S
1	1	CONTAM|P00761	24409.5	0.251		SWISS-PROT:P00761|TRYP_PIG Trypsin - Sus scrofa (Pig).	224	5			9261	2+	842.509	-0.06	71.2159	0.6982	R.VATVSLPR.S
1	1	CONTAM|P00761	24409.5	0.251		SWISS-PROT:P00761|TRYP_PIG Trypsin - Sus scrofa (Pig).	224	5			15259	2+	2211.1	1.009	4.07036	0.9895	R.LGEHNIDVLEGNEQFINAAK.I
1	1	CONTAM|P00761	24409.5	0.251		SWISS-PROT:P00761|TRYP_PIG Trypsin - Sus scrofa (Pig).	224	5			15762	2+	2211.1	0.025	11.3066	1	R.LGEHNIDVLEGNEQFINAAK.I
1	1	CONTAM|P00761	24409.5	0.251		SWISS-PROT:P00761|TRYP_PIG Trypsin - Sus scrofa (Pig).	224	5			15871	3+	2211.1	0.028	12.6634	0.9999	R.LGEHNIDVLEGNEQFINAAK.I
1	1	CONTAM|P00761	24409.5	0.251		SWISS-PROT:P00761|TRYP_PIG Trypsin - Sus scrofa (Pig).	224	5			16886	3+	2211.1	1.008	3.6181	0.9986	R.LGEHNIDVLEGNEQFINAAK.I
1	1	CONTAM|P00761	24409.5	0.251		SWISS-PROT:P00761|TRYP_PIG Trypsin - Sus scrofa (Pig).	224	5			18511	3+	2283.18	0.02	8.75971	0.9997	K.IITHPNFNGNTLDNDIMLIK.L
1	1	CONTAM|P00761	24409.5	0.251		SWISS-PROT:P00761|TRYP_PIG Trypsin - Sus scrofa (Pig).	224	5			18516	2+	2283.18	0.018	7.88374	1	K.IITHPNFNGNTLDNDIMLIK.L
1	1	CONTAM|P00761	24409.5	0.251		SWISS-PROT:P00761|TRYP_PIG Trypsin - Sus scrofa (Pig).	224	5			18678	3+	2283.18	0.018	7.88374	0.9988	K.IITHPNFNGNTLDNDIMLIK.L
1	1	CONTAM|P00761	24409.5	0.251		SWISS-PROT:P00761|TRYP_PIG Trypsin - Sus scrofa (Pig).	224	5			19292	3+	2283.18	1.009	3.94187	0.9817	K.IITHPNFNGNTLDNDIMLIK.L
1	1	CONTAM|P00761	24409.5	0.251		SWISS-PROT:P00761|TRYP_PIG Trypsin - Sus scrofa (Pig).	224	5			6846	2+	1045.56	0.007	6.69495	0.9964	K.LSSPATLNSR.V
1	1	CONTAM|P00761	24409.5	0.251		SWISS-PROT:P00761|TRYP_PIG Trypsin - Sus scrofa (Pig).	224	5			6987	2+	1045.56	0.009	8.6078	1	K.LSSPATLNSR.V
1	1	CONTAM|P00761	24409.5	0.251		SWISS-PROT:P00761|TRYP_PIG Trypsin - Sus scrofa (Pig).	224	5			8700	2+	842.509	0.007	8.30851	0.8132	R.VATVSLPR.S
1	1	CONTAM|P00761	24409.5	0.251		SWISS-PROT:P00761|TRYP_PIG Trypsin - Sus scrofa (Pig).	224	5			8847	2+	842.509	0.009	10.6824	0.9289	R.VATVSLPR.S
1	1	CONTAM|P00761	24409.5	0.251		SWISS-PROT:P00761|TRYP_PIG Trypsin - Sus scrofa (Pig).	224	5			14902	2+	2211.1	1.009	4.07036	0.9904	R.LGEHNIDVLEGNEQFINAAK.I
1	1	CONTAM|P00761	24409.5	0.251		SWISS-PROT:P00761|TRYP_PIG Trypsin - Sus scrofa (Pig).	224	5			15348	3+	2211.1	0.025	11.3066	1	R.LGEHNIDVLEGNEQFINAAK.I
1	1	CONTAM|P00761	24409.5	0.251		SWISS-PROT:P00761|TRYP_PIG Trypsin - Sus scrofa (Pig).	224	5			15392	2+	2211.1	0.02	9.04526	1	R.LGEHNIDVLEGNEQFINAAK.I
1	1	CONTAM|P00761	24409.5	0.251		SWISS-PROT:P00761|TRYP_PIG Trypsin - Sus scrofa (Pig).	224	5			15502	3+	2211.1	0.025	11.3066	0.9999	R.LGEHNIDVLEGNEQFINAAK.I
1	1	CONTAM|P00761	24409.5	0.251		SWISS-PROT:P00761|TRYP_PIG Trypsin - Sus scrofa (Pig).	224	5			15549	2+	2211.1	0.021	9.49752	1	R.LGEHNIDVLEGNEQFINAAK.I
1	1	CONTAM|P00761	24409.5	0.251		SWISS-PROT:P00761|TRYP_PIG Trypsin - Sus scrofa (Pig).	224	5			15725	2+	2211.1	1.01	4.52263	0.9879	R.LGEHNIDVLEGNEQFINAAK.I
1	1	CONTAM|P00761	24409.5	0.251		SWISS-PROT:P00761|TRYP_PIG Trypsin - Sus scrofa (Pig).	224	5			17036	3+	2299.18	0.022	9.56865	0.9925	K.IITHPNFNGNTLDNDIM"LIK.L
1	1	CONTAM|P00761	24409.5	0.251		SWISS-PROT:P00761|TRYP_PIG Trypsin - Sus scrofa (Pig).	224	5			17067	3+	2283.18	1.015	6.56978	0.6329	K.IITHPNFNGNTLDNDIMLIK.L
1	1	CONTAM|P00761	24409.5	0.251		SWISS-PROT:P00761|TRYP_PIG Trypsin - Sus scrofa (Pig).	224	5			17764	2+	2283.18	0.022	9.63568	1	K.IITHPNFNGNTLDNDIMLIK.L
1	1	CONTAM|P00761	24409.5	0.251		SWISS-PROT:P00761|TRYP_PIG Trypsin - Sus scrofa (Pig).	224	5			17779	3+	2283.18	0.021	9.1977	0.9976	K.IITHPNFNGNTLDNDIMLIK.L
1	1	CONTAM|P00761	24409.5	0.251		SWISS-PROT:P00761|TRYP_PIG Trypsin - Sus scrofa (Pig).	224	5			17913	2+	2283.18	0.025	10.9496	1	K.IITHPNFNGNTLDNDIMLIK.L
1	1	CONTAM|P00761	24409.5	0.251		SWISS-PROT:P00761|TRYP_PIG Trypsin - Sus scrofa (Pig).	224	5			17922	3+	2283.18	0.022	9.63568	0.9671	K.IITHPNFNGNTLDNDIMLIK.L
1	1	CONTAM|P00761	24409.5	0.251		SWISS-PROT:P00761|TRYP_PIG Trypsin - Sus scrofa (Pig).	224	5			17929	2+	2299.18	-1.959	17.8325	0.8908	K.IITHPNFNGNTLDNDIM"LIK.L
1	1	CONTAM|P00761	24409.5	0.251		SWISS-PROT:P00761|TRYP_PIG Trypsin - Sus scrofa (Pig).	224	5			18406	3+	2283.18	1.01	4.37986	0.9096	K.IITHPNFNGNTLDNDIMLIK.L
1	1	CONTAM|P00761	24409.5	0.251		SWISS-PROT:P00761|TRYP_PIG Trypsin - Sus scrofa (Pig).	224	5			6834	2+	1045.56	0.007	6.69495	0.9785	K.LSSPATLNSR.V
1	1	CONTAM|P00761	24409.5	0.251		SWISS-PROT:P00761|TRYP_PIG Trypsin - Sus scrofa (Pig).	224	5			6977	2+	1045.56	0.009	8.6078	1	K.LSSPATLNSR.V
1	1	CONTAM|P00761	24409.5	0.251		SWISS-PROT:P00761|TRYP_PIG Trypsin - Sus scrofa (Pig).	224	5			8594	2+	842.509	0.007	8.30851	0.6062	R.VATVSLPR.S
1	1	CONTAM|P00761	24409.5	0.251		SWISS-PROT:P00761|TRYP_PIG Trypsin - Sus scrofa (Pig).	224	5			8737	2+	842.509	0.008	9.49544	0.8837	R.VATVSLPR.S
1	1	CONTAM|P00761	24409.5	0.251		SWISS-PROT:P00761|TRYP_PIG Trypsin - Sus scrofa (Pig).	224	5			14476	2+	2211.1	1.006	2.71358	0.9309	R.LGEHNIDVLEGNEQFINAAK.I
1	1	CONTAM|P00761	24409.5	0.251		SWISS-PROT:P00761|TRYP_PIG Trypsin - Sus scrofa (Pig).	224	5			14825	2+	2211.1	0.028	12.6634	1	R.LGEHNIDVLEGNEQFINAAK.I
1	1	CONTAM|P00761	24409.5	0.251		SWISS-PROT:P00761|TRYP_PIG Trypsin - Sus scrofa (Pig).	224	5			14875	3+	2211.1	0.027	12.2111	1	R.LGEHNIDVLEGNEQFINAAK.I
1	1	CONTAM|P00761	24409.5	0.251		SWISS-PROT:P00761|TRYP_PIG Trypsin - Sus scrofa (Pig).	224	5			14963	2+	2211.1	0.024	10.8543	1	R.LGEHNIDVLEGNEQFINAAK.I
1	1	CONTAM|P00761	24409.5	0.251		SWISS-PROT:P00761|TRYP_PIG Trypsin - Sus scrofa (Pig).	224	5			15018	3+	2211.1	0.026	11.7588	0.9999	R.LGEHNIDVLEGNEQFINAAK.I
1	1	CONTAM|P00761	24409.5	0.251		SWISS-PROT:P00761|TRYP_PIG Trypsin - Sus scrofa (Pig).	224	5			15164	3+	2211.1	1.031	14.0201	0.9993	R.LGEHNIDVLEGNEQFINAAK.I
1	1	CONTAM|P00761	24409.5	0.251		SWISS-PROT:P00761|TRYP_PIG Trypsin - Sus scrofa (Pig).	224	5			15884	2+	2211.1	1.005	2.26131	0.7817	R.LGEHNIDVLEGNEQFINAAK.I
1	1	CONTAM|P00761	24409.5	0.251		SWISS-PROT:P00761|TRYP_PIG Trypsin - Sus scrofa (Pig).	224	5			15956	3+	2211.1	1.007	3.16584	0.8288	R.LGEHNIDVLEGNEQFINAAK.I
1	1	CONTAM|P00761	24409.5	0.251		SWISS-PROT:P00761|TRYP_PIG Trypsin - Sus scrofa (Pig).	224	5			16413	3+	2299.18	1.01	4.34939	0.995	K.IITHPNFNGNTLDNDIM"LIK.L
1	1	CONTAM|P00761	24409.5	0.251		SWISS-PROT:P00761|TRYP_PIG Trypsin - Sus scrofa (Pig).	224	5			16548	3+	2299.18	1.04	17.3975	0.9512	K.IITHPNFNGNTLDNDIM"LIK.L
1	1	CONTAM|P00761	24409.5	0.251		SWISS-PROT:P00761|TRYP_PIG Trypsin - Sus scrofa (Pig).	224	5			17199	2+	2283.18	0.032	14.0155	1	K.IITHPNFNGNTLDNDIMLIK.L
1	1	CONTAM|P00761	24409.5	0.251		SWISS-PROT:P00761|TRYP_PIG Trypsin - Sus scrofa (Pig).	224	5			17218	3+	2283.18	0.019	8.32173	0.9996	K.IITHPNFNGNTLDNDIMLIK.L
1	1	CONTAM|P00761	24409.5	0.251		SWISS-PROT:P00761|TRYP_PIG Trypsin - Sus scrofa (Pig).	224	5			17494	3+	2283.18	1.006	2.62791	0.8521	K.IITHPNFNGNTLDNDIMLIK.L
1	1	CONTAM|P00761	24409.5	0.251		SWISS-PROT:P00761|TRYP_PIG Trypsin - Sus scrofa (Pig).	224	5			17779	3+	2283.18	1.01	4.37986	0.8282	K.IITHPNFNGNTLDNDIMLIK.L
1	1	CONTAM|P00761	24409.5	0.251		SWISS-PROT:P00761|TRYP_PIG Trypsin - Sus scrofa (Pig).	224	5			6590	2+	1045.56	0.004	3.82569	0.973	K.LSSPATLNSR.V
1	1	CONTAM|P00761	24409.5	0.251		SWISS-PROT:P00761|TRYP_PIG Trypsin - Sus scrofa (Pig).	224	5			6810	2+	1045.56	0.007	6.69495	0.9947	K.LSSPATLNSR.V
1	1	CONTAM|P00761	24409.5	0.251		SWISS-PROT:P00761|TRYP_PIG Trypsin - Sus scrofa (Pig).	224	5			6947	2+	1045.56	0.007	6.69495	1	K.LSSPATLNSR.V
1	1	CONTAM|P00761	24409.5	0.251		SWISS-PROT:P00761|TRYP_PIG Trypsin - Sus scrofa (Pig).	224	5			8784	2+	842.509	0.005	5.93465	0.9548	R.VATVSLPR.S
1	1	CONTAM|P00761	24409.5	0.251		SWISS-PROT:P00761|TRYP_PIG Trypsin - Sus scrofa (Pig).	224	5			8927	2+	842.509	0.005	5.93465	0.9113	R.VATVSLPR.S
1	1	CONTAM|P00761	24409.5	0.251		SWISS-PROT:P00761|TRYP_PIG Trypsin - Sus scrofa (Pig).	224	5			14744	3+	2211.1	-0.061	27.588	0.919	R.LGEHNIDVLEGNEQFINAAK.I
1	1	CONTAM|P00761	24409.5	0.251		SWISS-PROT:P00761|TRYP_PIG Trypsin - Sus scrofa (Pig).	224	5			14783	2+	2211.1	0.015	6.78394	0.9999	R.LGEHNIDVLEGNEQFINAAK.I
1	1	CONTAM|P00761	24409.5	0.251		SWISS-PROT:P00761|TRYP_PIG Trypsin - Sus scrofa (Pig).	224	5			14871	3+	2211.1	0.02	9.04526	0.9919	R.LGEHNIDVLEGNEQFINAAK.I
1	1	CONTAM|P00761	24409.5	0.251		SWISS-PROT:P00761|TRYP_PIG Trypsin - Sus scrofa (Pig).	224	5			15043	2+	2211.1	1.003	1.35679	0.641	R.LGEHNIDVLEGNEQFINAAK.I
1	1	CONTAM|P00761	24409.5	0.251		SWISS-PROT:P00761|TRYP_PIG Trypsin - Sus scrofa (Pig).	224	5			15707	3+	2211.1	1.002	0.904526	0.9492	R.LGEHNIDVLEGNEQFINAAK.I
1	1	CONTAM|P00761	24409.5	0.251		SWISS-PROT:P00761|TRYP_PIG Trypsin - Sus scrofa (Pig).	224	5			17100	2+	2283.18	0.013	5.69381	0.9979	K.IITHPNFNGNTLDNDIMLIK.L
1	1	CONTAM|P00761	24409.5	0.251		SWISS-PROT:P00761|TRYP_PIG Trypsin - Sus scrofa (Pig).	224	5			17122	3+	2283.18	0.015	6.56978	0.9917	K.IITHPNFNGNTLDNDIMLIK.L
1	1	CONTAM|P00761	24409.5	0.251		SWISS-PROT:P00761|TRYP_PIG Trypsin - Sus scrofa (Pig).	224	5			17397	3+	2283.18	1.001	0.437986	0.9062	K.IITHPNFNGNTLDNDIMLIK.L
1	1	CONTAM|P00761	24409.5	0.251		SWISS-PROT:P00761|TRYP_PIG Trypsin - Sus scrofa (Pig).	224	5			17661	3+	2283.18	1.004	1.75194	0.7863	K.IITHPNFNGNTLDNDIMLIK.L
1	1	CONTAM|P00761	24409.5	0.251		SWISS-PROT:P00761|TRYP_PIG Trypsin - Sus scrofa (Pig).	224	5			6720	2+	1045.56	0.01	9.56422	0.9988	K.LSSPATLNSR.V
1	1	CONTAM|P00761	24409.5	0.251		SWISS-PROT:P00761|TRYP_PIG Trypsin - Sus scrofa (Pig).	224	5			6982	2+	1045.56	0.006	5.73853	0.9997	K.LSSPATLNSR.V
1	1	CONTAM|P00761	24409.5	0.251		SWISS-PROT:P00761|TRYP_PIG Trypsin - Sus scrofa (Pig).	224	5			8676	2+	842.509	0.005	5.93465	0.9449	R.VATVSLPR.S
1	1	CONTAM|P00761	24409.5	0.251		SWISS-PROT:P00761|TRYP_PIG Trypsin - Sus scrofa (Pig).	224	5			9174	2+	842.509	0.006	7.12158	0.9007	R.VATVSLPR.S
1	1	CONTAM|P00761	24409.5	0.251		SWISS-PROT:P00761|TRYP_PIG Trypsin - Sus scrofa (Pig).	224	5			9759	2+	842.509	0.004	4.74772	0.6255	R.VATVSLPR.S
1	1	CONTAM|P00761	24409.5	0.251		SWISS-PROT:P00761|TRYP_PIG Trypsin - Sus scrofa (Pig).	224	5			14594	3+	2211.1	0.017	7.68847	1	R.LGEHNIDVLEGNEQFINAAK.I
1	1	CONTAM|P00761	24409.5	0.251		SWISS-PROT:P00761|TRYP_PIG Trypsin - Sus scrofa (Pig).	224	5			14638	2+	2211.1	0.017	7.68847	1	R.LGEHNIDVLEGNEQFINAAK.I
1	1	CONTAM|P00761	24409.5	0.251		SWISS-PROT:P00761|TRYP_PIG Trypsin - Sus scrofa (Pig).	224	5			16044	2+	2299.18	0.029	12.6132	0.6909	K.IITHPNFNGNTLDNDIM"LIK.L
1	1	CONTAM|P00761	24409.5	0.251		SWISS-PROT:P00761|TRYP_PIG Trypsin - Sus scrofa (Pig).	224	5			16091	3+	2299.18	0.018	7.8289	0.9997	K.IITHPNFNGNTLDNDIM"LIK.L
1	1	CONTAM|P00761	24409.5	0.251		SWISS-PROT:P00761|TRYP_PIG Trypsin - Sus scrofa (Pig).	224	5			16740	2+	2283.18	0.022	9.63568	0.9999	K.IITHPNFNGNTLDNDIMLIK.L
1	1	CONTAM|P00761	24409.5	0.251		SWISS-PROT:P00761|TRYP_PIG Trypsin - Sus scrofa (Pig).	224	5			16805	3+	2283.18	0.022	9.63568	0.9995	K.IITHPNFNGNTLDNDIMLIK.L
1	1	CONTAM|P00761	24409.5	0.251		SWISS-PROT:P00761|TRYP_PIG Trypsin - Sus scrofa (Pig).	224	5			16889	2+	2283.18	0.019	8.32173	1	K.IITHPNFNGNTLDNDIMLIK.L
1	1	CONTAM|P00761	24409.5	0.251		SWISS-PROT:P00761|TRYP_PIG Trypsin - Sus scrofa (Pig).	224	5			16891	2+	2299.18	1.038	16.5277	0.9739	K.IITHPNFNGNTLDNDIM"LIK.L
1	1	CONTAM|P00761	24409.5	0.251		SWISS-PROT:P00761|TRYP_PIG Trypsin - Sus scrofa (Pig).	224	5			17020	2+	2283.18	1.001	0.437986	0.8942	K.IITHPNFNGNTLDNDIMLIK.L
1	1	CONTAM|P00761	24409.5	0.251		SWISS-PROT:P00761|TRYP_PIG Trypsin - Sus scrofa (Pig).	224	5			17036	3+	2283.18	1	0	0.8235	K.IITHPNFNGNTLDNDIMLIK.L
1	1	CONTAM|P00761	24409.5	0.251		SWISS-PROT:P00761|TRYP_PIG Trypsin - Sus scrofa (Pig).	224	5			17168	3+	2283.18	1.001	0.437986	0.9974	K.IITHPNFNGNTLDNDIMLIK.L
1	1	CONTAM|P00761	24409.5	0.251		SWISS-PROT:P00761|TRYP_PIG Trypsin - Sus scrofa (Pig).	224	5			17300	3+	2283.18	1.011	4.81784	0.9094	K.IITHPNFNGNTLDNDIMLIK.L
1	1	CONTAM|P00761	24409.5	0.251		SWISS-PROT:P00761|TRYP_PIG Trypsin - Sus scrofa (Pig).	224	5			6741	2+	1045.56	-0.02	19.1284	0.9935	K.LSSPATLNSR.V
1	1	CONTAM|P00761	24409.5	0.251		SWISS-PROT:P00761|TRYP_PIG Trypsin - Sus scrofa (Pig).	224	5			7005	2+	1045.56	0.008	7.65138	0.9999	K.LSSPATLNSR.V
1	1	CONTAM|P00761	24409.5	0.251		SWISS-PROT:P00761|TRYP_PIG Trypsin - Sus scrofa (Pig).	224	5			8828	2+	842.509	0.006	7.12158	0.9275	R.VATVSLPR.S
1	1	CONTAM|P00761	24409.5	0.251		SWISS-PROT:P00761|TRYP_PIG Trypsin - Sus scrofa (Pig).	224	5			8971	2+	842.509	0.005	5.93465	0.953	R.VATVSLPR.S
1	1	CONTAM|P00761	24409.5	0.251		SWISS-PROT:P00761|TRYP_PIG Trypsin - Sus scrofa (Pig).	224	5			9115	2+	842.509	0.007	8.30851	0.8883	R.VATVSLPR.S
1	1	CONTAM|P00761	24409.5	0.251		SWISS-PROT:P00761|TRYP_PIG Trypsin - Sus scrofa (Pig).	224	5			14452	2+	2211.1	1	0	0.9346	R.LGEHNIDVLEGNEQFINAAK.I
1	1	CONTAM|P00761	24409.5	0.251		SWISS-PROT:P00761|TRYP_PIG Trypsin - Sus scrofa (Pig).	224	5			14493	3+	2211.1	1.004	1.80905	0.8888	R.LGEHNIDVLEGNEQFINAAK.I
1	1	CONTAM|P00761	24409.5	0.251		SWISS-PROT:P00761|TRYP_PIG Trypsin - Sus scrofa (Pig).	224	5			14801	3+	2211.1	0.017	7.68847	1	R.LGEHNIDVLEGNEQFINAAK.I
1	1	CONTAM|P00761	24409.5	0.251		SWISS-PROT:P00761|TRYP_PIG Trypsin - Sus scrofa (Pig).	224	5			14803	2+	2211.1	0.017	7.68847	0.999	R.LGEHNIDVLEGNEQFINAAK.I
1	1	CONTAM|P00761	24409.5	0.251		SWISS-PROT:P00761|TRYP_PIG Trypsin - Sus scrofa (Pig).	224	5			14933	3+	2211.1	0.019	8.59299	0.9994	R.LGEHNIDVLEGNEQFINAAK.I
1	1	CONTAM|P00761	24409.5	0.251		SWISS-PROT:P00761|TRYP_PIG Trypsin - Sus scrofa (Pig).	224	5			14934	2+	2211.1	0.016	7.2362	1	R.LGEHNIDVLEGNEQFINAAK.I
1	1	CONTAM|P00761	24409.5	0.251		SWISS-PROT:P00761|TRYP_PIG Trypsin - Sus scrofa (Pig).	224	5			15078	3+	2211.1	1.001	0.452263	0.9942	R.LGEHNIDVLEGNEQFINAAK.I
1	1	CONTAM|P00761	24409.5	0.251		SWISS-PROT:P00761|TRYP_PIG Trypsin - Sus scrofa (Pig).	224	5			15618	3+	2211.1	1.006	2.71358	0.9908	R.LGEHNIDVLEGNEQFINAAK.I
1	1	CONTAM|P00761	24409.5	0.251		SWISS-PROT:P00761|TRYP_PIG Trypsin - Sus scrofa (Pig).	224	5			15901	3+	2211.1	0.999	0.452263	0.7212	R.LGEHNIDVLEGNEQFINAAK.I
1	1	CONTAM|P00761	24409.5	0.251		SWISS-PROT:P00761|TRYP_PIG Trypsin - Sus scrofa (Pig).	224	5			17024	2+	2283.18	0.014	6.1318	0.9998	K.IITHPNFNGNTLDNDIMLIK.L
1	1	CONTAM|P00761	24409.5	0.251		SWISS-PROT:P00761|TRYP_PIG Trypsin - Sus scrofa (Pig).	224	5			17089	3+	2283.18	0.022	9.63568	0.9056	K.IITHPNFNGNTLDNDIMLIK.L
1	1	CONTAM|P00761	24409.5	0.251		SWISS-PROT:P00761|TRYP_PIG Trypsin - Sus scrofa (Pig).	224	5			17265	2+	2283.18	1.007	3.0659	0.965	K.IITHPNFNGNTLDNDIMLIK.L
1	1	CONTAM|P00761	24409.5	0.251		SWISS-PROT:P00761|TRYP_PIG Trypsin - Sus scrofa (Pig).	224	5			17497	3+	2283.18	1.002	0.875971	0.9975	K.IITHPNFNGNTLDNDIMLIK.L
1	1	CONTAM|P00761	24409.5	0.251		SWISS-PROT:P00761|TRYP_PIG Trypsin - Sus scrofa (Pig).	224	5			17628	3+	2283.18	1.004	1.75194	0.793	K.IITHPNFNGNTLDNDIMLIK.L
1	1	CONTAM|P00761	24409.5	0.251		SWISS-PROT:P00761|TRYP_PIG Trypsin - Sus scrofa (Pig).	224	5			6767	2+	1045.56	0.009	8.6078	0.9936	K.LSSPATLNSR.V
1	1	CONTAM|P00761	24409.5	0.251		SWISS-PROT:P00761|TRYP_PIG Trypsin - Sus scrofa (Pig).	224	5			7039	2+	1045.56	0.007	6.69495	0.9999	K.LSSPATLNSR.V
1	1	CONTAM|P00761	24409.5	0.251		SWISS-PROT:P00761|TRYP_PIG Trypsin - Sus scrofa (Pig).	224	5			8834	2+	842.509	0.006	7.12158	0.8382	R.VATVSLPR.S
1	1	CONTAM|P00761	24409.5	0.251		SWISS-PROT:P00761|TRYP_PIG Trypsin - Sus scrofa (Pig).	224	5			8977	2+	842.509	0.008	9.49544	0.9844	R.VATVSLPR.S
1	1	CONTAM|P00761	24409.5	0.251		SWISS-PROT:P00761|TRYP_PIG Trypsin - Sus scrofa (Pig).	224	5			9264	2+	842.509	0.003	3.56079	0.9773	R.VATVSLPR.S
1	1	CONTAM|P00761	24409.5	0.251		SWISS-PROT:P00761|TRYP_PIG Trypsin - Sus scrofa (Pig).	224	5			9554	2+	842.509	0.007	8.30851	0.9311	R.VATVSLPR.S
1	1	CONTAM|P00761	24409.5	0.251		SWISS-PROT:P00761|TRYP_PIG Trypsin - Sus scrofa (Pig).	224	5			14512	3+	2211.1	0.02	9.04526	0.9982	R.LGEHNIDVLEGNEQFINAAK.I
1	1	CONTAM|P00761	24409.5	0.251		SWISS-PROT:P00761|TRYP_PIG Trypsin - Sus scrofa (Pig).	224	5			14912	2+	2211.1	1.009	4.07036	0.9996	R.LGEHNIDVLEGNEQFINAAK.I
1	1	CONTAM|P00761	24409.5	0.251		SWISS-PROT:P00761|TRYP_PIG Trypsin - Sus scrofa (Pig).	224	5			15016	3+	2211.1	0.019	8.59299	0.9961	R.LGEHNIDVLEGNEQFINAAK.I
1	1	CONTAM|P00761	24409.5	0.251		SWISS-PROT:P00761|TRYP_PIG Trypsin - Sus scrofa (Pig).	224	5			15049	2+	2211.1	0.024	10.8543	1	R.LGEHNIDVLEGNEQFINAAK.I
1	1	CONTAM|P00761	24409.5	0.251		SWISS-PROT:P00761|TRYP_PIG Trypsin - Sus scrofa (Pig).	224	5			15170	3+	2211.1	1.031	14.0201	0.9034	R.LGEHNIDVLEGNEQFINAAK.I
1	1	CONTAM|P00761	24409.5	0.251		SWISS-PROT:P00761|TRYP_PIG Trypsin - Sus scrofa (Pig).	224	5			15601	3+	2211.1	0.021	9.49752	0.9865	R.LGEHNIDVLEGNEQFINAAK.I
1	1	CONTAM|P00761	24409.5	0.251		SWISS-PROT:P00761|TRYP_PIG Trypsin - Sus scrofa (Pig).	224	5			15788	3+	2211.1	1	0	0.9748	R.LGEHNIDVLEGNEQFINAAK.I
1	1	CONTAM|P00761	24409.5	0.251		SWISS-PROT:P00761|TRYP_PIG Trypsin - Sus scrofa (Pig).	224	5			15965	2+	2211.1	0.999	0.452263	0.6819	R.LGEHNIDVLEGNEQFINAAK.I
1	1	CONTAM|P00761	24409.5	0.251		SWISS-PROT:P00761|TRYP_PIG Trypsin - Sus scrofa (Pig).	224	5			16061	3+	2211.1	1.002	0.904526	0.9707	R.LGEHNIDVLEGNEQFINAAK.I
1	1	CONTAM|P00761	24409.5	0.251		SWISS-PROT:P00761|TRYP_PIG Trypsin - Sus scrofa (Pig).	224	5			17163	2+	2283.18	0.018	7.88374	0.9996	K.IITHPNFNGNTLDNDIMLIK.L
1	1	CONTAM|P00761	24409.5	0.251		SWISS-PROT:P00761|TRYP_PIG Trypsin - Sus scrofa (Pig).	224	5			17297	2+	2283.18	0.02	8.75971	0.9993	K.IITHPNFNGNTLDNDIMLIK.L
1	1	CONTAM|P00761	24409.5	0.251		SWISS-PROT:P00761|TRYP_PIG Trypsin - Sus scrofa (Pig).	224	5			17528	3+	2283.18	1	0	0.7416	K.IITHPNFNGNTLDNDIMLIK.L
1	1	CONTAM|P00761	24409.5	0.251		SWISS-PROT:P00761|TRYP_PIG Trypsin - Sus scrofa (Pig).	224	5			7170	2+	1045.56	0.009	8.6078	0.9907	K.LSSPATLNSR.V
1	1	CONTAM|P00761	24409.5	0.251		SWISS-PROT:P00761|TRYP_PIG Trypsin - Sus scrofa (Pig).	224	5			7313	2+	1045.56	0.008	7.65138	0.9997	K.LSSPATLNSR.V
1	1	CONTAM|P00761	24409.5	0.251		SWISS-PROT:P00761|TRYP_PIG Trypsin - Sus scrofa (Pig).	224	5			8952	2+	842.509	0.006	7.12158	0.8524	R.VATVSLPR.S
1	1	CONTAM|P00761	24409.5	0.251		SWISS-PROT:P00761|TRYP_PIG Trypsin - Sus scrofa (Pig).	224	5			9095	2+	842.509	0.008	9.49544	0.9848	R.VATVSLPR.S
1	1	CONTAM|P00761	24409.5	0.251		SWISS-PROT:P00761|TRYP_PIG Trypsin - Sus scrofa (Pig).	224	5			9829	2+	842.509	0.006	7.12158	0.7557	R.VATVSLPR.S
1	1	CONTAM|P00761	24409.5	0.251		SWISS-PROT:P00761|TRYP_PIG Trypsin - Sus scrofa (Pig).	224	5			14897	2+	2211.1	1.008	3.6181	0.9791	R.LGEHNIDVLEGNEQFINAAK.I
1	1	CONTAM|P00761	24409.5	0.251		SWISS-PROT:P00761|TRYP_PIG Trypsin - Sus scrofa (Pig).	224	5			15277	3+	2211.1	0.02	9.04526	1	R.LGEHNIDVLEGNEQFINAAK.I
1	1	CONTAM|P00761	24409.5	0.251		SWISS-PROT:P00761|TRYP_PIG Trypsin - Sus scrofa (Pig).	224	5			15300	2+	2211.1	0.023	10.402	1	R.LGEHNIDVLEGNEQFINAAK.I
1	1	CONTAM|P00761	24409.5	0.251		SWISS-PROT:P00761|TRYP_PIG Trypsin - Sus scrofa (Pig).	224	5			15420	3+	2211.1	0.022	9.94978	0.9999	R.LGEHNIDVLEGNEQFINAAK.I
1	1	CONTAM|P00761	24409.5	0.251		SWISS-PROT:P00761|TRYP_PIG Trypsin - Sus scrofa (Pig).	224	5			15442	2+	2211.1	0.02	9.04526	1	R.LGEHNIDVLEGNEQFINAAK.I
1	1	CONTAM|P00761	24409.5	0.251		SWISS-PROT:P00761|TRYP_PIG Trypsin - Sus scrofa (Pig).	224	5			15604	2+	2211.1	1.049	22.1609	0.8501	R.LGEHNIDVLEGNEQFINAAK.I
1	1	CONTAM|P00761	24409.5	0.251		SWISS-PROT:P00761|TRYP_PIG Trypsin - Sus scrofa (Pig).	224	5			15743	2+	2211.1	1.009	4.07036	0.9953	R.LGEHNIDVLEGNEQFINAAK.I
1	1	CONTAM|P00761	24409.5	0.251		SWISS-PROT:P00761|TRYP_PIG Trypsin - Sus scrofa (Pig).	224	5			16020	3+	2211.1	0.019	8.59299	0.9997	R.LGEHNIDVLEGNEQFINAAK.I
1	1	CONTAM|P00761	24409.5	0.251		SWISS-PROT:P00761|TRYP_PIG Trypsin - Sus scrofa (Pig).	224	5			16932	3+	2299.18	0.02	8.69877	0.9995	K.IITHPNFNGNTLDNDIM"LIK.L
1	1	CONTAM|P00761	24409.5	0.251		SWISS-PROT:P00761|TRYP_PIG Trypsin - Sus scrofa (Pig).	224	5			17657	2+	2283.18	0.026	11.3876	1	K.IITHPNFNGNTLDNDIMLIK.L
1	1	CONTAM|P00761	24409.5	0.251		SWISS-PROT:P00761|TRYP_PIG Trypsin - Sus scrofa (Pig).	224	5			17774	3+	2283.18	0.02	8.75971	0.9465	K.IITHPNFNGNTLDNDIMLIK.L
1	1	CONTAM|P00761	24409.5	0.251		SWISS-PROT:P00761|TRYP_PIG Trypsin - Sus scrofa (Pig).	224	5			17798	2+	2283.18	0.021	9.1977	1	K.IITHPNFNGNTLDNDIMLIK.L
1	1	CONTAM|P00761	24409.5	0.251		SWISS-PROT:P00761|TRYP_PIG Trypsin - Sus scrofa (Pig).	224	5			18060	3+	2283.18	1.008	3.50388	0.9797	K.IITHPNFNGNTLDNDIMLIK.L
1	1	CONTAM|P00761	24409.5	0.251		SWISS-PROT:P00761|TRYP_PIG Trypsin - Sus scrofa (Pig).	224	5			18085	2+	2283.18	1.01	4.37986	0.774	K.IITHPNFNGNTLDNDIMLIK.L
1	1	CONTAM|P00761	24409.5	0.251		SWISS-PROT:P00761|TRYP_PIG Trypsin - Sus scrofa (Pig).	224	5			18368	2+	2283.18	1.003	1.31396	0.8672	K.IITHPNFNGNTLDNDIMLIK.L
1	1	CONTAM|P00761	24409.5	0.251		SWISS-PROT:P00761|TRYP_PIG Trypsin - Sus scrofa (Pig).	224	5			6885	2+	1045.56	0.008	7.65138	0.9985	K.LSSPATLNSR.V
1	1	CONTAM|P00761	24409.5	0.251		SWISS-PROT:P00761|TRYP_PIG Trypsin - Sus scrofa (Pig).	224	5			8578	2+	842.509	0.007	8.30851	0.7611	R.VATVSLPR.S
1	1	CONTAM|P00761	24409.5	0.251		SWISS-PROT:P00761|TRYP_PIG Trypsin - Sus scrofa (Pig).	224	5			8876	2+	842.509	0.008	9.49544	0.7945	R.VATVSLPR.S
1	1	CONTAM|P00761	24409.5	0.251		SWISS-PROT:P00761|TRYP_PIG Trypsin - Sus scrofa (Pig).	224	5			15551	3+	2211.1	0.027	12.2111	1	R.LGEHNIDVLEGNEQFINAAK.I
1	1	CONTAM|P00761	24409.5	0.251		SWISS-PROT:P00761|TRYP_PIG Trypsin - Sus scrofa (Pig).	224	5			15617	2+	2211.1	0.02	9.04526	1	R.LGEHNIDVLEGNEQFINAAK.I
1	1	CONTAM|P00761	24409.5	0.251		SWISS-PROT:P00761|TRYP_PIG Trypsin - Sus scrofa (Pig).	224	5			15705	3+	2211.1	0.023	10.402	0.9993	R.LGEHNIDVLEGNEQFINAAK.I
1	1	CONTAM|P00761	24409.5	0.251		SWISS-PROT:P00761|TRYP_PIG Trypsin - Sus scrofa (Pig).	224	5			15772	2+	2211.1	0.019	8.59299	1	R.LGEHNIDVLEGNEQFINAAK.I
1	1	CONTAM|P00761	24409.5	0.251		SWISS-PROT:P00761|TRYP_PIG Trypsin - Sus scrofa (Pig).	224	5			16063	2+	2211.1	1.008	3.6181	0.9493	R.LGEHNIDVLEGNEQFINAAK.I
1	1	CONTAM|P00761	24409.5	0.251		SWISS-PROT:P00761|TRYP_PIG Trypsin - Sus scrofa (Pig).	224	5			16820	2+	2211.1	1.01	4.52263	0.9238	R.LGEHNIDVLEGNEQFINAAK.I
1	1	CONTAM|P00761	24409.5	0.251		SWISS-PROT:P00761|TRYP_PIG Trypsin - Sus scrofa (Pig).	224	5			17949	3+	2283.18	0.019	8.32173	1	K.IITHPNFNGNTLDNDIMLIK.L
1	1	CONTAM|P00761	24409.5	0.251		SWISS-PROT:P00761|TRYP_PIG Trypsin - Sus scrofa (Pig).	224	5			17962	2+	2283.18	0.022	9.63568	0.9992	K.IITHPNFNGNTLDNDIMLIK.L
1	1	CONTAM|P00761	24409.5	0.251		SWISS-PROT:P00761|TRYP_PIG Trypsin - Sus scrofa (Pig).	224	5			18161	2+	2283.18	1.008	3.50388	0.6082	K.IITHPNFNGNTLDNDIMLIK.L
1	1	CONTAM|P00761	24409.5	0.251		SWISS-PROT:P00761|TRYP_PIG Trypsin - Sus scrofa (Pig).	224	5			6865	2+	1045.56	0.008	7.65138	0.9921	K.LSSPATLNSR.V
1	1	CONTAM|P00761	24409.5	0.251		SWISS-PROT:P00761|TRYP_PIG Trypsin - Sus scrofa (Pig).	224	5			8596	2+	842.509	0.008	9.49544	0.7892	R.VATVSLPR.S
1	1	CONTAM|P00761	24409.5	0.251		SWISS-PROT:P00761|TRYP_PIG Trypsin - Sus scrofa (Pig).	224	5			8749	2+	842.509	0.008	9.49544	0.713	R.VATVSLPR.S
1	1	CONTAM|P00761	24409.5	0.251		SWISS-PROT:P00761|TRYP_PIG Trypsin - Sus scrofa (Pig).	224	5			8892	2+	842.509	0.008	9.49544	0.8347	R.VATVSLPR.S
1	1	CONTAM|P00761	24409.5	0.251		SWISS-PROT:P00761|TRYP_PIG Trypsin - Sus scrofa (Pig).	224	5			9046	2+	842.509	0.008	9.49544	0.9251	R.VATVSLPR.S
1	1	CONTAM|P00761	24409.5	0.251		SWISS-PROT:P00761|TRYP_PIG Trypsin - Sus scrofa (Pig).	224	5			14848	2+	2211.1	1.008	3.6181	0.8118	R.LGEHNIDVLEGNEQFINAAK.I
1	1	CONTAM|P00761	24409.5	0.251		SWISS-PROT:P00761|TRYP_PIG Trypsin - Sus scrofa (Pig).	224	5			15219	2+	2211.1	0.022	9.94978	1	R.LGEHNIDVLEGNEQFINAAK.I
1	1	CONTAM|P00761	24409.5	0.251		SWISS-PROT:P00761|TRYP_PIG Trypsin - Sus scrofa (Pig).	224	5			15346	3+	2211.1	0.023	10.402	0.9969	R.LGEHNIDVLEGNEQFINAAK.I
1	1	CONTAM|P00761	24409.5	0.251		SWISS-PROT:P00761|TRYP_PIG Trypsin - Sus scrofa (Pig).	224	5			15368	2+	2211.1	0.021	9.49752	1	R.LGEHNIDVLEGNEQFINAAK.I
1	1	CONTAM|P00761	24409.5	0.251		SWISS-PROT:P00761|TRYP_PIG Trypsin - Sus scrofa (Pig).	224	5			16352	2+	2211.1	1.019	8.59299	0.8637	R.LGEHNIDVLEGNEQFINAAK.I
1	1	CONTAM|P00761	24409.5	0.251		SWISS-PROT:P00761|TRYP_PIG Trypsin - Sus scrofa (Pig).	224	5			16821	3+	2299.18	0.021	9.13371	0.9986	K.IITHPNFNGNTLDNDIM"LIK.L
1	1	CONTAM|P00761	24409.5	0.251		SWISS-PROT:P00761|TRYP_PIG Trypsin - Sus scrofa (Pig).	224	5			17163	2+	2299.18	1.018	7.8289	0.7194	K.IITHPNFNGNTLDNDIM"LIK.L
1	1	CONTAM|P00761	24409.5	0.251		SWISS-PROT:P00761|TRYP_PIG Trypsin - Sus scrofa (Pig).	224	5			17284	2+	2283.18	0.023	10.0737	0.9953	K.IITHPNFNGNTLDNDIMLIK.L
1	1	CONTAM|P00761	24409.5	0.251		SWISS-PROT:P00761|TRYP_PIG Trypsin - Sus scrofa (Pig).	224	5			17304	3+	2283.18	0.021	9.1977	0.9857	K.IITHPNFNGNTLDNDIMLIK.L
1	1	CONTAM|P00761	24409.5	0.251		SWISS-PROT:P00761|TRYP_PIG Trypsin - Sus scrofa (Pig).	224	5			17355	2+	2299.18	1.038	16.5277	0.8802	K.IITHPNFNGNTLDNDIM"LIK.L
1	1	CONTAM|P00761	24409.5	0.251		SWISS-PROT:P00761|TRYP_PIG Trypsin - Sus scrofa (Pig).	224	5			17932	3+	2283.18	1.008	3.50388	0.9471	K.IITHPNFNGNTLDNDIMLIK.L
1	1	CONTAM|P00761	24409.5	0.251		SWISS-PROT:P00761|TRYP_PIG Trypsin - Sus scrofa (Pig).	224	5			18074	3+	2283.18	1.005	2.18993	0.9669	K.IITHPNFNGNTLDNDIMLIK.L
1	1	CONTAM|P00761	24409.5	0.251		SWISS-PROT:P00761|TRYP_PIG Trypsin - Sus scrofa (Pig).	224	5			6940	2+	1045.56	0.009	8.6078	0.9978	K.LSSPATLNSR.V
1	1	CONTAM|P00761	24409.5	0.251		SWISS-PROT:P00761|TRYP_PIG Trypsin - Sus scrofa (Pig).	224	5			7079	2+	1045.56	0.01	9.56422	0.998	K.LSSPATLNSR.V
1	1	CONTAM|P00761	24409.5	0.251		SWISS-PROT:P00761|TRYP_PIG Trypsin - Sus scrofa (Pig).	224	5			8663	2+	842.509	0.008	9.49544	0.8234	R.VATVSLPR.S
1	1	CONTAM|P00761	24409.5	0.251		SWISS-PROT:P00761|TRYP_PIG Trypsin - Sus scrofa (Pig).	224	5			8807	2+	842.509	0.009	10.6824	0.7777	R.VATVSLPR.S
1	1	CONTAM|P00761	24409.5	0.251		SWISS-PROT:P00761|TRYP_PIG Trypsin - Sus scrofa (Pig).	224	5			8956	2+	842.509	0.013	15.4301	0.7726	R.VATVSLPR.S
1	1	CONTAM|P00761	24409.5	0.251		SWISS-PROT:P00761|TRYP_PIG Trypsin - Sus scrofa (Pig).	224	5			9112	2+	842.509	0.007	8.30851	0.8239	R.VATVSLPR.S
1	1	CONTAM|P00761	24409.5	0.251		SWISS-PROT:P00761|TRYP_PIG Trypsin - Sus scrofa (Pig).	224	5			15334	2+	2211.1	1.022	9.94978	1	R.LGEHNIDVLEGNEQFINAAK.I
1	1	CONTAM|P00761	24409.5	0.251		SWISS-PROT:P00761|TRYP_PIG Trypsin - Sus scrofa (Pig).	224	5			15457	3+	2211.1	0.027	12.2111	1	R.LGEHNIDVLEGNEQFINAAK.I
1	1	CONTAM|P00761	24409.5	0.251		SWISS-PROT:P00761|TRYP_PIG Trypsin - Sus scrofa (Pig).	224	5			15479	2+	2211.1	0.022	9.94978	1	R.LGEHNIDVLEGNEQFINAAK.I
1	1	CONTAM|P00761	24409.5	0.251		SWISS-PROT:P00761|TRYP_PIG Trypsin - Sus scrofa (Pig).	224	5			15736	2+	2211.1	1.016	7.2362	0.7667	R.LGEHNIDVLEGNEQFINAAK.I
1	1	CONTAM|P00761	24409.5	0.251		SWISS-PROT:P00761|TRYP_PIG Trypsin - Sus scrofa (Pig).	224	5			15934	3+	2211.1	1.031	14.0201	0.6857	R.LGEHNIDVLEGNEQFINAAK.I
1	1	CONTAM|P00761	24409.5	0.251		SWISS-PROT:P00761|TRYP_PIG Trypsin - Sus scrofa (Pig).	224	5			16444	2+	2211.1	1.013	5.87942	0.819	R.LGEHNIDVLEGNEQFINAAK.I
1	1	CONTAM|P00761	24409.5	0.251		SWISS-PROT:P00761|TRYP_PIG Trypsin - Sus scrofa (Pig).	224	5			17581	3+	2299.18	1.008	3.47951	0.965	K.IITHPNFNGNTLDNDIM"LIK.L
1	1	CONTAM|P00761	24409.5	0.251		SWISS-PROT:P00761|TRYP_PIG Trypsin - Sus scrofa (Pig).	224	5			17690	2+	2283.18	0.022	9.63568	1	K.IITHPNFNGNTLDNDIMLIK.L
1	1	CONTAM|P00761	24409.5	0.251		SWISS-PROT:P00761|TRYP_PIG Trypsin - Sus scrofa (Pig).	224	5			17701	3+	2283.18	0.023	10.0737	0.9998	K.IITHPNFNGNTLDNDIMLIK.L
1	1	CONTAM|P00761	24409.5	0.251		SWISS-PROT:P00761|TRYP_PIG Trypsin - Sus scrofa (Pig).	224	5			17850	2+	2283.18	0.023	10.0737	1	K.IITHPNFNGNTLDNDIMLIK.L
1	1	CONTAM|P00761	24409.5	0.251		SWISS-PROT:P00761|TRYP_PIG Trypsin - Sus scrofa (Pig).	224	5			17857	3+	2283.18	0.021	9.1977	0.9998	K.IITHPNFNGNTLDNDIMLIK.L
1	1	CONTAM|P00761	24409.5	0.251		SWISS-PROT:P00761|TRYP_PIG Trypsin - Sus scrofa (Pig).	224	5			17998	2+	2283.18	1.017	7.44576	0.9533	K.IITHPNFNGNTLDNDIMLIK.L
1	1	CONTAM|P00761	24409.5	0.251		SWISS-PROT:P00761|TRYP_PIG Trypsin - Sus scrofa (Pig).	224	5			18231	3+	2283.18	1.009	3.94187	0.9869	K.IITHPNFNGNTLDNDIMLIK.L
1	1	CONTAM|P00761	24409.5	0.251		SWISS-PROT:P00761|TRYP_PIG Trypsin - Sus scrofa (Pig).	224	5			18362	2+	2283.18	1.01	4.37986	0.6822	K.IITHPNFNGNTLDNDIMLIK.L
1	1	CONTAM|P00761	24409.5	0.251		SWISS-PROT:P00761|TRYP_PIG Trypsin - Sus scrofa (Pig).	224	5			18383	3+	2283.18	1.011	4.81784	0.8274	K.IITHPNFNGNTLDNDIMLIK.L
2	1	CONTAM|P35527, sp|P35527|K1C9_HUMAN	62129.44576000013, 62064.327320000135	0.429	KRT9, KRT9	Tax_Id=9606 Keratin, type I cytoskeletal 9, Keratin, type I cytoskeletal 9	89	20			4870	2+	1791.73	0.016	8.92993	0.9989	R.GGSGGSYGGGGSGGGYGGGSGSR.G
2	1	CONTAM|P35527, sp|P35527|K1C9_HUMAN	62129.44576000013, 62064.327320000135	0.429	KRT9, KRT9	Tax_Id=9606 Keratin, type I cytoskeletal 9, Keratin, type I cytoskeletal 9	89	20			7722	3+	3223.28	1.023	7.13558	0.9996	R.GGSGGSHGGGSGFGGESGGSYGGGEEASGSGGGYGGGSGK.S
2	1	CONTAM|P35527, sp|P35527|K1C9_HUMAN	62129.44576000013, 62064.327320000135	0.429	KRT9, KRT9	Tax_Id=9606 Keratin, type I cytoskeletal 9, Keratin, type I cytoskeletal 9	89	20			4851	2+	1791.73	0.019	10.6043	1	R.GGSGGSYGGGGSGGGYGGGSGSR.G
2	1	CONTAM|P35527, sp|P35527|K1C9_HUMAN	62129.44576000013, 62064.327320000135	0.429	KRT9, KRT9	Tax_Id=9606 Keratin, type I cytoskeletal 9, Keratin, type I cytoskeletal 9	89	20			5976	2+	1065.5	0.006	5.63116	0.9814	K.STMQELNSR.L
2	1	CONTAM|P35527, sp|P35527|K1C9_HUMAN	62129.44576000013, 62064.327320000135	0.429	KRT9, KRT9	Tax_Id=9606 Keratin, type I cytoskeletal 9, Keratin, type I cytoskeletal 9	89	20			10129	2+	1586.77	0.013	8.19276	1	K.VQALEEANNDLENK.I
2	1	CONTAM|P35527, sp|P35527|K1C9_HUMAN	62129.44576000013, 62064.327320000135	0.429	KRT9, KRT9	Tax_Id=9606 Keratin, type I cytoskeletal 9, Keratin, type I cytoskeletal 9	89	20			11577	2+	1060.56	0.009	8.48606	0.9832	K.TLLDIDNTR.M
2	1	CONTAM|P35527, sp|P35527|K1C9_HUMAN	62129.44576000013, 62064.327320000135	0.429	KRT9, KRT9	Tax_Id=9606 Keratin, type I cytoskeletal 9, Keratin, type I cytoskeletal 9	89	20			4606	2+	1791.73	0.017	9.48805	1	R.GGSGGSYGGGGSGGGYGGGSGSR.G
2	1	CONTAM|P35527, sp|P35527|K1C9_HUMAN	62129.44576000013, 62064.327320000135	0.429	KRT9, KRT9	Tax_Id=9606 Keratin, type I cytoskeletal 9, Keratin, type I cytoskeletal 9	89	20			5741	2+	1065.5	-0.033	30.9714	0.9315	K.STMQELNSR.L
2	1	CONTAM|P35527, sp|P35527|K1C9_HUMAN	62129.44576000013, 62064.327320000135	0.429	KRT9, KRT9	Tax_Id=9606 Keratin, type I cytoskeletal 9, Keratin, type I cytoskeletal 9	89	20			10005	2+	1586.77	0.016	10.0834	1	K.VQALEEANNDLENK.I
2	1	CONTAM|P35527, sp|P35527|K1C9_HUMAN	62129.44576000013, 62064.327320000135	0.429	KRT9, KRT9	Tax_Id=9606 Keratin, type I cytoskeletal 9, Keratin, type I cytoskeletal 9	89	20			18001	3+	1837.96	1.03	16.3224	0.9838	R.HGVQELEIELQSQLSK.K
2	1	CONTAM|P35527, sp|P35527|K1C9_HUMAN	62129.44576000013, 62064.327320000135	0.429	KRT9, KRT9	Tax_Id=9606 Keratin, type I cytoskeletal 9, Keratin, type I cytoskeletal 9	89	20			4877	2+	1791.73	0.016	8.92993	1	R.GGSGGSYGGGGSGGGYGGGSGSR.G
2	1	CONTAM|P35527, sp|P35527|K1C9_HUMAN	62129.44576000013, 62064.327320000135	0.429	KRT9, KRT9	Tax_Id=9606 Keratin, type I cytoskeletal 9, Keratin, type I cytoskeletal 9	89	20			5970	2+	1065.5	0.012	11.2623	0.9554	K.STMQELNSR.L
2	1	CONTAM|P35527, sp|P35527|K1C9_HUMAN	62129.44576000013, 62064.327320000135	0.429	KRT9, KRT9	Tax_Id=9606 Keratin, type I cytoskeletal 9, Keratin, type I cytoskeletal 9	89	20			10019	2+	1586.77	0.016	10.0834	1	K.VQALEEANNDLENK.I
2	1	CONTAM|P35527, sp|P35527|K1C9_HUMAN	62129.44576000013, 62064.327320000135	0.429	KRT9, KRT9	Tax_Id=9606 Keratin, type I cytoskeletal 9, Keratin, type I cytoskeletal 9	89	20			20217	3+	3264.51	0.035	10.7214	0.8322	K.DIENQYETQITQIEHEVSSSGQEVQSSAK.E
2	1	CONTAM|P35527, sp|P35527|K1C9_HUMAN	62129.44576000013, 62064.327320000135	0.429	KRT9, KRT9	Tax_Id=9606 Keratin, type I cytoskeletal 9, Keratin, type I cytoskeletal 9	89	20			4917	2+	1791.73	0.008	4.46496	0.9999	R.GGSGGSYGGGGSGGGYGGGSGSR.G
2	1	CONTAM|P35527, sp|P35527|K1C9_HUMAN	62129.44576000013, 62064.327320000135	0.429	KRT9, KRT9	Tax_Id=9606 Keratin, type I cytoskeletal 9, Keratin, type I cytoskeletal 9	89	20			5088	2+	1235.53	0.008	6.47496	1	R.FSSSSGYGGGSSR.V
2	1	CONTAM|P35527, sp|P35527|K1C9_HUMAN	62129.44576000013, 62064.327320000135	0.429	KRT9, KRT9	Tax_Id=9606 Keratin, type I cytoskeletal 9, Keratin, type I cytoskeletal 9	89	20			7710	3+	3223.28	-0.002	0.620486	0.9982	R.GGSGGSHGGGSGFGGESGGSYGGGEEASGSGGGYGGGSGK.S
2	1	CONTAM|P35527, sp|P35527|K1C9_HUMAN	62129.44576000013, 62064.327320000135	0.429	KRT9, KRT9	Tax_Id=9606 Keratin, type I cytoskeletal 9, Keratin, type I cytoskeletal 9	89	20			10008	2+	1121.58	0.008	7.13277	0.6656	R.QEYEQLIAK.N
2	1	CONTAM|P35527, sp|P35527|K1C9_HUMAN	62129.44576000013, 62064.327320000135	0.429	KRT9, KRT9	Tax_Id=9606 Keratin, type I cytoskeletal 9, Keratin, type I cytoskeletal 9	89	20			16365	3+	1837.96	0.013	7.07304	0.9969	R.HGVQELEIELQSQLSK.K
2	1	CONTAM|P35527, sp|P35527|K1C9_HUMAN	62129.44576000013, 62064.327320000135	0.429	KRT9, KRT9	Tax_Id=9606 Keratin, type I cytoskeletal 9, Keratin, type I cytoskeletal 9	89	20			16372	2+	1837.96	0.014	7.61712	1	R.HGVQELEIELQSQLSK.K
2	1	CONTAM|P35527, sp|P35527|K1C9_HUMAN	62129.44576000013, 62064.327320000135	0.429	KRT9, KRT9	Tax_Id=9606 Keratin, type I cytoskeletal 9, Keratin, type I cytoskeletal 9	89	20			9847	2+	1586.77	0.009	5.67191	0.9866	K.VQALEEANNDLENK.I
2	1	CONTAM|P35527, sp|P35527|K1C9_HUMAN	62129.44576000013, 62064.327320000135	0.429	KRT9, KRT9	Tax_Id=9606 Keratin, type I cytoskeletal 9, Keratin, type I cytoskeletal 9	89	20			5190	2+	1235.53	0.008	6.47496	0.9998	R.FSSSSGYGGGSSR.V
2	1	CONTAM|P35527, sp|P35527|K1C9_HUMAN	62129.44576000013, 62064.327320000135	0.429	KRT9, KRT9	Tax_Id=9606 Keratin, type I cytoskeletal 9, Keratin, type I cytoskeletal 9	89	20			6126	2+	1065.5	0.011	10.3238	0.9728	K.STMQELNSR.L
2	1	CONTAM|P35527, sp|P35527|K1C9_HUMAN	62129.44576000013, 62064.327320000135	0.429	KRT9, KRT9	Tax_Id=9606 Keratin, type I cytoskeletal 9, Keratin, type I cytoskeletal 9	89	20			7833	3+	3223.28	0.02	6.20486	0.9985	R.GGSGGSHGGGSGFGGESGGSYGGGEEASGSGGGYGGGSGK.S
2	1	CONTAM|P35527, sp|P35527|K1C9_HUMAN	62129.44576000013, 62064.327320000135	0.429	KRT9, KRT9	Tax_Id=9606 Keratin, type I cytoskeletal 9, Keratin, type I cytoskeletal 9	89	20			10052	2+	1121.58	0.006	5.34958	0.6225	R.QEYEQLIAK.N
2	1	CONTAM|P35527, sp|P35527|K1C9_HUMAN	62129.44576000013, 62064.327320000135	0.429	KRT9, KRT9	Tax_Id=9606 Keratin, type I cytoskeletal 9, Keratin, type I cytoskeletal 9	89	20			10073	2+	1586.77	0.012	7.56255	1	K.VQALEEANNDLENK.I
2	1	CONTAM|P35527, sp|P35527|K1C9_HUMAN	62129.44576000013, 62064.327320000135	0.429	KRT9, KRT9	Tax_Id=9606 Keratin, type I cytoskeletal 9, Keratin, type I cytoskeletal 9	89	20			10251	2+	1157.59	0.006	5.18318	0.6965	R.QGVDADINGLR.Q
2	1	CONTAM|P35527, sp|P35527|K1C9_HUMAN	62129.44576000013, 62064.327320000135	0.429	KRT9, KRT9	Tax_Id=9606 Keratin, type I cytoskeletal 9, Keratin, type I cytoskeletal 9	89	20			16487	3+	1837.96	0.019	10.3375	0.9983	R.HGVQELEIELQSQLSK.K
2	1	CONTAM|P35527, sp|P35527|K1C9_HUMAN	62129.44576000013, 62064.327320000135	0.429	KRT9, KRT9	Tax_Id=9606 Keratin, type I cytoskeletal 9, Keratin, type I cytoskeletal 9	89	20			3842	2+	1081.49	1	0	0.991	K.STM"QELNSR.L
2	1	CONTAM|P35527, sp|P35527|K1C9_HUMAN	62129.44576000013, 62064.327320000135	0.429	KRT9, KRT9	Tax_Id=9606 Keratin, type I cytoskeletal 9, Keratin, type I cytoskeletal 9	89	20			5086	2+	1791.73	0.014	7.81369	0.9879	R.GGSGGSYGGGGSGGGYGGGSGSR.G
2	1	CONTAM|P35527, sp|P35527|K1C9_HUMAN	62129.44576000013, 62064.327320000135	0.429	KRT9, KRT9	Tax_Id=9606 Keratin, type I cytoskeletal 9, Keratin, type I cytoskeletal 9	89	20			5218	2+	1791.73	0.01	5.5812	0.9982	R.GGSGGSYGGGGSGGGYGGGSGSR.G
2	1	CONTAM|P35527, sp|P35527|K1C9_HUMAN	62129.44576000013, 62064.327320000135	0.429	KRT9, KRT9	Tax_Id=9606 Keratin, type I cytoskeletal 9, Keratin, type I cytoskeletal 9	89	20			5247	2+	1235.53	0.009	7.28433	0.9999	R.FSSSSGYGGGSSR.V
2	1	CONTAM|P35527, sp|P35527|K1C9_HUMAN	62129.44576000013, 62064.327320000135	0.429	KRT9, KRT9	Tax_Id=9606 Keratin, type I cytoskeletal 9, Keratin, type I cytoskeletal 9	89	20			5906	2+	1232.6	0.009	7.30165	0.9997	R.SGGGGGGGLGSGGSIR.S
2	1	CONTAM|P35527, sp|P35527|K1C9_HUMAN	62129.44576000013, 62064.327320000135	0.429	KRT9, KRT9	Tax_Id=9606 Keratin, type I cytoskeletal 9, Keratin, type I cytoskeletal 9	89	20			6292	2+	1065.5	0.009	8.44674	0.9894	K.STMQELNSR.L
2	1	CONTAM|P35527, sp|P35527|K1C9_HUMAN	62129.44576000013, 62064.327320000135	0.429	KRT9, KRT9	Tax_Id=9606 Keratin, type I cytoskeletal 9, Keratin, type I cytoskeletal 9	89	20			6599	2+	1082.49	0.006	5.54276	0.9677	K.FEM"EQNLR.Q
2	1	CONTAM|P35527, sp|P35527|K1C9_HUMAN	62129.44576000013, 62064.327320000135	0.429	KRT9, KRT9	Tax_Id=9606 Keratin, type I cytoskeletal 9, Keratin, type I cytoskeletal 9	89	20			6734	2+	1082.49	0.008	7.39034	0.6452	K.FEM"EQNLR.Q
2	1	CONTAM|P35527, sp|P35527|K1C9_HUMAN	62129.44576000013, 62064.327320000135	0.429	KRT9, KRT9	Tax_Id=9606 Keratin, type I cytoskeletal 9, Keratin, type I cytoskeletal 9	89	20			10104	3+	1586.77	0.011	6.93234	0.9927	K.VQALEEANNDLENK.I
2	1	CONTAM|P35527, sp|P35527|K1C9_HUMAN	62129.44576000013, 62064.327320000135	0.429	KRT9, KRT9	Tax_Id=9606 Keratin, type I cytoskeletal 9, Keratin, type I cytoskeletal 9	89	20			10144	2+	1586.77	0.013	8.19276	1	K.VQALEEANNDLENK.I
2	1	CONTAM|P35527, sp|P35527|K1C9_HUMAN	62129.44576000013, 62064.327320000135	0.429	KRT9, KRT9	Tax_Id=9606 Keratin, type I cytoskeletal 9, Keratin, type I cytoskeletal 9	89	20			10421	2+	1157.59	0.009	7.77477	0.9855	R.QGVDADINGLR.Q
2	1	CONTAM|P35527, sp|P35527|K1C9_HUMAN	62129.44576000013, 62064.327320000135	0.429	KRT9, KRT9	Tax_Id=9606 Keratin, type I cytoskeletal 9, Keratin, type I cytoskeletal 9	89	20			11636	2+	1315.68	-1.027	20.5216	0.994	K.DQIVDLTVGNNK.T
2	1	CONTAM|P35527, sp|P35527|K1C9_HUMAN	62129.44576000013, 62064.327320000135	0.429	KRT9, KRT9	Tax_Id=9606 Keratin, type I cytoskeletal 9, Keratin, type I cytoskeletal 9	89	20			16636	3+	1837.96	0.015	8.1612	0.9972	R.HGVQELEIELQSQLSK.K
2	1	CONTAM|P35527, sp|P35527|K1C9_HUMAN	62129.44576000013, 62064.327320000135	0.429	KRT9, KRT9	Tax_Id=9606 Keratin, type I cytoskeletal 9, Keratin, type I cytoskeletal 9	89	20			16653	2+	1837.96	0.02	10.8816	1	R.HGVQELEIELQSQLSK.K
2	1	CONTAM|P35527, sp|P35527|K1C9_HUMAN	62129.44576000013, 62064.327320000135	0.429	KRT9, KRT9	Tax_Id=9606 Keratin, type I cytoskeletal 9, Keratin, type I cytoskeletal 9	89	20			19285	3+	3264.51	0.021	6.43281	0.7512	K.DIENQYETQITQIEHEVSSSGQEVQSSAK.E
2	1	CONTAM|P35527, sp|P35527|K1C9_HUMAN	62129.44576000013, 62064.327320000135	0.429	KRT9, KRT9	Tax_Id=9606 Keratin, type I cytoskeletal 9, Keratin, type I cytoskeletal 9	89	20			19418	3+	3264.51	0.033	10.1087	0.9973	K.DIENQYETQITQIEHEVSSSGQEVQSSAK.E
2	1	CONTAM|P35527, sp|P35527|K1C9_HUMAN	62129.44576000013, 62064.327320000135	0.429	KRT9, KRT9	Tax_Id=9606 Keratin, type I cytoskeletal 9, Keratin, type I cytoskeletal 9	89	20			21038	2+	2203.01	0.021	9.5324	1	K.SDLEM"QYETLQEELM"ALK.K
2	1	CONTAM|P35527, sp|P35527|K1C9_HUMAN	62129.44576000013, 62064.327320000135	0.429	KRT9, KRT9	Tax_Id=9606 Keratin, type I cytoskeletal 9, Keratin, type I cytoskeletal 9	89	20			21146	3+	2203.01	0.019	8.62455	1	K.SDLEM"QYETLQEELM"ALK.K
2	1	CONTAM|P35527, sp|P35527|K1C9_HUMAN	62129.44576000013, 62064.327320000135	0.429	KRT9, KRT9	Tax_Id=9606 Keratin, type I cytoskeletal 9, Keratin, type I cytoskeletal 9	89	20			21165	2+	2203.01	0.02	9.07847	1	K.SDLEM"QYETLQEELM"ALK.K
2	1	CONTAM|P35527, sp|P35527|K1C9_HUMAN	62129.44576000013, 62064.327320000135	0.429	KRT9, KRT9	Tax_Id=9606 Keratin, type I cytoskeletal 9, Keratin, type I cytoskeletal 9	89	20			21279	3+	2203.01	0.019	8.62455	1	K.SDLEM"QYETLQEELM"ALK.K
2	1	CONTAM|P35527, sp|P35527|K1C9_HUMAN	62129.44576000013, 62064.327320000135	0.429	KRT9, KRT9	Tax_Id=9606 Keratin, type I cytoskeletal 9, Keratin, type I cytoskeletal 9	89	20			22018	3+	2171.03	0.017	7.8304	0.8617	K.SDLEMQYETLQEELMALK.K
2	1	CONTAM|P35527, sp|P35527|K1C9_HUMAN	62129.44576000013, 62064.327320000135	0.429	KRT9, KRT9	Tax_Id=9606 Keratin, type I cytoskeletal 9, Keratin, type I cytoskeletal 9	89	20			22081	2+	2187.02	1.013	5.94416	0.6	K.SDLEM"QYETLQEELMALK.K
2	1	CONTAM|P35527, sp|P35527|K1C9_HUMAN	62129.44576000013, 62064.327320000135	0.429	KRT9, KRT9	Tax_Id=9606 Keratin, type I cytoskeletal 9, Keratin, type I cytoskeletal 9	89	20			5149	2+	1791.73	0.014	7.81369	1	R.GGSGGSYGGGGSGGGYGGGSGSR.G
2	1	CONTAM|P35527, sp|P35527|K1C9_HUMAN	62129.44576000013, 62064.327320000135	0.429	KRT9, KRT9	Tax_Id=9606 Keratin, type I cytoskeletal 9, Keratin, type I cytoskeletal 9	89	20			5291	2+	1235.53	0.009	7.28433	0.9999	R.FSSSSGYGGGSSR.V
2	1	CONTAM|P35527, sp|P35527|K1C9_HUMAN	62129.44576000013, 62064.327320000135	0.429	KRT9, KRT9	Tax_Id=9606 Keratin, type I cytoskeletal 9, Keratin, type I cytoskeletal 9	89	20			5959	2+	1232.6	0.011	8.92424	0.8405	R.SGGGGGGGLGSGGSIR.S
2	1	CONTAM|P35527, sp|P35527|K1C9_HUMAN	62129.44576000013, 62064.327320000135	0.429	KRT9, KRT9	Tax_Id=9606 Keratin, type I cytoskeletal 9, Keratin, type I cytoskeletal 9	89	20			6289	2+	1065.5	0.011	10.3238	0.9988	K.STMQELNSR.L
2	1	CONTAM|P35527, sp|P35527|K1C9_HUMAN	62129.44576000013, 62064.327320000135	0.429	KRT9, KRT9	Tax_Id=9606 Keratin, type I cytoskeletal 9, Keratin, type I cytoskeletal 9	89	20			10122	2+	1586.77	0.007	4.41149	1	K.VQALEEANNDLENK.I
2	1	CONTAM|P35527, sp|P35527|K1C9_HUMAN	62129.44576000013, 62064.327320000135	0.429	KRT9, KRT9	Tax_Id=9606 Keratin, type I cytoskeletal 9, Keratin, type I cytoskeletal 9	89	20			10193	3+	1586.77	0.01	6.30213	0.995	K.VQALEEANNDLENK.I
2	1	CONTAM|P35527, sp|P35527|K1C9_HUMAN	62129.44576000013, 62064.327320000135	0.429	KRT9, KRT9	Tax_Id=9606 Keratin, type I cytoskeletal 9, Keratin, type I cytoskeletal 9	89	20			10261	2+	1586.77	0.014	8.82298	1	K.VQALEEANNDLENK.I
2	1	CONTAM|P35527, sp|P35527|K1C9_HUMAN	62129.44576000013, 62064.327320000135	0.429	KRT9, KRT9	Tax_Id=9606 Keratin, type I cytoskeletal 9, Keratin, type I cytoskeletal 9	89	20			11682	2+	1060.56	0.007	6.60027	0.9891	K.TLLDIDNTR.M
2	1	CONTAM|P35527, sp|P35527|K1C9_HUMAN	62129.44576000013, 62064.327320000135	0.429	KRT9, KRT9	Tax_Id=9606 Keratin, type I cytoskeletal 9, Keratin, type I cytoskeletal 9	89	20			12635	2+	897.413	0.008	8.91451	0.7761	R.MTLDDFR.I
2	1	CONTAM|P35527, sp|P35527|K1C9_HUMAN	62129.44576000013, 62064.327320000135	0.429	KRT9, KRT9	Tax_Id=9606 Keratin, type I cytoskeletal 9, Keratin, type I cytoskeletal 9	89	20			14926	3+	2510.13	0.025	9.95964	0.9987	K.EIETYHNLLEGGQEDFESSGAGK.I
2	1	CONTAM|P35527, sp|P35527|K1C9_HUMAN	62129.44576000013, 62064.327320000135	0.429	KRT9, KRT9	Tax_Id=9606 Keratin, type I cytoskeletal 9, Keratin, type I cytoskeletal 9	89	20			14975	2+	2510.13	0.016	6.37417	1	K.EIETYHNLLEGGQEDFESSGAGK.I
2	1	CONTAM|P35527, sp|P35527|K1C9_HUMAN	62129.44576000013, 62064.327320000135	0.429	KRT9, KRT9	Tax_Id=9606 Keratin, type I cytoskeletal 9, Keratin, type I cytoskeletal 9	89	20			17126	3+	1837.96	0.014	7.61712	0.9996	R.HGVQELEIELQSQLSK.K
2	1	CONTAM|P35527, sp|P35527|K1C9_HUMAN	62129.44576000013, 62064.327320000135	0.429	KRT9, KRT9	Tax_Id=9606 Keratin, type I cytoskeletal 9, Keratin, type I cytoskeletal 9	89	20			21629	3+	2203.01	0.026	11.802	0.9263	K.SDLEM"QYETLQEELM"ALK.K
2	1	CONTAM|P35527, sp|P35527|K1C9_HUMAN	62129.44576000013, 62064.327320000135	0.429	KRT9, KRT9	Tax_Id=9606 Keratin, type I cytoskeletal 9, Keratin, type I cytoskeletal 9	89	20			21649	2+	2203.01	0.021	9.5324	1	K.SDLEM"QYETLQEELM"ALK.K
2	1	CONTAM|P35527, sp|P35527|K1C9_HUMAN	62129.44576000013, 62064.327320000135	0.429	KRT9, KRT9	Tax_Id=9606 Keratin, type I cytoskeletal 9, Keratin, type I cytoskeletal 9	89	20			21757	3+	2203.01	0.021	9.5324	0.9961	K.SDLEM"QYETLQEELM"ALK.K
2	1	CONTAM|P35527, sp|P35527|K1C9_HUMAN	62129.44576000013, 62064.327320000135	0.429	KRT9, KRT9	Tax_Id=9606 Keratin, type I cytoskeletal 9, Keratin, type I cytoskeletal 9	89	20			21782	2+	2203.01	0.019	8.62455	1	K.SDLEM"QYETLQEELM"ALK.K
2	1	CONTAM|P35527, sp|P35527|K1C9_HUMAN	62129.44576000013, 62064.327320000135	0.429	KRT9, KRT9	Tax_Id=9606 Keratin, type I cytoskeletal 9, Keratin, type I cytoskeletal 9	89	20			21890	3+	2203.01	0.025	11.3481	0.9707	K.SDLEM"QYETLQEELM"ALK.K
2	1	CONTAM|P35527, sp|P35527|K1C9_HUMAN	62129.44576000013, 62064.327320000135	0.429	KRT9, KRT9	Tax_Id=9606 Keratin, type I cytoskeletal 9, Keratin, type I cytoskeletal 9	89	20			22561	2+	2187.02	0.02	9.14486	0.9946	K.SDLEM"QYETLQEELMALK.K
2	1	CONTAM|P35527, sp|P35527|K1C9_HUMAN	62129.44576000013, 62064.327320000135	0.429	KRT9, KRT9	Tax_Id=9606 Keratin, type I cytoskeletal 9, Keratin, type I cytoskeletal 9	89	20			4949	2+	1791.73	0.02	11.1624	1	R.GGSGGSYGGGGSGGGYGGGSGSR.G
2	1	CONTAM|P35527, sp|P35527|K1C9_HUMAN	62129.44576000013, 62064.327320000135	0.429	KRT9, KRT9	Tax_Id=9606 Keratin, type I cytoskeletal 9, Keratin, type I cytoskeletal 9	89	20			5072	2+	1235.53	0.01	8.0937	0.9955	R.FSSSSGYGGGSSR.V
2	1	CONTAM|P35527, sp|P35527|K1C9_HUMAN	62129.44576000013, 62064.327320000135	0.429	KRT9, KRT9	Tax_Id=9606 Keratin, type I cytoskeletal 9, Keratin, type I cytoskeletal 9	89	20			10005	2+	1586.77	1.015	9.45319	0.9956	K.VQALEEANNDLENK.I
2	1	CONTAM|P35527, sp|P35527|K1C9_HUMAN	62129.44576000013, 62064.327320000135	0.429	KRT9, KRT9	Tax_Id=9606 Keratin, type I cytoskeletal 9, Keratin, type I cytoskeletal 9	89	20			4887	2+	1791.73	0.017	9.48805	1	R.GGSGGSYGGGGSGGGYGGGSGSR.G
2	1	CONTAM|P35527, sp|P35527|K1C9_HUMAN	62129.44576000013, 62064.327320000135	0.429	KRT9, KRT9	Tax_Id=9606 Keratin, type I cytoskeletal 9, Keratin, type I cytoskeletal 9	89	20			5551	2+	1232.6	0.01	8.11295	0.992	R.SGGGGGGGLGSGGSIR.S
2	1	CONTAM|P35527, sp|P35527|K1C9_HUMAN	62129.44576000013, 62064.327320000135	0.429	KRT9, KRT9	Tax_Id=9606 Keratin, type I cytoskeletal 9, Keratin, type I cytoskeletal 9	89	20			5844	2+	1065.5	0.014	13.1394	0.9984	K.STMQELNSR.L
2	1	CONTAM|P35527, sp|P35527|K1C9_HUMAN	62129.44576000013, 62064.327320000135	0.429	KRT9, KRT9	Tax_Id=9606 Keratin, type I cytoskeletal 9, Keratin, type I cytoskeletal 9	89	20			6357	2+	1082.49	0.012	11.0855	0.8086	K.FEM"EQNLR.Q
2	1	CONTAM|P35527, sp|P35527|K1C9_HUMAN	62129.44576000013, 62064.327320000135	0.429	KRT9, KRT9	Tax_Id=9606 Keratin, type I cytoskeletal 9, Keratin, type I cytoskeletal 9	89	20			9701	2+	1206.6	0.009	7.45895	0.963	R.QVLDNLTM"EK.S
2	1	CONTAM|P35527, sp|P35527|K1C9_HUMAN	62129.44576000013, 62064.327320000135	0.429	KRT9, KRT9	Tax_Id=9606 Keratin, type I cytoskeletal 9, Keratin, type I cytoskeletal 9	89	20			10009	2+	1586.77	0.014	8.82298	1	K.VQALEEANNDLENK.I
2	1	CONTAM|P35527, sp|P35527|K1C9_HUMAN	62129.44576000013, 62064.327320000135	0.429	KRT9, KRT9	Tax_Id=9606 Keratin, type I cytoskeletal 9, Keratin, type I cytoskeletal 9	89	20			10237	2+	1157.59	0.004	3.45545	0.9901	R.QGVDADINGLR.Q
2	1	CONTAM|P35527, sp|P35527|K1C9_HUMAN	62129.44576000013, 62064.327320000135	0.429	KRT9, KRT9	Tax_Id=9606 Keratin, type I cytoskeletal 9, Keratin, type I cytoskeletal 9	89	20			11272	2+	1060.56	0.008	7.54316	0.9503	K.TLLDIDNTR.M
2	1	CONTAM|P35527, sp|P35527|K1C9_HUMAN	62129.44576000013, 62064.327320000135	0.429	KRT9, KRT9	Tax_Id=9606 Keratin, type I cytoskeletal 9, Keratin, type I cytoskeletal 9	89	20			11424	2+	1060.56	0.009	8.48606	0.8018	K.TLLDIDNTR.M
2	1	CONTAM|P35527, sp|P35527|K1C9_HUMAN	62129.44576000013, 62064.327320000135	0.429	KRT9, KRT9	Tax_Id=9606 Keratin, type I cytoskeletal 9, Keratin, type I cytoskeletal 9	89	20			12416	2+	897.413	0.009	10.0288	0.9976	R.MTLDDFR.I
2	1	CONTAM|P35527, sp|P35527|K1C9_HUMAN	62129.44576000013, 62064.327320000135	0.429	KRT9, KRT9	Tax_Id=9606 Keratin, type I cytoskeletal 9, Keratin, type I cytoskeletal 9	89	20			14903	2+	2510.13	0.03	11.9516	0.9995	K.EIETYHNLLEGGQEDFESSGAGK.I
2	1	CONTAM|P35527, sp|P35527|K1C9_HUMAN	62129.44576000013, 62064.327320000135	0.429	KRT9, KRT9	Tax_Id=9606 Keratin, type I cytoskeletal 9, Keratin, type I cytoskeletal 9	89	20			17035	2+	1837.96	0.018	9.79344	1	R.HGVQELEIELQSQLSK.K
2	1	CONTAM|P35527, sp|P35527|K1C9_HUMAN	62129.44576000013, 62064.327320000135	0.429	KRT9, KRT9	Tax_Id=9606 Keratin, type I cytoskeletal 9, Keratin, type I cytoskeletal 9	89	20			21838	3+	2203.01	0.024	10.8942	0.7082	K.SDLEM"QYETLQEELM"ALK.K
2	1	CONTAM|P35527, sp|P35527|K1C9_HUMAN	62129.44576000013, 62064.327320000135	0.429	KRT9, KRT9	Tax_Id=9606 Keratin, type I cytoskeletal 9, Keratin, type I cytoskeletal 9	89	20			21972	3+	2203.01	0.02	9.07847	0.9905	K.SDLEM"QYETLQEELM"ALK.K
2	1	CONTAM|P35527, sp|P35527|K1C9_HUMAN	62129.44576000013, 62064.327320000135	0.429	KRT9, KRT9	Tax_Id=9606 Keratin, type I cytoskeletal 9, Keratin, type I cytoskeletal 9	89	20			22876	2+	2171.03	1.028	12.8971	0.997	K.SDLEMQYETLQEELMALK.K
2	1	CONTAM|P35527, sp|P35527|K1C9_HUMAN	62129.44576000013, 62064.327320000135	0.429	KRT9, KRT9	Tax_Id=9606 Keratin, type I cytoskeletal 9, Keratin, type I cytoskeletal 9	89	20			4938	2+	1791.73	0.021	11.7205	1	R.GGSGGSYGGGGSGGGYGGGSGSR.G
2	1	CONTAM|P35527, sp|P35527|K1C9_HUMAN	62129.44576000013, 62064.327320000135	0.429	KRT9, KRT9	Tax_Id=9606 Keratin, type I cytoskeletal 9, Keratin, type I cytoskeletal 9	89	20			5717	2+	1232.6	0.012	9.73553	0.9999	R.SGGGGGGGLGSGGSIR.S
2	1	CONTAM|P35527, sp|P35527|K1C9_HUMAN	62129.44576000013, 62064.327320000135	0.429	KRT9, KRT9	Tax_Id=9606 Keratin, type I cytoskeletal 9, Keratin, type I cytoskeletal 9	89	20			22017	3+	2203.01	0.02	9.07847	0.989	K.SDLEM"QYETLQEELM"ALK.K
3	1	CONTAM|P41361	52347.1	0.148		SWISS-PROT:P41361 (Bos taurus) Antithrombin-III precursor	75	8			4790	2+	850.405	0.009	10.5832	0.8021	K.FSPENTR.K
3	1	CONTAM|P41361	52347.1	0.148		SWISS-PROT:P41361 (Bos taurus) Antithrombin-III precursor	75	8			7512	2+	917.52	0.008	8.71915	0.8013	R.RVWELSK.A
3	1	CONTAM|P41361	52347.1	0.148		SWISS-PROT:P41361 (Bos taurus) Antithrombin-III precursor	75	8			7663	2+	917.52	0.009	9.80905	0.7559	R.RVWELSK.A
3	1	CONTAM|P41361	52347.1	0.148		SWISS-PROT:P41361 (Bos taurus) Antithrombin-III precursor	75	8			9094	2+	911.531	0.01	10.9706	0.9924	K.LPGIVAEGR.D
3	1	CONTAM|P41361	52347.1	0.148		SWISS-PROT:P41361 (Bos taurus) Antithrombin-III precursor	75	8			9242	2+	911.531	0.009	9.8735	1	K.LPGIVAEGR.D
3	1	CONTAM|P41361	52347.1	0.148		SWISS-PROT:P41361 (Bos taurus) Antithrombin-III precursor	75	8			9385	2+	911.531	0.01	10.9706	1	K.LPGIVAEGR.D
3	1	CONTAM|P41361	52347.1	0.148		SWISS-PROT:P41361 (Bos taurus) Antithrombin-III precursor	75	8			9529	2+	911.531	0.008	8.77644	1	K.LPGIVAEGR.D
3	1	CONTAM|P41361	52347.1	0.148		SWISS-PROT:P41361 (Bos taurus) Antithrombin-III precursor	75	8			15236	2+	1340.66	0.015	11.1885	0.9999	K.TSDQIHFFFAK.L
3	1	CONTAM|P41361	52347.1	0.148		SWISS-PROT:P41361 (Bos taurus) Antithrombin-III precursor	75	8			15390	2+	1340.66	0.015	11.1885	1	K.TSDQIHFFFAK.L
3	1	CONTAM|P41361	52347.1	0.148		SWISS-PROT:P41361 (Bos taurus) Antithrombin-III precursor	75	8			15546	2+	1340.66	0.014	10.4426	0.9629	K.TSDQIHFFFAK.L
3	1	CONTAM|P41361	52347.1	0.148		SWISS-PROT:P41361 (Bos taurus) Antithrombin-III precursor	75	8			19255	2+	1314.73	0.012	9.12732	0.9999	K.GDDITMVLILPK.L
3	1	CONTAM|P41361	52347.1	0.148		SWISS-PROT:P41361 (Bos taurus) Antithrombin-III precursor	75	8			4436	2+	850.405	0.007	8.23137	0.9048	K.FSPENTR.K
3	1	CONTAM|P41361	52347.1	0.148		SWISS-PROT:P41361 (Bos taurus) Antithrombin-III precursor	75	8			5751	2+	839.414	0.008	9.53045	0.6331	K.FDTISEK.T
3	1	CONTAM|P41361	52347.1	0.148		SWISS-PROT:P41361 (Bos taurus) Antithrombin-III precursor	75	8			8977	2+	911.531	0.009	9.8735	0.9999	K.LPGIVAEGR.D
3	1	CONTAM|P41361	52347.1	0.148		SWISS-PROT:P41361 (Bos taurus) Antithrombin-III precursor	75	8			9129	2+	911.531	0.007	7.67939	1	K.LPGIVAEGR.D
3	1	CONTAM|P41361	52347.1	0.148		SWISS-PROT:P41361 (Bos taurus) Antithrombin-III precursor	75	8			9282	2+	911.531	0.009	9.8735	1	K.LPGIVAEGR.D
3	1	CONTAM|P41361	52347.1	0.148		SWISS-PROT:P41361 (Bos taurus) Antithrombin-III precursor	75	8			15315	3+	1340.66	0.013	9.69669	0.9983	K.TSDQIHFFFAK.L
3	1	CONTAM|P41361	52347.1	0.148		SWISS-PROT:P41361 (Bos taurus) Antithrombin-III precursor	75	8			15332	2+	1340.66	0.013	9.69669	0.9956	K.TSDQIHFFFAK.L
3	1	CONTAM|P41361	52347.1	0.148		SWISS-PROT:P41361 (Bos taurus) Antithrombin-III precursor	75	8			19931	2+	1314.73	0.013	9.88793	0.9999	K.GDDITMVLILPK.L
3	1	CONTAM|P41361	52347.1	0.148		SWISS-PROT:P41361 (Bos taurus) Antithrombin-III precursor	75	8			4806	2+	850.405	0.007	8.23137	0.8464	K.FSPENTR.K
3	1	CONTAM|P41361	52347.1	0.148		SWISS-PROT:P41361 (Bos taurus) Antithrombin-III precursor	75	8			6022	2+	839.414	0.007	8.33915	0.76	K.FDTISEK.T
3	1	CONTAM|P41361	52347.1	0.148		SWISS-PROT:P41361 (Bos taurus) Antithrombin-III precursor	75	8			9131	2+	911.531	0.008	8.77644	1	K.LPGIVAEGR.D
3	1	CONTAM|P41361	52347.1	0.148		SWISS-PROT:P41361 (Bos taurus) Antithrombin-III precursor	75	8			9265	2+	911.531	0.008	8.77644	0.9999	K.LPGIVAEGR.D
3	1	CONTAM|P41361	52347.1	0.148		SWISS-PROT:P41361 (Bos taurus) Antithrombin-III precursor	75	8			9408	2+	911.531	0.009	9.8735	1	K.LPGIVAEGR.D
3	1	CONTAM|P41361	52347.1	0.148		SWISS-PROT:P41361 (Bos taurus) Antithrombin-III precursor	75	8			15190	3+	1340.66	0.012	8.9508	0.6231	K.TSDQIHFFFAK.L
3	1	CONTAM|P41361	52347.1	0.148		SWISS-PROT:P41361 (Bos taurus) Antithrombin-III precursor	75	8			15195	2+	1340.66	0.015	11.1885	0.9989	K.TSDQIHFFFAK.L
3	1	CONTAM|P41361	52347.1	0.148		SWISS-PROT:P41361 (Bos taurus) Antithrombin-III precursor	75	8			15351	2+	1340.66	0.013	9.69669	0.9987	K.TSDQIHFFFAK.L
3	1	CONTAM|P41361	52347.1	0.148		SWISS-PROT:P41361 (Bos taurus) Antithrombin-III precursor	75	8			15353	3+	1340.66	0.012	8.9508	0.9949	K.TSDQIHFFFAK.L
3	1	CONTAM|P41361	52347.1	0.148		SWISS-PROT:P41361 (Bos taurus) Antithrombin-III precursor	75	8			4690	2+	850.405	0.007	8.23137	0.8351	K.FSPENTR.K
3	1	CONTAM|P41361	52347.1	0.148		SWISS-PROT:P41361 (Bos taurus) Antithrombin-III precursor	75	8			4820	2+	850.405	0.008	9.40728	0.9631	K.FSPENTR.K
3	1	CONTAM|P41361	52347.1	0.148		SWISS-PROT:P41361 (Bos taurus) Antithrombin-III precursor	75	8			6089	2+	839.414	0.008	9.53045	0.9571	K.FDTISEK.T
3	1	CONTAM|P41361	52347.1	0.148		SWISS-PROT:P41361 (Bos taurus) Antithrombin-III precursor	75	8			9095	2+	911.531	0.008	8.77644	0.9246	K.LPGIVAEGR.D
3	1	CONTAM|P41361	52347.1	0.148		SWISS-PROT:P41361 (Bos taurus) Antithrombin-III precursor	75	8			9234	2+	911.531	0.009	9.8735	0.9999	K.LPGIVAEGR.D
3	1	CONTAM|P41361	52347.1	0.148		SWISS-PROT:P41361 (Bos taurus) Antithrombin-III precursor	75	8			9375	2+	911.531	0.008	8.77644	0.9999	K.LPGIVAEGR.D
3	1	CONTAM|P41361	52347.1	0.148		SWISS-PROT:P41361 (Bos taurus) Antithrombin-III precursor	75	8			14953	2+	1340.66	0.014	10.4426	1	K.TSDQIHFFFAK.L
3	1	CONTAM|P41361	52347.1	0.148		SWISS-PROT:P41361 (Bos taurus) Antithrombin-III precursor	75	8			9271	2+	911.531	-0.115	126.161	0.7616	K.LPGIVAEGR.D
3	1	CONTAM|P41361	52347.1	0.148		SWISS-PROT:P41361 (Bos taurus) Antithrombin-III precursor	75	8			9332	2+	911.531	-0.115	126.161	0.9985	K.LPGIVAEGR.D
3	1	CONTAM|P41361	52347.1	0.148		SWISS-PROT:P41361 (Bos taurus) Antithrombin-III precursor	75	8			9418	2+	911.531	-0.115	126.161	0.7957	K.LPGIVAEGR.D
3	1	CONTAM|P41361	52347.1	0.148		SWISS-PROT:P41361 (Bos taurus) Antithrombin-III precursor	75	8			5057	2+	850.405	0.007	8.23137	0.6147	K.FSPENTR.K
3	1	CONTAM|P41361	52347.1	0.148		SWISS-PROT:P41361 (Bos taurus) Antithrombin-III precursor	75	8			9570	2+	911.531	0.008	8.77644	1	K.LPGIVAEGR.D
3	1	CONTAM|P41361	52347.1	0.148		SWISS-PROT:P41361 (Bos taurus) Antithrombin-III precursor	75	8			4760	2+	850.405	0.007	8.23137	0.9766	K.FSPENTR.K
3	1	CONTAM|P41361	52347.1	0.148		SWISS-PROT:P41361 (Bos taurus) Antithrombin-III precursor	75	8			7408	2+	917.52	0.008	8.71915	0.7031	R.RVWELSK.A
3	1	CONTAM|P41361	52347.1	0.148		SWISS-PROT:P41361 (Bos taurus) Antithrombin-III precursor	75	8			8361	2+	911.531	0.007	7.67939	0.9989	K.LPGIVAEGR.D
3	1	CONTAM|P41361	52347.1	0.148		SWISS-PROT:P41361 (Bos taurus) Antithrombin-III precursor	75	8			9194	2+	911.531	0.008	8.77644	0.9999	K.LPGIVAEGR.D
3	1	CONTAM|P41361	52347.1	0.148		SWISS-PROT:P41361 (Bos taurus) Antithrombin-III precursor	75	8			9342	2+	911.531	0.007	7.67939	1	K.LPGIVAEGR.D
3	1	CONTAM|P41361	52347.1	0.148		SWISS-PROT:P41361 (Bos taurus) Antithrombin-III precursor	75	8			9490	2+	911.531	0.008	8.77644	0.9999	K.LPGIVAEGR.D
3	1	CONTAM|P41361	52347.1	0.148		SWISS-PROT:P41361 (Bos taurus) Antithrombin-III precursor	75	8			9712	2+	911.531	0.994	6.58233	0.9885	K.LPGIVAEGR.D
3	1	CONTAM|P41361	52347.1	0.148		SWISS-PROT:P41361 (Bos taurus) Antithrombin-III precursor	75	8			15199	2+	1340.66	0.014	10.4426	1	K.TSDQIHFFFAK.L
3	1	CONTAM|P41361	52347.1	0.148		SWISS-PROT:P41361 (Bos taurus) Antithrombin-III precursor	75	8			15353	2+	1340.66	0.014	10.4426	1	K.TSDQIHFFFAK.L
3	1	CONTAM|P41361	52347.1	0.148		SWISS-PROT:P41361 (Bos taurus) Antithrombin-III precursor	75	8			15531	2+	1340.66	0.012	8.9508	1	K.TSDQIHFFFAK.L
3	1	CONTAM|P41361	52347.1	0.148		SWISS-PROT:P41361 (Bos taurus) Antithrombin-III precursor	75	8			19316	2+	1314.73	0.011	8.36671	1	K.GDDITMVLILPK.L
3	1	CONTAM|P41361	52347.1	0.148		SWISS-PROT:P41361 (Bos taurus) Antithrombin-III precursor	75	8			7627	2+	917.52	0.008	8.71915	0.9334	R.RVWELSK.A
3	1	CONTAM|P41361	52347.1	0.148		SWISS-PROT:P41361 (Bos taurus) Antithrombin-III precursor	75	8			9201	2+	911.531	0.009	9.8735	0.9999	K.LPGIVAEGR.D
3	1	CONTAM|P41361	52347.1	0.148		SWISS-PROT:P41361 (Bos taurus) Antithrombin-III precursor	75	8			9343	2+	911.531	0.008	8.77644	0.9998	K.LPGIVAEGR.D
3	1	CONTAM|P41361	52347.1	0.148		SWISS-PROT:P41361 (Bos taurus) Antithrombin-III precursor	75	8			9487	2+	911.531	0.008	8.77644	0.9997	K.LPGIVAEGR.D
3	1	CONTAM|P41361	52347.1	0.148		SWISS-PROT:P41361 (Bos taurus) Antithrombin-III precursor	75	8			15104	2+	1340.66	0.013	9.69669	1	K.TSDQIHFFFAK.L
3	1	CONTAM|P41361	52347.1	0.148		SWISS-PROT:P41361 (Bos taurus) Antithrombin-III precursor	75	8			18818	2+	1314.73	0.013	9.88793	0.9996	K.GDDITMVLILPK.L
3	1	CONTAM|P41361	52347.1	0.148		SWISS-PROT:P41361 (Bos taurus) Antithrombin-III precursor	75	8			4660	2+	850.405	0.008	9.40728	0.8852	K.FSPENTR.K
3	1	CONTAM|P41361	52347.1	0.148		SWISS-PROT:P41361 (Bos taurus) Antithrombin-III precursor	75	8			6078	2+	839.414	0.008	9.53045	0.6427	K.FDTISEK.T
3	1	CONTAM|P41361	52347.1	0.148		SWISS-PROT:P41361 (Bos taurus) Antithrombin-III precursor	75	8			7816	2+	917.52	0.009	9.80905	0.7377	R.RVWELSK.A
3	1	CONTAM|P41361	52347.1	0.148		SWISS-PROT:P41361 (Bos taurus) Antithrombin-III precursor	75	8			8395	2+	911.531	0.009	9.8735	0.9388	K.LPGIVAEGR.D
3	1	CONTAM|P41361	52347.1	0.148		SWISS-PROT:P41361 (Bos taurus) Antithrombin-III precursor	75	8			9134	2+	911.531	0.008	8.77644	0.9999	K.LPGIVAEGR.D
3	1	CONTAM|P41361	52347.1	0.148		SWISS-PROT:P41361 (Bos taurus) Antithrombin-III precursor	75	8			9275	2+	911.531	0.008	8.77644	0.9994	K.LPGIVAEGR.D
3	1	CONTAM|P41361	52347.1	0.148		SWISS-PROT:P41361 (Bos taurus) Antithrombin-III precursor	75	8			9418	2+	911.531	0.008	8.77644	0.9985	K.LPGIVAEGR.D
3	1	CONTAM|P41361	52347.1	0.148		SWISS-PROT:P41361 (Bos taurus) Antithrombin-III precursor	75	8			9561	2+	911.531	0.01	10.9706	1	K.LPGIVAEGR.D
3	1	CONTAM|P41361	52347.1	0.148		SWISS-PROT:P41361 (Bos taurus) Antithrombin-III precursor	75	8			9707	2+	911.531	0.008	8.77644	0.9999	K.LPGIVAEGR.D
3	1	CONTAM|P41361	52347.1	0.148		SWISS-PROT:P41361 (Bos taurus) Antithrombin-III precursor	75	8			9854	2+	911.531	0.009	9.8735	1	K.LPGIVAEGR.D
3	1	CONTAM|P41361	52347.1	0.148		SWISS-PROT:P41361 (Bos taurus) Antithrombin-III precursor	75	8			15186	3+	1340.66	0.009	6.71309	0.8845	K.TSDQIHFFFAK.L
3	1	CONTAM|P41361	52347.1	0.148		SWISS-PROT:P41361 (Bos taurus) Antithrombin-III precursor	75	8			15204	2+	1340.66	0.014	10.4426	0.9966	K.TSDQIHFFFAK.L
3	1	CONTAM|P41361	52347.1	0.148		SWISS-PROT:P41361 (Bos taurus) Antithrombin-III precursor	75	8			15358	2+	1340.66	0.013	9.69669	1	K.TSDQIHFFFAK.L
3	1	CONTAM|P41361	52347.1	0.148		SWISS-PROT:P41361 (Bos taurus) Antithrombin-III precursor	75	8			15515	2+	1340.66	0.014	10.4426	0.9993	K.TSDQIHFFFAK.L
3	1	CONTAM|P41361	52347.1	0.148		SWISS-PROT:P41361 (Bos taurus) Antithrombin-III precursor	75	8			16852	2+	1330.73	0.013	9.76908	0.9923	K.GDDITM"VLILPK.L
3	1	CONTAM|P41361	52347.1	0.148		SWISS-PROT:P41361 (Bos taurus) Antithrombin-III precursor	75	8			18891	2+	1314.73	0.013	9.88793	0.9998	K.GDDITMVLILPK.L
3	1	CONTAM|P41361	52347.1	0.148		SWISS-PROT:P41361 (Bos taurus) Antithrombin-III precursor	75	8			19032	2+	1314.73	0.014	10.6485	1	K.GDDITMVLILPK.L
3	1	CONTAM|P41361	52347.1	0.148		SWISS-PROT:P41361 (Bos taurus) Antithrombin-III precursor	75	8			22191	2+	1860.87	0.051	27.4066	0.769	K.E^QLQDMGLEDLFSPEK.S
4	1	sp|O00151|PDLI1_HUMAN	36071.7	0.155	PDLIM1	PDZ and LIM domain protein 1	12	5	1.11	2	20690	2+	1980.02	0.016	8.08074	1	K.QSTSFLVLQEILESEEK.G
4	1	sp|O00151|PDLI1_HUMAN	36071.7	0.155	PDLIM1	PDZ and LIM domain protein 1	12	5	1.11	2	12430	2+	1175.61	0.008	6.805	0.9904	K.DFEQPLAISR.V
4	1	sp|O00151|PDLI1_HUMAN	36071.7	0.155	PDLIM1	PDZ and LIM domain protein 1	12	5	1.11	2	21060	2+	1980.02	0.014	7.07065	0.995	K.QSTSFLVLQEILESEEK.G
4	1	sp|O00151|PDLI1_HUMAN	36071.7	0.155	PDLIM1	PDZ and LIM domain protein 1	12	5	1.11	2	21082	3+	1980.02	0.015	7.57569	0.9973	K.QSTSFLVLQEILESEEK.G
4	1	sp|O00151|PDLI1_HUMAN	36071.7	0.155	PDLIM1	PDZ and LIM domain protein 1	12	5	1.11	2	21200	2+	1980.02	0.027	13.6362	0.9914	K.QSTSFLVLQEILESEEK.G
4	1	sp|O00151|PDLI1_HUMAN	36071.7	0.155	PDLIM1	PDZ and LIM domain protein 1	12	5	1.11	2	10950	2+	1334.67	1.02	14.9849	0.9999	K.GCTDNLTLTVAR.S	4.20439e+06	4.5124e+06
4	1	sp|O00151|PDLI1_HUMAN	36071.7	0.155	PDLIM1	PDZ and LIM domain protein 1	12	5	1.11	2	11068	2+	1337.69	1.902	73.2605	0.9996	K.GC'TDNLTLTVAR.S
4	1	sp|O00151|PDLI1_HUMAN	36071.7	0.155	PDLIM1	PDZ and LIM domain protein 1	12	5	1.11	2	11092	2+	1334.67	1.02	14.9849	0.9995	K.GCTDNLTLTVAR.S	3755850	4.31823e+06
4	1	sp|O00151|PDLI1_HUMAN	36071.7	0.155	PDLIM1	PDZ and LIM domain protein 1	12	5	1.11	2	11555	2+	1400.75	0.011	7.85292	0.8822	K.VWSPLVTEEGKR.H
4	1	sp|O00151|PDLI1_HUMAN	36071.7	0.155	PDLIM1	PDZ and LIM domain protein 1	12	5	1.11	2	12556	2+	1175.61	0.009	7.65563	0.969	K.DFEQPLAISR.V
4	1	sp|O00151|PDLI1_HUMAN	36071.7	0.155	PDLIM1	PDZ and LIM domain protein 1	12	5	1.11	2	12697	2+	1175.61	0.009	7.65563	0.9905	K.DFEQPLAISR.V
4	1	sp|O00151|PDLI1_HUMAN	36071.7	0.155	PDLIM1	PDZ and LIM domain protein 1	12	5	1.11	2	21363	2+	1980.02	0.017	8.58578	0.9995	K.QSTSFLVLQEILESEEK.G
5	1	sp|O00187-2|MASP2_HUMAN, sp|O00187|MASP2_HUMAN	20629.16708, 75702.36032000023	0.211	MASP2, MASP2	Tax_Id=9606 Isoform 2 of Mannan-binding lectin serine protease 2 precursor, Mannan-binding lectin serine protease 2	15	3	4.55	6	9404	2+	1696.83	0.013	7.66137	0.9999	K.VLATLC'GQESTDTER.A	45340.5	229680
5	1	sp|O00187-2|MASP2_HUMAN, sp|O00187|MASP2_HUMAN	20629.16708, 75702.36032000023	0.211	MASP2, MASP2	Tax_Id=9606 Isoform 2 of Mannan-binding lectin serine protease 2 precursor, Mannan-binding lectin serine protease 2	15	3	4.55	6	11901	2+	1750.8	0.021	11.9945	0.9504	R.LASPGFPGEYANDQER.R
5	1	sp|O00187-2|MASP2_HUMAN, sp|O00187|MASP2_HUMAN	20629.16708, 75702.36032000023	0.211	MASP2, MASP2	Tax_Id=9606 Isoform 2 of Mannan-binding lectin serine protease 2 precursor, Mannan-binding lectin serine protease 2	15	3	4.55	6	14626	2+	987.505	0.009	9.11388	0.9584	K.WPEPVFGR.L
5	1	sp|O00187-2|MASP2_HUMAN, sp|O00187|MASP2_HUMAN	20629.16708, 75702.36032000023	0.211	MASP2, MASP2	Tax_Id=9606 Isoform 2 of Mannan-binding lectin serine protease 2 precursor, Mannan-binding lectin serine protease 2	15	3	4.55	6	9310	2+	1696.83	0.994	3.53602	0.9986	K.VLATLC'GQESTDTER.A	338549	848664
5	1	sp|O00187-2|MASP2_HUMAN, sp|O00187|MASP2_HUMAN	20629.16708, 75702.36032000023	0.211	MASP2, MASP2	Tax_Id=9606 Isoform 2 of Mannan-binding lectin serine protease 2 precursor, Mannan-binding lectin serine protease 2	15	3	4.55	6	11993	2+	1750.8	0.02	11.4233	0.9943	R.LASPGFPGEYANDQER.R
5	1	sp|O00187-2|MASP2_HUMAN, sp|O00187|MASP2_HUMAN	20629.16708, 75702.36032000023	0.211	MASP2, MASP2	Tax_Id=9606 Isoform 2 of Mannan-binding lectin serine protease 2 precursor, Mannan-binding lectin serine protease 2	15	3	4.55	6	9338	2+	1696.83	0.011	6.4827	0.961	K.VLATLC'GQESTDTER.A	5563.81	52577.5
5	1	sp|O00187-2|MASP2_HUMAN, sp|O00187|MASP2_HUMAN	20629.16708, 75702.36032000023	0.211	MASP2, MASP2	Tax_Id=9606 Isoform 2 of Mannan-binding lectin serine protease 2 precursor, Mannan-binding lectin serine protease 2	15	3	4.55	6	11810	2+	1750.8	1.03	17.135	0.7107	R.LASPGFPGEYANDQER.R
5	1	sp|O00187-2|MASP2_HUMAN, sp|O00187|MASP2_HUMAN	20629.16708, 75702.36032000023	0.211	MASP2, MASP2	Tax_Id=9606 Isoform 2 of Mannan-binding lectin serine protease 2 precursor, Mannan-binding lectin serine protease 2	15	3	4.55	6	14484	2+	987.505	0.94	60.7592	0.9049	K.WPEPVFGR.L
5	1	sp|O00187-2|MASP2_HUMAN, sp|O00187|MASP2_HUMAN	20629.16708, 75702.36032000023	0.211	MASP2, MASP2	Tax_Id=9606 Isoform 2 of Mannan-binding lectin serine protease 2 precursor, Mannan-binding lectin serine protease 2	15	3	4.55	6	9223	2+	1696.83	0.008	4.71469	0.9969	K.VLATLC'GQESTDTER.A	0	37503
5	1	sp|O00187-2|MASP2_HUMAN, sp|O00187|MASP2_HUMAN	20629.16708, 75702.36032000023	0.211	MASP2, MASP2	Tax_Id=9606 Isoform 2 of Mannan-binding lectin serine protease 2 precursor, Mannan-binding lectin serine protease 2	15	3	4.55	6	9358	2+	1696.83	-1.001	0.589336	0.9991	K.VLATLC'GQESTDTER.A	703654	2.28923e+06
5	1	sp|O00187-2|MASP2_HUMAN, sp|O00187|MASP2_HUMAN	20629.16708, 75702.36032000023	0.211	MASP2, MASP2	Tax_Id=9606 Isoform 2 of Mannan-binding lectin serine protease 2 precursor, Mannan-binding lectin serine protease 2	15	3	4.55	6	9504	2+	1696.83	0.008	4.71469	1	K.VLATLC'GQESTDTER.A	408133	1.56461e+06
5	1	sp|O00187-2|MASP2_HUMAN, sp|O00187|MASP2_HUMAN	20629.16708, 75702.36032000023	0.211	MASP2, MASP2	Tax_Id=9606 Isoform 2 of Mannan-binding lectin serine protease 2 precursor, Mannan-binding lectin serine protease 2	15	3	4.55	6	11873	2+	1750.8	0.01	5.71166	0.9967	R.LASPGFPGEYANDQER.R
5	1	sp|O00187-2|MASP2_HUMAN, sp|O00187|MASP2_HUMAN	20629.16708, 75702.36032000023	0.211	MASP2, MASP2	Tax_Id=9606 Isoform 2 of Mannan-binding lectin serine protease 2 precursor, Mannan-binding lectin serine protease 2	15	3	4.55	6	12024	2+	1750.8	0.015	8.5675	0.7911	R.LASPGFPGEYANDQER.R
5	1	sp|O00187-2|MASP2_HUMAN, sp|O00187|MASP2_HUMAN	20629.16708, 75702.36032000023	0.211	MASP2, MASP2	Tax_Id=9606 Isoform 2 of Mannan-binding lectin serine protease 2 precursor, Mannan-binding lectin serine protease 2	15	3	4.55	6	14536	2+	987.505	0.008	8.10123	0.9793	K.WPEPVFGR.L
5	1	sp|O00187-2|MASP2_HUMAN, sp|O00187|MASP2_HUMAN	20629.16708, 75702.36032000023	0.211	MASP2, MASP2	Tax_Id=9606 Isoform 2 of Mannan-binding lectin serine protease 2 precursor, Mannan-binding lectin serine protease 2	15	3	4.55	6	9470	2+	1696.83	0.009	5.30402	1	K.VLATLC'GQESTDTER.A	18747	110957
6	1	sp|O14791-3|APOL1_HUMAN, sp|O14791|APOL1_HUMAN, sp|O14791-2|APOL1_HUMAN	42158.09164000008, 43974.199840000096, 45918.459600000126	0.134	APOL1, APOL1, APOL1	Tax_Id=9606 Gene_Symbol=APOL1 apolipoprotein L1 isoform c precursor, Apolipoprotein L1, Tax_Id=9606 Gene_Symbol=APOL1 Isoform 2 of Apolipoprotein L1	14	6			8501	2+	1630.79	0.001	0.613199	1	R.VTEPISAESGEQVER.V
6	1	sp|O14791-3|APOL1_HUMAN, sp|O14791|APOL1_HUMAN, sp|O14791-2|APOL1_HUMAN	42158.09164000008, 43974.199840000096, 45918.459600000126	0.134	APOL1, APOL1, APOL1	Tax_Id=9606 Gene_Symbol=APOL1 apolipoprotein L1 isoform c precursor, Apolipoprotein L1, Tax_Id=9606 Gene_Symbol=APOL1 Isoform 2 of Apolipoprotein L1	14	6			8539	3+	1630.79	0.008	4.90559	0.9991	R.VTEPISAESGEQVER.V
6	1	sp|O14791-3|APOL1_HUMAN, sp|O14791|APOL1_HUMAN, sp|O14791-2|APOL1_HUMAN	42158.09164000008, 43974.199840000096, 45918.459600000126	0.134	APOL1, APOL1, APOL1	Tax_Id=9606 Gene_Symbol=APOL1 apolipoprotein L1 isoform c precursor, Apolipoprotein L1, Tax_Id=9606 Gene_Symbol=APOL1 Isoform 2 of Apolipoprotein L1	14	6			10500	2+	1290.64	0.008	6.1985	0.9993	R.VNEPSILEM"SR.G
6	1	sp|O14791-3|APOL1_HUMAN, sp|O14791|APOL1_HUMAN, sp|O14791-2|APOL1_HUMAN	42158.09164000008, 43974.199840000096, 45918.459600000126	0.134	APOL1, APOL1, APOL1	Tax_Id=9606 Gene_Symbol=APOL1 apolipoprotein L1 isoform c precursor, Apolipoprotein L1, Tax_Id=9606 Gene_Symbol=APOL1 Isoform 2 of Apolipoprotein L1	14	6			12842	2+	1274.64	0.009	7.06081	0.9849	R.VNEPSILEMSR.G
6	1	sp|O14791-3|APOL1_HUMAN, sp|O14791|APOL1_HUMAN, sp|O14791-2|APOL1_HUMAN	42158.09164000008, 43974.199840000096, 45918.459600000126	0.134	APOL1, APOL1, APOL1	Tax_Id=9606 Gene_Symbol=APOL1 apolipoprotein L1 isoform c precursor, Apolipoprotein L1, Tax_Id=9606 Gene_Symbol=APOL1 Isoform 2 of Apolipoprotein L1	14	6			12969	2+	1274.64	0.007	5.49174	0.979	R.VNEPSILEMSR.G
6	1	sp|O14791-3|APOL1_HUMAN, sp|O14791|APOL1_HUMAN, sp|O14791-2|APOL1_HUMAN	42158.09164000008, 43974.199840000096, 45918.459600000126	0.134	APOL1, APOL1, APOL1	Tax_Id=9606 Gene_Symbol=APOL1 apolipoprotein L1 isoform c precursor, Apolipoprotein L1, Tax_Id=9606 Gene_Symbol=APOL1 Isoform 2 of Apolipoprotein L1	14	6			8713	2+	1630.79	0.017	10.4244	1	R.VTEPISAESGEQVER.V
6	1	sp|O14791-3|APOL1_HUMAN, sp|O14791|APOL1_HUMAN, sp|O14791-2|APOL1_HUMAN	42158.09164000008, 43974.199840000096, 45918.459600000126	0.134	APOL1, APOL1, APOL1	Tax_Id=9606 Gene_Symbol=APOL1 apolipoprotein L1 isoform c precursor, Apolipoprotein L1, Tax_Id=9606 Gene_Symbol=APOL1 Isoform 2 of Apolipoprotein L1	14	6			4490	2+	945.489	0.008	8.46123	0.7349	K.VAQELEEK.L
6	1	sp|O14791-3|APOL1_HUMAN, sp|O14791|APOL1_HUMAN, sp|O14791-2|APOL1_HUMAN	42158.09164000008, 43974.199840000096, 45918.459600000126	0.134	APOL1, APOL1, APOL1	Tax_Id=9606 Gene_Symbol=APOL1 apolipoprotein L1 isoform c precursor, Apolipoprotein L1, Tax_Id=9606 Gene_Symbol=APOL1 Isoform 2 of Apolipoprotein L1	14	6			8590	2+	1630.79	0.021	12.8772	1	R.VTEPISAESGEQVER.V
6	1	sp|O14791-3|APOL1_HUMAN, sp|O14791|APOL1_HUMAN, sp|O14791-2|APOL1_HUMAN	42158.09164000008, 43974.199840000096, 45918.459600000126	0.134	APOL1, APOL1, APOL1	Tax_Id=9606 Gene_Symbol=APOL1 apolipoprotein L1 isoform c precursor, Apolipoprotein L1, Tax_Id=9606 Gene_Symbol=APOL1 Isoform 2 of Apolipoprotein L1	14	6			8534	2+	1630.79	0.015	9.19798	0.9998	R.VTEPISAESGEQVER.V
6	1	sp|O14791-3|APOL1_HUMAN, sp|O14791|APOL1_HUMAN, sp|O14791-2|APOL1_HUMAN	42158.09164000008, 43974.199840000096, 45918.459600000126	0.134	APOL1, APOL1, APOL1	Tax_Id=9606 Gene_Symbol=APOL1 apolipoprotein L1 isoform c precursor, Apolipoprotein L1, Tax_Id=9606 Gene_Symbol=APOL1 Isoform 2 of Apolipoprotein L1	14	6			8537	2+	1630.79	0.011	6.74519	1	R.VTEPISAESGEQVER.V
6	1	sp|O14791-3|APOL1_HUMAN, sp|O14791|APOL1_HUMAN, sp|O14791-2|APOL1_HUMAN	42158.09164000008, 43974.199840000096, 45918.459600000126	0.134	APOL1, APOL1, APOL1	Tax_Id=9606 Gene_Symbol=APOL1 apolipoprotein L1 isoform c precursor, Apolipoprotein L1, Tax_Id=9606 Gene_Symbol=APOL1 Isoform 2 of Apolipoprotein L1	14	6			8678	2+	1630.79	0.012	7.35839	0.977	R.VTEPISAESGEQVER.V
6	1	sp|O14791-3|APOL1_HUMAN, sp|O14791|APOL1_HUMAN, sp|O14791-2|APOL1_HUMAN	42158.09164000008, 43974.199840000096, 45918.459600000126	0.134	APOL1, APOL1, APOL1	Tax_Id=9606 Gene_Symbol=APOL1 apolipoprotein L1 isoform c precursor, Apolipoprotein L1, Tax_Id=9606 Gene_Symbol=APOL1 Isoform 2 of Apolipoprotein L1	14	6			4488	2+	945.489	0.008	8.46123	0.9612	K.VAQELEEK.L
6	1	sp|O14791-3|APOL1_HUMAN, sp|O14791|APOL1_HUMAN, sp|O14791-2|APOL1_HUMAN	42158.09164000008, 43974.199840000096, 45918.459600000126	0.134	APOL1, APOL1, APOL1	Tax_Id=9606 Gene_Symbol=APOL1 apolipoprotein L1 isoform c precursor, Apolipoprotein L1, Tax_Id=9606 Gene_Symbol=APOL1 Isoform 2 of Apolipoprotein L1	14	6			11160	2+	1105.6	0.013	11.7583	0.896	K.LNILNNNYK.I
6	1	sp|O14791-3|APOL1_HUMAN, sp|O14791|APOL1_HUMAN, sp|O14791-2|APOL1_HUMAN	42158.09164000008, 43974.199840000096, 45918.459600000126	0.134	APOL1, APOL1, APOL1	Tax_Id=9606 Gene_Symbol=APOL1 apolipoprotein L1 isoform c precursor, Apolipoprotein L1, Tax_Id=9606 Gene_Symbol=APOL1 Isoform 2 of Apolipoprotein L1	14	6			11415	2+	929.494	1.019	20.4412	0.8653	K.ILQADQEL.-
7	1	sp|O43866|CD5L_HUMAN	38087.8	0.47	CD5L	CD5 antigen-like	85	19	1.47	82	5633	2+	1781.78	0.021	11.786	0.8388	R.C'SGEEQSLEQC'QHR.F	920232	1.17764e+06
7	1	sp|O43866|CD5L_HUMAN	38087.8	0.47	CD5L	CD5 antigen-like	85	19	1.47	82	11722	2+	1562.73	-0.002	1.27981	0.9958	R.EATLQDC'PSGPWGK.N	2.24438e+06	3947027
7	1	sp|O43866|CD5L_HUMAN	38087.8	0.47	CD5L	CD5 antigen-like	85	19	1.47	82	13946	2+	2221.09	0.018	8.10414	0.9994	R.ELGC'GAASGTPSGILYEPPAEK.E	1.08742e+06	1.7325e+06
7	1	sp|O43866|CD5L_HUMAN	38087.8	0.47	CD5L	CD5 antigen-like	85	19	1.47	82	5354	2+	1781.78	0.012	6.73483	0.9973	R.C'SGEEQSLEQC'QHR.F	2.11063e+06	2.8385e+06
7	1	sp|O43866|CD5L_HUMAN	38087.8	0.47	CD5L	CD5 antigen-like	85	19	1.47	82	5382	2+	1775.74	0.024	13.5155	1	R.CSGEEQSLEQCQHR.F	2.07974e+06	2816996
7	1	sp|O43866|CD5L_HUMAN	38087.8	0.47	CD5L	CD5 antigen-like	85	19	1.47	82	7700	2+	849.469	-0.002	2.35441	0.8863	K.DVAVLC'R.E	2312840	1.4587e+06
7	1	sp|O43866|CD5L_HUMAN	38087.8	0.47	CD5L	CD5 antigen-like	85	19	1.47	82	11762	2+	1562.73	0.009	5.75913	0.9695	R.EATLQDC'PSGPWGK.N	4650951	7109281
7	1	sp|O43866|CD5L_HUMAN	38087.8	0.47	CD5L	CD5 antigen-like	85	19	1.47	82	11913	2+	1562.73	0.018	11.5183	1	R.EATLQDC'PSGPWGK.N	3.7065e+06	6086752
7	1	sp|O43866|CD5L_HUMAN	38087.8	0.47	CD5L	CD5 antigen-like	85	19	1.47	82	14151	2+	2221.09	0.017	7.65391	0.9998	R.ELGC'GAASGTPSGILYEPPAEK.E	2.61299e+06	4055642
7	1	sp|O43866|CD5L_HUMAN	38087.8	0.47	CD5L	CD5 antigen-like	85	19	1.47	82	14184	2+	2218.07	1.023	10.3694	0.9716	R.ELGCGAASGTPSGILYEPPAEK.E	2.61299e+06	4.05564e+06
7	1	sp|O43866|CD5L_HUMAN	38087.8	0.47	CD5L	CD5 antigen-like	85	19	1.47	82	5646	2+	1775.74	0.016	9.01031	1	R.CSGEEQSLEQCQHR.F	1137679	1.52335e+06
7	1	sp|O43866|CD5L_HUMAN	38087.8	0.47	CD5L	CD5 antigen-like	85	19	1.47	82	11604	2+	1562.73	-2	0	0.9904	R.EATLQDC'PSGPWGK.N	2636425	4559742
7	1	sp|O43866|CD5L_HUMAN	38087.8	0.47	CD5L	CD5 antigen-like	85	19	1.47	82	11753	2+	1562.73	-0.002	1.27981	0.9999	R.EATLQDC'PSGPWGK.N	2119654	3761773
7	1	sp|O43866|CD5L_HUMAN	38087.8	0.47	CD5L	CD5 antigen-like	85	19	1.47	82	13813	2+	2221.09	0.008	3.60184	0.9871	R.ELGC'GAASGTPSGILYEPPAEK.E	1379084	1.91687e+06
7	1	sp|O43866|CD5L_HUMAN	38087.8	0.47	CD5L	CD5 antigen-like	85	19	1.47	82	14595	2+	1625.71	0.164	100.879	0.955	K.GVWGSVC'DDNWGEK.E
7	1	sp|O43866|CD5L_HUMAN	38087.8	0.47	CD5L	CD5 antigen-like	85	19	1.47	82	15739	2+	1653.74	0.159	96.1456	0.9996	K.GQWGTVC'DDGWDIK.D
7	1	sp|O43866|CD5L_HUMAN	38087.8	0.47	CD5L	CD5 antigen-like	85	19	1.47	82	17156	3+	2586.08	0.012	4.64023	0.9977	K.NTC'NHDEDTWVEC'EDPFDLR.L	2.77461e+06	4.44972e+06
7	1	sp|O43866|CD5L_HUMAN	38087.8	0.47	CD5L	CD5 antigen-like	85	19	1.47	82	5676	2+	1781.78	0.012	6.73483	0.8978	R.C'SGEEQSLEQC'QHR.F	370684	464339
7	1	sp|O43866|CD5L_HUMAN	38087.8	0.47	CD5L	CD5 antigen-like	85	19	1.47	82	5708	2+	1775.74	0.015	8.44716	0.9985	R.CSGEEQSLEQCQHR.F	365772	457877
7	1	sp|O43866|CD5L_HUMAN	38087.8	0.47	CD5L	CD5 antigen-like	85	19	1.47	82	11341	2+	1562.73	0.004	2.55962	0.949	R.EATLQDC'PSGPWGK.N	1.15799e+06	1.89384e+06
7	1	sp|O43866|CD5L_HUMAN	38087.8	0.47	CD5L	CD5 antigen-like	85	19	1.47	82	11479	2+	1562.73	0.007	4.47933	0.9998	R.EATLQDC'PSGPWGK.N	926960	1.58289e+06
7	1	sp|O43866|CD5L_HUMAN	38087.8	0.47	CD5L	CD5 antigen-like	85	19	1.47	82	13440	2+	2221.09	0.004	1.80092	0.9997	R.ELGC'GAASGTPSGILYEPPAEK.E	445072	636925
7	1	sp|O43866|CD5L_HUMAN	38087.8	0.47	CD5L	CD5 antigen-like	85	19	1.47	82	16563	3+	2586.08	0.008	3.09349	0.9991	K.NTC'NHDEDTWVEC'EDPFDLR.L	1.09499e+06	1.93372e+06
7	1	sp|O43866|CD5L_HUMAN	38087.8	0.47	CD5L	CD5 antigen-like	85	19	1.47	82	5740	2+	1781.78	-0.005	2.80618	0.9994	R.C'SGEEQSLEQC'QHR.F	348730	519910
7	1	sp|O43866|CD5L_HUMAN	38087.8	0.47	CD5L	CD5 antigen-like	85	19	1.47	82	5824	2+	1781.78	-0.001	0.561236	0.999	R.C'SGEEQSLEQC'QHR.F	205029	275488
7	1	sp|O43866|CD5L_HUMAN	38087.8	0.47	CD5L	CD5 antigen-like	85	19	1.47	82	5831	2+	882.433	-0.006	6.79938	0.9973	K.C'YGPGVGR.I	126064	329011
7	1	sp|O43866|CD5L_HUMAN	38087.8	0.47	CD5L	CD5 antigen-like	85	19	1.47	82	5832	2+	1775.74	0.013	7.32088	0.9876	R.CSGEEQSLEQCQHR.F	205029	275488
7	1	sp|O43866|CD5L_HUMAN	38087.8	0.47	CD5L	CD5 antigen-like	85	19	1.47	82	7307	2+	1164.59	0.001	0.858674	1	R.LVGGDNLC'SGR.L	235576	535402
7	1	sp|O43866|CD5L_HUMAN	38087.8	0.47	CD5L	CD5 antigen-like	85	19	1.47	82	7921	2+	849.469	0.004	4.70882	0.9903	K.DVAVLC'R.E	393464	306532
7	1	sp|O43866|CD5L_HUMAN	38087.8	0.47	CD5L	CD5 antigen-like	85	19	1.47	82	13168	2+	2221.09	1.005	2.25115	0.7873	R.ELGC'GAASGTPSGILYEPPAEK.E	1.93047e+06	1.5826e+06
7	1	sp|O43866|CD5L_HUMAN	38087.8	0.47	CD5L	CD5 antigen-like	85	19	1.47	82	13198	2+	2218.07	1.023	10.3694	0.9998	R.ELGCGAASGTPSGILYEPPAEK.E	2.05751e+06	1.63387e+06
7	1	sp|O43866|CD5L_HUMAN	38087.8	0.47	CD5L	CD5 antigen-like	85	19	1.47	82	14924	2+	1650.72	0.012	7.26955	1	K.GQWGTVCDDGWDIK.D	2.8767e+06	1.99922e+06
7	1	sp|O43866|CD5L_HUMAN	38087.8	0.47	CD5L	CD5 antigen-like	85	19	1.47	82	5796	2+	1781.78	-0.005	2.80618	1	R.C'SGEEQSLEQC'QHR.F	849455	1266138
7	1	sp|O43866|CD5L_HUMAN	38087.8	0.47	CD5L	CD5 antigen-like	85	19	1.47	82	5829	2+	882.433	-0.005	5.66615	0.984	K.C'YGPGVGR.I	449219	732187
7	1	sp|O43866|CD5L_HUMAN	38087.8	0.47	CD5L	CD5 antigen-like	85	19	1.47	82	5831	2+	1775.74	0.012	6.75773	1	R.CSGEEQSLEQCQHR.F	834095	1251070
7	1	sp|O43866|CD5L_HUMAN	38087.8	0.47	CD5L	CD5 antigen-like	85	19	1.47	82	7227	2+	1164.59	-0.001	0.858674	0.9999	R.LVGGDNLC'SGR.L	1.46457e+06	2.28467e+06
7	1	sp|O43866|CD5L_HUMAN	38087.8	0.47	CD5L	CD5 antigen-like	85	19	1.47	82	7329	2+	1161.57	1.005	4.30453	0.9111	R.LVGGDNLCSGR.L	1.37288e+06	2.1946e+06
7	1	sp|O43866|CD5L_HUMAN	38087.8	0.47	CD5L	CD5 antigen-like	85	19	1.47	82	11546	2+	1562.73	0.004	2.55962	1	R.EATLQDC'PSGPWGK.N	1.83347e+06	3.21252e+06
7	1	sp|O43866|CD5L_HUMAN	38087.8	0.47	CD5L	CD5 antigen-like	85	19	1.47	82	13379	2+	2221.09	-1.99	4.5023	0.6261	R.ELGC'GAASGTPSGILYEPPAEK.E	1.041e+06	1.5328e+06
7	1	sp|O43866|CD5L_HUMAN	38087.8	0.47	CD5L	CD5 antigen-like	85	19	1.47	82	14079	2+	1625.71	0.007	4.30581	0.9991	K.GVWGSVC'DDNWGEK.E	965283	1.17642e+06
7	1	sp|O43866|CD5L_HUMAN	38087.8	0.47	CD5L	CD5 antigen-like	85	19	1.47	82	15132	2+	1650.72	1.011	6.66375	1	K.GQWGTVCDDGWDIK.D	1.35962e+06	1.89169e+06
7	1	sp|O43866|CD5L_HUMAN	38087.8	0.47	CD5L	CD5 antigen-like	85	19	1.47	82	15153	2+	1653.74	1.012	7.25628	0.9999	K.GQWGTVC'DDGWDIK.D	1.35962e+06	1.89169e+06
7	1	sp|O43866|CD5L_HUMAN	38087.8	0.47	CD5L	CD5 antigen-like	85	19	1.47	82	15611	2+	2299.02	-0.003	1.30491	1	R.FWGFHDC'THQEDVAVIC'SG.-	222803	261028
7	1	sp|O43866|CD5L_HUMAN	38087.8	0.47	CD5L	CD5 antigen-like	85	19	1.47	82	5855	2+	1781.78	-0.008	4.48989	0.9969	R.C'SGEEQSLEQC'QHR.F	4976635	7.52418e+06
7	1	sp|O43866|CD5L_HUMAN	38087.8	0.47	CD5L	CD5 antigen-like	85	19	1.47	82	5939	3+	1781.78	-0.006	3.36742	0.8876	R.C'SGEEQSLEQC'QHR.F	18092054	27220834
7	1	sp|O43866|CD5L_HUMAN	38087.8	0.47	CD5L	CD5 antigen-like	85	19	1.47	82	5941	2+	1775.74	0.011	6.19459	1	R.CSGEEQSLEQCQHR.F	4976635	7.52418e+06
7	1	sp|O43866|CD5L_HUMAN	38087.8	0.47	CD5L	CD5 antigen-like	85	19	1.47	82	5973	2+	882.433	-0.003	3.39969	0.792	K.C'YGPGVGR.I	3.34285e+06	5.05074e+06
7	1	sp|O43866|CD5L_HUMAN	38087.8	0.47	CD5L	CD5 antigen-like	85	19	1.47	82	5987	2+	1781.78	-0.005	2.80618	0.9997	R.C'SGEEQSLEQC'QHR.F	4.71496e+06	7.2223e+06
7	1	sp|O43866|CD5L_HUMAN	38087.8	0.47	CD5L	CD5 antigen-like	85	19	1.47	82	7854	2+	849.469	-0.002	2.35441	0.9145	K.DVAVLC'R.E	784319	1.20972e+06
7	1	sp|O43866|CD5L_HUMAN	38087.8	0.47	CD5L	CD5 antigen-like	85	19	1.47	82	8006	2+	849.469	-0.003	3.53162	0.6334	K.DVAVLC'R.E	480435	823360
7	1	sp|O43866|CD5L_HUMAN	38087.8	0.47	CD5L	CD5 antigen-like	85	19	1.47	82	9711	2+	1582.79	-0.004	2.52718	0.9873	R.KPIWLSQM"SC'SGR.E	323278	413591
7	1	sp|O43866|CD5L_HUMAN	38087.8	0.47	CD5L	CD5 antigen-like	85	19	1.47	82	11535	2+	1562.73	0.998	1.27981	0.9995	R.EATLQDC'PSGPWGK.N	14618024	26902450
7	1	sp|O43866|CD5L_HUMAN	38087.8	0.47	CD5L	CD5 antigen-like	85	19	1.47	82	11553	2+	1559.72	1.017	10.8994	0.627	R.EATLQDCPSGPWGK.N	14804874	27228344
7	1	sp|O43866|CD5L_HUMAN	38087.8	0.47	CD5L	CD5 antigen-like	85	19	1.47	82	11661	2+	1562.73	0.001	0.639904	0.9982	R.EATLQDC'PSGPWGK.N	13972874	26642676
7	1	sp|O43866|CD5L_HUMAN	38087.8	0.47	CD5L	CD5 antigen-like	85	19	1.47	82	11683	2+	1559.72	1.017	10.8994	0.9902	R.EATLQDCPSGPWGK.N	13337351	25513292
7	1	sp|O43866|CD5L_HUMAN	38087.8	0.47	CD5L	CD5 antigen-like	85	19	1.47	82	12569	2+	1566.8	-0.003	1.91474	0.9736	R.KPIWLSQMSC'SGR.E	794856	812166
7	1	sp|O43866|CD5L_HUMAN	38087.8	0.47	CD5L	CD5 antigen-like	85	19	1.47	82	13536	2+	2221.09	1.025	11.2557	0.6387	R.ELGC'GAASGTPSGILYEPPAEK.E	5.85459e+06	9138941
7	1	sp|O43866|CD5L_HUMAN	38087.8	0.47	CD5L	CD5 antigen-like	85	19	1.47	82	13571	2+	2218.07	1.023	10.3694	0.9512	R.ELGCGAASGTPSGILYEPPAEK.E	5879169	9163040
7	1	sp|O43866|CD5L_HUMAN	38087.8	0.47	CD5L	CD5 antigen-like	85	19	1.47	82	13663	2+	2221.09	1.005	2.25115	0.7624	R.ELGC'GAASGTPSGILYEPPAEK.E	5468741	8881994
7	1	sp|O43866|CD5L_HUMAN	38087.8	0.47	CD5L	CD5 antigen-like	85	19	1.47	82	13696	3+	2221.09	0.017	7.65391	0.9986	R.ELGC'GAASGTPSGILYEPPAEK.E	10851952	17654464
7	1	sp|O43866|CD5L_HUMAN	38087.8	0.47	CD5L	CD5 antigen-like	85	19	1.47	82	13722	2+	2218.07	1.023	10.3694	0.9998	R.ELGCGAASGTPSGILYEPPAEK.E	4465555	7.29808e+06
7	1	sp|O43866|CD5L_HUMAN	38087.8	0.47	CD5L	CD5 antigen-like	85	19	1.47	82	14275	2+	2501.13	0.001	0.399819	0.9833	K.GVWGSVC'DDNWGEKEDQVVC'K.Q	778752	1.23172e+06
7	1	sp|O43866|CD5L_HUMAN	38087.8	0.47	CD5L	CD5 antigen-like	85	19	1.47	82	14277	2+	2495.1	0.02	8.01572	0.6549	K.GVWGSVCDDNWGEKEDQVVCK.Q	778752	1.23172e+06
7	1	sp|O43866|CD5L_HUMAN	38087.8	0.47	CD5L	CD5 antigen-like	85	19	1.47	82	14367	2+	1625.71	0.003	1.84535	1	K.GVWGSVC'DDNWGEK.E	5325992	8744156
7	1	sp|O43866|CD5L_HUMAN	38087.8	0.47	CD5L	CD5 antigen-like	85	19	1.47	82	15302	2+	1653.74	0.012	7.25628	1	K.GQWGTVC'DDGWDIK.D	10093215	15919444
7	1	sp|O43866|CD5L_HUMAN	38087.8	0.47	CD5L	CD5 antigen-like	85	19	1.47	82	15695	2+	2299.02	0.002	0.869937	1	R.FWGFHDC'THQEDVAVIC'SG.-	2.82155e+06	3.88913e+06
7	1	sp|O43866|CD5L_HUMAN	38087.8	0.47	CD5L	CD5 antigen-like	85	19	1.47	82	16571	2+	2586.08	-0.001	0.386686	0.9734	K.NTC'NHDEDTWVEC'EDPFDLR.L	1.84888e+06	1.99881e+06
7	1	sp|O43866|CD5L_HUMAN	38087.8	0.47	CD5L	CD5 antigen-like	85	19	1.47	82	16678	3+	2586.08	0.002	0.773372	0.996	K.NTC'NHDEDTWVEC'EDPFDLR.L	22281354	33521392
7	1	sp|O43866|CD5L_HUMAN	38087.8	0.47	CD5L	CD5 antigen-like	85	19	1.47	82	5985	2+	1775.74	0.014	7.88402	1	R.CSGEEQSLEQCQHR.F	800917	997190
7	1	sp|O43866|CD5L_HUMAN	38087.8	0.47	CD5L	CD5 antigen-like	85	19	1.47	82	11804	2+	1562.73	0.004	2.55962	0.9998	R.EATLQDC'PSGPWGK.N	3046994	4.04208e+06
7	1	sp|O43866|CD5L_HUMAN	38087.8	0.47	CD5L	CD5 antigen-like	85	19	1.47	82	13887	2+	2221.09	-0.998	0.90046	0.647	R.ELGC'GAASGTPSGILYEPPAEK.E	1.16868e+06	1.71821e+06
7	1	sp|O43866|CD5L_HUMAN	38087.8	0.47	CD5L	CD5 antigen-like	85	19	1.47	82	15622	2+	1653.74	0.004	2.41876	1	K.GQWGTVC'DDGWDIK.D	1.56296e+06	2.39485e+06
7	1	sp|O43866|CD5L_HUMAN	38087.8	0.47	CD5L	CD5 antigen-like	85	19	1.47	82	15647	2+	1650.72	1.011	6.66375	1	K.GQWGTVCDDGWDIK.D	1.56296e+06	2384878
7	1	sp|O43866|CD5L_HUMAN	38087.8	0.47	CD5L	CD5 antigen-like	85	19	1.47	82	16177	2+	2299.02	0	0	0.9892	R.FWGFHDC'THQEDVAVIC'SG.-	467022	727698
7	1	sp|O43866|CD5L_HUMAN	38087.8	0.47	CD5L	CD5 antigen-like	85	19	1.47	82	17044	3+	2586.08	-0.005	1.93343	0.995	K.NTC'NHDEDTWVEC'EDPFDLR.L	3.52242e+06	5.07445e+06
7	1	sp|O43866|CD5L_HUMAN	38087.8	0.47	CD5L	CD5 antigen-like	85	19	1.47	82	11721	2+	1562.73	0.998	1.27981	0.9987	R.EATLQDC'PSGPWGK.N	2.07198e+06	2.8697e+06
7	1	sp|O43866|CD5L_HUMAN	38087.8	0.47	CD5L	CD5 antigen-like	85	19	1.47	82	14028	2+	2221.09	0.025	11.2557	0.9938	R.ELGC'GAASGTPSGILYEPPAEK.E	1.03279e+06	1.43731e+06
7	1	sp|O43866|CD5L_HUMAN	38087.8	0.47	CD5L	CD5 antigen-like	85	19	1.47	82	15908	2+	1653.74	0.005	3.02345	0.9638	K.GQWGTVC'DDGWDIK.D	456909	1.09132e+06
7	1	sp|O43866|CD5L_HUMAN	38087.8	0.47	CD5L	CD5 antigen-like	85	19	1.47	82	15571	2+	1653.74	-0.988	7.25628	0.9968	K.GQWGTVC'DDGWDIK.D	1.16697e+06	2.40815e+06
7	1	sp|O43866|CD5L_HUMAN	38087.8	0.47	CD5L	CD5 antigen-like	85	19	1.47	82	5690	2+	1781.78	0.004	2.24494	0.991	R.C'SGEEQSLEQC'QHR.F	595288	863128
7	1	sp|O43866|CD5L_HUMAN	38087.8	0.47	CD5L	CD5 antigen-like	85	19	1.47	82	5708	2+	1775.74	0.016	9.01031	0.9998	R.CSGEEQSLEQCQHR.F	595288	863128
7	1	sp|O43866|CD5L_HUMAN	38087.8	0.47	CD5L	CD5 antigen-like	85	19	1.47	82	11778	2+	1562.73	0.007	4.47933	0.9987	R.EATLQDC'PSGPWGK.N	1.61893e+06	2.77812e+06
7	1	sp|O43866|CD5L_HUMAN	38087.8	0.47	CD5L	CD5 antigen-like	85	19	1.47	82	13893	2+	2221.09	0.025	11.2557	0.9791	R.ELGC'GAASGTPSGILYEPPAEK.E	1.01768e+06	1.45704e+06
7	1	sp|O43866|CD5L_HUMAN	38087.8	0.47	CD5L	CD5 antigen-like	85	19	1.47	82	15773	2+	1653.74	0.165	99.7738	0.9973	K.GQWGTVC'DDGWDIK.D
7	1	sp|O43866|CD5L_HUMAN	38087.8	0.47	CD5L	CD5 antigen-like	85	19	1.47	82	17185	3+	2586.08	0.012	4.64023	0.8556	K.NTC'NHDEDTWVEC'EDPFDLR.L	2.24516e+06	3.37576e+06
8	1	sp|O75368|SH3L1_HUMAN	12774.3	0.307	SH3BGRL	SH3 domain-binding glutamic acid-rich-like protein	3	3			8163	2+	1283.68	0.008	6.23206	1	R.VYIASSSGSTAIK.K
8	1	sp|O75368|SH3L1_HUMAN	12774.3	0.307	SH3BGRL	SH3 domain-binding glutamic acid-rich-like protein	3	3			14535	2+	1190.51	0.008	6.7198	0.9998	R.GDYDAFFEAR.E
8	1	sp|O75368|SH3L1_HUMAN	12774.3	0.307	SH3BGRL	SH3 domain-binding glutamic acid-rich-like protein	3	3			16974	2+	1361.71	0.01	7.34373	0.9977	K.QQDVLGFLEANK.I
9	1	sp|O75636-2|FCN3_HUMAN, sp|O75636|FCN3_HUMAN	31677.59768, 32902.98264	0.424	FCN3, FCN3	Tax_Id=9606 Isoform 2 of Ficolin-3 precursor, Ficolin-3	39	10	3.3	16	4748	2+	1046.53	0.01	9.55542	1	R.YAVSEAAAHK.Y
9	1	sp|O75636-2|FCN3_HUMAN, sp|O75636|FCN3_HUMAN	31677.59768, 32902.98264	0.424	FCN3, FCN3	Tax_Id=9606 Isoform 2 of Ficolin-3 precursor, Ficolin-3	39	10	3.3	16	19865	2+	2404.22	1.013	5.40717	0.8388	R.ELLSQGATLSGWYHLC'LPEGR.A	75260	152096
9	1	sp|O75636-2|FCN3_HUMAN, sp|O75636|FCN3_HUMAN	31677.59768, 32902.98264	0.424	FCN3, FCN3	Tax_Id=9606 Isoform 2 of Ficolin-3 precursor, Ficolin-3	39	10	3.3	16	23163	2+	2315.1	-0.983	7.34309	0.9971	R.ALPVFC'DMDTEGGGWLVFQR.R	1.09923e+06	4.1367e+06
9	1	sp|O75636-2|FCN3_HUMAN, sp|O75636|FCN3_HUMAN	31677.59768, 32902.98264	0.424	FCN3, FCN3	Tax_Id=9606 Isoform 2 of Ficolin-3 precursor, Ficolin-3	39	10	3.3	16	12512	2+	1024.48	0.008	7.8088	1	K.YGIDWASGR.G
9	1	sp|O75636-2|FCN3_HUMAN, sp|O75636|FCN3_HUMAN	31677.59768, 32902.98264	0.424	FCN3, FCN3	Tax_Id=9606 Isoform 2 of Ficolin-3 precursor, Ficolin-3	39	10	3.3	16	24239	3+	2315.1	1.012	5.18335	0.9995	R.ALPVFC'DMDTEGGGWLVFQR.R	3839850	12219911
9	1	sp|O75636-2|FCN3_HUMAN, sp|O75636|FCN3_HUMAN	31677.59768, 32902.98264	0.424	FCN3, FCN3	Tax_Id=9606 Isoform 2 of Ficolin-3 precursor, Ficolin-3	39	10	3.3	16	24250	2+	2315.1	0.016	6.91114	1	R.ALPVFC'DMDTEGGGWLVFQR.R	1.93278e+06	5.92965e+06
9	1	sp|O75636-2|FCN3_HUMAN, sp|O75636|FCN3_HUMAN	31677.59768, 32902.98264	0.424	FCN3, FCN3	Tax_Id=9606 Isoform 2 of Ficolin-3 precursor, Ficolin-3	39	10	3.3	16	24289	2+	2312.08	1.029	12.5428	1	R.ALPVFCDMDTEGGGWLVFQR.R	1.93278e+06	5.92965e+06
9	1	sp|O75636-2|FCN3_HUMAN, sp|O75636|FCN3_HUMAN	31677.59768, 32902.98264	0.424	FCN3, FCN3	Tax_Id=9606 Isoform 2 of Ficolin-3 precursor, Ficolin-3	39	10	3.3	16	4785	2+	1046.53	0.01	9.55542	1	R.YAVSEAAAHK.Y
9	1	sp|O75636-2|FCN3_HUMAN, sp|O75636|FCN3_HUMAN	31677.59768, 32902.98264	0.424	FCN3, FCN3	Tax_Id=9606 Isoform 2 of Ficolin-3 precursor, Ficolin-3	39	10	3.3	16	9763	2+	1113.55	1.005	4.49015	0.6993	R.TFAHYATFR.L
9	1	sp|O75636-2|FCN3_HUMAN, sp|O75636|FCN3_HUMAN	31677.59768, 32902.98264	0.424	FCN3, FCN3	Tax_Id=9606 Isoform 2 of Ficolin-3 precursor, Ficolin-3	39	10	3.3	16	12319	2+	1024.48	0.008	7.8088	0.9431	K.YGIDWASGR.G
9	1	sp|O75636-2|FCN3_HUMAN, sp|O75636|FCN3_HUMAN	31677.59768, 32902.98264	0.424	FCN3, FCN3	Tax_Id=9606 Isoform 2 of Ficolin-3 precursor, Ficolin-3	39	10	3.3	16	12474	2+	1024.48	0.008	7.8088	0.9996	K.YGIDWASGR.G
9	1	sp|O75636-2|FCN3_HUMAN, sp|O75636|FCN3_HUMAN	31677.59768, 32902.98264	0.424	FCN3, FCN3	Tax_Id=9606 Isoform 2 of Ficolin-3 precursor, Ficolin-3	39	10	3.3	16	12822	2+	1070.49	0.009	8.40736	0.9065	R.QDGSVDFFR.S
9	1	sp|O75636-2|FCN3_HUMAN, sp|O75636|FCN3_HUMAN	31677.59768, 32902.98264	0.424	FCN3, FCN3	Tax_Id=9606 Isoform 2 of Ficolin-3 precursor, Ficolin-3	39	10	3.3	16	14227	3+	1555.85	0.015	9.64104	0.9899	R.LLGEVDHYQLALGK.F
9	1	sp|O75636-2|FCN3_HUMAN, sp|O75636|FCN3_HUMAN	31677.59768, 32902.98264	0.424	FCN3, FCN3	Tax_Id=9606 Isoform 2 of Ficolin-3 precursor, Ficolin-3	39	10	3.3	16	14283	2+	1555.85	0.013	8.35557	1	R.LLGEVDHYQLALGK.F
9	1	sp|O75636-2|FCN3_HUMAN, sp|O75636|FCN3_HUMAN	31677.59768, 32902.98264	0.424	FCN3, FCN3	Tax_Id=9606 Isoform 2 of Ficolin-3 precursor, Ficolin-3	39	10	3.3	16	19603	2+	2404.22	1.019	7.90278	0.9978	R.ELLSQGATLSGWYHLC'LPEGR.A	168945	343584
9	1	sp|O75636-2|FCN3_HUMAN, sp|O75636|FCN3_HUMAN	31677.59768, 32902.98264	0.424	FCN3, FCN3	Tax_Id=9606 Isoform 2 of Ficolin-3 precursor, Ficolin-3	39	10	3.3	16	22866	2+	2315.1	0.017	7.34309	1	R.ALPVFC'DMDTEGGGWLVFQR.R	1.18347e+06	3.69288e+06
9	1	sp|O75636-2|FCN3_HUMAN, sp|O75636|FCN3_HUMAN	31677.59768, 32902.98264	0.424	FCN3, FCN3	Tax_Id=9606 Isoform 2 of Ficolin-3 precursor, Ficolin-3	39	10	3.3	16	22972	3+	2315.1	0.016	6.91114	0.9876	R.ALPVFC'DMDTEGGGWLVFQR.R	2.71748e+06	9762496
9	1	sp|O75636-2|FCN3_HUMAN, sp|O75636|FCN3_HUMAN	31677.59768, 32902.98264	0.424	FCN3, FCN3	Tax_Id=9606 Isoform 2 of Ficolin-3 precursor, Ficolin-3	39	10	3.3	16	4745	2+	1046.53	0.009	8.59988	0.9881	R.YAVSEAAAHK.Y
9	1	sp|O75636-2|FCN3_HUMAN, sp|O75636|FCN3_HUMAN	31677.59768, 32902.98264	0.424	FCN3, FCN3	Tax_Id=9606 Isoform 2 of Ficolin-3 precursor, Ficolin-3	39	10	3.3	16	9674	2+	1113.55	1.005	4.49015	0.9991	R.TFAHYATFR.L
9	1	sp|O75636-2|FCN3_HUMAN, sp|O75636|FCN3_HUMAN	31677.59768, 32902.98264	0.424	FCN3, FCN3	Tax_Id=9606 Isoform 2 of Ficolin-3 precursor, Ficolin-3	39	10	3.3	16	10590	2+	1226.59	0.012	9.78321	0.8787	R.RQDGSVDFFR.S
9	1	sp|O75636-2|FCN3_HUMAN, sp|O75636|FCN3_HUMAN	31677.59768, 32902.98264	0.424	FCN3, FCN3	Tax_Id=9606 Isoform 2 of Ficolin-3 precursor, Ficolin-3	39	10	3.3	16	12160	2+	1024.48	0.009	8.7849	0.9999	K.YGIDWASGR.G
9	1	sp|O75636-2|FCN3_HUMAN, sp|O75636|FCN3_HUMAN	31677.59768, 32902.98264	0.424	FCN3, FCN3	Tax_Id=9606 Isoform 2 of Ficolin-3 precursor, Ficolin-3	39	10	3.3	16	13875	2+	1555.85	0.013	8.35557	1	R.LLGEVDHYQLALGK.F
9	1	sp|O75636-2|FCN3_HUMAN, sp|O75636|FCN3_HUMAN	31677.59768, 32902.98264	0.424	FCN3, FCN3	Tax_Id=9606 Isoform 2 of Ficolin-3 precursor, Ficolin-3	39	10	3.3	16	20905	3+	3387.61	0.03	8.85579	0.9681	R.AGFGNQESEFWLGNENLHQLTLQGNWELR.V
9	1	sp|O75636-2|FCN3_HUMAN, sp|O75636|FCN3_HUMAN	31677.59768, 32902.98264	0.424	FCN3, FCN3	Tax_Id=9606 Isoform 2 of Ficolin-3 precursor, Ficolin-3	39	10	3.3	16	21917	3+	2315.1	0.009	3.88752	0.9999	R.ALPVFC'DMDTEGGGWLVFQR.R	1.61318e+06	5813510
9	1	sp|O75636-2|FCN3_HUMAN, sp|O75636|FCN3_HUMAN	31677.59768, 32902.98264	0.424	FCN3, FCN3	Tax_Id=9606 Isoform 2 of Ficolin-3 precursor, Ficolin-3	39	10	3.3	16	21918	2+	2315.1	0.014	6.04725	0.6919	R.ALPVFC'DMDTEGGGWLVFQR.R	706660	2.02558e+06
9	1	sp|O75636-2|FCN3_HUMAN, sp|O75636|FCN3_HUMAN	31677.59768, 32902.98264	0.424	FCN3, FCN3	Tax_Id=9606 Isoform 2 of Ficolin-3 precursor, Ficolin-3	39	10	3.3	16	5075	2+	1046.53	0.009	8.59988	0.9997	R.YAVSEAAAHK.Y
9	1	sp|O75636-2|FCN3_HUMAN, sp|O75636|FCN3_HUMAN	31677.59768, 32902.98264	0.424	FCN3, FCN3	Tax_Id=9606 Isoform 2 of Ficolin-3 precursor, Ficolin-3	39	10	3.3	16	22552	3+	2315.1	1.012	5.18335	0.9871	R.ALPVFC'DMDTEGGGWLVFQR.R	261925	884514
9	1	sp|O75636-2|FCN3_HUMAN, sp|O75636|FCN3_HUMAN	31677.59768, 32902.98264	0.424	FCN3, FCN3	Tax_Id=9606 Isoform 2 of Ficolin-3 precursor, Ficolin-3	39	10	3.3	16	4880	2+	1046.53	0.008	7.64434	0.9999	R.YAVSEAAAHK.Y
9	1	sp|O75636-2|FCN3_HUMAN, sp|O75636|FCN3_HUMAN	31677.59768, 32902.98264	0.424	FCN3, FCN3	Tax_Id=9606 Isoform 2 of Ficolin-3 precursor, Ficolin-3	39	10	3.3	16	9624	2+	1113.55	0.009	8.08228	0.9999	R.TFAHYATFR.L
9	1	sp|O75636-2|FCN3_HUMAN, sp|O75636|FCN3_HUMAN	31677.59768, 32902.98264	0.424	FCN3, FCN3	Tax_Id=9606 Isoform 2 of Ficolin-3 precursor, Ficolin-3	39	10	3.3	16	14222	3+	1555.85	0.014	8.99831	0.935	R.LLGEVDHYQLALGK.F
9	1	sp|O75636-2|FCN3_HUMAN, sp|O75636|FCN3_HUMAN	31677.59768, 32902.98264	0.424	FCN3, FCN3	Tax_Id=9606 Isoform 2 of Ficolin-3 precursor, Ficolin-3	39	10	3.3	16	19957	2+	2404.22	1.002	0.831872	1	R.ELLSQGATLSGWYHLC'LPEGR.A	1.02137e+06	2.14759e+06
9	1	sp|O75636-2|FCN3_HUMAN, sp|O75636|FCN3_HUMAN	31677.59768, 32902.98264	0.424	FCN3, FCN3	Tax_Id=9606 Isoform 2 of Ficolin-3 precursor, Ficolin-3	39	10	3.3	16	22534	3+	3387.61	1.031	9.15098	0.9502	R.AGFGNQESEFWLGNENLHQLTLQGNWELR.V
9	1	sp|O75636-2|FCN3_HUMAN, sp|O75636|FCN3_HUMAN	31677.59768, 32902.98264	0.424	FCN3, FCN3	Tax_Id=9606 Isoform 2 of Ficolin-3 precursor, Ficolin-3	39	10	3.3	16	23417	3+	2315.1	0.014	6.04725	1	R.ALPVFC'DMDTEGGGWLVFQR.R	3.41121e+06	19652572
9	1	sp|O75636-2|FCN3_HUMAN, sp|O75636|FCN3_HUMAN	31677.59768, 32902.98264	0.424	FCN3, FCN3	Tax_Id=9606 Isoform 2 of Ficolin-3 precursor, Ficolin-3	39	10	3.3	16	23422	2+	2315.1	0.01	4.31946	1	R.ALPVFC'DMDTEGGGWLVFQR.R	2.14217e+06	11331555
9	1	sp|O75636-2|FCN3_HUMAN, sp|O75636|FCN3_HUMAN	31677.59768, 32902.98264	0.424	FCN3, FCN3	Tax_Id=9606 Isoform 2 of Ficolin-3 precursor, Ficolin-3	39	10	3.3	16	23448	2+	2312.08	1.009	3.89259	1	R.ALPVFCDMDTEGGGWLVFQR.R	2.14217e+06	11309012
9	1	sp|O75636-2|FCN3_HUMAN, sp|O75636|FCN3_HUMAN	31677.59768, 32902.98264	0.424	FCN3, FCN3	Tax_Id=9606 Isoform 2 of Ficolin-3 precursor, Ficolin-3	39	10	3.3	16	9769	2+	1113.55	1.005	4.49015	0.9998	R.TFAHYATFR.L
9	1	sp|O75636-2|FCN3_HUMAN, sp|O75636|FCN3_HUMAN	31677.59768, 32902.98264	0.424	FCN3, FCN3	Tax_Id=9606 Isoform 2 of Ficolin-3 precursor, Ficolin-3	39	10	3.3	16	21620	3+	3387.61	0.048	14.1693	0.9992	R.AGFGNQESEFWLGNENLHQLTLQGNWELR.V
9	1	sp|O75636-2|FCN3_HUMAN, sp|O75636|FCN3_HUMAN	31677.59768, 32902.98264	0.424	FCN3, FCN3	Tax_Id=9606 Isoform 2 of Ficolin-3 precursor, Ficolin-3	39	10	3.3	16	22698	2+	2315.1	0.015	6.47919	0.9995	R.ALPVFC'DMDTEGGGWLVFQR.R	263471	851203
9	1	sp|O75636-2|FCN3_HUMAN, sp|O75636|FCN3_HUMAN	31677.59768, 32902.98264	0.424	FCN3, FCN3	Tax_Id=9606 Isoform 2 of Ficolin-3 precursor, Ficolin-3	39	10	3.3	16	4810	2+	1046.53	0.008	7.64434	0.9965	R.YAVSEAAAHK.Y
10	1	sp|O75882-3|ATRN_HUMAN, sp|O75882-2|ATRN_HUMAN, sp|O75882|ATRN_HUMAN	133701.56191999995, 141428.76479999968, 158536.87623999876	0.225	ATRN, ATRN, ATRN	Tax_Id=9606 Isoform 3 of Attractin precursor, Tax_Id=9606 Isoform 2 of Attractin precursor, Attractin	98	27	1.38	39	5582	2+	886.51	0.009	10.1522	0.9959	R.SVNNVVVR.Y
10	1	sp|O75882-3|ATRN_HUMAN, sp|O75882-2|ATRN_HUMAN, sp|O75882|ATRN_HUMAN	133701.56191999995, 141428.76479999968, 158536.87623999876	0.225	ATRN, ATRN, ATRN	Tax_Id=9606 Isoform 3 of Attractin precursor, Tax_Id=9606 Isoform 2 of Attractin precursor, Attractin	98	27	1.38	39	5943	2+	847.442	0.007	8.26015	0.8971	R.YQGNPLR.G
10	1	sp|O75882-3|ATRN_HUMAN, sp|O75882-2|ATRN_HUMAN, sp|O75882|ATRN_HUMAN	133701.56191999995, 141428.76479999968, 158536.87623999876	0.225	ATRN, ATRN, ATRN	Tax_Id=9606 Isoform 3 of Attractin precursor, Tax_Id=9606 Isoform 2 of Attractin precursor, Attractin	98	27	1.38	39	8338	2+	865.441	-0.009	10.3993	0.9623	R.LADDLYR.Y
10	1	sp|O75882-3|ATRN_HUMAN, sp|O75882-2|ATRN_HUMAN, sp|O75882|ATRN_HUMAN	133701.56191999995, 141428.76479999968, 158536.87623999876	0.225	ATRN, ATRN, ATRN	Tax_Id=9606 Isoform 3 of Attractin precursor, Tax_Id=9606 Isoform 2 of Attractin precursor, Attractin	98	27	1.38	39	9063	2+	1542.68	-0.001	0.648223	1	K.GDEC'QLC'EVENR.Y	3.91138e+06	4.83317e+06
10	1	sp|O75882-3|ATRN_HUMAN, sp|O75882-2|ATRN_HUMAN, sp|O75882|ATRN_HUMAN	133701.56191999995, 141428.76479999968, 158536.87623999876	0.225	ATRN, ATRN, ATRN	Tax_Id=9606 Isoform 3 of Attractin precursor, Tax_Id=9606 Isoform 2 of Attractin precursor, Attractin	98	27	1.38	39	9122	2+	1536.64	0.017	11.0631	0.9996	K.GDECQLCEVENR.Y	3.88774e+06	4.80099e+06
10	1	sp|O75882-3|ATRN_HUMAN, sp|O75882-2|ATRN_HUMAN, sp|O75882|ATRN_HUMAN	133701.56191999995, 141428.76479999968, 158536.87623999876	0.225	ATRN, ATRN, ATRN	Tax_Id=9606 Isoform 3 of Attractin precursor, Tax_Id=9606 Isoform 2 of Attractin precursor, Attractin	98	27	1.38	39	9493	2+	2193.96	-0.016	7.29276	0.6096	K.GEAC'DIPHC'TDNC'GFPHR.G	917626	458619
10	1	sp|O75882-3|ATRN_HUMAN, sp|O75882-2|ATRN_HUMAN, sp|O75882|ATRN_HUMAN	133701.56191999995, 141428.76479999968, 158536.87623999876	0.225	ATRN, ATRN, ATRN	Tax_Id=9606 Isoform 3 of Attractin precursor, Tax_Id=9606 Isoform 2 of Attractin precursor, Attractin	98	27	1.38	39	9740	2+	1289.67	1.093	72.1114	0.9687	R.SEAAC'LAAGPGIR.C
10	1	sp|O75882-3|ATRN_HUMAN, sp|O75882-2|ATRN_HUMAN, sp|O75882|ATRN_HUMAN	133701.56191999995, 141428.76479999968, 158536.87623999876	0.225	ATRN, ATRN, ATRN	Tax_Id=9606 Isoform 3 of Attractin precursor, Tax_Id=9606 Isoform 2 of Attractin precursor, Attractin	98	27	1.38	39	10730	2+	1599.76	0.01	6.25092	0.9992	R.LTGSSGFVTDGPGNYK.Y
10	1	sp|O75882-3|ATRN_HUMAN, sp|O75882-2|ATRN_HUMAN, sp|O75882|ATRN_HUMAN	133701.56191999995, 141428.76479999968, 158536.87623999876	0.225	ATRN, ATRN, ATRN	Tax_Id=9606 Isoform 3 of Attractin precursor, Tax_Id=9606 Isoform 2 of Attractin precursor, Attractin	98	27	1.38	39	10882	2+	1599.77	0.015	9.37638	1	R.LTGSSGFVTDGPGNYK.Y
10	1	sp|O75882-3|ATRN_HUMAN, sp|O75882-2|ATRN_HUMAN, sp|O75882|ATRN_HUMAN	133701.56191999995, 141428.76479999968, 158536.87623999876	0.225	ATRN, ATRN, ATRN	Tax_Id=9606 Isoform 3 of Attractin precursor, Tax_Id=9606 Isoform 2 of Attractin precursor, Attractin	98	27	1.38	39	11261	2+	1840.96	0.018	9.77752	0.9287	R.WSVLPRPDLHHDVNR.F
10	1	sp|O75882-3|ATRN_HUMAN, sp|O75882-2|ATRN_HUMAN, sp|O75882|ATRN_HUMAN	133701.56191999995, 141428.76479999968, 158536.87623999876	0.225	ATRN, ATRN, ATRN	Tax_Id=9606 Isoform 3 of Attractin precursor, Tax_Id=9606 Isoform 2 of Attractin precursor, Attractin	98	27	1.38	39	11337	2+	1691.73	0.018	10.64	1	R.SCALDQNCQWEPR.N	2.92777e+06	3.72829e+06
10	1	sp|O75882-3|ATRN_HUMAN, sp|O75882-2|ATRN_HUMAN, sp|O75882|ATRN_HUMAN	133701.56191999995, 141428.76479999968, 158536.87623999876	0.225	ATRN, ATRN, ATRN	Tax_Id=9606 Isoform 3 of Attractin precursor, Tax_Id=9606 Isoform 2 of Attractin precursor, Attractin	98	27	1.38	39	11357	2+	1697.76	0	0	1	R.SC'ALDQNC'QWEPR.N	2.92777e+06	3.72829e+06
10	1	sp|O75882-3|ATRN_HUMAN, sp|O75882-2|ATRN_HUMAN, sp|O75882|ATRN_HUMAN	133701.56191999995, 141428.76479999968, 158536.87623999876	0.225	ATRN, ATRN, ATRN	Tax_Id=9606 Isoform 3 of Attractin precursor, Tax_Id=9606 Isoform 2 of Attractin precursor, Attractin	98	27	1.38	39	11478	2+	1691.73	1.087	51.4268	0.9723	R.SCALDQNCQWEPR.N
10	1	sp|O75882-3|ATRN_HUMAN, sp|O75882-2|ATRN_HUMAN, sp|O75882|ATRN_HUMAN	133701.56191999995, 141428.76479999968, 158536.87623999876	0.225	ATRN, ATRN, ATRN	Tax_Id=9606 Isoform 3 of Attractin precursor, Tax_Id=9606 Isoform 2 of Attractin precursor, Attractin	98	27	1.38	39	11568	3+	1410.77	0.013	9.21483	0.8364	R.NHNALLASLTTQK.K
10	1	sp|O75882-3|ATRN_HUMAN, sp|O75882-2|ATRN_HUMAN, sp|O75882|ATRN_HUMAN	133701.56191999995, 141428.76479999968, 158536.87623999876	0.225	ATRN, ATRN, ATRN	Tax_Id=9606 Isoform 3 of Attractin precursor, Tax_Id=9606 Isoform 2 of Attractin precursor, Attractin	98	27	1.38	39	13015	2+	1390.7	1.015	10.786	0.8643	K.C'TWLIEGQPNR.I	4031530	20610568
10	1	sp|O75882-3|ATRN_HUMAN, sp|O75882-2|ATRN_HUMAN, sp|O75882|ATRN_HUMAN	133701.56191999995, 141428.76479999968, 158536.87623999876	0.225	ATRN, ATRN, ATRN	Tax_Id=9606 Isoform 3 of Attractin precursor, Tax_Id=9606 Isoform 2 of Attractin precursor, Attractin	98	27	1.38	39	13116	2+	1387.68	0.448	322.841	0.9133	K.CTWLIEGQPNR.I
10	1	sp|O75882-3|ATRN_HUMAN, sp|O75882-2|ATRN_HUMAN, sp|O75882|ATRN_HUMAN	133701.56191999995, 141428.76479999968, 158536.87623999876	0.225	ATRN, ATRN, ATRN	Tax_Id=9606 Isoform 3 of Attractin precursor, Tax_Id=9606 Isoform 2 of Attractin precursor, Attractin	98	27	1.38	39	15377	2+	1901.9	0.018	9.46421	0.9989	R.YYTAINFVATPDEQNR.D
10	1	sp|O75882-3|ATRN_HUMAN, sp|O75882-2|ATRN_HUMAN, sp|O75882|ATRN_HUMAN	133701.56191999995, 141428.76479999968, 158536.87623999876	0.225	ATRN, ATRN, ATRN	Tax_Id=9606 Isoform 3 of Attractin precursor, Tax_Id=9606 Isoform 2 of Attractin precursor, Attractin	98	27	1.38	39	17993	2+	1885.76	0.015	7.95437	1	K.CFSSDFMAYDIACDR.W	2.1403e+06	2929316
10	1	sp|O75882-3|ATRN_HUMAN, sp|O75882-2|ATRN_HUMAN, sp|O75882|ATRN_HUMAN	133701.56191999995, 141428.76479999968, 158536.87623999876	0.225	ATRN, ATRN, ATRN	Tax_Id=9606 Isoform 3 of Attractin precursor, Tax_Id=9606 Isoform 2 of Attractin precursor, Attractin	98	27	1.38	39	18077	2+	1891.79	0.093	49.1597	1	K.C'FSSDFMAYDIAC'DR.W
10	1	sp|O75882-3|ATRN_HUMAN, sp|O75882-2|ATRN_HUMAN, sp|O75882|ATRN_HUMAN	133701.56191999995, 141428.76479999968, 158536.87623999876	0.225	ATRN, ATRN, ATRN	Tax_Id=9606 Isoform 3 of Attractin precursor, Tax_Id=9606 Isoform 2 of Attractin precursor, Attractin	98	27	1.38	39	19719	2+	1512.74	0.018	11.8989	1	R.YDVDTQMWTILK.D
10	1	sp|O75882-3|ATRN_HUMAN, sp|O75882-2|ATRN_HUMAN, sp|O75882|ATRN_HUMAN	133701.56191999995, 141428.76479999968, 158536.87623999876	0.225	ATRN, ATRN, ATRN	Tax_Id=9606 Isoform 3 of Attractin precursor, Tax_Id=9606 Isoform 2 of Attractin precursor, Attractin	98	27	1.38	39	5065	2+	886.51	0.009	10.1522	0.998	R.SVNNVVVR.Y
10	1	sp|O75882-3|ATRN_HUMAN, sp|O75882-2|ATRN_HUMAN, sp|O75882|ATRN_HUMAN	133701.56191999995, 141428.76479999968, 158536.87623999876	0.225	ATRN, ATRN, ATRN	Tax_Id=9606 Isoform 3 of Attractin precursor, Tax_Id=9606 Isoform 2 of Attractin precursor, Attractin	98	27	1.38	39	7820	2+	1221.51	0.002	1.63732	0.789	K.DNPMYYC'NK.K	905454	1.09578e+06
10	1	sp|O75882-3|ATRN_HUMAN, sp|O75882-2|ATRN_HUMAN, sp|O75882|ATRN_HUMAN	133701.56191999995, 141428.76479999968, 158536.87623999876	0.225	ATRN, ATRN, ATRN	Tax_Id=9606 Isoform 3 of Attractin precursor, Tax_Id=9606 Isoform 2 of Attractin precursor, Attractin	98	27	1.38	39	7850	2+	1218.49	0.011	9.02755	0.892	K.DNPMYYCNK.K	897647	1.07399e+06
10	1	sp|O75882-3|ATRN_HUMAN, sp|O75882-2|ATRN_HUMAN, sp|O75882|ATRN_HUMAN	133701.56191999995, 141428.76479999968, 158536.87623999876	0.225	ATRN, ATRN, ATRN	Tax_Id=9606 Isoform 3 of Attractin precursor, Tax_Id=9606 Isoform 2 of Attractin precursor, Attractin	98	27	1.38	39	7896	2+	1051.56	-0.988	11.4116	0.9773	R.YGHSLALYK.D
10	1	sp|O75882-3|ATRN_HUMAN, sp|O75882-2|ATRN_HUMAN, sp|O75882|ATRN_HUMAN	133701.56191999995, 141428.76479999968, 158536.87623999876	0.225	ATRN, ATRN, ATRN	Tax_Id=9606 Isoform 3 of Attractin precursor, Tax_Id=9606 Isoform 2 of Attractin precursor, Attractin	98	27	1.38	39	9033	2+	1542.68	0.994	3.88934	0.9998	K.GDEC'QLC'EVENR.Y	6.35505e+06	7486488
10	1	sp|O75882-3|ATRN_HUMAN, sp|O75882-2|ATRN_HUMAN, sp|O75882|ATRN_HUMAN	133701.56191999995, 141428.76479999968, 158536.87623999876	0.225	ATRN, ATRN, ATRN	Tax_Id=9606 Isoform 3 of Attractin precursor, Tax_Id=9606 Isoform 2 of Attractin precursor, Attractin	98	27	1.38	39	9085	2+	1536.64	0.015	9.76154	0.9995	K.GDECQLCEVENR.Y	6.35505e+06	7486488
10	1	sp|O75882-3|ATRN_HUMAN, sp|O75882-2|ATRN_HUMAN, sp|O75882|ATRN_HUMAN	133701.56191999995, 141428.76479999968, 158536.87623999876	0.225	ATRN, ATRN, ATRN	Tax_Id=9606 Isoform 3 of Attractin precursor, Tax_Id=9606 Isoform 2 of Attractin precursor, Attractin	98	27	1.38	39	10863	2+	1599.77	0.017	10.6266	0.9975	R.LTGSSGFVTDGPGNYK.Y
10	1	sp|O75882-3|ATRN_HUMAN, sp|O75882-2|ATRN_HUMAN, sp|O75882|ATRN_HUMAN	133701.56191999995, 141428.76479999968, 158536.87623999876	0.225	ATRN, ATRN, ATRN	Tax_Id=9606 Isoform 3 of Attractin precursor, Tax_Id=9606 Isoform 2 of Attractin precursor, Attractin	98	27	1.38	39	11009	2+	1599.77	0.017	10.6266	1	R.LTGSSGFVTDGPGNYK.Y
10	1	sp|O75882-3|ATRN_HUMAN, sp|O75882-2|ATRN_HUMAN, sp|O75882|ATRN_HUMAN	133701.56191999995, 141428.76479999968, 158536.87623999876	0.225	ATRN, ATRN, ATRN	Tax_Id=9606 Isoform 3 of Attractin precursor, Tax_Id=9606 Isoform 2 of Attractin precursor, Attractin	98	27	1.38	39	11418	2+	1697.76	-0.001	0.58901	1	R.SC'ALDQNC'QWEPR.N	5.14397e+06	8.08349e+06
10	1	sp|O75882-3|ATRN_HUMAN, sp|O75882-2|ATRN_HUMAN, sp|O75882|ATRN_HUMAN	133701.56191999995, 141428.76479999968, 158536.87623999876	0.225	ATRN, ATRN, ATRN	Tax_Id=9606 Isoform 3 of Attractin precursor, Tax_Id=9606 Isoform 2 of Attractin precursor, Attractin	98	27	1.38	39	11420	2+	1691.73	1.027	15.96	0.9998	R.SCALDQNCQWEPR.N	5.14397e+06	8.08349e+06
10	1	sp|O75882-3|ATRN_HUMAN, sp|O75882-2|ATRN_HUMAN, sp|O75882|ATRN_HUMAN	133701.56191999995, 141428.76479999968, 158536.87623999876	0.225	ATRN, ATRN, ATRN	Tax_Id=9606 Isoform 3 of Attractin precursor, Tax_Id=9606 Isoform 2 of Attractin precursor, Attractin	98	27	1.38	39	11431	2+	1410.77	0.013	9.21483	0.9999	R.NHNALLASLTTQK.K
10	1	sp|O75882-3|ATRN_HUMAN, sp|O75882-2|ATRN_HUMAN, sp|O75882|ATRN_HUMAN	133701.56191999995, 141428.76479999968, 158536.87623999876	0.225	ATRN, ATRN, ATRN	Tax_Id=9606 Isoform 3 of Attractin precursor, Tax_Id=9606 Isoform 2 of Attractin precursor, Attractin	98	27	1.38	39	13007	2+	1390.7	1.015	10.786	0.6332	K.C'TWLIEGQPNR.I	9165398	31703910
10	1	sp|O75882-3|ATRN_HUMAN, sp|O75882-2|ATRN_HUMAN, sp|O75882|ATRN_HUMAN	133701.56191999995, 141428.76479999968, 158536.87623999876	0.225	ATRN, ATRN, ATRN	Tax_Id=9606 Isoform 3 of Attractin precursor, Tax_Id=9606 Isoform 2 of Attractin precursor, Attractin	98	27	1.38	39	13653	2+	1410.77	1.023	16.3032	0.7338	R.NHNALLASLTTQK.K
10	1	sp|O75882-3|ATRN_HUMAN, sp|O75882-2|ATRN_HUMAN, sp|O75882|ATRN_HUMAN	133701.56191999995, 141428.76479999968, 158536.87623999876	0.225	ATRN, ATRN, ATRN	Tax_Id=9606 Isoform 3 of Attractin precursor, Tax_Id=9606 Isoform 2 of Attractin precursor, Attractin	98	27	1.38	39	15484	2+	1901.9	-0.026	13.6705	0.9851	R.YYTAINFVATPDEQNR.D
10	1	sp|O75882-3|ATRN_HUMAN, sp|O75882-2|ATRN_HUMAN, sp|O75882|ATRN_HUMAN	133701.56191999995, 141428.76479999968, 158536.87623999876	0.225	ATRN, ATRN, ATRN	Tax_Id=9606 Isoform 3 of Attractin precursor, Tax_Id=9606 Isoform 2 of Attractin precursor, Attractin	98	27	1.38	39	15633	2+	1901.9	0.023	12.0932	0.9999	R.YYTAINFVATPDEQNR.D
10	1	sp|O75882-3|ATRN_HUMAN, sp|O75882-2|ATRN_HUMAN, sp|O75882|ATRN_HUMAN	133701.56191999995, 141428.76479999968, 158536.87623999876	0.225	ATRN, ATRN, ATRN	Tax_Id=9606 Isoform 3 of Attractin precursor, Tax_Id=9606 Isoform 2 of Attractin precursor, Attractin	98	27	1.38	39	16033	2+	1153.56	0.017	14.737	0.9977	R.DLDMFINASK.N
10	1	sp|O75882-3|ATRN_HUMAN, sp|O75882-2|ATRN_HUMAN, sp|O75882|ATRN_HUMAN	133701.56191999995, 141428.76479999968, 158536.87623999876	0.225	ATRN, ATRN, ATRN	Tax_Id=9606 Isoform 3 of Attractin precursor, Tax_Id=9606 Isoform 2 of Attractin precursor, Attractin	98	27	1.38	39	18709	2+	1891.79	0.093	49.1597	0.9995	K.C'FSSDFMAYDIAC'DR.W
10	1	sp|O75882-3|ATRN_HUMAN, sp|O75882-2|ATRN_HUMAN, sp|O75882|ATRN_HUMAN	133701.56191999995, 141428.76479999968, 158536.87623999876	0.225	ATRN, ATRN, ATRN	Tax_Id=9606 Isoform 3 of Attractin precursor, Tax_Id=9606 Isoform 2 of Attractin precursor, Attractin	98	27	1.38	39	20453	2+	1512.74	0.016	10.5768	1	R.YDVDTQMWTILK.D
10	1	sp|O75882-3|ATRN_HUMAN, sp|O75882-2|ATRN_HUMAN, sp|O75882|ATRN_HUMAN	133701.56191999995, 141428.76479999968, 158536.87623999876	0.225	ATRN, ATRN, ATRN	Tax_Id=9606 Isoform 3 of Attractin precursor, Tax_Id=9606 Isoform 2 of Attractin precursor, Attractin	98	27	1.38	39	4277	2+	1126.52	0.01	8.87687	0.996	R.IMQSSQSMSK.L
10	1	sp|O75882-3|ATRN_HUMAN, sp|O75882-2|ATRN_HUMAN, sp|O75882|ATRN_HUMAN	133701.56191999995, 141428.76479999968, 158536.87623999876	0.225	ATRN, ATRN, ATRN	Tax_Id=9606 Isoform 3 of Attractin precursor, Tax_Id=9606 Isoform 2 of Attractin precursor, Attractin	98	27	1.38	39	5448	2+	886.51	0.008	9.02415	0.9197	R.SVNNVVVR.Y
10	1	sp|O75882-3|ATRN_HUMAN, sp|O75882-2|ATRN_HUMAN, sp|O75882|ATRN_HUMAN	133701.56191999995, 141428.76479999968, 158536.87623999876	0.225	ATRN, ATRN, ATRN	Tax_Id=9606 Isoform 3 of Attractin precursor, Tax_Id=9606 Isoform 2 of Attractin precursor, Attractin	98	27	1.38	39	8035	2+	1221.51	0.003	2.45598	0.9771	K.DNPMYYC'NK.K	1.12773e+06	1.23272e+06
10	1	sp|O75882-3|ATRN_HUMAN, sp|O75882-2|ATRN_HUMAN, sp|O75882|ATRN_HUMAN	133701.56191999995, 141428.76479999968, 158536.87623999876	0.225	ATRN, ATRN, ATRN	Tax_Id=9606 Isoform 3 of Attractin precursor, Tax_Id=9606 Isoform 2 of Attractin precursor, Attractin	98	27	1.38	39	8321	2+	865.441	-0.009	10.3993	0.9883	R.LADDLYR.Y
10	1	sp|O75882-3|ATRN_HUMAN, sp|O75882-2|ATRN_HUMAN, sp|O75882|ATRN_HUMAN	133701.56191999995, 141428.76479999968, 158536.87623999876	0.225	ATRN, ATRN, ATRN	Tax_Id=9606 Isoform 3 of Attractin precursor, Tax_Id=9606 Isoform 2 of Attractin precursor, Attractin	98	27	1.38	39	8973	2+	1542.68	-0.007	4.53756	0.9964	K.GDEC'QLC'EVENR.Y	4932452	5.72953e+06
10	1	sp|O75882-3|ATRN_HUMAN, sp|O75882-2|ATRN_HUMAN, sp|O75882|ATRN_HUMAN	133701.56191999995, 141428.76479999968, 158536.87623999876	0.225	ATRN, ATRN, ATRN	Tax_Id=9606 Isoform 3 of Attractin precursor, Tax_Id=9606 Isoform 2 of Attractin precursor, Attractin	98	27	1.38	39	9112	2+	1542.68	-0.003	1.94467	0.9995	K.GDEC'QLC'EVENR.Y	4.41799e+06	5.07971e+06
10	1	sp|O75882-3|ATRN_HUMAN, sp|O75882-2|ATRN_HUMAN, sp|O75882|ATRN_HUMAN	133701.56191999995, 141428.76479999968, 158536.87623999876	0.225	ATRN, ATRN, ATRN	Tax_Id=9606 Isoform 3 of Attractin precursor, Tax_Id=9606 Isoform 2 of Attractin precursor, Attractin	98	27	1.38	39	9691	2+	1289.67	0.004	3.10157	1	R.SEAAC'LAAGPGIR.C	1.54884e+06	1.59203e+06
10	1	sp|O75882-3|ATRN_HUMAN, sp|O75882-2|ATRN_HUMAN, sp|O75882|ATRN_HUMAN	133701.56191999995, 141428.76479999968, 158536.87623999876	0.225	ATRN, ATRN, ATRN	Tax_Id=9606 Isoform 3 of Attractin precursor, Tax_Id=9606 Isoform 2 of Attractin precursor, Attractin	98	27	1.38	39	10840	2+	1599.77	0.015	9.37638	1	R.LTGSSGFVTDGPGNYK.Y
10	1	sp|O75882-3|ATRN_HUMAN, sp|O75882-2|ATRN_HUMAN, sp|O75882|ATRN_HUMAN	133701.56191999995, 141428.76479999968, 158536.87623999876	0.225	ATRN, ATRN, ATRN	Tax_Id=9606 Isoform 3 of Attractin precursor, Tax_Id=9606 Isoform 2 of Attractin precursor, Attractin	98	27	1.38	39	11228	2+	1691.73	0.017	10.0489	1	R.SCALDQNCQWEPR.N	3252288	4.15402e+06
10	1	sp|O75882-3|ATRN_HUMAN, sp|O75882-2|ATRN_HUMAN, sp|O75882|ATRN_HUMAN	133701.56191999995, 141428.76479999968, 158536.87623999876	0.225	ATRN, ATRN, ATRN	Tax_Id=9606 Isoform 3 of Attractin precursor, Tax_Id=9606 Isoform 2 of Attractin precursor, Attractin	98	27	1.38	39	11239	2+	1697.76	0.003	1.76703	1	R.SC'ALDQNC'QWEPR.N	3252288	4.15402e+06
10	1	sp|O75882-3|ATRN_HUMAN, sp|O75882-2|ATRN_HUMAN, sp|O75882|ATRN_HUMAN	133701.56191999995, 141428.76479999968, 158536.87623999876	0.225	ATRN, ATRN, ATRN	Tax_Id=9606 Isoform 3 of Attractin precursor, Tax_Id=9606 Isoform 2 of Attractin precursor, Attractin	98	27	1.38	39	11439	2+	1410.77	0.013	9.21483	1	R.NHNALLASLTTQK.K
10	1	sp|O75882-3|ATRN_HUMAN, sp|O75882-2|ATRN_HUMAN, sp|O75882|ATRN_HUMAN	133701.56191999995, 141428.76479999968, 158536.87623999876	0.225	ATRN, ATRN, ATRN	Tax_Id=9606 Isoform 3 of Attractin precursor, Tax_Id=9606 Isoform 2 of Attractin precursor, Attractin	98	27	1.38	39	11513	3+	1410.77	0.012	8.50599	0.9009	R.NHNALLASLTTQK.K
10	1	sp|O75882-3|ATRN_HUMAN, sp|O75882-2|ATRN_HUMAN, sp|O75882|ATRN_HUMAN	133701.56191999995, 141428.76479999968, 158536.87623999876	0.225	ATRN, ATRN, ATRN	Tax_Id=9606 Isoform 3 of Attractin precursor, Tax_Id=9606 Isoform 2 of Attractin precursor, Attractin	98	27	1.38	39	12874	2+	1390.7	1.015	10.786	0.9946	K.C'TWLIEGQPNR.I	6372531	21351086
10	1	sp|O75882-3|ATRN_HUMAN, sp|O75882-2|ATRN_HUMAN, sp|O75882|ATRN_HUMAN	133701.56191999995, 141428.76479999968, 158536.87623999876	0.225	ATRN, ATRN, ATRN	Tax_Id=9606 Isoform 3 of Attractin precursor, Tax_Id=9606 Isoform 2 of Attractin precursor, Attractin	98	27	1.38	39	12898	2+	1387.68	1.014	10.0888	0.9991	K.CTWLIEGQPNR.I	6.36336e+06	21537894
10	1	sp|O75882-3|ATRN_HUMAN, sp|O75882-2|ATRN_HUMAN, sp|O75882|ATRN_HUMAN	133701.56191999995, 141428.76479999968, 158536.87623999876	0.225	ATRN, ATRN, ATRN	Tax_Id=9606 Isoform 3 of Attractin precursor, Tax_Id=9606 Isoform 2 of Attractin precursor, Attractin	98	27	1.38	39	15169	2+	1901.9	0.013	6.83526	0.9999	R.YYTAINFVATPDEQNR.D
10	1	sp|O75882-3|ATRN_HUMAN, sp|O75882-2|ATRN_HUMAN, sp|O75882|ATRN_HUMAN	133701.56191999995, 141428.76479999968, 158536.87623999876	0.225	ATRN, ATRN, ATRN	Tax_Id=9606 Isoform 3 of Attractin precursor, Tax_Id=9606 Isoform 2 of Attractin precursor, Attractin	98	27	1.38	39	15584	2+	1153.56	0.01	8.66885	0.9982	R.DLDMFINASK.N
10	1	sp|O75882-3|ATRN_HUMAN, sp|O75882-2|ATRN_HUMAN, sp|O75882|ATRN_HUMAN	133701.56191999995, 141428.76479999968, 158536.87623999876	0.225	ATRN, ATRN, ATRN	Tax_Id=9606 Isoform 3 of Attractin precursor, Tax_Id=9606 Isoform 2 of Attractin precursor, Attractin	98	27	1.38	39	17808	2+	1885.76	0.019	10.0755	1	K.CFSSDFMAYDIACDR.W	2.85186e+06	3.32293e+06
10	1	sp|O75882-3|ATRN_HUMAN, sp|O75882-2|ATRN_HUMAN, sp|O75882|ATRN_HUMAN	133701.56191999995, 141428.76479999968, 158536.87623999876	0.225	ATRN, ATRN, ATRN	Tax_Id=9606 Isoform 3 of Attractin precursor, Tax_Id=9606 Isoform 2 of Attractin precursor, Attractin	98	27	1.38	39	19425	2+	1512.74	0.012	7.93263	1	R.YDVDTQMWTILK.D
10	1	sp|O75882-3|ATRN_HUMAN, sp|O75882-2|ATRN_HUMAN, sp|O75882|ATRN_HUMAN	133701.56191999995, 141428.76479999968, 158536.87623999876	0.225	ATRN, ATRN, ATRN	Tax_Id=9606 Isoform 3 of Attractin precursor, Tax_Id=9606 Isoform 2 of Attractin precursor, Attractin	98	27	1.38	39	20537	3+	2924.42	0.038	12.994	0.8554	R.NQECIALPENICGIGWHLVGNSCLK.I	3052500	3608612
10	1	sp|O75882-3|ATRN_HUMAN, sp|O75882-2|ATRN_HUMAN, sp|O75882|ATRN_HUMAN	133701.56191999995, 141428.76479999968, 158536.87623999876	0.225	ATRN, ATRN, ATRN	Tax_Id=9606 Isoform 3 of Attractin precursor, Tax_Id=9606 Isoform 2 of Attractin precursor, Attractin	98	27	1.38	39	5545	2+	886.51	0.007	7.89613	0.6119	R.SVNNVVVR.Y
10	1	sp|O75882-3|ATRN_HUMAN, sp|O75882-2|ATRN_HUMAN, sp|O75882|ATRN_HUMAN	133701.56191999995, 141428.76479999968, 158536.87623999876	0.225	ATRN, ATRN, ATRN	Tax_Id=9606 Isoform 3 of Attractin precursor, Tax_Id=9606 Isoform 2 of Attractin precursor, Attractin	98	27	1.38	39	7976	2+	1221.51	0.001	0.818658	0.944	K.DNPMYYC'NK.K	506185	557301
10	1	sp|O75882-3|ATRN_HUMAN, sp|O75882-2|ATRN_HUMAN, sp|O75882|ATRN_HUMAN	133701.56191999995, 141428.76479999968, 158536.87623999876	0.225	ATRN, ATRN, ATRN	Tax_Id=9606 Isoform 3 of Attractin precursor, Tax_Id=9606 Isoform 2 of Attractin precursor, Attractin	98	27	1.38	39	8015	2+	1218.49	1.021	17.2344	0.9097	K.DNPMYYCNK.K	506185	557301
10	1	sp|O75882-3|ATRN_HUMAN, sp|O75882-2|ATRN_HUMAN, sp|O75882|ATRN_HUMAN	133701.56191999995, 141428.76479999968, 158536.87623999876	0.225	ATRN, ATRN, ATRN	Tax_Id=9606 Isoform 3 of Attractin precursor, Tax_Id=9606 Isoform 2 of Attractin precursor, Attractin	98	27	1.38	39	8385	2+	1051.56	1.016	15.2155	0.9419	R.YGHSLALYK.D
10	1	sp|O75882-3|ATRN_HUMAN, sp|O75882-2|ATRN_HUMAN, sp|O75882|ATRN_HUMAN	133701.56191999995, 141428.76479999968, 158536.87623999876	0.225	ATRN, ATRN, ATRN	Tax_Id=9606 Isoform 3 of Attractin precursor, Tax_Id=9606 Isoform 2 of Attractin precursor, Attractin	98	27	1.38	39	8872	2+	1542.68	-0.002	1.29645	0.9995	K.GDEC'QLC'EVENR.Y	1.60193e+06	1.80656e+06
10	1	sp|O75882-3|ATRN_HUMAN, sp|O75882-2|ATRN_HUMAN, sp|O75882|ATRN_HUMAN	133701.56191999995, 141428.76479999968, 158536.87623999876	0.225	ATRN, ATRN, ATRN	Tax_Id=9606 Isoform 3 of Attractin precursor, Tax_Id=9606 Isoform 2 of Attractin precursor, Attractin	98	27	1.38	39	9571	2+	1286.65	1.021	16.3214	0.9985	R.SEAACLAAGPGIR.C	697258	758120
10	1	sp|O75882-3|ATRN_HUMAN, sp|O75882-2|ATRN_HUMAN, sp|O75882|ATRN_HUMAN	133701.56191999995, 141428.76479999968, 158536.87623999876	0.225	ATRN, ATRN, ATRN	Tax_Id=9606 Isoform 3 of Attractin precursor, Tax_Id=9606 Isoform 2 of Attractin precursor, Attractin	98	27	1.38	39	9591	2+	1289.67	0.003	2.32617	0.9999	R.SEAAC'LAAGPGIR.C	677571	721192
10	1	sp|O75882-3|ATRN_HUMAN, sp|O75882-2|ATRN_HUMAN, sp|O75882|ATRN_HUMAN	133701.56191999995, 141428.76479999968, 158536.87623999876	0.225	ATRN, ATRN, ATRN	Tax_Id=9606 Isoform 3 of Attractin precursor, Tax_Id=9606 Isoform 2 of Attractin precursor, Attractin	98	27	1.38	39	10665	2+	1599.77	0.017	10.6266	1	R.LTGSSGFVTDGPGNYK.Y
10	1	sp|O75882-3|ATRN_HUMAN, sp|O75882-2|ATRN_HUMAN, sp|O75882|ATRN_HUMAN	133701.56191999995, 141428.76479999968, 158536.87623999876	0.225	ATRN, ATRN, ATRN	Tax_Id=9606 Isoform 3 of Attractin precursor, Tax_Id=9606 Isoform 2 of Attractin precursor, Attractin	98	27	1.38	39	10966	2+	1691.73	-0.756	144.231	0.9705	R.SCALDQNCQWEPR.N
10	1	sp|O75882-3|ATRN_HUMAN, sp|O75882-2|ATRN_HUMAN, sp|O75882|ATRN_HUMAN	133701.56191999995, 141428.76479999968, 158536.87623999876	0.225	ATRN, ATRN, ATRN	Tax_Id=9606 Isoform 3 of Attractin precursor, Tax_Id=9606 Isoform 2 of Attractin precursor, Attractin	98	27	1.38	39	11039	2+	1697.76	-0.001	0.58901	1	R.SC'ALDQNC'QWEPR.N	1.43002e+06	1.65675e+06
10	1	sp|O75882-3|ATRN_HUMAN, sp|O75882-2|ATRN_HUMAN, sp|O75882|ATRN_HUMAN	133701.56191999995, 141428.76479999968, 158536.87623999876	0.225	ATRN, ATRN, ATRN	Tax_Id=9606 Isoform 3 of Attractin precursor, Tax_Id=9606 Isoform 2 of Attractin precursor, Attractin	98	27	1.38	39	11107	2+	1691.73	0.016	9.4578	1	R.SCALDQNCQWEPR.N	1.21822e+06	1.40142e+06
10	1	sp|O75882-3|ATRN_HUMAN, sp|O75882-2|ATRN_HUMAN, sp|O75882|ATRN_HUMAN	133701.56191999995, 141428.76479999968, 158536.87623999876	0.225	ATRN, ATRN, ATRN	Tax_Id=9606 Isoform 3 of Attractin precursor, Tax_Id=9606 Isoform 2 of Attractin precursor, Attractin	98	27	1.38	39	11373	3+	1410.77	0.012	8.50599	0.8267	R.NHNALLASLTTQK.K
10	1	sp|O75882-3|ATRN_HUMAN, sp|O75882-2|ATRN_HUMAN, sp|O75882|ATRN_HUMAN	133701.56191999995, 141428.76479999968, 158536.87623999876	0.225	ATRN, ATRN, ATRN	Tax_Id=9606 Isoform 3 of Attractin precursor, Tax_Id=9606 Isoform 2 of Attractin precursor, Attractin	98	27	1.38	39	12558	2+	1390.7	1.015	10.786	0.9542	K.C'TWLIEGQPNR.I	2.23828e+06	9091111
10	1	sp|O75882-3|ATRN_HUMAN, sp|O75882-2|ATRN_HUMAN, sp|O75882|ATRN_HUMAN	133701.56191999995, 141428.76479999968, 158536.87623999876	0.225	ATRN, ATRN, ATRN	Tax_Id=9606 Isoform 3 of Attractin precursor, Tax_Id=9606 Isoform 2 of Attractin precursor, Attractin	98	27	1.38	39	15080	2+	1153.56	0.01	8.66885	0.999	R.DLDMFINASK.N
10	1	sp|O75882-3|ATRN_HUMAN, sp|O75882-2|ATRN_HUMAN, sp|O75882|ATRN_HUMAN	133701.56191999995, 141428.76479999968, 158536.87623999876	0.225	ATRN, ATRN, ATRN	Tax_Id=9606 Isoform 3 of Attractin precursor, Tax_Id=9606 Isoform 2 of Attractin precursor, Attractin	98	27	1.38	39	17230	2+	1885.76	0.02	10.6058	1	K.CFSSDFMAYDIACDR.W	1.36209e+06	1.62258e+06
10	1	sp|O75882-3|ATRN_HUMAN, sp|O75882-2|ATRN_HUMAN, sp|O75882|ATRN_HUMAN	133701.56191999995, 141428.76479999968, 158536.87623999876	0.225	ATRN, ATRN, ATRN	Tax_Id=9606 Isoform 3 of Attractin precursor, Tax_Id=9606 Isoform 2 of Attractin precursor, Attractin	98	27	1.38	39	17915	2+	1155.69	0.012	10.3834	0.9774	K.LTLTPWVGLR.K
10	1	sp|O75882-3|ATRN_HUMAN, sp|O75882-2|ATRN_HUMAN, sp|O75882|ATRN_HUMAN	133701.56191999995, 141428.76479999968, 158536.87623999876	0.225	ATRN, ATRN, ATRN	Tax_Id=9606 Isoform 3 of Attractin precursor, Tax_Id=9606 Isoform 2 of Attractin precursor, Attractin	98	27	1.38	39	18742	2+	1512.74	0.013	8.59368	1	R.YDVDTQMWTILK.D
10	1	sp|O75882-3|ATRN_HUMAN, sp|O75882-2|ATRN_HUMAN, sp|O75882|ATRN_HUMAN	133701.56191999995, 141428.76479999968, 158536.87623999876	0.225	ATRN, ATRN, ATRN	Tax_Id=9606 Isoform 3 of Attractin precursor, Tax_Id=9606 Isoform 2 of Attractin precursor, Attractin	98	27	1.38	39	4207	2+	1126.52	1.01	8.87687	0.9932	R.IMQSSQSMSK.L
10	1	sp|O75882-3|ATRN_HUMAN, sp|O75882-2|ATRN_HUMAN, sp|O75882|ATRN_HUMAN	133701.56191999995, 141428.76479999968, 158536.87623999876	0.225	ATRN, ATRN, ATRN	Tax_Id=9606 Isoform 3 of Attractin precursor, Tax_Id=9606 Isoform 2 of Attractin precursor, Attractin	98	27	1.38	39	5386	2+	886.51	0.007	7.89613	0.9791	R.SVNNVVVR.Y
10	1	sp|O75882-3|ATRN_HUMAN, sp|O75882-2|ATRN_HUMAN, sp|O75882|ATRN_HUMAN	133701.56191999995, 141428.76479999968, 158536.87623999876	0.225	ATRN, ATRN, ATRN	Tax_Id=9606 Isoform 3 of Attractin precursor, Tax_Id=9606 Isoform 2 of Attractin precursor, Attractin	98	27	1.38	39	8285	2+	1051.56	0.01	9.50971	0.9991	R.YGHSLALYK.D
10	1	sp|O75882-3|ATRN_HUMAN, sp|O75882-2|ATRN_HUMAN, sp|O75882|ATRN_HUMAN	133701.56191999995, 141428.76479999968, 158536.87623999876	0.225	ATRN, ATRN, ATRN	Tax_Id=9606 Isoform 3 of Attractin precursor, Tax_Id=9606 Isoform 2 of Attractin precursor, Attractin	98	27	1.38	39	9083	2+	1536.64	1.151	98.2662	0.9996	K.GDECQLCEVENR.Y
10	1	sp|O75882-3|ATRN_HUMAN, sp|O75882-2|ATRN_HUMAN, sp|O75882|ATRN_HUMAN	133701.56191999995, 141428.76479999968, 158536.87623999876	0.225	ATRN, ATRN, ATRN	Tax_Id=9606 Isoform 3 of Attractin precursor, Tax_Id=9606 Isoform 2 of Attractin precursor, Attractin	98	27	1.38	39	9709	2+	1289.67	1.094	72.8868	0.9246	R.SEAAC'LAAGPGIR.C
10	1	sp|O75882-3|ATRN_HUMAN, sp|O75882-2|ATRN_HUMAN, sp|O75882|ATRN_HUMAN	133701.56191999995, 141428.76479999968, 158536.87623999876	0.225	ATRN, ATRN, ATRN	Tax_Id=9606 Isoform 3 of Attractin precursor, Tax_Id=9606 Isoform 2 of Attractin precursor, Attractin	98	27	1.38	39	10627	2+	1599.77	0.014	8.75129	0.9996	R.LTGSSGFVTDGPGNYK.Y
10	1	sp|O75882-3|ATRN_HUMAN, sp|O75882-2|ATRN_HUMAN, sp|O75882|ATRN_HUMAN	133701.56191999995, 141428.76479999968, 158536.87623999876	0.225	ATRN, ATRN, ATRN	Tax_Id=9606 Isoform 3 of Attractin precursor, Tax_Id=9606 Isoform 2 of Attractin precursor, Attractin	98	27	1.38	39	10775	2+	1599.77	0.015	9.37638	0.9999	R.LTGSSGFVTDGPGNYK.Y
10	1	sp|O75882-3|ATRN_HUMAN, sp|O75882-2|ATRN_HUMAN, sp|O75882|ATRN_HUMAN	133701.56191999995, 141428.76479999968, 158536.87623999876	0.225	ATRN, ATRN, ATRN	Tax_Id=9606 Isoform 3 of Attractin precursor, Tax_Id=9606 Isoform 2 of Attractin precursor, Attractin	98	27	1.38	39	11215	2+	1697.76	0	0	1	R.SC'ALDQNC'QWEPR.N	1.01441e+06	1.50232e+06
10	1	sp|O75882-3|ATRN_HUMAN, sp|O75882-2|ATRN_HUMAN, sp|O75882|ATRN_HUMAN	133701.56191999995, 141428.76479999968, 158536.87623999876	0.225	ATRN, ATRN, ATRN	Tax_Id=9606 Isoform 3 of Attractin precursor, Tax_Id=9606 Isoform 2 of Attractin precursor, Attractin	98	27	1.38	39	11388	2+	1410.77	-0.138	97.8189	0.6847	R.NHNALLASLTTQK.K
10	1	sp|O75882-3|ATRN_HUMAN, sp|O75882-2|ATRN_HUMAN, sp|O75882|ATRN_HUMAN	133701.56191999995, 141428.76479999968, 158536.87623999876	0.225	ATRN, ATRN, ATRN	Tax_Id=9606 Isoform 3 of Attractin precursor, Tax_Id=9606 Isoform 2 of Attractin precursor, Attractin	98	27	1.38	39	12789	2+	1390.7	0.963	26.6053	0.9631	K.C'TWLIEGQPNR.I
10	1	sp|O75882-3|ATRN_HUMAN, sp|O75882-2|ATRN_HUMAN, sp|O75882|ATRN_HUMAN	133701.56191999995, 141428.76479999968, 158536.87623999876	0.225	ATRN, ATRN, ATRN	Tax_Id=9606 Isoform 3 of Attractin precursor, Tax_Id=9606 Isoform 2 of Attractin precursor, Attractin	98	27	1.38	39	12927	2+	1390.7	-0.005	3.59532	0.7336	K.C'TWLIEGQPNR.I	2.88296e+06	3.80712e+06
10	1	sp|O75882-3|ATRN_HUMAN, sp|O75882-2|ATRN_HUMAN, sp|O75882|ATRN_HUMAN	133701.56191999995, 141428.76479999968, 158536.87623999876	0.225	ATRN, ATRN, ATRN	Tax_Id=9606 Isoform 3 of Attractin precursor, Tax_Id=9606 Isoform 2 of Attractin precursor, Attractin	98	27	1.38	39	15516	2+	1153.56	0.012	10.4026	0.999	R.DLDMFINASK.N
10	1	sp|O75882-3|ATRN_HUMAN, sp|O75882-2|ATRN_HUMAN, sp|O75882|ATRN_HUMAN	133701.56191999995, 141428.76479999968, 158536.87623999876	0.225	ATRN, ATRN, ATRN	Tax_Id=9606 Isoform 3 of Attractin precursor, Tax_Id=9606 Isoform 2 of Attractin precursor, Attractin	98	27	1.38	39	4343	2+	1126.52	0.009	7.98918	0.9994	R.IMQSSQSMSK.L
10	1	sp|O75882-3|ATRN_HUMAN, sp|O75882-2|ATRN_HUMAN, sp|O75882|ATRN_HUMAN	133701.56191999995, 141428.76479999968, 158536.87623999876	0.225	ATRN, ATRN, ATRN	Tax_Id=9606 Isoform 3 of Attractin precursor, Tax_Id=9606 Isoform 2 of Attractin precursor, Attractin	98	27	1.38	39	5551	2+	886.51	0.008	9.02415	0.9923	R.SVNNVVVR.Y
10	1	sp|O75882-3|ATRN_HUMAN, sp|O75882-2|ATRN_HUMAN, sp|O75882|ATRN_HUMAN	133701.56191999995, 141428.76479999968, 158536.87623999876	0.225	ATRN, ATRN, ATRN	Tax_Id=9606 Isoform 3 of Attractin precursor, Tax_Id=9606 Isoform 2 of Attractin precursor, Attractin	98	27	1.38	39	8449	2+	1051.56	1.016	15.2155	0.9127	R.YGHSLALYK.D
10	1	sp|O75882-3|ATRN_HUMAN, sp|O75882-2|ATRN_HUMAN, sp|O75882|ATRN_HUMAN	133701.56191999995, 141428.76479999968, 158536.87623999876	0.225	ATRN, ATRN, ATRN	Tax_Id=9606 Isoform 3 of Attractin precursor, Tax_Id=9606 Isoform 2 of Attractin precursor, Attractin	98	27	1.38	39	9070	2+	1542.68	-0.007	4.53756	0.9997	K.GDEC'QLC'EVENR.Y	2664463	3.76263e+06
10	1	sp|O75882-3|ATRN_HUMAN, sp|O75882-2|ATRN_HUMAN, sp|O75882|ATRN_HUMAN	133701.56191999995, 141428.76479999968, 158536.87623999876	0.225	ATRN, ATRN, ATRN	Tax_Id=9606 Isoform 3 of Attractin precursor, Tax_Id=9606 Isoform 2 of Attractin precursor, Attractin	98	27	1.38	39	9103	2+	1536.64	1.171	111.282	0.9975	K.GDECQLCEVENR.Y
10	1	sp|O75882-3|ATRN_HUMAN, sp|O75882-2|ATRN_HUMAN, sp|O75882|ATRN_HUMAN	133701.56191999995, 141428.76479999968, 158536.87623999876	0.225	ATRN, ATRN, ATRN	Tax_Id=9606 Isoform 3 of Attractin precursor, Tax_Id=9606 Isoform 2 of Attractin precursor, Attractin	98	27	1.38	39	9829	2+	1289.67	1.092	71.336	0.8943	R.SEAAC'LAAGPGIR.C
10	1	sp|O75882-3|ATRN_HUMAN, sp|O75882-2|ATRN_HUMAN, sp|O75882|ATRN_HUMAN	133701.56191999995, 141428.76479999968, 158536.87623999876	0.225	ATRN, ATRN, ATRN	Tax_Id=9606 Isoform 3 of Attractin precursor, Tax_Id=9606 Isoform 2 of Attractin precursor, Attractin	98	27	1.38	39	10894	2+	1599.77	0.015	9.37638	0.9977	R.LTGSSGFVTDGPGNYK.Y
10	1	sp|O75882-3|ATRN_HUMAN, sp|O75882-2|ATRN_HUMAN, sp|O75882|ATRN_HUMAN	133701.56191999995, 141428.76479999968, 158536.87623999876	0.225	ATRN, ATRN, ATRN	Tax_Id=9606 Isoform 3 of Attractin precursor, Tax_Id=9606 Isoform 2 of Attractin precursor, Attractin	98	27	1.38	39	11242	2+	1691.73	0.021	12.4134	1	R.SCALDQNCQWEPR.N	2230817	2.97662e+06
10	1	sp|O75882-3|ATRN_HUMAN, sp|O75882-2|ATRN_HUMAN, sp|O75882|ATRN_HUMAN	133701.56191999995, 141428.76479999968, 158536.87623999876	0.225	ATRN, ATRN, ATRN	Tax_Id=9606 Isoform 3 of Attractin precursor, Tax_Id=9606 Isoform 2 of Attractin precursor, Attractin	98	27	1.38	39	11324	2+	1697.76	-0.002	1.17802	1	R.SC'ALDQNC'QWEPR.N	2116343	2.81967e+06
10	1	sp|O75882-3|ATRN_HUMAN, sp|O75882-2|ATRN_HUMAN, sp|O75882|ATRN_HUMAN	133701.56191999995, 141428.76479999968, 158536.87623999876	0.225	ATRN, ATRN, ATRN	Tax_Id=9606 Isoform 3 of Attractin precursor, Tax_Id=9606 Isoform 2 of Attractin precursor, Attractin	98	27	1.38	39	11836	2+	2396.95	0.992	3.33757	0.9815	R.TAC'GDC'TSGSSEC'MWC'SNMK.Q	274244	262136
10	1	sp|O75882-3|ATRN_HUMAN, sp|O75882-2|ATRN_HUMAN, sp|O75882|ATRN_HUMAN	133701.56191999995, 141428.76479999968, 158536.87623999876	0.225	ATRN, ATRN, ATRN	Tax_Id=9606 Isoform 3 of Attractin precursor, Tax_Id=9606 Isoform 2 of Attractin precursor, Attractin	98	27	1.38	39	15277	2+	1901.9	0.018	9.46421	0.9968	R.YYTAINFVATPDEQNR.D
10	1	sp|O75882-3|ATRN_HUMAN, sp|O75882-2|ATRN_HUMAN, sp|O75882|ATRN_HUMAN	133701.56191999995, 141428.76479999968, 158536.87623999876	0.225	ATRN, ATRN, ATRN	Tax_Id=9606 Isoform 3 of Attractin precursor, Tax_Id=9606 Isoform 2 of Attractin precursor, Attractin	98	27	1.38	39	15631	2+	1153.56	0.007	6.06819	0.9972	R.DLDMFINASK.N
11	1	sp|O95445-2|APOM_HUMAN, sp|O95445|APOM_HUMAN	13050.942599999997, 21253.29135999999	0.259	APOM, APOM	Tax_Id=9606 Apolipoprotein M, Apolipoprotein M (short name: Apo-M)	5	3	1.13	2	5631	2+	1192.49	0.008	6.70865	0.9993	R.NQEACELSNN.-	168839	233995
11	1	sp|O95445-2|APOM_HUMAN, sp|O95445|APOM_HUMAN	13050.942599999997, 21253.29135999999	0.259	APOM, APOM	Tax_Id=9606 Apolipoprotein M, Apolipoprotein M (short name: Apo-M)	5	3	1.13	2	5581	2+	1192.49	0.007	5.87007	0.6445	R.NQEACELSNN.-	107268	98335.2
11	1	sp|O95445-2|APOM_HUMAN, sp|O95445|APOM_HUMAN	13050.942599999997, 21253.29135999999	0.259	APOM, APOM	Tax_Id=9606 Apolipoprotein M, Apolipoprotein M (short name: Apo-M)	5	3	1.13	2	12122	2+	817.493	0.007	8.56276	0.708	K.AFLLTPR.N
11	1	sp|O95445-2|APOM_HUMAN, sp|O95445|APOM_HUMAN	13050.942599999997, 21253.29135999999	0.259	APOM, APOM	Tax_Id=9606 Apolipoprotein M, Apolipoprotein M (short name: Apo-M)	5	3	1.13	2	13763	3+	1590.79	0.016	10.0579	0.9995	K.WIYHLTEGSTDLR.T
11	1	sp|O95445-2|APOM_HUMAN, sp|O95445|APOM_HUMAN	13050.942599999997, 21253.29135999999	0.259	APOM, APOM	Tax_Id=9606 Apolipoprotein M, Apolipoprotein M (short name: Apo-M)	5	3	1.13	2	13833	2+	1590.79	0.019	11.9437	1	K.WIYHLTEGSTDLR.T
12	1	sp|O95810|SDPR_HUMAN	47173.2	0.224	SDPR	Serum deprivation-response protein	20	6			9872	2+	1604.71	0.013	8.10117	1	R.YEGSYALTSEEAER.S
12	1	sp|O95810|SDPR_HUMAN	47173.2	0.224	SDPR	Serum deprivation-response protein	20	6			10995	2+	1777.87	0.019	10.6869	0.9999	R.SDGDPVQPAVLQVHQTS.-
12	1	sp|O95810|SDPR_HUMAN	47173.2	0.224	SDPR	Serum deprivation-response protein	20	6			11035	3+	1777.87	0.012	6.74964	0.9999	R.SDGDPVQPAVLQVHQTS.-
12	1	sp|O95810|SDPR_HUMAN	47173.2	0.224	SDPR	Serum deprivation-response protein	20	6			11137	2+	1777.87	0.014	7.87458	1	R.SDGDPVQPAVLQVHQTS.-
12	1	sp|O95810|SDPR_HUMAN	47173.2	0.224	SDPR	Serum deprivation-response protein	20	6			4281	2+	971.516	0.005	5.1466	0.9633	K.QPVSGAVEGK.E
12	1	sp|O95810|SDPR_HUMAN	47173.2	0.224	SDPR	Serum deprivation-response protein	20	6			9769	2+	1604.71	0.005	3.11583	1	R.YEGSYALTSEEAER.S
12	1	sp|O95810|SDPR_HUMAN	47173.2	0.224	SDPR	Serum deprivation-response protein	20	6			10991	2+	1777.87	0.014	7.87458	1	R.SDGDPVQPAVLQVHQTS.-
12	1	sp|O95810|SDPR_HUMAN	47173.2	0.224	SDPR	Serum deprivation-response protein	20	6			18984	2+	1962.06	0.017	8.66437	0.9955	K.VLIFQEENEIPASVFVK.Q
12	1	sp|O95810|SDPR_HUMAN	47173.2	0.224	SDPR	Serum deprivation-response protein	20	6			19071	3+	1962.06	0.014	7.13537	0.9985	K.VLIFQEENEIPASVFVK.Q
12	1	sp|O95810|SDPR_HUMAN	47173.2	0.224	SDPR	Serum deprivation-response protein	20	6			19118	2+	1962.06	0.013	6.6257	0.9996	K.VLIFQEENEIPASVFVK.Q
12	1	sp|O95810|SDPR_HUMAN	47173.2	0.224	SDPR	Serum deprivation-response protein	20	6			9909	2+	1604.71	0.014	8.72433	1	R.YEGSYALTSEEAER.S
12	1	sp|O95810|SDPR_HUMAN	47173.2	0.224	SDPR	Serum deprivation-response protein	20	6			10050	2+	1604.71	0.009	5.6085	1	R.YEGSYALTSEEAER.S
12	1	sp|O95810|SDPR_HUMAN	47173.2	0.224	SDPR	Serum deprivation-response protein	20	6			11142	2+	1777.87	0.017	9.56199	0.9999	R.SDGDPVQPAVLQVHQTS.-
12	1	sp|O95810|SDPR_HUMAN	47173.2	0.224	SDPR	Serum deprivation-response protein	20	6			11164	2+	876.494	0.005	5.70455	0.7436	K.VSPLTFGR.K
12	1	sp|O95810|SDPR_HUMAN	47173.2	0.224	SDPR	Serum deprivation-response protein	20	6			11198	3+	1777.87	0.005	2.81235	0.9999	R.SDGDPVQPAVLQVHQTS.-
12	1	sp|O95810|SDPR_HUMAN	47173.2	0.224	SDPR	Serum deprivation-response protein	20	6			11270	2+	1777.87	0.014	7.87458	1	R.SDGDPVQPAVLQVHQTS.-
12	1	sp|O95810|SDPR_HUMAN	47173.2	0.224	SDPR	Serum deprivation-response protein	20	6			11300	2+	876.494	0.005	5.70455	0.9582	K.VSPLTFGR.K
12	1	sp|O95810|SDPR_HUMAN	47173.2	0.224	SDPR	Serum deprivation-response protein	20	6			10036	2+	1604.71	0.015	9.3475	1	R.YEGSYALTSEEAER.S
12	1	sp|O95810|SDPR_HUMAN	47173.2	0.224	SDPR	Serum deprivation-response protein	20	6			11324	2+	1777.87	0.021	11.8119	0.9934	R.SDGDPVQPAVLQVHQTS.-
12	1	sp|O95810|SDPR_HUMAN	47173.2	0.224	SDPR	Serum deprivation-response protein	20	6			14053	3+	3038.47	1.03	9.87338	0.9685	R.QEKPSSPSPMPSSTPSPSLNLGNTEEAIR.D
13	1	sp|P00441|SODC_HUMAN	15935.7	0.279	SOD1	Superoxide dismutase [Cu-Zn]	7	5	0.83	2	6676	2+	1225.62	0.009	7.34324	1	R.HVGDLGNVTADK.D
13	1	sp|P00441|SODC_HUMAN	15935.7	0.279	SOD1	Superoxide dismutase [Cu-Zn]	7	5	0.83	2	6729	2+	1225.62	0.007	5.71141	0.9989	R.HVGDLGNVTADK.D
13	1	sp|P00441|SODC_HUMAN	15935.7	0.279	SOD1	Superoxide dismutase [Cu-Zn]	7	5	0.83	2	3549	2+	825.483	0.01	12.1141	0.7587	R.TLVVHEK.A
13	1	sp|P00441|SODC_HUMAN	15935.7	0.279	SOD1	Superoxide dismutase [Cu-Zn]	7	5	0.83	2	13104	2+	1015.56	0.013	12.8008	0.9796	R.LACGVIGIAQ.-	536016	442348
13	1	sp|P00441|SODC_HUMAN	15935.7	0.279	SOD1	Superoxide dismutase [Cu-Zn]	7	5	0.83	2	13114	2+	1018.58	-0.007	6.87232	0.7606	R.LAC'GVIGIAQ.-	536016	442348
13	1	sp|P00441|SODC_HUMAN	15935.7	0.279	SOD1	Superoxide dismutase [Cu-Zn]	7	5	0.83	2	14746	2+	1501.76	0.008	5.32707	1	K.GDGPVQGIINFEQK.E
13	1	sp|P00441|SODC_HUMAN	15935.7	0.279	SOD1	Superoxide dismutase [Cu-Zn]	7	5	0.83	2	6875	2+	1225.62	-1.071	57.93	1	R.HVGDLGNVTADK.D
14	1	sp|P00736|C1R_HUMAN	80118.5	0.339	C1R	Complement C1r subcomponent	104	25	2.37	45	5221	2+	972.49	1.983	17.4809	0.8484	R.VSVHPDYR.Q
14	1	sp|P00736|C1R_HUMAN	80118.5	0.339	C1R	Complement C1r subcomponent	104	25	2.37	45	6658	2+	1294.6	0.015	11.5866	0.8343	R.YTTTM"GVNTYK.A
14	1	sp|P00736|C1R_HUMAN	80118.5	0.339	C1R	Complement C1r subcomponent	104	25	2.37	45	8982	2+	1278.6	0.014	10.9495	0.9999	R.YTTTMGVNTYK.A
14	1	sp|P00736|C1R_HUMAN	80118.5	0.339	C1R	Complement C1r subcomponent	104	25	2.37	45	9795	2+	1580.73	0.008	5.06096	0.9992	R.IQYYC'HEPYYK.M	996105	2.66303e+06
14	1	sp|P00736|C1R_HUMAN	80118.5	0.339	C1R	Complement C1r subcomponent	104	25	2.37	45	10510	2+	1580.71	1.021	13.2852	0.9985	K.QDACQGDSGGVFAVR.D	2283910	7461333
14	1	sp|P00736|C1R_HUMAN	80118.5	0.339	C1R	Complement C1r subcomponent	104	25	2.37	45	10519	2+	1583.73	0.008	5.05136	0.9995	K.QDAC'QGDSGGVFAVR.D	2.28391e+06	7461333
14	1	sp|P00736|C1R_HUMAN	80118.5	0.339	C1R	Complement C1r subcomponent	104	25	2.37	45	13790	2+	1873.88	0.001	0.533651	0.9999	R.ESEQGVYTC'TAQGIWK.N	1.24599e+06	4119019
14	1	sp|P00736|C1R_HUMAN	80118.5	0.339	C1R	Complement C1r subcomponent	104	25	2.37	45	13877	2+	1870.86	1.029	15.5009	0.9678	R.ESEQGVYTCTAQGIWK.N	1.22131e+06	3.85613e+06
14	1	sp|P00736|C1R_HUMAN	80118.5	0.339	C1R	Complement C1r subcomponent	104	25	2.37	45	15150	2+	1684.87	0.01	5.93519	0.9999	R.LPVANPQAC'ENWLR.G	4597730	11781530
14	1	sp|P00736|C1R_HUMAN	80118.5	0.339	C1R	Complement C1r subcomponent	104	25	2.37	45	15241	2+	1681.85	1.025	14.8646	1	R.LPVANPQACENWLR.G	3.15791e+06	11662940
14	1	sp|P00736|C1R_HUMAN	80118.5	0.339	C1R	Complement C1r subcomponent	104	25	2.37	45	17603	2+	1149.63	0.013	11.308	0.9971	K.VLNYVDWIK.K
14	1	sp|P00736|C1R_HUMAN	80118.5	0.339	C1R	Complement C1r subcomponent	104	25	2.37	45	19051	3+	1819.87	0.017	9.34133	0.9981	K.M"GNFPWQVFTNIHGR.G
14	1	sp|P00736|C1R_HUMAN	80118.5	0.339	C1R	Complement C1r subcomponent	104	25	2.37	45	19962	3+	1803.88	0.017	9.42416	0.9738	K.MGNFPWQVFTNIHGR.G
14	1	sp|P00736|C1R_HUMAN	80118.5	0.339	C1R	Complement C1r subcomponent	104	25	2.37	45	20046	3+	2882.34	1.041	14.2245	0.9896	K.QRPPDLDTSSNAVDLLFFTDESGDSR.G
14	1	sp|P00736|C1R_HUMAN	80118.5	0.339	C1R	Complement C1r subcomponent	104	25	2.37	45	20186	3+	2882.34	1.041	14.2245	0.9682	K.QRPPDLDTSSNAVDLLFFTDESGDSR.G
14	1	sp|P00736|C1R_HUMAN	80118.5	0.339	C1R	Complement C1r subcomponent	104	25	2.37	45	21712	2+	2254.15	0.03	13.3088	0.9137	K.TLDEFTIIQNLQPQYQFR.D
14	1	sp|P00736|C1R_HUMAN	80118.5	0.339	C1R	Complement C1r subcomponent	104	25	2.37	45	21738	3+	2254.15	0.024	10.647	0.9999	K.TLDEFTIIQNLQPQYQFR.D
14	1	sp|P00736|C1R_HUMAN	80118.5	0.339	C1R	Complement C1r subcomponent	104	25	2.37	45	21850	2+	2254.15	0.021	9.31615	1	K.TLDEFTIIQNLQPQYQFR.D
14	1	sp|P00736|C1R_HUMAN	80118.5	0.339	C1R	Complement C1r subcomponent	104	25	2.37	45	21866	2+	2501.18	0.013	5.19755	0.9988	K.LVFQQFDLEPSEGC'FYDYVK.I	2.9885e+06	9181179
14	1	sp|P00736|C1R_HUMAN	80118.5	0.339	C1R	Complement C1r subcomponent	104	25	2.37	45	4830	2+	972.49	0.009	9.2546	0.9973	R.VSVHPDYR.Q
14	1	sp|P00736|C1R_HUMAN	80118.5	0.339	C1R	Complement C1r subcomponent	104	25	2.37	45	6312	2+	1294.6	0.975	19.311	0.9859	R.YTTTM"GVNTYK.A
14	1	sp|P00736|C1R_HUMAN	80118.5	0.339	C1R	Complement C1r subcomponent	104	25	2.37	45	8970	2+	1278.6	0.014	10.9495	0.9848	R.YTTTMGVNTYK.A
14	1	sp|P00736|C1R_HUMAN	80118.5	0.339	C1R	Complement C1r subcomponent	104	25	2.37	45	9621	2+	1580.73	0.008	5.06096	0.9934	R.IQYYC'HEPYYK.M	900288	1.82923e+06
14	1	sp|P00736|C1R_HUMAN	80118.5	0.339	C1R	Complement C1r subcomponent	104	25	2.37	45	10233	2+	1583.73	0.002	1.26284	1	K.QDAC'QGDSGGVFAVR.D	4434067	13519065
14	1	sp|P00736|C1R_HUMAN	80118.5	0.339	C1R	Complement C1r subcomponent	104	25	2.37	45	10383	2+	1583.73	0.006	3.78852	0.9995	K.QDAC'QGDSGGVFAVR.D	6939424	21314304
14	1	sp|P00736|C1R_HUMAN	80118.5	0.339	C1R	Complement C1r subcomponent	104	25	2.37	45	10537	2+	1583.73	0.007	4.41994	0.9993	K.QDAC'QGDSGGVFAVR.D	4.31435e+06	13153346
14	1	sp|P00736|C1R_HUMAN	80118.5	0.339	C1R	Complement C1r subcomponent	104	25	2.37	45	14904	2+	1413.79	0.016	11.3171	0.96	R.WILTAAHTLYPK.E
14	1	sp|P00736|C1R_HUMAN	80118.5	0.339	C1R	Complement C1r subcomponent	104	25	2.37	45	15344	2+	1684.87	0.008	4.74815	1	R.LPVANPQAC'ENWLR.G	15644509	45309148
14	1	sp|P00736|C1R_HUMAN	80118.5	0.339	C1R	Complement C1r subcomponent	104	25	2.37	45	17991	2+	1149.63	0.011	9.5683	0.9995	K.VLNYVDWIK.K
14	1	sp|P00736|C1R_HUMAN	80118.5	0.339	C1R	Complement C1r subcomponent	104	25	2.37	45	18161	2+	1149.63	0.009	7.8286	0.9996	K.VLNYVDWIK.K
14	1	sp|P00736|C1R_HUMAN	80118.5	0.339	C1R	Complement C1r subcomponent	104	25	2.37	45	18315	2+	1149.63	0.01	8.69845	0.9981	K.VLNYVDWIK.K
14	1	sp|P00736|C1R_HUMAN	80118.5	0.339	C1R	Complement C1r subcomponent	104	25	2.37	45	20616	3+	1803.88	0.014	7.76107	0.9993	K.MGNFPWQVFTNIHGR.G
14	1	sp|P00736|C1R_HUMAN	80118.5	0.339	C1R	Complement C1r subcomponent	104	25	2.37	45	20661	2+	1803.88	0.025	13.8591	0.9994	K.MGNFPWQVFTNIHGR.G
14	1	sp|P00736|C1R_HUMAN	80118.5	0.339	C1R	Complement C1r subcomponent	104	25	2.37	45	20955	3+	2882.34	1.041	14.2245	0.997	K.QRPPDLDTSSNAVDLLFFTDESGDSR.G
14	1	sp|P00736|C1R_HUMAN	80118.5	0.339	C1R	Complement C1r subcomponent	104	25	2.37	45	22704	3+	2254.15	0.022	9.75978	0.9981	K.TLDEFTIIQNLQPQYQFR.D
14	1	sp|P00736|C1R_HUMAN	80118.5	0.339	C1R	Complement C1r subcomponent	104	25	2.37	45	22728	2+	2254.15	1.023	10.2034	0.945	K.TLDEFTIIQNLQPQYQFR.D
14	1	sp|P00736|C1R_HUMAN	80118.5	0.339	C1R	Complement C1r subcomponent	104	25	2.37	45	22846	3+	2254.15	0.025	11.0907	0.9911	K.TLDEFTIIQNLQPQYQFR.D
14	1	sp|P00736|C1R_HUMAN	80118.5	0.339	C1R	Complement C1r subcomponent	104	25	2.37	45	9736	2+	1580.73	0.002	1.26524	0.9994	R.IQYYC'HEPYYK.M	768035	2.00939e+06
14	1	sp|P00736|C1R_HUMAN	80118.5	0.339	C1R	Complement C1r subcomponent	104	25	2.37	45	10413	2+	1583.73	-0.998	1.26284	0.9976	K.QDAC'QGDSGGVFAVR.D	2.03923e+06	6.45493e+06
14	1	sp|P00736|C1R_HUMAN	80118.5	0.339	C1R	Complement C1r subcomponent	104	25	2.37	45	13636	2+	1873.88	0.01	5.33651	0.9997	R.ESEQGVYTC'TAQGIWK.N	1.67753e+06	4.86636e+06
14	1	sp|P00736|C1R_HUMAN	80118.5	0.339	C1R	Complement C1r subcomponent	104	25	2.37	45	15020	2+	1684.87	0.006	3.56111	1	R.LPVANPQAC'ENWLR.G	4.51929e+06	11216724
14	1	sp|P00736|C1R_HUMAN	80118.5	0.339	C1R	Complement C1r subcomponent	104	25	2.37	45	17486	2+	1149.63	1.023	20.0064	0.9997	K.VLNYVDWIK.K
14	1	sp|P00736|C1R_HUMAN	80118.5	0.339	C1R	Complement C1r subcomponent	104	25	2.37	45	17634	2+	1149.63	0.01	8.69845	0.926	K.VLNYVDWIK.K
14	1	sp|P00736|C1R_HUMAN	80118.5	0.339	C1R	Complement C1r subcomponent	104	25	2.37	45	20026	3+	2882.34	0.022	7.63268	0.9824	K.QRPPDLDTSSNAVDLLFFTDESGDSR.G
14	1	sp|P00736|C1R_HUMAN	80118.5	0.339	C1R	Complement C1r subcomponent	104	25	2.37	45	21455	3+	2254.15	0.025	11.0907	0.9989	K.TLDEFTIIQNLQPQYQFR.D
14	1	sp|P00736|C1R_HUMAN	80118.5	0.339	C1R	Complement C1r subcomponent	104	25	2.37	45	21470	2+	2254.15	0.029	12.8652	0.9979	K.TLDEFTIIQNLQPQYQFR.D
14	1	sp|P00736|C1R_HUMAN	80118.5	0.339	C1R	Complement C1r subcomponent	104	25	2.37	45	21587	3+	2254.15	0.022	9.75978	1	K.TLDEFTIIQNLQPQYQFR.D
14	1	sp|P00736|C1R_HUMAN	80118.5	0.339	C1R	Complement C1r subcomponent	104	25	2.37	45	21600	2+	2501.18	0.016	6.39699	0.933	K.LVFQQFDLEPSEGC'FYDYVK.I	917226	2488225
14	1	sp|P00736|C1R_HUMAN	80118.5	0.339	C1R	Complement C1r subcomponent	104	25	2.37	45	2969	2+	806.463	0.01	12.3998	0.6924	K.LGNHPIR.R
14	1	sp|P00736|C1R_HUMAN	80118.5	0.339	C1R	Complement C1r subcomponent	104	25	2.37	45	9658	2+	1580.73	0.005	3.1631	0.9894	R.IQYYC'HEPYYK.M	492347	1.15695e+06
14	1	sp|P00736|C1R_HUMAN	80118.5	0.339	C1R	Complement C1r subcomponent	104	25	2.37	45	10311	2+	1583.73	0.005	3.1571	1	K.QDAC'QGDSGGVFAVR.D	891096	2.6084e+06
14	1	sp|P00736|C1R_HUMAN	80118.5	0.339	C1R	Complement C1r subcomponent	104	25	2.37	45	11830	2+	1545.79	0.004	2.58767	0.9908	R.FC'GQLGSPLGNPPGK.K	904755	2.87737e+06
14	1	sp|P00736|C1R_HUMAN	80118.5	0.339	C1R	Complement C1r subcomponent	104	25	2.37	45	13286	2+	1873.88	0.01	5.33651	1	R.ESEQGVYTC'TAQGIWK.N	553154	1.7277e+06
14	1	sp|P00736|C1R_HUMAN	80118.5	0.339	C1R	Complement C1r subcomponent	104	25	2.37	45	14613	2+	1684.87	0.006	3.56111	1	R.LPVANPQAC'ENWLR.G	3547246	5942540
14	1	sp|P00736|C1R_HUMAN	80118.5	0.339	C1R	Complement C1r subcomponent	104	25	2.37	45	16906	2+	1149.63	0.012	10.4381	0.9993	K.VLNYVDWIK.K
14	1	sp|P00736|C1R_HUMAN	80118.5	0.339	C1R	Complement C1r subcomponent	104	25	2.37	45	17686	2+	1994.94	1.017	8.52158	1	K.GFLAYYQAVDLDEC'ASR.S	0	94388.8
14	1	sp|P00736|C1R_HUMAN	80118.5	0.339	C1R	Complement C1r subcomponent	104	25	2.37	45	20601	3+	2254.15	0.015	6.65439	0.9953	K.TLDEFTIIQNLQPQYQFR.D
14	1	sp|P00736|C1R_HUMAN	80118.5	0.339	C1R	Complement C1r subcomponent	104	25	2.37	45	20730	3+	2254.15	0.022	9.75978	0.9262	K.TLDEFTIIQNLQPQYQFR.D
14	1	sp|P00736|C1R_HUMAN	80118.5	0.339	C1R	Complement C1r subcomponent	104	25	2.37	45	3004	2+	806.463	0.01	12.3998	0.9439	K.LGNHPIR.R
14	1	sp|P00736|C1R_HUMAN	80118.5	0.339	C1R	Complement C1r subcomponent	104	25	2.37	45	9176	2+	1278.6	0.012	9.38524	0.9487	R.YTTTMGVNTYK.A
14	1	sp|P00736|C1R_HUMAN	80118.5	0.339	C1R	Complement C1r subcomponent	104	25	2.37	45	6389	2+	815.437	0.005	6.13168	0.9995	R.GGGALLGDR.W
14	1	sp|P00736|C1R_HUMAN	80118.5	0.339	C1R	Complement C1r subcomponent	104	25	2.37	45	6646	2+	1294.6	0.015	11.5866	0.9897	R.YTTTM"GVNTYK.A
14	1	sp|P00736|C1R_HUMAN	80118.5	0.339	C1R	Complement C1r subcomponent	104	25	2.37	45	8820	2+	1278.6	1.01	7.82104	1	R.YTTTMGVNTYK.A
14	1	sp|P00736|C1R_HUMAN	80118.5	0.339	C1R	Complement C1r subcomponent	104	25	2.37	45	9584	2+	1786.96	-0.001	0.55961	1	R.C'LPVC'GKPVNPVEQR.Q	504398	1.48128e+06
14	1	sp|P00736|C1R_HUMAN	80118.5	0.339	C1R	Complement C1r subcomponent	104	25	2.37	45	9638	2+	1577.71	1.024	15.2119	0.9984	R.IQYYCHEPYYK.M	2.11893e+06	5.2243e+06
14	1	sp|P00736|C1R_HUMAN	80118.5	0.339	C1R	Complement C1r subcomponent	104	25	2.37	45	9682	2+	1580.73	1.005	3.1631	0.9978	R.IQYYC'HEPYYK.M	2.11893e+06	5.2243e+06
14	1	sp|P00736|C1R_HUMAN	80118.5	0.339	C1R	Complement C1r subcomponent	104	25	2.37	45	10246	3+	1673.89	0.006	3.58447	0.9634	R.FC'GQLGSPLGNPPGKK.E	1.87358e+06	6.12127e+06
14	1	sp|P00736|C1R_HUMAN	80118.5	0.339	C1R	Complement C1r subcomponent	104	25	2.37	45	10256	2+	1673.89	0.006	3.58447	1	R.FC'GQLGSPLGNPPGKK.E	931209	3118273
14	1	sp|P00736|C1R_HUMAN	80118.5	0.339	C1R	Complement C1r subcomponent	104	25	2.37	45	12231	2+	1545.79	0.006	3.8815	1	R.FC'GQLGSPLGNPPGK.K	8452784	22827142
14	1	sp|P00736|C1R_HUMAN	80118.5	0.339	C1R	Complement C1r subcomponent	104	25	2.37	45	13815	2+	1873.88	0.001	0.533651	0.9994	R.ESEQGVYTC'TAQGIWK.N	3.58431e+06	8243958
14	1	sp|P00736|C1R_HUMAN	80118.5	0.339	C1R	Complement C1r subcomponent	104	25	2.37	45	13828	2+	1870.86	1.029	15.5009	0.9998	R.ESEQGVYTCTAQGIWK.N	3.58431e+06	8243958
14	1	sp|P00736|C1R_HUMAN	80118.5	0.339	C1R	Complement C1r subcomponent	104	25	2.37	45	18623	2+	1994.94	0.006	3.00762	0.9999	K.GFLAYYQAVDLDEC'ASR.S	1.66008e+06	2.98323e+06
14	1	sp|P00736|C1R_HUMAN	80118.5	0.339	C1R	Complement C1r subcomponent	104	25	2.37	45	20254	2+	2882.34	0.043	14.9184	0.9879	K.QRPPDLDTSSNAVDLLFFTDESGDSR.G
14	1	sp|P00736|C1R_HUMAN	80118.5	0.339	C1R	Complement C1r subcomponent	104	25	2.37	45	22003	2+	2254.15	1.026	11.5343	0.7998	K.TLDEFTIIQNLQPQYQFR.D
14	1	sp|P00736|C1R_HUMAN	80118.5	0.339	C1R	Complement C1r subcomponent	104	25	2.37	45	22141	2+	2254.15	0.022	9.75978	0.6527	K.TLDEFTIIQNLQPQYQFR.D
14	1	sp|P00736|C1R_HUMAN	80118.5	0.339	C1R	Complement C1r subcomponent	104	25	2.37	45	22163	2+	2501.18	1.016	6.39699	0.8666	K.LVFQQFDLEPSEGC'FYDYVK.I	2.00479e+06	4985796
14	1	sp|P00736|C1R_HUMAN	80118.5	0.339	C1R	Complement C1r subcomponent	104	25	2.37	45	22172	3+	2254.15	0.021	9.31615	0.9999	K.TLDEFTIIQNLQPQYQFR.D
14	1	sp|P00736|C1R_HUMAN	80118.5	0.339	C1R	Complement C1r subcomponent	104	25	2.37	45	22309	2+	2501.18	1.016	6.39699	0.6885	K.LVFQQFDLEPSEGC'FYDYVK.I	1371278	3.53132e+06
14	1	sp|P00736|C1R_HUMAN	80118.5	0.339	C1R	Complement C1r subcomponent	104	25	2.37	45	8797	2+	1278.6	0.014	10.9495	0.9999	R.YTTTMGVNTYK.A
14	1	sp|P00736|C1R_HUMAN	80118.5	0.339	C1R	Complement C1r subcomponent	104	25	2.37	45	8938	2+	1278.6	1.01	7.82104	0.9691	R.YTTTMGVNTYK.A
14	1	sp|P00736|C1R_HUMAN	80118.5	0.339	C1R	Complement C1r subcomponent	104	25	2.37	45	9648	2+	1786.96	-0.003	1.67883	0.9996	R.C'LPVC'GKPVNPVEQR.Q	904424	79780.8
14	1	sp|P00736|C1R_HUMAN	80118.5	0.339	C1R	Complement C1r subcomponent	104	25	2.37	45	9767	2+	1580.73	0.008	5.06096	1	R.IQYYC'HEPYYK.M	174529	758972
14	1	sp|P00736|C1R_HUMAN	80118.5	0.339	C1R	Complement C1r subcomponent	104	25	2.37	45	10377	2+	1583.73	0.007	4.41994	1	K.QDAC'QGDSGGVFAVR.D	1.57761e+06	5962168
14	1	sp|P00736|C1R_HUMAN	80118.5	0.339	C1R	Complement C1r subcomponent	104	25	2.37	45	12124	2+	1545.79	0.006	3.8815	1	R.FC'GQLGSPLGNPPGK.K	3.38147e+06	12971549
14	1	sp|P00736|C1R_HUMAN	80118.5	0.339	C1R	Complement C1r subcomponent	104	25	2.37	45	14984	2+	1684.87	0.005	2.96759	0.9997	R.LPVANPQAC'ENWLR.G	7.59952e+06	13007473
14	1	sp|P00736|C1R_HUMAN	80118.5	0.339	C1R	Complement C1r subcomponent	104	25	2.37	45	17268	2+	1149.63	0.013	11.308	0.9992	K.VLNYVDWIK.K
14	1	sp|P00736|C1R_HUMAN	80118.5	0.339	C1R	Complement C1r subcomponent	104	25	2.37	45	19568	3+	1803.88	0.021	11.6416	0.8533	K.MGNFPWQVFTNIHGR.G
14	1	sp|P00736|C1R_HUMAN	80118.5	0.339	C1R	Complement C1r subcomponent	104	25	2.37	45	19735	3+	2882.34	0.027	9.36738	1	K.QRPPDLDTSSNAVDLLFFTDESGDSR.G
14	1	sp|P00736|C1R_HUMAN	80118.5	0.339	C1R	Complement C1r subcomponent	104	25	2.37	45	21181	2+	2254.15	0.025	11.0907	0.7725	K.TLDEFTIIQNLQPQYQFR.D
14	1	sp|P00736|C1R_HUMAN	80118.5	0.339	C1R	Complement C1r subcomponent	104	25	2.37	45	21232	3+	2254.15	0.025	11.0907	0.9937	K.TLDEFTIIQNLQPQYQFR.D
14	1	sp|P00736|C1R_HUMAN	80118.5	0.339	C1R	Complement C1r subcomponent	104	25	2.37	45	21320	2+	2254.15	0.023	10.2034	0.9946	K.TLDEFTIIQNLQPQYQFR.D
14	1	sp|P00736|C1R_HUMAN	80118.5	0.339	C1R	Complement C1r subcomponent	104	25	2.37	45	21394	2+	2501.18	1.02	7.99624	0.96	K.LVFQQFDLEPSEGC'FYDYVK.I	550790	1764516
14	1	sp|P00736|C1R_HUMAN	80118.5	0.339	C1R	Complement C1r subcomponent	104	25	2.37	45	21512	3+	2865.32	0.036	12.5641	0.9974	K.Q^RPPDLDTSSNAVDLLFFTDESGDSR.G
14	1	sp|P00736|C1R_HUMAN	80118.5	0.339	C1R	Complement C1r subcomponent	104	25	2.37	45	21653	3+	2865.32	1.028	9.77204	0.9778	K.Q^RPPDLDTSSNAVDLLFFTDESGDSR.G
14	1	sp|P00736|C1R_HUMAN	80118.5	0.339	C1R	Complement C1r subcomponent	104	25	2.37	45	6724	2+	1294.6	-0.014	10.8142	0.9426	R.YTTTM"GVNTYK.A
14	1	sp|P00736|C1R_HUMAN	80118.5	0.339	C1R	Complement C1r subcomponent	104	25	2.37	45	9733	2+	1786.96	0.003	1.67883	0.9974	R.C'LPVC'GKPVNPVEQR.Q	6.74729e+06	541736
14	1	sp|P00736|C1R_HUMAN	80118.5	0.339	C1R	Complement C1r subcomponent	104	25	2.37	45	9843	2+	1580.73	0.004	2.53048	0.9999	R.IQYYC'HEPYYK.M	26269.5	80132.3
14	1	sp|P00736|C1R_HUMAN	80118.5	0.339	C1R	Complement C1r subcomponent	104	25	2.37	45	10486	2+	1583.73	0.002	1.26284	0.9999	K.QDAC'QGDSGGVFAVR.D	1103743	3.3063e+06
14	1	sp|P00736|C1R_HUMAN	80118.5	0.339	C1R	Complement C1r subcomponent	104	25	2.37	45	13746	2+	1873.88	0.011	5.87016	1	R.ESEQGVYTC'TAQGIWK.N	1.23557e+06	3787991
14	1	sp|P00736|C1R_HUMAN	80118.5	0.339	C1R	Complement C1r subcomponent	104	25	2.37	45	15044	2+	1684.87	0.006	3.56111	0.9997	R.LPVANPQAC'ENWLR.G	4.82929e+06	5700335
14	1	sp|P00736|C1R_HUMAN	80118.5	0.339	C1R	Complement C1r subcomponent	104	25	2.37	45	15166	2+	1681.85	-0.035	20.8104	0.6776	R.LPVANPQACENWLR.G
14	1	sp|P00736|C1R_HUMAN	80118.5	0.339	C1R	Complement C1r subcomponent	104	25	2.37	45	17561	2+	1149.63	0.002	1.73969	0.9925	K.VLNYVDWIK.K
14	1	sp|P00736|C1R_HUMAN	80118.5	0.339	C1R	Complement C1r subcomponent	104	25	2.37	45	21307	2+	2254.15	1.02	8.87252	0.9398	K.TLDEFTIIQNLQPQYQFR.D
14	1	sp|P00736|C1R_HUMAN	80118.5	0.339	C1R	Complement C1r subcomponent	104	25	2.37	45	21343	3+	2254.15	0.025	11.0907	0.9507	K.TLDEFTIIQNLQPQYQFR.D
15	1	sp|P00742|FA10_HUMAN	54731.7	0.447	F10	Coagulation factor X	113	29	1.33	75	10031	2+	1354.68	-0.008	5.90547	0.9401	K.AC'IPTGPYPC'GK.Q	2.26926e+06	1642019
15	1	sp|P00742|FA10_HUMAN	54731.7	0.447	F10	Coagulation factor X	113	29	1.33	75	4335	3+	2048.89	0.005	2.44034	0.7889	K.YKDGDQC'ETSPC'QNQGK.C	145152	250091
15	1	sp|P00742|FA10_HUMAN	54731.7	0.447	F10	Coagulation factor X	113	29	1.33	75	4522	2+	1730.76	0.01	5.77781	0.9926	K.QEDAC'QGDSGGPHVTR.F	645432	972140
15	1	sp|P00742|FA10_HUMAN	54731.7	0.447	F10	Coagulation factor X	113	29	1.33	75	6158	2+	1713.73	0	0	0.9999	K.Q^EDAC'QGDSGGPHVTR.F	230639	452522
15	1	sp|P00742|FA10_HUMAN	54731.7	0.447	F10	Coagulation factor X	113	29	1.33	75	13436	2+	1309.61	0.014	10.6902	1	R.DWAESTLMTQK.T
15	1	sp|P00742|FA10_HUMAN	54731.7	0.447	F10	Coagulation factor X	113	29	1.33	75	15162	2+	2096.01	0.022	10.4961	1	R.NTEQEEGGEAVHEVEVVIK.H
15	1	sp|P00742|FA10_HUMAN	54731.7	0.447	F10	Coagulation factor X	113	29	1.33	75	17927	2+	1341.67	0.016	11.9254	0.9146	K.ETYDFDIAVLR.L
15	1	sp|P00742|FA10_HUMAN	54731.7	0.447	F10	Coagulation factor X	113	29	1.33	75	3923	2+	1757.73	0.002	1.13783	0.9999	K.DGDQC'ETSPC'QNQGK.C	122637	217991
15	1	sp|P00742|FA10_HUMAN	54731.7	0.447	F10	Coagulation factor X	113	29	1.33	75	4306	2+	1730.76	0.014	8.08894	0.9998	K.QEDAC'QGDSGGPHVTR.F	1328566	2.0682e+06
15	1	sp|P00742|FA10_HUMAN	54731.7	0.447	F10	Coagulation factor X	113	29	1.33	75	4386	2+	1727.74	0.021	12.1546	0.9964	K.QEDACQGDSGGPHVTR.F	1328566	2.0682e+06
15	1	sp|P00742|FA10_HUMAN	54731.7	0.447	F10	Coagulation factor X	113	29	1.33	75	6033	2+	1713.73	0.011	6.41874	1	K.Q^EDAC'QGDSGGPHVTR.F	719102	894162
15	1	sp|P00742|FA10_HUMAN	54731.7	0.447	F10	Coagulation factor X	113	29	1.33	75	11124	2+	1325.6	0.009	6.78936	0.6616	R.DWAESTLM"TQK.T
15	1	sp|P00742|FA10_HUMAN	54731.7	0.447	F10	Coagulation factor X	113	29	1.33	75	15236	2+	2096.01	0.022	10.4961	1	R.NTEQEEGGEAVHEVEVVIK.H
15	1	sp|P00742|FA10_HUMAN	54731.7	0.447	F10	Coagulation factor X	113	29	1.33	75	18600	2+	1341.67	0.013	9.68942	0.8162	K.ETYDFDIAVLR.L
15	1	sp|P00742|FA10_HUMAN	54731.7	0.447	F10	Coagulation factor X	113	29	1.33	75	3999	2+	1757.73	-0.002	1.13783	0.9996	K.DGDQC'ETSPC'QNQGK.C	68593.1	149296
15	1	sp|P00742|FA10_HUMAN	54731.7	0.447	F10	Coagulation factor X	113	29	1.33	75	4525	2+	1730.76	0.014	8.08894	0.8903	K.QEDAC'QGDSGGPHVTR.F	607211	950008
15	1	sp|P00742|FA10_HUMAN	54731.7	0.447	F10	Coagulation factor X	113	29	1.33	75	4552	3+	1730.76	-0.004	2.31112	0.9868	K.QEDAC'QGDSGGPHVTR.F	5162643	4.13198e+06
15	1	sp|P00742|FA10_HUMAN	54731.7	0.447	F10	Coagulation factor X	113	29	1.33	75	6117	2+	1713.73	0	0	0.9922	K.Q^EDAC'QGDSGGPHVTR.F	381272	610425
15	1	sp|P00742|FA10_HUMAN	54731.7	0.447	F10	Coagulation factor X	113	29	1.33	75	9932	2+	893.484	0.007	7.8345	0.9999	K.TGIVSGFGR.T
15	1	sp|P00742|FA10_HUMAN	54731.7	0.447	F10	Coagulation factor X	113	29	1.33	75	13336	2+	1309.61	0.012	9.16304	1	R.DWAESTLMTQK.T
15	1	sp|P00742|FA10_HUMAN	54731.7	0.447	F10	Coagulation factor X	113	29	1.33	75	13670	2+	1121.57	0.01	8.9161	0.9992	K.MLEVPYVDR.N
15	1	sp|P00742|FA10_HUMAN	54731.7	0.447	F10	Coagulation factor X	113	29	1.33	75	14980	2+	2096.01	0.022	10.4961	1	R.NTEQEEGGEAVHEVEVVIK.H
15	1	sp|P00742|FA10_HUMAN	54731.7	0.447	F10	Coagulation factor X	113	29	1.33	75	17869	2+	1341.67	0.01	7.4534	0.9994	K.ETYDFDIAVLR.L
15	1	sp|P00742|FA10_HUMAN	54731.7	0.447	F10	Coagulation factor X	113	29	1.33	75	4557	2+	1730.76	0.008	4.62225	0.8396	K.QEDAC'QGDSGGPHVTR.F	249663	356820
15	1	sp|P00742|FA10_HUMAN	54731.7	0.447	F10	Coagulation factor X	113	29	1.33	75	4597	3+	1730.76	-0.004	2.31112	0.9872	K.QEDAC'QGDSGGPHVTR.F	2.49322e+06	1.68987e+06
15	1	sp|P00742|FA10_HUMAN	54731.7	0.447	F10	Coagulation factor X	113	29	1.33	75	6130	2+	1713.73	0	0	0.9964	K.Q^EDAC'QGDSGGPHVTR.F	142490	193597
15	1	sp|P00742|FA10_HUMAN	54731.7	0.447	F10	Coagulation factor X	113	29	1.33	75	9788	2+	893.484	0.006	6.71529	0.9997	K.TGIVSGFGR.T
15	1	sp|P00742|FA10_HUMAN	54731.7	0.447	F10	Coagulation factor X	113	29	1.33	75	12909	2+	1309.61	1.045	34.3614	0.9999	R.DWAESTLMTQK.T
15	1	sp|P00742|FA10_HUMAN	54731.7	0.447	F10	Coagulation factor X	113	29	1.33	75	14540	3+	2096.01	0.017	8.11063	0.9999	R.NTEQEEGGEAVHEVEVVIK.H
15	1	sp|P00742|FA10_HUMAN	54731.7	0.447	F10	Coagulation factor X	113	29	1.33	75	14581	2+	2096.01	0.022	10.4961	0.9999	R.NTEQEEGGEAVHEVEVVIK.H
15	1	sp|P00742|FA10_HUMAN	54731.7	0.447	F10	Coagulation factor X	113	29	1.33	75	17213	2+	1341.67	0.01	7.4534	0.9865	K.ETYDFDIAVLR.L
15	1	sp|P00742|FA10_HUMAN	54731.7	0.447	F10	Coagulation factor X	113	29	1.33	75	4413	2+	2042.85	0.014	6.85316	0.9498	K.YKDGDQCETSPCQNQGK.C	210696	310182
15	1	sp|P00742|FA10_HUMAN	54731.7	0.447	F10	Coagulation factor X	113	29	1.33	75	9963	2+	1354.68	-0.006	4.4291	1	K.AC'IPTGPYPC'GK.Q	4252506	3761368
15	1	sp|P00742|FA10_HUMAN	54731.7	0.447	F10	Coagulation factor X	113	29	1.33	75	10027	2+	1348.64	0.009	6.6734	0.9973	K.ACIPTGPYPCGK.Q	4.25043e+06	3760345
15	1	sp|P00742|FA10_HUMAN	54731.7	0.447	F10	Coagulation factor X	113	29	1.33	75	4031	2+	1757.73	-0.006	3.41349	0.9465	K.DGDQC'ETSPC'QNQGK.C	31948884	36613692
15	1	sp|P00742|FA10_HUMAN	54731.7	0.447	F10	Coagulation factor X	113	29	1.33	75	4106	3+	1757.73	-0.004	2.27566	0.9959	K.DGDQC'ETSPC'QNQGK.C	5858248	7307653
15	1	sp|P00742|FA10_HUMAN	54731.7	0.447	F10	Coagulation factor X	113	29	1.33	75	4115	2+	1751.7	0.013	7.42138	0.9997	K.DGDQCETSPCQNQGK.C	32336516	37027232
15	1	sp|P00742|FA10_HUMAN	54731.7	0.447	F10	Coagulation factor X	113	29	1.33	75	4159	2+	1757.73	-0.001	0.568914	1	K.DGDQC'ETSPC'QNQGK.C	32564272	37327784
15	1	sp|P00742|FA10_HUMAN	54731.7	0.447	F10	Coagulation factor X	113	29	1.33	75	4227	3+	1751.7	0.012	6.8505	0.9996	K.DGDQCETSPCQNQGK.C	5.14327e+06	5892558
15	1	sp|P00742|FA10_HUMAN	54731.7	0.447	F10	Coagulation factor X	113	29	1.33	75	4247	2+	1751.7	0.013	7.42138	1	K.DGDQCETSPCQNQGK.C	24566404	27802712
15	1	sp|P00742|FA10_HUMAN	54731.7	0.447	F10	Coagulation factor X	113	29	1.33	75	4292	2+	1757.73	-0.008	4.55132	0.8959	K.DGDQC'ETSPC'QNQGK.C	8564589	9548416
15	1	sp|P00742|FA10_HUMAN	54731.7	0.447	F10	Coagulation factor X	113	29	1.33	75	4379	2+	1751.7	0.013	7.42138	0.9995	K.DGDQCETSPCQNQGK.C	1.44988e+06	1.67927e+06
15	1	sp|P00742|FA10_HUMAN	54731.7	0.447	F10	Coagulation factor X	113	29	1.33	75	4423	2+	1757.73	-0.004	2.27566	0.997	K.DGDQC'ETSPC'QNQGK.C	1.284e+06	1.50653e+06
15	1	sp|P00742|FA10_HUMAN	54731.7	0.447	F10	Coagulation factor X	113	29	1.33	75	4462	2+	2042.85	0.018	8.8112	0.9997	K.YKDGDQCETSPCQNQGK.C	6.39145e+06	7226737
15	1	sp|P00742|FA10_HUMAN	54731.7	0.447	F10	Coagulation factor X	113	29	1.33	75	4526	2+	1751.7	0.012	6.8505	0.8511	K.DGDQCETSPCQNQGK.C	602176	693434
15	1	sp|P00742|FA10_HUMAN	54731.7	0.447	F10	Coagulation factor X	113	29	1.33	75	4555	3+	2048.89	-0.003	1.46421	0.9991	K.YKDGDQC'ETSPC'QNQGK.C	60256864	68966456
15	1	sp|P00742|FA10_HUMAN	54731.7	0.447	F10	Coagulation factor X	113	29	1.33	75	4588	2+	2048.89	-0.001	0.488069	0.8238	K.YKDGDQC'ETSPC'QNQGK.C	6292768	7119875
15	1	sp|P00742|FA10_HUMAN	54731.7	0.447	F10	Coagulation factor X	113	29	1.33	75	4589	2+	2042.85	0.018	8.8112	0.9997	K.YKDGDQCETSPCQNQGK.C	6292768	7119875
15	1	sp|P00742|FA10_HUMAN	54731.7	0.447	F10	Coagulation factor X	113	29	1.33	75	6091	2+	938.458	0.006	6.39347	0.9999	R.GYTLADNGK.A
15	1	sp|P00742|FA10_HUMAN	54731.7	0.447	F10	Coagulation factor X	113	29	1.33	75	7858	2+	1212.59	0.009	7.42211	0.9256	R.ANSFLEEM"KK.G
15	1	sp|P00742|FA10_HUMAN	54731.7	0.447	F10	Coagulation factor X	113	29	1.33	75	7997	2+	1212.59	-0.08	65.9743	0.8443	R.ANSFLEEM"KK.G
15	1	sp|P00742|FA10_HUMAN	54731.7	0.447	F10	Coagulation factor X	113	29	1.33	75	8951	2+	956.47	-0.003	3.13653	0.9858	K.NC'ELFTR.K	56982288	68773496
15	1	sp|P00742|FA10_HUMAN	54731.7	0.447	F10	Coagulation factor X	113	29	1.33	75	9094	2+	956.47	-0.003	3.13653	0.96	K.NC'ELFTR.K	37878372	45050060
15	1	sp|P00742|FA10_HUMAN	54731.7	0.447	F10	Coagulation factor X	113	29	1.33	75	9171	2+	953.451	0.006	6.29293	0.9479	K.NCELFTR.K	13978138	16163206
15	1	sp|P00742|FA10_HUMAN	54731.7	0.447	F10	Coagulation factor X	113	29	1.33	75	9613	2+	938.437	0.005	5.32801	0.9486	K.TNEFWNK.Y
15	1	sp|P00742|FA10_HUMAN	54731.7	0.447	F10	Coagulation factor X	113	29	1.33	75	9809	2+	1348.64	0.009	6.6734	0.9999	K.ACIPTGPYPCGK.Q	77831800	84790824
15	1	sp|P00742|FA10_HUMAN	54731.7	0.447	F10	Coagulation factor X	113	29	1.33	75	9842	2+	1354.68	-0.009	6.64365	0.9999	K.AC'IPTGPYPC'GK.Q	78654408	85271848
15	1	sp|P00742|FA10_HUMAN	54731.7	0.447	F10	Coagulation factor X	113	29	1.33	75	9895	3+	1354.68	-0.001	0.738184	0.9958	K.AC'IPTGPYPC'GK.Q	393667	474059
15	1	sp|P00742|FA10_HUMAN	54731.7	0.447	F10	Coagulation factor X	113	29	1.33	75	9941	2+	1348.64	0.011	8.15637	0.9996	K.ACIPTGPYPCGK.Q	77994304	84462768
15	1	sp|P00742|FA10_HUMAN	54731.7	0.447	F10	Coagulation factor X	113	29	1.33	75	9974	2+	1354.68	-0.008	5.90547	0.9997	K.AC'IPTGPYPC'GK.Q	72708808	78573904
15	1	sp|P00742|FA10_HUMAN	54731.7	0.447	F10	Coagulation factor X	113	29	1.33	75	11934	3+	3245.4	-0.018	5.54631	0.8763	K.LC'SLDNGDC'DQFC'HEEQNSVVC'SC'AR.G	5311582	7694921
15	1	sp|P00742|FA10_HUMAN	54731.7	0.447	F10	Coagulation factor X	113	29	1.33	75	13421	2+	1196.6	0.007	5.84992	0.9941	R.ANSFLEEMKK.G
15	1	sp|P00742|FA10_HUMAN	54731.7	0.447	F10	Coagulation factor X	113	29	1.33	75	15846	2+	1963.84	0.018	9.16571	0.8355	K.DGLGEYTCTCLEGFEGK.N	1.85842e+06	833039
15	1	sp|P00742|FA10_HUMAN	54731.7	0.447	F10	Coagulation factor X	113	29	1.33	75	15866	2+	1969.88	0.002	1.01529	0.8738	K.DGLGEYTC'TC'LEGFEGK.N	1.84481e+06	825050
15	1	sp|P00742|FA10_HUMAN	54731.7	0.447	F10	Coagulation factor X	113	29	1.33	75	4052	2+	1757.73	-0.002	1.13783	0.911	K.DGDQC'ETSPC'QNQGK.C	4768395	4.88967e+06
15	1	sp|P00742|FA10_HUMAN	54731.7	0.447	F10	Coagulation factor X	113	29	1.33	75	4054	2+	1751.7	0.01	5.70875	0.8379	K.DGDQCETSPCQNQGK.C	4768395	4.88967e+06
15	1	sp|P00742|FA10_HUMAN	54731.7	0.447	F10	Coagulation factor X	113	29	1.33	75	4180	2+	1757.73	-0.003	1.70674	1	K.DGDQC'ETSPC'QNQGK.C	4.68257e+06	4.79374e+06
15	1	sp|P00742|FA10_HUMAN	54731.7	0.447	F10	Coagulation factor X	113	29	1.33	75	4181	2+	1751.7	0.015	8.56313	0.9999	K.DGDQCETSPCQNQGK.C	4.68257e+06	4.79374e+06
15	1	sp|P00742|FA10_HUMAN	54731.7	0.447	F10	Coagulation factor X	113	29	1.33	75	4479	2+	2048.89	-0.005	2.44034	0.7833	K.YKDGDQC'ETSPC'QNQGK.C	831735	873665
15	1	sp|P00742|FA10_HUMAN	54731.7	0.447	F10	Coagulation factor X	113	29	1.33	75	4575	3+	2048.89	-0.004	1.95227	0.995	K.YKDGDQC'ETSPC'QNQGK.C	8.15114e+06	8447277
15	1	sp|P00742|FA10_HUMAN	54731.7	0.447	F10	Coagulation factor X	113	29	1.33	75	4587	3+	2042.85	0.016	7.83218	0.9961	K.YKDGDQCETSPCQNQGK.C	7.85166e+06	8.14326e+06
15	1	sp|P00742|FA10_HUMAN	54731.7	0.447	F10	Coagulation factor X	113	29	1.33	75	6093	2+	938.458	0.007	7.45905	0.9792	R.GYTLADNGK.A
15	1	sp|P00742|FA10_HUMAN	54731.7	0.447	F10	Coagulation factor X	113	29	1.33	75	9117	2+	956.47	-0.002	2.09102	0.8822	K.NC'ELFTR.K	6.79982e+06	7.19343e+06
15	1	sp|P00742|FA10_HUMAN	54731.7	0.447	F10	Coagulation factor X	113	29	1.33	75	9752	2+	938.437	0.006	6.39361	0.9828	K.TNEFWNK.Y
15	1	sp|P00742|FA10_HUMAN	54731.7	0.447	F10	Coagulation factor X	113	29	1.33	75	10040	2+	1348.64	0.01	7.41488	1	K.ACIPTGPYPCGK.Q	15449851	30211084
15	1	sp|P00742|FA10_HUMAN	54731.7	0.447	F10	Coagulation factor X	113	29	1.33	75	10115	2+	1354.68	-0.008	5.90547	0.9999	K.AC'IPTGPYPC'GK.Q	15592258	50068124
15	1	sp|P00742|FA10_HUMAN	54731.7	0.447	F10	Coagulation factor X	113	29	1.33	75	16163	2+	1963.84	0.004	2.03682	0.9958	K.DGLGEYTCTCLEGFEGK.N	203016	106613
15	1	sp|P00742|FA10_HUMAN	54731.7	0.447	F10	Coagulation factor X	113	29	1.33	75	10170	2+	1348.64	0.008	5.93191	0.9764	K.ACIPTGPYPCGK.Q	1.3663e+06	9797649
15	1	sp|P00742|FA10_HUMAN	54731.7	0.447	F10	Coagulation factor X	113	29	1.33	75	10210	2+	1354.68	-0.008	5.90547	1	K.AC'IPTGPYPC'GK.Q	1.49089e+06	13818411
15	1	sp|P00742|FA10_HUMAN	54731.7	0.447	F10	Coagulation factor X	113	29	1.33	75	4936	3+	1730.76	-0.004	2.31112	0.7484	K.QEDAC'QGDSGGPHVTR.F	3.92937e+06	1.43631e+06
15	1	sp|P00742|FA10_HUMAN	54731.7	0.447	F10	Coagulation factor X	113	29	1.33	75	10156	2+	893.484	0.007	7.8345	0.9013	K.TGIVSGFGR.T
15	1	sp|P00742|FA10_HUMAN	54731.7	0.447	F10	Coagulation factor X	113	29	1.33	75	10285	2+	1354.68	-0.009	6.64365	0.8373	K.AC'IPTGPYPC'GK.Q	647356	1.18821e+06
15	1	sp|P00742|FA10_HUMAN	54731.7	0.447	F10	Coagulation factor X	113	29	1.33	75	13761	2+	1121.57	0.009	8.02449	0.8815	K.MLEVPYVDR.N
15	1	sp|P00742|FA10_HUMAN	54731.7	0.447	F10	Coagulation factor X	113	29	1.33	75	15075	2+	2096.01	0.015	7.15644	0.8539	R.NTEQEEGGEAVHEVEVVIK.H
15	1	sp|P00742|FA10_HUMAN	54731.7	0.447	F10	Coagulation factor X	113	29	1.33	75	4174	2+	1757.73	-0.003	1.70674	1	K.DGDQC'ETSPC'QNQGK.C	123641	267821
15	1	sp|P00742|FA10_HUMAN	54731.7	0.447	F10	Coagulation factor X	113	29	1.33	75	4456	3+	2048.89	-0.017	8.29717	0.956	K.YKDGDQC'ETSPC'QNQGK.C	258060	572192
15	1	sp|P00742|FA10_HUMAN	54731.7	0.447	F10	Coagulation factor X	113	29	1.33	75	4674	2+	1727.74	1.013	7.52428	1	K.QEDACQGDSGGPHVTR.F	3.38142e+06	5.79276e+06
15	1	sp|P00742|FA10_HUMAN	54731.7	0.447	F10	Coagulation factor X	113	29	1.33	75	4704	3+	1730.76	-0.004	2.31112	0.981	K.QEDAC'QGDSGGPHVTR.F	14389185	22749304
15	1	sp|P00742|FA10_HUMAN	54731.7	0.447	F10	Coagulation factor X	113	29	1.33	75	4773	2+	1730.76	1.014	8.08894	0.6181	K.QEDAC'QGDSGGPHVTR.F	3315148	5687583
15	1	sp|P00742|FA10_HUMAN	54731.7	0.447	F10	Coagulation factor X	113	29	1.33	75	6094	2+	1713.73	-0.948	30.3431	0.6554	K.Q^EDAC'QGDSGGPHVTR.F
15	1	sp|P00742|FA10_HUMAN	54731.7	0.447	F10	Coagulation factor X	113	29	1.33	75	9878	2+	893.484	0.008	8.95371	0.9999	K.TGIVSGFGR.T
15	1	sp|P00742|FA10_HUMAN	54731.7	0.447	F10	Coagulation factor X	113	29	1.33	75	10077	2+	1354.68	-0.011	8.12002	0.9864	K.AC'IPTGPYPC'GK.Q	679068	1.345e+06
15	1	sp|P00742|FA10_HUMAN	54731.7	0.447	F10	Coagulation factor X	113	29	1.33	75	10847	2+	1325.6	0.018	13.5787	1	R.DWAESTLM"TQK.T
15	1	sp|P00742|FA10_HUMAN	54731.7	0.447	F10	Coagulation factor X	113	29	1.33	75	13362	2+	1309.61	0.011	8.39945	1	R.DWAESTLMTQK.T
15	1	sp|P00742|FA10_HUMAN	54731.7	0.447	F10	Coagulation factor X	113	29	1.33	75	15168	2+	2096.01	0.019	9.06482	1	R.NTEQEEGGEAVHEVEVVIK.H
15	1	sp|P00742|FA10_HUMAN	54731.7	0.447	F10	Coagulation factor X	113	29	1.33	75	18105	2+	1341.67	0.012	8.94408	0.9987	K.ETYDFDIAVLR.L
15	1	sp|P00742|FA10_HUMAN	54731.7	0.447	F10	Coagulation factor X	113	29	1.33	75	19852	2+	2197.03	1.017	7.73772	0.6152	K.LSSSFIITQNMFCAGYDTK.Q	794651	1.0626e+06
15	1	sp|P00742|FA10_HUMAN	54731.7	0.447	F10	Coagulation factor X	113	29	1.33	75	19856	2+	2210.08	1.011	4.9772	0.9948	R.FKDTYFVTGIVSWGEGC'AR.K	74643.9	160578
15	1	sp|P00742|FA10_HUMAN	54731.7	0.447	F10	Coagulation factor X	113	29	1.33	75	19870	2+	2200.05	1.004	1.81814	0.9984	K.LSSSFIITQNMFC'AGYDTK.Q	794651	1.01006e+06
15	1	sp|P00742|FA10_HUMAN	54731.7	0.447	F10	Coagulation factor X	113	29	1.33	75	19931	3+	2210.08	0.01	4.52473	0.988	R.FKDTYFVTGIVSWGEGC'AR.K	1.21412e+06	2.33755e+06
15	1	sp|P00742|FA10_HUMAN	54731.7	0.447	F10	Coagulation factor X	113	29	1.33	75	20855	2+	1934.91	0.019	9.81956	1	K.DTYFVTGIVSWGEGC'AR.K	2140599	2.55869e+06
15	1	sp|P00742|FA10_HUMAN	54731.7	0.447	F10	Coagulation factor X	113	29	1.33	75	4034	2+	1757.73	-0.002	1.13783	0.9905	K.DGDQC'ETSPC'QNQGK.C	73149.6	164257
15	1	sp|P00742|FA10_HUMAN	54731.7	0.447	F10	Coagulation factor X	113	29	1.33	75	4507	2+	1730.76	-1.006	3.46669	0.7693	K.QEDAC'QGDSGGPHVTR.F	260894	374054
15	1	sp|P00742|FA10_HUMAN	54731.7	0.447	F10	Coagulation factor X	113	29	1.33	75	9956	2+	893.484	0.008	8.95371	0.9975	K.TGIVSGFGR.T
15	1	sp|P00742|FA10_HUMAN	54731.7	0.447	F10	Coagulation factor X	113	29	1.33	75	17407	2+	1341.67	0.957	32.0496	0.9181	K.ETYDFDIAVLR.L
15	1	sp|P00742|FA10_HUMAN	54731.7	0.447	F10	Coagulation factor X	113	29	1.33	75	19202	3+	2210.08	0.022	9.9544	0.9033	R.FKDTYFVTGIVSWGEGC'AR.K	950472	3334052
15	1	sp|P00742|FA10_HUMAN	54731.7	0.447	F10	Coagulation factor X	113	29	1.33	75	4082	2+	1757.73	0.002	1.13783	0.9973	K.DGDQC'ETSPC'QNQGK.C	98747.6	189496
15	1	sp|P00742|FA10_HUMAN	54731.7	0.447	F10	Coagulation factor X	113	29	1.33	75	4622	2+	1730.76	0.009	5.20003	0.7544	K.QEDAC'QGDSGGPHVTR.F	239912	394332
15	1	sp|P00742|FA10_HUMAN	54731.7	0.447	F10	Coagulation factor X	113	29	1.33	75	6248	2+	1710.71	0.018	10.5219	0.6211	K.Q^EDACQGDSGGPHVTR.F	77190.4	101550
15	1	sp|P00742|FA10_HUMAN	54731.7	0.447	F10	Coagulation factor X	113	29	1.33	75	10020	2+	893.484	0.033	36.9341	0.9235	K.TGIVSGFGR.T
15	1	sp|P00742|FA10_HUMAN	54731.7	0.447	F10	Coagulation factor X	113	29	1.33	75	13368	2+	1309.61	1.041	31.3071	0.9128	R.DWAESTLMTQK.T
15	1	sp|P00742|FA10_HUMAN	54731.7	0.447	F10	Coagulation factor X	113	29	1.33	75	15081	2+	2096.01	0.024	11.4503	0.9995	R.NTEQEEGGEAVHEVEVVIK.H
15	1	sp|P00742|FA10_HUMAN	54731.7	0.447	F10	Coagulation factor X	113	29	1.33	75	17863	2+	1341.67	0.009	6.70807	0.9981	K.ETYDFDIAVLR.L
16	1	sp|P00746|CFAD_HUMAN	27032.9	0.451	CFD	Complement factor D	12	8	0.37	2	4552	2+	994.444	0.009	9.05028	0.9847	R.LMCAESNR.R	7395046	1.20379e+06
16	1	sp|P00746|CFAD_HUMAN	27032.9	0.451	CFD	Complement factor D	12	8	0.37	2	15411	3+	1758	0.012	6.82593	0.9582	R.RPDSLQHVLLPVLDR.A
16	1	sp|P00746|CFAD_HUMAN	27032.9	0.451	CFD	Complement factor D	12	8	0.37	2	4683	2+	994.444	1.009	9.05028	0.9899	R.LMCAESNR.R	2438135	2.02142e+06
16	1	sp|P00746|CFAD_HUMAN	27032.9	0.451	CFD	Complement factor D	12	8	0.37	2	10102	2+	1946.08	0.007	3.59697	0.9986	K.VQVLLGAHSLSQPEPSKR.L
16	1	sp|P00746|CFAD_HUMAN	27032.9	0.451	CFD	Complement factor D	12	8	0.37	2	11247	2+	1789.98	0.017	9.49731	0.9847	K.VQVLLGAHSLSQPEPSK.R
16	1	sp|P00746|CFAD_HUMAN	27032.9	0.451	CFD	Complement factor D	12	8	0.37	2	14040	2+	1561.9	0.013	8.32322	0.6583	K.ATLGPAVRPLPWQR.V
16	1	sp|P00746|CFAD_HUMAN	27032.9	0.451	CFD	Complement factor D	12	8	0.37	2	15904	3+	1758	0.014	7.96359	0.9985	R.RPDSLQHVLLPVLDR.A
16	1	sp|P00746|CFAD_HUMAN	27032.9	0.451	CFD	Complement factor D	12	8	0.37	2	15920	2+	1758	0.017	9.67007	0.9997	R.RPDSLQHVLLPVLDR.A
16	1	sp|P00746|CFAD_HUMAN	27032.9	0.451	CFD	Complement factor D	12	8	0.37	2	17337	2+	2077.04	-0.138	66.4406	0.9638	K.GDSGGPLVC'GGVLEGVVTSGSR.V
16	1	sp|P00746|CFAD_HUMAN	27032.9	0.451	CFD	Complement factor D	12	8	0.37	2	17928	3+	2681.38	1.037	13.7989	0.9876	R.AVPHPDSQPDTIDHDLLLLQLSEK.A
16	1	sp|P00746|CFAD_HUMAN	27032.9	0.451	CFD	Complement factor D	12	8	0.37	2	24888	2+	1365.7	0.012	8.78667	0.8607	R.VASYAAWIDSVLA.-
16	1	sp|P00746|CFAD_HUMAN	27032.9	0.451	CFD	Complement factor D	12	8	0.37	2	17345	3+	2681.38	1.037	13.7989	0.9996	R.AVPHPDSQPDTIDHDLLLLQLSEK.A
17	1	sp|P00748|FA12_HUMAN	67792.1	0.306	F12	Coagulation factor XII	93	22	1	55	4838	2+	1005.5	0	0	0.9818	R.NGPLSC'GQR.L	503966	1.21196e+06
17	1	sp|P00748|FA12_HUMAN	67792.1	0.306	F12	Coagulation factor XII	93	22	1	55	11707	2+	883.572	0.008	9.05415	0.9994	R.VVGGLVALR.G
17	1	sp|P00748|FA12_HUMAN	67792.1	0.306	F12	Coagulation factor XII	93	22	1	55	12773	2+	1069.52	0.977	21.505	0.9896	R.WGYC'LEPK.K
17	1	sp|P00748|FA12_HUMAN	67792.1	0.306	F12	Coagulation factor XII	93	22	1	55	13793	2+	2012.96	0.016	7.94851	0.6312	R.TTLSGAPC'QPWASEATYR.N	2896761	5.01139e+06
17	1	sp|P00748|FA12_HUMAN	67792.1	0.306	F12	Coagulation factor XII	93	22	1	55	15023	3+	2771.34	1.011	3.96919	0.9338	K.AEEHTVVLTVTGEPC'HFPFQYHR.Q	456703	685798
17	1	sp|P00748|FA12_HUMAN	67792.1	0.306	F12	Coagulation factor XII	93	22	1	55	16528	2+	2096.09	0.034	16.2207	1	R.LHEAFSPVSYQHDLALLR.L
17	1	sp|P00748|FA12_HUMAN	67792.1	0.306	F12	Coagulation factor XII	93	22	1	55	22637	3+	2029.05	0.022	10.8425	0.9926	R.NKPGVYTDVAYYLAWIR.E
17	1	sp|P00748|FA12_HUMAN	67792.1	0.306	F12	Coagulation factor XII	93	22	1	55	22652	2+	2029.05	0.029	14.2924	0.9992	R.NKPGVYTDVAYYLAWIR.E
17	1	sp|P00748|FA12_HUMAN	67792.1	0.306	F12	Coagulation factor XII	93	22	1	55	5740	2+	927.489	0.007	7.54726	0.9603	R.EQPPSLTR.N
17	1	sp|P00748|FA12_HUMAN	67792.1	0.306	F12	Coagulation factor XII	93	22	1	55	11780	2+	883.572	0.008	9.05415	0.9999	R.VVGGLVALR.G
17	1	sp|P00748|FA12_HUMAN	67792.1	0.306	F12	Coagulation factor XII	93	22	1	55	12722	2+	1069.52	0.079	73.8648	0.9759	R.WGYC'LEPK.K
17	1	sp|P00748|FA12_HUMAN	67792.1	0.306	F12	Coagulation factor XII	93	22	1	55	13976	2+	2012.96	0.022	10.9292	1	R.TTLSGAPC'QPWASEATYR.N	7.7385e+06	10504881
17	1	sp|P00748|FA12_HUMAN	67792.1	0.306	F12	Coagulation factor XII	93	22	1	55	14010	3+	2012.96	0.007	3.47747	0.9176	R.TTLSGAPC'QPWASEATYR.N	1.43257e+06	3.23046e+06
17	1	sp|P00748|FA12_HUMAN	67792.1	0.306	F12	Coagulation factor XII	93	22	1	55	14032	2+	2009.94	1.014	6.96539	0.9994	R.TTLSGAPCQPWASEATYR.N	8073719	10543298
17	1	sp|P00748|FA12_HUMAN	67792.1	0.306	F12	Coagulation factor XII	93	22	1	55	16591	2+	2096.09	0.028	13.3582	1	R.LHEAFSPVSYQHDLALLR.L
17	1	sp|P00748|FA12_HUMAN	67792.1	0.306	F12	Coagulation factor XII	93	22	1	55	16630	3+	2096.09	0.022	10.4957	0.9284	R.LHEAFSPVSYQHDLALLR.L
17	1	sp|P00748|FA12_HUMAN	67792.1	0.306	F12	Coagulation factor XII	93	22	1	55	23602	2+	2029.05	0.026	12.8139	0.9244	R.NKPGVYTDVAYYLAWIR.E
17	1	sp|P00748|FA12_HUMAN	67792.1	0.306	F12	Coagulation factor XII	93	22	1	55	4664	2+	1016.5	0	0	0.9975	R.C'LEVEGHR.L	731472	2.54659e+06
17	1	sp|P00748|FA12_HUMAN	67792.1	0.306	F12	Coagulation factor XII	93	22	1	55	11722	2+	883.572	0.007	7.92238	0.9995	R.VVGGLVALR.G
17	1	sp|P00748|FA12_HUMAN	67792.1	0.306	F12	Coagulation factor XII	93	22	1	55	12244	3+	2345.09	1.023	9.80772	0.9951	K.GRPGPQPWC'ATTPNFDQDQR.W	2.13041e+06	5082059
17	1	sp|P00748|FA12_HUMAN	67792.1	0.306	F12	Coagulation factor XII	93	22	1	55	12669	2+	1069.52	0.976	22.44	0.9221	R.WGYC'LEPK.K
17	1	sp|P00748|FA12_HUMAN	67792.1	0.306	F12	Coagulation factor XII	93	22	1	55	13649	2+	2012.96	0.007	3.47747	0.9809	R.TTLSGAPC'QPWASEATYR.N	2.90201e+06	5.72983e+06
17	1	sp|P00748|FA12_HUMAN	67792.1	0.306	F12	Coagulation factor XII	93	22	1	55	13678	3+	2012.96	0.014	6.95494	0.9997	R.TTLSGAPC'QPWASEATYR.N	1.95588e+06	3.00401e+06
17	1	sp|P00748|FA12_HUMAN	67792.1	0.306	F12	Coagulation factor XII	93	22	1	55	13733	2+	2009.94	1.014	6.96539	0.9999	R.TTLSGAPCQPWASEATYR.N	2.90201e+06	5.72983e+06
17	1	sp|P00748|FA12_HUMAN	67792.1	0.306	F12	Coagulation factor XII	93	22	1	55	16331	2+	2096.09	0.021	10.0186	1	R.LHEAFSPVSYQHDLALLR.L
17	1	sp|P00748|FA12_HUMAN	67792.1	0.306	F12	Coagulation factor XII	93	22	1	55	16339	3+	2096.09	0.02	9.54157	0.9999	R.LHEAFSPVSYQHDLALLR.L
17	1	sp|P00748|FA12_HUMAN	67792.1	0.306	F12	Coagulation factor XII	93	22	1	55	11537	2+	883.572	0.008	9.05415	0.9991	R.VVGGLVALR.G
17	1	sp|P00748|FA12_HUMAN	67792.1	0.306	F12	Coagulation factor XII	93	22	1	55	12001	3+	2345.09	0.011	4.69065	1	K.GRPGPQPWC'ATTPNFDQDQR.W	1.23506e+06	2.59172e+06
17	1	sp|P00748|FA12_HUMAN	67792.1	0.306	F12	Coagulation factor XII	93	22	1	55	12414	2+	1069.52	0.976	22.44	0.9925	R.WGYC'LEPK.K
17	1	sp|P00748|FA12_HUMAN	67792.1	0.306	F12	Coagulation factor XII	93	22	1	55	12896	2+	1079.57	0.001	0.926291	0.9801	K.C'FEPQLLR.F	734449	2675759
17	1	sp|P00748|FA12_HUMAN	67792.1	0.306	F12	Coagulation factor XII	93	22	1	55	13299	2+	2012.96	0.016	7.94851	1	R.TTLSGAPC'QPWASEATYR.N	991178	2.22395e+06
17	1	sp|P00748|FA12_HUMAN	67792.1	0.306	F12	Coagulation factor XII	93	22	1	55	13329	3+	2012.96	0.008	3.97425	0.998	R.TTLSGAPC'QPWASEATYR.N	660278	1.52417e+06
17	1	sp|P00748|FA12_HUMAN	67792.1	0.306	F12	Coagulation factor XII	93	22	1	55	15891	3+	2096.09	0.019	9.06449	0.9178	R.LHEAFSPVSYQHDLALLR.L
17	1	sp|P00748|FA12_HUMAN	67792.1	0.306	F12	Coagulation factor XII	93	22	1	55	15939	2+	2096.09	0.026	12.404	1	R.LHEAFSPVSYQHDLALLR.L
17	1	sp|P00748|FA12_HUMAN	67792.1	0.306	F12	Coagulation factor XII	93	22	1	55	12417	2+	1069.52	-0.003	2.80499	0.989	R.WGYC'LEPK.K	474739	590524
17	1	sp|P00748|FA12_HUMAN	67792.1	0.306	F12	Coagulation factor XII	93	22	1	55	12461	2+	1066.5	0.007	6.56351	0.9943	R.WGYCLEPK.K	474739	590524
17	1	sp|P00748|FA12_HUMAN	67792.1	0.306	F12	Coagulation factor XII	93	22	1	55	6191	2+	1002.48	0.99	9.97527	0.9647	R.NGPLSCGQR.L	747141	1.16544e+06
17	1	sp|P00748|FA12_HUMAN	67792.1	0.306	F12	Coagulation factor XII	93	22	1	55	6225	2+	927.489	0.005	5.3909	0.9828	R.EQPPSLTR.N
17	1	sp|P00748|FA12_HUMAN	67792.1	0.306	F12	Coagulation factor XII	93	22	1	55	12332	2+	1066.5	0.008	7.50115	0.9995	R.WGYCLEPK.K	660437	465918
17	1	sp|P00748|FA12_HUMAN	67792.1	0.306	F12	Coagulation factor XII	93	22	1	55	12340	2+	1069.52	-0.009	8.41498	0.9695	R.WGYC'LEPK.K	660437	465918
17	1	sp|P00748|FA12_HUMAN	67792.1	0.306	F12	Coagulation factor XII	93	22	1	55	12640	2+	1076.56	0.006	5.57333	0.9945	K.CFEPQLLR.F	1.04849e+06	686772
17	1	sp|P00748|FA12_HUMAN	67792.1	0.306	F12	Coagulation factor XII	93	22	1	55	12694	2+	1079.57	-0.002	1.85258	0.9737	K.C'FEPQLLR.F	1.04849e+06	686772
17	1	sp|P00748|FA12_HUMAN	67792.1	0.306	F12	Coagulation factor XII	93	22	1	55	13093	2+	2009.94	0.02	9.95055	0.9967	R.TTLSGAPCQPWASEATYR.N	1.18236e+06	516523
17	1	sp|P00748|FA12_HUMAN	67792.1	0.306	F12	Coagulation factor XII	93	22	1	55	4763	2+	1013.48	0.005	4.93348	0.9962	R.CLEVEGHR.L	4391111	1.52889e+06
17	1	sp|P00748|FA12_HUMAN	67792.1	0.306	F12	Coagulation factor XII	93	22	1	55	4959	2+	1002.48	0.006	5.98517	0.9325	R.NGPLSCGQR.L	1.04536e+06	170947
17	1	sp|P00748|FA12_HUMAN	67792.1	0.306	F12	Coagulation factor XII	93	22	1	55	6228	2+	909.479	0.006	6.59718	0.9927	R.E^QPPSLTR.N
17	1	sp|P00748|FA12_HUMAN	67792.1	0.306	F12	Coagulation factor XII	93	22	1	55	6251	2+	927.489	0.005	5.3909	0.6666	R.EQPPSLTR.N
17	1	sp|P00748|FA12_HUMAN	67792.1	0.306	F12	Coagulation factor XII	93	22	1	55	11969	2+	1288.6	0.007	5.43225	0.9749	R.NWGLGGHAFCR.N	1.0446e+06	388559
17	1	sp|P00748|FA12_HUMAN	67792.1	0.306	F12	Coagulation factor XII	93	22	1	55	12410	2+	1066.5	0.006	5.62587	0.9993	R.WGYCLEPK.K	4361416	1.07225e+06
17	1	sp|P00748|FA12_HUMAN	67792.1	0.306	F12	Coagulation factor XII	93	22	1	55	12506	2+	1069.52	-0.009	8.41498	0.79	R.WGYC'LEPK.K	4333295	1.06936e+06
17	1	sp|P00748|FA12_HUMAN	67792.1	0.306	F12	Coagulation factor XII	93	22	1	55	12547	2+	1066.5	0.006	5.62587	0.9939	R.WGYCLEPK.K	3.56603e+06	847592
17	1	sp|P00748|FA12_HUMAN	67792.1	0.306	F12	Coagulation factor XII	93	22	1	55	12764	2+	1076.56	0.005	4.64444	0.9731	K.CFEPQLLR.F	6.6968e+06	1.73048e+06
17	1	sp|P00748|FA12_HUMAN	67792.1	0.306	F12	Coagulation factor XII	93	22	1	55	12888	2+	1076.56	0.006	5.57333	0.9977	K.CFEPQLLR.F	6.47992e+06	1.67155e+06
17	1	sp|P00748|FA12_HUMAN	67792.1	0.306	F12	Coagulation factor XII	93	22	1	55	12922	2+	1079.57	-0.002	1.85258	0.9017	K.C'FEPQLLR.F	5929891	1.50507e+06
17	1	sp|P00748|FA12_HUMAN	67792.1	0.306	F12	Coagulation factor XII	93	22	1	55	13246	2+	2009.94	0.02	9.95055	0.998	R.TTLSGAPCQPWASEATYR.N	12559903	3.41584e+06
17	1	sp|P00748|FA12_HUMAN	67792.1	0.306	F12	Coagulation factor XII	93	22	1	55	13286	3+	2009.94	1.016	7.96044	0.93	R.TTLSGAPCQPWASEATYR.N	5.68094e+06	1.58179e+06
17	1	sp|P00748|FA12_HUMAN	67792.1	0.306	F12	Coagulation factor XII	93	22	1	55	13386	2+	2009.94	0.018	8.9555	0.9999	R.TTLSGAPCQPWASEATYR.N	11799104	3.1799e+06
17	1	sp|P00748|FA12_HUMAN	67792.1	0.306	F12	Coagulation factor XII	93	22	1	55	17243	3+	1929.94	0.019	9.84487	0.9996	R.NPDNDIRPWCFVLNR.D	4867564	1.41229e+06
17	1	sp|P00748|FA12_HUMAN	67792.1	0.306	F12	Coagulation factor XII	93	22	1	55	11724	2+	883.572	-0.113	127.89	0.89	R.VVGGLVALR.G
17	1	sp|P00748|FA12_HUMAN	67792.1	0.306	F12	Coagulation factor XII	93	22	1	55	12614	2+	1066.5	0.007	6.56351	0.932	R.WGYCLEPK.K	506837	242895
17	1	sp|P00748|FA12_HUMAN	67792.1	0.306	F12	Coagulation factor XII	93	22	1	55	12998	2+	1076.56	0.006	5.57333	0.9989	K.CFEPQLLR.F	1.31037e+06	478113
17	1	sp|P00748|FA12_HUMAN	67792.1	0.306	F12	Coagulation factor XII	93	22	1	55	11983	2+	883.572	0.006	6.79062	0.9757	R.VVGGLVALR.G
17	1	sp|P00748|FA12_HUMAN	67792.1	0.306	F12	Coagulation factor XII	93	22	1	55	13191	2+	1076.56	0.008	7.43111	0.9908	K.CFEPQLLR.F	1.58986e+06	1.15771e+06
17	1	sp|P00748|FA12_HUMAN	67792.1	0.306	F12	Coagulation factor XII	93	22	1	55	13779	2+	2009.94	0.02	9.95055	0.9999	R.TTLSGAPCQPWASEATYR.N	1831879	1.3604e+06
17	1	sp|P00748|FA12_HUMAN	67792.1	0.306	F12	Coagulation factor XII	93	22	1	55	11417	2+	883.572	0.008	9.05415	0.9999	R.VVGGLVALR.G
17	1	sp|P00748|FA12_HUMAN	67792.1	0.306	F12	Coagulation factor XII	93	22	1	55	11569	2+	883.572	0.006	6.79062	0.9944	R.VVGGLVALR.G
17	1	sp|P00748|FA12_HUMAN	67792.1	0.306	F12	Coagulation factor XII	93	22	1	55	12233	3+	2345.09	1.023	9.80772	0.9998	K.GRPGPQPWC'ATTPNFDQDQR.W	13341163	31745354
17	1	sp|P00748|FA12_HUMAN	67792.1	0.306	F12	Coagulation factor XII	93	22	1	55	12398	3+	2345.09	0.004	1.70569	0.9961	K.GRPGPQPWC'ATTPNFDQDQR.W	8493771	20446100
17	1	sp|P00748|FA12_HUMAN	67792.1	0.306	F12	Coagulation factor XII	93	22	1	55	12594	2+	1069.52	0.973	25.2449	0.9969	R.WGYC'LEPK.K
17	1	sp|P00748|FA12_HUMAN	67792.1	0.306	F12	Coagulation factor XII	93	22	1	55	13231	2+	1079.57	0	0	0.9898	K.C'FEPQLLR.F	8566154	19312836
17	1	sp|P00748|FA12_HUMAN	67792.1	0.306	F12	Coagulation factor XII	93	22	1	55	13892	2+	2012.96	-1.004	1.98713	0.9971	R.TTLSGAPC'QPWASEATYR.N	10955917	23811978
17	1	sp|P00748|FA12_HUMAN	67792.1	0.306	F12	Coagulation factor XII	93	22	1	55	16687	3+	2096.09	0.02	9.54157	0.9989	R.LHEAFSPVSYQHDLALLR.L
17	1	sp|P00748|FA12_HUMAN	67792.1	0.306	F12	Coagulation factor XII	93	22	1	55	16700	2+	2096.09	0.028	13.3582	1	R.LHEAFSPVSYQHDLALLR.L
17	1	sp|P00748|FA12_HUMAN	67792.1	0.306	F12	Coagulation factor XII	93	22	1	55	16850	2+	2096.09	0.022	10.4957	1	R.LHEAFSPVSYQHDLALLR.L
17	1	sp|P00748|FA12_HUMAN	67792.1	0.306	F12	Coagulation factor XII	93	22	1	55	18066	2+	1932.96	0.01	5.17342	0.9988	R.NPDNDIRPWC'FVLNR.D	2.63178e+06	5.89643e+06
17	1	sp|P00748|FA12_HUMAN	67792.1	0.306	F12	Coagulation factor XII	93	22	1	55	18108	2+	1929.94	1.014	7.25412	0.6159	R.NPDNDIRPWCFVLNR.D	2.63178e+06	5.89643e+06
17	1	sp|P00748|FA12_HUMAN	67792.1	0.306	F12	Coagulation factor XII	93	22	1	55	21098	2+	1736.88	0.01	5.75744	0.9998	R.LTLQGIISWGSGC'GDR.N	3.17015e+06	7.82311e+06
17	1	sp|P00748|FA12_HUMAN	67792.1	0.306	F12	Coagulation factor XII	93	22	1	55	22961	2+	2029.05	0.023	11.3353	1	R.NKPGVYTDVAYYLAWIR.E
17	1	sp|P00748|FA12_HUMAN	67792.1	0.306	F12	Coagulation factor XII	93	22	1	55	23084	2+	2029.05	0.022	10.8425	1	R.NKPGVYTDVAYYLAWIR.E
17	1	sp|P00748|FA12_HUMAN	67792.1	0.306	F12	Coagulation factor XII	93	22	1	55	23096	3+	2029.05	0.02	9.85681	0.9902	R.NKPGVYTDVAYYLAWIR.E
17	1	sp|P00748|FA12_HUMAN	67792.1	0.306	F12	Coagulation factor XII	93	22	1	55	11512	2+	883.572	0.007	7.92238	0.9902	R.VVGGLVALR.G
17	1	sp|P00748|FA12_HUMAN	67792.1	0.306	F12	Coagulation factor XII	93	22	1	55	12241	3+	2345.09	-1.997	1.27927	0.6816	K.GRPGPQPWC'ATTPNFDQDQR.W	1.36285e+06	3.16516e+06
17	1	sp|P00748|FA12_HUMAN	67792.1	0.306	F12	Coagulation factor XII	93	22	1	55	13484	2+	2012.96	0.012	5.96138	1	R.TTLSGAPC'QPWASEATYR.N	2.26609e+06	4.1371e+06
17	1	sp|P00748|FA12_HUMAN	67792.1	0.306	F12	Coagulation factor XII	93	22	1	55	13528	2+	2009.94	1.03	14.9258	0.9994	R.TTLSGAPCQPWASEATYR.N	2282116	4.16438e+06
17	1	sp|P00748|FA12_HUMAN	67792.1	0.306	F12	Coagulation factor XII	93	22	1	55	11711	2+	883.572	0.007	7.92238	0.9971	R.VVGGLVALR.G
17	1	sp|P00748|FA12_HUMAN	67792.1	0.306	F12	Coagulation factor XII	93	22	1	55	12186	2+	1291.62	-0.001	0.774222	0.9842	R.NWGLGGHAFC'R.N	1.96345e+06	917334
17	1	sp|P00748|FA12_HUMAN	67792.1	0.306	F12	Coagulation factor XII	93	22	1	55	12748	2+	1069.52	0.012	11.22	0.9998	R.WGYC'LEPK.K	1.13558e+06	2.70515e+06
17	1	sp|P00748|FA12_HUMAN	67792.1	0.306	F12	Coagulation factor XII	93	22	1	55	12887	2+	1069.52	0.977	21.505	0.8009	R.WGYC'LEPK.K
17	1	sp|P00748|FA12_HUMAN	67792.1	0.306	F12	Coagulation factor XII	93	22	1	55	13152	2+	1076.56	1.017	15.7911	0.9987	K.CFEPQLLR.F	2102061	5.13744e+06
17	1	sp|P00748|FA12_HUMAN	67792.1	0.306	F12	Coagulation factor XII	93	22	1	55	13765	2+	2012.96	1.016	7.94851	0.9999	R.TTLSGAPC'QPWASEATYR.N	2.39594e+06	4445446
17	1	sp|P00748|FA12_HUMAN	67792.1	0.306	F12	Coagulation factor XII	93	22	1	55	13779	2+	2009.94	1.034	16.9159	0.993	R.TTLSGAPCQPWASEATYR.N	2.39594e+06	4445446
17	1	sp|P00748|FA12_HUMAN	67792.1	0.306	F12	Coagulation factor XII	93	22	1	55	16445	2+	2096.09	0.025	11.927	1	R.LHEAFSPVSYQHDLALLR.L
17	1	sp|P00748|FA12_HUMAN	67792.1	0.306	F12	Coagulation factor XII	93	22	1	55	16458	3+	2096.09	0.029	13.8353	0.6313	R.LHEAFSPVSYQHDLALLR.L
18	1	sp|P01008|ANT3_HUMAN	52602.4	0.61	SERPINC1	Antithrombin-III (short name: ATIII)	1107	51	0.63	78	3602	2+	800.426	0.004	4.99734	0.9492	K.IPEATNR.R
18	1	sp|P01008|ANT3_HUMAN	52602.4	0.61	SERPINC1	Antithrombin-III (short name: ATIII)	1107	51	0.63	78	5450	2+	2002.97	0.01	4.99259	0.9962	K.KATEDEGSEQKIPEATNR.R
18	1	sp|P01008|ANT3_HUMAN	52602.4	0.61	SERPINC1	Antithrombin-III (short name: ATIII)	1107	51	0.63	78	6171	3+	1874.87	0.011	5.86706	0.9924	K.ATEDEGSEQKIPEATNR.R
18	1	sp|P01008|ANT3_HUMAN	52602.4	0.61	SERPINC1	Antithrombin-III (short name: ATIII)	1107	51	0.63	78	6193	2+	1874.87	0.012	6.40043	0.9981	K.ATEDEGSEQKIPEATNR.R
18	1	sp|P01008|ANT3_HUMAN	52602.4	0.61	SERPINC1	Antithrombin-III (short name: ATIII)	1107	51	0.63	78	11030	2+	1455.64	0.012	8.24378	0.7574	R.DIPM"NPM"CIYR.S	10749646	1.39102e+06
18	1	sp|P01008|ANT3_HUMAN	52602.4	0.61	SERPINC1	Antithrombin-III (short name: ATIII)	1107	51	0.63	78	13178	2+	1439.65	0.008	5.55691	0.9272	R.DIPMNPM"CIYR.S	35154528	4695487
18	1	sp|P01008|ANT3_HUMAN	52602.4	0.61	SERPINC1	Antithrombin-III (short name: ATIII)	1107	51	0.63	78	13309	2+	1439.65	0.009	6.25153	0.993	R.DIPMNPM"CIYR.S	47827520	6194038
18	1	sp|P01008|ANT3_HUMAN	52602.4	0.61	SERPINC1	Antithrombin-III (short name: ATIII)	1107	51	0.63	78	13440	2+	1439.65	0.009	6.25153	0.9997	R.DIPMNPM"CIYR.S	38848216	4956140
18	1	sp|P01008|ANT3_HUMAN	52602.4	0.61	SERPINC1	Antithrombin-III (short name: ATIII)	1107	51	0.63	78	13704	2+	1439.65	0.011	7.64076	0.9892	R.DIPM"NPMCIYR.S	11316347	3942720
18	1	sp|P01008|ANT3_HUMAN	52602.4	0.61	SERPINC1	Antithrombin-III (short name: ATIII)	1107	51	0.63	78	3640	2+	800.426	0.007	8.74534	0.9504	K.IPEATNR.R
18	1	sp|P01008|ANT3_HUMAN	52602.4	0.61	SERPINC1	Antithrombin-III (short name: ATIII)	1107	51	0.63	78	4790	2+	850.405	0.009	10.5832	0.8021	K.FSPENTR.K
18	1	sp|P01008|ANT3_HUMAN	52602.4	0.61	SERPINC1	Antithrombin-III (short name: ATIII)	1107	51	0.63	78	5266	2+	2002.97	0.027	13.48	0.9713	K.KATEDEGSEQKIPEATNR.R
18	1	sp|P01008|ANT3_HUMAN	52602.4	0.61	SERPINC1	Antithrombin-III (short name: ATIII)	1107	51	0.63	78	6166	2+	1874.87	0.018	9.60065	0.9995	K.ATEDEGSEQKIPEATNR.R
18	1	sp|P01008|ANT3_HUMAN	52602.4	0.61	SERPINC1	Antithrombin-III (short name: ATIII)	1107	51	0.63	78	6791	2+	1780.68	0.017	9.5469	0.9999	K.ADGESCSASMM"YQEGK.F	2643355	1391394
18	1	sp|P01008|ANT3_HUMAN	52602.4	0.61	SERPINC1	Antithrombin-III (short name: ATIII)	1107	51	0.63	78	6800	2+	1783.7	1.012	6.72758	0.974	K.ADGESC'SASMM"YQEGK.F	2643355	1391394
18	1	sp|P01008|ANT3_HUMAN	52602.4	0.61	SERPINC1	Antithrombin-III (short name: ATIII)	1107	51	0.63	78	7327	2+	1780.68	0.018	10.1085	0.9998	K.ADGESCSASM"MYQEGK.F	3.52942e+06	1.86244e+06
18	1	sp|P01008|ANT3_HUMAN	52602.4	0.61	SERPINC1	Antithrombin-III (short name: ATIII)	1107	51	0.63	78	7372	2+	1783.7	0.012	6.72758	0.9698	K.ADGESC'SASM"MYQEGK.F	3.52942e+06	1.86244e+06
18	1	sp|P01008|ANT3_HUMAN	52602.4	0.61	SERPINC1	Antithrombin-III (short name: ATIII)	1107	51	0.63	78	7512	2+	917.52	0.008	8.71915	0.8013	R.RVWELSK.A
18	1	sp|P01008|ANT3_HUMAN	52602.4	0.61	SERPINC1	Antithrombin-III (short name: ATIII)	1107	51	0.63	78	7663	2+	917.52	0.009	9.80905	0.7559	R.RVWELSK.A
18	1	sp|P01008|ANT3_HUMAN	52602.4	0.61	SERPINC1	Antithrombin-III (short name: ATIII)	1107	51	0.63	78	8240	2+	1126.66	0.011	9.76339	0.996	K.SKLPGIVAEGR.D
18	1	sp|P01008|ANT3_HUMAN	52602.4	0.61	SERPINC1	Antithrombin-III (short name: ATIII)	1107	51	0.63	78	8874	2+	1764.69	1.023	13.0335	0.9909	K.ADGESCSASMMYQEGK.F	47329692	25007130
18	1	sp|P01008|ANT3_HUMAN	52602.4	0.61	SERPINC1	Antithrombin-III (short name: ATIII)	1107	51	0.63	78	8920	2+	1767.71	1.007	3.95993	0.9999	K.ADGESC'SASMMYQEGK.F	48639636	25747356
18	1	sp|P01008|ANT3_HUMAN	52602.4	0.61	SERPINC1	Antithrombin-III (short name: ATIII)	1107	51	0.63	78	9022	2+	1764.69	0.018	10.2001	0.9904	K.ADGESCSASMMYQEGK.F	49306296	26066328
18	1	sp|P01008|ANT3_HUMAN	52602.4	0.61	SERPINC1	Antithrombin-III (short name: ATIII)	1107	51	0.63	78	9026	2+	1780.68	-0.994	3.3695	0.8737	K.ADGESCSASM"MYQEGK.F	479553	248386
18	1	sp|P01008|ANT3_HUMAN	52602.4	0.61	SERPINC1	Antithrombin-III (short name: ATIII)	1107	51	0.63	78	9066	2+	1767.71	0.007	3.95993	1	K.ADGESC'SASMMYQEGK.F	46985884	24833734
18	1	sp|P01008|ANT3_HUMAN	52602.4	0.61	SERPINC1	Antithrombin-III (short name: ATIII)	1107	51	0.63	78	9094	2+	911.531	0.01	10.9706	0.9924	K.LPGIVAEGR.D
18	1	sp|P01008|ANT3_HUMAN	52602.4	0.61	SERPINC1	Antithrombin-III (short name: ATIII)	1107	51	0.63	78	9225	2+	1764.69	0.021	11.9001	0.9997	K.ADGESCSASMMYQEGK.F	2.02401e+06	1142374
18	1	sp|P01008|ANT3_HUMAN	52602.4	0.61	SERPINC1	Antithrombin-III (short name: ATIII)	1107	51	0.63	78	9242	2+	911.531	0.009	9.8735	1	K.LPGIVAEGR.D
18	1	sp|P01008|ANT3_HUMAN	52602.4	0.61	SERPINC1	Antithrombin-III (short name: ATIII)	1107	51	0.63	78	9249	2+	1767.71	1.007	3.95993	0.9961	K.ADGESC'SASMMYQEGK.F	1.46964e+06	845250
18	1	sp|P01008|ANT3_HUMAN	52602.4	0.61	SERPINC1	Antithrombin-III (short name: ATIII)	1107	51	0.63	78	9385	2+	911.531	0.01	10.9706	1	K.LPGIVAEGR.D
18	1	sp|P01008|ANT3_HUMAN	52602.4	0.61	SERPINC1	Antithrombin-III (short name: ATIII)	1107	51	0.63	78	9529	2+	911.531	0.008	8.77644	1	K.LPGIVAEGR.D
18	1	sp|P01008|ANT3_HUMAN	52602.4	0.61	SERPINC1	Antithrombin-III (short name: ATIII)	1107	51	0.63	78	10804	2+	908.472	0.009	9.90674	0.7783	R.IEDGFSLK.E
18	1	sp|P01008|ANT3_HUMAN	52602.4	0.61	SERPINC1	Antithrombin-III (short name: ATIII)	1107	51	0.63	78	10959	2+	908.472	0.008	8.80599	0.9017	R.IEDGFSLK.E
18	1	sp|P01008|ANT3_HUMAN	52602.4	0.61	SERPINC1	Antithrombin-III (short name: ATIII)	1107	51	0.63	78	11543	3+	1309.61	0.01	7.63588	0.6629	R.DDLYVSDAFHK.A
18	1	sp|P01008|ANT3_HUMAN	52602.4	0.61	SERPINC1	Antithrombin-III (short name: ATIII)	1107	51	0.63	78	11573	2+	1309.61	0.012	9.16306	1	R.DDLYVSDAFHK.A
18	1	sp|P01008|ANT3_HUMAN	52602.4	0.61	SERPINC1	Antithrombin-III (short name: ATIII)	1107	51	0.63	78	11694	3+	1309.61	0.012	9.16306	0.8682	R.DDLYVSDAFHK.A
18	1	sp|P01008|ANT3_HUMAN	52602.4	0.61	SERPINC1	Antithrombin-III (short name: ATIII)	1107	51	0.63	78	11727	2+	1309.61	0.014	10.6902	1	R.DDLYVSDAFHK.A
18	1	sp|P01008|ANT3_HUMAN	52602.4	0.61	SERPINC1	Antithrombin-III (short name: ATIII)	1107	51	0.63	78	12241	3+	1309.61	0.012	9.16306	0.6587	R.DDLYVSDAFHK.A
18	1	sp|P01008|ANT3_HUMAN	52602.4	0.61	SERPINC1	Antithrombin-III (short name: ATIII)	1107	51	0.63	78	12250	2+	1309.61	0.011	8.39947	0.9849	R.DDLYVSDAFHK.A
18	1	sp|P01008|ANT3_HUMAN	52602.4	0.61	SERPINC1	Antithrombin-III (short name: ATIII)	1107	51	0.63	78	13102	2+	1528.74	0.016	10.4661	1	R.FATTFYQHLADSK.N
18	1	sp|P01008|ANT3_HUMAN	52602.4	0.61	SERPINC1	Antithrombin-III (short name: ATIII)	1107	51	0.63	78	13124	3+	1528.74	0.015	9.81198	1	R.FATTFYQHLADSK.N
18	1	sp|P01008|ANT3_HUMAN	52602.4	0.61	SERPINC1	Antithrombin-III (short name: ATIII)	1107	51	0.63	78	13256	2+	1528.74	0.014	9.15785	0.9999	R.FATTFYQHLADSK.N
18	1	sp|P01008|ANT3_HUMAN	52602.4	0.61	SERPINC1	Antithrombin-III (short name: ATIII)	1107	51	0.63	78	13412	2+	1528.74	0.017	11.1202	1	R.FATTFYQHLADSK.N
18	1	sp|P01008|ANT3_HUMAN	52602.4	0.61	SERPINC1	Antithrombin-III (short name: ATIII)	1107	51	0.63	78	13927	2+	1442.67	0.009	6.23845	0.9651	R.DIPMNPM"C'IYR.S	7467663	16043090
18	1	sp|P01008|ANT3_HUMAN	52602.4	0.61	SERPINC1	Antithrombin-III (short name: ATIII)	1107	51	0.63	78	14483	3+	1211.64	0.011	9.07859	0.9156	R.FRIEDGFSLK.E
18	1	sp|P01008|ANT3_HUMAN	52602.4	0.61	SERPINC1	Antithrombin-III (short name: ATIII)	1107	51	0.63	78	15236	2+	1340.66	0.015	11.1885	0.9999	K.TSDQIHFFFAK.L
18	1	sp|P01008|ANT3_HUMAN	52602.4	0.61	SERPINC1	Antithrombin-III (short name: ATIII)	1107	51	0.63	78	15248	2+	1586.89	0.016	10.0826	0.9993	R.RVAEGTQVLELPFK.G
18	1	sp|P01008|ANT3_HUMAN	52602.4	0.61	SERPINC1	Antithrombin-III (short name: ATIII)	1107	51	0.63	78	15293	2+	1684.92	0.018	10.683	0.9963	K.GDDITM"VLILPKPEK.S
18	1	sp|P01008|ANT3_HUMAN	52602.4	0.61	SERPINC1	Antithrombin-III (short name: ATIII)	1107	51	0.63	78	15319	3+	1586.89	0.017	10.7128	0.706	R.RVAEGTQVLELPFK.G
18	1	sp|P01008|ANT3_HUMAN	52602.4	0.61	SERPINC1	Antithrombin-III (short name: ATIII)	1107	51	0.63	78	15390	2+	1340.66	0.015	11.1885	1	K.TSDQIHFFFAK.L
18	1	sp|P01008|ANT3_HUMAN	52602.4	0.61	SERPINC1	Antithrombin-III (short name: ATIII)	1107	51	0.63	78	15546	2+	1340.66	0.014	10.4426	0.9629	K.TSDQIHFFFAK.L
18	1	sp|P01008|ANT3_HUMAN	52602.4	0.61	SERPINC1	Antithrombin-III (short name: ATIII)	1107	51	0.63	78	15874	2+	1232.73	0.007	5.67847	0.9909	K.ANRPFLVFIR.E
18	1	sp|P01008|ANT3_HUMAN	52602.4	0.61	SERPINC1	Antithrombin-III (short name: ATIII)	1107	51	0.63	78	15919	3+	1232.73	0.012	9.73452	0.996	K.ANRPFLVFIR.E
18	1	sp|P01008|ANT3_HUMAN	52602.4	0.61	SERPINC1	Antithrombin-III (short name: ATIII)	1107	51	0.63	78	16872	2+	1426.67	0.004	2.80373	0.6728	R.DIPMNPMC'IYR.S	5253153	10694376
18	1	sp|P01008|ANT3_HUMAN	52602.4	0.61	SERPINC1	Antithrombin-III (short name: ATIII)	1107	51	0.63	78	17075	2+	1430.79	0.014	9.78481	0.9999	R.VAEGTQVLELPFK.G
18	1	sp|P01008|ANT3_HUMAN	52602.4	0.61	SERPINC1	Antithrombin-III (short name: ATIII)	1107	51	0.63	78	17144	3+	1430.79	0.012	8.38698	0.9989	R.VAEGTQVLELPFK.G
18	1	sp|P01008|ANT3_HUMAN	52602.4	0.61	SERPINC1	Antithrombin-III (short name: ATIII)	1107	51	0.63	78	17207	2+	1668.92	0.018	10.7854	0.9998	K.GDDITMVLILPKPEK.S
18	1	sp|P01008|ANT3_HUMAN	52602.4	0.61	SERPINC1	Antithrombin-III (short name: ATIII)	1107	51	0.63	78	17227	2+	1430.79	0.016	11.1826	1	R.VAEGTQVLELPFK.G
18	1	sp|P01008|ANT3_HUMAN	52602.4	0.61	SERPINC1	Antithrombin-III (short name: ATIII)	1107	51	0.63	78	17293	3+	1668.92	0.015	8.98783	0.9983	K.GDDITMVLILPKPEK.S
18	1	sp|P01008|ANT3_HUMAN	52602.4	0.61	SERPINC1	Antithrombin-III (short name: ATIII)	1107	51	0.63	78	17294	2+	1405.75	0.012	8.53636	1	R.EVPLNTIIFM"GR.V
18	1	sp|P01008|ANT3_HUMAN	52602.4	0.61	SERPINC1	Antithrombin-III (short name: ATIII)	1107	51	0.63	78	17360	2+	1668.92	0.016	9.58702	0.9936	K.GDDITMVLILPKPEK.S
18	1	sp|P01008|ANT3_HUMAN	52602.4	0.61	SERPINC1	Antithrombin-III (short name: ATIII)	1107	51	0.63	78	17447	3+	1668.92	0.019	11.3846	0.9412	K.GDDITMVLILPKPEK.S
18	1	sp|P01008|ANT3_HUMAN	52602.4	0.61	SERPINC1	Antithrombin-III (short name: ATIII)	1107	51	0.63	78	17451	2+	1405.75	0.017	12.0932	0.9707	R.EVPLNTIIFM"GR.V
18	1	sp|P01008|ANT3_HUMAN	52602.4	0.61	SERPINC1	Antithrombin-III (short name: ATIII)	1107	51	0.63	78	17658	3+	2291.15	0.029	12.6574	0.9999	K.AFLEVNEEGSEAAASTAVVIAGR.S
18	1	sp|P01008|ANT3_HUMAN	52602.4	0.61	SERPINC1	Antithrombin-III (short name: ATIII)	1107	51	0.63	78	17684	2+	2291.15	0.022	9.60216	1	K.AFLEVNEEGSEAAASTAVVIAGR.S
18	1	sp|P01008|ANT3_HUMAN	52602.4	0.61	SERPINC1	Antithrombin-III (short name: ATIII)	1107	51	0.63	78	17800	3+	2291.15	0.03	13.0939	1	K.AFLEVNEEGSEAAASTAVVIAGR.S
18	1	sp|P01008|ANT3_HUMAN	52602.4	0.61	SERPINC1	Antithrombin-III (short name: ATIII)	1107	51	0.63	78	17832	2+	2291.15	0.026	11.348	1	K.AFLEVNEEGSEAAASTAVVIAGR.S
18	1	sp|P01008|ANT3_HUMAN	52602.4	0.61	SERPINC1	Antithrombin-III (short name: ATIII)	1107	51	0.63	78	17955	3+	2291.15	0.024	10.4751	1	K.AFLEVNEEGSEAAASTAVVIAGR.S
18	1	sp|P01008|ANT3_HUMAN	52602.4	0.61	SERPINC1	Antithrombin-III (short name: ATIII)	1107	51	0.63	78	17987	2+	2291.15	0.024	10.4751	1	K.AFLEVNEEGSEAAASTAVVIAGR.S
18	1	sp|P01008|ANT3_HUMAN	52602.4	0.61	SERPINC1	Antithrombin-III (short name: ATIII)	1107	51	0.63	78	18132	2+	2291.15	0.027	11.7845	1	K.AFLEVNEEGSEAAASTAVVIAGR.S
18	1	sp|P01008|ANT3_HUMAN	52602.4	0.61	SERPINC1	Antithrombin-III (short name: ATIII)	1107	51	0.63	78	18217	3+	2291.15	0.024	10.4751	0.9903	K.AFLEVNEEGSEAAASTAVVIAGR.S
18	1	sp|P01008|ANT3_HUMAN	52602.4	0.61	SERPINC1	Antithrombin-III (short name: ATIII)	1107	51	0.63	78	18286	2+	2291.15	0.024	10.4751	1	K.AFLEVNEEGSEAAASTAVVIAGR.S
18	1	sp|P01008|ANT3_HUMAN	52602.4	0.61	SERPINC1	Antithrombin-III (short name: ATIII)	1107	51	0.63	78	18371	3+	2291.15	0.021	9.1657	1	K.AFLEVNEEGSEAAASTAVVIAGR.S
18	1	sp|P01008|ANT3_HUMAN	52602.4	0.61	SERPINC1	Antithrombin-III (short name: ATIII)	1107	51	0.63	78	18440	2+	2291.15	0.025	10.9115	1	K.AFLEVNEEGSEAAASTAVVIAGR.S
18	1	sp|P01008|ANT3_HUMAN	52602.4	0.61	SERPINC1	Antithrombin-III (short name: ATIII)	1107	51	0.63	78	18527	3+	2291.15	0.023	10.0386	1	K.AFLEVNEEGSEAAASTAVVIAGR.S
18	1	sp|P01008|ANT3_HUMAN	52602.4	0.61	SERPINC1	Antithrombin-III (short name: ATIII)	1107	51	0.63	78	18681	3+	2291.15	0.004	1.74585	0.6313	K.AFLEVNEEGSEAAASTAVVIAGR.S
18	1	sp|P01008|ANT3_HUMAN	52602.4	0.61	SERPINC1	Antithrombin-III (short name: ATIII)	1107	51	0.63	78	18746	2+	2291.15	-1.171	74.635	0.9979	K.AFLEVNEEGSEAAASTAVVIAGR.S
18	1	sp|P01008|ANT3_HUMAN	52602.4	0.61	SERPINC1	Antithrombin-III (short name: ATIII)	1107	51	0.63	78	18899	3+	2291.15	-0.035	15.2762	0.9189	K.AFLEVNEEGSEAAASTAVVIAGR.S
18	1	sp|P01008|ANT3_HUMAN	52602.4	0.61	SERPINC1	Antithrombin-III (short name: ATIII)	1107	51	0.63	78	18903	2+	2291.15	0.027	11.7845	1	K.AFLEVNEEGSEAAASTAVVIAGR.S
18	1	sp|P01008|ANT3_HUMAN	52602.4	0.61	SERPINC1	Antithrombin-III (short name: ATIII)	1107	51	0.63	78	19053	3+	2291.15	0.034	14.8397	0.9094	K.AFLEVNEEGSEAAASTAVVIAGR.S
18	1	sp|P01008|ANT3_HUMAN	52602.4	0.61	SERPINC1	Antithrombin-III (short name: ATIII)	1107	51	0.63	78	19058	2+	2291.15	0.024	10.4751	1	K.AFLEVNEEGSEAAASTAVVIAGR.S
18	1	sp|P01008|ANT3_HUMAN	52602.4	0.61	SERPINC1	Antithrombin-III (short name: ATIII)	1107	51	0.63	78	19262	2+	1864.9	0.02	10.7244	1	K.EQLQDM"GLVDLFSPEK.S
18	1	sp|P01008|ANT3_HUMAN	52602.4	0.61	SERPINC1	Antithrombin-III (short name: ATIII)	1107	51	0.63	78	19397	3+	2291.15	0.026	11.348	1	K.AFLEVNEEGSEAAASTAVVIAGR.S
18	1	sp|P01008|ANT3_HUMAN	52602.4	0.61	SERPINC1	Antithrombin-III (short name: ATIII)	1107	51	0.63	78	19410	2+	1864.9	0.013	6.97088	0.9995	K.EQLQDM"GLVDLFSPEK.S
18	1	sp|P01008|ANT3_HUMAN	52602.4	0.61	SERPINC1	Antithrombin-III (short name: ATIII)	1107	51	0.63	78	19451	2+	2291.15	1.042	18.3314	1	K.AFLEVNEEGSEAAASTAVVIAGR.S
18	1	sp|P01008|ANT3_HUMAN	52602.4	0.61	SERPINC1	Antithrombin-III (short name: ATIII)	1107	51	0.63	78	19473	2+	1389.76	0.016	11.5128	1	R.EVPLNTIIFMGR.V
18	1	sp|P01008|ANT3_HUMAN	52602.4	0.61	SERPINC1	Antithrombin-III (short name: ATIII)	1107	51	0.63	78	19538	3+	2291.15	0.022	9.60216	0.9678	K.AFLEVNEEGSEAAASTAVVIAGR.S
18	1	sp|P01008|ANT3_HUMAN	52602.4	0.61	SERPINC1	Antithrombin-III (short name: ATIII)	1107	51	0.63	78	19594	3+	1389.76	0.013	9.35416	0.851	R.EVPLNTIIFMGR.V
18	1	sp|P01008|ANT3_HUMAN	52602.4	0.61	SERPINC1	Antithrombin-III (short name: ATIII)	1107	51	0.63	78	19607	2+	2291.15	0.024	10.4751	1	K.AFLEVNEEGSEAAASTAVVIAGR.S
18	1	sp|P01008|ANT3_HUMAN	52602.4	0.61	SERPINC1	Antithrombin-III (short name: ATIII)	1107	51	0.63	78	19625	2+	1389.76	0.016	11.5128	1	R.EVPLNTIIFMGR.V
18	1	sp|P01008|ANT3_HUMAN	52602.4	0.61	SERPINC1	Antithrombin-III (short name: ATIII)	1107	51	0.63	78	19681	3+	2291.15	0.019	8.29278	0.9398	K.AFLEVNEEGSEAAASTAVVIAGR.S
18	1	sp|P01008|ANT3_HUMAN	52602.4	0.61	SERPINC1	Antithrombin-III (short name: ATIII)	1107	51	0.63	78	19694	2+	1371.74	0.015	10.935	0.9996	R.E^VPLNTIIFMGR.V
18	1	sp|P01008|ANT3_HUMAN	52602.4	0.61	SERPINC1	Antithrombin-III (short name: ATIII)	1107	51	0.63	78	19748	2+	2291.15	0.008	3.49169	0.9999	K.AFLEVNEEGSEAAASTAVVIAGR.S
18	1	sp|P01008|ANT3_HUMAN	52602.4	0.61	SERPINC1	Antithrombin-III (short name: ATIII)	1107	51	0.63	78	19770	2+	1389.76	0.014	10.0737	1	R.EVPLNTIIFMGR.V
18	1	sp|P01008|ANT3_HUMAN	52602.4	0.61	SERPINC1	Antithrombin-III (short name: ATIII)	1107	51	0.63	78	19916	2+	1389.76	0.014	10.0737	0.9998	R.EVPLNTIIFMGR.V
18	1	sp|P01008|ANT3_HUMAN	52602.4	0.61	SERPINC1	Antithrombin-III (short name: ATIII)	1107	51	0.63	78	19979	2+	2291.15	0.013	5.674	0.9999	K.AFLEVNEEGSEAAASTAVVIAGR.S
18	1	sp|P01008|ANT3_HUMAN	52602.4	0.61	SERPINC1	Antithrombin-III (short name: ATIII)	1107	51	0.63	78	20120	2+	2291.15	0.018	7.85631	0.9999	K.AFLEVNEEGSEAAASTAVVIAGR.S
18	1	sp|P01008|ANT3_HUMAN	52602.4	0.61	SERPINC1	Antithrombin-III (short name: ATIII)	1107	51	0.63	78	20132	3+	2291.15	1.024	10.4751	0.9973	K.AFLEVNEEGSEAAASTAVVIAGR.S
18	1	sp|P01008|ANT3_HUMAN	52602.4	0.61	SERPINC1	Antithrombin-III (short name: ATIII)	1107	51	0.63	78	20272	2+	2291.15	0.019	8.29278	1	K.AFLEVNEEGSEAAASTAVVIAGR.S
18	1	sp|P01008|ANT3_HUMAN	52602.4	0.61	SERPINC1	Antithrombin-III (short name: ATIII)	1107	51	0.63	78	20276	3+	2291.15	1.024	10.4751	0.9988	K.AFLEVNEEGSEAAASTAVVIAGR.S
18	1	sp|P01008|ANT3_HUMAN	52602.4	0.61	SERPINC1	Antithrombin-III (short name: ATIII)	1107	51	0.63	78	20392	2+	1848.9	0.016	8.65377	0.9999	K.EQLQDMGLVDLFSPEK.S
18	1	sp|P01008|ANT3_HUMAN	52602.4	0.61	SERPINC1	Antithrombin-III (short name: ATIII)	1107	51	0.63	78	20428	3+	2291.15	0.018	7.85631	0.9185	K.AFLEVNEEGSEAAASTAVVIAGR.S
18	1	sp|P01008|ANT3_HUMAN	52602.4	0.61	SERPINC1	Antithrombin-III (short name: ATIII)	1107	51	0.63	78	20557	2+	2291.15	0.02	8.72924	1	K.AFLEVNEEGSEAAASTAVVIAGR.S
18	1	sp|P01008|ANT3_HUMAN	52602.4	0.61	SERPINC1	Antithrombin-III (short name: ATIII)	1107	51	0.63	78	20586	3+	2291.15	0.023	10.0386	0.9993	K.AFLEVNEEGSEAAASTAVVIAGR.S
18	1	sp|P01008|ANT3_HUMAN	52602.4	0.61	SERPINC1	Antithrombin-III (short name: ATIII)	1107	51	0.63	78	20727	3+	2291.15	0.025	10.9115	0.9877	K.AFLEVNEEGSEAAASTAVVIAGR.S
18	1	sp|P01008|ANT3_HUMAN	52602.4	0.61	SERPINC1	Antithrombin-III (short name: ATIII)	1107	51	0.63	78	20870	3+	2291.15	0.025	10.9115	0.9861	K.AFLEVNEEGSEAAASTAVVIAGR.S
18	1	sp|P01008|ANT3_HUMAN	52602.4	0.61	SERPINC1	Antithrombin-III (short name: ATIII)	1107	51	0.63	78	20931	3+	3236.8	0.027	8.34158	0.9922	R.RVAEGTQVLELPFKGDDITMVLILPKPEK.S
18	1	sp|P01008|ANT3_HUMAN	52602.4	0.61	SERPINC1	Antithrombin-III (short name: ATIII)	1107	51	0.63	78	21199	3+	2291.15	0.025	10.9115	0.9952	K.AFLEVNEEGSEAAASTAVVIAGR.S
18	1	sp|P01008|ANT3_HUMAN	52602.4	0.61	SERPINC1	Antithrombin-III (short name: ATIII)	1107	51	0.63	78	21205	2+	2291.15	0.022	9.60216	1	K.AFLEVNEEGSEAAASTAVVIAGR.S
18	1	sp|P01008|ANT3_HUMAN	52602.4	0.61	SERPINC1	Antithrombin-III (short name: ATIII)	1107	51	0.63	78	21297	2+	1848.9	0.02	10.8172	1	K.EQLQDMGLVDLFSPEK.S
18	1	sp|P01008|ANT3_HUMAN	52602.4	0.61	SERPINC1	Antithrombin-III (short name: ATIII)	1107	51	0.63	78	21360	2+	2291.15	0.024	10.4751	1	K.AFLEVNEEGSEAAASTAVVIAGR.S
18	1	sp|P01008|ANT3_HUMAN	52602.4	0.61	SERPINC1	Antithrombin-III (short name: ATIII)	1107	51	0.63	78	21378	3+	1830.89	0.025	13.6545	0.8632	K.E^QLQDMGLVDLFSPEK.S
18	1	sp|P01008|ANT3_HUMAN	52602.4	0.61	SERPINC1	Antithrombin-III (short name: ATIII)	1107	51	0.63	78	21440	2+	1848.9	0.022	11.8989	1	K.EQLQDMGLVDLFSPEK.S
18	1	sp|P01008|ANT3_HUMAN	52602.4	0.61	SERPINC1	Antithrombin-III (short name: ATIII)	1107	51	0.63	78	21462	3+	1848.9	0.017	9.19463	0.9999	K.EQLQDMGLVDLFSPEK.S
18	1	sp|P01008|ANT3_HUMAN	52602.4	0.61	SERPINC1	Antithrombin-III (short name: ATIII)	1107	51	0.63	78	21486	3+	2291.15	0.022	9.60216	0.9996	K.AFLEVNEEGSEAAASTAVVIAGR.S
18	1	sp|P01008|ANT3_HUMAN	52602.4	0.61	SERPINC1	Antithrombin-III (short name: ATIII)	1107	51	0.63	78	21518	2+	2291.15	0.028	12.2209	1	K.AFLEVNEEGSEAAASTAVVIAGR.S
18	1	sp|P01008|ANT3_HUMAN	52602.4	0.61	SERPINC1	Antithrombin-III (short name: ATIII)	1107	51	0.63	78	21629	3+	2291.15	0.028	12.2209	0.9982	K.AFLEVNEEGSEAAASTAVVIAGR.S
18	1	sp|P01008|ANT3_HUMAN	52602.4	0.61	SERPINC1	Antithrombin-III (short name: ATIII)	1107	51	0.63	78	21680	2+	2291.15	0.019	8.29278	0.9991	K.AFLEVNEEGSEAAASTAVVIAGR.S
18	1	sp|P01008|ANT3_HUMAN	52602.4	0.61	SERPINC1	Antithrombin-III (short name: ATIII)	1107	51	0.63	78	21771	3+	2291.15	0.024	10.4751	0.9971	K.AFLEVNEEGSEAAASTAVVIAGR.S
18	1	sp|P01008|ANT3_HUMAN	52602.4	0.61	SERPINC1	Antithrombin-III (short name: ATIII)	1107	51	0.63	78	21818	2+	2291.15	0.028	12.2209	0.9999	K.AFLEVNEEGSEAAASTAVVIAGR.S
18	1	sp|P01008|ANT3_HUMAN	52602.4	0.61	SERPINC1	Antithrombin-III (short name: ATIII)	1107	51	0.63	78	21951	2+	2291.15	0.021	9.1657	1	K.AFLEVNEEGSEAAASTAVVIAGR.S
18	1	sp|P01008|ANT3_HUMAN	52602.4	0.61	SERPINC1	Antithrombin-III (short name: ATIII)	1107	51	0.63	78	22092	2+	2291.15	0.028	12.2209	1	K.AFLEVNEEGSEAAASTAVVIAGR.S
18	1	sp|P01008|ANT3_HUMAN	52602.4	0.61	SERPINC1	Antithrombin-III (short name: ATIII)	1107	51	0.63	78	22123	3+	2291.15	0.025	10.9115	0.9696	K.AFLEVNEEGSEAAASTAVVIAGR.S
18	1	sp|P01008|ANT3_HUMAN	52602.4	0.61	SERPINC1	Antithrombin-III (short name: ATIII)	1107	51	0.63	78	22237	2+	2291.15	1.029	12.6574	0.9951	K.AFLEVNEEGSEAAASTAVVIAGR.S
18	1	sp|P01008|ANT3_HUMAN	52602.4	0.61	SERPINC1	Antithrombin-III (short name: ATIII)	1107	51	0.63	78	22266	3+	2291.15	0.021	9.1657	0.9992	K.AFLEVNEEGSEAAASTAVVIAGR.S
18	1	sp|P01008|ANT3_HUMAN	52602.4	0.61	SERPINC1	Antithrombin-III (short name: ATIII)	1107	51	0.63	78	22391	2+	2291.15	0.028	12.2209	1	K.AFLEVNEEGSEAAASTAVVIAGR.S
18	1	sp|P01008|ANT3_HUMAN	52602.4	0.61	SERPINC1	Antithrombin-III (short name: ATIII)	1107	51	0.63	78	22474	3+	2291.15	0.014	6.11047	0.8769	K.AFLEVNEEGSEAAASTAVVIAGR.S
18	1	sp|P01008|ANT3_HUMAN	52602.4	0.61	SERPINC1	Antithrombin-III (short name: ATIII)	1107	51	0.63	78	22608	3+	2291.15	0.023	10.0386	0.8295	K.AFLEVNEEGSEAAASTAVVIAGR.S
18	1	sp|P01008|ANT3_HUMAN	52602.4	0.61	SERPINC1	Antithrombin-III (short name: ATIII)	1107	51	0.63	78	22654	2+	2291.15	0.029	12.6574	0.9648	K.AFLEVNEEGSEAAASTAVVIAGR.S
18	1	sp|P01008|ANT3_HUMAN	52602.4	0.61	SERPINC1	Antithrombin-III (short name: ATIII)	1107	51	0.63	78	22826	3+	2291.15	0.024	10.4751	0.9992	K.AFLEVNEEGSEAAASTAVVIAGR.S
18	1	sp|P01008|ANT3_HUMAN	52602.4	0.61	SERPINC1	Antithrombin-III (short name: ATIII)	1107	51	0.63	78	22948	2+	2291.15	0.029	12.6574	0.9999	K.AFLEVNEEGSEAAASTAVVIAGR.S
18	1	sp|P01008|ANT3_HUMAN	52602.4	0.61	SERPINC1	Antithrombin-III (short name: ATIII)	1107	51	0.63	78	22959	3+	2291.15	0.023	10.0386	0.9577	K.AFLEVNEEGSEAAASTAVVIAGR.S
18	1	sp|P01008|ANT3_HUMAN	52602.4	0.61	SERPINC1	Antithrombin-III (short name: ATIII)	1107	51	0.63	78	23085	2+	2291.15	0.032	13.9668	1	K.AFLEVNEEGSEAAASTAVVIAGR.S
18	1	sp|P01008|ANT3_HUMAN	52602.4	0.61	SERPINC1	Antithrombin-III (short name: ATIII)	1107	51	0.63	78	23178	3+	2291.15	0.028	12.2209	1	K.AFLEVNEEGSEAAASTAVVIAGR.S
18	1	sp|P01008|ANT3_HUMAN	52602.4	0.61	SERPINC1	Antithrombin-III (short name: ATIII)	1107	51	0.63	78	23225	2+	2291.15	0.025	10.9115	0.9051	K.AFLEVNEEGSEAAASTAVVIAGR.S
18	1	sp|P01008|ANT3_HUMAN	52602.4	0.61	SERPINC1	Antithrombin-III (short name: ATIII)	1107	51	0.63	78	23318	3+	2291.15	0.028	12.2209	1	K.AFLEVNEEGSEAAASTAVVIAGR.S
18	1	sp|P01008|ANT3_HUMAN	52602.4	0.61	SERPINC1	Antithrombin-III (short name: ATIII)	1107	51	0.63	78	23346	2+	2315.12	0.026	11.2305	0.9947	K.NDNDNIFLSPLSISTAFAM"TK.L
18	1	sp|P01008|ANT3_HUMAN	52602.4	0.61	SERPINC1	Antithrombin-III (short name: ATIII)	1107	51	0.63	78	23370	2+	2291.15	0.025	10.9115	0.9614	K.AFLEVNEEGSEAAASTAVVIAGR.S
18	1	sp|P01008|ANT3_HUMAN	52602.4	0.61	SERPINC1	Antithrombin-III (short name: ATIII)	1107	51	0.63	78	23456	3+	2291.15	0.024	10.4751	0.9998	K.AFLEVNEEGSEAAASTAVVIAGR.S
18	1	sp|P01008|ANT3_HUMAN	52602.4	0.61	SERPINC1	Antithrombin-III (short name: ATIII)	1107	51	0.63	78	23590	3+	2291.15	0.028	12.2209	0.9993	K.AFLEVNEEGSEAAASTAVVIAGR.S
18	1	sp|P01008|ANT3_HUMAN	52602.4	0.61	SERPINC1	Antithrombin-III (short name: ATIII)	1107	51	0.63	78	23677	2+	2291.15	0.023	10.0386	0.9998	K.AFLEVNEEGSEAAASTAVVIAGR.S
18	1	sp|P01008|ANT3_HUMAN	52602.4	0.61	SERPINC1	Antithrombin-III (short name: ATIII)	1107	51	0.63	78	23731	3+	2291.15	0.026	11.348	0.8374	K.AFLEVNEEGSEAAASTAVVIAGR.S
18	1	sp|P01008|ANT3_HUMAN	52602.4	0.61	SERPINC1	Antithrombin-III (short name: ATIII)	1107	51	0.63	78	23864	3+	2291.15	0.024	10.4751	0.9992	K.AFLEVNEEGSEAAASTAVVIAGR.S
18	1	sp|P01008|ANT3_HUMAN	52602.4	0.61	SERPINC1	Antithrombin-III (short name: ATIII)	1107	51	0.63	78	23993	3+	2291.15	0.024	10.4751	0.9982	K.AFLEVNEEGSEAAASTAVVIAGR.S
18	1	sp|P01008|ANT3_HUMAN	52602.4	0.61	SERPINC1	Antithrombin-III (short name: ATIII)	1107	51	0.63	78	24119	2+	2291.15	0.032	13.9668	0.9987	K.AFLEVNEEGSEAAASTAVVIAGR.S
18	1	sp|P01008|ANT3_HUMAN	52602.4	0.61	SERPINC1	Antithrombin-III (short name: ATIII)	1107	51	0.63	78	24125	3+	2291.15	0.026	11.348	0.9999	K.AFLEVNEEGSEAAASTAVVIAGR.S
18	1	sp|P01008|ANT3_HUMAN	52602.4	0.61	SERPINC1	Antithrombin-III (short name: ATIII)	1107	51	0.63	78	24252	2+	2291.15	0.021	9.1657	0.9995	K.AFLEVNEEGSEAAASTAVVIAGR.S
18	1	sp|P01008|ANT3_HUMAN	52602.4	0.61	SERPINC1	Antithrombin-III (short name: ATIII)	1107	51	0.63	78	24256	3+	2291.15	0.024	10.4751	0.9994	K.AFLEVNEEGSEAAASTAVVIAGR.S
18	1	sp|P01008|ANT3_HUMAN	52602.4	0.61	SERPINC1	Antithrombin-III (short name: ATIII)	1107	51	0.63	78	24377	2+	2299.13	0.02	8.69895	0.982	K.NDNDNIFLSPLSISTAFAMTK.L
18	1	sp|P01008|ANT3_HUMAN	52602.4	0.61	SERPINC1	Antithrombin-III (short name: ATIII)	1107	51	0.63	78	24378	2+	2291.15	1.03	13.0939	0.998	K.AFLEVNEEGSEAAASTAVVIAGR.S
18	1	sp|P01008|ANT3_HUMAN	52602.4	0.61	SERPINC1	Antithrombin-III (short name: ATIII)	1107	51	0.63	78	24392	3+	2291.15	0.027	11.7845	0.9991	K.AFLEVNEEGSEAAASTAVVIAGR.S
18	1	sp|P01008|ANT3_HUMAN	52602.4	0.61	SERPINC1	Antithrombin-III (short name: ATIII)	1107	51	0.63	78	24487	3+	2299.13	0.029	12.6135	0.967	K.NDNDNIFLSPLSISTAFAMTK.L
18	1	sp|P01008|ANT3_HUMAN	52602.4	0.61	SERPINC1	Antithrombin-III (short name: ATIII)	1107	51	0.63	78	24509	2+	2299.13	0.026	11.3086	0.9998	K.NDNDNIFLSPLSISTAFAMTK.L
18	1	sp|P01008|ANT3_HUMAN	52602.4	0.61	SERPINC1	Antithrombin-III (short name: ATIII)	1107	51	0.63	78	24593	2+	2291.15	1.039	17.022	0.9941	K.AFLEVNEEGSEAAASTAVVIAGR.S
18	1	sp|P01008|ANT3_HUMAN	52602.4	0.61	SERPINC1	Antithrombin-III (short name: ATIII)	1107	51	0.63	78	24643	2+	2299.13	1.023	10.0038	0.9417	K.NDNDNIFLSPLSISTAFAMTK.L
18	1	sp|P01008|ANT3_HUMAN	52602.4	0.61	SERPINC1	Antithrombin-III (short name: ATIII)	1107	51	0.63	78	24753	3+	2291.15	0.029	12.6574	1	K.AFLEVNEEGSEAAASTAVVIAGR.S
18	1	sp|P01008|ANT3_HUMAN	52602.4	0.61	SERPINC1	Antithrombin-III (short name: ATIII)	1107	51	0.63	78	24758	2+	2291.15	0.024	10.4751	1	K.AFLEVNEEGSEAAASTAVVIAGR.S
18	1	sp|P01008|ANT3_HUMAN	52602.4	0.61	SERPINC1	Antithrombin-III (short name: ATIII)	1107	51	0.63	78	24775	2+	2299.13	1.015	6.52422	0.7851	K.NDNDNIFLSPLSISTAFAMTK.L
18	1	sp|P01008|ANT3_HUMAN	52602.4	0.61	SERPINC1	Antithrombin-III (short name: ATIII)	1107	51	0.63	78	24962	2+	2291.15	1.042	18.3314	0.9996	K.AFLEVNEEGSEAAASTAVVIAGR.S
18	1	sp|P01008|ANT3_HUMAN	52602.4	0.61	SERPINC1	Antithrombin-III (short name: ATIII)	1107	51	0.63	78	25019	3+	2291.15	0.023	10.0386	0.9989	K.AFLEVNEEGSEAAASTAVVIAGR.S
18	1	sp|P01008|ANT3_HUMAN	52602.4	0.61	SERPINC1	Antithrombin-III (short name: ATIII)	1107	51	0.63	78	25107	2+	2291.15	1.035	15.2762	0.9993	K.AFLEVNEEGSEAAASTAVVIAGR.S
18	1	sp|P01008|ANT3_HUMAN	52602.4	0.61	SERPINC1	Antithrombin-III (short name: ATIII)	1107	51	0.63	78	25240	2+	2291.15	1.022	9.60216	0.9982	K.AFLEVNEEGSEAAASTAVVIAGR.S
18	1	sp|P01008|ANT3_HUMAN	52602.4	0.61	SERPINC1	Antithrombin-III (short name: ATIII)	1107	51	0.63	78	25357	3+	2291.15	0.027	11.7845	0.9989	K.AFLEVNEEGSEAAASTAVVIAGR.S
18	1	sp|P01008|ANT3_HUMAN	52602.4	0.61	SERPINC1	Antithrombin-III (short name: ATIII)	1107	51	0.63	78	25404	2+	2291.15	0.02	8.72924	0.9989	K.AFLEVNEEGSEAAASTAVVIAGR.S
18	1	sp|P01008|ANT3_HUMAN	52602.4	0.61	SERPINC1	Antithrombin-III (short name: ATIII)	1107	51	0.63	78	25489	3+	2291.15	0.024	10.4751	1	K.AFLEVNEEGSEAAASTAVVIAGR.S
18	1	sp|P01008|ANT3_HUMAN	52602.4	0.61	SERPINC1	Antithrombin-III (short name: ATIII)	1107	51	0.63	78	25621	3+	2291.15	0.023	10.0386	0.9966	K.AFLEVNEEGSEAAASTAVVIAGR.S
18	1	sp|P01008|ANT3_HUMAN	52602.4	0.61	SERPINC1	Antithrombin-III (short name: ATIII)	1107	51	0.63	78	25753	3+	2291.15	0.025	10.9115	0.9681	K.AFLEVNEEGSEAAASTAVVIAGR.S
18	1	sp|P01008|ANT3_HUMAN	52602.4	0.61	SERPINC1	Antithrombin-III (short name: ATIII)	1107	51	0.63	78	25967	2+	2291.15	0.006	2.61877	0.9999	K.AFLEVNEEGSEAAASTAVVIAGR.S
18	1	sp|P01008|ANT3_HUMAN	52602.4	0.61	SERPINC1	Antithrombin-III (short name: ATIII)	1107	51	0.63	78	26115	3+	2291.15	0.024	10.4751	0.9995	K.AFLEVNEEGSEAAASTAVVIAGR.S
18	1	sp|P01008|ANT3_HUMAN	52602.4	0.61	SERPINC1	Antithrombin-III (short name: ATIII)	1107	51	0.63	78	26119	2+	2291.15	0.033	14.4032	0.9993	K.AFLEVNEEGSEAAASTAVVIAGR.S
18	1	sp|P01008|ANT3_HUMAN	52602.4	0.61	SERPINC1	Antithrombin-III (short name: ATIII)	1107	51	0.63	78	26255	3+	2291.15	0.027	11.7845	0.8959	K.AFLEVNEEGSEAAASTAVVIAGR.S
18	1	sp|P01008|ANT3_HUMAN	52602.4	0.61	SERPINC1	Antithrombin-III (short name: ATIII)	1107	51	0.63	78	26387	3+	2291.15	0.025	10.9115	0.9996	K.AFLEVNEEGSEAAASTAVVIAGR.S
18	1	sp|P01008|ANT3_HUMAN	52602.4	0.61	SERPINC1	Antithrombin-III (short name: ATIII)	1107	51	0.63	78	26530	3+	2291.15	1.024	10.4751	0.9958	K.AFLEVNEEGSEAAASTAVVIAGR.S
18	1	sp|P01008|ANT3_HUMAN	52602.4	0.61	SERPINC1	Antithrombin-III (short name: ATIII)	1107	51	0.63	78	26579	2+	2291.15	0.019	8.29278	0.9998	K.AFLEVNEEGSEAAASTAVVIAGR.S
18	1	sp|P01008|ANT3_HUMAN	52602.4	0.61	SERPINC1	Antithrombin-III (short name: ATIII)	1107	51	0.63	78	26660	3+	2291.15	0.027	11.7845	0.9891	K.AFLEVNEEGSEAAASTAVVIAGR.S
18	1	sp|P01008|ANT3_HUMAN	52602.4	0.61	SERPINC1	Antithrombin-III (short name: ATIII)	1107	51	0.63	78	26723	2+	2291.15	0.029	12.6574	0.9996	K.AFLEVNEEGSEAAASTAVVIAGR.S
18	1	sp|P01008|ANT3_HUMAN	52602.4	0.61	SERPINC1	Antithrombin-III (short name: ATIII)	1107	51	0.63	78	26793	3+	2291.15	0.028	12.2209	0.9997	K.AFLEVNEEGSEAAASTAVVIAGR.S
18	1	sp|P01008|ANT3_HUMAN	52602.4	0.61	SERPINC1	Antithrombin-III (short name: ATIII)	1107	51	0.63	78	26847	2+	2291.15	0.022	9.60216	0.9189	K.AFLEVNEEGSEAAASTAVVIAGR.S
18	1	sp|P01008|ANT3_HUMAN	52602.4	0.61	SERPINC1	Antithrombin-III (short name: ATIII)	1107	51	0.63	78	27406	2+	2291.15	0.026	11.348	0.9873	K.AFLEVNEEGSEAAASTAVVIAGR.S
18	1	sp|P01008|ANT3_HUMAN	52602.4	0.61	SERPINC1	Antithrombin-III (short name: ATIII)	1107	51	0.63	78	27741	3+	2291.15	0.028	12.2209	1	K.AFLEVNEEGSEAAASTAVVIAGR.S
18	1	sp|P01008|ANT3_HUMAN	52602.4	0.61	SERPINC1	Antithrombin-III (short name: ATIII)	1107	51	0.63	78	27743	2+	2291.15	0.025	10.9115	1	K.AFLEVNEEGSEAAASTAVVIAGR.S
18	1	sp|P01008|ANT3_HUMAN	52602.4	0.61	SERPINC1	Antithrombin-III (short name: ATIII)	1107	51	0.63	78	27880	3+	2291.15	0.02	8.72924	1	K.AFLEVNEEGSEAAASTAVVIAGR.S
18	1	sp|P01008|ANT3_HUMAN	52602.4	0.61	SERPINC1	Antithrombin-III (short name: ATIII)	1107	51	0.63	78	27921	3+	3066.5	0.037	12.0659	0.9418	K.ELTPEVLQEWLDELEEMMLVVHMPR.F
18	1	sp|P01008|ANT3_HUMAN	52602.4	0.61	SERPINC1	Antithrombin-III (short name: ATIII)	1107	51	0.63	78	27930	2+	3066.5	0.027	8.80483	0.9999	K.ELTPEVLQEWLDELEEMMLVVHMPR.F
18	1	sp|P01008|ANT3_HUMAN	52602.4	0.61	SERPINC1	Antithrombin-III (short name: ATIII)	1107	51	0.63	78	27954	3+	2804.57	0.045	16.0452	0.9984	R.ITDVIPSEAINELTVLVLVNTIYFK.G
18	1	sp|P01008|ANT3_HUMAN	52602.4	0.61	SERPINC1	Antithrombin-III (short name: ATIII)	1107	51	0.63	78	27956	2+	2804.57	0.036	12.8362	0.9998	R.ITDVIPSEAINELTVLVLVNTIYFK.G
18	1	sp|P01008|ANT3_HUMAN	52602.4	0.61	SERPINC1	Antithrombin-III (short name: ATIII)	1107	51	0.63	78	28053	3+	2291.15	0.023	10.0386	0.9951	K.AFLEVNEEGSEAAASTAVVIAGR.S
18	1	sp|P01008|ANT3_HUMAN	52602.4	0.61	SERPINC1	Antithrombin-III (short name: ATIII)	1107	51	0.63	78	28088	2+	2291.15	0.024	10.4751	1	K.AFLEVNEEGSEAAASTAVVIAGR.S
18	1	sp|P01008|ANT3_HUMAN	52602.4	0.61	SERPINC1	Antithrombin-III (short name: ATIII)	1107	51	0.63	78	28099	3+	2804.57	0.026	9.27058	0.9985	R.ITDVIPSEAINELTVLVLVNTIYFK.G
18	1	sp|P01008|ANT3_HUMAN	52602.4	0.61	SERPINC1	Antithrombin-III (short name: ATIII)	1107	51	0.63	78	28185	3+	2291.15	0.023	10.0386	0.963	K.AFLEVNEEGSEAAASTAVVIAGR.S
18	1	sp|P01008|ANT3_HUMAN	52602.4	0.61	SERPINC1	Antithrombin-III (short name: ATIII)	1107	51	0.63	78	28222	2+	2291.15	0.023	10.0386	1	K.AFLEVNEEGSEAAASTAVVIAGR.S
18	1	sp|P01008|ANT3_HUMAN	52602.4	0.61	SERPINC1	Antithrombin-III (short name: ATIII)	1107	51	0.63	78	28339	2+	2291.15	0.017	7.41985	1	K.AFLEVNEEGSEAAASTAVVIAGR.S
18	1	sp|P01008|ANT3_HUMAN	52602.4	0.61	SERPINC1	Antithrombin-III (short name: ATIII)	1107	51	0.63	78	28430	3+	2291.15	0.02	8.72924	0.971	K.AFLEVNEEGSEAAASTAVVIAGR.S
18	1	sp|P01008|ANT3_HUMAN	52602.4	0.61	SERPINC1	Antithrombin-III (short name: ATIII)	1107	51	0.63	78	28460	2+	2291.15	0.023	10.0386	1	K.AFLEVNEEGSEAAASTAVVIAGR.S
18	1	sp|P01008|ANT3_HUMAN	52602.4	0.61	SERPINC1	Antithrombin-III (short name: ATIII)	1107	51	0.63	78	28550	3+	2291.15	0.023	10.0386	1	K.AFLEVNEEGSEAAASTAVVIAGR.S
18	1	sp|P01008|ANT3_HUMAN	52602.4	0.61	SERPINC1	Antithrombin-III (short name: ATIII)	1107	51	0.63	78	28581	2+	2291.15	0.024	10.4751	0.9996	K.AFLEVNEEGSEAAASTAVVIAGR.S
18	1	sp|P01008|ANT3_HUMAN	52602.4	0.61	SERPINC1	Antithrombin-III (short name: ATIII)	1107	51	0.63	78	28676	3+	2291.15	0.025	10.9115	0.7902	K.AFLEVNEEGSEAAASTAVVIAGR.S
18	1	sp|P01008|ANT3_HUMAN	52602.4	0.61	SERPINC1	Antithrombin-III (short name: ATIII)	1107	51	0.63	78	28706	2+	2291.15	0.023	10.0386	0.9998	K.AFLEVNEEGSEAAASTAVVIAGR.S
18	1	sp|P01008|ANT3_HUMAN	52602.4	0.61	SERPINC1	Antithrombin-III (short name: ATIII)	1107	51	0.63	78	28795	3+	2291.15	0.021	9.1657	0.7841	K.AFLEVNEEGSEAAASTAVVIAGR.S
18	1	sp|P01008|ANT3_HUMAN	52602.4	0.61	SERPINC1	Antithrombin-III (short name: ATIII)	1107	51	0.63	78	28827	2+	2291.15	0.026	11.348	0.9774	K.AFLEVNEEGSEAAASTAVVIAGR.S
18	1	sp|P01008|ANT3_HUMAN	52602.4	0.61	SERPINC1	Antithrombin-III (short name: ATIII)	1107	51	0.63	78	28916	3+	2291.15	0.024	10.4751	0.9702	K.AFLEVNEEGSEAAASTAVVIAGR.S
18	1	sp|P01008|ANT3_HUMAN	52602.4	0.61	SERPINC1	Antithrombin-III (short name: ATIII)	1107	51	0.63	78	29039	3+	2291.15	0.021	9.1657	0.9523	K.AFLEVNEEGSEAAASTAVVIAGR.S
18	1	sp|P01008|ANT3_HUMAN	52602.4	0.61	SERPINC1	Antithrombin-III (short name: ATIII)	1107	51	0.63	78	29080	3+	2804.57	0.022	7.84434	0.951	R.ITDVIPSEAINELTVLVLVNTIYFK.G
18	1	sp|P01008|ANT3_HUMAN	52602.4	0.61	SERPINC1	Antithrombin-III (short name: ATIII)	1107	51	0.63	78	29280	3+	2291.15	0.02	8.72924	0.9867	K.AFLEVNEEGSEAAASTAVVIAGR.S
18	1	sp|P01008|ANT3_HUMAN	52602.4	0.61	SERPINC1	Antithrombin-III (short name: ATIII)	1107	51	0.63	78	29400	3+	2291.15	0.02	8.72924	0.7428	K.AFLEVNEEGSEAAASTAVVIAGR.S
18	1	sp|P01008|ANT3_HUMAN	52602.4	0.61	SERPINC1	Antithrombin-III (short name: ATIII)	1107	51	0.63	78	29884	3+	2291.15	0.023	10.0386	0.9995	K.AFLEVNEEGSEAAASTAVVIAGR.S
18	1	sp|P01008|ANT3_HUMAN	52602.4	0.61	SERPINC1	Antithrombin-III (short name: ATIII)	1107	51	0.63	78	29928	2+	2291.15	0.025	10.9115	1	K.AFLEVNEEGSEAAASTAVVIAGR.S
18	1	sp|P01008|ANT3_HUMAN	52602.4	0.61	SERPINC1	Antithrombin-III (short name: ATIII)	1107	51	0.63	78	30014	3+	2291.15	0.024	10.4751	1	K.AFLEVNEEGSEAAASTAVVIAGR.S
18	1	sp|P01008|ANT3_HUMAN	52602.4	0.61	SERPINC1	Antithrombin-III (short name: ATIII)	1107	51	0.63	78	4436	2+	850.405	0.007	8.23137	0.9048	K.FSPENTR.K
18	1	sp|P01008|ANT3_HUMAN	52602.4	0.61	SERPINC1	Antithrombin-III (short name: ATIII)	1107	51	0.63	78	5751	2+	839.414	0.008	9.53045	0.6331	K.FDTISEK.T
18	1	sp|P01008|ANT3_HUMAN	52602.4	0.61	SERPINC1	Antithrombin-III (short name: ATIII)	1107	51	0.63	78	5788	2+	1874.87	0.021	11.2008	0.9973	K.ATEDEGSEQKIPEATNR.R
18	1	sp|P01008|ANT3_HUMAN	52602.4	0.61	SERPINC1	Antithrombin-III (short name: ATIII)	1107	51	0.63	78	7248	2+	1780.68	0.017	9.5469	0.9871	K.ADGESCSASM"MYQEGK.F	1507397	829890
18	1	sp|P01008|ANT3_HUMAN	52602.4	0.61	SERPINC1	Antithrombin-III (short name: ATIII)	1107	51	0.63	78	7924	2+	1126.66	0.011	9.76339	0.9999	K.SKLPGIVAEGR.D
18	1	sp|P01008|ANT3_HUMAN	52602.4	0.61	SERPINC1	Antithrombin-III (short name: ATIII)	1107	51	0.63	78	8916	2+	1764.69	0.022	12.4668	1	K.ADGESCSASMMYQEGK.F	22404564	12341361
18	1	sp|P01008|ANT3_HUMAN	52602.4	0.61	SERPINC1	Antithrombin-III (short name: ATIII)	1107	51	0.63	78	8977	2+	911.531	0.009	9.8735	0.9999	K.LPGIVAEGR.D
18	1	sp|P01008|ANT3_HUMAN	52602.4	0.61	SERPINC1	Antithrombin-III (short name: ATIII)	1107	51	0.63	78	9064	2+	1764.69	0.021	11.9001	1	K.ADGESCSASMMYQEGK.F	20993420	11492501
18	1	sp|P01008|ANT3_HUMAN	52602.4	0.61	SERPINC1	Antithrombin-III (short name: ATIII)	1107	51	0.63	78	9066	2+	1767.71	0.007	3.95993	1	K.ADGESC'SASMMYQEGK.F	20993422	11492500
18	1	sp|P01008|ANT3_HUMAN	52602.4	0.61	SERPINC1	Antithrombin-III (short name: ATIII)	1107	51	0.63	78	9129	2+	911.531	0.007	7.67939	1	K.LPGIVAEGR.D
18	1	sp|P01008|ANT3_HUMAN	52602.4	0.61	SERPINC1	Antithrombin-III (short name: ATIII)	1107	51	0.63	78	9282	2+	911.531	0.009	9.8735	1	K.LPGIVAEGR.D
18	1	sp|P01008|ANT3_HUMAN	52602.4	0.61	SERPINC1	Antithrombin-III (short name: ATIII)	1107	51	0.63	78	11607	3+	1309.61	0.012	9.16306	0.9901	R.DDLYVSDAFHK.A
18	1	sp|P01008|ANT3_HUMAN	52602.4	0.61	SERPINC1	Antithrombin-III (short name: ATIII)	1107	51	0.63	78	11692	2+	1309.61	0.014	10.6902	1	R.DDLYVSDAFHK.A
18	1	sp|P01008|ANT3_HUMAN	52602.4	0.61	SERPINC1	Antithrombin-III (short name: ATIII)	1107	51	0.63	78	11861	2+	1309.61	0.012	9.16306	0.9999	R.DDLYVSDAFHK.A
18	1	sp|P01008|ANT3_HUMAN	52602.4	0.61	SERPINC1	Antithrombin-III (short name: ATIII)	1107	51	0.63	78	13236	2+	1528.74	0.019	12.4285	0.9984	R.FATTFYQHLADSK.N
18	1	sp|P01008|ANT3_HUMAN	52602.4	0.61	SERPINC1	Antithrombin-III (short name: ATIII)	1107	51	0.63	78	13385	2+	1528.74	0.016	10.4661	1	R.FATTFYQHLADSK.N
18	1	sp|P01008|ANT3_HUMAN	52602.4	0.61	SERPINC1	Antithrombin-III (short name: ATIII)	1107	51	0.63	78	13484	3+	1528.74	0.014	9.15785	0.9898	R.FATTFYQHLADSK.N
18	1	sp|P01008|ANT3_HUMAN	52602.4	0.61	SERPINC1	Antithrombin-III (short name: ATIII)	1107	51	0.63	78	15315	3+	1340.66	0.013	9.69669	0.9983	K.TSDQIHFFFAK.L
18	1	sp|P01008|ANT3_HUMAN	52602.4	0.61	SERPINC1	Antithrombin-III (short name: ATIII)	1107	51	0.63	78	15332	2+	1340.66	0.013	9.69669	0.9956	K.TSDQIHFFFAK.L
18	1	sp|P01008|ANT3_HUMAN	52602.4	0.61	SERPINC1	Antithrombin-III (short name: ATIII)	1107	51	0.63	78	17356	2+	1430.79	0.018	12.5805	1	R.VAEGTQVLELPFK.G
18	1	sp|P01008|ANT3_HUMAN	52602.4	0.61	SERPINC1	Antithrombin-III (short name: ATIII)	1107	51	0.63	78	17511	2+	1430.79	0.016	11.1826	1	R.VAEGTQVLELPFK.G
18	1	sp|P01008|ANT3_HUMAN	52602.4	0.61	SERPINC1	Antithrombin-III (short name: ATIII)	1107	51	0.63	78	17543	3+	1668.92	0.015	8.98783	0.9998	K.GDDITMVLILPKPEK.S
18	1	sp|P01008|ANT3_HUMAN	52602.4	0.61	SERPINC1	Antithrombin-III (short name: ATIII)	1107	51	0.63	78	17554	2+	1405.75	-1.068	48.3727	0.7603	R.EVPLNTIIFM"GR.V
18	1	sp|P01008|ANT3_HUMAN	52602.4	0.61	SERPINC1	Antithrombin-III (short name: ATIII)	1107	51	0.63	78	17620	2+	1668.92	0.016	9.58702	0.9999	K.GDDITMVLILPKPEK.S
18	1	sp|P01008|ANT3_HUMAN	52602.4	0.61	SERPINC1	Antithrombin-III (short name: ATIII)	1107	51	0.63	78	17665	2+	1430.79	0.016	11.1826	1	R.VAEGTQVLELPFK.G
18	1	sp|P01008|ANT3_HUMAN	52602.4	0.61	SERPINC1	Antithrombin-III (short name: ATIII)	1107	51	0.63	78	17698	3+	1668.92	0.015	8.98783	0.6514	K.GDDITMVLILPKPEK.S
18	1	sp|P01008|ANT3_HUMAN	52602.4	0.61	SERPINC1	Antithrombin-III (short name: ATIII)	1107	51	0.63	78	17776	2+	1668.92	0.016	9.58702	0.9985	K.GDDITMVLILPKPEK.S
18	1	sp|P01008|ANT3_HUMAN	52602.4	0.61	SERPINC1	Antithrombin-III (short name: ATIII)	1107	51	0.63	78	18108	2+	1668.92	0.019	11.3846	0.9999	K.GDDITMVLILPKPEK.S
18	1	sp|P01008|ANT3_HUMAN	52602.4	0.61	SERPINC1	Antithrombin-III (short name: ATIII)	1107	51	0.63	78	18413	2+	2291.15	0.026	11.348	1	K.AFLEVNEEGSEAAASTAVVIAGR.S
18	1	sp|P01008|ANT3_HUMAN	52602.4	0.61	SERPINC1	Antithrombin-III (short name: ATIII)	1107	51	0.63	78	18434	3+	2291.15	0.023	10.0386	1	K.AFLEVNEEGSEAAASTAVVIAGR.S
18	1	sp|P01008|ANT3_HUMAN	52602.4	0.61	SERPINC1	Antithrombin-III (short name: ATIII)	1107	51	0.63	78	18568	2+	2291.15	0.023	10.0386	1	K.AFLEVNEEGSEAAASTAVVIAGR.S
18	1	sp|P01008|ANT3_HUMAN	52602.4	0.61	SERPINC1	Antithrombin-III (short name: ATIII)	1107	51	0.63	78	18588	3+	2291.15	0.022	9.60216	0.9999	K.AFLEVNEEGSEAAASTAVVIAGR.S
18	1	sp|P01008|ANT3_HUMAN	52602.4	0.61	SERPINC1	Antithrombin-III (short name: ATIII)	1107	51	0.63	78	18734	2+	2291.15	0.025	10.9115	1	K.AFLEVNEEGSEAAASTAVVIAGR.S
18	1	sp|P01008|ANT3_HUMAN	52602.4	0.61	SERPINC1	Antithrombin-III (short name: ATIII)	1107	51	0.63	78	18854	3+	2291.15	0.022	9.60216	0.9978	K.AFLEVNEEGSEAAASTAVVIAGR.S
18	1	sp|P01008|ANT3_HUMAN	52602.4	0.61	SERPINC1	Antithrombin-III (short name: ATIII)	1107	51	0.63	78	18887	2+	2291.15	0.028	12.2209	1	K.AFLEVNEEGSEAAASTAVVIAGR.S
18	1	sp|P01008|ANT3_HUMAN	52602.4	0.61	SERPINC1	Antithrombin-III (short name: ATIII)	1107	51	0.63	78	19020	3+	2291.15	0.022	9.60216	0.9984	K.AFLEVNEEGSEAAASTAVVIAGR.S
18	1	sp|P01008|ANT3_HUMAN	52602.4	0.61	SERPINC1	Antithrombin-III (short name: ATIII)	1107	51	0.63	78	19054	2+	2291.15	0.027	11.7845	1	K.AFLEVNEEGSEAAASTAVVIAGR.S
18	1	sp|P01008|ANT3_HUMAN	52602.4	0.61	SERPINC1	Antithrombin-III (short name: ATIII)	1107	51	0.63	78	19240	3+	2291.15	1.024	10.4751	0.9908	K.AFLEVNEEGSEAAASTAVVIAGR.S
18	1	sp|P01008|ANT3_HUMAN	52602.4	0.61	SERPINC1	Antithrombin-III (short name: ATIII)	1107	51	0.63	78	19272	2+	2291.15	-1.183	79.8725	0.9861	K.AFLEVNEEGSEAAASTAVVIAGR.S
18	1	sp|P01008|ANT3_HUMAN	52602.4	0.61	SERPINC1	Antithrombin-III (short name: ATIII)	1107	51	0.63	78	19595	2+	2291.15	0.031	13.5303	1	K.AFLEVNEEGSEAAASTAVVIAGR.S
18	1	sp|P01008|ANT3_HUMAN	52602.4	0.61	SERPINC1	Antithrombin-III (short name: ATIII)	1107	51	0.63	78	19772	2+	2291.15	0.022	9.60216	1	K.AFLEVNEEGSEAAASTAVVIAGR.S
18	1	sp|P01008|ANT3_HUMAN	52602.4	0.61	SERPINC1	Antithrombin-III (short name: ATIII)	1107	51	0.63	78	19888	3+	2291.15	0.026	11.348	0.9998	K.AFLEVNEEGSEAAASTAVVIAGR.S
18	1	sp|P01008|ANT3_HUMAN	52602.4	0.61	SERPINC1	Antithrombin-III (short name: ATIII)	1107	51	0.63	78	19960	2+	2291.15	0.022	9.60216	0.6031	K.AFLEVNEEGSEAAASTAVVIAGR.S
18	1	sp|P01008|ANT3_HUMAN	52602.4	0.61	SERPINC1	Antithrombin-III (short name: ATIII)	1107	51	0.63	78	19970	2+	1864.9	-1.067	35.9269	0.9995	K.EQLQDM"GLVDLFSPEK.S
18	1	sp|P01008|ANT3_HUMAN	52602.4	0.61	SERPINC1	Antithrombin-III (short name: ATIII)	1107	51	0.63	78	20044	3+	2291.15	0.027	11.7845	0.9974	K.AFLEVNEEGSEAAASTAVVIAGR.S
18	1	sp|P01008|ANT3_HUMAN	52602.4	0.61	SERPINC1	Antithrombin-III (short name: ATIII)	1107	51	0.63	78	20113	2+	2291.15	0.032	13.9668	1	K.AFLEVNEEGSEAAASTAVVIAGR.S
18	1	sp|P01008|ANT3_HUMAN	52602.4	0.61	SERPINC1	Antithrombin-III (short name: ATIII)	1107	51	0.63	78	20199	3+	2291.15	0.019	8.29278	0.9985	K.AFLEVNEEGSEAAASTAVVIAGR.S
18	1	sp|P01008|ANT3_HUMAN	52602.4	0.61	SERPINC1	Antithrombin-III (short name: ATIII)	1107	51	0.63	78	20206	2+	1389.76	0.014	10.0737	1	R.EVPLNTIIFMGR.V
18	1	sp|P01008|ANT3_HUMAN	52602.4	0.61	SERPINC1	Antithrombin-III (short name: ATIII)	1107	51	0.63	78	20351	3+	2291.15	0.018	7.85631	0.6532	K.AFLEVNEEGSEAAASTAVVIAGR.S
18	1	sp|P01008|ANT3_HUMAN	52602.4	0.61	SERPINC1	Antithrombin-III (short name: ATIII)	1107	51	0.63	78	20359	2+	1389.76	0.015	10.7933	1	R.EVPLNTIIFMGR.V
18	1	sp|P01008|ANT3_HUMAN	52602.4	0.61	SERPINC1	Antithrombin-III (short name: ATIII)	1107	51	0.63	78	20374	2+	2291.15	0.033	14.4032	0.9963	K.AFLEVNEEGSEAAASTAVVIAGR.S
18	1	sp|P01008|ANT3_HUMAN	52602.4	0.61	SERPINC1	Antithrombin-III (short name: ATIII)	1107	51	0.63	78	20513	2+	1389.76	0.013	9.35416	0.9999	R.EVPLNTIIFMGR.V
18	1	sp|P01008|ANT3_HUMAN	52602.4	0.61	SERPINC1	Antithrombin-III (short name: ATIII)	1107	51	0.63	78	21297	2+	2291.15	0.009	3.92816	0.9999	K.AFLEVNEEGSEAAASTAVVIAGR.S
18	1	sp|P01008|ANT3_HUMAN	52602.4	0.61	SERPINC1	Antithrombin-III (short name: ATIII)	1107	51	0.63	78	21617	2+	2291.15	0.013	5.674	0.9949	K.AFLEVNEEGSEAAASTAVVIAGR.S
18	1	sp|P01008|ANT3_HUMAN	52602.4	0.61	SERPINC1	Antithrombin-III (short name: ATIII)	1107	51	0.63	78	22089	2+	2291.15	-1.002	0.872924	0.9888	K.AFLEVNEEGSEAAASTAVVIAGR.S
18	1	sp|P01008|ANT3_HUMAN	52602.4	0.61	SERPINC1	Antithrombin-III (short name: ATIII)	1107	51	0.63	78	22109	2+	1848.9	0.013	7.03119	1	K.EQLQDMGLVDLFSPEK.S
18	1	sp|P01008|ANT3_HUMAN	52602.4	0.61	SERPINC1	Antithrombin-III (short name: ATIII)	1107	51	0.63	78	22189	3+	1848.9	0.02	10.8172	0.9999	K.EQLQDMGLVDLFSPEK.S
18	1	sp|P01008|ANT3_HUMAN	52602.4	0.61	SERPINC1	Antithrombin-III (short name: ATIII)	1107	51	0.63	78	22246	2+	2291.15	0.01	4.36462	0.9999	K.AFLEVNEEGSEAAASTAVVIAGR.S
18	1	sp|P01008|ANT3_HUMAN	52602.4	0.61	SERPINC1	Antithrombin-III (short name: ATIII)	1107	51	0.63	78	22251	2+	1848.9	0.017	9.19463	1	K.EQLQDMGLVDLFSPEK.S
18	1	sp|P01008|ANT3_HUMAN	52602.4	0.61	SERPINC1	Antithrombin-III (short name: ATIII)	1107	51	0.63	78	22328	3+	1848.9	0.016	8.65377	0.9989	K.EQLQDMGLVDLFSPEK.S
18	1	sp|P01008|ANT3_HUMAN	52602.4	0.61	SERPINC1	Antithrombin-III (short name: ATIII)	1107	51	0.63	78	22394	2+	1848.9	0.019	10.2764	1	K.EQLQDMGLVDLFSPEK.S
18	1	sp|P01008|ANT3_HUMAN	52602.4	0.61	SERPINC1	Antithrombin-III (short name: ATIII)	1107	51	0.63	78	22477	3+	1848.9	0.013	7.03119	0.9756	K.EQLQDMGLVDLFSPEK.S
18	1	sp|P01008|ANT3_HUMAN	52602.4	0.61	SERPINC1	Antithrombin-III (short name: ATIII)	1107	51	0.63	78	22563	2+	2291.15	0.024	10.4751	1	K.AFLEVNEEGSEAAASTAVVIAGR.S
18	1	sp|P01008|ANT3_HUMAN	52602.4	0.61	SERPINC1	Antithrombin-III (short name: ATIII)	1107	51	0.63	78	22719	2+	2291.15	0.021	9.1657	0.9999	K.AFLEVNEEGSEAAASTAVVIAGR.S
18	1	sp|P01008|ANT3_HUMAN	52602.4	0.61	SERPINC1	Antithrombin-III (short name: ATIII)	1107	51	0.63	78	22727	3+	2291.15	0.022	9.60216	0.9576	K.AFLEVNEEGSEAAASTAVVIAGR.S
18	1	sp|P01008|ANT3_HUMAN	52602.4	0.61	SERPINC1	Antithrombin-III (short name: ATIII)	1107	51	0.63	78	22894	2+	2291.15	0.008	3.49169	0.8427	K.AFLEVNEEGSEAAASTAVVIAGR.S
18	1	sp|P01008|ANT3_HUMAN	52602.4	0.61	SERPINC1	Antithrombin-III (short name: ATIII)	1107	51	0.63	78	23118	2+	2291.15	0.019	8.29278	1	K.AFLEVNEEGSEAAASTAVVIAGR.S
18	1	sp|P01008|ANT3_HUMAN	52602.4	0.61	SERPINC1	Antithrombin-III (short name: ATIII)	1107	51	0.63	78	23539	3+	2291.15	0.01	4.36462	0.9266	K.AFLEVNEEGSEAAASTAVVIAGR.S
18	1	sp|P01008|ANT3_HUMAN	52602.4	0.61	SERPINC1	Antithrombin-III (short name: ATIII)	1107	51	0.63	78	23566	2+	2291.15	0.024	10.4751	1	K.AFLEVNEEGSEAAASTAVVIAGR.S
18	1	sp|P01008|ANT3_HUMAN	52602.4	0.61	SERPINC1	Antithrombin-III (short name: ATIII)	1107	51	0.63	78	23983	3+	2291.15	0.026	11.348	0.9966	K.AFLEVNEEGSEAAASTAVVIAGR.S
18	1	sp|P01008|ANT3_HUMAN	52602.4	0.61	SERPINC1	Antithrombin-III (short name: ATIII)	1107	51	0.63	78	24075	2+	2291.15	0.015	6.54693	0.9971	K.AFLEVNEEGSEAAASTAVVIAGR.S
18	1	sp|P01008|ANT3_HUMAN	52602.4	0.61	SERPINC1	Antithrombin-III (short name: ATIII)	1107	51	0.63	78	24226	2+	2291.15	0.018	7.85631	1	K.AFLEVNEEGSEAAASTAVVIAGR.S
18	1	sp|P01008|ANT3_HUMAN	52602.4	0.61	SERPINC1	Antithrombin-III (short name: ATIII)	1107	51	0.63	78	24246	3+	2291.15	0.03	13.0939	0.8673	K.AFLEVNEEGSEAAASTAVVIAGR.S
18	1	sp|P01008|ANT3_HUMAN	52602.4	0.61	SERPINC1	Antithrombin-III (short name: ATIII)	1107	51	0.63	78	24392	2+	2291.15	1.025	10.9115	0.9947	K.AFLEVNEEGSEAAASTAVVIAGR.S
18	1	sp|P01008|ANT3_HUMAN	52602.4	0.61	SERPINC1	Antithrombin-III (short name: ATIII)	1107	51	0.63	78	24433	2+	2315.12	0.018	7.77497	0.9933	K.NDNDNIFLSPLSISTAFAM"TK.L
18	1	sp|P01008|ANT3_HUMAN	52602.4	0.61	SERPINC1	Antithrombin-III (short name: ATIII)	1107	51	0.63	78	25149	3+	2291.15	0.021	9.1657	0.997	K.AFLEVNEEGSEAAASTAVVIAGR.S
18	1	sp|P01008|ANT3_HUMAN	52602.4	0.61	SERPINC1	Antithrombin-III (short name: ATIII)	1107	51	0.63	78	25290	3+	2291.15	0.024	10.4751	0.9999	K.AFLEVNEEGSEAAASTAVVIAGR.S
18	1	sp|P01008|ANT3_HUMAN	52602.4	0.61	SERPINC1	Antithrombin-III (short name: ATIII)	1107	51	0.63	78	25425	3+	2291.15	0.022	9.60216	0.9994	K.AFLEVNEEGSEAAASTAVVIAGR.S
18	1	sp|P01008|ANT3_HUMAN	52602.4	0.61	SERPINC1	Antithrombin-III (short name: ATIII)	1107	51	0.63	78	25597	2+	2299.13	0.026	11.3086	0.9998	K.NDNDNIFLSPLSISTAFAMTK.L
18	1	sp|P01008|ANT3_HUMAN	52602.4	0.61	SERPINC1	Antithrombin-III (short name: ATIII)	1107	51	0.63	78	25739	2+	2299.13	0.023	10.0038	0.9329	K.NDNDNIFLSPLSISTAFAMTK.L
18	1	sp|P01008|ANT3_HUMAN	52602.4	0.61	SERPINC1	Antithrombin-III (short name: ATIII)	1107	51	0.63	78	25750	3+	2299.13	1.028	12.1785	0.9576	K.NDNDNIFLSPLSISTAFAMTK.L
18	1	sp|P01008|ANT3_HUMAN	52602.4	0.61	SERPINC1	Antithrombin-III (short name: ATIII)	1107	51	0.63	78	25986	3+	2291.15	0.022	9.60216	0.8124	K.AFLEVNEEGSEAAASTAVVIAGR.S
18	1	sp|P01008|ANT3_HUMAN	52602.4	0.61	SERPINC1	Antithrombin-III (short name: ATIII)	1107	51	0.63	78	26172	3+	2291.15	1.024	10.4751	0.698	K.AFLEVNEEGSEAAASTAVVIAGR.S
18	1	sp|P01008|ANT3_HUMAN	52602.4	0.61	SERPINC1	Antithrombin-III (short name: ATIII)	1107	51	0.63	78	28006	2+	2291.15	1.042	18.3314	0.6639	K.AFLEVNEEGSEAAASTAVVIAGR.S
18	1	sp|P01008|ANT3_HUMAN	52602.4	0.61	SERPINC1	Antithrombin-III (short name: ATIII)	1107	51	0.63	78	28353	2+	2291.15	0.019	8.29278	0.9943	K.AFLEVNEEGSEAAASTAVVIAGR.S
18	1	sp|P01008|ANT3_HUMAN	52602.4	0.61	SERPINC1	Antithrombin-III (short name: ATIII)	1107	51	0.63	78	29181	2+	2291.15	0.018	7.85631	0.9995	K.AFLEVNEEGSEAAASTAVVIAGR.S
18	1	sp|P01008|ANT3_HUMAN	52602.4	0.61	SERPINC1	Antithrombin-III (short name: ATIII)	1107	51	0.63	78	29361	3+	2804.57	0.041	14.619	0.9727	R.ITDVIPSEAINELTVLVLVNTIYFK.G
18	1	sp|P01008|ANT3_HUMAN	52602.4	0.61	SERPINC1	Antithrombin-III (short name: ATIII)	1107	51	0.63	78	29362	2+	2804.57	0.032	11.4099	0.9662	R.ITDVIPSEAINELTVLVLVNTIYFK.G
18	1	sp|P01008|ANT3_HUMAN	52602.4	0.61	SERPINC1	Antithrombin-III (short name: ATIII)	1107	51	0.63	78	29441	2+	2291.15	0.018	7.85631	1	K.AFLEVNEEGSEAAASTAVVIAGR.S
18	1	sp|P01008|ANT3_HUMAN	52602.4	0.61	SERPINC1	Antithrombin-III (short name: ATIII)	1107	51	0.63	78	29757	3+	2291.15	1.024	10.4751	0.9943	K.AFLEVNEEGSEAAASTAVVIAGR.S
18	1	sp|P01008|ANT3_HUMAN	52602.4	0.61	SERPINC1	Antithrombin-III (short name: ATIII)	1107	51	0.63	78	29835	2+	2291.15	0.015	6.54693	0.9997	K.AFLEVNEEGSEAAASTAVVIAGR.S
18	1	sp|P01008|ANT3_HUMAN	52602.4	0.61	SERPINC1	Antithrombin-III (short name: ATIII)	1107	51	0.63	78	29990	2+	2291.15	0.022	9.60216	0.984	K.AFLEVNEEGSEAAASTAVVIAGR.S
18	1	sp|P01008|ANT3_HUMAN	52602.4	0.61	SERPINC1	Antithrombin-III (short name: ATIII)	1107	51	0.63	78	30135	2+	2291.15	0.023	10.0386	1	K.AFLEVNEEGSEAAASTAVVIAGR.S
18	1	sp|P01008|ANT3_HUMAN	52602.4	0.61	SERPINC1	Antithrombin-III (short name: ATIII)	1107	51	0.63	78	30474	2+	2291.15	0.018	7.85631	0.9886	K.AFLEVNEEGSEAAASTAVVIAGR.S
18	1	sp|P01008|ANT3_HUMAN	52602.4	0.61	SERPINC1	Antithrombin-III (short name: ATIII)	1107	51	0.63	78	30605	2+	2291.15	0.02	8.72924	0.9989	K.AFLEVNEEGSEAAASTAVVIAGR.S
18	1	sp|P01008|ANT3_HUMAN	52602.4	0.61	SERPINC1	Antithrombin-III (short name: ATIII)	1107	51	0.63	78	30741	2+	2291.15	0.02	8.72924	0.8669	K.AFLEVNEEGSEAAASTAVVIAGR.S
18	1	sp|P01008|ANT3_HUMAN	52602.4	0.61	SERPINC1	Antithrombin-III (short name: ATIII)	1107	51	0.63	78	31248	2+	2291.15	0.022	9.60216	0.9948	K.AFLEVNEEGSEAAASTAVVIAGR.S
18	1	sp|P01008|ANT3_HUMAN	52602.4	0.61	SERPINC1	Antithrombin-III (short name: ATIII)	1107	51	0.63	78	31286	3+	2291.15	0.021	9.1657	0.887	K.AFLEVNEEGSEAAASTAVVIAGR.S
18	1	sp|P01008|ANT3_HUMAN	52602.4	0.61	SERPINC1	Antithrombin-III (short name: ATIII)	1107	51	0.63	78	31381	2+	2291.15	0.024	10.4751	1	K.AFLEVNEEGSEAAASTAVVIAGR.S
18	1	sp|P01008|ANT3_HUMAN	52602.4	0.61	SERPINC1	Antithrombin-III (short name: ATIII)	1107	51	0.63	78	31429	3+	2291.15	0.023	10.0386	0.9999	K.AFLEVNEEGSEAAASTAVVIAGR.S
18	1	sp|P01008|ANT3_HUMAN	52602.4	0.61	SERPINC1	Antithrombin-III (short name: ATIII)	1107	51	0.63	78	4806	2+	850.405	0.007	8.23137	0.8464	K.FSPENTR.K
18	1	sp|P01008|ANT3_HUMAN	52602.4	0.61	SERPINC1	Antithrombin-III (short name: ATIII)	1107	51	0.63	78	6017	2+	1874.87	0.018	9.60065	0.9472	K.ATEDEGSEQKIPEATNR.R
18	1	sp|P01008|ANT3_HUMAN	52602.4	0.61	SERPINC1	Antithrombin-III (short name: ATIII)	1107	51	0.63	78	6022	2+	839.414	0.007	8.33915	0.76	K.FDTISEK.T
18	1	sp|P01008|ANT3_HUMAN	52602.4	0.61	SERPINC1	Antithrombin-III (short name: ATIII)	1107	51	0.63	78	6144	3+	1874.87	0.015	8.00054	0.7264	K.ATEDEGSEQKIPEATNR.R
18	1	sp|P01008|ANT3_HUMAN	52602.4	0.61	SERPINC1	Antithrombin-III (short name: ATIII)	1107	51	0.63	78	6808	2+	1780.68	0.013	7.30057	0.878	K.ADGESCSASMM"YQEGK.F	1.0453e+06	544302
18	1	sp|P01008|ANT3_HUMAN	52602.4	0.61	SERPINC1	Antithrombin-III (short name: ATIII)	1107	51	0.63	78	6858	2+	1783.7	1.012	6.72758	0.8449	K.ADGESC'SASMM"YQEGK.F	1.0453e+06	544302
18	1	sp|P01008|ANT3_HUMAN	52602.4	0.61	SERPINC1	Antithrombin-III (short name: ATIII)	1107	51	0.63	78	7346	2+	1780.68	0.019	10.6701	0.9996	K.ADGESCSASM"MYQEGK.F	1.25463e+06	707886
18	1	sp|P01008|ANT3_HUMAN	52602.4	0.61	SERPINC1	Antithrombin-III (short name: ATIII)	1107	51	0.63	78	7386	2+	1783.7	0.012	6.72758	0.9463	K.ADGESC'SASM"MYQEGK.F	1.25463e+06	707886
18	1	sp|P01008|ANT3_HUMAN	52602.4	0.61	SERPINC1	Antithrombin-III (short name: ATIII)	1107	51	0.63	78	8265	2+	1126.66	0.009	7.98823	0.9662	K.SKLPGIVAEGR.D
18	1	sp|P01008|ANT3_HUMAN	52602.4	0.61	SERPINC1	Antithrombin-III (short name: ATIII)	1107	51	0.63	78	8854	2+	1767.71	1.007	3.95993	0.9954	K.ADGESC'SASMMYQEGK.F	16290276	8976313
18	1	sp|P01008|ANT3_HUMAN	52602.4	0.61	SERPINC1	Antithrombin-III (short name: ATIII)	1107	51	0.63	78	8959	2+	1764.69	0.02	11.3335	1	K.ADGESCSASMMYQEGK.F	16532485	9201807
18	1	sp|P01008|ANT3_HUMAN	52602.4	0.61	SERPINC1	Antithrombin-III (short name: ATIII)	1107	51	0.63	78	8991	2+	1767.71	0.007	3.95993	1	K.ADGESC'SASMMYQEGK.F	15897787	8906704
18	1	sp|P01008|ANT3_HUMAN	52602.4	0.61	SERPINC1	Antithrombin-III (short name: ATIII)	1107	51	0.63	78	9131	2+	911.531	0.008	8.77644	1	K.LPGIVAEGR.D
18	1	sp|P01008|ANT3_HUMAN	52602.4	0.61	SERPINC1	Antithrombin-III (short name: ATIII)	1107	51	0.63	78	9265	2+	911.531	0.008	8.77644	0.9999	K.LPGIVAEGR.D
18	1	sp|P01008|ANT3_HUMAN	52602.4	0.61	SERPINC1	Antithrombin-III (short name: ATIII)	1107	51	0.63	78	9408	2+	911.531	0.009	9.8735	1	K.LPGIVAEGR.D
18	1	sp|P01008|ANT3_HUMAN	52602.4	0.61	SERPINC1	Antithrombin-III (short name: ATIII)	1107	51	0.63	78	10883	2+	908.472	0.007	7.70524	0.6494	R.IEDGFSLK.E
18	1	sp|P01008|ANT3_HUMAN	52602.4	0.61	SERPINC1	Antithrombin-III (short name: ATIII)	1107	51	0.63	78	11458	3+	1309.61	0.012	9.16306	0.8138	R.DDLYVSDAFHK.A
18	1	sp|P01008|ANT3_HUMAN	52602.4	0.61	SERPINC1	Antithrombin-III (short name: ATIII)	1107	51	0.63	78	11532	2+	1309.61	0.013	9.92665	0.9999	R.DDLYVSDAFHK.A
18	1	sp|P01008|ANT3_HUMAN	52602.4	0.61	SERPINC1	Antithrombin-III (short name: ATIII)	1107	51	0.63	78	11609	3+	1309.61	0.013	9.92665	0.993	R.DDLYVSDAFHK.A
18	1	sp|P01008|ANT3_HUMAN	52602.4	0.61	SERPINC1	Antithrombin-III (short name: ATIII)	1107	51	0.63	78	11685	2+	1309.61	0.013	9.92665	1	R.DDLYVSDAFHK.A
18	1	sp|P01008|ANT3_HUMAN	52602.4	0.61	SERPINC1	Antithrombin-III (short name: ATIII)	1107	51	0.63	78	12997	2+	1528.74	0.018	11.7744	1	R.FATTFYQHLADSK.N
18	1	sp|P01008|ANT3_HUMAN	52602.4	0.61	SERPINC1	Antithrombin-III (short name: ATIII)	1107	51	0.63	78	13148	2+	1528.74	0.014	9.15785	1	R.FATTFYQHLADSK.N
18	1	sp|P01008|ANT3_HUMAN	52602.4	0.61	SERPINC1	Antithrombin-III (short name: ATIII)	1107	51	0.63	78	13848	2+	1442.67	0.005	3.4658	0.9933	R.DIPMNPM"C'IYR.S	3.04147e+06	7.57758e+06
18	1	sp|P01008|ANT3_HUMAN	52602.4	0.61	SERPINC1	Antithrombin-III (short name: ATIII)	1107	51	0.63	78	14430	3+	1211.64	0.011	9.07859	0.9679	R.FRIEDGFSLK.E
18	1	sp|P01008|ANT3_HUMAN	52602.4	0.61	SERPINC1	Antithrombin-III (short name: ATIII)	1107	51	0.63	78	15168	2+	1586.89	0.017	10.7128	0.9999	R.RVAEGTQVLELPFK.G
18	1	sp|P01008|ANT3_HUMAN	52602.4	0.61	SERPINC1	Antithrombin-III (short name: ATIII)	1107	51	0.63	78	15190	3+	1340.66	0.012	8.9508	0.6231	K.TSDQIHFFFAK.L
18	1	sp|P01008|ANT3_HUMAN	52602.4	0.61	SERPINC1	Antithrombin-III (short name: ATIII)	1107	51	0.63	78	15195	2+	1340.66	0.015	11.1885	0.9989	K.TSDQIHFFFAK.L
18	1	sp|P01008|ANT3_HUMAN	52602.4	0.61	SERPINC1	Antithrombin-III (short name: ATIII)	1107	51	0.63	78	15221	2+	1684.92	-1.039	23.1465	0.7836	K.GDDITM"VLILPKPEK.S
18	1	sp|P01008|ANT3_HUMAN	52602.4	0.61	SERPINC1	Antithrombin-III (short name: ATIII)	1107	51	0.63	78	15351	2+	1340.66	0.013	9.69669	0.9987	K.TSDQIHFFFAK.L
18	1	sp|P01008|ANT3_HUMAN	52602.4	0.61	SERPINC1	Antithrombin-III (short name: ATIII)	1107	51	0.63	78	15353	3+	1340.66	0.012	8.9508	0.9949	K.TSDQIHFFFAK.L
18	1	sp|P01008|ANT3_HUMAN	52602.4	0.61	SERPINC1	Antithrombin-III (short name: ATIII)	1107	51	0.63	78	15750	3+	1232.73	1.019	15.413	0.977	K.ANRPFLVFIR.E
18	1	sp|P01008|ANT3_HUMAN	52602.4	0.61	SERPINC1	Antithrombin-III (short name: ATIII)	1107	51	0.63	78	17009	2+	1430.79	0.015	10.4837	1	R.VAEGTQVLELPFK.G
18	1	sp|P01008|ANT3_HUMAN	52602.4	0.61	SERPINC1	Antithrombin-III (short name: ATIII)	1107	51	0.63	78	17064	3+	1668.92	0.016	9.58702	0.8246	K.GDDITMVLILPKPEK.S
18	1	sp|P01008|ANT3_HUMAN	52602.4	0.61	SERPINC1	Antithrombin-III (short name: ATIII)	1107	51	0.63	78	17097	2+	1668.92	0.018	10.7854	0.9999	K.GDDITMVLILPKPEK.S
18	1	sp|P01008|ANT3_HUMAN	52602.4	0.61	SERPINC1	Antithrombin-III (short name: ATIII)	1107	51	0.63	78	17208	3+	1668.92	0.014	8.38864	0.9928	K.GDDITMVLILPKPEK.S
18	1	sp|P01008|ANT3_HUMAN	52602.4	0.61	SERPINC1	Antithrombin-III (short name: ATIII)	1107	51	0.63	78	17240	2+	1668.92	0.015	8.98783	0.9997	K.GDDITMVLILPKPEK.S
18	1	sp|P01008|ANT3_HUMAN	52602.4	0.61	SERPINC1	Antithrombin-III (short name: ATIII)	1107	51	0.63	78	17391	2+	1668.92	0.021	12.583	0.982	K.GDDITMVLILPKPEK.S
18	1	sp|P01008|ANT3_HUMAN	52602.4	0.61	SERPINC1	Antithrombin-III (short name: ATIII)	1107	51	0.63	78	17549	2+	2291.15	0.024	10.4751	1	K.AFLEVNEEGSEAAASTAVVIAGR.S
18	1	sp|P01008|ANT3_HUMAN	52602.4	0.61	SERPINC1	Antithrombin-III (short name: ATIII)	1107	51	0.63	78	17691	2+	2291.15	0.023	10.0386	1	K.AFLEVNEEGSEAAASTAVVIAGR.S
18	1	sp|P01008|ANT3_HUMAN	52602.4	0.61	SERPINC1	Antithrombin-III (short name: ATIII)	1107	51	0.63	78	17725	3+	2291.15	0.024	10.4751	0.9999	K.AFLEVNEEGSEAAASTAVVIAGR.S
18	1	sp|P01008|ANT3_HUMAN	52602.4	0.61	SERPINC1	Antithrombin-III (short name: ATIII)	1107	51	0.63	78	17850	2+	2291.15	0.022	9.60216	1	K.AFLEVNEEGSEAAASTAVVIAGR.S
18	1	sp|P01008|ANT3_HUMAN	52602.4	0.61	SERPINC1	Antithrombin-III (short name: ATIII)	1107	51	0.63	78	17883	3+	2291.15	0.024	10.4751	1	K.AFLEVNEEGSEAAASTAVVIAGR.S
18	1	sp|P01008|ANT3_HUMAN	52602.4	0.61	SERPINC1	Antithrombin-III (short name: ATIII)	1107	51	0.63	78	17990	2+	2291.15	0.027	11.7845	1	K.AFLEVNEEGSEAAASTAVVIAGR.S
18	1	sp|P01008|ANT3_HUMAN	52602.4	0.61	SERPINC1	Antithrombin-III (short name: ATIII)	1107	51	0.63	78	18100	3+	2291.15	0.023	10.0386	0.9982	K.AFLEVNEEGSEAAASTAVVIAGR.S
18	1	sp|P01008|ANT3_HUMAN	52602.4	0.61	SERPINC1	Antithrombin-III (short name: ATIII)	1107	51	0.63	78	18148	2+	2291.15	0.026	11.348	1	K.AFLEVNEEGSEAAASTAVVIAGR.S
18	1	sp|P01008|ANT3_HUMAN	52602.4	0.61	SERPINC1	Antithrombin-III (short name: ATIII)	1107	51	0.63	78	18694	2+	2291.15	0.023	10.0386	1	K.AFLEVNEEGSEAAASTAVVIAGR.S
18	1	sp|P01008|ANT3_HUMAN	52602.4	0.61	SERPINC1	Antithrombin-III (short name: ATIII)	1107	51	0.63	78	18709	3+	2291.15	-0.034	14.8397	0.9925	K.AFLEVNEEGSEAAASTAVVIAGR.S
18	1	sp|P01008|ANT3_HUMAN	52602.4	0.61	SERPINC1	Antithrombin-III (short name: ATIII)	1107	51	0.63	78	19046	3+	2291.15	0.027	11.7845	0.8639	K.AFLEVNEEGSEAAASTAVVIAGR.S
18	1	sp|P01008|ANT3_HUMAN	52602.4	0.61	SERPINC1	Antithrombin-III (short name: ATIII)	1107	51	0.63	78	19206	3+	2291.15	0.024	10.4751	0.9971	K.AFLEVNEEGSEAAASTAVVIAGR.S
18	1	sp|P01008|ANT3_HUMAN	52602.4	0.61	SERPINC1	Antithrombin-III (short name: ATIII)	1107	51	0.63	78	19236	2+	2291.15	1.062	27.0606	0.7886	K.AFLEVNEEGSEAAASTAVVIAGR.S
18	1	sp|P01008|ANT3_HUMAN	52602.4	0.61	SERPINC1	Antithrombin-III (short name: ATIII)	1107	51	0.63	78	19381	2+	2291.15	1.026	11.348	0.9989	K.AFLEVNEEGSEAAASTAVVIAGR.S
18	1	sp|P01008|ANT3_HUMAN	52602.4	0.61	SERPINC1	Antithrombin-III (short name: ATIII)	1107	51	0.63	78	19414	2+	1371.74	0.015	10.935	0.7145	R.E^VPLNTIIFMGR.V
18	1	sp|P01008|ANT3_HUMAN	52602.4	0.61	SERPINC1	Antithrombin-III (short name: ATIII)	1107	51	0.63	78	19418	2+	1389.76	0.013	9.35416	1	R.EVPLNTIIFMGR.V
18	1	sp|P01008|ANT3_HUMAN	52602.4	0.61	SERPINC1	Antithrombin-III (short name: ATIII)	1107	51	0.63	78	19508	3+	2291.15	0.011	4.80108	0.9813	K.AFLEVNEEGSEAAASTAVVIAGR.S
18	1	sp|P01008|ANT3_HUMAN	52602.4	0.61	SERPINC1	Antithrombin-III (short name: ATIII)	1107	51	0.63	78	19521	2+	2291.15	0.007	3.05523	0.9787	K.AFLEVNEEGSEAAASTAVVIAGR.S
18	1	sp|P01008|ANT3_HUMAN	52602.4	0.61	SERPINC1	Antithrombin-III (short name: ATIII)	1107	51	0.63	78	19563	2+	1389.76	0.013	9.35416	1	R.EVPLNTIIFMGR.V
18	1	sp|P01008|ANT3_HUMAN	52602.4	0.61	SERPINC1	Antithrombin-III (short name: ATIII)	1107	51	0.63	78	19865	2+	2291.15	0	0	0.856	K.AFLEVNEEGSEAAASTAVVIAGR.S
18	1	sp|P01008|ANT3_HUMAN	52602.4	0.61	SERPINC1	Antithrombin-III (short name: ATIII)	1107	51	0.63	78	20079	3+	2291.15	1.024	10.4751	0.7963	K.AFLEVNEEGSEAAASTAVVIAGR.S
18	1	sp|P01008|ANT3_HUMAN	52602.4	0.61	SERPINC1	Antithrombin-III (short name: ATIII)	1107	51	0.63	78	20183	2+	2291.15	0.013	5.674	0.9992	K.AFLEVNEEGSEAAASTAVVIAGR.S
18	1	sp|P01008|ANT3_HUMAN	52602.4	0.61	SERPINC1	Antithrombin-III (short name: ATIII)	1107	51	0.63	78	20223	3+	2291.15	0.016	6.98339	0.9857	K.AFLEVNEEGSEAAASTAVVIAGR.S
18	1	sp|P01008|ANT3_HUMAN	52602.4	0.61	SERPINC1	Antithrombin-III (short name: ATIII)	1107	51	0.63	78	20450	2+	2291.15	1.019	8.29278	0.9997	K.AFLEVNEEGSEAAASTAVVIAGR.S
18	1	sp|P01008|ANT3_HUMAN	52602.4	0.61	SERPINC1	Antithrombin-III (short name: ATIII)	1107	51	0.63	78	20512	3+	2291.15	0.02	8.72924	0.7666	K.AFLEVNEEGSEAAASTAVVIAGR.S
18	1	sp|P01008|ANT3_HUMAN	52602.4	0.61	SERPINC1	Antithrombin-III (short name: ATIII)	1107	51	0.63	78	20984	3+	2291.15	1.024	10.4751	0.7691	K.AFLEVNEEGSEAAASTAVVIAGR.S
18	1	sp|P01008|ANT3_HUMAN	52602.4	0.61	SERPINC1	Antithrombin-III (short name: ATIII)	1107	51	0.63	78	21022	2+	1848.9	1.028	15.1441	1	K.EQLQDMGLVDLFSPEK.S
18	1	sp|P01008|ANT3_HUMAN	52602.4	0.61	SERPINC1	Antithrombin-III (short name: ATIII)	1107	51	0.63	78	21085	2+	2291.15	1.037	16.1491	0.9992	K.AFLEVNEEGSEAAASTAVVIAGR.S
18	1	sp|P01008|ANT3_HUMAN	52602.4	0.61	SERPINC1	Antithrombin-III (short name: ATIII)	1107	51	0.63	78	21156	2+	1848.9	0.02	10.8172	1	K.EQLQDMGLVDLFSPEK.S
18	1	sp|P01008|ANT3_HUMAN	52602.4	0.61	SERPINC1	Antithrombin-III (short name: ATIII)	1107	51	0.63	78	21178	3+	1848.9	0.018	9.73549	0.9985	K.EQLQDMGLVDLFSPEK.S
18	1	sp|P01008|ANT3_HUMAN	52602.4	0.61	SERPINC1	Antithrombin-III (short name: ATIII)	1107	51	0.63	78	21329	3+	1848.9	0.018	9.73549	0.99	K.EQLQDMGLVDLFSPEK.S
18	1	sp|P01008|ANT3_HUMAN	52602.4	0.61	SERPINC1	Antithrombin-III (short name: ATIII)	1107	51	0.63	78	21434	3+	2291.15	1.024	10.4751	0.9926	K.AFLEVNEEGSEAAASTAVVIAGR.S
18	1	sp|P01008|ANT3_HUMAN	52602.4	0.61	SERPINC1	Antithrombin-III (short name: ATIII)	1107	51	0.63	78	21569	2+	2291.15	0.012	5.23754	0.9699	K.AFLEVNEEGSEAAASTAVVIAGR.S
18	1	sp|P01008|ANT3_HUMAN	52602.4	0.61	SERPINC1	Antithrombin-III (short name: ATIII)	1107	51	0.63	78	21619	3+	2291.15	1.024	10.4751	0.9743	K.AFLEVNEEGSEAAASTAVVIAGR.S
18	1	sp|P01008|ANT3_HUMAN	52602.4	0.61	SERPINC1	Antithrombin-III (short name: ATIII)	1107	51	0.63	78	21715	2+	2291.15	1.018	7.85631	0.9895	K.AFLEVNEEGSEAAASTAVVIAGR.S
18	1	sp|P01008|ANT3_HUMAN	52602.4	0.61	SERPINC1	Antithrombin-III (short name: ATIII)	1107	51	0.63	78	22056	2+	2291.15	0.028	12.2209	0.9824	K.AFLEVNEEGSEAAASTAVVIAGR.S
18	1	sp|P01008|ANT3_HUMAN	52602.4	0.61	SERPINC1	Antithrombin-III (short name: ATIII)	1107	51	0.63	78	22224	3+	2291.15	0.016	6.98339	0.9425	K.AFLEVNEEGSEAAASTAVVIAGR.S
18	1	sp|P01008|ANT3_HUMAN	52602.4	0.61	SERPINC1	Antithrombin-III (short name: ATIII)	1107	51	0.63	78	22534	3+	2291.15	0.034	14.8397	0.633	K.AFLEVNEEGSEAAASTAVVIAGR.S
18	1	sp|P01008|ANT3_HUMAN	52602.4	0.61	SERPINC1	Antithrombin-III (short name: ATIII)	1107	51	0.63	78	22668	3+	2291.15	0.026	11.348	0.989	K.AFLEVNEEGSEAAASTAVVIAGR.S
18	1	sp|P01008|ANT3_HUMAN	52602.4	0.61	SERPINC1	Antithrombin-III (short name: ATIII)	1107	51	0.63	78	23313	3+	2291.15	0.026	11.348	0.975	K.AFLEVNEEGSEAAASTAVVIAGR.S
18	1	sp|P01008|ANT3_HUMAN	52602.4	0.61	SERPINC1	Antithrombin-III (short name: ATIII)	1107	51	0.63	78	23446	3+	2291.15	0.025	10.9115	0.9993	K.AFLEVNEEGSEAAASTAVVIAGR.S
18	1	sp|P01008|ANT3_HUMAN	52602.4	0.61	SERPINC1	Antithrombin-III (short name: ATIII)	1107	51	0.63	78	23578	3+	2291.15	0.023	10.0386	0.9812	K.AFLEVNEEGSEAAASTAVVIAGR.S
18	1	sp|P01008|ANT3_HUMAN	52602.4	0.61	SERPINC1	Antithrombin-III (short name: ATIII)	1107	51	0.63	78	23710	3+	2291.15	0.024	10.4751	0.9983	K.AFLEVNEEGSEAAASTAVVIAGR.S
18	1	sp|P01008|ANT3_HUMAN	52602.4	0.61	SERPINC1	Antithrombin-III (short name: ATIII)	1107	51	0.63	78	23843	3+	2291.15	0.02	8.72924	0.8176	K.AFLEVNEEGSEAAASTAVVIAGR.S
18	1	sp|P01008|ANT3_HUMAN	52602.4	0.61	SERPINC1	Antithrombin-III (short name: ATIII)	1107	51	0.63	78	23973	3+	2291.15	0.023	10.0386	0.9947	K.AFLEVNEEGSEAAASTAVVIAGR.S
18	1	sp|P01008|ANT3_HUMAN	52602.4	0.61	SERPINC1	Antithrombin-III (short name: ATIII)	1107	51	0.63	78	24105	3+	2291.15	0.032	13.9668	0.9998	K.AFLEVNEEGSEAAASTAVVIAGR.S
18	1	sp|P01008|ANT3_HUMAN	52602.4	0.61	SERPINC1	Antithrombin-III (short name: ATIII)	1107	51	0.63	78	24108	2+	2299.13	1.03	13.0484	0.9367	K.NDNDNIFLSPLSISTAFAMTK.L
18	1	sp|P01008|ANT3_HUMAN	52602.4	0.61	SERPINC1	Antithrombin-III (short name: ATIII)	1107	51	0.63	78	24236	2+	2299.13	0.028	12.1785	1	K.NDNDNIFLSPLSISTAFAMTK.L
18	1	sp|P01008|ANT3_HUMAN	52602.4	0.61	SERPINC1	Antithrombin-III (short name: ATIII)	1107	51	0.63	78	24259	3+	2299.13	0.03	13.0484	0.9993	K.NDNDNIFLSPLSISTAFAMTK.L
18	1	sp|P01008|ANT3_HUMAN	52602.4	0.61	SERPINC1	Antithrombin-III (short name: ATIII)	1107	51	0.63	78	24580	3+	2291.15	1.024	10.4751	0.9948	K.AFLEVNEEGSEAAASTAVVIAGR.S
18	1	sp|P01008|ANT3_HUMAN	52602.4	0.61	SERPINC1	Antithrombin-III (short name: ATIII)	1107	51	0.63	78	24723	3+	2291.15	0.026	11.348	0.9975	K.AFLEVNEEGSEAAASTAVVIAGR.S
18	1	sp|P01008|ANT3_HUMAN	52602.4	0.61	SERPINC1	Antithrombin-III (short name: ATIII)	1107	51	0.63	78	27366	2+	2291.15	0.018	7.85631	0.9654	K.AFLEVNEEGSEAAASTAVVIAGR.S
18	1	sp|P01008|ANT3_HUMAN	52602.4	0.61	SERPINC1	Antithrombin-III (short name: ATIII)	1107	51	0.63	78	27386	3+	2291.15	0.024	10.4751	1	K.AFLEVNEEGSEAAASTAVVIAGR.S
18	1	sp|P01008|ANT3_HUMAN	52602.4	0.61	SERPINC1	Antithrombin-III (short name: ATIII)	1107	51	0.63	78	27538	3+	3066.5	0.03	9.78315	0.9999	K.ELTPEVLQEWLDELEEMMLVVHMPR.F
18	1	sp|P01008|ANT3_HUMAN	52602.4	0.61	SERPINC1	Antithrombin-III (short name: ATIII)	1107	51	0.63	78	27561	3+	2804.57	0.028	9.98371	0.9999	R.ITDVIPSEAINELTVLVLVNTIYFK.G
18	1	sp|P01008|ANT3_HUMAN	52602.4	0.61	SERPINC1	Antithrombin-III (short name: ATIII)	1107	51	0.63	78	27562	2+	2804.57	0.025	8.91402	0.9999	R.ITDVIPSEAINELTVLVLVNTIYFK.G
18	1	sp|P01008|ANT3_HUMAN	52602.4	0.61	SERPINC1	Antithrombin-III (short name: ATIII)	1107	51	0.63	78	27605	3+	2291.15	0.024	10.4751	0.9945	K.AFLEVNEEGSEAAASTAVVIAGR.S
18	1	sp|P01008|ANT3_HUMAN	52602.4	0.61	SERPINC1	Antithrombin-III (short name: ATIII)	1107	51	0.63	78	27678	2+	2291.15	0.019	8.29278	1	K.AFLEVNEEGSEAAASTAVVIAGR.S
18	1	sp|P01008|ANT3_HUMAN	52602.4	0.61	SERPINC1	Antithrombin-III (short name: ATIII)	1107	51	0.63	78	27764	3+	2291.15	0.028	12.2209	0.9408	K.AFLEVNEEGSEAAASTAVVIAGR.S
18	1	sp|P01008|ANT3_HUMAN	52602.4	0.61	SERPINC1	Antithrombin-III (short name: ATIII)	1107	51	0.63	78	27820	2+	2291.15	0.021	9.1657	0.8389	K.AFLEVNEEGSEAAASTAVVIAGR.S
18	1	sp|P01008|ANT3_HUMAN	52602.4	0.61	SERPINC1	Antithrombin-III (short name: ATIII)	1107	51	0.63	78	28061	2+	2291.15	0.028	12.2209	0.8018	K.AFLEVNEEGSEAAASTAVVIAGR.S
18	1	sp|P01008|ANT3_HUMAN	52602.4	0.61	SERPINC1	Antithrombin-III (short name: ATIII)	1107	51	0.63	78	28105	3+	2291.15	0.022	9.60216	0.9939	K.AFLEVNEEGSEAAASTAVVIAGR.S
18	1	sp|P01008|ANT3_HUMAN	52602.4	0.61	SERPINC1	Antithrombin-III (short name: ATIII)	1107	51	0.63	78	29438	2+	2291.15	0.018	7.85631	0.9965	K.AFLEVNEEGSEAAASTAVVIAGR.S
18	1	sp|P01008|ANT3_HUMAN	52602.4	0.61	SERPINC1	Antithrombin-III (short name: ATIII)	1107	51	0.63	78	29547	3+	2291.15	0.027	11.7845	0.9992	K.AFLEVNEEGSEAAASTAVVIAGR.S
18	1	sp|P01008|ANT3_HUMAN	52602.4	0.61	SERPINC1	Antithrombin-III (short name: ATIII)	1107	51	0.63	78	29590	2+	2291.15	1.022	9.60216	0.9996	K.AFLEVNEEGSEAAASTAVVIAGR.S
18	1	sp|P01008|ANT3_HUMAN	52602.4	0.61	SERPINC1	Antithrombin-III (short name: ATIII)	1107	51	0.63	78	29677	3+	2291.15	0.029	12.6574	0.9999	K.AFLEVNEEGSEAAASTAVVIAGR.S
18	1	sp|P01008|ANT3_HUMAN	52602.4	0.61	SERPINC1	Antithrombin-III (short name: ATIII)	1107	51	0.63	78	3643	2+	800.426	0.007	8.74534	0.948	K.IPEATNR.R
18	1	sp|P01008|ANT3_HUMAN	52602.4	0.61	SERPINC1	Antithrombin-III (short name: ATIII)	1107	51	0.63	78	4690	2+	850.405	0.007	8.23137	0.8351	K.FSPENTR.K
18	1	sp|P01008|ANT3_HUMAN	52602.4	0.61	SERPINC1	Antithrombin-III (short name: ATIII)	1107	51	0.63	78	4820	2+	850.405	0.008	9.40728	0.9631	K.FSPENTR.K
18	1	sp|P01008|ANT3_HUMAN	52602.4	0.61	SERPINC1	Antithrombin-III (short name: ATIII)	1107	51	0.63	78	5336	2+	2002.97	0.023	11.483	0.6395	K.KATEDEGSEQKIPEATNR.R
18	1	sp|P01008|ANT3_HUMAN	52602.4	0.61	SERPINC1	Antithrombin-III (short name: ATIII)	1107	51	0.63	78	6089	2+	839.414	0.008	9.53045	0.9571	K.FDTISEK.T
18	1	sp|P01008|ANT3_HUMAN	52602.4	0.61	SERPINC1	Antithrombin-III (short name: ATIII)	1107	51	0.63	78	6124	2+	1874.87	0.017	9.06728	0.9813	K.ATEDEGSEQKIPEATNR.R
18	1	sp|P01008|ANT3_HUMAN	52602.4	0.61	SERPINC1	Antithrombin-III (short name: ATIII)	1107	51	0.63	78	6188	3+	1874.87	0.017	9.06728	0.9334	K.ATEDEGSEQKIPEATNR.R
18	1	sp|P01008|ANT3_HUMAN	52602.4	0.61	SERPINC1	Antithrombin-III (short name: ATIII)	1107	51	0.63	78	6820	2+	1780.68	0.017	9.5469	1	K.ADGESCSASMM"YQEGK.F	523078	250300
18	1	sp|P01008|ANT3_HUMAN	52602.4	0.61	SERPINC1	Antithrombin-III (short name: ATIII)	1107	51	0.63	78	6874	2+	1783.7	0.012	6.72758	0.997	K.ADGESC'SASMM"YQEGK.F	523078	250300
18	1	sp|P01008|ANT3_HUMAN	52602.4	0.61	SERPINC1	Antithrombin-III (short name: ATIII)	1107	51	0.63	78	7349	2+	1780.68	0.017	9.5469	0.9947	K.ADGESCSASM"MYQEGK.F	663278	347116
18	1	sp|P01008|ANT3_HUMAN	52602.4	0.61	SERPINC1	Antithrombin-III (short name: ATIII)	1107	51	0.63	78	7368	2+	1783.7	0.012	6.72758	0.9863	K.ADGESC'SASM"MYQEGK.F	663278	347116
18	1	sp|P01008|ANT3_HUMAN	52602.4	0.61	SERPINC1	Antithrombin-III (short name: ATIII)	1107	51	0.63	78	8722	2+	1764.69	0.017	9.63344	0.9987	K.ADGESCSASMMYQEGK.F	6.28775e+06	3.5798e+06
18	1	sp|P01008|ANT3_HUMAN	52602.4	0.61	SERPINC1	Antithrombin-III (short name: ATIII)	1107	51	0.63	78	8733	2+	1767.71	0.007	3.95993	0.9995	K.ADGESC'SASMMYQEGK.F	6319771	3.59545e+06
18	1	sp|P01008|ANT3_HUMAN	52602.4	0.61	SERPINC1	Antithrombin-III (short name: ATIII)	1107	51	0.63	78	8860	2+	1764.69	0.017	9.63344	1	K.ADGESCSASMMYQEGK.F	6009091	3.42375e+06
18	1	sp|P01008|ANT3_HUMAN	52602.4	0.61	SERPINC1	Antithrombin-III (short name: ATIII)	1107	51	0.63	78	8869	2+	1767.71	0.007	3.95993	0.9997	K.ADGESC'SASMMYQEGK.F	5648824	3.20597e+06
18	1	sp|P01008|ANT3_HUMAN	52602.4	0.61	SERPINC1	Antithrombin-III (short name: ATIII)	1107	51	0.63	78	9095	2+	911.531	0.008	8.77644	0.9246	K.LPGIVAEGR.D
18	1	sp|P01008|ANT3_HUMAN	52602.4	0.61	SERPINC1	Antithrombin-III (short name: ATIII)	1107	51	0.63	78	9234	2+	911.531	0.009	9.8735	0.9999	K.LPGIVAEGR.D
18	1	sp|P01008|ANT3_HUMAN	52602.4	0.61	SERPINC1	Antithrombin-III (short name: ATIII)	1107	51	0.63	78	9375	2+	911.531	0.008	8.77644	0.9999	K.LPGIVAEGR.D
18	1	sp|P01008|ANT3_HUMAN	52602.4	0.61	SERPINC1	Antithrombin-III (short name: ATIII)	1107	51	0.63	78	10773	2+	908.472	0.007	7.70524	0.9629	R.IEDGFSLK.E
18	1	sp|P01008|ANT3_HUMAN	52602.4	0.61	SERPINC1	Antithrombin-III (short name: ATIII)	1107	51	0.63	78	11247	2+	1309.61	1.007	5.34512	0.9596	R.DDLYVSDAFHK.A
18	1	sp|P01008|ANT3_HUMAN	52602.4	0.61	SERPINC1	Antithrombin-III (short name: ATIII)	1107	51	0.63	78	11388	2+	1309.61	0.013	9.92665	1	R.DDLYVSDAFHK.A
18	1	sp|P01008|ANT3_HUMAN	52602.4	0.61	SERPINC1	Antithrombin-III (short name: ATIII)	1107	51	0.63	78	11399	3+	1309.61	0.012	9.16306	0.8567	R.DDLYVSDAFHK.A
18	1	sp|P01008|ANT3_HUMAN	52602.4	0.61	SERPINC1	Antithrombin-III (short name: ATIII)	1107	51	0.63	78	12736	2+	1528.74	0.015	9.81198	1	R.FATTFYQHLADSK.N
18	1	sp|P01008|ANT3_HUMAN	52602.4	0.61	SERPINC1	Antithrombin-III (short name: ATIII)	1107	51	0.63	78	12873	2+	1528.74	0.015	9.81198	1	R.FATTFYQHLADSK.N
18	1	sp|P01008|ANT3_HUMAN	52602.4	0.61	SERPINC1	Antithrombin-III (short name: ATIII)	1107	51	0.63	78	12874	3+	1528.74	0.014	9.15785	0.759	R.FATTFYQHLADSK.N
18	1	sp|P01008|ANT3_HUMAN	52602.4	0.61	SERPINC1	Antithrombin-III (short name: ATIII)	1107	51	0.63	78	14037	3+	1211.64	0.01	8.25326	0.7104	R.FRIEDGFSLK.E
18	1	sp|P01008|ANT3_HUMAN	52602.4	0.61	SERPINC1	Antithrombin-III (short name: ATIII)	1107	51	0.63	78	14757	2+	1684.92	-1.039	23.1465	0.9995	K.GDDITM"VLILPKPEK.S
18	1	sp|P01008|ANT3_HUMAN	52602.4	0.61	SERPINC1	Antithrombin-III (short name: ATIII)	1107	51	0.63	78	14783	2+	1586.89	0.018	11.3429	0.9931	R.RVAEGTQVLELPFK.G
18	1	sp|P01008|ANT3_HUMAN	52602.4	0.61	SERPINC1	Antithrombin-III (short name: ATIII)	1107	51	0.63	78	14953	2+	1340.66	0.014	10.4426	1	K.TSDQIHFFFAK.L
18	1	sp|P01008|ANT3_HUMAN	52602.4	0.61	SERPINC1	Antithrombin-III (short name: ATIII)	1107	51	0.63	78	15372	3+	1232.73	0.01	8.1121	0.9926	K.ANRPFLVFIR.E
18	1	sp|P01008|ANT3_HUMAN	52602.4	0.61	SERPINC1	Antithrombin-III (short name: ATIII)	1107	51	0.63	78	15471	2+	1232.73	0.012	9.73452	0.9994	K.ANRPFLVFIR.E
18	1	sp|P01008|ANT3_HUMAN	52602.4	0.61	SERPINC1	Antithrombin-III (short name: ATIII)	1107	51	0.63	78	16504	2+	1430.79	0.017	11.8816	1	R.VAEGTQVLELPFK.G
18	1	sp|P01008|ANT3_HUMAN	52602.4	0.61	SERPINC1	Antithrombin-III (short name: ATIII)	1107	51	0.63	78	16591	2+	1668.92	0.014	8.38864	0.9993	K.GDDITMVLILPKPEK.S
18	1	sp|P01008|ANT3_HUMAN	52602.4	0.61	SERPINC1	Antithrombin-III (short name: ATIII)	1107	51	0.63	78	16636	2+	1405.75	0.014	9.95909	0.9999	R.EVPLNTIIFM"GR.V
18	1	sp|P01008|ANT3_HUMAN	52602.4	0.61	SERPINC1	Antithrombin-III (short name: ATIII)	1107	51	0.63	78	16712	3+	1668.92	0.015	8.98783	0.987	K.GDDITMVLILPKPEK.S
18	1	sp|P01008|ANT3_HUMAN	52602.4	0.61	SERPINC1	Antithrombin-III (short name: ATIII)	1107	51	0.63	78	16723	2+	1668.92	0.019	11.3846	0.9998	K.GDDITMVLILPKPEK.S
18	1	sp|P01008|ANT3_HUMAN	52602.4	0.61	SERPINC1	Antithrombin-III (short name: ATIII)	1107	51	0.63	78	16903	2+	2291.15	0.028	12.2209	0.9999	K.AFLEVNEEGSEAAASTAVVIAGR.S
18	1	sp|P01008|ANT3_HUMAN	52602.4	0.61	SERPINC1	Antithrombin-III (short name: ATIII)	1107	51	0.63	78	16913	3+	2291.15	0.02	8.72924	1	K.AFLEVNEEGSEAAASTAVVIAGR.S
18	1	sp|P01008|ANT3_HUMAN	52602.4	0.61	SERPINC1	Antithrombin-III (short name: ATIII)	1107	51	0.63	78	17042	2+	2291.15	0.024	10.4751	1	K.AFLEVNEEGSEAAASTAVVIAGR.S
18	1	sp|P01008|ANT3_HUMAN	52602.4	0.61	SERPINC1	Antithrombin-III (short name: ATIII)	1107	51	0.63	78	17055	3+	2291.15	0.027	11.7845	1	K.AFLEVNEEGSEAAASTAVVIAGR.S
18	1	sp|P01008|ANT3_HUMAN	52602.4	0.61	SERPINC1	Antithrombin-III (short name: ATIII)	1107	51	0.63	78	17186	2+	2291.15	0.022	9.60216	1	K.AFLEVNEEGSEAAASTAVVIAGR.S
18	1	sp|P01008|ANT3_HUMAN	52602.4	0.61	SERPINC1	Antithrombin-III (short name: ATIII)	1107	51	0.63	78	17197	3+	2291.15	0.023	10.0386	1	K.AFLEVNEEGSEAAASTAVVIAGR.S
18	1	sp|P01008|ANT3_HUMAN	52602.4	0.61	SERPINC1	Antithrombin-III (short name: ATIII)	1107	51	0.63	78	17331	2+	2291.15	0.029	12.6574	1	K.AFLEVNEEGSEAAASTAVVIAGR.S
18	1	sp|P01008|ANT3_HUMAN	52602.4	0.61	SERPINC1	Antithrombin-III (short name: ATIII)	1107	51	0.63	78	17467	2+	2291.15	0.03	13.0939	1	K.AFLEVNEEGSEAAASTAVVIAGR.S
18	1	sp|P01008|ANT3_HUMAN	52602.4	0.61	SERPINC1	Antithrombin-III (short name: ATIII)	1107	51	0.63	78	17506	3+	2291.15	0.02	8.72924	0.9999	K.AFLEVNEEGSEAAASTAVVIAGR.S
18	1	sp|P01008|ANT3_HUMAN	52602.4	0.61	SERPINC1	Antithrombin-III (short name: ATIII)	1107	51	0.63	78	17952	2+	2291.15	0.031	13.5303	0.9995	K.AFLEVNEEGSEAAASTAVVIAGR.S
18	1	sp|P01008|ANT3_HUMAN	52602.4	0.61	SERPINC1	Antithrombin-III (short name: ATIII)	1107	51	0.63	78	18034	3+	2291.15	-0.051	22.2596	0.979	K.AFLEVNEEGSEAAASTAVVIAGR.S
18	1	sp|P01008|ANT3_HUMAN	52602.4	0.61	SERPINC1	Antithrombin-III (short name: ATIII)	1107	51	0.63	78	18104	2+	2291.15	0.027	11.7845	0.8444	K.AFLEVNEEGSEAAASTAVVIAGR.S
18	1	sp|P01008|ANT3_HUMAN	52602.4	0.61	SERPINC1	Antithrombin-III (short name: ATIII)	1107	51	0.63	78	18177	3+	2291.15	1.024	10.4751	0.98	K.AFLEVNEEGSEAAASTAVVIAGR.S
18	1	sp|P01008|ANT3_HUMAN	52602.4	0.61	SERPINC1	Antithrombin-III (short name: ATIII)	1107	51	0.63	78	18246	2+	2291.15	0.024	10.4751	0.9995	K.AFLEVNEEGSEAAASTAVVIAGR.S
18	1	sp|P01008|ANT3_HUMAN	52602.4	0.61	SERPINC1	Antithrombin-III (short name: ATIII)	1107	51	0.63	78	18505	3+	2291.15	0.027	11.7845	0.8743	K.AFLEVNEEGSEAAASTAVVIAGR.S
18	1	sp|P01008|ANT3_HUMAN	52602.4	0.61	SERPINC1	Antithrombin-III (short name: ATIII)	1107	51	0.63	78	18594	2+	1389.76	0.014	10.0737	0.9965	R.EVPLNTIIFMGR.V
18	1	sp|P01008|ANT3_HUMAN	52602.4	0.61	SERPINC1	Antithrombin-III (short name: ATIII)	1107	51	0.63	78	18699	2+	2291.15	0.017	7.41985	0.9955	K.AFLEVNEEGSEAAASTAVVIAGR.S
18	1	sp|P01008|ANT3_HUMAN	52602.4	0.61	SERPINC1	Antithrombin-III (short name: ATIII)	1107	51	0.63	78	18725	2+	1389.76	0.015	10.7933	1	R.EVPLNTIIFMGR.V
18	1	sp|P01008|ANT3_HUMAN	52602.4	0.61	SERPINC1	Antithrombin-III (short name: ATIII)	1107	51	0.63	78	18859	2+	1389.76	0.014	10.0737	1	R.EVPLNTIIFMGR.V
18	1	sp|P01008|ANT3_HUMAN	52602.4	0.61	SERPINC1	Antithrombin-III (short name: ATIII)	1107	51	0.63	78	19174	2+	2291.15	1.023	10.0386	0.8924	K.AFLEVNEEGSEAAASTAVVIAGR.S
18	1	sp|P01008|ANT3_HUMAN	52602.4	0.61	SERPINC1	Antithrombin-III (short name: ATIII)	1107	51	0.63	78	19706	3+	2291.15	0.034	14.8397	0.9473	K.AFLEVNEEGSEAAASTAVVIAGR.S
18	1	sp|P01008|ANT3_HUMAN	52602.4	0.61	SERPINC1	Antithrombin-III (short name: ATIII)	1107	51	0.63	78	19997	3+	3236.8	1.033	10.1953	0.847	R.RVAEGTQVLELPFKGDDITMVLILPKPEK.S
18	1	sp|P01008|ANT3_HUMAN	52602.4	0.61	SERPINC1	Antithrombin-III (short name: ATIII)	1107	51	0.63	78	20232	2+	1848.9	0.018	9.73549	1	K.EQLQDMGLVDLFSPEK.S
18	1	sp|P01008|ANT3_HUMAN	52602.4	0.61	SERPINC1	Antithrombin-III (short name: ATIII)	1107	51	0.63	78	20276	3+	1848.9	0.016	8.65377	0.9995	K.EQLQDMGLVDLFSPEK.S
18	1	sp|P01008|ANT3_HUMAN	52602.4	0.61	SERPINC1	Antithrombin-III (short name: ATIII)	1107	51	0.63	78	20364	2+	1848.9	0.018	9.73549	1	K.EQLQDMGLVDLFSPEK.S
18	1	sp|P01008|ANT3_HUMAN	52602.4	0.61	SERPINC1	Antithrombin-III (short name: ATIII)	1107	51	0.63	78	20408	3+	1848.9	0.017	9.19463	1	K.EQLQDMGLVDLFSPEK.S
18	1	sp|P01008|ANT3_HUMAN	52602.4	0.61	SERPINC1	Antithrombin-III (short name: ATIII)	1107	51	0.63	78	20522	3+	2291.15	0.026	11.348	0.8248	K.AFLEVNEEGSEAAASTAVVIAGR.S
18	1	sp|P01008|ANT3_HUMAN	52602.4	0.61	SERPINC1	Antithrombin-III (short name: ATIII)	1107	51	0.63	78	20652	3+	2291.15	0.024	10.4751	0.9141	K.AFLEVNEEGSEAAASTAVVIAGR.S
18	1	sp|P01008|ANT3_HUMAN	52602.4	0.61	SERPINC1	Antithrombin-III (short name: ATIII)	1107	51	0.63	78	20785	3+	2291.15	0.023	10.0386	0.9916	K.AFLEVNEEGSEAAASTAVVIAGR.S
18	1	sp|P01008|ANT3_HUMAN	52602.4	0.61	SERPINC1	Antithrombin-III (short name: ATIII)	1107	51	0.63	78	20845	2+	2291.15	0.017	7.41985	0.841	K.AFLEVNEEGSEAAASTAVVIAGR.S
18	1	sp|P01008|ANT3_HUMAN	52602.4	0.61	SERPINC1	Antithrombin-III (short name: ATIII)	1107	51	0.63	78	21057	3+	3080.7	0.034	11.0365	0.9002	R.VAEGTQVLELPFKGDDITMVLILPKPEK.S
18	1	sp|P01008|ANT3_HUMAN	52602.4	0.61	SERPINC1	Antithrombin-III (short name: ATIII)	1107	51	0.63	78	21300	3+	2291.15	0.017	7.41985	0.8314	K.AFLEVNEEGSEAAASTAVVIAGR.S
18	1	sp|P01008|ANT3_HUMAN	52602.4	0.61	SERPINC1	Antithrombin-III (short name: ATIII)	1107	51	0.63	78	21629	3+	2291.15	0.023	10.0386	0.9983	K.AFLEVNEEGSEAAASTAVVIAGR.S
18	1	sp|P01008|ANT3_HUMAN	52602.4	0.61	SERPINC1	Antithrombin-III (short name: ATIII)	1107	51	0.63	78	22055	2+	2291.15	1.042	18.3314	0.9635	K.AFLEVNEEGSEAAASTAVVIAGR.S
18	1	sp|P01008|ANT3_HUMAN	52602.4	0.61	SERPINC1	Antithrombin-III (short name: ATIII)	1107	51	0.63	78	22070	2+	2315.12	0.023	9.93468	0.9977	K.NDNDNIFLSPLSISTAFAM"TK.L
18	1	sp|P01008|ANT3_HUMAN	52602.4	0.61	SERPINC1	Antithrombin-III (short name: ATIII)	1107	51	0.63	78	22315	3+	2291.15	0.029	12.6574	0.9829	K.AFLEVNEEGSEAAASTAVVIAGR.S
18	1	sp|P01008|ANT3_HUMAN	52602.4	0.61	SERPINC1	Antithrombin-III (short name: ATIII)	1107	51	0.63	78	22710	3+	2291.15	0.021	9.1657	0.8504	K.AFLEVNEEGSEAAASTAVVIAGR.S
18	1	sp|P01008|ANT3_HUMAN	52602.4	0.61	SERPINC1	Antithrombin-III (short name: ATIII)	1107	51	0.63	78	22973	3+	2291.15	0.023	10.0386	0.8206	K.AFLEVNEEGSEAAASTAVVIAGR.S
18	1	sp|P01008|ANT3_HUMAN	52602.4	0.61	SERPINC1	Antithrombin-III (short name: ATIII)	1107	51	0.63	78	23107	3+	2291.15	0.023	10.0386	0.956	K.AFLEVNEEGSEAAASTAVVIAGR.S
18	1	sp|P01008|ANT3_HUMAN	52602.4	0.61	SERPINC1	Antithrombin-III (short name: ATIII)	1107	51	0.63	78	23246	3+	2299.13	0.024	10.4387	0.9959	K.NDNDNIFLSPLSISTAFAMTK.L
18	1	sp|P01008|ANT3_HUMAN	52602.4	0.61	SERPINC1	Antithrombin-III (short name: ATIII)	1107	51	0.63	78	23259	2+	2299.13	0.026	11.3086	1	K.NDNDNIFLSPLSISTAFAMTK.L
18	1	sp|P01008|ANT3_HUMAN	52602.4	0.61	SERPINC1	Antithrombin-III (short name: ATIII)	1107	51	0.63	78	23467	3+	2291.15	0.022	9.60216	0.6025	K.AFLEVNEEGSEAAASTAVVIAGR.S
18	1	sp|P01008|ANT3_HUMAN	52602.4	0.61	SERPINC1	Antithrombin-III (short name: ATIII)	1107	51	0.63	78	23731	3+	2291.15	1.024	10.4751	0.9353	K.AFLEVNEEGSEAAASTAVVIAGR.S
18	1	sp|P01008|ANT3_HUMAN	52602.4	0.61	SERPINC1	Antithrombin-III (short name: ATIII)	1107	51	0.63	78	24296	3+	2291.15	0.025	10.9115	0.9774	K.AFLEVNEEGSEAAASTAVVIAGR.S
18	1	sp|P01008|ANT3_HUMAN	52602.4	0.61	SERPINC1	Antithrombin-III (short name: ATIII)	1107	51	0.63	78	26374	3+	3082.49	0.033	10.7056	0.997	K.ELTPEVLQEWLDELEEMM"LVVHMPR.F
18	1	sp|P01008|ANT3_HUMAN	52602.4	0.61	SERPINC1	Antithrombin-III (short name: ATIII)	1107	51	0.63	78	26403	3+	3066.5	0.03	9.78315	0.9318	K.ELTPEVLQEWLDELEEMMLVVHMPR.F
18	1	sp|P01008|ANT3_HUMAN	52602.4	0.61	SERPINC1	Antithrombin-III (short name: ATIII)	1107	51	0.63	78	26435	3+	2804.57	0.041	14.619	0.9995	R.ITDVIPSEAINELTVLVLVNTIYFK.G
18	1	sp|P01008|ANT3_HUMAN	52602.4	0.61	SERPINC1	Antithrombin-III (short name: ATIII)	1107	51	0.63	78	26436	2+	2804.57	0.031	11.0534	0.9929	R.ITDVIPSEAINELTVLVLVNTIYFK.G
18	1	sp|P01008|ANT3_HUMAN	52602.4	0.61	SERPINC1	Antithrombin-III (short name: ATIII)	1107	51	0.63	78	26461	3+	2291.15	0.026	11.348	0.9888	K.AFLEVNEEGSEAAASTAVVIAGR.S
18	1	sp|P01008|ANT3_HUMAN	52602.4	0.61	SERPINC1	Antithrombin-III (short name: ATIII)	1107	51	0.63	78	26498	2+	2291.15	0.026	11.348	1	K.AFLEVNEEGSEAAASTAVVIAGR.S
18	1	sp|P01008|ANT3_HUMAN	52602.4	0.61	SERPINC1	Antithrombin-III (short name: ATIII)	1107	51	0.63	78	26637	2+	2291.15	0.022	9.60216	0.9996	K.AFLEVNEEGSEAAASTAVVIAGR.S
18	1	sp|P01008|ANT3_HUMAN	52602.4	0.61	SERPINC1	Antithrombin-III (short name: ATIII)	1107	51	0.63	78	26724	3+	2291.15	0.022	9.60216	0.9862	K.AFLEVNEEGSEAAASTAVVIAGR.S
18	1	sp|P01008|ANT3_HUMAN	52602.4	0.61	SERPINC1	Antithrombin-III (short name: ATIII)	1107	51	0.63	78	27187	2+	2291.15	1.028	12.2209	0.6594	K.AFLEVNEEGSEAAASTAVVIAGR.S
18	1	sp|P01008|ANT3_HUMAN	52602.4	0.61	SERPINC1	Antithrombin-III (short name: ATIII)	1107	51	0.63	78	28325	2+	2291.15	1.035	15.2762	0.9376	K.AFLEVNEEGSEAAASTAVVIAGR.S
18	1	sp|P01008|ANT3_HUMAN	52602.4	0.61	SERPINC1	Antithrombin-III (short name: ATIII)	1107	51	0.63	78	28446	3+	2291.15	0.027	11.7845	0.9815	K.AFLEVNEEGSEAAASTAVVIAGR.S
18	1	sp|P01008|ANT3_HUMAN	52602.4	0.61	SERPINC1	Antithrombin-III (short name: ATIII)	1107	51	0.63	78	28485	2+	2291.15	0.024	10.4751	0.9992	K.AFLEVNEEGSEAAASTAVVIAGR.S
18	1	sp|P01008|ANT3_HUMAN	52602.4	0.61	SERPINC1	Antithrombin-III (short name: ATIII)	1107	51	0.63	78	3647	2+	800.426	0.004	4.99734	0.9793	K.IPEATNR.R
18	1	sp|P01008|ANT3_HUMAN	52602.4	0.61	SERPINC1	Antithrombin-III (short name: ATIII)	1107	51	0.63	78	5396	3+	2002.97	0.01	4.99259	0.7788	K.KATEDEGSEQKIPEATNR.R
18	1	sp|P01008|ANT3_HUMAN	52602.4	0.61	SERPINC1	Antithrombin-III (short name: ATIII)	1107	51	0.63	78	5398	2+	2002.97	0.011	5.49185	0.9975	K.KATEDEGSEQKIPEATNR.R
18	1	sp|P01008|ANT3_HUMAN	52602.4	0.61	SERPINC1	Antithrombin-III (short name: ATIII)	1107	51	0.63	78	6084	2+	1874.87	0.012	6.40043	0.8658	K.ATEDEGSEQKIPEATNR.R
18	1	sp|P01008|ANT3_HUMAN	52602.4	0.61	SERPINC1	Antithrombin-III (short name: ATIII)	1107	51	0.63	78	6155	3+	1874.87	0.013	6.9338	0.9872	K.ATEDEGSEQKIPEATNR.R
18	1	sp|P01008|ANT3_HUMAN	52602.4	0.61	SERPINC1	Antithrombin-III (short name: ATIII)	1107	51	0.63	78	6221	2+	1874.87	0.011	5.86706	0.9987	K.ATEDEGSEQKIPEATNR.R
18	1	sp|P01008|ANT3_HUMAN	52602.4	0.61	SERPINC1	Antithrombin-III (short name: ATIII)	1107	51	0.63	78	10938	2+	1455.64	0.01	6.86982	0.9989	R.DIPM"NPM"CIYR.S	19035812	3.47984e+06
18	1	sp|P01008|ANT3_HUMAN	52602.4	0.61	SERPINC1	Antithrombin-III (short name: ATIII)	1107	51	0.63	78	13302	2+	1439.65	0.013	9.02999	0.9997	R.DIPMNPM"CIYR.S	55941912	7.60917e+06
18	1	sp|P01008|ANT3_HUMAN	52602.4	0.61	SERPINC1	Antithrombin-III (short name: ATIII)	1107	51	0.63	78	13434	2+	1439.65	0.008	5.55691	0.9957	R.DIPMNPM"CIYR.S	45089592	6423320
18	1	sp|P01008|ANT3_HUMAN	52602.4	0.61	SERPINC1	Antithrombin-III (short name: ATIII)	1107	51	0.63	78	13478	2+	1442.67	0.006	4.15896	0.7417	R.DIPMNPM"C'IYR.S	34021420	4827620
18	1	sp|P01008|ANT3_HUMAN	52602.4	0.61	SERPINC1	Antithrombin-III (short name: ATIII)	1107	51	0.63	78	15967	2+	1423.65	0.012	8.42902	1	R.DIPMNPMCIYR.S	12361772	1.5215e+06
18	1	sp|P01008|ANT3_HUMAN	52602.4	0.61	SERPINC1	Antithrombin-III (short name: ATIII)	1107	51	0.63	78	9271	2+	911.531	-0.115	126.161	0.7616	K.LPGIVAEGR.D
18	1	sp|P01008|ANT3_HUMAN	52602.4	0.61	SERPINC1	Antithrombin-III (short name: ATIII)	1107	51	0.63	78	11233	2+	1309.61	0.005	3.81794	0.9364	R.DDLYVSDAFHK.A
18	1	sp|P01008|ANT3_HUMAN	52602.4	0.61	SERPINC1	Antithrombin-III (short name: ATIII)	1107	51	0.63	78	12620	2+	1528.74	0.011	7.19545	0.9995	R.FATTFYQHLADSK.N
18	1	sp|P01008|ANT3_HUMAN	52602.4	0.61	SERPINC1	Antithrombin-III (short name: ATIII)	1107	51	0.63	78	16103	2+	1430.79	0.012	8.38698	0.9221	R.VAEGTQVLELPFK.G
18	1	sp|P01008|ANT3_HUMAN	52602.4	0.61	SERPINC1	Antithrombin-III (short name: ATIII)	1107	51	0.63	78	16454	3+	2291.15	0.016	6.98339	0.9963	K.AFLEVNEEGSEAAASTAVVIAGR.S
18	1	sp|P01008|ANT3_HUMAN	52602.4	0.61	SERPINC1	Antithrombin-III (short name: ATIII)	1107	51	0.63	78	16495	2+	2291.15	0.028	12.2209	0.7517	K.AFLEVNEEGSEAAASTAVVIAGR.S
18	1	sp|P01008|ANT3_HUMAN	52602.4	0.61	SERPINC1	Antithrombin-III (short name: ATIII)	1107	51	0.63	78	18198	2+	1389.76	0.008	5.75641	0.8578	R.EVPLNTIIFMGR.V
18	1	sp|P01008|ANT3_HUMAN	52602.4	0.61	SERPINC1	Antithrombin-III (short name: ATIII)	1107	51	0.63	78	9332	2+	911.531	-0.115	126.161	0.9985	K.LPGIVAEGR.D
18	1	sp|P01008|ANT3_HUMAN	52602.4	0.61	SERPINC1	Antithrombin-III (short name: ATIII)	1107	51	0.63	78	11492	2+	1309.61	0.007	5.34512	0.7974	R.DDLYVSDAFHK.A
18	1	sp|P01008|ANT3_HUMAN	52602.4	0.61	SERPINC1	Antithrombin-III (short name: ATIII)	1107	51	0.63	78	12806	2+	1528.74	0.013	8.50372	0.999	R.FATTFYQHLADSK.N
18	1	sp|P01008|ANT3_HUMAN	52602.4	0.61	SERPINC1	Antithrombin-III (short name: ATIII)	1107	51	0.63	78	9418	2+	911.531	-0.115	126.161	0.7957	K.LPGIVAEGR.D
18	1	sp|P01008|ANT3_HUMAN	52602.4	0.61	SERPINC1	Antithrombin-III (short name: ATIII)	1107	51	0.63	78	12997	2+	1528.74	0.01	6.54132	0.9827	R.FATTFYQHLADSK.N
18	1	sp|P01008|ANT3_HUMAN	52602.4	0.61	SERPINC1	Antithrombin-III (short name: ATIII)	1107	51	0.63	78	16615	2+	1387.74	0.012	8.64715	0.9094	R.E^VPLNTIIFM"GR.V
18	1	sp|P01008|ANT3_HUMAN	52602.4	0.61	SERPINC1	Antithrombin-III (short name: ATIII)	1107	51	0.63	78	16677	2+	1405.75	0.011	7.825	0.9999	R.EVPLNTIIFM"GR.V
18	1	sp|P01008|ANT3_HUMAN	52602.4	0.61	SERPINC1	Antithrombin-III (short name: ATIII)	1107	51	0.63	78	18690	2+	1389.76	0.01	7.19551	1	R.EVPLNTIIFMGR.V
18	1	sp|P01008|ANT3_HUMAN	52602.4	0.61	SERPINC1	Antithrombin-III (short name: ATIII)	1107	51	0.63	78	18822	2+	1389.76	0.012	8.63461	1	R.EVPLNTIIFMGR.V
18	1	sp|P01008|ANT3_HUMAN	52602.4	0.61	SERPINC1	Antithrombin-III (short name: ATIII)	1107	51	0.63	78	18963	2+	1389.76	0.012	8.63461	0.6185	R.EVPLNTIIFMGR.V
18	1	sp|P01008|ANT3_HUMAN	52602.4	0.61	SERPINC1	Antithrombin-III (short name: ATIII)	1107	51	0.63	78	20280	2+	1848.9	0.848	82.2108	0.7569	K.EQLQDMGLVDLFSPEK.S
18	1	sp|P01008|ANT3_HUMAN	52602.4	0.61	SERPINC1	Antithrombin-III (short name: ATIII)	1107	51	0.63	78	21877	2+	1371.74	0.012	8.74798	0.9115	R.E^VPLNTIIFMGR.V
18	1	sp|P01008|ANT3_HUMAN	52602.4	0.61	SERPINC1	Antithrombin-III (short name: ATIII)	1107	51	0.63	78	5057	2+	850.405	0.007	8.23137	0.6147	K.FSPENTR.K
18	1	sp|P01008|ANT3_HUMAN	52602.4	0.61	SERPINC1	Antithrombin-III (short name: ATIII)	1107	51	0.63	78	6349	2+	1874.87	0.014	7.46717	0.9231	K.ATEDEGSEQKIPEATNR.R
18	1	sp|P01008|ANT3_HUMAN	52602.4	0.61	SERPINC1	Antithrombin-III (short name: ATIII)	1107	51	0.63	78	9570	2+	911.531	0.008	8.77644	1	K.LPGIVAEGR.D
18	1	sp|P01008|ANT3_HUMAN	52602.4	0.61	SERPINC1	Antithrombin-III (short name: ATIII)	1107	51	0.63	78	11714	2+	1309.61	0.011	8.39947	0.9998	R.DDLYVSDAFHK.A
18	1	sp|P01008|ANT3_HUMAN	52602.4	0.61	SERPINC1	Antithrombin-III (short name: ATIII)	1107	51	0.63	78	13126	2+	1528.74	0.012	7.84959	1	R.FATTFYQHLADSK.N
18	1	sp|P01008|ANT3_HUMAN	52602.4	0.61	SERPINC1	Antithrombin-III (short name: ATIII)	1107	51	0.63	78	16983	2+	1430.79	0.011	7.68807	0.9961	R.VAEGTQVLELPFK.G
18	1	sp|P01008|ANT3_HUMAN	52602.4	0.61	SERPINC1	Antithrombin-III (short name: ATIII)	1107	51	0.63	78	17486	2+	2291.15	0.025	10.9115	1	K.AFLEVNEEGSEAAASTAVVIAGR.S
18	1	sp|P01008|ANT3_HUMAN	52602.4	0.61	SERPINC1	Antithrombin-III (short name: ATIII)	1107	51	0.63	78	19292	2+	1389.76	0.011	7.91506	1	R.EVPLNTIIFMGR.V
18	1	sp|P01008|ANT3_HUMAN	52602.4	0.61	SERPINC1	Antithrombin-III (short name: ATIII)	1107	51	0.63	78	20954	2+	1848.9	-0.992	4.32689	0.9997	K.EQLQDMGLVDLFSPEK.S
18	1	sp|P01008|ANT3_HUMAN	52602.4	0.61	SERPINC1	Antithrombin-III (short name: ATIII)	1107	51	0.63	78	3924	2+	800.426	0.006	7.49601	0.6871	K.IPEATNR.R
18	1	sp|P01008|ANT3_HUMAN	52602.4	0.61	SERPINC1	Antithrombin-III (short name: ATIII)	1107	51	0.63	78	4760	2+	850.405	0.007	8.23137	0.9766	K.FSPENTR.K
18	1	sp|P01008|ANT3_HUMAN	52602.4	0.61	SERPINC1	Antithrombin-III (short name: ATIII)	1107	51	0.63	78	5353	3+	2002.97	0.019	9.48592	0.7847	K.KATEDEGSEQKIPEATNR.R
18	1	sp|P01008|ANT3_HUMAN	52602.4	0.61	SERPINC1	Antithrombin-III (short name: ATIII)	1107	51	0.63	78	5388	2+	2002.97	0.017	8.4874	0.9983	K.KATEDEGSEQKIPEATNR.R
18	1	sp|P01008|ANT3_HUMAN	52602.4	0.61	SERPINC1	Antithrombin-III (short name: ATIII)	1107	51	0.63	78	6001	2+	1874.87	0.02	10.6674	0.997	K.ATEDEGSEQKIPEATNR.R
18	1	sp|P01008|ANT3_HUMAN	52602.4	0.61	SERPINC1	Antithrombin-III (short name: ATIII)	1107	51	0.63	78	6076	3+	1874.87	0.018	9.60065	0.9248	K.ATEDEGSEQKIPEATNR.R
18	1	sp|P01008|ANT3_HUMAN	52602.4	0.61	SERPINC1	Antithrombin-III (short name: ATIII)	1107	51	0.63	78	6142	2+	1874.87	0.016	8.53391	0.9937	K.ATEDEGSEQKIPEATNR.R
18	1	sp|P01008|ANT3_HUMAN	52602.4	0.61	SERPINC1	Antithrombin-III (short name: ATIII)	1107	51	0.63	78	7408	2+	917.52	0.008	8.71915	0.7031	R.RVWELSK.A
18	1	sp|P01008|ANT3_HUMAN	52602.4	0.61	SERPINC1	Antithrombin-III (short name: ATIII)	1107	51	0.63	78	8325	2+	1126.66	0.01	8.87581	0.9989	K.SKLPGIVAEGR.D
18	1	sp|P01008|ANT3_HUMAN	52602.4	0.61	SERPINC1	Antithrombin-III (short name: ATIII)	1107	51	0.63	78	8361	2+	911.531	0.007	7.67939	0.9989	K.LPGIVAEGR.D
18	1	sp|P01008|ANT3_HUMAN	52602.4	0.61	SERPINC1	Antithrombin-III (short name: ATIII)	1107	51	0.63	78	9194	2+	911.531	0.008	8.77644	0.9999	K.LPGIVAEGR.D
18	1	sp|P01008|ANT3_HUMAN	52602.4	0.61	SERPINC1	Antithrombin-III (short name: ATIII)	1107	51	0.63	78	9342	2+	911.531	0.007	7.67939	1	K.LPGIVAEGR.D
18	1	sp|P01008|ANT3_HUMAN	52602.4	0.61	SERPINC1	Antithrombin-III (short name: ATIII)	1107	51	0.63	78	9490	2+	911.531	0.008	8.77644	0.9999	K.LPGIVAEGR.D
18	1	sp|P01008|ANT3_HUMAN	52602.4	0.61	SERPINC1	Antithrombin-III (short name: ATIII)	1107	51	0.63	78	9712	2+	911.531	0.994	6.58233	0.9885	K.LPGIVAEGR.D
18	1	sp|P01008|ANT3_HUMAN	52602.4	0.61	SERPINC1	Antithrombin-III (short name: ATIII)	1107	51	0.63	78	11386	2+	1309.61	-0.993	5.34512	0.9959	R.DDLYVSDAFHK.A
18	1	sp|P01008|ANT3_HUMAN	52602.4	0.61	SERPINC1	Antithrombin-III (short name: ATIII)	1107	51	0.63	78	11669	3+	1309.61	0.01	7.63588	0.9918	R.DDLYVSDAFHK.A
18	1	sp|P01008|ANT3_HUMAN	52602.4	0.61	SERPINC1	Antithrombin-III (short name: ATIII)	1107	51	0.63	78	11679	2+	1309.61	0.013	9.92665	1	R.DDLYVSDAFHK.A
18	1	sp|P01008|ANT3_HUMAN	52602.4	0.61	SERPINC1	Antithrombin-III (short name: ATIII)	1107	51	0.63	78	11834	2+	1309.61	0.008	6.10871	0.9999	R.DDLYVSDAFHK.A
18	1	sp|P01008|ANT3_HUMAN	52602.4	0.61	SERPINC1	Antithrombin-III (short name: ATIII)	1107	51	0.63	78	11990	2+	1309.61	1.004	3.05435	0.9598	R.DDLYVSDAFHK.A
18	1	sp|P01008|ANT3_HUMAN	52602.4	0.61	SERPINC1	Antithrombin-III (short name: ATIII)	1107	51	0.63	78	13208	2+	1528.74	0.015	9.81198	1	R.FATTFYQHLADSK.N
18	1	sp|P01008|ANT3_HUMAN	52602.4	0.61	SERPINC1	Antithrombin-III (short name: ATIII)	1107	51	0.63	78	13927	2+	1442.67	0.006	4.15896	0.9993	R.DIPMNPM"C'IYR.S	14804913	59991456
18	1	sp|P01008|ANT3_HUMAN	52602.4	0.61	SERPINC1	Antithrombin-III (short name: ATIII)	1107	51	0.63	78	14056	2+	1439.65	1.025	17.3654	0.7661	R.DIPMNPM"CIYR.S	45524008	50962968
18	1	sp|P01008|ANT3_HUMAN	52602.4	0.61	SERPINC1	Antithrombin-III (short name: ATIII)	1107	51	0.63	78	14080	2+	1442.67	0.004	2.77264	0.9998	R.DIPMNPM"C'IYR.S	44872620	47996640
18	1	sp|P01008|ANT3_HUMAN	52602.4	0.61	SERPINC1	Antithrombin-III (short name: ATIII)	1107	51	0.63	78	14335	3+	1211.64	0.009	7.42794	0.9894	R.FRIEDGFSLK.E
18	1	sp|P01008|ANT3_HUMAN	52602.4	0.61	SERPINC1	Antithrombin-III (short name: ATIII)	1107	51	0.63	78	14385	2+	1211.64	0.012	9.90392	0.9864	R.FRIEDGFSLK.E
18	1	sp|P01008|ANT3_HUMAN	52602.4	0.61	SERPINC1	Antithrombin-III (short name: ATIII)	1107	51	0.63	78	14727	2+	2417.25	0.008	3.30955	0.998	K.SKLPGIVAEGRDDLYVSDAFHK.A
18	1	sp|P01008|ANT3_HUMAN	52602.4	0.61	SERPINC1	Antithrombin-III (short name: ATIII)	1107	51	0.63	78	15199	2+	1340.66	0.014	10.4426	1	K.TSDQIHFFFAK.L
18	1	sp|P01008|ANT3_HUMAN	52602.4	0.61	SERPINC1	Antithrombin-III (short name: ATIII)	1107	51	0.63	78	15204	3+	1586.89	0.015	9.45245	0.9999	R.RVAEGTQVLELPFK.G
18	1	sp|P01008|ANT3_HUMAN	52602.4	0.61	SERPINC1	Antithrombin-III (short name: ATIII)	1107	51	0.63	78	15246	2+	1684.92	0.018	10.683	0.9996	K.GDDITM"VLILPKPEK.S
18	1	sp|P01008|ANT3_HUMAN	52602.4	0.61	SERPINC1	Antithrombin-III (short name: ATIII)	1107	51	0.63	78	15255	3+	1684.92	0.026	15.431	0.9576	K.GDDITM"VLILPKPEK.S
18	1	sp|P01008|ANT3_HUMAN	52602.4	0.61	SERPINC1	Antithrombin-III (short name: ATIII)	1107	51	0.63	78	15278	2+	1586.89	0.018	11.3429	0.9982	R.RVAEGTQVLELPFK.G
18	1	sp|P01008|ANT3_HUMAN	52602.4	0.61	SERPINC1	Antithrombin-III (short name: ATIII)	1107	51	0.63	78	15353	2+	1340.66	0.014	10.4426	1	K.TSDQIHFFFAK.L
18	1	sp|P01008|ANT3_HUMAN	52602.4	0.61	SERPINC1	Antithrombin-III (short name: ATIII)	1107	51	0.63	78	15408	2+	1684.92	0.016	9.49601	0.9425	K.GDDITM"VLILPKPEK.S
18	1	sp|P01008|ANT3_HUMAN	52602.4	0.61	SERPINC1	Antithrombin-III (short name: ATIII)	1107	51	0.63	78	15531	2+	1340.66	0.012	8.9508	1	K.TSDQIHFFFAK.L
18	1	sp|P01008|ANT3_HUMAN	52602.4	0.61	SERPINC1	Antithrombin-III (short name: ATIII)	1107	51	0.63	78	15662	3+	1232.73	0.011	8.92331	0.9635	K.ANRPFLVFIR.E
18	1	sp|P01008|ANT3_HUMAN	52602.4	0.61	SERPINC1	Antithrombin-III (short name: ATIII)	1107	51	0.63	78	15694	2+	1232.73	0.009	7.30089	0.993	K.ANRPFLVFIR.E
18	1	sp|P01008|ANT3_HUMAN	52602.4	0.61	SERPINC1	Antithrombin-III (short name: ATIII)	1107	51	0.63	78	15768	2+	2202.12	0.014	6.35751	0.9998	K.LPGIVAEGRDDLYVSDAFHK.A
18	1	sp|P01008|ANT3_HUMAN	52602.4	0.61	SERPINC1	Antithrombin-III (short name: ATIII)	1107	51	0.63	78	15783	3+	2202.12	0.023	10.4445	0.7289	K.LPGIVAEGRDDLYVSDAFHK.A
18	1	sp|P01008|ANT3_HUMAN	52602.4	0.61	SERPINC1	Antithrombin-III (short name: ATIII)	1107	51	0.63	78	15815	3+	1232.73	0.009	7.30089	0.977	K.ANRPFLVFIR.E
18	1	sp|P01008|ANT3_HUMAN	52602.4	0.61	SERPINC1	Antithrombin-III (short name: ATIII)	1107	51	0.63	78	15848	2+	1232.73	0.007	5.67847	0.9298	K.ANRPFLVFIR.E
18	1	sp|P01008|ANT3_HUMAN	52602.4	0.61	SERPINC1	Antithrombin-III (short name: ATIII)	1107	51	0.63	78	17102	2+	1426.67	0.007	4.90652	0.9999	R.DIPMNPMC'IYR.S	33473984	158592256
18	1	sp|P01008|ANT3_HUMAN	52602.4	0.61	SERPINC1	Antithrombin-III (short name: ATIII)	1107	51	0.63	78	17225	2+	1430.79	-0.06	41.9349	1	R.VAEGTQVLELPFK.G
18	1	sp|P01008|ANT3_HUMAN	52602.4	0.61	SERPINC1	Antithrombin-III (short name: ATIII)	1107	51	0.63	78	17250	3+	1430.79	-0.06	41.9349	0.8746	R.VAEGTQVLELPFK.G
18	1	sp|P01008|ANT3_HUMAN	52602.4	0.61	SERPINC1	Antithrombin-III (short name: ATIII)	1107	51	0.63	78	17279	2+	1668.92	0.016	9.58702	0.9993	K.GDDITMVLILPKPEK.S
18	1	sp|P01008|ANT3_HUMAN	52602.4	0.61	SERPINC1	Antithrombin-III (short name: ATIII)	1107	51	0.63	78	17344	3+	1668.92	0.014	8.38864	0.9965	K.GDDITMVLILPKPEK.S
18	1	sp|P01008|ANT3_HUMAN	52602.4	0.61	SERPINC1	Antithrombin-III (short name: ATIII)	1107	51	0.63	78	17377	2+	1430.79	0.012	8.38698	1	R.VAEGTQVLELPFK.G
18	1	sp|P01008|ANT3_HUMAN	52602.4	0.61	SERPINC1	Antithrombin-III (short name: ATIII)	1107	51	0.63	78	17421	2+	1668.92	0.016	9.58702	0.9999	K.GDDITMVLILPKPEK.S
18	1	sp|P01008|ANT3_HUMAN	52602.4	0.61	SERPINC1	Antithrombin-III (short name: ATIII)	1107	51	0.63	78	17498	3+	1668.92	0.014	8.38864	0.9947	K.GDDITMVLILPKPEK.S
18	1	sp|P01008|ANT3_HUMAN	52602.4	0.61	SERPINC1	Antithrombin-III (short name: ATIII)	1107	51	0.63	78	17534	2+	1430.79	0.011	7.68807	0.9999	R.VAEGTQVLELPFK.G
18	1	sp|P01008|ANT3_HUMAN	52602.4	0.61	SERPINC1	Antithrombin-III (short name: ATIII)	1107	51	0.63	78	17565	2+	1668.92	0.016	9.58702	0.9996	K.GDDITMVLILPKPEK.S
18	1	sp|P01008|ANT3_HUMAN	52602.4	0.61	SERPINC1	Antithrombin-III (short name: ATIII)	1107	51	0.63	78	17713	2+	1430.79	0.015	10.4837	1	R.VAEGTQVLELPFK.G
18	1	sp|P01008|ANT3_HUMAN	52602.4	0.61	SERPINC1	Antithrombin-III (short name: ATIII)	1107	51	0.63	78	17723	2+	1668.92	0.014	8.38864	0.9997	K.GDDITMVLILPKPEK.S
18	1	sp|P01008|ANT3_HUMAN	52602.4	0.61	SERPINC1	Antithrombin-III (short name: ATIII)	1107	51	0.63	78	17806	2+	2291.15	0.022	9.60216	1	K.AFLEVNEEGSEAAASTAVVIAGR.S
18	1	sp|P01008|ANT3_HUMAN	52602.4	0.61	SERPINC1	Antithrombin-III (short name: ATIII)	1107	51	0.63	78	17828	3+	2291.15	0.023	10.0386	0.9999	K.AFLEVNEEGSEAAASTAVVIAGR.S
18	1	sp|P01008|ANT3_HUMAN	52602.4	0.61	SERPINC1	Antithrombin-III (short name: ATIII)	1107	51	0.63	78	17960	2+	2291.15	0.022	9.60216	1	K.AFLEVNEEGSEAAASTAVVIAGR.S
18	1	sp|P01008|ANT3_HUMAN	52602.4	0.61	SERPINC1	Antithrombin-III (short name: ATIII)	1107	51	0.63	78	17983	3+	2291.15	0.02	8.72924	1	K.AFLEVNEEGSEAAASTAVVIAGR.S
18	1	sp|P01008|ANT3_HUMAN	52602.4	0.61	SERPINC1	Antithrombin-III (short name: ATIII)	1107	51	0.63	78	18169	2+	2291.15	0.022	9.60216	1	K.AFLEVNEEGSEAAASTAVVIAGR.S
18	1	sp|P01008|ANT3_HUMAN	52602.4	0.61	SERPINC1	Antithrombin-III (short name: ATIII)	1107	51	0.63	78	18202	3+	2291.15	0.024	10.4751	1	K.AFLEVNEEGSEAAASTAVVIAGR.S
18	1	sp|P01008|ANT3_HUMAN	52602.4	0.61	SERPINC1	Antithrombin-III (short name: ATIII)	1107	51	0.63	78	18326	2+	2291.15	0.026	11.348	1	K.AFLEVNEEGSEAAASTAVVIAGR.S
18	1	sp|P01008|ANT3_HUMAN	52602.4	0.61	SERPINC1	Antithrombin-III (short name: ATIII)	1107	51	0.63	78	18378	3+	2291.15	0.02	8.72924	0.9972	K.AFLEVNEEGSEAAASTAVVIAGR.S
18	1	sp|P01008|ANT3_HUMAN	52602.4	0.61	SERPINC1	Antithrombin-III (short name: ATIII)	1107	51	0.63	78	18479	2+	2291.15	0.024	10.4751	1	K.AFLEVNEEGSEAAASTAVVIAGR.S
18	1	sp|P01008|ANT3_HUMAN	52602.4	0.61	SERPINC1	Antithrombin-III (short name: ATIII)	1107	51	0.63	78	18532	3+	2291.15	0.02	8.72924	0.9871	K.AFLEVNEEGSEAAASTAVVIAGR.S
18	1	sp|P01008|ANT3_HUMAN	52602.4	0.61	SERPINC1	Antithrombin-III (short name: ATIII)	1107	51	0.63	78	18686	3+	2291.15	0.023	10.0386	0.9993	K.AFLEVNEEGSEAAASTAVVIAGR.S
18	1	sp|P01008|ANT3_HUMAN	52602.4	0.61	SERPINC1	Antithrombin-III (short name: ATIII)	1107	51	0.63	78	18700	2+	2291.15	1.022	9.60216	1	K.AFLEVNEEGSEAAASTAVVIAGR.S
18	1	sp|P01008|ANT3_HUMAN	52602.4	0.61	SERPINC1	Antithrombin-III (short name: ATIII)	1107	51	0.63	78	18976	3+	2291.15	0.02	8.72924	0.9998	K.AFLEVNEEGSEAAASTAVVIAGR.S
18	1	sp|P01008|ANT3_HUMAN	52602.4	0.61	SERPINC1	Antithrombin-III (short name: ATIII)	1107	51	0.63	78	19055	2+	2291.15	0.025	10.9115	1	K.AFLEVNEEGSEAAASTAVVIAGR.S
18	1	sp|P01008|ANT3_HUMAN	52602.4	0.61	SERPINC1	Antithrombin-III (short name: ATIII)	1107	51	0.63	78	19128	2+	1864.9	0.024	12.8693	1	K.EQLQDM"GLVDLFSPEK.S
18	1	sp|P01008|ANT3_HUMAN	52602.4	0.61	SERPINC1	Antithrombin-III (short name: ATIII)	1107	51	0.63	78	19143	3+	2291.15	0.023	10.0386	1	K.AFLEVNEEGSEAAASTAVVIAGR.S
18	1	sp|P01008|ANT3_HUMAN	52602.4	0.61	SERPINC1	Antithrombin-III (short name: ATIII)	1107	51	0.63	78	19205	2+	2291.15	0.027	11.7845	1	K.AFLEVNEEGSEAAASTAVVIAGR.S
18	1	sp|P01008|ANT3_HUMAN	52602.4	0.61	SERPINC1	Antithrombin-III (short name: ATIII)	1107	51	0.63	78	19281	2+	1864.9	0.017	9.11577	1	K.EQLQDM"GLVDLFSPEK.S
18	1	sp|P01008|ANT3_HUMAN	52602.4	0.61	SERPINC1	Antithrombin-III (short name: ATIII)	1107	51	0.63	78	19295	3+	2291.15	0.014	6.11047	0.9751	K.AFLEVNEEGSEAAASTAVVIAGR.S
18	1	sp|P01008|ANT3_HUMAN	52602.4	0.61	SERPINC1	Antithrombin-III (short name: ATIII)	1107	51	0.63	78	19359	3+	1864.9	0.013	6.97088	0.9962	K.EQLQDM"GLVDLFSPEK.S
18	1	sp|P01008|ANT3_HUMAN	52602.4	0.61	SERPINC1	Antithrombin-III (short name: ATIII)	1107	51	0.63	78	19361	2+	2291.15	0.02	8.72924	1	K.AFLEVNEEGSEAAASTAVVIAGR.S
18	1	sp|P01008|ANT3_HUMAN	52602.4	0.61	SERPINC1	Antithrombin-III (short name: ATIII)	1107	51	0.63	78	19423	2+	1864.9	0.016	8.57955	1	K.EQLQDM"GLVDLFSPEK.S
18	1	sp|P01008|ANT3_HUMAN	52602.4	0.61	SERPINC1	Antithrombin-III (short name: ATIII)	1107	51	0.63	78	19483	2+	1389.76	0.011	7.91506	1	R.EVPLNTIIFMGR.V
18	1	sp|P01008|ANT3_HUMAN	52602.4	0.61	SERPINC1	Antithrombin-III (short name: ATIII)	1107	51	0.63	78	19502	2+	2291.15	0.032	13.9668	1	K.AFLEVNEEGSEAAASTAVVIAGR.S
18	1	sp|P01008|ANT3_HUMAN	52602.4	0.61	SERPINC1	Antithrombin-III (short name: ATIII)	1107	51	0.63	78	19607	3+	1389.76	0.013	9.35416	0.8146	R.EVPLNTIIFMGR.V
18	1	sp|P01008|ANT3_HUMAN	52602.4	0.61	SERPINC1	Antithrombin-III (short name: ATIII)	1107	51	0.63	78	19621	2+	1389.76	0.012	8.63461	1	R.EVPLNTIIFMGR.V
18	1	sp|P01008|ANT3_HUMAN	52602.4	0.61	SERPINC1	Antithrombin-III (short name: ATIII)	1107	51	0.63	78	19650	2+	2291.15	0.022	9.60216	1	K.AFLEVNEEGSEAAASTAVVIAGR.S
18	1	sp|P01008|ANT3_HUMAN	52602.4	0.61	SERPINC1	Antithrombin-III (short name: ATIII)	1107	51	0.63	78	19700	2+	1371.74	1.008	5.83199	0.999	R.E^VPLNTIIFMGR.V
18	1	sp|P01008|ANT3_HUMAN	52602.4	0.61	SERPINC1	Antithrombin-III (short name: ATIII)	1107	51	0.63	78	19762	2+	1389.76	0.013	9.35416	0.9999	R.EVPLNTIIFMGR.V
18	1	sp|P01008|ANT3_HUMAN	52602.4	0.61	SERPINC1	Antithrombin-III (short name: ATIII)	1107	51	0.63	78	19785	2+	2291.15	0.026	11.348	1	K.AFLEVNEEGSEAAASTAVVIAGR.S
18	1	sp|P01008|ANT3_HUMAN	52602.4	0.61	SERPINC1	Antithrombin-III (short name: ATIII)	1107	51	0.63	78	19928	2+	2291.15	0.026	11.348	1	K.AFLEVNEEGSEAAASTAVVIAGR.S
18	1	sp|P01008|ANT3_HUMAN	52602.4	0.61	SERPINC1	Antithrombin-III (short name: ATIII)	1107	51	0.63	78	20067	2+	1389.76	-0.04	28.782	0.999	R.EVPLNTIIFMGR.V
18	1	sp|P01008|ANT3_HUMAN	52602.4	0.61	SERPINC1	Antithrombin-III (short name: ATIII)	1107	51	0.63	78	20074	2+	2291.15	0.028	12.2209	1	K.AFLEVNEEGSEAAASTAVVIAGR.S
18	1	sp|P01008|ANT3_HUMAN	52602.4	0.61	SERPINC1	Antithrombin-III (short name: ATIII)	1107	51	0.63	78	20205	2+	1389.76	0.014	10.0737	0.9991	R.EVPLNTIIFMGR.V
18	1	sp|P01008|ANT3_HUMAN	52602.4	0.61	SERPINC1	Antithrombin-III (short name: ATIII)	1107	51	0.63	78	20220	2+	2291.15	0.02	8.72924	1	K.AFLEVNEEGSEAAASTAVVIAGR.S
18	1	sp|P01008|ANT3_HUMAN	52602.4	0.61	SERPINC1	Antithrombin-III (short name: ATIII)	1107	51	0.63	78	20375	2+	2291.15	1.026	11.348	1	K.AFLEVNEEGSEAAASTAVVIAGR.S
18	1	sp|P01008|ANT3_HUMAN	52602.4	0.61	SERPINC1	Antithrombin-III (short name: ATIII)	1107	51	0.63	78	20540	2+	2291.15	0.028	12.2209	1	K.AFLEVNEEGSEAAASTAVVIAGR.S
18	1	sp|P01008|ANT3_HUMAN	52602.4	0.61	SERPINC1	Antithrombin-III (short name: ATIII)	1107	51	0.63	78	20677	2+	2291.15	0.025	10.9115	1	K.AFLEVNEEGSEAAASTAVVIAGR.S
18	1	sp|P01008|ANT3_HUMAN	52602.4	0.61	SERPINC1	Antithrombin-III (short name: ATIII)	1107	51	0.63	78	20699	3+	2291.15	0.023	10.0386	0.9467	K.AFLEVNEEGSEAAASTAVVIAGR.S
18	1	sp|P01008|ANT3_HUMAN	52602.4	0.61	SERPINC1	Antithrombin-III (short name: ATIII)	1107	51	0.63	78	20832	2+	2291.15	0.032	13.9668	0.9573	K.AFLEVNEEGSEAAASTAVVIAGR.S
18	1	sp|P01008|ANT3_HUMAN	52602.4	0.61	SERPINC1	Antithrombin-III (short name: ATIII)	1107	51	0.63	78	20991	2+	2291.15	0.016	6.98339	1	K.AFLEVNEEGSEAAASTAVVIAGR.S
18	1	sp|P01008|ANT3_HUMAN	52602.4	0.61	SERPINC1	Antithrombin-III (short name: ATIII)	1107	51	0.63	78	21039	3+	3236.8	0.031	9.57737	0.9965	R.RVAEGTQVLELPFKGDDITMVLILPKPEK.S
18	1	sp|P01008|ANT3_HUMAN	52602.4	0.61	SERPINC1	Antithrombin-III (short name: ATIII)	1107	51	0.63	78	21223	2+	2291.15	-0.004	1.74585	1	K.AFLEVNEEGSEAAASTAVVIAGR.S
18	1	sp|P01008|ANT3_HUMAN	52602.4	0.61	SERPINC1	Antithrombin-III (short name: ATIII)	1107	51	0.63	78	21339	3+	1848.9	0.014	7.57205	0.9999	K.EQLQDMGLVDLFSPEK.S
18	1	sp|P01008|ANT3_HUMAN	52602.4	0.61	SERPINC1	Antithrombin-III (short name: ATIII)	1107	51	0.63	78	21362	2+	1830.89	1.019	10.3774	0.9998	K.E^QLQDMGLVDLFSPEK.S
18	1	sp|P01008|ANT3_HUMAN	52602.4	0.61	SERPINC1	Antithrombin-III (short name: ATIII)	1107	51	0.63	78	21399	2+	2291.15	0.014	6.11047	0.9992	K.AFLEVNEEGSEAAASTAVVIAGR.S
18	1	sp|P01008|ANT3_HUMAN	52602.4	0.61	SERPINC1	Antithrombin-III (short name: ATIII)	1107	51	0.63	78	21401	2+	1848.9	0.018	9.73549	1	K.EQLQDMGLVDLFSPEK.S
18	1	sp|P01008|ANT3_HUMAN	52602.4	0.61	SERPINC1	Antithrombin-III (short name: ATIII)	1107	51	0.63	78	21490	3+	1848.9	0.017	9.19463	0.9982	K.EQLQDMGLVDLFSPEK.S
18	1	sp|P01008|ANT3_HUMAN	52602.4	0.61	SERPINC1	Antithrombin-III (short name: ATIII)	1107	51	0.63	78	21530	2+	1830.89	1.039	21.3011	0.9992	K.E^QLQDMGLVDLFSPEK.S
18	1	sp|P01008|ANT3_HUMAN	52602.4	0.61	SERPINC1	Antithrombin-III (short name: ATIII)	1107	51	0.63	78	21555	2+	1848.9	0.021	11.3581	1	K.EQLQDMGLVDLFSPEK.S
18	1	sp|P01008|ANT3_HUMAN	52602.4	0.61	SERPINC1	Antithrombin-III (short name: ATIII)	1107	51	0.63	78	21635	3+	1848.9	0.018	9.73549	0.9998	K.EQLQDMGLVDLFSPEK.S
18	1	sp|P01008|ANT3_HUMAN	52602.4	0.61	SERPINC1	Antithrombin-III (short name: ATIII)	1107	51	0.63	78	21637	3+	2291.15	1.024	10.4751	0.9142	K.AFLEVNEEGSEAAASTAVVIAGR.S
18	1	sp|P01008|ANT3_HUMAN	52602.4	0.61	SERPINC1	Antithrombin-III (short name: ATIII)	1107	51	0.63	78	21699	2+	1848.9	0.017	9.19463	1	K.EQLQDMGLVDLFSPEK.S
18	1	sp|P01008|ANT3_HUMAN	52602.4	0.61	SERPINC1	Antithrombin-III (short name: ATIII)	1107	51	0.63	78	21776	3+	2291.15	0.024	10.4751	0.9919	K.AFLEVNEEGSEAAASTAVVIAGR.S
18	1	sp|P01008|ANT3_HUMAN	52602.4	0.61	SERPINC1	Antithrombin-III (short name: ATIII)	1107	51	0.63	78	21944	2+	2291.15	0.021	9.1657	1	K.AFLEVNEEGSEAAASTAVVIAGR.S
18	1	sp|P01008|ANT3_HUMAN	52602.4	0.61	SERPINC1	Antithrombin-III (short name: ATIII)	1107	51	0.63	78	21998	2+	1848.9	1.008	4.32689	0.9999	K.EQLQDMGLVDLFSPEK.S
18	1	sp|P01008|ANT3_HUMAN	52602.4	0.61	SERPINC1	Antithrombin-III (short name: ATIII)	1107	51	0.63	78	22063	3+	2291.15	0.026	11.348	0.9911	K.AFLEVNEEGSEAAASTAVVIAGR.S
18	1	sp|P01008|ANT3_HUMAN	52602.4	0.61	SERPINC1	Antithrombin-III (short name: ATIII)	1107	51	0.63	78	22113	2+	2291.15	0.015	6.54693	0.8832	K.AFLEVNEEGSEAAASTAVVIAGR.S
18	1	sp|P01008|ANT3_HUMAN	52602.4	0.61	SERPINC1	Antithrombin-III (short name: ATIII)	1107	51	0.63	78	22144	2+	1848.9	-0.91	48.6775	0.8252	K.EQLQDMGLVDLFSPEK.S
18	1	sp|P01008|ANT3_HUMAN	52602.4	0.61	SERPINC1	Antithrombin-III (short name: ATIII)	1107	51	0.63	78	22249	2+	2291.15	0.01	4.36462	0.9598	K.AFLEVNEEGSEAAASTAVVIAGR.S
18	1	sp|P01008|ANT3_HUMAN	52602.4	0.61	SERPINC1	Antithrombin-III (short name: ATIII)	1107	51	0.63	78	22286	2+	1848.9	-0.909	49.2183	0.9883	K.EQLQDMGLVDLFSPEK.S
18	1	sp|P01008|ANT3_HUMAN	52602.4	0.61	SERPINC1	Antithrombin-III (short name: ATIII)	1107	51	0.63	78	22395	2+	2291.15	0.021	9.1657	0.9999	K.AFLEVNEEGSEAAASTAVVIAGR.S
18	1	sp|P01008|ANT3_HUMAN	52602.4	0.61	SERPINC1	Antithrombin-III (short name: ATIII)	1107	51	0.63	78	22479	2+	3080.7	1.038	12.3349	0.9638	R.VAEGTQVLELPFKGDDITMVLILPKPEK.S
18	1	sp|P01008|ANT3_HUMAN	52602.4	0.61	SERPINC1	Antithrombin-III (short name: ATIII)	1107	51	0.63	78	22541	2+	2291.15	0.018	7.85631	0.9999	K.AFLEVNEEGSEAAASTAVVIAGR.S
18	1	sp|P01008|ANT3_HUMAN	52602.4	0.61	SERPINC1	Antithrombin-III (short name: ATIII)	1107	51	0.63	78	22628	2+	3080.7	0.024	7.79045	0.9866	R.VAEGTQVLELPFKGDDITMVLILPKPEK.S
18	1	sp|P01008|ANT3_HUMAN	52602.4	0.61	SERPINC1	Antithrombin-III (short name: ATIII)	1107	51	0.63	78	22701	2+	2291.15	1.034	14.8397	0.9986	K.AFLEVNEEGSEAAASTAVVIAGR.S
18	1	sp|P01008|ANT3_HUMAN	52602.4	0.61	SERPINC1	Antithrombin-III (short name: ATIII)	1107	51	0.63	78	22711	3+	2291.15	0.017	7.41985	0.9996	K.AFLEVNEEGSEAAASTAVVIAGR.S
18	1	sp|P01008|ANT3_HUMAN	52602.4	0.61	SERPINC1	Antithrombin-III (short name: ATIII)	1107	51	0.63	78	22785	2+	1848.9	0.016	8.65377	0.9991	K.EQLQDMGLVDLFSPEK.S
18	1	sp|P01008|ANT3_HUMAN	52602.4	0.61	SERPINC1	Antithrombin-III (short name: ATIII)	1107	51	0.63	78	22854	3+	2291.15	0.02	8.72924	0.9946	K.AFLEVNEEGSEAAASTAVVIAGR.S
18	1	sp|P01008|ANT3_HUMAN	52602.4	0.61	SERPINC1	Antithrombin-III (short name: ATIII)	1107	51	0.63	78	22859	2+	2291.15	0.026	11.348	0.9996	K.AFLEVNEEGSEAAASTAVVIAGR.S
18	1	sp|P01008|ANT3_HUMAN	52602.4	0.61	SERPINC1	Antithrombin-III (short name: ATIII)	1107	51	0.63	78	22986	3+	2291.15	0.024	10.4751	0.9977	K.AFLEVNEEGSEAAASTAVVIAGR.S
18	1	sp|P01008|ANT3_HUMAN	52602.4	0.61	SERPINC1	Antithrombin-III (short name: ATIII)	1107	51	0.63	78	23077	2+	2291.15	0.037	16.1491	0.9979	K.AFLEVNEEGSEAAASTAVVIAGR.S
18	1	sp|P01008|ANT3_HUMAN	52602.4	0.61	SERPINC1	Antithrombin-III (short name: ATIII)	1107	51	0.63	78	23118	3+	2291.15	0.024	10.4751	0.9994	K.AFLEVNEEGSEAAASTAVVIAGR.S
18	1	sp|P01008|ANT3_HUMAN	52602.4	0.61	SERPINC1	Antithrombin-III (short name: ATIII)	1107	51	0.63	78	23252	3+	2291.15	0.019	8.29278	0.9924	K.AFLEVNEEGSEAAASTAVVIAGR.S
18	1	sp|P01008|ANT3_HUMAN	52602.4	0.61	SERPINC1	Antithrombin-III (short name: ATIII)	1107	51	0.63	78	23365	2+	2291.15	1.022	9.60216	0.9731	K.AFLEVNEEGSEAAASTAVVIAGR.S
18	1	sp|P01008|ANT3_HUMAN	52602.4	0.61	SERPINC1	Antithrombin-III (short name: ATIII)	1107	51	0.63	78	23520	2+	2291.15	0.021	9.1657	0.9979	K.AFLEVNEEGSEAAASTAVVIAGR.S
18	1	sp|P01008|ANT3_HUMAN	52602.4	0.61	SERPINC1	Antithrombin-III (short name: ATIII)	1107	51	0.63	78	23560	2+	2315.12	0.013	5.61525	0.9466	K.NDNDNIFLSPLSISTAFAM"TK.L
18	1	sp|P01008|ANT3_HUMAN	52602.4	0.61	SERPINC1	Antithrombin-III (short name: ATIII)	1107	51	0.63	78	23673	2+	2291.15	1.002	0.872924	0.9925	K.AFLEVNEEGSEAAASTAVVIAGR.S
18	1	sp|P01008|ANT3_HUMAN	52602.4	0.61	SERPINC1	Antithrombin-III (short name: ATIII)	1107	51	0.63	78	23684	3+	2291.15	0.018	7.85631	0.9929	K.AFLEVNEEGSEAAASTAVVIAGR.S
18	1	sp|P01008|ANT3_HUMAN	52602.4	0.61	SERPINC1	Antithrombin-III (short name: ATIII)	1107	51	0.63	78	23702	3+	2315.12	0.022	9.50274	0.9871	K.NDNDNIFLSPLSISTAFAM"TK.L
18	1	sp|P01008|ANT3_HUMAN	52602.4	0.61	SERPINC1	Antithrombin-III (short name: ATIII)	1107	51	0.63	78	23703	2+	2315.12	0.022	9.50274	0.9999	K.NDNDNIFLSPLSISTAFAM"TK.L
18	1	sp|P01008|ANT3_HUMAN	52602.4	0.61	SERPINC1	Antithrombin-III (short name: ATIII)	1107	51	0.63	78	23823	3+	2291.15	0.023	10.0386	0.9997	K.AFLEVNEEGSEAAASTAVVIAGR.S
18	1	sp|P01008|ANT3_HUMAN	52602.4	0.61	SERPINC1	Antithrombin-III (short name: ATIII)	1107	51	0.63	78	24114	3+	2291.15	0.02	8.72924	0.9951	K.AFLEVNEEGSEAAASTAVVIAGR.S
18	1	sp|P01008|ANT3_HUMAN	52602.4	0.61	SERPINC1	Antithrombin-III (short name: ATIII)	1107	51	0.63	78	24215	2+	2291.15	0.019	8.29278	0.9877	K.AFLEVNEEGSEAAASTAVVIAGR.S
18	1	sp|P01008|ANT3_HUMAN	52602.4	0.61	SERPINC1	Antithrombin-III (short name: ATIII)	1107	51	0.63	78	24242	3+	2291.15	0.028	12.2209	0.9919	K.AFLEVNEEGSEAAASTAVVIAGR.S
18	1	sp|P01008|ANT3_HUMAN	52602.4	0.61	SERPINC1	Antithrombin-III (short name: ATIII)	1107	51	0.63	78	24429	3+	3581.74	1.031	8.65501	0.784	R.DDLYVSDAFHKAFLEVNEEGSEAAASTAVVIAGR.S
18	1	sp|P01008|ANT3_HUMAN	52602.4	0.61	SERPINC1	Antithrombin-III (short name: ATIII)	1107	51	0.63	78	24506	3+	2291.15	0.023	10.0386	0.9967	K.AFLEVNEEGSEAAASTAVVIAGR.S
18	1	sp|P01008|ANT3_HUMAN	52602.4	0.61	SERPINC1	Antithrombin-III (short name: ATIII)	1107	51	0.63	78	24637	3+	2291.15	0.028	12.2209	0.9985	K.AFLEVNEEGSEAAASTAVVIAGR.S
18	1	sp|P01008|ANT3_HUMAN	52602.4	0.61	SERPINC1	Antithrombin-III (short name: ATIII)	1107	51	0.63	78	24782	2+	2299.13	0.026	11.3086	1	K.NDNDNIFLSPLSISTAFAMTK.L
18	1	sp|P01008|ANT3_HUMAN	52602.4	0.61	SERPINC1	Antithrombin-III (short name: ATIII)	1107	51	0.63	78	24914	3+	2291.15	0.024	10.4751	0.9976	K.AFLEVNEEGSEAAASTAVVIAGR.S
18	1	sp|P01008|ANT3_HUMAN	52602.4	0.61	SERPINC1	Antithrombin-III (short name: ATIII)	1107	51	0.63	78	24922	3+	2299.13	0.027	11.7436	0.9939	K.NDNDNIFLSPLSISTAFAMTK.L
18	1	sp|P01008|ANT3_HUMAN	52602.4	0.61	SERPINC1	Antithrombin-III (short name: ATIII)	1107	51	0.63	78	24923	2+	2299.13	0.027	11.7436	0.9997	K.NDNDNIFLSPLSISTAFAMTK.L
18	1	sp|P01008|ANT3_HUMAN	52602.4	0.61	SERPINC1	Antithrombin-III (short name: ATIII)	1107	51	0.63	78	25055	3+	2291.15	0.025	10.9115	0.983	K.AFLEVNEEGSEAAASTAVVIAGR.S
18	1	sp|P01008|ANT3_HUMAN	52602.4	0.61	SERPINC1	Antithrombin-III (short name: ATIII)	1107	51	0.63	78	25065	3+	2299.13	1.028	12.1785	0.9835	K.NDNDNIFLSPLSISTAFAMTK.L
18	1	sp|P01008|ANT3_HUMAN	52602.4	0.61	SERPINC1	Antithrombin-III (short name: ATIII)	1107	51	0.63	78	25162	2+	2291.15	0.014	6.11047	0.9995	K.AFLEVNEEGSEAAASTAVVIAGR.S
18	1	sp|P01008|ANT3_HUMAN	52602.4	0.61	SERPINC1	Antithrombin-III (short name: ATIII)	1107	51	0.63	78	25185	3+	2291.15	1.024	10.4751	0.9997	K.AFLEVNEEGSEAAASTAVVIAGR.S
18	1	sp|P01008|ANT3_HUMAN	52602.4	0.61	SERPINC1	Antithrombin-III (short name: ATIII)	1107	51	0.63	78	25431	2+	2291.15	0.019	8.29278	0.997	K.AFLEVNEEGSEAAASTAVVIAGR.S
18	1	sp|P01008|ANT3_HUMAN	52602.4	0.61	SERPINC1	Antithrombin-III (short name: ATIII)	1107	51	0.63	78	25450	3+	2291.15	0.031	13.5303	0.9538	K.AFLEVNEEGSEAAASTAVVIAGR.S
18	1	sp|P01008|ANT3_HUMAN	52602.4	0.61	SERPINC1	Antithrombin-III (short name: ATIII)	1107	51	0.63	78	25582	3+	2291.15	1.024	10.4751	0.7181	K.AFLEVNEEGSEAAASTAVVIAGR.S
18	1	sp|P01008|ANT3_HUMAN	52602.4	0.61	SERPINC1	Antithrombin-III (short name: ATIII)	1107	51	0.63	78	25711	3+	2291.15	0.025	10.9115	0.9678	K.AFLEVNEEGSEAAASTAVVIAGR.S
18	1	sp|P01008|ANT3_HUMAN	52602.4	0.61	SERPINC1	Antithrombin-III (short name: ATIII)	1107	51	0.63	78	25844	3+	2291.15	0.026	11.348	0.9851	K.AFLEVNEEGSEAAASTAVVIAGR.S
18	1	sp|P01008|ANT3_HUMAN	52602.4	0.61	SERPINC1	Antithrombin-III (short name: ATIII)	1107	51	0.63	78	25977	3+	2291.15	0.024	10.4751	0.9901	K.AFLEVNEEGSEAAASTAVVIAGR.S
18	1	sp|P01008|ANT3_HUMAN	52602.4	0.61	SERPINC1	Antithrombin-III (short name: ATIII)	1107	51	0.63	78	26923	3+	2291.15	0.024	10.4751	0.9602	K.AFLEVNEEGSEAAASTAVVIAGR.S
18	1	sp|P01008|ANT3_HUMAN	52602.4	0.61	SERPINC1	Antithrombin-III (short name: ATIII)	1107	51	0.63	78	27122	3+	2291.15	0.02	8.72924	0.9943	K.AFLEVNEEGSEAAASTAVVIAGR.S
18	1	sp|P01008|ANT3_HUMAN	52602.4	0.61	SERPINC1	Antithrombin-III (short name: ATIII)	1107	51	0.63	78	27741	2+	2291.15	1.029	12.6574	0.9218	K.AFLEVNEEGSEAAASTAVVIAGR.S
18	1	sp|P01008|ANT3_HUMAN	52602.4	0.61	SERPINC1	Antithrombin-III (short name: ATIII)	1107	51	0.63	78	27755	3+	2291.15	1.024	10.4751	0.9796	K.AFLEVNEEGSEAAASTAVVIAGR.S
18	1	sp|P01008|ANT3_HUMAN	52602.4	0.61	SERPINC1	Antithrombin-III (short name: ATIII)	1107	51	0.63	78	28049	3+	2291.15	0.023	10.0386	0.9981	K.AFLEVNEEGSEAAASTAVVIAGR.S
18	1	sp|P01008|ANT3_HUMAN	52602.4	0.61	SERPINC1	Antithrombin-III (short name: ATIII)	1107	51	0.63	78	28147	3+	3082.49	0.036	11.6789	0.9448	K.ELTPEVLQEWLDELEEMM"LVVHMPR.F
18	1	sp|P01008|ANT3_HUMAN	52602.4	0.61	SERPINC1	Antithrombin-III (short name: ATIII)	1107	51	0.63	78	28179	2+	3066.5	1.035	11.4137	0.9249	K.ELTPEVLQEWLDELEEMMLVVHMPR.F
18	1	sp|P01008|ANT3_HUMAN	52602.4	0.61	SERPINC1	Antithrombin-III (short name: ATIII)	1107	51	0.63	78	28215	3+	2291.15	0.034	14.8397	0.9992	K.AFLEVNEEGSEAAASTAVVIAGR.S
18	1	sp|P01008|ANT3_HUMAN	52602.4	0.61	SERPINC1	Antithrombin-III (short name: ATIII)	1107	51	0.63	78	28226	2+	2291.15	0.007	3.05523	1	K.AFLEVNEEGSEAAASTAVVIAGR.S
18	1	sp|P01008|ANT3_HUMAN	52602.4	0.61	SERPINC1	Antithrombin-III (short name: ATIII)	1107	51	0.63	78	28323	3+	2804.57	0.028	9.98371	0.9551	R.ITDVIPSEAINELTVLVLVNTIYFK.G
18	1	sp|P01008|ANT3_HUMAN	52602.4	0.61	SERPINC1	Antithrombin-III (short name: ATIII)	1107	51	0.63	78	28355	3+	2291.15	0.022	9.60216	0.9592	K.AFLEVNEEGSEAAASTAVVIAGR.S
18	1	sp|P01008|ANT3_HUMAN	52602.4	0.61	SERPINC1	Antithrombin-III (short name: ATIII)	1107	51	0.63	78	28367	2+	2291.15	0.019	8.29278	0.9997	K.AFLEVNEEGSEAAASTAVVIAGR.S
18	1	sp|P01008|ANT3_HUMAN	52602.4	0.61	SERPINC1	Antithrombin-III (short name: ATIII)	1107	51	0.63	78	28487	3+	2291.15	0.018	7.85631	0.7314	K.AFLEVNEEGSEAAASTAVVIAGR.S
18	1	sp|P01008|ANT3_HUMAN	52602.4	0.61	SERPINC1	Antithrombin-III (short name: ATIII)	1107	51	0.63	78	28578	3+	2804.57	0.023	8.2009	0.9379	R.ITDVIPSEAINELTVLVLVNTIYFK.G
18	1	sp|P01008|ANT3_HUMAN	52602.4	0.61	SERPINC1	Antithrombin-III (short name: ATIII)	1107	51	0.63	78	28619	2+	2291.15	0.014	6.11047	0.9966	K.AFLEVNEEGSEAAASTAVVIAGR.S
18	1	sp|P01008|ANT3_HUMAN	52602.4	0.61	SERPINC1	Antithrombin-III (short name: ATIII)	1107	51	0.63	78	28696	3+	2804.57	0.025	8.91402	0.9816	R.ITDVIPSEAINELTVLVLVNTIYFK.G
18	1	sp|P01008|ANT3_HUMAN	52602.4	0.61	SERPINC1	Antithrombin-III (short name: ATIII)	1107	51	0.63	78	28732	3+	2291.15	0.024	10.4751	0.6939	K.AFLEVNEEGSEAAASTAVVIAGR.S
18	1	sp|P01008|ANT3_HUMAN	52602.4	0.61	SERPINC1	Antithrombin-III (short name: ATIII)	1107	51	0.63	78	28740	2+	2291.15	0.015	6.54693	0.9933	K.AFLEVNEEGSEAAASTAVVIAGR.S
18	1	sp|P01008|ANT3_HUMAN	52602.4	0.61	SERPINC1	Antithrombin-III (short name: ATIII)	1107	51	0.63	78	28828	3+	2804.57	0.023	8.2009	0.9779	R.ITDVIPSEAINELTVLVLVNTIYFK.G
18	1	sp|P01008|ANT3_HUMAN	52602.4	0.61	SERPINC1	Antithrombin-III (short name: ATIII)	1107	51	0.63	78	28874	2+	2291.15	0.02	8.72924	0.9957	K.AFLEVNEEGSEAAASTAVVIAGR.S
18	1	sp|P01008|ANT3_HUMAN	52602.4	0.61	SERPINC1	Antithrombin-III (short name: ATIII)	1107	51	0.63	78	29070	3+	2804.57	0.021	7.48778	0.827	R.ITDVIPSEAINELTVLVLVNTIYFK.G
18	1	sp|P01008|ANT3_HUMAN	52602.4	0.61	SERPINC1	Antithrombin-III (short name: ATIII)	1107	51	0.63	78	29103	3+	2291.15	0.017	7.41985	0.9935	K.AFLEVNEEGSEAAASTAVVIAGR.S
18	1	sp|P01008|ANT3_HUMAN	52602.4	0.61	SERPINC1	Antithrombin-III (short name: ATIII)	1107	51	0.63	78	29114	2+	2291.15	0.022	9.60216	0.9638	K.AFLEVNEEGSEAAASTAVVIAGR.S
18	1	sp|P01008|ANT3_HUMAN	52602.4	0.61	SERPINC1	Antithrombin-III (short name: ATIII)	1107	51	0.63	78	29191	3+	2804.57	0.019	6.77466	0.6769	R.ITDVIPSEAINELTVLVLVNTIYFK.G
18	1	sp|P01008|ANT3_HUMAN	52602.4	0.61	SERPINC1	Antithrombin-III (short name: ATIII)	1107	51	0.63	78	29312	3+	2804.57	0.017	6.06154	0.9982	R.ITDVIPSEAINELTVLVLVNTIYFK.G
18	1	sp|P01008|ANT3_HUMAN	52602.4	0.61	SERPINC1	Antithrombin-III (short name: ATIII)	1107	51	0.63	78	29553	3+	2804.57	0.02	7.13122	0.9797	R.ITDVIPSEAINELTVLVLVNTIYFK.G
18	1	sp|P01008|ANT3_HUMAN	52602.4	0.61	SERPINC1	Antithrombin-III (short name: ATIII)	1107	51	0.63	78	30038	3+	2804.57	0.022	7.84434	0.7598	R.ITDVIPSEAINELTVLVLVNTIYFK.G
18	1	sp|P01008|ANT3_HUMAN	52602.4	0.61	SERPINC1	Antithrombin-III (short name: ATIII)	1107	51	0.63	78	30177	2+	2291.15	0.02	8.72924	1	K.AFLEVNEEGSEAAASTAVVIAGR.S
18	1	sp|P01008|ANT3_HUMAN	52602.4	0.61	SERPINC1	Antithrombin-III (short name: ATIII)	1107	51	0.63	78	30199	3+	2291.15	0.027	11.7845	0.9991	K.AFLEVNEEGSEAAASTAVVIAGR.S
18	1	sp|P01008|ANT3_HUMAN	52602.4	0.61	SERPINC1	Antithrombin-III (short name: ATIII)	1107	51	0.63	78	30325	3+	2291.15	0.035	15.2762	0.9989	K.AFLEVNEEGSEAAASTAVVIAGR.S
18	1	sp|P01008|ANT3_HUMAN	52602.4	0.61	SERPINC1	Antithrombin-III (short name: ATIII)	1107	51	0.63	78	6005	2+	1874.87	0.018	9.60065	0.9549	K.ATEDEGSEQKIPEATNR.R
18	1	sp|P01008|ANT3_HUMAN	52602.4	0.61	SERPINC1	Antithrombin-III (short name: ATIII)	1107	51	0.63	78	6146	2+	1874.87	0.018	9.60065	0.9993	K.ATEDEGSEQKIPEATNR.R
18	1	sp|P01008|ANT3_HUMAN	52602.4	0.61	SERPINC1	Antithrombin-III (short name: ATIII)	1107	51	0.63	78	6156	3+	1874.87	0.015	8.00054	0.8468	K.ATEDEGSEQKIPEATNR.R
18	1	sp|P01008|ANT3_HUMAN	52602.4	0.61	SERPINC1	Antithrombin-III (short name: ATIII)	1107	51	0.63	78	7627	2+	917.52	0.008	8.71915	0.9334	R.RVWELSK.A
18	1	sp|P01008|ANT3_HUMAN	52602.4	0.61	SERPINC1	Antithrombin-III (short name: ATIII)	1107	51	0.63	78	8378	2+	1126.66	0.01	8.87581	0.6903	K.SKLPGIVAEGR.D
18	1	sp|P01008|ANT3_HUMAN	52602.4	0.61	SERPINC1	Antithrombin-III (short name: ATIII)	1107	51	0.63	78	9201	2+	911.531	0.009	9.8735	0.9999	K.LPGIVAEGR.D
18	1	sp|P01008|ANT3_HUMAN	52602.4	0.61	SERPINC1	Antithrombin-III (short name: ATIII)	1107	51	0.63	78	9343	2+	911.531	0.008	8.77644	0.9998	K.LPGIVAEGR.D
18	1	sp|P01008|ANT3_HUMAN	52602.4	0.61	SERPINC1	Antithrombin-III (short name: ATIII)	1107	51	0.63	78	9487	2+	911.531	0.008	8.77644	0.9997	K.LPGIVAEGR.D
18	1	sp|P01008|ANT3_HUMAN	52602.4	0.61	SERPINC1	Antithrombin-III (short name: ATIII)	1107	51	0.63	78	10751	2+	908.472	0.007	7.70524	0.8936	R.IEDGFSLK.E
18	1	sp|P01008|ANT3_HUMAN	52602.4	0.61	SERPINC1	Antithrombin-III (short name: ATIII)	1107	51	0.63	78	11353	2+	1309.61	0.011	8.39947	0.9981	R.DDLYVSDAFHK.A
18	1	sp|P01008|ANT3_HUMAN	52602.4	0.61	SERPINC1	Antithrombin-III (short name: ATIII)	1107	51	0.63	78	11373	3+	1309.61	0.011	8.39947	0.918	R.DDLYVSDAFHK.A
18	1	sp|P01008|ANT3_HUMAN	52602.4	0.61	SERPINC1	Antithrombin-III (short name: ATIII)	1107	51	0.63	78	11507	2+	1309.61	0.014	10.6902	0.9998	R.DDLYVSDAFHK.A
18	1	sp|P01008|ANT3_HUMAN	52602.4	0.61	SERPINC1	Antithrombin-III (short name: ATIII)	1107	51	0.63	78	11518	3+	1309.61	0.011	8.39947	0.9844	R.DDLYVSDAFHK.A
18	1	sp|P01008|ANT3_HUMAN	52602.4	0.61	SERPINC1	Antithrombin-III (short name: ATIII)	1107	51	0.63	78	11650	2+	1309.61	0.013	9.92665	0.9997	R.DDLYVSDAFHK.A
18	1	sp|P01008|ANT3_HUMAN	52602.4	0.61	SERPINC1	Antithrombin-III (short name: ATIII)	1107	51	0.63	78	13004	2+	1528.74	0.011	7.19545	1	R.FATTFYQHLADSK.N
18	1	sp|P01008|ANT3_HUMAN	52602.4	0.61	SERPINC1	Antithrombin-III (short name: ATIII)	1107	51	0.63	78	13765	2+	1442.67	0.004	2.77264	0.9989	R.DIPMNPM"C'IYR.S	975723	3.77177e+06
18	1	sp|P01008|ANT3_HUMAN	52602.4	0.61	SERPINC1	Antithrombin-III (short name: ATIII)	1107	51	0.63	78	14134	3+	1211.64	0.023	18.9825	0.8421	R.FRIEDGFSLK.E
18	1	sp|P01008|ANT3_HUMAN	52602.4	0.61	SERPINC1	Antithrombin-III (short name: ATIII)	1107	51	0.63	78	15104	2+	1340.66	0.013	9.69669	1	K.TSDQIHFFFAK.L
18	1	sp|P01008|ANT3_HUMAN	52602.4	0.61	SERPINC1	Antithrombin-III (short name: ATIII)	1107	51	0.63	78	15572	3+	1232.73	0.011	8.92331	0.8203	K.ANRPFLVFIR.E
18	1	sp|P01008|ANT3_HUMAN	52602.4	0.61	SERPINC1	Antithrombin-III (short name: ATIII)	1107	51	0.63	78	16579	2+	1426.67	0.007	4.90652	1	R.DIPMNPMC'IYR.S	1.17474e+06	4.01169e+06
18	1	sp|P01008|ANT3_HUMAN	52602.4	0.61	SERPINC1	Antithrombin-III (short name: ATIII)	1107	51	0.63	78	16810	2+	1430.79	0.014	9.78481	0.9999	R.VAEGTQVLELPFK.G
18	1	sp|P01008|ANT3_HUMAN	52602.4	0.61	SERPINC1	Antithrombin-III (short name: ATIII)	1107	51	0.63	78	16898	2+	1668.92	0.016	9.58702	0.9999	K.GDDITMVLILPKPEK.S
18	1	sp|P01008|ANT3_HUMAN	52602.4	0.61	SERPINC1	Antithrombin-III (short name: ATIII)	1107	51	0.63	78	16917	3+	1430.79	0.013	9.0859	0.9971	R.VAEGTQVLELPFK.G
18	1	sp|P01008|ANT3_HUMAN	52602.4	0.61	SERPINC1	Antithrombin-III (short name: ATIII)	1107	51	0.63	78	16952	2+	1430.79	0.014	9.78481	1	R.VAEGTQVLELPFK.G
18	1	sp|P01008|ANT3_HUMAN	52602.4	0.61	SERPINC1	Antithrombin-III (short name: ATIII)	1107	51	0.63	78	17051	2+	1668.92	0.016	9.58702	0.9981	K.GDDITMVLILPKPEK.S
18	1	sp|P01008|ANT3_HUMAN	52602.4	0.61	SERPINC1	Antithrombin-III (short name: ATIII)	1107	51	0.63	78	17052	3+	1668.92	0.015	8.98783	0.9917	K.GDDITMVLILPKPEK.S
18	1	sp|P01008|ANT3_HUMAN	52602.4	0.61	SERPINC1	Antithrombin-III (short name: ATIII)	1107	51	0.63	78	17172	3+	2291.15	0.022	9.60216	0.9992	K.AFLEVNEEGSEAAASTAVVIAGR.S
18	1	sp|P01008|ANT3_HUMAN	52602.4	0.61	SERPINC1	Antithrombin-III (short name: ATIII)	1107	51	0.63	78	17217	2+	2291.15	0.024	10.4751	1	K.AFLEVNEEGSEAAASTAVVIAGR.S
18	1	sp|P01008|ANT3_HUMAN	52602.4	0.61	SERPINC1	Antithrombin-III (short name: ATIII)	1107	51	0.63	78	17327	3+	2291.15	0.018	7.85631	0.9998	K.AFLEVNEEGSEAAASTAVVIAGR.S
18	1	sp|P01008|ANT3_HUMAN	52602.4	0.61	SERPINC1	Antithrombin-III (short name: ATIII)	1107	51	0.63	78	17429	2+	2291.15	0.032	13.9668	1	K.AFLEVNEEGSEAAASTAVVIAGR.S
18	1	sp|P01008|ANT3_HUMAN	52602.4	0.61	SERPINC1	Antithrombin-III (short name: ATIII)	1107	51	0.63	78	17491	3+	2291.15	0.026	11.348	0.9999	K.AFLEVNEEGSEAAASTAVVIAGR.S
18	1	sp|P01008|ANT3_HUMAN	52602.4	0.61	SERPINC1	Antithrombin-III (short name: ATIII)	1107	51	0.63	78	17571	2+	2291.15	0.021	9.1657	1	K.AFLEVNEEGSEAAASTAVVIAGR.S
18	1	sp|P01008|ANT3_HUMAN	52602.4	0.61	SERPINC1	Antithrombin-III (short name: ATIII)	1107	51	0.63	78	17634	3+	2291.15	0.02	8.72924	0.9999	K.AFLEVNEEGSEAAASTAVVIAGR.S
18	1	sp|P01008|ANT3_HUMAN	52602.4	0.61	SERPINC1	Antithrombin-III (short name: ATIII)	1107	51	0.63	78	17713	2+	2291.15	0.024	10.4751	1	K.AFLEVNEEGSEAAASTAVVIAGR.S
18	1	sp|P01008|ANT3_HUMAN	52602.4	0.61	SERPINC1	Antithrombin-III (short name: ATIII)	1107	51	0.63	78	17778	3+	2291.15	0.019	8.29278	0.9971	K.AFLEVNEEGSEAAASTAVVIAGR.S
18	1	sp|P01008|ANT3_HUMAN	52602.4	0.61	SERPINC1	Antithrombin-III (short name: ATIII)	1107	51	0.63	78	17867	2+	2291.15	0.021	9.1657	1	K.AFLEVNEEGSEAAASTAVVIAGR.S
18	1	sp|P01008|ANT3_HUMAN	52602.4	0.61	SERPINC1	Antithrombin-III (short name: ATIII)	1107	51	0.63	78	17923	3+	2291.15	0.02	8.72924	1	K.AFLEVNEEGSEAAASTAVVIAGR.S
18	1	sp|P01008|ANT3_HUMAN	52602.4	0.61	SERPINC1	Antithrombin-III (short name: ATIII)	1107	51	0.63	78	18011	2+	2291.15	0.038	16.5856	1	K.AFLEVNEEGSEAAASTAVVIAGR.S
18	1	sp|P01008|ANT3_HUMAN	52602.4	0.61	SERPINC1	Antithrombin-III (short name: ATIII)	1107	51	0.63	78	18066	3+	2291.15	0.026	11.348	1	K.AFLEVNEEGSEAAASTAVVIAGR.S
18	1	sp|P01008|ANT3_HUMAN	52602.4	0.61	SERPINC1	Antithrombin-III (short name: ATIII)	1107	51	0.63	78	18497	3+	2291.15	0.03	13.0939	0.9574	K.AFLEVNEEGSEAAASTAVVIAGR.S
18	1	sp|P01008|ANT3_HUMAN	52602.4	0.61	SERPINC1	Antithrombin-III (short name: ATIII)	1107	51	0.63	78	18639	3+	2291.15	1.024	10.4751	0.9186	K.AFLEVNEEGSEAAASTAVVIAGR.S
18	1	sp|P01008|ANT3_HUMAN	52602.4	0.61	SERPINC1	Antithrombin-III (short name: ATIII)	1107	51	0.63	78	18652	2+	2291.15	0.035	15.2762	1	K.AFLEVNEEGSEAAASTAVVIAGR.S
18	1	sp|P01008|ANT3_HUMAN	52602.4	0.61	SERPINC1	Antithrombin-III (short name: ATIII)	1107	51	0.63	78	18730	2+	1864.9	0.018	9.65199	0.9989	K.EQLQDM"GLVDLFSPEK.S
18	1	sp|P01008|ANT3_HUMAN	52602.4	0.61	SERPINC1	Antithrombin-III (short name: ATIII)	1107	51	0.63	78	18838	3+	1864.9	0.013	6.97088	0.7029	K.EQLQDM"GLVDLFSPEK.S
18	1	sp|P01008|ANT3_HUMAN	52602.4	0.61	SERPINC1	Antithrombin-III (short name: ATIII)	1107	51	0.63	78	18867	2+	1864.9	0.016	8.57955	1	K.EQLQDM"GLVDLFSPEK.S
18	1	sp|P01008|ANT3_HUMAN	52602.4	0.61	SERPINC1	Antithrombin-III (short name: ATIII)	1107	51	0.63	78	18871	2+	2291.15	1.047	20.5137	0.9958	K.AFLEVNEEGSEAAASTAVVIAGR.S
18	1	sp|P01008|ANT3_HUMAN	52602.4	0.61	SERPINC1	Antithrombin-III (short name: ATIII)	1107	51	0.63	78	19011	2+	2291.15	1.042	18.3314	0.998	K.AFLEVNEEGSEAAASTAVVIAGR.S
18	1	sp|P01008|ANT3_HUMAN	52602.4	0.61	SERPINC1	Antithrombin-III (short name: ATIII)	1107	51	0.63	78	19032	2+	1389.76	0.017	12.2324	1	R.EVPLNTIIFMGR.V
18	1	sp|P01008|ANT3_HUMAN	52602.4	0.61	SERPINC1	Antithrombin-III (short name: ATIII)	1107	51	0.63	78	19157	2+	2291.15	0.037	16.1491	1	K.AFLEVNEEGSEAAASTAVVIAGR.S
18	1	sp|P01008|ANT3_HUMAN	52602.4	0.61	SERPINC1	Antithrombin-III (short name: ATIII)	1107	51	0.63	78	19164	2+	1389.76	0.013	9.35416	1	R.EVPLNTIIFMGR.V
18	1	sp|P01008|ANT3_HUMAN	52602.4	0.61	SERPINC1	Antithrombin-III (short name: ATIII)	1107	51	0.63	78	19266	3+	2291.15	0.022	9.60216	0.8586	K.AFLEVNEEGSEAAASTAVVIAGR.S
18	1	sp|P01008|ANT3_HUMAN	52602.4	0.61	SERPINC1	Antithrombin-III (short name: ATIII)	1107	51	0.63	78	19314	2+	1389.76	0.977	16.5497	0.9991	R.EVPLNTIIFMGR.V
18	1	sp|P01008|ANT3_HUMAN	52602.4	0.61	SERPINC1	Antithrombin-III (short name: ATIII)	1107	51	0.63	78	19348	2+	2291.15	1.031	13.5303	0.907	K.AFLEVNEEGSEAAASTAVVIAGR.S
18	1	sp|P01008|ANT3_HUMAN	52602.4	0.61	SERPINC1	Antithrombin-III (short name: ATIII)	1107	51	0.63	78	19410	3+	2291.15	0.014	6.11047	0.9969	K.AFLEVNEEGSEAAASTAVVIAGR.S
18	1	sp|P01008|ANT3_HUMAN	52602.4	0.61	SERPINC1	Antithrombin-III (short name: ATIII)	1107	51	0.63	78	19741	2+	2291.15	1.038	16.5856	0.9993	K.AFLEVNEEGSEAAASTAVVIAGR.S
18	1	sp|P01008|ANT3_HUMAN	52602.4	0.61	SERPINC1	Antithrombin-III (short name: ATIII)	1107	51	0.63	78	20006	2+	2291.15	1.028	12.2209	0.8241	K.AFLEVNEEGSEAAASTAVVIAGR.S
18	1	sp|P01008|ANT3_HUMAN	52602.4	0.61	SERPINC1	Antithrombin-III (short name: ATIII)	1107	51	0.63	78	20223	3+	2291.15	1.024	10.4751	0.9988	K.AFLEVNEEGSEAAASTAVVIAGR.S
18	1	sp|P01008|ANT3_HUMAN	52602.4	0.61	SERPINC1	Antithrombin-III (short name: ATIII)	1107	51	0.63	78	20627	2+	1848.9	0.02	10.8172	1	K.EQLQDMGLVDLFSPEK.S
18	1	sp|P01008|ANT3_HUMAN	52602.4	0.61	SERPINC1	Antithrombin-III (short name: ATIII)	1107	51	0.63	78	20662	3+	1848.9	0.016	8.65377	1	K.EQLQDMGLVDLFSPEK.S
18	1	sp|P01008|ANT3_HUMAN	52602.4	0.61	SERPINC1	Antithrombin-III (short name: ATIII)	1107	51	0.63	78	20769	2+	1848.9	0.019	10.2764	1	K.EQLQDMGLVDLFSPEK.S
18	1	sp|P01008|ANT3_HUMAN	52602.4	0.61	SERPINC1	Antithrombin-III (short name: ATIII)	1107	51	0.63	78	20818	3+	1848.9	0.017	9.19463	0.9997	K.EQLQDMGLVDLFSPEK.S
18	1	sp|P01008|ANT3_HUMAN	52602.4	0.61	SERPINC1	Antithrombin-III (short name: ATIII)	1107	51	0.63	78	20826	3+	2291.15	1.024	10.4751	0.9551	K.AFLEVNEEGSEAAASTAVVIAGR.S
18	1	sp|P01008|ANT3_HUMAN	52602.4	0.61	SERPINC1	Antithrombin-III (short name: ATIII)	1107	51	0.63	78	20916	2+	1848.9	0.021	11.3581	1	K.EQLQDMGLVDLFSPEK.S
18	1	sp|P01008|ANT3_HUMAN	52602.4	0.61	SERPINC1	Antithrombin-III (short name: ATIII)	1107	51	0.63	78	20982	3+	2291.15	1.024	10.4751	0.9076	K.AFLEVNEEGSEAAASTAVVIAGR.S
18	1	sp|P01008|ANT3_HUMAN	52602.4	0.61	SERPINC1	Antithrombin-III (short name: ATIII)	1107	51	0.63	78	21129	3+	2291.15	0.023	10.0386	0.8692	K.AFLEVNEEGSEAAASTAVVIAGR.S
18	1	sp|P01008|ANT3_HUMAN	52602.4	0.61	SERPINC1	Antithrombin-III (short name: ATIII)	1107	51	0.63	78	21271	3+	2291.15	0.034	14.8397	0.642	K.AFLEVNEEGSEAAASTAVVIAGR.S
18	1	sp|P01008|ANT3_HUMAN	52602.4	0.61	SERPINC1	Antithrombin-III (short name: ATIII)	1107	51	0.63	78	21839	3+	2291.15	0.024	10.4751	0.9997	K.AFLEVNEEGSEAAASTAVVIAGR.S
18	1	sp|P01008|ANT3_HUMAN	52602.4	0.61	SERPINC1	Antithrombin-III (short name: ATIII)	1107	51	0.63	78	21970	3+	2291.15	0.022	9.60216	0.9971	K.AFLEVNEEGSEAAASTAVVIAGR.S
18	1	sp|P01008|ANT3_HUMAN	52602.4	0.61	SERPINC1	Antithrombin-III (short name: ATIII)	1107	51	0.63	78	22236	3+	2291.15	0.025	10.9115	0.9998	K.AFLEVNEEGSEAAASTAVVIAGR.S
18	1	sp|P01008|ANT3_HUMAN	52602.4	0.61	SERPINC1	Antithrombin-III (short name: ATIII)	1107	51	0.63	78	22498	3+	2291.15	0.034	14.8397	0.8535	K.AFLEVNEEGSEAAASTAVVIAGR.S
18	1	sp|P01008|ANT3_HUMAN	52602.4	0.61	SERPINC1	Antithrombin-III (short name: ATIII)	1107	51	0.63	78	22805	3+	2315.12	0.02	8.63885	0.9985	K.NDNDNIFLSPLSISTAFAM"TK.L
18	1	sp|P01008|ANT3_HUMAN	52602.4	0.61	SERPINC1	Antithrombin-III (short name: ATIII)	1107	51	0.63	78	22875	2+	2315.12	0.022	9.50274	0.9993	K.NDNDNIFLSPLSISTAFAM"TK.L
18	1	sp|P01008|ANT3_HUMAN	52602.4	0.61	SERPINC1	Antithrombin-III (short name: ATIII)	1107	51	0.63	78	22895	3+	2291.15	0.021	9.1657	0.9912	K.AFLEVNEEGSEAAASTAVVIAGR.S
18	1	sp|P01008|ANT3_HUMAN	52602.4	0.61	SERPINC1	Antithrombin-III (short name: ATIII)	1107	51	0.63	78	23027	3+	2291.15	1.024	10.4751	0.6684	K.AFLEVNEEGSEAAASTAVVIAGR.S
18	1	sp|P01008|ANT3_HUMAN	52602.4	0.61	SERPINC1	Antithrombin-III (short name: ATIII)	1107	51	0.63	78	23157	3+	2291.15	1.024	10.4751	0.9993	K.AFLEVNEEGSEAAASTAVVIAGR.S
18	1	sp|P01008|ANT3_HUMAN	52602.4	0.61	SERPINC1	Antithrombin-III (short name: ATIII)	1107	51	0.63	78	23291	3+	2291.15	1.024	10.4751	0.9955	K.AFLEVNEEGSEAAASTAVVIAGR.S
18	1	sp|P01008|ANT3_HUMAN	52602.4	0.61	SERPINC1	Antithrombin-III (short name: ATIII)	1107	51	0.63	78	23421	3+	2291.15	0.023	10.0386	0.9632	K.AFLEVNEEGSEAAASTAVVIAGR.S
18	1	sp|P01008|ANT3_HUMAN	52602.4	0.61	SERPINC1	Antithrombin-III (short name: ATIII)	1107	51	0.63	78	23553	3+	2291.15	0.021	9.1657	0.9942	K.AFLEVNEEGSEAAASTAVVIAGR.S
18	1	sp|P01008|ANT3_HUMAN	52602.4	0.61	SERPINC1	Antithrombin-III (short name: ATIII)	1107	51	0.63	78	23689	3+	2291.15	0.024	10.4751	0.9982	K.AFLEVNEEGSEAAASTAVVIAGR.S
18	1	sp|P01008|ANT3_HUMAN	52602.4	0.61	SERPINC1	Antithrombin-III (short name: ATIII)	1107	51	0.63	78	23912	2+	2299.13	0.025	10.8737	0.8717	K.NDNDNIFLSPLSISTAFAMTK.L
18	1	sp|P01008|ANT3_HUMAN	52602.4	0.61	SERPINC1	Antithrombin-III (short name: ATIII)	1107	51	0.63	78	24025	3+	2299.13	0.025	10.8737	0.9706	K.NDNDNIFLSPLSISTAFAMTK.L
18	1	sp|P01008|ANT3_HUMAN	52602.4	0.61	SERPINC1	Antithrombin-III (short name: ATIII)	1107	51	0.63	78	24036	2+	2299.13	0.024	10.4387	1	K.NDNDNIFLSPLSISTAFAMTK.L
18	1	sp|P01008|ANT3_HUMAN	52602.4	0.61	SERPINC1	Antithrombin-III (short name: ATIII)	1107	51	0.63	78	24555	3+	2291.15	0.022	9.60216	0.989	K.AFLEVNEEGSEAAASTAVVIAGR.S
18	1	sp|P01008|ANT3_HUMAN	52602.4	0.61	SERPINC1	Antithrombin-III (short name: ATIII)	1107	51	0.63	78	24839	3+	2291.15	0.026	11.348	0.7784	K.AFLEVNEEGSEAAASTAVVIAGR.S
18	1	sp|P01008|ANT3_HUMAN	52602.4	0.61	SERPINC1	Antithrombin-III (short name: ATIII)	1107	51	0.63	78	27140	2+	3066.5	1.035	11.4137	0.9859	K.ELTPEVLQEWLDELEEMMLVVHMPR.F
18	1	sp|P01008|ANT3_HUMAN	52602.4	0.61	SERPINC1	Antithrombin-III (short name: ATIII)	1107	51	0.63	78	27159	3+	2804.57	0.038	13.5493	0.9944	R.ITDVIPSEAINELTVLVLVNTIYFK.G
18	1	sp|P01008|ANT3_HUMAN	52602.4	0.61	SERPINC1	Antithrombin-III (short name: ATIII)	1107	51	0.63	78	27160	2+	2804.57	0.028	9.98371	0.9811	R.ITDVIPSEAINELTVLVLVNTIYFK.G
18	1	sp|P01008|ANT3_HUMAN	52602.4	0.61	SERPINC1	Antithrombin-III (short name: ATIII)	1107	51	0.63	78	27182	3+	2291.15	0.034	14.8397	0.9998	K.AFLEVNEEGSEAAASTAVVIAGR.S
18	1	sp|P01008|ANT3_HUMAN	52602.4	0.61	SERPINC1	Antithrombin-III (short name: ATIII)	1107	51	0.63	78	27228	2+	2291.15	0.024	10.4751	0.9803	K.AFLEVNEEGSEAAASTAVVIAGR.S
18	1	sp|P01008|ANT3_HUMAN	52602.4	0.61	SERPINC1	Antithrombin-III (short name: ATIII)	1107	51	0.63	78	27314	3+	2291.15	0.025	10.9115	0.9951	K.AFLEVNEEGSEAAASTAVVIAGR.S
18	1	sp|P01008|ANT3_HUMAN	52602.4	0.61	SERPINC1	Antithrombin-III (short name: ATIII)	1107	51	0.63	78	27355	2+	2291.15	0.022	9.60216	0.9669	K.AFLEVNEEGSEAAASTAVVIAGR.S
18	1	sp|P01008|ANT3_HUMAN	52602.4	0.61	SERPINC1	Antithrombin-III (short name: ATIII)	1107	51	0.63	78	27629	2+	2291.15	0.026	11.348	0.9413	K.AFLEVNEEGSEAAASTAVVIAGR.S
18	1	sp|P01008|ANT3_HUMAN	52602.4	0.61	SERPINC1	Antithrombin-III (short name: ATIII)	1107	51	0.63	78	27689	3+	2291.15	0.023	10.0386	0.9747	K.AFLEVNEEGSEAAASTAVVIAGR.S
18	1	sp|P01008|ANT3_HUMAN	52602.4	0.61	SERPINC1	Antithrombin-III (short name: ATIII)	1107	51	0.63	78	27942	3+	2291.15	0.022	9.60216	0.6673	K.AFLEVNEEGSEAAASTAVVIAGR.S
18	1	sp|P01008|ANT3_HUMAN	52602.4	0.61	SERPINC1	Antithrombin-III (short name: ATIII)	1107	51	0.63	78	29021	3+	2291.15	0.022	9.60216	0.9293	K.AFLEVNEEGSEAAASTAVVIAGR.S
18	1	sp|P01008|ANT3_HUMAN	52602.4	0.61	SERPINC1	Antithrombin-III (short name: ATIII)	1107	51	0.63	78	29060	2+	2291.15	0.027	11.7845	0.9998	K.AFLEVNEEGSEAAASTAVVIAGR.S
18	1	sp|P01008|ANT3_HUMAN	52602.4	0.61	SERPINC1	Antithrombin-III (short name: ATIII)	1107	51	0.63	78	29230	3+	2291.15	0.029	12.6574	0.9733	K.AFLEVNEEGSEAAASTAVVIAGR.S
18	1	sp|P01008|ANT3_HUMAN	52602.4	0.61	SERPINC1	Antithrombin-III (short name: ATIII)	1107	51	0.63	78	3680	2+	800.426	0.007	8.74534	0.9962	K.IPEATNR.R
18	1	sp|P01008|ANT3_HUMAN	52602.4	0.61	SERPINC1	Antithrombin-III (short name: ATIII)	1107	51	0.63	78	4660	2+	850.405	0.008	9.40728	0.8852	K.FSPENTR.K
18	1	sp|P01008|ANT3_HUMAN	52602.4	0.61	SERPINC1	Antithrombin-III (short name: ATIII)	1107	51	0.63	78	5291	2+	1799.7	0.017	9.44604	0.9972	K.ADGESC'SASM"M"YQEGK.F	1.17663e+06	595298
18	1	sp|P01008|ANT3_HUMAN	52602.4	0.61	SERPINC1	Antithrombin-III (short name: ATIII)	1107	51	0.63	78	5349	2+	2002.97	0.019	9.48592	0.9974	K.KATEDEGSEQKIPEATNR.R
18	1	sp|P01008|ANT3_HUMAN	52602.4	0.61	SERPINC1	Antithrombin-III (short name: ATIII)	1107	51	0.63	78	6037	2+	1874.87	0.015	8.00054	0.8677	K.ATEDEGSEQKIPEATNR.R
18	1	sp|P01008|ANT3_HUMAN	52602.4	0.61	SERPINC1	Antithrombin-III (short name: ATIII)	1107	51	0.63	78	6078	2+	839.414	0.008	9.53045	0.6427	K.FDTISEK.T
18	1	sp|P01008|ANT3_HUMAN	52602.4	0.61	SERPINC1	Antithrombin-III (short name: ATIII)	1107	51	0.63	78	6189	2+	1874.87	0.019	10.134	0.9982	K.ATEDEGSEQKIPEATNR.R
18	1	sp|P01008|ANT3_HUMAN	52602.4	0.61	SERPINC1	Antithrombin-III (short name: ATIII)	1107	51	0.63	78	6844	2+	1780.68	0.018	10.1085	0.9654	K.ADGESCSASM"MYQEGK.F	16302.4	0
18	1	sp|P01008|ANT3_HUMAN	52602.4	0.61	SERPINC1	Antithrombin-III (short name: ATIII)	1107	51	0.63	78	6866	2+	1783.7	0.012	6.72758	0.996	K.ADGESC'SASMM"YQEGK.F	9885633	5.41863e+06
18	1	sp|P01008|ANT3_HUMAN	52602.4	0.61	SERPINC1	Antithrombin-III (short name: ATIII)	1107	51	0.63	78	6983	2+	1780.68	0.018	10.1085	1	K.ADGESCSASMM"YQEGK.F	9661216	5320391
18	1	sp|P01008|ANT3_HUMAN	52602.4	0.61	SERPINC1	Antithrombin-III (short name: ATIII)	1107	51	0.63	78	7004	2+	1783.7	0.012	6.72758	0.9997	K.ADGESC'SASMM"YQEGK.F	8998812	4.93218e+06
18	1	sp|P01008|ANT3_HUMAN	52602.4	0.61	SERPINC1	Antithrombin-III (short name: ATIII)	1107	51	0.63	78	7403	2+	1780.68	0.02	11.2317	0.9987	K.ADGESCSASM"MYQEGK.F	11769455	6437453
18	1	sp|P01008|ANT3_HUMAN	52602.4	0.61	SERPINC1	Antithrombin-III (short name: ATIII)	1107	51	0.63	78	7426	2+	1783.7	0.012	6.72758	0.9984	K.ADGESC'SASM"MYQEGK.F	11769456	6437453
18	1	sp|P01008|ANT3_HUMAN	52602.4	0.61	SERPINC1	Antithrombin-III (short name: ATIII)	1107	51	0.63	78	7541	2+	1780.68	0.019	10.6701	1	K.ADGESCSASM"MYQEGK.F	10782979	5853430
18	1	sp|P01008|ANT3_HUMAN	52602.4	0.61	SERPINC1	Antithrombin-III (short name: ATIII)	1107	51	0.63	78	7565	2+	1783.7	0.012	6.72758	0.9156	K.ADGESC'SASM"MYQEGK.F	9383339	5033684
18	1	sp|P01008|ANT3_HUMAN	52602.4	0.61	SERPINC1	Antithrombin-III (short name: ATIII)	1107	51	0.63	78	7816	2+	917.52	0.009	9.80905	0.7377	R.RVWELSK.A
18	1	sp|P01008|ANT3_HUMAN	52602.4	0.61	SERPINC1	Antithrombin-III (short name: ATIII)	1107	51	0.63	78	8311	2+	1126.66	0.011	9.76339	0.9969	K.SKLPGIVAEGR.D
18	1	sp|P01008|ANT3_HUMAN	52602.4	0.61	SERPINC1	Antithrombin-III (short name: ATIII)	1107	51	0.63	78	8395	2+	911.531	0.009	9.8735	0.9388	K.LPGIVAEGR.D
18	1	sp|P01008|ANT3_HUMAN	52602.4	0.61	SERPINC1	Antithrombin-III (short name: ATIII)	1107	51	0.63	78	8466	2+	1126.66	0.01	8.87581	0.9999	K.SKLPGIVAEGR.D
18	1	sp|P01008|ANT3_HUMAN	52602.4	0.61	SERPINC1	Antithrombin-III (short name: ATIII)	1107	51	0.63	78	8701	2+	1764.69	0.016	9.06676	0.9994	K.ADGESCSASMMYQEGK.F	501057	262586
18	1	sp|P01008|ANT3_HUMAN	52602.4	0.61	SERPINC1	Antithrombin-III (short name: ATIII)	1107	51	0.63	78	8789	2+	1767.71	0.012	6.78846	0.9944	K.ADGESC'SASMMYQEGK.F	35575936	22110120
18	1	sp|P01008|ANT3_HUMAN	52602.4	0.61	SERPINC1	Antithrombin-III (short name: ATIII)	1107	51	0.63	78	8842	2+	1764.69	0.019	10.7668	0.9992	K.ADGESCSASMMYQEGK.F	98842760	61916952
18	1	sp|P01008|ANT3_HUMAN	52602.4	0.61	SERPINC1	Antithrombin-III (short name: ATIII)	1107	51	0.63	78	8936	2+	1767.71	0.007	3.95993	0.9999	K.ADGESC'SASMMYQEGK.F	137750032	85278168
18	1	sp|P01008|ANT3_HUMAN	52602.4	0.61	SERPINC1	Antithrombin-III (short name: ATIII)	1107	51	0.63	78	8976	2+	1780.68	1.015	8.42374	0.9599	K.ADGESCSASMM"YQEGK.F	1.97645e+06	921921
18	1	sp|P01008|ANT3_HUMAN	52602.4	0.61	SERPINC1	Antithrombin-III (short name: ATIII)	1107	51	0.63	78	8989	2+	1764.69	0.017	9.63344	0.9997	K.ADGESCSASMMYQEGK.F	139485648	86255440
18	1	sp|P01008|ANT3_HUMAN	52602.4	0.61	SERPINC1	Antithrombin-III (short name: ATIII)	1107	51	0.63	78	9046	3+	1767.71	0.009	5.09134	0.9493	K.ADGESC'SASMMYQEGK.F	11684007	6.60305e+06
18	1	sp|P01008|ANT3_HUMAN	52602.4	0.61	SERPINC1	Antithrombin-III (short name: ATIII)	1107	51	0.63	78	9077	2+	1767.71	0.007	3.95993	0.9999	K.ADGESC'SASMMYQEGK.F	133764472	82790704
18	1	sp|P01008|ANT3_HUMAN	52602.4	0.61	SERPINC1	Antithrombin-III (short name: ATIII)	1107	51	0.63	78	9134	2+	911.531	0.008	8.77644	0.9999	K.LPGIVAEGR.D
18	1	sp|P01008|ANT3_HUMAN	52602.4	0.61	SERPINC1	Antithrombin-III (short name: ATIII)	1107	51	0.63	78	9143	2+	1764.69	0.02	11.3335	1	K.ADGESCSASMMYQEGK.F	80420136	49298348
18	1	sp|P01008|ANT3_HUMAN	52602.4	0.61	SERPINC1	Antithrombin-III (short name: ATIII)	1107	51	0.63	78	9234	2+	1767.71	0.007	3.95993	0.9979	K.ADGESC'SASMMYQEGK.F	12189286	7.33992e+06
18	1	sp|P01008|ANT3_HUMAN	52602.4	0.61	SERPINC1	Antithrombin-III (short name: ATIII)	1107	51	0.63	78	9275	2+	911.531	0.008	8.77644	0.9994	K.LPGIVAEGR.D
18	1	sp|P01008|ANT3_HUMAN	52602.4	0.61	SERPINC1	Antithrombin-III (short name: ATIII)	1107	51	0.63	78	9287	2+	1764.69	0.019	10.7668	1	K.ADGESCSASMMYQEGK.F	4.99286e+06	3.16934e+06
18	1	sp|P01008|ANT3_HUMAN	52602.4	0.61	SERPINC1	Antithrombin-III (short name: ATIII)	1107	51	0.63	78	9418	2+	911.531	0.008	8.77644	0.9985	K.LPGIVAEGR.D
18	1	sp|P01008|ANT3_HUMAN	52602.4	0.61	SERPINC1	Antithrombin-III (short name: ATIII)	1107	51	0.63	78	9434	2+	1764.69	0.015	8.50009	0.9936	K.ADGESCSASMMYQEGK.F	1.47698e+06	1.06269e+06
18	1	sp|P01008|ANT3_HUMAN	52602.4	0.61	SERPINC1	Antithrombin-III (short name: ATIII)	1107	51	0.63	78	9561	2+	911.531	0.01	10.9706	1	K.LPGIVAEGR.D
18	1	sp|P01008|ANT3_HUMAN	52602.4	0.61	SERPINC1	Antithrombin-III (short name: ATIII)	1107	51	0.63	78	9707	2+	911.531	0.008	8.77644	0.9999	K.LPGIVAEGR.D
18	1	sp|P01008|ANT3_HUMAN	52602.4	0.61	SERPINC1	Antithrombin-III (short name: ATIII)	1107	51	0.63	78	9854	2+	911.531	0.009	9.8735	1	K.LPGIVAEGR.D
18	1	sp|P01008|ANT3_HUMAN	52602.4	0.61	SERPINC1	Antithrombin-III (short name: ATIII)	1107	51	0.63	78	10032	2+	1799.7	-0.003	1.66695	0.985	K.ADGESC'SASM"M"YQEGK.F	11941250	12291177
18	1	sp|P01008|ANT3_HUMAN	52602.4	0.61	SERPINC1	Antithrombin-III (short name: ATIII)	1107	51	0.63	78	10914	2+	908.472	0.009	9.90674	0.9661	R.IEDGFSLK.E
18	1	sp|P01008|ANT3_HUMAN	52602.4	0.61	SERPINC1	Antithrombin-III (short name: ATIII)	1107	51	0.63	78	11095	2+	1309.61	0.014	10.6902	0.9923	R.DDLYVSDAFHK.A
18	1	sp|P01008|ANT3_HUMAN	52602.4	0.61	SERPINC1	Antithrombin-III (short name: ATIII)	1107	51	0.63	78	11136	2+	1455.64	1.01	6.86982	0.9635	R.DIPM"NPM"CIYR.S	24781768	17421452
18	1	sp|P01008|ANT3_HUMAN	52602.4	0.61	SERPINC1	Antithrombin-III (short name: ATIII)	1107	51	0.63	78	11435	3+	1309.61	0.01	7.63588	0.9196	R.DDLYVSDAFHK.A
18	1	sp|P01008|ANT3_HUMAN	52602.4	0.61	SERPINC1	Antithrombin-III (short name: ATIII)	1107	51	0.63	78	11453	2+	1309.61	0.012	9.16306	0.9999	R.DDLYVSDAFHK.A
18	1	sp|P01008|ANT3_HUMAN	52602.4	0.61	SERPINC1	Antithrombin-III (short name: ATIII)	1107	51	0.63	78	11585	3+	1309.61	0.013	9.92665	0.9968	R.DDLYVSDAFHK.A
18	1	sp|P01008|ANT3_HUMAN	52602.4	0.61	SERPINC1	Antithrombin-III (short name: ATIII)	1107	51	0.63	78	11607	2+	1309.61	0.014	10.6902	1	R.DDLYVSDAFHK.A
18	1	sp|P01008|ANT3_HUMAN	52602.4	0.61	SERPINC1	Antithrombin-III (short name: ATIII)	1107	51	0.63	78	11739	3+	1309.61	0.013	9.92665	0.9964	R.DDLYVSDAFHK.A
18	1	sp|P01008|ANT3_HUMAN	52602.4	0.61	SERPINC1	Antithrombin-III (short name: ATIII)	1107	51	0.63	78	11762	2+	1309.61	0.014	10.6902	0.9996	R.DDLYVSDAFHK.A
18	1	sp|P01008|ANT3_HUMAN	52602.4	0.61	SERPINC1	Antithrombin-III (short name: ATIII)	1107	51	0.63	78	12203	2+	1309.61	0.012	9.16306	0.9984	R.DDLYVSDAFHK.A
18	1	sp|P01008|ANT3_HUMAN	52602.4	0.61	SERPINC1	Antithrombin-III (short name: ATIII)	1107	51	0.63	78	12933	2+	1309.61	0.013	9.92665	0.9119	R.DDLYVSDAFHK.A
18	1	sp|P01008|ANT3_HUMAN	52602.4	0.61	SERPINC1	Antithrombin-III (short name: ATIII)	1107	51	0.63	78	13125	2+	1528.74	0.016	10.4661	1	R.FATTFYQHLADSK.N
18	1	sp|P01008|ANT3_HUMAN	52602.4	0.61	SERPINC1	Antithrombin-III (short name: ATIII)	1107	51	0.63	78	13169	3+	1528.74	0.014	9.15785	0.9061	R.FATTFYQHLADSK.N
18	1	sp|P01008|ANT3_HUMAN	52602.4	0.61	SERPINC1	Antithrombin-III (short name: ATIII)	1107	51	0.63	78	13269	2+	1528.74	0.017	11.1202	0.9998	R.FATTFYQHLADSK.N
18	1	sp|P01008|ANT3_HUMAN	52602.4	0.61	SERPINC1	Antithrombin-III (short name: ATIII)	1107	51	0.63	78	13413	2+	1528.74	0.017	11.1202	1	R.FATTFYQHLADSK.N
18	1	sp|P01008|ANT3_HUMAN	52602.4	0.61	SERPINC1	Antithrombin-III (short name: ATIII)	1107	51	0.63	78	13557	2+	1528.74	0.017	11.1202	0.9998	R.FATTFYQHLADSK.N
18	1	sp|P01008|ANT3_HUMAN	52602.4	0.61	SERPINC1	Antithrombin-III (short name: ATIII)	1107	51	0.63	78	13714	2+	1528.74	0.022	14.3909	0.9604	R.FATTFYQHLADSK.N
18	1	sp|P01008|ANT3_HUMAN	52602.4	0.61	SERPINC1	Antithrombin-III (short name: ATIII)	1107	51	0.63	78	13775	2+	1442.67	0.002	1.38632	0.9739	R.DIPMNPM"C'IYR.S	54419448	116390952
18	1	sp|P01008|ANT3_HUMAN	52602.4	0.61	SERPINC1	Antithrombin-III (short name: ATIII)	1107	51	0.63	78	13917	2+	1442.67	0.006	4.15896	0.9942	R.DIPMNPM"C'IYR.S	53329832	116298592
18	1	sp|P01008|ANT3_HUMAN	52602.4	0.61	SERPINC1	Antithrombin-III (short name: ATIII)	1107	51	0.63	78	13992	2+	1528.74	0.016	10.4661	0.703	R.FATTFYQHLADSK.N
18	1	sp|P01008|ANT3_HUMAN	52602.4	0.61	SERPINC1	Antithrombin-III (short name: ATIII)	1107	51	0.63	78	14163	2+	1442.67	0.006	4.15896	0.7528	R.DIPM"NPMC'IYR.S	29287932	50139708
18	1	sp|P01008|ANT3_HUMAN	52602.4	0.61	SERPINC1	Antithrombin-III (short name: ATIII)	1107	51	0.63	78	14313	2+	1442.67	0.006	4.15896	0.9999	R.DIPM"NPMC'IYR.S	28074158	47354712
18	1	sp|P01008|ANT3_HUMAN	52602.4	0.61	SERPINC1	Antithrombin-III (short name: ATIII)	1107	51	0.63	78	14446	3+	1211.64	0.012	9.90392	0.9983	R.FRIEDGFSLK.E
18	1	sp|P01008|ANT3_HUMAN	52602.4	0.61	SERPINC1	Antithrombin-III (short name: ATIII)	1107	51	0.63	78	14500	2+	1211.64	0.013	10.7292	0.9721	R.FRIEDGFSLK.E
18	1	sp|P01008|ANT3_HUMAN	52602.4	0.61	SERPINC1	Antithrombin-III (short name: ATIII)	1107	51	0.63	78	14592	3+	1211.64	0.012	9.90392	0.9605	R.FRIEDGFSLK.E
18	1	sp|P01008|ANT3_HUMAN	52602.4	0.61	SERPINC1	Antithrombin-III (short name: ATIII)	1107	51	0.63	78	15182	2+	1684.92	0.015	8.90251	0.9998	K.GDDITM"VLILPKPEK.S
18	1	sp|P01008|ANT3_HUMAN	52602.4	0.61	SERPINC1	Antithrombin-III (short name: ATIII)	1107	51	0.63	78	15186	3+	1340.66	0.009	6.71309	0.8845	K.TSDQIHFFFAK.L
18	1	sp|P01008|ANT3_HUMAN	52602.4	0.61	SERPINC1	Antithrombin-III (short name: ATIII)	1107	51	0.63	78	15204	2+	1340.66	0.014	10.4426	0.9966	K.TSDQIHFFFAK.L
18	1	sp|P01008|ANT3_HUMAN	52602.4	0.61	SERPINC1	Antithrombin-III (short name: ATIII)	1107	51	0.63	78	15238	3+	1586.89	0.014	8.82229	0.9867	R.RVAEGTQVLELPFK.G
18	1	sp|P01008|ANT3_HUMAN	52602.4	0.61	SERPINC1	Antithrombin-III (short name: ATIII)	1107	51	0.63	78	15261	2+	1586.89	0.014	8.82229	0.9994	R.RVAEGTQVLELPFK.G
18	1	sp|P01008|ANT3_HUMAN	52602.4	0.61	SERPINC1	Antithrombin-III (short name: ATIII)	1107	51	0.63	78	15358	2+	1340.66	0.013	9.69669	1	K.TSDQIHFFFAK.L
18	1	sp|P01008|ANT3_HUMAN	52602.4	0.61	SERPINC1	Antithrombin-III (short name: ATIII)	1107	51	0.63	78	15429	2+	2202.12	0.025	11.3527	0.9902	K.LPGIVAEGRDDLYVSDAFHK.A
18	1	sp|P01008|ANT3_HUMAN	52602.4	0.61	SERPINC1	Antithrombin-III (short name: ATIII)	1107	51	0.63	78	15515	2+	1340.66	0.014	10.4426	0.9993	K.TSDQIHFFFAK.L
18	1	sp|P01008|ANT3_HUMAN	52602.4	0.61	SERPINC1	Antithrombin-III (short name: ATIII)	1107	51	0.63	78	15749	3+	1232.73	0.013	10.5457	0.9244	K.ANRPFLVFIR.E
18	1	sp|P01008|ANT3_HUMAN	52602.4	0.61	SERPINC1	Antithrombin-III (short name: ATIII)	1107	51	0.63	78	15809	2+	1232.73	0.013	10.5457	0.9425	K.ANRPFLVFIR.E
18	1	sp|P01008|ANT3_HUMAN	52602.4	0.61	SERPINC1	Antithrombin-III (short name: ATIII)	1107	51	0.63	78	15886	3+	1232.73	0.011	8.92331	0.9047	K.ANRPFLVFIR.E
18	1	sp|P01008|ANT3_HUMAN	52602.4	0.61	SERPINC1	Antithrombin-III (short name: ATIII)	1107	51	0.63	78	15952	2+	1232.73	0.011	8.92331	0.9489	K.ANRPFLVFIR.E
18	1	sp|P01008|ANT3_HUMAN	52602.4	0.61	SERPINC1	Antithrombin-III (short name: ATIII)	1107	51	0.63	78	16345	2+	1442.67	0.003	2.07948	0.6778	R.DIPMNPM"C'IYR.S	2.8143e+06	3.69471e+06
18	1	sp|P01008|ANT3_HUMAN	52602.4	0.61	SERPINC1	Antithrombin-III (short name: ATIII)	1107	51	0.63	78	16656	2+	1426.67	0.006	4.20559	0.9999	R.DIPMNPMC'IYR.S	115460944	258924800
18	1	sp|P01008|ANT3_HUMAN	52602.4	0.61	SERPINC1	Antithrombin-III (short name: ATIII)	1107	51	0.63	78	16799	2+	1426.67	0.004	2.80373	0.9999	R.DIPMNPMC'IYR.S	55530024	124050496
18	1	sp|P01008|ANT3_HUMAN	52602.4	0.61	SERPINC1	Antithrombin-III (short name: ATIII)	1107	51	0.63	78	16888	2+	1430.79	0.017	11.8816	1	R.VAEGTQVLELPFK.G
18	1	sp|P01008|ANT3_HUMAN	52602.4	0.61	SERPINC1	Antithrombin-III (short name: ATIII)	1107	51	0.63	78	16923	3+	1430.79	0.013	9.0859	0.9998	R.VAEGTQVLELPFK.G
18	1	sp|P01008|ANT3_HUMAN	52602.4	0.61	SERPINC1	Antithrombin-III (short name: ATIII)	1107	51	0.63	78	16924	3+	1668.92	0.016	9.58702	0.7192	K.GDDITMVLILPKPEK.S
18	1	sp|P01008|ANT3_HUMAN	52602.4	0.61	SERPINC1	Antithrombin-III (short name: ATIII)	1107	51	0.63	78	16964	2+	1668.92	0.018	10.7854	0.9997	K.GDDITMVLILPKPEK.S
18	1	sp|P01008|ANT3_HUMAN	52602.4	0.61	SERPINC1	Antithrombin-III (short name: ATIII)	1107	51	0.63	78	16988	2+	1405.75	0.017	12.0932	0.9999	R.EVPLNTIIFM"GR.V
18	1	sp|P01008|ANT3_HUMAN	52602.4	0.61	SERPINC1	Antithrombin-III (short name: ATIII)	1107	51	0.63	78	17030	2+	1430.79	0.017	11.8816	1	R.VAEGTQVLELPFK.G
18	1	sp|P01008|ANT3_HUMAN	52602.4	0.61	SERPINC1	Antithrombin-III (short name: ATIII)	1107	51	0.63	78	17063	3+	1668.92	0.017	10.1862	0.9993	K.GDDITMVLILPKPEK.S
18	1	sp|P01008|ANT3_HUMAN	52602.4	0.61	SERPINC1	Antithrombin-III (short name: ATIII)	1107	51	0.63	78	17068	3+	1430.79	0.013	9.0859	0.9941	R.VAEGTQVLELPFK.G
18	1	sp|P01008|ANT3_HUMAN	52602.4	0.61	SERPINC1	Antithrombin-III (short name: ATIII)	1107	51	0.63	78	17107	2+	1668.92	0.016	9.58702	0.9985	K.GDDITMVLILPKPEK.S
18	1	sp|P01008|ANT3_HUMAN	52602.4	0.61	SERPINC1	Antithrombin-III (short name: ATIII)	1107	51	0.63	78	17129	2+	1405.75	0.014	9.95909	0.9982	R.EVPLNTIIFM"GR.V
18	1	sp|P01008|ANT3_HUMAN	52602.4	0.61	SERPINC1	Antithrombin-III (short name: ATIII)	1107	51	0.63	78	17173	2+	1430.79	0.015	10.4837	1	R.VAEGTQVLELPFK.G
18	1	sp|P01008|ANT3_HUMAN	52602.4	0.61	SERPINC1	Antithrombin-III (short name: ATIII)	1107	51	0.63	78	17206	3+	1668.92	0.017	10.1862	0.6863	K.GDDITMVLILPKPEK.S
18	1	sp|P01008|ANT3_HUMAN	52602.4	0.61	SERPINC1	Antithrombin-III (short name: ATIII)	1107	51	0.63	78	17250	2+	1668.92	0.017	10.1862	0.9994	K.GDDITMVLILPKPEK.S
18	1	sp|P01008|ANT3_HUMAN	52602.4	0.61	SERPINC1	Antithrombin-III (short name: ATIII)	1107	51	0.63	78	17273	2+	1405.75	0.013	9.24773	1	R.EVPLNTIIFM"GR.V
18	1	sp|P01008|ANT3_HUMAN	52602.4	0.61	SERPINC1	Antithrombin-III (short name: ATIII)	1107	51	0.63	78	17318	2+	1430.79	0.014	9.78481	0.9999	R.VAEGTQVLELPFK.G
18	1	sp|P01008|ANT3_HUMAN	52602.4	0.61	SERPINC1	Antithrombin-III (short name: ATIII)	1107	51	0.63	78	17349	3+	1668.92	0.018	10.7854	0.999	K.GDDITMVLILPKPEK.S
18	1	sp|P01008|ANT3_HUMAN	52602.4	0.61	SERPINC1	Antithrombin-III (short name: ATIII)	1107	51	0.63	78	17393	2+	1668.92	0.019	11.3846	0.9999	K.GDDITMVLILPKPEK.S
18	1	sp|P01008|ANT3_HUMAN	52602.4	0.61	SERPINC1	Antithrombin-III (short name: ATIII)	1107	51	0.63	78	17459	2+	1430.79	0.016	11.1826	1	R.VAEGTQVLELPFK.G
18	1	sp|P01008|ANT3_HUMAN	52602.4	0.61	SERPINC1	Antithrombin-III (short name: ATIII)	1107	51	0.63	78	17477	2+	2291.15	0.026	11.348	1	K.AFLEVNEEGSEAAASTAVVIAGR.S
18	1	sp|P01008|ANT3_HUMAN	52602.4	0.61	SERPINC1	Antithrombin-III (short name: ATIII)	1107	51	0.63	78	17481	3+	2291.15	0.025	10.9115	0.9998	K.AFLEVNEEGSEAAASTAVVIAGR.S
18	1	sp|P01008|ANT3_HUMAN	52602.4	0.61	SERPINC1	Antithrombin-III (short name: ATIII)	1107	51	0.63	78	17541	2+	1668.92	0.016	9.58702	0.9963	K.GDDITMVLILPKPEK.S
18	1	sp|P01008|ANT3_HUMAN	52602.4	0.61	SERPINC1	Antithrombin-III (short name: ATIII)	1107	51	0.63	78	17614	2+	2291.15	0.025	10.9115	1	K.AFLEVNEEGSEAAASTAVVIAGR.S
18	1	sp|P01008|ANT3_HUMAN	52602.4	0.61	SERPINC1	Antithrombin-III (short name: ATIII)	1107	51	0.63	78	17624	3+	2291.15	0.029	12.6574	1	K.AFLEVNEEGSEAAASTAVVIAGR.S
18	1	sp|P01008|ANT3_HUMAN	52602.4	0.61	SERPINC1	Antithrombin-III (short name: ATIII)	1107	51	0.63	78	17671	2+	1430.79	0.017	11.8816	0.9998	R.VAEGTQVLELPFK.G
18	1	sp|P01008|ANT3_HUMAN	52602.4	0.61	SERPINC1	Antithrombin-III (short name: ATIII)	1107	51	0.63	78	17767	2+	2291.15	0.025	10.9115	1	K.AFLEVNEEGSEAAASTAVVIAGR.S
18	1	sp|P01008|ANT3_HUMAN	52602.4	0.61	SERPINC1	Antithrombin-III (short name: ATIII)	1107	51	0.63	78	17779	3+	2291.15	0.022	9.60216	1	K.AFLEVNEEGSEAAASTAVVIAGR.S
18	1	sp|P01008|ANT3_HUMAN	52602.4	0.61	SERPINC1	Antithrombin-III (short name: ATIII)	1107	51	0.63	78	17910	2+	2291.15	0.027	11.7845	1	K.AFLEVNEEGSEAAASTAVVIAGR.S
18	1	sp|P01008|ANT3_HUMAN	52602.4	0.61	SERPINC1	Antithrombin-III (short name: ATIII)	1107	51	0.63	78	18010	3+	2291.15	0.021	9.1657	0.9997	K.AFLEVNEEGSEAAASTAVVIAGR.S
18	1	sp|P01008|ANT3_HUMAN	52602.4	0.61	SERPINC1	Antithrombin-III (short name: ATIII)	1107	51	0.63	78	18064	2+	2291.15	0.026	11.348	1	K.AFLEVNEEGSEAAASTAVVIAGR.S
18	1	sp|P01008|ANT3_HUMAN	52602.4	0.61	SERPINC1	Antithrombin-III (short name: ATIII)	1107	51	0.63	78	18163	3+	2291.15	0.02	8.72924	0.9977	K.AFLEVNEEGSEAAASTAVVIAGR.S
18	1	sp|P01008|ANT3_HUMAN	52602.4	0.61	SERPINC1	Antithrombin-III (short name: ATIII)	1107	51	0.63	78	18207	2+	2291.15	0.024	10.4751	1	K.AFLEVNEEGSEAAASTAVVIAGR.S
18	1	sp|P01008|ANT3_HUMAN	52602.4	0.61	SERPINC1	Antithrombin-III (short name: ATIII)	1107	51	0.63	78	18296	2+	1389.76	0.998	1.4391	0.6493	R.EVPLNTIIFMGR.V
18	1	sp|P01008|ANT3_HUMAN	52602.4	0.61	SERPINC1	Antithrombin-III (short name: ATIII)	1107	51	0.63	78	18306	3+	2291.15	0.024	10.4751	0.9997	K.AFLEVNEEGSEAAASTAVVIAGR.S
18	1	sp|P01008|ANT3_HUMAN	52602.4	0.61	SERPINC1	Antithrombin-III (short name: ATIII)	1107	51	0.63	78	18450	3+	2291.15	0.024	10.4751	1	K.AFLEVNEEGSEAAASTAVVIAGR.S
18	1	sp|P01008|ANT3_HUMAN	52602.4	0.61	SERPINC1	Antithrombin-III (short name: ATIII)	1107	51	0.63	78	18507	2+	2291.15	0.023	10.0386	0.9982	K.AFLEVNEEGSEAAASTAVVIAGR.S
18	1	sp|P01008|ANT3_HUMAN	52602.4	0.61	SERPINC1	Antithrombin-III (short name: ATIII)	1107	51	0.63	78	18524	2+	1430.79	-0.024	16.774	0.9532	R.VAEGTQVLELPFK.G
18	1	sp|P01008|ANT3_HUMAN	52602.4	0.61	SERPINC1	Antithrombin-III (short name: ATIII)	1107	51	0.63	78	18650	3+	2291.15	0.023	10.0386	0.9902	K.AFLEVNEEGSEAAASTAVVIAGR.S
18	1	sp|P01008|ANT3_HUMAN	52602.4	0.61	SERPINC1	Antithrombin-III (short name: ATIII)	1107	51	0.63	78	18652	2+	2291.15	0.022	9.60216	1	K.AFLEVNEEGSEAAASTAVVIAGR.S
18	1	sp|P01008|ANT3_HUMAN	52602.4	0.61	SERPINC1	Antithrombin-III (short name: ATIII)	1107	51	0.63	78	18660	2+	1430.79	-0.024	16.774	0.79	R.VAEGTQVLELPFK.G
18	1	sp|P01008|ANT3_HUMAN	52602.4	0.61	SERPINC1	Antithrombin-III (short name: ATIII)	1107	51	0.63	78	18790	3+	2291.15	0.025	10.9115	0.9977	K.AFLEVNEEGSEAAASTAVVIAGR.S
18	1	sp|P01008|ANT3_HUMAN	52602.4	0.61	SERPINC1	Antithrombin-III (short name: ATIII)	1107	51	0.63	78	18793	2+	2291.15	0.026	11.348	1	K.AFLEVNEEGSEAAASTAVVIAGR.S
18	1	sp|P01008|ANT3_HUMAN	52602.4	0.61	SERPINC1	Antithrombin-III (short name: ATIII)	1107	51	0.63	78	18818	2+	1864.9	0.021	11.2607	1	K.EQLQDM"GLVDLFSPEK.S
18	1	sp|P01008|ANT3_HUMAN	52602.4	0.61	SERPINC1	Antithrombin-III (short name: ATIII)	1107	51	0.63	78	18955	2+	1864.9	0.022	11.7969	1	K.EQLQDM"GLVDLFSPEK.S
18	1	sp|P01008|ANT3_HUMAN	52602.4	0.61	SERPINC1	Antithrombin-III (short name: ATIII)	1107	51	0.63	78	19057	2+	2291.15	0.036	15.7126	1	K.AFLEVNEEGSEAAASTAVVIAGR.S
18	1	sp|P01008|ANT3_HUMAN	52602.4	0.61	SERPINC1	Antithrombin-III (short name: ATIII)	1107	51	0.63	78	19098	2+	1864.9	0.019	10.1882	1	K.EQLQDM"GLVDLFSPEK.S
18	1	sp|P01008|ANT3_HUMAN	52602.4	0.61	SERPINC1	Antithrombin-III (short name: ATIII)	1107	51	0.63	78	19099	3+	2291.15	0.025	10.9115	1	K.AFLEVNEEGSEAAASTAVVIAGR.S
18	1	sp|P01008|ANT3_HUMAN	52602.4	0.61	SERPINC1	Antithrombin-III (short name: ATIII)	1107	51	0.63	78	19146	3+	1864.9	0.017	9.11577	0.7549	K.EQLQDM"GLVDLFSPEK.S
18	1	sp|P01008|ANT3_HUMAN	52602.4	0.61	SERPINC1	Antithrombin-III (short name: ATIII)	1107	51	0.63	78	19175	2+	1389.76	0.017	12.2324	1	R.EVPLNTIIFMGR.V
18	1	sp|P01008|ANT3_HUMAN	52602.4	0.61	SERPINC1	Antithrombin-III (short name: ATIII)	1107	51	0.63	78	19194	2+	1371.74	0.013	9.47698	0.9863	R.E^VPLNTIIFMGR.V
18	1	sp|P01008|ANT3_HUMAN	52602.4	0.61	SERPINC1	Antithrombin-III (short name: ATIII)	1107	51	0.63	78	19199	2+	2291.15	0.03	13.0939	1	K.AFLEVNEEGSEAAASTAVVIAGR.S
18	1	sp|P01008|ANT3_HUMAN	52602.4	0.61	SERPINC1	Antithrombin-III (short name: ATIII)	1107	51	0.63	78	19203	3+	1389.76	0.012	8.63461	0.898	R.EVPLNTIIFMGR.V
18	1	sp|P01008|ANT3_HUMAN	52602.4	0.61	SERPINC1	Antithrombin-III (short name: ATIII)	1107	51	0.63	78	19318	2+	1389.76	0.015	10.7933	1	R.EVPLNTIIFMGR.V
18	1	sp|P01008|ANT3_HUMAN	52602.4	0.61	SERPINC1	Antithrombin-III (short name: ATIII)	1107	51	0.63	78	19331	2+	1371.74	0.015	10.935	0.9997	R.E^VPLNTIIFMGR.V
18	1	sp|P01008|ANT3_HUMAN	52602.4	0.61	SERPINC1	Antithrombin-III (short name: ATIII)	1107	51	0.63	78	19343	2+	2291.15	0.03	13.0939	1	K.AFLEVNEEGSEAAASTAVVIAGR.S
18	1	sp|P01008|ANT3_HUMAN	52602.4	0.61	SERPINC1	Antithrombin-III (short name: ATIII)	1107	51	0.63	78	19385	3+	2291.15	0.024	10.4751	0.9872	K.AFLEVNEEGSEAAASTAVVIAGR.S
18	1	sp|P01008|ANT3_HUMAN	52602.4	0.61	SERPINC1	Antithrombin-III (short name: ATIII)	1107	51	0.63	78	19461	2+	1389.76	0.016	11.5128	1	R.EVPLNTIIFMGR.V
18	1	sp|P01008|ANT3_HUMAN	52602.4	0.61	SERPINC1	Antithrombin-III (short name: ATIII)	1107	51	0.63	78	19483	2+	2291.15	0.024	10.4751	1	K.AFLEVNEEGSEAAASTAVVIAGR.S
18	1	sp|P01008|ANT3_HUMAN	52602.4	0.61	SERPINC1	Antithrombin-III (short name: ATIII)	1107	51	0.63	78	19530	3+	2291.15	0.018	7.85631	0.8431	K.AFLEVNEEGSEAAASTAVVIAGR.S
18	1	sp|P01008|ANT3_HUMAN	52602.4	0.61	SERPINC1	Antithrombin-III (short name: ATIII)	1107	51	0.63	78	19532	2+	1668.92	-0.131	78.4937	0.6988	K.GDDITMVLILPKPEK.S
18	1	sp|P01008|ANT3_HUMAN	52602.4	0.61	SERPINC1	Antithrombin-III (short name: ATIII)	1107	51	0.63	78	19604	2+	1389.76	0.016	11.5128	1	R.EVPLNTIIFMGR.V
18	1	sp|P01008|ANT3_HUMAN	52602.4	0.61	SERPINC1	Antithrombin-III (short name: ATIII)	1107	51	0.63	78	19641	2+	2291.15	0.024	10.4751	1	K.AFLEVNEEGSEAAASTAVVIAGR.S
18	1	sp|P01008|ANT3_HUMAN	52602.4	0.61	SERPINC1	Antithrombin-III (short name: ATIII)	1107	51	0.63	78	19672	3+	2291.15	0.022	9.60216	0.9447	K.AFLEVNEEGSEAAASTAVVIAGR.S
18	1	sp|P01008|ANT3_HUMAN	52602.4	0.61	SERPINC1	Antithrombin-III (short name: ATIII)	1107	51	0.63	78	19783	2+	2291.15	0.026	11.348	1	K.AFLEVNEEGSEAAASTAVVIAGR.S
18	1	sp|P01008|ANT3_HUMAN	52602.4	0.61	SERPINC1	Antithrombin-III (short name: ATIII)	1107	51	0.63	78	19813	3+	2291.15	1.024	10.4751	0.9925	K.AFLEVNEEGSEAAASTAVVIAGR.S
18	1	sp|P01008|ANT3_HUMAN	52602.4	0.61	SERPINC1	Antithrombin-III (short name: ATIII)	1107	51	0.63	78	19862	2+	1389.76	0.016	11.5128	0.9941	R.EVPLNTIIFMGR.V
18	1	sp|P01008|ANT3_HUMAN	52602.4	0.61	SERPINC1	Antithrombin-III (short name: ATIII)	1107	51	0.63	78	19931	2+	2291.15	0.027	11.7845	1	K.AFLEVNEEGSEAAASTAVVIAGR.S
18	1	sp|P01008|ANT3_HUMAN	52602.4	0.61	SERPINC1	Antithrombin-III (short name: ATIII)	1107	51	0.63	78	19956	3+	2291.15	1.024	10.4751	0.9982	K.AFLEVNEEGSEAAASTAVVIAGR.S
18	1	sp|P01008|ANT3_HUMAN	52602.4	0.61	SERPINC1	Antithrombin-III (short name: ATIII)	1107	51	0.63	78	20061	2+	1848.9	0.02	10.8172	1	K.EQLQDMGLVDLFSPEK.S
18	1	sp|P01008|ANT3_HUMAN	52602.4	0.61	SERPINC1	Antithrombin-III (short name: ATIII)	1107	51	0.63	78	20068	2+	2291.15	0.024	10.4751	1	K.AFLEVNEEGSEAAASTAVVIAGR.S
18	1	sp|P01008|ANT3_HUMAN	52602.4	0.61	SERPINC1	Antithrombin-III (short name: ATIII)	1107	51	0.63	78	20100	3+	2291.15	0.024	10.4751	1	K.AFLEVNEEGSEAAASTAVVIAGR.S
18	1	sp|P01008|ANT3_HUMAN	52602.4	0.61	SERPINC1	Antithrombin-III (short name: ATIII)	1107	51	0.63	78	20211	2+	2291.15	0.027	11.7845	1	K.AFLEVNEEGSEAAASTAVVIAGR.S
18	1	sp|P01008|ANT3_HUMAN	52602.4	0.61	SERPINC1	Antithrombin-III (short name: ATIII)	1107	51	0.63	78	20245	3+	2291.15	0.022	9.60216	0.9974	K.AFLEVNEEGSEAAASTAVVIAGR.S
18	1	sp|P01008|ANT3_HUMAN	52602.4	0.61	SERPINC1	Antithrombin-III (short name: ATIII)	1107	51	0.63	78	20357	2+	2291.15	0.028	12.2209	1	K.AFLEVNEEGSEAAASTAVVIAGR.S
18	1	sp|P01008|ANT3_HUMAN	52602.4	0.61	SERPINC1	Antithrombin-III (short name: ATIII)	1107	51	0.63	78	20386	3+	2291.15	0.024	10.4751	0.9999	K.AFLEVNEEGSEAAASTAVVIAGR.S
18	1	sp|P01008|ANT3_HUMAN	52602.4	0.61	SERPINC1	Antithrombin-III (short name: ATIII)	1107	51	0.63	78	20500	2+	2291.15	0.028	12.2209	1	K.AFLEVNEEGSEAAASTAVVIAGR.S
18	1	sp|P01008|ANT3_HUMAN	52602.4	0.61	SERPINC1	Antithrombin-III (short name: ATIII)	1107	51	0.63	78	20523	2+	1389.76	0.015	10.7933	0.9376	R.EVPLNTIIFMGR.V
18	1	sp|P01008|ANT3_HUMAN	52602.4	0.61	SERPINC1	Antithrombin-III (short name: ATIII)	1107	51	0.63	78	20528	3+	2291.15	0.026	11.348	0.9996	K.AFLEVNEEGSEAAASTAVVIAGR.S
18	1	sp|P01008|ANT3_HUMAN	52602.4	0.61	SERPINC1	Antithrombin-III (short name: ATIII)	1107	51	0.63	78	20650	3+	3236.8	0.036	11.1221	0.9995	R.RVAEGTQVLELPFKGDDITMVLILPKPEK.S
18	1	sp|P01008|ANT3_HUMAN	52602.4	0.61	SERPINC1	Antithrombin-III (short name: ATIII)	1107	51	0.63	78	20787	2+	2291.15	0.026	11.348	1	K.AFLEVNEEGSEAAASTAVVIAGR.S
18	1	sp|P01008|ANT3_HUMAN	52602.4	0.61	SERPINC1	Antithrombin-III (short name: ATIII)	1107	51	0.63	78	20815	3+	2291.15	0.026	11.348	0.9806	K.AFLEVNEEGSEAAASTAVVIAGR.S
18	1	sp|P01008|ANT3_HUMAN	52602.4	0.61	SERPINC1	Antithrombin-III (short name: ATIII)	1107	51	0.63	78	20880	2+	1848.9	0.021	11.3581	1	K.EQLQDMGLVDLFSPEK.S
18	1	sp|P01008|ANT3_HUMAN	52602.4	0.61	SERPINC1	Antithrombin-III (short name: ATIII)	1107	51	0.63	78	20932	3+	1830.89	0.018	9.83126	0.9997	K.E^QLQDMGLVDLFSPEK.S
18	1	sp|P01008|ANT3_HUMAN	52602.4	0.61	SERPINC1	Antithrombin-III (short name: ATIII)	1107	51	0.63	78	20933	2+	2291.15	0.021	9.1657	1	K.AFLEVNEEGSEAAASTAVVIAGR.S
18	1	sp|P01008|ANT3_HUMAN	52602.4	0.61	SERPINC1	Antithrombin-III (short name: ATIII)	1107	51	0.63	78	20958	3+	2291.15	0.027	11.7845	0.9985	K.AFLEVNEEGSEAAASTAVVIAGR.S
18	1	sp|P01008|ANT3_HUMAN	52602.4	0.61	SERPINC1	Antithrombin-III (short name: ATIII)	1107	51	0.63	78	21023	2+	1848.9	0.024	12.9807	1	K.EQLQDMGLVDLFSPEK.S
18	1	sp|P01008|ANT3_HUMAN	52602.4	0.61	SERPINC1	Antithrombin-III (short name: ATIII)	1107	51	0.63	78	21034	3+	1848.9	0.025	13.5215	0.9992	K.EQLQDMGLVDLFSPEK.S
18	1	sp|P01008|ANT3_HUMAN	52602.4	0.61	SERPINC1	Antithrombin-III (short name: ATIII)	1107	51	0.63	78	21072	3+	1830.89	0.023	12.5622	1	K.E^QLQDMGLVDLFSPEK.S
18	1	sp|P01008|ANT3_HUMAN	52602.4	0.61	SERPINC1	Antithrombin-III (short name: ATIII)	1107	51	0.63	78	21075	2+	2291.15	0.027	11.7845	1	K.AFLEVNEEGSEAAASTAVVIAGR.S
18	1	sp|P01008|ANT3_HUMAN	52602.4	0.61	SERPINC1	Antithrombin-III (short name: ATIII)	1107	51	0.63	78	21101	3+	2291.15	0.024	10.4751	0.9996	K.AFLEVNEEGSEAAASTAVVIAGR.S
18	1	sp|P01008|ANT3_HUMAN	52602.4	0.61	SERPINC1	Antithrombin-III (short name: ATIII)	1107	51	0.63	78	21177	3+	1848.9	0.02	10.8172	1	K.EQLQDMGLVDLFSPEK.S
[truncated: 55,913 more rows]

## Sheet: BPH6_AAL
Group	Prob	Protein	SequenceMass	AACoverage	BestGeneName	Description	Total Filtered Peptides	Unique Filtered Peptides	H2L Mean	Ratio Peps	Scan	Z	CalcMHPlus	dMass	FdMass (ppm)	PepProphet	Peptide	Light Area	Heavy Area
1	1	CONTAM|P00761	24409.5	0.268		SWISS-PROT:P00761|TRYP_PIG Trypsin - Sus scrofa (Pig).	174	6			6466	2+	1045.56	0.008	7.65138	0.9461	K.LSSPATLNSR.V
1	1	CONTAM|P00761	24409.5	0.268		SWISS-PROT:P00761|TRYP_PIG Trypsin - Sus scrofa (Pig).	174	6			6592	2+	1045.56	0.006	5.73853	0.9883	K.LSSPATLNSR.V
1	1	CONTAM|P00761	24409.5	0.268		SWISS-PROT:P00761|TRYP_PIG Trypsin - Sus scrofa (Pig).	174	6			6714	2+	1045.56	0.009	8.6078	0.9997	K.LSSPATLNSR.V
1	1	CONTAM|P00761	24409.5	0.268		SWISS-PROT:P00761|TRYP_PIG Trypsin - Sus scrofa (Pig).	174	6			8421	2+	842.509	0.007	8.30851	0.9509	R.VATVSLPR.S
1	1	CONTAM|P00761	24409.5	0.268		SWISS-PROT:P00761|TRYP_PIG Trypsin - Sus scrofa (Pig).	174	6			8538	2+	842.509	0.007	8.30851	0.8048	R.VATVSLPR.S
1	1	CONTAM|P00761	24409.5	0.268		SWISS-PROT:P00761|TRYP_PIG Trypsin - Sus scrofa (Pig).	174	6			9153	2+	842.509	0.004	4.74772	0.838	R.VATVSLPR.S
1	1	CONTAM|P00761	24409.5	0.268		SWISS-PROT:P00761|TRYP_PIG Trypsin - Sus scrofa (Pig).	174	6			13812	2+	2211.1	0.02	9.04526	0.9998	R.LGEHNIDVLEGNEQFINAAK.I
1	1	CONTAM|P00761	24409.5	0.268		SWISS-PROT:P00761|TRYP_PIG Trypsin - Sus scrofa (Pig).	174	6			15317	3+	2211.1	0.018	8.14073	0.9004	R.LGEHNIDVLEGNEQFINAAK.I
1	1	CONTAM|P00761	24409.5	0.268		SWISS-PROT:P00761|TRYP_PIG Trypsin - Sus scrofa (Pig).	174	6			6331	2+	1045.56	0.007	6.69495	0.9995	K.LSSPATLNSR.V
1	1	CONTAM|P00761	24409.5	0.268		SWISS-PROT:P00761|TRYP_PIG Trypsin - Sus scrofa (Pig).	174	6			6462	2+	1045.56	0.007	6.69495	0.9991	K.LSSPATLNSR.V
1	1	CONTAM|P00761	24409.5	0.268		SWISS-PROT:P00761|TRYP_PIG Trypsin - Sus scrofa (Pig).	174	6			7907	2+	842.509	0.005	5.93465	0.6825	R.VATVSLPR.S
1	1	CONTAM|P00761	24409.5	0.268		SWISS-PROT:P00761|TRYP_PIG Trypsin - Sus scrofa (Pig).	174	6			8038	2+	842.509	0.007	8.30851	0.8556	R.VATVSLPR.S
1	1	CONTAM|P00761	24409.5	0.268		SWISS-PROT:P00761|TRYP_PIG Trypsin - Sus scrofa (Pig).	174	6			8167	2+	842.509	0.007	8.30851	0.9514	R.VATVSLPR.S
1	1	CONTAM|P00761	24409.5	0.268		SWISS-PROT:P00761|TRYP_PIG Trypsin - Sus scrofa (Pig).	174	6			8435	2+	842.509	0.007	8.30851	0.7326	R.VATVSLPR.S
1	1	CONTAM|P00761	24409.5	0.268		SWISS-PROT:P00761|TRYP_PIG Trypsin - Sus scrofa (Pig).	174	6			8565	2+	842.509	0.003	3.56079	0.7958	R.VATVSLPR.S
1	1	CONTAM|P00761	24409.5	0.268		SWISS-PROT:P00761|TRYP_PIG Trypsin - Sus scrofa (Pig).	174	6			8696	2+	842.509	0.008	9.49544	0.9363	R.VATVSLPR.S
1	1	CONTAM|P00761	24409.5	0.268		SWISS-PROT:P00761|TRYP_PIG Trypsin - Sus scrofa (Pig).	174	6			9104	2+	842.509	0.006	7.12158	0.941	R.VATVSLPR.S
1	1	CONTAM|P00761	24409.5	0.268		SWISS-PROT:P00761|TRYP_PIG Trypsin - Sus scrofa (Pig).	174	6			13831	2+	2211.1	0.017	7.68847	0.9987	R.LGEHNIDVLEGNEQFINAAK.I
1	1	CONTAM|P00761	24409.5	0.268		SWISS-PROT:P00761|TRYP_PIG Trypsin - Sus scrofa (Pig).	174	6			13949	3+	2211.1	0.018	8.14073	0.8538	R.LGEHNIDVLEGNEQFINAAK.I
1	1	CONTAM|P00761	24409.5	0.268		SWISS-PROT:P00761|TRYP_PIG Trypsin - Sus scrofa (Pig).	174	6			13960	2+	2211.1	0.024	10.8543	1	R.LGEHNIDVLEGNEQFINAAK.I
1	1	CONTAM|P00761	24409.5	0.268		SWISS-PROT:P00761|TRYP_PIG Trypsin - Sus scrofa (Pig).	174	6			16183	3+	2283.18	0.019	8.32173	0.9947	K.IITHPNFNGNTLDNDIMLIK.L
1	1	CONTAM|P00761	24409.5	0.268		SWISS-PROT:P00761|TRYP_PIG Trypsin - Sus scrofa (Pig).	174	6			5469	2+	1045.56	0.005	4.78211	0.8141	K.LSSPATLNSR.V
1	1	CONTAM|P00761	24409.5	0.268		SWISS-PROT:P00761|TRYP_PIG Trypsin - Sus scrofa (Pig).	174	6			6404	2+	1045.56	0.006	5.73853	0.8535	K.LSSPATLNSR.V
1	1	CONTAM|P00761	24409.5	0.268		SWISS-PROT:P00761|TRYP_PIG Trypsin - Sus scrofa (Pig).	174	6			6536	2+	1045.56	0.007	6.69495	0.9963	K.LSSPATLNSR.V
1	1	CONTAM|P00761	24409.5	0.268		SWISS-PROT:P00761|TRYP_PIG Trypsin - Sus scrofa (Pig).	174	6			8109	2+	842.509	0.005	5.93465	0.9581	R.VATVSLPR.S
1	1	CONTAM|P00761	24409.5	0.268		SWISS-PROT:P00761|TRYP_PIG Trypsin - Sus scrofa (Pig).	174	6			8777	2+	842.509	0.007	8.30851	0.6688	R.VATVSLPR.S
1	1	CONTAM|P00761	24409.5	0.268		SWISS-PROT:P00761|TRYP_PIG Trypsin - Sus scrofa (Pig).	174	6			8910	2+	842.509	-0.062	73.5897	0.7596	R.VATVSLPR.S
1	1	CONTAM|P00761	24409.5	0.268		SWISS-PROT:P00761|TRYP_PIG Trypsin - Sus scrofa (Pig).	174	6			13583	3+	2211.1	0.021	9.49752	0.9905	R.LGEHNIDVLEGNEQFINAAK.I
1	1	CONTAM|P00761	24409.5	0.268		SWISS-PROT:P00761|TRYP_PIG Trypsin - Sus scrofa (Pig).	174	6			13959	2+	2211.1	0.017	7.68847	0.9798	R.LGEHNIDVLEGNEQFINAAK.I
1	1	CONTAM|P00761	24409.5	0.268		SWISS-PROT:P00761|TRYP_PIG Trypsin - Sus scrofa (Pig).	174	6			13978	3+	2211.1	0.02	9.04526	0.9981	R.LGEHNIDVLEGNEQFINAAK.I
1	1	CONTAM|P00761	24409.5	0.268		SWISS-PROT:P00761|TRYP_PIG Trypsin - Sus scrofa (Pig).	174	6			14089	2+	2211.1	0.023	10.402	1	R.LGEHNIDVLEGNEQFINAAK.I
1	1	CONTAM|P00761	24409.5	0.268		SWISS-PROT:P00761|TRYP_PIG Trypsin - Sus scrofa (Pig).	174	6			14110	3+	2211.1	0.028	12.6634	0.9997	R.LGEHNIDVLEGNEQFINAAK.I
1	1	CONTAM|P00761	24409.5	0.268		SWISS-PROT:P00761|TRYP_PIG Trypsin - Sus scrofa (Pig).	174	6			14782	3+	2211.1	1	0	0.746	R.LGEHNIDVLEGNEQFINAAK.I
1	1	CONTAM|P00761	24409.5	0.268		SWISS-PROT:P00761|TRYP_PIG Trypsin - Sus scrofa (Pig).	174	6			15045	3+	2211.1	0.999	0.452263	0.8692	R.LGEHNIDVLEGNEQFINAAK.I
1	1	CONTAM|P00761	24409.5	0.268		SWISS-PROT:P00761|TRYP_PIG Trypsin - Sus scrofa (Pig).	174	6			15540	3+	2299.18	0.017	7.39396	0.9184	K.IITHPNFNGNTLDNDIM"LIK.L
1	1	CONTAM|P00761	24409.5	0.268		SWISS-PROT:P00761|TRYP_PIG Trypsin - Sus scrofa (Pig).	174	6			15807	3+	2299.18	-0.01	4.34939	0.6756	K.IITHPNFNGNTLDNDIM"LIK.L
1	1	CONTAM|P00761	24409.5	0.268		SWISS-PROT:P00761|TRYP_PIG Trypsin - Sus scrofa (Pig).	174	6			16299	3+	2283.18	0.018	7.88374	0.9909	K.IITHPNFNGNTLDNDIMLIK.L
1	1	CONTAM|P00761	24409.5	0.268		SWISS-PROT:P00761|TRYP_PIG Trypsin - Sus scrofa (Pig).	174	6			6302	2+	1045.56	0.006	5.73853	0.9981	K.LSSPATLNSR.V
1	1	CONTAM|P00761	24409.5	0.268		SWISS-PROT:P00761|TRYP_PIG Trypsin - Sus scrofa (Pig).	174	6			6434	2+	1045.56	0.007	6.69495	0.9996	K.LSSPATLNSR.V
1	1	CONTAM|P00761	24409.5	0.268		SWISS-PROT:P00761|TRYP_PIG Trypsin - Sus scrofa (Pig).	174	6			8031	2+	842.509	0.006	7.12158	0.8717	R.VATVSLPR.S
1	1	CONTAM|P00761	24409.5	0.268		SWISS-PROT:P00761|TRYP_PIG Trypsin - Sus scrofa (Pig).	174	6			8159	2+	842.509	0.006	7.12158	0.9658	R.VATVSLPR.S
1	1	CONTAM|P00761	24409.5	0.268		SWISS-PROT:P00761|TRYP_PIG Trypsin - Sus scrofa (Pig).	174	6			8293	2+	842.509	0.005	5.93465	0.8082	R.VATVSLPR.S
1	1	CONTAM|P00761	24409.5	0.268		SWISS-PROT:P00761|TRYP_PIG Trypsin - Sus scrofa (Pig).	174	6			8822	2+	842.509	0.003	3.56079	0.925	R.VATVSLPR.S
1	1	CONTAM|P00761	24409.5	0.268		SWISS-PROT:P00761|TRYP_PIG Trypsin - Sus scrofa (Pig).	174	6			13795	2+	2211.1	0.016	7.2362	0.9951	R.LGEHNIDVLEGNEQFINAAK.I
1	1	CONTAM|P00761	24409.5	0.268		SWISS-PROT:P00761|TRYP_PIG Trypsin - Sus scrofa (Pig).	174	6			13811	3+	2211.1	0.019	8.59299	0.9995	R.LGEHNIDVLEGNEQFINAAK.I
1	1	CONTAM|P00761	24409.5	0.268		SWISS-PROT:P00761|TRYP_PIG Trypsin - Sus scrofa (Pig).	174	6			13921	2+	2211.1	0.013	5.87942	1	R.LGEHNIDVLEGNEQFINAAK.I
1	1	CONTAM|P00761	24409.5	0.268		SWISS-PROT:P00761|TRYP_PIG Trypsin - Sus scrofa (Pig).	174	6			13943	3+	2211.1	1.031	14.0201	0.826	R.LGEHNIDVLEGNEQFINAAK.I
1	1	CONTAM|P00761	24409.5	0.268		SWISS-PROT:P00761|TRYP_PIG Trypsin - Sus scrofa (Pig).	174	6			14350	3+	2211.1	0.016	7.2362	0.9992	R.LGEHNIDVLEGNEQFINAAK.I
1	1	CONTAM|P00761	24409.5	0.268		SWISS-PROT:P00761|TRYP_PIG Trypsin - Sus scrofa (Pig).	174	6			15962	2+	2283.18	0.011	4.81784	0.9155	K.IITHPNFNGNTLDNDIMLIK.L
1	1	CONTAM|P00761	24409.5	0.268		SWISS-PROT:P00761|TRYP_PIG Trypsin - Sus scrofa (Pig).	174	6			16066	3+	2283.18	0.018	7.88374	0.991	K.IITHPNFNGNTLDNDIMLIK.L
1	1	CONTAM|P00761	24409.5	0.268		SWISS-PROT:P00761|TRYP_PIG Trypsin - Sus scrofa (Pig).	174	6			6005	2+	1045.56	0.004	3.82569	0.9822	K.LSSPATLNSR.V
1	1	CONTAM|P00761	24409.5	0.268		SWISS-PROT:P00761|TRYP_PIG Trypsin - Sus scrofa (Pig).	174	6			6242	2+	1045.56	0.006	5.73853	0.9988	K.LSSPATLNSR.V
1	1	CONTAM|P00761	24409.5	0.268		SWISS-PROT:P00761|TRYP_PIG Trypsin - Sus scrofa (Pig).	174	6			6364	2+	1045.56	0.009	8.6078	0.9964	K.LSSPATLNSR.V
1	1	CONTAM|P00761	24409.5	0.268		SWISS-PROT:P00761|TRYP_PIG Trypsin - Sus scrofa (Pig).	174	6			7904	2+	842.509	0.005	5.93465	0.9446	R.VATVSLPR.S
1	1	CONTAM|P00761	24409.5	0.268		SWISS-PROT:P00761|TRYP_PIG Trypsin - Sus scrofa (Pig).	174	6			8018	2+	842.509	0.006	7.12158	0.9824	R.VATVSLPR.S
1	1	CONTAM|P00761	24409.5	0.268		SWISS-PROT:P00761|TRYP_PIG Trypsin - Sus scrofa (Pig).	174	6			8129	2+	842.509	0.005	5.93465	0.7758	R.VATVSLPR.S
1	1	CONTAM|P00761	24409.5	0.268		SWISS-PROT:P00761|TRYP_PIG Trypsin - Sus scrofa (Pig).	174	6			8728	2+	842.509	0.003	3.56079	0.6555	R.VATVSLPR.S
1	1	CONTAM|P00761	24409.5	0.268		SWISS-PROT:P00761|TRYP_PIG Trypsin - Sus scrofa (Pig).	174	6			13110	2+	2211.1	0.998	0.904526	0.8354	R.LGEHNIDVLEGNEQFINAAK.I
1	1	CONTAM|P00761	24409.5	0.268		SWISS-PROT:P00761|TRYP_PIG Trypsin - Sus scrofa (Pig).	174	6			13471	3+	2211.1	0.025	11.3066	0.9987	R.LGEHNIDVLEGNEQFINAAK.I
1	1	CONTAM|P00761	24409.5	0.268		SWISS-PROT:P00761|TRYP_PIG Trypsin - Sus scrofa (Pig).	174	6			13515	2+	2211.1	0.019	8.59299	0.9959	R.LGEHNIDVLEGNEQFINAAK.I
1	1	CONTAM|P00761	24409.5	0.268		SWISS-PROT:P00761|TRYP_PIG Trypsin - Sus scrofa (Pig).	174	6			15602	3+	2283.18	0.012	5.25583	0.9243	K.IITHPNFNGNTLDNDIMLIK.L
1	1	CONTAM|P00761	24409.5	0.268		SWISS-PROT:P00761|TRYP_PIG Trypsin - Sus scrofa (Pig).	174	6			6356	2+	1045.56	0.006	5.73853	0.939	K.LSSPATLNSR.V
1	1	CONTAM|P00761	24409.5	0.268		SWISS-PROT:P00761|TRYP_PIG Trypsin - Sus scrofa (Pig).	174	6			6725	2+	1045.56	0.008	7.65138	0.9506	K.LSSPATLNSR.V
1	1	CONTAM|P00761	24409.5	0.268		SWISS-PROT:P00761|TRYP_PIG Trypsin - Sus scrofa (Pig).	174	6			6848	2+	1045.56	0.009	8.6078	0.9965	K.LSSPATLNSR.V
1	1	CONTAM|P00761	24409.5	0.268		SWISS-PROT:P00761|TRYP_PIG Trypsin - Sus scrofa (Pig).	174	6			8248	2+	842.509	0.005	5.93465	0.9037	R.VATVSLPR.S
1	1	CONTAM|P00761	24409.5	0.268		SWISS-PROT:P00761|TRYP_PIG Trypsin - Sus scrofa (Pig).	174	6			8485	2+	842.509	0.007	8.30851	0.633	R.VATVSLPR.S
1	1	CONTAM|P00761	24409.5	0.268		SWISS-PROT:P00761|TRYP_PIG Trypsin - Sus scrofa (Pig).	174	6			8603	2+	842.509	0.007	8.30851	0.6538	R.VATVSLPR.S
1	1	CONTAM|P00761	24409.5	0.268		SWISS-PROT:P00761|TRYP_PIG Trypsin - Sus scrofa (Pig).	174	6			13846	3+	2211.1	0.023	10.402	0.9944	R.LGEHNIDVLEGNEQFINAAK.I
1	1	CONTAM|P00761	24409.5	0.268		SWISS-PROT:P00761|TRYP_PIG Trypsin - Sus scrofa (Pig).	174	6			13923	2+	2211.1	0.018	8.14073	0.9995	R.LGEHNIDVLEGNEQFINAAK.I
1	1	CONTAM|P00761	24409.5	0.268		SWISS-PROT:P00761|TRYP_PIG Trypsin - Sus scrofa (Pig).	174	6			13978	3+	2211.1	0.022	9.94978	0.8564	R.LGEHNIDVLEGNEQFINAAK.I
1	1	CONTAM|P00761	24409.5	0.268		SWISS-PROT:P00761|TRYP_PIG Trypsin - Sus scrofa (Pig).	174	6			14342	3+	2211.1	0.016	7.2362	0.8611	R.LGEHNIDVLEGNEQFINAAK.I
1	1	CONTAM|P00761	24409.5	0.268		SWISS-PROT:P00761|TRYP_PIG Trypsin - Sus scrofa (Pig).	174	6			15055	3+	2707.42	0.02	7.38712	0.8757	R.IQVRLGEHNIDVLEGNEQFINAAK.I
1	1	CONTAM|P00761	24409.5	0.268		SWISS-PROT:P00761|TRYP_PIG Trypsin - Sus scrofa (Pig).	174	6			16416	3+	2283.18	1.002	0.875971	0.6835	K.IITHPNFNGNTLDNDIMLIK.L
1	1	CONTAM|P00761	24409.5	0.268		SWISS-PROT:P00761|TRYP_PIG Trypsin - Sus scrofa (Pig).	174	6			6445	2+	1045.56	0.006	5.73853	0.9948	K.LSSPATLNSR.V
1	1	CONTAM|P00761	24409.5	0.268		SWISS-PROT:P00761|TRYP_PIG Trypsin - Sus scrofa (Pig).	174	6			6574	2+	1045.56	0.006	5.73853	0.7632	K.LSSPATLNSR.V
1	1	CONTAM|P00761	24409.5	0.268		SWISS-PROT:P00761|TRYP_PIG Trypsin - Sus scrofa (Pig).	174	6			6706	2+	1045.56	0.008	7.65138	0.9926	K.LSSPATLNSR.V
1	1	CONTAM|P00761	24409.5	0.268		SWISS-PROT:P00761|TRYP_PIG Trypsin - Sus scrofa (Pig).	174	6			6832	2+	1045.56	0.009	8.6078	0.9998	K.LSSPATLNSR.V
1	1	CONTAM|P00761	24409.5	0.268		SWISS-PROT:P00761|TRYP_PIG Trypsin - Sus scrofa (Pig).	174	6			8323	2+	842.509	0.008	9.49544	0.9739	R.VATVSLPR.S
1	1	CONTAM|P00761	24409.5	0.268		SWISS-PROT:P00761|TRYP_PIG Trypsin - Sus scrofa (Pig).	174	6			8438	2+	842.509	0.007	8.30851	0.7731	R.VATVSLPR.S
1	1	CONTAM|P00761	24409.5	0.268		SWISS-PROT:P00761|TRYP_PIG Trypsin - Sus scrofa (Pig).	174	6			8557	2+	842.509	0.007	8.30851	0.9339	R.VATVSLPR.S
1	1	CONTAM|P00761	24409.5	0.268		SWISS-PROT:P00761|TRYP_PIG Trypsin - Sus scrofa (Pig).	174	6			9026	2+	842.509	0.008	9.49544	0.7029	R.VATVSLPR.S
1	1	CONTAM|P00761	24409.5	0.268		SWISS-PROT:P00761|TRYP_PIG Trypsin - Sus scrofa (Pig).	174	6			9157	2+	842.509	0.005	5.93465	0.958	R.VATVSLPR.S
1	1	CONTAM|P00761	24409.5	0.268		SWISS-PROT:P00761|TRYP_PIG Trypsin - Sus scrofa (Pig).	174	6			13538	3+	2211.1	1.003	1.35679	0.7593	R.LGEHNIDVLEGNEQFINAAK.I
1	1	CONTAM|P00761	24409.5	0.268		SWISS-PROT:P00761|TRYP_PIG Trypsin - Sus scrofa (Pig).	174	6			13923	3+	2211.1	1.031	14.0201	0.9967	R.LGEHNIDVLEGNEQFINAAK.I
1	1	CONTAM|P00761	24409.5	0.268		SWISS-PROT:P00761|TRYP_PIG Trypsin - Sus scrofa (Pig).	174	6			13935	2+	2211.1	0.026	11.7588	0.9996	R.LGEHNIDVLEGNEQFINAAK.I
1	1	CONTAM|P00761	24409.5	0.268		SWISS-PROT:P00761|TRYP_PIG Trypsin - Sus scrofa (Pig).	174	6			14231	2+	2211.1	1.006	2.71358	0.7408	R.LGEHNIDVLEGNEQFINAAK.I
1	1	CONTAM|P00761	24409.5	0.268		SWISS-PROT:P00761|TRYP_PIG Trypsin - Sus scrofa (Pig).	174	6			6403	2+	1045.56	0.008	7.65138	0.9861	K.LSSPATLNSR.V
1	1	CONTAM|P00761	24409.5	0.268		SWISS-PROT:P00761|TRYP_PIG Trypsin - Sus scrofa (Pig).	174	6			6667	2+	1045.56	0.01	9.56422	0.9999	K.LSSPATLNSR.V
1	1	CONTAM|P00761	24409.5	0.268		SWISS-PROT:P00761|TRYP_PIG Trypsin - Sus scrofa (Pig).	174	6			6793	2+	1045.56	0.01	9.56422	0.9727	K.LSSPATLNSR.V
1	1	CONTAM|P00761	24409.5	0.268		SWISS-PROT:P00761|TRYP_PIG Trypsin - Sus scrofa (Pig).	174	6			8269	2+	842.509	0.008	9.49544	0.9682	R.VATVSLPR.S
1	1	CONTAM|P00761	24409.5	0.268		SWISS-PROT:P00761|TRYP_PIG Trypsin - Sus scrofa (Pig).	174	6			8388	2+	842.509	0.008	9.49544	0.9141	R.VATVSLPR.S
1	1	CONTAM|P00761	24409.5	0.268		SWISS-PROT:P00761|TRYP_PIG Trypsin - Sus scrofa (Pig).	174	6			8510	2+	842.509	0.007	8.30851	0.8409	R.VATVSLPR.S
1	1	CONTAM|P00761	24409.5	0.268		SWISS-PROT:P00761|TRYP_PIG Trypsin - Sus scrofa (Pig).	174	6			8775	2+	842.509	0.007	8.30851	0.902	R.VATVSLPR.S
1	1	CONTAM|P00761	24409.5	0.268		SWISS-PROT:P00761|TRYP_PIG Trypsin - Sus scrofa (Pig).	174	6			9025	2+	842.509	0.007	8.30851	0.9473	R.VATVSLPR.S
1	1	CONTAM|P00761	24409.5	0.268		SWISS-PROT:P00761|TRYP_PIG Trypsin - Sus scrofa (Pig).	174	6			13786	2+	2211.1	0.021	9.49752	0.9999	R.LGEHNIDVLEGNEQFINAAK.I
1	1	CONTAM|P00761	24409.5	0.268		SWISS-PROT:P00761|TRYP_PIG Trypsin - Sus scrofa (Pig).	174	6			13830	3+	2211.1	1.031	14.0201	0.9881	R.LGEHNIDVLEGNEQFINAAK.I
1	1	CONTAM|P00761	24409.5	0.268		SWISS-PROT:P00761|TRYP_PIG Trypsin - Sus scrofa (Pig).	174	6			13918	2+	2211.1	0.025	11.3066	0.9999	R.LGEHNIDVLEGNEQFINAAK.I
1	1	CONTAM|P00761	24409.5	0.268		SWISS-PROT:P00761|TRYP_PIG Trypsin - Sus scrofa (Pig).	174	6			15931	3+	2283.18	0.019	8.32173	0.8878	K.IITHPNFNGNTLDNDIMLIK.L
1	1	CONTAM|P00761	24409.5	0.268		SWISS-PROT:P00761|TRYP_PIG Trypsin - Sus scrofa (Pig).	174	6			17697	3+	2211.1	-1.016	7.2362	0.6338	R.LGEHNIDVLEGNEQFINAAK.I
1	1	CONTAM|P00761	24409.5	0.268		SWISS-PROT:P00761|TRYP_PIG Trypsin - Sus scrofa (Pig).	174	6			6289	2+	1045.56	0.007	6.69495	0.9348	K.LSSPATLNSR.V
1	1	CONTAM|P00761	24409.5	0.268		SWISS-PROT:P00761|TRYP_PIG Trypsin - Sus scrofa (Pig).	174	6			6421	2+	1045.56	0.008	7.65138	0.9888	K.LSSPATLNSR.V
1	1	CONTAM|P00761	24409.5	0.268		SWISS-PROT:P00761|TRYP_PIG Trypsin - Sus scrofa (Pig).	174	6			6553	2+	1045.56	0.009	8.6078	0.9997	K.LSSPATLNSR.V
1	1	CONTAM|P00761	24409.5	0.268		SWISS-PROT:P00761|TRYP_PIG Trypsin - Sus scrofa (Pig).	174	6			6723	2+	842.509	0.007	8.30851	0.89	R.VATVSLPR.S
1	1	CONTAM|P00761	24409.5	0.268		SWISS-PROT:P00761|TRYP_PIG Trypsin - Sus scrofa (Pig).	174	6			8171	2+	842.509	0.007	8.30851	0.9498	R.VATVSLPR.S
1	1	CONTAM|P00761	24409.5	0.268		SWISS-PROT:P00761|TRYP_PIG Trypsin - Sus scrofa (Pig).	174	6			8294	2+	842.509	0.007	8.30851	0.9651	R.VATVSLPR.S
1	1	CONTAM|P00761	24409.5	0.268		SWISS-PROT:P00761|TRYP_PIG Trypsin - Sus scrofa (Pig).	174	6			8885	2+	842.509	0.008	9.49544	0.6482	R.VATVSLPR.S
1	1	CONTAM|P00761	24409.5	0.268		SWISS-PROT:P00761|TRYP_PIG Trypsin - Sus scrofa (Pig).	174	6			9016	2+	842.509	0.005	5.93465	0.6528	R.VATVSLPR.S
1	1	CONTAM|P00761	24409.5	0.268		SWISS-PROT:P00761|TRYP_PIG Trypsin - Sus scrofa (Pig).	174	6			13526	3+	2211.1	0.025	11.3066	0.9983	R.LGEHNIDVLEGNEQFINAAK.I
1	1	CONTAM|P00761	24409.5	0.268		SWISS-PROT:P00761|TRYP_PIG Trypsin - Sus scrofa (Pig).	174	6			13592	2+	2211.1	0.025	11.3066	1	R.LGEHNIDVLEGNEQFINAAK.I
1	1	CONTAM|P00761	24409.5	0.268		SWISS-PROT:P00761|TRYP_PIG Trypsin - Sus scrofa (Pig).	174	6			13659	3+	2211.1	1.031	14.0201	0.8985	R.LGEHNIDVLEGNEQFINAAK.I
1	1	CONTAM|P00761	24409.5	0.268		SWISS-PROT:P00761|TRYP_PIG Trypsin - Sus scrofa (Pig).	174	6			14048	3+	2211.1	0.016	7.2362	0.9607	R.LGEHNIDVLEGNEQFINAAK.I
1	1	CONTAM|P00761	24409.5	0.268		SWISS-PROT:P00761|TRYP_PIG Trypsin - Sus scrofa (Pig).	174	6			15014	3+	2299.18	0.02	8.69877	0.9847	K.IITHPNFNGNTLDNDIM"LIK.L
1	1	CONTAM|P00761	24409.5	0.268		SWISS-PROT:P00761|TRYP_PIG Trypsin - Sus scrofa (Pig).	174	6			15696	3+	2283.18	0.022	9.63568	0.9994	K.IITHPNFNGNTLDNDIMLIK.L
1	1	CONTAM|P00761	24409.5	0.268		SWISS-PROT:P00761|TRYP_PIG Trypsin - Sus scrofa (Pig).	174	6			6135	2+	1045.56	0.008	7.65138	0.9993	K.LSSPATLNSR.V
1	1	CONTAM|P00761	24409.5	0.268		SWISS-PROT:P00761|TRYP_PIG Trypsin - Sus scrofa (Pig).	174	6			6399	2+	1045.56	0.007	6.69495	0.9899	K.LSSPATLNSR.V
1	1	CONTAM|P00761	24409.5	0.268		SWISS-PROT:P00761|TRYP_PIG Trypsin - Sus scrofa (Pig).	174	6			6529	2+	1045.56	0.008	7.65138	0.9887	K.LSSPATLNSR.V
1	1	CONTAM|P00761	24409.5	0.268		SWISS-PROT:P00761|TRYP_PIG Trypsin - Sus scrofa (Pig).	174	6			8043	2+	842.509	0.007	8.30851	0.9643	R.VATVSLPR.S
1	1	CONTAM|P00761	24409.5	0.268		SWISS-PROT:P00761|TRYP_PIG Trypsin - Sus scrofa (Pig).	174	6			8152	2+	842.509	0.007	8.30851	0.7343	R.VATVSLPR.S
1	1	CONTAM|P00761	24409.5	0.268		SWISS-PROT:P00761|TRYP_PIG Trypsin - Sus scrofa (Pig).	174	6			8261	2+	842.509	0.007	8.30851	0.9813	R.VATVSLPR.S
1	1	CONTAM|P00761	24409.5	0.268		SWISS-PROT:P00761|TRYP_PIG Trypsin - Sus scrofa (Pig).	174	6			13415	3+	2211.1	0.025	11.3066	0.998	R.LGEHNIDVLEGNEQFINAAK.I
1	1	CONTAM|P00761	24409.5	0.268		SWISS-PROT:P00761|TRYP_PIG Trypsin - Sus scrofa (Pig).	174	6			13515	2+	2211.1	0.022	9.94978	0.9998	R.LGEHNIDVLEGNEQFINAAK.I
1	1	CONTAM|P00761	24409.5	0.268		SWISS-PROT:P00761|TRYP_PIG Trypsin - Sus scrofa (Pig).	174	6			13547	3+	2211.1	0.024	10.8543	0.9987	R.LGEHNIDVLEGNEQFINAAK.I
1	1	CONTAM|P00761	24409.5	0.268		SWISS-PROT:P00761|TRYP_PIG Trypsin - Sus scrofa (Pig).	174	6			5833	2+	1045.56	0.008	7.65138	0.9952	K.LSSPATLNSR.V
1	1	CONTAM|P00761	24409.5	0.268		SWISS-PROT:P00761|TRYP_PIG Trypsin - Sus scrofa (Pig).	174	6			6020	2+	1045.56	0.009	8.6078	0.8955	K.LSSPATLNSR.V
1	1	CONTAM|P00761	24409.5	0.268		SWISS-PROT:P00761|TRYP_PIG Trypsin - Sus scrofa (Pig).	174	6			6150	2+	1045.56	0.008	7.65138	0.9993	K.LSSPATLNSR.V
1	1	CONTAM|P00761	24409.5	0.268		SWISS-PROT:P00761|TRYP_PIG Trypsin - Sus scrofa (Pig).	174	6			7671	2+	842.509	0.005	5.93465	0.6451	R.VATVSLPR.S
1	1	CONTAM|P00761	24409.5	0.268		SWISS-PROT:P00761|TRYP_PIG Trypsin - Sus scrofa (Pig).	174	6			7802	2+	842.509	0.007	8.30851	0.9612	R.VATVSLPR.S
1	1	CONTAM|P00761	24409.5	0.268		SWISS-PROT:P00761|TRYP_PIG Trypsin - Sus scrofa (Pig).	174	6			7930	2+	842.509	0.007	8.30851	0.9773	R.VATVSLPR.S
1	1	CONTAM|P00761	24409.5	0.268		SWISS-PROT:P00761|TRYP_PIG Trypsin - Sus scrofa (Pig).	174	6			8061	2+	842.509	0.008	9.49544	0.613	R.VATVSLPR.S
1	1	CONTAM|P00761	24409.5	0.268		SWISS-PROT:P00761|TRYP_PIG Trypsin - Sus scrofa (Pig).	174	6			8473	2+	842.509	0.007	8.30851	0.876	R.VATVSLPR.S
1	1	CONTAM|P00761	24409.5	0.268		SWISS-PROT:P00761|TRYP_PIG Trypsin - Sus scrofa (Pig).	174	6			8747	2+	842.509	0.006	7.12158	0.9441	R.VATVSLPR.S
1	1	CONTAM|P00761	24409.5	0.268		SWISS-PROT:P00761|TRYP_PIG Trypsin - Sus scrofa (Pig).	174	6			13564	3+	2211.1	0.016	7.2362	0.7782	R.LGEHNIDVLEGNEQFINAAK.I
1	1	CONTAM|P00761	24409.5	0.268		SWISS-PROT:P00761|TRYP_PIG Trypsin - Sus scrofa (Pig).	174	6			13584	2+	2211.1	1.029	13.1156	0.8591	R.LGEHNIDVLEGNEQFINAAK.I
1	1	CONTAM|P00761	24409.5	0.268		SWISS-PROT:P00761|TRYP_PIG Trypsin - Sus scrofa (Pig).	174	6			13693	3+	2211.1	0.027	12.2111	0.9998	R.LGEHNIDVLEGNEQFINAAK.I
1	1	CONTAM|P00761	24409.5	0.268		SWISS-PROT:P00761|TRYP_PIG Trypsin - Sus scrofa (Pig).	174	6			13716	2+	2211.1	0.026	11.7588	1	R.LGEHNIDVLEGNEQFINAAK.I
1	1	CONTAM|P00761	24409.5	0.268		SWISS-PROT:P00761|TRYP_PIG Trypsin - Sus scrofa (Pig).	174	6			14232	3+	2211.1	0.011	4.97489	0.8317	R.LGEHNIDVLEGNEQFINAAK.I
1	1	CONTAM|P00761	24409.5	0.268		SWISS-PROT:P00761|TRYP_PIG Trypsin - Sus scrofa (Pig).	174	6			14364	3+	2211.1	1.001	0.452263	0.9349	R.LGEHNIDVLEGNEQFINAAK.I
1	1	CONTAM|P00761	24409.5	0.268		SWISS-PROT:P00761|TRYP_PIG Trypsin - Sus scrofa (Pig).	174	6			14914	3+	2211.1	1.001	0.452263	0.7032	R.LGEHNIDVLEGNEQFINAAK.I
1	1	CONTAM|P00761	24409.5	0.268		SWISS-PROT:P00761|TRYP_PIG Trypsin - Sus scrofa (Pig).	174	6			15120	2+	2299.18	0.022	9.56865	0.8369	K.IITHPNFNGNTLDNDIM"LIK.L
1	1	CONTAM|P00761	24409.5	0.268		SWISS-PROT:P00761|TRYP_PIG Trypsin - Sus scrofa (Pig).	174	6			15858	2+	2283.18	0.014	6.1318	0.8977	K.IITHPNFNGNTLDNDIMLIK.L
1	1	CONTAM|P00761	24409.5	0.268		SWISS-PROT:P00761|TRYP_PIG Trypsin - Sus scrofa (Pig).	174	6			15981	3+	2283.18	0.023	10.0737	0.9853	K.IITHPNFNGNTLDNDIMLIK.L
1	1	CONTAM|P00761	24409.5	0.268		SWISS-PROT:P00761|TRYP_PIG Trypsin - Sus scrofa (Pig).	174	6			15985	2+	2283.18	0.02	8.75971	0.8426	K.IITHPNFNGNTLDNDIMLIK.L
1	1	CONTAM|P00761	24409.5	0.268		SWISS-PROT:P00761|TRYP_PIG Trypsin - Sus scrofa (Pig).	174	6			16377	3+	2283.18	1.008	3.50388	0.9241	K.IITHPNFNGNTLDNDIMLIK.L
1	1	CONTAM|P00761	24409.5	0.268		SWISS-PROT:P00761|TRYP_PIG Trypsin - Sus scrofa (Pig).	174	6			5619	2+	1045.56	0.006	5.73853	0.9924	K.LSSPATLNSR.V
1	1	CONTAM|P00761	24409.5	0.268		SWISS-PROT:P00761|TRYP_PIG Trypsin - Sus scrofa (Pig).	174	6			6003	2+	1045.56	0.008	7.65138	0.9979	K.LSSPATLNSR.V
1	1	CONTAM|P00761	24409.5	0.268		SWISS-PROT:P00761|TRYP_PIG Trypsin - Sus scrofa (Pig).	174	6			7772	2+	842.509	0.007	8.30851	0.7631	R.VATVSLPR.S
1	1	CONTAM|P00761	24409.5	0.268		SWISS-PROT:P00761|TRYP_PIG Trypsin - Sus scrofa (Pig).	174	6			7905	2+	842.509	0.006	7.12158	0.8307	R.VATVSLPR.S
1	1	CONTAM|P00761	24409.5	0.268		SWISS-PROT:P00761|TRYP_PIG Trypsin - Sus scrofa (Pig).	174	6			13269	2+	2211.1	1.003	1.35679	0.9709	R.LGEHNIDVLEGNEQFINAAK.I
1	1	CONTAM|P00761	24409.5	0.268		SWISS-PROT:P00761|TRYP_PIG Trypsin - Sus scrofa (Pig).	174	6			13400	2+	2211.1	1	0	0.7767	R.LGEHNIDVLEGNEQFINAAK.I
1	1	CONTAM|P00761	24409.5	0.268		SWISS-PROT:P00761|TRYP_PIG Trypsin - Sus scrofa (Pig).	174	6			13582	2+	2211.1	0.009	4.07036	0.9997	R.LGEHNIDVLEGNEQFINAAK.I
1	1	CONTAM|P00761	24409.5	0.268		SWISS-PROT:P00761|TRYP_PIG Trypsin - Sus scrofa (Pig).	174	6			13593	3+	2211.1	0.018	8.14073	0.9988	R.LGEHNIDVLEGNEQFINAAK.I
1	1	CONTAM|P00761	24409.5	0.268		SWISS-PROT:P00761|TRYP_PIG Trypsin - Sus scrofa (Pig).	174	6			13714	2+	2211.1	0.02	9.04526	0.9999	R.LGEHNIDVLEGNEQFINAAK.I
1	1	CONTAM|P00761	24409.5	0.268		SWISS-PROT:P00761|TRYP_PIG Trypsin - Sus scrofa (Pig).	174	6			13725	3+	2211.1	0.019	8.59299	0.9995	R.LGEHNIDVLEGNEQFINAAK.I
1	1	CONTAM|P00761	24409.5	0.268		SWISS-PROT:P00761|TRYP_PIG Trypsin - Sus scrofa (Pig).	174	6			13872	3+	2211.1	1.031	14.0201	0.9811	R.LGEHNIDVLEGNEQFINAAK.I
1	1	CONTAM|P00761	24409.5	0.268		SWISS-PROT:P00761|TRYP_PIG Trypsin - Sus scrofa (Pig).	174	6			14144	3+	2211.1	0.012	5.42715	0.9978	R.LGEHNIDVLEGNEQFINAAK.I
1	1	CONTAM|P00761	24409.5	0.268		SWISS-PROT:P00761|TRYP_PIG Trypsin - Sus scrofa (Pig).	174	6			15232	3+	2299.18	0.017	7.39396	0.9749	K.IITHPNFNGNTLDNDIM"LIK.L
1	1	CONTAM|P00761	24409.5	0.268		SWISS-PROT:P00761|TRYP_PIG Trypsin - Sus scrofa (Pig).	174	6			15880	3+	2283.18	0.018	7.88374	0.9985	K.IITHPNFNGNTLDNDIMLIK.L
1	1	CONTAM|P00761	24409.5	0.268		SWISS-PROT:P00761|TRYP_PIG Trypsin - Sus scrofa (Pig).	174	6			16012	3+	2283.18	0.016	7.00777	0.6122	K.IITHPNFNGNTLDNDIMLIK.L
1	1	CONTAM|P00761	24409.5	0.268		SWISS-PROT:P00761|TRYP_PIG Trypsin - Sus scrofa (Pig).	174	6			16144	3+	2283.18	1.011	4.81784	0.9607	K.IITHPNFNGNTLDNDIMLIK.L
1	1	CONTAM|P00761	24409.5	0.268		SWISS-PROT:P00761|TRYP_PIG Trypsin - Sus scrofa (Pig).	174	6			16276	3+	2283.18	1.002	0.875971	0.961	K.IITHPNFNGNTLDNDIMLIK.L
1	1	CONTAM|P00761	24409.5	0.268		SWISS-PROT:P00761|TRYP_PIG Trypsin - Sus scrofa (Pig).	174	6			17764	2+	2211.1	-1.01	4.52263	0.8563	R.LGEHNIDVLEGNEQFINAAK.I
1	1	CONTAM|P00761	24409.5	0.268		SWISS-PROT:P00761|TRYP_PIG Trypsin - Sus scrofa (Pig).	174	6			5269	2+	1045.56	0.006	5.73853	0.9994	K.LSSPATLNSR.V
1	1	CONTAM|P00761	24409.5	0.268		SWISS-PROT:P00761|TRYP_PIG Trypsin - Sus scrofa (Pig).	174	6			5996	2+	1045.56	0.007	6.69495	0.9894	K.LSSPATLNSR.V
1	1	CONTAM|P00761	24409.5	0.268		SWISS-PROT:P00761|TRYP_PIG Trypsin - Sus scrofa (Pig).	174	6			6260	2+	1045.56	0.007	6.69495	0.9967	K.LSSPATLNSR.V
1	1	CONTAM|P00761	24409.5	0.268		SWISS-PROT:P00761|TRYP_PIG Trypsin - Sus scrofa (Pig).	174	6			6401	2+	1045.56	0.008	7.65138	0.9959	K.LSSPATLNSR.V
1	1	CONTAM|P00761	24409.5	0.268		SWISS-PROT:P00761|TRYP_PIG Trypsin - Sus scrofa (Pig).	174	6			6521	2+	842.509	0.006	7.12158	0.738	R.VATVSLPR.S
1	1	CONTAM|P00761	24409.5	0.268		SWISS-PROT:P00761|TRYP_PIG Trypsin - Sus scrofa (Pig).	174	6			7873	2+	842.509	0.004	4.74772	0.9401	R.VATVSLPR.S
1	1	CONTAM|P00761	24409.5	0.268		SWISS-PROT:P00761|TRYP_PIG Trypsin - Sus scrofa (Pig).	174	6			8003	2+	842.509	0.005	5.93465	0.9448	R.VATVSLPR.S
1	1	CONTAM|P00761	24409.5	0.268		SWISS-PROT:P00761|TRYP_PIG Trypsin - Sus scrofa (Pig).	174	6			8139	2+	842.509	0.006	7.12158	0.8917	R.VATVSLPR.S
1	1	CONTAM|P00761	24409.5	0.268		SWISS-PROT:P00761|TRYP_PIG Trypsin - Sus scrofa (Pig).	174	6			8271	2+	842.509	0.007	8.30851	0.8894	R.VATVSLPR.S
1	1	CONTAM|P00761	24409.5	0.268		SWISS-PROT:P00761|TRYP_PIG Trypsin - Sus scrofa (Pig).	174	6			13469	3+	2211.1	0.015	6.78394	0.9983	R.LGEHNIDVLEGNEQFINAAK.I
1	1	CONTAM|P00761	24409.5	0.268		SWISS-PROT:P00761|TRYP_PIG Trypsin - Sus scrofa (Pig).	174	6			13920	3+	2211.1	0.023	10.402	0.9993	R.LGEHNIDVLEGNEQFINAAK.I
1	1	CONTAM|P00761	24409.5	0.268		SWISS-PROT:P00761|TRYP_PIG Trypsin - Sus scrofa (Pig).	174	6			13942	2+	2211.1	0.023	10.402	1	R.LGEHNIDVLEGNEQFINAAK.I
1	1	CONTAM|P00761	24409.5	0.268		SWISS-PROT:P00761|TRYP_PIG Trypsin - Sus scrofa (Pig).	174	6			16098	3+	2283.18	0.018	7.88374	0.9925	K.IITHPNFNGNTLDNDIMLIK.L
2	1	CONTAM|P35527, sp|P35527|K1C9_HUMAN	62129.44576000013, 62064.327320000135	0.401	KRT9, KRT9	Tax_Id=9606 Keratin, type I cytoskeletal 9, Keratin, type I cytoskeletal 9	64	21			4421	2+	1791.73	0.011	6.13932	0.9973	R.GGSGGSYGGGGSGGGYGGGSGSR.G
2	1	CONTAM|P35527, sp|P35527|K1C9_HUMAN	62129.44576000013, 62064.327320000135	0.401	KRT9, KRT9	Tax_Id=9606 Keratin, type I cytoskeletal 9, Keratin, type I cytoskeletal 9	64	21			5195	2+	1232.6	0.008	6.49036	0.9873	R.SGGGGGGGLGSGGSIR.S
2	1	CONTAM|P35527, sp|P35527|K1C9_HUMAN	62129.44576000013, 62064.327320000135	0.401	KRT9, KRT9	Tax_Id=9606 Keratin, type I cytoskeletal 9, Keratin, type I cytoskeletal 9	64	21			5512	2+	1065.5	1.014	13.1394	0.8966	K.STMQELNSR.L
2	1	CONTAM|P35527, sp|P35527|K1C9_HUMAN	62129.44576000013, 62064.327320000135	0.401	KRT9, KRT9	Tax_Id=9606 Keratin, type I cytoskeletal 9, Keratin, type I cytoskeletal 9	64	21			9244	2+	1586.77	0.011	6.93234	0.9901	K.VQALEEANNDLENK.I
2	1	CONTAM|P35527, sp|P35527|K1C9_HUMAN	62129.44576000013, 62064.327320000135	0.401	KRT9, KRT9	Tax_Id=9606 Keratin, type I cytoskeletal 9, Keratin, type I cytoskeletal 9	64	21			5285	2+	1232.6	0.007	5.67906	0.9819	R.SGGGGGGGLGSGGSIR.S
2	1	CONTAM|P35527, sp|P35527|K1C9_HUMAN	62129.44576000013, 62064.327320000135	0.401	KRT9, KRT9	Tax_Id=9606 Keratin, type I cytoskeletal 9, Keratin, type I cytoskeletal 9	64	21			5625	2+	1065.5	0.006	5.63116	0.9887	K.STMQELNSR.L
2	1	CONTAM|P35527, sp|P35527|K1C9_HUMAN	62129.44576000013, 62064.327320000135	0.401	KRT9, KRT9	Tax_Id=9606 Keratin, type I cytoskeletal 9, Keratin, type I cytoskeletal 9	64	21			9275	2+	1586.77	0.014	8.82298	0.6171	K.VQALEEANNDLENK.I
2	1	CONTAM|P35527, sp|P35527|K1C9_HUMAN	62129.44576000013, 62064.327320000135	0.401	KRT9, KRT9	Tax_Id=9606 Keratin, type I cytoskeletal 9, Keratin, type I cytoskeletal 9	64	21			9332	3+	1586.77	0.009	5.67191	0.9641	K.VQALEEANNDLENK.I
2	1	CONTAM|P35527, sp|P35527|K1C9_HUMAN	62129.44576000013, 62064.327320000135	0.401	KRT9, KRT9	Tax_Id=9606 Keratin, type I cytoskeletal 9, Keratin, type I cytoskeletal 9	64	21			9402	2+	1586.77	0.01	6.30213	0.9659	K.VQALEEANNDLENK.I
2	1	CONTAM|P35527, sp|P35527|K1C9_HUMAN	62129.44576000013, 62064.327320000135	0.401	KRT9, KRT9	Tax_Id=9606 Keratin, type I cytoskeletal 9, Keratin, type I cytoskeletal 9	64	21			10725	2+	1060.56	0.006	5.65737	0.9117	K.TLLDIDNTR.M
2	1	CONTAM|P35527, sp|P35527|K1C9_HUMAN	62129.44576000013, 62064.327320000135	0.401	KRT9, KRT9	Tax_Id=9606 Keratin, type I cytoskeletal 9, Keratin, type I cytoskeletal 9	64	21			11510	2+	897.413	0.008	8.91451	0.9643	R.MTLDDFR.I
2	1	CONTAM|P35527, sp|P35527|K1C9_HUMAN	62129.44576000013, 62064.327320000135	0.401	KRT9, KRT9	Tax_Id=9606 Keratin, type I cytoskeletal 9, Keratin, type I cytoskeletal 9	64	21			18103	3+	3264.51	0.026	7.96443	0.6471	K.DIENQYETQITQIEHEVSSSGQEVQSSAK.E
2	1	CONTAM|P35527, sp|P35527|K1C9_HUMAN	62129.44576000013, 62064.327320000135	0.401	KRT9, KRT9	Tax_Id=9606 Keratin, type I cytoskeletal 9, Keratin, type I cytoskeletal 9	64	21			5196	2+	1232.6	0.007	5.67906	0.9911	R.SGGGGGGGLGSGGSIR.S
2	1	CONTAM|P35527, sp|P35527|K1C9_HUMAN	62129.44576000013, 62064.327320000135	0.401	KRT9, KRT9	Tax_Id=9606 Keratin, type I cytoskeletal 9, Keratin, type I cytoskeletal 9	64	21			9450	2+	1157.59	0.004	3.45545	0.9713	R.QGVDADINGLR.Q
2	1	CONTAM|P35527, sp|P35527|K1C9_HUMAN	62129.44576000013, 62064.327320000135	0.401	KRT9, KRT9	Tax_Id=9606 Keratin, type I cytoskeletal 9, Keratin, type I cytoskeletal 9	64	21			5164	2+	1232.6	0.005	4.05647	0.9996	R.SGGGGGGGLGSGGSIR.S
2	1	CONTAM|P35527, sp|P35527|K1C9_HUMAN	62129.44576000013, 62064.327320000135	0.401	KRT9, KRT9	Tax_Id=9606 Keratin, type I cytoskeletal 9, Keratin, type I cytoskeletal 9	64	21			5467	2+	1065.5	0.005	4.69264	0.9055	K.STMQELNSR.L
2	1	CONTAM|P35527, sp|P35527|K1C9_HUMAN	62129.44576000013, 62064.327320000135	0.401	KRT9, KRT9	Tax_Id=9606 Keratin, type I cytoskeletal 9, Keratin, type I cytoskeletal 9	64	21			8646	2+	1206.6	0.005	4.14386	0.9241	R.QVLDNLTM"EK.S
2	1	CONTAM|P35527, sp|P35527|K1C9_HUMAN	62129.44576000013, 62064.327320000135	0.401	KRT9, KRT9	Tax_Id=9606 Keratin, type I cytoskeletal 9, Keratin, type I cytoskeletal 9	64	21			10200	2+	1060.56	0.004	3.77158	0.947	K.TLLDIDNTR.M
2	1	CONTAM|P35527, sp|P35527|K1C9_HUMAN	62129.44576000013, 62064.327320000135	0.401	KRT9, KRT9	Tax_Id=9606 Keratin, type I cytoskeletal 9, Keratin, type I cytoskeletal 9	64	21			13154	3+	2510.13	0.012	4.78063	0.9965	K.EIETYHNLLEGGQEDFESSGAGK.I
2	1	CONTAM|P35527, sp|P35527|K1C9_HUMAN	62129.44576000013, 62064.327320000135	0.401	KRT9, KRT9	Tax_Id=9606 Keratin, type I cytoskeletal 9, Keratin, type I cytoskeletal 9	64	21			3584	2+	1081.49	0.008	7.39717	0.6188	K.STM"QELNSR.L
2	1	CONTAM|P35527, sp|P35527|K1C9_HUMAN	62129.44576000013, 62064.327320000135	0.401	KRT9, KRT9	Tax_Id=9606 Keratin, type I cytoskeletal 9, Keratin, type I cytoskeletal 9	64	21			4860	2+	1791.73	0.013	7.25557	0.9998	R.GGSGGSYGGGGSGGGYGGGSGSR.G
2	1	CONTAM|P35527, sp|P35527|K1C9_HUMAN	62129.44576000013, 62064.327320000135	0.401	KRT9, KRT9	Tax_Id=9606 Keratin, type I cytoskeletal 9, Keratin, type I cytoskeletal 9	64	21			4882	2+	1235.53	0.009	7.28433	0.9937	R.FSSSSGYGGGSSR.V
2	1	CONTAM|P35527, sp|P35527|K1C9_HUMAN	62129.44576000013, 62064.327320000135	0.401	KRT9, KRT9	Tax_Id=9606 Keratin, type I cytoskeletal 9, Keratin, type I cytoskeletal 9	64	21			5012	2+	1235.53	0.008	6.47496	0.9805	R.FSSSSGYGGGSSR.V
2	1	CONTAM|P35527, sp|P35527|K1C9_HUMAN	62129.44576000013, 62064.327320000135	0.401	KRT9, KRT9	Tax_Id=9606 Keratin, type I cytoskeletal 9, Keratin, type I cytoskeletal 9	64	21			5592	2+	1232.6	0.01	8.11295	0.9997	R.SGGGGGGGLGSGGSIR.S
2	1	CONTAM|P35527, sp|P35527|K1C9_HUMAN	62129.44576000013, 62064.327320000135	0.401	KRT9, KRT9	Tax_Id=9606 Keratin, type I cytoskeletal 9, Keratin, type I cytoskeletal 9	64	21			5866	2+	1065.5	0.009	8.44674	0.9995	K.STMQELNSR.L
2	1	CONTAM|P35527, sp|P35527|K1C9_HUMAN	62129.44576000013, 62064.327320000135	0.401	KRT9, KRT9	Tax_Id=9606 Keratin, type I cytoskeletal 9, Keratin, type I cytoskeletal 9	64	21			6232	2+	1082.49	0.008	7.39034	0.9969	K.FEM"EQNLR.Q
2	1	CONTAM|P35527, sp|P35527|K1C9_HUMAN	62129.44576000013, 62064.327320000135	0.401	KRT9, KRT9	Tax_Id=9606 Keratin, type I cytoskeletal 9, Keratin, type I cytoskeletal 9	64	21			6359	2+	1082.49	0.008	7.39034	0.9797	K.FEM"EQNLR.Q
2	1	CONTAM|P35527, sp|P35527|K1C9_HUMAN	62129.44576000013, 62064.327320000135	0.401	KRT9, KRT9	Tax_Id=9606 Keratin, type I cytoskeletal 9, Keratin, type I cytoskeletal 9	64	21			7385	2+	1095.55	0.009	8.21508	0.8471	K.IQDWYDKK.G
2	1	CONTAM|P35527, sp|P35527|K1C9_HUMAN	62129.44576000013, 62064.327320000135	0.401	KRT9, KRT9	Tax_Id=9606 Keratin, type I cytoskeletal 9, Keratin, type I cytoskeletal 9	64	21			7506	3+	3223.28	0.032	9.92777	0.9469	R.GGSGGSHGGGSGFGGESGGSYGGGEEASGSGGGYGGGSGK.S
2	1	CONTAM|P35527, sp|P35527|K1C9_HUMAN	62129.44576000013, 62064.327320000135	0.401	KRT9, KRT9	Tax_Id=9606 Keratin, type I cytoskeletal 9, Keratin, type I cytoskeletal 9	64	21			8531	2+	913.408	0.006	6.5688	0.9803	R.M"TLDDFR.I
2	1	CONTAM|P35527, sp|P35527|K1C9_HUMAN	62129.44576000013, 62064.327320000135	0.401	KRT9, KRT9	Tax_Id=9606 Keratin, type I cytoskeletal 9, Keratin, type I cytoskeletal 9	64	21			8921	2+	967.452	0.007	7.2355	0.858	K.IQDWYDK.K
2	1	CONTAM|P35527, sp|P35527|K1C9_HUMAN	62129.44576000013, 62064.327320000135	0.401	KRT9, KRT9	Tax_Id=9606 Keratin, type I cytoskeletal 9, Keratin, type I cytoskeletal 9	64	21			9392	3+	1586.77	0.013	8.19276	0.9991	K.VQALEEANNDLENK.I
2	1	CONTAM|P35527, sp|P35527|K1C9_HUMAN	62129.44576000013, 62064.327320000135	0.401	KRT9, KRT9	Tax_Id=9606 Keratin, type I cytoskeletal 9, Keratin, type I cytoskeletal 9	64	21			9447	2+	1586.77	0.014	8.82298	0.9999	K.VQALEEANNDLENK.I
2	1	CONTAM|P35527, sp|P35527|K1C9_HUMAN	62129.44576000013, 62064.327320000135	0.401	KRT9, KRT9	Tax_Id=9606 Keratin, type I cytoskeletal 9, Keratin, type I cytoskeletal 9	64	21			9623	2+	1157.59	0.01	8.63863	0.9839	R.QGVDADINGLR.Q
2	1	CONTAM|P35527, sp|P35527|K1C9_HUMAN	62129.44576000013, 62064.327320000135	0.401	KRT9, KRT9	Tax_Id=9606 Keratin, type I cytoskeletal 9, Keratin, type I cytoskeletal 9	64	21			10681	2+	1060.56	0.009	8.48606	0.9932	K.TLLDIDNTR.M
2	1	CONTAM|P35527, sp|P35527|K1C9_HUMAN	62129.44576000013, 62064.327320000135	0.401	KRT9, KRT9	Tax_Id=9606 Keratin, type I cytoskeletal 9, Keratin, type I cytoskeletal 9	64	21			10802	2+	1315.68	0.011	8.36066	0.9998	K.DQIVDLTVGNNK.T
2	1	CONTAM|P35527, sp|P35527|K1C9_HUMAN	62129.44576000013, 62064.327320000135	0.401	KRT9, KRT9	Tax_Id=9606 Keratin, type I cytoskeletal 9, Keratin, type I cytoskeletal 9	64	21			11736	2+	1140.56	0.009	7.89083	0.9583	R.Q^GVDADINGLR.Q
2	1	CONTAM|P35527, sp|P35527|K1C9_HUMAN	62129.44576000013, 62064.327320000135	0.401	KRT9, KRT9	Tax_Id=9606 Keratin, type I cytoskeletal 9, Keratin, type I cytoskeletal 9	64	21			12452	2+	1189.58	0.01	8.40635	0.9819	R.Q^VLDNLTM"EK.S
2	1	CONTAM|P35527, sp|P35527|K1C9_HUMAN	62129.44576000013, 62064.327320000135	0.401	KRT9, KRT9	Tax_Id=9606 Keratin, type I cytoskeletal 9, Keratin, type I cytoskeletal 9	64	21			13521	2+	2510.13	0.022	8.76448	0.9447	K.EIETYHNLLEGGQEDFESSGAGK.I
2	1	CONTAM|P35527, sp|P35527|K1C9_HUMAN	62129.44576000013, 62064.327320000135	0.401	KRT9, KRT9	Tax_Id=9606 Keratin, type I cytoskeletal 9, Keratin, type I cytoskeletal 9	64	21			13530	3+	2510.13	0.025	9.95964	0.9995	K.EIETYHNLLEGGQEDFESSGAGK.I
2	1	CONTAM|P35527, sp|P35527|K1C9_HUMAN	62129.44576000013, 62064.327320000135	0.401	KRT9, KRT9	Tax_Id=9606 Keratin, type I cytoskeletal 9, Keratin, type I cytoskeletal 9	64	21			17873	3+	3264.51	1.041	12.5593	0.7687	K.DIENQYETQITQIEHEVSSSGQEVQSSAK.E
2	1	CONTAM|P35527, sp|P35527|K1C9_HUMAN	62129.44576000013, 62064.327320000135	0.401	KRT9, KRT9	Tax_Id=9606 Keratin, type I cytoskeletal 9, Keratin, type I cytoskeletal 9	64	21			19410	3+	2203.01	0.016	7.26278	0.9968	K.SDLEM"QYETLQEELM"ALK.K
2	1	CONTAM|P35527, sp|P35527|K1C9_HUMAN	62129.44576000013, 62064.327320000135	0.401	KRT9, KRT9	Tax_Id=9606 Keratin, type I cytoskeletal 9, Keratin, type I cytoskeletal 9	64	21			19536	3+	2203.01	0.017	7.7167	0.9007	K.SDLEM"QYETLQEELM"ALK.K
2	1	CONTAM|P35527, sp|P35527|K1C9_HUMAN	62129.44576000013, 62064.327320000135	0.401	KRT9, KRT9	Tax_Id=9606 Keratin, type I cytoskeletal 9, Keratin, type I cytoskeletal 9	64	21			19559	2+	2203.01	0.018	8.17062	0.9466	K.SDLEM"QYETLQEELM"ALK.K
2	1	CONTAM|P35527, sp|P35527|K1C9_HUMAN	62129.44576000013, 62064.327320000135	0.401	KRT9, KRT9	Tax_Id=9606 Keratin, type I cytoskeletal 9, Keratin, type I cytoskeletal 9	64	21			4728	2+	1235.53	0.008	6.47496	0.9969	R.FSSSSGYGGGSSR.V
2	1	CONTAM|P35527, sp|P35527|K1C9_HUMAN	62129.44576000013, 62064.327320000135	0.401	KRT9, KRT9	Tax_Id=9606 Keratin, type I cytoskeletal 9, Keratin, type I cytoskeletal 9	64	21			5362	2+	1232.6	0.009	7.30165	0.9993	R.SGGGGGGGLGSGGSIR.S
2	1	CONTAM|P35527, sp|P35527|K1C9_HUMAN	62129.44576000013, 62064.327320000135	0.401	KRT9, KRT9	Tax_Id=9606 Keratin, type I cytoskeletal 9, Keratin, type I cytoskeletal 9	64	21			5780	2+	1065.5	0.008	7.50822	0.6692	K.STMQELNSR.L
2	1	CONTAM|P35527, sp|P35527|K1C9_HUMAN	62129.44576000013, 62064.327320000135	0.401	KRT9, KRT9	Tax_Id=9606 Keratin, type I cytoskeletal 9, Keratin, type I cytoskeletal 9	64	21			6135	2+	1082.49	0.007	6.46655	0.9663	K.FEM"EQNLR.Q
2	1	CONTAM|P35527, sp|P35527|K1C9_HUMAN	62129.44576000013, 62064.327320000135	0.401	KRT9, KRT9	Tax_Id=9606 Keratin, type I cytoskeletal 9, Keratin, type I cytoskeletal 9	64	21			10429	2+	1060.56	0.009	8.48606	0.7512	K.TLLDIDNTR.M
2	1	CONTAM|P35527, sp|P35527|K1C9_HUMAN	62129.44576000013, 62064.327320000135	0.401	KRT9, KRT9	Tax_Id=9606 Keratin, type I cytoskeletal 9, Keratin, type I cytoskeletal 9	64	21			4620	2+	1791.73	0.014	7.81369	0.9903	R.GGSGGSYGGGGSGGGYGGGSGSR.G
2	1	CONTAM|P35527, sp|P35527|K1C9_HUMAN	62129.44576000013, 62064.327320000135	0.401	KRT9, KRT9	Tax_Id=9606 Keratin, type I cytoskeletal 9, Keratin, type I cytoskeletal 9	64	21			5381	2+	1232.6	0.009	7.30165	0.9998	R.SGGGGGGGLGSGGSIR.S
2	1	CONTAM|P35527, sp|P35527|K1C9_HUMAN	62129.44576000013, 62064.327320000135	0.401	KRT9, KRT9	Tax_Id=9606 Keratin, type I cytoskeletal 9, Keratin, type I cytoskeletal 9	64	21			5571	2+	1065.5	0.008	7.50822	0.6251	K.STMQELNSR.L
2	1	CONTAM|P35527, sp|P35527|K1C9_HUMAN	62129.44576000013, 62064.327320000135	0.401	KRT9, KRT9	Tax_Id=9606 Keratin, type I cytoskeletal 9, Keratin, type I cytoskeletal 9	64	21			5699	2+	1065.5	0.008	7.50822	0.9999	K.STMQELNSR.L
2	1	CONTAM|P35527, sp|P35527|K1C9_HUMAN	62129.44576000013, 62064.327320000135	0.401	KRT9, KRT9	Tax_Id=9606 Keratin, type I cytoskeletal 9, Keratin, type I cytoskeletal 9	64	21			9227	2+	1157.59	0.009	7.77477	0.8406	R.QGVDADINGLR.Q
2	1	CONTAM|P35527, sp|P35527|K1C9_HUMAN	62129.44576000013, 62064.327320000135	0.401	KRT9, KRT9	Tax_Id=9606 Keratin, type I cytoskeletal 9, Keratin, type I cytoskeletal 9	64	21			8815	2+	1586.77	0.016	10.0834	0.9415	K.VQALEEANNDLENK.I
2	1	CONTAM|P35527, sp|P35527|K1C9_HUMAN	62129.44576000013, 62064.327320000135	0.401	KRT9, KRT9	Tax_Id=9606 Keratin, type I cytoskeletal 9, Keratin, type I cytoskeletal 9	64	21			13234	3+	2510.13	0.019	7.56932	0.9904	K.EIETYHNLLEGGQEDFESSGAGK.I
2	1	CONTAM|P35527, sp|P35527|K1C9_HUMAN	62129.44576000013, 62064.327320000135	0.401	KRT9, KRT9	Tax_Id=9606 Keratin, type I cytoskeletal 9, Keratin, type I cytoskeletal 9	64	21			3710	2+	1791.73	0.011	6.13932	0.6566	R.GGSGGSYGGGGSGGGYGGGSGSR.G
2	1	CONTAM|P35527, sp|P35527|K1C9_HUMAN	62129.44576000013, 62064.327320000135	0.401	KRT9, KRT9	Tax_Id=9606 Keratin, type I cytoskeletal 9, Keratin, type I cytoskeletal 9	64	21			3889	2+	1235.53	0.009	7.28433	0.7751	R.FSSSSGYGGGSSR.V
2	1	CONTAM|P35527, sp|P35527|K1C9_HUMAN	62129.44576000013, 62064.327320000135	0.401	KRT9, KRT9	Tax_Id=9606 Keratin, type I cytoskeletal 9, Keratin, type I cytoskeletal 9	64	21			4675	2+	1232.6	0.008	6.49036	0.9808	R.SGGGGGGGLGSGGSIR.S
2	1	CONTAM|P35527, sp|P35527|K1C9_HUMAN	62129.44576000013, 62064.327320000135	0.401	KRT9, KRT9	Tax_Id=9606 Keratin, type I cytoskeletal 9, Keratin, type I cytoskeletal 9	64	21			4339	2+	1235.53	0.008	6.47496	0.8744	R.FSSSSGYGGGSSR.V
2	1	CONTAM|P35527, sp|P35527|K1C9_HUMAN	62129.44576000013, 62064.327320000135	0.401	KRT9, KRT9	Tax_Id=9606 Keratin, type I cytoskeletal 9, Keratin, type I cytoskeletal 9	64	21			5035	2+	1232.6	0.009	7.30165	0.9801	R.SGGGGGGGLGSGGSIR.S
2	1	CONTAM|P35527, sp|P35527|K1C9_HUMAN	62129.44576000013, 62064.327320000135	0.401	KRT9, KRT9	Tax_Id=9606 Keratin, type I cytoskeletal 9, Keratin, type I cytoskeletal 9	64	21			9041	2+	1586.77	0.009	5.67191	0.9943	K.VQALEEANNDLENK.I
2	1	CONTAM|P35527, sp|P35527|K1C9_HUMAN	62129.44576000013, 62064.327320000135	0.401	KRT9, KRT9	Tax_Id=9606 Keratin, type I cytoskeletal 9, Keratin, type I cytoskeletal 9	64	21			13440	3+	2510.13	0.017	6.77255	0.845	K.EIETYHNLLEGGQEDFESSGAGK.I
2	1	CONTAM|P35527, sp|P35527|K1C9_HUMAN	62129.44576000013, 62064.327320000135	0.401	KRT9, KRT9	Tax_Id=9606 Keratin, type I cytoskeletal 9, Keratin, type I cytoskeletal 9	64	21			19756	2+	2203.01	0.012	5.44708	0.6999	K.SDLEM"QYETLQEELM"ALK.K
3	1	sp|O00391-2|QSOX1_HUMAN, sp|O00391|QSOX1_HUMAN	66860.78340000026, 82577.73084000024	0.169	QSOX1, QSOX1	Tax_Id=9606 Isoform 2 of Sulfhydryl oxidase 1 precursor, Sulfhydryl oxidase 1 (short name: hQSOX)	10	8			2825	2+	1209.55	0.005	4.13377	0.9976	R.Q^NVDHSQEAAK.A
3	1	sp|O00391-2|QSOX1_HUMAN, sp|O00391|QSOX1_HUMAN	66860.78340000026, 82577.73084000024	0.169	QSOX1, QSOX1	Tax_Id=9606 Isoform 2 of Sulfhydryl oxidase 1 precursor, Sulfhydryl oxidase 1 (short name: hQSOX)	10	8			6962	2+	1114.62	0.012	10.766	0.973	R.VLNTEANVVR.K
3	1	sp|O00391-2|QSOX1_HUMAN, sp|O00391|QSOX1_HUMAN	66860.78340000026, 82577.73084000024	0.169	QSOX1, QSOX1	Tax_Id=9606 Isoform 2 of Sulfhydryl oxidase 1 precursor, Sulfhydryl oxidase 1 (short name: hQSOX)	10	8			7491	2+	1139.61	0.008	7.01997	0.9251	R.EVALDLSQHK.G
3	1	sp|O00391-2|QSOX1_HUMAN, sp|O00391|QSOX1_HUMAN	66860.78340000026, 82577.73084000024	0.169	QSOX1, QSOX1	Tax_Id=9606 Isoform 2 of Sulfhydryl oxidase 1 precursor, Sulfhydryl oxidase 1 (short name: hQSOX)	10	8			8752	2+	930.508	0.005	5.37341	0.8899	R.VPVLMESR.S
3	1	sp|O00391-2|QSOX1_HUMAN, sp|O00391|QSOX1_HUMAN	66860.78340000026, 82577.73084000024	0.169	QSOX1, QSOX1	Tax_Id=9606 Isoform 2 of Sulfhydryl oxidase 1 precursor, Sulfhydryl oxidase 1 (short name: hQSOX)	10	8			9593	2+	1356.68	0.011	8.10803	0.9992	R.LAGAPSEDPQFPK.V
3	1	sp|O00391-2|QSOX1_HUMAN, sp|O00391|QSOX1_HUMAN	66860.78340000026, 82577.73084000024	0.169	QSOX1, QSOX1	Tax_Id=9606 Isoform 2 of Sulfhydryl oxidase 1 precursor, Sulfhydryl oxidase 1 (short name: hQSOX)	10	8			18163	2+	2047.07	0.019	9.28155	0.9961	R.SALYSPSDPLTLLQADTVR.G
3	1	sp|O00391-2|QSOX1_HUMAN, sp|O00391|QSOX1_HUMAN	66860.78340000026, 82577.73084000024	0.169	QSOX1, QSOX1	Tax_Id=9606 Isoform 2 of Sulfhydryl oxidase 1 precursor, Sulfhydryl oxidase 1 (short name: hQSOX)	10	8			18856	3+	2184.1	0.017	7.78354	0.9541	R.DVQNVAAAPELAMGALELESR.N
3	1	sp|O00391-2|QSOX1_HUMAN, sp|O00391|QSOX1_HUMAN	66860.78340000026, 82577.73084000024	0.169	QSOX1, QSOX1	Tax_Id=9606 Isoform 2 of Sulfhydryl oxidase 1 precursor, Sulfhydryl oxidase 1 (short name: hQSOX)	10	8			9691	2+	1356.68	0.008	5.89675	0.9823	R.LAGAPSEDPQFPK.V
3	1	sp|O00391-2|QSOX1_HUMAN, sp|O00391|QSOX1_HUMAN	66860.78340000026, 82577.73084000024	0.169	QSOX1, QSOX1	Tax_Id=9606 Isoform 2 of Sulfhydryl oxidase 1 precursor, Sulfhydryl oxidase 1 (short name: hQSOX)	10	8			14930	2+	1196.6	0.998	1.67141	0.8204	K.LEEIDGFFAR.N
3	1	sp|O00391-2|QSOX1_HUMAN, sp|O00391|QSOX1_HUMAN	66860.78340000026, 82577.73084000024	0.169	QSOX1, QSOX1	Tax_Id=9606 Isoform 2 of Sulfhydryl oxidase 1 precursor, Sulfhydryl oxidase 1 (short name: hQSOX)	10	8			18269	2+	2047.07	0.015	7.32754	0.9783	R.SALYSPSDPLTLLQADTVR.G
4	1	sp|O75882-3|ATRN_HUMAN, sp|O75882-2|ATRN_HUMAN, sp|O75882|ATRN_HUMAN	133701.56191999995, 141428.76479999968, 158536.87623999876	0.064	ATRN, ATRN, ATRN	Tax_Id=9606 Isoform 3 of Attractin precursor, Tax_Id=9606 Isoform 2 of Attractin precursor, Attractin	9	7	1.92	5	8263	2+	1542.68	-0.009	5.83401	0.9903	K.GDEC'QLC'EVENR.Y	149559	219137
4	1	sp|O75882-3|ATRN_HUMAN, sp|O75882-2|ATRN_HUMAN, sp|O75882|ATRN_HUMAN	133701.56191999995, 141428.76479999968, 158536.87623999876	0.064	ATRN, ATRN, ATRN	Tax_Id=9606 Isoform 3 of Attractin precursor, Tax_Id=9606 Isoform 2 of Attractin precursor, Attractin	9	7	1.92	5	9887	2+	1599.77	0.011	6.87601	0.9876	R.LTGSSGFVTDGPGNYK.Y
4	1	sp|O75882-3|ATRN_HUMAN, sp|O75882-2|ATRN_HUMAN, sp|O75882|ATRN_HUMAN	133701.56191999995, 141428.76479999968, 158536.87623999876	0.064	ATRN, ATRN, ATRN	Tax_Id=9606 Isoform 3 of Attractin precursor, Tax_Id=9606 Isoform 2 of Attractin precursor, Attractin	9	7	1.92	5	9596	2+	1599.77	0.016	10.0015	0.9284	R.LTGSSGFVTDGPGNYK.Y
4	1	sp|O75882-3|ATRN_HUMAN, sp|O75882-2|ATRN_HUMAN, sp|O75882|ATRN_HUMAN	133701.56191999995, 141428.76479999968, 158536.87623999876	0.064	ATRN, ATRN, ATRN	Tax_Id=9606 Isoform 3 of Attractin precursor, Tax_Id=9606 Isoform 2 of Attractin precursor, Attractin	9	7	1.92	5	3294	2+	1126.52	0.01	8.87687	0.6906	R.IMQSSQSMSK.L
4	1	sp|O75882-3|ATRN_HUMAN, sp|O75882-2|ATRN_HUMAN, sp|O75882|ATRN_HUMAN	133701.56191999995, 141428.76479999968, 158536.87623999876	0.064	ATRN, ATRN, ATRN	Tax_Id=9606 Isoform 3 of Attractin precursor, Tax_Id=9606 Isoform 2 of Attractin precursor, Attractin	9	7	1.92	5	7628	2+	1536.64	0.012	7.80924	0.6937	K.GDECQLCEVENR.Y	246868	392052
4	1	sp|O75882-3|ATRN_HUMAN, sp|O75882-2|ATRN_HUMAN, sp|O75882|ATRN_HUMAN	133701.56191999995, 141428.76479999968, 158536.87623999876	0.064	ATRN, ATRN, ATRN	Tax_Id=9606 Isoform 3 of Attractin precursor, Tax_Id=9606 Isoform 2 of Attractin precursor, Attractin	9	7	1.92	5	9419	2+	1599.77	0.026	16.2524	0.9948	R.LTGSSGFVTDGPGNYK.Y
4	1	sp|O75882-3|ATRN_HUMAN, sp|O75882-2|ATRN_HUMAN, sp|O75882|ATRN_HUMAN	133701.56191999995, 141428.76479999968, 158536.87623999876	0.064	ATRN, ATRN, ATRN	Tax_Id=9606 Isoform 3 of Attractin precursor, Tax_Id=9606 Isoform 2 of Attractin precursor, Attractin	9	7	1.92	5	15730	2+	1885.76	0.006	3.18175	0.9997	K.CFSSDFMAYDIACDR.W	162003	284552
4	1	sp|O75882-3|ATRN_HUMAN, sp|O75882-2|ATRN_HUMAN, sp|O75882|ATRN_HUMAN	133701.56191999995, 141428.76479999968, 158536.87623999876	0.064	ATRN, ATRN, ATRN	Tax_Id=9606 Isoform 3 of Attractin precursor, Tax_Id=9606 Isoform 2 of Attractin precursor, Attractin	9	7	1.92	5	10133	2+	1697.76	1.009	5.30109	0.6765	R.SC'ALDQNC'QWEPR.N	112620	229150
4	1	sp|O75882-3|ATRN_HUMAN, sp|O75882-2|ATRN_HUMAN, sp|O75882|ATRN_HUMAN	133701.56191999995, 141428.76479999968, 158536.87623999876	0.064	ATRN, ATRN, ATRN	Tax_Id=9606 Isoform 3 of Attractin precursor, Tax_Id=9606 Isoform 2 of Attractin precursor, Attractin	9	7	1.92	5	11725	2+	1390.7	0	0	0.6948	K.C'TWLIEGQPNR.I	313611	982754
5	1	sp|P00736|C1R_HUMAN	80118.5	0.101	C1R	Complement C1r subcomponent	6	4	0.81	3	13750	2+	1684.87	0.006	3.56111	0.9818	R.LPVANPQAC'ENWLR.G	528364	553378
5	1	sp|P00736|C1R_HUMAN	80118.5	0.101	C1R	Complement C1r subcomponent	6	4	0.81	3	10828	2+	1542.77	1.02	12.9637	0.7543	R.FCGQLGSPLGNPPGK.K	260977	607792
5	1	sp|P00736|C1R_HUMAN	80118.5	0.101	C1R	Complement C1r subcomponent	6	4	0.81	3	17723	3+	2882.34	0.024	8.32656	0.8198	K.QRPPDLDTSSNAVDLLFFTDESGDSR.G
5	1	sp|P00736|C1R_HUMAN	80118.5	0.101	C1R	Complement C1r subcomponent	6	4	0.81	3	12037	2+	1873.88	0.94	32.0191	0.9026	R.ESEQGVYTC'TAQGIWK.N
5	1	sp|P00736|C1R_HUMAN	80118.5	0.101	C1R	Complement C1r subcomponent	6	4	0.81	3	13426	2+	1684.87	0.003	1.78056	0.9977	R.LPVANPQAC'ENWLR.G	2.00637e+06	435993
5	1	sp|P00736|C1R_HUMAN	80118.5	0.101	C1R	Complement C1r subcomponent	6	4	0.81	3	17885	3+	2882.34	0.009	3.12246	0.9078	K.QRPPDLDTSSNAVDLLFFTDESGDSR.G
6	1	sp|P00742|FA10_HUMAN	54731.7	0.096	F10	Coagulation factor X	5	5	1.24	3	3935	2+	1757.73	-0.004	2.27566	0.9487	K.DGDQC'ETSPC'QNQGK.C	635020	838577
[truncated: 8,788 more rows]

## Sheet: BPH6_PHA
Group	Prob	Protein	SequenceMass	AACoverage	BestGeneName	Description	Total Filtered Peptides	Unique Filtered Peptides	H2L Mean	Ratio Peps	Scan	Z	CalcMHPlus	dMass	FdMass (ppm)	PepProphet	Peptide	Light Area	Heavy Area
[truncated: 45,342 more rows]
