# Supplementary material for: Multi-lectin Affinity Chromatography and Quantitative Proteomic Analysis Reveal Differential Glycoform Levels between Prostate Cancer and Benign Prostatic Hyperplasia Sera
Source: Sci Rep. 2018 Apr 25;8:6509. doi: 10.1038/s41598-018-24270-w (PMC5916935; doi:10.1038/s41598-018-24270-w)
Supplement: Supplementary file 11 — Dataset 1J [file 41598_2018_24270_MOESM11_ESM.xlsx]

## Sheet: Title, Authors, Key
SUPPLEMENTARY INFORMATION FOR
Multi-lectin Affinity Chromatography and Quantitative Proteomic Analysis Reveal Differential Glycoform Levels between Prostate Cancer and Benign Prostatic Hyperplasia Sera
Sarah M. Totten, Ravali Adusumilli, Majlinda Kullolli, Cheylene Tanimoto, James D. Brooks, Parag Mallick, Sharon J. Pitteri
KEY
Column Heading:	Description:
Group	ProteinProphet Group
Prob	ProteinProphet Probability
Protein	UniProt Acession Number
SequenceMass	Protein Mass
AACoverage	% Amino Acid Coverage
BestGeneName	Best Gene Name from Protein Prophet Group
Description	Protein Description
Total Filtered Peptides	Total Peptides Assigned to Protein Group
Unique Filtered Peptides	Unique Peptides Assigned to Protein Group
H2L Mean	Mean of Heavy-to-Light Ratios for Protein Group
Ratio Peps	Numer of Peptides used to Calculate Heavy-to-Light Protein Ratio
Scan	Scan Number
Z	Charge
CalcMHPlus	[M+H]+ Mass
dMass	Difference between calculated and measured mass, not corrected for monoisotopic peak
FdMass (ppm)	Mass accuracy in ppm represented as fractional delta mass, corrected for monoisotopic peak
PepProphet	PeptideProphet Score
Peptide	Peptide Sequence, C'=heavy labeled cysteine, M"=oxidized methionine, E^ = loss of water from N-terminal glutamic acid, Q^ = loss of ammonia from N-terminal glutamine
Light Area	Area of light peptide
Heavy Area	Area of heavy peptide

## Sheet: BPH7_UNB
Group	Prob	Protein	SequenceMass	AACoverage	BestGeneName	Description	Total Filtered Peptides	Unique Filtered Peptides	H2L Mean	Ratio Peps	Scan	Z	CalcMHPlus	dMass	FdMass (ppm)	PepProphet	Peptide	Light Area	Heavy Area
1	1	CONTAM|P00761	24409.5	0.251		SWISS-PROT:P00761|TRYP_PIG Trypsin - Sus scrofa (Pig).	296	5			8450	2+	1045.56	0.9	95.6422	0.9972	K.LSSPATLNSR.V
1	1	CONTAM|P00761	24409.5	0.251		SWISS-PROT:P00761|TRYP_PIG Trypsin - Sus scrofa (Pig).	296	5			8627	2+	1045.56	-0.019	18.172	1	K.LSSPATLNSR.V
1	1	CONTAM|P00761	24409.5	0.251		SWISS-PROT:P00761|TRYP_PIG Trypsin - Sus scrofa (Pig).	296	5			10663	2+	842.509	-0.015	17.804	0.8768	R.VATVSLPR.S
1	1	CONTAM|P00761	24409.5	0.251		SWISS-PROT:P00761|TRYP_PIG Trypsin - Sus scrofa (Pig).	296	5			18568	3+	2211.1	1.961	17.6382	1	R.LGEHNIDVLEGNEQFINAAK.I
1	1	CONTAM|P00761	24409.5	0.251		SWISS-PROT:P00761|TRYP_PIG Trypsin - Sus scrofa (Pig).	296	5			18587	2+	2211.1	-0.042	18.995	1	R.LGEHNIDVLEGNEQFINAAK.I
1	1	CONTAM|P00761	24409.5	0.251		SWISS-PROT:P00761|TRYP_PIG Trypsin - Sus scrofa (Pig).	296	5			18733	3+	2211.1	-0.04	18.0905	1	R.LGEHNIDVLEGNEQFINAAK.I
1	1	CONTAM|P00761	24409.5	0.251		SWISS-PROT:P00761|TRYP_PIG Trypsin - Sus scrofa (Pig).	296	5			19888	3+	2211.1	0.948	23.5177	0.9338	R.LGEHNIDVLEGNEQFINAAK.I
1	1	CONTAM|P00761	24409.5	0.251		SWISS-PROT:P00761|TRYP_PIG Trypsin - Sus scrofa (Pig).	296	5			20531	3+	2299.18	-0.04	17.3975	0.9194	K.IITHPNFNGNTLDNDIM"LIK.L
1	1	CONTAM|P00761	24409.5	0.251		SWISS-PROT:P00761|TRYP_PIG Trypsin - Sus scrofa (Pig).	296	5			21461	2+	2283.18	-0.038	16.6435	1	K.IITHPNFNGNTLDNDIMLIK.L
1	1	CONTAM|P00761	24409.5	0.251		SWISS-PROT:P00761|TRYP_PIG Trypsin - Sus scrofa (Pig).	296	5			21505	3+	2283.18	-0.041	17.9574	0.9997	K.IITHPNFNGNTLDNDIMLIK.L
1	1	CONTAM|P00761	24409.5	0.251		SWISS-PROT:P00761|TRYP_PIG Trypsin - Sus scrofa (Pig).	296	5			21641	2+	2283.18	-0.035	15.3295	1	K.IITHPNFNGNTLDNDIMLIK.L
1	1	CONTAM|P00761	24409.5	0.251		SWISS-PROT:P00761|TRYP_PIG Trypsin - Sus scrofa (Pig).	296	5			8115	2+	1045.56	-0.02	19.1284	0.9985	K.LSSPATLNSR.V
1	1	CONTAM|P00761	24409.5	0.251		SWISS-PROT:P00761|TRYP_PIG Trypsin - Sus scrofa (Pig).	296	5			8278	2+	1045.56	-0.018	17.2156	0.9996	K.LSSPATLNSR.V
1	1	CONTAM|P00761	24409.5	0.251		SWISS-PROT:P00761|TRYP_PIG Trypsin - Sus scrofa (Pig).	296	5			10267	2+	842.509	-0.015	17.804	0.8945	R.VATVSLPR.S
1	1	CONTAM|P00761	24409.5	0.251		SWISS-PROT:P00761|TRYP_PIG Trypsin - Sus scrofa (Pig).	296	5			17778	2+	2211.1	0.939	27.588	0.9978	R.LGEHNIDVLEGNEQFINAAK.I
1	1	CONTAM|P00761	24409.5	0.251		SWISS-PROT:P00761|TRYP_PIG Trypsin - Sus scrofa (Pig).	296	5			18142	2+	2211.1	-0.04	18.0905	1	R.LGEHNIDVLEGNEQFINAAK.I
1	1	CONTAM|P00761	24409.5	0.251		SWISS-PROT:P00761|TRYP_PIG Trypsin - Sus scrofa (Pig).	296	5			20153	3+	2299.18	0.98	8.69877	0.8175	K.IITHPNFNGNTLDNDIM"LIK.L
1	1	CONTAM|P00761	24409.5	0.251		SWISS-PROT:P00761|TRYP_PIG Trypsin - Sus scrofa (Pig).	296	5			20339	3+	2299.18	-0.039	16.9626	0.7089	K.IITHPNFNGNTLDNDIM"LIK.L
1	1	CONTAM|P00761	24409.5	0.251		SWISS-PROT:P00761|TRYP_PIG Trypsin - Sus scrofa (Pig).	296	5			20962	3+	2283.18	-0.039	17.0814	0.9757	K.IITHPNFNGNTLDNDIMLIK.L
1	1	CONTAM|P00761	24409.5	0.251		SWISS-PROT:P00761|TRYP_PIG Trypsin - Sus scrofa (Pig).	296	5			21131	2+	2283.18	-0.039	17.0814	1	K.IITHPNFNGNTLDNDIMLIK.L
1	1	CONTAM|P00761	24409.5	0.251		SWISS-PROT:P00761|TRYP_PIG Trypsin - Sus scrofa (Pig).	296	5			21304	2+	2283.18	-0.041	17.9574	1	K.IITHPNFNGNTLDNDIMLIK.L
1	1	CONTAM|P00761	24409.5	0.251		SWISS-PROT:P00761|TRYP_PIG Trypsin - Sus scrofa (Pig).	296	5			21482	2+	2283.18	-0.033	14.4535	1	K.IITHPNFNGNTLDNDIMLIK.L
1	1	CONTAM|P00761	24409.5	0.251		SWISS-PROT:P00761|TRYP_PIG Trypsin - Sus scrofa (Pig).	296	5			8638	2+	1045.56	-0.02	19.1284	0.9911	K.LSSPATLNSR.V
1	1	CONTAM|P00761	24409.5	0.251		SWISS-PROT:P00761|TRYP_PIG Trypsin - Sus scrofa (Pig).	296	5			8801	2+	1045.56	-0.02	19.1284	0.9999	K.LSSPATLNSR.V
1	1	CONTAM|P00761	24409.5	0.251		SWISS-PROT:P00761|TRYP_PIG Trypsin - Sus scrofa (Pig).	296	5			10830	2+	842.509	-0.015	17.804	0.8816	R.VATVSLPR.S
1	1	CONTAM|P00761	24409.5	0.251		SWISS-PROT:P00761|TRYP_PIG Trypsin - Sus scrofa (Pig).	296	5			10998	2+	842.509	-0.014	16.617	0.7291	R.VATVSLPR.S
1	1	CONTAM|P00761	24409.5	0.251		SWISS-PROT:P00761|TRYP_PIG Trypsin - Sus scrofa (Pig).	296	5			11162	2+	842.509	-0.014	16.617	0.9624	R.VATVSLPR.S
1	1	CONTAM|P00761	24409.5	0.251		SWISS-PROT:P00761|TRYP_PIG Trypsin - Sus scrofa (Pig).	296	5			11501	2+	842.509	0.01	11.8693	0.7499	R.VATVSLPR.S
1	1	CONTAM|P00761	24409.5	0.251		SWISS-PROT:P00761|TRYP_PIG Trypsin - Sus scrofa (Pig).	296	5			17941	3+	2211.1	0.943	25.779	0.9771	R.LGEHNIDVLEGNEQFINAAK.I
1	1	CONTAM|P00761	24409.5	0.251		SWISS-PROT:P00761|TRYP_PIG Trypsin - Sus scrofa (Pig).	296	5			18334	2+	2211.1	-0.039	17.6382	1	R.LGEHNIDVLEGNEQFINAAK.I
1	1	CONTAM|P00761	24409.5	0.251		SWISS-PROT:P00761|TRYP_PIG Trypsin - Sus scrofa (Pig).	296	5			18345	3+	2211.1	-0.038	17.186	1	R.LGEHNIDVLEGNEQFINAAK.I
1	1	CONTAM|P00761	24409.5	0.251		SWISS-PROT:P00761|TRYP_PIG Trypsin - Sus scrofa (Pig).	296	5			18511	3+	2211.1	-0.037	16.7337	1	R.LGEHNIDVLEGNEQFINAAK.I
1	1	CONTAM|P00761	24409.5	0.251		SWISS-PROT:P00761|TRYP_PIG Trypsin - Sus scrofa (Pig).	296	5			18681	3+	2211.1	-1.053	23.9699	0.9813	R.LGEHNIDVLEGNEQFINAAK.I
1	1	CONTAM|P00761	24409.5	0.251		SWISS-PROT:P00761|TRYP_PIG Trypsin - Sus scrofa (Pig).	296	5			18841	3+	2211.1	0.947	23.9699	0.9986	R.LGEHNIDVLEGNEQFINAAK.I
1	1	CONTAM|P00761	24409.5	0.251		SWISS-PROT:P00761|TRYP_PIG Trypsin - Sus scrofa (Pig).	296	5			19442	3+	2211.1	0.946	24.4222	0.9207	R.LGEHNIDVLEGNEQFINAAK.I
1	1	CONTAM|P00761	24409.5	0.251		SWISS-PROT:P00761|TRYP_PIG Trypsin - Sus scrofa (Pig).	296	5			21142	2+	2283.18	-0.033	14.4535	1	K.IITHPNFNGNTLDNDIMLIK.L
1	1	CONTAM|P00761	24409.5	0.251		SWISS-PROT:P00761|TRYP_PIG Trypsin - Sus scrofa (Pig).	296	5			21149	3+	2283.18	-0.044	19.2714	0.9999	K.IITHPNFNGNTLDNDIMLIK.L
1	1	CONTAM|P00761	24409.5	0.251		SWISS-PROT:P00761|TRYP_PIG Trypsin - Sus scrofa (Pig).	296	5			21316	2+	2299.18	-0.022	9.56865	0.9906	K.IITHPNFNGNTLDNDIM"LIK.L
1	1	CONTAM|P00761	24409.5	0.251		SWISS-PROT:P00761|TRYP_PIG Trypsin - Sus scrofa (Pig).	296	5			21582	2+	2283.18	0.948	22.7753	0.6148	K.IITHPNFNGNTLDNDIMLIK.L
1	1	CONTAM|P00761	24409.5	0.251		SWISS-PROT:P00761|TRYP_PIG Trypsin - Sus scrofa (Pig).	296	5			21708	2+	2299.18	-0.03	13.0482	0.9692	K.IITHPNFNGNTLDNDIM"LIK.L
1	1	CONTAM|P00761	24409.5	0.251		SWISS-PROT:P00761|TRYP_PIG Trypsin - Sus scrofa (Pig).	296	5			8204	2+	1045.56	-0.051	48.7775	0.9952	K.LSSPATLNSR.V
1	1	CONTAM|P00761	24409.5	0.251		SWISS-PROT:P00761|TRYP_PIG Trypsin - Sus scrofa (Pig).	296	5			8576	2+	1045.56	-0.021	20.0849	0.9998	K.LSSPATLNSR.V
1	1	CONTAM|P00761	24409.5	0.251		SWISS-PROT:P00761|TRYP_PIG Trypsin - Sus scrofa (Pig).	296	5			8736	2+	1045.56	-0.019	18.172	1	K.LSSPATLNSR.V
1	1	CONTAM|P00761	24409.5	0.251		SWISS-PROT:P00761|TRYP_PIG Trypsin - Sus scrofa (Pig).	296	5			10740	2+	842.509	-0.015	17.804	0.6597	R.VATVSLPR.S
1	1	CONTAM|P00761	24409.5	0.251		SWISS-PROT:P00761|TRYP_PIG Trypsin - Sus scrofa (Pig).	296	5			10900	2+	842.509	-0.015	17.804	0.9244	R.VATVSLPR.S
1	1	CONTAM|P00761	24409.5	0.251		SWISS-PROT:P00761|TRYP_PIG Trypsin - Sus scrofa (Pig).	296	5			11052	2+	842.509	-0.011	13.0562	0.8635	R.VATVSLPR.S
1	1	CONTAM|P00761	24409.5	0.251		SWISS-PROT:P00761|TRYP_PIG Trypsin - Sus scrofa (Pig).	296	5			11574	2+	842.509	-0.015	17.804	0.7305	R.VATVSLPR.S
1	1	CONTAM|P00761	24409.5	0.251		SWISS-PROT:P00761|TRYP_PIG Trypsin - Sus scrofa (Pig).	296	5			17473	3+	2211.1	0.943	25.779	0.9271	R.LGEHNIDVLEGNEQFINAAK.I
1	1	CONTAM|P00761	24409.5	0.251		SWISS-PROT:P00761|TRYP_PIG Trypsin - Sus scrofa (Pig).	296	5			17783	2+	2211.1	-0.034	15.3769	1	R.LGEHNIDVLEGNEQFINAAK.I
1	1	CONTAM|P00761	24409.5	0.251		SWISS-PROT:P00761|TRYP_PIG Trypsin - Sus scrofa (Pig).	296	5			17912	3+	2211.1	-0.039	17.6382	1	R.LGEHNIDVLEGNEQFINAAK.I
1	1	CONTAM|P00761	24409.5	0.251		SWISS-PROT:P00761|TRYP_PIG Trypsin - Sus scrofa (Pig).	296	5			17948	2+	2211.1	-0.037	16.7337	1	R.LGEHNIDVLEGNEQFINAAK.I
1	1	CONTAM|P00761	24409.5	0.251		SWISS-PROT:P00761|TRYP_PIG Trypsin - Sus scrofa (Pig).	296	5			18077	3+	2211.1	-1.043	19.4473	0.6244	R.LGEHNIDVLEGNEQFINAAK.I
1	1	CONTAM|P00761	24409.5	0.251		SWISS-PROT:P00761|TRYP_PIG Trypsin - Sus scrofa (Pig).	296	5			18235	2+	2211.1	0.946	24.4222	0.9596	R.LGEHNIDVLEGNEQFINAAK.I
1	1	CONTAM|P00761	24409.5	0.251		SWISS-PROT:P00761|TRYP_PIG Trypsin - Sus scrofa (Pig).	296	5			18325	3+	2211.1	-0.049	22.1609	0.9998	R.LGEHNIDVLEGNEQFINAAK.I
1	1	CONTAM|P00761	24409.5	0.251		SWISS-PROT:P00761|TRYP_PIG Trypsin - Sus scrofa (Pig).	296	5			18718	3+	2211.1	0.949	23.0654	0.8398	R.LGEHNIDVLEGNEQFINAAK.I
1	1	CONTAM|P00761	24409.5	0.251		SWISS-PROT:P00761|TRYP_PIG Trypsin - Sus scrofa (Pig).	296	5			18982	2+	2211.1	0.942	26.2312	0.6317	R.LGEHNIDVLEGNEQFINAAK.I
1	1	CONTAM|P00761	24409.5	0.251		SWISS-PROT:P00761|TRYP_PIG Trypsin - Sus scrofa (Pig).	296	5			20563	3+	2283.18	-0.04	17.5194	0.9998	K.IITHPNFNGNTLDNDIMLIK.L
1	1	CONTAM|P00761	24409.5	0.251		SWISS-PROT:P00761|TRYP_PIG Trypsin - Sus scrofa (Pig).	296	5			8456	2+	1045.56	-0.021	20.0849	0.997	K.LSSPATLNSR.V
1	1	CONTAM|P00761	24409.5	0.251		SWISS-PROT:P00761|TRYP_PIG Trypsin - Sus scrofa (Pig).	296	5			8618	2+	1045.56	-0.02	19.1284	0.9999	K.LSSPATLNSR.V
1	1	CONTAM|P00761	24409.5	0.251		SWISS-PROT:P00761|TRYP_PIG Trypsin - Sus scrofa (Pig).	296	5			10963	2+	842.509	-0.016	18.9909	0.6398	R.VATVSLPR.S
1	1	CONTAM|P00761	24409.5	0.251		SWISS-PROT:P00761|TRYP_PIG Trypsin - Sus scrofa (Pig).	296	5			11132	2+	842.509	-0.016	18.9909	0.6937	R.VATVSLPR.S
1	1	CONTAM|P00761	24409.5	0.251		SWISS-PROT:P00761|TRYP_PIG Trypsin - Sus scrofa (Pig).	296	5			17815	3+	2211.1	-0.039	17.6382	0.9998	R.LGEHNIDVLEGNEQFINAAK.I
1	1	CONTAM|P00761	24409.5	0.251		SWISS-PROT:P00761|TRYP_PIG Trypsin - Sus scrofa (Pig).	296	5			17975	3+	2211.1	0.947	23.9699	0.7168	R.LGEHNIDVLEGNEQFINAAK.I
1	1	CONTAM|P00761	24409.5	0.251		SWISS-PROT:P00761|TRYP_PIG Trypsin - Sus scrofa (Pig).	296	5			18340	2+	2211.1	-0.04	18.0905	1	R.LGEHNIDVLEGNEQFINAAK.I
1	1	CONTAM|P00761	24409.5	0.251		SWISS-PROT:P00761|TRYP_PIG Trypsin - Sus scrofa (Pig).	296	5			18404	3+	2211.1	-0.037	16.7337	1	R.LGEHNIDVLEGNEQFINAAK.I
1	1	CONTAM|P00761	24409.5	0.251		SWISS-PROT:P00761|TRYP_PIG Trypsin - Sus scrofa (Pig).	296	5			18505	2+	2211.1	-0.039	17.6382	1	R.LGEHNIDVLEGNEQFINAAK.I
1	1	CONTAM|P00761	24409.5	0.251		SWISS-PROT:P00761|TRYP_PIG Trypsin - Sus scrofa (Pig).	296	5			18570	3+	2211.1	0.971	13.1156	1	R.LGEHNIDVLEGNEQFINAAK.I
1	1	CONTAM|P00761	24409.5	0.251		SWISS-PROT:P00761|TRYP_PIG Trypsin - Sus scrofa (Pig).	296	5			18735	3+	2211.1	0.947	23.9699	0.9825	R.LGEHNIDVLEGNEQFINAAK.I
1	1	CONTAM|P00761	24409.5	0.251		SWISS-PROT:P00761|TRYP_PIG Trypsin - Sus scrofa (Pig).	296	5			20298	3+	2299.18	-0.043	18.7024	0.8932	K.IITHPNFNGNTLDNDIM"LIK.L
1	1	CONTAM|P00761	24409.5	0.251		SWISS-PROT:P00761|TRYP_PIG Trypsin - Sus scrofa (Pig).	296	5			21185	2+	2283.18	-0.044	19.2714	0.9998	K.IITHPNFNGNTLDNDIMLIK.L
1	1	CONTAM|P00761	24409.5	0.251		SWISS-PROT:P00761|TRYP_PIG Trypsin - Sus scrofa (Pig).	296	5			21308	3+	2283.18	-0.041	17.9574	0.9993	K.IITHPNFNGNTLDNDIMLIK.L
1	1	CONTAM|P00761	24409.5	0.251		SWISS-PROT:P00761|TRYP_PIG Trypsin - Sus scrofa (Pig).	296	5			23356	2+	2211.1	-1.067	30.3016	0.8902	R.LGEHNIDVLEGNEQFINAAK.I
1	1	CONTAM|P00761	24409.5	0.251		SWISS-PROT:P00761|TRYP_PIG Trypsin - Sus scrofa (Pig).	296	5			6908	2+	1045.56	-0.02	19.1284	0.9982	K.LSSPATLNSR.V
1	1	CONTAM|P00761	24409.5	0.251		SWISS-PROT:P00761|TRYP_PIG Trypsin - Sus scrofa (Pig).	296	5			7945	2+	1045.56	-0.02	19.1284	0.9746	K.LSSPATLNSR.V
1	1	CONTAM|P00761	24409.5	0.251		SWISS-PROT:P00761|TRYP_PIG Trypsin - Sus scrofa (Pig).	296	5			8112	2+	1045.56	-0.018	17.2156	0.9931	K.LSSPATLNSR.V
1	1	CONTAM|P00761	24409.5	0.251		SWISS-PROT:P00761|TRYP_PIG Trypsin - Sus scrofa (Pig).	296	5			8268	2+	1045.56	-0.02	19.1284	0.9999	K.LSSPATLNSR.V
1	1	CONTAM|P00761	24409.5	0.251		SWISS-PROT:P00761|TRYP_PIG Trypsin - Sus scrofa (Pig).	296	5			8433	2+	1045.56	-0.019	18.172	1	K.LSSPATLNSR.V
1	1	CONTAM|P00761	24409.5	0.251		SWISS-PROT:P00761|TRYP_PIG Trypsin - Sus scrofa (Pig).	296	5			8578	2+	842.509	-0.015	17.804	0.7584	R.VATVSLPR.S
1	1	CONTAM|P00761	24409.5	0.251		SWISS-PROT:P00761|TRYP_PIG Trypsin - Sus scrofa (Pig).	296	5			10392	2+	842.509	-0.016	18.9909	0.6828	R.VATVSLPR.S
1	1	CONTAM|P00761	24409.5	0.251		SWISS-PROT:P00761|TRYP_PIG Trypsin - Sus scrofa (Pig).	296	5			10547	2+	842.509	-0.015	17.804	0.6562	R.VATVSLPR.S
1	1	CONTAM|P00761	24409.5	0.251		SWISS-PROT:P00761|TRYP_PIG Trypsin - Sus scrofa (Pig).	296	5			10716	2+	842.509	-0.015	17.804	0.8816	R.VATVSLPR.S
1	1	CONTAM|P00761	24409.5	0.251		SWISS-PROT:P00761|TRYP_PIG Trypsin - Sus scrofa (Pig).	296	5			10876	2+	842.509	-0.015	17.804	0.7051	R.VATVSLPR.S
1	1	CONTAM|P00761	24409.5	0.251		SWISS-PROT:P00761|TRYP_PIG Trypsin - Sus scrofa (Pig).	296	5			11036	2+	842.509	-0.016	18.9909	0.6824	R.VATVSLPR.S
1	1	CONTAM|P00761	24409.5	0.251		SWISS-PROT:P00761|TRYP_PIG Trypsin - Sus scrofa (Pig).	296	5			11365	2+	842.509	-0.015	17.804	0.9001	R.VATVSLPR.S
1	1	CONTAM|P00761	24409.5	0.251		SWISS-PROT:P00761|TRYP_PIG Trypsin - Sus scrofa (Pig).	296	5			11531	2+	842.509	-0.015	17.804	0.8075	R.VATVSLPR.S
1	1	CONTAM|P00761	24409.5	0.251		SWISS-PROT:P00761|TRYP_PIG Trypsin - Sus scrofa (Pig).	296	5			11944	2+	842.509	-0.015	17.804	0.6896	R.VATVSLPR.S
1	1	CONTAM|P00761	24409.5	0.251		SWISS-PROT:P00761|TRYP_PIG Trypsin - Sus scrofa (Pig).	296	5			17059	3+	2211.1	1.961	17.6382	0.9027	R.LGEHNIDVLEGNEQFINAAK.I
1	1	CONTAM|P00761	24409.5	0.251		SWISS-PROT:P00761|TRYP_PIG Trypsin - Sus scrofa (Pig).	296	5			17223	3+	2211.1	0.944	25.3267	0.9972	R.LGEHNIDVLEGNEQFINAAK.I
1	1	CONTAM|P00761	24409.5	0.251		SWISS-PROT:P00761|TRYP_PIG Trypsin - Sus scrofa (Pig).	296	5			17612	3+	2211.1	0.971	13.1156	1	R.LGEHNIDVLEGNEQFINAAK.I
1	1	CONTAM|P00761	24409.5	0.251		SWISS-PROT:P00761|TRYP_PIG Trypsin - Sus scrofa (Pig).	296	5			17642	2+	2211.1	-0.039	17.6382	1	R.LGEHNIDVLEGNEQFINAAK.I
1	1	CONTAM|P00761	24409.5	0.251		SWISS-PROT:P00761|TRYP_PIG Trypsin - Sus scrofa (Pig).	296	5			17763	3+	2211.1	-0.038	17.186	1	R.LGEHNIDVLEGNEQFINAAK.I
1	1	CONTAM|P00761	24409.5	0.251		SWISS-PROT:P00761|TRYP_PIG Trypsin - Sus scrofa (Pig).	296	5			18322	3+	2211.1	1.961	17.6382	0.9606	R.LGEHNIDVLEGNEQFINAAK.I
1	1	CONTAM|P00761	24409.5	0.251		SWISS-PROT:P00761|TRYP_PIG Trypsin - Sus scrofa (Pig).	296	5			18612	2+	2211.1	1.951	22.1609	0.8916	R.LGEHNIDVLEGNEQFINAAK.I
1	1	CONTAM|P00761	24409.5	0.251		SWISS-PROT:P00761|TRYP_PIG Trypsin - Sus scrofa (Pig).	296	5			18937	3+	2211.1	0.946	24.4222	0.823	R.LGEHNIDVLEGNEQFINAAK.I
1	1	CONTAM|P00761	24409.5	0.251		SWISS-PROT:P00761|TRYP_PIG Trypsin - Sus scrofa (Pig).	296	5			19334	3+	2299.18	-0.041	17.8325	0.9623	K.IITHPNFNGNTLDNDIM"LIK.L
1	1	CONTAM|P00761	24409.5	0.251		SWISS-PROT:P00761|TRYP_PIG Trypsin - Sus scrofa (Pig).	296	5			19383	2+	2299.18	-0.04	17.3975	0.8544	K.IITHPNFNGNTLDNDIM"LIK.L
1	1	CONTAM|P00761	24409.5	0.251		SWISS-PROT:P00761|TRYP_PIG Trypsin - Sus scrofa (Pig).	296	5			20459	2+	2283.18	-0.037	16.2055	0.9563	K.IITHPNFNGNTLDNDIMLIK.L
1	1	CONTAM|P00761	24409.5	0.251		SWISS-PROT:P00761|TRYP_PIG Trypsin - Sus scrofa (Pig).	296	5			20529	3+	2283.18	-0.038	16.6435	0.9993	K.IITHPNFNGNTLDNDIMLIK.L
1	1	CONTAM|P00761	24409.5	0.251		SWISS-PROT:P00761|TRYP_PIG Trypsin - Sus scrofa (Pig).	296	5			20608	2+	2283.18	-0.044	19.2714	0.9957	K.IITHPNFNGNTLDNDIMLIK.L
1	1	CONTAM|P00761	24409.5	0.251		SWISS-PROT:P00761|TRYP_PIG Trypsin - Sus scrofa (Pig).	296	5			7401	2+	1045.56	-1.076	72.688	0.8818	K.LSSPATLNSR.V
1	1	CONTAM|P00761	24409.5	0.251		SWISS-PROT:P00761|TRYP_PIG Trypsin - Sus scrofa (Pig).	296	5			8259	2+	1045.56	-0.02	19.1284	0.9996	K.LSSPATLNSR.V
1	1	CONTAM|P00761	24409.5	0.251		SWISS-PROT:P00761|TRYP_PIG Trypsin - Sus scrofa (Pig).	296	5			8413	2+	1045.56	-0.02	19.1284	0.9998	K.LSSPATLNSR.V
1	1	CONTAM|P00761	24409.5	0.251		SWISS-PROT:P00761|TRYP_PIG Trypsin - Sus scrofa (Pig).	296	5			8739	2+	1045.56	-0.02	19.1284	0.9985	K.LSSPATLNSR.V
1	1	CONTAM|P00761	24409.5	0.251		SWISS-PROT:P00761|TRYP_PIG Trypsin - Sus scrofa (Pig).	296	5			9039	2+	842.509	-0.016	18.9909	0.9959	R.VATVSLPR.S
1	1	CONTAM|P00761	24409.5	0.251		SWISS-PROT:P00761|TRYP_PIG Trypsin - Sus scrofa (Pig).	296	5			10741	2+	842.509	-0.016	18.9909	0.9338	R.VATVSLPR.S
1	1	CONTAM|P00761	24409.5	0.251		SWISS-PROT:P00761|TRYP_PIG Trypsin - Sus scrofa (Pig).	296	5			10901	2+	842.509	-0.015	17.804	0.8816	R.VATVSLPR.S
1	1	CONTAM|P00761	24409.5	0.251		SWISS-PROT:P00761|TRYP_PIG Trypsin - Sus scrofa (Pig).	296	5			11059	2+	842.509	-0.015	17.804	0.8631	R.VATVSLPR.S
1	1	CONTAM|P00761	24409.5	0.251		SWISS-PROT:P00761|TRYP_PIG Trypsin - Sus scrofa (Pig).	296	5			11221	2+	842.509	-0.015	17.804	0.7082	R.VATVSLPR.S
1	1	CONTAM|P00761	24409.5	0.251		SWISS-PROT:P00761|TRYP_PIG Trypsin - Sus scrofa (Pig).	296	5			11632	2+	842.509	-0.016	18.9909	0.9156	R.VATVSLPR.S
1	1	CONTAM|P00761	24409.5	0.251		SWISS-PROT:P00761|TRYP_PIG Trypsin - Sus scrofa (Pig).	296	5			11805	2+	842.509	-0.016	18.9909	0.9599	R.VATVSLPR.S
1	1	CONTAM|P00761	24409.5	0.251		SWISS-PROT:P00761|TRYP_PIG Trypsin - Sus scrofa (Pig).	296	5			11964	2+	842.509	-0.015	17.804	0.7146	R.VATVSLPR.S
1	1	CONTAM|P00761	24409.5	0.251		SWISS-PROT:P00761|TRYP_PIG Trypsin - Sus scrofa (Pig).	296	5			12139	2+	842.509	-0.015	17.804	0.8509	R.VATVSLPR.S
1	1	CONTAM|P00761	24409.5	0.251		SWISS-PROT:P00761|TRYP_PIG Trypsin - Sus scrofa (Pig).	296	5			12301	2+	842.509	-0.016	18.9909	0.7462	R.VATVSLPR.S
1	1	CONTAM|P00761	24409.5	0.251		SWISS-PROT:P00761|TRYP_PIG Trypsin - Sus scrofa (Pig).	296	5			12470	2+	842.509	0.988	14.2432	0.9048	R.VATVSLPR.S
1	1	CONTAM|P00761	24409.5	0.251		SWISS-PROT:P00761|TRYP_PIG Trypsin - Sus scrofa (Pig).	296	5			13508	2+	842.509	-0.016	18.9909	0.8947	R.VATVSLPR.S
1	1	CONTAM|P00761	24409.5	0.251		SWISS-PROT:P00761|TRYP_PIG Trypsin - Sus scrofa (Pig).	296	5			15072	2+	842.509	-0.122	144.806	0.889	R.VATVSLPR.S
1	1	CONTAM|P00761	24409.5	0.251		SWISS-PROT:P00761|TRYP_PIG Trypsin - Sus scrofa (Pig).	296	5			17244	3+	2211.1	0.961	17.6382	0.9931	R.LGEHNIDVLEGNEQFINAAK.I
1	1	CONTAM|P00761	24409.5	0.251		SWISS-PROT:P00761|TRYP_PIG Trypsin - Sus scrofa (Pig).	296	5			17566	2+	2211.1	0.946	24.4222	0.9865	R.LGEHNIDVLEGNEQFINAAK.I
1	1	CONTAM|P00761	24409.5	0.251		SWISS-PROT:P00761|TRYP_PIG Trypsin - Sus scrofa (Pig).	296	5			17588	3+	2211.1	0.944	25.3267	0.9782	R.LGEHNIDVLEGNEQFINAAK.I
1	1	CONTAM|P00761	24409.5	0.251		SWISS-PROT:P00761|TRYP_PIG Trypsin - Sus scrofa (Pig).	296	5			17923	2+	2211.1	-0.038	17.186	1	R.LGEHNIDVLEGNEQFINAAK.I
1	1	CONTAM|P00761	24409.5	0.251		SWISS-PROT:P00761|TRYP_PIG Trypsin - Sus scrofa (Pig).	296	5			18072	3+	2211.1	-0.037	16.7337	1	R.LGEHNIDVLEGNEQFINAAK.I
1	1	CONTAM|P00761	24409.5	0.251		SWISS-PROT:P00761|TRYP_PIG Trypsin - Sus scrofa (Pig).	296	5			18085	2+	2211.1	0.969	14.0201	1	R.LGEHNIDVLEGNEQFINAAK.I
1	1	CONTAM|P00761	24409.5	0.251		SWISS-PROT:P00761|TRYP_PIG Trypsin - Sus scrofa (Pig).	296	5			18239	3+	2211.1	-0.037	16.7337	1	R.LGEHNIDVLEGNEQFINAAK.I
1	1	CONTAM|P00761	24409.5	0.251		SWISS-PROT:P00761|TRYP_PIG Trypsin - Sus scrofa (Pig).	296	5			18289	2+	2211.1	0.957	19.4473	0.8675	R.LGEHNIDVLEGNEQFINAAK.I
1	1	CONTAM|P00761	24409.5	0.251		SWISS-PROT:P00761|TRYP_PIG Trypsin - Sus scrofa (Pig).	296	5			18402	3+	2211.1	0.947	23.9699	0.9944	R.LGEHNIDVLEGNEQFINAAK.I
1	1	CONTAM|P00761	24409.5	0.251		SWISS-PROT:P00761|TRYP_PIG Trypsin - Sus scrofa (Pig).	296	5			18568	3+	2211.1	-0.04	18.0905	0.9962	R.LGEHNIDVLEGNEQFINAAK.I
1	1	CONTAM|P00761	24409.5	0.251		SWISS-PROT:P00761|TRYP_PIG Trypsin - Sus scrofa (Pig).	296	5			18737	3+	2211.1	-0.044	19.8996	0.9999	R.LGEHNIDVLEGNEQFINAAK.I
1	1	CONTAM|P00761	24409.5	0.251		SWISS-PROT:P00761|TRYP_PIG Trypsin - Sus scrofa (Pig).	296	5			18897	3+	2211.1	1.961	17.6382	0.993	R.LGEHNIDVLEGNEQFINAAK.I
1	1	CONTAM|P00761	24409.5	0.251		SWISS-PROT:P00761|TRYP_PIG Trypsin - Sus scrofa (Pig).	296	5			19577	3+	2211.1	0.948	23.5177	0.9645	R.LGEHNIDVLEGNEQFINAAK.I
1	1	CONTAM|P00761	24409.5	0.251		SWISS-PROT:P00761|TRYP_PIG Trypsin - Sus scrofa (Pig).	296	5			19776	3+	2211.1	-0.035	15.8292	0.9999	R.LGEHNIDVLEGNEQFINAAK.I
1	1	CONTAM|P00761	24409.5	0.251		SWISS-PROT:P00761|TRYP_PIG Trypsin - Sus scrofa (Pig).	296	5			19790	2+	2299.18	-0.039	16.9626	0.8724	K.IITHPNFNGNTLDNDIM"LIK.L
1	1	CONTAM|P00761	24409.5	0.251		SWISS-PROT:P00761|TRYP_PIG Trypsin - Sus scrofa (Pig).	296	5			19897	3+	2299.18	-0.039	16.9626	0.8832	K.IITHPNFNGNTLDNDIM"LIK.L
1	1	CONTAM|P00761	24409.5	0.251		SWISS-PROT:P00761|TRYP_PIG Trypsin - Sus scrofa (Pig).	296	5			19945	3+	2211.1	-0.041	18.5428	1	R.LGEHNIDVLEGNEQFINAAK.I
1	1	CONTAM|P00761	24409.5	0.251		SWISS-PROT:P00761|TRYP_PIG Trypsin - Sus scrofa (Pig).	296	5			20719	2+	2283.18	-0.047	20.5853	0.9934	K.IITHPNFNGNTLDNDIMLIK.L
1	1	CONTAM|P00761	24409.5	0.251		SWISS-PROT:P00761|TRYP_PIG Trypsin - Sus scrofa (Pig).	296	5			20787	3+	2283.18	-0.038	16.6435	1	K.IITHPNFNGNTLDNDIMLIK.L
1	1	CONTAM|P00761	24409.5	0.251		SWISS-PROT:P00761|TRYP_PIG Trypsin - Sus scrofa (Pig).	296	5			20807	2+	842.509	-0.013	15.4301	0.7012	R.VATVSLPR.S
1	1	CONTAM|P00761	24409.5	0.251		SWISS-PROT:P00761|TRYP_PIG Trypsin - Sus scrofa (Pig).	296	5			20875	2+	2283.18	-0.04	17.5194	0.9999	K.IITHPNFNGNTLDNDIMLIK.L
1	1	CONTAM|P00761	24409.5	0.251		SWISS-PROT:P00761|TRYP_PIG Trypsin - Sus scrofa (Pig).	296	5			20920	2+	2299.18	1.998	0.869877	0.9711	K.IITHPNFNGNTLDNDIM"LIK.L
1	1	CONTAM|P00761	24409.5	0.251		SWISS-PROT:P00761|TRYP_PIG Trypsin - Sus scrofa (Pig).	296	5			20952	3+	2283.18	0.945	24.0892	0.664	K.IITHPNFNGNTLDNDIMLIK.L
1	1	CONTAM|P00761	24409.5	0.251		SWISS-PROT:P00761|TRYP_PIG Trypsin - Sus scrofa (Pig).	296	5			21132	2+	2299.18	1.978	9.56865	0.9742	K.IITHPNFNGNTLDNDIM"LIK.L
1	1	CONTAM|P00761	24409.5	0.251		SWISS-PROT:P00761|TRYP_PIG Trypsin - Sus scrofa (Pig).	296	5			21205	2+	2283.18	0.941	25.8412	0.8371	K.IITHPNFNGNTLDNDIMLIK.L
1	1	CONTAM|P00761	24409.5	0.251		SWISS-PROT:P00761|TRYP_PIG Trypsin - Sus scrofa (Pig).	296	5			21828	3+	2211.1	-0.034	15.3769	0.6161	R.LGEHNIDVLEGNEQFINAAK.I
1	1	CONTAM|P00761	24409.5	0.251		SWISS-PROT:P00761|TRYP_PIG Trypsin - Sus scrofa (Pig).	296	5			22845	2+	2211.1	-1.063	28.4926	0.7805	R.LGEHNIDVLEGNEQFINAAK.I
1	1	CONTAM|P00761	24409.5	0.251		SWISS-PROT:P00761|TRYP_PIG Trypsin - Sus scrofa (Pig).	296	5			22917	3+	2211.1	-1.065	29.3971	0.9948	R.LGEHNIDVLEGNEQFINAAK.I
1	1	CONTAM|P00761	24409.5	0.251		SWISS-PROT:P00761|TRYP_PIG Trypsin - Sus scrofa (Pig).	296	5			22997	2+	2211.1	-1.068	30.7539	0.9995	R.LGEHNIDVLEGNEQFINAAK.I
1	1	CONTAM|P00761	24409.5	0.251		SWISS-PROT:P00761|TRYP_PIG Trypsin - Sus scrofa (Pig).	296	5			23066	3+	2211.1	-1.069	31.2061	0.9997	R.LGEHNIDVLEGNEQFINAAK.I
1	1	CONTAM|P00761	24409.5	0.251		SWISS-PROT:P00761|TRYP_PIG Trypsin - Sus scrofa (Pig).	296	5			23574	2+	842.509	-0.013	15.4301	0.7487	R.VATVSLPR.S
1	1	CONTAM|P00761	24409.5	0.251		SWISS-PROT:P00761|TRYP_PIG Trypsin - Sus scrofa (Pig).	296	5			23888	3+	2211.1	0.964	16.2815	0.9293	R.LGEHNIDVLEGNEQFINAAK.I
1	1	CONTAM|P00761	24409.5	0.251		SWISS-PROT:P00761|TRYP_PIG Trypsin - Sus scrofa (Pig).	296	5			24781	3+	2211.1	-0.036	16.2815	1	R.LGEHNIDVLEGNEQFINAAK.I
1	1	CONTAM|P00761	24409.5	0.251		SWISS-PROT:P00761|TRYP_PIG Trypsin - Sus scrofa (Pig).	296	5			8286	2+	1045.56	-0.019	18.172	0.9997	K.LSSPATLNSR.V
1	1	CONTAM|P00761	24409.5	0.251		SWISS-PROT:P00761|TRYP_PIG Trypsin - Sus scrofa (Pig).	296	5			8451	2+	1045.56	-0.015	14.3463	0.9998	K.LSSPATLNSR.V
1	1	CONTAM|P00761	24409.5	0.251		SWISS-PROT:P00761|TRYP_PIG Trypsin - Sus scrofa (Pig).	296	5			8648	2+	1045.56	-0.02	19.1284	1	K.LSSPATLNSR.V
1	1	CONTAM|P00761	24409.5	0.251		SWISS-PROT:P00761|TRYP_PIG Trypsin - Sus scrofa (Pig).	296	5			8809	2+	1045.56	-0.02	19.1284	0.999	K.LSSPATLNSR.V
1	1	CONTAM|P00761	24409.5	0.251		SWISS-PROT:P00761|TRYP_PIG Trypsin - Sus scrofa (Pig).	296	5			10866	2+	842.509	-0.015	17.804	0.671	R.VATVSLPR.S
1	1	CONTAM|P00761	24409.5	0.251		SWISS-PROT:P00761|TRYP_PIG Trypsin - Sus scrofa (Pig).	296	5			11028	2+	842.509	-0.015	17.804	0.7079	R.VATVSLPR.S
1	1	CONTAM|P00761	24409.5	0.251		SWISS-PROT:P00761|TRYP_PIG Trypsin - Sus scrofa (Pig).	296	5			11188	2+	842.509	-0.014	16.617	0.7733	R.VATVSLPR.S
1	1	CONTAM|P00761	24409.5	0.251		SWISS-PROT:P00761|TRYP_PIG Trypsin - Sus scrofa (Pig).	296	5			11353	2+	842.509	-0.015	17.804	0.7052	R.VATVSLPR.S
1	1	CONTAM|P00761	24409.5	0.251		SWISS-PROT:P00761|TRYP_PIG Trypsin - Sus scrofa (Pig).	296	5			11708	2+	842.509	-0.015	17.804	0.7746	R.VATVSLPR.S
1	1	CONTAM|P00761	24409.5	0.251		SWISS-PROT:P00761|TRYP_PIG Trypsin - Sus scrofa (Pig).	296	5			11886	2+	842.509	-0.015	17.804	0.9291	R.VATVSLPR.S
1	1	CONTAM|P00761	24409.5	0.251		SWISS-PROT:P00761|TRYP_PIG Trypsin - Sus scrofa (Pig).	296	5			12246	2+	842.509	-0.014	16.617	0.8872	R.VATVSLPR.S
1	1	CONTAM|P00761	24409.5	0.251		SWISS-PROT:P00761|TRYP_PIG Trypsin - Sus scrofa (Pig).	296	5			12795	2+	842.509	-0.015	17.804	0.8509	R.VATVSLPR.S
1	1	CONTAM|P00761	24409.5	0.251		SWISS-PROT:P00761|TRYP_PIG Trypsin - Sus scrofa (Pig).	296	5			17588	3+	2211.1	0.964	16.2815	0.9996	R.LGEHNIDVLEGNEQFINAAK.I
1	1	CONTAM|P00761	24409.5	0.251		SWISS-PROT:P00761|TRYP_PIG Trypsin - Sus scrofa (Pig).	296	5			17742	3+	2211.1	0.944	25.3267	0.9096	R.LGEHNIDVLEGNEQFINAAK.I
1	1	CONTAM|P00761	24409.5	0.251		SWISS-PROT:P00761|TRYP_PIG Trypsin - Sus scrofa (Pig).	296	5			18075	3+	2211.1	-0.114	51.558	0.8915	R.LGEHNIDVLEGNEQFINAAK.I
1	1	CONTAM|P00761	24409.5	0.251		SWISS-PROT:P00761|TRYP_PIG Trypsin - Sus scrofa (Pig).	296	5			18107	2+	2211.1	-0.043	19.4473	1	R.LGEHNIDVLEGNEQFINAAK.I
1	1	CONTAM|P00761	24409.5	0.251		SWISS-PROT:P00761|TRYP_PIG Trypsin - Sus scrofa (Pig).	296	5			18237	3+	2211.1	-0.038	17.186	1	R.LGEHNIDVLEGNEQFINAAK.I
1	1	CONTAM|P00761	24409.5	0.251		SWISS-PROT:P00761|TRYP_PIG Trypsin - Sus scrofa (Pig).	296	5			18270	2+	2211.1	-0.038	17.186	1	R.LGEHNIDVLEGNEQFINAAK.I
1	1	CONTAM|P00761	24409.5	0.251		SWISS-PROT:P00761|TRYP_PIG Trypsin - Sus scrofa (Pig).	296	5			18402	3+	2211.1	-0.049	22.1609	1	R.LGEHNIDVLEGNEQFINAAK.I
1	1	CONTAM|P00761	24409.5	0.251		SWISS-PROT:P00761|TRYP_PIG Trypsin - Sus scrofa (Pig).	296	5			18834	3+	2211.1	-0.038	17.186	1	R.LGEHNIDVLEGNEQFINAAK.I
1	1	CONTAM|P00761	24409.5	0.251		SWISS-PROT:P00761|TRYP_PIG Trypsin - Sus scrofa (Pig).	296	5			19005	3+	2211.1	0.971	13.1156	0.9999	R.LGEHNIDVLEGNEQFINAAK.I
1	1	CONTAM|P00761	24409.5	0.251		SWISS-PROT:P00761|TRYP_PIG Trypsin - Sus scrofa (Pig).	296	5			19170	2+	2211.1	0.95	22.6131	0.6781	R.LGEHNIDVLEGNEQFINAAK.I
1	1	CONTAM|P00761	24409.5	0.251		SWISS-PROT:P00761|TRYP_PIG Trypsin - Sus scrofa (Pig).	296	5			19480	3+	2211.1	0.945	24.8745	0.7045	R.LGEHNIDVLEGNEQFINAAK.I
1	1	CONTAM|P00761	24409.5	0.251		SWISS-PROT:P00761|TRYP_PIG Trypsin - Sus scrofa (Pig).	296	5			19640	3+	2211.1	-0.043	19.4473	0.9728	R.LGEHNIDVLEGNEQFINAAK.I
1	1	CONTAM|P00761	24409.5	0.251		SWISS-PROT:P00761|TRYP_PIG Trypsin - Sus scrofa (Pig).	296	5			19788	3+	2211.1	0.945	24.8745	0.9778	R.LGEHNIDVLEGNEQFINAAK.I
1	1	CONTAM|P00761	24409.5	0.251		SWISS-PROT:P00761|TRYP_PIG Trypsin - Sus scrofa (Pig).	296	5			19843	3+	2283.18	-0.042	18.3954	0.9476	K.IITHPNFNGNTLDNDIMLIK.L
1	1	CONTAM|P00761	24409.5	0.251		SWISS-PROT:P00761|TRYP_PIG Trypsin - Sus scrofa (Pig).	296	5			19990	3+	2211.1	0.955	20.3518	0.8178	R.LGEHNIDVLEGNEQFINAAK.I
1	1	CONTAM|P00761	24409.5	0.251		SWISS-PROT:P00761|TRYP_PIG Trypsin - Sus scrofa (Pig).	296	5			20034	2+	2299.18	-0.041	17.8325	0.7406	K.IITHPNFNGNTLDNDIM"LIK.L
1	1	CONTAM|P00761	24409.5	0.251		SWISS-PROT:P00761|TRYP_PIG Trypsin - Sus scrofa (Pig).	296	5			20119	3+	2299.18	-1.03	13.0482	0.9702	K.IITHPNFNGNTLDNDIM"LIK.L
1	1	CONTAM|P00761	24409.5	0.251		SWISS-PROT:P00761|TRYP_PIG Trypsin - Sus scrofa (Pig).	296	5			20188	2+	2299.18	-0.035	15.2229	0.8858	K.IITHPNFNGNTLDNDIM"LIK.L
1	1	CONTAM|P00761	24409.5	0.251		SWISS-PROT:P00761|TRYP_PIG Trypsin - Sus scrofa (Pig).	296	5			20195	3+	2283.18	0.947	23.2132	0.8316	K.IITHPNFNGNTLDNDIMLIK.L
1	1	CONTAM|P00761	24409.5	0.251		SWISS-PROT:P00761|TRYP_PIG Trypsin - Sus scrofa (Pig).	296	5			20878	2+	2283.18	-0.041	17.9574	1	K.IITHPNFNGNTLDNDIMLIK.L
1	1	CONTAM|P00761	24409.5	0.251		SWISS-PROT:P00761|TRYP_PIG Trypsin - Sus scrofa (Pig).	296	5			20987	3+	2283.18	-0.039	17.0814	0.9999	K.IITHPNFNGNTLDNDIMLIK.L
1	1	CONTAM|P00761	24409.5	0.251		SWISS-PROT:P00761|TRYP_PIG Trypsin - Sus scrofa (Pig).	296	5			21013	2+	2299.18	1.998	0.869877	0.9744	K.IITHPNFNGNTLDNDIM"LIK.L
1	1	CONTAM|P00761	24409.5	0.251		SWISS-PROT:P00761|TRYP_PIG Trypsin - Sus scrofa (Pig).	296	5			21061	2+	2283.18	0.945	24.0892	0.9936	K.IITHPNFNGNTLDNDIMLIK.L
1	1	CONTAM|P00761	24409.5	0.251		SWISS-PROT:P00761|TRYP_PIG Trypsin - Sus scrofa (Pig).	296	5			23149	3+	2211.1	-1.07	31.6584	0.9689	R.LGEHNIDVLEGNEQFINAAK.I
1	1	CONTAM|P00761	24409.5	0.251		SWISS-PROT:P00761|TRYP_PIG Trypsin - Sus scrofa (Pig).	296	5			24863	3+	2211.1	-0.043	19.4473	0.9856	R.LGEHNIDVLEGNEQFINAAK.I
1	1	CONTAM|P00761	24409.5	0.251		SWISS-PROT:P00761|TRYP_PIG Trypsin - Sus scrofa (Pig).	296	5			28374	3+	2211.1	0.959	18.5428	0.7295	R.LGEHNIDVLEGNEQFINAAK.I
1	1	CONTAM|P00761	24409.5	0.251		SWISS-PROT:P00761|TRYP_PIG Trypsin - Sus scrofa (Pig).	296	5			29147	3+	2211.1	0.972	12.6634	0.8711	R.LGEHNIDVLEGNEQFINAAK.I
1	1	CONTAM|P00761	24409.5	0.251		SWISS-PROT:P00761|TRYP_PIG Trypsin - Sus scrofa (Pig).	296	5			29699	3+	2211.1	0.972	12.6634	0.8117	R.LGEHNIDVLEGNEQFINAAK.I
1	1	CONTAM|P00761	24409.5	0.251		SWISS-PROT:P00761|TRYP_PIG Trypsin - Sus scrofa (Pig).	296	5			30106	3+	2211.1	-0.033	14.9247	0.7221	R.LGEHNIDVLEGNEQFINAAK.I
1	1	CONTAM|P00761	24409.5	0.251		SWISS-PROT:P00761|TRYP_PIG Trypsin - Sus scrofa (Pig).	296	5			7713	2+	1045.56	-1.075	71.7316	0.8626	K.LSSPATLNSR.V
1	1	CONTAM|P00761	24409.5	0.251		SWISS-PROT:P00761|TRYP_PIG Trypsin - Sus scrofa (Pig).	296	5			8537	2+	1045.56	-0.048	45.9082	0.9847	K.LSSPATLNSR.V
1	1	CONTAM|P00761	24409.5	0.251		SWISS-PROT:P00761|TRYP_PIG Trypsin - Sus scrofa (Pig).	296	5			8700	2+	1045.56	-0.044	42.0826	0.8438	K.LSSPATLNSR.V
1	1	CONTAM|P00761	24409.5	0.251		SWISS-PROT:P00761|TRYP_PIG Trypsin - Sus scrofa (Pig).	296	5			8865	2+	1045.56	-0.021	20.0849	1	K.LSSPATLNSR.V
1	1	CONTAM|P00761	24409.5	0.251		SWISS-PROT:P00761|TRYP_PIG Trypsin - Sus scrofa (Pig).	296	5			10877	2+	842.509	-0.016	18.9909	0.8588	R.VATVSLPR.S
1	1	CONTAM|P00761	24409.5	0.251		SWISS-PROT:P00761|TRYP_PIG Trypsin - Sus scrofa (Pig).	296	5			11041	2+	842.509	-0.015	17.804	0.9338	R.VATVSLPR.S
1	1	CONTAM|P00761	24409.5	0.251		SWISS-PROT:P00761|TRYP_PIG Trypsin - Sus scrofa (Pig).	296	5			11198	2+	842.509	-0.015	17.804	0.9094	R.VATVSLPR.S
1	1	CONTAM|P00761	24409.5	0.251		SWISS-PROT:P00761|TRYP_PIG Trypsin - Sus scrofa (Pig).	296	5			11360	2+	842.509	-0.015	17.804	0.6958	R.VATVSLPR.S
1	1	CONTAM|P00761	24409.5	0.251		SWISS-PROT:P00761|TRYP_PIG Trypsin - Sus scrofa (Pig).	296	5			11690	2+	842.509	-0.015	17.804	0.7623	R.VATVSLPR.S
1	1	CONTAM|P00761	24409.5	0.251		SWISS-PROT:P00761|TRYP_PIG Trypsin - Sus scrofa (Pig).	296	5			11855	2+	842.509	-0.015	17.804	0.9507	R.VATVSLPR.S
1	1	CONTAM|P00761	24409.5	0.251		SWISS-PROT:P00761|TRYP_PIG Trypsin - Sus scrofa (Pig).	296	5			12799	2+	842.509	-0.014	16.617	0.9331	R.VATVSLPR.S
1	1	CONTAM|P00761	24409.5	0.251		SWISS-PROT:P00761|TRYP_PIG Trypsin - Sus scrofa (Pig).	296	5			13302	2+	842.509	-0.015	17.804	0.9824	R.VATVSLPR.S
1	1	CONTAM|P00761	24409.5	0.251		SWISS-PROT:P00761|TRYP_PIG Trypsin - Sus scrofa (Pig).	296	5			14481	2+	842.509	-0.014	16.617	0.6634	R.VATVSLPR.S
1	1	CONTAM|P00761	24409.5	0.251		SWISS-PROT:P00761|TRYP_PIG Trypsin - Sus scrofa (Pig).	296	5			17448	3+	2211.1	-0.036	16.2815	0.94	R.LGEHNIDVLEGNEQFINAAK.I
1	1	CONTAM|P00761	24409.5	0.251		SWISS-PROT:P00761|TRYP_PIG Trypsin - Sus scrofa (Pig).	296	5			17604	3+	2211.1	-0.04	18.0905	1	R.LGEHNIDVLEGNEQFINAAK.I
1	1	CONTAM|P00761	24409.5	0.251		SWISS-PROT:P00761|TRYP_PIG Trypsin - Sus scrofa (Pig).	296	5			17730	2+	2211.1	0.946	24.4222	0.9938	R.LGEHNIDVLEGNEQFINAAK.I
1	1	CONTAM|P00761	24409.5	0.251		SWISS-PROT:P00761|TRYP_PIG Trypsin - Sus scrofa (Pig).	296	5			17761	3+	2211.1	0.944	25.3267	0.9902	R.LGEHNIDVLEGNEQFINAAK.I
1	1	CONTAM|P00761	24409.5	0.251		SWISS-PROT:P00761|TRYP_PIG Trypsin - Sus scrofa (Pig).	296	5			18081	2+	2211.1	-0.039	17.6382	1	R.LGEHNIDVLEGNEQFINAAK.I
1	1	CONTAM|P00761	24409.5	0.251		SWISS-PROT:P00761|TRYP_PIG Trypsin - Sus scrofa (Pig).	296	5			18102	3+	2211.1	-0.037	16.7337	1	R.LGEHNIDVLEGNEQFINAAK.I
1	1	CONTAM|P00761	24409.5	0.251		SWISS-PROT:P00761|TRYP_PIG Trypsin - Sus scrofa (Pig).	296	5			18245	2+	2211.1	-0.039	17.6382	1	R.LGEHNIDVLEGNEQFINAAK.I
1	1	CONTAM|P00761	24409.5	0.251		SWISS-PROT:P00761|TRYP_PIG Trypsin - Sus scrofa (Pig).	296	5			18267	3+	2211.1	-0.037	16.7337	1	R.LGEHNIDVLEGNEQFINAAK.I
1	1	CONTAM|P00761	24409.5	0.251		SWISS-PROT:P00761|TRYP_PIG Trypsin - Sus scrofa (Pig).	296	5			18598	3+	2211.1	0.945	24.8745	0.9971	R.LGEHNIDVLEGNEQFINAAK.I
1	1	CONTAM|P00761	24409.5	0.251		SWISS-PROT:P00761|TRYP_PIG Trypsin - Sus scrofa (Pig).	296	5			18765	3+	2211.1	0.941	26.6835	0.9956	R.LGEHNIDVLEGNEQFINAAK.I
1	1	CONTAM|P00761	24409.5	0.251		SWISS-PROT:P00761|TRYP_PIG Trypsin - Sus scrofa (Pig).	296	5			18936	3+	2211.1	-0.039	17.6382	1	R.LGEHNIDVLEGNEQFINAAK.I
1	1	CONTAM|P00761	24409.5	0.251		SWISS-PROT:P00761|TRYP_PIG Trypsin - Sus scrofa (Pig).	296	5			19287	3+	2211.1	-0.03	13.5679	0.9986	R.LGEHNIDVLEGNEQFINAAK.I
1	1	CONTAM|P00761	24409.5	0.251		SWISS-PROT:P00761|TRYP_PIG Trypsin - Sus scrofa (Pig).	296	5			19331	2+	2211.1	0.949	23.0654	0.6313	R.LGEHNIDVLEGNEQFINAAK.I
1	1	CONTAM|P00761	24409.5	0.251		SWISS-PROT:P00761|TRYP_PIG Trypsin - Sus scrofa (Pig).	296	5			19445	3+	2211.1	0.944	25.3267	0.9962	R.LGEHNIDVLEGNEQFINAAK.I
1	1	CONTAM|P00761	24409.5	0.251		SWISS-PROT:P00761|TRYP_PIG Trypsin - Sus scrofa (Pig).	296	5			19639	3+	2211.1	-0.04	18.0905	0.9966	R.LGEHNIDVLEGNEQFINAAK.I
1	1	CONTAM|P00761	24409.5	0.251		SWISS-PROT:P00761|TRYP_PIG Trypsin - Sus scrofa (Pig).	296	5			19931	3+	2299.18	-0.04	17.3975	0.9994	K.IITHPNFNGNTLDNDIM"LIK.L
1	1	CONTAM|P00761	24409.5	0.251		SWISS-PROT:P00761|TRYP_PIG Trypsin - Sus scrofa (Pig).	296	5			20084	3+	2299.18	-0.04	17.3975	0.9802	K.IITHPNFNGNTLDNDIM"LIK.L
1	1	CONTAM|P00761	24409.5	0.251		SWISS-PROT:P00761|TRYP_PIG Trypsin - Sus scrofa (Pig).	296	5			20461	2+	2299.18	-0.063	27.4011	0.981	K.IITHPNFNGNTLDNDIM"LIK.L
1	1	CONTAM|P00761	24409.5	0.251		SWISS-PROT:P00761|TRYP_PIG Trypsin - Sus scrofa (Pig).	296	5			20786	3+	2283.18	-0.04	17.5194	0.9999	K.IITHPNFNGNTLDNDIMLIK.L
1	1	CONTAM|P00761	24409.5	0.251		SWISS-PROT:P00761|TRYP_PIG Trypsin - Sus scrofa (Pig).	296	5			21486	2+	2299.18	-1.037	16.0927	0.735	K.IITHPNFNGNTLDNDIM"LIK.L
1	1	CONTAM|P00761	24409.5	0.251		SWISS-PROT:P00761|TRYP_PIG Trypsin - Sus scrofa (Pig).	296	5			26608	3+	2211.1	-0.036	16.2815	0.9989	R.LGEHNIDVLEGNEQFINAAK.I
1	1	CONTAM|P00761	24409.5	0.251		SWISS-PROT:P00761|TRYP_PIG Trypsin - Sus scrofa (Pig).	296	5			26860	3+	2211.1	0.967	14.9247	0.8001	R.LGEHNIDVLEGNEQFINAAK.I
1	1	CONTAM|P00761	24409.5	0.251		SWISS-PROT:P00761|TRYP_PIG Trypsin - Sus scrofa (Pig).	296	5			28559	3+	2211.1	1.967	14.9247	0.7682	R.LGEHNIDVLEGNEQFINAAK.I
1	1	CONTAM|P00761	24409.5	0.251		SWISS-PROT:P00761|TRYP_PIG Trypsin - Sus scrofa (Pig).	296	5			29163	3+	2211.1	0.971	13.1156	0.7146	R.LGEHNIDVLEGNEQFINAAK.I
1	1	CONTAM|P00761	24409.5	0.251		SWISS-PROT:P00761|TRYP_PIG Trypsin - Sus scrofa (Pig).	296	5			29668	3+	2211.1	-0.032	14.4724	0.6989	R.LGEHNIDVLEGNEQFINAAK.I
1	1	CONTAM|P00761	24409.5	0.251		SWISS-PROT:P00761|TRYP_PIG Trypsin - Sus scrofa (Pig).	296	5			30180	3+	2211.1	1.978	9.94978	0.9087	R.LGEHNIDVLEGNEQFINAAK.I
1	1	CONTAM|P00761	24409.5	0.251		SWISS-PROT:P00761|TRYP_PIG Trypsin - Sus scrofa (Pig).	296	5			8984	2+	1045.56	-0.02	19.1284	0.9993	K.LSSPATLNSR.V
1	1	CONTAM|P00761	24409.5	0.251		SWISS-PROT:P00761|TRYP_PIG Trypsin - Sus scrofa (Pig).	296	5			9147	2+	1045.56	-0.02	19.1284	1	K.LSSPATLNSR.V
1	1	CONTAM|P00761	24409.5	0.251		SWISS-PROT:P00761|TRYP_PIG Trypsin - Sus scrofa (Pig).	296	5			11239	2+	842.509	-0.014	16.617	0.7547	R.VATVSLPR.S
1	1	CONTAM|P00761	24409.5	0.251		SWISS-PROT:P00761|TRYP_PIG Trypsin - Sus scrofa (Pig).	296	5			11404	2+	842.509	-0.015	17.804	0.8593	R.VATVSLPR.S
1	1	CONTAM|P00761	24409.5	0.251		SWISS-PROT:P00761|TRYP_PIG Trypsin - Sus scrofa (Pig).	296	5			11570	2+	842.509	-0.015	17.804	0.9035	R.VATVSLPR.S
1	1	CONTAM|P00761	24409.5	0.251		SWISS-PROT:P00761|TRYP_PIG Trypsin - Sus scrofa (Pig).	296	5			12127	2+	842.509	-0.015	17.804	0.8727	R.VATVSLPR.S
1	1	CONTAM|P00761	24409.5	0.251		SWISS-PROT:P00761|TRYP_PIG Trypsin - Sus scrofa (Pig).	296	5			18004	3+	2211.1	0.944	25.3267	0.9882	R.LGEHNIDVLEGNEQFINAAK.I
1	1	CONTAM|P00761	24409.5	0.251		SWISS-PROT:P00761|TRYP_PIG Trypsin - Sus scrofa (Pig).	296	5			18436	3+	2211.1	-0.038	17.186	1	R.LGEHNIDVLEGNEQFINAAK.I
1	1	CONTAM|P00761	24409.5	0.251		SWISS-PROT:P00761|TRYP_PIG Trypsin - Sus scrofa (Pig).	296	5			18448	2+	2211.1	-0.032	14.4724	1	R.LGEHNIDVLEGNEQFINAAK.I
1	1	CONTAM|P00761	24409.5	0.251		SWISS-PROT:P00761|TRYP_PIG Trypsin - Sus scrofa (Pig).	296	5			18597	3+	2211.1	-0.037	16.7337	1	R.LGEHNIDVLEGNEQFINAAK.I
1	1	CONTAM|P00761	24409.5	0.251		SWISS-PROT:P00761|TRYP_PIG Trypsin - Sus scrofa (Pig).	296	5			18608	2+	2211.1	-0.039	17.6382	1	R.LGEHNIDVLEGNEQFINAAK.I
1	1	CONTAM|P00761	24409.5	0.251		SWISS-PROT:P00761|TRYP_PIG Trypsin - Sus scrofa (Pig).	296	5			18763	3+	2211.1	-0.041	18.5428	0.9996	R.LGEHNIDVLEGNEQFINAAK.I
1	1	CONTAM|P00761	24409.5	0.251		SWISS-PROT:P00761|TRYP_PIG Trypsin - Sus scrofa (Pig).	296	5			18892	2+	2211.1	0.948	23.5177	0.999	R.LGEHNIDVLEGNEQFINAAK.I
1	1	CONTAM|P00761	24409.5	0.251		SWISS-PROT:P00761|TRYP_PIG Trypsin - Sus scrofa (Pig).	296	5			18928	3+	2211.1	0.948	23.5177	0.9938	R.LGEHNIDVLEGNEQFINAAK.I
1	1	CONTAM|P00761	24409.5	0.251		SWISS-PROT:P00761|TRYP_PIG Trypsin - Sus scrofa (Pig).	296	5			19365	3+	2211.1	0.948	23.5177	0.9851	R.LGEHNIDVLEGNEQFINAAK.I
1	1	CONTAM|P00761	24409.5	0.251		SWISS-PROT:P00761|TRYP_PIG Trypsin - Sus scrofa (Pig).	296	5			19524	3+	2211.1	0.948	23.5177	0.8889	R.LGEHNIDVLEGNEQFINAAK.I
1	1	CONTAM|P00761	24409.5	0.251		SWISS-PROT:P00761|TRYP_PIG Trypsin - Sus scrofa (Pig).	296	5			19725	2+	2211.1	0.942	26.2312	0.6678	R.LGEHNIDVLEGNEQFINAAK.I
1	1	CONTAM|P00761	24409.5	0.251		SWISS-PROT:P00761|TRYP_PIG Trypsin - Sus scrofa (Pig).	296	5			19853	3+	2211.1	1.931	31.2061	0.968	R.LGEHNIDVLEGNEQFINAAK.I
1	1	CONTAM|P00761	24409.5	0.251		SWISS-PROT:P00761|TRYP_PIG Trypsin - Sus scrofa (Pig).	296	5			20401	3+	2299.18	-0.042	18.2674	0.98	K.IITHPNFNGNTLDNDIM"LIK.L
1	1	CONTAM|P00761	24409.5	0.251		SWISS-PROT:P00761|TRYP_PIG Trypsin - Sus scrofa (Pig).	296	5			21238	3+	2283.18	1.945	24.0892	0.9251	K.IITHPNFNGNTLDNDIMLIK.L
1	1	CONTAM|P00761	24409.5	0.251		SWISS-PROT:P00761|TRYP_PIG Trypsin - Sus scrofa (Pig).	296	5			21252	2+	2283.18	-0.036	15.7675	0.9501	K.IITHPNFNGNTLDNDIMLIK.L
1	1	CONTAM|P00761	24409.5	0.251		SWISS-PROT:P00761|TRYP_PIG Trypsin - Sus scrofa (Pig).	296	5			21402	3+	2283.18	-0.04	17.5194	0.9999	K.IITHPNFNGNTLDNDIMLIK.L
1	1	CONTAM|P00761	24409.5	0.251		SWISS-PROT:P00761|TRYP_PIG Trypsin - Sus scrofa (Pig).	296	5			22070	2+	2299.18	1.978	9.56865	0.9757	K.IITHPNFNGNTLDNDIM"LIK.L
1	1	CONTAM|P00761	24409.5	0.251		SWISS-PROT:P00761|TRYP_PIG Trypsin - Sus scrofa (Pig).	296	5			23632	2+	2211.1	-1.07	31.6584	0.9913	R.LGEHNIDVLEGNEQFINAAK.I
1	1	CONTAM|P00761	24409.5	0.251		SWISS-PROT:P00761|TRYP_PIG Trypsin - Sus scrofa (Pig).	296	5			8011	2+	1045.56	-0.02	19.1284	1	K.LSSPATLNSR.V
1	1	CONTAM|P00761	24409.5	0.251		SWISS-PROT:P00761|TRYP_PIG Trypsin - Sus scrofa (Pig).	296	5			10363	2+	842.509	-0.015	17.804	0.868	R.VATVSLPR.S
1	1	CONTAM|P00761	24409.5	0.251		SWISS-PROT:P00761|TRYP_PIG Trypsin - Sus scrofa (Pig).	296	5			10527	2+	842.509	-0.015	17.804	0.7141	R.VATVSLPR.S
1	1	CONTAM|P00761	24409.5	0.251		SWISS-PROT:P00761|TRYP_PIG Trypsin - Sus scrofa (Pig).	296	5			10698	2+	842.509	-0.015	17.804	0.9986	R.VATVSLPR.S
1	1	CONTAM|P00761	24409.5	0.251		SWISS-PROT:P00761|TRYP_PIG Trypsin - Sus scrofa (Pig).	296	5			17786	2+	2211.1	1.952	21.7086	0.9544	R.LGEHNIDVLEGNEQFINAAK.I
1	1	CONTAM|P00761	24409.5	0.251		SWISS-PROT:P00761|TRYP_PIG Trypsin - Sus scrofa (Pig).	296	5			17854	3+	2211.1	0.941	26.6835	0.9645	R.LGEHNIDVLEGNEQFINAAK.I
1	1	CONTAM|P00761	24409.5	0.251		SWISS-PROT:P00761|TRYP_PIG Trypsin - Sus scrofa (Pig).	296	5			18202	3+	2211.1	-0.039	17.6382	1	R.LGEHNIDVLEGNEQFINAAK.I
1	1	CONTAM|P00761	24409.5	0.251		SWISS-PROT:P00761|TRYP_PIG Trypsin - Sus scrofa (Pig).	296	5			18207	2+	2211.1	-0.047	21.2563	1	R.LGEHNIDVLEGNEQFINAAK.I
1	1	CONTAM|P00761	24409.5	0.251		SWISS-PROT:P00761|TRYP_PIG Trypsin - Sus scrofa (Pig).	296	5			18377	3+	2211.1	-0.038	17.186	0.9995	R.LGEHNIDVLEGNEQFINAAK.I
1	1	CONTAM|P00761	24409.5	0.251		SWISS-PROT:P00761|TRYP_PIG Trypsin - Sus scrofa (Pig).	296	5			18379	2+	2211.1	-0.036	16.2815	1	R.LGEHNIDVLEGNEQFINAAK.I
1	1	CONTAM|P00761	24409.5	0.251		SWISS-PROT:P00761|TRYP_PIG Trypsin - Sus scrofa (Pig).	296	5			19279	3+	2211.1	0.947	23.9699	0.9943	R.LGEHNIDVLEGNEQFINAAK.I
1	1	CONTAM|P00761	24409.5	0.251		SWISS-PROT:P00761|TRYP_PIG Trypsin - Sus scrofa (Pig).	296	5			19449	3+	2211.1	0.948	23.5177	0.9979	R.LGEHNIDVLEGNEQFINAAK.I
1	1	CONTAM|P00761	24409.5	0.251		SWISS-PROT:P00761|TRYP_PIG Trypsin - Sus scrofa (Pig).	296	5			19782	3+	2299.18	-0.041	17.8325	0.9824	K.IITHPNFNGNTLDNDIM"LIK.L
1	1	CONTAM|P00761	24409.5	0.251		SWISS-PROT:P00761|TRYP_PIG Trypsin - Sus scrofa (Pig).	296	5			20055	2+	2283.18	-0.041	17.9574	1	K.IITHPNFNGNTLDNDIMLIK.L
1	1	CONTAM|P00761	24409.5	0.251		SWISS-PROT:P00761|TRYP_PIG Trypsin - Sus scrofa (Pig).	296	5			20240	3+	2283.18	0.947	23.2132	0.981	K.IITHPNFNGNTLDNDIMLIK.L
1	1	CONTAM|P00761	24409.5	0.251		SWISS-PROT:P00761|TRYP_PIG Trypsin - Sus scrofa (Pig).	296	5			10107	2+	842.509	-0.015	17.804	0.7807	R.VATVSLPR.S
1	1	CONTAM|P00761	24409.5	0.251		SWISS-PROT:P00761|TRYP_PIG Trypsin - Sus scrofa (Pig).	296	5			10267	2+	842.509	-0.015	17.804	0.9515	R.VATVSLPR.S
1	1	CONTAM|P00761	24409.5	0.251		SWISS-PROT:P00761|TRYP_PIG Trypsin - Sus scrofa (Pig).	296	5			10432	2+	842.509	-0.015	17.804	0.9215	R.VATVSLPR.S
1	1	CONTAM|P00761	24409.5	0.251		SWISS-PROT:P00761|TRYP_PIG Trypsin - Sus scrofa (Pig).	296	5			10601	2+	842.509	-0.015	17.804	0.6955	R.VATVSLPR.S
1	1	CONTAM|P00761	24409.5	0.251		SWISS-PROT:P00761|TRYP_PIG Trypsin - Sus scrofa (Pig).	296	5			17393	2+	2211.1	1.952	21.7086	0.9847	R.LGEHNIDVLEGNEQFINAAK.I
1	1	CONTAM|P00761	24409.5	0.251		SWISS-PROT:P00761|TRYP_PIG Trypsin - Sus scrofa (Pig).	296	5			17947	2+	2211.1	-0.042	18.995	1	R.LGEHNIDVLEGNEQFINAAK.I
1	1	CONTAM|P00761	24409.5	0.251		SWISS-PROT:P00761|TRYP_PIG Trypsin - Sus scrofa (Pig).	296	5			18002	3+	2211.1	-0.039	17.6382	1	R.LGEHNIDVLEGNEQFINAAK.I
1	1	CONTAM|P00761	24409.5	0.251		SWISS-PROT:P00761|TRYP_PIG Trypsin - Sus scrofa (Pig).	296	5			18250	3+	2211.1	-0.958	18.995	0.9363	R.LGEHNIDVLEGNEQFINAAK.I
1	1	CONTAM|P00761	24409.5	0.251		SWISS-PROT:P00761|TRYP_PIG Trypsin - Sus scrofa (Pig).	296	5			18307	2+	2211.1	0.945	24.8745	0.9859	R.LGEHNIDVLEGNEQFINAAK.I
1	1	CONTAM|P00761	24409.5	0.251		SWISS-PROT:P00761|TRYP_PIG Trypsin - Sus scrofa (Pig).	296	5			19269	3+	2299.18	-0.041	17.8325	0.9992	K.IITHPNFNGNTLDNDIM"LIK.L
1	1	CONTAM|P00761	24409.5	0.251		SWISS-PROT:P00761|TRYP_PIG Trypsin - Sus scrofa (Pig).	296	5			19446	2+	2283.18	-0.043	18.8334	1	K.IITHPNFNGNTLDNDIMLIK.L
1	1	CONTAM|P00761	24409.5	0.251		SWISS-PROT:P00761|TRYP_PIG Trypsin - Sus scrofa (Pig).	296	5			19461	2+	2299.18	0.958	18.2674	0.6746	K.IITHPNFNGNTLDNDIM"LIK.L
1	1	CONTAM|P00761	24409.5	0.251		SWISS-PROT:P00761|TRYP_PIG Trypsin - Sus scrofa (Pig).	296	5			21269	3+	2283.18	0.941	25.8412	0.8685	K.IITHPNFNGNTLDNDIMLIK.L
1	1	CONTAM|P00761	24409.5	0.251		SWISS-PROT:P00761|TRYP_PIG Trypsin - Sus scrofa (Pig).	296	5			21316	2+	2283.18	0.945	24.0892	0.8776	K.IITHPNFNGNTLDNDIMLIK.L
1	1	CONTAM|P00761	24409.5	0.251		SWISS-PROT:P00761|TRYP_PIG Trypsin - Sus scrofa (Pig).	296	5			21494	2+	2283.18	0.953	20.5853	0.9699	K.IITHPNFNGNTLDNDIMLIK.L
1	1	CONTAM|P00761	24409.5	0.251		SWISS-PROT:P00761|TRYP_PIG Trypsin - Sus scrofa (Pig).	296	5			8460	2+	1045.56	-0.019	18.172	0.9991	K.LSSPATLNSR.V
1	1	CONTAM|P00761	24409.5	0.251		SWISS-PROT:P00761|TRYP_PIG Trypsin - Sus scrofa (Pig).	296	5			10459	2+	842.509	-0.016	18.9909	0.8545	R.VATVSLPR.S
1	1	CONTAM|P00761	24409.5	0.251		SWISS-PROT:P00761|TRYP_PIG Trypsin - Sus scrofa (Pig).	296	5			10631	2+	842.509	-0.015	17.804	0.937	R.VATVSLPR.S
1	1	CONTAM|P00761	24409.5	0.251		SWISS-PROT:P00761|TRYP_PIG Trypsin - Sus scrofa (Pig).	296	5			10801	2+	842.509	-0.014	16.617	0.9945	R.VATVSLPR.S
1	1	CONTAM|P00761	24409.5	0.251		SWISS-PROT:P00761|TRYP_PIG Trypsin - Sus scrofa (Pig).	296	5			17851	3+	2211.1	0.945	24.8745	0.9506	R.LGEHNIDVLEGNEQFINAAK.I
1	1	CONTAM|P00761	24409.5	0.251		SWISS-PROT:P00761|TRYP_PIG Trypsin - Sus scrofa (Pig).	296	5			18309	2+	2211.1	-0.036	16.2815	1	R.LGEHNIDVLEGNEQFINAAK.I
1	1	CONTAM|P00761	24409.5	0.251		SWISS-PROT:P00761|TRYP_PIG Trypsin - Sus scrofa (Pig).	296	5			18421	3+	2211.1	-0.038	17.186	1	R.LGEHNIDVLEGNEQFINAAK.I
1	1	CONTAM|P00761	24409.5	0.251		SWISS-PROT:P00761|TRYP_PIG Trypsin - Sus scrofa (Pig).	296	5			18470	2+	2211.1	-0.041	18.5428	1	R.LGEHNIDVLEGNEQFINAAK.I
1	1	CONTAM|P00761	24409.5	0.251		SWISS-PROT:P00761|TRYP_PIG Trypsin - Sus scrofa (Pig).	296	5			18587	3+	2211.1	0.971	13.1156	0.9986	R.LGEHNIDVLEGNEQFINAAK.I
1	1	CONTAM|P00761	24409.5	0.251		SWISS-PROT:P00761|TRYP_PIG Trypsin - Sus scrofa (Pig).	296	5			18775	3+	2211.1	0.947	23.9699	0.617	R.LGEHNIDVLEGNEQFINAAK.I
1	1	CONTAM|P00761	24409.5	0.251		SWISS-PROT:P00761|TRYP_PIG Trypsin - Sus scrofa (Pig).	296	5			20894	2+	2283.18	-0.041	17.9574	1	K.IITHPNFNGNTLDNDIMLIK.L
1	1	CONTAM|P00761	24409.5	0.251		SWISS-PROT:P00761|TRYP_PIG Trypsin - Sus scrofa (Pig).	296	5			20938	3+	2283.18	-0.041	17.9574	0.9999	K.IITHPNFNGNTLDNDIMLIK.L
1	1	CONTAM|P00761	24409.5	0.251		SWISS-PROT:P00761|TRYP_PIG Trypsin - Sus scrofa (Pig).	296	5			21119	2+	2283.18	0.949	22.3373	0.6802	K.IITHPNFNGNTLDNDIMLIK.L
2	1	CONTAM|P20930, sp|P20930|FILA_HUMAN	435169.5365199921, 435169.5365199921	0.148	FLG, FLG	Filaggrin, Filaggrin	27	18			1116	3+	1659.73	-0.029	17.4727	1	R.SGHSGSHHSHTTSQGR.S
2	1	CONTAM|P20930, sp|P20930|FILA_HUMAN	435169.5365199921, 435169.5365199921	0.148	FLG, FLG	Filaggrin, Filaggrin	27	18			2477	3+	1839.83	-1.018	9.7835	1	R.HTQTSSGGQAASSHEQAR.S
2	1	CONTAM|P20930, sp|P20930|FILA_HUMAN	435169.5365199921, 435169.5365199921	0.148	FLG, FLG	Filaggrin, Filaggrin	27	18			2799	3+	1810.81	-0.034	18.7762	1	R.HAETSSGGQAASSHEQAR.S
2	1	CONTAM|P20930, sp|P20930|FILA_HUMAN	435169.5365199921, 435169.5365199921	0.148	FLG, FLG	Filaggrin, Filaggrin	27	18			3380	3+	1801.81	-0.035	19.425	0.9997	R.HAETSSGGQAASSQEQAR.S
2	1	CONTAM|P20930, sp|P20930|FILA_HUMAN	435169.5365199921, 435169.5365199921	0.148	FLG, FLG	Filaggrin, Filaggrin	27	18			3434	2+	1801.81	0.972	15.54	0.9055	R.HAETSSGGQAASSQEQAR.S
2	1	CONTAM|P20930, sp|P20930|FILA_HUMAN	435169.5365199921, 435169.5365199921	0.148	FLG, FLG	Filaggrin, Filaggrin	27	18			3795	3+	1363.68	-0.028	20.5326	0.9961	R.HSGIGHGQASSAVR.D
2	1	CONTAM|P20930, sp|P20930|FILA_HUMAN	435169.5365199921, 435169.5365199921	0.148	FLG, FLG	Filaggrin, Filaggrin	27	18			3940	3+	1363.68	-0.028	20.5326	0.9322	R.HSGIGHGQASSAVR.D
2	1	CONTAM|P20930, sp|P20930|FILA_HUMAN	435169.5365199921, 435169.5365199921	0.148	FLG, FLG	Filaggrin, Filaggrin	27	18			4276	2+	1328.62	-0.022	16.5585	0.9994	R.HSASQEGQDTIR.G
2	1	CONTAM|P20930, sp|P20930|FILA_HUMAN	435169.5365199921, 435169.5365199921	0.148	FLG, FLG	Filaggrin, Filaggrin	27	18			4316	3+	1328.62	-0.026	19.5692	0.9975	R.HSASQEGQDTIR.G
2	1	CONTAM|P20930, sp|P20930|FILA_HUMAN	435169.5365199921, 435169.5365199921	0.148	FLG, FLG	Filaggrin, Filaggrin	27	18			4408	3+	2235.9	-0.037	16.5482	0.9272	R.NQGSSVSQDSDSQGHSEDSER.W
2	1	CONTAM|P20930, sp|P20930|FILA_HUMAN	435169.5365199921, 435169.5365199921	0.148	FLG, FLG	Filaggrin, Filaggrin	27	18			4844	2+	1220.55	-0.022	18.0247	0.977	R.QDSSVVGDSGNR.G
2	1	CONTAM|P20930, sp|P20930|FILA_HUMAN	435169.5365199921, 435169.5365199921	0.148	FLG, FLG	Filaggrin, Filaggrin	27	18			5240	2+	1309.66	-0.024	18.3254	0.9689	R.HSLVGQGQSSGPR.T
2	1	CONTAM|P20930, sp|P20930|FILA_HUMAN	435169.5365199921, 435169.5365199921	0.148	FLG, FLG	Filaggrin, Filaggrin	27	18			6136	2+	2105.81	0.963	17.5704	1	R.Q^GSSVSQDSDSEGHSEDSER.W
2	1	CONTAM|P20930, sp|P20930|FILA_HUMAN	435169.5365199921, 435169.5365199921	0.148	FLG, FLG	Filaggrin, Filaggrin	27	18			9364	2+	1201.59	-0.023	19.1414	0.9988	K.LAQAYYESTR.K
2	1	CONTAM|P20930, sp|P20930|FILA_HUMAN	435169.5365199921, 435169.5365199921	0.148	FLG, FLG	Filaggrin, Filaggrin	27	18			9527	2+	1201.59	-0.022	18.3091	1	K.LAQAYYESTR.K
2	1	CONTAM|P20930, sp|P20930|FILA_HUMAN	435169.5365199921, 435169.5365199921	0.148	FLG, FLG	Filaggrin, Filaggrin	27	18			11374	2+	1655.74	0.969	18.7227	0.9883	K.Q^SESSHGWTGPSTGVR.Q
2	1	CONTAM|P20930, sp|P20930|FILA_HUMAN	435169.5365199921, 435169.5365199921	0.148	FLG, FLG	Filaggrin, Filaggrin	27	18			12823	3+	1867.75	-0.034	18.2037	0.9999	R.HGSYGSADYDYGESGFR.H
2	1	CONTAM|P20930, sp|P20930|FILA_HUMAN	435169.5365199921, 435169.5365199921	0.148	FLG, FLG	Filaggrin, Filaggrin	27	18			16947	3+	2514.05	0.96	15.9106	0.9716	K.NPDDPDM"VDVFM"DHLDIDHNK.K
2	1	CONTAM|P20930, sp|P20930|FILA_HUMAN	435169.5365199921, 435169.5365199921	0.148	FLG, FLG	Filaggrin, Filaggrin	27	18			20422	3+	2498.06	-0.045	18.014	0.6601	K.NPDDPDMVDVFM"DHLDIDHNK.K
2	1	CONTAM|P20930, sp|P20930|FILA_HUMAN	435169.5365199921, 435169.5365199921	0.148	FLG, FLG	Filaggrin, Filaggrin	27	18			24035	3+	2482.07	-0.048	19.3387	1	K.NPDDPDMVDVFMDHLDIDHNK.K
2	1	CONTAM|P20930, sp|P20930|FILA_HUMAN	435169.5365199921, 435169.5365199921	0.148	FLG, FLG	Filaggrin, Filaggrin	27	18			24196	3+	2482.07	-0.039	15.7127	0.9995	K.NPDDPDMVDVFMDHLDIDHNK.K
2	1	CONTAM|P20930, sp|P20930|FILA_HUMAN	435169.5365199921, 435169.5365199921	0.148	FLG, FLG	Filaggrin, Filaggrin	27	18			29872	3+	1646.89	-0.022	13.3585	0.9994	K.KIDFTEFLLM"VFK.L
2	1	CONTAM|P20930, sp|P20930|FILA_HUMAN	435169.5365199921, 435169.5365199921	0.148	FLG, FLG	Filaggrin, Filaggrin	27	18			29897	2+	1646.89	-0.03	18.2162	1	K.KIDFTEFLLM"VFK.L
2	1	CONTAM|P20930, sp|P20930|FILA_HUMAN	435169.5365199921, 435169.5365199921	0.148	FLG, FLG	Filaggrin, Filaggrin	27	18			30029	3+	1646.89	-0.03	18.2162	0.9997	K.KIDFTEFLLM"VFK.L
2	1	CONTAM|P20930, sp|P20930|FILA_HUMAN	435169.5365199921, 435169.5365199921	0.148	FLG, FLG	Filaggrin, Filaggrin	27	18			30052	2+	1646.89	-0.028	17.0018	1	K.KIDFTEFLLM"VFK.L
2	1	CONTAM|P20930, sp|P20930|FILA_HUMAN	435169.5365199921, 435169.5365199921	0.148	FLG, FLG	Filaggrin, Filaggrin	27	18			31538	3+	2685.36	-0.045	16.7575	0.9978	K.IDFTEFLLMVFKLAQAYYESTR.K
2	1	CONTAM|P20930, sp|P20930|FILA_HUMAN	435169.5365199921, 435169.5365199921	0.148	FLG, FLG	Filaggrin, Filaggrin	27	18			29863	3+	2685.36	-0.048	17.8747	1	K.IDFTEFLLMVFKLAQAYYESTR.K
3	1	CONTAM|P41361	52347.1	0.144		SWISS-PROT:P41361 (Bos taurus) Antithrombin-III precursor	75	7			11277	2+	911.531	-0.013	14.2617	0.9997	K.LPGIVAEGR.D
3	1	CONTAM|P41361	52347.1	0.144		SWISS-PROT:P41361 (Bos taurus) Antithrombin-III precursor	75	7			11447	2+	911.531	-0.016	17.5529	1	K.LPGIVAEGR.D
3	1	CONTAM|P41361	52347.1	0.144		SWISS-PROT:P41361 (Bos taurus) Antithrombin-III precursor	75	7			11610	2+	911.531	-0.016	17.5529	1	K.LPGIVAEGR.D
3	1	CONTAM|P41361	52347.1	0.144		SWISS-PROT:P41361 (Bos taurus) Antithrombin-III precursor	75	7			11787	2+	911.531	-0.016	17.5529	1	K.LPGIVAEGR.D
3	1	CONTAM|P41361	52347.1	0.144		SWISS-PROT:P41361 (Bos taurus) Antithrombin-III precursor	75	7			11981	2+	911.531	-0.018	19.747	0.9975	K.LPGIVAEGR.D
3	1	CONTAM|P41361	52347.1	0.144		SWISS-PROT:P41361 (Bos taurus) Antithrombin-III precursor	75	7			18513	2+	1340.66	-0.022	16.4098	1	K.TSDQIHFFFAK.L
3	1	CONTAM|P41361	52347.1	0.144		SWISS-PROT:P41361 (Bos taurus) Antithrombin-III precursor	75	7			18644	3+	1340.66	-0.023	17.1557	0.6304	K.TSDQIHFFFAK.L
3	1	CONTAM|P41361	52347.1	0.144		SWISS-PROT:P41361 (Bos taurus) Antithrombin-III precursor	75	7			18688	2+	1340.66	-0.022	16.4098	1	K.TSDQIHFFFAK.L
3	1	CONTAM|P41361	52347.1	0.144		SWISS-PROT:P41361 (Bos taurus) Antithrombin-III precursor	75	7			18866	2+	1340.66	-0.024	17.9016	1	K.TSDQIHFFFAK.L
3	1	CONTAM|P41361	52347.1	0.144		SWISS-PROT:P41361 (Bos taurus) Antithrombin-III precursor	75	7			23158	2+	1314.73	-0.024	18.2546	1	K.GDDITMVLILPK.L
3	1	CONTAM|P41361	52347.1	0.144		SWISS-PROT:P41361 (Bos taurus) Antithrombin-III precursor	75	7			23319	2+	1314.73	-0.023	17.494	1	K.GDDITMVLILPK.L
3	1	CONTAM|P41361	52347.1	0.144		SWISS-PROT:P41361 (Bos taurus) Antithrombin-III precursor	75	7			23490	2+	1314.73	-0.022	16.7334	1	K.GDDITMVLILPK.L
3	1	CONTAM|P41361	52347.1	0.144		SWISS-PROT:P41361 (Bos taurus) Antithrombin-III precursor	75	7			23667	2+	1314.73	-0.024	18.2546	0.9999	K.GDDITMVLILPK.L
3	1	CONTAM|P41361	52347.1	0.144		SWISS-PROT:P41361 (Bos taurus) Antithrombin-III precursor	75	7			24049	2+	1314.73	-0.136	103.443	0.7101	K.GDDITMVLILPK.L
3	1	CONTAM|P41361	52347.1	0.144		SWISS-PROT:P41361 (Bos taurus) Antithrombin-III precursor	75	7			9312	2+	917.52	-0.016	17.4383	0.7746	R.RVWELSK.A
3	1	CONTAM|P41361	52347.1	0.144		SWISS-PROT:P41361 (Bos taurus) Antithrombin-III precursor	75	7			10847	2+	911.531	-0.017	18.6499	0.9993	K.LPGIVAEGR.D
3	1	CONTAM|P41361	52347.1	0.144		SWISS-PROT:P41361 (Bos taurus) Antithrombin-III precursor	75	7			11018	2+	911.531	-0.017	18.6499	1	K.LPGIVAEGR.D
3	1	CONTAM|P41361	52347.1	0.144		SWISS-PROT:P41361 (Bos taurus) Antithrombin-III precursor	75	7			11194	2+	911.531	-0.016	17.5529	1	K.LPGIVAEGR.D
3	1	CONTAM|P41361	52347.1	0.144		SWISS-PROT:P41361 (Bos taurus) Antithrombin-III precursor	75	7			11370	2+	911.531	-0.016	17.5529	1	K.LPGIVAEGR.D
3	1	CONTAM|P41361	52347.1	0.144		SWISS-PROT:P41361 (Bos taurus) Antithrombin-III precursor	75	7			18136	2+	1340.66	-0.024	17.9016	1	K.TSDQIHFFFAK.L
3	1	CONTAM|P41361	52347.1	0.144		SWISS-PROT:P41361 (Bos taurus) Antithrombin-III precursor	75	7			23230	2+	1314.73	-0.024	18.2546	0.9998	K.GDDITMVLILPK.L
3	1	CONTAM|P41361	52347.1	0.144		SWISS-PROT:P41361 (Bos taurus) Antithrombin-III precursor	75	7			11429	2+	911.531	-0.016	17.5529	1	K.LPGIVAEGR.D
3	1	CONTAM|P41361	52347.1	0.144		SWISS-PROT:P41361 (Bos taurus) Antithrombin-III precursor	75	7			11593	2+	911.531	-0.017	18.6499	1	K.LPGIVAEGR.D
3	1	CONTAM|P41361	52347.1	0.144		SWISS-PROT:P41361 (Bos taurus) Antithrombin-III precursor	75	7			11759	2+	911.531	-0.016	17.5529	1	K.LPGIVAEGR.D
3	1	CONTAM|P41361	52347.1	0.144		SWISS-PROT:P41361 (Bos taurus) Antithrombin-III precursor	75	7			18358	2+	1340.66	-0.023	17.1557	1	K.TSDQIHFFFAK.L
3	1	CONTAM|P41361	52347.1	0.144		SWISS-PROT:P41361 (Bos taurus) Antithrombin-III precursor	75	7			18522	2+	1340.66	-0.023	17.1557	1	K.TSDQIHFFFAK.L
3	1	CONTAM|P41361	52347.1	0.144		SWISS-PROT:P41361 (Bos taurus) Antithrombin-III precursor	75	7			22893	2+	1314.73	-0.023	17.494	0.9996	K.GDDITMVLILPK.L
3	1	CONTAM|P41361	52347.1	0.144		SWISS-PROT:P41361 (Bos taurus) Antithrombin-III precursor	75	7			11470	2+	911.531	-0.017	18.6499	1	K.LPGIVAEGR.D
3	1	CONTAM|P41361	52347.1	0.144		SWISS-PROT:P41361 (Bos taurus) Antithrombin-III precursor	75	7			11627	2+	911.531	-0.017	18.6499	1	K.LPGIVAEGR.D
3	1	CONTAM|P41361	52347.1	0.144		SWISS-PROT:P41361 (Bos taurus) Antithrombin-III precursor	75	7			18046	2+	1340.66	-0.024	17.9016	1	K.TSDQIHFFFAK.L
3	1	CONTAM|P41361	52347.1	0.144		SWISS-PROT:P41361 (Bos taurus) Antithrombin-III precursor	75	7			18209	2+	1340.66	-0.023	17.1557	1	K.TSDQIHFFFAK.L
3	1	CONTAM|P41361	52347.1	0.144		SWISS-PROT:P41361 (Bos taurus) Antithrombin-III precursor	75	7			22116	2+	1314.73	-0.024	18.2546	0.9999	K.GDDITMVLILPK.L
3	1	CONTAM|P41361	52347.1	0.144		SWISS-PROT:P41361 (Bos taurus) Antithrombin-III precursor	75	7			11476	2+	911.531	-0.017	18.6499	1	K.LPGIVAEGR.D
3	1	CONTAM|P41361	52347.1	0.144		SWISS-PROT:P41361 (Bos taurus) Antithrombin-III precursor	75	7			18562	2+	1340.66	-0.025	18.6475	0.8968	K.TSDQIHFFFAK.L
3	1	CONTAM|P41361	52347.1	0.144		SWISS-PROT:P41361 (Bos taurus) Antithrombin-III precursor	75	7			11753	2+	911.531	0.862	151.394	0.9988	K.LPGIVAEGR.D
3	1	CONTAM|P41361	52347.1	0.144		SWISS-PROT:P41361 (Bos taurus) Antithrombin-III precursor	75	7			11933	2+	911.531	-1.097	106.414	0.9743	K.LPGIVAEGR.D
3	1	CONTAM|P41361	52347.1	0.144		SWISS-PROT:P41361 (Bos taurus) Antithrombin-III precursor	75	7			7028	2+	839.415	-0.016	19.0609	0.8535	K.FDTISEK.T
3	1	CONTAM|P41361	52347.1	0.144		SWISS-PROT:P41361 (Bos taurus) Antithrombin-III precursor	75	7			10966	2+	911.531	-0.016	17.5529	1	K.LPGIVAEGR.D
3	1	CONTAM|P41361	52347.1	0.144		SWISS-PROT:P41361 (Bos taurus) Antithrombin-III precursor	75	7			11134	2+	911.531	-0.017	18.6499	1	K.LPGIVAEGR.D
3	1	CONTAM|P41361	52347.1	0.144		SWISS-PROT:P41361 (Bos taurus) Antithrombin-III precursor	75	7			11297	2+	911.531	-0.017	18.6499	1	K.LPGIVAEGR.D
3	1	CONTAM|P41361	52347.1	0.144		SWISS-PROT:P41361 (Bos taurus) Antithrombin-III precursor	75	7			11475	2+	911.531	-0.017	18.6499	1	K.LPGIVAEGR.D
3	1	CONTAM|P41361	52347.1	0.144		SWISS-PROT:P41361 (Bos taurus) Antithrombin-III precursor	75	7			17482	2+	1340.66	-0.024	17.9016	1	K.TSDQIHFFFAK.L
3	1	CONTAM|P41361	52347.1	0.144		SWISS-PROT:P41361 (Bos taurus) Antithrombin-III precursor	75	7			17658	2+	1340.66	-0.024	17.9016	1	K.TSDQIHFFFAK.L
3	1	CONTAM|P41361	52347.1	0.144		SWISS-PROT:P41361 (Bos taurus) Antithrombin-III precursor	75	7			17827	2+	1340.66	-0.024	17.9016	1	K.TSDQIHFFFAK.L
3	1	CONTAM|P41361	52347.1	0.144		SWISS-PROT:P41361 (Bos taurus) Antithrombin-III precursor	75	7			22831	2+	1314.73	-0.024	18.2546	0.9999	K.GDDITMVLILPK.L
3	1	CONTAM|P41361	52347.1	0.144		SWISS-PROT:P41361 (Bos taurus) Antithrombin-III precursor	75	7			23005	2+	1314.73	-0.024	18.2546	1	K.GDDITMVLILPK.L
3	1	CONTAM|P41361	52347.1	0.144		SWISS-PROT:P41361 (Bos taurus) Antithrombin-III precursor	75	7			23187	2+	1314.73	-0.021	15.9728	0.9998	K.GDDITMVLILPK.L
3	1	CONTAM|P41361	52347.1	0.144		SWISS-PROT:P41361 (Bos taurus) Antithrombin-III precursor	75	7			23380	2+	1314.73	-0.025	19.0153	1	K.GDDITMVLILPK.L
3	1	CONTAM|P41361	52347.1	0.144		SWISS-PROT:P41361 (Bos taurus) Antithrombin-III precursor	75	7			10929	2+	911.531	-0.017	18.6499	1	K.LPGIVAEGR.D
3	1	CONTAM|P41361	52347.1	0.144		SWISS-PROT:P41361 (Bos taurus) Antithrombin-III precursor	75	7			11099	2+	911.531	-0.017	18.6499	1	K.LPGIVAEGR.D
3	1	CONTAM|P41361	52347.1	0.144		SWISS-PROT:P41361 (Bos taurus) Antithrombin-III precursor	75	7			11351	2+	911.531	0.971	31.8146	0.8718	K.LPGIVAEGR.D
3	1	CONTAM|P41361	52347.1	0.144		SWISS-PROT:P41361 (Bos taurus) Antithrombin-III precursor	75	7			17202	3+	1340.66	-0.026	19.3934	0.7083	K.TSDQIHFFFAK.L
3	1	CONTAM|P41361	52347.1	0.144		SWISS-PROT:P41361 (Bos taurus) Antithrombin-III precursor	75	7			17374	3+	1340.66	-0.025	18.6475	0.6286	K.TSDQIHFFFAK.L
3	1	CONTAM|P41361	52347.1	0.144		SWISS-PROT:P41361 (Bos taurus) Antithrombin-III precursor	75	7			17541	3+	1340.66	-0.026	19.3934	0.8047	K.TSDQIHFFFAK.L
3	1	CONTAM|P41361	52347.1	0.144		SWISS-PROT:P41361 (Bos taurus) Antithrombin-III precursor	75	7			22403	2+	1314.73	-0.024	18.2546	0.9973	K.GDDITMVLILPK.L
3	1	CONTAM|P41361	52347.1	0.144		SWISS-PROT:P41361 (Bos taurus) Antithrombin-III precursor	75	7			22566	2+	1314.73	-0.026	19.7759	0.9996	K.GDDITMVLILPK.L
3	1	CONTAM|P41361	52347.1	0.144		SWISS-PROT:P41361 (Bos taurus) Antithrombin-III precursor	75	7			10045	2+	911.531	-0.016	17.5529	0.9999	K.LPGIVAEGR.D
3	1	CONTAM|P41361	52347.1	0.144		SWISS-PROT:P41361 (Bos taurus) Antithrombin-III precursor	75	7			11110	2+	911.531	-0.016	17.5529	1	K.LPGIVAEGR.D
3	1	CONTAM|P41361	52347.1	0.144		SWISS-PROT:P41361 (Bos taurus) Antithrombin-III precursor	75	7			11273	2+	911.531	-0.016	17.5529	1	K.LPGIVAEGR.D
3	1	CONTAM|P41361	52347.1	0.144		SWISS-PROT:P41361 (Bos taurus) Antithrombin-III precursor	75	7			11436	2+	911.531	-0.016	17.5529	1	K.LPGIVAEGR.D
3	1	CONTAM|P41361	52347.1	0.144		SWISS-PROT:P41361 (Bos taurus) Antithrombin-III precursor	75	7			11601	2+	911.531	-0.017	18.6499	1	K.LPGIVAEGR.D
3	1	CONTAM|P41361	52347.1	0.144		SWISS-PROT:P41361 (Bos taurus) Antithrombin-III precursor	75	7			11835	2+	911.531	-0.017	18.6499	0.9999	K.LPGIVAEGR.D
3	1	CONTAM|P41361	52347.1	0.144		SWISS-PROT:P41361 (Bos taurus) Antithrombin-III precursor	75	7			11999	2+	911.531	-0.017	18.6499	1	K.LPGIVAEGR.D
3	1	CONTAM|P41361	52347.1	0.144		SWISS-PROT:P41361 (Bos taurus) Antithrombin-III precursor	75	7			12620	2+	911.531	-0.018	19.747	0.9968	K.LPGIVAEGR.D
3	1	CONTAM|P41361	52347.1	0.144		SWISS-PROT:P41361 (Bos taurus) Antithrombin-III precursor	75	7			18312	2+	1340.66	-0.022	16.4098	1	K.TSDQIHFFFAK.L
3	1	CONTAM|P41361	52347.1	0.144		SWISS-PROT:P41361 (Bos taurus) Antithrombin-III precursor	75	7			18476	2+	1340.66	-0.023	17.1557	1	K.TSDQIHFFFAK.L
3	1	CONTAM|P41361	52347.1	0.144		SWISS-PROT:P41361 (Bos taurus) Antithrombin-III precursor	75	7			18666	2+	1340.66	-0.023	17.1557	1	K.TSDQIHFFFAK.L
3	1	CONTAM|P41361	52347.1	0.144		SWISS-PROT:P41361 (Bos taurus) Antithrombin-III precursor	75	7			18928	2+	1340.66	-0.01	7.459	0.9984	K.TSDQIHFFFAK.L
3	1	CONTAM|P41361	52347.1	0.144		SWISS-PROT:P41361 (Bos taurus) Antithrombin-III precursor	75	7			20227	2+	1330.73	-0.025	18.7867	0.9819	K.GDDITM"VLILPK.L
3	1	CONTAM|P41361	52347.1	0.144		SWISS-PROT:P41361 (Bos taurus) Antithrombin-III precursor	75	7			22742	2+	1314.73	-0.023	17.494	0.9999	K.GDDITMVLILPK.L
3	1	CONTAM|P41361	52347.1	0.144		SWISS-PROT:P41361 (Bos taurus) Antithrombin-III precursor	75	7			22907	2+	1314.73	-0.023	17.494	1	K.GDDITMVLILPK.L
3	1	CONTAM|P41361	52347.1	0.144		SWISS-PROT:P41361 (Bos taurus) Antithrombin-III precursor	75	7			23270	2+	1314.73	-0.023	17.494	0.9999	K.GDDITMVLILPK.L
3	1	CONTAM|P41361	52347.1	0.144		SWISS-PROT:P41361 (Bos taurus) Antithrombin-III precursor	75	7			23461	2+	1314.73	-0.136	103.443	0.6882	K.GDDITMVLILPK.L
3	1	CONTAM|P41361	52347.1	0.144		SWISS-PROT:P41361 (Bos taurus) Antithrombin-III precursor	75	7			28916	2+	2298.14	1.934	28.7188	0.9969	K.NNNDNIFLSPLSISTAFAMTK.L
3	1	CONTAM|P41361	52347.1	0.144		SWISS-PROT:P41361 (Bos taurus) Antithrombin-III precursor	75	7			29567	2+	2298.14	1.931	30.0242	0.7251	K.NNNDNIFLSPLSISTAFAMTK.L
4	1	CONTAM|Q5D862, sp|Q5D862|FILA2_HUMAN	248072.57355999688, 248072.57355999688	0.125	FLG2, FLG2	Filaggrin-2 (short name: FLG-2), Filaggrin-2 (short name: FLG-2)	22	17			2755	3+	1559.69	-0.029	18.5934	0.9993	R.HGHSGYGQSTQTGSR.S
4	1	CONTAM|Q5D862, sp|Q5D862|FILA2_HUMAN	248072.57355999688, 248072.57355999688	0.125	FLG2, FLG2	Filaggrin-2 (short name: FLG-2), Filaggrin-2 (short name: FLG-2)	22	17			3394	2+	1342.6	-0.023	17.131	0.9999	R.Q^GTTHGQTGDTTR.H
4	1	CONTAM|Q5D862, sp|Q5D862|FILA2_HUMAN	248072.57355999688, 248072.57355999688	0.125	FLG2, FLG2	Filaggrin-2 (short name: FLG-2), Filaggrin-2 (short name: FLG-2)	22	17			3779	2+	1520.69	-0.027	17.7551	1	R.QGNLSSSGNQEGSQK.R
4	1	CONTAM|Q5D862, sp|Q5D862|FILA2_HUMAN	248072.57355999688, 248072.57355999688	0.125	FLG2, FLG2	Filaggrin-2 (short name: FLG-2), Filaggrin-2 (short name: FLG-2)	22	17			4653	2+	971.49	-0.018	18.5282	1	R.HGSSSVELR.E
4	1	CONTAM|Q5D862, sp|Q5D862|FILA2_HUMAN	248072.57355999688, 248072.57355999688	0.125	FLG2, FLG2	Filaggrin-2 (short name: FLG-2), Filaggrin-2 (short name: FLG-2)	22	17			4694	3+	2500.05	-0.034	13.5997	1	R.SGQSSYGQHSSGSSQSSGYGQHGSR.Q
4	1	CONTAM|Q5D862, sp|Q5D862|FILA2_HUMAN	248072.57355999688, 248072.57355999688	0.125	FLG2, FLG2	Filaggrin-2 (short name: FLG-2), Filaggrin-2 (short name: FLG-2)	22	17			5286	3+	2254.89	-0.042	18.6262	1	R.HQEEESETEEDEEDTPGHK.S
4	1	CONTAM|Q5D862, sp|Q5D862|FILA2_HUMAN	248072.57355999688, 248072.57355999688	0.125	FLG2, FLG2	Filaggrin-2 (short name: FLG-2), Filaggrin-2 (short name: FLG-2)	22	17			5513	2+	1354.63	-0.022	16.2405	0.9847	R.Q^GTIHGQTGDTTR.H
4	1	CONTAM|Q5D862, sp|Q5D862|FILA2_HUMAN	248072.57355999688, 248072.57355999688	0.125	FLG2, FLG2	Filaggrin-2 (short name: FLG-2), Filaggrin-2 (short name: FLG-2)	22	17			6231	3+	2015.82	-0.04	19.843	0.9999	R.HSSWSEGEEHGYSSGHSR.G
4	1	CONTAM|Q5D862, sp|Q5D862|FILA2_HUMAN	248072.57355999688, 248072.57355999688	0.125	FLG2, FLG2	Filaggrin-2 (short name: FLG-2), Filaggrin-2 (short name: FLG-2)	22	17			6564	2+	1469.7	-0.025	17.0103	0.9932	R.Q^ETTHGQTINTTR.H
4	1	CONTAM|Q5D862, sp|Q5D862|FILA2_HUMAN	248072.57355999688, 248072.57355999688	0.125	FLG2, FLG2	Filaggrin-2 (short name: FLG-2), Filaggrin-2 (short name: FLG-2)	22	17			6980	3+	2854.2	-0.051	17.8684	1	R.SGSGQSSGFGQHGSGSGQSSGFGQHESGSGK.S
4	1	CONTAM|Q5D862, sp|Q5D862|FILA2_HUMAN	248072.57355999688, 248072.57355999688	0.125	FLG2, FLG2	Filaggrin-2 (short name: FLG-2), Filaggrin-2 (short name: FLG-2)	22	17			7445	3+	2351.99	-0.044	18.7076	0.9977	R.QSSYGQHGSGSSQSSGYGQYGSR.E
4	1	CONTAM|Q5D862, sp|Q5D862|FILA2_HUMAN	248072.57355999688, 248072.57355999688	0.125	FLG2, FLG2	Filaggrin-2 (short name: FLG-2), Filaggrin-2 (short name: FLG-2)	22	17			9370	3+	2334.96	-0.044	18.844	0.9998	R.Q^SSYGQHGSGSSQSSGYGQYGSR.E
4	1	CONTAM|Q5D862, sp|Q5D862|FILA2_HUMAN	248072.57355999688, 248072.57355999688	0.125	FLG2, FLG2	Filaggrin-2 (short name: FLG-2), Filaggrin-2 (short name: FLG-2)	22	17			9371	2+	2334.96	0.962	16.2744	1	R.Q^SSYGQHGSGSSQSSGYGQYGSR.E
4	1	CONTAM|Q5D862, sp|Q5D862|FILA2_HUMAN	248072.57355999688, 248072.57355999688	0.125	FLG2, FLG2	Filaggrin-2 (short name: FLG-2), Filaggrin-2 (short name: FLG-2)	22	17			10582	2+	1889.74	-0.033	17.4627	1	R.ESGEEYESGSGSNSWER.K
4	1	CONTAM|Q5D862, sp|Q5D862|FILA2_HUMAN	248072.57355999688, 248072.57355999688	0.125	FLG2, FLG2	Filaggrin-2 (short name: FLG-2), Filaggrin-2 (short name: FLG-2)	22	17			11360	3+	2372	-0.047	19.8145	1	K.HGSYGPAEYDYGHTGYGPSGGSR.K
4	1	CONTAM|Q5D862, sp|Q5D862|FILA2_HUMAN	248072.57355999688, 248072.57355999688	0.125	FLG2, FLG2	Filaggrin-2 (short name: FLG-2), Filaggrin-2 (short name: FLG-2)	22	17			23332	2+	1269.71	-0.023	18.1144	1	R.SVVTVIDVFYK.Y
4	1	CONTAM|Q5D862, sp|Q5D862|FILA2_HUMAN	248072.57355999688, 248072.57355999688	0.125	FLG2, FLG2	Filaggrin-2 (short name: FLG-2), Filaggrin-2 (short name: FLG-2)	22	17			23490	2+	1269.71	-0.022	17.3268	0.9999	R.SVVTVIDVFYK.Y
4	1	CONTAM|Q5D862, sp|Q5D862|FILA2_HUMAN	248072.57355999688, 248072.57355999688	0.125	FLG2, FLG2	Filaggrin-2 (short name: FLG-2), Filaggrin-2 (short name: FLG-2)	22	17			23668	2+	1269.71	-0.024	18.902	0.9941	R.SVVTVIDVFYK.Y
4	1	CONTAM|Q5D862, sp|Q5D862|FILA2_HUMAN	248072.57355999688, 248072.57355999688	0.125	FLG2, FLG2	Filaggrin-2 (short name: FLG-2), Filaggrin-2 (short name: FLG-2)	22	17			26029	3+	1982.89	-0.035	17.651	1	K.NPDDPDTVDVIMHMLDR.D
4	1	CONTAM|Q5D862, sp|Q5D862|FILA2_HUMAN	248072.57355999688, 248072.57355999688	0.125	FLG2, FLG2	Filaggrin-2 (short name: FLG-2), Filaggrin-2 (short name: FLG-2)	22	17			26063	2+	1982.89	-0.036	18.1553	1	K.NPDDPDTVDVIMHMLDR.D
4	1	CONTAM|Q5D862, sp|Q5D862|FILA2_HUMAN	248072.57355999688, 248072.57355999688	0.125	FLG2, FLG2	Filaggrin-2 (short name: FLG-2), Filaggrin-2 (short name: FLG-2)	22	17			26183	3+	1982.89	-0.034	17.1466	1	K.NPDDPDTVDVIMHMLDR.D
4	1	CONTAM|Q5D862, sp|Q5D862|FILA2_HUMAN	248072.57355999688, 248072.57355999688	0.125	FLG2, FLG2	Filaggrin-2 (short name: FLG-2), Filaggrin-2 (short name: FLG-2)	22	17			31532	2+	1516.81	-0.029	19.119	1	R.LDFTEFLLMIFK.L
5	1	CONTAM|Q86YZ3, sp|Q86YZ3|HORN_HUMAN	282389.92267999204, 282389.92267999204	0.158	HRNR, HRNR	Hornerin, Hornerin	33	21			1284	3+	1563.7	-0.028	17.9062	0.9999	R.GQHSSGSGQSPGHGQR.G
5	1	CONTAM|Q86YZ3, sp|Q86YZ3|HORN_HUMAN	282389.92267999204, 282389.92267999204	0.158	HRNR, HRNR	Hornerin, Hornerin	33	21			1419	3+	1563.7	-0.03	19.1853	0.9998	R.GQHSSGSGQSPGHGQR.G
5	1	CONTAM|Q86YZ3, sp|Q86YZ3|HORN_HUMAN	282389.92267999204, 282389.92267999204	0.158	HRNR, HRNR	Hornerin, Hornerin	33	21			1556	3+	1563.7	-0.029	18.5457	0.9999	R.GQHSSGSGQSPGHGQR.G
5	1	CONTAM|Q86YZ3, sp|Q86YZ3|HORN_HUMAN	282389.92267999204, 282389.92267999204	0.158	HRNR, HRNR	Hornerin, Hornerin	33	21			2239	3+	1329.59	-0.025	18.8027	0.9999	R.HGSGSGQSSGFGHK.S
5	1	CONTAM|Q86YZ3, sp|Q86YZ3|HORN_HUMAN	282389.92267999204, 282389.92267999204	0.158	HRNR, HRNR	Hornerin, Hornerin	33	21			2324	3+	1250.6	-0.024	19.1908	1	R.HGAGSGQSLSHGR.H
5	1	CONTAM|Q86YZ3, sp|Q86YZ3|HORN_HUMAN	282389.92267999204, 282389.92267999204	0.158	HRNR, HRNR	Hornerin, Hornerin	33	21			2484	3+	1250.6	-0.024	19.1908	1	R.HGAGSGQSLSHGR.H
5	1	CONTAM|Q86YZ3, sp|Q86YZ3|HORN_HUMAN	282389.92267999204, 282389.92267999204	0.158	HRNR, HRNR	Hornerin, Hornerin	33	21			2811	2+	1322.58	-0.024	18.1463	0.9958	R.Q^GSGSGQSPGHGQR.G
5	1	CONTAM|Q86YZ3, sp|Q86YZ3|HORN_HUMAN	282389.92267999204, 282389.92267999204	0.158	HRNR, HRNR	Hornerin, Hornerin	33	21			2884	3+	2122.88	-0.039	18.3713	0.8087	R.GEQHGSSSGSSSSYGQHGSGSR.Q
5	1	CONTAM|Q86YZ3, sp|Q86YZ3|HORN_HUMAN	282389.92267999204, 282389.92267999204	0.158	HRNR, HRNR	Hornerin, Hornerin	33	21			2885	3+	1250.6	0.961	31.1851	0.9994	R.HGAGSGQSLSHGR.H
5	1	CONTAM|Q86YZ3, sp|Q86YZ3|HORN_HUMAN	282389.92267999204, 282389.92267999204	0.158	HRNR, HRNR	Hornerin, Hornerin	33	21			2892	3+	2152.89	-0.039	18.1152	0.7928	R.SEQHGSSSGSSSSYGQHGSGSR.Q
5	1	CONTAM|Q86YZ3, sp|Q86YZ3|HORN_HUMAN	282389.92267999204, 282389.92267999204	0.158	HRNR, HRNR	Hornerin, Hornerin	33	21			3512	3+	1423.62	-0.028	19.6682	0.8599	R.QSSSYGQHESASR.H
5	1	CONTAM|Q86YZ3, sp|Q86YZ3|HORN_HUMAN	282389.92267999204, 282389.92267999204	0.158	HRNR, HRNR	Hornerin, Hornerin	33	21			3750	3+	1947.9	-0.032	16.4279	0.9268	R.QSLGHGQHGSGSGQSPSPSR.G
5	1	CONTAM|Q86YZ3, sp|Q86YZ3|HORN_HUMAN	282389.92267999204, 282389.92267999204	0.158	HRNR, HRNR	Hornerin, Hornerin	33	21			3834	3+	1930.88	-0.024	12.4296	1	R.Q^SLGHGQHGSGSGQSPSPSR.G
5	1	CONTAM|Q86YZ3, sp|Q86YZ3|HORN_HUMAN	282389.92267999204, 282389.92267999204	0.158	HRNR, HRNR	Hornerin, Hornerin	33	21			4300	3+	2243.93	-1.015	6.6847	0.9199	K.SGSGQSSGYSQHGSGSSHSSGYR.K
5	1	CONTAM|Q86YZ3, sp|Q86YZ3|HORN_HUMAN	282389.92267999204, 282389.92267999204	0.158	HRNR, HRNR	Hornerin, Hornerin	33	21			4353	2+	1139.51	-0.022	19.3066	1	R.GSGSGQSPSYGR.H
5	1	CONTAM|Q86YZ3, sp|Q86YZ3|HORN_HUMAN	282389.92267999204, 282389.92267999204	0.158	HRNR, HRNR	Hornerin, Hornerin	33	21			4547	3+	2826.17	0.953	16.6303	0.8438	K.SSSGQSSGYTQHGSGSGHSSSYEQHGSR.S
5	1	CONTAM|Q86YZ3, sp|Q86YZ3|HORN_HUMAN	282389.92267999204, 282389.92267999204	0.158	HRNR, HRNR	Hornerin, Hornerin	33	21			5076	3+	1584.71	-0.031	19.5619	0.9987	R.GPYESGSGHSSGLGHR.E
5	1	CONTAM|Q86YZ3, sp|Q86YZ3|HORN_HUMAN	282389.92267999204, 282389.92267999204	0.158	HRNR, HRNR	Hornerin, Hornerin	33	21			5489	2+	1747.77	-1.01	5.72156	0.9901	R.GSGSGQSPSSGQHGTGFGR.S
5	1	CONTAM|Q86YZ3, sp|Q86YZ3|HORN_HUMAN	282389.92267999204, 282389.92267999204	0.158	HRNR, HRNR	Hornerin, Hornerin	33	21			5515	2+	1930.88	0.978	11.3938	0.9957	R.Q^SLGHGQHGSGSGQSPSPSR.G
5	1	CONTAM|Q86YZ3, sp|Q86YZ3|HORN_HUMAN	282389.92267999204, 282389.92267999204	0.158	HRNR, HRNR	Hornerin, Hornerin	33	21			5540	3+	1930.88	-0.04	20.716	1	R.Q^SLGHGQHGSGSGQSPSPSR.G
5	1	CONTAM|Q86YZ3, sp|Q86YZ3|HORN_HUMAN	282389.92267999204, 282389.92267999204	0.158	HRNR, HRNR	Hornerin, Hornerin	33	21			5609	3+	1747.77	-0.033	18.8812	0.9988	R.GSGSGQSPSSGQHGTGFGR.S
5	1	CONTAM|Q86YZ3, sp|Q86YZ3|HORN_HUMAN	282389.92267999204, 282389.92267999204	0.158	HRNR, HRNR	Hornerin, Hornerin	33	21			6452	2+	1439.63	-0.026	18.0602	0.9934	R.QSSSYGPHGYGSGR.S
5	1	CONTAM|Q86YZ3, sp|Q86YZ3|HORN_HUMAN	282389.92267999204, 282389.92267999204	0.158	HRNR, HRNR	Hornerin, Hornerin	33	21			7239	3+	2790.16	0.953	16.8449	1	R.GHYESGSGQTSGFGQHESGSGQSSGYSK.H
5	1	CONTAM|Q86YZ3, sp|Q86YZ3|HORN_HUMAN	282389.92267999204, 282389.92267999204	0.158	HRNR, HRNR	Hornerin, Hornerin	33	21			7406	3+	2790.16	0.946	19.3537	0.9952	R.GHYESGSGQTSGFGQHESGSGQSSGYSK.H
5	1	CONTAM|Q86YZ3, sp|Q86YZ3|HORN_HUMAN	282389.92267999204, 282389.92267999204	0.158	HRNR, HRNR	Hornerin, Hornerin	33	21			8449	2+	1422.6	-0.028	19.6822	0.9999	R.Q^SSSYGPHGYGSGR.S
5	1	CONTAM|Q86YZ3, sp|Q86YZ3|HORN_HUMAN	282389.92267999204, 282389.92267999204	0.158	HRNR, HRNR	Hornerin, Hornerin	33	21			8611	2+	1422.6	-0.028	19.6822	1	R.Q^SSSYGPHGYGSGR.S
5	1	CONTAM|Q86YZ3, sp|Q86YZ3|HORN_HUMAN	282389.92267999204, 282389.92267999204	0.158	HRNR, HRNR	Hornerin, Hornerin	33	21			19796	2+	1512.81	-0.028	18.5087	0.9447	K.ELLENEFHQILK.N
5	1	CONTAM|Q86YZ3, sp|Q86YZ3|HORN_HUMAN	282389.92267999204, 282389.92267999204	0.158	HRNR, HRNR	Hornerin, Hornerin	33	21			25705	3+	1924.96	-0.033	17.1432	0.9932	K.NPNDPDTVDIILQSLDR.D
5	1	CONTAM|Q86YZ3, sp|Q86YZ3|HORN_HUMAN	282389.92267999204, 282389.92267999204	0.158	HRNR, HRNR	Hornerin, Hornerin	33	21			25732	2+	1924.96	-0.034	17.6627	1	K.NPNDPDTVDIILQSLDR.D
5	1	CONTAM|Q86YZ3, sp|Q86YZ3|HORN_HUMAN	282389.92267999204, 282389.92267999204	0.158	HRNR, HRNR	Hornerin, Hornerin	33	21			28322	3+	1662.88	-0.024	14.4328	0.896	K.KVDFTEYLLM"IFK.L
5	1	CONTAM|Q86YZ3, sp|Q86YZ3|HORN_HUMAN	282389.92267999204, 282389.92267999204	0.158	HRNR, HRNR	Hornerin, Hornerin	33	21			28477	3+	1662.88	-0.027	16.2369	0.9927	K.KVDFTEYLLM"IFK.L
5	1	CONTAM|Q86YZ3, sp|Q86YZ3|HORN_HUMAN	282389.92267999204, 282389.92267999204	0.158	HRNR, HRNR	Hornerin, Hornerin	33	21			29512	3+	1646.89	-0.024	14.573	0.9982	K.KVDFTEYLLMIFK.L
5	1	CONTAM|Q86YZ3, sp|Q86YZ3|HORN_HUMAN	282389.92267999204, 282389.92267999204	0.158	HRNR, HRNR	Hornerin, Hornerin	33	21			4885	3+	1584.71	-0.029	18.2998	0.6954	R.GPYESGSGHSSGLGHR.E
6	1	sp|Q13765|NACA_HUMAN, sp|E9PAV3-2|NACAM_HUMAN, sp|E9PAV3|NACAM_HUMAN	23383.89851999998, 94680.79948000026, 205421.50971999922	0.126	NACA, NACA, NACA	Nascent polypeptide-associated complex subunit alpha (short name: NAC-alpha), Tax_Id=9606 Similar to Nascent polypeptide associated complex alpha subunit, Nascent polypeptide-associated complex subunit alpha, muscle-specific form	2	2			17363	2+	1484.73	-0.028	18.8587	1	K.SPASDTYIVFGEAK.I
6	1	sp|Q13765|NACA_HUMAN, sp|E9PAV3-2|NACAM_HUMAN, sp|E9PAV3|NACAM_HUMAN	23383.89851999998, 94680.79948000026, 205421.50971999922	0.126	NACA, NACA, NACA	Nascent polypeptide-associated complex subunit alpha (short name: NAC-alpha), Tax_Id=9606 Similar to Nascent polypeptide associated complex alpha subunit, Nascent polypeptide-associated complex subunit alpha, muscle-specific form	2	2			17142	2+	1461.74	-0.028	19.1553	0.9994	K.DIELVMSQANVSR.A
7	1	sp|O00151|PDLI1_HUMAN	36071.7	0.398	PDLIM1	PDZ and LIM domain protein 1	39	13	2.87	7	8585	3+	2198.03	-0.043	19.563	0.9799	R.HRHPEC'YVC'TDC'GTNLK.Q	312600	169494
7	1	sp|O00151|PDLI1_HUMAN	36071.7	0.398	PDLIM1	PDZ and LIM domain protein 1	39	13	2.87	7	17562	2+	1153.65	-0.031	26.8713	1	K.C'GTGIVGVFVK.L
7	1	sp|O00151|PDLI1_HUMAN	36071.7	0.398	PDLIM1	PDZ and LIM domain protein 1	39	13	2.87	7	5217	2+	958.532	-0.018	18.7787	0.9997	K.VAASIGNAQK.L
7	1	sp|O00151|PDLI1_HUMAN	36071.7	0.398	PDLIM1	PDZ and LIM domain protein 1	39	13	2.87	7	10429	3+	1904.87	-0.07	36.748	0.8898	R.HPEC'YVC'TDC'GTNLK.Q
7	1	sp|O00151|PDLI1_HUMAN	36071.7	0.398	PDLIM1	PDZ and LIM domain protein 1	39	13	2.87	7	13503	2+	1337.69	-0.034	25.4169	0.9999	K.GC'TDNLTLTVAR.S
7	1	sp|O00151|PDLI1_HUMAN	36071.7	0.398	PDLIM1	PDZ and LIM domain protein 1	39	13	2.87	7	15373	2+	1175.61	-0.022	18.7138	0.9999	K.DFEQPLAISR.V
7	1	sp|O00151|PDLI1_HUMAN	36071.7	0.398	PDLIM1	PDZ and LIM domain protein 1	39	13	2.87	7	15894	3+	1688.78	-0.041	24.2779	0.8189	K.GHFFVEDQIYC'EK.H
7	1	sp|O00151|PDLI1_HUMAN	36071.7	0.398	PDLIM1	PDZ and LIM domain protein 1	39	13	2.87	7	15935	2+	1688.78	-0.039	23.0936	1	K.GHFFVEDQIYC'EK.H
7	1	sp|O00151|PDLI1_HUMAN	36071.7	0.398	PDLIM1	PDZ and LIM domain protein 1	39	13	2.87	7	17835	2+	1153.65	-0.035	30.3385	0.9997	K.C'GTGIVGVFVK.L
7	1	sp|O00151|PDLI1_HUMAN	36071.7	0.398	PDLIM1	PDZ and LIM domain protein 1	39	13	2.87	7	28295	2+	1962.99	-0.026	13.2451	0.9999	K.Q^STSFLVLQEILESEEK.G
7	1	sp|O00151|PDLI1_HUMAN	36071.7	0.398	PDLIM1	PDZ and LIM domain protein 1	39	13	2.87	7	5301	2+	1074.53	-0.021	19.5434	0.9887	K.GDPNKPSGFR.S
7	1	sp|O00151|PDLI1_HUMAN	36071.7	0.398	PDLIM1	PDZ and LIM domain protein 1	39	13	2.87	7	13536	2+	1337.69	-0.031	23.1742	1	K.GC'TDNLTLTVAR.S
7	1	sp|O00151|PDLI1_HUMAN	36071.7	0.398	PDLIM1	PDZ and LIM domain protein 1	39	13	2.87	7	15402	2+	1175.61	-0.023	19.5644	0.9967	K.DFEQPLAISR.V
7	1	sp|O00151|PDLI1_HUMAN	36071.7	0.398	PDLIM1	PDZ and LIM domain protein 1	39	13	2.87	7	15564	2+	1175.61	-0.022	18.7138	1	K.DFEQPLAISR.V
7	1	sp|O00151|PDLI1_HUMAN	36071.7	0.398	PDLIM1	PDZ and LIM domain protein 1	39	13	2.87	7	24500	3+	3345.62	0.931	20.624	0.9999	K.AALANLC'IGDVITAIDGENTSNM"THLEAQNR.I
7	1	sp|O00151|PDLI1_HUMAN	36071.7	0.398	PDLIM1	PDZ and LIM domain protein 1	39	13	2.87	7	25745	3+	3329.63	-0.063	18.921	0.9539	K.AALANLC'IGDVITAIDGENTSNMTHLEAQNR.I	491350	5.35688e+06
7	1	sp|O00151|PDLI1_HUMAN	36071.7	0.398	PDLIM1	PDZ and LIM domain protein 1	39	13	2.87	7	25843	2+	1980.02	-0.029	14.6463	1	K.QSTSFLVLQEILESEEK.G
7	1	sp|O00151|PDLI1_HUMAN	36071.7	0.398	PDLIM1	PDZ and LIM domain protein 1	39	13	2.87	7	25898	3+	1980.02	-0.033	16.6665	1	K.QSTSFLVLQEILESEEK.G
7	1	sp|O00151|PDLI1_HUMAN	36071.7	0.398	PDLIM1	PDZ and LIM domain protein 1	39	13	2.87	7	5659	2+	1074.53	-0.121	112.607	0.704	K.GDPNKPSGFR.S
7	1	sp|O00151|PDLI1_HUMAN	36071.7	0.398	PDLIM1	PDZ and LIM domain protein 1	39	13	2.87	7	5689	2+	958.532	-0.019	19.822	0.9522	K.VAASIGNAQK.L
7	1	sp|O00151|PDLI1_HUMAN	36071.7	0.398	PDLIM1	PDZ and LIM domain protein 1	39	13	2.87	7	13519	2+	1334.67	0.98	14.9849	1	K.GCTDNLTLTVAR.S	10264598	31432398
7	1	sp|O00151|PDLI1_HUMAN	36071.7	0.398	PDLIM1	PDZ and LIM domain protein 1	39	13	2.87	7	13540	2+	1337.69	-0.034	25.4169	1	K.GC'TDNLTLTVAR.S
7	1	sp|O00151|PDLI1_HUMAN	36071.7	0.398	PDLIM1	PDZ and LIM domain protein 1	39	13	2.87	7	13702	2+	1337.69	-0.033	24.6694	1	K.GC'TDNLTLTVAR.S
7	1	sp|O00151|PDLI1_HUMAN	36071.7	0.398	PDLIM1	PDZ and LIM domain protein 1	39	13	2.87	7	13869	2+	1337.69	-0.034	25.4169	1	K.GC'TDNLTLTVAR.S
7	1	sp|O00151|PDLI1_HUMAN	36071.7	0.398	PDLIM1	PDZ and LIM domain protein 1	39	13	2.87	7	15485	2+	1175.61	-0.022	18.7138	0.9999	K.DFEQPLAISR.V
7	1	sp|O00151|PDLI1_HUMAN	36071.7	0.398	PDLIM1	PDZ and LIM domain protein 1	39	13	2.87	7	15650	2+	1175.61	-0.022	18.7138	1	K.DFEQPLAISR.V
7	1	sp|O00151|PDLI1_HUMAN	36071.7	0.398	PDLIM1	PDZ and LIM domain protein 1	39	13	2.87	7	24298	3+	3345.62	0.931	20.624	0.9998	K.AALANLC'IGDVITAIDGENTSNM"THLEAQNR.I
7	1	sp|O00151|PDLI1_HUMAN	36071.7	0.398	PDLIM1	PDZ and LIM domain protein 1	39	13	2.87	7	24692	3+	3345.62	0.925	22.4173	0.8391	K.AALANLC'IGDVITAIDGENTSNM"THLEAQNR.I
7	1	sp|O00151|PDLI1_HUMAN	36071.7	0.398	PDLIM1	PDZ and LIM domain protein 1	39	13	2.87	7	25417	3+	3329.63	-0.061	18.3204	0.9288	K.AALANLC'IGDVITAIDGENTSNMTHLEAQNR.I	23988.1	66908.4
7	1	sp|O00151|PDLI1_HUMAN	36071.7	0.398	PDLIM1	PDZ and LIM domain protein 1	39	13	2.87	7	25566	3+	3329.63	0.936	19.2214	0.9999	K.AALANLC'IGDVITAIDGENTSNMTHLEAQNR.I	18969796	58986604
7	1	sp|O00151|PDLI1_HUMAN	36071.7	0.398	PDLIM1	PDZ and LIM domain protein 1	39	13	2.87	7	25720	3+	3329.63	1.926	22.2247	0.9998	K.AALANLC'IGDVITAIDGENTSNMTHLEAQNR.I
7	1	sp|O00151|PDLI1_HUMAN	36071.7	0.398	PDLIM1	PDZ and LIM domain protein 1	39	13	2.87	7	25799	2+	1980.02	-0.033	16.6665	1	K.QSTSFLVLQEILESEEK.G
7	1	sp|O00151|PDLI1_HUMAN	36071.7	0.398	PDLIM1	PDZ and LIM domain protein 1	39	13	2.87	7	25876	3+	3329.63	-1.073	21.9244	0.8028	K.AALANLC'IGDVITAIDGENTSNMTHLEAQNR.I
7	1	sp|O00151|PDLI1_HUMAN	36071.7	0.398	PDLIM1	PDZ and LIM domain protein 1	39	13	2.87	7	26032	3+	3329.63	-0.105	31.535	0.9899	K.AALANLC'IGDVITAIDGENTSNMTHLEAQNR.I
7	1	sp|O00151|PDLI1_HUMAN	36071.7	0.398	PDLIM1	PDZ and LIM domain protein 1	39	13	2.87	7	26195	3+	3329.63	0.936	19.2214	0.6571	K.AALANLC'IGDVITAIDGENTSNMTHLEAQNR.I	62908.6	189311
7	1	sp|O00151|PDLI1_HUMAN	36071.7	0.398	PDLIM1	PDZ and LIM domain protein 1	39	13	2.87	7	28642	2+	1962.99	-0.04	20.3771	0.9997	K.Q^STSFLVLQEILESEEK.G
7	1	sp|O00151|PDLI1_HUMAN	36071.7	0.398	PDLIM1	PDZ and LIM domain protein 1	39	13	2.87	7	15715	2+	1175.61	-0.013	11.0581	0.9996	K.DFEQPLAISR.V
7	1	sp|O00151|PDLI1_HUMAN	36071.7	0.398	PDLIM1	PDZ and LIM domain protein 1	39	13	2.87	7	24994	3+	3345.62	-1.138	41.2479	0.9934	K.AALANLC'IGDVITAIDGENTSNM"THLEAQNR.I
7	1	sp|O00151|PDLI1_HUMAN	36071.7	0.398	PDLIM1	PDZ and LIM domain protein 1	39	13	2.87	7	26089	3+	3329.63	0.936	19.2214	1	K.AALANLC'IGDVITAIDGENTSNMTHLEAQNR.I	3.6133e+06	12173016
8	1	sp|O00187-2|MASP2_HUMAN, sp|O00187|MASP2_HUMAN	20629.16708, 75702.36032000023	0.211	MASP2, MASP2	Tax_Id=9606 Isoform 2 of Mannan-binding lectin serine protease 2 precursor, Mannan-binding lectin serine protease 2	14	4	1.8	1	11639	2+	1696.83	-0.034	20.0374	1	K.VLATLC'GQESTDTER.A
8	1	sp|O00187-2|MASP2_HUMAN, sp|O00187|MASP2_HUMAN	20629.16708, 75702.36032000023	0.211	MASP2, MASP2	Tax_Id=9606 Isoform 2 of Mannan-binding lectin serine protease 2 precursor, Mannan-binding lectin serine protease 2	14	4	1.8	1	17828	2+	987.505	-0.012	12.1518	0.9995	K.WPEPVFGR.L
8	1	sp|O00187-2|MASP2_HUMAN, sp|O00187|MASP2_HUMAN	20629.16708, 75702.36032000023	0.211	MASP2, MASP2	Tax_Id=9606 Isoform 2 of Mannan-binding lectin serine protease 2 precursor, Mannan-binding lectin serine protease 2	14	4	1.8	1	11202	2+	1696.83	0.961	22.9841	1	K.VLATLC'GQESTDTER.A
8	1	sp|O00187-2|MASP2_HUMAN, sp|O00187|MASP2_HUMAN	20629.16708, 75702.36032000023	0.211	MASP2, MASP2	Tax_Id=9606 Isoform 2 of Mannan-binding lectin serine protease 2 precursor, Mannan-binding lectin serine protease 2	14	4	1.8	1	11236	2+	1693.81	0.967	19.4828	1	K.VLATLCGQESTDTER.A	218646	394027
8	1	sp|O00187-2|MASP2_HUMAN, sp|O00187|MASP2_HUMAN	20629.16708, 75702.36032000023	0.211	MASP2, MASP2	Tax_Id=9606 Isoform 2 of Mannan-binding lectin serine protease 2 precursor, Mannan-binding lectin serine protease 2	14	4	1.8	1	14182	2+	1750.8	-0.032	18.2773	0.9998	R.LASPGFPGEYANDQER.R
8	1	sp|O00187-2|MASP2_HUMAN, sp|O00187|MASP2_HUMAN	20629.16708, 75702.36032000023	0.211	MASP2, MASP2	Tax_Id=9606 Isoform 2 of Mannan-binding lectin serine protease 2 precursor, Mannan-binding lectin serine protease 2	14	4	1.8	1	14349	2+	1750.8	-0.027	15.4215	0.9968	R.LASPGFPGEYANDQER.R
8	1	sp|O00187-2|MASP2_HUMAN, sp|O00187|MASP2_HUMAN	20629.16708, 75702.36032000023	0.211	MASP2, MASP2	Tax_Id=9606 Isoform 2 of Mannan-binding lectin serine protease 2 precursor, Mannan-binding lectin serine protease 2	14	4	1.8	1	11322	2+	1696.83	-0.041	24.1628	0.9995	K.VLATLC'GQESTDTER.A
8	1	sp|O00187-2|MASP2_HUMAN, sp|O00187|MASP2_HUMAN	20629.16708, 75702.36032000023	0.211	MASP2, MASP2	Tax_Id=9606 Isoform 2 of Mannan-binding lectin serine protease 2 precursor, Mannan-binding lectin serine protease 2	14	4	1.8	1	14056	2+	1750.8	-0.033	18.8485	0.623	R.LASPGFPGEYANDQER.R
8	1	sp|O00187-2|MASP2_HUMAN, sp|O00187|MASP2_HUMAN	20629.16708, 75702.36032000023	0.211	MASP2, MASP2	Tax_Id=9606 Isoform 2 of Mannan-binding lectin serine protease 2 precursor, Mannan-binding lectin serine protease 2	14	4	1.8	1	13807	2+	1750.8	-0.028	15.9927	1	R.LASPGFPGEYANDQER.R
8	1	sp|O00187-2|MASP2_HUMAN, sp|O00187|MASP2_HUMAN	20629.16708, 75702.36032000023	0.211	MASP2, MASP2	Tax_Id=9606 Isoform 2 of Mannan-binding lectin serine protease 2 precursor, Mannan-binding lectin serine protease 2	14	4	1.8	1	13980	2+	1750.8	-0.032	18.2773	1	R.LASPGFPGEYANDQER.R
8	1	sp|O00187-2|MASP2_HUMAN, sp|O00187|MASP2_HUMAN	20629.16708, 75702.36032000023	0.211	MASP2, MASP2	Tax_Id=9606 Isoform 2 of Mannan-binding lectin serine protease 2 precursor, Mannan-binding lectin serine protease 2	14	4	1.8	1	17057	2+	987.505	-0.016	16.2024	0.9987	K.WPEPVFGR.L
8	1	sp|O00187-2|MASP2_HUMAN, sp|O00187|MASP2_HUMAN	20629.16708, 75702.36032000023	0.211	MASP2, MASP2	Tax_Id=9606 Isoform 2 of Mannan-binding lectin serine protease 2 precursor, Mannan-binding lectin serine protease 2	14	4	1.8	1	11348	2+	1696.83	-0.041	24.1628	1	K.VLATLC'GQESTDTER.A
8	1	sp|O00187-2|MASP2_HUMAN, sp|O00187|MASP2_HUMAN	20629.16708, 75702.36032000023	0.211	MASP2, MASP2	Tax_Id=9606 Isoform 2 of Mannan-binding lectin serine protease 2 precursor, Mannan-binding lectin serine protease 2	14	4	1.8	1	14371	2+	1750.8	-0.035	19.9908	0.953	R.LASPGFPGEYANDQER.R
8	1	sp|O00187-2|MASP2_HUMAN, sp|O00187|MASP2_HUMAN	20629.16708, 75702.36032000023	0.211	MASP2, MASP2	Tax_Id=9606 Isoform 2 of Mannan-binding lectin serine protease 2 precursor, Mannan-binding lectin serine protease 2	14	4	1.8	1	17560	2+	987.505	-0.018	18.2278	0.9979	K.WPEPVFGR.L
9	1	sp|O00244|ATOX1_HUMAN	7401.63	0.368	ATOX1	Copper transport protein ATOX1	3	2			13161	2+	977.494	-0.019	19.4375	0.9997	K.YDIDLPNK.K
9	1	sp|O00244|ATOX1_HUMAN	7401.63	0.368	ATOX1	Copper transport protein ATOX1	3	2			21028	3+	1963.99	-0.044	22.4034	1	K.VC'IESEHSMDTLLATLK.K
9	1	sp|O00244|ATOX1_HUMAN	7401.63	0.368	ATOX1	Copper transport protein ATOX1	3	2			13238	2+	977.494	-0.018	18.4144	0.9923	K.YDIDLPNK.K
10	1	sp|O00533|NCHL1_HUMAN, sp|O00533-2|NCHL1_HUMAN	135071.47195999973, 136698.21539999967	0.087	CHL1, CHL1	Neural cell adhesion molecule L1-like protein, Tax_Id=9606 Gene_Symbol=CHL1 Isoform 2 of Neural cell adhesion molecule L1-like protein	12	6	1.03	3	6285	2+	2053.93	-0.659	166.023	0.9695	R.SQPSQPSDHHETPPAAPDR.N
10	1	sp|O00533|NCHL1_HUMAN, sp|O00533-2|NCHL1_HUMAN	135071.47195999973, 136698.21539999967	0.087	CHL1, CHL1	Neural cell adhesion molecule L1-like protein, Tax_Id=9606 Gene_Symbol=CHL1 Isoform 2 of Neural cell adhesion molecule L1-like protein	12	6	1.03	3	9683	2+	956.552	-0.017	17.7722	0.9506	R.VIAVNEVGR.S
10	1	sp|O00533|NCHL1_HUMAN, sp|O00533-2|NCHL1_HUMAN	135071.47195999973, 136698.21539999967	0.087	CHL1, CHL1	Neural cell adhesion molecule L1-like protein, Tax_Id=9606 Gene_Symbol=CHL1 Isoform 2 of Neural cell adhesion molecule L1-like protein	12	6	1.03	3	11329	2+	1380.62	0.998	1.44862	0.8119	K.SMEQNGPGLEYR.V
10	1	sp|O00533|NCHL1_HUMAN, sp|O00533-2|NCHL1_HUMAN	135071.47195999973, 136698.21539999967	0.087	CHL1, CHL1	Neural cell adhesion molecule L1-like protein, Tax_Id=9606 Gene_Symbol=CHL1 Isoform 2 of Neural cell adhesion molecule L1-like protein	12	6	1.03	3	9397	2+	956.552	-0.017	17.7722	0.9991	R.VIAVNEVGR.S
10	1	sp|O00533|NCHL1_HUMAN, sp|O00533-2|NCHL1_HUMAN	135071.47195999973, 136698.21539999967	0.087	CHL1, CHL1	Neural cell adhesion molecule L1-like protein, Tax_Id=9606 Gene_Symbol=CHL1 Isoform 2 of Neural cell adhesion molecule L1-like protein	12	6	1.03	3	11071	2+	1380.62	-0.021	15.2105	0.9854	K.SMEQNGPGLEYR.V
10	1	sp|O00533|NCHL1_HUMAN, sp|O00533-2|NCHL1_HUMAN	135071.47195999973, 136698.21539999967	0.087	CHL1, CHL1	Neural cell adhesion molecule L1-like protein, Tax_Id=9606 Gene_Symbol=CHL1 Isoform 2 of Neural cell adhesion molecule L1-like protein	12	6	1.03	3	5809	3+	2053.93	-0.04	19.4748	0.7286	R.SQPSQPSDHHETPPAAPDR.N
10	1	sp|O00533|NCHL1_HUMAN, sp|O00533-2|NCHL1_HUMAN	135071.47195999973, 136698.21539999967	0.087	CHL1, CHL1	Neural cell adhesion molecule L1-like protein, Tax_Id=9606 Gene_Symbol=CHL1 Isoform 2 of Neural cell adhesion molecule L1-like protein	12	6	1.03	3	9364	2+	956.552	-0.017	17.7722	0.9167	R.VIAVNEVGR.S
10	1	sp|O00533|NCHL1_HUMAN, sp|O00533-2|NCHL1_HUMAN	135071.47195999973, 136698.21539999967	0.087	CHL1, CHL1	Neural cell adhesion molecule L1-like protein, Tax_Id=9606 Gene_Symbol=CHL1 Isoform 2 of Neural cell adhesion molecule L1-like protein	12	6	1.03	3	20689	2+	2133.95	1.043	20.1505	0.8813	R.TTEEDAGSYSC'WVENAIGK.T
10	1	sp|O00533|NCHL1_HUMAN, sp|O00533-2|NCHL1_HUMAN	135071.47195999973, 136698.21539999967	0.087	CHL1, CHL1	Neural cell adhesion molecule L1-like protein, Tax_Id=9606 Gene_Symbol=CHL1 Isoform 2 of Neural cell adhesion molecule L1-like protein	12	6	1.03	3	27527	2+	2237.07	-0.033	14.7515	1	K.VQVAFPFDEYFQIEC'EAK.G	32721.7	88354.3
10	1	sp|O00533|NCHL1_HUMAN, sp|O00533-2|NCHL1_HUMAN	135071.47195999973, 136698.21539999967	0.087	CHL1, CHL1	Neural cell adhesion molecule L1-like protein, Tax_Id=9606 Gene_Symbol=CHL1 Isoform 2 of Neural cell adhesion molecule L1-like protein	12	6	1.03	3	26840	2+	2237.07	0.967	14.7515	1	K.VQVAFPFDEYFQIEC'EAK.G	1.01878e+06	659079
10	1	sp|O00533|NCHL1_HUMAN, sp|O00533-2|NCHL1_HUMAN	135071.47195999973, 136698.21539999967	0.087	CHL1, CHL1	Neural cell adhesion molecule L1-like protein, Tax_Id=9606 Gene_Symbol=CHL1 Isoform 2 of Neural cell adhesion molecule L1-like protein	12	6	1.03	3	17438	3+	2991.52	0.925	25.0709	0.997	K.KPQSAVYSTGSNGILLC'EAEGEPQPTIK.W
10	1	sp|O00533|NCHL1_HUMAN, sp|O00533-2|NCHL1_HUMAN	135071.47195999973, 136698.21539999967	0.087	CHL1, CHL1	Neural cell adhesion molecule L1-like protein, Tax_Id=9606 Gene_Symbol=CHL1 Isoform 2 of Neural cell adhesion molecule L1-like protein	12	6	1.03	3	26615	2+	2237.07	0.967	14.7515	0.9993	K.VQVAFPFDEYFQIEC'EAK.G	656401	414286
11	1	sp|O14791-3|APOL1_HUMAN, sp|O14791|APOL1_HUMAN, sp|O14791-2|APOL1_HUMAN	42158.09164000008, 43974.199840000096, 45918.459600000126	0.184	APOL1, APOL1, APOL1	Tax_Id=9606 Gene_Symbol=APOL1 apolipoprotein L1 isoform c precursor, Apolipoprotein L1, Tax_Id=9606 Gene_Symbol=APOL1 Isoform 2 of Apolipoprotein L1	21	5			10722	2+	1630.79	-1.073	44.7635	0.9999	R.VTEPISAESGEQVER.V
11	1	sp|O14791-3|APOL1_HUMAN, sp|O14791|APOL1_HUMAN, sp|O14791-2|APOL1_HUMAN	42158.09164000008, 43974.199840000096, 45918.459600000126	0.184	APOL1, APOL1, APOL1	Tax_Id=9606 Gene_Symbol=APOL1 apolipoprotein L1 isoform c precursor, Apolipoprotein L1, Tax_Id=9606 Gene_Symbol=APOL1 Isoform 2 of Apolipoprotein L1	21	5			10381	2+	1630.79	-0.03	18.396	1	R.VTEPISAESGEQVER.V
11	1	sp|O14791-3|APOL1_HUMAN, sp|O14791|APOL1_HUMAN, sp|O14791-2|APOL1_HUMAN	42158.09164000008, 43974.199840000096, 45918.459600000126	0.184	APOL1, APOL1, APOL1	Tax_Id=9606 Gene_Symbol=APOL1 apolipoprotein L1 isoform c precursor, Apolipoprotein L1, Tax_Id=9606 Gene_Symbol=APOL1 Isoform 2 of Apolipoprotein L1	21	5			32034	3+	2955.56	1.936	21.6541	0.9986	K.VSTQNLLLLLTDNEAWNGFVAAAELPR.N
11	1	sp|O14791-3|APOL1_HUMAN, sp|O14791|APOL1_HUMAN, sp|O14791-2|APOL1_HUMAN	42158.09164000008, 43974.199840000096, 45918.459600000126	0.184	APOL1, APOL1, APOL1	Tax_Id=9606 Gene_Symbol=APOL1 apolipoprotein L1 isoform c precursor, Apolipoprotein L1, Tax_Id=9606 Gene_Symbol=APOL1 Isoform 2 of Apolipoprotein L1	21	5			32206	3+	2955.56	0.92	27.0677	0.9981	K.VSTQNLLLLLTDNEAWNGFVAAAELPR.N
11	1	sp|O14791-3|APOL1_HUMAN, sp|O14791|APOL1_HUMAN, sp|O14791-2|APOL1_HUMAN	42158.09164000008, 43974.199840000096, 45918.459600000126	0.184	APOL1, APOL1, APOL1	Tax_Id=9606 Gene_Symbol=APOL1 apolipoprotein L1 isoform c precursor, Apolipoprotein L1, Tax_Id=9606 Gene_Symbol=APOL1 Isoform 2 of Apolipoprotein L1	21	5			5707	2+	945.489	-0.019	20.0954	0.9873	K.VAQELEEK.L
11	1	sp|O14791-3|APOL1_HUMAN, sp|O14791|APOL1_HUMAN, sp|O14791-2|APOL1_HUMAN	42158.09164000008, 43974.199840000096, 45918.459600000126	0.184	APOL1, APOL1, APOL1	Tax_Id=9606 Gene_Symbol=APOL1 apolipoprotein L1 isoform c precursor, Apolipoprotein L1, Tax_Id=9606 Gene_Symbol=APOL1 Isoform 2 of Apolipoprotein L1	21	5			10591	2+	1630.79	-0.028	17.1696	1	R.VTEPISAESGEQVER.V
11	1	sp|O14791-3|APOL1_HUMAN, sp|O14791|APOL1_HUMAN, sp|O14791-2|APOL1_HUMAN	42158.09164000008, 43974.199840000096, 45918.459600000126	0.184	APOL1, APOL1, APOL1	Tax_Id=9606 Gene_Symbol=APOL1 apolipoprotein L1 isoform c precursor, Apolipoprotein L1, Tax_Id=9606 Gene_Symbol=APOL1 Isoform 2 of Apolipoprotein L1	21	5			16274	2+	1274.64	-0.021	16.4752	0.977	R.VNEPSILEMSR.G
11	1	sp|O14791-3|APOL1_HUMAN, sp|O14791|APOL1_HUMAN, sp|O14791-2|APOL1_HUMAN	42158.09164000008, 43974.199840000096, 45918.459600000126	0.184	APOL1, APOL1, APOL1	Tax_Id=9606 Gene_Symbol=APOL1 apolipoprotein L1 isoform c precursor, Apolipoprotein L1, Tax_Id=9606 Gene_Symbol=APOL1 Isoform 2 of Apolipoprotein L1	21	5			5760	2+	945.489	-0.017	17.9801	0.7859	K.VAQELEEK.L
11	1	sp|O14791-3|APOL1_HUMAN, sp|O14791|APOL1_HUMAN, sp|O14791-2|APOL1_HUMAN	42158.09164000008, 43974.199840000096, 45918.459600000126	0.184	APOL1, APOL1, APOL1	Tax_Id=9606 Gene_Symbol=APOL1 apolipoprotein L1 isoform c precursor, Apolipoprotein L1, Tax_Id=9606 Gene_Symbol=APOL1 Isoform 2 of Apolipoprotein L1	21	5			10389	2+	1630.79	-0.028	17.1696	0.7973	R.VTEPISAESGEQVER.V
11	1	sp|O14791-3|APOL1_HUMAN, sp|O14791|APOL1_HUMAN, sp|O14791-2|APOL1_HUMAN	42158.09164000008, 43974.199840000096, 45918.459600000126	0.184	APOL1, APOL1, APOL1	Tax_Id=9606 Gene_Symbol=APOL1 apolipoprotein L1 isoform c precursor, Apolipoprotein L1, Tax_Id=9606 Gene_Symbol=APOL1 Isoform 2 of Apolipoprotein L1	21	5			10527	2+	1630.79	-0.03	18.396	1	R.VTEPISAESGEQVER.V
11	1	sp|O14791-3|APOL1_HUMAN, sp|O14791|APOL1_HUMAN, sp|O14791-2|APOL1_HUMAN	42158.09164000008, 43974.199840000096, 45918.459600000126	0.184	APOL1, APOL1, APOL1	Tax_Id=9606 Gene_Symbol=APOL1 apolipoprotein L1 isoform c precursor, Apolipoprotein L1, Tax_Id=9606 Gene_Symbol=APOL1 Isoform 2 of Apolipoprotein L1	21	5			10579	3+	1630.79	-0.032	19.6224	1	R.VTEPISAESGEQVER.V
11	1	sp|O14791-3|APOL1_HUMAN, sp|O14791|APOL1_HUMAN, sp|O14791-2|APOL1_HUMAN	42158.09164000008, 43974.199840000096, 45918.459600000126	0.184	APOL1, APOL1, APOL1	Tax_Id=9606 Gene_Symbol=APOL1 apolipoprotein L1 isoform c precursor, Apolipoprotein L1, Tax_Id=9606 Gene_Symbol=APOL1 Isoform 2 of Apolipoprotein L1	21	5			10700	2+	1630.79	-0.031	19.0092	1	R.VTEPISAESGEQVER.V
11	1	sp|O14791-3|APOL1_HUMAN, sp|O14791|APOL1_HUMAN, sp|O14791-2|APOL1_HUMAN	42158.09164000008, 43974.199840000096, 45918.459600000126	0.184	APOL1, APOL1, APOL1	Tax_Id=9606 Gene_Symbol=APOL1 apolipoprotein L1 isoform c precursor, Apolipoprotein L1, Tax_Id=9606 Gene_Symbol=APOL1 Isoform 2 of Apolipoprotein L1	21	5			16161	2+	1274.64	-0.023	18.0443	0.9932	R.VNEPSILEMSR.G
11	1	sp|O14791-3|APOL1_HUMAN, sp|O14791|APOL1_HUMAN, sp|O14791-2|APOL1_HUMAN	42158.09164000008, 43974.199840000096, 45918.459600000126	0.184	APOL1, APOL1, APOL1	Tax_Id=9606 Gene_Symbol=APOL1 apolipoprotein L1 isoform c precursor, Apolipoprotein L1, Tax_Id=9606 Gene_Symbol=APOL1 Isoform 2 of Apolipoprotein L1	21	5			16326	2+	1274.64	-0.024	18.8288	0.9912	R.VNEPSILEMSR.G
11	1	sp|O14791-3|APOL1_HUMAN, sp|O14791|APOL1_HUMAN, sp|O14791-2|APOL1_HUMAN	42158.09164000008, 43974.199840000096, 45918.459600000126	0.184	APOL1, APOL1, APOL1	Tax_Id=9606 Gene_Symbol=APOL1 apolipoprotein L1 isoform c precursor, Apolipoprotein L1, Tax_Id=9606 Gene_Symbol=APOL1 Isoform 2 of Apolipoprotein L1	21	5			10195	2+	1630.79	-0.029	17.7828	1	R.VTEPISAESGEQVER.V
11	1	sp|O14791-3|APOL1_HUMAN, sp|O14791|APOL1_HUMAN, sp|O14791-2|APOL1_HUMAN	42158.09164000008, 43974.199840000096, 45918.459600000126	0.184	APOL1, APOL1, APOL1	Tax_Id=9606 Gene_Symbol=APOL1 apolipoprotein L1 isoform c precursor, Apolipoprotein L1, Tax_Id=9606 Gene_Symbol=APOL1 Isoform 2 of Apolipoprotein L1	21	5			10351	2+	1630.79	-0.031	19.0092	1	R.VTEPISAESGEQVER.V
11	1	sp|O14791-3|APOL1_HUMAN, sp|O14791|APOL1_HUMAN, sp|O14791-2|APOL1_HUMAN	42158.09164000008, 43974.199840000096, 45918.459600000126	0.184	APOL1, APOL1, APOL1	Tax_Id=9606 Gene_Symbol=APOL1 apolipoprotein L1 isoform c precursor, Apolipoprotein L1, Tax_Id=9606 Gene_Symbol=APOL1 Isoform 2 of Apolipoprotein L1	21	5			15630	2+	1274.64	-0.023	18.0443	0.9132	R.VNEPSILEMSR.G
11	1	sp|O14791-3|APOL1_HUMAN, sp|O14791|APOL1_HUMAN, sp|O14791-2|APOL1_HUMAN	42158.09164000008, 43974.199840000096, 45918.459600000126	0.184	APOL1, APOL1, APOL1	Tax_Id=9606 Gene_Symbol=APOL1 apolipoprotein L1 isoform c precursor, Apolipoprotein L1, Tax_Id=9606 Gene_Symbol=APOL1 Isoform 2 of Apolipoprotein L1	21	5			10417	2+	1630.79	-0.032	19.6224	0.9998	R.VTEPISAESGEQVER.V
11	1	sp|O14791-3|APOL1_HUMAN, sp|O14791|APOL1_HUMAN, sp|O14791-2|APOL1_HUMAN	42158.09164000008, 43974.199840000096, 45918.459600000126	0.184	APOL1, APOL1, APOL1	Tax_Id=9606 Gene_Symbol=APOL1 apolipoprotein L1 isoform c precursor, Apolipoprotein L1, Tax_Id=9606 Gene_Symbol=APOL1 Isoform 2 of Apolipoprotein L1	21	5			5804	2+	945.489	-0.018	19.0378	0.9988	K.VAQELEEK.L
11	1	sp|O14791-3|APOL1_HUMAN, sp|O14791|APOL1_HUMAN, sp|O14791-2|APOL1_HUMAN	42158.09164000008, 43974.199840000096, 45918.459600000126	0.184	APOL1, APOL1, APOL1	Tax_Id=9606 Gene_Symbol=APOL1 apolipoprotein L1 isoform c precursor, Apolipoprotein L1, Tax_Id=9606 Gene_Symbol=APOL1 Isoform 2 of Apolipoprotein L1	21	5			13915	2+	1105.6	-0.021	18.9942	0.9963	K.LNILNNNYK.I
11	1	sp|O14791-3|APOL1_HUMAN, sp|O14791|APOL1_HUMAN, sp|O14791-2|APOL1_HUMAN	42158.09164000008, 43974.199840000096, 45918.459600000126	0.184	APOL1, APOL1, APOL1	Tax_Id=9606 Gene_Symbol=APOL1 apolipoprotein L1 isoform c precursor, Apolipoprotein L1, Tax_Id=9606 Gene_Symbol=APOL1 Isoform 2 of Apolipoprotein L1	21	5			5589	2+	945.489	-0.018	19.0378	0.9857	K.VAQELEEK.L
12	1	sp|O15400-2|STX7_HUMAN, sp|O15400|STX7_HUMAN	27400.471959999988, 29815.535079999983	0.218	STX7, STX7	Tax_Id=9606 Isoform 2 of Syntaxin-7, Syntaxin-7	5	4			9986	2+	1250.66	-0.03	23.9873	0.9991	K.ITQC'SVEIQR.T
12	1	sp|O15400-2|STX7_HUMAN, sp|O15400|STX7_HUMAN	27400.471959999988, 29815.535079999983	0.218	STX7, STX7	Tax_Id=9606 Isoform 2 of Syntaxin-7, Syntaxin-7	5	4			13463	2+	1448.7	-0.026	17.9471	0.9993	K.EFGSLPTTPSEQR.Q
12	1	sp|O15400-2|STX7_HUMAN, sp|O15400|STX7_HUMAN	27400.471959999988, 29815.535079999983	0.218	STX7, STX7	Tax_Id=9606 Isoform 2 of Syntaxin-7, Syntaxin-7	5	4			14179	2+	1668.86	-0.029	17.3772	1	R.TLNQLGTPQDSPELR.Q
12	1	sp|O15400-2|STX7_HUMAN, sp|O15400|STX7_HUMAN	27400.471959999988, 29815.535079999983	0.218	STX7, STX7	Tax_Id=9606 Isoform 2 of Syntaxin-7, Syntaxin-7	5	4			20231	2+	1598.84	-0.027	16.8872	0.9999	R.LVAEFTTSLTNFQK.V
12	1	sp|O15400-2|STX7_HUMAN, sp|O15400|STX7_HUMAN	27400.471959999988, 29815.535079999983	0.218	STX7, STX7	Tax_Id=9606 Isoform 2 of Syntaxin-7, Syntaxin-7	5	4			13450	2+	1668.86	-0.029	17.3772	1	R.TLNQLGTPQDSPELR.Q
13	1	sp|O43639|NCK2_HUMAN	42915.1	0.224	NCK2	Cytoplasmic protein NCK2	13	8			5521	2+	1244.59	-0.032	25.7113	0.8834	R.HQAEC'ALNER.G
13	1	sp|O43639|NCK2_HUMAN	42915.1	0.224	NCK2	Cytoplasmic protein NCK2	13	8			5616	3+	1244.59	-0.033	26.5148	0.8851	R.HQAEC'ALNER.G
13	1	sp|O43639|NCK2_HUMAN	42915.1	0.224	NCK2	Cytoplasmic protein NCK2	13	8			6152	3+	1343.69	-0.025	18.6054	0.9999	K.KAPIFTSEHGEK.L
13	1	sp|O43639|NCK2_HUMAN	42915.1	0.224	NCK2	Cytoplasmic protein NCK2	13	8			7907	3+	1215.6	-0.023	18.9207	0.9707	K.APIFTSEHGEK.L
13	1	sp|O43639|NCK2_HUMAN	42915.1	0.224	NCK2	Cytoplasmic protein NCK2	13	8			14575	3+	1704.82	-0.033	19.3569	0.9999	R.RFHTMDELVEHYK.K
13	1	sp|O43639|NCK2_HUMAN	42915.1	0.224	NCK2	Cytoplasmic protein NCK2	13	8			15135	2+	1484.67	-0.026	17.5123	1	R.DSESSPSDFSVSLK.A
13	1	sp|O43639|NCK2_HUMAN	42915.1	0.224	NCK2	Cytoplasmic protein NCK2	13	8			15302	2+	1484.67	-0.022	14.8181	0.996	R.DSESSPSDFSVSLK.A
13	1	sp|O43639|NCK2_HUMAN	42915.1	0.224	NCK2	Cytoplasmic protein NCK2	13	8			16740	2+	1005.54	-0.018	17.9009	0.9987	R.GVEGDFLIR.D
13	1	sp|O43639|NCK2_HUMAN	42915.1	0.224	NCK2	Cytoplasmic protein NCK2	13	8			17103	2+	1580.83	-0.035	22.1403	1	K.VQLVDNVYC'IGQR.R
13	1	sp|O43639|NCK2_HUMAN	42915.1	0.224	NCK2	Cytoplasmic protein NCK2	13	8			6534	3+	1343.69	-0.026	19.3496	0.9589	K.KAPIFTSEHGEK.L
13	1	sp|O43639|NCK2_HUMAN	42915.1	0.224	NCK2	Cytoplasmic protein NCK2	13	8			15234	2+	1484.67	-0.027	18.1858	0.9999	R.DSESSPSDFSVSLK.A
13	1	sp|O43639|NCK2_HUMAN	42915.1	0.224	NCK2	Cytoplasmic protein NCK2	13	8			16209	2+	1752.81	-0.031	17.6859	0.9991	K.WDYTAQQDQELDIK.K
13	1	sp|O43639|NCK2_HUMAN	42915.1	0.224	NCK2	Cytoplasmic protein NCK2	13	8			16370	2+	1752.81	-0.034	19.3974	1	K.WDYTAQQDQELDIK.K
14	1	sp|O43866|CD5L_HUMAN	38087.8	0.496	CD5L	CD5 antigen-like	148	26	0.68	60	7076	3+	1781.78	-0.049	27.5006	0.9871	R.C'SGEEQSLEQC'QHR.F
14	1	sp|O43866|CD5L_HUMAN	38087.8	0.496	CD5L	CD5 antigen-like	148	26	0.68	60	7088	2+	1781.78	-0.043	24.1332	1	R.C'SGEEQSLEQC'QHR.F
14	1	sp|O43866|CD5L_HUMAN	38087.8	0.496	CD5L	CD5 antigen-like	148	26	0.68	60	14327	2+	1562.73	-0.04	25.5962	1	R.EATLQDC'PSGPWGK.N
14	1	sp|O43866|CD5L_HUMAN	38087.8	0.496	CD5L	CD5 antigen-like	148	26	0.68	60	14415	2+	1559.72	-0.023	14.7463	0.9999	R.EATLQDCPSGPWGK.N	6.71913e+06	7.05359e+06
14	1	sp|O43866|CD5L_HUMAN	38087.8	0.496	CD5L	CD5 antigen-like	148	26	0.68	60	14505	2+	1562.73	0.967	21.1168	0.9996	R.EATLQDC'PSGPWGK.N
14	1	sp|O43866|CD5L_HUMAN	38087.8	0.496	CD5L	CD5 antigen-like	148	26	0.68	60	16908	2+	2221.09	-1.053	23.8622	0.9981	R.ELGC'GAASGTPSGILYEPPAEK.E
14	1	sp|O43866|CD5L_HUMAN	38087.8	0.496	CD5L	CD5 antigen-like	148	26	0.68	60	16936	3+	2218.07	-0.038	17.132	0.9992	R.ELGCGAASGTPSGILYEPPAEK.E	1.92979e+06	1.76217e+06
14	1	sp|O43866|CD5L_HUMAN	38087.8	0.496	CD5L	CD5 antigen-like	148	26	0.68	60	17031	2+	2218.07	-0.042	18.9354	1	R.ELGCGAASGTPSGILYEPPAEK.E	5.65917e+06	4863127
14	1	sp|O43866|CD5L_HUMAN	38087.8	0.496	CD5L	CD5 antigen-like	148	26	0.68	60	17722	3+	2501.13	0.951	19.5911	0.9394	K.GVWGSVC'DDNWGEKEDQVVC'K.Q	3794315	3.87878e+06
14	1	sp|O43866|CD5L_HUMAN	38087.8	0.496	CD5L	CD5 antigen-like	148	26	0.68	60	19174	2+	1653.74	-0.048	29.0251	0.9962	K.GQWGTVC'DDGWDIK.D
14	1	sp|O43866|CD5L_HUMAN	38087.8	0.496	CD5L	CD5 antigen-like	148	26	0.68	60	20789	3+	2586.08	0.937	24.3612	0.9998	K.NTC'NHDEDTWVEC'EDPFDLR.L
14	1	sp|O43866|CD5L_HUMAN	38087.8	0.496	CD5L	CD5 antigen-like	148	26	0.68	60	20811	3+	2580.04	-0.048	18.6044	1	K.NTCNHDEDTWVECEDPFDLR.L	7.84428e+06	6.65029e+06
14	1	sp|O43866|CD5L_HUMAN	38087.8	0.496	CD5L	CD5 antigen-like	148	26	0.68	60	6758	2+	1781.78	-0.039	21.8882	1	R.C'SGEEQSLEQC'QHR.F
14	1	sp|O43866|CD5L_HUMAN	38087.8	0.496	CD5L	CD5 antigen-like	148	26	0.68	60	6811	3+	1781.78	1.954	25.8169	0.9147	R.C'SGEEQSLEQC'QHR.F
14	1	sp|O43866|CD5L_HUMAN	38087.8	0.496	CD5L	CD5 antigen-like	148	26	0.68	60	13971	2+	1559.72	0.979	13.464	0.9891	R.EATLQDCPSGPWGK.N	6232390	7.07588e+06
14	1	sp|O43866|CD5L_HUMAN	38087.8	0.496	CD5L	CD5 antigen-like	148	26	0.68	60	14049	2+	1562.73	0.958	26.876	1	R.EATLQDC'PSGPWGK.N
14	1	sp|O43866|CD5L_HUMAN	38087.8	0.496	CD5L	CD5 antigen-like	148	26	0.68	60	16637	2+	2221.09	-0.049	22.0613	1	R.ELGC'GAASGTPSGILYEPPAEK.E
14	1	sp|O43866|CD5L_HUMAN	38087.8	0.496	CD5L	CD5 antigen-like	148	26	0.68	60	16669	3+	2218.07	0.965	15.7795	0.9994	R.ELGCGAASGTPSGILYEPPAEK.E	2158691	1.96683e+06
14	1	sp|O43866|CD5L_HUMAN	38087.8	0.496	CD5L	CD5 antigen-like	148	26	0.68	60	18572	2+	1650.72	-0.03	18.1739	1	K.GQWGTVCDDGWDIK.D	3.52216e+06	2.83073e+06
14	1	sp|O43866|CD5L_HUMAN	38087.8	0.496	CD5L	CD5 antigen-like	148	26	0.68	60	20546	3+	2586.08	-0.063	24.3612	0.9999	K.NTC'NHDEDTWVEC'EDPFDLR.L
14	1	sp|O43866|CD5L_HUMAN	38087.8	0.496	CD5L	CD5 antigen-like	148	26	0.68	60	20588	3+	2580.04	-0.054	20.9299	1	K.NTCNHDEDTWVECEDPFDLR.L
14	1	sp|O43866|CD5L_HUMAN	38087.8	0.496	CD5L	CD5 antigen-like	148	26	0.68	60	7034	3+	1775.74	-0.032	18.0206	0.9996	R.CSGEEQSLEQCQHR.F	798524	38598.6
14	1	sp|O43866|CD5L_HUMAN	38087.8	0.496	CD5L	CD5 antigen-like	148	26	0.68	60	7061	2+	1781.78	0.956	24.6944	0.9983	R.C'SGEEQSLEQC'QHR.F
14	1	sp|O43866|CD5L_HUMAN	38087.8	0.496	CD5L	CD5 antigen-like	148	26	0.68	60	14118	2+	1562.73	-0.039	24.9562	0.8094	R.EATLQDC'PSGPWGK.N
14	1	sp|O43866|CD5L_HUMAN	38087.8	0.496	CD5L	CD5 antigen-like	148	26	0.68	60	14281	2+	1562.73	-0.042	26.876	0.9998	R.EATLQDC'PSGPWGK.N
14	1	sp|O43866|CD5L_HUMAN	38087.8	0.496	CD5L	CD5 antigen-like	148	26	0.68	60	14292	2+	1559.72	-0.028	17.952	0.9993	R.EATLQDCPSGPWGK.N	3.16102e+06	3.67095e+06
14	1	sp|O43866|CD5L_HUMAN	38087.8	0.496	CD5L	CD5 antigen-like	148	26	0.68	60	16560	2+	2221.09	-0.049	22.0613	1	R.ELGC'GAASGTPSGILYEPPAEK.E
14	1	sp|O43866|CD5L_HUMAN	38087.8	0.496	CD5L	CD5 antigen-like	148	26	0.68	60	17624	2+	1625.71	-0.037	22.7593	1	K.GVWGSVC'DDNWGEK.E
14	1	sp|O43866|CD5L_HUMAN	38087.8	0.496	CD5L	CD5 antigen-like	148	26	0.68	60	17633	2+	1622.69	-0.027	16.639	1	K.GVWGSVCDDNWGEK.E	761665	650537
14	1	sp|O43866|CD5L_HUMAN	38087.8	0.496	CD5L	CD5 antigen-like	148	26	0.68	60	20507	3+	2586.08	-0.063	24.3612	0.9989	K.NTC'NHDEDTWVEC'EDPFDLR.L
14	1	sp|O43866|CD5L_HUMAN	38087.8	0.496	CD5L	CD5 antigen-like	148	26	0.68	60	20511	3+	2580.04	-0.054	20.9299	1	K.NTCNHDEDTWVECEDPFDLR.L
14	1	sp|O43866|CD5L_HUMAN	38087.8	0.496	CD5L	CD5 antigen-like	148	26	0.68	60	7143	2+	879.414	-0.015	17.0568	0.8718	K.CYGPGVGR.I	57758.3	8327.68
14	1	sp|O43866|CD5L_HUMAN	38087.8	0.496	CD5L	CD5 antigen-like	148	26	0.68	60	13919	2+	1559.72	-0.026	16.6697	0.9994	R.EATLQDCPSGPWGK.N	908360	862958
14	1	sp|O43866|CD5L_HUMAN	38087.8	0.496	CD5L	CD5 antigen-like	148	26	0.68	60	16160	2+	2221.09	-0.048	21.611	0.9926	R.ELGC'GAASGTPSGILYEPPAEK.E
14	1	sp|O43866|CD5L_HUMAN	38087.8	0.496	CD5L	CD5 antigen-like	148	26	0.68	60	16223	2+	2218.07	-0.05	22.5421	0.8954	R.ELGCGAASGTPSGILYEPPAEK.E
14	1	sp|O43866|CD5L_HUMAN	38087.8	0.496	CD5L	CD5 antigen-like	148	26	0.68	60	19917	3+	2586.08	-0.062	23.9745	0.9999	K.NTC'NHDEDTWVEC'EDPFDLR.L
14	1	sp|O43866|CD5L_HUMAN	38087.8	0.496	CD5L	CD5 antigen-like	148	26	0.68	60	19931	3+	2580.04	-0.044	17.054	1	K.NTCNHDEDTWVECEDPFDLR.L	1.54245e+06	1.37132e+06
14	1	sp|O43866|CD5L_HUMAN	38087.8	0.496	CD5L	CD5 antigen-like	148	26	0.68	60	6811	2+	1781.78	-0.049	27.5006	0.9932	R.C'SGEEQSLEQC'QHR.F
14	1	sp|O43866|CD5L_HUMAN	38087.8	0.496	CD5L	CD5 antigen-like	148	26	0.68	60	7129	2+	1775.74	-0.031	17.4575	0.9989	R.CSGEEQSLEQCQHR.F	51140.4	9446.81
14	1	sp|O43866|CD5L_HUMAN	38087.8	0.496	CD5L	CD5 antigen-like	148	26	0.68	60	9911	2+	846.45	0.983	20.0839	0.7478	K.DVAVLCR.E
14	1	sp|O43866|CD5L_HUMAN	38087.8	0.496	CD5L	CD5 antigen-like	148	26	0.68	60	9984	2+	849.469	0.984	18.8353	0.9944	K.DVAVLC'R.E	660601	478699
14	1	sp|O43866|CD5L_HUMAN	38087.8	0.496	CD5L	CD5 antigen-like	148	26	0.68	60	16214	2+	2221.09	-1.054	24.3124	0.9892	R.ELGC'GAASGTPSGILYEPPAEK.E
14	1	sp|O43866|CD5L_HUMAN	38087.8	0.496	CD5L	CD5 antigen-like	148	26	0.68	60	16297	2+	2218.07	0.963	16.6812	1	R.ELGCGAASGTPSGILYEPPAEK.E	9357422	9065399
14	1	sp|O43866|CD5L_HUMAN	38087.8	0.496	CD5L	CD5 antigen-like	148	26	0.68	60	16376	2+	2221.09	-1.052	23.4119	0.9779	R.ELGC'GAASGTPSGILYEPPAEK.E
14	1	sp|O43866|CD5L_HUMAN	38087.8	0.496	CD5L	CD5 antigen-like	148	26	0.68	60	18403	2+	1653.74	-0.048	29.0251	0.9997	K.GQWGTVC'DDGWDIK.D
14	1	sp|O43866|CD5L_HUMAN	38087.8	0.496	CD5L	CD5 antigen-like	148	26	0.68	60	18469	2+	1650.72	-0.03	18.1739	1	K.GQWGTVCDDGWDIK.D	7946303	6.55336e+06
14	1	sp|O43866|CD5L_HUMAN	38087.8	0.496	CD5L	CD5 antigen-like	148	26	0.68	60	7056	3+	1781.78	-0.051	28.623	0.9675	R.C'SGEEQSLEQC'QHR.F
14	1	sp|O43866|CD5L_HUMAN	38087.8	0.496	CD5L	CD5 antigen-like	148	26	0.68	60	7132	3+	1775.74	-0.033	18.5838	0.999	R.CSGEEQSLEQCQHR.F	1.395e+06	172477
14	1	sp|O43866|CD5L_HUMAN	38087.8	0.496	CD5L	CD5 antigen-like	148	26	0.68	60	7172	2+	1775.74	-0.033	18.5838	0.9998	R.CSGEEQSLEQCQHR.F	45176.8	0
14	1	sp|O43866|CD5L_HUMAN	38087.8	0.496	CD5L	CD5 antigen-like	148	26	0.68	60	7237	2+	882.433	-0.026	29.464	0.8276	K.C'YGPGVGR.I
14	1	sp|O43866|CD5L_HUMAN	38087.8	0.496	CD5L	CD5 antigen-like	148	26	0.68	60	8940	2+	1164.59	-0.031	26.6189	0.9965	R.LVGGDNLC'SGR.L
14	1	sp|O43866|CD5L_HUMAN	38087.8	0.496	CD5L	CD5 antigen-like	148	26	0.68	60	9043	2+	1161.57	-0.022	18.9399	0.9999	R.LVGGDNLCSGR.L	786746	934781
14	1	sp|O43866|CD5L_HUMAN	38087.8	0.496	CD5L	CD5 antigen-like	148	26	0.68	60	9749	2+	849.469	-0.024	28.2529	0.9951	K.DVAVLC'R.E
14	1	sp|O43866|CD5L_HUMAN	38087.8	0.496	CD5L	CD5 antigen-like	148	26	0.68	60	9796	2+	846.45	-0.016	18.9025	0.8674	K.DVAVLCR.E	126230	22790.3
14	1	sp|O43866|CD5L_HUMAN	38087.8	0.496	CD5L	CD5 antigen-like	148	26	0.68	60	14190	2+	1559.72	-0.029	18.5931	0.9998	R.EATLQDCPSGPWGK.N	2.5894e+06	1.22477e+06
14	1	sp|O43866|CD5L_HUMAN	38087.8	0.496	CD5L	CD5 antigen-like	148	26	0.68	60	14231	2+	1562.73	-0.042	26.876	1	R.EATLQDC'PSGPWGK.N
14	1	sp|O43866|CD5L_HUMAN	38087.8	0.496	CD5L	CD5 antigen-like	148	26	0.68	60	16444	2+	2221.09	-0.055	24.7626	1	R.ELGC'GAASGTPSGILYEPPAEK.E
14	1	sp|O43866|CD5L_HUMAN	38087.8	0.496	CD5L	CD5 antigen-like	148	26	0.68	60	17382	2+	1622.69	-0.036	22.1854	0.9999	K.GVWGSVCDDNWGEK.E
14	1	sp|O43866|CD5L_HUMAN	38087.8	0.496	CD5L	CD5 antigen-like	148	26	0.68	60	17539	2+	1625.71	-0.036	22.1442	1	K.GVWGSVC'DDNWGEK.E
14	1	sp|O43866|CD5L_HUMAN	38087.8	0.496	CD5L	CD5 antigen-like	148	26	0.68	60	18637	2+	1653.74	-0.988	7.25628	0.9714	K.GQWGTVC'DDGWDIK.D	7.0821e+06	2.86709e+06
14	1	sp|O43866|CD5L_HUMAN	38087.8	0.496	CD5L	CD5 antigen-like	148	26	0.68	60	18788	2+	1653.74	-0.048	29.0251	0.9972	K.GQWGTVC'DDGWDIK.D
14	1	sp|O43866|CD5L_HUMAN	38087.8	0.496	CD5L	CD5 antigen-like	148	26	0.68	60	18815	2+	1650.72	-0.028	16.9623	0.9999	K.GQWGTVCDDGWDIK.D	1.89931e+06	3.47913e+06
14	1	sp|O43866|CD5L_HUMAN	38087.8	0.496	CD5L	CD5 antigen-like	148	26	0.68	60	20254	3+	2586.08	1.927	28.2281	0.9931	K.NTC'NHDEDTWVEC'EDPFDLR.L
14	1	sp|O43866|CD5L_HUMAN	38087.8	0.496	CD5L	CD5 antigen-like	148	26	0.68	60	3595	2+	968.462	-0.017	17.5536	0.9999	R.LADGPGHCK.G	105450	71221
14	1	sp|O43866|CD5L_HUMAN	38087.8	0.496	CD5L	CD5 antigen-like	148	26	0.68	60	3612	2+	971.481	-0.028	28.822	0.9897	R.LADGPGHC'K.G
14	1	sp|O43866|CD5L_HUMAN	38087.8	0.496	CD5L	CD5 antigen-like	148	26	0.68	60	4463	2+	891.424	-0.016	17.9488	0.9642	K.EDQVVCK.Q	868735	365245
14	1	sp|O43866|CD5L_HUMAN	38087.8	0.496	CD5L	CD5 antigen-like	148	26	0.68	60	7252	3+	1781.78	-0.051	28.623	0.9986	R.C'SGEEQSLEQC'QHR.F
14	1	sp|O43866|CD5L_HUMAN	38087.8	0.496	CD5L	CD5 antigen-like	148	26	0.68	60	7264	2+	1781.78	-0.052	29.1843	1	R.C'SGEEQSLEQC'QHR.F
14	1	sp|O43866|CD5L_HUMAN	38087.8	0.496	CD5L	CD5 antigen-like	148	26	0.68	60	7307	2+	1775.74	-0.032	18.0206	1	R.CSGEEQSLEQCQHR.F	1.8021e+06	978106
14	1	sp|O43866|CD5L_HUMAN	38087.8	0.496	CD5L	CD5 antigen-like	148	26	0.68	60	7387	2+	879.414	0.979	23.8795	0.7961	K.CYGPGVGR.I
14	1	sp|O43866|CD5L_HUMAN	38087.8	0.496	CD5L	CD5 antigen-like	148	26	0.68	60	7407	2+	882.433	-0.025	28.3308	0.9963	K.C'YGPGVGR.I
14	1	sp|O43866|CD5L_HUMAN	38087.8	0.496	CD5L	CD5 antigen-like	148	26	0.68	60	7421	3+	1781.78	-0.051	28.623	0.8652	R.C'SGEEQSLEQC'QHR.F
14	1	sp|O43866|CD5L_HUMAN	38087.8	0.496	CD5L	CD5 antigen-like	148	26	0.68	60	7546	2+	879.414	-0.016	18.1939	0.9996	K.CYGPGVGR.I	810970	37908.1
14	1	sp|O43866|CD5L_HUMAN	38087.8	0.496	CD5L	CD5 antigen-like	148	26	0.68	60	7565	2+	882.433	-0.02	22.6646	0.9705	K.C'YGPGVGR.I
14	1	sp|O43866|CD5L_HUMAN	38087.8	0.496	CD5L	CD5 antigen-like	148	26	0.68	60	9180	2+	1161.57	-0.021	18.079	1	R.LVGGDNLCSGR.L	30475030	23090226
14	1	sp|O43866|CD5L_HUMAN	38087.8	0.496	CD5L	CD5 antigen-like	148	26	0.68	60	9202	2+	1164.59	-0.034	29.1949	1	R.LVGGDNLC'SGR.L
14	1	sp|O43866|CD5L_HUMAN	38087.8	0.496	CD5L	CD5 antigen-like	148	26	0.68	60	9851	2+	849.469	-0.025	29.4301	0.9991	K.DVAVLC'R.E
14	1	sp|O43866|CD5L_HUMAN	38087.8	0.496	CD5L	CD5 antigen-like	148	26	0.68	60	9913	2+	846.45	-0.016	18.9025	0.9868	K.DVAVLCR.E	4283414	3270354
14	1	sp|O43866|CD5L_HUMAN	38087.8	0.496	CD5L	CD5 antigen-like	148	26	0.68	60	10019	2+	849.469	-0.025	29.4301	0.9887	K.DVAVLC'R.E
14	1	sp|O43866|CD5L_HUMAN	38087.8	0.496	CD5L	CD5 antigen-like	148	26	0.68	60	10110	2+	846.45	-0.015	17.7211	0.8955	K.DVAVLCR.E	463345	379662
14	1	sp|O43866|CD5L_HUMAN	38087.8	0.496	CD5L	CD5 antigen-like	148	26	0.68	60	10209	2+	849.469	-0.026	30.6074	0.9941	K.DVAVLC'R.E
14	1	sp|O43866|CD5L_HUMAN	38087.8	0.496	CD5L	CD5 antigen-like	148	26	0.68	60	14094	2+	1559.72	0.974	16.6697	0.9199	R.EATLQDCPSGPWGK.N	40468296	49335004
14	1	sp|O43866|CD5L_HUMAN	38087.8	0.496	CD5L	CD5 antigen-like	148	26	0.68	60	14134	2+	1562.73	-0.037	23.6764	1	R.EATLQDC'PSGPWGK.N
14	1	sp|O43866|CD5L_HUMAN	38087.8	0.496	CD5L	CD5 antigen-like	148	26	0.68	60	14253	2+	1559.72	0.977	14.7463	0.9999	R.EATLQDCPSGPWGK.N	60995476	72895832
14	1	sp|O43866|CD5L_HUMAN	38087.8	0.496	CD5L	CD5 antigen-like	148	26	0.68	60	14297	2+	1562.73	0.958	26.876	0.9999	R.EATLQDC'PSGPWGK.N
14	1	sp|O43866|CD5L_HUMAN	38087.8	0.496	CD5L	CD5 antigen-like	148	26	0.68	60	14407	2+	1559.72	0.977	14.7463	0.997	R.EATLQDCPSGPWGK.N	29527506	34177688
14	1	sp|O43866|CD5L_HUMAN	38087.8	0.496	CD5L	CD5 antigen-like	148	26	0.68	60	14454	2+	1562.73	0.958	26.876	0.9994	R.EATLQDC'PSGPWGK.N
14	1	sp|O43866|CD5L_HUMAN	38087.8	0.496	CD5L	CD5 antigen-like	148	26	0.68	60	15575	3+	1566.8	-0.039	24.8916	0.9999	R.KPIWLSQMSC'SGR.E
14	1	sp|O43866|CD5L_HUMAN	38087.8	0.496	CD5L	CD5 antigen-like	148	26	0.68	60	16466	2+	2221.09	0.945	24.7626	1	R.ELGC'GAASGTPSGILYEPPAEK.E
14	1	sp|O43866|CD5L_HUMAN	38087.8	0.496	CD5L	CD5 antigen-like	148	26	0.68	60	16573	3+	2221.09	-0.043	19.3599	0.9993	R.ELGC'GAASGTPSGILYEPPAEK.E	23514928	23423126
14	1	sp|O43866|CD5L_HUMAN	38087.8	0.496	CD5L	CD5 antigen-like	148	26	0.68	60	16595	2+	2218.07	0.963	16.6812	1	R.ELGCGAASGTPSGILYEPPAEK.E	49796620	48042116
14	1	sp|O43866|CD5L_HUMAN	38087.8	0.496	CD5L	CD5 antigen-like	148	26	0.68	60	16628	2+	2221.09	0.945	24.7626	1	R.ELGC'GAASGTPSGILYEPPAEK.E
14	1	sp|O43866|CD5L_HUMAN	38087.8	0.496	CD5L	CD5 antigen-like	148	26	0.68	60	16742	3+	2221.09	0.947	23.8622	0.9542	R.ELGC'GAASGTPSGILYEPPAEK.E
14	1	sp|O43866|CD5L_HUMAN	38087.8	0.496	CD5L	CD5 antigen-like	148	26	0.68	60	17132	2+	1625.71	-0.037	22.7593	0.9985	K.GVWGSVC'DDNWGEK.E
14	1	sp|O43866|CD5L_HUMAN	38087.8	0.496	CD5L	CD5 antigen-like	148	26	0.68	60	17281	3+	2501.13	-0.056	22.3898	0.9801	K.GVWGSVC'DDNWGEKEDQVVC'K.Q
14	1	sp|O43866|CD5L_HUMAN	38087.8	0.496	CD5L	CD5 antigen-like	148	26	0.68	60	17322	2+	2495.1	-0.039	15.6307	0.9998	K.GVWGSVCDDNWGEKEDQVVCK.Q	995293	942840
14	1	sp|O43866|CD5L_HUMAN	38087.8	0.496	CD5L	CD5 antigen-like	148	26	0.68	60	17329	2+	2501.13	-0.059	23.5893	0.9965	K.GVWGSVC'DDNWGEKEDQVVC'K.Q
14	1	sp|O43866|CD5L_HUMAN	38087.8	0.496	CD5L	CD5 antigen-like	148	26	0.68	60	17332	3+	2495.1	-0.045	18.0354	0.9968	K.GVWGSVCDDNWGEKEDQVVCK.Q	42131312	38380848
14	1	sp|O43866|CD5L_HUMAN	38087.8	0.496	CD5L	CD5 antigen-like	148	26	0.68	60	17431	3+	2501.13	0.951	19.5911	0.922	K.GVWGSVC'DDNWGEKEDQVVC'K.Q	43669324	39770984
14	1	sp|O43866|CD5L_HUMAN	38087.8	0.496	CD5L	CD5 antigen-like	148	26	0.68	60	17443	2+	1625.71	-0.036	22.1442	1	K.GVWGSVC'DDNWGEK.E
14	1	sp|O43866|CD5L_HUMAN	38087.8	0.496	CD5L	CD5 antigen-like	148	26	0.68	60	17454	2+	1622.69	-0.028	17.2553	1	K.GVWGSVCDDNWGEK.E	26668368	26823594
14	1	sp|O43866|CD5L_HUMAN	38087.8	0.496	CD5L	CD5 antigen-like	148	26	0.68	60	17596	2+	1625.71	-0.036	22.1442	1	K.GVWGSVC'DDNWGEK.E
14	1	sp|O43866|CD5L_HUMAN	38087.8	0.496	CD5L	CD5 antigen-like	148	26	0.68	60	17640	2+	1622.69	-0.97	18.4878	0.7797	K.GVWGSVCDDNWGEK.E	13443707	16664910
14	1	sp|O43866|CD5L_HUMAN	38087.8	0.496	CD5L	CD5 antigen-like	148	26	0.68	60	18587	2+	1650.72	-0.028	16.9623	1	K.GQWGTVCDDGWDIK.D	41954280	41343564
14	1	sp|O43866|CD5L_HUMAN	38087.8	0.496	CD5L	CD5 antigen-like	148	26	0.68	60	18609	2+	1653.74	-0.048	29.0251	1	K.GQWGTVC'DDGWDIK.D
14	1	sp|O43866|CD5L_HUMAN	38087.8	0.496	CD5L	CD5 antigen-like	148	26	0.68	60	18763	2+	1650.72	-0.03	18.1739	1	K.GQWGTVCDDGWDIK.D	6.76946e+06	10879999
14	1	sp|O43866|CD5L_HUMAN	38087.8	0.496	CD5L	CD5 antigen-like	148	26	0.68	60	20129	3+	2586.08	-0.063	24.3612	1	K.NTC'NHDEDTWVEC'EDPFDLR.L
14	1	sp|O43866|CD5L_HUMAN	38087.8	0.496	CD5L	CD5 antigen-like	148	26	0.68	60	20167	2+	2586.08	-0.063	24.3612	1	K.NTC'NHDEDTWVEC'EDPFDLR.L
14	1	sp|O43866|CD5L_HUMAN	38087.8	0.496	CD5L	CD5 antigen-like	148	26	0.68	60	20183	2+	2583.06	-1.066	25.5511	0.7812	K.NTCNHDEDTWVEC'EDPFDLR.L
14	1	sp|O43866|CD5L_HUMAN	38087.8	0.496	CD5L	CD5 antigen-like	148	26	0.68	60	20203	3+	2580.04	-0.044	17.054	1	K.NTCNHDEDTWVECEDPFDLR.L	83344576	69816120
14	1	sp|O43866|CD5L_HUMAN	38087.8	0.496	CD5L	CD5 antigen-like	148	26	0.68	60	20280	3+	2586.08	0.937	24.3612	1	K.NTC'NHDEDTWVEC'EDPFDLR.L
14	1	sp|O43866|CD5L_HUMAN	38087.8	0.496	CD5L	CD5 antigen-like	148	26	0.68	60	20366	3+	2580.04	-0.051	19.7671	0.9983	K.NTCNHDEDTWVECEDPFDLR.L	18777520	15275653
14	1	sp|O43866|CD5L_HUMAN	38087.8	0.496	CD5L	CD5 antigen-like	148	26	0.68	60	20678	3+	2586.08	1.927	28.2281	0.8994	K.NTC'NHDEDTWVEC'EDPFDLR.L
14	1	sp|O43866|CD5L_HUMAN	38087.8	0.496	CD5L	CD5 antigen-like	148	26	0.68	60	7318	2+	1781.78	-0.045	25.2556	1	R.C'SGEEQSLEQC'QHR.F
14	1	sp|O43866|CD5L_HUMAN	38087.8	0.496	CD5L	CD5 antigen-like	148	26	0.68	60	7332	3+	1781.78	-0.056	31.4292	0.8791	R.C'SGEEQSLEQC'QHR.F
14	1	sp|O43866|CD5L_HUMAN	38087.8	0.496	CD5L	CD5 antigen-like	148	26	0.68	60	7335	2+	1775.74	-0.031	17.4575	1	R.CSGEEQSLEQCQHR.F	259762	151192
14	1	sp|O43866|CD5L_HUMAN	38087.8	0.496	CD5L	CD5 antigen-like	148	26	0.68	60	7486	2+	879.414	-0.016	18.1939	0.9941	K.CYGPGVGR.I	1.12272e+06	714615
14	1	sp|O43866|CD5L_HUMAN	38087.8	0.496	CD5L	CD5 antigen-like	148	26	0.68	60	10240	2+	849.469	-0.024	28.2529	0.9707	K.DVAVLC'R.E
14	1	sp|O43866|CD5L_HUMAN	38087.8	0.496	CD5L	CD5 antigen-like	148	26	0.68	60	14426	2+	1562.73	0.958	26.876	0.9949	R.EATLQDC'PSGPWGK.N
14	1	sp|O43866|CD5L_HUMAN	38087.8	0.496	CD5L	CD5 antigen-like	148	26	0.68	60	14477	2+	1559.72	0.977	14.7463	0.9305	R.EATLQDCPSGPWGK.N	8.09116e+06	6.12212e+06
14	1	sp|O43866|CD5L_HUMAN	38087.8	0.496	CD5L	CD5 antigen-like	148	26	0.68	60	14583	2+	1562.73	0.958	26.876	1	R.EATLQDC'PSGPWGK.N
14	1	sp|O43866|CD5L_HUMAN	38087.8	0.496	CD5L	CD5 antigen-like	148	26	0.68	60	16762	2+	2221.09	-0.058	26.1133	0.984	R.ELGC'GAASGTPSGILYEPPAEK.E
14	1	sp|O43866|CD5L_HUMAN	38087.8	0.496	CD5L	CD5 antigen-like	148	26	0.68	60	16931	2+	2221.09	-1.05	22.5115	0.9905	R.ELGC'GAASGTPSGILYEPPAEK.E
14	1	sp|O43866|CD5L_HUMAN	38087.8	0.496	CD5L	CD5 antigen-like	148	26	0.68	60	17766	2+	1625.71	-0.036	22.1442	0.9995	K.GVWGSVC'DDNWGEK.E
14	1	sp|O43866|CD5L_HUMAN	38087.8	0.496	CD5L	CD5 antigen-like	148	26	0.68	60	6528	3+	1781.78	-0.047	26.3781	0.9742	R.C'SGEEQSLEQC'QHR.F
14	1	sp|O43866|CD5L_HUMAN	38087.8	0.496	CD5L	CD5 antigen-like	148	26	0.68	60	6578	3+	1775.74	-0.032	18.0206	0.6854	R.CSGEEQSLEQCQHR.F	2.55908e+06	394752
14	1	sp|O43866|CD5L_HUMAN	38087.8	0.496	CD5L	CD5 antigen-like	148	26	0.68	60	13719	2+	1562.73	-0.034	21.7567	0.9999	R.EATLQDC'PSGPWGK.N
14	1	sp|O43866|CD5L_HUMAN	38087.8	0.496	CD5L	CD5 antigen-like	148	26	0.68	60	16100	2+	2221.09	-0.055	24.7626	1	R.ELGC'GAASGTPSGILYEPPAEK.E
14	1	sp|O43866|CD5L_HUMAN	38087.8	0.496	CD5L	CD5 antigen-like	148	26	0.68	60	18806	2+	1653.74	0.967	19.9548	0.9995	K.GQWGTVC'DDGWDIK.D	2.20978e+06	2.8101e+06
14	1	sp|O43866|CD5L_HUMAN	38087.8	0.496	CD5L	CD5 antigen-like	148	26	0.68	60	19202	3+	2299.02	0.927	31.7527	0.9812	R.FWGFHDC'THQEDVAVIC'SG.-
14	1	sp|O43866|CD5L_HUMAN	38087.8	0.496	CD5L	CD5 antigen-like	148	26	0.68	60	19225	2+	2299.02	-0.063	27.403	0.9998	R.FWGFHDC'THQEDVAVIC'SG.-
14	1	sp|O43866|CD5L_HUMAN	38087.8	0.496	CD5L	CD5 antigen-like	148	26	0.68	60	6372	2+	1781.78	-0.024	13.4697	0.9972	R.C'SGEEQSLEQC'QHR.F	667969	923353
14	1	sp|O43866|CD5L_HUMAN	38087.8	0.496	CD5L	CD5 antigen-like	148	26	0.68	60	6376	2+	1775.74	-0.018	10.1366	1	R.CSGEEQSLEQCQHR.F	667969	923353
14	1	sp|O43866|CD5L_HUMAN	38087.8	0.496	CD5L	CD5 antigen-like	148	26	0.68	60	13488	2+	1559.72	0.975	16.0286	0.969	R.EATLQDCPSGPWGK.N	660695	525560
14	1	sp|O43866|CD5L_HUMAN	38087.8	0.496	CD5L	CD5 antigen-like	148	26	0.68	60	13511	2+	1562.73	0.968	20.4769	0.9946	R.EATLQDC'PSGPWGK.N
14	1	sp|O43866|CD5L_HUMAN	38087.8	0.496	CD5L	CD5 antigen-like	148	26	0.68	60	15658	2+	2221.09	-0.052	23.4119	0.9995	R.ELGC'GAASGTPSGILYEPPAEK.E
14	1	sp|O43866|CD5L_HUMAN	38087.8	0.496	CD5L	CD5 antigen-like	148	26	0.68	60	18425	2+	1653.74	-0.028	16.9313	1	K.GQWGTVC'DDGWDIK.D	3022764	2728403
14	1	sp|O43866|CD5L_HUMAN	38087.8	0.496	CD5L	CD5 antigen-like	148	26	0.68	60	18660	3+	2299.02	1.947	23.0533	0.6386	R.FWGFHDC'THQEDVAVIC'SG.-
14	1	sp|O43866|CD5L_HUMAN	38087.8	0.496	CD5L	CD5 antigen-like	148	26	0.68	60	6701	3+	1775.74	-0.033	18.5838	0.8789	R.CSGEEQSLEQCQHR.F	561657	63581.7
14	1	sp|O43866|CD5L_HUMAN	38087.8	0.496	CD5L	CD5 antigen-like	148	26	0.68	60	6717	3+	1781.78	-0.056	31.4292	0.9818	R.C'SGEEQSLEQC'QHR.F
14	1	sp|O43866|CD5L_HUMAN	38087.8	0.496	CD5L	CD5 antigen-like	148	26	0.68	60	6748	2+	1781.78	-0.042	23.5719	1	R.C'SGEEQSLEQC'QHR.F
14	1	sp|O43866|CD5L_HUMAN	38087.8	0.496	CD5L	CD5 antigen-like	148	26	0.68	60	6762	2+	1775.74	-1.031	17.4575	0.9913	R.CSGEEQSLEQCQHR.F	123252	85179.5
14	1	sp|O43866|CD5L_HUMAN	38087.8	0.496	CD5L	CD5 antigen-like	148	26	0.68	60	13934	2+	1562.73	-0.042	26.876	0.9957	R.EATLQDC'PSGPWGK.N
14	1	sp|O43866|CD5L_HUMAN	38087.8	0.496	CD5L	CD5 antigen-like	148	26	0.68	60	14106	2+	1562.73	0.978	14.0779	1	R.EATLQDC'PSGPWGK.N	3.66143e+06	3.88117e+06
14	1	sp|O43866|CD5L_HUMAN	38087.8	0.496	CD5L	CD5 antigen-like	148	26	0.68	60	14123	2+	1559.72	0.977	14.7463	0.996	R.EATLQDCPSGPWGK.N	3439799	3.61943e+06
14	1	sp|O43866|CD5L_HUMAN	38087.8	0.496	CD5L	CD5 antigen-like	148	26	0.68	60	16599	2+	2221.09	-0.055	24.7626	0.9998	R.ELGC'GAASGTPSGILYEPPAEK.E
14	1	sp|O43866|CD5L_HUMAN	38087.8	0.496	CD5L	CD5 antigen-like	148	26	0.68	60	16674	2+	2218.07	-0.039	17.5829	1	R.ELGCGAASGTPSGILYEPPAEK.E	4670397	4.2848e+06
14	1	sp|O43866|CD5L_HUMAN	38087.8	0.496	CD5L	CD5 antigen-like	148	26	0.68	60	17366	3+	2495.1	-0.039	15.6307	0.6484	K.GVWGSVCDDNWGEKEDQVVCK.Q	5550845	5034440
15	1	sp|O60437|PEPL_HUMAN	204747	0.03	PPL	Periplakin	5	5			21721	3+	1841.02	-0.036	19.5544	0.9419	R.KYEHLLQLLDLAQEK.V
15	1	sp|O60437|PEPL_HUMAN	204747	0.03	PPL	Periplakin	5	5			22975	3+	1712.92	-0.03	17.5139	0.691	K.YEHLLQLLDLAQEK.V
15	1	sp|O60437|PEPL_HUMAN	204747	0.03	PPL	Periplakin	5	5			24854	2+	1293.67	-0.023	17.7789	0.9894	R.AGLIDWNMFVK.L
15	1	sp|O60437|PEPL_HUMAN	204747	0.03	PPL	Periplakin	5	5			25585	3+	1617.85	0.973	16.6888	0.6794	K.DMSIQELAVLVSGQK.-
15	1	sp|O60437|PEPL_HUMAN	204747	0.03	PPL	Periplakin	5	5			25851	2+	1443.83	-0.024	16.6224	1	R.LQNLEFALNLLR.Q
16	1	sp|O60496|DOK2_HUMAN	45378.9	0.148	DOK2	Docking protein 2	4	3			20035	3+	3411.62	0.937	18.4663	0.9725	R.DPAGLQHVQPAGQDFSASGWQPGTEYDNVVLK.K
16	1	sp|O60496|DOK2_HUMAN	45378.9	0.148	DOK2	Docking protein 2	4	3			20002	3+	3411.62	1.959	12.0177	0.8664	R.DPAGLQHVQPAGQDFSASGWQPGTEYDNVVLK.K
16	1	sp|O60496|DOK2_HUMAN	45378.9	0.148	DOK2	Docking protein 2	4	3			4555	2+	1130.54	-1.034	30.074	0.9991	R.VAEAGGEASSPR.D
16	1	sp|O60496|DOK2_HUMAN	45378.9	0.148	DOK2	Docking protein 2	4	3			28339	3+	1860.97	-0.028	15.0459	0.9987	R.QGNEIFLALEEAISAQK.N
17	1	sp|O60664-4|PLIN3_HUMAN, sp|O60664-3|PLIN3_HUMAN, sp|O60664|PLIN3_HUMAN	45803.48744000013, 46946.833240000116, 47074.96396000012	0.033	PLIN3, PLIN3, PLIN3	Tax_Id=9606 Gene_Symbol=PLIN3 perilipin-3 isoform 3, Tax_Id=9606 Gene_Symbol=PLIN3 Isoform 3 of Perilipin-3, Perilipin-3	2	2			9965	2+	1379.69	-0.023	16.6704	1	K.SVVTGGVQSVM"GSR.L
17	1	sp|O60664-4|PLIN3_HUMAN, sp|O60664-3|PLIN3_HUMAN, sp|O60664|PLIN3_HUMAN	45803.48744000013, 46946.833240000116, 47074.96396000012	0.033	PLIN3, PLIN3, PLIN3	Tax_Id=9606 Gene_Symbol=PLIN3 perilipin-3 isoform 3, Tax_Id=9606 Gene_Symbol=PLIN3 Isoform 3 of Perilipin-3, Perilipin-3	2	2			14471	2+	1363.7	-0.025	18.3325	1	K.SVVTGGVQSVMGSR.L
18	1	sp|O60814|H2B1K_HUMAN, sp|P06899|H2B1J_HUMAN, sp|P23527|H2B1O_HUMAN, sp|P33778|H2B1B_HUMAN, sp|P57053|H2BFS_HUMAN, sp|P58876|H2B1D_HUMAN, sp|P62807|H2B1C_HUMAN, sp|Q16778|H2B2E_HUMAN, sp|Q5QNW6|H2B2F_HUMAN, sp|Q8N257|H2B3B_HUMAN, sp|Q93079|H2B1H_HUMAN, sp|Q99877|H2B1N_HUMAN, sp|Q99879|H2B1M_HUMAN, sp|Q99880|H2B1L_HUMAN, sp|Q5QNW6-2|H2B2F_HUMAN	13890.138679999991, 13904.165559999992, 13906.138079999992, 13950.191239999991, 13944.189959999992, 13936.164359999992, 13906.138079999992, 13920.164959999993, 13920.164959999991, 13908.110599999993, 13892.111199999992, 13922.137479999992, 13989.271239999991, 13952.207119999992, 14841.358599999989	0.119	HIST1H2BK, HIST1H2BJ, HIST1H2BO, HIST1H2BB, H2BFS, HIST1H2BD, HIST1H2BI, HIST2H2BE, HIST2H2BF, HIST3H2BB, HIST1H2BH, HIST1H2BN, HIST1H2BM, HIST1H2BL, HIST2H2BF	Histone H2B type 1-K (short name: H2B K), Histone H2B type 1-J, Histone H2B type 1-O, Histone H2B type 1-B, Histone H2B type F-S, Histone H2B type 1-D, Histone H2B type 1-C/E/F/G/I, Histone H2B type 2-E, Histone H2B type 2-F, Histone H2B type 3-B, Histone H2B type 1-H, Histone H2B type 1-N, Histone H2B type 1-M, Histone H2B type 1-L, Tax_Id=9606 Gene_Symbol=HIST2H2BF histone H2B type 2-F isoform b	2	2			22306	2+	1775.81	-0.026	14.6412	0.9998	K.AM"GIM"NSFVNDIFER.I
18	1	sp|O60814|H2B1K_HUMAN, sp|P06899|H2B1J_HUMAN, sp|P23527|H2B1O_HUMAN, sp|P33778|H2B1B_HUMAN, sp|P57053|H2BFS_HUMAN, sp|P58876|H2B1D_HUMAN, sp|P62807|H2B1C_HUMAN, sp|Q16778|H2B2E_HUMAN, sp|Q5QNW6|H2B2F_HUMAN, sp|Q8N257|H2B3B_HUMAN, sp|Q93079|H2B1H_HUMAN, sp|Q99877|H2B1N_HUMAN, sp|Q99879|H2B1M_HUMAN, sp|Q99880|H2B1L_HUMAN, sp|Q5QNW6-2|H2B2F_HUMAN	13890.138679999991, 13904.165559999992, 13906.138079999992, 13950.191239999991, 13944.189959999992, 13936.164359999992, 13906.138079999992, 13920.164959999993, 13920.164959999991, 13908.110599999993, 13892.111199999992, 13922.137479999992, 13989.271239999991, 13952.207119999992, 14841.358599999989	0.119	HIST1H2BK, HIST1H2BJ, HIST1H2BO, HIST1H2BB, H2BFS, HIST1H2BD, HIST1H2BI, HIST2H2BE, HIST2H2BF, HIST3H2BB, HIST1H2BH, HIST1H2BN, HIST1H2BM, HIST1H2BL, HIST2H2BF	Histone H2B type 1-K (short name: H2B K), Histone H2B type 1-J, Histone H2B type 1-O, Histone H2B type 1-B, Histone H2B type F-S, Histone H2B type 1-D, Histone H2B type 1-C/E/F/G/I, Histone H2B type 2-E, Histone H2B type 2-F, Histone H2B type 3-B, Histone H2B type 1-H, Histone H2B type 1-N, Histone H2B type 1-M, Histone H2B type 1-L, Tax_Id=9606 Gene_Symbol=HIST2H2BF histone H2B type 2-F isoform b	2	2			27203	2+	1743.82	-0.03	17.2036	1	K.AMGIMNSFVNDIFER.I
19	1	sp|O75368|SH3L1_HUMAN	12774.3	0.781	SH3BGRL	SH3 domain-binding glutamic acid-rich-like protein	18	8			5508	2+	1031.47	-0.022	21.3287	0.9985	K.DIAANEENR.K
19	1	sp|O75368|SH3L1_HUMAN	12774.3	0.781	SH3BGRL	SH3 domain-binding glutamic acid-rich-like protein	18	8			9944	2+	1283.68	-0.026	20.2542	1	R.VYIASSSGSTAIK.K
19	1	sp|O75368|SH3L1_HUMAN	12774.3	0.781	SH3BGRL	SH3 domain-binding glutamic acid-rich-like protein	18	8			10107	2+	1283.68	-0.024	18.6962	1	R.VYIASSSGSTAIK.K
19	1	sp|O75368|SH3L1_HUMAN	12774.3	0.781	SH3BGRL	SH3 domain-binding glutamic acid-rich-like protein	18	8			10270	2+	1283.68	-0.024	18.6962	1	R.VYIASSSGSTAIK.K
19	1	sp|O75368|SH3L1_HUMAN	12774.3	0.781	SH3BGRL	SH3 domain-binding glutamic acid-rich-like protein	18	8			10438	2+	1283.68	-0.025	19.4752	0.9997	R.VYIASSSGSTAIK.K
19	1	sp|O75368|SH3L1_HUMAN	12774.3	0.781	SH3BGRL	SH3 domain-binding glutamic acid-rich-like protein	18	8			17816	2+	1190.51	-0.021	17.6395	1	R.GDYDAFFEAR.E
19	1	sp|O75368|SH3L1_HUMAN	12774.3	0.781	SH3BGRL	SH3 domain-binding glutamic acid-rich-like protein	18	8			17981	2+	1190.51	-0.021	17.6395	0.9999	R.GDYDAFFEAR.E
19	1	sp|O75368|SH3L1_HUMAN	12774.3	0.781	SH3BGRL	SH3 domain-binding glutamic acid-rich-like protein	18	8			18492	3+	1489.8	-0.029	19.4657	1	K.KQQDVLGFLEANK.I
19	1	sp|O75368|SH3L1_HUMAN	12774.3	0.781	SH3BGRL	SH3 domain-binding glutamic acid-rich-like protein	18	8			19541	3+	3003.46	1.937	20.9758	0.814	R.ENVPENSRPATGYPLPPQIFNESQYR.G
19	1	sp|O75368|SH3L1_HUMAN	12774.3	0.781	SH3BGRL	SH3 domain-binding glutamic acid-rich-like protein	18	8			19686	3+	3003.46	0.936	21.3088	0.9991	R.ENVPENSRPATGYPLPPQIFNESQYR.G
19	1	sp|O75368|SH3L1_HUMAN	12774.3	0.781	SH3BGRL	SH3 domain-binding glutamic acid-rich-like protein	18	8			19844	3+	3003.46	0.936	21.3088	0.9743	R.ENVPENSRPATGYPLPPQIFNESQYR.G
19	1	sp|O75368|SH3L1_HUMAN	12774.3	0.781	SH3BGRL	SH3 domain-binding glutamic acid-rich-like protein	18	8			20562	2+	1361.71	-0.024	17.6249	0.9587	K.QQDVLGFLEANK.I
19	1	sp|O75368|SH3L1_HUMAN	12774.3	0.781	SH3BGRL	SH3 domain-binding glutamic acid-rich-like protein	18	8			20709	2+	1361.71	-0.026	19.0937	0.7438	K.QQDVLGFLEANK.I
19	1	sp|O75368|SH3L1_HUMAN	12774.3	0.781	SH3BGRL	SH3 domain-binding glutamic acid-rich-like protein	18	8			23686	2+	1848.95	-0.031	16.7663	1	R.ENNAVYAFLGLTAPPGSK.E
19	1	sp|O75368|SH3L1_HUMAN	12774.3	0.781	SH3BGRL	SH3 domain-binding glutamic acid-rich-like protein	18	8			23834	2+	1848.95	-0.035	18.9297	1	R.ENNAVYAFLGLTAPPGSK.E
19	1	sp|O75368|SH3L1_HUMAN	12774.3	0.781	SH3BGRL	SH3 domain-binding glutamic acid-rich-like protein	18	8			24022	2+	1344.68	-0.023	17.1045	0.9993	K.Q^QDVLGFLEANK.I
19	1	sp|O75368|SH3L1_HUMAN	12774.3	0.781	SH3BGRL	SH3 domain-binding glutamic acid-rich-like protein	18	8			24563	2+	1848.95	1.762	128.722	0.9814	R.ENNAVYAFLGLTAPPGSK.E
19	1	sp|O75368|SH3L1_HUMAN	12774.3	0.781	SH3BGRL	SH3 domain-binding glutamic acid-rich-like protein	18	8			21023	2+	1361.71	-0.013	9.54685	0.9098	K.QQDVLGFLEANK.I
20	1	sp|O75636-2|FCN3_HUMAN, sp|O75636|FCN3_HUMAN	31677.59768, 32902.98264	0.448	FCN3, FCN3	Tax_Id=9606 Isoform 2 of Ficolin-3 precursor, Ficolin-3	60	10	2.45	19	6159	2+	1046.53	-0.018	17.1997	1	R.YAVSEAAAHK.Y
20	1	sp|O75636-2|FCN3_HUMAN, sp|O75636|FCN3_HUMAN	31677.59768, 32902.98264	0.448	FCN3, FCN3	Tax_Id=9606 Isoform 2 of Ficolin-3 precursor, Ficolin-3	60	10	2.45	19	23656	3+	2404.22	0.939	25.3721	0.9972	R.ELLSQGATLSGWYHLC'LPEGR.A
20	1	sp|O75636-2|FCN3_HUMAN, sp|O75636|FCN3_HUMAN	31677.59768, 32902.98264	0.448	FCN3, FCN3	Tax_Id=9606 Isoform 2 of Ficolin-3 precursor, Ficolin-3	60	10	2.45	19	26401	3+	3387.61	1.961	11.5125	1	R.AGFGNQESEFWLGNENLHQLTLQGNWELR.V
20	1	sp|O75636-2|FCN3_HUMAN, sp|O75636|FCN3_HUMAN	31677.59768, 32902.98264	0.448	FCN3, FCN3	Tax_Id=9606 Isoform 2 of Ficolin-3 precursor, Ficolin-3	60	10	2.45	19	26571	3+	3387.61	-0.066	19.4827	0.9998	R.AGFGNQESEFWLGNENLHQLTLQGNWELR.V
20	1	sp|O75636-2|FCN3_HUMAN, sp|O75636|FCN3_HUMAN	31677.59768, 32902.98264	0.448	FCN3, FCN3	Tax_Id=9606 Isoform 2 of Ficolin-3 precursor, Ficolin-3	60	10	2.45	19	27837	2+	2315.1	-0.046	19.8695	1	R.ALPVFC'DMDTEGGGWLVFQR.R	4.5626e+06	17317042
20	1	sp|O75636-2|FCN3_HUMAN, sp|O75636|FCN3_HUMAN	31677.59768, 32902.98264	0.448	FCN3, FCN3	Tax_Id=9606 Isoform 2 of Ficolin-3 precursor, Ficolin-3	60	10	2.45	19	27852	3+	2315.1	-0.058	25.0529	1	R.ALPVFC'DMDTEGGGWLVFQR.R
20	1	sp|O75636-2|FCN3_HUMAN, sp|O75636|FCN3_HUMAN	31677.59768, 32902.98264	0.448	FCN3, FCN3	Tax_Id=9606 Isoform 2 of Ficolin-3 precursor, Ficolin-3	60	10	2.45	19	27890	2+	2312.08	0.969	13.4078	1	R.ALPVFCDMDTEGGGWLVFQR.R	5006558	19024690
20	1	sp|O75636-2|FCN3_HUMAN, sp|O75636|FCN3_HUMAN	31677.59768, 32902.98264	0.448	FCN3, FCN3	Tax_Id=9606 Isoform 2 of Ficolin-3 precursor, Ficolin-3	60	10	2.45	19	5685	2+	1046.53	-0.019	18.1553	1	R.YAVSEAAAHK.Y
20	1	sp|O75636-2|FCN3_HUMAN, sp|O75636|FCN3_HUMAN	31677.59768, 32902.98264	0.448	FCN3, FCN3	Tax_Id=9606 Isoform 2 of Ficolin-3 precursor, Ficolin-3	60	10	2.45	19	11329	2+	1113.55	1.985	13.4705	1	R.TFAHYATFR.L
20	1	sp|O75636-2|FCN3_HUMAN, sp|O75636|FCN3_HUMAN	31677.59768, 32902.98264	0.448	FCN3, FCN3	Tax_Id=9606 Isoform 2 of Ficolin-3 precursor, Ficolin-3	60	10	2.45	19	14806	2+	1024.48	0.991	8.7849	0.8782	K.YGIDWASGR.G
20	1	sp|O75636-2|FCN3_HUMAN, sp|O75636|FCN3_HUMAN	31677.59768, 32902.98264	0.448	FCN3, FCN3	Tax_Id=9606 Isoform 2 of Ficolin-3 precursor, Ficolin-3	60	10	2.45	19	14976	2+	1024.48	-0.019	18.5459	1	K.YGIDWASGR.G
20	1	sp|O75636-2|FCN3_HUMAN, sp|O75636|FCN3_HUMAN	31677.59768, 32902.98264	0.448	FCN3, FCN3	Tax_Id=9606 Isoform 2 of Ficolin-3 precursor, Ficolin-3	60	10	2.45	19	23297	3+	2404.22	0.939	25.3721	0.9956	R.ELLSQGATLSGWYHLC'LPEGR.A
20	1	sp|O75636-2|FCN3_HUMAN, sp|O75636|FCN3_HUMAN	31677.59768, 32902.98264	0.448	FCN3, FCN3	Tax_Id=9606 Isoform 2 of Ficolin-3 precursor, Ficolin-3	60	10	2.45	19	23475	3+	2404.22	-0.05	20.7968	0.9268	R.ELLSQGATLSGWYHLC'LPEGR.A
20	1	sp|O75636-2|FCN3_HUMAN, sp|O75636|FCN3_HUMAN	31677.59768, 32902.98264	0.448	FCN3, FCN3	Tax_Id=9606 Isoform 2 of Ficolin-3 precursor, Ficolin-3	60	10	2.45	19	27865	2+	2315.1	-0.045	19.4376	0.9991	R.ALPVFC'DMDTEGGGWLVFQR.R	5936871	12239022
20	1	sp|O75636-2|FCN3_HUMAN, sp|O75636|FCN3_HUMAN	31677.59768, 32902.98264	0.448	FCN3, FCN3	Tax_Id=9606 Isoform 2 of Ficolin-3 precursor, Ficolin-3	60	10	2.45	19	27894	3+	2315.1	-0.048	20.7334	0.9999	R.ALPVFC'DMDTEGGGWLVFQR.R
20	1	sp|O75636-2|FCN3_HUMAN, sp|O75636|FCN3_HUMAN	31677.59768, 32902.98264	0.448	FCN3, FCN3	Tax_Id=9606 Isoform 2 of Ficolin-3 precursor, Ficolin-3	60	10	2.45	19	27896	2+	2312.08	0.969	13.4078	1	R.ALPVFCDMDTEGGGWLVFQR.R	6.00265e+06	12617942
20	1	sp|O75636-2|FCN3_HUMAN, sp|O75636|FCN3_HUMAN	31677.59768, 32902.98264	0.448	FCN3, FCN3	Tax_Id=9606 Isoform 2 of Ficolin-3 precursor, Ficolin-3	60	10	2.45	19	5906	2+	1046.53	-0.018	17.1997	1	R.YAVSEAAAHK.Y
20	1	sp|O75636-2|FCN3_HUMAN, sp|O75636|FCN3_HUMAN	31677.59768, 32902.98264	0.448	FCN3, FCN3	Tax_Id=9606 Isoform 2 of Ficolin-3 precursor, Ficolin-3	60	10	2.45	19	15075	2+	1024.48	-0.012	11.7132	0.9996	K.YGIDWASGR.G
20	1	sp|O75636-2|FCN3_HUMAN, sp|O75636|FCN3_HUMAN	31677.59768, 32902.98264	0.448	FCN3, FCN3	Tax_Id=9606 Isoform 2 of Ficolin-3 precursor, Ficolin-3	60	10	2.45	19	15235	2+	1024.48	-0.019	18.5459	1	K.YGIDWASGR.G
20	1	sp|O75636-2|FCN3_HUMAN, sp|O75636|FCN3_HUMAN	31677.59768, 32902.98264	0.448	FCN3, FCN3	Tax_Id=9606 Isoform 2 of Ficolin-3 precursor, Ficolin-3	60	10	2.45	19	25792	3+	3387.61	-0.058	17.1212	1	R.AGFGNQESEFWLGNENLHQLTLQGNWELR.V
20	1	sp|O75636-2|FCN3_HUMAN, sp|O75636|FCN3_HUMAN	31677.59768, 32902.98264	0.448	FCN3, FCN3	Tax_Id=9606 Isoform 2 of Ficolin-3 precursor, Ficolin-3	60	10	2.45	19	27181	2+	2315.1	-0.043	18.5737	1	R.ALPVFC'DMDTEGGGWLVFQR.R	5078237	12278591
20	1	sp|O75636-2|FCN3_HUMAN, sp|O75636|FCN3_HUMAN	31677.59768, 32902.98264	0.448	FCN3, FCN3	Tax_Id=9606 Isoform 2 of Ficolin-3 precursor, Ficolin-3	60	10	2.45	19	27278	2+	2312.08	0.969	13.4078	1	R.ALPVFCDMDTEGGGWLVFQR.R	5333844	13099383
20	1	sp|O75636-2|FCN3_HUMAN, sp|O75636|FCN3_HUMAN	31677.59768, 32902.98264	0.448	FCN3, FCN3	Tax_Id=9606 Isoform 2 of Ficolin-3 precursor, Ficolin-3	60	10	2.45	19	6082	2+	1046.53	-0.02	19.1108	1	R.YAVSEAAAHK.Y
20	1	sp|O75636-2|FCN3_HUMAN, sp|O75636|FCN3_HUMAN	31677.59768, 32902.98264	0.448	FCN3, FCN3	Tax_Id=9606 Isoform 2 of Ficolin-3 precursor, Ficolin-3	60	10	2.45	19	11998	2+	1113.55	-0.021	18.8586	1	R.TFAHYATFR.L
20	1	sp|O75636-2|FCN3_HUMAN, sp|O75636|FCN3_HUMAN	31677.59768, 32902.98264	0.448	FCN3, FCN3	Tax_Id=9606 Isoform 2 of Ficolin-3 precursor, Ficolin-3	60	10	2.45	19	14853	2+	1024.48	-0.019	18.5459	0.9999	K.YGIDWASGR.G
20	1	sp|O75636-2|FCN3_HUMAN, sp|O75636|FCN3_HUMAN	31677.59768, 32902.98264	0.448	FCN3, FCN3	Tax_Id=9606 Isoform 2 of Ficolin-3 precursor, Ficolin-3	60	10	2.45	19	15014	2+	1024.48	-0.019	18.5459	1	K.YGIDWASGR.G
20	1	sp|O75636-2|FCN3_HUMAN, sp|O75636|FCN3_HUMAN	31677.59768, 32902.98264	0.448	FCN3, FCN3	Tax_Id=9606 Isoform 2 of Ficolin-3 precursor, Ficolin-3	60	10	2.45	19	22478	3+	2404.22	0.969	12.894	0.9971	R.ELLSQGATLSGWYHLC'LPEGR.A	3.71731e+06	7177982
20	1	sp|O75636-2|FCN3_HUMAN, sp|O75636|FCN3_HUMAN	31677.59768, 32902.98264	0.448	FCN3, FCN3	Tax_Id=9606 Isoform 2 of Ficolin-3 precursor, Ficolin-3	60	10	2.45	19	24754	3+	3387.61	-0.06	17.7116	1	R.AGFGNQESEFWLGNENLHQLTLQGNWELR.V
20	1	sp|O75636-2|FCN3_HUMAN, sp|O75636|FCN3_HUMAN	31677.59768, 32902.98264	0.448	FCN3, FCN3	Tax_Id=9606 Isoform 2 of Ficolin-3 precursor, Ficolin-3	60	10	2.45	19	26092	2+	2312.08	0.969	13.4078	1	R.ALPVFCDMDTEGGGWLVFQR.R	2.34623e+06	5048167
20	1	sp|O75636-2|FCN3_HUMAN, sp|O75636|FCN3_HUMAN	31677.59768, 32902.98264	0.448	FCN3, FCN3	Tax_Id=9606 Isoform 2 of Ficolin-3 precursor, Ficolin-3	60	10	2.45	19	26109	2+	2315.1	-0.045	19.4376	0.9541	R.ALPVFC'DMDTEGGGWLVFQR.R	2.34623e+06	5.07776e+06
20	1	sp|O75636-2|FCN3_HUMAN, sp|O75636|FCN3_HUMAN	31677.59768, 32902.98264	0.448	FCN3, FCN3	Tax_Id=9606 Isoform 2 of Ficolin-3 precursor, Ficolin-3	60	10	2.45	19	26207	3+	2312.08	0.971	12.5428	1	R.ALPVFCDMDTEGGGWLVFQR.R	2.69125e+06	6582393
20	1	sp|O75636-2|FCN3_HUMAN, sp|O75636|FCN3_HUMAN	31677.59768, 32902.98264	0.448	FCN3, FCN3	Tax_Id=9606 Isoform 2 of Ficolin-3 precursor, Ficolin-3	60	10	2.45	19	26242	2+	2312.08	1.969	13.4078	0.6239	R.ALPVFCDMDTEGGGWLVFQR.R	2.0814e+06	4644329
20	1	sp|O75636-2|FCN3_HUMAN, sp|O75636|FCN3_HUMAN	31677.59768, 32902.98264	0.448	FCN3, FCN3	Tax_Id=9606 Isoform 2 of Ficolin-3 precursor, Ficolin-3	60	10	2.45	19	25448	3+	3387.61	0.952	14.1693	0.9965	R.AGFGNQESEFWLGNENLHQLTLQGNWELR.V
20	1	sp|O75636-2|FCN3_HUMAN, sp|O75636|FCN3_HUMAN	31677.59768, 32902.98264	0.448	FCN3, FCN3	Tax_Id=9606 Isoform 2 of Ficolin-3 precursor, Ficolin-3	60	10	2.45	19	6312	2+	1046.53	-0.02	19.1108	1	R.YAVSEAAAHK.Y
20	1	sp|O75636-2|FCN3_HUMAN, sp|O75636|FCN3_HUMAN	31677.59768, 32902.98264	0.448	FCN3, FCN3	Tax_Id=9606 Isoform 2 of Ficolin-3 precursor, Ficolin-3	60	10	2.45	19	27092	2+	2315.1	-0.043	18.5737	1	R.ALPVFC'DMDTEGGGWLVFQR.R	329688	511913
20	1	sp|O75636-2|FCN3_HUMAN, sp|O75636|FCN3_HUMAN	31677.59768, 32902.98264	0.448	FCN3, FCN3	Tax_Id=9606 Isoform 2 of Ficolin-3 precursor, Ficolin-3	60	10	2.45	19	27140	2+	2312.08	0.971	12.5428	0.9997	R.ALPVFCDMDTEGGGWLVFQR.R	329688	511913
20	1	sp|O75636-2|FCN3_HUMAN, sp|O75636|FCN3_HUMAN	31677.59768, 32902.98264	0.448	FCN3, FCN3	Tax_Id=9606 Isoform 2 of Ficolin-3 precursor, Ficolin-3	60	10	2.45	19	5685	2+	1046.53	-0.021	20.0664	1	R.YAVSEAAAHK.Y
20	1	sp|O75636-2|FCN3_HUMAN, sp|O75636|FCN3_HUMAN	31677.59768, 32902.98264	0.448	FCN3, FCN3	Tax_Id=9606 Isoform 2 of Ficolin-3 precursor, Ficolin-3	60	10	2.45	19	11442	2+	1113.55	-0.02	17.9606	1	R.TFAHYATFR.L
20	1	sp|O75636-2|FCN3_HUMAN, sp|O75636|FCN3_HUMAN	31677.59768, 32902.98264	0.448	FCN3, FCN3	Tax_Id=9606 Isoform 2 of Ficolin-3 precursor, Ficolin-3	60	10	2.45	19	23351	3+	2404.22	1.959	17.0534	0.9968	R.ELLSQGATLSGWYHLC'LPEGR.A	14368616	27586066
20	1	sp|O75636-2|FCN3_HUMAN, sp|O75636|FCN3_HUMAN	31677.59768, 32902.98264	0.448	FCN3, FCN3	Tax_Id=9606 Isoform 2 of Ficolin-3 precursor, Ficolin-3	60	10	2.45	19	23374	2+	2404.22	0.957	17.8852	1	R.ELLSQGATLSGWYHLC'LPEGR.A	328871	756458
20	1	sp|O75636-2|FCN3_HUMAN, sp|O75636|FCN3_HUMAN	31677.59768, 32902.98264	0.448	FCN3, FCN3	Tax_Id=9606 Isoform 2 of Ficolin-3 precursor, Ficolin-3	60	10	2.45	19	23527	3+	2404.22	-0.058	24.1243	0.8305	R.ELLSQGATLSGWYHLC'LPEGR.A
20	1	sp|O75636-2|FCN3_HUMAN, sp|O75636|FCN3_HUMAN	31677.59768, 32902.98264	0.448	FCN3, FCN3	Tax_Id=9606 Isoform 2 of Ficolin-3 precursor, Ficolin-3	60	10	2.45	19	25857	3+	2331.1	-0.047	20.1622	0.7544	R.ALPVFC'DM"DTEGGGWLVFQR.R
20	1	sp|O75636-2|FCN3_HUMAN, sp|O75636|FCN3_HUMAN	31677.59768, 32902.98264	0.448	FCN3, FCN3	Tax_Id=9606 Isoform 2 of Ficolin-3 precursor, Ficolin-3	60	10	2.45	19	26838	3+	3387.61	1.931	20.3683	0.9999	R.AGFGNQESEFWLGNENLHQLTLQGNWELR.V
20	1	sp|O75636-2|FCN3_HUMAN, sp|O75636|FCN3_HUMAN	31677.59768, 32902.98264	0.448	FCN3, FCN3	Tax_Id=9606 Isoform 2 of Ficolin-3 precursor, Ficolin-3	60	10	2.45	19	27242	3+	3387.61	0.95	14.7597	0.9999	R.AGFGNQESEFWLGNENLHQLTLQGNWELR.V
20	1	sp|O75636-2|FCN3_HUMAN, sp|O75636|FCN3_HUMAN	31677.59768, 32902.98264	0.448	FCN3, FCN3	Tax_Id=9606 Isoform 2 of Ficolin-3 precursor, Ficolin-3	60	10	2.45	19	5503	2+	1046.53	1.986	13.3776	1	R.YAVSEAAAHK.Y
20	1	sp|O75636-2|FCN3_HUMAN, sp|O75636|FCN3_HUMAN	31677.59768, 32902.98264	0.448	FCN3, FCN3	Tax_Id=9606 Isoform 2 of Ficolin-3 precursor, Ficolin-3	60	10	2.45	19	15897	2+	1555.85	-0.028	17.9966	1	R.LLGEVDHYQLALGK.F
20	1	sp|O75636-2|FCN3_HUMAN, sp|O75636|FCN3_HUMAN	31677.59768, 32902.98264	0.448	FCN3, FCN3	Tax_Id=9606 Isoform 2 of Ficolin-3 precursor, Ficolin-3	60	10	2.45	19	22850	3+	2404.22	-0.052	21.6287	0.9893	R.ELLSQGATLSGWYHLC'LPEGR.A
20	1	sp|O75636-2|FCN3_HUMAN, sp|O75636|FCN3_HUMAN	31677.59768, 32902.98264	0.448	FCN3, FCN3	Tax_Id=9606 Isoform 2 of Ficolin-3 precursor, Ficolin-3	60	10	2.45	19	26038	3+	3387.61	-0.057	16.826	1	R.AGFGNQESEFWLGNENLHQLTLQGNWELR.V
20	1	sp|O75636-2|FCN3_HUMAN, sp|O75636|FCN3_HUMAN	31677.59768, 32902.98264	0.448	FCN3, FCN3	Tax_Id=9606 Isoform 2 of Ficolin-3 precursor, Ficolin-3	60	10	2.45	19	26200	3+	3387.61	-0.049	14.4645	1	R.AGFGNQESEFWLGNENLHQLTLQGNWELR.V
20	1	sp|O75636-2|FCN3_HUMAN, sp|O75636|FCN3_HUMAN	31677.59768, 32902.98264	0.448	FCN3, FCN3	Tax_Id=9606 Isoform 2 of Ficolin-3 precursor, Ficolin-3	60	10	2.45	19	26540	3+	3387.61	1.922	23.0251	0.9912	R.AGFGNQESEFWLGNENLHQLTLQGNWELR.V
20	1	sp|O75636-2|FCN3_HUMAN, sp|O75636|FCN3_HUMAN	31677.59768, 32902.98264	0.448	FCN3, FCN3	Tax_Id=9606 Isoform 2 of Ficolin-3 precursor, Ficolin-3	60	10	2.45	19	27441	2+	2315.1	-0.046	19.8695	1	R.ALPVFC'DMDTEGGGWLVFQR.R	1.95484e+06	7.13252e+06
20	1	sp|O75636-2|FCN3_HUMAN, sp|O75636|FCN3_HUMAN	31677.59768, 32902.98264	0.448	FCN3, FCN3	Tax_Id=9606 Isoform 2 of Ficolin-3 precursor, Ficolin-3	60	10	2.45	19	27447	3+	2315.1	1.942	25.0529	0.9933	R.ALPVFC'DMDTEGGGWLVFQR.R
20	1	sp|O75636-2|FCN3_HUMAN, sp|O75636|FCN3_HUMAN	31677.59768, 32902.98264	0.448	FCN3, FCN3	Tax_Id=9606 Isoform 2 of Ficolin-3 precursor, Ficolin-3	60	10	2.45	19	5697	2+	1046.53	-0.014	13.3776	1	R.YAVSEAAAHK.Y
20	1	sp|O75636-2|FCN3_HUMAN, sp|O75636|FCN3_HUMAN	31677.59768, 32902.98264	0.448	FCN3, FCN3	Tax_Id=9606 Isoform 2 of Ficolin-3 precursor, Ficolin-3	60	10	2.45	19	14966	2+	1678.88	-0.026	15.4865	0.9354	K.VVLLPSCPGAPGSPGEK.G	349354	168742
20	1	sp|O75636-2|FCN3_HUMAN, sp|O75636|FCN3_HUMAN	31677.59768, 32902.98264	0.448	FCN3, FCN3	Tax_Id=9606 Isoform 2 of Ficolin-3 precursor, Ficolin-3	60	10	2.45	19	14971	2+	1024.48	1.988	11.7132	0.9955	K.YGIDWASGR.G
20	1	sp|O75636-2|FCN3_HUMAN, sp|O75636|FCN3_HUMAN	31677.59768, 32902.98264	0.448	FCN3, FCN3	Tax_Id=9606 Isoform 2 of Ficolin-3 precursor, Ficolin-3	60	10	2.45	19	23144	3+	2404.22	0.939	25.3721	0.9979	R.ELLSQGATLSGWYHLC'LPEGR.A
20	1	sp|O75636-2|FCN3_HUMAN, sp|O75636|FCN3_HUMAN	31677.59768, 32902.98264	0.448	FCN3, FCN3	Tax_Id=9606 Isoform 2 of Ficolin-3 precursor, Ficolin-3	60	10	2.45	19	25768	3+	3387.61	-0.064	18.8924	1	R.AGFGNQESEFWLGNENLHQLTLQGNWELR.V
20	1	sp|O75636-2|FCN3_HUMAN, sp|O75636|FCN3_HUMAN	31677.59768, 32902.98264	0.448	FCN3, FCN3	Tax_Id=9606 Isoform 2 of Ficolin-3 precursor, Ficolin-3	60	10	2.45	19	26014	3+	3387.61	0.943	16.826	0.9005	R.AGFGNQESEFWLGNENLHQLTLQGNWELR.V
20	1	sp|O75636-2|FCN3_HUMAN, sp|O75636|FCN3_HUMAN	31677.59768, 32902.98264	0.448	FCN3, FCN3	Tax_Id=9606 Isoform 2 of Ficolin-3 precursor, Ficolin-3	60	10	2.45	19	27211	3+	2315.1	-0.038	16.414	0.9506	R.ALPVFC'DMDTEGGGWLVFQR.R	4.02675e+06	38135328
20	1	sp|O75636-2|FCN3_HUMAN, sp|O75636|FCN3_HUMAN	31677.59768, 32902.98264	0.448	FCN3, FCN3	Tax_Id=9606 Isoform 2 of Ficolin-3 precursor, Ficolin-3	60	10	2.45	19	27242	2+	2312.08	0.969	13.4078	1	R.ALPVFCDMDTEGGGWLVFQR.R	2.95083e+06	22464850
21	1	sp|O95147|DUS14_HUMAN	22254.9	0.288	DUSP14	Dual specificity protein phosphatase 14	3	3			19348	2+	1738.87	-0.059	33.93	0.7436	K.MVQTPYGIVPDVYEK.E
21	1	sp|O95147|DUS14_HUMAN	22254.9	0.288	DUSP14	Dual specificity protein phosphatase 14	3	3			23101	3+	2270.15	-0.042	18.501	1	K.VPLADMPHAPIGLYFDTVADK.I
21	1	sp|O95147|DUS14_HUMAN	22254.9	0.288	DUSP14	Dual specificity protein phosphatase 14	3	3			29277	3+	2165.13	-0.038	17.5509	1	R.MISEGDIGGIAQITSSLFLGR.G
22	1	sp|O95479|G6PE_HUMAN	88892.7	0.046	H6PD	GDH/6PGL endoplasmic bifunctional protein	3	3			5043	2+	1257.58	-0.041	32.6022	0.9992	K.NQAC'C'VQSEK.H
22	1	sp|O95479|G6PE_HUMAN	88892.7	0.046	H6PD	GDH/6PGL endoplasmic bifunctional protein	3	3			13550	2+	1757.85	0.974	14.7908	1	R.GSAVVGQYQSYSEQVR.R
22	1	sp|O95479|G6PE_HUMAN	88892.7	0.046	H6PD	GDH/6PGL endoplasmic bifunctional protein	3	3			17857	2+	1297.65	-0.022	16.9537	0.9999	K.DQFLQLSQYR.Q
23	1	sp|O95810|SDPR_HUMAN	47173.2	0.325	SDPR	Serum deprivation-response protein	26	9			13867	2+	1777.87	-0.031	17.4366	1	R.SDGDPVQPAVLQVHQTS.-
23	1	sp|O95810|SDPR_HUMAN	47173.2	0.325	SDPR	Serum deprivation-response protein	26	9			4850	2+	971.516	-0.018	18.5277	0.9815	K.QPVSGAVEGK.E
23	1	sp|O95810|SDPR_HUMAN	47173.2	0.325	SDPR	Serum deprivation-response protein	26	9			11905	2+	1604.71	-0.034	21.1877	1	R.YEGSYALTSEEAER.S
23	1	sp|O95810|SDPR_HUMAN	47173.2	0.325	SDPR	Serum deprivation-response protein	26	9			19788	3+	3468.53	0.936	18.4516	1	K.SLEETLHTVDLSSDDDLPHDEEALEDSAEEK.V
23	1	sp|O95810|SDPR_HUMAN	47173.2	0.325	SDPR	Serum deprivation-response protein	26	9			5013	2+	971.516	-0.019	19.5571	0.9998	K.QPVSGAVEGK.E
23	1	sp|O95810|SDPR_HUMAN	47173.2	0.325	SDPR	Serum deprivation-response protein	26	9			5166	2+	971.516	-0.019	19.5571	0.9999	K.QPVSGAVEGK.E
23	1	sp|O95810|SDPR_HUMAN	47173.2	0.325	SDPR	Serum deprivation-response protein	26	9			8688	2+	954.489	-0.019	19.9059	1	K.Q^PVSGAVEGK.E
23	1	sp|O95810|SDPR_HUMAN	47173.2	0.325	SDPR	Serum deprivation-response protein	26	9			11983	2+	1604.71	-0.992	4.98533	1	R.YEGSYALTSEEAER.S
23	1	sp|O95810|SDPR_HUMAN	47173.2	0.325	SDPR	Serum deprivation-response protein	26	9			13542	2+	1777.87	-0.035	19.6865	1	R.SDGDPVQPAVLQVHQTS.-
23	1	sp|O95810|SDPR_HUMAN	47173.2	0.325	SDPR	Serum deprivation-response protein	26	9			23544	2+	1962.06	-0.032	16.3094	1	K.VLIFQEENEIPASVFVK.Q
23	1	sp|O95810|SDPR_HUMAN	47173.2	0.325	SDPR	Serum deprivation-response protein	26	9			5152	2+	971.516	-0.019	19.5571	1	K.QPVSGAVEGK.E
23	1	sp|O95810|SDPR_HUMAN	47173.2	0.325	SDPR	Serum deprivation-response protein	26	9			12358	2+	1604.71	-0.028	17.4487	1	R.YEGSYALTSEEAER.S
23	1	sp|O95810|SDPR_HUMAN	47173.2	0.325	SDPR	Serum deprivation-response protein	26	9			13592	2+	1777.87	-0.039	21.9363	1	R.SDGDPVQPAVLQVHQTS.-
23	1	sp|O95810|SDPR_HUMAN	47173.2	0.325	SDPR	Serum deprivation-response protein	26	9			13747	2+	1777.87	-0.031	17.4366	1	R.SDGDPVQPAVLQVHQTS.-
23	1	sp|O95810|SDPR_HUMAN	47173.2	0.325	SDPR	Serum deprivation-response protein	26	9			13753	3+	1777.87	-0.047	26.4361	1	R.SDGDPVQPAVLQVHQTS.-
23	1	sp|O95810|SDPR_HUMAN	47173.2	0.325	SDPR	Serum deprivation-response protein	26	9			13939	2+	1777.87	-0.034	19.124	0.9956	R.SDGDPVQPAVLQVHQTS.-
23	1	sp|O95810|SDPR_HUMAN	47173.2	0.325	SDPR	Serum deprivation-response protein	26	9			23384	3+	3237.46	-0.058	17.9153	1	R.GSNSGMDSNIDLTIVEDEEEESVALEQAQK.V
23	1	sp|O95810|SDPR_HUMAN	47173.2	0.325	SDPR	Serum deprivation-response protein	26	9			23543	3+	3237.46	0.946	16.6797	0.9618	R.GSNSGMDSNIDLTIVEDEEEESVALEQAQK.V
23	1	sp|O95810|SDPR_HUMAN	47173.2	0.325	SDPR	Serum deprivation-response protein	26	9			23708	2+	1962.06	-0.035	17.8384	0.9658	K.VLIFQEENEIPASVFVK.Q
23	1	sp|O95810|SDPR_HUMAN	47173.2	0.325	SDPR	Serum deprivation-response protein	26	9			12303	2+	1604.71	-0.029	18.0718	1	R.YEGSYALTSEEAER.S
23	1	sp|O95810|SDPR_HUMAN	47173.2	0.325	SDPR	Serum deprivation-response protein	26	9			13776	2+	1777.87	-0.034	19.124	1	R.SDGDPVQPAVLQVHQTS.-
23	1	sp|O95810|SDPR_HUMAN	47173.2	0.325	SDPR	Serum deprivation-response protein	26	9			13934	2+	1777.87	-0.029	16.3116	1	R.SDGDPVQPAVLQVHQTS.-
23	1	sp|O95810|SDPR_HUMAN	47173.2	0.325	SDPR	Serum deprivation-response protein	26	9			14167	2+	876.494	-0.017	19.3955	0.8121	K.VSPLTFGR.K
23	1	sp|O95810|SDPR_HUMAN	47173.2	0.325	SDPR	Serum deprivation-response protein	26	9			23362	3+	3237.46	-0.055	16.9886	0.9988	R.GSNSGMDSNIDLTIVEDEEEESVALEQAQK.V
23	1	sp|O95810|SDPR_HUMAN	47173.2	0.325	SDPR	Serum deprivation-response protein	26	9			12532	2+	1604.71	-0.032	19.9413	0.9994	R.YEGSYALTSEEAER.S
23	1	sp|O95810|SDPR_HUMAN	47173.2	0.325	SDPR	Serum deprivation-response protein	26	9			4935	2+	1185.58	-0.022	18.5564	1	K.YQASTSNTVSK.L
24	1	sp|P00441|SODC_HUMAN	15935.7	0.39	SOD1	Superoxide dismutase [Cu-Zn]	25	6	1.17	4	8111	2+	1225.62	-0.023	18.7661	0.9995	R.HVGDLGNVTADK.D
24	1	sp|P00441|SODC_HUMAN	15935.7	0.39	SOD1	Superoxide dismutase [Cu-Zn]	25	6	1.17	4	18409	2+	1501.77	-0.03	19.9765	0.9999	K.GDGPVQGIINFEQK.E
24	1	sp|P00441|SODC_HUMAN	15935.7	0.39	SOD1	Superoxide dismutase [Cu-Zn]	25	6	1.17	4	8032	2+	1225.62	-0.025	20.3979	1	R.HVGDLGNVTADK.D
24	1	sp|P00441|SODC_HUMAN	15935.7	0.39	SOD1	Superoxide dismutase [Cu-Zn]	25	6	1.17	4	17754	2+	1501.77	-0.03	19.9765	0.998	K.GDGPVQGIINFEQK.E
24	1	sp|P00441|SODC_HUMAN	15935.7	0.39	SOD1	Superoxide dismutase [Cu-Zn]	25	6	1.17	4	8363	2+	1225.62	-0.021	17.1342	0.9997	R.HVGDLGNVTADK.D
24	1	sp|P00441|SODC_HUMAN	15935.7	0.39	SOD1	Superoxide dismutase [Cu-Zn]	25	6	1.17	4	8522	2+	1225.62	-0.024	19.582	1	R.HVGDLGNVTADK.D
24	1	sp|P00441|SODC_HUMAN	15935.7	0.39	SOD1	Superoxide dismutase [Cu-Zn]	25	6	1.17	4	22722	3+	2531.25	0.956	17.3827	0.9998	K.DGVADVSIEDSVISLSGDHC'IIGR.T	3.84695e+06	4.55204e+06
24	1	sp|P00441|SODC_HUMAN	15935.7	0.39	SOD1	Superoxide dismutase [Cu-Zn]	25	6	1.17	4	8383	2+	1225.62	-0.023	18.7661	1	R.HVGDLGNVTADK.D
24	1	sp|P00441|SODC_HUMAN	15935.7	0.39	SOD1	Superoxide dismutase [Cu-Zn]	25	6	1.17	4	8461	3+	1225.62	-0.022	17.9501	0.9999	R.HVGDLGNVTADK.D
24	1	sp|P00441|SODC_HUMAN	15935.7	0.39	SOD1	Superoxide dismutase [Cu-Zn]	25	6	1.17	4	8548	2+	1225.62	-0.022	17.9501	0.9974	R.HVGDLGNVTADK.D
24	1	sp|P00441|SODC_HUMAN	15935.7	0.39	SOD1	Superoxide dismutase [Cu-Zn]	25	6	1.17	4	16235	2+	1015.56	0.993	6.89275	0.9866	R.LACGVIGIAQ.-	1.57942e+06	1.86401e+06
24	1	sp|P00441|SODC_HUMAN	15935.7	0.39	SOD1	Superoxide dismutase [Cu-Zn]	25	6	1.17	4	16257	2+	1018.58	-0.028	27.4893	0.9944	R.LAC'GVIGIAQ.-
24	1	sp|P00441|SODC_HUMAN	15935.7	0.39	SOD1	Superoxide dismutase [Cu-Zn]	25	6	1.17	4	18121	2+	1501.77	-0.029	19.3106	1	K.GDGPVQGIINFEQK.E
24	1	sp|P00441|SODC_HUMAN	15935.7	0.39	SOD1	Superoxide dismutase [Cu-Zn]	25	6	1.17	4	18253	3+	1501.77	-0.027	17.9788	1	K.GDGPVQGIINFEQK.E
24	1	sp|P00441|SODC_HUMAN	15935.7	0.39	SOD1	Superoxide dismutase [Cu-Zn]	25	6	1.17	4	18281	2+	1501.77	-0.029	19.3106	1	K.GDGPVQGIINFEQK.E
24	1	sp|P00441|SODC_HUMAN	15935.7	0.39	SOD1	Superoxide dismutase [Cu-Zn]	25	6	1.17	4	22816	3+	2531.25	-0.034	13.4321	0.9883	K.DGVADVSIEDSVISLSGDHC'IIGR.T	43612888	50800084
24	1	sp|P00441|SODC_HUMAN	15935.7	0.39	SOD1	Superoxide dismutase [Cu-Zn]	25	6	1.17	4	22865	2+	2528.23	0.956	17.4035	1	K.DGVADVSIEDSVISLSGDHCIIGR.T	789637	900374
24	1	sp|P00441|SODC_HUMAN	15935.7	0.39	SOD1	Superoxide dismutase [Cu-Zn]	25	6	1.17	4	22871	2+	2531.25	0.944	22.1235	1	K.DGVADVSIEDSVISLSGDHC'IIGR.T
24	1	sp|P00441|SODC_HUMAN	15935.7	0.39	SOD1	Superoxide dismutase [Cu-Zn]	25	6	1.17	4	22966	3+	2531.25	-0.064	25.284	0.9934	K.DGVADVSIEDSVISLSGDHC'IIGR.T
24	1	sp|P00441|SODC_HUMAN	15935.7	0.39	SOD1	Superoxide dismutase [Cu-Zn]	25	6	1.17	4	23400	3+	2531.25	-0.064	25.284	0.8813	K.DGVADVSIEDSVISLSGDHC'IIGR.T
24	1	sp|P00441|SODC_HUMAN	15935.7	0.39	SOD1	Superoxide dismutase [Cu-Zn]	25	6	1.17	4	8581	2+	1225.62	-1.102	83.2234	0.9997	R.HVGDLGNVTADK.D
24	1	sp|P00441|SODC_HUMAN	15935.7	0.39	SOD1	Superoxide dismutase [Cu-Zn]	25	6	1.17	4	18285	3+	1501.77	-0.028	18.6447	1	K.GDGPVQGIINFEQK.E
24	1	sp|P00441|SODC_HUMAN	15935.7	0.39	SOD1	Superoxide dismutase [Cu-Zn]	25	6	1.17	4	18300	2+	1501.77	-0.03	19.9765	1	K.GDGPVQGIINFEQK.E
24	1	sp|P00441|SODC_HUMAN	15935.7	0.39	SOD1	Superoxide dismutase [Cu-Zn]	25	6	1.17	4	22838	2+	2531.25	-1.061	24.0988	0.9877	K.DGVADVSIEDSVISLSGDHC'IIGR.T
24	1	sp|P00441|SODC_HUMAN	15935.7	0.39	SOD1	Superoxide dismutase [Cu-Zn]	25	6	1.17	4	23318	3+	2528.23	0.945	21.7543	0.9167	K.DGVADVSIEDSVISLSGDHCIIGR.T
25	1	sp|P00488|F13A_HUMAN	83267.3	0.055	F13A1	Coagulation factor XIII A chain (short name: Coagulation factor XIIIa)	7	2			16952	2+	1644.72	-0.023	13.9841	0.941	K.QIGGDGMMDITDTYK.F
25	1	sp|P00488|F13A_HUMAN	83267.3	0.055	F13A1	Coagulation factor XIII A chain (short name: Coagulation factor XIIIa)	7	2			20170	2+	2602.31	-0.04	15.371	0.9747	R.AVPPNNSNAAEDDLPTVELQGVVPR.G
25	1	sp|P00488|F13A_HUMAN	83267.3	0.055	F13A1	Coagulation factor XIII A chain (short name: Coagulation factor XIIIa)	7	2			20263	3+	2602.31	-0.046	17.6766	0.9999	R.AVPPNNSNAAEDDLPTVELQGVVPR.G
25	1	sp|P00488|F13A_HUMAN	83267.3	0.055	F13A1	Coagulation factor XIII A chain (short name: Coagulation factor XIIIa)	7	2			20417	3+	2602.31	-0.047	18.0609	1	R.AVPPNNSNAAEDDLPTVELQGVVPR.G
25	1	sp|P00488|F13A_HUMAN	83267.3	0.055	F13A1	Coagulation factor XIII A chain (short name: Coagulation factor XIIIa)	7	2			19396	3+	2602.31	-0.048	18.4451	0.9983	R.AVPPNNSNAAEDDLPTVELQGVVPR.G
25	1	sp|P00488|F13A_HUMAN	83267.3	0.055	F13A1	Coagulation factor XIII A chain (short name: Coagulation factor XIIIa)	7	2			19424	2+	2602.31	-0.046	17.6766	0.9615	R.AVPPNNSNAAEDDLPTVELQGVVPR.G
25	1	sp|P00488|F13A_HUMAN	83267.3	0.055	F13A1	Coagulation factor XIII A chain (short name: Coagulation factor XIIIa)	7	2			19552	3+	2602.31	-0.045	17.2923	0.9764	R.AVPPNNSNAAEDDLPTVELQGVVPR.G
26	1	sp|P00491|PNPH_HUMAN	32117.9	0.554	PNP	Purine nucleoside phosphorylase (short name: PNP)	21	13			5691	2+	1138.59	-0.022	19.3222	1	K.ANHEEVLAAGK.Q
26	1	sp|P00491|PNPH_HUMAN	32117.9	0.554	PNP	Purine nucleoside phosphorylase (short name: PNP)	21	13			13927	2+	1172.5	-0.956	37.5265	0.9994	R.FPAMSDAYDR.T
26	1	sp|P00491|PNPH_HUMAN	32117.9	0.554	PNP	Purine nucleoside phosphorylase (short name: PNP)	21	13			15490	2+	1226.6	-0.022	17.9358	0.9978	K.VIMDYESLEK.A
26	1	sp|P00491|PNPH_HUMAN	32117.9	0.554	PNP	Purine nucleoside phosphorylase (short name: PNP)	21	13			17115	3+	1486.68	-0.029	19.5065	1	R.FHM"YEGYPLWK.V
26	1	sp|P00491|PNPH_HUMAN	32117.9	0.554	PNP	Purine nucleoside phosphorylase (short name: PNP)	21	13			18323	3+	1664.85	-0.031	18.6203	1	R.DHINLPGFSGQNPLR.G
26	1	sp|P00491|PNPH_HUMAN	32117.9	0.554	PNP	Purine nucleoside phosphorylase (short name: PNP)	21	13			18475	2+	1664.85	-0.027	16.2177	1	R.DHINLPGFSGQNPLR.G
26	1	sp|P00491|PNPH_HUMAN	32117.9	0.554	PNP	Purine nucleoside phosphorylase (short name: PNP)	21	13			18483	3+	1664.85	-0.03	18.0196	1	R.DHINLPGFSGQNPLR.G
26	1	sp|P00491|PNPH_HUMAN	32117.9	0.554	PNP	Purine nucleoside phosphorylase (short name: PNP)	21	13			19552	3+	1470.69	-0.027	18.3588	0.9807	R.FHMYEGYPLWK.V
26	1	sp|P00491|PNPH_HUMAN	32117.9	0.554	PNP	Purine nucleoside phosphorylase (short name: PNP)	21	13			19804	3+	1784.96	-0.032	17.9276	0.9937	K.LGADAVGMSTVPEVIVAR.H
26	1	sp|P00491|PNPH_HUMAN	32117.9	0.554	PNP	Purine nucleoside phosphorylase (short name: PNP)	21	13			19856	2+	1784.96	-0.031	17.3674	1	K.LGADAVGMSTVPEVIVAR.H
26	1	sp|P00491|PNPH_HUMAN	32117.9	0.554	PNP	Purine nucleoside phosphorylase (short name: PNP)	21	13			21413	2+	1125.63	1.983	15.1027	1	R.VFGFSLITNK.V
26	1	sp|P00491|PNPH_HUMAN	32117.9	0.554	PNP	Purine nucleoside phosphorylase (short name: PNP)	21	13			21431	2+	1022.58	-0.019	18.5805	0.9999	R.LVFGFLNGR.A
26	1	sp|P00491|PNPH_HUMAN	32117.9	0.554	PNP	Purine nucleoside phosphorylase (short name: PNP)	21	13			22816	2+	2009.01	0.96	19.9103	1	K.LTQAQIFDYGEIPNFPR.S
26	1	sp|P00491|PNPH_HUMAN	32117.9	0.554	PNP	Purine nucleoside phosphorylase (short name: PNP)	21	13			22889	3+	2235.25	-0.134	59.9486	0.9425	R.VFHLLGVDTLVVTNAAGGLNPK.F
26	1	sp|P00491|PNPH_HUMAN	32117.9	0.554	PNP	Purine nucleoside phosphorylase (short name: PNP)	21	13			22955	2+	2235.25	0.966	15.2108	0.9432	R.VFHLLGVDTLVVTNAAGGLNPK.F
26	1	sp|P00491|PNPH_HUMAN	32117.9	0.554	PNP	Purine nucleoside phosphorylase (short name: PNP)	21	13			23037	3+	2235.25	-0.039	17.4477	1	R.VFHLLGVDTLVVTNAAGGLNPK.F
26	1	sp|P00491|PNPH_HUMAN	32117.9	0.554	PNP	Purine nucleoside phosphorylase (short name: PNP)	21	13			23148	2+	1192.64	-0.021	17.608	0.9998	K.FEVGDIMLIR.D
26	1	sp|P00491|PNPH_HUMAN	32117.9	0.554	PNP	Purine nucleoside phosphorylase (short name: PNP)	21	13			23301	2+	1192.64	-0.021	17.608	0.9995	K.FEVGDIMLIR.D
26	1	sp|P00491|PNPH_HUMAN	32117.9	0.554	PNP	Purine nucleoside phosphorylase (short name: PNP)	21	13			30430	3+	1901.05	-0.04	21.0411	0.9625	K.LEQFVSILMASIPLPDK.A
26	1	sp|P00491|PNPH_HUMAN	32117.9	0.554	PNP	Purine nucleoside phosphorylase (short name: PNP)	21	13			30469	2+	1901.05	-0.03	15.7808	1	K.LEQFVSILMASIPLPDK.A
26	1	sp|P00491|PNPH_HUMAN	32117.9	0.554	PNP	Purine nucleoside phosphorylase (short name: PNP)	21	13			30580	3+	1901.05	-0.04	21.0411	1	K.LEQFVSILMASIPLPDK.A
27	1	sp|P00558-2|PGK1_HUMAN, sp|P00558|PGK1_HUMAN	41428.84692000004, 44614.68400000006	0.193	PGK1, PGK1	Tax_Id=9606 Gene_Symbol=PGK1 Phosphoglycerate kinase, Phosphoglycerate kinase 1	6	5			18109	2+	1247.69	-0.023	18.4341	0.9994	K.YSLEPVAVELK.S
27	1	sp|P00558-2|PGK1_HUMAN, sp|P00558|PGK1_HUMAN	41428.84692000004, 44614.68400000006	0.193	PGK1, PGK1	Tax_Id=9606 Gene_Symbol=PGK1 Phosphoglycerate kinase, Phosphoglycerate kinase 1	6	5			21056	2+	1966.94	-0.036	18.3025	1	K.VLNNMEIGTSLFDEEGAK.I
27	1	sp|P00558-2|PGK1_HUMAN, sp|P00558|PGK1_HUMAN	41428.84692000004, 44614.68400000006	0.193	PGK1, PGK1	Tax_Id=9606 Gene_Symbol=PGK1 Phosphoglycerate kinase, Phosphoglycerate kinase 1	6	5			22169	3+	1769	-0.032	18.0894	1	K.ALESPERPFLAILGGAK.V
27	1	sp|P00558-2|PGK1_HUMAN, sp|P00558|PGK1_HUMAN	41428.84692000004, 44614.68400000006	0.193	PGK1, PGK1	Tax_Id=9606 Gene_Symbol=PGK1 Phosphoglycerate kinase, Phosphoglycerate kinase 1	6	5			22249	2+	1097.62	-0.02	18.2212	0.9919	K.VLPGVDALSNI.-
27	1	sp|P00558-2|PGK1_HUMAN, sp|P00558|PGK1_HUMAN	41428.84692000004, 44614.68400000006	0.193	PGK1, PGK1	Tax_Id=9606 Gene_Symbol=PGK1 Phosphoglycerate kinase, Phosphoglycerate kinase 1	6	5			22321	3+	1769	-0.034	19.2199	1	K.ALESPERPFLAILGGAK.V
27	1	sp|P00558-2|PGK1_HUMAN, sp|P00558|PGK1_HUMAN	41428.84692000004, 44614.68400000006	0.193	PGK1, PGK1	Tax_Id=9606 Gene_Symbol=PGK1 Phosphoglycerate kinase, Phosphoglycerate kinase 1	6	5			28265	3+	2105.06	-0.027	12.8262	1	K.QIVWNGPVGVFEWEAFAR.G
28	1	sp|P00736|C1R_HUMAN	80118.5	0.491	C1R	Complement C1r subcomponent	174	32	1.48	14	8110	2+	815.437	-0.015	18.395	0.9961	R.GGGALLGDR.W
28	1	sp|P00736|C1R_HUMAN	80118.5	0.491	C1R	Complement C1r subcomponent	174	32	1.48	14	11034	2+	1278.6	-0.022	17.2063	1	R.YTTTMGVNTYK.A
28	1	sp|P00736|C1R_HUMAN	80118.5	0.491	C1R	Complement C1r subcomponent	174	32	1.48	14	12100	2+	1580.73	-0.037	23.4069	0.9997	R.IQYYC'HEPYYK.M
28	1	sp|P00736|C1R_HUMAN	80118.5	0.491	C1R	Complement C1r subcomponent	174	32	1.48	14	12868	2+	1583.73	-0.038	23.994	1	K.QDAC'QGDSGGVFAVR.D
28	1	sp|P00736|C1R_HUMAN	80118.5	0.491	C1R	Complement C1r subcomponent	174	32	1.48	14	14840	2+	1545.79	-0.035	22.6421	1	R.FC'GQLGSPLGNPPGK.K
28	1	sp|P00736|C1R_HUMAN	80118.5	0.491	C1R	Complement C1r subcomponent	174	32	1.48	14	16843	2+	1873.88	-0.05	26.6826	1	R.ESEQGVYTC'TAQGIWK.N
28	1	sp|P00736|C1R_HUMAN	80118.5	0.491	C1R	Complement C1r subcomponent	174	32	1.48	14	18308	2+	1684.87	-0.041	24.3343	0.9884	R.LPVANPQAC'ENWLR.G
28	1	sp|P00736|C1R_HUMAN	80118.5	0.491	C1R	Complement C1r subcomponent	174	32	1.48	14	18427	2+	1681.85	0.965	20.8104	0.7228	R.LPVANPQACENWLR.G
28	1	sp|P00736|C1R_HUMAN	80118.5	0.491	C1R	Complement C1r subcomponent	174	32	1.48	14	18469	2+	1684.87	-0.039	23.1472	1	R.LPVANPQAC'ENWLR.G
28	1	sp|P00736|C1R_HUMAN	80118.5	0.491	C1R	Complement C1r subcomponent	174	32	1.48	14	21289	2+	1149.63	-0.021	18.2667	0.9964	K.VLNYVDWIK.K
28	1	sp|P00736|C1R_HUMAN	80118.5	0.491	C1R	Complement C1r subcomponent	174	32	1.48	14	22056	3+	3307.56	0.918	24.7917	0.9667	K.FLEPFDIDDHQQVHC'PYDQLQIYANGK.N
28	1	sp|P00736|C1R_HUMAN	80118.5	0.491	C1R	Complement C1r subcomponent	174	32	1.48	14	23983	3+	2882.34	-0.048	16.6531	1	K.QRPPDLDTSSNAVDLLFFTDESGDSR.G
28	1	sp|P00736|C1R_HUMAN	80118.5	0.491	C1R	Complement C1r subcomponent	174	32	1.48	14	24145	3+	2882.34	-0.053	18.3878	1	K.QRPPDLDTSSNAVDLLFFTDESGDSR.G
28	1	sp|P00736|C1R_HUMAN	80118.5	0.491	C1R	Complement C1r subcomponent	174	32	1.48	14	25932	3+	2254.15	-0.036	15.9705	1	K.TLDEFTIIQNLQPQYQFR.D
28	1	sp|P00736|C1R_HUMAN	80118.5	0.491	C1R	Complement C1r subcomponent	174	32	1.48	14	25934	2+	2254.15	-0.038	16.8578	1	K.TLDEFTIIQNLQPQYQFR.D
28	1	sp|P00736|C1R_HUMAN	80118.5	0.491	C1R	Complement C1r subcomponent	174	32	1.48	14	26091	3+	2254.15	-0.038	16.8578	1	K.TLDEFTIIQNLQPQYQFR.D
28	1	sp|P00736|C1R_HUMAN	80118.5	0.491	C1R	Complement C1r subcomponent	174	32	1.48	14	26094	2+	2254.15	-0.039	17.3014	1	K.TLDEFTIIQNLQPQYQFR.D
28	1	sp|P00736|C1R_HUMAN	80118.5	0.491	C1R	Complement C1r subcomponent	174	32	1.48	14	7748	2+	1294.6	0.975	19.311	0.899	R.YTTTM"GVNTYK.A
28	1	sp|P00736|C1R_HUMAN	80118.5	0.491	C1R	Complement C1r subcomponent	174	32	1.48	14	7780	2+	815.437	-0.014	17.1687	0.9452	R.GGGALLGDR.W
28	1	sp|P00736|C1R_HUMAN	80118.5	0.491	C1R	Complement C1r subcomponent	174	32	1.48	14	10743	2+	1278.6	-0.023	17.9884	1	R.YTTTMGVNTYK.A
28	1	sp|P00736|C1R_HUMAN	80118.5	0.491	C1R	Complement C1r subcomponent	174	32	1.48	14	11512	2+	1580.73	-1.018	11.3872	0.7843	R.IQYYC'HEPYYK.M	276542	53272.9
28	1	sp|P00736|C1R_HUMAN	80118.5	0.491	C1R	Complement C1r subcomponent	174	32	1.48	14	11732	2+	1580.73	-0.04	25.3048	0.9974	R.IQYYC'HEPYYK.M
28	1	sp|P00736|C1R_HUMAN	80118.5	0.491	C1R	Complement C1r subcomponent	174	32	1.48	14	12523	2+	1583.73	1.962	23.994	1	K.QDAC'QGDSGGVFAVR.D
28	1	sp|P00736|C1R_HUMAN	80118.5	0.491	C1R	Complement C1r subcomponent	174	32	1.48	14	12576	2+	1580.71	0.981	12.0199	1	K.QDACQGDSGGVFAVR.D	11310870	29963828
28	1	sp|P00736|C1R_HUMAN	80118.5	0.491	C1R	Complement C1r subcomponent	174	32	1.48	14	12684	2+	1583.73	0.962	23.994	1	K.QDAC'QGDSGGVFAVR.D
28	1	sp|P00736|C1R_HUMAN	80118.5	0.491	C1R	Complement C1r subcomponent	174	32	1.48	14	12848	3+	1583.73	1.975	15.7855	0.991	K.QDAC'QGDSGGVFAVR.D	60768.1	314820
28	1	sp|P00736|C1R_HUMAN	80118.5	0.491	C1R	Complement C1r subcomponent	174	32	1.48	14	12858	2+	1583.73	-0.036	22.7311	1	K.QDAC'QGDSGGVFAVR.D
28	1	sp|P00736|C1R_HUMAN	80118.5	0.491	C1R	Complement C1r subcomponent	174	32	1.48	14	14421	2+	1545.79	-0.036	23.289	1	R.FC'GQLGSPLGNPPGK.K
28	1	sp|P00736|C1R_HUMAN	80118.5	0.491	C1R	Complement C1r subcomponent	174	32	1.48	14	17854	2+	1684.87	-0.038	22.5537	1	R.LPVANPQAC'ENWLR.G
28	1	sp|P00736|C1R_HUMAN	80118.5	0.491	C1R	Complement C1r subcomponent	174	32	1.48	14	17927	2+	1681.85	0.965	20.8104	0.9997	R.LPVANPQACENWLR.G
28	1	sp|P00736|C1R_HUMAN	80118.5	0.491	C1R	Complement C1r subcomponent	174	32	1.48	14	18030	2+	1684.87	-0.038	22.5537	0.9832	R.LPVANPQAC'ENWLR.G
28	1	sp|P00736|C1R_HUMAN	80118.5	0.491	C1R	Complement C1r subcomponent	174	32	1.48	14	20983	2+	1149.63	-0.021	18.2667	0.9995	K.VLNYVDWIK.K
28	1	sp|P00736|C1R_HUMAN	80118.5	0.491	C1R	Complement C1r subcomponent	174	32	1.48	14	23549	3+	1803.88	-0.032	17.7396	0.971	K.MGNFPWQVFTNIHGR.G
28	1	sp|P00736|C1R_HUMAN	80118.5	0.491	C1R	Complement C1r subcomponent	174	32	1.48	14	23596	3+	2882.34	-0.032	11.1021	0.9941	K.QRPPDLDTSSNAVDLLFFTDESGDSR.G
28	1	sp|P00736|C1R_HUMAN	80118.5	0.491	C1R	Complement C1r subcomponent	174	32	1.48	14	25930	3+	2254.15	-0.037	16.4142	1	K.TLDEFTIIQNLQPQYQFR.D
28	1	sp|P00736|C1R_HUMAN	80118.5	0.491	C1R	Complement C1r subcomponent	174	32	1.48	14	25971	2+	2254.15	0.966	15.0833	0.9999	K.TLDEFTIIQNLQPQYQFR.D
28	1	sp|P00736|C1R_HUMAN	80118.5	0.491	C1R	Complement C1r subcomponent	174	32	1.48	14	26088	3+	2254.15	-0.036	15.9705	1	K.TLDEFTIIQNLQPQYQFR.D
28	1	sp|P00736|C1R_HUMAN	80118.5	0.491	C1R	Complement C1r subcomponent	174	32	1.48	14	26134	2+	2254.15	-0.04	17.745	1	K.TLDEFTIIQNLQPQYQFR.D
28	1	sp|P00736|C1R_HUMAN	80118.5	0.491	C1R	Complement C1r subcomponent	174	32	1.48	14	26186	2+	2501.18	0.956	17.5917	1	K.LVFQQFDLEPSEGC'FYDYVK.I	3034109	9443803
28	1	sp|P00736|C1R_HUMAN	80118.5	0.491	C1R	Complement C1r subcomponent	174	32	1.48	14	26202	2+	2498.16	0.955	18.0133	0.9998	K.LVFQQFDLEPSEGCFYDYVK.I	3034109	9257229
28	1	sp|P00736|C1R_HUMAN	80118.5	0.491	C1R	Complement C1r subcomponent	174	32	1.48	14	26390	2+	2865.32	0.938	21.6381	0.6362	K.Q^RPPDLDTSSNAVDLLFFTDESGDSR.G
28	1	sp|P00736|C1R_HUMAN	80118.5	0.491	C1R	Complement C1r subcomponent	174	32	1.48	14	6620	2+	972.49	-0.018	18.5092	0.9995	R.VSVHPDYR.Q
28	1	sp|P00736|C1R_HUMAN	80118.5	0.491	C1R	Complement C1r subcomponent	174	32	1.48	14	11919	2+	1580.73	0.958	26.57	0.766	R.IQYYC'HEPYYK.M
28	1	sp|P00736|C1R_HUMAN	80118.5	0.491	C1R	Complement C1r subcomponent	174	32	1.48	14	12767	2+	1583.73	1.962	23.994	0.9903	K.QDAC'QGDSGGVFAVR.D
28	1	sp|P00736|C1R_HUMAN	80118.5	0.491	C1R	Complement C1r subcomponent	174	32	1.48	14	12860	2+	1580.71	0.981	12.0199	1	K.QDACQGDSGGVFAVR.D	55711316	11847827
28	1	sp|P00736|C1R_HUMAN	80118.5	0.491	C1R	Complement C1r subcomponent	174	32	1.48	14	12923	2+	1583.73	0.962	23.994	1	K.QDAC'QGDSGGVFAVR.D
28	1	sp|P00736|C1R_HUMAN	80118.5	0.491	C1R	Complement C1r subcomponent	174	32	1.48	14	13301	2+	1034.51	-0.027	26.0994	0.9797	R.DYFIATC'K.Q
28	1	sp|P00736|C1R_HUMAN	80118.5	0.491	C1R	Complement C1r subcomponent	174	32	1.48	14	14717	2+	1545.79	-0.036	23.289	1	R.FC'GQLGSPLGNPPGK.K
28	1	sp|P00736|C1R_HUMAN	80118.5	0.491	C1R	Complement C1r subcomponent	174	32	1.48	14	16458	2+	1873.88	-0.05	26.6826	1	R.ESEQGVYTC'TAQGIWK.N
28	1	sp|P00736|C1R_HUMAN	80118.5	0.491	C1R	Complement C1r subcomponent	174	32	1.48	14	17803	2+	1413.79	-0.025	17.683	0.9967	R.WILTAAHTLYPK.E
28	1	sp|P00736|C1R_HUMAN	80118.5	0.491	C1R	Complement C1r subcomponent	174	32	1.48	14	18007	2+	1684.87	-0.034	20.1796	1	R.LPVANPQAC'ENWLR.G
28	1	sp|P00736|C1R_HUMAN	80118.5	0.491	C1R	Complement C1r subcomponent	174	32	1.48	14	19421	3+	1985.91	0.954	23.1632	0.9528	R.MDVFSQNMFC'AGHPSLK.Q
28	1	sp|P00736|C1R_HUMAN	80118.5	0.491	C1R	Complement C1r subcomponent	174	32	1.48	14	20934	2+	1149.63	-0.019	16.5271	0.99	K.VLNYVDWIK.K
28	1	sp|P00736|C1R_HUMAN	80118.5	0.491	C1R	Complement C1r subcomponent	174	32	1.48	14	21101	2+	1149.63	-0.019	16.5271	0.999	K.VLNYVDWIK.K
28	1	sp|P00736|C1R_HUMAN	80118.5	0.491	C1R	Complement C1r subcomponent	174	32	1.48	14	21648	3+	3307.56	0.928	21.7683	0.9999	K.FLEPFDIDDHQQVHC'PYDQLQIYANGK.N
28	1	sp|P00736|C1R_HUMAN	80118.5	0.491	C1R	Complement C1r subcomponent	174	32	1.48	14	22385	3+	1819.87	-0.037	20.3311	1	K.M"GNFPWQVFTNIHGR.G
28	1	sp|P00736|C1R_HUMAN	80118.5	0.491	C1R	Complement C1r subcomponent	174	32	1.48	14	23526	3+	2882.34	-0.042	14.5715	0.9999	K.QRPPDLDTSSNAVDLLFFTDESGDSR.G
28	1	sp|P00736|C1R_HUMAN	80118.5	0.491	C1R	Complement C1r subcomponent	174	32	1.48	14	23572	3+	1803.88	-0.034	18.8483	0.9998	K.MGNFPWQVFTNIHGR.G
28	1	sp|P00736|C1R_HUMAN	80118.5	0.491	C1R	Complement C1r subcomponent	174	32	1.48	14	23690	3+	2882.34	-0.055	19.0817	1	K.QRPPDLDTSSNAVDLLFFTDESGDSR.G
28	1	sp|P00736|C1R_HUMAN	80118.5	0.491	C1R	Complement C1r subcomponent	174	32	1.48	14	23860	3+	2882.34	-0.051	17.6939	1	K.QRPPDLDTSSNAVDLLFFTDESGDSR.G
28	1	sp|P00736|C1R_HUMAN	80118.5	0.491	C1R	Complement C1r subcomponent	174	32	1.48	14	25369	3+	2254.15	-0.04	17.745	0.9985	K.TLDEFTIIQNLQPQYQFR.D
28	1	sp|P00736|C1R_HUMAN	80118.5	0.491	C1R	Complement C1r subcomponent	174	32	1.48	14	25375	2+	2254.15	-0.033	14.6397	1	K.TLDEFTIIQNLQPQYQFR.D
28	1	sp|P00736|C1R_HUMAN	80118.5	0.491	C1R	Complement C1r subcomponent	174	32	1.48	14	25518	3+	2254.15	-0.037	16.4142	1	K.TLDEFTIIQNLQPQYQFR.D
28	1	sp|P00736|C1R_HUMAN	80118.5	0.491	C1R	Complement C1r subcomponent	174	32	1.48	14	25532	2+	2254.15	-0.033	14.6397	1	K.TLDEFTIIQNLQPQYQFR.D
28	1	sp|P00736|C1R_HUMAN	80118.5	0.491	C1R	Complement C1r subcomponent	174	32	1.48	14	25584	2+	2501.18	0.936	25.588	0.9998	K.LVFQQFDLEPSEGC'FYDYVK.I
28	1	sp|P00736|C1R_HUMAN	80118.5	0.491	C1R	Complement C1r subcomponent	174	32	1.48	14	3851	2+	806.463	-0.014	17.3598	0.9891	K.LGNHPIR.R
28	1	sp|P00736|C1R_HUMAN	80118.5	0.491	C1R	Complement C1r subcomponent	174	32	1.48	14	6664	2+	972.49	-0.017	17.4809	0.9528	R.VSVHPDYR.Q
28	1	sp|P00736|C1R_HUMAN	80118.5	0.491	C1R	Complement C1r subcomponent	174	32	1.48	14	8373	2+	815.437	-0.015	18.395	0.9978	R.GGGALLGDR.W
28	1	sp|P00736|C1R_HUMAN	80118.5	0.491	C1R	Complement C1r subcomponent	174	32	1.48	14	10892	2+	1278.6	0.97	23.4631	0.9993	R.YTTTMGVNTYK.A
28	1	sp|P00736|C1R_HUMAN	80118.5	0.491	C1R	Complement C1r subcomponent	174	32	1.48	14	12624	2+	1583.73	-0.036	22.7311	1	K.QDAC'QGDSGGVFAVR.D
28	1	sp|P00736|C1R_HUMAN	80118.5	0.491	C1R	Complement C1r subcomponent	174	32	1.48	14	12663	2+	1580.71	0.981	12.0199	0.815	K.QDACQGDSGGVFAVR.D	23850828	2.84731e+06
28	1	sp|P00736|C1R_HUMAN	80118.5	0.491	C1R	Complement C1r subcomponent	174	32	1.48	14	12784	2+	1583.73	0.962	23.994	0.9721	K.QDAC'QGDSGGVFAVR.D
28	1	sp|P00736|C1R_HUMAN	80118.5	0.491	C1R	Complement C1r subcomponent	174	32	1.48	14	13114	2+	1034.51	-0.026	25.1328	0.6182	R.DYFIATC'K.Q
28	1	sp|P00736|C1R_HUMAN	80118.5	0.491	C1R	Complement C1r subcomponent	174	32	1.48	14	16051	2+	1873.88	0.904	51.2305	0.7172	R.ESEQGVYTC'TAQGIWK.N
28	1	sp|P00736|C1R_HUMAN	80118.5	0.491	C1R	Complement C1r subcomponent	174	32	1.48	14	17565	2+	1684.87	-0.039	23.1472	1	R.LPVANPQAC'ENWLR.G
28	1	sp|P00736|C1R_HUMAN	80118.5	0.491	C1R	Complement C1r subcomponent	174	32	1.48	14	17729	2+	1684.87	-0.034	20.1796	1	R.LPVANPQAC'ENWLR.G
28	1	sp|P00736|C1R_HUMAN	80118.5	0.491	C1R	Complement C1r subcomponent	174	32	1.48	14	18958	3+	1985.91	0.954	23.1632	0.9966	R.MDVFSQNMFC'AGHPSLK.Q
28	1	sp|P00736|C1R_HUMAN	80118.5	0.491	C1R	Complement C1r subcomponent	174	32	1.48	14	20380	2+	1149.63	-0.02	17.3969	0.9928	K.VLNYVDWIK.K
28	1	sp|P00736|C1R_HUMAN	80118.5	0.491	C1R	Complement C1r subcomponent	174	32	1.48	14	22819	3+	2882.34	-0.048	16.6531	1	K.QRPPDLDTSSNAVDLLFFTDESGDSR.G
28	1	sp|P00736|C1R_HUMAN	80118.5	0.491	C1R	Complement C1r subcomponent	174	32	1.48	14	22975	3+	2882.34	-0.055	19.0817	1	K.QRPPDLDTSSNAVDLLFFTDESGDSR.G
28	1	sp|P00736|C1R_HUMAN	80118.5	0.491	C1R	Complement C1r subcomponent	174	32	1.48	14	24405	3+	2254.15	-0.04	17.745	1	K.TLDEFTIIQNLQPQYQFR.D
28	1	sp|P00736|C1R_HUMAN	80118.5	0.491	C1R	Complement C1r subcomponent	174	32	1.48	14	24448	2+	2254.15	-0.04	17.745	0.9999	K.TLDEFTIIQNLQPQYQFR.D
28	1	sp|P00736|C1R_HUMAN	80118.5	0.491	C1R	Complement C1r subcomponent	174	32	1.48	14	24571	3+	2501.18	0.938	24.7883	0.9661	K.LVFQQFDLEPSEGC'FYDYVK.I
28	1	sp|P00736|C1R_HUMAN	80118.5	0.491	C1R	Complement C1r subcomponent	174	32	1.48	14	24589	2+	2501.18	0.956	17.5917	1	K.LVFQQFDLEPSEGC'FYDYVK.I	649709	1.96802e+06
28	1	sp|P00736|C1R_HUMAN	80118.5	0.491	C1R	Complement C1r subcomponent	174	32	1.48	14	3770	2+	806.463	-1.03	37.1995	0.9477	K.LGNHPIR.R
28	1	sp|P00736|C1R_HUMAN	80118.5	0.491	C1R	Complement C1r subcomponent	174	32	1.48	14	8293	2+	815.437	-0.024	29.4321	0.9888	R.GGGALLGDR.W
28	1	sp|P00736|C1R_HUMAN	80118.5	0.491	C1R	Complement C1r subcomponent	174	32	1.48	14	8450	2+	815.437	-0.016	19.6214	0.9995	R.GGGALLGDR.W
28	1	sp|P00736|C1R_HUMAN	80118.5	0.491	C1R	Complement C1r subcomponent	174	32	1.48	14	8615	2+	815.437	-0.016	19.6214	0.9981	R.GGGALLGDR.W
28	1	sp|P00736|C1R_HUMAN	80118.5	0.491	C1R	Complement C1r subcomponent	174	32	1.48	14	3800	2+	806.463	-0.015	18.5997	0.9992	K.LGNHPIR.R
28	1	sp|P00736|C1R_HUMAN	80118.5	0.491	C1R	Complement C1r subcomponent	174	32	1.48	14	8738	2+	815.437	-0.015	18.395	0.7518	R.GGGALLGDR.W
28	1	sp|P00736|C1R_HUMAN	80118.5	0.491	C1R	Complement C1r subcomponent	174	32	1.48	14	8700	2+	815.437	-0.014	17.1687	0.9595	R.GGGALLGDR.W
28	1	sp|P00736|C1R_HUMAN	80118.5	0.491	C1R	Complement C1r subcomponent	174	32	1.48	14	11306	2+	1278.6	-0.022	17.2063	0.7898	R.YTTTMGVNTYK.A
28	1	sp|P00736|C1R_HUMAN	80118.5	0.491	C1R	Complement C1r subcomponent	174	32	1.48	14	21208	2+	1149.63	-0.02	17.3969	0.9985	K.VLNYVDWIK.K
28	1	sp|P00736|C1R_HUMAN	80118.5	0.491	C1R	Complement C1r subcomponent	174	32	1.48	14	25311	2+	2254.15	-0.042	18.6323	0.8949	K.TLDEFTIIQNLQPQYQFR.D
28	1	sp|P00736|C1R_HUMAN	80118.5	0.491	C1R	Complement C1r subcomponent	174	32	1.48	14	7465	2+	815.437	-0.015	18.395	0.9989	R.GGGALLGDR.W
28	1	sp|P00736|C1R_HUMAN	80118.5	0.491	C1R	Complement C1r subcomponent	174	32	1.48	14	7659	2+	1294.6	-0.02	15.4488	1	R.YTTTM"GVNTYK.A
28	1	sp|P00736|C1R_HUMAN	80118.5	0.491	C1R	Complement C1r subcomponent	174	32	1.48	14	9144	2+	847.431	-0.016	18.8806	0.876	R.SYPPDLR.C
28	1	sp|P00736|C1R_HUMAN	80118.5	0.491	C1R	Complement C1r subcomponent	174	32	1.48	14	10454	2+	1278.6	0.99	7.82104	1	R.YTTTMGVNTYK.A
28	1	sp|P00736|C1R_HUMAN	80118.5	0.491	C1R	Complement C1r subcomponent	174	32	1.48	14	10620	2+	1278.6	-0.023	17.9884	1	R.YTTTMGVNTYK.A
28	1	sp|P00736|C1R_HUMAN	80118.5	0.491	C1R	Complement C1r subcomponent	174	32	1.48	14	11358	2+	1580.73	-0.038	24.0396	0.9928	R.IQYYC'HEPYYK.M
28	1	sp|P00736|C1R_HUMAN	80118.5	0.491	C1R	Complement C1r subcomponent	174	32	1.48	14	14096	2+	1545.79	-0.037	23.9359	1	R.FC'GQLGSPLGNPPGK.K
28	1	sp|P00736|C1R_HUMAN	80118.5	0.491	C1R	Complement C1r subcomponent	174	32	1.48	14	21823	3+	3307.56	1.938	18.745	0.9998	K.FLEPFDIDDHQQVHC'PYDQLQIYANGK.N	0	141777
28	1	sp|P00736|C1R_HUMAN	80118.5	0.491	C1R	Complement C1r subcomponent	174	32	1.48	14	23791	2+	2882.34	0.945	19.0817	0.9892	K.QRPPDLDTSSNAVDLLFFTDESGDSR.G
28	1	sp|P00736|C1R_HUMAN	80118.5	0.491	C1R	Complement C1r subcomponent	174	32	1.48	14	25881	2+	2254.15	-0.037	16.4142	1	K.TLDEFTIIQNLQPQYQFR.D
28	1	sp|P00736|C1R_HUMAN	80118.5	0.491	C1R	Complement C1r subcomponent	174	32	1.48	14	26026	3+	2254.15	-0.036	15.9705	1	K.TLDEFTIIQNLQPQYQFR.D
28	1	sp|P00736|C1R_HUMAN	80118.5	0.491	C1R	Complement C1r subcomponent	174	32	1.48	14	26057	2+	2254.15	-0.039	17.3014	0.9999	K.TLDEFTIIQNLQPQYQFR.D
28	1	sp|P00736|C1R_HUMAN	80118.5	0.491	C1R	Complement C1r subcomponent	174	32	1.48	14	26189	3+	2254.15	0.945	24.3994	0.9998	K.TLDEFTIIQNLQPQYQFR.D
28	1	sp|P00736|C1R_HUMAN	80118.5	0.491	C1R	Complement C1r subcomponent	174	32	1.48	14	26222	2+	2501.18	-1.045	17.9915	0.9984	K.LVFQQFDLEPSEGC'FYDYVK.I	7875284	18034686
28	1	sp|P00736|C1R_HUMAN	80118.5	0.491	C1R	Complement C1r subcomponent	174	32	1.48	14	26225	2+	2254.15	0.962	16.8578	1	K.TLDEFTIIQNLQPQYQFR.D
28	1	sp|P00736|C1R_HUMAN	80118.5	0.491	C1R	Complement C1r subcomponent	174	32	1.48	14	26387	2+	2501.18	-0.064	25.588	1	K.LVFQQFDLEPSEGC'FYDYVK.I
28	1	sp|P00736|C1R_HUMAN	80118.5	0.491	C1R	Complement C1r subcomponent	174	32	1.48	14	26395	2+	2865.32	1.966	11.8661	0.7352	K.Q^RPPDLDTSSNAVDLLFFTDESGDSR.G
28	1	sp|P00736|C1R_HUMAN	80118.5	0.491	C1R	Complement C1r subcomponent	174	32	1.48	14	26512	3+	2865.32	-0.053	18.4971	1	K.Q^RPPDLDTSSNAVDLLFFTDESGDSR.G
28	1	sp|P00736|C1R_HUMAN	80118.5	0.491	C1R	Complement C1r subcomponent	174	32	1.48	14	26555	2+	2501.18	-0.051	20.3904	1	K.LVFQQFDLEPSEGC'FYDYVK.I
28	1	sp|P00736|C1R_HUMAN	80118.5	0.491	C1R	Complement C1r subcomponent	174	32	1.48	14	26676	3+	2865.32	0.953	16.4031	1	K.Q^RPPDLDTSSNAVDLLFFTDESGDSR.G
28	1	sp|P00736|C1R_HUMAN	80118.5	0.491	C1R	Complement C1r subcomponent	174	32	1.48	14	5983	2+	972.49	-0.017	17.4809	0.9924	R.VSVHPDYR.Q
28	1	sp|P00736|C1R_HUMAN	80118.5	0.491	C1R	Complement C1r subcomponent	174	32	1.48	14	8798	2+	847.431	-0.017	20.0606	0.8541	R.SYPPDLR.C
28	1	sp|P00736|C1R_HUMAN	80118.5	0.491	C1R	Complement C1r subcomponent	174	32	1.48	14	9122	2+	847.431	-0.018	21.2407	0.9283	R.SYPPDLR.C
28	1	sp|P00736|C1R_HUMAN	80118.5	0.491	C1R	Complement C1r subcomponent	174	32	1.48	14	9192	2+	867.482	0.991	10.3749	0.9278	R.YTTEIIK.C
28	1	sp|P00736|C1R_HUMAN	80118.5	0.491	C1R	Complement C1r subcomponent	174	32	1.48	14	9232	2+	941.459	-0.026	27.6167	0.849	K.NIGEFC'GK.Q
28	1	sp|P00736|C1R_HUMAN	80118.5	0.491	C1R	Complement C1r subcomponent	174	32	1.48	14	9348	2+	867.482	0.991	10.3749	0.9823	R.YTTEIIK.C
28	1	sp|P00736|C1R_HUMAN	80118.5	0.491	C1R	Complement C1r subcomponent	174	32	1.48	14	10602	2+	835.398	-0.015	17.9555	0.9562	R.GYGFYTK.V
28	1	sp|P00736|C1R_HUMAN	80118.5	0.491	C1R	Complement C1r subcomponent	174	32	1.48	14	11191	2+	1580.73	-0.038	24.0396	0.994	R.IQYYC'HEPYYK.M
28	1	sp|P00736|C1R_HUMAN	80118.5	0.491	C1R	Complement C1r subcomponent	174	32	1.48	14	12109	2+	1583.73	-0.041	25.8882	1	K.QDAC'QGDSGGVFAVR.D
28	1	sp|P00736|C1R_HUMAN	80118.5	0.491	C1R	Complement C1r subcomponent	174	32	1.48	14	12197	3+	1583.73	-0.038	23.994	1	K.QDAC'QGDSGGVFAVR.D
28	1	sp|P00736|C1R_HUMAN	80118.5	0.491	C1R	Complement C1r subcomponent	174	32	1.48	14	12276	2+	1583.73	-0.037	23.3626	1	K.QDAC'QGDSGGVFAVR.D
28	1	sp|P00736|C1R_HUMAN	80118.5	0.491	C1R	Complement C1r subcomponent	174	32	1.48	14	12620	2+	1034.51	-0.032	30.9327	0.9642	R.DYFIATC'K.Q
28	1	sp|P00736|C1R_HUMAN	80118.5	0.491	C1R	Complement C1r subcomponent	174	32	1.48	14	17434	2+	1684.87	-0.034	20.1796	1	R.LPVANPQAC'ENWLR.G
28	1	sp|P00736|C1R_HUMAN	80118.5	0.491	C1R	Complement C1r subcomponent	174	32	1.48	14	17600	2+	1684.87	-0.034	20.1796	1	R.LPVANPQAC'ENWLR.G
28	1	sp|P00736|C1R_HUMAN	80118.5	0.491	C1R	Complement C1r subcomponent	174	32	1.48	14	18713	2+	1985.91	0.069	34.7448	0.9263	R.MDVFSQNMFC'AGHPSLK.Q
28	1	sp|P00736|C1R_HUMAN	80118.5	0.491	C1R	Complement C1r subcomponent	174	32	1.48	14	19485	2+	1149.63	1.983	14.7874	0.9983	K.VLNYVDWIK.K
28	1	sp|P00736|C1R_HUMAN	80118.5	0.491	C1R	Complement C1r subcomponent	174	32	1.48	14	21797	2+	1994.94	-0.046	23.0584	1	K.GFLAYYQAVDLDEC'ASR.S
28	1	sp|P00736|C1R_HUMAN	80118.5	0.491	C1R	Complement C1r subcomponent	174	32	1.48	14	21961	2+	1994.94	0.953	23.5597	1	K.GFLAYYQAVDLDEC'ASR.S
28	1	sp|P00736|C1R_HUMAN	80118.5	0.491	C1R	Complement C1r subcomponent	174	32	1.48	14	22136	2+	1994.94	1.038	19.0482	0.9783	K.GFLAYYQAVDLDEC'ASR.S	42913.3	218708
28	1	sp|P00736|C1R_HUMAN	80118.5	0.491	C1R	Complement C1r subcomponent	174	32	1.48	14	22952	3+	1803.88	-0.032	17.7396	1	K.MGNFPWQVFTNIHGR.G
28	1	sp|P00736|C1R_HUMAN	80118.5	0.491	C1R	Complement C1r subcomponent	174	32	1.48	14	23129	3+	1803.88	-0.033	18.294	0.8727	K.MGNFPWQVFTNIHGR.G
28	1	sp|P00736|C1R_HUMAN	80118.5	0.491	C1R	Complement C1r subcomponent	174	32	1.48	14	23139	2+	2882.34	0.949	17.6939	0.9948	K.QRPPDLDTSSNAVDLLFFTDESGDSR.G
28	1	sp|P00736|C1R_HUMAN	80118.5	0.491	C1R	Complement C1r subcomponent	174	32	1.48	14	23245	3+	2882.34	-0.052	18.0409	1	K.QRPPDLDTSSNAVDLLFFTDESGDSR.G
28	1	sp|P00736|C1R_HUMAN	80118.5	0.491	C1R	Complement C1r subcomponent	174	32	1.48	14	23348	3+	3159.48	-0.063	19.94	1	K.Q^GYQLIEGNQVLHSFTAVC'QDDGTWHR.A	41137712	13830386
28	1	sp|P00736|C1R_HUMAN	80118.5	0.491	C1R	Complement C1r subcomponent	174	32	1.48	14	25309	2+	2254.15	-0.04	17.745	1	K.TLDEFTIIQNLQPQYQFR.D
28	1	sp|P00736|C1R_HUMAN	80118.5	0.491	C1R	Complement C1r subcomponent	174	32	1.48	14	25321	3+	2254.15	-0.038	16.8578	1	K.TLDEFTIIQNLQPQYQFR.D
28	1	sp|P00736|C1R_HUMAN	80118.5	0.491	C1R	Complement C1r subcomponent	174	32	1.48	14	25473	2+	2254.15	-0.036	15.9705	1	K.TLDEFTIIQNLQPQYQFR.D
28	1	sp|P00736|C1R_HUMAN	80118.5	0.491	C1R	Complement C1r subcomponent	174	32	1.48	14	25482	3+	2254.15	-0.038	16.8578	1	K.TLDEFTIIQNLQPQYQFR.D
28	1	sp|P00736|C1R_HUMAN	80118.5	0.491	C1R	Complement C1r subcomponent	174	32	1.48	14	25635	2+	2254.15	-0.037	16.4142	1	K.TLDEFTIIQNLQPQYQFR.D
28	1	sp|P00736|C1R_HUMAN	80118.5	0.491	C1R	Complement C1r subcomponent	174	32	1.48	14	25647	3+	2254.15	-0.04	17.745	1	K.TLDEFTIIQNLQPQYQFR.D
28	1	sp|P00736|C1R_HUMAN	80118.5	0.491	C1R	Complement C1r subcomponent	174	32	1.48	14	25739	2+	2501.18	-0.052	20.7902	1	K.LVFQQFDLEPSEGC'FYDYVK.I
28	1	sp|P00736|C1R_HUMAN	80118.5	0.491	C1R	Complement C1r subcomponent	174	32	1.48	14	25826	3+	2865.32	-0.046	16.0541	0.9987	K.Q^RPPDLDTSSNAVDLLFFTDESGDSR.G
28	1	sp|P00736|C1R_HUMAN	80118.5	0.491	C1R	Complement C1r subcomponent	174	32	1.48	14	25834	3+	2501.18	-0.052	20.7902	1	K.LVFQQFDLEPSEGC'FYDYVK.I
28	1	sp|P00736|C1R_HUMAN	80118.5	0.491	C1R	Complement C1r subcomponent	174	32	1.48	14	25885	2+	2865.32	0.957	15.0071	0.9988	K.Q^RPPDLDTSSNAVDLLFFTDESGDSR.G
28	1	sp|P00736|C1R_HUMAN	80118.5	0.491	C1R	Complement C1r subcomponent	174	32	1.48	14	25899	2+	2501.18	0.956	17.5917	1	K.LVFQQFDLEPSEGC'FYDYVK.I	6943327	25428568
28	1	sp|P00736|C1R_HUMAN	80118.5	0.491	C1R	Complement C1r subcomponent	174	32	1.48	14	25945	2+	2498.16	0.955	18.0133	1	K.LVFQQFDLEPSEGCFYDYVK.I	5035940	17949370
28	1	sp|P00736|C1R_HUMAN	80118.5	0.491	C1R	Complement C1r subcomponent	174	32	1.48	14	25988	3+	2865.32	-0.051	17.7991	1	K.Q^RPPDLDTSSNAVDLLFFTDESGDSR.G
28	1	sp|P00736|C1R_HUMAN	80118.5	0.491	C1R	Complement C1r subcomponent	174	32	1.48	14	26047	2+	2865.32	-0.051	17.7991	0.9995	K.Q^RPPDLDTSSNAVDLLFFTDESGDSR.G
28	1	sp|P00736|C1R_HUMAN	80118.5	0.491	C1R	Complement C1r subcomponent	174	32	1.48	14	26167	3+	2865.32	0.951	17.1011	0.9971	K.Q^RPPDLDTSSNAVDLLFFTDESGDSR.G
28	1	sp|P00736|C1R_HUMAN	80118.5	0.491	C1R	Complement C1r subcomponent	174	32	1.48	14	8078	2+	1294.6	0.995	3.8622	0.9992	R.YTTTM"GVNTYK.A
28	1	sp|P00736|C1R_HUMAN	80118.5	0.491	C1R	Complement C1r subcomponent	174	32	1.48	14	10696	2+	1278.6	-0.022	17.2063	1	R.YTTTMGVNTYK.A
28	1	sp|P00736|C1R_HUMAN	80118.5	0.491	C1R	Complement C1r subcomponent	174	32	1.48	14	10969	2+	835.398	1.097	116.112	0.8324	R.GYGFYTK.V
28	1	sp|P00736|C1R_HUMAN	80118.5	0.491	C1R	Complement C1r subcomponent	174	32	1.48	14	11704	3+	1786.96	-0.051	28.5401	0.7924	R.C'LPVC'GKPVNPVEQR.Q
28	1	sp|P00736|C1R_HUMAN	80118.5	0.491	C1R	Complement C1r subcomponent	174	32	1.48	14	12597	2+	1583.73	-0.038	23.994	1	K.QDAC'QGDSGGVFAVR.D
28	1	sp|P00736|C1R_HUMAN	80118.5	0.491	C1R	Complement C1r subcomponent	174	32	1.48	14	12675	3+	1583.73	-0.04	25.2568	1	K.QDAC'QGDSGGVFAVR.D
28	1	sp|P00736|C1R_HUMAN	80118.5	0.491	C1R	Complement C1r subcomponent	174	32	1.48	14	14717	2+	1545.79	-0.035	22.6421	1	R.FC'GQLGSPLGNPPGK.K
28	1	sp|P00736|C1R_HUMAN	80118.5	0.491	C1R	Complement C1r subcomponent	174	32	1.48	14	15597	2+	1566.7	1.069	44.0415	0.9996	K.Q^DAC'QGDSGGVFAVR.D
28	1	sp|P00736|C1R_HUMAN	80118.5	0.491	C1R	Complement C1r subcomponent	174	32	1.48	14	16540	2+	1873.88	-0.05	26.6826	1	R.ESEQGVYTC'TAQGIWK.N
28	1	sp|P00736|C1R_HUMAN	80118.5	0.491	C1R	Complement C1r subcomponent	174	32	1.48	14	18124	2+	1684.87	0.966	20.1796	1	R.LPVANPQAC'ENWLR.G
28	1	sp|P00736|C1R_HUMAN	80118.5	0.491	C1R	Complement C1r subcomponent	174	32	1.48	14	19405	3+	1985.91	-0.036	18.1277	0.9994	R.MDVFSQNMFC'AGHPSLK.Q	1.967e+06	4.83628e+06
28	1	sp|P00736|C1R_HUMAN	80118.5	0.491	C1R	Complement C1r subcomponent	174	32	1.48	14	20955	2+	1149.63	-0.02	17.3969	0.9987	K.VLNYVDWIK.K
28	1	sp|P00736|C1R_HUMAN	80118.5	0.491	C1R	Complement C1r subcomponent	174	32	1.48	14	23548	3+	2882.34	-0.046	15.9592	1	K.QRPPDLDTSSNAVDLLFFTDESGDSR.G
28	1	sp|P00736|C1R_HUMAN	80118.5	0.491	C1R	Complement C1r subcomponent	174	32	1.48	14	23710	3+	2882.34	-0.051	17.6939	1	K.QRPPDLDTSSNAVDLLFFTDESGDSR.G
28	1	sp|P00736|C1R_HUMAN	80118.5	0.491	C1R	Complement C1r subcomponent	174	32	1.48	14	25261	2+	2254.15	-0.038	16.8578	0.9976	K.TLDEFTIIQNLQPQYQFR.D
28	1	sp|P00736|C1R_HUMAN	80118.5	0.491	C1R	Complement C1r subcomponent	174	32	1.48	14	25337	3+	2254.15	-0.037	16.4142	1	K.TLDEFTIIQNLQPQYQFR.D
28	1	sp|P00736|C1R_HUMAN	80118.5	0.491	C1R	Complement C1r subcomponent	174	32	1.48	14	25426	2+	2254.15	-0.038	16.8578	1	K.TLDEFTIIQNLQPQYQFR.D
28	1	sp|P00736|C1R_HUMAN	80118.5	0.491	C1R	Complement C1r subcomponent	174	32	1.48	14	25504	3+	2254.15	-0.038	16.8578	1	K.TLDEFTIIQNLQPQYQFR.D
28	1	sp|P00736|C1R_HUMAN	80118.5	0.491	C1R	Complement C1r subcomponent	174	32	1.48	14	25610	3+	2865.32	0.949	17.7991	1	K.Q^RPPDLDTSSNAVDLLFFTDESGDSR.G
28	1	sp|P00736|C1R_HUMAN	80118.5	0.491	C1R	Complement C1r subcomponent	174	32	1.48	14	25676	2+	2865.32	0.96	13.9601	0.9999	K.Q^RPPDLDTSSNAVDLLFFTDESGDSR.G
28	1	sp|P00736|C1R_HUMAN	80118.5	0.491	C1R	Complement C1r subcomponent	174	32	1.48	14	25769	3+	2865.32	0.938	21.6381	1	K.Q^RPPDLDTSSNAVDLLFFTDESGDSR.G
29	1	sp|P00742|FA10_HUMAN	54731.7	0.461	F10	Coagulation factor X	238	35	0.41	60	5386	2+	1757.73	-0.049	27.8768	1	K.DGDQC'ETSPC'QNQGK.C
29	1	sp|P00742|FA10_HUMAN	54731.7	0.461	F10	Coagulation factor X	238	35	0.41	60	5744	2+	2048.89	0.946	26.3557	0.9443	K.YKDGDQC'ETSPC'QNQGK.C
29	1	sp|P00742|FA10_HUMAN	54731.7	0.461	F10	Coagulation factor X	238	35	0.41	60	5974	2+	1727.74	-0.034	19.6789	1	K.QEDACQGDSGGPHVTR.F	588325	570423
29	1	sp|P00742|FA10_HUMAN	54731.7	0.461	F10	Coagulation factor X	238	35	0.41	60	6006	2+	1730.76	-0.046	26.5779	1	K.QEDAC'QGDSGGPHVTR.F
29	1	sp|P00742|FA10_HUMAN	54731.7	0.461	F10	Coagulation factor X	238	35	0.41	60	7726	2+	1710.71	0.976	14.0292	1	K.Q^EDACQGDSGGPHVTR.F	1.52587e+06	1.78789e+06
29	1	sp|P00742|FA10_HUMAN	54731.7	0.461	F10	Coagulation factor X	238	35	0.41	60	7732	2+	1713.73	0.961	22.7574	1	K.Q^EDAC'QGDSGGPHVTR.F
29	1	sp|P00742|FA10_HUMAN	54731.7	0.461	F10	Coagulation factor X	238	35	0.41	60	11232	2+	956.47	-0.025	26.1378	0.9134	K.NC'ELFTR.K
29	1	sp|P00742|FA10_HUMAN	54731.7	0.461	F10	Coagulation factor X	238	35	0.41	60	12169	2+	938.437	0.099	105.495	0.7014	K.TNEFWNK.Y
29	1	sp|P00742|FA10_HUMAN	54731.7	0.461	F10	Coagulation factor X	238	35	0.41	60	12479	2+	1354.68	-0.04	29.5274	1	K.AC'IPTGPYPC'GK.Q
29	1	sp|P00742|FA10_HUMAN	54731.7	0.461	F10	Coagulation factor X	238	35	0.41	60	12779	2+	1274.64	0.971	22.7515	0.9927	R.MNVAPAC'LPER.D
29	1	sp|P00742|FA10_HUMAN	54731.7	0.461	F10	Coagulation factor X	238	35	0.41	60	12833	2+	1271.62	0.99	7.86397	1	R.MNVAPACLPER.D	9478401	9383014
29	1	sp|P00742|FA10_HUMAN	54731.7	0.461	F10	Coagulation factor X	238	35	0.41	60	16281	2+	1309.61	-0.024	18.3261	1	R.DWAESTLMTQK.T
29	1	sp|P00742|FA10_HUMAN	54731.7	0.461	F10	Coagulation factor X	238	35	0.41	60	16679	2+	1121.57	-0.021	18.7238	0.9993	K.MLEVPYVDR.N
29	1	sp|P00742|FA10_HUMAN	54731.7	0.461	F10	Coagulation factor X	238	35	0.41	60	18119	3+	2096.01	-0.038	18.1296	0.994	R.NTEQEEGGEAVHEVEVVIK.H
29	1	sp|P00742|FA10_HUMAN	54731.7	0.461	F10	Coagulation factor X	238	35	0.41	60	18178	2+	2096.01	-0.037	17.6526	1	R.NTEQEEGGEAVHEVEVVIK.H
29	1	sp|P00742|FA10_HUMAN	54731.7	0.461	F10	Coagulation factor X	238	35	0.41	60	21785	2+	1341.67	-0.032	23.8509	0.9997	K.ETYDFDIAVLR.L
29	1	sp|P00742|FA10_HUMAN	54731.7	0.461	F10	Coagulation factor X	238	35	0.41	60	4985	2+	1757.73	-0.053	30.1525	1	K.DGDQC'ETSPC'QNQGK.C
29	1	sp|P00742|FA10_HUMAN	54731.7	0.461	F10	Coagulation factor X	238	35	0.41	60	5036	2+	1751.7	-0.029	16.5554	0.999	K.DGDQCETSPCQNQGK.C	148077	126476
29	1	sp|P00742|FA10_HUMAN	54731.7	0.461	F10	Coagulation factor X	238	35	0.41	60	5257	3+	2048.89	-0.053	25.8676	0.9538	K.YKDGDQC'ETSPC'QNQGK.C
29	1	sp|P00742|FA10_HUMAN	54731.7	0.461	F10	Coagulation factor X	238	35	0.41	60	5490	3+	1730.76	-0.04	23.1112	1	K.QEDAC'QGDSGGPHVTR.F
29	1	sp|P00742|FA10_HUMAN	54731.7	0.461	F10	Coagulation factor X	238	35	0.41	60	5535	2+	1730.76	-0.035	20.2223	1	K.QEDAC'QGDSGGPHVTR.F
29	1	sp|P00742|FA10_HUMAN	54731.7	0.461	F10	Coagulation factor X	238	35	0.41	60	7337	2+	1713.73	-0.037	21.5903	1	K.Q^EDAC'QGDSGGPHVTR.F
29	1	sp|P00742|FA10_HUMAN	54731.7	0.461	F10	Coagulation factor X	238	35	0.41	60	7368	2+	1710.71	-0.031	18.1211	1	K.Q^EDACQGDSGGPHVTR.F	825446	895958
29	1	sp|P00742|FA10_HUMAN	54731.7	0.461	F10	Coagulation factor X	238	35	0.41	60	12004	2+	1354.68	-0.042	31.0037	0.9989	K.AC'IPTGPYPC'GK.Q
29	1	sp|P00742|FA10_HUMAN	54731.7	0.461	F10	Coagulation factor X	238	35	0.41	60	12067	2+	1348.64	-0.024	17.7957	0.9963	K.ACIPTGPYPCGK.Q	197645	147064
29	1	sp|P00742|FA10_HUMAN	54731.7	0.461	F10	Coagulation factor X	238	35	0.41	60	12173	2+	1354.68	-0.969	22.8837	0.9822	K.AC'IPTGPYPC'GK.Q
29	1	sp|P00742|FA10_HUMAN	54731.7	0.461	F10	Coagulation factor X	238	35	0.41	60	15961	2+	1309.61	-0.025	19.0897	1	R.DWAESTLMTQK.T
29	1	sp|P00742|FA10_HUMAN	54731.7	0.461	F10	Coagulation factor X	238	35	0.41	60	16367	2+	1121.57	-0.02	17.8322	0.9803	K.MLEVPYVDR.N
29	1	sp|P00742|FA10_HUMAN	54731.7	0.461	F10	Coagulation factor X	238	35	0.41	60	17785	3+	2096.01	-0.037	17.6526	0.9973	R.NTEQEEGGEAVHEVEVVIK.H
29	1	sp|P00742|FA10_HUMAN	54731.7	0.461	F10	Coagulation factor X	238	35	0.41	60	4093	2+	907.475	-0.025	27.549	0.7826	R.IVGGQEC'K.D
29	1	sp|P00742|FA10_HUMAN	54731.7	0.461	F10	Coagulation factor X	238	35	0.41	60	5000	2+	1757.73	-0.047	26.739	1	K.DGDQC'ETSPC'QNQGK.C
29	1	sp|P00742|FA10_HUMAN	54731.7	0.461	F10	Coagulation factor X	238	35	0.41	60	5429	3+	2048.89	-1.042	20.4989	0.9982	K.YKDGDQC'ETSPC'QNQGK.C
29	1	sp|P00742|FA10_HUMAN	54731.7	0.461	F10	Coagulation factor X	238	35	0.41	60	5681	3+	1730.76	-0.039	22.5335	1	K.QEDAC'QGDSGGPHVTR.F
29	1	sp|P00742|FA10_HUMAN	54731.7	0.461	F10	Coagulation factor X	238	35	0.41	60	5698	2+	1727.74	0.973	15.6274	0.9975	K.QEDACQGDSGGPHVTR.F	197284	214785
29	1	sp|P00742|FA10_HUMAN	54731.7	0.461	F10	Coagulation factor X	238	35	0.41	60	5726	2+	1730.76	-0.033	19.0668	0.9965	K.QEDAC'QGDSGGPHVTR.F	197284	208591
29	1	sp|P00742|FA10_HUMAN	54731.7	0.461	F10	Coagulation factor X	238	35	0.41	60	7607	2+	1713.73	-0.041	23.9244	1	K.Q^EDAC'QGDSGGPHVTR.F
29	1	sp|P00742|FA10_HUMAN	54731.7	0.461	F10	Coagulation factor X	238	35	0.41	60	7648	2+	1710.71	-0.029	16.952	1	K.Q^EDACQGDSGGPHVTR.F	426850	432672
29	1	sp|P00742|FA10_HUMAN	54731.7	0.461	F10	Coagulation factor X	238	35	0.41	60	12704	2+	1274.64	-0.029	22.7515	1	R.MNVAPAC'LPER.D
29	1	sp|P00742|FA10_HUMAN	54731.7	0.461	F10	Coagulation factor X	238	35	0.41	60	17895	3+	2096.01	-0.035	16.6984	0.9996	R.NTEQEEGGEAVHEVEVVIK.H
29	1	sp|P00742|FA10_HUMAN	54731.7	0.461	F10	Coagulation factor X	238	35	0.41	60	21404	2+	1341.67	-0.025	18.6335	1	K.ETYDFDIAVLR.L
29	1	sp|P00742|FA10_HUMAN	54731.7	0.461	F10	Coagulation factor X	238	35	0.41	60	5705	3+	1730.76	0.956	25.4224	0.9914	K.QEDAC'QGDSGGPHVTR.F
29	1	sp|P00742|FA10_HUMAN	54731.7	0.461	F10	Coagulation factor X	238	35	0.41	60	7474	2+	1713.73	-0.038	22.1738	0.9567	K.Q^EDAC'QGDSGGPHVTR.F
29	1	sp|P00742|FA10_HUMAN	54731.7	0.461	F10	Coagulation factor X	238	35	0.41	60	7536	2+	1710.71	-0.041	23.9666	0.9998	K.Q^EDACQGDSGGPHVTR.F
29	1	sp|P00742|FA10_HUMAN	54731.7	0.461	F10	Coagulation factor X	238	35	0.41	60	12101	2+	1354.68	-0.041	30.2655	0.9986	K.AC'IPTGPYPC'GK.Q
29	1	sp|P00742|FA10_HUMAN	54731.7	0.461	F10	Coagulation factor X	238	35	0.41	60	12548	2+	1274.64	-0.032	25.1051	1	R.MNVAPAC'LPER.D
29	1	sp|P00742|FA10_HUMAN	54731.7	0.461	F10	Coagulation factor X	238	35	0.41	60	15685	2+	1309.61	-0.023	17.5625	1	R.DWAESTLMTQK.T
29	1	sp|P00742|FA10_HUMAN	54731.7	0.461	F10	Coagulation factor X	238	35	0.41	60	16320	2+	1121.57	-0.021	18.7238	0.9882	K.MLEVPYVDR.N
29	1	sp|P00742|FA10_HUMAN	54731.7	0.461	F10	Coagulation factor X	238	35	0.41	60	20740	2+	1341.67	-0.025	18.6335	1	K.ETYDFDIAVLR.L
29	1	sp|P00742|FA10_HUMAN	54731.7	0.461	F10	Coagulation factor X	238	35	0.41	60	4606	2+	1751.7	-0.033	18.8389	0.9485	K.DGDQCETSPCQNQGK.C	32977	8305.91
29	1	sp|P00742|FA10_HUMAN	54731.7	0.461	F10	Coagulation factor X	238	35	0.41	60	4978	2+	1751.7	-0.03	17.1263	0.907	K.DGDQCETSPCQNQGK.C	19163.4	0
29	1	sp|P00742|FA10_HUMAN	54731.7	0.461	F10	Coagulation factor X	238	35	0.41	60	5193	3+	2048.89	-0.059	28.7961	0.9963	K.YKDGDQC'ETSPC'QNQGK.C
29	1	sp|P00742|FA10_HUMAN	54731.7	0.461	F10	Coagulation factor X	238	35	0.41	60	11080	2+	953.451	-0.018	18.8788	0.8134	K.NCELFTR.K	329110	0
29	1	sp|P00742|FA10_HUMAN	54731.7	0.461	F10	Coagulation factor X	238	35	0.41	60	11122	2+	956.47	-0.027	28.2288	0.9924	K.NC'ELFTR.K
29	1	sp|P00742|FA10_HUMAN	54731.7	0.461	F10	Coagulation factor X	238	35	0.41	60	11280	2+	953.451	-0.017	17.83	0.9012	K.NCELFTR.K	52044.4	71911.2
29	1	sp|P00742|FA10_HUMAN	54731.7	0.461	F10	Coagulation factor X	238	35	0.41	60	11969	2+	1354.68	-0.04	29.5274	0.9997	K.AC'IPTGPYPC'GK.Q
29	1	sp|P00742|FA10_HUMAN	54731.7	0.461	F10	Coagulation factor X	238	35	0.41	60	12045	2+	1348.64	-0.024	17.7957	0.9996	K.ACIPTGPYPCGK.Q	553291	9813.78
29	1	sp|P00742|FA10_HUMAN	54731.7	0.461	F10	Coagulation factor X	238	35	0.41	60	12132	2+	1354.68	-0.039	28.7892	0.9992	K.AC'IPTGPYPC'GK.Q
29	1	sp|P00742|FA10_HUMAN	54731.7	0.461	F10	Coagulation factor X	238	35	0.41	60	4690	2+	1751.7	0.968	18.268	1	K.DGDQCETSPCQNQGK.C	59346.4	0
29	1	sp|P00742|FA10_HUMAN	54731.7	0.461	F10	Coagulation factor X	238	35	0.41	60	4723	2+	1757.73	-0.05	28.4457	1	K.DGDQC'ETSPC'QNQGK.C
29	1	sp|P00742|FA10_HUMAN	54731.7	0.461	F10	Coagulation factor X	238	35	0.41	60	4840	2+	1751.7	-0.033	18.8389	1	K.DGDQCETSPCQNQGK.C	48576172	33758560
29	1	sp|P00742|FA10_HUMAN	54731.7	0.461	F10	Coagulation factor X	238	35	0.41	60	4845	3+	1751.7	-0.033	18.8389	0.9464	K.DGDQCETSPCQNQGK.C	1.58991e+06	1368894
29	1	sp|P00742|FA10_HUMAN	54731.7	0.461	F10	Coagulation factor X	238	35	0.41	60	4884	2+	1757.73	-0.051	29.0146	1	K.DGDQC'ETSPC'QNQGK.C
29	1	sp|P00742|FA10_HUMAN	54731.7	0.461	F10	Coagulation factor X	238	35	0.41	60	4895	2+	1754.71	-0.042	23.9355	0.9433	K.DGDQCETSPC'QNQGK.C
29	1	sp|P00742|FA10_HUMAN	54731.7	0.461	F10	Coagulation factor X	238	35	0.41	60	4918	3+	1757.73	-0.039	22.1877	0.999	K.DGDQC'ETSPC'QNQGK.C
29	1	sp|P00742|FA10_HUMAN	54731.7	0.461	F10	Coagulation factor X	238	35	0.41	60	5005	2+	1751.7	-0.031	17.6971	1	K.DGDQCETSPCQNQGK.C	16086118	705538
29	1	sp|P00742|FA10_HUMAN	54731.7	0.461	F10	Coagulation factor X	238	35	0.41	60	5008	3+	1751.7	-0.033	18.8389	0.9903	K.DGDQCETSPCQNQGK.C	1.38205e+06	1.07209e+06
29	1	sp|P00742|FA10_HUMAN	54731.7	0.461	F10	Coagulation factor X	238	35	0.41	60	5049	2+	1757.73	-0.05	28.4457	1	K.DGDQC'ETSPC'QNQGK.C
29	1	sp|P00742|FA10_HUMAN	54731.7	0.461	F10	Coagulation factor X	238	35	0.41	60	5165	2+	1751.7	-0.033	18.8389	1	K.DGDQCETSPCQNQGK.C	437249	0
29	1	sp|P00742|FA10_HUMAN	54731.7	0.461	F10	Coagulation factor X	238	35	0.41	60	5176	2+	1754.71	-0.042	23.9355	0.6719	K.DGDQCETSPC'QNQGK.C
29	1	sp|P00742|FA10_HUMAN	54731.7	0.461	F10	Coagulation factor X	238	35	0.41	60	5204	2+	1757.73	-0.05	28.4457	1	K.DGDQC'ETSPC'QNQGK.C
29	1	sp|P00742|FA10_HUMAN	54731.7	0.461	F10	Coagulation factor X	238	35	0.41	60	5285	3+	2042.85	-0.038	18.6014	1	K.YKDGDQCETSPCQNQGK.C	233165904	186620544
29	1	sp|P00742|FA10_HUMAN	54731.7	0.461	F10	Coagulation factor X	238	35	0.41	60	5289	2+	2042.85	0.969	15.1748	0.9723	K.YKDGDQCETSPCQNQGK.C	22533.1	0
29	1	sp|P00742|FA10_HUMAN	54731.7	0.461	F10	Coagulation factor X	238	35	0.41	60	5296	3+	2048.89	-0.057	27.8199	1	K.YKDGDQC'ETSPC'QNQGK.C
29	1	sp|P00742|FA10_HUMAN	54731.7	0.461	F10	Coagulation factor X	238	35	0.41	60	5329	2+	1751.7	-0.033	18.8389	1	K.DGDQCETSPCQNQGK.C	677282	11940.6
29	1	sp|P00742|FA10_HUMAN	54731.7	0.461	F10	Coagulation factor X	238	35	0.41	60	5362	2+	1757.73	-0.052	29.5835	1	K.DGDQC'ETSPC'QNQGK.C
29	1	sp|P00742|FA10_HUMAN	54731.7	0.461	F10	Coagulation factor X	238	35	0.41	60	5449	3+	2042.85	-0.035	17.1329	1	K.YKDGDQCETSPCQNQGK.C	215639712	171262016
29	1	sp|P00742|FA10_HUMAN	54731.7	0.461	F10	Coagulation factor X	238	35	0.41	60	5451	2+	2042.85	-0.037	18.1119	1	K.YKDGDQCETSPCQNQGK.C	8335058	5943624
29	1	sp|P00742|FA10_HUMAN	54731.7	0.461	F10	Coagulation factor X	238	35	0.41	60	5460	3+	2048.89	-0.047	22.9392	1	K.YKDGDQC'ETSPC'QNQGK.C
29	1	sp|P00742|FA10_HUMAN	54731.7	0.461	F10	Coagulation factor X	238	35	0.41	60	5461	2+	2048.89	-0.059	28.7961	1	K.YKDGDQC'ETSPC'QNQGK.C
29	1	sp|P00742|FA10_HUMAN	54731.7	0.461	F10	Coagulation factor X	238	35	0.41	60	5498	2+	1751.7	-0.032	18.268	0.6486	K.DGDQCETSPCQNQGK.C	76446.1	26465.8
29	1	sp|P00742|FA10_HUMAN	54731.7	0.461	F10	Coagulation factor X	238	35	0.41	60	5529	2+	1757.73	-0.058	32.997	0.9963	K.DGDQC'ETSPC'QNQGK.C
29	1	sp|P00742|FA10_HUMAN	54731.7	0.461	F10	Coagulation factor X	238	35	0.41	60	5613	3+	2042.85	0.951	23.9861	0.9919	K.YKDGDQCETSPCQNQGK.C
29	1	sp|P00742|FA10_HUMAN	54731.7	0.461	F10	Coagulation factor X	238	35	0.41	60	5623	3+	2048.89	-0.047	22.9392	0.9999	K.YKDGDQC'ETSPC'QNQGK.C
29	1	sp|P00742|FA10_HUMAN	54731.7	0.461	F10	Coagulation factor X	238	35	0.41	60	5703	2+	1757.73	-0.051	29.0146	0.998	K.DGDQC'ETSPC'QNQGK.C
29	1	sp|P00742|FA10_HUMAN	54731.7	0.461	F10	Coagulation factor X	238	35	0.41	60	5933	3+	2048.89	-0.054	26.3557	0.6679	K.YKDGDQC'ETSPC'QNQGK.C
29	1	sp|P00742|FA10_HUMAN	54731.7	0.461	F10	Coagulation factor X	238	35	0.41	60	7168	2+	938.458	-0.017	18.1148	0.9058	R.GYTLADNGK.A
29	1	sp|P00742|FA10_HUMAN	54731.7	0.461	F10	Coagulation factor X	238	35	0.41	60	7605	2+	938.458	-0.018	19.1804	0.8929	R.GYTLADNGK.A
29	1	sp|P00742|FA10_HUMAN	54731.7	0.461	F10	Coagulation factor X	238	35	0.41	60	9840	2+	1212.59	-0.108	89.0653	0.9953	R.ANSFLEEM"KK.G
29	1	sp|P00742|FA10_HUMAN	54731.7	0.461	F10	Coagulation factor X	238	35	0.41	60	11156	2+	953.451	0.982	18.8788	0.6568	K.NCELFTR.K	12718998	1.987e+06
29	1	sp|P00742|FA10_HUMAN	54731.7	0.461	F10	Coagulation factor X	238	35	0.41	60	11317	2+	953.451	-0.018	18.8788	0.9196	K.NCELFTR.K	22032676	2.53038e+06
29	1	sp|P00742|FA10_HUMAN	54731.7	0.461	F10	Coagulation factor X	238	35	0.41	60	11422	2+	956.47	-0.037	38.6839	0.9816	K.NC'ELFTR.K
29	1	sp|P00742|FA10_HUMAN	54731.7	0.461	F10	Coagulation factor X	238	35	0.41	60	11477	2+	953.451	-0.018	18.8788	0.9401	K.NCELFTR.K	2.79657e+06	407704
29	1	sp|P00742|FA10_HUMAN	54731.7	0.461	F10	Coagulation factor X	238	35	0.41	60	11590	2+	956.47	-0.026	27.1833	0.9327	K.NC'ELFTR.K
29	1	sp|P00742|FA10_HUMAN	54731.7	0.461	F10	Coagulation factor X	238	35	0.41	60	11810	2+	938.437	-0.018	19.1808	0.9842	K.TNEFWNK.Y
29	1	sp|P00742|FA10_HUMAN	54731.7	0.461	F10	Coagulation factor X	238	35	0.41	60	12030	2+	1348.64	-0.026	19.2787	0.9929	K.ACIPTGPYPCGK.Q	140603	0
29	1	sp|P00742|FA10_HUMAN	54731.7	0.461	F10	Coagulation factor X	238	35	0.41	60	12038	2+	1354.68	-0.041	30.2655	0.9999	K.AC'IPTGPYPC'GK.Q
29	1	sp|P00742|FA10_HUMAN	54731.7	0.461	F10	Coagulation factor X	238	35	0.41	60	12048	2+	938.437	-0.018	19.1808	0.9546	K.TNEFWNK.Y
29	1	sp|P00742|FA10_HUMAN	54731.7	0.461	F10	Coagulation factor X	238	35	0.41	60	12130	3+	1354.68	-0.108	79.7239	0.9998	K.AC'IPTGPYPC'GK.Q
29	1	sp|P00742|FA10_HUMAN	54731.7	0.461	F10	Coagulation factor X	238	35	0.41	60	12189	2+	1348.64	-0.023	17.0542	0.9999	K.ACIPTGPYPCGK.Q	50469084	0
29	1	sp|P00742|FA10_HUMAN	54731.7	0.461	F10	Coagulation factor X	238	35	0.41	60	12200	2+	1354.68	-0.042	31.0037	1	K.AC'IPTGPYPC'GK.Q
29	1	sp|P00742|FA10_HUMAN	54731.7	0.461	F10	Coagulation factor X	238	35	0.41	60	12211	2+	938.437	-0.018	19.1808	0.995	K.TNEFWNK.Y
29	1	sp|P00742|FA10_HUMAN	54731.7	0.461	F10	Coagulation factor X	238	35	0.41	60	12355	2+	1348.64	-0.024	17.7957	0.9994	K.ACIPTGPYPCGK.Q	1.04052e+06	34796.8
29	1	sp|P00742|FA10_HUMAN	54731.7	0.461	F10	Coagulation factor X	238	35	0.41	60	12365	2+	1354.68	-0.042	31.0037	1	K.AC'IPTGPYPC'GK.Q
29	1	sp|P00742|FA10_HUMAN	54731.7	0.461	F10	Coagulation factor X	238	35	0.41	60	12378	2+	938.437	-0.018	19.1808	0.9618	K.TNEFWNK.Y
29	1	sp|P00742|FA10_HUMAN	54731.7	0.461	F10	Coagulation factor X	238	35	0.41	60	12531	2+	1354.68	-0.043	31.7419	0.9994	K.AC'IPTGPYPC'GK.Q
29	1	sp|P00742|FA10_HUMAN	54731.7	0.461	F10	Coagulation factor X	238	35	0.41	60	12542	2+	1348.64	-0.023	17.0542	0.9998	K.ACIPTGPYPCGK.Q	642097	16918
29	1	sp|P00742|FA10_HUMAN	54731.7	0.461	F10	Coagulation factor X	238	35	0.41	60	12883	2+	938.437	-0.019	20.2464	0.9703	K.TNEFWNK.Y
29	1	sp|P00742|FA10_HUMAN	54731.7	0.461	F10	Coagulation factor X	238	35	0.41	60	13805	3+	3230.31	1.919	25.075	0.9939	K.LCSLDNGDCDQFCHEEQNSVVCSCAR.G
29	1	sp|P00742|FA10_HUMAN	54731.7	0.461	F10	Coagulation factor X	238	35	0.41	60	14273	3+	3233.32	1.9	30.9279	0.9998	K.LCSLDNGDCDQFC'HEEQNSVVCSCAR.G
29	1	sp|P00742|FA10_HUMAN	54731.7	0.461	F10	Coagulation factor X	238	35	0.41	60	14592	3+	3233.32	-0.089	27.5258	0.9528	K.LCSLDNGDCDQFC'HEEQNSVVCSCAR.G
29	1	sp|P00742|FA10_HUMAN	54731.7	0.461	F10	Coagulation factor X	238	35	0.41	60	14601	3+	3245.4	0.899	31.121	0.9939	K.LC'SLDNGDC'DQFC'HEEQNSVVC'SC'AR.G
29	1	sp|P00742|FA10_HUMAN	54731.7	0.461	F10	Coagulation factor X	238	35	0.41	60	14748	3+	3233.32	-1.1	30.9279	0.9686	K.LC'SLDNGDCDQFCHEEQNSVVCSCAR.G
29	1	sp|P00742|FA10_HUMAN	54731.7	0.461	F10	Coagulation factor X	238	35	0.41	60	14759	3+	3245.4	0.894	32.6616	1	K.LC'SLDNGDC'DQFC'HEEQNSVVC'SC'AR.G
29	1	sp|P00742|FA10_HUMAN	54731.7	0.461	F10	Coagulation factor X	238	35	0.41	60	14917	3+	3230.31	1.919	25.075	0.9865	K.LCSLDNGDCDQFCHEEQNSVVCSCAR.G
29	1	sp|P00742|FA10_HUMAN	54731.7	0.461	F10	Coagulation factor X	238	35	0.41	60	14918	3+	3245.4	1.884	35.7429	0.9982	K.LC'SLDNGDC'DQFC'HEEQNSVVC'SC'AR.G
29	1	sp|P00742|FA10_HUMAN	54731.7	0.461	F10	Coagulation factor X	238	35	0.41	60	16866	2+	1196.6	-0.107	89.4202	0.9589	R.ANSFLEEMKK.G
29	1	sp|P00742|FA10_HUMAN	54731.7	0.461	F10	Coagulation factor X	238	35	0.41	60	19570	2+	1969.88	0.954	23.3517	1	K.DGLGEYTC'TC'LEGFEGK.N
29	1	sp|P00742|FA10_HUMAN	54731.7	0.461	F10	Coagulation factor X	238	35	0.41	60	19588	2+	1963.84	-0.034	17.313	1	K.DGLGEYTCTCLEGFEGK.N	7.32653e+06	2660512
29	1	sp|P00742|FA10_HUMAN	54731.7	0.461	F10	Coagulation factor X	238	35	0.41	60	19607	3+	1969.88	1.956	22.3364	0.7226	K.DGLGEYTC'TC'LEGFEGK.N
29	1	sp|P00742|FA10_HUMAN	54731.7	0.461	F10	Coagulation factor X	238	35	0.41	60	19632	2+	1966.86	-0.047	23.896	0.9878	K.DGLGEYTC'TCLEGFEGK.N
29	1	sp|P00742|FA10_HUMAN	54731.7	0.461	F10	Coagulation factor X	238	35	0.41	60	19682	3+	1963.84	-0.035	17.8222	0.9999	K.DGLGEYTCTCLEGFEGK.N	595056	262300
29	1	sp|P00742|FA10_HUMAN	54731.7	0.461	F10	Coagulation factor X	238	35	0.41	60	19723	2+	1969.88	-0.046	23.3517	1	K.DGLGEYTC'TC'LEGFEGK.N
29	1	sp|P00742|FA10_HUMAN	54731.7	0.461	F10	Coagulation factor X	238	35	0.41	60	19747	2+	1963.84	-0.028	14.2578	0.9996	K.DGLGEYTCTCLEGFEGK.N	3713415	1.327e+06
29	1	sp|P00742|FA10_HUMAN	54731.7	0.461	F10	Coagulation factor X	238	35	0.41	60	20155	2+	1963.84	-0.039	19.859	0.9557	K.DGLGEYTCTCLEGFEGK.N	71443.6	13250.9
29	1	sp|P00742|FA10_HUMAN	54731.7	0.461	F10	Coagulation factor X	238	35	0.41	60	20190	2+	1969.88	-0.046	23.3517	0.9998	K.DGLGEYTC'TC'LEGFEGK.N
29	1	sp|P00742|FA10_HUMAN	54731.7	0.461	F10	Coagulation factor X	238	35	0.41	60	4796	2+	1751.7	0.968	18.268	0.8881	K.DGDQCETSPCQNQGK.C	14060.6	17208.9
29	1	sp|P00742|FA10_HUMAN	54731.7	0.461	F10	Coagulation factor X	238	35	0.41	60	4863	2+	1757.73	-0.048	27.3079	1	K.DGDQC'ETSPC'QNQGK.C
29	1	sp|P00742|FA10_HUMAN	54731.7	0.461	F10	Coagulation factor X	238	35	0.41	60	4946	2+	1751.7	-0.031	17.6971	1	K.DGDQCETSPCQNQGK.C	11306527	8522029
29	1	sp|P00742|FA10_HUMAN	54731.7	0.461	F10	Coagulation factor X	238	35	0.41	60	4974	3+	1751.7	-0.032	18.268	0.7267	K.DGDQCETSPCQNQGK.C	243320	119126
29	1	sp|P00742|FA10_HUMAN	54731.7	0.461	F10	Coagulation factor X	238	35	0.41	60	5022	2+	1757.73	-0.041	23.3255	1	K.DGDQC'ETSPC'QNQGK.C
29	1	sp|P00742|FA10_HUMAN	54731.7	0.461	F10	Coagulation factor X	238	35	0.41	60	5023	3+	1757.73	-0.039	22.1877	0.9999	K.DGDQC'ETSPC'QNQGK.C
29	1	sp|P00742|FA10_HUMAN	54731.7	0.461	F10	Coagulation factor X	238	35	0.41	60	5107	2+	1751.7	-0.03	17.1263	1	K.DGDQCETSPCQNQGK.C	6.26531e+06	4614789
29	1	sp|P00742|FA10_HUMAN	54731.7	0.461	F10	Coagulation factor X	238	35	0.41	60	5118	2+	1754.71	-0.042	23.9355	0.9428	K.DGDQCETSPC'QNQGK.C
29	1	sp|P00742|FA10_HUMAN	54731.7	0.461	F10	Coagulation factor X	238	35	0.41	60	5192	2+	1757.73	-0.053	30.1525	0.9999	K.DGDQC'ETSPC'QNQGK.C
29	1	sp|P00742|FA10_HUMAN	54731.7	0.461	F10	Coagulation factor X	238	35	0.41	60	5273	2+	1751.7	-0.032	18.268	1	K.DGDQCETSPCQNQGK.C	181201	0
29	1	sp|P00742|FA10_HUMAN	54731.7	0.461	F10	Coagulation factor X	238	35	0.41	60	5333	3+	2042.85	0.969	15.1748	0.9756	K.YKDGDQCETSPCQNQGK.C	46195004	41039068
29	1	sp|P00742|FA10_HUMAN	54731.7	0.461	F10	Coagulation factor X	238	35	0.41	60	5402	2+	2048.89	-0.059	28.7961	0.9998	K.YKDGDQC'ETSPC'QNQGK.C
29	1	sp|P00742|FA10_HUMAN	54731.7	0.461	F10	Coagulation factor X	238	35	0.41	60	5403	2+	1757.73	-0.052	29.5835	0.9561	K.DGDQC'ETSPC'QNQGK.C
29	1	sp|P00742|FA10_HUMAN	54731.7	0.461	F10	Coagulation factor X	238	35	0.41	60	5437	2+	1751.7	-0.031	17.6971	0.895	K.DGDQCETSPCQNQGK.C	34300.8	14948
29	1	sp|P00742|FA10_HUMAN	54731.7	0.461	F10	Coagulation factor X	238	35	0.41	60	5464	3+	2048.89	-0.047	22.9392	1	K.YKDGDQC'ETSPC'QNQGK.C
29	1	sp|P00742|FA10_HUMAN	54731.7	0.461	F10	Coagulation factor X	238	35	0.41	60	5508	3+	2042.85	-0.037	18.1119	0.9999	K.YKDGDQCETSPCQNQGK.C	44583420	39247872
29	1	sp|P00742|FA10_HUMAN	54731.7	0.461	F10	Coagulation factor X	238	35	0.41	60	5534	2+	2042.85	-0.027	13.2168	0.9999	K.YKDGDQCETSPCQNQGK.C	73670.8	35209.4
29	1	sp|P00742|FA10_HUMAN	54731.7	0.461	F10	Coagulation factor X	238	35	0.41	60	5619	3+	2048.89	-0.047	22.9392	0.9884	K.YKDGDQC'ETSPC'QNQGK.C
29	1	sp|P00742|FA10_HUMAN	54731.7	0.461	F10	Coagulation factor X	238	35	0.41	60	5664	3+	2042.85	0.951	23.9861	0.9625	K.YKDGDQCETSPCQNQGK.C
29	1	sp|P00742|FA10_HUMAN	54731.7	0.461	F10	Coagulation factor X	238	35	0.41	60	7597	2+	938.458	-0.018	19.1804	0.8813	R.GYTLADNGK.A
29	1	sp|P00742|FA10_HUMAN	54731.7	0.461	F10	Coagulation factor X	238	35	0.41	60	7759	2+	938.458	-0.018	19.1804	0.8929	R.GYTLADNGK.A
29	1	sp|P00742|FA10_HUMAN	54731.7	0.461	F10	Coagulation factor X	238	35	0.41	60	11354	2+	953.451	-0.018	18.8788	0.894	K.NCELFTR.K	6.46356e+06	4.64209e+06
29	1	sp|P00742|FA10_HUMAN	54731.7	0.461	F10	Coagulation factor X	238	35	0.41	60	11398	2+	956.47	-0.027	28.2288	0.9839	K.NC'ELFTR.K
29	1	sp|P00742|FA10_HUMAN	54731.7	0.461	F10	Coagulation factor X	238	35	0.41	60	11529	2+	953.451	-0.018	18.8788	0.9631	K.NCELFTR.K	6103236	3.24105e+06
29	1	sp|P00742|FA10_HUMAN	54731.7	0.461	F10	Coagulation factor X	238	35	0.41	60	11563	2+	956.47	-0.017	17.7737	0.9708	K.NC'ELFTR.K	1.90475e+06	417239
29	1	sp|P00742|FA10_HUMAN	54731.7	0.461	F10	Coagulation factor X	238	35	0.41	60	12380	2+	1354.68	-0.04	29.5274	0.9999	K.AC'IPTGPYPC'GK.Q
29	1	sp|P00742|FA10_HUMAN	54731.7	0.461	F10	Coagulation factor X	238	35	0.41	60	12423	2+	1348.64	-0.024	17.7957	0.9997	K.ACIPTGPYPCGK.Q	10573732	0
29	1	sp|P00742|FA10_HUMAN	54731.7	0.461	F10	Coagulation factor X	238	35	0.41	60	12544	2+	1354.68	-0.041	30.2655	0.9999	K.AC'IPTGPYPC'GK.Q
29	1	sp|P00742|FA10_HUMAN	54731.7	0.461	F10	Coagulation factor X	238	35	0.41	60	12590	2+	1348.64	-0.025	18.5372	0.9998	K.ACIPTGPYPCGK.Q	166048	0
29	1	sp|P00742|FA10_HUMAN	54731.7	0.461	F10	Coagulation factor X	238	35	0.41	60	12771	2+	1354.68	-0.041	30.2655	0.9432	K.AC'IPTGPYPC'GK.Q
29	1	sp|P00742|FA10_HUMAN	54731.7	0.461	F10	Coagulation factor X	238	35	0.41	60	14754	3+	3245.4	-0.104	32.0453	1	K.LC'SLDNGDC'DQFC'HEEQNSVVC'SC'AR.G
29	1	sp|P00742|FA10_HUMAN	54731.7	0.461	F10	Coagulation factor X	238	35	0.41	60	14880	3+	3233.32	-1.1	30.9279	0.9807	K.LC'SLDNGDCDQFCHEEQNSVVCSCAR.G
29	1	sp|P00742|FA10_HUMAN	54731.7	0.461	F10	Coagulation factor X	238	35	0.41	60	14947	3+	3245.4	0.881	36.6673	0.9866	K.LC'SLDNGDC'DQFC'HEEQNSVVC'SC'AR.G
29	1	sp|P00742|FA10_HUMAN	54731.7	0.461	F10	Coagulation factor X	238	35	0.41	60	15102	3+	3245.4	0.882	36.3591	0.9966	K.LC'SLDNGDC'DQFC'HEEQNSVVC'SC'AR.G
29	1	sp|P00742|FA10_HUMAN	54731.7	0.461	F10	Coagulation factor X	238	35	0.41	60	17073	2+	1196.6	-0.107	89.4202	0.9994	R.ANSFLEEMKK.G
29	1	sp|P00742|FA10_HUMAN	54731.7	0.461	F10	Coagulation factor X	238	35	0.41	60	19773	2+	1969.88	-0.061	30.9664	0.9998	K.DGLGEYTC'TC'LEGFEGK.N
29	1	sp|P00742|FA10_HUMAN	54731.7	0.461	F10	Coagulation factor X	238	35	0.41	60	19821	2+	1963.84	-0.036	18.3314	1	K.DGLGEYTCTCLEGFEGK.N	1.37406e+06	362914
29	1	sp|P00742|FA10_HUMAN	54731.7	0.461	F10	Coagulation factor X	238	35	0.41	60	5351	2+	1757.73	-0.041	23.3255	1	K.DGDQC'ETSPC'QNQGK.C
29	1	sp|P00742|FA10_HUMAN	54731.7	0.461	F10	Coagulation factor X	238	35	0.41	60	5362	2+	1751.7	-0.03	17.1263	1	K.DGDQCETSPCQNQGK.C	581827	512875
29	1	sp|P00742|FA10_HUMAN	54731.7	0.461	F10	Coagulation factor X	238	35	0.41	60	5649	3+	2048.89	-0.047	22.9392	0.7983	K.YKDGDQC'ETSPC'QNQGK.C
29	1	sp|P00742|FA10_HUMAN	54731.7	0.461	F10	Coagulation factor X	238	35	0.41	60	5803	3+	2048.89	-0.051	24.8915	1	K.YKDGDQC'ETSPC'QNQGK.C
29	1	sp|P00742|FA10_HUMAN	54731.7	0.461	F10	Coagulation factor X	238	35	0.41	60	7890	2+	938.458	-0.018	19.1804	0.8649	R.GYTLADNGK.A
29	1	sp|P00742|FA10_HUMAN	54731.7	0.461	F10	Coagulation factor X	238	35	0.41	60	9232	2+	1028.55	-0.019	18.4726	0.7781	R.EQANNILAR.V
29	1	sp|P00742|FA10_HUMAN	54731.7	0.461	F10	Coagulation factor X	238	35	0.41	60	12432	2+	1348.64	-0.022	16.3127	0.9661	K.ACIPTGPYPCGK.Q	51114.9	0
29	1	sp|P00742|FA10_HUMAN	54731.7	0.461	F10	Coagulation factor X	238	35	0.41	60	12571	2+	1354.68	-0.042	31.0037	1	K.AC'IPTGPYPC'GK.Q
29	1	sp|P00742|FA10_HUMAN	54731.7	0.461	F10	Coagulation factor X	238	35	0.41	60	12593	2+	1348.64	-0.024	17.7957	0.9995	K.ACIPTGPYPCGK.Q	289223	4701.06
29	1	sp|P00742|FA10_HUMAN	54731.7	0.461	F10	Coagulation factor X	238	35	0.41	60	14863	3+	3230.31	-0.053	16.4071	0.9984	K.LCSLDNGDCDQFCHEEQNSVVCSCAR.G	88911.8	7681.85
29	1	sp|P00742|FA10_HUMAN	54731.7	0.461	F10	Coagulation factor X	238	35	0.41	60	5177	2+	1757.73	-0.052	29.5835	1	K.DGDQC'ETSPC'QNQGK.C
29	1	sp|P00742|FA10_HUMAN	54731.7	0.461	F10	Coagulation factor X	238	35	0.41	60	5193	2+	1751.7	-0.037	21.1224	1	K.DGDQCETSPCQNQGK.C
29	1	sp|P00742|FA10_HUMAN	54731.7	0.461	F10	Coagulation factor X	238	35	0.41	60	5340	2+	1757.73	-0.053	30.1525	1	K.DGDQC'ETSPC'QNQGK.C
29	1	sp|P00742|FA10_HUMAN	54731.7	0.461	F10	Coagulation factor X	238	35	0.41	60	5354	2+	1751.7	-0.031	17.6971	0.9999	K.DGDQCETSPCQNQGK.C	71891.3	0
29	1	sp|P00742|FA10_HUMAN	54731.7	0.461	F10	Coagulation factor X	238	35	0.41	60	5734	2+	2048.89	0.951	23.9154	0.9586	K.YKDGDQC'ETSPC'QNQGK.C
29	1	sp|P00742|FA10_HUMAN	54731.7	0.461	F10	Coagulation factor X	238	35	0.41	60	5749	3+	2048.89	-0.054	26.3557	1	K.YKDGDQC'ETSPC'QNQGK.C
29	1	sp|P00742|FA10_HUMAN	54731.7	0.461	F10	Coagulation factor X	238	35	0.41	60	6029	3+	1730.76	0.956	25.4224	0.9976	K.QEDAC'QGDSGGPHVTR.F
29	1	sp|P00742|FA10_HUMAN	54731.7	0.461	F10	Coagulation factor X	238	35	0.41	60	12548	2+	1354.68	-0.041	30.2655	0.9984	K.AC'IPTGPYPC'GK.Q
29	1	sp|P00742|FA10_HUMAN	54731.7	0.461	F10	Coagulation factor X	238	35	0.41	60	12574	2+	1348.64	-0.025	18.5372	0.9996	K.ACIPTGPYPCGK.Q	103568	0
29	1	sp|P00742|FA10_HUMAN	54731.7	0.461	F10	Coagulation factor X	238	35	0.41	60	12711	2+	1354.68	-0.042	31.0037	1	K.AC'IPTGPYPC'GK.Q
29	1	sp|P00742|FA10_HUMAN	54731.7	0.461	F10	Coagulation factor X	238	35	0.41	60	12736	2+	1348.64	-0.026	19.2787	0.9966	K.ACIPTGPYPCGK.Q	607683	110216
29	1	sp|P00742|FA10_HUMAN	54731.7	0.461	F10	Coagulation factor X	238	35	0.41	60	13037	2+	1271.62	-0.019	14.9415	0.9985	R.MNVAPACLPER.D	69680	51641.1
29	1	sp|P00742|FA10_HUMAN	54731.7	0.461	F10	Coagulation factor X	238	35	0.41	60	13067	2+	1274.64	-0.029	22.7515	0.9999	R.MNVAPAC'LPER.D
29	1	sp|P00742|FA10_HUMAN	54731.7	0.461	F10	Coagulation factor X	238	35	0.41	60	21487	2+	1341.67	-0.023	17.1428	0.9992	K.ETYDFDIAVLR.L
29	1	sp|P00742|FA10_HUMAN	54731.7	0.461	F10	Coagulation factor X	238	35	0.41	60	4952	2+	1757.73	-0.049	27.8768	1	K.DGDQC'ETSPC'QNQGK.C
29	1	sp|P00742|FA10_HUMAN	54731.7	0.461	F10	Coagulation factor X	238	35	0.41	60	4981	2+	1751.7	-0.03	17.1263	1	K.DGDQCETSPCQNQGK.C	614080	865577
29	1	sp|P00742|FA10_HUMAN	54731.7	0.461	F10	Coagulation factor X	238	35	0.41	60	5056	2+	1754.71	-0.042	23.9355	0.7233	K.DGDQCETSPC'QNQGK.C
29	1	sp|P00742|FA10_HUMAN	54731.7	0.461	F10	Coagulation factor X	238	35	0.41	60	5112	2+	1757.73	-0.05	28.4457	0.9992	K.DGDQC'ETSPC'QNQGK.C
29	1	sp|P00742|FA10_HUMAN	54731.7	0.461	F10	Coagulation factor X	238	35	0.41	60	5233	3+	2048.89	-0.056	27.3318	0.9983	K.YKDGDQC'ETSPC'QNQGK.C
29	1	sp|P00742|FA10_HUMAN	54731.7	0.461	F10	Coagulation factor X	238	35	0.41	60	5305	2+	2048.89	-0.05	24.4034	0.918	K.YKDGDQC'ETSPC'QNQGK.C
29	1	sp|P00742|FA10_HUMAN	54731.7	0.461	F10	Coagulation factor X	238	35	0.41	60	5440	3+	1730.76	-0.04	23.1112	1	K.QEDAC'QGDSGGPHVTR.F
29	1	sp|P00742|FA10_HUMAN	54731.7	0.461	F10	Coagulation factor X	238	35	0.41	60	5500	3+	1710.71	1.995	2.92276	1	K.Q^EDACQGDSGGPHVTR.F	2903056	2.05472e+06
29	1	sp|P00742|FA10_HUMAN	54731.7	0.461	F10	Coagulation factor X	238	35	0.41	60	5501	2+	1730.76	-0.039	22.5335	1	K.QEDAC'QGDSGGPHVTR.F
29	1	sp|P00742|FA10_HUMAN	54731.7	0.461	F10	Coagulation factor X	238	35	0.41	60	5585	2+	1727.74	-0.027	15.6274	1	K.QEDACQGDSGGPHVTR.F	3560674	3.48952e+06
29	1	sp|P00742|FA10_HUMAN	54731.7	0.461	F10	Coagulation factor X	238	35	0.41	60	5604	3+	1727.74	0.975	14.4698	1	K.QEDACQGDSGGPHVTR.F	40082596	45860424
29	1	sp|P00742|FA10_HUMAN	54731.7	0.461	F10	Coagulation factor X	238	35	0.41	60	7175	2+	1713.73	-0.041	23.9244	1	K.Q^EDAC'QGDSGGPHVTR.F
29	1	sp|P00742|FA10_HUMAN	54731.7	0.461	F10	Coagulation factor X	238	35	0.41	60	11798	2+	1354.68	-0.041	30.2655	0.9994	K.AC'IPTGPYPC'GK.Q
29	1	sp|P00742|FA10_HUMAN	54731.7	0.461	F10	Coagulation factor X	238	35	0.41	60	11838	2+	1348.64	-0.024	17.7957	0.997	K.ACIPTGPYPCGK.Q	656205	70562.1
29	1	sp|P00742|FA10_HUMAN	54731.7	0.461	F10	Coagulation factor X	238	35	0.41	60	12100	2+	1274.64	-0.031	24.3206	1	R.MNVAPAC'LPER.D
29	1	sp|P00742|FA10_HUMAN	54731.7	0.461	F10	Coagulation factor X	238	35	0.41	60	15389	2+	1121.57	-0.029	25.8567	0.8097	K.MLEVPYVDR.N
29	1	sp|P00742|FA10_HUMAN	54731.7	0.461	F10	Coagulation factor X	238	35	0.41	60	15403	2+	1309.61	-0.024	18.3261	0.991	R.DWAESTLMTQK.T
29	1	sp|P00742|FA10_HUMAN	54731.7	0.461	F10	Coagulation factor X	238	35	0.41	60	17627	2+	2096.01	-0.036	17.1755	1	R.NTEQEEGGEAVHEVEVVIK.H
29	1	sp|P00742|FA10_HUMAN	54731.7	0.461	F10	Coagulation factor X	238	35	0.41	60	17739	3+	2096.01	-0.037	17.6526	0.9926	R.NTEQEEGGEAVHEVEVVIK.H
29	1	sp|P00742|FA10_HUMAN	54731.7	0.461	F10	Coagulation factor X	238	35	0.41	60	17801	2+	2096.01	-0.042	20.038	1	R.NTEQEEGGEAVHEVEVVIK.H
29	1	sp|P00742|FA10_HUMAN	54731.7	0.461	F10	Coagulation factor X	238	35	0.41	60	20416	2+	1341.67	-0.024	17.8882	1	K.ETYDFDIAVLR.L
29	1	sp|P00742|FA10_HUMAN	54731.7	0.461	F10	Coagulation factor X	238	35	0.41	60	25073	2+	1931.9	0.986	7.24677	0.9757	K.DTYFVTGIVSWGEGCAR.K	350234	58862.1
29	1	sp|P00742|FA10_HUMAN	54731.7	0.461	F10	Coagulation factor X	238	35	0.41	60	25647	2+	1934.91	0.979	10.8532	0.6609	K.DTYFVTGIVSWGEGC'AR.K	14864299	5.9725e+06
29	1	sp|P00742|FA10_HUMAN	54731.7	0.461	F10	Coagulation factor X	238	35	0.41	60	26968	2+	1931.9	-0.022	11.3878	0.9939	K.DTYFVTGIVSWGEGCAR.K	111202	56285.3
29	1	sp|P00742|FA10_HUMAN	54731.7	0.461	F10	Coagulation factor X	238	35	0.41	60	4789	2+	1751.7	-0.034	19.4098	0.9994	K.DGDQCETSPCQNQGK.C	21705.5	6119.54
29	1	sp|P00742|FA10_HUMAN	54731.7	0.461	F10	Coagulation factor X	238	35	0.41	60	4793	2+	1757.73	-0.052	29.5835	1	K.DGDQC'ETSPC'QNQGK.C
29	1	sp|P00742|FA10_HUMAN	54731.7	0.461	F10	Coagulation factor X	238	35	0.41	60	5220	3+	1730.76	-0.038	21.9557	0.9953	K.QEDAC'QGDSGGPHVTR.F
29	1	sp|P00742|FA10_HUMAN	54731.7	0.461	F10	Coagulation factor X	238	35	0.41	60	5273	2+	1730.76	-0.048	27.7335	1	K.QEDAC'QGDSGGPHVTR.F
29	1	sp|P00742|FA10_HUMAN	54731.7	0.461	F10	Coagulation factor X	238	35	0.41	60	5295	2+	1727.74	-0.039	22.5728	1	K.QEDACQGDSGGPHVTR.F
29	1	sp|P00742|FA10_HUMAN	54731.7	0.461	F10	Coagulation factor X	238	35	0.41	60	7047	2+	1713.73	-0.039	22.7574	1	K.Q^EDAC'QGDSGGPHVTR.F
29	1	sp|P00742|FA10_HUMAN	54731.7	0.461	F10	Coagulation factor X	238	35	0.41	60	7087	2+	1710.71	-0.03	17.5365	1	K.Q^EDACQGDSGGPHVTR.F	658502	861440
29	1	sp|P00742|FA10_HUMAN	54731.7	0.461	F10	Coagulation factor X	238	35	0.41	60	10744	2+	956.47	-0.017	17.7737	0.8483	K.NC'ELFTR.K	36994	0
29	1	sp|P00742|FA10_HUMAN	54731.7	0.461	F10	Coagulation factor X	238	35	0.41	60	11697	2+	893.484	0.989	12.3114	0.908	K.TGIVSGFGR.T
29	1	sp|P00742|FA10_HUMAN	54731.7	0.461	F10	Coagulation factor X	238	35	0.41	60	11784	2+	1354.68	-0.041	30.2655	0.9989	K.AC'IPTGPYPC'GK.Q
29	1	sp|P00742|FA10_HUMAN	54731.7	0.461	F10	Coagulation factor X	238	35	0.41	60	11820	2+	1348.64	-0.028	20.7617	0.9995	K.ACIPTGPYPCGK.Q
29	1	sp|P00742|FA10_HUMAN	54731.7	0.461	F10	Coagulation factor X	238	35	0.41	60	12066	2+	1274.64	-0.031	24.3206	0.9991	R.MNVAPAC'LPER.D
29	1	sp|P00742|FA10_HUMAN	54731.7	0.461	F10	Coagulation factor X	238	35	0.41	60	17350	2+	2096.01	0.953	22.4235	1	R.NTEQEEGGEAVHEVEVVIK.H
29	1	sp|P00742|FA10_HUMAN	54731.7	0.461	F10	Coagulation factor X	238	35	0.41	60	4939	2+	1751.7	-0.026	14.8428	0.999	K.DGDQCETSPCQNQGK.C	27044.1	0
29	1	sp|P00742|FA10_HUMAN	54731.7	0.461	F10	Coagulation factor X	238	35	0.41	60	5320	2+	2048.89	0.951	23.9154	0.9259	K.YKDGDQC'ETSPC'QNQGK.C
29	1	sp|P00742|FA10_HUMAN	54731.7	0.461	F10	Coagulation factor X	238	35	0.41	60	5544	2+	1730.76	-0.042	24.2668	0.9999	K.QEDAC'QGDSGGPHVTR.F
29	1	sp|P00742|FA10_HUMAN	54731.7	0.461	F10	Coagulation factor X	238	35	0.41	60	5568	2+	1727.74	-0.029	16.7849	0.9996	K.QEDACQGDSGGPHVTR.F	128506	144775
29	1	sp|P00742|FA10_HUMAN	54731.7	0.461	F10	Coagulation factor X	238	35	0.41	60	7454	2+	1713.73	-0.041	23.9244	1	K.Q^EDAC'QGDSGGPHVTR.F
29	1	sp|P00742|FA10_HUMAN	54731.7	0.461	F10	Coagulation factor X	238	35	0.41	60	7483	2+	1710.71	-0.027	15.7829	1	K.Q^EDACQGDSGGPHVTR.F	541456	821584
29	1	sp|P00742|FA10_HUMAN	54731.7	0.461	F10	Coagulation factor X	238	35	0.41	60	12158	2+	1354.68	-1.078	57.5783	0.6052	K.AC'IPTGPYPC'GK.Q
29	1	sp|P00742|FA10_HUMAN	54731.7	0.461	F10	Coagulation factor X	238	35	0.41	60	12201	2+	1354.68	-0.041	30.2655	0.994	K.AC'IPTGPYPC'GK.Q
29	1	sp|P00742|FA10_HUMAN	54731.7	0.461	F10	Coagulation factor X	238	35	0.41	60	12220	2+	1348.64	0.934	48.9382	0.998	K.ACIPTGPYPCGK.Q
29	1	sp|P00742|FA10_HUMAN	54731.7	0.461	F10	Coagulation factor X	238	35	0.41	60	12580	2+	1274.64	-0.029	22.7515	1	R.MNVAPAC'LPER.D
29	1	sp|P00742|FA10_HUMAN	54731.7	0.461	F10	Coagulation factor X	238	35	0.41	60	12613	2+	1271.62	-0.019	14.9415	0.9992	R.MNVAPACLPER.D	6173159	4630179
29	1	sp|P00742|FA10_HUMAN	54731.7	0.461	F10	Coagulation factor X	238	35	0.41	60	16135	2+	1309.61	-0.022	16.7989	1	R.DWAESTLMTQK.T
29	1	sp|P00742|FA10_HUMAN	54731.7	0.461	F10	Coagulation factor X	238	35	0.41	60	16486	2+	1121.57	-0.022	19.6154	0.8692	K.MLEVPYVDR.N
29	1	sp|P00742|FA10_HUMAN	54731.7	0.461	F10	Coagulation factor X	238	35	0.41	60	17938	3+	2096.01	-0.036	17.1755	0.9808	R.NTEQEEGGEAVHEVEVVIK.H
29	1	sp|P00742|FA10_HUMAN	54731.7	0.461	F10	Coagulation factor X	238	35	0.41	60	21183	2+	1341.67	-0.029	21.6149	0.8906	K.ETYDFDIAVLR.L
30	1	sp|P00746|CFAD_HUMAN	27032.9	0.462	CFD	Complement factor D	26	7			6046	2+	997.463	-0.03	30.0763	0.8633	R.LMC'AESNR.R
30	1	sp|P00746|CFAD_HUMAN	27032.9	0.462	CFD	Complement factor D	26	7			5641	2+	997.463	-0.028	28.0712	0.8933	R.LMC'AESNR.R
30	1	sp|P00746|CFAD_HUMAN	27032.9	0.462	CFD	Complement factor D	26	7			18700	3+	1758	0.971	16.496	0.9791	R.RPDSLQHVLLPVLDR.A
30	1	sp|P00746|CFAD_HUMAN	27032.9	0.462	CFD	Complement factor D	26	7			19078	3+	1758	-0.037	21.0466	0.9998	R.RPDSLQHVLLPVLDR.A
30	1	sp|P00746|CFAD_HUMAN	27032.9	0.462	CFD	Complement factor D	26	7			21185	3+	2681.38	0.957	16.0365	0.9998	R.AVPHPDSQPDTIDHDLLLLQLSEK.A
30	1	sp|P00746|CFAD_HUMAN	27032.9	0.462	CFD	Complement factor D	26	7			18723	3+	1758	-0.033	18.7713	0.9811	R.RPDSLQHVLLPVLDR.A
30	1	sp|P00746|CFAD_HUMAN	27032.9	0.462	CFD	Complement factor D	26	7			18372	3+	1758	-0.034	19.3401	0.9966	R.RPDSLQHVLLPVLDR.A
30	1	sp|P00746|CFAD_HUMAN	27032.9	0.462	CFD	Complement factor D	26	7			20757	3+	2681.38	-0.041	15.2906	1	R.AVPHPDSQPDTIDHDLLLLQLSEK.A
30	1	sp|P00746|CFAD_HUMAN	27032.9	0.462	CFD	Complement factor D	26	7			19054	3+	1758	-0.033	18.7713	0.9997	R.RPDSLQHVLLPVLDR.A
30	1	sp|P00746|CFAD_HUMAN	27032.9	0.462	CFD	Complement factor D	26	7			19938	2+	2077.04	-1.195	93.8835	0.9963	K.GDSGGPLVC'GGVLEGVVTSGSR.V
30	1	sp|P00746|CFAD_HUMAN	27032.9	0.462	CFD	Complement factor D	26	7			20859	3+	2681.38	-0.044	16.4095	1	R.AVPHPDSQPDTIDHDLLLLQLSEK.A
30	1	sp|P00746|CFAD_HUMAN	27032.9	0.462	CFD	Complement factor D	26	7			18991	3+	1758	-0.032	18.2025	0.9952	R.RPDSLQHVLLPVLDR.A
30	1	sp|P00746|CFAD_HUMAN	27032.9	0.462	CFD	Complement factor D	26	7			20028	3+	2182.09	-0.045	20.6224	0.6107	R.DVAPGTLC'DVAGWGIVNHAGR.R
30	1	sp|P00746|CFAD_HUMAN	27032.9	0.462	CFD	Complement factor D	26	7			20803	3+	2681.38	-0.049	18.2742	1	R.AVPHPDSQPDTIDHDLLLLQLSEK.A
30	1	sp|P00746|CFAD_HUMAN	27032.9	0.462	CFD	Complement factor D	26	7			3274	2+	1136.54	-0.019	16.7173	0.9648	R.THHDGAITER.L
30	1	sp|P00746|CFAD_HUMAN	27032.9	0.462	CFD	Complement factor D	26	7			5687	2+	997.463	-0.027	27.0687	0.9965	R.LMC'AESNR.R
30	1	sp|P00746|CFAD_HUMAN	27032.9	0.462	CFD	Complement factor D	26	7			18511	3+	1758	-0.032	18.2025	0.9999	R.RPDSLQHVLLPVLDR.A
30	1	sp|P00746|CFAD_HUMAN	27032.9	0.462	CFD	Complement factor D	26	7			19860	2+	2182.09	-0.045	20.6224	1	R.DVAPGTLC'DVAGWGIVNHAGR.R
30	1	sp|P00746|CFAD_HUMAN	27032.9	0.462	CFD	Complement factor D	26	7			19869	2+	2077.04	1.951	23.5912	0.9407	K.GDSGGPLVC'GGVLEGVVTSGSR.V
30	1	sp|P00746|CFAD_HUMAN	27032.9	0.462	CFD	Complement factor D	26	7			20039	3+	2681.38	-0.037	13.7989	1	R.AVPHPDSQPDTIDHDLLLLQLSEK.A
30	1	sp|P00746|CFAD_HUMAN	27032.9	0.462	CFD	Complement factor D	26	7			20073	2+	2681.38	-0.038	14.1718	1	R.AVPHPDSQPDTIDHDLLLLQLSEK.A
30	1	sp|P00746|CFAD_HUMAN	27032.9	0.462	CFD	Complement factor D	26	7			12825	3+	1789.98	-0.036	20.1119	0.9004	K.VQVLLGAHSLSQPEPSK.R
30	1	sp|P00746|CFAD_HUMAN	27032.9	0.462	CFD	Complement factor D	26	7			18315	3+	1758	-0.033	18.7713	0.9841	R.RPDSLQHVLLPVLDR.A
30	1	sp|P00746|CFAD_HUMAN	27032.9	0.462	CFD	Complement factor D	26	7			19458	3+	2681.38	-0.043	16.0365	0.9992	R.AVPHPDSQPDTIDHDLLLLQLSEK.A
30	1	sp|P00746|CFAD_HUMAN	27032.9	0.462	CFD	Complement factor D	26	7			19009	3+	1758	-0.037	21.0466	1	R.RPDSLQHVLLPVLDR.A
30	1	sp|P00746|CFAD_HUMAN	27032.9	0.462	CFD	Complement factor D	26	7			20238	3+	2182.09	-0.05	22.9138	0.8943	R.DVAPGTLC'DVAGWGIVNHAGR.R
31	1	sp|P00748|FA12_HUMAN	67792.1	0.324	F12	Coagulation factor XII	121	24	0.65	38	6384	2+	1005.5	-1.024	23.8688	0.9554	R.NGPLSC'GQR.L
31	1	sp|P00748|FA12_HUMAN	67792.1	0.324	F12	Coagulation factor XII	121	24	0.65	38	14453	2+	883.572	-0.016	18.1083	0.9999	R.VVGGLVALR.G
31	1	sp|P00748|FA12_HUMAN	67792.1	0.324	F12	Coagulation factor XII	121	24	0.65	38	15627	2+	1069.52	-0.032	29.9199	0.9956	R.WGYC'LEPK.K
31	1	sp|P00748|FA12_HUMAN	67792.1	0.324	F12	Coagulation factor XII	121	24	0.65	38	16063	2+	1079.58	-0.028	25.9361	0.998	K.C'FEPQLLR.F
31	1	sp|P00748|FA12_HUMAN	67792.1	0.324	F12	Coagulation factor XII	121	24	0.65	38	16704	2+	2012.96	-0.044	21.8584	1	R.TTLSGAPC'QPWASEATYR.N
31	1	sp|P00748|FA12_HUMAN	67792.1	0.324	F12	Coagulation factor XII	121	24	0.65	38	16737	3+	2012.96	-0.045	22.3552	0.9953	R.TTLSGAPC'QPWASEATYR.N
31	1	sp|P00748|FA12_HUMAN	67792.1	0.324	F12	Coagulation factor XII	121	24	0.65	38	19504	3+	2096.09	-0.035	16.6977	1	R.LHEAFSPVSYQHDLALLR.L
31	1	sp|P00748|FA12_HUMAN	67792.1	0.324	F12	Coagulation factor XII	121	24	0.65	38	19687	3+	2096.09	1.968	15.2665	0.9863	R.LHEAFSPVSYQHDLALLR.L
31	1	sp|P00748|FA12_HUMAN	67792.1	0.324	F12	Coagulation factor XII	121	24	0.65	38	27199	3+	2029.05	-0.039	19.2208	0.9963	R.NKPGVYTDVAYYLAWIR.E
31	1	sp|P00748|FA12_HUMAN	67792.1	0.324	F12	Coagulation factor XII	121	24	0.65	38	7347	2+	927.489	-0.016	17.2509	0.9221	R.EQPPSLTR.N
31	1	sp|P00748|FA12_HUMAN	67792.1	0.324	F12	Coagulation factor XII	121	24	0.65	38	14211	2+	883.572	-0.016	18.1083	0.9998	R.VVGGLVALR.G
31	1	sp|P00748|FA12_HUMAN	67792.1	0.324	F12	Coagulation factor XII	121	24	0.65	38	16458	2+	2012.96	-0.037	18.3809	1	R.TTLSGAPC'QPWASEATYR.N	8339108	18747022
31	1	sp|P00748|FA12_HUMAN	67792.1	0.324	F12	Coagulation factor XII	121	24	0.65	38	16469	2+	2009.94	0.954	22.8863	0.9999	R.TTLSGAPCQPWASEATYR.N
31	1	sp|P00748|FA12_HUMAN	67792.1	0.324	F12	Coagulation factor XII	121	24	0.65	38	16492	3+	2012.96	-0.052	25.8326	0.9979	R.TTLSGAPC'QPWASEATYR.N
31	1	sp|P00748|FA12_HUMAN	67792.1	0.324	F12	Coagulation factor XII	121	24	0.65	38	27226	3+	2029.05	0.981	9.36397	0.6485	R.NKPGVYTDVAYYLAWIR.E
31	1	sp|P00748|FA12_HUMAN	67792.1	0.324	F12	Coagulation factor XII	121	24	0.65	38	27249	2+	2029.05	0.966	16.7566	0.9885	R.NKPGVYTDVAYYLAWIR.E
31	1	sp|P00748|FA12_HUMAN	67792.1	0.324	F12	Coagulation factor XII	121	24	0.65	38	6120	2+	1005.5	-0.028	27.8469	0.9671	R.NGPLSC'GQR.L
31	1	sp|P00748|FA12_HUMAN	67792.1	0.324	F12	Coagulation factor XII	121	24	0.65	38	14424	2+	883.572	-0.015	16.9765	1	R.VVGGLVALR.G
31	1	sp|P00748|FA12_HUMAN	67792.1	0.324	F12	Coagulation factor XII	121	24	0.65	38	14780	3+	2342.07	0.964	15.371	0.9967	K.GRPGPQPWCATTPNFDQDQR.W	5.09909e+06	11614293
31	1	sp|P00748|FA12_HUMAN	67792.1	0.324	F12	Coagulation factor XII	121	24	0.65	38	14944	3+	2345.09	-0.049	20.8947	1	K.GRPGPQPWC'ATTPNFDQDQR.W
31	1	sp|P00748|FA12_HUMAN	67792.1	0.324	F12	Coagulation factor XII	121	24	0.65	38	15530	2+	1069.52	-0.029	27.1149	0.9837	R.WGYC'LEPK.K
31	1	sp|P00748|FA12_HUMAN	67792.1	0.324	F12	Coagulation factor XII	121	24	0.65	38	15973	2+	1079.58	-0.027	25.0098	0.9911	K.C'FEPQLLR.F
31	1	sp|P00748|FA12_HUMAN	67792.1	0.324	F12	Coagulation factor XII	121	24	0.65	38	16375	2+	2012.96	-0.038	18.8777	1	R.TTLSGAPC'QPWASEATYR.N	5.18619e+06	11782016
31	1	sp|P00748|FA12_HUMAN	67792.1	0.324	F12	Coagulation factor XII	121	24	0.65	38	16538	2+	2012.96	-0.045	22.3552	1	R.TTLSGAPC'QPWASEATYR.N
31	1	sp|P00748|FA12_HUMAN	67792.1	0.324	F12	Coagulation factor XII	121	24	0.65	38	19458	3+	2096.09	-0.036	17.1748	1	R.LHEAFSPVSYQHDLALLR.L
31	1	sp|P00748|FA12_HUMAN	67792.1	0.324	F12	Coagulation factor XII	121	24	0.65	38	19526	2+	2096.09	0.964	17.1748	1	R.LHEAFSPVSYQHDLALLR.L
31	1	sp|P00748|FA12_HUMAN	67792.1	0.324	F12	Coagulation factor XII	121	24	0.65	38	21453	3+	1932.96	-0.042	21.7284	0.8344	R.NPDNDIRPWC'FVLNR.D
31	1	sp|P00748|FA12_HUMAN	67792.1	0.324	F12	Coagulation factor XII	121	24	0.65	38	26501	3+	2029.05	-0.04	19.7136	0.9737	R.NKPGVYTDVAYYLAWIR.E
31	1	sp|P00748|FA12_HUMAN	67792.1	0.324	F12	Coagulation factor XII	121	24	0.65	38	26651	3+	2029.05	-0.036	17.7423	0.9998	R.NKPGVYTDVAYYLAWIR.E
31	1	sp|P00748|FA12_HUMAN	67792.1	0.324	F12	Coagulation factor XII	121	24	0.65	38	3899	2+	1028.51	0.922	75.8376	0.7648	R.TNPC'LHGGR.C
31	1	sp|P00748|FA12_HUMAN	67792.1	0.324	F12	Coagulation factor XII	121	24	0.65	38	14237	2+	883.572	-0.016	18.1083	0.9992	R.VVGGLVALR.G
31	1	sp|P00748|FA12_HUMAN	67792.1	0.324	F12	Coagulation factor XII	121	24	0.65	38	14709	3+	2345.09	-0.058	24.7325	0.9957	K.GRPGPQPWC'ATTPNFDQDQR.W
31	1	sp|P00748|FA12_HUMAN	67792.1	0.324	F12	Coagulation factor XII	121	24	0.65	38	15254	2+	1069.52	-0.027	25.2449	0.9938	R.WGYC'LEPK.K
31	1	sp|P00748|FA12_HUMAN	67792.1	0.324	F12	Coagulation factor XII	121	24	0.65	38	15782	2+	1079.58	-0.029	26.8624	0.9982	K.C'FEPQLLR.F
31	1	sp|P00748|FA12_HUMAN	67792.1	0.324	F12	Coagulation factor XII	121	24	0.65	38	16004	2+	2012.96	-0.048	23.8455	1	R.TTLSGAPC'QPWASEATYR.N
31	1	sp|P00748|FA12_HUMAN	67792.1	0.324	F12	Coagulation factor XII	121	24	0.65	38	16037	2+	2009.94	0.974	12.9357	1	R.TTLSGAPCQPWASEATYR.N	1.66743e+06	3.87039e+06
31	1	sp|P00748|FA12_HUMAN	67792.1	0.324	F12	Coagulation factor XII	121	24	0.65	38	25538	3+	2029.05	-0.035	17.2494	0.9773	R.NKPGVYTDVAYYLAWIR.E
31	1	sp|P00748|FA12_HUMAN	67792.1	0.324	F12	Coagulation factor XII	121	24	0.65	38	7549	2+	927.489	-0.018	19.4072	0.9726	R.EQPPSLTR.N
31	1	sp|P00748|FA12_HUMAN	67792.1	0.324	F12	Coagulation factor XII	121	24	0.65	38	7296	2+	927.489	-0.018	19.4072	0.7192	R.EQPPSLTR.N
31	1	sp|P00748|FA12_HUMAN	67792.1	0.324	F12	Coagulation factor XII	121	24	0.65	38	7461	2+	927.489	-0.013	14.0163	0.8827	R.EQPPSLTR.N
31	1	sp|P00748|FA12_HUMAN	67792.1	0.324	F12	Coagulation factor XII	121	24	0.65	38	15085	2+	1069.52	-0.028	26.1799	0.9318	R.WGYC'LEPK.K
31	1	sp|P00748|FA12_HUMAN	67792.1	0.324	F12	Coagulation factor XII	121	24	0.65	38	15157	2+	1066.5	0.99	9.37644	0.9813	R.WGYCLEPK.K	426170	176296
31	1	sp|P00748|FA12_HUMAN	67792.1	0.324	F12	Coagulation factor XII	121	24	0.65	38	7665	2+	927.489	-0.018	19.4072	0.8885	R.EQPPSLTR.N
31	1	sp|P00748|FA12_HUMAN	67792.1	0.324	F12	Coagulation factor XII	121	24	0.65	38	14831	3+	2342.07	1.972	11.9552	0.9927	K.GRPGPQPWCATTPNFDQDQR.W	643412	496530
31	1	sp|P00748|FA12_HUMAN	67792.1	0.324	F12	Coagulation factor XII	121	24	0.65	38	15880	2+	1076.56	-0.019	17.6489	0.9989	K.CFEPQLLR.F	593452	329046
31	1	sp|P00748|FA12_HUMAN	67792.1	0.324	F12	Coagulation factor XII	121	24	0.65	38	15923	2+	1079.58	-0.029	26.8624	0.9999	K.C'FEPQLLR.F
31	1	sp|P00748|FA12_HUMAN	67792.1	0.324	F12	Coagulation factor XII	121	24	0.65	38	16106	2+	2009.94	0.966	16.9159	0.9685	R.TTLSGAPCQPWASEATYR.N	2474743	1.23601e+06
31	1	sp|P00748|FA12_HUMAN	67792.1	0.324	F12	Coagulation factor XII	121	24	0.65	38	16154	2+	2012.96	0.956	21.8584	1	R.TTLSGAPC'QPWASEATYR.N
31	1	sp|P00748|FA12_HUMAN	67792.1	0.324	F12	Coagulation factor XII	121	24	0.65	38	3844	2+	1025.49	-0.02	19.5028	0.9834	R.TNPCLHGGR.C	26248.6	979.05
31	1	sp|P00748|FA12_HUMAN	67792.1	0.324	F12	Coagulation factor XII	121	24	0.65	38	3991	2+	1025.49	-0.019	18.5276	0.9991	R.TNPCLHGGR.C	413481	52474.1
31	1	sp|P00748|FA12_HUMAN	67792.1	0.324	F12	Coagulation factor XII	121	24	0.65	38	6122	2+	1013.48	-0.02	19.7339	0.9941	R.CLEVEGHR.L	1.99829e+06	431237
31	1	sp|P00748|FA12_HUMAN	67792.1	0.324	F12	Coagulation factor XII	121	24	0.65	38	6172	2+	1002.48	-0.019	18.953	1	R.NGPLSCGQR.L	48996.8	0
31	1	sp|P00748|FA12_HUMAN	67792.1	0.324	F12	Coagulation factor XII	121	24	0.65	38	7724	2+	909.479	-0.018	19.7916	0.9974	R.E^QPPSLTR.N
31	1	sp|P00748|FA12_HUMAN	67792.1	0.324	F12	Coagulation factor XII	121	24	0.65	38	7802	2+	927.489	-0.017	18.3291	0.9786	R.EQPPSLTR.N
31	1	sp|P00748|FA12_HUMAN	67792.1	0.324	F12	Coagulation factor XII	121	24	0.65	38	14875	3+	2342.07	-0.038	16.2249	1	K.GRPGPQPWCATTPNFDQDQR.W	7984029	2669362
31	1	sp|P00748|FA12_HUMAN	67792.1	0.324	F12	Coagulation factor XII	121	24	0.65	38	15025	3+	2342.07	-0.047	20.0677	0.9999	K.GRPGPQPWCATTPNFDQDQR.W
31	1	sp|P00748|FA12_HUMAN	67792.1	0.324	F12	Coagulation factor XII	121	24	0.65	38	15499	2+	1066.5	-0.019	17.8152	0.9998	R.WGYCLEPK.K	3.4001e+06	825479
31	1	sp|P00748|FA12_HUMAN	67792.1	0.324	F12	Coagulation factor XII	121	24	0.65	38	15661	2+	1066.5	-0.02	18.7529	0.9999	R.WGYCLEPK.K	3.34537e+06	750262
31	1	sp|P00748|FA12_HUMAN	67792.1	0.324	F12	Coagulation factor XII	121	24	0.65	38	15685	2+	1069.52	-0.028	26.1799	0.9999	R.WGYC'LEPK.K
31	1	sp|P00748|FA12_HUMAN	67792.1	0.324	F12	Coagulation factor XII	121	24	0.65	38	15984	2+	1079.58	0.978	20.3784	0.997	K.C'FEPQLLR.F
31	1	sp|P00748|FA12_HUMAN	67792.1	0.324	F12	Coagulation factor XII	121	24	0.65	38	16025	2+	1076.56	-0.02	18.5778	0.9987	K.CFEPQLLR.F	4018038	478138
31	1	sp|P00748|FA12_HUMAN	67792.1	0.324	F12	Coagulation factor XII	121	24	0.65	38	16234	3+	2009.94	-0.037	18.4085	0.9999	R.TTLSGAPCQPWASEATYR.N	9478723	3501038
31	1	sp|P00748|FA12_HUMAN	67792.1	0.324	F12	Coagulation factor XII	121	24	0.65	38	16259	3+	2012.96	1.958	20.8648	0.985	R.TTLSGAPC'QPWASEATYR.N
31	1	sp|P00748|FA12_HUMAN	67792.1	0.324	F12	Coagulation factor XII	121	24	0.65	38	16428	2+	2009.94	0.967	16.4184	0.9797	R.TTLSGAPCQPWASEATYR.N	122021	9164.06
31	1	sp|P00748|FA12_HUMAN	67792.1	0.324	F12	Coagulation factor XII	121	24	0.65	38	21033	3+	1929.94	-0.038	19.6897	0.9911	R.NPDNDIRPWCFVLNR.D	11386242	3.39799e+06
31	1	sp|P00748|FA12_HUMAN	67792.1	0.324	F12	Coagulation factor XII	121	24	0.65	38	21092	2+	1929.94	0.967	17.099	0.995	R.NPDNDIRPWCFVLNR.D	380435	80022.2
31	1	sp|P00748|FA12_HUMAN	67792.1	0.324	F12	Coagulation factor XII	121	24	0.65	38	15718	2+	1066.5	-0.02	18.7529	1	R.WGYCLEPK.K	551085	150781
31	1	sp|P00748|FA12_HUMAN	67792.1	0.324	F12	Coagulation factor XII	121	24	0.65	38	16145	2+	1076.56	-0.021	19.5066	0.9969	K.CFEPQLLR.F	1.5149e+06	535551
31	1	sp|P00748|FA12_HUMAN	67792.1	0.324	F12	Coagulation factor XII	121	24	0.65	38	16390	2+	2009.94	-0.036	17.911	1	R.TTLSGAPCQPWASEATYR.N	4.09691e+06	1913809
31	1	sp|P00748|FA12_HUMAN	67792.1	0.324	F12	Coagulation factor XII	121	24	0.65	38	16393	2+	2012.96	0.956	21.8584	1	R.TTLSGAPC'QPWASEATYR.N
31	1	sp|P00748|FA12_HUMAN	67792.1	0.324	F12	Coagulation factor XII	121	24	0.65	38	16459	3+	2009.94	-0.04	19.9011	0.9969	R.TTLSGAPCQPWASEATYR.N	267995	121663
31	1	sp|P00748|FA12_HUMAN	67792.1	0.324	F12	Coagulation factor XII	121	24	0.65	38	20968	3+	1929.94	-0.036	18.6534	0.9734	R.NPDNDIRPWCFVLNR.D	347026	114472
31	1	sp|P00748|FA12_HUMAN	67792.1	0.324	F12	Coagulation factor XII	121	24	0.65	38	14936	2+	883.572	-0.016	18.1083	1	R.VVGGLVALR.G
31	1	sp|P00748|FA12_HUMAN	67792.1	0.324	F12	Coagulation factor XII	121	24	0.65	38	15855	2+	1069.52	-0.03	28.0499	0.9984	R.WGYC'LEPK.K
31	1	sp|P00748|FA12_HUMAN	67792.1	0.324	F12	Coagulation factor XII	121	24	0.65	38	15861	2+	1066.5	-0.021	19.6905	0.9994	R.WGYCLEPK.K	132807	0
31	1	sp|P00748|FA12_HUMAN	67792.1	0.324	F12	Coagulation factor XII	121	24	0.65	38	16181	2+	1076.56	-0.022	20.4355	0.9994	K.CFEPQLLR.F
31	1	sp|P00748|FA12_HUMAN	67792.1	0.324	F12	Coagulation factor XII	121	24	0.65	38	16212	2+	1079.58	-0.022	20.3784	0.9963	K.C'FEPQLLR.F
31	1	sp|P00748|FA12_HUMAN	67792.1	0.324	F12	Coagulation factor XII	121	24	0.65	38	16635	2+	2009.94	-0.036	17.911	0.9996	R.TTLSGAPCQPWASEATYR.N	4.09894e+06	3.3283e+06
31	1	sp|P00748|FA12_HUMAN	67792.1	0.324	F12	Coagulation factor XII	121	24	0.65	38	16655	2+	2012.96	0.956	21.8584	1	R.TTLSGAPC'QPWASEATYR.N
31	1	sp|P00748|FA12_HUMAN	67792.1	0.324	F12	Coagulation factor XII	121	24	0.65	38	5709	2+	1016.5	1.036	35.4156	0.9952	R.C'LEVEGHR.L
31	1	sp|P00748|FA12_HUMAN	67792.1	0.324	F12	Coagulation factor XII	121	24	0.65	38	5932	2+	1005.5	-0.027	26.8524	0.9978	R.NGPLSC'GQR.L
31	1	sp|P00748|FA12_HUMAN	67792.1	0.324	F12	Coagulation factor XII	121	24	0.65	38	7940	2+	1605.77	-0.046	28.6466	0.9985	R.NHSC'EPC'QTLAVR.S
31	1	sp|P00748|FA12_HUMAN	67792.1	0.324	F12	Coagulation factor XII	121	24	0.65	38	13508	2+	883.572	-0.016	18.1083	0.9999	R.VVGGLVALR.G
31	1	sp|P00748|FA12_HUMAN	67792.1	0.324	F12	Coagulation factor XII	121	24	0.65	38	14089	3+	2342.07	0.965	14.944	0.9994	K.GRPGPQPWCATTPNFDQDQR.W	1.68433e+06	3387647
31	1	sp|P00748|FA12_HUMAN	67792.1	0.324	F12	Coagulation factor XII	121	24	0.65	38	14524	2+	1069.52	-0.028	26.1799	0.9994	R.WGYC'LEPK.K
31	1	sp|P00748|FA12_HUMAN	67792.1	0.324	F12	Coagulation factor XII	121	24	0.65	38	15877	2+	2009.94	0.974	12.9357	1	R.TTLSGAPCQPWASEATYR.N	50121124	135099936
31	1	sp|P00748|FA12_HUMAN	67792.1	0.324	F12	Coagulation factor XII	121	24	0.65	38	15921	2+	2012.96	0.956	21.8584	1	R.TTLSGAPC'QPWASEATYR.N
31	1	sp|P00748|FA12_HUMAN	67792.1	0.324	F12	Coagulation factor XII	121	24	0.65	38	17356	3+	2771.34	-0.056	20.2068	1	K.AEEHTVVLTVTGEPC'HFPFQYHR.Q
31	1	sp|P00748|FA12_HUMAN	67792.1	0.324	F12	Coagulation factor XII	121	24	0.65	38	17527	3+	2771.34	0.951	17.681	0.9999	K.AEEHTVVLTVTGEPC'HFPFQYHR.Q	2.38868e+06	4.74659e+06
31	1	sp|P00748|FA12_HUMAN	67792.1	0.324	F12	Coagulation factor XII	121	24	0.65	38	19280	2+	2096.09	0.967	15.7436	1	R.LHEAFSPVSYQHDLALLR.L
31	1	sp|P00748|FA12_HUMAN	67792.1	0.324	F12	Coagulation factor XII	121	24	0.65	38	19406	3+	2096.09	-0.035	16.6977	0.9794	R.LHEAFSPVSYQHDLALLR.L
31	1	sp|P00748|FA12_HUMAN	67792.1	0.324	F12	Coagulation factor XII	121	24	0.65	38	24737	2+	1736.88	-0.027	15.5451	0.9761	R.LTLQGIISWGSGC'GDR.N	1.16603e+06	982591
31	1	sp|P00748|FA12_HUMAN	67792.1	0.324	F12	Coagulation factor XII	121	24	0.65	38	24919	2+	1736.88	0.97	17.2723	0.9974	R.LTLQGIISWGSGC'GDR.N	1.1822e+06	1.13403e+06
31	1	sp|P00748|FA12_HUMAN	67792.1	0.324	F12	Coagulation factor XII	121	24	0.65	38	25097	2+	1736.88	0.97	17.2723	1	R.LTLQGIISWGSGC'GDR.N	6.10639e+06	5746061
31	1	sp|P00748|FA12_HUMAN	67792.1	0.324	F12	Coagulation factor XII	121	24	0.65	38	25268	2+	1736.88	-1.036	20.7268	0.9998	R.LTLQGIISWGSGC'GDR.N
31	1	sp|P00748|FA12_HUMAN	67792.1	0.324	F12	Coagulation factor XII	121	24	0.65	38	25455	2+	1736.88	-1.037	21.3025	0.9996	R.LTLQGIISWGSGC'GDR.N
31	1	sp|P00748|FA12_HUMAN	67792.1	0.324	F12	Coagulation factor XII	121	24	0.65	38	25623	2+	1736.88	-0.035	20.151	0.9997	R.LTLQGIISWGSGC'GDR.N
31	1	sp|P00748|FA12_HUMAN	67792.1	0.324	F12	Coagulation factor XII	121	24	0.65	38	26151	2+	1736.88	-0.032	18.4238	0.9871	R.LTLQGIISWGSGC'GDR.N	448597	463023
31	1	sp|P00748|FA12_HUMAN	67792.1	0.324	F12	Coagulation factor XII	121	24	0.65	38	27438	3+	2029.05	-0.034	16.7566	0.9845	R.NKPGVYTDVAYYLAWIR.E
31	1	sp|P00748|FA12_HUMAN	67792.1	0.324	F12	Coagulation factor XII	121	24	0.65	38	27523	2+	2029.05	-0.032	15.7709	0.9996	R.NKPGVYTDVAYYLAWIR.E
31	1	sp|P00748|FA12_HUMAN	67792.1	0.324	F12	Coagulation factor XII	121	24	0.65	38	27597	3+	2029.05	-0.035	17.2494	1	R.NKPGVYTDVAYYLAWIR.E
31	1	sp|P00748|FA12_HUMAN	67792.1	0.324	F12	Coagulation factor XII	121	24	0.65	38	5591	2+	1005.5	-0.025	24.8633	0.9268	R.NGPLSC'GQR.L
31	1	sp|P00748|FA12_HUMAN	67792.1	0.324	F12	Coagulation factor XII	121	24	0.65	38	13344	2+	883.572	-0.017	19.2401	0.9997	R.VVGGLVALR.G
31	1	sp|P00748|FA12_HUMAN	67792.1	0.324	F12	Coagulation factor XII	121	24	0.65	38	13835	3+	2345.09	0.963	15.7776	1	K.GRPGPQPWC'ATTPNFDQDQR.W	6.72494e+06	19755492
31	1	sp|P00748|FA12_HUMAN	67792.1	0.324	F12	Coagulation factor XII	121	24	0.65	38	14188	2+	1069.52	-0.029	27.1149	0.9955	R.WGYC'LEPK.K
31	1	sp|P00748|FA12_HUMAN	67792.1	0.324	F12	Coagulation factor XII	121	24	0.65	38	15363	2+	2012.96	0.955	22.3552	1	R.TTLSGAPC'QPWASEATYR.N
31	1	sp|P00748|FA12_HUMAN	67792.1	0.324	F12	Coagulation factor XII	121	24	0.65	38	15408	2+	2009.94	0.974	12.9357	1	R.TTLSGAPCQPWASEATYR.N	10597511	27888126
31	1	sp|P00748|FA12_HUMAN	67792.1	0.324	F12	Coagulation factor XII	121	24	0.65	38	18688	2+	2096.09	1.969	14.7894	0.9916	R.LHEAFSPVSYQHDLALLR.L
31	1	sp|P00748|FA12_HUMAN	67792.1	0.324	F12	Coagulation factor XII	121	24	0.65	38	19495	3+	1932.96	-0.033	17.0723	1	R.NPDNDIRPWC'FVLNR.D	3675574	9247816
31	1	sp|P00748|FA12_HUMAN	67792.1	0.324	F12	Coagulation factor XII	121	24	0.65	38	24550	2+	1736.88	-1.029	16.6966	0.8738	R.LTLQGIISWGSGC'GDR.N	108213	327394
31	1	sp|P00748|FA12_HUMAN	67792.1	0.324	F12	Coagulation factor XII	121	24	0.65	38	24723	2+	1736.88	-1.032	18.4238	0.8426	R.LTLQGIISWGSGC'GDR.N	277073	402472
31	1	sp|P00748|FA12_HUMAN	67792.1	0.324	F12	Coagulation factor XII	121	24	0.65	38	26749	3+	2029.05	-0.035	17.2494	0.9914	R.NKPGVYTDVAYYLAWIR.E
31	1	sp|P00748|FA12_HUMAN	67792.1	0.324	F12	Coagulation factor XII	121	24	0.65	38	7316	2+	927.489	-0.016	17.2509	0.97	R.EQPPSLTR.N
31	1	sp|P00748|FA12_HUMAN	67792.1	0.324	F12	Coagulation factor XII	121	24	0.65	38	7513	2+	1005.5	0.957	42.7649	0.6987	R.NGPLSC'GQR.L
31	1	sp|P00748|FA12_HUMAN	67792.1	0.324	F12	Coagulation factor XII	121	24	0.65	38	14787	3+	2342.07	0.952	20.4947	1	K.GRPGPQPWCATTPNFDQDQR.W
31	1	sp|P00748|FA12_HUMAN	67792.1	0.324	F12	Coagulation factor XII	121	24	0.65	38	15335	2+	1069.52	-0.029	27.1149	0.9982	R.WGYC'LEPK.K
31	1	sp|P00748|FA12_HUMAN	67792.1	0.324	F12	Coagulation factor XII	121	24	0.65	38	15700	2+	1079.58	-0.028	25.9361	0.979	K.C'FEPQLLR.F
31	1	sp|P00748|FA12_HUMAN	67792.1	0.324	F12	Coagulation factor XII	121	24	0.65	38	16395	2+	2012.96	-0.044	21.8584	1	R.TTLSGAPC'QPWASEATYR.N
31	1	sp|P00748|FA12_HUMAN	67792.1	0.324	F12	Coagulation factor XII	121	24	0.65	38	16468	3+	2012.96	0.968	15.897	0.995	R.TTLSGAPC'QPWASEATYR.N	1.09449e+06	2.76199e+06
31	1	sp|P00748|FA12_HUMAN	67792.1	0.324	F12	Coagulation factor XII	121	24	0.65	38	16551	2+	2012.96	-0.044	21.8584	1	R.TTLSGAPC'QPWASEATYR.N
31	1	sp|P00748|FA12_HUMAN	67792.1	0.324	F12	Coagulation factor XII	121	24	0.65	38	26598	3+	2029.05	-0.036	17.7423	0.6698	R.NKPGVYTDVAYYLAWIR.E
32	1	sp|P00915|CAH1_HUMAN	28870.2	0.222	CA1	Carbonic anhydrase 1	4	4			7207	2+	1026.51	-0.019	18.5093	1	K.YSSLAEAASK.A
32	1	sp|P00915|CAH1_HUMAN	28870.2	0.222	CA1	Carbonic anhydrase 1	4	4			13980	3+	2759.39	0.966	12.3216	0.7156	R.SLLSNVEGDNAVPMQHNNRPTQPLK.G
32	1	sp|P00915|CAH1_HUMAN	28870.2	0.222	CA1	Carbonic anhydrase 1	4	4			14397	2+	970.593	-0.019	19.5757	1	K.VLDALQAIK.T
32	1	sp|P00915|CAH1_HUMAN	28870.2	0.222	CA1	Carbonic anhydrase 1	4	4			17578	2+	1580.79	-0.033	20.8756	1	K.ESISVSSEQLAQFR.S
33	1	sp|P00918|CAH2_HUMAN	29246.1	0.108	CA2	Carbonic anhydrase 2	2	2			15623	2+	987.572	-0.017	17.2139	0.9982	K.VVDVLDSIK.T
33	1	sp|P00918|CAH2_HUMAN	29246.1	0.108	CA2	Carbonic anhydrase 2	2	2			17845	3+	2140.09	-0.039	18.2235	1	K.YDPSLKPLSVSYDQATSLR.I
34	1	sp|P01008|ANT3_HUMAN	52602.4	0.629	SERPINC1	Antithrombin-III (short name: ATIII)	1969	52	1.01	58	2509	2+	1093.46	-0.019	17.376	0.6256	K.ATEDEGSEQK.I
34	1	sp|P01008|ANT3_HUMAN	52602.4	0.629	SERPINC1	Antithrombin-III (short name: ATIII)	1969	52	1.01	58	6701	2+	1799.7	-0.039	21.6703	1	K.ADGESC'SASM"M"YQEGK.F
34	1	sp|P01008|ANT3_HUMAN	52602.4	0.629	SERPINC1	Antithrombin-III (short name: ATIII)	1969	52	1.01	58	7517	3+	1874.87	-0.037	19.7347	0.9716	K.ATEDEGSEQKIPEATNR.R
34	1	sp|P01008|ANT3_HUMAN	52602.4	0.629	SERPINC1	Antithrombin-III (short name: ATIII)	1969	52	1.01	58	7569	2+	1874.87	-0.03	16.0011	1	K.ATEDEGSEQKIPEATNR.R
34	1	sp|P01008|ANT3_HUMAN	52602.4	0.629	SERPINC1	Antithrombin-III (short name: ATIII)	1969	52	1.01	58	7679	3+	1874.87	-0.033	17.6012	0.9879	K.ATEDEGSEQKIPEATNR.R
34	1	sp|P01008|ANT3_HUMAN	52602.4	0.629	SERPINC1	Antithrombin-III (short name: ATIII)	1969	52	1.01	58	8444	2+	1783.7	0.965	19.6221	0.9975	K.ADGESC'SASMM"YQEGK.F	24700.2	81533.7
34	1	sp|P01008|ANT3_HUMAN	52602.4	0.629	SERPINC1	Antithrombin-III (short name: ATIII)	1969	52	1.01	58	8469	2+	1780.68	-0.026	14.6011	1	K.ADGESCSASMM"YQEGK.F	8.14574e+06	7.15178e+06
34	1	sp|P01008|ANT3_HUMAN	52602.4	0.629	SERPINC1	Antithrombin-III (short name: ATIII)	1969	52	1.01	58	8620	2+	1783.7	-0.035	19.6221	1	K.ADGESC'SASMM"YQEGK.F	6213856	5436759
34	1	sp|P01008|ANT3_HUMAN	52602.4	0.629	SERPINC1	Antithrombin-III (short name: ATIII)	1969	52	1.01	58	9109	2+	1780.68	-0.032	17.9706	1	K.ADGESCSASM"MYQEGK.F	10420946	9155001
34	1	sp|P01008|ANT3_HUMAN	52602.4	0.629	SERPINC1	Antithrombin-III (short name: ATIII)	1969	52	1.01	58	9118	2+	1783.7	-0.048	26.9103	1	K.ADGESC'SASM"MYQEGK.F
34	1	sp|P01008|ANT3_HUMAN	52602.4	0.629	SERPINC1	Antithrombin-III (short name: ATIII)	1969	52	1.01	58	10090	2+	1126.66	1.995	4.4379	0.836	K.SKLPGIVAEGR.D
34	1	sp|P01008|ANT3_HUMAN	52602.4	0.629	SERPINC1	Antithrombin-III (short name: ATIII)	1969	52	1.01	58	10246	2+	1126.66	-0.02	17.7516	0.9956	K.SKLPGIVAEGR.D
34	1	sp|P01008|ANT3_HUMAN	52602.4	0.629	SERPINC1	Antithrombin-III (short name: ATIII)	1969	52	1.01	58	10760	2+	1764.69	0.97	17.0002	1	K.ADGESCSASMMYQEGK.F	179569	56415.5
34	1	sp|P01008|ANT3_HUMAN	52602.4	0.629	SERPINC1	Antithrombin-III (short name: ATIII)	1969	52	1.01	58	10768	2+	1767.71	-0.041	23.1939	1	K.ADGESC'SASMMYQEGK.F
34	1	sp|P01008|ANT3_HUMAN	52602.4	0.629	SERPINC1	Antithrombin-III (short name: ATIII)	1969	52	1.01	58	10942	2+	1767.71	-0.038	21.4968	1	K.ADGESC'SASMMYQEGK.F
34	1	sp|P01008|ANT3_HUMAN	52602.4	0.629	SERPINC1	Antithrombin-III (short name: ATIII)	1969	52	1.01	58	10973	2+	1764.69	-0.032	18.1335	1	K.ADGESCSASMMYQEGK.F	110202624	105255800
34	1	sp|P01008|ANT3_HUMAN	52602.4	0.629	SERPINC1	Antithrombin-III (short name: ATIII)	1969	52	1.01	58	11100	2+	1767.71	-0.033	18.6683	1	K.ADGESC'SASMMYQEGK.F	161641296	153164128
34	1	sp|P01008|ANT3_HUMAN	52602.4	0.629	SERPINC1	Antithrombin-III (short name: ATIII)	1969	52	1.01	58	11126	3+	1767.71	-0.051	28.851	0.9953	K.ADGESC'SASMMYQEGK.F
34	1	sp|P01008|ANT3_HUMAN	52602.4	0.629	SERPINC1	Antithrombin-III (short name: ATIII)	1969	52	1.01	58	11260	2+	1767.71	-0.033	18.6683	1	K.ADGESC'SASMMYQEGK.F	68430880	63397212
34	1	sp|P01008|ANT3_HUMAN	52602.4	0.629	SERPINC1	Antithrombin-III (short name: ATIII)	1969	52	1.01	58	11277	2+	911.531	-0.013	14.2617	0.9997	K.LPGIVAEGR.D
34	1	sp|P01008|ANT3_HUMAN	52602.4	0.629	SERPINC1	Antithrombin-III (short name: ATIII)	1969	52	1.01	58	11440	2+	1764.69	0.966	19.2669	1	K.ADGESCSASMMYQEGK.F	6525007	5991981
34	1	sp|P01008|ANT3_HUMAN	52602.4	0.629	SERPINC1	Antithrombin-III (short name: ATIII)	1969	52	1.01	58	11447	2+	911.531	-0.016	17.5529	1	K.LPGIVAEGR.D
34	1	sp|P01008|ANT3_HUMAN	52602.4	0.629	SERPINC1	Antithrombin-III (short name: ATIII)	1969	52	1.01	58	11454	2+	1767.71	0.967	18.6683	1	K.ADGESC'SASMMYQEGK.F	6136810	5637916
34	1	sp|P01008|ANT3_HUMAN	52602.4	0.629	SERPINC1	Antithrombin-III (short name: ATIII)	1969	52	1.01	58	11610	2+	911.531	-0.016	17.5529	1	K.LPGIVAEGR.D
34	1	sp|P01008|ANT3_HUMAN	52602.4	0.629	SERPINC1	Antithrombin-III (short name: ATIII)	1969	52	1.01	58	11619	2+	1767.71	-0.033	18.6683	1	K.ADGESC'SASMMYQEGK.F	1.72924e+06	1.69353e+06
34	1	sp|P01008|ANT3_HUMAN	52602.4	0.629	SERPINC1	Antithrombin-III (short name: ATIII)	1969	52	1.01	58	11641	2+	1764.69	-0.032	18.1335	1	K.ADGESCSASMMYQEGK.F	1.60297e+06	1384991
34	1	sp|P01008|ANT3_HUMAN	52602.4	0.629	SERPINC1	Antithrombin-III (short name: ATIII)	1969	52	1.01	58	11787	2+	911.531	-0.016	17.5529	1	K.LPGIVAEGR.D
34	1	sp|P01008|ANT3_HUMAN	52602.4	0.629	SERPINC1	Antithrombin-III (short name: ATIII)	1969	52	1.01	58	11981	2+	911.531	-0.018	19.747	0.9975	K.LPGIVAEGR.D
34	1	sp|P01008|ANT3_HUMAN	52602.4	0.629	SERPINC1	Antithrombin-III (short name: ATIII)	1969	52	1.01	58	12316	2+	1799.7	-0.049	27.2268	0.9738	K.ADGESC'SASM"M"YQEGK.F
34	1	sp|P01008|ANT3_HUMAN	52602.4	0.629	SERPINC1	Antithrombin-III (short name: ATIII)	1969	52	1.01	58	12413	2+	1796.68	-0.046	25.6028	0.9885	K.ADGESCSASM"M"YQEGK.F
34	1	sp|P01008|ANT3_HUMAN	52602.4	0.629	SERPINC1	Antithrombin-III (short name: ATIII)	1969	52	1.01	58	12922	3+	1309.61	-0.025	19.0897	0.9903	R.DDLYVSDAFHK.A
34	1	sp|P01008|ANT3_HUMAN	52602.4	0.629	SERPINC1	Antithrombin-III (short name: ATIII)	1969	52	1.01	58	12945	2+	1309.61	1.987	9.92665	0.9997	R.DDLYVSDAFHK.A
34	1	sp|P01008|ANT3_HUMAN	52602.4	0.629	SERPINC1	Antithrombin-III (short name: ATIII)	1969	52	1.01	58	14214	2+	1309.61	-0.023	17.5625	1	R.DDLYVSDAFHK.A
34	1	sp|P01008|ANT3_HUMAN	52602.4	0.629	SERPINC1	Antithrombin-III (short name: ATIII)	1969	52	1.01	58	14312	3+	1309.61	-0.023	17.5625	0.7429	R.DDLYVSDAFHK.A
34	1	sp|P01008|ANT3_HUMAN	52602.4	0.629	SERPINC1	Antithrombin-III (short name: ATIII)	1969	52	1.01	58	14389	2+	1309.61	-0.022	16.7989	1	R.DDLYVSDAFHK.A
34	1	sp|P01008|ANT3_HUMAN	52602.4	0.629	SERPINC1	Antithrombin-III (short name: ATIII)	1969	52	1.01	58	14670	2+	1309.61	0.971	22.1441	0.7935	R.DDLYVSDAFHK.A
34	1	sp|P01008|ANT3_HUMAN	52602.4	0.629	SERPINC1	Antithrombin-III (short name: ATIII)	1969	52	1.01	58	14900	2+	1309.61	-0.023	17.5625	0.9983	R.DDLYVSDAFHK.A
34	1	sp|P01008|ANT3_HUMAN	52602.4	0.629	SERPINC1	Antithrombin-III (short name: ATIII)	1969	52	1.01	58	14984	3+	1309.61	-0.024	18.3261	0.9897	R.DDLYVSDAFHK.A
34	1	sp|P01008|ANT3_HUMAN	52602.4	0.629	SERPINC1	Antithrombin-III (short name: ATIII)	1969	52	1.01	58	15730	3+	1528.74	-0.027	17.6616	0.937	R.FATTFYQHLADSK.N
34	1	sp|P01008|ANT3_HUMAN	52602.4	0.629	SERPINC1	Antithrombin-III (short name: ATIII)	1969	52	1.01	58	15751	2+	1528.74	-0.026	17.0074	1	R.FATTFYQHLADSK.N
34	1	sp|P01008|ANT3_HUMAN	52602.4	0.629	SERPINC1	Antithrombin-III (short name: ATIII)	1969	52	1.01	58	15905	3+	1528.74	-0.027	17.6616	0.9619	R.FATTFYQHLADSK.N
34	1	sp|P01008|ANT3_HUMAN	52602.4	0.629	SERPINC1	Antithrombin-III (short name: ATIII)	1969	52	1.01	58	15927	2+	1528.74	-0.026	17.0074	1	R.FATTFYQHLADSK.N
34	1	sp|P01008|ANT3_HUMAN	52602.4	0.629	SERPINC1	Antithrombin-III (short name: ATIII)	1969	52	1.01	58	16081	3+	1528.74	-0.027	17.6616	0.9896	R.FATTFYQHLADSK.N
34	1	sp|P01008|ANT3_HUMAN	52602.4	0.629	SERPINC1	Antithrombin-III (short name: ATIII)	1969	52	1.01	58	16103	2+	1528.74	-0.026	17.0074	1	R.FATTFYQHLADSK.N
34	1	sp|P01008|ANT3_HUMAN	52602.4	0.629	SERPINC1	Antithrombin-III (short name: ATIII)	1969	52	1.01	58	16288	2+	1528.74	-0.03	19.624	1	R.FATTFYQHLADSK.N
34	1	sp|P01008|ANT3_HUMAN	52602.4	0.629	SERPINC1	Antithrombin-III (short name: ATIII)	1969	52	1.01	58	16618	2+	1528.74	-0.025	16.3533	1	R.FATTFYQHLADSK.N
34	1	sp|P01008|ANT3_HUMAN	52602.4	0.629	SERPINC1	Antithrombin-III (short name: ATIII)	1969	52	1.01	58	17630	3+	1211.64	-0.006	4.95196	1	R.FRIEDGFSLK.E
34	1	sp|P01008|ANT3_HUMAN	52602.4	0.629	SERPINC1	Antithrombin-III (short name: ATIII)	1969	52	1.01	58	18454	3+	1586.89	-0.026	16.3842	1	R.RVAEGTQVLELPFK.G
34	1	sp|P01008|ANT3_HUMAN	52602.4	0.629	SERPINC1	Antithrombin-III (short name: ATIII)	1969	52	1.01	58	18513	2+	1340.66	-0.022	16.4098	1	K.TSDQIHFFFAK.L
34	1	sp|P01008|ANT3_HUMAN	52602.4	0.629	SERPINC1	Antithrombin-III (short name: ATIII)	1969	52	1.01	58	18538	3+	1684.92	-0.029	17.2115	1	K.GDDITM"VLILPKPEK.S
34	1	sp|P01008|ANT3_HUMAN	52602.4	0.629	SERPINC1	Antithrombin-III (short name: ATIII)	1969	52	1.01	58	18644	3+	1340.66	-0.023	17.1557	0.6304	K.TSDQIHFFFAK.L
34	1	sp|P01008|ANT3_HUMAN	52602.4	0.629	SERPINC1	Antithrombin-III (short name: ATIII)	1969	52	1.01	58	18647	2+	1684.92	-0.028	16.618	0.9999	K.GDDITM"VLILPKPEK.S
34	1	sp|P01008|ANT3_HUMAN	52602.4	0.629	SERPINC1	Antithrombin-III (short name: ATIII)	1969	52	1.01	58	18661	3+	1586.89	-0.088	55.4544	0.8371	R.RVAEGTQVLELPFK.G
34	1	sp|P01008|ANT3_HUMAN	52602.4	0.629	SERPINC1	Antithrombin-III (short name: ATIII)	1969	52	1.01	58	18688	2+	1340.66	-0.022	16.4098	1	K.TSDQIHFFFAK.L
34	1	sp|P01008|ANT3_HUMAN	52602.4	0.629	SERPINC1	Antithrombin-III (short name: ATIII)	1969	52	1.01	58	18866	2+	1340.66	-0.024	17.9016	1	K.TSDQIHFFFAK.L
34	1	sp|P01008|ANT3_HUMAN	52602.4	0.629	SERPINC1	Antithrombin-III (short name: ATIII)	1969	52	1.01	58	20615	2+	1430.79	-0.025	17.4729	1	R.VAEGTQVLELPFK.G
34	1	sp|P01008|ANT3_HUMAN	52602.4	0.629	SERPINC1	Antithrombin-III (short name: ATIII)	1969	52	1.01	58	20654	3+	1430.79	-0.026	18.1718	0.9999	R.VAEGTQVLELPFK.G
34	1	sp|P01008|ANT3_HUMAN	52602.4	0.629	SERPINC1	Antithrombin-III (short name: ATIII)	1969	52	1.01	58	20724	2+	1405.75	-0.024	17.0727	0.999	R.EVPLNTIIFM"GR.V
34	1	sp|P01008|ANT3_HUMAN	52602.4	0.629	SERPINC1	Antithrombin-III (short name: ATIII)	1969	52	1.01	58	20745	2+	1668.92	-0.029	17.3765	1	K.GDDITMVLILPKPEK.S
34	1	sp|P01008|ANT3_HUMAN	52602.4	0.629	SERPINC1	Antithrombin-III (short name: ATIII)	1969	52	1.01	58	20757	3+	1668.92	-0.03	17.9757	0.9999	K.GDDITMVLILPKPEK.S
34	1	sp|P01008|ANT3_HUMAN	52602.4	0.629	SERPINC1	Antithrombin-III (short name: ATIII)	1969	52	1.01	58	20778	2+	1430.79	-0.025	17.4729	1	R.VAEGTQVLELPFK.G
34	1	sp|P01008|ANT3_HUMAN	52602.4	0.629	SERPINC1	Antithrombin-III (short name: ATIII)	1969	52	1.01	58	20899	2+	1405.75	-0.025	17.7841	0.9999	R.EVPLNTIIFM"GR.V
34	1	sp|P01008|ANT3_HUMAN	52602.4	0.629	SERPINC1	Antithrombin-III (short name: ATIII)	1969	52	1.01	58	20921	2+	1668.92	-0.028	16.7773	1	K.GDDITMVLILPKPEK.S
34	1	sp|P01008|ANT3_HUMAN	52602.4	0.629	SERPINC1	Antithrombin-III (short name: ATIII)	1969	52	1.01	58	20932	3+	1668.92	-0.027	16.1781	0.9999	K.GDDITMVLILPKPEK.S
34	1	sp|P01008|ANT3_HUMAN	52602.4	0.629	SERPINC1	Antithrombin-III (short name: ATIII)	1969	52	1.01	58	20955	2+	1430.79	-0.025	17.4729	1	R.VAEGTQVLELPFK.G
34	1	sp|P01008|ANT3_HUMAN	52602.4	0.629	SERPINC1	Antithrombin-III (short name: ATIII)	1969	52	1.01	58	21089	2+	1668.92	-0.028	16.7773	1	K.GDDITMVLILPKPEK.S
34	1	sp|P01008|ANT3_HUMAN	52602.4	0.629	SERPINC1	Antithrombin-III (short name: ATIII)	1969	52	1.01	58	21097	3+	1668.92	-0.03	17.9757	0.9998	K.GDDITMVLILPKPEK.S
34	1	sp|P01008|ANT3_HUMAN	52602.4	0.629	SERPINC1	Antithrombin-III (short name: ATIII)	1969	52	1.01	58	21120	2+	1430.79	-0.025	17.4729	1	R.VAEGTQVLELPFK.G
34	1	sp|P01008|ANT3_HUMAN	52602.4	0.629	SERPINC1	Antithrombin-III (short name: ATIII)	1969	52	1.01	58	21155	2+	2291.15	0.964	15.7126	1	K.AFLEVNEEGSEAAASTAVVIAGR.S
34	1	sp|P01008|ANT3_HUMAN	52602.4	0.629	SERPINC1	Antithrombin-III (short name: ATIII)	1969	52	1.01	58	21199	3+	2291.15	-0.035	15.2762	1	K.AFLEVNEEGSEAAASTAVVIAGR.S
34	1	sp|P01008|ANT3_HUMAN	52602.4	0.629	SERPINC1	Antithrombin-III (short name: ATIII)	1969	52	1.01	58	21266	3+	1668.92	-0.029	17.3765	0.9765	K.GDDITMVLILPKPEK.S
34	1	sp|P01008|ANT3_HUMAN	52602.4	0.629	SERPINC1	Antithrombin-III (short name: ATIII)	1969	52	1.01	58	21300	2+	1430.79	-0.026	18.1718	1	R.VAEGTQVLELPFK.G
34	1	sp|P01008|ANT3_HUMAN	52602.4	0.629	SERPINC1	Antithrombin-III (short name: ATIII)	1969	52	1.01	58	21313	2+	1668.92	0.969	18.5748	0.9999	K.GDDITMVLILPKPEK.S
34	1	sp|P01008|ANT3_HUMAN	52602.4	0.629	SERPINC1	Antithrombin-III (short name: ATIII)	1969	52	1.01	58	21317	2+	2291.15	-0.038	16.5856	1	K.AFLEVNEEGSEAAASTAVVIAGR.S
34	1	sp|P01008|ANT3_HUMAN	52602.4	0.629	SERPINC1	Antithrombin-III (short name: ATIII)	1969	52	1.01	58	21372	3+	2291.15	-0.042	18.3314	1	K.AFLEVNEEGSEAAASTAVVIAGR.S
34	1	sp|P01008|ANT3_HUMAN	52602.4	0.629	SERPINC1	Antithrombin-III (short name: ATIII)	1969	52	1.01	58	21494	2+	2291.15	-0.038	16.5856	1	K.AFLEVNEEGSEAAASTAVVIAGR.S
34	1	sp|P01008|ANT3_HUMAN	52602.4	0.629	SERPINC1	Antithrombin-III (short name: ATIII)	1969	52	1.01	58	21548	3+	2291.15	-0.041	17.8949	1	K.AFLEVNEEGSEAAASTAVVIAGR.S
34	1	sp|P01008|ANT3_HUMAN	52602.4	0.629	SERPINC1	Antithrombin-III (short name: ATIII)	1969	52	1.01	58	21621	2+	1668.92	-0.236	141.408	1	K.GDDITMVLILPKPEK.S
34	1	sp|P01008|ANT3_HUMAN	52602.4	0.629	SERPINC1	Antithrombin-III (short name: ATIII)	1969	52	1.01	58	21630	3+	1668.92	-0.028	16.7773	0.9998	K.GDDITMVLILPKPEK.S
34	1	sp|P01008|ANT3_HUMAN	52602.4	0.629	SERPINC1	Antithrombin-III (short name: ATIII)	1969	52	1.01	58	21669	2+	2291.15	-0.039	17.022	1	K.AFLEVNEEGSEAAASTAVVIAGR.S
34	1	sp|P01008|ANT3_HUMAN	52602.4	0.629	SERPINC1	Antithrombin-III (short name: ATIII)	1969	52	1.01	58	21790	3+	2291.15	-0.04	17.4585	1	K.AFLEVNEEGSEAAASTAVVIAGR.S
34	1	sp|P01008|ANT3_HUMAN	52602.4	0.629	SERPINC1	Antithrombin-III (short name: ATIII)	1969	52	1.01	58	21839	3+	1668.92	-0.032	19.174	0.8734	K.GDDITMVLILPKPEK.S
34	1	sp|P01008|ANT3_HUMAN	52602.4	0.629	SERPINC1	Antithrombin-III (short name: ATIII)	1969	52	1.01	58	21845	2+	2291.15	-0.039	17.022	1	K.AFLEVNEEGSEAAASTAVVIAGR.S
34	1	sp|P01008|ANT3_HUMAN	52602.4	0.629	SERPINC1	Antithrombin-III (short name: ATIII)	1969	52	1.01	58	21967	3+	2291.15	-0.04	17.4585	1	K.AFLEVNEEGSEAAASTAVVIAGR.S
34	1	sp|P01008|ANT3_HUMAN	52602.4	0.629	SERPINC1	Antithrombin-III (short name: ATIII)	1969	52	1.01	58	22022	2+	2291.15	-0.04	17.4585	1	K.AFLEVNEEGSEAAASTAVVIAGR.S
34	1	sp|P01008|ANT3_HUMAN	52602.4	0.629	SERPINC1	Antithrombin-III (short name: ATIII)	1969	52	1.01	58	22131	3+	2291.15	-0.039	17.022	1	K.AFLEVNEEGSEAAASTAVVIAGR.S
34	1	sp|P01008|ANT3_HUMAN	52602.4	0.629	SERPINC1	Antithrombin-III (short name: ATIII)	1969	52	1.01	58	22297	3+	2291.15	-0.039	17.022	1	K.AFLEVNEEGSEAAASTAVVIAGR.S
34	1	sp|P01008|ANT3_HUMAN	52602.4	0.629	SERPINC1	Antithrombin-III (short name: ATIII)	1969	52	1.01	58	22561	3+	2291.15	-0.04	17.4585	1	K.AFLEVNEEGSEAAASTAVVIAGR.S
34	1	sp|P01008|ANT3_HUMAN	52602.4	0.629	SERPINC1	Antithrombin-III (short name: ATIII)	1969	52	1.01	58	22595	2+	2291.15	-0.039	17.022	1	K.AFLEVNEEGSEAAASTAVVIAGR.S
34	1	sp|P01008|ANT3_HUMAN	52602.4	0.629	SERPINC1	Antithrombin-III (short name: ATIII)	1969	52	1.01	58	22737	3+	2291.15	-0.04	17.4585	1	K.AFLEVNEEGSEAAASTAVVIAGR.S
34	1	sp|P01008|ANT3_HUMAN	52602.4	0.629	SERPINC1	Antithrombin-III (short name: ATIII)	1969	52	1.01	58	22772	2+	2291.15	-0.038	16.5856	1	K.AFLEVNEEGSEAAASTAVVIAGR.S
34	1	sp|P01008|ANT3_HUMAN	52602.4	0.629	SERPINC1	Antithrombin-III (short name: ATIII)	1969	52	1.01	58	22934	2+	2291.15	-0.039	17.022	1	K.AFLEVNEEGSEAAASTAVVIAGR.S
34	1	sp|P01008|ANT3_HUMAN	52602.4	0.629	SERPINC1	Antithrombin-III (short name: ATIII)	1969	52	1.01	58	22939	2+	1864.9	0.966	18.2315	1	K.EQLQDM"GLVDLFSPEK.S
34	1	sp|P01008|ANT3_HUMAN	52602.4	0.629	SERPINC1	Antithrombin-III (short name: ATIII)	1969	52	1.01	58	22993	3+	1864.9	-0.035	18.7678	0.9822	K.EQLQDM"GLVDLFSPEK.S
34	1	sp|P01008|ANT3_HUMAN	52602.4	0.629	SERPINC1	Antithrombin-III (short name: ATIII)	1969	52	1.01	58	23110	2+	1864.9	-0.032	17.1591	1	K.EQLQDM"GLVDLFSPEK.S
34	1	sp|P01008|ANT3_HUMAN	52602.4	0.629	SERPINC1	Antithrombin-III (short name: ATIII)	1969	52	1.01	58	23111	2+	2291.15	-0.039	17.022	1	K.AFLEVNEEGSEAAASTAVVIAGR.S
34	1	sp|P01008|ANT3_HUMAN	52602.4	0.629	SERPINC1	Antithrombin-III (short name: ATIII)	1969	52	1.01	58	23196	3+	1864.9	-0.045	24.13	0.9999	K.EQLQDM"GLVDLFSPEK.S
34	1	sp|P01008|ANT3_HUMAN	52602.4	0.629	SERPINC1	Antithrombin-III (short name: ATIII)	1969	52	1.01	58	23242	3+	2291.15	-0.039	17.022	1	K.AFLEVNEEGSEAAASTAVVIAGR.S
34	1	sp|P01008|ANT3_HUMAN	52602.4	0.629	SERPINC1	Antithrombin-III (short name: ATIII)	1969	52	1.01	58	23275	2+	1864.9	-0.033	17.6953	1	K.EQLQDM"GLVDLFSPEK.S
34	1	sp|P01008|ANT3_HUMAN	52602.4	0.629	SERPINC1	Antithrombin-III (short name: ATIII)	1969	52	1.01	58	23288	2+	2291.15	-0.04	17.4585	1	K.AFLEVNEEGSEAAASTAVVIAGR.S
34	1	sp|P01008|ANT3_HUMAN	52602.4	0.629	SERPINC1	Antithrombin-III (short name: ATIII)	1969	52	1.01	58	23407	3+	2291.15	-0.036	15.7126	1	K.AFLEVNEEGSEAAASTAVVIAGR.S
34	1	sp|P01008|ANT3_HUMAN	52602.4	0.629	SERPINC1	Antithrombin-III (short name: ATIII)	1969	52	1.01	58	23452	2+	2291.15	-0.038	16.5856	1	K.AFLEVNEEGSEAAASTAVVIAGR.S
34	1	sp|P01008|ANT3_HUMAN	52602.4	0.629	SERPINC1	Antithrombin-III (short name: ATIII)	1969	52	1.01	58	23458	2+	1389.76	-0.026	18.7083	0.9976	R.EVPLNTIIFMGR.V
34	1	sp|P01008|ANT3_HUMAN	52602.4	0.629	SERPINC1	Antithrombin-III (short name: ATIII)	1969	52	1.01	58	23536	3+	1389.76	-0.026	18.7083	0.9815	R.EVPLNTIIFMGR.V
34	1	sp|P01008|ANT3_HUMAN	52602.4	0.629	SERPINC1	Antithrombin-III (short name: ATIII)	1969	52	1.01	58	23564	2+	1371.74	-0.023	16.767	0.9987	R.E^VPLNTIIFMGR.V
34	1	sp|P01008|ANT3_HUMAN	52602.4	0.629	SERPINC1	Antithrombin-III (short name: ATIII)	1969	52	1.01	58	23572	3+	2291.15	-0.047	20.5137	1	K.AFLEVNEEGSEAAASTAVVIAGR.S
34	1	sp|P01008|ANT3_HUMAN	52602.4	0.629	SERPINC1	Antithrombin-III (short name: ATIII)	1969	52	1.01	58	23616	2+	1389.76	-0.024	17.2692	0.9999	R.EVPLNTIIFMGR.V
34	1	sp|P01008|ANT3_HUMAN	52602.4	0.629	SERPINC1	Antithrombin-III (short name: ATIII)	1969	52	1.01	58	23701	3+	1389.76	-0.027	19.4279	0.9964	R.EVPLNTIIFMGR.V
34	1	sp|P01008|ANT3_HUMAN	52602.4	0.629	SERPINC1	Antithrombin-III (short name: ATIII)	1969	52	1.01	58	23737	3+	2291.15	-0.056	24.4419	0.9961	K.AFLEVNEEGSEAAASTAVVIAGR.S
34	1	sp|P01008|ANT3_HUMAN	52602.4	0.629	SERPINC1	Antithrombin-III (short name: ATIII)	1969	52	1.01	58	23781	2+	1389.76	-0.024	17.2692	0.9977	R.EVPLNTIIFMGR.V
34	1	sp|P01008|ANT3_HUMAN	52602.4	0.629	SERPINC1	Antithrombin-III (short name: ATIII)	1969	52	1.01	58	23803	2+	2291.15	-0.049	21.3866	1	K.AFLEVNEEGSEAAASTAVVIAGR.S
34	1	sp|P01008|ANT3_HUMAN	52602.4	0.629	SERPINC1	Antithrombin-III (short name: ATIII)	1969	52	1.01	58	23902	3+	2291.15	-0.049	21.3866	0.9999	K.AFLEVNEEGSEAAASTAVVIAGR.S
34	1	sp|P01008|ANT3_HUMAN	52602.4	0.629	SERPINC1	Antithrombin-III (short name: ATIII)	1969	52	1.01	58	23947	2+	1389.76	-0.022	15.8301	0.9986	R.EVPLNTIIFMGR.V
34	1	sp|P01008|ANT3_HUMAN	52602.4	0.629	SERPINC1	Antithrombin-III (short name: ATIII)	1969	52	1.01	58	23970	2+	2291.15	-0.047	20.5137	1	K.AFLEVNEEGSEAAASTAVVIAGR.S
34	1	sp|P01008|ANT3_HUMAN	52602.4	0.629	SERPINC1	Antithrombin-III (short name: ATIII)	1969	52	1.01	58	24068	3+	2291.15	0.964	15.7126	1	K.AFLEVNEEGSEAAASTAVVIAGR.S
34	1	sp|P01008|ANT3_HUMAN	52602.4	0.629	SERPINC1	Antithrombin-III (short name: ATIII)	1969	52	1.01	58	24134	2+	2291.15	-0.046	20.0772	1	K.AFLEVNEEGSEAAASTAVVIAGR.S
34	1	sp|P01008|ANT3_HUMAN	52602.4	0.629	SERPINC1	Antithrombin-III (short name: ATIII)	1969	52	1.01	58	24244	3+	2291.15	0.964	15.7126	1	K.AFLEVNEEGSEAAASTAVVIAGR.S
34	1	sp|P01008|ANT3_HUMAN	52602.4	0.629	SERPINC1	Antithrombin-III (short name: ATIII)	1969	52	1.01	58	24311	2+	2291.15	-0.043	18.7679	1	K.AFLEVNEEGSEAAASTAVVIAGR.S
34	1	sp|P01008|ANT3_HUMAN	52602.4	0.629	SERPINC1	Antithrombin-III (short name: ATIII)	1969	52	1.01	58	24360	2+	1848.9	-0.031	16.7667	1	K.EQLQDMGLVDLFSPEK.S
34	1	sp|P01008|ANT3_HUMAN	52602.4	0.629	SERPINC1	Antithrombin-III (short name: ATIII)	1969	52	1.01	58	24421	3+	2291.15	-0.039	17.022	1	K.AFLEVNEEGSEAAASTAVVIAGR.S
34	1	sp|P01008|ANT3_HUMAN	52602.4	0.629	SERPINC1	Antithrombin-III (short name: ATIII)	1969	52	1.01	58	24478	2+	2291.15	-0.04	17.4585	1	K.AFLEVNEEGSEAAASTAVVIAGR.S
34	1	sp|P01008|ANT3_HUMAN	52602.4	0.629	SERPINC1	Antithrombin-III (short name: ATIII)	1969	52	1.01	58	24585	3+	2291.15	-0.041	17.8949	1	K.AFLEVNEEGSEAAASTAVVIAGR.S
34	1	sp|P01008|ANT3_HUMAN	52602.4	0.629	SERPINC1	Antithrombin-III (short name: ATIII)	1969	52	1.01	58	24643	2+	2291.15	-0.04	17.4585	1	K.AFLEVNEEGSEAAASTAVVIAGR.S
34	1	sp|P01008|ANT3_HUMAN	52602.4	0.629	SERPINC1	Antithrombin-III (short name: ATIII)	1969	52	1.01	58	24750	3+	2291.15	-0.039	17.022	1	K.AFLEVNEEGSEAAASTAVVIAGR.S
34	1	sp|P01008|ANT3_HUMAN	52602.4	0.629	SERPINC1	Antithrombin-III (short name: ATIII)	1969	52	1.01	58	24811	2+	2291.15	-0.04	17.4585	1	K.AFLEVNEEGSEAAASTAVVIAGR.S
34	1	sp|P01008|ANT3_HUMAN	52602.4	0.629	SERPINC1	Antithrombin-III (short name: ATIII)	1969	52	1.01	58	24915	3+	2291.15	-0.034	14.8397	1	K.AFLEVNEEGSEAAASTAVVIAGR.S
34	1	sp|P01008|ANT3_HUMAN	52602.4	0.629	SERPINC1	Antithrombin-III (short name: ATIII)	1969	52	1.01	58	24972	2+	2291.15	-0.042	18.3314	1	K.AFLEVNEEGSEAAASTAVVIAGR.S
34	1	sp|P01008|ANT3_HUMAN	52602.4	0.629	SERPINC1	Antithrombin-III (short name: ATIII)	1969	52	1.01	58	25080	3+	2291.15	-0.037	16.1491	1	K.AFLEVNEEGSEAAASTAVVIAGR.S
34	1	sp|P01008|ANT3_HUMAN	52602.4	0.629	SERPINC1	Antithrombin-III (short name: ATIII)	1969	52	1.01	58	25136	2+	2291.15	0.962	16.5856	1	K.AFLEVNEEGSEAAASTAVVIAGR.S
34	1	sp|P01008|ANT3_HUMAN	52602.4	0.629	SERPINC1	Antithrombin-III (short name: ATIII)	1969	52	1.01	58	25244	3+	2291.15	-0.037	16.1491	1	K.AFLEVNEEGSEAAASTAVVIAGR.S
34	1	sp|P01008|ANT3_HUMAN	52602.4	0.629	SERPINC1	Antithrombin-III (short name: ATIII)	1969	52	1.01	58	25302	2+	2291.15	0.962	16.5856	1	K.AFLEVNEEGSEAAASTAVVIAGR.S
34	1	sp|P01008|ANT3_HUMAN	52602.4	0.629	SERPINC1	Antithrombin-III (short name: ATIII)	1969	52	1.01	58	25410	3+	2291.15	-0.038	16.5856	1	K.AFLEVNEEGSEAAASTAVVIAGR.S
34	1	sp|P01008|ANT3_HUMAN	52602.4	0.629	SERPINC1	Antithrombin-III (short name: ATIII)	1969	52	1.01	58	25467	2+	2291.15	-0.044	19.2043	1	K.AFLEVNEEGSEAAASTAVVIAGR.S
34	1	sp|P01008|ANT3_HUMAN	52602.4	0.629	SERPINC1	Antithrombin-III (short name: ATIII)	1969	52	1.01	58	25556	3+	1848.9	-0.031	16.7667	1	K.EQLQDMGLVDLFSPEK.S
34	1	sp|P01008|ANT3_HUMAN	52602.4	0.629	SERPINC1	Antithrombin-III (short name: ATIII)	1969	52	1.01	58	25575	3+	2291.15	-0.039	17.022	1	K.AFLEVNEEGSEAAASTAVVIAGR.S
34	1	sp|P01008|ANT3_HUMAN	52602.4	0.629	SERPINC1	Antithrombin-III (short name: ATIII)	1969	52	1.01	58	25613	3+	1830.89	-0.032	17.4778	0.9983	K.E^QLQDMGLVDLFSPEK.S
34	1	sp|P01008|ANT3_HUMAN	52602.4	0.629	SERPINC1	Antithrombin-III (short name: ATIII)	1969	52	1.01	58	25632	2+	2291.15	-0.041	17.8949	1	K.AFLEVNEEGSEAAASTAVVIAGR.S
34	1	sp|P01008|ANT3_HUMAN	52602.4	0.629	SERPINC1	Antithrombin-III (short name: ATIII)	1969	52	1.01	58	25684	2+	1848.9	-0.03	16.2258	1	K.EQLQDMGLVDLFSPEK.S
34	1	sp|P01008|ANT3_HUMAN	52602.4	0.629	SERPINC1	Antithrombin-III (short name: ATIII)	1969	52	1.01	58	25717	3+	1848.9	-0.033	17.8484	1	K.EQLQDMGLVDLFSPEK.S
34	1	sp|P01008|ANT3_HUMAN	52602.4	0.629	SERPINC1	Antithrombin-III (short name: ATIII)	1969	52	1.01	58	25739	3+	2291.15	0.964	15.7126	1	K.AFLEVNEEGSEAAASTAVVIAGR.S
34	1	sp|P01008|ANT3_HUMAN	52602.4	0.629	SERPINC1	Antithrombin-III (short name: ATIII)	1969	52	1.01	58	25801	2+	2291.15	-0.039	17.022	1	K.AFLEVNEEGSEAAASTAVVIAGR.S
34	1	sp|P01008|ANT3_HUMAN	52602.4	0.629	SERPINC1	Antithrombin-III (short name: ATIII)	1969	52	1.01	58	25835	3+	1830.89	0.961	21.3011	0.9988	K.E^QLQDMGLVDLFSPEK.S
34	1	sp|P01008|ANT3_HUMAN	52602.4	0.629	SERPINC1	Antithrombin-III (short name: ATIII)	1969	52	1.01	58	25871	2+	1848.9	0.968	17.3075	1	K.EQLQDMGLVDLFSPEK.S
34	1	sp|P01008|ANT3_HUMAN	52602.4	0.629	SERPINC1	Antithrombin-III (short name: ATIII)	1969	52	1.01	58	25882	3+	1848.9	-0.033	17.8484	1	K.EQLQDMGLVDLFSPEK.S
34	1	sp|P01008|ANT3_HUMAN	52602.4	0.629	SERPINC1	Antithrombin-III (short name: ATIII)	1969	52	1.01	58	25905	3+	2291.15	-0.041	17.8949	1	K.AFLEVNEEGSEAAASTAVVIAGR.S
34	1	sp|P01008|ANT3_HUMAN	52602.4	0.629	SERPINC1	Antithrombin-III (short name: ATIII)	1969	52	1.01	58	25965	2+	2291.15	-0.038	16.5856	1	K.AFLEVNEEGSEAAASTAVVIAGR.S
34	1	sp|P01008|ANT3_HUMAN	52602.4	0.629	SERPINC1	Antithrombin-III (short name: ATIII)	1969	52	1.01	58	26070	3+	2291.15	-0.038	16.5856	1	K.AFLEVNEEGSEAAASTAVVIAGR.S
34	1	sp|P01008|ANT3_HUMAN	52602.4	0.629	SERPINC1	Antithrombin-III (short name: ATIII)	1969	52	1.01	58	26126	2+	2291.15	-0.041	17.8949	1	K.AFLEVNEEGSEAAASTAVVIAGR.S
34	1	sp|P01008|ANT3_HUMAN	52602.4	0.629	SERPINC1	Antithrombin-III (short name: ATIII)	1969	52	1.01	58	26234	3+	2291.15	-0.041	17.8949	1	K.AFLEVNEEGSEAAASTAVVIAGR.S
34	1	sp|P01008|ANT3_HUMAN	52602.4	0.629	SERPINC1	Antithrombin-III (short name: ATIII)	1969	52	1.01	58	26290	2+	2291.15	-0.039	17.022	1	K.AFLEVNEEGSEAAASTAVVIAGR.S
34	1	sp|P01008|ANT3_HUMAN	52602.4	0.629	SERPINC1	Antithrombin-III (short name: ATIII)	1969	52	1.01	58	26399	3+	2291.15	-0.037	16.1491	1	K.AFLEVNEEGSEAAASTAVVIAGR.S
34	1	sp|P01008|ANT3_HUMAN	52602.4	0.629	SERPINC1	Antithrombin-III (short name: ATIII)	1969	52	1.01	58	26457	2+	2291.15	-0.047	20.5137	1	K.AFLEVNEEGSEAAASTAVVIAGR.S
34	1	sp|P01008|ANT3_HUMAN	52602.4	0.629	SERPINC1	Antithrombin-III (short name: ATIII)	1969	52	1.01	58	26483	3+	3080.7	-0.175	56.8054	0.8753	R.VAEGTQVLELPFKGDDITMVLILPKPEK.S
34	1	sp|P01008|ANT3_HUMAN	52602.4	0.629	SERPINC1	Antithrombin-III (short name: ATIII)	1969	52	1.01	58	26565	3+	2291.15	-0.041	17.8949	0.9999	K.AFLEVNEEGSEAAASTAVVIAGR.S
34	1	sp|P01008|ANT3_HUMAN	52602.4	0.629	SERPINC1	Antithrombin-III (short name: ATIII)	1969	52	1.01	58	26620	2+	2291.15	-0.041	17.8949	1	K.AFLEVNEEGSEAAASTAVVIAGR.S
34	1	sp|P01008|ANT3_HUMAN	52602.4	0.629	SERPINC1	Antithrombin-III (short name: ATIII)	1969	52	1.01	58	26644	3+	3080.7	-0.047	15.2563	0.8851	R.VAEGTQVLELPFKGDDITMVLILPKPEK.S
34	1	sp|P01008|ANT3_HUMAN	52602.4	0.629	SERPINC1	Antithrombin-III (short name: ATIII)	1969	52	1.01	58	26729	3+	2291.15	-0.044	19.2043	1	K.AFLEVNEEGSEAAASTAVVIAGR.S
34	1	sp|P01008|ANT3_HUMAN	52602.4	0.629	SERPINC1	Antithrombin-III (short name: ATIII)	1969	52	1.01	58	26784	2+	2291.15	-0.041	17.8949	1	K.AFLEVNEEGSEAAASTAVVIAGR.S
34	1	sp|P01008|ANT3_HUMAN	52602.4	0.629	SERPINC1	Antithrombin-III (short name: ATIII)	1969	52	1.01	58	26896	3+	2291.15	-0.041	17.8949	1	K.AFLEVNEEGSEAAASTAVVIAGR.S
34	1	sp|P01008|ANT3_HUMAN	52602.4	0.629	SERPINC1	Antithrombin-III (short name: ATIII)	1969	52	1.01	58	26949	2+	2291.15	-0.038	16.5856	1	K.AFLEVNEEGSEAAASTAVVIAGR.S
34	1	sp|P01008|ANT3_HUMAN	52602.4	0.629	SERPINC1	Antithrombin-III (short name: ATIII)	1969	52	1.01	58	27060	3+	2291.15	-0.041	17.8949	1	K.AFLEVNEEGSEAAASTAVVIAGR.S
34	1	sp|P01008|ANT3_HUMAN	52602.4	0.629	SERPINC1	Antithrombin-III (short name: ATIII)	1969	52	1.01	58	27116	2+	2291.15	-0.037	16.1491	1	K.AFLEVNEEGSEAAASTAVVIAGR.S
34	1	sp|P01008|ANT3_HUMAN	52602.4	0.629	SERPINC1	Antithrombin-III (short name: ATIII)	1969	52	1.01	58	27225	3+	2291.15	-0.038	16.5856	1	K.AFLEVNEEGSEAAASTAVVIAGR.S
34	1	sp|P01008|ANT3_HUMAN	52602.4	0.629	SERPINC1	Antithrombin-III (short name: ATIII)	1969	52	1.01	58	27390	3+	2291.15	-0.038	16.5856	1	K.AFLEVNEEGSEAAASTAVVIAGR.S
34	1	sp|P01008|ANT3_HUMAN	52602.4	0.629	SERPINC1	Antithrombin-III (short name: ATIII)	1969	52	1.01	58	27414	2+	2291.15	-0.035	15.2762	1	K.AFLEVNEEGSEAAASTAVVIAGR.S
34	1	sp|P01008|ANT3_HUMAN	52602.4	0.629	SERPINC1	Antithrombin-III (short name: ATIII)	1969	52	1.01	58	27554	3+	2291.15	-0.041	17.8949	1	K.AFLEVNEEGSEAAASTAVVIAGR.S
34	1	sp|P01008|ANT3_HUMAN	52602.4	0.629	SERPINC1	Antithrombin-III (short name: ATIII)	1969	52	1.01	58	27578	2+	2291.15	-0.038	16.5856	1	K.AFLEVNEEGSEAAASTAVVIAGR.S
34	1	sp|P01008|ANT3_HUMAN	52602.4	0.629	SERPINC1	Antithrombin-III (short name: ATIII)	1969	52	1.01	58	27722	3+	2291.15	-0.037	16.1491	1	K.AFLEVNEEGSEAAASTAVVIAGR.S
34	1	sp|P01008|ANT3_HUMAN	52602.4	0.629	SERPINC1	Antithrombin-III (short name: ATIII)	1969	52	1.01	58	27744	2+	2291.15	-0.038	16.5856	1	K.AFLEVNEEGSEAAASTAVVIAGR.S
34	1	sp|P01008|ANT3_HUMAN	52602.4	0.629	SERPINC1	Antithrombin-III (short name: ATIII)	1969	52	1.01	58	27886	3+	2291.15	-0.04	17.4585	1	K.AFLEVNEEGSEAAASTAVVIAGR.S
34	1	sp|P01008|ANT3_HUMAN	52602.4	0.629	SERPINC1	Antithrombin-III (short name: ATIII)	1969	52	1.01	58	27908	2+	2291.15	-0.038	16.5856	1	K.AFLEVNEEGSEAAASTAVVIAGR.S
34	1	sp|P01008|ANT3_HUMAN	52602.4	0.629	SERPINC1	Antithrombin-III (short name: ATIII)	1969	52	1.01	58	27972	2+	1371.74	-0.023	16.767	1	R.E^VPLNTIIFMGR.V
34	1	sp|P01008|ANT3_HUMAN	52602.4	0.629	SERPINC1	Antithrombin-III (short name: ATIII)	1969	52	1.01	58	27995	2+	2315.12	0.971	12.5263	0.9998	K.NDNDNIFLSPLSISTAFAM"TK.L
34	1	sp|P01008|ANT3_HUMAN	52602.4	0.629	SERPINC1	Antithrombin-III (short name: ATIII)	1969	52	1.01	58	28017	3+	2315.12	-0.027	11.6625	0.9992	K.NDNDNIFLSPLSISTAFAM"TK.L
34	1	sp|P01008|ANT3_HUMAN	52602.4	0.629	SERPINC1	Antithrombin-III (short name: ATIII)	1969	52	1.01	58	28055	3+	2291.15	-0.039	17.022	1	K.AFLEVNEEGSEAAASTAVVIAGR.S
34	1	sp|P01008|ANT3_HUMAN	52602.4	0.629	SERPINC1	Antithrombin-III (short name: ATIII)	1969	52	1.01	58	28075	2+	2291.15	-0.033	14.4032	1	K.AFLEVNEEGSEAAASTAVVIAGR.S
34	1	sp|P01008|ANT3_HUMAN	52602.4	0.629	SERPINC1	Antithrombin-III (short name: ATIII)	1969	52	1.01	58	28217	3+	2291.15	-0.036	15.7126	1	K.AFLEVNEEGSEAAASTAVVIAGR.S
34	1	sp|P01008|ANT3_HUMAN	52602.4	0.629	SERPINC1	Antithrombin-III (short name: ATIII)	1969	52	1.01	58	28240	2+	2291.15	-0.039	17.022	1	K.AFLEVNEEGSEAAASTAVVIAGR.S
34	1	sp|P01008|ANT3_HUMAN	52602.4	0.629	SERPINC1	Antithrombin-III (short name: ATIII)	1969	52	1.01	58	28384	3+	2291.15	-0.037	16.1491	1	K.AFLEVNEEGSEAAASTAVVIAGR.S
34	1	sp|P01008|ANT3_HUMAN	52602.4	0.629	SERPINC1	Antithrombin-III (short name: ATIII)	1969	52	1.01	58	28404	2+	2291.15	-0.037	16.1491	1	K.AFLEVNEEGSEAAASTAVVIAGR.S
34	1	sp|P01008|ANT3_HUMAN	52602.4	0.629	SERPINC1	Antithrombin-III (short name: ATIII)	1969	52	1.01	58	28546	3+	2291.15	-0.026	11.348	1	K.AFLEVNEEGSEAAASTAVVIAGR.S
34	1	sp|P01008|ANT3_HUMAN	52602.4	0.629	SERPINC1	Antithrombin-III (short name: ATIII)	1969	52	1.01	58	28711	3+	2291.15	-0.04	17.4585	1	K.AFLEVNEEGSEAAASTAVVIAGR.S
34	1	sp|P01008|ANT3_HUMAN	52602.4	0.629	SERPINC1	Antithrombin-III (short name: ATIII)	1969	52	1.01	58	28786	2+	2291.15	-0.041	17.8949	1	K.AFLEVNEEGSEAAASTAVVIAGR.S
34	1	sp|P01008|ANT3_HUMAN	52602.4	0.629	SERPINC1	Antithrombin-III (short name: ATIII)	1969	52	1.01	58	28876	3+	2291.15	-0.04	17.4585	1	K.AFLEVNEEGSEAAASTAVVIAGR.S
34	1	sp|P01008|ANT3_HUMAN	52602.4	0.629	SERPINC1	Antithrombin-III (short name: ATIII)	1969	52	1.01	58	28952	2+	2291.15	-0.038	16.5856	1	K.AFLEVNEEGSEAAASTAVVIAGR.S
34	1	sp|P01008|ANT3_HUMAN	52602.4	0.629	SERPINC1	Antithrombin-III (short name: ATIII)	1969	52	1.01	58	29042	3+	2291.15	-0.039	17.022	1	K.AFLEVNEEGSEAAASTAVVIAGR.S
34	1	sp|P01008|ANT3_HUMAN	52602.4	0.629	SERPINC1	Antithrombin-III (short name: ATIII)	1969	52	1.01	58	29118	2+	2291.15	-0.04	17.4585	1	K.AFLEVNEEGSEAAASTAVVIAGR.S
34	1	sp|P01008|ANT3_HUMAN	52602.4	0.629	SERPINC1	Antithrombin-III (short name: ATIII)	1969	52	1.01	58	29207	3+	2291.15	-0.039	17.022	1	K.AFLEVNEEGSEAAASTAVVIAGR.S
34	1	sp|P01008|ANT3_HUMAN	52602.4	0.629	SERPINC1	Antithrombin-III (short name: ATIII)	1969	52	1.01	58	29282	2+	2291.15	-0.038	16.5856	1	K.AFLEVNEEGSEAAASTAVVIAGR.S
34	1	sp|P01008|ANT3_HUMAN	52602.4	0.629	SERPINC1	Antithrombin-III (short name: ATIII)	1969	52	1.01	58	29371	3+	2291.15	0.964	15.7126	1	K.AFLEVNEEGSEAAASTAVVIAGR.S
34	1	sp|P01008|ANT3_HUMAN	52602.4	0.629	SERPINC1	Antithrombin-III (short name: ATIII)	1969	52	1.01	58	29383	2+	2299.13	-0.043	18.7028	1	K.NDNDNIFLSPLSISTAFAMTK.L
34	1	sp|P01008|ANT3_HUMAN	52602.4	0.629	SERPINC1	Antithrombin-III (short name: ATIII)	1969	52	1.01	58	29386	3+	2299.13	-0.039	16.963	0.9879	K.NDNDNIFLSPLSISTAFAMTK.L
34	1	sp|P01008|ANT3_HUMAN	52602.4	0.629	SERPINC1	Antithrombin-III (short name: ATIII)	1969	52	1.01	58	29436	2+	2291.15	-0.038	16.5856	1	K.AFLEVNEEGSEAAASTAVVIAGR.S
34	1	sp|P01008|ANT3_HUMAN	52602.4	0.629	SERPINC1	Antithrombin-III (short name: ATIII)	1969	52	1.01	58	29537	3+	2291.15	-0.039	17.022	1	K.AFLEVNEEGSEAAASTAVVIAGR.S
34	1	sp|P01008|ANT3_HUMAN	52602.4	0.629	SERPINC1	Antithrombin-III (short name: ATIII)	1969	52	1.01	58	29545	2+	2299.13	-0.038	16.528	1	K.NDNDNIFLSPLSISTAFAMTK.L
34	1	sp|P01008|ANT3_HUMAN	52602.4	0.629	SERPINC1	Antithrombin-III (short name: ATIII)	1969	52	1.01	58	29546	3+	2299.13	-0.037	16.0931	1	K.NDNDNIFLSPLSISTAFAMTK.L
34	1	sp|P01008|ANT3_HUMAN	52602.4	0.629	SERPINC1	Antithrombin-III (short name: ATIII)	1969	52	1.01	58	29601	2+	2291.15	0.962	16.5856	1	K.AFLEVNEEGSEAAASTAVVIAGR.S
34	1	sp|P01008|ANT3_HUMAN	52602.4	0.629	SERPINC1	Antithrombin-III (short name: ATIII)	1969	52	1.01	58	29700	3+	2291.15	-0.039	17.022	1	K.AFLEVNEEGSEAAASTAVVIAGR.S
34	1	sp|P01008|ANT3_HUMAN	52602.4	0.629	SERPINC1	Antithrombin-III (short name: ATIII)	1969	52	1.01	58	29730	2+	2299.13	0.966	14.7882	0.9855	K.NDNDNIFLSPLSISTAFAMTK.L
34	1	sp|P01008|ANT3_HUMAN	52602.4	0.629	SERPINC1	Antithrombin-III (short name: ATIII)	1969	52	1.01	58	29767	2+	2291.15	-0.039	17.022	1	K.AFLEVNEEGSEAAASTAVVIAGR.S
34	1	sp|P01008|ANT3_HUMAN	52602.4	0.629	SERPINC1	Antithrombin-III (short name: ATIII)	1969	52	1.01	58	29864	3+	2291.15	-0.039	17.022	1	K.AFLEVNEEGSEAAASTAVVIAGR.S
34	1	sp|P01008|ANT3_HUMAN	52602.4	0.629	SERPINC1	Antithrombin-III (short name: ATIII)	1969	52	1.01	58	29931	2+	2291.15	-0.039	17.022	1	K.AFLEVNEEGSEAAASTAVVIAGR.S
34	1	sp|P01008|ANT3_HUMAN	52602.4	0.629	SERPINC1	Antithrombin-III (short name: ATIII)	1969	52	1.01	58	30020	3+	2291.15	-0.037	16.1491	1	K.AFLEVNEEGSEAAASTAVVIAGR.S
34	1	sp|P01008|ANT3_HUMAN	52602.4	0.629	SERPINC1	Antithrombin-III (short name: ATIII)	1969	52	1.01	58	30097	2+	2291.15	-0.038	16.5856	1	K.AFLEVNEEGSEAAASTAVVIAGR.S
34	1	sp|P01008|ANT3_HUMAN	52602.4	0.629	SERPINC1	Antithrombin-III (short name: ATIII)	1969	52	1.01	58	30183	3+	2291.15	-0.039	17.022	1	K.AFLEVNEEGSEAAASTAVVIAGR.S
34	1	sp|P01008|ANT3_HUMAN	52602.4	0.629	SERPINC1	Antithrombin-III (short name: ATIII)	1969	52	1.01	58	30405	3+	2291.15	-0.039	17.022	1	K.AFLEVNEEGSEAAASTAVVIAGR.S
34	1	sp|P01008|ANT3_HUMAN	52602.4	0.629	SERPINC1	Antithrombin-III (short name: ATIII)	1969	52	1.01	58	30571	3+	2291.15	-0.038	16.5856	1	K.AFLEVNEEGSEAAASTAVVIAGR.S
34	1	sp|P01008|ANT3_HUMAN	52602.4	0.629	SERPINC1	Antithrombin-III (short name: ATIII)	1969	52	1.01	58	30689	2+	2291.15	0.962	16.5856	1	K.AFLEVNEEGSEAAASTAVVIAGR.S
34	1	sp|P01008|ANT3_HUMAN	52602.4	0.629	SERPINC1	Antithrombin-III (short name: ATIII)	1969	52	1.01	58	30733	3+	2291.15	-0.037	16.1491	1	K.AFLEVNEEGSEAAASTAVVIAGR.S
34	1	sp|P01008|ANT3_HUMAN	52602.4	0.629	SERPINC1	Antithrombin-III (short name: ATIII)	1969	52	1.01	58	30845	2+	2291.15	-0.041	17.8949	1	K.AFLEVNEEGSEAAASTAVVIAGR.S
34	1	sp|P01008|ANT3_HUMAN	52602.4	0.629	SERPINC1	Antithrombin-III (short name: ATIII)	1969	52	1.01	58	30901	3+	2291.15	-0.04	17.4585	1	K.AFLEVNEEGSEAAASTAVVIAGR.S
34	1	sp|P01008|ANT3_HUMAN	52602.4	0.629	SERPINC1	Antithrombin-III (short name: ATIII)	1969	52	1.01	58	31039	2+	2291.15	-0.044	19.2043	1	K.AFLEVNEEGSEAAASTAVVIAGR.S
34	1	sp|P01008|ANT3_HUMAN	52602.4	0.629	SERPINC1	Antithrombin-III (short name: ATIII)	1969	52	1.01	58	31059	3+	2291.15	-0.039	17.022	1	K.AFLEVNEEGSEAAASTAVVIAGR.S
34	1	sp|P01008|ANT3_HUMAN	52602.4	0.629	SERPINC1	Antithrombin-III (short name: ATIII)	1969	52	1.01	58	31151	3+	3098.49	-0.048	15.4914	0.6309	K.ELTPEVLQEWLDELEEM"M"LVVHMPR.F
34	1	sp|P01008|ANT3_HUMAN	52602.4	0.629	SERPINC1	Antithrombin-III (short name: ATIII)	1969	52	1.01	58	31196	2+	2291.15	-0.034	14.8397	1	K.AFLEVNEEGSEAAASTAVVIAGR.S
34	1	sp|P01008|ANT3_HUMAN	52602.4	0.629	SERPINC1	Antithrombin-III (short name: ATIII)	1969	52	1.01	58	31216	3+	2291.15	-0.039	17.022	1	K.AFLEVNEEGSEAAASTAVVIAGR.S
34	1	sp|P01008|ANT3_HUMAN	52602.4	0.629	SERPINC1	Antithrombin-III (short name: ATIII)	1969	52	1.01	58	31370	3+	2291.15	-0.038	16.5856	1	K.AFLEVNEEGSEAAASTAVVIAGR.S
34	1	sp|P01008|ANT3_HUMAN	52602.4	0.629	SERPINC1	Antithrombin-III (short name: ATIII)	1969	52	1.01	58	31371	2+	2291.15	0.962	16.5856	1	K.AFLEVNEEGSEAAASTAVVIAGR.S
34	1	sp|P01008|ANT3_HUMAN	52602.4	0.629	SERPINC1	Antithrombin-III (short name: ATIII)	1969	52	1.01	58	31534	3+	2291.15	-0.039	17.022	1	K.AFLEVNEEGSEAAASTAVVIAGR.S
34	1	sp|P01008|ANT3_HUMAN	52602.4	0.629	SERPINC1	Antithrombin-III (short name: ATIII)	1969	52	1.01	58	31536	2+	2291.15	-0.029	12.6574	1	K.AFLEVNEEGSEAAASTAVVIAGR.S
34	1	sp|P01008|ANT3_HUMAN	52602.4	0.629	SERPINC1	Antithrombin-III (short name: ATIII)	1969	52	1.01	58	31701	3+	2291.15	-0.038	16.5856	1	K.AFLEVNEEGSEAAASTAVVIAGR.S
34	1	sp|P01008|ANT3_HUMAN	52602.4	0.629	SERPINC1	Antithrombin-III (short name: ATIII)	1969	52	1.01	58	31702	2+	2291.15	-0.037	16.1491	1	K.AFLEVNEEGSEAAASTAVVIAGR.S
34	1	sp|P01008|ANT3_HUMAN	52602.4	0.629	SERPINC1	Antithrombin-III (short name: ATIII)	1969	52	1.01	58	31863	3+	2291.15	-0.036	15.7126	0.9999	K.AFLEVNEEGSEAAASTAVVIAGR.S
34	1	sp|P01008|ANT3_HUMAN	52602.4	0.629	SERPINC1	Antithrombin-III (short name: ATIII)	1969	52	1.01	58	31864	2+	2291.15	-0.043	18.7679	1	K.AFLEVNEEGSEAAASTAVVIAGR.S
34	1	sp|P01008|ANT3_HUMAN	52602.4	0.629	SERPINC1	Antithrombin-III (short name: ATIII)	1969	52	1.01	58	32048	3+	2291.15	-0.035	15.2762	1	K.AFLEVNEEGSEAAASTAVVIAGR.S
34	1	sp|P01008|ANT3_HUMAN	52602.4	0.629	SERPINC1	Antithrombin-III (short name: ATIII)	1969	52	1.01	58	32163	2+	2291.15	0.962	16.5856	1	K.AFLEVNEEGSEAAASTAVVIAGR.S
34	1	sp|P01008|ANT3_HUMAN	52602.4	0.629	SERPINC1	Antithrombin-III (short name: ATIII)	1969	52	1.01	58	32210	3+	2291.15	-0.034	14.8397	1	K.AFLEVNEEGSEAAASTAVVIAGR.S
34	1	sp|P01008|ANT3_HUMAN	52602.4	0.629	SERPINC1	Antithrombin-III (short name: ATIII)	1969	52	1.01	58	32359	2+	1430.79	0.288	201.288	0.6546	R.VAEGTQVLELPFK.G
34	1	sp|P01008|ANT3_HUMAN	52602.4	0.629	SERPINC1	Antithrombin-III (short name: ATIII)	1969	52	1.01	58	32378	2+	2291.15	-0.033	14.4032	1	K.AFLEVNEEGSEAAASTAVVIAGR.S
34	1	sp|P01008|ANT3_HUMAN	52602.4	0.629	SERPINC1	Antithrombin-III (short name: ATIII)	1969	52	1.01	58	32541	3+	1668.92	-0.025	14.9797	0.9959	K.GDDITMVLILPKPEK.S
34	1	sp|P01008|ANT3_HUMAN	52602.4	0.629	SERPINC1	Antithrombin-III (short name: ATIII)	1969	52	1.01	58	32547	2+	2291.15	-0.032	13.9668	1	K.AFLEVNEEGSEAAASTAVVIAGR.S
34	1	sp|P01008|ANT3_HUMAN	52602.4	0.629	SERPINC1	Antithrombin-III (short name: ATIII)	1969	52	1.01	58	32619	3+	2291.15	-0.034	14.8397	1	K.AFLEVNEEGSEAAASTAVVIAGR.S
34	1	sp|P01008|ANT3_HUMAN	52602.4	0.629	SERPINC1	Antithrombin-III (short name: ATIII)	1969	52	1.01	58	32709	2+	2291.15	-0.038	16.5856	1	K.AFLEVNEEGSEAAASTAVVIAGR.S
34	1	sp|P01008|ANT3_HUMAN	52602.4	0.629	SERPINC1	Antithrombin-III (short name: ATIII)	1969	52	1.01	58	32724	3+	3082.49	-0.048	15.5718	0.9933	K.ELTPEVLQEWLDELEEMM"LVVHMPR.F
34	1	sp|P01008|ANT3_HUMAN	52602.4	0.629	SERPINC1	Antithrombin-III (short name: ATIII)	1969	52	1.01	58	32746	3+	3066.5	-0.05	16.3052	1	K.ELTPEVLQEWLDELEEMMLVVHMPR.F
34	1	sp|P01008|ANT3_HUMAN	52602.4	0.629	SERPINC1	Antithrombin-III (short name: ATIII)	1969	52	1.01	58	32750	2+	3066.5	0.955	14.6747	0.9993	K.ELTPEVLQEWLDELEEMMLVVHMPR.F
34	1	sp|P01008|ANT3_HUMAN	52602.4	0.629	SERPINC1	Antithrombin-III (short name: ATIII)	1969	52	1.01	58	32768	3+	2804.57	-0.05	17.828	1	R.ITDVIPSEAINELTVLVLVNTIYFK.G
34	1	sp|P01008|ANT3_HUMAN	52602.4	0.629	SERPINC1	Antithrombin-III (short name: ATIII)	1969	52	1.01	58	32769	2+	2804.57	-0.052	18.5412	0.9996	R.ITDVIPSEAINELTVLVLVNTIYFK.G
34	1	sp|P01008|ANT3_HUMAN	52602.4	0.629	SERPINC1	Antithrombin-III (short name: ATIII)	1969	52	1.01	58	32794	2+	3048.49	0.965	11.4811	0.9989	K.E^LTPEVLQEWLDELEEMMLVVHMPR.F
34	1	sp|P01008|ANT3_HUMAN	52602.4	0.629	SERPINC1	Antithrombin-III (short name: ATIII)	1969	52	1.01	58	32806	3+	2291.15	-0.031	13.5303	1	K.AFLEVNEEGSEAAASTAVVIAGR.S
34	1	sp|P01008|ANT3_HUMAN	52602.4	0.629	SERPINC1	Antithrombin-III (short name: ATIII)	1969	52	1.01	58	32890	2+	2291.15	-0.037	16.1491	1	K.AFLEVNEEGSEAAASTAVVIAGR.S
34	1	sp|P01008|ANT3_HUMAN	52602.4	0.629	SERPINC1	Antithrombin-III (short name: ATIII)	1969	52	1.01	58	32937	3+	2804.57	0.965	12.4796	1	R.ITDVIPSEAINELTVLVLVNTIYFK.G
34	1	sp|P01008|ANT3_HUMAN	52602.4	0.629	SERPINC1	Antithrombin-III (short name: ATIII)	1969	52	1.01	58	32966	3+	2291.15	-0.038	16.5856	1	K.AFLEVNEEGSEAAASTAVVIAGR.S
34	1	sp|P01008|ANT3_HUMAN	52602.4	0.629	SERPINC1	Antithrombin-III (short name: ATIII)	1969	52	1.01	58	33044	2+	2291.15	-0.039	17.022	1	K.AFLEVNEEGSEAAASTAVVIAGR.S
34	1	sp|P01008|ANT3_HUMAN	52602.4	0.629	SERPINC1	Antithrombin-III (short name: ATIII)	1969	52	1.01	58	33050	2+	2804.57	0.943	20.324	0.9966	R.ITDVIPSEAINELTVLVLVNTIYFK.G
34	1	sp|P01008|ANT3_HUMAN	52602.4	0.629	SERPINC1	Antithrombin-III (short name: ATIII)	1969	52	1.01	58	33089	3+	2804.57	-0.045	16.0452	0.9999	R.ITDVIPSEAINELTVLVLVNTIYFK.G
34	1	sp|P01008|ANT3_HUMAN	52602.4	0.629	SERPINC1	Antithrombin-III (short name: ATIII)	1969	52	1.01	58	33120	3+	2291.15	-0.04	17.4585	1	K.AFLEVNEEGSEAAASTAVVIAGR.S
34	1	sp|P01008|ANT3_HUMAN	52602.4	0.629	SERPINC1	Antithrombin-III (short name: ATIII)	1969	52	1.01	58	33199	2+	2291.15	-0.039	17.022	1	K.AFLEVNEEGSEAAASTAVVIAGR.S
34	1	sp|P01008|ANT3_HUMAN	52602.4	0.629	SERPINC1	Antithrombin-III (short name: ATIII)	1969	52	1.01	58	33243	3+	2804.57	-0.05	17.828	0.9985	R.ITDVIPSEAINELTVLVLVNTIYFK.G
34	1	sp|P01008|ANT3_HUMAN	52602.4	0.629	SERPINC1	Antithrombin-III (short name: ATIII)	1969	52	1.01	58	33274	3+	2291.15	-0.039	17.022	1	K.AFLEVNEEGSEAAASTAVVIAGR.S
34	1	sp|P01008|ANT3_HUMAN	52602.4	0.629	SERPINC1	Antithrombin-III (short name: ATIII)	1969	52	1.01	58	33352	2+	2291.15	-0.041	17.8949	1	K.AFLEVNEEGSEAAASTAVVIAGR.S
34	1	sp|P01008|ANT3_HUMAN	52602.4	0.629	SERPINC1	Antithrombin-III (short name: ATIII)	1969	52	1.01	58	33397	3+	2804.57	-0.053	18.8977	0.8175	R.ITDVIPSEAINELTVLVLVNTIYFK.G
34	1	sp|P01008|ANT3_HUMAN	52602.4	0.629	SERPINC1	Antithrombin-III (short name: ATIII)	1969	52	1.01	58	33428	3+	2291.15	-0.042	18.3314	1	K.AFLEVNEEGSEAAASTAVVIAGR.S
34	1	sp|P01008|ANT3_HUMAN	52602.4	0.629	SERPINC1	Antithrombin-III (short name: ATIII)	1969	52	1.01	58	33507	2+	2291.15	-0.036	15.7126	1	K.AFLEVNEEGSEAAASTAVVIAGR.S
34	1	sp|P01008|ANT3_HUMAN	52602.4	0.629	SERPINC1	Antithrombin-III (short name: ATIII)	1969	52	1.01	58	33582	3+	2291.15	-0.04	17.4585	1	K.AFLEVNEEGSEAAASTAVVIAGR.S
34	1	sp|P01008|ANT3_HUMAN	52602.4	0.629	SERPINC1	Antithrombin-III (short name: ATIII)	1969	52	1.01	58	33660	2+	2291.15	-0.041	17.8949	1	K.AFLEVNEEGSEAAASTAVVIAGR.S
34	1	sp|P01008|ANT3_HUMAN	52602.4	0.629	SERPINC1	Antithrombin-III (short name: ATIII)	1969	52	1.01	58	33705	3+	2804.57	-0.053	18.8977	0.9985	R.ITDVIPSEAINELTVLVLVNTIYFK.G
34	1	sp|P01008|ANT3_HUMAN	52602.4	0.629	SERPINC1	Antithrombin-III (short name: ATIII)	1969	52	1.01	58	33736	3+	2291.15	-0.041	17.8949	1	K.AFLEVNEEGSEAAASTAVVIAGR.S
34	1	sp|P01008|ANT3_HUMAN	52602.4	0.629	SERPINC1	Antithrombin-III (short name: ATIII)	1969	52	1.01	58	33814	2+	2291.15	-0.039	17.022	1	K.AFLEVNEEGSEAAASTAVVIAGR.S
34	1	sp|P01008|ANT3_HUMAN	52602.4	0.629	SERPINC1	Antithrombin-III (short name: ATIII)	1969	52	1.01	58	33859	3+	2804.57	-0.042	14.9756	0.6553	R.ITDVIPSEAINELTVLVLVNTIYFK.G
34	1	sp|P01008|ANT3_HUMAN	52602.4	0.629	SERPINC1	Antithrombin-III (short name: ATIII)	1969	52	1.01	58	33890	3+	2291.15	-0.041	17.8949	1	K.AFLEVNEEGSEAAASTAVVIAGR.S
34	1	sp|P01008|ANT3_HUMAN	52602.4	0.629	SERPINC1	Antithrombin-III (short name: ATIII)	1969	52	1.01	58	33969	2+	2291.15	-0.039	17.022	1	K.AFLEVNEEGSEAAASTAVVIAGR.S
34	1	sp|P01008|ANT3_HUMAN	52602.4	0.629	SERPINC1	Antithrombin-III (short name: ATIII)	1969	52	1.01	58	34044	3+	2291.15	-0.039	17.022	1	K.AFLEVNEEGSEAAASTAVVIAGR.S
34	1	sp|P01008|ANT3_HUMAN	52602.4	0.629	SERPINC1	Antithrombin-III (short name: ATIII)	1969	52	1.01	58	34122	2+	2291.15	-0.042	18.3314	1	K.AFLEVNEEGSEAAASTAVVIAGR.S
34	1	sp|P01008|ANT3_HUMAN	52602.4	0.629	SERPINC1	Antithrombin-III (short name: ATIII)	1969	52	1.01	58	34198	3+	2291.15	-0.041	17.8949	1	K.AFLEVNEEGSEAAASTAVVIAGR.S
34	1	sp|P01008|ANT3_HUMAN	52602.4	0.629	SERPINC1	Antithrombin-III (short name: ATIII)	1969	52	1.01	58	34277	2+	2291.15	-0.038	16.5856	1	K.AFLEVNEEGSEAAASTAVVIAGR.S
34	1	sp|P01008|ANT3_HUMAN	52602.4	0.629	SERPINC1	Antithrombin-III (short name: ATIII)	1969	52	1.01	58	34322	3+	2804.57	-0.054	19.2543	0.9977	R.ITDVIPSEAINELTVLVLVNTIYFK.G
34	1	sp|P01008|ANT3_HUMAN	52602.4	0.629	SERPINC1	Antithrombin-III (short name: ATIII)	1969	52	1.01	58	34352	3+	2291.15	-0.041	17.8949	1	K.AFLEVNEEGSEAAASTAVVIAGR.S
34	1	sp|P01008|ANT3_HUMAN	52602.4	0.629	SERPINC1	Antithrombin-III (short name: ATIII)	1969	52	1.01	58	34431	2+	2291.15	-0.041	17.8949	1	K.AFLEVNEEGSEAAASTAVVIAGR.S
34	1	sp|P01008|ANT3_HUMAN	52602.4	0.629	SERPINC1	Antithrombin-III (short name: ATIII)	1969	52	1.01	58	34474	3+	2804.57	-0.051	18.1846	0.9316	R.ITDVIPSEAINELTVLVLVNTIYFK.G
34	1	sp|P01008|ANT3_HUMAN	52602.4	0.629	SERPINC1	Antithrombin-III (short name: ATIII)	1969	52	1.01	58	34506	3+	2291.15	-0.042	18.3314	1	K.AFLEVNEEGSEAAASTAVVIAGR.S
34	1	sp|P01008|ANT3_HUMAN	52602.4	0.629	SERPINC1	Antithrombin-III (short name: ATIII)	1969	52	1.01	58	34585	2+	2291.15	-0.042	18.3314	1	K.AFLEVNEEGSEAAASTAVVIAGR.S
34	1	sp|P01008|ANT3_HUMAN	52602.4	0.629	SERPINC1	Antithrombin-III (short name: ATIII)	1969	52	1.01	58	34629	3+	2804.57	-0.047	16.7584	0.9206	R.ITDVIPSEAINELTVLVLVNTIYFK.G
34	1	sp|P01008|ANT3_HUMAN	52602.4	0.629	SERPINC1	Antithrombin-III (short name: ATIII)	1969	52	1.01	58	34660	3+	2291.15	-0.039	17.022	1	K.AFLEVNEEGSEAAASTAVVIAGR.S
34	1	sp|P01008|ANT3_HUMAN	52602.4	0.629	SERPINC1	Antithrombin-III (short name: ATIII)	1969	52	1.01	58	34738	2+	2291.15	-0.041	17.8949	1	K.AFLEVNEEGSEAAASTAVVIAGR.S
34	1	sp|P01008|ANT3_HUMAN	52602.4	0.629	SERPINC1	Antithrombin-III (short name: ATIII)	1969	52	1.01	58	34783	3+	2804.57	0.965	12.4796	0.9196	R.ITDVIPSEAINELTVLVLVNTIYFK.G
34	1	sp|P01008|ANT3_HUMAN	52602.4	0.629	SERPINC1	Antithrombin-III (short name: ATIII)	1969	52	1.01	58	34814	3+	2291.15	-0.042	18.3314	1	K.AFLEVNEEGSEAAASTAVVIAGR.S
34	1	sp|P01008|ANT3_HUMAN	52602.4	0.629	SERPINC1	Antithrombin-III (short name: ATIII)	1969	52	1.01	58	34893	2+	2291.15	-0.044	19.2043	1	K.AFLEVNEEGSEAAASTAVVIAGR.S
34	1	sp|P01008|ANT3_HUMAN	52602.4	0.629	SERPINC1	Antithrombin-III (short name: ATIII)	1969	52	1.01	58	34938	3+	2804.57	-0.055	19.6108	0.998	R.ITDVIPSEAINELTVLVLVNTIYFK.G
34	1	sp|P01008|ANT3_HUMAN	52602.4	0.629	SERPINC1	Antithrombin-III (short name: ATIII)	1969	52	1.01	58	34968	3+	2291.15	-0.04	17.4585	1	K.AFLEVNEEGSEAAASTAVVIAGR.S
34	1	sp|P01008|ANT3_HUMAN	52602.4	0.629	SERPINC1	Antithrombin-III (short name: ATIII)	1969	52	1.01	58	35046	2+	2291.15	-0.04	17.4585	1	K.AFLEVNEEGSEAAASTAVVIAGR.S
34	1	sp|P01008|ANT3_HUMAN	52602.4	0.629	SERPINC1	Antithrombin-III (short name: ATIII)	1969	52	1.01	58	35091	3+	2804.57	-0.044	15.6887	0.9999	R.ITDVIPSEAINELTVLVLVNTIYFK.G
34	1	sp|P01008|ANT3_HUMAN	52602.4	0.629	SERPINC1	Antithrombin-III (short name: ATIII)	1969	52	1.01	58	35129	3+	2291.15	-0.038	16.5856	1	K.AFLEVNEEGSEAAASTAVVIAGR.S
34	1	sp|P01008|ANT3_HUMAN	52602.4	0.629	SERPINC1	Antithrombin-III (short name: ATIII)	1969	52	1.01	58	35207	2+	2291.15	-0.048	20.9502	1	K.AFLEVNEEGSEAAASTAVVIAGR.S
34	1	sp|P01008|ANT3_HUMAN	52602.4	0.629	SERPINC1	Antithrombin-III (short name: ATIII)	1969	52	1.01	58	35294	3+	2291.15	-0.038	16.5856	1	K.AFLEVNEEGSEAAASTAVVIAGR.S
34	1	sp|P01008|ANT3_HUMAN	52602.4	0.629	SERPINC1	Antithrombin-III (short name: ATIII)	1969	52	1.01	58	7147	3+	1874.87	-0.033	17.6012	0.9923	K.ATEDEGSEQKIPEATNR.R
34	1	sp|P01008|ANT3_HUMAN	52602.4	0.629	SERPINC1	Antithrombin-III (short name: ATIII)	1969	52	1.01	58	7188	2+	1874.87	-0.032	17.0678	0.9998	K.ATEDEGSEQKIPEATNR.R
34	1	sp|P01008|ANT3_HUMAN	52602.4	0.629	SERPINC1	Antithrombin-III (short name: ATIII)	1969	52	1.01	58	7299	3+	1874.87	-0.033	17.6012	0.9998	K.ATEDEGSEQKIPEATNR.R
34	1	sp|P01008|ANT3_HUMAN	52602.4	0.629	SERPINC1	Antithrombin-III (short name: ATIII)	1969	52	1.01	58	8169	2+	1780.68	-0.029	16.2859	0.9999	K.ADGESCSASMM"YQEGK.F	1.64351e+06	1.37953e+06
34	1	sp|P01008|ANT3_HUMAN	52602.4	0.629	SERPINC1	Antithrombin-III (short name: ATIII)	1969	52	1.01	58	8172	2+	1783.7	-0.048	26.9103	1	K.ADGESC'SASMM"YQEGK.F
34	1	sp|P01008|ANT3_HUMAN	52602.4	0.629	SERPINC1	Antithrombin-III (short name: ATIII)	1969	52	1.01	58	8827	2+	1780.68	-0.032	17.9706	1	K.ADGESCSASM"MYQEGK.F	1.46881e+06	1.2718e+06
34	1	sp|P01008|ANT3_HUMAN	52602.4	0.629	SERPINC1	Antithrombin-III (short name: ATIII)	1969	52	1.01	58	8847	2+	1783.7	-0.048	26.9103	1	K.ADGESC'SASM"MYQEGK.F
34	1	sp|P01008|ANT3_HUMAN	52602.4	0.629	SERPINC1	Antithrombin-III (short name: ATIII)	1969	52	1.01	58	9312	2+	917.52	-0.016	17.4383	0.7746	R.RVWELSK.A
34	1	sp|P01008|ANT3_HUMAN	52602.4	0.629	SERPINC1	Antithrombin-III (short name: ATIII)	1969	52	1.01	58	9751	2+	1126.66	-0.02	17.7516	0.9993	K.SKLPGIVAEGR.D
34	1	sp|P01008|ANT3_HUMAN	52602.4	0.629	SERPINC1	Antithrombin-III (short name: ATIII)	1969	52	1.01	58	10712	2+	1767.71	-0.033	18.6683	1	K.ADGESC'SASMMYQEGK.F	43200236	44145464
34	1	sp|P01008|ANT3_HUMAN	52602.4	0.629	SERPINC1	Antithrombin-III (short name: ATIII)	1969	52	1.01	58	10816	3+	1767.71	-0.042	23.7596	0.9851	K.ADGESC'SASMMYQEGK.F
34	1	sp|P01008|ANT3_HUMAN	52602.4	0.629	SERPINC1	Antithrombin-III (short name: ATIII)	1969	52	1.01	58	10847	2+	911.531	-0.017	18.6499	0.9993	K.LPGIVAEGR.D
34	1	sp|P01008|ANT3_HUMAN	52602.4	0.629	SERPINC1	Antithrombin-III (short name: ATIII)	1969	52	1.01	58	10881	2+	1767.71	-0.033	18.6683	1	K.ADGESC'SASMMYQEGK.F	30584200	31164254
34	1	sp|P01008|ANT3_HUMAN	52602.4	0.629	SERPINC1	Antithrombin-III (short name: ATIII)	1969	52	1.01	58	10991	2+	1764.69	-0.029	16.4335	1	K.ADGESCSASMMYQEGK.F	2.30558e+06	2.24661e+06
34	1	sp|P01008|ANT3_HUMAN	52602.4	0.629	SERPINC1	Antithrombin-III (short name: ATIII)	1969	52	1.01	58	11018	2+	911.531	-0.017	18.6499	1	K.LPGIVAEGR.D
34	1	sp|P01008|ANT3_HUMAN	52602.4	0.629	SERPINC1	Antithrombin-III (short name: ATIII)	1969	52	1.01	58	11055	2+	1767.71	-0.04	22.6282	1	K.ADGESC'SASMMYQEGK.F
34	1	sp|P01008|ANT3_HUMAN	52602.4	0.629	SERPINC1	Antithrombin-III (short name: ATIII)	1969	52	1.01	58	11194	2+	911.531	-0.016	17.5529	1	K.LPGIVAEGR.D
34	1	sp|P01008|ANT3_HUMAN	52602.4	0.629	SERPINC1	Antithrombin-III (short name: ATIII)	1969	52	1.01	58	11370	2+	911.531	-0.016	17.5529	1	K.LPGIVAEGR.D
34	1	sp|P01008|ANT3_HUMAN	52602.4	0.629	SERPINC1	Antithrombin-III (short name: ATIII)	1969	52	1.01	58	13130	2+	908.472	-0.016	17.612	0.6409	R.IEDGFSLK.E
34	1	sp|P01008|ANT3_HUMAN	52602.4	0.629	SERPINC1	Antithrombin-III (short name: ATIII)	1969	52	1.01	58	13894	3+	1309.61	0.969	23.6712	0.708	R.DDLYVSDAFHK.A
34	1	sp|P01008|ANT3_HUMAN	52602.4	0.629	SERPINC1	Antithrombin-III (short name: ATIII)	1969	52	1.01	58	13999	2+	1309.61	-0.022	16.7989	1	R.DDLYVSDAFHK.A
34	1	sp|P01008|ANT3_HUMAN	52602.4	0.629	SERPINC1	Antithrombin-III (short name: ATIII)	1969	52	1.01	58	14065	3+	1309.61	-0.023	17.5625	0.8919	R.DDLYVSDAFHK.A
34	1	sp|P01008|ANT3_HUMAN	52602.4	0.629	SERPINC1	Antithrombin-III (short name: ATIII)	1969	52	1.01	58	15603	2+	1528.74	-0.027	17.6616	1	R.FATTFYQHLADSK.N
34	1	sp|P01008|ANT3_HUMAN	52602.4	0.629	SERPINC1	Antithrombin-III (short name: ATIII)	1969	52	1.01	58	15727	3+	1528.74	-0.027	17.6616	0.966	R.FATTFYQHLADSK.N
34	1	sp|P01008|ANT3_HUMAN	52602.4	0.629	SERPINC1	Antithrombin-III (short name: ATIII)	1969	52	1.01	58	15771	2+	1528.74	-0.028	18.3157	1	R.FATTFYQHLADSK.N
34	1	sp|P01008|ANT3_HUMAN	52602.4	0.629	SERPINC1	Antithrombin-III (short name: ATIII)	1969	52	1.01	58	18023	3+	1586.89	-0.015	9.45245	0.9985	R.RVAEGTQVLELPFK.G
34	1	sp|P01008|ANT3_HUMAN	52602.4	0.629	SERPINC1	Antithrombin-III (short name: ATIII)	1969	52	1.01	58	18136	2+	1340.66	-0.024	17.9016	1	K.TSDQIHFFFAK.L
34	1	sp|P01008|ANT3_HUMAN	52602.4	0.629	SERPINC1	Antithrombin-III (short name: ATIII)	1969	52	1.01	58	18642	3+	1232.73	-0.022	17.8466	0.936	K.ANRPFLVFIR.E
34	1	sp|P01008|ANT3_HUMAN	52602.4	0.629	SERPINC1	Antithrombin-III (short name: ATIII)	1969	52	1.01	58	20301	2+	1430.79	-0.026	18.1718	1	R.VAEGTQVLELPFK.G
34	1	sp|P01008|ANT3_HUMAN	52602.4	0.629	SERPINC1	Antithrombin-III (short name: ATIII)	1969	52	1.01	58	20314	2+	1668.92	-0.03	17.9757	1	K.GDDITMVLILPKPEK.S
34	1	sp|P01008|ANT3_HUMAN	52602.4	0.629	SERPINC1	Antithrombin-III (short name: ATIII)	1969	52	1.01	58	20335	3+	1668.92	-0.031	18.5748	1	K.GDDITMVLILPKPEK.S
34	1	sp|P01008|ANT3_HUMAN	52602.4	0.629	SERPINC1	Antithrombin-III (short name: ATIII)	1969	52	1.01	58	20365	3+	1430.79	-0.024	16.774	0.9996	R.VAEGTQVLELPFK.G
34	1	sp|P01008|ANT3_HUMAN	52602.4	0.629	SERPINC1	Antithrombin-III (short name: ATIII)	1969	52	1.01	58	20472	2+	1405.75	-0.018	12.8045	0.9998	R.EVPLNTIIFM"GR.V
34	1	sp|P01008|ANT3_HUMAN	52602.4	0.629	SERPINC1	Antithrombin-III (short name: ATIII)	1969	52	1.01	58	20477	2+	1430.79	-0.025	17.4729	1	R.VAEGTQVLELPFK.G
34	1	sp|P01008|ANT3_HUMAN	52602.4	0.629	SERPINC1	Antithrombin-III (short name: ATIII)	1969	52	1.01	58	20488	2+	1668.92	-0.03	17.9757	1	K.GDDITMVLILPKPEK.S
34	1	sp|P01008|ANT3_HUMAN	52602.4	0.629	SERPINC1	Antithrombin-III (short name: ATIII)	1969	52	1.01	58	20511	3+	1668.92	-0.031	18.5748	0.9961	K.GDDITMVLILPKPEK.S
34	1	sp|P01008|ANT3_HUMAN	52602.4	0.629	SERPINC1	Antithrombin-III (short name: ATIII)	1969	52	1.01	58	20655	2+	1430.79	-0.024	16.774	0.9999	R.VAEGTQVLELPFK.G
34	1	sp|P01008|ANT3_HUMAN	52602.4	0.629	SERPINC1	Antithrombin-III (short name: ATIII)	1969	52	1.01	58	20665	2+	1668.92	-0.03	17.9757	1	K.GDDITMVLILPKPEK.S
34	1	sp|P01008|ANT3_HUMAN	52602.4	0.629	SERPINC1	Antithrombin-III (short name: ATIII)	1969	52	1.01	58	20687	3+	1668.92	-0.03	17.9757	0.9997	K.GDDITMVLILPKPEK.S
34	1	sp|P01008|ANT3_HUMAN	52602.4	0.629	SERPINC1	Antithrombin-III (short name: ATIII)	1969	52	1.01	58	20843	2+	1668.92	-0.03	17.9757	0.9999	K.GDDITMVLILPKPEK.S
34	1	sp|P01008|ANT3_HUMAN	52602.4	0.629	SERPINC1	Antithrombin-III (short name: ATIII)	1969	52	1.01	58	20882	2+	2291.15	-0.038	16.5856	1	K.AFLEVNEEGSEAAASTAVVIAGR.S
34	1	sp|P01008|ANT3_HUMAN	52602.4	0.629	SERPINC1	Antithrombin-III (short name: ATIII)	1969	52	1.01	58	20887	3+	1668.92	-0.03	17.9757	0.9572	K.GDDITMVLILPKPEK.S
34	1	sp|P01008|ANT3_HUMAN	52602.4	0.629	SERPINC1	Antithrombin-III (short name: ATIII)	1969	52	1.01	58	20934	2+	1430.79	-1.004	2.79566	0.7418	R.VAEGTQVLELPFK.G
34	1	sp|P01008|ANT3_HUMAN	52602.4	0.629	SERPINC1	Antithrombin-III (short name: ATIII)	1969	52	1.01	58	21050	3+	2291.15	0.964	15.7126	1	K.AFLEVNEEGSEAAASTAVVIAGR.S
34	1	sp|P01008|ANT3_HUMAN	52602.4	0.629	SERPINC1	Antithrombin-III (short name: ATIII)	1969	52	1.01	58	21060	2+	2291.15	-0.04	17.4585	1	K.AFLEVNEEGSEAAASTAVVIAGR.S
34	1	sp|P01008|ANT3_HUMAN	52602.4	0.629	SERPINC1	Antithrombin-III (short name: ATIII)	1969	52	1.01	58	21225	3+	2291.15	-0.04	17.4585	1	K.AFLEVNEEGSEAAASTAVVIAGR.S
34	1	sp|P01008|ANT3_HUMAN	52602.4	0.629	SERPINC1	Antithrombin-III (short name: ATIII)	1969	52	1.01	58	21237	2+	2291.15	-0.04	17.4585	1	K.AFLEVNEEGSEAAASTAVVIAGR.S
34	1	sp|P01008|ANT3_HUMAN	52602.4	0.629	SERPINC1	Antithrombin-III (short name: ATIII)	1969	52	1.01	58	21401	3+	2291.15	-0.041	17.8949	1	K.AFLEVNEEGSEAAASTAVVIAGR.S
34	1	sp|P01008|ANT3_HUMAN	52602.4	0.629	SERPINC1	Antithrombin-III (short name: ATIII)	1969	52	1.01	58	21414	2+	2291.15	-0.039	17.022	1	K.AFLEVNEEGSEAAASTAVVIAGR.S
34	1	sp|P01008|ANT3_HUMAN	52602.4	0.629	SERPINC1	Antithrombin-III (short name: ATIII)	1969	52	1.01	58	21578	2+	2291.15	-0.039	17.022	1	K.AFLEVNEEGSEAAASTAVVIAGR.S
34	1	sp|P01008|ANT3_HUMAN	52602.4	0.629	SERPINC1	Antithrombin-III (short name: ATIII)	1969	52	1.01	58	21646	3+	2291.15	-0.04	17.4585	1	K.AFLEVNEEGSEAAASTAVVIAGR.S
34	1	sp|P01008|ANT3_HUMAN	52602.4	0.629	SERPINC1	Antithrombin-III (short name: ATIII)	1969	52	1.01	58	21755	2+	2291.15	-0.037	16.1491	1	K.AFLEVNEEGSEAAASTAVVIAGR.S
34	1	sp|P01008|ANT3_HUMAN	52602.4	0.629	SERPINC1	Antithrombin-III (short name: ATIII)	1969	52	1.01	58	21819	3+	2291.15	-0.04	17.4585	1	K.AFLEVNEEGSEAAASTAVVIAGR.S
34	1	sp|P01008|ANT3_HUMAN	52602.4	0.629	SERPINC1	Antithrombin-III (short name: ATIII)	1969	52	1.01	58	21995	3+	2291.15	-0.04	17.4585	1	K.AFLEVNEEGSEAAASTAVVIAGR.S
34	1	sp|P01008|ANT3_HUMAN	52602.4	0.629	SERPINC1	Antithrombin-III (short name: ATIII)	1969	52	1.01	58	22040	2+	2291.15	-1.236	103.005	0.978	K.AFLEVNEEGSEAAASTAVVIAGR.S
34	1	sp|P01008|ANT3_HUMAN	52602.4	0.629	SERPINC1	Antithrombin-III (short name: ATIII)	1969	52	1.01	58	22228	3+	2291.15	-0.042	18.3314	1	K.AFLEVNEEGSEAAASTAVVIAGR.S
34	1	sp|P01008|ANT3_HUMAN	52602.4	0.629	SERPINC1	Antithrombin-III (short name: ATIII)	1969	52	1.01	58	22396	3+	2291.15	-0.04	17.4585	1	K.AFLEVNEEGSEAAASTAVVIAGR.S
34	1	sp|P01008|ANT3_HUMAN	52602.4	0.629	SERPINC1	Antithrombin-III (short name: ATIII)	1969	52	1.01	58	22398	2+	2291.15	-0.043	18.7679	1	K.AFLEVNEEGSEAAASTAVVIAGR.S
34	1	sp|P01008|ANT3_HUMAN	52602.4	0.629	SERPINC1	Antithrombin-III (short name: ATIII)	1969	52	1.01	58	22568	3+	2291.15	-0.04	17.4585	1	K.AFLEVNEEGSEAAASTAVVIAGR.S
34	1	sp|P01008|ANT3_HUMAN	52602.4	0.629	SERPINC1	Antithrombin-III (short name: ATIII)	1969	52	1.01	58	22570	2+	2291.15	-0.039	17.022	1	K.AFLEVNEEGSEAAASTAVVIAGR.S
34	1	sp|P01008|ANT3_HUMAN	52602.4	0.629	SERPINC1	Antithrombin-III (short name: ATIII)	1969	52	1.01	58	22734	2+	2291.15	-0.038	16.5856	1	K.AFLEVNEEGSEAAASTAVVIAGR.S
34	1	sp|P01008|ANT3_HUMAN	52602.4	0.629	SERPINC1	Antithrombin-III (short name: ATIII)	1969	52	1.01	58	22850	2+	1864.9	1.973	14.478	0.9995	K.EQLQDM"GLVDLFSPEK.S
34	1	sp|P01008|ANT3_HUMAN	52602.4	0.629	SERPINC1	Antithrombin-III (short name: ATIII)	1969	52	1.01	58	22864	3+	2291.15	-0.113	49.3202	0.9553	K.AFLEVNEEGSEAAASTAVVIAGR.S
34	1	sp|P01008|ANT3_HUMAN	52602.4	0.629	SERPINC1	Antithrombin-III (short name: ATIII)	1969	52	1.01	58	22909	2+	2291.15	-0.041	17.8949	1	K.AFLEVNEEGSEAAASTAVVIAGR.S
34	1	sp|P01008|ANT3_HUMAN	52602.4	0.629	SERPINC1	Antithrombin-III (short name: ATIII)	1969	52	1.01	58	23009	2+	1864.9	-0.032	17.1591	0.9998	K.EQLQDM"GLVDLFSPEK.S
34	1	sp|P01008|ANT3_HUMAN	52602.4	0.629	SERPINC1	Antithrombin-III (short name: ATIII)	1969	52	1.01	58	23043	3+	2291.15	-0.038	16.5856	1	K.AFLEVNEEGSEAAASTAVVIAGR.S
34	1	sp|P01008|ANT3_HUMAN	52602.4	0.629	SERPINC1	Antithrombin-III (short name: ATIII)	1969	52	1.01	58	23108	2+	2291.15	-0.04	17.4585	1	K.AFLEVNEEGSEAAASTAVVIAGR.S
34	1	sp|P01008|ANT3_HUMAN	52602.4	0.629	SERPINC1	Antithrombin-III (short name: ATIII)	1969	52	1.01	58	23207	3+	2291.15	-0.042	18.3314	1	K.AFLEVNEEGSEAAASTAVVIAGR.S
34	1	sp|P01008|ANT3_HUMAN	52602.4	0.629	SERPINC1	Antithrombin-III (short name: ATIII)	1969	52	1.01	58	23404	2+	1389.76	-0.024	17.2692	0.9996	R.EVPLNTIIFMGR.V
34	1	sp|P01008|ANT3_HUMAN	52602.4	0.629	SERPINC1	Antithrombin-III (short name: ATIII)	1969	52	1.01	58	23466	3+	1389.76	-0.023	16.5497	0.9838	R.EVPLNTIIFMGR.V
34	1	sp|P01008|ANT3_HUMAN	52602.4	0.629	SERPINC1	Antithrombin-III (short name: ATIII)	1969	52	1.01	58	23580	2+	1389.76	-0.025	17.9888	0.9999	R.EVPLNTIIFMGR.V
34	1	sp|P01008|ANT3_HUMAN	52602.4	0.629	SERPINC1	Antithrombin-III (short name: ATIII)	1969	52	1.01	58	23810	2+	2291.15	-0.055	24.0054	1	K.AFLEVNEEGSEAAASTAVVIAGR.S
34	1	sp|P01008|ANT3_HUMAN	52602.4	0.629	SERPINC1	Antithrombin-III (short name: ATIII)	1969	52	1.01	58	23911	3+	2291.15	-0.056	24.4419	0.9996	K.AFLEVNEEGSEAAASTAVVIAGR.S
34	1	sp|P01008|ANT3_HUMAN	52602.4	0.629	SERPINC1	Antithrombin-III (short name: ATIII)	1969	52	1.01	58	23976	2+	2291.15	-0.053	23.1325	1	K.AFLEVNEEGSEAAASTAVVIAGR.S
34	1	sp|P01008|ANT3_HUMAN	52602.4	0.629	SERPINC1	Antithrombin-III (short name: ATIII)	1969	52	1.01	58	24075	3+	2291.15	-0.049	21.3866	0.9999	K.AFLEVNEEGSEAAASTAVVIAGR.S
34	1	sp|P01008|ANT3_HUMAN	52602.4	0.629	SERPINC1	Antithrombin-III (short name: ATIII)	1969	52	1.01	58	24155	2+	2291.15	-0.043	18.7679	1	K.AFLEVNEEGSEAAASTAVVIAGR.S
34	1	sp|P01008|ANT3_HUMAN	52602.4	0.629	SERPINC1	Antithrombin-III (short name: ATIII)	1969	52	1.01	58	24255	3+	2291.15	0.934	28.8065	0.9799	K.AFLEVNEEGSEAAASTAVVIAGR.S
34	1	sp|P01008|ANT3_HUMAN	52602.4	0.629	SERPINC1	Antithrombin-III (short name: ATIII)	1969	52	1.01	58	24330	2+	2291.15	-0.045	19.6408	1	K.AFLEVNEEGSEAAASTAVVIAGR.S
34	1	sp|P01008|ANT3_HUMAN	52602.4	0.629	SERPINC1	Antithrombin-III (short name: ATIII)	1969	52	1.01	58	24431	3+	2291.15	-0.042	18.3314	0.9999	K.AFLEVNEEGSEAAASTAVVIAGR.S
34	1	sp|P01008|ANT3_HUMAN	52602.4	0.629	SERPINC1	Antithrombin-III (short name: ATIII)	1969	52	1.01	58	24549	2+	2291.15	-0.039	17.022	1	K.AFLEVNEEGSEAAASTAVVIAGR.S
34	1	sp|P01008|ANT3_HUMAN	52602.4	0.629	SERPINC1	Antithrombin-III (short name: ATIII)	1969	52	1.01	58	24616	3+	2291.15	-0.04	17.4585	1	K.AFLEVNEEGSEAAASTAVVIAGR.S
34	1	sp|P01008|ANT3_HUMAN	52602.4	0.629	SERPINC1	Antithrombin-III (short name: ATIII)	1969	52	1.01	58	24712	2+	2291.15	-0.04	17.4585	1	K.AFLEVNEEGSEAAASTAVVIAGR.S
34	1	sp|P01008|ANT3_HUMAN	52602.4	0.629	SERPINC1	Antithrombin-III (short name: ATIII)	1969	52	1.01	58	24800	3+	2291.15	-0.039	17.022	1	K.AFLEVNEEGSEAAASTAVVIAGR.S
34	1	sp|P01008|ANT3_HUMAN	52602.4	0.629	SERPINC1	Antithrombin-III (short name: ATIII)	1969	52	1.01	58	24939	2+	2291.15	-0.055	24.0054	1	K.AFLEVNEEGSEAAASTAVVIAGR.S
34	1	sp|P01008|ANT3_HUMAN	52602.4	0.629	SERPINC1	Antithrombin-III (short name: ATIII)	1969	52	1.01	58	24978	3+	2291.15	-0.041	17.8949	0.9997	K.AFLEVNEEGSEAAASTAVVIAGR.S
34	1	sp|P01008|ANT3_HUMAN	52602.4	0.629	SERPINC1	Antithrombin-III (short name: ATIII)	1969	52	1.01	58	25156	3+	2291.15	-0.043	18.7679	0.9991	K.AFLEVNEEGSEAAASTAVVIAGR.S
34	1	sp|P01008|ANT3_HUMAN	52602.4	0.629	SERPINC1	Antithrombin-III (short name: ATIII)	1969	52	1.01	58	25274	2+	2291.15	0.962	16.5856	1	K.AFLEVNEEGSEAAASTAVVIAGR.S
34	1	sp|P01008|ANT3_HUMAN	52602.4	0.629	SERPINC1	Antithrombin-III (short name: ATIII)	1969	52	1.01	58	25429	3+	2291.15	-0.041	17.8949	1	K.AFLEVNEEGSEAAASTAVVIAGR.S
34	1	sp|P01008|ANT3_HUMAN	52602.4	0.629	SERPINC1	Antithrombin-III (short name: ATIII)	1969	52	1.01	58	25438	2+	2291.15	-0.052	22.696	1	K.AFLEVNEEGSEAAASTAVVIAGR.S
34	1	sp|P01008|ANT3_HUMAN	52602.4	0.629	SERPINC1	Antithrombin-III (short name: ATIII)	1969	52	1.01	58	25548	3+	1848.9	-0.033	17.8484	1	K.EQLQDMGLVDLFSPEK.S
34	1	sp|P01008|ANT3_HUMAN	52602.4	0.629	SERPINC1	Antithrombin-III (short name: ATIII)	1969	52	1.01	58	25581	2+	1848.9	-0.033	17.8484	1	K.EQLQDMGLVDLFSPEK.S
34	1	sp|P01008|ANT3_HUMAN	52602.4	0.629	SERPINC1	Antithrombin-III (short name: ATIII)	1969	52	1.01	58	25725	3+	1848.9	-0.036	19.471	1	K.EQLQDMGLVDLFSPEK.S
34	1	sp|P01008|ANT3_HUMAN	52602.4	0.629	SERPINC1	Antithrombin-III (short name: ATIII)	1969	52	1.01	58	25772	2+	2291.15	-0.038	16.5856	1	K.AFLEVNEEGSEAAASTAVVIAGR.S
34	1	sp|P01008|ANT3_HUMAN	52602.4	0.629	SERPINC1	Antithrombin-III (short name: ATIII)	1969	52	1.01	58	25807	3+	2291.15	0.964	15.7126	1	K.AFLEVNEEGSEAAASTAVVIAGR.S
34	1	sp|P01008|ANT3_HUMAN	52602.4	0.629	SERPINC1	Antithrombin-III (short name: ATIII)	1969	52	1.01	58	25936	2+	2291.15	-0.035	15.2762	1	K.AFLEVNEEGSEAAASTAVVIAGR.S
34	1	sp|P01008|ANT3_HUMAN	52602.4	0.629	SERPINC1	Antithrombin-III (short name: ATIII)	1969	52	1.01	58	25969	3+	2291.15	-0.04	17.4585	1	K.AFLEVNEEGSEAAASTAVVIAGR.S
34	1	sp|P01008|ANT3_HUMAN	52602.4	0.629	SERPINC1	Antithrombin-III (short name: ATIII)	1969	52	1.01	58	26100	2+	2291.15	-0.037	16.1491	1	K.AFLEVNEEGSEAAASTAVVIAGR.S
34	1	sp|P01008|ANT3_HUMAN	52602.4	0.629	SERPINC1	Antithrombin-III (short name: ATIII)	1969	52	1.01	58	26135	3+	2291.15	-0.044	19.2043	1	K.AFLEVNEEGSEAAASTAVVIAGR.S
34	1	sp|P01008|ANT3_HUMAN	52602.4	0.629	SERPINC1	Antithrombin-III (short name: ATIII)	1969	52	1.01	58	26267	2+	2291.15	-0.039	17.022	1	K.AFLEVNEEGSEAAASTAVVIAGR.S
34	1	sp|P01008|ANT3_HUMAN	52602.4	0.629	SERPINC1	Antithrombin-III (short name: ATIII)	1969	52	1.01	58	26299	3+	2291.15	-0.038	16.5856	1	K.AFLEVNEEGSEAAASTAVVIAGR.S
34	1	sp|P01008|ANT3_HUMAN	52602.4	0.629	SERPINC1	Antithrombin-III (short name: ATIII)	1969	52	1.01	58	26432	2+	2291.15	-0.04	17.4585	1	K.AFLEVNEEGSEAAASTAVVIAGR.S
34	1	sp|P01008|ANT3_HUMAN	52602.4	0.629	SERPINC1	Antithrombin-III (short name: ATIII)	1969	52	1.01	58	26463	3+	2291.15	-0.041	17.8949	1	K.AFLEVNEEGSEAAASTAVVIAGR.S
34	1	sp|P01008|ANT3_HUMAN	52602.4	0.629	SERPINC1	Antithrombin-III (short name: ATIII)	1969	52	1.01	58	26500	3+	3080.7	-0.042	13.6333	0.9987	R.VAEGTQVLELPFKGDDITMVLILPKPEK.S
34	1	sp|P01008|ANT3_HUMAN	52602.4	0.629	SERPINC1	Antithrombin-III (short name: ATIII)	1969	52	1.01	58	26594	2+	2291.15	0.962	16.5856	1	K.AFLEVNEEGSEAAASTAVVIAGR.S
34	1	sp|P01008|ANT3_HUMAN	52602.4	0.629	SERPINC1	Antithrombin-III (short name: ATIII)	1969	52	1.01	58	26627	3+	2291.15	-0.041	17.8949	1	K.AFLEVNEEGSEAAASTAVVIAGR.S
34	1	sp|P01008|ANT3_HUMAN	52602.4	0.629	SERPINC1	Antithrombin-III (short name: ATIII)	1969	52	1.01	58	26836	2+	2291.15	-0.035	15.2762	1	K.AFLEVNEEGSEAAASTAVVIAGR.S
34	1	sp|P01008|ANT3_HUMAN	52602.4	0.629	SERPINC1	Antithrombin-III (short name: ATIII)	1969	52	1.01	58	26924	3+	2291.15	-0.051	22.2596	1	K.AFLEVNEEGSEAAASTAVVIAGR.S
34	1	sp|P01008|ANT3_HUMAN	52602.4	0.629	SERPINC1	Antithrombin-III (short name: ATIII)	1969	52	1.01	58	27050	2+	2291.15	-0.042	18.3314	1	K.AFLEVNEEGSEAAASTAVVIAGR.S
34	1	sp|P01008|ANT3_HUMAN	52602.4	0.629	SERPINC1	Antithrombin-III (short name: ATIII)	1969	52	1.01	58	27088	3+	2291.15	-0.041	17.8949	1	K.AFLEVNEEGSEAAASTAVVIAGR.S
34	1	sp|P01008|ANT3_HUMAN	52602.4	0.629	SERPINC1	Antithrombin-III (short name: ATIII)	1969	52	1.01	58	27214	2+	2291.15	-0.041	17.8949	1	K.AFLEVNEEGSEAAASTAVVIAGR.S
34	1	sp|P01008|ANT3_HUMAN	52602.4	0.629	SERPINC1	Antithrombin-III (short name: ATIII)	1969	52	1.01	58	27288	3+	2291.15	-0.041	17.8949	1	K.AFLEVNEEGSEAAASTAVVIAGR.S
34	1	sp|P01008|ANT3_HUMAN	52602.4	0.629	SERPINC1	Antithrombin-III (short name: ATIII)	1969	52	1.01	58	27452	3+	2291.15	-0.036	15.7126	0.9937	K.AFLEVNEEGSEAAASTAVVIAGR.S
34	1	sp|P01008|ANT3_HUMAN	52602.4	0.629	SERPINC1	Antithrombin-III (short name: ATIII)	1969	52	1.01	58	27465	2+	2291.15	-0.042	18.3314	1	K.AFLEVNEEGSEAAASTAVVIAGR.S
34	1	sp|P01008|ANT3_HUMAN	52602.4	0.629	SERPINC1	Antithrombin-III (short name: ATIII)	1969	52	1.01	58	27618	3+	2291.15	-0.038	16.5856	1	K.AFLEVNEEGSEAAASTAVVIAGR.S
34	1	sp|P01008|ANT3_HUMAN	52602.4	0.629	SERPINC1	Antithrombin-III (short name: ATIII)	1969	52	1.01	58	27629	2+	2291.15	-0.034	14.8397	1	K.AFLEVNEEGSEAAASTAVVIAGR.S
34	1	sp|P01008|ANT3_HUMAN	52602.4	0.629	SERPINC1	Antithrombin-III (short name: ATIII)	1969	52	1.01	58	27786	3+	2291.15	-0.04	17.4585	1	K.AFLEVNEEGSEAAASTAVVIAGR.S
34	1	sp|P01008|ANT3_HUMAN	52602.4	0.629	SERPINC1	Antithrombin-III (short name: ATIII)	1969	52	1.01	58	27792	2+	2291.15	-0.039	17.022	1	K.AFLEVNEEGSEAAASTAVVIAGR.S
34	1	sp|P01008|ANT3_HUMAN	52602.4	0.629	SERPINC1	Antithrombin-III (short name: ATIII)	1969	52	1.01	58	27948	3+	2291.15	-0.037	16.1491	0.9999	K.AFLEVNEEGSEAAASTAVVIAGR.S
34	1	sp|P01008|ANT3_HUMAN	52602.4	0.629	SERPINC1	Antithrombin-III (short name: ATIII)	1969	52	1.01	58	27959	2+	2291.15	-0.043	18.7679	1	K.AFLEVNEEGSEAAASTAVVIAGR.S
34	1	sp|P01008|ANT3_HUMAN	52602.4	0.629	SERPINC1	Antithrombin-III (short name: ATIII)	1969	52	1.01	58	28027	2+	2315.12	-0.046	19.8694	1	K.NDNDNIFLSPLSISTAFAM"TK.L
34	1	sp|P01008|ANT3_HUMAN	52602.4	0.629	SERPINC1	Antithrombin-III (short name: ATIII)	1969	52	1.01	58	28136	2+	2291.15	-0.052	22.696	1	K.AFLEVNEEGSEAAASTAVVIAGR.S
34	1	sp|P01008|ANT3_HUMAN	52602.4	0.629	SERPINC1	Antithrombin-III (short name: ATIII)	1969	52	1.01	58	28575	3+	2291.15	-0.039	17.022	0.9998	K.AFLEVNEEGSEAAASTAVVIAGR.S
34	1	sp|P01008|ANT3_HUMAN	52602.4	0.629	SERPINC1	Antithrombin-III (short name: ATIII)	1969	52	1.01	58	28739	3+	2291.15	-0.035	15.2762	1	K.AFLEVNEEGSEAAASTAVVIAGR.S
34	1	sp|P01008|ANT3_HUMAN	52602.4	0.629	SERPINC1	Antithrombin-III (short name: ATIII)	1969	52	1.01	58	28905	3+	2291.15	-0.037	16.1491	1	K.AFLEVNEEGSEAAASTAVVIAGR.S
34	1	sp|P01008|ANT3_HUMAN	52602.4	0.629	SERPINC1	Antithrombin-III (short name: ATIII)	1969	52	1.01	58	29069	3+	2291.15	-0.041	17.8949	1	K.AFLEVNEEGSEAAASTAVVIAGR.S
34	1	sp|P01008|ANT3_HUMAN	52602.4	0.629	SERPINC1	Antithrombin-III (short name: ATIII)	1969	52	1.01	58	29126	2+	2291.15	-0.04	17.4585	1	K.AFLEVNEEGSEAAASTAVVIAGR.S
34	1	sp|P01008|ANT3_HUMAN	52602.4	0.629	SERPINC1	Antithrombin-III (short name: ATIII)	1969	52	1.01	58	29234	3+	2291.15	-0.036	15.7126	1	K.AFLEVNEEGSEAAASTAVVIAGR.S
34	1	sp|P01008|ANT3_HUMAN	52602.4	0.629	SERPINC1	Antithrombin-III (short name: ATIII)	1969	52	1.01	58	29380	2+	2291.15	-0.042	18.3314	1	K.AFLEVNEEGSEAAASTAVVIAGR.S
34	1	sp|P01008|ANT3_HUMAN	52602.4	0.629	SERPINC1	Antithrombin-III (short name: ATIII)	1969	52	1.01	58	29400	3+	2291.15	-0.037	16.1491	1	K.AFLEVNEEGSEAAASTAVVIAGR.S
34	1	sp|P01008|ANT3_HUMAN	52602.4	0.629	SERPINC1	Antithrombin-III (short name: ATIII)	1969	52	1.01	58	29500	2+	2299.13	0.966	14.7882	1	K.NDNDNIFLSPLSISTAFAMTK.L
34	1	sp|P01008|ANT3_HUMAN	52602.4	0.629	SERPINC1	Antithrombin-III (short name: ATIII)	1969	52	1.01	58	29543	2+	2291.15	-0.039	17.022	1	K.AFLEVNEEGSEAAASTAVVIAGR.S
34	1	sp|P01008|ANT3_HUMAN	52602.4	0.629	SERPINC1	Antithrombin-III (short name: ATIII)	1969	52	1.01	58	29564	3+	2291.15	-0.037	16.1491	0.9738	K.AFLEVNEEGSEAAASTAVVIAGR.S
34	1	sp|P01008|ANT3_HUMAN	52602.4	0.629	SERPINC1	Antithrombin-III (short name: ATIII)	1969	52	1.01	58	29642	3+	2299.13	-0.038	16.528	1	K.NDNDNIFLSPLSISTAFAMTK.L
34	1	sp|P01008|ANT3_HUMAN	52602.4	0.629	SERPINC1	Antithrombin-III (short name: ATIII)	1969	52	1.01	58	29662	2+	2299.13	-0.039	16.963	1	K.NDNDNIFLSPLSISTAFAMTK.L
34	1	sp|P01008|ANT3_HUMAN	52602.4	0.629	SERPINC1	Antithrombin-III (short name: ATIII)	1969	52	1.01	58	29709	2+	2291.15	-0.044	19.2043	1	K.AFLEVNEEGSEAAASTAVVIAGR.S
34	1	sp|P01008|ANT3_HUMAN	52602.4	0.629	SERPINC1	Antithrombin-III (short name: ATIII)	1969	52	1.01	58	29731	3+	2291.15	-0.038	16.5856	0.9999	K.AFLEVNEEGSEAAASTAVVIAGR.S
34	1	sp|P01008|ANT3_HUMAN	52602.4	0.629	SERPINC1	Antithrombin-III (short name: ATIII)	1969	52	1.01	58	29878	2+	2299.13	0.969	13.4834	0.9574	K.NDNDNIFLSPLSISTAFAMTK.L
34	1	sp|P01008|ANT3_HUMAN	52602.4	0.629	SERPINC1	Antithrombin-III (short name: ATIII)	1969	52	1.01	58	29886	2+	2291.15	-0.043	18.7679	1	K.AFLEVNEEGSEAAASTAVVIAGR.S
34	1	sp|P01008|ANT3_HUMAN	52602.4	0.629	SERPINC1	Antithrombin-III (short name: ATIII)	1969	52	1.01	58	29897	3+	2291.15	-0.037	16.1491	1	K.AFLEVNEEGSEAAASTAVVIAGR.S
34	1	sp|P01008|ANT3_HUMAN	52602.4	0.629	SERPINC1	Antithrombin-III (short name: ATIII)	1969	52	1.01	58	30049	2+	2291.15	-0.035	15.2762	1	K.AFLEVNEEGSEAAASTAVVIAGR.S
34	1	sp|P01008|ANT3_HUMAN	52602.4	0.629	SERPINC1	Antithrombin-III (short name: ATIII)	1969	52	1.01	58	30059	3+	2291.15	-0.036	15.7126	0.9996	K.AFLEVNEEGSEAAASTAVVIAGR.S
34	1	sp|P01008|ANT3_HUMAN	52602.4	0.629	SERPINC1	Antithrombin-III (short name: ATIII)	1969	52	1.01	58	30578	3+	2291.15	1.954	20.0772	1	K.AFLEVNEEGSEAAASTAVVIAGR.S
34	1	sp|P01008|ANT3_HUMAN	52602.4	0.629	SERPINC1	Antithrombin-III (short name: ATIII)	1969	52	1.01	58	30911	3+	2291.15	1.954	20.0772	0.9946	K.AFLEVNEEGSEAAASTAVVIAGR.S
34	1	sp|P01008|ANT3_HUMAN	52602.4	0.629	SERPINC1	Antithrombin-III (short name: ATIII)	1969	52	1.01	58	31083	3+	2291.15	-0.037	16.1491	1	K.AFLEVNEEGSEAAASTAVVIAGR.S
34	1	sp|P01008|ANT3_HUMAN	52602.4	0.629	SERPINC1	Antithrombin-III (short name: ATIII)	1969	52	1.01	58	31413	3+	2291.15	-0.041	17.8949	1	K.AFLEVNEEGSEAAASTAVVIAGR.S
34	1	sp|P01008|ANT3_HUMAN	52602.4	0.629	SERPINC1	Antithrombin-III (short name: ATIII)	1969	52	1.01	58	31574	3+	2291.15	-0.04	17.4585	0.9999	K.AFLEVNEEGSEAAASTAVVIAGR.S
34	1	sp|P01008|ANT3_HUMAN	52602.4	0.629	SERPINC1	Antithrombin-III (short name: ATIII)	1969	52	1.01	58	31616	2+	2291.15	-0.04	17.4585	1	K.AFLEVNEEGSEAAASTAVVIAGR.S
34	1	sp|P01008|ANT3_HUMAN	52602.4	0.629	SERPINC1	Antithrombin-III (short name: ATIII)	1969	52	1.01	58	31733	3+	2291.15	-0.037	16.1491	0.9999	K.AFLEVNEEGSEAAASTAVVIAGR.S
34	1	sp|P01008|ANT3_HUMAN	52602.4	0.629	SERPINC1	Antithrombin-III (short name: ATIII)	1969	52	1.01	58	31794	2+	2291.15	-0.041	17.8949	1	K.AFLEVNEEGSEAAASTAVVIAGR.S
34	1	sp|P01008|ANT3_HUMAN	52602.4	0.629	SERPINC1	Antithrombin-III (short name: ATIII)	1969	52	1.01	58	31953	2+	2291.15	-0.042	18.3314	1	K.AFLEVNEEGSEAAASTAVVIAGR.S
34	1	sp|P01008|ANT3_HUMAN	52602.4	0.629	SERPINC1	Antithrombin-III (short name: ATIII)	1969	52	1.01	58	32062	3+	2291.15	-0.035	15.2762	1	K.AFLEVNEEGSEAAASTAVVIAGR.S
34	1	sp|P01008|ANT3_HUMAN	52602.4	0.629	SERPINC1	Antithrombin-III (short name: ATIII)	1969	52	1.01	58	32118	2+	2291.15	-0.037	16.1491	1	K.AFLEVNEEGSEAAASTAVVIAGR.S
34	1	sp|P01008|ANT3_HUMAN	52602.4	0.629	SERPINC1	Antithrombin-III (short name: ATIII)	1969	52	1.01	58	32228	3+	2291.15	-0.035	15.2762	1	K.AFLEVNEEGSEAAASTAVVIAGR.S
34	1	sp|P01008|ANT3_HUMAN	52602.4	0.629	SERPINC1	Antithrombin-III (short name: ATIII)	1969	52	1.01	58	32273	2+	2291.15	-0.038	16.5856	1	K.AFLEVNEEGSEAAASTAVVIAGR.S
34	1	sp|P01008|ANT3_HUMAN	52602.4	0.629	SERPINC1	Antithrombin-III (short name: ATIII)	1969	52	1.01	58	32631	2+	2291.15	-0.037	16.1491	1	K.AFLEVNEEGSEAAASTAVVIAGR.S
34	1	sp|P01008|ANT3_HUMAN	52602.4	0.629	SERPINC1	Antithrombin-III (short name: ATIII)	1969	52	1.01	58	33027	3+	2291.15	-0.033	14.4032	1	K.AFLEVNEEGSEAAASTAVVIAGR.S
34	1	sp|P01008|ANT3_HUMAN	52602.4	0.629	SERPINC1	Antithrombin-III (short name: ATIII)	1969	52	1.01	58	33073	2+	2291.15	-0.044	19.2043	1	K.AFLEVNEEGSEAAASTAVVIAGR.S
34	1	sp|P01008|ANT3_HUMAN	52602.4	0.629	SERPINC1	Antithrombin-III (short name: ATIII)	1969	52	1.01	58	33085	3+	2804.57	1.955	16.0452	0.9984	R.ITDVIPSEAINELTVLVLVNTIYFK.G
34	1	sp|P01008|ANT3_HUMAN	52602.4	0.629	SERPINC1	Antithrombin-III (short name: ATIII)	1969	52	1.01	58	33193	3+	2291.15	-0.039	17.022	1	K.AFLEVNEEGSEAAASTAVVIAGR.S
34	1	sp|P01008|ANT3_HUMAN	52602.4	0.629	SERPINC1	Antithrombin-III (short name: ATIII)	1969	52	1.01	58	33241	3+	2804.57	-0.053	18.8977	0.9916	R.ITDVIPSEAINELTVLVLVNTIYFK.G
34	1	sp|P01008|ANT3_HUMAN	52602.4	0.629	SERPINC1	Antithrombin-III (short name: ATIII)	1969	52	1.01	58	33272	2+	2291.15	-0.04	17.4585	1	K.AFLEVNEEGSEAAASTAVVIAGR.S
34	1	sp|P01008|ANT3_HUMAN	52602.4	0.629	SERPINC1	Antithrombin-III (short name: ATIII)	1969	52	1.01	58	33347	3+	2291.15	-0.04	17.4585	1	K.AFLEVNEEGSEAAASTAVVIAGR.S
34	1	sp|P01008|ANT3_HUMAN	52602.4	0.629	SERPINC1	Antithrombin-III (short name: ATIII)	1969	52	1.01	58	33437	2+	2291.15	-0.041	17.8949	1	K.AFLEVNEEGSEAAASTAVVIAGR.S
34	1	sp|P01008|ANT3_HUMAN	52602.4	0.629	SERPINC1	Antithrombin-III (short name: ATIII)	1969	52	1.01	58	33501	3+	2291.15	-0.039	17.022	1	K.AFLEVNEEGSEAAASTAVVIAGR.S
34	1	sp|P01008|ANT3_HUMAN	52602.4	0.629	SERPINC1	Antithrombin-III (short name: ATIII)	1969	52	1.01	58	33547	3+	2804.57	0.965	12.4796	0.9989	R.ITDVIPSEAINELTVLVLVNTIYFK.G
34	1	sp|P01008|ANT3_HUMAN	52602.4	0.629	SERPINC1	Antithrombin-III (short name: ATIII)	1969	52	1.01	58	33590	2+	2291.15	-0.041	17.8949	1	K.AFLEVNEEGSEAAASTAVVIAGR.S
34	1	sp|P01008|ANT3_HUMAN	52602.4	0.629	SERPINC1	Antithrombin-III (short name: ATIII)	1969	52	1.01	58	33655	3+	2291.15	0.964	15.7126	1	K.AFLEVNEEGSEAAASTAVVIAGR.S
34	1	sp|P01008|ANT3_HUMAN	52602.4	0.629	SERPINC1	Antithrombin-III (short name: ATIII)	1969	52	1.01	58	33701	3+	2804.57	-0.048	17.1149	0.9815	R.ITDVIPSEAINELTVLVLVNTIYFK.G
34	1	sp|P01008|ANT3_HUMAN	52602.4	0.629	SERPINC1	Antithrombin-III (short name: ATIII)	1969	52	1.01	58	33742	2+	2291.15	-0.04	17.4585	1	K.AFLEVNEEGSEAAASTAVVIAGR.S
34	1	sp|P01008|ANT3_HUMAN	52602.4	0.629	SERPINC1	Antithrombin-III (short name: ATIII)	1969	52	1.01	58	33809	3+	2291.15	-0.04	17.4585	1	K.AFLEVNEEGSEAAASTAVVIAGR.S
34	1	sp|P01008|ANT3_HUMAN	52602.4	0.629	SERPINC1	Antithrombin-III (short name: ATIII)	1969	52	1.01	58	33899	2+	2291.15	-0.038	16.5856	1	K.AFLEVNEEGSEAAASTAVVIAGR.S
34	1	sp|P01008|ANT3_HUMAN	52602.4	0.629	SERPINC1	Antithrombin-III (short name: ATIII)	1969	52	1.01	58	33963	3+	2291.15	-0.041	17.8949	1	K.AFLEVNEEGSEAAASTAVVIAGR.S
34	1	sp|P01008|ANT3_HUMAN	52602.4	0.629	SERPINC1	Antithrombin-III (short name: ATIII)	1969	52	1.01	58	34012	3+	2804.57	-0.054	19.2543	0.9995	R.ITDVIPSEAINELTVLVLVNTIYFK.G
34	1	sp|P01008|ANT3_HUMAN	52602.4	0.629	SERPINC1	Antithrombin-III (short name: ATIII)	1969	52	1.01	58	34054	2+	2291.15	-0.042	18.3314	1	K.AFLEVNEEGSEAAASTAVVIAGR.S
34	1	sp|P01008|ANT3_HUMAN	52602.4	0.629	SERPINC1	Antithrombin-III (short name: ATIII)	1969	52	1.01	58	34116	3+	2291.15	-0.042	18.3314	1	K.AFLEVNEEGSEAAASTAVVIAGR.S
34	1	sp|P01008|ANT3_HUMAN	52602.4	0.629	SERPINC1	Antithrombin-III (short name: ATIII)	1969	52	1.01	58	34165	3+	2804.57	-0.051	18.1846	0.8917	R.ITDVIPSEAINELTVLVLVNTIYFK.G
34	1	sp|P01008|ANT3_HUMAN	52602.4	0.629	SERPINC1	Antithrombin-III (short name: ATIII)	1969	52	1.01	58	34205	2+	2291.15	-0.041	17.8949	1	K.AFLEVNEEGSEAAASTAVVIAGR.S
34	1	sp|P01008|ANT3_HUMAN	52602.4	0.629	SERPINC1	Antithrombin-III (short name: ATIII)	1969	52	1.01	58	34271	3+	2291.15	-0.042	18.3314	1	K.AFLEVNEEGSEAAASTAVVIAGR.S
34	1	sp|P01008|ANT3_HUMAN	52602.4	0.629	SERPINC1	Antithrombin-III (short name: ATIII)	1969	52	1.01	58	34361	2+	2291.15	-0.038	16.5856	1	K.AFLEVNEEGSEAAASTAVVIAGR.S
34	1	sp|P01008|ANT3_HUMAN	52602.4	0.629	SERPINC1	Antithrombin-III (short name: ATIII)	1969	52	1.01	58	34425	3+	2291.15	-0.041	17.8949	1	K.AFLEVNEEGSEAAASTAVVIAGR.S
34	1	sp|P01008|ANT3_HUMAN	52602.4	0.629	SERPINC1	Antithrombin-III (short name: ATIII)	1969	52	1.01	58	34472	3+	2804.57	-0.043	15.3321	0.9999	R.ITDVIPSEAINELTVLVLVNTIYFK.G
34	1	sp|P01008|ANT3_HUMAN	52602.4	0.629	SERPINC1	Antithrombin-III (short name: ATIII)	1969	52	1.01	58	34513	2+	2291.15	-0.043	18.7679	1	K.AFLEVNEEGSEAAASTAVVIAGR.S
34	1	sp|P01008|ANT3_HUMAN	52602.4	0.629	SERPINC1	Antithrombin-III (short name: ATIII)	1969	52	1.01	58	34579	3+	2291.15	-0.042	18.3314	1	K.AFLEVNEEGSEAAASTAVVIAGR.S
34	1	sp|P01008|ANT3_HUMAN	52602.4	0.629	SERPINC1	Antithrombin-III (short name: ATIII)	1969	52	1.01	58	34667	2+	2291.15	-0.04	17.4585	1	K.AFLEVNEEGSEAAASTAVVIAGR.S
34	1	sp|P01008|ANT3_HUMAN	52602.4	0.629	SERPINC1	Antithrombin-III (short name: ATIII)	1969	52	1.01	58	34733	3+	2291.15	-0.042	18.3314	1	K.AFLEVNEEGSEAAASTAVVIAGR.S
34	1	sp|P01008|ANT3_HUMAN	52602.4	0.629	SERPINC1	Antithrombin-III (short name: ATIII)	1969	52	1.01	58	34821	2+	2291.15	-0.04	17.4585	1	K.AFLEVNEEGSEAAASTAVVIAGR.S
34	1	sp|P01008|ANT3_HUMAN	52602.4	0.629	SERPINC1	Antithrombin-III (short name: ATIII)	1969	52	1.01	58	34976	2+	2291.15	-0.044	19.2043	1	K.AFLEVNEEGSEAAASTAVVIAGR.S
34	1	sp|P01008|ANT3_HUMAN	52602.4	0.629	SERPINC1	Antithrombin-III (short name: ATIII)	1969	52	1.01	58	35041	3+	2291.15	-0.042	18.3314	1	K.AFLEVNEEGSEAAASTAVVIAGR.S
34	1	sp|P01008|ANT3_HUMAN	52602.4	0.629	SERPINC1	Antithrombin-III (short name: ATIII)	1969	52	1.01	58	35088	3+	2804.57	0.953	16.7584	0.9952	R.ITDVIPSEAINELTVLVLVNTIYFK.G
34	1	sp|P01008|ANT3_HUMAN	52602.4	0.629	SERPINC1	Antithrombin-III (short name: ATIII)	1969	52	1.01	58	35129	2+	2291.15	-0.041	17.8949	1	K.AFLEVNEEGSEAAASTAVVIAGR.S
34	1	sp|P01008|ANT3_HUMAN	52602.4	0.629	SERPINC1	Antithrombin-III (short name: ATIII)	1969	52	1.01	58	35195	3+	2291.15	-0.038	16.5856	1	K.AFLEVNEEGSEAAASTAVVIAGR.S
34	1	sp|P01008|ANT3_HUMAN	52602.4	0.629	SERPINC1	Antithrombin-III (short name: ATIII)	1969	52	1.01	58	35286	2+	2291.15	-0.044	19.2043	1	K.AFLEVNEEGSEAAASTAVVIAGR.S
34	1	sp|P01008|ANT3_HUMAN	52602.4	0.629	SERPINC1	Antithrombin-III (short name: ATIII)	1969	52	1.01	58	35454	2+	2291.15	-0.036	15.7126	1	K.AFLEVNEEGSEAAASTAVVIAGR.S
34	1	sp|P01008|ANT3_HUMAN	52602.4	0.629	SERPINC1	Antithrombin-III (short name: ATIII)	1969	52	1.01	58	7526	3+	1874.87	-0.033	17.6012	0.9992	K.ATEDEGSEQKIPEATNR.R
34	1	sp|P01008|ANT3_HUMAN	52602.4	0.629	SERPINC1	Antithrombin-III (short name: ATIII)	1969	52	1.01	58	7687	3+	1874.87	-0.034	18.1346	1	K.ATEDEGSEQKIPEATNR.R
34	1	sp|P01008|ANT3_HUMAN	52602.4	0.629	SERPINC1	Antithrombin-III (short name: ATIII)	1969	52	1.01	58	8531	2+	1780.68	-0.031	17.4091	1	K.ADGESCSASMM"YQEGK.F	1.41989e+06	1.25667e+06
34	1	sp|P01008|ANT3_HUMAN	52602.4	0.629	SERPINC1	Antithrombin-III (short name: ATIII)	1969	52	1.01	58	8533	2+	1783.7	-0.048	26.9103	1	K.ADGESC'SASMM"YQEGK.F
34	1	sp|P01008|ANT3_HUMAN	52602.4	0.629	SERPINC1	Antithrombin-III (short name: ATIII)	1969	52	1.01	58	9134	2+	1783.7	-0.048	26.9103	1	K.ADGESC'SASM"MYQEGK.F
34	1	sp|P01008|ANT3_HUMAN	52602.4	0.629	SERPINC1	Antithrombin-III (short name: ATIII)	1969	52	1.01	58	9158	2+	1780.68	-0.032	17.9706	1	K.ADGESCSASM"MYQEGK.F	1.78387e+06	1.6178e+06
34	1	sp|P01008|ANT3_HUMAN	52602.4	0.629	SERPINC1	Antithrombin-III (short name: ATIII)	1969	52	1.01	58	10361	2+	1126.66	-0.021	18.6392	0.9833	K.SKLPGIVAEGR.D
34	1	sp|P01008|ANT3_HUMAN	52602.4	0.629	SERPINC1	Antithrombin-III (short name: ATIII)	1969	52	1.01	58	10900	2+	1764.69	-0.028	15.8668	1	K.ADGESCSASMMYQEGK.F	22280562	22268204
34	1	sp|P01008|ANT3_HUMAN	52602.4	0.629	SERPINC1	Antithrombin-III (short name: ATIII)	1969	52	1.01	58	11067	2+	1764.69	0.966	19.2669	1	K.ADGESCSASMMYQEGK.F	22938488	22860688
34	1	sp|P01008|ANT3_HUMAN	52602.4	0.629	SERPINC1	Antithrombin-III (short name: ATIII)	1969	52	1.01	58	11076	2+	1767.71	0.967	18.6683	1	K.ADGESC'SASMMYQEGK.F	22291362	22321626
34	1	sp|P01008|ANT3_HUMAN	52602.4	0.629	SERPINC1	Antithrombin-III (short name: ATIII)	1969	52	1.01	58	11284	2+	1767.71	-0.033	18.6683	1	K.ADGESC'SASMMYQEGK.F	811887	859550
34	1	sp|P01008|ANT3_HUMAN	52602.4	0.629	SERPINC1	Antithrombin-III (short name: ATIII)	1969	52	1.01	58	11335	2+	1764.69	-0.029	16.4335	0.9997	K.ADGESCSASMMYQEGK.F	441107	438520
34	1	sp|P01008|ANT3_HUMAN	52602.4	0.629	SERPINC1	Antithrombin-III (short name: ATIII)	1969	52	1.01	58	11429	2+	911.531	-0.016	17.5529	1	K.LPGIVAEGR.D
34	1	sp|P01008|ANT3_HUMAN	52602.4	0.629	SERPINC1	Antithrombin-III (short name: ATIII)	1969	52	1.01	58	11593	2+	911.531	-0.017	18.6499	1	K.LPGIVAEGR.D
34	1	sp|P01008|ANT3_HUMAN	52602.4	0.629	SERPINC1	Antithrombin-III (short name: ATIII)	1969	52	1.01	58	11759	2+	911.531	-0.016	17.5529	1	K.LPGIVAEGR.D
34	1	sp|P01008|ANT3_HUMAN	52602.4	0.629	SERPINC1	Antithrombin-III (short name: ATIII)	1969	52	1.01	58	12188	2+	1799.7	0.957	23.8929	0.7051	K.ADGESC'SASM"M"YQEGK.F
34	1	sp|P01008|ANT3_HUMAN	52602.4	0.629	SERPINC1	Antithrombin-III (short name: ATIII)	1969	52	1.01	58	14056	2+	1309.61	-0.023	17.5625	1	R.DDLYVSDAFHK.A
34	1	sp|P01008|ANT3_HUMAN	52602.4	0.629	SERPINC1	Antithrombin-III (short name: ATIII)	1969	52	1.01	58	14112	3+	1309.61	-0.023	17.5625	0.6971	R.DDLYVSDAFHK.A
34	1	sp|P01008|ANT3_HUMAN	52602.4	0.629	SERPINC1	Antithrombin-III (short name: ATIII)	1969	52	1.01	58	14222	2+	1309.61	-0.023	17.5625	1	R.DDLYVSDAFHK.A
34	1	sp|P01008|ANT3_HUMAN	52602.4	0.629	SERPINC1	Antithrombin-III (short name: ATIII)	1969	52	1.01	58	14389	2+	1309.61	-0.013	9.92665	0.9996	R.DDLYVSDAFHK.A
34	1	sp|P01008|ANT3_HUMAN	52602.4	0.629	SERPINC1	Antithrombin-III (short name: ATIII)	1969	52	1.01	58	15722	2+	1528.74	-0.026	17.0074	1	R.FATTFYQHLADSK.N
34	1	sp|P01008|ANT3_HUMAN	52602.4	0.629	SERPINC1	Antithrombin-III (short name: ATIII)	1969	52	1.01	58	15827	3+	1528.74	-0.027	17.6616	0.9952	R.FATTFYQHLADSK.N
34	1	sp|P01008|ANT3_HUMAN	52602.4	0.629	SERPINC1	Antithrombin-III (short name: ATIII)	1969	52	1.01	58	15882	2+	1528.74	-0.027	17.6616	1	R.FATTFYQHLADSK.N
34	1	sp|P01008|ANT3_HUMAN	52602.4	0.629	SERPINC1	Antithrombin-III (short name: ATIII)	1969	52	1.01	58	15992	3+	1528.74	-0.028	18.3157	0.6898	R.FATTFYQHLADSK.N
34	1	sp|P01008|ANT3_HUMAN	52602.4	0.629	SERPINC1	Antithrombin-III (short name: ATIII)	1969	52	1.01	58	16052	2+	1528.74	-0.027	17.6616	1	R.FATTFYQHLADSK.N
34	1	sp|P01008|ANT3_HUMAN	52602.4	0.629	SERPINC1	Antithrombin-III (short name: ATIII)	1969	52	1.01	58	18152	3+	1684.92	-0.03	17.805	0.9999	K.GDDITM"VLILPKPEK.S
34	1	sp|P01008|ANT3_HUMAN	52602.4	0.629	SERPINC1	Antithrombin-III (short name: ATIII)	1969	52	1.01	58	18184	2+	1684.92	0.974	15.431	0.9725	K.GDDITM"VLILPKPEK.S
34	1	sp|P01008|ANT3_HUMAN	52602.4	0.629	SERPINC1	Antithrombin-III (short name: ATIII)	1969	52	1.01	58	18265	3+	1586.89	-0.03	18.9049	1	R.RVAEGTQVLELPFK.G
34	1	sp|P01008|ANT3_HUMAN	52602.4	0.629	SERPINC1	Antithrombin-III (short name: ATIII)	1969	52	1.01	58	18358	2+	1340.66	-0.023	17.1557	1	K.TSDQIHFFFAK.L
34	1	sp|P01008|ANT3_HUMAN	52602.4	0.629	SERPINC1	Antithrombin-III (short name: ATIII)	1969	52	1.01	58	18522	2+	1340.66	-0.023	17.1557	1	K.TSDQIHFFFAK.L
34	1	sp|P01008|ANT3_HUMAN	52602.4	0.629	SERPINC1	Antithrombin-III (short name: ATIII)	1969	52	1.01	58	19084	3+	1232.73	0.989	8.92331	0.9999	K.ANRPFLVFIR.E
34	1	sp|P01008|ANT3_HUMAN	52602.4	0.629	SERPINC1	Antithrombin-III (short name: ATIII)	1969	52	1.01	58	19193	2+	1232.73	-0.022	17.8466	0.9988	K.ANRPFLVFIR.E
34	1	sp|P01008|ANT3_HUMAN	52602.4	0.629	SERPINC1	Antithrombin-III (short name: ATIII)	1969	52	1.01	58	19249	3+	1232.73	-0.022	17.8466	1	K.ANRPFLVFIR.E
34	1	sp|P01008|ANT3_HUMAN	52602.4	0.629	SERPINC1	Antithrombin-III (short name: ATIII)	1969	52	1.01	58	20379	2+	1405.75	0.982	12.8045	0.9951	R.EVPLNTIIFM"GR.V
34	1	sp|P01008|ANT3_HUMAN	52602.4	0.629	SERPINC1	Antithrombin-III (short name: ATIII)	1969	52	1.01	58	20412	3+	1668.92	-0.031	18.5748	1	K.GDDITMVLILPKPEK.S
34	1	sp|P01008|ANT3_HUMAN	52602.4	0.629	SERPINC1	Antithrombin-III (short name: ATIII)	1969	52	1.01	58	20423	2+	1430.79	-0.024	16.774	1	R.VAEGTQVLELPFK.G
34	1	sp|P01008|ANT3_HUMAN	52602.4	0.629	SERPINC1	Antithrombin-III (short name: ATIII)	1969	52	1.01	58	20467	2+	1668.92	-0.03	17.9757	1	K.GDDITMVLILPKPEK.S
34	1	sp|P01008|ANT3_HUMAN	52602.4	0.629	SERPINC1	Antithrombin-III (short name: ATIII)	1969	52	1.01	58	20544	2+	1405.75	-0.025	17.7841	0.9995	R.EVPLNTIIFM"GR.V
34	1	sp|P01008|ANT3_HUMAN	52602.4	0.629	SERPINC1	Antithrombin-III (short name: ATIII)	1969	52	1.01	58	20577	3+	1668.92	-0.03	17.9757	1	K.GDDITMVLILPKPEK.S
34	1	sp|P01008|ANT3_HUMAN	52602.4	0.629	SERPINC1	Antithrombin-III (short name: ATIII)	1969	52	1.01	58	20633	2+	1668.92	-0.029	17.3765	1	K.GDDITMVLILPKPEK.S
34	1	sp|P01008|ANT3_HUMAN	52602.4	0.629	SERPINC1	Antithrombin-III (short name: ATIII)	1969	52	1.01	58	20728	2+	2291.15	0.959	17.8949	1	K.AFLEVNEEGSEAAASTAVVIAGR.S
34	1	sp|P01008|ANT3_HUMAN	52602.4	0.629	SERPINC1	Antithrombin-III (short name: ATIII)	1969	52	1.01	58	20830	3+	1668.92	-0.03	17.9757	0.8857	K.GDDITMVLILPKPEK.S
34	1	sp|P01008|ANT3_HUMAN	52602.4	0.629	SERPINC1	Antithrombin-III (short name: ATIII)	1969	52	1.01	58	20886	2+	2291.15	-0.039	17.022	1	K.AFLEVNEEGSEAAASTAVVIAGR.S
34	1	sp|P01008|ANT3_HUMAN	52602.4	0.629	SERPINC1	Antithrombin-III (short name: ATIII)	1969	52	1.01	58	20929	3+	2291.15	-0.041	17.8949	1	K.AFLEVNEEGSEAAASTAVVIAGR.S
34	1	sp|P01008|ANT3_HUMAN	52602.4	0.629	SERPINC1	Antithrombin-III (short name: ATIII)	1969	52	1.01	58	21025	3+	1668.92	-0.03	17.9757	0.9695	K.GDDITMVLILPKPEK.S
34	1	sp|P01008|ANT3_HUMAN	52602.4	0.629	SERPINC1	Antithrombin-III (short name: ATIII)	1969	52	1.01	58	21051	2+	2291.15	-0.039	17.022	1	K.AFLEVNEEGSEAAASTAVVIAGR.S
34	1	sp|P01008|ANT3_HUMAN	52602.4	0.629	SERPINC1	Antithrombin-III (short name: ATIII)	1969	52	1.01	58	21095	3+	2291.15	-0.041	17.8949	1	K.AFLEVNEEGSEAAASTAVVIAGR.S
34	1	sp|P01008|ANT3_HUMAN	52602.4	0.629	SERPINC1	Antithrombin-III (short name: ATIII)	1969	52	1.01	58	21217	2+	2291.15	-0.038	16.5856	1	K.AFLEVNEEGSEAAASTAVVIAGR.S
34	1	sp|P01008|ANT3_HUMAN	52602.4	0.629	SERPINC1	Antithrombin-III (short name: ATIII)	1969	52	1.01	58	21259	3+	2291.15	-0.042	18.3314	1	K.AFLEVNEEGSEAAASTAVVIAGR.S
34	1	sp|P01008|ANT3_HUMAN	52602.4	0.629	SERPINC1	Antithrombin-III (short name: ATIII)	1969	52	1.01	58	21381	2+	2291.15	-0.041	17.8949	1	K.AFLEVNEEGSEAAASTAVVIAGR.S
34	1	sp|P01008|ANT3_HUMAN	52602.4	0.629	SERPINC1	Antithrombin-III (short name: ATIII)	1969	52	1.01	58	21502	3+	2291.15	-0.041	17.8949	1	K.AFLEVNEEGSEAAASTAVVIAGR.S
34	1	sp|P01008|ANT3_HUMAN	52602.4	0.629	SERPINC1	Antithrombin-III (short name: ATIII)	1969	52	1.01	58	21548	2+	2291.15	-0.04	17.4585	1	K.AFLEVNEEGSEAAASTAVVIAGR.S
34	1	sp|P01008|ANT3_HUMAN	52602.4	0.629	SERPINC1	Antithrombin-III (short name: ATIII)	1969	52	1.01	58	21668	3+	2291.15	-0.04	17.4585	1	K.AFLEVNEEGSEAAASTAVVIAGR.S
34	1	sp|P01008|ANT3_HUMAN	52602.4	0.629	SERPINC1	Antithrombin-III (short name: ATIII)	1969	52	1.01	58	21831	3+	2291.15	-0.056	24.4419	0.9998	K.AFLEVNEEGSEAAASTAVVIAGR.S
34	1	sp|P01008|ANT3_HUMAN	52602.4	0.629	SERPINC1	Antithrombin-III (short name: ATIII)	1969	52	1.01	58	21975	2+	2291.15	-1.239	104.314	0.8456	K.AFLEVNEEGSEAAASTAVVIAGR.S
34	1	sp|P01008|ANT3_HUMAN	52602.4	0.629	SERPINC1	Antithrombin-III (short name: ATIII)	1969	52	1.01	58	21998	3+	2291.15	-0.026	11.348	1	K.AFLEVNEEGSEAAASTAVVIAGR.S
34	1	sp|P01008|ANT3_HUMAN	52602.4	0.629	SERPINC1	Antithrombin-III (short name: ATIII)	1969	52	1.01	58	22141	2+	2291.15	-0.043	18.7679	1	K.AFLEVNEEGSEAAASTAVVIAGR.S
34	1	sp|P01008|ANT3_HUMAN	52602.4	0.629	SERPINC1	Antithrombin-III (short name: ATIII)	1969	52	1.01	58	22162	3+	2291.15	-0.041	17.8949	1	K.AFLEVNEEGSEAAASTAVVIAGR.S
34	1	sp|P01008|ANT3_HUMAN	52602.4	0.629	SERPINC1	Antithrombin-III (short name: ATIII)	1969	52	1.01	58	22306	2+	2291.15	-0.041	17.8949	1	K.AFLEVNEEGSEAAASTAVVIAGR.S
34	1	sp|P01008|ANT3_HUMAN	52602.4	0.629	SERPINC1	Antithrombin-III (short name: ATIII)	1969	52	1.01	58	22327	3+	2291.15	-0.039	17.022	1	K.AFLEVNEEGSEAAASTAVVIAGR.S
34	1	sp|P01008|ANT3_HUMAN	52602.4	0.629	SERPINC1	Antithrombin-III (short name: ATIII)	1969	52	1.01	58	22469	2+	2291.15	-0.041	17.8949	1	K.AFLEVNEEGSEAAASTAVVIAGR.S
34	1	sp|P01008|ANT3_HUMAN	52602.4	0.629	SERPINC1	Antithrombin-III (short name: ATIII)	1969	52	1.01	58	22491	3+	2291.15	-0.04	17.4585	1	K.AFLEVNEEGSEAAASTAVVIAGR.S
34	1	sp|P01008|ANT3_HUMAN	52602.4	0.629	SERPINC1	Antithrombin-III (short name: ATIII)	1969	52	1.01	58	22603	2+	1864.9	-0.032	17.1591	1	K.EQLQDM"GLVDLFSPEK.S
34	1	sp|P01008|ANT3_HUMAN	52602.4	0.629	SERPINC1	Antithrombin-III (short name: ATIII)	1969	52	1.01	58	22636	2+	2291.15	-0.038	16.5856	1	K.AFLEVNEEGSEAAASTAVVIAGR.S
[truncated: 113,017 more rows]

## Sheet: BPH7_AAL
Group	Prob	Spectrum Ids	SequenceMass	AACoverage	BestGeneName	Description	Total Filtered Peptides	Unique Filtered Peptides	H2L Mean	Ratio Peps	Scan	Z	CalcMHPlus	dMass	FdMass (ppm)	PepProphet	Peptide	Light Area	Heavy Area
1	1	0	54678.3	0.024		(Bos taurus) 55 kDa protein	2	2			6054	2+	1517.68	-0.051	33.6038	0.9976	K.GEEQSLEQC'QHR.S
1	1	0	54678.3	0.024		(Bos taurus) 55 kDa protein	2	2			6073	2+	1514.66	-0.04	26.4085	0.9997	K.GEEQSLEQCQHR.S
2	1	0.0048	24409.5	0.251		SWISS-PROT:P00761|TRYP_PIG Trypsin - Sus scrofa (Pig).	271	5			7383	2+	1045.56	-1.031	29.6491	0.9345	K.LSSPATLNSR.V
2	1	0.0048	24409.5	0.251		SWISS-PROT:P00761|TRYP_PIG Trypsin - Sus scrofa (Pig).	271	5			7658	2+	1045.56	-0.028	26.7798	0.9997	K.LSSPATLNSR.V
2	1	0.0048	24409.5	0.251		SWISS-PROT:P00761|TRYP_PIG Trypsin - Sus scrofa (Pig).	271	5			7813	2+	1045.56	-0.027	25.8234	1	K.LSSPATLNSR.V
2	1	0.0048	24409.5	0.251		SWISS-PROT:P00761|TRYP_PIG Trypsin - Sus scrofa (Pig).	271	5			7954	2+	842.509	-0.021	24.9255	0.8797	R.VATVSLPR.S
2	1	0.0048	24409.5	0.251		SWISS-PROT:P00761|TRYP_PIG Trypsin - Sus scrofa (Pig).	271	5			9682	2+	842.509	-0.021	24.9255	0.6641	R.VATVSLPR.S
2	1	0.0048	24409.5	0.251		SWISS-PROT:P00761|TRYP_PIG Trypsin - Sus scrofa (Pig).	271	5			9834	2+	842.509	-0.021	24.9255	0.6524	R.VATVSLPR.S
2	1	0.0048	24409.5	0.251		SWISS-PROT:P00761|TRYP_PIG Trypsin - Sus scrofa (Pig).	271	5			9976	2+	842.509	-0.021	24.9255	0.8675	R.VATVSLPR.S
2	1	0.0048	24409.5	0.251		SWISS-PROT:P00761|TRYP_PIG Trypsin - Sus scrofa (Pig).	271	5			10118	2+	842.509	-0.02	23.7386	0.6524	R.VATVSLPR.S
2	1	0.0048	24409.5	0.251		SWISS-PROT:P00761|TRYP_PIG Trypsin - Sus scrofa (Pig).	271	5			10423	2+	842.509	-0.021	24.9255	0.6954	R.VATVSLPR.S
2	1	0.0048	24409.5	0.251		SWISS-PROT:P00761|TRYP_PIG Trypsin - Sus scrofa (Pig).	271	5			10714	2+	842.509	-0.022	26.1125	0.7453	R.VATVSLPR.S
2	1	0.0048	24409.5	0.251		SWISS-PROT:P00761|TRYP_PIG Trypsin - Sus scrofa (Pig).	271	5			16131	2+	2211.1	0.939	27.588	0.9992	R.LGEHNIDVLEGNEQFINAAK.I
2	1	0.0048	24409.5	0.251		SWISS-PROT:P00761|TRYP_PIG Trypsin - Sus scrofa (Pig).	271	5			16147	3+	2211.1	-1.069	31.2061	0.8123	R.LGEHNIDVLEGNEQFINAAK.I
2	1	0.0048	24409.5	0.251		SWISS-PROT:P00761|TRYP_PIG Trypsin - Sus scrofa (Pig).	271	5			16277	2+	2211.1	0.933	30.3016	0.6372	R.LGEHNIDVLEGNEQFINAAK.I
2	1	0.0048	24409.5	0.251		SWISS-PROT:P00761|TRYP_PIG Trypsin - Sus scrofa (Pig).	271	5			16535	3+	2211.1	1.961	17.6382	0.6015	R.LGEHNIDVLEGNEQFINAAK.I
2	1	0.0048	24409.5	0.251		SWISS-PROT:P00761|TRYP_PIG Trypsin - Sus scrofa (Pig).	271	5			16685	3+	2211.1	-0.05	22.6131	1	R.LGEHNIDVLEGNEQFINAAK.I
2	1	0.0048	24409.5	0.251		SWISS-PROT:P00761|TRYP_PIG Trypsin - Sus scrofa (Pig).	271	5			16752	2+	2211.1	-0.054	24.4222	1	R.LGEHNIDVLEGNEQFINAAK.I
2	1	0.0048	24409.5	0.251		SWISS-PROT:P00761|TRYP_PIG Trypsin - Sus scrofa (Pig).	271	5			16842	3+	2211.1	-0.049	22.1609	1	R.LGEHNIDVLEGNEQFINAAK.I
2	1	0.0048	24409.5	0.251		SWISS-PROT:P00761|TRYP_PIG Trypsin - Sus scrofa (Pig).	271	5			16908	2+	2211.1	0.949	23.0654	0.9676	R.LGEHNIDVLEGNEQFINAAK.I
2	1	0.0048	24409.5	0.251		SWISS-PROT:P00761|TRYP_PIG Trypsin - Sus scrofa (Pig).	271	5			16991	3+	2211.1	-0.049	22.1609	0.9998	R.LGEHNIDVLEGNEQFINAAK.I
2	1	0.0048	24409.5	0.251		SWISS-PROT:P00761|TRYP_PIG Trypsin - Sus scrofa (Pig).	271	5			17525	3+	2211.1	0.932	30.7539	0.9994	R.LGEHNIDVLEGNEQFINAAK.I
2	1	0.0048	24409.5	0.251		SWISS-PROT:P00761|TRYP_PIG Trypsin - Sus scrofa (Pig).	271	5			17677	3+	2211.1	0.931	31.2061	0.6662	R.LGEHNIDVLEGNEQFINAAK.I
2	1	0.0048	24409.5	0.251		SWISS-PROT:P00761|TRYP_PIG Trypsin - Sus scrofa (Pig).	271	5			17824	3+	2211.1	0.933	30.3016	0.995	R.LGEHNIDVLEGNEQFINAAK.I
2	1	0.0048	24409.5	0.251		SWISS-PROT:P00761|TRYP_PIG Trypsin - Sus scrofa (Pig).	271	5			7596	2+	1045.56	-0.03	28.6926	0.9998	K.LSSPATLNSR.V
2	1	0.0048	24409.5	0.251		SWISS-PROT:P00761|TRYP_PIG Trypsin - Sus scrofa (Pig).	271	5			7760	2+	1045.56	-0.03	28.6926	0.9999	K.LSSPATLNSR.V
2	1	0.0048	24409.5	0.251		SWISS-PROT:P00761|TRYP_PIG Trypsin - Sus scrofa (Pig).	271	5			9847	2+	842.509	-0.023	27.2994	0.6126	R.VATVSLPR.S
2	1	0.0048	24409.5	0.251		SWISS-PROT:P00761|TRYP_PIG Trypsin - Sus scrofa (Pig).	271	5			10196	2+	842.509	-0.023	27.2994	0.7452	R.VATVSLPR.S
2	1	0.0048	24409.5	0.251		SWISS-PROT:P00761|TRYP_PIG Trypsin - Sus scrofa (Pig).	271	5			18084	2+	2211.1	-0.061	27.588	1	R.LGEHNIDVLEGNEQFINAAK.I
2	1	0.0048	24409.5	0.251		SWISS-PROT:P00761|TRYP_PIG Trypsin - Sus scrofa (Pig).	271	5			18148	3+	2211.1	-0.059	26.6835	1	R.LGEHNIDVLEGNEQFINAAK.I
2	1	0.0048	24409.5	0.251		SWISS-PROT:P00761|TRYP_PIG Trypsin - Sus scrofa (Pig).	271	5			18260	2+	2211.1	-0.062	28.0403	1	R.LGEHNIDVLEGNEQFINAAK.I
2	1	0.0048	24409.5	0.251		SWISS-PROT:P00761|TRYP_PIG Trypsin - Sus scrofa (Pig).	271	5			18325	3+	2211.1	0.941	26.6835	0.9984	R.LGEHNIDVLEGNEQFINAAK.I
2	1	0.0048	24409.5	0.251		SWISS-PROT:P00761|TRYP_PIG Trypsin - Sus scrofa (Pig).	271	5			18573	2+	2211.1	0.929	32.1107	0.9987	R.LGEHNIDVLEGNEQFINAAK.I
2	1	0.0048	24409.5	0.251		SWISS-PROT:P00761|TRYP_PIG Trypsin - Sus scrofa (Pig).	271	5			20109	3+	2299.18	-0.062	26.9662	0.9999	K.IITHPNFNGNTLDNDIM"LIK.L
2	1	0.0048	24409.5	0.251		SWISS-PROT:P00761|TRYP_PIG Trypsin - Sus scrofa (Pig).	271	5			20946	3+	2283.18	-0.064	28.0311	0.9689	K.IITHPNFNGNTLDNDIMLIK.L
2	1	0.0048	24409.5	0.251		SWISS-PROT:P00761|TRYP_PIG Trypsin - Sus scrofa (Pig).	271	5			21044	2+	2283.18	-0.063	27.5931	1	K.IITHPNFNGNTLDNDIMLIK.L
2	1	0.0048	24409.5	0.251		SWISS-PROT:P00761|TRYP_PIG Trypsin - Sus scrofa (Pig).	271	5			21116	3+	2283.18	-0.063	27.5931	0.9998	K.IITHPNFNGNTLDNDIMLIK.L
2	1	0.0048	24409.5	0.251		SWISS-PROT:P00761|TRYP_PIG Trypsin - Sus scrofa (Pig).	271	5			21309	2+	2299.18	0.958	18.2674	0.9993	K.IITHPNFNGNTLDNDIM"LIK.L
2	1	0.0048	24409.5	0.251		SWISS-PROT:P00761|TRYP_PIG Trypsin - Sus scrofa (Pig).	271	5			7246	2+	1045.56	0.853	140.594	0.9521	K.LSSPATLNSR.V
2	1	0.0048	24409.5	0.251		SWISS-PROT:P00761|TRYP_PIG Trypsin - Sus scrofa (Pig).	271	5			7413	2+	1045.56	-0.03	28.6926	0.999	K.LSSPATLNSR.V
2	1	0.0048	24409.5	0.251		SWISS-PROT:P00761|TRYP_PIG Trypsin - Sus scrofa (Pig).	271	5			7586	2+	1045.56	-0.03	28.6926	1	K.LSSPATLNSR.V
2	1	0.0048	24409.5	0.251		SWISS-PROT:P00761|TRYP_PIG Trypsin - Sus scrofa (Pig).	271	5			9557	2+	842.509	-0.023	27.2994	0.916	R.VATVSLPR.S
2	1	0.0048	24409.5	0.251		SWISS-PROT:P00761|TRYP_PIG Trypsin - Sus scrofa (Pig).	271	5			9909	2+	842.509	-0.022	26.1125	0.8062	R.VATVSLPR.S
2	1	0.0048	24409.5	0.251		SWISS-PROT:P00761|TRYP_PIG Trypsin - Sus scrofa (Pig).	271	5			17799	3+	2211.1	0.917	37.5378	0.9869	R.LGEHNIDVLEGNEQFINAAK.I
2	1	0.0048	24409.5	0.251		SWISS-PROT:P00761|TRYP_PIG Trypsin - Sus scrofa (Pig).	271	5			17815	2+	2211.1	0.927	33.0152	0.9991	R.LGEHNIDVLEGNEQFINAAK.I
2	1	0.0048	24409.5	0.251		SWISS-PROT:P00761|TRYP_PIG Trypsin - Sus scrofa (Pig).	271	5			18265	3+	2211.1	-1.041	18.5428	0.9971	R.LGEHNIDVLEGNEQFINAAK.I
2	1	0.0048	24409.5	0.251		SWISS-PROT:P00761|TRYP_PIG Trypsin - Sus scrofa (Pig).	271	5			18368	2+	2211.1	-0.061	27.588	1	R.LGEHNIDVLEGNEQFINAAK.I
2	1	0.0048	24409.5	0.251		SWISS-PROT:P00761|TRYP_PIG Trypsin - Sus scrofa (Pig).	271	5			18446	3+	2211.1	-0.06	27.1358	1	R.LGEHNIDVLEGNEQFINAAK.I
2	1	0.0048	24409.5	0.251		SWISS-PROT:P00761|TRYP_PIG Trypsin - Sus scrofa (Pig).	271	5			18711	2+	2211.1	0.923	34.8242	0.9999	R.LGEHNIDVLEGNEQFINAAK.I
2	1	0.0048	24409.5	0.251		SWISS-PROT:P00761|TRYP_PIG Trypsin - Sus scrofa (Pig).	271	5			19711	2+	2211.1	1.92	36.181	0.6127	R.LGEHNIDVLEGNEQFINAAK.I
2	1	0.0048	24409.5	0.251		SWISS-PROT:P00761|TRYP_PIG Trypsin - Sus scrofa (Pig).	271	5			20317	3+	2299.18	0.95	21.7469	0.8681	K.IITHPNFNGNTLDNDIM"LIK.L
2	1	0.0048	24409.5	0.251		SWISS-PROT:P00761|TRYP_PIG Trypsin - Sus scrofa (Pig).	271	5			20507	3+	2299.18	-0.061	26.5313	0.7003	K.IITHPNFNGNTLDNDIM"LIK.L
2	1	0.0048	24409.5	0.251		SWISS-PROT:P00761|TRYP_PIG Trypsin - Sus scrofa (Pig).	271	5			21218	3+	2283.18	-0.062	27.1551	0.9972	K.IITHPNFNGNTLDNDIMLIK.L
2	1	0.0048	24409.5	0.251		SWISS-PROT:P00761|TRYP_PIG Trypsin - Sus scrofa (Pig).	271	5			21285	2+	2283.18	-0.065	28.4691	1	K.IITHPNFNGNTLDNDIMLIK.L
2	1	0.0048	24409.5	0.251		SWISS-PROT:P00761|TRYP_PIG Trypsin - Sus scrofa (Pig).	271	5			21404	3+	2283.18	-0.063	27.5931	0.9999	K.IITHPNFNGNTLDNDIMLIK.L
2	1	0.0048	24409.5	0.251		SWISS-PROT:P00761|TRYP_PIG Trypsin - Sus scrofa (Pig).	271	5			21459	2+	2283.18	-0.067	29.345	1	K.IITHPNFNGNTLDNDIMLIK.L
2	1	0.0048	24409.5	0.251		SWISS-PROT:P00761|TRYP_PIG Trypsin - Sus scrofa (Pig).	271	5			21560	2+	2299.18	0.978	9.56865	0.9973	K.IITHPNFNGNTLDNDIM"LIK.L
2	1	0.0048	24409.5	0.251		SWISS-PROT:P00761|TRYP_PIG Trypsin - Sus scrofa (Pig).	271	5			22080	2+	2299.18	-1.067	29.1409	0.6049	K.IITHPNFNGNTLDNDIM"LIK.L
2	1	0.0048	24409.5	0.251		SWISS-PROT:P00761|TRYP_PIG Trypsin - Sus scrofa (Pig).	271	5			22136	2+	2283.18	0.917	36.3528	0.8351	K.IITHPNFNGNTLDNDIMLIK.L
2	1	0.0048	24409.5	0.251		SWISS-PROT:P00761|TRYP_PIG Trypsin - Sus scrofa (Pig).	271	5			8075	2+	1045.56	-0.03	28.6926	0.9999	K.LSSPATLNSR.V
2	1	0.0048	24409.5	0.251		SWISS-PROT:P00761|TRYP_PIG Trypsin - Sus scrofa (Pig).	271	5			8239	2+	1045.56	-0.029	27.7362	0.9998	K.LSSPATLNSR.V
2	1	0.0048	24409.5	0.251		SWISS-PROT:P00761|TRYP_PIG Trypsin - Sus scrofa (Pig).	271	5			10307	2+	842.509	-0.023	27.2994	0.7902	R.VATVSLPR.S
2	1	0.0048	24409.5	0.251		SWISS-PROT:P00761|TRYP_PIG Trypsin - Sus scrofa (Pig).	271	5			10636	2+	842.509	-0.022	26.1125	0.7871	R.VATVSLPR.S
2	1	0.0048	24409.5	0.251		SWISS-PROT:P00761|TRYP_PIG Trypsin - Sus scrofa (Pig).	271	5			18042	2+	2211.1	0.953	21.2563	1	R.LGEHNIDVLEGNEQFINAAK.I
2	1	0.0048	24409.5	0.251		SWISS-PROT:P00761|TRYP_PIG Trypsin - Sus scrofa (Pig).	271	5			18213	2+	2211.1	-0.06	27.1358	1	R.LGEHNIDVLEGNEQFINAAK.I
2	1	0.0048	24409.5	0.251		SWISS-PROT:P00761|TRYP_PIG Trypsin - Sus scrofa (Pig).	271	5			18334	3+	2211.1	-0.058	26.2312	1	R.LGEHNIDVLEGNEQFINAAK.I
2	1	0.0048	24409.5	0.251		SWISS-PROT:P00761|TRYP_PIG Trypsin - Sus scrofa (Pig).	271	5			18379	2+	2211.1	-0.059	26.6835	1	R.LGEHNIDVLEGNEQFINAAK.I
2	1	0.0048	24409.5	0.251		SWISS-PROT:P00761|TRYP_PIG Trypsin - Sus scrofa (Pig).	271	5			18640	2+	2211.1	1.928	32.5629	0.9336	R.LGEHNIDVLEGNEQFINAAK.I
2	1	0.0048	24409.5	0.251		SWISS-PROT:P00761|TRYP_PIG Trypsin - Sus scrofa (Pig).	271	5			18787	3+	2211.1	0.928	32.5629	0.8764	R.LGEHNIDVLEGNEQFINAAK.I
2	1	0.0048	24409.5	0.251		SWISS-PROT:P00761|TRYP_PIG Trypsin - Sus scrofa (Pig).	271	5			21086	3+	2283.18	-0.062	27.1551	0.9919	K.IITHPNFNGNTLDNDIMLIK.L
2	1	0.0048	24409.5	0.251		SWISS-PROT:P00761|TRYP_PIG Trypsin - Sus scrofa (Pig).	271	5			21097	2+	2283.18	-0.058	25.4032	1	K.IITHPNFNGNTLDNDIMLIK.L
2	1	0.0048	24409.5	0.251		SWISS-PROT:P00761|TRYP_PIG Trypsin - Sus scrofa (Pig).	271	5			21250	3+	2283.18	-0.062	27.1551	0.9999	K.IITHPNFNGNTLDNDIMLIK.L
2	1	0.0048	24409.5	0.251		SWISS-PROT:P00761|TRYP_PIG Trypsin - Sus scrofa (Pig).	271	5			21291	2+	2283.18	0.933	29.345	0.9995	K.IITHPNFNGNTLDNDIMLIK.L
2	1	0.0048	24409.5	0.251		SWISS-PROT:P00761|TRYP_PIG Trypsin - Sus scrofa (Pig).	271	5			22049	2+	2299.18	-0.063	27.4011	0.9359	K.IITHPNFNGNTLDNDIM"LIK.L
2	1	0.0048	24409.5	0.251		SWISS-PROT:P00761|TRYP_PIG Trypsin - Sus scrofa (Pig).	271	5			7609	2+	1045.56	-0.029	27.7362	0.6059	K.LSSPATLNSR.V
2	1	0.0048	24409.5	0.251		SWISS-PROT:P00761|TRYP_PIG Trypsin - Sus scrofa (Pig).	271	5			7753	2+	1045.56	-0.028	26.7798	1	K.LSSPATLNSR.V
2	1	0.0048	24409.5	0.251		SWISS-PROT:P00761|TRYP_PIG Trypsin - Sus scrofa (Pig).	271	5			7905	2+	1045.56	-0.028	26.7798	0.8182	K.LSSPATLNSR.V
2	1	0.0048	24409.5	0.251		SWISS-PROT:P00761|TRYP_PIG Trypsin - Sus scrofa (Pig).	271	5			8052	2+	1045.56	-0.03	28.6926	0.9995	K.LSSPATLNSR.V
2	1	0.0048	24409.5	0.251		SWISS-PROT:P00761|TRYP_PIG Trypsin - Sus scrofa (Pig).	271	5			8203	2+	1045.56	-0.029	27.7362	0.9999	K.LSSPATLNSR.V
2	1	0.0048	24409.5	0.251		SWISS-PROT:P00761|TRYP_PIG Trypsin - Sus scrofa (Pig).	271	5			8374	2+	842.509	-0.023	27.2994	0.8394	R.VATVSLPR.S
2	1	0.0048	24409.5	0.251		SWISS-PROT:P00761|TRYP_PIG Trypsin - Sus scrofa (Pig).	271	5			10121	2+	842.509	-0.023	27.2994	0.8675	R.VATVSLPR.S
2	1	0.0048	24409.5	0.251		SWISS-PROT:P00761|TRYP_PIG Trypsin - Sus scrofa (Pig).	271	5			10279	2+	842.509	-0.023	27.2994	0.8422	R.VATVSLPR.S
2	1	0.0048	24409.5	0.251		SWISS-PROT:P00761|TRYP_PIG Trypsin - Sus scrofa (Pig).	271	5			10425	2+	842.509	-0.022	26.1125	0.8474	R.VATVSLPR.S
2	1	0.0048	24409.5	0.251		SWISS-PROT:P00761|TRYP_PIG Trypsin - Sus scrofa (Pig).	271	5			10568	2+	842.509	-0.023	27.2994	0.6127	R.VATVSLPR.S
2	1	0.0048	24409.5	0.251		SWISS-PROT:P00761|TRYP_PIG Trypsin - Sus scrofa (Pig).	271	5			10870	2+	842.509	-0.023	27.2994	0.872	R.VATVSLPR.S
2	1	0.0048	24409.5	0.251		SWISS-PROT:P00761|TRYP_PIG Trypsin - Sus scrofa (Pig).	271	5			11014	2+	842.509	-0.022	26.1125	0.6473	R.VATVSLPR.S
2	1	0.0048	24409.5	0.251		SWISS-PROT:P00761|TRYP_PIG Trypsin - Sus scrofa (Pig).	271	5			11461	2+	842.509	-0.023	27.2994	0.9744	R.VATVSLPR.S
2	1	0.0048	24409.5	0.251		SWISS-PROT:P00761|TRYP_PIG Trypsin - Sus scrofa (Pig).	271	5			11759	2+	842.509	-0.023	27.2994	0.8733	R.VATVSLPR.S
2	1	0.0048	24409.5	0.251		SWISS-PROT:P00761|TRYP_PIG Trypsin - Sus scrofa (Pig).	271	5			15674	2+	842.509	-0.024	28.4863	0.6829	R.VATVSLPR.S
2	1	0.0048	24409.5	0.251		SWISS-PROT:P00761|TRYP_PIG Trypsin - Sus scrofa (Pig).	271	5			16543	3+	2211.1	-0.06	27.1358	0.9999	R.LGEHNIDVLEGNEQFINAAK.I
2	1	0.0048	24409.5	0.251		SWISS-PROT:P00761|TRYP_PIG Trypsin - Sus scrofa (Pig).	271	5			16690	3+	2211.1	0.922	35.2765	0.6569	R.LGEHNIDVLEGNEQFINAAK.I
2	1	0.0048	24409.5	0.251		SWISS-PROT:P00761|TRYP_PIG Trypsin - Sus scrofa (Pig).	271	5			17034	3+	2211.1	-0.058	26.2312	0.9913	R.LGEHNIDVLEGNEQFINAAK.I
2	1	0.0048	24409.5	0.251		SWISS-PROT:P00761|TRYP_PIG Trypsin - Sus scrofa (Pig).	271	5			17072	2+	2211.1	0.948	23.5177	1	R.LGEHNIDVLEGNEQFINAAK.I
2	1	0.0048	24409.5	0.251		SWISS-PROT:P00761|TRYP_PIG Trypsin - Sus scrofa (Pig).	271	5			17185	3+	2211.1	0.941	26.6835	0.9999	R.LGEHNIDVLEGNEQFINAAK.I
2	1	0.0048	24409.5	0.251		SWISS-PROT:P00761|TRYP_PIG Trypsin - Sus scrofa (Pig).	271	5			17218	2+	2211.1	-0.059	26.6835	1	R.LGEHNIDVLEGNEQFINAAK.I
2	1	0.0048	24409.5	0.251		SWISS-PROT:P00761|TRYP_PIG Trypsin - Sus scrofa (Pig).	271	5			17337	3+	2211.1	0.941	26.6835	1	R.LGEHNIDVLEGNEQFINAAK.I
2	1	0.0048	24409.5	0.251		SWISS-PROT:P00761|TRYP_PIG Trypsin - Sus scrofa (Pig).	271	5			17375	2+	2211.1	0.969	14.0201	0.9642	R.LGEHNIDVLEGNEQFINAAK.I
2	1	0.0048	24409.5	0.251		SWISS-PROT:P00761|TRYP_PIG Trypsin - Sus scrofa (Pig).	271	5			17523	2+	2211.1	0.926	33.4674	0.735	R.LGEHNIDVLEGNEQFINAAK.I
2	1	0.0048	24409.5	0.251		SWISS-PROT:P00761|TRYP_PIG Trypsin - Sus scrofa (Pig).	271	5			17645	3+	2211.1	0.924	34.372	0.8237	R.LGEHNIDVLEGNEQFINAAK.I
2	1	0.0048	24409.5	0.251		SWISS-PROT:P00761|TRYP_PIG Trypsin - Sus scrofa (Pig).	271	5			17799	3+	2211.1	1.961	17.6382	0.7913	R.LGEHNIDVLEGNEQFINAAK.I
2	1	0.0048	24409.5	0.251		SWISS-PROT:P00761|TRYP_PIG Trypsin - Sus scrofa (Pig).	271	5			17960	3+	2211.1	-0.062	28.0403	0.9989	R.LGEHNIDVLEGNEQFINAAK.I
2	1	0.0048	24409.5	0.251		SWISS-PROT:P00761|TRYP_PIG Trypsin - Sus scrofa (Pig).	271	5			18270	3+	2211.1	0.925	33.9197	0.8642	R.LGEHNIDVLEGNEQFINAAK.I
2	1	0.0048	24409.5	0.251		SWISS-PROT:P00761|TRYP_PIG Trypsin - Sus scrofa (Pig).	271	5			18909	3+	2299.18	-0.061	26.5313	0.9952	K.IITHPNFNGNTLDNDIM"LIK.L
2	1	0.0048	24409.5	0.251		SWISS-PROT:P00761|TRYP_PIG Trypsin - Sus scrofa (Pig).	271	5			19796	3+	2283.18	-0.062	27.1551	0.6366	K.IITHPNFNGNTLDNDIMLIK.L
2	1	0.0048	24409.5	0.251		SWISS-PROT:P00761|TRYP_PIG Trypsin - Sus scrofa (Pig).	271	5			7246	2+	1045.56	-0.024	22.9541	0.9293	K.LSSPATLNSR.V
2	1	0.0048	24409.5	0.251		SWISS-PROT:P00761|TRYP_PIG Trypsin - Sus scrofa (Pig).	271	5			7400	2+	1045.56	-0.027	25.8234	0.9959	K.LSSPATLNSR.V
2	1	0.0048	24409.5	0.251		SWISS-PROT:P00761|TRYP_PIG Trypsin - Sus scrofa (Pig).	271	5			7554	2+	1045.56	-0.027	25.8234	0.9998	K.LSSPATLNSR.V
2	1	0.0048	24409.5	0.251		SWISS-PROT:P00761|TRYP_PIG Trypsin - Sus scrofa (Pig).	271	5			7712	2+	1045.56	-0.027	25.8234	0.9999	K.LSSPATLNSR.V
2	1	0.0048	24409.5	0.251		SWISS-PROT:P00761|TRYP_PIG Trypsin - Sus scrofa (Pig).	271	5			7866	2+	1045.56	-0.027	25.8234	0.9998	K.LSSPATLNSR.V
2	1	0.0048	24409.5	0.251		SWISS-PROT:P00761|TRYP_PIG Trypsin - Sus scrofa (Pig).	271	5			7948	2+	842.509	-0.021	24.9255	0.6734	R.VATVSLPR.S
2	1	0.0048	24409.5	0.251		SWISS-PROT:P00761|TRYP_PIG Trypsin - Sus scrofa (Pig).	271	5			9518	2+	842.509	-0.021	24.9255	0.6201	R.VATVSLPR.S
2	1	0.0048	24409.5	0.251		SWISS-PROT:P00761|TRYP_PIG Trypsin - Sus scrofa (Pig).	271	5			9678	2+	842.509	-0.021	24.9255	0.8321	R.VATVSLPR.S
2	1	0.0048	24409.5	0.251		SWISS-PROT:P00761|TRYP_PIG Trypsin - Sus scrofa (Pig).	271	5			9845	2+	842.509	-0.02	23.7386	0.6641	R.VATVSLPR.S
2	1	0.0048	24409.5	0.251		SWISS-PROT:P00761|TRYP_PIG Trypsin - Sus scrofa (Pig).	271	5			10014	2+	842.509	-0.021	24.9255	0.6077	R.VATVSLPR.S
2	1	0.0048	24409.5	0.251		SWISS-PROT:P00761|TRYP_PIG Trypsin - Sus scrofa (Pig).	271	5			10172	2+	842.509	-0.02	23.7386	0.8321	R.VATVSLPR.S
2	1	0.0048	24409.5	0.251		SWISS-PROT:P00761|TRYP_PIG Trypsin - Sus scrofa (Pig).	271	5			10646	2+	842.509	-0.021	24.9255	0.8089	R.VATVSLPR.S
2	1	0.0048	24409.5	0.251		SWISS-PROT:P00761|TRYP_PIG Trypsin - Sus scrofa (Pig).	271	5			11269	2+	842.509	-0.02	23.7386	0.8538	R.VATVSLPR.S
2	1	0.0048	24409.5	0.251		SWISS-PROT:P00761|TRYP_PIG Trypsin - Sus scrofa (Pig).	271	5			16263	3+	2211.1	-0.058	26.2312	0.9998	R.LGEHNIDVLEGNEQFINAAK.I
2	1	0.0048	24409.5	0.251		SWISS-PROT:P00761|TRYP_PIG Trypsin - Sus scrofa (Pig).	271	5			16410	3+	2211.1	0.927	33.0152	0.9962	R.LGEHNIDVLEGNEQFINAAK.I
2	1	0.0048	24409.5	0.251		SWISS-PROT:P00761|TRYP_PIG Trypsin - Sus scrofa (Pig).	271	5			16705	3+	2211.1	-0.054	24.4222	1	R.LGEHNIDVLEGNEQFINAAK.I
2	1	0.0048	24409.5	0.251		SWISS-PROT:P00761|TRYP_PIG Trypsin - Sus scrofa (Pig).	271	5			16844	2+	2211.1	-0.055	24.8745	1	R.LGEHNIDVLEGNEQFINAAK.I
2	1	0.0048	24409.5	0.251		SWISS-PROT:P00761|TRYP_PIG Trypsin - Sus scrofa (Pig).	271	5			16854	3+	2211.1	-0.051	23.0654	1	R.LGEHNIDVLEGNEQFINAAK.I
2	1	0.0048	24409.5	0.251		SWISS-PROT:P00761|TRYP_PIG Trypsin - Sus scrofa (Pig).	271	5			16996	2+	2211.1	-0.059	26.6835	1	R.LGEHNIDVLEGNEQFINAAK.I
2	1	0.0048	24409.5	0.251		SWISS-PROT:P00761|TRYP_PIG Trypsin - Sus scrofa (Pig).	271	5			17011	3+	2211.1	-0.053	23.9699	1	R.LGEHNIDVLEGNEQFINAAK.I
2	1	0.0048	24409.5	0.251		SWISS-PROT:P00761|TRYP_PIG Trypsin - Sus scrofa (Pig).	271	5			17150	2+	2211.1	-0.051	23.0654	0.9994	R.LGEHNIDVLEGNEQFINAAK.I
2	1	0.0048	24409.5	0.251		SWISS-PROT:P00761|TRYP_PIG Trypsin - Sus scrofa (Pig).	271	5			17163	3+	2211.1	0.932	30.7539	0.9432	R.LGEHNIDVLEGNEQFINAAK.I
2	1	0.0048	24409.5	0.251		SWISS-PROT:P00761|TRYP_PIG Trypsin - Sus scrofa (Pig).	271	5			17465	3+	2211.1	-0.062	28.0403	0.9957	R.LGEHNIDVLEGNEQFINAAK.I
2	1	0.0048	24409.5	0.251		SWISS-PROT:P00761|TRYP_PIG Trypsin - Sus scrofa (Pig).	271	5			18252	2+	2211.1	0.931	31.2061	0.7671	R.LGEHNIDVLEGNEQFINAAK.I
2	1	0.0048	24409.5	0.251		SWISS-PROT:P00761|TRYP_PIG Trypsin - Sus scrofa (Pig).	271	5			19423	2+	2283.18	0.953	20.5853	0.9997	K.IITHPNFNGNTLDNDIMLIK.L
2	1	0.0048	24409.5	0.251		SWISS-PROT:P00761|TRYP_PIG Trypsin - Sus scrofa (Pig).	271	5			19441	3+	2283.18	-0.056	24.5272	1	K.IITHPNFNGNTLDNDIMLIK.L
2	1	0.0048	24409.5	0.251		SWISS-PROT:P00761|TRYP_PIG Trypsin - Sus scrofa (Pig).	271	5			7405	2+	1045.56	-0.024	22.9541	0.9998	K.LSSPATLNSR.V
2	1	0.0048	24409.5	0.251		SWISS-PROT:P00761|TRYP_PIG Trypsin - Sus scrofa (Pig).	271	5			7734	2+	1045.56	-0.027	25.8234	0.9998	K.LSSPATLNSR.V
2	1	0.0048	24409.5	0.251		SWISS-PROT:P00761|TRYP_PIG Trypsin - Sus scrofa (Pig).	271	5			7895	2+	1045.56	-0.026	24.867	1	K.LSSPATLNSR.V
2	1	0.0048	24409.5	0.251		SWISS-PROT:P00761|TRYP_PIG Trypsin - Sus scrofa (Pig).	271	5			7998	2+	842.509	-0.021	24.9255	0.6322	R.VATVSLPR.S
2	1	0.0048	24409.5	0.251		SWISS-PROT:P00761|TRYP_PIG Trypsin - Sus scrofa (Pig).	271	5			9752	2+	842.509	-0.021	24.9255	0.6581	R.VATVSLPR.S
2	1	0.0048	24409.5	0.251		SWISS-PROT:P00761|TRYP_PIG Trypsin - Sus scrofa (Pig).	271	5			9915	2+	842.509	-0.021	24.9255	0.6619	R.VATVSLPR.S
2	1	0.0048	24409.5	0.251		SWISS-PROT:P00761|TRYP_PIG Trypsin - Sus scrofa (Pig).	271	5			10080	2+	842.509	-0.021	24.9255	0.636	R.VATVSLPR.S
2	1	0.0048	24409.5	0.251		SWISS-PROT:P00761|TRYP_PIG Trypsin - Sus scrofa (Pig).	271	5			10238	2+	842.509	-0.021	24.9255	0.6641	R.VATVSLPR.S
2	1	0.0048	24409.5	0.251		SWISS-PROT:P00761|TRYP_PIG Trypsin - Sus scrofa (Pig).	271	5			10664	2+	842.509	-0.022	26.1125	0.8994	R.VATVSLPR.S
2	1	0.0048	24409.5	0.251		SWISS-PROT:P00761|TRYP_PIG Trypsin - Sus scrofa (Pig).	271	5			10823	2+	842.509	-0.021	24.9255	0.9797	R.VATVSLPR.S
2	1	0.0048	24409.5	0.251		SWISS-PROT:P00761|TRYP_PIG Trypsin - Sus scrofa (Pig).	271	5			10984	2+	842.509	-0.021	24.9255	0.9278	R.VATVSLPR.S
2	1	0.0048	24409.5	0.251		SWISS-PROT:P00761|TRYP_PIG Trypsin - Sus scrofa (Pig).	271	5			16731	3+	2211.1	0.941	26.6835	0.9797	R.LGEHNIDVLEGNEQFINAAK.I
2	1	0.0048	24409.5	0.251		SWISS-PROT:P00761|TRYP_PIG Trypsin - Sus scrofa (Pig).	271	5			16738	2+	2211.1	0.935	29.3971	0.8933	R.LGEHNIDVLEGNEQFINAAK.I
2	1	0.0048	24409.5	0.251		SWISS-PROT:P00761|TRYP_PIG Trypsin - Sus scrofa (Pig).	271	5			16891	3+	2211.1	0.926	33.4674	0.9917	R.LGEHNIDVLEGNEQFINAAK.I
2	1	0.0048	24409.5	0.251		SWISS-PROT:P00761|TRYP_PIG Trypsin - Sus scrofa (Pig).	271	5			17144	2+	2211.1	-0.06	27.1358	1	R.LGEHNIDVLEGNEQFINAAK.I
2	1	0.0048	24409.5	0.251		SWISS-PROT:P00761|TRYP_PIG Trypsin - Sus scrofa (Pig).	271	5			17289	3+	2211.1	-0.053	23.9699	1	R.LGEHNIDVLEGNEQFINAAK.I
2	1	0.0048	24409.5	0.251		SWISS-PROT:P00761|TRYP_PIG Trypsin - Sus scrofa (Pig).	271	5			17299	2+	2211.1	-0.055	24.8745	1	R.LGEHNIDVLEGNEQFINAAK.I
2	1	0.0048	24409.5	0.251		SWISS-PROT:P00761|TRYP_PIG Trypsin - Sus scrofa (Pig).	271	5			17453	3+	2211.1	-0.054	24.4222	1	R.LGEHNIDVLEGNEQFINAAK.I
2	1	0.0048	24409.5	0.251		SWISS-PROT:P00761|TRYP_PIG Trypsin - Sus scrofa (Pig).	271	5			17618	3+	2211.1	0.931	31.2061	0.9324	R.LGEHNIDVLEGNEQFINAAK.I
2	1	0.0048	24409.5	0.251		SWISS-PROT:P00761|TRYP_PIG Trypsin - Sus scrofa (Pig).	271	5			17772	3+	2211.1	0.941	26.6835	0.9968	R.LGEHNIDVLEGNEQFINAAK.I
2	1	0.0048	24409.5	0.251		SWISS-PROT:P00761|TRYP_PIG Trypsin - Sus scrofa (Pig).	271	5			17926	3+	2211.1	-0.056	25.3267	1	R.LGEHNIDVLEGNEQFINAAK.I
2	1	0.0048	24409.5	0.251		SWISS-PROT:P00761|TRYP_PIG Trypsin - Sus scrofa (Pig).	271	5			18238	3+	2211.1	-0.049	22.1609	0.969	R.LGEHNIDVLEGNEQFINAAK.I
2	1	0.0048	24409.5	0.251		SWISS-PROT:P00761|TRYP_PIG Trypsin - Sus scrofa (Pig).	271	5			18360	2+	2211.1	0.933	30.3016	0.9614	R.LGEHNIDVLEGNEQFINAAK.I
2	1	0.0048	24409.5	0.251		SWISS-PROT:P00761|TRYP_PIG Trypsin - Sus scrofa (Pig).	271	5			18475	3+	2211.1	0.929	32.1107	0.9424	R.LGEHNIDVLEGNEQFINAAK.I
2	1	0.0048	24409.5	0.251		SWISS-PROT:P00761|TRYP_PIG Trypsin - Sus scrofa (Pig).	271	5			18641	3+	2211.1	-0.053	23.9699	0.9982	R.LGEHNIDVLEGNEQFINAAK.I
2	1	0.0048	24409.5	0.251		SWISS-PROT:P00761|TRYP_PIG Trypsin - Sus scrofa (Pig).	271	5			18824	3+	2211.1	0.941	26.6835	0.9575	R.LGEHNIDVLEGNEQFINAAK.I
2	1	0.0048	24409.5	0.251		SWISS-PROT:P00761|TRYP_PIG Trypsin - Sus scrofa (Pig).	271	5			18961	2+	2299.18	0.946	23.4867	0.9897	K.IITHPNFNGNTLDNDIM"LIK.L
2	1	0.0048	24409.5	0.251		SWISS-PROT:P00761|TRYP_PIG Trypsin - Sus scrofa (Pig).	271	5			19128	2+	2299.18	0.95	21.7469	0.7497	K.IITHPNFNGNTLDNDIM"LIK.L
2	1	0.0048	24409.5	0.251		SWISS-PROT:P00761|TRYP_PIG Trypsin - Sus scrofa (Pig).	271	5			19890	2+	2283.18	-0.061	26.7171	1	K.IITHPNFNGNTLDNDIMLIK.L
2	1	0.0048	24409.5	0.251		SWISS-PROT:P00761|TRYP_PIG Trypsin - Sus scrofa (Pig).	271	5			19955	3+	2283.18	-0.054	23.6512	0.9998	K.IITHPNFNGNTLDNDIMLIK.L
2	1	0.0048	24409.5	0.251		SWISS-PROT:P00761|TRYP_PIG Trypsin - Sus scrofa (Pig).	271	5			20045	2+	2283.18	-0.058	25.4032	1	K.IITHPNFNGNTLDNDIMLIK.L
2	1	0.0048	24409.5	0.251		SWISS-PROT:P00761|TRYP_PIG Trypsin - Sus scrofa (Pig).	271	5			20109	3+	2283.18	-0.055	24.0892	0.9994	K.IITHPNFNGNTLDNDIMLIK.L
2	1	0.0048	24409.5	0.251		SWISS-PROT:P00761|TRYP_PIG Trypsin - Sus scrofa (Pig).	271	5			20296	3+	2211.1	-0.055	24.8745	0.703	R.LGEHNIDVLEGNEQFINAAK.I
2	1	0.0048	24409.5	0.251		SWISS-PROT:P00761|TRYP_PIG Trypsin - Sus scrofa (Pig).	271	5			20525	2+	2299.18	0.958	18.2674	0.946	K.IITHPNFNGNTLDNDIM"LIK.L
2	1	0.0048	24409.5	0.251		SWISS-PROT:P00761|TRYP_PIG Trypsin - Sus scrofa (Pig).	271	5			20575	3+	2283.18	0.929	31.097	0.9966	K.IITHPNFNGNTLDNDIMLIK.L
2	1	0.0048	24409.5	0.251		SWISS-PROT:P00761|TRYP_PIG Trypsin - Sus scrofa (Pig).	271	5			22182	3+	2211.1	-1.088	39.7991	0.9143	R.LGEHNIDVLEGNEQFINAAK.I
2	1	0.0048	24409.5	0.251		SWISS-PROT:P00761|TRYP_PIG Trypsin - Sus scrofa (Pig).	271	5			22337	3+	2211.1	-1.088	39.7991	0.8485	R.LGEHNIDVLEGNEQFINAAK.I
2	1	0.0048	24409.5	0.251		SWISS-PROT:P00761|TRYP_PIG Trypsin - Sus scrofa (Pig).	271	5			6337	2+	1045.56	-0.031	29.6491	0.889	K.LSSPATLNSR.V
2	1	0.0048	24409.5	0.251		SWISS-PROT:P00761|TRYP_PIG Trypsin - Sus scrofa (Pig).	271	5			7222	2+	1045.56	-0.025	23.9105	0.9998	K.LSSPATLNSR.V
2	1	0.0048	24409.5	0.251		SWISS-PROT:P00761|TRYP_PIG Trypsin - Sus scrofa (Pig).	271	5			7632	2+	1045.56	-0.027	25.8234	0.9998	K.LSSPATLNSR.V
2	1	0.0048	24409.5	0.251		SWISS-PROT:P00761|TRYP_PIG Trypsin - Sus scrofa (Pig).	271	5			7793	2+	1045.56	-0.027	25.8234	0.9999	K.LSSPATLNSR.V
2	1	0.0048	24409.5	0.251		SWISS-PROT:P00761|TRYP_PIG Trypsin - Sus scrofa (Pig).	271	5			9552	2+	842.509	-0.022	26.1125	0.7633	R.VATVSLPR.S
2	1	0.0048	24409.5	0.251		SWISS-PROT:P00761|TRYP_PIG Trypsin - Sus scrofa (Pig).	271	5			9866	2+	842.509	-0.021	24.9255	0.8675	R.VATVSLPR.S
2	1	0.0048	24409.5	0.251		SWISS-PROT:P00761|TRYP_PIG Trypsin - Sus scrofa (Pig).	271	5			10026	2+	842.509	-0.021	24.9255	0.8524	R.VATVSLPR.S
2	1	0.0048	24409.5	0.251		SWISS-PROT:P00761|TRYP_PIG Trypsin - Sus scrofa (Pig).	271	5			10187	2+	842.509	-0.021	24.9255	0.7645	R.VATVSLPR.S
2	1	0.0048	24409.5	0.251		SWISS-PROT:P00761|TRYP_PIG Trypsin - Sus scrofa (Pig).	271	5			10462	2+	842.509	-0.022	26.1125	0.8525	R.VATVSLPR.S
2	1	0.0048	24409.5	0.251		SWISS-PROT:P00761|TRYP_PIG Trypsin - Sus scrofa (Pig).	271	5			10621	2+	842.509	-0.022	26.1125	0.9623	R.VATVSLPR.S
2	1	0.0048	24409.5	0.251		SWISS-PROT:P00761|TRYP_PIG Trypsin - Sus scrofa (Pig).	271	5			10788	2+	842.509	-0.022	26.1125	0.9707	R.VATVSLPR.S
2	1	0.0048	24409.5	0.251		SWISS-PROT:P00761|TRYP_PIG Trypsin - Sus scrofa (Pig).	271	5			16729	3+	2211.1	0.928	32.5629	0.9847	R.LGEHNIDVLEGNEQFINAAK.I
2	1	0.0048	24409.5	0.251		SWISS-PROT:P00761|TRYP_PIG Trypsin - Sus scrofa (Pig).	271	5			17063	3+	2211.1	-0.055	24.8745	1	R.LGEHNIDVLEGNEQFINAAK.I
2	1	0.0048	24409.5	0.251		SWISS-PROT:P00761|TRYP_PIG Trypsin - Sus scrofa (Pig).	271	5			17080	2+	2211.1	0.949	23.0654	1	R.LGEHNIDVLEGNEQFINAAK.I
2	1	0.0048	24409.5	0.251		SWISS-PROT:P00761|TRYP_PIG Trypsin - Sus scrofa (Pig).	271	5			17225	3+	2211.1	-0.054	24.4222	0.9999	R.LGEHNIDVLEGNEQFINAAK.I
2	1	0.0048	24409.5	0.251		SWISS-PROT:P00761|TRYP_PIG Trypsin - Sus scrofa (Pig).	271	5			17236	2+	2211.1	-0.056	25.3267	1	R.LGEHNIDVLEGNEQFINAAK.I
2	1	0.0048	24409.5	0.251		SWISS-PROT:P00761|TRYP_PIG Trypsin - Sus scrofa (Pig).	271	5			17393	3+	2211.1	-0.049	22.1609	1	R.LGEHNIDVLEGNEQFINAAK.I
2	1	0.0048	24409.5	0.251		SWISS-PROT:P00761|TRYP_PIG Trypsin - Sus scrofa (Pig).	271	5			17419	2+	2211.1	0.939	27.588	0.975	R.LGEHNIDVLEGNEQFINAAK.I
2	1	0.0048	24409.5	0.251		SWISS-PROT:P00761|TRYP_PIG Trypsin - Sus scrofa (Pig).	271	5			17562	3+	2211.1	-0.049	22.1609	0.8875	R.LGEHNIDVLEGNEQFINAAK.I
2	1	0.0048	24409.5	0.251		SWISS-PROT:P00761|TRYP_PIG Trypsin - Sus scrofa (Pig).	271	5			17800	3+	2211.1	-0.056	25.3267	0.9995	R.LGEHNIDVLEGNEQFINAAK.I
2	1	0.0048	24409.5	0.251		SWISS-PROT:P00761|TRYP_PIG Trypsin - Sus scrofa (Pig).	271	5			19027	3+	2299.18	0.95	21.7469	0.8139	K.IITHPNFNGNTLDNDIM"LIK.L
2	1	0.0048	24409.5	0.251		SWISS-PROT:P00761|TRYP_PIG Trypsin - Sus scrofa (Pig).	271	5			19746	3+	2283.18	0.926	32.4109	0.9184	K.IITHPNFNGNTLDNDIMLIK.L
2	1	0.0048	24409.5	0.251		SWISS-PROT:P00761|TRYP_PIG Trypsin - Sus scrofa (Pig).	271	5			19847	2+	2283.18	0.953	20.5853	0.9989	K.IITHPNFNGNTLDNDIMLIK.L
2	1	0.0048	24409.5	0.251		SWISS-PROT:P00761|TRYP_PIG Trypsin - Sus scrofa (Pig).	271	5			19894	3+	2283.18	-0.055	24.0892	0.9995	K.IITHPNFNGNTLDNDIMLIK.L
2	1	0.0048	24409.5	0.251		SWISS-PROT:P00761|TRYP_PIG Trypsin - Sus scrofa (Pig).	271	5			20551	3+	2283.18	0.927	31.973	0.6592	K.IITHPNFNGNTLDNDIMLIK.L
2	1	0.0048	24409.5	0.251		SWISS-PROT:P00761|TRYP_PIG Trypsin - Sus scrofa (Pig).	271	5			20660	2+	2299.18	1.958	18.2674	0.8594	K.IITHPNFNGNTLDNDIM"LIK.L
2	1	0.0048	24409.5	0.251		SWISS-PROT:P00761|TRYP_PIG Trypsin - Sus scrofa (Pig).	271	5			7709	2+	1045.56	-0.027	25.8234	0.8648	K.LSSPATLNSR.V
2	1	0.0048	24409.5	0.251		SWISS-PROT:P00761|TRYP_PIG Trypsin - Sus scrofa (Pig).	271	5			7873	2+	1045.56	-0.028	26.7798	1	K.LSSPATLNSR.V
2	1	0.0048	24409.5	0.251		SWISS-PROT:P00761|TRYP_PIG Trypsin - Sus scrofa (Pig).	271	5			9951	2+	842.509	-0.022	26.1125	0.8182	R.VATVSLPR.S
2	1	0.0048	24409.5	0.251		SWISS-PROT:P00761|TRYP_PIG Trypsin - Sus scrofa (Pig).	271	5			10113	2+	842.509	-0.022	26.1125	0.6346	R.VATVSLPR.S
2	1	0.0048	24409.5	0.251		SWISS-PROT:P00761|TRYP_PIG Trypsin - Sus scrofa (Pig).	271	5			10277	2+	842.509	-0.022	26.1125	0.8777	R.VATVSLPR.S
2	1	0.0048	24409.5	0.251		SWISS-PROT:P00761|TRYP_PIG Trypsin - Sus scrofa (Pig).	271	5			10444	2+	842.509	-0.022	26.1125	0.6419	R.VATVSLPR.S
2	1	0.0048	24409.5	0.251		SWISS-PROT:P00761|TRYP_PIG Trypsin - Sus scrofa (Pig).	271	5			17130	3+	2211.1	0.926	33.4674	0.9729	R.LGEHNIDVLEGNEQFINAAK.I
2	1	0.0048	24409.5	0.251		SWISS-PROT:P00761|TRYP_PIG Trypsin - Sus scrofa (Pig).	271	5			17134	2+	2211.1	0.925	33.9197	0.993	R.LGEHNIDVLEGNEQFINAAK.I
2	1	0.0048	24409.5	0.251		SWISS-PROT:P00761|TRYP_PIG Trypsin - Sus scrofa (Pig).	271	5			17527	3+	2211.1	-0.057	25.779	0.9996	R.LGEHNIDVLEGNEQFINAAK.I
2	1	0.0048	24409.5	0.251		SWISS-PROT:P00761|TRYP_PIG Trypsin - Sus scrofa (Pig).	271	5			17551	2+	2211.1	-0.057	25.779	1	R.LGEHNIDVLEGNEQFINAAK.I
2	1	0.0048	24409.5	0.251		SWISS-PROT:P00761|TRYP_PIG Trypsin - Sus scrofa (Pig).	271	5			17690	3+	2211.1	-0.056	25.3267	1	R.LGEHNIDVLEGNEQFINAAK.I
2	1	0.0048	24409.5	0.251		SWISS-PROT:P00761|TRYP_PIG Trypsin - Sus scrofa (Pig).	271	5			17714	2+	2211.1	-0.056	25.3267	1	R.LGEHNIDVLEGNEQFINAAK.I
2	1	0.0048	24409.5	0.251		SWISS-PROT:P00761|TRYP_PIG Trypsin - Sus scrofa (Pig).	271	5			17857	3+	2211.1	0.941	26.6835	0.9993	R.LGEHNIDVLEGNEQFINAAK.I
2	1	0.0048	24409.5	0.251		SWISS-PROT:P00761|TRYP_PIG Trypsin - Sus scrofa (Pig).	271	5			17906	2+	2211.1	0.935	29.3971	0.9875	R.LGEHNIDVLEGNEQFINAAK.I
2	1	0.0048	24409.5	0.251		SWISS-PROT:P00761|TRYP_PIG Trypsin - Sus scrofa (Pig).	271	5			18832	3+	2211.1	0.923	34.8242	0.9987	R.LGEHNIDVLEGNEQFINAAK.I
2	1	0.0048	24409.5	0.251		SWISS-PROT:P00761|TRYP_PIG Trypsin - Sus scrofa (Pig).	271	5			19499	2+	2299.18	0.945	23.9216	0.9651	K.IITHPNFNGNTLDNDIM"LIK.L
2	1	0.0048	24409.5	0.251		SWISS-PROT:P00761|TRYP_PIG Trypsin - Sus scrofa (Pig).	271	5			20430	2+	2283.18	-0.067	29.345	1	K.IITHPNFNGNTLDNDIMLIK.L
2	1	0.0048	24409.5	0.251		SWISS-PROT:P00761|TRYP_PIG Trypsin - Sus scrofa (Pig).	271	5			20519	3+	2283.18	-0.057	24.9652	0.9987	K.IITHPNFNGNTLDNDIMLIK.L
2	1	0.0048	24409.5	0.251		SWISS-PROT:P00761|TRYP_PIG Trypsin - Sus scrofa (Pig).	271	5			7501	2+	1045.56	-0.028	26.7798	1	K.LSSPATLNSR.V
2	1	0.0048	24409.5	0.251		SWISS-PROT:P00761|TRYP_PIG Trypsin - Sus scrofa (Pig).	271	5			9685	2+	842.509	-0.022	26.1125	0.8574	R.VATVSLPR.S
2	1	0.0048	24409.5	0.251		SWISS-PROT:P00761|TRYP_PIG Trypsin - Sus scrofa (Pig).	271	5			9861	2+	842.509	-0.023	27.2994	0.6479	R.VATVSLPR.S
2	1	0.0048	24409.5	0.251		SWISS-PROT:P00761|TRYP_PIG Trypsin - Sus scrofa (Pig).	271	5			10031	2+	842.509	-0.023	27.2994	0.6737	R.VATVSLPR.S
2	1	0.0048	24409.5	0.251		SWISS-PROT:P00761|TRYP_PIG Trypsin - Sus scrofa (Pig).	271	5			16970	2+	2211.1	1.929	32.1107	0.9824	R.LGEHNIDVLEGNEQFINAAK.I
2	1	0.0048	24409.5	0.251		SWISS-PROT:P00761|TRYP_PIG Trypsin - Sus scrofa (Pig).	271	5			17379	2+	2211.1	-0.061	27.588	1	R.LGEHNIDVLEGNEQFINAAK.I
2	1	0.0048	24409.5	0.251		SWISS-PROT:P00761|TRYP_PIG Trypsin - Sus scrofa (Pig).	271	5			17448	3+	2211.1	-0.058	26.2312	1	R.LGEHNIDVLEGNEQFINAAK.I
2	1	0.0048	24409.5	0.251		SWISS-PROT:P00761|TRYP_PIG Trypsin - Sus scrofa (Pig).	271	5			17548	2+	2211.1	-0.057	25.779	1	R.LGEHNIDVLEGNEQFINAAK.I
2	1	0.0048	24409.5	0.251		SWISS-PROT:P00761|TRYP_PIG Trypsin - Sus scrofa (Pig).	271	5			17731	2+	2211.1	0.929	32.1107	0.9979	R.LGEHNIDVLEGNEQFINAAK.I
2	1	0.0048	24409.5	0.251		SWISS-PROT:P00761|TRYP_PIG Trypsin - Sus scrofa (Pig).	271	5			18908	3+	2211.1	0.929	32.1107	0.9975	R.LGEHNIDVLEGNEQFINAAK.I
2	1	0.0048	24409.5	0.251		SWISS-PROT:P00761|TRYP_PIG Trypsin - Sus scrofa (Pig).	271	5			19635	3+	2299.18	0.95	21.7469	0.7605	K.IITHPNFNGNTLDNDIM"LIK.L
2	1	0.0048	24409.5	0.251		SWISS-PROT:P00761|TRYP_PIG Trypsin - Sus scrofa (Pig).	271	5			20652	2+	2283.18	-0.059	25.8412	1	K.IITHPNFNGNTLDNDIMLIK.L
2	1	0.0048	24409.5	0.251		SWISS-PROT:P00761|TRYP_PIG Trypsin - Sus scrofa (Pig).	271	5			20762	3+	2283.18	-0.06	26.2791	0.9983	K.IITHPNFNGNTLDNDIMLIK.L
2	1	0.0048	24409.5	0.251		SWISS-PROT:P00761|TRYP_PIG Trypsin - Sus scrofa (Pig).	271	5			20835	2+	2299.18	0.978	9.56865	0.9996	K.IITHPNFNGNTLDNDIM"LIK.L
2	1	0.0048	24409.5	0.251		SWISS-PROT:P00761|TRYP_PIG Trypsin - Sus scrofa (Pig).	271	5			6940	2+	1045.56	-0.028	26.7798	0.9999	K.LSSPATLNSR.V
2	1	0.0048	24409.5	0.251		SWISS-PROT:P00761|TRYP_PIG Trypsin - Sus scrofa (Pig).	271	5			9057	2+	842.509	-0.022	26.1125	0.8125	R.VATVSLPR.S
2	1	0.0048	24409.5	0.251		SWISS-PROT:P00761|TRYP_PIG Trypsin - Sus scrofa (Pig).	271	5			9226	2+	842.509	-0.022	26.1125	0.636	R.VATVSLPR.S
2	1	0.0048	24409.5	0.251		SWISS-PROT:P00761|TRYP_PIG Trypsin - Sus scrofa (Pig).	271	5			9398	2+	842.509	-0.022	26.1125	0.6021	R.VATVSLPR.S
2	1	0.0048	24409.5	0.251		SWISS-PROT:P00761|TRYP_PIG Trypsin - Sus scrofa (Pig).	271	5			17046	2+	2211.1	0.929	32.1107	0.9998	R.LGEHNIDVLEGNEQFINAAK.I
2	1	0.0048	24409.5	0.251		SWISS-PROT:P00761|TRYP_PIG Trypsin - Sus scrofa (Pig).	271	5			17075	3+	2211.1	0.924	34.372	0.8699	R.LGEHNIDVLEGNEQFINAAK.I
2	1	0.0048	24409.5	0.251		SWISS-PROT:P00761|TRYP_PIG Trypsin - Sus scrofa (Pig).	271	5			17480	3+	2211.1	-0.058	26.2312	1	R.LGEHNIDVLEGNEQFINAAK.I
2	1	0.0048	24409.5	0.251		SWISS-PROT:P00761|TRYP_PIG Trypsin - Sus scrofa (Pig).	271	5			17601	2+	2211.1	-0.06	27.1358	1	R.LGEHNIDVLEGNEQFINAAK.I
2	1	0.0048	24409.5	0.251		SWISS-PROT:P00761|TRYP_PIG Trypsin - Sus scrofa (Pig).	271	5			17656	3+	2211.1	-0.058	26.2312	1	R.LGEHNIDVLEGNEQFINAAK.I
2	1	0.0048	24409.5	0.251		SWISS-PROT:P00761|TRYP_PIG Trypsin - Sus scrofa (Pig).	271	5			18032	3+	2211.1	0.924	34.372	0.9715	R.LGEHNIDVLEGNEQFINAAK.I
2	1	0.0048	24409.5	0.251		SWISS-PROT:P00761|TRYP_PIG Trypsin - Sus scrofa (Pig).	271	5			18927	3+	2211.1	0.924	34.372	0.9851	R.LGEHNIDVLEGNEQFINAAK.I
2	1	0.0048	24409.5	0.251		SWISS-PROT:P00761|TRYP_PIG Trypsin - Sus scrofa (Pig).	271	5			20448	3+	2283.18	0.955	19.7094	0.9867	K.IITHPNFNGNTLDNDIMLIK.L
2	1	0.0048	24409.5	0.251		SWISS-PROT:P00761|TRYP_PIG Trypsin - Sus scrofa (Pig).	271	5			20568	2+	2283.18	-0.063	27.5931	0.9999	K.IITHPNFNGNTLDNDIMLIK.L
2	1	0.0048	24409.5	0.251		SWISS-PROT:P00761|TRYP_PIG Trypsin - Sus scrofa (Pig).	271	5			20623	3+	2283.18	-0.059	25.8412	0.9998	K.IITHPNFNGNTLDNDIMLIK.L
2	1	0.0048	24409.5	0.251		SWISS-PROT:P00761|TRYP_PIG Trypsin - Sus scrofa (Pig).	271	5			20942	3+	2283.18	0.924	33.2869	0.635	K.IITHPNFNGNTLDNDIMLIK.L
2	1	0.0048	24409.5	0.251		SWISS-PROT:P00761|TRYP_PIG Trypsin - Sus scrofa (Pig).	271	5			21022	2+	2283.18	0.928	31.535	0.7952	K.IITHPNFNGNTLDNDIMLIK.L
2	1	0.0048	24409.5	0.251		SWISS-PROT:P00761|TRYP_PIG Trypsin - Sus scrofa (Pig).	271	5			8110	2+	842.509	-0.023	27.2994	0.7128	R.VATVSLPR.S
2	1	0.0048	24409.5	0.251		SWISS-PROT:P00761|TRYP_PIG Trypsin - Sus scrofa (Pig).	271	5			8296	2+	842.509	-0.023	27.2994	0.915	R.VATVSLPR.S
2	1	0.0048	24409.5	0.251		SWISS-PROT:P00761|TRYP_PIG Trypsin - Sus scrofa (Pig).	271	5			8484	2+	842.509	-0.022	26.1125	0.9603	R.VATVSLPR.S
2	1	0.0048	24409.5	0.251		SWISS-PROT:P00761|TRYP_PIG Trypsin - Sus scrofa (Pig).	271	5			8671	2+	842.509	-0.023	27.2994	0.6021	R.VATVSLPR.S
2	1	0.0048	24409.5	0.251		SWISS-PROT:P00761|TRYP_PIG Trypsin - Sus scrofa (Pig).	271	5			8858	2+	842.509	0.984	18.9909	0.7006	R.VATVSLPR.S
2	1	0.0048	24409.5	0.251		SWISS-PROT:P00761|TRYP_PIG Trypsin - Sus scrofa (Pig).	271	5			17176	3+	2211.1	0.922	35.2765	0.8548	R.LGEHNIDVLEGNEQFINAAK.I
2	1	0.0048	24409.5	0.251		SWISS-PROT:P00761|TRYP_PIG Trypsin - Sus scrofa (Pig).	271	5			17186	2+	2211.1	0.925	33.9197	0.9626	R.LGEHNIDVLEGNEQFINAAK.I
2	1	0.0048	24409.5	0.251		SWISS-PROT:P00761|TRYP_PIG Trypsin - Sus scrofa (Pig).	271	5			17559	3+	2211.1	-0.059	26.6835	0.9994	R.LGEHNIDVLEGNEQFINAAK.I
2	1	0.0048	24409.5	0.251		SWISS-PROT:P00761|TRYP_PIG Trypsin - Sus scrofa (Pig).	271	5			17582	2+	2211.1	-0.055	24.8745	1	R.LGEHNIDVLEGNEQFINAAK.I
2	1	0.0048	24409.5	0.251		SWISS-PROT:P00761|TRYP_PIG Trypsin - Sus scrofa (Pig).	271	5			17742	3+	2211.1	-0.058	26.2312	1	R.LGEHNIDVLEGNEQFINAAK.I
2	1	0.0048	24409.5	0.251		SWISS-PROT:P00761|TRYP_PIG Trypsin - Sus scrofa (Pig).	271	5			17765	2+	2211.1	-0.059	26.6835	1	R.LGEHNIDVLEGNEQFINAAK.I
2	1	0.0048	24409.5	0.251		SWISS-PROT:P00761|TRYP_PIG Trypsin - Sus scrofa (Pig).	271	5			18317	3+	2211.1	1.931	31.2061	0.8816	R.LGEHNIDVLEGNEQFINAAK.I
2	1	0.0048	24409.5	0.251		SWISS-PROT:P00761|TRYP_PIG Trypsin - Sus scrofa (Pig).	271	5			19889	3+	2299.18	-0.064	27.8361	0.9987	K.IITHPNFNGNTLDNDIM"LIK.L
2	1	0.0048	24409.5	0.251		SWISS-PROT:P00761|TRYP_PIG Trypsin - Sus scrofa (Pig).	271	5			20353	2+	2283.18	-0.061	26.7171	1	K.IITHPNFNGNTLDNDIMLIK.L
2	1	0.0048	24409.5	0.251		SWISS-PROT:P00761|TRYP_PIG Trypsin - Sus scrofa (Pig).	271	5			20769	2+	2299.18	0.958	18.2674	0.9787	K.IITHPNFNGNTLDNDIM"LIK.L
2	1	0.0048	24409.5	0.251		SWISS-PROT:P00761|TRYP_PIG Trypsin - Sus scrofa (Pig).	271	5			21453	3+	2283.18	0.917	36.3528	0.7076	K.IITHPNFNGNTLDNDIMLIK.L
2	1	0.0048	24409.5	0.251		SWISS-PROT:P00761|TRYP_PIG Trypsin - Sus scrofa (Pig).	271	5			7799	2+	1045.56	-0.03	28.6926	1	K.LSSPATLNSR.V
2	1	0.0048	24409.5	0.251		SWISS-PROT:P00761|TRYP_PIG Trypsin - Sus scrofa (Pig).	271	5			9857	2+	842.509	-0.024	28.4863	0.9277	R.VATVSLPR.S
2	1	0.0048	24409.5	0.251		SWISS-PROT:P00761|TRYP_PIG Trypsin - Sus scrofa (Pig).	271	5			10196	2+	842.509	-0.022	26.1125	0.9133	R.VATVSLPR.S
2	1	0.0048	24409.5	0.251		SWISS-PROT:P00761|TRYP_PIG Trypsin - Sus scrofa (Pig).	271	5			18260	2+	2211.1	-0.057	25.779	1	R.LGEHNIDVLEGNEQFINAAK.I
2	1	0.0048	24409.5	0.251		SWISS-PROT:P00761|TRYP_PIG Trypsin - Sus scrofa (Pig).	271	5			18343	3+	2211.1	-0.06	27.1358	1	R.LGEHNIDVLEGNEQFINAAK.I
2	1	0.0048	24409.5	0.251		SWISS-PROT:P00761|TRYP_PIG Trypsin - Sus scrofa (Pig).	271	5			18435	2+	2211.1	-0.061	27.588	1	R.LGEHNIDVLEGNEQFINAAK.I
2	1	0.0048	24409.5	0.251		SWISS-PROT:P00761|TRYP_PIG Trypsin - Sus scrofa (Pig).	271	5			18712	2+	2211.1	0.919	36.6333	0.9987	R.LGEHNIDVLEGNEQFINAAK.I
2	1	0.0048	24409.5	0.251		SWISS-PROT:P00761|TRYP_PIG Trypsin - Sus scrofa (Pig).	271	5			18750	3+	2211.1	0.923	34.8242	0.8582	R.LGEHNIDVLEGNEQFINAAK.I
2	1	0.0048	24409.5	0.251		SWISS-PROT:P00761|TRYP_PIG Trypsin - Sus scrofa (Pig).	271	5			20359	3+	2299.18	-0.059	25.6614	0.9763	K.IITHPNFNGNTLDNDIM"LIK.L
2	1	0.0048	24409.5	0.251		SWISS-PROT:P00761|TRYP_PIG Trypsin - Sus scrofa (Pig).	271	5			21090	3+	2283.18	-0.062	27.1551	0.9999	K.IITHPNFNGNTLDNDIMLIK.L
2	1	0.0048	24409.5	0.251		SWISS-PROT:P00761|TRYP_PIG Trypsin - Sus scrofa (Pig).	271	5			21126	2+	2283.18	-0.063	27.5931	1	K.IITHPNFNGNTLDNDIMLIK.L
2	1	0.0048	24409.5	0.251		SWISS-PROT:P00761|TRYP_PIG Trypsin - Sus scrofa (Pig).	271	5			21267	3+	2283.18	-0.064	28.0311	1	K.IITHPNFNGNTLDNDIMLIK.L
2	1	0.0048	24409.5	0.251		SWISS-PROT:P00761|TRYP_PIG Trypsin - Sus scrofa (Pig).	271	5			21699	2+	2283.18	0.923	33.7249	0.7309	K.IITHPNFNGNTLDNDIMLIK.L
2	1	0.0048	24409.5	0.251		SWISS-PROT:P00761|TRYP_PIG Trypsin - Sus scrofa (Pig).	271	5			21872	3+	2283.18	0.92	35.0388	0.9522	K.IITHPNFNGNTLDNDIMLIK.L
2	1	0.0048	24409.5	0.251		SWISS-PROT:P00761|TRYP_PIG Trypsin - Sus scrofa (Pig).	271	5			22059	3+	2283.18	0.92	35.0388	0.7092	K.IITHPNFNGNTLDNDIMLIK.L
2	1	0.0048	24409.5	0.251		SWISS-PROT:P00761|TRYP_PIG Trypsin - Sus scrofa (Pig).	271	5			22184	2+	2299.18	-0.062	26.9662	0.7179	K.IITHPNFNGNTLDNDIM"LIK.L
3	1	0.0057	187367	0.078		SWISS-PROT:Q2UVX4 (Bos taurus) Complement C3 precursor	590	19			14226	2+	1370.73	-0.031	22.6157	0.7193	K.TIYTPGSTVLYR.I
3	1	0.0057	187367	0.078		SWISS-PROT:Q2UVX4 (Bos taurus) Complement C3 precursor	590	19			3814	2+	955.343	-0.026	27.2154	0.9884	K.CCEDGMR.E
3	1	0.0057	187367	0.078		SWISS-PROT:Q2UVX4 (Bos taurus) Complement C3 precursor	590	19			5694	2+	887.458	-0.024	27.0435	0.7419	R.NEQVEIR.A
3	1	0.0057	187367	0.078		SWISS-PROT:Q2UVX4 (Bos taurus) Complement C3 precursor	590	19			8228	2+	904.561	-0.026	28.7432	0.9913	K.GVFVLNKK.N
3	1	0.0057	187367	0.078		SWISS-PROT:Q2UVX4 (Bos taurus) Complement C3 precursor	590	19			10479	2+	833.488	-0.025	29.9944	0.8813	R.LPYSVVR.N
3	1	0.0057	187367	0.078		SWISS-PROT:Q2UVX4 (Bos taurus) Complement C3 precursor	590	19			12026	2+	1317.62	-0.044	33.3935	1	K.AC'EPGVDYVYK.T
3	1	0.0057	187367	0.078		SWISS-PROT:Q2UVX4 (Bos taurus) Complement C3 precursor	590	19			12534	2+	1083.56	1.022	20.3035	0.6691	K.GYTQQLAFR.Q
3	1	0.0057	187367	0.078		SWISS-PROT:Q2UVX4 (Bos taurus) Complement C3 precursor	590	19			12708	2+	1083.56	-0.03	27.6866	1	K.GYTQQLAFR.Q
3	1	0.0057	187367	0.078		SWISS-PROT:Q2UVX4 (Bos taurus) Complement C3 precursor	590	19			12726	2+	888.483	-0.025	28.1378	0.9993	K.IWDVVEK.A
3	1	0.0057	187367	0.078		SWISS-PROT:Q2UVX4 (Bos taurus) Complement C3 precursor	590	19			12901	2+	888.483	-0.025	28.1378	0.9905	K.IWDVVEK.A
3	1	0.0057	187367	0.078		SWISS-PROT:Q2UVX4 (Bos taurus) Complement C3 precursor	590	19			13077	2+	888.483	-0.025	28.1378	0.9868	K.IWDVVEK.A
3	1	0.0057	187367	0.078		SWISS-PROT:Q2UVX4 (Bos taurus) Complement C3 precursor	590	19			13250	2+	888.483	-0.025	28.1378	0.8507	K.IWDVVEK.A
3	1	0.0057	187367	0.078		SWISS-PROT:Q2UVX4 (Bos taurus) Complement C3 precursor	590	19			15127	2+	1370.73	-0.038	27.7224	1	K.TIYTPGSTVLYR.I
3	1	0.0057	187367	0.078		SWISS-PROT:Q2UVX4 (Bos taurus) Complement C3 precursor	590	19			15299	2+	1370.73	-0.037	26.9929	1	K.TIYTPGSTVLYR.I
3	1	0.0057	187367	0.078		SWISS-PROT:Q2UVX4 (Bos taurus) Complement C3 precursor	590	19			15475	2+	1370.73	-0.038	27.7224	1	K.TIYTPGSTVLYR.I
3	1	0.0057	187367	0.078		SWISS-PROT:Q2UVX4 (Bos taurus) Complement C3 precursor	590	19			15652	2+	1370.73	-0.037	26.9929	1	K.TIYTPGSTVLYR.I
3	1	0.0057	187367	0.078		SWISS-PROT:Q2UVX4 (Bos taurus) Complement C3 precursor	590	19			15832	2+	1370.73	0.819	132.046	0.9813	K.TIYTPGSTVLYR.I
3	1	0.0057	187367	0.078		SWISS-PROT:Q2UVX4 (Bos taurus) Complement C3 precursor	590	19			16356	2+	1345.7	-0.037	27.495	1	R.EVVADSVWVDVK.D
3	1	0.0057	187367	0.078		SWISS-PROT:Q2UVX4 (Bos taurus) Complement C3 precursor	590	19			17284	2+	1345.7	-0.038	28.2381	1	R.EVVADSVWVDVK.D
3	1	0.0057	187367	0.078		SWISS-PROT:Q2UVX4 (Bos taurus) Complement C3 precursor	590	19			17375	3+	1345.7	-0.039	28.9812	0.7539	R.EVVADSVWVDVK.D
3	1	0.0057	187367	0.078		SWISS-PROT:Q2UVX4 (Bos taurus) Complement C3 precursor	590	19			17455	2+	1345.7	-0.038	28.2381	1	R.EVVADSVWVDVK.D
3	1	0.0057	187367	0.078		SWISS-PROT:Q2UVX4 (Bos taurus) Complement C3 precursor	590	19			17592	2+	1092.63	-0.031	28.3719	0.9893	R.NTLIIYLDK.V
3	1	0.0057	187367	0.078		SWISS-PROT:Q2UVX4 (Bos taurus) Complement C3 precursor	590	19			17631	2+	1345.7	-0.037	27.495	1	R.EVVADSVWVDVK.D
3	1	0.0057	187367	0.078		SWISS-PROT:Q2UVX4 (Bos taurus) Complement C3 precursor	590	19			17763	2+	1092.63	-0.031	28.3719	0.9985	R.NTLIIYLDK.V
3	1	0.0057	187367	0.078		SWISS-PROT:Q2UVX4 (Bos taurus) Complement C3 precursor	590	19			17779	3+	1345.7	-0.038	28.2381	0.9962	R.EVVADSVWVDVK.D
3	1	0.0057	187367	0.078		SWISS-PROT:Q2UVX4 (Bos taurus) Complement C3 precursor	590	19			17807	2+	1345.7	-0.037	27.495	1	R.EVVADSVWVDVK.D
3	1	0.0057	187367	0.078		SWISS-PROT:Q2UVX4 (Bos taurus) Complement C3 precursor	590	19			17939	2+	1092.63	-0.031	28.3719	0.9997	R.NTLIIYLDK.V
3	1	0.0057	187367	0.078		SWISS-PROT:Q2UVX4 (Bos taurus) Complement C3 precursor	590	19			17983	2+	1345.7	-0.038	28.2381	1	R.EVVADSVWVDVK.D
3	1	0.0057	187367	0.078		SWISS-PROT:Q2UVX4 (Bos taurus) Complement C3 precursor	590	19			18116	2+	1092.63	-0.031	28.3719	0.9998	R.NTLIIYLDK.V
3	1	0.0057	187367	0.078		SWISS-PROT:Q2UVX4 (Bos taurus) Complement C3 precursor	590	19			18159	2+	1345.7	-0.038	28.2381	1	R.EVVADSVWVDVK.D
3	1	0.0057	187367	0.078		SWISS-PROT:Q2UVX4 (Bos taurus) Complement C3 precursor	590	19			18335	2+	1345.7	-0.038	28.2381	1	R.EVVADSVWVDVK.D
3	1	0.0057	187367	0.078		SWISS-PROT:Q2UVX4 (Bos taurus) Complement C3 precursor	590	19			18511	2+	1345.7	-0.037	27.495	1	R.EVVADSVWVDVK.D
3	1	0.0057	187367	0.078		SWISS-PROT:Q2UVX4 (Bos taurus) Complement C3 precursor	590	19			18644	2+	1092.63	-0.029	26.5415	0.9868	R.NTLIIYLDK.V
3	1	0.0057	187367	0.078		SWISS-PROT:Q2UVX4 (Bos taurus) Complement C3 precursor	590	19			18684	2+	1345.7	-0.038	28.2381	1	R.EVVADSVWVDVK.D
3	1	0.0057	187367	0.078		SWISS-PROT:Q2UVX4 (Bos taurus) Complement C3 precursor	590	19			18825	2+	1092.63	-0.03	27.4567	0.9957	R.NTLIIYLDK.V
3	1	0.0057	187367	0.078		SWISS-PROT:Q2UVX4 (Bos taurus) Complement C3 precursor	590	19			18860	2+	1345.7	-0.037	27.495	1	R.EVVADSVWVDVK.D
3	1	0.0057	187367	0.078		SWISS-PROT:Q2UVX4 (Bos taurus) Complement C3 precursor	590	19			19037	2+	1345.7	-0.038	28.2381	1	R.EVVADSVWVDVK.D
3	1	0.0057	187367	0.078		SWISS-PROT:Q2UVX4 (Bos taurus) Complement C3 precursor	590	19			19062	2+	1092.63	-0.033	30.2024	0.7876	R.NTLIIYLDK.V
3	1	0.0057	187367	0.078		SWISS-PROT:Q2UVX4 (Bos taurus) Complement C3 precursor	590	19			19246	2+	1345.7	-0.038	28.2381	1	R.EVVADSVWVDVK.D
3	1	0.0057	187367	0.078		SWISS-PROT:Q2UVX4 (Bos taurus) Complement C3 precursor	590	19			19515	2+	1345.7	-0.037	27.495	1	R.EVVADSVWVDVK.D
3	1	0.0057	187367	0.078		SWISS-PROT:Q2UVX4 (Bos taurus) Complement C3 precursor	590	19			19690	2+	1345.7	-0.038	28.2381	1	R.EVVADSVWVDVK.D
3	1	0.0057	187367	0.078		SWISS-PROT:Q2UVX4 (Bos taurus) Complement C3 precursor	590	19			19863	2+	1345.7	-0.037	27.495	1	R.EVVADSVWVDVK.D
3	1	0.0057	187367	0.078		SWISS-PROT:Q2UVX4 (Bos taurus) Complement C3 precursor	590	19			20073	2+	1345.7	-0.037	27.495	1	R.EVVADSVWVDVK.D
3	1	0.0057	187367	0.078		SWISS-PROT:Q2UVX4 (Bos taurus) Complement C3 precursor	590	19			20237	2+	1345.7	-0.038	28.2381	1	R.EVVADSVWVDVK.D
3	1	0.0057	187367	0.078		SWISS-PROT:Q2UVX4 (Bos taurus) Complement C3 precursor	590	19			20493	2+	1345.7	-0.038	28.2381	1	R.EVVADSVWVDVK.D
3	1	0.0057	187367	0.078		SWISS-PROT:Q2UVX4 (Bos taurus) Complement C3 precursor	590	19			20667	2+	1345.7	-0.037	27.495	1	R.EVVADSVWVDVK.D
3	1	0.0057	187367	0.078		SWISS-PROT:Q2UVX4 (Bos taurus) Complement C3 precursor	590	19			20843	2+	1345.7	-0.037	27.495	1	R.EVVADSVWVDVK.D
3	1	0.0057	187367	0.078		SWISS-PROT:Q2UVX4 (Bos taurus) Complement C3 precursor	590	19			21024	2+	1345.7	-0.039	28.9812	1	R.EVVADSVWVDVK.D
3	1	0.0057	187367	0.078		SWISS-PROT:Q2UVX4 (Bos taurus) Complement C3 precursor	590	19			21199	2+	1345.7	-0.039	28.9812	1	R.EVVADSVWVDVK.D
3	1	0.0057	187367	0.078		SWISS-PROT:Q2UVX4 (Bos taurus) Complement C3 precursor	590	19			21370	2+	1345.7	-0.037	27.495	1	R.EVVADSVWVDVK.D
3	1	0.0057	187367	0.078		SWISS-PROT:Q2UVX4 (Bos taurus) Complement C3 precursor	590	19			21548	2+	1345.7	-0.037	27.495	1	R.EVVADSVWVDVK.D
3	1	0.0057	187367	0.078		SWISS-PROT:Q2UVX4 (Bos taurus) Complement C3 precursor	590	19			21724	2+	1345.7	-0.037	27.495	1	R.EVVADSVWVDVK.D
3	1	0.0057	187367	0.078		SWISS-PROT:Q2UVX4 (Bos taurus) Complement C3 precursor	590	19			21933	2+	1345.7	-0.037	27.495	1	R.EVVADSVWVDVK.D
3	1	0.0057	187367	0.078		SWISS-PROT:Q2UVX4 (Bos taurus) Complement C3 precursor	590	19			22616	2+	1345.7	-0.039	28.9812	0.9999	R.EVVADSVWVDVK.D
3	1	0.0057	187367	0.078		SWISS-PROT:Q2UVX4 (Bos taurus) Complement C3 precursor	590	19			22801	2+	1345.7	-0.039	28.9812	1	R.EVVADSVWVDVK.D
3	1	0.0057	187367	0.078		SWISS-PROT:Q2UVX4 (Bos taurus) Complement C3 precursor	590	19			23079	2+	1345.7	-0.038	28.2381	1	R.EVVADSVWVDVK.D
3	1	0.0057	187367	0.078		SWISS-PROT:Q2UVX4 (Bos taurus) Complement C3 precursor	590	19			23250	2+	1345.7	-0.039	28.9812	1	R.EVVADSVWVDVK.D
3	1	0.0057	187367	0.078		SWISS-PROT:Q2UVX4 (Bos taurus) Complement C3 precursor	590	19			23419	2+	1345.7	-0.036	26.7519	1	R.EVVADSVWVDVK.D
3	1	0.0057	187367	0.078		SWISS-PROT:Q2UVX4 (Bos taurus) Complement C3 precursor	590	19			23604	2+	1345.7	-0.047	34.9261	1	R.EVVADSVWVDVK.D
3	1	0.0057	187367	0.078		SWISS-PROT:Q2UVX4 (Bos taurus) Complement C3 precursor	590	19			23791	2+	1345.7	-0.034	25.2657	0.9998	R.EVVADSVWVDVK.D
3	1	0.0057	187367	0.078		SWISS-PROT:Q2UVX4 (Bos taurus) Complement C3 precursor	590	19			23958	2+	1345.7	-0.037	27.495	1	R.EVVADSVWVDVK.D
3	1	0.0057	187367	0.078		SWISS-PROT:Q2UVX4 (Bos taurus) Complement C3 precursor	590	19			24132	2+	1345.7	-0.036	26.7519	1	R.EVVADSVWVDVK.D
3	1	0.0057	187367	0.078		SWISS-PROT:Q2UVX4 (Bos taurus) Complement C3 precursor	590	19			24662	2+	1345.7	-0.105	78.0263	1	R.EVVADSVWVDVK.D
3	1	0.0057	187367	0.078		SWISS-PROT:Q2UVX4 (Bos taurus) Complement C3 precursor	590	19			24839	2+	1345.7	-0.037	27.495	1	R.EVVADSVWVDVK.D
3	1	0.0057	187367	0.078		SWISS-PROT:Q2UVX4 (Bos taurus) Complement C3 precursor	590	19			25022	2+	1345.7	-0.027	20.0639	1	R.EVVADSVWVDVK.D
3	1	0.0057	187367	0.078		SWISS-PROT:Q2UVX4 (Bos taurus) Complement C3 precursor	590	19			25188	2+	1345.7	-0.037	27.495	1	R.EVVADSVWVDVK.D
3	1	0.0057	187367	0.078		SWISS-PROT:Q2UVX4 (Bos taurus) Complement C3 precursor	590	19			25807	2+	1345.7	-0.027	20.0639	1	R.EVVADSVWVDVK.D
3	1	0.0057	187367	0.078		SWISS-PROT:Q2UVX4 (Bos taurus) Complement C3 precursor	590	19			25969	2+	1345.7	-0.037	27.495	1	R.EVVADSVWVDVK.D
3	1	0.0057	187367	0.078		SWISS-PROT:Q2UVX4 (Bos taurus) Complement C3 precursor	590	19			26171	2+	1345.7	-0.036	26.7519	1	R.EVVADSVWVDVK.D
3	1	0.0057	187367	0.078		SWISS-PROT:Q2UVX4 (Bos taurus) Complement C3 precursor	590	19			26335	2+	1345.7	-0.038	28.2381	1	R.EVVADSVWVDVK.D
3	1	0.0057	187367	0.078		SWISS-PROT:Q2UVX4 (Bos taurus) Complement C3 precursor	590	19			26683	2+	1345.7	-0.037	27.495	1	R.EVVADSVWVDVK.D
3	1	0.0057	187367	0.078		SWISS-PROT:Q2UVX4 (Bos taurus) Complement C3 precursor	590	19			26958	2+	1345.7	-0.035	26.0088	1	R.EVVADSVWVDVK.D
3	1	0.0057	187367	0.078		SWISS-PROT:Q2UVX4 (Bos taurus) Complement C3 precursor	590	19			27520	2+	1345.7	-0.037	27.495	1	R.EVVADSVWVDVK.D
3	1	0.0057	187367	0.078		SWISS-PROT:Q2UVX4 (Bos taurus) Complement C3 precursor	590	19			27686	2+	1345.7	-0.038	28.2381	1	R.EVVADSVWVDVK.D
3	1	0.0057	187367	0.078		SWISS-PROT:Q2UVX4 (Bos taurus) Complement C3 precursor	590	19			27852	2+	1345.7	-0.038	28.2381	1	R.EVVADSVWVDVK.D
3	1	0.0057	187367	0.078		SWISS-PROT:Q2UVX4 (Bos taurus) Complement C3 precursor	590	19			28271	2+	1345.7	-0.036	26.7519	1	R.EVVADSVWVDVK.D
3	1	0.0057	187367	0.078		SWISS-PROT:Q2UVX4 (Bos taurus) Complement C3 precursor	590	19			28434	2+	1345.7	-0.035	26.0088	1	R.EVVADSVWVDVK.D
3	1	0.0057	187367	0.078		SWISS-PROT:Q2UVX4 (Bos taurus) Complement C3 precursor	590	19			28597	2+	1345.7	-0.036	26.7519	1	R.EVVADSVWVDVK.D
3	1	0.0057	187367	0.078		SWISS-PROT:Q2UVX4 (Bos taurus) Complement C3 precursor	590	19			28766	2+	1345.7	-0.037	27.495	1	R.EVVADSVWVDVK.D
3	1	0.0057	187367	0.078		SWISS-PROT:Q2UVX4 (Bos taurus) Complement C3 precursor	590	19			28932	2+	1345.7	-0.038	28.2381	1	R.EVVADSVWVDVK.D
3	1	0.0057	187367	0.078		SWISS-PROT:Q2UVX4 (Bos taurus) Complement C3 precursor	590	19			29093	2+	1345.7	-0.036	26.7519	1	R.EVVADSVWVDVK.D
3	1	0.0057	187367	0.078		SWISS-PROT:Q2UVX4 (Bos taurus) Complement C3 precursor	590	19			29263	2+	1345.7	-0.04	29.7243	1	R.EVVADSVWVDVK.D
3	1	0.0057	187367	0.078		SWISS-PROT:Q2UVX4 (Bos taurus) Complement C3 precursor	590	19			29428	2+	1345.7	-0.036	26.7519	1	R.EVVADSVWVDVK.D
3	1	0.0057	187367	0.078		SWISS-PROT:Q2UVX4 (Bos taurus) Complement C3 precursor	590	19			29590	2+	1345.7	-0.036	26.7519	1	R.EVVADSVWVDVK.D
3	1	0.0057	187367	0.078		SWISS-PROT:Q2UVX4 (Bos taurus) Complement C3 precursor	590	19			29756	2+	1345.7	-0.036	26.7519	1	R.EVVADSVWVDVK.D
3	1	0.0057	187367	0.078		SWISS-PROT:Q2UVX4 (Bos taurus) Complement C3 precursor	590	19			30209	2+	1345.7	-0.038	28.2381	1	R.EVVADSVWVDVK.D
3	1	0.0057	187367	0.078		SWISS-PROT:Q2UVX4 (Bos taurus) Complement C3 precursor	590	19			30394	2+	1345.7	-0.036	26.7519	1	R.EVVADSVWVDVK.D
3	1	0.0057	187367	0.078		SWISS-PROT:Q2UVX4 (Bos taurus) Complement C3 precursor	590	19			30751	2+	1345.7	-0.038	28.2381	1	R.EVVADSVWVDVK.D
3	1	0.0057	187367	0.078		SWISS-PROT:Q2UVX4 (Bos taurus) Complement C3 precursor	590	19			30915	2+	1345.7	-0.036	26.7519	1	R.EVVADSVWVDVK.D
3	1	0.0057	187367	0.078		SWISS-PROT:Q2UVX4 (Bos taurus) Complement C3 precursor	590	19			31083	2+	1345.7	-0.036	26.7519	1	R.EVVADSVWVDVK.D
3	1	0.0057	187367	0.078		SWISS-PROT:Q2UVX4 (Bos taurus) Complement C3 precursor	590	19			31239	2+	1345.7	-0.037	27.495	1	R.EVVADSVWVDVK.D
3	1	0.0057	187367	0.078		SWISS-PROT:Q2UVX4 (Bos taurus) Complement C3 precursor	590	19			31413	2+	1345.7	-0.035	26.0088	1	R.EVVADSVWVDVK.D
3	1	0.0057	187367	0.078		SWISS-PROT:Q2UVX4 (Bos taurus) Complement C3 precursor	590	19			31575	2+	1345.7	-0.036	26.7519	1	R.EVVADSVWVDVK.D
3	1	0.0057	187367	0.078		SWISS-PROT:Q2UVX4 (Bos taurus) Complement C3 precursor	590	19			31741	2+	1345.7	-0.027	20.0639	0.9999	R.EVVADSVWVDVK.D
3	1	0.0057	187367	0.078		SWISS-PROT:Q2UVX4 (Bos taurus) Complement C3 precursor	590	19			31908	2+	1345.7	-0.038	28.2381	1	R.EVVADSVWVDVK.D
3	1	0.0057	187367	0.078		SWISS-PROT:Q2UVX4 (Bos taurus) Complement C3 precursor	590	19			32061	2+	1345.7	-0.036	26.7519	1	R.EVVADSVWVDVK.D
3	1	0.0057	187367	0.078		SWISS-PROT:Q2UVX4 (Bos taurus) Complement C3 precursor	590	19			32226	2+	1345.7	-0.038	28.2381	1	R.EVVADSVWVDVK.D
3	1	0.0057	187367	0.078		SWISS-PROT:Q2UVX4 (Bos taurus) Complement C3 precursor	590	19			32386	2+	1345.7	-0.033	24.5226	1	R.EVVADSVWVDVK.D
3	1	0.0057	187367	0.078		SWISS-PROT:Q2UVX4 (Bos taurus) Complement C3 precursor	590	19			32551	2+	1345.7	-0.037	27.495	1	R.EVVADSVWVDVK.D
3	1	0.0057	187367	0.078		SWISS-PROT:Q2UVX4 (Bos taurus) Complement C3 precursor	590	19			32713	2+	1345.7	-0.036	26.7519	1	R.EVVADSVWVDVK.D
3	1	0.0057	187367	0.078		SWISS-PROT:Q2UVX4 (Bos taurus) Complement C3 precursor	590	19			32872	2+	1345.7	-0.038	28.2381	1	R.EVVADSVWVDVK.D
3	1	0.0057	187367	0.078		SWISS-PROT:Q2UVX4 (Bos taurus) Complement C3 precursor	590	19			33032	2+	1345.7	-0.035	26.0088	1	R.EVVADSVWVDVK.D
3	1	0.0057	187367	0.078		SWISS-PROT:Q2UVX4 (Bos taurus) Complement C3 precursor	590	19			33190	2+	1345.7	-0.036	26.7519	1	R.EVVADSVWVDVK.D
3	1	0.0057	187367	0.078		SWISS-PROT:Q2UVX4 (Bos taurus) Complement C3 precursor	590	19			33411	2+	1345.7	-0.036	26.7519	1	R.EVVADSVWVDVK.D
3	1	0.0057	187367	0.078		SWISS-PROT:Q2UVX4 (Bos taurus) Complement C3 precursor	590	19			33568	2+	1345.7	-0.037	27.495	1	R.EVVADSVWVDVK.D
3	1	0.0057	187367	0.078		SWISS-PROT:Q2UVX4 (Bos taurus) Complement C3 precursor	590	19			33721	2+	1345.7	-0.038	28.2381	1	R.EVVADSVWVDVK.D
3	1	0.0057	187367	0.078		SWISS-PROT:Q2UVX4 (Bos taurus) Complement C3 precursor	590	19			33876	2+	1345.7	-0.038	28.2381	0.9999	R.EVVADSVWVDVK.D
3	1	0.0057	187367	0.078		SWISS-PROT:Q2UVX4 (Bos taurus) Complement C3 precursor	590	19			34030	2+	1345.7	-0.039	28.9812	0.9999	R.EVVADSVWVDVK.D
3	1	0.0057	187367	0.078		SWISS-PROT:Q2UVX4 (Bos taurus) Complement C3 precursor	590	19			34186	2+	1345.7	-0.038	28.2381	0.9999	R.EVVADSVWVDVK.D
3	1	0.0057	187367	0.078		SWISS-PROT:Q2UVX4 (Bos taurus) Complement C3 precursor	590	19			34339	2+	1345.7	-0.037	27.495	1	R.EVVADSVWVDVK.D
3	1	0.0057	187367	0.078		SWISS-PROT:Q2UVX4 (Bos taurus) Complement C3 precursor	590	19			34493	2+	1345.7	-0.038	28.2381	1	R.EVVADSVWVDVK.D
3	1	0.0057	187367	0.078		SWISS-PROT:Q2UVX4 (Bos taurus) Complement C3 precursor	590	19			34647	2+	1345.7	-0.039	28.9812	0.9572	R.EVVADSVWVDVK.D
3	1	0.0057	187367	0.078		SWISS-PROT:Q2UVX4 (Bos taurus) Complement C3 precursor	590	19			34801	2+	1345.7	-0.036	26.7519	0.9745	R.EVVADSVWVDVK.D
3	1	0.0057	187367	0.078		SWISS-PROT:Q2UVX4 (Bos taurus) Complement C3 precursor	590	19			34954	2+	1345.7	-0.039	28.9812	0.9995	R.EVVADSVWVDVK.D
3	1	0.0057	187367	0.078		SWISS-PROT:Q2UVX4 (Bos taurus) Complement C3 precursor	590	19			35103	2+	1345.7	-0.037	27.495	1	R.EVVADSVWVDVK.D
3	1	0.0057	187367	0.078		SWISS-PROT:Q2UVX4 (Bos taurus) Complement C3 precursor	590	19			35256	2+	1345.7	-0.038	28.2381	0.9994	R.EVVADSVWVDVK.D
3	1	0.0057	187367	0.078		SWISS-PROT:Q2UVX4 (Bos taurus) Complement C3 precursor	590	19			35552	2+	1345.7	-0.04	29.7243	1	R.EVVADSVWVDVK.D
3	1	0.0057	187367	0.078		SWISS-PROT:Q2UVX4 (Bos taurus) Complement C3 precursor	590	19			35705	2+	1345.7	-0.033	24.5226	1	R.EVVADSVWVDVK.D
3	1	0.0057	187367	0.078		SWISS-PROT:Q2UVX4 (Bos taurus) Complement C3 precursor	590	19			35860	2+	1345.7	-0.035	26.0088	1	R.EVVADSVWVDVK.D
3	1	0.0057	187367	0.078		SWISS-PROT:Q2UVX4 (Bos taurus) Complement C3 precursor	590	19			11962	2+	1317.62	-0.046	34.9114	1	K.AC'EPGVDYVYK.T
3	1	0.0057	187367	0.078		SWISS-PROT:Q2UVX4 (Bos taurus) Complement C3 precursor	590	19			12138	2+	1317.62	-0.045	34.1524	1	K.AC'EPGVDYVYK.T
3	1	0.0057	187367	0.078		SWISS-PROT:Q2UVX4 (Bos taurus) Complement C3 precursor	590	19			12537	2+	888.483	-0.025	28.1378	0.9965	K.IWDVVEK.A
3	1	0.0057	187367	0.078		SWISS-PROT:Q2UVX4 (Bos taurus) Complement C3 precursor	590	19			12675	2+	1083.56	-0.03	27.6866	1	K.GYTQQLAFR.Q
3	1	0.0057	187367	0.078		SWISS-PROT:Q2UVX4 (Bos taurus) Complement C3 precursor	590	19			12705	2+	888.483	-0.025	28.1378	0.9868	K.IWDVVEK.A
3	1	0.0057	187367	0.078		SWISS-PROT:Q2UVX4 (Bos taurus) Complement C3 precursor	590	19			12891	2+	888.483	-0.026	29.2634	0.9558	K.IWDVVEK.A
3	1	0.0057	187367	0.078		SWISS-PROT:Q2UVX4 (Bos taurus) Complement C3 precursor	590	19			13081	2+	888.483	-0.026	29.2634	0.9864	K.IWDVVEK.A
3	1	0.0057	187367	0.078		SWISS-PROT:Q2UVX4 (Bos taurus) Complement C3 precursor	590	19			15137	2+	1370.73	-0.038	27.7224	0.9982	K.TIYTPGSTVLYR.I
3	1	0.0057	187367	0.078		SWISS-PROT:Q2UVX4 (Bos taurus) Complement C3 precursor	590	19			15321	2+	1370.73	-0.038	27.7224	1	K.TIYTPGSTVLYR.I
3	1	0.0057	187367	0.078		SWISS-PROT:Q2UVX4 (Bos taurus) Complement C3 precursor	590	19			15508	2+	1370.73	-0.036	26.2634	1	K.TIYTPGSTVLYR.I
3	1	0.0057	187367	0.078		SWISS-PROT:Q2UVX4 (Bos taurus) Complement C3 precursor	590	19			15693	2+	1370.73	-0.038	27.7224	0.9999	K.TIYTPGSTVLYR.I
3	1	0.0057	187367	0.078		SWISS-PROT:Q2UVX4 (Bos taurus) Complement C3 precursor	590	19			16407	2+	1345.7	-0.047	34.9261	0.9999	R.EVVADSVWVDVK.D
3	1	0.0057	187367	0.078		SWISS-PROT:Q2UVX4 (Bos taurus) Complement C3 precursor	590	19			17588	2+	1345.7	-0.039	28.9812	1	R.EVVADSVWVDVK.D
3	1	0.0057	187367	0.078		SWISS-PROT:Q2UVX4 (Bos taurus) Complement C3 precursor	590	19			17775	2+	1345.7	-0.038	28.2381	1	R.EVVADSVWVDVK.D
3	1	0.0057	187367	0.078		SWISS-PROT:Q2UVX4 (Bos taurus) Complement C3 precursor	590	19			17820	2+	1092.63	-0.03	27.4567	0.6233	R.NTLIIYLDK.V
3	1	0.0057	187367	0.078		SWISS-PROT:Q2UVX4 (Bos taurus) Complement C3 precursor	590	19			17961	2+	1345.7	-0.038	28.2381	1	R.EVVADSVWVDVK.D
3	1	0.0057	187367	0.078		SWISS-PROT:Q2UVX4 (Bos taurus) Complement C3 precursor	590	19			18005	2+	1092.63	-0.031	28.3719	0.9995	R.NTLIIYLDK.V
3	1	0.0057	187367	0.078		SWISS-PROT:Q2UVX4 (Bos taurus) Complement C3 precursor	590	19			18137	2+	1345.7	-0.038	28.2381	1	R.EVVADSVWVDVK.D
3	1	0.0057	187367	0.078		SWISS-PROT:Q2UVX4 (Bos taurus) Complement C3 precursor	590	19			18193	2+	1092.63	-0.031	28.3719	0.9999	R.NTLIIYLDK.V
3	1	0.0057	187367	0.078		SWISS-PROT:Q2UVX4 (Bos taurus) Complement C3 precursor	590	19			18324	2+	1345.7	-0.038	28.2381	1	R.EVVADSVWVDVK.D
3	1	0.0057	187367	0.078		SWISS-PROT:Q2UVX4 (Bos taurus) Complement C3 precursor	590	19			18511	2+	1345.7	-0.039	28.9812	1	R.EVVADSVWVDVK.D
3	1	0.0057	187367	0.078		SWISS-PROT:Q2UVX4 (Bos taurus) Complement C3 precursor	590	19			18689	2+	1345.7	-0.038	28.2381	1	R.EVVADSVWVDVK.D
3	1	0.0057	187367	0.078		SWISS-PROT:Q2UVX4 (Bos taurus) Complement C3 precursor	590	19			18766	2+	1092.63	-0.03	27.4567	0.9922	R.NTLIIYLDK.V
3	1	0.0057	187367	0.078		SWISS-PROT:Q2UVX4 (Bos taurus) Complement C3 precursor	590	19			18879	2+	1345.7	-0.038	28.2381	1	R.EVVADSVWVDVK.D
3	1	0.0057	187367	0.078		SWISS-PROT:Q2UVX4 (Bos taurus) Complement C3 precursor	590	19			19051	2+	1345.7	-0.038	28.2381	1	R.EVVADSVWVDVK.D
3	1	0.0057	187367	0.078		SWISS-PROT:Q2UVX4 (Bos taurus) Complement C3 precursor	590	19			19110	2+	1092.63	-0.031	28.3719	0.9931	R.NTLIIYLDK.V
3	1	0.0057	187367	0.078		SWISS-PROT:Q2UVX4 (Bos taurus) Complement C3 precursor	590	19			19240	2+	1345.7	-0.039	28.9812	1	R.EVVADSVWVDVK.D
3	1	0.0057	187367	0.078		SWISS-PROT:Q2UVX4 (Bos taurus) Complement C3 precursor	590	19			19426	2+	1345.7	-0.039	28.9812	1	R.EVVADSVWVDVK.D
3	1	0.0057	187367	0.078		SWISS-PROT:Q2UVX4 (Bos taurus) Complement C3 precursor	590	19			19600	2+	1345.7	-0.038	28.2381	1	R.EVVADSVWVDVK.D
3	1	0.0057	187367	0.078		SWISS-PROT:Q2UVX4 (Bos taurus) Complement C3 precursor	590	19			19789	2+	1345.7	-0.038	28.2381	1	R.EVVADSVWVDVK.D
3	1	0.0057	187367	0.078		SWISS-PROT:Q2UVX4 (Bos taurus) Complement C3 precursor	590	19			19964	2+	1345.7	-0.038	28.2381	1	R.EVVADSVWVDVK.D
3	1	0.0057	187367	0.078		SWISS-PROT:Q2UVX4 (Bos taurus) Complement C3 precursor	590	19			20154	2+	1345.7	-0.038	28.2381	1	R.EVVADSVWVDVK.D
3	1	0.0057	187367	0.078		SWISS-PROT:Q2UVX4 (Bos taurus) Complement C3 precursor	590	19			20483	2+	1345.7	-0.038	28.2381	1	R.EVVADSVWVDVK.D
3	1	0.0057	187367	0.078		SWISS-PROT:Q2UVX4 (Bos taurus) Complement C3 precursor	590	19			20668	2+	1345.7	-0.039	28.9812	1	R.EVVADSVWVDVK.D
3	1	0.0057	187367	0.078		SWISS-PROT:Q2UVX4 (Bos taurus) Complement C3 precursor	590	19			20850	2+	1345.7	-0.036	26.7519	1	R.EVVADSVWVDVK.D
3	1	0.0057	187367	0.078		SWISS-PROT:Q2UVX4 (Bos taurus) Complement C3 precursor	590	19			21020	2+	1345.7	-0.04	29.7243	0.9998	R.EVVADSVWVDVK.D
3	1	0.0057	187367	0.078		SWISS-PROT:Q2UVX4 (Bos taurus) Complement C3 precursor	590	19			21209	2+	1345.7	-0.038	28.2381	1	R.EVVADSVWVDVK.D
3	1	0.0057	187367	0.078		SWISS-PROT:Q2UVX4 (Bos taurus) Complement C3 precursor	590	19			21394	2+	1345.7	-0.039	28.9812	1	R.EVVADSVWVDVK.D
3	1	0.0057	187367	0.078		SWISS-PROT:Q2UVX4 (Bos taurus) Complement C3 precursor	590	19			21571	2+	1345.7	-0.039	28.9812	1	R.EVVADSVWVDVK.D
3	1	0.0057	187367	0.078		SWISS-PROT:Q2UVX4 (Bos taurus) Complement C3 precursor	590	19			21747	2+	1345.7	-0.04	29.7243	1	R.EVVADSVWVDVK.D
3	1	0.0057	187367	0.078		SWISS-PROT:Q2UVX4 (Bos taurus) Complement C3 precursor	590	19			22067	2+	1345.7	-0.037	27.495	1	R.EVVADSVWVDVK.D
3	1	0.0057	187367	0.078		SWISS-PROT:Q2UVX4 (Bos taurus) Complement C3 precursor	590	19			22993	2+	1345.7	-0.036	26.7519	1	R.EVVADSVWVDVK.D
3	1	0.0057	187367	0.078		SWISS-PROT:Q2UVX4 (Bos taurus) Complement C3 precursor	590	19			23168	2+	1345.7	-0.038	28.2381	1	R.EVVADSVWVDVK.D
3	1	0.0057	187367	0.078		SWISS-PROT:Q2UVX4 (Bos taurus) Complement C3 precursor	590	19			23494	2+	1345.7	-0.038	28.2381	1	R.EVVADSVWVDVK.D
3	1	0.0057	187367	0.078		SWISS-PROT:Q2UVX4 (Bos taurus) Complement C3 precursor	590	19			23851	2+	1345.7	-0.037	27.495	1	R.EVVADSVWVDVK.D
3	1	0.0057	187367	0.078		SWISS-PROT:Q2UVX4 (Bos taurus) Complement C3 precursor	590	19			24029	2+	1345.7	-0.036	26.7519	1	R.EVVADSVWVDVK.D
3	1	0.0057	187367	0.078		SWISS-PROT:Q2UVX4 (Bos taurus) Complement C3 precursor	590	19			24202	2+	1345.7	-0.037	27.495	1	R.EVVADSVWVDVK.D
3	1	0.0057	187367	0.078		SWISS-PROT:Q2UVX4 (Bos taurus) Complement C3 precursor	590	19			24379	2+	1345.7	-0.038	28.2381	1	R.EVVADSVWVDVK.D
3	1	0.0057	187367	0.078		SWISS-PROT:Q2UVX4 (Bos taurus) Complement C3 precursor	590	19			24585	2+	1345.7	-0.041	30.4674	0.9999	R.EVVADSVWVDVK.D
3	1	0.0057	187367	0.078		SWISS-PROT:Q2UVX4 (Bos taurus) Complement C3 precursor	590	19			24936	2+	1345.7	-0.106	78.7694	0.9638	R.EVVADSVWVDVK.D
3	1	0.0057	187367	0.078		SWISS-PROT:Q2UVX4 (Bos taurus) Complement C3 precursor	590	19			25371	2+	1345.7	-0.039	28.9812	1	R.EVVADSVWVDVK.D
3	1	0.0057	187367	0.078		SWISS-PROT:Q2UVX4 (Bos taurus) Complement C3 precursor	590	19			25557	2+	1345.7	-0.038	28.2381	1	R.EVVADSVWVDVK.D
3	1	0.0057	187367	0.078		SWISS-PROT:Q2UVX4 (Bos taurus) Complement C3 precursor	590	19			25733	2+	1345.7	-0.038	28.2381	1	R.EVVADSVWVDVK.D
3	1	0.0057	187367	0.078		SWISS-PROT:Q2UVX4 (Bos taurus) Complement C3 precursor	590	19			26435	2+	1345.7	-0.035	26.0088	1	R.EVVADSVWVDVK.D
3	1	0.0057	187367	0.078		SWISS-PROT:Q2UVX4 (Bos taurus) Complement C3 precursor	590	19			26600	2+	1345.7	-0.039	28.9812	1	R.EVVADSVWVDVK.D
3	1	0.0057	187367	0.078		SWISS-PROT:Q2UVX4 (Bos taurus) Complement C3 precursor	590	19			26932	2+	1345.7	-0.039	28.9812	1	R.EVVADSVWVDVK.D
3	1	0.0057	187367	0.078		SWISS-PROT:Q2UVX4 (Bos taurus) Complement C3 precursor	590	19			27314	2+	1345.7	-0.037	27.495	0.9999	R.EVVADSVWVDVK.D
3	1	0.0057	187367	0.078		SWISS-PROT:Q2UVX4 (Bos taurus) Complement C3 precursor	590	19			27482	2+	1345.7	-0.041	30.4674	0.9986	R.EVVADSVWVDVK.D
3	1	0.0057	187367	0.078		SWISS-PROT:Q2UVX4 (Bos taurus) Complement C3 precursor	590	19			28015	2+	1345.7	-0.016	11.8897	0.9911	R.EVVADSVWVDVK.D
3	1	0.0057	187367	0.078		SWISS-PROT:Q2UVX4 (Bos taurus) Complement C3 precursor	590	19			28188	2+	1345.7	-0.033	24.5226	1	R.EVVADSVWVDVK.D
3	1	0.0057	187367	0.078		SWISS-PROT:Q2UVX4 (Bos taurus) Complement C3 precursor	590	19			28369	2+	1345.7	-0.038	28.2381	1	R.EVVADSVWVDVK.D
3	1	0.0057	187367	0.078		SWISS-PROT:Q2UVX4 (Bos taurus) Complement C3 precursor	590	19			28550	2+	1345.7	-0.033	24.5226	1	R.EVVADSVWVDVK.D
3	1	0.0057	187367	0.078		SWISS-PROT:Q2UVX4 (Bos taurus) Complement C3 precursor	590	19			28965	2+	1345.7	-0.035	26.0088	1	R.EVVADSVWVDVK.D
3	1	0.0057	187367	0.078		SWISS-PROT:Q2UVX4 (Bos taurus) Complement C3 precursor	590	19			29128	2+	1345.7	-0.036	26.7519	1	R.EVVADSVWVDVK.D
3	1	0.0057	187367	0.078		SWISS-PROT:Q2UVX4 (Bos taurus) Complement C3 precursor	590	19			29295	2+	1345.7	-0.037	27.495	1	R.EVVADSVWVDVK.D
3	1	0.0057	187367	0.078		SWISS-PROT:Q2UVX4 (Bos taurus) Complement C3 precursor	590	19			29457	2+	1345.7	-0.035	26.0088	1	R.EVVADSVWVDVK.D
3	1	0.0057	187367	0.078		SWISS-PROT:Q2UVX4 (Bos taurus) Complement C3 precursor	590	19			29625	2+	1345.7	-0.034	25.2657	1	R.EVVADSVWVDVK.D
3	1	0.0057	187367	0.078		SWISS-PROT:Q2UVX4 (Bos taurus) Complement C3 precursor	590	19			29793	2+	1345.7	-0.037	27.495	1	R.EVVADSVWVDVK.D
3	1	0.0057	187367	0.078		SWISS-PROT:Q2UVX4 (Bos taurus) Complement C3 precursor	590	19			29947	2+	1345.7	-0.038	28.2381	1	R.EVVADSVWVDVK.D
3	1	0.0057	187367	0.078		SWISS-PROT:Q2UVX4 (Bos taurus) Complement C3 precursor	590	19			30119	2+	1345.7	-0.035	26.0088	1	R.EVVADSVWVDVK.D
3	1	0.0057	187367	0.078		SWISS-PROT:Q2UVX4 (Bos taurus) Complement C3 precursor	590	19			30277	2+	1345.7	-0.037	27.495	1	R.EVVADSVWVDVK.D
3	1	0.0057	187367	0.078		SWISS-PROT:Q2UVX4 (Bos taurus) Complement C3 precursor	590	19			30442	2+	1345.7	-0.036	26.7519	1	R.EVVADSVWVDVK.D
3	1	0.0057	187367	0.078		SWISS-PROT:Q2UVX4 (Bos taurus) Complement C3 precursor	590	19			30607	2+	1345.7	-0.038	28.2381	1	R.EVVADSVWVDVK.D
3	1	0.0057	187367	0.078		SWISS-PROT:Q2UVX4 (Bos taurus) Complement C3 precursor	590	19			31094	2+	1345.7	-0.037	27.495	1	R.EVVADSVWVDVK.D
3	1	0.0057	187367	0.078		SWISS-PROT:Q2UVX4 (Bos taurus) Complement C3 precursor	590	19			31268	2+	1345.7	-0.037	27.495	1	R.EVVADSVWVDVK.D
3	1	0.0057	187367	0.078		SWISS-PROT:Q2UVX4 (Bos taurus) Complement C3 precursor	590	19			31432	2+	1345.7	-0.038	28.2381	0.9997	R.EVVADSVWVDVK.D
3	1	0.0057	187367	0.078		SWISS-PROT:Q2UVX4 (Bos taurus) Complement C3 precursor	590	19			31598	2+	1345.7	-0.038	28.2381	1	R.EVVADSVWVDVK.D
3	1	0.0057	187367	0.078		SWISS-PROT:Q2UVX4 (Bos taurus) Complement C3 precursor	590	19			31760	2+	1345.7	-0.036	26.7519	1	R.EVVADSVWVDVK.D
3	1	0.0057	187367	0.078		SWISS-PROT:Q2UVX4 (Bos taurus) Complement C3 precursor	590	19			31921	2+	1345.7	0.97	22.2932	1	R.EVVADSVWVDVK.D
3	1	0.0057	187367	0.078		SWISS-PROT:Q2UVX4 (Bos taurus) Complement C3 precursor	590	19			32098	2+	1345.7	-0.032	23.7794	1	R.EVVADSVWVDVK.D
3	1	0.0057	187367	0.078		SWISS-PROT:Q2UVX4 (Bos taurus) Complement C3 precursor	590	19			32612	2+	1345.7	-0.036	26.7519	1	R.EVVADSVWVDVK.D
3	1	0.0057	187367	0.078		SWISS-PROT:Q2UVX4 (Bos taurus) Complement C3 precursor	590	19			32777	2+	1345.7	-0.038	28.2381	1	R.EVVADSVWVDVK.D
3	1	0.0057	187367	0.078		SWISS-PROT:Q2UVX4 (Bos taurus) Complement C3 precursor	590	19			33195	2+	1345.7	-0.034	25.2657	1	R.EVVADSVWVDVK.D
3	1	0.0057	187367	0.078		SWISS-PROT:Q2UVX4 (Bos taurus) Complement C3 precursor	590	19			33355	2+	1345.7	-0.04	29.7243	1	R.EVVADSVWVDVK.D
3	1	0.0057	187367	0.078		SWISS-PROT:Q2UVX4 (Bos taurus) Complement C3 precursor	590	19			33507	2+	1345.7	-0.037	27.495	1	R.EVVADSVWVDVK.D
3	1	0.0057	187367	0.078		SWISS-PROT:Q2UVX4 (Bos taurus) Complement C3 precursor	590	19			33667	2+	1345.7	-0.036	26.7519	1	R.EVVADSVWVDVK.D
3	1	0.0057	187367	0.078		SWISS-PROT:Q2UVX4 (Bos taurus) Complement C3 precursor	590	19			33822	2+	1345.7	-0.035	26.0088	1	R.EVVADSVWVDVK.D
3	1	0.0057	187367	0.078		SWISS-PROT:Q2UVX4 (Bos taurus) Complement C3 precursor	590	19			33973	2+	1345.7	-0.036	26.7519	1	R.EVVADSVWVDVK.D
3	1	0.0057	187367	0.078		SWISS-PROT:Q2UVX4 (Bos taurus) Complement C3 precursor	590	19			34179	2+	1345.7	-0.04	29.7243	1	R.EVVADSVWVDVK.D
3	1	0.0057	187367	0.078		SWISS-PROT:Q2UVX4 (Bos taurus) Complement C3 precursor	590	19			34331	2+	1345.7	-0.036	26.7519	1	R.EVVADSVWVDVK.D
3	1	0.0057	187367	0.078		SWISS-PROT:Q2UVX4 (Bos taurus) Complement C3 precursor	590	19			34483	2+	1345.7	-0.037	27.495	0.9999	R.EVVADSVWVDVK.D
3	1	0.0057	187367	0.078		SWISS-PROT:Q2UVX4 (Bos taurus) Complement C3 precursor	590	19			34638	2+	1345.7	-0.038	28.2381	1	R.EVVADSVWVDVK.D
3	1	0.0057	187367	0.078		SWISS-PROT:Q2UVX4 (Bos taurus) Complement C3 precursor	590	19			34794	2+	1345.7	-0.039	28.9812	0.9829	R.EVVADSVWVDVK.D
3	1	0.0057	187367	0.078		SWISS-PROT:Q2UVX4 (Bos taurus) Complement C3 precursor	590	19			34946	2+	1345.7	-0.036	26.7519	0.9697	R.EVVADSVWVDVK.D
3	1	0.0057	187367	0.078		SWISS-PROT:Q2UVX4 (Bos taurus) Complement C3 precursor	590	19			35099	2+	1345.7	-0.039	28.9812	0.9919	R.EVVADSVWVDVK.D
3	1	0.0057	187367	0.078		SWISS-PROT:Q2UVX4 (Bos taurus) Complement C3 precursor	590	19			35247	2+	1345.7	-0.037	27.495	0.9997	R.EVVADSVWVDVK.D
3	1	0.0057	187367	0.078		SWISS-PROT:Q2UVX4 (Bos taurus) Complement C3 precursor	590	19			35550	2+	1345.7	-0.038	28.2381	0.9895	R.EVVADSVWVDVK.D
3	1	0.0057	187367	0.078		SWISS-PROT:Q2UVX4 (Bos taurus) Complement C3 precursor	590	19			35696	2+	1345.7	-0.037	27.495	0.9999	R.EVVADSVWVDVK.D
3	1	0.0057	187367	0.078		SWISS-PROT:Q2UVX4 (Bos taurus) Complement C3 precursor	590	19			35846	2+	1345.7	-0.041	30.4674	0.9965	R.EVVADSVWVDVK.D
3	1	0.0057	187367	0.078		SWISS-PROT:Q2UVX4 (Bos taurus) Complement C3 precursor	590	19			35993	2+	1345.7	-0.04	29.7243	0.98	R.EVVADSVWVDVK.D
3	1	0.0057	187367	0.078		SWISS-PROT:Q2UVX4 (Bos taurus) Complement C3 precursor	590	19			36142	2+	1345.7	-0.04	29.7243	0.9939	R.EVVADSVWVDVK.D
3	1	0.0057	187367	0.078		SWISS-PROT:Q2UVX4 (Bos taurus) Complement C3 precursor	590	19			36439	2+	1345.7	-0.036	26.7519	1	R.EVVADSVWVDVK.D
[truncated: 88,528 more rows]

## Sheet: BPH7_PHA
Group	Prob	Protein	SequenceMass	AACoverage	BestGeneName	Description	Total Filtered Peptides	Unique Filtered Peptides	H2L Mean	Ratio Peps	Scan	Z	CalcMHPlus	dMass	FdMass (ppm)	PepProphet	Peptide	Light Area	Heavy Area
[truncated: 59,556 more rows]
