# Supplementary material for: Multi-lectin Affinity Chromatography and Quantitative Proteomic Analysis Reveal Differential Glycoform Levels between Prostate Cancer and Benign Prostatic Hyperplasia Sera
Source: Sci Rep. 2018 Apr 25;8:6509. doi: 10.1038/s41598-018-24270-w (PMC5916935; doi:10.1038/s41598-018-24270-w)
Supplement: Supplementary file 12 — Dataset 1K [file 41598_2018_24270_MOESM12_ESM.xlsx]

## Sheet: Title, Authors, Key
SUPPLEMENTARY INFORMATION FOR
Multi-lectin Affinity Chromatography and Quantitative Proteomic Analysis Reveal Differential Glycoform Levels between Prostate Cancer and Benign Prostatic Hyperplasia Sera
Sarah M. Totten, Ravali Adusumilli, Majlinda Kullolli, Cheylene Tanimoto, James D. Brooks, Parag Mallick, Sharon J. Pitteri
KEY
Column Heading:	Description:
Group	ProteinProphet Group
Prob	ProteinProphet Probability
Protein	UniProt Acession Number
SequenceMass	Protein Mass
AACoverage	% Amino Acid Coverage
BestGeneName	Best Gene Name from Protein Prophet Group
Description	Protein Description
Total Filtered Peptides	Total Peptides Assigned to Protein Group
Unique Filtered Peptides	Unique Peptides Assigned to Protein Group
H2L Mean	Mean of Heavy-to-Light Ratios for Protein Group
Ratio Peps	Numer of Peptides used to Calculate Heavy-to-Light Protein Ratio
Scan	Scan Number
Z	Charge
CalcMHPlus	[M+H]+ Mass
dMass	Difference between calculated and measured mass, not corrected for monoisotopic peak
FdMass (ppm)	Mass accuracy in ppm represented as fractional delta mass, corrected for monoisotopic peak
PepProphet	PeptideProphet Score
Peptide	Peptide Sequence, C'=heavy labeled cysteine, M"=oxidized methionine, E^ = loss of water from N-terminal glutamic acid, Q^ = loss of ammonia from N-terminal glutamine
Light Area	Area of light peptide
Heavy Area	Area of heavy peptide

## Sheet: PCa1_UNB
Group	Prob	Protein	SequenceMass	AACoverage	BestGeneName	Description	Total Filtered Peptides	Unique Filtered Peptides	H2L Mean	Ratio Peps	Scan	Z	CalcMHPlus	dMass	FdMass (ppm)	PepProphet	Peptide	Light Area	Heavy Area
1	1	CONTAM|P00761	24409.5	0.251		SWISS-PROT:P00761|TRYP_PIG Trypsin - Sus scrofa (Pig).	373	5			8621	2+	1045.56	0.003	2.86927	0.9999	K.LSSPATLNSR.V
1	1	CONTAM|P00761	24409.5	0.251		SWISS-PROT:P00761|TRYP_PIG Trypsin - Sus scrofa (Pig).	373	5			8787	2+	1045.56	0.003	2.86927	0.9971	K.LSSPATLNSR.V
1	1	CONTAM|P00761	24409.5	0.251		SWISS-PROT:P00761|TRYP_PIG Trypsin - Sus scrofa (Pig).	373	5			10936	2+	842.509	0.005	5.93465	0.8195	R.VATVSLPR.S
1	1	CONTAM|P00761	24409.5	0.251		SWISS-PROT:P00761|TRYP_PIG Trypsin - Sus scrofa (Pig).	373	5			11098	2+	842.509	0.002	2.37386	0.8129	R.VATVSLPR.S
1	1	CONTAM|P00761	24409.5	0.251		SWISS-PROT:P00761|TRYP_PIG Trypsin - Sus scrofa (Pig).	373	5			11258	2+	842.509	0.002	2.37386	0.8399	R.VATVSLPR.S
1	1	CONTAM|P00761	24409.5	0.251		SWISS-PROT:P00761|TRYP_PIG Trypsin - Sus scrofa (Pig).	373	5			11418	2+	842.509	0.002	2.37386	0.9612	R.VATVSLPR.S
1	1	CONTAM|P00761	24409.5	0.251		SWISS-PROT:P00761|TRYP_PIG Trypsin - Sus scrofa (Pig).	373	5			11578	2+	842.509	0.002	2.37386	0.832	R.VATVSLPR.S
1	1	CONTAM|P00761	24409.5	0.251		SWISS-PROT:P00761|TRYP_PIG Trypsin - Sus scrofa (Pig).	373	5			11738	2+	842.509	0.003	3.56079	0.9913	R.VATVSLPR.S
1	1	CONTAM|P00761	24409.5	0.251		SWISS-PROT:P00761|TRYP_PIG Trypsin - Sus scrofa (Pig).	373	5			12242	2+	842.509	0.004	4.74772	0.7811	R.VATVSLPR.S
1	1	CONTAM|P00761	24409.5	0.251		SWISS-PROT:P00761|TRYP_PIG Trypsin - Sus scrofa (Pig).	373	5			18299	3+	2211.1	0.009	4.07036	1	R.LGEHNIDVLEGNEQFINAAK.I
1	1	CONTAM|P00761	24409.5	0.251		SWISS-PROT:P00761|TRYP_PIG Trypsin - Sus scrofa (Pig).	373	5			18398	2+	2211.1	0.007	3.16584	1	R.LGEHNIDVLEGNEQFINAAK.I
1	1	CONTAM|P00761	24409.5	0.251		SWISS-PROT:P00761|TRYP_PIG Trypsin - Sus scrofa (Pig).	373	5			18448	3+	2211.1	0.008	3.6181	1	R.LGEHNIDVLEGNEQFINAAK.I
1	1	CONTAM|P00761	24409.5	0.251		SWISS-PROT:P00761|TRYP_PIG Trypsin - Sus scrofa (Pig).	373	5			18549	2+	2211.1	0.004	1.80905	1	R.LGEHNIDVLEGNEQFINAAK.I
1	1	CONTAM|P00761	24409.5	0.251		SWISS-PROT:P00761|TRYP_PIG Trypsin - Sus scrofa (Pig).	373	5			18598	3+	2211.1	0.008	3.6181	1	R.LGEHNIDVLEGNEQFINAAK.I
1	1	CONTAM|P00761	24409.5	0.251		SWISS-PROT:P00761|TRYP_PIG Trypsin - Sus scrofa (Pig).	373	5			18701	2+	2211.1	0.008	3.6181	1	R.LGEHNIDVLEGNEQFINAAK.I
1	1	CONTAM|P00761	24409.5	0.251		SWISS-PROT:P00761|TRYP_PIG Trypsin - Sus scrofa (Pig).	373	5			18748	3+	2211.1	0.008	3.6181	0.9999	R.LGEHNIDVLEGNEQFINAAK.I
1	1	CONTAM|P00761	24409.5	0.251		SWISS-PROT:P00761|TRYP_PIG Trypsin - Sus scrofa (Pig).	373	5			18856	2+	2211.1	1.014	6.33168	0.967	R.LGEHNIDVLEGNEQFINAAK.I
1	1	CONTAM|P00761	24409.5	0.251		SWISS-PROT:P00761|TRYP_PIG Trypsin - Sus scrofa (Pig).	373	5			18898	3+	2211.1	0.009	4.07036	1	R.LGEHNIDVLEGNEQFINAAK.I
1	1	CONTAM|P00761	24409.5	0.251		SWISS-PROT:P00761|TRYP_PIG Trypsin - Sus scrofa (Pig).	373	5			19050	3+	2211.1	0.011	4.97489	1	R.LGEHNIDVLEGNEQFINAAK.I
1	1	CONTAM|P00761	24409.5	0.251		SWISS-PROT:P00761|TRYP_PIG Trypsin - Sus scrofa (Pig).	373	5			19200	3+	2211.1	0.009	4.07036	1	R.LGEHNIDVLEGNEQFINAAK.I
1	1	CONTAM|P00761	24409.5	0.251		SWISS-PROT:P00761|TRYP_PIG Trypsin - Sus scrofa (Pig).	373	5			19355	3+	2211.1	0.011	4.97489	0.9994	R.LGEHNIDVLEGNEQFINAAK.I
1	1	CONTAM|P00761	24409.5	0.251		SWISS-PROT:P00761|TRYP_PIG Trypsin - Sus scrofa (Pig).	373	5			20135	3+	2299.18	0.004	1.73975	0.9948	K.IITHPNFNGNTLDNDIM"LIK.L
1	1	CONTAM|P00761	24409.5	0.251		SWISS-PROT:P00761|TRYP_PIG Trypsin - Sus scrofa (Pig).	373	5			21051	2+	2283.18	0.005	2.18993	1	K.IITHPNFNGNTLDNDIMLIK.L
1	1	CONTAM|P00761	24409.5	0.251		SWISS-PROT:P00761|TRYP_PIG Trypsin - Sus scrofa (Pig).	373	5			21138	3+	2283.18	0.011	4.81784	1	K.IITHPNFNGNTLDNDIMLIK.L
1	1	CONTAM|P00761	24409.5	0.251		SWISS-PROT:P00761|TRYP_PIG Trypsin - Sus scrofa (Pig).	373	5			21518	2+	2283.18	0.99	4.37986	0.727	K.IITHPNFNGNTLDNDIMLIK.L
1	1	CONTAM|P00761	24409.5	0.251		SWISS-PROT:P00761|TRYP_PIG Trypsin - Sus scrofa (Pig).	373	5			21905	2+	2299.18	1.008	3.47951	0.9899	K.IITHPNFNGNTLDNDIM"LIK.L
1	1	CONTAM|P00761	24409.5	0.251		SWISS-PROT:P00761|TRYP_PIG Trypsin - Sus scrofa (Pig).	373	5			22414	2+	2299.18	-0.223	96.9913	0.8695	K.IITHPNFNGNTLDNDIM"LIK.L
1	1	CONTAM|P00761	24409.5	0.251		SWISS-PROT:P00761|TRYP_PIG Trypsin - Sus scrofa (Pig).	373	5			8116	2+	1045.56	0.888	107.119	0.9323	K.LSSPATLNSR.V
1	1	CONTAM|P00761	24409.5	0.251		SWISS-PROT:P00761|TRYP_PIG Trypsin - Sus scrofa (Pig).	373	5			8272	2+	1045.56	0.004	3.82569	0.9999	K.LSSPATLNSR.V
1	1	CONTAM|P00761	24409.5	0.251		SWISS-PROT:P00761|TRYP_PIG Trypsin - Sus scrofa (Pig).	373	5			8432	2+	1045.56	0.005	4.78211	0.9994	K.LSSPATLNSR.V
1	1	CONTAM|P00761	24409.5	0.251		SWISS-PROT:P00761|TRYP_PIG Trypsin - Sus scrofa (Pig).	373	5			10030	2+	842.509	0.004	4.74772	0.7662	R.VATVSLPR.S
1	1	CONTAM|P00761	24409.5	0.251		SWISS-PROT:P00761|TRYP_PIG Trypsin - Sus scrofa (Pig).	373	5			10512	2+	842.509	0.004	4.74772	0.9662	R.VATVSLPR.S
1	1	CONTAM|P00761	24409.5	0.251		SWISS-PROT:P00761|TRYP_PIG Trypsin - Sus scrofa (Pig).	373	5			10673	2+	842.509	0.004	4.74772	0.9701	R.VATVSLPR.S
1	1	CONTAM|P00761	24409.5	0.251		SWISS-PROT:P00761|TRYP_PIG Trypsin - Sus scrofa (Pig).	373	5			10843	2+	842.509	0.003	3.56079	0.9256	R.VATVSLPR.S
1	1	CONTAM|P00761	24409.5	0.251		SWISS-PROT:P00761|TRYP_PIG Trypsin - Sus scrofa (Pig).	373	5			11003	2+	842.509	0.004	4.74772	0.9483	R.VATVSLPR.S
1	1	CONTAM|P00761	24409.5	0.251		SWISS-PROT:P00761|TRYP_PIG Trypsin - Sus scrofa (Pig).	373	5			11165	2+	842.509	0.003	3.56079	0.9709	R.VATVSLPR.S
1	1	CONTAM|P00761	24409.5	0.251		SWISS-PROT:P00761|TRYP_PIG Trypsin - Sus scrofa (Pig).	373	5			11323	2+	842.509	0.03	35.6079	0.6854	R.VATVSLPR.S
1	1	CONTAM|P00761	24409.5	0.251		SWISS-PROT:P00761|TRYP_PIG Trypsin - Sus scrofa (Pig).	373	5			18299	3+	2211.1	0.01	4.52263	1	R.LGEHNIDVLEGNEQFINAAK.I
1	1	CONTAM|P00761	24409.5	0.251		SWISS-PROT:P00761|TRYP_PIG Trypsin - Sus scrofa (Pig).	373	5			18380	2+	2211.1	0.009	4.07036	1	R.LGEHNIDVLEGNEQFINAAK.I
1	1	CONTAM|P00761	24409.5	0.251		SWISS-PROT:P00761|TRYP_PIG Trypsin - Sus scrofa (Pig).	373	5			18469	3+	2211.1	0.008	3.6181	1	R.LGEHNIDVLEGNEQFINAAK.I
1	1	CONTAM|P00761	24409.5	0.251		SWISS-PROT:P00761|TRYP_PIG Trypsin - Sus scrofa (Pig).	373	5			18642	3+	2211.1	0.007	3.16584	1	R.LGEHNIDVLEGNEQFINAAK.I
1	1	CONTAM|P00761	24409.5	0.251		SWISS-PROT:P00761|TRYP_PIG Trypsin - Sus scrofa (Pig).	373	5			18991	3+	2211.1	0.011	4.97489	0.9996	R.LGEHNIDVLEGNEQFINAAK.I
1	1	CONTAM|P00761	24409.5	0.251		SWISS-PROT:P00761|TRYP_PIG Trypsin - Sus scrofa (Pig).	373	5			19162	3+	2211.1	1.011	4.97489	0.999	R.LGEHNIDVLEGNEQFINAAK.I
1	1	CONTAM|P00761	24409.5	0.251		SWISS-PROT:P00761|TRYP_PIG Trypsin - Sus scrofa (Pig).	373	5			20411	3+	2299.18	-0.99	4.34939	0.8704	K.IITHPNFNGNTLDNDIM"LIK.L
1	1	CONTAM|P00761	24409.5	0.251		SWISS-PROT:P00761|TRYP_PIG Trypsin - Sus scrofa (Pig).	373	5			20979	3+	2283.18	0.025	10.9496	0.621	K.IITHPNFNGNTLDNDIMLIK.L
1	1	CONTAM|P00761	24409.5	0.251		SWISS-PROT:P00761|TRYP_PIG Trypsin - Sus scrofa (Pig).	373	5			21150	3+	2283.18	1.015	6.56978	0.9997	K.IITHPNFNGNTLDNDIMLIK.L
1	1	CONTAM|P00761	24409.5	0.251		SWISS-PROT:P00761|TRYP_PIG Trypsin - Sus scrofa (Pig).	373	5			22322	2+	2299.18	0.006	2.60963	0.9934	K.IITHPNFNGNTLDNDIM"LIK.L
1	1	CONTAM|P00761	24409.5	0.251		SWISS-PROT:P00761|TRYP_PIG Trypsin - Sus scrofa (Pig).	373	5			8437	2+	1045.56	0.005	4.78211	0.9998	K.LSSPATLNSR.V
1	1	CONTAM|P00761	24409.5	0.251		SWISS-PROT:P00761|TRYP_PIG Trypsin - Sus scrofa (Pig).	373	5			8596	2+	1045.56	0.004	3.82569	0.9998	K.LSSPATLNSR.V
1	1	CONTAM|P00761	24409.5	0.251		SWISS-PROT:P00761|TRYP_PIG Trypsin - Sus scrofa (Pig).	373	5			10231	2+	842.509	0.003	3.56079	0.9543	R.VATVSLPR.S
1	1	CONTAM|P00761	24409.5	0.251		SWISS-PROT:P00761|TRYP_PIG Trypsin - Sus scrofa (Pig).	373	5			10398	2+	842.509	0.003	3.56079	0.9113	R.VATVSLPR.S
1	1	CONTAM|P00761	24409.5	0.251		SWISS-PROT:P00761|TRYP_PIG Trypsin - Sus scrofa (Pig).	373	5			10721	2+	842.509	0.004	4.74772	0.7095	R.VATVSLPR.S
1	1	CONTAM|P00761	24409.5	0.251		SWISS-PROT:P00761|TRYP_PIG Trypsin - Sus scrofa (Pig).	373	5			10881	2+	842.509	0.004	4.74772	0.7095	R.VATVSLPR.S
1	1	CONTAM|P00761	24409.5	0.251		SWISS-PROT:P00761|TRYP_PIG Trypsin - Sus scrofa (Pig).	373	5			11041	2+	842.509	0.004	4.74772	0.648	R.VATVSLPR.S
1	1	CONTAM|P00761	24409.5	0.251		SWISS-PROT:P00761|TRYP_PIG Trypsin - Sus scrofa (Pig).	373	5			17654	3+	2211.1	0.991	4.07036	0.999	R.LGEHNIDVLEGNEQFINAAK.I
1	1	CONTAM|P00761	24409.5	0.251		SWISS-PROT:P00761|TRYP_PIG Trypsin - Sus scrofa (Pig).	373	5			18180	3+	2211.1	0.008	3.6181	1	R.LGEHNIDVLEGNEQFINAAK.I
1	1	CONTAM|P00761	24409.5	0.251		SWISS-PROT:P00761|TRYP_PIG Trypsin - Sus scrofa (Pig).	373	5			18190	2+	2211.1	0.007	3.16584	1	R.LGEHNIDVLEGNEQFINAAK.I
1	1	CONTAM|P00761	24409.5	0.251		SWISS-PROT:P00761|TRYP_PIG Trypsin - Sus scrofa (Pig).	373	5			18350	3+	2211.1	0.009	4.07036	1	R.LGEHNIDVLEGNEQFINAAK.I
1	1	CONTAM|P00761	24409.5	0.251		SWISS-PROT:P00761|TRYP_PIG Trypsin - Sus scrofa (Pig).	373	5			18360	2+	2211.1	0.006	2.71358	1	R.LGEHNIDVLEGNEQFINAAK.I
1	1	CONTAM|P00761	24409.5	0.251		SWISS-PROT:P00761|TRYP_PIG Trypsin - Sus scrofa (Pig).	373	5			18533	3+	2211.1	0.008	3.6181	1	R.LGEHNIDVLEGNEQFINAAK.I
1	1	CONTAM|P00761	24409.5	0.251		SWISS-PROT:P00761|TRYP_PIG Trypsin - Sus scrofa (Pig).	373	5			18705	3+	2211.1	0.007	3.16584	0.9879	R.LGEHNIDVLEGNEQFINAAK.I
1	1	CONTAM|P00761	24409.5	0.251		SWISS-PROT:P00761|TRYP_PIG Trypsin - Sus scrofa (Pig).	373	5			18901	3+	2211.1	1.001	0.452263	1	R.LGEHNIDVLEGNEQFINAAK.I
1	1	CONTAM|P00761	24409.5	0.251		SWISS-PROT:P00761|TRYP_PIG Trypsin - Sus scrofa (Pig).	373	5			21094	3+	2283.18	1.015	6.56978	0.9995	K.IITHPNFNGNTLDNDIMLIK.L
1	1	CONTAM|P00761	24409.5	0.251		SWISS-PROT:P00761|TRYP_PIG Trypsin - Sus scrofa (Pig).	373	5			21151	2+	2283.18	0.009	3.94187	1	K.IITHPNFNGNTLDNDIMLIK.L
1	1	CONTAM|P00761	24409.5	0.251		SWISS-PROT:P00761|TRYP_PIG Trypsin - Sus scrofa (Pig).	373	5			21260	3+	2283.18	-0.005	2.18993	0.9864	K.IITHPNFNGNTLDNDIMLIK.L
1	1	CONTAM|P00761	24409.5	0.251		SWISS-PROT:P00761|TRYP_PIG Trypsin - Sus scrofa (Pig).	373	5			21374	2+	2299.18	1.038	16.5277	0.9985	K.IITHPNFNGNTLDNDIM"LIK.L
1	1	CONTAM|P00761	24409.5	0.251		SWISS-PROT:P00761|TRYP_PIG Trypsin - Sus scrofa (Pig).	373	5			8750	2+	1045.56	0.002	1.91284	0.9999	K.LSSPATLNSR.V
1	1	CONTAM|P00761	24409.5	0.251		SWISS-PROT:P00761|TRYP_PIG Trypsin - Sus scrofa (Pig).	373	5			8899	2+	1045.56	0.005	4.78211	0.9997	K.LSSPATLNSR.V
1	1	CONTAM|P00761	24409.5	0.251		SWISS-PROT:P00761|TRYP_PIG Trypsin - Sus scrofa (Pig).	373	5			9201	2+	1045.56	0.005	4.78211	0.9998	K.LSSPATLNSR.V
1	1	CONTAM|P00761	24409.5	0.251		SWISS-PROT:P00761|TRYP_PIG Trypsin - Sus scrofa (Pig).	373	5			10636	2+	842.509	0.004	4.74772	0.6643	R.VATVSLPR.S
1	1	CONTAM|P00761	24409.5	0.251		SWISS-PROT:P00761|TRYP_PIG Trypsin - Sus scrofa (Pig).	373	5			10936	2+	842.509	0.005	5.93465	0.974	R.VATVSLPR.S
1	1	CONTAM|P00761	24409.5	0.251		SWISS-PROT:P00761|TRYP_PIG Trypsin - Sus scrofa (Pig).	373	5			11236	2+	842.509	0.005	5.93465	0.8036	R.VATVSLPR.S
1	1	CONTAM|P00761	24409.5	0.251		SWISS-PROT:P00761|TRYP_PIG Trypsin - Sus scrofa (Pig).	373	5			11387	2+	842.509	0.003	3.56079	0.9828	R.VATVSLPR.S
1	1	CONTAM|P00761	24409.5	0.251		SWISS-PROT:P00761|TRYP_PIG Trypsin - Sus scrofa (Pig).	373	5			11541	2+	842.509	0.004	4.74772	0.8191	R.VATVSLPR.S
1	1	CONTAM|P00761	24409.5	0.251		SWISS-PROT:P00761|TRYP_PIG Trypsin - Sus scrofa (Pig).	373	5			17146	3+	2211.1	0.997	1.35679	0.97	R.LGEHNIDVLEGNEQFINAAK.I
1	1	CONTAM|P00761	24409.5	0.251		SWISS-PROT:P00761|TRYP_PIG Trypsin - Sus scrofa (Pig).	373	5			17317	3+	2211.1	0.996	1.80905	0.9857	R.LGEHNIDVLEGNEQFINAAK.I
1	1	CONTAM|P00761	24409.5	0.251		SWISS-PROT:P00761|TRYP_PIG Trypsin - Sus scrofa (Pig).	373	5			17595	2+	2211.1	0.009	4.07036	1	R.LGEHNIDVLEGNEQFINAAK.I
1	1	CONTAM|P00761	24409.5	0.251		SWISS-PROT:P00761|TRYP_PIG Trypsin - Sus scrofa (Pig).	373	5			17655	3+	2211.1	0.011	4.97489	1	R.LGEHNIDVLEGNEQFINAAK.I
1	1	CONTAM|P00761	24409.5	0.251		SWISS-PROT:P00761|TRYP_PIG Trypsin - Sus scrofa (Pig).	373	5			17757	2+	2211.1	0.01	4.52263	1	R.LGEHNIDVLEGNEQFINAAK.I
1	1	CONTAM|P00761	24409.5	0.251		SWISS-PROT:P00761|TRYP_PIG Trypsin - Sus scrofa (Pig).	373	5			17816	3+	2211.1	0.009	4.07036	1	R.LGEHNIDVLEGNEQFINAAK.I
1	1	CONTAM|P00761	24409.5	0.251		SWISS-PROT:P00761|TRYP_PIG Trypsin - Sus scrofa (Pig).	373	5			17918	2+	2211.1	0.009	4.07036	1	R.LGEHNIDVLEGNEQFINAAK.I
1	1	CONTAM|P00761	24409.5	0.251		SWISS-PROT:P00761|TRYP_PIG Trypsin - Sus scrofa (Pig).	373	5			17975	3+	2211.1	0.012	5.42715	1	R.LGEHNIDVLEGNEQFINAAK.I
1	1	CONTAM|P00761	24409.5	0.251		SWISS-PROT:P00761|TRYP_PIG Trypsin - Sus scrofa (Pig).	373	5			18080	2+	2211.1	1.009	4.07036	0.9988	R.LGEHNIDVLEGNEQFINAAK.I
1	1	CONTAM|P00761	24409.5	0.251		SWISS-PROT:P00761|TRYP_PIG Trypsin - Sus scrofa (Pig).	373	5			18135	3+	2211.1	1.001	0.452263	0.9697	R.LGEHNIDVLEGNEQFINAAK.I
1	1	CONTAM|P00761	24409.5	0.251		SWISS-PROT:P00761|TRYP_PIG Trypsin - Sus scrofa (Pig).	373	5			18297	3+	2211.1	0.01	4.52263	1	R.LGEHNIDVLEGNEQFINAAK.I
1	1	CONTAM|P00761	24409.5	0.251		SWISS-PROT:P00761|TRYP_PIG Trypsin - Sus scrofa (Pig).	373	5			18458	3+	2211.1	1.001	0.452263	0.9538	R.LGEHNIDVLEGNEQFINAAK.I
1	1	CONTAM|P00761	24409.5	0.251		SWISS-PROT:P00761|TRYP_PIG Trypsin - Sus scrofa (Pig).	373	5			18758	3+	2211.1	1.001	0.452263	0.9973	R.LGEHNIDVLEGNEQFINAAK.I
1	1	CONTAM|P00761	24409.5	0.251		SWISS-PROT:P00761|TRYP_PIG Trypsin - Sus scrofa (Pig).	373	5			18929	3+	2211.1	1.001	0.452263	0.9571	R.LGEHNIDVLEGNEQFINAAK.I
1	1	CONTAM|P00761	24409.5	0.251		SWISS-PROT:P00761|TRYP_PIG Trypsin - Sus scrofa (Pig).	373	5			19332	3+	2211.1	1.001	0.452263	0.985	R.LGEHNIDVLEGNEQFINAAK.I
1	1	CONTAM|P00761	24409.5	0.251		SWISS-PROT:P00761|TRYP_PIG Trypsin - Sus scrofa (Pig).	373	5			20428	3+	2283.18	0.011	4.81784	0.9997	K.IITHPNFNGNTLDNDIMLIK.L
1	1	CONTAM|P00761	24409.5	0.251		SWISS-PROT:P00761|TRYP_PIG Trypsin - Sus scrofa (Pig).	373	5			20457	2+	2283.18	0.015	6.56978	1	K.IITHPNFNGNTLDNDIMLIK.L
1	1	CONTAM|P00761	24409.5	0.251		SWISS-PROT:P00761|TRYP_PIG Trypsin - Sus scrofa (Pig).	373	5			20588	3+	2283.18	0.025	10.9496	0.9947	K.IITHPNFNGNTLDNDIMLIK.L
1	1	CONTAM|P00761	24409.5	0.251		SWISS-PROT:P00761|TRYP_PIG Trypsin - Sus scrofa (Pig).	373	5			21136	2+	2283.18	0.994	2.62791	0.9492	K.IITHPNFNGNTLDNDIMLIK.L
1	1	CONTAM|P00761	24409.5	0.251		SWISS-PROT:P00761|TRYP_PIG Trypsin - Sus scrofa (Pig).	373	5			21399	2+	2299.18	1.018	7.8289	0.9894	K.IITHPNFNGNTLDNDIM"LIK.L
1	1	CONTAM|P00761	24409.5	0.251		SWISS-PROT:P00761|TRYP_PIG Trypsin - Sus scrofa (Pig).	373	5			7754	2+	1045.56	0.006	5.73853	0.9564	K.LSSPATLNSR.V
1	1	CONTAM|P00761	24409.5	0.251		SWISS-PROT:P00761|TRYP_PIG Trypsin - Sus scrofa (Pig).	373	5			8453	2+	1045.56	0.004	3.82569	0.9999	K.LSSPATLNSR.V
1	1	CONTAM|P00761	24409.5	0.251		SWISS-PROT:P00761|TRYP_PIG Trypsin - Sus scrofa (Pig).	373	5			8578	2+	1045.56	0.009	8.6078	0.9985	K.LSSPATLNSR.V
1	1	CONTAM|P00761	24409.5	0.251		SWISS-PROT:P00761|TRYP_PIG Trypsin - Sus scrofa (Pig).	373	5			8721	2+	1045.56	0.889	106.163	0.9995	K.LSSPATLNSR.V
1	1	CONTAM|P00761	24409.5	0.251		SWISS-PROT:P00761|TRYP_PIG Trypsin - Sus scrofa (Pig).	373	5			8847	2+	1045.56	0.005	4.78211	0.9999	K.LSSPATLNSR.V
1	1	CONTAM|P00761	24409.5	0.251		SWISS-PROT:P00761|TRYP_PIG Trypsin - Sus scrofa (Pig).	373	5			9107	2+	1045.56	0.009	8.6078	1	K.LSSPATLNSR.V
1	1	CONTAM|P00761	24409.5	0.251		SWISS-PROT:P00761|TRYP_PIG Trypsin - Sus scrofa (Pig).	373	5			9237	2+	1045.56	0.009	8.6078	0.9944	K.LSSPATLNSR.V
1	1	CONTAM|P00761	24409.5	0.251		SWISS-PROT:P00761|TRYP_PIG Trypsin - Sus scrofa (Pig).	373	5			10637	2+	842.509	0.004	4.74772	0.7786	R.VATVSLPR.S
1	1	CONTAM|P00761	24409.5	0.251		SWISS-PROT:P00761|TRYP_PIG Trypsin - Sus scrofa (Pig).	373	5			10904	2+	842.509	0.008	9.49544	0.6516	R.VATVSLPR.S
1	1	CONTAM|P00761	24409.5	0.251		SWISS-PROT:P00761|TRYP_PIG Trypsin - Sus scrofa (Pig).	373	5			11174	2+	842.509	0.005	5.93465	0.9951	R.VATVSLPR.S
1	1	CONTAM|P00761	24409.5	0.251		SWISS-PROT:P00761|TRYP_PIG Trypsin - Sus scrofa (Pig).	373	5			11312	2+	842.509	0.005	5.93465	0.9052	R.VATVSLPR.S
1	1	CONTAM|P00761	24409.5	0.251		SWISS-PROT:P00761|TRYP_PIG Trypsin - Sus scrofa (Pig).	373	5			11452	2+	842.509	0.005	5.93465	0.9601	R.VATVSLPR.S
1	1	CONTAM|P00761	24409.5	0.251		SWISS-PROT:P00761|TRYP_PIG Trypsin - Sus scrofa (Pig).	373	5			11583	2+	842.509	0.005	5.93465	0.6172	R.VATVSLPR.S
1	1	CONTAM|P00761	24409.5	0.251		SWISS-PROT:P00761|TRYP_PIG Trypsin - Sus scrofa (Pig).	373	5			11723	2+	842.509	0.005	5.93465	0.7946	R.VATVSLPR.S
1	1	CONTAM|P00761	24409.5	0.251		SWISS-PROT:P00761|TRYP_PIG Trypsin - Sus scrofa (Pig).	373	5			11984	2+	842.509	0.004	4.74772	0.8744	R.VATVSLPR.S
1	1	CONTAM|P00761	24409.5	0.251		SWISS-PROT:P00761|TRYP_PIG Trypsin - Sus scrofa (Pig).	373	5			12115	2+	842.509	0.004	4.74772	0.6499	R.VATVSLPR.S
1	1	CONTAM|P00761	24409.5	0.251		SWISS-PROT:P00761|TRYP_PIG Trypsin - Sus scrofa (Pig).	373	5			12244	2+	842.509	0.005	5.93465	0.7737	R.VATVSLPR.S
1	1	CONTAM|P00761	24409.5	0.251		SWISS-PROT:P00761|TRYP_PIG Trypsin - Sus scrofa (Pig).	373	5			12375	2+	842.509	0.004	4.74772	0.8261	R.VATVSLPR.S
1	1	CONTAM|P00761	24409.5	0.251		SWISS-PROT:P00761|TRYP_PIG Trypsin - Sus scrofa (Pig).	373	5			16026	3+	2211.1	1.008	3.6181	0.9996	R.LGEHNIDVLEGNEQFINAAK.I
1	1	CONTAM|P00761	24409.5	0.251		SWISS-PROT:P00761|TRYP_PIG Trypsin - Sus scrofa (Pig).	373	5			16107	2+	2211.1	0.996	1.80905	0.8886	R.LGEHNIDVLEGNEQFINAAK.I
1	1	CONTAM|P00761	24409.5	0.251		SWISS-PROT:P00761|TRYP_PIG Trypsin - Sus scrofa (Pig).	373	5			16162	3+	2211.1	0.995	2.26131	0.9366	R.LGEHNIDVLEGNEQFINAAK.I
1	1	CONTAM|P00761	24409.5	0.251		SWISS-PROT:P00761|TRYP_PIG Trypsin - Sus scrofa (Pig).	373	5			16303	3+	2211.1	1.001	0.452263	0.9395	R.LGEHNIDVLEGNEQFINAAK.I
1	1	CONTAM|P00761	24409.5	0.251		SWISS-PROT:P00761|TRYP_PIG Trypsin - Sus scrofa (Pig).	373	5			16435	2+	2211.1	0.017	7.68847	1	R.LGEHNIDVLEGNEQFINAAK.I
1	1	CONTAM|P00761	24409.5	0.251		SWISS-PROT:P00761|TRYP_PIG Trypsin - Sus scrofa (Pig).	373	5			16442	3+	2211.1	0.013	5.87942	1	R.LGEHNIDVLEGNEQFINAAK.I
1	1	CONTAM|P00761	24409.5	0.251		SWISS-PROT:P00761|TRYP_PIG Trypsin - Sus scrofa (Pig).	373	5			16573	2+	2211.1	0.014	6.33168	1	R.LGEHNIDVLEGNEQFINAAK.I
1	1	CONTAM|P00761	24409.5	0.251		SWISS-PROT:P00761|TRYP_PIG Trypsin - Sus scrofa (Pig).	373	5			16582	3+	2211.1	0.016	7.2362	1	R.LGEHNIDVLEGNEQFINAAK.I
1	1	CONTAM|P00761	24409.5	0.251		SWISS-PROT:P00761|TRYP_PIG Trypsin - Sus scrofa (Pig).	373	5			16705	2+	2211.1	0.012	5.42715	1	R.LGEHNIDVLEGNEQFINAAK.I
1	1	CONTAM|P00761	24409.5	0.251		SWISS-PROT:P00761|TRYP_PIG Trypsin - Sus scrofa (Pig).	373	5			16713	3+	2211.1	0.013	5.87942	1	R.LGEHNIDVLEGNEQFINAAK.I
1	1	CONTAM|P00761	24409.5	0.251		SWISS-PROT:P00761|TRYP_PIG Trypsin - Sus scrofa (Pig).	373	5			16847	2+	2211.1	0.009	4.07036	1	R.LGEHNIDVLEGNEQFINAAK.I
1	1	CONTAM|P00761	24409.5	0.251		SWISS-PROT:P00761|TRYP_PIG Trypsin - Sus scrofa (Pig).	373	5			16853	3+	2211.1	0.01	4.52263	1	R.LGEHNIDVLEGNEQFINAAK.I
1	1	CONTAM|P00761	24409.5	0.251		SWISS-PROT:P00761|TRYP_PIG Trypsin - Sus scrofa (Pig).	373	5			16992	3+	2211.1	0.011	4.97489	1	R.LGEHNIDVLEGNEQFINAAK.I
1	1	CONTAM|P00761	24409.5	0.251		SWISS-PROT:P00761|TRYP_PIG Trypsin - Sus scrofa (Pig).	373	5			17133	3+	2211.1	0.012	5.42715	1	R.LGEHNIDVLEGNEQFINAAK.I
1	1	CONTAM|P00761	24409.5	0.251		SWISS-PROT:P00761|TRYP_PIG Trypsin - Sus scrofa (Pig).	373	5			17179	2+	2211.1	1.012	5.42715	1	R.LGEHNIDVLEGNEQFINAAK.I
1	1	CONTAM|P00761	24409.5	0.251		SWISS-PROT:P00761|TRYP_PIG Trypsin - Sus scrofa (Pig).	373	5			17273	3+	2211.1	0.011	4.97489	1	R.LGEHNIDVLEGNEQFINAAK.I
1	1	CONTAM|P00761	24409.5	0.251		SWISS-PROT:P00761|TRYP_PIG Trypsin - Sus scrofa (Pig).	373	5			17412	3+	2211.1	1	0	0.9052	R.LGEHNIDVLEGNEQFINAAK.I
1	1	CONTAM|P00761	24409.5	0.251		SWISS-PROT:P00761|TRYP_PIG Trypsin - Sus scrofa (Pig).	373	5			17555	3+	2211.1	1.001	0.452263	0.9928	R.LGEHNIDVLEGNEQFINAAK.I
1	1	CONTAM|P00761	24409.5	0.251		SWISS-PROT:P00761|TRYP_PIG Trypsin - Sus scrofa (Pig).	373	5			17695	3+	2211.1	1.991	4.07036	0.9958	R.LGEHNIDVLEGNEQFINAAK.I
1	1	CONTAM|P00761	24409.5	0.251		SWISS-PROT:P00761|TRYP_PIG Trypsin - Sus scrofa (Pig).	373	5			17836	3+	2211.1	0.013	5.87942	0.9999	R.LGEHNIDVLEGNEQFINAAK.I
1	1	CONTAM|P00761	24409.5	0.251		SWISS-PROT:P00761|TRYP_PIG Trypsin - Sus scrofa (Pig).	373	5			18073	3+	2299.18	0.02	8.69877	0.8337	K.IITHPNFNGNTLDNDIM"LIK.L
1	1	CONTAM|P00761	24409.5	0.251		SWISS-PROT:P00761|TRYP_PIG Trypsin - Sus scrofa (Pig).	373	5			18772	3+	2283.18	0.01	4.37986	1	K.IITHPNFNGNTLDNDIMLIK.L
1	1	CONTAM|P00761	24409.5	0.251		SWISS-PROT:P00761|TRYP_PIG Trypsin - Sus scrofa (Pig).	373	5			18776	2+	2283.18	0.016	7.00777	1	K.IITHPNFNGNTLDNDIMLIK.L
1	1	CONTAM|P00761	24409.5	0.251		SWISS-PROT:P00761|TRYP_PIG Trypsin - Sus scrofa (Pig).	373	5			18912	3+	2283.18	0.009	3.94187	1	K.IITHPNFNGNTLDNDIMLIK.L
1	1	CONTAM|P00761	24409.5	0.251		SWISS-PROT:P00761|TRYP_PIG Trypsin - Sus scrofa (Pig).	373	5			18915	2+	2283.18	1.016	7.00777	1	K.IITHPNFNGNTLDNDIMLIK.L
1	1	CONTAM|P00761	24409.5	0.251		SWISS-PROT:P00761|TRYP_PIG Trypsin - Sus scrofa (Pig).	373	5			19687	2+	2299.18	0.007	3.04457	0.9928	K.IITHPNFNGNTLDNDIM"LIK.L
1	1	CONTAM|P00761	24409.5	0.251		SWISS-PROT:P00761|TRYP_PIG Trypsin - Sus scrofa (Pig).	373	5			8448	2+	1045.56	0.001	0.956422	0.9999	K.LSSPATLNSR.V
1	1	CONTAM|P00761	24409.5	0.251		SWISS-PROT:P00761|TRYP_PIG Trypsin - Sus scrofa (Pig).	373	5			8730	2+	1045.56	0.003	2.86927	0.9991	K.LSSPATLNSR.V
1	1	CONTAM|P00761	24409.5	0.251		SWISS-PROT:P00761|TRYP_PIG Trypsin - Sus scrofa (Pig).	373	5			8880	2+	1045.56	0.003	2.86927	1	K.LSSPATLNSR.V
1	1	CONTAM|P00761	24409.5	0.251		SWISS-PROT:P00761|TRYP_PIG Trypsin - Sus scrofa (Pig).	373	5			9201	2+	1045.56	0.003	2.86927	0.9999	K.LSSPATLNSR.V
1	1	CONTAM|P00761	24409.5	0.251		SWISS-PROT:P00761|TRYP_PIG Trypsin - Sus scrofa (Pig).	373	5			10871	2+	842.509	0.004	4.74772	0.9505	R.VATVSLPR.S
1	1	CONTAM|P00761	24409.5	0.251		SWISS-PROT:P00761|TRYP_PIG Trypsin - Sus scrofa (Pig).	373	5			11020	2+	842.509	0.003	3.56079	0.9644	R.VATVSLPR.S
1	1	CONTAM|P00761	24409.5	0.251		SWISS-PROT:P00761|TRYP_PIG Trypsin - Sus scrofa (Pig).	373	5			11170	2+	842.509	0.003	3.56079	0.8075	R.VATVSLPR.S
1	1	CONTAM|P00761	24409.5	0.251		SWISS-PROT:P00761|TRYP_PIG Trypsin - Sus scrofa (Pig).	373	5			11321	2+	842.509	0.004	4.74772	0.8001	R.VATVSLPR.S
1	1	CONTAM|P00761	24409.5	0.251		SWISS-PROT:P00761|TRYP_PIG Trypsin - Sus scrofa (Pig).	373	5			11471	2+	842.509	0.003	3.56079	0.8571	R.VATVSLPR.S
1	1	CONTAM|P00761	24409.5	0.251		SWISS-PROT:P00761|TRYP_PIG Trypsin - Sus scrofa (Pig).	373	5			11620	2+	842.509	0.003	3.56079	0.8571	R.VATVSLPR.S
1	1	CONTAM|P00761	24409.5	0.251		SWISS-PROT:P00761|TRYP_PIG Trypsin - Sus scrofa (Pig).	373	5			11913	2+	842.509	0.004	4.74772	0.7559	R.VATVSLPR.S
1	1	CONTAM|P00761	24409.5	0.251		SWISS-PROT:P00761|TRYP_PIG Trypsin - Sus scrofa (Pig).	373	5			12061	2+	842.509	0.004	4.74772	0.7835	R.VATVSLPR.S
1	1	CONTAM|P00761	24409.5	0.251		SWISS-PROT:P00761|TRYP_PIG Trypsin - Sus scrofa (Pig).	373	5			17404	2+	2211.1	0.005	2.26131	1	R.LGEHNIDVLEGNEQFINAAK.I
1	1	CONTAM|P00761	24409.5	0.251		SWISS-PROT:P00761|TRYP_PIG Trypsin - Sus scrofa (Pig).	373	5			17464	3+	2211.1	0.008	3.6181	1	R.LGEHNIDVLEGNEQFINAAK.I
1	1	CONTAM|P00761	24409.5	0.251		SWISS-PROT:P00761|TRYP_PIG Trypsin - Sus scrofa (Pig).	373	5			17567	2+	2211.1	0.007	3.16584	1	R.LGEHNIDVLEGNEQFINAAK.I
1	1	CONTAM|P00761	24409.5	0.251		SWISS-PROT:P00761|TRYP_PIG Trypsin - Sus scrofa (Pig).	373	5			17624	3+	2211.1	0.01	4.52263	1	R.LGEHNIDVLEGNEQFINAAK.I
1	1	CONTAM|P00761	24409.5	0.251		SWISS-PROT:P00761|TRYP_PIG Trypsin - Sus scrofa (Pig).	373	5			17757	2+	2211.1	1.009	4.07036	1	R.LGEHNIDVLEGNEQFINAAK.I
1	1	CONTAM|P00761	24409.5	0.251		SWISS-PROT:P00761|TRYP_PIG Trypsin - Sus scrofa (Pig).	373	5			17784	3+	2211.1	1.001	0.452263	0.9991	R.LGEHNIDVLEGNEQFINAAK.I
1	1	CONTAM|P00761	24409.5	0.251		SWISS-PROT:P00761|TRYP_PIG Trypsin - Sus scrofa (Pig).	373	5			17947	3+	2211.1	0.01	4.52263	1	R.LGEHNIDVLEGNEQFINAAK.I
1	1	CONTAM|P00761	24409.5	0.251		SWISS-PROT:P00761|TRYP_PIG Trypsin - Sus scrofa (Pig).	373	5			17982	2+	2211.1	0.003	1.35679	1	R.LGEHNIDVLEGNEQFINAAK.I
1	1	CONTAM|P00761	24409.5	0.251		SWISS-PROT:P00761|TRYP_PIG Trypsin - Sus scrofa (Pig).	373	5			18098	3+	2211.1	0.011	4.97489	1	R.LGEHNIDVLEGNEQFINAAK.I
1	1	CONTAM|P00761	24409.5	0.251		SWISS-PROT:P00761|TRYP_PIG Trypsin - Sus scrofa (Pig).	373	5			18247	3+	2211.1	0.008	3.6181	0.9999	R.LGEHNIDVLEGNEQFINAAK.I
1	1	CONTAM|P00761	24409.5	0.251		SWISS-PROT:P00761|TRYP_PIG Trypsin - Sus scrofa (Pig).	373	5			18398	3+	2211.1	0.012	5.42715	0.9996	R.LGEHNIDVLEGNEQFINAAK.I
1	1	CONTAM|P00761	24409.5	0.251		SWISS-PROT:P00761|TRYP_PIG Trypsin - Sus scrofa (Pig).	373	5			18556	3+	2211.1	1.002	0.904526	0.9994	R.LGEHNIDVLEGNEQFINAAK.I
1	1	CONTAM|P00761	24409.5	0.251		SWISS-PROT:P00761|TRYP_PIG Trypsin - Sus scrofa (Pig).	373	5			18740	3+	2211.1	1.003	1.35679	0.9985	R.LGEHNIDVLEGNEQFINAAK.I
1	1	CONTAM|P00761	24409.5	0.251		SWISS-PROT:P00761|TRYP_PIG Trypsin - Sus scrofa (Pig).	373	5			18888	3+	2211.1	-0.973	12.2111	0.8535	R.LGEHNIDVLEGNEQFINAAK.I
1	1	CONTAM|P00761	24409.5	0.251		SWISS-PROT:P00761|TRYP_PIG Trypsin - Sus scrofa (Pig).	373	5			20100	3+	2283.18	-0.995	2.18993	0.9971	K.IITHPNFNGNTLDNDIMLIK.L
1	1	CONTAM|P00761	24409.5	0.251		SWISS-PROT:P00761|TRYP_PIG Trypsin - Sus scrofa (Pig).	373	5			20683	2+	2283.18	0.993	3.0659	0.786	K.IITHPNFNGNTLDNDIMLIK.L
1	1	CONTAM|P00761	24409.5	0.251		SWISS-PROT:P00761|TRYP_PIG Trypsin - Sus scrofa (Pig).	373	5			20742	2+	2299.18	0.022	9.56865	0.9428	K.IITHPNFNGNTLDNDIM"LIK.L
1	1	CONTAM|P00761	24409.5	0.251		SWISS-PROT:P00761|TRYP_PIG Trypsin - Sus scrofa (Pig).	373	5			27950	3+	2211.1	1.013	5.87942	0.9541	R.LGEHNIDVLEGNEQFINAAK.I
1	1	CONTAM|P00761	24409.5	0.251		SWISS-PROT:P00761|TRYP_PIG Trypsin - Sus scrofa (Pig).	373	5			8330	2+	1045.56	0.003	2.86927	0.999	K.LSSPATLNSR.V
1	1	CONTAM|P00761	24409.5	0.251		SWISS-PROT:P00761|TRYP_PIG Trypsin - Sus scrofa (Pig).	373	5			8468	2+	1045.56	0.004	3.82569	1	K.LSSPATLNSR.V
1	1	CONTAM|P00761	24409.5	0.251		SWISS-PROT:P00761|TRYP_PIG Trypsin - Sus scrofa (Pig).	373	5			8765	2+	1045.56	0.004	3.82569	0.9995	K.LSSPATLNSR.V
1	1	CONTAM|P00761	24409.5	0.251		SWISS-PROT:P00761|TRYP_PIG Trypsin - Sus scrofa (Pig).	373	5			8905	2+	1045.56	0.005	4.78211	0.9994	K.LSSPATLNSR.V
1	1	CONTAM|P00761	24409.5	0.251		SWISS-PROT:P00761|TRYP_PIG Trypsin - Sus scrofa (Pig).	373	5			9009	2+	842.509	0.003	3.56079	0.9726	R.VATVSLPR.S
1	1	CONTAM|P00761	24409.5	0.251		SWISS-PROT:P00761|TRYP_PIG Trypsin - Sus scrofa (Pig).	373	5			9206	2+	1045.56	0.002	1.91284	0.9999	K.LSSPATLNSR.V
1	1	CONTAM|P00761	24409.5	0.251		SWISS-PROT:P00761|TRYP_PIG Trypsin - Sus scrofa (Pig).	373	5			10655	2+	842.509	0.003	3.56079	0.9331	R.VATVSLPR.S
1	1	CONTAM|P00761	24409.5	0.251		SWISS-PROT:P00761|TRYP_PIG Trypsin - Sus scrofa (Pig).	373	5			10805	2+	842.509	0.003	3.56079	0.7938	R.VATVSLPR.S
1	1	CONTAM|P00761	24409.5	0.251		SWISS-PROT:P00761|TRYP_PIG Trypsin - Sus scrofa (Pig).	373	5			10955	2+	842.509	0.003	3.56079	0.7913	R.VATVSLPR.S
1	1	CONTAM|P00761	24409.5	0.251		SWISS-PROT:P00761|TRYP_PIG Trypsin - Sus scrofa (Pig).	373	5			11106	2+	842.509	0.003	3.56079	0.7967	R.VATVSLPR.S
1	1	CONTAM|P00761	24409.5	0.251		SWISS-PROT:P00761|TRYP_PIG Trypsin - Sus scrofa (Pig).	373	5			11266	2+	842.509	0.003	3.56079	0.802	R.VATVSLPR.S
1	1	CONTAM|P00761	24409.5	0.251		SWISS-PROT:P00761|TRYP_PIG Trypsin - Sus scrofa (Pig).	373	5			11415	2+	842.509	0.004	4.74772	0.9331	R.VATVSLPR.S
1	1	CONTAM|P00761	24409.5	0.251		SWISS-PROT:P00761|TRYP_PIG Trypsin - Sus scrofa (Pig).	373	5			11717	2+	842.509	0.002	2.37386	0.776	R.VATVSLPR.S
1	1	CONTAM|P00761	24409.5	0.251		SWISS-PROT:P00761|TRYP_PIG Trypsin - Sus scrofa (Pig).	373	5			12028	2+	842.509	0.003	3.56079	0.8193	R.VATVSLPR.S
1	1	CONTAM|P00761	24409.5	0.251		SWISS-PROT:P00761|TRYP_PIG Trypsin - Sus scrofa (Pig).	373	5			12308	2+	842.509	0.004	4.74772	0.7176	R.VATVSLPR.S
1	1	CONTAM|P00761	24409.5	0.251		SWISS-PROT:P00761|TRYP_PIG Trypsin - Sus scrofa (Pig).	373	5			12461	2+	842.509	0.003	3.56079	0.8917	R.VATVSLPR.S
1	1	CONTAM|P00761	24409.5	0.251		SWISS-PROT:P00761|TRYP_PIG Trypsin - Sus scrofa (Pig).	373	5			12602	2+	842.509	0.003	3.56079	0.7954	R.VATVSLPR.S
1	1	CONTAM|P00761	24409.5	0.251		SWISS-PROT:P00761|TRYP_PIG Trypsin - Sus scrofa (Pig).	373	5			16872	3+	2211.1	1.007	3.16584	0.9978	R.LGEHNIDVLEGNEQFINAAK.I
1	1	CONTAM|P00761	24409.5	0.251		SWISS-PROT:P00761|TRYP_PIG Trypsin - Sus scrofa (Pig).	373	5			16900	2+	2211.1	1.196	88.6435	0.9936	R.LGEHNIDVLEGNEQFINAAK.I
1	1	CONTAM|P00761	24409.5	0.251		SWISS-PROT:P00761|TRYP_PIG Trypsin - Sus scrofa (Pig).	373	5			17335	2+	2211.1	1.009	4.07036	1	R.LGEHNIDVLEGNEQFINAAK.I
1	1	CONTAM|P00761	24409.5	0.251		SWISS-PROT:P00761|TRYP_PIG Trypsin - Sus scrofa (Pig).	373	5			17435	3+	2211.1	0.009	4.07036	1	R.LGEHNIDVLEGNEQFINAAK.I
1	1	CONTAM|P00761	24409.5	0.251		SWISS-PROT:P00761|TRYP_PIG Trypsin - Sus scrofa (Pig).	373	5			17485	2+	2211.1	0.008	3.6181	1	R.LGEHNIDVLEGNEQFINAAK.I
1	1	CONTAM|P00761	24409.5	0.251		SWISS-PROT:P00761|TRYP_PIG Trypsin - Sus scrofa (Pig).	373	5			17585	3+	2211.1	0.007	3.16584	1	R.LGEHNIDVLEGNEQFINAAK.I
1	1	CONTAM|P00761	24409.5	0.251		SWISS-PROT:P00761|TRYP_PIG Trypsin - Sus scrofa (Pig).	373	5			17637	2+	2211.1	1.009	4.07036	1	R.LGEHNIDVLEGNEQFINAAK.I
1	1	CONTAM|P00761	24409.5	0.251		SWISS-PROT:P00761|TRYP_PIG Trypsin - Sus scrofa (Pig).	373	5			17734	3+	2211.1	0.01	4.52263	0.999	R.LGEHNIDVLEGNEQFINAAK.I
1	1	CONTAM|P00761	24409.5	0.251		SWISS-PROT:P00761|TRYP_PIG Trypsin - Sus scrofa (Pig).	373	5			17998	2+	2211.1	1.019	8.59299	1	R.LGEHNIDVLEGNEQFINAAK.I
1	1	CONTAM|P00761	24409.5	0.251		SWISS-PROT:P00761|TRYP_PIG Trypsin - Sus scrofa (Pig).	373	5			18044	3+	2211.1	1.001	0.452263	1	R.LGEHNIDVLEGNEQFINAAK.I
1	1	CONTAM|P00761	24409.5	0.251		SWISS-PROT:P00761|TRYP_PIG Trypsin - Sus scrofa (Pig).	373	5			18194	3+	2211.1	1.001	0.452263	1	R.LGEHNIDVLEGNEQFINAAK.I
1	1	CONTAM|P00761	24409.5	0.251		SWISS-PROT:P00761|TRYP_PIG Trypsin - Sus scrofa (Pig).	373	5			18199	2+	2211.1	1.014	6.33168	1	R.LGEHNIDVLEGNEQFINAAK.I
1	1	CONTAM|P00761	24409.5	0.251		SWISS-PROT:P00761|TRYP_PIG Trypsin - Sus scrofa (Pig).	373	5			18345	3+	2211.1	0.011	4.97489	1	R.LGEHNIDVLEGNEQFINAAK.I
1	1	CONTAM|P00761	24409.5	0.251		SWISS-PROT:P00761|TRYP_PIG Trypsin - Sus scrofa (Pig).	373	5			18526	2+	2211.1	0.991	4.07036	0.9693	R.LGEHNIDVLEGNEQFINAAK.I
1	1	CONTAM|P00761	24409.5	0.251		SWISS-PROT:P00761|TRYP_PIG Trypsin - Sus scrofa (Pig).	373	5			18647	3+	2211.1	0.006	2.71358	0.9997	R.LGEHNIDVLEGNEQFINAAK.I
1	1	CONTAM|P00761	24409.5	0.251		SWISS-PROT:P00761|TRYP_PIG Trypsin - Sus scrofa (Pig).	373	5			19190	3+	2211.1	0.009	4.07036	1	R.LGEHNIDVLEGNEQFINAAK.I
1	1	CONTAM|P00761	24409.5	0.251		SWISS-PROT:P00761|TRYP_PIG Trypsin - Sus scrofa (Pig).	373	5			19336	3+	2211.1	0.008	3.6181	0.7849	R.LGEHNIDVLEGNEQFINAAK.I
1	1	CONTAM|P00761	24409.5	0.251		SWISS-PROT:P00761|TRYP_PIG Trypsin - Sus scrofa (Pig).	373	5			19546	2+	2299.18	0.004	1.73975	0.9973	K.IITHPNFNGNTLDNDIM"LIK.L
1	1	CONTAM|P00761	24409.5	0.251		SWISS-PROT:P00761|TRYP_PIG Trypsin - Sus scrofa (Pig).	373	5			19866	2+	2283.18	1.008	3.50388	1	K.IITHPNFNGNTLDNDIMLIK.L
1	1	CONTAM|P00761	24409.5	0.251		SWISS-PROT:P00761|TRYP_PIG Trypsin - Sus scrofa (Pig).	373	5			19932	3+	2283.18	0.01	4.37986	1	K.IITHPNFNGNTLDNDIMLIK.L
1	1	CONTAM|P00761	24409.5	0.251		SWISS-PROT:P00761|TRYP_PIG Trypsin - Sus scrofa (Pig).	373	5			20015	2+	2283.18	0.006	2.62791	1	K.IITHPNFNGNTLDNDIMLIK.L
1	1	CONTAM|P00761	24409.5	0.251		SWISS-PROT:P00761|TRYP_PIG Trypsin - Sus scrofa (Pig).	373	5			20328	2+	2283.18	0.994	2.62791	0.7754	K.IITHPNFNGNTLDNDIMLIK.L
1	1	CONTAM|P00761	24409.5	0.251		SWISS-PROT:P00761|TRYP_PIG Trypsin - Sus scrofa (Pig).	373	5			20548	3+	2283.18	0.996	1.75194	0.8597	K.IITHPNFNGNTLDNDIMLIK.L
1	1	CONTAM|P00761	24409.5	0.251		SWISS-PROT:P00761|TRYP_PIG Trypsin - Sus scrofa (Pig).	373	5			25030	3+	2211.1	2	0	0.6859	R.LGEHNIDVLEGNEQFINAAK.I
1	1	CONTAM|P00761	24409.5	0.251		SWISS-PROT:P00761|TRYP_PIG Trypsin - Sus scrofa (Pig).	373	5			25870	3+	2211.1	1.114	51.558	0.7528	R.LGEHNIDVLEGNEQFINAAK.I
1	1	CONTAM|P00761	24409.5	0.251		SWISS-PROT:P00761|TRYP_PIG Trypsin - Sus scrofa (Pig).	373	5			26901	3+	2211.1	1.015	6.78394	0.9446	R.LGEHNIDVLEGNEQFINAAK.I
1	1	CONTAM|P00761	24409.5	0.251		SWISS-PROT:P00761|TRYP_PIG Trypsin - Sus scrofa (Pig).	373	5			27557	3+	2211.1	0.009	4.07036	0.9787	R.LGEHNIDVLEGNEQFINAAK.I
1	1	CONTAM|P00761	24409.5	0.251		SWISS-PROT:P00761|TRYP_PIG Trypsin - Sus scrofa (Pig).	373	5			27691	3+	2211.1	1.013	5.87942	0.9991	R.LGEHNIDVLEGNEQFINAAK.I
1	1	CONTAM|P00761	24409.5	0.251		SWISS-PROT:P00761|TRYP_PIG Trypsin - Sus scrofa (Pig).	373	5			27821	3+	2211.1	1.001	0.452263	0.9997	R.LGEHNIDVLEGNEQFINAAK.I
1	1	CONTAM|P00761	24409.5	0.251		SWISS-PROT:P00761|TRYP_PIG Trypsin - Sus scrofa (Pig).	373	5			27968	3+	2211.1	1.017	7.68847	1	R.LGEHNIDVLEGNEQFINAAK.I
1	1	CONTAM|P00761	24409.5	0.251		SWISS-PROT:P00761|TRYP_PIG Trypsin - Sus scrofa (Pig).	373	5			28262	3+	2211.1	1.001	0.452263	0.9999	R.LGEHNIDVLEGNEQFINAAK.I
1	1	CONTAM|P00761	24409.5	0.251		SWISS-PROT:P00761|TRYP_PIG Trypsin - Sus scrofa (Pig).	373	5			28394	3+	2211.1	0.011	4.97489	0.9989	R.LGEHNIDVLEGNEQFINAAK.I
1	1	CONTAM|P00761	24409.5	0.251		SWISS-PROT:P00761|TRYP_PIG Trypsin - Sus scrofa (Pig).	373	5			28559	3+	2211.1	1.012	5.42715	0.9933	R.LGEHNIDVLEGNEQFINAAK.I
1	1	CONTAM|P00761	24409.5	0.251		SWISS-PROT:P00761|TRYP_PIG Trypsin - Sus scrofa (Pig).	373	5			28688	3+	2211.1	0.006	2.71358	0.9993	R.LGEHNIDVLEGNEQFINAAK.I
1	1	CONTAM|P00761	24409.5	0.251		SWISS-PROT:P00761|TRYP_PIG Trypsin - Sus scrofa (Pig).	373	5			29048	3+	2211.1	1.001	0.452263	0.9325	R.LGEHNIDVLEGNEQFINAAK.I
1	1	CONTAM|P00761	24409.5	0.251		SWISS-PROT:P00761|TRYP_PIG Trypsin - Sus scrofa (Pig).	373	5			29528	3+	2211.1	0.009	4.07036	0.9992	R.LGEHNIDVLEGNEQFINAAK.I
1	1	CONTAM|P00761	24409.5	0.251		SWISS-PROT:P00761|TRYP_PIG Trypsin - Sus scrofa (Pig).	373	5			29771	3+	2211.1	0.008	3.6181	0.9883	R.LGEHNIDVLEGNEQFINAAK.I
1	1	CONTAM|P00761	24409.5	0.251		SWISS-PROT:P00761|TRYP_PIG Trypsin - Sus scrofa (Pig).	373	5			29936	3+	2211.1	1.001	0.452263	1	R.LGEHNIDVLEGNEQFINAAK.I
1	1	CONTAM|P00761	24409.5	0.251		SWISS-PROT:P00761|TRYP_PIG Trypsin - Sus scrofa (Pig).	373	5			8241	2+	1045.56	-0.017	16.2592	0.9487	K.LSSPATLNSR.V
1	1	CONTAM|P00761	24409.5	0.251		SWISS-PROT:P00761|TRYP_PIG Trypsin - Sus scrofa (Pig).	373	5			8387	2+	1045.56	-0.022	21.0413	0.8663	K.LSSPATLNSR.V
1	1	CONTAM|P00761	24409.5	0.251		SWISS-PROT:P00761|TRYP_PIG Trypsin - Sus scrofa (Pig).	373	5			8549	2+	1045.56	0.003	2.86927	0.9974	K.LSSPATLNSR.V
1	1	CONTAM|P00761	24409.5	0.251		SWISS-PROT:P00761|TRYP_PIG Trypsin - Sus scrofa (Pig).	373	5			8716	2+	1045.56	0.003	2.86927	0.9995	K.LSSPATLNSR.V
1	1	CONTAM|P00761	24409.5	0.251		SWISS-PROT:P00761|TRYP_PIG Trypsin - Sus scrofa (Pig).	373	5			10744	2+	842.509	0.002	2.37386	0.6363	R.VATVSLPR.S
1	1	CONTAM|P00761	24409.5	0.251		SWISS-PROT:P00761|TRYP_PIG Trypsin - Sus scrofa (Pig).	373	5			10894	2+	842.509	0.003	3.56079	0.7543	R.VATVSLPR.S
1	1	CONTAM|P00761	24409.5	0.251		SWISS-PROT:P00761|TRYP_PIG Trypsin - Sus scrofa (Pig).	373	5			11041	2+	842.509	0.004	4.74772	0.8991	R.VATVSLPR.S
1	1	CONTAM|P00761	24409.5	0.251		SWISS-PROT:P00761|TRYP_PIG Trypsin - Sus scrofa (Pig).	373	5			11191	2+	842.509	0.003	3.56079	0.953	R.VATVSLPR.S
1	1	CONTAM|P00761	24409.5	0.251		SWISS-PROT:P00761|TRYP_PIG Trypsin - Sus scrofa (Pig).	373	5			11341	2+	842.509	0.003	3.56079	0.7837	R.VATVSLPR.S
1	1	CONTAM|P00761	24409.5	0.251		SWISS-PROT:P00761|TRYP_PIG Trypsin - Sus scrofa (Pig).	373	5			11493	2+	842.509	0.003	3.56079	0.6174	R.VATVSLPR.S
1	1	CONTAM|P00761	24409.5	0.251		SWISS-PROT:P00761|TRYP_PIG Trypsin - Sus scrofa (Pig).	373	5			11643	2+	842.509	0.003	3.56079	0.7557	R.VATVSLPR.S
1	1	CONTAM|P00761	24409.5	0.251		SWISS-PROT:P00761|TRYP_PIG Trypsin - Sus scrofa (Pig).	373	5			11802	2+	842.509	0.002	2.37386	0.9948	R.VATVSLPR.S
1	1	CONTAM|P00761	24409.5	0.251		SWISS-PROT:P00761|TRYP_PIG Trypsin - Sus scrofa (Pig).	373	5			11966	2+	842.509	0.002	2.37386	0.8341	R.VATVSLPR.S
1	1	CONTAM|P00761	24409.5	0.251		SWISS-PROT:P00761|TRYP_PIG Trypsin - Sus scrofa (Pig).	373	5			12114	2+	842.509	0.002	2.37386	0.8687	R.VATVSLPR.S
1	1	CONTAM|P00761	24409.5	0.251		SWISS-PROT:P00761|TRYP_PIG Trypsin - Sus scrofa (Pig).	373	5			12263	2+	842.509	0.003	3.56079	0.806	R.VATVSLPR.S
1	1	CONTAM|P00761	24409.5	0.251		SWISS-PROT:P00761|TRYP_PIG Trypsin - Sus scrofa (Pig).	373	5			17475	2+	2211.1	1.193	87.2867	1	R.LGEHNIDVLEGNEQFINAAK.I
1	1	CONTAM|P00761	24409.5	0.251		SWISS-PROT:P00761|TRYP_PIG Trypsin - Sus scrofa (Pig).	373	5			17622	2+	2211.1	0.983	7.68847	0.9911	R.LGEHNIDVLEGNEQFINAAK.I
1	1	CONTAM|P00761	24409.5	0.251		SWISS-PROT:P00761|TRYP_PIG Trypsin - Sus scrofa (Pig).	373	5			18071	3+	2211.1	0.008	3.6181	1	R.LGEHNIDVLEGNEQFINAAK.I
1	1	CONTAM|P00761	24409.5	0.251		SWISS-PROT:P00761|TRYP_PIG Trypsin - Sus scrofa (Pig).	373	5			18141	2+	2211.1	0.006	2.71358	1	R.LGEHNIDVLEGNEQFINAAK.I
1	1	CONTAM|P00761	24409.5	0.251		SWISS-PROT:P00761|TRYP_PIG Trypsin - Sus scrofa (Pig).	373	5			18231	3+	2211.1	0.008	3.6181	1	R.LGEHNIDVLEGNEQFINAAK.I
1	1	CONTAM|P00761	24409.5	0.251		SWISS-PROT:P00761|TRYP_PIG Trypsin - Sus scrofa (Pig).	373	5			18301	2+	2211.1	0.006	2.71358	1	R.LGEHNIDVLEGNEQFINAAK.I
1	1	CONTAM|P00761	24409.5	0.251		SWISS-PROT:P00761|TRYP_PIG Trypsin - Sus scrofa (Pig).	373	5			18393	3+	2211.1	0.01	4.52263	1	R.LGEHNIDVLEGNEQFINAAK.I
1	1	CONTAM|P00761	24409.5	0.251		SWISS-PROT:P00761|TRYP_PIG Trypsin - Sus scrofa (Pig).	373	5			18553	3+	2211.1	0.009	4.07036	0.9999	R.LGEHNIDVLEGNEQFINAAK.I
1	1	CONTAM|P00761	24409.5	0.251		SWISS-PROT:P00761|TRYP_PIG Trypsin - Sus scrofa (Pig).	373	5			18656	2+	2211.1	1.022	9.94978	1	R.LGEHNIDVLEGNEQFINAAK.I
1	1	CONTAM|P00761	24409.5	0.251		SWISS-PROT:P00761|TRYP_PIG Trypsin - Sus scrofa (Pig).	373	5			18703	3+	2211.1	0.008	3.6181	1	R.LGEHNIDVLEGNEQFINAAK.I
1	1	CONTAM|P00761	24409.5	0.251		SWISS-PROT:P00761|TRYP_PIG Trypsin - Sus scrofa (Pig).	373	5			18854	3+	2211.1	0.009	4.07036	1	R.LGEHNIDVLEGNEQFINAAK.I
1	1	CONTAM|P00761	24409.5	0.251		SWISS-PROT:P00761|TRYP_PIG Trypsin - Sus scrofa (Pig).	373	5			19003	3+	2211.1	0.009	4.07036	0.9997	R.LGEHNIDVLEGNEQFINAAK.I
1	1	CONTAM|P00761	24409.5	0.251		SWISS-PROT:P00761|TRYP_PIG Trypsin - Sus scrofa (Pig).	373	5			19171	3+	2211.1	0.995	2.26131	0.9996	R.LGEHNIDVLEGNEQFINAAK.I
1	1	CONTAM|P00761	24409.5	0.251		SWISS-PROT:P00761|TRYP_PIG Trypsin - Sus scrofa (Pig).	373	5			19323	3+	2211.1	1.001	0.452263	0.9982	R.LGEHNIDVLEGNEQFINAAK.I
1	1	CONTAM|P00761	24409.5	0.251		SWISS-PROT:P00761|TRYP_PIG Trypsin - Sus scrofa (Pig).	373	5			19472	3+	2211.1	0.018	8.14073	1	R.LGEHNIDVLEGNEQFINAAK.I
1	1	CONTAM|P00761	24409.5	0.251		SWISS-PROT:P00761|TRYP_PIG Trypsin - Sus scrofa (Pig).	373	5			20591	2+	2283.18	1.013	5.69381	1	K.IITHPNFNGNTLDNDIMLIK.L
1	1	CONTAM|P00761	24409.5	0.251		SWISS-PROT:P00761|TRYP_PIG Trypsin - Sus scrofa (Pig).	373	5			20594	3+	2283.18	-0.995	2.18993	0.9982	K.IITHPNFNGNTLDNDIMLIK.L
1	1	CONTAM|P00761	24409.5	0.251		SWISS-PROT:P00761|TRYP_PIG Trypsin - Sus scrofa (Pig).	373	5			20743	2+	2283.18	0.006	2.62791	1	K.IITHPNFNGNTLDNDIMLIK.L
1	1	CONTAM|P00761	24409.5	0.251		SWISS-PROT:P00761|TRYP_PIG Trypsin - Sus scrofa (Pig).	373	5			21823	2+	2299.18	0.775	97.8612	0.9906	K.IITHPNFNGNTLDNDIM"LIK.L
1	1	CONTAM|P00761	24409.5	0.251		SWISS-PROT:P00761|TRYP_PIG Trypsin - Sus scrofa (Pig).	373	5			29270	3+	2211.1	1.012	5.42715	0.9912	R.LGEHNIDVLEGNEQFINAAK.I
1	1	CONTAM|P00761	24409.5	0.251		SWISS-PROT:P00761|TRYP_PIG Trypsin - Sus scrofa (Pig).	373	5			29401	3+	2211.1	-1.016	7.2362	0.9451	R.LGEHNIDVLEGNEQFINAAK.I
1	1	CONTAM|P00761	24409.5	0.251		SWISS-PROT:P00761|TRYP_PIG Trypsin - Sus scrofa (Pig).	373	5			30010	3+	2211.1	0.014	6.33168	0.996	R.LGEHNIDVLEGNEQFINAAK.I
1	1	CONTAM|P00761	24409.5	0.251		SWISS-PROT:P00761|TRYP_PIG Trypsin - Sus scrofa (Pig).	373	5			31239	3+	2211.1	1.019	8.59299	0.8247	R.LGEHNIDVLEGNEQFINAAK.I
1	1	CONTAM|P00761	24409.5	0.251		SWISS-PROT:P00761|TRYP_PIG Trypsin - Sus scrofa (Pig).	373	5			8578	2+	1045.56	0.002	1.91284	0.9999	K.LSSPATLNSR.V
1	1	CONTAM|P00761	24409.5	0.251		SWISS-PROT:P00761|TRYP_PIG Trypsin - Sus scrofa (Pig).	373	5			8738	2+	1045.56	0.009	8.6078	0.9984	K.LSSPATLNSR.V
1	1	CONTAM|P00761	24409.5	0.251		SWISS-PROT:P00761|TRYP_PIG Trypsin - Sus scrofa (Pig).	373	5			10495	2+	842.509	0.002	2.37386	0.7811	R.VATVSLPR.S
1	1	CONTAM|P00761	24409.5	0.251		SWISS-PROT:P00761|TRYP_PIG Trypsin - Sus scrofa (Pig).	373	5			10675	2+	842.509	0.002	2.37386	0.8457	R.VATVSLPR.S
1	1	CONTAM|P00761	24409.5	0.251		SWISS-PROT:P00761|TRYP_PIG Trypsin - Sus scrofa (Pig).	373	5			10845	2+	842.509	0.002	2.37386	0.8402	R.VATVSLPR.S
1	1	CONTAM|P00761	24409.5	0.251		SWISS-PROT:P00761|TRYP_PIG Trypsin - Sus scrofa (Pig).	373	5			11016	2+	842.509	0.002	2.37386	0.7967	R.VATVSLPR.S
1	1	CONTAM|P00761	24409.5	0.251		SWISS-PROT:P00761|TRYP_PIG Trypsin - Sus scrofa (Pig).	373	5			11183	2+	842.509	0.003	3.56079	0.8002	R.VATVSLPR.S
1	1	CONTAM|P00761	24409.5	0.251		SWISS-PROT:P00761|TRYP_PIG Trypsin - Sus scrofa (Pig).	373	5			11345	2+	842.509	0.002	2.37386	0.8399	R.VATVSLPR.S
1	1	CONTAM|P00761	24409.5	0.251		SWISS-PROT:P00761|TRYP_PIG Trypsin - Sus scrofa (Pig).	373	5			11517	2+	842.509	0.002	2.37386	0.8134	R.VATVSLPR.S
1	1	CONTAM|P00761	24409.5	0.251		SWISS-PROT:P00761|TRYP_PIG Trypsin - Sus scrofa (Pig).	373	5			17993	2+	2211.1	0.99	4.52263	0.9643	R.LGEHNIDVLEGNEQFINAAK.I
1	1	CONTAM|P00761	24409.5	0.251		SWISS-PROT:P00761|TRYP_PIG Trypsin - Sus scrofa (Pig).	373	5			18268	2+	2211.1	0.009	4.07036	1	R.LGEHNIDVLEGNEQFINAAK.I
1	1	CONTAM|P00761	24409.5	0.251		SWISS-PROT:P00761|TRYP_PIG Trypsin - Sus scrofa (Pig).	373	5			18361	3+	2211.1	0.007	3.16584	1	R.LGEHNIDVLEGNEQFINAAK.I
1	1	CONTAM|P00761	24409.5	0.251		SWISS-PROT:P00761|TRYP_PIG Trypsin - Sus scrofa (Pig).	373	5			18448	2+	2211.1	0.009	4.07036	1	R.LGEHNIDVLEGNEQFINAAK.I
1	1	CONTAM|P00761	24409.5	0.251		SWISS-PROT:P00761|TRYP_PIG Trypsin - Sus scrofa (Pig).	373	5			18542	3+	2211.1	0.007	3.16584	0.9997	R.LGEHNIDVLEGNEQFINAAK.I
1	1	CONTAM|P00761	24409.5	0.251		SWISS-PROT:P00761|TRYP_PIG Trypsin - Sus scrofa (Pig).	373	5			18725	3+	2211.1	0.005	2.26131	1	R.LGEHNIDVLEGNEQFINAAK.I
1	1	CONTAM|P00761	24409.5	0.251		SWISS-PROT:P00761|TRYP_PIG Trypsin - Sus scrofa (Pig).	373	5			18958	3+	2211.1	0.007	3.16584	0.9966	R.LGEHNIDVLEGNEQFINAAK.I
1	1	CONTAM|P00761	24409.5	0.251		SWISS-PROT:P00761|TRYP_PIG Trypsin - Sus scrofa (Pig).	373	5			19339	3+	2211.1	1	0	0.9999	R.LGEHNIDVLEGNEQFINAAK.I
1	1	CONTAM|P00761	24409.5	0.251		SWISS-PROT:P00761|TRYP_PIG Trypsin - Sus scrofa (Pig).	373	5			19517	3+	2211.1	1.003	1.35679	0.8755	R.LGEHNIDVLEGNEQFINAAK.I
1	1	CONTAM|P00761	24409.5	0.251		SWISS-PROT:P00761|TRYP_PIG Trypsin - Sus scrofa (Pig).	373	5			19687	3+	2211.1	1	0	0.9234	R.LGEHNIDVLEGNEQFINAAK.I
1	1	CONTAM|P00761	24409.5	0.251		SWISS-PROT:P00761|TRYP_PIG Trypsin - Sus scrofa (Pig).	373	5			20489	3+	2211.1	1.01	4.52263	0.7312	R.LGEHNIDVLEGNEQFINAAK.I
1	1	CONTAM|P00761	24409.5	0.251		SWISS-PROT:P00761|TRYP_PIG Trypsin - Sus scrofa (Pig).	373	5			21510	3+	2283.18	0.006	2.62791	0.9998	K.IITHPNFNGNTLDNDIMLIK.L
1	1	CONTAM|P00761	24409.5	0.251		SWISS-PROT:P00761|TRYP_PIG Trypsin - Sus scrofa (Pig).	373	5			7827	2+	1045.56	0.002	1.91284	0.9993	K.LSSPATLNSR.V
1	1	CONTAM|P00761	24409.5	0.251		SWISS-PROT:P00761|TRYP_PIG Trypsin - Sus scrofa (Pig).	373	5			7975	2+	1045.56	0.002	1.91284	0.9999	K.LSSPATLNSR.V
1	1	CONTAM|P00761	24409.5	0.251		SWISS-PROT:P00761|TRYP_PIG Trypsin - Sus scrofa (Pig).	373	5			8137	2+	1045.56	0	0	0.981	K.LSSPATLNSR.V
1	1	CONTAM|P00761	24409.5	0.251		SWISS-PROT:P00761|TRYP_PIG Trypsin - Sus scrofa (Pig).	373	5			9845	2+	842.509	0.002	2.37386	0.9233	R.VATVSLPR.S
1	1	CONTAM|P00761	24409.5	0.251		SWISS-PROT:P00761|TRYP_PIG Trypsin - Sus scrofa (Pig).	373	5			10005	2+	842.509	0.002	2.37386	0.6398	R.VATVSLPR.S
1	1	CONTAM|P00761	24409.5	0.251		SWISS-PROT:P00761|TRYP_PIG Trypsin - Sus scrofa (Pig).	373	5			10155	2+	842.509	0.002	2.37386	0.6604	R.VATVSLPR.S
1	1	CONTAM|P00761	24409.5	0.251		SWISS-PROT:P00761|TRYP_PIG Trypsin - Sus scrofa (Pig).	373	5			10305	2+	842.509	0.002	2.37386	0.8235	R.VATVSLPR.S
1	1	CONTAM|P00761	24409.5	0.251		SWISS-PROT:P00761|TRYP_PIG Trypsin - Sus scrofa (Pig).	373	5			10456	2+	842.509	0.003	3.56079	0.9991	R.VATVSLPR.S
1	1	CONTAM|P00761	24409.5	0.251		SWISS-PROT:P00761|TRYP_PIG Trypsin - Sus scrofa (Pig).	373	5			10951	2+	842.509	0.004	4.74772	0.9803	R.VATVSLPR.S
1	1	CONTAM|P00761	24409.5	0.251		SWISS-PROT:P00761|TRYP_PIG Trypsin - Sus scrofa (Pig).	373	5			16809	2+	2211.1	0.996	1.80905	0.999	R.LGEHNIDVLEGNEQFINAAK.I
1	1	CONTAM|P00761	24409.5	0.251		SWISS-PROT:P00761|TRYP_PIG Trypsin - Sus scrofa (Pig).	373	5			17157	2+	2211.1	0.006	2.71358	1	R.LGEHNIDVLEGNEQFINAAK.I
1	1	CONTAM|P00761	24409.5	0.251		SWISS-PROT:P00761|TRYP_PIG Trypsin - Sus scrofa (Pig).	373	5			17305	3+	2211.1	0.008	3.6181	1	R.LGEHNIDVLEGNEQFINAAK.I
1	1	CONTAM|P00761	24409.5	0.251		SWISS-PROT:P00761|TRYP_PIG Trypsin - Sus scrofa (Pig).	373	5			17306	2+	2211.1	0.008	3.6181	1	R.LGEHNIDVLEGNEQFINAAK.I
1	1	CONTAM|P00761	24409.5	0.251		SWISS-PROT:P00761|TRYP_PIG Trypsin - Sus scrofa (Pig).	373	5			17459	3+	2211.1	0.009	4.07036	0.9999	R.LGEHNIDVLEGNEQFINAAK.I
1	1	CONTAM|P00761	24409.5	0.251		SWISS-PROT:P00761|TRYP_PIG Trypsin - Sus scrofa (Pig).	373	5			17461	2+	2211.1	1.016	7.2362	1	R.LGEHNIDVLEGNEQFINAAK.I
1	1	CONTAM|P00761	24409.5	0.251		SWISS-PROT:P00761|TRYP_PIG Trypsin - Sus scrofa (Pig).	373	5			17633	3+	2211.1	0.004	1.80905	0.9976	R.LGEHNIDVLEGNEQFINAAK.I
1	1	CONTAM|P00761	24409.5	0.251		SWISS-PROT:P00761|TRYP_PIG Trypsin - Sus scrofa (Pig).	373	5			17838	3+	2211.1	0.007	3.16584	1	R.LGEHNIDVLEGNEQFINAAK.I
1	1	CONTAM|P00761	24409.5	0.251		SWISS-PROT:P00761|TRYP_PIG Trypsin - Sus scrofa (Pig).	373	5			18370	3+	2211.1	0.99	4.52263	0.872	R.LGEHNIDVLEGNEQFINAAK.I
1	1	CONTAM|P00761	24409.5	0.251		SWISS-PROT:P00761|TRYP_PIG Trypsin - Sus scrofa (Pig).	373	5			19706	3+	2283.18	-0.005	2.18993	0.9991	K.IITHPNFNGNTLDNDIMLIK.L
1	1	CONTAM|P00761	24409.5	0.251		SWISS-PROT:P00761|TRYP_PIG Trypsin - Sus scrofa (Pig).	373	5			19865	3+	2283.18	1.015	6.56978	0.9986	K.IITHPNFNGNTLDNDIMLIK.L
1	1	CONTAM|P00761	24409.5	0.251		SWISS-PROT:P00761|TRYP_PIG Trypsin - Sus scrofa (Pig).	373	5			20557	2+	2299.18	1.018	7.8289	0.6377	K.IITHPNFNGNTLDNDIM"LIK.L
1	1	CONTAM|P00761	24409.5	0.251		SWISS-PROT:P00761|TRYP_PIG Trypsin - Sus scrofa (Pig).	373	5			22177	3+	2211.1	1.012	5.42715	0.9996	R.LGEHNIDVLEGNEQFINAAK.I
1	1	CONTAM|P00761	24409.5	0.251		SWISS-PROT:P00761|TRYP_PIG Trypsin - Sus scrofa (Pig).	373	5			26298	3+	2211.1	1.013	5.87942	0.6377	R.LGEHNIDVLEGNEQFINAAK.I
1	1	CONTAM|P00761	24409.5	0.251		SWISS-PROT:P00761|TRYP_PIG Trypsin - Sus scrofa (Pig).	373	5			30981	3+	2211.1	1.02	9.04526	0.9992	R.LGEHNIDVLEGNEQFINAAK.I
1	1	CONTAM|P00761	24409.5	0.251		SWISS-PROT:P00761|TRYP_PIG Trypsin - Sus scrofa (Pig).	373	5			32403	3+	2211.1	0.022	9.94978	0.9998	R.LGEHNIDVLEGNEQFINAAK.I
1	1	CONTAM|P00761	24409.5	0.251		SWISS-PROT:P00761|TRYP_PIG Trypsin - Sus scrofa (Pig).	373	5			7816	2+	1045.56	0.008	7.65138	0.9894	K.LSSPATLNSR.V
1	1	CONTAM|P00761	24409.5	0.251		SWISS-PROT:P00761|TRYP_PIG Trypsin - Sus scrofa (Pig).	373	5			7978	2+	1045.56	0.003	2.86927	0.9993	K.LSSPATLNSR.V
1	1	CONTAM|P00761	24409.5	0.251		SWISS-PROT:P00761|TRYP_PIG Trypsin - Sus scrofa (Pig).	373	5			9705	2+	842.509	0.003	3.56079	0.9971	R.VATVSLPR.S
1	1	CONTAM|P00761	24409.5	0.251		SWISS-PROT:P00761|TRYP_PIG Trypsin - Sus scrofa (Pig).	373	5			9886	2+	842.509	0.003	3.56079	0.8513	R.VATVSLPR.S
1	1	CONTAM|P00761	24409.5	0.251		SWISS-PROT:P00761|TRYP_PIG Trypsin - Sus scrofa (Pig).	373	5			10064	2+	842.509	0.003	3.56079	0.8883	R.VATVSLPR.S
1	1	CONTAM|P00761	24409.5	0.251		SWISS-PROT:P00761|TRYP_PIG Trypsin - Sus scrofa (Pig).	373	5			10241	2+	842.509	0.003	3.56079	0.9712	R.VATVSLPR.S
1	1	CONTAM|P00761	24409.5	0.251		SWISS-PROT:P00761|TRYP_PIG Trypsin - Sus scrofa (Pig).	373	5			17564	2+	2211.1	1.99	4.52263	0.7763	R.LGEHNIDVLEGNEQFINAAK.I
1	1	CONTAM|P00761	24409.5	0.251		SWISS-PROT:P00761|TRYP_PIG Trypsin - Sus scrofa (Pig).	373	5			17574	3+	2211.1	0.989	4.97489	0.8423	R.LGEHNIDVLEGNEQFINAAK.I
1	1	CONTAM|P00761	24409.5	0.251		SWISS-PROT:P00761|TRYP_PIG Trypsin - Sus scrofa (Pig).	373	5			17971	3+	2211.1	1.001	0.452263	1	R.LGEHNIDVLEGNEQFINAAK.I
1	1	CONTAM|P00761	24409.5	0.251		SWISS-PROT:P00761|TRYP_PIG Trypsin - Sus scrofa (Pig).	373	5			17992	2+	2211.1	0.015	6.78394	1	R.LGEHNIDVLEGNEQFINAAK.I
1	1	CONTAM|P00761	24409.5	0.251		SWISS-PROT:P00761|TRYP_PIG Trypsin - Sus scrofa (Pig).	373	5			18150	3+	2211.1	0.008	3.6181	1	R.LGEHNIDVLEGNEQFINAAK.I
1	1	CONTAM|P00761	24409.5	0.251		SWISS-PROT:P00761|TRYP_PIG Trypsin - Sus scrofa (Pig).	373	5			18170	2+	2211.1	0.007	3.16584	1	R.LGEHNIDVLEGNEQFINAAK.I
1	1	CONTAM|P00761	24409.5	0.251		SWISS-PROT:P00761|TRYP_PIG Trypsin - Sus scrofa (Pig).	373	5			18330	3+	2211.1	0.007	3.16584	1	R.LGEHNIDVLEGNEQFINAAK.I
1	1	CONTAM|P00761	24409.5	0.251		SWISS-PROT:P00761|TRYP_PIG Trypsin - Sus scrofa (Pig).	373	5			18352	2+	2211.1	0.01	4.52263	1	R.LGEHNIDVLEGNEQFINAAK.I
1	1	CONTAM|P00761	24409.5	0.251		SWISS-PROT:P00761|TRYP_PIG Trypsin - Sus scrofa (Pig).	373	5			18511	3+	2211.1	0.004	1.80905	1	R.LGEHNIDVLEGNEQFINAAK.I
1	1	CONTAM|P00761	24409.5	0.251		SWISS-PROT:P00761|TRYP_PIG Trypsin - Sus scrofa (Pig).	373	5			18535	2+	2211.1	1.011	4.97489	1	R.LGEHNIDVLEGNEQFINAAK.I
1	1	CONTAM|P00761	24409.5	0.251		SWISS-PROT:P00761|TRYP_PIG Trypsin - Sus scrofa (Pig).	373	5			18688	3+	2211.1	0.005	2.26131	1	R.LGEHNIDVLEGNEQFINAAK.I
1	1	CONTAM|P00761	24409.5	0.251		SWISS-PROT:P00761|TRYP_PIG Trypsin - Sus scrofa (Pig).	373	5			18739	2+	2211.1	0.993	3.16584	0.9988	R.LGEHNIDVLEGNEQFINAAK.I
1	1	CONTAM|P00761	24409.5	0.251		SWISS-PROT:P00761|TRYP_PIG Trypsin - Sus scrofa (Pig).	373	5			18868	3+	2211.1	0	0	0.9983	R.LGEHNIDVLEGNEQFINAAK.I
1	1	CONTAM|P00761	24409.5	0.251		SWISS-PROT:P00761|TRYP_PIG Trypsin - Sus scrofa (Pig).	373	5			19901	3+	2299.18	0.02	8.69877	0.9546	K.IITHPNFNGNTLDNDIM"LIK.L
1	1	CONTAM|P00761	24409.5	0.251		SWISS-PROT:P00761|TRYP_PIG Trypsin - Sus scrofa (Pig).	373	5			20077	3+	2299.18	0.02	8.69877	0.8556	K.IITHPNFNGNTLDNDIM"LIK.L
1	1	CONTAM|P00761	24409.5	0.251		SWISS-PROT:P00761|TRYP_PIG Trypsin - Sus scrofa (Pig).	373	5			20556	2+	2283.18	1.013	5.69381	1	K.IITHPNFNGNTLDNDIMLIK.L
1	1	CONTAM|P00761	24409.5	0.251		SWISS-PROT:P00761|TRYP_PIG Trypsin - Sus scrofa (Pig).	373	5			20625	3+	2283.18	1.015	6.56978	0.9886	K.IITHPNFNGNTLDNDIMLIK.L
1	1	CONTAM|P00761	24409.5	0.251		SWISS-PROT:P00761|TRYP_PIG Trypsin - Sus scrofa (Pig).	373	5			35567	3+	2211.1	1.004	1.80905	0.9987	R.LGEHNIDVLEGNEQFINAAK.I
1	1	CONTAM|P00761	24409.5	0.251		SWISS-PROT:P00761|TRYP_PIG Trypsin - Sus scrofa (Pig).	373	5			8632	2+	1045.56	0.004	3.82569	0.9994	K.LSSPATLNSR.V
1	1	CONTAM|P00761	24409.5	0.251		SWISS-PROT:P00761|TRYP_PIG Trypsin - Sus scrofa (Pig).	373	5			8791	2+	1045.56	0.003	2.86927	1	K.LSSPATLNSR.V
1	1	CONTAM|P00761	24409.5	0.251		SWISS-PROT:P00761|TRYP_PIG Trypsin - Sus scrofa (Pig).	373	5			10660	2+	842.509	0.002	2.37386	0.7033	R.VATVSLPR.S
1	1	CONTAM|P00761	24409.5	0.251		SWISS-PROT:P00761|TRYP_PIG Trypsin - Sus scrofa (Pig).	373	5			10830	2+	842.509	0.004	4.74772	0.6281	R.VATVSLPR.S
1	1	CONTAM|P00761	24409.5	0.251		SWISS-PROT:P00761|TRYP_PIG Trypsin - Sus scrofa (Pig).	373	5			11169	2+	842.509	0.003	3.56079	0.8924	R.VATVSLPR.S
1	1	CONTAM|P00761	24409.5	0.251		SWISS-PROT:P00761|TRYP_PIG Trypsin - Sus scrofa (Pig).	373	5			11340	2+	842.509	0.002	2.37386	0.8702	R.VATVSLPR.S
1	1	CONTAM|P00761	24409.5	0.251		SWISS-PROT:P00761|TRYP_PIG Trypsin - Sus scrofa (Pig).	373	5			11521	2+	842.509	0.002	2.37386	0.6134	R.VATVSLPR.S
1	1	CONTAM|P00761	24409.5	0.251		SWISS-PROT:P00761|TRYP_PIG Trypsin - Sus scrofa (Pig).	373	5			18257	2+	2211.1	0.99	4.52263	0.9993	R.LGEHNIDVLEGNEQFINAAK.I
1	1	CONTAM|P00761	24409.5	0.251		SWISS-PROT:P00761|TRYP_PIG Trypsin - Sus scrofa (Pig).	373	5			18533	2+	2211.1	-0.001	0.452263	1	R.LGEHNIDVLEGNEQFINAAK.I
1	1	CONTAM|P00761	24409.5	0.251		SWISS-PROT:P00761|TRYP_PIG Trypsin - Sus scrofa (Pig).	373	5			18617	3+	2211.1	0.009	4.07036	1	R.LGEHNIDVLEGNEQFINAAK.I
1	1	CONTAM|P00761	24409.5	0.251		SWISS-PROT:P00761|TRYP_PIG Trypsin - Sus scrofa (Pig).	373	5			18708	2+	2211.1	0.008	3.6181	1	R.LGEHNIDVLEGNEQFINAAK.I
1	1	CONTAM|P00761	24409.5	0.251		SWISS-PROT:P00761|TRYP_PIG Trypsin - Sus scrofa (Pig).	373	5			18798	3+	2211.1	0.009	4.07036	1	R.LGEHNIDVLEGNEQFINAAK.I
1	1	CONTAM|P00761	24409.5	0.251		SWISS-PROT:P00761|TRYP_PIG Trypsin - Sus scrofa (Pig).	373	5			18880	2+	2211.1	0.008	3.6181	1	R.LGEHNIDVLEGNEQFINAAK.I
1	1	CONTAM|P00761	24409.5	0.251		SWISS-PROT:P00761|TRYP_PIG Trypsin - Sus scrofa (Pig).	373	5			18979	3+	2211.1	0.006	2.71358	1	R.LGEHNIDVLEGNEQFINAAK.I
1	1	CONTAM|P00761	24409.5	0.251		SWISS-PROT:P00761|TRYP_PIG Trypsin - Sus scrofa (Pig).	373	5			19160	3+	2211.1	1.005	2.26131	0.9999	R.LGEHNIDVLEGNEQFINAAK.I
1	1	CONTAM|P00761	24409.5	0.251		SWISS-PROT:P00761|TRYP_PIG Trypsin - Sus scrofa (Pig).	373	5			19365	3+	2211.1	-0.969	14.0201	0.9999	R.LGEHNIDVLEGNEQFINAAK.I
1	1	CONTAM|P00761	24409.5	0.251		SWISS-PROT:P00761|TRYP_PIG Trypsin - Sus scrofa (Pig).	373	5			19534	3+	2211.1	0.009	4.07036	0.9998	R.LGEHNIDVLEGNEQFINAAK.I
1	1	CONTAM|P00761	24409.5	0.251		SWISS-PROT:P00761|TRYP_PIG Trypsin - Sus scrofa (Pig).	373	5			19739	3+	2211.1	0.994	2.71358	0.9875	R.LGEHNIDVLEGNEQFINAAK.I
1	1	CONTAM|P00761	24409.5	0.251		SWISS-PROT:P00761|TRYP_PIG Trypsin - Sus scrofa (Pig).	373	5			19911	3+	2211.1	0.996	1.80905	0.8043	R.LGEHNIDVLEGNEQFINAAK.I
1	1	CONTAM|P00761	24409.5	0.251		SWISS-PROT:P00761|TRYP_PIG Trypsin - Sus scrofa (Pig).	373	5			20540	3+	2211.1	0.989	4.97489	0.9982	R.LGEHNIDVLEGNEQFINAAK.I
1	1	CONTAM|P00761	24409.5	0.251		SWISS-PROT:P00761|TRYP_PIG Trypsin - Sus scrofa (Pig).	373	5			20827	3+	2299.18	-0.987	5.6542	0.8412	K.IITHPNFNGNTLDNDIM"LIK.L
1	1	CONTAM|P00761	24409.5	0.251		SWISS-PROT:P00761|TRYP_PIG Trypsin - Sus scrofa (Pig).	373	5			21387	3+	2283.18	0.007	3.0659	0.9999	K.IITHPNFNGNTLDNDIMLIK.L
1	1	CONTAM|P00761	24409.5	0.251		SWISS-PROT:P00761|TRYP_PIG Trypsin - Sus scrofa (Pig).	373	5			8151	2+	1045.56	0.002	1.91284	0.9942	K.LSSPATLNSR.V
1	1	CONTAM|P00761	24409.5	0.251		SWISS-PROT:P00761|TRYP_PIG Trypsin - Sus scrofa (Pig).	373	5			8309	2+	1045.56	0.003	2.86927	0.9999	K.LSSPATLNSR.V
1	1	CONTAM|P00761	24409.5	0.251		SWISS-PROT:P00761|TRYP_PIG Trypsin - Sus scrofa (Pig).	373	5			8481	2+	1045.56	0.009	8.6078	0.9994	K.LSSPATLNSR.V
1	1	CONTAM|P00761	24409.5	0.251		SWISS-PROT:P00761|TRYP_PIG Trypsin - Sus scrofa (Pig).	373	5			10225	2+	842.509	0.003	3.56079	0.802	R.VATVSLPR.S
1	1	CONTAM|P00761	24409.5	0.251		SWISS-PROT:P00761|TRYP_PIG Trypsin - Sus scrofa (Pig).	373	5			10564	2+	842.509	0.028	33.2341	0.8317	R.VATVSLPR.S
1	1	CONTAM|P00761	24409.5	0.251		SWISS-PROT:P00761|TRYP_PIG Trypsin - Sus scrofa (Pig).	373	5			10731	2+	842.509	0.003	3.56079	0.9748	R.VATVSLPR.S
1	1	CONTAM|P00761	24409.5	0.251		SWISS-PROT:P00761|TRYP_PIG Trypsin - Sus scrofa (Pig).	373	5			11226	2+	842.509	0.028	33.2341	0.8266	R.VATVSLPR.S
1	1	CONTAM|P00761	24409.5	0.251		SWISS-PROT:P00761|TRYP_PIG Trypsin - Sus scrofa (Pig).	373	5			18433	2+	2211.1	0.011	4.97489	1	R.LGEHNIDVLEGNEQFINAAK.I
1	1	CONTAM|P00761	24409.5	0.251		SWISS-PROT:P00761|TRYP_PIG Trypsin - Sus scrofa (Pig).	373	5			18470	3+	2211.1	0.01	4.52263	1	R.LGEHNIDVLEGNEQFINAAK.I
1	1	CONTAM|P00761	24409.5	0.251		SWISS-PROT:P00761|TRYP_PIG Trypsin - Sus scrofa (Pig).	373	5			18602	2+	2211.1	0.009	4.07036	1	R.LGEHNIDVLEGNEQFINAAK.I
1	1	CONTAM|P00761	24409.5	0.251		SWISS-PROT:P00761|TRYP_PIG Trypsin - Sus scrofa (Pig).	373	5			18640	3+	2211.1	0.01	4.52263	1	R.LGEHNIDVLEGNEQFINAAK.I
1	1	CONTAM|P00761	24409.5	0.251		SWISS-PROT:P00761|TRYP_PIG Trypsin - Sus scrofa (Pig).	373	5			18770	2+	2211.1	0.003	1.35679	1	R.LGEHNIDVLEGNEQFINAAK.I
1	1	CONTAM|P00761	24409.5	0.251		SWISS-PROT:P00761|TRYP_PIG Trypsin - Sus scrofa (Pig).	373	5			18810	3+	2211.1	0.009	4.07036	0.9995	R.LGEHNIDVLEGNEQFINAAK.I
1	1	CONTAM|P00761	24409.5	0.251		SWISS-PROT:P00761|TRYP_PIG Trypsin - Sus scrofa (Pig).	373	5			18995	3+	2211.1	0.008	3.6181	0.9271	R.LGEHNIDVLEGNEQFINAAK.I
1	1	CONTAM|P00761	24409.5	0.251		SWISS-PROT:P00761|TRYP_PIG Trypsin - Sus scrofa (Pig).	373	5			19865	2+	2211.1	1.996	1.80905	0.6333	R.LGEHNIDVLEGNEQFINAAK.I
1	1	CONTAM|P00761	24409.5	0.251		SWISS-PROT:P00761|TRYP_PIG Trypsin - Sus scrofa (Pig).	373	5			20313	3+	2299.18	0.009	3.91445	0.998	K.IITHPNFNGNTLDNDIM"LIK.L
1	1	CONTAM|P00761	24409.5	0.251		SWISS-PROT:P00761|TRYP_PIG Trypsin - Sus scrofa (Pig).	373	5			20343	3+	2211.1	1.001	0.452263	0.998	R.LGEHNIDVLEGNEQFINAAK.I
1	1	CONTAM|P00761	24409.5	0.251		SWISS-PROT:P00761|TRYP_PIG Trypsin - Sus scrofa (Pig).	373	5			21207	3+	2283.18	-0.986	6.1318	0.9676	K.IITHPNFNGNTLDNDIMLIK.L
1	1	CONTAM|P00761	24409.5	0.251		SWISS-PROT:P00761|TRYP_PIG Trypsin - Sus scrofa (Pig).	373	5			22051	3+	2283.18	0.993	3.0659	0.7768	K.IITHPNFNGNTLDNDIMLIK.L
1	1	CONTAM|P00761	24409.5	0.251		SWISS-PROT:P00761|TRYP_PIG Trypsin - Sus scrofa (Pig).	373	5			22262	2+	2299.18	1.018	7.8289	0.9133	K.IITHPNFNGNTLDNDIM"LIK.L
2	1	CONTAM|P41361	52347.1	0.144		SWISS-PROT:P41361 (Bos taurus) Antithrombin-III precursor	97	7			10815	2+	911.531	0.004	4.38822	1	K.LPGIVAEGR.D
2	1	CONTAM|P41361	52347.1	0.144		SWISS-PROT:P41361 (Bos taurus) Antithrombin-III precursor	97	7			10973	2+	911.531	0.004	4.38822	1	K.LPGIVAEGR.D
2	1	CONTAM|P41361	52347.1	0.144		SWISS-PROT:P41361 (Bos taurus) Antithrombin-III precursor	97	7			11133	2+	911.531	0.004	4.38822	1	K.LPGIVAEGR.D
2	1	CONTAM|P41361	52347.1	0.144		SWISS-PROT:P41361 (Bos taurus) Antithrombin-III precursor	97	7			11292	2+	911.531	0.004	4.38822	1	K.LPGIVAEGR.D
2	1	CONTAM|P41361	52347.1	0.144		SWISS-PROT:P41361 (Bos taurus) Antithrombin-III precursor	97	7			11454	2+	911.531	0.003	3.29117	1	K.LPGIVAEGR.D
2	1	CONTAM|P41361	52347.1	0.144		SWISS-PROT:P41361 (Bos taurus) Antithrombin-III precursor	97	7			11624	2+	911.531	0.003	3.29117	1	K.LPGIVAEGR.D
2	1	CONTAM|P41361	52347.1	0.144		SWISS-PROT:P41361 (Bos taurus) Antithrombin-III precursor	97	7			11833	2+	911.531	0.003	3.29117	0.9997	K.LPGIVAEGR.D
2	1	CONTAM|P41361	52347.1	0.144		SWISS-PROT:P41361 (Bos taurus) Antithrombin-III precursor	97	7			17999	2+	1340.66	0.006	4.4754	1	K.TSDQIHFFFAK.L
2	1	CONTAM|P41361	52347.1	0.144		SWISS-PROT:P41361 (Bos taurus) Antithrombin-III precursor	97	7			18200	2+	1340.66	1.01	7.459	0.9996	K.TSDQIHFFFAK.L
2	1	CONTAM|P41361	52347.1	0.144		SWISS-PROT:P41361 (Bos taurus) Antithrombin-III precursor	97	7			18419	2+	1340.66	0.006	4.4754	1	K.TSDQIHFFFAK.L
2	1	CONTAM|P41361	52347.1	0.144		SWISS-PROT:P41361 (Bos taurus) Antithrombin-III precursor	97	7			18603	2+	1340.66	0.002	1.4918	1	K.TSDQIHFFFAK.L
2	1	CONTAM|P41361	52347.1	0.144		SWISS-PROT:P41361 (Bos taurus) Antithrombin-III precursor	97	7			18803	2+	1340.66	0.005	3.7295	0.9534	K.TSDQIHFFFAK.L
2	1	CONTAM|P41361	52347.1	0.144		SWISS-PROT:P41361 (Bos taurus) Antithrombin-III precursor	97	7			28264	2+	2314.14	1.975	10.8032	0.9366	K.NNNDNIFLSPLSISTAFAM"TK.L
2	1	CONTAM|P41361	52347.1	0.144		SWISS-PROT:P41361 (Bos taurus) Antithrombin-III precursor	97	7			5716	2+	850.405	0.004	4.70364	0.8888	K.FSPENTR.K
2	1	CONTAM|P41361	52347.1	0.144		SWISS-PROT:P41361 (Bos taurus) Antithrombin-III precursor	97	7			6102	2+	850.405	0.003	3.52773	0.7674	K.FSPENTR.K
2	1	CONTAM|P41361	52347.1	0.144		SWISS-PROT:P41361 (Bos taurus) Antithrombin-III precursor	97	7			6270	2+	850.405	0.007	8.23137	0.6119	K.FSPENTR.K
2	1	CONTAM|P41361	52347.1	0.144		SWISS-PROT:P41361 (Bos taurus) Antithrombin-III precursor	97	7			9319	2+	917.52	0.004	4.35958	0.7442	R.RVWELSK.A
2	1	CONTAM|P41361	52347.1	0.144		SWISS-PROT:P41361 (Bos taurus) Antithrombin-III precursor	97	7			11024	2+	911.531	0.004	4.38822	1	K.LPGIVAEGR.D
2	1	CONTAM|P41361	52347.1	0.144		SWISS-PROT:P41361 (Bos taurus) Antithrombin-III precursor	97	7			11181	2+	911.531	0.004	4.38822	1	K.LPGIVAEGR.D
2	1	CONTAM|P41361	52347.1	0.144		SWISS-PROT:P41361 (Bos taurus) Antithrombin-III precursor	97	7			11342	2+	911.531	0.004	4.38822	1	K.LPGIVAEGR.D
2	1	CONTAM|P41361	52347.1	0.144		SWISS-PROT:P41361 (Bos taurus) Antithrombin-III precursor	97	7			11591	2+	911.531	1.002	2.19411	1	K.LPGIVAEGR.D
2	1	CONTAM|P41361	52347.1	0.144		SWISS-PROT:P41361 (Bos taurus) Antithrombin-III precursor	97	7			11909	2+	911.531	0.004	4.38822	0.9999	K.LPGIVAEGR.D
2	1	CONTAM|P41361	52347.1	0.144		SWISS-PROT:P41361 (Bos taurus) Antithrombin-III precursor	97	7			17869	2+	1340.66	0.005	3.7295	1	K.TSDQIHFFFAK.L
2	1	CONTAM|P41361	52347.1	0.144		SWISS-PROT:P41361 (Bos taurus) Antithrombin-III precursor	97	7			18063	2+	1340.66	0.004	2.9836	0.9999	K.TSDQIHFFFAK.L
2	1	CONTAM|P41361	52347.1	0.144		SWISS-PROT:P41361 (Bos taurus) Antithrombin-III precursor	97	7			18229	2+	1340.66	0.004	2.9836	1	K.TSDQIHFFFAK.L
2	1	CONTAM|P41361	52347.1	0.144		SWISS-PROT:P41361 (Bos taurus) Antithrombin-III precursor	97	7			11072	2+	911.531	0.005	5.48528	1	K.LPGIVAEGR.D
2	1	CONTAM|P41361	52347.1	0.144		SWISS-PROT:P41361 (Bos taurus) Antithrombin-III precursor	97	7			11216	2+	911.531	0.004	4.38822	0.9999	K.LPGIVAEGR.D
2	1	CONTAM|P41361	52347.1	0.144		SWISS-PROT:P41361 (Bos taurus) Antithrombin-III precursor	97	7			11366	2+	911.531	0.004	4.38822	1	K.LPGIVAEGR.D
2	1	CONTAM|P41361	52347.1	0.144		SWISS-PROT:P41361 (Bos taurus) Antithrombin-III precursor	97	7			11516	2+	911.531	0.004	4.38822	1	K.LPGIVAEGR.D
2	1	CONTAM|P41361	52347.1	0.144		SWISS-PROT:P41361 (Bos taurus) Antithrombin-III precursor	97	7			11690	2+	911.531	1.002	2.19411	0.9997	K.LPGIVAEGR.D
2	1	CONTAM|P41361	52347.1	0.144		SWISS-PROT:P41361 (Bos taurus) Antithrombin-III precursor	97	7			12020	2+	911.531	0.002	2.19411	0.9998	K.LPGIVAEGR.D
2	1	CONTAM|P41361	52347.1	0.144		SWISS-PROT:P41361 (Bos taurus) Antithrombin-III precursor	97	7			17563	2+	1340.66	1.01	7.459	1	K.TSDQIHFFFAK.L
2	1	CONTAM|P41361	52347.1	0.144		SWISS-PROT:P41361 (Bos taurus) Antithrombin-III precursor	97	7			17725	2+	1340.66	0.006	4.4754	1	K.TSDQIHFFFAK.L
2	1	CONTAM|P41361	52347.1	0.144		SWISS-PROT:P41361 (Bos taurus) Antithrombin-III precursor	97	7			17887	2+	1340.66	0.005	3.7295	1	K.TSDQIHFFFAK.L
2	1	CONTAM|P41361	52347.1	0.144		SWISS-PROT:P41361 (Bos taurus) Antithrombin-III precursor	97	7			22019	2+	1314.73	0.006	4.56366	0.9999	K.GDDITMVLILPK.L
2	1	CONTAM|P41361	52347.1	0.144		SWISS-PROT:P41361 (Bos taurus) Antithrombin-III precursor	97	7			11084	2+	911.531	0.005	5.48528	1	K.LPGIVAEGR.D
2	1	CONTAM|P41361	52347.1	0.144		SWISS-PROT:P41361 (Bos taurus) Antithrombin-III precursor	97	7			11215	2+	911.531	0.004	4.38822	1	K.LPGIVAEGR.D
2	1	CONTAM|P41361	52347.1	0.144		SWISS-PROT:P41361 (Bos taurus) Antithrombin-III precursor	97	7			16762	2+	1340.66	0.008	5.9672	1	K.TSDQIHFFFAK.L
2	1	CONTAM|P41361	52347.1	0.144		SWISS-PROT:P41361 (Bos taurus) Antithrombin-III precursor	97	7			11295	2+	911.531	0.003	3.29117	1	K.LPGIVAEGR.D
2	1	CONTAM|P41361	52347.1	0.144		SWISS-PROT:P41361 (Bos taurus) Antithrombin-III precursor	97	7			11448	2+	911.531	0.004	4.38822	0.9995	K.LPGIVAEGR.D
2	1	CONTAM|P41361	52347.1	0.144		SWISS-PROT:P41361 (Bos taurus) Antithrombin-III precursor	97	7			11591	2+	911.531	0.003	3.29117	1	K.LPGIVAEGR.D
2	1	CONTAM|P41361	52347.1	0.144		SWISS-PROT:P41361 (Bos taurus) Antithrombin-III precursor	97	7			6110	2+	850.405	0.002	2.35182	0.9153	K.FSPENTR.K
2	1	CONTAM|P41361	52347.1	0.144		SWISS-PROT:P41361 (Bos taurus) Antithrombin-III precursor	97	7			11516	2+	911.531	0.003	3.29117	1	K.LPGIVAEGR.D
2	1	CONTAM|P41361	52347.1	0.144		SWISS-PROT:P41361 (Bos taurus) Antithrombin-III precursor	97	7			18401	2+	1340.66	0.004	2.9836	1	K.TSDQIHFFFAK.L
2	1	CONTAM|P41361	52347.1	0.144		SWISS-PROT:P41361 (Bos taurus) Antithrombin-III precursor	97	7			10536	2+	911.531	0.002	2.19411	1	K.LPGIVAEGR.D
2	1	CONTAM|P41361	52347.1	0.144		SWISS-PROT:P41361 (Bos taurus) Antithrombin-III precursor	97	7			10686	2+	911.531	0.003	3.29117	1	K.LPGIVAEGR.D
2	1	CONTAM|P41361	52347.1	0.144		SWISS-PROT:P41361 (Bos taurus) Antithrombin-III precursor	97	7			10847	2+	911.531	0.002	2.19411	1	K.LPGIVAEGR.D
2	1	CONTAM|P41361	52347.1	0.144		SWISS-PROT:P41361 (Bos taurus) Antithrombin-III precursor	97	7			17007	2+	1340.66	0.004	2.9836	1	K.TSDQIHFFFAK.L
2	1	CONTAM|P41361	52347.1	0.144		SWISS-PROT:P41361 (Bos taurus) Antithrombin-III precursor	97	7			17370	2+	1340.66	0.004	2.9836	0.9401	K.TSDQIHFFFAK.L
2	1	CONTAM|P41361	52347.1	0.144		SWISS-PROT:P41361 (Bos taurus) Antithrombin-III precursor	97	7			17543	2+	1340.66	0.003	2.2377	0.9852	K.TSDQIHFFFAK.L
2	1	CONTAM|P41361	52347.1	0.144		SWISS-PROT:P41361 (Bos taurus) Antithrombin-III precursor	97	7			10529	2+	911.531	0.003	3.29117	1	K.LPGIVAEGR.D
2	1	CONTAM|P41361	52347.1	0.144		SWISS-PROT:P41361 (Bos taurus) Antithrombin-III precursor	97	7			10697	2+	911.531	0.003	3.29117	1	K.LPGIVAEGR.D
2	1	CONTAM|P41361	52347.1	0.144		SWISS-PROT:P41361 (Bos taurus) Antithrombin-III precursor	97	7			10878	2+	911.531	0.002	2.19411	1	K.LPGIVAEGR.D
2	1	CONTAM|P41361	52347.1	0.144		SWISS-PROT:P41361 (Bos taurus) Antithrombin-III precursor	97	7			17290	2+	1340.66	0.004	2.9836	1	K.TSDQIHFFFAK.L
2	1	CONTAM|P41361	52347.1	0.144		SWISS-PROT:P41361 (Bos taurus) Antithrombin-III precursor	97	7			17481	2+	1340.66	0.007	5.2213	1	K.TSDQIHFFFAK.L
2	1	CONTAM|P41361	52347.1	0.144		SWISS-PROT:P41361 (Bos taurus) Antithrombin-III precursor	97	7			17660	2+	1340.66	0.003	2.2377	1	K.TSDQIHFFFAK.L
2	1	CONTAM|P41361	52347.1	0.144		SWISS-PROT:P41361 (Bos taurus) Antithrombin-III precursor	97	7			23248	2+	1314.73	0.002	1.52122	0.9998	K.GDDITMVLILPK.L
2	1	CONTAM|P41361	52347.1	0.144		SWISS-PROT:P41361 (Bos taurus) Antithrombin-III precursor	97	7			9363	2+	917.52	0.003	3.26968	0.6234	R.RVWELSK.A
2	1	CONTAM|P41361	52347.1	0.144		SWISS-PROT:P41361 (Bos taurus) Antithrombin-III precursor	97	7			11149	2+	911.531	0.003	3.29117	1	K.LPGIVAEGR.D
2	1	CONTAM|P41361	52347.1	0.144		SWISS-PROT:P41361 (Bos taurus) Antithrombin-III precursor	97	7			11319	2+	911.531	0.003	3.29117	1	K.LPGIVAEGR.D
2	1	CONTAM|P41361	52347.1	0.144		SWISS-PROT:P41361 (Bos taurus) Antithrombin-III precursor	97	7			11489	2+	911.531	0.003	3.29117	1	K.LPGIVAEGR.D
2	1	CONTAM|P41361	52347.1	0.144		SWISS-PROT:P41361 (Bos taurus) Antithrombin-III precursor	97	7			11659	2+	911.531	0.003	3.29117	1	K.LPGIVAEGR.D
2	1	CONTAM|P41361	52347.1	0.144		SWISS-PROT:P41361 (Bos taurus) Antithrombin-III precursor	97	7			11832	2+	911.531	0.002	2.19411	0.9999	K.LPGIVAEGR.D
2	1	CONTAM|P41361	52347.1	0.144		SWISS-PROT:P41361 (Bos taurus) Antithrombin-III precursor	97	7			12224	2+	911.531	0	0	0.999	K.LPGIVAEGR.D
2	1	CONTAM|P41361	52347.1	0.144		SWISS-PROT:P41361 (Bos taurus) Antithrombin-III precursor	97	7			18528	2+	1340.66	0.004	2.9836	1	K.TSDQIHFFFAK.L
2	1	CONTAM|P41361	52347.1	0.144		SWISS-PROT:P41361 (Bos taurus) Antithrombin-III precursor	97	7			23088	2+	1314.73	0.004	3.04244	0.9999	K.GDDITMVLILPK.L
2	1	CONTAM|P41361	52347.1	0.144		SWISS-PROT:P41361 (Bos taurus) Antithrombin-III precursor	97	7			23267	2+	1314.73	0.001	0.76061	0.9986	K.GDDITMVLILPK.L
2	1	CONTAM|P41361	52347.1	0.144		SWISS-PROT:P41361 (Bos taurus) Antithrombin-III precursor	97	7			9730	2+	911.531	0.003	3.29117	0.8025	K.LPGIVAEGR.D
2	1	CONTAM|P41361	52347.1	0.144		SWISS-PROT:P41361 (Bos taurus) Antithrombin-III precursor	97	7			10912	2+	911.531	0.003	3.29117	1	K.LPGIVAEGR.D
2	1	CONTAM|P41361	52347.1	0.144		SWISS-PROT:P41361 (Bos taurus) Antithrombin-III precursor	97	7			11071	2+	911.531	0.003	3.29117	1	K.LPGIVAEGR.D
2	1	CONTAM|P41361	52347.1	0.144		SWISS-PROT:P41361 (Bos taurus) Antithrombin-III precursor	97	7			11231	2+	911.531	0.003	3.29117	1	K.LPGIVAEGR.D
2	1	CONTAM|P41361	52347.1	0.144		SWISS-PROT:P41361 (Bos taurus) Antithrombin-III precursor	97	7			11401	2+	911.531	0.004	4.38822	1	K.LPGIVAEGR.D
2	1	CONTAM|P41361	52347.1	0.144		SWISS-PROT:P41361 (Bos taurus) Antithrombin-III precursor	97	7			11572	2+	911.531	0.003	3.29117	1	K.LPGIVAEGR.D
2	1	CONTAM|P41361	52347.1	0.144		SWISS-PROT:P41361 (Bos taurus) Antithrombin-III precursor	97	7			11743	2+	911.531	0.003	3.29117	1	K.LPGIVAEGR.D
2	1	CONTAM|P41361	52347.1	0.144		SWISS-PROT:P41361 (Bos taurus) Antithrombin-III precursor	97	7			11914	2+	911.531	0.004	4.38822	1	K.LPGIVAEGR.D
2	1	CONTAM|P41361	52347.1	0.144		SWISS-PROT:P41361 (Bos taurus) Antithrombin-III precursor	97	7			12253	2+	911.531	-1.004	4.38822	0.9971	K.LPGIVAEGR.D
2	1	CONTAM|P41361	52347.1	0.144		SWISS-PROT:P41361 (Bos taurus) Antithrombin-III precursor	97	7			18140	2+	1340.66	0.005	3.7295	1	K.TSDQIHFFFAK.L
2	1	CONTAM|P41361	52347.1	0.144		SWISS-PROT:P41361 (Bos taurus) Antithrombin-III precursor	97	7			18310	2+	1340.66	0.005	3.7295	1	K.TSDQIHFFFAK.L
2	1	CONTAM|P41361	52347.1	0.144		SWISS-PROT:P41361 (Bos taurus) Antithrombin-III precursor	97	7			18480	2+	1340.66	0.005	3.7295	1	K.TSDQIHFFFAK.L
2	1	CONTAM|P41361	52347.1	0.144		SWISS-PROT:P41361 (Bos taurus) Antithrombin-III precursor	97	7			18650	2+	1340.66	0.005	3.7295	1	K.TSDQIHFFFAK.L
2	1	CONTAM|P41361	52347.1	0.144		SWISS-PROT:P41361 (Bos taurus) Antithrombin-III precursor	97	7			18822	2+	1340.66	0.005	3.7295	1	K.TSDQIHFFFAK.L
2	1	CONTAM|P41361	52347.1	0.144		SWISS-PROT:P41361 (Bos taurus) Antithrombin-III precursor	97	7			19000	2+	1340.66	0.005	3.7295	1	K.TSDQIHFFFAK.L
2	1	CONTAM|P41361	52347.1	0.144		SWISS-PROT:P41361 (Bos taurus) Antithrombin-III precursor	97	7			19183	2+	1340.66	0.003	2.2377	1	K.TSDQIHFFFAK.L
2	1	CONTAM|P41361	52347.1	0.144		SWISS-PROT:P41361 (Bos taurus) Antithrombin-III precursor	97	7			19362	2+	1340.66	0.005	3.7295	1	K.TSDQIHFFFAK.L
2	1	CONTAM|P41361	52347.1	0.144		SWISS-PROT:P41361 (Bos taurus) Antithrombin-III precursor	97	7			19553	2+	1340.66	0.005	3.7295	1	K.TSDQIHFFFAK.L
2	1	CONTAM|P41361	52347.1	0.144		SWISS-PROT:P41361 (Bos taurus) Antithrombin-III precursor	97	7			19725	2+	1340.66	0.002	1.4918	1	K.TSDQIHFFFAK.L
2	1	CONTAM|P41361	52347.1	0.144		SWISS-PROT:P41361 (Bos taurus) Antithrombin-III precursor	97	7			19905	2+	1340.66	0.003	2.2377	1	K.TSDQIHFFFAK.L
2	1	CONTAM|P41361	52347.1	0.144		SWISS-PROT:P41361 (Bos taurus) Antithrombin-III precursor	97	7			20074	2+	1340.66	0.002	1.4918	1	K.TSDQIHFFFAK.L
2	1	CONTAM|P41361	52347.1	0.144		SWISS-PROT:P41361 (Bos taurus) Antithrombin-III precursor	97	7			20246	2+	1340.66	0.005	3.7295	1	K.TSDQIHFFFAK.L
2	1	CONTAM|P41361	52347.1	0.144		SWISS-PROT:P41361 (Bos taurus) Antithrombin-III precursor	97	7			20381	2+	1330.73	0.002	1.50294	0.9037	K.GDDITM"VLILPK.L
2	1	CONTAM|P41361	52347.1	0.144		SWISS-PROT:P41361 (Bos taurus) Antithrombin-III precursor	97	7			20513	2+	1340.66	0.007	5.2213	1	K.TSDQIHFFFAK.L
2	1	CONTAM|P41361	52347.1	0.144		SWISS-PROT:P41361 (Bos taurus) Antithrombin-III precursor	97	7			21882	2+	1340.66	0.03	22.377	1	K.TSDQIHFFFAK.L
2	1	CONTAM|P41361	52347.1	0.144		SWISS-PROT:P41361 (Bos taurus) Antithrombin-III precursor	97	7			22912	2+	1314.73	0.004	3.04244	0.9988	K.GDDITMVLILPK.L
2	1	CONTAM|P41361	52347.1	0.144		SWISS-PROT:P41361 (Bos taurus) Antithrombin-III precursor	97	7			23080	2+	1314.73	0.005	3.80305	1	K.GDDITMVLILPK.L
2	1	CONTAM|P41361	52347.1	0.144		SWISS-PROT:P41361 (Bos taurus) Antithrombin-III precursor	97	7			23253	2+	1314.73	0.005	3.80305	1	K.GDDITMVLILPK.L
2	1	CONTAM|P41361	52347.1	0.144		SWISS-PROT:P41361 (Bos taurus) Antithrombin-III precursor	97	7			23424	2+	1314.73	0.004	3.04244	0.9998	K.GDDITMVLILPK.L
2	1	CONTAM|P41361	52347.1	0.144		SWISS-PROT:P41361 (Bos taurus) Antithrombin-III precursor	97	7			23594	2+	1314.73	0.004	3.04244	1	K.GDDITMVLILPK.L
3	1	CONTAM|Q86YZ3, sp|Q86YZ3|HORN_HUMAN	282389.92267999204, 282389.92267999204	0.101	HRNR, HRNR	Hornerin, Hornerin	11	6			1019	3+	1859.79	0.01	5.37696	0.7447	R.HGSGSGHSSSHGQHGSGSGR.S
3	1	CONTAM|Q86YZ3, sp|Q86YZ3|HORN_HUMAN	282389.92267999204, 282389.92267999204	0.101	HRNR, HRNR	Hornerin, Hornerin	11	6			1882	3+	1885.84	0.016	8.48428	0.8133	R.HGSGLGHSSSHGQHGSGSGR.S
3	1	CONTAM|Q86YZ3, sp|Q86YZ3|HORN_HUMAN	282389.92267999204, 282389.92267999204	0.101	HRNR, HRNR	Hornerin, Hornerin	11	6			3430	3+	2152.89	0.011	5.10942	0.6125	R.SEQHGSSSGSSSSYGQHGSGSR.Q
3	1	CONTAM|Q86YZ3, sp|Q86YZ3|HORN_HUMAN	282389.92267999204, 282389.92267999204	0.101	HRNR, HRNR	Hornerin, Hornerin	11	6			4222	3+	1947.9	0.008	4.10698	0.864	R.QSLGHGQHGSGSGQSPSPSR.G
3	1	CONTAM|Q86YZ3, sp|Q86YZ3|HORN_HUMAN	282389.92267999204, 282389.92267999204	0.101	HRNR, HRNR	Hornerin, Hornerin	11	6			3458	3+	1808.75	0.011	6.08153	0.7612	R.HGSSSGSSSSYGQHGSGSR.Q
3	1	CONTAM|Q86YZ3, sp|Q86YZ3|HORN_HUMAN	282389.92267999204, 282389.92267999204	0.101	HRNR, HRNR	Hornerin, Hornerin	11	6			4561	3+	1947.9	-1.095	48.7704	0.9156	R.QSLGHGQHGSGSGQSPSPSR.G
3	1	CONTAM|Q86YZ3, sp|Q86YZ3|HORN_HUMAN	282389.92267999204, 282389.92267999204	0.101	HRNR, HRNR	Hornerin, Hornerin	11	6			5341	2+	1584.71	1.011	6.94131	1	R.GPYESGSGHSSGLGHR.E
3	1	CONTAM|Q86YZ3, sp|Q86YZ3|HORN_HUMAN	282389.92267999204, 282389.92267999204	0.101	HRNR, HRNR	Hornerin, Hornerin	11	6			3369	3+	1808.75	0.01	5.52867	0.9829	R.HGSSSGSSSSYGQHGSGSR.Q
3	1	CONTAM|Q86YZ3, sp|Q86YZ3|HORN_HUMAN	282389.92267999204, 282389.92267999204	0.101	HRNR, HRNR	Hornerin, Hornerin	11	6			3260	3+	1808.75	0.006	3.3172	1	R.HGSSSGSSSSYGQHGSGSR.Q
3	1	CONTAM|Q86YZ3, sp|Q86YZ3|HORN_HUMAN	282389.92267999204, 282389.92267999204	0.101	HRNR, HRNR	Hornerin, Hornerin	11	6			4572	3+	1947.9	0.009	4.62036	0.9993	R.QSLGHGQHGSGSGQSPSPSR.G
3	1	CONTAM|Q86YZ3, sp|Q86YZ3|HORN_HUMAN	282389.92267999204, 282389.92267999204	0.101	HRNR, HRNR	Hornerin, Hornerin	11	6			4749	3+	1947.9	0.003	1.54012	0.9999	R.QSLGHGQHGSGSGQSPSPSR.G
4	1	CONTAM|Q9TTE1	46203.9	0.088		SWISS-PROT:Q9TTE1 (Bos taurus) Endopin-1 precursor	2	2			26153	2+	1734.9	1.004	2.30561	0.9991	K.SNYELNDILSQLGIR.K
4	1	CONTAM|Q9TTE1	46203.9	0.088		SWISS-PROT:Q9TTE1 (Bos taurus) Endopin-1 precursor	2	2			28646	2+	2141.27	1.014	6.53818	1	K.NVILSPLSVSIALAFLSLGAR.G
5	1	sp|A2RTX5-2|SYTC2_HUMAN, sp|A2RTX5|SYTC2_HUMAN	81560.8246000002, 92645.54956000014	0.034	TARSL2, TARSL2	Tax_Id=9606 Gene_Symbol=TARSL2 Isoform 2 of Probable threonyl-tRNA synthetase 2, cytoplasmic, Probable threonine--tRNA ligase 2, cytoplasmic	6	2			18015	2+	1398.81	0.934	47.183	0.9974	K.DHQLLLAIYGKK.G
5	1	sp|A2RTX5-2|SYTC2_HUMAN, sp|A2RTX5|SYTC2_HUMAN	81560.8246000002, 92645.54956000014	0.034	TARSL2, TARSL2	Tax_Id=9606 Gene_Symbol=TARSL2 Isoform 2 of Probable threonyl-tRNA synthetase 2, cytoplasmic, Probable threonine--tRNA ligase 2, cytoplasmic	6	2			17827	2+	1398.81	-0.064	45.7532	0.9962	K.DHQLLLAIYGKK.G
5	1	sp|A2RTX5-2|SYTC2_HUMAN, sp|A2RTX5|SYTC2_HUMAN	81560.8246000002, 92645.54956000014	0.034	TARSL2, TARSL2	Tax_Id=9606 Gene_Symbol=TARSL2 Isoform 2 of Probable threonyl-tRNA synthetase 2, cytoplasmic, Probable threonine--tRNA ligase 2, cytoplasmic	6	2			17913	3+	1398.81	-0.063	45.0383	0.9932	K.DHQLLLAIYGKK.G
5	1	sp|A2RTX5-2|SYTC2_HUMAN, sp|A2RTX5|SYTC2_HUMAN	81560.8246000002, 92645.54956000014	0.034	TARSL2, TARSL2	Tax_Id=9606 Gene_Symbol=TARSL2 Isoform 2 of Probable threonyl-tRNA synthetase 2, cytoplasmic, Probable threonine--tRNA ligase 2, cytoplasmic	6	2			17990	2+	1398.81	-0.065	46.4681	0.7954	K.DHQLLLAIYGKK.G
5	1	sp|A2RTX5-2|SYTC2_HUMAN, sp|A2RTX5|SYTC2_HUMAN	81560.8246000002, 92645.54956000014	0.034	TARSL2, TARSL2	Tax_Id=9606 Gene_Symbol=TARSL2 Isoform 2 of Probable threonyl-tRNA synthetase 2, cytoplasmic, Probable threonine--tRNA ligase 2, cytoplasmic	6	2			17456	2+	1398.81	-0.065	46.4681	0.9079	K.DHQLLLAIYGKK.G
5	1	sp|A2RTX5-2|SYTC2_HUMAN, sp|A2RTX5|SYTC2_HUMAN	81560.8246000002, 92645.54956000014	0.034	TARSL2, TARSL2	Tax_Id=9606 Gene_Symbol=TARSL2 Isoform 2 of Probable threonyl-tRNA synthetase 2, cytoplasmic, Probable threonine--tRNA ligase 2, cytoplasmic	6	2			16290	2+	1269.56	1.016	12.6028	0.9284	K.M"NPGDGAFYGPK.I
6	1	sp|O00151|PDLI1_HUMAN	36071.7	0.24	PDLIM1	PDZ and LIM domain protein 1	8	6	0.35	3	24191	2+	1980.02	0.002	1.01009	1	K.QSTSFLVLQEILESEEK.G
6	1	sp|O00151|PDLI1_HUMAN	36071.7	0.24	PDLIM1	PDZ and LIM domain protein 1	8	6	0.35	3	5850	2+	958.532	0.004	4.17305	0.9858	K.VAASIGNAQK.L
6	1	sp|O00151|PDLI1_HUMAN	36071.7	0.24	PDLIM1	PDZ and LIM domain protein 1	8	6	0.35	3	15177	2+	1175.61	0.003	2.55188	0.9999	K.DFEQPLAISR.V
6	1	sp|O00151|PDLI1_HUMAN	36071.7	0.24	PDLIM1	PDZ and LIM domain protein 1	8	6	0.35	3	15674	2+	1244.65	0.004	3.21375	0.999	K.VWSPLVTEEGK.R
6	1	sp|O00151|PDLI1_HUMAN	36071.7	0.24	PDLIM1	PDZ and LIM domain protein 1	8	6	0.35	3	25129	3+	3326.61	0.019	5.71152	1	K.AALANLCIGDVITAIDGENTSNMTHLEAQNR.I	4.46703e+06	1.47825e+06
6	1	sp|O00151|PDLI1_HUMAN	36071.7	0.24	PDLIM1	PDZ and LIM domain protein 1	8	6	0.35	3	25156	2+	1980.02	0.012	6.06055	1	K.QSTSFLVLQEILESEEK.G
6	1	sp|O00151|PDLI1_HUMAN	36071.7	0.24	PDLIM1	PDZ and LIM domain protein 1	8	6	0.35	3	25270	3+	3329.63	-0.984	4.80534	0.9194	K.AALANLC'IGDVITAIDGENTSNMTHLEAQNR.I	3447818	1.08873e+06
6	1	sp|O00151|PDLI1_HUMAN	36071.7	0.24	PDLIM1	PDZ and LIM domain protein 1	8	6	0.35	3	26738	3+	3326.61	1.011	3.30667	1	K.AALANLCIGDVITAIDGENTSNMTHLEAQNR.I	1568035	633008
7	1	sp|O00187-2|MASP2_HUMAN, sp|O00187|MASP2_HUMAN	20629.16708, 75702.36032000023	0.211	MASP2, MASP2	Tax_Id=9606 Isoform 2 of Mannan-binding lectin serine protease 2 precursor, Mannan-binding lectin serine protease 2	5	3			10792	2+	1696.83	0.867	78.3817	1	K.VLATLC'GQESTDTER.A
7	1	sp|O00187-2|MASP2_HUMAN, sp|O00187|MASP2_HUMAN	20629.16708, 75702.36032000023	0.211	MASP2, MASP2	Tax_Id=9606 Isoform 2 of Mannan-binding lectin serine protease 2 precursor, Mannan-binding lectin serine protease 2	5	3			16904	2+	987.505	0.003	3.03796	0.9932	K.WPEPVFGR.L
7	1	sp|O00187-2|MASP2_HUMAN, sp|O00187|MASP2_HUMAN	20629.16708, 75702.36032000023	0.211	MASP2, MASP2	Tax_Id=9606 Isoform 2 of Mannan-binding lectin serine protease 2 precursor, Mannan-binding lectin serine protease 2	5	3			14314	2+	1750.8	0.001	0.571166	0.9998	R.LASPGFPGEYANDQER.R
7	1	sp|O00187-2|MASP2_HUMAN, sp|O00187|MASP2_HUMAN	20629.16708, 75702.36032000023	0.211	MASP2, MASP2	Tax_Id=9606 Isoform 2 of Mannan-binding lectin serine protease 2 precursor, Mannan-binding lectin serine protease 2	5	3			17870	2+	987.505	0	0	0.9998	K.WPEPVFGR.L
7	1	sp|O00187-2|MASP2_HUMAN, sp|O00187|MASP2_HUMAN	20629.16708, 75702.36032000023	0.211	MASP2, MASP2	Tax_Id=9606 Isoform 2 of Mannan-binding lectin serine protease 2 precursor, Mannan-binding lectin serine protease 2	5	3			14198	2+	1750.8	0.007	3.99817	0.9994	R.LASPGFPGEYANDQER.R
8	1	sp|O14791-3|APOL1_HUMAN, sp|O14791|APOL1_HUMAN, sp|O14791-2|APOL1_HUMAN	42158.09164000008, 43974.199840000096, 45918.459600000126	0.129	APOL1, APOL1, APOL1	Tax_Id=9606 Gene_Symbol=APOL1 apolipoprotein L1 isoform c precursor, Apolipoprotein L1, Tax_Id=9606 Gene_Symbol=APOL1 Isoform 2 of Apolipoprotein L1	15	5			7360	3+	1590.85	0.007	4.40017	0.9221	R.ANLQSVPHASASRPR.V
8	1	sp|O14791-3|APOL1_HUMAN, sp|O14791|APOL1_HUMAN, sp|O14791-2|APOL1_HUMAN	42158.09164000008, 43974.199840000096, 45918.459600000126	0.129	APOL1, APOL1, APOL1	Tax_Id=9606 Gene_Symbol=APOL1 apolipoprotein L1 isoform c precursor, Apolipoprotein L1, Tax_Id=9606 Gene_Symbol=APOL1 Isoform 2 of Apolipoprotein L1	15	5			10568	2+	1630.79	0.004	2.4528	1	R.VTEPISAESGEQVER.V
8	1	sp|O14791-3|APOL1_HUMAN, sp|O14791|APOL1_HUMAN, sp|O14791-2|APOL1_HUMAN	42158.09164000008, 43974.199840000096, 45918.459600000126	0.129	APOL1, APOL1, APOL1	Tax_Id=9606 Gene_Symbol=APOL1 apolipoprotein L1 isoform c precursor, Apolipoprotein L1, Tax_Id=9606 Gene_Symbol=APOL1 Isoform 2 of Apolipoprotein L1	15	5			10611	3+	1630.79	0.005	3.066	1	R.VTEPISAESGEQVER.V
8	1	sp|O14791-3|APOL1_HUMAN, sp|O14791|APOL1_HUMAN, sp|O14791-2|APOL1_HUMAN	42158.09164000008, 43974.199840000096, 45918.459600000126	0.129	APOL1, APOL1, APOL1	Tax_Id=9606 Gene_Symbol=APOL1 apolipoprotein L1 isoform c precursor, Apolipoprotein L1, Tax_Id=9606 Gene_Symbol=APOL1 Isoform 2 of Apolipoprotein L1	15	5			10729	2+	1630.79	0.005	3.066	1	R.VTEPISAESGEQVER.V
8	1	sp|O14791-3|APOL1_HUMAN, sp|O14791|APOL1_HUMAN, sp|O14791-2|APOL1_HUMAN	42158.09164000008, 43974.199840000096, 45918.459600000126	0.129	APOL1, APOL1, APOL1	Tax_Id=9606 Gene_Symbol=APOL1 apolipoprotein L1 isoform c precursor, Apolipoprotein L1, Tax_Id=9606 Gene_Symbol=APOL1 Isoform 2 of Apolipoprotein L1	15	5			13026	2+	1290.64	0.006	4.64887	1	R.VNEPSILEM"SR.G
8	1	sp|O14791-3|APOL1_HUMAN, sp|O14791|APOL1_HUMAN, sp|O14791-2|APOL1_HUMAN	42158.09164000008, 43974.199840000096, 45918.459600000126	0.129	APOL1, APOL1, APOL1	Tax_Id=9606 Gene_Symbol=APOL1 apolipoprotein L1 isoform c precursor, Apolipoprotein L1, Tax_Id=9606 Gene_Symbol=APOL1 Isoform 2 of Apolipoprotein L1	15	5			13184	2+	1290.64	0.005	3.87406	0.9995	R.VNEPSILEM"SR.G
8	1	sp|O14791-3|APOL1_HUMAN, sp|O14791|APOL1_HUMAN, sp|O14791-2|APOL1_HUMAN	42158.09164000008, 43974.199840000096, 45918.459600000126	0.129	APOL1, APOL1, APOL1	Tax_Id=9606 Gene_Symbol=APOL1 apolipoprotein L1 isoform c precursor, Apolipoprotein L1, Tax_Id=9606 Gene_Symbol=APOL1 Isoform 2 of Apolipoprotein L1	15	5			16102	2+	1274.64	0.005	3.92267	0.9997	R.VNEPSILEMSR.G
8	1	sp|O14791-3|APOL1_HUMAN, sp|O14791|APOL1_HUMAN, sp|O14791-2|APOL1_HUMAN	42158.09164000008, 43974.199840000096, 45918.459600000126	0.129	APOL1, APOL1, APOL1	Tax_Id=9606 Gene_Symbol=APOL1 apolipoprotein L1 isoform c precursor, Apolipoprotein L1, Tax_Id=9606 Gene_Symbol=APOL1 Isoform 2 of Apolipoprotein L1	15	5			16259	2+	1274.64	0.006	4.70721	0.9998	R.VNEPSILEMSR.G
8	1	sp|O14791-3|APOL1_HUMAN, sp|O14791|APOL1_HUMAN, sp|O14791-2|APOL1_HUMAN	42158.09164000008, 43974.199840000096, 45918.459600000126	0.129	APOL1, APOL1, APOL1	Tax_Id=9606 Gene_Symbol=APOL1 apolipoprotein L1 isoform c precursor, Apolipoprotein L1, Tax_Id=9606 Gene_Symbol=APOL1 Isoform 2 of Apolipoprotein L1	15	5			10595	2+	1630.79	1.021	12.8772	0.9965	R.VTEPISAESGEQVER.V
8	1	sp|O14791-3|APOL1_HUMAN, sp|O14791|APOL1_HUMAN, sp|O14791-2|APOL1_HUMAN	42158.09164000008, 43974.199840000096, 45918.459600000126	0.129	APOL1, APOL1, APOL1	Tax_Id=9606 Gene_Symbol=APOL1 apolipoprotein L1 isoform c precursor, Apolipoprotein L1, Tax_Id=9606 Gene_Symbol=APOL1 Isoform 2 of Apolipoprotein L1	15	5			10470	2+	1630.79	1.102	62.5463	0.9998	R.VTEPISAESGEQVER.V
8	1	sp|O14791-3|APOL1_HUMAN, sp|O14791|APOL1_HUMAN, sp|O14791-2|APOL1_HUMAN	42158.09164000008, 43974.199840000096, 45918.459600000126	0.129	APOL1, APOL1, APOL1	Tax_Id=9606 Gene_Symbol=APOL1 apolipoprotein L1 isoform c precursor, Apolipoprotein L1, Tax_Id=9606 Gene_Symbol=APOL1 Isoform 2 of Apolipoprotein L1	15	5			10632	2+	1630.79	1.099	60.7067	0.9763	R.VTEPISAESGEQVER.V
8	1	sp|O14791-3|APOL1_HUMAN, sp|O14791|APOL1_HUMAN, sp|O14791-2|APOL1_HUMAN	42158.09164000008, 43974.199840000096, 45918.459600000126	0.129	APOL1, APOL1, APOL1	Tax_Id=9606 Gene_Symbol=APOL1 apolipoprotein L1 isoform c precursor, Apolipoprotein L1, Tax_Id=9606 Gene_Symbol=APOL1 Isoform 2 of Apolipoprotein L1	15	5			5996	2+	945.489	0.005	5.28827	0.9511	K.VAQELEEK.L
8	1	sp|O14791-3|APOL1_HUMAN, sp|O14791|APOL1_HUMAN, sp|O14791-2|APOL1_HUMAN	42158.09164000008, 43974.199840000096, 45918.459600000126	0.129	APOL1, APOL1, APOL1	Tax_Id=9606 Gene_Symbol=APOL1 apolipoprotein L1 isoform c precursor, Apolipoprotein L1, Tax_Id=9606 Gene_Symbol=APOL1 Isoform 2 of Apolipoprotein L1	15	5			10349	2+	1630.79	1.107	65.6123	0.7098	R.VTEPISAESGEQVER.V
8	1	sp|O14791-3|APOL1_HUMAN, sp|O14791|APOL1_HUMAN, sp|O14791-2|APOL1_HUMAN	42158.09164000008, 43974.199840000096, 45918.459600000126	0.129	APOL1, APOL1, APOL1	Tax_Id=9606 Gene_Symbol=APOL1 apolipoprotein L1 isoform c precursor, Apolipoprotein L1, Tax_Id=9606 Gene_Symbol=APOL1 Isoform 2 of Apolipoprotein L1	15	5			10530	2+	1630.79	0.006	3.67919	1	R.VTEPISAESGEQVER.V
8	1	sp|O14791-3|APOL1_HUMAN, sp|O14791|APOL1_HUMAN, sp|O14791-2|APOL1_HUMAN	42158.09164000008, 43974.199840000096, 45918.459600000126	0.129	APOL1, APOL1, APOL1	Tax_Id=9606 Gene_Symbol=APOL1 apolipoprotein L1 isoform c precursor, Apolipoprotein L1, Tax_Id=9606 Gene_Symbol=APOL1 Isoform 2 of Apolipoprotein L1	15	5			5760	2+	945.489	0.002	2.11531	0.9971	K.VAQELEEK.L
9	1	sp|O15204-2|ADEC1_HUMAN, sp|O15204|ADEC1_HUMAN	43556.539120000045, 52775.42332000018	0.077	ADAMDEC1, ADAMDEC1	Tax_Id=9606 Gene_Symbol=ADAMDEC1 ADAM DEC1 isoform 2, ADAM DEC1	4	2	17.24	1	6454	3+	1786.81	-0.001	0.559656	0.9972	K.LKPGTDC'GGDAPNHTTE.-	139856	2.41072e+06
9	1	sp|O15204-2|ADEC1_HUMAN, sp|O15204|ADEC1_HUMAN	43556.539120000045, 52775.42332000018	0.077	ADAMDEC1, ADAMDEC1	Tax_Id=9606 Gene_Symbol=ADAMDEC1 ADAM DEC1 isoform 2, ADAM DEC1	4	2	17.24	1	6481	2+	1786.81	0	0	0.9809	K.LKPGTDC'GGDAPNHTTE.-	0	168553
9	1	sp|O15204-2|ADEC1_HUMAN, sp|O15204|ADEC1_HUMAN	43556.539120000045, 52775.42332000018	0.077	ADAMDEC1, ADAMDEC1	Tax_Id=9606 Gene_Symbol=ADAMDEC1 ADAM DEC1 isoform 2, ADAM DEC1	4	2	17.24	1	13122	2+	1726.8	-0.027	15.6358	1	K.EC'TNLC'C'EALTC'K.L	0	295109
9	1	sp|O15204-2|ADEC1_HUMAN, sp|O15204|ADEC1_HUMAN	43556.539120000045, 52775.42332000018	0.077	ADAMDEC1, ADAMDEC1	Tax_Id=9606 Gene_Symbol=ADAMDEC1 ADAM DEC1 isoform 2, ADAM DEC1	4	2	17.24	1	6735	3+	1786.81	-0.002	1.11931	0.9931	K.LKPGTDC'GGDAPNHTTE.-	0	142403
10	1	sp|O43866|CD5L_HUMAN	38087.8	0.55	CD5L	CD5 antigen-like	161	25	1.81	156	6980	2+	1781.78	-0.009	5.05113	1	R.C'SGEEQSLEQC'QHR.F	1.96321e+06	3.56416e+06
10	1	sp|O43866|CD5L_HUMAN	38087.8	0.55	CD5L	CD5 antigen-like	161	25	1.81	156	6984	3+	1781.78	-0.008	4.48989	0.7891	R.C'SGEEQSLEQC'QHR.F	6903244	12017782
10	1	sp|O43866|CD5L_HUMAN	38087.8	0.55	CD5L	CD5 antigen-like	161	25	1.81	156	6985	2+	1775.74	0.01	5.63144	1	R.CSGEEQSLEQCQHR.F	1.96321e+06	3.56416e+06
10	1	sp|O43866|CD5L_HUMAN	38087.8	0.55	CD5L	CD5 antigen-like	161	25	1.81	156	9476	2+	849.469	-0.005	5.88603	0.99	K.DVAVLC'R.E	19320540	13872853
10	1	sp|O43866|CD5L_HUMAN	38087.8	0.55	CD5L	CD5 antigen-like	161	25	1.81	156	13915	2+	1562.73	-0.004	2.55962	1	R.EATLQDC'PSGPWGK.N	5685124	13134290
10	1	sp|O43866|CD5L_HUMAN	38087.8	0.55	CD5L	CD5 antigen-like	161	25	1.81	156	16392	2+	2221.09	-0.003	1.35069	1	R.ELGC'GAASGTPSGILYEPPAEK.E	6.93077e+06	13044816
10	1	sp|O43866|CD5L_HUMAN	38087.8	0.55	CD5L	CD5 antigen-like	161	25	1.81	156	16413	2+	2218.07	1.012	5.41011	1	R.ELGCGAASGTPSGILYEPPAEK.E	6.93077e+06	13044817
10	1	sp|O43866|CD5L_HUMAN	38087.8	0.55	CD5L	CD5 antigen-like	161	25	1.81	156	16447	3+	2221.09	-0.006	2.70138	0.9978	R.ELGC'GAASGTPSGILYEPPAEK.E	746316	1.26258e+06
10	1	sp|O43866|CD5L_HUMAN	38087.8	0.55	CD5L	CD5 antigen-like	161	25	1.81	156	17357	2+	1625.71	-0.01	6.15116	1	K.GVWGSVC'DDNWGEK.E	0	343342
10	1	sp|O43866|CD5L_HUMAN	38087.8	0.55	CD5L	CD5 antigen-like	161	25	1.81	156	20611	3+	2586.08	-0.008	3.09349	1	K.NTC'NHDEDTWVEC'EDPFDLR.L	8779875	15513197
10	1	sp|O43866|CD5L_HUMAN	38087.8	0.55	CD5L	CD5 antigen-like	161	25	1.81	156	7037	2+	1775.74	0.008	4.50515	1	R.CSGEEQSLEQCQHR.F	1.51005e+06	2.79566e+06
10	1	sp|O43866|CD5L_HUMAN	38087.8	0.55	CD5L	CD5 antigen-like	161	25	1.81	156	13822	2+	1562.73	-0.005	3.19952	1	R.EATLQDC'PSGPWGK.N	4417457	10932966
10	1	sp|O43866|CD5L_HUMAN	38087.8	0.55	CD5L	CD5 antigen-like	161	25	1.81	156	13994	2+	1562.73	-0.003	1.91971	1	R.EATLQDC'PSGPWGK.N	3.20531e+06	7.98785e+06
10	1	sp|O43866|CD5L_HUMAN	38087.8	0.55	CD5L	CD5 antigen-like	161	25	1.81	156	16346	2+	2218.07	1.012	5.41011	1	R.ELGCGAASGTPSGILYEPPAEK.E	5780588	10017434
10	1	sp|O43866|CD5L_HUMAN	38087.8	0.55	CD5L	CD5 antigen-like	161	25	1.81	156	7408	2+	1781.78	-0.011	6.1736	1	R.C'SGEEQSLEQC'QHR.F	330424	686360
10	1	sp|O43866|CD5L_HUMAN	38087.8	0.55	CD5L	CD5 antigen-like	161	25	1.81	156	13750	2+	1562.73	-0.002	1.27981	1	R.EATLQDC'PSGPWGK.N	1.89246e+06	4482525
10	1	sp|O43866|CD5L_HUMAN	38087.8	0.55	CD5L	CD5 antigen-like	161	25	1.81	156	15957	2+	2221.09	-0.001	0.45023	1	R.ELGC'GAASGTPSGILYEPPAEK.E	4.31211e+06	3.82403e+06
10	1	sp|O43866|CD5L_HUMAN	38087.8	0.55	CD5L	CD5 antigen-like	161	25	1.81	156	16759	2+	2501.13	-0.007	2.79873	0.9979	K.GVWGSVC'DDNWGEKEDQVVC'K.Q	348669	371928
10	1	sp|O43866|CD5L_HUMAN	38087.8	0.55	CD5L	CD5 antigen-like	161	25	1.81	156	18052	2+	1653.74	-0.006	3.62814	1	K.GQWGTVC'DDGWDIK.D	1.79151e+06	3.42816e+06
10	1	sp|O43866|CD5L_HUMAN	38087.8	0.55	CD5L	CD5 antigen-like	161	25	1.81	156	19711	3+	2580.04	0.01	3.87591	0.9994	K.NTCNHDEDTWVECEDPFDLR.L	3.91965e+06	6658761
10	1	sp|O43866|CD5L_HUMAN	38087.8	0.55	CD5L	CD5 antigen-like	161	25	1.81	156	19758	3+	2586.08	-0.007	2.7068	1	K.NTC'NHDEDTWVEC'EDPFDLR.L	3.91965e+06	6658761
10	1	sp|O43866|CD5L_HUMAN	38087.8	0.55	CD5L	CD5 antigen-like	161	25	1.81	156	13075	2+	1562.73	-0.002	1.27981	0.9999	R.EATLQDC'PSGPWGK.N	0	21941.3
10	1	sp|O43866|CD5L_HUMAN	38087.8	0.55	CD5L	CD5 antigen-like	161	25	1.81	156	15040	2+	2221.09	-0.999	0.45023	0.9879	R.ELGC'GAASGTPSGILYEPPAEK.E	89038.4	125699
10	1	sp|O43866|CD5L_HUMAN	38087.8	0.55	CD5L	CD5 antigen-like	161	25	1.81	156	3887	2+	971.481	-0.01	10.2936	0.997	R.LADGPGHC'K.G	38401.6	53629.7
10	1	sp|O43866|CD5L_HUMAN	38087.8	0.55	CD5L	CD5 antigen-like	161	25	1.81	156	7472	2+	1781.78	-0.01	5.61236	1	R.C'SGEEQSLEQC'QHR.F	996633	1801458
10	1	sp|O43866|CD5L_HUMAN	38087.8	0.55	CD5L	CD5 antigen-like	161	25	1.81	156	7511	2+	882.433	-0.006	6.79938	0.9651	K.C'YGPGVGR.I	1.09385e+06	1.62442e+06
10	1	sp|O43866|CD5L_HUMAN	38087.8	0.55	CD5L	CD5 antigen-like	161	25	1.81	156	15876	2+	2221.09	0.004	1.80092	0.9996	R.ELGC'GAASGTPSGILYEPPAEK.E	1.00446e+06	1.12852e+06
10	1	sp|O43866|CD5L_HUMAN	38087.8	0.55	CD5L	CD5 antigen-like	161	25	1.81	156	16725	3+	2501.13	-0.014	5.59746	0.9806	K.GVWGSVC'DDNWGEKEDQVVC'K.Q	940378	1.82756e+06
10	1	sp|O43866|CD5L_HUMAN	38087.8	0.55	CD5L	CD5 antigen-like	161	25	1.81	156	17801	2+	1653.74	-0.008	4.83752	0.9998	K.GQWGTVC'DDGWDIK.D	208094	210771
10	1	sp|O43866|CD5L_HUMAN	38087.8	0.55	CD5L	CD5 antigen-like	161	25	1.81	156	3884	2+	971.481	-0.005	5.14678	0.9881	R.LADGPGHC'K.G	590518	1.24294e+06
10	1	sp|O43866|CD5L_HUMAN	38087.8	0.55	CD5L	CD5 antigen-like	161	25	1.81	156	4024	2+	971.481	-0.006	6.17614	1	R.LADGPGHC'K.G	526622	1.11654e+06
10	1	sp|O43866|CD5L_HUMAN	38087.8	0.55	CD5L	CD5 antigen-like	161	25	1.81	156	4055	2+	968.462	-1.958	43.3677	0.7231	R.LADGPGHCK.G
10	1	sp|O43866|CD5L_HUMAN	38087.8	0.55	CD5L	CD5 antigen-like	161	25	1.81	156	7462	2+	1781.78	-0.011	6.1736	1	R.C'SGEEQSLEQC'QHR.F	255499	464988
10	1	sp|O43866|CD5L_HUMAN	38087.8	0.55	CD5L	CD5 antigen-like	161	25	1.81	156	7473	2+	882.433	-0.006	6.79938	0.941	K.C'YGPGVGR.I	612184	1373590
10	1	sp|O43866|CD5L_HUMAN	38087.8	0.55	CD5L	CD5 antigen-like	161	25	1.81	156	7496	3+	1781.78	-0.01	5.61236	0.9573	R.C'SGEEQSLEQC'QHR.F	2.18133e+06	4.56818e+06
10	1	sp|O43866|CD5L_HUMAN	38087.8	0.55	CD5L	CD5 antigen-like	161	25	1.81	156	9088	2+	1164.59	-0.004	3.43469	0.9931	R.LVGGDNLC'SGR.L	2.62505e+06	5822614
10	1	sp|O43866|CD5L_HUMAN	38087.8	0.55	CD5L	CD5 antigen-like	161	25	1.81	156	9227	2+	1164.59	-0.004	3.43469	0.9999	R.LVGGDNLC'SGR.L	2.34221e+06	6398297
10	1	sp|O43866|CD5L_HUMAN	38087.8	0.55	CD5L	CD5 antigen-like	161	25	1.81	156	9887	2+	849.469	-0.005	5.88603	0.9963	K.DVAVLC'R.E	4.44518e+06	7283159
10	1	sp|O43866|CD5L_HUMAN	38087.8	0.55	CD5L	CD5 antigen-like	161	25	1.81	156	13638	2+	1562.73	-0.885	73.5889	0.9886	R.EATLQDC'PSGPWGK.N
10	1	sp|O43866|CD5L_HUMAN	38087.8	0.55	CD5L	CD5 antigen-like	161	25	1.81	156	13801	2+	1562.73	-0.005	3.19952	0.9006	R.EATLQDC'PSGPWGK.N	1.17577e+06	1.46841e+06
10	1	sp|O43866|CD5L_HUMAN	38087.8	0.55	CD5L	CD5 antigen-like	161	25	1.81	156	15756	2+	2221.09	0.004	1.80092	1	R.ELGC'GAASGTPSGILYEPPAEK.E	21599472	36245708
10	1	sp|O43866|CD5L_HUMAN	38087.8	0.55	CD5L	CD5 antigen-like	161	25	1.81	156	15911	2+	2221.09	-0.007	3.15161	1	R.ELGC'GAASGTPSGILYEPPAEK.E	2.9111e+06	5099702
10	1	sp|O43866|CD5L_HUMAN	38087.8	0.55	CD5L	CD5 antigen-like	161	25	1.81	156	16526	3+	2501.13	-0.006	2.39891	0.9999	K.GVWGSVC'DDNWGEKEDQVVC'K.Q	7881254	14315295
10	1	sp|O43866|CD5L_HUMAN	38087.8	0.55	CD5L	CD5 antigen-like	161	25	1.81	156	16571	2+	2501.13	0.003	1.19946	0.9998	K.GVWGSVC'DDNWGEKEDQVVC'K.Q	369687	473196
10	1	sp|O43866|CD5L_HUMAN	38087.8	0.55	CD5L	CD5 antigen-like	161	25	1.81	156	16582	2+	2495.1	1.012	4.80943	0.9933	K.GVWGSVCDDNWGEKEDQVVCK.Q	362058	472489
10	1	sp|O43866|CD5L_HUMAN	38087.8	0.55	CD5L	CD5 antigen-like	161	25	1.81	156	16671	3+	2501.13	-0.007	2.79873	0.7585	K.GVWGSVC'DDNWGEKEDQVVC'K.Q	5.50132e+06	9795946
10	1	sp|O43866|CD5L_HUMAN	38087.8	0.55	CD5L	CD5 antigen-like	161	25	1.81	156	16679	2+	1625.71	-0.003	1.84535	1	K.GVWGSVC'DDNWGEK.E	764888	1282269
10	1	sp|O43866|CD5L_HUMAN	38087.8	0.55	CD5L	CD5 antigen-like	161	25	1.81	156	17724	2+	1650.72	1.011	6.66375	1	K.GQWGTVCDDGWDIK.D	17918050	30001542
10	1	sp|O43866|CD5L_HUMAN	38087.8	0.55	CD5L	CD5 antigen-like	161	25	1.81	156	17777	2+	1653.74	0.992	4.83752	1	K.GQWGTVC'DDGWDIK.D	17850804	29936522
10	1	sp|O43866|CD5L_HUMAN	38087.8	0.55	CD5L	CD5 antigen-like	161	25	1.81	156	19260	3+	2586.08	1.987	5.02692	0.9988	K.NTC'NHDEDTWVEC'EDPFDLR.L	6.31451e+06	11467062
10	1	sp|O43866|CD5L_HUMAN	38087.8	0.55	CD5L	CD5 antigen-like	161	25	1.81	156	19356	2+	2586.08	0.015	5.80029	1	K.NTC'NHDEDTWVEC'EDPFDLR.L	29918.1	82568.2
10	1	sp|O43866|CD5L_HUMAN	38087.8	0.55	CD5L	CD5 antigen-like	161	25	1.81	156	19405	3+	2586.08	-0.007	2.7068	0.999	K.NTC'NHDEDTWVEC'EDPFDLR.L	3.8658e+06	6.74981e+06
10	1	sp|O43866|CD5L_HUMAN	38087.8	0.55	CD5L	CD5 antigen-like	161	25	1.81	156	3852	2+	971.481	-0.003	3.08807	0.9949	R.LADGPGHC'K.G	319605	594528
10	1	sp|O43866|CD5L_HUMAN	38087.8	0.55	CD5L	CD5 antigen-like	161	25	1.81	156	3861	2+	968.462	0.003	3.0977	0.9997	R.LADGPGHCK.G	319605	590554
10	1	sp|O43866|CD5L_HUMAN	38087.8	0.55	CD5L	CD5 antigen-like	161	25	1.81	156	3986	2+	971.481	-0.005	5.14678	0.9996	R.LADGPGHC'K.G	248410	475792
10	1	sp|O43866|CD5L_HUMAN	38087.8	0.55	CD5L	CD5 antigen-like	161	25	1.81	156	7373	2+	882.433	1	0	0.9994	K.C'YGPGVGR.I	23649800	46000884
10	1	sp|O43866|CD5L_HUMAN	38087.8	0.55	CD5L	CD5 antigen-like	161	25	1.81	156	7379	2+	1781.78	-0.008	4.48989	1	R.C'SGEEQSLEQC'QHR.F	20744776	40190856
10	1	sp|O43866|CD5L_HUMAN	38087.8	0.55	CD5L	CD5 antigen-like	161	25	1.81	156	7457	2+	1775.74	0.009	5.0683	1	R.CSGEEQSLEQCQHR.F	20651570	40341680
10	1	sp|O43866|CD5L_HUMAN	38087.8	0.55	CD5L	CD5 antigen-like	161	25	1.81	156	7518	2+	882.433	-0.006	6.79938	0.9998	K.C'YGPGVGR.I	20062250	38759864
10	1	sp|O43866|CD5L_HUMAN	38087.8	0.55	CD5L	CD5 antigen-like	161	25	1.81	156	7528	2+	1781.78	-0.007	3.92865	1	R.C'SGEEQSLEQC'QHR.F	10515580	20215256
10	1	sp|O43866|CD5L_HUMAN	38087.8	0.55	CD5L	CD5 antigen-like	161	25	1.81	156	7673	2+	882.433	-0.007	7.93261	0.9981	K.C'YGPGVGR.I	1148715	2.26934e+06
10	1	sp|O43866|CD5L_HUMAN	38087.8	0.55	CD5L	CD5 antigen-like	161	25	1.81	156	8907	2+	1164.59	-0.006	5.15204	1	R.LVGGDNLC'SGR.L	53742376	105321288
10	1	sp|O43866|CD5L_HUMAN	38087.8	0.55	CD5L	CD5 antigen-like	161	25	1.81	156	8976	2+	1161.57	1.005	4.30453	0.9999	R.LVGGDNLCSGR.L	51551676	104791808
10	1	sp|O43866|CD5L_HUMAN	38087.8	0.55	CD5L	CD5 antigen-like	161	25	1.81	156	9093	2+	1164.59	-0.004	3.43469	0.973	R.LVGGDNLC'SGR.L	2.59878e+06	6.34713e+06
10	1	sp|O43866|CD5L_HUMAN	38087.8	0.55	CD5L	CD5 antigen-like	161	25	1.81	156	9248	2+	1164.59	-0.007	6.01072	0.7053	R.LVGGDNLC'SGR.L	2.44726e+06	5.97164e+06
10	1	sp|O43866|CD5L_HUMAN	38087.8	0.55	CD5L	CD5 antigen-like	161	25	1.81	156	9410	2+	1164.59	-0.005	4.29337	0.9814	R.LVGGDNLC'SGR.L	762807	1369552
10	1	sp|O43866|CD5L_HUMAN	38087.8	0.55	CD5L	CD5 antigen-like	161	25	1.81	156	9654	2+	849.469	-0.006	7.06324	0.993	K.DVAVLC'R.E	6438067	11641333
10	1	sp|O43866|CD5L_HUMAN	38087.8	0.55	CD5L	CD5 antigen-like	161	25	1.81	156	9805	2+	849.469	-0.006	7.06324	0.984	K.DVAVLC'R.E	4.08633e+06	6793644
10	1	sp|O43866|CD5L_HUMAN	38087.8	0.55	CD5L	CD5 antigen-like	161	25	1.81	156	11682	2+	1582.79	1.002	1.26359	1	R.KPIWLSQM"SC'SGR.E	11348254	3036499
10	1	sp|O43866|CD5L_HUMAN	38087.8	0.55	CD5L	CD5 antigen-like	161	25	1.81	156	13869	2+	1562.73	1.998	1.27981	0.9995	R.EATLQDC'PSGPWGK.N	37284160	97764632
10	1	sp|O43866|CD5L_HUMAN	38087.8	0.55	CD5L	CD5 antigen-like	161	25	1.81	156	13971	2+	1559.72	1.017	10.8994	1	R.EATLQDCPSGPWGK.N	48308896	126075616
10	1	sp|O43866|CD5L_HUMAN	38087.8	0.55	CD5L	CD5 antigen-like	161	25	1.81	156	14011	2+	1562.73	-0.003	1.91971	1	R.EATLQDC'PSGPWGK.N	47784776	124821872
10	1	sp|O43866|CD5L_HUMAN	38087.8	0.55	CD5L	CD5 antigen-like	161	25	1.81	156	14122	2+	1559.72	1.017	10.8994	0.9999	R.EATLQDCPSGPWGK.N	25806864	66540024
10	1	sp|O43866|CD5L_HUMAN	38087.8	0.55	CD5L	CD5 antigen-like	161	25	1.81	156	14162	2+	1562.73	-0.003	1.91971	0.9999	R.EATLQDC'PSGPWGK.N	15992550	40669640
10	1	sp|O43866|CD5L_HUMAN	38087.8	0.55	CD5L	CD5 antigen-like	161	25	1.81	156	14288	2+	1559.72	1.017	10.8994	0.8586	R.EATLQDCPSGPWGK.N	3144243	8.07746e+06
10	1	sp|O43866|CD5L_HUMAN	38087.8	0.55	CD5L	CD5 antigen-like	161	25	1.81	156	14306	2+	1562.73	-0.003	1.91971	0.9998	R.EATLQDC'PSGPWGK.N	2.6909e+06	6743812
10	1	sp|O43866|CD5L_HUMAN	38087.8	0.55	CD5L	CD5 antigen-like	161	25	1.81	156	14882	3+	2606.28	0	0	0.985	R.ELGC'GAASGTPSGILYEPPAEKEQK.V	289815	452846
10	1	sp|O43866|CD5L_HUMAN	38087.8	0.55	CD5L	CD5 antigen-like	161	25	1.81	156	15143	2+	1566.8	-0.004	2.55298	1	R.KPIWLSQMSC'SGR.E	5.80019e+06	11608551
10	1	sp|O43866|CD5L_HUMAN	38087.8	0.55	CD5L	CD5 antigen-like	161	25	1.81	156	15152	3+	1566.8	-0.005	3.19123	1	R.KPIWLSQMSC'SGR.E	3430250	7128502
10	1	sp|O43866|CD5L_HUMAN	38087.8	0.55	CD5L	CD5 antigen-like	161	25	1.81	156	16235	2+	2221.09	-0.006	2.70138	1	R.ELGC'GAASGTPSGILYEPPAEK.E	42670772	91822592
10	1	sp|O43866|CD5L_HUMAN	38087.8	0.55	CD5L	CD5 antigen-like	161	25	1.81	156	16341	3+	2221.09	-0.013	5.85299	1	R.ELGC'GAASGTPSGILYEPPAEK.E	18115634	37263988
10	1	sp|O43866|CD5L_HUMAN	38087.8	0.55	CD5L	CD5 antigen-like	161	25	1.81	156	16381	2+	2221.09	0.004	1.80092	1	R.ELGC'GAASGTPSGILYEPPAEK.E	46369652	98892336
10	1	sp|O43866|CD5L_HUMAN	38087.8	0.55	CD5L	CD5 antigen-like	161	25	1.81	156	17029	2+	2501.13	1.017	6.79692	1	K.GVWGSVC'DDNWGEKEDQVVC'K.Q	15751906	30714204
10	1	sp|O43866|CD5L_HUMAN	38087.8	0.55	CD5L	CD5 antigen-like	161	25	1.81	156	17051	3+	2501.13	-0.012	4.79782	0.9999	K.GVWGSVC'DDNWGEKEDQVVC'K.Q	108090920	204934768
10	1	sp|O43866|CD5L_HUMAN	38087.8	0.55	CD5L	CD5 antigen-like	161	25	1.81	156	17052	2+	2495.1	0.006	2.40472	1	K.GVWGSVCDDNWGEKEDQVVCK.Q	16553723	31465648
10	1	sp|O43866|CD5L_HUMAN	38087.8	0.55	CD5L	CD5 antigen-like	161	25	1.81	156	17125	2+	1625.71	-0.003	1.84535	1	K.GVWGSVC'DDNWGEK.E	14183411	28859660
10	1	sp|O43866|CD5L_HUMAN	38087.8	0.55	CD5L	CD5 antigen-like	161	25	1.81	156	17177	2+	2501.13	-0.006	2.39891	1	K.GVWGSVC'DDNWGEKEDQVVC'K.Q	14954444	27085514
10	1	sp|O43866|CD5L_HUMAN	38087.8	0.55	CD5L	CD5 antigen-like	161	25	1.81	156	17211	3+	2501.13	-0.009	3.59837	0.9979	K.GVWGSVC'DDNWGEKEDQVVC'K.Q	41214840	77152136
10	1	sp|O43866|CD5L_HUMAN	38087.8	0.55	CD5L	CD5 antigen-like	161	25	1.81	156	17375	3+	2501.13	-0.012	4.79782	0.9993	K.GVWGSVC'DDNWGEKEDQVVC'K.Q	7.00176e+06	12183617
10	1	sp|O43866|CD5L_HUMAN	38087.8	0.55	CD5L	CD5 antigen-like	161	25	1.81	156	17532	3+	2501.13	-0.009	3.59837	0.7517	K.GVWGSVC'DDNWGEKEDQVVC'K.Q	4394276	7743281
10	1	sp|O43866|CD5L_HUMAN	38087.8	0.55	CD5L	CD5 antigen-like	161	25	1.81	156	18292	2+	1653.74	-0.003	1.81407	1	K.GQWGTVC'DDGWDIK.D	37152436	77279576
10	1	sp|O43866|CD5L_HUMAN	38087.8	0.55	CD5L	CD5 antigen-like	161	25	1.81	156	18499	2+	1653.74	-0.008	4.83752	0.9998	K.GQWGTVC'DDGWDIK.D	244693	416099
10	1	sp|O43866|CD5L_HUMAN	38087.8	0.55	CD5L	CD5 antigen-like	161	25	1.81	156	18528	3+	2080.98	-0.008	3.84433	0.8153	K.HQNQWYTVC'QTGWSLR.A	48735.4	248136
10	1	sp|O43866|CD5L_HUMAN	38087.8	0.55	CD5L	CD5 antigen-like	161	25	1.81	156	18582	2+	2080.98	0.006	2.88325	0.9987	K.HQNQWYTVC'QTGWSLR.A	214859	260298
10	1	sp|O43866|CD5L_HUMAN	38087.8	0.55	CD5L	CD5 antigen-like	161	25	1.81	156	18945	2+	2299.02	-0.005	2.17484	0.9967	R.FWGFHDC'THQEDVAVIC'SG.-	2.10002e+06	2.98589e+06
10	1	sp|O43866|CD5L_HUMAN	38087.8	0.55	CD5L	CD5 antigen-like	161	25	1.81	156	19441	3+	2299.02	-0.008	3.47975	0.8552	R.FWGFHDC'THQEDVAVIC'SG.-	6123834	12802091
10	1	sp|O43866|CD5L_HUMAN	38087.8	0.55	CD5L	CD5 antigen-like	161	25	1.81	156	19641	3+	2299.02	-0.003	1.30491	0.9467	R.FWGFHDC'THQEDVAVIC'SG.-	4666318	7.94604e+06
10	1	sp|O43866|CD5L_HUMAN	38087.8	0.55	CD5L	CD5 antigen-like	161	25	1.81	156	19965	3+	2586.08	0	0	0.9999	K.NTC'NHDEDTWVEC'EDPFDLR.L	73438552	149214080
10	1	sp|O43866|CD5L_HUMAN	38087.8	0.55	CD5L	CD5 antigen-like	161	25	1.81	156	20026	2+	2580.04	0.014	5.42627	1	K.NTCNHDEDTWVECEDPFDLR.L	7.85703e+06	14832669
10	1	sp|O43866|CD5L_HUMAN	38087.8	0.55	CD5L	CD5 antigen-like	161	25	1.81	156	20060	2+	2586.08	1.995	1.93343	0.9993	K.NTC'NHDEDTWVEC'EDPFDLR.L	7.85703e+06	14832669
10	1	sp|O43866|CD5L_HUMAN	38087.8	0.55	CD5L	CD5 antigen-like	161	25	1.81	156	20098	3+	2586.08	-0.007	2.7068	1	K.NTC'NHDEDTWVEC'EDPFDLR.L	78963744	159063904
10	1	sp|O43866|CD5L_HUMAN	38087.8	0.55	CD5L	CD5 antigen-like	161	25	1.81	156	20203	2+	2586.08	-0.017	6.57366	1	K.NTC'NHDEDTWVEC'EDPFDLR.L	2682009	4770265
10	1	sp|O43866|CD5L_HUMAN	38087.8	0.55	CD5L	CD5 antigen-like	161	25	1.81	156	20248	3+	2586.08	-0.011	4.25355	1	K.NTC'NHDEDTWVEC'EDPFDLR.L	17404516	34593348
10	1	sp|O43866|CD5L_HUMAN	38087.8	0.55	CD5L	CD5 antigen-like	161	25	1.81	156	20398	3+	2586.08	1.987	5.02692	0.934	K.NTC'NHDEDTWVEC'EDPFDLR.L	11166251	21009140
10	1	sp|O43866|CD5L_HUMAN	38087.8	0.55	CD5L	CD5 antigen-like	161	25	1.81	156	20455	2+	2586.08	0.981	7.34703	0.9997	K.NTC'NHDEDTWVEC'EDPFDLR.L	21307.7	179448
10	1	sp|O43866|CD5L_HUMAN	38087.8	0.55	CD5L	CD5 antigen-like	161	25	1.81	156	20549	3+	2586.08	0.997	1.16006	0.9985	K.NTC'NHDEDTWVEC'EDPFDLR.L	6.69488e+06	11522051
10	1	sp|O43866|CD5L_HUMAN	38087.8	0.55	CD5L	CD5 antigen-like	161	25	1.81	156	20699	3+	2586.08	-0.023	8.89378	0.9996	K.NTC'NHDEDTWVEC'EDPFDLR.L	2.41373e+06	3.97749e+06
10	1	sp|O43866|CD5L_HUMAN	38087.8	0.55	CD5L	CD5 antigen-like	161	25	1.81	156	21580	3+	2484.19	-0.01	4.02545	0.9992	K.GQWGTVC'DDGWDIKDVAVLC'R.E	4359572	6283973
10	1	sp|O43866|CD5L_HUMAN	38087.8	0.55	CD5L	CD5 antigen-like	161	25	1.81	156	29299	3+	2299.02	0.987	5.65459	0.9407	R.FWGFHDC'THQEDVAVIC'SG.-	2.7465e+06	5369148
10	1	sp|O43866|CD5L_HUMAN	38087.8	0.55	CD5L	CD5 antigen-like	161	25	1.81	156	31047	3+	2299.02	-0.002	0.869937	0.8724	R.FWGFHDC'THQEDVAVIC'SG.-	421492	687228
10	1	sp|O43866|CD5L_HUMAN	38087.8	0.55	CD5L	CD5 antigen-like	161	25	1.81	156	31175	3+	2299.02	-0.009	3.91472	0.9679	R.FWGFHDC'THQEDVAVIC'SG.-	397447	683596
10	1	sp|O43866|CD5L_HUMAN	38087.8	0.55	CD5L	CD5 antigen-like	161	25	1.81	156	3843	2+	971.481	-0.007	7.2055	0.9587	R.LADGPGHC'K.G	22736.4	36988.2
10	1	sp|O43866|CD5L_HUMAN	38087.8	0.55	CD5L	CD5 antigen-like	161	25	1.81	156	7174	2+	1781.78	0.992	4.48989	1	R.C'SGEEQSLEQC'QHR.F	5504903	10183881
10	1	sp|O43866|CD5L_HUMAN	38087.8	0.55	CD5L	CD5 antigen-like	161	25	1.81	156	7239	3+	1781.78	-0.012	6.73483	0.9999	R.C'SGEEQSLEQC'QHR.F	17885136	33598248
10	1	sp|O43866|CD5L_HUMAN	38087.8	0.55	CD5L	CD5 antigen-like	161	25	1.81	156	7262	2+	1775.74	0.006	3.37887	1	R.CSGEEQSLEQCQHR.F	5504903	10110834
10	1	sp|O43866|CD5L_HUMAN	38087.8	0.55	CD5L	CD5 antigen-like	161	25	1.81	156	9030	2+	1164.59	-0.006	5.15204	0.9372	R.LVGGDNLC'SGR.L	16270153	33283234
10	1	sp|O43866|CD5L_HUMAN	38087.8	0.55	CD5L	CD5 antigen-like	161	25	1.81	156	9100	2+	1161.57	1.005	4.30453	1	R.LVGGDNLCSGR.L	16270153	33283234
10	1	sp|O43866|CD5L_HUMAN	38087.8	0.55	CD5L	CD5 antigen-like	161	25	1.81	156	13937	2+	1562.73	-0.003	1.91971	0.9654	R.EATLQDC'PSGPWGK.N	13638918	32048080
10	1	sp|O43866|CD5L_HUMAN	38087.8	0.55	CD5L	CD5 antigen-like	161	25	1.81	156	14104	2+	1562.73	-0.002	1.27981	1	R.EATLQDC'PSGPWGK.N	12513714	29900886
10	1	sp|O43866|CD5L_HUMAN	38087.8	0.55	CD5L	CD5 antigen-like	161	25	1.81	156	14920	3+	1566.8	0.999	0.638245	1	R.KPIWLSQMSC'SGR.E	2.23373e+06	2.95359e+06
10	1	sp|O43866|CD5L_HUMAN	38087.8	0.55	CD5L	CD5 antigen-like	161	25	1.81	156	14926	2+	1566.8	-0.002	1.27649	0.9998	R.KPIWLSQMSC'SGR.E	2.29277e+06	2.71439e+06
10	1	sp|O43866|CD5L_HUMAN	38087.8	0.55	CD5L	CD5 antigen-like	161	25	1.81	156	16785	2+	2221.09	1.005	2.25115	0.9998	R.ELGC'GAASGTPSGILYEPPAEK.E	19129008	37458000
10	1	sp|O43866|CD5L_HUMAN	38087.8	0.55	CD5L	CD5 antigen-like	161	25	1.81	156	16801	2+	2218.07	1.003	1.35253	1	R.ELGCGAASGTPSGILYEPPAEK.E	19129012	37458004
10	1	sp|O43866|CD5L_HUMAN	38087.8	0.55	CD5L	CD5 antigen-like	161	25	1.81	156	16885	3+	2221.09	-0.013	5.85299	0.7834	R.ELGC'GAASGTPSGILYEPPAEK.E	4.03459e+06	7765655
10	1	sp|O43866|CD5L_HUMAN	38087.8	0.55	CD5L	CD5 antigen-like	161	25	1.81	156	17601	3+	2501.13	0.981	7.59655	0.9936	K.GVWGSVC'DDNWGEKEDQVVC'K.Q	25276284	47198796
10	1	sp|O43866|CD5L_HUMAN	38087.8	0.55	CD5L	CD5 antigen-like	161	25	1.81	156	17615	2+	2501.13	0.999	0.399819	0.9998	K.GVWGSVC'DDNWGEKEDQVVC'K.Q	5304909	8661787
10	1	sp|O43866|CD5L_HUMAN	38087.8	0.55	CD5L	CD5 antigen-like	161	25	1.81	156	20814	2+	2586.08	0.993	2.7068	1	K.NTC'NHDEDTWVEC'EDPFDLR.L	413761	584032
10	1	sp|O43866|CD5L_HUMAN	38087.8	0.55	CD5L	CD5 antigen-like	161	25	1.81	156	20859	3+	2586.08	-0.014	5.4136	1	K.NTC'NHDEDTWVEC'EDPFDLR.L	13698966	29483808
10	1	sp|O43866|CD5L_HUMAN	38087.8	0.55	CD5L	CD5 antigen-like	161	25	1.81	156	6511	2+	1781.78	-0.017	9.54102	1	R.C'SGEEQSLEQC'QHR.F	1491943	2.59133e+06
10	1	sp|O43866|CD5L_HUMAN	38087.8	0.55	CD5L	CD5 antigen-like	161	25	1.81	156	6536	2+	1775.74	0.007	3.94201	1	R.CSGEEQSLEQCQHR.F	1491943	2.55619e+06
10	1	sp|O43866|CD5L_HUMAN	38087.8	0.55	CD5L	CD5 antigen-like	161	25	1.81	156	6605	2+	882.433	0	0	0.9748	K.C'YGPGVGR.I	1.10041e+06	1.97007e+06
10	1	sp|O43866|CD5L_HUMAN	38087.8	0.55	CD5L	CD5 antigen-like	161	25	1.81	156	13102	2+	1562.73	-0.003	1.91971	0.9995	R.EATLQDC'PSGPWGK.N	1.32804e+06	2999156
10	1	sp|O43866|CD5L_HUMAN	38087.8	0.55	CD5L	CD5 antigen-like	161	25	1.81	156	13250	2+	1562.73	-0.001	0.639904	1	R.EATLQDC'PSGPWGK.N	1.08224e+06	2.46591e+06
10	1	sp|O43866|CD5L_HUMAN	38087.8	0.55	CD5L	CD5 antigen-like	161	25	1.81	156	15630	2+	2221.09	-0.015	6.75345	1	R.ELGC'GAASGTPSGILYEPPAEK.E	1732655	2.98081e+06
10	1	sp|O43866|CD5L_HUMAN	38087.8	0.55	CD5L	CD5 antigen-like	161	25	1.81	156	16382	3+	2501.13	0.991	3.59837	0.8594	K.GVWGSVC'DDNWGEKEDQVVC'K.Q	1.81166e+06	3.34021e+06
10	1	sp|O43866|CD5L_HUMAN	38087.8	0.55	CD5L	CD5 antigen-like	161	25	1.81	156	16440	2+	2501.13	-0.964	14.3935	0.9344	K.GVWGSVC'DDNWGEKEDQVVC'K.Q	1.2913e+06	1.34991e+06
10	1	sp|O43866|CD5L_HUMAN	38087.8	0.55	CD5L	CD5 antigen-like	161	25	1.81	156	17599	2+	1653.74	-0.005	3.02345	1	K.GQWGTVC'DDGWDIK.D	548704	1.04668e+06
10	1	sp|O43866|CD5L_HUMAN	38087.8	0.55	CD5L	CD5 antigen-like	161	25	1.81	156	19297	3+	2586.08	-0.01	3.86686	0.9998	K.NTC'NHDEDTWVEC'EDPFDLR.L	6.90565e+06	2.33755e+06
10	1	sp|O43866|CD5L_HUMAN	38087.8	0.55	CD5L	CD5 antigen-like	161	25	1.81	156	6660	2+	1781.78	0.014	7.85731	1	R.C'SGEEQSLEQC'QHR.F	3257750	5860695
10	1	sp|O43866|CD5L_HUMAN	38087.8	0.55	CD5L	CD5 antigen-like	161	25	1.81	156	6662	2+	1775.74	0.03	16.8943	1	R.CSGEEQSLEQCQHR.F	3257750	5860695
10	1	sp|O43866|CD5L_HUMAN	38087.8	0.55	CD5L	CD5 antigen-like	161	25	1.81	156	6697	3+	1781.78	-0.01	5.61236	0.9893	R.C'SGEEQSLEQC'QHR.F	7198629	14053879
10	1	sp|O43866|CD5L_HUMAN	38087.8	0.55	CD5L	CD5 antigen-like	161	25	1.81	156	13762	2+	1562.73	1.998	1.27981	0.9459	R.EATLQDC'PSGPWGK.N	5.17878e+06	12935876
10	1	sp|O43866|CD5L_HUMAN	38087.8	0.55	CD5L	CD5 antigen-like	161	25	1.81	156	17305	2+	2501.13	-0.015	5.99728	1	K.GVWGSVC'DDNWGEKEDQVVC'K.Q	1.80707e+06	3.40072e+06
10	1	sp|O43866|CD5L_HUMAN	38087.8	0.55	CD5L	CD5 antigen-like	161	25	1.81	156	18911	2+	1653.74	0.998	1.20938	0.8319	K.GQWGTVC'DDGWDIK.D	0	584124
10	1	sp|O43866|CD5L_HUMAN	38087.8	0.55	CD5L	CD5 antigen-like	161	25	1.81	156	7371	2+	1781.78	-0.008	4.48989	1	R.C'SGEEQSLEQC'QHR.F	2.87537e+06	5.90469e+06
10	1	sp|O43866|CD5L_HUMAN	38087.8	0.55	CD5L	CD5 antigen-like	161	25	1.81	156	7402	2+	882.433	-0.005	5.66615	0.9998	K.C'YGPGVGR.I	2585037	4890584
10	1	sp|O43866|CD5L_HUMAN	38087.8	0.55	CD5L	CD5 antigen-like	161	25	1.81	156	14249	2+	1562.73	-0.005	3.19952	1	R.EATLQDC'PSGPWGK.N	6.33332e+06	16192792
10	1	sp|O43866|CD5L_HUMAN	38087.8	0.55	CD5L	CD5 antigen-like	161	25	1.81	156	17028	2+	2221.09	-0.006	2.70138	1	R.ELGC'GAASGTPSGILYEPPAEK.E	6.3351e+06	11366707
10	1	sp|O43866|CD5L_HUMAN	38087.8	0.55	CD5L	CD5 antigen-like	161	25	1.81	156	17875	2+	2501.13	0.994	2.39891	1	K.GVWGSVC'DDNWGEKEDQVVC'K.Q	2.39845e+06	3737669
10	1	sp|O43866|CD5L_HUMAN	38087.8	0.55	CD5L	CD5 antigen-like	161	25	1.81	156	19031	2+	1653.74	0.012	7.25628	0.9997	K.GQWGTVC'DDGWDIK.D	19181688	6.69727e+06
10	1	sp|O43866|CD5L_HUMAN	38087.8	0.55	CD5L	CD5 antigen-like	161	25	1.81	156	4102	2+	971.481	-0.004	4.11743	0.9914	R.LADGPGHC'K.G	2783.6	8203.46
10	1	sp|O43866|CD5L_HUMAN	38087.8	0.55	CD5L	CD5 antigen-like	161	25	1.81	156	6930	2+	1781.78	-0.005	2.80618	1	R.C'SGEEQSLEQC'QHR.F	2.44833e+06	5063639
10	1	sp|O43866|CD5L_HUMAN	38087.8	0.55	CD5L	CD5 antigen-like	161	25	1.81	156	6942	2+	1775.74	0.005	2.81572	1	R.CSGEEQSLEQCQHR.F	2.44833e+06	5063639
10	1	sp|O43866|CD5L_HUMAN	38087.8	0.55	CD5L	CD5 antigen-like	161	25	1.81	156	6945	3+	1781.78	-0.026	14.5921	0.8313	R.C'SGEEQSLEQC'QHR.F	7.2676e+06	14908826
10	1	sp|O43866|CD5L_HUMAN	38087.8	0.55	CD5L	CD5 antigen-like	161	25	1.81	156	9607	2+	849.469	1.001	1.17721	0.9923	K.DVAVLC'R.E	20378272	11254888
10	1	sp|O43866|CD5L_HUMAN	38087.8	0.55	CD5L	CD5 antigen-like	161	25	1.81	156	14072	2+	1562.73	-0.002	1.27981	1	R.EATLQDC'PSGPWGK.N	6.7608e+06	16983666
10	1	sp|O43866|CD5L_HUMAN	38087.8	0.55	CD5L	CD5 antigen-like	161	25	1.81	156	14242	2+	1562.73	-0.002	1.27981	0.9999	R.EATLQDC'PSGPWGK.N	3.37553e+06	8711265
10	1	sp|O43866|CD5L_HUMAN	38087.8	0.55	CD5L	CD5 antigen-like	161	25	1.81	156	14754	2+	1566.8	-0.004	2.55298	1	R.KPIWLSQMSC'SGR.E	1.06635e+06	1.91418e+06
10	1	sp|O43866|CD5L_HUMAN	38087.8	0.55	CD5L	CD5 antigen-like	161	25	1.81	156	16642	2+	2221.09	0.002	0.900459	1	R.ELGC'GAASGTPSGILYEPPAEK.E	9581657	18923386
10	1	sp|O43866|CD5L_HUMAN	38087.8	0.55	CD5L	CD5 antigen-like	161	25	1.81	156	17547	2+	2495.1	1.011	4.40865	0.9994	K.GVWGSVCDDNWGEKEDQVVCK.Q	1.76385e+06	2650068
10	1	sp|O43866|CD5L_HUMAN	38087.8	0.55	CD5L	CD5 antigen-like	161	25	1.81	156	20792	3+	2586.08	0.997	1.16006	0.9999	K.NTC'NHDEDTWVEC'EDPFDLR.L	13083188	21081862
11	1	sp|O75368|SH3L1_HUMAN	12774.3	0.202	SH3BGRL	SH3 domain-binding glutamic acid-rich-like protein	3	2			10081	2+	1283.68	0.009	7.01107	0.9179	R.VYIASSSGSTAIK.K
11	1	sp|O75368|SH3L1_HUMAN	12774.3	0.202	SH3BGRL	SH3 domain-binding glutamic acid-rich-like protein	3	2			17374	2+	1190.51	0.004	3.3599	0.9981	R.GDYDAFFEAR.E
11	1	sp|O75368|SH3L1_HUMAN	12774.3	0.202	SH3BGRL	SH3 domain-binding glutamic acid-rich-like protein	3	2			9774	2+	1283.68	0.005	3.89504	1	R.VYIASSSGSTAIK.K
12	1	sp|O75636-2|FCN3_HUMAN, sp|O75636|FCN3_HUMAN	31677.59768, 32902.98264	0.424	FCN3, FCN3	Tax_Id=9606 Isoform 2 of Ficolin-3 precursor, Ficolin-3	52	10	1.99	11	5718	2+	1046.53	0.005	4.77771	1	R.YAVSEAAAHK.Y
12	1	sp|O75636-2|FCN3_HUMAN, sp|O75636|FCN3_HUMAN	31677.59768, 32902.98264	0.424	FCN3, FCN3	Tax_Id=9606 Isoform 2 of Ficolin-3 precursor, Ficolin-3	52	10	1.99	11	14711	2+	1024.48	0.003	2.9283	1	K.YGIDWASGR.G
12	1	sp|O75636-2|FCN3_HUMAN, sp|O75636|FCN3_HUMAN	31677.59768, 32902.98264	0.424	FCN3, FCN3	Tax_Id=9606 Isoform 2 of Ficolin-3 precursor, Ficolin-3	52	10	1.99	11	15121	2+	1070.49	0.003	2.80245	0.9012	R.QDGSVDFFR.S
12	1	sp|O75636-2|FCN3_HUMAN, sp|O75636|FCN3_HUMAN	31677.59768, 32902.98264	0.424	FCN3, FCN3	Tax_Id=9606 Isoform 2 of Ficolin-3 precursor, Ficolin-3	52	10	1.99	11	16776	2+	1555.85	0.005	3.21368	1	R.LLGEVDHYQLALGK.F
12	1	sp|O75636-2|FCN3_HUMAN, sp|O75636|FCN3_HUMAN	31677.59768, 32902.98264	0.424	FCN3, FCN3	Tax_Id=9606 Isoform 2 of Ficolin-3 precursor, Ficolin-3	52	10	1.99	11	24084	3+	2404.22	-0.036	14.9737	0.6065	R.ELLSQGATLSGWYHLC'LPEGR.A	1.41474e+06	2763006
12	1	sp|O75636-2|FCN3_HUMAN, sp|O75636|FCN3_HUMAN	31677.59768, 32902.98264	0.424	FCN3, FCN3	Tax_Id=9606 Isoform 2 of Ficolin-3 precursor, Ficolin-3	52	10	1.99	11	27756	2+	2315.1	1.01	4.31946	1	R.ALPVFC'DMDTEGGGWLVFQR.R	7162275	15736403
12	1	sp|O75636-2|FCN3_HUMAN, sp|O75636|FCN3_HUMAN	31677.59768, 32902.98264	0.424	FCN3, FCN3	Tax_Id=9606 Isoform 2 of Ficolin-3 precursor, Ficolin-3	52	10	1.99	11	14654	2+	1024.48	0.004	3.9044	1	K.YGIDWASGR.G
12	1	sp|O75636-2|FCN3_HUMAN, sp|O75636|FCN3_HUMAN	31677.59768, 32902.98264	0.424	FCN3, FCN3	Tax_Id=9606 Isoform 2 of Ficolin-3 precursor, Ficolin-3	52	10	1.99	11	15110	2+	1070.49	0.002	1.8683	0.9	R.QDGSVDFFR.S
12	1	sp|O75636-2|FCN3_HUMAN, sp|O75636|FCN3_HUMAN	31677.59768, 32902.98264	0.424	FCN3, FCN3	Tax_Id=9606 Isoform 2 of Ficolin-3 precursor, Ficolin-3	52	10	1.99	11	16722	2+	1555.85	0.873	81.6275	0.9822	R.LLGEVDHYQLALGK.F
12	1	sp|O75636-2|FCN3_HUMAN, sp|O75636|FCN3_HUMAN	31677.59768, 32902.98264	0.424	FCN3, FCN3	Tax_Id=9606 Isoform 2 of Ficolin-3 precursor, Ficolin-3	52	10	1.99	11	23462	3+	2404.22	0.999	0.415936	0.9991	R.ELLSQGATLSGWYHLC'LPEGR.A	1.1046e+06	1.61315e+06
12	1	sp|O75636-2|FCN3_HUMAN, sp|O75636|FCN3_HUMAN	31677.59768, 32902.98264	0.424	FCN3, FCN3	Tax_Id=9606 Isoform 2 of Ficolin-3 precursor, Ficolin-3	52	10	1.99	11	6272	2+	1046.53	0.006	5.73325	1	R.YAVSEAAAHK.Y
12	1	sp|O75636-2|FCN3_HUMAN, sp|O75636|FCN3_HUMAN	31677.59768, 32902.98264	0.424	FCN3, FCN3	Tax_Id=9606 Isoform 2 of Ficolin-3 precursor, Ficolin-3	52	10	1.99	11	12769	2+	1226.59	0.006	4.8916	0.9906	R.RQDGSVDFFR.S
12	1	sp|O75636-2|FCN3_HUMAN, sp|O75636|FCN3_HUMAN	31677.59768, 32902.98264	0.424	FCN3, FCN3	Tax_Id=9606 Isoform 2 of Ficolin-3 precursor, Ficolin-3	52	10	1.99	11	14408	2+	1024.48	0.005	4.8805	0.9999	K.YGIDWASGR.G
12	1	sp|O75636-2|FCN3_HUMAN, sp|O75636|FCN3_HUMAN	31677.59768, 32902.98264	0.424	FCN3, FCN3	Tax_Id=9606 Isoform 2 of Ficolin-3 precursor, Ficolin-3	52	10	1.99	11	16402	2+	1555.85	0.009	5.78463	1	R.LLGEVDHYQLALGK.F
12	1	sp|O75636-2|FCN3_HUMAN, sp|O75636|FCN3_HUMAN	31677.59768, 32902.98264	0.424	FCN3, FCN3	Tax_Id=9606 Isoform 2 of Ficolin-3 precursor, Ficolin-3	52	10	1.99	11	26027	2+	2315.1	0	0	1	R.ALPVFC'DMDTEGGGWLVFQR.R	4531182	8.14293e+06
12	1	sp|O75636-2|FCN3_HUMAN, sp|O75636|FCN3_HUMAN	31677.59768, 32902.98264	0.424	FCN3, FCN3	Tax_Id=9606 Isoform 2 of Ficolin-3 precursor, Ficolin-3	52	10	1.99	11	26079	2+	2312.08	1.015	6.48765	1	R.ALPVFCDMDTEGGGWLVFQR.R	5.35902e+06	11999024
12	1	sp|O75636-2|FCN3_HUMAN, sp|O75636|FCN3_HUMAN	31677.59768, 32902.98264	0.424	FCN3, FCN3	Tax_Id=9606 Isoform 2 of Ficolin-3 precursor, Ficolin-3	52	10	1.99	11	6637	2+	1046.53	0.004	3.82217	0.9995	R.YAVSEAAAHK.Y
12	1	sp|O75636-2|FCN3_HUMAN, sp|O75636|FCN3_HUMAN	31677.59768, 32902.98264	0.424	FCN3, FCN3	Tax_Id=9606 Isoform 2 of Ficolin-3 precursor, Ficolin-3	52	10	1.99	11	13916	2+	1024.48	0.004	3.9044	1	K.YGIDWASGR.G
12	1	sp|O75636-2|FCN3_HUMAN, sp|O75636|FCN3_HUMAN	31677.59768, 32902.98264	0.424	FCN3, FCN3	Tax_Id=9606 Isoform 2 of Ficolin-3 precursor, Ficolin-3	52	10	1.99	11	14056	2+	1024.48	1.068	66.3748	0.9982	K.YGIDWASGR.G
12	1	sp|O75636-2|FCN3_HUMAN, sp|O75636|FCN3_HUMAN	31677.59768, 32902.98264	0.424	FCN3, FCN3	Tax_Id=9606 Isoform 2 of Ficolin-3 precursor, Ficolin-3	52	10	1.99	11	15606	2+	1555.85	-0.115	73.9147	1	R.LLGEVDHYQLALGK.F
12	1	sp|O75636-2|FCN3_HUMAN, sp|O75636|FCN3_HUMAN	31677.59768, 32902.98264	0.424	FCN3, FCN3	Tax_Id=9606 Isoform 2 of Ficolin-3 precursor, Ficolin-3	52	10	1.99	11	23466	2+	2315.1	0.003	1.29584	1	R.ALPVFC'DMDTEGGGWLVFQR.R	1.66487e+06	2.12663e+06
12	1	sp|O75636-2|FCN3_HUMAN, sp|O75636|FCN3_HUMAN	31677.59768, 32902.98264	0.424	FCN3, FCN3	Tax_Id=9606 Isoform 2 of Ficolin-3 precursor, Ficolin-3	52	10	1.99	11	23618	2+	2315.1	0.016	6.91114	1	R.ALPVFC'DMDTEGGGWLVFQR.R	1.1374e+06	1.59359e+06
12	1	sp|O75636-2|FCN3_HUMAN, sp|O75636|FCN3_HUMAN	31677.59768, 32902.98264	0.424	FCN3, FCN3	Tax_Id=9606 Isoform 2 of Ficolin-3 precursor, Ficolin-3	52	10	1.99	11	23740	3+	2404.22	-0.001	0.415936	0.9969	R.ELLSQGATLSGWYHLC'LPEGR.A	0	363252
12	1	sp|O75636-2|FCN3_HUMAN, sp|O75636|FCN3_HUMAN	31677.59768, 32902.98264	0.424	FCN3, FCN3	Tax_Id=9606 Isoform 2 of Ficolin-3 precursor, Ficolin-3	52	10	1.99	11	5529	2+	1046.53	0.003	2.86663	1	R.YAVSEAAAHK.Y
12	1	sp|O75636-2|FCN3_HUMAN, sp|O75636|FCN3_HUMAN	31677.59768, 32902.98264	0.424	FCN3, FCN3	Tax_Id=9606 Isoform 2 of Ficolin-3 precursor, Ficolin-3	52	10	1.99	11	14035	2+	1070.49	0.002	1.8683	0.9519	R.QDGSVDFFR.S
12	1	sp|O75636-2|FCN3_HUMAN, sp|O75636|FCN3_HUMAN	31677.59768, 32902.98264	0.424	FCN3, FCN3	Tax_Id=9606 Isoform 2 of Ficolin-3 precursor, Ficolin-3	52	10	1.99	11	24569	3+	3387.61	0.009	2.65674	1	R.AGFGNQESEFWLGNENLHQLTLQGNWELR.V
12	1	sp|O75636-2|FCN3_HUMAN, sp|O75636|FCN3_HUMAN	31677.59768, 32902.98264	0.424	FCN3, FCN3	Tax_Id=9606 Isoform 2 of Ficolin-3 precursor, Ficolin-3	52	10	1.99	11	24931	3+	3387.61	1.009	2.65674	1	R.AGFGNQESEFWLGNENLHQLTLQGNWELR.V
12	1	sp|O75636-2|FCN3_HUMAN, sp|O75636|FCN3_HUMAN	31677.59768, 32902.98264	0.424	FCN3, FCN3	Tax_Id=9606 Isoform 2 of Ficolin-3 precursor, Ficolin-3	52	10	1.99	11	25101	3+	3387.61	0.974	7.67502	0.9862	R.AGFGNQESEFWLGNENLHQLTLQGNWELR.V
12	1	sp|O75636-2|FCN3_HUMAN, sp|O75636|FCN3_HUMAN	31677.59768, 32902.98264	0.424	FCN3, FCN3	Tax_Id=9606 Isoform 2 of Ficolin-3 precursor, Ficolin-3	52	10	1.99	11	25395	3+	3387.61	-0.01	2.95193	0.7771	R.AGFGNQESEFWLGNENLHQLTLQGNWELR.V
12	1	sp|O75636-2|FCN3_HUMAN, sp|O75636|FCN3_HUMAN	31677.59768, 32902.98264	0.424	FCN3, FCN3	Tax_Id=9606 Isoform 2 of Ficolin-3 precursor, Ficolin-3	52	10	1.99	11	25980	3+	2315.1	-0.003	1.29584	1	R.ALPVFC'DMDTEGGGWLVFQR.R	1.83031e+06	2.6325e+06
12	1	sp|O75636-2|FCN3_HUMAN, sp|O75636|FCN3_HUMAN	31677.59768, 32902.98264	0.424	FCN3, FCN3	Tax_Id=9606 Isoform 2 of Ficolin-3 precursor, Ficolin-3	52	10	1.99	11	5531	2+	1046.53	0.003	2.86663	1	R.YAVSEAAAHK.Y
12	1	sp|O75636-2|FCN3_HUMAN, sp|O75636|FCN3_HUMAN	31677.59768, 32902.98264	0.424	FCN3, FCN3	Tax_Id=9606 Isoform 2 of Ficolin-3 precursor, Ficolin-3	52	10	1.99	11	10928	2+	1113.55	0.004	3.59212	1	R.TFAHYATFR.L
12	1	sp|O75636-2|FCN3_HUMAN, sp|O75636|FCN3_HUMAN	31677.59768, 32902.98264	0.424	FCN3, FCN3	Tax_Id=9606 Isoform 2 of Ficolin-3 precursor, Ficolin-3	52	10	1.99	11	14361	2+	1024.48	0.002	1.9522	1	K.YGIDWASGR.G
12	1	sp|O75636-2|FCN3_HUMAN, sp|O75636|FCN3_HUMAN	31677.59768, 32902.98264	0.424	FCN3, FCN3	Tax_Id=9606 Isoform 2 of Ficolin-3 precursor, Ficolin-3	52	10	1.99	11	14632	2+	1070.49	0.003	2.80245	0.9914	R.QDGSVDFFR.S
12	1	sp|O75636-2|FCN3_HUMAN, sp|O75636|FCN3_HUMAN	31677.59768, 32902.98264	0.424	FCN3, FCN3	Tax_Id=9606 Isoform 2 of Ficolin-3 precursor, Ficolin-3	52	10	1.99	11	16612	2+	1555.85	0.006	3.85642	1	R.LLGEVDHYQLALGK.F
12	1	sp|O75636-2|FCN3_HUMAN, sp|O75636|FCN3_HUMAN	31677.59768, 32902.98264	0.424	FCN3, FCN3	Tax_Id=9606 Isoform 2 of Ficolin-3 precursor, Ficolin-3	52	10	1.99	11	26793	3+	3387.61	0.003	0.885579	1	R.AGFGNQESEFWLGNENLHQLTLQGNWELR.V
12	1	sp|O75636-2|FCN3_HUMAN, sp|O75636|FCN3_HUMAN	31677.59768, 32902.98264	0.424	FCN3, FCN3	Tax_Id=9606 Isoform 2 of Ficolin-3 precursor, Ficolin-3	52	10	1.99	11	26964	3+	3387.61	1.014	4.1327	1	R.AGFGNQESEFWLGNENLHQLTLQGNWELR.V
12	1	sp|O75636-2|FCN3_HUMAN, sp|O75636|FCN3_HUMAN	31677.59768, 32902.98264	0.424	FCN3, FCN3	Tax_Id=9606 Isoform 2 of Ficolin-3 precursor, Ficolin-3	52	10	1.99	11	27134	3+	3387.61	0.995	1.47597	1	R.AGFGNQESEFWLGNENLHQLTLQGNWELR.V
12	1	sp|O75636-2|FCN3_HUMAN, sp|O75636|FCN3_HUMAN	31677.59768, 32902.98264	0.424	FCN3, FCN3	Tax_Id=9606 Isoform 2 of Ficolin-3 precursor, Ficolin-3	52	10	1.99	11	28328	2+	2315.1	-0.005	2.15973	1	R.ALPVFC'DMDTEGGGWLVFQR.R	3.34708e+06	6.2266e+06
12	1	sp|O75636-2|FCN3_HUMAN, sp|O75636|FCN3_HUMAN	31677.59768, 32902.98264	0.424	FCN3, FCN3	Tax_Id=9606 Isoform 2 of Ficolin-3 precursor, Ficolin-3	52	10	1.99	11	28374	3+	2315.1	1.003	1.29584	0.9908	R.ALPVFC'DMDTEGGGWLVFQR.R	671677	1.21394e+06
12	1	sp|O75636-2|FCN3_HUMAN, sp|O75636|FCN3_HUMAN	31677.59768, 32902.98264	0.424	FCN3, FCN3	Tax_Id=9606 Isoform 2 of Ficolin-3 precursor, Ficolin-3	52	10	1.99	11	5922	2+	1046.53	0.003	2.86663	1	R.YAVSEAAAHK.Y
12	1	sp|O75636-2|FCN3_HUMAN, sp|O75636|FCN3_HUMAN	31677.59768, 32902.98264	0.424	FCN3, FCN3	Tax_Id=9606 Isoform 2 of Ficolin-3 precursor, Ficolin-3	52	10	1.99	11	11655	2+	1113.55	1.005	4.49015	0.9946	R.TFAHYATFR.L
12	1	sp|O75636-2|FCN3_HUMAN, sp|O75636|FCN3_HUMAN	31677.59768, 32902.98264	0.424	FCN3, FCN3	Tax_Id=9606 Isoform 2 of Ficolin-3 precursor, Ficolin-3	52	10	1.99	11	17484	2+	1555.85	0.008	5.14189	1	R.LLGEVDHYQLALGK.F
12	1	sp|O75636-2|FCN3_HUMAN, sp|O75636|FCN3_HUMAN	31677.59768, 32902.98264	0.424	FCN3, FCN3	Tax_Id=9606 Isoform 2 of Ficolin-3 precursor, Ficolin-3	52	10	1.99	11	23935	3+	2404.22	1.921	32.8589	0.9672	R.ELLSQGATLSGWYHLC'LPEGR.A
12	1	sp|O75636-2|FCN3_HUMAN, sp|O75636|FCN3_HUMAN	31677.59768, 32902.98264	0.424	FCN3, FCN3	Tax_Id=9606 Isoform 2 of Ficolin-3 precursor, Ficolin-3	52	10	1.99	11	26580	3+	3387.61	1.012	3.54232	1	R.AGFGNQESEFWLGNENLHQLTLQGNWELR.V
12	1	sp|O75636-2|FCN3_HUMAN, sp|O75636|FCN3_HUMAN	31677.59768, 32902.98264	0.424	FCN3, FCN3	Tax_Id=9606 Isoform 2 of Ficolin-3 precursor, Ficolin-3	52	10	1.99	11	26929	3+	3387.61	1.012	3.54232	1	R.AGFGNQESEFWLGNENLHQLTLQGNWELR.V
12	1	sp|O75636-2|FCN3_HUMAN, sp|O75636|FCN3_HUMAN	31677.59768, 32902.98264	0.424	FCN3, FCN3	Tax_Id=9606 Isoform 2 of Ficolin-3 precursor, Ficolin-3	52	10	1.99	11	28095	2+	2315.1	-0.903	41.8988	1	R.ALPVFC'DMDTEGGGWLVFQR.R
12	1	sp|O75636-2|FCN3_HUMAN, sp|O75636|FCN3_HUMAN	31677.59768, 32902.98264	0.424	FCN3, FCN3	Tax_Id=9606 Isoform 2 of Ficolin-3 precursor, Ficolin-3	52	10	1.99	11	5753	2+	1046.53	0.003	2.86663	0.9856	R.YAVSEAAAHK.Y
12	1	sp|O75636-2|FCN3_HUMAN, sp|O75636|FCN3_HUMAN	31677.59768, 32902.98264	0.424	FCN3, FCN3	Tax_Id=9606 Isoform 2 of Ficolin-3 precursor, Ficolin-3	52	10	1.99	11	15262	2+	1070.49	0.004	3.73661	0.6193	R.QDGSVDFFR.S
12	1	sp|O75636-2|FCN3_HUMAN, sp|O75636|FCN3_HUMAN	31677.59768, 32902.98264	0.424	FCN3, FCN3	Tax_Id=9606 Isoform 2 of Ficolin-3 precursor, Ficolin-3	52	10	1.99	11	26425	3+	3387.61	1.02	5.90386	1	R.AGFGNQESEFWLGNENLHQLTLQGNWELR.V
12	1	sp|O75636-2|FCN3_HUMAN, sp|O75636|FCN3_HUMAN	31677.59768, 32902.98264	0.424	FCN3, FCN3	Tax_Id=9606 Isoform 2 of Ficolin-3 precursor, Ficolin-3	52	10	1.99	11	26673	3+	3387.61	1.008	2.36154	1	R.AGFGNQESEFWLGNENLHQLTLQGNWELR.V
12	1	sp|O75636-2|FCN3_HUMAN, sp|O75636|FCN3_HUMAN	31677.59768, 32902.98264	0.424	FCN3, FCN3	Tax_Id=9606 Isoform 2 of Ficolin-3 precursor, Ficolin-3	52	10	1.99	11	28022	2+	2312.08	1.012	5.19012	1	R.ALPVFCDMDTEGGGWLVFQR.R	13745052	119737568
13	1	sp|O75882-3|ATRN_HUMAN, sp|O75882-2|ATRN_HUMAN, sp|O75882|ATRN_HUMAN	133701.56191999995, 141428.76479999968, 158536.87623999876	0.232	ATRN, ATRN, ATRN	Tax_Id=9606 Isoform 3 of Attractin precursor, Tax_Id=9606 Isoform 2 of Attractin precursor, Attractin	86	28	0.81	44	5426	2+	1126.52	0.005	4.43844	1	R.IMQSSQSMSK.L
13	1	sp|O75882-3|ATRN_HUMAN, sp|O75882-2|ATRN_HUMAN, sp|O75882|ATRN_HUMAN	133701.56191999995, 141428.76479999968, 158536.87623999876	0.232	ATRN, ATRN, ATRN	Tax_Id=9606 Isoform 3 of Attractin precursor, Tax_Id=9606 Isoform 2 of Attractin precursor, Attractin	86	28	0.81	44	9738	2+	1218.49	0.002	1.64137	0.9861	K.DNPMYYCNK.K	2.0578e+06	1.57386e+06
13	1	sp|O75882-3|ATRN_HUMAN, sp|O75882-2|ATRN_HUMAN, sp|O75882|ATRN_HUMAN	133701.56191999995, 141428.76479999968, 158536.87623999876	0.232	ATRN, ATRN, ATRN	Tax_Id=9606 Isoform 3 of Attractin precursor, Tax_Id=9606 Isoform 2 of Attractin precursor, Attractin	86	28	0.81	44	9776	2+	1221.51	-0.004	3.27463	0.9976	K.DNPMYYC'NK.K	1.986e+06	1.57619e+06
13	1	sp|O75882-3|ATRN_HUMAN, sp|O75882-2|ATRN_HUMAN, sp|O75882|ATRN_HUMAN	133701.56191999995, 141428.76479999968, 158536.87623999876	0.232	ATRN, ATRN, ATRN	Tax_Id=9606 Isoform 3 of Attractin precursor, Tax_Id=9606 Isoform 2 of Attractin precursor, Attractin	86	28	0.81	44	11034	2+	1542.68	-1.026	16.8538	0.9565	K.GDEC'QLC'EVENR.Y	7056755	7.40414e+06
13	1	sp|O75882-3|ATRN_HUMAN, sp|O75882-2|ATRN_HUMAN, sp|O75882|ATRN_HUMAN	133701.56191999995, 141428.76479999968, 158536.87623999876	0.232	ATRN, ATRN, ATRN	Tax_Id=9606 Isoform 3 of Attractin precursor, Tax_Id=9606 Isoform 2 of Attractin precursor, Attractin	86	28	0.81	44	11065	2+	1542.68	1.994	3.88934	0.9998	K.GDEC'QLC'EVENR.Y	7056755	7.40414e+06
13	1	sp|O75882-3|ATRN_HUMAN, sp|O75882-2|ATRN_HUMAN, sp|O75882|ATRN_HUMAN	133701.56191999995, 141428.76479999968, 158536.87623999876	0.232	ATRN, ATRN, ATRN	Tax_Id=9606 Isoform 3 of Attractin precursor, Tax_Id=9606 Isoform 2 of Attractin precursor, Attractin	86	28	0.81	44	12939	2+	1599.76	0.007	4.37564	1	R.LTGSSGFVTDGPGNYK.Y
13	1	sp|O75882-3|ATRN_HUMAN, sp|O75882-2|ATRN_HUMAN, sp|O75882|ATRN_HUMAN	133701.56191999995, 141428.76479999968, 158536.87623999876	0.232	ATRN, ATRN, ATRN	Tax_Id=9606 Isoform 3 of Attractin precursor, Tax_Id=9606 Isoform 2 of Attractin precursor, Attractin	86	28	0.81	44	13110	2+	1599.76	0.001	0.625092	0.9999	R.LTGSSGFVTDGPGNYK.Y
13	1	sp|O75882-3|ATRN_HUMAN, sp|O75882-2|ATRN_HUMAN, sp|O75882|ATRN_HUMAN	133701.56191999995, 141428.76479999968, 158536.87623999876	0.232	ATRN, ATRN, ATRN	Tax_Id=9606 Isoform 3 of Attractin precursor, Tax_Id=9606 Isoform 2 of Attractin precursor, Attractin	86	28	0.81	44	13491	2+	1410.77	0.006	4.253	1	R.NHNALLASLTTQK.K
13	1	sp|O75882-3|ATRN_HUMAN, sp|O75882-2|ATRN_HUMAN, sp|O75882|ATRN_HUMAN	133701.56191999995, 141428.76479999968, 158536.87623999876	0.232	ATRN, ATRN, ATRN	Tax_Id=9606 Isoform 3 of Attractin precursor, Tax_Id=9606 Isoform 2 of Attractin precursor, Attractin	86	28	0.81	44	13634	2+	1697.76	-0.008	4.71208	1	R.SC'ALDQNC'QWEPR.N	7.83364e+06	7775989
13	1	sp|O75882-3|ATRN_HUMAN, sp|O75882-2|ATRN_HUMAN, sp|O75882|ATRN_HUMAN	133701.56191999995, 141428.76479999968, 158536.87623999876	0.232	ATRN, ATRN, ATRN	Tax_Id=9606 Isoform 3 of Attractin precursor, Tax_Id=9606 Isoform 2 of Attractin precursor, Attractin	86	28	0.81	44	15284	2+	1390.7	0.995	3.59532	0.9958	K.C'TWLIEGQPNR.I	33909952	8763625
13	1	sp|O75882-3|ATRN_HUMAN, sp|O75882-2|ATRN_HUMAN, sp|O75882|ATRN_HUMAN	133701.56191999995, 141428.76479999968, 158536.87623999876	0.232	ATRN, ATRN, ATRN	Tax_Id=9606 Isoform 3 of Attractin precursor, Tax_Id=9606 Isoform 2 of Attractin precursor, Attractin	86	28	0.81	44	18043	2+	1901.9	1.007	3.68052	0.9989	R.YYTAINFVATPDEQNR.D
13	1	sp|O75882-3|ATRN_HUMAN, sp|O75882-2|ATRN_HUMAN, sp|O75882|ATRN_HUMAN	133701.56191999995, 141428.76479999968, 158536.87623999876	0.232	ATRN, ATRN, ATRN	Tax_Id=9606 Isoform 3 of Attractin precursor, Tax_Id=9606 Isoform 2 of Attractin precursor, Attractin	86	28	0.81	44	5462	2+	1126.52	0.01	8.87687	0.6133	R.IMQSSQSMSK.L
13	1	sp|O75882-3|ATRN_HUMAN, sp|O75882-2|ATRN_HUMAN, sp|O75882|ATRN_HUMAN	133701.56191999995, 141428.76479999968, 158536.87623999876	0.232	ATRN, ATRN, ATRN	Tax_Id=9606 Isoform 3 of Attractin precursor, Tax_Id=9606 Isoform 2 of Attractin precursor, Attractin	86	28	0.81	44	9895	2+	1051.56	0.005	4.75485	0.9872	R.YGHSLALYK.D
13	1	sp|O75882-3|ATRN_HUMAN, sp|O75882-2|ATRN_HUMAN, sp|O75882|ATRN_HUMAN	133701.56191999995, 141428.76479999968, 158536.87623999876	0.232	ATRN, ATRN, ATRN	Tax_Id=9606 Isoform 3 of Attractin precursor, Tax_Id=9606 Isoform 2 of Attractin precursor, Attractin	86	28	0.81	44	10966	2+	1542.68	-1.017	11.0198	1	K.GDEC'QLC'EVENR.Y	9538033	9266045
13	1	sp|O75882-3|ATRN_HUMAN, sp|O75882-2|ATRN_HUMAN, sp|O75882|ATRN_HUMAN	133701.56191999995, 141428.76479999968, 158536.87623999876	0.232	ATRN, ATRN, ATRN	Tax_Id=9606 Isoform 3 of Attractin precursor, Tax_Id=9606 Isoform 2 of Attractin precursor, Attractin	86	28	0.81	44	10967	2+	1536.64	0.008	5.20616	1	K.GDECQLCEVENR.Y	9747149	9541907
13	1	sp|O75882-3|ATRN_HUMAN, sp|O75882-2|ATRN_HUMAN, sp|O75882|ATRN_HUMAN	133701.56191999995, 141428.76479999968, 158536.87623999876	0.232	ATRN, ATRN, ATRN	Tax_Id=9606 Isoform 3 of Attractin precursor, Tax_Id=9606 Isoform 2 of Attractin precursor, Attractin	86	28	0.81	44	11359	3+	2184.9	0.004	1.83075	0.7025	K.GEACDIPHCTDNCGFPHR.G	15365152	3.17594e+06
13	1	sp|O75882-3|ATRN_HUMAN, sp|O75882-2|ATRN_HUMAN, sp|O75882|ATRN_HUMAN	133701.56191999995, 141428.76479999968, 158536.87623999876	0.232	ATRN, ATRN, ATRN	Tax_Id=9606 Isoform 3 of Attractin precursor, Tax_Id=9606 Isoform 2 of Attractin precursor, Attractin	86	28	0.81	44	11367	3+	2193.96	-0.015	6.83696	0.9994	K.GEAC'DIPHC'TDNC'GFPHR.G	15365152	3.17594e+06
13	1	sp|O75882-3|ATRN_HUMAN, sp|O75882-2|ATRN_HUMAN, sp|O75882|ATRN_HUMAN	133701.56191999995, 141428.76479999968, 158536.87623999876	0.232	ATRN, ATRN, ATRN	Tax_Id=9606 Isoform 3 of Attractin precursor, Tax_Id=9606 Isoform 2 of Attractin precursor, Attractin	86	28	0.81	44	11645	2+	1289.67	-0.005	3.87696	1	R.SEAAC'LAAGPGIR.C	8677314	8.13077e+06
13	1	sp|O75882-3|ATRN_HUMAN, sp|O75882-2|ATRN_HUMAN, sp|O75882|ATRN_HUMAN	133701.56191999995, 141428.76479999968, 158536.87623999876	0.232	ATRN, ATRN, ATRN	Tax_Id=9606 Isoform 3 of Attractin precursor, Tax_Id=9606 Isoform 2 of Attractin precursor, Attractin	86	28	0.81	44	12883	2+	1599.76	0.006	3.75055	0.9999	R.LTGSSGFVTDGPGNYK.Y
13	1	sp|O75882-3|ATRN_HUMAN, sp|O75882-2|ATRN_HUMAN, sp|O75882|ATRN_HUMAN	133701.56191999995, 141428.76479999968, 158536.87623999876	0.232	ATRN, ATRN, ATRN	Tax_Id=9606 Isoform 3 of Attractin precursor, Tax_Id=9606 Isoform 2 of Attractin precursor, Attractin	86	28	0.81	44	13049	2+	1599.76	0.004	2.50037	1	R.LTGSSGFVTDGPGNYK.Y
13	1	sp|O75882-3|ATRN_HUMAN, sp|O75882-2|ATRN_HUMAN, sp|O75882|ATRN_HUMAN	133701.56191999995, 141428.76479999968, 158536.87623999876	0.232	ATRN, ATRN, ATRN	Tax_Id=9606 Isoform 3 of Attractin precursor, Tax_Id=9606 Isoform 2 of Attractin precursor, Attractin	86	28	0.81	44	13201	2+	2027.86	0.994	2.95879	0.9969	K.HCETCISGFYGDPTNGGK.C	1.3927e+06	1.05477e+06
13	1	sp|O75882-3|ATRN_HUMAN, sp|O75882-2|ATRN_HUMAN, sp|O75882|ATRN_HUMAN	133701.56191999995, 141428.76479999968, 158536.87623999876	0.232	ATRN, ATRN, ATRN	Tax_Id=9606 Isoform 3 of Attractin precursor, Tax_Id=9606 Isoform 2 of Attractin precursor, Attractin	86	28	0.81	44	13481	2+	1410.77	0.006	4.253	1	R.NHNALLASLTTQK.K
13	1	sp|O75882-3|ATRN_HUMAN, sp|O75882-2|ATRN_HUMAN, sp|O75882|ATRN_HUMAN	133701.56191999995, 141428.76479999968, 158536.87623999876	0.232	ATRN, ATRN, ATRN	Tax_Id=9606 Isoform 3 of Attractin precursor, Tax_Id=9606 Isoform 2 of Attractin precursor, Attractin	86	28	0.81	44	13532	2+	1697.76	-0.013	7.65713	1	R.SC'ALDQNC'QWEPR.N	10450501	9867087
13	1	sp|O75882-3|ATRN_HUMAN, sp|O75882-2|ATRN_HUMAN, sp|O75882|ATRN_HUMAN	133701.56191999995, 141428.76479999968, 158536.87623999876	0.232	ATRN, ATRN, ATRN	Tax_Id=9606 Isoform 3 of Attractin precursor, Tax_Id=9606 Isoform 2 of Attractin precursor, Attractin	86	28	0.81	44	13604	2+	1691.73	0.01	5.91112	1	R.SCALDQNCQWEPR.N	8.07396e+06	7.20786e+06
13	1	sp|O75882-3|ATRN_HUMAN, sp|O75882-2|ATRN_HUMAN, sp|O75882|ATRN_HUMAN	133701.56191999995, 141428.76479999968, 158536.87623999876	0.232	ATRN, ATRN, ATRN	Tax_Id=9606 Isoform 3 of Attractin precursor, Tax_Id=9606 Isoform 2 of Attractin precursor, Attractin	86	28	0.81	44	15222	2+	1390.7	0.995	3.59532	0.9982	K.C'TWLIEGQPNR.I	31077710	10833554
13	1	sp|O75882-3|ATRN_HUMAN, sp|O75882-2|ATRN_HUMAN, sp|O75882|ATRN_HUMAN	133701.56191999995, 141428.76479999968, 158536.87623999876	0.232	ATRN, ATRN, ATRN	Tax_Id=9606 Isoform 3 of Attractin precursor, Tax_Id=9606 Isoform 2 of Attractin precursor, Attractin	86	28	0.81	44	18027	2+	1901.9	0.009	4.7321	0.9996	R.YYTAINFVATPDEQNR.D
13	1	sp|O75882-3|ATRN_HUMAN, sp|O75882-2|ATRN_HUMAN, sp|O75882|ATRN_HUMAN	133701.56191999995, 141428.76479999968, 158536.87623999876	0.232	ATRN, ATRN, ATRN	Tax_Id=9606 Isoform 3 of Attractin precursor, Tax_Id=9606 Isoform 2 of Attractin precursor, Attractin	86	28	0.81	44	18213	2+	1901.9	0.013	6.83526	0.6386	R.YYTAINFVATPDEQNR.D
13	1	sp|O75882-3|ATRN_HUMAN, sp|O75882-2|ATRN_HUMAN, sp|O75882|ATRN_HUMAN	133701.56191999995, 141428.76479999968, 158536.87623999876	0.232	ATRN, ATRN, ATRN	Tax_Id=9606 Isoform 3 of Attractin precursor, Tax_Id=9606 Isoform 2 of Attractin precursor, Attractin	86	28	0.81	44	24464	3+	2924.42	0.025	8.5487	0.6689	R.NQECIALPENICGIGWHLVGNSCLK.I	5.70344e+06	18782566
13	1	sp|O75882-3|ATRN_HUMAN, sp|O75882-2|ATRN_HUMAN, sp|O75882|ATRN_HUMAN	133701.56191999995, 141428.76479999968, 158536.87623999876	0.232	ATRN, ATRN, ATRN	Tax_Id=9606 Isoform 3 of Attractin precursor, Tax_Id=9606 Isoform 2 of Attractin precursor, Attractin	86	28	0.81	44	4544	2+	1142.52	0.005	4.3763	1	R.IM"QSSQSMSK.L
13	1	sp|O75882-3|ATRN_HUMAN, sp|O75882-2|ATRN_HUMAN, sp|O75882|ATRN_HUMAN	133701.56191999995, 141428.76479999968, 158536.87623999876	0.232	ATRN, ATRN, ATRN	Tax_Id=9606 Isoform 3 of Attractin precursor, Tax_Id=9606 Isoform 2 of Attractin precursor, Attractin	86	28	0.81	44	5309	2+	939.464	-0.005	5.32218	0.9995	K.C'ENLTTGK.H	308972	288003
13	1	sp|O75882-3|ATRN_HUMAN, sp|O75882-2|ATRN_HUMAN, sp|O75882|ATRN_HUMAN	133701.56191999995, 141428.76479999968, 158536.87623999876	0.232	ATRN, ATRN, ATRN	Tax_Id=9606 Isoform 3 of Attractin precursor, Tax_Id=9606 Isoform 2 of Attractin precursor, Attractin	86	28	0.81	44	9900	2+	1221.51	0.002	1.63732	0.9801	K.DNPMYYC'NK.K	2.20556e+06	1.7445e+06
13	1	sp|O75882-3|ATRN_HUMAN, sp|O75882-2|ATRN_HUMAN, sp|O75882|ATRN_HUMAN	133701.56191999995, 141428.76479999968, 158536.87623999876	0.232	ATRN, ATRN, ATRN	Tax_Id=9606 Isoform 3 of Attractin precursor, Tax_Id=9606 Isoform 2 of Attractin precursor, Attractin	86	28	0.81	44	9919	2+	1218.49	0.007	5.74481	0.9936	K.DNPMYYCNK.K	2.20556e+06	1.7445e+06
13	1	sp|O75882-3|ATRN_HUMAN, sp|O75882-2|ATRN_HUMAN, sp|O75882|ATRN_HUMAN	133701.56191999995, 141428.76479999968, 158536.87623999876	0.232	ATRN, ATRN, ATRN	Tax_Id=9606 Isoform 3 of Attractin precursor, Tax_Id=9606 Isoform 2 of Attractin precursor, Attractin	86	28	0.81	44	10970	2+	1536.64	0.008	5.20616	1	K.GDECQLCEVENR.Y	3.30531e+06	3002035
13	1	sp|O75882-3|ATRN_HUMAN, sp|O75882-2|ATRN_HUMAN, sp|O75882|ATRN_HUMAN	133701.56191999995, 141428.76479999968, 158536.87623999876	0.232	ATRN, ATRN, ATRN	Tax_Id=9606 Isoform 3 of Attractin precursor, Tax_Id=9606 Isoform 2 of Attractin precursor, Attractin	86	28	0.81	44	10983	2+	1542.68	0.994	3.88934	1	K.GDEC'QLC'EVENR.Y	2.98606e+06	2.70399e+06
13	1	sp|O75882-3|ATRN_HUMAN, sp|O75882-2|ATRN_HUMAN, sp|O75882|ATRN_HUMAN	133701.56191999995, 141428.76479999968, 158536.87623999876	0.232	ATRN, ATRN, ATRN	Tax_Id=9606 Isoform 3 of Attractin precursor, Tax_Id=9606 Isoform 2 of Attractin precursor, Attractin	86	28	0.81	44	11646	2+	1286.65	0.008	6.21769	1	R.SEAACLAAGPGIR.C	4.72091e+06	4688228
13	1	sp|O75882-3|ATRN_HUMAN, sp|O75882-2|ATRN_HUMAN, sp|O75882|ATRN_HUMAN	133701.56191999995, 141428.76479999968, 158536.87623999876	0.232	ATRN, ATRN, ATRN	Tax_Id=9606 Isoform 3 of Attractin precursor, Tax_Id=9606 Isoform 2 of Attractin precursor, Attractin	86	28	0.81	44	11679	2+	1289.67	-0.002	1.55078	1	R.SEAAC'LAAGPGIR.C	4.67399e+06	4619110
13	1	sp|O75882-3|ATRN_HUMAN, sp|O75882-2|ATRN_HUMAN, sp|O75882|ATRN_HUMAN	133701.56191999995, 141428.76479999968, 158536.87623999876	0.232	ATRN, ATRN, ATRN	Tax_Id=9606 Isoform 3 of Attractin precursor, Tax_Id=9606 Isoform 2 of Attractin precursor, Attractin	86	28	0.81	44	12609	2+	1599.76	0.007	4.37564	1	R.LTGSSGFVTDGPGNYK.Y
13	1	sp|O75882-3|ATRN_HUMAN, sp|O75882-2|ATRN_HUMAN, sp|O75882|ATRN_HUMAN	133701.56191999995, 141428.76479999968, 158536.87623999876	0.232	ATRN, ATRN, ATRN	Tax_Id=9606 Isoform 3 of Attractin precursor, Tax_Id=9606 Isoform 2 of Attractin precursor, Attractin	86	28	0.81	44	12771	2+	1599.76	0.008	5.00073	1	R.LTGSSGFVTDGPGNYK.Y
13	1	sp|O75882-3|ATRN_HUMAN, sp|O75882-2|ATRN_HUMAN, sp|O75882|ATRN_HUMAN	133701.56191999995, 141428.76479999968, 158536.87623999876	0.232	ATRN, ATRN, ATRN	Tax_Id=9606 Isoform 3 of Attractin precursor, Tax_Id=9606 Isoform 2 of Attractin precursor, Attractin	86	28	0.81	44	12959	3+	2027.86	0.992	3.94505	0.9322	K.HCETCISGFYGDPTNGGK.C	1.47091e+06	1.44863e+06
13	1	sp|O75882-3|ATRN_HUMAN, sp|O75882-2|ATRN_HUMAN, sp|O75882|ATRN_HUMAN	133701.56191999995, 141428.76479999968, 158536.87623999876	0.232	ATRN, ATRN, ATRN	Tax_Id=9606 Isoform 3 of Attractin precursor, Tax_Id=9606 Isoform 2 of Attractin precursor, Attractin	86	28	0.81	44	12962	2+	2027.86	0.991	4.43818	0.9862	K.HCETCISGFYGDPTNGGK.C	838310	670139
13	1	sp|O75882-3|ATRN_HUMAN, sp|O75882-2|ATRN_HUMAN, sp|O75882|ATRN_HUMAN	133701.56191999995, 141428.76479999968, 158536.87623999876	0.232	ATRN, ATRN, ATRN	Tax_Id=9606 Isoform 3 of Attractin precursor, Tax_Id=9606 Isoform 2 of Attractin precursor, Attractin	86	28	0.81	44	13138	2+	1697.76	-0.012	7.06812	1	R.SC'ALDQNC'QWEPR.N	4.91036e+06	4529782
13	1	sp|O75882-3|ATRN_HUMAN, sp|O75882-2|ATRN_HUMAN, sp|O75882|ATRN_HUMAN	133701.56191999995, 141428.76479999968, 158536.87623999876	0.232	ATRN, ATRN, ATRN	Tax_Id=9606 Isoform 3 of Attractin precursor, Tax_Id=9606 Isoform 2 of Attractin precursor, Attractin	86	28	0.81	44	13286	2+	1697.76	-0.008	4.71208	0.7844	R.SC'ALDQNC'QWEPR.N	1679508	1.49563e+06
13	1	sp|O75882-3|ATRN_HUMAN, sp|O75882-2|ATRN_HUMAN, sp|O75882|ATRN_HUMAN	133701.56191999995, 141428.76479999968, 158536.87623999876	0.232	ATRN, ATRN, ATRN	Tax_Id=9606 Isoform 3 of Attractin precursor, Tax_Id=9606 Isoform 2 of Attractin precursor, Attractin	86	28	0.81	44	13610	2+	1410.77	0.008	5.67066	1	R.NHNALLASLTTQK.K
13	1	sp|O75882-3|ATRN_HUMAN, sp|O75882-2|ATRN_HUMAN, sp|O75882|ATRN_HUMAN	133701.56191999995, 141428.76479999968, 158536.87623999876	0.232	ATRN, ATRN, ATRN	Tax_Id=9606 Isoform 3 of Attractin precursor, Tax_Id=9606 Isoform 2 of Attractin precursor, Attractin	86	28	0.81	44	17492	2+	1901.9	0.012	6.30947	0.9998	R.YYTAINFVATPDEQNR.D
13	1	sp|O75882-3|ATRN_HUMAN, sp|O75882-2|ATRN_HUMAN, sp|O75882|ATRN_HUMAN	133701.56191999995, 141428.76479999968, 158536.87623999876	0.232	ATRN, ATRN, ATRN	Tax_Id=9606 Isoform 3 of Attractin precursor, Tax_Id=9606 Isoform 2 of Attractin precursor, Attractin	86	28	0.81	44	18092	2+	1153.56	0.001	0.866885	0.9998	R.DLDMFINASK.N
13	1	sp|O75882-3|ATRN_HUMAN, sp|O75882-2|ATRN_HUMAN, sp|O75882|ATRN_HUMAN	133701.56191999995, 141428.76479999968, 158536.87623999876	0.232	ATRN, ATRN, ATRN	Tax_Id=9606 Isoform 3 of Attractin precursor, Tax_Id=9606 Isoform 2 of Attractin precursor, Attractin	86	28	0.81	44	3921	2+	1142.52	0.006	5.25156	0.9537	R.IMQSSQSM"SK.L
13	1	sp|O75882-3|ATRN_HUMAN, sp|O75882-2|ATRN_HUMAN, sp|O75882|ATRN_HUMAN	133701.56191999995, 141428.76479999968, 158536.87623999876	0.232	ATRN, ATRN, ATRN	Tax_Id=9606 Isoform 3 of Attractin precursor, Tax_Id=9606 Isoform 2 of Attractin precursor, Attractin	86	28	0.81	44	4556	2+	1142.52	0.007	6.12682	0.9992	R.IM"QSSQSMSK.L
13	1	sp|O75882-3|ATRN_HUMAN, sp|O75882-2|ATRN_HUMAN, sp|O75882|ATRN_HUMAN	133701.56191999995, 141428.76479999968, 158536.87623999876	0.232	ATRN, ATRN, ATRN	Tax_Id=9606 Isoform 3 of Attractin precursor, Tax_Id=9606 Isoform 2 of Attractin precursor, Attractin	86	28	0.81	44	6056	2+	1126.52	0.004	3.55075	0.9999	R.IMQSSQSMSK.L
13	1	sp|O75882-3|ATRN_HUMAN, sp|O75882-2|ATRN_HUMAN, sp|O75882|ATRN_HUMAN	133701.56191999995, 141428.76479999968, 158536.87623999876	0.232	ATRN, ATRN, ATRN	Tax_Id=9606 Isoform 3 of Attractin precursor, Tax_Id=9606 Isoform 2 of Attractin precursor, Attractin	86	28	0.81	44	10590	2+	1542.68	-0.011	7.13045	1	K.GDEC'QLC'EVENR.Y	413144	379144
13	1	sp|O75882-3|ATRN_HUMAN, sp|O75882-2|ATRN_HUMAN, sp|O75882|ATRN_HUMAN	133701.56191999995, 141428.76479999968, 158536.87623999876	0.232	ATRN, ATRN, ATRN	Tax_Id=9606 Isoform 3 of Attractin precursor, Tax_Id=9606 Isoform 2 of Attractin precursor, Attractin	86	28	0.81	44	10591	2+	1536.64	0.008	5.20616	1	K.GDECQLCEVENR.Y	413144	379144
13	1	sp|O75882-3|ATRN_HUMAN, sp|O75882-2|ATRN_HUMAN, sp|O75882|ATRN_HUMAN	133701.56191999995, 141428.76479999968, 158536.87623999876	0.232	ATRN, ATRN, ATRN	Tax_Id=9606 Isoform 3 of Attractin precursor, Tax_Id=9606 Isoform 2 of Attractin precursor, Attractin	86	28	0.81	44	12296	2+	1599.76	0.009	5.62583	1	R.LTGSSGFVTDGPGNYK.Y
13	1	sp|O75882-3|ATRN_HUMAN, sp|O75882-2|ATRN_HUMAN, sp|O75882|ATRN_HUMAN	133701.56191999995, 141428.76479999968, 158536.87623999876	0.232	ATRN, ATRN, ATRN	Tax_Id=9606 Isoform 3 of Attractin precursor, Tax_Id=9606 Isoform 2 of Attractin precursor, Attractin	86	28	0.81	44	12710	2+	1691.73	0.01	5.91112	1	R.SCALDQNCQWEPR.N	410736	454915
13	1	sp|O75882-3|ATRN_HUMAN, sp|O75882-2|ATRN_HUMAN, sp|O75882|ATRN_HUMAN	133701.56191999995, 141428.76479999968, 158536.87623999876	0.232	ATRN, ATRN, ATRN	Tax_Id=9606 Isoform 3 of Attractin precursor, Tax_Id=9606 Isoform 2 of Attractin precursor, Attractin	86	28	0.81	44	12726	2+	1697.76	-0.01	5.8901	1	R.SC'ALDQNC'QWEPR.N	410736	454915
13	1	sp|O75882-3|ATRN_HUMAN, sp|O75882-2|ATRN_HUMAN, sp|O75882|ATRN_HUMAN	133701.56191999995, 141428.76479999968, 158536.87623999876	0.232	ATRN, ATRN, ATRN	Tax_Id=9606 Isoform 3 of Attractin precursor, Tax_Id=9606 Isoform 2 of Attractin precursor, Attractin	86	28	0.81	44	16400	2+	1901.9	0.011	5.78368	0.9935	R.YYTAINFVATPDEQNR.D
13	1	sp|O75882-3|ATRN_HUMAN, sp|O75882-2|ATRN_HUMAN, sp|O75882|ATRN_HUMAN	133701.56191999995, 141428.76479999968, 158536.87623999876	0.232	ATRN, ATRN, ATRN	Tax_Id=9606 Isoform 3 of Attractin precursor, Tax_Id=9606 Isoform 2 of Attractin precursor, Attractin	86	28	0.81	44	19659	2+	1155.69	0.005	4.32643	0.9955	K.LTLTPWVGLR.K
13	1	sp|O75882-3|ATRN_HUMAN, sp|O75882-2|ATRN_HUMAN, sp|O75882|ATRN_HUMAN	133701.56191999995, 141428.76479999968, 158536.87623999876	0.232	ATRN, ATRN, ATRN	Tax_Id=9606 Isoform 3 of Attractin precursor, Tax_Id=9606 Isoform 2 of Attractin precursor, Attractin	86	28	0.81	44	20376	2+	1512.74	0.013	8.59368	0.9983	R.YDVDTQMWTILK.D
13	1	sp|O75882-3|ATRN_HUMAN, sp|O75882-2|ATRN_HUMAN, sp|O75882|ATRN_HUMAN	133701.56191999995, 141428.76479999968, 158536.87623999876	0.232	ATRN, ATRN, ATRN	Tax_Id=9606 Isoform 3 of Attractin precursor, Tax_Id=9606 Isoform 2 of Attractin precursor, Attractin	86	28	0.81	44	5234	2+	1126.52	0.05	44.3844	0.984	R.IMQSSQSMSK.L
13	1	sp|O75882-3|ATRN_HUMAN, sp|O75882-2|ATRN_HUMAN, sp|O75882|ATRN_HUMAN	133701.56191999995, 141428.76479999968, 158536.87623999876	0.232	ATRN, ATRN, ATRN	Tax_Id=9606 Isoform 3 of Attractin precursor, Tax_Id=9606 Isoform 2 of Attractin precursor, Attractin	86	28	0.81	44	10460	2+	1542.68	-0.999	0.648223	1	K.GDEC'QLC'EVENR.Y	759949	1.29676e+06
13	1	sp|O75882-3|ATRN_HUMAN, sp|O75882-2|ATRN_HUMAN, sp|O75882|ATRN_HUMAN	133701.56191999995, 141428.76479999968, 158536.87623999876	0.232	ATRN, ATRN, ATRN	Tax_Id=9606 Isoform 3 of Attractin precursor, Tax_Id=9606 Isoform 2 of Attractin precursor, Attractin	86	28	0.81	44	10482	2+	1536.64	0.003	1.95231	1	K.GDECQLCEVENR.Y	759949	1.29676e+06
13	1	sp|O75882-3|ATRN_HUMAN, sp|O75882-2|ATRN_HUMAN, sp|O75882|ATRN_HUMAN	133701.56191999995, 141428.76479999968, 158536.87623999876	0.232	ATRN, ATRN, ATRN	Tax_Id=9606 Isoform 3 of Attractin precursor, Tax_Id=9606 Isoform 2 of Attractin precursor, Attractin	86	28	0.81	44	5333	2+	1126.52	0.004	3.55075	1	R.IMQSSQSMSK.L
13	1	sp|O75882-3|ATRN_HUMAN, sp|O75882-2|ATRN_HUMAN, sp|O75882|ATRN_HUMAN	133701.56191999995, 141428.76479999968, 158536.87623999876	0.232	ATRN, ATRN, ATRN	Tax_Id=9606 Isoform 3 of Attractin precursor, Tax_Id=9606 Isoform 2 of Attractin precursor, Attractin	86	28	0.81	44	6849	2+	847.442	0.002	2.36004	0.6586	R.YQGNPLR.G
13	1	sp|O75882-3|ATRN_HUMAN, sp|O75882-2|ATRN_HUMAN, sp|O75882|ATRN_HUMAN	133701.56191999995, 141428.76479999968, 158536.87623999876	0.232	ATRN, ATRN, ATRN	Tax_Id=9606 Isoform 3 of Attractin precursor, Tax_Id=9606 Isoform 2 of Attractin precursor, Attractin	86	28	0.81	44	10773	2+	1542.68	-0.007	4.53756	1	K.GDEC'QLC'EVENR.Y	4335896	3746038
13	1	sp|O75882-3|ATRN_HUMAN, sp|O75882-2|ATRN_HUMAN, sp|O75882|ATRN_HUMAN	133701.56191999995, 141428.76479999968, 158536.87623999876	0.232	ATRN, ATRN, ATRN	Tax_Id=9606 Isoform 3 of Attractin precursor, Tax_Id=9606 Isoform 2 of Attractin precursor, Attractin	86	28	0.81	44	10942	3+	2193.96	-0.022	10.0275	0.9441	K.GEAC'DIPHC'TDNC'GFPHR.G	6847907	3.49284e+06
13	1	sp|O75882-3|ATRN_HUMAN, sp|O75882-2|ATRN_HUMAN, sp|O75882|ATRN_HUMAN	133701.56191999995, 141428.76479999968, 158536.87623999876	0.232	ATRN, ATRN, ATRN	Tax_Id=9606 Isoform 3 of Attractin precursor, Tax_Id=9606 Isoform 2 of Attractin precursor, Attractin	86	28	0.81	44	12299	2+	1410.77	0.003	2.1265	0.9999	R.NHNALLASLTTQK.K
13	1	sp|O75882-3|ATRN_HUMAN, sp|O75882-2|ATRN_HUMAN, sp|O75882|ATRN_HUMAN	133701.56191999995, 141428.76479999968, 158536.87623999876	0.232	ATRN, ATRN, ATRN	Tax_Id=9606 Isoform 3 of Attractin precursor, Tax_Id=9606 Isoform 2 of Attractin precursor, Attractin	86	28	0.81	44	12344	2+	1599.76	0.005	3.12546	1	R.LTGSSGFVTDGPGNYK.Y
13	1	sp|O75882-3|ATRN_HUMAN, sp|O75882-2|ATRN_HUMAN, sp|O75882|ATRN_HUMAN	133701.56191999995, 141428.76479999968, 158536.87623999876	0.232	ATRN, ATRN, ATRN	Tax_Id=9606 Isoform 3 of Attractin precursor, Tax_Id=9606 Isoform 2 of Attractin precursor, Attractin	86	28	0.81	44	7459	2+	847.442	0.004	4.72009	0.9265	R.YQGNPLR.G
13	1	sp|O75882-3|ATRN_HUMAN, sp|O75882-2|ATRN_HUMAN, sp|O75882|ATRN_HUMAN	133701.56191999995, 141428.76479999968, 158536.87623999876	0.232	ATRN, ATRN, ATRN	Tax_Id=9606 Isoform 3 of Attractin precursor, Tax_Id=9606 Isoform 2 of Attractin precursor, Attractin	86	28	0.81	44	10157	2+	1221.51	1.002	1.63732	0.9881	K.DNPMYYC'NK.K	2.4304e+06	1.82481e+06
13	1	sp|O75882-3|ATRN_HUMAN, sp|O75882-2|ATRN_HUMAN, sp|O75882|ATRN_HUMAN	133701.56191999995, 141428.76479999968, 158536.87623999876	0.232	ATRN, ATRN, ATRN	Tax_Id=9606 Isoform 3 of Attractin precursor, Tax_Id=9606 Isoform 2 of Attractin precursor, Attractin	86	28	0.81	44	10455	2+	865.441	0.002	2.31096	0.8134	R.LADDLYR.Y
13	1	sp|O75882-3|ATRN_HUMAN, sp|O75882-2|ATRN_HUMAN, sp|O75882|ATRN_HUMAN	133701.56191999995, 141428.76479999968, 158536.87623999876	0.232	ATRN, ATRN, ATRN	Tax_Id=9606 Isoform 3 of Attractin precursor, Tax_Id=9606 Isoform 2 of Attractin precursor, Attractin	86	28	0.81	44	11223	2+	1542.68	-1.026	16.8538	0.9934	K.GDEC'QLC'EVENR.Y	8762585	18248526
13	1	sp|O75882-3|ATRN_HUMAN, sp|O75882-2|ATRN_HUMAN, sp|O75882|ATRN_HUMAN	133701.56191999995, 141428.76479999968, 158536.87623999876	0.232	ATRN, ATRN, ATRN	Tax_Id=9606 Isoform 3 of Attractin precursor, Tax_Id=9606 Isoform 2 of Attractin precursor, Attractin	86	28	0.81	44	11526	3+	2193.96	0.98	9.11595	0.975	K.GEAC'DIPHC'TDNC'GFPHR.G	4922173	2.55933e+06
13	1	sp|O75882-3|ATRN_HUMAN, sp|O75882-2|ATRN_HUMAN, sp|O75882|ATRN_HUMAN	133701.56191999995, 141428.76479999968, 158536.87623999876	0.232	ATRN, ATRN, ATRN	Tax_Id=9606 Isoform 3 of Attractin precursor, Tax_Id=9606 Isoform 2 of Attractin precursor, Attractin	86	28	0.81	44	11780	2+	1289.67	1.085	65.9083	0.9998	R.SEAAC'LAAGPGIR.C
13	1	sp|O75882-3|ATRN_HUMAN, sp|O75882-2|ATRN_HUMAN, sp|O75882|ATRN_HUMAN	133701.56191999995, 141428.76479999968, 158536.87623999876	0.232	ATRN, ATRN, ATRN	Tax_Id=9606 Isoform 3 of Attractin precursor, Tax_Id=9606 Isoform 2 of Attractin precursor, Attractin	86	28	0.81	44	13111	2+	1599.76	0	0	1	R.LTGSSGFVTDGPGNYK.Y
13	1	sp|O75882-3|ATRN_HUMAN, sp|O75882-2|ATRN_HUMAN, sp|O75882|ATRN_HUMAN	133701.56191999995, 141428.76479999968, 158536.87623999876	0.232	ATRN, ATRN, ATRN	Tax_Id=9606 Isoform 3 of Attractin precursor, Tax_Id=9606 Isoform 2 of Attractin precursor, Attractin	86	28	0.81	44	13285	2+	1599.76	0.003	1.87528	0.9984	R.LTGSSGFVTDGPGNYK.Y
13	1	sp|O75882-3|ATRN_HUMAN, sp|O75882-2|ATRN_HUMAN, sp|O75882|ATRN_HUMAN	133701.56191999995, 141428.76479999968, 158536.87623999876	0.232	ATRN, ATRN, ATRN	Tax_Id=9606 Isoform 3 of Attractin precursor, Tax_Id=9606 Isoform 2 of Attractin precursor, Attractin	86	28	0.81	44	13313	3+	1840.96	0.004	2.17278	0.9827	R.WSVLPRPDLHHDVNR.F
13	1	sp|O75882-3|ATRN_HUMAN, sp|O75882-2|ATRN_HUMAN, sp|O75882|ATRN_HUMAN	133701.56191999995, 141428.76479999968, 158536.87623999876	0.232	ATRN, ATRN, ATRN	Tax_Id=9606 Isoform 3 of Attractin precursor, Tax_Id=9606 Isoform 2 of Attractin precursor, Attractin	86	28	0.81	44	13521	2+	1410.77	0.005	3.54416	1	R.NHNALLASLTTQK.K
13	1	sp|O75882-3|ATRN_HUMAN, sp|O75882-2|ATRN_HUMAN, sp|O75882|ATRN_HUMAN	133701.56191999995, 141428.76479999968, 158536.87623999876	0.232	ATRN, ATRN, ATRN	Tax_Id=9606 Isoform 3 of Attractin precursor, Tax_Id=9606 Isoform 2 of Attractin precursor, Attractin	86	28	0.81	44	13921	2+	1697.76	-0.017	10.0132	0.9999	R.SC'ALDQNC'QWEPR.N	5453958	5.16095e+06
13	1	sp|O75882-3|ATRN_HUMAN, sp|O75882-2|ATRN_HUMAN, sp|O75882|ATRN_HUMAN	133701.56191999995, 141428.76479999968, 158536.87623999876	0.232	ATRN, ATRN, ATRN	Tax_Id=9606 Isoform 3 of Attractin precursor, Tax_Id=9606 Isoform 2 of Attractin precursor, Attractin	86	28	0.81	44	15619	2+	1390.7	0.995	3.59532	0.9984	K.C'TWLIEGQPNR.I	96743904	11147682
13	1	sp|O75882-3|ATRN_HUMAN, sp|O75882-2|ATRN_HUMAN, sp|O75882|ATRN_HUMAN	133701.56191999995, 141428.76479999968, 158536.87623999876	0.232	ATRN, ATRN, ATRN	Tax_Id=9606 Isoform 3 of Attractin precursor, Tax_Id=9606 Isoform 2 of Attractin precursor, Attractin	86	28	0.81	44	7096	2+	847.442	0.004	4.72009	0.9998	R.YQGNPLR.G
13	1	sp|O75882-3|ATRN_HUMAN, sp|O75882-2|ATRN_HUMAN, sp|O75882|ATRN_HUMAN	133701.56191999995, 141428.76479999968, 158536.87623999876	0.232	ATRN, ATRN, ATRN	Tax_Id=9606 Isoform 3 of Attractin precursor, Tax_Id=9606 Isoform 2 of Attractin precursor, Attractin	86	28	0.81	44	10089	2+	865.441	-0.009	10.3993	0.991	R.LADDLYR.Y
13	1	sp|O75882-3|ATRN_HUMAN, sp|O75882-2|ATRN_HUMAN, sp|O75882|ATRN_HUMAN	133701.56191999995, 141428.76479999968, 158536.87623999876	0.232	ATRN, ATRN, ATRN	Tax_Id=9606 Isoform 3 of Attractin precursor, Tax_Id=9606 Isoform 2 of Attractin precursor, Attractin	86	28	0.81	44	11119	2+	1542.68	1.994	3.88934	1	K.GDEC'QLC'EVENR.Y	6.99316e+06	7.88216e+06
13	1	sp|O75882-3|ATRN_HUMAN, sp|O75882-2|ATRN_HUMAN, sp|O75882|ATRN_HUMAN	133701.56191999995, 141428.76479999968, 158536.87623999876	0.232	ATRN, ATRN, ATRN	Tax_Id=9606 Isoform 3 of Attractin precursor, Tax_Id=9606 Isoform 2 of Attractin precursor, Attractin	86	28	0.81	44	12933	2+	1599.76	0.006	3.75055	1	R.LTGSSGFVTDGPGNYK.Y
13	1	sp|O75882-3|ATRN_HUMAN, sp|O75882-2|ATRN_HUMAN, sp|O75882|ATRN_HUMAN	133701.56191999995, 141428.76479999968, 158536.87623999876	0.232	ATRN, ATRN, ATRN	Tax_Id=9606 Isoform 3 of Attractin precursor, Tax_Id=9606 Isoform 2 of Attractin precursor, Attractin	86	28	0.81	44	13566	2+	1691.73	0.009	5.32001	1	R.SCALDQNCQWEPR.N	8343272	8651526
13	1	sp|O75882-3|ATRN_HUMAN, sp|O75882-2|ATRN_HUMAN, sp|O75882|ATRN_HUMAN	133701.56191999995, 141428.76479999968, 158536.87623999876	0.232	ATRN, ATRN, ATRN	Tax_Id=9606 Isoform 3 of Attractin precursor, Tax_Id=9606 Isoform 2 of Attractin precursor, Attractin	86	28	0.81	44	13651	2+	1697.76	-0.011	6.47911	1	R.SC'ALDQNC'QWEPR.N	8.13909e+06	8444738
13	1	sp|O75882-3|ATRN_HUMAN, sp|O75882-2|ATRN_HUMAN, sp|O75882|ATRN_HUMAN	133701.56191999995, 141428.76479999968, 158536.87623999876	0.232	ATRN, ATRN, ATRN	Tax_Id=9606 Isoform 3 of Attractin precursor, Tax_Id=9606 Isoform 2 of Attractin precursor, Attractin	86	28	0.81	44	15383	2+	1390.7	0.995	3.59532	0.9986	K.C'TWLIEGQPNR.I	34245472	12899101
13	1	sp|O75882-3|ATRN_HUMAN, sp|O75882-2|ATRN_HUMAN, sp|O75882|ATRN_HUMAN	133701.56191999995, 141428.76479999968, 158536.87623999876	0.232	ATRN, ATRN, ATRN	Tax_Id=9606 Isoform 3 of Attractin precursor, Tax_Id=9606 Isoform 2 of Attractin precursor, Attractin	86	28	0.81	44	16765	3+	2883.39	1.015	5.20221	0.9935	K.NTWSILHTQGALVQGGYGHSSVYDHR.T
13	1	sp|O75882-3|ATRN_HUMAN, sp|O75882-2|ATRN_HUMAN, sp|O75882|ATRN_HUMAN	133701.56191999995, 141428.76479999968, 158536.87623999876	0.232	ATRN, ATRN, ATRN	Tax_Id=9606 Isoform 3 of Attractin precursor, Tax_Id=9606 Isoform 2 of Attractin precursor, Attractin	86	28	0.81	44	18358	2+	1901.9	0.009	4.7321	0.8601	R.YYTAINFVATPDEQNR.D
14	1	sp|O94919|ENDD1_HUMAN	55016.6	0.054	ENDOD1	Endonuclease domain-containing 1 protein	2	2			14992	2+	1701.77	1.006	3.52574	0.9913	K.QALNTDYLDSDYQR.G
14	1	sp|O94919|ENDD1_HUMAN	55016.6	0.054	ENDOD1	Endonuclease domain-containing 1 protein	2	2			17584	2+	1584.82	0.007	4.4169	1	K.ILEVVNQIQDEER.M
15	1	sp|O95810|SDPR_HUMAN	47173.2	0.249	SDPR	Serum deprivation-response protein	10	7			5757	2+	971.516	0.006	6.17592	0.9996	K.QPVSGAVEGK.E
15	1	sp|O95810|SDPR_HUMAN	47173.2	0.249	SDPR	Serum deprivation-response protein	10	7			22515	2+	1962.06	0.006	3.05801	0.9994	K.VLIFQEENEIPASVFVK.Q
15	1	sp|O95810|SDPR_HUMAN	47173.2	0.249	SDPR	Serum deprivation-response protein	10	7			5779	2+	971.516	0.003	3.08796	0.9998	K.QPVSGAVEGK.E
15	1	sp|O95810|SDPR_HUMAN	47173.2	0.249	SDPR	Serum deprivation-response protein	10	7			11822	2+	1604.71	1.007	4.36217	1	R.YEGSYALTSEEAER.S
15	1	sp|O95810|SDPR_HUMAN	47173.2	0.249	SDPR	Serum deprivation-response protein	10	7			13189	2+	1777.87	1.001	0.56247	1	R.SDGDPVQPAVLQVHQTS.-
15	1	sp|O95810|SDPR_HUMAN	47173.2	0.249	SDPR	Serum deprivation-response protein	10	7			12235	2+	1604.71	0.006	3.739	1	R.YEGSYALTSEEAER.S
15	1	sp|O95810|SDPR_HUMAN	47173.2	0.249	SDPR	Serum deprivation-response protein	10	7			13713	2+	1777.87	0.006	3.37482	1	R.SDGDPVQPAVLQVHQTS.-
15	1	sp|O95810|SDPR_HUMAN	47173.2	0.249	SDPR	Serum deprivation-response protein	10	7			13717	2+	876.494	0.003	3.42273	0.9333	K.VSPLTFGR.K
15	1	sp|O95810|SDPR_HUMAN	47173.2	0.249	SDPR	Serum deprivation-response protein	10	7			5000	2+	1185.57	0.005	4.21736	0.9987	K.YQASTSNTVSK.L
15	1	sp|O95810|SDPR_HUMAN	47173.2	0.249	SDPR	Serum deprivation-response protein	10	7			15732	3+	3038.47	1.009	2.96201	1	R.QEKPSSPSPMPSSTPSPSLNLGNTEEAIR.D
16	1	sp|P00441|SODC_HUMAN	15935.7	0.325	SOD1	Superoxide dismutase [Cu-Zn]	7	4	1.38	3	8559	2+	1225.62	0.003	2.44775	1	R.HVGDLGNVTADK.D
16	1	sp|P00441|SODC_HUMAN	15935.7	0.325	SOD1	Superoxide dismutase [Cu-Zn]	7	4	1.38	3	21661	3+	2531.25	-0.002	0.790124	0.8719	K.DGVADVSIEDSVISLSGDHC'IIGR.T	727792	1.37441e+06
16	1	sp|P00441|SODC_HUMAN	15935.7	0.325	SOD1	Superoxide dismutase [Cu-Zn]	7	4	1.38	3	8376	2+	1225.62	0.004	3.26366	1	R.HVGDLGNVTADK.D
16	1	sp|P00441|SODC_HUMAN	15935.7	0.325	SOD1	Superoxide dismutase [Cu-Zn]	7	4	1.38	3	17903	2+	1501.76	0.001	0.665883	1	K.GDGPVQGIINFEQK.E
16	1	sp|P00441|SODC_HUMAN	15935.7	0.325	SOD1	Superoxide dismutase [Cu-Zn]	7	4	1.38	3	18061	2+	1501.76	0.003	1.99765	1	K.GDGPVQGIINFEQK.E
16	1	sp|P00441|SODC_HUMAN	15935.7	0.325	SOD1	Superoxide dismutase [Cu-Zn]	7	4	1.38	3	22403	2+	2531.25	0.996	1.58025	1	K.DGVADVSIEDSVISLSGDHC'IIGR.T	1.52608e+06	1.77249e+06
16	1	sp|P00441|SODC_HUMAN	15935.7	0.325	SOD1	Superoxide dismutase [Cu-Zn]	7	4	1.38	3	22444	2+	2528.23	1.003	1.1866	1	K.DGVADVSIEDSVISLSGDHCIIGR.T	1.49415e+06	1.77881e+06
17	1	sp|P00488|F13A_HUMAN	83267.3	0.122	F13A1	Coagulation factor XIII A chain (short name: Coagulation factor XIIIa)	11	7			20031	3+	2602.31	0.012	4.61129	0.9789	R.AVPPNNSNAAEDDLPTVELQGVVPR.G
17	1	sp|P00488|F13A_HUMAN	83267.3	0.122	F13A1	Coagulation factor XIII A chain (short name: Coagulation factor XIIIa)	11	7			20180	3+	2602.31	1.002	0.768548	0.9793	R.AVPPNNSNAAEDDLPTVELQGVVPR.G
17	1	sp|P00488|F13A_HUMAN	83267.3	0.122	F13A1	Coagulation factor XIII A chain (short name: Coagulation factor XIIIa)	11	7			4441	2+	892.456	-0.003	3.36151	0.9995	R.VGSAM"VNAK.D
17	1	sp|P00488|F13A_HUMAN	83267.3	0.122	F13A1	Coagulation factor XIII A chain (short name: Coagulation factor XIIIa)	11	7			8575	3+	1819.93	0.009	4.94525	1	K.KDGTHVVENVDATHIGK.L
17	1	sp|P00488|F13A_HUMAN	83267.3	0.122	F13A1	Coagulation factor XIII A chain (short name: Coagulation factor XIIIa)	11	7			10142	3+	1691.83	0.007	4.13752	0.9917	K.DGTHVVENVDATHIGK.L
17	1	sp|P00488|F13A_HUMAN	83267.3	0.122	F13A1	Coagulation factor XIII A chain (short name: Coagulation factor XIIIa)	11	7			4333	2+	892.456	-0.003	3.36151	0.9197	R.VGSAM"VNAK.D
17	1	sp|P00488|F13A_HUMAN	83267.3	0.122	F13A1	Coagulation factor XIII A chain (short name: Coagulation factor XIIIa)	11	7			8824	3+	1819.93	0.009	4.94525	0.9999	K.KDGTHVVENVDATHIGK.L
17	1	sp|P00488|F13A_HUMAN	83267.3	0.122	F13A1	Coagulation factor XIII A chain (short name: Coagulation factor XIIIa)	11	7			15677	2+	1644.72	0.007	4.25603	1	K.QIGGDGMMDITDTYK.F
17	1	sp|P00488|F13A_HUMAN	83267.3	0.122	F13A1	Coagulation factor XIII A chain (short name: Coagulation factor XIIIa)	11	7			18761	2+	1280.69	0.007	5.4658	1	R.LALETALMYGAK.K
17	1	sp|P00488|F13A_HUMAN	83267.3	0.122	F13A1	Coagulation factor XIII A chain (short name: Coagulation factor XIIIa)	11	7			16557	2+	1644.72	0.008	4.86404	0.9985	K.QIGGDGMMDITDTYK.F
17	1	sp|P00488|F13A_HUMAN	83267.3	0.122	F13A1	Coagulation factor XIII A chain (short name: Coagulation factor XIIIa)	11	7			11839	2+	1179.6	-0.051	43.2348	0.6253	K.LIASMSSDSLR.H
18	1	sp|P00736|C1R_HUMAN	80118.5	0.458	C1R	Complement C1r subcomponent	174	34	1.15	71	9419	2+	847.431	-0.03	35.4011	0.9233	R.SYPPDLR.C
18	1	sp|P00736|C1R_HUMAN	80118.5	0.458	C1R	Complement C1r subcomponent	174	34	1.15	71	14428	2+	1542.77	0.004	2.59273	0.9999	R.FCGQLGSPLGNPPGK.K	413492	0
18	1	sp|P00736|C1R_HUMAN	80118.5	0.458	C1R	Complement C1r subcomponent	174	34	1.15	71	16461	2+	1873.88	0	0	1	R.ESEQGVYTC'TAQGIWK.N	188377	1888248
18	1	sp|P00736|C1R_HUMAN	80118.5	0.458	C1R	Complement C1r subcomponent	174	34	1.15	71	7576	2+	815.437	0.004	4.90535	0.9997	R.GGGALLGDR.W
18	1	sp|P00736|C1R_HUMAN	80118.5	0.458	C1R	Complement C1r subcomponent	174	34	1.15	71	7942	2+	1294.6	0.007	5.40708	1	R.YTTTM"GVNTYK.A
18	1	sp|P00736|C1R_HUMAN	80118.5	0.458	C1R	Complement C1r subcomponent	174	34	1.15	71	10460	2+	835.399	0.004	4.78813	0.999	R.GYGFYTK.V
18	1	sp|P00736|C1R_HUMAN	80118.5	0.458	C1R	Complement C1r subcomponent	174	34	1.15	71	12374	2+	1583.73	0.002	1.26284	1	K.QDAC'QGDSGGVFAVR.D	28770256	21337768
18	1	sp|P00736|C1R_HUMAN	80118.5	0.458	C1R	Complement C1r subcomponent	174	34	1.15	71	12542	2+	1583.73	1.002	1.26284	1	K.QDAC'QGDSGGVFAVR.D	27583768	20419568
18	1	sp|P00736|C1R_HUMAN	80118.5	0.458	C1R	Complement C1r subcomponent	174	34	1.15	71	12705	2+	1580.71	1.021	13.2852	0.9999	K.QDACQGDSGGVFAVR.D	28272320	7.88794e+06
18	1	sp|P00736|C1R_HUMAN	80118.5	0.458	C1R	Complement C1r subcomponent	174	34	1.15	71	12739	2+	1583.73	1.002	1.26284	1	K.QDAC'QGDSGGVFAVR.D	45163836	6536052
18	1	sp|P00736|C1R_HUMAN	80118.5	0.458	C1R	Complement C1r subcomponent	174	34	1.15	71	14291	2+	1545.79	0.887	73.1017	0.9377	R.FC'GQLGSPLGNPPGK.K
18	1	sp|P00736|C1R_HUMAN	80118.5	0.458	C1R	Complement C1r subcomponent	174	34	1.15	71	14351	2+	1542.77	-0.001	0.648183	1	R.FCGQLGSPLGNPPGK.K	31468212	27984526
18	1	sp|P00736|C1R_HUMAN	80118.5	0.458	C1R	Complement C1r subcomponent	174	34	1.15	71	15541	2+	1566.7	-0.003	1.91485	1	K.Q^DAC'QGDSGGVFAVR.D	641876	2.07593e+06
18	1	sp|P00736|C1R_HUMAN	80118.5	0.458	C1R	Complement C1r subcomponent	174	34	1.15	71	15753	2+	1566.7	1.049	31.2759	0.9752	K.Q^DAC'QGDSGGVFAVR.D
18	1	sp|P00736|C1R_HUMAN	80118.5	0.458	C1R	Complement C1r subcomponent	174	34	1.15	71	16251	2+	1873.88	-2	0	0.9959	R.ESEQGVYTC'TAQGIWK.N	4.88563e+06	6.55057e+06
18	1	sp|P00736|C1R_HUMAN	80118.5	0.458	C1R	Complement C1r subcomponent	174	34	1.15	71	17167	3+	1413.79	0.006	4.24392	0.6391	R.WILTAAHTLYPK.E
18	1	sp|P00736|C1R_HUMAN	80118.5	0.458	C1R	Complement C1r subcomponent	174	34	1.15	71	17214	2+	1413.79	0.007	4.95123	0.995	R.WILTAAHTLYPK.E
18	1	sp|P00736|C1R_HUMAN	80118.5	0.458	C1R	Complement C1r subcomponent	174	34	1.15	71	17810	2+	1681.85	0.008	4.75667	1	R.LPVANPQACENWLR.G	83434352	34315244
18	1	sp|P00736|C1R_HUMAN	80118.5	0.458	C1R	Complement C1r subcomponent	174	34	1.15	71	17820	2+	1684.87	0.006	3.56111	1	R.LPVANPQAC'ENWLR.G	81726416	33649756
18	1	sp|P00736|C1R_HUMAN	80118.5	0.458	C1R	Complement C1r subcomponent	174	34	1.15	71	20807	2+	1149.63	0.005	4.34922	0.9958	K.VLNYVDWIK.K
18	1	sp|P00736|C1R_HUMAN	80118.5	0.458	C1R	Complement C1r subcomponent	174	34	1.15	71	23613	3+	1803.87	0.007	3.88054	0.9788	K.MGNFPWQVFTNIHGR.G
18	1	sp|P00736|C1R_HUMAN	80118.5	0.458	C1R	Complement C1r subcomponent	174	34	1.15	71	23845	3+	2882.34	0.011	3.81634	1	K.QRPPDLDTSSNAVDLLFFTDESGDSR.G
18	1	sp|P00736|C1R_HUMAN	80118.5	0.458	C1R	Complement C1r subcomponent	174	34	1.15	71	23846	3+	1803.87	0.007	3.88054	0.9626	K.MGNFPWQVFTNIHGR.G
18	1	sp|P00736|C1R_HUMAN	80118.5	0.458	C1R	Complement C1r subcomponent	174	34	1.15	71	24010	3+	2882.34	0.009	3.12246	1	K.QRPPDLDTSSNAVDLLFFTDESGDSR.G
18	1	sp|P00736|C1R_HUMAN	80118.5	0.458	C1R	Complement C1r subcomponent	174	34	1.15	71	24477	3+	3159.48	0.004	1.26603	0.9998	K.Q^GYQLIEGNQVLHSFTAVC'QDDGTWHR.A	820454	918033
18	1	sp|P00736|C1R_HUMAN	80118.5	0.458	C1R	Complement C1r subcomponent	174	34	1.15	71	25821	3+	2254.15	1.005	2.21813	0.9911	K.TLDEFTIIQNLQPQYQFR.D
18	1	sp|P00736|C1R_HUMAN	80118.5	0.458	C1R	Complement C1r subcomponent	174	34	1.15	71	25946	2+	2254.15	0.017	7.54165	1	K.TLDEFTIIQNLQPQYQFR.D
18	1	sp|P00736|C1R_HUMAN	80118.5	0.458	C1R	Complement C1r subcomponent	174	34	1.15	71	7778	2+	815.437	0.005	6.13168	0.9988	R.GGGALLGDR.W
18	1	sp|P00736|C1R_HUMAN	80118.5	0.458	C1R	Complement C1r subcomponent	174	34	1.15	71	8025	2+	1294.6	0.003	2.31732	1	R.YTTTM"GVNTYK.A
18	1	sp|P00736|C1R_HUMAN	80118.5	0.458	C1R	Complement C1r subcomponent	174	34	1.15	71	10623	2+	835.399	0.003	3.5911	0.994	R.GYGFYTK.V
18	1	sp|P00736|C1R_HUMAN	80118.5	0.458	C1R	Complement C1r subcomponent	174	34	1.15	71	12366	2+	1580.71	0.008	5.06101	1	K.QDACQGDSGGVFAVR.D	14557228	11507439
18	1	sp|P00736|C1R_HUMAN	80118.5	0.458	C1R	Complement C1r subcomponent	174	34	1.15	71	12367	2+	1583.73	0.002	1.26284	1	K.QDAC'QGDSGGVFAVR.D	14557228	11507439
18	1	sp|P00736|C1R_HUMAN	80118.5	0.458	C1R	Complement C1r subcomponent	174	34	1.15	71	12615	2+	1580.71	0.004	2.5305	0.9999	K.QDACQGDSGGVFAVR.D	7.01846e+06	5110431
18	1	sp|P00736|C1R_HUMAN	80118.5	0.458	C1R	Complement C1r subcomponent	174	34	1.15	71	14353	2+	1545.79	-0.003	1.94075	1	R.FC'GQLGSPLGNPPGK.K	28974018	23387056
18	1	sp|P00736|C1R_HUMAN	80118.5	0.458	C1R	Complement C1r subcomponent	174	34	1.15	71	14444	2+	1542.77	-0.001	0.648183	0.997	R.FCGQLGSPLGNPPGK.K	27667498	21897834
18	1	sp|P00736|C1R_HUMAN	80118.5	0.458	C1R	Complement C1r subcomponent	174	34	1.15	71	15522	2+	1566.7	-0.002	1.27656	1	K.Q^DAC'QGDSGGVFAVR.D	1.80133e+06	5.59235e+06
18	1	sp|P00736|C1R_HUMAN	80118.5	0.458	C1R	Complement C1r subcomponent	174	34	1.15	71	16160	2+	1873.88	-0.01	5.33651	1	R.ESEQGVYTC'TAQGIWK.N	5.09916e+06	6.50153e+06
18	1	sp|P00736|C1R_HUMAN	80118.5	0.458	C1R	Complement C1r subcomponent	174	34	1.15	71	17166	2+	1413.79	-0.038	26.8781	0.987	R.WILTAAHTLYPK.E
18	1	sp|P00736|C1R_HUMAN	80118.5	0.458	C1R	Complement C1r subcomponent	174	34	1.15	71	20819	2+	1149.63	0.004	3.47938	0.9986	K.VLNYVDWIK.K
18	1	sp|P00736|C1R_HUMAN	80118.5	0.458	C1R	Complement C1r subcomponent	174	34	1.15	71	23537	3+	1803.87	0.008	4.4349	1	K.MGNFPWQVFTNIHGR.G
18	1	sp|P00736|C1R_HUMAN	80118.5	0.458	C1R	Complement C1r subcomponent	174	34	1.15	71	23745	3+	2882.34	1.015	5.2041	0.9977	K.QRPPDLDTSSNAVDLLFFTDESGDSR.G
18	1	sp|P00736|C1R_HUMAN	80118.5	0.458	C1R	Complement C1r subcomponent	174	34	1.15	71	23912	3+	2882.34	0.007	2.42858	1	K.QRPPDLDTSSNAVDLLFFTDESGDSR.G
18	1	sp|P00736|C1R_HUMAN	80118.5	0.458	C1R	Complement C1r subcomponent	174	34	1.15	71	24087	3+	2882.34	1.013	4.51022	0.9992	K.QRPPDLDTSSNAVDLLFFTDESGDSR.G
18	1	sp|P00736|C1R_HUMAN	80118.5	0.458	C1R	Complement C1r subcomponent	174	34	1.15	71	25653	2+	2254.15	0.01	4.43626	0.9576	K.TLDEFTIIQNLQPQYQFR.D
18	1	sp|P00736|C1R_HUMAN	80118.5	0.458	C1R	Complement C1r subcomponent	174	34	1.15	71	25787	2+	2501.18	-0.994	2.39887	0.9708	K.LVFQQFDLEPSEGC'FYDYVK.I	13441319	25398742
18	1	sp|P00736|C1R_HUMAN	80118.5	0.458	C1R	Complement C1r subcomponent	174	34	1.15	71	25810	2+	2254.15	0.01	4.43626	1	K.TLDEFTIIQNLQPQYQFR.D
18	1	sp|P00736|C1R_HUMAN	80118.5	0.458	C1R	Complement C1r subcomponent	174	34	1.15	71	8152	2+	815.437	0.004	4.90535	0.9998	R.GGGALLGDR.W
18	1	sp|P00736|C1R_HUMAN	80118.5	0.458	C1R	Complement C1r subcomponent	174	34	1.15	71	8279	2+	1294.6	0.006	4.63464	0.9977	R.YTTTM"GVNTYK.A
18	1	sp|P00736|C1R_HUMAN	80118.5	0.458	C1R	Complement C1r subcomponent	174	34	1.15	71	10768	2+	835.399	-0.006	7.1822	0.9986	R.GYGFYTK.V
18	1	sp|P00736|C1R_HUMAN	80118.5	0.458	C1R	Complement C1r subcomponent	174	34	1.15	71	11650	2+	1580.73	0.092	58.201	0.992	R.IQYYC'HEPYYK.M
18	1	sp|P00736|C1R_HUMAN	80118.5	0.458	C1R	Complement C1r subcomponent	174	34	1.15	71	12328	2+	1583.73	0.002	1.26284	1	K.QDAC'QGDSGGVFAVR.D	6667841	4.78329e+06
18	1	sp|P00736|C1R_HUMAN	80118.5	0.458	C1R	Complement C1r subcomponent	174	34	1.15	71	12360	2+	1580.71	0.006	3.79576	1	K.QDACQGDSGGVFAVR.D	10786133	5112298
18	1	sp|P00736|C1R_HUMAN	80118.5	0.458	C1R	Complement C1r subcomponent	174	34	1.15	71	12513	2+	1580.71	0.006	3.79576	0.9953	K.QDACQGDSGGVFAVR.D	33348754	2.43999e+06
18	1	sp|P00736|C1R_HUMAN	80118.5	0.458	C1R	Complement C1r subcomponent	174	34	1.15	71	12541	2+	1583.73	0.002	1.26284	0.9787	K.QDAC'QGDSGGVFAVR.D	33566284	1.56763e+06
18	1	sp|P00736|C1R_HUMAN	80118.5	0.458	C1R	Complement C1r subcomponent	174	34	1.15	71	14157	2+	1545.79	0.001	0.646917	1	R.FC'GQLGSPLGNPPGK.K	8056571	11204835
18	1	sp|P00736|C1R_HUMAN	80118.5	0.458	C1R	Complement C1r subcomponent	174	34	1.15	71	14888	2+	1566.7	1.109	69.5728	0.9601	K.Q^DAC'QGDSGGVFAVR.D
18	1	sp|P00736|C1R_HUMAN	80118.5	0.458	C1R	Complement C1r subcomponent	174	34	1.15	71	15773	2+	1873.88	0.003	1.60095	0.9988	R.ESEQGVYTC'TAQGIWK.N	3359695	5.40486e+06
18	1	sp|P00736|C1R_HUMAN	80118.5	0.458	C1R	Complement C1r subcomponent	174	34	1.15	71	15801	2+	1870.86	1.009	4.81061	0.9999	R.ESEQGVYTCTAQGIWK.N	3359695	5.27861e+06
18	1	sp|P00736|C1R_HUMAN	80118.5	0.458	C1R	Complement C1r subcomponent	174	34	1.15	71	17028	2+	1413.79	0.008	5.65855	0.9964	R.WILTAAHTLYPK.E
18	1	sp|P00736|C1R_HUMAN	80118.5	0.458	C1R	Complement C1r subcomponent	174	34	1.15	71	20078	2+	1149.63	0.005	4.34922	0.9991	K.VLNYVDWIK.K
18	1	sp|P00736|C1R_HUMAN	80118.5	0.458	C1R	Complement C1r subcomponent	174	34	1.15	71	21622	3+	1819.87	0.011	6.04439	1	K.M"GNFPWQVFTNIHGR.G
18	1	sp|P00736|C1R_HUMAN	80118.5	0.458	C1R	Complement C1r subcomponent	174	34	1.15	71	22660	3+	1803.88	1.011	6.09798	0.9829	K.MGNFPWQVFTNIHGR.G
18	1	sp|P00736|C1R_HUMAN	80118.5	0.458	C1R	Complement C1r subcomponent	174	34	1.15	71	22779	3+	2882.34	0.018	6.24492	1	K.QRPPDLDTSSNAVDLLFFTDESGDSR.G
18	1	sp|P00736|C1R_HUMAN	80118.5	0.458	C1R	Complement C1r subcomponent	174	34	1.15	71	22937	3+	2882.34	0.013	4.51022	1	K.QRPPDLDTSSNAVDLLFFTDESGDSR.G
18	1	sp|P00736|C1R_HUMAN	80118.5	0.458	C1R	Complement C1r subcomponent	174	34	1.15	71	23101	3+	2882.34	0.006	2.08164	1	K.QRPPDLDTSSNAVDLLFFTDESGDSR.G
18	1	sp|P00736|C1R_HUMAN	80118.5	0.458	C1R	Complement C1r subcomponent	174	34	1.15	71	24346	2+	2254.15	0.018	7.98527	1	K.TLDEFTIIQNLQPQYQFR.D
18	1	sp|P00736|C1R_HUMAN	80118.5	0.458	C1R	Complement C1r subcomponent	174	34	1.15	71	24418	2+	2501.18	0.995	1.99906	0.9896	K.LVFQQFDLEPSEGC'FYDYVK.I	6.67785e+06	11681584
18	1	sp|P00736|C1R_HUMAN	80118.5	0.458	C1R	Complement C1r subcomponent	174	34	1.15	71	12078	2+	1580.71	-0.944	35.4271	1	K.QDACQGDSGGVFAVR.D
18	1	sp|P00736|C1R_HUMAN	80118.5	0.458	C1R	Complement C1r subcomponent	174	34	1.15	71	12096	2+	1583.73	1.002	1.26284	1	K.QDAC'QGDSGGVFAVR.D	2.85395e+06	800010
18	1	sp|P00736|C1R_HUMAN	80118.5	0.458	C1R	Complement C1r subcomponent	174	34	1.15	71	12484	2+	1034.51	-0.012	11.5998	0.9684	R.DYFIATC'K.Q	127133	152792
18	1	sp|P00736|C1R_HUMAN	80118.5	0.458	C1R	Complement C1r subcomponent	174	34	1.15	71	14010	2+	1566.7	-0.001	0.638282	1	K.Q^DAC'QGDSGGVFAVR.D	176977	605312
18	1	sp|P00736|C1R_HUMAN	80118.5	0.458	C1R	Complement C1r subcomponent	174	34	1.15	71	14928	2+	1873.88	0.01	5.33651	0.9999	R.ESEQGVYTC'TAQGIWK.N	866922	1.08606e+06
18	1	sp|P00736|C1R_HUMAN	80118.5	0.458	C1R	Complement C1r subcomponent	174	34	1.15	71	14959	2+	1870.86	0.009	4.81061	1	R.ESEQGVYTCTAQGIWK.N	866922	1.06142e+06
18	1	sp|P00736|C1R_HUMAN	80118.5	0.458	C1R	Complement C1r subcomponent	174	34	1.15	71	16197	2+	1684.87	0.006	3.56111	0.9839	R.LPVANPQAC'ENWLR.G	1.12506e+06	529618
18	1	sp|P00736|C1R_HUMAN	80118.5	0.458	C1R	Complement C1r subcomponent	174	34	1.15	71	18564	2+	1149.63	0.006	5.21907	0.9989	K.VLNYVDWIK.K
18	1	sp|P00736|C1R_HUMAN	80118.5	0.458	C1R	Complement C1r subcomponent	174	34	1.15	71	20637	3+	2882.34	0.015	5.2041	0.9986	K.QRPPDLDTSSNAVDLLFFTDESGDSR.G
18	1	sp|P00736|C1R_HUMAN	80118.5	0.458	C1R	Complement C1r subcomponent	174	34	1.15	71	20772	3+	2882.34	0.013	4.51022	1	K.QRPPDLDTSSNAVDLLFFTDESGDSR.G
18	1	sp|P00736|C1R_HUMAN	80118.5	0.458	C1R	Complement C1r subcomponent	174	34	1.15	71	20913	3+	2882.34	1.026	9.02044	1	K.QRPPDLDTSSNAVDLLFFTDESGDSR.G
18	1	sp|P00736|C1R_HUMAN	80118.5	0.458	C1R	Complement C1r subcomponent	174	34	1.15	71	22016	2+	2254.15	0.009	3.99264	0.8561	K.TLDEFTIIQNLQPQYQFR.D
18	1	sp|P00736|C1R_HUMAN	80118.5	0.458	C1R	Complement C1r subcomponent	174	34	1.15	71	22035	3+	2254.15	0.013	5.76714	0.9937	K.TLDEFTIIQNLQPQYQFR.D
18	1	sp|P00736|C1R_HUMAN	80118.5	0.458	C1R	Complement C1r subcomponent	174	34	1.15	71	8602	2+	815.437	0.003	3.67901	0.9989	R.GGGALLGDR.W
18	1	sp|P00736|C1R_HUMAN	80118.5	0.458	C1R	Complement C1r subcomponent	174	34	1.15	71	15701	2+	1873.88	0.003	1.60095	1	R.ESEQGVYTC'TAQGIWK.N	140367	1.10886e+06
18	1	sp|P00736|C1R_HUMAN	80118.5	0.458	C1R	Complement C1r subcomponent	174	34	1.15	71	15852	2+	1873.88	-0.002	1.0673	1	R.ESEQGVYTC'TAQGIWK.N	58669.7	935865
18	1	sp|P00736|C1R_HUMAN	80118.5	0.458	C1R	Complement C1r subcomponent	174	34	1.15	71	19729	2+	1149.63	0.004	3.47938	0.9987	K.VLNYVDWIK.K
18	1	sp|P00736|C1R_HUMAN	80118.5	0.458	C1R	Complement C1r subcomponent	174	34	1.15	71	23659	2+	2501.18	-0.005	1.99906	0.7863	K.LVFQQFDLEPSEGC'FYDYVK.I	2.44808e+06	597351
18	1	sp|P00736|C1R_HUMAN	80118.5	0.458	C1R	Complement C1r subcomponent	174	34	1.15	71	23709	3+	2865.32	0.013	4.53702	1	K.Q^RPPDLDTSSNAVDLLFFTDESGDSR.G
18	1	sp|P00736|C1R_HUMAN	80118.5	0.458	C1R	Complement C1r subcomponent	174	34	1.15	71	23750	2+	2865.32	1.029	10.121	0.9998	K.Q^RPPDLDTSSNAVDLLFFTDESGDSR.G
18	1	sp|P00736|C1R_HUMAN	80118.5	0.458	C1R	Complement C1r subcomponent	174	34	1.15	71	23851	3+	2865.32	0.012	4.18802	1	K.Q^RPPDLDTSSNAVDLLFFTDESGDSR.G
18	1	sp|P00736|C1R_HUMAN	80118.5	0.458	C1R	Complement C1r subcomponent	174	34	1.15	71	4438	2+	806.463	0.01	12.3998	0.9978	K.LGNHPIR.R
18	1	sp|P00736|C1R_HUMAN	80118.5	0.458	C1R	Complement C1r subcomponent	174	34	1.15	71	8487	2+	815.437	0.002	2.45267	0.9998	R.GGGALLGDR.W
18	1	sp|P00736|C1R_HUMAN	80118.5	0.458	C1R	Complement C1r subcomponent	174	34	1.15	71	8629	2+	815.437	0.003	3.67901	0.9998	R.GGGALLGDR.W
18	1	sp|P00736|C1R_HUMAN	80118.5	0.458	C1R	Complement C1r subcomponent	174	34	1.15	71	8771	2+	815.437	0.003	3.67901	0.9998	R.GGGALLGDR.W
18	1	sp|P00736|C1R_HUMAN	80118.5	0.458	C1R	Complement C1r subcomponent	174	34	1.15	71	8912	2+	815.437	0.003	3.67901	0.9967	R.GGGALLGDR.W
18	1	sp|P00736|C1R_HUMAN	80118.5	0.458	C1R	Complement C1r subcomponent	174	34	1.15	71	17138	2+	1413.79	0.006	4.24392	0.9982	R.WILTAAHTLYPK.E
18	1	sp|P00736|C1R_HUMAN	80118.5	0.458	C1R	Complement C1r subcomponent	174	34	1.15	71	22148	3+	2882.34	0.009	3.12246	1	K.QRPPDLDTSSNAVDLLFFTDESGDSR.G
18	1	sp|P00736|C1R_HUMAN	80118.5	0.458	C1R	Complement C1r subcomponent	174	34	1.15	71	22289	3+	2882.34	0.932	23.5919	0.9825	K.QRPPDLDTSSNAVDLLFFTDESGDSR.G
18	1	sp|P00736|C1R_HUMAN	80118.5	0.458	C1R	Complement C1r subcomponent	174	34	1.15	71	8358	2+	815.437	0.002	2.45267	0.9989	R.GGGALLGDR.W
18	1	sp|P00736|C1R_HUMAN	80118.5	0.458	C1R	Complement C1r subcomponent	174	34	1.15	71	10860	2+	1278.6	0.003	2.34631	0.9997	R.YTTTMGVNTYK.A
18	1	sp|P00736|C1R_HUMAN	80118.5	0.458	C1R	Complement C1r subcomponent	174	34	1.15	71	12035	2+	1580.73	0.996	2.53048	0.9976	R.IQYYC'HEPYYK.M	131510	521510
18	1	sp|P00736|C1R_HUMAN	80118.5	0.458	C1R	Complement C1r subcomponent	174	34	1.15	71	22953	3+	2882.34	0.018	6.24492	0.9995	K.QRPPDLDTSSNAVDLLFFTDESGDSR.G
18	1	sp|P00736|C1R_HUMAN	80118.5	0.458	C1R	Complement C1r subcomponent	174	34	1.15	71	24062	3+	2882.34	0.022	7.63268	1	K.QRPPDLDTSSNAVDLLFFTDESGDSR.G
18	1	sp|P00736|C1R_HUMAN	80118.5	0.458	C1R	Complement C1r subcomponent	174	34	1.15	71	6941	2+	815.437	0.002	2.45267	0.9995	R.GGGALLGDR.W
18	1	sp|P00736|C1R_HUMAN	80118.5	0.458	C1R	Complement C1r subcomponent	174	34	1.15	71	7600	2+	1294.6	-0.006	4.63464	1	R.YTTTM"GVNTYK.A
18	1	sp|P00736|C1R_HUMAN	80118.5	0.458	C1R	Complement C1r subcomponent	174	34	1.15	71	10161	2+	1278.6	0.001	0.782103	1	R.YTTTMGVNTYK.A
18	1	sp|P00736|C1R_HUMAN	80118.5	0.458	C1R	Complement C1r subcomponent	174	34	1.15	71	10308	2+	1278.6	0.003	2.34631	0.9949	R.YTTTMGVNTYK.A
18	1	sp|P00736|C1R_HUMAN	80118.5	0.458	C1R	Complement C1r subcomponent	174	34	1.15	71	10873	2+	1580.73	-0.005	3.1631	1	R.IQYYC'HEPYYK.M	2.43785e+06	3.22003e+06
18	1	sp|P00736|C1R_HUMAN	80118.5	0.458	C1R	Complement C1r subcomponent	174	34	1.15	71	13375	2+	1542.77	1.02	12.9637	1	R.FCGQLGSPLGNPPGK.K	17622444	31413996
18	1	sp|P00736|C1R_HUMAN	80118.5	0.458	C1R	Complement C1r subcomponent	174	34	1.15	71	13395	2+	1545.79	-0.006	3.8815	1	R.FC'GQLGSPLGNPPGK.K	17622444	31413996
18	1	sp|P00736|C1R_HUMAN	80118.5	0.458	C1R	Complement C1r subcomponent	174	34	1.15	71	15428	2+	1873.88	-0.001	0.533651	0.999	R.ESEQGVYTC'TAQGIWK.N	2979183	4.31434e+06
18	1	sp|P00736|C1R_HUMAN	80118.5	0.458	C1R	Complement C1r subcomponent	174	34	1.15	71	20287	3+	3307.56	-0.018	5.44208	0.9894	K.FLEPFDIDDHQQVHC'PYDQLQIYANGK.N	3212149	6063003
18	1	sp|P00736|C1R_HUMAN	80118.5	0.458	C1R	Complement C1r subcomponent	174	34	1.15	71	22342	3+	2882.34	0.008	2.77552	1	K.QRPPDLDTSSNAVDLLFFTDESGDSR.G
18	1	sp|P00736|C1R_HUMAN	80118.5	0.458	C1R	Complement C1r subcomponent	174	34	1.15	71	22755	3+	2882.34	1.021	7.28574	0.9869	K.QRPPDLDTSSNAVDLLFFTDESGDSR.G
18	1	sp|P00736|C1R_HUMAN	80118.5	0.458	C1R	Complement C1r subcomponent	174	34	1.15	71	22866	3+	3159.48	-1.008	2.53206	0.7998	K.Q^GYQLIEGNQVLHSFTAVC'QDDGTWHR.A	11160132	3.94449e+06
18	1	sp|P00736|C1R_HUMAN	80118.5	0.458	C1R	Complement C1r subcomponent	174	34	1.15	71	24132	2+	2254.15	0.006	2.66176	0.9994	K.TLDEFTIIQNLQPQYQFR.D
18	1	sp|P00736|C1R_HUMAN	80118.5	0.458	C1R	Complement C1r subcomponent	174	34	1.15	71	24234	2+	2501.18	0.011	4.39793	1	K.LVFQQFDLEPSEGC'FYDYVK.I	21990802	40272072
18	1	sp|P00736|C1R_HUMAN	80118.5	0.458	C1R	Complement C1r subcomponent	174	34	1.15	71	24253	3+	2254.15	0.006	2.66176	1	K.TLDEFTIIQNLQPQYQFR.D
18	1	sp|P00736|C1R_HUMAN	80118.5	0.458	C1R	Complement C1r subcomponent	174	34	1.15	71	24423	2+	2501.18	0.003	1.19944	0.9924	K.LVFQQFDLEPSEGC'FYDYVK.I	7035796	12021226
18	1	sp|P00736|C1R_HUMAN	80118.5	0.458	C1R	Complement C1r subcomponent	174	34	1.15	71	7682	2+	1294.6	0.004	3.08976	1	R.YTTTM"GVNTYK.A
18	1	sp|P00736|C1R_HUMAN	80118.5	0.458	C1R	Complement C1r subcomponent	174	34	1.15	71	10331	2+	1278.6	0.003	2.34631	1	R.YTTTMGVNTYK.A
18	1	sp|P00736|C1R_HUMAN	80118.5	0.458	C1R	Complement C1r subcomponent	174	34	1.15	71	11112	2+	1580.73	-0.007	4.42834	0.9999	R.IQYYC'HEPYYK.M	5562881	8578873
18	1	sp|P00736|C1R_HUMAN	80118.5	0.458	C1R	Complement C1r subcomponent	174	34	1.15	71	12252	2+	1583.73	-0.029	18.3112	0.9633	K.QDAC'QGDSGGVFAVR.D	0	256441
18	1	sp|P00736|C1R_HUMAN	80118.5	0.458	C1R	Complement C1r subcomponent	174	34	1.15	71	17621	2+	1684.87	-0.014	8.30926	0.9922	R.LPVANPQAC'ENWLR.G	33012242	26217058
18	1	sp|P00736|C1R_HUMAN	80118.5	0.458	C1R	Complement C1r subcomponent	174	34	1.15	71	20507	2+	1149.63	0.004	3.47938	0.9997	K.VLNYVDWIK.K
18	1	sp|P00736|C1R_HUMAN	80118.5	0.458	C1R	Complement C1r subcomponent	174	34	1.15	71	22914	3+	1803.87	0.004	2.21745	0.8318	K.MGNFPWQVFTNIHGR.G
18	1	sp|P00736|C1R_HUMAN	80118.5	0.458	C1R	Complement C1r subcomponent	174	34	1.15	71	23873	3+	2882.34	0.001	0.34694	1	K.QRPPDLDTSSNAVDLLFFTDESGDSR.G
18	1	sp|P00736|C1R_HUMAN	80118.5	0.458	C1R	Complement C1r subcomponent	174	34	1.15	71	24186	3+	3156.46	0.02	6.33621	0.9779	K.Q^GYQLIEGNQVLHSFTAVCQDDGTWHR.A	4054984	6156294
18	1	sp|P00736|C1R_HUMAN	80118.5	0.458	C1R	Complement C1r subcomponent	174	34	1.15	71	25837	3+	2254.15	1.005	2.21813	0.9428	K.TLDEFTIIQNLQPQYQFR.D
18	1	sp|P00736|C1R_HUMAN	80118.5	0.458	C1R	Complement C1r subcomponent	174	34	1.15	71	25867	2+	2254.15	1.003	1.33088	1	K.TLDEFTIIQNLQPQYQFR.D
18	1	sp|P00736|C1R_HUMAN	80118.5	0.458	C1R	Complement C1r subcomponent	174	34	1.15	71	26066	2+	2254.15	1.004	1.7745	1	K.TLDEFTIIQNLQPQYQFR.D
18	1	sp|P00736|C1R_HUMAN	80118.5	0.458	C1R	Complement C1r subcomponent	174	34	1.15	71	26309	2+	2501.18	1.996	1.59925	0.776	K.LVFQQFDLEPSEGC'FYDYVK.I	10092438	16075428
18	1	sp|P00736|C1R_HUMAN	80118.5	0.458	C1R	Complement C1r subcomponent	174	34	1.15	71	4630	2+	806.463	0.01	12.3998	0.9949	K.LGNHPIR.R
18	1	sp|P00736|C1R_HUMAN	80118.5	0.458	C1R	Complement C1r subcomponent	174	34	1.15	71	8369	2+	1294.6	0.003	2.31732	1	R.YTTTM"GVNTYK.A
18	1	sp|P00736|C1R_HUMAN	80118.5	0.458	C1R	Complement C1r subcomponent	174	34	1.15	71	11003	2+	835.399	0.003	3.5911	0.9996	R.GYGFYTK.V
18	1	sp|P00736|C1R_HUMAN	80118.5	0.458	C1R	Complement C1r subcomponent	174	34	1.15	71	12604	3+	1673.89	-0.002	1.19482	0.9982	R.FC'GQLGSPLGNPPGKK.E	2616778	4144171
18	1	sp|P00736|C1R_HUMAN	80118.5	0.458	C1R	Complement C1r subcomponent	174	34	1.15	71	12705	2+	1580.71	1.001	0.632626	1	K.QDACQGDSGGVFAVR.D	9943098	14875517
18	1	sp|P00736|C1R_HUMAN	80118.5	0.458	C1R	Complement C1r subcomponent	174	34	1.15	71	12844	2+	1583.73	1.002	1.26284	1	K.QDAC'QGDSGGVFAVR.D	13665571	13609915
18	1	sp|P00736|C1R_HUMAN	80118.5	0.458	C1R	Complement C1r subcomponent	174	34	1.15	71	12866	2+	1580.71	1.001	0.632626	1	K.QDACQGDSGGVFAVR.D	16394187	11721671
18	1	sp|P00736|C1R_HUMAN	80118.5	0.458	C1R	Complement C1r subcomponent	174	34	1.15	71	13344	2+	1034.51	-0.005	4.83323	0.9916	R.DYFIATC'K.Q	6.17815e+06	8570433
18	1	sp|P00736|C1R_HUMAN	80118.5	0.458	C1R	Complement C1r subcomponent	174	34	1.15	71	14748	2+	1545.79	0.881	76.9832	1	R.FC'GQLGSPLGNPPGK.K
18	1	sp|P00736|C1R_HUMAN	80118.5	0.458	C1R	Complement C1r subcomponent	174	34	1.15	71	16640	2+	1870.86	1.009	4.81061	1	R.ESEQGVYTCTAQGIWK.N	10289533	16966948
18	1	sp|P00736|C1R_HUMAN	80118.5	0.458	C1R	Complement C1r subcomponent	174	34	1.15	71	16681	2+	1873.88	0.99	5.33651	1	R.ESEQGVYTC'TAQGIWK.N	10289533	16966948
18	1	sp|P00736|C1R_HUMAN	80118.5	0.458	C1R	Complement C1r subcomponent	174	34	1.15	71	16854	2+	1873.88	-0.007	3.73556	0.9996	R.ESEQGVYTC'TAQGIWK.N	57130.4	595679
18	1	sp|P00736|C1R_HUMAN	80118.5	0.458	C1R	Complement C1r subcomponent	174	34	1.15	71	17851	3+	1413.79	0.005	3.5366	0.7106	R.WILTAAHTLYPK.E
18	1	sp|P00736|C1R_HUMAN	80118.5	0.458	C1R	Complement C1r subcomponent	174	34	1.15	71	18318	2+	1684.87	-0.006	3.56111	0.9973	R.LPVANPQAC'ENWLR.G	43715896	54817500
18	1	sp|P00736|C1R_HUMAN	80118.5	0.458	C1R	Complement C1r subcomponent	174	34	1.15	71	18398	2+	1681.85	1.005	2.97292	1	R.LPVANPQACENWLR.G	42729048	53878568
18	1	sp|P00736|C1R_HUMAN	80118.5	0.458	C1R	Complement C1r subcomponent	174	34	1.15	71	19761	3+	1985.91	-0.006	3.02128	0.8929	R.MDVFSQNMFC'AGHPSLK.Q	3.65327e+06	6387341
18	1	sp|P00736|C1R_HUMAN	80118.5	0.458	C1R	Complement C1r subcomponent	174	34	1.15	71	21238	2+	1149.63	0.002	1.73969	0.9974	K.VLNYVDWIK.K
18	1	sp|P00736|C1R_HUMAN	80118.5	0.458	C1R	Complement C1r subcomponent	174	34	1.15	71	21481	2+	1149.63	0.004	3.47938	0.9987	K.VLNYVDWIK.K
18	1	sp|P00736|C1R_HUMAN	80118.5	0.458	C1R	Complement C1r subcomponent	174	34	1.15	71	22008	3+	3176.51	1	0	1	K.QGYQLIEGNQVLHSFTAVC'QDDGTWHR.A	5977142	9541179
18	1	sp|P00736|C1R_HUMAN	80118.5	0.458	C1R	Complement C1r subcomponent	174	34	1.15	71	22671	3+	1819.87	1.011	6.04439	1	K.M"GNFPWQVFTNIHGR.G
18	1	sp|P00736|C1R_HUMAN	80118.5	0.458	C1R	Complement C1r subcomponent	174	34	1.15	71	23830	3+	1803.88	1.01	5.54362	0.9999	K.MGNFPWQVFTNIHGR.G
18	1	sp|P00736|C1R_HUMAN	80118.5	0.458	C1R	Complement C1r subcomponent	174	34	1.15	71	23939	2+	1803.88	0.012	6.65235	1	K.MGNFPWQVFTNIHGR.G
18	1	sp|P00736|C1R_HUMAN	80118.5	0.458	C1R	Complement C1r subcomponent	174	34	1.15	71	24156	3+	2882.34	1.012	4.16328	1	K.QRPPDLDTSSNAVDLLFFTDESGDSR.G
18	1	sp|P00736|C1R_HUMAN	80118.5	0.458	C1R	Complement C1r subcomponent	174	34	1.15	71	24323	3+	2882.34	0.008	2.77552	1	K.QRPPDLDTSSNAVDLLFFTDESGDSR.G
18	1	sp|P00736|C1R_HUMAN	80118.5	0.458	C1R	Complement C1r subcomponent	174	34	1.15	71	24770	3+	3156.46	1.034	10.7716	0.9818	K.Q^GYQLIEGNQVLHSFTAVCQDDGTWHR.A	6691690	4.33897e+06
18	1	sp|P00736|C1R_HUMAN	80118.5	0.458	C1R	Complement C1r subcomponent	174	34	1.15	71	24919	3+	2882.34	1.014	4.85716	0.9976	K.QRPPDLDTSSNAVDLLFFTDESGDSR.G
18	1	sp|P00736|C1R_HUMAN	80118.5	0.458	C1R	Complement C1r subcomponent	174	34	1.15	71	25578	3+	3485.8	1.018	5.16381	0.9958	K.LFGEVTSPLFPKPYPNNFETTTVITVPTGYR.V
18	1	sp|P00736|C1R_HUMAN	80118.5	0.458	C1R	Complement C1r subcomponent	174	34	1.15	71	25988	2+	2254.15	1.016	7.09802	0.9999	K.TLDEFTIIQNLQPQYQFR.D
18	1	sp|P00736|C1R_HUMAN	80118.5	0.458	C1R	Complement C1r subcomponent	174	34	1.15	71	26084	3+	2254.15	0.006	2.66176	1	K.TLDEFTIIQNLQPQYQFR.D
18	1	sp|P00736|C1R_HUMAN	80118.5	0.458	C1R	Complement C1r subcomponent	174	34	1.15	71	26145	2+	2501.18	0.996	1.59925	0.9967	K.LVFQQFDLEPSEGC'FYDYVK.I	539825	349890
18	1	sp|P00736|C1R_HUMAN	80118.5	0.458	C1R	Complement C1r subcomponent	174	34	1.15	71	26154	2+	2254.15	0.007	3.10538	1	K.TLDEFTIIQNLQPQYQFR.D
18	1	sp|P00736|C1R_HUMAN	80118.5	0.458	C1R	Complement C1r subcomponent	174	34	1.15	71	26239	2+	2498.16	1.015	6.00442	1	K.LVFQQFDLEPSEGCFYDYVK.I	30114920	54082408
18	1	sp|P00736|C1R_HUMAN	80118.5	0.458	C1R	Complement C1r subcomponent	174	34	1.15	71	7495	2+	815.437	0.002	2.45267	0.9998	R.GGGALLGDR.W
18	1	sp|P00736|C1R_HUMAN	80118.5	0.458	C1R	Complement C1r subcomponent	174	34	1.15	71	7995	2+	1294.6	0.004	3.08976	1	R.YTTTM"GVNTYK.A
18	1	sp|P00736|C1R_HUMAN	80118.5	0.458	C1R	Complement C1r subcomponent	174	34	1.15	71	11699	2+	1580.73	1.005	3.1631	1	R.IQYYC'HEPYYK.M	5.55659e+06	8551610
18	1	sp|P00736|C1R_HUMAN	80118.5	0.458	C1R	Complement C1r subcomponent	174	34	1.15	71	12518	2+	1583.73	-0.004	2.52568	1	K.QDAC'QGDSGGVFAVR.D	4.34764e+06	4817742
18	1	sp|P00736|C1R_HUMAN	80118.5	0.458	C1R	Complement C1r subcomponent	174	34	1.15	71	12555	2+	1580.71	0.004	2.5305	1	K.QDACQGDSGGVFAVR.D	4.34764e+06	4.89083e+06
18	1	sp|P00736|C1R_HUMAN	80118.5	0.458	C1R	Complement C1r subcomponent	174	34	1.15	71	13145	2+	1031.49	0.006	5.81685	0.9262	R.DYFIATCK.Q	4.65123e+06	6.76103e+06
18	1	sp|P00736|C1R_HUMAN	80118.5	0.458	C1R	Complement C1r subcomponent	174	34	1.15	71	16484	2+	1873.88	0.001	0.533651	1	R.ESEQGVYTC'TAQGIWK.N	5.52969e+06	7.65093e+06
18	1	sp|P00736|C1R_HUMAN	80118.5	0.458	C1R	Complement C1r subcomponent	174	34	1.15	71	16534	2+	1870.86	1.009	4.81061	1	R.ESEQGVYTCTAQGIWK.N	5.52969e+06	7.65093e+06
18	1	sp|P00736|C1R_HUMAN	80118.5	0.458	C1R	Complement C1r subcomponent	174	34	1.15	71	23954	3+	2882.34	0.013	4.51022	1	K.QRPPDLDTSSNAVDLLFFTDESGDSR.G
18	1	sp|P00736|C1R_HUMAN	80118.5	0.458	C1R	Complement C1r subcomponent	174	34	1.15	71	24756	3+	3159.48	0.005	1.58254	0.9803	K.Q^GYQLIEGNQVLHSFTAVC'QDDGTWHR.A	650269	1.01142e+06
18	1	sp|P00736|C1R_HUMAN	80118.5	0.458	C1R	Complement C1r subcomponent	174	34	1.15	71	26011	3+	2254.15	0.007	3.10538	1	K.TLDEFTIIQNLQPQYQFR.D
18	1	sp|P00736|C1R_HUMAN	80118.5	0.458	C1R	Complement C1r subcomponent	174	34	1.15	71	26122	2+	2254.15	0.014	6.21077	1	K.TLDEFTIIQNLQPQYQFR.D
19	1	sp|P00742|FA10_HUMAN	54731.7	0.355	F10	Coagulation factor X	188	29	1.26	146	4126	2+	907.475	-0.005	5.5098	0.9427	R.IVGGQEC'K.D	115352	2.33138e+06
19	1	sp|P00742|FA10_HUMAN	54731.7	0.355	F10	Coagulation factor X	188	29	1.26	146	6062	2+	1730.76	-0.004	2.31112	1	K.QEDAC'QGDSGGPHVTR.F	250748	905527
19	1	sp|P00742|FA10_HUMAN	54731.7	0.355	F10	Coagulation factor X	188	29	1.26	146	7672	2+	1713.73	0.001	0.583522	1	K.Q^EDAC'QGDSGGPHVTR.F	0	211575
19	1	sp|P00742|FA10_HUMAN	54731.7	0.355	F10	Coagulation factor X	188	29	1.26	146	11504	2+	953.451	0.003	3.14647	0.7013	K.NCELFTR.K	154600	0
19	1	sp|P00742|FA10_HUMAN	54731.7	0.355	F10	Coagulation factor X	188	29	1.26	146	12261	2+	1348.64	0.005	3.70744	0.9996	K.ACIPTGPYPCGK.Q	98300272	22965448
19	1	sp|P00742|FA10_HUMAN	54731.7	0.355	F10	Coagulation factor X	188	29	1.26	146	12299	2+	1354.68	-0.011	8.12002	0.9999	K.AC'IPTGPYPC'GK.Q	102820720	23974442
19	1	sp|P00742|FA10_HUMAN	54731.7	0.355	F10	Coagulation factor X	188	29	1.26	146	12418	2+	1348.64	0.005	3.70744	1	K.ACIPTGPYPCGK.Q	91586872	21549860
19	1	sp|P00742|FA10_HUMAN	54731.7	0.355	F10	Coagulation factor X	188	29	1.26	146	12449	2+	1354.68	-0.023	16.9782	0.9999	K.AC'IPTGPYPC'GK.Q	69749944	16565301
19	1	sp|P00742|FA10_HUMAN	54731.7	0.355	F10	Coagulation factor X	188	29	1.26	146	12579	2+	1348.64	-0.006	4.44893	0.9987	K.ACIPTGPYPCGK.Q	6987087	1744009
19	1	sp|P00742|FA10_HUMAN	54731.7	0.355	F10	Coagulation factor X	188	29	1.26	146	17893	3+	2096.01	0.007	3.33967	0.9775	R.NTEQEEGGEAVHEVEVVIK.H
19	1	sp|P00742|FA10_HUMAN	54731.7	0.355	F10	Coagulation factor X	188	29	1.26	146	17959	2+	2096.01	1.019	9.06482	0.9999	R.NTEQEEGGEAVHEVEVVIK.H
19	1	sp|P00742|FA10_HUMAN	54731.7	0.355	F10	Coagulation factor X	188	29	1.26	146	5391	2+	1757.73	-0.011	6.25806	1	K.DGDQC'ETSPC'QNQGK.C	568575	1.22238e+06
19	1	sp|P00742|FA10_HUMAN	54731.7	0.355	F10	Coagulation factor X	188	29	1.26	146	5411	2+	1751.7	0.007	3.99613	1	K.DGDQCETSPCQNQGK.C	568575	1.18466e+06
19	1	sp|P00742|FA10_HUMAN	54731.7	0.355	F10	Coagulation factor X	188	29	1.26	146	5623	2+	2048.89	-0.001	0.488069	1	K.YKDGDQC'ETSPC'QNQGK.C	288759	436187
19	1	sp|P00742|FA10_HUMAN	54731.7	0.355	F10	Coagulation factor X	188	29	1.26	146	5631	3+	2048.89	-0.005	2.44034	0.9994	K.YKDGDQC'ETSPC'QNQGK.C	1.41273e+06	1.87804e+06
19	1	sp|P00742|FA10_HUMAN	54731.7	0.355	F10	Coagulation factor X	188	29	1.26	146	5770	2+	1727.74	0.007	4.05154	1	K.QEDACQGDSGGPHVTR.F	1.90594e+06	1.72602e+06
19	1	sp|P00742|FA10_HUMAN	54731.7	0.355	F10	Coagulation factor X	188	29	1.26	146	7732	2+	1710.71	1.008	4.67641	1	K.Q^EDACQGDSGGPHVTR.F	633650	636728
19	1	sp|P00742|FA10_HUMAN	54731.7	0.355	F10	Coagulation factor X	188	29	1.26	146	11853	2+	893.484	0.009	10.0729	0.6461	K.TGIVSGFGR.T
19	1	sp|P00742|FA10_HUMAN	54731.7	0.355	F10	Coagulation factor X	188	29	1.26	146	12117	2+	1354.68	-0.011	8.12002	0.9982	K.AC'IPTGPYPC'GK.Q	3.88108e+06	8.07177e+06
19	1	sp|P00742|FA10_HUMAN	54731.7	0.355	F10	Coagulation factor X	188	29	1.26	146	12138	2+	1348.64	0.006	4.44893	0.9999	K.ACIPTGPYPCGK.Q	3.83536e+06	7.99226e+06
19	1	sp|P00742|FA10_HUMAN	54731.7	0.355	F10	Coagulation factor X	188	29	1.26	146	16012	2+	1309.61	0.004	3.05435	1	R.DWAESTLMTQK.T
19	1	sp|P00742|FA10_HUMAN	54731.7	0.355	F10	Coagulation factor X	188	29	1.26	146	17679	2+	2096.01	0.011	5.24806	1	R.NTEQEEGGEAVHEVEVVIK.H
19	1	sp|P00742|FA10_HUMAN	54731.7	0.355	F10	Coagulation factor X	188	29	1.26	146	21453	2+	1341.67	0.003	2.23602	0.9998	K.ETYDFDIAVLR.L
19	1	sp|P00742|FA10_HUMAN	54731.7	0.355	F10	Coagulation factor X	188	29	1.26	146	5367	2+	1757.73	-0.011	6.25806	1	K.DGDQC'ETSPC'QNQGK.C	373048	585042
19	1	sp|P00742|FA10_HUMAN	54731.7	0.355	F10	Coagulation factor X	188	29	1.26	146	5583	2+	2048.89	0.001	0.488069	1	K.YKDGDQC'ETSPC'QNQGK.C	429229	481419
19	1	sp|P00742|FA10_HUMAN	54731.7	0.355	F10	Coagulation factor X	188	29	1.26	146	5584	2+	2042.85	0.009	4.4056	0.9992	K.YKDGDQCETSPCQNQGK.C	429229	481419
19	1	sp|P00742|FA10_HUMAN	54731.7	0.355	F10	Coagulation factor X	188	29	1.26	146	5762	2+	1730.76	0.994	3.46669	1	K.QEDAC'QGDSGGPHVTR.F	1.89845e+06	1.89764e+06
19	1	sp|P00742|FA10_HUMAN	54731.7	0.355	F10	Coagulation factor X	188	29	1.26	146	5775	2+	1727.74	1.013	7.52428	1	K.QEDACQGDSGGPHVTR.F	1.89845e+06	1.89764e+06
19	1	sp|P00742|FA10_HUMAN	54731.7	0.355	F10	Coagulation factor X	188	29	1.26	146	5781	3+	1730.76	-0.004	2.31112	0.932	K.QEDAC'QGDSGGPHVTR.F	8409205	7.48273e+06
19	1	sp|P00742|FA10_HUMAN	54731.7	0.355	F10	Coagulation factor X	188	29	1.26	146	7687	2+	1713.73	-0.999	0.583522	0.9993	K.Q^EDAC'QGDSGGPHVTR.F	1.68219e+06	1.65981e+06
19	1	sp|P00742|FA10_HUMAN	54731.7	0.355	F10	Coagulation factor X	188	29	1.26	146	10324	2+	1287.62	0.006	4.65977	0.9997	R.M"NVAPACLPER.D	686981	487072
19	1	sp|P00742|FA10_HUMAN	54731.7	0.355	F10	Coagulation factor X	188	29	1.26	146	12136	2+	1348.64	0.008	5.93191	0.9997	K.ACIPTGPYPCGK.Q	2.94065e+06	6.71226e+06
19	1	sp|P00742|FA10_HUMAN	54731.7	0.355	F10	Coagulation factor X	188	29	1.26	146	16221	2+	1121.57	0.005	4.45805	0.9024	K.MLEVPYVDR.N
19	1	sp|P00742|FA10_HUMAN	54731.7	0.355	F10	Coagulation factor X	188	29	1.26	146	17583	3+	2096.01	0.012	5.72515	0.7648	R.NTEQEEGGEAVHEVEVVIK.H
19	1	sp|P00742|FA10_HUMAN	54731.7	0.355	F10	Coagulation factor X	188	29	1.26	146	4700	2+	907.475	-0.005	5.5098	0.8897	R.IVGGQEC'K.D	362940	340268
19	1	sp|P00742|FA10_HUMAN	54731.7	0.355	F10	Coagulation factor X	188	29	1.26	146	5621	2+	1757.73	-0.012	6.82697	1	K.DGDQC'ETSPC'QNQGK.C	186862	434108
19	1	sp|P00742|FA10_HUMAN	54731.7	0.355	F10	Coagulation factor X	188	29	1.26	146	5649	2+	1751.7	0.008	4.567	1	K.DGDQCETSPCQNQGK.C	186862	406483
19	1	sp|P00742|FA10_HUMAN	54731.7	0.355	F10	Coagulation factor X	188	29	1.26	146	6176	2+	1727.74	0.006	3.47274	1	K.QEDACQGDSGGPHVTR.F	577430	591941
19	1	sp|P00742|FA10_HUMAN	54731.7	0.355	F10	Coagulation factor X	188	29	1.26	146	7908	2+	1710.71	1.019	11.1065	1	K.Q^EDACQGDSGGPHVTR.F	609746	652166
19	1	sp|P00742|FA10_HUMAN	54731.7	0.355	F10	Coagulation factor X	188	29	1.26	146	7918	2+	1713.73	1.001	0.583522	1	K.Q^EDAC'QGDSGGPHVTR.F	609746	645173
19	1	sp|P00742|FA10_HUMAN	54731.7	0.355	F10	Coagulation factor X	188	29	1.26	146	11989	2+	893.484	0.003	3.35764	1	K.TGIVSGFGR.T
19	1	sp|P00742|FA10_HUMAN	54731.7	0.355	F10	Coagulation factor X	188	29	1.26	146	12014	2+	1348.64	0.01	7.41488	0.9986	K.ACIPTGPYPCGK.Q	1667973	3.79227e+06
19	1	sp|P00742|FA10_HUMAN	54731.7	0.355	F10	Coagulation factor X	188	29	1.26	146	12028	2+	1354.68	-0.01	7.38184	1	K.AC'IPTGPYPC'GK.Q	1667973	3.79227e+06
19	1	sp|P00742|FA10_HUMAN	54731.7	0.355	F10	Coagulation factor X	188	29	1.26	146	12408	2+	1274.64	-0.004	3.13814	0.9999	R.MNVAPAC'LPER.D	3.84688e+06	3.38801e+06
19	1	sp|P00742|FA10_HUMAN	54731.7	0.355	F10	Coagulation factor X	188	29	1.26	146	15512	2+	1309.61	0.005	3.81793	0.9984	R.DWAESTLMTQK.T
19	1	sp|P00742|FA10_HUMAN	54731.7	0.355	F10	Coagulation factor X	188	29	1.26	146	15867	2+	1121.57	0.004	3.56644	0.9601	K.MLEVPYVDR.N
19	1	sp|P00742|FA10_HUMAN	54731.7	0.355	F10	Coagulation factor X	188	29	1.26	146	17130	3+	2096.01	0.013	6.20225	0.9905	R.NTEQEEGGEAVHEVEVVIK.H
19	1	sp|P00742|FA10_HUMAN	54731.7	0.355	F10	Coagulation factor X	188	29	1.26	146	17152	2+	2096.01	0.011	5.24806	1	R.NTEQEEGGEAVHEVEVVIK.H
19	1	sp|P00742|FA10_HUMAN	54731.7	0.355	F10	Coagulation factor X	188	29	1.26	146	5656	2+	1757.73	-0.011	6.25806	1	K.DGDQC'ETSPC'QNQGK.C	34372	64363.5
19	1	sp|P00742|FA10_HUMAN	54731.7	0.355	F10	Coagulation factor X	188	29	1.26	146	6099	3+	2048.89	-0.01	4.88069	0.9989	K.YKDGDQC'ETSPC'QNQGK.C	205763	315343
19	1	sp|P00742|FA10_HUMAN	54731.7	0.355	F10	Coagulation factor X	188	29	1.26	146	7885	2+	1713.73	-0.004	2.33409	1	K.Q^EDAC'QGDSGGPHVTR.F	46003.8	59780.2
19	1	sp|P00742|FA10_HUMAN	54731.7	0.355	F10	Coagulation factor X	188	29	1.26	146	11685	2+	1348.64	0.007	5.19042	0.9976	K.ACIPTGPYPCGK.Q	341869	816635
19	1	sp|P00742|FA10_HUMAN	54731.7	0.355	F10	Coagulation factor X	188	29	1.26	146	11738	2+	1354.68	-0.011	8.12002	0.8972	K.AC'IPTGPYPC'GK.Q	268457	682932
19	1	sp|P00742|FA10_HUMAN	54731.7	0.355	F10	Coagulation factor X	188	29	1.26	146	11807	2+	893.484	0.005	5.59607	0.9812	K.TGIVSGFGR.T
19	1	sp|P00742|FA10_HUMAN	54731.7	0.355	F10	Coagulation factor X	188	29	1.26	146	14603	2+	1309.61	1.038	29.0163	0.9557	R.DWAESTLMTQK.T
19	1	sp|P00742|FA10_HUMAN	54731.7	0.355	F10	Coagulation factor X	188	29	1.26	146	4491	2+	907.475	1.998	2.20392	0.6836	R.IVGGQEC'K.D	700173	15010930
19	1	sp|P00742|FA10_HUMAN	54731.7	0.355	F10	Coagulation factor X	188	29	1.26	146	4631	2+	907.475	-0.005	5.5098	0.8166	R.IVGGQEC'K.D	26738.5	370385
19	1	sp|P00742|FA10_HUMAN	54731.7	0.355	F10	Coagulation factor X	188	29	1.26	146	5521	2+	1757.73	-0.01	5.68914	1	K.DGDQC'ETSPC'QNQGK.C	25019456	31459146
19	1	sp|P00742|FA10_HUMAN	54731.7	0.355	F10	Coagulation factor X	188	29	1.26	146	5630	3+	1757.73	-0.01	5.68914	0.9796	K.DGDQC'ETSPC'QNQGK.C	1.40365e+06	1949021
19	1	sp|P00742|FA10_HUMAN	54731.7	0.355	F10	Coagulation factor X	188	29	1.26	146	5640	2+	1751.7	0.009	5.13788	1	K.DGDQCETSPCQNQGK.C	25473874	32114496
19	1	sp|P00742|FA10_HUMAN	54731.7	0.355	F10	Coagulation factor X	188	29	1.26	146	5660	2+	1757.73	-0.01	5.68914	1	K.DGDQC'ETSPC'QNQGK.C	24503318	30871614
19	1	sp|P00742|FA10_HUMAN	54731.7	0.355	F10	Coagulation factor X	188	29	1.26	146	5694	2+	1754.71	-0.002	1.13979	0.9992	K.DGDQCETSPC'QNQGK.C
19	1	sp|P00742|FA10_HUMAN	54731.7	0.355	F10	Coagulation factor X	188	29	1.26	146	5782	2+	1751.7	0.008	4.567	1	K.DGDQCETSPCQNQGK.C	3.32015e+06	4.22166e+06
19	1	sp|P00742|FA10_HUMAN	54731.7	0.355	F10	Coagulation factor X	188	29	1.26	146	5805	2+	1757.73	-0.01	5.68914	1	K.DGDQC'ETSPC'QNQGK.C	2.24874e+06	3.01057e+06
19	1	sp|P00742|FA10_HUMAN	54731.7	0.355	F10	Coagulation factor X	188	29	1.26	146	5856	2+	1754.71	-0.002	1.13979	0.9824	K.DGDQCETSPC'QNQGK.C
19	1	sp|P00742|FA10_HUMAN	54731.7	0.355	F10	Coagulation factor X	188	29	1.26	146	5925	3+	2042.85	0.006	2.93707	0.9997	K.YKDGDQCETSPCQNQGK.C	90066744	109427200
19	1	sp|P00742|FA10_HUMAN	54731.7	0.355	F10	Coagulation factor X	188	29	1.26	146	6050	3+	2048.89	-0.008	3.90455	1	K.YKDGDQC'ETSPC'QNQGK.C	104727344	126763376
19	1	sp|P00742|FA10_HUMAN	54731.7	0.355	F10	Coagulation factor X	188	29	1.26	146	6090	2+	2048.89	-0.019	9.2733	1	K.YKDGDQC'ETSPC'QNQGK.C	12901397	14821241
19	1	sp|P00742|FA10_HUMAN	54731.7	0.355	F10	Coagulation factor X	188	29	1.26	146	6121	2+	2042.85	0.007	3.42658	1	K.YKDGDQCETSPCQNQGK.C	12845620	14675810
19	1	sp|P00742|FA10_HUMAN	54731.7	0.355	F10	Coagulation factor X	188	29	1.26	146	6180	3+	2048.89	-0.01	4.88069	1	K.YKDGDQC'ETSPC'QNQGK.C	60350792	69475912
19	1	sp|P00742|FA10_HUMAN	54731.7	0.355	F10	Coagulation factor X	188	29	1.26	146	6221	2+	2048.89	0.001	0.488069	1	K.YKDGDQC'ETSPC'QNQGK.C	3237088	3.05773e+06
19	1	sp|P00742|FA10_HUMAN	54731.7	0.355	F10	Coagulation factor X	188	29	1.26	146	6371	3+	1730.76	-0.001	0.577781	0.9806	K.QEDAC'QGDSGGPHVTR.F	447011	2602082
19	1	sp|P00742|FA10_HUMAN	54731.7	0.355	F10	Coagulation factor X	188	29	1.26	146	7876	2+	1713.73	-0.005	2.91761	1	K.Q^EDAC'QGDSGGPHVTR.F	0	57544.1
19	1	sp|P00742|FA10_HUMAN	54731.7	0.355	F10	Coagulation factor X	188	29	1.26	146	11226	2+	956.47	-0.006	6.27307	0.9463	K.NC'ELFTR.K	41977696	65077828
19	1	sp|P00742|FA10_HUMAN	54731.7	0.355	F10	Coagulation factor X	188	29	1.26	146	11370	2+	956.47	-0.005	5.22756	0.9887	K.NC'ELFTR.K	42543684	65290528
19	1	sp|P00742|FA10_HUMAN	54731.7	0.355	F10	Coagulation factor X	188	29	1.26	146	11522	2+	956.47	-0.006	6.27307	0.9904	K.NC'ELFTR.K	7414693	10976747
19	1	sp|P00742|FA10_HUMAN	54731.7	0.355	F10	Coagulation factor X	188	29	1.26	146	11671	2+	956.47	-0.006	6.27307	0.9918	K.NC'ELFTR.K	4.68939e+06	5422843
19	1	sp|P00742|FA10_HUMAN	54731.7	0.355	F10	Coagulation factor X	188	29	1.26	146	11904	2+	1348.64	0.002	1.48298	0.9999	K.ACIPTGPYPCGK.Q	147466224	271286944
19	1	sp|P00742|FA10_HUMAN	54731.7	0.355	F10	Coagulation factor X	188	29	1.26	146	11980	2+	1354.68	-0.012	8.85821	1	K.AC'IPTGPYPC'GK.Q	157413184	288580096
19	1	sp|P00742|FA10_HUMAN	54731.7	0.355	F10	Coagulation factor X	188	29	1.26	146	12050	2+	1348.64	0.007	5.19042	1	K.ACIPTGPYPCGK.Q	144634896	263184992
19	1	sp|P00742|FA10_HUMAN	54731.7	0.355	F10	Coagulation factor X	188	29	1.26	146	12130	2+	1354.68	-0.012	8.85821	1	K.AC'IPTGPYPC'GK.Q	55437100	97389688
19	1	sp|P00742|FA10_HUMAN	54731.7	0.355	F10	Coagulation factor X	188	29	1.26	146	12200	2+	1348.64	0.007	5.19042	0.9999	K.ACIPTGPYPCGK.Q	18529474	31817266
19	1	sp|P00742|FA10_HUMAN	54731.7	0.355	F10	Coagulation factor X	188	29	1.26	146	12282	2+	1354.68	-0.011	8.12002	1	K.AC'IPTGPYPC'GK.Q	7.16819e+06	11946946
19	1	sp|P00742|FA10_HUMAN	54731.7	0.355	F10	Coagulation factor X	188	29	1.26	146	12375	2+	1348.64	0.006	4.44893	0.9291	K.ACIPTGPYPCGK.Q	4.30649e+06	6887944
19	1	sp|P00742|FA10_HUMAN	54731.7	0.355	F10	Coagulation factor X	188	29	1.26	146	14264	3+	3230.31	0.007	2.16698	0.9991	K.LCSLDNGDCDQFCHEEQNSVVCSCAR.G	5.83602e+06	9498881
19	1	sp|P00742|FA10_HUMAN	54731.7	0.355	F10	Coagulation factor X	188	29	1.26	146	14350	3+	3245.4	0.952	14.7902	0.9995	K.LC'SLDNGDC'DQFC'HEEQNSVVC'SC'AR.G	5.70585e+06	9351154
19	1	sp|P00742|FA10_HUMAN	54731.7	0.355	F10	Coagulation factor X	188	29	1.26	146	14502	3+	3245.4	0.068	20.9527	0.7818	K.LC'SLDNGDC'DQFC'HEEQNSVVC'SC'AR.G
19	1	sp|P00742|FA10_HUMAN	54731.7	0.355	F10	Coagulation factor X	188	29	1.26	146	4623	2+	907.475	-0.006	6.61176	0.813	R.IVGGQEC'K.D	268483	1.64231e+06
19	1	sp|P00742|FA10_HUMAN	54731.7	0.355	F10	Coagulation factor X	188	29	1.26	146	5530	2+	1751.7	-0.003	1.71263	0.9997	K.DGDQCETSPCQNQGK.C	40509248	35029672
19	1	sp|P00742|FA10_HUMAN	54731.7	0.355	F10	Coagulation factor X	188	29	1.26	146	5542	2+	1757.73	-0.016	9.10263	1	K.DGDQC'ETSPC'QNQGK.C	41308624	35747832
19	1	sp|P00742|FA10_HUMAN	54731.7	0.355	F10	Coagulation factor X	188	29	1.26	146	5577	2+	1754.71	-0.002	1.13979	0.9902	K.DGDQCETSPC'QNQGK.C
19	1	sp|P00742|FA10_HUMAN	54731.7	0.355	F10	Coagulation factor X	188	29	1.26	146	5666	2+	1751.7	0.008	4.567	1	K.DGDQCETSPCQNQGK.C	43996876	38219628
19	1	sp|P00742|FA10_HUMAN	54731.7	0.355	F10	Coagulation factor X	188	29	1.26	146	5675	2+	1757.73	-0.001	0.568914	1	K.DGDQC'ETSPC'QNQGK.C	43959808	38183808
19	1	sp|P00742|FA10_HUMAN	54731.7	0.355	F10	Coagulation factor X	188	29	1.26	146	5774	2+	1754.71	-0.002	1.13979	0.9984	K.DGDQCETSPC'QNQGK.C
19	1	sp|P00742|FA10_HUMAN	54731.7	0.355	F10	Coagulation factor X	188	29	1.26	146	5803	2+	1751.7	0.007	3.99613	1	K.DGDQCETSPCQNQGK.C	9995929	8750596
19	1	sp|P00742|FA10_HUMAN	54731.7	0.355	F10	Coagulation factor X	188	29	1.26	146	5812	2+	1757.73	-0.01	5.68914	1	K.DGDQC'ETSPC'QNQGK.C	8088626	7210423
19	1	sp|P00742|FA10_HUMAN	54731.7	0.355	F10	Coagulation factor X	188	29	1.26	146	5909	2+	1754.71	-0.002	1.13979	0.9999	K.DGDQCETSPC'QNQGK.C
19	1	sp|P00742|FA10_HUMAN	54731.7	0.355	F10	Coagulation factor X	188	29	1.26	146	5925	3+	2042.85	0.01	4.89511	0.9994	K.YKDGDQCETSPCQNQGK.C	94078440	72291640
19	1	sp|P00742|FA10_HUMAN	54731.7	0.355	F10	Coagulation factor X	188	29	1.26	146	5942	2+	1757.73	-0.011	6.25806	1	K.DGDQC'ETSPC'QNQGK.C	2.59483e+06	2515999
19	1	sp|P00742|FA10_HUMAN	54731.7	0.355	F10	Coagulation factor X	188	29	1.26	146	5943	2+	1751.7	0.007	3.99613	1	K.DGDQCETSPCQNQGK.C	2.59483e+06	2515999
19	1	sp|P00742|FA10_HUMAN	54731.7	0.355	F10	Coagulation factor X	188	29	1.26	146	6022	3+	2048.89	-0.011	5.36876	1	K.YKDGDQC'ETSPC'QNQGK.C	193928960	92134656
19	1	sp|P00742|FA10_HUMAN	54731.7	0.355	F10	Coagulation factor X	188	29	1.26	146	6031	2+	2048.89	-0.008	3.90455	1	K.YKDGDQC'ETSPC'QNQGK.C	12733332	5.36236e+06
19	1	sp|P00742|FA10_HUMAN	54731.7	0.355	F10	Coagulation factor X	188	29	1.26	146	6061	3+	2042.85	0.009	4.4056	1	K.YKDGDQCETSPCQNQGK.C	199439200	93910832
19	1	sp|P00742|FA10_HUMAN	54731.7	0.355	F10	Coagulation factor X	188	29	1.26	146	6063	2+	2042.85	0.008	3.91609	1	K.YKDGDQCETSPCQNQGK.C	12967440	5.46501e+06
19	1	sp|P00742|FA10_HUMAN	54731.7	0.355	F10	Coagulation factor X	188	29	1.26	146	6087	2+	1757.73	-0.009	5.12023	1	K.DGDQC'ETSPC'QNQGK.C	471154	559975
19	1	sp|P00742|FA10_HUMAN	54731.7	0.355	F10	Coagulation factor X	188	29	1.26	146	6096	2+	1751.7	0.007	3.99613	0.9999	K.DGDQCETSPCQNQGK.C	411678	490704
19	1	sp|P00742|FA10_HUMAN	54731.7	0.355	F10	Coagulation factor X	188	29	1.26	146	6203	2+	2042.85	1.019	9.30071	0.9115	K.YKDGDQCETSPCQNQGK.C	10329153	3.22429e+06
19	1	sp|P00742|FA10_HUMAN	54731.7	0.355	F10	Coagulation factor X	188	29	1.26	146	6225	2+	1757.73	-0.013	7.39589	0.9491	K.DGDQC'ETSPC'QNQGK.C	95180.6	174005
19	1	sp|P00742|FA10_HUMAN	54731.7	0.355	F10	Coagulation factor X	188	29	1.26	146	6403	2+	1730.76	1.003	1.73334	1	K.QEDAC'QGDSGGPHVTR.F	0	9958.63
19	1	sp|P00742|FA10_HUMAN	54731.7	0.355	F10	Coagulation factor X	188	29	1.26	146	11552	2+	953.451	0.003	3.14647	0.9766	K.NCELFTR.K	12154110	5270823
19	1	sp|P00742|FA10_HUMAN	54731.7	0.355	F10	Coagulation factor X	188	29	1.26	146	11560	2+	956.47	0.003	3.13653	0.9771	K.NC'ELFTR.K	12102179	5.01851e+06
19	1	sp|P00742|FA10_HUMAN	54731.7	0.355	F10	Coagulation factor X	188	29	1.26	146	11837	2+	1348.64	0.004	2.96595	0.9996	K.ACIPTGPYPCGK.Q	147569392	219368224
19	1	sp|P00742|FA10_HUMAN	54731.7	0.355	F10	Coagulation factor X	188	29	1.26	146	11876	2+	1354.68	-0.015	11.0728	1	K.AC'IPTGPYPC'GK.Q	157325184	232837184
19	1	sp|P00742|FA10_HUMAN	54731.7	0.355	F10	Coagulation factor X	188	29	1.26	146	11985	2+	1348.64	0.005	3.70744	0.9999	K.ACIPTGPYPCGK.Q	157172736	226143408
19	1	sp|P00742|FA10_HUMAN	54731.7	0.355	F10	Coagulation factor X	188	29	1.26	146	12025	2+	1354.68	-0.013	9.59639	1	K.AC'IPTGPYPC'GK.Q	128713520	182584480
19	1	sp|P00742|FA10_HUMAN	54731.7	0.355	F10	Coagulation factor X	188	29	1.26	146	12125	2+	1348.64	0.004	2.96595	0.9997	K.ACIPTGPYPCGK.Q	37133504	51997200
19	1	sp|P00742|FA10_HUMAN	54731.7	0.355	F10	Coagulation factor X	188	29	1.26	146	12165	2+	1354.68	-0.013	9.59639	1	K.AC'IPTGPYPC'GK.Q	24909026	35070240
19	1	sp|P00742|FA10_HUMAN	54731.7	0.355	F10	Coagulation factor X	188	29	1.26	146	12265	2+	1348.64	0.005	3.70744	0.9999	K.ACIPTGPYPCGK.Q	12308225	19209792
19	1	sp|P00742|FA10_HUMAN	54731.7	0.355	F10	Coagulation factor X	188	29	1.26	146	12305	2+	1354.68	-0.011	8.12002	1	K.AC'IPTGPYPC'GK.Q	9654656	15442465
19	1	sp|P00742|FA10_HUMAN	54731.7	0.355	F10	Coagulation factor X	188	29	1.26	146	12441	2+	1348.64	0.006	4.44893	0.9994	K.ACIPTGPYPCGK.Q	4.6059e+06	8.17382e+06
19	1	sp|P00742|FA10_HUMAN	54731.7	0.355	F10	Coagulation factor X	188	29	1.26	146	14168	3+	3245.4	0.963	11.4007	1	K.LC'SLDNGDC'DQFC'HEEQNSVVC'SC'AR.G	11803976	21465172
19	1	sp|P00742|FA10_HUMAN	54731.7	0.355	F10	Coagulation factor X	188	29	1.26	146	14191	3+	3233.32	1.99	3.09279	0.8985	K.LCSLDNGDC'DQFCHEEQNSVVCSCAR.G
19	1	sp|P00742|FA10_HUMAN	54731.7	0.355	F10	Coagulation factor X	188	29	1.26	146	14239	3+	3230.31	0.012	3.71482	1	K.LCSLDNGDCDQFCHEEQNSVVCSCAR.G	13658618	24435730
19	1	sp|P00742|FA10_HUMAN	54731.7	0.355	F10	Coagulation factor X	188	29	1.26	146	14390	3+	3230.31	1.004	1.23827	0.9993	K.LCSLDNGDCDQFCHEEQNSVVCSCAR.G	5019317	8471566
19	1	sp|P00742|FA10_HUMAN	54731.7	0.355	F10	Coagulation factor X	188	29	1.26	146	18758	2+	1963.84	0.009	4.58286	1	K.DGLGEYTCTCLEGFEGK.N	2.39482e+06	1.49906e+06
19	1	sp|P00742|FA10_HUMAN	54731.7	0.355	F10	Coagulation factor X	188	29	1.26	146	18777	2+	1969.88	-0.006	3.04587	0.9996	K.DGLGEYTC'TC'LEGFEGK.N	2.39482e+06	1.49906e+06
19	1	sp|P00742|FA10_HUMAN	54731.7	0.355	F10	Coagulation factor X	188	29	1.26	146	5523	2+	1751.7	0.007	3.99613	1	K.DGDQCETSPCQNQGK.C	5.37396e+06	6.18009e+06
19	1	sp|P00742|FA10_HUMAN	54731.7	0.355	F10	Coagulation factor X	188	29	1.26	146	5529	2+	1757.73	-0.013	7.39589	1	K.DGDQC'ETSPC'QNQGK.C	5393579	6202855
19	1	sp|P00742|FA10_HUMAN	54731.7	0.355	F10	Coagulation factor X	188	29	1.26	146	5662	2+	1751.7	0.003	1.71263	1	K.DGDQCETSPCQNQGK.C	2394095	2.9814e+06
19	1	sp|P00742|FA10_HUMAN	54731.7	0.355	F10	Coagulation factor X	188	29	1.26	146	6037	3+	2042.85	0.008	3.91609	1	K.YKDGDQCETSPCQNQGK.C	14035813	7.68717e+06
19	1	sp|P00742|FA10_HUMAN	54731.7	0.355	F10	Coagulation factor X	188	29	1.26	146	12236	2+	1354.68	-0.012	8.85821	1	K.AC'IPTGPYPC'GK.Q	11992922	22711176
19	1	sp|P00742|FA10_HUMAN	54731.7	0.355	F10	Coagulation factor X	188	29	1.26	146	12362	2+	1348.64	0.005	3.70744	0.9977	K.ACIPTGPYPCGK.Q	10845439	19892566
19	1	sp|P00742|FA10_HUMAN	54731.7	0.355	F10	Coagulation factor X	188	29	1.26	146	12381	2+	1354.68	-0.012	8.85821	1	K.AC'IPTGPYPC'GK.Q	9235448	17026982
19	1	sp|P00742|FA10_HUMAN	54731.7	0.355	F10	Coagulation factor X	188	29	1.26	146	5444	2+	1757.73	-0.014	7.9648	1	K.DGDQC'ETSPC'QNQGK.C	2755322	3.5829e+06
19	1	sp|P00742|FA10_HUMAN	54731.7	0.355	F10	Coagulation factor X	188	29	1.26	146	5840	3+	2048.89	-0.011	5.36876	1	K.YKDGDQC'ETSPC'QNQGK.C	12635329	5.61193e+06
19	1	sp|P00742|FA10_HUMAN	54731.7	0.355	F10	Coagulation factor X	188	29	1.26	146	6088	2+	1730.76	-0.006	3.46669	1	K.QEDAC'QGDSGGPHVTR.F	462452	1.15466e+06
19	1	sp|P00742|FA10_HUMAN	54731.7	0.355	F10	Coagulation factor X	188	29	1.26	146	7775	2+	1713.73	-0.002	1.16704	1	K.Q^EDAC'QGDSGGPHVTR.F	0	94556.3
19	1	sp|P00742|FA10_HUMAN	54731.7	0.355	F10	Coagulation factor X	188	29	1.26	146	9413	2+	1290.64	-0.023	17.8207	0.8915	R.M"NVAPAC'LPER.D	0	85167.5
19	1	sp|P00742|FA10_HUMAN	54731.7	0.355	F10	Coagulation factor X	188	29	1.26	146	10819	2+	956.47	-0.007	7.31858	0.9404	K.NC'ELFTR.K	3.12026e+06	4762051
19	1	sp|P00742|FA10_HUMAN	54731.7	0.355	F10	Coagulation factor X	188	29	1.26	146	12307	2+	1354.68	-0.017	12.5491	1	K.AC'IPTGPYPC'GK.Q	11554211	25294132
19	1	sp|P00742|FA10_HUMAN	54731.7	0.355	F10	Coagulation factor X	188	29	1.26	146	12339	2+	1348.64	-0.042	31.1425	0.9983	K.ACIPTGPYPCGK.Q
19	1	sp|P00742|FA10_HUMAN	54731.7	0.355	F10	Coagulation factor X	188	29	1.26	146	12463	2+	1354.68	-0.013	9.59639	1	K.AC'IPTGPYPC'GK.Q	10584477	22544088
19	1	sp|P00742|FA10_HUMAN	54731.7	0.355	F10	Coagulation factor X	188	29	1.26	146	12497	2+	1348.64	0.002	1.48298	0.9993	K.ACIPTGPYPCGK.Q	8433656	18091532
19	1	sp|P00742|FA10_HUMAN	54731.7	0.355	F10	Coagulation factor X	188	29	1.26	146	5186	2+	1757.73	-0.015	8.53371	1	K.DGDQC'ETSPC'QNQGK.C	1.09125e+06	1.63415e+06
19	1	sp|P00742|FA10_HUMAN	54731.7	0.355	F10	Coagulation factor X	188	29	1.26	146	5196	2+	1751.7	0.005	2.85438	1	K.DGDQCETSPCQNQGK.C	1.05949e+06	1.61282e+06
19	1	sp|P00742|FA10_HUMAN	54731.7	0.355	F10	Coagulation factor X	188	29	1.26	146	5324	3+	2048.89	-0.013	6.34489	1	K.YKDGDQC'ETSPC'QNQGK.C	1.62602e+06	2.09515e+06
19	1	sp|P00742|FA10_HUMAN	54731.7	0.355	F10	Coagulation factor X	188	29	1.26	146	5364	2+	2048.89	0.001	0.488069	0.9998	K.YKDGDQC'ETSPC'QNQGK.C	1.16703e+06	1.16463e+06
19	1	sp|P00742|FA10_HUMAN	54731.7	0.355	F10	Coagulation factor X	188	29	1.26	146	5522	3+	1727.74	0.007	4.05154	0.9999	K.QEDACQGDSGGPHVTR.F	13011353	8.35323e+06
19	1	sp|P00742|FA10_HUMAN	54731.7	0.355	F10	Coagulation factor X	188	29	1.26	146	5582	2+	1730.76	-0.001	0.577781	1	K.QEDAC'QGDSGGPHVTR.F	6466747	4.23062e+06
19	1	sp|P00742|FA10_HUMAN	54731.7	0.355	F10	Coagulation factor X	188	29	1.26	146	5603	2+	1727.74	1.013	7.52428	1	K.QEDACQGDSGGPHVTR.F	6466747	4.23062e+06
19	1	sp|P00742|FA10_HUMAN	54731.7	0.355	F10	Coagulation factor X	188	29	1.26	146	5678	3+	1727.74	1.005	2.89395	0.9996	K.QEDACQGDSGGPHVTR.F	11274306	7.33322e+06
19	1	sp|P00742|FA10_HUMAN	54731.7	0.355	F10	Coagulation factor X	188	29	1.26	146	5734	2+	1730.76	0.994	3.46669	1	K.QEDAC'QGDSGGPHVTR.F	4.08269e+06	2.62613e+06
19	1	sp|P00742|FA10_HUMAN	54731.7	0.355	F10	Coagulation factor X	188	29	1.26	146	7382	2+	1713.73	-0.007	4.08465	1	K.Q^EDAC'QGDSGGPHVTR.F	3.50796e+06	2.13133e+06
19	1	sp|P00742|FA10_HUMAN	54731.7	0.355	F10	Coagulation factor X	188	29	1.26	146	7483	2+	1710.71	0.004	2.33821	1	K.Q^EDACQGDSGGPHVTR.F	2.34686e+06	1.25088e+06
19	1	sp|P00742|FA10_HUMAN	54731.7	0.355	F10	Coagulation factor X	188	29	1.26	146	11343	2+	1354.68	-0.013	9.59639	0.9999	K.AC'IPTGPYPC'GK.Q	97081.1	151828
19	1	sp|P00742|FA10_HUMAN	54731.7	0.355	F10	Coagulation factor X	188	29	1.26	146	11388	2+	1348.64	0.004	2.96595	0.9989	K.ACIPTGPYPCGK.Q	3.62724e+06	7.94812e+06
19	1	sp|P00742|FA10_HUMAN	54731.7	0.355	F10	Coagulation factor X	188	29	1.26	146	11705	2+	1271.62	0.002	1.57279	1	R.MNVAPACLPER.D	19597238	25615126
19	1	sp|P00742|FA10_HUMAN	54731.7	0.355	F10	Coagulation factor X	188	29	1.26	146	15022	2+	1309.61	0.004	3.05435	0.6134	R.DWAESTLMTQK.T
19	1	sp|P00742|FA10_HUMAN	54731.7	0.355	F10	Coagulation factor X	188	29	1.26	146	16752	2+	2096.01	0.008	3.81677	1	R.NTEQEEGGEAVHEVEVVIK.H
19	1	sp|P00742|FA10_HUMAN	54731.7	0.355	F10	Coagulation factor X	188	29	1.26	146	5265	2+	1757.73	-0.001	0.568914	1	K.DGDQC'ETSPC'QNQGK.C	1.45301e+06	2.55556e+06
19	1	sp|P00742|FA10_HUMAN	54731.7	0.355	F10	Coagulation factor X	188	29	1.26	146	5386	3+	2048.89	-0.01	4.88069	1	K.YKDGDQC'ETSPC'QNQGK.C	4.52713e+06	6.28307e+06
19	1	sp|P00742|FA10_HUMAN	54731.7	0.355	F10	Coagulation factor X	188	29	1.26	146	5620	3+	1730.76	-0.004	2.31112	1	K.QEDAC'QGDSGGPHVTR.F	13109725	12930880
19	1	sp|P00742|FA10_HUMAN	54731.7	0.355	F10	Coagulation factor X	188	29	1.26	146	7458	2+	1713.73	1.063	36.7619	0.7082	K.Q^EDAC'QGDSGGPHVTR.F
19	1	sp|P00742|FA10_HUMAN	54731.7	0.355	F10	Coagulation factor X	188	29	1.26	146	7535	2+	1710.71	0.006	3.50731	1	K.Q^EDACQGDSGGPHVTR.F	2915811	2.44826e+06
19	1	sp|P00742|FA10_HUMAN	54731.7	0.355	F10	Coagulation factor X	188	29	1.26	146	11269	2+	893.484	0.004	4.47686	1	K.TGIVSGFGR.T
19	1	sp|P00742|FA10_HUMAN	54731.7	0.355	F10	Coagulation factor X	188	29	1.26	146	11561	2+	1354.68	-0.014	10.3346	0.9999	K.AC'IPTGPYPC'GK.Q	7821057	17825518
19	1	sp|P00742|FA10_HUMAN	54731.7	0.355	F10	Coagulation factor X	188	29	1.26	146	11581	2+	1348.64	0.002	1.48298	0.9998	K.ACIPTGPYPCGK.Q	7916660	17994438
19	1	sp|P00742|FA10_HUMAN	54731.7	0.355	F10	Coagulation factor X	188	29	1.26	146	12900	2+	1325.6	0.003	2.26312	0.998	R.DWAESTLM"TQK.T
19	1	sp|P00742|FA10_HUMAN	54731.7	0.355	F10	Coagulation factor X	188	29	1.26	146	15565	2+	1309.61	0.004	3.05435	1	R.DWAESTLMTQK.T
19	1	sp|P00742|FA10_HUMAN	54731.7	0.355	F10	Coagulation factor X	188	29	1.26	146	17534	2+	2096.01	1.007	3.33967	1	R.NTEQEEGGEAVHEVEVVIK.H
19	1	sp|P00742|FA10_HUMAN	54731.7	0.355	F10	Coagulation factor X	188	29	1.26	146	5536	2+	1757.73	-0.011	6.25806	1	K.DGDQC'ETSPC'QNQGK.C	924252	1.66247e+06
19	1	sp|P00742|FA10_HUMAN	54731.7	0.355	F10	Coagulation factor X	188	29	1.26	146	5556	2+	1751.7	1.008	4.567	1	K.DGDQCETSPCQNQGK.C	908664	1.60419e+06
19	1	sp|P00742|FA10_HUMAN	54731.7	0.355	F10	Coagulation factor X	188	29	1.26	146	5987	2+	1727.74	1.011	6.3667	1	K.QEDACQGDSGGPHVTR.F	1.77836e+06	1.79797e+06
19	1	sp|P00742|FA10_HUMAN	54731.7	0.355	F10	Coagulation factor X	188	29	1.26	146	8111	2+	1713.73	1.057	33.2607	0.662	K.Q^EDAC'QGDSGGPHVTR.F
19	1	sp|P00742|FA10_HUMAN	54731.7	0.355	F10	Coagulation factor X	188	29	1.26	146	12037	2+	893.484	0.002	2.23843	0.9998	K.TGIVSGFGR.T
19	1	sp|P00742|FA10_HUMAN	54731.7	0.355	F10	Coagulation factor X	188	29	1.26	146	12375	2+	1354.68	-0.016	11.8109	1	K.AC'IPTGPYPC'GK.Q	6344980	12991533
19	1	sp|P00742|FA10_HUMAN	54731.7	0.355	F10	Coagulation factor X	188	29	1.26	146	12717	2+	1271.62	-0.99	7.86397	0.632	R.MNVAPACLPER.D	9472194	5564265
19	1	sp|P00742|FA10_HUMAN	54731.7	0.355	F10	Coagulation factor X	188	29	1.26	146	16389	2+	1309.61	0.003	2.29076	0.9991	R.DWAESTLMTQK.T
19	1	sp|P00742|FA10_HUMAN	54731.7	0.355	F10	Coagulation factor X	188	29	1.26	146	18265	2+	2096.01	0.004	1.90838	1	R.NTEQEEGGEAVHEVEVVIK.H
19	1	sp|P00742|FA10_HUMAN	54731.7	0.355	F10	Coagulation factor X	188	29	1.26	146	5447	2+	1751.7	0.011	6.27963	1	K.DGDQCETSPCQNQGK.C	711889	1.3305e+06
19	1	sp|P00742|FA10_HUMAN	54731.7	0.355	F10	Coagulation factor X	188	29	1.26	146	5621	3+	2048.89	-0.014	6.83296	0.9999	K.YKDGDQC'ETSPC'QNQGK.C	367162	578279
19	1	sp|P00742|FA10_HUMAN	54731.7	0.355	F10	Coagulation factor X	188	29	1.26	146	5788	2+	1727.74	0.006	3.47274	1	K.QEDACQGDSGGPHVTR.F	2.14249e+06	2.28888e+06
19	1	sp|P00742|FA10_HUMAN	54731.7	0.355	F10	Coagulation factor X	188	29	1.26	146	5791	2+	1730.76	-0.006	3.46669	1	K.QEDAC'QGDSGGPHVTR.F	2.14249e+06	2.28888e+06
19	1	sp|P00742|FA10_HUMAN	54731.7	0.355	F10	Coagulation factor X	188	29	1.26	146	5816	3+	1730.76	-0.002	1.15556	0.9994	K.QEDAC'QGDSGGPHVTR.F	7939276	9209288
19	1	sp|P00742|FA10_HUMAN	54731.7	0.355	F10	Coagulation factor X	188	29	1.26	146	7785	2+	1713.73	-0.004	2.33409	1	K.Q^EDAC'QGDSGGPHVTR.F	197546	111124
19	1	sp|P00742|FA10_HUMAN	54731.7	0.355	F10	Coagulation factor X	188	29	1.26	146	12189	2+	1354.68	-0.012	8.85821	1	K.AC'IPTGPYPC'GK.Q	4314362	10534052
19	1	sp|P00742|FA10_HUMAN	54731.7	0.355	F10	Coagulation factor X	188	29	1.26	146	17882	3+	2096.01	0.014	6.67934	0.9757	R.NTEQEEGGEAVHEVEVVIK.H
19	1	sp|P00742|FA10_HUMAN	54731.7	0.355	F10	Coagulation factor X	188	29	1.26	146	17883	2+	2096.01	0.011	5.24806	1	R.NTEQEEGGEAVHEVEVVIK.H
20	1	sp|P00746|CFAD_HUMAN	27032.9	0.462	CFD	Complement factor D	17	7	1.26	4	18416	3+	1758	0.007	3.98179	0.9998	R.RPDSLQHVLLPVLDR.A
20	1	sp|P00746|CFAD_HUMAN	27032.9	0.462	CFD	Complement factor D	17	7	1.26	4	3477	2+	1136.54	0.005	4.3993	0.992	R.THHDGAITER.L
20	1	sp|P00746|CFAD_HUMAN	27032.9	0.462	CFD	Complement factor D	17	7	1.26	4	18996	3+	1758	0.008	4.55062	1	R.RPDSLQHVLLPVLDR.A
20	1	sp|P00746|CFAD_HUMAN	27032.9	0.462	CFD	Complement factor D	17	7	1.26	4	20672	3+	2681.38	0.006	2.23766	1	R.AVPHPDSQPDTIDHDLLLLQLSEK.A
20	1	sp|P00746|CFAD_HUMAN	27032.9	0.462	CFD	Complement factor D	17	7	1.26	4	3425	2+	1136.54	1.008	7.03888	0.9999	R.THHDGAITER.L
20	1	sp|P00746|CFAD_HUMAN	27032.9	0.462	CFD	Complement factor D	17	7	1.26	4	5438	2+	997.463	-0.006	6.01526	0.9998	R.LMC'AESNR.R	14160786	9622005
20	1	sp|P00746|CFAD_HUMAN	27032.9	0.462	CFD	Complement factor D	17	7	1.26	4	17598	3+	1758	0.006	3.41297	0.9999	R.RPDSLQHVLLPVLDR.A
20	1	sp|P00746|CFAD_HUMAN	27032.9	0.462	CFD	Complement factor D	17	7	1.26	4	19101	2+	2182.09	-0.997	1.37483	1	R.DVAPGTLC'DVAGWGIVNHAGR.R	739481	1.12465e+06
20	1	sp|P00746|CFAD_HUMAN	27032.9	0.462	CFD	Complement factor D	17	7	1.26	4	19700	3+	2681.38	1.012	4.47531	1	R.AVPHPDSQPDTIDHDLLLLQLSEK.A
20	1	sp|P00746|CFAD_HUMAN	27032.9	0.462	CFD	Complement factor D	17	7	1.26	4	19860	3+	2681.38	0.007	2.6106	1	R.AVPHPDSQPDTIDHDLLLLQLSEK.A
20	1	sp|P00746|CFAD_HUMAN	27032.9	0.462	CFD	Complement factor D	17	7	1.26	4	3527	2+	1136.54	0.004	3.51944	0.9011	R.THHDGAITER.L
20	1	sp|P00746|CFAD_HUMAN	27032.9	0.462	CFD	Complement factor D	17	7	1.26	4	12620	2+	1789.98	1.014	7.82131	1	K.VQVLLGAHSLSQPEPSK.R
20	1	sp|P00746|CFAD_HUMAN	27032.9	0.462	CFD	Complement factor D	17	7	1.26	4	17776	2+	1758	0.008	4.55062	1	R.RPDSLQHVLLPVLDR.A
20	1	sp|P00746|CFAD_HUMAN	27032.9	0.462	CFD	Complement factor D	17	7	1.26	4	20092	2+	2182.09	1.007	3.20793	1	R.DVAPGTLC'DVAGWGIVNHAGR.R	2.84543e+06	4.33424e+06
20	1	sp|P00746|CFAD_HUMAN	27032.9	0.462	CFD	Complement factor D	17	7	1.26	4	20111	2+	2077.04	-0.005	2.40727	0.9999	K.GDSGGPLVC'GGVLEGVVTSGSR.V	2.53659e+06	4.07284e+06
20	1	sp|P00746|CFAD_HUMAN	27032.9	0.462	CFD	Complement factor D	17	7	1.26	4	20469	3+	2681.38	0.01	3.72943	1	R.AVPHPDSQPDTIDHDLLLLQLSEK.A
20	1	sp|P00746|CFAD_HUMAN	27032.9	0.462	CFD	Complement factor D	17	7	1.26	4	20522	2+	2681.38	1.009	3.35648	1	R.AVPHPDSQPDTIDHDLLLLQLSEK.A
21	1	sp|P00748|FA12_HUMAN	67792.1	0.38	F12	Coagulation factor XII	192	26	2	106	6267	2+	1016.5	-0.006	5.90259	0.9999	R.C'LEVEGHR.L	114050	1.06068e+06
21	1	sp|P00748|FA12_HUMAN	67792.1	0.38	F12	Coagulation factor XII	192	26	2	106	6479	2+	1002.48	0.003	2.99258	0.993	R.NGPLSCGQR.L	302101	47873.8
21	1	sp|P00748|FA12_HUMAN	67792.1	0.38	F12	Coagulation factor XII	192	26	2	106	7704	2+	1005.5	0.978	21.8797	0.9261	R.NGPLSC'GQR.L
21	1	sp|P00748|FA12_HUMAN	67792.1	0.38	F12	Coagulation factor XII	192	26	2	106	15430	2+	1069.52	-0.005	4.67499	1	R.WGYC'LEPK.K	0	1.07358e+06
21	1	sp|P00748|FA12_HUMAN	67792.1	0.38	F12	Coagulation factor XII	192	26	2	106	4178	2+	845.448	0.004	4.73122	0.9511	R.TEQAAVAR.C
21	1	sp|P00748|FA12_HUMAN	67792.1	0.38	F12	Coagulation factor XII	192	26	2	106	13801	2+	883.572	0.003	3.39531	1	R.VVGGLVALR.G
21	1	sp|P00748|FA12_HUMAN	67792.1	0.38	F12	Coagulation factor XII	192	26	2	106	13972	2+	883.572	0.003	3.39531	1	R.VVGGLVALR.G
21	1	sp|P00748|FA12_HUMAN	67792.1	0.38	F12	Coagulation factor XII	192	26	2	106	16195	2+	2012.96	-0.001	0.496782	1	R.TTLSGAPC'QPWASEATYR.N	26479256	18798500
21	1	sp|P00748|FA12_HUMAN	67792.1	0.38	F12	Coagulation factor XII	192	26	2	106	16207	2+	2009.94	1.008	3.98022	1	R.TTLSGAPCQPWASEATYR.N	28310992	18521980
21	1	sp|P00748|FA12_HUMAN	67792.1	0.38	F12	Coagulation factor XII	192	26	2	106	19291	3+	2096.09	0.008	3.81663	1	R.LHEAFSPVSYQHDLALLR.L
21	1	sp|P00748|FA12_HUMAN	67792.1	0.38	F12	Coagulation factor XII	192	26	2	106	19334	2+	2096.09	0.006	2.86247	1	R.LHEAFSPVSYQHDLALLR.L
21	1	sp|P00748|FA12_HUMAN	67792.1	0.38	F12	Coagulation factor XII	192	26	2	106	19459	3+	2096.09	0.008	3.81663	1	R.LHEAFSPVSYQHDLALLR.L
21	1	sp|P00748|FA12_HUMAN	67792.1	0.38	F12	Coagulation factor XII	192	26	2	106	19502	2+	2096.09	0.009	4.2937	1	R.LHEAFSPVSYQHDLALLR.L
21	1	sp|P00748|FA12_HUMAN	67792.1	0.38	F12	Coagulation factor XII	192	26	2	106	19644	3+	2096.09	1.006	2.86247	0.9999	R.LHEAFSPVSYQHDLALLR.L
21	1	sp|P00748|FA12_HUMAN	67792.1	0.38	F12	Coagulation factor XII	192	26	2	106	27003	2+	2029.05	0.011	5.42125	1	R.NKPGVYTDVAYYLAWIR.E
21	1	sp|P00748|FA12_HUMAN	67792.1	0.38	F12	Coagulation factor XII	192	26	2	106	27129	3+	2029.05	0.008	3.94272	1	R.NKPGVYTDVAYYLAWIR.E
21	1	sp|P00748|FA12_HUMAN	67792.1	0.38	F12	Coagulation factor XII	192	26	2	106	27166	2+	2029.05	1.018	8.87113	0.9983	R.NKPGVYTDVAYYLAWIR.E
21	1	sp|P00748|FA12_HUMAN	67792.1	0.38	F12	Coagulation factor XII	192	26	2	106	8580	2+	1599.74	0.011	6.87613	1	R.NHSCEPCQTLAVR.S	1.35493e+06	763458
21	1	sp|P00748|FA12_HUMAN	67792.1	0.38	F12	Coagulation factor XII	192	26	2	106	8588	3+	1605.77	-0.012	7.47303	0.7973	R.NHSC'EPC'QTLAVR.S	2.20327e+06	1.25229e+06
21	1	sp|P00748|FA12_HUMAN	67792.1	0.38	F12	Coagulation factor XII	192	26	2	106	8592	2+	1605.77	-0.002	1.24551	0.9851	R.NHSC'EPC'QTLAVR.S	1.35493e+06	763458
21	1	sp|P00748|FA12_HUMAN	67792.1	0.38	F12	Coagulation factor XII	192	26	2	106	13811	2+	883.572	0.003	3.39531	1	R.VVGGLVALR.G
21	1	sp|P00748|FA12_HUMAN	67792.1	0.38	F12	Coagulation factor XII	192	26	2	106	13979	2+	883.572	0.003	3.39531	0.9999	R.VVGGLVALR.G
21	1	sp|P00748|FA12_HUMAN	67792.1	0.38	F12	Coagulation factor XII	192	26	2	106	16105	2+	2012.96	-0.002	0.993563	1	R.TTLSGAPC'QPWASEATYR.N	11596832	16811404
21	1	sp|P00748|FA12_HUMAN	67792.1	0.38	F12	Coagulation factor XII	192	26	2	106	19194	2+	2096.09	0.005	2.38539	1	R.LHEAFSPVSYQHDLALLR.L
21	1	sp|P00748|FA12_HUMAN	67792.1	0.38	F12	Coagulation factor XII	192	26	2	106	19309	3+	2096.09	0.006	2.86247	1	R.LHEAFSPVSYQHDLALLR.L
21	1	sp|P00748|FA12_HUMAN	67792.1	0.38	F12	Coagulation factor XII	192	26	2	106	19360	2+	2096.09	0.011	5.24786	1	R.LHEAFSPVSYQHDLALLR.L
21	1	sp|P00748|FA12_HUMAN	67792.1	0.38	F12	Coagulation factor XII	192	26	2	106	19481	3+	2096.09	0.008	3.81663	1	R.LHEAFSPVSYQHDLALLR.L
21	1	sp|P00748|FA12_HUMAN	67792.1	0.38	F12	Coagulation factor XII	192	26	2	106	19876	3+	2096.09	1.01	4.77078	0.8927	R.LHEAFSPVSYQHDLALLR.L
21	1	sp|P00748|FA12_HUMAN	67792.1	0.38	F12	Coagulation factor XII	192	26	2	106	25087	2+	1736.88	-0.01	5.75744	0.9871	R.LTLQGIISWGSGC'GDR.N	17789208	5.43587e+06
21	1	sp|P00748|FA12_HUMAN	67792.1	0.38	F12	Coagulation factor XII	192	26	2	106	25253	2+	1736.88	-0.01	5.75744	0.6384	R.LTLQGIISWGSGC'GDR.N	51508288	8449007
21	1	sp|P00748|FA12_HUMAN	67792.1	0.38	F12	Coagulation factor XII	192	26	2	106	26643	3+	2029.05	0.007	3.44988	0.8828	R.NKPGVYTDVAYYLAWIR.E
21	1	sp|P00748|FA12_HUMAN	67792.1	0.38	F12	Coagulation factor XII	192	26	2	106	26652	2+	2029.05	-0.002	0.985681	1	R.NKPGVYTDVAYYLAWIR.E
21	1	sp|P00748|FA12_HUMAN	67792.1	0.38	F12	Coagulation factor XII	192	26	2	106	26811	3+	2029.05	0.008	3.94272	0.9897	R.NKPGVYTDVAYYLAWIR.E
21	1	sp|P00748|FA12_HUMAN	67792.1	0.38	F12	Coagulation factor XII	192	26	2	106	26827	2+	2029.05	0.007	3.44988	1	R.NKPGVYTDVAYYLAWIR.E
21	1	sp|P00748|FA12_HUMAN	67792.1	0.38	F12	Coagulation factor XII	192	26	2	106	26997	3+	2029.05	0.005	2.4642	0.9896	R.NKPGVYTDVAYYLAWIR.E
21	1	sp|P00748|FA12_HUMAN	67792.1	0.38	F12	Coagulation factor XII	192	26	2	106	27036	2+	2029.05	0.006	2.95704	0.9911	R.NKPGVYTDVAYYLAWIR.E
21	1	sp|P00748|FA12_HUMAN	67792.1	0.38	F12	Coagulation factor XII	192	26	2	106	27156	3+	2029.05	1.011	5.42125	0.9979	R.NKPGVYTDVAYYLAWIR.E
21	1	sp|P00748|FA12_HUMAN	67792.1	0.38	F12	Coagulation factor XII	192	26	2	106	4226	2+	845.448	0.004	4.73122	0.9719	R.TEQAAVAR.C
21	1	sp|P00748|FA12_HUMAN	67792.1	0.38	F12	Coagulation factor XII	192	26	2	106	13800	2+	883.572	0.957	48.6661	0.9996	R.VVGGLVALR.G
21	1	sp|P00748|FA12_HUMAN	67792.1	0.38	F12	Coagulation factor XII	192	26	2	106	14233	3+	2345.09	0.004	1.70569	0.9934	K.GRPGPQPWC'ATTPNFDQDQR.W	1101583	867364
21	1	sp|P00748|FA12_HUMAN	67792.1	0.38	F12	Coagulation factor XII	192	26	2	106	15726	2+	2012.96	0.003	1.49034	1	R.TTLSGAPC'QPWASEATYR.N	5839647	8891159
21	1	sp|P00748|FA12_HUMAN	67792.1	0.38	F12	Coagulation factor XII	192	26	2	106	18798	3+	2096.09	0.012	5.72494	1	R.LHEAFSPVSYQHDLALLR.L
21	1	sp|P00748|FA12_HUMAN	67792.1	0.38	F12	Coagulation factor XII	192	26	2	106	18802	2+	2096.09	1.014	6.6791	1	R.LHEAFSPVSYQHDLALLR.L
21	1	sp|P00748|FA12_HUMAN	67792.1	0.38	F12	Coagulation factor XII	192	26	2	106	18973	3+	2096.09	0.009	4.2937	0.9998	R.LHEAFSPVSYQHDLALLR.L
21	1	sp|P00748|FA12_HUMAN	67792.1	0.38	F12	Coagulation factor XII	192	26	2	106	25376	3+	2029.05	0.006	2.95704	0.9992	R.NKPGVYTDVAYYLAWIR.E
21	1	sp|P00748|FA12_HUMAN	67792.1	0.38	F12	Coagulation factor XII	192	26	2	106	25425	2+	2029.05	0.008	3.94272	1	R.NKPGVYTDVAYYLAWIR.E
21	1	sp|P00748|FA12_HUMAN	67792.1	0.38	F12	Coagulation factor XII	192	26	2	106	25524	3+	2029.05	0.011	5.42125	1	R.NKPGVYTDVAYYLAWIR.E
21	1	sp|P00748|FA12_HUMAN	67792.1	0.38	F12	Coagulation factor XII	192	26	2	106	13494	2+	883.572	0.005	5.65885	0.9998	R.VVGGLVALR.G
21	1	sp|P00748|FA12_HUMAN	67792.1	0.38	F12	Coagulation factor XII	192	26	2	106	13829	3+	2342.07	1.013	5.55064	0.9995	K.GRPGPQPWCATTPNFDQDQR.W	271119	234409
21	1	sp|P00748|FA12_HUMAN	67792.1	0.38	F12	Coagulation factor XII	192	26	2	106	14898	2+	2012.96	-0.005	2.48391	1	R.TTLSGAPC'QPWASEATYR.N	331144	541510
21	1	sp|P00748|FA12_HUMAN	67792.1	0.38	F12	Coagulation factor XII	192	26	2	106	17547	3+	2096.09	0.009	4.2937	1	R.LHEAFSPVSYQHDLALLR.L
21	1	sp|P00748|FA12_HUMAN	67792.1	0.38	F12	Coagulation factor XII	192	26	2	106	17690	3+	2096.09	1.014	6.6791	0.9999	R.LHEAFSPVSYQHDLALLR.L
21	1	sp|P00748|FA12_HUMAN	67792.1	0.38	F12	Coagulation factor XII	192	26	2	106	21536	2+	1736.88	1.01	5.75744	0.9896	R.LTLQGIISWGSGC'GDR.N	29999974	2.62913e+06
21	1	sp|P00748|FA12_HUMAN	67792.1	0.38	F12	Coagulation factor XII	192	26	2	106	22970	3+	2029.05	0.009	4.43556	0.9934	R.NKPGVYTDVAYYLAWIR.E
21	1	sp|P00748|FA12_HUMAN	67792.1	0.38	F12	Coagulation factor XII	192	26	2	106	23004	2+	2029.05	0.015	7.39261	0.9997	R.NKPGVYTDVAYYLAWIR.E
21	1	sp|P00748|FA12_HUMAN	67792.1	0.38	F12	Coagulation factor XII	192	26	2	106	23092	3+	2029.05	0.011	5.42125	1	R.NKPGVYTDVAYYLAWIR.E
21	1	sp|P00748|FA12_HUMAN	67792.1	0.38	F12	Coagulation factor XII	192	26	2	106	23137	2+	2029.05	1.008	3.94272	0.9635	R.NKPGVYTDVAYYLAWIR.E
21	1	sp|P00748|FA12_HUMAN	67792.1	0.38	F12	Coagulation factor XII	192	26	2	106	23234	3+	2029.05	0.017	8.37829	0.9891	R.NKPGVYTDVAYYLAWIR.E
21	1	sp|P00748|FA12_HUMAN	67792.1	0.38	F12	Coagulation factor XII	192	26	2	106	3894	2+	822.433	-0.005	6.07952	0.9518	R.LASQAC'R.T	193540	708788
21	1	sp|P00748|FA12_HUMAN	67792.1	0.38	F12	Coagulation factor XII	192	26	2	106	6534	2+	1016.5	-0.005	4.91883	1	R.C'LEVEGHR.L	196334	1.49277e+06
21	1	sp|P00748|FA12_HUMAN	67792.1	0.38	F12	Coagulation factor XII	192	26	2	106	14279	3+	2345.09	0.987	5.54349	0.9994	K.GRPGPQPWC'ATTPNFDQDQR.W	649075	3.33429e+06
21	1	sp|P00748|FA12_HUMAN	67792.1	0.38	F12	Coagulation factor XII	192	26	2	106	14342	2+	2345.09	0.007	2.98496	0.9819	K.GRPGPQPWC'ATTPNFDQDQR.W	0	271063
21	1	sp|P00748|FA12_HUMAN	67792.1	0.38	F12	Coagulation factor XII	192	26	2	106	14429	3+	2345.09	0.003	1.27927	1	K.GRPGPQPWC'ATTPNFDQDQR.W	21458402	488793280
21	1	sp|P00748|FA12_HUMAN	67792.1	0.38	F12	Coagulation factor XII	192	26	2	106	14492	2+	2345.09	0	0	0.9965	K.GRPGPQPWC'ATTPNFDQDQR.W	452116	819397
21	1	sp|P00748|FA12_HUMAN	67792.1	0.38	F12	Coagulation factor XII	192	26	2	106	14496	2+	1291.62	-0.003	2.32267	0.991	R.NWGLGGHAFC'R.N	214987	466918
21	1	sp|P00748|FA12_HUMAN	67792.1	0.38	F12	Coagulation factor XII	192	26	2	106	14590	3+	2345.09	0.002	0.852845	1	K.GRPGPQPWC'ATTPNFDQDQR.W	1.3092e+06	11106939
21	1	sp|P00748|FA12_HUMAN	67792.1	0.38	F12	Coagulation factor XII	192	26	2	106	14742	3+	2345.09	-0.001	0.426423	1	K.GRPGPQPWC'ATTPNFDQDQR.W	1.04414e+06	6.79795e+06
21	1	sp|P00748|FA12_HUMAN	67792.1	0.38	F12	Coagulation factor XII	192	26	2	106	14909	2+	1069.52	-0.005	4.67499	1	R.WGYC'LEPK.K	7.56729e+06	175204800
21	1	sp|P00748|FA12_HUMAN	67792.1	0.38	F12	Coagulation factor XII	192	26	2	106	15037	3+	2345.09	-0.007	2.98496	0.9999	K.GRPGPQPWC'ATTPNFDQDQR.W	64060.3	487570
21	1	sp|P00748|FA12_HUMAN	67792.1	0.38	F12	Coagulation factor XII	192	26	2	106	15071	2+	1069.52	-0.005	4.67499	1	R.WGYC'LEPK.K	2.05397e+06	46662232
21	1	sp|P00748|FA12_HUMAN	67792.1	0.38	F12	Coagulation factor XII	192	26	2	106	15226	2+	1069.52	-0.004	3.73999	1	R.WGYC'LEPK.K	0	348589
21	1	sp|P00748|FA12_HUMAN	67792.1	0.38	F12	Coagulation factor XII	192	26	2	106	15379	2+	1069.52	-0.009	8.41498	0.9999	R.WGYC'LEPK.K	29365.9	635135
21	1	sp|P00748|FA12_HUMAN	67792.1	0.38	F12	Coagulation factor XII	192	26	2	106	15416	2+	1079.57	-0.005	4.63145	0.9998	K.C'FEPQLLR.F	283524	1.48817e+06
21	1	sp|P00748|FA12_HUMAN	67792.1	0.38	F12	Coagulation factor XII	192	26	2	106	15662	2+	2012.96	-0.001	0.496782	1	R.TTLSGAPC'QPWASEATYR.N	695006	3.16297e+06
21	1	sp|P00748|FA12_HUMAN	67792.1	0.38	F12	Coagulation factor XII	192	26	2	106	20339	3+	1932.96	0.001	0.517342	0.9461	R.NPDNDIRPWC'FVLNR.D	398718	2418884
21	1	sp|P00748|FA12_HUMAN	67792.1	0.38	F12	Coagulation factor XII	192	26	2	106	3953	2+	822.433	2	0	0.9067	R.LASQAC'R.T	4.13427e+06	11551884
21	1	sp|P00748|FA12_HUMAN	67792.1	0.38	F12	Coagulation factor XII	192	26	2	106	4023	2+	845.448	0.003	3.54842	0.9919	R.TEQAAVAR.C
21	1	sp|P00748|FA12_HUMAN	67792.1	0.38	F12	Coagulation factor XII	192	26	2	106	4083	2+	822.433	-0.006	7.29543	0.9952	R.LASQAC'R.T	2.74024e+06	7429573
21	1	sp|P00748|FA12_HUMAN	67792.1	0.38	F12	Coagulation factor XII	192	26	2	106	4149	2+	845.448	0.003	3.54842	0.9937	R.TEQAAVAR.C
21	1	sp|P00748|FA12_HUMAN	67792.1	0.38	F12	Coagulation factor XII	192	26	2	106	4546	2+	1028.51	-0.001	0.972277	0.9871	R.TNPC'LHGGR.C	4.04556e+06	36575028
21	1	sp|P00748|FA12_HUMAN	67792.1	0.38	F12	Coagulation factor XII	192	26	2	106	4670	2+	845.365	-0.006	7.09753	0.9999	K.ASC'YDGR.G	456152	2.53207e+06
21	1	sp|P00748|FA12_HUMAN	67792.1	0.38	F12	Coagulation factor XII	192	26	2	106	4676	2+	1028.51	-0.005	4.86139	0.9561	R.TNPC'LHGGR.C	3.73625e+06	33700992
21	1	sp|P00748|FA12_HUMAN	67792.1	0.38	F12	Coagulation factor XII	192	26	2	106	4805	2+	1028.51	-0.006	5.83366	0.9037	R.TNPC'LHGGR.C	332597	3.0926e+06
21	1	sp|P00748|FA12_HUMAN	67792.1	0.38	F12	Coagulation factor XII	192	26	2	106	4940	2+	1028.51	-0.005	4.86139	0.9743	R.TNPC'LHGGR.C	6775.37	76163.2
21	1	sp|P00748|FA12_HUMAN	67792.1	0.38	F12	Coagulation factor XII	192	26	2	106	6466	2+	1016.5	-0.005	4.91883	1	R.C'LEVEGHR.L	2.48771e+06	22791282
21	1	sp|P00748|FA12_HUMAN	67792.1	0.38	F12	Coagulation factor XII	192	26	2	106	6599	2+	1016.5	-0.006	5.90259	1	R.C'LEVEGHR.L	1.82294e+06	16195789
21	1	sp|P00748|FA12_HUMAN	67792.1	0.38	F12	Coagulation factor XII	192	26	2	106	6746	2+	1002.48	0.002	1.99506	0.9997	R.NGPLSCGQR.L	141741	14492.7
21	1	sp|P00748|FA12_HUMAN	67792.1	0.38	F12	Coagulation factor XII	192	26	2	106	6796	2+	1016.5	-0.006	5.90259	0.9935	R.C'LEVEGHR.L	59647.5	149135
21	1	sp|P00748|FA12_HUMAN	67792.1	0.38	F12	Coagulation factor XII	192	26	2	106	7838	2+	1002.48	0.986	13.9654	0.7928	R.NGPLSCGQR.L	1.24927e+06	1.80179e+06
21	1	sp|P00748|FA12_HUMAN	67792.1	0.38	F12	Coagulation factor XII	192	26	2	106	7956	2+	927.489	0.003	3.23454	0.996	R.EQPPSLTR.N
21	1	sp|P00748|FA12_HUMAN	67792.1	0.38	F12	Coagulation factor XII	192	26	2	106	8101	2+	927.489	0.004	4.31272	0.6868	R.EQPPSLTR.N
21	1	sp|P00748|FA12_HUMAN	67792.1	0.38	F12	Coagulation factor XII	192	26	2	106	14371	2+	1291.62	-0.004	3.09689	1	R.NWGLGGHAFC'R.N	1682390	10346283
21	1	sp|P00748|FA12_HUMAN	67792.1	0.38	F12	Coagulation factor XII	192	26	2	106	14810	2+	1069.52	0.992	7.47998	0.9988	R.WGYC'LEPK.K	5.64721e+06	2836098
21	1	sp|P00748|FA12_HUMAN	67792.1	0.38	F12	Coagulation factor XII	192	26	2	106	14895	2+	1066.5	0.004	3.75058	0.9997	R.WGYCLEPK.K	5273925	2.61801e+06
21	1	sp|P00748|FA12_HUMAN	67792.1	0.38	F12	Coagulation factor XII	192	26	2	106	15183	2+	1079.57	-0.002	1.85258	0.9852	K.C'FEPQLLR.F	9631815	26632712
21	1	sp|P00748|FA12_HUMAN	67792.1	0.38	F12	Coagulation factor XII	192	26	2	106	15325	2+	1079.57	-0.006	5.55774	1	K.C'FEPQLLR.F	9856095	27274460
21	1	sp|P00748|FA12_HUMAN	67792.1	0.38	F12	Coagulation factor XII	192	26	2	106	15481	2+	2012.96	-0.003	1.49034	1	R.TTLSGAPC'QPWASEATYR.N	48895596	347740992
21	1	sp|P00748|FA12_HUMAN	67792.1	0.38	F12	Coagulation factor XII	192	26	2	106	15482	2+	1079.57	-0.005	4.63145	0.9996	K.C'FEPQLLR.F	1.45892e+06	4.18997e+06
21	1	sp|P00748|FA12_HUMAN	67792.1	0.38	F12	Coagulation factor XII	192	26	2	106	15515	3+	2012.96	-0.001	0.496782	1	R.TTLSGAPC'QPWASEATYR.N	13915484	102693272
21	1	sp|P00748|FA12_HUMAN	67792.1	0.38	F12	Coagulation factor XII	192	26	2	106	15625	2+	2012.96	-0.005	2.48391	1	R.TTLSGAPC'QPWASEATYR.N	51558680	365226496
21	1	sp|P00748|FA12_HUMAN	67792.1	0.38	F12	Coagulation factor XII	192	26	2	106	15629	2+	1079.57	-0.003	2.77887	0.9658	K.C'FEPQLLR.F	329382	935038
21	1	sp|P00748|FA12_HUMAN	67792.1	0.38	F12	Coagulation factor XII	192	26	2	106	15775	2+	2012.96	-0.005	2.48391	1	R.TTLSGAPC'QPWASEATYR.N	7.83529e+06	49490300
21	1	sp|P00748|FA12_HUMAN	67792.1	0.38	F12	Coagulation factor XII	192	26	2	106	15950	3+	2012.96	0.002	0.993563	0.728	R.TTLSGAPC'QPWASEATYR.N	84364.2	388162
21	1	sp|P00748|FA12_HUMAN	67792.1	0.38	F12	Coagulation factor XII	192	26	2	106	15966	2+	2012.96	-0.005	2.48391	1	R.TTLSGAPC'QPWASEATYR.N	4.58409e+06	10635832
21	1	sp|P00748|FA12_HUMAN	67792.1	0.38	F12	Coagulation factor XII	192	26	2	106	16331	2+	2012.96	-0.001	0.496782	0.9999	R.TTLSGAPC'QPWASEATYR.N	1.10985e+06	1.32495e+06
21	1	sp|P00748|FA12_HUMAN	67792.1	0.38	F12	Coagulation factor XII	192	26	2	106	18771	3+	2096.09	0.007	3.33955	0.9986	R.LHEAFSPVSYQHDLALLR.L
21	1	sp|P00748|FA12_HUMAN	67792.1	0.38	F12	Coagulation factor XII	192	26	2	106	20064	3+	1932.96	-0.003	1.55203	1	R.NPDNDIRPWC'FVLNR.D	10246933	63144176
21	1	sp|P00748|FA12_HUMAN	67792.1	0.38	F12	Coagulation factor XII	192	26	2	106	20075	2+	1932.96	-0.002	1.03468	0.9808	R.NPDNDIRPWC'FVLNR.D	1.3186e+06	6.77176e+06
21	1	sp|P00748|FA12_HUMAN	67792.1	0.38	F12	Coagulation factor XII	192	26	2	106	20226	3+	1932.96	-0.002	1.03468	0.9999	R.NPDNDIRPWC'FVLNR.D	2.69439e+06	13592779
21	1	sp|P00748|FA12_HUMAN	67792.1	0.38	F12	Coagulation factor XII	192	26	2	106	20534	3+	1932.96	0.987	6.72544	0.742	R.NPDNDIRPWC'FVLNR.D	282144	1.43166e+06
21	1	sp|P00748|FA12_HUMAN	67792.1	0.38	F12	Coagulation factor XII	192	26	2	106	3943	2+	822.433	-0.006	7.29543	0.982	R.LASQAC'R.T	208998	787388
21	1	sp|P00748|FA12_HUMAN	67792.1	0.38	F12	Coagulation factor XII	192	26	2	106	4003	2+	845.448	0.003	3.54842	0.9904	R.TEQAAVAR.C
21	1	sp|P00748|FA12_HUMAN	67792.1	0.38	F12	Coagulation factor XII	192	26	2	106	4318	2+	1028.51	-0.005	4.86139	0.9467	R.TNPC'LHGGR.C	3475060	17821614
21	1	sp|P00748|FA12_HUMAN	67792.1	0.38	F12	Coagulation factor XII	192	26	2	106	6446	2+	1016.5	-0.005	4.91883	0.9999	R.C'LEVEGHR.L	2674201	13538516
21	1	sp|P00748|FA12_HUMAN	67792.1	0.38	F12	Coagulation factor XII	192	26	2	106	7859	2+	927.489	0.003	3.23454	0.9893	R.EQPPSLTR.N
21	1	sp|P00748|FA12_HUMAN	67792.1	0.38	F12	Coagulation factor XII	192	26	2	106	14743	3+	2342.07	0.004	1.70789	0.9833	K.GRPGPQPWCATTPNFDQDQR.W	2627142	990092
21	1	sp|P00748|FA12_HUMAN	67792.1	0.38	F12	Coagulation factor XII	192	26	2	106	15209	2+	1066.5	0.01	9.37644	0.9884	R.WGYCLEPK.K	4793542	1.26236e+06
21	1	sp|P00748|FA12_HUMAN	67792.1	0.38	F12	Coagulation factor XII	192	26	2	106	15598	2+	1079.57	-0.003	2.77887	0.9981	K.C'FEPQLLR.F	17936408	65541340
21	1	sp|P00748|FA12_HUMAN	67792.1	0.38	F12	Coagulation factor XII	192	26	2	106	16019	2+	1079.57	-0.005	4.63145	0.9965	K.C'FEPQLLR.F	0	106562
21	1	sp|P00748|FA12_HUMAN	67792.1	0.38	F12	Coagulation factor XII	192	26	2	106	16101	2+	2012.96	1.001	0.496782	1	R.TTLSGAPC'QPWASEATYR.N	28352710	124804552
21	1	sp|P00748|FA12_HUMAN	67792.1	0.38	F12	Coagulation factor XII	192	26	2	106	16135	2+	2009.94	1.014	6.96539	1	R.TTLSGAPCQPWASEATYR.N	29204666	127953520
21	1	sp|P00748|FA12_HUMAN	67792.1	0.38	F12	Coagulation factor XII	192	26	2	106	16151	3+	2012.96	0.008	3.97425	1	R.TTLSGAPC'QPWASEATYR.N	6.06147e+06	26952660
21	1	sp|P00748|FA12_HUMAN	67792.1	0.38	F12	Coagulation factor XII	192	26	2	106	16167	2+	1079.57	-0.002	1.85258	0.9998	K.C'FEPQLLR.F	82423.1	240062
21	1	sp|P00748|FA12_HUMAN	67792.1	0.38	F12	Coagulation factor XII	192	26	2	106	16251	2+	2012.96	0.996	1.98713	1	R.TTLSGAPC'QPWASEATYR.N	28702446	123565544
21	1	sp|P00748|FA12_HUMAN	67792.1	0.38	F12	Coagulation factor XII	192	26	2	106	16294	2+	2009.94	1.014	6.96539	1	R.TTLSGAPCQPWASEATYR.N	18989022	78889136
21	1	sp|P00748|FA12_HUMAN	67792.1	0.38	F12	Coagulation factor XII	192	26	2	106	16403	2+	2012.96	-0.001	0.496782	1	R.TTLSGAPC'QPWASEATYR.N	3.02597e+06	9951181
21	1	sp|P00748|FA12_HUMAN	67792.1	0.38	F12	Coagulation factor XII	192	26	2	106	17629	3+	2768.32	0.028	10.1144	1	K.AEEHTVVLTVTGEPCHFPFQYHR.Q	9504611	2.09184e+06
21	1	sp|P00748|FA12_HUMAN	67792.1	0.38	F12	Coagulation factor XII	192	26	2	106	17691	2+	2768.32	0.022	7.94704	0.6753	K.AEEHTVVLTVTGEPCHFPFQYHR.Q	938264	553343
21	1	sp|P00748|FA12_HUMAN	67792.1	0.38	F12	Coagulation factor XII	192	26	2	106	20805	3+	1932.96	-0.002	1.03468	0.9998	R.NPDNDIRPWC'FVLNR.D	2.14708e+06	8052252
21	1	sp|P00748|FA12_HUMAN	67792.1	0.38	F12	Coagulation factor XII	192	26	2	106	20820	2+	1932.96	-0.003	1.55203	0.9673	R.NPDNDIRPWC'FVLNR.D	382045	853232
21	1	sp|P00748|FA12_HUMAN	67792.1	0.38	F12	Coagulation factor XII	192	26	2	106	3963	2+	845.448	0.001	1.18281	0.655	R.TEQAAVAR.C
21	1	sp|P00748|FA12_HUMAN	67792.1	0.38	F12	Coagulation factor XII	192	26	2	106	4312	2+	1028.51	-0.005	4.86139	0.9704	R.TNPC'LHGGR.C	71951.5	298013
21	1	sp|P00748|FA12_HUMAN	67792.1	0.38	F12	Coagulation factor XII	192	26	2	106	6023	2+	1016.5	-0.006	5.90259	0.9987	R.C'LEVEGHR.L	1.12507e+06	4.56724e+06
21	1	sp|P00748|FA12_HUMAN	67792.1	0.38	F12	Coagulation factor XII	192	26	2	106	14127	2+	883.572	0.001	1.13177	0.9999	R.VVGGLVALR.G
21	1	sp|P00748|FA12_HUMAN	67792.1	0.38	F12	Coagulation factor XII	192	26	2	106	15393	2+	1079.57	-0.002	1.85258	0.9995	K.C'FEPQLLR.F	4.00247e+06	10889613
21	1	sp|P00748|FA12_HUMAN	67792.1	0.38	F12	Coagulation factor XII	192	26	2	106	16561	2+	2012.96	0.003	1.49034	1	R.TTLSGAPC'QPWASEATYR.N	12136125	40298076
21	1	sp|P00748|FA12_HUMAN	67792.1	0.38	F12	Coagulation factor XII	192	26	2	106	16586	2+	2009.94	1.014	6.96539	1	R.TTLSGAPCQPWASEATYR.N	12555906	41261884
21	1	sp|P00748|FA12_HUMAN	67792.1	0.38	F12	Coagulation factor XII	192	26	2	106	16687	3+	2012.96	0.004	1.98713	0.9982	R.TTLSGAPC'QPWASEATYR.N	204637	490560
21	1	sp|P00748|FA12_HUMAN	67792.1	0.38	F12	Coagulation factor XII	192	26	2	106	16731	2+	2012.96	0.996	1.98713	1	R.TTLSGAPC'QPWASEATYR.N	7018885	24151216
21	1	sp|P00748|FA12_HUMAN	67792.1	0.38	F12	Coagulation factor XII	192	26	2	106	19048	3+	2096.09	0.002	0.954156	0.9996	R.LHEAFSPVSYQHDLALLR.L
21	1	sp|P00748|FA12_HUMAN	67792.1	0.38	F12	Coagulation factor XII	192	26	2	106	19217	3+	2096.09	1.01	4.77078	1	R.LHEAFSPVSYQHDLALLR.L
21	1	sp|P00748|FA12_HUMAN	67792.1	0.38	F12	Coagulation factor XII	192	26	2	106	19564	3+	2096.09	1.006	2.86247	0.9993	R.LHEAFSPVSYQHDLALLR.L
21	1	sp|P00748|FA12_HUMAN	67792.1	0.38	F12	Coagulation factor XII	192	26	2	106	19597	2+	2096.09	-1.032	15.2665	0.9992	R.LHEAFSPVSYQHDLALLR.L
21	1	sp|P00748|FA12_HUMAN	67792.1	0.38	F12	Coagulation factor XII	192	26	2	106	19732	3+	2096.09	0.007	3.33955	1	R.LHEAFSPVSYQHDLALLR.L
21	1	sp|P00748|FA12_HUMAN	67792.1	0.38	F12	Coagulation factor XII	192	26	2	106	19904	3+	2096.09	0.005	2.38539	1	R.LHEAFSPVSYQHDLALLR.L
21	1	sp|P00748|FA12_HUMAN	67792.1	0.38	F12	Coagulation factor XII	192	26	2	106	12719	2+	883.572	0.002	2.26354	0.9999	R.VVGGLVALR.G
21	1	sp|P00748|FA12_HUMAN	67792.1	0.38	F12	Coagulation factor XII	192	26	2	106	12920	2+	883.572	0.003	3.39531	1	R.VVGGLVALR.G
21	1	sp|P00748|FA12_HUMAN	67792.1	0.38	F12	Coagulation factor XII	192	26	2	106	14469	2+	1079.57	-0.002	1.85258	0.9872	K.C'FEPQLLR.F	2.0234e+06	2694180
21	1	sp|P00748|FA12_HUMAN	67792.1	0.38	F12	Coagulation factor XII	192	26	2	106	14505	2+	1076.56	0.003	2.78666	0.9982	K.CFEPQLLR.F	2.01145e+06	2.69446e+06
21	1	sp|P00748|FA12_HUMAN	67792.1	0.38	F12	Coagulation factor XII	192	26	2	106	15396	2+	2012.96	-0.005	2.48391	1	R.TTLSGAPC'QPWASEATYR.N	4.85126e+06	8292756
21	1	sp|P00748|FA12_HUMAN	67792.1	0.38	F12	Coagulation factor XII	192	26	2	106	18151	3+	2096.09	1.023	10.9728	1	R.LHEAFSPVSYQHDLALLR.L
21	1	sp|P00748|FA12_HUMAN	67792.1	0.38	F12	Coagulation factor XII	192	26	2	106	18260	2+	2096.09	0.016	7.63325	1	R.LHEAFSPVSYQHDLALLR.L
21	1	sp|P00748|FA12_HUMAN	67792.1	0.38	F12	Coagulation factor XII	192	26	2	106	18298	3+	2096.09	0.007	3.33955	1	R.LHEAFSPVSYQHDLALLR.L
21	1	sp|P00748|FA12_HUMAN	67792.1	0.38	F12	Coagulation factor XII	192	26	2	106	18482	3+	2096.09	1.011	5.24786	0.9832	R.LHEAFSPVSYQHDLALLR.L
21	1	sp|P00748|FA12_HUMAN	67792.1	0.38	F12	Coagulation factor XII	192	26	2	106	4092	2+	845.448	0.003	3.54842	0.812	R.TEQAAVAR.C
21	1	sp|P00748|FA12_HUMAN	67792.1	0.38	F12	Coagulation factor XII	192	26	2	106	6686	2+	1002.48	0.987	12.9679	0.7094	R.NGPLSCGQR.L	3.14227e+06	986817
21	1	sp|P00748|FA12_HUMAN	67792.1	0.38	F12	Coagulation factor XII	192	26	2	106	7956	2+	1605.77	0.999	0.622753	0.9899	R.NHSC'EPC'QTLAVR.S	558725	974502
21	1	sp|P00748|FA12_HUMAN	67792.1	0.38	F12	Coagulation factor XII	192	26	2	106	12705	2+	883.572	0.003	3.39531	1	R.VVGGLVALR.G
21	1	sp|P00748|FA12_HUMAN	67792.1	0.38	F12	Coagulation factor XII	192	26	2	106	13468	2+	883.572	0.001	1.13177	0.9999	R.VVGGLVALR.G
21	1	sp|P00748|FA12_HUMAN	67792.1	0.38	F12	Coagulation factor XII	192	26	2	106	14145	3+	2345.09	0.004	1.70569	0.9991	K.GRPGPQPWC'ATTPNFDQDQR.W	5.81541e+06	2.53401e+06
21	1	sp|P00748|FA12_HUMAN	67792.1	0.38	F12	Coagulation factor XII	192	26	2	106	14511	2+	1066.5	0.004	3.75058	1	R.WGYCLEPK.K	12859964	4.78909e+06
21	1	sp|P00748|FA12_HUMAN	67792.1	0.38	F12	Coagulation factor XII	192	26	2	106	14751	2+	1079.57	-0.002	1.85258	0.9854	K.C'FEPQLLR.F	19291630	19457170
21	1	sp|P00748|FA12_HUMAN	67792.1	0.38	F12	Coagulation factor XII	192	26	2	106	16173	2+	2012.96	-0.005	2.48391	1	R.TTLSGAPC'QPWASEATYR.N	59389024	54513164
21	1	sp|P00748|FA12_HUMAN	67792.1	0.38	F12	Coagulation factor XII	192	26	2	106	16185	3+	2009.94	0.006	2.98517	0.9988	R.TTLSGAPCQPWASEATYR.N	3.31214e+06	3.10943e+06
21	1	sp|P00748|FA12_HUMAN	67792.1	0.38	F12	Coagulation factor XII	192	26	2	106	16253	2+	2009.94	0.014	6.96539	1	R.TTLSGAPCQPWASEATYR.N	57230312	52783992
21	1	sp|P00748|FA12_HUMAN	67792.1	0.38	F12	Coagulation factor XII	192	26	2	106	16328	3+	3059.48	1.01	3.26853	0.9957	K.YKAEEHTVVLTVTGEPCHFPFQYHR.Q	1.41726e+06	15085.9
21	1	sp|P00748|FA12_HUMAN	67792.1	0.38	F12	Coagulation factor XII	192	26	2	106	19080	3+	2096.09	0.004	1.90831	1	R.LHEAFSPVSYQHDLALLR.L
21	1	sp|P00748|FA12_HUMAN	67792.1	0.38	F12	Coagulation factor XII	192	26	2	106	19119	2+	2096.09	0.004	1.90831	1	R.LHEAFSPVSYQHDLALLR.L
21	1	sp|P00748|FA12_HUMAN	67792.1	0.38	F12	Coagulation factor XII	192	26	2	106	19258	3+	2096.09	0.008	3.81663	1	R.LHEAFSPVSYQHDLALLR.L
21	1	sp|P00748|FA12_HUMAN	67792.1	0.38	F12	Coagulation factor XII	192	26	2	106	25833	2+	1736.88	-0.004	2.30298	0.8915	R.LTLQGIISWGSGC'GDR.N	1.25014e+06	945873
21	1	sp|P00748|FA12_HUMAN	67792.1	0.38	F12	Coagulation factor XII	192	26	2	106	26021	2+	1736.88	-1	0	0.9364	R.LTLQGIISWGSGC'GDR.N	3322527	3497793
21	1	sp|P00748|FA12_HUMAN	67792.1	0.38	F12	Coagulation factor XII	192	26	2	106	26438	2+	1736.88	-0.007	4.03021	0.9948	R.LTLQGIISWGSGC'GDR.N	276754	357014
21	1	sp|P00748|FA12_HUMAN	67792.1	0.38	F12	Coagulation factor XII	192	26	2	106	26980	2+	1736.88	0.001	0.575744	0.9966	R.LTLQGIISWGSGC'GDR.N	1.55767e+06	1.55064e+06
21	1	sp|P00748|FA12_HUMAN	67792.1	0.38	F12	Coagulation factor XII	192	26	2	106	27262	3+	2029.05	0.006	2.95704	0.9923	R.NKPGVYTDVAYYLAWIR.E
21	1	sp|P00748|FA12_HUMAN	67792.1	0.38	F12	Coagulation factor XII	192	26	2	106	27435	3+	2029.05	0.004	1.97136	0.9936	R.NKPGVYTDVAYYLAWIR.E
21	1	sp|P00748|FA12_HUMAN	67792.1	0.38	F12	Coagulation factor XII	192	26	2	106	4330	2+	845.448	0.002	2.36561	0.9986	R.TEQAAVAR.C
21	1	sp|P00748|FA12_HUMAN	67792.1	0.38	F12	Coagulation factor XII	192	26	2	106	7627	2+	927.489	0.003	3.23454	0.6874	R.EQPPSLTR.N
21	1	sp|P00748|FA12_HUMAN	67792.1	0.38	F12	Coagulation factor XII	192	26	2	106	13919	2+	883.572	0.002	2.26354	1	R.VVGGLVALR.G
21	1	sp|P00748|FA12_HUMAN	67792.1	0.38	F12	Coagulation factor XII	192	26	2	106	16594	2+	2012.96	0	0	1	R.TTLSGAPC'QPWASEATYR.N	40101376	21706364
21	1	sp|P00748|FA12_HUMAN	67792.1	0.38	F12	Coagulation factor XII	192	26	2	106	16769	2+	2009.94	1.014	6.96539	0.9786	R.TTLSGAPCQPWASEATYR.N	31194254	8434236
21	1	sp|P00748|FA12_HUMAN	67792.1	0.38	F12	Coagulation factor XII	192	26	2	106	16810	2+	2012.96	1.002	0.993563	0.9999	R.TTLSGAPC'QPWASEATYR.N	18586326	4.71496e+06
21	1	sp|P00748|FA12_HUMAN	67792.1	0.38	F12	Coagulation factor XII	192	26	2	106	19688	3+	2096.09	0.008	3.81663	1	R.LHEAFSPVSYQHDLALLR.L
21	1	sp|P00748|FA12_HUMAN	67792.1	0.38	F12	Coagulation factor XII	192	26	2	106	19732	2+	2096.09	0.006	2.86247	1	R.LHEAFSPVSYQHDLALLR.L
21	1	sp|P00748|FA12_HUMAN	67792.1	0.38	F12	Coagulation factor XII	192	26	2	106	27287	3+	2029.05	0	0	0.9822	R.NKPGVYTDVAYYLAWIR.E
21	1	sp|P00748|FA12_HUMAN	67792.1	0.38	F12	Coagulation factor XII	192	26	2	106	4210	2+	845.448	0.003	3.54842	0.9942	R.TEQAAVAR.C
21	1	sp|P00748|FA12_HUMAN	67792.1	0.38	F12	Coagulation factor XII	192	26	2	106	7316	2+	927.489	0.003	3.23454	0.8412	R.EQPPSLTR.N
21	1	sp|P00748|FA12_HUMAN	67792.1	0.38	F12	Coagulation factor XII	192	26	2	106	14556	3+	2342.07	1.009	3.84275	1	K.GRPGPQPWCATTPNFDQDQR.W	13651175	14282988
21	1	sp|P00748|FA12_HUMAN	67792.1	0.38	F12	Coagulation factor XII	192	26	2	106	16438	2+	2012.96	-0.005	2.48391	1	R.TTLSGAPC'QPWASEATYR.N	19442766	23062434
21	1	sp|P00748|FA12_HUMAN	67792.1	0.38	F12	Coagulation factor XII	192	26	2	106	16511	2+	2009.94	-0.992	3.98022	1	R.TTLSGAPCQPWASEATYR.N	19560142	22950842
21	1	sp|P00748|FA12_HUMAN	67792.1	0.38	F12	Coagulation factor XII	192	26	2	106	19525	3+	2096.09	0.012	5.72494	0.9999	R.LHEAFSPVSYQHDLALLR.L
21	1	sp|P00748|FA12_HUMAN	67792.1	0.38	F12	Coagulation factor XII	192	26	2	106	19701	3+	2096.09	0.027	12.8811	1	R.LHEAFSPVSYQHDLALLR.L
21	1	sp|P00748|FA12_HUMAN	67792.1	0.38	F12	Coagulation factor XII	192	26	2	106	27207	3+	2029.05	0.014	6.89977	0.9439	R.NKPGVYTDVAYYLAWIR.E
22	1	sp|P00915|CAH1_HUMAN	28870.2	0.402	CA1	Carbonic anhydrase 1	18	8			8425	2+	1026.51	0.005	4.87087	0.9969	K.YSSLAEAASK.A
22	1	sp|P00915|CAH1_HUMAN	28870.2	0.402	CA1	Carbonic anhydrase 1	18	8			7227	2+	1026.51	0.004	3.8967	1	K.YSSLAEAASK.A
22	1	sp|P00915|CAH1_HUMAN	28870.2	0.402	CA1	Carbonic anhydrase 1	18	8			10599	2+	1612.79	-0.123	76.2655	0.8651	K.YSAELHVAHWNSAK.Y
22	1	sp|P00915|CAH1_HUMAN	28870.2	0.402	CA1	Carbonic anhydrase 1	18	8			11341	2+	1929.01	0.007	3.62881	1	K.HDTSLKPISVSYNPATAK.E
22	1	sp|P00915|CAH1_HUMAN	28870.2	0.402	CA1	Carbonic anhydrase 1	18	8			11390	3+	1929.01	0.005	2.59201	1	K.HDTSLKPISVSYNPATAK.E
22	1	sp|P00915|CAH1_HUMAN	28870.2	0.402	CA1	Carbonic anhydrase 1	18	8			14427	3+	2759.39	-0.012	4.34879	0.9812	R.SLLSNVEGDNAVPMQHNNRPTQPLK.G
22	1	sp|P00915|CAH1_HUMAN	28870.2	0.402	CA1	Carbonic anhydrase 1	18	8			23297	2+	1186.69	0.001	0.842683	1	K.ADGLAVIGVLMK.V
22	1	sp|P00915|CAH1_HUMAN	28870.2	0.402	CA1	Carbonic anhydrase 1	18	8			6880	2+	945.442	0.002	2.11541	0.9526	K.NGPEQWSK.L
22	1	sp|P00915|CAH1_HUMAN	28870.2	0.402	CA1	Carbonic anhydrase 1	18	8			7895	2+	1026.51	0.004	3.8967	1	K.YSSLAEAASK.A
22	1	sp|P00915|CAH1_HUMAN	28870.2	0.402	CA1	Carbonic anhydrase 1	18	8			10804	2+	985.437	0.996	4.05911	0.9991	K.GGPFSDSYR.L
22	1	sp|P00915|CAH1_HUMAN	28870.2	0.402	CA1	Carbonic anhydrase 1	18	8			10972	2+	985.437	-0.005	5.07389	0.9988	K.GGPFSDSYR.L
22	1	sp|P00915|CAH1_HUMAN	28870.2	0.402	CA1	Carbonic anhydrase 1	18	8			12243	3+	1929.01	0.007	3.62881	1	K.HDTSLKPISVSYNPATAK.E
22	1	sp|P00915|CAH1_HUMAN	28870.2	0.402	CA1	Carbonic anhydrase 1	18	8			12275	2+	1929.01	0.006	3.11041	1	K.HDTSLKPISVSYNPATAK.E
22	1	sp|P00915|CAH1_HUMAN	28870.2	0.402	CA1	Carbonic anhydrase 1	18	8			15579	3+	2759.39	0.009	3.26159	0.9997	R.SLLSNVEGDNAVPMQHNNRPTQPLK.G
22	1	sp|P00915|CAH1_HUMAN	28870.2	0.402	CA1	Carbonic anhydrase 1	18	8			15745	2+	970.593	0.003	3.09089	0.9998	K.VLDALQAIK.T
22	1	sp|P00915|CAH1_HUMAN	28870.2	0.402	CA1	Carbonic anhydrase 1	18	8			23989	2+	1186.69	0.003	2.52805	1	K.ADGLAVIGVLMK.V
22	1	sp|P00915|CAH1_HUMAN	28870.2	0.402	CA1	Carbonic anhydrase 1	18	8			24154	2+	1186.69	0.005	4.21341	1	K.ADGLAVIGVLMK.V
22	1	sp|P00915|CAH1_HUMAN	28870.2	0.402	CA1	Carbonic anhydrase 1	18	8			12044	3+	1929.01	0.008	4.14721	0.9999	K.HDTSLKPISVSYNPATAK.E
23	1	sp|P01008|ANT3_HUMAN	52602.4	0.603	SERPINC1	Antithrombin-III (short name: ATIII)	2114	52	0.82	207	1901	2+	1221.56	0.004	3.2745	0.9757	K.KATEDEGSEQK.I
23	1	sp|P01008|ANT3_HUMAN	52602.4	0.603	SERPINC1	Antithrombin-III (short name: ATIII)	2114	52	0.82	207	2419	2+	1093.46	0.004	3.6581	0.9995	K.ATEDEGSEQK.I
23	1	sp|P01008|ANT3_HUMAN	52602.4	0.603	SERPINC1	Antithrombin-III (short name: ATIII)	2114	52	0.82	207	6741	3+	2002.97	0.008	3.99407	0.9988	K.KATEDEGSEQKIPEATNR.R
23	1	sp|P01008|ANT3_HUMAN	52602.4	0.603	SERPINC1	Antithrombin-III (short name: ATIII)	2114	52	0.82	207	6801	2+	2002.97	0.008	3.99407	1	K.KATEDEGSEQKIPEATNR.R
23	1	sp|P01008|ANT3_HUMAN	52602.4	0.603	SERPINC1	Antithrombin-III (short name: ATIII)	2114	52	0.82	207	6896	3+	2002.97	0.008	3.99407	0.9998	K.KATEDEGSEQKIPEATNR.R
23	1	sp|P01008|ANT3_HUMAN	52602.4	0.603	SERPINC1	Antithrombin-III (short name: ATIII)	2114	52	0.82	207	6946	2+	2002.97	0.008	3.99407	1	K.KATEDEGSEQKIPEATNR.R
23	1	sp|P01008|ANT3_HUMAN	52602.4	0.603	SERPINC1	Antithrombin-III (short name: ATIII)	2114	52	0.82	207	7046	3+	2002.97	0.009	4.49333	0.9999	K.KATEDEGSEQKIPEATNR.R
23	1	sp|P01008|ANT3_HUMAN	52602.4	0.603	SERPINC1	Antithrombin-III (short name: ATIII)	2114	52	0.82	207	7092	2+	2002.97	0.005	2.4963	1	K.KATEDEGSEQKIPEATNR.R
23	1	sp|P01008|ANT3_HUMAN	52602.4	0.603	SERPINC1	Antithrombin-III (short name: ATIII)	2114	52	0.82	207	7201	3+	2002.97	0.01	4.99259	0.9933	K.KATEDEGSEQKIPEATNR.R
23	1	sp|P01008|ANT3_HUMAN	52602.4	0.603	SERPINC1	Antithrombin-III (short name: ATIII)	2114	52	0.82	207	7585	3+	1874.87	0.007	3.73359	1	K.ATEDEGSEQKIPEATNR.R
23	1	sp|P01008|ANT3_HUMAN	52602.4	0.603	SERPINC1	Antithrombin-III (short name: ATIII)	2114	52	0.82	207	7664	2+	1874.87	0.007	3.73359	1	K.ATEDEGSEQKIPEATNR.R
23	1	sp|P01008|ANT3_HUMAN	52602.4	0.603	SERPINC1	Antithrombin-III (short name: ATIII)	2114	52	0.82	207	7734	3+	1874.87	0.007	3.73359	0.9954	K.ATEDEGSEQKIPEATNR.R
23	1	sp|P01008|ANT3_HUMAN	52602.4	0.603	SERPINC1	Antithrombin-III (short name: ATIII)	2114	52	0.82	207	7825	2+	1874.87	0.006	3.20022	1	K.ATEDEGSEQKIPEATNR.R
23	1	sp|P01008|ANT3_HUMAN	52602.4	0.603	SERPINC1	Antithrombin-III (short name: ATIII)	2114	52	0.82	207	7894	3+	1874.87	0.007	3.73359	0.9997	K.ATEDEGSEQKIPEATNR.R
23	1	sp|P01008|ANT3_HUMAN	52602.4	0.603	SERPINC1	Antithrombin-III (short name: ATIII)	2114	52	0.82	207	7986	2+	1874.87	0.007	3.73359	1	K.ATEDEGSEQKIPEATNR.R
23	1	sp|P01008|ANT3_HUMAN	52602.4	0.603	SERPINC1	Antithrombin-III (short name: ATIII)	2114	52	0.82	207	8046	3+	1874.87	0.007	3.73359	0.9999	K.ATEDEGSEQKIPEATNR.R
23	1	sp|P01008|ANT3_HUMAN	52602.4	0.603	SERPINC1	Antithrombin-III (short name: ATIII)	2114	52	0.82	207	20210	2+	1426.67	-0.004	2.80373	0.9373	R.DIPMNPMC'IYR.S	1.66458e+06	4640949
23	1	sp|P01008|ANT3_HUMAN	52602.4	0.603	SERPINC1	Antithrombin-III (short name: ATIII)	2114	52	0.82	207	20482	3+	2291.15	0.004	1.74585	0.9536	K.AFLEVNEEGSEAAASTAVVIAGR.S
23	1	sp|P01008|ANT3_HUMAN	52602.4	0.603	SERPINC1	Antithrombin-III (short name: ATIII)	2114	52	0.82	207	20515	2+	2291.15	1.019	8.29278	1	K.AFLEVNEEGSEAAASTAVVIAGR.S
23	1	sp|P01008|ANT3_HUMAN	52602.4	0.603	SERPINC1	Antithrombin-III (short name: ATIII)	2114	52	0.82	207	20564	2+	1426.67	0	0	0.6248	R.DIPMNPMC'IYR.S	344383	648711
23	1	sp|P01008|ANT3_HUMAN	52602.4	0.603	SERPINC1	Antithrombin-III (short name: ATIII)	2114	52	0.82	207	20651	2+	2291.15	0.006	2.61877	1	K.AFLEVNEEGSEAAASTAVVIAGR.S
23	1	sp|P01008|ANT3_HUMAN	52602.4	0.603	SERPINC1	Antithrombin-III (short name: ATIII)	2114	52	0.82	207	20761	3+	2291.15	0.008	3.49169	1	K.AFLEVNEEGSEAAASTAVVIAGR.S
23	1	sp|P01008|ANT3_HUMAN	52602.4	0.603	SERPINC1	Antithrombin-III (short name: ATIII)	2114	52	0.82	207	20800	2+	2291.15	-0.002	0.872924	1	K.AFLEVNEEGSEAAASTAVVIAGR.S
23	1	sp|P01008|ANT3_HUMAN	52602.4	0.603	SERPINC1	Antithrombin-III (short name: ATIII)	2114	52	0.82	207	20909	3+	2291.15	0.893	46.7014	0.9879	K.AFLEVNEEGSEAAASTAVVIAGR.S
23	1	sp|P01008|ANT3_HUMAN	52602.4	0.603	SERPINC1	Antithrombin-III (short name: ATIII)	2114	52	0.82	207	21050	3+	2291.15	1.024	10.4751	0.9999	K.AFLEVNEEGSEAAASTAVVIAGR.S
23	1	sp|P01008|ANT3_HUMAN	52602.4	0.603	SERPINC1	Antithrombin-III (short name: ATIII)	2114	52	0.82	207	22532	3+	2291.15	0.01	4.36462	0.9976	K.AFLEVNEEGSEAAASTAVVIAGR.S
23	1	sp|P01008|ANT3_HUMAN	52602.4	0.603	SERPINC1	Antithrombin-III (short name: ATIII)	2114	52	0.82	207	22683	3+	2291.15	0.004	1.74585	0.7205	K.AFLEVNEEGSEAAASTAVVIAGR.S
23	1	sp|P01008|ANT3_HUMAN	52602.4	0.603	SERPINC1	Antithrombin-III (short name: ATIII)	2114	52	0.82	207	22810	3+	2291.15	0.011	4.80108	0.9994	K.AFLEVNEEGSEAAASTAVVIAGR.S
23	1	sp|P01008|ANT3_HUMAN	52602.4	0.603	SERPINC1	Antithrombin-III (short name: ATIII)	2114	52	0.82	207	22943	3+	2291.15	0.009	3.92816	0.999	K.AFLEVNEEGSEAAASTAVVIAGR.S
23	1	sp|P01008|ANT3_HUMAN	52602.4	0.603	SERPINC1	Antithrombin-III (short name: ATIII)	2114	52	0.82	207	23221	3+	2291.15	0.016	6.98339	0.9997	K.AFLEVNEEGSEAAASTAVVIAGR.S
23	1	sp|P01008|ANT3_HUMAN	52602.4	0.603	SERPINC1	Antithrombin-III (short name: ATIII)	2114	52	0.82	207	23415	2+	2291.15	1.012	5.23754	0.8545	K.AFLEVNEEGSEAAASTAVVIAGR.S
23	1	sp|P01008|ANT3_HUMAN	52602.4	0.603	SERPINC1	Antithrombin-III (short name: ATIII)	2114	52	0.82	207	23502	3+	2291.15	1.024	10.4751	0.9934	K.AFLEVNEEGSEAAASTAVVIAGR.S
23	1	sp|P01008|ANT3_HUMAN	52602.4	0.603	SERPINC1	Antithrombin-III (short name: ATIII)	2114	52	0.82	207	23652	3+	2291.15	0.014	6.11047	0.9966	K.AFLEVNEEGSEAAASTAVVIAGR.S
23	1	sp|P01008|ANT3_HUMAN	52602.4	0.603	SERPINC1	Antithrombin-III (short name: ATIII)	2114	52	0.82	207	23744	2+	2291.15	1.013	5.674	0.6431	K.AFLEVNEEGSEAAASTAVVIAGR.S
23	1	sp|P01008|ANT3_HUMAN	52602.4	0.603	SERPINC1	Antithrombin-III (short name: ATIII)	2114	52	0.82	207	24408	2+	2291.15	1.002	0.872924	0.9751	K.AFLEVNEEGSEAAASTAVVIAGR.S
23	1	sp|P01008|ANT3_HUMAN	52602.4	0.603	SERPINC1	Antithrombin-III (short name: ATIII)	2114	52	0.82	207	24499	3+	2291.15	0.009	3.92816	0.9051	K.AFLEVNEEGSEAAASTAVVIAGR.S
23	1	sp|P01008|ANT3_HUMAN	52602.4	0.603	SERPINC1	Antithrombin-III (short name: ATIII)	2114	52	0.82	207	24626	3+	2291.15	0.009	3.92816	1	K.AFLEVNEEGSEAAASTAVVIAGR.S
23	1	sp|P01008|ANT3_HUMAN	52602.4	0.603	SERPINC1	Antithrombin-III (short name: ATIII)	2114	52	0.82	207	24757	3+	2291.15	0.013	5.674	0.9972	K.AFLEVNEEGSEAAASTAVVIAGR.S
23	1	sp|P01008|ANT3_HUMAN	52602.4	0.603	SERPINC1	Antithrombin-III (short name: ATIII)	2114	52	0.82	207	24823	2+	2291.15	1.001	0.436462	0.6808	K.AFLEVNEEGSEAAASTAVVIAGR.S
23	1	sp|P01008|ANT3_HUMAN	52602.4	0.603	SERPINC1	Antithrombin-III (short name: ATIII)	2114	52	0.82	207	24879	3+	2291.15	0.012	5.23754	0.9969	K.AFLEVNEEGSEAAASTAVVIAGR.S
23	1	sp|P01008|ANT3_HUMAN	52602.4	0.603	SERPINC1	Antithrombin-III (short name: ATIII)	2114	52	0.82	207	25007	3+	2291.15	0.007	3.05523	0.9999	K.AFLEVNEEGSEAAASTAVVIAGR.S
23	1	sp|P01008|ANT3_HUMAN	52602.4	0.603	SERPINC1	Antithrombin-III (short name: ATIII)	2114	52	0.82	207	25131	3+	2291.15	0.007	3.05523	0.9888	K.AFLEVNEEGSEAAASTAVVIAGR.S
23	1	sp|P01008|ANT3_HUMAN	52602.4	0.603	SERPINC1	Antithrombin-III (short name: ATIII)	2114	52	0.82	207	25260	3+	2291.15	0.009	3.92816	0.6765	K.AFLEVNEEGSEAAASTAVVIAGR.S
23	1	sp|P01008|ANT3_HUMAN	52602.4	0.603	SERPINC1	Antithrombin-III (short name: ATIII)	2114	52	0.82	207	25388	3+	2291.15	0.015	6.54693	0.999	K.AFLEVNEEGSEAAASTAVVIAGR.S
23	1	sp|P01008|ANT3_HUMAN	52602.4	0.603	SERPINC1	Antithrombin-III (short name: ATIII)	2114	52	0.82	207	25517	3+	2291.15	0.011	4.80108	0.9912	K.AFLEVNEEGSEAAASTAVVIAGR.S
23	1	sp|P01008|ANT3_HUMAN	52602.4	0.603	SERPINC1	Antithrombin-III (short name: ATIII)	2114	52	0.82	207	25659	3+	2291.15	1.01	4.36462	0.9823	K.AFLEVNEEGSEAAASTAVVIAGR.S
23	1	sp|P01008|ANT3_HUMAN	52602.4	0.603	SERPINC1	Antithrombin-III (short name: ATIII)	2114	52	0.82	207	25789	3+	2291.15	0.015	6.54693	0.9967	K.AFLEVNEEGSEAAASTAVVIAGR.S
23	1	sp|P01008|ANT3_HUMAN	52602.4	0.603	SERPINC1	Antithrombin-III (short name: ATIII)	2114	52	0.82	207	25917	3+	2291.15	0.012	5.23754	0.9999	K.AFLEVNEEGSEAAASTAVVIAGR.S
23	1	sp|P01008|ANT3_HUMAN	52602.4	0.603	SERPINC1	Antithrombin-III (short name: ATIII)	2114	52	0.82	207	26038	3+	2291.15	0.005	2.18231	0.998	K.AFLEVNEEGSEAAASTAVVIAGR.S
23	1	sp|P01008|ANT3_HUMAN	52602.4	0.603	SERPINC1	Antithrombin-III (short name: ATIII)	2114	52	0.82	207	26169	3+	2291.15	0.012	5.23754	0.9894	K.AFLEVNEEGSEAAASTAVVIAGR.S
23	1	sp|P01008|ANT3_HUMAN	52602.4	0.603	SERPINC1	Antithrombin-III (short name: ATIII)	2114	52	0.82	207	26297	3+	2291.15	1.01	4.36462	1	K.AFLEVNEEGSEAAASTAVVIAGR.S
23	1	sp|P01008|ANT3_HUMAN	52602.4	0.603	SERPINC1	Antithrombin-III (short name: ATIII)	2114	52	0.82	207	26438	3+	2291.15	0.003	1.30939	0.9971	K.AFLEVNEEGSEAAASTAVVIAGR.S
23	1	sp|P01008|ANT3_HUMAN	52602.4	0.603	SERPINC1	Antithrombin-III (short name: ATIII)	2114	52	0.82	207	26559	3+	2291.15	0.014	6.11047	1	K.AFLEVNEEGSEAAASTAVVIAGR.S
23	1	sp|P01008|ANT3_HUMAN	52602.4	0.603	SERPINC1	Antithrombin-III (short name: ATIII)	2114	52	0.82	207	26684	3+	2291.15	0.013	5.674	0.9986	K.AFLEVNEEGSEAAASTAVVIAGR.S
23	1	sp|P01008|ANT3_HUMAN	52602.4	0.603	SERPINC1	Antithrombin-III (short name: ATIII)	2114	52	0.82	207	26810	3+	2291.15	0.008	3.49169	0.9998	K.AFLEVNEEGSEAAASTAVVIAGR.S
23	1	sp|P01008|ANT3_HUMAN	52602.4	0.603	SERPINC1	Antithrombin-III (short name: ATIII)	2114	52	0.82	207	26949	3+	2291.15	0.017	7.41985	0.9999	K.AFLEVNEEGSEAAASTAVVIAGR.S
23	1	sp|P01008|ANT3_HUMAN	52602.4	0.603	SERPINC1	Antithrombin-III (short name: ATIII)	2114	52	0.82	207	27078	3+	2291.15	1.024	10.4751	0.9953	K.AFLEVNEEGSEAAASTAVVIAGR.S
23	1	sp|P01008|ANT3_HUMAN	52602.4	0.603	SERPINC1	Antithrombin-III (short name: ATIII)	2114	52	0.82	207	27210	3+	2291.15	0.015	6.54693	0.9892	K.AFLEVNEEGSEAAASTAVVIAGR.S
23	1	sp|P01008|ANT3_HUMAN	52602.4	0.603	SERPINC1	Antithrombin-III (short name: ATIII)	2114	52	0.82	207	27338	3+	2291.15	1.017	7.41985	0.8244	K.AFLEVNEEGSEAAASTAVVIAGR.S
23	1	sp|P01008|ANT3_HUMAN	52602.4	0.603	SERPINC1	Antithrombin-III (short name: ATIII)	2114	52	0.82	207	27461	3+	2291.15	0.012	5.23754	0.9984	K.AFLEVNEEGSEAAASTAVVIAGR.S
23	1	sp|P01008|ANT3_HUMAN	52602.4	0.603	SERPINC1	Antithrombin-III (short name: ATIII)	2114	52	0.82	207	27739	3+	2291.15	0.024	10.4751	0.994	K.AFLEVNEEGSEAAASTAVVIAGR.S
23	1	sp|P01008|ANT3_HUMAN	52602.4	0.603	SERPINC1	Antithrombin-III (short name: ATIII)	2114	52	0.82	207	27865	3+	2291.15	1.024	10.4751	0.9956	K.AFLEVNEEGSEAAASTAVVIAGR.S
23	1	sp|P01008|ANT3_HUMAN	52602.4	0.603	SERPINC1	Antithrombin-III (short name: ATIII)	2114	52	0.82	207	27977	2+	2291.15	0.012	5.23754	0.9795	K.AFLEVNEEGSEAAASTAVVIAGR.S
23	1	sp|P01008|ANT3_HUMAN	52602.4	0.603	SERPINC1	Antithrombin-III (short name: ATIII)	2114	52	0.82	207	27995	3+	2291.15	1.024	10.4751	0.878	K.AFLEVNEEGSEAAASTAVVIAGR.S
23	1	sp|P01008|ANT3_HUMAN	52602.4	0.603	SERPINC1	Antithrombin-III (short name: ATIII)	2114	52	0.82	207	28124	3+	2291.15	1.024	10.4751	0.9425	K.AFLEVNEEGSEAAASTAVVIAGR.S
23	1	sp|P01008|ANT3_HUMAN	52602.4	0.603	SERPINC1	Antithrombin-III (short name: ATIII)	2114	52	0.82	207	28254	3+	2291.15	0.013	5.674	0.9691	K.AFLEVNEEGSEAAASTAVVIAGR.S
23	1	sp|P01008|ANT3_HUMAN	52602.4	0.603	SERPINC1	Antithrombin-III (short name: ATIII)	2114	52	0.82	207	28390	3+	2291.15	1.021	9.1657	1	K.AFLEVNEEGSEAAASTAVVIAGR.S
23	1	sp|P01008|ANT3_HUMAN	52602.4	0.603	SERPINC1	Antithrombin-III (short name: ATIII)	2114	52	0.82	207	28419	2+	2291.15	1.009	3.92816	1	K.AFLEVNEEGSEAAASTAVVIAGR.S
23	1	sp|P01008|ANT3_HUMAN	52602.4	0.603	SERPINC1	Antithrombin-III (short name: ATIII)	2114	52	0.82	207	28536	3+	2291.15	1.017	7.41985	1	K.AFLEVNEEGSEAAASTAVVIAGR.S
23	1	sp|P01008|ANT3_HUMAN	52602.4	0.603	SERPINC1	Antithrombin-III (short name: ATIII)	2114	52	0.82	207	28611	2+	2291.15	-0.002	0.872924	1	K.AFLEVNEEGSEAAASTAVVIAGR.S
23	1	sp|P01008|ANT3_HUMAN	52602.4	0.603	SERPINC1	Antithrombin-III (short name: ATIII)	2114	52	0.82	207	28630	3+	2804.57	1.025	8.91402	0.9997	R.ITDVIPSEAINELTVLVLVNTIYFK.G
23	1	sp|P01008|ANT3_HUMAN	52602.4	0.603	SERPINC1	Antithrombin-III (short name: ATIII)	2114	52	0.82	207	28664	3+	2291.15	0.009	3.92816	1	K.AFLEVNEEGSEAAASTAVVIAGR.S
23	1	sp|P01008|ANT3_HUMAN	52602.4	0.603	SERPINC1	Antithrombin-III (short name: ATIII)	2114	52	0.82	207	28740	2+	2291.15	1.022	9.60216	1	K.AFLEVNEEGSEAAASTAVVIAGR.S
23	1	sp|P01008|ANT3_HUMAN	52602.4	0.603	SERPINC1	Antithrombin-III (short name: ATIII)	2114	52	0.82	207	28794	3+	2291.15	0.009	3.92816	1	K.AFLEVNEEGSEAAASTAVVIAGR.S
23	1	sp|P01008|ANT3_HUMAN	52602.4	0.603	SERPINC1	Antithrombin-III (short name: ATIII)	2114	52	0.82	207	28870	2+	2291.15	1.022	9.60216	1	K.AFLEVNEEGSEAAASTAVVIAGR.S
23	1	sp|P01008|ANT3_HUMAN	52602.4	0.603	SERPINC1	Antithrombin-III (short name: ATIII)	2114	52	0.82	207	28924	3+	2291.15	0.011	4.80108	1	K.AFLEVNEEGSEAAASTAVVIAGR.S
23	1	sp|P01008|ANT3_HUMAN	52602.4	0.603	SERPINC1	Antithrombin-III (short name: ATIII)	2114	52	0.82	207	29054	3+	2291.15	0.006	2.61877	0.9992	K.AFLEVNEEGSEAAASTAVVIAGR.S
23	1	sp|P01008|ANT3_HUMAN	52602.4	0.603	SERPINC1	Antithrombin-III (short name: ATIII)	2114	52	0.82	207	29091	2+	2291.15	0.01	4.36462	1	K.AFLEVNEEGSEAAASTAVVIAGR.S
23	1	sp|P01008|ANT3_HUMAN	52602.4	0.603	SERPINC1	Antithrombin-III (short name: ATIII)	2114	52	0.82	207	29173	3+	2291.15	0.008	3.49169	1	K.AFLEVNEEGSEAAASTAVVIAGR.S
23	1	sp|P01008|ANT3_HUMAN	52602.4	0.603	SERPINC1	Antithrombin-III (short name: ATIII)	2114	52	0.82	207	29211	2+	2291.15	0.009	3.92816	1	K.AFLEVNEEGSEAAASTAVVIAGR.S
23	1	sp|P01008|ANT3_HUMAN	52602.4	0.603	SERPINC1	Antithrombin-III (short name: ATIII)	2114	52	0.82	207	29292	3+	2291.15	0.013	5.674	1	K.AFLEVNEEGSEAAASTAVVIAGR.S
23	1	sp|P01008|ANT3_HUMAN	52602.4	0.603	SERPINC1	Antithrombin-III (short name: ATIII)	2114	52	0.82	207	29330	2+	2291.15	0.012	5.23754	1	K.AFLEVNEEGSEAAASTAVVIAGR.S
23	1	sp|P01008|ANT3_HUMAN	52602.4	0.603	SERPINC1	Antithrombin-III (short name: ATIII)	2114	52	0.82	207	29412	3+	2291.15	0.016	6.98339	1	K.AFLEVNEEGSEAAASTAVVIAGR.S
23	1	sp|P01008|ANT3_HUMAN	52602.4	0.603	SERPINC1	Antithrombin-III (short name: ATIII)	2114	52	0.82	207	29455	2+	2291.15	0.011	4.80108	1	K.AFLEVNEEGSEAAASTAVVIAGR.S
23	1	sp|P01008|ANT3_HUMAN	52602.4	0.603	SERPINC1	Antithrombin-III (short name: ATIII)	2114	52	0.82	207	29528	3+	2291.15	0.013	5.674	1	K.AFLEVNEEGSEAAASTAVVIAGR.S
23	1	sp|P01008|ANT3_HUMAN	52602.4	0.603	SERPINC1	Antithrombin-III (short name: ATIII)	2114	52	0.82	207	29570	2+	2291.15	0.006	2.61877	1	K.AFLEVNEEGSEAAASTAVVIAGR.S
23	1	sp|P01008|ANT3_HUMAN	52602.4	0.603	SERPINC1	Antithrombin-III (short name: ATIII)	2114	52	0.82	207	29650	3+	2291.15	0.01	4.36462	1	K.AFLEVNEEGSEAAASTAVVIAGR.S
23	1	sp|P01008|ANT3_HUMAN	52602.4	0.603	SERPINC1	Antithrombin-III (short name: ATIII)	2114	52	0.82	207	29692	2+	2291.15	0.011	4.80108	1	K.AFLEVNEEGSEAAASTAVVIAGR.S
23	1	sp|P01008|ANT3_HUMAN	52602.4	0.603	SERPINC1	Antithrombin-III (short name: ATIII)	2114	52	0.82	207	29763	3+	2291.15	0.01	4.36462	0.9996	K.AFLEVNEEGSEAAASTAVVIAGR.S
23	1	sp|P01008|ANT3_HUMAN	52602.4	0.603	SERPINC1	Antithrombin-III (short name: ATIII)	2114	52	0.82	207	29808	2+	2291.15	0.009	3.92816	0.9998	K.AFLEVNEEGSEAAASTAVVIAGR.S
23	1	sp|P01008|ANT3_HUMAN	52602.4	0.603	SERPINC1	Antithrombin-III (short name: ATIII)	2114	52	0.82	207	29876	3+	2291.15	0.009	3.92816	0.99	K.AFLEVNEEGSEAAASTAVVIAGR.S
23	1	sp|P01008|ANT3_HUMAN	52602.4	0.603	SERPINC1	Antithrombin-III (short name: ATIII)	2114	52	0.82	207	29920	2+	2291.15	0.011	4.80108	1	K.AFLEVNEEGSEAAASTAVVIAGR.S
23	1	sp|P01008|ANT3_HUMAN	52602.4	0.603	SERPINC1	Antithrombin-III (short name: ATIII)	2114	52	0.82	207	30029	2+	2291.15	0.011	4.80108	1	K.AFLEVNEEGSEAAASTAVVIAGR.S
23	1	sp|P01008|ANT3_HUMAN	52602.4	0.603	SERPINC1	Antithrombin-III (short name: ATIII)	2114	52	0.82	207	30095	3+	2291.15	0.009	3.92816	0.9976	K.AFLEVNEEGSEAAASTAVVIAGR.S
23	1	sp|P01008|ANT3_HUMAN	52602.4	0.603	SERPINC1	Antithrombin-III (short name: ATIII)	2114	52	0.82	207	30140	2+	2291.15	0.01	4.36462	0.9845	K.AFLEVNEEGSEAAASTAVVIAGR.S
23	1	sp|P01008|ANT3_HUMAN	52602.4	0.603	SERPINC1	Antithrombin-III (short name: ATIII)	2114	52	0.82	207	30204	3+	2291.15	0.011	4.80108	1	K.AFLEVNEEGSEAAASTAVVIAGR.S
23	1	sp|P01008|ANT3_HUMAN	52602.4	0.603	SERPINC1	Antithrombin-III (short name: ATIII)	2114	52	0.82	207	30258	2+	2291.15	0.013	5.674	1	K.AFLEVNEEGSEAAASTAVVIAGR.S
23	1	sp|P01008|ANT3_HUMAN	52602.4	0.603	SERPINC1	Antithrombin-III (short name: ATIII)	2114	52	0.82	207	30330	3+	2291.15	0.004	1.74585	0.9998	K.AFLEVNEEGSEAAASTAVVIAGR.S
23	1	sp|P01008|ANT3_HUMAN	52602.4	0.603	SERPINC1	Antithrombin-III (short name: ATIII)	2114	52	0.82	207	30454	3+	2291.15	1.017	7.41985	0.9998	K.AFLEVNEEGSEAAASTAVVIAGR.S
23	1	sp|P01008|ANT3_HUMAN	52602.4	0.603	SERPINC1	Antithrombin-III (short name: ATIII)	2114	52	0.82	207	30583	3+	2291.15	0.011	4.80108	0.9996	K.AFLEVNEEGSEAAASTAVVIAGR.S
23	1	sp|P01008|ANT3_HUMAN	52602.4	0.603	SERPINC1	Antithrombin-III (short name: ATIII)	2114	52	0.82	207	30711	3+	2291.15	0.008	3.49169	0.7601	K.AFLEVNEEGSEAAASTAVVIAGR.S
23	1	sp|P01008|ANT3_HUMAN	52602.4	0.603	SERPINC1	Antithrombin-III (short name: ATIII)	2114	52	0.82	207	58	3+	2291.15	0.012	5.23754	0.9672	K.AFLEVNEEGSEAAASTAVVIAGR.S
23	1	sp|P01008|ANT3_HUMAN	52602.4	0.603	SERPINC1	Antithrombin-III (short name: ATIII)	2114	52	0.82	207	657	3+	2291.15	0.005	2.18231	0.9701	K.AFLEVNEEGSEAAASTAVVIAGR.S
23	1	sp|P01008|ANT3_HUMAN	52602.4	0.603	SERPINC1	Antithrombin-III (short name: ATIII)	2114	52	0.82	207	1237	3+	2291.15	1.016	6.98339	0.8524	K.AFLEVNEEGSEAAASTAVVIAGR.S
23	1	sp|P01008|ANT3_HUMAN	52602.4	0.603	SERPINC1	Antithrombin-III (short name: ATIII)	2114	52	0.82	207	2304	2+	1221.56	0.008	6.54901	0.9469	K.KATEDEGSEQK.I
23	1	sp|P01008|ANT3_HUMAN	52602.4	0.603	SERPINC1	Antithrombin-III (short name: ATIII)	2114	52	0.82	207	2810	2+	1093.46	0.006	5.48715	1	K.ATEDEGSEQK.I
23	1	sp|P01008|ANT3_HUMAN	52602.4	0.603	SERPINC1	Antithrombin-III (short name: ATIII)	2114	52	0.82	207	2932	2+	1093.46	0.004	3.6581	0.9997	K.ATEDEGSEQK.I
23	1	sp|P01008|ANT3_HUMAN	52602.4	0.603	SERPINC1	Antithrombin-III (short name: ATIII)	2114	52	0.82	207	6480	3+	2002.97	1.009	4.49333	0.9398	K.KATEDEGSEQKIPEATNR.R
23	1	sp|P01008|ANT3_HUMAN	52602.4	0.603	SERPINC1	Antithrombin-III (short name: ATIII)	2114	52	0.82	207	6625	3+	2002.97	0.011	5.49185	0.9997	K.KATEDEGSEQKIPEATNR.R
23	1	sp|P01008|ANT3_HUMAN	52602.4	0.603	SERPINC1	Antithrombin-III (short name: ATIII)	2114	52	0.82	207	6647	2+	2002.97	0.013	6.49037	1	K.KATEDEGSEQKIPEATNR.R
23	1	sp|P01008|ANT3_HUMAN	52602.4	0.603	SERPINC1	Antithrombin-III (short name: ATIII)	2114	52	0.82	207	6755	2+	1796.68	0.008	4.45266	1	K.ADGESCSASM"M"YQEGK.F	4.55852e+06	2.61528e+06
23	1	sp|P01008|ANT3_HUMAN	52602.4	0.603	SERPINC1	Antithrombin-III (short name: ATIII)	2114	52	0.82	207	6785	2+	1799.7	0.997	1.66695	1	K.ADGESC'SASM"M"YQEGK.F	4.55852e+06	2.61528e+06
23	1	sp|P01008|ANT3_HUMAN	52602.4	0.603	SERPINC1	Antithrombin-III (short name: ATIII)	2114	52	0.82	207	7405	2+	1874.87	0.012	6.40043	1	K.ATEDEGSEQKIPEATNR.R
23	1	sp|P01008|ANT3_HUMAN	52602.4	0.603	SERPINC1	Antithrombin-III (short name: ATIII)	2114	52	0.82	207	7419	3+	1874.87	0.009	4.80033	0.9721	K.ATEDEGSEQKIPEATNR.R
23	1	sp|P01008|ANT3_HUMAN	52602.4	0.603	SERPINC1	Antithrombin-III (short name: ATIII)	2114	52	0.82	207	7554	2+	1874.87	0.02	10.6674	1	K.ATEDEGSEQKIPEATNR.R
23	1	sp|P01008|ANT3_HUMAN	52602.4	0.603	SERPINC1	Antithrombin-III (short name: ATIII)	2114	52	0.82	207	7574	3+	1874.87	0.009	4.80033	0.9999	K.ATEDEGSEQKIPEATNR.R
23	1	sp|P01008|ANT3_HUMAN	52602.4	0.603	SERPINC1	Antithrombin-III (short name: ATIII)	2114	52	0.82	207	8512	2+	1780.68	0.009	5.05424	1	K.ADGESCSASMM"YQEGK.F	19707598	12923502
23	1	sp|P01008|ANT3_HUMAN	52602.4	0.603	SERPINC1	Antithrombin-III (short name: ATIII)	2114	52	0.82	207	8554	2+	1783.7	-0.008	4.48506	1	K.ADGESC'SASMM"YQEGK.F	12899850	8643959
23	1	sp|P01008|ANT3_HUMAN	52602.4	0.603	SERPINC1	Antithrombin-III (short name: ATIII)	2114	52	0.82	207	9008	2+	1780.68	0.008	4.49266	1	K.ADGESCSASM"MYQEGK.F	22976616	14507365
23	1	sp|P01008|ANT3_HUMAN	52602.4	0.603	SERPINC1	Antithrombin-III (short name: ATIII)	2114	52	0.82	207	9013	2+	1783.7	-0.008	4.48506	0.9999	K.ADGESC'SASM"MYQEGK.F	22976616	14507365
23	1	sp|P01008|ANT3_HUMAN	52602.4	0.603	SERPINC1	Antithrombin-III (short name: ATIII)	2114	52	0.82	207	9177	2+	1780.68	1.012	6.73899	0.8153	K.ADGESCSASM"MYQEGK.F	12467707	7.99186e+06
23	1	sp|P01008|ANT3_HUMAN	52602.4	0.603	SERPINC1	Antithrombin-III (short name: ATIII)	2114	52	0.82	207	9188	2+	1780.68	0.008	4.49266	1	K.ADGESCSASM"MYQEGK.F	10714644	6776768
23	1	sp|P01008|ANT3_HUMAN	52602.4	0.603	SERPINC1	Antithrombin-III (short name: ATIII)	2114	52	0.82	207	9663	2+	1126.66	0.004	3.55032	0.9835	K.SKLPGIVAEGR.D
23	1	sp|P01008|ANT3_HUMAN	52602.4	0.603	SERPINC1	Antithrombin-III (short name: ATIII)	2114	52	0.82	207	9928	2+	1767.71	-0.002	1.13141	0.9999	K.ADGESC'SASMMYQEGK.F	88509.3	118265
23	1	sp|P01008|ANT3_HUMAN	52602.4	0.603	SERPINC1	Antithrombin-III (short name: ATIII)	2114	52	0.82	207	10509	2+	1764.69	1.009	5.10005	1	K.ADGESCSASMMYQEGK.F	1.00811e+06	712802
23	1	sp|P01008|ANT3_HUMAN	52602.4	0.603	SERPINC1	Antithrombin-III (short name: ATIII)	2114	52	0.82	207	10558	2+	1767.71	-0.004	2.26282	1	K.ADGESC'SASMMYQEGK.F	952089	717438
23	1	sp|P01008|ANT3_HUMAN	52602.4	0.603	SERPINC1	Antithrombin-III (short name: ATIII)	2114	52	0.82	207	10730	2+	1767.71	-0.002	1.13141	1	K.ADGESC'SASMMYQEGK.F	7.22276e+06	5.58568e+06
23	1	sp|P01008|ANT3_HUMAN	52602.4	0.603	SERPINC1	Antithrombin-III (short name: ATIII)	2114	52	0.82	207	10750	2+	1764.69	0.007	3.96671	1	K.ADGESCSASMMYQEGK.F	18131784	13972605
23	1	sp|P01008|ANT3_HUMAN	52602.4	0.603	SERPINC1	Antithrombin-III (short name: ATIII)	2114	52	0.82	207	10815	2+	911.531	0.004	4.38822	1	K.LPGIVAEGR.D
23	1	sp|P01008|ANT3_HUMAN	52602.4	0.603	SERPINC1	Antithrombin-III (short name: ATIII)	2114	52	0.82	207	10895	2+	1767.71	0.007	3.95993	1	K.ADGESC'SASMMYQEGK.F	177353920	134574704
23	1	sp|P01008|ANT3_HUMAN	52602.4	0.603	SERPINC1	Antithrombin-III (short name: ATIII)	2114	52	0.82	207	10953	2+	1764.69	0.009	5.10005	1	K.ADGESCSASMMYQEGK.F	186026320	141478944
23	1	sp|P01008|ANT3_HUMAN	52602.4	0.603	SERPINC1	Antithrombin-III (short name: ATIII)	2114	52	0.82	207	10973	2+	911.531	0.004	4.38822	1	K.LPGIVAEGR.D
23	1	sp|P01008|ANT3_HUMAN	52602.4	0.603	SERPINC1	Antithrombin-III (short name: ATIII)	2114	52	0.82	207	10977	3+	1764.69	1.018	10.2001	1	K.ADGESCSASMMYQEGK.F	2.36731e+06	1.97163e+06
23	1	sp|P01008|ANT3_HUMAN	52602.4	0.603	SERPINC1	Antithrombin-III (short name: ATIII)	2114	52	0.82	207	11052	2+	1767.71	0.007	3.95993	1	K.ADGESC'SASMMYQEGK.F	178267824	135454672
23	1	sp|P01008|ANT3_HUMAN	52602.4	0.603	SERPINC1	Antithrombin-III (short name: ATIII)	2114	52	0.82	207	11113	2+	1764.69	0.007	3.96671	1	K.ADGESCSASMMYQEGK.F	78105640	59346700
23	1	sp|P01008|ANT3_HUMAN	52602.4	0.603	SERPINC1	Antithrombin-III (short name: ATIII)	2114	52	0.82	207	11133	2+	911.531	0.004	4.38822	1	K.LPGIVAEGR.D
23	1	sp|P01008|ANT3_HUMAN	52602.4	0.603	SERPINC1	Antithrombin-III (short name: ATIII)	2114	52	0.82	207	11212	2+	1767.71	0.007	3.95993	1	K.ADGESC'SASMMYQEGK.F	22233174	17445762
23	1	sp|P01008|ANT3_HUMAN	52602.4	0.603	SERPINC1	Antithrombin-III (short name: ATIII)	2114	52	0.82	207	11286	2+	1764.69	0.008	4.53338	1	K.ADGESCSASMMYQEGK.F	14090918	11173409
23	1	sp|P01008|ANT3_HUMAN	52602.4	0.603	SERPINC1	Antithrombin-III (short name: ATIII)	2114	52	0.82	207	11292	2+	911.531	0.004	4.38822	1	K.LPGIVAEGR.D
23	1	sp|P01008|ANT3_HUMAN	52602.4	0.603	SERPINC1	Antithrombin-III (short name: ATIII)	2114	52	0.82	207	11387	2+	1767.71	-0.766	132.375	0.9909	K.ADGESC'SASMMYQEGK.F
23	1	sp|P01008|ANT3_HUMAN	52602.4	0.603	SERPINC1	Antithrombin-III (short name: ATIII)	2114	52	0.82	207	11454	2+	911.531	0.003	3.29117	1	K.LPGIVAEGR.D
23	1	sp|P01008|ANT3_HUMAN	52602.4	0.603	SERPINC1	Antithrombin-III (short name: ATIII)	2114	52	0.82	207	11509	2+	1764.69	0.013	7.36675	1	K.ADGESCSASMMYQEGK.F	3748813	3382503
23	1	sp|P01008|ANT3_HUMAN	52602.4	0.603	SERPINC1	Antithrombin-III (short name: ATIII)	2114	52	0.82	207	11624	2+	911.531	0.003	3.29117	1	K.LPGIVAEGR.D
23	1	sp|P01008|ANT3_HUMAN	52602.4	0.603	SERPINC1	Antithrombin-III (short name: ATIII)	2114	52	0.82	207	11833	2+	911.531	0.003	3.29117	0.9997	K.LPGIVAEGR.D
23	1	sp|P01008|ANT3_HUMAN	52602.4	0.603	SERPINC1	Antithrombin-III (short name: ATIII)	2114	52	0.82	207	12115	2+	1799.7	-0.023	12.7799	0.9476	K.ADGESC'SASM"M"YQEGK.F	21282316	24784790
23	1	sp|P01008|ANT3_HUMAN	52602.4	0.603	SERPINC1	Antithrombin-III (short name: ATIII)	2114	52	0.82	207	13084	2+	908.472	0.004	4.403	0.8029	R.IEDGFSLK.E
23	1	sp|P01008|ANT3_HUMAN	52602.4	0.603	SERPINC1	Antithrombin-III (short name: ATIII)	2114	52	0.82	207	13811	3+	1309.61	0.004	3.05435	0.8375	R.DDLYVSDAFHK.A
23	1	sp|P01008|ANT3_HUMAN	52602.4	0.603	SERPINC1	Antithrombin-III (short name: ATIII)	2114	52	0.82	207	13819	2+	1309.61	0.005	3.81794	1	R.DDLYVSDAFHK.A
23	1	sp|P01008|ANT3_HUMAN	52602.4	0.603	SERPINC1	Antithrombin-III (short name: ATIII)	2114	52	0.82	207	13989	2+	1309.61	0.006	4.58153	1	R.DDLYVSDAFHK.A
23	1	sp|P01008|ANT3_HUMAN	52602.4	0.603	SERPINC1	Antithrombin-III (short name: ATIII)	2114	52	0.82	207	14155	3+	1309.61	0.005	3.81794	0.9861	R.DDLYVSDAFHK.A
23	1	sp|P01008|ANT3_HUMAN	52602.4	0.603	SERPINC1	Antithrombin-III (short name: ATIII)	2114	52	0.82	207	14160	2+	1309.61	0.007	5.34512	0.9994	R.DDLYVSDAFHK.A
23	1	sp|P01008|ANT3_HUMAN	52602.4	0.603	SERPINC1	Antithrombin-III (short name: ATIII)	2114	52	0.82	207	14340	2+	1309.61	0.987	9.92665	0.8607	R.DDLYVSDAFHK.A
23	1	sp|P01008|ANT3_HUMAN	52602.4	0.603	SERPINC1	Antithrombin-III (short name: ATIII)	2114	52	0.82	207	14693	2+	1309.61	0.047	35.8887	0.9896	R.DDLYVSDAFHK.A
23	1	sp|P01008|ANT3_HUMAN	52602.4	0.603	SERPINC1	Antithrombin-III (short name: ATIII)	2114	52	0.82	207	14861	2+	1309.61	0.049	37.4158	0.9905	R.DDLYVSDAFHK.A
23	1	sp|P01008|ANT3_HUMAN	52602.4	0.603	SERPINC1	Antithrombin-III (short name: ATIII)	2114	52	0.82	207	15335	2+	1309.61	1.04	30.5435	0.9907	R.DDLYVSDAFHK.A
23	1	sp|P01008|ANT3_HUMAN	52602.4	0.603	SERPINC1	Antithrombin-III (short name: ATIII)	2114	52	0.82	207	15410	2+	1528.74	0.005	3.27066	1	R.FATTFYQHLADSK.N
23	1	sp|P01008|ANT3_HUMAN	52602.4	0.603	SERPINC1	Antithrombin-III (short name: ATIII)	2114	52	0.82	207	15479	3+	1528.74	0.005	3.27066	0.9559	R.FATTFYQHLADSK.N
23	1	sp|P01008|ANT3_HUMAN	52602.4	0.603	SERPINC1	Antithrombin-III (short name: ATIII)	2114	52	0.82	207	15579	2+	1528.74	0.005	3.27066	1	R.FATTFYQHLADSK.N
23	1	sp|P01008|ANT3_HUMAN	52602.4	0.603	SERPINC1	Antithrombin-III (short name: ATIII)	2114	52	0.82	207	15649	3+	1528.74	0.005	3.27066	0.8778	R.FATTFYQHLADSK.N
23	1	sp|P01008|ANT3_HUMAN	52602.4	0.603	SERPINC1	Antithrombin-III (short name: ATIII)	2114	52	0.82	207	15672	2+	1309.61	1.036	27.4892	0.6726	R.DDLYVSDAFHK.A
23	1	sp|P01008|ANT3_HUMAN	52602.4	0.603	SERPINC1	Antithrombin-III (short name: ATIII)	2114	52	0.82	207	15750	2+	1528.74	0.007	4.57893	1	R.FATTFYQHLADSK.N
23	1	sp|P01008|ANT3_HUMAN	52602.4	0.603	SERPINC1	Antithrombin-III (short name: ATIII)	2114	52	0.82	207	15933	2+	1528.74	0.006	3.92479	1	R.FATTFYQHLADSK.N
23	1	sp|P01008|ANT3_HUMAN	52602.4	0.603	SERPINC1	Antithrombin-III (short name: ATIII)	2114	52	0.82	207	16107	2+	1528.74	0.004	2.61653	1	R.FATTFYQHLADSK.N
23	1	sp|P01008|ANT3_HUMAN	52602.4	0.603	SERPINC1	Antithrombin-III (short name: ATIII)	2114	52	0.82	207	16837	2+	1528.74	0.005	3.27066	0.8551	R.FATTFYQHLADSK.N
23	1	sp|P01008|ANT3_HUMAN	52602.4	0.603	SERPINC1	Antithrombin-III (short name: ATIII)	2114	52	0.82	207	17614	3+	1586.89	0.004	2.52065	0.995	R.RVAEGTQVLELPFK.G
23	1	sp|P01008|ANT3_HUMAN	52602.4	0.603	SERPINC1	Antithrombin-III (short name: ATIII)	2114	52	0.82	207	17767	2+	1586.89	0.007	4.41114	0.9745	R.RVAEGTQVLELPFK.G
23	1	sp|P01008|ANT3_HUMAN	52602.4	0.603	SERPINC1	Antithrombin-III (short name: ATIII)	2114	52	0.82	207	17792	3+	1586.89	0.005	3.15082	0.9998	R.RVAEGTQVLELPFK.G
23	1	sp|P01008|ANT3_HUMAN	52602.4	0.603	SERPINC1	Antithrombin-III (short name: ATIII)	2114	52	0.82	207	17999	2+	1340.66	0.006	4.4754	1	K.TSDQIHFFFAK.L
23	1	sp|P01008|ANT3_HUMAN	52602.4	0.603	SERPINC1	Antithrombin-III (short name: ATIII)	2114	52	0.82	207	18197	2+	1232.73	0.005	4.05605	0.9604	K.ANRPFLVFIR.E
23	1	sp|P01008|ANT3_HUMAN	52602.4	0.603	SERPINC1	Antithrombin-III (short name: ATIII)	2114	52	0.82	207	18200	2+	1340.66	1.01	7.459	0.9996	K.TSDQIHFFFAK.L
23	1	sp|P01008|ANT3_HUMAN	52602.4	0.603	SERPINC1	Antithrombin-III (short name: ATIII)	2114	52	0.82	207	18361	2+	1232.73	0.005	4.05605	0.9179	K.ANRPFLVFIR.E
23	1	sp|P01008|ANT3_HUMAN	52602.4	0.603	SERPINC1	Antithrombin-III (short name: ATIII)	2114	52	0.82	207	18376	3+	1232.73	0.004	3.24484	0.9999	K.ANRPFLVFIR.E
23	1	sp|P01008|ANT3_HUMAN	52602.4	0.603	SERPINC1	Antithrombin-III (short name: ATIII)	2114	52	0.82	207	18419	2+	1340.66	0.006	4.4754	1	K.TSDQIHFFFAK.L
23	1	sp|P01008|ANT3_HUMAN	52602.4	0.603	SERPINC1	Antithrombin-III (short name: ATIII)	2114	52	0.82	207	18603	2+	1340.66	0.002	1.4918	1	K.TSDQIHFFFAK.L
23	1	sp|P01008|ANT3_HUMAN	52602.4	0.603	SERPINC1	Antithrombin-III (short name: ATIII)	2114	52	0.82	207	18803	2+	1340.66	0.005	3.7295	0.9534	K.TSDQIHFFFAK.L
23	1	sp|P01008|ANT3_HUMAN	52602.4	0.603	SERPINC1	Antithrombin-III (short name: ATIII)	2114	52	0.82	207	20177	2+	1430.79	0.006	4.19349	0.9999	R.VAEGTQVLELPFK.G
23	1	sp|P01008|ANT3_HUMAN	52602.4	0.603	SERPINC1	Antithrombin-III (short name: ATIII)	2114	52	0.82	207	20230	2+	1668.92	0.007	4.19432	0.8676	K.GDDITMVLILPKPEK.S
23	1	sp|P01008|ANT3_HUMAN	52602.4	0.603	SERPINC1	Antithrombin-III (short name: ATIII)	2114	52	0.82	207	20262	3+	1668.92	0.005	2.99594	0.9999	K.GDDITMVLILPKPEK.S
23	1	sp|P01008|ANT3_HUMAN	52602.4	0.603	SERPINC1	Antithrombin-III (short name: ATIII)	2114	52	0.82	207	20330	2+	1405.75	0.006	4.26818	0.9999	R.EVPLNTIIFM"GR.V
23	1	sp|P01008|ANT3_HUMAN	52602.4	0.603	SERPINC1	Antithrombin-III (short name: ATIII)	2114	52	0.82	207	20340	2+	1430.79	0.006	4.19349	1	R.VAEGTQVLELPFK.G
23	1	sp|P01008|ANT3_HUMAN	52602.4	0.603	SERPINC1	Antithrombin-III (short name: ATIII)	2114	52	0.82	207	20399	2+	1668.92	0.005	2.99594	1	K.GDDITMVLILPKPEK.S
23	1	sp|P01008|ANT3_HUMAN	52602.4	0.603	SERPINC1	Antithrombin-III (short name: ATIII)	2114	52	0.82	207	20429	3+	1668.92	0.005	2.99594	0.9998	K.GDDITMVLILPKPEK.S
23	1	sp|P01008|ANT3_HUMAN	52602.4	0.603	SERPINC1	Antithrombin-III (short name: ATIII)	2114	52	0.82	207	20510	2+	1430.79	0.006	4.19349	1	R.VAEGTQVLELPFK.G
23	1	sp|P01008|ANT3_HUMAN	52602.4	0.603	SERPINC1	Antithrombin-III (short name: ATIII)	2114	52	0.82	207	20569	2+	1668.92	0.007	4.19432	1	K.GDDITMVLILPKPEK.S
23	1	sp|P01008|ANT3_HUMAN	52602.4	0.603	SERPINC1	Antithrombin-III (short name: ATIII)	2114	52	0.82	207	20599	3+	1668.92	0.006	3.59513	0.9998	K.GDDITMVLILPKPEK.S
23	1	sp|P01008|ANT3_HUMAN	52602.4	0.603	SERPINC1	Antithrombin-III (short name: ATIII)	2114	52	0.82	207	20663	2+	1405.75	0.004	2.84545	0.9985	R.EVPLNTIIFM"GR.V
23	1	sp|P01008|ANT3_HUMAN	52602.4	0.603	SERPINC1	Antithrombin-III (short name: ATIII)	2114	52	0.82	207	20681	2+	1430.79	0.006	4.19349	1	R.VAEGTQVLELPFK.G
23	1	sp|P01008|ANT3_HUMAN	52602.4	0.603	SERPINC1	Antithrombin-III (short name: ATIII)	2114	52	0.82	207	20733	2+	2291.15	0.004	1.74585	1	K.AFLEVNEEGSEAAASTAVVIAGR.S
23	1	sp|P01008|ANT3_HUMAN	52602.4	0.603	SERPINC1	Antithrombin-III (short name: ATIII)	2114	52	0.82	207	20739	2+	1668.92	0.007	4.19432	1	K.GDDITMVLILPKPEK.S
23	1	sp|P01008|ANT3_HUMAN	52602.4	0.603	SERPINC1	Antithrombin-III (short name: ATIII)	2114	52	0.82	207	20772	3+	1668.92	0.007	4.19432	0.9961	K.GDDITMVLILPKPEK.S
23	1	sp|P01008|ANT3_HUMAN	52602.4	0.603	SERPINC1	Antithrombin-III (short name: ATIII)	2114	52	0.82	207	20853	2+	1430.79	0.007	4.89241	1	R.VAEGTQVLELPFK.G
23	1	sp|P01008|ANT3_HUMAN	52602.4	0.603	SERPINC1	Antithrombin-III (short name: ATIII)	2114	52	0.82	207	20925	2+	1668.92	0.007	4.19432	1	K.GDDITMVLILPKPEK.S
23	1	sp|P01008|ANT3_HUMAN	52602.4	0.603	SERPINC1	Antithrombin-III (short name: ATIII)	2114	52	0.82	207	20940	3+	1668.92	0.005	2.99594	0.9941	K.GDDITMVLILPKPEK.S
23	1	sp|P01008|ANT3_HUMAN	52602.4	0.603	SERPINC1	Antithrombin-III (short name: ATIII)	2114	52	0.82	207	21021	2+	1430.79	0.007	4.89241	1	R.VAEGTQVLELPFK.G
23	1	sp|P01008|ANT3_HUMAN	52602.4	0.603	SERPINC1	Antithrombin-III (short name: ATIII)	2114	52	0.82	207	21096	2+	1668.92	0.006	3.59513	1	K.GDDITMVLILPKPEK.S
23	1	sp|P01008|ANT3_HUMAN	52602.4	0.603	SERPINC1	Antithrombin-III (short name: ATIII)	2114	52	0.82	207	21192	2+	1430.79	0.008	5.59132	1	R.VAEGTQVLELPFK.G
23	1	sp|P01008|ANT3_HUMAN	52602.4	0.603	SERPINC1	Antithrombin-III (short name: ATIII)	2114	52	0.82	207	21206	2+	2291.15	0.012	5.23754	1	K.AFLEVNEEGSEAAASTAVVIAGR.S
23	1	sp|P01008|ANT3_HUMAN	52602.4	0.603	SERPINC1	Antithrombin-III (short name: ATIII)	2114	52	0.82	207	21263	2+	1668.92	0.009	5.3927	1	K.GDDITMVLILPKPEK.S
23	1	sp|P01008|ANT3_HUMAN	52602.4	0.603	SERPINC1	Antithrombin-III (short name: ATIII)	2114	52	0.82	207	21314	3+	1668.92	0.005	2.99594	0.9982	K.GDDITMVLILPKPEK.S
23	1	sp|P01008|ANT3_HUMAN	52602.4	0.603	SERPINC1	Antithrombin-III (short name: ATIII)	2114	52	0.82	207	21372	2+	2291.15	1.002	0.872924	1	K.AFLEVNEEGSEAAASTAVVIAGR.S
23	1	sp|P01008|ANT3_HUMAN	52602.4	0.603	SERPINC1	Antithrombin-III (short name: ATIII)	2114	52	0.82	207	21377	2+	1430.79	0.006	4.19349	1	R.VAEGTQVLELPFK.G
23	1	sp|P01008|ANT3_HUMAN	52602.4	0.603	SERPINC1	Antithrombin-III (short name: ATIII)	2114	52	0.82	207	21446	2+	1668.92	0	0	1	K.GDDITMVLILPKPEK.S
23	1	sp|P01008|ANT3_HUMAN	52602.4	0.603	SERPINC1	Antithrombin-III (short name: ATIII)	2114	52	0.82	207	21542	2+	2291.15	0.017	7.41985	1	K.AFLEVNEEGSEAAASTAVVIAGR.S
23	1	sp|P01008|ANT3_HUMAN	52602.4	0.603	SERPINC1	Antithrombin-III (short name: ATIII)	2114	52	0.82	207	21664	2+	1668.92	0.005	2.99594	1	K.GDDITMVLILPKPEK.S
23	1	sp|P01008|ANT3_HUMAN	52602.4	0.603	SERPINC1	Antithrombin-III (short name: ATIII)	2114	52	0.82	207	21702	3+	2291.15	0.006	2.61877	1	K.AFLEVNEEGSEAAASTAVVIAGR.S
23	1	sp|P01008|ANT3_HUMAN	52602.4	0.603	SERPINC1	Antithrombin-III (short name: ATIII)	2114	52	0.82	207	21711	2+	2291.15	0.01	4.36462	1	K.AFLEVNEEGSEAAASTAVVIAGR.S
23	1	sp|P01008|ANT3_HUMAN	52602.4	0.603	SERPINC1	Antithrombin-III (short name: ATIII)	2114	52	0.82	207	21881	3+	2291.15	0.009	3.92816	1	K.AFLEVNEEGSEAAASTAVVIAGR.S
23	1	sp|P01008|ANT3_HUMAN	52602.4	0.603	SERPINC1	Antithrombin-III (short name: ATIII)	2114	52	0.82	207	22053	3+	2291.15	0.009	3.92816	0.9999	K.AFLEVNEEGSEAAASTAVVIAGR.S
23	1	sp|P01008|ANT3_HUMAN	52602.4	0.603	SERPINC1	Antithrombin-III (short name: ATIII)	2114	52	0.82	207	22409	3+	2291.15	-0.064	27.9336	1	K.AFLEVNEEGSEAAASTAVVIAGR.S
23	1	sp|P01008|ANT3_HUMAN	52602.4	0.603	SERPINC1	Antithrombin-III (short name: ATIII)	2114	52	0.82	207	22666	2+	1864.9	1.009	4.826	1	K.EQLQDM"GLVDLFSPEK.S
23	1	sp|P01008|ANT3_HUMAN	52602.4	0.603	SERPINC1	Antithrombin-III (short name: ATIII)	2114	52	0.82	207	22673	3+	2291.15	0.004	1.74585	0.9937	K.AFLEVNEEGSEAAASTAVVIAGR.S
23	1	sp|P01008|ANT3_HUMAN	52602.4	0.603	SERPINC1	Antithrombin-III (short name: ATIII)	2114	52	0.82	207	22691	2+	2291.15	0.005	2.18231	1	K.AFLEVNEEGSEAAASTAVVIAGR.S
23	1	sp|P01008|ANT3_HUMAN	52602.4	0.603	SERPINC1	Antithrombin-III (short name: ATIII)	2114	52	0.82	207	22831	2+	1864.9	0.006	3.21733	1	K.EQLQDM"GLVDLFSPEK.S
23	1	sp|P01008|ANT3_HUMAN	52602.4	0.603	SERPINC1	Antithrombin-III (short name: ATIII)	2114	52	0.82	207	22841	3+	2291.15	1.024	10.4751	0.9993	K.AFLEVNEEGSEAAASTAVVIAGR.S
23	1	sp|P01008|ANT3_HUMAN	52602.4	0.603	SERPINC1	Antithrombin-III (short name: ATIII)	2114	52	0.82	207	22860	2+	2291.15	0.004	1.74585	1	K.AFLEVNEEGSEAAASTAVVIAGR.S
23	1	sp|P01008|ANT3_HUMAN	52602.4	0.603	SERPINC1	Antithrombin-III (short name: ATIII)	2114	52	0.82	207	23000	2+	1864.9	0.008	4.28977	1	K.EQLQDM"GLVDLFSPEK.S
23	1	sp|P01008|ANT3_HUMAN	52602.4	0.603	SERPINC1	Antithrombin-III (short name: ATIII)	2114	52	0.82	207	23011	3+	2291.15	1.024	10.4751	0.999	K.AFLEVNEEGSEAAASTAVVIAGR.S
23	1	sp|P01008|ANT3_HUMAN	52602.4	0.603	SERPINC1	Antithrombin-III (short name: ATIII)	2114	52	0.82	207	23030	2+	2291.15	0.011	4.80108	1	K.AFLEVNEEGSEAAASTAVVIAGR.S
23	1	sp|P01008|ANT3_HUMAN	52602.4	0.603	SERPINC1	Antithrombin-III (short name: ATIII)	2114	52	0.82	207	23081	2+	1389.76	0.007	5.03686	0.9978	R.EVPLNTIIFMGR.V
23	1	sp|P01008|ANT3_HUMAN	52602.4	0.603	SERPINC1	Antithrombin-III (short name: ATIII)	2114	52	0.82	207	23173	2+	1864.9	0.007	3.75355	1	K.EQLQDM"GLVDLFSPEK.S
23	1	sp|P01008|ANT3_HUMAN	52602.4	0.603	SERPINC1	Antithrombin-III (short name: ATIII)	2114	52	0.82	207	23183	3+	2291.15	0.003	1.30939	1	K.AFLEVNEEGSEAAASTAVVIAGR.S
23	1	sp|P01008|ANT3_HUMAN	52602.4	0.603	SERPINC1	Antithrombin-III (short name: ATIII)	2114	52	0.82	207	23200	2+	2291.15	0.013	5.674	1	K.AFLEVNEEGSEAAASTAVVIAGR.S
23	1	sp|P01008|ANT3_HUMAN	52602.4	0.603	SERPINC1	Antithrombin-III (short name: ATIII)	2114	52	0.82	207	23249	2+	1389.76	0.006	4.3173	0.9997	R.EVPLNTIIFMGR.V
23	1	sp|P01008|ANT3_HUMAN	52602.4	0.603	SERPINC1	Antithrombin-III (short name: ATIII)	2114	52	0.82	207	23344	2+	1864.9	0.007	3.75355	1	K.EQLQDM"GLVDLFSPEK.S
23	1	sp|P01008|ANT3_HUMAN	52602.4	0.603	SERPINC1	Antithrombin-III (short name: ATIII)	2114	52	0.82	207	23419	2+	1389.76	0.005	3.59775	0.9978	R.EVPLNTIIFMGR.V
23	1	sp|P01008|ANT3_HUMAN	52602.4	0.603	SERPINC1	Antithrombin-III (short name: ATIII)	2114	52	0.82	207	23512	2+	1864.9	0.011	5.89844	0.9996	K.EQLQDM"GLVDLFSPEK.S
23	1	sp|P01008|ANT3_HUMAN	52602.4	0.603	SERPINC1	Antithrombin-III (short name: ATIII)	2114	52	0.82	207	23589	2+	1389.76	0.006	4.3173	0.9992	R.EVPLNTIIFMGR.V
23	1	sp|P01008|ANT3_HUMAN	52602.4	0.603	SERPINC1	Antithrombin-III (short name: ATIII)	2114	52	0.82	207	23762	2+	1389.76	0.007	5.03686	0.9976	R.EVPLNTIIFMGR.V
23	1	sp|P01008|ANT3_HUMAN	52602.4	0.603	SERPINC1	Antithrombin-III (short name: ATIII)	2114	52	0.82	207	23856	2+	1864.9	1.008	4.28977	0.8342	K.EQLQDM"GLVDLFSPEK.S
23	1	sp|P01008|ANT3_HUMAN	52602.4	0.603	SERPINC1	Antithrombin-III (short name: ATIII)	2114	52	0.82	207	23879	2+	2291.15	-0.008	3.49169	1	K.AFLEVNEEGSEAAASTAVVIAGR.S
23	1	sp|P01008|ANT3_HUMAN	52602.4	0.603	SERPINC1	Antithrombin-III (short name: ATIII)	2114	52	0.82	207	23931	2+	1389.76	0.006	4.3173	0.9898	R.EVPLNTIIFMGR.V
23	1	sp|P01008|ANT3_HUMAN	52602.4	0.603	SERPINC1	Antithrombin-III (short name: ATIII)	2114	52	0.82	207	24030	3+	2291.15	-0.01	4.36462	0.9808	K.AFLEVNEEGSEAAASTAVVIAGR.S
23	1	sp|P01008|ANT3_HUMAN	52602.4	0.603	SERPINC1	Antithrombin-III (short name: ATIII)	2114	52	0.82	207	24050	2+	2291.15	-0.004	1.74585	1	K.AFLEVNEEGSEAAASTAVVIAGR.S
23	1	sp|P01008|ANT3_HUMAN	52602.4	0.603	SERPINC1	Antithrombin-III (short name: ATIII)	2114	52	0.82	207	24202	3+	2291.15	-0.007	3.05523	0.9998	K.AFLEVNEEGSEAAASTAVVIAGR.S
23	1	sp|P01008|ANT3_HUMAN	52602.4	0.603	SERPINC1	Antithrombin-III (short name: ATIII)	2114	52	0.82	207	24220	2+	2291.15	-0.01	4.36462	0.9998	K.AFLEVNEEGSEAAASTAVVIAGR.S
23	1	sp|P01008|ANT3_HUMAN	52602.4	0.603	SERPINC1	Antithrombin-III (short name: ATIII)	2114	52	0.82	207	24402	2+	2291.15	-0.004	1.74585	1	K.AFLEVNEEGSEAAASTAVVIAGR.S
23	1	sp|P01008|ANT3_HUMAN	52602.4	0.603	SERPINC1	Antithrombin-III (short name: ATIII)	2114	52	0.82	207	24542	3+	2291.15	-0.005	2.18231	0.9991	K.AFLEVNEEGSEAAASTAVVIAGR.S
23	1	sp|P01008|ANT3_HUMAN	52602.4	0.603	SERPINC1	Antithrombin-III (short name: ATIII)	2114	52	0.82	207	24571	2+	2291.15	0.007	3.05523	1	K.AFLEVNEEGSEAAASTAVVIAGR.S
23	1	sp|P01008|ANT3_HUMAN	52602.4	0.603	SERPINC1	Antithrombin-III (short name: ATIII)	2114	52	0.82	207	24713	3+	2291.15	0.994	2.61877	1	K.AFLEVNEEGSEAAASTAVVIAGR.S
23	1	sp|P01008|ANT3_HUMAN	52602.4	0.603	SERPINC1	Antithrombin-III (short name: ATIII)	2114	52	0.82	207	24741	2+	2291.15	0.011	4.80108	1	K.AFLEVNEEGSEAAASTAVVIAGR.S
23	1	sp|P01008|ANT3_HUMAN	52602.4	0.603	SERPINC1	Antithrombin-III (short name: ATIII)	2114	52	0.82	207	24912	2+	2291.15	0.001	0.436462	1	K.AFLEVNEEGSEAAASTAVVIAGR.S
23	1	sp|P01008|ANT3_HUMAN	52602.4	0.603	SERPINC1	Antithrombin-III (short name: ATIII)	2114	52	0.82	207	25052	3+	2291.15	0.004	1.74585	1	K.AFLEVNEEGSEAAASTAVVIAGR.S
23	1	sp|P01008|ANT3_HUMAN	52602.4	0.603	SERPINC1	Antithrombin-III (short name: ATIII)	2114	52	0.82	207	25083	2+	2291.15	0.006	2.61877	1	K.AFLEVNEEGSEAAASTAVVIAGR.S
23	1	sp|P01008|ANT3_HUMAN	52602.4	0.603	SERPINC1	Antithrombin-III (short name: ATIII)	2114	52	0.82	207	25223	3+	2291.15	0.013	5.674	1	K.AFLEVNEEGSEAAASTAVVIAGR.S
23	1	sp|P01008|ANT3_HUMAN	52602.4	0.603	SERPINC1	Antithrombin-III (short name: ATIII)	2114	52	0.82	207	25252	2+	2291.15	1.002	0.872924	1	K.AFLEVNEEGSEAAASTAVVIAGR.S
23	1	sp|P01008|ANT3_HUMAN	52602.4	0.603	SERPINC1	Antithrombin-III (short name: ATIII)	2114	52	0.82	207	25422	2+	2291.15	0.001	0.436462	1	K.AFLEVNEEGSEAAASTAVVIAGR.S
23	1	sp|P01008|ANT3_HUMAN	52602.4	0.603	SERPINC1	Antithrombin-III (short name: ATIII)	2114	52	0.82	207	25459	2+	1848.9	0.009	4.86775	1	K.EQLQDMGLVDLFSPEK.S
23	1	sp|P01008|ANT3_HUMAN	52602.4	0.603	SERPINC1	Antithrombin-III (short name: ATIII)	2114	52	0.82	207	25462	3+	1848.9	0.008	4.32689	1	K.EQLQDMGLVDLFSPEK.S
23	1	sp|P01008|ANT3_HUMAN	52602.4	0.603	SERPINC1	Antithrombin-III (short name: ATIII)	2114	52	0.82	207	25563	3+	2291.15	-0.079	34.4805	1	K.AFLEVNEEGSEAAASTAVVIAGR.S
23	1	sp|P01008|ANT3_HUMAN	52602.4	0.603	SERPINC1	Antithrombin-III (short name: ATIII)	2114	52	0.82	207	25592	2+	2291.15	0.007	3.05523	1	K.AFLEVNEEGSEAAASTAVVIAGR.S
23	1	sp|P01008|ANT3_HUMAN	52602.4	0.603	SERPINC1	Antithrombin-III (short name: ATIII)	2114	52	0.82	207	25619	2+	1848.9	0.008	4.32689	1	K.EQLQDMGLVDLFSPEK.S
23	1	sp|P01008|ANT3_HUMAN	52602.4	0.603	SERPINC1	Antithrombin-III (short name: ATIII)	2114	52	0.82	207	25624	3+	1848.9	0.008	4.32689	1	K.EQLQDMGLVDLFSPEK.S
23	1	sp|P01008|ANT3_HUMAN	52602.4	0.603	SERPINC1	Antithrombin-III (short name: ATIII)	2114	52	0.82	207	25723	3+	2291.15	1.024	10.4751	1	K.AFLEVNEEGSEAAASTAVVIAGR.S
23	1	sp|P01008|ANT3_HUMAN	52602.4	0.603	SERPINC1	Antithrombin-III (short name: ATIII)	2114	52	0.82	207	25752	2+	2291.15	0.007	3.05523	1	K.AFLEVNEEGSEAAASTAVVIAGR.S
23	1	sp|P01008|ANT3_HUMAN	52602.4	0.603	SERPINC1	Antithrombin-III (short name: ATIII)	2114	52	0.82	207	25779	2+	1848.9	0.009	4.86775	1	K.EQLQDMGLVDLFSPEK.S
23	1	sp|P01008|ANT3_HUMAN	52602.4	0.603	SERPINC1	Antithrombin-III (short name: ATIII)	2114	52	0.82	207	25791	3+	1848.9	0.011	5.94947	1	K.EQLQDMGLVDLFSPEK.S
23	1	sp|P01008|ANT3_HUMAN	52602.4	0.603	SERPINC1	Antithrombin-III (short name: ATIII)	2114	52	0.82	207	25895	3+	2291.15	1.024	10.4751	1	K.AFLEVNEEGSEAAASTAVVIAGR.S
23	1	sp|P01008|ANT3_HUMAN	52602.4	0.603	SERPINC1	Antithrombin-III (short name: ATIII)	2114	52	0.82	207	25922	2+	2291.15	0.018	7.85631	1	K.AFLEVNEEGSEAAASTAVVIAGR.S
23	1	sp|P01008|ANT3_HUMAN	52602.4	0.603	SERPINC1	Antithrombin-III (short name: ATIII)	2114	52	0.82	207	26009	2+	1848.9	0.009	4.86775	1	K.EQLQDMGLVDLFSPEK.S
23	1	sp|P01008|ANT3_HUMAN	52602.4	0.603	SERPINC1	Antithrombin-III (short name: ATIII)	2114	52	0.82	207	26099	2+	2291.15	0.001	0.436462	1	K.AFLEVNEEGSEAAASTAVVIAGR.S
23	1	sp|P01008|ANT3_HUMAN	52602.4	0.603	SERPINC1	Antithrombin-III (short name: ATIII)	2114	52	0.82	207	26272	2+	2291.15	0.009	3.92816	1	K.AFLEVNEEGSEAAASTAVVIAGR.S
23	1	sp|P01008|ANT3_HUMAN	52602.4	0.603	SERPINC1	Antithrombin-III (short name: ATIII)	2114	52	0.82	207	26306	3+	2291.15	0.012	5.23754	0.9998	K.AFLEVNEEGSEAAASTAVVIAGR.S
23	1	sp|P01008|ANT3_HUMAN	52602.4	0.603	SERPINC1	Antithrombin-III (short name: ATIII)	2114	52	0.82	207	26454	2+	2291.15	0.009	3.92816	1	K.AFLEVNEEGSEAAASTAVVIAGR.S
23	1	sp|P01008|ANT3_HUMAN	52602.4	0.603	SERPINC1	Antithrombin-III (short name: ATIII)	2114	52	0.82	207	26469	3+	2291.15	0.017	7.41985	1	K.AFLEVNEEGSEAAASTAVVIAGR.S
23	1	sp|P01008|ANT3_HUMAN	52602.4	0.603	SERPINC1	Antithrombin-III (short name: ATIII)	2114	52	0.82	207	26589	3+	3080.7	0.014	4.54443	1	R.VAEGTQVLELPFKGDDITMVLILPKPEK.S
23	1	sp|P01008|ANT3_HUMAN	52602.4	0.603	SERPINC1	Antithrombin-III (short name: ATIII)	2114	52	0.82	207	26620	2+	2291.15	0.009	3.92816	1	K.AFLEVNEEGSEAAASTAVVIAGR.S
23	1	sp|P01008|ANT3_HUMAN	52602.4	0.603	SERPINC1	Antithrombin-III (short name: ATIII)	2114	52	0.82	207	26640	3+	2291.15	0.013	5.674	1	K.AFLEVNEEGSEAAASTAVVIAGR.S
23	1	sp|P01008|ANT3_HUMAN	52602.4	0.603	SERPINC1	Antithrombin-III (short name: ATIII)	2114	52	0.82	207	26806	3+	2291.15	0.001	0.436462	1	K.AFLEVNEEGSEAAASTAVVIAGR.S
23	1	sp|P01008|ANT3_HUMAN	52602.4	0.603	SERPINC1	Antithrombin-III (short name: ATIII)	2114	52	0.82	207	26953	2+	2291.15	0.014	6.11047	1	K.AFLEVNEEGSEAAASTAVVIAGR.S
23	1	sp|P01008|ANT3_HUMAN	52602.4	0.603	SERPINC1	Antithrombin-III (short name: ATIII)	2114	52	0.82	207	26962	3+	2291.15	0.006	2.61877	1	K.AFLEVNEEGSEAAASTAVVIAGR.S
23	1	sp|P01008|ANT3_HUMAN	52602.4	0.603	SERPINC1	Antithrombin-III (short name: ATIII)	2114	52	0.82	207	27115	2+	2291.15	0.005	2.18231	1	K.AFLEVNEEGSEAAASTAVVIAGR.S
23	1	sp|P01008|ANT3_HUMAN	52602.4	0.603	SERPINC1	Antithrombin-III (short name: ATIII)	2114	52	0.82	207	27273	2+	2291.15	0.01	4.36462	1	K.AFLEVNEEGSEAAASTAVVIAGR.S
23	1	sp|P01008|ANT3_HUMAN	52602.4	0.603	SERPINC1	Antithrombin-III (short name: ATIII)	2114	52	0.82	207	27292	3+	2291.15	0.004	1.74585	1	K.AFLEVNEEGSEAAASTAVVIAGR.S
23	1	sp|P01008|ANT3_HUMAN	52602.4	0.603	SERPINC1	Antithrombin-III (short name: ATIII)	2114	52	0.82	207	27436	2+	2291.15	0.008	3.49169	1	K.AFLEVNEEGSEAAASTAVVIAGR.S
23	1	sp|P01008|ANT3_HUMAN	52602.4	0.603	SERPINC1	Antithrombin-III (short name: ATIII)	2114	52	0.82	207	27453	3+	2291.15	0.008	3.49169	1	K.AFLEVNEEGSEAAASTAVVIAGR.S
23	1	sp|P01008|ANT3_HUMAN	52602.4	0.603	SERPINC1	Antithrombin-III (short name: ATIII)	2114	52	0.82	207	27601	2+	2291.15	0.013	5.674	1	K.AFLEVNEEGSEAAASTAVVIAGR.S
23	1	sp|P01008|ANT3_HUMAN	52602.4	0.603	SERPINC1	Antithrombin-III (short name: ATIII)	2114	52	0.82	207	27611	3+	2291.15	1.024	10.4751	1	K.AFLEVNEEGSEAAASTAVVIAGR.S
23	1	sp|P01008|ANT3_HUMAN	52602.4	0.603	SERPINC1	Antithrombin-III (short name: ATIII)	2114	52	0.82	207	27762	2+	2291.15	0.01	4.36462	1	K.AFLEVNEEGSEAAASTAVVIAGR.S
23	1	sp|P01008|ANT3_HUMAN	52602.4	0.603	SERPINC1	Antithrombin-III (short name: ATIII)	2114	52	0.82	207	27911	2+	2315.12	0.005	2.15971	0.9999	K.NDNDNIFLSPLSISTAFAM"TK.L
23	1	sp|P01008|ANT3_HUMAN	52602.4	0.603	SERPINC1	Antithrombin-III (short name: ATIII)	2114	52	0.82	207	27922	2+	2291.15	0.011	4.80108	1	K.AFLEVNEEGSEAAASTAVVIAGR.S
23	1	sp|P01008|ANT3_HUMAN	52602.4	0.603	SERPINC1	Antithrombin-III (short name: ATIII)	2114	52	0.82	207	28025	3+	2315.12	0.002	0.863885	0.993	K.NDNDNIFLSPLSISTAFAM"TK.L
23	1	sp|P01008|ANT3_HUMAN	52602.4	0.603	SERPINC1	Antithrombin-III (short name: ATIII)	2114	52	0.82	207	28084	2+	2291.15	0.005	2.18231	1	K.AFLEVNEEGSEAAASTAVVIAGR.S
23	1	sp|P01008|ANT3_HUMAN	52602.4	0.603	SERPINC1	Antithrombin-III (short name: ATIII)	2114	52	0.82	207	28085	2+	2315.12	0.009	3.88748	0.9996	K.NDNDNIFLSPLSISTAFAM"TK.L
23	1	sp|P01008|ANT3_HUMAN	52602.4	0.603	SERPINC1	Antithrombin-III (short name: ATIII)	2114	52	0.82	207	28315	3+	3808.85	0.004	1.05019	0.9987	R.FATTFYQHLADSKNDNDNIFLSPLSISTAFAMTK.L
23	1	sp|P01008|ANT3_HUMAN	52602.4	0.603	SERPINC1	Antithrombin-III (short name: ATIII)	2114	52	0.82	207	28461	2+	2291.15	0.009	3.92816	1	K.AFLEVNEEGSEAAASTAVVIAGR.S
23	1	sp|P01008|ANT3_HUMAN	52602.4	0.603	SERPINC1	Antithrombin-III (short name: ATIII)	2114	52	0.82	207	28601	3+	2291.15	-0.002	0.872924	1	K.AFLEVNEEGSEAAASTAVVIAGR.S
23	1	sp|P01008|ANT3_HUMAN	52602.4	0.603	SERPINC1	Antithrombin-III (short name: ATIII)	2114	52	0.82	207	28783	3+	2291.15	1.004	1.74585	1	K.AFLEVNEEGSEAAASTAVVIAGR.S
23	1	sp|P01008|ANT3_HUMAN	52602.4	0.603	SERPINC1	Antithrombin-III (short name: ATIII)	2114	52	0.82	207	28940	3+	2291.15	1.024	10.4751	1	K.AFLEVNEEGSEAAASTAVVIAGR.S
23	1	sp|P01008|ANT3_HUMAN	52602.4	0.603	SERPINC1	Antithrombin-III (short name: ATIII)	2114	52	0.82	207	29103	3+	2291.15	1.015	6.54693	1	K.AFLEVNEEGSEAAASTAVVIAGR.S
23	1	sp|P01008|ANT3_HUMAN	52602.4	0.603	SERPINC1	Antithrombin-III (short name: ATIII)	2114	52	0.82	207	29262	3+	2291.15	0.015	6.54693	1	K.AFLEVNEEGSEAAASTAVVIAGR.S
23	1	sp|P01008|ANT3_HUMAN	52602.4	0.603	SERPINC1	Antithrombin-III (short name: ATIII)	2114	52	0.82	207	29295	2+	2299.13	0.008	3.47958	0.9998	K.NDNDNIFLSPLSISTAFAMTK.L
23	1	sp|P01008|ANT3_HUMAN	52602.4	0.603	SERPINC1	Antithrombin-III (short name: ATIII)	2114	52	0.82	207	29334	3+	2299.13	1.015	6.52422	0.9918	K.NDNDNIFLSPLSISTAFAMTK.L
23	1	sp|P01008|ANT3_HUMAN	52602.4	0.603	SERPINC1	Antithrombin-III (short name: ATIII)	2114	52	0.82	207	29413	2+	2291.15	0.01	4.36462	1	K.AFLEVNEEGSEAAASTAVVIAGR.S
23	1	sp|P01008|ANT3_HUMAN	52602.4	0.603	SERPINC1	Antithrombin-III (short name: ATIII)	2114	52	0.82	207	29445	3+	2291.15	1.013	5.674	1	K.AFLEVNEEGSEAAASTAVVIAGR.S
23	1	sp|P01008|ANT3_HUMAN	52602.4	0.603	SERPINC1	Antithrombin-III (short name: ATIII)	2114	52	0.82	207	29459	2+	2299.13	0.013	5.65432	1	K.NDNDNIFLSPLSISTAFAMTK.L
23	1	sp|P01008|ANT3_HUMAN	52602.4	0.603	SERPINC1	Antithrombin-III (short name: ATIII)	2114	52	0.82	207	29490	3+	2299.13	0.014	6.08927	1	K.NDNDNIFLSPLSISTAFAMTK.L
23	1	sp|P01008|ANT3_HUMAN	52602.4	0.603	SERPINC1	Antithrombin-III (short name: ATIII)	2114	52	0.82	207	29571	2+	2291.15	0.008	3.49169	1	K.AFLEVNEEGSEAAASTAVVIAGR.S
23	1	sp|P01008|ANT3_HUMAN	52602.4	0.603	SERPINC1	Antithrombin-III (short name: ATIII)	2114	52	0.82	207	29611	3+	2291.15	0.019	8.29278	1	K.AFLEVNEEGSEAAASTAVVIAGR.S
23	1	sp|P01008|ANT3_HUMAN	52602.4	0.603	SERPINC1	Antithrombin-III (short name: ATIII)	2114	52	0.82	207	29619	2+	2299.13	0.014	6.08927	1	K.NDNDNIFLSPLSISTAFAMTK.L
23	1	sp|P01008|ANT3_HUMAN	52602.4	0.603	SERPINC1	Antithrombin-III (short name: ATIII)	2114	52	0.82	207	29652	3+	2299.13	0.998	0.869895	0.999	K.NDNDNIFLSPLSISTAFAMTK.L
23	1	sp|P01008|ANT3_HUMAN	52602.4	0.603	SERPINC1	Antithrombin-III (short name: ATIII)	2114	52	0.82	207	29736	2+	2291.15	0.011	4.80108	1	K.AFLEVNEEGSEAAASTAVVIAGR.S
23	1	sp|P01008|ANT3_HUMAN	52602.4	0.603	SERPINC1	Antithrombin-III (short name: ATIII)	2114	52	0.82	207	29777	3+	2291.15	0.005	2.18231	1	K.AFLEVNEEGSEAAASTAVVIAGR.S
23	1	sp|P01008|ANT3_HUMAN	52602.4	0.603	SERPINC1	Antithrombin-III (short name: ATIII)	2114	52	0.82	207	29916	2+	2291.15	0.011	4.80108	1	K.AFLEVNEEGSEAAASTAVVIAGR.S
23	1	sp|P01008|ANT3_HUMAN	52602.4	0.603	SERPINC1	Antithrombin-III (short name: ATIII)	2114	52	0.82	207	29941	2+	2299.13	0.012	5.21937	0.9999	K.NDNDNIFLSPLSISTAFAMTK.L
23	1	sp|P01008|ANT3_HUMAN	52602.4	0.603	SERPINC1	Antithrombin-III (short name: ATIII)	2114	52	0.82	207	29942	3+	2291.15	0.002	0.872924	1	K.AFLEVNEEGSEAAASTAVVIAGR.S
23	1	sp|P01008|ANT3_HUMAN	52602.4	0.603	SERPINC1	Antithrombin-III (short name: ATIII)	2114	52	0.82	207	30073	2+	2291.15	0.012	5.23754	1	K.AFLEVNEEGSEAAASTAVVIAGR.S
23	1	sp|P01008|ANT3_HUMAN	52602.4	0.603	SERPINC1	Antithrombin-III (short name: ATIII)	2114	52	0.82	207	30144	2+	2299.13	1.025	10.8737	1	K.NDNDNIFLSPLSISTAFAMTK.L
23	1	sp|P01008|ANT3_HUMAN	52602.4	0.603	SERPINC1	Antithrombin-III (short name: ATIII)	2114	52	0.82	207	30245	2+	2291.15	-0.002	0.872924	1	K.AFLEVNEEGSEAAASTAVVIAGR.S
23	1	sp|P01008|ANT3_HUMAN	52602.4	0.603	SERPINC1	Antithrombin-III (short name: ATIII)	2114	52	0.82	207	30396	3+	2291.15	0.013	5.674	1	K.AFLEVNEEGSEAAASTAVVIAGR.S
23	1	sp|P01008|ANT3_HUMAN	52602.4	0.603	SERPINC1	Antithrombin-III (short name: ATIII)	2114	52	0.82	207	30446	2+	2299.13	1.008	3.47958	0.9699	K.NDNDNIFLSPLSISTAFAMTK.L
23	1	sp|P01008|ANT3_HUMAN	52602.4	0.603	SERPINC1	Antithrombin-III (short name: ATIII)	2114	52	0.82	207	30513	2+	2291.15	0.009	3.92816	1	K.AFLEVNEEGSEAAASTAVVIAGR.S
23	1	sp|P01008|ANT3_HUMAN	52602.4	0.603	SERPINC1	Antithrombin-III (short name: ATIII)	2114	52	0.82	207	30615	3+	2291.15	0.006	2.61877	0.9538	K.AFLEVNEEGSEAAASTAVVIAGR.S
23	1	sp|P01008|ANT3_HUMAN	52602.4	0.603	SERPINC1	Antithrombin-III (short name: ATIII)	2114	52	0.82	207	30734	2+	2291.15	0.004	1.74585	0.9966	K.AFLEVNEEGSEAAASTAVVIAGR.S
23	1	sp|P01008|ANT3_HUMAN	52602.4	0.603	SERPINC1	Antithrombin-III (short name: ATIII)	2114	52	0.82	207	30893	2+	2291.15	0.002	0.872924	1	K.AFLEVNEEGSEAAASTAVVIAGR.S
23	1	sp|P01008|ANT3_HUMAN	52602.4	0.603	SERPINC1	Antithrombin-III (short name: ATIII)	2114	52	0.82	207	30932	2+	2299.13	1.006	2.60969	0.8388	K.NDNDNIFLSPLSISTAFAMTK.L
23	1	sp|P01008|ANT3_HUMAN	52602.4	0.603	SERPINC1	Antithrombin-III (short name: ATIII)	2114	52	0.82	207	30963	3+	2291.15	0.006	2.61877	0.9999	K.AFLEVNEEGSEAAASTAVVIAGR.S
23	1	sp|P01008|ANT3_HUMAN	52602.4	0.603	SERPINC1	Antithrombin-III (short name: ATIII)	2114	52	0.82	207	31326	3+	2291.15	0.006	2.61877	0.9999	K.AFLEVNEEGSEAAASTAVVIAGR.S
23	1	sp|P01008|ANT3_HUMAN	52602.4	0.603	SERPINC1	Antithrombin-III (short name: ATIII)	2114	52	0.82	207	31393	2+	2291.15	0.015	6.54693	1	K.AFLEVNEEGSEAAASTAVVIAGR.S
23	1	sp|P01008|ANT3_HUMAN	52602.4	0.603	SERPINC1	Antithrombin-III (short name: ATIII)	2114	52	0.82	207	31492	3+	2291.15	0.007	3.05523	0.9999	K.AFLEVNEEGSEAAASTAVVIAGR.S
23	1	sp|P01008|ANT3_HUMAN	52602.4	0.603	SERPINC1	Antithrombin-III (short name: ATIII)	2114	52	0.82	207	31667	3+	2291.15	0.011	4.80108	1	K.AFLEVNEEGSEAAASTAVVIAGR.S
23	1	sp|P01008|ANT3_HUMAN	52602.4	0.603	SERPINC1	Antithrombin-III (short name: ATIII)	2114	52	0.82	207	31740	2+	2291.15	0.004	1.74585	1	K.AFLEVNEEGSEAAASTAVVIAGR.S
23	1	sp|P01008|ANT3_HUMAN	52602.4	0.603	SERPINC1	Antithrombin-III (short name: ATIII)	2114	52	0.82	207	31835	3+	2291.15	0.009	3.92816	0.9897	K.AFLEVNEEGSEAAASTAVVIAGR.S
23	1	sp|P01008|ANT3_HUMAN	52602.4	0.603	SERPINC1	Antithrombin-III (short name: ATIII)	2114	52	0.82	207	31919	2+	2291.15	-0.002	0.872924	1	K.AFLEVNEEGSEAAASTAVVIAGR.S
23	1	sp|P01008|ANT3_HUMAN	52602.4	0.603	SERPINC1	Antithrombin-III (short name: ATIII)	2114	52	0.82	207	31959	3+	3082.49	0.012	3.89295	0.906	K.ELTPEVLQEWLDELEEM"MLVVHMPR.F
23	1	sp|P01008|ANT3_HUMAN	52602.4	0.603	SERPINC1	Antithrombin-III (short name: ATIII)	2114	52	0.82	207	31993	2+	3082.49	-0.004	1.29765	0.9998	K.ELTPEVLQEWLDELEEM"MLVVHMPR.F
23	1	sp|P01008|ANT3_HUMAN	52602.4	0.603	SERPINC1	Antithrombin-III (short name: ATIII)	2114	52	0.82	207	32030	3+	3066.5	0.019	6.19599	1	K.ELTPEVLQEWLDELEEMMLVVHMPR.F
23	1	sp|P01008|ANT3_HUMAN	52602.4	0.603	SERPINC1	Antithrombin-III (short name: ATIII)	2114	52	0.82	207	32040	2+	3066.5	1.015	4.89157	1	K.ELTPEVLQEWLDELEEMMLVVHMPR.F
23	1	sp|P01008|ANT3_HUMAN	52602.4	0.603	SERPINC1	Antithrombin-III (short name: ATIII)	2114	52	0.82	207	32079	3+	3288.85	0.008	2.43246	0.7484	R.ITDVIPSEAINELTVLVLVNTIYFKGLWK.S
23	1	sp|P01008|ANT3_HUMAN	52602.4	0.603	SERPINC1	Antithrombin-III (short name: ATIII)	2114	52	0.82	207	32198	2+	2291.15	0.007	3.05523	1	K.AFLEVNEEGSEAAASTAVVIAGR.S
23	1	sp|P01008|ANT3_HUMAN	52602.4	0.603	SERPINC1	Antithrombin-III (short name: ATIII)	2114	52	0.82	207	32208	3+	2804.57	0.016	5.70497	1	R.ITDVIPSEAINELTVLVLVNTIYFK.G
23	1	sp|P01008|ANT3_HUMAN	52602.4	0.603	SERPINC1	Antithrombin-III (short name: ATIII)	2114	52	0.82	207	32219	3+	3066.5	0.025	8.15262	0.9996	K.ELTPEVLQEWLDELEEMMLVVHMPR.F
23	1	sp|P01008|ANT3_HUMAN	52602.4	0.603	SERPINC1	Antithrombin-III (short name: ATIII)	2114	52	0.82	207	32379	2+	2804.57	0.021	7.48778	0.9999	R.ITDVIPSEAINELTVLVLVNTIYFK.G
23	1	sp|P01008|ANT3_HUMAN	52602.4	0.603	SERPINC1	Antithrombin-III (short name: ATIII)	2114	52	0.82	207	32380	3+	2804.57	1.025	8.91402	0.9995	R.ITDVIPSEAINELTVLVLVNTIYFK.G
23	1	sp|P01008|ANT3_HUMAN	52602.4	0.603	SERPINC1	Antithrombin-III (short name: ATIII)	2114	52	0.82	207	32390	2+	2291.15	0.009	3.92816	1	K.AFLEVNEEGSEAAASTAVVIAGR.S
23	1	sp|P01008|ANT3_HUMAN	52602.4	0.603	SERPINC1	Antithrombin-III (short name: ATIII)	2114	52	0.82	207	32443	3+	2291.15	0.014	6.11047	1	K.AFLEVNEEGSEAAASTAVVIAGR.S
23	1	sp|P01008|ANT3_HUMAN	52602.4	0.603	SERPINC1	Antithrombin-III (short name: ATIII)	2114	52	0.82	207	32539	3+	2804.57	0.017	6.06154	1	R.ITDVIPSEAINELTVLVLVNTIYFK.G
23	1	sp|P01008|ANT3_HUMAN	52602.4	0.603	SERPINC1	Antithrombin-III (short name: ATIII)	2114	52	0.82	207	32540	2+	2804.57	0.008	2.85249	1	R.ITDVIPSEAINELTVLVLVNTIYFK.G
23	1	sp|P01008|ANT3_HUMAN	52602.4	0.603	SERPINC1	Antithrombin-III (short name: ATIII)	2114	52	0.82	207	32553	2+	2291.15	0.013	5.674	1	K.AFLEVNEEGSEAAASTAVVIAGR.S
23	1	sp|P01008|ANT3_HUMAN	52602.4	0.603	SERPINC1	Antithrombin-III (short name: ATIII)	2114	52	0.82	207	32690	3+	2804.57	0.016	5.70497	1	R.ITDVIPSEAINELTVLVLVNTIYFK.G
23	1	sp|P01008|ANT3_HUMAN	52602.4	0.603	SERPINC1	Antithrombin-III (short name: ATIII)	2114	52	0.82	207	32692	2+	2804.57	0.024	8.55746	0.9997	R.ITDVIPSEAINELTVLVLVNTIYFK.G
23	1	sp|P01008|ANT3_HUMAN	52602.4	0.603	SERPINC1	Antithrombin-III (short name: ATIII)	2114	52	0.82	207	32694	2+	2291.15	0.01	4.36462	1	K.AFLEVNEEGSEAAASTAVVIAGR.S
23	1	sp|P01008|ANT3_HUMAN	52602.4	0.603	SERPINC1	Antithrombin-III (short name: ATIII)	2114	52	0.82	207	32829	3+	2804.57	0.019	6.77466	1	R.ITDVIPSEAINELTVLVLVNTIYFK.G
23	1	sp|P01008|ANT3_HUMAN	52602.4	0.603	SERPINC1	Antithrombin-III (short name: ATIII)	2114	52	0.82	207	32832	2+	2804.57	0.02	7.13122	1	R.ITDVIPSEAINELTVLVLVNTIYFK.G
23	1	sp|P01008|ANT3_HUMAN	52602.4	0.603	SERPINC1	Antithrombin-III (short name: ATIII)	2114	52	0.82	207	32833	2+	2291.15	0.014	6.11047	1	K.AFLEVNEEGSEAAASTAVVIAGR.S
23	1	sp|P01008|ANT3_HUMAN	52602.4	0.603	SERPINC1	Antithrombin-III (short name: ATIII)	2114	52	0.82	207	32959	3+	2804.57	0.025	8.91402	1	R.ITDVIPSEAINELTVLVLVNTIYFK.G
23	1	sp|P01008|ANT3_HUMAN	52602.4	0.603	SERPINC1	Antithrombin-III (short name: ATIII)	2114	52	0.82	207	32979	2+	2291.15	0.023	10.0386	1	K.AFLEVNEEGSEAAASTAVVIAGR.S
23	1	sp|P01008|ANT3_HUMAN	52602.4	0.603	SERPINC1	Antithrombin-III (short name: ATIII)	2114	52	0.82	207	33090	3+	2804.57	0.016	5.70497	1	R.ITDVIPSEAINELTVLVLVNTIYFK.G
23	1	sp|P01008|ANT3_HUMAN	52602.4	0.603	SERPINC1	Antithrombin-III (short name: ATIII)	2114	52	0.82	207	33092	2+	2804.57	0.012	4.27873	1	R.ITDVIPSEAINELTVLVLVNTIYFK.G
23	1	sp|P01008|ANT3_HUMAN	52602.4	0.603	SERPINC1	Antithrombin-III (short name: ATIII)	2114	52	0.82	207	33220	3+	2804.57	0.02	7.13122	0.9999	R.ITDVIPSEAINELTVLVLVNTIYFK.G
23	1	sp|P01008|ANT3_HUMAN	52602.4	0.603	SERPINC1	Antithrombin-III (short name: ATIII)	2114	52	0.82	207	33223	2+	2804.57	0.02	7.13122	1	R.ITDVIPSEAINELTVLVLVNTIYFK.G
23	1	sp|P01008|ANT3_HUMAN	52602.4	0.603	SERPINC1	Antithrombin-III (short name: ATIII)	2114	52	0.82	207	33358	3+	2804.57	0.019	6.77466	1	R.ITDVIPSEAINELTVLVLVNTIYFK.G
23	1	sp|P01008|ANT3_HUMAN	52602.4	0.603	SERPINC1	Antithrombin-III (short name: ATIII)	2114	52	0.82	207	33481	2+	2804.57	0.017	6.06154	1	R.ITDVIPSEAINELTVLVLVNTIYFK.G
23	1	sp|P01008|ANT3_HUMAN	52602.4	0.603	SERPINC1	Antithrombin-III (short name: ATIII)	2114	52	0.82	207	33488	3+	2804.57	0.038	13.5493	0.9997	R.ITDVIPSEAINELTVLVLVNTIYFK.G
23	1	sp|P01008|ANT3_HUMAN	52602.4	0.603	SERPINC1	Antithrombin-III (short name: ATIII)	2114	52	0.82	207	33568	2+	2291.15	0.004	1.74585	1	K.AFLEVNEEGSEAAASTAVVIAGR.S
23	1	sp|P01008|ANT3_HUMAN	52602.4	0.603	SERPINC1	Antithrombin-III (short name: ATIII)	2114	52	0.82	207	33618	3+	2804.57	0.034	12.1231	1	R.ITDVIPSEAINELTVLVLVNTIYFK.G
23	1	sp|P01008|ANT3_HUMAN	52602.4	0.603	SERPINC1	Antithrombin-III (short name: ATIII)	2114	52	0.82	207	33744	2+	2804.57	0.014	4.99185	1	R.ITDVIPSEAINELTVLVLVNTIYFK.G
23	1	sp|P01008|ANT3_HUMAN	52602.4	0.603	SERPINC1	Antithrombin-III (short name: ATIII)	2114	52	0.82	207	33759	3+	2804.57	0.021	7.48778	0.9996	R.ITDVIPSEAINELTVLVLVNTIYFK.G
23	1	sp|P01008|ANT3_HUMAN	52602.4	0.603	SERPINC1	Antithrombin-III (short name: ATIII)	2114	52	0.82	207	33814	2+	2291.15	0.007	3.05523	1	K.AFLEVNEEGSEAAASTAVVIAGR.S
23	1	sp|P01008|ANT3_HUMAN	52602.4	0.603	SERPINC1	Antithrombin-III (short name: ATIII)	2114	52	0.82	207	33889	3+	2804.57	0.015	5.34841	0.9998	R.ITDVIPSEAINELTVLVLVNTIYFK.G
23	1	sp|P01008|ANT3_HUMAN	52602.4	0.603	SERPINC1	Antithrombin-III (short name: ATIII)	2114	52	0.82	207	33901	2+	2804.57	1.023	8.2009	1	R.ITDVIPSEAINELTVLVLVNTIYFK.G
23	1	sp|P01008|ANT3_HUMAN	52602.4	0.603	SERPINC1	Antithrombin-III (short name: ATIII)	2114	52	0.82	207	33943	2+	2291.15	0.012	5.23754	1	K.AFLEVNEEGSEAAASTAVVIAGR.S
23	1	sp|P01008|ANT3_HUMAN	52602.4	0.603	SERPINC1	Antithrombin-III (short name: ATIII)	2114	52	0.82	207	34019	3+	2804.57	1.025	8.91402	0.8953	R.ITDVIPSEAINELTVLVLVNTIYFK.G
23	1	sp|P01008|ANT3_HUMAN	52602.4	0.603	SERPINC1	Antithrombin-III (short name: ATIII)	2114	52	0.82	207	34043	2+	2804.57	1.023	8.2009	0.9994	R.ITDVIPSEAINELTVLVLVNTIYFK.G
23	1	sp|P01008|ANT3_HUMAN	52602.4	0.603	SERPINC1	Antithrombin-III (short name: ATIII)	2114	52	0.82	207	34046	3+	2291.15	0.006	2.61877	1	K.AFLEVNEEGSEAAASTAVVIAGR.S
23	1	sp|P01008|ANT3_HUMAN	52602.4	0.603	SERPINC1	Antithrombin-III (short name: ATIII)	2114	52	0.82	207	34177	3+	2804.57	0.007	2.49593	0.9963	R.ITDVIPSEAINELTVLVLVNTIYFK.G
23	1	sp|P01008|ANT3_HUMAN	52602.4	0.603	SERPINC1	Antithrombin-III (short name: ATIII)	2114	52	0.82	207	34212	3+	2291.15	0.011	4.80108	1	K.AFLEVNEEGSEAAASTAVVIAGR.S
23	1	sp|P01008|ANT3_HUMAN	52602.4	0.603	SERPINC1	Antithrombin-III (short name: ATIII)	2114	52	0.82	207	34235	2+	2804.57	0.013	4.63529	0.9981	R.ITDVIPSEAINELTVLVLVNTIYFK.G
23	1	sp|P01008|ANT3_HUMAN	52602.4	0.603	SERPINC1	Antithrombin-III (short name: ATIII)	2114	52	0.82	207	34243	2+	2291.15	0.001	0.436462	1	K.AFLEVNEEGSEAAASTAVVIAGR.S
23	1	sp|P01008|ANT3_HUMAN	52602.4	0.603	SERPINC1	Antithrombin-III (short name: ATIII)	2114	52	0.82	207	34377	3+	2291.15	0.005	2.18231	1	K.AFLEVNEEGSEAAASTAVVIAGR.S
23	1	sp|P01008|ANT3_HUMAN	52602.4	0.603	SERPINC1	Antithrombin-III (short name: ATIII)	2114	52	0.82	207	34403	2+	2291.15	0.01	4.36462	1	K.AFLEVNEEGSEAAASTAVVIAGR.S
23	1	sp|P01008|ANT3_HUMAN	52602.4	0.603	SERPINC1	Antithrombin-III (short name: ATIII)	2114	52	0.82	207	34515	3+	2291.15	0.015	6.54693	1	K.AFLEVNEEGSEAAASTAVVIAGR.S
23	1	sp|P01008|ANT3_HUMAN	52602.4	0.603	SERPINC1	Antithrombin-III (short name: ATIII)	2114	52	0.82	207	34556	2+	2291.15	0.013	5.674	1	K.AFLEVNEEGSEAAASTAVVIAGR.S
23	1	sp|P01008|ANT3_HUMAN	52602.4	0.603	SERPINC1	Antithrombin-III (short name: ATIII)	2114	52	0.82	207	34646	3+	2291.15	0.008	3.49169	0.9955	K.AFLEVNEEGSEAAASTAVVIAGR.S
23	1	sp|P01008|ANT3_HUMAN	52602.4	0.603	SERPINC1	Antithrombin-III (short name: ATIII)	2114	52	0.82	207	34647	2+	1764.69	0.011	6.2334	0.9999	K.ADGESCSASMMYQEGK.F	282471	233627
23	1	sp|P01008|ANT3_HUMAN	52602.4	0.603	SERPINC1	Antithrombin-III (short name: ATIII)	2114	52	0.82	207	34676	2+	1767.71	0.007	3.95993	0.9995	K.ADGESC'SASMMYQEGK.F	269067	220430
23	1	sp|P01008|ANT3_HUMAN	52602.4	0.603	SERPINC1	Antithrombin-III (short name: ATIII)	2114	52	0.82	207	34798	2+	1764.69	0.007	3.96671	0.9968	K.ADGESCSASMMYQEGK.F	137133	106967
23	1	sp|P01008|ANT3_HUMAN	52602.4	0.603	SERPINC1	Antithrombin-III (short name: ATIII)	2114	52	0.82	207	34826	2+	1767.71	0.003	1.69711	0.9874	K.ADGESC'SASMMYQEGK.F	110018	84996.3
23	1	sp|P01008|ANT3_HUMAN	52602.4	0.603	SERPINC1	Antithrombin-III (short name: ATIII)	2114	52	0.82	207	2754	2+	1093.46	0.007	6.40167	0.9955	K.ATEDEGSEQK.I
23	1	sp|P01008|ANT3_HUMAN	52602.4	0.603	SERPINC1	Antithrombin-III (short name: ATIII)	2114	52	0.82	207	2873	2+	1093.46	0.006	5.48715	0.9999	K.ATEDEGSEQK.I
23	1	sp|P01008|ANT3_HUMAN	52602.4	0.603	SERPINC1	Antithrombin-III (short name: ATIII)	2114	52	0.82	207	5716	2+	850.405	0.004	4.70364	0.8888	K.FSPENTR.K
23	1	sp|P01008|ANT3_HUMAN	52602.4	0.603	SERPINC1	Antithrombin-III (short name: ATIII)	2114	52	0.82	207	6102	2+	850.405	0.003	3.52773	0.7674	K.FSPENTR.K
23	1	sp|P01008|ANT3_HUMAN	52602.4	0.603	SERPINC1	Antithrombin-III (short name: ATIII)	2114	52	0.82	207	6270	2+	850.405	0.007	8.23137	0.6119	K.FSPENTR.K
23	1	sp|P01008|ANT3_HUMAN	52602.4	0.603	SERPINC1	Antithrombin-III (short name: ATIII)	2114	52	0.82	207	6566	3+	2002.97	0.006	2.99556	0.854	K.KATEDEGSEQKIPEATNR.R
23	1	sp|P01008|ANT3_HUMAN	52602.4	0.603	SERPINC1	Antithrombin-III (short name: ATIII)	2114	52	0.82	207	6715	3+	2002.97	0.007	3.49481	1	K.KATEDEGSEQKIPEATNR.R
23	1	sp|P01008|ANT3_HUMAN	52602.4	0.603	SERPINC1	Antithrombin-III (short name: ATIII)	2114	52	0.82	207	6770	2+	1796.68	0.01	5.56583	1	K.ADGESCSASM"M"YQEGK.F	3.0807e+06	1.84164e+06
23	1	sp|P01008|ANT3_HUMAN	52602.4	0.603	SERPINC1	Antithrombin-III (short name: ATIII)	2114	52	0.82	207	7417	3+	1874.87	0.009	4.80033	0.9302	K.ATEDEGSEQKIPEATNR.R
23	1	sp|P01008|ANT3_HUMAN	52602.4	0.603	SERPINC1	Antithrombin-III (short name: ATIII)	2114	52	0.82	207	7545	2+	1874.87	0.012	6.40043	1	K.ATEDEGSEQKIPEATNR.R
23	1	sp|P01008|ANT3_HUMAN	52602.4	0.603	SERPINC1	Antithrombin-III (short name: ATIII)	2114	52	0.82	207	7574	3+	1874.87	0.009	4.80033	0.9999	K.ATEDEGSEQKIPEATNR.R
23	1	sp|P01008|ANT3_HUMAN	52602.4	0.603	SERPINC1	Antithrombin-III (short name: ATIII)	2114	52	0.82	207	8443	2+	1780.68	0.01	5.61582	1	K.ADGESCSASMM"YQEGK.F	12118635	7819247
23	1	sp|P01008|ANT3_HUMAN	52602.4	0.603	SERPINC1	Antithrombin-III (short name: ATIII)	2114	52	0.82	207	8446	2+	1783.7	-0.008	4.48506	1	K.ADGESC'SASMM"YQEGK.F	12167865	7841852
23	1	sp|P01008|ANT3_HUMAN	52602.4	0.603	SERPINC1	Antithrombin-III (short name: ATIII)	2114	52	0.82	207	8681	2+	1783.7	1.004	2.24253	0.9994	K.ADGESC'SASMM"YQEGK.F	249232	207497
23	1	sp|P01008|ANT3_HUMAN	52602.4	0.603	SERPINC1	Antithrombin-III (short name: ATIII)	2114	52	0.82	207	9013	2+	1780.68	0.007	3.93108	1	K.ADGESCSASM"MYQEGK.F	18432020	11720470
23	1	sp|P01008|ANT3_HUMAN	52602.4	0.603	SERPINC1	Antithrombin-III (short name: ATIII)	2114	52	0.82	207	9033	2+	1783.7	1.012	6.72758	1	K.ADGESC'SASM"MYQEGK.F	18338730	11728365
23	1	sp|P01008|ANT3_HUMAN	52602.4	0.603	SERPINC1	Antithrombin-III (short name: ATIII)	2114	52	0.82	207	9319	2+	917.52	0.004	4.35958	0.7442	R.RVWELSK.A
23	1	sp|P01008|ANT3_HUMAN	52602.4	0.603	SERPINC1	Antithrombin-III (short name: ATIII)	2114	52	0.82	207	9810	2+	1126.66	0.006	5.32549	0.9613	K.SKLPGIVAEGR.D
23	1	sp|P01008|ANT3_HUMAN	52602.4	0.603	SERPINC1	Antithrombin-III (short name: ATIII)	2114	52	0.82	207	9876	2+	1764.69	0.01	5.66673	1	K.ADGESCSASMMYQEGK.F	124992	111614
23	1	sp|P01008|ANT3_HUMAN	52602.4	0.603	SERPINC1	Antithrombin-III (short name: ATIII)	2114	52	0.82	207	10496	2+	1767.71	-1.005	2.82852	0.9986	K.ADGESC'SASMMYQEGK.F	625262	562776
23	1	sp|P01008|ANT3_HUMAN	52602.4	0.603	SERPINC1	Antithrombin-III (short name: ATIII)	2114	52	0.82	207	10514	2+	1764.69	0.01	5.66673	1	K.ADGESCSASMMYQEGK.F	688288	557560
23	1	sp|P01008|ANT3_HUMAN	52602.4	0.603	SERPINC1	Antithrombin-III (short name: ATIII)	2114	52	0.82	207	10679	2+	1767.71	-0.003	1.69711	1	K.ADGESC'SASMMYQEGK.F	403995	325885
23	1	sp|P01008|ANT3_HUMAN	52602.4	0.603	SERPINC1	Antithrombin-III (short name: ATIII)	2114	52	0.82	207	10689	2+	1764.69	0.011	6.2334	1	K.ADGESCSASMMYQEGK.F	423434	324277
23	1	sp|P01008|ANT3_HUMAN	52602.4	0.603	SERPINC1	Antithrombin-III (short name: ATIII)	2114	52	0.82	207	10835	2+	1767.71	0.007	3.95993	1	K.ADGESC'SASMMYQEGK.F	114829336	91329800
23	1	sp|P01008|ANT3_HUMAN	52602.4	0.603	SERPINC1	Antithrombin-III (short name: ATIII)	2114	52	0.82	207	10896	3+	1764.69	0.011	6.2334	1	K.ADGESCSASMMYQEGK.F	1.31352e+06	886413
23	1	sp|P01008|ANT3_HUMAN	52602.4	0.603	SERPINC1	Antithrombin-III (short name: ATIII)	2114	52	0.82	207	10941	2+	1764.69	0.009	5.10005	1	K.ADGESCSASMMYQEGK.F	118330248	93828696
23	1	sp|P01008|ANT3_HUMAN	52602.4	0.603	SERPINC1	Antithrombin-III (short name: ATIII)	2114	52	0.82	207	10991	2+	1767.71	0.007	3.95993	1	K.ADGESC'SASMMYQEGK.F	98123736	76952544
23	1	sp|P01008|ANT3_HUMAN	52602.4	0.603	SERPINC1	Antithrombin-III (short name: ATIII)	2114	52	0.82	207	11024	2+	911.531	0.004	4.38822	1	K.LPGIVAEGR.D
23	1	sp|P01008|ANT3_HUMAN	52602.4	0.603	SERPINC1	Antithrombin-III (short name: ATIII)	2114	52	0.82	207	11102	2+	1764.69	0.008	4.53338	1	K.ADGESCSASMMYQEGK.F	22754826	17863828
23	1	sp|P01008|ANT3_HUMAN	52602.4	0.603	SERPINC1	Antithrombin-III (short name: ATIII)	2114	52	0.82	207	11152	2+	1767.71	0.007	3.95993	1	K.ADGESC'SASMMYQEGK.F	15296457	11957513
23	1	sp|P01008|ANT3_HUMAN	52602.4	0.603	SERPINC1	Antithrombin-III (short name: ATIII)	2114	52	0.82	207	11181	2+	911.531	0.004	4.38822	1	K.LPGIVAEGR.D
23	1	sp|P01008|ANT3_HUMAN	52602.4	0.603	SERPINC1	Antithrombin-III (short name: ATIII)	2114	52	0.82	207	11265	2+	1764.69	0.006	3.40004	1	K.ADGESCSASMMYQEGK.F	8637053	6.83834e+06
23	1	sp|P01008|ANT3_HUMAN	52602.4	0.603	SERPINC1	Antithrombin-III (short name: ATIII)	2114	52	0.82	207	11329	2+	1767.71	0.007	3.95993	1	K.ADGESC'SASMMYQEGK.F	6556361	5405323
23	1	sp|P01008|ANT3_HUMAN	52602.4	0.603	SERPINC1	Antithrombin-III (short name: ATIII)	2114	52	0.82	207	11342	2+	911.531	0.004	4.38822	1	K.LPGIVAEGR.D
23	1	sp|P01008|ANT3_HUMAN	52602.4	0.603	SERPINC1	Antithrombin-III (short name: ATIII)	2114	52	0.82	207	11591	2+	911.531	1.002	2.19411	1	K.LPGIVAEGR.D
23	1	sp|P01008|ANT3_HUMAN	52602.4	0.603	SERPINC1	Antithrombin-III (short name: ATIII)	2114	52	0.82	207	11657	2+	1764.69	0.008	4.53338	0.9975	K.ADGESCSASMMYQEGK.F	909193	785545
23	1	sp|P01008|ANT3_HUMAN	52602.4	0.603	SERPINC1	Antithrombin-III (short name: ATIII)	2114	52	0.82	207	11909	2+	911.531	0.004	4.38822	0.9999	K.LPGIVAEGR.D
23	1	sp|P01008|ANT3_HUMAN	52602.4	0.603	SERPINC1	Antithrombin-III (short name: ATIII)	2114	52	0.82	207	12087	2+	1799.7	-0.023	12.7799	0.9994	K.ADGESC'SASM"M"YQEGK.F	14668677	17890702
23	1	sp|P01008|ANT3_HUMAN	52602.4	0.603	SERPINC1	Antithrombin-III (short name: ATIII)	2114	52	0.82	207	12148	2+	1767.71	-0.886	64.4904	0.6605	K.ADGESC'SASMMYQEGK.F
23	1	sp|P01008|ANT3_HUMAN	52602.4	0.603	SERPINC1	Antithrombin-III (short name: ATIII)	2114	52	0.82	207	12981	2+	908.472	0.004	4.403	0.966	R.IEDGFSLK.E
23	1	sp|P01008|ANT3_HUMAN	52602.4	0.603	SERPINC1	Antithrombin-III (short name: ATIII)	2114	52	0.82	207	13286	2+	1764.69	0.182	103.134	0.9986	K.ADGESCSASMMYQEGK.F
23	1	sp|P01008|ANT3_HUMAN	52602.4	0.603	SERPINC1	Antithrombin-III (short name: ATIII)	2114	52	0.82	207	13309	2+	908.472	0.003	3.30225	0.7347	R.IEDGFSLK.E
23	1	sp|P01008|ANT3_HUMAN	52602.4	0.603	SERPINC1	Antithrombin-III (short name: ATIII)	2114	52	0.82	207	13482	2+	908.472	0.004	4.403	0.7352	R.IEDGFSLK.E
23	1	sp|P01008|ANT3_HUMAN	52602.4	0.603	SERPINC1	Antithrombin-III (short name: ATIII)	2114	52	0.82	207	13726	2+	1767.71	1.088	49.782	0.9172	K.ADGESC'SASMMYQEGK.F
23	1	sp|P01008|ANT3_HUMAN	52602.4	0.603	SERPINC1	Antithrombin-III (short name: ATIII)	2114	52	0.82	207	13799	2+	1309.61	0.005	3.81794	1	R.DDLYVSDAFHK.A
23	1	sp|P01008|ANT3_HUMAN	52602.4	0.603	SERPINC1	Antithrombin-III (short name: ATIII)	2114	52	0.82	207	13879	3+	1309.61	0.005	3.81794	0.8474	R.DDLYVSDAFHK.A
23	1	sp|P01008|ANT3_HUMAN	52602.4	0.603	SERPINC1	Antithrombin-III (short name: ATIII)	2114	52	0.82	207	13971	2+	1309.61	0.006	4.58153	1	R.DDLYVSDAFHK.A
23	1	sp|P01008|ANT3_HUMAN	52602.4	0.603	SERPINC1	Antithrombin-III (short name: ATIII)	2114	52	0.82	207	14050	3+	1309.61	0.004	3.05435	0.9974	R.DDLYVSDAFHK.A
23	1	sp|P01008|ANT3_HUMAN	52602.4	0.603	SERPINC1	Antithrombin-III (short name: ATIII)	2114	52	0.82	207	14142	2+	1309.61	0.001	0.763588	0.9974	R.DDLYVSDAFHK.A
23	1	sp|P01008|ANT3_HUMAN	52602.4	0.603	SERPINC1	Antithrombin-III (short name: ATIII)	2114	52	0.82	207	14219	3+	1309.61	0.004	3.05435	0.9923	R.DDLYVSDAFHK.A
23	1	sp|P01008|ANT3_HUMAN	52602.4	0.603	SERPINC1	Antithrombin-III (short name: ATIII)	2114	52	0.82	207	14840	2+	1309.61	0.048	36.6522	0.8879	R.DDLYVSDAFHK.A
23	1	sp|P01008|ANT3_HUMAN	52602.4	0.603	SERPINC1	Antithrombin-III (short name: ATIII)	2114	52	0.82	207	15246	2+	1528.74	0.009	5.88719	1	R.FATTFYQHLADSK.N
23	1	sp|P01008|ANT3_HUMAN	52602.4	0.603	SERPINC1	Antithrombin-III (short name: ATIII)	2114	52	0.82	207	15263	2+	1309.61	1.036	27.4892	0.9988	R.DDLYVSDAFHK.A
23	1	sp|P01008|ANT3_HUMAN	52602.4	0.603	SERPINC1	Antithrombin-III (short name: ATIII)	2114	52	0.82	207	15409	2+	1528.74	0.007	4.57893	1	R.FATTFYQHLADSK.N
23	1	sp|P01008|ANT3_HUMAN	52602.4	0.603	SERPINC1	Antithrombin-III (short name: ATIII)	2114	52	0.82	207	15449	3+	1528.74	0.005	3.27066	0.9744	R.FATTFYQHLADSK.N
23	1	sp|P01008|ANT3_HUMAN	52602.4	0.603	SERPINC1	Antithrombin-III (short name: ATIII)	2114	52	0.82	207	15580	2+	1528.74	0.007	4.57893	1	R.FATTFYQHLADSK.N
23	1	sp|P01008|ANT3_HUMAN	52602.4	0.603	SERPINC1	Antithrombin-III (short name: ATIII)	2114	52	0.82	207	15605	2+	1309.61	1.041	31.3071	0.7942	R.DDLYVSDAFHK.A
23	1	sp|P01008|ANT3_HUMAN	52602.4	0.603	SERPINC1	Antithrombin-III (short name: ATIII)	2114	52	0.82	207	15620	3+	1528.74	0.006	3.92479	0.7959	R.FATTFYQHLADSK.N
23	1	sp|P01008|ANT3_HUMAN	52602.4	0.603	SERPINC1	Antithrombin-III (short name: ATIII)	2114	52	0.82	207	15764	2+	1528.74	0.007	4.57893	1	R.FATTFYQHLADSK.N
23	1	sp|P01008|ANT3_HUMAN	52602.4	0.603	SERPINC1	Antithrombin-III (short name: ATIII)	2114	52	0.82	207	15801	3+	1528.74	0.005	3.27066	0.9315	R.FATTFYQHLADSK.N
23	1	sp|P01008|ANT3_HUMAN	52602.4	0.603	SERPINC1	Antithrombin-III (short name: ATIII)	2114	52	0.82	207	16136	2+	1528.74	1.008	5.23306	1	R.FATTFYQHLADSK.N
23	1	sp|P01008|ANT3_HUMAN	52602.4	0.603	SERPINC1	Antithrombin-III (short name: ATIII)	2114	52	0.82	207	17713	3+	1586.89	0.006	3.78098	0.9996	R.RVAEGTQVLELPFK.G
23	1	sp|P01008|ANT3_HUMAN	52602.4	0.603	SERPINC1	Antithrombin-III (short name: ATIII)	2114	52	0.82	207	17771	2+	1586.89	0.006	3.78098	0.9971	R.RVAEGTQVLELPFK.G
23	1	sp|P01008|ANT3_HUMAN	52602.4	0.603	SERPINC1	Antithrombin-III (short name: ATIII)	2114	52	0.82	207	17869	2+	1340.66	0.005	3.7295	1	K.TSDQIHFFFAK.L
23	1	sp|P01008|ANT3_HUMAN	52602.4	0.603	SERPINC1	Antithrombin-III (short name: ATIII)	2114	52	0.82	207	18063	2+	1340.66	0.004	2.9836	0.9999	K.TSDQIHFFFAK.L
23	1	sp|P01008|ANT3_HUMAN	52602.4	0.603	SERPINC1	Antithrombin-III (short name: ATIII)	2114	52	0.82	207	18229	2+	1340.66	0.004	2.9836	1	K.TSDQIHFFFAK.L
23	1	sp|P01008|ANT3_HUMAN	52602.4	0.603	SERPINC1	Antithrombin-III (short name: ATIII)	2114	52	0.82	207	18376	3+	1232.73	0.004	3.24484	0.9974	K.ANRPFLVFIR.E
23	1	sp|P01008|ANT3_HUMAN	52602.4	0.603	SERPINC1	Antithrombin-III (short name: ATIII)	2114	52	0.82	207	18385	2+	1232.73	0.007	5.67847	0.9408	K.ANRPFLVFIR.E
23	1	sp|P01008|ANT3_HUMAN	52602.4	0.603	SERPINC1	Antithrombin-III (short name: ATIII)	2114	52	0.82	207	18544	3+	1232.73	0.003	2.43363	1	K.ANRPFLVFIR.E
23	1	sp|P01008|ANT3_HUMAN	52602.4	0.603	SERPINC1	Antithrombin-III (short name: ATIII)	2114	52	0.82	207	18826	2+	1232.73	0.004	3.24484	0.8644	K.ANRPFLVFIR.E
23	1	sp|P01008|ANT3_HUMAN	52602.4	0.603	SERPINC1	Antithrombin-III (short name: ATIII)	2114	52	0.82	207	20291	2+	1668.92	1.968	19.174	0.8012	K.GDDITMVLILPKPEK.S
23	1	sp|P01008|ANT3_HUMAN	52602.4	0.603	SERPINC1	Antithrombin-III (short name: ATIII)	2114	52	0.82	207	20299	2+	1430.79	0.005	3.49458	1	R.VAEGTQVLELPFK.G
23	1	sp|P01008|ANT3_HUMAN	52602.4	0.603	SERPINC1	Antithrombin-III (short name: ATIII)	2114	52	0.82	207	20400	2+	1405.75	0.005	3.55682	0.9999	R.EVPLNTIIFM"GR.V
23	1	sp|P01008|ANT3_HUMAN	52602.4	0.603	SERPINC1	Antithrombin-III (short name: ATIII)	2114	52	0.82	207	20460	2+	1668.92	0.006	3.59513	0.9999	K.GDDITMVLILPKPEK.S
23	1	sp|P01008|ANT3_HUMAN	52602.4	0.603	SERPINC1	Antithrombin-III (short name: ATIII)	2114	52	0.82	207	20471	3+	1668.92	0.006	3.59513	0.9994	K.GDDITMVLILPKPEK.S
23	1	sp|P01008|ANT3_HUMAN	52602.4	0.603	SERPINC1	Antithrombin-III (short name: ATIII)	2114	52	0.82	207	20574	2+	1405.75	0.003	2.13409	1	R.EVPLNTIIFM"GR.V
23	1	sp|P01008|ANT3_HUMAN	52602.4	0.603	SERPINC1	Antithrombin-III (short name: ATIII)	2114	52	0.82	207	20629	2+	1668.92	0.005	2.99594	1	K.GDDITMVLILPKPEK.S
23	1	sp|P01008|ANT3_HUMAN	52602.4	0.603	SERPINC1	Antithrombin-III (short name: ATIII)	2114	52	0.82	207	20639	3+	1668.92	0.006	3.59513	0.9999	K.GDDITMVLILPKPEK.S
23	1	sp|P01008|ANT3_HUMAN	52602.4	0.603	SERPINC1	Antithrombin-III (short name: ATIII)	2114	52	0.82	207	20762	2+	1430.79	0.004	2.79566	1	R.VAEGTQVLELPFK.G
23	1	sp|P01008|ANT3_HUMAN	52602.4	0.603	SERPINC1	Antithrombin-III (short name: ATIII)	2114	52	0.82	207	20799	2+	1668.92	0.007	4.19432	1	K.GDDITMVLILPKPEK.S
23	1	sp|P01008|ANT3_HUMAN	52602.4	0.603	SERPINC1	Antithrombin-III (short name: ATIII)	2114	52	0.82	207	20812	3+	1668.92	0.005	2.99594	0.9902	K.GDDITMVLILPKPEK.S
23	1	sp|P01008|ANT3_HUMAN	52602.4	0.603	SERPINC1	Antithrombin-III (short name: ATIII)	2114	52	0.82	207	20971	2+	1668.92	0.008	4.79351	1	K.GDDITMVLILPKPEK.S
23	1	sp|P01008|ANT3_HUMAN	52602.4	0.603	SERPINC1	Antithrombin-III (short name: ATIII)	2114	52	0.82	207	20986	3+	1668.92	0.006	3.59513	0.9767	K.GDDITMVLILPKPEK.S
23	1	sp|P01008|ANT3_HUMAN	52602.4	0.603	SERPINC1	Antithrombin-III (short name: ATIII)	2114	52	0.82	207	21143	2+	1668.92	0.005	2.99594	1	K.GDDITMVLILPKPEK.S
23	1	sp|P01008|ANT3_HUMAN	52602.4	0.603	SERPINC1	Antithrombin-III (short name: ATIII)	2114	52	0.82	207	21304	2+	2291.15	1.014	6.11047	1	K.AFLEVNEEGSEAAASTAVVIAGR.S
23	1	sp|P01008|ANT3_HUMAN	52602.4	0.603	SERPINC1	Antithrombin-III (short name: ATIII)	2114	52	0.82	207	21315	2+	1668.92	0.006	3.59513	0.9999	K.GDDITMVLILPKPEK.S
23	1	sp|P01008|ANT3_HUMAN	52602.4	0.603	SERPINC1	Antithrombin-III (short name: ATIII)	2114	52	0.82	207	21357	3+	1668.92	0.006	3.59513	0.8557	K.GDDITMVLILPKPEK.S
23	1	sp|P01008|ANT3_HUMAN	52602.4	0.603	SERPINC1	Antithrombin-III (short name: ATIII)	2114	52	0.82	207	21472	2+	2291.15	0.002	0.872924	1	K.AFLEVNEEGSEAAASTAVVIAGR.S
23	1	sp|P01008|ANT3_HUMAN	52602.4	0.603	SERPINC1	Antithrombin-III (short name: ATIII)	2114	52	0.82	207	21641	2+	2291.15	0.016	6.98339	1	K.AFLEVNEEGSEAAASTAVVIAGR.S
23	1	sp|P01008|ANT3_HUMAN	52602.4	0.603	SERPINC1	Antithrombin-III (short name: ATIII)	2114	52	0.82	207	21712	2+	1668.92	0.009	5.3927	0.9996	K.GDDITMVLILPKPEK.S
23	1	sp|P01008|ANT3_HUMAN	52602.4	0.603	SERPINC1	Antithrombin-III (short name: ATIII)	2114	52	0.82	207	21812	2+	2291.15	1.002	0.872924	1	K.AFLEVNEEGSEAAASTAVVIAGR.S
23	1	sp|P01008|ANT3_HUMAN	52602.4	0.603	SERPINC1	Antithrombin-III (short name: ATIII)	2114	52	0.82	207	21952	3+	2291.15	0.994	2.61877	0.9992	K.AFLEVNEEGSEAAASTAVVIAGR.S
23	1	sp|P01008|ANT3_HUMAN	52602.4	0.603	SERPINC1	Antithrombin-III (short name: ATIII)	2114	52	0.82	207	22320	2+	2291.15	-1.189	82.4913	0.901	K.AFLEVNEEGSEAAASTAVVIAGR.S
23	1	sp|P01008|ANT3_HUMAN	52602.4	0.603	SERPINC1	Antithrombin-III (short name: ATIII)	2114	52	0.82	207	22486	3+	2291.15	0.007	3.05523	0.9983	K.AFLEVNEEGSEAAASTAVVIAGR.S
23	1	sp|P01008|ANT3_HUMAN	52602.4	0.603	SERPINC1	Antithrombin-III (short name: ATIII)	2114	52	0.82	207	22493	2+	2291.15	0.009	3.92816	1	K.AFLEVNEEGSEAAASTAVVIAGR.S
23	1	sp|P01008|ANT3_HUMAN	52602.4	0.603	SERPINC1	Antithrombin-III (short name: ATIII)	2114	52	0.82	207	22654	2+	1864.9	0.005	2.68111	1	K.EQLQDM"GLVDLFSPEK.S
23	1	sp|P01008|ANT3_HUMAN	52602.4	0.603	SERPINC1	Antithrombin-III (short name: ATIII)	2114	52	0.82	207	22663	2+	2291.15	0.006	2.61877	1	K.AFLEVNEEGSEAAASTAVVIAGR.S
23	1	sp|P01008|ANT3_HUMAN	52602.4	0.603	SERPINC1	Antithrombin-III (short name: ATIII)	2114	52	0.82	207	22832	3+	2291.15	0.017	7.41985	1	K.AFLEVNEEGSEAAASTAVVIAGR.S
23	1	sp|P01008|ANT3_HUMAN	52602.4	0.603	SERPINC1	Antithrombin-III (short name: ATIII)	2114	52	0.82	207	22833	2+	2291.15	0.008	3.49169	1	K.AFLEVNEEGSEAAASTAVVIAGR.S
23	1	sp|P01008|ANT3_HUMAN	52602.4	0.603	SERPINC1	Antithrombin-III (short name: ATIII)	2114	52	0.82	207	22839	2+	1864.9	0.007	3.75355	1	K.EQLQDM"GLVDLFSPEK.S
23	1	sp|P01008|ANT3_HUMAN	52602.4	0.603	SERPINC1	Antithrombin-III (short name: ATIII)	2114	52	0.82	207	23004	2+	2291.15	0.01	4.36462	1	K.AFLEVNEEGSEAAASTAVVIAGR.S
23	1	sp|P01008|ANT3_HUMAN	52602.4	0.603	SERPINC1	Antithrombin-III (short name: ATIII)	2114	52	0.82	207	23010	2+	1864.9	0.008	4.28977	1	K.EQLQDM"GLVDLFSPEK.S
23	1	sp|P01008|ANT3_HUMAN	52602.4	0.603	SERPINC1	Antithrombin-III (short name: ATIII)	2114	52	0.82	207	23037	3+	2291.15	0.015	6.54693	1	K.AFLEVNEEGSEAAASTAVVIAGR.S
23	1	sp|P01008|ANT3_HUMAN	52602.4	0.603	SERPINC1	Antithrombin-III (short name: ATIII)	2114	52	0.82	207	23089	2+	1389.76	0.005	3.59775	0.9997	R.EVPLNTIIFMGR.V
23	1	sp|P01008|ANT3_HUMAN	52602.4	0.603	SERPINC1	Antithrombin-III (short name: ATIII)	2114	52	0.82	207	23202	3+	2291.15	0.994	2.61877	0.9991	K.AFLEVNEEGSEAAASTAVVIAGR.S
23	1	sp|P01008|ANT3_HUMAN	52602.4	0.603	SERPINC1	Antithrombin-III (short name: ATIII)	2114	52	0.82	207	23259	2+	1389.76	0.006	4.3173	0.9966	R.EVPLNTIIFMGR.V
23	1	sp|P01008|ANT3_HUMAN	52602.4	0.603	SERPINC1	Antithrombin-III (short name: ATIII)	2114	52	0.82	207	23429	2+	1389.76	0.005	3.59775	0.9999	R.EVPLNTIIFMGR.V
23	1	sp|P01008|ANT3_HUMAN	52602.4	0.603	SERPINC1	Antithrombin-III (short name: ATIII)	2114	52	0.82	207	23599	2+	1389.76	0.005	3.59775	0.9993	R.EVPLNTIIFMGR.V
23	1	sp|P01008|ANT3_HUMAN	52602.4	0.603	SERPINC1	Antithrombin-III (short name: ATIII)	2114	52	0.82	207	23681	2+	2291.15	-0.004	1.74585	1	K.AFLEVNEEGSEAAASTAVVIAGR.S
23	1	sp|P01008|ANT3_HUMAN	52602.4	0.603	SERPINC1	Antithrombin-III (short name: ATIII)	2114	52	0.82	207	23709	3+	2291.15	-0.014	6.11047	0.948	K.AFLEVNEEGSEAAASTAVVIAGR.S
23	1	sp|P01008|ANT3_HUMAN	52602.4	0.603	SERPINC1	Antithrombin-III (short name: ATIII)	2114	52	0.82	207	23770	2+	1389.76	0.005	3.59775	0.9996	R.EVPLNTIIFMGR.V
23	1	sp|P01008|ANT3_HUMAN	52602.4	0.603	SERPINC1	Antithrombin-III (short name: ATIII)	2114	52	0.82	207	23851	2+	2291.15	-0.003	1.30939	1	K.AFLEVNEEGSEAAASTAVVIAGR.S
23	1	sp|P01008|ANT3_HUMAN	52602.4	0.603	SERPINC1	Antithrombin-III (short name: ATIII)	2114	52	0.82	207	23944	2+	1389.76	0.005	3.59775	0.9996	R.EVPLNTIIFMGR.V
23	1	sp|P01008|ANT3_HUMAN	52602.4	0.603	SERPINC1	Antithrombin-III (short name: ATIII)	2114	52	0.82	207	24032	2+	2291.15	-0.004	1.74585	1	K.AFLEVNEEGSEAAASTAVVIAGR.S
23	1	sp|P01008|ANT3_HUMAN	52602.4	0.603	SERPINC1	Antithrombin-III (short name: ATIII)	2114	52	0.82	207	24050	3+	2291.15	-0.005	2.18231	0.9997	K.AFLEVNEEGSEAAASTAVVIAGR.S
23	1	sp|P01008|ANT3_HUMAN	52602.4	0.603	SERPINC1	Antithrombin-III (short name: ATIII)	2114	52	0.82	207	24135	2+	1389.76	0.007	5.03686	0.6324	R.EVPLNTIIFMGR.V
23	1	sp|P01008|ANT3_HUMAN	52602.4	0.603	SERPINC1	Antithrombin-III (short name: ATIII)	2114	52	0.82	207	24202	2+	2291.15	-0.006	2.61877	0.9999	K.AFLEVNEEGSEAAASTAVVIAGR.S
23	1	sp|P01008|ANT3_HUMAN	52602.4	0.603	SERPINC1	Antithrombin-III (short name: ATIII)	2114	52	0.82	207	24230	3+	2291.15	0.994	2.61877	0.9928	K.AFLEVNEEGSEAAASTAVVIAGR.S
23	1	sp|P01008|ANT3_HUMAN	52602.4	0.603	SERPINC1	Antithrombin-III (short name: ATIII)	2114	52	0.82	207	24371	2+	2291.15	0.002	0.872924	1	K.AFLEVNEEGSEAAASTAVVIAGR.S
23	1	sp|P01008|ANT3_HUMAN	52602.4	0.603	SERPINC1	Antithrombin-III (short name: ATIII)	2114	52	0.82	207	24542	2+	2291.15	0.004	1.74585	1	K.AFLEVNEEGSEAAASTAVVIAGR.S
23	1	sp|P01008|ANT3_HUMAN	52602.4	0.603	SERPINC1	Antithrombin-III (short name: ATIII)	2114	52	0.82	207	24615	3+	2291.15	-0.008	3.49169	0.9992	K.AFLEVNEEGSEAAASTAVVIAGR.S
23	1	sp|P01008|ANT3_HUMAN	52602.4	0.603	SERPINC1	Antithrombin-III (short name: ATIII)	2114	52	0.82	207	25082	2+	2291.15	0.005	2.18231	0.9989	K.AFLEVNEEGSEAAASTAVVIAGR.S
23	1	sp|P01008|ANT3_HUMAN	52602.4	0.603	SERPINC1	Antithrombin-III (short name: ATIII)	2114	52	0.82	207	25252	2+	2291.15	0.005	2.18231	1	K.AFLEVNEEGSEAAASTAVVIAGR.S
23	1	sp|P01008|ANT3_HUMAN	52602.4	0.603	SERPINC1	Antithrombin-III (short name: ATIII)	2114	52	0.82	207	25349	2+	1848.9	0.008	4.32689	1	K.EQLQDMGLVDLFSPEK.S
23	1	sp|P01008|ANT3_HUMAN	52602.4	0.603	SERPINC1	Antithrombin-III (short name: ATIII)	2114	52	0.82	207	25412	2+	2291.15	0.006	2.61877	1	K.AFLEVNEEGSEAAASTAVVIAGR.S
23	1	sp|P01008|ANT3_HUMAN	52602.4	0.603	SERPINC1	Antithrombin-III (short name: ATIII)	2114	52	0.82	207	25473	3+	2291.15	1.024	10.4751	1	K.AFLEVNEEGSEAAASTAVVIAGR.S
23	1	sp|P01008|ANT3_HUMAN	52602.4	0.603	SERPINC1	Antithrombin-III (short name: ATIII)	2114	52	0.82	207	25490	3+	1848.9	0.008	4.32689	1	K.EQLQDMGLVDLFSPEK.S
23	1	sp|P01008|ANT3_HUMAN	52602.4	0.603	SERPINC1	Antithrombin-III (short name: ATIII)	2114	52	0.82	207	25509	2+	1848.9	0.008	4.32689	1	K.EQLQDMGLVDLFSPEK.S
23	1	sp|P01008|ANT3_HUMAN	52602.4	0.603	SERPINC1	Antithrombin-III (short name: ATIII)	2114	52	0.82	207	25572	2+	2291.15	0.009	3.92816	1	K.AFLEVNEEGSEAAASTAVVIAGR.S
23	1	sp|P01008|ANT3_HUMAN	52602.4	0.603	SERPINC1	Antithrombin-III (short name: ATIII)	2114	52	0.82	207	25655	3+	1848.9	0.01	5.40861	0.9999	K.EQLQDMGLVDLFSPEK.S
23	1	sp|P01008|ANT3_HUMAN	52602.4	0.603	SERPINC1	Antithrombin-III (short name: ATIII)	2114	52	0.82	207	25679	2+	1848.9	0.007	3.78603	1	K.EQLQDMGLVDLFSPEK.S
23	1	sp|P01008|ANT3_HUMAN	52602.4	0.603	SERPINC1	Antithrombin-III (short name: ATIII)	2114	52	0.82	207	25859	2+	1848.9	0.009	4.86775	1	K.EQLQDMGLVDLFSPEK.S
23	1	sp|P01008|ANT3_HUMAN	52602.4	0.603	SERPINC1	Antithrombin-III (short name: ATIII)	2114	52	0.82	207	25863	3+	2291.15	1.012	5.23754	0.9985	K.AFLEVNEEGSEAAASTAVVIAGR.S
23	1	sp|P01008|ANT3_HUMAN	52602.4	0.603	SERPINC1	Antithrombin-III (short name: ATIII)	2114	52	0.82	207	25906	2+	2291.15	0.004	1.74585	1	K.AFLEVNEEGSEAAASTAVVIAGR.S
23	1	sp|P01008|ANT3_HUMAN	52602.4	0.603	SERPINC1	Antithrombin-III (short name: ATIII)	2114	52	0.82	207	26066	2+	2291.15	0.008	3.49169	1	K.AFLEVNEEGSEAAASTAVVIAGR.S
23	1	sp|P01008|ANT3_HUMAN	52602.4	0.603	SERPINC1	Antithrombin-III (short name: ATIII)	2114	52	0.82	207	26222	3+	2291.15	0.01	4.36462	1	K.AFLEVNEEGSEAAASTAVVIAGR.S
23	1	sp|P01008|ANT3_HUMAN	52602.4	0.603	SERPINC1	Antithrombin-III (short name: ATIII)	2114	52	0.82	207	26234	2+	2291.15	0.007	3.05523	1	K.AFLEVNEEGSEAAASTAVVIAGR.S
23	1	sp|P01008|ANT3_HUMAN	52602.4	0.603	SERPINC1	Antithrombin-III (short name: ATIII)	2114	52	0.82	207	26395	2+	2291.15	0.012	5.23754	1	K.AFLEVNEEGSEAAASTAVVIAGR.S
23	1	sp|P01008|ANT3_HUMAN	52602.4	0.603	SERPINC1	Antithrombin-III (short name: ATIII)	2114	52	0.82	207	26406	3+	2291.15	0.002	0.872924	1	K.AFLEVNEEGSEAAASTAVVIAGR.S
23	1	sp|P01008|ANT3_HUMAN	52602.4	0.603	SERPINC1	Antithrombin-III (short name: ATIII)	2114	52	0.82	207	26563	2+	2291.15	1.019	8.29278	1	K.AFLEVNEEGSEAAASTAVVIAGR.S
23	1	sp|P01008|ANT3_HUMAN	52602.4	0.603	SERPINC1	Antithrombin-III (short name: ATIII)	2114	52	0.82	207	26600	3+	2291.15	0.008	3.49169	0.9989	K.AFLEVNEEGSEAAASTAVVIAGR.S
23	1	sp|P01008|ANT3_HUMAN	52602.4	0.603	SERPINC1	Antithrombin-III (short name: ATIII)	2114	52	0.82	207	26739	2+	2291.15	0.007	3.05523	1	K.AFLEVNEEGSEAAASTAVVIAGR.S
23	1	sp|P01008|ANT3_HUMAN	52602.4	0.603	SERPINC1	Antithrombin-III (short name: ATIII)	2114	52	0.82	207	26772	3+	2291.15	0.009	3.92816	1	K.AFLEVNEEGSEAAASTAVVIAGR.S
23	1	sp|P01008|ANT3_HUMAN	52602.4	0.603	SERPINC1	Antithrombin-III (short name: ATIII)	2114	52	0.82	207	26911	2+	2291.15	0.01	4.36462	1	K.AFLEVNEEGSEAAASTAVVIAGR.S
23	1	sp|P01008|ANT3_HUMAN	52602.4	0.603	SERPINC1	Antithrombin-III (short name: ATIII)	2114	52	0.82	207	26945	3+	2291.15	0.006	2.61877	0.9974	K.AFLEVNEEGSEAAASTAVVIAGR.S
23	1	sp|P01008|ANT3_HUMAN	52602.4	0.603	SERPINC1	Antithrombin-III (short name: ATIII)	2114	52	0.82	207	27075	2+	2291.15	0.004	1.74585	1	K.AFLEVNEEGSEAAASTAVVIAGR.S
23	1	sp|P01008|ANT3_HUMAN	52602.4	0.603	SERPINC1	Antithrombin-III (short name: ATIII)	2114	52	0.82	207	27235	2+	2291.15	0.023	10.0386	1	K.AFLEVNEEGSEAAASTAVVIAGR.S
23	1	sp|P01008|ANT3_HUMAN	52602.4	0.603	SERPINC1	Antithrombin-III (short name: ATIII)	2114	52	0.82	207	27276	3+	2291.15	0.007	3.05523	0.9999	K.AFLEVNEEGSEAAASTAVVIAGR.S
23	1	sp|P01008|ANT3_HUMAN	52602.4	0.603	SERPINC1	Antithrombin-III (short name: ATIII)	2114	52	0.82	207	27393	2+	2291.15	0.008	3.49169	1	K.AFLEVNEEGSEAAASTAVVIAGR.S
23	1	sp|P01008|ANT3_HUMAN	52602.4	0.603	SERPINC1	Antithrombin-III (short name: ATIII)	2114	52	0.82	207	27446	3+	2291.15	1.008	3.49169	1	K.AFLEVNEEGSEAAASTAVVIAGR.S
23	1	sp|P01008|ANT3_HUMAN	52602.4	0.603	SERPINC1	Antithrombin-III (short name: ATIII)	2114	52	0.82	207	27554	2+	2291.15	0.006	2.61877	1	K.AFLEVNEEGSEAAASTAVVIAGR.S
23	1	sp|P01008|ANT3_HUMAN	52602.4	0.603	SERPINC1	Antithrombin-III (short name: ATIII)	2114	52	0.82	207	27724	2+	2291.15	0.012	5.23754	0.9999	K.AFLEVNEEGSEAAASTAVVIAGR.S
23	1	sp|P01008|ANT3_HUMAN	52602.4	0.603	SERPINC1	Antithrombin-III (short name: ATIII)	2114	52	0.82	207	27852	3+	2315.12	1.023	9.93468	0.9688	K.NDNDNIFLSPLSISTAFAM"TK.L
23	1	sp|P01008|ANT3_HUMAN	52602.4	0.603	SERPINC1	Antithrombin-III (short name: ATIII)	2114	52	0.82	207	27869	2+	2315.12	0.004	1.72777	1	K.NDNDNIFLSPLSISTAFAM"TK.L
23	1	sp|P01008|ANT3_HUMAN	52602.4	0.603	SERPINC1	Antithrombin-III (short name: ATIII)	2114	52	0.82	207	27895	2+	2291.15	0.002	0.872924	1	K.AFLEVNEEGSEAAASTAVVIAGR.S
23	1	sp|P01008|ANT3_HUMAN	52602.4	0.603	SERPINC1	Antithrombin-III (short name: ATIII)	2114	52	0.82	207	28065	2+	2291.15	0.01	4.36462	1	K.AFLEVNEEGSEAAASTAVVIAGR.S
23	1	sp|P01008|ANT3_HUMAN	52602.4	0.603	SERPINC1	Antithrombin-III (short name: ATIII)	2114	52	0.82	207	28074	2+	2315.12	0.984	6.91108	0.706	K.NDNDNIFLSPLSISTAFAM"TK.L
23	1	sp|P01008|ANT3_HUMAN	52602.4	0.603	SERPINC1	Antithrombin-III (short name: ATIII)	2114	52	0.82	207	28311	2+	2291.15	-0.004	1.74585	1	K.AFLEVNEEGSEAAASTAVVIAGR.S
23	1	sp|P01008|ANT3_HUMAN	52602.4	0.603	SERPINC1	Antithrombin-III (short name: ATIII)	2114	52	0.82	207	28635	3+	2291.15	0.004	1.74585	0.999	K.AFLEVNEEGSEAAASTAVVIAGR.S
23	1	sp|P01008|ANT3_HUMAN	52602.4	0.603	SERPINC1	Antithrombin-III (short name: ATIII)	2114	52	0.82	207	28803	3+	2291.15	1.009	3.92816	1	K.AFLEVNEEGSEAAASTAVVIAGR.S
23	1	sp|P01008|ANT3_HUMAN	52602.4	0.603	SERPINC1	Antithrombin-III (short name: ATIII)	2114	52	0.82	207	28963	3+	2291.15	0.004	1.74585	1	K.AFLEVNEEGSEAAASTAVVIAGR.S
23	1	sp|P01008|ANT3_HUMAN	52602.4	0.603	SERPINC1	Antithrombin-III (short name: ATIII)	2114	52	0.82	207	29205	3+	2291.15	-0.003	1.30939	1	K.AFLEVNEEGSEAAASTAVVIAGR.S
23	1	sp|P01008|ANT3_HUMAN	52602.4	0.603	SERPINC1	Antithrombin-III (short name: ATIII)	2114	52	0.82	207	29244	2+	2299.13	0.007	3.04463	1	K.NDNDNIFLSPLSISTAFAMTK.L
23	1	sp|P01008|ANT3_HUMAN	52602.4	0.603	SERPINC1	Antithrombin-III (short name: ATIII)	2114	52	0.82	207	29283	2+	2291.15	0.015	6.54693	0.9993	K.AFLEVNEEGSEAAASTAVVIAGR.S
23	1	sp|P01008|ANT3_HUMAN	52602.4	0.603	SERPINC1	Antithrombin-III (short name: ATIII)	2114	52	0.82	207	29395	3+	2291.15	0.013	5.674	0.9999	K.AFLEVNEEGSEAAASTAVVIAGR.S
23	1	sp|P01008|ANT3_HUMAN	52602.4	0.603	SERPINC1	Antithrombin-III (short name: ATIII)	2114	52	0.82	207	29409	2+	2299.13	0.011	4.78442	1	K.NDNDNIFLSPLSISTAFAMTK.L
23	1	sp|P01008|ANT3_HUMAN	52602.4	0.603	SERPINC1	Antithrombin-III (short name: ATIII)	2114	52	0.82	207	29443	2+	2291.15	0.004	1.74585	1	K.AFLEVNEEGSEAAASTAVVIAGR.S
23	1	sp|P01008|ANT3_HUMAN	52602.4	0.603	SERPINC1	Antithrombin-III (short name: ATIII)	2114	52	0.82	207	29464	3+	2299.13	0.011	4.78442	0.9998	K.NDNDNIFLSPLSISTAFAMTK.L
23	1	sp|P01008|ANT3_HUMAN	52602.4	0.603	SERPINC1	Antithrombin-III (short name: ATIII)	2114	52	0.82	207	29573	2+	2299.13	0.002	0.869895	0.9999	K.NDNDNIFLSPLSISTAFAMTK.L
23	1	sp|P01008|ANT3_HUMAN	52602.4	0.603	SERPINC1	Antithrombin-III (short name: ATIII)	2114	52	0.82	207	29600	2+	2291.15	0.001	0.436462	1	K.AFLEVNEEGSEAAASTAVVIAGR.S
23	1	sp|P01008|ANT3_HUMAN	52602.4	0.603	SERPINC1	Antithrombin-III (short name: ATIII)	2114	52	0.82	207	29602	3+	2291.15	0.005	2.18231	1	K.AFLEVNEEGSEAAASTAVVIAGR.S
23	1	sp|P01008|ANT3_HUMAN	52602.4	0.603	SERPINC1	Antithrombin-III (short name: ATIII)	2114	52	0.82	207	29627	3+	2299.13	0.006	2.60969	0.8578	K.NDNDNIFLSPLSISTAFAMTK.L
23	1	sp|P01008|ANT3_HUMAN	52602.4	0.603	SERPINC1	Antithrombin-III (short name: ATIII)	2114	52	0.82	207	29759	2+	2291.15	-0.009	3.92816	1	K.AFLEVNEEGSEAAASTAVVIAGR.S
23	1	sp|P01008|ANT3_HUMAN	52602.4	0.603	SERPINC1	Antithrombin-III (short name: ATIII)	2114	52	0.82	207	29944	2+	2291.15	0.003	1.30939	1	K.AFLEVNEEGSEAAASTAVVIAGR.S
23	1	sp|P01008|ANT3_HUMAN	52602.4	0.603	SERPINC1	Antithrombin-III (short name: ATIII)	2114	52	0.82	207	30137	2+	2299.13	1.002	0.869895	0.7987	K.NDNDNIFLSPLSISTAFAMTK.L
23	1	sp|P01008|ANT3_HUMAN	52602.4	0.603	SERPINC1	Antithrombin-III (short name: ATIII)	2114	52	0.82	207	30512	3+	2291.15	0.001	0.436462	1	K.AFLEVNEEGSEAAASTAVVIAGR.S
23	1	sp|P01008|ANT3_HUMAN	52602.4	0.603	SERPINC1	Antithrombin-III (short name: ATIII)	2114	52	0.82	207	30682	2+	2291.15	-0.002	0.872924	0.9987	K.AFLEVNEEGSEAAASTAVVIAGR.S
23	1	sp|P01008|ANT3_HUMAN	52602.4	0.603	SERPINC1	Antithrombin-III (short name: ATIII)	2114	52	0.82	207	31135	3+	2291.15	0.016	6.98339	0.9959	K.AFLEVNEEGSEAAASTAVVIAGR.S
23	1	sp|P01008|ANT3_HUMAN	52602.4	0.603	SERPINC1	Antithrombin-III (short name: ATIII)	2114	52	0.82	207	31435	3+	2291.15	0.005	2.18231	1	K.AFLEVNEEGSEAAASTAVVIAGR.S
23	1	sp|P01008|ANT3_HUMAN	52602.4	0.603	SERPINC1	Antithrombin-III (short name: ATIII)	2114	52	0.82	207	31483	2+	2291.15	0.006	2.61877	1	K.AFLEVNEEGSEAAASTAVVIAGR.S
[truncated: 136,468 more rows]

## Sheet: PCa1_AAL
Group	Prob	Protein	SequenceMass	AACoverage	BestGeneName	Description	Total Filtered Peptides	Unique Filtered Peptides	H2L Mean	Ratio Peps	Scan	Z	CalcMHPlus	dMass	FdMass (ppm)	PepProphet	Peptide	Light Area	Heavy Area
1	1	CONTAM|P01966	15184.4	0.254		SWISS-PROT:P01966 (Bos taurus) Hemoglobin subunit alpha	16	3			10336	3+	1529.73	0.013	8.49821	0.9687	K.VGGHAAEYGAEALER.M
1	1	CONTAM|P01966	15184.4	0.254		SWISS-PROT:P01966 (Bos taurus) Hemoglobin subunit alpha	16	3			10719	2+	1529.73	0.008	5.22967	0.9999	K.VGGHAAEYGAEALER.M
1	1	CONTAM|P01966	15184.4	0.254		SWISS-PROT:P01966 (Bos taurus) Hemoglobin subunit alpha	16	3			10789	3+	1529.73	0.012	7.8445	0.9954	K.VGGHAAEYGAEALER.M
1	1	CONTAM|P01966	15184.4	0.254		SWISS-PROT:P01966 (Bos taurus) Hemoglobin subunit alpha	16	3			10554	3+	1529.73	0.011	7.19079	0.9852	K.VGGHAAEYGAEALER.M
1	1	CONTAM|P01966	15184.4	0.254		SWISS-PROT:P01966 (Bos taurus) Hemoglobin subunit alpha	16	3			10682	3+	1529.73	0.021	13.7279	0.999	K.VGGHAAEYGAEALER.M
1	1	CONTAM|P01966	15184.4	0.254		SWISS-PROT:P01966 (Bos taurus) Hemoglobin subunit alpha	16	3			15216	2+	1087.55	0.009	8.27549	0.6126	R.M"FLSFPTTK.T
1	1	CONTAM|P01966	15184.4	0.254		SWISS-PROT:P01966 (Bos taurus) Hemoglobin subunit alpha	16	3			15732	2+	1279.73	0.007	5.46992	0.9728	K.FLANVSTVLTSK.Y
1	1	CONTAM|P01966	15184.4	0.254		SWISS-PROT:P01966 (Bos taurus) Hemoglobin subunit alpha	16	3			10323	3+	1529.73	0.011	7.19079	0.9721	K.VGGHAAEYGAEALER.M
1	1	CONTAM|P01966	15184.4	0.254		SWISS-PROT:P01966 (Bos taurus) Hemoglobin subunit alpha	16	3			10667	3+	1529.73	0.01	6.53708	0.9988	K.VGGHAAEYGAEALER.M
1	1	CONTAM|P01966	15184.4	0.254		SWISS-PROT:P01966 (Bos taurus) Hemoglobin subunit alpha	16	3			10684	2+	1529.73	0.011	7.19079	0.6731	K.VGGHAAEYGAEALER.M
1	1	CONTAM|P01966	15184.4	0.254		SWISS-PROT:P01966 (Bos taurus) Hemoglobin subunit alpha	16	3			10791	3+	1529.73	0.01	6.53708	0.9816	K.VGGHAAEYGAEALER.M
1	1	CONTAM|P01966	15184.4	0.254		SWISS-PROT:P01966 (Bos taurus) Hemoglobin subunit alpha	16	3			15853	2+	1279.73	0.007	5.46992	0.8998	K.FLANVSTVLTSK.Y
1	1	CONTAM|P01966	15184.4	0.254		SWISS-PROT:P01966 (Bos taurus) Hemoglobin subunit alpha	16	3			10383	3+	1529.73	0.008	5.22967	0.8452	K.VGGHAAEYGAEALER.M
1	1	CONTAM|P01966	15184.4	0.254		SWISS-PROT:P01966 (Bos taurus) Hemoglobin subunit alpha	16	3			10718	3+	1529.73	0.012	7.8445	0.6352	K.VGGHAAEYGAEALER.M
1	1	CONTAM|P01966	15184.4	0.254		SWISS-PROT:P01966 (Bos taurus) Hemoglobin subunit alpha	16	3			10809	2+	1529.73	0.01	6.53708	1	K.VGGHAAEYGAEALER.M
1	1	CONTAM|P01966	15184.4	0.254		SWISS-PROT:P01966 (Bos taurus) Hemoglobin subunit alpha	16	3			10759	3+	1529.73	0.009	5.88337	0.9993	K.VGGHAAEYGAEALER.M
2	1	CONTAM|P41361	52347.1	0.159		SWISS-PROT:P41361 (Bos taurus) Antithrombin-III precursor	50	7			6287	2+	850.405	0.006	7.05546	0.9706	K.FSPENTR.K
2	1	CONTAM|P41361	52347.1	0.159		SWISS-PROT:P41361 (Bos taurus) Antithrombin-III precursor	50	7			8302	2+	839.414	0.005	5.95653	0.8422	K.FDTISEK.T
2	1	CONTAM|P41361	52347.1	0.159		SWISS-PROT:P41361 (Bos taurus) Antithrombin-III precursor	50	7			10142	2+	917.52	0.006	6.53936	0.6214	R.RVWELSK.A
2	1	CONTAM|P41361	52347.1	0.159		SWISS-PROT:P41361 (Bos taurus) Antithrombin-III precursor	50	7			11180	2+	911.531	0.007	7.67939	1	K.LPGIVAEGR.D
2	1	CONTAM|P41361	52347.1	0.159		SWISS-PROT:P41361 (Bos taurus) Antithrombin-III precursor	50	7			11320	2+	911.531	0.006	6.58233	1	K.LPGIVAEGR.D
2	1	CONTAM|P41361	52347.1	0.159		SWISS-PROT:P41361 (Bos taurus) Antithrombin-III precursor	50	7			11461	2+	911.531	0.007	7.67939	1	K.LPGIVAEGR.D
2	1	CONTAM|P41361	52347.1	0.159		SWISS-PROT:P41361 (Bos taurus) Antithrombin-III precursor	50	7			11601	2+	911.531	0.007	7.67939	1	K.LPGIVAEGR.D
2	1	CONTAM|P41361	52347.1	0.159		SWISS-PROT:P41361 (Bos taurus) Antithrombin-III precursor	50	7			11744	2+	911.531	0.006	6.58233	1	K.LPGIVAEGR.D
2	1	CONTAM|P41361	52347.1	0.159		SWISS-PROT:P41361 (Bos taurus) Antithrombin-III precursor	50	7			11886	2+	911.531	0.007	7.67939	0.9998	K.LPGIVAEGR.D
2	1	CONTAM|P41361	52347.1	0.159		SWISS-PROT:P41361 (Bos taurus) Antithrombin-III precursor	50	7			12023	2+	911.531	0.006	6.58233	1	K.LPGIVAEGR.D
2	1	CONTAM|P41361	52347.1	0.159		SWISS-PROT:P41361 (Bos taurus) Antithrombin-III precursor	50	7			12175	2+	911.531	0.005	5.48528	0.9987	K.LPGIVAEGR.D
2	1	CONTAM|P41361	52347.1	0.159		SWISS-PROT:P41361 (Bos taurus) Antithrombin-III precursor	50	7			17281	2+	1340.66	0.008	5.9672	1	K.TSDQIHFFFAK.L
2	1	CONTAM|P41361	52347.1	0.159		SWISS-PROT:P41361 (Bos taurus) Antithrombin-III precursor	50	7			20825	2+	1314.73	0.01	7.6061	1	K.GDDITMVLILPK.L
2	1	CONTAM|P41361	52347.1	0.159		SWISS-PROT:P41361 (Bos taurus) Antithrombin-III precursor	50	7			20962	2+	1314.73	0.007	5.32427	1	K.GDDITMVLILPK.L
2	1	CONTAM|P41361	52347.1	0.159		SWISS-PROT:P41361 (Bos taurus) Antithrombin-III precursor	50	7			11269	2+	911.531	0.987	14.2617	0.9992	K.LPGIVAEGR.D
2	1	CONTAM|P41361	52347.1	0.159		SWISS-PROT:P41361 (Bos taurus) Antithrombin-III precursor	50	7			11410	2+	911.531	0.006	6.58233	1	K.LPGIVAEGR.D
2	1	CONTAM|P41361	52347.1	0.159		SWISS-PROT:P41361 (Bos taurus) Antithrombin-III precursor	50	7			11550	2+	911.531	0.006	6.58233	1	K.LPGIVAEGR.D
2	1	CONTAM|P41361	52347.1	0.159		SWISS-PROT:P41361 (Bos taurus) Antithrombin-III precursor	50	7			17253	3+	1340.66	0.009	6.71309	0.6604	K.TSDQIHFFFAK.L
2	1	CONTAM|P41361	52347.1	0.159		SWISS-PROT:P41361 (Bos taurus) Antithrombin-III precursor	50	7			17269	2+	1340.66	0.009	6.71309	1	K.TSDQIHFFFAK.L
2	1	CONTAM|P41361	52347.1	0.159		SWISS-PROT:P41361 (Bos taurus) Antithrombin-III precursor	50	7			6791	2+	850.405	0.005	5.87955	0.6374	K.FSPENTR.K
2	1	CONTAM|P41361	52347.1	0.159		SWISS-PROT:P41361 (Bos taurus) Antithrombin-III precursor	50	7			6937	2+	850.405	0.005	5.87955	0.828	K.FSPENTR.K
2	1	CONTAM|P41361	52347.1	0.159		SWISS-PROT:P41361 (Bos taurus) Antithrombin-III precursor	50	7			8101	2+	839.414	0.006	7.14784	0.796	K.FDTISEK.T
2	1	CONTAM|P41361	52347.1	0.159		SWISS-PROT:P41361 (Bos taurus) Antithrombin-III precursor	50	7			8231	2+	839.414	0.005	5.95653	0.8204	K.FDTISEK.T
2	1	CONTAM|P41361	52347.1	0.159		SWISS-PROT:P41361 (Bos taurus) Antithrombin-III precursor	50	7			11271	2+	911.531	0.006	6.58233	1	K.LPGIVAEGR.D
2	1	CONTAM|P41361	52347.1	0.159		SWISS-PROT:P41361 (Bos taurus) Antithrombin-III precursor	50	7			11411	2+	911.531	0.006	6.58233	1	K.LPGIVAEGR.D
2	1	CONTAM|P41361	52347.1	0.159		SWISS-PROT:P41361 (Bos taurus) Antithrombin-III precursor	50	7			17048	3+	1340.66	0.009	6.71309	0.8303	K.TSDQIHFFFAK.L
2	1	CONTAM|P41361	52347.1	0.159		SWISS-PROT:P41361 (Bos taurus) Antithrombin-III precursor	50	7			17083	2+	1340.66	0.009	6.71309	1	K.TSDQIHFFFAK.L
2	1	CONTAM|P41361	52347.1	0.159		SWISS-PROT:P41361 (Bos taurus) Antithrombin-III precursor	50	7			8000	2+	839.414	0.004	4.76523	0.9101	K.FDTISEK.T
2	1	CONTAM|P41361	52347.1	0.159		SWISS-PROT:P41361 (Bos taurus) Antithrombin-III precursor	50	7			10925	2+	911.531	0.006	6.58233	1	K.LPGIVAEGR.D
2	1	CONTAM|P41361	52347.1	0.159		SWISS-PROT:P41361 (Bos taurus) Antithrombin-III precursor	50	7			11093	2+	911.531	-1.081	88.8615	0.9977	K.LPGIVAEGR.D
2	1	CONTAM|P41361	52347.1	0.159		SWISS-PROT:P41361 (Bos taurus) Antithrombin-III precursor	50	7			11117	2+	911.531	0.005	5.48528	0.9999	K.LPGIVAEGR.D
2	1	CONTAM|P41361	52347.1	0.159		SWISS-PROT:P41361 (Bos taurus) Antithrombin-III precursor	50	7			11081	2+	911.531	0.922	85.5703	0.999	K.LPGIVAEGR.D
2	1	CONTAM|P41361	52347.1	0.159		SWISS-PROT:P41361 (Bos taurus) Antithrombin-III precursor	50	7			11211	2+	911.531	0.007	7.67939	0.9915	K.LPGIVAEGR.D
2	1	CONTAM|P41361	52347.1	0.159		SWISS-PROT:P41361 (Bos taurus) Antithrombin-III precursor	50	7			11189	2+	911.531	0.007	7.67939	0.9998	K.LPGIVAEGR.D
2	1	CONTAM|P41361	52347.1	0.159		SWISS-PROT:P41361 (Bos taurus) Antithrombin-III precursor	50	7			7722	2+	839.414	0.006	7.14784	0.8462	K.FDTISEK.T
2	1	CONTAM|P41361	52347.1	0.159		SWISS-PROT:P41361 (Bos taurus) Antithrombin-III precursor	50	7			7927	2+	839.414	0.004	4.76523	0.729	K.FDTISEK.T
2	1	CONTAM|P41361	52347.1	0.159		SWISS-PROT:P41361 (Bos taurus) Antithrombin-III precursor	50	7			7075	2+	850.405	0.005	5.87955	0.8182	K.FSPENTR.K
2	1	CONTAM|P41361	52347.1	0.159		SWISS-PROT:P41361 (Bos taurus) Antithrombin-III precursor	50	7			11216	2+	911.531	0.006	6.58233	1	K.LPGIVAEGR.D
2	1	CONTAM|P41361	52347.1	0.159		SWISS-PROT:P41361 (Bos taurus) Antithrombin-III precursor	50	7			11355	2+	911.531	0.006	6.58233	1	K.LPGIVAEGR.D
2	1	CONTAM|P41361	52347.1	0.159		SWISS-PROT:P41361 (Bos taurus) Antithrombin-III precursor	50	7			11506	2+	911.531	0.006	6.58233	1	K.LPGIVAEGR.D
2	1	CONTAM|P41361	52347.1	0.159		SWISS-PROT:P41361 (Bos taurus) Antithrombin-III precursor	50	7			11647	2+	911.531	0.005	5.48528	1	K.LPGIVAEGR.D
2	1	CONTAM|P41361	52347.1	0.159		SWISS-PROT:P41361 (Bos taurus) Antithrombin-III precursor	50	7			11788	2+	911.531	0.005	5.48528	1	K.LPGIVAEGR.D
2	1	CONTAM|P41361	52347.1	0.159		SWISS-PROT:P41361 (Bos taurus) Antithrombin-III precursor	50	7			11939	2+	911.531	0.005	5.48528	1	K.LPGIVAEGR.D
2	1	CONTAM|P41361	52347.1	0.159		SWISS-PROT:P41361 (Bos taurus) Antithrombin-III precursor	50	7			12159	2+	911.531	0.006	6.58233	1	K.LPGIVAEGR.D
2	1	CONTAM|P41361	52347.1	0.159		SWISS-PROT:P41361 (Bos taurus) Antithrombin-III precursor	50	7			17386	2+	1340.66	0.008	5.9672	1	K.TSDQIHFFFAK.L
2	1	CONTAM|P41361	52347.1	0.159		SWISS-PROT:P41361 (Bos taurus) Antithrombin-III precursor	50	7			17667	2+	1340.66	0.009	6.71309	1	K.TSDQIHFFFAK.L
2	1	CONTAM|P41361	52347.1	0.159		SWISS-PROT:P41361 (Bos taurus) Antithrombin-III precursor	50	7			20956	2+	1314.73	0.008	6.08488	0.9998	K.GDDITMVLILPK.L
2	1	CONTAM|P41361	52347.1	0.159		SWISS-PROT:P41361 (Bos taurus) Antithrombin-III precursor	50	7			21133	2+	1314.73	0.01	7.6061	0.9999	K.GDDITMVLILPK.L
2	1	CONTAM|P41361	52347.1	0.159		SWISS-PROT:P41361 (Bos taurus) Antithrombin-III precursor	50	7			21330	2+	1314.73	-0.102	77.5822	0.961	K.GDDITMVLILPK.L
2	1	CONTAM|P41361	52347.1	0.159		SWISS-PROT:P41361 (Bos taurus) Antithrombin-III precursor	50	7			24918	2+	2314.14	1.003	1.29638	0.9739	K.NNNDNIFLSPLSISTAFAM"TK.L
3	1	CONTAM|Q05443	38756.4	0.155		SWISS-PROT:Q05443 (Bos taurus) Lumican precursor	72	5	0.85	2	15255	2+	1225.61	0.005	4.0796	0.6664	K.ISNIPDEYFK.R
3	1	CONTAM|Q05443	38756.4	0.155		SWISS-PROT:Q05443 (Bos taurus) Lumican precursor	72	5	0.85	2	15390	2+	1225.61	0.009	7.34328	0.9998	K.ISNIPDEYFK.R
3	1	CONTAM|Q05443	38756.4	0.155		SWISS-PROT:Q05443 (Bos taurus) Lumican precursor	72	5	0.85	2	25642	3+	1957.1	1.025	12.774	0.9988	R.LPSGLPVSLLTLYLDNNK.I
3	1	CONTAM|Q05443	38756.4	0.155		SWISS-PROT:Q05443 (Bos taurus) Lumican precursor	72	5	0.85	2	25658	2+	1957.1	0.015	7.6644	1	R.LPSGLPVSLLTLYLDNNK.I
3	1	CONTAM|Q05443	38756.4	0.155		SWISS-PROT:Q05443 (Bos taurus) Lumican precursor	72	5	0.85	2	25778	3+	1957.1	0.013	6.64248	1	R.LPSGLPVSLLTLYLDNNK.I
3	1	CONTAM|Q05443	38756.4	0.155		SWISS-PROT:Q05443 (Bos taurus) Lumican precursor	72	5	0.85	2	25795	2+	1957.1	0.014	7.15344	1	R.LPSGLPVSLLTLYLDNNK.I
3	1	CONTAM|Q05443	38756.4	0.155		SWISS-PROT:Q05443 (Bos taurus) Lumican precursor	72	5	0.85	2	25923	3+	1957.1	0.016	8.17536	0.9966	R.LPSGLPVSLLTLYLDNNK.I
3	1	CONTAM|Q05443	38756.4	0.155		SWISS-PROT:Q05443 (Bos taurus) Lumican precursor	72	5	0.85	2	25926	2+	1957.1	0.016	8.17536	1	R.LPSGLPVSLLTLYLDNNK.I
3	1	CONTAM|Q05443	38756.4	0.155		SWISS-PROT:Q05443 (Bos taurus) Lumican precursor	72	5	0.85	2	26061	2+	1957.1	0.011	5.62056	1	R.LPSGLPVSLLTLYLDNNK.I
3	1	CONTAM|Q05443	38756.4	0.155		SWISS-PROT:Q05443 (Bos taurus) Lumican precursor	72	5	0.85	2	26193	2+	1957.1	0.831	86.3523	0.9851	R.LPSGLPVSLLTLYLDNNK.I
3	1	CONTAM|Q05443	38756.4	0.155		SWISS-PROT:Q05443 (Bos taurus) Lumican precursor	72	5	0.85	2	15352	2+	1225.61	0.009	7.34328	0.997	K.ISNIPDEYFK.R
3	1	CONTAM|Q05443	38756.4	0.155		SWISS-PROT:Q05443 (Bos taurus) Lumican precursor	72	5	0.85	2	25438	2+	1957.1	0.017	8.68632	1	R.LPSGLPVSLLTLYLDNNK.I
3	1	CONTAM|Q05443	38756.4	0.155		SWISS-PROT:Q05443 (Bos taurus) Lumican precursor	72	5	0.85	2	25473	3+	1957.1	0.012	6.13152	0.9821	R.LPSGLPVSLLTLYLDNNK.I
3	1	CONTAM|Q05443	38756.4	0.155		SWISS-PROT:Q05443 (Bos taurus) Lumican precursor	72	5	0.85	2	25567	2+	1957.1	0.014	7.15344	1	R.LPSGLPVSLLTLYLDNNK.I
3	1	CONTAM|Q05443	38756.4	0.155		SWISS-PROT:Q05443 (Bos taurus) Lumican precursor	72	5	0.85	2	25598	3+	1957.1	0.013	6.64248	1	R.LPSGLPVSLLTLYLDNNK.I
3	1	CONTAM|Q05443	38756.4	0.155		SWISS-PROT:Q05443 (Bos taurus) Lumican precursor	72	5	0.85	2	25698	2+	1957.1	0.015	7.6644	1	R.LPSGLPVSLLTLYLDNNK.I
3	1	CONTAM|Q05443	38756.4	0.155		SWISS-PROT:Q05443 (Bos taurus) Lumican precursor	72	5	0.85	2	25763	3+	1957.1	0.013	6.64248	0.9949	R.LPSGLPVSLLTLYLDNNK.I
3	1	CONTAM|Q05443	38756.4	0.155		SWISS-PROT:Q05443 (Bos taurus) Lumican precursor	72	5	0.85	2	25830	2+	1957.1	0.018	9.19728	0.999	R.LPSGLPVSLLTLYLDNNK.I
3	1	CONTAM|Q05443	38756.4	0.155		SWISS-PROT:Q05443 (Bos taurus) Lumican precursor	72	5	0.85	2	25958	2+	1957.1	0.829	87.3742	0.8697	R.LPSGLPVSLLTLYLDNNK.I
3	1	CONTAM|Q05443	38756.4	0.155		SWISS-PROT:Q05443 (Bos taurus) Lumican precursor	72	5	0.85	2	15183	2+	1225.61	0.009	7.34328	0.9954	K.ISNIPDEYFK.R
3	1	CONTAM|Q05443	38756.4	0.155		SWISS-PROT:Q05443 (Bos taurus) Lumican precursor	72	5	0.85	2	24954	2+	1957.1	0.015	7.6644	0.8564	R.LPSGLPVSLLTLYLDNNK.I
3	1	CONTAM|Q05443	38756.4	0.155		SWISS-PROT:Q05443 (Bos taurus) Lumican precursor	72	5	0.85	2	25020	3+	1957.1	1.021	10.7302	0.8296	R.LPSGLPVSLLTLYLDNNK.I
3	1	CONTAM|Q05443	38756.4	0.155		SWISS-PROT:Q05443 (Bos taurus) Lumican precursor	72	5	0.85	2	25084	2+	1957.1	0.016	8.17536	1	R.LPSGLPVSLLTLYLDNNK.I
3	1	CONTAM|Q05443	38756.4	0.155		SWISS-PROT:Q05443 (Bos taurus) Lumican precursor	72	5	0.85	2	25142	3+	1957.1	0.016	8.17536	0.9999	R.LPSGLPVSLLTLYLDNNK.I
3	1	CONTAM|Q05443	38756.4	0.155		SWISS-PROT:Q05443 (Bos taurus) Lumican precursor	72	5	0.85	2	25216	2+	1957.1	0.015	7.6644	1	R.LPSGLPVSLLTLYLDNNK.I
3	1	CONTAM|Q05443	38756.4	0.155		SWISS-PROT:Q05443 (Bos taurus) Lumican precursor	72	5	0.85	2	25370	2+	1957.1	0.014	7.15344	0.9863	R.LPSGLPVSLLTLYLDNNK.I
3	1	CONTAM|Q05443	38756.4	0.155		SWISS-PROT:Q05443 (Bos taurus) Lumican precursor	72	5	0.85	2	15192	2+	1225.61	0.008	6.52736	0.9994	K.ISNIPDEYFK.R
3	1	CONTAM|Q05443	38756.4	0.155		SWISS-PROT:Q05443 (Bos taurus) Lumican precursor	72	5	0.85	2	15341	2+	1225.61	0.009	7.34328	0.8342	K.ISNIPDEYFK.R
3	1	CONTAM|Q05443	38756.4	0.155		SWISS-PROT:Q05443 (Bos taurus) Lumican precursor	72	5	0.85	2	15492	2+	1225.61	0.009	7.34328	0.9993	K.ISNIPDEYFK.R
3	1	CONTAM|Q05443	38756.4	0.155		SWISS-PROT:Q05443 (Bos taurus) Lumican precursor	72	5	0.85	2	15643	2+	1225.61	0.008	6.52736	0.9919	K.ISNIPDEYFK.R
3	1	CONTAM|Q05443	38756.4	0.155		SWISS-PROT:Q05443 (Bos taurus) Lumican precursor	72	5	0.85	2	15794	2+	1225.61	0.009	7.34328	0.9999	K.ISNIPDEYFK.R
3	1	CONTAM|Q05443	38756.4	0.155		SWISS-PROT:Q05443 (Bos taurus) Lumican precursor	72	5	0.85	2	15976	3+	3034.28	-0.023	7.58006	1	R.SSPNC'APEC'NC'PESYPSAMYC'DELK.L	3.89582e+06	4410893
3	1	CONTAM|Q05443	38756.4	0.155		SWISS-PROT:Q05443 (Bos taurus) Lumican precursor	72	5	0.85	2	15995	3+	3025.22	0.003	0.991663	0.9942	R.SSPNCAPECNC'PESYPSAMYCDELK.L
3	1	CONTAM|Q05443	38756.4	0.155		SWISS-PROT:Q05443 (Bos taurus) Lumican precursor	72	5	0.85	2	26036	2+	1957.1	1.013	6.64248	0.9713	R.LPSGLPVSLLTLYLDNNK.I
3	1	CONTAM|Q05443	38756.4	0.155		SWISS-PROT:Q05443 (Bos taurus) Lumican precursor	72	5	0.85	2	26166	2+	1957.1	0.011	5.62056	1	R.LPSGLPVSLLTLYLDNNK.I
3	1	CONTAM|Q05443	38756.4	0.155		SWISS-PROT:Q05443 (Bos taurus) Lumican precursor	72	5	0.85	2	26167	3+	1957.1	1.025	12.774	1	R.LPSGLPVSLLTLYLDNNK.I
3	1	CONTAM|Q05443	38756.4	0.155		SWISS-PROT:Q05443 (Bos taurus) Lumican precursor	72	5	0.85	2	26306	2+	1957.1	0.012	6.13152	1	R.LPSGLPVSLLTLYLDNNK.I
3	1	CONTAM|Q05443	38756.4	0.155		SWISS-PROT:Q05443 (Bos taurus) Lumican precursor	72	5	0.85	2	26307	3+	1957.1	0.015	7.6644	1	R.LPSGLPVSLLTLYLDNNK.I
3	1	CONTAM|Q05443	38756.4	0.155		SWISS-PROT:Q05443 (Bos taurus) Lumican precursor	72	5	0.85	2	26439	2+	1957.1	0.011	5.62056	1	R.LPSGLPVSLLTLYLDNNK.I
3	1	CONTAM|Q05443	38756.4	0.155		SWISS-PROT:Q05443 (Bos taurus) Lumican precursor	72	5	0.85	2	26442	3+	1957.1	0.014	7.15344	1	R.LPSGLPVSLLTLYLDNNK.I
3	1	CONTAM|Q05443	38756.4	0.155		SWISS-PROT:Q05443 (Bos taurus) Lumican precursor	72	5	0.85	2	26578	2+	1957.1	0.017	8.68632	1	R.LPSGLPVSLLTLYLDNNK.I
3	1	CONTAM|Q05443	38756.4	0.155		SWISS-PROT:Q05443 (Bos taurus) Lumican precursor	72	5	0.85	2	26581	3+	1957.1	0.016	8.17536	1	R.LPSGLPVSLLTLYLDNNK.I
3	1	CONTAM|Q05443	38756.4	0.155		SWISS-PROT:Q05443 (Bos taurus) Lumican precursor	72	5	0.85	2	26708	2+	1957.1	0.016	8.17536	0.9999	R.LPSGLPVSLLTLYLDNNK.I
3	1	CONTAM|Q05443	38756.4	0.155		SWISS-PROT:Q05443 (Bos taurus) Lumican precursor	72	5	0.85	2	26712	3+	1957.1	0.017	8.68632	0.9999	R.LPSGLPVSLLTLYLDNNK.I
3	1	CONTAM|Q05443	38756.4	0.155		SWISS-PROT:Q05443 (Bos taurus) Lumican precursor	72	5	0.85	2	26838	2+	1957.1	0.016	8.17536	1	R.LPSGLPVSLLTLYLDNNK.I
3	1	CONTAM|Q05443	38756.4	0.155		SWISS-PROT:Q05443 (Bos taurus) Lumican precursor	72	5	0.85	2	26969	2+	1957.1	0.017	8.68632	1	R.LPSGLPVSLLTLYLDNNK.I
3	1	CONTAM|Q05443	38756.4	0.155		SWISS-PROT:Q05443 (Bos taurus) Lumican precursor	72	5	0.85	2	26975	3+	1957.1	0.015	7.6644	1	R.LPSGLPVSLLTLYLDNNK.I
3	1	CONTAM|Q05443	38756.4	0.155		SWISS-PROT:Q05443 (Bos taurus) Lumican precursor	72	5	0.85	2	27109	2+	1957.1	0.016	8.17536	0.9995	R.LPSGLPVSLLTLYLDNNK.I
3	1	CONTAM|Q05443	38756.4	0.155		SWISS-PROT:Q05443 (Bos taurus) Lumican precursor	72	5	0.85	2	27114	3+	1957.1	0.019	9.70824	0.9998	R.LPSGLPVSLLTLYLDNNK.I
3	1	CONTAM|Q05443	38756.4	0.155		SWISS-PROT:Q05443 (Bos taurus) Lumican precursor	72	5	0.85	2	27267	2+	1957.1	0.016	8.17536	1	R.LPSGLPVSLLTLYLDNNK.I
3	1	CONTAM|Q05443	38756.4	0.155		SWISS-PROT:Q05443 (Bos taurus) Lumican precursor	72	5	0.85	2	27401	2+	1957.1	1.013	6.64248	0.9223	R.LPSGLPVSLLTLYLDNNK.I
3	1	CONTAM|Q05443	38756.4	0.155		SWISS-PROT:Q05443 (Bos taurus) Lumican precursor	72	5	0.85	2	27647	2+	1957.1	0.015	7.6644	0.9865	R.LPSGLPVSLLTLYLDNNK.I
3	1	CONTAM|Q05443	38756.4	0.155		SWISS-PROT:Q05443 (Bos taurus) Lumican precursor	72	5	0.85	2	27777	2+	1957.1	0.015	7.6644	0.9194	R.LPSGLPVSLLTLYLDNNK.I
3	1	CONTAM|Q05443	38756.4	0.155		SWISS-PROT:Q05443 (Bos taurus) Lumican precursor	72	5	0.85	2	15380	2+	1225.61	0.003	2.44776	0.9909	K.ISNIPDEYFK.R
3	1	CONTAM|Q05443	38756.4	0.155		SWISS-PROT:Q05443 (Bos taurus) Lumican precursor	72	5	0.85	2	15515	2+	1225.61	0.009	7.34328	0.9998	K.ISNIPDEYFK.R
3	1	CONTAM|Q05443	38756.4	0.155		SWISS-PROT:Q05443 (Bos taurus) Lumican precursor	72	5	0.85	2	15656	2+	1225.61	0.007	5.71144	0.9973	K.ISNIPDEYFK.R
3	1	CONTAM|Q05443	38756.4	0.155		SWISS-PROT:Q05443 (Bos taurus) Lumican precursor	72	5	0.85	2	15796	2+	1225.61	0.003	2.44776	0.9918	K.ISNIPDEYFK.R
3	1	CONTAM|Q05443	38756.4	0.155		SWISS-PROT:Q05443 (Bos taurus) Lumican precursor	72	5	0.85	2	15938	2+	1225.61	0.008	6.52736	0.9967	K.ISNIPDEYFK.R
3	1	CONTAM|Q05443	38756.4	0.155		SWISS-PROT:Q05443 (Bos taurus) Lumican precursor	72	5	0.85	2	16163	3+	3022.2	1.02	6.61769	0.9995	R.SSPNCAPECNCPESYPSAMYCDELK.L	456075	292804
3	1	CONTAM|Q05443	38756.4	0.155		SWISS-PROT:Q05443 (Bos taurus) Lumican precursor	72	5	0.85	2	25761	2+	1957.1	0.013	6.64248	1	R.LPSGLPVSLLTLYLDNNK.I
3	1	CONTAM|Q05443	38756.4	0.155		SWISS-PROT:Q05443 (Bos taurus) Lumican precursor	72	5	0.85	2	25810	3+	1957.1	0.016	8.17536	1	R.LPSGLPVSLLTLYLDNNK.I
3	1	CONTAM|Q05443	38756.4	0.155		SWISS-PROT:Q05443 (Bos taurus) Lumican precursor	72	5	0.85	2	25888	2+	1957.1	0.015	7.6644	1	R.LPSGLPVSLLTLYLDNNK.I
3	1	CONTAM|Q05443	38756.4	0.155		SWISS-PROT:Q05443 (Bos taurus) Lumican precursor	72	5	0.85	2	25948	3+	1957.1	0.014	7.15344	0.9999	R.LPSGLPVSLLTLYLDNNK.I
3	1	CONTAM|Q05443	38756.4	0.155		SWISS-PROT:Q05443 (Bos taurus) Lumican precursor	72	5	0.85	2	26023	2+	1957.1	0.015	7.6644	1	R.LPSGLPVSLLTLYLDNNK.I
3	1	CONTAM|Q05443	38756.4	0.155		SWISS-PROT:Q05443 (Bos taurus) Lumican precursor	72	5	0.85	2	26083	3+	1957.1	0.017	8.68632	1	R.LPSGLPVSLLTLYLDNNK.I
3	1	CONTAM|Q05443	38756.4	0.155		SWISS-PROT:Q05443 (Bos taurus) Lumican precursor	72	5	0.85	2	26162	2+	1957.1	0.014	7.15344	1	R.LPSGLPVSLLTLYLDNNK.I
3	1	CONTAM|Q05443	38756.4	0.155		SWISS-PROT:Q05443 (Bos taurus) Lumican precursor	72	5	0.85	2	26222	3+	1957.1	1.025	12.774	0.9997	R.LPSGLPVSLLTLYLDNNK.I
3	1	CONTAM|Q05443	38756.4	0.155		SWISS-PROT:Q05443 (Bos taurus) Lumican precursor	72	5	0.85	2	26292	2+	1957.1	0.014	7.15344	1	R.LPSGLPVSLLTLYLDNNK.I
3	1	CONTAM|Q05443	38756.4	0.155		SWISS-PROT:Q05443 (Bos taurus) Lumican precursor	72	5	0.85	2	26357	3+	1957.1	0.016	8.17536	0.9995	R.LPSGLPVSLLTLYLDNNK.I
3	1	CONTAM|Q05443	38756.4	0.155		SWISS-PROT:Q05443 (Bos taurus) Lumican precursor	72	5	0.85	2	26422	2+	1957.1	0.013	6.64248	1	R.LPSGLPVSLLTLYLDNNK.I
3	1	CONTAM|Q05443	38756.4	0.155		SWISS-PROT:Q05443 (Bos taurus) Lumican precursor	72	5	0.85	2	26603	2+	1957.1	0.834	84.8194	0.9983	R.LPSGLPVSLLTLYLDNNK.I
3	1	CONTAM|Q05443	38756.4	0.155		SWISS-PROT:Q05443 (Bos taurus) Lumican precursor	72	5	0.85	2	26733	2+	1957.1	0.833	85.3303	0.9946	R.LPSGLPVSLLTLYLDNNK.I
4	1	CONTAM|Q5D862, sp|Q5D862|FILA2_HUMAN	248072.57355999688, 248072.57355999688	0.01	FLG2, FLG2	Filaggrin-2 (short name: FLG-2), Filaggrin-2 (short name: FLG-2)	3	2			8176	2+	1320.57	0.011	8.32974	0.6455	R.FSNSSSSNEFSK.C
4	1	CONTAM|Q5D862, sp|Q5D862|FILA2_HUMAN	248072.57355999688, 248072.57355999688	0.01	FLG2, FLG2	Filaggrin-2 (short name: FLG-2), Filaggrin-2 (short name: FLG-2)	3	2			19767	2+	1269.71	0.011	8.6634	0.9997	R.SVVTVIDVFYK.Y
4	1	CONTAM|Q5D862, sp|Q5D862|FILA2_HUMAN	248072.57355999688, 248072.57355999688	0.01	FLG2, FLG2	Filaggrin-2 (short name: FLG-2), Filaggrin-2 (short name: FLG-2)	3	2			8238	2+	1320.57	0.009	6.81524	0.9997	R.FSNSSSSNEFSK.C
5	1	CONTAM|Q86YZ3, sp|Q86YZ3|HORN_HUMAN	282389.92267999204, 282389.92267999204	0.177	HRNR, HRNR	Hornerin, Hornerin	34	15			3590	3+	1808.75	0.018	9.9516	0.9979	R.HGSSSGSSSSYGQHGSGSR.Q
5	1	CONTAM|Q86YZ3, sp|Q86YZ3|HORN_HUMAN	282389.92267999204, 282389.92267999204	0.177	HRNR, HRNR	Hornerin, Hornerin	34	15			3639	2+	1808.75	0.017	9.39874	1	R.HGSSSGSSSSYGQHGSGSR.Q
5	1	CONTAM|Q86YZ3, sp|Q86YZ3|HORN_HUMAN	282389.92267999204, 282389.92267999204	0.177	HRNR, HRNR	Hornerin, Hornerin	34	15			4179	3+	2152.89	0.018	8.36087	0.8798	R.SEQHGSSSGSSSSYGQHGSGSR.Q
5	1	CONTAM|Q86YZ3, sp|Q86YZ3|HORN_HUMAN	282389.92267999204, 282389.92267999204	0.177	HRNR, HRNR	Hornerin, Hornerin	34	15			4696	3+	1783.76	0.02	11.2123	0.9995	R.QGSSAGSSSSYGQHGSGSR.Q
5	1	CONTAM|Q86YZ3, sp|Q86YZ3|HORN_HUMAN	282389.92267999204, 282389.92267999204	0.177	HRNR, HRNR	Hornerin, Hornerin	34	15			4993	2+	1395.62	0.01	7.16525	1	R.YGQQGSGSGQSPSR.G
5	1	CONTAM|Q86YZ3, sp|Q86YZ3|HORN_HUMAN	282389.92267999204, 282389.92267999204	0.177	HRNR, HRNR	Hornerin, Hornerin	34	15			5040	3+	1947.9	0.014	7.18722	0.9999	R.QSLGHGQHGSGSGQSPSPSR.G
5	1	CONTAM|Q86YZ3, sp|Q86YZ3|HORN_HUMAN	282389.92267999204, 282389.92267999204	0.177	HRNR, HRNR	Hornerin, Hornerin	34	15			5305	2+	1139.51	1.014	12.286	0.9754	R.GSGSGQSPSYGR.H
5	1	CONTAM|Q86YZ3, sp|Q86YZ3|HORN_HUMAN	282389.92267999204, 282389.92267999204	0.177	HRNR, HRNR	Hornerin, Hornerin	34	15			6207	2+	1584.71	0.008	5.04823	0.9999	R.GPYESGSGHSSGLGHR.E
5	1	CONTAM|Q86YZ3, sp|Q86YZ3|HORN_HUMAN	282389.92267999204, 282389.92267999204	0.177	HRNR, HRNR	Hornerin, Hornerin	34	15			6197	3+	1584.71	0.009	5.67925	0.9937	R.GPYESGSGHSSGLGHR.E
5	1	CONTAM|Q86YZ3, sp|Q86YZ3|HORN_HUMAN	282389.92267999204, 282389.92267999204	0.177	HRNR, HRNR	Hornerin, Hornerin	34	15			3601	3+	1808.75	1.017	9.39874	0.9999	R.HGSSSGSSSSYGQHGSGSR.Q
5	1	CONTAM|Q86YZ3, sp|Q86YZ3|HORN_HUMAN	282389.92267999204, 282389.92267999204	0.177	HRNR, HRNR	Hornerin, Hornerin	34	15			4976	3+	1947.9	0.01	5.13373	0.9999	R.QSLGHGQHGSGSGQSPSPSR.G
5	1	CONTAM|Q86YZ3, sp|Q86YZ3|HORN_HUMAN	282389.92267999204, 282389.92267999204	0.177	HRNR, HRNR	Hornerin, Hornerin	34	15			3954	3+	1614.67	0.009	5.57388	0.9929	R.SSSGSSSSYGQHGSGSR.Q
5	1	CONTAM|Q86YZ3, sp|Q86YZ3|HORN_HUMAN	282389.92267999204, 282389.92267999204	0.177	HRNR, HRNR	Hornerin, Hornerin	34	15			5232	2+	1139.51	0.009	7.89815	0.7679	R.GSGSGQSPSYGR.H
5	1	CONTAM|Q86YZ3, sp|Q86YZ3|HORN_HUMAN	282389.92267999204, 282389.92267999204	0.177	HRNR, HRNR	Hornerin, Hornerin	34	15			5035	3+	1947.9	0.018	9.24071	0.8997	R.QSLGHGQHGSGSGQSPSPSR.G
5	1	CONTAM|Q86YZ3, sp|Q86YZ3|HORN_HUMAN	282389.92267999204, 282389.92267999204	0.177	HRNR, HRNR	Hornerin, Hornerin	34	15			3715	2+	1808.75	1.018	9.9516	0.9486	R.HGSSSGSSSSYGQHGSGSR.Q
5	1	CONTAM|Q86YZ3, sp|Q86YZ3|HORN_HUMAN	282389.92267999204, 282389.92267999204	0.177	HRNR, HRNR	Hornerin, Hornerin	34	15			3759	3+	1250.6	0.014	11.1946	0.9802	R.HGAGSGQSLSHGR.H
5	1	CONTAM|Q86YZ3, sp|Q86YZ3|HORN_HUMAN	282389.92267999204, 282389.92267999204	0.177	HRNR, HRNR	Hornerin, Hornerin	34	15			3806	3+	1808.75	0.017	9.39874	0.998	R.HGSSSGSSSSYGQHGSGSR.Q
5	1	CONTAM|Q86YZ3, sp|Q86YZ3|HORN_HUMAN	282389.92267999204, 282389.92267999204	0.177	HRNR, HRNR	Hornerin, Hornerin	34	15			3855	3+	1885.84	0.014	7.42375	0.7396	R.HGSGLGHSSSHGQHGSGSGR.S
5	1	CONTAM|Q86YZ3, sp|Q86YZ3|HORN_HUMAN	282389.92267999204, 282389.92267999204	0.177	HRNR, HRNR	Hornerin, Hornerin	34	15			4097	3+	1614.67	0.012	7.43184	0.9996	R.SSSGSSSSYGQHGSGSR.Q
5	1	CONTAM|Q86YZ3, sp|Q86YZ3|HORN_HUMAN	282389.92267999204, 282389.92267999204	0.177	HRNR, HRNR	Hornerin, Hornerin	34	15			4102	2+	1614.67	0.011	6.81252	0.9973	R.SSSGSSSSYGQHGSGSR.Q
5	1	CONTAM|Q86YZ3, sp|Q86YZ3|HORN_HUMAN	282389.92267999204, 282389.92267999204	0.177	HRNR, HRNR	Hornerin, Hornerin	34	15			4787	2+	1125.53	0.008	7.10777	0.8472	R.SSSRGPYESR.S
5	1	CONTAM|Q86YZ3, sp|Q86YZ3|HORN_HUMAN	282389.92267999204, 282389.92267999204	0.177	HRNR, HRNR	Hornerin, Hornerin	34	15			5368	2+	1139.51	0.007	6.143	0.9997	R.GSGSGQSPSYGR.H
5	1	CONTAM|Q86YZ3, sp|Q86YZ3|HORN_HUMAN	282389.92267999204, 282389.92267999204	0.177	HRNR, HRNR	Hornerin, Hornerin	34	15			6234	3+	1584.71	0.011	6.94131	0.9998	R.GPYESGSGHSSGLGHR.E
5	1	CONTAM|Q86YZ3, sp|Q86YZ3|HORN_HUMAN	282389.92267999204, 282389.92267999204	0.177	HRNR, HRNR	Hornerin, Hornerin	34	15			6271	2+	1584.71	0.012	7.57234	1	R.GPYESGSGHSSGLGHR.E
5	1	CONTAM|Q86YZ3, sp|Q86YZ3|HORN_HUMAN	282389.92267999204, 282389.92267999204	0.177	HRNR, HRNR	Hornerin, Hornerin	34	15			6366	3+	1584.71	0.009	5.67925	0.7541	R.GPYESGSGHSSGLGHR.E
5	1	CONTAM|Q86YZ3, sp|Q86YZ3|HORN_HUMAN	282389.92267999204, 282389.92267999204	0.177	HRNR, HRNR	Hornerin, Hornerin	34	15			6580	3+	1747.77	0.013	7.43803	0.9803	R.GSGSGQSPSSGQHGTGFGR.S
5	1	CONTAM|Q86YZ3, sp|Q86YZ3|HORN_HUMAN	282389.92267999204, 282389.92267999204	0.177	HRNR, HRNR	Hornerin, Hornerin	34	15			10742	3+	2348.98	0.02	8.51435	0.9207	R.HGSGSGQSSSYSPYGSGSGWSSSR.G
5	1	CONTAM|Q86YZ3, sp|Q86YZ3|HORN_HUMAN	282389.92267999204, 282389.92267999204	0.177	HRNR, HRNR	Hornerin, Hornerin	34	15			10972	3+	2318.97	1.024	10.3494	0.9879	R.HGSGSGQSSSYGPYGSGSGWSSSR.G
5	1	CONTAM|Q86YZ3, sp|Q86YZ3|HORN_HUMAN	282389.92267999204, 282389.92267999204	0.177	HRNR, HRNR	Hornerin, Hornerin	34	15			3538	3+	1808.75	0.018	9.9516	1	R.HGSSSGSSSSYGQHGSGSR.Q
5	1	CONTAM|Q86YZ3, sp|Q86YZ3|HORN_HUMAN	282389.92267999204, 282389.92267999204	0.177	HRNR, HRNR	Hornerin, Hornerin	34	15			3511	3+	1808.75	0.022	12.1631	0.9898	R.HGSSSGSSSSYGQHGSGSR.Q
5	1	CONTAM|Q86YZ3, sp|Q86YZ3|HORN_HUMAN	282389.92267999204, 282389.92267999204	0.177	HRNR, HRNR	Hornerin, Hornerin	34	15			3766	3+	2122.88	0.015	7.06588	0.961	R.GEQHGSSSGSSSSYGQHGSGSR.Q
5	1	CONTAM|Q86YZ3, sp|Q86YZ3|HORN_HUMAN	282389.92267999204, 282389.92267999204	0.177	HRNR, HRNR	Hornerin, Hornerin	34	15			4563	3+	1947.9	0.008	4.10698	0.699	R.QSLGHGQHGSGSGQSPSPSR.G
5	1	CONTAM|Q86YZ3, sp|Q86YZ3|HORN_HUMAN	282389.92267999204, 282389.92267999204	0.177	HRNR, HRNR	Hornerin, Hornerin	34	15			4120	3+	2122.88	0.016	7.53694	0.9337	R.GEQHGSSSGSSSSYGQHGSGSR.Q
5	1	CONTAM|Q86YZ3, sp|Q86YZ3|HORN_HUMAN	282389.92267999204, 282389.92267999204	0.177	HRNR, HRNR	Hornerin, Hornerin	34	15			4906	3+	1947.9	0.015	7.70059	1	R.QSLGHGQHGSGSGQSPSPSR.G
6	1	sp|O00187-2|MASP2_HUMAN, sp|O00187|MASP2_HUMAN	20629.16708, 75702.36032000023	0.265	MASP2, MASP2	Tax_Id=9606 Isoform 2 of Mannan-binding lectin serine protease 2 precursor, Mannan-binding lectin serine protease 2	8	4			13638	2+	1750.8	1.015	8.5675	0.828	R.LASPGFPGEYANDQER.R
6	1	sp|O00187-2|MASP2_HUMAN, sp|O00187|MASP2_HUMAN	20629.16708, 75702.36032000023	0.265	MASP2, MASP2	Tax_Id=9606 Isoform 2 of Mannan-binding lectin serine protease 2 precursor, Mannan-binding lectin serine protease 2	8	4			16546	2+	987.505	0.006	6.07592	0.9991	K.WPEPVFGR.L
6	1	sp|O00187-2|MASP2_HUMAN, sp|O00187|MASP2_HUMAN	20629.16708, 75702.36032000023	0.265	MASP2, MASP2	Tax_Id=9606 Isoform 2 of Mannan-binding lectin serine protease 2 precursor, Mannan-binding lectin serine protease 2	8	4			13559	2+	1750.8	0.01	5.71166	0.957	R.LASPGFPGEYANDQER.R
6	1	sp|O00187-2|MASP2_HUMAN, sp|O00187|MASP2_HUMAN	20629.16708, 75702.36032000023	0.265	MASP2, MASP2	Tax_Id=9606 Isoform 2 of Mannan-binding lectin serine protease 2 precursor, Mannan-binding lectin serine protease 2	8	4			10740	2+	1696.83	1.003	1.76801	0.9839	K.VLATLC'GQESTDTER.A	0	3088.67
6	1	sp|O00187-2|MASP2_HUMAN, sp|O00187|MASP2_HUMAN	20629.16708, 75702.36032000023	0.265	MASP2, MASP2	Tax_Id=9606 Isoform 2 of Mannan-binding lectin serine protease 2 precursor, Mannan-binding lectin serine protease 2	8	4			13486	2+	1750.8	0.011	6.28283	0.992	R.LASPGFPGEYANDQER.R
6	1	sp|O00187-2|MASP2_HUMAN, sp|O00187|MASP2_HUMAN	20629.16708, 75702.36032000023	0.265	MASP2, MASP2	Tax_Id=9606 Isoform 2 of Mannan-binding lectin serine protease 2 precursor, Mannan-binding lectin serine protease 2	8	4			13641	2+	1750.8	0.015	8.5675	0.9992	R.LASPGFPGEYANDQER.R
6	1	sp|O00187-2|MASP2_HUMAN, sp|O00187|MASP2_HUMAN	20629.16708, 75702.36032000023	0.265	MASP2, MASP2	Tax_Id=9606 Isoform 2 of Mannan-binding lectin serine protease 2 precursor, Mannan-binding lectin serine protease 2	8	4			15719	2+	1161.61	0.007	6.02614	0.658	R.WTLTAPPGYR.L
6	1	sp|O00187-2|MASP2_HUMAN, sp|O00187|MASP2_HUMAN	20629.16708, 75702.36032000023	0.265	MASP2, MASP2	Tax_Id=9606 Isoform 2 of Mannan-binding lectin serine protease 2 precursor, Mannan-binding lectin serine protease 2	8	4			16405	2+	987.505	0.006	6.07592	0.9992	K.WPEPVFGR.L
7	1	sp|O00391-2|QSOX1_HUMAN, sp|O00391|QSOX1_HUMAN	66860.78340000026, 82577.73084000024	0.313	QSOX1, QSOX1	Tax_Id=9606 Isoform 2 of Sulfhydryl oxidase 1 precursor, Sulfhydryl oxidase 1 (short name: hQSOX)	42	16	0.67	2	5135	2+	1209.55	0.008	6.61403	1	R.Q^NVDHSQEAAK.A
7	1	sp|O00391-2|QSOX1_HUMAN, sp|O00391|QSOX1_HUMAN	66860.78340000026, 82577.73084000024	0.313	QSOX1, QSOX1	Tax_Id=9606 Isoform 2 of Sulfhydryl oxidase 1 precursor, Sulfhydryl oxidase 1 (short name: hQSOX)	42	16	0.67	2	5525	2+	1303.55	0.006	4.60281	0.9731	R.ELCSACHNER.L	70960	48451.4
7	1	sp|O00391-2|QSOX1_HUMAN, sp|O00391|QSOX1_HUMAN	66860.78340000026, 82577.73084000024	0.313	QSOX1, QSOX1	Tax_Id=9606 Isoform 2 of Sulfhydryl oxidase 1 precursor, Sulfhydryl oxidase 1 (short name: hQSOX)	42	16	0.67	2	9343	2+	946.503	0.005	5.28261	0.9868	R.VPVLM"ESR.S
7	1	sp|O00391-2|QSOX1_HUMAN, sp|O00391|QSOX1_HUMAN	66860.78340000026, 82577.73084000024	0.313	QSOX1, QSOX1	Tax_Id=9606 Isoform 2 of Sulfhydryl oxidase 1 precursor, Sulfhydryl oxidase 1 (short name: hQSOX)	42	16	0.67	2	9592	2+	1114.62	0.007	6.28016	1	R.VLNTEANVVR.K
7	1	sp|O00391-2|QSOX1_HUMAN, sp|O00391|QSOX1_HUMAN	66860.78340000026, 82577.73084000024	0.313	QSOX1, QSOX1	Tax_Id=9606 Isoform 2 of Sulfhydryl oxidase 1 precursor, Sulfhydryl oxidase 1 (short name: hQSOX)	42	16	0.67	2	11406	2+	930.508	1.042	45.1366	0.9956	R.VPVLMESR.S
7	1	sp|O00391-2|QSOX1_HUMAN, sp|O00391|QSOX1_HUMAN	66860.78340000026, 82577.73084000024	0.313	QSOX1, QSOX1	Tax_Id=9606 Isoform 2 of Sulfhydryl oxidase 1 precursor, Sulfhydryl oxidase 1 (short name: hQSOX)	42	16	0.67	2	11548	2+	930.508	0.006	6.44809	0.9999	R.VPVLMESR.S
7	1	sp|O00391-2|QSOX1_HUMAN, sp|O00391|QSOX1_HUMAN	66860.78340000026, 82577.73084000024	0.313	QSOX1, QSOX1	Tax_Id=9606 Isoform 2 of Sulfhydryl oxidase 1 precursor, Sulfhydryl oxidase 1 (short name: hQSOX)	42	16	0.67	2	12322	2+	1356.68	0.007	5.15966	0.9999	R.LAGAPSEDPQFPK.V
7	1	sp|O00391-2|QSOX1_HUMAN, sp|O00391|QSOX1_HUMAN	66860.78340000026, 82577.73084000024	0.313	QSOX1, QSOX1	Tax_Id=9606 Isoform 2 of Sulfhydryl oxidase 1 precursor, Sulfhydryl oxidase 1 (short name: hQSOX)	42	16	0.67	2	12325	2+	945.515	0.006	6.34575	0.9329	R.FPVLEGQR.L
7	1	sp|O00391-2|QSOX1_HUMAN, sp|O00391|QSOX1_HUMAN	66860.78340000026, 82577.73084000024	0.313	QSOX1, QSOX1	Tax_Id=9606 Isoform 2 of Sulfhydryl oxidase 1 precursor, Sulfhydryl oxidase 1 (short name: hQSOX)	42	16	0.67	2	12462	2+	1356.68	0.008	5.89675	0.9994	R.LAGAPSEDPQFPK.V
7	1	sp|O00391-2|QSOX1_HUMAN, sp|O00391|QSOX1_HUMAN	66860.78340000026, 82577.73084000024	0.313	QSOX1, QSOX1	Tax_Id=9606 Isoform 2 of Sulfhydryl oxidase 1 precursor, Sulfhydryl oxidase 1 (short name: hQSOX)	42	16	0.67	2	16245	2+	1148.57	0.006	5.22387	0.9994	R.SFYTAYLQR.L
7	1	sp|O00391-2|QSOX1_HUMAN, sp|O00391|QSOX1_HUMAN	66860.78340000026, 82577.73084000024	0.313	QSOX1, QSOX1	Tax_Id=9606 Isoform 2 of Sulfhydryl oxidase 1 precursor, Sulfhydryl oxidase 1 (short name: hQSOX)	42	16	0.67	2	18216	2+	1196.59	-0.002	1.67141	0.9928	K.LEEIDGFFAR.N
7	1	sp|O00391-2|QSOX1_HUMAN, sp|O00391|QSOX1_HUMAN	66860.78340000026, 82577.73084000024	0.313	QSOX1, QSOX1	Tax_Id=9606 Isoform 2 of Sulfhydryl oxidase 1 precursor, Sulfhydryl oxidase 1 (short name: hQSOX)	42	16	0.67	2	19698	3+	2042.05	0.015	7.34558	1	K.AHFSPSNIILDFPAAGSAAR.R
7	1	sp|O00391-2|QSOX1_HUMAN, sp|O00391|QSOX1_HUMAN	66860.78340000026, 82577.73084000024	0.313	QSOX1, QSOX1	Tax_Id=9606 Isoform 2 of Sulfhydryl oxidase 1 precursor, Sulfhydryl oxidase 1 (short name: hQSOX)	42	16	0.67	2	19843	3+	2042.05	0.017	8.32499	1	K.AHFSPSNIILDFPAAGSAAR.R
7	1	sp|O00391-2|QSOX1_HUMAN, sp|O00391|QSOX1_HUMAN	66860.78340000026, 82577.73084000024	0.313	QSOX1, QSOX1	Tax_Id=9606 Isoform 2 of Sulfhydryl oxidase 1 precursor, Sulfhydryl oxidase 1 (short name: hQSOX)	42	16	0.67	2	20385	2+	1262.65	0.01	7.91983	0.9199	R.DFNIPGFPTVR.F
7	1	sp|O00391-2|QSOX1_HUMAN, sp|O00391|QSOX1_HUMAN	66860.78340000026, 82577.73084000024	0.313	QSOX1, QSOX1	Tax_Id=9606 Isoform 2 of Sulfhydryl oxidase 1 precursor, Sulfhydryl oxidase 1 (short name: hQSOX)	42	16	0.67	2	20522	2+	1262.65	0.009	7.12785	0.9968	R.DFNIPGFPTVR.F
7	1	sp|O00391-2|QSOX1_HUMAN, sp|O00391|QSOX1_HUMAN	66860.78340000026, 82577.73084000024	0.313	QSOX1, QSOX1	Tax_Id=9606 Isoform 2 of Sulfhydryl oxidase 1 precursor, Sulfhydryl oxidase 1 (short name: hQSOX)	42	16	0.67	2	20662	2+	1262.65	0.01	7.91983	0.9995	R.DFNIPGFPTVR.F
7	1	sp|O00391-2|QSOX1_HUMAN, sp|O00391|QSOX1_HUMAN	66860.78340000026, 82577.73084000024	0.313	QSOX1, QSOX1	Tax_Id=9606 Isoform 2 of Sulfhydryl oxidase 1 precursor, Sulfhydryl oxidase 1 (short name: hQSOX)	42	16	0.67	2	21724	2+	1482.75	1.006	4.04654	0.9676	R.NNEEYLALIFEK.G
7	1	sp|O00391-2|QSOX1_HUMAN, sp|O00391|QSOX1_HUMAN	66860.78340000026, 82577.73084000024	0.313	QSOX1, QSOX1	Tax_Id=9606 Isoform 2 of Sulfhydryl oxidase 1 precursor, Sulfhydryl oxidase 1 (short name: hQSOX)	42	16	0.67	2	21964	2+	2047.07	0.014	6.83904	1	R.SALYSPSDPLTLLQADTVR.G
7	1	sp|O00391-2|QSOX1_HUMAN, sp|O00391|QSOX1_HUMAN	66860.78340000026, 82577.73084000024	0.313	QSOX1, QSOX1	Tax_Id=9606 Isoform 2 of Sulfhydryl oxidase 1 precursor, Sulfhydryl oxidase 1 (short name: hQSOX)	42	16	0.67	2	26730	3+	1858.99	0.015	8.06888	1	R.LDVPVWDVEATLNFLK.A
7	1	sp|O00391-2|QSOX1_HUMAN, sp|O00391|QSOX1_HUMAN	66860.78340000026, 82577.73084000024	0.313	QSOX1, QSOX1	Tax_Id=9606 Isoform 2 of Sulfhydryl oxidase 1 precursor, Sulfhydryl oxidase 1 (short name: hQSOX)	42	16	0.67	2	9629	2+	1114.62	0.007	6.28016	1	R.VLNTEANVVR.K
7	1	sp|O00391-2|QSOX1_HUMAN, sp|O00391|QSOX1_HUMAN	66860.78340000026, 82577.73084000024	0.313	QSOX1, QSOX1	Tax_Id=9606 Isoform 2 of Sulfhydryl oxidase 1 precursor, Sulfhydryl oxidase 1 (short name: hQSOX)	42	16	0.67	2	9787	2+	1114.62	0.012	10.766	0.9625	R.VLNTEANVVR.K
7	1	sp|O00391-2|QSOX1_HUMAN, sp|O00391|QSOX1_HUMAN	66860.78340000026, 82577.73084000024	0.313	QSOX1, QSOX1	Tax_Id=9606 Isoform 2 of Sulfhydryl oxidase 1 precursor, Sulfhydryl oxidase 1 (short name: hQSOX)	42	16	0.67	2	11592	2+	930.508	0.006	6.44809	1	R.VPVLMESR.S
7	1	sp|O00391-2|QSOX1_HUMAN, sp|O00391|QSOX1_HUMAN	66860.78340000026, 82577.73084000024	0.313	QSOX1, QSOX1	Tax_Id=9606 Isoform 2 of Sulfhydryl oxidase 1 precursor, Sulfhydryl oxidase 1 (short name: hQSOX)	42	16	0.67	2	12319	2+	1356.68	0.009	6.63384	1	R.LAGAPSEDPQFPK.V
7	1	sp|O00391-2|QSOX1_HUMAN, sp|O00391|QSOX1_HUMAN	66860.78340000026, 82577.73084000024	0.313	QSOX1, QSOX1	Tax_Id=9606 Isoform 2 of Sulfhydryl oxidase 1 precursor, Sulfhydryl oxidase 1 (short name: hQSOX)	42	16	0.67	2	12433	2+	945.515	0.005	5.28812	0.916	R.FPVLEGQR.L
7	1	sp|O00391-2|QSOX1_HUMAN, sp|O00391|QSOX1_HUMAN	66860.78340000026, 82577.73084000024	0.313	QSOX1, QSOX1	Tax_Id=9606 Isoform 2 of Sulfhydryl oxidase 1 precursor, Sulfhydryl oxidase 1 (short name: hQSOX)	42	16	0.67	2	12464	2+	1356.68	0.006	4.42256	0.9993	R.LAGAPSEDPQFPK.V
7	1	sp|O00391-2|QSOX1_HUMAN, sp|O00391|QSOX1_HUMAN	66860.78340000026, 82577.73084000024	0.313	QSOX1, QSOX1	Tax_Id=9606 Isoform 2 of Sulfhydryl oxidase 1 precursor, Sulfhydryl oxidase 1 (short name: hQSOX)	42	16	0.67	2	16163	2+	1148.57	0.007	6.09452	0.9978	R.SFYTAYLQR.L
7	1	sp|O00391-2|QSOX1_HUMAN, sp|O00391|QSOX1_HUMAN	66860.78340000026, 82577.73084000024	0.313	QSOX1, QSOX1	Tax_Id=9606 Isoform 2 of Sulfhydryl oxidase 1 precursor, Sulfhydryl oxidase 1 (short name: hQSOX)	42	16	0.67	2	18131	2+	1196.59	-0.002	1.67141	0.9992	K.LEEIDGFFAR.N
7	1	sp|O00391-2|QSOX1_HUMAN, sp|O00391|QSOX1_HUMAN	66860.78340000026, 82577.73084000024	0.313	QSOX1, QSOX1	Tax_Id=9606 Isoform 2 of Sulfhydryl oxidase 1 precursor, Sulfhydryl oxidase 1 (short name: hQSOX)	42	16	0.67	2	19641	3+	2042.05	1.01	4.89705	1	K.AHFSPSNIILDFPAAGSAAR.R
7	1	sp|O00391-2|QSOX1_HUMAN, sp|O00391|QSOX1_HUMAN	66860.78340000026, 82577.73084000024	0.313	QSOX1, QSOX1	Tax_Id=9606 Isoform 2 of Sulfhydryl oxidase 1 precursor, Sulfhydryl oxidase 1 (short name: hQSOX)	42	16	0.67	2	19767	2+	2042.05	-0.017	8.32499	0.7584	K.AHFSPSNIILDFPAAGSAAR.R
7	1	sp|O00391-2|QSOX1_HUMAN, sp|O00391|QSOX1_HUMAN	66860.78340000026, 82577.73084000024	0.313	QSOX1, QSOX1	Tax_Id=9606 Isoform 2 of Sulfhydryl oxidase 1 precursor, Sulfhydryl oxidase 1 (short name: hQSOX)	42	16	0.67	2	20281	2+	1262.65	0	0	0.7226	R.DFNIPGFPTVR.F
7	1	sp|O00391-2|QSOX1_HUMAN, sp|O00391|QSOX1_HUMAN	66860.78340000026, 82577.73084000024	0.313	QSOX1, QSOX1	Tax_Id=9606 Isoform 2 of Sulfhydryl oxidase 1 precursor, Sulfhydryl oxidase 1 (short name: hQSOX)	42	16	0.67	2	20421	2+	1262.65	0.008	6.33587	0.9885	R.DFNIPGFPTVR.F
7	1	sp|O00391-2|QSOX1_HUMAN, sp|O00391|QSOX1_HUMAN	66860.78340000026, 82577.73084000024	0.313	QSOX1, QSOX1	Tax_Id=9606 Isoform 2 of Sulfhydryl oxidase 1 precursor, Sulfhydryl oxidase 1 (short name: hQSOX)	42	16	0.67	2	21570	2+	1482.75	1.006	4.04654	0.9996	R.NNEEYLALIFEK.G
7	1	sp|O00391-2|QSOX1_HUMAN, sp|O00391|QSOX1_HUMAN	66860.78340000026, 82577.73084000024	0.313	QSOX1, QSOX1	Tax_Id=9606 Isoform 2 of Sulfhydryl oxidase 1 precursor, Sulfhydryl oxidase 1 (short name: hQSOX)	42	16	0.67	2	21746	2+	2047.07	0.015	7.32754	1	R.SALYSPSDPLTLLQADTVR.G
7	1	sp|O00391-2|QSOX1_HUMAN, sp|O00391|QSOX1_HUMAN	66860.78340000026, 82577.73084000024	0.313	QSOX1, QSOX1	Tax_Id=9606 Isoform 2 of Sulfhydryl oxidase 1 precursor, Sulfhydryl oxidase 1 (short name: hQSOX)	42	16	0.67	2	23755	2+	1738.87	0.003	1.72526	1	K.FGVTDFPSC'YLLFR.N	439248	285113
7	1	sp|O00391-2|QSOX1_HUMAN, sp|O00391|QSOX1_HUMAN	66860.78340000026, 82577.73084000024	0.313	QSOX1, QSOX1	Tax_Id=9606 Isoform 2 of Sulfhydryl oxidase 1 precursor, Sulfhydryl oxidase 1 (short name: hQSOX)	42	16	0.67	2	26561	3+	1858.99	1	0	1	R.LDVPVWDVEATLNFLK.A
7	1	sp|O00391-2|QSOX1_HUMAN, sp|O00391|QSOX1_HUMAN	66860.78340000026, 82577.73084000024	0.313	QSOX1, QSOX1	Tax_Id=9606 Isoform 2 of Sulfhydryl oxidase 1 precursor, Sulfhydryl oxidase 1 (short name: hQSOX)	42	16	0.67	2	26690	3+	1858.99	0.015	8.06888	0.9999	R.LDVPVWDVEATLNFLK.A
7	1	sp|O00391-2|QSOX1_HUMAN, sp|O00391|QSOX1_HUMAN	66860.78340000026, 82577.73084000024	0.313	QSOX1, QSOX1	Tax_Id=9606 Isoform 2 of Sulfhydryl oxidase 1 precursor, Sulfhydryl oxidase 1 (short name: hQSOX)	42	16	0.67	2	9323	2+	946.503	0.96	42.2608	0.7763	R.VPVLM"ESR.S
7	1	sp|O00391-2|QSOX1_HUMAN, sp|O00391|QSOX1_HUMAN	66860.78340000026, 82577.73084000024	0.313	QSOX1, QSOX1	Tax_Id=9606 Isoform 2 of Sulfhydryl oxidase 1 precursor, Sulfhydryl oxidase 1 (short name: hQSOX)	42	16	0.67	2	11546	2+	930.508	1.008	8.59745	0.8637	R.VPVLMESR.S
7	1	sp|O00391-2|QSOX1_HUMAN, sp|O00391|QSOX1_HUMAN	66860.78340000026, 82577.73084000024	0.313	QSOX1, QSOX1	Tax_Id=9606 Isoform 2 of Sulfhydryl oxidase 1 precursor, Sulfhydryl oxidase 1 (short name: hQSOX)	42	16	0.67	2	17277	2+	1758.91	0.997	1.7056	0.9805	K.NGSGAVFPVAGADVQTLR.E
7	1	sp|O00391-2|QSOX1_HUMAN, sp|O00391|QSOX1_HUMAN	66860.78340000026, 82577.73084000024	0.313	QSOX1, QSOX1	Tax_Id=9606 Isoform 2 of Sulfhydryl oxidase 1 precursor, Sulfhydryl oxidase 1 (short name: hQSOX)	42	16	0.67	2	17916	2+	1196.59	0.008	6.68564	0.9805	K.LEEIDGFFAR.N
7	1	sp|O00391-2|QSOX1_HUMAN, sp|O00391|QSOX1_HUMAN	66860.78340000026, 82577.73084000024	0.313	QSOX1, QSOX1	Tax_Id=9606 Isoform 2 of Sulfhydryl oxidase 1 precursor, Sulfhydryl oxidase 1 (short name: hQSOX)	42	16	0.67	2	20054	2+	1262.65	0	0	0.7044	R.DFNIPGFPTVR.F
7	1	sp|O00391-2|QSOX1_HUMAN, sp|O00391|QSOX1_HUMAN	66860.78340000026, 82577.73084000024	0.313	QSOX1, QSOX1	Tax_Id=9606 Isoform 2 of Sulfhydryl oxidase 1 precursor, Sulfhydryl oxidase 1 (short name: hQSOX)	42	16	0.67	2	26107	3+	1858.99	1.03	16.1378	1	R.LDVPVWDVEATLNFLK.A
8	1	sp|O00592-2|PODXL_HUMAN, sp|O00592|PODXL_HUMAN	55385.630880000215, 58635.25588000024	0.048	PODXL, PODXL	Isoform 2 of Podocalyxin OS=Homo sapiens GN=PODXL, Podocalyxin	3	3	0.32	2	7554	2+	1481.64	0.014	9.44898	0.9999	K.CEDLETQTQSEK.Q	72742.2	22999.3
8	1	sp|O00592-2|PODXL_HUMAN, sp|O00592|PODXL_HUMAN	55385.630880000215, 58635.25588000024	0.048	PODXL, PODXL	Isoform 2 of Podocalyxin OS=Homo sapiens GN=PODXL, Podocalyxin	3	3	0.32	2	7624	2+	1484.66	0.012	8.08265	0.9859	K.C'EDLETQTQSEK.Q	72989.5	22986
8	1	sp|O00592-2|PODXL_HUMAN, sp|O00592|PODXL_HUMAN	55385.630880000215, 58635.25588000024	0.048	PODXL, PODXL	Isoform 2 of Podocalyxin OS=Homo sapiens GN=PODXL, Podocalyxin	3	3	0.32	2	11568	2+	1284.75	0.011	8.56196	0.7206	R.LASVPGSQTVVVK.E
9	1	sp|O14786-3|NRP1_HUMAN, sp|O14786-2|NRP1_HUMAN, sp|O14786|NRP1_HUMAN	68375.5109600002, 71935.17540000021, 103134.34092000006	0.057	NRP1, NRP1, NRP1	Tax_Id=9606 Neuropilin 1, Tax_Id=9606 Gene_Symbol=NRP1 Isoform 2 of Neuropilin-1, Neuropilin-1	4	2			12926	2+	1655.73	0.009	5.43567	0.9997	K.SFEGNNNYDTPELR.T
9	1	sp|O14786-3|NRP1_HUMAN, sp|O14786-2|NRP1_HUMAN, sp|O14786|NRP1_HUMAN	68375.5109600002, 71935.17540000021, 103134.34092000006	0.057	NRP1, NRP1, NRP1	Tax_Id=9606 Neuropilin 1, Tax_Id=9606 Gene_Symbol=NRP1 Isoform 2 of Neuropilin-1, Neuropilin-1	4	2			12798	2+	1655.73	0.008	4.83171	0.9998	K.SFEGNNNYDTPELR.T
9	1	sp|O14786-3|NRP1_HUMAN, sp|O14786-2|NRP1_HUMAN, sp|O14786|NRP1_HUMAN	68375.5109600002, 71935.17540000021, 103134.34092000006	0.057	NRP1, NRP1, NRP1	Tax_Id=9606 Neuropilin 1, Tax_Id=9606 Gene_Symbol=NRP1 Isoform 2 of Neuropilin-1, Neuropilin-1	4	2			12873	3+	2346.1	0.018	7.67229	0.9998	K.IESPGYLTSPGYPHSYHPSEK.C
9	1	sp|O14786-3|NRP1_HUMAN, sp|O14786-2|NRP1_HUMAN, sp|O14786|NRP1_HUMAN	68375.5109600002, 71935.17540000021, 103134.34092000006	0.057	NRP1, NRP1, NRP1	Tax_Id=9606 Neuropilin 1, Tax_Id=9606 Gene_Symbol=NRP1 Isoform 2 of Neuropilin-1, Neuropilin-1	4	2			13041	2+	1655.73	0.01	6.03963	1	K.SFEGNNNYDTPELR.T
10	1	sp|O14791-3|APOL1_HUMAN, sp|O14791|APOL1_HUMAN, sp|O14791-2|APOL1_HUMAN	42158.09164000008, 43974.199840000096, 45918.459600000126	0.061	APOL1, APOL1, APOL1	Tax_Id=9606 Gene_Symbol=APOL1 apolipoprotein L1 isoform c precursor, Apolipoprotein L1, Tax_Id=9606 Gene_Symbol=APOL1 Isoform 2 of Apolipoprotein L1	8	2			10251	2+	1630.79	0.013	7.97159	0.9759	R.VTEPISAESGEQVER.V
10	1	sp|O14791-3|APOL1_HUMAN, sp|O14791|APOL1_HUMAN, sp|O14791-2|APOL1_HUMAN	42158.09164000008, 43974.199840000096, 45918.459600000126	0.061	APOL1, APOL1, APOL1	Tax_Id=9606 Gene_Symbol=APOL1 apolipoprotein L1 isoform c precursor, Apolipoprotein L1, Tax_Id=9606 Gene_Symbol=APOL1 Isoform 2 of Apolipoprotein L1	8	2			6465	2+	945.489	0.005	5.28827	0.9368	K.VAQELEEK.L
10	1	sp|O14791-3|APOL1_HUMAN, sp|O14791|APOL1_HUMAN, sp|O14791-2|APOL1_HUMAN	42158.09164000008, 43974.199840000096, 45918.459600000126	0.061	APOL1, APOL1, APOL1	Tax_Id=9606 Gene_Symbol=APOL1 apolipoprotein L1 isoform c precursor, Apolipoprotein L1, Tax_Id=9606 Gene_Symbol=APOL1 Isoform 2 of Apolipoprotein L1	8	2			10531	2+	1630.79	0.007	4.29239	1	R.VTEPISAESGEQVER.V
10	1	sp|O14791-3|APOL1_HUMAN, sp|O14791|APOL1_HUMAN, sp|O14791-2|APOL1_HUMAN	42158.09164000008, 43974.199840000096, 45918.459600000126	0.061	APOL1, APOL1, APOL1	Tax_Id=9606 Gene_Symbol=APOL1 apolipoprotein L1 isoform c precursor, Apolipoprotein L1, Tax_Id=9606 Gene_Symbol=APOL1 Isoform 2 of Apolipoprotein L1	8	2			10448	2+	1630.79	0.012	7.35839	1	R.VTEPISAESGEQVER.V
10	1	sp|O14791-3|APOL1_HUMAN, sp|O14791|APOL1_HUMAN, sp|O14791-2|APOL1_HUMAN	42158.09164000008, 43974.199840000096, 45918.459600000126	0.061	APOL1, APOL1, APOL1	Tax_Id=9606 Gene_Symbol=APOL1 apolipoprotein L1 isoform c precursor, Apolipoprotein L1, Tax_Id=9606 Gene_Symbol=APOL1 Isoform 2 of Apolipoprotein L1	8	2			10258	2+	1630.79	0.014	8.58479	0.9995	R.VTEPISAESGEQVER.V
10	1	sp|O14791-3|APOL1_HUMAN, sp|O14791|APOL1_HUMAN, sp|O14791-2|APOL1_HUMAN	42158.09164000008, 43974.199840000096, 45918.459600000126	0.061	APOL1, APOL1, APOL1	Tax_Id=9606 Gene_Symbol=APOL1 apolipoprotein L1 isoform c precursor, Apolipoprotein L1, Tax_Id=9606 Gene_Symbol=APOL1 Isoform 2 of Apolipoprotein L1	8	2			5926	2+	945.489	0.007	7.40358	0.9994	K.VAQELEEK.L
10	1	sp|O14791-3|APOL1_HUMAN, sp|O14791|APOL1_HUMAN, sp|O14791-2|APOL1_HUMAN	42158.09164000008, 43974.199840000096, 45918.459600000126	0.061	APOL1, APOL1, APOL1	Tax_Id=9606 Gene_Symbol=APOL1 apolipoprotein L1 isoform c precursor, Apolipoprotein L1, Tax_Id=9606 Gene_Symbol=APOL1 Isoform 2 of Apolipoprotein L1	8	2			6068	2+	945.489	0.005	5.28827	0.9899	K.VAQELEEK.L
10	1	sp|O14791-3|APOL1_HUMAN, sp|O14791|APOL1_HUMAN, sp|O14791-2|APOL1_HUMAN	42158.09164000008, 43974.199840000096, 45918.459600000126	0.061	APOL1, APOL1, APOL1	Tax_Id=9606 Gene_Symbol=APOL1 apolipoprotein L1 isoform c precursor, Apolipoprotein L1, Tax_Id=9606 Gene_Symbol=APOL1 Isoform 2 of Apolipoprotein L1	8	2			6383	2+	945.489	0.007	7.40358	0.9996	K.VAQELEEK.L
11	1	sp|O43505|B4GA1_HUMAN	47119.1	0.089	B4GAT1	Beta-1,4-glucuronyltransferase 1	2	2			9826	2+	1017.5	0.007	6.87961	0.9998	R.YEAAVPDPR.E
11	1	sp|O43505|B4GA1_HUMAN	47119.1	0.089	B4GAT1	Beta-1,4-glucuronyltransferase 1	2	2			25631	3+	3061.56	1.029	9.47229	0.9922	K.TTM"DPNDVILATHASVDNLLHLSGLLER.W
12	1	sp|O43866|CD5L_HUMAN	38087.8	0.542	CD5L	CD5 antigen-like	146	27	2.04	138	4113	2+	971.481	-0.001	1.02936	0.9999	R.LADGPGHC'K.G	105947	192628
12	1	sp|O43866|CD5L_HUMAN	38087.8	0.542	CD5L	CD5 antigen-like	146	27	2.04	138	7771	2+	1781.78	-0.003	1.68371	1	R.C'SGEEQSLEQC'QHR.F	311195	471444
12	1	sp|O43866|CD5L_HUMAN	38087.8	0.542	CD5L	CD5 antigen-like	146	27	2.04	138	7786	3+	1781.78	-0.004	2.24494	0.9947	R.C'SGEEQSLEQC'QHR.F	1.53899e+06	2994315
12	1	sp|O43866|CD5L_HUMAN	38087.8	0.542	CD5L	CD5 antigen-like	146	27	2.04	138	7788	2+	1775.74	0.012	6.75773	0.9992	R.CSGEEQSLEQCQHR.F	311195	471444
12	1	sp|O43866|CD5L_HUMAN	38087.8	0.542	CD5L	CD5 antigen-like	146	27	2.04	138	9384	2+	1161.57	1.005	4.30453	0.9997	R.LVGGDNLCSGR.L	1.79827e+06	6361473
12	1	sp|O43866|CD5L_HUMAN	38087.8	0.542	CD5L	CD5 antigen-like	146	27	2.04	138	13562	2+	1562.73	0.002	1.27981	1	R.EATLQDC'PSGPWGK.N	1.33389e+06	3.07617e+06
12	1	sp|O43866|CD5L_HUMAN	38087.8	0.542	CD5L	CD5 antigen-like	146	27	2.04	138	16293	3+	2501.13	0	0	0.9655	K.GVWGSVC'DDNWGEKEDQVVC'K.Q	3.60589e+06	5975554
12	1	sp|O43866|CD5L_HUMAN	38087.8	0.542	CD5L	CD5 antigen-like	146	27	2.04	138	18892	3+	2586.08	0	0	1	K.NTC'NHDEDTWVEC'EDPFDLR.L	2260587	4.59783e+06
12	1	sp|O43866|CD5L_HUMAN	38087.8	0.542	CD5L	CD5 antigen-like	146	27	2.04	138	4145	2+	971.481	-0.008	8.23485	1	R.LADGPGHC'K.G	155945	260729
12	1	sp|O43866|CD5L_HUMAN	38087.8	0.542	CD5L	CD5 antigen-like	146	27	2.04	138	7772	2+	1781.78	0.998	1.12247	1	R.C'SGEEQSLEQC'QHR.F	55397.2	122457
12	1	sp|O43866|CD5L_HUMAN	38087.8	0.542	CD5L	CD5 antigen-like	146	27	2.04	138	7800	3+	1781.78	-0.007	3.92865	0.9973	R.C'SGEEQSLEQC'QHR.F	1.04737e+06	1.84214e+06
12	1	sp|O43866|CD5L_HUMAN	38087.8	0.542	CD5L	CD5 antigen-like	146	27	2.04	138	9363	2+	1161.57	1.005	4.30453	0.9941	R.LVGGDNLCSGR.L	1.46211e+06	4879158
12	1	sp|O43866|CD5L_HUMAN	38087.8	0.542	CD5L	CD5 antigen-like	146	27	2.04	138	13513	2+	1562.73	0.002	1.27981	1	R.EATLQDC'PSGPWGK.N	1.11962e+06	2.4841e+06
12	1	sp|O43866|CD5L_HUMAN	38087.8	0.542	CD5L	CD5 antigen-like	146	27	2.04	138	13656	2+	1562.73	0.001	0.639904	0.9994	R.EATLQDC'PSGPWGK.N	448078	985976
12	1	sp|O43866|CD5L_HUMAN	38087.8	0.542	CD5L	CD5 antigen-like	146	27	2.04	138	17323	2+	1653.74	0.156	94.3316	1	K.GQWGTVC'DDGWDIK.D
12	1	sp|O43866|CD5L_HUMAN	38087.8	0.542	CD5L	CD5 antigen-like	146	27	2.04	138	18823	3+	2586.08	0.997	1.16006	1	K.NTC'NHDEDTWVEC'EDPFDLR.L	1.75912e+06	3.40963e+06
12	1	sp|O43866|CD5L_HUMAN	38087.8	0.542	CD5L	CD5 antigen-like	146	27	2.04	138	4086	2+	971.481	-0.001	1.02936	0.9999	R.LADGPGHC'K.G	44022.8	79485.3
12	1	sp|O43866|CD5L_HUMAN	38087.8	0.542	CD5L	CD5 antigen-like	146	27	2.04	138	7736	2+	1781.78	-0.01	5.61236	0.9996	R.C'SGEEQSLEQC'QHR.F	30138.6	58773.3
12	1	sp|O43866|CD5L_HUMAN	38087.8	0.542	CD5L	CD5 antigen-like	146	27	2.04	138	7747	2+	1775.74	0.014	7.88402	1	R.CSGEEQSLEQCQHR.F	30138.6	55915.4
12	1	sp|O43866|CD5L_HUMAN	38087.8	0.542	CD5L	CD5 antigen-like	146	27	2.04	138	9312	2+	1161.57	1.005	4.30453	0.9983	R.LVGGDNLCSGR.L	1.27618e+06	4245175
12	1	sp|O43866|CD5L_HUMAN	38087.8	0.542	CD5L	CD5 antigen-like	146	27	2.04	138	13298	2+	1562.73	0.001	0.639904	0.9999	R.EATLQDC'PSGPWGK.N	722595	1.72252e+06
12	1	sp|O43866|CD5L_HUMAN	38087.8	0.542	CD5L	CD5 antigen-like	146	27	2.04	138	13435	2+	1562.73	0.001	0.639904	0.9999	R.EATLQDC'PSGPWGK.N	544221	1.4056e+06
12	1	sp|O43866|CD5L_HUMAN	38087.8	0.542	CD5L	CD5 antigen-like	146	27	2.04	138	16127	2+	1625.71	-0.846	94.7279	0.7318	K.GVWGSVC'DDNWGEK.E
12	1	sp|O43866|CD5L_HUMAN	38087.8	0.542	CD5L	CD5 antigen-like	146	27	2.04	138	17144	2+	1653.74	0	0	1	K.GQWGTVC'DDGWDIK.D	390410	737607
12	1	sp|O43866|CD5L_HUMAN	38087.8	0.542	CD5L	CD5 antigen-like	146	27	2.04	138	18582	3+	2586.08	0.004	1.54674	0.9999	K.NTC'NHDEDTWVEC'EDPFDLR.L	1.23711e+06	2.46818e+06
12	1	sp|O43866|CD5L_HUMAN	38087.8	0.542	CD5L	CD5 antigen-like	146	27	2.04	138	9021	2+	1164.59	0.001	0.858674	0.7808	R.LVGGDNLC'SGR.L	9394.96	19096.3
12	1	sp|O43866|CD5L_HUMAN	38087.8	0.542	CD5L	CD5 antigen-like	146	27	2.04	138	7661	2+	882.433	0	0	0.9431	K.C'YGPGVGR.I	4107.03	4406.4
12	1	sp|O43866|CD5L_HUMAN	38087.8	0.542	CD5L	CD5 antigen-like	146	27	2.04	138	9176	2+	1164.59	0.002	1.71735	0.9486	R.LVGGDNLC'SGR.L	20279	33484.1
12	1	sp|O43866|CD5L_HUMAN	38087.8	0.542	CD5L	CD5 antigen-like	146	27	2.04	138	14656	2+	2221.09	0.013	5.85299	0.9998	R.ELGC'GAASGTPSGILYEPPAEK.E	41331.1	76351.4
12	1	sp|O43866|CD5L_HUMAN	38087.8	0.542	CD5L	CD5 antigen-like	146	27	2.04	138	4284	2+	971.481	0	0	0.9957	R.LADGPGHC'K.G	49592.8	82908.1
12	1	sp|O43866|CD5L_HUMAN	38087.8	0.542	CD5L	CD5 antigen-like	146	27	2.04	138	4425	2+	968.462	0.007	7.22796	0.94	R.LADGPGHCK.G	25100.5	40477.2
12	1	sp|O43866|CD5L_HUMAN	38087.8	0.542	CD5L	CD5 antigen-like	146	27	2.04	138	7693	2+	1781.78	-0.005	2.80618	0.9693	R.C'SGEEQSLEQC'QHR.F	30381	56385.8
12	1	sp|O43866|CD5L_HUMAN	38087.8	0.542	CD5L	CD5 antigen-like	146	27	2.04	138	7704	2+	1775.74	0.014	7.88402	0.9931	R.CSGEEQSLEQCQHR.F	30381	54009.8
12	1	sp|O43866|CD5L_HUMAN	38087.8	0.542	CD5L	CD5 antigen-like	146	27	2.04	138	9179	2+	1164.59	-0.001	0.858674	0.9969	R.LVGGDNLC'SGR.L	336267	642901
12	1	sp|O43866|CD5L_HUMAN	38087.8	0.542	CD5L	CD5 antigen-like	146	27	2.04	138	9307	2+	1164.59	0.001	0.858674	0.9982	R.LVGGDNLC'SGR.L	353173	704786
12	1	sp|O43866|CD5L_HUMAN	38087.8	0.542	CD5L	CD5 antigen-like	146	27	2.04	138	12947	2+	1562.73	0.005	3.19952	1	R.EATLQDC'PSGPWGK.N	255995	635938
12	1	sp|O43866|CD5L_HUMAN	38087.8	0.542	CD5L	CD5 antigen-like	146	27	2.04	138	13075	2+	1562.73	-0.002	1.27981	0.9987	R.EATLQDC'PSGPWGK.N	200776	531856
12	1	sp|O43866|CD5L_HUMAN	38087.8	0.542	CD5L	CD5 antigen-like	146	27	2.04	138	14846	2+	2221.09	0.004	1.80092	0.9988	R.ELGC'GAASGTPSGILYEPPAEK.E	119131	284404
12	1	sp|O43866|CD5L_HUMAN	38087.8	0.542	CD5L	CD5 antigen-like	146	27	2.04	138	4038	2+	971.481	-0.008	8.23485	0.9766	R.LADGPGHC'K.G	1349056	2719117
12	1	sp|O43866|CD5L_HUMAN	38087.8	0.542	CD5L	CD5 antigen-like	146	27	2.04	138	4164	2+	971.481	-0.002	2.05871	1	R.LADGPGHC'K.G	1.8712e+06	3779475
12	1	sp|O43866|CD5L_HUMAN	38087.8	0.542	CD5L	CD5 antigen-like	146	27	2.04	138	4286	2+	971.481	-0.002	2.05871	0.9999	R.LADGPGHC'K.G	620241	1.32684e+06
12	1	sp|O43866|CD5L_HUMAN	38087.8	0.542	CD5L	CD5 antigen-like	146	27	2.04	138	4408	2+	971.481	-0.003	3.08807	0.9864	R.LADGPGHC'K.G	73960	247018
12	1	sp|O43866|CD5L_HUMAN	38087.8	0.542	CD5L	CD5 antigen-like	146	27	2.04	138	4969	2+	894.443	-0.002	2.23603	0.9085	K.EDQVVC'K.Q	468581	967496
12	1	sp|O43866|CD5L_HUMAN	38087.8	0.542	CD5L	CD5 antigen-like	146	27	2.04	138	7604	2+	1781.78	-0.004	2.24494	1	R.C'SGEEQSLEQC'QHR.F	1.48675e+06	2.98498e+06
12	1	sp|O43866|CD5L_HUMAN	38087.8	0.542	CD5L	CD5 antigen-like	146	27	2.04	138	7610	2+	1775.74	0.015	8.44716	0.9987	R.CSGEEQSLEQCQHR.F	1.49109e+06	2.99086e+06
12	1	sp|O43866|CD5L_HUMAN	38087.8	0.542	CD5L	CD5 antigen-like	146	27	2.04	138	7706	2+	882.433	-0.003	3.39969	0.9813	K.C'YGPGVGR.I	3965532	8124509
12	1	sp|O43866|CD5L_HUMAN	38087.8	0.542	CD5L	CD5 antigen-like	146	27	2.04	138	7729	2+	1781.78	-0.004	2.24494	1	R.C'SGEEQSLEQC'QHR.F	1.40278e+06	2.80361e+06
12	1	sp|O43866|CD5L_HUMAN	38087.8	0.542	CD5L	CD5 antigen-like	146	27	2.04	138	7737	2+	1775.74	0.012	6.75773	1	R.CSGEEQSLEQCQHR.F	1.28823e+06	2.55681e+06
12	1	sp|O43866|CD5L_HUMAN	38087.8	0.542	CD5L	CD5 antigen-like	146	27	2.04	138	7836	2+	882.433	-0.003	3.39969	0.7859	K.C'YGPGVGR.I	368659	941766
12	1	sp|O43866|CD5L_HUMAN	38087.8	0.542	CD5L	CD5 antigen-like	146	27	2.04	138	7870	2+	1781.78	-0.007	3.92865	0.9995	R.C'SGEEQSLEQC'QHR.F	2766.61	7017.52
12	1	sp|O43866|CD5L_HUMAN	38087.8	0.542	CD5L	CD5 antigen-like	146	27	2.04	138	8103	2+	882.433	-0.003	3.39969	0.6504	K.C'YGPGVGR.I	77219.8	239187
12	1	sp|O43866|CD5L_HUMAN	38087.8	0.542	CD5L	CD5 antigen-like	146	27	2.04	138	9132	2+	1164.59	0.001	0.858674	0.9999	R.LVGGDNLC'SGR.L	10885562	22750974
12	1	sp|O43866|CD5L_HUMAN	38087.8	0.542	CD5L	CD5 antigen-like	146	27	2.04	138	9241	2+	1161.57	1.005	4.30453	1	R.LVGGDNLCSGR.L	11068076	23259588
12	1	sp|O43866|CD5L_HUMAN	38087.8	0.542	CD5L	CD5 antigen-like	146	27	2.04	138	9261	2+	1164.59	0	0	1	R.LVGGDNLC'SGR.L	10169213	21443376
12	1	sp|O43866|CD5L_HUMAN	38087.8	0.542	CD5L	CD5 antigen-like	146	27	2.04	138	9384	2+	1161.57	1.005	4.30453	0.9914	R.LVGGDNLCSGR.L	1.30718e+06	2.93753e+06
12	1	sp|O43866|CD5L_HUMAN	38087.8	0.542	CD5L	CD5 antigen-like	146	27	2.04	138	9393	2+	1164.59	0.001	0.858674	1	R.LVGGDNLC'SGR.L	1188996	2.67669e+06
12	1	sp|O43866|CD5L_HUMAN	38087.8	0.542	CD5L	CD5 antigen-like	146	27	2.04	138	9523	2+	1164.59	0.001	0.858674	0.9855	R.LVGGDNLC'SGR.L	453257	1.01589e+06
12	1	sp|O43866|CD5L_HUMAN	38087.8	0.542	CD5L	CD5 antigen-like	146	27	2.04	138	9821	2+	849.469	-0.003	3.53162	0.9946	K.DVAVLC'R.E	4.13812e+06	4.84649e+06
12	1	sp|O43866|CD5L_HUMAN	38087.8	0.542	CD5L	CD5 antigen-like	146	27	2.04	138	9952	2+	849.469	-0.003	3.53162	0.9959	K.DVAVLC'R.E	2.29659e+06	3.31555e+06
12	1	sp|O43866|CD5L_HUMAN	38087.8	0.542	CD5L	CD5 antigen-like	146	27	2.04	138	10083	2+	849.469	-0.003	3.53162	0.9796	K.DVAVLC'R.E	393136	520973
12	1	sp|O43866|CD5L_HUMAN	38087.8	0.542	CD5L	CD5 antigen-like	146	27	2.04	138	10167	2+	846.45	-0.117	138.224	0.9542	K.DVAVLCR.E
12	1	sp|O43866|CD5L_HUMAN	38087.8	0.542	CD5L	CD5 antigen-like	146	27	2.04	138	10212	2+	849.469	-0.116	136.556	0.9256	K.DVAVLC'R.E
12	1	sp|O43866|CD5L_HUMAN	38087.8	0.542	CD5L	CD5 antigen-like	146	27	2.04	138	11615	3+	1582.79	0.003	1.89539	0.9993	R.KPIWLSQM"SC'SGR.E	2.02423e+06	4228138
12	1	sp|O43866|CD5L_HUMAN	38087.8	0.542	CD5L	CD5 antigen-like	146	27	2.04	138	11727	2+	1582.79	0.002	1.26359	1	R.KPIWLSQM"SC'SGR.E	909491	1.66985e+06
12	1	sp|O43866|CD5L_HUMAN	38087.8	0.542	CD5L	CD5 antigen-like	146	27	2.04	138	11745	3+	1582.79	0.004	2.52718	0.9465	R.KPIWLSQM"SC'SGR.E	1.59659e+06	3406803
12	1	sp|O43866|CD5L_HUMAN	38087.8	0.542	CD5L	CD5 antigen-like	146	27	2.04	138	11876	3+	1582.79	0.005	3.15898	0.7478	R.KPIWLSQM"SC'SGR.E	246873	519353
12	1	sp|O43866|CD5L_HUMAN	38087.8	0.542	CD5L	CD5 antigen-like	146	27	2.04	138	12561	2+	1562.73	0.005	3.19952	0.8614	R.EATLQDC'PSGPWGK.N	25294.1	30703
12	1	sp|O43866|CD5L_HUMAN	38087.8	0.542	CD5L	CD5 antigen-like	146	27	2.04	138	12919	2+	1562.73	0.005	3.19952	1	R.EATLQDC'PSGPWGK.N	8764180	24560240
12	1	sp|O43866|CD5L_HUMAN	38087.8	0.542	CD5L	CD5 antigen-like	146	27	2.04	138	13015	2+	1559.72	1.017	10.8994	0.9999	R.EATLQDCPSGPWGK.N	10649268	29657950
12	1	sp|O43866|CD5L_HUMAN	38087.8	0.542	CD5L	CD5 antigen-like	146	27	2.04	138	13045	2+	1562.73	0.003	1.91971	1	R.EATLQDC'PSGPWGK.N	10730177	29884710
12	1	sp|O43866|CD5L_HUMAN	38087.8	0.542	CD5L	CD5 antigen-like	146	27	2.04	138	13145	2+	1559.72	1.017	10.8994	0.9998	R.EATLQDCPSGPWGK.N	8298750	22978196
12	1	sp|O43866|CD5L_HUMAN	38087.8	0.542	CD5L	CD5 antigen-like	146	27	2.04	138	13175	2+	1562.73	0.004	2.55962	1	R.EATLQDC'PSGPWGK.N	6116954	16863882
12	1	sp|O43866|CD5L_HUMAN	38087.8	0.542	CD5L	CD5 antigen-like	146	27	2.04	138	13419	2+	1562.73	0.004	2.55962	0.9999	R.EATLQDC'PSGPWGK.N	484432	1.13964e+06
12	1	sp|O43866|CD5L_HUMAN	38087.8	0.542	CD5L	CD5 antigen-like	146	27	2.04	138	13549	2+	1562.73	0.998	1.27981	0.9976	R.EATLQDC'PSGPWGK.N	486282	602618
12	1	sp|O43866|CD5L_HUMAN	38087.8	0.542	CD5L	CD5 antigen-like	146	27	2.04	138	14158	3+	1566.8	0.01	6.38245	0.9998	R.KPIWLSQMSC'SGR.E	427583	846763
12	1	sp|O43866|CD5L_HUMAN	38087.8	0.542	CD5L	CD5 antigen-like	146	27	2.04	138	14177	2+	1566.8	-0.003	1.91474	0.9666	R.KPIWLSQMSC'SGR.E	498554	945479
12	1	sp|O43866|CD5L_HUMAN	38087.8	0.542	CD5L	CD5 antigen-like	146	27	2.04	138	14289	3+	1566.8	0.004	2.55298	0.9992	R.KPIWLSQMSC'SGR.E	396979	699531
12	1	sp|O43866|CD5L_HUMAN	38087.8	0.542	CD5L	CD5 antigen-like	146	27	2.04	138	14738	2+	2221.09	0.008	3.60184	1	R.ELGC'GAASGTPSGILYEPPAEK.E	8.3809e+06	18171974
12	1	sp|O43866|CD5L_HUMAN	38087.8	0.542	CD5L	CD5 antigen-like	146	27	2.04	138	14818	3+	2218.07	1.025	11.2711	1	R.ELGCGAASGTPSGILYEPPAEK.E	7.44445e+06	15965181
12	1	sp|O43866|CD5L_HUMAN	38087.8	0.542	CD5L	CD5 antigen-like	146	27	2.04	138	14865	2+	2221.09	0.004	1.80092	1	R.ELGC'GAASGTPSGILYEPPAEK.E	9237288	20151092
12	1	sp|O43866|CD5L_HUMAN	38087.8	0.542	CD5L	CD5 antigen-like	146	27	2.04	138	14995	2+	2221.09	0.004	1.80092	1	R.ELGC'GAASGTPSGILYEPPAEK.E	3.76112e+06	8.07979e+06
12	1	sp|O43866|CD5L_HUMAN	38087.8	0.542	CD5L	CD5 antigen-like	146	27	2.04	138	14999	3+	2218.07	1.025	11.2711	0.6308	R.ELGCGAASGTPSGILYEPPAEK.E	3.00044e+06	6.36459e+06
12	1	sp|O43866|CD5L_HUMAN	38087.8	0.542	CD5L	CD5 antigen-like	146	27	2.04	138	15128	2+	2221.09	0.007	3.15161	1	R.ELGC'GAASGTPSGILYEPPAEK.E	711205	1.3726e+06
12	1	sp|O43866|CD5L_HUMAN	38087.8	0.542	CD5L	CD5 antigen-like	146	27	2.04	138	15261	2+	2221.09	0.005	2.25115	0.9999	R.ELGC'GAASGTPSGILYEPPAEK.E	293090	486249
12	1	sp|O43866|CD5L_HUMAN	38087.8	0.542	CD5L	CD5 antigen-like	146	27	2.04	138	15497	3+	2501.13	-0.003	1.19946	0.9676	K.GVWGSVC'DDNWGEKEDQVVC'K.Q	14845415	29850410
12	1	sp|O43866|CD5L_HUMAN	38087.8	0.542	CD5L	CD5 antigen-like	146	27	2.04	138	15520	2+	2501.13	1.018	7.19674	0.9965	K.GVWGSVC'DDNWGEKEDQVVC'K.Q	460794	876297
12	1	sp|O43866|CD5L_HUMAN	38087.8	0.542	CD5L	CD5 antigen-like	146	27	2.04	138	15558	2+	2495.1	0.02	8.01572	0.9978	K.GVWGSVCDDNWGEKEDQVVCK.Q	456124	860995
12	1	sp|O43866|CD5L_HUMAN	38087.8	0.542	CD5L	CD5 antigen-like	146	27	2.04	138	15569	2+	1625.71	0.005	3.07558	1	K.GVWGSVC'DDNWGEK.E	3407930	7272421
12	1	sp|O43866|CD5L_HUMAN	38087.8	0.542	CD5L	CD5 antigen-like	146	27	2.04	138	15625	3+	2501.13	0.003	1.19946	0.9982	K.GVWGSVC'DDNWGEKEDQVVC'K.Q	14839967	29816884
12	1	sp|O43866|CD5L_HUMAN	38087.8	0.542	CD5L	CD5 antigen-like	146	27	2.04	138	15695	2+	1625.71	0.005	3.07558	1	K.GVWGSVC'DDNWGEK.E	3.35773e+06	7136305
12	1	sp|O43866|CD5L_HUMAN	38087.8	0.542	CD5L	CD5 antigen-like	146	27	2.04	138	15755	3+	2501.13	-0.001	0.399819	0.9122	K.GVWGSVC'DDNWGEKEDQVVC'K.Q	1.80408e+06	3570677
12	1	sp|O43866|CD5L_HUMAN	38087.8	0.542	CD5L	CD5 antigen-like	146	27	2.04	138	15830	2+	1625.71	0.002	1.23023	1	K.GVWGSVC'DDNWGEK.E	351098	755718
12	1	sp|O43866|CD5L_HUMAN	38087.8	0.542	CD5L	CD5 antigen-like	146	27	2.04	138	16622	2+	1653.74	1.032	19.3501	0.996	K.GQWGTVC'DDGWDIK.D	4086773	9405082
12	1	sp|O43866|CD5L_HUMAN	38087.8	0.542	CD5L	CD5 antigen-like	146	27	2.04	138	16664	2+	2080.99	0.016	7.68867	0.9944	K.HQNQWYTVC'QTGWSLR.A	0	32303.3
12	1	sp|O43866|CD5L_HUMAN	38087.8	0.542	CD5L	CD5 antigen-like	146	27	2.04	138	16725	3+	2077.97	1.029	13.956	0.9756	K.HQNQWYTVCQTGWSLR.A	533399	1.10616e+06
12	1	sp|O43866|CD5L_HUMAN	38087.8	0.542	CD5L	CD5 antigen-like	146	27	2.04	138	17831	3+	2586.08	0.004	1.54674	1	K.NTC'NHDEDTWVEC'EDPFDLR.L	24154142	50712324
[truncated: 80,762 more rows]

## Sheet: PCa1_PHA
Group	Prob	Protein	SequenceMass	AACoverage	BestGeneName	Description	Total Filtered Peptides	Unique Filtered Peptides	H2L Mean	Ratio Peps	Scan	Z	CalcMHPlus	dMass	FdMass (ppm)	PepProphet	Peptide	Light Area	Heavy Area
[truncated: 87,410 more rows]
