# Supplementary material for: Multi-lectin Affinity Chromatography and Quantitative Proteomic Analysis Reveal Differential Glycoform Levels between Prostate Cancer and Benign Prostatic Hyperplasia Sera
Source: Sci Rep. 2018 Apr 25;8:6509. doi: 10.1038/s41598-018-24270-w (PMC5916935; doi:10.1038/s41598-018-24270-w)
Supplement: Supplementary file 13 — Dataset 1L [file 41598_2018_24270_MOESM13_ESM.xlsx]

## Sheet: Title, Authors, Key
SUPPLEMENTARY INFORMATION FOR
Multi-lectin Affinity Chromatography and Quantitative Proteomic Analysis Reveal Differential Glycoform Levels between Prostate Cancer and Benign Prostatic Hyperplasia Sera
Sarah M. Totten, Ravali Adusumilli, Majlinda Kullolli, Cheylene Tanimoto, James D. Brooks, Parag Mallick, Sharon J. Pitteri
KEY
Column Heading:	Description:
Group	ProteinProphet Group
Prob	ProteinProphet Probability
Protein	UniProt Acession Number
SequenceMass	Protein Mass
AACoverage	% Amino Acid Coverage
BestGeneName	Best Gene Name from Protein Prophet Group
Description	Protein Description
Total Filtered Peptides	Total Peptides Assigned to Protein Group
Unique Filtered Peptides	Unique Peptides Assigned to Protein Group
H2L Mean	Mean of Heavy-to-Light Ratios for Protein Group
Ratio Peps	Numer of Peptides used to Calculate Heavy-to-Light Protein Ratio
Scan	Scan Number
Z	Charge
CalcMHPlus	[M+H]+ Mass
dMass	Difference between calculated and measured mass, not corrected for monoisotopic peak
FdMass (ppm)	Mass accuracy in ppm represented as fractional delta mass, corrected for monoisotopic peak
PepProphet	PeptideProphet Score
Peptide	Peptide Sequence, C'=heavy labeled cysteine, M"=oxidized methionine, E^ = loss of water from N-terminal glutamic acid, Q^ = loss of ammonia from N-terminal glutamine
Light Area	Area of light peptide
Heavy Area	Area of heavy peptide

## Sheet: PCa2_UNB
Group	Prob	Protein	SequenceMass	AACoverage	BestGeneName	Description	Total Filtered Peptides	Unique Filtered Peptides	H2L Mean	Ratio Peps	Scan	Z	CalcMHPlus	dMass	FdMass (ppm)	PepProphet	Peptide	Light Area	Heavy Area
1	1	CONTAM|P00761	24409.5	0.251		SWISS-PROT:P00761|TRYP_PIG Trypsin - Sus scrofa (Pig).	412	6			7274	2+	1045.56	-0.016	15.3027	0.7074	K.LSSPATLNSR.V
1	1	CONTAM|P00761	24409.5	0.251		SWISS-PROT:P00761|TRYP_PIG Trypsin - Sus scrofa (Pig).	412	6			7409	2+	1045.56	-0.016	15.3027	0.855	K.LSSPATLNSR.V
1	1	CONTAM|P00761	24409.5	0.251		SWISS-PROT:P00761|TRYP_PIG Trypsin - Sus scrofa (Pig).	412	6			7792	2+	1045.56	0.005	4.78211	0.9997	K.LSSPATLNSR.V
1	1	CONTAM|P00761	24409.5	0.251		SWISS-PROT:P00761|TRYP_PIG Trypsin - Sus scrofa (Pig).	412	6			7932	2+	1045.56	0.006	5.73853	0.9996	K.LSSPATLNSR.V
1	1	CONTAM|P00761	24409.5	0.251		SWISS-PROT:P00761|TRYP_PIG Trypsin - Sus scrofa (Pig).	412	6			9582	2+	842.509	0.005	5.93465	0.8379	R.VATVSLPR.S
1	1	CONTAM|P00761	24409.5	0.251		SWISS-PROT:P00761|TRYP_PIG Trypsin - Sus scrofa (Pig).	412	6			9731	2+	842.509	0.005	5.93465	0.6707	R.VATVSLPR.S
1	1	CONTAM|P00761	24409.5	0.251		SWISS-PROT:P00761|TRYP_PIG Trypsin - Sus scrofa (Pig).	412	6			9881	2+	842.509	0.005	5.93465	0.899	R.VATVSLPR.S
1	1	CONTAM|P00761	24409.5	0.251		SWISS-PROT:P00761|TRYP_PIG Trypsin - Sus scrofa (Pig).	412	6			10029	2+	842.509	0.005	5.93465	0.974	R.VATVSLPR.S
1	1	CONTAM|P00761	24409.5	0.251		SWISS-PROT:P00761|TRYP_PIG Trypsin - Sus scrofa (Pig).	412	6			10169	2+	842.509	0.005	5.93465	0.9373	R.VATVSLPR.S
1	1	CONTAM|P00761	24409.5	0.251		SWISS-PROT:P00761|TRYP_PIG Trypsin - Sus scrofa (Pig).	412	6			10312	2+	842.509	0.005	5.93465	0.9102	R.VATVSLPR.S
1	1	CONTAM|P00761	24409.5	0.251		SWISS-PROT:P00761|TRYP_PIG Trypsin - Sus scrofa (Pig).	412	6			10465	2+	842.509	0.005	5.93465	0.9857	R.VATVSLPR.S
1	1	CONTAM|P00761	24409.5	0.251		SWISS-PROT:P00761|TRYP_PIG Trypsin - Sus scrofa (Pig).	412	6			10630	2+	842.509	0.005	5.93465	0.967	R.VATVSLPR.S
1	1	CONTAM|P00761	24409.5	0.251		SWISS-PROT:P00761|TRYP_PIG Trypsin - Sus scrofa (Pig).	412	6			10785	2+	842.509	0.004	4.74772	0.9871	R.VATVSLPR.S
1	1	CONTAM|P00761	24409.5	0.251		SWISS-PROT:P00761|TRYP_PIG Trypsin - Sus scrofa (Pig).	412	6			16973	3+	2211.1	0.014	6.33168	1	R.LGEHNIDVLEGNEQFINAAK.I
1	1	CONTAM|P00761	24409.5	0.251		SWISS-PROT:P00761|TRYP_PIG Trypsin - Sus scrofa (Pig).	412	6			16975	2+	2211.1	0.012	5.42715	1	R.LGEHNIDVLEGNEQFINAAK.I
1	1	CONTAM|P00761	24409.5	0.251		SWISS-PROT:P00761|TRYP_PIG Trypsin - Sus scrofa (Pig).	412	6			17133	3+	2211.1	0.013	5.87942	1	R.LGEHNIDVLEGNEQFINAAK.I
1	1	CONTAM|P00761	24409.5	0.251		SWISS-PROT:P00761|TRYP_PIG Trypsin - Sus scrofa (Pig).	412	6			17134	2+	2211.1	0.013	5.87942	1	R.LGEHNIDVLEGNEQFINAAK.I
1	1	CONTAM|P00761	24409.5	0.251		SWISS-PROT:P00761|TRYP_PIG Trypsin - Sus scrofa (Pig).	412	6			17293	3+	2211.1	0.012	5.42715	1	R.LGEHNIDVLEGNEQFINAAK.I
1	1	CONTAM|P00761	24409.5	0.251		SWISS-PROT:P00761|TRYP_PIG Trypsin - Sus scrofa (Pig).	412	6			17324	2+	2211.1	1.011	4.97489	1	R.LGEHNIDVLEGNEQFINAAK.I
1	1	CONTAM|P00761	24409.5	0.251		SWISS-PROT:P00761|TRYP_PIG Trypsin - Sus scrofa (Pig).	412	6			17466	3+	2211.1	0.013	5.87942	1	R.LGEHNIDVLEGNEQFINAAK.I
1	1	CONTAM|P00761	24409.5	0.251		SWISS-PROT:P00761|TRYP_PIG Trypsin - Sus scrofa (Pig).	412	6			17638	3+	2211.1	0.015	6.78394	1	R.LGEHNIDVLEGNEQFINAAK.I
1	1	CONTAM|P00761	24409.5	0.251		SWISS-PROT:P00761|TRYP_PIG Trypsin - Sus scrofa (Pig).	412	6			17796	3+	2211.1	1.031	14.0201	1	R.LGEHNIDVLEGNEQFINAAK.I
1	1	CONTAM|P00761	24409.5	0.251		SWISS-PROT:P00761|TRYP_PIG Trypsin - Sus scrofa (Pig).	412	6			17958	3+	2211.1	0.019	8.59299	0.9987	R.LGEHNIDVLEGNEQFINAAK.I
1	1	CONTAM|P00761	24409.5	0.251		SWISS-PROT:P00761|TRYP_PIG Trypsin - Sus scrofa (Pig).	412	6			18127	3+	2211.1	0.011	4.97489	0.9999	R.LGEHNIDVLEGNEQFINAAK.I
1	1	CONTAM|P00761	24409.5	0.251		SWISS-PROT:P00761|TRYP_PIG Trypsin - Sus scrofa (Pig).	412	6			18758	2+	2299.18	1.008	3.47951	0.9994	K.IITHPNFNGNTLDNDIM"LIK.L
1	1	CONTAM|P00761	24409.5	0.251		SWISS-PROT:P00761|TRYP_PIG Trypsin - Sus scrofa (Pig).	412	6			19482	3+	2283.18	0.012	5.25583	0.9998	K.IITHPNFNGNTLDNDIMLIK.L
1	1	CONTAM|P00761	24409.5	0.251		SWISS-PROT:P00761|TRYP_PIG Trypsin - Sus scrofa (Pig).	412	6			19609	3+	2211.1	1.013	5.87942	0.9912	R.LGEHNIDVLEGNEQFINAAK.I
1	1	CONTAM|P00761	24409.5	0.251		SWISS-PROT:P00761|TRYP_PIG Trypsin - Sus scrofa (Pig).	412	6			21249	3+	2211.1	1.001	0.452263	0.8621	R.LGEHNIDVLEGNEQFINAAK.I
1	1	CONTAM|P00761	24409.5	0.251		SWISS-PROT:P00761|TRYP_PIG Trypsin - Sus scrofa (Pig).	412	6			21798	3+	2211.1	0.014	6.33168	0.999	R.LGEHNIDVLEGNEQFINAAK.I
1	1	CONTAM|P00761	24409.5	0.251		SWISS-PROT:P00761|TRYP_PIG Trypsin - Sus scrofa (Pig).	412	6			21990	3+	2211.1	1.016	7.2362	1	R.LGEHNIDVLEGNEQFINAAK.I
1	1	CONTAM|P00761	24409.5	0.251		SWISS-PROT:P00761|TRYP_PIG Trypsin - Sus scrofa (Pig).	412	6			22306	3+	2211.1	1.016	7.2362	0.9998	R.LGEHNIDVLEGNEQFINAAK.I
1	1	CONTAM|P00761	24409.5	0.251		SWISS-PROT:P00761|TRYP_PIG Trypsin - Sus scrofa (Pig).	412	6			23265	2+	2211.1	0.024	10.8543	0.8581	R.LGEHNIDVLEGNEQFINAAK.I
1	1	CONTAM|P00761	24409.5	0.251		SWISS-PROT:P00761|TRYP_PIG Trypsin - Sus scrofa (Pig).	412	6			23630	3+	2211.1	0.012	5.42715	1	R.LGEHNIDVLEGNEQFINAAK.I
1	1	CONTAM|P00761	24409.5	0.251		SWISS-PROT:P00761|TRYP_PIG Trypsin - Sus scrofa (Pig).	412	6			24180	3+	2211.1	1.017	7.68847	0.9997	R.LGEHNIDVLEGNEQFINAAK.I
1	1	CONTAM|P00761	24409.5	0.251		SWISS-PROT:P00761|TRYP_PIG Trypsin - Sus scrofa (Pig).	412	6			24348	3+	2211.1	1.023	10.402	0.7816	R.LGEHNIDVLEGNEQFINAAK.I
1	1	CONTAM|P00761	24409.5	0.251		SWISS-PROT:P00761|TRYP_PIG Trypsin - Sus scrofa (Pig).	412	6			24791	3+	2211.1	0.01	4.52263	0.8848	R.LGEHNIDVLEGNEQFINAAK.I
1	1	CONTAM|P00761	24409.5	0.251		SWISS-PROT:P00761|TRYP_PIG Trypsin - Sus scrofa (Pig).	412	6			24949	3+	2211.1	1.027	12.2111	0.994	R.LGEHNIDVLEGNEQFINAAK.I
1	1	CONTAM|P00761	24409.5	0.251		SWISS-PROT:P00761|TRYP_PIG Trypsin - Sus scrofa (Pig).	412	6			25107	3+	2211.1	1.016	7.2362	0.9992	R.LGEHNIDVLEGNEQFINAAK.I
1	1	CONTAM|P00761	24409.5	0.251		SWISS-PROT:P00761|TRYP_PIG Trypsin - Sus scrofa (Pig).	412	6			29577	3+	2211.1	0.016	7.2362	0.9998	R.LGEHNIDVLEGNEQFINAAK.I
1	1	CONTAM|P00761	24409.5	0.251		SWISS-PROT:P00761|TRYP_PIG Trypsin - Sus scrofa (Pig).	412	6			29884	3+	2211.1	1.015	6.78394	0.7251	R.LGEHNIDVLEGNEQFINAAK.I
1	1	CONTAM|P00761	24409.5	0.251		SWISS-PROT:P00761|TRYP_PIG Trypsin - Sus scrofa (Pig).	412	6			30225	3+	2211.1	0.014	6.33168	0.8253	R.LGEHNIDVLEGNEQFINAAK.I
1	1	CONTAM|P00761	24409.5	0.251		SWISS-PROT:P00761|TRYP_PIG Trypsin - Sus scrofa (Pig).	412	6			30386	3+	2211.1	0.016	7.2362	0.9847	R.LGEHNIDVLEGNEQFINAAK.I
1	1	CONTAM|P00761	24409.5	0.251		SWISS-PROT:P00761|TRYP_PIG Trypsin - Sus scrofa (Pig).	412	6			30535	3+	2211.1	0.014	6.33168	0.9994	R.LGEHNIDVLEGNEQFINAAK.I
1	1	CONTAM|P00761	24409.5	0.251		SWISS-PROT:P00761|TRYP_PIG Trypsin - Sus scrofa (Pig).	412	6			31063	3+	2211.1	0.018	8.14073	0.9785	R.LGEHNIDVLEGNEQFINAAK.I
1	1	CONTAM|P00761	24409.5	0.251		SWISS-PROT:P00761|TRYP_PIG Trypsin - Sus scrofa (Pig).	412	6			31192	3+	2211.1	0.022	9.94978	0.9996	R.LGEHNIDVLEGNEQFINAAK.I
1	1	CONTAM|P00761	24409.5	0.251		SWISS-PROT:P00761|TRYP_PIG Trypsin - Sus scrofa (Pig).	412	6			31333	3+	2211.1	0.01	4.52263	0.9975	R.LGEHNIDVLEGNEQFINAAK.I
1	1	CONTAM|P00761	24409.5	0.251		SWISS-PROT:P00761|TRYP_PIG Trypsin - Sus scrofa (Pig).	412	6			31608	3+	2211.1	1.016	7.2362	0.9994	R.LGEHNIDVLEGNEQFINAAK.I
1	1	CONTAM|P00761	24409.5	0.251		SWISS-PROT:P00761|TRYP_PIG Trypsin - Sus scrofa (Pig).	412	6			8598	2+	1045.56	-0.029	27.7362	0.788	K.LSSPATLNSR.V
1	1	CONTAM|P00761	24409.5	0.251		SWISS-PROT:P00761|TRYP_PIG Trypsin - Sus scrofa (Pig).	412	6			8837	2+	1045.56	0.006	5.73853	0.9728	K.LSSPATLNSR.V
1	1	CONTAM|P00761	24409.5	0.251		SWISS-PROT:P00761|TRYP_PIG Trypsin - Sus scrofa (Pig).	412	6			8995	2+	1045.56	0.006	5.73853	0.9998	K.LSSPATLNSR.V
1	1	CONTAM|P00761	24409.5	0.251		SWISS-PROT:P00761|TRYP_PIG Trypsin - Sus scrofa (Pig).	412	6			9146	2+	1045.56	0.009	8.6078	1	K.LSSPATLNSR.V
1	1	CONTAM|P00761	24409.5	0.251		SWISS-PROT:P00761|TRYP_PIG Trypsin - Sus scrofa (Pig).	412	6			11009	2+	842.509	0.006	7.12158	0.9355	R.VATVSLPR.S
1	1	CONTAM|P00761	24409.5	0.251		SWISS-PROT:P00761|TRYP_PIG Trypsin - Sus scrofa (Pig).	412	6			11176	2+	842.509	0.004	4.74772	0.6117	R.VATVSLPR.S
1	1	CONTAM|P00761	24409.5	0.251		SWISS-PROT:P00761|TRYP_PIG Trypsin - Sus scrofa (Pig).	412	6			11345	2+	842.509	0.005	5.93465	0.9159	R.VATVSLPR.S
1	1	CONTAM|P00761	24409.5	0.251		SWISS-PROT:P00761|TRYP_PIG Trypsin - Sus scrofa (Pig).	412	6			11665	2+	842.509	0.005	5.93465	0.7909	R.VATVSLPR.S
1	1	CONTAM|P00761	24409.5	0.251		SWISS-PROT:P00761|TRYP_PIG Trypsin - Sus scrofa (Pig).	412	6			11826	2+	842.509	0.005	5.93465	0.6007	R.VATVSLPR.S
1	1	CONTAM|P00761	24409.5	0.251		SWISS-PROT:P00761|TRYP_PIG Trypsin - Sus scrofa (Pig).	412	6			17933	3+	2211.1	0.997	1.35679	0.9519	R.LGEHNIDVLEGNEQFINAAK.I
1	1	CONTAM|P00761	24409.5	0.251		SWISS-PROT:P00761|TRYP_PIG Trypsin - Sus scrofa (Pig).	412	6			18296	3+	2211.1	0.013	5.87942	0.9999	R.LGEHNIDVLEGNEQFINAAK.I
1	1	CONTAM|P00761	24409.5	0.251		SWISS-PROT:P00761|TRYP_PIG Trypsin - Sus scrofa (Pig).	412	6			18309	2+	2211.1	0.009	4.07036	1	R.LGEHNIDVLEGNEQFINAAK.I
1	1	CONTAM|P00761	24409.5	0.251		SWISS-PROT:P00761|TRYP_PIG Trypsin - Sus scrofa (Pig).	412	6			18445	3+	2211.1	0.014	6.33168	1	R.LGEHNIDVLEGNEQFINAAK.I
1	1	CONTAM|P00761	24409.5	0.251		SWISS-PROT:P00761|TRYP_PIG Trypsin - Sus scrofa (Pig).	412	6			18466	2+	2211.1	0.014	6.33168	1	R.LGEHNIDVLEGNEQFINAAK.I
1	1	CONTAM|P00761	24409.5	0.251		SWISS-PROT:P00761|TRYP_PIG Trypsin - Sus scrofa (Pig).	412	6			18596	3+	2211.1	0.017	7.68847	1	R.LGEHNIDVLEGNEQFINAAK.I
1	1	CONTAM|P00761	24409.5	0.251		SWISS-PROT:P00761|TRYP_PIG Trypsin - Sus scrofa (Pig).	412	6			18746	3+	2211.1	1.001	0.452263	0.9995	R.LGEHNIDVLEGNEQFINAAK.I
1	1	CONTAM|P00761	24409.5	0.251		SWISS-PROT:P00761|TRYP_PIG Trypsin - Sus scrofa (Pig).	412	6			18897	3+	2211.1	0.017	7.68847	1	R.LGEHNIDVLEGNEQFINAAK.I
1	1	CONTAM|P00761	24409.5	0.251		SWISS-PROT:P00761|TRYP_PIG Trypsin - Sus scrofa (Pig).	412	6			19199	3+	2211.1	0.012	5.42715	0.9147	R.LGEHNIDVLEGNEQFINAAK.I
1	1	CONTAM|P00761	24409.5	0.251		SWISS-PROT:P00761|TRYP_PIG Trypsin - Sus scrofa (Pig).	412	6			19400	3+	2211.1	0.012	5.42715	0.9978	R.LGEHNIDVLEGNEQFINAAK.I
1	1	CONTAM|P00761	24409.5	0.251		SWISS-PROT:P00761|TRYP_PIG Trypsin - Sus scrofa (Pig).	412	6			20039	3+	2299.18	0.02	8.69877	0.9962	K.IITHPNFNGNTLDNDIM"LIK.L
1	1	CONTAM|P00761	24409.5	0.251		SWISS-PROT:P00761|TRYP_PIG Trypsin - Sus scrofa (Pig).	412	6			20817	3+	2283.18	1.015	6.56978	0.9399	K.IITHPNFNGNTLDNDIMLIK.L
1	1	CONTAM|P00761	24409.5	0.251		SWISS-PROT:P00761|TRYP_PIG Trypsin - Sus scrofa (Pig).	412	6			20877	2+	2283.18	0.019	8.32173	1	K.IITHPNFNGNTLDNDIMLIK.L
1	1	CONTAM|P00761	24409.5	0.251		SWISS-PROT:P00761|TRYP_PIG Trypsin - Sus scrofa (Pig).	412	6			20945	3+	2283.18	0.017	7.44576	1	K.IITHPNFNGNTLDNDIMLIK.L
1	1	CONTAM|P00761	24409.5	0.251		SWISS-PROT:P00761|TRYP_PIG Trypsin - Sus scrofa (Pig).	412	6			21075	3+	2283.18	0.015	6.56978	0.9562	K.IITHPNFNGNTLDNDIMLIK.L
1	1	CONTAM|P00761	24409.5	0.251		SWISS-PROT:P00761|TRYP_PIG Trypsin - Sus scrofa (Pig).	412	6			22537	2+	2211.1	-0.016	7.2362	0.9697	R.LGEHNIDVLEGNEQFINAAK.I
1	1	CONTAM|P00761	24409.5	0.251		SWISS-PROT:P00761|TRYP_PIG Trypsin - Sus scrofa (Pig).	412	6			22553	3+	2211.1	-1.016	7.2362	0.6873	R.LGEHNIDVLEGNEQFINAAK.I
1	1	CONTAM|P00761	24409.5	0.251		SWISS-PROT:P00761|TRYP_PIG Trypsin - Sus scrofa (Pig).	412	6			22770	3+	3325.72	1.064	19.2439	0.6452	K.IITHPNFNGNTLDNDIM"LIKLSSPATLNSR.V
1	1	CONTAM|P00761	24409.5	0.251		SWISS-PROT:P00761|TRYP_PIG Trypsin - Sus scrofa (Pig).	412	6			8218	2+	1045.56	0.005	4.78211	0.9996	K.LSSPATLNSR.V
1	1	CONTAM|P00761	24409.5	0.251		SWISS-PROT:P00761|TRYP_PIG Trypsin - Sus scrofa (Pig).	412	6			8369	2+	1045.56	0.006	5.73853	0.9999	K.LSSPATLNSR.V
1	1	CONTAM|P00761	24409.5	0.251		SWISS-PROT:P00761|TRYP_PIG Trypsin - Sus scrofa (Pig).	412	6			9878	2+	842.509	0.005	5.93465	0.6423	R.VATVSLPR.S
1	1	CONTAM|P00761	24409.5	0.251		SWISS-PROT:P00761|TRYP_PIG Trypsin - Sus scrofa (Pig).	412	6			10022	2+	842.509	0.005	5.93465	0.8178	R.VATVSLPR.S
1	1	CONTAM|P00761	24409.5	0.251		SWISS-PROT:P00761|TRYP_PIG Trypsin - Sus scrofa (Pig).	412	6			10340	2+	842.509	0.007	8.30851	0.9846	R.VATVSLPR.S
1	1	CONTAM|P00761	24409.5	0.251		SWISS-PROT:P00761|TRYP_PIG Trypsin - Sus scrofa (Pig).	412	6			10490	2+	842.509	0.007	8.30851	0.9527	R.VATVSLPR.S
1	1	CONTAM|P00761	24409.5	0.251		SWISS-PROT:P00761|TRYP_PIG Trypsin - Sus scrofa (Pig).	412	6			10793	2+	842.509	0.006	7.12158	0.851	R.VATVSLPR.S
1	1	CONTAM|P00761	24409.5	0.251		SWISS-PROT:P00761|TRYP_PIG Trypsin - Sus scrofa (Pig).	412	6			11264	2+	842.509	0.03	35.6079	0.9403	R.VATVSLPR.S
1	1	CONTAM|P00761	24409.5	0.251		SWISS-PROT:P00761|TRYP_PIG Trypsin - Sus scrofa (Pig).	412	6			17660	3+	2211.1	0.014	6.33168	1	R.LGEHNIDVLEGNEQFINAAK.I
1	1	CONTAM|P00761	24409.5	0.251		SWISS-PROT:P00761|TRYP_PIG Trypsin - Sus scrofa (Pig).	412	6			17661	2+	2211.1	0.012	5.42715	1	R.LGEHNIDVLEGNEQFINAAK.I
1	1	CONTAM|P00761	24409.5	0.251		SWISS-PROT:P00761|TRYP_PIG Trypsin - Sus scrofa (Pig).	412	6			17820	3+	2211.1	0.013	5.87942	1	R.LGEHNIDVLEGNEQFINAAK.I
1	1	CONTAM|P00761	24409.5	0.251		SWISS-PROT:P00761|TRYP_PIG Trypsin - Sus scrofa (Pig).	412	6			17825	2+	2211.1	1.009	4.07036	1	R.LGEHNIDVLEGNEQFINAAK.I
1	1	CONTAM|P00761	24409.5	0.251		SWISS-PROT:P00761|TRYP_PIG Trypsin - Sus scrofa (Pig).	412	6			17994	3+	2211.1	1.001	0.452263	1	R.LGEHNIDVLEGNEQFINAAK.I
1	1	CONTAM|P00761	24409.5	0.251		SWISS-PROT:P00761|TRYP_PIG Trypsin - Sus scrofa (Pig).	412	6			18002	2+	2211.1	0.009	4.07036	1	R.LGEHNIDVLEGNEQFINAAK.I
1	1	CONTAM|P00761	24409.5	0.251		SWISS-PROT:P00761|TRYP_PIG Trypsin - Sus scrofa (Pig).	412	6			18335	3+	2211.1	0.011	4.97489	1	R.LGEHNIDVLEGNEQFINAAK.I
1	1	CONTAM|P00761	24409.5	0.251		SWISS-PROT:P00761|TRYP_PIG Trypsin - Sus scrofa (Pig).	412	6			18498	3+	2211.1	1.001	0.452263	0.9989	R.LGEHNIDVLEGNEQFINAAK.I
1	1	CONTAM|P00761	24409.5	0.251		SWISS-PROT:P00761|TRYP_PIG Trypsin - Sus scrofa (Pig).	412	6			18684	3+	2211.1	1.003	1.35679	0.9589	R.LGEHNIDVLEGNEQFINAAK.I
1	1	CONTAM|P00761	24409.5	0.251		SWISS-PROT:P00761|TRYP_PIG Trypsin - Sus scrofa (Pig).	412	6			20214	2+	2283.18	0.011	4.81784	1	K.IITHPNFNGNTLDNDIMLIK.L
1	1	CONTAM|P00761	24409.5	0.251		SWISS-PROT:P00761|TRYP_PIG Trypsin - Sus scrofa (Pig).	412	6			20364	3+	2283.18	0.016	7.00777	0.9883	K.IITHPNFNGNTLDNDIMLIK.L
1	1	CONTAM|P00761	24409.5	0.251		SWISS-PROT:P00761|TRYP_PIG Trypsin - Sus scrofa (Pig).	412	6			21112	2+	2283.18	0.998	0.875971	0.7755	K.IITHPNFNGNTLDNDIMLIK.L
1	1	CONTAM|P00761	24409.5	0.251		SWISS-PROT:P00761|TRYP_PIG Trypsin - Sus scrofa (Pig).	412	6			8301	2+	1045.56	-0.011	10.5206	0.7094	K.LSSPATLNSR.V
1	1	CONTAM|P00761	24409.5	0.251		SWISS-PROT:P00761|TRYP_PIG Trypsin - Sus scrofa (Pig).	412	6			8668	2+	1045.56	0.006	5.73853	0.9989	K.LSSPATLNSR.V
1	1	CONTAM|P00761	24409.5	0.251		SWISS-PROT:P00761|TRYP_PIG Trypsin - Sus scrofa (Pig).	412	6			8818	2+	1045.56	0.006	5.73853	0.999	K.LSSPATLNSR.V
1	1	CONTAM|P00761	24409.5	0.251		SWISS-PROT:P00761|TRYP_PIG Trypsin - Sus scrofa (Pig).	412	6			10408	2+	842.509	0.004	4.74772	0.7213	R.VATVSLPR.S
1	1	CONTAM|P00761	24409.5	0.251		SWISS-PROT:P00761|TRYP_PIG Trypsin - Sus scrofa (Pig).	412	6			10556	2+	842.509	0.006	7.12158	0.9206	R.VATVSLPR.S
1	1	CONTAM|P00761	24409.5	0.251		SWISS-PROT:P00761|TRYP_PIG Trypsin - Sus scrofa (Pig).	412	6			10856	2+	842.509	0.007	8.30851	0.9838	R.VATVSLPR.S
1	1	CONTAM|P00761	24409.5	0.251		SWISS-PROT:P00761|TRYP_PIG Trypsin - Sus scrofa (Pig).	412	6			11006	2+	842.509	0.007	8.30851	0.9739	R.VATVSLPR.S
1	1	CONTAM|P00761	24409.5	0.251		SWISS-PROT:P00761|TRYP_PIG Trypsin - Sus scrofa (Pig).	412	6			11156	2+	842.509	0.006	7.12158	0.9893	R.VATVSLPR.S
1	1	CONTAM|P00761	24409.5	0.251		SWISS-PROT:P00761|TRYP_PIG Trypsin - Sus scrofa (Pig).	412	6			11307	2+	842.509	0.005	5.93465	0.7517	R.VATVSLPR.S
1	1	CONTAM|P00761	24409.5	0.251		SWISS-PROT:P00761|TRYP_PIG Trypsin - Sus scrofa (Pig).	412	6			11459	2+	842.509	0.005	5.93465	0.8256	R.VATVSLPR.S
1	1	CONTAM|P00761	24409.5	0.251		SWISS-PROT:P00761|TRYP_PIG Trypsin - Sus scrofa (Pig).	412	6			11771	2+	842.509	0.005	5.93465	0.9089	R.VATVSLPR.S
1	1	CONTAM|P00761	24409.5	0.251		SWISS-PROT:P00761|TRYP_PIG Trypsin - Sus scrofa (Pig).	412	6			16946	3+	2211.1	1.001	0.452263	0.7534	R.LGEHNIDVLEGNEQFINAAK.I
1	1	CONTAM|P00761	24409.5	0.251		SWISS-PROT:P00761|TRYP_PIG Trypsin - Sus scrofa (Pig).	412	6			17109	3+	2211.1	1	0	0.9736	R.LGEHNIDVLEGNEQFINAAK.I
1	1	CONTAM|P00761	24409.5	0.251		SWISS-PROT:P00761|TRYP_PIG Trypsin - Sus scrofa (Pig).	412	6			17407	2+	2211.1	0.014	6.33168	1	R.LGEHNIDVLEGNEQFINAAK.I
1	1	CONTAM|P00761	24409.5	0.251		SWISS-PROT:P00761|TRYP_PIG Trypsin - Sus scrofa (Pig).	412	6			17426	3+	2211.1	0.016	7.2362	0.9999	R.LGEHNIDVLEGNEQFINAAK.I
1	1	CONTAM|P00761	24409.5	0.251		SWISS-PROT:P00761|TRYP_PIG Trypsin - Sus scrofa (Pig).	412	6			17556	2+	2211.1	0.013	5.87942	1	R.LGEHNIDVLEGNEQFINAAK.I
1	1	CONTAM|P00761	24409.5	0.251		SWISS-PROT:P00761|TRYP_PIG Trypsin - Sus scrofa (Pig).	412	6			17576	3+	2211.1	0.014	6.33168	1	R.LGEHNIDVLEGNEQFINAAK.I
1	1	CONTAM|P00761	24409.5	0.251		SWISS-PROT:P00761|TRYP_PIG Trypsin - Sus scrofa (Pig).	412	6			17724	2+	2211.1	0.013	5.87942	1	R.LGEHNIDVLEGNEQFINAAK.I
1	1	CONTAM|P00761	24409.5	0.251		SWISS-PROT:P00761|TRYP_PIG Trypsin - Sus scrofa (Pig).	412	6			17737	3+	2211.1	0.012	5.42715	1	R.LGEHNIDVLEGNEQFINAAK.I
1	1	CONTAM|P00761	24409.5	0.251		SWISS-PROT:P00761|TRYP_PIG Trypsin - Sus scrofa (Pig).	412	6			17873	2+	2211.1	1.029	13.1156	0.9999	R.LGEHNIDVLEGNEQFINAAK.I
1	1	CONTAM|P00761	24409.5	0.251		SWISS-PROT:P00761|TRYP_PIG Trypsin - Sus scrofa (Pig).	412	6			17887	3+	2211.1	0.015	6.78394	0.9999	R.LGEHNIDVLEGNEQFINAAK.I
1	1	CONTAM|P00761	24409.5	0.251		SWISS-PROT:P00761|TRYP_PIG Trypsin - Sus scrofa (Pig).	412	6			18050	3+	2211.1	1.001	0.452263	0.9999	R.LGEHNIDVLEGNEQFINAAK.I
1	1	CONTAM|P00761	24409.5	0.251		SWISS-PROT:P00761|TRYP_PIG Trypsin - Sus scrofa (Pig).	412	6			18301	3+	2211.1	1.001	0.452263	0.9975	R.LGEHNIDVLEGNEQFINAAK.I
1	1	CONTAM|P00761	24409.5	0.251		SWISS-PROT:P00761|TRYP_PIG Trypsin - Sus scrofa (Pig).	412	6			18457	3+	2211.1	1.001	0.452263	0.6695	R.LGEHNIDVLEGNEQFINAAK.I
1	1	CONTAM|P00761	24409.5	0.251		SWISS-PROT:P00761|TRYP_PIG Trypsin - Sus scrofa (Pig).	412	6			20028	3+	2283.18	0.009	3.94187	0.9988	K.IITHPNFNGNTLDNDIMLIK.L
1	1	CONTAM|P00761	24409.5	0.251		SWISS-PROT:P00761|TRYP_PIG Trypsin - Sus scrofa (Pig).	412	6			20050	2+	2283.18	0.012	5.25583	1	K.IITHPNFNGNTLDNDIMLIK.L
1	1	CONTAM|P00761	24409.5	0.251		SWISS-PROT:P00761|TRYP_PIG Trypsin - Sus scrofa (Pig).	412	6			20208	3+	2283.18	1.015	6.56978	0.9165	K.IITHPNFNGNTLDNDIMLIK.L
1	1	CONTAM|P00761	24409.5	0.251		SWISS-PROT:P00761|TRYP_PIG Trypsin - Sus scrofa (Pig).	412	6			20711	2+	2299.18	0.018	7.8289	0.8759	K.IITHPNFNGNTLDNDIM"LIK.L
1	1	CONTAM|P00761	24409.5	0.251		SWISS-PROT:P00761|TRYP_PIG Trypsin - Sus scrofa (Pig).	412	6			8344	2+	1045.56	0.005	4.78211	0.9963	K.LSSPATLNSR.V
1	1	CONTAM|P00761	24409.5	0.251		SWISS-PROT:P00761|TRYP_PIG Trypsin - Sus scrofa (Pig).	412	6			8495	2+	1045.56	0.007	6.69495	0.9998	K.LSSPATLNSR.V
1	1	CONTAM|P00761	24409.5	0.251		SWISS-PROT:P00761|TRYP_PIG Trypsin - Sus scrofa (Pig).	412	6			10059	2+	842.509	0.004	4.74772	0.9687	R.VATVSLPR.S
1	1	CONTAM|P00761	24409.5	0.251		SWISS-PROT:P00761|TRYP_PIG Trypsin - Sus scrofa (Pig).	412	6			10206	2+	842.509	0.005	5.93465	0.8519	R.VATVSLPR.S
1	1	CONTAM|P00761	24409.5	0.251		SWISS-PROT:P00761|TRYP_PIG Trypsin - Sus scrofa (Pig).	412	6			10521	2+	842.509	0.005	5.93465	0.7188	R.VATVSLPR.S
1	1	CONTAM|P00761	24409.5	0.251		SWISS-PROT:P00761|TRYP_PIG Trypsin - Sus scrofa (Pig).	412	6			10683	2+	842.509	0.005	5.93465	0.9303	R.VATVSLPR.S
1	1	CONTAM|P00761	24409.5	0.251		SWISS-PROT:P00761|TRYP_PIG Trypsin - Sus scrofa (Pig).	412	6			10833	2+	842.509	0.006	7.12158	0.7119	R.VATVSLPR.S
1	1	CONTAM|P00761	24409.5	0.251		SWISS-PROT:P00761|TRYP_PIG Trypsin - Sus scrofa (Pig).	412	6			11462	2+	842.509	0.031	36.7949	0.9226	R.VATVSLPR.S
1	1	CONTAM|P00761	24409.5	0.251		SWISS-PROT:P00761|TRYP_PIG Trypsin - Sus scrofa (Pig).	412	6			17888	2+	2211.1	0.011	4.97489	1	R.LGEHNIDVLEGNEQFINAAK.I
1	1	CONTAM|P00761	24409.5	0.251		SWISS-PROT:P00761|TRYP_PIG Trypsin - Sus scrofa (Pig).	412	6			17897	3+	2211.1	0.014	6.33168	1	R.LGEHNIDVLEGNEQFINAAK.I
1	1	CONTAM|P00761	24409.5	0.251		SWISS-PROT:P00761|TRYP_PIG Trypsin - Sus scrofa (Pig).	412	6			18060	3+	2211.1	0.015	6.78394	0.9999	R.LGEHNIDVLEGNEQFINAAK.I
1	1	CONTAM|P00761	24409.5	0.251		SWISS-PROT:P00761|TRYP_PIG Trypsin - Sus scrofa (Pig).	412	6			18064	2+	2211.1	0.017	7.68847	1	R.LGEHNIDVLEGNEQFINAAK.I
1	1	CONTAM|P00761	24409.5	0.251		SWISS-PROT:P00761|TRYP_PIG Trypsin - Sus scrofa (Pig).	412	6			18222	3+	2211.1	1.001	0.452263	1	R.LGEHNIDVLEGNEQFINAAK.I
1	1	CONTAM|P00761	24409.5	0.251		SWISS-PROT:P00761|TRYP_PIG Trypsin - Sus scrofa (Pig).	412	6			18913	3+	2211.1	1.008	3.6181	0.8363	R.LGEHNIDVLEGNEQFINAAK.I
1	1	CONTAM|P00761	24409.5	0.251		SWISS-PROT:P00761|TRYP_PIG Trypsin - Sus scrofa (Pig).	412	6			19074	3+	2211.1	1.001	0.452263	0.9996	R.LGEHNIDVLEGNEQFINAAK.I
1	1	CONTAM|P00761	24409.5	0.251		SWISS-PROT:P00761|TRYP_PIG Trypsin - Sus scrofa (Pig).	412	6			20528	3+	2283.18	0.013	5.69381	1	K.IITHPNFNGNTLDNDIMLIK.L
1	1	CONTAM|P00761	24409.5	0.251		SWISS-PROT:P00761|TRYP_PIG Trypsin - Sus scrofa (Pig).	412	6			20547	2+	2283.18	0.016	7.00777	1	K.IITHPNFNGNTLDNDIMLIK.L
1	1	CONTAM|P00761	24409.5	0.251		SWISS-PROT:P00761|TRYP_PIG Trypsin - Sus scrofa (Pig).	412	6			20687	3+	2283.18	0.013	5.69381	0.9984	K.IITHPNFNGNTLDNDIMLIK.L
1	1	CONTAM|P00761	24409.5	0.251		SWISS-PROT:P00761|TRYP_PIG Trypsin - Sus scrofa (Pig).	412	6			20712	2+	2283.18	0.013	5.69381	1	K.IITHPNFNGNTLDNDIMLIK.L
1	1	CONTAM|P00761	24409.5	0.251		SWISS-PROT:P00761|TRYP_PIG Trypsin - Sus scrofa (Pig).	412	6			21281	2+	2299.18	1.018	7.8289	0.9343	K.IITHPNFNGNTLDNDIM"LIK.L
1	1	CONTAM|P00761	24409.5	0.251		SWISS-PROT:P00761|TRYP_PIG Trypsin - Sus scrofa (Pig).	412	6			8359	2+	1045.56	0.008	7.65138	0.9819	K.LSSPATLNSR.V
1	1	CONTAM|P00761	24409.5	0.251		SWISS-PROT:P00761|TRYP_PIG Trypsin - Sus scrofa (Pig).	412	6			8637	2+	1045.56	0.004	3.82569	0.991	K.LSSPATLNSR.V
1	1	CONTAM|P00761	24409.5	0.251		SWISS-PROT:P00761|TRYP_PIG Trypsin - Sus scrofa (Pig).	412	6			8765	2+	1045.56	0.007	6.69495	0.9985	K.LSSPATLNSR.V
1	1	CONTAM|P00761	24409.5	0.251		SWISS-PROT:P00761|TRYP_PIG Trypsin - Sus scrofa (Pig).	412	6			8895	2+	1045.56	-1.98	19.1284	0.9251	K.LSSPATLNSR.V
1	1	CONTAM|P00761	24409.5	0.251		SWISS-PROT:P00761|TRYP_PIG Trypsin - Sus scrofa (Pig).	412	6			9045	2+	1045.56	0.007	6.69495	0.9999	K.LSSPATLNSR.V
1	1	CONTAM|P00761	24409.5	0.251		SWISS-PROT:P00761|TRYP_PIG Trypsin - Sus scrofa (Pig).	412	6			9175	2+	1045.56	0.006	5.73853	0.9998	K.LSSPATLNSR.V
1	1	CONTAM|P00761	24409.5	0.251		SWISS-PROT:P00761|TRYP_PIG Trypsin - Sus scrofa (Pig).	412	6			10417	2+	842.509	0.005	5.93465	0.735	R.VATVSLPR.S
1	1	CONTAM|P00761	24409.5	0.251		SWISS-PROT:P00761|TRYP_PIG Trypsin - Sus scrofa (Pig).	412	6			10545	2+	842.509	0.005	5.93465	0.829	R.VATVSLPR.S
1	1	CONTAM|P00761	24409.5	0.251		SWISS-PROT:P00761|TRYP_PIG Trypsin - Sus scrofa (Pig).	412	6			10805	2+	842.509	0.007	8.30851	0.9879	R.VATVSLPR.S
1	1	CONTAM|P00761	24409.5	0.251		SWISS-PROT:P00761|TRYP_PIG Trypsin - Sus scrofa (Pig).	412	6			10935	2+	842.509	0.006	7.12158	0.8456	R.VATVSLPR.S
1	1	CONTAM|P00761	24409.5	0.251		SWISS-PROT:P00761|TRYP_PIG Trypsin - Sus scrofa (Pig).	412	6			11065	2+	842.509	0.006	7.12158	0.7401	R.VATVSLPR.S
1	1	CONTAM|P00761	24409.5	0.251		SWISS-PROT:P00761|TRYP_PIG Trypsin - Sus scrofa (Pig).	412	6			11195	2+	842.509	0.005	5.93465	0.907	R.VATVSLPR.S
1	1	CONTAM|P00761	24409.5	0.251		SWISS-PROT:P00761|TRYP_PIG Trypsin - Sus scrofa (Pig).	412	6			11324	2+	842.509	0.006	7.12158	0.9147	R.VATVSLPR.S
1	1	CONTAM|P00761	24409.5	0.251		SWISS-PROT:P00761|TRYP_PIG Trypsin - Sus scrofa (Pig).	412	6			11454	2+	842.509	0.006	7.12158	0.6503	R.VATVSLPR.S
1	1	CONTAM|P00761	24409.5	0.251		SWISS-PROT:P00761|TRYP_PIG Trypsin - Sus scrofa (Pig).	412	6			11717	2+	842.509	0.006	7.12158	0.9955	R.VATVSLPR.S
1	1	CONTAM|P00761	24409.5	0.251		SWISS-PROT:P00761|TRYP_PIG Trypsin - Sus scrofa (Pig).	412	6			11848	2+	842.509	0.005	5.93465	0.7955	R.VATVSLPR.S
1	1	CONTAM|P00761	24409.5	0.251		SWISS-PROT:P00761|TRYP_PIG Trypsin - Sus scrofa (Pig).	412	6			11976	2+	842.509	0.005	5.93465	0.7858	R.VATVSLPR.S
1	1	CONTAM|P00761	24409.5	0.251		SWISS-PROT:P00761|TRYP_PIG Trypsin - Sus scrofa (Pig).	412	6			12108	2+	842.509	0.005	5.93465	0.7999	R.VATVSLPR.S
1	1	CONTAM|P00761	24409.5	0.251		SWISS-PROT:P00761|TRYP_PIG Trypsin - Sus scrofa (Pig).	412	6			12239	2+	842.509	0.005	5.93465	0.7486	R.VATVSLPR.S
1	1	CONTAM|P00761	24409.5	0.251		SWISS-PROT:P00761|TRYP_PIG Trypsin - Sus scrofa (Pig).	412	6			12767	2+	842.509	0.005	5.93465	0.9762	R.VATVSLPR.S
1	1	CONTAM|P00761	24409.5	0.251		SWISS-PROT:P00761|TRYP_PIG Trypsin - Sus scrofa (Pig).	412	6			15908	3+	2211.1	1.001	0.452263	0.9998	R.LGEHNIDVLEGNEQFINAAK.I
1	1	CONTAM|P00761	24409.5	0.251		SWISS-PROT:P00761|TRYP_PIG Trypsin - Sus scrofa (Pig).	412	6			15968	2+	2211.1	0.995	2.26131	0.9737	R.LGEHNIDVLEGNEQFINAAK.I
1	1	CONTAM|P00761	24409.5	0.251		SWISS-PROT:P00761|TRYP_PIG Trypsin - Sus scrofa (Pig).	412	6			16034	3+	2211.1	1	0	0.9847	R.LGEHNIDVLEGNEQFINAAK.I
1	1	CONTAM|P00761	24409.5	0.251		SWISS-PROT:P00761|TRYP_PIG Trypsin - Sus scrofa (Pig).	412	6			16167	3+	2211.1	1.007	3.16584	0.8768	R.LGEHNIDVLEGNEQFINAAK.I
1	1	CONTAM|P00761	24409.5	0.251		SWISS-PROT:P00761|TRYP_PIG Trypsin - Sus scrofa (Pig).	412	6			16294	3+	2211.1	1.031	14.0201	0.9999	R.LGEHNIDVLEGNEQFINAAK.I
1	1	CONTAM|P00761	24409.5	0.251		SWISS-PROT:P00761|TRYP_PIG Trypsin - Sus scrofa (Pig).	412	6			16319	2+	2211.1	0.016	7.2362	1	R.LGEHNIDVLEGNEQFINAAK.I
1	1	CONTAM|P00761	24409.5	0.251		SWISS-PROT:P00761|TRYP_PIG Trypsin - Sus scrofa (Pig).	412	6			16424	3+	2211.1	0.02	9.04526	1	R.LGEHNIDVLEGNEQFINAAK.I
1	1	CONTAM|P00761	24409.5	0.251		SWISS-PROT:P00761|TRYP_PIG Trypsin - Sus scrofa (Pig).	412	6			16444	2+	2211.1	0.016	7.2362	1	R.LGEHNIDVLEGNEQFINAAK.I
1	1	CONTAM|P00761	24409.5	0.251		SWISS-PROT:P00761|TRYP_PIG Trypsin - Sus scrofa (Pig).	412	6			16555	3+	2211.1	0.02	9.04526	1	R.LGEHNIDVLEGNEQFINAAK.I
1	1	CONTAM|P00761	24409.5	0.251		SWISS-PROT:P00761|TRYP_PIG Trypsin - Sus scrofa (Pig).	412	6			16576	2+	2211.1	0.014	6.33168	1	R.LGEHNIDVLEGNEQFINAAK.I
1	1	CONTAM|P00761	24409.5	0.251		SWISS-PROT:P00761|TRYP_PIG Trypsin - Sus scrofa (Pig).	412	6			16685	3+	2211.1	1.001	0.452263	0.9998	R.LGEHNIDVLEGNEQFINAAK.I
1	1	CONTAM|P00761	24409.5	0.251		SWISS-PROT:P00761|TRYP_PIG Trypsin - Sus scrofa (Pig).	412	6			16707	2+	2211.1	0.012	5.42715	0.9999	R.LGEHNIDVLEGNEQFINAAK.I
1	1	CONTAM|P00761	24409.5	0.251		SWISS-PROT:P00761|TRYP_PIG Trypsin - Sus scrofa (Pig).	412	6			16815	3+	2211.1	0.016	7.2362	1	R.LGEHNIDVLEGNEQFINAAK.I
1	1	CONTAM|P00761	24409.5	0.251		SWISS-PROT:P00761|TRYP_PIG Trypsin - Sus scrofa (Pig).	412	6			16838	2+	2211.1	0.018	8.14073	1	R.LGEHNIDVLEGNEQFINAAK.I
1	1	CONTAM|P00761	24409.5	0.251		SWISS-PROT:P00761|TRYP_PIG Trypsin - Sus scrofa (Pig).	412	6			16947	3+	2211.1	0.016	7.2362	1	R.LGEHNIDVLEGNEQFINAAK.I
1	1	CONTAM|P00761	24409.5	0.251		SWISS-PROT:P00761|TRYP_PIG Trypsin - Sus scrofa (Pig).	412	6			17048	2+	2211.1	1.018	8.14073	1	R.LGEHNIDVLEGNEQFINAAK.I
1	1	CONTAM|P00761	24409.5	0.251		SWISS-PROT:P00761|TRYP_PIG Trypsin - Sus scrofa (Pig).	412	6			17096	3+	2211.1	0.015	6.78394	0.9998	R.LGEHNIDVLEGNEQFINAAK.I
1	1	CONTAM|P00761	24409.5	0.251		SWISS-PROT:P00761|TRYP_PIG Trypsin - Sus scrofa (Pig).	412	6			17227	3+	2211.1	1.001	0.452263	0.9988	R.LGEHNIDVLEGNEQFINAAK.I
1	1	CONTAM|P00761	24409.5	0.251		SWISS-PROT:P00761|TRYP_PIG Trypsin - Sus scrofa (Pig).	412	6			17359	3+	2211.1	1.001	0.452263	0.9991	R.LGEHNIDVLEGNEQFINAAK.I
1	1	CONTAM|P00761	24409.5	0.251		SWISS-PROT:P00761|TRYP_PIG Trypsin - Sus scrofa (Pig).	412	6			17507	3+	2211.1	0.02	9.04526	0.9996	R.LGEHNIDVLEGNEQFINAAK.I
1	1	CONTAM|P00761	24409.5	0.251		SWISS-PROT:P00761|TRYP_PIG Trypsin - Sus scrofa (Pig).	412	6			17638	3+	2211.1	0.016	7.2362	0.9999	R.LGEHNIDVLEGNEQFINAAK.I
1	1	CONTAM|P00761	24409.5	0.251		SWISS-PROT:P00761|TRYP_PIG Trypsin - Sus scrofa (Pig).	412	6			17792	3+	2211.1	0.014	6.33168	0.9985	R.LGEHNIDVLEGNEQFINAAK.I
1	1	CONTAM|P00761	24409.5	0.251		SWISS-PROT:P00761|TRYP_PIG Trypsin - Sus scrofa (Pig).	412	6			17885	3+	2299.18	0.016	6.95902	0.9944	K.IITHPNFNGNTLDNDIM"LIK.L
1	1	CONTAM|P00761	24409.5	0.251		SWISS-PROT:P00761|TRYP_PIG Trypsin - Sus scrofa (Pig).	412	6			17921	3+	2211.1	0.016	7.2362	0.9989	R.LGEHNIDVLEGNEQFINAAK.I
1	1	CONTAM|P00761	24409.5	0.251		SWISS-PROT:P00761|TRYP_PIG Trypsin - Sus scrofa (Pig).	412	6			18037	3+	2299.18	0.02	8.69877	0.8694	K.IITHPNFNGNTLDNDIM"LIK.L
1	1	CONTAM|P00761	24409.5	0.251		SWISS-PROT:P00761|TRYP_PIG Trypsin - Sus scrofa (Pig).	412	6			18572	2+	2283.18	1.015	6.56978	0.9996	K.IITHPNFNGNTLDNDIMLIK.L
1	1	CONTAM|P00761	24409.5	0.251		SWISS-PROT:P00761|TRYP_PIG Trypsin - Sus scrofa (Pig).	412	6			18620	3+	2211.1	0.01	4.52263	0.9922	R.LGEHNIDVLEGNEQFINAAK.I
1	1	CONTAM|P00761	24409.5	0.251		SWISS-PROT:P00761|TRYP_PIG Trypsin - Sus scrofa (Pig).	412	6			18664	3+	2283.18	0.016	7.00777	0.9999	K.IITHPNFNGNTLDNDIMLIK.L
1	1	CONTAM|P00761	24409.5	0.251		SWISS-PROT:P00761|TRYP_PIG Trypsin - Sus scrofa (Pig).	412	6			18696	2+	2283.18	0.015	6.56978	1	K.IITHPNFNGNTLDNDIMLIK.L
1	1	CONTAM|P00761	24409.5	0.251		SWISS-PROT:P00761|TRYP_PIG Trypsin - Sus scrofa (Pig).	412	6			19361	2+	2299.18	-0.977	10.0036	0.7185	K.IITHPNFNGNTLDNDIM"LIK.L
1	1	CONTAM|P00761	24409.5	0.251		SWISS-PROT:P00761|TRYP_PIG Trypsin - Sus scrofa (Pig).	412	6			9097	2+	1045.56	0.007	6.69495	0.9999	K.LSSPATLNSR.V
1	1	CONTAM|P00761	24409.5	0.251		SWISS-PROT:P00761|TRYP_PIG Trypsin - Sus scrofa (Pig).	412	6			9247	2+	1045.56	0.007	6.69495	0.9992	K.LSSPATLNSR.V
1	1	CONTAM|P00761	24409.5	0.251		SWISS-PROT:P00761|TRYP_PIG Trypsin - Sus scrofa (Pig).	412	6			9542	2+	1045.56	0.006	5.73853	0.9714	K.LSSPATLNSR.V
1	1	CONTAM|P00761	24409.5	0.251		SWISS-PROT:P00761|TRYP_PIG Trypsin - Sus scrofa (Pig).	412	6			9703	2+	1045.56	0.005	4.78211	0.9734	K.LSSPATLNSR.V
1	1	CONTAM|P00761	24409.5	0.251		SWISS-PROT:P00761|TRYP_PIG Trypsin - Sus scrofa (Pig).	412	6			11105	2+	842.509	0.006	7.12158	0.6148	R.VATVSLPR.S
1	1	CONTAM|P00761	24409.5	0.251		SWISS-PROT:P00761|TRYP_PIG Trypsin - Sus scrofa (Pig).	412	6			11247	2+	842.509	0.006	7.12158	0.6271	R.VATVSLPR.S
1	1	CONTAM|P00761	24409.5	0.251		SWISS-PROT:P00761|TRYP_PIG Trypsin - Sus scrofa (Pig).	412	6			11687	2+	842.509	0.006	7.12158	0.8017	R.VATVSLPR.S
1	1	CONTAM|P00761	24409.5	0.251		SWISS-PROT:P00761|TRYP_PIG Trypsin - Sus scrofa (Pig).	412	6			11839	2+	842.509	0.005	5.93465	0.7753	R.VATVSLPR.S
1	1	CONTAM|P00761	24409.5	0.251		SWISS-PROT:P00761|TRYP_PIG Trypsin - Sus scrofa (Pig).	412	6			11987	2+	842.509	0.005	5.93465	0.6081	R.VATVSLPR.S
1	1	CONTAM|P00761	24409.5	0.251		SWISS-PROT:P00761|TRYP_PIG Trypsin - Sus scrofa (Pig).	412	6			12290	2+	842.509	0.005	5.93465	0.9213	R.VATVSLPR.S
1	1	CONTAM|P00761	24409.5	0.251		SWISS-PROT:P00761|TRYP_PIG Trypsin - Sus scrofa (Pig).	412	6			12605	2+	842.509	0.005	5.93465	0.9029	R.VATVSLPR.S
1	1	CONTAM|P00761	24409.5	0.251		SWISS-PROT:P00761|TRYP_PIG Trypsin - Sus scrofa (Pig).	412	6			17995	3+	2211.1	0.014	6.33168	1	R.LGEHNIDVLEGNEQFINAAK.I
1	1	CONTAM|P00761	24409.5	0.251		SWISS-PROT:P00761|TRYP_PIG Trypsin - Sus scrofa (Pig).	412	6			18043	2+	2211.1	0.015	6.78394	1	R.LGEHNIDVLEGNEQFINAAK.I
1	1	CONTAM|P00761	24409.5	0.251		SWISS-PROT:P00761|TRYP_PIG Trypsin - Sus scrofa (Pig).	412	6			18153	3+	2211.1	0.015	6.78394	1	R.LGEHNIDVLEGNEQFINAAK.I
1	1	CONTAM|P00761	24409.5	0.251		SWISS-PROT:P00761|TRYP_PIG Trypsin - Sus scrofa (Pig).	412	6			18206	2+	2211.1	0.019	8.59299	1	R.LGEHNIDVLEGNEQFINAAK.I
1	1	CONTAM|P00761	24409.5	0.251		SWISS-PROT:P00761|TRYP_PIG Trypsin - Sus scrofa (Pig).	412	6			18303	3+	2211.1	0.016	7.2362	1	R.LGEHNIDVLEGNEQFINAAK.I
1	1	CONTAM|P00761	24409.5	0.251		SWISS-PROT:P00761|TRYP_PIG Trypsin - Sus scrofa (Pig).	412	6			18466	3+	2211.1	0.015	6.78394	1	R.LGEHNIDVLEGNEQFINAAK.I
1	1	CONTAM|P00761	24409.5	0.251		SWISS-PROT:P00761|TRYP_PIG Trypsin - Sus scrofa (Pig).	412	6			19102	3+	2211.1	0.998	0.904526	1	R.LGEHNIDVLEGNEQFINAAK.I
1	1	CONTAM|P00761	24409.5	0.251		SWISS-PROT:P00761|TRYP_PIG Trypsin - Sus scrofa (Pig).	412	6			19794	3+	2299.18	0.017	7.39396	0.8995	K.IITHPNFNGNTLDNDIM"LIK.L
1	1	CONTAM|P00761	24409.5	0.251		SWISS-PROT:P00761|TRYP_PIG Trypsin - Sus scrofa (Pig).	412	6			20805	2+	2283.18	1.013	5.69381	1	K.IITHPNFNGNTLDNDIMLIK.L
1	1	CONTAM|P00761	24409.5	0.251		SWISS-PROT:P00761|TRYP_PIG Trypsin - Sus scrofa (Pig).	412	6			20828	3+	2283.18	-0.995	2.18993	0.8078	K.IITHPNFNGNTLDNDIMLIK.L
1	1	CONTAM|P00761	24409.5	0.251		SWISS-PROT:P00761|TRYP_PIG Trypsin - Sus scrofa (Pig).	412	6			28980	3+	2211.1	0.018	8.14073	0.6791	R.LGEHNIDVLEGNEQFINAAK.I
1	1	CONTAM|P00761	24409.5	0.251		SWISS-PROT:P00761|TRYP_PIG Trypsin - Sus scrofa (Pig).	412	6			30198	3+	2211.1	1.032	14.4724	0.9864	R.LGEHNIDVLEGNEQFINAAK.I
1	1	CONTAM|P00761	24409.5	0.251		SWISS-PROT:P00761|TRYP_PIG Trypsin - Sus scrofa (Pig).	412	6			8947	2+	1045.56	0.008	7.65138	0.9994	K.LSSPATLNSR.V
1	1	CONTAM|P00761	24409.5	0.251		SWISS-PROT:P00761|TRYP_PIG Trypsin - Sus scrofa (Pig).	412	6			9088	2+	1045.56	0.008	7.65138	0.9996	K.LSSPATLNSR.V
1	1	CONTAM|P00761	24409.5	0.251		SWISS-PROT:P00761|TRYP_PIG Trypsin - Sus scrofa (Pig).	412	6			9531	2+	1045.56	0.007	6.69495	0.9982	K.LSSPATLNSR.V
1	1	CONTAM|P00761	24409.5	0.251		SWISS-PROT:P00761|TRYP_PIG Trypsin - Sus scrofa (Pig).	412	6			10112	2+	1045.56	0.008	7.65138	0.958	K.LSSPATLNSR.V
1	1	CONTAM|P00761	24409.5	0.251		SWISS-PROT:P00761|TRYP_PIG Trypsin - Sus scrofa (Pig).	412	6			10842	2+	842.509	0.005	5.93465	0.7878	R.VATVSLPR.S
1	1	CONTAM|P00761	24409.5	0.251		SWISS-PROT:P00761|TRYP_PIG Trypsin - Sus scrofa (Pig).	412	6			10987	2+	842.509	0.007	8.30851	0.8129	R.VATVSLPR.S
1	1	CONTAM|P00761	24409.5	0.251		SWISS-PROT:P00761|TRYP_PIG Trypsin - Sus scrofa (Pig).	412	6			11137	2+	842.509	0.006	7.12158	0.6384	R.VATVSLPR.S
1	1	CONTAM|P00761	24409.5	0.251		SWISS-PROT:P00761|TRYP_PIG Trypsin - Sus scrofa (Pig).	412	6			11287	2+	842.509	0.005	5.93465	0.6117	R.VATVSLPR.S
1	1	CONTAM|P00761	24409.5	0.251		SWISS-PROT:P00761|TRYP_PIG Trypsin - Sus scrofa (Pig).	412	6			11437	2+	842.509	0.005	5.93465	0.7996	R.VATVSLPR.S
1	1	CONTAM|P00761	24409.5	0.251		SWISS-PROT:P00761|TRYP_PIG Trypsin - Sus scrofa (Pig).	412	6			11737	2+	842.509	0.005	5.93465	0.9093	R.VATVSLPR.S
1	1	CONTAM|P00761	24409.5	0.251		SWISS-PROT:P00761|TRYP_PIG Trypsin - Sus scrofa (Pig).	412	6			11897	2+	842.509	0.006	7.12158	0.7618	R.VATVSLPR.S
1	1	CONTAM|P00761	24409.5	0.251		SWISS-PROT:P00761|TRYP_PIG Trypsin - Sus scrofa (Pig).	412	6			12049	2+	842.509	0.005	5.93465	0.8456	R.VATVSLPR.S
1	1	CONTAM|P00761	24409.5	0.251		SWISS-PROT:P00761|TRYP_PIG Trypsin - Sus scrofa (Pig).	412	6			12364	2+	842.509	0.006	7.12158	0.9709	R.VATVSLPR.S
1	1	CONTAM|P00761	24409.5	0.251		SWISS-PROT:P00761|TRYP_PIG Trypsin - Sus scrofa (Pig).	412	6			12509	2+	842.509	0.005	5.93465	0.918	R.VATVSLPR.S
1	1	CONTAM|P00761	24409.5	0.251		SWISS-PROT:P00761|TRYP_PIG Trypsin - Sus scrofa (Pig).	412	6			12671	2+	842.509	0.003	3.56079	0.9025	R.VATVSLPR.S
1	1	CONTAM|P00761	24409.5	0.251		SWISS-PROT:P00761|TRYP_PIG Trypsin - Sus scrofa (Pig).	412	6			17412	2+	2211.1	1.985	6.78394	0.985	R.LGEHNIDVLEGNEQFINAAK.I
1	1	CONTAM|P00761	24409.5	0.251		SWISS-PROT:P00761|TRYP_PIG Trypsin - Sus scrofa (Pig).	412	6			17428	3+	2211.1	1.009	4.07036	0.9363	R.LGEHNIDVLEGNEQFINAAK.I
1	1	CONTAM|P00761	24409.5	0.251		SWISS-PROT:P00761|TRYP_PIG Trypsin - Sus scrofa (Pig).	412	6			17895	3+	2211.1	0.014	6.33168	1	R.LGEHNIDVLEGNEQFINAAK.I
1	1	CONTAM|P00761	24409.5	0.251		SWISS-PROT:P00761|TRYP_PIG Trypsin - Sus scrofa (Pig).	412	6			18005	2+	2211.1	0.009	4.07036	1	R.LGEHNIDVLEGNEQFINAAK.I
1	1	CONTAM|P00761	24409.5	0.251		SWISS-PROT:P00761|TRYP_PIG Trypsin - Sus scrofa (Pig).	412	6			18055	3+	2211.1	0.014	6.33168	1	R.LGEHNIDVLEGNEQFINAAK.I
1	1	CONTAM|P00761	24409.5	0.251		SWISS-PROT:P00761|TRYP_PIG Trypsin - Sus scrofa (Pig).	412	6			18177	2+	2211.1	0.016	7.2362	1	R.LGEHNIDVLEGNEQFINAAK.I
1	1	CONTAM|P00761	24409.5	0.251		SWISS-PROT:P00761|TRYP_PIG Trypsin - Sus scrofa (Pig).	412	6			18216	3+	2211.1	1.001	0.452263	1	R.LGEHNIDVLEGNEQFINAAK.I
1	1	CONTAM|P00761	24409.5	0.251		SWISS-PROT:P00761|TRYP_PIG Trypsin - Sus scrofa (Pig).	412	6			18377	3+	2211.1	0.014	6.33168	1	R.LGEHNIDVLEGNEQFINAAK.I
1	1	CONTAM|P00761	24409.5	0.251		SWISS-PROT:P00761|TRYP_PIG Trypsin - Sus scrofa (Pig).	412	6			18543	3+	2211.1	0.012	5.42715	1	R.LGEHNIDVLEGNEQFINAAK.I
1	1	CONTAM|P00761	24409.5	0.251		SWISS-PROT:P00761|TRYP_PIG Trypsin - Sus scrofa (Pig).	412	6			18695	3+	2211.1	0.022	9.94978	1	R.LGEHNIDVLEGNEQFINAAK.I
1	1	CONTAM|P00761	24409.5	0.251		SWISS-PROT:P00761|TRYP_PIG Trypsin - Sus scrofa (Pig).	412	6			18845	3+	2211.1	0.015	6.78394	1	R.LGEHNIDVLEGNEQFINAAK.I
1	1	CONTAM|P00761	24409.5	0.251		SWISS-PROT:P00761|TRYP_PIG Trypsin - Sus scrofa (Pig).	412	6			19005	3+	2211.1	1.008	3.6181	0.9988	R.LGEHNIDVLEGNEQFINAAK.I
1	1	CONTAM|P00761	24409.5	0.251		SWISS-PROT:P00761|TRYP_PIG Trypsin - Sus scrofa (Pig).	412	6			19167	3+	2211.1	1.015	6.78394	0.9999	R.LGEHNIDVLEGNEQFINAAK.I
1	1	CONTAM|P00761	24409.5	0.251		SWISS-PROT:P00761|TRYP_PIG Trypsin - Sus scrofa (Pig).	412	6			19317	3+	2211.1	1.011	4.97489	0.9998	R.LGEHNIDVLEGNEQFINAAK.I
1	1	CONTAM|P00761	24409.5	0.251		SWISS-PROT:P00761|TRYP_PIG Trypsin - Sus scrofa (Pig).	412	6			19588	3+	2299.18	0.01	4.34939	0.9728	K.IITHPNFNGNTLDNDIM"LIK.L
1	1	CONTAM|P00761	24409.5	0.251		SWISS-PROT:P00761|TRYP_PIG Trypsin - Sus scrofa (Pig).	412	6			20563	3+	2283.18	0.017	7.44576	0.9997	K.IITHPNFNGNTLDNDIMLIK.L
1	1	CONTAM|P00761	24409.5	0.251		SWISS-PROT:P00761|TRYP_PIG Trypsin - Sus scrofa (Pig).	412	6			20576	2+	2283.18	0.017	7.44576	1	K.IITHPNFNGNTLDNDIMLIK.L
1	1	CONTAM|P00761	24409.5	0.251		SWISS-PROT:P00761|TRYP_PIG Trypsin - Sus scrofa (Pig).	412	6			20713	3+	2283.18	0.015	6.56978	0.9998	K.IITHPNFNGNTLDNDIMLIK.L
1	1	CONTAM|P00761	24409.5	0.251		SWISS-PROT:P00761|TRYP_PIG Trypsin - Sus scrofa (Pig).	412	6			20864	3+	2283.18	1.015	6.56978	0.9943	K.IITHPNFNGNTLDNDIMLIK.L
1	1	CONTAM|P00761	24409.5	0.251		SWISS-PROT:P00761|TRYP_PIG Trypsin - Sus scrofa (Pig).	412	6			21117	2+	2299.18	1.038	16.5277	0.9403	K.IITHPNFNGNTLDNDIM"LIK.L
1	1	CONTAM|P00761	24409.5	0.251		SWISS-PROT:P00761|TRYP_PIG Trypsin - Sus scrofa (Pig).	412	6			21437	2+	2299.18	0.02	8.69877	0.9266	K.IITHPNFNGNTLDNDIM"LIK.L
1	1	CONTAM|P00761	24409.5	0.251		SWISS-PROT:P00761|TRYP_PIG Trypsin - Sus scrofa (Pig).	412	6			28128	3+	2211.1	1.021	9.49752	0.9995	R.LGEHNIDVLEGNEQFINAAK.I
1	1	CONTAM|P00761	24409.5	0.251		SWISS-PROT:P00761|TRYP_PIG Trypsin - Sus scrofa (Pig).	412	6			28465	3+	2211.1	1.014	6.33168	0.9999	R.LGEHNIDVLEGNEQFINAAK.I
1	1	CONTAM|P00761	24409.5	0.251		SWISS-PROT:P00761|TRYP_PIG Trypsin - Sus scrofa (Pig).	412	6			28675	3+	2211.1	0.017	7.68847	0.9987	R.LGEHNIDVLEGNEQFINAAK.I
1	1	CONTAM|P00761	24409.5	0.251		SWISS-PROT:P00761|TRYP_PIG Trypsin - Sus scrofa (Pig).	412	6			28835	3+	2211.1	0.012	5.42715	0.9478	R.LGEHNIDVLEGNEQFINAAK.I
1	1	CONTAM|P00761	24409.5	0.251		SWISS-PROT:P00761|TRYP_PIG Trypsin - Sus scrofa (Pig).	412	6			28953	3+	2211.1	1.014	6.33168	0.9807	R.LGEHNIDVLEGNEQFINAAK.I
1	1	CONTAM|P00761	24409.5	0.251		SWISS-PROT:P00761|TRYP_PIG Trypsin - Sus scrofa (Pig).	412	6			29244	3+	2211.1	0.014	6.33168	0.9784	R.LGEHNIDVLEGNEQFINAAK.I
1	1	CONTAM|P00761	24409.5	0.251		SWISS-PROT:P00761|TRYP_PIG Trypsin - Sus scrofa (Pig).	412	6			29379	3+	2211.1	0.016	7.2362	0.6653	R.LGEHNIDVLEGNEQFINAAK.I
1	1	CONTAM|P00761	24409.5	0.251		SWISS-PROT:P00761|TRYP_PIG Trypsin - Sus scrofa (Pig).	412	6			8658	2+	1045.56	0.008	7.65138	0.9979	K.LSSPATLNSR.V
1	1	CONTAM|P00761	24409.5	0.251		SWISS-PROT:P00761|TRYP_PIG Trypsin - Sus scrofa (Pig).	412	6			8885	2+	1045.56	0.008	7.65138	0.9977	K.LSSPATLNSR.V
1	1	CONTAM|P00761	24409.5	0.251		SWISS-PROT:P00761|TRYP_PIG Trypsin - Sus scrofa (Pig).	412	6			9032	2+	1045.56	0.008	7.65138	1	K.LSSPATLNSR.V
1	1	CONTAM|P00761	24409.5	0.251		SWISS-PROT:P00761|TRYP_PIG Trypsin - Sus scrofa (Pig).	412	6			9173	2+	1045.56	0.007	6.69495	0.9952	K.LSSPATLNSR.V
1	1	CONTAM|P00761	24409.5	0.251		SWISS-PROT:P00761|TRYP_PIG Trypsin - Sus scrofa (Pig).	412	6			10799	2+	842.509	0.005	5.93465	0.8379	R.VATVSLPR.S
1	1	CONTAM|P00761	24409.5	0.251		SWISS-PROT:P00761|TRYP_PIG Trypsin - Sus scrofa (Pig).	412	6			10952	2+	842.509	0.005	5.93465	0.8035	R.VATVSLPR.S
1	1	CONTAM|P00761	24409.5	0.251		SWISS-PROT:P00761|TRYP_PIG Trypsin - Sus scrofa (Pig).	412	6			11112	2+	842.509	0.007	8.30851	0.9908	R.VATVSLPR.S
1	1	CONTAM|P00761	24409.5	0.251		SWISS-PROT:P00761|TRYP_PIG Trypsin - Sus scrofa (Pig).	412	6			11262	2+	842.509	0.006	7.12158	0.8387	R.VATVSLPR.S
1	1	CONTAM|P00761	24409.5	0.251		SWISS-PROT:P00761|TRYP_PIG Trypsin - Sus scrofa (Pig).	412	6			11412	2+	842.509	0.006	7.12158	0.6268	R.VATVSLPR.S
1	1	CONTAM|P00761	24409.5	0.251		SWISS-PROT:P00761|TRYP_PIG Trypsin - Sus scrofa (Pig).	412	6			11562	2+	842.509	0.005	5.93465	0.8107	R.VATVSLPR.S
1	1	CONTAM|P00761	24409.5	0.251		SWISS-PROT:P00761|TRYP_PIG Trypsin - Sus scrofa (Pig).	412	6			11713	2+	842.509	0.006	7.12158	0.8178	R.VATVSLPR.S
1	1	CONTAM|P00761	24409.5	0.251		SWISS-PROT:P00761|TRYP_PIG Trypsin - Sus scrofa (Pig).	412	6			12014	2+	842.509	0.006	7.12158	0.7878	R.VATVSLPR.S
1	1	CONTAM|P00761	24409.5	0.251		SWISS-PROT:P00761|TRYP_PIG Trypsin - Sus scrofa (Pig).	412	6			12325	2+	842.509	0.005	5.93465	0.9687	R.VATVSLPR.S
1	1	CONTAM|P00761	24409.5	0.251		SWISS-PROT:P00761|TRYP_PIG Trypsin - Sus scrofa (Pig).	412	6			12465	2+	842.509	0.005	5.93465	0.9767	R.VATVSLPR.S
1	1	CONTAM|P00761	24409.5	0.251		SWISS-PROT:P00761|TRYP_PIG Trypsin - Sus scrofa (Pig).	412	6			12777	2+	842.509	0.006	7.12158	0.9901	R.VATVSLPR.S
1	1	CONTAM|P00761	24409.5	0.251		SWISS-PROT:P00761|TRYP_PIG Trypsin - Sus scrofa (Pig).	412	6			12946	2+	842.509	0.007	8.30851	0.9308	R.VATVSLPR.S
1	1	CONTAM|P00761	24409.5	0.251		SWISS-PROT:P00761|TRYP_PIG Trypsin - Sus scrofa (Pig).	412	6			18038	3+	2211.1	0.017	7.68847	0.9999	R.LGEHNIDVLEGNEQFINAAK.I
1	1	CONTAM|P00761	24409.5	0.251		SWISS-PROT:P00761|TRYP_PIG Trypsin - Sus scrofa (Pig).	412	6			18058	2+	2211.1	0.015	6.78394	1	R.LGEHNIDVLEGNEQFINAAK.I
1	1	CONTAM|P00761	24409.5	0.251		SWISS-PROT:P00761|TRYP_PIG Trypsin - Sus scrofa (Pig).	412	6			18189	3+	2211.1	0.013	5.87942	1	R.LGEHNIDVLEGNEQFINAAK.I
1	1	CONTAM|P00761	24409.5	0.251		SWISS-PROT:P00761|TRYP_PIG Trypsin - Sus scrofa (Pig).	412	6			18210	2+	2211.1	0.015	6.78394	1	R.LGEHNIDVLEGNEQFINAAK.I
1	1	CONTAM|P00761	24409.5	0.251		SWISS-PROT:P00761|TRYP_PIG Trypsin - Sus scrofa (Pig).	412	6			18348	3+	2211.1	0.015	6.78394	1	R.LGEHNIDVLEGNEQFINAAK.I
1	1	CONTAM|P00761	24409.5	0.251		SWISS-PROT:P00761|TRYP_PIG Trypsin - Sus scrofa (Pig).	412	6			18500	3+	2211.1	0.015	6.78394	1	R.LGEHNIDVLEGNEQFINAAK.I
1	1	CONTAM|P00761	24409.5	0.251		SWISS-PROT:P00761|TRYP_PIG Trypsin - Sus scrofa (Pig).	412	6			18660	3+	2211.1	1.001	0.452263	0.9999	R.LGEHNIDVLEGNEQFINAAK.I
1	1	CONTAM|P00761	24409.5	0.251		SWISS-PROT:P00761|TRYP_PIG Trypsin - Sus scrofa (Pig).	412	6			18810	3+	2211.1	0.009	4.07036	1	R.LGEHNIDVLEGNEQFINAAK.I
1	1	CONTAM|P00761	24409.5	0.251		SWISS-PROT:P00761|TRYP_PIG Trypsin - Sus scrofa (Pig).	412	6			18958	3+	2211.1	1.003	1.35679	0.9947	R.LGEHNIDVLEGNEQFINAAK.I
1	1	CONTAM|P00761	24409.5	0.251		SWISS-PROT:P00761|TRYP_PIG Trypsin - Sus scrofa (Pig).	412	6			19286	3+	2211.1	1.011	4.97489	0.9998	R.LGEHNIDVLEGNEQFINAAK.I
1	1	CONTAM|P00761	24409.5	0.251		SWISS-PROT:P00761|TRYP_PIG Trypsin - Sus scrofa (Pig).	412	6			19565	3+	2299.18	1.017	7.39396	0.9832	K.IITHPNFNGNTLDNDIM"LIK.L
1	1	CONTAM|P00761	24409.5	0.251		SWISS-PROT:P00761|TRYP_PIG Trypsin - Sus scrofa (Pig).	412	6			19722	3+	2299.18	0.017	7.39396	0.9845	K.IITHPNFNGNTLDNDIM"LIK.L
1	1	CONTAM|P00761	24409.5	0.251		SWISS-PROT:P00761|TRYP_PIG Trypsin - Sus scrofa (Pig).	412	6			20041	3+	2211.1	0.016	7.2362	0.924	R.LGEHNIDVLEGNEQFINAAK.I
1	1	CONTAM|P00761	24409.5	0.251		SWISS-PROT:P00761|TRYP_PIG Trypsin - Sus scrofa (Pig).	412	6			20438	3+	2283.18	0.017	7.44576	0.9999	K.IITHPNFNGNTLDNDIMLIK.L
1	1	CONTAM|P00761	24409.5	0.251		SWISS-PROT:P00761|TRYP_PIG Trypsin - Sus scrofa (Pig).	412	6			20469	2+	2283.18	0.017	7.44576	1	K.IITHPNFNGNTLDNDIMLIK.L
1	1	CONTAM|P00761	24409.5	0.251		SWISS-PROT:P00761|TRYP_PIG Trypsin - Sus scrofa (Pig).	412	6			20588	3+	2283.18	0.016	7.00777	0.9997	K.IITHPNFNGNTLDNDIMLIK.L
1	1	CONTAM|P00761	24409.5	0.251		SWISS-PROT:P00761|TRYP_PIG Trypsin - Sus scrofa (Pig).	412	6			21056	3+	2283.18	0.999	0.437986	0.6223	K.IITHPNFNGNTLDNDIMLIK.L
1	1	CONTAM|P00761	24409.5	0.251		SWISS-PROT:P00761|TRYP_PIG Trypsin - Sus scrofa (Pig).	412	6			21106	2+	2283.18	0.999	0.437986	0.9823	K.IITHPNFNGNTLDNDIMLIK.L
1	1	CONTAM|P00761	24409.5	0.251		SWISS-PROT:P00761|TRYP_PIG Trypsin - Sus scrofa (Pig).	412	6			28350	3+	2211.1	1.021	9.49752	1	R.LGEHNIDVLEGNEQFINAAK.I
1	1	CONTAM|P00761	24409.5	0.251		SWISS-PROT:P00761|TRYP_PIG Trypsin - Sus scrofa (Pig).	412	6			28735	3+	2211.1	1.031	14.0201	0.6767	R.LGEHNIDVLEGNEQFINAAK.I
1	1	CONTAM|P00761	24409.5	0.251		SWISS-PROT:P00761|TRYP_PIG Trypsin - Sus scrofa (Pig).	412	6			28875	3+	2211.1	1.031	14.0201	0.9972	R.LGEHNIDVLEGNEQFINAAK.I
1	1	CONTAM|P00761	24409.5	0.251		SWISS-PROT:P00761|TRYP_PIG Trypsin - Sus scrofa (Pig).	412	6			29485	3+	2211.1	0.015	6.78394	0.9051	R.LGEHNIDVLEGNEQFINAAK.I
1	1	CONTAM|P00761	24409.5	0.251		SWISS-PROT:P00761|TRYP_PIG Trypsin - Sus scrofa (Pig).	412	6			29610	3+	2211.1	1.021	9.49752	0.7389	R.LGEHNIDVLEGNEQFINAAK.I
1	1	CONTAM|P00761	24409.5	0.251		SWISS-PROT:P00761|TRYP_PIG Trypsin - Sus scrofa (Pig).	412	6			30265	3+	2211.1	1.019	8.59299	0.6459	R.LGEHNIDVLEGNEQFINAAK.I
1	1	CONTAM|P00761	24409.5	0.251		SWISS-PROT:P00761|TRYP_PIG Trypsin - Sus scrofa (Pig).	412	6			8753	2+	1045.56	0.007	6.69495	0.9958	K.LSSPATLNSR.V
1	1	CONTAM|P00761	24409.5	0.251		SWISS-PROT:P00761|TRYP_PIG Trypsin - Sus scrofa (Pig).	412	6			8913	2+	1045.56	0.005	4.78211	1	K.LSSPATLNSR.V
1	1	CONTAM|P00761	24409.5	0.251		SWISS-PROT:P00761|TRYP_PIG Trypsin - Sus scrofa (Pig).	412	6			11013	2+	842.509	0.005	5.93465	0.6386	R.VATVSLPR.S
1	1	CONTAM|P00761	24409.5	0.251		SWISS-PROT:P00761|TRYP_PIG Trypsin - Sus scrofa (Pig).	412	6			11162	2+	842.509	0.006	7.12158	0.6507	R.VATVSLPR.S
1	1	CONTAM|P00761	24409.5	0.251		SWISS-PROT:P00761|TRYP_PIG Trypsin - Sus scrofa (Pig).	412	6			11312	2+	842.509	0.006	7.12158	0.8568	R.VATVSLPR.S
1	1	CONTAM|P00761	24409.5	0.251		SWISS-PROT:P00761|TRYP_PIG Trypsin - Sus scrofa (Pig).	412	6			11462	2+	842.509	0.006	7.12158	0.7887	R.VATVSLPR.S
1	1	CONTAM|P00761	24409.5	0.251		SWISS-PROT:P00761|TRYP_PIG Trypsin - Sus scrofa (Pig).	412	6			11612	2+	842.509	0.006	7.12158	0.6268	R.VATVSLPR.S
1	1	CONTAM|P00761	24409.5	0.251		SWISS-PROT:P00761|TRYP_PIG Trypsin - Sus scrofa (Pig).	412	6			11762	2+	842.509	0.006	7.12158	0.8223	R.VATVSLPR.S
1	1	CONTAM|P00761	24409.5	0.251		SWISS-PROT:P00761|TRYP_PIG Trypsin - Sus scrofa (Pig).	412	6			11913	2+	842.509	0.006	7.12158	0.8124	R.VATVSLPR.S
1	1	CONTAM|P00761	24409.5	0.251		SWISS-PROT:P00761|TRYP_PIG Trypsin - Sus scrofa (Pig).	412	6			12375	2+	842.509	0.006	7.12158	0.8117	R.VATVSLPR.S
1	1	CONTAM|P00761	24409.5	0.251		SWISS-PROT:P00761|TRYP_PIG Trypsin - Sus scrofa (Pig).	412	6			12528	2+	842.509	0.003	3.56079	0.9194	R.VATVSLPR.S
1	1	CONTAM|P00761	24409.5	0.251		SWISS-PROT:P00761|TRYP_PIG Trypsin - Sus scrofa (Pig).	412	6			12686	2+	842.509	0.005	5.93465	0.8459	R.VATVSLPR.S
1	1	CONTAM|P00761	24409.5	0.251		SWISS-PROT:P00761|TRYP_PIG Trypsin - Sus scrofa (Pig).	412	6			13107	2+	842.509	0.005	5.93465	0.9822	R.VATVSLPR.S
1	1	CONTAM|P00761	24409.5	0.251		SWISS-PROT:P00761|TRYP_PIG Trypsin - Sus scrofa (Pig).	412	6			18292	3+	2211.1	0.015	6.78394	1	R.LGEHNIDVLEGNEQFINAAK.I
1	1	CONTAM|P00761	24409.5	0.251		SWISS-PROT:P00761|TRYP_PIG Trypsin - Sus scrofa (Pig).	412	6			18312	2+	2211.1	0.014	6.33168	1	R.LGEHNIDVLEGNEQFINAAK.I
1	1	CONTAM|P00761	24409.5	0.251		SWISS-PROT:P00761|TRYP_PIG Trypsin - Sus scrofa (Pig).	412	6			18452	3+	2211.1	0.014	6.33168	1	R.LGEHNIDVLEGNEQFINAAK.I
1	1	CONTAM|P00761	24409.5	0.251		SWISS-PROT:P00761|TRYP_PIG Trypsin - Sus scrofa (Pig).	412	6			18472	2+	2211.1	0.016	7.2362	1	R.LGEHNIDVLEGNEQFINAAK.I
1	1	CONTAM|P00761	24409.5	0.251		SWISS-PROT:P00761|TRYP_PIG Trypsin - Sus scrofa (Pig).	412	6			18612	3+	2211.1	0.016	7.2362	1	R.LGEHNIDVLEGNEQFINAAK.I
1	1	CONTAM|P00761	24409.5	0.251		SWISS-PROT:P00761|TRYP_PIG Trypsin - Sus scrofa (Pig).	412	6			18634	2+	2211.1	0.016	7.2362	1	R.LGEHNIDVLEGNEQFINAAK.I
1	1	CONTAM|P00761	24409.5	0.251		SWISS-PROT:P00761|TRYP_PIG Trypsin - Sus scrofa (Pig).	412	6			18774	3+	2211.1	0.014	6.33168	1	R.LGEHNIDVLEGNEQFINAAK.I
1	1	CONTAM|P00761	24409.5	0.251		SWISS-PROT:P00761|TRYP_PIG Trypsin - Sus scrofa (Pig).	412	6			18933	3+	2211.1	0.017	7.68847	1	R.LGEHNIDVLEGNEQFINAAK.I
1	1	CONTAM|P00761	24409.5	0.251		SWISS-PROT:P00761|TRYP_PIG Trypsin - Sus scrofa (Pig).	412	6			19092	3+	2211.1	0.013	5.87942	1	R.LGEHNIDVLEGNEQFINAAK.I
1	1	CONTAM|P00761	24409.5	0.251		SWISS-PROT:P00761|TRYP_PIG Trypsin - Sus scrofa (Pig).	412	6			19252	3+	2211.1	0.014	6.33168	1	R.LGEHNIDVLEGNEQFINAAK.I
1	1	CONTAM|P00761	24409.5	0.251		SWISS-PROT:P00761|TRYP_PIG Trypsin - Sus scrofa (Pig).	412	6			19412	3+	2211.1	1.002	0.904526	0.8775	R.LGEHNIDVLEGNEQFINAAK.I
1	1	CONTAM|P00761	24409.5	0.251		SWISS-PROT:P00761|TRYP_PIG Trypsin - Sus scrofa (Pig).	412	6			19576	3+	2211.1	1.019	8.59299	0.9924	R.LGEHNIDVLEGNEQFINAAK.I
1	1	CONTAM|P00761	24409.5	0.251		SWISS-PROT:P00761|TRYP_PIG Trypsin - Sus scrofa (Pig).	412	6			19759	3+	2211.1	0.011	4.97489	0.9999	R.LGEHNIDVLEGNEQFINAAK.I
1	1	CONTAM|P00761	24409.5	0.251		SWISS-PROT:P00761|TRYP_PIG Trypsin - Sus scrofa (Pig).	412	6			20072	3+	2299.18	0.018	7.8289	0.9916	K.IITHPNFNGNTLDNDIM"LIK.L
1	1	CONTAM|P00761	24409.5	0.251		SWISS-PROT:P00761|TRYP_PIG Trypsin - Sus scrofa (Pig).	412	6			20841	3+	2283.18	1.015	6.56978	0.996	K.IITHPNFNGNTLDNDIMLIK.L
1	1	CONTAM|P00761	24409.5	0.251		SWISS-PROT:P00761|TRYP_PIG Trypsin - Sus scrofa (Pig).	412	6			20910	2+	2283.18	0.017	7.44576	1	K.IITHPNFNGNTLDNDIMLIK.L
1	1	CONTAM|P00761	24409.5	0.251		SWISS-PROT:P00761|TRYP_PIG Trypsin - Sus scrofa (Pig).	412	6			20990	3+	2283.18	0.015	6.56978	1	K.IITHPNFNGNTLDNDIMLIK.L
1	1	CONTAM|P00761	24409.5	0.251		SWISS-PROT:P00761|TRYP_PIG Trypsin - Sus scrofa (Pig).	412	6			21061	2+	2299.18	0.038	16.5277	0.8543	K.IITHPNFNGNTLDNDIM"LIK.L
1	1	CONTAM|P00761	24409.5	0.251		SWISS-PROT:P00761|TRYP_PIG Trypsin - Sus scrofa (Pig).	412	6			21450	3+	2283.18	0.998	0.875971	0.8796	K.IITHPNFNGNTLDNDIMLIK.L
1	1	CONTAM|P00761	24409.5	0.251		SWISS-PROT:P00761|TRYP_PIG Trypsin - Sus scrofa (Pig).	412	6			22097	2+	2299.18	1.014	6.08914	0.7449	K.IITHPNFNGNTLDNDIM"LIK.L
1	1	CONTAM|P00761	24409.5	0.251		SWISS-PROT:P00761|TRYP_PIG Trypsin - Sus scrofa (Pig).	412	6			22213	3+	2283.18	1.007	3.0659	0.9299	K.IITHPNFNGNTLDNDIMLIK.L
1	1	CONTAM|P00761	24409.5	0.251		SWISS-PROT:P00761|TRYP_PIG Trypsin - Sus scrofa (Pig).	412	6			28965	3+	2211.1	1.031	14.0201	0.9999	R.LGEHNIDVLEGNEQFINAAK.I
1	1	CONTAM|P00761	24409.5	0.251		SWISS-PROT:P00761|TRYP_PIG Trypsin - Sus scrofa (Pig).	412	6			29562	3+	2211.1	1.031	14.0201	0.9999	R.LGEHNIDVLEGNEQFINAAK.I
1	1	CONTAM|P00761	24409.5	0.251		SWISS-PROT:P00761|TRYP_PIG Trypsin - Sus scrofa (Pig).	412	6			29695	3+	2211.1	-0.885	52.0102	0.912	R.LGEHNIDVLEGNEQFINAAK.I
1	1	CONTAM|P00761	24409.5	0.251		SWISS-PROT:P00761|TRYP_PIG Trypsin - Sus scrofa (Pig).	412	6			30097	3+	2211.1	1.031	14.0201	0.9631	R.LGEHNIDVLEGNEQFINAAK.I
1	1	CONTAM|P00761	24409.5	0.251		SWISS-PROT:P00761|TRYP_PIG Trypsin - Sus scrofa (Pig).	412	6			30228	3+	2211.1	0.011	4.97489	0.9958	R.LGEHNIDVLEGNEQFINAAK.I
1	1	CONTAM|P00761	24409.5	0.251		SWISS-PROT:P00761|TRYP_PIG Trypsin - Sus scrofa (Pig).	412	6			8840	2+	1045.56	0.004	3.82569	0.9998	K.LSSPATLNSR.V
1	1	CONTAM|P00761	24409.5	0.251		SWISS-PROT:P00761|TRYP_PIG Trypsin - Sus scrofa (Pig).	412	6			8987	2+	1045.56	0.007	6.69495	0.9997	K.LSSPATLNSR.V
1	1	CONTAM|P00761	24409.5	0.251		SWISS-PROT:P00761|TRYP_PIG Trypsin - Sus scrofa (Pig).	412	6			10842	2+	842.509	0.005	5.93465	0.8635	R.VATVSLPR.S
1	1	CONTAM|P00761	24409.5	0.251		SWISS-PROT:P00761|TRYP_PIG Trypsin - Sus scrofa (Pig).	412	6			10998	2+	842.509	0.005	5.93465	0.8245	R.VATVSLPR.S
1	1	CONTAM|P00761	24409.5	0.251		SWISS-PROT:P00761|TRYP_PIG Trypsin - Sus scrofa (Pig).	412	6			11298	2+	842.509	0.005	5.93465	0.6548	R.VATVSLPR.S
1	1	CONTAM|P00761	24409.5	0.251		SWISS-PROT:P00761|TRYP_PIG Trypsin - Sus scrofa (Pig).	412	6			11446	2+	842.509	0.004	4.74772	0.7857	R.VATVSLPR.S
1	1	CONTAM|P00761	24409.5	0.251		SWISS-PROT:P00761|TRYP_PIG Trypsin - Sus scrofa (Pig).	412	6			11596	2+	842.509	0.004	4.74772	0.8234	R.VATVSLPR.S
1	1	CONTAM|P00761	24409.5	0.251		SWISS-PROT:P00761|TRYP_PIG Trypsin - Sus scrofa (Pig).	412	6			11759	2+	842.509	0.005	5.93465	0.9093	R.VATVSLPR.S
1	1	CONTAM|P00761	24409.5	0.251		SWISS-PROT:P00761|TRYP_PIG Trypsin - Sus scrofa (Pig).	412	6			12506	2+	842.509	0.005	5.93465	0.7077	R.VATVSLPR.S
1	1	CONTAM|P00761	24409.5	0.251		SWISS-PROT:P00761|TRYP_PIG Trypsin - Sus scrofa (Pig).	412	6			18296	3+	2211.1	0.015	6.78394	1	R.LGEHNIDVLEGNEQFINAAK.I
1	1	CONTAM|P00761	24409.5	0.251		SWISS-PROT:P00761|TRYP_PIG Trypsin - Sus scrofa (Pig).	412	6			18347	2+	2211.1	0.012	5.42715	1	R.LGEHNIDVLEGNEQFINAAK.I
1	1	CONTAM|P00761	24409.5	0.251		SWISS-PROT:P00761|TRYP_PIG Trypsin - Sus scrofa (Pig).	412	6			18466	3+	2211.1	0.014	6.33168	1	R.LGEHNIDVLEGNEQFINAAK.I
1	1	CONTAM|P00761	24409.5	0.251		SWISS-PROT:P00761|TRYP_PIG Trypsin - Sus scrofa (Pig).	412	6			18516	2+	2211.1	0.013	5.87942	1	R.LGEHNIDVLEGNEQFINAAK.I
1	1	CONTAM|P00761	24409.5	0.251		SWISS-PROT:P00761|TRYP_PIG Trypsin - Sus scrofa (Pig).	412	6			18799	3+	2211.1	0.012	5.42715	0.9993	R.LGEHNIDVLEGNEQFINAAK.I
1	1	CONTAM|P00761	24409.5	0.251		SWISS-PROT:P00761|TRYP_PIG Trypsin - Sus scrofa (Pig).	412	6			18970	3+	2211.1	0.012	5.42715	1	R.LGEHNIDVLEGNEQFINAAK.I
1	1	CONTAM|P00761	24409.5	0.251		SWISS-PROT:P00761|TRYP_PIG Trypsin - Sus scrofa (Pig).	412	6			19139	3+	2211.1	0.01	4.52263	0.9993	R.LGEHNIDVLEGNEQFINAAK.I
1	1	CONTAM|P00761	24409.5	0.251		SWISS-PROT:P00761|TRYP_PIG Trypsin - Sus scrofa (Pig).	412	6			19309	3+	2211.1	0.006	2.71358	0.9844	R.LGEHNIDVLEGNEQFINAAK.I
1	1	CONTAM|P00761	24409.5	0.251		SWISS-PROT:P00761|TRYP_PIG Trypsin - Sus scrofa (Pig).	412	6			19469	3+	2211.1	1.003	1.35679	0.9855	R.LGEHNIDVLEGNEQFINAAK.I
1	1	CONTAM|P00761	24409.5	0.251		SWISS-PROT:P00761|TRYP_PIG Trypsin - Sus scrofa (Pig).	412	6			19631	3+	2211.1	1.012	5.42715	0.9969	R.LGEHNIDVLEGNEQFINAAK.I
1	1	CONTAM|P00761	24409.5	0.251		SWISS-PROT:P00761|TRYP_PIG Trypsin - Sus scrofa (Pig).	412	6			20190	3+	2299.18	0.017	7.39396	0.9834	K.IITHPNFNGNTLDNDIM"LIK.L
1	1	CONTAM|P00761	24409.5	0.251		SWISS-PROT:P00761|TRYP_PIG Trypsin - Sus scrofa (Pig).	412	6			20782	2+	2299.18	1.007	3.04457	0.8541	K.IITHPNFNGNTLDNDIM"LIK.L
1	1	CONTAM|P00761	24409.5	0.251		SWISS-PROT:P00761|TRYP_PIG Trypsin - Sus scrofa (Pig).	412	6			21136	3+	2283.18	0.014	6.1318	1	K.IITHPNFNGNTLDNDIMLIK.L
1	1	CONTAM|P00761	24409.5	0.251		SWISS-PROT:P00761|TRYP_PIG Trypsin - Sus scrofa (Pig).	412	6			21148	2+	2283.18	0.016	7.00777	1	K.IITHPNFNGNTLDNDIMLIK.L
1	1	CONTAM|P00761	24409.5	0.251		SWISS-PROT:P00761|TRYP_PIG Trypsin - Sus scrofa (Pig).	412	6			30499	3+	2211.1	1.031	14.0201	1	R.LGEHNIDVLEGNEQFINAAK.I
1	1	CONTAM|P00761	24409.5	0.251		SWISS-PROT:P00761|TRYP_PIG Trypsin - Sus scrofa (Pig).	412	6			30629	3+	2211.1	1.031	14.0201	0.9972	R.LGEHNIDVLEGNEQFINAAK.I
1	1	CONTAM|P00761	24409.5	0.251		SWISS-PROT:P00761|TRYP_PIG Trypsin - Sus scrofa (Pig).	412	6			30760	3+	2211.1	-1.005	2.26131	0.9765	R.LGEHNIDVLEGNEQFINAAK.I
1	1	CONTAM|P00761	24409.5	0.251		SWISS-PROT:P00761|TRYP_PIG Trypsin - Sus scrofa (Pig).	412	6			31140	3+	2211.1	0.026	11.7588	0.9948	R.LGEHNIDVLEGNEQFINAAK.I
1	1	CONTAM|P00761	24409.5	0.251		SWISS-PROT:P00761|TRYP_PIG Trypsin - Sus scrofa (Pig).	412	6			32029	3+	2211.1	0.012	5.42715	0.9982	R.LGEHNIDVLEGNEQFINAAK.I
1	1	CONTAM|P00761	24409.5	0.251		SWISS-PROT:P00761|TRYP_PIG Trypsin - Sus scrofa (Pig).	412	6			32164	3+	2211.1	1.021	9.49752	0.9999	R.LGEHNIDVLEGNEQFINAAK.I
1	1	CONTAM|P00761	24409.5	0.251		SWISS-PROT:P00761|TRYP_PIG Trypsin - Sus scrofa (Pig).	412	6			7726	2+	1045.56	-0.016	15.3027	0.6082	K.LSSPATLNSR.V
1	1	CONTAM|P00761	24409.5	0.251		SWISS-PROT:P00761|TRYP_PIG Trypsin - Sus scrofa (Pig).	412	6			8044	2+	1045.56	0.005	4.78211	0.999	K.LSSPATLNSR.V
1	1	CONTAM|P00761	24409.5	0.251		SWISS-PROT:P00761|TRYP_PIG Trypsin - Sus scrofa (Pig).	412	6			8203	2+	1045.56	0.005	4.78211	0.9999	K.LSSPATLNSR.V
1	1	CONTAM|P00761	24409.5	0.251		SWISS-PROT:P00761|TRYP_PIG Trypsin - Sus scrofa (Pig).	412	6			10175	2+	842.509	0.004	4.74772	0.9703	R.VATVSLPR.S
1	1	CONTAM|P00761	24409.5	0.251		SWISS-PROT:P00761|TRYP_PIG Trypsin - Sus scrofa (Pig).	412	6			10345	2+	842.509	0.004	4.74772	0.9904	R.VATVSLPR.S
1	1	CONTAM|P00761	24409.5	0.251		SWISS-PROT:P00761|TRYP_PIG Trypsin - Sus scrofa (Pig).	412	6			17491	2+	2211.1	0.993	3.16584	0.9392	R.LGEHNIDVLEGNEQFINAAK.I
1	1	CONTAM|P00761	24409.5	0.251		SWISS-PROT:P00761|TRYP_PIG Trypsin - Sus scrofa (Pig).	412	6			17840	2+	2211.1	0.007	3.16584	1	R.LGEHNIDVLEGNEQFINAAK.I
1	1	CONTAM|P00761	24409.5	0.251		SWISS-PROT:P00761|TRYP_PIG Trypsin - Sus scrofa (Pig).	412	6			17936	3+	2211.1	0.01	4.52263	1	R.LGEHNIDVLEGNEQFINAAK.I
1	1	CONTAM|P00761	24409.5	0.251		SWISS-PROT:P00761|TRYP_PIG Trypsin - Sus scrofa (Pig).	412	6			18006	2+	2211.1	0.011	4.97489	1	R.LGEHNIDVLEGNEQFINAAK.I
1	1	CONTAM|P00761	24409.5	0.251		SWISS-PROT:P00761|TRYP_PIG Trypsin - Sus scrofa (Pig).	412	6			18106	3+	2211.1	0.011	4.97489	1	R.LGEHNIDVLEGNEQFINAAK.I
1	1	CONTAM|P00761	24409.5	0.251		SWISS-PROT:P00761|TRYP_PIG Trypsin - Sus scrofa (Pig).	412	6			18179	2+	2211.1	0.009	4.07036	1	R.LGEHNIDVLEGNEQFINAAK.I
1	1	CONTAM|P00761	24409.5	0.251		SWISS-PROT:P00761|TRYP_PIG Trypsin - Sus scrofa (Pig).	412	6			18277	3+	2211.1	0.01	4.52263	1	R.LGEHNIDVLEGNEQFINAAK.I
1	1	CONTAM|P00761	24409.5	0.251		SWISS-PROT:P00761|TRYP_PIG Trypsin - Sus scrofa (Pig).	412	6			18352	2+	2211.1	0.018	8.14073	1	R.LGEHNIDVLEGNEQFINAAK.I
1	1	CONTAM|P00761	24409.5	0.251		SWISS-PROT:P00761|TRYP_PIG Trypsin - Sus scrofa (Pig).	412	6			18449	3+	2211.1	0.013	5.87942	1	R.LGEHNIDVLEGNEQFINAAK.I
1	1	CONTAM|P00761	24409.5	0.251		SWISS-PROT:P00761|TRYP_PIG Trypsin - Sus scrofa (Pig).	412	6			18519	2+	2211.1	1.002	0.904526	0.9998	R.LGEHNIDVLEGNEQFINAAK.I
1	1	CONTAM|P00761	24409.5	0.251		SWISS-PROT:P00761|TRYP_PIG Trypsin - Sus scrofa (Pig).	412	6			18621	3+	2211.1	0.009	4.07036	1	R.LGEHNIDVLEGNEQFINAAK.I
1	1	CONTAM|P00761	24409.5	0.251		SWISS-PROT:P00761|TRYP_PIG Trypsin - Sus scrofa (Pig).	412	6			20296	2+	2283.18	1.013	5.69381	1	K.IITHPNFNGNTLDNDIMLIK.L
1	1	CONTAM|P00761	24409.5	0.251		SWISS-PROT:P00761|TRYP_PIG Trypsin - Sus scrofa (Pig).	412	6			20316	3+	2283.18	0.009	3.94187	0.9999	K.IITHPNFNGNTLDNDIMLIK.L
1	1	CONTAM|P00761	24409.5	0.251		SWISS-PROT:P00761|TRYP_PIG Trypsin - Sus scrofa (Pig).	412	6			8382	2+	1045.56	0.007	6.69495	0.9996	K.LSSPATLNSR.V
1	1	CONTAM|P00761	24409.5	0.251		SWISS-PROT:P00761|TRYP_PIG Trypsin - Sus scrofa (Pig).	412	6			8530	2+	1045.56	0.006	5.73853	1	K.LSSPATLNSR.V
1	1	CONTAM|P00761	24409.5	0.251		SWISS-PROT:P00761|TRYP_PIG Trypsin - Sus scrofa (Pig).	412	6			10183	2+	842.509	0.005	5.93465	0.818	R.VATVSLPR.S
1	1	CONTAM|P00761	24409.5	0.251		SWISS-PROT:P00761|TRYP_PIG Trypsin - Sus scrofa (Pig).	412	6			10340	2+	842.509	0.007	8.30851	0.9732	R.VATVSLPR.S
1	1	CONTAM|P00761	24409.5	0.251		SWISS-PROT:P00761|TRYP_PIG Trypsin - Sus scrofa (Pig).	412	6			10490	2+	842.509	0.006	7.12158	0.7401	R.VATVSLPR.S
1	1	CONTAM|P00761	24409.5	0.251		SWISS-PROT:P00761|TRYP_PIG Trypsin - Sus scrofa (Pig).	412	6			10651	2+	842.509	0.005	5.93465	0.9861	R.VATVSLPR.S
1	1	CONTAM|P00761	24409.5	0.251		SWISS-PROT:P00761|TRYP_PIG Trypsin - Sus scrofa (Pig).	412	6			10810	2+	842.509	0.005	5.93465	0.9986	R.VATVSLPR.S
1	1	CONTAM|P00761	24409.5	0.251		SWISS-PROT:P00761|TRYP_PIG Trypsin - Sus scrofa (Pig).	412	6			10961	2+	842.509	0.005	5.93465	0.9029	R.VATVSLPR.S
1	1	CONTAM|P00761	24409.5	0.251		SWISS-PROT:P00761|TRYP_PIG Trypsin - Sus scrofa (Pig).	412	6			11112	2+	842.509	0.005	5.93465	0.9472	R.VATVSLPR.S
1	1	CONTAM|P00761	24409.5	0.251		SWISS-PROT:P00761|TRYP_PIG Trypsin - Sus scrofa (Pig).	412	6			11295	2+	842.509	0.005	5.93465	0.9123	R.VATVSLPR.S
1	1	CONTAM|P00761	24409.5	0.251		SWISS-PROT:P00761|TRYP_PIG Trypsin - Sus scrofa (Pig).	412	6			11457	2+	842.509	0.005	5.93465	0.9937	R.VATVSLPR.S
1	1	CONTAM|P00761	24409.5	0.251		SWISS-PROT:P00761|TRYP_PIG Trypsin - Sus scrofa (Pig).	412	6			17566	2+	2211.1	0.019	8.59299	0.9864	R.LGEHNIDVLEGNEQFINAAK.I
1	1	CONTAM|P00761	24409.5	0.251		SWISS-PROT:P00761|TRYP_PIG Trypsin - Sus scrofa (Pig).	412	6			17610	3+	2211.1	0.013	5.87942	1	R.LGEHNIDVLEGNEQFINAAK.I
1	1	CONTAM|P00761	24409.5	0.251		SWISS-PROT:P00761|TRYP_PIG Trypsin - Sus scrofa (Pig).	412	6			17733	2+	2211.1	0.009	4.07036	1	R.LGEHNIDVLEGNEQFINAAK.I
1	1	CONTAM|P00761	24409.5	0.251		SWISS-PROT:P00761|TRYP_PIG Trypsin - Sus scrofa (Pig).	412	6			17771	3+	2211.1	0.014	6.33168	0.9994	R.LGEHNIDVLEGNEQFINAAK.I
1	1	CONTAM|P00761	24409.5	0.251		SWISS-PROT:P00761|TRYP_PIG Trypsin - Sus scrofa (Pig).	412	6			17941	3+	2211.1	0.013	5.87942	1	R.LGEHNIDVLEGNEQFINAAK.I
1	1	CONTAM|P00761	24409.5	0.251		SWISS-PROT:P00761|TRYP_PIG Trypsin - Sus scrofa (Pig).	412	6			18101	3+	2211.1	0.015	6.78394	1	R.LGEHNIDVLEGNEQFINAAK.I
1	1	CONTAM|P00761	24409.5	0.251		SWISS-PROT:P00761|TRYP_PIG Trypsin - Sus scrofa (Pig).	412	6			18273	3+	2211.1	0.016	7.2362	1	R.LGEHNIDVLEGNEQFINAAK.I
1	1	CONTAM|P00761	24409.5	0.251		SWISS-PROT:P00761|TRYP_PIG Trypsin - Sus scrofa (Pig).	412	6			18437	3+	2211.1	0.011	4.97489	1	R.LGEHNIDVLEGNEQFINAAK.I
1	1	CONTAM|P00761	24409.5	0.251		SWISS-PROT:P00761|TRYP_PIG Trypsin - Sus scrofa (Pig).	412	6			18608	3+	2211.1	1.001	0.452263	0.9996	R.LGEHNIDVLEGNEQFINAAK.I
1	1	CONTAM|P00761	24409.5	0.251		SWISS-PROT:P00761|TRYP_PIG Trypsin - Sus scrofa (Pig).	412	6			18778	3+	2211.1	1.012	5.42715	0.9968	R.LGEHNIDVLEGNEQFINAAK.I
1	1	CONTAM|P00761	24409.5	0.251		SWISS-PROT:P00761|TRYP_PIG Trypsin - Sus scrofa (Pig).	412	6			19328	3+	2211.1	1.001	0.452263	0.6739	R.LGEHNIDVLEGNEQFINAAK.I
1	1	CONTAM|P00761	24409.5	0.251		SWISS-PROT:P00761|TRYP_PIG Trypsin - Sus scrofa (Pig).	412	6			19463	3+	2299.18	0.02	8.69877	0.9551	K.IITHPNFNGNTLDNDIM"LIK.L
1	1	CONTAM|P00761	24409.5	0.251		SWISS-PROT:P00761|TRYP_PIG Trypsin - Sus scrofa (Pig).	412	6			20171	3+	2283.18	0.011	4.81784	0.9998	K.IITHPNFNGNTLDNDIMLIK.L
1	1	CONTAM|P00761	24409.5	0.251		SWISS-PROT:P00761|TRYP_PIG Trypsin - Sus scrofa (Pig).	412	6			20181	2+	2283.18	0.013	5.69381	1	K.IITHPNFNGNTLDNDIMLIK.L
1	1	CONTAM|P00761	24409.5	0.251		SWISS-PROT:P00761|TRYP_PIG Trypsin - Sus scrofa (Pig).	412	6			20321	2+	2299.18	1.038	16.5277	0.9846	K.IITHPNFNGNTLDNDIM"LIK.L
1	1	CONTAM|P00761	24409.5	0.251		SWISS-PROT:P00761|TRYP_PIG Trypsin - Sus scrofa (Pig).	412	6			20970	3+	2283.18	0.998	0.875971	0.9167	K.IITHPNFNGNTLDNDIMLIK.L
1	1	CONTAM|P00761	24409.5	0.251		SWISS-PROT:P00761|TRYP_PIG Trypsin - Sus scrofa (Pig).	412	6			20991	2+	2283.18	0.996	1.75194	0.6945	K.IITHPNFNGNTLDNDIMLIK.L
2	1	CONTAM|Q2UVX4	187367	0.063		SWISS-PROT:Q2UVX4 (Bos taurus) Complement C3 precursor	881	19	1.29	80	2162	2+	977.376	-0.012	12.2778	0.6864	K.C'C'EDGM"R.E	20423.5	61967.4
2	1	CONTAM|Q2UVX4	187367	0.063		SWISS-PROT:Q2UVX4 (Bos taurus) Complement C3 precursor	881	19	1.29	80	11318	2+	1317.62	0.001	0.758943	1	K.AC'EPGVDYVYK.T	812273792	994526592
2	1	CONTAM|Q2UVX4	187367	0.063		SWISS-PROT:Q2UVX4 (Bos taurus) Complement C3 precursor	881	19	1.29	80	11465	2+	1317.62	0	0	1	K.AC'EPGVDYVYK.T	484414912	588646976
2	1	CONTAM|Q2UVX4	187367	0.063		SWISS-PROT:Q2UVX4 (Bos taurus) Complement C3 precursor	881	19	1.29	80	11615	2+	1317.62	-0.001	0.758943	1	K.AC'EPGVDYVYK.T	112248816	136827664
2	1	CONTAM|Q2UVX4	187367	0.063		SWISS-PROT:Q2UVX4 (Bos taurus) Complement C3 precursor	881	19	1.29	80	11775	2+	888.482	0.004	4.50206	0.9912	K.IWDVVEK.A
2	1	CONTAM|Q2UVX4	187367	0.063		SWISS-PROT:Q2UVX4 (Bos taurus) Complement C3 precursor	881	19	1.29	80	11777	2+	1317.62	-0.002	1.51789	1	K.AC'EPGVDYVYK.T	24140034	29881146
2	1	CONTAM|Q2UVX4	187367	0.063		SWISS-PROT:Q2UVX4 (Bos taurus) Complement C3 precursor	881	19	1.29	80	11934	2+	888.482	0.004	4.50206	0.996	K.IWDVVEK.A
2	1	CONTAM|Q2UVX4	187367	0.063		SWISS-PROT:Q2UVX4 (Bos taurus) Complement C3 precursor	881	19	1.29	80	11937	2+	1317.62	-0.001	0.758943	0.9966	K.AC'EPGVDYVYK.T	14106940	16934222
2	1	CONTAM|Q2UVX4	187367	0.063		SWISS-PROT:Q2UVX4 (Bos taurus) Complement C3 precursor	881	19	1.29	80	11959	2+	1083.56	0.003	2.76866	1	K.GYTQQLAFR.Q
2	1	CONTAM|Q2UVX4	187367	0.063		SWISS-PROT:Q2UVX4 (Bos taurus) Complement C3 precursor	881	19	1.29	80	12093	2+	888.482	0.004	4.50206	0.9925	K.IWDVVEK.A
2	1	CONTAM|Q2UVX4	187367	0.063		SWISS-PROT:Q2UVX4 (Bos taurus) Complement C3 precursor	881	19	1.29	80	12097	2+	1317.62	0.001	0.758943	1	K.AC'EPGVDYVYK.T	9165137	10962600
2	1	CONTAM|Q2UVX4	187367	0.063		SWISS-PROT:Q2UVX4 (Bos taurus) Complement C3 precursor	881	19	1.29	80	12166	2+	1314.6	0.007	5.3248	1	K.ACEPGVDYVYK.T	8224828	9291027
2	1	CONTAM|Q2UVX4	187367	0.063		SWISS-PROT:Q2UVX4 (Bos taurus) Complement C3 precursor	881	19	1.29	80	12253	2+	888.482	0.004	4.50206	0.9237	K.IWDVVEK.A
2	1	CONTAM|Q2UVX4	187367	0.063		SWISS-PROT:Q2UVX4 (Bos taurus) Complement C3 precursor	881	19	1.29	80	12348	2+	1314.6	-0.016	12.171	0.9738	K.ACEPGVDYVYK.T	9012934	5529551
2	1	CONTAM|Q2UVX4	187367	0.063		SWISS-PROT:Q2UVX4 (Bos taurus) Complement C3 precursor	881	19	1.29	80	12430	2+	1317.62	0.011	8.34837	0.7911	K.AC'EPGVDYVYK.T	8544483	4952802
2	1	CONTAM|Q2UVX4	187367	0.063		SWISS-PROT:Q2UVX4 (Bos taurus) Complement C3 precursor	881	19	1.29	80	12638	2+	888.482	0.004	4.50206	0.9805	K.IWDVVEK.A
2	1	CONTAM|Q2UVX4	187367	0.063		SWISS-PROT:Q2UVX4 (Bos taurus) Complement C3 precursor	881	19	1.29	80	12806	2+	888.483	1.983	19.1337	0.6191	K.IWDVVEK.A
2	1	CONTAM|Q2UVX4	187367	0.063		SWISS-PROT:Q2UVX4 (Bos taurus) Complement C3 precursor	881	19	1.29	80	15381	2+	1345.7	0.004	2.97243	0.9978	R.EVVADSVWVDVK.D
2	1	CONTAM|Q2UVX4	187367	0.063		SWISS-PROT:Q2UVX4 (Bos taurus) Complement C3 precursor	881	19	1.29	80	15534	2+	1345.7	0.01	7.43108	0.9992	R.EVVADSVWVDVK.D
2	1	CONTAM|Q2UVX4	187367	0.063		SWISS-PROT:Q2UVX4 (Bos taurus) Complement C3 precursor	881	19	1.29	80	16564	2+	1345.7	0.013	9.6604	0.9331	R.EVVADSVWVDVK.D
2	1	CONTAM|Q2UVX4	187367	0.063		SWISS-PROT:Q2UVX4 (Bos taurus) Complement C3 precursor	881	19	1.29	80	16673	2+	1092.63	0.006	5.49134	0.9944	R.NTLIIYLDK.V
2	1	CONTAM|Q2UVX4	187367	0.063		SWISS-PROT:Q2UVX4 (Bos taurus) Complement C3 precursor	881	19	1.29	80	16723	2+	1345.7	0.008	5.94486	1	R.EVVADSVWVDVK.D
2	1	CONTAM|Q2UVX4	187367	0.063		SWISS-PROT:Q2UVX4 (Bos taurus) Complement C3 precursor	881	19	1.29	80	16833	2+	1092.63	0.006	5.49134	0.9927	R.NTLIIYLDK.V
2	1	CONTAM|Q2UVX4	187367	0.063		SWISS-PROT:Q2UVX4 (Bos taurus) Complement C3 precursor	881	19	1.29	80	16883	2+	1345.7	0.007	5.20175	1	R.EVVADSVWVDVK.D
2	1	CONTAM|Q2UVX4	187367	0.063		SWISS-PROT:Q2UVX4 (Bos taurus) Complement C3 precursor	881	19	1.29	80	16993	2+	1092.63	0.006	5.49134	0.9976	R.NTLIIYLDK.V
2	1	CONTAM|Q2UVX4	187367	0.063		SWISS-PROT:Q2UVX4 (Bos taurus) Complement C3 precursor	881	19	1.29	80	17043	2+	1345.7	0.008	5.94486	1	R.EVVADSVWVDVK.D
2	1	CONTAM|Q2UVX4	187367	0.063		SWISS-PROT:Q2UVX4 (Bos taurus) Complement C3 precursor	881	19	1.29	80	17154	2+	1092.63	0.008	7.32178	0.9992	R.NTLIIYLDK.V
2	1	CONTAM|Q2UVX4	187367	0.063		SWISS-PROT:Q2UVX4 (Bos taurus) Complement C3 precursor	881	19	1.29	80	17203	2+	1345.7	0.009	6.68797	1	R.EVVADSVWVDVK.D
2	1	CONTAM|Q2UVX4	187367	0.063		SWISS-PROT:Q2UVX4 (Bos taurus) Complement C3 precursor	881	19	1.29	80	17317	2+	1092.63	0.007	6.40656	0.9969	R.NTLIIYLDK.V
2	1	CONTAM|Q2UVX4	187367	0.063		SWISS-PROT:Q2UVX4 (Bos taurus) Complement C3 precursor	881	19	1.29	80	17362	2+	1345.7	0.013	9.6604	1	R.EVVADSVWVDVK.D
2	1	CONTAM|Q2UVX4	187367	0.063		SWISS-PROT:Q2UVX4 (Bos taurus) Complement C3 precursor	881	19	1.29	80	17495	2+	1092.63	0.006	5.49134	0.9777	R.NTLIIYLDK.V
2	1	CONTAM|Q2UVX4	187367	0.063		SWISS-PROT:Q2UVX4 (Bos taurus) Complement C3 precursor	881	19	1.29	80	17534	2+	1345.7	0.014	10.4035	1	R.EVVADSVWVDVK.D
2	1	CONTAM|Q2UVX4	187367	0.063		SWISS-PROT:Q2UVX4 (Bos taurus) Complement C3 precursor	881	19	1.29	80	17702	2+	1345.7	0.008	5.94486	1	R.EVVADSVWVDVK.D
2	1	CONTAM|Q2UVX4	187367	0.063		SWISS-PROT:Q2UVX4 (Bos taurus) Complement C3 precursor	881	19	1.29	80	17727	2+	1092.63	0.007	6.40656	0.9663	R.NTLIIYLDK.V
2	1	CONTAM|Q2UVX4	187367	0.063		SWISS-PROT:Q2UVX4 (Bos taurus) Complement C3 precursor	881	19	1.29	80	17862	2+	1345.7	0.008	5.94486	1	R.EVVADSVWVDVK.D
2	1	CONTAM|Q2UVX4	187367	0.063		SWISS-PROT:Q2UVX4 (Bos taurus) Complement C3 precursor	881	19	1.29	80	17896	2+	1092.63	0.007	6.40656	0.9593	R.NTLIIYLDK.V
2	1	CONTAM|Q2UVX4	187367	0.063		SWISS-PROT:Q2UVX4 (Bos taurus) Complement C3 precursor	881	19	1.29	80	18024	2+	1345.7	0.008	5.94486	1	R.EVVADSVWVDVK.D
2	1	CONTAM|Q2UVX4	187367	0.063		SWISS-PROT:Q2UVX4 (Bos taurus) Complement C3 precursor	881	19	1.29	80	18174	2+	1345.7	0.01	7.43108	1	R.EVVADSVWVDVK.D
2	1	CONTAM|Q2UVX4	187367	0.063		SWISS-PROT:Q2UVX4 (Bos taurus) Complement C3 precursor	881	19	1.29	80	18487	2+	1345.7	0.008	5.94486	1	R.EVVADSVWVDVK.D
2	1	CONTAM|Q2UVX4	187367	0.063		SWISS-PROT:Q2UVX4 (Bos taurus) Complement C3 precursor	881	19	1.29	80	18647	2+	1345.7	0.008	5.94486	1	R.EVVADSVWVDVK.D
2	1	CONTAM|Q2UVX4	187367	0.063		SWISS-PROT:Q2UVX4 (Bos taurus) Complement C3 precursor	881	19	1.29	80	18805	2+	1345.7	0.008	5.94486	1	R.EVVADSVWVDVK.D
2	1	CONTAM|Q2UVX4	187367	0.063		SWISS-PROT:Q2UVX4 (Bos taurus) Complement C3 precursor	881	19	1.29	80	18968	2+	1345.7	0.008	5.94486	1	R.EVVADSVWVDVK.D
2	1	CONTAM|Q2UVX4	187367	0.063		SWISS-PROT:Q2UVX4 (Bos taurus) Complement C3 precursor	881	19	1.29	80	19027	2+	1092.63	0.991	8.23701	0.8585	R.NTLIIYLDK.V
2	1	CONTAM|Q2UVX4	187367	0.063		SWISS-PROT:Q2UVX4 (Bos taurus) Complement C3 precursor	881	19	1.29	80	19186	2+	1345.7	1.013	9.6604	1	R.EVVADSVWVDVK.D
2	1	CONTAM|Q2UVX4	187367	0.063		SWISS-PROT:Q2UVX4 (Bos taurus) Complement C3 precursor	881	19	1.29	80	19349	2+	1345.7	1.013	9.6604	1	R.EVVADSVWVDVK.D
2	1	CONTAM|Q2UVX4	187367	0.063		SWISS-PROT:Q2UVX4 (Bos taurus) Complement C3 precursor	881	19	1.29	80	19508	2+	1345.7	0.013	9.6604	1	R.EVVADSVWVDVK.D
2	1	CONTAM|Q2UVX4	187367	0.063		SWISS-PROT:Q2UVX4 (Bos taurus) Complement C3 precursor	881	19	1.29	80	19663	2+	1345.7	0.013	9.6604	1	R.EVVADSVWVDVK.D
2	1	CONTAM|Q2UVX4	187367	0.063		SWISS-PROT:Q2UVX4 (Bos taurus) Complement C3 precursor	881	19	1.29	80	19826	2+	1345.7	0.013	9.6604	1	R.EVVADSVWVDVK.D
2	1	CONTAM|Q2UVX4	187367	0.063		SWISS-PROT:Q2UVX4 (Bos taurus) Complement C3 precursor	881	19	1.29	80	19984	2+	1345.7	0.007	5.20175	0.9999	R.EVVADSVWVDVK.D
2	1	CONTAM|Q2UVX4	187367	0.063		SWISS-PROT:Q2UVX4 (Bos taurus) Complement C3 precursor	881	19	1.29	80	20145	2+	1345.7	0.008	5.94486	1	R.EVVADSVWVDVK.D
2	1	CONTAM|Q2UVX4	187367	0.063		SWISS-PROT:Q2UVX4 (Bos taurus) Complement C3 precursor	881	19	1.29	80	20298	2+	1345.7	0.01	7.43108	0.9991	R.EVVADSVWVDVK.D
2	1	CONTAM|Q2UVX4	187367	0.063		SWISS-PROT:Q2UVX4 (Bos taurus) Complement C3 precursor	881	19	1.29	80	20459	2+	1345.7	0.013	9.6604	1	R.EVVADSVWVDVK.D
2	1	CONTAM|Q2UVX4	187367	0.063		SWISS-PROT:Q2UVX4 (Bos taurus) Complement C3 precursor	881	19	1.29	80	20616	2+	1345.7	0.005	3.71554	0.9019	R.EVVADSVWVDVK.D
2	1	CONTAM|Q2UVX4	187367	0.063		SWISS-PROT:Q2UVX4 (Bos taurus) Complement C3 precursor	881	19	1.29	80	20873	2+	1345.7	0.007	5.20175	1	R.EVVADSVWVDVK.D
2	1	CONTAM|Q2UVX4	187367	0.063		SWISS-PROT:Q2UVX4 (Bos taurus) Complement C3 precursor	881	19	1.29	80	21035	2+	1345.7	0.008	5.94486	1	R.EVVADSVWVDVK.D
2	1	CONTAM|Q2UVX4	187367	0.063		SWISS-PROT:Q2UVX4 (Bos taurus) Complement C3 precursor	881	19	1.29	80	21195	2+	1345.7	0.006	4.45865	1	R.EVVADSVWVDVK.D
2	1	CONTAM|Q2UVX4	187367	0.063		SWISS-PROT:Q2UVX4 (Bos taurus) Complement C3 precursor	881	19	1.29	80	21355	2+	1345.7	0.008	5.94486	1	R.EVVADSVWVDVK.D
2	1	CONTAM|Q2UVX4	187367	0.063		SWISS-PROT:Q2UVX4 (Bos taurus) Complement C3 precursor	881	19	1.29	80	21507	2+	1345.7	0.007	5.20175	1	R.EVVADSVWVDVK.D
2	1	CONTAM|Q2UVX4	187367	0.063		SWISS-PROT:Q2UVX4 (Bos taurus) Complement C3 precursor	881	19	1.29	80	21668	2+	1345.7	0.005	3.71554	1	R.EVVADSVWVDVK.D
2	1	CONTAM|Q2UVX4	187367	0.063		SWISS-PROT:Q2UVX4 (Bos taurus) Complement C3 precursor	881	19	1.29	80	21822	2+	1345.7	0.007	5.20175	1	R.EVVADSVWVDVK.D
2	1	CONTAM|Q2UVX4	187367	0.063		SWISS-PROT:Q2UVX4 (Bos taurus) Complement C3 precursor	881	19	1.29	80	21982	2+	1345.7	0.009	6.68797	1	R.EVVADSVWVDVK.D
2	1	CONTAM|Q2UVX4	187367	0.063		SWISS-PROT:Q2UVX4 (Bos taurus) Complement C3 precursor	881	19	1.29	80	22146	2+	1345.7	0.009	6.68797	1	R.EVVADSVWVDVK.D
2	1	CONTAM|Q2UVX4	187367	0.063		SWISS-PROT:Q2UVX4 (Bos taurus) Complement C3 precursor	881	19	1.29	80	22304	2+	1345.7	0.006	4.45865	1	R.EVVADSVWVDVK.D
2	1	CONTAM|Q2UVX4	187367	0.063		SWISS-PROT:Q2UVX4 (Bos taurus) Complement C3 precursor	881	19	1.29	80	22470	2+	1345.7	0.007	5.20175	1	R.EVVADSVWVDVK.D
2	1	CONTAM|Q2UVX4	187367	0.063		SWISS-PROT:Q2UVX4 (Bos taurus) Complement C3 precursor	881	19	1.29	80	22630	2+	1345.7	0.007	5.20175	1	R.EVVADSVWVDVK.D
2	1	CONTAM|Q2UVX4	187367	0.063		SWISS-PROT:Q2UVX4 (Bos taurus) Complement C3 precursor	881	19	1.29	80	22787	2+	1345.7	0.008	5.94486	1	R.EVVADSVWVDVK.D
2	1	CONTAM|Q2UVX4	187367	0.063		SWISS-PROT:Q2UVX4 (Bos taurus) Complement C3 precursor	881	19	1.29	80	22946	2+	1345.7	0.009	6.68797	1	R.EVVADSVWVDVK.D
2	1	CONTAM|Q2UVX4	187367	0.063		SWISS-PROT:Q2UVX4 (Bos taurus) Complement C3 precursor	881	19	1.29	80	23107	2+	1345.7	0.009	6.68797	1	R.EVVADSVWVDVK.D
2	1	CONTAM|Q2UVX4	187367	0.063		SWISS-PROT:Q2UVX4 (Bos taurus) Complement C3 precursor	881	19	1.29	80	23666	2+	1345.7	0.009	6.68797	1	R.EVVADSVWVDVK.D
2	1	CONTAM|Q2UVX4	187367	0.063		SWISS-PROT:Q2UVX4 (Bos taurus) Complement C3 precursor	881	19	1.29	80	23886	2+	1345.7	0.011	8.17418	1	R.EVVADSVWVDVK.D
2	1	CONTAM|Q2UVX4	187367	0.063		SWISS-PROT:Q2UVX4 (Bos taurus) Complement C3 precursor	881	19	1.29	80	24255	2+	1345.7	0.006	4.45865	1	R.EVVADSVWVDVK.D
2	1	CONTAM|Q2UVX4	187367	0.063		SWISS-PROT:Q2UVX4 (Bos taurus) Complement C3 precursor	881	19	1.29	80	24403	2+	1345.7	0.008	5.94486	1	R.EVVADSVWVDVK.D
2	1	CONTAM|Q2UVX4	187367	0.063		SWISS-PROT:Q2UVX4 (Bos taurus) Complement C3 precursor	881	19	1.29	80	24669	2+	1345.7	0.009	6.68797	1	R.EVVADSVWVDVK.D
2	1	CONTAM|Q2UVX4	187367	0.063		SWISS-PROT:Q2UVX4 (Bos taurus) Complement C3 precursor	881	19	1.29	80	24973	2+	1345.7	0.007	5.20175	0.9994	R.EVVADSVWVDVK.D
2	1	CONTAM|Q2UVX4	187367	0.063		SWISS-PROT:Q2UVX4 (Bos taurus) Complement C3 precursor	881	19	1.29	80	25855	2+	1345.7	0.012	8.91729	0.9779	R.EVVADSVWVDVK.D
2	1	CONTAM|Q2UVX4	187367	0.063		SWISS-PROT:Q2UVX4 (Bos taurus) Complement C3 precursor	881	19	1.29	80	26215	2+	1345.7	0.01	7.43108	0.999	R.EVVADSVWVDVK.D
2	1	CONTAM|Q2UVX4	187367	0.063		SWISS-PROT:Q2UVX4 (Bos taurus) Complement C3 precursor	881	19	1.29	80	26376	2+	1345.7	0.01	7.43108	0.9999	R.EVVADSVWVDVK.D
2	1	CONTAM|Q2UVX4	187367	0.063		SWISS-PROT:Q2UVX4 (Bos taurus) Complement C3 precursor	881	19	1.29	80	26876	2+	1345.7	0.008	5.94486	1	R.EVVADSVWVDVK.D
2	1	CONTAM|Q2UVX4	187367	0.063		SWISS-PROT:Q2UVX4 (Bos taurus) Complement C3 precursor	881	19	1.29	80	27285	2+	1345.7	0.013	9.6604	1	R.EVVADSVWVDVK.D
2	1	CONTAM|Q2UVX4	187367	0.063		SWISS-PROT:Q2UVX4 (Bos taurus) Complement C3 precursor	881	19	1.29	80	27436	2+	1345.7	0.006	4.45865	1	R.EVVADSVWVDVK.D
2	1	CONTAM|Q2UVX4	187367	0.063		SWISS-PROT:Q2UVX4 (Bos taurus) Complement C3 precursor	881	19	1.29	80	28698	2+	1345.7	0.007	5.20175	1	R.EVVADSVWVDVK.D
2	1	CONTAM|Q2UVX4	187367	0.063		SWISS-PROT:Q2UVX4 (Bos taurus) Complement C3 precursor	881	19	1.29	80	28864	2+	1345.7	1.015	11.1466	1	R.EVVADSVWVDVK.D
2	1	CONTAM|Q2UVX4	187367	0.063		SWISS-PROT:Q2UVX4 (Bos taurus) Complement C3 precursor	881	19	1.29	80	29011	2+	1345.7	1.009	6.68797	1	R.EVVADSVWVDVK.D
2	1	CONTAM|Q2UVX4	187367	0.063		SWISS-PROT:Q2UVX4 (Bos taurus) Complement C3 precursor	881	19	1.29	80	29365	2+	1345.7	1.011	8.17418	0.9571	R.EVVADSVWVDVK.D
2	1	CONTAM|Q2UVX4	187367	0.063		SWISS-PROT:Q2UVX4 (Bos taurus) Complement C3 precursor	881	19	1.29	80	29503	2+	1345.7	0.008	5.94486	1	R.EVVADSVWVDVK.D
2	1	CONTAM|Q2UVX4	187367	0.063		SWISS-PROT:Q2UVX4 (Bos taurus) Complement C3 precursor	881	19	1.29	80	29630	2+	1345.7	0.009	6.68797	1	R.EVVADSVWVDVK.D
2	1	CONTAM|Q2UVX4	187367	0.063		SWISS-PROT:Q2UVX4 (Bos taurus) Complement C3 precursor	881	19	1.29	80	30133	2+	1345.7	0.009	6.68797	1	R.EVVADSVWVDVK.D
2	1	CONTAM|Q2UVX4	187367	0.063		SWISS-PROT:Q2UVX4 (Bos taurus) Complement C3 precursor	881	19	1.29	80	30266	2+	1345.7	0.008	5.94486	1	R.EVVADSVWVDVK.D
2	1	CONTAM|Q2UVX4	187367	0.063		SWISS-PROT:Q2UVX4 (Bos taurus) Complement C3 precursor	881	19	1.29	80	30394	2+	1345.7	0.007	5.20175	1	R.EVVADSVWVDVK.D
2	1	CONTAM|Q2UVX4	187367	0.063		SWISS-PROT:Q2UVX4 (Bos taurus) Complement C3 precursor	881	19	1.29	80	30522	2+	1345.7	0.008	5.94486	1	R.EVVADSVWVDVK.D
2	1	CONTAM|Q2UVX4	187367	0.063		SWISS-PROT:Q2UVX4 (Bos taurus) Complement C3 precursor	881	19	1.29	80	30661	2+	1345.7	0.01	7.43108	1	R.EVVADSVWVDVK.D
2	1	CONTAM|Q2UVX4	187367	0.063		SWISS-PROT:Q2UVX4 (Bos taurus) Complement C3 precursor	881	19	1.29	80	30784	2+	1345.7	0.01	7.43108	1	R.EVVADSVWVDVK.D
2	1	CONTAM|Q2UVX4	187367	0.063		SWISS-PROT:Q2UVX4 (Bos taurus) Complement C3 precursor	881	19	1.29	80	30904	2+	1345.7	0.009	6.68797	1	R.EVVADSVWVDVK.D
2	1	CONTAM|Q2UVX4	187367	0.063		SWISS-PROT:Q2UVX4 (Bos taurus) Complement C3 precursor	881	19	1.29	80	31074	2+	1345.7	0.008	5.94486	0.9998	R.EVVADSVWVDVK.D
2	1	CONTAM|Q2UVX4	187367	0.063		SWISS-PROT:Q2UVX4 (Bos taurus) Complement C3 precursor	881	19	1.29	80	31208	2+	1345.7	0.012	8.91729	1	R.EVVADSVWVDVK.D
2	1	CONTAM|Q2UVX4	187367	0.063		SWISS-PROT:Q2UVX4 (Bos taurus) Complement C3 precursor	881	19	1.29	80	31340	2+	1345.7	0.008	5.94486	1	R.EVVADSVWVDVK.D
2	1	CONTAM|Q2UVX4	187367	0.063		SWISS-PROT:Q2UVX4 (Bos taurus) Complement C3 precursor	881	19	1.29	80	31478	2+	1345.7	0.01	7.43108	1	R.EVVADSVWVDVK.D
2	1	CONTAM|Q2UVX4	187367	0.063		SWISS-PROT:Q2UVX4 (Bos taurus) Complement C3 precursor	881	19	1.29	80	31607	2+	1345.7	0.009	6.68797	1	R.EVVADSVWVDVK.D
2	1	CONTAM|Q2UVX4	187367	0.063		SWISS-PROT:Q2UVX4 (Bos taurus) Complement C3 precursor	881	19	1.29	80	31734	2+	1345.7	0.007	5.20175	1	R.EVVADSVWVDVK.D
2	1	CONTAM|Q2UVX4	187367	0.063		SWISS-PROT:Q2UVX4 (Bos taurus) Complement C3 precursor	881	19	1.29	80	3141	2+	977.376	-0.009	9.20833	0.7915	K.C'C'EDGM"R.E	325901	992572
2	1	CONTAM|Q2UVX4	187367	0.063		SWISS-PROT:Q2UVX4 (Bos taurus) Complement C3 precursor	881	19	1.29	80	3275	2+	971.338	0.007	7.20656	0.8413	K.CCEDGM"R.E	373776	1.1413e+06
2	1	CONTAM|Q2UVX4	187367	0.063		SWISS-PROT:Q2UVX4 (Bos taurus) Complement C3 precursor	881	19	1.29	80	3386	2+	977.376	-0.012	12.2778	0.9959	K.C'C'EDGM"R.E	175255	542934
2	1	CONTAM|Q2UVX4	187367	0.063		SWISS-PROT:Q2UVX4 (Bos taurus) Complement C3 precursor	881	19	1.29	80	4135	2+	1083.44	0.008	7.3839	0.7867	R.KCCEDGMR.E	6251140	20704726
2	1	CONTAM|Q2UVX4	187367	0.063		SWISS-PROT:Q2UVX4 (Bos taurus) Complement C3 precursor	881	19	1.29	80	4176	2+	1089.48	-0.01	9.17873	0.998	R.KC'C'EDGMR.E	6250934	20337432
2	1	CONTAM|Q2UVX4	187367	0.063		SWISS-PROT:Q2UVX4 (Bos taurus) Complement C3 precursor	881	19	1.29	80	4600	2+	1089.48	-0.01	9.17872	0.9818	R.KC'C'EDGMR.E	147676	374668
2	1	CONTAM|Q2UVX4	187367	0.063		SWISS-PROT:Q2UVX4 (Bos taurus) Complement C3 precursor	881	19	1.29	80	12847	2+	1317.62	0.003	2.27683	1	K.AC'EPGVDYVYK.T	6.51584e+06	7.03614e+06
2	1	CONTAM|Q2UVX4	187367	0.063		SWISS-PROT:Q2UVX4 (Bos taurus) Complement C3 precursor	881	19	1.29	80	12957	2+	1314.6	0.008	6.08549	0.9891	K.ACEPGVDYVYK.T	5988082	6312705
2	1	CONTAM|Q2UVX4	187367	0.063		SWISS-PROT:Q2UVX4 (Bos taurus) Complement C3 precursor	881	19	1.29	80	13808	2+	888.482	0.006	6.75309	0.9951	K.IWDVVEK.A
2	1	CONTAM|Q2UVX4	187367	0.063		SWISS-PROT:Q2UVX4 (Bos taurus) Complement C3 precursor	881	19	1.29	80	27930	3+	2521.22	1.021	8.32931	0.8093	K.GIC'VADPYEVTVM"QDFFIDLR.L	94938.6	104961
2	1	CONTAM|Q2UVX4	187367	0.063		SWISS-PROT:Q2UVX4 (Bos taurus) Complement C3 precursor	881	19	1.29	80	27992	2+	2505.22	1.01	3.99166	0.9972	K.GIC'VADPYEVTVMQDFFIDLR.L	1.19503e+06	1.27341e+06
2	1	CONTAM|Q2UVX4	187367	0.063		SWISS-PROT:Q2UVX4 (Bos taurus) Complement C3 precursor	881	19	1.29	80	4849	2+	955.343	0.006	6.28047	0.9984	K.CCEDGMR.E	13799634	4.79951e+06
2	1	CONTAM|Q2UVX4	187367	0.063		SWISS-PROT:Q2UVX4 (Bos taurus) Complement C3 precursor	881	19	1.29	80	6113	2+	887.458	0.006	6.76088	0.7584	R.NEQVEIR.A
2	1	CONTAM|Q2UVX4	187367	0.063		SWISS-PROT:Q2UVX4 (Bos taurus) Complement C3 precursor	881	19	1.29	80	6706	2+	887.458	0.006	6.76088	0.7264	R.NEQVEIR.A
2	1	CONTAM|Q2UVX4	187367	0.063		SWISS-PROT:Q2UVX4 (Bos taurus) Complement C3 precursor	881	19	1.29	80	10780	2+	833.488	0.005	5.99889	0.8725	R.LPYSVVR.N
2	1	CONTAM|Q2UVX4	187367	0.063		SWISS-PROT:Q2UVX4 (Bos taurus) Complement C3 precursor	881	19	1.29	80	10930	2+	833.488	0.005	5.99889	0.9802	R.LPYSVVR.N
2	1	CONTAM|Q2UVX4	187367	0.063		SWISS-PROT:Q2UVX4 (Bos taurus) Complement C3 precursor	881	19	1.29	80	11406	2+	833.488	0.006	7.19866	0.9058	R.LPYSVVR.N
2	1	CONTAM|Q2UVX4	187367	0.063		SWISS-PROT:Q2UVX4 (Bos taurus) Complement C3 precursor	881	19	1.29	80	11578	2+	833.488	0.003	3.59933	0.9038	R.LPYSVVR.N
2	1	CONTAM|Q2UVX4	187367	0.063		SWISS-PROT:Q2UVX4 (Bos taurus) Complement C3 precursor	881	19	1.29	80	12060	2+	1317.62	-0.002	1.51789	1	K.AC'EPGVDYVYK.T	780819008	875156800
2	1	CONTAM|Q2UVX4	187367	0.063		SWISS-PROT:Q2UVX4 (Bos taurus) Complement C3 precursor	881	19	1.29	80	12230	2+	1317.62	0	0	1	K.AC'EPGVDYVYK.T	267892768	292886496
2	1	CONTAM|Q2UVX4	187367	0.063		SWISS-PROT:Q2UVX4 (Bos taurus) Complement C3 precursor	881	19	1.29	80	12391	2+	1314.6	0.006	4.56411	0.9999	K.ACEPGVDYVYK.T	38626464	40135464
2	1	CONTAM|Q2UVX4	187367	0.063		SWISS-PROT:Q2UVX4 (Bos taurus) Complement C3 precursor	881	19	1.29	80	12528	2+	888.482	0.006	6.75309	0.7858	K.IWDVVEK.A
2	1	CONTAM|Q2UVX4	187367	0.063		SWISS-PROT:Q2UVX4 (Bos taurus) Complement C3 precursor	881	19	1.29	80	12550	2+	1314.6	1.01	7.60686	1	K.ACEPGVDYVYK.T	12950464	13827484
2	1	CONTAM|Q2UVX4	187367	0.063		SWISS-PROT:Q2UVX4 (Bos taurus) Complement C3 precursor	881	19	1.29	80	12571	2+	1317.62	-0.001	0.758943	0.9977	K.AC'EPGVDYVYK.T	12097623	13231235
2	1	CONTAM|Q2UVX4	187367	0.063		SWISS-PROT:Q2UVX4 (Bos taurus) Complement C3 precursor	881	19	1.29	80	12680	2+	888.482	0.005	5.62757	0.9789	K.IWDVVEK.A
2	1	CONTAM|Q2UVX4	187367	0.063		SWISS-PROT:Q2UVX4 (Bos taurus) Complement C3 precursor	881	19	1.29	80	12730	2+	1083.56	0.007	6.4602	1	K.GYTQQLAFR.Q
2	1	CONTAM|Q2UVX4	187367	0.063		SWISS-PROT:Q2UVX4 (Bos taurus) Complement C3 precursor	881	19	1.29	80	12840	2+	888.482	0.006	6.75309	0.9994	K.IWDVVEK.A
2	1	CONTAM|Q2UVX4	187367	0.063		SWISS-PROT:Q2UVX4 (Bos taurus) Complement C3 precursor	881	19	1.29	80	12991	2+	888.482	0.005	5.62757	0.9998	K.IWDVVEK.A
2	1	CONTAM|Q2UVX4	187367	0.063		SWISS-PROT:Q2UVX4 (Bos taurus) Complement C3 precursor	881	19	1.29	80	13154	2+	888.482	0.005	5.62757	0.9993	K.IWDVVEK.A
2	1	CONTAM|Q2UVX4	187367	0.063		SWISS-PROT:Q2UVX4 (Bos taurus) Complement C3 precursor	881	19	1.29	80	13313	2+	888.482	0.004	4.50206	0.9984	K.IWDVVEK.A
2	1	CONTAM|Q2UVX4	187367	0.063		SWISS-PROT:Q2UVX4 (Bos taurus) Complement C3 precursor	881	19	1.29	80	14820	2+	1370.73	0.008	5.8363	1	K.TIYTPGSTVLYR.I
2	1	CONTAM|Q2UVX4	187367	0.063		SWISS-PROT:Q2UVX4 (Bos taurus) Complement C3 precursor	881	19	1.29	80	14990	2+	1370.73	0.009	6.56584	1	K.TIYTPGSTVLYR.I
2	1	CONTAM|Q2UVX4	187367	0.063		SWISS-PROT:Q2UVX4 (Bos taurus) Complement C3 precursor	881	19	1.29	80	15150	2+	1370.73	0.009	6.56584	1	K.TIYTPGSTVLYR.I
2	1	CONTAM|Q2UVX4	187367	0.063		SWISS-PROT:Q2UVX4 (Bos taurus) Complement C3 precursor	881	19	1.29	80	15310	2+	1370.73	0.008	5.8363	1	K.TIYTPGSTVLYR.I
2	1	CONTAM|Q2UVX4	187367	0.063		SWISS-PROT:Q2UVX4 (Bos taurus) Complement C3 precursor	881	19	1.29	80	15470	2+	1370.73	0.007	5.10676	1	K.TIYTPGSTVLYR.I
2	1	CONTAM|Q2UVX4	187367	0.063		SWISS-PROT:Q2UVX4 (Bos taurus) Complement C3 precursor	881	19	1.29	80	15632	2+	1370.73	0.006	4.37723	1	K.TIYTPGSTVLYR.I
2	1	CONTAM|Q2UVX4	187367	0.063		SWISS-PROT:Q2UVX4 (Bos taurus) Complement C3 precursor	881	19	1.29	80	15802	2+	1370.73	0.001	0.729538	0.9988	K.TIYTPGSTVLYR.I
2	1	CONTAM|Q2UVX4	187367	0.063		SWISS-PROT:Q2UVX4 (Bos taurus) Complement C3 precursor	881	19	1.29	80	15973	2+	1345.7	0.01	7.43108	0.9997	R.EVVADSVWVDVK.D
2	1	CONTAM|Q2UVX4	187367	0.063		SWISS-PROT:Q2UVX4 (Bos taurus) Complement C3 precursor	881	19	1.29	80	16938	2+	1345.7	0.007	5.20175	0.9997	R.EVVADSVWVDVK.D
2	1	CONTAM|Q2UVX4	187367	0.063		SWISS-PROT:Q2UVX4 (Bos taurus) Complement C3 precursor	881	19	1.29	80	17043	2+	1092.63	0.006	5.49134	0.9993	R.NTLIIYLDK.V
2	1	CONTAM|Q2UVX4	187367	0.063		SWISS-PROT:Q2UVX4 (Bos taurus) Complement C3 precursor	881	19	1.29	80	17091	2+	1345.7	0.007	5.20175	1	R.EVVADSVWVDVK.D
2	1	CONTAM|Q2UVX4	187367	0.063		SWISS-PROT:Q2UVX4 (Bos taurus) Complement C3 precursor	881	19	1.29	80	17200	2+	1092.63	0.006	5.49134	0.9994	R.NTLIIYLDK.V
2	1	CONTAM|Q2UVX4	187367	0.063		SWISS-PROT:Q2UVX4 (Bos taurus) Complement C3 precursor	881	19	1.29	80	17260	2+	1345.7	0.007	5.20175	1	R.EVVADSVWVDVK.D
2	1	CONTAM|Q2UVX4	187367	0.063		SWISS-PROT:Q2UVX4 (Bos taurus) Complement C3 precursor	881	19	1.29	80	17370	2+	1092.63	0.006	5.49134	0.9996	R.NTLIIYLDK.V
2	1	CONTAM|Q2UVX4	187367	0.063		SWISS-PROT:Q2UVX4 (Bos taurus) Complement C3 precursor	881	19	1.29	80	17420	2+	1345.7	0.008	5.94486	1	R.EVVADSVWVDVK.D
2	1	CONTAM|Q2UVX4	187367	0.063		SWISS-PROT:Q2UVX4 (Bos taurus) Complement C3 precursor	881	19	1.29	80	17532	2+	1092.63	0.007	6.40656	0.9997	R.NTLIIYLDK.V
2	1	CONTAM|Q2UVX4	187367	0.063		SWISS-PROT:Q2UVX4 (Bos taurus) Complement C3 precursor	881	19	1.29	80	17581	2+	1345.7	0.007	5.20175	1	R.EVVADSVWVDVK.D
2	1	CONTAM|Q2UVX4	187367	0.063		SWISS-PROT:Q2UVX4 (Bos taurus) Complement C3 precursor	881	19	1.29	80	17740	2+	1345.7	0.008	5.94486	1	R.EVVADSVWVDVK.D
2	1	CONTAM|Q2UVX4	187367	0.063		SWISS-PROT:Q2UVX4 (Bos taurus) Complement C3 precursor	881	19	1.29	80	17863	2+	1092.63	0.006	5.49134	0.9979	R.NTLIIYLDK.V
2	1	CONTAM|Q2UVX4	187367	0.063		SWISS-PROT:Q2UVX4 (Bos taurus) Complement C3 precursor	881	19	1.29	80	17910	2+	1345.7	0.007	5.20175	1	R.EVVADSVWVDVK.D
2	1	CONTAM|Q2UVX4	187367	0.063		SWISS-PROT:Q2UVX4 (Bos taurus) Complement C3 precursor	881	19	1.29	80	18033	2+	1092.63	0.007	6.40656	0.9999	R.NTLIIYLDK.V
2	1	CONTAM|Q2UVX4	187367	0.063		SWISS-PROT:Q2UVX4 (Bos taurus) Complement C3 precursor	881	19	1.29	80	18070	2+	1345.7	0.007	5.20175	1	R.EVVADSVWVDVK.D
2	1	CONTAM|Q2UVX4	187367	0.063		SWISS-PROT:Q2UVX4 (Bos taurus) Complement C3 precursor	881	19	1.29	80	18241	2+	1345.7	0.006	4.45865	1	R.EVVADSVWVDVK.D
2	1	CONTAM|Q2UVX4	187367	0.063		SWISS-PROT:Q2UVX4 (Bos taurus) Complement C3 precursor	881	19	1.29	80	18400	2+	1345.7	0.007	5.20175	1	R.EVVADSVWVDVK.D
2	1	CONTAM|Q2UVX4	187367	0.063		SWISS-PROT:Q2UVX4 (Bos taurus) Complement C3 precursor	881	19	1.29	80	18560	2+	1345.7	0.008	5.94486	1	R.EVVADSVWVDVK.D
2	1	CONTAM|Q2UVX4	187367	0.063		SWISS-PROT:Q2UVX4 (Bos taurus) Complement C3 precursor	881	19	1.29	80	18721	2+	1345.7	0.007	5.20175	1	R.EVVADSVWVDVK.D
2	1	CONTAM|Q2UVX4	187367	0.063		SWISS-PROT:Q2UVX4 (Bos taurus) Complement C3 precursor	881	19	1.29	80	18805	2+	1092.63	0.007	6.40656	0.9943	R.NTLIIYLDK.V
2	1	CONTAM|Q2UVX4	187367	0.063		SWISS-PROT:Q2UVX4 (Bos taurus) Complement C3 precursor	881	19	1.29	80	18881	2+	1345.7	0.007	5.20175	1	R.EVVADSVWVDVK.D
2	1	CONTAM|Q2UVX4	187367	0.063		SWISS-PROT:Q2UVX4 (Bos taurus) Complement C3 precursor	881	19	1.29	80	19040	2+	1345.7	0.008	5.94486	1	R.EVVADSVWVDVK.D
2	1	CONTAM|Q2UVX4	187367	0.063		SWISS-PROT:Q2UVX4 (Bos taurus) Complement C3 precursor	881	19	1.29	80	19202	2+	1345.7	0.008	5.94486	1	R.EVVADSVWVDVK.D
2	1	CONTAM|Q2UVX4	187367	0.063		SWISS-PROT:Q2UVX4 (Bos taurus) Complement C3 precursor	881	19	1.29	80	19361	2+	1345.7	0.008	5.94486	1	R.EVVADSVWVDVK.D
2	1	CONTAM|Q2UVX4	187367	0.063		SWISS-PROT:Q2UVX4 (Bos taurus) Complement C3 precursor	881	19	1.29	80	19520	2+	1345.7	0.006	4.45865	1	R.EVVADSVWVDVK.D
2	1	CONTAM|Q2UVX4	187367	0.063		SWISS-PROT:Q2UVX4 (Bos taurus) Complement C3 precursor	881	19	1.29	80	19680	2+	1345.7	0.006	4.45865	1	R.EVVADSVWVDVK.D
2	1	CONTAM|Q2UVX4	187367	0.063		SWISS-PROT:Q2UVX4 (Bos taurus) Complement C3 precursor	881	19	1.29	80	19841	2+	1345.7	0.008	5.94486	1	R.EVVADSVWVDVK.D
2	1	CONTAM|Q2UVX4	187367	0.063		SWISS-PROT:Q2UVX4 (Bos taurus) Complement C3 precursor	881	19	1.29	80	20010	2+	1345.7	0.007	5.20175	1	R.EVVADSVWVDVK.D
2	1	CONTAM|Q2UVX4	187367	0.063		SWISS-PROT:Q2UVX4 (Bos taurus) Complement C3 precursor	881	19	1.29	80	20172	2+	1345.7	0.01	7.43108	1	R.EVVADSVWVDVK.D
2	1	CONTAM|Q2UVX4	187367	0.063		SWISS-PROT:Q2UVX4 (Bos taurus) Complement C3 precursor	881	19	1.29	80	20343	2+	1345.7	0.008	5.94486	1	R.EVVADSVWVDVK.D
2	1	CONTAM|Q2UVX4	187367	0.063		SWISS-PROT:Q2UVX4 (Bos taurus) Complement C3 precursor	881	19	1.29	80	20503	2+	1345.7	0.007	5.20175	1	R.EVVADSVWVDVK.D
2	1	CONTAM|Q2UVX4	187367	0.063		SWISS-PROT:Q2UVX4 (Bos taurus) Complement C3 precursor	881	19	1.29	80	20672	2+	1345.7	0.008	5.94486	1	R.EVVADSVWVDVK.D
2	1	CONTAM|Q2UVX4	187367	0.063		SWISS-PROT:Q2UVX4 (Bos taurus) Complement C3 precursor	881	19	1.29	80	20832	2+	1345.7	0.008	5.94486	1	R.EVVADSVWVDVK.D
2	1	CONTAM|Q2UVX4	187367	0.063		SWISS-PROT:Q2UVX4 (Bos taurus) Complement C3 precursor	881	19	1.29	80	20992	2+	1345.7	0.009	6.68797	1	R.EVVADSVWVDVK.D
2	1	CONTAM|Q2UVX4	187367	0.063		SWISS-PROT:Q2UVX4 (Bos taurus) Complement C3 precursor	881	19	1.29	80	21151	2+	1345.7	0.007	5.20175	1	R.EVVADSVWVDVK.D
2	1	CONTAM|Q2UVX4	187367	0.063		SWISS-PROT:Q2UVX4 (Bos taurus) Complement C3 precursor	881	19	1.29	80	21326	2+	1345.7	0.007	5.20175	1	R.EVVADSVWVDVK.D
2	1	CONTAM|Q2UVX4	187367	0.063		SWISS-PROT:Q2UVX4 (Bos taurus) Complement C3 precursor	881	19	1.29	80	21684	2+	1345.7	0.006	4.45865	1	R.EVVADSVWVDVK.D
2	1	CONTAM|Q2UVX4	187367	0.063		SWISS-PROT:Q2UVX4 (Bos taurus) Complement C3 precursor	881	19	1.29	80	21842	2+	1345.7	0.009	6.68797	1	R.EVVADSVWVDVK.D
2	1	CONTAM|Q2UVX4	187367	0.063		SWISS-PROT:Q2UVX4 (Bos taurus) Complement C3 precursor	881	19	1.29	80	22001	2+	1345.7	0.008	5.94486	1	R.EVVADSVWVDVK.D
2	1	CONTAM|Q2UVX4	187367	0.063		SWISS-PROT:Q2UVX4 (Bos taurus) Complement C3 precursor	881	19	1.29	80	22160	2+	1345.7	-1.973	20.0639	1	R.EVVADSVWVDVK.D
2	1	CONTAM|Q2UVX4	187367	0.063		SWISS-PROT:Q2UVX4 (Bos taurus) Complement C3 precursor	881	19	1.29	80	22321	2+	1345.7	0.009	6.68797	1	R.EVVADSVWVDVK.D
2	1	CONTAM|Q2UVX4	187367	0.063		SWISS-PROT:Q2UVX4 (Bos taurus) Complement C3 precursor	881	19	1.29	80	22484	2+	1345.7	0.009	6.68797	1	R.EVVADSVWVDVK.D
2	1	CONTAM|Q2UVX4	187367	0.063		SWISS-PROT:Q2UVX4 (Bos taurus) Complement C3 precursor	881	19	1.29	80	22643	2+	1345.7	0.008	5.94486	1	R.EVVADSVWVDVK.D
2	1	CONTAM|Q2UVX4	187367	0.063		SWISS-PROT:Q2UVX4 (Bos taurus) Complement C3 precursor	881	19	1.29	80	22802	2+	1345.7	0.007	5.20175	1	R.EVVADSVWVDVK.D
2	1	CONTAM|Q2UVX4	187367	0.063		SWISS-PROT:Q2UVX4 (Bos taurus) Complement C3 precursor	881	19	1.29	80	22962	2+	1345.7	0.006	4.45865	1	R.EVVADSVWVDVK.D
2	1	CONTAM|Q2UVX4	187367	0.063		SWISS-PROT:Q2UVX4 (Bos taurus) Complement C3 precursor	881	19	1.29	80	23123	2+	1345.7	0.007	5.20175	1	R.EVVADSVWVDVK.D
2	1	CONTAM|Q2UVX4	187367	0.063		SWISS-PROT:Q2UVX4 (Bos taurus) Complement C3 precursor	881	19	1.29	80	23440	2+	1345.7	-0.06	44.5865	0.9841	R.EVVADSVWVDVK.D
2	1	CONTAM|Q2UVX4	187367	0.063		SWISS-PROT:Q2UVX4 (Bos taurus) Complement C3 precursor	881	19	1.29	80	23671	2+	1345.7	0.005	3.71554	1	R.EVVADSVWVDVK.D
2	1	CONTAM|Q2UVX4	187367	0.063		SWISS-PROT:Q2UVX4 (Bos taurus) Complement C3 precursor	881	19	1.29	80	23830	2+	1345.7	0.008	5.94486	1	R.EVVADSVWVDVK.D
2	1	CONTAM|Q2UVX4	187367	0.063		SWISS-PROT:Q2UVX4 (Bos taurus) Complement C3 precursor	881	19	1.29	80	23990	2+	1345.7	0.008	5.94486	1	R.EVVADSVWVDVK.D
2	1	CONTAM|Q2UVX4	187367	0.063		SWISS-PROT:Q2UVX4 (Bos taurus) Complement C3 precursor	881	19	1.29	80	24371	2+	1345.7	0.007	5.20175	1	R.EVVADSVWVDVK.D
2	1	CONTAM|Q2UVX4	187367	0.063		SWISS-PROT:Q2UVX4 (Bos taurus) Complement C3 precursor	881	19	1.29	80	24836	2+	1345.7	0.007	5.20175	1	R.EVVADSVWVDVK.D
2	1	CONTAM|Q2UVX4	187367	0.063		SWISS-PROT:Q2UVX4 (Bos taurus) Complement C3 precursor	881	19	1.29	80	24983	2+	1345.7	0.007	5.20175	1	R.EVVADSVWVDVK.D
2	1	CONTAM|Q2UVX4	187367	0.063		SWISS-PROT:Q2UVX4 (Bos taurus) Complement C3 precursor	881	19	1.29	80	25144	2+	1345.7	0.009	6.68797	1	R.EVVADSVWVDVK.D
2	1	CONTAM|Q2UVX4	187367	0.063		SWISS-PROT:Q2UVX4 (Bos taurus) Complement C3 precursor	881	19	1.29	80	25294	2+	1345.7	0.01	7.43108	1	R.EVVADSVWVDVK.D
2	1	CONTAM|Q2UVX4	187367	0.063		SWISS-PROT:Q2UVX4 (Bos taurus) Complement C3 precursor	881	19	1.29	80	25445	2+	1345.7	0.011	8.17418	1	R.EVVADSVWVDVK.D
2	1	CONTAM|Q2UVX4	187367	0.063		SWISS-PROT:Q2UVX4 (Bos taurus) Complement C3 precursor	881	19	1.29	80	25595	2+	1345.7	0.008	5.94486	1	R.EVVADSVWVDVK.D
2	1	CONTAM|Q2UVX4	187367	0.063		SWISS-PROT:Q2UVX4 (Bos taurus) Complement C3 precursor	881	19	1.29	80	25742	2+	1345.7	0.009	6.68797	1	R.EVVADSVWVDVK.D
2	1	CONTAM|Q2UVX4	187367	0.063		SWISS-PROT:Q2UVX4 (Bos taurus) Complement C3 precursor	881	19	1.29	80	25894	2+	1345.7	0.009	6.68797	1	R.EVVADSVWVDVK.D
2	1	CONTAM|Q2UVX4	187367	0.063		SWISS-PROT:Q2UVX4 (Bos taurus) Complement C3 precursor	881	19	1.29	80	26255	2+	1345.7	0.009	6.68797	0.9999	R.EVVADSVWVDVK.D
2	1	CONTAM|Q2UVX4	187367	0.063		SWISS-PROT:Q2UVX4 (Bos taurus) Complement C3 precursor	881	19	1.29	80	26404	2+	1345.7	0.004	2.97243	1	R.EVVADSVWVDVK.D
2	1	CONTAM|Q2UVX4	187367	0.063		SWISS-PROT:Q2UVX4 (Bos taurus) Complement C3 precursor	881	19	1.29	80	26553	2+	1345.7	0.006	4.45865	1	R.EVVADSVWVDVK.D
2	1	CONTAM|Q2UVX4	187367	0.063		SWISS-PROT:Q2UVX4 (Bos taurus) Complement C3 precursor	881	19	1.29	80	26704	2+	1345.7	0.007	5.20175	1	R.EVVADSVWVDVK.D
2	1	CONTAM|Q2UVX4	187367	0.063		SWISS-PROT:Q2UVX4 (Bos taurus) Complement C3 precursor	881	19	1.29	80	26935	2+	1345.7	1.013	9.6604	0.9997	R.EVVADSVWVDVK.D
2	1	CONTAM|Q2UVX4	187367	0.063		SWISS-PROT:Q2UVX4 (Bos taurus) Complement C3 precursor	881	19	1.29	80	27094	2+	1345.7	0.007	5.20175	0.9999	R.EVVADSVWVDVK.D
2	1	CONTAM|Q2UVX4	187367	0.063		SWISS-PROT:Q2UVX4 (Bos taurus) Complement C3 precursor	881	19	1.29	80	27242	2+	1345.7	0.008	5.94486	1	R.EVVADSVWVDVK.D
2	1	CONTAM|Q2UVX4	187367	0.063		SWISS-PROT:Q2UVX4 (Bos taurus) Complement C3 precursor	881	19	1.29	80	27391	2+	1345.7	0.006	4.45865	1	R.EVVADSVWVDVK.D
2	1	CONTAM|Q2UVX4	187367	0.063		SWISS-PROT:Q2UVX4 (Bos taurus) Complement C3 precursor	881	19	1.29	80	27554	2+	1345.7	0.006	4.45865	1	R.EVVADSVWVDVK.D
2	1	CONTAM|Q2UVX4	187367	0.063		SWISS-PROT:Q2UVX4 (Bos taurus) Complement C3 precursor	881	19	1.29	80	27705	2+	1345.7	0.009	6.68797	1	R.EVVADSVWVDVK.D
2	1	CONTAM|Q2UVX4	187367	0.063		SWISS-PROT:Q2UVX4 (Bos taurus) Complement C3 precursor	881	19	1.29	80	27857	2+	1345.7	0.008	5.94486	1	R.EVVADSVWVDVK.D
2	1	CONTAM|Q2UVX4	187367	0.063		SWISS-PROT:Q2UVX4 (Bos taurus) Complement C3 precursor	881	19	1.29	80	28005	2+	1345.7	0.007	5.20175	1	R.EVVADSVWVDVK.D
2	1	CONTAM|Q2UVX4	187367	0.063		SWISS-PROT:Q2UVX4 (Bos taurus) Complement C3 precursor	881	19	1.29	80	28155	2+	1345.7	0.008	5.94486	1	R.EVVADSVWVDVK.D
2	1	CONTAM|Q2UVX4	187367	0.063		SWISS-PROT:Q2UVX4 (Bos taurus) Complement C3 precursor	881	19	1.29	80	28305	2+	1345.7	0.009	6.68797	1	R.EVVADSVWVDVK.D
2	1	CONTAM|Q2UVX4	187367	0.063		SWISS-PROT:Q2UVX4 (Bos taurus) Complement C3 precursor	881	19	1.29	80	28458	2+	1345.7	0.007	5.20175	1	R.EVVADSVWVDVK.D
2	1	CONTAM|Q2UVX4	187367	0.063		SWISS-PROT:Q2UVX4 (Bos taurus) Complement C3 precursor	881	19	1.29	80	28606	2+	1345.7	0.007	5.20175	1	R.EVVADSVWVDVK.D
2	1	CONTAM|Q2UVX4	187367	0.063		SWISS-PROT:Q2UVX4 (Bos taurus) Complement C3 precursor	881	19	1.29	80	28783	2+	1345.7	0.004	2.97243	1	R.EVVADSVWVDVK.D
2	1	CONTAM|Q2UVX4	187367	0.063		SWISS-PROT:Q2UVX4 (Bos taurus) Complement C3 precursor	881	19	1.29	80	28941	2+	1345.7	0.007	5.20175	1	R.EVVADSVWVDVK.D
2	1	CONTAM|Q2UVX4	187367	0.063		SWISS-PROT:Q2UVX4 (Bos taurus) Complement C3 precursor	881	19	1.29	80	29092	2+	1345.7	0.008	5.94486	1	R.EVVADSVWVDVK.D
2	1	CONTAM|Q2UVX4	187367	0.063		SWISS-PROT:Q2UVX4 (Bos taurus) Complement C3 precursor	881	19	1.29	80	29241	2+	1345.7	0.007	5.20175	1	R.EVVADSVWVDVK.D
2	1	CONTAM|Q2UVX4	187367	0.063		SWISS-PROT:Q2UVX4 (Bos taurus) Complement C3 precursor	881	19	1.29	80	29395	2+	1345.7	0.007	5.20175	1	R.EVVADSVWVDVK.D
2	1	CONTAM|Q2UVX4	187367	0.063		SWISS-PROT:Q2UVX4 (Bos taurus) Complement C3 precursor	881	19	1.29	80	29545	2+	1345.7	0.009	6.68797	1	R.EVVADSVWVDVK.D
2	1	CONTAM|Q2UVX4	187367	0.063		SWISS-PROT:Q2UVX4 (Bos taurus) Complement C3 precursor	881	19	1.29	80	29694	2+	1345.7	0.008	5.94486	1	R.EVVADSVWVDVK.D
2	1	CONTAM|Q2UVX4	187367	0.063		SWISS-PROT:Q2UVX4 (Bos taurus) Complement C3 precursor	881	19	1.29	80	29841	2+	1345.7	0.008	5.94486	1	R.EVVADSVWVDVK.D
2	1	CONTAM|Q2UVX4	187367	0.063		SWISS-PROT:Q2UVX4 (Bos taurus) Complement C3 precursor	881	19	1.29	80	30112	2+	1345.7	0.009	6.68797	1	R.EVVADSVWVDVK.D
2	1	CONTAM|Q2UVX4	187367	0.063		SWISS-PROT:Q2UVX4 (Bos taurus) Complement C3 precursor	881	19	1.29	80	30286	2+	1345.7	0.009	6.68797	1	R.EVVADSVWVDVK.D
2	1	CONTAM|Q2UVX4	187367	0.063		SWISS-PROT:Q2UVX4 (Bos taurus) Complement C3 precursor	881	19	1.29	80	30436	2+	1345.7	0.006	4.45865	1	R.EVVADSVWVDVK.D
2	1	CONTAM|Q2UVX4	187367	0.063		SWISS-PROT:Q2UVX4 (Bos taurus) Complement C3 precursor	881	19	1.29	80	30574	2+	1345.7	0.008	5.94486	1	R.EVVADSVWVDVK.D
2	1	CONTAM|Q2UVX4	187367	0.063		SWISS-PROT:Q2UVX4 (Bos taurus) Complement C3 precursor	881	19	1.29	80	30715	2+	1345.7	0.009	6.68797	1	R.EVVADSVWVDVK.D
2	1	CONTAM|Q2UVX4	187367	0.063		SWISS-PROT:Q2UVX4 (Bos taurus) Complement C3 precursor	881	19	1.29	80	30853	2+	1345.7	0.006	4.45865	1	R.EVVADSVWVDVK.D
2	1	CONTAM|Q2UVX4	187367	0.063		SWISS-PROT:Q2UVX4 (Bos taurus) Complement C3 precursor	881	19	1.29	80	30993	2+	1345.7	0.008	5.94486	1	R.EVVADSVWVDVK.D
2	1	CONTAM|Q2UVX4	187367	0.063		SWISS-PROT:Q2UVX4 (Bos taurus) Complement C3 precursor	881	19	1.29	80	31124	2+	1345.7	0.008	5.94486	1	R.EVVADSVWVDVK.D
2	1	CONTAM|Q2UVX4	187367	0.063		SWISS-PROT:Q2UVX4 (Bos taurus) Complement C3 precursor	881	19	1.29	80	31255	2+	1345.7	0.007	5.20175	1	R.EVVADSVWVDVK.D
2	1	CONTAM|Q2UVX4	187367	0.063		SWISS-PROT:Q2UVX4 (Bos taurus) Complement C3 precursor	881	19	1.29	80	31384	2+	1345.7	0.006	4.45865	1	R.EVVADSVWVDVK.D
2	1	CONTAM|Q2UVX4	187367	0.063		SWISS-PROT:Q2UVX4 (Bos taurus) Complement C3 precursor	881	19	1.29	80	31514	2+	1345.7	0.009	6.68797	1	R.EVVADSVWVDVK.D
2	1	CONTAM|Q2UVX4	187367	0.063		SWISS-PROT:Q2UVX4 (Bos taurus) Complement C3 precursor	881	19	1.29	80	31645	2+	1345.7	0.008	5.94486	1	R.EVVADSVWVDVK.D
2	1	CONTAM|Q2UVX4	187367	0.063		SWISS-PROT:Q2UVX4 (Bos taurus) Complement C3 precursor	881	19	1.29	80	31773	2+	1345.7	0.009	6.68797	1	R.EVVADSVWVDVK.D
2	1	CONTAM|Q2UVX4	187367	0.063		SWISS-PROT:Q2UVX4 (Bos taurus) Complement C3 precursor	881	19	1.29	80	31905	2+	1345.7	0.008	5.94486	1	R.EVVADSVWVDVK.D
2	1	CONTAM|Q2UVX4	187367	0.063		SWISS-PROT:Q2UVX4 (Bos taurus) Complement C3 precursor	881	19	1.29	80	32035	2+	1345.7	0.008	5.94486	1	R.EVVADSVWVDVK.D
2	1	CONTAM|Q2UVX4	187367	0.063		SWISS-PROT:Q2UVX4 (Bos taurus) Complement C3 precursor	881	19	1.29	80	32452	2+	1345.7	0.013	9.6604	1	R.EVVADSVWVDVK.D
2	1	CONTAM|Q2UVX4	187367	0.063		SWISS-PROT:Q2UVX4 (Bos taurus) Complement C3 precursor	881	19	1.29	80	32584	2+	1345.7	0.006	4.45865	0.9752	R.EVVADSVWVDVK.D
2	1	CONTAM|Q2UVX4	187367	0.063		SWISS-PROT:Q2UVX4 (Bos taurus) Complement C3 precursor	881	19	1.29	80	32704	2+	1345.7	0.008	5.94486	0.9988	R.EVVADSVWVDVK.D
2	1	CONTAM|Q2UVX4	187367	0.063		SWISS-PROT:Q2UVX4 (Bos taurus) Complement C3 precursor	881	19	1.29	80	33165	2+	1345.7	0.012	8.91729	0.9857	R.EVVADSVWVDVK.D
2	1	CONTAM|Q2UVX4	187367	0.063		SWISS-PROT:Q2UVX4 (Bos taurus) Complement C3 precursor	881	19	1.29	80	33545	2+	1345.7	1.009	6.68797	0.9427	R.EVVADSVWVDVK.D
2	1	CONTAM|Q2UVX4	187367	0.063		SWISS-PROT:Q2UVX4 (Bos taurus) Complement C3 precursor	881	19	1.29	80	33683	2+	1345.7	0.01	7.43108	0.7946	R.EVVADSVWVDVK.D
2	1	CONTAM|Q2UVX4	187367	0.063		SWISS-PROT:Q2UVX4 (Bos taurus) Complement C3 precursor	881	19	1.29	80	33822	2+	1345.7	0.009	6.68797	0.7671	R.EVVADSVWVDVK.D
2	1	CONTAM|Q2UVX4	187367	0.063		SWISS-PROT:Q2UVX4 (Bos taurus) Complement C3 precursor	881	19	1.29	80	34387	2+	1345.7	0.009	6.68797	0.999	R.EVVADSVWVDVK.D
2	1	CONTAM|Q2UVX4	187367	0.063		SWISS-PROT:Q2UVX4 (Bos taurus) Complement C3 precursor	881	19	1.29	80	37642	2+	1345.7	-0.217	161.254	0.9607	R.EVVADSVWVDVK.D
2	1	CONTAM|Q2UVX4	187367	0.063		SWISS-PROT:Q2UVX4 (Bos taurus) Complement C3 precursor	881	19	1.29	80	6744	2+	887.458	0.006	6.76088	0.8741	R.NEQVEIR.A
2	1	CONTAM|Q2UVX4	187367	0.063		SWISS-PROT:Q2UVX4 (Bos taurus) Complement C3 precursor	881	19	1.29	80	6883	2+	887.458	0.006	6.76088	0.6264	R.NEQVEIR.A
2	1	CONTAM|Q2UVX4	187367	0.063		SWISS-PROT:Q2UVX4 (Bos taurus) Complement C3 precursor	881	19	1.29	80	7025	2+	887.458	0.007	7.8877	0.61	R.NEQVEIR.A
2	1	CONTAM|Q2UVX4	187367	0.063		SWISS-PROT:Q2UVX4 (Bos taurus) Complement C3 precursor	881	19	1.29	80	10797	3+	1211.65	0.008	6.60255	1	K.KGYTQQLAFR.Q
2	1	CONTAM|Q2UVX4	187367	0.063		SWISS-PROT:Q2UVX4 (Bos taurus) Complement C3 precursor	881	19	1.29	80	10946	3+	1211.65	0.008	6.60255	1	K.KGYTQQLAFR.Q
2	1	CONTAM|Q2UVX4	187367	0.063		SWISS-PROT:Q2UVX4 (Bos taurus) Complement C3 precursor	881	19	1.29	80	10957	2+	1211.65	-1	0	0.9671	K.KGYTQQLAFR.Q
2	1	CONTAM|Q2UVX4	187367	0.063		SWISS-PROT:Q2UVX4 (Bos taurus) Complement C3 precursor	881	19	1.29	80	11064	2+	833.488	0.005	5.99889	0.8784	R.LPYSVVR.N
2	1	CONTAM|Q2UVX4	187367	0.063		SWISS-PROT:Q2UVX4 (Bos taurus) Complement C3 precursor	881	19	1.29	80	11122	3+	1211.65	0.007	5.77723	0.9992	K.KGYTQQLAFR.Q
2	1	CONTAM|Q2UVX4	187367	0.063		SWISS-PROT:Q2UVX4 (Bos taurus) Complement C3 precursor	881	19	1.29	80	11206	2+	833.488	0.005	5.99889	0.6146	R.LPYSVVR.N
2	1	CONTAM|Q2UVX4	187367	0.063		SWISS-PROT:Q2UVX4 (Bos taurus) Complement C3 precursor	881	19	1.29	80	11359	2+	833.488	0.005	5.99889	0.8444	R.LPYSVVR.N
2	1	CONTAM|Q2UVX4	187367	0.063		SWISS-PROT:Q2UVX4 (Bos taurus) Complement C3 precursor	881	19	1.29	80	11511	2+	833.488	0.005	5.99889	0.6796	R.LPYSVVR.N
2	1	CONTAM|Q2UVX4	187367	0.063		SWISS-PROT:Q2UVX4 (Bos taurus) Complement C3 precursor	881	19	1.29	80	12226	2+	1317.62	-0.001	0.758943	1	K.AC'EPGVDYVYK.T	629023424	651164224
2	1	CONTAM|Q2UVX4	187367	0.063		SWISS-PROT:Q2UVX4 (Bos taurus) Complement C3 precursor	881	19	1.29	80	12376	2+	1317.62	0	0	1	K.AC'EPGVDYVYK.T	209198016	211105248
2	1	CONTAM|Q2UVX4	187367	0.063		SWISS-PROT:Q2UVX4 (Bos taurus) Complement C3 precursor	881	19	1.29	80	12526	2+	1317.62	-0.001	0.758943	0.9998	K.AC'EPGVDYVYK.T	30399658	30051410
2	1	CONTAM|Q2UVX4	187367	0.063		SWISS-PROT:Q2UVX4 (Bos taurus) Complement C3 precursor	881	19	1.29	80	12606	2+	1314.6	0.007	5.3248	1	K.ACEPGVDYVYK.T	12561493	12334937
2	1	CONTAM|Q2UVX4	187367	0.063		SWISS-PROT:Q2UVX4 (Bos taurus) Complement C3 precursor	881	19	1.29	80	12677	2+	1317.62	-0.01	7.58943	1	K.AC'EPGVDYVYK.T	9754385	9618625
2	1	CONTAM|Q2UVX4	187367	0.063		SWISS-PROT:Q2UVX4 (Bos taurus) Complement C3 precursor	881	19	1.29	80	12716	2+	1083.56	0.007	6.4602	1	K.GYTQQLAFR.Q
2	1	CONTAM|Q2UVX4	187367	0.063		SWISS-PROT:Q2UVX4 (Bos taurus) Complement C3 precursor	881	19	1.29	80	12809	2+	1314.6	0.009	6.84617	1	K.ACEPGVDYVYK.T	6252823	5831368
2	1	CONTAM|Q2UVX4	187367	0.063		SWISS-PROT:Q2UVX4 (Bos taurus) Complement C3 precursor	881	19	1.29	80	12850	2+	1317.62	-0.01	7.58943	0.9438	K.AC'EPGVDYVYK.T	5.44201e+06	4.98531e+06
2	1	CONTAM|Q2UVX4	187367	0.063		SWISS-PROT:Q2UVX4 (Bos taurus) Complement C3 precursor	881	19	1.29	80	12866	2+	1083.56	0.007	6.4602	1	K.GYTQQLAFR.Q
2	1	CONTAM|Q2UVX4	187367	0.063		SWISS-PROT:Q2UVX4 (Bos taurus) Complement C3 precursor	881	19	1.29	80	12906	2+	888.482	0.006	6.75309	0.998	K.IWDVVEK.A
2	1	CONTAM|Q2UVX4	187367	0.063		SWISS-PROT:Q2UVX4 (Bos taurus) Complement C3 precursor	881	19	1.29	80	13016	2+	1083.56	-0.012	11.0746	0.9686	K.GYTQQLAFR.Q
2	1	CONTAM|Q2UVX4	187367	0.063		SWISS-PROT:Q2UVX4 (Bos taurus) Complement C3 precursor	881	19	1.29	80	13023	2+	1317.62	-0.01	7.58943	0.8946	K.AC'EPGVDYVYK.T	2.69879e+06	2408781
2	1	CONTAM|Q2UVX4	187367	0.063		SWISS-PROT:Q2UVX4 (Bos taurus) Complement C3 precursor	881	19	1.29	80	13032	2+	1314.6	0.009	6.84617	0.951	K.ACEPGVDYVYK.T	2.5324e+06	2.26326e+06
2	1	CONTAM|Q2UVX4	187367	0.063		SWISS-PROT:Q2UVX4 (Bos taurus) Complement C3 precursor	881	19	1.29	80	13056	2+	888.482	0.005	5.62757	0.9965	K.IWDVVEK.A
2	1	CONTAM|Q2UVX4	187367	0.063		SWISS-PROT:Q2UVX4 (Bos taurus) Complement C3 precursor	881	19	1.29	80	13167	2+	1083.56	-0.014	12.9204	0.9994	K.GYTQQLAFR.Q
2	1	CONTAM|Q2UVX4	187367	0.063		SWISS-PROT:Q2UVX4 (Bos taurus) Complement C3 precursor	881	19	1.29	80	13206	2+	888.482	0.005	5.62757	0.9608	K.IWDVVEK.A
2	1	CONTAM|Q2UVX4	187367	0.063		SWISS-PROT:Q2UVX4 (Bos taurus) Complement C3 precursor	881	19	1.29	80	13317	2+	1083.56	0.013	11.9975	0.9988	K.GYTQQLAFR.Q
2	1	CONTAM|Q2UVX4	187367	0.063		SWISS-PROT:Q2UVX4 (Bos taurus) Complement C3 precursor	881	19	1.29	80	13357	2+	888.482	0.005	5.62757	0.9986	K.IWDVVEK.A
2	1	CONTAM|Q2UVX4	187367	0.063		SWISS-PROT:Q2UVX4 (Bos taurus) Complement C3 precursor	881	19	1.29	80	13457	2+	1314.6	0.107	81.3934	0.795	K.ACEPGVDYVYK.T
2	1	CONTAM|Q2UVX4	187367	0.063		SWISS-PROT:Q2UVX4 (Bos taurus) Complement C3 precursor	881	19	1.29	80	13467	2+	1083.56	0.014	12.9204	0.9994	K.GYTQQLAFR.Q
2	1	CONTAM|Q2UVX4	187367	0.063		SWISS-PROT:Q2UVX4 (Bos taurus) Complement C3 precursor	881	19	1.29	80	13508	2+	888.482	0.005	5.62757	0.9522	K.IWDVVEK.A
2	1	CONTAM|Q2UVX4	187367	0.063		SWISS-PROT:Q2UVX4 (Bos taurus) Complement C3 precursor	881	19	1.29	80	14748	2+	1370.73	0.009	6.56584	1	K.TIYTPGSTVLYR.I
2	1	CONTAM|Q2UVX4	187367	0.063		SWISS-PROT:Q2UVX4 (Bos taurus) Complement C3 precursor	881	19	1.29	80	14896	2+	1370.73	0.01	7.29538	1	K.TIYTPGSTVLYR.I
2	1	CONTAM|Q2UVX4	187367	0.063		SWISS-PROT:Q2UVX4 (Bos taurus) Complement C3 precursor	881	19	1.29	80	15056	2+	1370.73	0.009	6.56584	1	K.TIYTPGSTVLYR.I
2	1	CONTAM|Q2UVX4	187367	0.063		SWISS-PROT:Q2UVX4 (Bos taurus) Complement C3 precursor	881	19	1.29	80	15206	2+	1370.73	0.008	5.8363	1	K.TIYTPGSTVLYR.I
2	1	CONTAM|Q2UVX4	187367	0.063		SWISS-PROT:Q2UVX4 (Bos taurus) Complement C3 precursor	881	19	1.29	80	15366	2+	1370.73	0.007	5.10676	1	K.TIYTPGSTVLYR.I
2	1	CONTAM|Q2UVX4	187367	0.063		SWISS-PROT:Q2UVX4 (Bos taurus) Complement C3 precursor	881	19	1.29	80	15518	2+	1370.73	0.009	6.56584	1	K.TIYTPGSTVLYR.I
2	1	CONTAM|Q2UVX4	187367	0.063		SWISS-PROT:Q2UVX4 (Bos taurus) Complement C3 precursor	881	19	1.29	80	15681	2+	1370.73	0.008	5.8363	1	K.TIYTPGSTVLYR.I
2	1	CONTAM|Q2UVX4	187367	0.063		SWISS-PROT:Q2UVX4 (Bos taurus) Complement C3 precursor	881	19	1.29	80	15763	2+	1345.7	-0.086	63.9073	0.8015	R.EVVADSVWVDVK.D
2	1	CONTAM|Q2UVX4	187367	0.063		SWISS-PROT:Q2UVX4 (Bos taurus) Complement C3 precursor	881	19	1.29	80	16512	2+	1345.7	0.004	2.97243	0.9999	R.EVVADSVWVDVK.D
2	1	CONTAM|Q2UVX4	187367	0.063		SWISS-PROT:Q2UVX4 (Bos taurus) Complement C3 precursor	881	19	1.29	80	16734	2+	1345.7	0.009	6.68797	0.9999	R.EVVADSVWVDVK.D
2	1	CONTAM|Q2UVX4	187367	0.063		SWISS-PROT:Q2UVX4 (Bos taurus) Complement C3 precursor	881	19	1.29	80	16887	2+	1345.7	0.008	5.94486	1	R.EVVADSVWVDVK.D
2	1	CONTAM|Q2UVX4	187367	0.063		SWISS-PROT:Q2UVX4 (Bos taurus) Complement C3 precursor	881	19	1.29	80	16949	2+	1092.63	0.007	6.40656	0.9969	R.NTLIIYLDK.V
2	1	CONTAM|Q2UVX4	187367	0.063		SWISS-PROT:Q2UVX4 (Bos taurus) Complement C3 precursor	881	19	1.29	80	17046	2+	1345.7	0.008	5.94486	1	R.EVVADSVWVDVK.D
2	1	CONTAM|Q2UVX4	187367	0.063		SWISS-PROT:Q2UVX4 (Bos taurus) Complement C3 precursor	881	19	1.29	80	17106	2+	1092.63	0.008	7.32178	0.9995	R.NTLIIYLDK.V
2	1	CONTAM|Q2UVX4	187367	0.063		SWISS-PROT:Q2UVX4 (Bos taurus) Complement C3 precursor	881	19	1.29	80	17207	2+	1345.7	0.008	5.94486	1	R.EVVADSVWVDVK.D
2	1	CONTAM|Q2UVX4	187367	0.063		SWISS-PROT:Q2UVX4 (Bos taurus) Complement C3 precursor	881	19	1.29	80	17266	2+	1092.63	0.007	6.40656	0.9984	R.NTLIIYLDK.V
2	1	CONTAM|Q2UVX4	187367	0.063		SWISS-PROT:Q2UVX4 (Bos taurus) Complement C3 precursor	881	19	1.29	80	17367	2+	1345.7	0.008	5.94486	1	R.EVVADSVWVDVK.D
2	1	CONTAM|Q2UVX4	187367	0.063		SWISS-PROT:Q2UVX4 (Bos taurus) Complement C3 precursor	881	19	1.29	80	17516	2+	1345.7	0.008	5.94486	1	R.EVVADSVWVDVK.D
2	1	CONTAM|Q2UVX4	187367	0.063		SWISS-PROT:Q2UVX4 (Bos taurus) Complement C3 precursor	881	19	1.29	80	17676	2+	1345.7	0.008	5.94486	1	R.EVVADSVWVDVK.D
2	1	CONTAM|Q2UVX4	187367	0.063		SWISS-PROT:Q2UVX4 (Bos taurus) Complement C3 precursor	881	19	1.29	80	17827	2+	1345.7	0.016	11.8897	1	R.EVVADSVWVDVK.D
2	1	CONTAM|Q2UVX4	187367	0.063		SWISS-PROT:Q2UVX4 (Bos taurus) Complement C3 precursor	881	19	1.29	80	17888	2+	1092.63	0.008	7.32178	0.9997	R.NTLIIYLDK.V
2	1	CONTAM|Q2UVX4	187367	0.063		SWISS-PROT:Q2UVX4 (Bos taurus) Complement C3 precursor	881	19	1.29	80	17980	2+	1345.7	0.009	6.68797	1	R.EVVADSVWVDVK.D
2	1	CONTAM|Q2UVX4	187367	0.063		SWISS-PROT:Q2UVX4 (Bos taurus) Complement C3 precursor	881	19	1.29	80	18139	2+	1345.7	0.009	6.68797	1	R.EVVADSVWVDVK.D
2	1	CONTAM|Q2UVX4	187367	0.063		SWISS-PROT:Q2UVX4 (Bos taurus) Complement C3 precursor	881	19	1.29	80	18199	2+	1092.63	0.009	8.23701	0.9938	R.NTLIIYLDK.V
2	1	CONTAM|Q2UVX4	187367	0.063		SWISS-PROT:Q2UVX4 (Bos taurus) Complement C3 precursor	881	19	1.29	80	18289	2+	1345.7	0.008	5.94486	1	R.EVVADSVWVDVK.D
2	1	CONTAM|Q2UVX4	187367	0.063		SWISS-PROT:Q2UVX4 (Bos taurus) Complement C3 precursor	881	19	1.29	80	18394	2+	1092.63	0.005	4.57611	0.9783	R.NTLIIYLDK.V
2	1	CONTAM|Q2UVX4	187367	0.063		SWISS-PROT:Q2UVX4 (Bos taurus) Complement C3 precursor	881	19	1.29	80	18452	2+	1345.7	0.008	5.94486	1	R.EVVADSVWVDVK.D
2	1	CONTAM|Q2UVX4	187367	0.063		SWISS-PROT:Q2UVX4 (Bos taurus) Complement C3 precursor	881	19	1.29	80	18610	2+	1345.7	0.008	5.94486	1	R.EVVADSVWVDVK.D
2	1	CONTAM|Q2UVX4	187367	0.063		SWISS-PROT:Q2UVX4 (Bos taurus) Complement C3 precursor	881	19	1.29	80	18767	2+	1345.7	0.007	5.20175	1	R.EVVADSVWVDVK.D
2	1	CONTAM|Q2UVX4	187367	0.063		SWISS-PROT:Q2UVX4 (Bos taurus) Complement C3 precursor	881	19	1.29	80	18928	2+	1345.7	0.009	6.68797	1	R.EVVADSVWVDVK.D
2	1	CONTAM|Q2UVX4	187367	0.063		SWISS-PROT:Q2UVX4 (Bos taurus) Complement C3 precursor	881	19	1.29	80	19089	2+	1345.7	0.008	5.94486	1	R.EVVADSVWVDVK.D
2	1	CONTAM|Q2UVX4	187367	0.063		SWISS-PROT:Q2UVX4 (Bos taurus) Complement C3 precursor	881	19	1.29	80	19248	2+	1345.7	0.008	5.94486	1	R.EVVADSVWVDVK.D
2	1	CONTAM|Q2UVX4	187367	0.063		SWISS-PROT:Q2UVX4 (Bos taurus) Complement C3 precursor	881	19	1.29	80	19398	2+	1345.7	0.007	5.20175	1	R.EVVADSVWVDVK.D
2	1	CONTAM|Q2UVX4	187367	0.063		SWISS-PROT:Q2UVX4 (Bos taurus) Complement C3 precursor	881	19	1.29	80	19546	2+	1345.7	0.007	5.20175	1	R.EVVADSVWVDVK.D
2	1	CONTAM|Q2UVX4	187367	0.063		SWISS-PROT:Q2UVX4 (Bos taurus) Complement C3 precursor	881	19	1.29	80	19698	2+	1345.7	0.008	5.94486	1	R.EVVADSVWVDVK.D
2	1	CONTAM|Q2UVX4	187367	0.063		SWISS-PROT:Q2UVX4 (Bos taurus) Complement C3 precursor	881	19	1.29	80	19849	2+	1345.7	0.008	5.94486	1	R.EVVADSVWVDVK.D
2	1	CONTAM|Q2UVX4	187367	0.063		SWISS-PROT:Q2UVX4 (Bos taurus) Complement C3 precursor	881	19	1.29	80	20000	2+	1345.7	0.007	5.20175	1	R.EVVADSVWVDVK.D
2	1	CONTAM|Q2UVX4	187367	0.063		SWISS-PROT:Q2UVX4 (Bos taurus) Complement C3 precursor	881	19	1.29	80	20160	2+	1345.7	0.008	5.94486	1	R.EVVADSVWVDVK.D
2	1	CONTAM|Q2UVX4	187367	0.063		SWISS-PROT:Q2UVX4 (Bos taurus) Complement C3 precursor	881	19	1.29	80	20319	2+	1345.7	0.005	3.71554	1	R.EVVADSVWVDVK.D
2	1	CONTAM|Q2UVX4	187367	0.063		SWISS-PROT:Q2UVX4 (Bos taurus) Complement C3 precursor	881	19	1.29	80	20483	2+	1345.7	0.007	5.20175	1	R.EVVADSVWVDVK.D
2	1	CONTAM|Q2UVX4	187367	0.063		SWISS-PROT:Q2UVX4 (Bos taurus) Complement C3 precursor	881	19	1.29	80	20630	2+	1345.7	0.008	5.94486	1	R.EVVADSVWVDVK.D
2	1	CONTAM|Q2UVX4	187367	0.063		SWISS-PROT:Q2UVX4 (Bos taurus) Complement C3 precursor	881	19	1.29	80	20788	2+	1345.7	0.009	6.68797	1	R.EVVADSVWVDVK.D
2	1	CONTAM|Q2UVX4	187367	0.063		SWISS-PROT:Q2UVX4 (Bos taurus) Complement C3 precursor	881	19	1.29	80	20943	2+	1345.7	0.008	5.94486	1	R.EVVADSVWVDVK.D
2	1	CONTAM|Q2UVX4	187367	0.063		SWISS-PROT:Q2UVX4 (Bos taurus) Complement C3 precursor	881	19	1.29	80	21090	2+	1345.7	0.013	9.6604	0.9628	R.EVVADSVWVDVK.D
2	1	CONTAM|Q2UVX4	187367	0.063		SWISS-PROT:Q2UVX4 (Bos taurus) Complement C3 precursor	881	19	1.29	80	21550	2+	1345.7	0.009	6.68797	0.9953	R.EVVADSVWVDVK.D
2	1	CONTAM|Q2UVX4	187367	0.063		SWISS-PROT:Q2UVX4 (Bos taurus) Complement C3 precursor	881	19	1.29	80	21701	2+	1345.7	0.006	4.45865	1	R.EVVADSVWVDVK.D
2	1	CONTAM|Q2UVX4	187367	0.063		SWISS-PROT:Q2UVX4 (Bos taurus) Complement C3 precursor	881	19	1.29	80	21848	2+	1345.7	0.006	4.45865	1	R.EVVADSVWVDVK.D
2	1	CONTAM|Q2UVX4	187367	0.063		SWISS-PROT:Q2UVX4 (Bos taurus) Complement C3 precursor	881	19	1.29	80	21998	2+	1345.7	0.006	4.45865	1	R.EVVADSVWVDVK.D
2	1	CONTAM|Q2UVX4	187367	0.063		SWISS-PROT:Q2UVX4 (Bos taurus) Complement C3 precursor	881	19	1.29	80	22150	2+	1345.7	0.007	5.20175	0.9998	R.EVVADSVWVDVK.D
2	1	CONTAM|Q2UVX4	187367	0.063		SWISS-PROT:Q2UVX4 (Bos taurus) Complement C3 precursor	881	19	1.29	80	22301	2+	1345.7	0.008	5.94486	1	R.EVVADSVWVDVK.D
2	1	CONTAM|Q2UVX4	187367	0.063		SWISS-PROT:Q2UVX4 (Bos taurus) Complement C3 precursor	881	19	1.29	80	22453	2+	1345.7	0.007	5.20175	1	R.EVVADSVWVDVK.D
2	1	CONTAM|Q2UVX4	187367	0.063		SWISS-PROT:Q2UVX4 (Bos taurus) Complement C3 precursor	881	19	1.29	80	22617	2+	1345.7	0.007	5.20175	1	R.EVVADSVWVDVK.D
2	1	CONTAM|Q2UVX4	187367	0.063		SWISS-PROT:Q2UVX4 (Bos taurus) Complement C3 precursor	881	19	1.29	80	22779	2+	1345.7	-0.06	44.5865	0.9591	R.EVVADSVWVDVK.D
2	1	CONTAM|Q2UVX4	187367	0.063		SWISS-PROT:Q2UVX4 (Bos taurus) Complement C3 precursor	881	19	1.29	80	22927	2+	1345.7	-0.061	45.3296	0.9966	R.EVVADSVWVDVK.D
2	1	CONTAM|Q2UVX4	187367	0.063		SWISS-PROT:Q2UVX4 (Bos taurus) Complement C3 precursor	881	19	1.29	80	23090	2+	1345.7	-0.061	45.3296	0.9998	R.EVVADSVWVDVK.D
2	1	CONTAM|Q2UVX4	187367	0.063		SWISS-PROT:Q2UVX4 (Bos taurus) Complement C3 precursor	881	19	1.29	80	23243	2+	1345.7	0.007	5.20175	1	R.EVVADSVWVDVK.D
2	1	CONTAM|Q2UVX4	187367	0.063		SWISS-PROT:Q2UVX4 (Bos taurus) Complement C3 precursor	881	19	1.29	80	23400	2+	1345.7	0.006	4.45865	1	R.EVVADSVWVDVK.D
2	1	CONTAM|Q2UVX4	187367	0.063		SWISS-PROT:Q2UVX4 (Bos taurus) Complement C3 precursor	881	19	1.29	80	23549	2+	1345.7	0.007	5.20175	1	R.EVVADSVWVDVK.D
2	1	CONTAM|Q2UVX4	187367	0.063		SWISS-PROT:Q2UVX4 (Bos taurus) Complement C3 precursor	881	19	1.29	80	23800	2+	1345.7	0.007	5.20175	0.9999	R.EVVADSVWVDVK.D
2	1	CONTAM|Q2UVX4	187367	0.063		SWISS-PROT:Q2UVX4 (Bos taurus) Complement C3 precursor	881	19	1.29	80	24237	2+	1345.7	0.007	5.20175	1	R.EVVADSVWVDVK.D
2	1	CONTAM|Q2UVX4	187367	0.063		SWISS-PROT:Q2UVX4 (Bos taurus) Complement C3 precursor	881	19	1.29	80	24388	2+	1345.7	0.007	5.20175	1	R.EVVADSVWVDVK.D
2	1	CONTAM|Q2UVX4	187367	0.063		SWISS-PROT:Q2UVX4 (Bos taurus) Complement C3 precursor	881	19	1.29	80	24537	2+	1345.7	0.008	5.94486	1	R.EVVADSVWVDVK.D
2	1	CONTAM|Q2UVX4	187367	0.063		SWISS-PROT:Q2UVX4 (Bos taurus) Complement C3 precursor	881	19	1.29	80	24690	2+	1345.7	0.006	4.45865	1	R.EVVADSVWVDVK.D
2	1	CONTAM|Q2UVX4	187367	0.063		SWISS-PROT:Q2UVX4 (Bos taurus) Complement C3 precursor	881	19	1.29	80	24841	2+	1345.7	0.006	4.45865	1	R.EVVADSVWVDVK.D
2	1	CONTAM|Q2UVX4	187367	0.063		SWISS-PROT:Q2UVX4 (Bos taurus) Complement C3 precursor	881	19	1.29	80	24989	2+	1345.7	0.006	4.45865	1	R.EVVADSVWVDVK.D
2	1	CONTAM|Q2UVX4	187367	0.063		SWISS-PROT:Q2UVX4 (Bos taurus) Complement C3 precursor	881	19	1.29	80	25129	2+	1345.7	0.008	5.94486	1	R.EVVADSVWVDVK.D
2	1	CONTAM|Q2UVX4	187367	0.063		SWISS-PROT:Q2UVX4 (Bos taurus) Complement C3 precursor	881	19	1.29	80	25589	2+	1345.7	0.006	4.45865	0.9992	R.EVVADSVWVDVK.D
2	1	CONTAM|Q2UVX4	187367	0.063		SWISS-PROT:Q2UVX4 (Bos taurus) Complement C3 precursor	881	19	1.29	80	25747	2+	1345.7	0.007	5.20175	1	R.EVVADSVWVDVK.D
2	1	CONTAM|Q2UVX4	187367	0.063		SWISS-PROT:Q2UVX4 (Bos taurus) Complement C3 precursor	881	19	1.29	80	25892	2+	1345.7	0.006	4.45865	1	R.EVVADSVWVDVK.D
2	1	CONTAM|Q2UVX4	187367	0.063		SWISS-PROT:Q2UVX4 (Bos taurus) Complement C3 precursor	881	19	1.29	80	26056	2+	1345.7	1.013	9.6604	0.9952	R.EVVADSVWVDVK.D
2	1	CONTAM|Q2UVX4	187367	0.063		SWISS-PROT:Q2UVX4 (Bos taurus) Complement C3 precursor	881	19	1.29	80	26284	2+	1345.7	0.009	6.68797	1	R.EVVADSVWVDVK.D
2	1	CONTAM|Q2UVX4	187367	0.063		SWISS-PROT:Q2UVX4 (Bos taurus) Complement C3 precursor	881	19	1.29	80	26454	2+	1345.7	1.013	9.6604	1	R.EVVADSVWVDVK.D
2	1	CONTAM|Q2UVX4	187367	0.063		SWISS-PROT:Q2UVX4 (Bos taurus) Complement C3 precursor	881	19	1.29	80	26592	2+	1345.7	0.007	5.20175	1	R.EVVADSVWVDVK.D
2	1	CONTAM|Q2UVX4	187367	0.063		SWISS-PROT:Q2UVX4 (Bos taurus) Complement C3 precursor	881	19	1.29	80	26737	2+	1345.7	0.01	7.43108	1	R.EVVADSVWVDVK.D
2	1	CONTAM|Q2UVX4	187367	0.063		SWISS-PROT:Q2UVX4 (Bos taurus) Complement C3 precursor	881	19	1.29	80	26879	2+	1345.7	0.009	6.68797	1	R.EVVADSVWVDVK.D
2	1	CONTAM|Q2UVX4	187367	0.063		SWISS-PROT:Q2UVX4 (Bos taurus) Complement C3 precursor	881	19	1.29	80	27019	2+	1345.7	0.007	5.20175	1	R.EVVADSVWVDVK.D
2	1	CONTAM|Q2UVX4	187367	0.063		SWISS-PROT:Q2UVX4 (Bos taurus) Complement C3 precursor	881	19	1.29	80	27159	2+	1345.7	0.005	3.71554	1	R.EVVADSVWVDVK.D
2	1	CONTAM|Q2UVX4	187367	0.063		SWISS-PROT:Q2UVX4 (Bos taurus) Complement C3 precursor	881	19	1.29	80	27296	2+	1345.7	0.009	6.68797	1	R.EVVADSVWVDVK.D
2	1	CONTAM|Q2UVX4	187367	0.063		SWISS-PROT:Q2UVX4 (Bos taurus) Complement C3 precursor	881	19	1.29	80	27438	2+	1345.7	0.01	7.43108	1	R.EVVADSVWVDVK.D
2	1	CONTAM|Q2UVX4	187367	0.063		SWISS-PROT:Q2UVX4 (Bos taurus) Complement C3 precursor	881	19	1.29	80	27589	2+	1345.7	0.009	6.68797	1	R.EVVADSVWVDVK.D
2	1	CONTAM|Q2UVX4	187367	0.063		SWISS-PROT:Q2UVX4 (Bos taurus) Complement C3 precursor	881	19	1.29	80	27728	2+	1345.7	0.009	6.68797	1	R.EVVADSVWVDVK.D
2	1	CONTAM|Q2UVX4	187367	0.063		SWISS-PROT:Q2UVX4 (Bos taurus) Complement C3 precursor	881	19	1.29	80	27867	2+	1345.7	0.009	6.68797	1	R.EVVADSVWVDVK.D
2	1	CONTAM|Q2UVX4	187367	0.063		SWISS-PROT:Q2UVX4 (Bos taurus) Complement C3 precursor	881	19	1.29	80	28009	2+	1345.7	0.009	6.68797	1	R.EVVADSVWVDVK.D
2	1	CONTAM|Q2UVX4	187367	0.063		SWISS-PROT:Q2UVX4 (Bos taurus) Complement C3 precursor	881	19	1.29	80	28148	2+	1345.7	0.009	6.68797	1	R.EVVADSVWVDVK.D
2	1	CONTAM|Q2UVX4	187367	0.063		SWISS-PROT:Q2UVX4 (Bos taurus) Complement C3 precursor	881	19	1.29	80	28301	2+	1345.7	0.005	3.71554	1	R.EVVADSVWVDVK.D
2	1	CONTAM|Q2UVX4	187367	0.063		SWISS-PROT:Q2UVX4 (Bos taurus) Complement C3 precursor	881	19	1.29	80	28440	2+	1345.7	0.012	8.91729	1	R.EVVADSVWVDVK.D
2	1	CONTAM|Q2UVX4	187367	0.063		SWISS-PROT:Q2UVX4 (Bos taurus) Complement C3 precursor	881	19	1.29	80	28596	2+	1345.7	0.005	3.71554	1	R.EVVADSVWVDVK.D
2	1	CONTAM|Q2UVX4	187367	0.063		SWISS-PROT:Q2UVX4 (Bos taurus) Complement C3 precursor	881	19	1.29	80	28828	2+	1345.7	0.006	4.45865	1	R.EVVADSVWVDVK.D
2	1	CONTAM|Q2UVX4	187367	0.063		SWISS-PROT:Q2UVX4 (Bos taurus) Complement C3 precursor	881	19	1.29	80	28988	2+	1345.7	0.007	5.20175	1	R.EVVADSVWVDVK.D
2	1	CONTAM|Q2UVX4	187367	0.063		SWISS-PROT:Q2UVX4 (Bos taurus) Complement C3 precursor	881	19	1.29	80	29142	2+	1345.7	0.01	7.43108	1	R.EVVADSVWVDVK.D
2	1	CONTAM|Q2UVX4	187367	0.063		SWISS-PROT:Q2UVX4 (Bos taurus) Complement C3 precursor	881	19	1.29	80	29278	2+	1345.7	0.009	6.68797	1	R.EVVADSVWVDVK.D
2	1	CONTAM|Q2UVX4	187367	0.063		SWISS-PROT:Q2UVX4 (Bos taurus) Complement C3 precursor	881	19	1.29	80	29421	2+	1345.7	0.008	5.94486	1	R.EVVADSVWVDVK.D
2	1	CONTAM|Q2UVX4	187367	0.063		SWISS-PROT:Q2UVX4 (Bos taurus) Complement C3 precursor	881	19	1.29	80	29550	2+	1345.7	0.009	6.68797	1	R.EVVADSVWVDVK.D
2	1	CONTAM|Q2UVX4	187367	0.063		SWISS-PROT:Q2UVX4 (Bos taurus) Complement C3 precursor	881	19	1.29	80	29683	2+	1345.7	0.008	5.94486	1	R.EVVADSVWVDVK.D
2	1	CONTAM|Q2UVX4	187367	0.063		SWISS-PROT:Q2UVX4 (Bos taurus) Complement C3 precursor	881	19	1.29	80	29810	2+	1345.7	0.008	5.94486	1	R.EVVADSVWVDVK.D
2	1	CONTAM|Q2UVX4	187367	0.063		SWISS-PROT:Q2UVX4 (Bos taurus) Complement C3 precursor	881	19	1.29	80	29940	2+	1345.7	0.008	5.94486	1	R.EVVADSVWVDVK.D
2	1	CONTAM|Q2UVX4	187367	0.063		SWISS-PROT:Q2UVX4 (Bos taurus) Complement C3 precursor	881	19	1.29	80	30068	2+	1345.7	0.01	7.43108	1	R.EVVADSVWVDVK.D
2	1	CONTAM|Q2UVX4	187367	0.063		SWISS-PROT:Q2UVX4 (Bos taurus) Complement C3 precursor	881	19	1.29	80	30198	2+	1345.7	0.01	7.43108	1	R.EVVADSVWVDVK.D
2	1	CONTAM|Q2UVX4	187367	0.063		SWISS-PROT:Q2UVX4 (Bos taurus) Complement C3 precursor	881	19	1.29	80	30328	2+	1345.7	0.009	6.68797	1	R.EVVADSVWVDVK.D
2	1	CONTAM|Q2UVX4	187367	0.063		SWISS-PROT:Q2UVX4 (Bos taurus) Complement C3 precursor	881	19	1.29	80	30458	2+	1345.7	0.008	5.94486	1	R.EVVADSVWVDVK.D
2	1	CONTAM|Q2UVX4	187367	0.063		SWISS-PROT:Q2UVX4 (Bos taurus) Complement C3 precursor	881	19	1.29	80	30590	2+	1345.7	0.009	6.68797	1	R.EVVADSVWVDVK.D
2	1	CONTAM|Q2UVX4	187367	0.063		SWISS-PROT:Q2UVX4 (Bos taurus) Complement C3 precursor	881	19	1.29	80	30721	2+	1345.7	0.01	7.43108	1	R.EVVADSVWVDVK.D
2	1	CONTAM|Q2UVX4	187367	0.063		SWISS-PROT:Q2UVX4 (Bos taurus) Complement C3 precursor	881	19	1.29	80	30855	2+	1345.7	0.009	6.68797	1	R.EVVADSVWVDVK.D
2	1	CONTAM|Q2UVX4	187367	0.063		SWISS-PROT:Q2UVX4 (Bos taurus) Complement C3 precursor	881	19	1.29	80	30995	2+	1345.7	0.007	5.20175	1	R.EVVADSVWVDVK.D
2	1	CONTAM|Q2UVX4	187367	0.063		SWISS-PROT:Q2UVX4 (Bos taurus) Complement C3 precursor	881	19	1.29	80	31128	2+	1345.7	0.008	5.94486	0.9997	R.EVVADSVWVDVK.D
2	1	CONTAM|Q2UVX4	187367	0.063		SWISS-PROT:Q2UVX4 (Bos taurus) Complement C3 precursor	881	19	1.29	80	31416	2+	1345.7	0.009	6.68797	0.9949	R.EVVADSVWVDVK.D
2	1	CONTAM|Q2UVX4	187367	0.063		SWISS-PROT:Q2UVX4 (Bos taurus) Complement C3 precursor	881	19	1.29	80	31569	2+	1345.7	1.014	10.4035	0.9955	R.EVVADSVWVDVK.D
2	1	CONTAM|Q2UVX4	187367	0.063		SWISS-PROT:Q2UVX4 (Bos taurus) Complement C3 precursor	881	19	1.29	80	32248	2+	1345.7	0.01	7.43108	0.9086	R.EVVADSVWVDVK.D
2	1	CONTAM|Q2UVX4	187367	0.063		SWISS-PROT:Q2UVX4 (Bos taurus) Complement C3 precursor	881	19	1.29	80	32438	2+	1345.7	0.006	4.45865	0.7336	R.EVVADSVWVDVK.D
2	1	CONTAM|Q2UVX4	187367	0.063		SWISS-PROT:Q2UVX4 (Bos taurus) Complement C3 precursor	881	19	1.29	80	6220	2+	887.458	0.006	6.76088	0.6307	R.NEQVEIR.A
2	1	CONTAM|Q2UVX4	187367	0.063		SWISS-PROT:Q2UVX4 (Bos taurus) Complement C3 precursor	881	19	1.29	80	10422	3+	1211.65	-0.987	10.7291	0.9655	K.KGYTQQLAFR.Q
2	1	CONTAM|Q2UVX4	187367	0.063		SWISS-PROT:Q2UVX4 (Bos taurus) Complement C3 precursor	881	19	1.29	80	10901	2+	833.488	0.005	5.99889	0.8725	R.LPYSVVR.N
2	1	CONTAM|Q2UVX4	187367	0.063		SWISS-PROT:Q2UVX4 (Bos taurus) Complement C3 precursor	881	19	1.29	80	11207	2+	833.488	0.004	4.79911	0.9862	R.LPYSVVR.N
2	1	CONTAM|Q2UVX4	187367	0.063		SWISS-PROT:Q2UVX4 (Bos taurus) Complement C3 precursor	881	19	1.29	80	12087	2+	1317.62	0.011	8.34837	0.9322	K.AC'EPGVDYVYK.T	460370112	516559168
2	1	CONTAM|Q2UVX4	187367	0.063		SWISS-PROT:Q2UVX4 (Bos taurus) Complement C3 precursor	881	19	1.29	80	12237	2+	1317.62	-0.001	0.758943	1	K.AC'EPGVDYVYK.T	587288704	652699648
2	1	CONTAM|Q2UVX4	187367	0.063		SWISS-PROT:Q2UVX4 (Bos taurus) Complement C3 precursor	881	19	1.29	80	12397	2+	1317.62	0	0	1	K.AC'EPGVDYVYK.T	258666608	287589056
2	1	CONTAM|Q2UVX4	187367	0.063		SWISS-PROT:Q2UVX4 (Bos taurus) Complement C3 precursor	881	19	1.29	80	12557	2+	1317.62	0	0	1	K.AC'EPGVDYVYK.T	77467176	84395464
2	1	CONTAM|Q2UVX4	187367	0.063		SWISS-PROT:Q2UVX4 (Bos taurus) Complement C3 precursor	881	19	1.29	80	12710	2+	1314.6	0.005	3.80343	1	K.ACEPGVDYVYK.T	17931796	18966266
2	1	CONTAM|Q2UVX4	187367	0.063		SWISS-PROT:Q2UVX4 (Bos taurus) Complement C3 precursor	881	19	1.29	80	12717	2+	1317.62	-0.004	3.03577	0.9999	K.AC'EPGVDYVYK.T	16597944	17639452
2	1	CONTAM|Q2UVX4	187367	0.063		SWISS-PROT:Q2UVX4 (Bos taurus) Complement C3 precursor	881	19	1.29	80	12785	2+	888.482	0.001	1.12551	0.7013	K.IWDVVEK.A
2	1	CONTAM|Q2UVX4	187367	0.063		SWISS-PROT:Q2UVX4 (Bos taurus) Complement C3 precursor	881	19	1.29	80	12870	2+	1317.62	-0.01	7.58943	0.9994	K.AC'EPGVDYVYK.T	8028276	8896481
2	1	CONTAM|Q2UVX4	187367	0.063		SWISS-PROT:Q2UVX4 (Bos taurus) Complement C3 precursor	881	19	1.29	80	12921	2+	1314.6	0.007	5.3248	1	K.ACEPGVDYVYK.T	6.29417e+06	6.55049e+06
2	1	CONTAM|Q2UVX4	187367	0.063		SWISS-PROT:Q2UVX4 (Bos taurus) Complement C3 precursor	881	19	1.29	80	12938	2+	888.482	0.004	4.50206	0.9983	K.IWDVVEK.A
2	1	CONTAM|Q2UVX4	187367	0.063		SWISS-PROT:Q2UVX4 (Bos taurus) Complement C3 precursor	881	19	1.29	80	12977	2+	1083.56	0.005	4.61443	1	K.GYTQQLAFR.Q
2	1	CONTAM|Q2UVX4	187367	0.063		SWISS-PROT:Q2UVX4 (Bos taurus) Complement C3 precursor	881	19	1.29	80	13098	2+	888.482	0.005	5.62757	0.9999	K.IWDVVEK.A
2	1	CONTAM|Q2UVX4	187367	0.063		SWISS-PROT:Q2UVX4 (Bos taurus) Complement C3 precursor	881	19	1.29	80	13249	2+	888.482	0.005	5.62757	0.9995	K.IWDVVEK.A
2	1	CONTAM|Q2UVX4	187367	0.063		SWISS-PROT:Q2UVX4 (Bos taurus) Complement C3 precursor	881	19	1.29	80	13409	2+	888.482	0.005	5.62757	0.8969	K.IWDVVEK.A
2	1	CONTAM|Q2UVX4	187367	0.063		SWISS-PROT:Q2UVX4 (Bos taurus) Complement C3 precursor	881	19	1.29	80	13459	2+	1083.56	-0.018	16.6119	0.9331	K.GYTQQLAFR.Q
2	1	CONTAM|Q2UVX4	187367	0.063		SWISS-PROT:Q2UVX4 (Bos taurus) Complement C3 precursor	881	19	1.29	80	13571	2+	888.482	0.004	4.50206	0.9397	K.IWDVVEK.A
2	1	CONTAM|Q2UVX4	187367	0.063		SWISS-PROT:Q2UVX4 (Bos taurus) Complement C3 precursor	881	19	1.29	80	13623	2+	1083.56	-0.019	17.5348	0.7646	K.GYTQQLAFR.Q
2	1	CONTAM|Q2UVX4	187367	0.063		SWISS-PROT:Q2UVX4 (Bos taurus) Complement C3 precursor	881	19	1.29	80	14967	2+	1370.73	0.009	6.56584	1	K.TIYTPGSTVLYR.I
2	1	CONTAM|Q2UVX4	187367	0.063		SWISS-PROT:Q2UVX4 (Bos taurus) Complement C3 precursor	881	19	1.29	80	15127	2+	1370.73	0.008	5.8363	1	K.TIYTPGSTVLYR.I
2	1	CONTAM|Q2UVX4	187367	0.063		SWISS-PROT:Q2UVX4 (Bos taurus) Complement C3 precursor	881	19	1.29	80	15287	2+	1370.73	0.008	5.8363	1	K.TIYTPGSTVLYR.I
2	1	CONTAM|Q2UVX4	187367	0.063		SWISS-PROT:Q2UVX4 (Bos taurus) Complement C3 precursor	881	19	1.29	80	15447	2+	1370.73	0.008	5.8363	1	K.TIYTPGSTVLYR.I
2	1	CONTAM|Q2UVX4	187367	0.063		SWISS-PROT:Q2UVX4 (Bos taurus) Complement C3 precursor	881	19	1.29	80	15609	2+	1370.73	0.008	5.8363	1	K.TIYTPGSTVLYR.I
2	1	CONTAM|Q2UVX4	187367	0.063		SWISS-PROT:Q2UVX4 (Bos taurus) Complement C3 precursor	881	19	1.29	80	15781	2+	1370.73	0.007	5.10676	1	K.TIYTPGSTVLYR.I
2	1	CONTAM|Q2UVX4	187367	0.063		SWISS-PROT:Q2UVX4 (Bos taurus) Complement C3 precursor	881	19	1.29	80	16104	2+	1345.7	0.01	7.43108	0.9981	R.EVVADSVWVDVK.D
2	1	CONTAM|Q2UVX4	187367	0.063		SWISS-PROT:Q2UVX4 (Bos taurus) Complement C3 precursor	881	19	1.29	80	17035	2+	1345.7	0.007	5.20175	0.9979	R.EVVADSVWVDVK.D
2	1	CONTAM|Q2UVX4	187367	0.063		SWISS-PROT:Q2UVX4 (Bos taurus) Complement C3 precursor	881	19	1.29	80	17137	2+	1092.63	0.006	5.49134	0.9992	R.NTLIIYLDK.V
2	1	CONTAM|Q2UVX4	187367	0.063		SWISS-PROT:Q2UVX4 (Bos taurus) Complement C3 precursor	881	19	1.29	80	17238	2+	1345.7	0.009	6.68797	0.9999	R.EVVADSVWVDVK.D
2	1	CONTAM|Q2UVX4	187367	0.063		SWISS-PROT:Q2UVX4 (Bos taurus) Complement C3 precursor	881	19	1.29	80	17307	2+	1092.63	0.006	5.49134	0.9979	R.NTLIIYLDK.V
2	1	CONTAM|Q2UVX4	187367	0.063		SWISS-PROT:Q2UVX4 (Bos taurus) Complement C3 precursor	881	19	1.29	80	17410	2+	1345.7	0.007	5.20175	0.9999	R.EVVADSVWVDVK.D
2	1	CONTAM|Q2UVX4	187367	0.063		SWISS-PROT:Q2UVX4 (Bos taurus) Complement C3 precursor	881	19	1.29	80	17579	2+	1345.7	0.007	5.20175	1	R.EVVADSVWVDVK.D
2	1	CONTAM|Q2UVX4	187367	0.063		SWISS-PROT:Q2UVX4 (Bos taurus) Complement C3 precursor	881	19	1.29	80	17737	2+	1345.7	0.009	6.68797	1	R.EVVADSVWVDVK.D
2	1	CONTAM|Q2UVX4	187367	0.063		SWISS-PROT:Q2UVX4 (Bos taurus) Complement C3 precursor	881	19	1.29	80	17898	2+	1345.7	0.008	5.94486	1	R.EVVADSVWVDVK.D
2	1	CONTAM|Q2UVX4	187367	0.063		SWISS-PROT:Q2UVX4 (Bos taurus) Complement C3 precursor	881	19	1.29	80	18059	2+	1345.7	0.011	8.17418	1	R.EVVADSVWVDVK.D
2	1	CONTAM|Q2UVX4	187367	0.063		SWISS-PROT:Q2UVX4 (Bos taurus) Complement C3 precursor	881	19	1.29	80	18219	2+	1345.7	0.007	5.20175	1	R.EVVADSVWVDVK.D
2	1	CONTAM|Q2UVX4	187367	0.063		SWISS-PROT:Q2UVX4 (Bos taurus) Complement C3 precursor	881	19	1.29	80	18390	2+	1345.7	0.009	6.68797	1	R.EVVADSVWVDVK.D
2	1	CONTAM|Q2UVX4	187367	0.063		SWISS-PROT:Q2UVX4 (Bos taurus) Complement C3 precursor	881	19	1.29	80	18549	2+	1345.7	0.008	5.94486	1	R.EVVADSVWVDVK.D
2	1	CONTAM|Q2UVX4	187367	0.063		SWISS-PROT:Q2UVX4 (Bos taurus) Complement C3 precursor	881	19	1.29	80	18710	2+	1345.7	0.008	5.94486	1	R.EVVADSVWVDVK.D
2	1	CONTAM|Q2UVX4	187367	0.063		SWISS-PROT:Q2UVX4 (Bos taurus) Complement C3 precursor	881	19	1.29	80	18869	2+	1345.7	0.006	4.45865	1	R.EVVADSVWVDVK.D
2	1	CONTAM|Q2UVX4	187367	0.063		SWISS-PROT:Q2UVX4 (Bos taurus) Complement C3 precursor	881	19	1.29	80	19028	2+	1345.7	0.008	5.94486	1	R.EVVADSVWVDVK.D
2	1	CONTAM|Q2UVX4	187367	0.063		SWISS-PROT:Q2UVX4 (Bos taurus) Complement C3 precursor	881	19	1.29	80	19188	2+	1345.7	0.007	5.20175	1	R.EVVADSVWVDVK.D
2	1	CONTAM|Q2UVX4	187367	0.063		SWISS-PROT:Q2UVX4 (Bos taurus) Complement C3 precursor	881	19	1.29	80	19358	2+	1345.7	0.006	4.45865	1	R.EVVADSVWVDVK.D
2	1	CONTAM|Q2UVX4	187367	0.063		SWISS-PROT:Q2UVX4 (Bos taurus) Complement C3 precursor	881	19	1.29	80	19527	2+	1345.7	0.008	5.94486	1	R.EVVADSVWVDVK.D
2	1	CONTAM|Q2UVX4	187367	0.063		SWISS-PROT:Q2UVX4 (Bos taurus) Complement C3 precursor	881	19	1.29	80	19687	2+	1345.7	0.006	4.45865	1	R.EVVADSVWVDVK.D
2	1	CONTAM|Q2UVX4	187367	0.063		SWISS-PROT:Q2UVX4 (Bos taurus) Complement C3 precursor	881	19	1.29	80	19847	2+	1345.7	0.009	6.68797	1	R.EVVADSVWVDVK.D
2	1	CONTAM|Q2UVX4	187367	0.063		SWISS-PROT:Q2UVX4 (Bos taurus) Complement C3 precursor	881	19	1.29	80	20009	2+	1345.7	0.008	5.94486	1	R.EVVADSVWVDVK.D
2	1	CONTAM|Q2UVX4	187367	0.063		SWISS-PROT:Q2UVX4 (Bos taurus) Complement C3 precursor	881	19	1.29	80	20168	2+	1345.7	0.007	5.20175	1	R.EVVADSVWVDVK.D
2	1	CONTAM|Q2UVX4	187367	0.063		SWISS-PROT:Q2UVX4 (Bos taurus) Complement C3 precursor	881	19	1.29	80	20328	2+	1345.7	0.009	6.68797	1	R.EVVADSVWVDVK.D
2	1	CONTAM|Q2UVX4	187367	0.063		SWISS-PROT:Q2UVX4 (Bos taurus) Complement C3 precursor	881	19	1.29	80	20493	2+	1345.7	0.008	5.94486	1	R.EVVADSVWVDVK.D
2	1	CONTAM|Q2UVX4	187367	0.063		SWISS-PROT:Q2UVX4 (Bos taurus) Complement C3 precursor	881	19	1.29	80	20650	2+	1345.7	0.008	5.94486	1	R.EVVADSVWVDVK.D
2	1	CONTAM|Q2UVX4	187367	0.063		SWISS-PROT:Q2UVX4 (Bos taurus) Complement C3 precursor	881	19	1.29	80	20811	2+	1345.7	0.006	4.45865	1	R.EVVADSVWVDVK.D
2	1	CONTAM|Q2UVX4	187367	0.063		SWISS-PROT:Q2UVX4 (Bos taurus) Complement C3 precursor	881	19	1.29	80	20969	2+	1345.7	0.009	6.68797	1	R.EVVADSVWVDVK.D
2	1	CONTAM|Q2UVX4	187367	0.063		SWISS-PROT:Q2UVX4 (Bos taurus) Complement C3 precursor	881	19	1.29	80	21130	2+	1345.7	0.007	5.20175	1	R.EVVADSVWVDVK.D
2	1	CONTAM|Q2UVX4	187367	0.063		SWISS-PROT:Q2UVX4 (Bos taurus) Complement C3 precursor	881	19	1.29	80	21288	2+	1345.7	0.008	5.94486	1	R.EVVADSVWVDVK.D
2	1	CONTAM|Q2UVX4	187367	0.063		SWISS-PROT:Q2UVX4 (Bos taurus) Complement C3 precursor	881	19	1.29	80	21449	2+	1345.7	0.008	5.94486	1	R.EVVADSVWVDVK.D
2	1	CONTAM|Q2UVX4	187367	0.063		SWISS-PROT:Q2UVX4 (Bos taurus) Complement C3 precursor	881	19	1.29	80	21609	2+	1345.7	0.006	4.45865	1	R.EVVADSVWVDVK.D
2	1	CONTAM|Q2UVX4	187367	0.063		SWISS-PROT:Q2UVX4 (Bos taurus) Complement C3 precursor	881	19	1.29	80	22899	2+	1345.7	0.007	5.20175	0.9973	R.EVVADSVWVDVK.D
2	1	CONTAM|Q2UVX4	187367	0.063		SWISS-PROT:Q2UVX4 (Bos taurus) Complement C3 precursor	881	19	1.29	80	23061	2+	1345.7	0.009	6.68797	1	R.EVVADSVWVDVK.D
2	1	CONTAM|Q2UVX4	187367	0.063		SWISS-PROT:Q2UVX4 (Bos taurus) Complement C3 precursor	881	19	1.29	80	23373	2+	1345.7	-0.06	44.5865	0.9967	R.EVVADSVWVDVK.D
2	1	CONTAM|Q2UVX4	187367	0.063		SWISS-PROT:Q2UVX4 (Bos taurus) Complement C3 precursor	881	19	1.29	80	23529	2+	1345.7	-0.06	44.5865	0.961	R.EVVADSVWVDVK.D
2	1	CONTAM|Q2UVX4	187367	0.063		SWISS-PROT:Q2UVX4 (Bos taurus) Complement C3 precursor	881	19	1.29	80	23691	2+	1345.7	-0.06	44.5865	0.9995	R.EVVADSVWVDVK.D
2	1	CONTAM|Q2UVX4	187367	0.063		SWISS-PROT:Q2UVX4 (Bos taurus) Complement C3 precursor	881	19	1.29	80	23852	2+	1345.7	0.007	5.20175	0.9999	R.EVVADSVWVDVK.D
2	1	CONTAM|Q2UVX4	187367	0.063		SWISS-PROT:Q2UVX4 (Bos taurus) Complement C3 precursor	881	19	1.29	80	24032	2+	1345.7	0.008	5.94486	1	R.EVVADSVWVDVK.D
2	1	CONTAM|Q2UVX4	187367	0.063		SWISS-PROT:Q2UVX4 (Bos taurus) Complement C3 precursor	881	19	1.29	80	24194	2+	1345.7	0.009	6.68797	1	R.EVVADSVWVDVK.D
2	1	CONTAM|Q2UVX4	187367	0.063		SWISS-PROT:Q2UVX4 (Bos taurus) Complement C3 precursor	881	19	1.29	80	24567	2+	1345.7	0.007	5.20175	1	R.EVVADSVWVDVK.D
2	1	CONTAM|Q2UVX4	187367	0.063		SWISS-PROT:Q2UVX4 (Bos taurus) Complement C3 precursor	881	19	1.29	80	25174	2+	1345.7	0.005	3.71554	0.9999	R.EVVADSVWVDVK.D
2	1	CONTAM|Q2UVX4	187367	0.063		SWISS-PROT:Q2UVX4 (Bos taurus) Complement C3 precursor	881	19	1.29	80	25321	2+	1345.7	0.008	5.94486	1	R.EVVADSVWVDVK.D
2	1	CONTAM|Q2UVX4	187367	0.063		SWISS-PROT:Q2UVX4 (Bos taurus) Complement C3 precursor	881	19	1.29	80	25471	2+	1345.7	0.008	5.94486	1	R.EVVADSVWVDVK.D
2	1	CONTAM|Q2UVX4	187367	0.063		SWISS-PROT:Q2UVX4 (Bos taurus) Complement C3 precursor	881	19	1.29	80	25624	2+	1345.7	0.008	5.94486	1	R.EVVADSVWVDVK.D
2	1	CONTAM|Q2UVX4	187367	0.063		SWISS-PROT:Q2UVX4 (Bos taurus) Complement C3 precursor	881	19	1.29	80	25773	2+	1345.7	0.008	5.94486	1	R.EVVADSVWVDVK.D
2	1	CONTAM|Q2UVX4	187367	0.063		SWISS-PROT:Q2UVX4 (Bos taurus) Complement C3 precursor	881	19	1.29	80	25922	2+	1345.7	0.01	7.43108	1	R.EVVADSVWVDVK.D
2	1	CONTAM|Q2UVX4	187367	0.063		SWISS-PROT:Q2UVX4 (Bos taurus) Complement C3 precursor	881	19	1.29	80	26072	2+	1345.7	0.009	6.68797	1	R.EVVADSVWVDVK.D
2	1	CONTAM|Q2UVX4	187367	0.063		SWISS-PROT:Q2UVX4 (Bos taurus) Complement C3 precursor	881	19	1.29	80	26217	2+	1345.7	0.028	20.807	0.9988	R.EVVADSVWVDVK.D
2	1	CONTAM|Q2UVX4	187367	0.063		SWISS-PROT:Q2UVX4 (Bos taurus) Complement C3 precursor	881	19	1.29	80	27313	2+	1345.7	0.007	5.20175	0.9989	R.EVVADSVWVDVK.D
2	1	CONTAM|Q2UVX4	187367	0.063		SWISS-PROT:Q2UVX4 (Bos taurus) Complement C3 precursor	881	19	1.29	80	27461	2+	1345.7	0.002	1.48622	0.9996	R.EVVADSVWVDVK.D
2	1	CONTAM|Q2UVX4	187367	0.063		SWISS-PROT:Q2UVX4 (Bos taurus) Complement C3 precursor	881	19	1.29	80	27609	2+	1345.7	0.01	7.43108	0.9999	R.EVVADSVWVDVK.D
2	1	CONTAM|Q2UVX4	187367	0.063		SWISS-PROT:Q2UVX4 (Bos taurus) Complement C3 precursor	881	19	1.29	80	27769	2+	1345.7	0.006	4.45865	1	R.EVVADSVWVDVK.D
2	1	CONTAM|Q2UVX4	187367	0.063		SWISS-PROT:Q2UVX4 (Bos taurus) Complement C3 precursor	881	19	1.29	80	27914	2+	1345.7	0.01	7.43108	1	R.EVVADSVWVDVK.D
2	1	CONTAM|Q2UVX4	187367	0.063		SWISS-PROT:Q2UVX4 (Bos taurus) Complement C3 precursor	881	19	1.29	80	28067	2+	1345.7	0.009	6.68797	1	R.EVVADSVWVDVK.D
2	1	CONTAM|Q2UVX4	187367	0.063		SWISS-PROT:Q2UVX4 (Bos taurus) Complement C3 precursor	881	19	1.29	80	28219	2+	1345.7	0.01	7.43108	1	R.EVVADSVWVDVK.D
2	1	CONTAM|Q2UVX4	187367	0.063		SWISS-PROT:Q2UVX4 (Bos taurus) Complement C3 precursor	881	19	1.29	80	28369	2+	1345.7	0.009	6.68797	1	R.EVVADSVWVDVK.D
2	1	CONTAM|Q2UVX4	187367	0.063		SWISS-PROT:Q2UVX4 (Bos taurus) Complement C3 precursor	881	19	1.29	80	28521	2+	1345.7	0.01	7.43108	1	R.EVVADSVWVDVK.D
2	1	CONTAM|Q2UVX4	187367	0.063		SWISS-PROT:Q2UVX4 (Bos taurus) Complement C3 precursor	881	19	1.29	80	28671	2+	1345.7	0.008	5.94486	1	R.EVVADSVWVDVK.D
2	1	CONTAM|Q2UVX4	187367	0.063		SWISS-PROT:Q2UVX4 (Bos taurus) Complement C3 precursor	881	19	1.29	80	28823	2+	1345.7	0.013	9.6604	1	R.EVVADSVWVDVK.D
2	1	CONTAM|Q2UVX4	187367	0.063		SWISS-PROT:Q2UVX4 (Bos taurus) Complement C3 precursor	881	19	1.29	80	28970	2+	1345.7	0.011	8.17418	1	R.EVVADSVWVDVK.D
2	1	CONTAM|Q2UVX4	187367	0.063		SWISS-PROT:Q2UVX4 (Bos taurus) Complement C3 precursor	881	19	1.29	80	29122	2+	1345.7	0.007	5.20175	1	R.EVVADSVWVDVK.D
2	1	CONTAM|Q2UVX4	187367	0.063		SWISS-PROT:Q2UVX4 (Bos taurus) Complement C3 precursor	881	19	1.29	80	29275	2+	1345.7	0.008	5.94486	1	R.EVVADSVWVDVK.D
2	1	CONTAM|Q2UVX4	187367	0.063		SWISS-PROT:Q2UVX4 (Bos taurus) Complement C3 precursor	881	19	1.29	80	29420	2+	1345.7	0.006	4.45865	1	R.EVVADSVWVDVK.D
2	1	CONTAM|Q2UVX4	187367	0.063		SWISS-PROT:Q2UVX4 (Bos taurus) Complement C3 precursor	881	19	1.29	80	29562	2+	1345.7	0.007	5.20175	1	R.EVVADSVWVDVK.D
2	1	CONTAM|Q2UVX4	187367	0.063		SWISS-PROT:Q2UVX4 (Bos taurus) Complement C3 precursor	881	19	1.29	80	29720	2+	1345.7	0.009	6.68797	1	R.EVVADSVWVDVK.D
2	1	CONTAM|Q2UVX4	187367	0.063		SWISS-PROT:Q2UVX4 (Bos taurus) Complement C3 precursor	881	19	1.29	80	29970	2+	1345.7	0.008	5.94486	1	R.EVVADSVWVDVK.D
2	1	CONTAM|Q2UVX4	187367	0.063		SWISS-PROT:Q2UVX4 (Bos taurus) Complement C3 precursor	881	19	1.29	80	30140	2+	1345.7	0.006	4.45865	1	R.EVVADSVWVDVK.D
2	1	CONTAM|Q2UVX4	187367	0.063		SWISS-PROT:Q2UVX4 (Bos taurus) Complement C3 precursor	881	19	1.29	80	30302	2+	1345.7	0.008	5.94486	1	R.EVVADSVWVDVK.D
2	1	CONTAM|Q2UVX4	187367	0.063		SWISS-PROT:Q2UVX4 (Bos taurus) Complement C3 precursor	881	19	1.29	80	30451	2+	1345.7	0.009	6.68797	1	R.EVVADSVWVDVK.D
2	1	CONTAM|Q2UVX4	187367	0.063		SWISS-PROT:Q2UVX4 (Bos taurus) Complement C3 precursor	881	19	1.29	80	30589	2+	1345.7	0.008	5.94486	1	R.EVVADSVWVDVK.D
2	1	CONTAM|Q2UVX4	187367	0.063		SWISS-PROT:Q2UVX4 (Bos taurus) Complement C3 precursor	881	19	1.29	80	30728	2+	1345.7	0.01	7.43108	1	R.EVVADSVWVDVK.D
2	1	CONTAM|Q2UVX4	187367	0.063		SWISS-PROT:Q2UVX4 (Bos taurus) Complement C3 precursor	881	19	1.29	80	30870	2+	1345.7	0.007	5.20175	1	R.EVVADSVWVDVK.D
2	1	CONTAM|Q2UVX4	187367	0.063		SWISS-PROT:Q2UVX4 (Bos taurus) Complement C3 precursor	881	19	1.29	80	31000	2+	1345.7	0.01	7.43108	1	R.EVVADSVWVDVK.D
2	1	CONTAM|Q2UVX4	187367	0.063		SWISS-PROT:Q2UVX4 (Bos taurus) Complement C3 precursor	881	19	1.29	80	31130	2+	1345.7	0.008	5.94486	1	R.EVVADSVWVDVK.D
2	1	CONTAM|Q2UVX4	187367	0.063		SWISS-PROT:Q2UVX4 (Bos taurus) Complement C3 precursor	881	19	1.29	80	31259	2+	1345.7	0.009	6.68797	1	R.EVVADSVWVDVK.D
2	1	CONTAM|Q2UVX4	187367	0.063		SWISS-PROT:Q2UVX4 (Bos taurus) Complement C3 precursor	881	19	1.29	80	31389	2+	1345.7	0.011	8.17418	1	R.EVVADSVWVDVK.D
2	1	CONTAM|Q2UVX4	187367	0.063		SWISS-PROT:Q2UVX4 (Bos taurus) Complement C3 precursor	881	19	1.29	80	31519	2+	1345.7	0.01	7.43108	1	R.EVVADSVWVDVK.D
2	1	CONTAM|Q2UVX4	187367	0.063		SWISS-PROT:Q2UVX4 (Bos taurus) Complement C3 precursor	881	19	1.29	80	31649	2+	1345.7	0.008	5.94486	1	R.EVVADSVWVDVK.D
2	1	CONTAM|Q2UVX4	187367	0.063		SWISS-PROT:Q2UVX4 (Bos taurus) Complement C3 precursor	881	19	1.29	80	31780	2+	1345.7	0.012	8.91729	1	R.EVVADSVWVDVK.D
2	1	CONTAM|Q2UVX4	187367	0.063		SWISS-PROT:Q2UVX4 (Bos taurus) Complement C3 precursor	881	19	1.29	80	31909	2+	1345.7	0.008	5.94486	1	R.EVVADSVWVDVK.D
2	1	CONTAM|Q2UVX4	187367	0.063		SWISS-PROT:Q2UVX4 (Bos taurus) Complement C3 precursor	881	19	1.29	80	32054	2+	1345.7	0.012	8.91729	1	R.EVVADSVWVDVK.D
2	1	CONTAM|Q2UVX4	187367	0.063		SWISS-PROT:Q2UVX4 (Bos taurus) Complement C3 precursor	881	19	1.29	80	32194	2+	1345.7	0.007	5.20175	1	R.EVVADSVWVDVK.D
2	1	CONTAM|Q2UVX4	187367	0.063		SWISS-PROT:Q2UVX4 (Bos taurus) Complement C3 precursor	881	19	1.29	80	32327	2+	1345.7	0.011	8.17418	0.983	R.EVVADSVWVDVK.D
2	1	CONTAM|Q2UVX4	187367	0.063		SWISS-PROT:Q2UVX4 (Bos taurus) Complement C3 precursor	881	19	1.29	80	32643	2+	1345.7	1.008	5.94486	0.9967	R.EVVADSVWVDVK.D
2	1	CONTAM|Q2UVX4	187367	0.063		SWISS-PROT:Q2UVX4 (Bos taurus) Complement C3 precursor	881	19	1.29	80	32779	2+	1345.7	0.003	2.22932	0.889	R.EVVADSVWVDVK.D
2	1	CONTAM|Q2UVX4	187367	0.063		SWISS-PROT:Q2UVX4 (Bos taurus) Complement C3 precursor	881	19	1.29	80	32982	2+	1345.7	0.006	4.45865	0.9952	R.EVVADSVWVDVK.D
2	1	CONTAM|Q2UVX4	187367	0.063		SWISS-PROT:Q2UVX4 (Bos taurus) Complement C3 precursor	881	19	1.29	80	33471	2+	1345.7	0.007	5.20175	0.8843	R.EVVADSVWVDVK.D
2	1	CONTAM|Q2UVX4	187367	0.063		SWISS-PROT:Q2UVX4 (Bos taurus) Complement C3 precursor	881	19	1.29	80	34678	2+	1345.7	1.005	3.71554	0.7961	R.EVVADSVWVDVK.D
2	1	CONTAM|Q2UVX4	187367	0.063		SWISS-PROT:Q2UVX4 (Bos taurus) Complement C3 precursor	881	19	1.29	80	6951	2+	887.458	0.005	5.63407	0.7644	R.NEQVEIR.A
2	1	CONTAM|Q2UVX4	187367	0.063		SWISS-PROT:Q2UVX4 (Bos taurus) Complement C3 precursor	881	19	1.29	80	11010	3+	1211.65	0.007	5.77723	1	K.KGYTQQLAFR.Q
2	1	CONTAM|Q2UVX4	187367	0.063		SWISS-PROT:Q2UVX4 (Bos taurus) Complement C3 precursor	881	19	1.29	80	11124	2+	1211.65	0.008	6.60255	1	K.KGYTQQLAFR.Q
2	1	CONTAM|Q2UVX4	187367	0.063		SWISS-PROT:Q2UVX4 (Bos taurus) Complement C3 precursor	881	19	1.29	80	11135	3+	1211.65	0.007	5.77723	0.9998	K.KGYTQQLAFR.Q
2	1	CONTAM|Q2UVX4	187367	0.063		SWISS-PROT:Q2UVX4 (Bos taurus) Complement C3 precursor	881	19	1.29	80	11255	2+	1211.65	0.006	4.95191	0.9703	K.KGYTQQLAFR.Q
2	1	CONTAM|Q2UVX4	187367	0.063		SWISS-PROT:Q2UVX4 (Bos taurus) Complement C3 precursor	881	19	1.29	80	11712	2+	1314.6	1.01	7.60686	1	K.ACEPGVDYVYK.T	252978	297232
2	1	CONTAM|Q2UVX4	187367	0.063		SWISS-PROT:Q2UVX4 (Bos taurus) Complement C3 precursor	881	19	1.29	80	11720	2+	1317.62	0	0	1	K.AC'EPGVDYVYK.T	252978	297232
2	1	CONTAM|Q2UVX4	187367	0.063		SWISS-PROT:Q2UVX4 (Bos taurus) Complement C3 precursor	881	19	1.29	80	11975	2+	1317.62	0	0	1	K.AC'EPGVDYVYK.T	30726730	30024722
2	1	CONTAM|Q2UVX4	187367	0.063		SWISS-PROT:Q2UVX4 (Bos taurus) Complement C3 precursor	881	19	1.29	80	12090	2+	833.488	0.97	35.9933	0.6906	R.LPYSVVR.N
2	1	CONTAM|Q2UVX4	187367	0.063		SWISS-PROT:Q2UVX4 (Bos taurus) Complement C3 precursor	881	19	1.29	80	12095	2+	1314.6	0.008	6.08549	1	K.ACEPGVDYVYK.T	6.47841e+06	6.23355e+06
2	1	CONTAM|Q2UVX4	187367	0.063		SWISS-PROT:Q2UVX4 (Bos taurus) Complement C3 precursor	881	19	1.29	80	12105	2+	1317.62	0	0	1	K.AC'EPGVDYVYK.T	5.33275e+06	5144180
2	1	CONTAM|Q2UVX4	187367	0.063		SWISS-PROT:Q2UVX4 (Bos taurus) Complement C3 precursor	881	19	1.29	80	12235	2+	1317.62	0.002	1.51789	0.9998	K.AC'EPGVDYVYK.T	1.54853e+06	1.48135e+06
2	1	CONTAM|Q2UVX4	187367	0.063		SWISS-PROT:Q2UVX4 (Bos taurus) Complement C3 precursor	881	19	1.29	80	12265	2+	1314.6	0.008	6.08549	1	K.ACEPGVDYVYK.T	1.24164e+06	1.20193e+06
2	1	CONTAM|Q2UVX4	187367	0.063		SWISS-PROT:Q2UVX4 (Bos taurus) Complement C3 precursor	881	19	1.29	80	12399	2+	1314.6	0.01	7.60686	0.9997	K.ACEPGVDYVYK.T	518204	490301
2	1	CONTAM|Q2UVX4	187367	0.063		SWISS-PROT:Q2UVX4 (Bos taurus) Complement C3 precursor	881	19	1.29	80	12522	2+	1083.56	0.008	7.38308	1	K.GYTQQLAFR.Q
2	1	CONTAM|Q2UVX4	187367	0.063		SWISS-PROT:Q2UVX4 (Bos taurus) Complement C3 precursor	881	19	1.29	80	12644	2+	1083.56	0.006	5.53731	0.9991	K.GYTQQLAFR.Q
2	1	CONTAM|Q2UVX4	187367	0.063		SWISS-PROT:Q2UVX4 (Bos taurus) Complement C3 precursor	881	19	1.29	80	12764	2+	888.482	0.005	5.62757	0.9998	K.IWDVVEK.A
2	1	CONTAM|Q2UVX4	187367	0.063		SWISS-PROT:Q2UVX4 (Bos taurus) Complement C3 precursor	881	19	1.29	80	12774	2+	1083.56	-0.017	15.6891	0.6363	K.GYTQQLAFR.Q
2	1	CONTAM|Q2UVX4	187367	0.063		SWISS-PROT:Q2UVX4 (Bos taurus) Complement C3 precursor	881	19	1.29	80	12894	2+	888.482	0.006	6.75309	0.999	K.IWDVVEK.A
2	1	CONTAM|Q2UVX4	187367	0.063		SWISS-PROT:Q2UVX4 (Bos taurus) Complement C3 precursor	881	19	1.29	80	12904	2+	1083.56	0.008	7.38308	0.9929	K.GYTQQLAFR.Q
2	1	CONTAM|Q2UVX4	187367	0.063		SWISS-PROT:Q2UVX4 (Bos taurus) Complement C3 precursor	881	19	1.29	80	13027	2+	888.482	0.005	5.62757	0.8984	K.IWDVVEK.A
2	1	CONTAM|Q2UVX4	187367	0.063		SWISS-PROT:Q2UVX4 (Bos taurus) Complement C3 precursor	881	19	1.29	80	13035	2+	1083.56	0.008	7.38308	0.9997	K.GYTQQLAFR.Q
2	1	CONTAM|Q2UVX4	187367	0.063		SWISS-PROT:Q2UVX4 (Bos taurus) Complement C3 precursor	881	19	1.29	80	13177	2+	888.482	0.005	5.62757	0.8355	K.IWDVVEK.A
2	1	CONTAM|Q2UVX4	187367	0.063		SWISS-PROT:Q2UVX4 (Bos taurus) Complement C3 precursor	881	19	1.29	80	14214	2+	1370.73	0.01	7.29538	1	K.TIYTPGSTVLYR.I
2	1	CONTAM|Q2UVX4	187367	0.063		SWISS-PROT:Q2UVX4 (Bos taurus) Complement C3 precursor	881	19	1.29	80	14344	2+	1370.73	0.01	7.29538	1	K.TIYTPGSTVLYR.I
2	1	CONTAM|Q2UVX4	187367	0.063		SWISS-PROT:Q2UVX4 (Bos taurus) Complement C3 precursor	881	19	1.29	80	14474	2+	1370.73	0.009	6.56584	1	K.TIYTPGSTVLYR.I
2	1	CONTAM|Q2UVX4	187367	0.063		SWISS-PROT:Q2UVX4 (Bos taurus) Complement C3 precursor	881	19	1.29	80	14605	2+	1370.73	0.009	6.56584	1	K.TIYTPGSTVLYR.I
2	1	CONTAM|Q2UVX4	187367	0.063		SWISS-PROT:Q2UVX4 (Bos taurus) Complement C3 precursor	881	19	1.29	80	14736	2+	1370.73	0.008	5.8363	1	K.TIYTPGSTVLYR.I
2	1	CONTAM|Q2UVX4	187367	0.063		SWISS-PROT:Q2UVX4 (Bos taurus) Complement C3 precursor	881	19	1.29	80	14866	2+	1370.73	0.008	5.8363	0.9962	K.TIYTPGSTVLYR.I
2	1	CONTAM|Q2UVX4	187367	0.063		SWISS-PROT:Q2UVX4 (Bos taurus) Complement C3 precursor	881	19	1.29	80	15480	2+	1345.7	0.011	8.17418	1	R.EVVADSVWVDVK.D
2	1	CONTAM|Q2UVX4	187367	0.063		SWISS-PROT:Q2UVX4 (Bos taurus) Complement C3 precursor	881	19	1.29	80	15720	2+	1345.7	0.011	8.17418	0.9991	R.EVVADSVWVDVK.D
2	1	CONTAM|Q2UVX4	187367	0.063		SWISS-PROT:Q2UVX4 (Bos taurus) Complement C3 precursor	881	19	1.29	80	15849	2+	1345.7	0.008	5.94486	1	R.EVVADSVWVDVK.D
2	1	CONTAM|Q2UVX4	187367	0.063		SWISS-PROT:Q2UVX4 (Bos taurus) Complement C3 precursor	881	19	1.29	80	16055	2+	1345.7	0.01	7.43108	1	R.EVVADSVWVDVK.D
2	1	CONTAM|Q2UVX4	187367	0.063		SWISS-PROT:Q2UVX4 (Bos taurus) Complement C3 precursor	881	19	1.29	80	16177	2+	1092.63	0.007	6.40656	0.9857	R.NTLIIYLDK.V
2	1	CONTAM|Q2UVX4	187367	0.063		SWISS-PROT:Q2UVX4 (Bos taurus) Complement C3 precursor	881	19	1.29	80	16184	2+	1345.7	0.01	7.43108	1	R.EVVADSVWVDVK.D
2	1	CONTAM|Q2UVX4	187367	0.063		SWISS-PROT:Q2UVX4 (Bos taurus) Complement C3 precursor	881	19	1.29	80	16304	2+	1092.63	0.008	7.32178	0.9998	R.NTLIIYLDK.V
2	1	CONTAM|Q2UVX4	187367	0.063		SWISS-PROT:Q2UVX4 (Bos taurus) Complement C3 precursor	881	19	1.29	80	16315	2+	1345.7	0.01	7.43108	1	R.EVVADSVWVDVK.D
2	1	CONTAM|Q2UVX4	187367	0.063		SWISS-PROT:Q2UVX4 (Bos taurus) Complement C3 precursor	881	19	1.29	80	16435	2+	1092.63	0.008	7.32178	0.9997	R.NTLIIYLDK.V
2	1	CONTAM|Q2UVX4	187367	0.063		SWISS-PROT:Q2UVX4 (Bos taurus) Complement C3 precursor	881	19	1.29	80	16445	2+	1345.7	0.01	7.43108	1	R.EVVADSVWVDVK.D
2	1	CONTAM|Q2UVX4	187367	0.063		SWISS-PROT:Q2UVX4 (Bos taurus) Complement C3 precursor	881	19	1.29	80	16566	2+	1092.63	0.008	7.32178	0.9743	R.NTLIIYLDK.V
2	1	CONTAM|Q2UVX4	187367	0.063		SWISS-PROT:Q2UVX4 (Bos taurus) Complement C3 precursor	881	19	1.29	80	16574	2+	1345.7	0.009	6.68797	1	R.EVVADSVWVDVK.D
2	1	CONTAM|Q2UVX4	187367	0.063		SWISS-PROT:Q2UVX4 (Bos taurus) Complement C3 precursor	881	19	1.29	80	16704	2+	1345.7	0.009	6.68797	1	R.EVVADSVWVDVK.D
2	1	CONTAM|Q2UVX4	187367	0.063		SWISS-PROT:Q2UVX4 (Bos taurus) Complement C3 precursor	881	19	1.29	80	16834	2+	1345.7	0.009	6.68797	1	R.EVVADSVWVDVK.D
2	1	CONTAM|Q2UVX4	187367	0.063		SWISS-PROT:Q2UVX4 (Bos taurus) Complement C3 precursor	881	19	1.29	80	16965	2+	1345.7	0.01	7.43108	1	R.EVVADSVWVDVK.D
2	1	CONTAM|Q2UVX4	187367	0.063		SWISS-PROT:Q2UVX4 (Bos taurus) Complement C3 precursor	881	19	1.29	80	17095	2+	1345.7	0.01	7.43108	1	R.EVVADSVWVDVK.D
2	1	CONTAM|Q2UVX4	187367	0.063		SWISS-PROT:Q2UVX4 (Bos taurus) Complement C3 precursor	881	19	1.29	80	17224	2+	1345.7	0.01	7.43108	1	R.EVVADSVWVDVK.D
2	1	CONTAM|Q2UVX4	187367	0.063		SWISS-PROT:Q2UVX4 (Bos taurus) Complement C3 precursor	881	19	1.29	80	17356	2+	1345.7	0.01	7.43108	1	R.EVVADSVWVDVK.D
2	1	CONTAM|Q2UVX4	187367	0.063		SWISS-PROT:Q2UVX4 (Bos taurus) Complement C3 precursor	881	19	1.29	80	17486	2+	1345.7	0.01	7.43108	1	R.EVVADSVWVDVK.D
2	1	CONTAM|Q2UVX4	187367	0.063		SWISS-PROT:Q2UVX4 (Bos taurus) Complement C3 precursor	881	19	1.29	80	17615	2+	1345.7	0.01	7.43108	1	R.EVVADSVWVDVK.D
2	1	CONTAM|Q2UVX4	187367	0.063		SWISS-PROT:Q2UVX4 (Bos taurus) Complement C3 precursor	881	19	1.29	80	17745	2+	1345.7	0.009	6.68797	1	R.EVVADSVWVDVK.D
2	1	CONTAM|Q2UVX4	187367	0.063		SWISS-PROT:Q2UVX4 (Bos taurus) Complement C3 precursor	881	19	1.29	80	17874	2+	1345.7	0.009	6.68797	1	R.EVVADSVWVDVK.D
2	1	CONTAM|Q2UVX4	187367	0.063		SWISS-PROT:Q2UVX4 (Bos taurus) Complement C3 precursor	881	19	1.29	80	18005	2+	1345.7	0.009	6.68797	1	R.EVVADSVWVDVK.D
2	1	CONTAM|Q2UVX4	187367	0.063		SWISS-PROT:Q2UVX4 (Bos taurus) Complement C3 precursor	881	19	1.29	80	18134	2+	1345.7	0.009	6.68797	1	R.EVVADSVWVDVK.D
2	1	CONTAM|Q2UVX4	187367	0.063		SWISS-PROT:Q2UVX4 (Bos taurus) Complement C3 precursor	881	19	1.29	80	18264	2+	1345.7	0.009	6.68797	1	R.EVVADSVWVDVK.D
2	1	CONTAM|Q2UVX4	187367	0.063		SWISS-PROT:Q2UVX4 (Bos taurus) Complement C3 precursor	881	19	1.29	80	18394	2+	1345.7	0.009	6.68797	1	R.EVVADSVWVDVK.D
2	1	CONTAM|Q2UVX4	187367	0.063		SWISS-PROT:Q2UVX4 (Bos taurus) Complement C3 precursor	881	19	1.29	80	18526	2+	1345.7	0.009	6.68797	1	R.EVVADSVWVDVK.D
2	1	CONTAM|Q2UVX4	187367	0.063		SWISS-PROT:Q2UVX4 (Bos taurus) Complement C3 precursor	881	19	1.29	80	18656	2+	1345.7	0.01	7.43108	1	R.EVVADSVWVDVK.D
2	1	CONTAM|Q2UVX4	187367	0.063		SWISS-PROT:Q2UVX4 (Bos taurus) Complement C3 precursor	881	19	1.29	80	18805	2+	1345.7	0.009	6.68797	1	R.EVVADSVWVDVK.D
2	1	CONTAM|Q2UVX4	187367	0.063		SWISS-PROT:Q2UVX4 (Bos taurus) Complement C3 precursor	881	19	1.29	80	18935	2+	1345.7	0.01	7.43108	1	R.EVVADSVWVDVK.D
2	1	CONTAM|Q2UVX4	187367	0.063		SWISS-PROT:Q2UVX4 (Bos taurus) Complement C3 precursor	881	19	1.29	80	19066	2+	1345.7	0.01	7.43108	1	R.EVVADSVWVDVK.D
2	1	CONTAM|Q2UVX4	187367	0.063		SWISS-PROT:Q2UVX4 (Bos taurus) Complement C3 precursor	881	19	1.29	80	19208	2+	1345.7	0.01	7.43108	1	R.EVVADSVWVDVK.D
2	1	CONTAM|Q2UVX4	187367	0.063		SWISS-PROT:Q2UVX4 (Bos taurus) Complement C3 precursor	881	19	1.29	80	19336	2+	1345.7	0.01	7.43108	0.9999	R.EVVADSVWVDVK.D
2	1	CONTAM|Q2UVX4	187367	0.063		SWISS-PROT:Q2UVX4 (Bos taurus) Complement C3 precursor	881	19	1.29	80	19465	2+	1345.7	0.009	6.68797	0.9999	R.EVVADSVWVDVK.D
2	1	CONTAM|Q2UVX4	187367	0.063		SWISS-PROT:Q2UVX4 (Bos taurus) Complement C3 precursor	881	19	1.29	80	19746	2+	1345.7	0.009	6.68797	1	R.EVVADSVWVDVK.D
2	1	CONTAM|Q2UVX4	187367	0.063		SWISS-PROT:Q2UVX4 (Bos taurus) Complement C3 precursor	881	19	1.29	80	19878	2+	1345.7	0.008	5.94486	1	R.EVVADSVWVDVK.D
2	1	CONTAM|Q2UVX4	187367	0.063		SWISS-PROT:Q2UVX4 (Bos taurus) Complement C3 precursor	881	19	1.29	80	20018	2+	1345.7	0.009	6.68797	1	R.EVVADSVWVDVK.D
2	1	CONTAM|Q2UVX4	187367	0.063		SWISS-PROT:Q2UVX4 (Bos taurus) Complement C3 precursor	881	19	1.29	80	20145	2+	1345.7	0.012	8.91729	1	R.EVVADSVWVDVK.D
2	1	CONTAM|Q2UVX4	187367	0.063		SWISS-PROT:Q2UVX4 (Bos taurus) Complement C3 precursor	881	19	1.29	80	20274	2+	1345.7	0.01	7.43108	1	R.EVVADSVWVDVK.D
2	1	CONTAM|Q2UVX4	187367	0.063		SWISS-PROT:Q2UVX4 (Bos taurus) Complement C3 precursor	881	19	1.29	80	20405	2+	1345.7	0.012	8.91729	1	R.EVVADSVWVDVK.D
2	1	CONTAM|Q2UVX4	187367	0.063		SWISS-PROT:Q2UVX4 (Bos taurus) Complement C3 precursor	881	19	1.29	80	20538	2+	1345.7	0.01	7.43108	1	R.EVVADSVWVDVK.D
2	1	CONTAM|Q2UVX4	187367	0.063		SWISS-PROT:Q2UVX4 (Bos taurus) Complement C3 precursor	881	19	1.29	80	20671	2+	1345.7	0.011	8.17418	1	R.EVVADSVWVDVK.D
2	1	CONTAM|Q2UVX4	187367	0.063		SWISS-PROT:Q2UVX4 (Bos taurus) Complement C3 precursor	881	19	1.29	80	20797	2+	1345.7	0.009	6.68797	1	R.EVVADSVWVDVK.D
2	1	CONTAM|Q2UVX4	187367	0.063		SWISS-PROT:Q2UVX4 (Bos taurus) Complement C3 precursor	881	19	1.29	80	20927	2+	1345.7	-0.056	41.614	0.9996	R.EVVADSVWVDVK.D
2	1	CONTAM|Q2UVX4	187367	0.063		SWISS-PROT:Q2UVX4 (Bos taurus) Complement C3 precursor	881	19	1.29	80	21057	2+	1345.7	0.009	6.68797	0.9992	R.EVVADSVWVDVK.D
2	1	CONTAM|Q2UVX4	187367	0.063		SWISS-PROT:Q2UVX4 (Bos taurus) Complement C3 precursor	881	19	1.29	80	21185	2+	1345.7	0.009	6.68797	0.9999	R.EVVADSVWVDVK.D
2	1	CONTAM|Q2UVX4	187367	0.063		SWISS-PROT:Q2UVX4 (Bos taurus) Complement C3 precursor	881	19	1.29	80	21318	2+	1345.7	0.01	7.43108	1	R.EVVADSVWVDVK.D
2	1	CONTAM|Q2UVX4	187367	0.063		SWISS-PROT:Q2UVX4 (Bos taurus) Complement C3 precursor	881	19	1.29	80	21450	2+	1345.7	0.009	6.68797	1	R.EVVADSVWVDVK.D
2	1	CONTAM|Q2UVX4	187367	0.063		SWISS-PROT:Q2UVX4 (Bos taurus) Complement C3 precursor	881	19	1.29	80	21587	2+	1345.7	0.008	5.94486	0.9999	R.EVVADSVWVDVK.D
2	1	CONTAM|Q2UVX4	187367	0.063		SWISS-PROT:Q2UVX4 (Bos taurus) Complement C3 precursor	881	19	1.29	80	21846	2+	1345.7	0.012	8.91729	1	R.EVVADSVWVDVK.D
2	1	CONTAM|Q2UVX4	187367	0.063		SWISS-PROT:Q2UVX4 (Bos taurus) Complement C3 precursor	881	19	1.29	80	21977	2+	1345.7	0.01	7.43108	1	R.EVVADSVWVDVK.D
2	1	CONTAM|Q2UVX4	187367	0.063		SWISS-PROT:Q2UVX4 (Bos taurus) Complement C3 precursor	881	19	1.29	80	22108	2+	1345.7	0.01	7.43108	1	R.EVVADSVWVDVK.D
2	1	CONTAM|Q2UVX4	187367	0.063		SWISS-PROT:Q2UVX4 (Bos taurus) Complement C3 precursor	881	19	1.29	80	22239	2+	1345.7	0.01	7.43108	1	R.EVVADSVWVDVK.D
2	1	CONTAM|Q2UVX4	187367	0.063		SWISS-PROT:Q2UVX4 (Bos taurus) Complement C3 precursor	881	19	1.29	80	22366	2+	1345.7	0.01	7.43108	1	R.EVVADSVWVDVK.D
2	1	CONTAM|Q2UVX4	187367	0.063		SWISS-PROT:Q2UVX4 (Bos taurus) Complement C3 precursor	881	19	1.29	80	22556	2+	1345.7	0.012	8.91729	0.9981	R.EVVADSVWVDVK.D
2	1	CONTAM|Q2UVX4	187367	0.063		SWISS-PROT:Q2UVX4 (Bos taurus) Complement C3 precursor	881	19	1.29	80	22688	2+	1345.7	0.008	5.94486	1	R.EVVADSVWVDVK.D
2	1	CONTAM|Q2UVX4	187367	0.063		SWISS-PROT:Q2UVX4 (Bos taurus) Complement C3 precursor	881	19	1.29	80	22818	2+	1345.7	0.009	6.68797	1	R.EVVADSVWVDVK.D
2	1	CONTAM|Q2UVX4	187367	0.063		SWISS-PROT:Q2UVX4 (Bos taurus) Complement C3 precursor	881	19	1.29	80	22959	2+	1345.7	0.008	5.94486	0.999	R.EVVADSVWVDVK.D
2	1	CONTAM|Q2UVX4	187367	0.063		SWISS-PROT:Q2UVX4 (Bos taurus) Complement C3 precursor	881	19	1.29	80	23338	2+	1345.7	0.007	5.20175	0.9999	R.EVVADSVWVDVK.D
2	1	CONTAM|Q2UVX4	187367	0.063		SWISS-PROT:Q2UVX4 (Bos taurus) Complement C3 precursor	881	19	1.29	80	23469	2+	1345.7	0.01	7.43108	0.9994	R.EVVADSVWVDVK.D
2	1	CONTAM|Q2UVX4	187367	0.063		SWISS-PROT:Q2UVX4 (Bos taurus) Complement C3 precursor	881	19	1.29	80	23737	2+	1345.7	1.013	9.6604	0.9916	R.EVVADSVWVDVK.D
2	1	CONTAM|Q2UVX4	187367	0.063		SWISS-PROT:Q2UVX4 (Bos taurus) Complement C3 precursor	881	19	1.29	80	23867	2+	1345.7	0.01	7.43108	1	R.EVVADSVWVDVK.D
2	1	CONTAM|Q2UVX4	187367	0.063		SWISS-PROT:Q2UVX4 (Bos taurus) Complement C3 precursor	881	19	1.29	80	23998	2+	1345.7	0.01	7.43108	0.9997	R.EVVADSVWVDVK.D
2	1	CONTAM|Q2UVX4	187367	0.063		SWISS-PROT:Q2UVX4 (Bos taurus) Complement C3 precursor	881	19	1.29	80	24130	2+	1345.7	0.01	7.43108	1	R.EVVADSVWVDVK.D
2	1	CONTAM|Q2UVX4	187367	0.063		SWISS-PROT:Q2UVX4 (Bos taurus) Complement C3 precursor	881	19	1.29	80	24257	2+	1345.7	0.01	7.43108	1	R.EVVADSVWVDVK.D
2	1	CONTAM|Q2UVX4	187367	0.063		SWISS-PROT:Q2UVX4 (Bos taurus) Complement C3 precursor	881	19	1.29	80	24389	2+	1345.7	0.011	8.17418	1	R.EVVADSVWVDVK.D
2	1	CONTAM|Q2UVX4	187367	0.063		SWISS-PROT:Q2UVX4 (Bos taurus) Complement C3 precursor	881	19	1.29	80	24647	2+	1345.7	0.009	6.68797	1	R.EVVADSVWVDVK.D
2	1	CONTAM|Q2UVX4	187367	0.063		SWISS-PROT:Q2UVX4 (Bos taurus) Complement C3 precursor	881	19	1.29	80	24777	2+	1345.7	0.012	8.91729	1	R.EVVADSVWVDVK.D
2	1	CONTAM|Q2UVX4	187367	0.063		SWISS-PROT:Q2UVX4 (Bos taurus) Complement C3 precursor	881	19	1.29	80	24910	2+	1345.7	0.008	5.94486	1	R.EVVADSVWVDVK.D
2	1	CONTAM|Q2UVX4	187367	0.063		SWISS-PROT:Q2UVX4 (Bos taurus) Complement C3 precursor	881	19	1.29	80	25165	2+	1345.7	0.01	7.43108	1	R.EVVADSVWVDVK.D
2	1	CONTAM|Q2UVX4	187367	0.063		SWISS-PROT:Q2UVX4 (Bos taurus) Complement C3 precursor	881	19	1.29	80	25297	2+	1345.7	0.01	7.43108	1	R.EVVADSVWVDVK.D
2	1	CONTAM|Q2UVX4	187367	0.063		SWISS-PROT:Q2UVX4 (Bos taurus) Complement C3 precursor	881	19	1.29	80	25435	2+	1345.7	0.01	7.43108	1	R.EVVADSVWVDVK.D
2	1	CONTAM|Q2UVX4	187367	0.063		SWISS-PROT:Q2UVX4 (Bos taurus) Complement C3 precursor	881	19	1.29	80	25567	2+	1345.7	0.008	5.94486	1	R.EVVADSVWVDVK.D
2	1	CONTAM|Q2UVX4	187367	0.063		SWISS-PROT:Q2UVX4 (Bos taurus) Complement C3 precursor	881	19	1.29	80	25696	2+	1345.7	0.007	5.20175	1	R.EVVADSVWVDVK.D
2	1	CONTAM|Q2UVX4	187367	0.063		SWISS-PROT:Q2UVX4 (Bos taurus) Complement C3 precursor	881	19	1.29	80	25989	2+	1345.7	0.009	6.68797	1	R.EVVADSVWVDVK.D
2	1	CONTAM|Q2UVX4	187367	0.063		SWISS-PROT:Q2UVX4 (Bos taurus) Complement C3 precursor	881	19	1.29	80	26147	2+	1345.7	0.009	6.68797	1	R.EVVADSVWVDVK.D
2	1	CONTAM|Q2UVX4	187367	0.063		SWISS-PROT:Q2UVX4 (Bos taurus) Complement C3 precursor	881	19	1.29	80	26288	2+	1345.7	0.011	8.17418	1	R.EVVADSVWVDVK.D
2	1	CONTAM|Q2UVX4	187367	0.063		SWISS-PROT:Q2UVX4 (Bos taurus) Complement C3 precursor	881	19	1.29	80	26689	2+	1345.7	0.008	5.94486	1	R.EVVADSVWVDVK.D
2	1	CONTAM|Q2UVX4	187367	0.063		SWISS-PROT:Q2UVX4 (Bos taurus) Complement C3 precursor	881	19	1.29	80	26949	2+	1345.7	0.009	6.68797	1	R.EVVADSVWVDVK.D
2	1	CONTAM|Q2UVX4	187367	0.063		SWISS-PROT:Q2UVX4 (Bos taurus) Complement C3 precursor	881	19	1.29	80	27079	2+	1345.7	0.009	6.68797	1	R.EVVADSVWVDVK.D
2	1	CONTAM|Q2UVX4	187367	0.063		SWISS-PROT:Q2UVX4 (Bos taurus) Complement C3 precursor	881	19	1.29	80	27212	2+	1345.7	0.008	5.94486	1	R.EVVADSVWVDVK.D
2	1	CONTAM|Q2UVX4	187367	0.063		SWISS-PROT:Q2UVX4 (Bos taurus) Complement C3 precursor	881	19	1.29	80	27343	2+	1345.7	0.009	6.68797	1	R.EVVADSVWVDVK.D
2	1	CONTAM|Q2UVX4	187367	0.063		SWISS-PROT:Q2UVX4 (Bos taurus) Complement C3 precursor	881	19	1.29	80	27469	2+	1345.7	0.014	10.4035	1	R.EVVADSVWVDVK.D
2	1	CONTAM|Q2UVX4	187367	0.063		SWISS-PROT:Q2UVX4 (Bos taurus) Complement C3 precursor	881	19	1.29	80	27717	2+	1345.7	0.008	5.94486	1	R.EVVADSVWVDVK.D
2	1	CONTAM|Q2UVX4	187367	0.063		SWISS-PROT:Q2UVX4 (Bos taurus) Complement C3 precursor	881	19	1.29	80	27855	2+	1345.7	0.01	7.43108	1	R.EVVADSVWVDVK.D
2	1	CONTAM|Q2UVX4	187367	0.063		SWISS-PROT:Q2UVX4 (Bos taurus) Complement C3 precursor	881	19	1.29	80	28008	2+	1345.7	1.01	7.43108	1	R.EVVADSVWVDVK.D
2	1	CONTAM|Q2UVX4	187367	0.063		SWISS-PROT:Q2UVX4 (Bos taurus) Complement C3 precursor	881	19	1.29	80	28143	2+	1345.7	0.011	8.17418	0.9999	R.EVVADSVWVDVK.D
2	1	CONTAM|Q2UVX4	187367	0.063		SWISS-PROT:Q2UVX4 (Bos taurus) Complement C3 precursor	881	19	1.29	80	3514	2+	977.376	0.997	3.06944	0.9901	K.C'C'EDGM"R.E	102146	668539
2	1	CONTAM|Q2UVX4	187367	0.063		SWISS-PROT:Q2UVX4 (Bos taurus) Complement C3 precursor	881	19	1.29	80	3640	2+	977.376	-0.011	11.2546	0.9971	K.C'C'EDGM"R.E	106467	693836
2	1	CONTAM|Q2UVX4	187367	0.063		SWISS-PROT:Q2UVX4 (Bos taurus) Complement C3 precursor	881	19	1.29	80	4562	2+	1089.48	-0.01	9.17872	0.9996	R.KC'C'EDGMR.E	1.57562e+06	7.09034e+06
2	1	CONTAM|Q2UVX4	187367	0.063		SWISS-PROT:Q2UVX4 (Bos taurus) Complement C3 precursor	881	19	1.29	80	12821	2+	1317.62	0.011	8.34837	1	K.AC'EPGVDYVYK.T	7260956	10403124
2	1	CONTAM|Q2UVX4	187367	0.063		SWISS-PROT:Q2UVX4 (Bos taurus) Complement C3 precursor	881	19	1.29	80	12918	2+	1016.58	0.006	5.90216	0.9689	R.KIWDVVEK.A
2	1	CONTAM|Q2UVX4	187367	0.063		SWISS-PROT:Q2UVX4 (Bos taurus) Complement C3 precursor	881	19	1.29	80	12942	2+	1314.6	0.009	6.84617	0.9994	K.ACEPGVDYVYK.T	6119857	8780855
2	1	CONTAM|Q2UVX4	187367	0.063		SWISS-PROT:Q2UVX4 (Bos taurus) Complement C3 precursor	881	19	1.29	80	13561	2+	888.482	0.005	5.62757	0.9524	K.IWDVVEK.A
2	1	CONTAM|Q2UVX4	187367	0.063		SWISS-PROT:Q2UVX4 (Bos taurus) Complement C3 precursor	881	19	1.29	80	13708	2+	888.482	0.006	6.75309	0.9997	K.IWDVVEK.A
2	1	CONTAM|Q2UVX4	187367	0.063		SWISS-PROT:Q2UVX4 (Bos taurus) Complement C3 precursor	881	19	1.29	80	13859	2+	888.482	0.005	5.62757	0.9972	K.IWDVVEK.A
2	1	CONTAM|Q2UVX4	187367	0.063		SWISS-PROT:Q2UVX4 (Bos taurus) Complement C3 precursor	881	19	1.29	80	14014	2+	888.482	0.005	5.62757	0.9962	K.IWDVVEK.A
2	1	CONTAM|Q2UVX4	187367	0.063		SWISS-PROT:Q2UVX4 (Bos taurus) Complement C3 precursor	881	19	1.29	80	14172	2+	888.482	0.005	5.62757	0.9997	K.IWDVVEK.A
2	1	CONTAM|Q2UVX4	187367	0.063		SWISS-PROT:Q2UVX4 (Bos taurus) Complement C3 precursor	881	19	1.29	80	14340	2+	888.482	0.005	5.62757	0.9992	K.IWDVVEK.A
2	1	CONTAM|Q2UVX4	187367	0.063		SWISS-PROT:Q2UVX4 (Bos taurus) Complement C3 precursor	881	19	1.29	80	17656	2+	1345.7	0.01	7.43108	1	R.EVVADSVWVDVK.D
2	1	CONTAM|Q2UVX4	187367	0.063		SWISS-PROT:Q2UVX4 (Bos taurus) Complement C3 precursor	881	19	1.29	80	17821	2+	1345.7	0.007	5.20175	0.9985	R.EVVADSVWVDVK.D
2	1	CONTAM|Q2UVX4	187367	0.063		SWISS-PROT:Q2UVX4 (Bos taurus) Complement C3 precursor	881	19	1.29	80	3588	2+	977.376	-0.01	10.2315	0.9998	K.C'C'EDGM"R.E	502503	703827
2	1	CONTAM|Q2UVX4	187367	0.063		SWISS-PROT:Q2UVX4 (Bos taurus) Complement C3 precursor	881	19	1.29	80	4466	2+	1089.48	-0.01	9.17873	0.998	R.KC'C'EDGMR.E	2.31184e+06	2.39886e+06
2	1	CONTAM|Q2UVX4	187367	0.063		SWISS-PROT:Q2UVX4 (Bos taurus) Complement C3 precursor	881	19	1.29	80	4869	2+	1089.48	-0.01	9.17873	0.9977	R.KC'C'EDGMR.E	243421	320402
2	1	CONTAM|Q2UVX4	187367	0.063		SWISS-PROT:Q2UVX4 (Bos taurus) Complement C3 precursor	881	19	1.29	80	5105	2+	955.343	0.007	7.32721	0.9263	K.CCEDGMR.E	101425952	141306976
2	1	CONTAM|Q2UVX4	187367	0.063		SWISS-PROT:Q2UVX4 (Bos taurus) Complement C3 precursor	881	19	1.29	80	5227	2+	961.381	-0.011	11.4419	0.8815	K.C'C'EDGMR.E	89836128	121577928
2	1	CONTAM|Q2UVX4	187367	0.063		SWISS-PROT:Q2UVX4 (Bos taurus) Complement C3 precursor	881	19	1.29	80	13378	2+	888.483	0.01	11.2551	0.9765	K.IWDVVEK.A
2	1	CONTAM|Q2UVX4	187367	0.063		SWISS-PROT:Q2UVX4 (Bos taurus) Complement C3 precursor	881	19	1.29	80	13527	2+	888.482	0.006	6.75309	0.9965	K.IWDVVEK.A
2	1	CONTAM|Q2UVX4	187367	0.063		SWISS-PROT:Q2UVX4 (Bos taurus) Complement C3 precursor	881	19	1.29	80	13677	2+	888.482	0.007	7.8786	0.9844	K.IWDVVEK.A
2	1	CONTAM|Q2UVX4	187367	0.063		SWISS-PROT:Q2UVX4 (Bos taurus) Complement C3 precursor	881	19	1.29	80	13828	2+	888.482	0.006	6.75309	0.9994	K.IWDVVEK.A
2	1	CONTAM|Q2UVX4	187367	0.063		SWISS-PROT:Q2UVX4 (Bos taurus) Complement C3 precursor	881	19	1.29	80	13979	2+	888.482	0.005	5.62757	0.9938	K.IWDVVEK.A
2	1	CONTAM|Q2UVX4	187367	0.063		SWISS-PROT:Q2UVX4 (Bos taurus) Complement C3 precursor	881	19	1.29	80	14130	2+	888.482	0.005	5.62757	0.9919	K.IWDVVEK.A
2	1	CONTAM|Q2UVX4	187367	0.063		SWISS-PROT:Q2UVX4 (Bos taurus) Complement C3 precursor	881	19	1.29	80	14279	2+	888.482	0.006	6.75309	0.999	K.IWDVVEK.A
2	1	CONTAM|Q2UVX4	187367	0.063		SWISS-PROT:Q2UVX4 (Bos taurus) Complement C3 precursor	881	19	1.29	80	17608	2+	1345.7	0.009	6.68797	1	R.EVVADSVWVDVK.D
2	1	CONTAM|Q2UVX4	187367	0.063		SWISS-PROT:Q2UVX4 (Bos taurus) Complement C3 precursor	881	19	1.29	80	17792	2+	1345.7	0.008	5.94486	1	R.EVVADSVWVDVK.D
2	1	CONTAM|Q2UVX4	187367	0.063		SWISS-PROT:Q2UVX4 (Bos taurus) Complement C3 precursor	881	19	1.29	80	4453	2+	1089.48	-0.012	11.0145	0.989	R.KC'C'EDGMR.E	108005	300927
2	1	CONTAM|Q2UVX4	187367	0.063		SWISS-PROT:Q2UVX4 (Bos taurus) Complement C3 precursor	881	19	1.29	80	5132	2+	955.343	0.006	6.28047	0.6747	K.CCEDGMR.E	9287928	25728846
2	1	CONTAM|Q2UVX4	187367	0.063		SWISS-PROT:Q2UVX4 (Bos taurus) Complement C3 precursor	881	19	1.29	80	12747	2+	1314.6	0.011	8.36755	0.994	K.ACEPGVDYVYK.T	1.95858e+06	3.30631e+06
2	1	CONTAM|Q2UVX4	187367	0.063		SWISS-PROT:Q2UVX4 (Bos taurus) Complement C3 precursor	881	19	1.29	80	13374	2+	888.482	0.005	5.62757	0.7023	K.IWDVVEK.A
2	1	CONTAM|Q2UVX4	187367	0.063		SWISS-PROT:Q2UVX4 (Bos taurus) Complement C3 precursor	881	19	1.29	80	13522	2+	888.482	0.006	6.75309	0.9988	K.IWDVVEK.A
2	1	CONTAM|Q2UVX4	187367	0.063		SWISS-PROT:Q2UVX4 (Bos taurus) Complement C3 precursor	881	19	1.29	80	13674	2+	888.483	0.01	11.2551	0.9961	K.IWDVVEK.A
2	1	CONTAM|Q2UVX4	187367	0.063		SWISS-PROT:Q2UVX4 (Bos taurus) Complement C3 precursor	881	19	1.29	80	13823	2+	888.482	0.006	6.75309	0.9639	K.IWDVVEK.A
2	1	CONTAM|Q2UVX4	187367	0.063		SWISS-PROT:Q2UVX4 (Bos taurus) Complement C3 precursor	881	19	1.29	80	13978	2+	888.482	0.005	5.62757	0.9881	K.IWDVVEK.A
2	1	CONTAM|Q2UVX4	187367	0.063		SWISS-PROT:Q2UVX4 (Bos taurus) Complement C3 precursor	881	19	1.29	80	17590	2+	1345.7	0.006	4.45865	1	R.EVVADSVWVDVK.D
2	1	CONTAM|Q2UVX4	187367	0.063		SWISS-PROT:Q2UVX4 (Bos taurus) Complement C3 precursor	881	19	1.29	80	17755	2+	1345.7	0.008	5.94486	0.9967	R.EVVADSVWVDVK.D
2	1	CONTAM|Q2UVX4	187367	0.063		SWISS-PROT:Q2UVX4 (Bos taurus) Complement C3 precursor	881	19	1.29	80	12902	2+	1317.62	0.002	1.51789	1	K.AC'EPGVDYVYK.T	19200278	19904312
2	1	CONTAM|Q2UVX4	187367	0.063		SWISS-PROT:Q2UVX4 (Bos taurus) Complement C3 precursor	881	19	1.29	80	13426	2+	1083.56	0.007	6.4602	0.9956	K.GYTQQLAFR.Q
2	1	CONTAM|Q2UVX4	187367	0.063		SWISS-PROT:Q2UVX4 (Bos taurus) Complement C3 precursor	881	19	1.29	80	13465	2+	888.483	0.01	11.2551	0.9826	K.IWDVVEK.A
2	1	CONTAM|Q2UVX4	187367	0.063		SWISS-PROT:Q2UVX4 (Bos taurus) Complement C3 precursor	881	19	1.29	80	17858	2+	1345.7	0.011	8.17418	1	R.EVVADSVWVDVK.D
2	1	CONTAM|Q2UVX4	187367	0.063		SWISS-PROT:Q2UVX4 (Bos taurus) Complement C3 precursor	881	19	1.29	80	18014	2+	1345.7	0.013	9.6604	1	R.EVVADSVWVDVK.D
2	1	CONTAM|Q2UVX4	187367	0.063		SWISS-PROT:Q2UVX4 (Bos taurus) Complement C3 precursor	881	19	1.29	80	18257	2+	1345.7	0.006	4.45865	0.9997	R.EVVADSVWVDVK.D
2	1	CONTAM|Q2UVX4	187367	0.063		SWISS-PROT:Q2UVX4 (Bos taurus) Complement C3 precursor	881	19	1.29	80	18436	2+	1345.7	1.011	8.17418	0.9999	R.EVVADSVWVDVK.D
2	1	CONTAM|Q2UVX4	187367	0.063		SWISS-PROT:Q2UVX4 (Bos taurus) Complement C3 precursor	881	19	1.29	80	11105	3+	1211.65	0.008	6.60255	0.8121	K.KGYTQQLAFR.Q
2	1	CONTAM|Q2UVX4	187367	0.063		SWISS-PROT:Q2UVX4 (Bos taurus) Complement C3 precursor	881	19	1.29	80	11149	2+	1211.65	0.007	5.77723	0.9179	K.KGYTQQLAFR.Q
2	1	CONTAM|Q2UVX4	187367	0.063		SWISS-PROT:Q2UVX4 (Bos taurus) Complement C3 precursor	881	19	1.29	80	12668	2+	1317.62	-0.001	0.758943	1	K.AC'EPGVDYVYK.T	107933616	129644512
2	1	CONTAM|Q2UVX4	187367	0.063		SWISS-PROT:Q2UVX4 (Bos taurus) Complement C3 precursor	881	19	1.29	80	12828	2+	1317.62	0	0	1	K.AC'EPGVDYVYK.T	62312016	72955640
2	1	CONTAM|Q2UVX4	187367	0.063		SWISS-PROT:Q2UVX4 (Bos taurus) Complement C3 precursor	881	19	1.29	80	12836	2+	1314.6	0.008	6.08549	1	K.ACEPGVDYVYK.T	50171784	57932524
2	1	CONTAM|Q2UVX4	187367	0.063		SWISS-PROT:Q2UVX4 (Bos taurus) Complement C3 precursor	881	19	1.29	80	12999	2+	1314.6	0.008	6.08549	0.8517	K.ACEPGVDYVYK.T	4.59671e+06	4.39111e+06
2	1	CONTAM|Q2UVX4	187367	0.063		SWISS-PROT:Q2UVX4 (Bos taurus) Complement C3 precursor	881	19	1.29	80	13348	2+	888.483	0.01	11.2551	0.6605	K.IWDVVEK.A
2	1	CONTAM|Q2UVX4	187367	0.063		SWISS-PROT:Q2UVX4 (Bos taurus) Complement C3 precursor	881	19	1.29	80	13366	2+	1083.56	0.006	5.53731	1	K.GYTQQLAFR.Q
2	1	CONTAM|Q2UVX4	187367	0.063		SWISS-PROT:Q2UVX4 (Bos taurus) Complement C3 precursor	881	19	1.29	80	17921	2+	1092.63	0.004	3.66089	0.6003	R.NTLIIYLDK.V
2	1	CONTAM|Q2UVX4	187367	0.063		SWISS-PROT:Q2UVX4 (Bos taurus) Complement C3 precursor	881	19	1.29	80	18078	2+	1092.63	0.007	6.40656	0.9375	R.NTLIIYLDK.V
2	1	CONTAM|Q2UVX4	187367	0.063		SWISS-PROT:Q2UVX4 (Bos taurus) Complement C3 precursor	881	19	1.29	80	18110	2+	1345.7	0.014	10.4035	1	R.EVVADSVWVDVK.D
2	1	CONTAM|Q2UVX4	187367	0.063		SWISS-PROT:Q2UVX4 (Bos taurus) Complement C3 precursor	881	19	1.29	80	18252	2+	1092.63	0.007	6.40656	0.998	R.NTLIIYLDK.V
2	1	CONTAM|Q2UVX4	187367	0.063		SWISS-PROT:Q2UVX4 (Bos taurus) Complement C3 precursor	881	19	1.29	80	10831	2+	833.488	0.004	4.79911	0.8589	R.LPYSVVR.N
2	1	CONTAM|Q2UVX4	187367	0.063		SWISS-PROT:Q2UVX4 (Bos taurus) Complement C3 precursor	881	19	1.29	80	12025	2+	1317.62	-0.003	2.27683	1	K.AC'EPGVDYVYK.T	2763776512	3719544064
2	1	CONTAM|Q2UVX4	187367	0.063		SWISS-PROT:Q2UVX4 (Bos taurus) Complement C3 precursor	881	19	1.29	80	12195	2+	1317.62	-0.003	2.27683	1	K.AC'EPGVDYVYK.T	1001029376	1332197504
2	1	CONTAM|Q2UVX4	187367	0.063		SWISS-PROT:Q2UVX4 (Bos taurus) Complement C3 precursor	881	19	1.29	80	12366	2+	1317.62	-0.005	3.79471	1	K.AC'EPGVDYVYK.T	64718272	85442576
2	1	CONTAM|Q2UVX4	187367	0.063		SWISS-PROT:Q2UVX4 (Bos taurus) Complement C3 precursor	881	19	1.29	80	12396	2+	888.482	0.004	4.50206	0.9997	K.IWDVVEK.A
2	1	CONTAM|Q2UVX4	187367	0.063		SWISS-PROT:Q2UVX4 (Bos taurus) Complement C3 precursor	881	19	1.29	80	12527	2+	1317.62	-0.001	0.758943	0.995	K.AC'EPGVDYVYK.T	23953516	30743790
2	1	CONTAM|Q2UVX4	187367	0.063		SWISS-PROT:Q2UVX4 (Bos taurus) Complement C3 precursor	881	19	1.29	80	12543	2+	1083.56	0.003	2.76866	1	K.GYTQQLAFR.Q
2	1	CONTAM|Q2UVX4	187367	0.063		SWISS-PROT:Q2UVX4 (Bos taurus) Complement C3 precursor	881	19	1.29	80	12556	2+	888.482	0.004	4.50206	0.9963	K.IWDVVEK.A
2	1	CONTAM|Q2UVX4	187367	0.063		SWISS-PROT:Q2UVX4 (Bos taurus) Complement C3 precursor	881	19	1.29	80	12728	2+	888.482	0.004	4.50206	0.9194	K.IWDVVEK.A
2	1	CONTAM|Q2UVX4	187367	0.063		SWISS-PROT:Q2UVX4 (Bos taurus) Complement C3 precursor	881	19	1.29	80	12890	2+	1314.6	1.109	82.9148	0.858	K.ACEPGVDYVYK.T
2	1	CONTAM|Q2UVX4	187367	0.063		SWISS-PROT:Q2UVX4 (Bos taurus) Complement C3 precursor	881	19	1.29	80	12902	2+	888.482	0.005	5.62757	0.9137	K.IWDVVEK.A
2	1	CONTAM|Q2UVX4	187367	0.063		SWISS-PROT:Q2UVX4 (Bos taurus) Complement C3 precursor	881	19	1.29	80	13238	2+	888.482	0.005	5.62757	0.9497	K.IWDVVEK.A
2	1	CONTAM|Q2UVX4	187367	0.063		SWISS-PROT:Q2UVX4 (Bos taurus) Complement C3 precursor	881	19	1.29	80	13249	2+	1317.62	0.067	50.8492	0.9057	K.AC'EPGVDYVYK.T
2	1	CONTAM|Q2UVX4	187367	0.063		SWISS-PROT:Q2UVX4 (Bos taurus) Complement C3 precursor	881	19	1.29	80	14904	2+	1370.73	0.006	4.37723	1	K.TIYTPGSTVLYR.I
2	1	CONTAM|Q2UVX4	187367	0.063		SWISS-PROT:Q2UVX4 (Bos taurus) Complement C3 precursor	881	19	1.29	80	16266	2+	1345.7	0.003	2.22932	0.9999	R.EVVADSVWVDVK.D
2	1	CONTAM|Q2UVX4	187367	0.063		SWISS-PROT:Q2UVX4 (Bos taurus) Complement C3 precursor	881	19	1.29	80	17166	2+	1092.63	0.005	4.57611	0.9968	R.NTLIIYLDK.V
2	1	CONTAM|Q2UVX4	187367	0.063		SWISS-PROT:Q2UVX4 (Bos taurus) Complement C3 precursor	881	19	1.29	80	17336	2+	1092.63	0.005	4.57611	0.9974	R.NTLIIYLDK.V
2	1	CONTAM|Q2UVX4	187367	0.063		SWISS-PROT:Q2UVX4 (Bos taurus) Complement C3 precursor	881	19	1.29	80	17392	2+	1345.7	0.007	5.20175	0.9995	R.EVVADSVWVDVK.D
2	1	CONTAM|Q2UVX4	187367	0.063		SWISS-PROT:Q2UVX4 (Bos taurus) Complement C3 precursor	881	19	1.29	80	17507	2+	1092.63	0.005	4.57611	0.9805	R.NTLIIYLDK.V
2	1	CONTAM|Q2UVX4	187367	0.063		SWISS-PROT:Q2UVX4 (Bos taurus) Complement C3 precursor	881	19	1.29	80	17566	2+	1345.7	0.007	5.20175	1	R.EVVADSVWVDVK.D
2	1	CONTAM|Q2UVX4	187367	0.063		SWISS-PROT:Q2UVX4 (Bos taurus) Complement C3 precursor	881	19	1.29	80	17686	2+	1092.63	0.005	4.57611	0.9998	R.NTLIIYLDK.V
2	1	CONTAM|Q2UVX4	187367	0.063		SWISS-PROT:Q2UVX4 (Bos taurus) Complement C3 precursor	881	19	1.29	80	17746	2+	1345.7	0.006	4.45865	1	R.EVVADSVWVDVK.D
2	1	CONTAM|Q2UVX4	187367	0.063		SWISS-PROT:Q2UVX4 (Bos taurus) Complement C3 precursor	881	19	1.29	80	17856	2+	1092.63	0.005	4.57611	0.9932	R.NTLIIYLDK.V
2	1	CONTAM|Q2UVX4	187367	0.063		SWISS-PROT:Q2UVX4 (Bos taurus) Complement C3 precursor	881	19	1.29	80	17916	2+	1345.7	0.007	5.20175	1	R.EVVADSVWVDVK.D
2	1	CONTAM|Q2UVX4	187367	0.063		SWISS-PROT:Q2UVX4 (Bos taurus) Complement C3 precursor	881	19	1.29	80	18026	2+	1092.63	0.005	4.57611	0.9984	R.NTLIIYLDK.V
2	1	CONTAM|Q2UVX4	187367	0.063		SWISS-PROT:Q2UVX4 (Bos taurus) Complement C3 precursor	881	19	1.29	80	18089	2+	1345.7	0.006	4.45865	1	R.EVVADSVWVDVK.D
2	1	CONTAM|Q2UVX4	187367	0.063		SWISS-PROT:Q2UVX4 (Bos taurus) Complement C3 precursor	881	19	1.29	80	18196	2+	1092.63	0.004	3.66089	0.9993	R.NTLIIYLDK.V
2	1	CONTAM|Q2UVX4	187367	0.063		SWISS-PROT:Q2UVX4 (Bos taurus) Complement C3 precursor	881	19	1.29	80	18256	2+	1345.7	0.006	4.45865	1	R.EVVADSVWVDVK.D
2	1	CONTAM|Q2UVX4	187367	0.063		SWISS-PROT:Q2UVX4 (Bos taurus) Complement C3 precursor	881	19	1.29	80	18367	2+	1092.63	0.003	2.74567	0.9999	R.NTLIIYLDK.V
2	1	CONTAM|Q2UVX4	187367	0.063		SWISS-PROT:Q2UVX4 (Bos taurus) Complement C3 precursor	881	19	1.29	80	18426	2+	1345.7	0.013	9.6604	1	R.EVVADSVWVDVK.D
2	1	CONTAM|Q2UVX4	187367	0.063		SWISS-PROT:Q2UVX4 (Bos taurus) Complement C3 precursor	881	19	1.29	80	18538	2+	1092.63	0.004	3.66089	0.9984	R.NTLIIYLDK.V
2	1	CONTAM|Q2UVX4	187367	0.063		SWISS-PROT:Q2UVX4 (Bos taurus) Complement C3 precursor	881	19	1.29	80	18597	2+	1345.7	0.005	3.71554	1	R.EVVADSVWVDVK.D
2	1	CONTAM|Q2UVX4	187367	0.063		SWISS-PROT:Q2UVX4 (Bos taurus) Complement C3 precursor	881	19	1.29	80	18708	2+	1092.63	0.005	4.57611	0.9882	R.NTLIIYLDK.V
2	1	CONTAM|Q2UVX4	187367	0.063		SWISS-PROT:Q2UVX4 (Bos taurus) Complement C3 precursor	881	19	1.29	80	18767	2+	1345.7	0.005	3.71554	1	R.EVVADSVWVDVK.D
2	1	CONTAM|Q2UVX4	187367	0.063		SWISS-PROT:Q2UVX4 (Bos taurus) Complement C3 precursor	881	19	1.29	80	18881	2+	1092.63	0.004	3.66089	0.9998	R.NTLIIYLDK.V
2	1	CONTAM|Q2UVX4	187367	0.063		SWISS-PROT:Q2UVX4 (Bos taurus) Complement C3 precursor	881	19	1.29	80	18936	2+	1345.7	0.006	4.45865	1	R.EVVADSVWVDVK.D
2	1	CONTAM|Q2UVX4	187367	0.063		SWISS-PROT:Q2UVX4 (Bos taurus) Complement C3 precursor	881	19	1.29	80	19050	2+	1092.63	0.004	3.66089	0.9569	R.NTLIIYLDK.V
2	1	CONTAM|Q2UVX4	187367	0.063		SWISS-PROT:Q2UVX4 (Bos taurus) Complement C3 precursor	881	19	1.29	80	19106	2+	1345.7	0.005	3.71554	1	R.EVVADSVWVDVK.D
2	1	CONTAM|Q2UVX4	187367	0.063		SWISS-PROT:Q2UVX4 (Bos taurus) Complement C3 precursor	881	19	1.29	80	19346	2+	1345.7	0.007	5.20175	1	R.EVVADSVWVDVK.D
2	1	CONTAM|Q2UVX4	187367	0.063		SWISS-PROT:Q2UVX4 (Bos taurus) Complement C3 precursor	881	19	1.29	80	19398	2+	1092.63	0.004	3.66089	0.9916	R.NTLIIYLDK.V
2	1	CONTAM|Q2UVX4	187367	0.063		SWISS-PROT:Q2UVX4 (Bos taurus) Complement C3 precursor	881	19	1.29	80	19528	2+	1345.7	0.006	4.45865	1	R.EVVADSVWVDVK.D
2	1	CONTAM|Q2UVX4	187367	0.063		SWISS-PROT:Q2UVX4 (Bos taurus) Complement C3 precursor	881	19	1.29	80	19583	2+	1092.63	0.004	3.66089	0.9935	R.NTLIIYLDK.V
2	1	CONTAM|Q2UVX4	187367	0.063		SWISS-PROT:Q2UVX4 (Bos taurus) Complement C3 precursor	881	19	1.29	80	19696	2+	1345.7	0.005	3.71554	1	R.EVVADSVWVDVK.D
2	1	CONTAM|Q2UVX4	187367	0.063		SWISS-PROT:Q2UVX4 (Bos taurus) Complement C3 precursor	881	19	1.29	80	19761	2+	1092.63	0.005	4.57611	0.9999	R.NTLIIYLDK.V
2	1	CONTAM|Q2UVX4	187367	0.063		SWISS-PROT:Q2UVX4 (Bos taurus) Complement C3 precursor	881	19	1.29	80	19867	2+	1345.7	0.006	4.45865	1	R.EVVADSVWVDVK.D
2	1	CONTAM|Q2UVX4	187367	0.063		SWISS-PROT:Q2UVX4 (Bos taurus) Complement C3 precursor	881	19	1.29	80	19931	2+	1092.63	0.003	2.74567	0.9995	R.NTLIIYLDK.V
2	1	CONTAM|Q2UVX4	187367	0.063		SWISS-PROT:Q2UVX4 (Bos taurus) Complement C3 precursor	881	19	1.29	80	20036	2+	1345.7	0.003	2.22932	1	R.EVVADSVWVDVK.D
2	1	CONTAM|Q2UVX4	187367	0.063		SWISS-PROT:Q2UVX4 (Bos taurus) Complement C3 precursor	881	19	1.29	80	20128	2+	1092.63	0.987	11.8979	0.8567	R.NTLIIYLDK.V
2	1	CONTAM|Q2UVX4	187367	0.063		SWISS-PROT:Q2UVX4 (Bos taurus) Complement C3 precursor	881	19	1.29	80	20222	2+	1345.7	0.013	9.6604	1	R.EVVADSVWVDVK.D
2	1	CONTAM|Q2UVX4	187367	0.063		SWISS-PROT:Q2UVX4 (Bos taurus) Complement C3 precursor	881	19	1.29	80	20403	2+	1345.7	0.004	2.97243	1	R.EVVADSVWVDVK.D
2	1	CONTAM|Q2UVX4	187367	0.063		SWISS-PROT:Q2UVX4 (Bos taurus) Complement C3 precursor	881	19	1.29	80	20578	2+	1345.7	0.013	9.6604	0.9997	R.EVVADSVWVDVK.D
2	1	CONTAM|Q2UVX4	187367	0.063		SWISS-PROT:Q2UVX4 (Bos taurus) Complement C3 precursor	881	19	1.29	80	20652	2+	1092.63	0.988	10.9827	0.782	R.NTLIIYLDK.V
2	1	CONTAM|Q2UVX4	187367	0.063		SWISS-PROT:Q2UVX4 (Bos taurus) Complement C3 precursor	881	19	1.29	80	20748	2+	1345.7	0.006	4.45865	1	R.EVVADSVWVDVK.D
2	1	CONTAM|Q2UVX4	187367	0.063		SWISS-PROT:Q2UVX4 (Bos taurus) Complement C3 precursor	881	19	1.29	80	20926	2+	1345.7	0.005	3.71554	1	R.EVVADSVWVDVK.D
2	1	CONTAM|Q2UVX4	187367	0.063		SWISS-PROT:Q2UVX4 (Bos taurus) Complement C3 precursor	881	19	1.29	80	21104	2+	1345.7	0.013	9.6604	1	R.EVVADSVWVDVK.D
2	1	CONTAM|Q2UVX4	187367	0.063		SWISS-PROT:Q2UVX4 (Bos taurus) Complement C3 precursor	881	19	1.29	80	21275	2+	1345.7	0.006	4.45865	1	R.EVVADSVWVDVK.D
2	1	CONTAM|Q2UVX4	187367	0.063		SWISS-PROT:Q2UVX4 (Bos taurus) Complement C3 precursor	881	19	1.29	80	21452	2+	1345.7	0.006	4.45865	1	R.EVVADSVWVDVK.D
2	1	CONTAM|Q2UVX4	187367	0.063		SWISS-PROT:Q2UVX4 (Bos taurus) Complement C3 precursor	881	19	1.29	80	22018	2+	1345.7	0.013	9.6604	0.9454	R.EVVADSVWVDVK.D
2	1	CONTAM|Q2UVX4	187367	0.063		SWISS-PROT:Q2UVX4 (Bos taurus) Complement C3 precursor	881	19	1.29	80	22206	2+	1345.7	0.013	9.6604	0.9935	R.EVVADSVWVDVK.D
2	1	CONTAM|Q2UVX4	187367	0.063		SWISS-PROT:Q2UVX4 (Bos taurus) Complement C3 precursor	881	19	1.29	80	22399	2+	1345.7	0.013	9.6604	0.9389	R.EVVADSVWVDVK.D
2	1	CONTAM|Q2UVX4	187367	0.063		SWISS-PROT:Q2UVX4 (Bos taurus) Complement C3 precursor	881	19	1.29	80	22745	2+	1345.7	0.003	2.22932	1	R.EVVADSVWVDVK.D
2	1	CONTAM|Q2UVX4	187367	0.063		SWISS-PROT:Q2UVX4 (Bos taurus) Complement C3 precursor	881	19	1.29	80	22916	2+	1345.7	0.005	3.71554	1	R.EVVADSVWVDVK.D
2	1	CONTAM|Q2UVX4	187367	0.063		SWISS-PROT:Q2UVX4 (Bos taurus) Complement C3 precursor	881	19	1.29	80	23075	2+	1345.7	0.006	4.45865	1	R.EVVADSVWVDVK.D
2	1	CONTAM|Q2UVX4	187367	0.063		SWISS-PROT:Q2UVX4 (Bos taurus) Complement C3 precursor	881	19	1.29	80	23455	2+	1345.7	0.008	5.94486	1	R.EVVADSVWVDVK.D
2	1	CONTAM|Q2UVX4	187367	0.063		SWISS-PROT:Q2UVX4 (Bos taurus) Complement C3 precursor	881	19	1.29	80	23628	2+	1345.7	0.004	2.97243	1	R.EVVADSVWVDVK.D
2	1	CONTAM|Q2UVX4	187367	0.063		SWISS-PROT:Q2UVX4 (Bos taurus) Complement C3 precursor	881	19	1.29	80	24481	2+	1092.63	1.009	8.23701	0.9823	R.NTLIIYLDK.V
2	1	CONTAM|Q2UVX4	187367	0.063		SWISS-PROT:Q2UVX4 (Bos taurus) Complement C3 precursor	881	19	1.29	80	24520	2+	1345.7	0.008	5.94486	1	R.EVVADSVWVDVK.D
2	1	CONTAM|Q2UVX4	187367	0.063		SWISS-PROT:Q2UVX4 (Bos taurus) Complement C3 precursor	881	19	1.29	80	24685	2+	1345.7	0.007	5.20175	1	R.EVVADSVWVDVK.D
2	1	CONTAM|Q2UVX4	187367	0.063		SWISS-PROT:Q2UVX4 (Bos taurus) Complement C3 precursor	881	19	1.29	80	24855	2+	1345.7	0.007	5.20175	1	R.EVVADSVWVDVK.D
2	1	CONTAM|Q2UVX4	187367	0.063		SWISS-PROT:Q2UVX4 (Bos taurus) Complement C3 precursor	881	19	1.29	80	25036	2+	1345.7	0.006	4.45865	1	R.EVVADSVWVDVK.D
2	1	CONTAM|Q2UVX4	187367	0.063		SWISS-PROT:Q2UVX4 (Bos taurus) Complement C3 precursor	881	19	1.29	80	25227	2+	1345.7	0.006	4.45865	1	R.EVVADSVWVDVK.D
2	1	CONTAM|Q2UVX4	187367	0.063		SWISS-PROT:Q2UVX4 (Bos taurus) Complement C3 precursor	881	19	1.29	80	25416	2+	1345.7	0.003	2.22932	0.9983	R.EVVADSVWVDVK.D
2	1	CONTAM|Q2UVX4	187367	0.063		SWISS-PROT:Q2UVX4 (Bos taurus) Complement C3 precursor	881	19	1.29	80	25593	2+	1345.7	0.01	7.43108	1	R.EVVADSVWVDVK.D
2	1	CONTAM|Q2UVX4	187367	0.063		SWISS-PROT:Q2UVX4 (Bos taurus) Complement C3 precursor	881	19	1.29	80	25762	2+	1345.7	0.006	4.45865	1	R.EVVADSVWVDVK.D
2	1	CONTAM|Q2UVX4	187367	0.063		SWISS-PROT:Q2UVX4 (Bos taurus) Complement C3 precursor	881	19	1.29	80	25950	2+	1345.7	0.009	6.68797	1	R.EVVADSVWVDVK.D
2	1	CONTAM|Q2UVX4	187367	0.063		SWISS-PROT:Q2UVX4 (Bos taurus) Complement C3 precursor	881	19	1.29	80	26123	2+	1345.7	0.007	5.20175	1	R.EVVADSVWVDVK.D
2	1	CONTAM|Q2UVX4	187367	0.063		SWISS-PROT:Q2UVX4 (Bos taurus) Complement C3 precursor	881	19	1.29	80	26298	2+	1345.7	0.005	3.71554	1	R.EVVADSVWVDVK.D
2	1	CONTAM|Q2UVX4	187367	0.063		SWISS-PROT:Q2UVX4 (Bos taurus) Complement C3 precursor	881	19	1.29	80	26469	2+	1345.7	0.003	2.22932	1	R.EVVADSVWVDVK.D
2	1	CONTAM|Q2UVX4	187367	0.063		SWISS-PROT:Q2UVX4 (Bos taurus) Complement C3 precursor	881	19	1.29	80	26629	2+	1345.7	0.026	19.3208	1	R.EVVADSVWVDVK.D
2	1	CONTAM|Q2UVX4	187367	0.063		SWISS-PROT:Q2UVX4 (Bos taurus) Complement C3 precursor	881	19	1.29	80	27447	2+	1345.7	0.025	18.5777	0.9986	R.EVVADSVWVDVK.D
2	1	CONTAM|Q2UVX4	187367	0.063		SWISS-PROT:Q2UVX4 (Bos taurus) Complement C3 precursor	881	19	1.29	80	27609	2+	1345.7	0.026	19.3208	0.9999	R.EVVADSVWVDVK.D
2	1	CONTAM|Q2UVX4	187367	0.063		SWISS-PROT:Q2UVX4 (Bos taurus) Complement C3 precursor	881	19	1.29	80	27772	2+	1345.7	0.014	10.4035	1	R.EVVADSVWVDVK.D
2	1	CONTAM|Q2UVX4	187367	0.063		SWISS-PROT:Q2UVX4 (Bos taurus) Complement C3 precursor	881	19	1.29	80	27935	2+	1345.7	0.005	3.71554	0.9977	R.EVVADSVWVDVK.D
2	1	CONTAM|Q2UVX4	187367	0.063		SWISS-PROT:Q2UVX4 (Bos taurus) Complement C3 precursor	881	19	1.29	80	28608	2+	1345.7	0.01	7.43108	1	R.EVVADSVWVDVK.D
2	1	CONTAM|Q2UVX4	187367	0.063		SWISS-PROT:Q2UVX4 (Bos taurus) Complement C3 precursor	881	19	1.29	80	28758	2+	1345.7	0.006	4.45865	1	R.EVVADSVWVDVK.D
2	1	CONTAM|Q2UVX4	187367	0.063		SWISS-PROT:Q2UVX4 (Bos taurus) Complement C3 precursor	881	19	1.29	80	28916	2+	1345.7	0.006	4.45865	1	R.EVVADSVWVDVK.D
2	1	CONTAM|Q2UVX4	187367	0.063		SWISS-PROT:Q2UVX4 (Bos taurus) Complement C3 precursor	881	19	1.29	80	29675	2+	1345.7	0.008	5.94486	1	R.EVVADSVWVDVK.D
2	1	CONTAM|Q2UVX4	187367	0.063		SWISS-PROT:Q2UVX4 (Bos taurus) Complement C3 precursor	881	19	1.29	80	29822	2+	1345.7	0.008	5.94486	1	R.EVVADSVWVDVK.D
2	1	CONTAM|Q2UVX4	187367	0.063		SWISS-PROT:Q2UVX4 (Bos taurus) Complement C3 precursor	881	19	1.29	80	30121	2+	1345.7	0.008	5.94486	1	R.EVVADSVWVDVK.D
2	1	CONTAM|Q2UVX4	187367	0.063		SWISS-PROT:Q2UVX4 (Bos taurus) Complement C3 precursor	881	19	1.29	80	30332	2+	1345.7	0.01	7.43108	1	R.EVVADSVWVDVK.D
2	1	CONTAM|Q2UVX4	187367	0.063		SWISS-PROT:Q2UVX4 (Bos taurus) Complement C3 precursor	881	19	1.29	80	30722	2+	1345.7	0.008	5.94486	1	R.EVVADSVWVDVK.D
2	1	CONTAM|Q2UVX4	187367	0.063		SWISS-PROT:Q2UVX4 (Bos taurus) Complement C3 precursor	881	19	1.29	80	30889	2+	1345.7	1.013	9.6604	1	R.EVVADSVWVDVK.D
2	1	CONTAM|Q2UVX4	187367	0.063		SWISS-PROT:Q2UVX4 (Bos taurus) Complement C3 precursor	881	19	1.29	80	31227	2+	1345.7	1.007	5.20175	1	R.EVVADSVWVDVK.D
2	1	CONTAM|Q2UVX4	187367	0.063		SWISS-PROT:Q2UVX4 (Bos taurus) Complement C3 precursor	881	19	1.29	80	31466	2+	1345.7	0.007	5.20175	1	R.EVVADSVWVDVK.D
2	1	CONTAM|Q2UVX4	187367	0.063		SWISS-PROT:Q2UVX4 (Bos taurus) Complement C3 precursor	881	19	1.29	80	31620	2+	1345.7	0.007	5.20175	1	R.EVVADSVWVDVK.D
2	1	CONTAM|Q2UVX4	187367	0.063		SWISS-PROT:Q2UVX4 (Bos taurus) Complement C3 precursor	881	19	1.29	80	31772	2+	1345.7	0.008	5.94486	1	R.EVVADSVWVDVK.D
2	1	CONTAM|Q2UVX4	187367	0.063		SWISS-PROT:Q2UVX4 (Bos taurus) Complement C3 precursor	881	19	1.29	80	31909	2+	1345.7	0.004	2.97243	1	R.EVVADSVWVDVK.D
2	1	CONTAM|Q2UVX4	187367	0.063		SWISS-PROT:Q2UVX4 (Bos taurus) Complement C3 precursor	881	19	1.29	80	32040	2+	1345.7	0.009	6.68797	1	R.EVVADSVWVDVK.D
2	1	CONTAM|Q2UVX4	187367	0.063		SWISS-PROT:Q2UVX4 (Bos taurus) Complement C3 precursor	881	19	1.29	80	32169	2+	1345.7	0.008	5.94486	1	R.EVVADSVWVDVK.D
2	1	CONTAM|Q2UVX4	187367	0.063		SWISS-PROT:Q2UVX4 (Bos taurus) Complement C3 precursor	881	19	1.29	80	32299	2+	1345.7	0.008	5.94486	1	R.EVVADSVWVDVK.D
2	1	CONTAM|Q2UVX4	187367	0.063		SWISS-PROT:Q2UVX4 (Bos taurus) Complement C3 precursor	881	19	1.29	80	32429	2+	1345.7	0.009	6.68797	1	R.EVVADSVWVDVK.D
2	1	CONTAM|Q2UVX4	187367	0.063		SWISS-PROT:Q2UVX4 (Bos taurus) Complement C3 precursor	881	19	1.29	80	32557	2+	1345.7	0.009	6.68797	1	R.EVVADSVWVDVK.D
2	1	CONTAM|Q2UVX4	187367	0.063		SWISS-PROT:Q2UVX4 (Bos taurus) Complement C3 precursor	881	19	1.29	80	32688	2+	1345.7	0.009	6.68797	1	R.EVVADSVWVDVK.D
2	1	CONTAM|Q2UVX4	187367	0.063		SWISS-PROT:Q2UVX4 (Bos taurus) Complement C3 precursor	881	19	1.29	80	32817	2+	1345.7	0.009	6.68797	1	R.EVVADSVWVDVK.D
2	1	CONTAM|Q2UVX4	187367	0.063		SWISS-PROT:Q2UVX4 (Bos taurus) Complement C3 precursor	881	19	1.29	80	32948	2+	1345.7	0.007	5.20175	1	R.EVVADSVWVDVK.D
2	1	CONTAM|Q2UVX4	187367	0.063		SWISS-PROT:Q2UVX4 (Bos taurus) Complement C3 precursor	881	19	1.29	80	33077	2+	1345.7	0.007	5.20175	1	R.EVVADSVWVDVK.D
2	1	CONTAM|Q2UVX4	187367	0.063		SWISS-PROT:Q2UVX4 (Bos taurus) Complement C3 precursor	881	19	1.29	80	33209	2+	1345.7	0.008	5.94486	1	R.EVVADSVWVDVK.D
2	1	CONTAM|Q2UVX4	187367	0.063		SWISS-PROT:Q2UVX4 (Bos taurus) Complement C3 precursor	881	19	1.29	80	33339	2+	1345.7	0.01	7.43108	1	R.EVVADSVWVDVK.D
2	1	CONTAM|Q2UVX4	187367	0.063		SWISS-PROT:Q2UVX4 (Bos taurus) Complement C3 precursor	881	19	1.29	80	33479	2+	1345.7	0.01	7.43108	1	R.EVVADSVWVDVK.D
2	1	CONTAM|Q2UVX4	187367	0.063		SWISS-PROT:Q2UVX4 (Bos taurus) Complement C3 precursor	881	19	1.29	80	33616	2+	1345.7	0.009	6.68797	1	R.EVVADSVWVDVK.D
2	1	CONTAM|Q2UVX4	187367	0.063		SWISS-PROT:Q2UVX4 (Bos taurus) Complement C3 precursor	881	19	1.29	80	33754	2+	1345.7	0.007	5.20175	1	R.EVVADSVWVDVK.D
2	1	CONTAM|Q2UVX4	187367	0.063		SWISS-PROT:Q2UVX4 (Bos taurus) Complement C3 precursor	881	19	1.29	80	33884	2+	1345.7	0.007	5.20175	1	R.EVVADSVWVDVK.D
2	1	CONTAM|Q2UVX4	187367	0.063		SWISS-PROT:Q2UVX4 (Bos taurus) Complement C3 precursor	881	19	1.29	80	34005	2+	1345.7	0.007	5.20175	0.9998	R.EVVADSVWVDVK.D
2	1	CONTAM|Q2UVX4	187367	0.063		SWISS-PROT:Q2UVX4 (Bos taurus) Complement C3 precursor	881	19	1.29	80	11036	2+	833.488	0.006	7.19866	0.9128	R.LPYSVVR.N
2	1	CONTAM|Q2UVX4	187367	0.063		SWISS-PROT:Q2UVX4 (Bos taurus) Complement C3 precursor	881	19	1.29	80	11197	2+	1317.62	0.002	1.51789	0.997	K.AC'EPGVDYVYK.T	1.39177e+06	1.44529e+06
2	1	CONTAM|Q2UVX4	187367	0.063		SWISS-PROT:Q2UVX4 (Bos taurus) Complement C3 precursor	881	19	1.29	80	12010	2+	1317.62	-0.001	0.758943	0.995	K.AC'EPGVDYVYK.T	1008641600	1195267712
2	1	CONTAM|Q2UVX4	187367	0.063		SWISS-PROT:Q2UVX4 (Bos taurus) Complement C3 precursor	881	19	1.29	80	12170	2+	1317.62	-0.001	0.758943	1	K.AC'EPGVDYVYK.T	896794112	1058446336
2	1	CONTAM|Q2UVX4	187367	0.063		SWISS-PROT:Q2UVX4 (Bos taurus) Complement C3 precursor	881	19	1.29	80	12330	2+	1317.62	-0.001	0.758943	1	K.AC'EPGVDYVYK.T	102799968	120887952
2	1	CONTAM|Q2UVX4	187367	0.063		SWISS-PROT:Q2UVX4 (Bos taurus) Complement C3 precursor	881	19	1.29	80	12491	2+	1317.62	-0.002	1.51789	0.9998	K.AC'EPGVDYVYK.T	21854286	25870392
2	1	CONTAM|Q2UVX4	187367	0.063		SWISS-PROT:Q2UVX4 (Bos taurus) Complement C3 precursor	881	19	1.29	80	12557	2+	888.482	0.005	5.62757	0.9897	K.IWDVVEK.A
2	1	CONTAM|Q2UVX4	187367	0.063		SWISS-PROT:Q2UVX4 (Bos taurus) Complement C3 precursor	881	19	1.29	80	12653	2+	1317.62	0.002	1.51789	0.991	K.AC'EPGVDYVYK.T	10734801	12514522
2	1	CONTAM|Q2UVX4	187367	0.063		SWISS-PROT:Q2UVX4 (Bos taurus) Complement C3 precursor	881	19	1.29	80	12673	2+	1314.6	0.009	6.84617	0.9999	K.ACEPGVDYVYK.T	9752782	11211739
2	1	CONTAM|Q2UVX4	187367	0.063		SWISS-PROT:Q2UVX4 (Bos taurus) Complement C3 precursor	881	19	1.29	80	12710	2+	888.482	0.005	5.62757	0.9994	K.IWDVVEK.A
2	1	CONTAM|Q2UVX4	187367	0.063		SWISS-PROT:Q2UVX4 (Bos taurus) Complement C3 precursor	881	19	1.29	80	12804	2+	1083.56	0.007	6.4602	0.9562	K.GYTQQLAFR.Q
2	1	CONTAM|Q2UVX4	187367	0.063		SWISS-PROT:Q2UVX4 (Bos taurus) Complement C3 precursor	881	19	1.29	80	12872	2+	888.482	0.006	6.75309	0.9995	K.IWDVVEK.A
2	1	CONTAM|Q2UVX4	187367	0.063		SWISS-PROT:Q2UVX4 (Bos taurus) Complement C3 precursor	881	19	1.29	80	13035	2+	888.482	0.005	5.62757	0.9882	K.IWDVVEK.A
2	1	CONTAM|Q2UVX4	187367	0.063		SWISS-PROT:Q2UVX4 (Bos taurus) Complement C3 precursor	881	19	1.29	80	13194	2+	888.482	0.004	4.50206	0.9899	K.IWDVVEK.A
2	1	CONTAM|Q2UVX4	187367	0.063		SWISS-PROT:Q2UVX4 (Bos taurus) Complement C3 precursor	881	19	1.29	80	14830	2+	1370.73	0.008	5.8363	1	K.TIYTPGSTVLYR.I
2	1	CONTAM|Q2UVX4	187367	0.063		SWISS-PROT:Q2UVX4 (Bos taurus) Complement C3 precursor	881	19	1.29	80	15000	2+	1370.73	0.008	5.8363	1	K.TIYTPGSTVLYR.I
2	1	CONTAM|Q2UVX4	187367	0.063		SWISS-PROT:Q2UVX4 (Bos taurus) Complement C3 precursor	881	19	1.29	80	15160	2+	1370.73	0.008	5.8363	1	K.TIYTPGSTVLYR.I
2	1	CONTAM|Q2UVX4	187367	0.063		SWISS-PROT:Q2UVX4 (Bos taurus) Complement C3 precursor	881	19	1.29	80	15320	2+	1370.73	0.008	5.8363	1	K.TIYTPGSTVLYR.I
2	1	CONTAM|Q2UVX4	187367	0.063		SWISS-PROT:Q2UVX4 (Bos taurus) Complement C3 precursor	881	19	1.29	80	15494	2+	1370.73	0.007	5.10676	1	K.TIYTPGSTVLYR.I
2	1	CONTAM|Q2UVX4	187367	0.063		SWISS-PROT:Q2UVX4 (Bos taurus) Complement C3 precursor	881	19	1.29	80	15677	2+	1370.73	0.01	7.29538	1	K.TIYTPGSTVLYR.I
2	1	CONTAM|Q2UVX4	187367	0.063		SWISS-PROT:Q2UVX4 (Bos taurus) Complement C3 precursor	881	19	1.29	80	15996	2+	1345.7	0.007	5.20175	1	R.EVVADSVWVDVK.D
2	1	CONTAM|Q2UVX4	187367	0.063		SWISS-PROT:Q2UVX4 (Bos taurus) Complement C3 precursor	881	19	1.29	80	17127	2+	1092.63	0.004	3.66089	0.9938	R.NTLIIYLDK.V
2	1	CONTAM|Q2UVX4	187367	0.063		SWISS-PROT:Q2UVX4 (Bos taurus) Complement C3 precursor	881	19	1.29	80	17240	2+	1345.7	0.008	5.94486	1	R.EVVADSVWVDVK.D
2	1	CONTAM|Q2UVX4	187367	0.063		SWISS-PROT:Q2UVX4 (Bos taurus) Complement C3 precursor	881	19	1.29	80	17280	2+	1092.63	0.006	5.49134	0.9923	R.NTLIIYLDK.V
2	1	CONTAM|Q2UVX4	187367	0.063		SWISS-PROT:Q2UVX4 (Bos taurus) Complement C3 precursor	881	19	1.29	80	17400	2+	1345.7	0.008	5.94486	1	R.EVVADSVWVDVK.D
2	1	CONTAM|Q2UVX4	187367	0.063		SWISS-PROT:Q2UVX4 (Bos taurus) Complement C3 precursor	881	19	1.29	80	17440	2+	1092.63	0.006	5.49134	0.9959	R.NTLIIYLDK.V
2	1	CONTAM|Q2UVX4	187367	0.063		SWISS-PROT:Q2UVX4 (Bos taurus) Complement C3 precursor	881	19	1.29	80	17562	2+	1345.7	0.013	9.6604	1	R.EVVADSVWVDVK.D
2	1	CONTAM|Q2UVX4	187367	0.063		SWISS-PROT:Q2UVX4 (Bos taurus) Complement C3 precursor	881	19	1.29	80	17601	2+	1092.63	0.006	5.49134	0.9987	R.NTLIIYLDK.V
2	1	CONTAM|Q2UVX4	187367	0.063		SWISS-PROT:Q2UVX4 (Bos taurus) Complement C3 precursor	881	19	1.29	80	17731	2+	1345.7	0.008	5.94486	1	R.EVVADSVWVDVK.D
2	1	CONTAM|Q2UVX4	187367	0.063		SWISS-PROT:Q2UVX4 (Bos taurus) Complement C3 precursor	881	19	1.29	80	17772	2+	1092.63	0.01	9.15223	0.9884	R.NTLIIYLDK.V
2	1	CONTAM|Q2UVX4	187367	0.063		SWISS-PROT:Q2UVX4 (Bos taurus) Complement C3 precursor	881	19	1.29	80	17903	2+	1345.7	0.007	5.20175	1	R.EVVADSVWVDVK.D
2	1	CONTAM|Q2UVX4	187367	0.063		SWISS-PROT:Q2UVX4 (Bos taurus) Complement C3 precursor	881	19	1.29	80	17944	2+	1092.63	0.002	1.83045	0.9977	R.NTLIIYLDK.V
2	1	CONTAM|Q2UVX4	187367	0.063		SWISS-PROT:Q2UVX4 (Bos taurus) Complement C3 precursor	881	19	1.29	80	18061	2+	1345.7	0.007	5.20175	1	R.EVVADSVWVDVK.D
2	1	CONTAM|Q2UVX4	187367	0.063		SWISS-PROT:Q2UVX4 (Bos taurus) Complement C3 precursor	881	19	1.29	80	18100	2+	1092.63	0.007	6.40656	0.9975	R.NTLIIYLDK.V
2	1	CONTAM|Q2UVX4	187367	0.063		SWISS-PROT:Q2UVX4 (Bos taurus) Complement C3 precursor	881	19	1.29	80	18222	2+	1345.7	0.007	5.20175	1	R.EVVADSVWVDVK.D
2	1	CONTAM|Q2UVX4	187367	0.063		SWISS-PROT:Q2UVX4 (Bos taurus) Complement C3 precursor	881	19	1.29	80	18271	2+	1092.63	0.007	6.40656	0.9972	R.NTLIIYLDK.V
2	1	CONTAM|Q2UVX4	187367	0.063		SWISS-PROT:Q2UVX4 (Bos taurus) Complement C3 precursor	881	19	1.29	80	18385	2+	1345.7	0.005	3.71554	1	R.EVVADSVWVDVK.D
2	1	CONTAM|Q2UVX4	187367	0.063		SWISS-PROT:Q2UVX4 (Bos taurus) Complement C3 precursor	881	19	1.29	80	18435	2+	1092.63	0.005	4.57611	0.9888	R.NTLIIYLDK.V
2	1	CONTAM|Q2UVX4	187367	0.063		SWISS-PROT:Q2UVX4 (Bos taurus) Complement C3 precursor	881	19	1.29	80	18544	2+	1345.7	0.007	5.20175	1	R.EVVADSVWVDVK.D
2	1	CONTAM|Q2UVX4	187367	0.063		SWISS-PROT:Q2UVX4 (Bos taurus) Complement C3 precursor	881	19	1.29	80	18593	2+	1092.63	0.005	4.57611	0.9966	R.NTLIIYLDK.V
2	1	CONTAM|Q2UVX4	187367	0.063		SWISS-PROT:Q2UVX4 (Bos taurus) Complement C3 precursor	881	19	1.29	80	18703	2+	1345.7	0.008	5.94486	1	R.EVVADSVWVDVK.D
2	1	CONTAM|Q2UVX4	187367	0.063		SWISS-PROT:Q2UVX4 (Bos taurus) Complement C3 precursor	881	19	1.29	80	18753	2+	1092.63	0.006	5.49134	0.9987	R.NTLIIYLDK.V
2	1	CONTAM|Q2UVX4	187367	0.063		SWISS-PROT:Q2UVX4 (Bos taurus) Complement C3 precursor	881	19	1.29	80	18861	2+	1345.7	0.007	5.20175	1	R.EVVADSVWVDVK.D
2	1	CONTAM|Q2UVX4	187367	0.063		SWISS-PROT:Q2UVX4 (Bos taurus) Complement C3 precursor	881	19	1.29	80	19024	2+	1345.7	0.008	5.94486	1	R.EVVADSVWVDVK.D
2	1	CONTAM|Q2UVX4	187367	0.063		SWISS-PROT:Q2UVX4 (Bos taurus) Complement C3 precursor	881	19	1.29	80	19195	2+	1345.7	0.006	4.45865	1	R.EVVADSVWVDVK.D
2	1	CONTAM|Q2UVX4	187367	0.063		SWISS-PROT:Q2UVX4 (Bos taurus) Complement C3 precursor	881	19	1.29	80	19354	2+	1345.7	0.008	5.94486	1	R.EVVADSVWVDVK.D
2	1	CONTAM|Q2UVX4	187367	0.063		SWISS-PROT:Q2UVX4 (Bos taurus) Complement C3 precursor	881	19	1.29	80	19495	2+	1092.63	0.987	11.8979	0.775	R.NTLIIYLDK.V
2	1	CONTAM|Q2UVX4	187367	0.063		SWISS-PROT:Q2UVX4 (Bos taurus) Complement C3 precursor	881	19	1.29	80	19514	2+	1345.7	0.009	6.68797	1	R.EVVADSVWVDVK.D
2	1	CONTAM|Q2UVX4	187367	0.063		SWISS-PROT:Q2UVX4 (Bos taurus) Complement C3 precursor	881	19	1.29	80	19665	2+	1345.7	0.005	3.71554	1	R.EVVADSVWVDVK.D
2	1	CONTAM|Q2UVX4	187367	0.063		SWISS-PROT:Q2UVX4 (Bos taurus) Complement C3 precursor	881	19	1.29	80	19816	2+	1092.63	0.991	8.23701	0.6616	R.NTLIIYLDK.V
2	1	CONTAM|Q2UVX4	187367	0.063		SWISS-PROT:Q2UVX4 (Bos taurus) Complement C3 precursor	881	19	1.29	80	19825	2+	1345.7	0.009	6.68797	1	R.EVVADSVWVDVK.D
2	1	CONTAM|Q2UVX4	187367	0.063		SWISS-PROT:Q2UVX4 (Bos taurus) Complement C3 precursor	881	19	1.29	80	19985	2+	1345.7	0.006	4.45865	1	R.EVVADSVWVDVK.D
2	1	CONTAM|Q2UVX4	187367	0.063		SWISS-PROT:Q2UVX4 (Bos taurus) Complement C3 precursor	881	19	1.29	80	20145	2+	1345.7	0.009	6.68797	0.9992	R.EVVADSVWVDVK.D
2	1	CONTAM|Q2UVX4	187367	0.063		SWISS-PROT:Q2UVX4 (Bos taurus) Complement C3 precursor	881	19	1.29	80	20542	2+	1345.7	0.008	5.94486	0.9998	R.EVVADSVWVDVK.D
2	1	CONTAM|Q2UVX4	187367	0.063		SWISS-PROT:Q2UVX4 (Bos taurus) Complement C3 precursor	881	19	1.29	80	20736	2+	1345.7	0.008	5.94486	1	R.EVVADSVWVDVK.D
2	1	CONTAM|Q2UVX4	187367	0.063		SWISS-PROT:Q2UVX4 (Bos taurus) Complement C3 precursor	881	19	1.29	80	20896	2+	1345.7	0.007	5.20175	1	R.EVVADSVWVDVK.D
2	1	CONTAM|Q2UVX4	187367	0.063		SWISS-PROT:Q2UVX4 (Bos taurus) Complement C3 precursor	881	19	1.29	80	22426	2+	1345.7	0.005	3.71554	1	R.EVVADSVWVDVK.D
2	1	CONTAM|Q2UVX4	187367	0.063		SWISS-PROT:Q2UVX4 (Bos taurus) Complement C3 precursor	881	19	1.29	80	22596	2+	1345.7	0.004	2.97243	0.9998	R.EVVADSVWVDVK.D
2	1	CONTAM|Q2UVX4	187367	0.063		SWISS-PROT:Q2UVX4 (Bos taurus) Complement C3 precursor	881	19	1.29	80	22785	2+	1345.7	0.008	5.94486	0.9994	R.EVVADSVWVDVK.D
2	1	CONTAM|Q2UVX4	187367	0.063		SWISS-PROT:Q2UVX4 (Bos taurus) Complement C3 precursor	881	19	1.29	80	22933	2+	1345.7	0.007	5.20175	0.9985	R.EVVADSVWVDVK.D
2	1	CONTAM|Q2UVX4	187367	0.063		SWISS-PROT:Q2UVX4 (Bos taurus) Complement C3 precursor	881	19	1.29	80	23086	2+	1345.7	-0.06	44.5865	0.993	R.EVVADSVWVDVK.D
2	1	CONTAM|Q2UVX4	187367	0.063		SWISS-PROT:Q2UVX4 (Bos taurus) Complement C3 precursor	881	19	1.29	80	23243	2+	1345.7	-0.061	45.3296	0.9993	R.EVVADSVWVDVK.D
2	1	CONTAM|Q2UVX4	187367	0.063		SWISS-PROT:Q2UVX4 (Bos taurus) Complement C3 precursor	881	19	1.29	80	23515	2+	1345.7	1.01	7.43108	0.9964	R.EVVADSVWVDVK.D
2	1	CONTAM|Q2UVX4	187367	0.063		SWISS-PROT:Q2UVX4 (Bos taurus) Complement C3 precursor	881	19	1.29	80	24798	2+	1345.7	0.007	5.20175	0.9999	R.EVVADSVWVDVK.D
2	1	CONTAM|Q2UVX4	187367	0.063		SWISS-PROT:Q2UVX4 (Bos taurus) Complement C3 precursor	881	19	1.29	80	24977	2+	1345.7	0.005	3.71554	0.9979	R.EVVADSVWVDVK.D
2	1	CONTAM|Q2UVX4	187367	0.063		SWISS-PROT:Q2UVX4 (Bos taurus) Complement C3 precursor	881	19	1.29	80	25136	2+	1345.7	0.008	5.94486	0.9976	R.EVVADSVWVDVK.D
2	1	CONTAM|Q2UVX4	187367	0.063		SWISS-PROT:Q2UVX4 (Bos taurus) Complement C3 precursor	881	19	1.29	80	25287	2+	1345.7	0.007	5.20175	1	R.EVVADSVWVDVK.D
2	1	CONTAM|Q2UVX4	187367	0.063		SWISS-PROT:Q2UVX4 (Bos taurus) Complement C3 precursor	881	19	1.29	80	25448	2+	1345.7	0.008	5.94486	0.9973	R.EVVADSVWVDVK.D
2	1	CONTAM|Q2UVX4	187367	0.063		SWISS-PROT:Q2UVX4 (Bos taurus) Complement C3 precursor	881	19	1.29	80	25594	2+	1345.7	0.008	5.94486	0.9999	R.EVVADSVWVDVK.D
2	1	CONTAM|Q2UVX4	187367	0.063		SWISS-PROT:Q2UVX4 (Bos taurus) Complement C3 precursor	881	19	1.29	80	27918	2+	1345.7	0.005	3.71554	0.9996	R.EVVADSVWVDVK.D
2	1	CONTAM|Q2UVX4	187367	0.063		SWISS-PROT:Q2UVX4 (Bos taurus) Complement C3 precursor	881	19	1.29	80	28086	2+	1345.7	0.005	3.71554	1	R.EVVADSVWVDVK.D
2	1	CONTAM|Q2UVX4	187367	0.063		SWISS-PROT:Q2UVX4 (Bos taurus) Complement C3 precursor	881	19	1.29	80	28778	2+	1345.7	0.008	5.94486	1	R.EVVADSVWVDVK.D
2	1	CONTAM|Q2UVX4	187367	0.063		SWISS-PROT:Q2UVX4 (Bos taurus) Complement C3 precursor	881	19	1.29	80	29186	2+	1345.7	0.011	8.17418	1	R.EVVADSVWVDVK.D
2	1	CONTAM|Q2UVX4	187367	0.063		SWISS-PROT:Q2UVX4 (Bos taurus) Complement C3 precursor	881	19	1.29	80	29324	2+	1345.7	0.008	5.94486	1	R.EVVADSVWVDVK.D
2	1	CONTAM|Q2UVX4	187367	0.063		SWISS-PROT:Q2UVX4 (Bos taurus) Complement C3 precursor	881	19	1.29	80	29478	2+	1345.7	0.005	3.71554	1	R.EVVADSVWVDVK.D
2	1	CONTAM|Q2UVX4	187367	0.063		SWISS-PROT:Q2UVX4 (Bos taurus) Complement C3 precursor	881	19	1.29	80	29762	2+	1345.7	0.008	5.94486	1	R.EVVADSVWVDVK.D
2	1	CONTAM|Q2UVX4	187367	0.063		SWISS-PROT:Q2UVX4 (Bos taurus) Complement C3 precursor	881	19	1.29	80	29908	2+	1345.7	0.007	5.20175	1	R.EVVADSVWVDVK.D
2	1	CONTAM|Q2UVX4	187367	0.063		SWISS-PROT:Q2UVX4 (Bos taurus) Complement C3 precursor	881	19	1.29	80	30049	2+	1345.7	0.01	7.43108	1	R.EVVADSVWVDVK.D
2	1	CONTAM|Q2UVX4	187367	0.063		SWISS-PROT:Q2UVX4 (Bos taurus) Complement C3 precursor	881	19	1.29	80	30177	2+	1345.7	0.008	5.94486	1	R.EVVADSVWVDVK.D
2	1	CONTAM|Q2UVX4	187367	0.063		SWISS-PROT:Q2UVX4 (Bos taurus) Complement C3 precursor	881	19	1.29	80	30307	2+	1345.7	0.01	7.43108	1	R.EVVADSVWVDVK.D
2	1	CONTAM|Q2UVX4	187367	0.063		SWISS-PROT:Q2UVX4 (Bos taurus) Complement C3 precursor	881	19	1.29	80	30438	2+	1345.7	0.009	6.68797	1	R.EVVADSVWVDVK.D
2	1	CONTAM|Q2UVX4	187367	0.063		SWISS-PROT:Q2UVX4 (Bos taurus) Complement C3 precursor	881	19	1.29	80	30568	2+	1345.7	0.008	5.94486	1	R.EVVADSVWVDVK.D
2	1	CONTAM|Q2UVX4	187367	0.063		SWISS-PROT:Q2UVX4 (Bos taurus) Complement C3 precursor	881	19	1.29	80	30697	2+	1345.7	0.009	6.68797	1	R.EVVADSVWVDVK.D
2	1	CONTAM|Q2UVX4	187367	0.063		SWISS-PROT:Q2UVX4 (Bos taurus) Complement C3 precursor	881	19	1.29	80	30825	2+	1345.7	0.01	7.43108	1	R.EVVADSVWVDVK.D
2	1	CONTAM|Q2UVX4	187367	0.063		SWISS-PROT:Q2UVX4 (Bos taurus) Complement C3 precursor	881	19	1.29	80	30947	2+	1345.7	0.01	7.43108	1	R.EVVADSVWVDVK.D
2	1	CONTAM|Q2UVX4	187367	0.063		SWISS-PROT:Q2UVX4 (Bos taurus) Complement C3 precursor	881	19	1.29	80	31078	2+	1345.7	0.01	7.43108	1	R.EVVADSVWVDVK.D
2	1	CONTAM|Q2UVX4	187367	0.063		SWISS-PROT:Q2UVX4 (Bos taurus) Complement C3 precursor	881	19	1.29	80	31208	2+	1345.7	0.011	8.17418	1	R.EVVADSVWVDVK.D
2	1	CONTAM|Q2UVX4	187367	0.063		SWISS-PROT:Q2UVX4 (Bos taurus) Complement C3 precursor	881	19	1.29	80	31337	2+	1345.7	0.006	4.45865	1	R.EVVADSVWVDVK.D
2	1	CONTAM|Q2UVX4	187367	0.063		SWISS-PROT:Q2UVX4 (Bos taurus) Complement C3 precursor	881	19	1.29	80	31466	2+	1345.7	0.009	6.68797	1	R.EVVADSVWVDVK.D
2	1	CONTAM|Q2UVX4	187367	0.063		SWISS-PROT:Q2UVX4 (Bos taurus) Complement C3 precursor	881	19	1.29	80	31613	2+	1345.7	0.011	8.17418	1	R.EVVADSVWVDVK.D
2	1	CONTAM|Q2UVX4	187367	0.063		SWISS-PROT:Q2UVX4 (Bos taurus) Complement C3 precursor	881	19	1.29	80	31757	2+	1345.7	1.015	11.1466	1	R.EVVADSVWVDVK.D
2	1	CONTAM|Q2UVX4	187367	0.063		SWISS-PROT:Q2UVX4 (Bos taurus) Complement C3 precursor	881	19	1.29	80	31894	2+	1345.7	0.009	6.68797	1	R.EVVADSVWVDVK.D
2	1	CONTAM|Q2UVX4	187367	0.063		SWISS-PROT:Q2UVX4 (Bos taurus) Complement C3 precursor	881	19	1.29	80	32022	2+	1345.7	0.009	6.68797	1	R.EVVADSVWVDVK.D
2	1	CONTAM|Q2UVX4	187367	0.063		SWISS-PROT:Q2UVX4 (Bos taurus) Complement C3 precursor	881	19	1.29	80	32155	2+	1345.7	0.008	5.94486	1	R.EVVADSVWVDVK.D
2	1	CONTAM|Q2UVX4	187367	0.063		SWISS-PROT:Q2UVX4 (Bos taurus) Complement C3 precursor	881	19	1.29	80	32276	2+	1345.7	0.01	7.43108	0.6914	R.EVVADSVWVDVK.D
3	1	CONTAM|Q9TRI1	106186	0.093		TREMBL:Q9TRI1 (Bos taurus) similar to inter-alpha-trypsin inhibitor heavy chain2	116	10			4925	2+	891.489	0.005	5.60859	0.9949	K.VQSTITSR.M
3	1	CONTAM|Q9TRI1	106186	0.093		TREMBL:Q9TRI1 (Bos taurus) similar to inter-alpha-trypsin inhibitor heavy chain2	116	10			13274	2+	1419.73	1.92	56.3489	0.9904	K.VQFELHYQEVK.W
3	1	CONTAM|Q9TRI1	106186	0.093		TREMBL:Q9TRI1 (Bos taurus) similar to inter-alpha-trypsin inhibitor heavy chain2	116	10			18514	3+	2145.14	-1.022	10.2557	0.9991	K.VVNHSPQPQNVVFDVQIPK.G
3	1	CONTAM|Q9TRI1	106186	0.093		TREMBL:Q9TRI1 (Bos taurus) similar to inter-alpha-trypsin inhibitor heavy chain2	116	10			19802	3+	2145.14	-1.021	9.78955	0.7393	K.VVNHSPQPQNVVFDVQIPK.G
3	1	CONTAM|Q9TRI1	106186	0.093		TREMBL:Q9TRI1 (Bos taurus) similar to inter-alpha-trypsin inhibitor heavy chain2	116	10			4632	2+	861.421	0.004	4.64349	0.705	K.LGSYEHR.I
3	1	CONTAM|Q9TRI1	106186	0.093		TREMBL:Q9TRI1 (Bos taurus) similar to inter-alpha-trypsin inhibitor heavy chain2	116	10			4899	2+	891.489	0.005	5.60859	0.9845	K.VQSTITSR.M
3	1	CONTAM|Q9TRI1	106186	0.093		TREMBL:Q9TRI1 (Bos taurus) similar to inter-alpha-trypsin inhibitor heavy chain2	116	10			13940	2+	1419.73	0.008	5.63489	1	K.VQFELHYQEVK.W
3	1	CONTAM|Q9TRI1	106186	0.093		TREMBL:Q9TRI1 (Bos taurus) similar to inter-alpha-trypsin inhibitor heavy chain2	116	10			15883	2+	1337.72	0.007	5.23278	1	K.FYNQVSTPLLR.N
3	1	CONTAM|Q9TRI1	106186	0.093		TREMBL:Q9TRI1 (Bos taurus) similar to inter-alpha-trypsin inhibitor heavy chain2	116	10			16191	2+	1337.72	0.007	5.23278	1	K.FYNQVSTPLLR.N
3	1	CONTAM|Q9TRI1	106186	0.093		TREMBL:Q9TRI1 (Bos taurus) similar to inter-alpha-trypsin inhibitor heavy chain2	116	10			26862	2+	1703.95	1.016	9.38996	1	K.LWAYLTINQLLAER.S
3	1	CONTAM|Q9TRI1	106186	0.093		TREMBL:Q9TRI1 (Bos taurus) similar to inter-alpha-trypsin inhibitor heavy chain2	116	10			5204	2+	891.489	0.006	6.73031	0.8931	K.VQSTITSR.M
3	1	CONTAM|Q9TRI1	106186	0.093		TREMBL:Q9TRI1 (Bos taurus) similar to inter-alpha-trypsin inhibitor heavy chain2	116	10			14026	2+	1419.73	0.01	7.04361	1	K.VQFELHYQEVK.W
3	1	CONTAM|Q9TRI1	106186	0.093		TREMBL:Q9TRI1 (Bos taurus) similar to inter-alpha-trypsin inhibitor heavy chain2	116	10			14177	2+	1419.73	0.011	7.74797	1	K.VQFELHYQEVK.W
3	1	CONTAM|Q9TRI1	106186	0.093		TREMBL:Q9TRI1 (Bos taurus) similar to inter-alpha-trypsin inhibitor heavy chain2	116	10			14207	2+	1465.82	0.013	8.86878	1	K.KFYNQVSTPLLR.N
3	1	CONTAM|Q9TRI1	106186	0.093		TREMBL:Q9TRI1 (Bos taurus) similar to inter-alpha-trypsin inhibitor heavy chain2	116	10			14360	2+	1419.73	0.01	7.04361	0.9996	K.VQFELHYQEVK.W
3	1	CONTAM|Q9TRI1	106186	0.093		TREMBL:Q9TRI1 (Bos taurus) similar to inter-alpha-trypsin inhibitor heavy chain2	116	10			14442	3+	1582.85	0.006	3.79062	0.9985	K.IQPSGGTNINEALLR.A
3	1	CONTAM|Q9TRI1	106186	0.093		TREMBL:Q9TRI1 (Bos taurus) similar to inter-alpha-trypsin inhibitor heavy chain2	116	10			14456	2+	1582.86	0.01	6.3177	0.6727	K.IQPSGGTNINEALLR.A
3	1	CONTAM|Q9TRI1	106186	0.093		TREMBL:Q9TRI1 (Bos taurus) similar to inter-alpha-trypsin inhibitor heavy chain2	116	10			14506	2+	1419.73	0.006	4.22617	0.9997	K.VQFELHYQEVK.W
3	1	CONTAM|Q9TRI1	106186	0.093		TREMBL:Q9TRI1 (Bos taurus) similar to inter-alpha-trypsin inhibitor heavy chain2	116	10			15372	2+	1337.72	0.925	56.0655	0.9832	K.FYNQVSTPLLR.N
3	1	CONTAM|Q9TRI1	106186	0.093		TREMBL:Q9TRI1 (Bos taurus) similar to inter-alpha-trypsin inhibitor heavy chain2	116	10			15836	2+	1337.72	0.008	5.98032	1	K.FYNQVSTPLLR.N
3	1	CONTAM|Q9TRI1	106186	0.093		TREMBL:Q9TRI1 (Bos taurus) similar to inter-alpha-trypsin inhibitor heavy chain2	116	10			15997	2+	1337.72	0.009	6.72786	1	K.FYNQVSTPLLR.N
3	1	CONTAM|Q9TRI1	106186	0.093		TREMBL:Q9TRI1 (Bos taurus) similar to inter-alpha-trypsin inhibitor heavy chain2	116	10			16159	2+	1337.72	0.008	5.98032	0.9999	K.FYNQVSTPLLR.N
3	1	CONTAM|Q9TRI1	106186	0.093		TREMBL:Q9TRI1 (Bos taurus) similar to inter-alpha-trypsin inhibitor heavy chain2	116	10			16360	2+	1337.72	0.998	1.49508	0.9939	K.FYNQVSTPLLR.N
3	1	CONTAM|Q9TRI1	106186	0.093		TREMBL:Q9TRI1 (Bos taurus) similar to inter-alpha-trypsin inhibitor heavy chain2	116	10			24112	3+	1832.04	0.01	5.45839	0.9835	R.KLWAYLTINQLLAER.S
3	1	CONTAM|Q9TRI1	106186	0.093		TREMBL:Q9TRI1 (Bos taurus) similar to inter-alpha-trypsin inhibitor heavy chain2	116	10			24124	2+	1832.04	0.01	5.45839	0.9999	R.KLWAYLTINQLLAER.S
3	1	CONTAM|Q9TRI1	106186	0.093		TREMBL:Q9TRI1 (Bos taurus) similar to inter-alpha-trypsin inhibitor heavy chain2	116	10			24257	3+	1832.04	0.011	6.00423	0.9988	R.KLWAYLTINQLLAER.S
3	1	CONTAM|Q9TRI1	106186	0.093		TREMBL:Q9TRI1 (Bos taurus) similar to inter-alpha-trypsin inhibitor heavy chain2	116	10			24273	2+	1832.04	0.013	7.0959	0.9994	R.KLWAYLTINQLLAER.S
3	1	CONTAM|Q9TRI1	106186	0.093		TREMBL:Q9TRI1 (Bos taurus) similar to inter-alpha-trypsin inhibitor heavy chain2	116	10			26037	2+	1703.95	0.01	5.86872	1	K.LWAYLTINQLLAER.S
3	1	CONTAM|Q9TRI1	106186	0.093		TREMBL:Q9TRI1 (Bos taurus) similar to inter-alpha-trypsin inhibitor heavy chain2	116	10			26190	2+	1703.95	0.013	7.62934	1	K.LWAYLTINQLLAER.S
3	1	CONTAM|Q9TRI1	106186	0.093		TREMBL:Q9TRI1 (Bos taurus) similar to inter-alpha-trypsin inhibitor heavy chain2	116	10			26383	2+	1703.95	0.014	8.21621	1	K.LWAYLTINQLLAER.S
3	1	CONTAM|Q9TRI1	106186	0.093		TREMBL:Q9TRI1 (Bos taurus) similar to inter-alpha-trypsin inhibitor heavy chain2	116	10			26534	2+	1703.95	0.011	6.4556	1	K.LWAYLTINQLLAER.S
3	1	CONTAM|Q9TRI1	106186	0.093		TREMBL:Q9TRI1 (Bos taurus) similar to inter-alpha-trypsin inhibitor heavy chain2	116	10			26793	2+	1703.95	0.015	8.80309	1	K.LWAYLTINQLLAER.S
3	1	CONTAM|Q9TRI1	106186	0.093		TREMBL:Q9TRI1 (Bos taurus) similar to inter-alpha-trypsin inhibitor heavy chain2	116	10			4755	2+	861.421	0.006	6.96523	0.9454	K.LGSYEHR.I
3	1	CONTAM|Q9TRI1	106186	0.093		TREMBL:Q9TRI1 (Bos taurus) similar to inter-alpha-trypsin inhibitor heavy chain2	116	10			13988	2+	1419.73	0.007	4.93053	1	K.VQFELHYQEVK.W
3	1	CONTAM|Q9TRI1	106186	0.093		TREMBL:Q9TRI1 (Bos taurus) similar to inter-alpha-trypsin inhibitor heavy chain2	116	10			14149	2+	1419.73	0.008	5.63489	0.9998	K.VQFELHYQEVK.W
3	1	CONTAM|Q9TRI1	106186	0.093		TREMBL:Q9TRI1 (Bos taurus) similar to inter-alpha-trypsin inhibitor heavy chain2	116	10			14168	2+	1465.82	0.012	8.18657	1	K.KFYNQVSTPLLR.N
3	1	CONTAM|Q9TRI1	106186	0.093		TREMBL:Q9TRI1 (Bos taurus) similar to inter-alpha-trypsin inhibitor heavy chain2	116	10			14321	2+	1419.73	1.966	23.9483	0.932	K.VQFELHYQEVK.W
3	1	CONTAM|Q9TRI1	106186	0.093		TREMBL:Q9TRI1 (Bos taurus) similar to inter-alpha-trypsin inhibitor heavy chain2	116	10			14572	2+	1419.73	0.006	4.22617	0.9062	K.VQFELHYQEVK.W
3	1	CONTAM|Q9TRI1	106186	0.093		TREMBL:Q9TRI1 (Bos taurus) similar to inter-alpha-trypsin inhibitor heavy chain2	116	10			16007	2+	1337.72	0.008	5.98032	1	K.FYNQVSTPLLR.N
3	1	CONTAM|Q9TRI1	106186	0.093		TREMBL:Q9TRI1 (Bos taurus) similar to inter-alpha-trypsin inhibitor heavy chain2	116	10			16178	2+	1337.72	0.008	5.98032	1	K.FYNQVSTPLLR.N
3	1	CONTAM|Q9TRI1	106186	0.093		TREMBL:Q9TRI1 (Bos taurus) similar to inter-alpha-trypsin inhibitor heavy chain2	116	10			16350	2+	1337.72	0.008	5.98032	0.9999	K.FYNQVSTPLLR.N
3	1	CONTAM|Q9TRI1	106186	0.093		TREMBL:Q9TRI1 (Bos taurus) similar to inter-alpha-trypsin inhibitor heavy chain2	116	10			16514	2+	1337.72	0.008	5.98032	1	K.FYNQVSTPLLR.N
3	1	CONTAM|Q9TRI1	106186	0.093		TREMBL:Q9TRI1 (Bos taurus) similar to inter-alpha-trypsin inhibitor heavy chain2	116	10			19241	3+	2145.14	-1.024	11.1881	0.9779	K.VVNHSPQPQNVVFDVQIPK.G
3	1	CONTAM|Q9TRI1	106186	0.093		TREMBL:Q9TRI1 (Bos taurus) similar to inter-alpha-trypsin inhibitor heavy chain2	116	10			4831	2+	861.421	0.005	5.80436	0.9842	K.LGSYEHR.I
3	1	CONTAM|Q9TRI1	106186	0.093		TREMBL:Q9TRI1 (Bos taurus) similar to inter-alpha-trypsin inhibitor heavy chain2	116	10			5252	2+	891.489	0.006	6.73031	0.6995	K.VQSTITSR.M
3	1	CONTAM|Q9TRI1	106186	0.093		TREMBL:Q9TRI1 (Bos taurus) similar to inter-alpha-trypsin inhibitor heavy chain2	116	10			5385	2+	891.489	0.006	6.73031	0.9696	K.VQSTITSR.M
3	1	CONTAM|Q9TRI1	106186	0.093		TREMBL:Q9TRI1 (Bos taurus) similar to inter-alpha-trypsin inhibitor heavy chain2	116	10			13705	2+	1419.73	0.01	7.04361	1	K.VQFELHYQEVK.W
3	1	CONTAM|Q9TRI1	106186	0.093		TREMBL:Q9TRI1 (Bos taurus) similar to inter-alpha-trypsin inhibitor heavy chain2	116	10			13852	2+	1419.73	0.005	3.5218	0.9629	K.VQFELHYQEVK.W
3	1	CONTAM|Q9TRI1	106186	0.093		TREMBL:Q9TRI1 (Bos taurus) similar to inter-alpha-trypsin inhibitor heavy chain2	116	10			14730	2+	1337.72	0.008	5.98032	0.7641	K.FYNQVSTPLLR.N
3	1	CONTAM|Q9TRI1	106186	0.093		TREMBL:Q9TRI1 (Bos taurus) similar to inter-alpha-trypsin inhibitor heavy chain2	116	10			15035	2+	1337.72	0.009	6.72786	1	K.FYNQVSTPLLR.N
3	1	CONTAM|Q9TRI1	106186	0.093		TREMBL:Q9TRI1 (Bos taurus) similar to inter-alpha-trypsin inhibitor heavy chain2	116	10			15164	2+	1337.72	0.008	5.98032	1	K.FYNQVSTPLLR.N
3	1	CONTAM|Q9TRI1	106186	0.093		TREMBL:Q9TRI1 (Bos taurus) similar to inter-alpha-trypsin inhibitor heavy chain2	116	10			15298	2+	1337.72	0.009	6.72786	0.9926	K.FYNQVSTPLLR.N
3	1	CONTAM|Q9TRI1	106186	0.093		TREMBL:Q9TRI1 (Bos taurus) similar to inter-alpha-trypsin inhibitor heavy chain2	116	10			15430	2+	1337.72	0.008	5.98032	0.9988	K.FYNQVSTPLLR.N
3	1	CONTAM|Q9TRI1	106186	0.093		TREMBL:Q9TRI1 (Bos taurus) similar to inter-alpha-trypsin inhibitor heavy chain2	116	10			22115	3+	1832.04	0.012	6.55006	0.9982	R.KLWAYLTINQLLAER.S
3	1	CONTAM|Q9TRI1	106186	0.093		TREMBL:Q9TRI1 (Bos taurus) similar to inter-alpha-trypsin inhibitor heavy chain2	116	10			22249	3+	1832.04	0.007	3.82087	0.9998	R.KLWAYLTINQLLAER.S
3	1	CONTAM|Q9TRI1	106186	0.093		TREMBL:Q9TRI1 (Bos taurus) similar to inter-alpha-trypsin inhibitor heavy chain2	116	10			5568	2+	891.489	0.007	7.85203	0.9892	K.VQSTITSR.M
3	1	CONTAM|Q9TRI1	106186	0.093		TREMBL:Q9TRI1 (Bos taurus) similar to inter-alpha-trypsin inhibitor heavy chain2	116	10			4976	2+	891.489	0.007	7.85203	0.7878	K.VQSTITSR.M
3	1	CONTAM|Q9TRI1	106186	0.093		TREMBL:Q9TRI1 (Bos taurus) similar to inter-alpha-trypsin inhibitor heavy chain2	116	10			5410	2+	891.489	0.006	6.73031	0.9929	K.VQSTITSR.M
3	1	CONTAM|Q9TRI1	106186	0.093		TREMBL:Q9TRI1 (Bos taurus) similar to inter-alpha-trypsin inhibitor heavy chain2	116	10			5547	2+	891.489	0.007	7.85203	0.9973	K.VQSTITSR.M
3	1	CONTAM|Q9TRI1	106186	0.093		TREMBL:Q9TRI1 (Bos taurus) similar to inter-alpha-trypsin inhibitor heavy chain2	116	10			5747	2+	891.489	0.006	6.73031	0.8598	K.VQSTITSR.M
3	1	CONTAM|Q9TRI1	106186	0.093		TREMBL:Q9TRI1 (Bos taurus) similar to inter-alpha-trypsin inhibitor heavy chain2	116	10			14574	2+	1419.73	0.005	3.5218	0.9919	K.VQFELHYQEVK.W
3	1	CONTAM|Q9TRI1	106186	0.093		TREMBL:Q9TRI1 (Bos taurus) similar to inter-alpha-trypsin inhibitor heavy chain2	116	10			19242	3+	2145.14	-0.03	13.9851	0.9909	K.VVNHSPQPQNVVFDVQIPK.G
3	1	CONTAM|Q9TRI1	106186	0.093		TREMBL:Q9TRI1 (Bos taurus) similar to inter-alpha-trypsin inhibitor heavy chain2	116	10			19393	3+	2145.14	-0.03	13.9851	0.9998	K.VVNHSPQPQNVVFDVQIPK.G
3	1	CONTAM|Q9TRI1	106186	0.093		TREMBL:Q9TRI1 (Bos taurus) similar to inter-alpha-trypsin inhibitor heavy chain2	116	10			19617	3+	2145.14	0.96	18.6468	0.9983	K.VVNHSPQPQNVVFDVQIPK.G
3	1	CONTAM|Q9TRI1	106186	0.093		TREMBL:Q9TRI1 (Bos taurus) similar to inter-alpha-trypsin inhibitor heavy chain2	116	10			19767	3+	2145.14	-0.036	16.7821	0.9999	K.VVNHSPQPQNVVFDVQIPK.G
3	1	CONTAM|Q9TRI1	106186	0.093		TREMBL:Q9TRI1 (Bos taurus) similar to inter-alpha-trypsin inhibitor heavy chain2	116	10			5385	2+	891.489	0.006	6.73031	0.6506	K.VQSTITSR.M
3	1	CONTAM|Q9TRI1	106186	0.093		TREMBL:Q9TRI1 (Bos taurus) similar to inter-alpha-trypsin inhibitor heavy chain2	116	10			5522	2+	891.489	0.006	6.73031	0.9964	K.VQSTITSR.M
3	1	CONTAM|Q9TRI1	106186	0.093		TREMBL:Q9TRI1 (Bos taurus) similar to inter-alpha-trypsin inhibitor heavy chain2	116	10			5652	2+	891.489	0.006	6.73031	0.9891	K.VQSTITSR.M
3	1	CONTAM|Q9TRI1	106186	0.093		TREMBL:Q9TRI1 (Bos taurus) similar to inter-alpha-trypsin inhibitor heavy chain2	116	10			5792	2+	891.489	0.003	3.36515	0.7199	K.VQSTITSR.M
3	1	CONTAM|Q9TRI1	106186	0.093		TREMBL:Q9TRI1 (Bos taurus) similar to inter-alpha-trypsin inhibitor heavy chain2	116	10			19312	3+	2145.14	-1.02	9.32338	0.8727	K.VVNHSPQPQNVVFDVQIPK.G
3	1	CONTAM|Q9TRI1	106186	0.093		TREMBL:Q9TRI1 (Bos taurus) similar to inter-alpha-trypsin inhibitor heavy chain2	116	10			4593	2+	989.516	0.008	8.08476	0.9969	R.KLGSYEHR.I
3	1	CONTAM|Q9TRI1	106186	0.093		TREMBL:Q9TRI1 (Bos taurus) similar to inter-alpha-trypsin inhibitor heavy chain2	116	10			4732	2+	989.516	0.007	7.07416	0.8175	R.KLGSYEHR.I
3	1	CONTAM|Q9TRI1	106186	0.093		TREMBL:Q9TRI1 (Bos taurus) similar to inter-alpha-trypsin inhibitor heavy chain2	116	10			4781	2+	861.421	0.006	6.96523	0.9681	K.LGSYEHR.I
3	1	CONTAM|Q9TRI1	106186	0.093		TREMBL:Q9TRI1 (Bos taurus) similar to inter-alpha-trypsin inhibitor heavy chain2	116	10			5340	2+	891.489	0.007	7.85203	0.983	K.VQSTITSR.M
3	1	CONTAM|Q9TRI1	106186	0.093		TREMBL:Q9TRI1 (Bos taurus) similar to inter-alpha-trypsin inhibitor heavy chain2	116	10			14612	2+	1419.73	0.009	6.33925	1	K.VQFELHYQEVK.W
3	1	CONTAM|Q9TRI1	106186	0.093		TREMBL:Q9TRI1 (Bos taurus) similar to inter-alpha-trypsin inhibitor heavy chain2	116	10			14773	2+	1419.73	0.009	6.33925	1	K.VQFELHYQEVK.W
3	1	CONTAM|Q9TRI1	106186	0.093		TREMBL:Q9TRI1 (Bos taurus) similar to inter-alpha-trypsin inhibitor heavy chain2	116	10			14934	2+	1419.73	0.006	4.22617	1	K.VQFELHYQEVK.W
3	1	CONTAM|Q9TRI1	106186	0.093		TREMBL:Q9TRI1 (Bos taurus) similar to inter-alpha-trypsin inhibitor heavy chain2	116	10			15096	2+	1419.73	0.009	6.33925	1	K.VQFELHYQEVK.W
3	1	CONTAM|Q9TRI1	106186	0.093		TREMBL:Q9TRI1 (Bos taurus) similar to inter-alpha-trypsin inhibitor heavy chain2	116	10			15356	2+	1419.73	0.006	4.22617	0.9994	K.VQFELHYQEVK.W
3	1	CONTAM|Q9TRI1	106186	0.093		TREMBL:Q9TRI1 (Bos taurus) similar to inter-alpha-trypsin inhibitor heavy chain2	116	10			4550	2+	989.516	0.007	7.07416	0.9641	R.KLGSYEHR.I
3	1	CONTAM|Q9TRI1	106186	0.093		TREMBL:Q9TRI1 (Bos taurus) similar to inter-alpha-trypsin inhibitor heavy chain2	116	10			4825	2+	861.421	0.006	6.96523	0.981	K.LGSYEHR.I
3	1	CONTAM|Q9TRI1	106186	0.093		TREMBL:Q9TRI1 (Bos taurus) similar to inter-alpha-trypsin inhibitor heavy chain2	116	10			4844	2+	891.489	0.006	6.73031	0.8148	K.VQSTITSR.M
3	1	CONTAM|Q9TRI1	106186	0.093		TREMBL:Q9TRI1 (Bos taurus) similar to inter-alpha-trypsin inhibitor heavy chain2	116	10			5134	2+	891.489	0.006	6.73031	0.9976	K.VQSTITSR.M
3	1	CONTAM|Q9TRI1	106186	0.093		TREMBL:Q9TRI1 (Bos taurus) similar to inter-alpha-trypsin inhibitor heavy chain2	116	10			5274	2+	891.489	0.006	6.73031	0.9974	K.VQSTITSR.M
3	1	CONTAM|Q9TRI1	106186	0.093		TREMBL:Q9TRI1 (Bos taurus) similar to inter-alpha-trypsin inhibitor heavy chain2	116	10			5833	2+	891.489	0.003	3.36515	0.7457	K.VQSTITSR.M
3	1	CONTAM|Q9TRI1	106186	0.093		TREMBL:Q9TRI1 (Bos taurus) similar to inter-alpha-trypsin inhibitor heavy chain2	116	10			5995	2+	891.489	0.003	3.36515	0.9534	K.VQSTITSR.M
3	1	CONTAM|Q9TRI1	106186	0.093		TREMBL:Q9TRI1 (Bos taurus) similar to inter-alpha-trypsin inhibitor heavy chain2	116	10			6360	2+	891.489	0.007	7.85203	0.9912	K.VQSTITSR.M
3	1	CONTAM|Q9TRI1	106186	0.093		TREMBL:Q9TRI1 (Bos taurus) similar to inter-alpha-trypsin inhibitor heavy chain2	116	10			6543	2+	891.489	0.007	7.85203	0.7802	K.VQSTITSR.M
3	1	CONTAM|Q9TRI1	106186	0.093		TREMBL:Q9TRI1 (Bos taurus) similar to inter-alpha-trypsin inhibitor heavy chain2	116	10			7038	2+	891.489	0.006	6.73031	0.7411	K.VQSTITSR.M
3	1	CONTAM|Q9TRI1	106186	0.093		TREMBL:Q9TRI1 (Bos taurus) similar to inter-alpha-trypsin inhibitor heavy chain2	116	10			14257	2+	1419.73	0.008	5.63489	1	K.VQFELHYQEVK.W
3	1	CONTAM|Q9TRI1	106186	0.093		TREMBL:Q9TRI1 (Bos taurus) similar to inter-alpha-trypsin inhibitor heavy chain2	116	10			14426	2+	1419.73	0.009	6.33925	1	K.VQFELHYQEVK.W
3	1	CONTAM|Q9TRI1	106186	0.093		TREMBL:Q9TRI1 (Bos taurus) similar to inter-alpha-trypsin inhibitor heavy chain2	116	10			14476	3+	1419.73	0.008	5.63489	0.7548	K.VQFELHYQEVK.W
3	1	CONTAM|Q9TRI1	106186	0.093		TREMBL:Q9TRI1 (Bos taurus) similar to inter-alpha-trypsin inhibitor heavy chain2	116	10			14587	2+	1419.73	0.009	6.33925	1	K.VQFELHYQEVK.W
3	1	CONTAM|Q9TRI1	106186	0.093		TREMBL:Q9TRI1 (Bos taurus) similar to inter-alpha-trypsin inhibitor heavy chain2	116	10			14761	2+	1419.73	0.008	5.63489	1	K.VQFELHYQEVK.W
3	1	CONTAM|Q9TRI1	106186	0.093		TREMBL:Q9TRI1 (Bos taurus) similar to inter-alpha-trypsin inhibitor heavy chain2	116	10			14928	2+	1419.73	-1.114	80.2971	0.8678	K.VQFELHYQEVK.W
3	1	CONTAM|Q9TRI1	106186	0.093		TREMBL:Q9TRI1 (Bos taurus) similar to inter-alpha-trypsin inhibitor heavy chain2	116	10			15096	2+	1419.73	-1.12	84.5233	0.9841	K.VQFELHYQEVK.W
3	1	CONTAM|Q9TRI1	106186	0.093		TREMBL:Q9TRI1 (Bos taurus) similar to inter-alpha-trypsin inhibitor heavy chain2	116	10			19816	3+	2145.14	-1.023	10.7219	0.9999	K.VVNHSPQPQNVVFDVQIPK.G
3	1	CONTAM|Q9TRI1	106186	0.093		TREMBL:Q9TRI1 (Bos taurus) similar to inter-alpha-trypsin inhibitor heavy chain2	116	10			19976	3+	2145.14	-1.02	9.32338	0.979	K.VVNHSPQPQNVVFDVQIPK.G
3	1	CONTAM|Q9TRI1	106186	0.093		TREMBL:Q9TRI1 (Bos taurus) similar to inter-alpha-trypsin inhibitor heavy chain2	116	10			20229	2+	2145.14	-0.037	17.2483	0.9694	K.VVNHSPQPQNVVFDVQIPK.G
3	1	CONTAM|Q9TRI1	106186	0.093		TREMBL:Q9TRI1 (Bos taurus) similar to inter-alpha-trypsin inhibitor heavy chain2	116	10			14045	2+	1419.73	0.006	4.22617	1	K.VQFELHYQEVK.W
3	1	CONTAM|Q9TRI1	106186	0.093		TREMBL:Q9TRI1 (Bos taurus) similar to inter-alpha-trypsin inhibitor heavy chain2	116	10			15727	2+	1337.72	0.003	2.24262	0.9999	K.FYNQVSTPLLR.N
3	1	CONTAM|Q9TRI1	106186	0.093		TREMBL:Q9TRI1 (Bos taurus) similar to inter-alpha-trypsin inhibitor heavy chain2	116	10			15893	2+	1337.72	0.007	5.23278	1	K.FYNQVSTPLLR.N
3	1	CONTAM|Q9TRI1	106186	0.093		TREMBL:Q9TRI1 (Bos taurus) similar to inter-alpha-trypsin inhibitor heavy chain2	116	10			16066	2+	1337.72	0.005	3.7377	0.9999	K.FYNQVSTPLLR.N
3	1	CONTAM|Q9TRI1	106186	0.093		TREMBL:Q9TRI1 (Bos taurus) similar to inter-alpha-trypsin inhibitor heavy chain2	116	10			16234	2+	1337.72	0.005	3.7377	0.9936	K.FYNQVSTPLLR.N
3	1	CONTAM|Q9TRI1	106186	0.093		TREMBL:Q9TRI1 (Bos taurus) similar to inter-alpha-trypsin inhibitor heavy chain2	116	10			28088	2+	1703.95	0.011	6.4556	1	K.LWAYLTINQLLAER.S
3	1	CONTAM|Q9TRI1	106186	0.093		TREMBL:Q9TRI1 (Bos taurus) similar to inter-alpha-trypsin inhibitor heavy chain2	116	10			28236	2+	1703.95	0.006	3.52123	1	K.LWAYLTINQLLAER.S
3	1	CONTAM|Q9TRI1	106186	0.093		TREMBL:Q9TRI1 (Bos taurus) similar to inter-alpha-trypsin inhibitor heavy chain2	116	10			4708	2+	861.421	0.004	4.64349	0.7391	K.LGSYEHR.I
3	1	CONTAM|Q9TRI1	106186	0.093		TREMBL:Q9TRI1 (Bos taurus) similar to inter-alpha-trypsin inhibitor heavy chain2	116	10			4923	2+	891.489	0.005	5.60859	0.9039	K.VQSTITSR.M
3	1	CONTAM|Q9TRI1	106186	0.093		TREMBL:Q9TRI1 (Bos taurus) similar to inter-alpha-trypsin inhibitor heavy chain2	116	10			13941	2+	1419.73	0.009	6.33925	1	K.VQFELHYQEVK.W
3	1	CONTAM|Q9TRI1	106186	0.093		TREMBL:Q9TRI1 (Bos taurus) similar to inter-alpha-trypsin inhibitor heavy chain2	116	10			15897	2+	1337.72	0.007	5.23278	1	K.FYNQVSTPLLR.N
3	1	CONTAM|Q9TRI1	106186	0.093		TREMBL:Q9TRI1 (Bos taurus) similar to inter-alpha-trypsin inhibitor heavy chain2	116	10			16215	2+	1337.72	0.008	5.98032	0.9999	K.FYNQVSTPLLR.N
3	1	CONTAM|Q9TRI1	106186	0.093		TREMBL:Q9TRI1 (Bos taurus) similar to inter-alpha-trypsin inhibitor heavy chain2	116	10			16384	2+	1337.72	0.007	5.23278	0.9995	K.FYNQVSTPLLR.N
3	1	CONTAM|Q9TRI1	106186	0.093		TREMBL:Q9TRI1 (Bos taurus) similar to inter-alpha-trypsin inhibitor heavy chain2	116	10			19091	3+	2145.14	-0.03	13.9851	0.9996	K.VVNHSPQPQNVVFDVQIPK.G
3	1	CONTAM|Q9TRI1	106186	0.093		TREMBL:Q9TRI1 (Bos taurus) similar to inter-alpha-trypsin inhibitor heavy chain2	116	10			26565	2+	1703.95	0.011	6.4556	0.9999	K.LWAYLTINQLLAER.S
3	1	CONTAM|Q9TRI1	106186	0.093		TREMBL:Q9TRI1 (Bos taurus) similar to inter-alpha-trypsin inhibitor heavy chain2	116	10			26712	2+	1703.95	0.011	6.4556	1	K.LWAYLTINQLLAER.S
3	1	CONTAM|Q9TRI1	106186	0.093		TREMBL:Q9TRI1 (Bos taurus) similar to inter-alpha-trypsin inhibitor heavy chain2	116	10			26858	2+	1703.95	1.013	7.62934	0.9998	K.LWAYLTINQLLAER.S
4	1	sp|A1L4H1-2|SRCRL_HUMAN, sp|A1L4H1|SRCRL_HUMAN	100561.32212000003, 165742.72879999984	0.09	SSC5D, SSC5D	Soluble scavenger receptor cysteine-rich domain-containing protein SSC5D OS=Homo sapiens GN=SSC5D PE=4 SV=1, Soluble scavenger receptor cysteine-rich domain-containing protein SSC5D	7	5	5.04	3	17551	2+	1544.63	-0.003	1.94221	1	R.WGTVC'DDSWDMR.D	0	197878
4	1	sp|A1L4H1-2|SRCRL_HUMAN, sp|A1L4H1|SRCRL_HUMAN	100561.32212000003, 165742.72879999984	0.09	SSC5D, SSC5D	Soluble scavenger receptor cysteine-rich domain-containing protein SSC5D OS=Homo sapiens GN=SSC5D PE=4 SV=1, Soluble scavenger receptor cysteine-rich domain-containing protein SSC5D	7	5	5.04	3	12912	2+	1625.73	0.001	0.615108	1	K.GSEASLSDC'PSGAWGK.H	422489	2.13335e+06
4	1	sp|A1L4H1-2|SRCRL_HUMAN, sp|A1L4H1|SRCRL_HUMAN	100561.32212000003, 165742.72879999984	0.09	SSC5D, SSC5D	Soluble scavenger receptor cysteine-rich domain-containing protein SSC5D OS=Homo sapiens GN=SSC5D PE=4 SV=1, Soluble scavenger receptor cysteine-rich domain-containing protein SSC5D	7	5	5.04	3	18016	2+	1553.69	0	0	0.9999	R.WGTVC'DDNWDLR.D	46878.9	296773
4	1	sp|A1L4H1-2|SRCRL_HUMAN, sp|A1L4H1|SRCRL_HUMAN	100561.32212000003, 165742.72879999984	0.09	SSC5D, SSC5D	Soluble scavenger receptor cysteine-rich domain-containing protein SSC5D OS=Homo sapiens GN=SSC5D PE=4 SV=1, Soluble scavenger receptor cysteine-rich domain-containing protein SSC5D	7	5	5.04	3	9955	2+	953.495	0.008	8.39018	0.9984	R.LEVWHGGR.W
4	1	sp|A1L4H1-2|SRCRL_HUMAN, sp|A1L4H1|SRCRL_HUMAN	100561.32212000003, 165742.72879999984	0.09	SSC5D, SSC5D	Soluble scavenger receptor cysteine-rich domain-containing protein SSC5D OS=Homo sapiens GN=SSC5D PE=4 SV=1, Soluble scavenger receptor cysteine-rich domain-containing protein SSC5D	7	5	5.04	3	12927	2+	1625.73	0.001	0.615108	1	K.GSEASLSDC'PSGAWGK.H	49534.2	198007
4	1	sp|A1L4H1-2|SRCRL_HUMAN, sp|A1L4H1|SRCRL_HUMAN	100561.32212000003, 165742.72879999984	0.09	SSC5D, SSC5D	Soluble scavenger receptor cysteine-rich domain-containing protein SSC5D OS=Homo sapiens GN=SSC5D PE=4 SV=1, Soluble scavenger receptor cysteine-rich domain-containing protein SSC5D	7	5	5.04	3	9830	2+	953.495	0.006	6.29264	0.996	R.LEVWHGGR.W
4	1	sp|A1L4H1-2|SRCRL_HUMAN, sp|A1L4H1|SRCRL_HUMAN	100561.32212000003, 165742.72879999984	0.09	SSC5D, SSC5D	Soluble scavenger receptor cysteine-rich domain-containing protein SSC5D OS=Homo sapiens GN=SSC5D PE=4 SV=1, Soluble scavenger receptor cysteine-rich domain-containing protein SSC5D	7	5	5.04	3	17177	2+	1124.53	0.046	40.9061	0.8262	R.LADGPHGCAGR.L
5	1	sp|O00151|PDLI1_HUMAN	36071.7	0.213	PDLIM1	PDZ and LIM domain protein 1	5	5	0.33	2	24965	2+	1980.02	0.023	11.6161	0.9998	K.QSTSFLVLQEILESEEK.G
5	1	sp|O00151|PDLI1_HUMAN	36071.7	0.213	PDLIM1	PDZ and LIM domain protein 1	5	5	0.33	2	13690	2+	1334.67	-0.954	34.4654	1	K.GCTDNLTLTVAR.S
5	1	sp|O00151|PDLI1_HUMAN	36071.7	0.213	PDLIM1	PDZ and LIM domain protein 1	5	5	0.33	2	15315	2+	1175.61	0.008	6.805	0.9998	K.DFEQPLAISR.V
5	1	sp|O00151|PDLI1_HUMAN	36071.7	0.213	PDLIM1	PDZ and LIM domain protein 1	5	5	0.33	2	25523	3+	3329.63	0.007	2.10234	0.9994	K.AALANLC'IGDVITAIDGENTSNMTHLEAQNR.I	5.2855e+06	1.76677e+06
5	1	sp|O00151|PDLI1_HUMAN	36071.7	0.213	PDLIM1	PDZ and LIM domain protein 1	5	5	0.33	2	25658	3+	3326.61	0.038	11.423	1	K.AALANLCIGDVITAIDGENTSNMTHLEAQNR.I	4701283	1.52578e+06
6	1	sp|O00187-2|MASP2_HUMAN, sp|O00187|MASP2_HUMAN	20629.16708, 75702.36032000023	0.211	MASP2, MASP2	Tax_Id=9606 Isoform 2 of Mannan-binding lectin serine protease 2 precursor, Mannan-binding lectin serine protease 2	7	3			10487	2+	1696.83	1.003	1.76801	1	K.VLATLC'GQESTDTER.A	0	42484.2
6	1	sp|O00187-2|MASP2_HUMAN, sp|O00187|MASP2_HUMAN	20629.16708, 75702.36032000023	0.211	MASP2, MASP2	Tax_Id=9606 Isoform 2 of Mannan-binding lectin serine protease 2 precursor, Mannan-binding lectin serine protease 2	7	3			13075	2+	1750.8	0.011	6.28283	1	R.LASPGFPGEYANDQER.R
6	1	sp|O00187-2|MASP2_HUMAN, sp|O00187|MASP2_HUMAN	20629.16708, 75702.36032000023	0.211	MASP2, MASP2	Tax_Id=9606 Isoform 2 of Mannan-binding lectin serine protease 2 precursor, Mannan-binding lectin serine protease 2	7	3			16106	2+	987.505	0.005	5.06327	0.9991	K.WPEPVFGR.L
6	1	sp|O00187-2|MASP2_HUMAN, sp|O00187|MASP2_HUMAN	20629.16708, 75702.36032000023	0.211	MASP2, MASP2	Tax_Id=9606 Isoform 2 of Mannan-binding lectin serine protease 2 precursor, Mannan-binding lectin serine protease 2	7	3			13691	2+	1750.8	0.011	6.28283	0.703	R.LASPGFPGEYANDQER.R
6	1	sp|O00187-2|MASP2_HUMAN, sp|O00187|MASP2_HUMAN	20629.16708, 75702.36032000023	0.211	MASP2, MASP2	Tax_Id=9606 Isoform 2 of Mannan-binding lectin serine protease 2 precursor, Mannan-binding lectin serine protease 2	7	3			14067	2+	1750.8	0.009	5.1405	0.9945	R.LASPGFPGEYANDQER.R
6	1	sp|O00187-2|MASP2_HUMAN, sp|O00187|MASP2_HUMAN	20629.16708, 75702.36032000023	0.211	MASP2, MASP2	Tax_Id=9606 Isoform 2 of Mannan-binding lectin serine protease 2 precursor, Mannan-binding lectin serine protease 2	7	3			13745	2+	1750.8	0.007	3.99817	0.9995	R.LASPGFPGEYANDQER.R
6	1	sp|O00187-2|MASP2_HUMAN, sp|O00187|MASP2_HUMAN	20629.16708, 75702.36032000023	0.211	MASP2, MASP2	Tax_Id=9606 Isoform 2 of Mannan-binding lectin serine protease 2 precursor, Mannan-binding lectin serine protease 2	7	3			16787	2+	987.505	0.005	5.06327	0.9868	K.WPEPVFGR.L
7	1	sp|O00391-2|QSOX1_HUMAN, sp|O00391|QSOX1_HUMAN	66860.78340000026, 82577.73084000024	0.301	QSOX1, QSOX1	Tax_Id=9606 Isoform 2 of Sulfhydryl oxidase 1 precursor, Sulfhydryl oxidase 1 (short name: hQSOX)	27	15	1.51	4	4861	2+	1309.59	-0.009	6.87238	0.9999	R.ELC'SAC'HNER.L	91259	153366
7	1	sp|O00391-2|QSOX1_HUMAN, sp|O00391|QSOX1_HUMAN	66860.78340000026, 82577.73084000024	0.301	QSOX1, QSOX1	Tax_Id=9606 Isoform 2 of Sulfhydryl oxidase 1 precursor, Sulfhydryl oxidase 1 (short name: hQSOX)	27	15	1.51	4	4877	2+	1303.55	0.008	6.13708	0.9562	R.ELCSACHNER.L	91259	153366
7	1	sp|O00391-2|QSOX1_HUMAN, sp|O00391|QSOX1_HUMAN	66860.78340000026, 82577.73084000024	0.301	QSOX1, QSOX1	Tax_Id=9606 Isoform 2 of Sulfhydryl oxidase 1 precursor, Sulfhydryl oxidase 1 (short name: hQSOX)	27	15	1.51	4	8847	2+	1114.62	0.012	10.766	0.9966	R.VLNTEANVVR.K
7	1	sp|O00391-2|QSOX1_HUMAN, sp|O00391|QSOX1_HUMAN	66860.78340000026, 82577.73084000024	0.301	QSOX1, QSOX1	Tax_Id=9606 Isoform 2 of Sulfhydryl oxidase 1 precursor, Sulfhydryl oxidase 1 (short name: hQSOX)	27	15	1.51	4	12194	2+	1356.68	0.009	6.63384	0.9998	R.LAGAPSEDPQFPK.V
7	1	sp|O00391-2|QSOX1_HUMAN, sp|O00391|QSOX1_HUMAN	66860.78340000026, 82577.73084000024	0.301	QSOX1, QSOX1	Tax_Id=9606 Isoform 2 of Sulfhydryl oxidase 1 precursor, Sulfhydryl oxidase 1 (short name: hQSOX)	27	15	1.51	4	16522	2+	1148.57	0.007	6.09452	0.9966	R.SFYTAYLQR.L
7	1	sp|O00391-2|QSOX1_HUMAN, sp|O00391|QSOX1_HUMAN	66860.78340000026, 82577.73084000024	0.301	QSOX1, QSOX1	Tax_Id=9606 Isoform 2 of Sulfhydryl oxidase 1 precursor, Sulfhydryl oxidase 1 (short name: hQSOX)	27	15	1.51	4	18912	2+	1196.59	-0.002	1.67141	0.9968	K.LEEIDGFFAR.N
7	1	sp|O00391-2|QSOX1_HUMAN, sp|O00391|QSOX1_HUMAN	66860.78340000026, 82577.73084000024	0.301	QSOX1, QSOX1	Tax_Id=9606 Isoform 2 of Sulfhydryl oxidase 1 precursor, Sulfhydryl oxidase 1 (short name: hQSOX)	27	15	1.51	4	21642	2+	1262.65	0.008	6.33587	0.8705	R.DFNIPGFPTVR.F
7	1	sp|O00391-2|QSOX1_HUMAN, sp|O00391|QSOX1_HUMAN	66860.78340000026, 82577.73084000024	0.301	QSOX1, QSOX1	Tax_Id=9606 Isoform 2 of Sulfhydryl oxidase 1 precursor, Sulfhydryl oxidase 1 (short name: hQSOX)	27	15	1.51	4	4901	2+	1209.55	0.006	4.96052	1	R.Q^NVDHSQEAAK.A
7	1	sp|O00391-2|QSOX1_HUMAN, sp|O00391|QSOX1_HUMAN	66860.78340000026, 82577.73084000024	0.301	QSOX1, QSOX1	Tax_Id=9606 Isoform 2 of Sulfhydryl oxidase 1 precursor, Sulfhydryl oxidase 1 (short name: hQSOX)	27	15	1.51	4	11340	2+	930.508	0.005	5.37341	0.9999	R.VPVLMESR.S
7	1	sp|O00391-2|QSOX1_HUMAN, sp|O00391|QSOX1_HUMAN	66860.78340000026, 82577.73084000024	0.301	QSOX1, QSOX1	Tax_Id=9606 Isoform 2 of Sulfhydryl oxidase 1 precursor, Sulfhydryl oxidase 1 (short name: hQSOX)	27	15	1.51	4	4887	2+	1309.59	-0.008	6.10878	1	R.ELC'SAC'HNER.L	220363	300527
7	1	sp|O00391-2|QSOX1_HUMAN, sp|O00391|QSOX1_HUMAN	66860.78340000026, 82577.73084000024	0.301	QSOX1, QSOX1	Tax_Id=9606 Isoform 2 of Sulfhydryl oxidase 1 precursor, Sulfhydryl oxidase 1 (short name: hQSOX)	27	15	1.51	4	4893	2+	1303.55	0.008	6.13708	0.9638	R.ELCSACHNER.L	220363	300527
7	1	sp|O00391-2|QSOX1_HUMAN, sp|O00391|QSOX1_HUMAN	66860.78340000026, 82577.73084000024	0.301	QSOX1, QSOX1	Tax_Id=9606 Isoform 2 of Sulfhydryl oxidase 1 precursor, Sulfhydryl oxidase 1 (short name: hQSOX)	27	15	1.51	4	9016	2+	1114.62	0.006	5.38299	0.9871	R.VLNTEANVVR.K
7	1	sp|O00391-2|QSOX1_HUMAN, sp|O00391|QSOX1_HUMAN	66860.78340000026, 82577.73084000024	0.301	QSOX1, QSOX1	Tax_Id=9606 Isoform 2 of Sulfhydryl oxidase 1 precursor, Sulfhydryl oxidase 1 (short name: hQSOX)	27	15	1.51	4	11100	2+	930.508	0.005	5.37341	1	R.VPVLMESR.S
7	1	sp|O00391-2|QSOX1_HUMAN, sp|O00391|QSOX1_HUMAN	66860.78340000026, 82577.73084000024	0.301	QSOX1, QSOX1	Tax_Id=9606 Isoform 2 of Sulfhydryl oxidase 1 precursor, Sulfhydryl oxidase 1 (short name: hQSOX)	27	15	1.51	4	11252	2+	930.508	0.005	5.37341	1	R.VPVLMESR.S
7	1	sp|O00391-2|QSOX1_HUMAN, sp|O00391|QSOX1_HUMAN	66860.78340000026, 82577.73084000024	0.301	QSOX1, QSOX1	Tax_Id=9606 Isoform 2 of Sulfhydryl oxidase 1 precursor, Sulfhydryl oxidase 1 (short name: hQSOX)	27	15	1.51	4	12427	2+	1356.68	0.009	6.63384	1	R.LAGAPSEDPQFPK.V
7	1	sp|O00391-2|QSOX1_HUMAN, sp|O00391|QSOX1_HUMAN	66860.78340000026, 82577.73084000024	0.301	QSOX1, QSOX1	Tax_Id=9606 Isoform 2 of Sulfhydryl oxidase 1 precursor, Sulfhydryl oxidase 1 (short name: hQSOX)	27	15	1.51	4	16540	2+	1148.57	0.007	6.09452	0.9995	R.SFYTAYLQR.L
7	1	sp|O00391-2|QSOX1_HUMAN, sp|O00391|QSOX1_HUMAN	66860.78340000026, 82577.73084000024	0.301	QSOX1, QSOX1	Tax_Id=9606 Isoform 2 of Sulfhydryl oxidase 1 precursor, Sulfhydryl oxidase 1 (short name: hQSOX)	27	15	1.51	4	17919	2+	1758.91	0.994	3.4112	0.998	K.NGSGAVFPVAGADVQTLR.E
7	1	sp|O00391-2|QSOX1_HUMAN, sp|O00391|QSOX1_HUMAN	66860.78340000026, 82577.73084000024	0.301	QSOX1, QSOX1	Tax_Id=9606 Isoform 2 of Sulfhydryl oxidase 1 precursor, Sulfhydryl oxidase 1 (short name: hQSOX)	27	15	1.51	4	18640	2+	1758.91	1	0	0.9187	K.NGSGAVFPVAGADVQTLR.E
7	1	sp|O00391-2|QSOX1_HUMAN, sp|O00391|QSOX1_HUMAN	66860.78340000026, 82577.73084000024	0.301	QSOX1, QSOX1	Tax_Id=9606 Isoform 2 of Sulfhydryl oxidase 1 precursor, Sulfhydryl oxidase 1 (short name: hQSOX)	27	15	1.51	4	18789	2+	1196.59	-0.002	1.67141	0.9957	K.LEEIDGFFAR.N
7	1	sp|O00391-2|QSOX1_HUMAN, sp|O00391|QSOX1_HUMAN	66860.78340000026, 82577.73084000024	0.301	QSOX1, QSOX1	Tax_Id=9606 Isoform 2 of Sulfhydryl oxidase 1 precursor, Sulfhydryl oxidase 1 (short name: hQSOX)	27	15	1.51	4	20754	3+	2042.05	1.016	7.83528	0.9995	K.AHFSPSNIILDFPAAGSAAR.R
7	1	sp|O00391-2|QSOX1_HUMAN, sp|O00391|QSOX1_HUMAN	66860.78340000026, 82577.73084000024	0.301	QSOX1, QSOX1	Tax_Id=9606 Isoform 2 of Sulfhydryl oxidase 1 precursor, Sulfhydryl oxidase 1 (short name: hQSOX)	27	15	1.51	4	23563	2+	2047.07	0.012	5.86203	1	R.SALYSPSDPLTLLQADTVR.G
7	1	sp|O00391-2|QSOX1_HUMAN, sp|O00391|QSOX1_HUMAN	66860.78340000026, 82577.73084000024	0.301	QSOX1, QSOX1	Tax_Id=9606 Isoform 2 of Sulfhydryl oxidase 1 precursor, Sulfhydryl oxidase 1 (short name: hQSOX)	27	15	1.51	4	28195	3+	1807.94	0.012	6.63738	0.9972	K.IYMADLESALHYILR.I
7	1	sp|O00391-2|QSOX1_HUMAN, sp|O00391|QSOX1_HUMAN	66860.78340000026, 82577.73084000024	0.301	QSOX1, QSOX1	Tax_Id=9606 Isoform 2 of Sulfhydryl oxidase 1 precursor, Sulfhydryl oxidase 1 (short name: hQSOX)	27	15	1.51	4	29260	3+	1858.99	0.012	6.4551	1	R.LDVPVWDVEATLNFLK.A
7	1	sp|O00391-2|QSOX1_HUMAN, sp|O00391|QSOX1_HUMAN	66860.78340000026, 82577.73084000024	0.301	QSOX1, QSOX1	Tax_Id=9606 Isoform 2 of Sulfhydryl oxidase 1 precursor, Sulfhydryl oxidase 1 (short name: hQSOX)	27	15	1.51	4	29267	2+	1858.99	0.011	5.91718	1	R.LDVPVWDVEATLNFLK.A
7	1	sp|O00391-2|QSOX1_HUMAN, sp|O00391|QSOX1_HUMAN	66860.78340000026, 82577.73084000024	0.301	QSOX1, QSOX1	Tax_Id=9606 Isoform 2 of Sulfhydryl oxidase 1 precursor, Sulfhydryl oxidase 1 (short name: hQSOX)	27	15	1.51	4	11282	2+	930.508	0.006	6.44809	0.9998	R.VPVLMESR.S
7	1	sp|O00391-2|QSOX1_HUMAN, sp|O00391|QSOX1_HUMAN	66860.78340000026, 82577.73084000024	0.301	QSOX1, QSOX1	Tax_Id=9606 Isoform 2 of Sulfhydryl oxidase 1 precursor, Sulfhydryl oxidase 1 (short name: hQSOX)	27	15	1.51	4	20552	2+	1482.75	0.012	8.09309	0.9962	R.NNEEYLALIFEK.G
7	1	sp|O00391-2|QSOX1_HUMAN, sp|O00391|QSOX1_HUMAN	66860.78340000026, 82577.73084000024	0.301	QSOX1, QSOX1	Tax_Id=9606 Isoform 2 of Sulfhydryl oxidase 1 precursor, Sulfhydryl oxidase 1 (short name: hQSOX)	27	15	1.51	4	25530	3+	1858.99	0.014	7.53095	1	R.LDVPVWDVEATLNFLK.A
8	1	sp|O14791-3|APOL1_HUMAN, sp|O14791|APOL1_HUMAN, sp|O14791-2|APOL1_HUMAN	42158.09164000008, 43974.199840000096, 45918.459600000126	0.105	APOL1, APOL1, APOL1	Tax_Id=9606 Gene_Symbol=APOL1 apolipoprotein L1 isoform c precursor, Apolipoprotein L1, Tax_Id=9606 Gene_Symbol=APOL1 Isoform 2 of Apolipoprotein L1	9	4			10877	2+	1630.79	1.103	63.1595	1	R.VTEPISAESGEQVER.V
8	1	sp|O14791-3|APOL1_HUMAN, sp|O14791|APOL1_HUMAN, sp|O14791-2|APOL1_HUMAN	42158.09164000008, 43974.199840000096, 45918.459600000126	0.105	APOL1, APOL1, APOL1	Tax_Id=9606 Gene_Symbol=APOL1 apolipoprotein L1 isoform c precursor, Apolipoprotein L1, Tax_Id=9606 Gene_Symbol=APOL1 Isoform 2 of Apolipoprotein L1	9	4			5482	2+	945.489	0.005	5.28827	0.9523	K.VAQELEEK.L
8	1	sp|O14791-3|APOL1_HUMAN, sp|O14791|APOL1_HUMAN, sp|O14791-2|APOL1_HUMAN	42158.09164000008, 43974.199840000096, 45918.459600000126	0.105	APOL1, APOL1, APOL1	Tax_Id=9606 Gene_Symbol=APOL1 apolipoprotein L1 isoform c precursor, Apolipoprotein L1, Tax_Id=9606 Gene_Symbol=APOL1 Isoform 2 of Apolipoprotein L1	9	4			5882	2+	945.489	-1.94	63.4592	0.8615	K.VAQELEEK.L
8	1	sp|O14791-3|APOL1_HUMAN, sp|O14791|APOL1_HUMAN, sp|O14791-2|APOL1_HUMAN	42158.09164000008, 43974.199840000096, 45918.459600000126	0.105	APOL1, APOL1, APOL1	Tax_Id=9606 Gene_Symbol=APOL1 apolipoprotein L1 isoform c precursor, Apolipoprotein L1, Tax_Id=9606 Gene_Symbol=APOL1 Isoform 2 of Apolipoprotein L1	9	4			10440	2+	1630.79	0.011	6.74519	1	R.VTEPISAESGEQVER.V
8	1	sp|O14791-3|APOL1_HUMAN, sp|O14791|APOL1_HUMAN, sp|O14791-2|APOL1_HUMAN	42158.09164000008, 43974.199840000096, 45918.459600000126	0.105	APOL1, APOL1, APOL1	Tax_Id=9606 Gene_Symbol=APOL1 apolipoprotein L1 isoform c precursor, Apolipoprotein L1, Tax_Id=9606 Gene_Symbol=APOL1 Isoform 2 of Apolipoprotein L1	9	4			5656	2+	945.489	0.006	6.34592	0.9932	K.VAQELEEK.L
8	1	sp|O14791-3|APOL1_HUMAN, sp|O14791|APOL1_HUMAN, sp|O14791-2|APOL1_HUMAN	42158.09164000008, 43974.199840000096, 45918.459600000126	0.105	APOL1, APOL1, APOL1	Tax_Id=9606 Gene_Symbol=APOL1 apolipoprotein L1 isoform c precursor, Apolipoprotein L1, Tax_Id=9606 Gene_Symbol=APOL1 Isoform 2 of Apolipoprotein L1	9	4			10230	2+	1630.79	0.012	7.35839	0.9905	R.VTEPISAESGEQVER.V
8	1	sp|O14791-3|APOL1_HUMAN, sp|O14791|APOL1_HUMAN, sp|O14791-2|APOL1_HUMAN	42158.09164000008, 43974.199840000096, 45918.459600000126	0.105	APOL1, APOL1, APOL1	Tax_Id=9606 Gene_Symbol=APOL1 apolipoprotein L1 isoform c precursor, Apolipoprotein L1, Tax_Id=9606 Gene_Symbol=APOL1 Isoform 2 of Apolipoprotein L1	9	4			10957	2+	1630.79	0.011	6.74519	1	R.VTEPISAESGEQVER.V
8	1	sp|O14791-3|APOL1_HUMAN, sp|O14791|APOL1_HUMAN, sp|O14791-2|APOL1_HUMAN	42158.09164000008, 43974.199840000096, 45918.459600000126	0.105	APOL1, APOL1, APOL1	Tax_Id=9606 Gene_Symbol=APOL1 apolipoprotein L1 isoform c precursor, Apolipoprotein L1, Tax_Id=9606 Gene_Symbol=APOL1 Isoform 2 of Apolipoprotein L1	9	4			12715	2+	1105.6	0.013	11.7583	0.6121	K.LNILNNNYK.I
8	1	sp|O14791-3|APOL1_HUMAN, sp|O14791|APOL1_HUMAN, sp|O14791-2|APOL1_HUMAN	42158.09164000008, 43974.199840000096, 45918.459600000126	0.105	APOL1, APOL1, APOL1	Tax_Id=9606 Gene_Symbol=APOL1 apolipoprotein L1 isoform c precursor, Apolipoprotein L1, Tax_Id=9606 Gene_Symbol=APOL1 Isoform 2 of Apolipoprotein L1	9	4			13692	2+	929.494	0.005	5.37927	0.996	K.ILQADQEL.-
9	1	sp|O43866|CD5L_HUMAN	38087.8	0.504	CD5L	CD5 antigen-like	156	22	1.98	148	6759	2+	1781.78	-0.006	3.36742	1	R.C'SGEEQSLEQC'QHR.F	287635	652417
9	1	sp|O43866|CD5L_HUMAN	38087.8	0.504	CD5L	CD5 antigen-like	156	22	1.98	148	6774	2+	1775.74	0.012	6.75773	1	R.CSGEEQSLEQCQHR.F	287635	593173
9	1	sp|O43866|CD5L_HUMAN	38087.8	0.504	CD5L	CD5 antigen-like	156	22	1.98	148	8740	2+	849.469	-0.004	4.70882	0.9815	K.DVAVLC'R.E	225444	305183
9	1	sp|O43866|CD5L_HUMAN	38087.8	0.504	CD5L	CD5 antigen-like	156	22	1.98	148	12771	2+	1562.73	-0.003	1.91971	0.9994	R.EATLQDC'PSGPWGK.N	2.20794e+06	6305343
9	1	sp|O43866|CD5L_HUMAN	38087.8	0.504	CD5L	CD5 antigen-like	156	22	1.98	148	12919	2+	1562.73	-0.002	1.27981	1	R.EATLQDC'PSGPWGK.N	1.67058e+06	4.31601e+06
9	1	sp|O43866|CD5L_HUMAN	38087.8	0.504	CD5L	CD5 antigen-like	156	22	1.98	148	15355	2+	2221.09	0.007	3.15161	1	R.ELGC'GAASGTPSGILYEPPAEK.E	2.57791e+06	5.21818e+06
9	1	sp|O43866|CD5L_HUMAN	38087.8	0.504	CD5L	CD5 antigen-like	156	22	1.98	148	16111	2+	1625.71	0.001	0.615116	0.9999	K.GVWGSVC'DDNWGEK.E	49456.1	262092
9	1	sp|O43866|CD5L_HUMAN	38087.8	0.504	CD5L	CD5 antigen-like	156	22	1.98	148	16161	3+	2501.13	-0.011	4.39801	0.8621	K.GVWGSVC'DDNWGEKEDQVVC'K.Q	4876903	9267952
9	1	sp|O43866|CD5L_HUMAN	38087.8	0.504	CD5L	CD5 antigen-like	156	22	1.98	148	16229	2+	2501.13	0.002	0.799637	0.9993	K.GVWGSVC'DDNWGEKEDQVVC'K.Q	3.60007e+06	3.31934e+06
9	1	sp|O43866|CD5L_HUMAN	38087.8	0.504	CD5L	CD5 antigen-like	156	22	1.98	148	17403	2+	1653.74	0.003	1.81407	1	K.GQWGTVC'DDGWDIK.D	1753827	3.16207e+06
9	1	sp|O43866|CD5L_HUMAN	38087.8	0.504	CD5L	CD5 antigen-like	156	22	1.98	148	6963	3+	1781.78	-0.004	2.24494	0.9945	R.C'SGEEQSLEQC'QHR.F	4.24271e+06	8296703
9	1	sp|O43866|CD5L_HUMAN	38087.8	0.504	CD5L	CD5 antigen-like	156	22	1.98	148	6979	2+	1775.74	0.013	7.32088	1	R.CSGEEQSLEQCQHR.F	967255	1.86629e+06
9	1	sp|O43866|CD5L_HUMAN	38087.8	0.504	CD5L	CD5 antigen-like	156	22	1.98	148	9316	2+	849.469	-0.004	4.70882	0.9205	K.DVAVLC'R.E	2.73544e+06	4.71319e+06
9	1	sp|O43866|CD5L_HUMAN	38087.8	0.504	CD5L	CD5 antigen-like	156	22	1.98	148	13507	2+	1562.73	-0.001	0.639904	1	R.EATLQDC'PSGPWGK.N	3.05797e+06	8198635
9	1	sp|O43866|CD5L_HUMAN	38087.8	0.504	CD5L	CD5 antigen-like	156	22	1.98	148	13836	2+	1562.73	0.921	50.5524	0.9645	R.EATLQDC'PSGPWGK.N
9	1	sp|O43866|CD5L_HUMAN	38087.8	0.504	CD5L	CD5 antigen-like	156	22	1.98	148	15908	2+	2221.09	0.006	2.70138	1	R.ELGC'GAASGTPSGILYEPPAEK.E	3.97637e+06	8465626
9	1	sp|O43866|CD5L_HUMAN	38087.8	0.504	CD5L	CD5 antigen-like	156	22	1.98	148	16063	2+	2221.09	0.006	2.70138	1	R.ELGC'GAASGTPSGILYEPPAEK.E	2.81624e+06	6267197
9	1	sp|O43866|CD5L_HUMAN	38087.8	0.504	CD5L	CD5 antigen-like	156	22	1.98	148	16735	2+	2501.13	1.006	2.39891	0.9996	K.GVWGSVC'DDNWGEKEDQVVC'K.Q	852872	1.65681e+06
9	1	sp|O43866|CD5L_HUMAN	38087.8	0.504	CD5L	CD5 antigen-like	156	22	1.98	148	16776	2+	2495.1	1.012	4.80943	0.9999	K.GVWGSVCDDNWGEKEDQVVCK.Q	852872	1.8078e+06
9	1	sp|O43866|CD5L_HUMAN	38087.8	0.504	CD5L	CD5 antigen-like	156	22	1.98	148	18078	2+	2080.99	1.003	1.44162	0.9999	K.HQNQWYTVC'QTGWSLR.A	178818	346586
9	1	sp|O43866|CD5L_HUMAN	38087.8	0.504	CD5L	CD5 antigen-like	156	22	1.98	148	19697	2+	2586.08	0	0	0.9999	K.NTC'NHDEDTWVEC'EDPFDLR.L	53949.2	210039
9	1	sp|O43866|CD5L_HUMAN	38087.8	0.504	CD5L	CD5 antigen-like	156	22	1.98	148	7471	2+	1781.78	-0.01	5.61236	1	R.C'SGEEQSLEQC'QHR.F	463352	946906
9	1	sp|O43866|CD5L_HUMAN	38087.8	0.504	CD5L	CD5 antigen-like	156	22	1.98	148	7472	2+	1775.74	0.01	5.63144	1	R.CSGEEQSLEQCQHR.F	463352	946906
9	1	sp|O43866|CD5L_HUMAN	38087.8	0.504	CD5L	CD5 antigen-like	156	22	1.98	148	7479	3+	1781.78	-0.005	2.80618	0.8021	R.C'SGEEQSLEQC'QHR.F	2.3886e+06	4.72433e+06
9	1	sp|O43866|CD5L_HUMAN	38087.8	0.504	CD5L	CD5 antigen-like	156	22	1.98	148	9726	2+	849.469	-0.002	2.35441	0.985	K.DVAVLC'R.E	3.48442e+06	1.63415e+06
9	1	sp|O43866|CD5L_HUMAN	38087.8	0.504	CD5L	CD5 antigen-like	156	22	1.98	148	13510	2+	1562.73	0.001	0.639904	1	R.EATLQDC'PSGPWGK.N	2.31717e+06	5.73409e+06
9	1	sp|O43866|CD5L_HUMAN	38087.8	0.504	CD5L	CD5 antigen-like	156	22	1.98	148	15799	2+	2221.09	0.002	0.900459	1	R.ELGC'GAASGTPSGILYEPPAEK.E	2.21907e+06	4.95178e+06
9	1	sp|O43866|CD5L_HUMAN	38087.8	0.504	CD5L	CD5 antigen-like	156	22	1.98	148	17766	2+	1653.74	-0.008	4.83752	1	K.GQWGTVC'DDGWDIK.D	1.72269e+06	3.1592e+06
9	1	sp|O43866|CD5L_HUMAN	38087.8	0.504	CD5L	CD5 antigen-like	156	22	1.98	148	7105	2+	1778.76	1.015	8.43283	1	R.CSGEEQSLEQC'QHR.F
9	1	sp|O43866|CD5L_HUMAN	38087.8	0.504	CD5L	CD5 antigen-like	156	22	1.98	148	7110	2+	1775.74	0.013	7.32088	1	R.CSGEEQSLEQCQHR.F	1.08568e+06	1.98944e+06
9	1	sp|O43866|CD5L_HUMAN	38087.8	0.504	CD5L	CD5 antigen-like	156	22	1.98	148	7155	3+	1781.78	-0.003	1.68371	0.9912	R.C'SGEEQSLEQC'QHR.F	4.48325e+06	7.90529e+06
9	1	sp|O43866|CD5L_HUMAN	38087.8	0.504	CD5L	CD5 antigen-like	156	22	1.98	148	9519	2+	849.469	-0.005	5.88603	0.9711	K.DVAVLC'R.E	2.32787e+06	2.57508e+06
9	1	sp|O43866|CD5L_HUMAN	38087.8	0.504	CD5L	CD5 antigen-like	156	22	1.98	148	16041	2+	2221.09	-0.002	0.900459	0.9998	R.ELGC'GAASGTPSGILYEPPAEK.E	4.0424e+06	7966812
9	1	sp|O43866|CD5L_HUMAN	38087.8	0.504	CD5L	CD5 antigen-like	156	22	1.98	148	16690	2+	2501.13	-0.004	1.59927	0.9994	K.GVWGSVC'DDNWGEKEDQVVC'K.Q	1.01549e+06	2151574
9	1	sp|O43866|CD5L_HUMAN	38087.8	0.504	CD5L	CD5 antigen-like	156	22	1.98	148	18054	2+	1653.74	0.002	1.20938	1	K.GQWGTVC'DDGWDIK.D	374074	562362
9	1	sp|O43866|CD5L_HUMAN	38087.8	0.504	CD5L	CD5 antigen-like	156	22	1.98	148	18209	2+	1653.74	-0.001	0.60469	1	K.GQWGTVC'DDGWDIK.D	1.32697e+06	2.42376e+06
9	1	sp|O43866|CD5L_HUMAN	38087.8	0.504	CD5L	CD5 antigen-like	156	22	1.98	148	19811	2+	2586.08	0.995	1.93343	1	K.NTC'NHDEDTWVEC'EDPFDLR.L	59174.3	193375
9	1	sp|O43866|CD5L_HUMAN	38087.8	0.504	CD5L	CD5 antigen-like	156	22	1.98	148	3782	2+	971.481	-0.002	2.05871	0.9944	R.LADGPGHC'K.G	590.95	3806.69
9	1	sp|O43866|CD5L_HUMAN	38087.8	0.504	CD5L	CD5 antigen-like	156	22	1.98	148	13112	2+	1562.73	0	0	1	R.EATLQDC'PSGPWGK.N	43303.3	120733
9	1	sp|O43866|CD5L_HUMAN	38087.8	0.504	CD5L	CD5 antigen-like	156	22	1.98	148	14902	2+	2221.09	0.002	0.900459	0.9998	R.ELGC'GAASGTPSGILYEPPAEK.E	37961.5	76927.1
9	1	sp|O43866|CD5L_HUMAN	38087.8	0.504	CD5L	CD5 antigen-like	156	22	1.98	148	7749	2+	882.433	-0.003	3.39969	0.9852	K.C'YGPGVGR.I	589232	1.14269e+06
9	1	sp|O43866|CD5L_HUMAN	38087.8	0.504	CD5L	CD5 antigen-like	156	22	1.98	148	7841	2+	1775.74	0.01	5.63144	1	R.CSGEEQSLEQCQHR.F	847833	1.6201e+06
9	1	sp|O43866|CD5L_HUMAN	38087.8	0.504	CD5L	CD5 antigen-like	156	22	1.98	148	18369	2+	1653.74	0.005	3.02345	1	K.GQWGTVC'DDGWDIK.D	837678	1.49808e+06
9	1	sp|O43866|CD5L_HUMAN	38087.8	0.504	CD5L	CD5 antigen-like	156	22	1.98	148	4144	2+	971.481	-0.005	5.14678	0.6746	R.LADGPGHC'K.G	18378.1	31118.5
9	1	sp|O43866|CD5L_HUMAN	38087.8	0.504	CD5L	CD5 antigen-like	156	22	1.98	148	7819	2+	1775.74	0.016	9.01031	1	R.CSGEEQSLEQCQHR.F	939552	2.1104e+06
9	1	sp|O43866|CD5L_HUMAN	38087.8	0.504	CD5L	CD5 antigen-like	156	22	1.98	148	9422	2+	1161.57	1.005	4.30453	0.9996	R.LVGGDNLCSGR.L	2.05167e+06	4.71247e+06
9	1	sp|O43866|CD5L_HUMAN	38087.8	0.504	CD5L	CD5 antigen-like	156	22	1.98	148	10209	2+	849.469	-0.002	2.35441	0.985	K.DVAVLC'R.E	3.94133e+06	5273878
9	1	sp|O43866|CD5L_HUMAN	38087.8	0.504	CD5L	CD5 antigen-like	156	22	1.98	148	13963	2+	1562.73	0.003	1.91971	0.9995	R.EATLQDC'PSGPWGK.N	955050	2.17052e+06
9	1	sp|O43866|CD5L_HUMAN	38087.8	0.504	CD5L	CD5 antigen-like	156	22	1.98	148	16170	2+	2221.09	0.007	3.15161	1	R.ELGC'GAASGTPSGILYEPPAEK.E	13438543	19906522
9	1	sp|O43866|CD5L_HUMAN	38087.8	0.504	CD5L	CD5 antigen-like	156	22	1.98	148	16184	3+	2221.09	1.005	2.25115	0.6033	R.ELGC'GAASGTPSGILYEPPAEK.E	6639882	9162109
9	1	sp|O43866|CD5L_HUMAN	38087.8	0.504	CD5L	CD5 antigen-like	156	22	1.98	148	16319	2+	2221.09	0.004	1.80092	1	R.ELGC'GAASGTPSGILYEPPAEK.E	12912594	19040562
9	1	sp|O43866|CD5L_HUMAN	38087.8	0.504	CD5L	CD5 antigen-like	156	22	1.98	148	16329	3+	2221.09	0.017	7.65391	0.9991	R.ELGC'GAASGTPSGILYEPPAEK.E	6.08534e+06	8.27576e+06
9	1	sp|O43866|CD5L_HUMAN	38087.8	0.504	CD5L	CD5 antigen-like	156	22	1.98	148	17042	3+	2501.13	0.999	0.399819	0.9617	K.GVWGSVC'DDNWGEKEDQVVC'K.Q	3.67172e+06	7700859
9	1	sp|O43866|CD5L_HUMAN	38087.8	0.504	CD5L	CD5 antigen-like	156	22	1.98	148	18236	2+	1653.74	-0.008	4.83752	1	K.GQWGTVC'DDGWDIK.D	9611514	13582428
9	1	sp|O43866|CD5L_HUMAN	38087.8	0.504	CD5L	CD5 antigen-like	156	22	1.98	148	19817	3+	2586.08	1.002	0.773372	1	K.NTC'NHDEDTWVEC'EDPFDLR.L	93224.2	260541
9	1	sp|O43866|CD5L_HUMAN	38087.8	0.504	CD5L	CD5 antigen-like	156	22	1.98	148	4083	2+	971.481	-0.003	3.08807	0.9999	R.LADGPGHC'K.G	404437	834291
9	1	sp|O43866|CD5L_HUMAN	38087.8	0.504	CD5L	CD5 antigen-like	156	22	1.98	148	7664	2+	882.433	-0.002	2.26646	0.9983	K.C'YGPGVGR.I	3057661	6.27387e+06
9	1	sp|O43866|CD5L_HUMAN	38087.8	0.504	CD5L	CD5 antigen-like	156	22	1.98	148	7726	3+	1781.78	-0.005	2.80618	0.6732	R.C'SGEEQSLEQC'QHR.F	8215534	17015600
9	1	sp|O43866|CD5L_HUMAN	38087.8	0.504	CD5L	CD5 antigen-like	156	22	1.98	148	7742	2+	1781.78	-0.004	2.24494	1	R.C'SGEEQSLEQC'QHR.F	2.43767e+06	4.9934e+06
9	1	sp|O43866|CD5L_HUMAN	38087.8	0.504	CD5L	CD5 antigen-like	156	22	1.98	148	7748	2+	1775.74	0.014	7.88402	1	R.CSGEEQSLEQCQHR.F	2.43767e+06	4.9934e+06
9	1	sp|O43866|CD5L_HUMAN	38087.8	0.504	CD5L	CD5 antigen-like	156	22	1.98	148	7806	2+	882.433	-0.003	3.39969	0.999	K.C'YGPGVGR.I	1.64962e+06	3279677
9	1	sp|O43866|CD5L_HUMAN	38087.8	0.504	CD5L	CD5 antigen-like	156	22	1.98	148	9269	2+	1164.59	0	0	0.9998	R.LVGGDNLC'SGR.L	11213194	25102076
9	1	sp|O43866|CD5L_HUMAN	38087.8	0.504	CD5L	CD5 antigen-like	156	22	1.98	148	9303	2+	1161.57	1.005	4.30453	0.9999	R.LVGGDNLCSGR.L	11662831	25985962
9	1	sp|O43866|CD5L_HUMAN	38087.8	0.504	CD5L	CD5 antigen-like	156	22	1.98	148	9413	2+	1164.59	0	0	0.9999	R.LVGGDNLC'SGR.L	10400052	23419864
9	1	sp|O43866|CD5L_HUMAN	38087.8	0.504	CD5L	CD5 antigen-like	156	22	1.98	148	10062	2+	849.469	-0.003	3.53162	0.9985	K.DVAVLC'R.E	4104562	9291251
9	1	sp|O43866|CD5L_HUMAN	38087.8	0.504	CD5L	CD5 antigen-like	156	22	1.98	148	13907	2+	1562.73	0.002	1.27981	0.9995	R.EATLQDC'PSGPWGK.N	9250161	23533636
9	1	sp|O43866|CD5L_HUMAN	38087.8	0.504	CD5L	CD5 antigen-like	156	22	1.98	148	14054	2+	1562.73	0.001	0.639904	1	R.EATLQDC'PSGPWGK.N	8657353	20756566
9	1	sp|O43866|CD5L_HUMAN	38087.8	0.504	CD5L	CD5 antigen-like	156	22	1.98	148	14209	2+	1562.73	0.001	0.639904	0.9998	R.EATLQDC'PSGPWGK.N	1292280	2.24774e+06
9	1	sp|O43866|CD5L_HUMAN	38087.8	0.504	CD5L	CD5 antigen-like	156	22	1.98	148	16150	2+	2221.09	0.004	1.80092	1	R.ELGC'GAASGTPSGILYEPPAEK.E	12559544	35743836
9	1	sp|O43866|CD5L_HUMAN	38087.8	0.504	CD5L	CD5 antigen-like	156	22	1.98	148	16175	3+	2221.09	0.006	2.70138	0.9996	R.ELGC'GAASGTPSGILYEPPAEK.E	5.55764e+06	15710340
9	1	sp|O43866|CD5L_HUMAN	38087.8	0.504	CD5L	CD5 antigen-like	156	22	1.98	148	16303	2+	2221.09	0.007	3.15161	1	R.ELGC'GAASGTPSGILYEPPAEK.E	10230518	29438890
9	1	sp|O43866|CD5L_HUMAN	38087.8	0.504	CD5L	CD5 antigen-like	156	22	1.98	148	16326	3+	2221.09	1.007	3.15161	1	R.ELGC'GAASGTPSGILYEPPAEK.E	4.23594e+06	11439759
9	1	sp|O43866|CD5L_HUMAN	38087.8	0.504	CD5L	CD5 antigen-like	156	22	1.98	148	16998	3+	2501.13	1.002	0.799637	0.9575	K.GVWGSVC'DDNWGEKEDQVVC'K.Q	18116056	37212384
9	1	sp|O43866|CD5L_HUMAN	38087.8	0.504	CD5L	CD5 antigen-like	156	22	1.98	148	17125	2+	1625.71	1.006	3.6907	1	K.GVWGSVC'DDNWGEK.E	1576976	3.19802e+06
9	1	sp|O43866|CD5L_HUMAN	38087.8	0.504	CD5L	CD5 antigen-like	156	22	1.98	148	17145	3+	2501.13	0.003	1.19946	0.9989	K.GVWGSVC'DDNWGEKEDQVVC'K.Q	13585144	27827940
9	1	sp|O43866|CD5L_HUMAN	38087.8	0.504	CD5L	CD5 antigen-like	156	22	1.98	148	18385	2+	1653.74	0.002	1.20938	1	K.GQWGTVC'DDGWDIK.D	100920	236066
9	1	sp|O43866|CD5L_HUMAN	38087.8	0.504	CD5L	CD5 antigen-like	156	22	1.98	148	19774	3+	2586.08	-0.002	0.773372	0.9998	K.NTC'NHDEDTWVEC'EDPFDLR.L	12982420	26794468
9	1	sp|O43866|CD5L_HUMAN	38087.8	0.504	CD5L	CD5 antigen-like	156	22	1.98	148	19855	2+	2586.08	1.008	3.09349	1	K.NTC'NHDEDTWVEC'EDPFDLR.L	217812	373321
9	1	sp|O43866|CD5L_HUMAN	38087.8	0.504	CD5L	CD5 antigen-like	156	22	1.98	148	19920	3+	2586.08	0.001	0.386686	1	K.NTC'NHDEDTWVEC'EDPFDLR.L	11661321	23899464
9	1	sp|O43866|CD5L_HUMAN	38087.8	0.504	CD5L	CD5 antigen-like	156	22	1.98	148	20116	3+	2586.08	-0.009	3.48017	0.9672	K.NTC'NHDEDTWVEC'EDPFDLR.L	66718.9	148605
9	1	sp|O43866|CD5L_HUMAN	38087.8	0.504	CD5L	CD5 antigen-like	156	22	1.98	148	20269	3+	2586.08	1.988	4.64023	0.9311	K.NTC'NHDEDTWVEC'EDPFDLR.L	2.40961e+06	1161934
9	1	sp|O43866|CD5L_HUMAN	38087.8	0.504	CD5L	CD5 antigen-like	156	22	1.98	148	21521	3+	2484.19	1.003	1.20764	0.9961	K.GQWGTVC'DDGWDIKDVAVLC'R.E	1.88614e+06	1.3485e+06
9	1	sp|O43866|CD5L_HUMAN	38087.8	0.504	CD5L	CD5 antigen-like	156	22	1.98	148	4047	2+	971.481	-0.002	2.05871	0.9867	R.LADGPGHC'K.G	686188	1.35479e+06
9	1	sp|O43866|CD5L_HUMAN	38087.8	0.504	CD5L	CD5 antigen-like	156	22	1.98	148	4176	2+	971.481	-0.003	3.08807	1	R.LADGPGHC'K.G	650761	1.42779e+06
9	1	sp|O43866|CD5L_HUMAN	38087.8	0.504	CD5L	CD5 antigen-like	156	22	1.98	148	7661	3+	1781.78	-0.005	2.80618	0.9191	R.C'SGEEQSLEQC'QHR.F	37714136	73250376
9	1	sp|O43866|CD5L_HUMAN	38087.8	0.504	CD5L	CD5 antigen-like	156	22	1.98	148	7670	2+	1781.78	-0.002	1.12247	1	R.C'SGEEQSLEQC'QHR.F	12292161	23274836
9	1	sp|O43866|CD5L_HUMAN	38087.8	0.504	CD5L	CD5 antigen-like	156	22	1.98	148	7681	2+	1775.74	0.013	7.32088	1	R.CSGEEQSLEQCQHR.F	12292161	23274836
9	1	sp|O43866|CD5L_HUMAN	38087.8	0.504	CD5L	CD5 antigen-like	156	22	1.98	148	7762	2+	1778.76	0.011	6.18408	0.9998	R.CSGEEQSLEQC'QHR.F
9	1	sp|O43866|CD5L_HUMAN	38087.8	0.504	CD5L	CD5 antigen-like	156	22	1.98	148	7769	2+	882.433	-0.004	4.53292	0.9997	K.C'YGPGVGR.I	12151460	23702072
9	1	sp|O43866|CD5L_HUMAN	38087.8	0.504	CD5L	CD5 antigen-like	156	22	1.98	148	9270	2+	1164.59	-0.003	2.57602	1	R.LVGGDNLC'SGR.L	46272672	96887144
9	1	sp|O43866|CD5L_HUMAN	38087.8	0.504	CD5L	CD5 antigen-like	156	22	1.98	148	9373	2+	1161.57	1.005	4.30453	1	R.LVGGDNLCSGR.L	47771816	101970176
9	1	sp|O43866|CD5L_HUMAN	38087.8	0.504	CD5L	CD5 antigen-like	156	22	1.98	148	9423	2+	1164.59	-0.002	1.71735	1	R.LVGGDNLC'SGR.L	43251072	92740816
9	1	sp|O43866|CD5L_HUMAN	38087.8	0.504	CD5L	CD5 antigen-like	156	22	1.98	148	9983	2+	849.469	-0.004	4.70882	0.9982	K.DVAVLC'R.E	13292463	16537495
9	1	sp|O43866|CD5L_HUMAN	38087.8	0.504	CD5L	CD5 antigen-like	156	22	1.98	148	14033	2+	1562.73	0.001	0.639904	1	R.EATLQDC'PSGPWGK.N	37027940	97666552
9	1	sp|O43866|CD5L_HUMAN	38087.8	0.504	CD5L	CD5 antigen-like	156	22	1.98	148	14194	2+	1562.73	0.001	0.639904	1	R.EATLQDC'PSGPWGK.N	38413452	100763664
9	1	sp|O43866|CD5L_HUMAN	38087.8	0.504	CD5L	CD5 antigen-like	156	22	1.98	148	14356	2+	1562.73	0.003	1.91971	0.9999	R.EATLQDC'PSGPWGK.N	5.69292e+06	13156288
9	1	sp|O43866|CD5L_HUMAN	38087.8	0.504	CD5L	CD5 antigen-like	156	22	1.98	148	14539	2+	1562.73	-0.002	1.27981	0.9999	R.EATLQDC'PSGPWGK.N	1.70788e+06	3338163
9	1	sp|O43866|CD5L_HUMAN	38087.8	0.504	CD5L	CD5 antigen-like	156	22	1.98	148	16509	2+	2221.09	1.006	2.70138	0.9999	R.ELGC'GAASGTPSGILYEPPAEK.E	0	241002
9	1	sp|O43866|CD5L_HUMAN	38087.8	0.504	CD5L	CD5 antigen-like	156	22	1.98	148	16555	2+	2218.07	1.023	10.3694	0.9999	R.ELGCGAASGTPSGILYEPPAEK.E	29266168	63200468
9	1	sp|O43866|CD5L_HUMAN	38087.8	0.504	CD5L	CD5 antigen-like	156	22	1.98	148	16622	3+	2221.09	0.017	7.65391	0.9999	R.ELGC'GAASGTPSGILYEPPAEK.E	12673427	26965214
9	1	sp|O43866|CD5L_HUMAN	38087.8	0.504	CD5L	CD5 antigen-like	156	22	1.98	148	16662	2+	2221.09	1.005	2.25115	1	R.ELGC'GAASGTPSGILYEPPAEK.E	30054990	64820044
9	1	sp|O43866|CD5L_HUMAN	38087.8	0.504	CD5L	CD5 antigen-like	156	22	1.98	148	16722	2+	2218.07	1.023	10.3694	1	R.ELGCGAASGTPSGILYEPPAEK.E	22923692	48969116
9	1	sp|O43866|CD5L_HUMAN	38087.8	0.504	CD5L	CD5 antigen-like	156	22	1.98	148	16825	2+	2221.09	0.011	4.95253	1	R.ELGC'GAASGTPSGILYEPPAEK.E	4.0737e+06	8.21642e+06
9	1	sp|O43866|CD5L_HUMAN	38087.8	0.504	CD5L	CD5 antigen-like	156	22	1.98	148	17358	3+	2501.13	-0.002	0.799637	0.9993	K.GVWGSVC'DDNWGEKEDQVVC'K.Q	58037592	115601104
9	1	sp|O43866|CD5L_HUMAN	38087.8	0.504	CD5L	CD5 antigen-like	156	22	1.98	148	17386	2+	2501.13	0	0	1	K.GVWGSVC'DDNWGEKEDQVVC'K.Q	8509876	14142510
9	1	sp|O43866|CD5L_HUMAN	38087.8	0.504	CD5L	CD5 antigen-like	156	22	1.98	148	17462	2+	1625.71	-0.001	0.615116	1	K.GVWGSVC'DDNWGEK.E	8552890	17291006
9	1	sp|O43866|CD5L_HUMAN	38087.8	0.504	CD5L	CD5 antigen-like	156	22	1.98	148	17502	3+	2501.13	0.001	0.399819	0.9999	K.GVWGSVC'DDNWGEKEDQVVC'K.Q	50875276	100495232
9	1	sp|O43866|CD5L_HUMAN	38087.8	0.504	CD5L	CD5 antigen-like	156	22	1.98	148	17665	3+	2501.13	-0.006	2.39891	0.9764	K.GVWGSVC'DDNWGEKEDQVVC'K.Q	2675593	4678962
9	1	sp|O43866|CD5L_HUMAN	38087.8	0.504	CD5L	CD5 antigen-like	156	22	1.98	148	18604	2+	1653.74	0.002	1.20938	1	K.GQWGTVC'DDGWDIK.D	21449518	45479720
9	1	sp|O43866|CD5L_HUMAN	38087.8	0.504	CD5L	CD5 antigen-like	156	22	1.98	148	18808	3+	2080.98	0.007	3.36379	0.9998	K.HQNQWYTVC'QTGWSLR.A	312325	738467
9	1	sp|O43866|CD5L_HUMAN	38087.8	0.504	CD5L	CD5 antigen-like	156	22	1.98	148	18840	2+	1653.74	0.003	1.81407	0.9869	K.GQWGTVC'DDGWDIK.D	243913	470203
9	1	sp|O43866|CD5L_HUMAN	38087.8	0.504	CD5L	CD5 antigen-like	156	22	1.98	148	19657	3+	2299.02	0.999	0.434968	0.858	R.FWGFHDC'THQEDVAVIC'SG.-	1292726	2.28035e+06
9	1	sp|O43866|CD5L_HUMAN	38087.8	0.504	CD5L	CD5 antigen-like	156	22	1.98	148	19927	3+	2299.02	0.998	0.869937	0.6151	R.FWGFHDC'THQEDVAVIC'SG.-	195389	357895
9	1	sp|O43866|CD5L_HUMAN	38087.8	0.504	CD5L	CD5 antigen-like	156	22	1.98	148	20161	3+	2586.08	-0.003	1.16006	0.9999	K.NTC'NHDEDTWVEC'EDPFDLR.L	51297884	102503000
9	1	sp|O43866|CD5L_HUMAN	38087.8	0.504	CD5L	CD5 antigen-like	156	22	1.98	148	20221	2+	2586.08	0.01	3.86686	1	K.NTC'NHDEDTWVEC'EDPFDLR.L	3889675	7.4412e+06
9	1	sp|O43866|CD5L_HUMAN	38087.8	0.504	CD5L	CD5 antigen-like	156	22	1.98	148	20263	2+	2580.04	0.02	7.75182	1	K.NTCNHDEDTWVECEDPFDLR.L	3889675	7.4412e+06
9	1	sp|O43866|CD5L_HUMAN	38087.8	0.504	CD5L	CD5 antigen-like	156	22	1.98	148	20310	3+	2586.08	0.001	0.386686	1	K.NTC'NHDEDTWVEC'EDPFDLR.L	53309712	105783008
9	1	sp|O43866|CD5L_HUMAN	38087.8	0.504	CD5L	CD5 antigen-like	156	22	1.98	148	20472	3+	2586.08	-0.002	0.773372	1	K.NTC'NHDEDTWVEC'EDPFDLR.L	10265771	20230104
9	1	sp|O43866|CD5L_HUMAN	38087.8	0.504	CD5L	CD5 antigen-like	156	22	1.98	148	20630	3+	2586.08	0.992	3.09349	0.9888	K.NTC'NHDEDTWVEC'EDPFDLR.L	13624080	15557695
9	1	sp|O43866|CD5L_HUMAN	38087.8	0.504	CD5L	CD5 antigen-like	156	22	1.98	148	4091	2+	971.481	1.001	1.02936	0.9853	R.LADGPGHC'K.G	62400.8	134224
9	1	sp|O43866|CD5L_HUMAN	38087.8	0.504	CD5L	CD5 antigen-like	156	22	1.98	148	7474	2+	1781.78	-0.006	3.36742	1	R.C'SGEEQSLEQC'QHR.F	1.45406e+06	2.95391e+06
9	1	sp|O43866|CD5L_HUMAN	38087.8	0.504	CD5L	CD5 antigen-like	156	22	1.98	148	7486	2+	1775.74	0.012	6.75773	1	R.CSGEEQSLEQCQHR.F	1.45406e+06	2.93929e+06
9	1	sp|O43866|CD5L_HUMAN	38087.8	0.504	CD5L	CD5 antigen-like	156	22	1.98	148	9268	2+	1164.59	-0.001	0.858674	0.9998	R.LVGGDNLC'SGR.L	7.97932e+06	13505788
9	1	sp|O43866|CD5L_HUMAN	38087.8	0.504	CD5L	CD5 antigen-like	156	22	1.98	148	10010	2+	849.469	-0.004	4.70882	0.9565	K.DVAVLC'R.E	1.6162e+06	2368290
9	1	sp|O43866|CD5L_HUMAN	38087.8	0.504	CD5L	CD5 antigen-like	156	22	1.98	148	13940	2+	1562.73	-0.002	1.27981	0.9999	R.EATLQDC'PSGPWGK.N	5.5845e+06	13652858
9	1	sp|O43866|CD5L_HUMAN	38087.8	0.504	CD5L	CD5 antigen-like	156	22	1.98	148	14113	2+	1562.73	0	0	0.9995	R.EATLQDC'PSGPWGK.N	84778.7	211510
9	1	sp|O43866|CD5L_HUMAN	38087.8	0.504	CD5L	CD5 antigen-like	156	22	1.98	148	16612	2+	2221.09	0.005	2.25115	1	R.ELGC'GAASGTPSGILYEPPAEK.E	4540138	8899225
9	1	sp|O43866|CD5L_HUMAN	38087.8	0.504	CD5L	CD5 antigen-like	156	22	1.98	148	17327	3+	2501.13	-0.005	1.99909	0.9848	K.GVWGSVC'DDNWGEKEDQVVC'K.Q	9504375	18354920
9	1	sp|O43866|CD5L_HUMAN	38087.8	0.504	CD5L	CD5 antigen-like	156	22	1.98	148	18657	2+	1653.74	-0.008	4.83752	1	K.GQWGTVC'DDGWDIK.D	4.25655e+06	8.38016e+06
9	1	sp|O43866|CD5L_HUMAN	38087.8	0.504	CD5L	CD5 antigen-like	156	22	1.98	148	20309	3+	2586.08	1.004	1.54674	1	K.NTC'NHDEDTWVEC'EDPFDLR.L	5898238	11745940
9	1	sp|O43866|CD5L_HUMAN	38087.8	0.504	CD5L	CD5 antigen-like	156	22	1.98	148	6758	2+	1781.78	-0.013	7.29607	1	R.C'SGEEQSLEQC'QHR.F	2.11065e+06	3.93851e+06
9	1	sp|O43866|CD5L_HUMAN	38087.8	0.504	CD5L	CD5 antigen-like	156	22	1.98	148	6760	2+	1775.74	0.011	6.19459	1	R.CSGEEQSLEQCQHR.F	2.11065e+06	3.93851e+06
9	1	sp|O43866|CD5L_HUMAN	38087.8	0.504	CD5L	CD5 antigen-like	156	22	1.98	148	13779	2+	1562.73	1.998	1.27981	0.9997	R.EATLQDC'PSGPWGK.N	3.55788e+06	8782874
9	1	sp|O43866|CD5L_HUMAN	38087.8	0.504	CD5L	CD5 antigen-like	156	22	1.98	148	13891	2+	1559.72	1.017	10.8994	0.9181	R.EATLQDCPSGPWGK.N	3338339	7768005
9	1	sp|O43866|CD5L_HUMAN	38087.8	0.504	CD5L	CD5 antigen-like	156	22	1.98	148	13949	2+	1562.73	-0.001	0.639904	1	R.EATLQDC'PSGPWGK.N	2.36519e+06	5.27002e+06
9	1	sp|O43866|CD5L_HUMAN	38087.8	0.504	CD5L	CD5 antigen-like	156	22	1.98	148	16236	2+	2221.09	0	0	0.9998	R.ELGC'GAASGTPSGILYEPPAEK.E	2.02188e+06	3.58983e+06
9	1	sp|O43866|CD5L_HUMAN	38087.8	0.504	CD5L	CD5 antigen-like	156	22	1.98	148	17079	3+	2501.13	-0.01	3.99819	0.9631	K.GVWGSVC'DDNWGEKEDQVVC'K.Q	6245421	13225798
9	1	sp|O43866|CD5L_HUMAN	38087.8	0.504	CD5L	CD5 antigen-like	156	22	1.98	148	17084	2+	2501.13	1.994	2.39891	0.9977	K.GVWGSVC'DDNWGEKEDQVVC'K.Q	231926	393847
9	1	sp|O43866|CD5L_HUMAN	38087.8	0.504	CD5L	CD5 antigen-like	156	22	1.98	148	18022	2+	2080.98	-0.004	1.92217	1	K.HQNQWYTVC'QTGWSLR.A	427268	593121
9	1	sp|O43866|CD5L_HUMAN	38087.8	0.504	CD5L	CD5 antigen-like	156	22	1.98	148	18340	2+	1653.74	0.002	1.20938	0.9999	K.GQWGTVC'DDGWDIK.D	51517.7	332078
9	1	sp|O43866|CD5L_HUMAN	38087.8	0.504	CD5L	CD5 antigen-like	156	22	1.98	148	20043	2+	2586.08	1.997	1.16006	0.9159	K.NTC'NHDEDTWVEC'EDPFDLR.L	0	365553
9	1	sp|O43866|CD5L_HUMAN	38087.8	0.504	CD5L	CD5 antigen-like	156	22	1.98	148	7026	2+	882.433	-0.003	3.39969	0.9979	K.C'YGPGVGR.I	2.12637e+06	3.94978e+06
9	1	sp|O43866|CD5L_HUMAN	38087.8	0.504	CD5L	CD5 antigen-like	156	22	1.98	148	7047	2+	879.414	1.019	21.6053	0.9022	K.CYGPGVGR.I
9	1	sp|O43866|CD5L_HUMAN	38087.8	0.504	CD5L	CD5 antigen-like	156	22	1.98	148	7197	2+	1781.78	-0.006	3.36742	1	R.C'SGEEQSLEQC'QHR.F	1.279e+06	2.48444e+06
9	1	sp|O43866|CD5L_HUMAN	38087.8	0.504	CD5L	CD5 antigen-like	156	22	1.98	148	7209	2+	1775.74	0.009	5.0683	1	R.CSGEEQSLEQCQHR.F	1.279e+06	2.48444e+06
9	1	sp|O43866|CD5L_HUMAN	38087.8	0.504	CD5L	CD5 antigen-like	156	22	1.98	148	8892	2+	1161.57	-0.043	37.0189	0.9606	R.LVGGDNLCSGR.L
9	1	sp|O43866|CD5L_HUMAN	38087.8	0.504	CD5L	CD5 antigen-like	156	22	1.98	148	9498	2+	849.469	-0.004	4.70882	0.9771	K.DVAVLC'R.E	3.44082e+06	3878446
9	1	sp|O43866|CD5L_HUMAN	38087.8	0.504	CD5L	CD5 antigen-like	156	22	1.98	148	13675	2+	1559.72	1.017	10.8994	0.9948	R.EATLQDCPSGPWGK.N	4.21593e+06	11640208
9	1	sp|O43866|CD5L_HUMAN	38087.8	0.504	CD5L	CD5 antigen-like	156	22	1.98	148	13742	2+	1562.73	0.001	0.639904	0.9999	R.EATLQDC'PSGPWGK.N	2.68451e+06	7.08387e+06
9	1	sp|O43866|CD5L_HUMAN	38087.8	0.504	CD5L	CD5 antigen-like	156	22	1.98	148	15877	2+	2221.09	-1	0	0.9923	R.ELGC'GAASGTPSGILYEPPAEK.E	5.59438e+06	10742531
9	1	sp|O43866|CD5L_HUMAN	38087.8	0.504	CD5L	CD5 antigen-like	156	22	1.98	148	16041	2+	2221.09	0.003	1.35069	1	R.ELGC'GAASGTPSGILYEPPAEK.E	3.75285e+06	6898055
9	1	sp|O43866|CD5L_HUMAN	38087.8	0.504	CD5L	CD5 antigen-like	156	22	1.98	148	16763	3+	2501.13	0.981	7.59655	0.9973	K.GVWGSVC'DDNWGEKEDQVVC'K.Q	7505477	16476895
9	1	sp|O43866|CD5L_HUMAN	38087.8	0.504	CD5L	CD5 antigen-like	156	22	1.98	148	16786	2+	2501.13	0.006	2.39891	1	K.GVWGSVC'DDNWGEKEDQVVC'K.Q	1.46085e+06	2639533
9	1	sp|O43866|CD5L_HUMAN	38087.8	0.504	CD5L	CD5 antigen-like	156	22	1.98	148	16827	2+	2495.1	0.028	11.222	0.9986	K.GVWGSVCDDNWGEKEDQVVCK.Q	1.46085e+06	2484638
9	1	sp|O43866|CD5L_HUMAN	38087.8	0.504	CD5L	CD5 antigen-like	156	22	1.98	148	17948	2+	1653.74	0.012	7.25628	0.9997	K.GQWGTVC'DDGWDIK.D	5.09812e+06	4.94267e+06
9	1	sp|O43866|CD5L_HUMAN	38087.8	0.504	CD5L	CD5 antigen-like	156	22	1.98	148	18106	2+	1653.74	0.152	91.9128	0.9989	K.GQWGTVC'DDGWDIK.D
10	1	sp|O75636-2|FCN3_HUMAN, sp|O75636|FCN3_HUMAN	31677.59768, 32902.98264	0.358	FCN3, FCN3	Tax_Id=9606 Isoform 2 of Ficolin-3 precursor, Ficolin-3	35	7	1.56	14	6051	2+	1046.53	0.005	4.77771	1	R.YAVSEAAAHK.Y
10	1	sp|O75636-2|FCN3_HUMAN, sp|O75636|FCN3_HUMAN	31677.59768, 32902.98264	0.358	FCN3, FCN3	Tax_Id=9606 Isoform 2 of Ficolin-3 precursor, Ficolin-3	35	7	1.56	14	6190	2+	1046.53	0.005	4.77771	1	R.YAVSEAAAHK.Y
10	1	sp|O75636-2|FCN3_HUMAN, sp|O75636|FCN3_HUMAN	31677.59768, 32902.98264	0.358	FCN3, FCN3	Tax_Id=9606 Isoform 2 of Ficolin-3 precursor, Ficolin-3	35	7	1.56	14	21706	3+	2404.22	0	0	0.6486	R.ELLSQGATLSGWYHLC'LPEGR.A	4.00898e+06	5.23833e+06
10	1	sp|O75636-2|FCN3_HUMAN, sp|O75636|FCN3_HUMAN	31677.59768, 32902.98264	0.358	FCN3, FCN3	Tax_Id=9606 Isoform 2 of Ficolin-3 precursor, Ficolin-3	35	7	1.56	14	24292	3+	3387.61	0.021	6.19905	1	R.AGFGNQESEFWLGNENLHQLTLQGNWELR.V
10	1	sp|O75636-2|FCN3_HUMAN, sp|O75636|FCN3_HUMAN	31677.59768, 32902.98264	0.358	FCN3, FCN3	Tax_Id=9606 Isoform 2 of Ficolin-3 precursor, Ficolin-3	35	7	1.56	14	24805	3+	3387.61	1.015	4.4279	1	R.AGFGNQESEFWLGNENLHQLTLQGNWELR.V
10	1	sp|O75636-2|FCN3_HUMAN, sp|O75636|FCN3_HUMAN	31677.59768, 32902.98264	0.358	FCN3, FCN3	Tax_Id=9606 Isoform 2 of Ficolin-3 precursor, Ficolin-3	35	7	1.56	14	25404	2+	2315.1	-1.014	6.04725	0.9557	R.ALPVFC'DMDTEGGGWLVFQR.R	9746460	9057468
10	1	sp|O75636-2|FCN3_HUMAN, sp|O75636|FCN3_HUMAN	31677.59768, 32902.98264	0.358	FCN3, FCN3	Tax_Id=9606 Isoform 2 of Ficolin-3 precursor, Ficolin-3	35	7	1.56	14	25406	3+	2315.1	0	0	1	R.ALPVFC'DMDTEGGGWLVFQR.R	418952	1.02735e+06
10	1	sp|O75636-2|FCN3_HUMAN, sp|O75636|FCN3_HUMAN	31677.59768, 32902.98264	0.358	FCN3, FCN3	Tax_Id=9606 Isoform 2 of Ficolin-3 precursor, Ficolin-3	35	7	1.56	14	22958	3+	2404.22	-0.027	11.2303	0.9875	R.ELLSQGATLSGWYHLC'LPEGR.A	302602	638233
10	1	sp|O75636-2|FCN3_HUMAN, sp|O75636|FCN3_HUMAN	31677.59768, 32902.98264	0.358	FCN3, FCN3	Tax_Id=9606 Isoform 2 of Ficolin-3 precursor, Ficolin-3	35	7	1.56	14	25045	3+	3387.61	0.026	7.67502	1	R.AGFGNQESEFWLGNENLHQLTLQGNWELR.V
10	1	sp|O75636-2|FCN3_HUMAN, sp|O75636|FCN3_HUMAN	31677.59768, 32902.98264	0.358	FCN3, FCN3	Tax_Id=9606 Isoform 2 of Ficolin-3 precursor, Ficolin-3	35	7	1.56	14	6298	2+	1046.53	0.006	5.73325	1	R.YAVSEAAAHK.Y
10	1	sp|O75636-2|FCN3_HUMAN, sp|O75636|FCN3_HUMAN	31677.59768, 32902.98264	0.358	FCN3, FCN3	Tax_Id=9606 Isoform 2 of Ficolin-3 precursor, Ficolin-3	35	7	1.56	14	14318	2+	1024.48	0.005	4.8805	1	K.YGIDWASGR.G
10	1	sp|O75636-2|FCN3_HUMAN, sp|O75636|FCN3_HUMAN	31677.59768, 32902.98264	0.358	FCN3, FCN3	Tax_Id=9606 Isoform 2 of Ficolin-3 precursor, Ficolin-3	35	7	1.56	14	16208	2+	1555.85	0.01	6.42736	1	R.LLGEVDHYQLALGK.F
10	1	sp|O75636-2|FCN3_HUMAN, sp|O75636|FCN3_HUMAN	31677.59768, 32902.98264	0.358	FCN3, FCN3	Tax_Id=9606 Isoform 2 of Ficolin-3 precursor, Ficolin-3	35	7	1.56	14	25504	2+	2315.1	-0.006	2.59168	1	R.ALPVFC'DMDTEGGGWLVFQR.R	3.36294e+06	4414639
10	1	sp|O75636-2|FCN3_HUMAN, sp|O75636|FCN3_HUMAN	31677.59768, 32902.98264	0.358	FCN3, FCN3	Tax_Id=9606 Isoform 2 of Ficolin-3 precursor, Ficolin-3	35	7	1.56	14	25572	3+	2315.1	0.012	5.18335	0.9392	R.ALPVFC'DMDTEGGGWLVFQR.R	984860	1.1305e+06
10	1	sp|O75636-2|FCN3_HUMAN, sp|O75636|FCN3_HUMAN	31677.59768, 32902.98264	0.358	FCN3, FCN3	Tax_Id=9606 Isoform 2 of Ficolin-3 precursor, Ficolin-3	35	7	1.56	14	25646	2+	2315.1	-1.004	1.72778	1	R.ALPVFC'DMDTEGGGWLVFQR.R	3.1774e+06	5.01798e+06
10	1	sp|O75636-2|FCN3_HUMAN, sp|O75636|FCN3_HUMAN	31677.59768, 32902.98264	0.358	FCN3, FCN3	Tax_Id=9606 Isoform 2 of Ficolin-3 precursor, Ficolin-3	35	7	1.56	14	14338	2+	1024.48	1.012	11.7132	0.9998	K.YGIDWASGR.G
10	1	sp|O75636-2|FCN3_HUMAN, sp|O75636|FCN3_HUMAN	31677.59768, 32902.98264	0.358	FCN3, FCN3	Tax_Id=9606 Isoform 2 of Ficolin-3 precursor, Ficolin-3	35	7	1.56	14	16332	2+	1555.85	0.009	5.78463	1	R.LLGEVDHYQLALGK.F
10	1	sp|O75636-2|FCN3_HUMAN, sp|O75636|FCN3_HUMAN	31677.59768, 32902.98264	0.358	FCN3, FCN3	Tax_Id=9606 Isoform 2 of Ficolin-3 precursor, Ficolin-3	35	7	1.56	14	26493	2+	2312.08	1.016	6.92016	0.959	R.ALPVFCDMDTEGGGWLVFQR.R	3.72896e+06	5.90239e+06
10	1	sp|O75636-2|FCN3_HUMAN, sp|O75636|FCN3_HUMAN	31677.59768, 32902.98264	0.358	FCN3, FCN3	Tax_Id=9606 Isoform 2 of Ficolin-3 precursor, Ficolin-3	35	7	1.56	14	26642	2+	2315.1	0.01	4.31946	1	R.ALPVFC'DMDTEGGGWLVFQR.R	3772712	7078569
10	1	sp|O75636-2|FCN3_HUMAN, sp|O75636|FCN3_HUMAN	31677.59768, 32902.98264	0.358	FCN3, FCN3	Tax_Id=9606 Isoform 2 of Ficolin-3 precursor, Ficolin-3	35	7	1.56	14	6579	2+	1046.53	0.007	6.68879	1	R.YAVSEAAAHK.Y
10	1	sp|O75636-2|FCN3_HUMAN, sp|O75636|FCN3_HUMAN	31677.59768, 32902.98264	0.358	FCN3, FCN3	Tax_Id=9606 Isoform 2 of Ficolin-3 precursor, Ficolin-3	35	7	1.56	14	13808	2+	1024.48	0.006	5.8566	1	K.YGIDWASGR.G
10	1	sp|O75636-2|FCN3_HUMAN, sp|O75636|FCN3_HUMAN	31677.59768, 32902.98264	0.358	FCN3, FCN3	Tax_Id=9606 Isoform 2 of Ficolin-3 precursor, Ficolin-3	35	7	1.56	14	15459	2+	1555.85	0.013	8.35557	0.9982	R.LLGEVDHYQLALGK.F
10	1	sp|O75636-2|FCN3_HUMAN, sp|O75636|FCN3_HUMAN	31677.59768, 32902.98264	0.358	FCN3, FCN3	Tax_Id=9606 Isoform 2 of Ficolin-3 precursor, Ficolin-3	35	7	1.56	14	23078	2+	2315.1	0.008	3.45557	1	R.ALPVFC'DMDTEGGGWLVFQR.R	1.26836e+06	1766474
10	1	sp|O75636-2|FCN3_HUMAN, sp|O75636|FCN3_HUMAN	31677.59768, 32902.98264	0.358	FCN3, FCN3	Tax_Id=9606 Isoform 2 of Ficolin-3 precursor, Ficolin-3	35	7	1.56	14	23087	2+	2312.08	1.026	11.2453	1	R.ALPVFCDMDTEGGGWLVFQR.R	1.25618e+06	1.75845e+06
10	1	sp|O75636-2|FCN3_HUMAN, sp|O75636|FCN3_HUMAN	31677.59768, 32902.98264	0.358	FCN3, FCN3	Tax_Id=9606 Isoform 2 of Ficolin-3 precursor, Ficolin-3	35	7	1.56	14	14883	2+	1024.48	1.008	7.8088	1	K.YGIDWASGR.G
10	1	sp|O75636-2|FCN3_HUMAN, sp|O75636|FCN3_HUMAN	31677.59768, 32902.98264	0.358	FCN3, FCN3	Tax_Id=9606 Isoform 2 of Ficolin-3 precursor, Ficolin-3	35	7	1.56	14	6715	2+	1046.53	0.008	7.64434	0.9999	R.YAVSEAAAHK.Y
10	1	sp|O75636-2|FCN3_HUMAN, sp|O75636|FCN3_HUMAN	31677.59768, 32902.98264	0.358	FCN3, FCN3	Tax_Id=9606 Isoform 2 of Ficolin-3 precursor, Ficolin-3	35	7	1.56	14	26317	3+	3387.61	1.021	6.19905	1	R.AGFGNQESEFWLGNENLHQLTLQGNWELR.V
10	1	sp|O75636-2|FCN3_HUMAN, sp|O75636|FCN3_HUMAN	31677.59768, 32902.98264	0.358	FCN3, FCN3	Tax_Id=9606 Isoform 2 of Ficolin-3 precursor, Ficolin-3	35	7	1.56	14	27634	2+	2312.08	1.01	4.3251	1	R.ALPVFCDMDTEGGGWLVFQR.R	635748	848748
10	1	sp|O75636-2|FCN3_HUMAN, sp|O75636|FCN3_HUMAN	31677.59768, 32902.98264	0.358	FCN3, FCN3	Tax_Id=9606 Isoform 2 of Ficolin-3 precursor, Ficolin-3	35	7	1.56	14	27644	2+	2315.1	1.007	3.02362	1	R.ALPVFC'DMDTEGGGWLVFQR.R	635748	1.03937e+06
10	1	sp|O75636-2|FCN3_HUMAN, sp|O75636|FCN3_HUMAN	31677.59768, 32902.98264	0.358	FCN3, FCN3	Tax_Id=9606 Isoform 2 of Ficolin-3 precursor, Ficolin-3	35	7	1.56	14	27682	3+	2315.1	0.01	4.31946	0.8948	R.ALPVFC'DMDTEGGGWLVFQR.R	226096	610822
10	1	sp|O75636-2|FCN3_HUMAN, sp|O75636|FCN3_HUMAN	31677.59768, 32902.98264	0.358	FCN3, FCN3	Tax_Id=9606 Isoform 2 of Ficolin-3 precursor, Ficolin-3	35	7	1.56	14	5902	2+	1046.53	1.006	5.73325	0.998	R.YAVSEAAAHK.Y
10	1	sp|O75636-2|FCN3_HUMAN, sp|O75636|FCN3_HUMAN	31677.59768, 32902.98264	0.358	FCN3, FCN3	Tax_Id=9606 Isoform 2 of Ficolin-3 precursor, Ficolin-3	35	7	1.56	14	16453	2+	1555.85	1.005	3.21368	1	R.LLGEVDHYQLALGK.F
10	1	sp|O75636-2|FCN3_HUMAN, sp|O75636|FCN3_HUMAN	31677.59768, 32902.98264	0.358	FCN3, FCN3	Tax_Id=9606 Isoform 2 of Ficolin-3 precursor, Ficolin-3	35	7	1.56	14	24874	3+	3387.61	0.018	5.31347	0.9999	R.AGFGNQESEFWLGNENLHQLTLQGNWELR.V
10	1	sp|O75636-2|FCN3_HUMAN, sp|O75636|FCN3_HUMAN	31677.59768, 32902.98264	0.358	FCN3, FCN3	Tax_Id=9606 Isoform 2 of Ficolin-3 precursor, Ficolin-3	35	7	1.56	14	25023	3+	3387.61	0.021	6.19905	1	R.AGFGNQESEFWLGNENLHQLTLQGNWELR.V
10	1	sp|O75636-2|FCN3_HUMAN, sp|O75636|FCN3_HUMAN	31677.59768, 32902.98264	0.358	FCN3, FCN3	Tax_Id=9606 Isoform 2 of Ficolin-3 precursor, Ficolin-3	35	7	1.56	14	25464	3+	3387.61	1.022	6.49425	0.9999	R.AGFGNQESEFWLGNENLHQLTLQGNWELR.V
11	1	sp|O75882-3|ATRN_HUMAN, sp|O75882-2|ATRN_HUMAN, sp|O75882|ATRN_HUMAN	133701.56191999995, 141428.76479999968, 158536.87623999876	0.28	ATRN, ATRN, ATRN	Tax_Id=9606 Isoform 3 of Attractin precursor, Tax_Id=9606 Isoform 2 of Attractin precursor, Attractin	121	34	1.22	59	5438	2+	1126.52	0.006	5.32612	1	R.IMQSSQSMSK.L
11	1	sp|O75882-3|ATRN_HUMAN, sp|O75882-2|ATRN_HUMAN, sp|O75882|ATRN_HUMAN	133701.56191999995, 141428.76479999968, 158536.87623999876	0.28	ATRN, ATRN, ATRN	Tax_Id=9606 Isoform 3 of Attractin precursor, Tax_Id=9606 Isoform 2 of Attractin precursor, Attractin	121	34	1.22	59	6933	2+	847.442	0.005	5.90011	0.9915	R.YQGNPLR.G
11	1	sp|O75882-3|ATRN_HUMAN, sp|O75882-2|ATRN_HUMAN, sp|O75882|ATRN_HUMAN	133701.56191999995, 141428.76479999968, 158536.87623999876	0.28	ATRN, ATRN, ATRN	Tax_Id=9606 Isoform 3 of Attractin precursor, Tax_Id=9606 Isoform 2 of Attractin precursor, Attractin	121	34	1.22	59	10206	2+	1536.64	0.014	9.11078	0.9999	K.GDECQLCEVENR.Y	2.62828e+06	6.2293e+06
11	1	sp|O75882-3|ATRN_HUMAN, sp|O75882-2|ATRN_HUMAN, sp|O75882|ATRN_HUMAN	133701.56191999995, 141428.76479999968, 158536.87623999876	0.28	ATRN, ATRN, ATRN	Tax_Id=9606 Isoform 3 of Attractin precursor, Tax_Id=9606 Isoform 2 of Attractin precursor, Attractin	121	34	1.22	59	11757	2+	1599.76	0.008	5.00073	0.9998	R.LTGSSGFVTDGPGNYK.Y
11	1	sp|O75882-3|ATRN_HUMAN, sp|O75882-2|ATRN_HUMAN, sp|O75882|ATRN_HUMAN	133701.56191999995, 141428.76479999968, 158536.87623999876	0.28	ATRN, ATRN, ATRN	Tax_Id=9606 Isoform 3 of Attractin precursor, Tax_Id=9606 Isoform 2 of Attractin precursor, Attractin	121	34	1.22	59	12260	2+	1410.77	0.006	4.253	0.9996	R.NHNALLASLTTQK.K
11	1	sp|O75882-3|ATRN_HUMAN, sp|O75882-2|ATRN_HUMAN, sp|O75882|ATRN_HUMAN	133701.56191999995, 141428.76479999968, 158536.87623999876	0.28	ATRN, ATRN, ATRN	Tax_Id=9606 Isoform 3 of Attractin precursor, Tax_Id=9606 Isoform 2 of Attractin precursor, Attractin	121	34	1.22	59	12401	2+	1691.73	0.01	5.91112	1	R.SCALDQNCQWEPR.N	2546512	3.39704e+06
11	1	sp|O75882-3|ATRN_HUMAN, sp|O75882-2|ATRN_HUMAN, sp|O75882|ATRN_HUMAN	133701.56191999995, 141428.76479999968, 158536.87623999876	0.28	ATRN, ATRN, ATRN	Tax_Id=9606 Isoform 3 of Attractin precursor, Tax_Id=9606 Isoform 2 of Attractin precursor, Attractin	121	34	1.22	59	16858	2+	1901.9	0.006	3.15474	0.9959	R.YYTAINFVATPDEQNR.D
11	1	sp|O75882-3|ATRN_HUMAN, sp|O75882-2|ATRN_HUMAN, sp|O75882|ATRN_HUMAN	133701.56191999995, 141428.76479999968, 158536.87623999876	0.28	ATRN, ATRN, ATRN	Tax_Id=9606 Isoform 3 of Attractin precursor, Tax_Id=9606 Isoform 2 of Attractin precursor, Attractin	121	34	1.22	59	5293	2+	1126.52	0.008	7.1015	1	R.IMQSSQSMSK.L
11	1	sp|O75882-3|ATRN_HUMAN, sp|O75882-2|ATRN_HUMAN, sp|O75882|ATRN_HUMAN	133701.56191999995, 141428.76479999968, 158536.87623999876	0.28	ATRN, ATRN, ATRN	Tax_Id=9606 Isoform 3 of Attractin precursor, Tax_Id=9606 Isoform 2 of Attractin precursor, Attractin	121	34	1.22	59	7028	2+	847.442	0.005	5.90011	0.9987	R.YQGNPLR.G
11	1	sp|O75882-3|ATRN_HUMAN, sp|O75882-2|ATRN_HUMAN, sp|O75882|ATRN_HUMAN	133701.56191999995, 141428.76479999968, 158536.87623999876	0.28	ATRN, ATRN, ATRN	Tax_Id=9606 Isoform 3 of Attractin precursor, Tax_Id=9606 Isoform 2 of Attractin precursor, Attractin	121	34	1.22	59	9554	2+	1221.51	-0.002	1.63732	0.9966	K.DNPMYYC'NK.K	2.54026e+06	2995269
11	1	sp|O75882-3|ATRN_HUMAN, sp|O75882-2|ATRN_HUMAN, sp|O75882|ATRN_HUMAN	133701.56191999995, 141428.76479999968, 158536.87623999876	0.28	ATRN, ATRN, ATRN	Tax_Id=9606 Isoform 3 of Attractin precursor, Tax_Id=9606 Isoform 2 of Attractin precursor, Attractin	121	34	1.22	59	9697	2+	1051.56	0.007	6.65679	0.9994	R.YGHSLALYK.D
11	1	sp|O75882-3|ATRN_HUMAN, sp|O75882-2|ATRN_HUMAN, sp|O75882|ATRN_HUMAN	133701.56191999995, 141428.76479999968, 158536.87623999876	0.28	ATRN, ATRN, ATRN	Tax_Id=9606 Isoform 3 of Attractin precursor, Tax_Id=9606 Isoform 2 of Attractin precursor, Attractin	121	34	1.22	59	10757	2+	1536.64	0.009	5.85693	1	K.GDECQLCEVENR.Y	7.16461e+06	9126121
11	1	sp|O75882-3|ATRN_HUMAN, sp|O75882-2|ATRN_HUMAN, sp|O75882|ATRN_HUMAN	133701.56191999995, 141428.76479999968, 158536.87623999876	0.28	ATRN, ATRN, ATRN	Tax_Id=9606 Isoform 3 of Attractin precursor, Tax_Id=9606 Isoform 2 of Attractin precursor, Attractin	121	34	1.22	59	10761	2+	1542.68	1.994	3.88934	0.9999	K.GDEC'QLC'EVENR.Y	7.16461e+06	9126121
11	1	sp|O75882-3|ATRN_HUMAN, sp|O75882-2|ATRN_HUMAN, sp|O75882|ATRN_HUMAN	133701.56191999995, 141428.76479999968, 158536.87623999876	0.28	ATRN, ATRN, ATRN	Tax_Id=9606 Isoform 3 of Attractin precursor, Tax_Id=9606 Isoform 2 of Attractin precursor, Attractin	121	34	1.22	59	10911	2+	1542.68	-0.986	9.07512	0.9359	K.GDEC'QLC'EVENR.Y	3.3517e+06	4602022
11	1	sp|O75882-3|ATRN_HUMAN, sp|O75882-2|ATRN_HUMAN, sp|O75882|ATRN_HUMAN	133701.56191999995, 141428.76479999968, 158536.87623999876	0.28	ATRN, ATRN, ATRN	Tax_Id=9606 Isoform 3 of Attractin precursor, Tax_Id=9606 Isoform 2 of Attractin precursor, Attractin	121	34	1.22	59	11056	3+	3585.46	0.981	5.29918	1	R.C'DQHTDC'YSC'TANTNDC'HWC'NDHC'VPR.N	203289	354294
11	1	sp|O75882-3|ATRN_HUMAN, sp|O75882-2|ATRN_HUMAN, sp|O75882|ATRN_HUMAN	133701.56191999995, 141428.76479999968, 158536.87623999876	0.28	ATRN, ATRN, ATRN	Tax_Id=9606 Isoform 3 of Attractin precursor, Tax_Id=9606 Isoform 2 of Attractin precursor, Attractin	121	34	1.22	59	12620	2+	1599.76	0.006	3.75055	1	R.LTGSSGFVTDGPGNYK.Y
11	1	sp|O75882-3|ATRN_HUMAN, sp|O75882-2|ATRN_HUMAN, sp|O75882|ATRN_HUMAN	133701.56191999995, 141428.76479999968, 158536.87623999876	0.28	ATRN, ATRN, ATRN	Tax_Id=9606 Isoform 3 of Attractin precursor, Tax_Id=9606 Isoform 2 of Attractin precursor, Attractin	121	34	1.22	59	13114	3+	1410.77	0.008	5.67066	1	R.NHNALLASLTTQK.K
11	1	sp|O75882-3|ATRN_HUMAN, sp|O75882-2|ATRN_HUMAN, sp|O75882|ATRN_HUMAN	133701.56191999995, 141428.76479999968, 158536.87623999876	0.28	ATRN, ATRN, ATRN	Tax_Id=9606 Isoform 3 of Attractin precursor, Tax_Id=9606 Isoform 2 of Attractin precursor, Attractin	121	34	1.22	59	13132	2+	1697.76	-0.008	4.71208	1	R.SC'ALDQNC'QWEPR.N	6987137	9997690
11	1	sp|O75882-3|ATRN_HUMAN, sp|O75882-2|ATRN_HUMAN, sp|O75882|ATRN_HUMAN	133701.56191999995, 141428.76479999968, 158536.87623999876	0.28	ATRN, ATRN, ATRN	Tax_Id=9606 Isoform 3 of Attractin precursor, Tax_Id=9606 Isoform 2 of Attractin precursor, Attractin	121	34	1.22	59	16144	3+	2883.39	0.018	6.24265	1	K.NTWSILHTQGALVQGGYGHSSVYDHR.T
11	1	sp|O75882-3|ATRN_HUMAN, sp|O75882-2|ATRN_HUMAN, sp|O75882|ATRN_HUMAN	133701.56191999995, 141428.76479999968, 158536.87623999876	0.28	ATRN, ATRN, ATRN	Tax_Id=9606 Isoform 3 of Attractin precursor, Tax_Id=9606 Isoform 2 of Attractin precursor, Attractin	121	34	1.22	59	4065	2+	1142.52	0.005	4.3763	0.9565	R.IMQSSQSM"SK.L
11	1	sp|O75882-3|ATRN_HUMAN, sp|O75882-2|ATRN_HUMAN, sp|O75882|ATRN_HUMAN	133701.56191999995, 141428.76479999968, 158536.87623999876	0.28	ATRN, ATRN, ATRN	Tax_Id=9606 Isoform 3 of Attractin precursor, Tax_Id=9606 Isoform 2 of Attractin precursor, Attractin	121	34	1.22	59	4533	2+	1142.52	0.006	5.25156	1	R.IM"QSSQSMSK.L
11	1	sp|O75882-3|ATRN_HUMAN, sp|O75882-2|ATRN_HUMAN, sp|O75882|ATRN_HUMAN	133701.56191999995, 141428.76479999968, 158536.87623999876	0.28	ATRN, ATRN, ATRN	Tax_Id=9606 Isoform 3 of Attractin precursor, Tax_Id=9606 Isoform 2 of Attractin precursor, Attractin	121	34	1.22	59	5701	2+	1126.52	0.006	5.32612	0.999	R.IMQSSQSMSK.L
11	1	sp|O75882-3|ATRN_HUMAN, sp|O75882-2|ATRN_HUMAN, sp|O75882|ATRN_HUMAN	133701.56191999995, 141428.76479999968, 158536.87623999876	0.28	ATRN, ATRN, ATRN	Tax_Id=9606 Isoform 3 of Attractin precursor, Tax_Id=9606 Isoform 2 of Attractin precursor, Attractin	121	34	1.22	59	7671	2+	847.442	0.006	7.08013	0.9991	R.YQGNPLR.G
11	1	sp|O75882-3|ATRN_HUMAN, sp|O75882-2|ATRN_HUMAN, sp|O75882|ATRN_HUMAN	133701.56191999995, 141428.76479999968, 158536.87623999876	0.28	ATRN, ATRN, ATRN	Tax_Id=9606 Isoform 3 of Attractin precursor, Tax_Id=9606 Isoform 2 of Attractin precursor, Attractin	121	34	1.22	59	7939	2+	1007.53	0.007	6.94768	0.8962	R.ALYVHGGYK.A
11	1	sp|O75882-3|ATRN_HUMAN, sp|O75882-2|ATRN_HUMAN, sp|O75882|ATRN_HUMAN	133701.56191999995, 141428.76479999968, 158536.87623999876	0.28	ATRN, ATRN, ATRN	Tax_Id=9606 Isoform 3 of Attractin precursor, Tax_Id=9606 Isoform 2 of Attractin precursor, Attractin	121	34	1.22	59	9786	2+	1221.51	-0.003	2.45598	0.9664	K.DNPMYYC'NK.K	2590983	2.97025e+06
11	1	sp|O75882-3|ATRN_HUMAN, sp|O75882-2|ATRN_HUMAN, sp|O75882|ATRN_HUMAN	133701.56191999995, 141428.76479999968, 158536.87623999876	0.28	ATRN, ATRN, ATRN	Tax_Id=9606 Isoform 3 of Attractin precursor, Tax_Id=9606 Isoform 2 of Attractin precursor, Attractin	121	34	1.22	59	9922	2+	1221.51	0	0	0.9795	K.DNPMYYC'NK.K	2223300	2.52818e+06
11	1	sp|O75882-3|ATRN_HUMAN, sp|O75882-2|ATRN_HUMAN, sp|O75882|ATRN_HUMAN	133701.56191999995, 141428.76479999968, 158536.87623999876	0.28	ATRN, ATRN, ATRN	Tax_Id=9606 Isoform 3 of Attractin precursor, Tax_Id=9606 Isoform 2 of Attractin precursor, Attractin	121	34	1.22	59	10847	2+	1542.68	-1.015	9.72334	0.9999	K.GDEC'QLC'EVENR.Y	5.66953e+06	6886245
11	1	sp|O75882-3|ATRN_HUMAN, sp|O75882-2|ATRN_HUMAN, sp|O75882|ATRN_HUMAN	133701.56191999995, 141428.76479999968, 158536.87623999876	0.28	ATRN, ATRN, ATRN	Tax_Id=9606 Isoform 3 of Attractin precursor, Tax_Id=9606 Isoform 2 of Attractin precursor, Attractin	121	34	1.22	59	10883	2+	1536.64	0.012	7.80924	1	K.GDECQLCEVENR.Y	5.6849e+06	6.99907e+06
11	1	sp|O75882-3|ATRN_HUMAN, sp|O75882-2|ATRN_HUMAN, sp|O75882|ATRN_HUMAN	133701.56191999995, 141428.76479999968, 158536.87623999876	0.28	ATRN, ATRN, ATRN	Tax_Id=9606 Isoform 3 of Attractin precursor, Tax_Id=9606 Isoform 2 of Attractin precursor, Attractin	121	34	1.22	59	10893	2+	1542.68	1.994	3.88934	0.9998	K.GDEC'QLC'EVENR.Y	5668182	6.99775e+06
11	1	sp|O75882-3|ATRN_HUMAN, sp|O75882-2|ATRN_HUMAN, sp|O75882|ATRN_HUMAN	133701.56191999995, 141428.76479999968, 158536.87623999876	0.28	ATRN, ATRN, ATRN	Tax_Id=9606 Isoform 3 of Attractin precursor, Tax_Id=9606 Isoform 2 of Attractin precursor, Attractin	121	34	1.22	59	11331	2+	2193.96	0.989	5.01377	0.9943	K.GEAC'DIPHC'TDNC'GFPHR.G	3.39159e+06	261479
11	1	sp|O75882-3|ATRN_HUMAN, sp|O75882-2|ATRN_HUMAN, sp|O75882|ATRN_HUMAN	133701.56191999995, 141428.76479999968, 158536.87623999876	0.28	ATRN, ATRN, ATRN	Tax_Id=9606 Isoform 3 of Attractin precursor, Tax_Id=9606 Isoform 2 of Attractin precursor, Attractin	121	34	1.22	59	11367	3+	2184.9	1.014	6.40761	0.9634	K.GEACDIPHCTDNCGFPHR.G	7956800	2.92323e+06
11	1	sp|O75882-3|ATRN_HUMAN, sp|O75882-2|ATRN_HUMAN, sp|O75882|ATRN_HUMAN	133701.56191999995, 141428.76479999968, 158536.87623999876	0.28	ATRN, ATRN, ATRN	Tax_Id=9606 Isoform 3 of Attractin precursor, Tax_Id=9606 Isoform 2 of Attractin precursor, Attractin	121	34	1.22	59	11550	2+	1289.67	-0.001	0.775392	0.9999	R.SEAAC'LAAGPGIR.C	5.34314e+06	6706019
11	1	sp|O75882-3|ATRN_HUMAN, sp|O75882-2|ATRN_HUMAN, sp|O75882|ATRN_HUMAN	133701.56191999995, 141428.76479999968, 158536.87623999876	0.28	ATRN, ATRN, ATRN	Tax_Id=9606 Isoform 3 of Attractin precursor, Tax_Id=9606 Isoform 2 of Attractin precursor, Attractin	121	34	1.22	59	12534	2+	1599.76	0.009	5.62583	1	R.LTGSSGFVTDGPGNYK.Y
11	1	sp|O75882-3|ATRN_HUMAN, sp|O75882-2|ATRN_HUMAN, sp|O75882|ATRN_HUMAN	133701.56191999995, 141428.76479999968, 158536.87623999876	0.28	ATRN, ATRN, ATRN	Tax_Id=9606 Isoform 3 of Attractin precursor, Tax_Id=9606 Isoform 2 of Attractin precursor, Attractin	121	34	1.22	59	12676	2+	1599.77	0.01	6.25092	1	R.LTGSSGFVTDGPGNYK.Y
11	1	sp|O75882-3|ATRN_HUMAN, sp|O75882-2|ATRN_HUMAN, sp|O75882|ATRN_HUMAN	133701.56191999995, 141428.76479999968, 158536.87623999876	0.28	ATRN, ATRN, ATRN	Tax_Id=9606 Isoform 3 of Attractin precursor, Tax_Id=9606 Isoform 2 of Attractin precursor, Attractin	121	34	1.22	59	12833	2+	1599.77	0.013	8.12619	0.9997	R.LTGSSGFVTDGPGNYK.Y
11	1	sp|O75882-3|ATRN_HUMAN, sp|O75882-2|ATRN_HUMAN, sp|O75882|ATRN_HUMAN	133701.56191999995, 141428.76479999968, 158536.87623999876	0.28	ATRN, ATRN, ATRN	Tax_Id=9606 Isoform 3 of Attractin precursor, Tax_Id=9606 Isoform 2 of Attractin precursor, Attractin	121	34	1.22	59	12912	3+	2027.86	1	0	0.748	K.HCETCISGFYGDPTNGGK.C	1.31993e+06	1622805
11	1	sp|O75882-3|ATRN_HUMAN, sp|O75882-2|ATRN_HUMAN, sp|O75882|ATRN_HUMAN	133701.56191999995, 141428.76479999968, 158536.87623999876	0.28	ATRN, ATRN, ATRN	Tax_Id=9606 Isoform 3 of Attractin precursor, Tax_Id=9606 Isoform 2 of Attractin precursor, Attractin	121	34	1.22	59	13123	2+	1691.73	0.014	8.27557	1	R.SCALDQNCQWEPR.N	5.43712e+06	6.85399e+06
11	1	sp|O75882-3|ATRN_HUMAN, sp|O75882-2|ATRN_HUMAN, sp|O75882|ATRN_HUMAN	133701.56191999995, 141428.76479999968, 158536.87623999876	0.28	ATRN, ATRN, ATRN	Tax_Id=9606 Isoform 3 of Attractin precursor, Tax_Id=9606 Isoform 2 of Attractin precursor, Attractin	121	34	1.22	59	13210	2+	1697.76	-0.006	3.53406	1	R.SC'ALDQNC'QWEPR.N	4961105	6.02098e+06
11	1	sp|O75882-3|ATRN_HUMAN, sp|O75882-2|ATRN_HUMAN, sp|O75882|ATRN_HUMAN	133701.56191999995, 141428.76479999968, 158536.87623999876	0.28	ATRN, ATRN, ATRN	Tax_Id=9606 Isoform 3 of Attractin precursor, Tax_Id=9606 Isoform 2 of Attractin precursor, Attractin	121	34	1.22	59	13440	3+	1410.77	0.009	6.37949	0.734	R.NHNALLASLTTQK.K
11	1	sp|O75882-3|ATRN_HUMAN, sp|O75882-2|ATRN_HUMAN, sp|O75882|ATRN_HUMAN	133701.56191999995, 141428.76479999968, 158536.87623999876	0.28	ATRN, ATRN, ATRN	Tax_Id=9606 Isoform 3 of Attractin precursor, Tax_Id=9606 Isoform 2 of Attractin precursor, Attractin	121	34	1.22	59	14943	2+	1390.7	0.995	3.59532	0.9839	K.C'TWLIEGQPNR.I	5.05131e+06	7771889
11	1	sp|O75882-3|ATRN_HUMAN, sp|O75882-2|ATRN_HUMAN, sp|O75882|ATRN_HUMAN	133701.56191999995, 141428.76479999968, 158536.87623999876	0.28	ATRN, ATRN, ATRN	Tax_Id=9606 Isoform 3 of Attractin precursor, Tax_Id=9606 Isoform 2 of Attractin precursor, Attractin	121	34	1.22	59	17730	2+	1153.56	0.004	3.46754	0.9995	R.DLDMFINASK.N
11	1	sp|O75882-3|ATRN_HUMAN, sp|O75882-2|ATRN_HUMAN, sp|O75882|ATRN_HUMAN	133701.56191999995, 141428.76479999968, 158536.87623999876	0.28	ATRN, ATRN, ATRN	Tax_Id=9606 Isoform 3 of Attractin precursor, Tax_Id=9606 Isoform 2 of Attractin precursor, Attractin	121	34	1.22	59	21020	2+	1155.69	0.005	4.32643	1	K.LTLTPWVGLR.K
11	1	sp|O75882-3|ATRN_HUMAN, sp|O75882-2|ATRN_HUMAN, sp|O75882|ATRN_HUMAN	133701.56191999995, 141428.76479999968, 158536.87623999876	0.28	ATRN, ATRN, ATRN	Tax_Id=9606 Isoform 3 of Attractin precursor, Tax_Id=9606 Isoform 2 of Attractin precursor, Attractin	121	34	1.22	59	22974	3+	2924.42	0.015	5.12922	0.9926	R.NQECIALPENICGIGWHLVGNSCLK.I	6660971	14936301
11	1	sp|O75882-3|ATRN_HUMAN, sp|O75882-2|ATRN_HUMAN, sp|O75882|ATRN_HUMAN	133701.56191999995, 141428.76479999968, 158536.87623999876	0.28	ATRN, ATRN, ATRN	Tax_Id=9606 Isoform 3 of Attractin precursor, Tax_Id=9606 Isoform 2 of Attractin precursor, Attractin	121	34	1.22	59	25993	3+	3089.55	1.01	3.23671	0.8406	R.VVMLVIFGHC'PLYGYISNVQEYDLDK.N	2.07041e+06	2.40257e+06
11	1	sp|O75882-3|ATRN_HUMAN, sp|O75882-2|ATRN_HUMAN, sp|O75882|ATRN_HUMAN	133701.56191999995, 141428.76479999968, 158536.87623999876	0.28	ATRN, ATRN, ATRN	Tax_Id=9606 Isoform 3 of Attractin precursor, Tax_Id=9606 Isoform 2 of Attractin precursor, Attractin	121	34	1.22	59	5470	2+	1126.52	0.007	6.21381	0.9999	R.IMQSSQSMSK.L
11	1	sp|O75882-3|ATRN_HUMAN, sp|O75882-2|ATRN_HUMAN, sp|O75882|ATRN_HUMAN	133701.56191999995, 141428.76479999968, 158536.87623999876	0.28	ATRN, ATRN, ATRN	Tax_Id=9606 Isoform 3 of Attractin precursor, Tax_Id=9606 Isoform 2 of Attractin precursor, Attractin	121	34	1.22	59	7216	2+	847.442	0.006	7.08013	0.9999	R.YQGNPLR.G
11	1	sp|O75882-3|ATRN_HUMAN, sp|O75882-2|ATRN_HUMAN, sp|O75882|ATRN_HUMAN	133701.56191999995, 141428.76479999968, 158536.87623999876	0.28	ATRN, ATRN, ATRN	Tax_Id=9606 Isoform 3 of Attractin precursor, Tax_Id=9606 Isoform 2 of Attractin precursor, Attractin	121	34	1.22	59	9629	2+	1221.51	-0.004	3.27463	0.9983	K.DNPMYYC'NK.K	2.67172e+06	3.18551e+06
11	1	sp|O75882-3|ATRN_HUMAN, sp|O75882-2|ATRN_HUMAN, sp|O75882|ATRN_HUMAN	133701.56191999995, 141428.76479999968, 158536.87623999876	0.28	ATRN, ATRN, ATRN	Tax_Id=9606 Isoform 3 of Attractin precursor, Tax_Id=9606 Isoform 2 of Attractin precursor, Attractin	121	34	1.22	59	10879	2+	1542.68	0.994	3.88934	1	K.GDEC'QLC'EVENR.Y	7.08583e+06	9302082
11	1	sp|O75882-3|ATRN_HUMAN, sp|O75882-2|ATRN_HUMAN, sp|O75882|ATRN_HUMAN	133701.56191999995, 141428.76479999968, 158536.87623999876	0.28	ATRN, ATRN, ATRN	Tax_Id=9606 Isoform 3 of Attractin precursor, Tax_Id=9606 Isoform 2 of Attractin precursor, Attractin	121	34	1.22	59	10893	2+	1536.64	0.008	5.20616	1	K.GDECQLCEVENR.Y	7.02183e+06	9219515
11	1	sp|O75882-3|ATRN_HUMAN, sp|O75882-2|ATRN_HUMAN, sp|O75882|ATRN_HUMAN	133701.56191999995, 141428.76479999968, 158536.87623999876	0.28	ATRN, ATRN, ATRN	Tax_Id=9606 Isoform 3 of Attractin precursor, Tax_Id=9606 Isoform 2 of Attractin precursor, Attractin	121	34	1.22	59	10959	2+	1539.66	0.992	5.19595	0.9443	K.GDEC'QLCEVENR.Y
11	1	sp|O75882-3|ATRN_HUMAN, sp|O75882-2|ATRN_HUMAN, sp|O75882|ATRN_HUMAN	133701.56191999995, 141428.76479999968, 158536.87623999876	0.28	ATRN, ATRN, ATRN	Tax_Id=9606 Isoform 3 of Attractin precursor, Tax_Id=9606 Isoform 2 of Attractin precursor, Attractin	121	34	1.22	59	11033	2+	1542.68	1.014	9.07512	1	K.GDEC'QLC'EVENR.Y	4.58706e+06	6.10034e+06
11	1	sp|O75882-3|ATRN_HUMAN, sp|O75882-2|ATRN_HUMAN, sp|O75882|ATRN_HUMAN	133701.56191999995, 141428.76479999968, 158536.87623999876	0.28	ATRN, ATRN, ATRN	Tax_Id=9606 Isoform 3 of Attractin precursor, Tax_Id=9606 Isoform 2 of Attractin precursor, Attractin	121	34	1.22	59	11173	3+	3585.46	-0.025	6.97261	0.996	R.C'DQHTDC'YSC'TANTNDC'HWC'NDHC'VPR.N	215109	243200
11	1	sp|O75882-3|ATRN_HUMAN, sp|O75882-2|ATRN_HUMAN, sp|O75882|ATRN_HUMAN	133701.56191999995, 141428.76479999968, 158536.87623999876	0.28	ATRN, ATRN, ATRN	Tax_Id=9606 Isoform 3 of Attractin precursor, Tax_Id=9606 Isoform 2 of Attractin precursor, Attractin	121	34	1.22	59	11527	2+	1289.67	-0.001	0.775392	1	R.SEAAC'LAAGPGIR.C	6917681	8497576
11	1	sp|O75882-3|ATRN_HUMAN, sp|O75882-2|ATRN_HUMAN, sp|O75882|ATRN_HUMAN	133701.56191999995, 141428.76479999968, 158536.87623999876	0.28	ATRN, ATRN, ATRN	Tax_Id=9606 Isoform 3 of Attractin precursor, Tax_Id=9606 Isoform 2 of Attractin precursor, Attractin	121	34	1.22	59	12851	2+	1599.77	0.012	7.5011	1	R.LTGSSGFVTDGPGNYK.Y
11	1	sp|O75882-3|ATRN_HUMAN, sp|O75882-2|ATRN_HUMAN, sp|O75882|ATRN_HUMAN	133701.56191999995, 141428.76479999968, 158536.87623999876	0.28	ATRN, ATRN, ATRN	Tax_Id=9606 Isoform 3 of Attractin precursor, Tax_Id=9606 Isoform 2 of Attractin precursor, Attractin	121	34	1.22	59	13014	2+	1599.76	0.01	6.25092	0.9998	R.LTGSSGFVTDGPGNYK.Y
11	1	sp|O75882-3|ATRN_HUMAN, sp|O75882-2|ATRN_HUMAN, sp|O75882|ATRN_HUMAN	133701.56191999995, 141428.76479999968, 158536.87623999876	0.28	ATRN, ATRN, ATRN	Tax_Id=9606 Isoform 3 of Attractin precursor, Tax_Id=9606 Isoform 2 of Attractin precursor, Attractin	121	34	1.22	59	13232	2+	1840.96	0.015	8.14794	0.9999	R.WSVLPRPDLHHDVNR.F
11	1	sp|O75882-3|ATRN_HUMAN, sp|O75882-2|ATRN_HUMAN, sp|O75882|ATRN_HUMAN	133701.56191999995, 141428.76479999968, 158536.87623999876	0.28	ATRN, ATRN, ATRN	Tax_Id=9606 Isoform 3 of Attractin precursor, Tax_Id=9606 Isoform 2 of Attractin precursor, Attractin	121	34	1.22	59	13321	2+	1691.73	0.011	6.50223	1	R.SCALDQNCQWEPR.N	6952020	10025419
11	1	sp|O75882-3|ATRN_HUMAN, sp|O75882-2|ATRN_HUMAN, sp|O75882|ATRN_HUMAN	133701.56191999995, 141428.76479999968, 158536.87623999876	0.28	ATRN, ATRN, ATRN	Tax_Id=9606 Isoform 3 of Attractin precursor, Tax_Id=9606 Isoform 2 of Attractin precursor, Attractin	121	34	1.22	59	13388	2+	1697.76	-0.006	3.53406	1	R.SC'ALDQNC'QWEPR.N	6.72491e+06	9460962
11	1	sp|O75882-3|ATRN_HUMAN, sp|O75882-2|ATRN_HUMAN, sp|O75882|ATRN_HUMAN	133701.56191999995, 141428.76479999968, 158536.87623999876	0.28	ATRN, ATRN, ATRN	Tax_Id=9606 Isoform 3 of Attractin precursor, Tax_Id=9606 Isoform 2 of Attractin precursor, Attractin	121	34	1.22	59	13400	2+	1410.77	0.009	6.37949	0.9999	R.NHNALLASLTTQK.K
11	1	sp|O75882-3|ATRN_HUMAN, sp|O75882-2|ATRN_HUMAN, sp|O75882|ATRN_HUMAN	133701.56191999995, 141428.76479999968, 158536.87623999876	0.28	ATRN, ATRN, ATRN	Tax_Id=9606 Isoform 3 of Attractin precursor, Tax_Id=9606 Isoform 2 of Attractin precursor, Attractin	121	34	1.22	59	14893	2+	1390.7	1.015	10.786	0.9909	K.C'TWLIEGQPNR.I	6.92806e+06	10426559
11	1	sp|O75882-3|ATRN_HUMAN, sp|O75882-2|ATRN_HUMAN, sp|O75882|ATRN_HUMAN	133701.56191999995, 141428.76479999968, 158536.87623999876	0.28	ATRN, ATRN, ATRN	Tax_Id=9606 Isoform 3 of Attractin precursor, Tax_Id=9606 Isoform 2 of Attractin precursor, Attractin	121	34	1.22	59	14929	2+	1387.68	0.994	4.32377	0.979	K.CTWLIEGQPNR.I	6928062	10201802
11	1	sp|O75882-3|ATRN_HUMAN, sp|O75882-2|ATRN_HUMAN, sp|O75882|ATRN_HUMAN	133701.56191999995, 141428.76479999968, 158536.87623999876	0.28	ATRN, ATRN, ATRN	Tax_Id=9606 Isoform 3 of Attractin precursor, Tax_Id=9606 Isoform 2 of Attractin precursor, Attractin	121	34	1.22	59	16168	3+	2883.39	0.026	9.01716	1	K.NTWSILHTQGALVQGGYGHSSVYDHR.T
11	1	sp|O75882-3|ATRN_HUMAN, sp|O75882-2|ATRN_HUMAN, sp|O75882|ATRN_HUMAN	133701.56191999995, 141428.76479999968, 158536.87623999876	0.28	ATRN, ATRN, ATRN	Tax_Id=9606 Isoform 3 of Attractin precursor, Tax_Id=9606 Isoform 2 of Attractin precursor, Attractin	121	34	1.22	59	17413	2+	1901.9	0.008	4.20631	1	R.YYTAINFVATPDEQNR.D
11	1	sp|O75882-3|ATRN_HUMAN, sp|O75882-2|ATRN_HUMAN, sp|O75882|ATRN_HUMAN	133701.56191999995, 141428.76479999968, 158536.87623999876	0.28	ATRN, ATRN, ATRN	Tax_Id=9606 Isoform 3 of Attractin precursor, Tax_Id=9606 Isoform 2 of Attractin precursor, Attractin	121	34	1.22	59	17632	2+	1901.9	1.01	5.25789	0.9998	R.YYTAINFVATPDEQNR.D
11	1	sp|O75882-3|ATRN_HUMAN, sp|O75882-2|ATRN_HUMAN, sp|O75882|ATRN_HUMAN	133701.56191999995, 141428.76479999968, 158536.87623999876	0.28	ATRN, ATRN, ATRN	Tax_Id=9606 Isoform 3 of Attractin precursor, Tax_Id=9606 Isoform 2 of Attractin precursor, Attractin	121	34	1.22	59	17803	2+	1901.9	0.015	7.88684	0.9916	R.YYTAINFVATPDEQNR.D
11	1	sp|O75882-3|ATRN_HUMAN, sp|O75882-2|ATRN_HUMAN, sp|O75882|ATRN_HUMAN	133701.56191999995, 141428.76479999968, 158536.87623999876	0.28	ATRN, ATRN, ATRN	Tax_Id=9606 Isoform 3 of Attractin precursor, Tax_Id=9606 Isoform 2 of Attractin precursor, Attractin	121	34	1.22	59	3724	2+	1142.52	0.009	7.87734	0.9785	R.IMQSSQSM"SK.L
11	1	sp|O75882-3|ATRN_HUMAN, sp|O75882-2|ATRN_HUMAN, sp|O75882|ATRN_HUMAN	133701.56191999995, 141428.76479999968, 158536.87623999876	0.28	ATRN, ATRN, ATRN	Tax_Id=9606 Isoform 3 of Attractin precursor, Tax_Id=9606 Isoform 2 of Attractin precursor, Attractin	121	34	1.22	59	5942	2+	1126.52	0.007	6.21381	0.9985	R.IMQSSQSMSK.L
11	1	sp|O75882-3|ATRN_HUMAN, sp|O75882-2|ATRN_HUMAN, sp|O75882|ATRN_HUMAN	133701.56191999995, 141428.76479999968, 158536.87623999876	0.28	ATRN, ATRN, ATRN	Tax_Id=9606 Isoform 3 of Attractin precursor, Tax_Id=9606 Isoform 2 of Attractin precursor, Attractin	121	34	1.22	59	9742	2+	1221.51	-0.001	0.818658	0.9964	K.DNPMYYC'NK.K	103397	136109
11	1	sp|O75882-3|ATRN_HUMAN, sp|O75882-2|ATRN_HUMAN, sp|O75882|ATRN_HUMAN	133701.56191999995, 141428.76479999968, 158536.87623999876	0.28	ATRN, ATRN, ATRN	Tax_Id=9606 Isoform 3 of Attractin precursor, Tax_Id=9606 Isoform 2 of Attractin precursor, Attractin	121	34	1.22	59	9790	2+	1218.49	0.006	4.92412	0.833	K.DNPMYYCNK.K	103397	138768
11	1	sp|O75882-3|ATRN_HUMAN, sp|O75882-2|ATRN_HUMAN, sp|O75882|ATRN_HUMAN	133701.56191999995, 141428.76479999968, 158536.87623999876	0.28	ATRN, ATRN, ATRN	Tax_Id=9606 Isoform 3 of Attractin precursor, Tax_Id=9606 Isoform 2 of Attractin precursor, Attractin	121	34	1.22	59	10619	2+	1542.68	-0.007	4.53756	1	K.GDEC'QLC'EVENR.Y	257764	310149
11	1	sp|O75882-3|ATRN_HUMAN, sp|O75882-2|ATRN_HUMAN, sp|O75882|ATRN_HUMAN	133701.56191999995, 141428.76479999968, 158536.87623999876	0.28	ATRN, ATRN, ATRN	Tax_Id=9606 Isoform 3 of Attractin precursor, Tax_Id=9606 Isoform 2 of Attractin precursor, Attractin	121	34	1.22	59	10622	2+	1536.64	0.012	7.80924	1	K.GDECQLCEVENR.Y	257764	310149
11	1	sp|O75882-3|ATRN_HUMAN, sp|O75882-2|ATRN_HUMAN, sp|O75882|ATRN_HUMAN	133701.56191999995, 141428.76479999968, 158536.87623999876	0.28	ATRN, ATRN, ATRN	Tax_Id=9606 Isoform 3 of Attractin precursor, Tax_Id=9606 Isoform 2 of Attractin precursor, Attractin	121	34	1.22	59	10642	2+	1539.66	-0.008	5.19595	0.8877	K.GDECQLC'EVENR.Y
11	1	sp|O75882-3|ATRN_HUMAN, sp|O75882-2|ATRN_HUMAN, sp|O75882|ATRN_HUMAN	133701.56191999995, 141428.76479999968, 158536.87623999876	0.28	ATRN, ATRN, ATRN	Tax_Id=9606 Isoform 3 of Attractin precursor, Tax_Id=9606 Isoform 2 of Attractin precursor, Attractin	121	34	1.22	59	12251	2+	1599.76	0.01	6.25092	1	R.LTGSSGFVTDGPGNYK.Y
11	1	sp|O75882-3|ATRN_HUMAN, sp|O75882-2|ATRN_HUMAN, sp|O75882|ATRN_HUMAN	133701.56191999995, 141428.76479999968, 158536.87623999876	0.28	ATRN, ATRN, ATRN	Tax_Id=9606 Isoform 3 of Attractin precursor, Tax_Id=9606 Isoform 2 of Attractin precursor, Attractin	121	34	1.22	59	12381	2+	1599.77	0.012	7.5011	0.9997	R.LTGSSGFVTDGPGNYK.Y
11	1	sp|O75882-3|ATRN_HUMAN, sp|O75882-2|ATRN_HUMAN, sp|O75882|ATRN_HUMAN	133701.56191999995, 141428.76479999968, 158536.87623999876	0.28	ATRN, ATRN, ATRN	Tax_Id=9606 Isoform 3 of Attractin precursor, Tax_Id=9606 Isoform 2 of Attractin precursor, Attractin	121	34	1.22	59	12719	2+	1691.73	0.013	7.68446	1	R.SCALDQNCQWEPR.N	226338	444491
11	1	sp|O75882-3|ATRN_HUMAN, sp|O75882-2|ATRN_HUMAN, sp|O75882|ATRN_HUMAN	133701.56191999995, 141428.76479999968, 158536.87623999876	0.28	ATRN, ATRN, ATRN	Tax_Id=9606 Isoform 3 of Attractin precursor, Tax_Id=9606 Isoform 2 of Attractin precursor, Attractin	121	34	1.22	59	18468	2+	1885.76	0.009	4.77262	1	K.CFSSDFMAYDIACDR.W	624619	639435
11	1	sp|O75882-3|ATRN_HUMAN, sp|O75882-2|ATRN_HUMAN, sp|O75882|ATRN_HUMAN	133701.56191999995, 141428.76479999968, 158536.87623999876	0.28	ATRN, ATRN, ATRN	Tax_Id=9606 Isoform 3 of Attractin precursor, Tax_Id=9606 Isoform 2 of Attractin precursor, Attractin	121	34	1.22	59	11330	2+	1542.68	-0.008	5.18578	0.9995	K.GDEC'QLC'EVENR.Y	16987.3	42952.8
11	1	sp|O75882-3|ATRN_HUMAN, sp|O75882-2|ATRN_HUMAN, sp|O75882|ATRN_HUMAN	133701.56191999995, 141428.76479999968, 158536.87623999876	0.28	ATRN, ATRN, ATRN	Tax_Id=9606 Isoform 3 of Attractin precursor, Tax_Id=9606 Isoform 2 of Attractin precursor, Attractin	121	34	1.22	59	5938	2+	1126.52	0.009	7.98918	1	R.IMQSSQSMSK.L
11	1	sp|O75882-3|ATRN_HUMAN, sp|O75882-2|ATRN_HUMAN, sp|O75882|ATRN_HUMAN	133701.56191999995, 141428.76479999968, 158536.87623999876	0.28	ATRN, ATRN, ATRN	Tax_Id=9606 Isoform 3 of Attractin precursor, Tax_Id=9606 Isoform 2 of Attractin precursor, Attractin	121	34	1.22	59	11126	2+	1542.68	-0.01	6.48223	1	K.GDEC'QLC'EVENR.Y	405684	532336
11	1	sp|O75882-3|ATRN_HUMAN, sp|O75882-2|ATRN_HUMAN, sp|O75882|ATRN_HUMAN	133701.56191999995, 141428.76479999968, 158536.87623999876	0.28	ATRN, ATRN, ATRN	Tax_Id=9606 Isoform 3 of Attractin precursor, Tax_Id=9606 Isoform 2 of Attractin precursor, Attractin	121	34	1.22	59	11159	2+	1536.64	1.151	98.2662	0.8821	K.GDECQLCEVENR.Y
11	1	sp|O75882-3|ATRN_HUMAN, sp|O75882-2|ATRN_HUMAN, sp|O75882|ATRN_HUMAN	133701.56191999995, 141428.76479999968, 158536.87623999876	0.28	ATRN, ATRN, ATRN	Tax_Id=9606 Isoform 3 of Attractin precursor, Tax_Id=9606 Isoform 2 of Attractin precursor, Attractin	121	34	1.22	59	13574	2+	1691.73	0.009	5.32001	1	R.SCALDQNCQWEPR.N	1.04403e+06	1.58397e+06
11	1	sp|O75882-3|ATRN_HUMAN, sp|O75882-2|ATRN_HUMAN, sp|O75882|ATRN_HUMAN	133701.56191999995, 141428.76479999968, 158536.87623999876	0.28	ATRN, ATRN, ATRN	Tax_Id=9606 Isoform 3 of Attractin precursor, Tax_Id=9606 Isoform 2 of Attractin precursor, Attractin	121	34	1.22	59	5965	2+	886.51	0.002	2.25604	0.9147	R.SVNNVVVR.Y
11	1	sp|O75882-3|ATRN_HUMAN, sp|O75882-2|ATRN_HUMAN, sp|O75882|ATRN_HUMAN	133701.56191999995, 141428.76479999968, 158536.87623999876	0.28	ATRN, ATRN, ATRN	Tax_Id=9606 Isoform 3 of Attractin precursor, Tax_Id=9606 Isoform 2 of Attractin precursor, Attractin	121	34	1.22	59	6125	2+	886.51	0.893	120.698	0.847	R.SVNNVVVR.Y
11	1	sp|O75882-3|ATRN_HUMAN, sp|O75882-2|ATRN_HUMAN, sp|O75882|ATRN_HUMAN	133701.56191999995, 141428.76479999968, 158536.87623999876	0.28	ATRN, ATRN, ATRN	Tax_Id=9606 Isoform 3 of Attractin precursor, Tax_Id=9606 Isoform 2 of Attractin precursor, Attractin	121	34	1.22	59	6788	2+	847.442	0.011	12.9802	0.7533	R.YQGNPLR.G
11	1	sp|O75882-3|ATRN_HUMAN, sp|O75882-2|ATRN_HUMAN, sp|O75882|ATRN_HUMAN	133701.56191999995, 141428.76479999968, 158536.87623999876	0.28	ATRN, ATRN, ATRN	Tax_Id=9606 Isoform 3 of Attractin precursor, Tax_Id=9606 Isoform 2 of Attractin precursor, Attractin	121	34	1.22	59	6968	2+	1007.53	0	0	0.9813	R.ALYVHGGYK.A
11	1	sp|O75882-3|ATRN_HUMAN, sp|O75882-2|ATRN_HUMAN, sp|O75882|ATRN_HUMAN	133701.56191999995, 141428.76479999968, 158536.87623999876	0.28	ATRN, ATRN, ATRN	Tax_Id=9606 Isoform 3 of Attractin precursor, Tax_Id=9606 Isoform 2 of Attractin precursor, Attractin	121	34	1.22	59	10811	2+	1536.64	0.005	3.25385	1	K.GDECQLCEVENR.Y	7.5743e+06	15322722
11	1	sp|O75882-3|ATRN_HUMAN, sp|O75882-2|ATRN_HUMAN, sp|O75882|ATRN_HUMAN	133701.56191999995, 141428.76479999968, 158536.87623999876	0.28	ATRN, ATRN, ATRN	Tax_Id=9606 Isoform 3 of Attractin precursor, Tax_Id=9606 Isoform 2 of Attractin precursor, Attractin	121	34	1.22	59	11033	3+	2193.96	-0.022	10.0275	0.9973	K.GEAC'DIPHC'TDNC'GFPHR.G	10182047	8871829
11	1	sp|O75882-3|ATRN_HUMAN, sp|O75882-2|ATRN_HUMAN, sp|O75882|ATRN_HUMAN	133701.56191999995, 141428.76479999968, 158536.87623999876	0.28	ATRN, ATRN, ATRN	Tax_Id=9606 Isoform 3 of Attractin precursor, Tax_Id=9606 Isoform 2 of Attractin precursor, Attractin	121	34	1.22	59	12409	2+	1599.76	0.009	5.62583	1	R.LTGSSGFVTDGPGNYK.Y
11	1	sp|O75882-3|ATRN_HUMAN, sp|O75882-2|ATRN_HUMAN, sp|O75882|ATRN_HUMAN	133701.56191999995, 141428.76479999968, 158536.87623999876	0.28	ATRN, ATRN, ATRN	Tax_Id=9606 Isoform 3 of Attractin precursor, Tax_Id=9606 Isoform 2 of Attractin precursor, Attractin	121	34	1.22	59	12565	2+	1599.76	0.006	3.75055	1	R.LTGSSGFVTDGPGNYK.Y
11	1	sp|O75882-3|ATRN_HUMAN, sp|O75882-2|ATRN_HUMAN, sp|O75882|ATRN_HUMAN	133701.56191999995, 141428.76479999968, 158536.87623999876	0.28	ATRN, ATRN, ATRN	Tax_Id=9606 Isoform 3 of Attractin precursor, Tax_Id=9606 Isoform 2 of Attractin precursor, Attractin	121	34	1.22	59	12685	2+	1410.77	0.006	4.253	1	R.NHNALLASLTTQK.K
11	1	sp|O75882-3|ATRN_HUMAN, sp|O75882-2|ATRN_HUMAN, sp|O75882|ATRN_HUMAN	133701.56191999995, 141428.76479999968, 158536.87623999876	0.28	ATRN, ATRN, ATRN	Tax_Id=9606 Isoform 3 of Attractin precursor, Tax_Id=9606 Isoform 2 of Attractin precursor, Attractin	121	34	1.22	59	13289	2+	1697.76	-0.01	5.8901	1	R.SC'ALDQNC'QWEPR.N	9320627	10905809
11	1	sp|O75882-3|ATRN_HUMAN, sp|O75882-2|ATRN_HUMAN, sp|O75882|ATRN_HUMAN	133701.56191999995, 141428.76479999968, 158536.87623999876	0.28	ATRN, ATRN, ATRN	Tax_Id=9606 Isoform 3 of Attractin precursor, Tax_Id=9606 Isoform 2 of Attractin precursor, Attractin	121	34	1.22	59	13297	2+	1691.73	0.008	4.7289	1	R.SCALDQNCQWEPR.N	9320627	10905809
11	1	sp|O75882-3|ATRN_HUMAN, sp|O75882-2|ATRN_HUMAN, sp|O75882|ATRN_HUMAN	133701.56191999995, 141428.76479999968, 158536.87623999876	0.28	ATRN, ATRN, ATRN	Tax_Id=9606 Isoform 3 of Attractin precursor, Tax_Id=9606 Isoform 2 of Attractin precursor, Attractin	121	34	1.22	59	13308	2+	1694.74	-0.012	7.08071	0.9941	R.SCALDQNC'QWEPR.N
11	1	sp|O75882-3|ATRN_HUMAN, sp|O75882-2|ATRN_HUMAN, sp|O75882|ATRN_HUMAN	133701.56191999995, 141428.76479999968, 158536.87623999876	0.28	ATRN, ATRN, ATRN	Tax_Id=9606 Isoform 3 of Attractin precursor, Tax_Id=9606 Isoform 2 of Attractin precursor, Attractin	121	34	1.22	59	14795	2+	1387.68	0.007	5.0444	1	K.CTWLIEGQPNR.I	24238314	25764948
11	1	sp|O75882-3|ATRN_HUMAN, sp|O75882-2|ATRN_HUMAN, sp|O75882|ATRN_HUMAN	133701.56191999995, 141428.76479999968, 158536.87623999876	0.28	ATRN, ATRN, ATRN	Tax_Id=9606 Isoform 3 of Attractin precursor, Tax_Id=9606 Isoform 2 of Attractin precursor, Attractin	121	34	1.22	59	14804	2+	1390.7	-0.005	3.59532	0.9987	K.C'TWLIEGQPNR.I	24379786	26082686
11	1	sp|O75882-3|ATRN_HUMAN, sp|O75882-2|ATRN_HUMAN, sp|O75882|ATRN_HUMAN	133701.56191999995, 141428.76479999968, 158536.87623999876	0.28	ATRN, ATRN, ATRN	Tax_Id=9606 Isoform 3 of Attractin precursor, Tax_Id=9606 Isoform 2 of Attractin precursor, Attractin	121	34	1.22	59	14991	2+	1390.7	-0.005	3.59532	0.9998	K.C'TWLIEGQPNR.I	9626846	10080217
11	1	sp|O75882-3|ATRN_HUMAN, sp|O75882-2|ATRN_HUMAN, sp|O75882|ATRN_HUMAN	133701.56191999995, 141428.76479999968, 158536.87623999876	0.28	ATRN, ATRN, ATRN	Tax_Id=9606 Isoform 3 of Attractin precursor, Tax_Id=9606 Isoform 2 of Attractin precursor, Attractin	121	34	1.22	59	16316	3+	2883.39	1.007	2.4277	0.9993	K.NTWSILHTQGALVQGGYGHSSVYDHR.T
11	1	sp|O75882-3|ATRN_HUMAN, sp|O75882-2|ATRN_HUMAN, sp|O75882|ATRN_HUMAN	133701.56191999995, 141428.76479999968, 158536.87623999876	0.28	ATRN, ATRN, ATRN	Tax_Id=9606 Isoform 3 of Attractin precursor, Tax_Id=9606 Isoform 2 of Attractin precursor, Attractin	121	34	1.22	59	17643	2+	1901.9	0.004	2.10316	0.9999	R.YYTAINFVATPDEQNR.D
11	1	sp|O75882-3|ATRN_HUMAN, sp|O75882-2|ATRN_HUMAN, sp|O75882|ATRN_HUMAN	133701.56191999995, 141428.76479999968, 158536.87623999876	0.28	ATRN, ATRN, ATRN	Tax_Id=9606 Isoform 3 of Attractin precursor, Tax_Id=9606 Isoform 2 of Attractin precursor, Attractin	121	34	1.22	59	23804	3+	2924.42	1.023	7.8648	0.6171	R.NQECIALPENICGIGWHLVGNSCLK.I	10312679	15916994
11	1	sp|O75882-3|ATRN_HUMAN, sp|O75882-2|ATRN_HUMAN, sp|O75882|ATRN_HUMAN	133701.56191999995, 141428.76479999968, 158536.87623999876	0.28	ATRN, ATRN, ATRN	Tax_Id=9606 Isoform 3 of Attractin precursor, Tax_Id=9606 Isoform 2 of Attractin precursor, Attractin	121	34	1.22	59	3881	2+	1142.52	0.006	5.25156	0.9908	R.IMQSSQSM"SK.L
11	1	sp|O75882-3|ATRN_HUMAN, sp|O75882-2|ATRN_HUMAN, sp|O75882|ATRN_HUMAN	133701.56191999995, 141428.76479999968, 158536.87623999876	0.28	ATRN, ATRN, ATRN	Tax_Id=9606 Isoform 3 of Attractin precursor, Tax_Id=9606 Isoform 2 of Attractin precursor, Attractin	121	34	1.22	59	5352	2+	1126.52	0.006	5.32612	1	R.IMQSSQSMSK.L
11	1	sp|O75882-3|ATRN_HUMAN, sp|O75882-2|ATRN_HUMAN, sp|O75882|ATRN_HUMAN	133701.56191999995, 141428.76479999968, 158536.87623999876	0.28	ATRN, ATRN, ATRN	Tax_Id=9606 Isoform 3 of Attractin precursor, Tax_Id=9606 Isoform 2 of Attractin precursor, Attractin	121	34	1.22	59	6592	2+	886.51	0.005	5.64009	0.9946	R.SVNNVVVR.Y
11	1	sp|O75882-3|ATRN_HUMAN, sp|O75882-2|ATRN_HUMAN, sp|O75882|ATRN_HUMAN	133701.56191999995, 141428.76479999968, 158536.87623999876	0.28	ATRN, ATRN, ATRN	Tax_Id=9606 Isoform 3 of Attractin precursor, Tax_Id=9606 Isoform 2 of Attractin precursor, Attractin	121	34	1.22	59	6741	2+	886.51	0.006	6.76811	0.9999	R.SVNNVVVR.Y
11	1	sp|O75882-3|ATRN_HUMAN, sp|O75882-2|ATRN_HUMAN, sp|O75882|ATRN_HUMAN	133701.56191999995, 141428.76479999968, 158536.87623999876	0.28	ATRN, ATRN, ATRN	Tax_Id=9606 Isoform 3 of Attractin precursor, Tax_Id=9606 Isoform 2 of Attractin precursor, Attractin	121	34	1.22	59	7236	2+	847.442	0.005	5.90011	0.6096	R.YQGNPLR.G
11	1	sp|O75882-3|ATRN_HUMAN, sp|O75882-2|ATRN_HUMAN, sp|O75882|ATRN_HUMAN	133701.56191999995, 141428.76479999968, 158536.87623999876	0.28	ATRN, ATRN, ATRN	Tax_Id=9606 Isoform 3 of Attractin precursor, Tax_Id=9606 Isoform 2 of Attractin precursor, Attractin	121	34	1.22	59	7375	2+	847.442	0.005	5.90011	0.9656	R.YQGNPLR.G
11	1	sp|O75882-3|ATRN_HUMAN, sp|O75882-2|ATRN_HUMAN, sp|O75882|ATRN_HUMAN	133701.56191999995, 141428.76479999968, 158536.87623999876	0.28	ATRN, ATRN, ATRN	Tax_Id=9606 Isoform 3 of Attractin precursor, Tax_Id=9606 Isoform 2 of Attractin precursor, Attractin	121	34	1.22	59	9731	2+	1218.49	1.001	0.820687	0.999	K.DNPMYYCNK.K	3.1353e+06	3.83489e+06
11	1	sp|O75882-3|ATRN_HUMAN, sp|O75882-2|ATRN_HUMAN, sp|O75882|ATRN_HUMAN	133701.56191999995, 141428.76479999968, 158536.87623999876	0.28	ATRN, ATRN, ATRN	Tax_Id=9606 Isoform 3 of Attractin precursor, Tax_Id=9606 Isoform 2 of Attractin precursor, Attractin	121	34	1.22	59	9913	2+	1051.56	1.016	15.2155	0.992	R.YGHSLALYK.D
11	1	sp|O75882-3|ATRN_HUMAN, sp|O75882-2|ATRN_HUMAN, sp|O75882|ATRN_HUMAN	133701.56191999995, 141428.76479999968, 158536.87623999876	0.28	ATRN, ATRN, ATRN	Tax_Id=9606 Isoform 3 of Attractin precursor, Tax_Id=9606 Isoform 2 of Attractin precursor, Attractin	121	34	1.22	59	10748	2+	1536.64	0.011	7.15847	1	K.GDECQLCEVENR.Y	9623823	16826518
11	1	sp|O75882-3|ATRN_HUMAN, sp|O75882-2|ATRN_HUMAN, sp|O75882|ATRN_HUMAN	133701.56191999995, 141428.76479999968, 158536.87623999876	0.28	ATRN, ATRN, ATRN	Tax_Id=9606 Isoform 3 of Attractin precursor, Tax_Id=9606 Isoform 2 of Attractin precursor, Attractin	121	34	1.22	59	10753	2+	1542.68	-1.019	12.3162	0.9987	K.GDEC'QLC'EVENR.Y	10844189	17585668
11	1	sp|O75882-3|ATRN_HUMAN, sp|O75882-2|ATRN_HUMAN, sp|O75882|ATRN_HUMAN	133701.56191999995, 141428.76479999968, 158536.87623999876	0.28	ATRN, ATRN, ATRN	Tax_Id=9606 Isoform 3 of Attractin precursor, Tax_Id=9606 Isoform 2 of Attractin precursor, Attractin	121	34	1.22	59	10892	2+	1536.64	-1.979	13.6662	0.9999	K.GDECQLCEVENR.Y	8.24707e+06	12589453
11	1	sp|O75882-3|ATRN_HUMAN, sp|O75882-2|ATRN_HUMAN, sp|O75882|ATRN_HUMAN	133701.56191999995, 141428.76479999968, 158536.87623999876	0.28	ATRN, ATRN, ATRN	Tax_Id=9606 Isoform 3 of Attractin precursor, Tax_Id=9606 Isoform 2 of Attractin precursor, Attractin	121	34	1.22	59	10904	2+	1542.68	-0.992	5.18578	0.99	K.GDEC'QLC'EVENR.Y	7825104	11832964
11	1	sp|O75882-3|ATRN_HUMAN, sp|O75882-2|ATRN_HUMAN, sp|O75882|ATRN_HUMAN	133701.56191999995, 141428.76479999968, 158536.87623999876	0.28	ATRN, ATRN, ATRN	Tax_Id=9606 Isoform 3 of Attractin precursor, Tax_Id=9606 Isoform 2 of Attractin precursor, Attractin	121	34	1.22	59	11186	3+	2193.96	-0.012	5.46957	0.9953	K.GEAC'DIPHC'TDNC'GFPHR.G	22190304	6.1734e+06
11	1	sp|O75882-3|ATRN_HUMAN, sp|O75882-2|ATRN_HUMAN, sp|O75882|ATRN_HUMAN	133701.56191999995, 141428.76479999968, 158536.87623999876	0.28	ATRN, ATRN, ATRN	Tax_Id=9606 Isoform 3 of Attractin precursor, Tax_Id=9606 Isoform 2 of Attractin precursor, Attractin	121	34	1.22	59	11463	2+	1286.65	1.021	16.3214	1	R.SEAACLAAGPGIR.C	7848660	9025979
11	1	sp|O75882-3|ATRN_HUMAN, sp|O75882-2|ATRN_HUMAN, sp|O75882|ATRN_HUMAN	133701.56191999995, 141428.76479999968, 158536.87623999876	0.28	ATRN, ATRN, ATRN	Tax_Id=9606 Isoform 3 of Attractin precursor, Tax_Id=9606 Isoform 2 of Attractin precursor, Attractin	121	34	1.22	59	12622	2+	1599.76	0.009	5.62583	1	R.LTGSSGFVTDGPGNYK.Y
11	1	sp|O75882-3|ATRN_HUMAN, sp|O75882-2|ATRN_HUMAN, sp|O75882|ATRN_HUMAN	133701.56191999995, 141428.76479999968, 158536.87623999876	0.28	ATRN, ATRN, ATRN	Tax_Id=9606 Isoform 3 of Attractin precursor, Tax_Id=9606 Isoform 2 of Attractin precursor, Attractin	121	34	1.22	59	12963	2+	1410.77	0.007	4.96183	0.9999	R.NHNALLASLTTQK.K
11	1	sp|O75882-3|ATRN_HUMAN, sp|O75882-2|ATRN_HUMAN, sp|O75882|ATRN_HUMAN	133701.56191999995, 141428.76479999968, 158536.87623999876	0.28	ATRN, ATRN, ATRN	Tax_Id=9606 Isoform 3 of Attractin precursor, Tax_Id=9606 Isoform 2 of Attractin precursor, Attractin	121	34	1.22	59	13085	2+	1697.76	1.962	22.3824	0.9989	R.SC'ALDQNC'QWEPR.N
11	1	sp|O75882-3|ATRN_HUMAN, sp|O75882-2|ATRN_HUMAN, sp|O75882|ATRN_HUMAN	133701.56191999995, 141428.76479999968, 158536.87623999876	0.28	ATRN, ATRN, ATRN	Tax_Id=9606 Isoform 3 of Attractin precursor, Tax_Id=9606 Isoform 2 of Attractin precursor, Attractin	121	34	1.22	59	13177	2+	1694.74	-0.012	7.08071	0.9952	R.SCALDQNC'QWEPR.N
11	1	sp|O75882-3|ATRN_HUMAN, sp|O75882-2|ATRN_HUMAN, sp|O75882|ATRN_HUMAN	133701.56191999995, 141428.76479999968, 158536.87623999876	0.28	ATRN, ATRN, ATRN	Tax_Id=9606 Isoform 3 of Attractin precursor, Tax_Id=9606 Isoform 2 of Attractin precursor, Attractin	121	34	1.22	59	13231	2+	1691.73	0.009	5.32001	1	R.SCALDQNCQWEPR.N	6.41944e+06	8498157
11	1	sp|O75882-3|ATRN_HUMAN, sp|O75882-2|ATRN_HUMAN, sp|O75882|ATRN_HUMAN	133701.56191999995, 141428.76479999968, 158536.87623999876	0.28	ATRN, ATRN, ATRN	Tax_Id=9606 Isoform 3 of Attractin precursor, Tax_Id=9606 Isoform 2 of Attractin precursor, Attractin	121	34	1.22	59	13243	2+	1697.76	-0.007	4.12307	1	R.SC'ALDQNC'QWEPR.N	6026327	7927194
11	1	sp|O75882-3|ATRN_HUMAN, sp|O75882-2|ATRN_HUMAN, sp|O75882|ATRN_HUMAN	133701.56191999995, 141428.76479999968, 158536.87623999876	0.28	ATRN, ATRN, ATRN	Tax_Id=9606 Isoform 3 of Attractin precursor, Tax_Id=9606 Isoform 2 of Attractin precursor, Attractin	121	34	1.22	59	14912	2+	1387.68	1.014	10.0888	0.9982	K.CTWLIEGQPNR.I	13022235	13519678
11	1	sp|O75882-3|ATRN_HUMAN, sp|O75882-2|ATRN_HUMAN, sp|O75882|ATRN_HUMAN	133701.56191999995, 141428.76479999968, 158536.87623999876	0.28	ATRN, ATRN, ATRN	Tax_Id=9606 Isoform 3 of Attractin precursor, Tax_Id=9606 Isoform 2 of Attractin precursor, Attractin	121	34	1.22	59	17448	2+	1901.9	0.012	6.30947	0.9999	R.YYTAINFVATPDEQNR.D
12	1	sp|O95810|SDPR_HUMAN	47173.2	0.073	SDPR	Serum deprivation-response protein	5	2			13930	2+	1777.87	0.018	10.1245	1	R.SDGDPVQPAVLQVHQTS.-
12	1	sp|O95810|SDPR_HUMAN	47173.2	0.073	SDPR	Serum deprivation-response protein	5	2			13642	2+	1777.87	1.021	11.8119	0.9996	R.SDGDPVQPAVLQVHQTS.-
12	1	sp|O95810|SDPR_HUMAN	47173.2	0.073	SDPR	Serum deprivation-response protein	5	2			13693	2+	1777.87	0.016	8.99952	1	R.SDGDPVQPAVLQVHQTS.-
12	1	sp|O95810|SDPR_HUMAN	47173.2	0.073	SDPR	Serum deprivation-response protein	5	2			12369	2+	1604.71	0.009	5.6085	1	R.YEGSYALTSEEAER.S
12	1	sp|O95810|SDPR_HUMAN	47173.2	0.073	SDPR	Serum deprivation-response protein	5	2			13800	2+	1777.87	0.021	11.8119	0.999	R.SDGDPVQPAVLQVHQTS.-
13	1	sp|P00441|SODC_HUMAN	15935.7	0.234	SOD1	Superoxide dismutase [Cu-Zn]	3	2	1.55	1	8815	2+	1225.62	0.009	7.34324	1	R.HVGDLGNVTADK.D
13	1	sp|P00441|SODC_HUMAN	15935.7	0.234	SOD1	Superoxide dismutase [Cu-Zn]	3	2	1.55	1	8770	2+	1225.62	0.008	6.52732	1	R.HVGDLGNVTADK.D
13	1	sp|P00441|SODC_HUMAN	15935.7	0.234	SOD1	Superoxide dismutase [Cu-Zn]	3	2	1.55	1	22340	3+	2531.25	0.01	3.95062	0.9952	K.DGVADVSIEDSVISLSGDHC'IIGR.T	376580	582035
14	1	sp|P00736|C1R_HUMAN	80118.5	0.393	C1R	Complement C1r subcomponent	165	33	1.05	66	7574	2+	1294.6	0.007	5.40708	1	R.YTTTM"GVNTYK.A
14	1	sp|P00736|C1R_HUMAN	80118.5	0.393	C1R	Complement C1r subcomponent	165	33	1.05	66	8015	2+	847.431	0.008	9.4403	0.7724	R.SYPPDLR.C
14	1	sp|P00736|C1R_HUMAN	80118.5	0.393	C1R	Complement C1r subcomponent	165	33	1.05	66	8452	2+	847.431	0.005	5.90019	0.8758	R.SYPPDLR.C
14	1	sp|P00736|C1R_HUMAN	80118.5	0.393	C1R	Complement C1r subcomponent	165	33	1.05	66	8658	2+	847.431	0.003	3.54011	0.9838	R.SYPPDLR.C
14	1	sp|P00736|C1R_HUMAN	80118.5	0.393	C1R	Complement C1r subcomponent	165	33	1.05	66	9886	2+	1278.6	0.007	5.47472	1	R.YTTTMGVNTYK.A
14	1	sp|P00736|C1R_HUMAN	80118.5	0.393	C1R	Complement C1r subcomponent	165	33	1.05	66	10667	2+	1580.73	0	0	0.9973	R.IQYYC'HEPYYK.M	973545	1.2718e+06
14	1	sp|P00736|C1R_HUMAN	80118.5	0.393	C1R	Complement C1r subcomponent	165	33	1.05	66	13354	2+	1542.77	1.02	12.9637	1	R.FCGQLGSPLGNPPGK.K	29890390	57941468
14	1	sp|P00736|C1R_HUMAN	80118.5	0.393	C1R	Complement C1r subcomponent	165	33	1.05	66	15224	2+	1870.86	1.009	4.81061	1	R.ESEQGVYTCTAQGIWK.N	5.68809e+06	8529568
14	1	sp|P00736|C1R_HUMAN	80118.5	0.393	C1R	Complement C1r subcomponent	165	33	1.05	66	15284	2+	1873.88	0.006	3.20191	1	R.ESEQGVYTC'TAQGIWK.N	5631801	8486113
14	1	sp|P00736|C1R_HUMAN	80118.5	0.393	C1R	Complement C1r subcomponent	165	33	1.05	66	15425	2+	1870.86	0.014	7.48317	0.6952	R.ESEQGVYTCTAQGIWK.N	323545	462499
14	1	sp|P00736|C1R_HUMAN	80118.5	0.393	C1R	Complement C1r subcomponent	165	33	1.05	66	19370	2+	1149.63	0.007	6.08891	0.9994	K.VLNYVDWIK.K
14	1	sp|P00736|C1R_HUMAN	80118.5	0.393	C1R	Complement C1r subcomponent	165	33	1.05	66	22062	3+	2882.34	0.019	6.59186	1	K.QRPPDLDTSSNAVDLLFFTDESGDSR.G
14	1	sp|P00736|C1R_HUMAN	80118.5	0.393	C1R	Complement C1r subcomponent	165	33	1.05	66	22222	3+	2882.34	1.011	3.81634	1	K.QRPPDLDTSSNAVDLLFFTDESGDSR.G
14	1	sp|P00736|C1R_HUMAN	80118.5	0.393	C1R	Complement C1r subcomponent	165	33	1.05	66	22629	3+	3159.48	0.018	5.69714	0.9999	K.Q^GYQLIEGNQVLHSFTAVC'QDDGTWHR.A	14467959	6205959
14	1	sp|P00736|C1R_HUMAN	80118.5	0.393	C1R	Complement C1r subcomponent	165	33	1.05	66	22746	3+	2882.34	0.015	5.2041	0.9993	K.QRPPDLDTSSNAVDLLFFTDESGDSR.G
14	1	sp|P00736|C1R_HUMAN	80118.5	0.393	C1R	Complement C1r subcomponent	165	33	1.05	66	23755	2+	2254.15	0.014	6.21077	1	K.TLDEFTIIQNLQPQYQFR.D
14	1	sp|P00736|C1R_HUMAN	80118.5	0.393	C1R	Complement C1r subcomponent	165	33	1.05	66	23766	3+	2254.15	1.005	2.21813	0.9938	K.TLDEFTIIQNLQPQYQFR.D
14	1	sp|P00736|C1R_HUMAN	80118.5	0.393	C1R	Complement C1r subcomponent	165	33	1.05	66	23794	2+	2501.18	0.01	3.99812	1	K.LVFQQFDLEPSEGC'FYDYVK.I	14583706	26390822
14	1	sp|P00736|C1R_HUMAN	80118.5	0.393	C1R	Complement C1r subcomponent	165	33	1.05	66	23902	3+	2501.18	0.008	3.19849	0.9883	K.LVFQQFDLEPSEGC'FYDYVK.I	5798334	10058126
14	1	sp|P00736|C1R_HUMAN	80118.5	0.393	C1R	Complement C1r subcomponent	165	33	1.05	66	7941	2+	1294.6	0.005	3.8622	0.9999	R.YTTTM"GVNTYK.A
14	1	sp|P00736|C1R_HUMAN	80118.5	0.393	C1R	Complement C1r subcomponent	165	33	1.05	66	9262	2+	867.482	0.005	5.76381	0.9988	R.YTTEIIK.C
14	1	sp|P00736|C1R_HUMAN	80118.5	0.393	C1R	Complement C1r subcomponent	165	33	1.05	66	11427	2+	1580.73	0.004	2.53048	1	R.IQYYC'HEPYYK.M	1683538	2702871
14	1	sp|P00736|C1R_HUMAN	80118.5	0.393	C1R	Complement C1r subcomponent	165	33	1.05	66	12113	2+	1583.73	0.002	1.26284	0.9998	K.QDAC'QGDSGGVFAVR.D	2.78856e+06	3293348
14	1	sp|P00736|C1R_HUMAN	80118.5	0.393	C1R	Complement C1r subcomponent	165	33	1.05	66	12182	2+	1580.71	-0.938	39.2228	0.7914	K.QDACQGDSGGVFAVR.D
14	1	sp|P00736|C1R_HUMAN	80118.5	0.393	C1R	Complement C1r subcomponent	165	33	1.05	66	14033	2+	1542.77	1.02	12.9637	0.9941	R.FCGQLGSPLGNPPGK.K	14844330	14797888
14	1	sp|P00736|C1R_HUMAN	80118.5	0.393	C1R	Complement C1r subcomponent	165	33	1.05	66	14103	2+	1545.79	1.901	64.0448	0.9998	R.FC'GQLGSPLGNPPGK.K
14	1	sp|P00736|C1R_HUMAN	80118.5	0.393	C1R	Complement C1r subcomponent	165	33	1.05	66	15838	2+	1873.88	-1.01	5.33651	0.9989	R.ESEQGVYTC'TAQGIWK.N	2.53452e+06	4556566
14	1	sp|P00736|C1R_HUMAN	80118.5	0.393	C1R	Complement C1r subcomponent	165	33	1.05	66	17206	2+	1684.87	0.006	3.56111	1	R.LPVANPQAC'ENWLR.G	7.42292e+06	7057319
14	1	sp|P00736|C1R_HUMAN	80118.5	0.393	C1R	Complement C1r subcomponent	165	33	1.05	66	20014	2+	1149.63	0.006	5.21907	0.9978	K.VLNYVDWIK.K
14	1	sp|P00736|C1R_HUMAN	80118.5	0.393	C1R	Complement C1r subcomponent	165	33	1.05	66	22687	3+	1803.88	0.012	6.65235	0.9647	K.MGNFPWQVFTNIHGR.G
14	1	sp|P00736|C1R_HUMAN	80118.5	0.393	C1R	Complement C1r subcomponent	165	33	1.05	66	22866	3+	2882.34	0.021	7.28574	0.9999	K.QRPPDLDTSSNAVDLLFFTDESGDSR.G
14	1	sp|P00736|C1R_HUMAN	80118.5	0.393	C1R	Complement C1r subcomponent	165	33	1.05	66	23023	3+	2882.34	0.015	5.2041	1	K.QRPPDLDTSSNAVDLLFFTDESGDSR.G
14	1	sp|P00736|C1R_HUMAN	80118.5	0.393	C1R	Complement C1r subcomponent	165	33	1.05	66	24671	2+	2254.15	1.029	12.8652	0.9973	K.TLDEFTIIQNLQPQYQFR.D
14	1	sp|P00736|C1R_HUMAN	80118.5	0.393	C1R	Complement C1r subcomponent	165	33	1.05	66	24826	2+	2254.15	1.02	8.87252	0.9984	K.TLDEFTIIQNLQPQYQFR.D
14	1	sp|P00736|C1R_HUMAN	80118.5	0.393	C1R	Complement C1r subcomponent	165	33	1.05	66	8200	2+	815.437	0.005	6.13168	0.9977	R.GGGALLGDR.W
14	1	sp|P00736|C1R_HUMAN	80118.5	0.393	C1R	Complement C1r subcomponent	165	33	1.05	66	10629	2+	835.399	0.005	5.98517	0.9993	R.GYGFYTK.V
14	1	sp|P00736|C1R_HUMAN	80118.5	0.393	C1R	Complement C1r subcomponent	165	33	1.05	66	11644	2+	1580.73	0.004	2.53048	1	R.IQYYC'HEPYYK.M	1.03217e+06	1.28699e+06
14	1	sp|P00736|C1R_HUMAN	80118.5	0.393	C1R	Complement C1r subcomponent	165	33	1.05	66	12257	2+	1580.71	0.01	6.32626	1	K.QDACQGDSGGVFAVR.D	7430590	4031182
14	1	sp|P00736|C1R_HUMAN	80118.5	0.393	C1R	Complement C1r subcomponent	165	33	1.05	66	12350	2+	1583.73	0.002	1.26284	1	K.QDAC'QGDSGGVFAVR.D	11052314	3865992
14	1	sp|P00736|C1R_HUMAN	80118.5	0.393	C1R	Complement C1r subcomponent	165	33	1.05	66	12412	2+	1580.71	0.011	6.95889	1	K.QDACQGDSGGVFAVR.D	17370408	1691987
14	1	sp|P00736|C1R_HUMAN	80118.5	0.393	C1R	Complement C1r subcomponent	165	33	1.05	66	14018	2+	1545.79	0	0	1	R.FC'GQLGSPLGNPPGK.K	6.48277e+06	9066716
14	1	sp|P00736|C1R_HUMAN	80118.5	0.393	C1R	Complement C1r subcomponent	165	33	1.05	66	14780	2+	1566.7	-0.002	1.27656	1	K.Q^DAC'QGDSGGVFAVR.D	2.13676e+06	3.00897e+06
14	1	sp|P00736|C1R_HUMAN	80118.5	0.393	C1R	Complement C1r subcomponent	165	33	1.05	66	15631	2+	1870.86	1.009	4.81061	1	R.ESEQGVYTCTAQGIWK.N	2.5667e+06	4.22858e+06
14	1	sp|P00736|C1R_HUMAN	80118.5	0.393	C1R	Complement C1r subcomponent	165	33	1.05	66	16688	2+	1413.79	0.01	7.07319	0.987	R.WILTAAHTLYPK.E
14	1	sp|P00736|C1R_HUMAN	80118.5	0.393	C1R	Complement C1r subcomponent	165	33	1.05	66	17039	2+	1681.85	0.011	6.54042	1	R.LPVANPQACENWLR.G	15396226	6090932
14	1	sp|P00736|C1R_HUMAN	80118.5	0.393	C1R	Complement C1r subcomponent	165	33	1.05	66	19694	2+	1149.63	0.006	5.21907	0.9892	K.VLNYVDWIK.K
14	1	sp|P00736|C1R_HUMAN	80118.5	0.393	C1R	Complement C1r subcomponent	165	33	1.05	66	22181	3+	1803.88	0.01	5.54362	0.9952	K.MGNFPWQVFTNIHGR.G
14	1	sp|P00736|C1R_HUMAN	80118.5	0.393	C1R	Complement C1r subcomponent	165	33	1.05	66	22324	3+	2882.34	-1.114	39.5511	0.9228	K.QRPPDLDTSSNAVDLLFFTDESGDSR.G
14	1	sp|P00736|C1R_HUMAN	80118.5	0.393	C1R	Complement C1r subcomponent	165	33	1.05	66	22466	3+	2882.34	0.011	3.81634	1	K.QRPPDLDTSSNAVDLLFFTDESGDSR.G
14	1	sp|P00736|C1R_HUMAN	80118.5	0.393	C1R	Complement C1r subcomponent	165	33	1.05	66	22620	3+	2882.34	0.02	6.9388	1	K.QRPPDLDTSSNAVDLLFFTDESGDSR.G
14	1	sp|P00736|C1R_HUMAN	80118.5	0.393	C1R	Complement C1r subcomponent	165	33	1.05	66	24049	2+	2254.15	0.017	7.54165	1	K.TLDEFTIIQNLQPQYQFR.D
14	1	sp|P00736|C1R_HUMAN	80118.5	0.393	C1R	Complement C1r subcomponent	165	33	1.05	66	24054	3+	2254.15	0.013	5.76714	0.9296	K.TLDEFTIIQNLQPQYQFR.D
14	1	sp|P00736|C1R_HUMAN	80118.5	0.393	C1R	Complement C1r subcomponent	165	33	1.05	66	6421	2+	972.49	0.003	3.08487	0.9978	R.VSVHPDYR.Q
14	1	sp|P00736|C1R_HUMAN	80118.5	0.393	C1R	Complement C1r subcomponent	165	33	1.05	66	7656	2+	815.437	0.016	19.6214	0.6012	R.GGGALLGDR.W
14	1	sp|P00736|C1R_HUMAN	80118.5	0.393	C1R	Complement C1r subcomponent	165	33	1.05	66	7805	2+	815.437	0.005	6.13168	0.9239	R.GGGALLGDR.W
14	1	sp|P00736|C1R_HUMAN	80118.5	0.393	C1R	Complement C1r subcomponent	165	33	1.05	66	8041	2+	1294.6	0.006	4.63464	1	R.YTTTM"GVNTYK.A
14	1	sp|P00736|C1R_HUMAN	80118.5	0.393	C1R	Complement C1r subcomponent	165	33	1.05	66	10445	2+	835.399	0.005	5.98517	0.9798	R.GYGFYTK.V
14	1	sp|P00736|C1R_HUMAN	80118.5	0.393	C1R	Complement C1r subcomponent	165	33	1.05	66	11503	2+	1580.73	-0.003	1.89786	0.9993	R.IQYYC'HEPYYK.M	2.22411e+06	2.7342e+06
14	1	sp|P00736|C1R_HUMAN	80118.5	0.393	C1R	Complement C1r subcomponent	165	33	1.05	66	12151	2+	1580.71	0.011	6.95889	1	K.QDACQGDSGGVFAVR.D	34579572	17094112
14	1	sp|P00736|C1R_HUMAN	80118.5	0.393	C1R	Complement C1r subcomponent	165	33	1.05	66	12160	2+	1583.73	1.002	1.26284	1	K.QDAC'QGDSGGVFAVR.D	35237440	17408094
14	1	sp|P00736|C1R_HUMAN	80118.5	0.393	C1R	Complement C1r subcomponent	165	33	1.05	66	12311	2+	1583.73	1.002	1.26284	1	K.QDAC'QGDSGGVFAVR.D	34840212	17066674
14	1	sp|P00736|C1R_HUMAN	80118.5	0.393	C1R	Complement C1r subcomponent	165	33	1.05	66	12338	2+	1580.71	0.008	5.06101	1	K.QDACQGDSGGVFAVR.D	28604330	13932896
14	1	sp|P00736|C1R_HUMAN	80118.5	0.393	C1R	Complement C1r subcomponent	165	33	1.05	66	12479	2+	1583.73	0.002	1.26284	0.9999	K.QDAC'QGDSGGVFAVR.D	10957776	5356879
14	1	sp|P00736|C1R_HUMAN	80118.5	0.393	C1R	Complement C1r subcomponent	165	33	1.05	66	12502	2+	1580.71	0.009	5.69364	1	K.QDACQGDSGGVFAVR.D	11219429	5.08239e+06
14	1	sp|P00736|C1R_HUMAN	80118.5	0.393	C1R	Complement C1r subcomponent	165	33	1.05	66	12640	2+	1583.73	0.002	1.26284	1	K.QDAC'QGDSGGVFAVR.D	35216660	2.97116e+06
14	1	sp|P00736|C1R_HUMAN	80118.5	0.393	C1R	Complement C1r subcomponent	165	33	1.05	66	14189	2+	1542.77	-0.001	0.648183	0.9992	R.FCGQLGSPLGNPPGK.K	15232981	14477101
14	1	sp|P00736|C1R_HUMAN	80118.5	0.393	C1R	Complement C1r subcomponent	165	33	1.05	66	15198	2+	1566.7	-0.001	0.638282	1	K.Q^DAC'QGDSGGVFAVR.D	3.94996e+06	17366718
14	1	sp|P00736|C1R_HUMAN	80118.5	0.393	C1R	Complement C1r subcomponent	165	33	1.05	66	15585	2+	1566.7	0	0	0.9954	K.Q^DAC'QGDSGGVFAVR.D	238074	256975
14	1	sp|P00736|C1R_HUMAN	80118.5	0.393	C1R	Complement C1r subcomponent	165	33	1.05	66	15862	2+	1873.88	0.008	4.26921	1	R.ESEQGVYTC'TAQGIWK.N	3068844	4556839
14	1	sp|P00736|C1R_HUMAN	80118.5	0.393	C1R	Complement C1r subcomponent	165	33	1.05	66	17229	2+	1681.85	0.008	4.75667	1	R.LPVANPQACENWLR.G	68071432	18510520
14	1	sp|P00736|C1R_HUMAN	80118.5	0.393	C1R	Complement C1r subcomponent	165	33	1.05	66	17230	2+	1684.87	0.006	3.56111	0.9991	R.LPVANPQAC'ENWLR.G	68071432	18510520
14	1	sp|P00736|C1R_HUMAN	80118.5	0.393	C1R	Complement C1r subcomponent	165	33	1.05	66	20089	2+	1149.63	0.006	5.21907	0.9994	K.VLNYVDWIK.K
14	1	sp|P00736|C1R_HUMAN	80118.5	0.393	C1R	Complement C1r subcomponent	165	33	1.05	66	20249	2+	1149.63	0.005	4.34922	0.9963	K.VLNYVDWIK.K
14	1	sp|P00736|C1R_HUMAN	80118.5	0.393	C1R	Complement C1r subcomponent	165	33	1.05	66	20451	2+	1149.63	0.006	5.21907	0.9866	K.VLNYVDWIK.K
14	1	sp|P00736|C1R_HUMAN	80118.5	0.393	C1R	Complement C1r subcomponent	165	33	1.05	66	22853	3+	1803.88	0.011	6.09798	0.9985	K.MGNFPWQVFTNIHGR.G
14	1	sp|P00736|C1R_HUMAN	80118.5	0.393	C1R	Complement C1r subcomponent	165	33	1.05	66	22885	2+	1803.88	0.01	5.54362	1	K.MGNFPWQVFTNIHGR.G
14	1	sp|P00736|C1R_HUMAN	80118.5	0.393	C1R	Complement C1r subcomponent	165	33	1.05	66	23008	3+	1803.88	0.012	6.65235	0.9898	K.MGNFPWQVFTNIHGR.G
14	1	sp|P00736|C1R_HUMAN	80118.5	0.393	C1R	Complement C1r subcomponent	165	33	1.05	66	23072	3+	2882.34	0.019	6.59186	1	K.QRPPDLDTSSNAVDLLFFTDESGDSR.G
14	1	sp|P00736|C1R_HUMAN	80118.5	0.393	C1R	Complement C1r subcomponent	165	33	1.05	66	23229	3+	2882.34	0.016	5.55104	1	K.QRPPDLDTSSNAVDLLFFTDESGDSR.G
14	1	sp|P00736|C1R_HUMAN	80118.5	0.393	C1R	Complement C1r subcomponent	165	33	1.05	66	23392	3+	2882.34	0.018	6.24492	0.9999	K.QRPPDLDTSSNAVDLLFFTDESGDSR.G
14	1	sp|P00736|C1R_HUMAN	80118.5	0.393	C1R	Complement C1r subcomponent	165	33	1.05	66	23663	3+	3159.48	1.001	0.316508	0.9997	K.Q^GYQLIEGNQVLHSFTAVC'QDDGTWHR.A	454119	1.0991e+06
14	1	sp|P00736|C1R_HUMAN	80118.5	0.393	C1R	Complement C1r subcomponent	165	33	1.05	66	24838	2+	2254.15	0.018	7.98527	0.9999	K.TLDEFTIIQNLQPQYQFR.D
14	1	sp|P00736|C1R_HUMAN	80118.5	0.393	C1R	Complement C1r subcomponent	165	33	1.05	66	24842	3+	2254.15	0.017	7.54165	0.9997	K.TLDEFTIIQNLQPQYQFR.D
14	1	sp|P00736|C1R_HUMAN	80118.5	0.393	C1R	Complement C1r subcomponent	165	33	1.05	66	24988	2+	2254.15	0.023	10.2034	1	K.TLDEFTIIQNLQPQYQFR.D
14	1	sp|P00736|C1R_HUMAN	80118.5	0.393	C1R	Complement C1r subcomponent	165	33	1.05	66	8425	2+	815.437	0.005	6.13168	0.9989	R.GGGALLGDR.W
14	1	sp|P00736|C1R_HUMAN	80118.5	0.393	C1R	Complement C1r subcomponent	165	33	1.05	66	12002	2+	1580.71	0.012	7.59152	1	K.QDACQGDSGGVFAVR.D	1.77646e+06	806304
14	1	sp|P00736|C1R_HUMAN	80118.5	0.393	C1R	Complement C1r subcomponent	165	33	1.05	66	12018	2+	1583.73	0.002	1.26284	1	K.QDAC'QGDSGGVFAVR.D	1.937e+06	815390
14	1	sp|P00736|C1R_HUMAN	80118.5	0.393	C1R	Complement C1r subcomponent	165	33	1.05	66	12125	2+	1580.71	0.011	6.95889	1	K.QDACQGDSGGVFAVR.D	2.56222e+06	783144
14	1	sp|P00736|C1R_HUMAN	80118.5	0.393	C1R	Complement C1r subcomponent	165	33	1.05	66	12148	2+	1583.73	0.002	1.26284	1	K.QDAC'QGDSGGVFAVR.D	2.44429e+06	710939
14	1	sp|P00736|C1R_HUMAN	80118.5	0.393	C1R	Complement C1r subcomponent	165	33	1.05	66	12411	2+	1034.51	-0.002	1.93329	0.8932	R.DYFIATC'K.Q	50602.3	83958.3
14	1	sp|P00736|C1R_HUMAN	80118.5	0.393	C1R	Complement C1r subcomponent	165	33	1.05	66	13879	2+	1566.7	0	0	1	K.Q^DAC'QGDSGGVFAVR.D	375346	1.82697e+06
14	1	sp|P00736|C1R_HUMAN	80118.5	0.393	C1R	Complement C1r subcomponent	165	33	1.05	66	14005	2+	1566.7	0.001	0.638282	1	K.Q^DAC'QGDSGGVFAVR.D	350313	1684394
14	1	sp|P00736|C1R_HUMAN	80118.5	0.393	C1R	Complement C1r subcomponent	165	33	1.05	66	14809	2+	1873.88	0.01	5.33651	1	R.ESEQGVYTC'TAQGIWK.N	460240	761545
14	1	sp|P00736|C1R_HUMAN	80118.5	0.393	C1R	Complement C1r subcomponent	165	33	1.05	66	16048	2+	1681.85	0.008	4.75667	0.9998	R.LPVANPQACENWLR.G	687234	270195
14	1	sp|P00736|C1R_HUMAN	80118.5	0.393	C1R	Complement C1r subcomponent	165	33	1.05	66	20415	3+	2882.34	0.017	5.89798	1	K.QRPPDLDTSSNAVDLLFFTDESGDSR.G
14	1	sp|P00736|C1R_HUMAN	80118.5	0.393	C1R	Complement C1r subcomponent	165	33	1.05	66	20545	3+	2882.34	0.013	4.51022	1	K.QRPPDLDTSSNAVDLLFFTDESGDSR.G
14	1	sp|P00736|C1R_HUMAN	80118.5	0.393	C1R	Complement C1r subcomponent	165	33	1.05	66	21752	2+	2254.15	0.015	6.65439	0.841	K.TLDEFTIIQNLQPQYQFR.D
14	1	sp|P00736|C1R_HUMAN	80118.5	0.393	C1R	Complement C1r subcomponent	165	33	1.05	66	4593	2+	806.463	0.01	12.3998	0.9998	K.LGNHPIR.R
14	1	sp|P00736|C1R_HUMAN	80118.5	0.393	C1R	Complement C1r subcomponent	165	33	1.05	66	8799	2+	815.437	0.006	7.35802	0.9995	R.GGGALLGDR.W
14	1	sp|P00736|C1R_HUMAN	80118.5	0.393	C1R	Complement C1r subcomponent	165	33	1.05	66	16270	2+	1873.88	0.004	2.13461	1	R.ESEQGVYTC'TAQGIWK.N	90591.2	402745
14	1	sp|P00736|C1R_HUMAN	80118.5	0.393	C1R	Complement C1r subcomponent	165	33	1.05	66	16423	2+	1873.88	0.003	1.60095	1	R.ESEQGVYTC'TAQGIWK.N	0	246751
14	1	sp|P00736|C1R_HUMAN	80118.5	0.393	C1R	Complement C1r subcomponent	165	33	1.05	66	24441	3+	2865.32	0.014	4.88602	0.9785	K.Q^RPPDLDTSSNAVDLLFFTDESGDSR.G
14	1	sp|P00736|C1R_HUMAN	80118.5	0.393	C1R	Complement C1r subcomponent	165	33	1.05	66	4586	2+	806.463	0.01	12.3998	0.9977	K.LGNHPIR.R
14	1	sp|P00736|C1R_HUMAN	80118.5	0.393	C1R	Complement C1r subcomponent	165	33	1.05	66	8727	2+	815.437	0.006	7.35802	0.9975	R.GGGALLGDR.W
14	1	sp|P00736|C1R_HUMAN	80118.5	0.393	C1R	Complement C1r subcomponent	165	33	1.05	66	22738	3+	2882.34	1.031	10.7551	1	K.QRPPDLDTSSNAVDLLFFTDESGDSR.G
14	1	sp|P00736|C1R_HUMAN	80118.5	0.393	C1R	Complement C1r subcomponent	165	33	1.05	66	24153	2+	2498.16	1.017	6.80501	0.9999	K.LVFQQFDLEPSEGCFYDYVK.I	48700.7	0
14	1	sp|P00736|C1R_HUMAN	80118.5	0.393	C1R	Complement C1r subcomponent	165	33	1.05	66	24315	3+	2865.32	1.028	9.77204	0.9699	K.Q^RPPDLDTSSNAVDLLFFTDESGDSR.G
14	1	sp|P00736|C1R_HUMAN	80118.5	0.393	C1R	Complement C1r subcomponent	165	33	1.05	66	4503	2+	806.463	0.01	12.3998	0.9998	K.LGNHPIR.R
14	1	sp|P00736|C1R_HUMAN	80118.5	0.393	C1R	Complement C1r subcomponent	165	33	1.05	66	8682	2+	815.437	0.006	7.35802	0.9993	R.GGGALLGDR.W
14	1	sp|P00736|C1R_HUMAN	80118.5	0.393	C1R	Complement C1r subcomponent	165	33	1.05	66	8855	2+	815.437	1.016	19.6214	0.7975	R.GGGALLGDR.W
14	1	sp|P00736|C1R_HUMAN	80118.5	0.393	C1R	Complement C1r subcomponent	165	33	1.05	66	17533	2+	1413.79	0.009	6.36587	0.9996	R.WILTAAHTLYPK.E
14	1	sp|P00736|C1R_HUMAN	80118.5	0.393	C1R	Complement C1r subcomponent	165	33	1.05	66	17585	3+	1413.79	0.008	5.65855	0.7794	R.WILTAAHTLYPK.E
14	1	sp|P00736|C1R_HUMAN	80118.5	0.393	C1R	Complement C1r subcomponent	165	33	1.05	66	22680	3+	2882.34	0.018	6.24492	1	K.QRPPDLDTSSNAVDLLFFTDESGDSR.G
14	1	sp|P00736|C1R_HUMAN	80118.5	0.393	C1R	Complement C1r subcomponent	165	33	1.05	66	4526	2+	806.463	0.01	12.3998	0.9985	K.LGNHPIR.R
14	1	sp|P00736|C1R_HUMAN	80118.5	0.393	C1R	Complement C1r subcomponent	165	33	1.05	66	11056	2+	1278.6	0.011	8.60314	0.9972	R.YTTTMGVNTYK.A
14	1	sp|P00736|C1R_HUMAN	80118.5	0.393	C1R	Complement C1r subcomponent	165	33	1.05	66	24743	3+	2254.15	0.016	7.09802	1	K.TLDEFTIIQNLQPQYQFR.D
14	1	sp|P00736|C1R_HUMAN	80118.5	0.393	C1R	Complement C1r subcomponent	165	33	1.05	66	8135	2+	815.437	0.005	6.13168	0.9995	R.GGGALLGDR.W
14	1	sp|P00736|C1R_HUMAN	80118.5	0.393	C1R	Complement C1r subcomponent	165	33	1.05	66	10872	2+	1278.6	0.009	7.03893	1	R.YTTTMGVNTYK.A
14	1	sp|P00736|C1R_HUMAN	80118.5	0.393	C1R	Complement C1r subcomponent	165	33	1.05	66	10944	2+	835.399	0.005	5.98517	0.9972	R.GYGFYTK.V
14	1	sp|P00736|C1R_HUMAN	80118.5	0.393	C1R	Complement C1r subcomponent	165	33	1.05	66	12010	2+	1580.73	-0.002	1.26524	0.9999	R.IQYYC'HEPYYK.M	303369	497170
14	1	sp|P00736|C1R_HUMAN	80118.5	0.393	C1R	Complement C1r subcomponent	165	33	1.05	66	14550	2+	1545.79	0.002	1.29383	1	R.FC'GQLGSPLGNPPGK.K	2.52074e+06	4.07945e+06
14	1	sp|P00736|C1R_HUMAN	80118.5	0.393	C1R	Complement C1r subcomponent	165	33	1.05	66	20593	2+	1149.63	0.007	6.08891	0.9983	K.VLNYVDWIK.K
14	1	sp|P00736|C1R_HUMAN	80118.5	0.393	C1R	Complement C1r subcomponent	165	33	1.05	66	23378	3+	2882.34	0.02	6.9388	1	K.QRPPDLDTSSNAVDLLFFTDESGDSR.G
14	1	sp|P00736|C1R_HUMAN	80118.5	0.393	C1R	Complement C1r subcomponent	165	33	1.05	66	23534	3+	2882.34	0.013	4.51022	1	K.QRPPDLDTSSNAVDLLFFTDESGDSR.G
14	1	sp|P00736|C1R_HUMAN	80118.5	0.393	C1R	Complement C1r subcomponent	165	33	1.05	66	23820	3+	3159.48	-0.002	0.633016	0.9917	K.Q^GYQLIEGNQVLHSFTAVC'QDDGTWHR.A	0	665844
14	1	sp|P00736|C1R_HUMAN	80118.5	0.393	C1R	Complement C1r subcomponent	165	33	1.05	66	25319	2+	2254.15	1.018	7.98527	0.9137	K.TLDEFTIIQNLQPQYQFR.D
14	1	sp|P00736|C1R_HUMAN	80118.5	0.393	C1R	Complement C1r subcomponent	165	33	1.05	66	7877	2+	1294.6	0.007	5.40708	1	R.YTTTM"GVNTYK.A
14	1	sp|P00736|C1R_HUMAN	80118.5	0.393	C1R	Complement C1r subcomponent	165	33	1.05	66	10161	2+	835.399	0.005	5.98517	0.9958	R.GYGFYTK.V
14	1	sp|P00736|C1R_HUMAN	80118.5	0.393	C1R	Complement C1r subcomponent	165	33	1.05	66	11092	2+	1786.96	-0.01	5.59611	1	R.C'LPVC'GKPVNPVEQR.Q	861424	1.5009e+06
14	1	sp|P00736|C1R_HUMAN	80118.5	0.393	C1R	Complement C1r subcomponent	165	33	1.05	66	11271	2+	1580.73	-0.001	0.63262	0.9999	R.IQYYC'HEPYYK.M	301631	598389
14	1	sp|P00736|C1R_HUMAN	80118.5	0.393	C1R	Complement C1r subcomponent	165	33	1.05	66	11297	2+	1577.71	1.004	2.53532	1	R.IQYYCHEPYYK.M	4.14253e+06	7752985
14	1	sp|P00736|C1R_HUMAN	80118.5	0.393	C1R	Complement C1r subcomponent	165	33	1.05	66	11952	2+	1583.73	-0.002	1.26284	1	K.QDAC'QGDSGGVFAVR.D	5.93396e+06	9320031
14	1	sp|P00736|C1R_HUMAN	80118.5	0.393	C1R	Complement C1r subcomponent	165	33	1.05	66	12381	2+	1583.73	-0.029	18.3112	0.9866	K.QDAC'QGDSGGVFAVR.D	32018.3	93813.5
14	1	sp|P00736|C1R_HUMAN	80118.5	0.393	C1R	Complement C1r subcomponent	165	33	1.05	66	15943	2+	1873.88	0.002	1.0673	1	R.ESEQGVYTC'TAQGIWK.N	6.92584e+06	11736623
14	1	sp|P00736|C1R_HUMAN	80118.5	0.393	C1R	Complement C1r subcomponent	165	33	1.05	66	16285	2+	1413.79	0.005	3.5366	0.9999	R.WILTAAHTLYPK.E
14	1	sp|P00736|C1R_HUMAN	80118.5	0.393	C1R	Complement C1r subcomponent	165	33	1.05	66	21201	3+	3176.51	0.04	12.5925	0.99	K.QGYQLIEGNQVLHSFTAVC'QDDGTWHR.A	1.08452e+06	1.87802e+06
14	1	sp|P00736|C1R_HUMAN	80118.5	0.393	C1R	Complement C1r subcomponent	165	33	1.05	66	22712	3+	1803.88	1.01	5.54362	0.9986	K.MGNFPWQVFTNIHGR.G
14	1	sp|P00736|C1R_HUMAN	80118.5	0.393	C1R	Complement C1r subcomponent	165	33	1.05	66	22883	3+	1803.87	0.004	2.21745	0.8376	K.MGNFPWQVFTNIHGR.G
14	1	sp|P00736|C1R_HUMAN	80118.5	0.393	C1R	Complement C1r subcomponent	165	33	1.05	66	23059	3+	1803.87	0.008	4.4349	0.9343	K.MGNFPWQVFTNIHGR.G
14	1	sp|P00736|C1R_HUMAN	80118.5	0.393	C1R	Complement C1r subcomponent	165	33	1.05	66	23651	3+	2882.34	1.011	3.81634	1	K.QRPPDLDTSSNAVDLLFFTDESGDSR.G
14	1	sp|P00736|C1R_HUMAN	80118.5	0.393	C1R	Complement C1r subcomponent	165	33	1.05	66	23829	3+	3159.48	0.016	5.06413	0.9976	K.Q^GYQLIEGNQVLHSFTAVC'QDDGTWHR.A	1.93818e+06	2.14872e+06
14	1	sp|P00736|C1R_HUMAN	80118.5	0.393	C1R	Complement C1r subcomponent	165	33	1.05	66	25363	2+	2254.15	0.017	7.54165	1	K.TLDEFTIIQNLQPQYQFR.D
14	1	sp|P00736|C1R_HUMAN	80118.5	0.393	C1R	Complement C1r subcomponent	165	33	1.05	66	25533	2+	2254.15	0.016	7.09802	0.9999	K.TLDEFTIIQNLQPQYQFR.D
14	1	sp|P00736|C1R_HUMAN	80118.5	0.393	C1R	Complement C1r subcomponent	165	33	1.05	66	25704	2+	2254.15	0.011	4.87989	1	K.TLDEFTIIQNLQPQYQFR.D
14	1	sp|P00736|C1R_HUMAN	80118.5	0.393	C1R	Complement C1r subcomponent	165	33	1.05	66	25731	2+	2501.18	0.006	2.39887	1	K.LVFQQFDLEPSEGC'FYDYVK.I	9495765	13172029
14	1	sp|P00736|C1R_HUMAN	80118.5	0.393	C1R	Complement C1r subcomponent	165	33	1.05	66	25890	2+	2501.18	0	0	1	K.LVFQQFDLEPSEGC'FYDYVK.I	14381576	23135578
14	1	sp|P00736|C1R_HUMAN	80118.5	0.393	C1R	Complement C1r subcomponent	165	33	1.05	66	8105	2+	1294.6	0.011	8.49685	1	R.YTTTM"GVNTYK.A
14	1	sp|P00736|C1R_HUMAN	80118.5	0.393	C1R	Complement C1r subcomponent	165	33	1.05	66	8241	2+	1294.6	0.008	6.17952	1	R.YTTTM"GVNTYK.A
14	1	sp|P00736|C1R_HUMAN	80118.5	0.393	C1R	Complement C1r subcomponent	165	33	1.05	66	10413	2+	1278.6	0.008	6.25683	1	R.YTTTMGVNTYK.A
14	1	sp|P00736|C1R_HUMAN	80118.5	0.393	C1R	Complement C1r subcomponent	165	33	1.05	66	10553	2+	835.399	0.005	5.98517	0.9984	R.GYGFYTK.V
14	1	sp|P00736|C1R_HUMAN	80118.5	0.393	C1R	Complement C1r subcomponent	165	33	1.05	66	11522	2+	1580.73	0	0	0.9937	R.IQYYC'HEPYYK.M	2.42803e+06	4.08654e+06
14	1	sp|P00736|C1R_HUMAN	80118.5	0.393	C1R	Complement C1r subcomponent	165	33	1.05	66	12116	2+	1583.73	0	0	1	K.QDAC'QGDSGGVFAVR.D	5172761	6.83825e+06
14	1	sp|P00736|C1R_HUMAN	80118.5	0.393	C1R	Complement C1r subcomponent	165	33	1.05	66	12283	2+	1583.73	0.001	0.63142	0.9959	K.QDAC'QGDSGGVFAVR.D	2.31989e+06	2.88155e+06
14	1	sp|P00736|C1R_HUMAN	80118.5	0.393	C1R	Complement C1r subcomponent	165	33	1.05	66	12573	2+	1031.49	0.006	5.81685	0.9854	R.DYFIATCK.Q	4.07764e+06	4853343
14	1	sp|P00736|C1R_HUMAN	80118.5	0.393	C1R	Complement C1r subcomponent	165	33	1.05	66	14100	2+	1542.77	1.02	12.9637	0.9836	R.FCGQLGSPLGNPPGK.K	26066070	21560496
14	1	sp|P00736|C1R_HUMAN	80118.5	0.393	C1R	Complement C1r subcomponent	165	33	1.05	66	15805	2+	1873.88	0.001	0.533651	1	R.ESEQGVYTC'TAQGIWK.N	6854057	11301386
14	1	sp|P00736|C1R_HUMAN	80118.5	0.393	C1R	Complement C1r subcomponent	165	33	1.05	66	21448	3+	1819.87	0.011	6.04439	0.9999	K.M"GNFPWQVFTNIHGR.G
14	1	sp|P00736|C1R_HUMAN	80118.5	0.393	C1R	Complement C1r subcomponent	165	33	1.05	66	22475	3+	1803.88	0.01	5.54362	0.9988	K.MGNFPWQVFTNIHGR.G
14	1	sp|P00736|C1R_HUMAN	80118.5	0.393	C1R	Complement C1r subcomponent	165	33	1.05	66	22696	3+	2882.34	1.011	3.81634	1	K.QRPPDLDTSSNAVDLLFFTDESGDSR.G
14	1	sp|P00736|C1R_HUMAN	80118.5	0.393	C1R	Complement C1r subcomponent	165	33	1.05	66	22841	3+	2882.34	0.015	5.2041	1	K.QRPPDLDTSSNAVDLLFFTDESGDSR.G
14	1	sp|P00736|C1R_HUMAN	80118.5	0.393	C1R	Complement C1r subcomponent	165	33	1.05	66	23317	3+	3159.48	0.013	4.1146	0.9938	K.Q^GYQLIEGNQVLHSFTAVC'QDDGTWHR.A	4.93012e+06	5.64852e+06
14	1	sp|P00736|C1R_HUMAN	80118.5	0.393	C1R	Complement C1r subcomponent	165	33	1.05	66	24397	2+	2254.15	1.005	2.21813	0.9951	K.TLDEFTIIQNLQPQYQFR.D
14	1	sp|P00736|C1R_HUMAN	80118.5	0.393	C1R	Complement C1r subcomponent	165	33	1.05	66	24443	3+	2254.15	0.014	6.21077	1	K.TLDEFTIIQNLQPQYQFR.D
14	1	sp|P00736|C1R_HUMAN	80118.5	0.393	C1R	Complement C1r subcomponent	165	33	1.05	66	24502	2+	2501.18	0.996	1.59925	0.9994	K.LVFQQFDLEPSEGC'FYDYVK.I	98015224	214842368
14	1	sp|P00736|C1R_HUMAN	80118.5	0.393	C1R	Complement C1r subcomponent	165	33	1.05	66	24540	2+	2254.15	0.013	5.76714	1	K.TLDEFTIIQNLQPQYQFR.D
15	1	sp|P00742|FA10_HUMAN	54731.7	0.334	F10	Coagulation factor X	171	27	1.12	134	5385	2+	1757.73	-0.001	0.568914	1	K.DGDQC'ETSPC'QNQGK.C	461429	648674
15	1	sp|P00742|FA10_HUMAN	54731.7	0.334	F10	Coagulation factor X	171	27	1.12	134	5740	3+	2048.89	-0.017	8.29717	1	K.YKDGDQC'ETSPC'QNQGK.C	960250	1693706
15	1	sp|P00742|FA10_HUMAN	54731.7	0.334	F10	Coagulation factor X	171	27	1.12	134	5781	2+	2048.89	-0.124	60.5205	0.7827	K.YKDGDQC'ETSPC'QNQGK.C
15	1	sp|P00742|FA10_HUMAN	54731.7	0.334	F10	Coagulation factor X	171	27	1.12	134	5992	2+	1730.76	-0.006	3.46669	1	K.QEDAC'QGDSGGPHVTR.F	1.30077e+06	999474
15	1	sp|P00742|FA10_HUMAN	54731.7	0.334	F10	Coagulation factor X	171	27	1.12	134	6008	2+	1727.74	0.011	6.3667	1	K.QEDACQGDSGGPHVTR.F	1.30077e+06	999474
15	1	sp|P00742|FA10_HUMAN	54731.7	0.334	F10	Coagulation factor X	171	27	1.12	134	6028	3+	1727.74	0.015	8.68186	1	K.QEDACQGDSGGPHVTR.F	9690272	6.61344e+06
15	1	sp|P00742|FA10_HUMAN	54731.7	0.334	F10	Coagulation factor X	171	27	1.12	134	7190	2+	1713.73	0.004	2.33409	1	K.Q^EDAC'QGDSGGPHVTR.F	3.141e+06	2.36222e+06
15	1	sp|P00742|FA10_HUMAN	54731.7	0.334	F10	Coagulation factor X	171	27	1.12	134	7197	2+	1710.71	0.01	5.84551	1	K.Q^EDACQGDSGGPHVTR.F	3.141e+06	2.34633e+06
15	1	sp|P00742|FA10_HUMAN	54731.7	0.334	F10	Coagulation factor X	171	27	1.12	134	11064	2+	1354.68	-0.01	7.38184	0.9999	K.AC'IPTGPYPC'GK.Q	1.87506e+06	3.47078e+06
15	1	sp|P00742|FA10_HUMAN	54731.7	0.334	F10	Coagulation factor X	171	27	1.12	134	11077	2+	1348.64	0.01	7.41488	0.9991	K.ACIPTGPYPCGK.Q	1.8564e+06	3.2129e+06
15	1	sp|P00742|FA10_HUMAN	54731.7	0.334	F10	Coagulation factor X	171	27	1.12	134	11399	2+	1271.62	0.008	6.29117	0.9997	R.MNVAPACLPER.D	19077088	12185887
15	1	sp|P00742|FA10_HUMAN	54731.7	0.334	F10	Coagulation factor X	171	27	1.12	134	11497	2+	1274.64	-0.004	3.13814	1	R.MNVAPAC'LPER.D	15164026	9325665
15	1	sp|P00742|FA10_HUMAN	54731.7	0.334	F10	Coagulation factor X	171	27	1.12	134	12155	2+	1325.6	0.009	6.78936	0.9999	R.DWAESTLM"TQK.T
15	1	sp|P00742|FA10_HUMAN	54731.7	0.334	F10	Coagulation factor X	171	27	1.12	134	14616	2+	1309.61	0.005	3.81793	1	R.DWAESTLMTQK.T
15	1	sp|P00742|FA10_HUMAN	54731.7	0.334	F10	Coagulation factor X	171	27	1.12	134	14773	2+	1309.61	0.008	6.10869	1	R.DWAESTLMTQK.T
15	1	sp|P00742|FA10_HUMAN	54731.7	0.334	F10	Coagulation factor X	171	27	1.12	134	14947	2+	1309.61	0.004	3.05435	0.9994	R.DWAESTLMTQK.T
15	1	sp|P00742|FA10_HUMAN	54731.7	0.334	F10	Coagulation factor X	171	27	1.12	134	16565	2+	2096.01	0.005	2.38548	1	R.NTEQEEGGEAVHEVEVVIK.H
15	1	sp|P00742|FA10_HUMAN	54731.7	0.334	F10	Coagulation factor X	171	27	1.12	134	19715	2+	1341.67	0.024	17.8882	0.9964	K.ETYDFDIAVLR.L
15	1	sp|P00742|FA10_HUMAN	54731.7	0.334	F10	Coagulation factor X	171	27	1.12	134	4486	2+	907.475	-0.002	2.20392	0.8294	R.IVGGQEC'K.D	110927	1968444
15	1	sp|P00742|FA10_HUMAN	54731.7	0.334	F10	Coagulation factor X	171	27	1.12	134	5572	2+	1757.73	-0.006	3.41349	1	K.DGDQC'ETSPC'QNQGK.C	256633	480448
15	1	sp|P00742|FA10_HUMAN	54731.7	0.334	F10	Coagulation factor X	171	27	1.12	134	6326	2+	1730.76	0.01	5.77781	1	K.QEDAC'QGDSGGPHVTR.F	0	118017
15	1	sp|P00742|FA10_HUMAN	54731.7	0.334	F10	Coagulation factor X	171	27	1.12	134	8026	2+	1713.73	0.001	0.583522	1	K.Q^EDAC'QGDSGGPHVTR.F	29839.1	216276
15	1	sp|P00742|FA10_HUMAN	54731.7	0.334	F10	Coagulation factor X	171	27	1.12	134	12467	2+	1348.64	0.007	5.19042	0.9718	K.ACIPTGPYPCGK.Q	40682516	27435624
15	1	sp|P00742|FA10_HUMAN	54731.7	0.334	F10	Coagulation factor X	171	27	1.12	134	12470	2+	1354.68	-0.01	7.38184	0.9624	K.AC'IPTGPYPC'GK.Q	40682516	27435624
15	1	sp|P00742|FA10_HUMAN	54731.7	0.334	F10	Coagulation factor X	171	27	1.12	134	12615	2+	1348.64	0.01	7.41488	1	K.ACIPTGPYPCGK.Q	39537092	24808454
15	1	sp|P00742|FA10_HUMAN	54731.7	0.334	F10	Coagulation factor X	171	27	1.12	134	12616	2+	1354.68	-0.007	5.16729	1	K.AC'IPTGPYPC'GK.Q	39537092	24808454
15	1	sp|P00742|FA10_HUMAN	54731.7	0.334	F10	Coagulation factor X	171	27	1.12	134	17942	3+	2096.01	0.014	6.67934	0.9931	R.NTEQEEGGEAVHEVEVVIK.H
15	1	sp|P00742|FA10_HUMAN	54731.7	0.334	F10	Coagulation factor X	171	27	1.12	134	5761	2+	1730.76	0.005	2.88891	1	K.QEDAC'QGDSGGPHVTR.F	783000	727014
15	1	sp|P00742|FA10_HUMAN	54731.7	0.334	F10	Coagulation factor X	171	27	1.12	134	5774	2+	1727.74	0.017	9.83944	1	K.QEDACQGDSGGPHVTR.F	783000	715629
15	1	sp|P00742|FA10_HUMAN	54731.7	0.334	F10	Coagulation factor X	171	27	1.12	134	7594	2+	1713.73	0	0	1	K.Q^EDAC'QGDSGGPHVTR.F	775259	982959
15	1	sp|P00742|FA10_HUMAN	54731.7	0.334	F10	Coagulation factor X	171	27	1.12	134	11546	2+	893.484	0.006	6.71529	0.9998	K.TGIVSGFGR.T
15	1	sp|P00742|FA10_HUMAN	54731.7	0.334	F10	Coagulation factor X	171	27	1.12	134	11856	2+	1354.68	-0.01	7.38184	0.9998	K.AC'IPTGPYPC'GK.Q	1.82831e+06	3.19576e+06
15	1	sp|P00742|FA10_HUMAN	54731.7	0.334	F10	Coagulation factor X	171	27	1.12	134	11863	2+	1348.64	0.007	5.19042	0.9989	K.ACIPTGPYPCGK.Q	1.82831e+06	3.19576e+06
15	1	sp|P00742|FA10_HUMAN	54731.7	0.334	F10	Coagulation factor X	171	27	1.12	134	15692	2+	1121.57	0.004	3.56644	0.9877	K.MLEVPYVDR.N
15	1	sp|P00742|FA10_HUMAN	54731.7	0.334	F10	Coagulation factor X	171	27	1.12	134	15866	2+	1121.57	0.005	4.45805	0.8612	K.MLEVPYVDR.N
15	1	sp|P00742|FA10_HUMAN	54731.7	0.334	F10	Coagulation factor X	171	27	1.12	134	17122	3+	2096.01	0.016	7.63354	0.949	R.NTEQEEGGEAVHEVEVVIK.H
15	1	sp|P00742|FA10_HUMAN	54731.7	0.334	F10	Coagulation factor X	171	27	1.12	134	5674	2+	1757.73	-0.005	2.84457	1	K.DGDQC'ETSPC'QNQGK.C	197200	257400
15	1	sp|P00742|FA10_HUMAN	54731.7	0.334	F10	Coagulation factor X	171	27	1.12	134	5711	2+	1751.7	0.016	9.134	0.9997	K.DGDQCETSPCQNQGK.C	197200	254452
15	1	sp|P00742|FA10_HUMAN	54731.7	0.334	F10	Coagulation factor X	171	27	1.12	134	5993	3+	2048.89	-0.007	3.41648	1	K.YKDGDQC'ETSPC'QNQGK.C	348525	552169
15	1	sp|P00742|FA10_HUMAN	54731.7	0.334	F10	Coagulation factor X	171	27	1.12	134	6209	2+	1727.74	0.008	4.63033	1	K.QEDACQGDSGGPHVTR.F	615696	609269
15	1	sp|P00742|FA10_HUMAN	54731.7	0.334	F10	Coagulation factor X	171	27	1.12	134	6220	2+	1730.76	-0.006	3.46669	1	K.QEDAC'QGDSGGPHVTR.F	615696	609269
15	1	sp|P00742|FA10_HUMAN	54731.7	0.334	F10	Coagulation factor X	171	27	1.12	134	6235	3+	1730.76	-0.004	2.31112	0.8377	K.QEDAC'QGDSGGPHVTR.F	2.99858e+06	2726458
15	1	sp|P00742|FA10_HUMAN	54731.7	0.334	F10	Coagulation factor X	171	27	1.12	134	11809	2+	893.484	0.006	6.71529	1	K.TGIVSGFGR.T
15	1	sp|P00742|FA10_HUMAN	54731.7	0.334	F10	Coagulation factor X	171	27	1.12	134	11960	2+	1354.68	-0.01	7.38184	0.9993	K.AC'IPTGPYPC'GK.Q	1.21785e+06	1.55755e+06
15	1	sp|P00742|FA10_HUMAN	54731.7	0.334	F10	Coagulation factor X	171	27	1.12	134	12368	2+	1271.62	0.008	6.29117	0.9976	R.MNVAPACLPER.D	4037966	2.97147e+06
15	1	sp|P00742|FA10_HUMAN	54731.7	0.334	F10	Coagulation factor X	171	27	1.12	134	15287	2+	1309.61	0.006	4.58152	1	R.DWAESTLMTQK.T
15	1	sp|P00742|FA10_HUMAN	54731.7	0.334	F10	Coagulation factor X	171	27	1.12	134	15663	2+	1121.57	0.008	7.13288	0.9999	K.MLEVPYVDR.N
15	1	sp|P00742|FA10_HUMAN	54731.7	0.334	F10	Coagulation factor X	171	27	1.12	134	16882	2+	2096.01	0.007	3.33967	1	R.NTEQEEGGEAVHEVEVVIK.H
15	1	sp|P00742|FA10_HUMAN	54731.7	0.334	F10	Coagulation factor X	171	27	1.12	134	20288	2+	1341.67	0.006	4.47204	0.9984	K.ETYDFDIAVLR.L
15	1	sp|P00742|FA10_HUMAN	54731.7	0.334	F10	Coagulation factor X	171	27	1.12	134	5845	2+	1730.76	1.003	1.73334	1	K.QEDAC'QGDSGGPHVTR.F	991120	917503
[truncated: 120,077 more rows]

## Sheet: PCa2_AAL
Group	Prob	Protein	SequenceMass	AACoverage	BestGeneName	Description	Total Filtered Peptides	Unique Filtered Peptides	H2L Mean	Ratio Peps	Scan	Z	CalcMHPlus	dMass	FdMass (ppm)	PepProphet	Peptide	Light Area	Heavy Area
1	1	CONTAM|P02769	69293.4	0.147		Serum Albumin (Control Protein)	44	8			12582	2+	927.493	0.003	3.23452	0.9062	K.YLYEIAR.R
1	1	CONTAM|P02769	69293.4	0.147		Serum Albumin (Control Protein)	44	8			14455	2+	1511.84	0.005	3.30722	0.9998	K.VPQVSTPTLVEVSR.N
1	1	CONTAM|P02769	69293.4	0.147		Serum Albumin (Control Protein)	44	8			12247	2+	1305.72	0.007	5.36104	1	K.HLVDEPQNLIK.Q
1	1	CONTAM|P02769	69293.4	0.147		Serum Albumin (Control Protein)	44	8			13318	2+	1639.94	0.008	4.87823	0.9572	K.KVPQVSTPTLVEVSR.N
1	1	CONTAM|P02769	69293.4	0.147		Serum Albumin (Control Protein)	44	8			14369	2+	1511.84	0.008	5.29156	1	K.VPQVSTPTLVEVSR.N
1	1	CONTAM|P02769	69293.4	0.147		Serum Albumin (Control Protein)	44	8			14074	2+	1511.84	0.007	4.63011	1	K.VPQVSTPTLVEVSR.N
1	1	CONTAM|P02769	69293.4	0.147		Serum Albumin (Control Protein)	44	8			11958	2+	1305.72	0.003	2.29759	0.6406	K.HLVDEPQNLIK.Q
1	1	CONTAM|P02769	69293.4	0.147		Serum Albumin (Control Protein)	44	8			13056	3+	1639.94	0.005	3.0489	0.9998	K.KVPQVSTPTLVEVSR.N
1	1	CONTAM|P02769	69293.4	0.147		Serum Albumin (Control Protein)	44	8			13193	3+	1639.94	0.007	4.26845	0.7317	K.KVPQVSTPTLVEVSR.N
1	1	CONTAM|P02769	69293.4	0.147		Serum Albumin (Control Protein)	44	8			13864	2+	1511.84	0.004	2.64578	0.6463	K.VPQVSTPTLVEVSR.N
1	1	CONTAM|P02769	69293.4	0.147		Serum Albumin (Control Protein)	44	8			13993	2+	1511.84	0.008	5.29156	0.9484	K.VPQVSTPTLVEVSR.N
1	1	CONTAM|P02769	69293.4	0.147		Serum Albumin (Control Protein)	44	8			14807	2+	1163.63	0.004	3.43752	0.9999	K.LVNELTEFAK.T
1	1	CONTAM|P02769	69293.4	0.147		Serum Albumin (Control Protein)	44	8			22697	3+	2509.3	0.911	35.4681	0.77	K.GLVLIAFSQYLQQC'PFDEHVK.L
1	1	CONTAM|P02769	69293.4	0.147		Serum Albumin (Control Protein)	44	8			12855	2+	927.493	0.004	4.3127	0.7316	K.YLYEIAR.R
1	1	CONTAM|P02769	69293.4	0.147		Serum Albumin (Control Protein)	44	8			12608	2+	927.493	0.004	4.3127	0.7718	K.YLYEIAR.R
1	1	CONTAM|P02769	69293.4	0.147		Serum Albumin (Control Protein)	44	8			13268	3+	1639.94	0.007	4.26845	0.9618	K.KVPQVSTPTLVEVSR.N
1	1	CONTAM|P02769	69293.4	0.147		Serum Albumin (Control Protein)	44	8			14227	2+	1511.84	0.005	3.30722	0.9889	K.VPQVSTPTLVEVSR.N
1	1	CONTAM|P02769	69293.4	0.147		Serum Albumin (Control Protein)	44	8			15168	2+	1163.63	0.005	4.2969	0.9636	K.LVNELTEFAK.T
1	1	CONTAM|P02769	69293.4	0.147		Serum Albumin (Control Protein)	44	8			12377	2+	1305.72	0.006	4.59518	0.9722	K.HLVDEPQNLIK.Q
1	1	CONTAM|P02769	69293.4	0.147		Serum Albumin (Control Protein)	44	8			14366	2+	1511.84	0.008	5.29156	0.9879	K.VPQVSTPTLVEVSR.N
1	1	CONTAM|P02769	69293.4	0.147		Serum Albumin (Control Protein)	44	8			12188	2+	1305.72	0.007	5.36104	0.9784	K.HLVDEPQNLIK.Q
1	1	CONTAM|P02769	69293.4	0.147		Serum Albumin (Control Protein)	44	8			13348	3+	1639.94	0.009	5.48801	0.9999	K.KVPQVSTPTLVEVSR.N
1	1	CONTAM|P02769	69293.4	0.147		Serum Albumin (Control Protein)	44	8			14326	2+	1511.84	0.009	5.953	0.9999	K.VPQVSTPTLVEVSR.N
1	1	CONTAM|P02769	69293.4	0.147		Serum Albumin (Control Protein)	44	8			12296	2+	1305.72	0.009	6.89277	1	K.HLVDEPQNLIK.Q
1	1	CONTAM|P02769	69293.4	0.147		Serum Albumin (Control Protein)	44	8			12592	2+	927.493	0.005	5.39087	0.7831	K.YLYEIAR.R
1	1	CONTAM|P02769	69293.4	0.147		Serum Albumin (Control Protein)	44	8			12723	2+	927.493	0.004	4.3127	0.6108	K.YLYEIAR.R
1	1	CONTAM|P02769	69293.4	0.147		Serum Albumin (Control Protein)	44	8			14446	2+	1511.84	1.89	72.7589	0.9895	K.VPQVSTPTLVEVSR.N
1	1	CONTAM|P02769	69293.4	0.147		Serum Albumin (Control Protein)	44	8			15315	2+	1163.63	0.01	8.59379	0.9949	K.LVNELTEFAK.T
1	1	CONTAM|P02769	69293.4	0.147		Serum Albumin (Control Protein)	44	8			20458	2+	1399.69	0.011	7.85887	0.8835	K.TVMENFVAFVDK.C
1	1	CONTAM|P02769	69293.4	0.147		Serum Albumin (Control Protein)	44	8			12424	2+	1305.72	0.017	13.0197	0.9988	K.HLVDEPQNLIK.Q
1	1	CONTAM|P02769	69293.4	0.147		Serum Albumin (Control Protein)	44	8			12760	2+	927.493	0.005	5.39087	0.9606	K.YLYEIAR.R
1	1	CONTAM|P02769	69293.4	0.147		Serum Albumin (Control Protein)	44	8			13601	3+	1639.94	0.006	3.65868	0.9532	K.KVPQVSTPTLVEVSR.N
1	1	CONTAM|P02769	69293.4	0.147		Serum Albumin (Control Protein)	44	8			15610	2+	1163.63	0.006	5.15628	0.9998	K.LVNELTEFAK.T
1	1	CONTAM|P02769	69293.4	0.147		Serum Albumin (Control Protein)	44	8			22317	2+	1567.74	1.03	19.1358	0.9999	K.DAFLGSFLYEYSR.R
1	1	CONTAM|P02769	69293.4	0.147		Serum Albumin (Control Protein)	44	8			12281	2+	927.493	0.005	5.39087	0.8537	K.YLYEIAR.R
1	1	CONTAM|P02769	69293.4	0.147		Serum Albumin (Control Protein)	44	8			13102	3+	1639.94	0.009	5.48801	1	K.KVPQVSTPTLVEVSR.N
1	1	CONTAM|P02769	69293.4	0.147		Serum Albumin (Control Protein)	44	8			13188	2+	1639.94	0.012	7.31735	0.9961	K.KVPQVSTPTLVEVSR.N
1	1	CONTAM|P02769	69293.4	0.147		Serum Albumin (Control Protein)	44	8			13241	3+	1639.94	0.007	4.26845	0.9998	K.KVPQVSTPTLVEVSR.N
1	1	CONTAM|P02769	69293.4	0.147		Serum Albumin (Control Protein)	44	8			14239	2+	1511.84	0.009	5.953	0.9999	K.VPQVSTPTLVEVSR.N
1	1	CONTAM|P02769	69293.4	0.147		Serum Albumin (Control Protein)	44	8			21896	2+	1567.74	0.022	14.0329	0.9785	K.DAFLGSFLYEYSR.R
1	1	CONTAM|P02769	69293.4	0.147		Serum Albumin (Control Protein)	44	8			13098	3+	1639.94	0.01	6.09779	0.9999	K.KVPQVSTPTLVEVSR.N
1	1	CONTAM|P02769	69293.4	0.147		Serum Albumin (Control Protein)	44	8			13215	2+	1639.94	-0.205	125.005	0.943	K.KVPQVSTPTLVEVSR.N
1	1	CONTAM|P02769	69293.4	0.147		Serum Albumin (Control Protein)	44	8			13226	3+	1639.94	0.008	4.87823	0.9997	K.KVPQVSTPTLVEVSR.N
1	1	CONTAM|P02769	69293.4	0.147		Serum Albumin (Control Protein)	44	8			14263	2+	1511.84	0.009	5.953	1	K.VPQVSTPTLVEVSR.N
2	1	CONTAM|Q3KUS7	85412.4	0.046		TREMBL:Q3KUS7 (Bos taurus) Complement factor B	15	4	1.24	13	10932	2+	1061.47	1.001	0.942088	0.9982	R.CYDGYTLR.G	1.07722e+06	1.10784e+06
2	1	CONTAM|Q3KUS7	85412.4	0.046		TREMBL:Q3KUS7 (Bos taurus) Complement factor B	15	4	1.24	13	10939	2+	1064.49	1.083	77.9715	0.8986	R.C'YDGYTLR.G
2	1	CONTAM|Q3KUS7	85412.4	0.046		TREMBL:Q3KUS7 (Bos taurus) Complement factor B	15	4	1.24	13	14641	2+	1241.64	-0.085	68.4578	0.949	K.YGLVTYATEPK.V
2	1	CONTAM|Q3KUS7	85412.4	0.046		TREMBL:Q3KUS7 (Bos taurus) Complement factor B	15	4	1.24	13	11244	2+	1061.47	0.003	2.82626	0.9989	R.CYDGYTLR.G	367687	374835
2	1	CONTAM|Q3KUS7	85412.4	0.046		TREMBL:Q3KUS7 (Bos taurus) Complement factor B	15	4	1.24	13	11255	2+	1064.49	-0.004	3.75766	0.9951	R.C'YDGYTLR.G	367687	374835
2	1	CONTAM|Q3KUS7	85412.4	0.046		TREMBL:Q3KUS7 (Bos taurus) Complement factor B	15	4	1.24	13	26141	2+	1823	-0.002	1.09709	0.6203	R.FIQVGVISWGVVDVC'K.N	1442.83	3587.31
2	1	CONTAM|Q3KUS7	85412.4	0.046		TREMBL:Q3KUS7 (Bos taurus) Complement factor B	15	4	1.24	13	10991	2+	1061.47	1.001	0.942088	0.9848	R.CYDGYTLR.G	783564	1.24584e+06
2	1	CONTAM|Q3KUS7	85412.4	0.046		TREMBL:Q3KUS7 (Bos taurus) Complement factor B	15	4	1.24	13	11024	2+	1064.49	-0.005	4.69708	0.9998	R.C'YDGYTLR.G	797370	1.25993e+06
2	1	CONTAM|Q3KUS7	85412.4	0.046		TREMBL:Q3KUS7 (Bos taurus) Complement factor B	15	4	1.24	13	25731	2+	1823	0	0	0.7607	R.FIQVGVISWGVVDVC'K.N	4824.99	6762.67
2	1	CONTAM|Q3KUS7	85412.4	0.046		TREMBL:Q3KUS7 (Bos taurus) Complement factor B	15	4	1.24	13	10848	2+	1061.47	1.001	0.942088	0.9997	R.CYDGYTLR.G	469338	549205
2	1	CONTAM|Q3KUS7	85412.4	0.046		TREMBL:Q3KUS7 (Bos taurus) Complement factor B	15	4	1.24	13	10896	2+	1064.49	-0.004	3.75766	0.9969	R.C'YDGYTLR.G	469338	549205
2	1	CONTAM|Q3KUS7	85412.4	0.046		TREMBL:Q3KUS7 (Bos taurus) Complement factor B	15	4	1.24	13	11034	2+	1061.47	1.001	0.942088	0.9994	R.CYDGYTLR.G	801252	893509
2	1	CONTAM|Q3KUS7	85412.4	0.046		TREMBL:Q3KUS7 (Bos taurus) Complement factor B	15	4	1.24	13	11074	2+	1064.49	-0.004	3.75766	0.8544	R.C'YDGYTLR.G	801252	893509
2	1	CONTAM|Q3KUS7	85412.4	0.046		TREMBL:Q3KUS7 (Bos taurus) Complement factor B	15	4	1.24	13	11189	2+	1061.47	1.001	0.942088	1	R.CYDGYTLR.G	1.93451e+06	1945032
2	1	CONTAM|Q3KUS7	85412.4	0.046		TREMBL:Q3KUS7 (Bos taurus) Complement factor B	15	4	1.24	13	10645	2+	1061.47	1.021	19.7838	0.9992	R.CYDGYTLR.G	2.42102e+06	2587865
3	1	CONTAM|Q86YZ3, sp|Q86YZ3|HORN_HUMAN	282389.92267999204, 282389.92267999204	0.148	HRNR, HRNR	Hornerin, Hornerin	33	12			3539	3+	1808.75	1.01	5.52867	0.8824	R.HGSSSGSSSSYGQHGSGSR.Q
3	1	CONTAM|Q86YZ3, sp|Q86YZ3|HORN_HUMAN	282389.92267999204, 282389.92267999204	0.148	HRNR, HRNR	Hornerin, Hornerin	33	12			1095	3+	1859.79	0.009	4.83926	1	R.HGSGSGHSSSHGQHGSGSGR.S
3	1	CONTAM|Q86YZ3, sp|Q86YZ3|HORN_HUMAN	282389.92267999204, 282389.92267999204	0.148	HRNR, HRNR	Hornerin, Hornerin	33	12			3308	3+	1808.75	0.011	6.08153	1	R.HGSSSGSSSSYGQHGSGSR.Q
3	1	CONTAM|Q86YZ3, sp|Q86YZ3|HORN_HUMAN	282389.92267999204, 282389.92267999204	0.148	HRNR, HRNR	Hornerin, Hornerin	33	12			3712	2+	1322.58	0.003	2.26829	0.992	R.Q^GSGSGQSPGHGQR.G
3	1	CONTAM|Q86YZ3, sp|Q86YZ3|HORN_HUMAN	282389.92267999204, 282389.92267999204	0.148	HRNR, HRNR	Hornerin, Hornerin	33	12			3784	3+	1614.67	0.007	4.33524	1	R.SSSGSSSSYGQHGSGSR.Q
3	1	CONTAM|Q86YZ3, sp|Q86YZ3|HORN_HUMAN	282389.92267999204, 282389.92267999204	0.148	HRNR, HRNR	Hornerin, Hornerin	33	12			4263	2+	1125.53	0.005	4.44236	0.768	R.SSSRGPYESR.S
3	1	CONTAM|Q86YZ3, sp|Q86YZ3|HORN_HUMAN	282389.92267999204, 282389.92267999204	0.148	HRNR, HRNR	Hornerin, Hornerin	33	12			4704	3+	1947.9	1.011	5.6471	0.9999	R.QSLGHGQHGSGSGQSPSPSR.G
3	1	CONTAM|Q86YZ3, sp|Q86YZ3|HORN_HUMAN	282389.92267999204, 282389.92267999204	0.148	HRNR, HRNR	Hornerin, Hornerin	33	12			5955	3+	1584.71	0.006	3.78617	0.9986	R.GPYESGSGHSSGLGHR.E
3	1	CONTAM|Q86YZ3, sp|Q86YZ3|HORN_HUMAN	282389.92267999204, 282389.92267999204	0.148	HRNR, HRNR	Hornerin, Hornerin	33	12			6300	3+	1747.77	0.004	2.28863	0.9992	R.GSGSGQSPSSGQHGTGFGR.S
3	1	CONTAM|Q86YZ3, sp|Q86YZ3|HORN_HUMAN	282389.92267999204, 282389.92267999204	0.148	HRNR, HRNR	Hornerin, Hornerin	33	12			2953	3+	1808.75	0.01	5.52867	1	R.HGSSSGSSSSYGQHGSGSR.Q
3	1	CONTAM|Q86YZ3, sp|Q86YZ3|HORN_HUMAN	282389.92267999204, 282389.92267999204	0.148	HRNR, HRNR	Hornerin, Hornerin	33	12			3434	2+	1614.67	1.01	6.1932	0.8681	R.SSSGSSSSYGQHGSGSR.Q
3	1	CONTAM|Q86YZ3, sp|Q86YZ3|HORN_HUMAN	282389.92267999204, 282389.92267999204	0.148	HRNR, HRNR	Hornerin, Hornerin	33	12			4363	3+	1947.9	0.01	5.13373	1	R.QSLGHGQHGSGSGQSPSPSR.G
3	1	CONTAM|Q86YZ3, sp|Q86YZ3|HORN_HUMAN	282389.92267999204, 282389.92267999204	0.148	HRNR, HRNR	Hornerin, Hornerin	33	12			4443	2+	1395.62	0.006	4.29915	0.9999	R.YGQQGSGSGQSPSR.G
3	1	CONTAM|Q86YZ3, sp|Q86YZ3|HORN_HUMAN	282389.92267999204, 282389.92267999204	0.148	HRNR, HRNR	Hornerin, Hornerin	33	12			5664	3+	1584.71	0.008	5.04823	0.9998	R.GPYESGSGHSSGLGHR.E
3	1	CONTAM|Q86YZ3, sp|Q86YZ3|HORN_HUMAN	282389.92267999204, 282389.92267999204	0.148	HRNR, HRNR	Hornerin, Hornerin	33	12			3266	3+	1808.75	1.01	5.52867	0.9986	R.HGSSSGSSSSYGQHGSGSR.Q
3	1	CONTAM|Q86YZ3, sp|Q86YZ3|HORN_HUMAN	282389.92267999204, 282389.92267999204	0.148	HRNR, HRNR	Hornerin, Hornerin	33	12			6019	3+	1584.71	0.008	5.04823	0.9145	R.GPYESGSGHSSGLGHR.E
3	1	CONTAM|Q86YZ3, sp|Q86YZ3|HORN_HUMAN	282389.92267999204, 282389.92267999204	0.148	HRNR, HRNR	Hornerin, Hornerin	33	12			4028	3+	2122.88	1.028	13.1896	0.995	R.GEQHGSSSGSSSSYGQHGSGSR.Q
3	1	CONTAM|Q86YZ3, sp|Q86YZ3|HORN_HUMAN	282389.92267999204, 282389.92267999204	0.148	HRNR, HRNR	Hornerin, Hornerin	33	12			4855	3+	1947.9	0.007	3.59361	1	R.QSLGHGQHGSGSGQSPSPSR.G
3	1	CONTAM|Q86YZ3, sp|Q86YZ3|HORN_HUMAN	282389.92267999204, 282389.92267999204	0.148	HRNR, HRNR	Hornerin, Hornerin	33	12			4944	2+	1395.62	0.006	4.29915	0.9982	R.YGQQGSGSGQSPSR.G
3	1	CONTAM|Q86YZ3, sp|Q86YZ3|HORN_HUMAN	282389.92267999204, 282389.92267999204	0.148	HRNR, HRNR	Hornerin, Hornerin	33	12			6071	3+	1584.71	0.007	4.4172	0.9988	R.GPYESGSGHSSGLGHR.E
3	1	CONTAM|Q86YZ3, sp|Q86YZ3|HORN_HUMAN	282389.92267999204, 282389.92267999204	0.148	HRNR, HRNR	Hornerin, Hornerin	33	12			2965	3+	1808.75	0.011	6.08153	1	R.HGSSSGSSSSYGQHGSGSR.Q
3	1	CONTAM|Q86YZ3, sp|Q86YZ3|HORN_HUMAN	282389.92267999204, 282389.92267999204	0.148	HRNR, HRNR	Hornerin, Hornerin	33	12			3521	3+	2122.88	0.01	4.71059	0.9679	R.GEQHGSSSGSSSSYGQHGSGSR.Q
3	1	CONTAM|Q86YZ3, sp|Q86YZ3|HORN_HUMAN	282389.92267999204, 282389.92267999204	0.148	HRNR, HRNR	Hornerin, Hornerin	33	12			3542	3+	2152.89	0.009	4.18043	0.8523	R.SEQHGSSSGSSSSYGQHGSGSR.Q
3	1	CONTAM|Q86YZ3, sp|Q86YZ3|HORN_HUMAN	282389.92267999204, 282389.92267999204	0.148	HRNR, HRNR	Hornerin, Hornerin	33	12			4070	3+	1783.76	0.013	7.28798	0.9152	R.QGSSAGSSSSYGQHGSGSR.Q
3	1	CONTAM|Q86YZ3, sp|Q86YZ3|HORN_HUMAN	282389.92267999204, 282389.92267999204	0.148	HRNR, HRNR	Hornerin, Hornerin	33	12			4340	3+	1947.9	0.012	6.16047	0.9999	R.QSLGHGQHGSGSGQSPSPSR.G
3	1	CONTAM|Q86YZ3, sp|Q86YZ3|HORN_HUMAN	282389.92267999204, 282389.92267999204	0.148	HRNR, HRNR	Hornerin, Hornerin	33	12			4420	2+	1395.62	0.009	6.44873	1	R.YGQQGSGSGQSPSR.G
3	1	CONTAM|Q86YZ3, sp|Q86YZ3|HORN_HUMAN	282389.92267999204, 282389.92267999204	0.148	HRNR, HRNR	Hornerin, Hornerin	33	12			5523	3+	1584.71	0.007	4.4172	0.9985	R.GPYESGSGHSSGLGHR.E
3	1	CONTAM|Q86YZ3, sp|Q86YZ3|HORN_HUMAN	282389.92267999204, 282389.92267999204	0.148	HRNR, HRNR	Hornerin, Hornerin	33	12			2905	3+	1808.75	1.016	8.84587	0.9999	R.HGSSSGSSSSYGQHGSGSR.Q
3	1	CONTAM|Q86YZ3, sp|Q86YZ3|HORN_HUMAN	282389.92267999204, 282389.92267999204	0.148	HRNR, HRNR	Hornerin, Hornerin	33	12			3289	2+	1322.58	0.008	6.04877	0.9145	R.Q^GSGSGQSPGHGQR.G
3	1	CONTAM|Q86YZ3, sp|Q86YZ3|HORN_HUMAN	282389.92267999204, 282389.92267999204	0.148	HRNR, HRNR	Hornerin, Hornerin	33	12			3463	3+	2122.88	1.011	5.18165	0.6081	R.GEQHGSSSGSSSSYGQHGSGSR.Q
3	1	CONTAM|Q86YZ3, sp|Q86YZ3|HORN_HUMAN	282389.92267999204, 282389.92267999204	0.148	HRNR, HRNR	Hornerin, Hornerin	33	12			4302	3+	1947.9	0.009	4.62036	1	R.QSLGHGQHGSGSGQSPSPSR.G
3	1	CONTAM|Q86YZ3, sp|Q86YZ3|HORN_HUMAN	282389.92267999204, 282389.92267999204	0.148	HRNR, HRNR	Hornerin, Hornerin	33	12			4378	2+	1395.62	0.008	5.7322	1	R.YGQQGSGSGQSPSR.G
3	1	CONTAM|Q86YZ3, sp|Q86YZ3|HORN_HUMAN	282389.92267999204, 282389.92267999204	0.148	HRNR, HRNR	Hornerin, Hornerin	33	12			5524	3+	1584.71	0.006	3.78617	0.9998	R.GPYESGSGHSSGLGHR.E
4	1	sp|O00391-2|QSOX1_HUMAN, sp|O00391|QSOX1_HUMAN	66860.78340000026, 82577.73084000024	0.245	QSOX1, QSOX1	Tax_Id=9606 Isoform 2 of Sulfhydryl oxidase 1 precursor, Sulfhydryl oxidase 1 (short name: hQSOX)	36	13			4797	2+	1209.55	0.003	2.48026	1	R.Q^NVDHSQEAAK.A
4	1	sp|O00391-2|QSOX1_HUMAN, sp|O00391|QSOX1_HUMAN	66860.78340000026, 82577.73084000024	0.245	QSOX1, QSOX1	Tax_Id=9606 Isoform 2 of Sulfhydryl oxidase 1 precursor, Sulfhydryl oxidase 1 (short name: hQSOX)	36	13			9900	2+	1139.61	0.005	4.38748	1	R.EVALDLSQHK.G
4	1	sp|O00391-2|QSOX1_HUMAN, sp|O00391|QSOX1_HUMAN	66860.78340000026, 82577.73084000024	0.245	QSOX1, QSOX1	Tax_Id=9606 Isoform 2 of Sulfhydryl oxidase 1 precursor, Sulfhydryl oxidase 1 (short name: hQSOX)	36	13			11095	2+	930.508	0.004	4.29873	0.9998	R.VPVLMESR.S
4	1	sp|O00391-2|QSOX1_HUMAN, sp|O00391|QSOX1_HUMAN	66860.78340000026, 82577.73084000024	0.245	QSOX1, QSOX1	Tax_Id=9606 Isoform 2 of Sulfhydryl oxidase 1 precursor, Sulfhydryl oxidase 1 (short name: hQSOX)	36	13			11260	2+	930.508	1.006	6.44809	0.9921	R.VPVLMESR.S
4	1	sp|O00391-2|QSOX1_HUMAN, sp|O00391|QSOX1_HUMAN	66860.78340000026, 82577.73084000024	0.245	QSOX1, QSOX1	Tax_Id=9606 Isoform 2 of Sulfhydryl oxidase 1 precursor, Sulfhydryl oxidase 1 (short name: hQSOX)	36	13			15667	2+	1148.57	0.007	6.09452	0.999	R.SFYTAYLQR.L
4	1	sp|O00391-2|QSOX1_HUMAN, sp|O00391|QSOX1_HUMAN	66860.78340000026, 82577.73084000024	0.245	QSOX1, QSOX1	Tax_Id=9606 Isoform 2 of Sulfhydryl oxidase 1 precursor, Sulfhydryl oxidase 1 (short name: hQSOX)	36	13			17001	2+	1758.91	0.988	6.8224	0.9184	K.NGSGAVFPVAGADVQTLR.E
4	1	sp|O00391-2|QSOX1_HUMAN, sp|O00391|QSOX1_HUMAN	66860.78340000026, 82577.73084000024	0.245	QSOX1, QSOX1	Tax_Id=9606 Isoform 2 of Sulfhydryl oxidase 1 precursor, Sulfhydryl oxidase 1 (short name: hQSOX)	36	13			17627	2+	1196.59	-0.002	1.67141	0.9998	K.LEEIDGFFAR.N
4	1	sp|O00391-2|QSOX1_HUMAN, sp|O00391|QSOX1_HUMAN	66860.78340000026, 82577.73084000024	0.245	QSOX1, QSOX1	Tax_Id=9606 Isoform 2 of Sulfhydryl oxidase 1 precursor, Sulfhydryl oxidase 1 (short name: hQSOX)	36	13			19583	2+	1262.65	0	0	0.6724	R.DFNIPGFPTVR.F
4	1	sp|O00391-2|QSOX1_HUMAN, sp|O00391|QSOX1_HUMAN	66860.78340000026, 82577.73084000024	0.245	QSOX1, QSOX1	Tax_Id=9606 Isoform 2 of Sulfhydryl oxidase 1 precursor, Sulfhydryl oxidase 1 (short name: hQSOX)	36	13			19711	2+	1262.65	0.006	4.7519	0.989	R.DFNIPGFPTVR.F
4	1	sp|O00391-2|QSOX1_HUMAN, sp|O00391|QSOX1_HUMAN	66860.78340000026, 82577.73084000024	0.245	QSOX1, QSOX1	Tax_Id=9606 Isoform 2 of Sulfhydryl oxidase 1 precursor, Sulfhydryl oxidase 1 (short name: hQSOX)	36	13			19844	2+	1262.65	1	0	0.9956	R.DFNIPGFPTVR.F
4	1	sp|O00391-2|QSOX1_HUMAN, sp|O00391|QSOX1_HUMAN	66860.78340000026, 82577.73084000024	0.245	QSOX1, QSOX1	Tax_Id=9606 Isoform 2 of Sulfhydryl oxidase 1 precursor, Sulfhydryl oxidase 1 (short name: hQSOX)	36	13			21062	2+	2047.07	1.012	5.86203	1	R.SALYSPSDPLTLLQADTVR.G
4	1	sp|O00391-2|QSOX1_HUMAN, sp|O00391|QSOX1_HUMAN	66860.78340000026, 82577.73084000024	0.245	QSOX1, QSOX1	Tax_Id=9606 Isoform 2 of Sulfhydryl oxidase 1 precursor, Sulfhydryl oxidase 1 (short name: hQSOX)	36	13			25042	3+	1807.94	0.008	4.42492	0.8892	K.IYMADLESALHYILR.I
4	1	sp|O00391-2|QSOX1_HUMAN, sp|O00391|QSOX1_HUMAN	66860.78340000026, 82577.73084000024	0.245	QSOX1, QSOX1	Tax_Id=9606 Isoform 2 of Sulfhydryl oxidase 1 precursor, Sulfhydryl oxidase 1 (short name: hQSOX)	36	13			25792	3+	1858.99	0.013	6.99303	1	R.LDVPVWDVEATLNFLK.A
4	1	sp|O00391-2|QSOX1_HUMAN, sp|O00391|QSOX1_HUMAN	66860.78340000026, 82577.73084000024	0.245	QSOX1, QSOX1	Tax_Id=9606 Isoform 2 of Sulfhydryl oxidase 1 precursor, Sulfhydryl oxidase 1 (short name: hQSOX)	36	13			4896	2+	1209.55	0.005	4.13377	1	R.Q^NVDHSQEAAK.A
4	1	sp|O00391-2|QSOX1_HUMAN, sp|O00391|QSOX1_HUMAN	66860.78340000026, 82577.73084000024	0.245	QSOX1, QSOX1	Tax_Id=9606 Isoform 2 of Sulfhydryl oxidase 1 precursor, Sulfhydryl oxidase 1 (short name: hQSOX)	36	13			11030	2+	930.508	0.005	5.37341	0.9999	R.VPVLMESR.S
4	1	sp|O00391-2|QSOX1_HUMAN, sp|O00391|QSOX1_HUMAN	66860.78340000026, 82577.73084000024	0.245	QSOX1, QSOX1	Tax_Id=9606 Isoform 2 of Sulfhydryl oxidase 1 precursor, Sulfhydryl oxidase 1 (short name: hQSOX)	36	13			11155	2+	930.508	0.004	4.29873	1	R.VPVLMESR.S
4	1	sp|O00391-2|QSOX1_HUMAN, sp|O00391|QSOX1_HUMAN	66860.78340000026, 82577.73084000024	0.245	QSOX1, QSOX1	Tax_Id=9606 Isoform 2 of Sulfhydryl oxidase 1 precursor, Sulfhydryl oxidase 1 (short name: hQSOX)	36	13			11875	2+	945.515	0.005	5.28812	0.9894	R.FPVLEGQR.L
4	1	sp|O00391-2|QSOX1_HUMAN, sp|O00391|QSOX1_HUMAN	66860.78340000026, 82577.73084000024	0.245	QSOX1, QSOX1	Tax_Id=9606 Isoform 2 of Sulfhydryl oxidase 1 precursor, Sulfhydryl oxidase 1 (short name: hQSOX)	36	13			12080	2+	1356.68	0.003	2.21128	0.998	R.LAGAPSEDPQFPK.V
4	1	sp|O00391-2|QSOX1_HUMAN, sp|O00391|QSOX1_HUMAN	66860.78340000026, 82577.73084000024	0.245	QSOX1, QSOX1	Tax_Id=9606 Isoform 2 of Sulfhydryl oxidase 1 precursor, Sulfhydryl oxidase 1 (short name: hQSOX)	36	13			15576	2+	1148.57	0.007	6.09452	0.9987	R.SFYTAYLQR.L
4	1	sp|O00391-2|QSOX1_HUMAN, sp|O00391|QSOX1_HUMAN	66860.78340000026, 82577.73084000024	0.245	QSOX1, QSOX1	Tax_Id=9606 Isoform 2 of Sulfhydryl oxidase 1 precursor, Sulfhydryl oxidase 1 (short name: hQSOX)	36	13			16868	2+	1758.91	0.994	3.4112	0.9457	K.NGSGAVFPVAGADVQTLR.E
4	1	sp|O00391-2|QSOX1_HUMAN, sp|O00391|QSOX1_HUMAN	66860.78340000026, 82577.73084000024	0.245	QSOX1, QSOX1	Tax_Id=9606 Isoform 2 of Sulfhydryl oxidase 1 precursor, Sulfhydryl oxidase 1 (short name: hQSOX)	36	13			17392	2+	1196.59	-0.002	1.67141	0.892	K.LEEIDGFFAR.N
4	1	sp|O00391-2|QSOX1_HUMAN, sp|O00391|QSOX1_HUMAN	66860.78340000026, 82577.73084000024	0.245	QSOX1, QSOX1	Tax_Id=9606 Isoform 2 of Sulfhydryl oxidase 1 precursor, Sulfhydryl oxidase 1 (short name: hQSOX)	36	13			17517	2+	1196.59	-0.002	1.67141	0.7938	K.LEEIDGFFAR.N
4	1	sp|O00391-2|QSOX1_HUMAN, sp|O00391|QSOX1_HUMAN	66860.78340000026, 82577.73084000024	0.245	QSOX1, QSOX1	Tax_Id=9606 Isoform 2 of Sulfhydryl oxidase 1 precursor, Sulfhydryl oxidase 1 (short name: hQSOX)	36	13			19506	2+	1262.65	0.006	4.7519	0.9344	R.DFNIPGFPTVR.F
4	1	sp|O00391-2|QSOX1_HUMAN, sp|O00391|QSOX1_HUMAN	66860.78340000026, 82577.73084000024	0.245	QSOX1, QSOX1	Tax_Id=9606 Isoform 2 of Sulfhydryl oxidase 1 precursor, Sulfhydryl oxidase 1 (short name: hQSOX)	36	13			19761	2+	1262.65	1	0	0.6839	R.DFNIPGFPTVR.F
4	1	sp|O00391-2|QSOX1_HUMAN, sp|O00391|QSOX1_HUMAN	66860.78340000026, 82577.73084000024	0.245	QSOX1, QSOX1	Tax_Id=9606 Isoform 2 of Sulfhydryl oxidase 1 precursor, Sulfhydryl oxidase 1 (short name: hQSOX)	36	13			22458	3+	1823.94	0.009	4.93438	0.8727	K.IYM"ADLESALHYILR.I
4	1	sp|O00391-2|QSOX1_HUMAN, sp|O00391|QSOX1_HUMAN	66860.78340000026, 82577.73084000024	0.245	QSOX1, QSOX1	Tax_Id=9606 Isoform 2 of Sulfhydryl oxidase 1 precursor, Sulfhydryl oxidase 1 (short name: hQSOX)	36	13			24967	3+	1807.94	0.011	6.08427	0.9999	K.IYMADLESALHYILR.I
4	1	sp|O00391-2|QSOX1_HUMAN, sp|O00391|QSOX1_HUMAN	66860.78340000026, 82577.73084000024	0.245	QSOX1, QSOX1	Tax_Id=9606 Isoform 2 of Sulfhydryl oxidase 1 precursor, Sulfhydryl oxidase 1 (short name: hQSOX)	36	13			25637	3+	1858.99	0.009	4.84133	1	R.LDVPVWDVEATLNFLK.A
4	1	sp|O00391-2|QSOX1_HUMAN, sp|O00391|QSOX1_HUMAN	66860.78340000026, 82577.73084000024	0.245	QSOX1, QSOX1	Tax_Id=9606 Isoform 2 of Sulfhydryl oxidase 1 precursor, Sulfhydryl oxidase 1 (short name: hQSOX)	36	13			25772	3+	1858.99	0.013	6.99303	0.9984	R.LDVPVWDVEATLNFLK.A
4	1	sp|O00391-2|QSOX1_HUMAN, sp|O00391|QSOX1_HUMAN	66860.78340000026, 82577.73084000024	0.245	QSOX1, QSOX1	Tax_Id=9606 Isoform 2 of Sulfhydryl oxidase 1 precursor, Sulfhydryl oxidase 1 (short name: hQSOX)	36	13			10893	2+	930.508	0.003	3.22405	0.9992	R.VPVLMESR.S
4	1	sp|O00391-2|QSOX1_HUMAN, sp|O00391|QSOX1_HUMAN	66860.78340000026, 82577.73084000024	0.245	QSOX1, QSOX1	Tax_Id=9606 Isoform 2 of Sulfhydryl oxidase 1 precursor, Sulfhydryl oxidase 1 (short name: hQSOX)	36	13			17144	2+	1196.6	1.018	15.0427	0.684	K.LEEIDGFFAR.N
4	1	sp|O00391-2|QSOX1_HUMAN, sp|O00391|QSOX1_HUMAN	66860.78340000026, 82577.73084000024	0.245	QSOX1, QSOX1	Tax_Id=9606 Isoform 2 of Sulfhydryl oxidase 1 precursor, Sulfhydryl oxidase 1 (short name: hQSOX)	36	13			25206	3+	1858.99	0.01	5.37925	0.9874	R.LDVPVWDVEATLNFLK.A
4	1	sp|O00391-2|QSOX1_HUMAN, sp|O00391|QSOX1_HUMAN	66860.78340000026, 82577.73084000024	0.245	QSOX1, QSOX1	Tax_Id=9606 Isoform 2 of Sulfhydryl oxidase 1 precursor, Sulfhydryl oxidase 1 (short name: hQSOX)	36	13			4568	2+	1209.55	0.004	3.30702	1	R.Q^NVDHSQEAAK.A
4	1	sp|O00391-2|QSOX1_HUMAN, sp|O00391|QSOX1_HUMAN	66860.78340000026, 82577.73084000024	0.245	QSOX1, QSOX1	Tax_Id=9606 Isoform 2 of Sulfhydryl oxidase 1 precursor, Sulfhydryl oxidase 1 (short name: hQSOX)	36	13			11761	2+	1356.68	0.014	10.3193	0.9048	R.LAGAPSEDPQFPK.V
4	1	sp|O00391-2|QSOX1_HUMAN, sp|O00391|QSOX1_HUMAN	66860.78340000026, 82577.73084000024	0.245	QSOX1, QSOX1	Tax_Id=9606 Isoform 2 of Sulfhydryl oxidase 1 precursor, Sulfhydryl oxidase 1 (short name: hQSOX)	36	13			25742	3+	1858.99	0.017	9.14473	0.9886	R.LDVPVWDVEATLNFLK.A
4	1	sp|O00391-2|QSOX1_HUMAN, sp|O00391|QSOX1_HUMAN	66860.78340000026, 82577.73084000024	0.245	QSOX1, QSOX1	Tax_Id=9606 Isoform 2 of Sulfhydryl oxidase 1 precursor, Sulfhydryl oxidase 1 (short name: hQSOX)	36	13			4522	2+	1209.55	0.005	4.13377	1	R.Q^NVDHSQEAAK.A
4	1	sp|O00391-2|QSOX1_HUMAN, sp|O00391|QSOX1_HUMAN	66860.78340000026, 82577.73084000024	0.245	QSOX1, QSOX1	Tax_Id=9606 Isoform 2 of Sulfhydryl oxidase 1 precursor, Sulfhydryl oxidase 1 (short name: hQSOX)	36	13			19688	2+	1262.65	0.011	8.71182	0.9938	R.DFNIPGFPTVR.F
5	1	sp|O00533|NCHL1_HUMAN, sp|O00533-2|NCHL1_HUMAN	135071.47195999973, 136698.21539999967	0.079	CHL1, CHL1	Neural cell adhesion molecule L1-like protein, Tax_Id=9606 Gene_Symbol=CHL1 Isoform 2 of Neural cell adhesion molecule L1-like protein	11	7	2.21	1	6876	3+	2053.93	1.01	4.86871	0.9673	R.SQPSQPSDHHETPPAAPDR.N
5	1	sp|O00533|NCHL1_HUMAN, sp|O00533-2|NCHL1_HUMAN	135071.47195999973, 136698.21539999967	0.079	CHL1, CHL1	Neural cell adhesion molecule L1-like protein, Tax_Id=9606 Gene_Symbol=CHL1 Isoform 2 of Neural cell adhesion molecule L1-like protein	11	7	2.21	1	6557	3+	2053.93	0.008	3.89497	0.9864	R.SQPSQPSDHHETPPAAPDR.N
5	1	sp|O00533|NCHL1_HUMAN, sp|O00533-2|NCHL1_HUMAN	135071.47195999973, 136698.21539999967	0.079	CHL1, CHL1	Neural cell adhesion molecule L1-like protein, Tax_Id=9606 Gene_Symbol=CHL1 Isoform 2 of Neural cell adhesion molecule L1-like protein	11	7	2.21	1	6815	3+	2053.93	0.012	5.84245	0.9274	R.SQPSQPSDHHETPPAAPDR.N
5	1	sp|O00533|NCHL1_HUMAN, sp|O00533-2|NCHL1_HUMAN	135071.47195999973, 136698.21539999967	0.079	CHL1, CHL1	Neural cell adhesion molecule L1-like protein, Tax_Id=9606 Gene_Symbol=CHL1 Isoform 2 of Neural cell adhesion molecule L1-like protein	11	7	2.21	1	6965	3+	2053.93	-0.013	6.32932	0.8425	R.SQPSQPSDHHETPPAAPDR.N
5	1	sp|O00533|NCHL1_HUMAN, sp|O00533-2|NCHL1_HUMAN	135071.47195999973, 136698.21539999967	0.079	CHL1, CHL1	Neural cell adhesion molecule L1-like protein, Tax_Id=9606 Gene_Symbol=CHL1 Isoform 2 of Neural cell adhesion molecule L1-like protein	11	7	2.21	1	9716	2+	956.552	0.005	5.22711	0.9997	R.VIAVNEVGR.S
5	1	sp|O00533|NCHL1_HUMAN, sp|O00533-2|NCHL1_HUMAN	135071.47195999973, 136698.21539999967	0.079	CHL1, CHL1	Neural cell adhesion molecule L1-like protein, Tax_Id=9606 Gene_Symbol=CHL1 Isoform 2 of Neural cell adhesion molecule L1-like protein	11	7	2.21	1	10860	2+	1380.62	0.034	24.6266	0.9852	K.SMEQNGPGLEYR.V
5	1	sp|O00533|NCHL1_HUMAN, sp|O00533-2|NCHL1_HUMAN	135071.47195999973, 136698.21539999967	0.079	CHL1, CHL1	Neural cell adhesion molecule L1-like protein, Tax_Id=9606 Gene_Symbol=CHL1 Isoform 2 of Neural cell adhesion molecule L1-like protein	11	7	2.21	1	14355	2+	1284.61	0.009	7.00601	1	K.GDLYFANVEEK.D
5	1	sp|O00533|NCHL1_HUMAN, sp|O00533-2|NCHL1_HUMAN	135071.47195999973, 136698.21539999967	0.079	CHL1, CHL1	Neural cell adhesion molecule L1-like protein, Tax_Id=9606 Gene_Symbol=CHL1 Isoform 2 of Neural cell adhesion molecule L1-like protein	11	7	2.21	1	14848	2+	1453.74	0.009	6.19093	0.9991	R.VMTPAVYAPYDVK.V
5	1	sp|O00533|NCHL1_HUMAN, sp|O00533-2|NCHL1_HUMAN	135071.47195999973, 136698.21539999967	0.079	CHL1, CHL1	Neural cell adhesion molecule L1-like protein, Tax_Id=9606 Gene_Symbol=CHL1 Isoform 2 of Neural cell adhesion molecule L1-like protein	11	7	2.21	1	18730	2+	2248.16	0.01	4.44808	1	K.IDPLEVEEGDPIVLPC'NPPK.G	84277.6	186474
5	1	sp|O00533|NCHL1_HUMAN, sp|O00533-2|NCHL1_HUMAN	135071.47195999973, 136698.21539999967	0.079	CHL1, CHL1	Neural cell adhesion molecule L1-like protein, Tax_Id=9606 Gene_Symbol=CHL1 Isoform 2 of Neural cell adhesion molecule L1-like protein	11	7	2.21	1	14491	2+	1263.6	0.01	7.91389	0.8659	K.GNPEPTFSWTK.D
5	1	sp|O00533|NCHL1_HUMAN, sp|O00533-2|NCHL1_HUMAN	135071.47195999973, 136698.21539999967	0.079	CHL1, CHL1	Neural cell adhesion molecule L1-like protein, Tax_Id=9606 Gene_Symbol=CHL1 Isoform 2 of Neural cell adhesion molecule L1-like protein	11	7	2.21	1	6364	3+	2053.93	0.021	10.2243	0.9716	R.SQPSQPSDHHETPPAAPDR.N
6	1	sp|O14786-3|NRP1_HUMAN, sp|O14786-2|NRP1_HUMAN, sp|O14786|NRP1_HUMAN	68375.5109600002, 71935.17540000021, 103134.34092000006	0.071	NRP1, NRP1, NRP1	Tax_Id=9606 Neuropilin 1, Tax_Id=9606 Gene_Symbol=NRP1 Isoform 2 of Neuropilin-1, Neuropilin-1	4	3			10787	2+	1278.7	-0.132	103.229	0.9905	R.FVTAVGTQGAISK.E
6	1	sp|O14786-3|NRP1_HUMAN, sp|O14786-2|NRP1_HUMAN, sp|O14786|NRP1_HUMAN	68375.5109600002, 71935.17540000021, 103134.34092000006	0.071	NRP1, NRP1, NRP1	Tax_Id=9606 Neuropilin 1, Tax_Id=9606 Gene_Symbol=NRP1 Isoform 2 of Neuropilin-1, Neuropilin-1	4	3			12383	2+	1655.73	0.01	6.03963	1	K.SFEGNNNYDTPELR.T
6	1	sp|O14786-3|NRP1_HUMAN, sp|O14786-2|NRP1_HUMAN, sp|O14786|NRP1_HUMAN	68375.5109600002, 71935.17540000021, 103134.34092000006	0.071	NRP1, NRP1, NRP1	Tax_Id=9606 Neuropilin 1, Tax_Id=9606 Gene_Symbol=NRP1 Isoform 2 of Neuropilin-1, Neuropilin-1	4	3			12515	2+	1655.73	0.003	1.81189	1	K.SFEGNNNYDTPELR.T
6	1	sp|O14786-3|NRP1_HUMAN, sp|O14786-2|NRP1_HUMAN, sp|O14786|NRP1_HUMAN	68375.5109600002, 71935.17540000021, 103134.34092000006	0.071	NRP1, NRP1, NRP1	Tax_Id=9606 Neuropilin 1, Tax_Id=9606 Gene_Symbol=NRP1 Isoform 2 of Neuropilin-1, Neuropilin-1	4	3			20168	3+	1807.91	-0.968	17.7	0.9967	R.LEIWDGFPDVGPHIGR.Y
7	1	sp|O14791-3|APOL1_HUMAN, sp|O14791|APOL1_HUMAN, sp|O14791-2|APOL1_HUMAN	42158.09164000008, 43974.199840000096, 45918.459600000126	0.084	APOL1, APOL1, APOL1	Tax_Id=9606 Gene_Symbol=APOL1 apolipoprotein L1 isoform c precursor, Apolipoprotein L1, Tax_Id=9606 Gene_Symbol=APOL1 Isoform 2 of Apolipoprotein L1	8	3			10517	2+	1630.79	0.01	6.13199	1	R.VTEPISAESGEQVER.V
7	1	sp|O14791-3|APOL1_HUMAN, sp|O14791|APOL1_HUMAN, sp|O14791-2|APOL1_HUMAN	42158.09164000008, 43974.199840000096, 45918.459600000126	0.084	APOL1, APOL1, APOL1	Tax_Id=9606 Gene_Symbol=APOL1 apolipoprotein L1 isoform c precursor, Apolipoprotein L1, Tax_Id=9606 Gene_Symbol=APOL1 Isoform 2 of Apolipoprotein L1	8	3			6099	2+	945.489	0.003	3.17296	0.9657	K.VAQELEEK.L
7	1	sp|O14791-3|APOL1_HUMAN, sp|O14791|APOL1_HUMAN, sp|O14791-2|APOL1_HUMAN	42158.09164000008, 43974.199840000096, 45918.459600000126	0.084	APOL1, APOL1, APOL1	Tax_Id=9606 Gene_Symbol=APOL1 apolipoprotein L1 isoform c precursor, Apolipoprotein L1, Tax_Id=9606 Gene_Symbol=APOL1 Isoform 2 of Apolipoprotein L1	8	3			6224	2+	945.489	0.003	3.17296	0.9351	K.VAQELEEK.L
7	1	sp|O14791-3|APOL1_HUMAN, sp|O14791|APOL1_HUMAN, sp|O14791-2|APOL1_HUMAN	42158.09164000008, 43974.199840000096, 45918.459600000126	0.084	APOL1, APOL1, APOL1	Tax_Id=9606 Gene_Symbol=APOL1 apolipoprotein L1 isoform c precursor, Apolipoprotein L1, Tax_Id=9606 Gene_Symbol=APOL1 Isoform 2 of Apolipoprotein L1	8	3			6200	2+	945.489	0.004	4.23062	0.9449	K.VAQELEEK.L
7	1	sp|O14791-3|APOL1_HUMAN, sp|O14791|APOL1_HUMAN, sp|O14791-2|APOL1_HUMAN	42158.09164000008, 43974.199840000096, 45918.459600000126	0.084	APOL1, APOL1, APOL1	Tax_Id=9606 Gene_Symbol=APOL1 apolipoprotein L1 isoform c precursor, Apolipoprotein L1, Tax_Id=9606 Gene_Symbol=APOL1 Isoform 2 of Apolipoprotein L1	8	3			4438	2+	1034.54	0.008	7.73293	0.7362	K.SETAEELKK.V
7	1	sp|O14791-3|APOL1_HUMAN, sp|O14791|APOL1_HUMAN, sp|O14791-2|APOL1_HUMAN	42158.09164000008, 43974.199840000096, 45918.459600000126	0.084	APOL1, APOL1, APOL1	Tax_Id=9606 Gene_Symbol=APOL1 apolipoprotein L1 isoform c precursor, Apolipoprotein L1, Tax_Id=9606 Gene_Symbol=APOL1 Isoform 2 of Apolipoprotein L1	8	3			5720	2+	945.489	0.005	5.28827	0.9956	K.VAQELEEK.L
7	1	sp|O14791-3|APOL1_HUMAN, sp|O14791|APOL1_HUMAN, sp|O14791-2|APOL1_HUMAN	42158.09164000008, 43974.199840000096, 45918.459600000126	0.084	APOL1, APOL1, APOL1	Tax_Id=9606 Gene_Symbol=APOL1 apolipoprotein L1 isoform c precursor, Apolipoprotein L1, Tax_Id=9606 Gene_Symbol=APOL1 Isoform 2 of Apolipoprotein L1	8	3			5733	2+	945.489	0.004	4.23062	0.9729	K.VAQELEEK.L
7	1	sp|O14791-3|APOL1_HUMAN, sp|O14791|APOL1_HUMAN, sp|O14791-2|APOL1_HUMAN	42158.09164000008, 43974.199840000096, 45918.459600000126	0.084	APOL1, APOL1, APOL1	Tax_Id=9606 Gene_Symbol=APOL1 apolipoprotein L1 isoform c precursor, Apolipoprotein L1, Tax_Id=9606 Gene_Symbol=APOL1 Isoform 2 of Apolipoprotein L1	8	3			5861	2+	945.489	0.003	3.17296	0.9944	K.VAQELEEK.L
8	1	sp|O43866|CD5L_HUMAN	38087.8	0.403	CD5L	CD5 antigen-like	102	18	1.96	95	7847	2+	1781.78	-0.011	6.1736	0.9959	R.C'SGEEQSLEQC'QHR.F	51731.9	92438.3
8	1	sp|O43866|CD5L_HUMAN	38087.8	0.403	CD5L	CD5 antigen-like	102	18	1.96	95	13536	2+	1562.73	0	0	1	R.EATLQDC'PSGPWGK.N	1.62073e+06	1.66062e+06
8	1	sp|O43866|CD5L_HUMAN	38087.8	0.403	CD5L	CD5 antigen-like	102	18	1.96	95	16200	3+	2501.13	-0.005	1.99909	0.6387	K.GVWGSVC'DDNWGEKEDQVVC'K.Q	377882	790458
8	1	sp|O43866|CD5L_HUMAN	38087.8	0.403	CD5L	CD5 antigen-like	102	18	1.96	95	3731	2+	971.481	-0.006	6.17614	0.9999	R.LADGPGHC'K.G	2045.31	3967.44
8	1	sp|O43866|CD5L_HUMAN	38087.8	0.403	CD5L	CD5 antigen-like	102	18	1.96	95	3797	2+	968.462	0.003	3.0977	0.9995	R.LADGPGHCK.G	33524.3	63017.4
8	1	sp|O43866|CD5L_HUMAN	38087.8	0.403	CD5L	CD5 antigen-like	102	18	1.96	95	7457	2+	1781.78	0.998	1.12247	0.9982	R.C'SGEEQSLEQC'QHR.F	57564.3	98665.8
8	1	sp|O43866|CD5L_HUMAN	38087.8	0.403	CD5L	CD5 antigen-like	102	18	1.96	95	7467	2+	1775.74	0.01	5.63144	0.9931	R.CSGEEQSLEQCQHR.F	59034.2	99202.7
8	1	sp|O43866|CD5L_HUMAN	38087.8	0.403	CD5L	CD5 antigen-like	102	18	1.96	95	7480	3+	1781.78	-0.01	5.61236	0.9937	R.C'SGEEQSLEQC'QHR.F	558280	1.1609e+06
8	1	sp|O43866|CD5L_HUMAN	38087.8	0.403	CD5L	CD5 antigen-like	102	18	1.96	95	13058	2+	1562.73	0.918	52.4721	0.9838	R.EATLQDC'PSGPWGK.N
8	1	sp|O43866|CD5L_HUMAN	38087.8	0.403	CD5L	CD5 antigen-like	102	18	1.96	95	13223	2+	1562.73	-0.002	1.27981	0.7235	R.EATLQDC'PSGPWGK.N	128910	254845
8	1	sp|O43866|CD5L_HUMAN	38087.8	0.403	CD5L	CD5 antigen-like	102	18	1.96	95	7590	2+	1781.78	-0.006	3.36742	0.9988	R.C'SGEEQSLEQC'QHR.F	24130.6	37172.1
8	1	sp|O43866|CD5L_HUMAN	38087.8	0.403	CD5L	CD5 antigen-like	102	18	1.96	95	7597	3+	1781.78	-0.011	6.1736	0.9929	R.C'SGEEQSLEQC'QHR.F	443361	873224
8	1	sp|O43866|CD5L_HUMAN	38087.8	0.403	CD5L	CD5 antigen-like	102	18	1.96	95	7601	2+	1775.74	0.009	5.0683	0.9364	R.CSGEEQSLEQCQHR.F	26045.7	37171.1
8	1	sp|O43866|CD5L_HUMAN	38087.8	0.403	CD5L	CD5 antigen-like	102	18	1.96	95	13108	2+	1562.73	0.917	53.112	0.9997	R.EATLQDC'PSGPWGK.N
8	1	sp|O43866|CD5L_HUMAN	38087.8	0.403	CD5L	CD5 antigen-like	102	18	1.96	95	18061	3+	2586.08	0.008	3.09349	0.9999	K.NTC'NHDEDTWVEC'EDPFDLR.L	418342	842341
8	1	sp|O43866|CD5L_HUMAN	38087.8	0.403	CD5L	CD5 antigen-like	102	18	1.96	95	3480	2+	971.481	-0.003	3.08807	0.9966	R.LADGPGHC'K.G	24547.5	58798.3
8	1	sp|O43866|CD5L_HUMAN	38087.8	0.403	CD5L	CD5 antigen-like	102	18	1.96	95	7307	3+	1781.78	0.004	2.24494	0.916	R.C'SGEEQSLEQC'QHR.F	367234	696945
8	1	sp|O43866|CD5L_HUMAN	38087.8	0.403	CD5L	CD5 antigen-like	102	18	1.96	95	7322	2+	1781.78	-0.008	4.48989	1	R.C'SGEEQSLEQC'QHR.F	16277.5	27530.6
8	1	sp|O43866|CD5L_HUMAN	38087.8	0.403	CD5L	CD5 antigen-like	102	18	1.96	95	12748	2+	1562.73	0.918	52.4721	0.9646	R.EATLQDC'PSGPWGK.N
8	1	sp|O43866|CD5L_HUMAN	38087.8	0.403	CD5L	CD5 antigen-like	102	18	1.96	95	12885	2+	1562.73	0.004	2.55962	0.9995	R.EATLQDC'PSGPWGK.N	193975	421536
8	1	sp|O43866|CD5L_HUMAN	38087.8	0.403	CD5L	CD5 antigen-like	102	18	1.96	95	4149	2+	968.462	0.005	5.16283	0.9871	R.LADGPGHCK.G	2988.76	4193.93
8	1	sp|O43866|CD5L_HUMAN	38087.8	0.403	CD5L	CD5 antigen-like	102	18	1.96	95	4164	2+	971.481	-0.006	6.17614	0.9989	R.LADGPGHC'K.G	35253.5	58164.9
8	1	sp|O43866|CD5L_HUMAN	38087.8	0.403	CD5L	CD5 antigen-like	102	18	1.96	95	7797	2+	1781.78	-0.008	4.48989	1	R.C'SGEEQSLEQC'QHR.F	151653	301777
8	1	sp|O43866|CD5L_HUMAN	38087.8	0.403	CD5L	CD5 antigen-like	102	18	1.96	95	7806	2+	1775.74	0.01	5.63144	1	R.CSGEEQSLEQCQHR.F	151653	301777
8	1	sp|O43866|CD5L_HUMAN	38087.8	0.403	CD5L	CD5 antigen-like	102	18	1.96	95	7823	3+	1781.78	-0.012	6.73483	0.8827	R.C'SGEEQSLEQC'QHR.F	1.01153e+06	2.09282e+06
8	1	sp|O43866|CD5L_HUMAN	38087.8	0.403	CD5L	CD5 antigen-like	102	18	1.96	95	9310	2+	1161.57	1.005	4.30453	0.9975	R.LVGGDNLCSGR.L	558552	1.16273e+06
8	1	sp|O43866|CD5L_HUMAN	38087.8	0.403	CD5L	CD5 antigen-like	102	18	1.96	95	9334	2+	1164.59	-0.004	3.43469	1	R.LVGGDNLC'SGR.L	575000	1.19492e+06
8	1	sp|O43866|CD5L_HUMAN	38087.8	0.403	CD5L	CD5 antigen-like	102	18	1.96	95	13314	2+	1562.73	-0.002	1.27981	0.9978	R.EATLQDC'PSGPWGK.N	5633165	328966
8	1	sp|O43866|CD5L_HUMAN	38087.8	0.403	CD5L	CD5 antigen-like	102	18	1.96	95	18035	3+	2586.08	-0.007	2.7068	1	K.NTC'NHDEDTWVEC'EDPFDLR.L	521567	803913
8	1	sp|O43866|CD5L_HUMAN	38087.8	0.403	CD5L	CD5 antigen-like	102	18	1.96	95	3749	2+	971.481	-0.006	6.17614	1	R.LADGPGHC'K.G	71335.6	139651
8	1	sp|O43866|CD5L_HUMAN	38087.8	0.403	CD5L	CD5 antigen-like	102	18	1.96	95	7542	2+	1775.74	0.006	3.37887	0.9989	R.CSGEEQSLEQCQHR.F	104401	211685
8	1	sp|O43866|CD5L_HUMAN	38087.8	0.403	CD5L	CD5 antigen-like	102	18	1.96	95	7547	2+	1781.78	-0.009	5.05113	1	R.C'SGEEQSLEQC'QHR.F	105628	210961
8	1	sp|O43866|CD5L_HUMAN	38087.8	0.403	CD5L	CD5 antigen-like	102	18	1.96	95	7655	3+	1781.78	0.004	2.24494	0.6947	R.C'SGEEQSLEQC'QHR.F	1.05734e+06	1.9008e+06
8	1	sp|O43866|CD5L_HUMAN	38087.8	0.403	CD5L	CD5 antigen-like	102	18	1.96	95	9064	2+	1164.59	-0.004	3.43469	1	R.LVGGDNLC'SGR.L	1.66601e+06	3.82236e+06
8	1	sp|O43866|CD5L_HUMAN	38087.8	0.403	CD5L	CD5 antigen-like	102	18	1.96	95	9717	2+	849.469	-0.006	7.06324	0.9962	K.DVAVLC'R.E	106699	210871
8	1	sp|O43866|CD5L_HUMAN	38087.8	0.403	CD5L	CD5 antigen-like	102	18	1.96	95	9766	2+	846.45	-0.052	61.433	0.9274	K.DVAVLCR.E
8	1	sp|O43866|CD5L_HUMAN	38087.8	0.403	CD5L	CD5 antigen-like	102	18	1.96	95	12897	2+	1562.73	-0.003	1.91971	0.9967	R.EATLQDC'PSGPWGK.N	742583	1.55967e+06
8	1	sp|O43866|CD5L_HUMAN	38087.8	0.403	CD5L	CD5 antigen-like	102	18	1.96	95	13024	2+	1562.73	-0.001	0.639904	1	R.EATLQDC'PSGPWGK.N	798883	1.62488e+06
8	1	sp|O43866|CD5L_HUMAN	38087.8	0.403	CD5L	CD5 antigen-like	102	18	1.96	95	13157	2+	1562.73	-0.002	1.27981	0.9999	R.EATLQDC'PSGPWGK.N	207769	416831
8	1	sp|O43866|CD5L_HUMAN	38087.8	0.403	CD5L	CD5 antigen-like	102	18	1.96	95	14745	2+	2221.09	-0.002	0.900459	0.9992	R.ELGC'GAASGTPSGILYEPPAEK.E	245191	498606
8	1	sp|O43866|CD5L_HUMAN	38087.8	0.403	CD5L	CD5 antigen-like	102	18	1.96	95	14768	2+	2218.07	1.023	10.3694	0.9703	R.ELGCGAASGTPSGILYEPPAEK.E	245191	498606
8	1	sp|O43866|CD5L_HUMAN	38087.8	0.403	CD5L	CD5 antigen-like	102	18	1.96	95	15568	2+	1622.69	1.008	4.93009	1	K.GVWGSVCDDNWGEK.E	118966	267065
8	1	sp|O43866|CD5L_HUMAN	38087.8	0.403	CD5L	CD5 antigen-like	102	18	1.96	95	16455	2+	1653.74	-0.008	4.83752	0.9999	K.GQWGTVC'DDGWDIK.D	221084	365030
8	1	sp|O43866|CD5L_HUMAN	38087.8	0.403	CD5L	CD5 antigen-like	102	18	1.96	95	17833	3+	2586.08	0.997	1.16006	0.9998	K.NTC'NHDEDTWVEC'EDPFDLR.L	1.33064e+06	2.53734e+06
8	1	sp|O43866|CD5L_HUMAN	38087.8	0.403	CD5L	CD5 antigen-like	102	18	1.96	95	3842	2+	971.481	-0.003	3.08807	0.9796	R.LADGPGHC'K.G	494.25	1515.99
8	1	sp|O43866|CD5L_HUMAN	38087.8	0.403	CD5L	CD5 antigen-like	102	18	1.96	95	3968	2+	971.481	-0.005	5.14678	0.9997	R.LADGPGHC'K.G	67082.9	130977
8	1	sp|O43866|CD5L_HUMAN	38087.8	0.403	CD5L	CD5 antigen-like	102	18	1.96	95	7710	2+	1781.78	0.996	2.24494	1	R.C'SGEEQSLEQC'QHR.F	56717.3	106614
8	1	sp|O43866|CD5L_HUMAN	38087.8	0.403	CD5L	CD5 antigen-like	102	18	1.96	95	7714	3+	1781.78	-0.008	4.48989	0.9136	R.C'SGEEQSLEQC'QHR.F	814619	1.59759e+06
8	1	sp|O43866|CD5L_HUMAN	38087.8	0.403	CD5L	CD5 antigen-like	102	18	1.96	95	7728	2+	1775.74	0.009	5.0683	1	R.CSGEEQSLEQCQHR.F	54990.3	105081
8	1	sp|O43866|CD5L_HUMAN	38087.8	0.403	CD5L	CD5 antigen-like	102	18	1.96	95	9164	2+	1164.59	-0.004	3.43469	0.9999	R.LVGGDNLC'SGR.L	2576946	5613959
8	1	sp|O43866|CD5L_HUMAN	38087.8	0.403	CD5L	CD5 antigen-like	102	18	1.96	95	9294	2+	1164.59	-0.004	3.43469	0.9997	R.LVGGDNLC'SGR.L	2.43122e+06	5.40703e+06
8	1	sp|O43866|CD5L_HUMAN	38087.8	0.403	CD5L	CD5 antigen-like	102	18	1.96	95	13014	2+	1562.73	-0.002	1.27981	0.9994	R.EATLQDC'PSGPWGK.N	1.72617e+06	4.24581e+06
8	1	sp|O43866|CD5L_HUMAN	38087.8	0.403	CD5L	CD5 antigen-like	102	18	1.96	95	13139	2+	1562.73	0	0	1	R.EATLQDC'PSGPWGK.N	2.02905e+06	4953543
8	1	sp|O43866|CD5L_HUMAN	38087.8	0.403	CD5L	CD5 antigen-like	102	18	1.96	95	13272	2+	1562.73	-0.002	1.27981	1	R.EATLQDC'PSGPWGK.N	982489	2.31923e+06
8	1	sp|O43866|CD5L_HUMAN	38087.8	0.403	CD5L	CD5 antigen-like	102	18	1.96	95	15597	3+	2501.13	0.997	1.19946	0.6228	K.GVWGSVC'DDNWGEKEDQVVC'K.Q	2.51063e+06	4944292
8	1	sp|O43866|CD5L_HUMAN	38087.8	0.403	CD5L	CD5 antigen-like	102	18	1.96	95	15674	2+	1625.71	-1.943	35.0616	0.9998	K.GVWGSVC'DDNWGEK.E
8	1	sp|O43866|CD5L_HUMAN	38087.8	0.403	CD5L	CD5 antigen-like	102	18	1.96	95	15719	3+	2501.13	-0.009	3.59837	0.996	K.GVWGSVC'DDNWGEKEDQVVC'K.Q	2.50339e+06	4909342
8	1	sp|O43866|CD5L_HUMAN	38087.8	0.403	CD5L	CD5 antigen-like	102	18	1.96	95	15803	2+	1625.71	0.004	2.46046	0.9999	K.GVWGSVC'DDNWGEK.E	406261	874218
8	1	sp|O43866|CD5L_HUMAN	38087.8	0.403	CD5L	CD5 antigen-like	102	18	1.96	95	15851	3+	2501.13	-0.009	3.59837	0.9591	K.GVWGSVC'DDNWGEKEDQVVC'K.Q	211830	407923
8	1	sp|O43866|CD5L_HUMAN	38087.8	0.403	CD5L	CD5 antigen-like	102	18	1.96	95	17935	2+	2580.04	1.017	6.58905	0.9082	K.NTCNHDEDTWVECEDPFDLR.L	184053	303402
8	1	sp|O43866|CD5L_HUMAN	38087.8	0.403	CD5L	CD5 antigen-like	102	18	1.96	95	17989	3+	2586.08	0.997	1.16006	1	K.NTC'NHDEDTWVEC'EDPFDLR.L	4.61913e+06	9046624
8	1	sp|O43866|CD5L_HUMAN	38087.8	0.403	CD5L	CD5 antigen-like	102	18	1.96	95	18120	3+	2586.08	0.997	1.16006	0.9999	K.NTC'NHDEDTWVEC'EDPFDLR.L	1.12756e+06	2.14837e+06
8	1	sp|O43866|CD5L_HUMAN	38087.8	0.403	CD5L	CD5 antigen-like	102	18	1.96	95	3444	2+	971.481	-0.003	3.08807	0.9997	R.LADGPGHC'K.G	31859.8	61352.9
8	1	sp|O43866|CD5L_HUMAN	38087.8	0.403	CD5L	CD5 antigen-like	102	18	1.96	95	3580	2+	971.481	-0.003	3.08807	0.6355	R.LADGPGHC'K.G	0	2780.43
8	1	sp|O43866|CD5L_HUMAN	38087.8	0.403	CD5L	CD5 antigen-like	102	18	1.96	95	7310	2+	882.433	-0.005	5.66615	0.741	K.C'YGPGVGR.I	271236	556634
8	1	sp|O43866|CD5L_HUMAN	38087.8	0.403	CD5L	CD5 antigen-like	102	18	1.96	95	7338	2+	1781.78	-0.007	3.92865	1	R.C'SGEEQSLEQC'QHR.F	66232.6	146654
8	1	sp|O43866|CD5L_HUMAN	38087.8	0.403	CD5L	CD5 antigen-like	102	18	1.96	95	7350	3+	1781.78	-0.009	5.05113	0.986	R.C'SGEEQSLEQC'QHR.F	1.15958e+06	2117321
8	1	sp|O43866|CD5L_HUMAN	38087.8	0.403	CD5L	CD5 antigen-like	102	18	1.96	95	8886	2+	1164.59	-1.014	12.0214	0.9978	R.LVGGDNLC'SGR.L	1.30004e+06	3520264
8	1	sp|O43866|CD5L_HUMAN	38087.8	0.403	CD5L	CD5 antigen-like	102	18	1.96	95	8940	2+	1164.59	-0.004	3.43469	0.9999	R.LVGGDNLC'SGR.L	1.35963e+06	3713963
8	1	sp|O43866|CD5L_HUMAN	38087.8	0.403	CD5L	CD5 antigen-like	102	18	1.96	95	12915	2+	1562.73	-0.002	1.27981	0.9999	R.EATLQDC'PSGPWGK.N	1.12443e+06	2502633
8	1	sp|O43866|CD5L_HUMAN	38087.8	0.403	CD5L	CD5 antigen-like	102	18	1.96	95	13046	2+	1562.73	0.002	1.27981	1	R.EATLQDC'PSGPWGK.N	631872	1.47974e+06
8	1	sp|O43866|CD5L_HUMAN	38087.8	0.403	CD5L	CD5 antigen-like	102	18	1.96	95	14837	2+	2221.09	0.004	1.80092	1	R.ELGC'GAASGTPSGILYEPPAEK.E	112361	246136
8	1	sp|O43866|CD5L_HUMAN	38087.8	0.403	CD5L	CD5 antigen-like	102	18	1.96	95	14855	2+	2218.07	1.023	10.3694	0.9434	R.ELGCGAASGTPSGILYEPPAEK.E	112361	246136
8	1	sp|O43866|CD5L_HUMAN	38087.8	0.403	CD5L	CD5 antigen-like	102	18	1.96	95	15577	2+	1625.71	0.004	2.46046	0.9999	K.GVWGSVC'DDNWGEK.E	250808	557222
8	1	sp|O43866|CD5L_HUMAN	38087.8	0.403	CD5L	CD5 antigen-like	102	18	1.96	95	16508	2+	1653.74	-0.005	3.02345	0.9942	K.GQWGTVC'DDGWDIK.D	85757.2	146142
8	1	sp|O43866|CD5L_HUMAN	38087.8	0.403	CD5L	CD5 antigen-like	102	18	1.96	95	17861	2+	2586.08	1.004	1.54674	0.8277	K.NTC'NHDEDTWVEC'EDPFDLR.L	145556	148025
8	1	sp|O43866|CD5L_HUMAN	38087.8	0.403	CD5L	CD5 antigen-like	102	18	1.96	95	17865	3+	2586.08	-0.001	0.386686	0.9999	K.NTC'NHDEDTWVEC'EDPFDLR.L	2.1906e+06	4.15622e+06
8	1	sp|O43866|CD5L_HUMAN	38087.8	0.403	CD5L	CD5 antigen-like	102	18	1.96	95	18143	3+	2586.08	1.177	68.4434	0.7705	K.NTC'NHDEDTWVEC'EDPFDLR.L
8	1	sp|O43866|CD5L_HUMAN	38087.8	0.403	CD5L	CD5 antigen-like	102	18	1.96	95	3830	2+	971.481	-0.005	5.14678	0.9998	R.LADGPGHC'K.G	4927.85	16810.9
8	1	sp|O43866|CD5L_HUMAN	38087.8	0.403	CD5L	CD5 antigen-like	102	18	1.96	95	7568	2+	1781.78	-0.008	4.48989	1	R.C'SGEEQSLEQC'QHR.F	37494.2	64941.2
8	1	sp|O43866|CD5L_HUMAN	38087.8	0.403	CD5L	CD5 antigen-like	102	18	1.96	95	7596	2+	1775.74	0.012	6.75773	0.9986	R.CSGEEQSLEQCQHR.F	37494.2	56820.9
8	1	sp|O43866|CD5L_HUMAN	38087.8	0.403	CD5L	CD5 antigen-like	102	18	1.96	95	9124	2+	1164.59	-1.014	12.0214	0.9991	R.LVGGDNLC'SGR.L	1812435	2.6013e+06
8	1	sp|O43866|CD5L_HUMAN	38087.8	0.403	CD5L	CD5 antigen-like	102	18	1.96	95	13019	2+	1562.73	-0.004	2.55962	0.9962	R.EATLQDC'PSGPWGK.N	677392	1.12948e+06
8	1	sp|O43866|CD5L_HUMAN	38087.8	0.403	CD5L	CD5 antigen-like	102	18	1.96	95	13144	2+	1562.73	0	0	1	R.EATLQDC'PSGPWGK.N	557678	974969
8	1	sp|O43866|CD5L_HUMAN	38087.8	0.403	CD5L	CD5 antigen-like	102	18	1.96	95	15658	3+	2501.13	-0.015	5.99728	0.7584	K.GVWGSVC'DDNWGEKEDQVVC'K.Q	503610	994312
8	1	sp|O43866|CD5L_HUMAN	38087.8	0.403	CD5L	CD5 antigen-like	102	18	1.96	95	15760	2+	1625.71	-0.005	3.07558	1	K.GVWGSVC'DDNWGEK.E	71203.7	144710
8	1	sp|O43866|CD5L_HUMAN	38087.8	0.403	CD5L	CD5 antigen-like	102	18	1.96	95	18024	3+	2586.08	0.008	3.09349	1	K.NTC'NHDEDTWVEC'EDPFDLR.L	869575	1.58415e+06
8	1	sp|O43866|CD5L_HUMAN	38087.8	0.403	CD5L	CD5 antigen-like	102	18	1.96	95	3994	2+	971.481	-0.004	4.11743	0.9996	R.LADGPGHC'K.G	36201.9	62776.8
8	1	sp|O43866|CD5L_HUMAN	38087.8	0.403	CD5L	CD5 antigen-like	102	18	1.96	95	7680	2+	1781.78	-0.005	2.80618	0.9998	R.C'SGEEQSLEQC'QHR.F	37350.1	85146.9
8	1	sp|O43866|CD5L_HUMAN	38087.8	0.403	CD5L	CD5 antigen-like	102	18	1.96	95	7692	2+	1775.74	0.014	7.88402	0.9994	R.CSGEEQSLEQCQHR.F	35876.1	77267.1
8	1	sp|O43866|CD5L_HUMAN	38087.8	0.403	CD5L	CD5 antigen-like	102	18	1.96	95	9271	2+	1161.57	1.005	4.30453	0.9908	R.LVGGDNLCSGR.L	1.38189e+06	12253816
8	1	sp|O43866|CD5L_HUMAN	38087.8	0.403	CD5L	CD5 antigen-like	102	18	1.96	95	13332	2+	1562.73	-0.002	1.27981	1	R.EATLQDC'PSGPWGK.N	677928	1.40495e+06
8	1	sp|O43866|CD5L_HUMAN	38087.8	0.403	CD5L	CD5 antigen-like	102	18	1.96	95	3517	2+	971.481	-0.003	3.08807	0.9987	R.LADGPGHC'K.G	39781.9	59845.7
8	1	sp|O43866|CD5L_HUMAN	38087.8	0.403	CD5L	CD5 antigen-like	102	18	1.96	95	7143	2+	1781.78	-0.006	3.36742	0.9998	R.C'SGEEQSLEQC'QHR.F	43605.3	94996.9
8	1	sp|O43866|CD5L_HUMAN	38087.8	0.403	CD5L	CD5 antigen-like	102	18	1.96	95	8731	2+	1161.57	1.005	4.30453	0.9918	R.LVGGDNLCSGR.L	549469	2.13701e+06
8	1	sp|O43866|CD5L_HUMAN	38087.8	0.403	CD5L	CD5 antigen-like	102	18	1.96	95	12868	2+	1562.73	-0.002	1.27981	0.9996	R.EATLQDC'PSGPWGK.N	263639	646403
8	1	sp|O43866|CD5L_HUMAN	38087.8	0.403	CD5L	CD5 antigen-like	102	18	1.96	95	3441	2+	971.481	-0.003	3.08807	0.9989	R.LADGPGHC'K.G	34196.6	77899.8
8	1	sp|O43866|CD5L_HUMAN	38087.8	0.403	CD5L	CD5 antigen-like	102	18	1.96	95	7159	2+	1781.78	-0.013	7.29607	1	R.C'SGEEQSLEQC'QHR.F	59356.3	98698.1
8	1	sp|O43866|CD5L_HUMAN	38087.8	0.403	CD5L	CD5 antigen-like	102	18	1.96	95	7173	3+	1781.78	-0.009	5.05113	0.9692	R.C'SGEEQSLEQC'QHR.F	647328	1.2585e+06
8	1	sp|O43866|CD5L_HUMAN	38087.8	0.403	CD5L	CD5 antigen-like	102	18	1.96	95	7176	2+	1775.74	0.011	6.19459	1	R.CSGEEQSLEQCQHR.F	59356.3	98698.1
8	1	sp|O43866|CD5L_HUMAN	38087.8	0.403	CD5L	CD5 antigen-like	102	18	1.96	95	12735	2+	1562.73	-0.005	3.19952	0.8382	R.EATLQDC'PSGPWGK.N	3448.66	25662.1
8	1	sp|O43866|CD5L_HUMAN	38087.8	0.403	CD5L	CD5 antigen-like	102	18	1.96	95	12874	2+	1562.73	-0.002	1.27981	1	R.EATLQDC'PSGPWGK.N	382513	926180
9	1	sp|O75636-2|FCN3_HUMAN, sp|O75636|FCN3_HUMAN	31677.59768, 32902.98264	0.424	FCN3, FCN3	Tax_Id=9606 Isoform 2 of Ficolin-3 precursor, Ficolin-3	95	11	2.11	29	11507	2+	1113.55	1.005	4.49015	0.9986	R.TFAHYATFR.L
9	1	sp|O75636-2|FCN3_HUMAN, sp|O75636|FCN3_HUMAN	31677.59768, 32902.98264	0.424	FCN3, FCN3	Tax_Id=9606 Isoform 2 of Ficolin-3 precursor, Ficolin-3	95	11	2.11	29	13888	2+	1024.48	0.005	4.8805	1	K.YGIDWASGR.G
9	1	sp|O75636-2|FCN3_HUMAN, sp|O75636|FCN3_HUMAN	31677.59768, 32902.98264	0.424	FCN3, FCN3	Tax_Id=9606 Isoform 2 of Ficolin-3 precursor, Ficolin-3	95	11	2.11	29	15598	2+	1555.85	0.008	5.14189	1	R.LLGEVDHYQLALGK.F
9	1	sp|O75636-2|FCN3_HUMAN, sp|O75636|FCN3_HUMAN	31677.59768, 32902.98264	0.424	FCN3, FCN3	Tax_Id=9606 Isoform 2 of Ficolin-3 precursor, Ficolin-3	95	11	2.11	29	22359	3+	3387.61	1.031	9.15098	1	R.AGFGNQESEFWLGNENLHQLTLQGNWELR.V
9	1	sp|O75636-2|FCN3_HUMAN, sp|O75636|FCN3_HUMAN	31677.59768, 32902.98264	0.424	FCN3, FCN3	Tax_Id=9606 Isoform 2 of Ficolin-3 precursor, Ficolin-3	95	11	2.11	29	22487	3+	3387.61	0.02	5.90386	1	R.AGFGNQESEFWLGNENLHQLTLQGNWELR.V
9	1	sp|O75636-2|FCN3_HUMAN, sp|O75636|FCN3_HUMAN	31677.59768, 32902.98264	0.424	FCN3, FCN3	Tax_Id=9606 Isoform 2 of Ficolin-3 precursor, Ficolin-3	95	11	2.11	29	23408	2+	2315.1	1.01	4.31946	1	R.ALPVFC'DMDTEGGGWLVFQR.R	1.56812e+06	3200361
9	1	sp|O75636-2|FCN3_HUMAN, sp|O75636|FCN3_HUMAN	31677.59768, 32902.98264	0.424	FCN3, FCN3	Tax_Id=9606 Isoform 2 of Ficolin-3 precursor, Ficolin-3	95	11	2.11	29	23409	3+	2315.1	0	0	0.9229	R.ALPVFC'DMDTEGGGWLVFQR.R	869946	1.69671e+06
9	1	sp|O75636-2|FCN3_HUMAN, sp|O75636|FCN3_HUMAN	31677.59768, 32902.98264	0.424	FCN3, FCN3	Tax_Id=9606 Isoform 2 of Ficolin-3 precursor, Ficolin-3	95	11	2.11	29	23520	2+	2312.08	1.009	3.89259	1	R.ALPVFCDMDTEGGGWLVFQR.R	1.54068e+06	3.65922e+06
9	1	sp|O75636-2|FCN3_HUMAN, sp|O75636|FCN3_HUMAN	31677.59768, 32902.98264	0.424	FCN3, FCN3	Tax_Id=9606 Isoform 2 of Ficolin-3 precursor, Ficolin-3	95	11	2.11	29	23538	2+	2315.1	1.03	12.9584	0.997	R.ALPVFC'DMDTEGGGWLVFQR.R	1.42303e+06	3.48353e+06
9	1	sp|O75636-2|FCN3_HUMAN, sp|O75636|FCN3_HUMAN	31677.59768, 32902.98264	0.424	FCN3, FCN3	Tax_Id=9606 Isoform 2 of Ficolin-3 precursor, Ficolin-3	95	11	2.11	29	6554	2+	1046.53	0.004	3.82217	1	R.YAVSEAAAHK.Y
9	1	sp|O75636-2|FCN3_HUMAN, sp|O75636|FCN3_HUMAN	31677.59768, 32902.98264	0.424	FCN3, FCN3	Tax_Id=9606 Isoform 2 of Ficolin-3 precursor, Ficolin-3	95	11	2.11	29	11497	2+	1113.55	1.005	4.49015	0.9783	R.TFAHYATFR.L
9	1	sp|O75636-2|FCN3_HUMAN, sp|O75636|FCN3_HUMAN	31677.59768, 32902.98264	0.424	FCN3, FCN3	Tax_Id=9606 Isoform 2 of Ficolin-3 precursor, Ficolin-3	95	11	2.11	29	12544	2+	1226.59	0.006	4.8916	0.9381	R.RQDGSVDFFR.S
9	1	sp|O75636-2|FCN3_HUMAN, sp|O75636|FCN3_HUMAN	31677.59768, 32902.98264	0.424	FCN3, FCN3	Tax_Id=9606 Isoform 2 of Ficolin-3 precursor, Ficolin-3	95	11	2.11	29	12680	2+	1226.59	0.008	6.52214	0.9953	R.RQDGSVDFFR.S
9	1	sp|O75636-2|FCN3_HUMAN, sp|O75636|FCN3_HUMAN	31677.59768, 32902.98264	0.424	FCN3, FCN3	Tax_Id=9606 Isoform 2 of Ficolin-3 precursor, Ficolin-3	95	11	2.11	29	13845	2+	1024.48	0.004	3.9044	1	K.YGIDWASGR.G
9	1	sp|O75636-2|FCN3_HUMAN, sp|O75636|FCN3_HUMAN	31677.59768, 32902.98264	0.424	FCN3, FCN3	Tax_Id=9606 Isoform 2 of Ficolin-3 precursor, Ficolin-3	95	11	2.11	29	15476	2+	1555.85	0.008	5.14189	1	R.LLGEVDHYQLALGK.F
9	1	sp|O75636-2|FCN3_HUMAN, sp|O75636|FCN3_HUMAN	31677.59768, 32902.98264	0.424	FCN3, FCN3	Tax_Id=9606 Isoform 2 of Ficolin-3 precursor, Ficolin-3	95	11	2.11	29	15622	2+	1555.85	0.005	3.21368	0.8635	R.LLGEVDHYQLALGK.F
9	1	sp|O75636-2|FCN3_HUMAN, sp|O75636|FCN3_HUMAN	31677.59768, 32902.98264	0.424	FCN3, FCN3	Tax_Id=9606 Isoform 2 of Ficolin-3 precursor, Ficolin-3	95	11	2.11	29	22184	3+	3387.61	1.031	9.15098	1	R.AGFGNQESEFWLGNENLHQLTLQGNWELR.V
9	1	sp|O75636-2|FCN3_HUMAN, sp|O75636|FCN3_HUMAN	31677.59768, 32902.98264	0.424	FCN3, FCN3	Tax_Id=9606 Isoform 2 of Ficolin-3 precursor, Ficolin-3	95	11	2.11	29	22314	3+	3387.61	0.017	5.01828	1	R.AGFGNQESEFWLGNENLHQLTLQGNWELR.V
9	1	sp|O75636-2|FCN3_HUMAN, sp|O75636|FCN3_HUMAN	31677.59768, 32902.98264	0.424	FCN3, FCN3	Tax_Id=9606 Isoform 2 of Ficolin-3 precursor, Ficolin-3	95	11	2.11	29	23336	2+	2315.1	-0.995	2.15973	0.6985	R.ALPVFC'DMDTEGGGWLVFQR.R	1.67423e+06	3.19768e+06
9	1	sp|O75636-2|FCN3_HUMAN, sp|O75636|FCN3_HUMAN	31677.59768, 32902.98264	0.424	FCN3, FCN3	Tax_Id=9606 Isoform 2 of Ficolin-3 precursor, Ficolin-3	95	11	2.11	29	23356	3+	2315.1	0.022	9.50282	0.9685	R.ALPVFC'DMDTEGGGWLVFQR.R	716539	1.40405e+06
9	1	sp|O75636-2|FCN3_HUMAN, sp|O75636|FCN3_HUMAN	31677.59768, 32902.98264	0.424	FCN3, FCN3	Tax_Id=9606 Isoform 2 of Ficolin-3 precursor, Ficolin-3	95	11	2.11	29	6379	2+	1046.53	0.005	4.77771	1	R.YAVSEAAAHK.Y
9	1	sp|O75636-2|FCN3_HUMAN, sp|O75636|FCN3_HUMAN	31677.59768, 32902.98264	0.424	FCN3, FCN3	Tax_Id=9606 Isoform 2 of Ficolin-3 precursor, Ficolin-3	95	11	2.11	29	11321	2+	1113.55	1.005	4.49015	1	R.TFAHYATFR.L
9	1	sp|O75636-2|FCN3_HUMAN, sp|O75636|FCN3_HUMAN	31677.59768, 32902.98264	0.424	FCN3, FCN3	Tax_Id=9606 Isoform 2 of Ficolin-3 precursor, Ficolin-3	95	11	2.11	29	13658	2+	1024.48	0.005	4.8805	1	K.YGIDWASGR.G
9	1	sp|O75636-2|FCN3_HUMAN, sp|O75636|FCN3_HUMAN	31677.59768, 32902.98264	0.424	FCN3, FCN3	Tax_Id=9606 Isoform 2 of Ficolin-3 precursor, Ficolin-3	95	11	2.11	29	15181	2+	1555.85	0.007	4.49915	1	R.LLGEVDHYQLALGK.F
9	1	sp|O75636-2|FCN3_HUMAN, sp|O75636|FCN3_HUMAN	31677.59768, 32902.98264	0.424	FCN3, FCN3	Tax_Id=9606 Isoform 2 of Ficolin-3 precursor, Ficolin-3	95	11	2.11	29	15314	2+	1555.85	0.008	5.14189	0.9999	R.LLGEVDHYQLALGK.F
9	1	sp|O75636-2|FCN3_HUMAN, sp|O75636|FCN3_HUMAN	31677.59768, 32902.98264	0.424	FCN3, FCN3	Tax_Id=9606 Isoform 2 of Ficolin-3 precursor, Ficolin-3	95	11	2.11	29	19928	3+	2404.22	0.999	0.415936	0.9751	R.ELLSQGATLSGWYHLC'LPEGR.A	957296	1817412
9	1	sp|O75636-2|FCN3_HUMAN, sp|O75636|FCN3_HUMAN	31677.59768, 32902.98264	0.424	FCN3, FCN3	Tax_Id=9606 Isoform 2 of Ficolin-3 precursor, Ficolin-3	95	11	2.11	29	21788	3+	3387.61	0.019	5.60867	1	R.AGFGNQESEFWLGNENLHQLTLQGNWELR.V
9	1	sp|O75636-2|FCN3_HUMAN, sp|O75636|FCN3_HUMAN	31677.59768, 32902.98264	0.424	FCN3, FCN3	Tax_Id=9606 Isoform 2 of Ficolin-3 precursor, Ficolin-3	95	11	2.11	29	22897	3+	2315.1	1.012	5.18335	1	R.ALPVFC'DMDTEGGGWLVFQR.R	947939	1.66434e+06
9	1	sp|O75636-2|FCN3_HUMAN, sp|O75636|FCN3_HUMAN	31677.59768, 32902.98264	0.424	FCN3, FCN3	Tax_Id=9606 Isoform 2 of Ficolin-3 precursor, Ficolin-3	95	11	2.11	29	22898	2+	2315.1	-1.01	4.31946	0.8133	R.ALPVFC'DMDTEGGGWLVFQR.R	1.41416e+06	2.49659e+06
9	1	sp|O75636-2|FCN3_HUMAN, sp|O75636|FCN3_HUMAN	31677.59768, 32902.98264	0.424	FCN3, FCN3	Tax_Id=9606 Isoform 2 of Ficolin-3 precursor, Ficolin-3	95	11	2.11	29	23048	2+	2315.1	1.03	12.9584	0.9462	R.ALPVFC'DMDTEGGGWLVFQR.R	397867	797226
9	1	sp|O75636-2|FCN3_HUMAN, sp|O75636|FCN3_HUMAN	31677.59768, 32902.98264	0.424	FCN3, FCN3	Tax_Id=9606 Isoform 2 of Ficolin-3 precursor, Ficolin-3	95	11	2.11	29	6199	2+	1046.53	0.007	6.68879	0.6147	R.YAVSEAAAHK.Y
9	1	sp|O75636-2|FCN3_HUMAN, sp|O75636|FCN3_HUMAN	31677.59768, 32902.98264	0.424	FCN3, FCN3	Tax_Id=9606 Isoform 2 of Ficolin-3 precursor, Ficolin-3	95	11	2.11	29	13341	2+	1024.48	0.003	2.9283	1	K.YGIDWASGR.G
9	1	sp|O75636-2|FCN3_HUMAN, sp|O75636|FCN3_HUMAN	31677.59768, 32902.98264	0.424	FCN3, FCN3	Tax_Id=9606 Isoform 2 of Ficolin-3 precursor, Ficolin-3	95	11	2.11	29	13721	2+	1070.49	0.004	3.73661	0.8632	R.QDGSVDFFR.S
9	1	sp|O75636-2|FCN3_HUMAN, sp|O75636|FCN3_HUMAN	31677.59768, 32902.98264	0.424	FCN3, FCN3	Tax_Id=9606 Isoform 2 of Ficolin-3 precursor, Ficolin-3	95	11	2.11	29	19436	3+	2404.22	-0.009	3.74342	0.9724	R.ELLSQGATLSGWYHLC'LPEGR.A	498835	955737
9	1	sp|O75636-2|FCN3_HUMAN, sp|O75636|FCN3_HUMAN	31677.59768, 32902.98264	0.424	FCN3, FCN3	Tax_Id=9606 Isoform 2 of Ficolin-3 precursor, Ficolin-3	95	11	2.11	29	21086	3+	3387.61	0.003	0.885579	0.9999	R.AGFGNQESEFWLGNENLHQLTLQGNWELR.V
[truncated: 77,824 more rows]

## Sheet: PCa2_PHA
Group	Prob	Protein	SequenceMass	AACoverage	BestGeneName	Description	Total Filtered Peptides	Unique Filtered Peptides	H2L Mean	Ratio Peps	Scan	Z	CalcMHPlus	dMass	FdMass (ppm)	PepProphet	Peptide	Light Area	Heavy Area
[truncated: 95,001 more rows]
