# Supplementary material for: Multi-lectin Affinity Chromatography and Quantitative Proteomic Analysis Reveal Differential Glycoform Levels between Prostate Cancer and Benign Prostatic Hyperplasia Sera
Source: Sci Rep. 2018 Apr 25;8:6509. doi: 10.1038/s41598-018-24270-w (PMC5916935; doi:10.1038/s41598-018-24270-w)
Supplement: Supplementary file 14 — Dataset 1M [file 41598_2018_24270_MOESM14_ESM.xlsx]

## Sheet: Title, Authors, Key
SUPPLEMENTARY INFORMATION FOR
Multi-lectin Affinity Chromatography and Quantitative Proteomic Analysis Reveal Differential Glycoform Levels between Prostate Cancer and Benign Prostatic Hyperplasia Sera
Sarah M. Totten, Ravali Adusumilli, Majlinda Kullolli, Cheylene Tanimoto, James D. Brooks, Parag Mallick, Sharon J. Pitteri
KEY
Column Heading:	Description:
Group	ProteinProphet Group
Prob	ProteinProphet Probability
Protein	UniProt Acession Number
SequenceMass	Protein Mass
AACoverage	% Amino Acid Coverage
BestGeneName	Best Gene Name from Protein Prophet Group
Description	Protein Description
Total Filtered Peptides	Total Peptides Assigned to Protein Group
Unique Filtered Peptides	Unique Peptides Assigned to Protein Group
H2L Mean	Mean of Heavy-to-Light Ratios for Protein Group
Ratio Peps	Numer of Peptides used to Calculate Heavy-to-Light Protein Ratio
Scan	Scan Number
Z	Charge
CalcMHPlus	[M+H]+ Mass
dMass	Difference between calculated and measured mass, not corrected for monoisotopic peak
FdMass (ppm)	Mass accuracy in ppm represented as fractional delta mass, corrected for monoisotopic peak
PepProphet	PeptideProphet Score
Peptide	Peptide Sequence, C'=heavy labeled cysteine, M"=oxidized methionine, E^ = loss of water from N-terminal glutamic acid, Q^ = loss of ammonia from N-terminal glutamine
Light Area	Area of light peptide
Heavy Area	Area of heavy peptide

## Sheet: PCa3_UNB
Group	Prob	Protein	SequenceMass	AACoverage	BestGeneName	Description	Total Filtered Peptides	Unique Filtered Peptides	H2L Mean	Ratio Peps	Scan	Z	CalcMHPlus	dMass	FdMass (ppm)	PepProphet	Peptide	Light Area	Heavy Area
1	1	CONTAM|P00761	24409.5	0.251		SWISS-PROT:P00761|TRYP_PIG Trypsin - Sus scrofa (Pig).	222	5			9484	2+	1045.56	0.007	6.69495	0.9994	K.LSSPATLNSR.V
1	1	CONTAM|P00761	24409.5	0.251		SWISS-PROT:P00761|TRYP_PIG Trypsin - Sus scrofa (Pig).	222	5			11400	2+	842.509	0.007	8.30851	0.8197	R.VATVSLPR.S
1	1	CONTAM|P00761	24409.5	0.251		SWISS-PROT:P00761|TRYP_PIG Trypsin - Sus scrofa (Pig).	222	5			11664	2+	842.509	0.005	5.93465	0.7143	R.VATVSLPR.S
1	1	CONTAM|P00761	24409.5	0.251		SWISS-PROT:P00761|TRYP_PIG Trypsin - Sus scrofa (Pig).	222	5			11794	2+	842.509	0.005	5.93465	0.8733	R.VATVSLPR.S
1	1	CONTAM|P00761	24409.5	0.251		SWISS-PROT:P00761|TRYP_PIG Trypsin - Sus scrofa (Pig).	222	5			11924	2+	842.509	0.005	5.93465	0.8681	R.VATVSLPR.S
1	1	CONTAM|P00761	24409.5	0.251		SWISS-PROT:P00761|TRYP_PIG Trypsin - Sus scrofa (Pig).	222	5			12055	2+	842.509	0.006	7.12158	0.9135	R.VATVSLPR.S
1	1	CONTAM|P00761	24409.5	0.251		SWISS-PROT:P00761|TRYP_PIG Trypsin - Sus scrofa (Pig).	222	5			12185	2+	842.509	0.005	5.93465	0.8295	R.VATVSLPR.S
1	1	CONTAM|P00761	24409.5	0.251		SWISS-PROT:P00761|TRYP_PIG Trypsin - Sus scrofa (Pig).	222	5			12318	2+	842.509	0.005	5.93465	0.853	R.VATVSLPR.S
1	1	CONTAM|P00761	24409.5	0.251		SWISS-PROT:P00761|TRYP_PIG Trypsin - Sus scrofa (Pig).	222	5			12448	2+	842.509	0.005	5.93465	0.8781	R.VATVSLPR.S
1	1	CONTAM|P00761	24409.5	0.251		SWISS-PROT:P00761|TRYP_PIG Trypsin - Sus scrofa (Pig).	222	5			12590	2+	842.509	0.004	4.74772	0.8876	R.VATVSLPR.S
1	1	CONTAM|P00761	24409.5	0.251		SWISS-PROT:P00761|TRYP_PIG Trypsin - Sus scrofa (Pig).	222	5			17327	3+	2211.1	0.017	7.68847	1	R.LGEHNIDVLEGNEQFINAAK.I
1	1	CONTAM|P00761	24409.5	0.251		SWISS-PROT:P00761|TRYP_PIG Trypsin - Sus scrofa (Pig).	222	5			17454	3+	2211.1	0.018	8.14073	1	R.LGEHNIDVLEGNEQFINAAK.I
1	1	CONTAM|P00761	24409.5	0.251		SWISS-PROT:P00761|TRYP_PIG Trypsin - Sus scrofa (Pig).	222	5			17492	2+	2211.1	0.018	8.14073	1	R.LGEHNIDVLEGNEQFINAAK.I
1	1	CONTAM|P00761	24409.5	0.251		SWISS-PROT:P00761|TRYP_PIG Trypsin - Sus scrofa (Pig).	222	5			17587	3+	2211.1	0.018	8.14073	1	R.LGEHNIDVLEGNEQFINAAK.I
1	1	CONTAM|P00761	24409.5	0.251		SWISS-PROT:P00761|TRYP_PIG Trypsin - Sus scrofa (Pig).	222	5			17715	3+	2211.1	0.017	7.68847	1	R.LGEHNIDVLEGNEQFINAAK.I
1	1	CONTAM|P00761	24409.5	0.251		SWISS-PROT:P00761|TRYP_PIG Trypsin - Sus scrofa (Pig).	222	5			17845	3+	2211.1	0.014	6.33168	0.9999	R.LGEHNIDVLEGNEQFINAAK.I
1	1	CONTAM|P00761	24409.5	0.251		SWISS-PROT:P00761|TRYP_PIG Trypsin - Sus scrofa (Pig).	222	5			17978	3+	2211.1	0.016	7.2362	1	R.LGEHNIDVLEGNEQFINAAK.I
1	1	CONTAM|P00761	24409.5	0.251		SWISS-PROT:P00761|TRYP_PIG Trypsin - Sus scrofa (Pig).	222	5			18110	3+	2211.1	0.018	8.14073	0.9948	R.LGEHNIDVLEGNEQFINAAK.I
1	1	CONTAM|P00761	24409.5	0.251		SWISS-PROT:P00761|TRYP_PIG Trypsin - Sus scrofa (Pig).	222	5			18238	3+	2211.1	1.031	14.0201	1	R.LGEHNIDVLEGNEQFINAAK.I
1	1	CONTAM|P00761	24409.5	0.251		SWISS-PROT:P00761|TRYP_PIG Trypsin - Sus scrofa (Pig).	222	5			18419	3+	2211.1	1.001	0.452263	0.9086	R.LGEHNIDVLEGNEQFINAAK.I
1	1	CONTAM|P00761	24409.5	0.251		SWISS-PROT:P00761|TRYP_PIG Trypsin - Sus scrofa (Pig).	222	5			19786	3+	2283.18	0.018	7.88374	0.9998	K.IITHPNFNGNTLDNDIMLIK.L
1	1	CONTAM|P00761	24409.5	0.251		SWISS-PROT:P00761|TRYP_PIG Trypsin - Sus scrofa (Pig).	222	5			25546	3+	2211.1	-0.015	6.78394	0.9106	R.LGEHNIDVLEGNEQFINAAK.I
1	1	CONTAM|P00761	24409.5	0.251		SWISS-PROT:P00761|TRYP_PIG Trypsin - Sus scrofa (Pig).	222	5			27387	3+	2211.1	1.034	15.3769	0.9807	R.LGEHNIDVLEGNEQFINAAK.I
1	1	CONTAM|P00761	24409.5	0.251		SWISS-PROT:P00761|TRYP_PIG Trypsin - Sus scrofa (Pig).	222	5			17265	3+	2211.1	1.001	0.452263	0.9995	R.LGEHNIDVLEGNEQFINAAK.I
1	1	CONTAM|P00761	24409.5	0.251		SWISS-PROT:P00761|TRYP_PIG Trypsin - Sus scrofa (Pig).	222	5			17315	2+	2211.1	0.009	4.07036	1	R.LGEHNIDVLEGNEQFINAAK.I
1	1	CONTAM|P00761	24409.5	0.251		SWISS-PROT:P00761|TRYP_PIG Trypsin - Sus scrofa (Pig).	222	5			17399	3+	2211.1	0.014	6.33168	1	R.LGEHNIDVLEGNEQFINAAK.I
1	1	CONTAM|P00761	24409.5	0.251		SWISS-PROT:P00761|TRYP_PIG Trypsin - Sus scrofa (Pig).	222	5			17456	2+	2211.1	0.013	5.87942	1	R.LGEHNIDVLEGNEQFINAAK.I
1	1	CONTAM|P00761	24409.5	0.251		SWISS-PROT:P00761|TRYP_PIG Trypsin - Sus scrofa (Pig).	222	5			17542	3+	2211.1	1.001	0.452263	0.9998	R.LGEHNIDVLEGNEQFINAAK.I
1	1	CONTAM|P00761	24409.5	0.251		SWISS-PROT:P00761|TRYP_PIG Trypsin - Sus scrofa (Pig).	222	5			17686	3+	2211.1	-0.916	37.9901	0.9983	R.LGEHNIDVLEGNEQFINAAK.I
1	1	CONTAM|P00761	24409.5	0.251		SWISS-PROT:P00761|TRYP_PIG Trypsin - Sus scrofa (Pig).	222	5			19470	2+	2283.18	0.012	5.25583	1	K.IITHPNFNGNTLDNDIMLIK.L
1	1	CONTAM|P00761	24409.5	0.251		SWISS-PROT:P00761|TRYP_PIG Trypsin - Sus scrofa (Pig).	222	5			19520	3+	2283.18	0.012	5.25583	0.9999	K.IITHPNFNGNTLDNDIMLIK.L
1	1	CONTAM|P00761	24409.5	0.251		SWISS-PROT:P00761|TRYP_PIG Trypsin - Sus scrofa (Pig).	222	5			9084	2+	1045.56	0.006	5.73853	0.9981	K.LSSPATLNSR.V
1	1	CONTAM|P00761	24409.5	0.251		SWISS-PROT:P00761|TRYP_PIG Trypsin - Sus scrofa (Pig).	222	5			9227	2+	1045.56	0.006	5.73853	0.7606	K.LSSPATLNSR.V
1	1	CONTAM|P00761	24409.5	0.251		SWISS-PROT:P00761|TRYP_PIG Trypsin - Sus scrofa (Pig).	222	5			10445	2+	842.509	0.005	5.93465	0.945	R.VATVSLPR.S
1	1	CONTAM|P00761	24409.5	0.251		SWISS-PROT:P00761|TRYP_PIG Trypsin - Sus scrofa (Pig).	222	5			10583	2+	842.509	0.007	8.30851	0.8348	R.VATVSLPR.S
1	1	CONTAM|P00761	24409.5	0.251		SWISS-PROT:P00761|TRYP_PIG Trypsin - Sus scrofa (Pig).	222	5			17196	3+	2211.1	1.031	14.0201	0.9998	R.LGEHNIDVLEGNEQFINAAK.I
1	1	CONTAM|P00761	24409.5	0.251		SWISS-PROT:P00761|TRYP_PIG Trypsin - Sus scrofa (Pig).	222	5			17253	2+	2211.1	0.014	6.33168	1	R.LGEHNIDVLEGNEQFINAAK.I
1	1	CONTAM|P00761	24409.5	0.251		SWISS-PROT:P00761|TRYP_PIG Trypsin - Sus scrofa (Pig).	222	5			17324	3+	2211.1	0.018	8.14073	0.9999	R.LGEHNIDVLEGNEQFINAAK.I
1	1	CONTAM|P00761	24409.5	0.251		SWISS-PROT:P00761|TRYP_PIG Trypsin - Sus scrofa (Pig).	222	5			17385	2+	2211.1	0.01	4.52263	1	R.LGEHNIDVLEGNEQFINAAK.I
1	1	CONTAM|P00761	24409.5	0.251		SWISS-PROT:P00761|TRYP_PIG Trypsin - Sus scrofa (Pig).	222	5			17456	3+	2211.1	1.001	0.452263	0.9999	R.LGEHNIDVLEGNEQFINAAK.I
1	1	CONTAM|P00761	24409.5	0.251		SWISS-PROT:P00761|TRYP_PIG Trypsin - Sus scrofa (Pig).	222	5			19499	3+	2283.18	0.016	7.00777	0.9986	K.IITHPNFNGNTLDNDIMLIK.L
1	1	CONTAM|P00761	24409.5	0.251		SWISS-PROT:P00761|TRYP_PIG Trypsin - Sus scrofa (Pig).	222	5			19624	3+	2283.18	1.015	6.56978	0.997	K.IITHPNFNGNTLDNDIMLIK.L
1	1	CONTAM|P00761	24409.5	0.251		SWISS-PROT:P00761|TRYP_PIG Trypsin - Sus scrofa (Pig).	222	5			9176	2+	1045.56	0.006	5.73853	0.9945	K.LSSPATLNSR.V
1	1	CONTAM|P00761	24409.5	0.251		SWISS-PROT:P00761|TRYP_PIG Trypsin - Sus scrofa (Pig).	222	5			9310	2+	1045.56	0.007	6.69495	0.9951	K.LSSPATLNSR.V
1	1	CONTAM|P00761	24409.5	0.251		SWISS-PROT:P00761|TRYP_PIG Trypsin - Sus scrofa (Pig).	222	5			10661	2+	842.509	0.004	4.74772	0.9311	R.VATVSLPR.S
1	1	CONTAM|P00761	24409.5	0.251		SWISS-PROT:P00761|TRYP_PIG Trypsin - Sus scrofa (Pig).	222	5			10798	2+	842.509	0.005	5.93465	0.9567	R.VATVSLPR.S
1	1	CONTAM|P00761	24409.5	0.251		SWISS-PROT:P00761|TRYP_PIG Trypsin - Sus scrofa (Pig).	222	5			12495	2+	842.509	0.031	36.7949	0.8246	R.VATVSLPR.S
1	1	CONTAM|P00761	24409.5	0.251		SWISS-PROT:P00761|TRYP_PIG Trypsin - Sus scrofa (Pig).	222	5			17250	3+	2211.1	1.001	0.452263	0.9987	R.LGEHNIDVLEGNEQFINAAK.I
1	1	CONTAM|P00761	24409.5	0.251		SWISS-PROT:P00761|TRYP_PIG Trypsin - Sus scrofa (Pig).	222	5			17255	2+	2211.1	1.001	0.452263	0.9999	R.LGEHNIDVLEGNEQFINAAK.I
1	1	CONTAM|P00761	24409.5	0.251		SWISS-PROT:P00761|TRYP_PIG Trypsin - Sus scrofa (Pig).	222	5			17388	3+	2211.1	0.017	7.68847	1	R.LGEHNIDVLEGNEQFINAAK.I
1	1	CONTAM|P00761	24409.5	0.251		SWISS-PROT:P00761|TRYP_PIG Trypsin - Sus scrofa (Pig).	222	5			17390	2+	2211.1	0.015	6.78394	1	R.LGEHNIDVLEGNEQFINAAK.I
1	1	CONTAM|P00761	24409.5	0.251		SWISS-PROT:P00761|TRYP_PIG Trypsin - Sus scrofa (Pig).	222	5			17540	2+	2211.1	0.014	6.33168	1	R.LGEHNIDVLEGNEQFINAAK.I
1	1	CONTAM|P00761	24409.5	0.251		SWISS-PROT:P00761|TRYP_PIG Trypsin - Sus scrofa (Pig).	222	5			17662	3+	2211.1	1.001	0.452263	0.9999	R.LGEHNIDVLEGNEQFINAAK.I
1	1	CONTAM|P00761	24409.5	0.251		SWISS-PROT:P00761|TRYP_PIG Trypsin - Sus scrofa (Pig).	222	5			17703	2+	2211.1	1.014	6.33168	0.9906	R.LGEHNIDVLEGNEQFINAAK.I
1	1	CONTAM|P00761	24409.5	0.251		SWISS-PROT:P00761|TRYP_PIG Trypsin - Sus scrofa (Pig).	222	5			19538	3+	2283.18	0.017	7.44576	1	K.IITHPNFNGNTLDNDIMLIK.L
1	1	CONTAM|P00761	24409.5	0.251		SWISS-PROT:P00761|TRYP_PIG Trypsin - Sus scrofa (Pig).	222	5			19670	3+	2283.18	1.015	6.56978	0.9972	K.IITHPNFNGNTLDNDIMLIK.L
1	1	CONTAM|P00761	24409.5	0.251		SWISS-PROT:P00761|TRYP_PIG Trypsin - Sus scrofa (Pig).	222	5			9768	2+	1045.56	0.009	8.6078	0.9993	K.LSSPATLNSR.V
1	1	CONTAM|P00761	24409.5	0.251		SWISS-PROT:P00761|TRYP_PIG Trypsin - Sus scrofa (Pig).	222	5			9900	2+	1045.56	0.008	7.65138	0.9988	K.LSSPATLNSR.V
1	1	CONTAM|P00761	24409.5	0.251		SWISS-PROT:P00761|TRYP_PIG Trypsin - Sus scrofa (Pig).	222	5			10161	2+	1045.56	0.009	8.6078	0.9901	K.LSSPATLNSR.V
1	1	CONTAM|P00761	24409.5	0.251		SWISS-PROT:P00761|TRYP_PIG Trypsin - Sus scrofa (Pig).	222	5			11628	2+	842.509	0.007	8.30851	0.9065	R.VATVSLPR.S
1	1	CONTAM|P00761	24409.5	0.251		SWISS-PROT:P00761|TRYP_PIG Trypsin - Sus scrofa (Pig).	222	5			11888	2+	842.509	0.007	8.30851	0.8958	R.VATVSLPR.S
1	1	CONTAM|P00761	24409.5	0.251		SWISS-PROT:P00761|TRYP_PIG Trypsin - Sus scrofa (Pig).	222	5			12018	2+	842.509	0.008	9.49544	0.8203	R.VATVSLPR.S
1	1	CONTAM|P00761	24409.5	0.251		SWISS-PROT:P00761|TRYP_PIG Trypsin - Sus scrofa (Pig).	222	5			12148	2+	842.509	0.007	8.30851	0.9525	R.VATVSLPR.S
1	1	CONTAM|P00761	24409.5	0.251		SWISS-PROT:P00761|TRYP_PIG Trypsin - Sus scrofa (Pig).	222	5			12279	2+	842.509	0.006	7.12158	0.7815	R.VATVSLPR.S
1	1	CONTAM|P00761	24409.5	0.251		SWISS-PROT:P00761|TRYP_PIG Trypsin - Sus scrofa (Pig).	222	5			12410	2+	842.509	0.006	7.12158	0.9599	R.VATVSLPR.S
1	1	CONTAM|P00761	24409.5	0.251		SWISS-PROT:P00761|TRYP_PIG Trypsin - Sus scrofa (Pig).	222	5			12540	2+	842.509	0.005	5.93465	0.7448	R.VATVSLPR.S
1	1	CONTAM|P00761	24409.5	0.251		SWISS-PROT:P00761|TRYP_PIG Trypsin - Sus scrofa (Pig).	222	5			12670	2+	842.509	0.006	7.12158	0.6302	R.VATVSLPR.S
1	1	CONTAM|P00761	24409.5	0.251		SWISS-PROT:P00761|TRYP_PIG Trypsin - Sus scrofa (Pig).	222	5			16930	3+	2211.1	1	0	0.9493	R.LGEHNIDVLEGNEQFINAAK.I
1	1	CONTAM|P00761	24409.5	0.251		SWISS-PROT:P00761|TRYP_PIG Trypsin - Sus scrofa (Pig).	222	5			17063	3+	2211.1	1.001	0.452263	0.6162	R.LGEHNIDVLEGNEQFINAAK.I
1	1	CONTAM|P00761	24409.5	0.251		SWISS-PROT:P00761|TRYP_PIG Trypsin - Sus scrofa (Pig).	222	5			17273	2+	2211.1	0.015	6.78394	1	R.LGEHNIDVLEGNEQFINAAK.I
1	1	CONTAM|P00761	24409.5	0.251		SWISS-PROT:P00761|TRYP_PIG Trypsin - Sus scrofa (Pig).	222	5			17378	3+	2211.1	0.016	7.2362	1	R.LGEHNIDVLEGNEQFINAAK.I
1	1	CONTAM|P00761	24409.5	0.251		SWISS-PROT:P00761|TRYP_PIG Trypsin - Sus scrofa (Pig).	222	5			17398	2+	2211.1	0.014	6.33168	1	R.LGEHNIDVLEGNEQFINAAK.I
1	1	CONTAM|P00761	24409.5	0.251		SWISS-PROT:P00761|TRYP_PIG Trypsin - Sus scrofa (Pig).	222	5			17508	3+	2211.1	0.016	7.2362	1	R.LGEHNIDVLEGNEQFINAAK.I
1	1	CONTAM|P00761	24409.5	0.251		SWISS-PROT:P00761|TRYP_PIG Trypsin - Sus scrofa (Pig).	222	5			17533	2+	2211.1	0.011	4.97489	1	R.LGEHNIDVLEGNEQFINAAK.I
1	1	CONTAM|P00761	24409.5	0.251		SWISS-PROT:P00761|TRYP_PIG Trypsin - Sus scrofa (Pig).	222	5			17638	3+	2211.1	1.001	0.452263	1	R.LGEHNIDVLEGNEQFINAAK.I
1	1	CONTAM|P00761	24409.5	0.251		SWISS-PROT:P00761|TRYP_PIG Trypsin - Sus scrofa (Pig).	222	5			17754	2+	2211.1	1.01	4.52263	0.9995	R.LGEHNIDVLEGNEQFINAAK.I
1	1	CONTAM|P00761	24409.5	0.251		SWISS-PROT:P00761|TRYP_PIG Trypsin - Sus scrofa (Pig).	222	5			17769	3+	2211.1	0.011	4.97489	1	R.LGEHNIDVLEGNEQFINAAK.I
1	1	CONTAM|P00761	24409.5	0.251		SWISS-PROT:P00761|TRYP_PIG Trypsin - Sus scrofa (Pig).	222	5			17904	3+	2211.1	0.011	4.97489	0.9997	R.LGEHNIDVLEGNEQFINAAK.I
1	1	CONTAM|P00761	24409.5	0.251		SWISS-PROT:P00761|TRYP_PIG Trypsin - Sus scrofa (Pig).	222	5			18033	3+	2211.1	0.017	7.68847	0.9995	R.LGEHNIDVLEGNEQFINAAK.I
1	1	CONTAM|P00761	24409.5	0.251		SWISS-PROT:P00761|TRYP_PIG Trypsin - Sus scrofa (Pig).	222	5			19550	3+	2283.18	0.014	6.1318	0.9999	K.IITHPNFNGNTLDNDIMLIK.L
1	1	CONTAM|P00761	24409.5	0.251		SWISS-PROT:P00761|TRYP_PIG Trypsin - Sus scrofa (Pig).	222	5			19571	2+	2283.18	0.012	5.25583	1	K.IITHPNFNGNTLDNDIMLIK.L
1	1	CONTAM|P00761	24409.5	0.251		SWISS-PROT:P00761|TRYP_PIG Trypsin - Sus scrofa (Pig).	222	5			19679	3+	2283.18	0.012	5.25583	0.9991	K.IITHPNFNGNTLDNDIMLIK.L
1	1	CONTAM|P00761	24409.5	0.251		SWISS-PROT:P00761|TRYP_PIG Trypsin - Sus scrofa (Pig).	222	5			19685	2+	2299.18	0.038	16.5277	0.9992	K.IITHPNFNGNTLDNDIM"LIK.L
1	1	CONTAM|P00761	24409.5	0.251		SWISS-PROT:P00761|TRYP_PIG Trypsin - Sus scrofa (Pig).	222	5			20069	2+	2283.18	1.001	0.437986	0.6005	K.IITHPNFNGNTLDNDIMLIK.L
1	1	CONTAM|P00761	24409.5	0.251		SWISS-PROT:P00761|TRYP_PIG Trypsin - Sus scrofa (Pig).	222	5			9290	2+	1045.56	0.008	7.65138	1	K.LSSPATLNSR.V
1	1	CONTAM|P00761	24409.5	0.251		SWISS-PROT:P00761|TRYP_PIG Trypsin - Sus scrofa (Pig).	222	5			9420	2+	1045.56	0.006	5.73853	0.9988	K.LSSPATLNSR.V
1	1	CONTAM|P00761	24409.5	0.251		SWISS-PROT:P00761|TRYP_PIG Trypsin - Sus scrofa (Pig).	222	5			9684	2+	1045.56	0.009	8.6078	0.6987	K.LSSPATLNSR.V
1	1	CONTAM|P00761	24409.5	0.251		SWISS-PROT:P00761|TRYP_PIG Trypsin - Sus scrofa (Pig).	222	5			11270	2+	842.509	0.006	7.12158	0.8729	R.VATVSLPR.S
1	1	CONTAM|P00761	24409.5	0.251		SWISS-PROT:P00761|TRYP_PIG Trypsin - Sus scrofa (Pig).	222	5			11400	2+	842.509	0.005	5.93465	0.6045	R.VATVSLPR.S
1	1	CONTAM|P00761	24409.5	0.251		SWISS-PROT:P00761|TRYP_PIG Trypsin - Sus scrofa (Pig).	222	5			11530	2+	842.509	0.006	7.12158	0.6328	R.VATVSLPR.S
1	1	CONTAM|P00761	24409.5	0.251		SWISS-PROT:P00761|TRYP_PIG Trypsin - Sus scrofa (Pig).	222	5			11661	2+	842.509	0.006	7.12158	0.8437	R.VATVSLPR.S
1	1	CONTAM|P00761	24409.5	0.251		SWISS-PROT:P00761|TRYP_PIG Trypsin - Sus scrofa (Pig).	222	5			11791	2+	842.509	0.005	5.93465	0.6589	R.VATVSLPR.S
1	1	CONTAM|P00761	24409.5	0.251		SWISS-PROT:P00761|TRYP_PIG Trypsin - Sus scrofa (Pig).	222	5			11920	2+	842.509	0.005	5.93465	0.8579	R.VATVSLPR.S
1	1	CONTAM|P00761	24409.5	0.251		SWISS-PROT:P00761|TRYP_PIG Trypsin - Sus scrofa (Pig).	222	5			12052	2+	842.509	0.005	5.93465	0.6297	R.VATVSLPR.S
1	1	CONTAM|P00761	24409.5	0.251		SWISS-PROT:P00761|TRYP_PIG Trypsin - Sus scrofa (Pig).	222	5			12528	2+	842.509	0.006	7.12158	0.6747	R.VATVSLPR.S
1	1	CONTAM|P00761	24409.5	0.251		SWISS-PROT:P00761|TRYP_PIG Trypsin - Sus scrofa (Pig).	222	5			17017	3+	2211.1	0.015	6.78394	0.9944	R.LGEHNIDVLEGNEQFINAAK.I
1	1	CONTAM|P00761	24409.5	0.251		SWISS-PROT:P00761|TRYP_PIG Trypsin - Sus scrofa (Pig).	222	5			17050	2+	2211.1	0.019	8.59299	1	R.LGEHNIDVLEGNEQFINAAK.I
1	1	CONTAM|P00761	24409.5	0.251		SWISS-PROT:P00761|TRYP_PIG Trypsin - Sus scrofa (Pig).	222	5			17140	3+	2211.1	0.016	7.2362	1	R.LGEHNIDVLEGNEQFINAAK.I
1	1	CONTAM|P00761	24409.5	0.251		SWISS-PROT:P00761|TRYP_PIG Trypsin - Sus scrofa (Pig).	222	5			17271	3+	2211.1	0.013	5.87942	0.9984	R.LGEHNIDVLEGNEQFINAAK.I
1	1	CONTAM|P00761	24409.5	0.251		SWISS-PROT:P00761|TRYP_PIG Trypsin - Sus scrofa (Pig).	222	5			17471	3+	2211.1	0.02	9.04526	0.9186	R.LGEHNIDVLEGNEQFINAAK.I
1	1	CONTAM|P00761	24409.5	0.251		SWISS-PROT:P00761|TRYP_PIG Trypsin - Sus scrofa (Pig).	222	5			17608	3+	2211.1	0.019	8.59299	0.9994	R.LGEHNIDVLEGNEQFINAAK.I
1	1	CONTAM|P00761	24409.5	0.251		SWISS-PROT:P00761|TRYP_PIG Trypsin - Sus scrofa (Pig).	222	5			17746	3+	2211.1	0.012	5.42715	0.9942	R.LGEHNIDVLEGNEQFINAAK.I
1	1	CONTAM|P00761	24409.5	0.251		SWISS-PROT:P00761|TRYP_PIG Trypsin - Sus scrofa (Pig).	222	5			17928	3+	2211.1	1.007	3.16584	0.9267	R.LGEHNIDVLEGNEQFINAAK.I
1	1	CONTAM|P00761	24409.5	0.251		SWISS-PROT:P00761|TRYP_PIG Trypsin - Sus scrofa (Pig).	222	5			19316	2+	2283.18	1.016	7.00777	0.992	K.IITHPNFNGNTLDNDIMLIK.L
1	1	CONTAM|P00761	24409.5	0.251		SWISS-PROT:P00761|TRYP_PIG Trypsin - Sus scrofa (Pig).	222	5			19350	3+	2283.18	0.014	6.1318	0.9993	K.IITHPNFNGNTLDNDIMLIK.L
1	1	CONTAM|P00761	24409.5	0.251		SWISS-PROT:P00761|TRYP_PIG Trypsin - Sus scrofa (Pig).	222	5			19486	3+	2283.18	0.017	7.44576	0.8997	K.IITHPNFNGNTLDNDIMLIK.L
1	1	CONTAM|P00761	24409.5	0.251		SWISS-PROT:P00761|TRYP_PIG Trypsin - Sus scrofa (Pig).	222	5			9130	2+	1045.56	0.006	5.73853	0.9998	K.LSSPATLNSR.V
1	1	CONTAM|P00761	24409.5	0.251		SWISS-PROT:P00761|TRYP_PIG Trypsin - Sus scrofa (Pig).	222	5			9259	2+	1045.56	0.007	6.69495	0.9989	K.LSSPATLNSR.V
1	1	CONTAM|P00761	24409.5	0.251		SWISS-PROT:P00761|TRYP_PIG Trypsin - Sus scrofa (Pig).	222	5			9371	2+	842.509	0.004	4.74772	0.8345	R.VATVSLPR.S
1	1	CONTAM|P00761	24409.5	0.251		SWISS-PROT:P00761|TRYP_PIG Trypsin - Sus scrofa (Pig).	222	5			11108	2+	842.509	0.007	8.30851	0.8089	R.VATVSLPR.S
1	1	CONTAM|P00761	24409.5	0.251		SWISS-PROT:P00761|TRYP_PIG Trypsin - Sus scrofa (Pig).	222	5			11251	2+	842.509	0.007	8.30851	0.6553	R.VATVSLPR.S
1	1	CONTAM|P00761	24409.5	0.251		SWISS-PROT:P00761|TRYP_PIG Trypsin - Sus scrofa (Pig).	222	5			11381	2+	842.509	0.005	5.93465	0.8733	R.VATVSLPR.S
1	1	CONTAM|P00761	24409.5	0.251		SWISS-PROT:P00761|TRYP_PIG Trypsin - Sus scrofa (Pig).	222	5			11512	2+	842.509	0.006	7.12158	0.8889	R.VATVSLPR.S
1	1	CONTAM|P00761	24409.5	0.251		SWISS-PROT:P00761|TRYP_PIG Trypsin - Sus scrofa (Pig).	222	5			11643	2+	842.509	0.006	7.12158	0.8428	R.VATVSLPR.S
1	1	CONTAM|P00761	24409.5	0.251		SWISS-PROT:P00761|TRYP_PIG Trypsin - Sus scrofa (Pig).	222	5			11772	2+	842.509	0.006	7.12158	0.8981	R.VATVSLPR.S
1	1	CONTAM|P00761	24409.5	0.251		SWISS-PROT:P00761|TRYP_PIG Trypsin - Sus scrofa (Pig).	222	5			12033	2+	842.509	0.006	7.12158	0.6564	R.VATVSLPR.S
1	1	CONTAM|P00761	24409.5	0.251		SWISS-PROT:P00761|TRYP_PIG Trypsin - Sus scrofa (Pig).	222	5			12165	2+	842.509	0.005	5.93465	0.8733	R.VATVSLPR.S
1	1	CONTAM|P00761	24409.5	0.251		SWISS-PROT:P00761|TRYP_PIG Trypsin - Sus scrofa (Pig).	222	5			12413	2+	842.509	0.006	7.12158	0.6416	R.VATVSLPR.S
1	1	CONTAM|P00761	24409.5	0.251		SWISS-PROT:P00761|TRYP_PIG Trypsin - Sus scrofa (Pig).	222	5			16958	3+	2211.1	0.016	7.2362	1	R.LGEHNIDVLEGNEQFINAAK.I
1	1	CONTAM|P00761	24409.5	0.251		SWISS-PROT:P00761|TRYP_PIG Trypsin - Sus scrofa (Pig).	222	5			17089	3+	2211.1	0.017	7.68847	0.9999	R.LGEHNIDVLEGNEQFINAAK.I
1	1	CONTAM|P00761	24409.5	0.251		SWISS-PROT:P00761|TRYP_PIG Trypsin - Sus scrofa (Pig).	222	5			17228	3+	2211.1	0.017	7.68847	0.9903	R.LGEHNIDVLEGNEQFINAAK.I
1	1	CONTAM|P00761	24409.5	0.251		SWISS-PROT:P00761|TRYP_PIG Trypsin - Sus scrofa (Pig).	222	5			17358	3+	2211.1	0.016	7.2362	0.9998	R.LGEHNIDVLEGNEQFINAAK.I
1	1	CONTAM|P00761	24409.5	0.251		SWISS-PROT:P00761|TRYP_PIG Trypsin - Sus scrofa (Pig).	222	5			17490	3+	2211.1	0.014	6.33168	0.9896	R.LGEHNIDVLEGNEQFINAAK.I
1	1	CONTAM|P00761	24409.5	0.251		SWISS-PROT:P00761|TRYP_PIG Trypsin - Sus scrofa (Pig).	222	5			17761	3+	2211.1	0.018	8.14073	0.9987	R.LGEHNIDVLEGNEQFINAAK.I
1	1	CONTAM|P00761	24409.5	0.251		SWISS-PROT:P00761|TRYP_PIG Trypsin - Sus scrofa (Pig).	222	5			18032	3+	2211.1	1.001	0.452263	0.9948	R.LGEHNIDVLEGNEQFINAAK.I
1	1	CONTAM|P00761	24409.5	0.251		SWISS-PROT:P00761|TRYP_PIG Trypsin - Sus scrofa (Pig).	222	5			19140	3+	2283.18	0.019	8.32173	0.9882	K.IITHPNFNGNTLDNDIMLIK.L
1	1	CONTAM|P00761	24409.5	0.251		SWISS-PROT:P00761|TRYP_PIG Trypsin - Sus scrofa (Pig).	222	5			19268	3+	2283.18	0.015	6.56978	0.9995	K.IITHPNFNGNTLDNDIMLIK.L
1	1	CONTAM|P00761	24409.5	0.251		SWISS-PROT:P00761|TRYP_PIG Trypsin - Sus scrofa (Pig).	222	5			8740	2+	1045.56	0.007	6.69495	0.9992	K.LSSPATLNSR.V
1	1	CONTAM|P00761	24409.5	0.251		SWISS-PROT:P00761|TRYP_PIG Trypsin - Sus scrofa (Pig).	222	5			8870	2+	1045.56	0.007	6.69495	0.9949	K.LSSPATLNSR.V
1	1	CONTAM|P00761	24409.5	0.251		SWISS-PROT:P00761|TRYP_PIG Trypsin - Sus scrofa (Pig).	222	5			10650	2+	842.509	0.006	7.12158	0.834	R.VATVSLPR.S
1	1	CONTAM|P00761	24409.5	0.251		SWISS-PROT:P00761|TRYP_PIG Trypsin - Sus scrofa (Pig).	222	5			10909	2+	842.509	0.014	16.617	0.9946	R.VATVSLPR.S
1	1	CONTAM|P00761	24409.5	0.251		SWISS-PROT:P00761|TRYP_PIG Trypsin - Sus scrofa (Pig).	222	5			11039	2+	842.509	0.007	8.30851	0.8562	R.VATVSLPR.S
1	1	CONTAM|P00761	24409.5	0.251		SWISS-PROT:P00761|TRYP_PIG Trypsin - Sus scrofa (Pig).	222	5			11169	2+	842.509	0.006	7.12158	0.8314	R.VATVSLPR.S
1	1	CONTAM|P00761	24409.5	0.251		SWISS-PROT:P00761|TRYP_PIG Trypsin - Sus scrofa (Pig).	222	5			11301	2+	842.509	0.005	5.93465	0.7978	R.VATVSLPR.S
1	1	CONTAM|P00761	24409.5	0.251		SWISS-PROT:P00761|TRYP_PIG Trypsin - Sus scrofa (Pig).	222	5			11432	2+	842.509	0.031	36.7949	0.7503	R.VATVSLPR.S
1	1	CONTAM|P00761	24409.5	0.251		SWISS-PROT:P00761|TRYP_PIG Trypsin - Sus scrofa (Pig).	222	5			11560	2+	842.509	0.005	5.93465	0.6571	R.VATVSLPR.S
1	1	CONTAM|P00761	24409.5	0.251		SWISS-PROT:P00761|TRYP_PIG Trypsin - Sus scrofa (Pig).	222	5			11822	2+	842.509	0.01	11.8693	0.8386	R.VATVSLPR.S
1	1	CONTAM|P00761	24409.5	0.251		SWISS-PROT:P00761|TRYP_PIG Trypsin - Sus scrofa (Pig).	222	5			16859	3+	2211.1	0.017	7.68847	1	R.LGEHNIDVLEGNEQFINAAK.I
1	1	CONTAM|P00761	24409.5	0.251		SWISS-PROT:P00761|TRYP_PIG Trypsin - Sus scrofa (Pig).	222	5			16870	2+	2211.1	-0.991	4.07036	0.9962	R.LGEHNIDVLEGNEQFINAAK.I
1	1	CONTAM|P00761	24409.5	0.251		SWISS-PROT:P00761|TRYP_PIG Trypsin - Sus scrofa (Pig).	222	5			16990	3+	2211.1	0.016	7.2362	1	R.LGEHNIDVLEGNEQFINAAK.I
1	1	CONTAM|P00761	24409.5	0.251		SWISS-PROT:P00761|TRYP_PIG Trypsin - Sus scrofa (Pig).	222	5			17120	3+	2211.1	0.014	6.33168	1	R.LGEHNIDVLEGNEQFINAAK.I
1	1	CONTAM|P00761	24409.5	0.251		SWISS-PROT:P00761|TRYP_PIG Trypsin - Sus scrofa (Pig).	222	5			17253	3+	2211.1	0.014	6.33168	0.9999	R.LGEHNIDVLEGNEQFINAAK.I
1	1	CONTAM|P00761	24409.5	0.251		SWISS-PROT:P00761|TRYP_PIG Trypsin - Sus scrofa (Pig).	222	5			17387	3+	2211.1	0.016	7.2362	0.964	R.LGEHNIDVLEGNEQFINAAK.I
1	1	CONTAM|P00761	24409.5	0.251		SWISS-PROT:P00761|TRYP_PIG Trypsin - Sus scrofa (Pig).	222	5			17650	3+	2211.1	0.014	6.33168	0.9999	R.LGEHNIDVLEGNEQFINAAK.I
1	1	CONTAM|P00761	24409.5	0.251		SWISS-PROT:P00761|TRYP_PIG Trypsin - Sus scrofa (Pig).	222	5			17784	3+	2211.1	1.017	7.68847	0.9998	R.LGEHNIDVLEGNEQFINAAK.I
1	1	CONTAM|P00761	24409.5	0.251		SWISS-PROT:P00761|TRYP_PIG Trypsin - Sus scrofa (Pig).	222	5			18779	3+	2283.18	0.017	7.44576	0.9959	K.IITHPNFNGNTLDNDIMLIK.L
1	1	CONTAM|P00761	24409.5	0.251		SWISS-PROT:P00761|TRYP_PIG Trypsin - Sus scrofa (Pig).	222	5			18806	2+	2283.18	0.014	6.1318	1	K.IITHPNFNGNTLDNDIMLIK.L
1	1	CONTAM|P00761	24409.5	0.251		SWISS-PROT:P00761|TRYP_PIG Trypsin - Sus scrofa (Pig).	222	5			18909	3+	2283.18	0.014	6.1318	0.9999	K.IITHPNFNGNTLDNDIMLIK.L
1	1	CONTAM|P00761	24409.5	0.251		SWISS-PROT:P00761|TRYP_PIG Trypsin - Sus scrofa (Pig).	222	5			8121	2+	1045.56	0.008	7.65138	1	K.LSSPATLNSR.V
1	1	CONTAM|P00761	24409.5	0.251		SWISS-PROT:P00761|TRYP_PIG Trypsin - Sus scrofa (Pig).	222	5			9861	2+	842.509	0.005	5.93465	0.8279	R.VATVSLPR.S
1	1	CONTAM|P00761	24409.5	0.251		SWISS-PROT:P00761|TRYP_PIG Trypsin - Sus scrofa (Pig).	222	5			10001	2+	842.509	0.005	5.93465	0.9551	R.VATVSLPR.S
1	1	CONTAM|P00761	24409.5	0.251		SWISS-PROT:P00761|TRYP_PIG Trypsin - Sus scrofa (Pig).	222	5			10142	2+	842.509	0.004	4.74772	0.9558	R.VATVSLPR.S
1	1	CONTAM|P00761	24409.5	0.251		SWISS-PROT:P00761|TRYP_PIG Trypsin - Sus scrofa (Pig).	222	5			10281	2+	842.509	0.006	7.12158	0.9952	R.VATVSLPR.S
1	1	CONTAM|P00761	24409.5	0.251		SWISS-PROT:P00761|TRYP_PIG Trypsin - Sus scrofa (Pig).	222	5			10424	2+	842.509	0.005	5.93465	0.9862	R.VATVSLPR.S
1	1	CONTAM|P00761	24409.5	0.251		SWISS-PROT:P00761|TRYP_PIG Trypsin - Sus scrofa (Pig).	222	5			10561	2+	842.509	0.005	5.93465	0.9785	R.VATVSLPR.S
1	1	CONTAM|P00761	24409.5	0.251		SWISS-PROT:P00761|TRYP_PIG Trypsin - Sus scrofa (Pig).	222	5			10703	2+	842.509	0.004	4.74772	0.902	R.VATVSLPR.S
1	1	CONTAM|P00761	24409.5	0.251		SWISS-PROT:P00761|TRYP_PIG Trypsin - Sus scrofa (Pig).	222	5			10919	2+	842.509	0.004	4.74772	0.725	R.VATVSLPR.S
1	1	CONTAM|P00761	24409.5	0.251		SWISS-PROT:P00761|TRYP_PIG Trypsin - Sus scrofa (Pig).	222	5			15939	3+	2211.1	1.001	0.452263	0.9013	R.LGEHNIDVLEGNEQFINAAK.I
1	1	CONTAM|P00761	24409.5	0.251		SWISS-PROT:P00761|TRYP_PIG Trypsin - Sus scrofa (Pig).	222	5			16335	3+	2211.1	0.014	6.33168	1	R.LGEHNIDVLEGNEQFINAAK.I
1	1	CONTAM|P00761	24409.5	0.251		SWISS-PROT:P00761|TRYP_PIG Trypsin - Sus scrofa (Pig).	222	5			16342	2+	2211.1	0.016	7.2362	1	R.LGEHNIDVLEGNEQFINAAK.I
1	1	CONTAM|P00761	24409.5	0.251		SWISS-PROT:P00761|TRYP_PIG Trypsin - Sus scrofa (Pig).	222	5			16462	3+	2211.1	0.014	6.33168	1	R.LGEHNIDVLEGNEQFINAAK.I
1	1	CONTAM|P00761	24409.5	0.251		SWISS-PROT:P00761|TRYP_PIG Trypsin - Sus scrofa (Pig).	222	5			16478	2+	2211.1	0.01	4.52263	1	R.LGEHNIDVLEGNEQFINAAK.I
1	1	CONTAM|P00761	24409.5	0.251		SWISS-PROT:P00761|TRYP_PIG Trypsin - Sus scrofa (Pig).	222	5			8338	2+	1045.56	0.007	6.69495	0.9966	K.LSSPATLNSR.V
1	1	CONTAM|P00761	24409.5	0.251		SWISS-PROT:P00761|TRYP_PIG Trypsin - Sus scrofa (Pig).	222	5			9760	2+	842.509	0.005	5.93465	0.883	R.VATVSLPR.S
1	1	CONTAM|P00761	24409.5	0.251		SWISS-PROT:P00761|TRYP_PIG Trypsin - Sus scrofa (Pig).	222	5			9898	2+	842.509	0.006	7.12158	0.7422	R.VATVSLPR.S
1	1	CONTAM|P00761	24409.5	0.251		SWISS-PROT:P00761|TRYP_PIG Trypsin - Sus scrofa (Pig).	222	5			10030	2+	842.509	0.005	5.93465	0.8737	R.VATVSLPR.S
1	1	CONTAM|P00761	24409.5	0.251		SWISS-PROT:P00761|TRYP_PIG Trypsin - Sus scrofa (Pig).	222	5			10159	2+	842.509	0.005	5.93465	0.9176	R.VATVSLPR.S
1	1	CONTAM|P00761	24409.5	0.251		SWISS-PROT:P00761|TRYP_PIG Trypsin - Sus scrofa (Pig).	222	5			10289	2+	842.509	0.005	5.93465	0.9154	R.VATVSLPR.S
1	1	CONTAM|P00761	24409.5	0.251		SWISS-PROT:P00761|TRYP_PIG Trypsin - Sus scrofa (Pig).	222	5			10572	2+	842.509	0.005	5.93465	0.7723	R.VATVSLPR.S
1	1	CONTAM|P00761	24409.5	0.251		SWISS-PROT:P00761|TRYP_PIG Trypsin - Sus scrofa (Pig).	222	5			16320	3+	2211.1	0.015	6.78394	1	R.LGEHNIDVLEGNEQFINAAK.I
1	1	CONTAM|P00761	24409.5	0.251		SWISS-PROT:P00761|TRYP_PIG Trypsin - Sus scrofa (Pig).	222	5			16322	2+	2211.1	0.015	6.78394	1	R.LGEHNIDVLEGNEQFINAAK.I
1	1	CONTAM|P00761	24409.5	0.251		SWISS-PROT:P00761|TRYP_PIG Trypsin - Sus scrofa (Pig).	222	5			16458	3+	2211.1	0.017	7.68847	1	R.LGEHNIDVLEGNEQFINAAK.I
1	1	CONTAM|P00761	24409.5	0.251		SWISS-PROT:P00761|TRYP_PIG Trypsin - Sus scrofa (Pig).	222	5			16463	2+	2211.1	0.014	6.33168	1	R.LGEHNIDVLEGNEQFINAAK.I
1	1	CONTAM|P00761	24409.5	0.251		SWISS-PROT:P00761|TRYP_PIG Trypsin - Sus scrofa (Pig).	222	5			16590	3+	2211.1	1.001	0.452263	0.9995	R.LGEHNIDVLEGNEQFINAAK.I
1	1	CONTAM|P00761	24409.5	0.251		SWISS-PROT:P00761|TRYP_PIG Trypsin - Sus scrofa (Pig).	222	5			16720	3+	2211.1	0.007	3.16584	1	R.LGEHNIDVLEGNEQFINAAK.I
1	1	CONTAM|P00761	24409.5	0.251		SWISS-PROT:P00761|TRYP_PIG Trypsin - Sus scrofa (Pig).	222	5			16865	3+	2211.1	0.013	5.87942	1	R.LGEHNIDVLEGNEQFINAAK.I
1	1	CONTAM|P00761	24409.5	0.251		SWISS-PROT:P00761|TRYP_PIG Trypsin - Sus scrofa (Pig).	222	5			17531	3+	2211.1	1	0	0.7357	R.LGEHNIDVLEGNEQFINAAK.I
1	1	CONTAM|P00761	24409.5	0.251		SWISS-PROT:P00761|TRYP_PIG Trypsin - Sus scrofa (Pig).	222	5			18768	3+	2283.18	0.014	6.1318	0.9993	K.IITHPNFNGNTLDNDIMLIK.L
1	1	CONTAM|P00761	24409.5	0.251		SWISS-PROT:P00761|TRYP_PIG Trypsin - Sus scrofa (Pig).	222	5			7799	2+	1045.56	0.006	5.73853	0.9847	K.LSSPATLNSR.V
1	1	CONTAM|P00761	24409.5	0.251		SWISS-PROT:P00761|TRYP_PIG Trypsin - Sus scrofa (Pig).	222	5			9088	2+	842.509	0.006	7.12158	0.8279	R.VATVSLPR.S
1	1	CONTAM|P00761	24409.5	0.251		SWISS-PROT:P00761|TRYP_PIG Trypsin - Sus scrofa (Pig).	222	5			9218	2+	842.509	0.005	5.93465	0.7344	R.VATVSLPR.S
1	1	CONTAM|P00761	24409.5	0.251		SWISS-PROT:P00761|TRYP_PIG Trypsin - Sus scrofa (Pig).	222	5			9638	2+	842.509	0.031	36.7949	0.6353	R.VATVSLPR.S
1	1	CONTAM|P00761	24409.5	0.251		SWISS-PROT:P00761|TRYP_PIG Trypsin - Sus scrofa (Pig).	222	5			15876	2+	2211.1	0.009	4.07036	1	R.LGEHNIDVLEGNEQFINAAK.I
1	1	CONTAM|P00761	24409.5	0.251		SWISS-PROT:P00761|TRYP_PIG Trypsin - Sus scrofa (Pig).	222	5			15938	3+	2211.1	0.012	5.42715	1	R.LGEHNIDVLEGNEQFINAAK.I
1	1	CONTAM|P00761	24409.5	0.251		SWISS-PROT:P00761|TRYP_PIG Trypsin - Sus scrofa (Pig).	222	5			16013	2+	2211.1	0.012	5.42715	1	R.LGEHNIDVLEGNEQFINAAK.I
1	1	CONTAM|P00761	24409.5	0.251		SWISS-PROT:P00761|TRYP_PIG Trypsin - Sus scrofa (Pig).	222	5			16088	3+	2211.1	0.013	5.87942	1	R.LGEHNIDVLEGNEQFINAAK.I
1	1	CONTAM|P00761	24409.5	0.251		SWISS-PROT:P00761|TRYP_PIG Trypsin - Sus scrofa (Pig).	222	5			16223	3+	2211.1	0.012	5.42715	0.998	R.LGEHNIDVLEGNEQFINAAK.I
1	1	CONTAM|P00761	24409.5	0.251		SWISS-PROT:P00761|TRYP_PIG Trypsin - Sus scrofa (Pig).	222	5			16365	3+	2211.1	1.005	2.26131	0.9983	R.LGEHNIDVLEGNEQFINAAK.I
1	1	CONTAM|P00761	24409.5	0.251		SWISS-PROT:P00761|TRYP_PIG Trypsin - Sus scrofa (Pig).	222	5			17153	3+	2299.18	0.011	4.78432	0.7696	K.IITHPNFNGNTLDNDIM"LIK.L
1	1	CONTAM|P00761	24409.5	0.251		SWISS-PROT:P00761|TRYP_PIG Trypsin - Sus scrofa (Pig).	222	5			7916	2+	1045.56	0.007	6.69495	0.9971	K.LSSPATLNSR.V
1	1	CONTAM|P00761	24409.5	0.251		SWISS-PROT:P00761|TRYP_PIG Trypsin - Sus scrofa (Pig).	222	5			9334	2+	842.509	0.005	5.93465	0.8401	R.VATVSLPR.S
1	1	CONTAM|P00761	24409.5	0.251		SWISS-PROT:P00761|TRYP_PIG Trypsin - Sus scrofa (Pig).	222	5			9615	2+	842.509	0.004	4.74772	0.9894	R.VATVSLPR.S
1	1	CONTAM|P00761	24409.5	0.251		SWISS-PROT:P00761|TRYP_PIG Trypsin - Sus scrofa (Pig).	222	5			15909	3+	2211.1	0.011	4.97489	1	R.LGEHNIDVLEGNEQFINAAK.I
1	1	CONTAM|P00761	24409.5	0.251		SWISS-PROT:P00761|TRYP_PIG Trypsin - Sus scrofa (Pig).	222	5			15924	2+	2211.1	0.01	4.52263	1	R.LGEHNIDVLEGNEQFINAAK.I
1	1	CONTAM|P00761	24409.5	0.251		SWISS-PROT:P00761|TRYP_PIG Trypsin - Sus scrofa (Pig).	222	5			16045	3+	2211.1	0.014	6.33168	1	R.LGEHNIDVLEGNEQFINAAK.I
1	1	CONTAM|P00761	24409.5	0.251		SWISS-PROT:P00761|TRYP_PIG Trypsin - Sus scrofa (Pig).	222	5			16077	2+	2211.1	0.012	5.42715	1	R.LGEHNIDVLEGNEQFINAAK.I
1	1	CONTAM|P00761	24409.5	0.251		SWISS-PROT:P00761|TRYP_PIG Trypsin - Sus scrofa (Pig).	222	5			18078	3+	2283.18	1.015	6.56978	0.9972	K.IITHPNFNGNTLDNDIMLIK.L
1	1	CONTAM|P00761	24409.5	0.251		SWISS-PROT:P00761|TRYP_PIG Trypsin - Sus scrofa (Pig).	222	5			7826	2+	1045.56	0.005	4.78211	0.9627	K.LSSPATLNSR.V
1	1	CONTAM|P00761	24409.5	0.251		SWISS-PROT:P00761|TRYP_PIG Trypsin - Sus scrofa (Pig).	222	5			9226	2+	842.509	0.006	7.12158	0.8295	R.VATVSLPR.S
1	1	CONTAM|P00761	24409.5	0.251		SWISS-PROT:P00761|TRYP_PIG Trypsin - Sus scrofa (Pig).	222	5			9363	2+	842.509	0.031	36.7949	0.6251	R.VATVSLPR.S
1	1	CONTAM|P00761	24409.5	0.251		SWISS-PROT:P00761|TRYP_PIG Trypsin - Sus scrofa (Pig).	222	5			9925	2+	842.509	0.03	35.6079	0.7844	R.VATVSLPR.S
1	1	CONTAM|P00761	24409.5	0.251		SWISS-PROT:P00761|TRYP_PIG Trypsin - Sus scrofa (Pig).	222	5			15695	3+	2211.1	0.995	2.26131	0.8113	R.LGEHNIDVLEGNEQFINAAK.I
1	1	CONTAM|P00761	24409.5	0.251		SWISS-PROT:P00761|TRYP_PIG Trypsin - Sus scrofa (Pig).	222	5			16027	3+	2211.1	0.012	5.42715	1	R.LGEHNIDVLEGNEQFINAAK.I
1	1	CONTAM|P00761	24409.5	0.251		SWISS-PROT:P00761|TRYP_PIG Trypsin - Sus scrofa (Pig).	222	5			16125	2+	2211.1	0.012	5.42715	1	R.LGEHNIDVLEGNEQFINAAK.I
1	1	CONTAM|P00761	24409.5	0.251		SWISS-PROT:P00761|TRYP_PIG Trypsin - Sus scrofa (Pig).	222	5			16164	3+	2211.1	0.013	5.87942	1	R.LGEHNIDVLEGNEQFINAAK.I
1	1	CONTAM|P00761	24409.5	0.251		SWISS-PROT:P00761|TRYP_PIG Trypsin - Sus scrofa (Pig).	222	5			16301	3+	2211.1	0.012	5.42715	0.9998	R.LGEHNIDVLEGNEQFINAAK.I
1	1	CONTAM|P00761	24409.5	0.251		SWISS-PROT:P00761|TRYP_PIG Trypsin - Sus scrofa (Pig).	222	5			16446	3+	2211.1	1.001	0.452263	0.9571	R.LGEHNIDVLEGNEQFINAAK.I
1	1	CONTAM|P00761	24409.5	0.251		SWISS-PROT:P00761|TRYP_PIG Trypsin - Sus scrofa (Pig).	222	5			17110	3+	2211.1	0.991	4.07036	0.9892	R.LGEHNIDVLEGNEQFINAAK.I
1	1	CONTAM|P00761	24409.5	0.251		SWISS-PROT:P00761|TRYP_PIG Trypsin - Sus scrofa (Pig).	222	5			18234	3+	2283.18	0.009	3.94187	0.9996	K.IITHPNFNGNTLDNDIMLIK.L
1	1	CONTAM|P00761	24409.5	0.251		SWISS-PROT:P00761|TRYP_PIG Trypsin - Sus scrofa (Pig).	222	5			18237	2+	2283.18	0.011	4.81784	1	K.IITHPNFNGNTLDNDIMLIK.L
1	1	CONTAM|P00761	24409.5	0.251		SWISS-PROT:P00761|TRYP_PIG Trypsin - Sus scrofa (Pig).	222	5			8825	2+	1045.56	0.008	7.65138	0.9997	K.LSSPATLNSR.V
1	1	CONTAM|P00761	24409.5	0.251		SWISS-PROT:P00761|TRYP_PIG Trypsin - Sus scrofa (Pig).	222	5			10236	2+	842.509	0.005	5.93465	0.6281	R.VATVSLPR.S
1	1	CONTAM|P00761	24409.5	0.251		SWISS-PROT:P00761|TRYP_PIG Trypsin - Sus scrofa (Pig).	222	5			10368	2+	842.509	0.005	5.93465	0.6259	R.VATVSLPR.S
1	1	CONTAM|P00761	24409.5	0.251		SWISS-PROT:P00761|TRYP_PIG Trypsin - Sus scrofa (Pig).	222	5			17217	3+	2211.1	1.001	0.452263	0.9999	R.LGEHNIDVLEGNEQFINAAK.I
1	1	CONTAM|P00761	24409.5	0.251		SWISS-PROT:P00761|TRYP_PIG Trypsin - Sus scrofa (Pig).	222	5			17240	2+	2211.1	0.012	5.42715	1	R.LGEHNIDVLEGNEQFINAAK.I
1	1	CONTAM|P00761	24409.5	0.251		SWISS-PROT:P00761|TRYP_PIG Trypsin - Sus scrofa (Pig).	222	5			17354	3+	2211.1	0.011	4.97489	1	R.LGEHNIDVLEGNEQFINAAK.I
1	1	CONTAM|P00761	24409.5	0.251		SWISS-PROT:P00761|TRYP_PIG Trypsin - Sus scrofa (Pig).	222	5			17416	2+	2211.1	0.015	6.78394	1	R.LGEHNIDVLEGNEQFINAAK.I
1	1	CONTAM|P00761	24409.5	0.251		SWISS-PROT:P00761|TRYP_PIG Trypsin - Sus scrofa (Pig).	222	5			17501	3+	2211.1	0.014	6.33168	0.9999	R.LGEHNIDVLEGNEQFINAAK.I
1	1	CONTAM|P00761	24409.5	0.251		SWISS-PROT:P00761|TRYP_PIG Trypsin - Sus scrofa (Pig).	222	5			17651	3+	2211.1	1.031	14.0201	0.9996	R.LGEHNIDVLEGNEQFINAAK.I
1	1	CONTAM|P00761	24409.5	0.251		SWISS-PROT:P00761|TRYP_PIG Trypsin - Sus scrofa (Pig).	222	5			17808	3+	2211.1	1.013	5.87942	0.9336	R.LGEHNIDVLEGNEQFINAAK.I
1	1	CONTAM|P00761	24409.5	0.251		SWISS-PROT:P00761|TRYP_PIG Trypsin - Sus scrofa (Pig).	222	5			19474	3+	2283.18	0.014	6.1318	0.9987	K.IITHPNFNGNTLDNDIMLIK.L
1	1	CONTAM|P00761	24409.5	0.251		SWISS-PROT:P00761|TRYP_PIG Trypsin - Sus scrofa (Pig).	222	5			19487	2+	2283.18	0.014	6.1318	0.9997	K.IITHPNFNGNTLDNDIMLIK.L
2	1	CONTAM|P02662	22974.9	0.221		SWISS-PROT:P02662 Alpha-S1-casein - Bos taurus (Bovine).	6	3			21804	2+	1267.7	0.005	3.94414	0.9999	R.YLGYLEQLLR.L
2	1	CONTAM|P02662	22974.9	0.221		SWISS-PROT:P02662 Alpha-S1-casein - Bos taurus (Bovine).	6	3			15483	3+	1759.94	0.008	4.5456	0.999	K.HQGLPQEVLNENLLR.F
2	1	CONTAM|P02662	22974.9	0.221		SWISS-PROT:P02662 Alpha-S1-casein - Bos taurus (Bovine).	6	3			15494	2+	1759.94	0.009	5.1138	1	K.HQGLPQEVLNENLLR.F
2	1	CONTAM|P02662	22974.9	0.221		SWISS-PROT:P02662 Alpha-S1-casein - Bos taurus (Bovine).	6	3			20793	2+	1267.7	0.007	5.52179	0.9999	R.YLGYLEQLLR.L
2	1	CONTAM|P02662	22974.9	0.221		SWISS-PROT:P02662 Alpha-S1-casein - Bos taurus (Bovine).	6	3			24423	2+	2332.13	0.015	6.43188	1	K.EPM"IGVNQELAYFYPELFR.Q
2	1	CONTAM|P02662	22974.9	0.221		SWISS-PROT:P02662 Alpha-S1-casein - Bos taurus (Bovine).	6	3			24467	2+	2332.13	0.017	7.28947	0.9965	K.EPM"IGVNQELAYFYPELFR.Q
3	1	CONTAM|P02769	69293.4	0.269		Serum Albumin (Control Protein)	169	19	11.12	7	9324	2+	1172.57	-0.009	7.67547	0.9992	K.C'C'TESLVNR.R	1.94622e+06	11240887
3	1	CONTAM|P02769	69293.4	0.269		Serum Albumin (Control Protein)	169	19	11.12	7	14471	3+	1639.94	0.007	4.26845	1	K.KVPQVSTPTLVEVSR.N
3	1	CONTAM|P02769	69293.4	0.269		Serum Albumin (Control Protein)	169	19	11.12	7	14600	3+	1639.94	0.009	5.48801	1	K.KVPQVSTPTLVEVSR.N
3	1	CONTAM|P02769	69293.4	0.269		Serum Albumin (Control Protein)	169	19	11.12	7	9895	2+	922.488	0.004	4.3361	0.9322	K.AEFVEVTK.L
3	1	CONTAM|P02769	69293.4	0.269		Serum Albumin (Control Protein)	169	19	11.12	7	12320	2+	1305.72	0.008	6.12691	0.9998	K.HLVDEPQNLIK.Q
3	1	CONTAM|P02769	69293.4	0.269		Serum Albumin (Control Protein)	169	19	11.12	7	12930	2+	927.493	0.004	4.3127	0.881	K.YLYEIAR.R
3	1	CONTAM|P02769	69293.4	0.269		Serum Albumin (Control Protein)	169	19	11.12	7	13484	2+	1639.94	0.01	6.09779	0.9993	K.KVPQVSTPTLVEVSR.N
3	1	CONTAM|P02769	69293.4	0.269		Serum Albumin (Control Protein)	169	19	11.12	7	13599	3+	1639.94	0.011	6.70757	1	K.KVPQVSTPTLVEVSR.N
3	1	CONTAM|P02769	69293.4	0.269		Serum Albumin (Control Protein)	169	19	11.12	7	13619	2+	1639.94	0.008	4.87823	1	K.KVPQVSTPTLVEVSR.N
3	1	CONTAM|P02769	69293.4	0.269		Serum Albumin (Control Protein)	169	19	11.12	7	15084	2+	1511.84	0.008	5.29156	0.9999	K.VPQVSTPTLVEVSR.N
3	1	CONTAM|P02769	69293.4	0.269		Serum Albumin (Control Protein)	169	19	11.12	7	15220	2+	1511.84	0.008	5.29156	1	K.VPQVSTPTLVEVSR.N
3	1	CONTAM|P02769	69293.4	0.269		Serum Albumin (Control Protein)	169	19	11.12	7	15953	2+	1163.63	1.002	1.71876	0.9999	K.LVNELTEFAK.T
3	1	CONTAM|P02769	69293.4	0.269		Serum Albumin (Control Protein)	169	19	11.12	7	18786	2+	1479.8	0.018	12.1638	0.9999	K.LGEYGFQNALIVR.Y
3	1	CONTAM|P02769	69293.4	0.269		Serum Albumin (Control Protein)	169	19	11.12	7	8894	2+	1172.57	-0.01	8.5283	0.8609	K.C'C'TESLVNR.R	22866.3	290511
3	1	CONTAM|P02769	69293.4	0.269		Serum Albumin (Control Protein)	169	19	11.12	7	12419	2+	1305.72	0.01	7.65863	1	K.HLVDEPQNLIK.Q
3	1	CONTAM|P02769	69293.4	0.269		Serum Albumin (Control Protein)	169	19	11.12	7	13334	2+	927.493	0.004	4.3127	0.9782	K.YLYEIAR.R
3	1	CONTAM|P02769	69293.4	0.269		Serum Albumin (Control Protein)	169	19	11.12	7	13568	2+	1639.94	-0.206	125.615	0.9245	K.KVPQVSTPTLVEVSR.N
3	1	CONTAM|P02769	69293.4	0.269		Serum Albumin (Control Protein)	169	19	11.12	7	13704	2+	1639.94	0.011	6.70757	0.9989	K.KVPQVSTPTLVEVSR.N
3	1	CONTAM|P02769	69293.4	0.269		Serum Albumin (Control Protein)	169	19	11.12	7	15139	2+	1511.84	0.009	5.953	0.9999	K.VPQVSTPTLVEVSR.N
3	1	CONTAM|P02769	69293.4	0.269		Serum Albumin (Control Protein)	169	19	11.12	7	15276	2+	1511.84	0.009	5.953	1	K.VPQVSTPTLVEVSR.N
3	1	CONTAM|P02769	69293.4	0.269		Serum Albumin (Control Protein)	169	19	11.12	7	12541	2+	1305.72	0.009	6.89277	0.9933	K.HLVDEPQNLIK.Q
3	1	CONTAM|P02769	69293.4	0.269		Serum Albumin (Control Protein)	169	19	11.12	7	13340	2+	927.493	0.005	5.39087	0.8551	K.YLYEIAR.R
3	1	CONTAM|P02769	69293.4	0.269		Serum Albumin (Control Protein)	169	19	11.12	7	13725	2+	1639.94	0.009	5.48801	0.9461	K.KVPQVSTPTLVEVSR.N
3	1	CONTAM|P02769	69293.4	0.269		Serum Albumin (Control Protein)	169	19	11.12	7	13859	2+	1639.94	0.012	7.31735	0.9951	K.KVPQVSTPTLVEVSR.N
3	1	CONTAM|P02769	69293.4	0.269		Serum Albumin (Control Protein)	169	19	11.12	7	15185	2+	1511.84	0.01	6.61444	1	K.VPQVSTPTLVEVSR.N
3	1	CONTAM|P02769	69293.4	0.269		Serum Albumin (Control Protein)	169	19	11.12	7	15324	2+	1511.84	0.011	7.27589	0.9999	K.VPQVSTPTLVEVSR.N
3	1	CONTAM|P02769	69293.4	0.269		Serum Albumin (Control Protein)	169	19	11.12	7	14329	2+	1639.94	0.011	6.70757	0.9976	K.KVPQVSTPTLVEVSR.N
3	1	CONTAM|P02769	69293.4	0.269		Serum Albumin (Control Protein)	169	19	11.12	7	15324	2+	1511.84	0.011	7.27589	1	K.VPQVSTPTLVEVSR.N
3	1	CONTAM|P02769	69293.4	0.269		Serum Albumin (Control Protein)	169	19	11.12	7	15454	2+	1511.84	0.011	7.27589	1	K.VPQVSTPTLVEVSR.N
3	1	CONTAM|P02769	69293.4	0.269		Serum Albumin (Control Protein)	169	19	11.12	7	9018	2+	1172.57	-0.011	9.38113	0.9994	K.C'C'TESLVNR.R	137122	2.15515e+06
3	1	CONTAM|P02769	69293.4	0.269		Serum Albumin (Control Protein)	169	19	11.12	7	13643	3+	1639.94	0.014	8.53691	0.9998	K.KVPQVSTPTLVEVSR.N
3	1	CONTAM|P02769	69293.4	0.269		Serum Albumin (Control Protein)	169	19	11.12	7	13673	2+	1639.94	0.01	6.09779	0.9965	K.KVPQVSTPTLVEVSR.N
3	1	CONTAM|P02769	69293.4	0.269		Serum Albumin (Control Protein)	169	19	11.12	7	13769	3+	1639.94	0.01	6.09779	1	K.KVPQVSTPTLVEVSR.N
3	1	CONTAM|P02769	69293.4	0.269		Serum Albumin (Control Protein)	169	19	11.12	7	8690	2+	1172.57	-0.01	8.5283	0.9972	K.C'C'TESLVNR.R	40863.7	2054663
3	1	CONTAM|P02769	69293.4	0.269		Serum Albumin (Control Protein)	169	19	11.12	7	13536	2+	1639.94	0.013	7.92713	0.988	K.KVPQVSTPTLVEVSR.N
3	1	CONTAM|P02769	69293.4	0.269		Serum Albumin (Control Protein)	169	19	11.12	7	13571	3+	1639.94	0.011	6.70757	0.9991	K.KVPQVSTPTLVEVSR.N
3	1	CONTAM|P02769	69293.4	0.269		Serum Albumin (Control Protein)	169	19	11.12	7	16904	2+	1014.62	0.007	6.89914	0.9624	K.QTALVELLK.H
3	1	CONTAM|P02769	69293.4	0.269		Serum Albumin (Control Protein)	169	19	11.12	7	8061	2+	1172.57	-0.009	7.67547	0.9777	K.C'C'TESLVNR.R	691771	12624392
3	1	CONTAM|P02769	69293.4	0.269		Serum Albumin (Control Protein)	169	19	11.12	7	11955	2+	927.493	0.008	8.6254	0.6269	K.YLYEIAR.R
3	1	CONTAM|P02769	69293.4	0.269		Serum Albumin (Control Protein)	169	19	11.12	7	12452	3+	1639.94	0.01	6.09779	1	K.KVPQVSTPTLVEVSR.N
3	1	CONTAM|P02769	69293.4	0.269		Serum Albumin (Control Protein)	169	19	11.12	7	12502	2+	1639.94	0.011	6.70757	0.9997	K.KVPQVSTPTLVEVSR.N
3	1	CONTAM|P02769	69293.4	0.269		Serum Albumin (Control Protein)	169	19	11.12	7	13961	2+	1511.84	0.009	5.953	0.9998	K.VPQVSTPTLVEVSR.N
3	1	CONTAM|P02769	69293.4	0.269		Serum Albumin (Control Protein)	169	19	11.12	7	11541	2+	1305.72	0.008	6.12691	0.9996	K.HLVDEPQNLIK.Q
3	1	CONTAM|P02769	69293.4	0.269		Serum Albumin (Control Protein)	169	19	11.12	7	12681	2+	1639.94	0.009	5.48801	0.9958	K.KVPQVSTPTLVEVSR.N
3	1	CONTAM|P02769	69293.4	0.269		Serum Albumin (Control Protein)	169	19	11.12	7	12818	2+	1639.94	0.01	6.09779	0.9991	K.KVPQVSTPTLVEVSR.N
3	1	CONTAM|P02769	69293.4	0.269		Serum Albumin (Control Protein)	169	19	11.12	7	14085	2+	1511.84	0.009	5.953	1	K.VPQVSTPTLVEVSR.N
3	1	CONTAM|P02769	69293.4	0.269		Serum Albumin (Control Protein)	169	19	11.12	7	7582	2+	974.458	0.005	5.13106	0.9065	K.DLGEEHFK.G
3	1	CONTAM|P02769	69293.4	0.269		Serum Albumin (Control Protein)	169	19	11.12	7	7709	2+	974.458	0.005	5.13106	0.8814	K.DLGEEHFK.G
3	1	CONTAM|P02769	69293.4	0.269		Serum Albumin (Control Protein)	169	19	11.12	7	7788	2+	1172.57	-0.008	6.82264	0.9993	K.C'C'TESLVNR.R	348406	1.01728e+06
3	1	CONTAM|P02769	69293.4	0.269		Serum Albumin (Control Protein)	169	19	11.12	7	8253	2+	1249.62	0.005	4.00121	0.892	R.FKDLGEEHFK.G
3	1	CONTAM|P02769	69293.4	0.269		Serum Albumin (Control Protein)	169	19	11.12	7	8684	2+	922.488	0.006	6.50415	0.9499	K.AEFVEVTK.L
3	1	CONTAM|P02769	69293.4	0.269		Serum Albumin (Control Protein)	169	19	11.12	7	10748	2+	1305.72	0.009	6.89277	1	K.HLVDEPQNLIK.Q
3	1	CONTAM|P02769	69293.4	0.269		Serum Albumin (Control Protein)	169	19	11.12	7	10891	2+	1305.72	0.01	7.65863	0.997	K.HLVDEPQNLIK.Q
3	1	CONTAM|P02769	69293.4	0.269		Serum Albumin (Control Protein)	169	19	11.12	7	11345	2+	927.493	0.003	3.23452	0.9904	K.YLYEIAR.R
3	1	CONTAM|P02769	69293.4	0.269		Serum Albumin (Control Protein)	169	19	11.12	7	11379	3+	1439.81	0.008	5.55628	1	R.RHPEYAVSVLLR.L
3	1	CONTAM|P02769	69293.4	0.269		Serum Albumin (Control Protein)	169	19	11.12	7	12104	2+	1639.94	0.005	3.0489	1	K.KVPQVSTPTLVEVSR.N
3	1	CONTAM|P02769	69293.4	0.269		Serum Albumin (Control Protein)	169	19	11.12	7	12239	2+	1639.94	0.011	6.70757	1	K.KVPQVSTPTLVEVSR.N
3	1	CONTAM|P02769	69293.4	0.269		Serum Albumin (Control Protein)	169	19	11.12	7	12384	2+	1639.94	-0.177	107.931	0.6075	K.KVPQVSTPTLVEVSR.N
3	1	CONTAM|P02769	69293.4	0.269		Serum Albumin (Control Protein)	169	19	11.12	7	13751	2+	1511.84	0.008	5.29156	1	K.VPQVSTPTLVEVSR.N
3	1	CONTAM|P02769	69293.4	0.269		Serum Albumin (Control Protein)	169	19	11.12	7	14701	2+	1163.63	1.002	1.71876	0.9995	K.LVNELTEFAK.T
3	1	CONTAM|P02769	69293.4	0.269		Serum Albumin (Control Protein)	169	19	11.12	7	15578	2+	1014.62	0.004	3.94236	0.697	K.QTALVELLK.H
3	1	CONTAM|P02769	69293.4	0.269		Serum Albumin (Control Protein)	169	19	11.12	7	17288	2+	1479.8	0.004	2.70308	1	K.LGEYGFQNALIVR.Y
3	1	CONTAM|P02769	69293.4	0.269		Serum Albumin (Control Protein)	169	19	11.12	7	18283	3+	1888.93	0.013	6.88221	0.9919	R.HPYFYAPELLYYANK.Y
3	1	CONTAM|P02769	69293.4	0.269		Serum Albumin (Control Protein)	169	19	11.12	7	22190	2+	1567.74	0.009	5.74074	1	K.DAFLGSFLYEYSR.R
3	1	CONTAM|P02769	69293.4	0.269		Serum Albumin (Control Protein)	169	19	11.12	7	7757	2+	974.458	0.006	6.15727	0.9843	K.DLGEEHFK.G
3	1	CONTAM|P02769	69293.4	0.269		Serum Albumin (Control Protein)	169	19	11.12	7	7876	2+	1172.57	-0.009	7.67547	0.9985	K.C'C'TESLVNR.R	426424	2903636
3	1	CONTAM|P02769	69293.4	0.269		Serum Albumin (Control Protein)	169	19	11.12	7	8418	3+	1249.62	0.006	4.80146	0.8413	R.FKDLGEEHFK.G
3	1	CONTAM|P02769	69293.4	0.269		Serum Albumin (Control Protein)	169	19	11.12	7	8916	2+	922.488	0.006	6.50415	0.9274	K.AEFVEVTK.L
3	1	CONTAM|P02769	69293.4	0.269		Serum Albumin (Control Protein)	169	19	11.12	7	10874	2+	1305.72	0.009	6.89277	1	K.HLVDEPQNLIK.Q
3	1	CONTAM|P02769	69293.4	0.269		Serum Albumin (Control Protein)	169	19	11.12	7	10885	3+	1305.72	0.007	5.36104	0.9783	K.HLVDEPQNLIK.Q
3	1	CONTAM|P02769	69293.4	0.269		Serum Albumin (Control Protein)	169	19	11.12	7	11015	2+	1305.72	0.01	7.65863	0.9993	K.HLVDEPQNLIK.Q
3	1	CONTAM|P02769	69293.4	0.269		Serum Albumin (Control Protein)	169	19	11.12	7	11158	2+	1305.72	0.007	5.36104	1	K.HLVDEPQNLIK.Q
3	1	CONTAM|P02769	69293.4	0.269		Serum Albumin (Control Protein)	169	19	11.12	7	11256	3+	1439.81	0.008	5.55628	1	R.RHPEYAVSVLLR.L
3	1	CONTAM|P02769	69293.4	0.269		Serum Albumin (Control Protein)	169	19	11.12	7	11261	2+	1439.81	0.01	6.94535	1	R.RHPEYAVSVLLR.L
3	1	CONTAM|P02769	69293.4	0.269		Serum Albumin (Control Protein)	169	19	11.12	7	11272	2+	927.493	0.004	4.3127	0.9284	K.YLYEIAR.R
3	1	CONTAM|P02769	69293.4	0.269		Serum Albumin (Control Protein)	169	19	11.12	7	11406	2+	927.493	0.007	7.54722	0.964	K.YLYEIAR.R
3	1	CONTAM|P02769	69293.4	0.269		Serum Albumin (Control Protein)	169	19	11.12	7	11545	2+	927.493	0.006	6.46905	0.9574	K.YLYEIAR.R
3	1	CONTAM|P02769	69293.4	0.269		Serum Albumin (Control Protein)	169	19	11.12	7	11972	3+	1639.94	0.012	7.31735	1	K.KVPQVSTPTLVEVSR.N
3	1	CONTAM|P02769	69293.4	0.269		Serum Albumin (Control Protein)	169	19	11.12	7	12015	2+	1639.94	0	0	0.9999	K.KVPQVSTPTLVEVSR.N
3	1	CONTAM|P02769	69293.4	0.269		Serum Albumin (Control Protein)	169	19	11.12	7	12104	3+	1639.94	0.009	5.48801	1	K.KVPQVSTPTLVEVSR.N
3	1	CONTAM|P02769	69293.4	0.269		Serum Albumin (Control Protein)	169	19	11.12	7	12155	2+	1639.94	0.01	6.09779	1	K.KVPQVSTPTLVEVSR.N
3	1	CONTAM|P02769	69293.4	0.269		Serum Albumin (Control Protein)	169	19	11.12	7	12221	2+	927.493	0.004	4.3127	0.8706	K.YLYEIAR.R
3	1	CONTAM|P02769	69293.4	0.269		Serum Albumin (Control Protein)	169	19	11.12	7	12244	3+	1639.94	0.009	5.48801	1	K.KVPQVSTPTLVEVSR.N
3	1	CONTAM|P02769	69293.4	0.269		Serum Albumin (Control Protein)	169	19	11.12	7	12295	2+	1639.94	0.011	6.70757	0.9999	K.KVPQVSTPTLVEVSR.N
3	1	CONTAM|P02769	69293.4	0.269		Serum Albumin (Control Protein)	169	19	11.12	7	12384	3+	1639.94	0.009	5.48801	1	K.KVPQVSTPTLVEVSR.N
3	1	CONTAM|P02769	69293.4	0.269		Serum Albumin (Control Protein)	169	19	11.12	7	12437	2+	1639.94	0.01	6.09779	0.9934	K.KVPQVSTPTLVEVSR.N
3	1	CONTAM|P02769	69293.4	0.269		Serum Albumin (Control Protein)	169	19	11.12	7	12528	3+	1639.94	0.011	6.70757	0.9996	K.KVPQVSTPTLVEVSR.N
3	1	CONTAM|P02769	69293.4	0.269		Serum Albumin (Control Protein)	169	19	11.12	7	12580	2+	1639.94	0.005	3.0489	0.9991	K.KVPQVSTPTLVEVSR.N
3	1	CONTAM|P02769	69293.4	0.269		Serum Albumin (Control Protein)	169	19	11.12	7	13691	3+	1283.71	0.006	4.67395	0.9974	R.HPEYAVSVLLR.L
3	1	CONTAM|P02769	69293.4	0.269		Serum Albumin (Control Protein)	169	19	11.12	7	13757	2+	1511.84	0.862	91.2793	0.7836	K.VPQVSTPTLVEVSR.N
3	1	CONTAM|P02769	69293.4	0.269		Serum Albumin (Control Protein)	169	19	11.12	7	13817	2+	1283.71	-0.135	105.164	0.8254	R.HPEYAVSVLLR.L
3	1	CONTAM|P02769	69293.4	0.269		Serum Albumin (Control Protein)	169	19	11.12	7	13896	2+	1511.84	0.009	5.953	1	K.VPQVSTPTLVEVSR.N
3	1	CONTAM|P02769	69293.4	0.269		Serum Albumin (Control Protein)	169	19	11.12	7	14189	2+	1511.84	1.91	59.53	0.7854	K.VPQVSTPTLVEVSR.N
3	1	CONTAM|P02769	69293.4	0.269		Serum Albumin (Control Protein)	169	19	11.12	7	14316	2+	1511.84	-0.17	112.446	0.9666	K.VPQVSTPTLVEVSR.N
3	1	CONTAM|P02769	69293.4	0.269		Serum Albumin (Control Protein)	169	19	11.12	7	14566	2+	1163.63	0.006	5.15628	0.999	K.LVNELTEFAK.T
3	1	CONTAM|P02769	69293.4	0.269		Serum Albumin (Control Protein)	169	19	11.12	7	14705	2+	1163.63	0.005	4.2969	1	K.LVNELTEFAK.T
3	1	CONTAM|P02769	69293.4	0.269		Serum Albumin (Control Protein)	169	19	11.12	7	14845	2+	1163.63	0.006	5.15628	1	K.LVNELTEFAK.T
3	1	CONTAM|P02769	69293.4	0.269		Serum Albumin (Control Protein)	169	19	11.12	7	15640	2+	1014.62	0.005	4.92796	0.6531	K.QTALVELLK.H
3	1	CONTAM|P02769	69293.4	0.269		Serum Albumin (Control Protein)	169	19	11.12	7	16561	2+	1415.69	0.005	3.53185	1	K.TVM"ENFVAFVDK.C
3	1	CONTAM|P02769	69293.4	0.269		Serum Albumin (Control Protein)	169	19	11.12	7	16728	2+	1415.69	0.004	2.82548	0.9999	K.TVM"ENFVAFVDK.C
3	1	CONTAM|P02769	69293.4	0.269		Serum Albumin (Control Protein)	169	19	11.12	7	17290	2+	1479.8	0.994	4.05462	0.6189	K.LGEYGFQNALIVR.Y
3	1	CONTAM|P02769	69293.4	0.269		Serum Albumin (Control Protein)	169	19	11.12	7	17425	2+	1479.8	0.007	4.73038	1	K.LGEYGFQNALIVR.Y
3	1	CONTAM|P02769	69293.4	0.269		Serum Albumin (Control Protein)	169	19	11.12	7	17555	2+	1479.8	0.007	4.73038	1	K.LGEYGFQNALIVR.Y
3	1	CONTAM|P02769	69293.4	0.269		Serum Albumin (Control Protein)	169	19	11.12	7	17695	2+	1479.8	0.007	4.73038	1	K.LGEYGFQNALIVR.Y
3	1	CONTAM|P02769	69293.4	0.269		Serum Albumin (Control Protein)	169	19	11.12	7	18356	2+	1888.93	0.011	5.82341	1	R.HPYFYAPELLYYANK.Y
3	1	CONTAM|P02769	69293.4	0.269		Serum Albumin (Control Protein)	169	19	11.12	7	18402	2+	1479.8	0.006	4.05461	1	K.LGEYGFQNALIVR.Y
3	1	CONTAM|P02769	69293.4	0.269		Serum Albumin (Control Protein)	169	19	11.12	7	18489	2+	1888.93	0.009	4.76461	0.9996	R.HPYFYAPELLYYANK.Y
3	1	CONTAM|P02769	69293.4	0.269		Serum Albumin (Control Protein)	169	19	11.12	7	19107	2+	1955.96	1.013	6.64635	0.9333	K.DAIPENLPPLTADFAEDK.D
3	1	CONTAM|P02769	69293.4	0.269		Serum Albumin (Control Protein)	169	19	11.12	7	20471	2+	1399.69	0.009	6.42998	1	K.TVMENFVAFVDK.C
3	1	CONTAM|P02769	69293.4	0.269		Serum Albumin (Control Protein)	169	19	11.12	7	22286	2+	1567.74	0.014	8.93004	1	K.DAFLGSFLYEYSR.R
3	1	CONTAM|P02769	69293.4	0.269		Serum Albumin (Control Protein)	169	19	11.12	7	7474	2+	974.458	0.006	6.15727	0.9149	K.DLGEEHFK.G
3	1	CONTAM|P02769	69293.4	0.269		Serum Albumin (Control Protein)	169	19	11.12	7	8306	3+	1249.62	0.008	6.40194	0.7678	R.FKDLGEEHFK.G
3	1	CONTAM|P02769	69293.4	0.269		Serum Albumin (Control Protein)	169	19	11.12	7	9065	2+	922.488	0.005	5.42012	0.8904	K.AEFVEVTK.L
3	1	CONTAM|P02769	69293.4	0.269		Serum Albumin (Control Protein)	169	19	11.12	7	11053	2+	1305.72	0.009	6.89277	1	K.HLVDEPQNLIK.Q
3	1	CONTAM|P02769	69293.4	0.269		Serum Albumin (Control Protein)	169	19	11.12	7	11617	2+	927.493	0.004	4.3127	0.7673	K.YLYEIAR.R
3	1	CONTAM|P02769	69293.4	0.269		Serum Albumin (Control Protein)	169	19	11.12	7	11753	2+	927.493	0.006	6.46905	0.6744	K.YLYEIAR.R
3	1	CONTAM|P02769	69293.4	0.269		Serum Albumin (Control Protein)	169	19	11.12	7	12166	2+	1639.94	0.01	6.09779	0.9974	K.KVPQVSTPTLVEVSR.N
3	1	CONTAM|P02769	69293.4	0.269		Serum Albumin (Control Protein)	169	19	11.12	7	12193	3+	1639.94	0.009	5.48801	1	K.KVPQVSTPTLVEVSR.N
3	1	CONTAM|P02769	69293.4	0.269		Serum Albumin (Control Protein)	169	19	11.12	7	12304	2+	1639.94	0.011	6.70757	1	K.KVPQVSTPTLVEVSR.N
3	1	CONTAM|P02769	69293.4	0.269		Serum Albumin (Control Protein)	169	19	11.12	7	12333	3+	1639.94	0.01	6.09779	1	K.KVPQVSTPTLVEVSR.N
3	1	CONTAM|P02769	69293.4	0.269		Serum Albumin (Control Protein)	169	19	11.12	7	12445	2+	1639.94	0.009	5.48801	0.9999	K.KVPQVSTPTLVEVSR.N
3	1	CONTAM|P02769	69293.4	0.269		Serum Albumin (Control Protein)	169	19	11.12	7	12473	3+	1639.94	0.009	5.48801	1	K.KVPQVSTPTLVEVSR.N
3	1	CONTAM|P02769	69293.4	0.269		Serum Albumin (Control Protein)	169	19	11.12	7	12621	3+	1639.94	1.027	16.464	0.9998	K.KVPQVSTPTLVEVSR.N
3	1	CONTAM|P02769	69293.4	0.269		Serum Albumin (Control Protein)	169	19	11.12	7	14033	2+	1511.84	0.01	6.61444	1	K.VPQVSTPTLVEVSR.N
3	1	CONTAM|P02769	69293.4	0.269		Serum Albumin (Control Protein)	169	19	11.12	7	14177	2+	1511.84	0.009	5.953	0.9999	K.VPQVSTPTLVEVSR.N
3	1	CONTAM|P02769	69293.4	0.269		Serum Albumin (Control Protein)	169	19	11.12	7	14338	2+	1511.84	0.006	3.96867	0.9999	K.VPQVSTPTLVEVSR.N
3	1	CONTAM|P02769	69293.4	0.269		Serum Albumin (Control Protein)	169	19	11.12	7	14795	2+	1163.63	1.002	1.71876	1	K.LVNELTEFAK.T
3	1	CONTAM|P02769	69293.4	0.269		Serum Albumin (Control Protein)	169	19	11.12	7	14987	2+	1163.63	1.002	1.71876	0.9548	K.LVNELTEFAK.T
3	1	CONTAM|P02769	69293.4	0.269		Serum Albumin (Control Protein)	169	19	11.12	7	17135	3+	2045.03	0.013	6.35688	1	R.RHPYFYAPELLYYANK.Y
3	1	CONTAM|P02769	69293.4	0.269		Serum Albumin (Control Protein)	169	19	11.12	7	17423	2+	1479.8	0.007	4.73038	1	K.LGEYGFQNALIVR.Y
3	1	CONTAM|P02769	69293.4	0.269		Serum Albumin (Control Protein)	169	19	11.12	7	17567	2+	1479.8	0.007	4.73038	1	K.LGEYGFQNALIVR.Y
3	1	CONTAM|P02769	69293.4	0.269		Serum Albumin (Control Protein)	169	19	11.12	7	17700	2+	1479.8	0.009	6.08192	1	K.LGEYGFQNALIVR.Y
3	1	CONTAM|P02769	69293.4	0.269		Serum Albumin (Control Protein)	169	19	11.12	7	17829	2+	1479.8	0.004	2.70308	1	K.LGEYGFQNALIVR.Y
3	1	CONTAM|P02769	69293.4	0.269		Serum Albumin (Control Protein)	169	19	11.12	7	18743	2+	1888.93	0.01	5.29401	0.9997	R.HPYFYAPELLYYANK.Y
3	1	CONTAM|P02769	69293.4	0.269		Serum Albumin (Control Protein)	169	19	11.12	7	18767	3+	1888.93	0.009	4.76461	0.9994	R.HPYFYAPELLYYANK.Y
3	1	CONTAM|P02769	69293.4	0.269		Serum Albumin (Control Protein)	169	19	11.12	7	19183	2+	1955.96	0.01	5.11258	0.9895	K.DAIPENLPPLTADFAEDK.D
3	1	CONTAM|P02769	69293.4	0.269		Serum Albumin (Control Protein)	169	19	11.12	7	20551	2+	1399.69	0.009	6.42998	1	K.TVMENFVAFVDK.C
3	1	CONTAM|P02769	69293.4	0.269		Serum Albumin (Control Protein)	169	19	11.12	7	22294	2+	1567.74	0.005	3.1893	1	K.DAFLGSFLYEYSR.R
3	1	CONTAM|P02769	69293.4	0.269		Serum Albumin (Control Protein)	169	19	11.12	7	8611	2+	974.458	0.006	6.15727	0.8821	K.DLGEEHFK.G
3	1	CONTAM|P02769	69293.4	0.269		Serum Albumin (Control Protein)	169	19	11.12	7	9910	2+	922.488	0.005	5.42012	0.9913	K.AEFVEVTK.L
3	1	CONTAM|P02769	69293.4	0.269		Serum Albumin (Control Protein)	169	19	11.12	7	10048	2+	922.488	0.005	5.42012	0.9825	K.AEFVEVTK.L
3	1	CONTAM|P02769	69293.4	0.269		Serum Albumin (Control Protein)	169	19	11.12	7	12154	2+	1305.72	0.009	6.89277	0.9999	K.HLVDEPQNLIK.Q
3	1	CONTAM|P02769	69293.4	0.269		Serum Albumin (Control Protein)	169	19	11.12	7	12913	2+	927.493	0.005	5.39087	0.6862	K.YLYEIAR.R
3	1	CONTAM|P02769	69293.4	0.269		Serum Albumin (Control Protein)	169	19	11.12	7	13246	2+	1439.81	0.008	5.55628	0.9867	R.RHPEYAVSVLLR.L
3	1	CONTAM|P02769	69293.4	0.269		Serum Albumin (Control Protein)	169	19	11.12	7	13271	2+	1639.94	0.008	4.87823	0.9925	K.KVPQVSTPTLVEVSR.N
3	1	CONTAM|P02769	69293.4	0.269		Serum Albumin (Control Protein)	169	19	11.12	7	13325	3+	1639.94	0.008	4.87823	1	K.KVPQVSTPTLVEVSR.N
3	1	CONTAM|P02769	69293.4	0.269		Serum Albumin (Control Protein)	169	19	11.12	7	13403	2+	1639.94	0.011	6.70757	0.9998	K.KVPQVSTPTLVEVSR.N
3	1	CONTAM|P02769	69293.4	0.269		Serum Albumin (Control Protein)	169	19	11.12	7	13463	3+	1639.94	0.009	5.48801	1	K.KVPQVSTPTLVEVSR.N
3	1	CONTAM|P02769	69293.4	0.269		Serum Albumin (Control Protein)	169	19	11.12	7	13544	2+	1639.94	0.011	6.70757	0.9994	K.KVPQVSTPTLVEVSR.N
3	1	CONTAM|P02769	69293.4	0.269		Serum Albumin (Control Protein)	169	19	11.12	7	13606	3+	1639.94	0.016	9.75647	1	K.KVPQVSTPTLVEVSR.N
3	1	CONTAM|P02769	69293.4	0.269		Serum Albumin (Control Protein)	169	19	11.12	7	13684	2+	1639.94	0.004	2.43912	0.9818	K.KVPQVSTPTLVEVSR.N
3	1	CONTAM|P02769	69293.4	0.269		Serum Albumin (Control Protein)	169	19	11.12	7	13747	3+	1639.94	0.997	1.82934	1	K.KVPQVSTPTLVEVSR.N
3	1	CONTAM|P02769	69293.4	0.269		Serum Albumin (Control Protein)	169	19	11.12	7	13886	3+	1639.94	0.011	6.70757	0.9993	K.KVPQVSTPTLVEVSR.N
3	1	CONTAM|P02769	69293.4	0.269		Serum Albumin (Control Protein)	169	19	11.12	7	14966	2+	1511.84	0.862	91.2793	0.8935	K.VPQVSTPTLVEVSR.N
3	1	CONTAM|P02769	69293.4	0.269		Serum Albumin (Control Protein)	169	19	11.12	7	15104	2+	1511.84	0.008	5.29156	1	K.VPQVSTPTLVEVSR.N
3	1	CONTAM|P02769	69293.4	0.269		Serum Albumin (Control Protein)	169	19	11.12	7	15246	2+	1511.84	0.009	5.953	0.9999	K.VPQVSTPTLVEVSR.N
3	1	CONTAM|P02769	69293.4	0.269		Serum Albumin (Control Protein)	169	19	11.12	7	15386	2+	1511.84	0.007	4.63011	1	K.VPQVSTPTLVEVSR.N
3	1	CONTAM|P02769	69293.4	0.269		Serum Albumin (Control Protein)	169	19	11.12	7	15424	2+	1283.71	0.004	3.11597	0.7154	R.HPEYAVSVLLR.L
3	1	CONTAM|P02769	69293.4	0.269		Serum Albumin (Control Protein)	169	19	11.12	7	15923	2+	1163.63	1.002	1.71876	1	K.LVNELTEFAK.T
3	1	CONTAM|P02769	69293.4	0.269		Serum Albumin (Control Protein)	169	19	11.12	7	16065	2+	1163.63	1.002	1.71876	1	K.LVNELTEFAK.T
3	1	CONTAM|P02769	69293.4	0.269		Serum Albumin (Control Protein)	169	19	11.12	7	18646	2+	1479.8	0.008	5.40615	1	K.LGEYGFQNALIVR.Y
3	1	CONTAM|P02769	69293.4	0.269		Serum Albumin (Control Protein)	169	19	11.12	7	18797	2+	1479.8	0.008	5.40615	1	K.LGEYGFQNALIVR.Y
3	1	CONTAM|P02769	69293.4	0.269		Serum Albumin (Control Protein)	169	19	11.12	7	18929	2+	1479.8	0.009	6.08192	1	K.LGEYGFQNALIVR.Y
3	1	CONTAM|P02769	69293.4	0.269		Serum Albumin (Control Protein)	169	19	11.12	7	19070	2+	1479.8	0.003	2.02731	1	K.LGEYGFQNALIVR.Y
3	1	CONTAM|P02769	69293.4	0.269		Serum Albumin (Control Protein)	169	19	11.12	7	19201	2+	1479.8	0.011	7.43346	1	K.LGEYGFQNALIVR.Y
3	1	CONTAM|P02769	69293.4	0.269		Serum Albumin (Control Protein)	169	19	11.12	7	20004	2+	1888.93	0.013	6.88221	0.9457	R.HPYFYAPELLYYANK.Y
3	1	CONTAM|P02769	69293.4	0.269		Serum Albumin (Control Protein)	169	19	11.12	7	20060	3+	1888.93	0.011	5.82341	1	R.HPYFYAPELLYYANK.Y
3	1	CONTAM|P02769	69293.4	0.269		Serum Albumin (Control Protein)	169	19	11.12	7	20135	2+	1888.93	0.012	6.35281	0.9277	R.HPYFYAPELLYYANK.Y
3	1	CONTAM|P02769	69293.4	0.269		Serum Albumin (Control Protein)	169	19	11.12	7	23618	2+	1567.74	0.012	7.65432	1	K.DAFLGSFLYEYSR.R
4	1	CONTAM|P41361	52347.1	0.176		SWISS-PROT:P41361 (Bos taurus) Antithrombin-III precursor	157	8			2727	3+	2756.51	-0.497	180.3	0.9743	R.VAESTQVLELPFKGDDITMVLILPK.L
4	1	CONTAM|P41361	52347.1	0.176		SWISS-PROT:P41361 (Bos taurus) Antithrombin-III precursor	157	8			9047	2+	917.52	0.006	6.53936	0.9209	R.RVWELSK.A
4	1	CONTAM|P41361	52347.1	0.176		SWISS-PROT:P41361 (Bos taurus) Antithrombin-III precursor	157	8			10924	2+	911.531	0.004	4.38822	0.9994	K.LPGIVAEGR.D
4	1	CONTAM|P41361	52347.1	0.176		SWISS-PROT:P41361 (Bos taurus) Antithrombin-III precursor	157	8			11061	2+	911.531	0.005	5.48528	0.9999	K.LPGIVAEGR.D
4	1	CONTAM|P41361	52347.1	0.176		SWISS-PROT:P41361 (Bos taurus) Antithrombin-III precursor	157	8			11200	2+	911.531	0.005	5.48528	1	K.LPGIVAEGR.D
4	1	CONTAM|P41361	52347.1	0.176		SWISS-PROT:P41361 (Bos taurus) Antithrombin-III precursor	157	8			11338	2+	911.531	0.005	5.48528	1	K.LPGIVAEGR.D
4	1	CONTAM|P41361	52347.1	0.176		SWISS-PROT:P41361 (Bos taurus) Antithrombin-III precursor	157	8			11478	2+	911.531	0.005	5.48528	1	K.LPGIVAEGR.D
4	1	CONTAM|P41361	52347.1	0.176		SWISS-PROT:P41361 (Bos taurus) Antithrombin-III precursor	157	8			11619	2+	911.531	0.005	5.48528	1	K.LPGIVAEGR.D
4	1	CONTAM|P41361	52347.1	0.176		SWISS-PROT:P41361 (Bos taurus) Antithrombin-III precursor	157	8			11758	2+	911.531	0.005	5.48528	0.9995	K.LPGIVAEGR.D
4	1	CONTAM|P41361	52347.1	0.176		SWISS-PROT:P41361 (Bos taurus) Antithrombin-III precursor	157	8			11898	2+	911.531	0.005	5.48528	0.9999	K.LPGIVAEGR.D
4	1	CONTAM|P41361	52347.1	0.176		SWISS-PROT:P41361 (Bos taurus) Antithrombin-III precursor	157	8			12184	2+	911.531	-1.003	3.29117	0.9736	K.LPGIVAEGR.D
4	1	CONTAM|P41361	52347.1	0.176		SWISS-PROT:P41361 (Bos taurus) Antithrombin-III precursor	157	8			12372	2+	911.531	1.933	73.5027	0.7783	K.LPGIVAEGR.D
4	1	CONTAM|P41361	52347.1	0.176		SWISS-PROT:P41361 (Bos taurus) Antithrombin-III precursor	157	8			17008	2+	1340.66	0.007	5.2213	1	K.TSDQIHFFFAK.L
4	1	CONTAM|P41361	52347.1	0.176		SWISS-PROT:P41361 (Bos taurus) Antithrombin-III precursor	157	8			17148	2+	1340.66	0.007	5.2213	1	K.TSDQIHFFFAK.L
4	1	CONTAM|P41361	52347.1	0.176		SWISS-PROT:P41361 (Bos taurus) Antithrombin-III precursor	157	8			17289	2+	1340.66	0.007	5.2213	1	K.TSDQIHFFFAK.L
4	1	CONTAM|P41361	52347.1	0.176		SWISS-PROT:P41361 (Bos taurus) Antithrombin-III precursor	157	8			17429	2+	1340.66	0.006	4.4754	1	K.TSDQIHFFFAK.L
4	1	CONTAM|P41361	52347.1	0.176		SWISS-PROT:P41361 (Bos taurus) Antithrombin-III precursor	157	8			17569	2+	1340.66	0.006	4.4754	1	K.TSDQIHFFFAK.L
4	1	CONTAM|P41361	52347.1	0.176		SWISS-PROT:P41361 (Bos taurus) Antithrombin-III precursor	157	8			17571	3+	1340.66	0.005	3.7295	0.8178	K.TSDQIHFFFAK.L
4	1	CONTAM|P41361	52347.1	0.176		SWISS-PROT:P41361 (Bos taurus) Antithrombin-III precursor	157	8			17721	2+	1340.66	0.008	5.9672	1	K.TSDQIHFFFAK.L
4	1	CONTAM|P41361	52347.1	0.176		SWISS-PROT:P41361 (Bos taurus) Antithrombin-III precursor	157	8			18144	2+	1340.66	0.008	5.9672	1	K.TSDQIHFFFAK.L
4	1	CONTAM|P41361	52347.1	0.176		SWISS-PROT:P41361 (Bos taurus) Antithrombin-III precursor	157	8			18186	3+	1340.66	0.006	4.4754	0.8404	K.TSDQIHFFFAK.L
4	1	CONTAM|P41361	52347.1	0.176		SWISS-PROT:P41361 (Bos taurus) Antithrombin-III precursor	157	8			18282	2+	1340.66	0.006	4.4754	0.9991	K.TSDQIHFFFAK.L
4	1	CONTAM|P41361	52347.1	0.176		SWISS-PROT:P41361 (Bos taurus) Antithrombin-III precursor	157	8			21234	2+	1314.73	0.005	3.80305	0.9997	K.GDDITMVLILPK.L
4	1	CONTAM|P41361	52347.1	0.176		SWISS-PROT:P41361 (Bos taurus) Antithrombin-III precursor	157	8			21365	2+	1314.73	0.007	5.32427	0.9998	K.GDDITMVLILPK.L
4	1	CONTAM|P41361	52347.1	0.176		SWISS-PROT:P41361 (Bos taurus) Antithrombin-III precursor	157	8			21491	2+	1314.73	0.006	4.56366	0.9999	K.GDDITMVLILPK.L
4	1	CONTAM|P41361	52347.1	0.176		SWISS-PROT:P41361 (Bos taurus) Antithrombin-III precursor	157	8			21621	2+	1314.73	0.007	5.32427	1	K.GDDITMVLILPK.L
4	1	CONTAM|P41361	52347.1	0.176		SWISS-PROT:P41361 (Bos taurus) Antithrombin-III precursor	157	8			7240	2+	850.405	0.004	4.70364	0.7624	K.FSPENTR.K
4	1	CONTAM|P41361	52347.1	0.176		SWISS-PROT:P41361 (Bos taurus) Antithrombin-III precursor	157	8			8324	2+	839.414	0.006	7.14784	0.7935	K.FDTISEK.T
4	1	CONTAM|P41361	52347.1	0.176		SWISS-PROT:P41361 (Bos taurus) Antithrombin-III precursor	157	8			8465	2+	839.414	0.005	5.95653	0.7482	K.FDTISEK.T
4	1	CONTAM|P41361	52347.1	0.176		SWISS-PROT:P41361 (Bos taurus) Antithrombin-III precursor	157	8			11197	2+	911.531	0.005	5.48528	0.9997	K.LPGIVAEGR.D
4	1	CONTAM|P41361	52347.1	0.176		SWISS-PROT:P41361 (Bos taurus) Antithrombin-III precursor	157	8			11333	2+	911.531	0.005	5.48528	1	K.LPGIVAEGR.D
4	1	CONTAM|P41361	52347.1	0.176		SWISS-PROT:P41361 (Bos taurus) Antithrombin-III precursor	157	8			11463	2+	911.531	0.005	5.48528	1	K.LPGIVAEGR.D
4	1	CONTAM|P41361	52347.1	0.176		SWISS-PROT:P41361 (Bos taurus) Antithrombin-III precursor	157	8			11603	2+	911.531	0.005	5.48528	1	K.LPGIVAEGR.D
4	1	CONTAM|P41361	52347.1	0.176		SWISS-PROT:P41361 (Bos taurus) Antithrombin-III precursor	157	8			11744	2+	911.531	0.005	5.48528	1	K.LPGIVAEGR.D
4	1	CONTAM|P41361	52347.1	0.176		SWISS-PROT:P41361 (Bos taurus) Antithrombin-III precursor	157	8			11884	2+	911.531	0.005	5.48528	1	K.LPGIVAEGR.D
4	1	CONTAM|P41361	52347.1	0.176		SWISS-PROT:P41361 (Bos taurus) Antithrombin-III precursor	157	8			12026	2+	911.531	0.004	4.38822	0.9982	K.LPGIVAEGR.D
4	1	CONTAM|P41361	52347.1	0.176		SWISS-PROT:P41361 (Bos taurus) Antithrombin-III precursor	157	8			12450	2+	911.531	0.002	2.19411	0.9672	K.LPGIVAEGR.D
4	1	CONTAM|P41361	52347.1	0.176		SWISS-PROT:P41361 (Bos taurus) Antithrombin-III precursor	157	8			12761	2+	911.531	0.006	6.58233	0.9994	K.LPGIVAEGR.D
4	1	CONTAM|P41361	52347.1	0.176		SWISS-PROT:P41361 (Bos taurus) Antithrombin-III precursor	157	8			16973	2+	1340.66	0.007	5.2213	1	K.TSDQIHFFFAK.L
4	1	CONTAM|P41361	52347.1	0.176		SWISS-PROT:P41361 (Bos taurus) Antithrombin-III precursor	157	8			17275	2+	1340.66	0.006	4.4754	0.8713	K.TSDQIHFFFAK.L
4	1	CONTAM|P41361	52347.1	0.176		SWISS-PROT:P41361 (Bos taurus) Antithrombin-III precursor	157	8			17405	2+	1340.66	0.007	5.2213	1	K.TSDQIHFFFAK.L
4	1	CONTAM|P41361	52347.1	0.176		SWISS-PROT:P41361 (Bos taurus) Antithrombin-III precursor	157	8			17539	2+	1340.66	0.008	5.9672	0.9999	K.TSDQIHFFFAK.L
4	1	CONTAM|P41361	52347.1	0.176		SWISS-PROT:P41361 (Bos taurus) Antithrombin-III precursor	157	8			11353	2+	911.531	0.005	5.48528	0.9997	K.LPGIVAEGR.D
4	1	CONTAM|P41361	52347.1	0.176		SWISS-PROT:P41361 (Bos taurus) Antithrombin-III precursor	157	8			11488	2+	911.531	0.005	5.48528	1	K.LPGIVAEGR.D
4	1	CONTAM|P41361	52347.1	0.176		SWISS-PROT:P41361 (Bos taurus) Antithrombin-III precursor	157	8			11628	2+	911.531	0.006	6.58233	1	K.LPGIVAEGR.D
4	1	CONTAM|P41361	52347.1	0.176		SWISS-PROT:P41361 (Bos taurus) Antithrombin-III precursor	157	8			11768	2+	911.531	0.006	6.58233	0.9999	K.LPGIVAEGR.D
4	1	CONTAM|P41361	52347.1	0.176		SWISS-PROT:P41361 (Bos taurus) Antithrombin-III precursor	157	8			11910	2+	911.531	1.002	2.19411	1	K.LPGIVAEGR.D
4	1	CONTAM|P41361	52347.1	0.176		SWISS-PROT:P41361 (Bos taurus) Antithrombin-III precursor	157	8			12050	2+	911.531	0.005	5.48528	1	K.LPGIVAEGR.D
4	1	CONTAM|P41361	52347.1	0.176		SWISS-PROT:P41361 (Bos taurus) Antithrombin-III precursor	157	8			12189	2+	911.531	0.005	5.48528	1	K.LPGIVAEGR.D
4	1	CONTAM|P41361	52347.1	0.176		SWISS-PROT:P41361 (Bos taurus) Antithrombin-III precursor	157	8			12328	2+	911.531	0.004	4.38822	0.9996	K.LPGIVAEGR.D
4	1	CONTAM|P41361	52347.1	0.176		SWISS-PROT:P41361 (Bos taurus) Antithrombin-III precursor	157	8			12763	2+	911.531	0.002	2.19411	0.998	K.LPGIVAEGR.D
4	1	CONTAM|P41361	52347.1	0.176		SWISS-PROT:P41361 (Bos taurus) Antithrombin-III precursor	157	8			17178	2+	1340.66	0.008	5.9672	1	K.TSDQIHFFFAK.L
4	1	CONTAM|P41361	52347.1	0.176		SWISS-PROT:P41361 (Bos taurus) Antithrombin-III precursor	157	8			17569	2+	1340.66	0.006	4.4754	0.9961	K.TSDQIHFFFAK.L
4	1	CONTAM|P41361	52347.1	0.176		SWISS-PROT:P41361 (Bos taurus) Antithrombin-III precursor	157	8			17712	2+	1340.66	0.009	6.71309	0.9995	K.TSDQIHFFFAK.L
4	1	CONTAM|P41361	52347.1	0.176		SWISS-PROT:P41361 (Bos taurus) Antithrombin-III precursor	157	8			21256	2+	1314.73	0.007	5.32427	1	K.GDDITMVLILPK.L
4	1	CONTAM|P41361	52347.1	0.176		SWISS-PROT:P41361 (Bos taurus) Antithrombin-III precursor	157	8			21386	2+	1314.73	-0.001	0.76061	0.9999	K.GDDITMVLILPK.L
4	1	CONTAM|P41361	52347.1	0.176		SWISS-PROT:P41361 (Bos taurus) Antithrombin-III precursor	157	8			11973	2+	911.531	0.006	6.58233	0.9999	K.LPGIVAEGR.D
4	1	CONTAM|P41361	52347.1	0.176		SWISS-PROT:P41361 (Bos taurus) Antithrombin-III precursor	157	8			12098	2+	911.531	0.007	7.67939	1	K.LPGIVAEGR.D
4	1	CONTAM|P41361	52347.1	0.176		SWISS-PROT:P41361 (Bos taurus) Antithrombin-III precursor	157	8			12228	2+	911.531	0.006	6.58233	1	K.LPGIVAEGR.D
4	1	CONTAM|P41361	52347.1	0.176		SWISS-PROT:P41361 (Bos taurus) Antithrombin-III precursor	157	8			12500	2+	911.531	1.002	2.19411	0.9969	K.LPGIVAEGR.D
4	1	CONTAM|P41361	52347.1	0.176		SWISS-PROT:P41361 (Bos taurus) Antithrombin-III precursor	157	8			12629	2+	911.531	0.006	6.58233	0.9999	K.LPGIVAEGR.D
4	1	CONTAM|P41361	52347.1	0.176		SWISS-PROT:P41361 (Bos taurus) Antithrombin-III precursor	157	8			12762	2+	911.531	0.006	6.58233	0.9974	K.LPGIVAEGR.D
4	1	CONTAM|P41361	52347.1	0.176		SWISS-PROT:P41361 (Bos taurus) Antithrombin-III precursor	157	8			17618	2+	1340.66	0.009	6.71309	1	K.TSDQIHFFFAK.L
4	1	CONTAM|P41361	52347.1	0.176		SWISS-PROT:P41361 (Bos taurus) Antithrombin-III precursor	157	8			17748	2+	1340.66	0.009	6.71309	1	K.TSDQIHFFFAK.L
4	1	CONTAM|P41361	52347.1	0.176		SWISS-PROT:P41361 (Bos taurus) Antithrombin-III precursor	157	8			17879	2+	1340.66	0.008	5.9672	0.9998	K.TSDQIHFFFAK.L
4	1	CONTAM|P41361	52347.1	0.176		SWISS-PROT:P41361 (Bos taurus) Antithrombin-III precursor	157	8			18010	2+	1340.66	0.008	5.9672	0.9991	K.TSDQIHFFFAK.L
4	1	CONTAM|P41361	52347.1	0.176		SWISS-PROT:P41361 (Bos taurus) Antithrombin-III precursor	157	8			8862	2+	917.52	0.006	6.53936	0.9119	R.RVWELSK.A
4	1	CONTAM|P41361	52347.1	0.176		SWISS-PROT:P41361 (Bos taurus) Antithrombin-III precursor	157	8			10441	2+	911.531	0.005	5.48528	0.9997	K.LPGIVAEGR.D
4	1	CONTAM|P41361	52347.1	0.176		SWISS-PROT:P41361 (Bos taurus) Antithrombin-III precursor	157	8			10569	2+	911.531	0.006	6.58233	1	K.LPGIVAEGR.D
4	1	CONTAM|P41361	52347.1	0.176		SWISS-PROT:P41361 (Bos taurus) Antithrombin-III precursor	157	8			10699	2+	911.531	0.006	6.58233	1	K.LPGIVAEGR.D
4	1	CONTAM|P41361	52347.1	0.176		SWISS-PROT:P41361 (Bos taurus) Antithrombin-III precursor	157	8			16242	2+	1340.66	0.009	6.71309	1	K.TSDQIHFFFAK.L
4	1	CONTAM|P41361	52347.1	0.176		SWISS-PROT:P41361 (Bos taurus) Antithrombin-III precursor	157	8			9890	2+	911.531	0.005	5.48528	1	K.LPGIVAEGR.D
4	1	CONTAM|P41361	52347.1	0.176		SWISS-PROT:P41361 (Bos taurus) Antithrombin-III precursor	157	8			10029	2+	911.531	0.005	5.48528	1	K.LPGIVAEGR.D
4	1	CONTAM|P41361	52347.1	0.176		SWISS-PROT:P41361 (Bos taurus) Antithrombin-III precursor	157	8			10168	2+	911.531	0.005	5.48528	1	K.LPGIVAEGR.D
4	1	CONTAM|P41361	52347.1	0.176		SWISS-PROT:P41361 (Bos taurus) Antithrombin-III precursor	157	8			10308	2+	911.531	0.004	4.38822	1	K.LPGIVAEGR.D
4	1	CONTAM|P41361	52347.1	0.176		SWISS-PROT:P41361 (Bos taurus) Antithrombin-III precursor	157	8			15359	2+	1340.66	0.007	5.2213	1	K.TSDQIHFFFAK.L
4	1	CONTAM|P41361	52347.1	0.176		SWISS-PROT:P41361 (Bos taurus) Antithrombin-III precursor	157	8			15490	2+	1340.66	0.007	5.2213	1	K.TSDQIHFFFAK.L
4	1	CONTAM|P41361	52347.1	0.176		SWISS-PROT:P41361 (Bos taurus) Antithrombin-III precursor	157	8			15629	2+	1340.66	0.007	5.2213	1	K.TSDQIHFFFAK.L
4	1	CONTAM|P41361	52347.1	0.176		SWISS-PROT:P41361 (Bos taurus) Antithrombin-III precursor	157	8			15772	2+	1340.66	0.007	5.2213	1	K.TSDQIHFFFAK.L
4	1	CONTAM|P41361	52347.1	0.176		SWISS-PROT:P41361 (Bos taurus) Antithrombin-III precursor	157	8			15950	2+	1340.66	0.004	2.9836	0.9993	K.TSDQIHFFFAK.L
4	1	CONTAM|P41361	52347.1	0.176		SWISS-PROT:P41361 (Bos taurus) Antithrombin-III precursor	157	8			16126	2+	1340.66	0.005	3.7295	1	K.TSDQIHFFFAK.L
4	1	CONTAM|P41361	52347.1	0.176		SWISS-PROT:P41361 (Bos taurus) Antithrombin-III precursor	157	8			19965	2+	1314.73	-0.961	29.6638	0.8989	K.GDDITMVLILPK.L
4	1	CONTAM|P41361	52347.1	0.176		SWISS-PROT:P41361 (Bos taurus) Antithrombin-III precursor	157	8			9807	2+	911.531	0.004	4.38822	1	K.LPGIVAEGR.D
4	1	CONTAM|P41361	52347.1	0.176		SWISS-PROT:P41361 (Bos taurus) Antithrombin-III precursor	157	8			9944	2+	911.531	0.005	5.48528	1	K.LPGIVAEGR.D
4	1	CONTAM|P41361	52347.1	0.176		SWISS-PROT:P41361 (Bos taurus) Antithrombin-III precursor	157	8			10085	2+	911.531	0.005	5.48528	1	K.LPGIVAEGR.D
4	1	CONTAM|P41361	52347.1	0.176		SWISS-PROT:P41361 (Bos taurus) Antithrombin-III precursor	157	8			10230	2+	911.531	0.005	5.48528	1	K.LPGIVAEGR.D
4	1	CONTAM|P41361	52347.1	0.176		SWISS-PROT:P41361 (Bos taurus) Antithrombin-III precursor	157	8			10438	2+	911.531	0.004	4.38822	0.9999	K.LPGIVAEGR.D
4	1	CONTAM|P41361	52347.1	0.176		SWISS-PROT:P41361 (Bos taurus) Antithrombin-III precursor	157	8			15424	2+	1340.66	-1.004	2.9836	0.9995	K.TSDQIHFFFAK.L
4	1	CONTAM|P41361	52347.1	0.176		SWISS-PROT:P41361 (Bos taurus) Antithrombin-III precursor	157	8			15554	2+	1340.66	0.006	4.4754	1	K.TSDQIHFFFAK.L
4	1	CONTAM|P41361	52347.1	0.176		SWISS-PROT:P41361 (Bos taurus) Antithrombin-III precursor	157	8			15695	2+	1340.66	0.008	5.9672	1	K.TSDQIHFFFAK.L
4	1	CONTAM|P41361	52347.1	0.176		SWISS-PROT:P41361 (Bos taurus) Antithrombin-III precursor	157	8			15839	2+	1340.66	0.006	4.4754	0.9998	K.TSDQIHFFFAK.L
4	1	CONTAM|P41361	52347.1	0.176		SWISS-PROT:P41361 (Bos taurus) Antithrombin-III precursor	157	8			16040	2+	1340.66	0.007	5.2213	0.9784	K.TSDQIHFFFAK.L
4	1	CONTAM|P41361	52347.1	0.176		SWISS-PROT:P41361 (Bos taurus) Antithrombin-III precursor	157	8			5698	2+	850.405	0.007	8.23137	0.6632	K.FSPENTR.K
4	1	CONTAM|P41361	52347.1	0.176		SWISS-PROT:P41361 (Bos taurus) Antithrombin-III precursor	157	8			9755	2+	911.531	0.005	5.48528	1	K.LPGIVAEGR.D
4	1	CONTAM|P41361	52347.1	0.176		SWISS-PROT:P41361 (Bos taurus) Antithrombin-III precursor	157	8			9893	2+	911.531	0.005	5.48528	1	K.LPGIVAEGR.D
4	1	CONTAM|P41361	52347.1	0.176		SWISS-PROT:P41361 (Bos taurus) Antithrombin-III precursor	157	8			10033	2+	911.531	0.006	6.58233	1	K.LPGIVAEGR.D
4	1	CONTAM|P41361	52347.1	0.176		SWISS-PROT:P41361 (Bos taurus) Antithrombin-III precursor	157	8			10173	2+	911.531	0.006	6.58233	1	K.LPGIVAEGR.D
4	1	CONTAM|P41361	52347.1	0.176		SWISS-PROT:P41361 (Bos taurus) Antithrombin-III precursor	157	8			10313	2+	911.531	0.005	5.48528	1	K.LPGIVAEGR.D
4	1	CONTAM|P41361	52347.1	0.176		SWISS-PROT:P41361 (Bos taurus) Antithrombin-III precursor	157	8			10455	2+	911.531	0.005	5.48528	1	K.LPGIVAEGR.D
4	1	CONTAM|P41361	52347.1	0.176		SWISS-PROT:P41361 (Bos taurus) Antithrombin-III precursor	157	8			10595	2+	911.531	0.005	5.48528	1	K.LPGIVAEGR.D
4	1	CONTAM|P41361	52347.1	0.176		SWISS-PROT:P41361 (Bos taurus) Antithrombin-III precursor	157	8			10734	2+	911.531	0.004	4.38822	1	K.LPGIVAEGR.D
4	1	CONTAM|P41361	52347.1	0.176		SWISS-PROT:P41361 (Bos taurus) Antithrombin-III precursor	157	8			11267	2+	911.531	0.004	4.38822	1	K.LPGIVAEGR.D
4	1	CONTAM|P41361	52347.1	0.176		SWISS-PROT:P41361 (Bos taurus) Antithrombin-III precursor	157	8			15613	2+	1340.66	-1.01	7.459	0.9997	K.TSDQIHFFFAK.L
4	1	CONTAM|P41361	52347.1	0.176		SWISS-PROT:P41361 (Bos taurus) Antithrombin-III precursor	157	8			15843	2+	1340.66	0.007	5.2213	1	K.TSDQIHFFFAK.L
4	1	CONTAM|P41361	52347.1	0.176		SWISS-PROT:P41361 (Bos taurus) Antithrombin-III precursor	157	8			15983	2+	1340.66	0.006	4.4754	1	K.TSDQIHFFFAK.L
4	1	CONTAM|P41361	52347.1	0.176		SWISS-PROT:P41361 (Bos taurus) Antithrombin-III precursor	157	8			16126	2+	1340.66	0.005	3.7295	1	K.TSDQIHFFFAK.L
4	1	CONTAM|P41361	52347.1	0.176		SWISS-PROT:P41361 (Bos taurus) Antithrombin-III precursor	157	8			16264	2+	1340.66	0.006	4.4754	1	K.TSDQIHFFFAK.L
4	1	CONTAM|P41361	52347.1	0.176		SWISS-PROT:P41361 (Bos taurus) Antithrombin-III precursor	157	8			16403	2+	1340.66	0.006	4.4754	1	K.TSDQIHFFFAK.L
4	1	CONTAM|P41361	52347.1	0.176		SWISS-PROT:P41361 (Bos taurus) Antithrombin-III precursor	157	8			16544	2+	1340.66	0.008	5.9672	1	K.TSDQIHFFFAK.L
4	1	CONTAM|P41361	52347.1	0.176		SWISS-PROT:P41361 (Bos taurus) Antithrombin-III precursor	157	8			16686	2+	1340.66	0.008	5.9672	1	K.TSDQIHFFFAK.L
4	1	CONTAM|P41361	52347.1	0.176		SWISS-PROT:P41361 (Bos taurus) Antithrombin-III precursor	157	8			16829	2+	1340.66	0.006	4.4754	1	K.TSDQIHFFFAK.L
4	1	CONTAM|P41361	52347.1	0.176		SWISS-PROT:P41361 (Bos taurus) Antithrombin-III precursor	157	8			16991	2+	1340.66	0.009	6.71309	1	K.TSDQIHFFFAK.L
4	1	CONTAM|P41361	52347.1	0.176		SWISS-PROT:P41361 (Bos taurus) Antithrombin-III precursor	157	8			17130	2+	1340.66	0.006	4.4754	1	K.TSDQIHFFFAK.L
4	1	CONTAM|P41361	52347.1	0.176		SWISS-PROT:P41361 (Bos taurus) Antithrombin-III precursor	157	8			17270	2+	1340.66	0.008	5.9672	0.9999	K.TSDQIHFFFAK.L
4	1	CONTAM|P41361	52347.1	0.176		SWISS-PROT:P41361 (Bos taurus) Antithrombin-III precursor	157	8			17411	2+	1340.66	0.002	1.4918	0.9999	K.TSDQIHFFFAK.L
4	1	CONTAM|P41361	52347.1	0.176		SWISS-PROT:P41361 (Bos taurus) Antithrombin-III precursor	157	8			19689	2+	1314.73	0.004	3.04244	1	K.GDDITMVLILPK.L
4	1	CONTAM|P41361	52347.1	0.176		SWISS-PROT:P41361 (Bos taurus) Antithrombin-III precursor	157	8			19826	2+	1314.73	0.007	5.32427	0.9999	K.GDDITMVLILPK.L
4	1	CONTAM|P41361	52347.1	0.176		SWISS-PROT:P41361 (Bos taurus) Antithrombin-III precursor	157	8			19965	2+	1314.73	0.006	4.56366	0.9999	K.GDDITMVLILPK.L
4	1	CONTAM|P41361	52347.1	0.176		SWISS-PROT:P41361 (Bos taurus) Antithrombin-III precursor	157	8			20097	2+	1314.73	0.006	4.56366	1	K.GDDITMVLILPK.L
4	1	CONTAM|P41361	52347.1	0.176		SWISS-PROT:P41361 (Bos taurus) Antithrombin-III precursor	157	8			20226	2+	1314.73	0.006	4.56366	0.9999	K.GDDITMVLILPK.L
4	1	CONTAM|P41361	52347.1	0.176		SWISS-PROT:P41361 (Bos taurus) Antithrombin-III precursor	157	8			20400	2+	1314.73	0.002	1.52122	0.9998	K.GDDITMVLILPK.L
4	1	CONTAM|P41361	52347.1	0.176		SWISS-PROT:P41361 (Bos taurus) Antithrombin-III precursor	157	8			7930	2+	839.414	0.007	8.33915	0.8102	K.FDTISEK.T
4	1	CONTAM|P41361	52347.1	0.176		SWISS-PROT:P41361 (Bos taurus) Antithrombin-III precursor	157	8			8211	2+	839.414	0.006	7.14784	0.7862	K.FDTISEK.T
4	1	CONTAM|P41361	52347.1	0.176		SWISS-PROT:P41361 (Bos taurus) Antithrombin-III precursor	157	8			10848	2+	911.531	0.006	6.58233	1	K.LPGIVAEGR.D
4	1	CONTAM|P41361	52347.1	0.176		SWISS-PROT:P41361 (Bos taurus) Antithrombin-III precursor	157	8			10988	2+	911.531	0.006	6.58233	0.9998	K.LPGIVAEGR.D
4	1	CONTAM|P41361	52347.1	0.176		SWISS-PROT:P41361 (Bos taurus) Antithrombin-III precursor	157	8			11126	2+	911.531	0.006	6.58233	1	K.LPGIVAEGR.D
4	1	CONTAM|P41361	52347.1	0.176		SWISS-PROT:P41361 (Bos taurus) Antithrombin-III precursor	157	8			11263	2+	911.531	0.006	6.58233	1	K.LPGIVAEGR.D
4	1	CONTAM|P41361	52347.1	0.176		SWISS-PROT:P41361 (Bos taurus) Antithrombin-III precursor	157	8			11403	2+	911.531	0.006	6.58233	1	K.LPGIVAEGR.D
4	1	CONTAM|P41361	52347.1	0.176		SWISS-PROT:P41361 (Bos taurus) Antithrombin-III precursor	157	8			11544	2+	911.531	0.005	5.48528	1	K.LPGIVAEGR.D
4	1	CONTAM|P41361	52347.1	0.176		SWISS-PROT:P41361 (Bos taurus) Antithrombin-III precursor	157	8			11683	2+	911.531	0.005	5.48528	1	K.LPGIVAEGR.D
4	1	CONTAM|P41361	52347.1	0.176		SWISS-PROT:P41361 (Bos taurus) Antithrombin-III precursor	157	8			11825	2+	911.531	0.005	5.48528	1	K.LPGIVAEGR.D
4	1	CONTAM|P41361	52347.1	0.176		SWISS-PROT:P41361 (Bos taurus) Antithrombin-III precursor	157	8			12448	2+	911.531	0.005	5.48528	1	K.LPGIVAEGR.D
4	1	CONTAM|P41361	52347.1	0.176		SWISS-PROT:P41361 (Bos taurus) Antithrombin-III precursor	157	8			13320	2+	911.531	0.002	2.19411	0.9854	K.LPGIVAEGR.D
4	1	CONTAM|P41361	52347.1	0.176		SWISS-PROT:P41361 (Bos taurus) Antithrombin-III precursor	157	8			16943	2+	1340.66	0.005	3.7295	1	K.TSDQIHFFFAK.L
4	1	CONTAM|P41361	52347.1	0.176		SWISS-PROT:P41361 (Bos taurus) Antithrombin-III precursor	157	8			17083	2+	1340.66	0.008	5.9672	1	K.TSDQIHFFFAK.L
4	1	CONTAM|P41361	52347.1	0.176		SWISS-PROT:P41361 (Bos taurus) Antithrombin-III precursor	157	8			17223	2+	1340.66	0.007	5.2213	1	K.TSDQIHFFFAK.L
4	1	CONTAM|P41361	52347.1	0.176		SWISS-PROT:P41361 (Bos taurus) Antithrombin-III precursor	157	8			17364	2+	1340.66	0.006	4.4754	1	K.TSDQIHFFFAK.L
4	1	CONTAM|P41361	52347.1	0.176		SWISS-PROT:P41361 (Bos taurus) Antithrombin-III precursor	157	8			17495	2+	1340.66	0.007	5.2213	1	K.TSDQIHFFFAK.L
4	1	CONTAM|P41361	52347.1	0.176		SWISS-PROT:P41361 (Bos taurus) Antithrombin-III precursor	157	8			17635	2+	1340.66	0.007	5.2213	1	K.TSDQIHFFFAK.L
4	1	CONTAM|P41361	52347.1	0.176		SWISS-PROT:P41361 (Bos taurus) Antithrombin-III precursor	157	8			17775	2+	1340.66	0.007	5.2213	1	K.TSDQIHFFFAK.L
4	1	CONTAM|P41361	52347.1	0.176		SWISS-PROT:P41361 (Bos taurus) Antithrombin-III precursor	157	8			17916	2+	1340.66	0.008	5.9672	1	K.TSDQIHFFFAK.L
4	1	CONTAM|P41361	52347.1	0.176		SWISS-PROT:P41361 (Bos taurus) Antithrombin-III precursor	157	8			17919	3+	1340.66	0.006	4.4754	0.7593	K.TSDQIHFFFAK.L
4	1	CONTAM|P41361	52347.1	0.176		SWISS-PROT:P41361 (Bos taurus) Antithrombin-III precursor	157	8			18065	2+	1340.66	0.009	6.71309	1	K.TSDQIHFFFAK.L
4	1	CONTAM|P41361	52347.1	0.176		SWISS-PROT:P41361 (Bos taurus) Antithrombin-III precursor	157	8			18224	2+	1340.66	0.006	4.4754	1	K.TSDQIHFFFAK.L
4	1	CONTAM|P41361	52347.1	0.176		SWISS-PROT:P41361 (Bos taurus) Antithrombin-III precursor	157	8			18366	2+	1340.66	0.004	2.9836	1	K.TSDQIHFFFAK.L
4	1	CONTAM|P41361	52347.1	0.176		SWISS-PROT:P41361 (Bos taurus) Antithrombin-III precursor	157	8			18507	2+	1340.66	0.007	5.2213	1	K.TSDQIHFFFAK.L
4	1	CONTAM|P41361	52347.1	0.176		SWISS-PROT:P41361 (Bos taurus) Antithrombin-III precursor	157	8			19147	2+	1340.66	0.009	6.71309	0.9763	K.TSDQIHFFFAK.L
4	1	CONTAM|P41361	52347.1	0.176		SWISS-PROT:P41361 (Bos taurus) Antithrombin-III precursor	157	8			20100	2+	1340.66	-0.008	5.9672	0.9966	K.TSDQIHFFFAK.L
4	1	CONTAM|P41361	52347.1	0.176		SWISS-PROT:P41361 (Bos taurus) Antithrombin-III precursor	157	8			21044	2+	1314.73	0.007	5.32427	1	K.GDDITMVLILPK.L
4	1	CONTAM|P41361	52347.1	0.176		SWISS-PROT:P41361 (Bos taurus) Antithrombin-III precursor	157	8			21178	2+	1314.73	0.005	3.80305	0.9999	K.GDDITMVLILPK.L
4	1	CONTAM|P41361	52347.1	0.176		SWISS-PROT:P41361 (Bos taurus) Antithrombin-III precursor	157	8			21305	2+	1314.73	0.007	5.32427	1	K.GDDITMVLILPK.L
4	1	CONTAM|P41361	52347.1	0.176		SWISS-PROT:P41361 (Bos taurus) Antithrombin-III precursor	157	8			21436	2+	1314.73	0.008	6.08488	1	K.GDDITMVLILPK.L
4	1	CONTAM|P41361	52347.1	0.176		SWISS-PROT:P41361 (Bos taurus) Antithrombin-III precursor	157	8			21576	2+	1314.73	0.006	4.56366	1	K.GDDITMVLILPK.L
4	1	CONTAM|P41361	52347.1	0.176		SWISS-PROT:P41361 (Bos taurus) Antithrombin-III precursor	157	8			21707	2+	1314.73	0.007	5.32427	0.9991	K.GDDITMVLILPK.L
4	1	CONTAM|P41361	52347.1	0.176		SWISS-PROT:P41361 (Bos taurus) Antithrombin-III precursor	157	8			24441	2+	1860.87	0.047	25.257	0.7426	K.E^QLQDMGLEDLFSPEK.S
4	1	CONTAM|P41361	52347.1	0.176		SWISS-PROT:P41361 (Bos taurus) Antithrombin-III precursor	157	8			29228	2+	1340.66	0.005	3.7295	0.7574	K.TSDQIHFFFAK.L
4	1	CONTAM|P41361	52347.1	0.176		SWISS-PROT:P41361 (Bos taurus) Antithrombin-III precursor	157	8			33602	2+	911.531	0.006	6.58233	0.8614	K.LPGIVAEGR.D
5	1	CONTAM|Q0V8M9	99537	0.074		TREMBL:Q0V8M9;Q9TRI0 (Bos taurus) similar to inter-alpha (globulin) inhibitor H3 isoform 2	50	8			8853	2+	1498.78	0.013	8.67374	1	K.GHVSFKPSLDQQR.S
5	1	CONTAM|Q0V8M9	99537	0.074		TREMBL:Q0V8M9;Q9TRI0 (Bos taurus) similar to inter-alpha (globulin) inhibitor H3 isoform 2	50	8			8890	3+	1498.78	0.009	6.0049	0.9995	K.GHVSFKPSLDQQR.S
5	1	CONTAM|Q0V8M9	99537	0.074		TREMBL:Q0V8M9;Q9TRI0 (Bos taurus) similar to inter-alpha (globulin) inhibitor H3 isoform 2	50	8			8989	2+	1498.78	0.009	6.0049	1	K.GHVSFKPSLDQQR.S
5	1	CONTAM|Q0V8M9	99537	0.074		TREMBL:Q0V8M9;Q9TRI0 (Bos taurus) similar to inter-alpha (globulin) inhibitor H3 isoform 2	50	8			9125	2+	1498.78	0.012	8.00653	0.9985	K.GHVSFKPSLDQQR.S
5	1	CONTAM|Q0V8M9	99537	0.074		TREMBL:Q0V8M9;Q9TRI0 (Bos taurus) similar to inter-alpha (globulin) inhibitor H3 isoform 2	50	8			17176	2+	1162.6	0.005	4.30071	0.8566	K.EVSFDVELPK.T
5	1	CONTAM|Q0V8M9	99537	0.074		TREMBL:Q0V8M9;Q9TRI0 (Bos taurus) similar to inter-alpha (globulin) inhibitor H3 isoform 2	50	8			17309	2+	1162.6	0.006	5.16085	0.9999	K.EVSFDVELPK.T
5	1	CONTAM|Q0V8M9	99537	0.074		TREMBL:Q0V8M9;Q9TRI0 (Bos taurus) similar to inter-alpha (globulin) inhibitor H3 isoform 2	50	8			17322	2+	1144.59	0.004	3.49471	0.6758	K.E^VSFDVELPK.T
5	1	CONTAM|Q0V8M9	99537	0.074		TREMBL:Q0V8M9;Q9TRI0 (Bos taurus) similar to inter-alpha (globulin) inhibitor H3 isoform 2	50	8			17451	2+	1162.6	1.014	12.042	0.9474	K.EVSFDVELPK.T
5	1	CONTAM|Q0V8M9	99537	0.074		TREMBL:Q0V8M9;Q9TRI0 (Bos taurus) similar to inter-alpha (globulin) inhibitor H3 isoform 2	50	8			18925	2+	1179.64	0.006	5.08631	0.9997	K.FTVSVNVAAGSK.V
5	1	CONTAM|Q0V8M9	99537	0.074		TREMBL:Q0V8M9;Q9TRI0 (Bos taurus) similar to inter-alpha (globulin) inhibitor H3 isoform 2	50	8			19054	2+	1179.64	0.006	5.08631	0.9988	K.FTVSVNVAAGSK.V
5	1	CONTAM|Q0V8M9	99537	0.074		TREMBL:Q0V8M9;Q9TRI0 (Bos taurus) similar to inter-alpha (globulin) inhibitor H3 isoform 2	50	8			19254	2+	1179.64	0.007	5.93403	0.9999	K.FTVSVNVAAGSK.V
5	1	CONTAM|Q0V8M9	99537	0.074		TREMBL:Q0V8M9;Q9TRI0 (Bos taurus) similar to inter-alpha (globulin) inhibitor H3 isoform 2	50	8			19955	2+	1179.64	0.005	4.23859	1	K.FTVSVNVAAGSK.V
5	1	CONTAM|Q0V8M9	99537	0.074		TREMBL:Q0V8M9;Q9TRI0 (Bos taurus) similar to inter-alpha (globulin) inhibitor H3 isoform 2	50	8			20481	2+	1179.64	0.006	5.08631	0.9999	K.FTVSVNVAAGSK.V
5	1	CONTAM|Q0V8M9	99537	0.074		TREMBL:Q0V8M9;Q9TRI0 (Bos taurus) similar to inter-alpha (globulin) inhibitor H3 isoform 2	50	8			22288	2+	1484.79	0.006	4.04098	1	K.VTFELTYEELLK.R
5	1	CONTAM|Q0V8M9	99537	0.074		TREMBL:Q0V8M9;Q9TRI0 (Bos taurus) similar to inter-alpha (globulin) inhibitor H3 isoform 2	50	8			22419	2+	1484.79	0.009	6.06147	1	K.VTFELTYEELLK.R
5	1	CONTAM|Q0V8M9	99537	0.074		TREMBL:Q0V8M9;Q9TRI0 (Bos taurus) similar to inter-alpha (globulin) inhibitor H3 isoform 2	50	8			22572	2+	1179.64	0.038	32.2133	0.7055	K.FTVSVNVAAGSK.V
5	1	CONTAM|Q0V8M9	99537	0.074		TREMBL:Q0V8M9;Q9TRI0 (Bos taurus) similar to inter-alpha (globulin) inhibitor H3 isoform 2	50	8			22958	2+	1179.64	0.03	25.4316	0.8372	K.FTVSVNVAAGSK.V
5	1	CONTAM|Q0V8M9	99537	0.074		TREMBL:Q0V8M9;Q9TRI0 (Bos taurus) similar to inter-alpha (globulin) inhibitor H3 isoform 2	50	8			23030	2+	1484.79	0.01	6.73497	1	K.VTFELTYEELLK.R
5	1	CONTAM|Q0V8M9	99537	0.074		TREMBL:Q0V8M9;Q9TRI0 (Bos taurus) similar to inter-alpha (globulin) inhibitor H3 isoform 2	50	8			23088	2+	1179.64	0.032	27.127	0.9226	K.FTVSVNVAAGSK.V
5	1	CONTAM|Q0V8M9	99537	0.074		TREMBL:Q0V8M9;Q9TRI0 (Bos taurus) similar to inter-alpha (globulin) inhibitor H3 isoform 2	50	8			23222	2+	1179.64	0.033	27.9747	0.9212	K.FTVSVNVAAGSK.V
5	1	CONTAM|Q0V8M9	99537	0.074		TREMBL:Q0V8M9;Q9TRI0 (Bos taurus) similar to inter-alpha (globulin) inhibitor H3 isoform 2	50	8			29363	2+	1179.64	0.003	2.54316	0.9999	K.FTVSVNVAAGSK.V
5	1	CONTAM|Q0V8M9	99537	0.074		TREMBL:Q0V8M9;Q9TRI0 (Bos taurus) similar to inter-alpha (globulin) inhibitor H3 isoform 2	50	8			29486	2+	1179.64	0.005	4.23859	0.9993	K.FTVSVNVAAGSK.V
5	1	CONTAM|Q0V8M9	99537	0.074		TREMBL:Q0V8M9;Q9TRI0 (Bos taurus) similar to inter-alpha (globulin) inhibitor H3 isoform 2	50	8			29610	2+	1179.64	0.003	2.54316	0.9998	K.FTVSVNVAAGSK.V
5	1	CONTAM|Q0V8M9	99537	0.074		TREMBL:Q0V8M9;Q9TRI0 (Bos taurus) similar to inter-alpha (globulin) inhibitor H3 isoform 2	50	8			9299	3+	1498.78	0.01	6.67211	0.9989	K.GHVSFKPSLDQQR.S
5	1	CONTAM|Q0V8M9	99537	0.074		TREMBL:Q0V8M9;Q9TRI0 (Bos taurus) similar to inter-alpha (globulin) inhibitor H3 isoform 2	50	8			9330	2+	1498.78	0.871	86.0702	0.9779	K.GHVSFKPSLDQQR.S
5	1	CONTAM|Q0V8M9	99537	0.074		TREMBL:Q0V8M9;Q9TRI0 (Bos taurus) similar to inter-alpha (globulin) inhibitor H3 isoform 2	50	8			17124	2+	1162.6	0.007	6.02099	0.9787	K.EVSFDVELPK.T
5	1	CONTAM|Q0V8M9	99537	0.074		TREMBL:Q0V8M9;Q9TRI0 (Bos taurus) similar to inter-alpha (globulin) inhibitor H3 isoform 2	50	8			17264	2+	1162.6	0.006	5.16085	0.9536	K.EVSFDVELPK.T
5	1	CONTAM|Q0V8M9	99537	0.074		TREMBL:Q0V8M9;Q9TRI0 (Bos taurus) similar to inter-alpha (globulin) inhibitor H3 isoform 2	50	8			20409	2+	1179.64	0.834	140.721	0.6537	K.FTVSVNVAAGSK.V
5	1	CONTAM|Q0V8M9	99537	0.074		TREMBL:Q0V8M9;Q9TRI0 (Bos taurus) similar to inter-alpha (globulin) inhibitor H3 isoform 2	50	8			8412	2+	1626.87	0.011	6.76145	1	K.KGHVSFKPSLDQQR.S
5	1	CONTAM|Q0V8M9	99537	0.074		TREMBL:Q0V8M9;Q9TRI0 (Bos taurus) similar to inter-alpha (globulin) inhibitor H3 isoform 2	50	8			9651	3+	1498.78	0.008	5.33769	1	K.GHVSFKPSLDQQR.S
5	1	CONTAM|Q0V8M9	99537	0.074		TREMBL:Q0V8M9;Q9TRI0 (Bos taurus) similar to inter-alpha (globulin) inhibitor H3 isoform 2	50	8			10455	2+	1498.78	0.014	9.34096	0.8486	K.GHVSFKPSLDQQR.S
5	1	CONTAM|Q0V8M9	99537	0.074		TREMBL:Q0V8M9;Q9TRI0 (Bos taurus) similar to inter-alpha (globulin) inhibitor H3 isoform 2	50	8			17429	2+	1162.6	0.008	6.88113	0.995	K.EVSFDVELPK.T
5	1	CONTAM|Q0V8M9	99537	0.074		TREMBL:Q0V8M9;Q9TRI0 (Bos taurus) similar to inter-alpha (globulin) inhibitor H3 isoform 2	50	8			16971	2+	1162.6	0.007	6.02099	0.9974	K.EVSFDVELPK.T
5	1	CONTAM|Q0V8M9	99537	0.074		TREMBL:Q0V8M9;Q9TRI0 (Bos taurus) similar to inter-alpha (globulin) inhibitor H3 isoform 2	50	8			17098	2+	1162.6	0.008	6.88113	0.9995	K.EVSFDVELPK.T
5	1	CONTAM|Q0V8M9	99537	0.074		TREMBL:Q0V8M9;Q9TRI0 (Bos taurus) similar to inter-alpha (globulin) inhibitor H3 isoform 2	50	8			17229	2+	1162.6	0.008	6.88113	0.9994	K.EVSFDVELPK.T
5	1	CONTAM|Q0V8M9	99537	0.074		TREMBL:Q0V8M9;Q9TRI0 (Bos taurus) similar to inter-alpha (globulin) inhibitor H3 isoform 2	50	8			16683	2+	1162.6	0.007	6.02099	0.9849	K.EVSFDVELPK.T
5	1	CONTAM|Q0V8M9	99537	0.074		TREMBL:Q0V8M9;Q9TRI0 (Bos taurus) similar to inter-alpha (globulin) inhibitor H3 isoform 2	50	8			16809	2+	1162.6	0.007	6.02099	0.9993	K.EVSFDVELPK.T
5	1	CONTAM|Q0V8M9	99537	0.074		TREMBL:Q0V8M9;Q9TRI0 (Bos taurus) similar to inter-alpha (globulin) inhibitor H3 isoform 2	50	8			16939	2+	1162.6	0.007	6.02099	0.9956	K.EVSFDVELPK.T
5	1	CONTAM|Q0V8M9	99537	0.074		TREMBL:Q0V8M9;Q9TRI0 (Bos taurus) similar to inter-alpha (globulin) inhibitor H3 isoform 2	50	8			16354	2+	1162.6	0.007	6.02099	0.975	K.EVSFDVELPK.T
5	1	CONTAM|Q0V8M9	99537	0.074		TREMBL:Q0V8M9;Q9TRI0 (Bos taurus) similar to inter-alpha (globulin) inhibitor H3 isoform 2	50	8			16482	2+	1162.6	0.007	6.02099	0.9989	K.EVSFDVELPK.T
5	1	CONTAM|Q0V8M9	99537	0.074		TREMBL:Q0V8M9;Q9TRI0 (Bos taurus) similar to inter-alpha (globulin) inhibitor H3 isoform 2	50	8			17544	2+	1290.6	1.033	25.5695	0.9964	R.DYIFGDYIER.L
5	1	CONTAM|Q0V8M9	99537	0.074		TREMBL:Q0V8M9;Q9TRI0 (Bos taurus) similar to inter-alpha (globulin) inhibitor H3 isoform 2	50	8			21165	2+	1484.79	1.005	3.36748	1	K.VTFELTYEELLK.R
5	1	CONTAM|Q0V8M9	99537	0.074		TREMBL:Q0V8M9;Q9TRI0 (Bos taurus) similar to inter-alpha (globulin) inhibitor H3 isoform 2	50	8			21316	2+	1484.79	0.905	63.9822	0.9998	K.VTFELTYEELLK.R
5	1	CONTAM|Q0V8M9	99537	0.074		TREMBL:Q0V8M9;Q9TRI0 (Bos taurus) similar to inter-alpha (globulin) inhibitor H3 isoform 2	50	8			17753	2+	1290.6	1.013	10.0728	0.9772	R.DYIFGDYIER.L
5	1	CONTAM|Q0V8M9	99537	0.074		TREMBL:Q0V8M9;Q9TRI0 (Bos taurus) similar to inter-alpha (globulin) inhibitor H3 isoform 2	50	8			18011	2+	1290.6	1.033	25.5695	1	R.DYIFGDYIER.L
5	1	CONTAM|Q0V8M9	99537	0.074		TREMBL:Q0V8M9;Q9TRI0 (Bos taurus) similar to inter-alpha (globulin) inhibitor H3 isoform 2	50	8			7904	2+	1498.78	0.009	6.0049	0.997	K.GHVSFKPSLDQQR.S
5	1	CONTAM|Q0V8M9	99537	0.074		TREMBL:Q0V8M9;Q9TRI0 (Bos taurus) similar to inter-alpha (globulin) inhibitor H3 isoform 2	50	8			22228	2+	980.509	0.076	77.5108	0.8191	R.DYIVPNLF.-
5	1	CONTAM|Q0V8M9	99537	0.074		TREMBL:Q0V8M9;Q9TRI0 (Bos taurus) similar to inter-alpha (globulin) inhibitor H3 isoform 2	50	8			16073	2+	1162.6	0.005	4.30071	0.9734	K.EVSFDVELPK.T
5	1	CONTAM|Q0V8M9	99537	0.074		TREMBL:Q0V8M9;Q9TRI0 (Bos taurus) similar to inter-alpha (globulin) inhibitor H3 isoform 2	50	8			17186	2+	1162.6	0.006	5.16085	0.9452	K.EVSFDVELPK.T
5	1	CONTAM|Q0V8M9	99537	0.074		TREMBL:Q0V8M9;Q9TRI0 (Bos taurus) similar to inter-alpha (globulin) inhibitor H3 isoform 2	50	8			17325	2+	1162.6	0.007	6.02099	0.9758	K.EVSFDVELPK.T
6	1	CONTAM|Q95121	46229	0.154		SWISS-PROT:Q95121 (Bos taurus) Pigment epithelium-derived factor precursor	50	6			15903	2+	1644.78	0.007	4.2559	1	R.KTSLEDFYLDEER.T
6	1	CONTAM|Q95121	46229	0.154		SWISS-PROT:Q95121 (Bos taurus) Pigment epithelium-derived factor precursor	50	6			16044	2+	1644.78	0.013	7.90382	0.9999	R.KTSLEDFYLDEER.T
6	1	CONTAM|Q95121	46229	0.154		SWISS-PROT:Q95121 (Bos taurus) Pigment epithelium-derived factor precursor	50	6			18521	2+	1516.68	0.007	4.61534	1	K.TSLEDFYLDEER.T
6	1	CONTAM|Q95121	46229	0.154		SWISS-PROT:Q95121 (Bos taurus) Pigment epithelium-derived factor precursor	50	6			5606	2+	882.479	0.005	5.66586	0.8565	K.LTQVEHR.A
6	1	CONTAM|Q95121	46229	0.154		SWISS-PROT:Q95121 (Bos taurus) Pigment epithelium-derived factor precursor	50	6			15807	2+	1644.78	0.014	8.5118	1	R.KTSLEDFYLDEER.T
6	1	CONTAM|Q95121	46229	0.154		SWISS-PROT:Q95121 (Bos taurus) Pigment epithelium-derived factor precursor	50	6			15945	2+	1644.78	0.009	5.47187	0.9999	R.KTSLEDFYLDEER.T
6	1	CONTAM|Q95121	46229	0.154		SWISS-PROT:Q95121 (Bos taurus) Pigment epithelium-derived factor precursor	50	6			15967	3+	1644.78	0.008	4.86389	0.9239	R.KTSLEDFYLDEER.T
6	1	CONTAM|Q95121	46229	0.154		SWISS-PROT:Q95121 (Bos taurus) Pigment epithelium-derived factor precursor	50	6			16088	2+	1644.78	0.013	7.90382	1	R.KTSLEDFYLDEER.T
6	1	CONTAM|Q95121	46229	0.154		SWISS-PROT:Q95121 (Bos taurus) Pigment epithelium-derived factor precursor	50	6			16259	2+	1644.78	0.011	6.68784	0.9983	R.KTSLEDFYLDEER.T
6	1	CONTAM|Q95121	46229	0.154		SWISS-PROT:Q95121 (Bos taurus) Pigment epithelium-derived factor precursor	50	6			18236	2+	1516.68	0.008	5.27468	1	K.TSLEDFYLDEER.T
6	1	CONTAM|Q95121	46229	0.154		SWISS-PROT:Q95121 (Bos taurus) Pigment epithelium-derived factor precursor	50	6			18305	2+	1559.79	0.009	5.77002	1	K.LAAAVSNFGYDLYR.V
6	1	CONTAM|Q95121	46229	0.154		SWISS-PROT:Q95121 (Bos taurus) Pigment epithelium-derived factor precursor	50	6			18363	2+	1516.68	0.008	5.27468	1	K.TSLEDFYLDEER.T
6	1	CONTAM|Q95121	46229	0.154		SWISS-PROT:Q95121 (Bos taurus) Pigment epithelium-derived factor precursor	50	6			18438	2+	1559.79	0.007	4.4878	1	K.LAAAVSNFGYDLYR.V
6	1	CONTAM|Q95121	46229	0.154		SWISS-PROT:Q95121 (Bos taurus) Pigment epithelium-derived factor precursor	50	6			18498	2+	1516.68	0.007	4.61534	1	K.TSLEDFYLDEER.T
6	1	CONTAM|Q95121	46229	0.154		SWISS-PROT:Q95121 (Bos taurus) Pigment epithelium-derived factor precursor	50	6			18647	2+	1516.68	0.006	3.95601	0.9993	K.TSLEDFYLDEER.T
6	1	CONTAM|Q95121	46229	0.154		SWISS-PROT:Q95121 (Bos taurus) Pigment epithelium-derived factor precursor	50	6			18716	2+	1559.79	0.007	4.4878	1	K.LAAAVSNFGYDLYR.V
6	1	CONTAM|Q95121	46229	0.154		SWISS-PROT:Q95121 (Bos taurus) Pigment epithelium-derived factor precursor	50	6			19170	2+	1559.79	1.028	17.9512	0.9997	K.LAAAVSNFGYDLYR.V
6	1	CONTAM|Q95121	46229	0.154		SWISS-PROT:Q95121 (Bos taurus) Pigment epithelium-derived factor precursor	50	6			19299	2+	1559.79	1.008	5.12891	1	K.LAAAVSNFGYDLYR.V
6	1	CONTAM|Q95121	46229	0.154		SWISS-PROT:Q95121 (Bos taurus) Pigment epithelium-derived factor precursor	50	6			19461	2+	1559.79	1.008	5.12891	0.9999	K.LAAAVSNFGYDLYR.V
6	1	CONTAM|Q95121	46229	0.154		SWISS-PROT:Q95121 (Bos taurus) Pigment epithelium-derived factor precursor	50	6			15935	2+	1644.78	1.029	17.6316	0.9996	R.KTSLEDFYLDEER.T
6	1	CONTAM|Q95121	46229	0.154		SWISS-PROT:Q95121 (Bos taurus) Pigment epithelium-derived factor precursor	50	6			15985	3+	1644.78	0.009	5.47187	0.6272	R.KTSLEDFYLDEER.T
6	1	CONTAM|Q95121	46229	0.154		SWISS-PROT:Q95121 (Bos taurus) Pigment epithelium-derived factor precursor	50	6			16075	2+	1644.78	0.01	6.07986	0.9999	R.KTSLEDFYLDEER.T
6	1	CONTAM|Q95121	46229	0.154		SWISS-PROT:Q95121 (Bos taurus) Pigment epithelium-derived factor precursor	50	6			18389	2+	1516.68	0.009	5.93401	1	K.TSLEDFYLDEER.T
6	1	CONTAM|Q95121	46229	0.154		SWISS-PROT:Q95121 (Bos taurus) Pigment epithelium-derived factor precursor	50	6			18448	2+	1559.79	0.009	5.77002	1	K.LAAAVSNFGYDLYR.V
6	1	CONTAM|Q95121	46229	0.154		SWISS-PROT:Q95121 (Bos taurus) Pigment epithelium-derived factor precursor	50	6			18522	2+	1516.68	0.013	8.57135	1	K.TSLEDFYLDEER.T
6	1	CONTAM|Q95121	46229	0.154		SWISS-PROT:Q95121 (Bos taurus) Pigment epithelium-derived factor precursor	50	6			18820	2+	1250.66	0.006	4.79746	0.9999	R.DTDTGALLFIGK.I
6	1	CONTAM|Q95121	46229	0.154		SWISS-PROT:Q95121 (Bos taurus) Pigment epithelium-derived factor precursor	50	6			16302	2+	1644.78	0.013	7.90382	0.9911	R.KTSLEDFYLDEER.T
6	1	CONTAM|Q95121	46229	0.154		SWISS-PROT:Q95121 (Bos taurus) Pigment epithelium-derived factor precursor	50	6			18410	2+	1559.79	0.014	8.9756	1	K.LAAAVSNFGYDLYR.V
6	1	CONTAM|Q95121	46229	0.154		SWISS-PROT:Q95121 (Bos taurus) Pigment epithelium-derived factor precursor	50	6			18696	2+	1250.66	0.005	3.99788	1	R.DTDTGALLFIGK.I
6	1	CONTAM|Q95121	46229	0.154		SWISS-PROT:Q95121 (Bos taurus) Pigment epithelium-derived factor precursor	50	6			16006	3+	1644.78	0.012	7.29583	0.9692	R.KTSLEDFYLDEER.T
6	1	CONTAM|Q95121	46229	0.154		SWISS-PROT:Q95121 (Bos taurus) Pigment epithelium-derived factor precursor	50	6			16020	3+	1644.78	0.011	6.68784	0.9505	R.KTSLEDFYLDEER.T
6	1	CONTAM|Q95121	46229	0.154		SWISS-PROT:Q95121 (Bos taurus) Pigment epithelium-derived factor precursor	50	6			17881	2+	1516.68	0.013	8.57135	0.9999	K.TSLEDFYLDEER.T
6	1	CONTAM|Q95121	46229	0.154		SWISS-PROT:Q95121 (Bos taurus) Pigment epithelium-derived factor precursor	50	6			15392	3+	1644.78	0.012	7.29583	0.9303	R.KTSLEDFYLDEER.T
6	1	CONTAM|Q95121	46229	0.154		SWISS-PROT:Q95121 (Bos taurus) Pigment epithelium-derived factor precursor	50	6			15394	2+	1644.78	0.014	8.5118	1	R.KTSLEDFYLDEER.T
6	1	CONTAM|Q95121	46229	0.154		SWISS-PROT:Q95121 (Bos taurus) Pigment epithelium-derived factor precursor	50	6			17749	2+	1559.79	0.011	7.05225	1	K.LAAAVSNFGYDLYR.V
6	1	CONTAM|Q95121	46229	0.154		SWISS-PROT:Q95121 (Bos taurus) Pigment epithelium-derived factor precursor	50	6			15008	2+	1644.78	0.014	8.5118	0.9999	R.KTSLEDFYLDEER.T
6	1	CONTAM|Q95121	46229	0.154		SWISS-PROT:Q95121 (Bos taurus) Pigment epithelium-derived factor precursor	50	6			17596	2+	1559.79	0.016	10.2578	0.997	K.LAAAVSNFGYDLYR.V
6	1	CONTAM|Q95121	46229	0.154		SWISS-PROT:Q95121 (Bos taurus) Pigment epithelium-derived factor precursor	50	6			16981	2+	1559.79	0.008	5.12891	1	K.LAAAVSNFGYDLYR.V
6	1	CONTAM|Q95121	46229	0.154		SWISS-PROT:Q95121 (Bos taurus) Pigment epithelium-derived factor precursor	50	6			17470	2+	1250.66	0.008	6.39661	1	R.DTDTGALLFIGK.I
6	1	CONTAM|Q95121	46229	0.154		SWISS-PROT:Q95121 (Bos taurus) Pigment epithelium-derived factor precursor	50	6			17600	2+	1250.66	0.005	3.99788	1	R.DTDTGALLFIGK.I
6	1	CONTAM|Q95121	46229	0.154		SWISS-PROT:Q95121 (Bos taurus) Pigment epithelium-derived factor precursor	50	6			17730	2+	1250.66	0.005	3.99788	1	R.DTDTGALLFIGK.I
6	1	CONTAM|Q95121	46229	0.154		SWISS-PROT:Q95121 (Bos taurus) Pigment epithelium-derived factor precursor	50	6			24375	3+	2233.22	0.016	7.16455	0.9985	R.LTFPLDYHLNQPFIFVLR.D
6	1	CONTAM|Q95121	46229	0.154		SWISS-PROT:Q95121 (Bos taurus) Pigment epithelium-derived factor precursor	50	6			24401	2+	2233.22	0.015	6.71677	0.9991	R.LTFPLDYHLNQPFIFVLR.D
6	1	CONTAM|Q95121	46229	0.154		SWISS-PROT:Q95121 (Bos taurus) Pigment epithelium-derived factor precursor	50	6			17180	2+	1559.79	0.007	4.4878	1	K.LAAAVSNFGYDLYR.V
6	1	CONTAM|Q95121	46229	0.154		SWISS-PROT:Q95121 (Bos taurus) Pigment epithelium-derived factor precursor	50	6			14781	2+	1644.78	0.009	5.47187	0.9999	R.KTSLEDFYLDEER.T
6	1	CONTAM|Q95121	46229	0.154		SWISS-PROT:Q95121 (Bos taurus) Pigment epithelium-derived factor precursor	50	6			14838	3+	1644.78	0.008	4.86389	0.9498	R.KTSLEDFYLDEER.T
6	1	CONTAM|Q95121	46229	0.154		SWISS-PROT:Q95121 (Bos taurus) Pigment epithelium-derived factor precursor	50	6			17205	2+	1516.68	0.008	5.27468	1	K.TSLEDFYLDEER.T
6	1	CONTAM|Q95121	46229	0.154		SWISS-PROT:Q95121 (Bos taurus) Pigment epithelium-derived factor precursor	50	6			17244	2+	1559.79	0.009	5.77002	1	K.LAAAVSNFGYDLYR.V
6	1	CONTAM|Q95121	46229	0.154		SWISS-PROT:Q95121 (Bos taurus) Pigment epithelium-derived factor precursor	50	6			15998	2+	1644.78	0.009	5.47187	1	R.KTSLEDFYLDEER.T
6	1	CONTAM|Q95121	46229	0.154		SWISS-PROT:Q95121 (Bos taurus) Pigment epithelium-derived factor precursor	50	6			18483	2+	1559.79	0.009	5.77002	1	K.LAAAVSNFGYDLYR.V
7	1	sp|A1L4H1-2|SRCRL_HUMAN, sp|A1L4H1|SRCRL_HUMAN	100561.32212000003, 165742.72879999984	0.085	SSC5D, SSC5D	Soluble scavenger receptor cysteine-rich domain-containing protein SSC5D OS=Homo sapiens GN=SSC5D PE=4 SV=1, Soluble scavenger receptor cysteine-rich domain-containing protein SSC5D	6	5	3.92	3	16825	2+	1544.63	0	0	1	R.WGTVC'DDSWDMR.D	0	42917.2
7	1	sp|A1L4H1-2|SRCRL_HUMAN, sp|A1L4H1|SRCRL_HUMAN	100561.32212000003, 165742.72879999984	0.085	SSC5D, SSC5D	Soluble scavenger receptor cysteine-rich domain-containing protein SSC5D OS=Homo sapiens GN=SSC5D PE=4 SV=1, Soluble scavenger receptor cysteine-rich domain-containing protein SSC5D	6	5	3.92	3	12652	2+	1625.73	-0.001	0.615108	1	K.GSEASLSDC'PSGAWGK.H	0	21069.3
7	1	sp|A1L4H1-2|SRCRL_HUMAN, sp|A1L4H1|SRCRL_HUMAN	100561.32212000003, 165742.72879999984	0.085	SSC5D, SSC5D	Soluble scavenger receptor cysteine-rich domain-containing protein SSC5D OS=Homo sapiens GN=SSC5D PE=4 SV=1, Soluble scavenger receptor cysteine-rich domain-containing protein SSC5D	6	5	3.92	3	15385	2+	1500.71	-0.008	5.33081	0.9997	R.DATVAC'WELGC'GK.V	99853.5	175916
7	1	sp|A1L4H1-2|SRCRL_HUMAN, sp|A1L4H1|SRCRL_HUMAN	100561.32212000003, 165742.72879999984	0.085	SSC5D, SSC5D	Soluble scavenger receptor cysteine-rich domain-containing protein SSC5D OS=Homo sapiens GN=SSC5D PE=4 SV=1, Soluble scavenger receptor cysteine-rich domain-containing protein SSC5D	6	5	3.92	3	16720	2+	1544.63	0.002	1.29481	0.902	R.WGTVC'DDSWDMR.D	5638.06	35349.6
7	1	sp|A1L4H1-2|SRCRL_HUMAN, sp|A1L4H1|SRCRL_HUMAN	100561.32212000003, 165742.72879999984	0.085	SSC5D, SSC5D	Soluble scavenger receptor cysteine-rich domain-containing protein SSC5D OS=Homo sapiens GN=SSC5D PE=4 SV=1, Soluble scavenger receptor cysteine-rich domain-containing protein SSC5D	6	5	3.92	3	17485	3+	2021.93	0.005	2.47289	0.9986	K.THYGPGTGPIWLDDMGC'K.G	7127.74	38952.8
7	1	sp|A1L4H1-2|SRCRL_HUMAN, sp|A1L4H1|SRCRL_HUMAN	100561.32212000003, 165742.72879999984	0.085	SSC5D, SSC5D	Soluble scavenger receptor cysteine-rich domain-containing protein SSC5D OS=Homo sapiens GN=SSC5D PE=4 SV=1, Soluble scavenger receptor cysteine-rich domain-containing protein SSC5D	6	5	3.92	3	15686	2+	1124.53	0.045	40.0168	0.7463	R.LADGPHGCAGR.L
8	1	sp|O00151|PDLI1_HUMAN	36071.7	0.116	PDLIM1	PDZ and LIM domain protein 1	4	3			23295	2+	1980.02	0.016	8.08074	0.9891	K.QSTSFLVLQEILESEEK.G
8	1	sp|O00151|PDLI1_HUMAN	36071.7	0.116	PDLIM1	PDZ and LIM domain protein 1	4	3			14433	2+	1175.61	0.005	4.25313	0.9998	K.DFEQPLAISR.V
8	1	sp|O00151|PDLI1_HUMAN	36071.7	0.116	PDLIM1	PDZ and LIM domain protein 1	4	3			14970	2+	1244.65	0.01	8.03437	0.9399	K.VWSPLVTEEGK.R
8	1	sp|O00151|PDLI1_HUMAN	36071.7	0.116	PDLIM1	PDZ and LIM domain protein 1	4	3			23140	2+	1980.02	0.018	9.09083	1	K.QSTSFLVLQEILESEEK.G
9	1	sp|O00187-2|MASP2_HUMAN, sp|O00187|MASP2_HUMAN	20629.16708, 75702.36032000023	0.13	MASP2, MASP2	Tax_Id=9606 Isoform 2 of Mannan-binding lectin serine protease 2 precursor, Mannan-binding lectin serine protease 2	6	2			13935	2+	1750.8	0.008	4.56933	0.8611	R.LASPGFPGEYANDQER.R
9	1	sp|O00187-2|MASP2_HUMAN, sp|O00187|MASP2_HUMAN	20629.16708, 75702.36032000023	0.13	MASP2, MASP2	Tax_Id=9606 Isoform 2 of Mannan-binding lectin serine protease 2 precursor, Mannan-binding lectin serine protease 2	6	2			12590	2+	1750.8	0.011	6.28283	0.9999	R.LASPGFPGEYANDQER.R
9	1	sp|O00187-2|MASP2_HUMAN, sp|O00187|MASP2_HUMAN	20629.16708, 75702.36032000023	0.13	MASP2, MASP2	Tax_Id=9606 Isoform 2 of Mannan-binding lectin serine protease 2 precursor, Mannan-binding lectin serine protease 2	6	2			15133	2+	987.505	0.004	4.05061	0.9998	K.WPEPVFGR.L
9	1	sp|O00187-2|MASP2_HUMAN, sp|O00187|MASP2_HUMAN	20629.16708, 75702.36032000023	0.13	MASP2, MASP2	Tax_Id=9606 Isoform 2 of Mannan-binding lectin serine protease 2 precursor, Mannan-binding lectin serine protease 2	6	2			15309	2+	987.505	0.004	4.05061	0.9993	K.WPEPVFGR.L
9	1	sp|O00187-2|MASP2_HUMAN, sp|O00187|MASP2_HUMAN	20629.16708, 75702.36032000023	0.13	MASP2, MASP2	Tax_Id=9606 Isoform 2 of Mannan-binding lectin serine protease 2 precursor, Mannan-binding lectin serine protease 2	6	2			13789	2+	1750.8	0.015	8.5675	0.9996	R.LASPGFPGEYANDQER.R
9	1	sp|O00187-2|MASP2_HUMAN, sp|O00187|MASP2_HUMAN	20629.16708, 75702.36032000023	0.13	MASP2, MASP2	Tax_Id=9606 Isoform 2 of Mannan-binding lectin serine protease 2 precursor, Mannan-binding lectin serine protease 2	6	2			16551	2+	987.505	0.005	5.06327	0.9957	K.WPEPVFGR.L
10	1	sp|O00391-2|QSOX1_HUMAN, sp|O00391|QSOX1_HUMAN	66860.78340000026, 82577.73084000024	0.116	QSOX1, QSOX1	Tax_Id=9606 Isoform 2 of Sulfhydryl oxidase 1 precursor, Sulfhydryl oxidase 1 (short name: hQSOX)	11	6			12386	2+	1356.68	0.008	5.89675	0.9973	R.LAGAPSEDPQFPK.V
10	1	sp|O00391-2|QSOX1_HUMAN, sp|O00391|QSOX1_HUMAN	66860.78340000026, 82577.73084000024	0.116	QSOX1, QSOX1	Tax_Id=9606 Isoform 2 of Sulfhydryl oxidase 1 precursor, Sulfhydryl oxidase 1 (short name: hQSOX)	11	6			12519	2+	1356.68	0.009	6.63384	0.9943	R.LAGAPSEDPQFPK.V
10	1	sp|O00391-2|QSOX1_HUMAN, sp|O00391|QSOX1_HUMAN	66860.78340000026, 82577.73084000024	0.116	QSOX1, QSOX1	Tax_Id=9606 Isoform 2 of Sulfhydryl oxidase 1 precursor, Sulfhydryl oxidase 1 (short name: hQSOX)	11	6			16354	2+	1148.57	0.003	2.61194	0.9579	R.SFYTAYLQR.L
10	1	sp|O00391-2|QSOX1_HUMAN, sp|O00391|QSOX1_HUMAN	66860.78340000026, 82577.73084000024	0.116	QSOX1, QSOX1	Tax_Id=9606 Isoform 2 of Sulfhydryl oxidase 1 precursor, Sulfhydryl oxidase 1 (short name: hQSOX)	11	6			18513	2+	1758.91	0.992	4.54826	0.8136	K.NGSGAVFPVAGADVQTLR.E
10	1	sp|O00391-2|QSOX1_HUMAN, sp|O00391|QSOX1_HUMAN	66860.78340000026, 82577.73084000024	0.116	QSOX1, QSOX1	Tax_Id=9606 Isoform 2 of Sulfhydryl oxidase 1 precursor, Sulfhydryl oxidase 1 (short name: hQSOX)	11	6			18644	2+	1196.59	-0.002	1.67141	0.8684	K.LEEIDGFFAR.N
10	1	sp|O00391-2|QSOX1_HUMAN, sp|O00391|QSOX1_HUMAN	66860.78340000026, 82577.73084000024	0.116	QSOX1, QSOX1	Tax_Id=9606 Isoform 2 of Sulfhydryl oxidase 1 precursor, Sulfhydryl oxidase 1 (short name: hQSOX)	11	6			22100	2+	1482.75	1.006	4.04654	1	R.NNEEYLALIFEK.G
10	1	sp|O00391-2|QSOX1_HUMAN, sp|O00391|QSOX1_HUMAN	66860.78340000026, 82577.73084000024	0.116	QSOX1, QSOX1	Tax_Id=9606 Isoform 2 of Sulfhydryl oxidase 1 precursor, Sulfhydryl oxidase 1 (short name: hQSOX)	11	6			12568	2+	1356.68	0.008	5.89675	0.9831	R.LAGAPSEDPQFPK.V
10	1	sp|O00391-2|QSOX1_HUMAN, sp|O00391|QSOX1_HUMAN	66860.78340000026, 82577.73084000024	0.116	QSOX1, QSOX1	Tax_Id=9606 Isoform 2 of Sulfhydryl oxidase 1 precursor, Sulfhydryl oxidase 1 (short name: hQSOX)	11	6			10061	2+	930.508	-0.069	74.153	0.9551	R.VPVLMESR.S
10	1	sp|O00391-2|QSOX1_HUMAN, sp|O00391|QSOX1_HUMAN	66860.78340000026, 82577.73084000024	0.116	QSOX1, QSOX1	Tax_Id=9606 Isoform 2 of Sulfhydryl oxidase 1 precursor, Sulfhydryl oxidase 1 (short name: hQSOX)	11	6			17201	2+	1758.91	0.997	1.7056	0.6831	K.NGSGAVFPVAGADVQTLR.E
10	1	sp|O00391-2|QSOX1_HUMAN, sp|O00391|QSOX1_HUMAN	66860.78340000026, 82577.73084000024	0.116	QSOX1, QSOX1	Tax_Id=9606 Isoform 2 of Sulfhydryl oxidase 1 precursor, Sulfhydryl oxidase 1 (short name: hQSOX)	11	6			17251	2+	1196.6	1.105	87.749	0.9439	K.LEEIDGFFAR.N
10	1	sp|O00391-2|QSOX1_HUMAN, sp|O00391|QSOX1_HUMAN	66860.78340000026, 82577.73084000024	0.116	QSOX1, QSOX1	Tax_Id=9606 Isoform 2 of Sulfhydryl oxidase 1 precursor, Sulfhydryl oxidase 1 (short name: hQSOX)	11	6			20665	2+	1482.75	-0.06	40.4654	0.6608	R.NNEEYLALIFEK.G
11	1	sp|O14791-3|APOL1_HUMAN, sp|O14791|APOL1_HUMAN, sp|O14791-2|APOL1_HUMAN	42158.09164000008, 43974.199840000096, 45918.459600000126	0.092	APOL1, APOL1, APOL1	Tax_Id=9606 Gene_Symbol=APOL1 apolipoprotein L1 isoform c precursor, Apolipoprotein L1, Tax_Id=9606 Gene_Symbol=APOL1 Isoform 2 of Apolipoprotein L1	11	4			10974	2+	1630.79	0.013	7.97159	1	R.VTEPISAESGEQVER.V
11	1	sp|O14791-3|APOL1_HUMAN, sp|O14791|APOL1_HUMAN, sp|O14791-2|APOL1_HUMAN	42158.09164000008, 43974.199840000096, 45918.459600000126	0.092	APOL1, APOL1, APOL1	Tax_Id=9606 Gene_Symbol=APOL1 apolipoprotein L1 isoform c precursor, Apolipoprotein L1, Tax_Id=9606 Gene_Symbol=APOL1 Isoform 2 of Apolipoprotein L1	11	4			11105	2+	1630.79	0.011	6.74519	1	R.VTEPISAESGEQVER.V
11	1	sp|O14791-3|APOL1_HUMAN, sp|O14791|APOL1_HUMAN, sp|O14791-2|APOL1_HUMAN	42158.09164000008, 43974.199840000096, 45918.459600000126	0.092	APOL1, APOL1, APOL1	Tax_Id=9606 Gene_Symbol=APOL1 apolipoprotein L1 isoform c precursor, Apolipoprotein L1, Tax_Id=9606 Gene_Symbol=APOL1 Isoform 2 of Apolipoprotein L1	11	4			13296	2+	1290.64	0.008	6.1985	0.9999	R.VNEPSILEM"SR.G
11	1	sp|O14791-3|APOL1_HUMAN, sp|O14791|APOL1_HUMAN, sp|O14791-2|APOL1_HUMAN	42158.09164000008, 43974.199840000096, 45918.459600000126	0.092	APOL1, APOL1, APOL1	Tax_Id=9606 Gene_Symbol=APOL1 apolipoprotein L1 isoform c precursor, Apolipoprotein L1, Tax_Id=9606 Gene_Symbol=APOL1 Isoform 2 of Apolipoprotein L1	11	4			15980	2+	1274.64	0.01	7.84535	0.9993	R.VNEPSILEMSR.G
11	1	sp|O14791-3|APOL1_HUMAN, sp|O14791|APOL1_HUMAN, sp|O14791-2|APOL1_HUMAN	42158.09164000008, 43974.199840000096, 45918.459600000126	0.092	APOL1, APOL1, APOL1	Tax_Id=9606 Gene_Symbol=APOL1 apolipoprotein L1 isoform c precursor, Apolipoprotein L1, Tax_Id=9606 Gene_Symbol=APOL1 Isoform 2 of Apolipoprotein L1	11	4			16300	2+	1274.64	0.008	6.27628	0.9992	R.VNEPSILEMSR.G
11	1	sp|O14791-3|APOL1_HUMAN, sp|O14791|APOL1_HUMAN, sp|O14791-2|APOL1_HUMAN	42158.09164000008, 43974.199840000096, 45918.459600000126	0.092	APOL1, APOL1, APOL1	Tax_Id=9606 Gene_Symbol=APOL1 apolipoprotein L1 isoform c precursor, Apolipoprotein L1, Tax_Id=9606 Gene_Symbol=APOL1 Isoform 2 of Apolipoprotein L1	11	4			10881	2+	1630.79	0.01	6.13199	1	R.VTEPISAESGEQVER.V
11	1	sp|O14791-3|APOL1_HUMAN, sp|O14791|APOL1_HUMAN, sp|O14791-2|APOL1_HUMAN	42158.09164000008, 43974.199840000096, 45918.459600000126	0.092	APOL1, APOL1, APOL1	Tax_Id=9606 Gene_Symbol=APOL1 apolipoprotein L1 isoform c precursor, Apolipoprotein L1, Tax_Id=9606 Gene_Symbol=APOL1 Isoform 2 of Apolipoprotein L1	11	4			10925	3+	1630.79	0.007	4.29239	0.9751	R.VTEPISAESGEQVER.V
11	1	sp|O14791-3|APOL1_HUMAN, sp|O14791|APOL1_HUMAN, sp|O14791-2|APOL1_HUMAN	42158.09164000008, 43974.199840000096, 45918.459600000126	0.092	APOL1, APOL1, APOL1	Tax_Id=9606 Gene_Symbol=APOL1 apolipoprotein L1 isoform c precursor, Apolipoprotein L1, Tax_Id=9606 Gene_Symbol=APOL1 Isoform 2 of Apolipoprotein L1	11	4			11013	2+	1630.79	0.013	7.97159	1	R.VTEPISAESGEQVER.V
11	1	sp|O14791-3|APOL1_HUMAN, sp|O14791|APOL1_HUMAN, sp|O14791-2|APOL1_HUMAN	42158.09164000008, 43974.199840000096, 45918.459600000126	0.092	APOL1, APOL1, APOL1	Tax_Id=9606 Gene_Symbol=APOL1 apolipoprotein L1 isoform c precursor, Apolipoprotein L1, Tax_Id=9606 Gene_Symbol=APOL1 Isoform 2 of Apolipoprotein L1	11	4			15375	2+	1274.64	0.009	7.06081	0.9828	R.VNEPSILEMSR.G
11	1	sp|O14791-3|APOL1_HUMAN, sp|O14791|APOL1_HUMAN, sp|O14791-2|APOL1_HUMAN	42158.09164000008, 43974.199840000096, 45918.459600000126	0.092	APOL1, APOL1, APOL1	Tax_Id=9606 Gene_Symbol=APOL1 apolipoprotein L1 isoform c precursor, Apolipoprotein L1, Tax_Id=9606 Gene_Symbol=APOL1 Isoform 2 of Apolipoprotein L1	11	4			15506	2+	1274.64	0.007	5.49174	0.9961	R.VNEPSILEMSR.G
11	1	sp|O14791-3|APOL1_HUMAN, sp|O14791|APOL1_HUMAN, sp|O14791-2|APOL1_HUMAN	42158.09164000008, 43974.199840000096, 45918.459600000126	0.092	APOL1, APOL1, APOL1	Tax_Id=9606 Gene_Symbol=APOL1 apolipoprotein L1 isoform c precursor, Apolipoprotein L1, Tax_Id=9606 Gene_Symbol=APOL1 Isoform 2 of Apolipoprotein L1	11	4			11619	2+	1105.6	0.013	11.7583	0.9887	K.LNILNNNYK.I
12	1	sp|O43866|CD5L_HUMAN	38087.8	0.542	CD5L	CD5 antigen-like	206	15	8.22	172	7741	2+	1781.78	-0.003	1.68371	1	R.C'SGEEQSLEQC'QHR.F	21992.4	403238
12	1	sp|O43866|CD5L_HUMAN	38087.8	0.542	CD5L	CD5 antigen-like	206	15	8.22	172	7759	3+	1781.78	-0.006	3.36742	0.7238	R.C'SGEEQSLEQC'QHR.F	176422	2.58667e+06
12	1	sp|O43866|CD5L_HUMAN	38087.8	0.542	CD5L	CD5 antigen-like	206	15	8.22	172	9958	2+	849.469	1.004	4.70882	0.954	K.DVAVLC'R.E	3.45961e+06	2.0332e+06
12	1	sp|O43866|CD5L_HUMAN	38087.8	0.542	CD5L	CD5 antigen-like	206	15	8.22	172	13871	2+	1562.73	0	0	1	R.EATLQDC'PSGPWGK.N	29803.2	440000
12	1	sp|O43866|CD5L_HUMAN	38087.8	0.542	CD5L	CD5 antigen-like	206	15	8.22	172	15975	2+	2221.09	0.002	0.900459	0.9943	R.ELGC'GAASGTPSGILYEPPAEK.E	0	78459.6
12	1	sp|O43866|CD5L_HUMAN	38087.8	0.542	CD5L	CD5 antigen-like	206	15	8.22	172	17785	2+	1653.74	-0.008	4.83752	0.9987	K.GQWGTVC'DDGWDIK.D	37119.8	47821.1
12	1	sp|O43866|CD5L_HUMAN	38087.8	0.542	CD5L	CD5 antigen-like	206	15	8.22	172	17921	2+	1653.74	-0.008	4.83752	0.9998	K.GQWGTVC'DDGWDIK.D	464621	155370
12	1	sp|O43866|CD5L_HUMAN	38087.8	0.542	CD5L	CD5 antigen-like	206	15	8.22	172	19110	3+	2586.08	0	0	1	K.NTC'NHDEDTWVEC'EDPFDLR.L	5890.48	135777
12	1	sp|O43866|CD5L_HUMAN	38087.8	0.542	CD5L	CD5 antigen-like	206	15	8.22	172	8039	3+	1781.78	-0.006	3.36742	0.9999	R.C'SGEEQSLEQC'QHR.F	150777	1.5828e+06
12	1	sp|O43866|CD5L_HUMAN	38087.8	0.542	CD5L	CD5 antigen-like	206	15	8.22	172	8044	2+	882.433	-0.004	4.53292	0.9793	K.C'YGPGVGR.I	66014.4	1.13963e+06
12	1	sp|O43866|CD5L_HUMAN	38087.8	0.542	CD5L	CD5 antigen-like	206	15	8.22	172	10148	2+	849.469	0.004	4.70882	0.9987	K.DVAVLC'R.E	1.93349e+06	2348313
12	1	sp|O43866|CD5L_HUMAN	38087.8	0.542	CD5L	CD5 antigen-like	206	15	8.22	172	13818	2+	1562.73	0.998	1.27981	0.9979	R.EATLQDC'PSGPWGK.N	3661.26	47470.6
12	1	sp|O43866|CD5L_HUMAN	38087.8	0.542	CD5L	CD5 antigen-like	206	15	8.22	172	13956	2+	1562.73	0.998	1.27981	0.9997	R.EATLQDC'PSGPWGK.N	3245.74	96363.6
12	1	sp|O43866|CD5L_HUMAN	38087.8	0.542	CD5L	CD5 antigen-like	206	15	8.22	172	16550	2+	2501.13	0.999	0.399819	0.9996	K.GVWGSVC'DDNWGEKEDQVVC'K.Q	377347	330833
12	1	sp|O43866|CD5L_HUMAN	38087.8	0.542	CD5L	CD5 antigen-like	206	15	8.22	172	19176	3+	2586.08	-0.005	1.93343	0.9999	K.NTC'NHDEDTWVEC'EDPFDLR.L	42237.8	314632
12	1	sp|O43866|CD5L_HUMAN	38087.8	0.542	CD5L	CD5 antigen-like	206	15	8.22	172	19221	2+	2586.08	0.002	0.773372	1	K.NTC'NHDEDTWVEC'EDPFDLR.L	22038.2	94027.7
12	1	sp|O43866|CD5L_HUMAN	38087.8	0.542	CD5L	CD5 antigen-like	206	15	8.22	172	8159	2+	882.433	-0.004	4.53292	0.9567	K.C'YGPGVGR.I	74233.1	703089
12	1	sp|O43866|CD5L_HUMAN	38087.8	0.542	CD5L	CD5 antigen-like	206	15	8.22	172	15873	2+	2221.09	0.008	3.60184	1	R.ELGC'GAASGTPSGILYEPPAEK.E	362312	998176
12	1	sp|O43866|CD5L_HUMAN	38087.8	0.542	CD5L	CD5 antigen-like	206	15	8.22	172	16635	2+	2501.13	0.999	0.399819	0.9996	K.GVWGSVC'DDNWGEKEDQVVC'K.Q	135352	133974
12	1	sp|O43866|CD5L_HUMAN	38087.8	0.542	CD5L	CD5 antigen-like	206	15	8.22	172	17828	2+	1653.74	-0.002	1.20938	1	K.GQWGTVC'DDGWDIK.D	15605.9	70347.9
12	1	sp|O43866|CD5L_HUMAN	38087.8	0.542	CD5L	CD5 antigen-like	206	15	8.22	172	19210	3+	2586.08	-0.002	0.773372	1	K.NTC'NHDEDTWVEC'EDPFDLR.L	338483	433169
12	1	sp|O43866|CD5L_HUMAN	38087.8	0.542	CD5L	CD5 antigen-like	206	15	8.22	172	19234	2+	2586.08	0.001	0.386686	0.9994	K.NTC'NHDEDTWVEC'EDPFDLR.L	35295.9	83688.7
12	1	sp|O43866|CD5L_HUMAN	38087.8	0.542	CD5L	CD5 antigen-like	206	15	8.22	172	8584	2+	1781.78	0.012	6.73483	0.9807	R.C'SGEEQSLEQC'QHR.F	0	2018.33
12	1	sp|O43866|CD5L_HUMAN	38087.8	0.542	CD5L	CD5 antigen-like	206	15	8.22	172	14111	2+	1562.73	0.003	1.91971	0.9993	R.EATLQDC'PSGPWGK.N	2687.63	35749.9
12	1	sp|O43866|CD5L_HUMAN	38087.8	0.542	CD5L	CD5 antigen-like	206	15	8.22	172	14243	2+	1562.73	0.002	1.27981	0.9984	R.EATLQDC'PSGPWGK.N	2640.64	13761.7
12	1	sp|O43866|CD5L_HUMAN	38087.8	0.542	CD5L	CD5 antigen-like	206	15	8.22	172	15953	2+	2221.09	0.004	1.80092	1	R.ELGC'GAASGTPSGILYEPPAEK.E	73419.5	247940
12	1	sp|O43866|CD5L_HUMAN	38087.8	0.542	CD5L	CD5 antigen-like	206	15	8.22	172	17762	2+	1653.74	0.002	1.20938	1	K.GQWGTVC'DDGWDIK.D	17809.2	151511
12	1	sp|O43866|CD5L_HUMAN	38087.8	0.542	CD5L	CD5 antigen-like	206	15	8.22	172	19091	3+	2586.08	0.001	0.386686	0.9999	K.NTC'NHDEDTWVEC'EDPFDLR.L	3803.62	75234.9
12	1	sp|O43866|CD5L_HUMAN	38087.8	0.542	CD5L	CD5 antigen-like	206	15	8.22	172	8071	3+	1781.78	-0.005	2.80618	0.9966	R.C'SGEEQSLEQC'QHR.F	435462	17089958
12	1	sp|O43866|CD5L_HUMAN	38087.8	0.542	CD5L	CD5 antigen-like	206	15	8.22	172	8110	2+	882.433	-0.004	4.53292	0.9519	K.C'YGPGVGR.I	79505	2523883
12	1	sp|O43866|CD5L_HUMAN	38087.8	0.542	CD5L	CD5 antigen-like	206	15	8.22	172	8121	2+	1781.78	-0.005	2.80618	1	R.C'SGEEQSLEQC'QHR.F	14426.7	185025
12	1	sp|O43866|CD5L_HUMAN	38087.8	0.542	CD5L	CD5 antigen-like	206	15	8.22	172	8244	2+	882.433	-0.003	3.39969	0.9977	K.C'YGPGVGR.I	43856.4	1.56347e+06
12	1	sp|O43866|CD5L_HUMAN	38087.8	0.542	CD5L	CD5 antigen-like	206	15	8.22	172	15724	2+	2221.09	0.004	1.80092	0.9998	R.ELGC'GAASGTPSGILYEPPAEK.E	3155.64	70357.2
12	1	sp|O43866|CD5L_HUMAN	38087.8	0.542	CD5L	CD5 antigen-like	206	15	8.22	172	16343	2+	2501.13	-0.001	0.399819	1	K.GVWGSVC'DDNWGEKEDQVVC'K.Q	0	112998
12	1	sp|O43866|CD5L_HUMAN	38087.8	0.542	CD5L	CD5 antigen-like	206	15	8.22	172	16587	2+	1625.71	0.008	4.92093	1	K.GVWGSVC'DDNWGEK.E	5781.77	36981.1
12	1	sp|O43866|CD5L_HUMAN	38087.8	0.542	CD5L	CD5 antigen-like	206	15	8.22	172	27193	3+	2299.02	0.003	1.30491	0.8066	R.FWGFHDC'THQEDVAVIC'SG.-	14528.2	34466.3
12	1	sp|O43866|CD5L_HUMAN	38087.8	0.542	CD5L	CD5 antigen-like	206	15	8.22	172	7899	3+	1781.78	-0.003	1.68371	0.9476	R.C'SGEEQSLEQC'QHR.F	286711	6726819
12	1	sp|O43866|CD5L_HUMAN	38087.8	0.542	CD5L	CD5 antigen-like	206	15	8.22	172	7930	2+	882.433	-0.003	3.39969	0.9994	K.C'YGPGVGR.I	99443.3	2.58659e+06
12	1	sp|O43866|CD5L_HUMAN	38087.8	0.542	CD5L	CD5 antigen-like	206	15	8.22	172	7983	2+	1781.78	-0.004	2.24494	1	R.C'SGEEQSLEQC'QHR.F	0	18187.3
12	1	sp|O43866|CD5L_HUMAN	38087.8	0.542	CD5L	CD5 antigen-like	206	15	8.22	172	8060	2+	882.433	-0.003	3.39969	0.9996	K.C'YGPGVGR.I	5051.47	93880.2
12	1	sp|O43866|CD5L_HUMAN	38087.8	0.542	CD5L	CD5 antigen-like	206	15	8.22	172	8192	2+	882.433	-0.003	3.39969	0.9998	K.C'YGPGVGR.I	104256	397978
12	1	sp|O43866|CD5L_HUMAN	38087.8	0.542	CD5L	CD5 antigen-like	206	15	8.22	172	9528	2+	1164.59	0	0	1	R.LVGGDNLC'SGR.L	167333	3.51556e+06
12	1	sp|O43866|CD5L_HUMAN	38087.8	0.542	CD5L	CD5 antigen-like	206	15	8.22	172	9660	2+	1164.59	0.002	1.71735	0.9996	R.LVGGDNLC'SGR.L	69159.4	670430
12	1	sp|O43866|CD5L_HUMAN	38087.8	0.542	CD5L	CD5 antigen-like	206	15	8.22	172	9791	2+	1164.59	0.006	5.15204	0.7829	R.LVGGDNLC'SGR.L	0	57067.2
12	1	sp|O43866|CD5L_HUMAN	38087.8	0.542	CD5L	CD5 antigen-like	206	15	8.22	172	10288	2+	849.469	-0.003	3.53162	0.9995	K.DVAVLC'R.E	285353	6634930
12	1	sp|O43866|CD5L_HUMAN	38087.8	0.542	CD5L	CD5 antigen-like	206	15	8.22	172	10441	2+	849.469	-0.003	3.53162	0.918	K.DVAVLC'R.E	197549	269430
12	1	sp|O43866|CD5L_HUMAN	38087.8	0.542	CD5L	CD5 antigen-like	206	15	8.22	172	10575	2+	849.469	-0.003	3.53162	0.9909	K.DVAVLC'R.E	139414	157433
12	1	sp|O43866|CD5L_HUMAN	38087.8	0.542	CD5L	CD5 antigen-like	206	15	8.22	172	10701	2+	849.469	-0.004	4.70882	0.9948	K.DVAVLC'R.E	109197	119605
12	1	sp|O43866|CD5L_HUMAN	38087.8	0.542	CD5L	CD5 antigen-like	206	15	8.22	172	13678	2+	1562.73	0.004	2.55962	1	R.EATLQDC'PSGPWGK.N	438727	5.13867e+06
12	1	sp|O43866|CD5L_HUMAN	38087.8	0.542	CD5L	CD5 antigen-like	206	15	8.22	172	13809	2+	1562.73	0.002	1.27981	0.9994	R.EATLQDC'PSGPWGK.N	266375	2.10186e+06
12	1	sp|O43866|CD5L_HUMAN	38087.8	0.542	CD5L	CD5 antigen-like	206	15	8.22	172	15465	2+	2221.09	0.008	3.60184	0.9915	R.ELGC'GAASGTPSGILYEPPAEK.E	339089	13829323
12	1	sp|O43866|CD5L_HUMAN	38087.8	0.542	CD5L	CD5 antigen-like	206	15	8.22	172	15550	3+	2221.09	1.007	3.15161	0.9175	R.ELGC'GAASGTPSGILYEPPAEK.E	434972	6.38801e+06
12	1	sp|O43866|CD5L_HUMAN	38087.8	0.542	CD5L	CD5 antigen-like	206	15	8.22	172	15590	2+	2221.09	0.008	3.60184	1	R.ELGC'GAASGTPSGILYEPPAEK.E	325579	14481373
12	1	sp|O43866|CD5L_HUMAN	38087.8	0.542	CD5L	CD5 antigen-like	206	15	8.22	172	15678	3+	2221.09	0.009	4.05207	0.9999	R.ELGC'GAASGTPSGILYEPPAEK.E	300052	5588472
12	1	sp|O43866|CD5L_HUMAN	38087.8	0.542	CD5L	CD5 antigen-like	206	15	8.22	172	15718	2+	2221.09	0.008	3.60184	1	R.ELGC'GAASGTPSGILYEPPAEK.E	154289	8403244
12	1	sp|O43866|CD5L_HUMAN	38087.8	0.542	CD5L	CD5 antigen-like	206	15	8.22	172	15853	2+	2221.09	0.009	4.05207	0.9998	R.ELGC'GAASGTPSGILYEPPAEK.E	3326.99	61558.8
12	1	sp|O43866|CD5L_HUMAN	38087.8	0.542	CD5L	CD5 antigen-like	206	15	8.22	172	16245	3+	2501.13	-0.004	1.59927	0.9888	K.GVWGSVC'DDNWGEKEDQVVC'K.Q	2928.33	32124.3
12	1	sp|O43866|CD5L_HUMAN	38087.8	0.542	CD5L	CD5 antigen-like	206	15	8.22	172	16270	2+	2501.13	0.002	0.799637	1	K.GVWGSVC'DDNWGEKEDQVVC'K.Q	0	43944.6
12	1	sp|O43866|CD5L_HUMAN	38087.8	0.542	CD5L	CD5 antigen-like	206	15	8.22	172	16369	3+	2501.13	0.002	0.799637	0.999	K.GVWGSVC'DDNWGEKEDQVVC'K.Q	400318	16629443
12	1	sp|O43866|CD5L_HUMAN	38087.8	0.542	CD5L	CD5 antigen-like	206	15	8.22	172	16461	2+	1625.71	0.004	2.46046	1	K.GVWGSVC'DDNWGEK.E	264467	1631547
12	1	sp|O43866|CD5L_HUMAN	38087.8	0.542	CD5L	CD5 antigen-like	206	15	8.22	172	17343	2+	1653.74	0.012	7.25628	0.9508	K.GQWGTVC'DDGWDIK.D	2899.03	51484.6
12	1	sp|O43866|CD5L_HUMAN	38087.8	0.542	CD5L	CD5 antigen-like	206	15	8.22	172	17468	2+	1653.74	0.003	1.81407	1	K.GQWGTVC'DDGWDIK.D	334479	13322355
12	1	sp|O43866|CD5L_HUMAN	38087.8	0.542	CD5L	CD5 antigen-like	206	15	8.22	172	17748	3+	2299.02	-0.001	0.434968	0.8268	R.FWGFHDC'THQEDVAVIC'SG.-	200513	838012
12	1	sp|O43866|CD5L_HUMAN	38087.8	0.542	CD5L	CD5 antigen-like	206	15	8.22	172	17880	3+	2299.02	-0.003	1.30491	0.923	R.FWGFHDC'THQEDVAVIC'SG.-	122965	2.03392e+06
12	1	sp|O43866|CD5L_HUMAN	38087.8	0.542	CD5L	CD5 antigen-like	206	15	8.22	172	18633	3+	2586.08	0	0	0.9755	K.NTC'NHDEDTWVEC'EDPFDLR.L	2147.09	30286.9
12	1	sp|O43866|CD5L_HUMAN	38087.8	0.542	CD5L	CD5 antigen-like	206	15	8.22	172	18690	2+	2586.08	-0.004	1.54674	1	K.NTC'NHDEDTWVEC'EDPFDLR.L	15831.1	52246.2
12	1	sp|O43866|CD5L_HUMAN	38087.8	0.542	CD5L	CD5 antigen-like	206	15	8.22	172	18758	3+	2586.08	0	0	1	K.NTC'NHDEDTWVEC'EDPFDLR.L	200916	4.7186e+06
12	1	sp|O43866|CD5L_HUMAN	38087.8	0.542	CD5L	CD5 antigen-like	206	15	8.22	172	18975	3+	2586.08	0.985	5.80029	0.9888	K.NTC'NHDEDTWVEC'EDPFDLR.L	575318	376456
12	1	sp|O43866|CD5L_HUMAN	38087.8	0.542	CD5L	CD5 antigen-like	206	15	8.22	172	4364	2+	971.481	-0.003	3.08807	0.999	R.LADGPGHC'K.G	0	13080.3
12	1	sp|O43866|CD5L_HUMAN	38087.8	0.542	CD5L	CD5 antigen-like	206	15	8.22	172	7599	2+	1781.78	-0.01	5.61236	1	R.C'SGEEQSLEQC'QHR.F	0	15678.2
12	1	sp|O43866|CD5L_HUMAN	38087.8	0.542	CD5L	CD5 antigen-like	206	15	8.22	172	7616	2+	882.433	-0.004	4.53292	1	K.C'YGPGVGR.I	458964	9701836
12	1	sp|O43866|CD5L_HUMAN	38087.8	0.542	CD5L	CD5 antigen-like	206	15	8.22	172	7728	2+	1781.78	-0.004	2.24494	1	R.C'SGEEQSLEQC'QHR.F	692.64	11365.9
12	1	sp|O43866|CD5L_HUMAN	38087.8	0.542	CD5L	CD5 antigen-like	206	15	8.22	172	7742	2+	882.433	-0.004	4.53292	0.9967	K.C'YGPGVGR.I	385491	8998022
12	1	sp|O43866|CD5L_HUMAN	38087.8	0.542	CD5L	CD5 antigen-like	206	15	8.22	172	7842	3+	1781.78	-0.008	4.48989	0.795	R.C'SGEEQSLEQC'QHR.F	2000.98	48718.2
12	1	sp|O43866|CD5L_HUMAN	38087.8	0.542	CD5L	CD5 antigen-like	206	15	8.22	172	7871	2+	882.433	-0.004	4.53292	0.9994	K.C'YGPGVGR.I	43949.1	836711
12	1	sp|O43866|CD5L_HUMAN	38087.8	0.542	CD5L	CD5 antigen-like	206	15	8.22	172	8133	2+	882.433	-0.003	3.39969	0.9043	K.C'YGPGVGR.I	7816.13	31714.6
12	1	sp|O43866|CD5L_HUMAN	38087.8	0.542	CD5L	CD5 antigen-like	206	15	8.22	172	9140	2+	1164.59	0	0	0.9997	R.LVGGDNLC'SGR.L	1760460	18583398
12	1	sp|O43866|CD5L_HUMAN	38087.8	0.542	CD5L	CD5 antigen-like	206	15	8.22	172	9273	2+	1164.59	0	0	0.9992	R.LVGGDNLC'SGR.L	154314	817682
12	1	sp|O43866|CD5L_HUMAN	38087.8	0.542	CD5L	CD5 antigen-like	206	15	8.22	172	9401	2+	1164.59	-0.002	1.71735	0.9999	R.LVGGDNLC'SGR.L	140487	924915
12	1	sp|O43866|CD5L_HUMAN	38087.8	0.542	CD5L	CD5 antigen-like	206	15	8.22	172	9531	2+	1164.59	-0.001	0.858674	0.7134	R.LVGGDNLC'SGR.L	302770	682489
12	1	sp|O43866|CD5L_HUMAN	38087.8	0.542	CD5L	CD5 antigen-like	206	15	8.22	172	9663	2+	1164.59	-0.074	63.5418	0.9689	R.LVGGDNLC'SGR.L
12	1	sp|O43866|CD5L_HUMAN	38087.8	0.542	CD5L	CD5 antigen-like	206	15	8.22	172	9710	2+	849.469	-0.003	3.53162	0.9995	K.DVAVLC'R.E	536617	10140405
12	1	sp|O43866|CD5L_HUMAN	38087.8	0.542	CD5L	CD5 antigen-like	206	15	8.22	172	9840	2+	849.469	-0.003	3.53162	0.9993	K.DVAVLC'R.E	198324	5658327
12	1	sp|O43866|CD5L_HUMAN	38087.8	0.542	CD5L	CD5 antigen-like	206	15	8.22	172	10061	2+	849.469	-0.003	3.53162	0.9989	K.DVAVLC'R.E	135164	1.3593e+06
12	1	sp|O43866|CD5L_HUMAN	38087.8	0.542	CD5L	CD5 antigen-like	206	15	8.22	172	10192	2+	849.469	-0.004	4.70882	0.9843	K.DVAVLC'R.E	126161	977032
12	1	sp|O43866|CD5L_HUMAN	38087.8	0.542	CD5L	CD5 antigen-like	206	15	8.22	172	10323	2+	849.469	-0.004	4.70882	0.9612	K.DVAVLC'R.E	74377.9	386288
12	1	sp|O43866|CD5L_HUMAN	38087.8	0.542	CD5L	CD5 antigen-like	206	15	8.22	172	10451	2+	849.469	-0.004	4.70882	0.9208	K.DVAVLC'R.E	11883.9	89648.3
12	1	sp|O43866|CD5L_HUMAN	38087.8	0.542	CD5L	CD5 antigen-like	206	15	8.22	172	10594	2+	849.469	0.028	32.9618	0.9328	K.DVAVLC'R.E
12	1	sp|O43866|CD5L_HUMAN	38087.8	0.542	CD5L	CD5 antigen-like	206	15	8.22	172	11446	2+	1582.79	0.001	0.631795	0.9994	R.KPIWLSQM"SC'SGR.E	0	46624.6
12	1	sp|O43866|CD5L_HUMAN	38087.8	0.542	CD5L	CD5 antigen-like	206	15	8.22	172	11474	3+	1582.79	0.005	3.15898	0.8788	R.KPIWLSQM"SC'SGR.E	40904.9	213914
12	1	sp|O43866|CD5L_HUMAN	38087.8	0.542	CD5L	CD5 antigen-like	206	15	8.22	172	13300	2+	1562.73	0.004	2.55962	1	R.EATLQDC'PSGPWGK.N	774269	24875370
12	1	sp|O43866|CD5L_HUMAN	38087.8	0.542	CD5L	CD5 antigen-like	206	15	8.22	172	13429	2+	1562.73	0.004	2.55962	1	R.EATLQDC'PSGPWGK.N	865817	26343958
12	1	sp|O43866|CD5L_HUMAN	38087.8	0.542	CD5L	CD5 antigen-like	206	15	8.22	172	13560	2+	1562.73	0.003	1.91971	1	R.EATLQDC'PSGPWGK.N	312284	7.10472e+06
12	1	sp|O43866|CD5L_HUMAN	38087.8	0.542	CD5L	CD5 antigen-like	206	15	8.22	172	13690	2+	1562.73	0.003	1.91971	1	R.EATLQDC'PSGPWGK.N	52403.9	904887
12	1	sp|O43866|CD5L_HUMAN	38087.8	0.542	CD5L	CD5 antigen-like	206	15	8.22	172	13824	2+	1562.73	-0.88	76.7885	0.9471	R.EATLQDC'PSGPWGK.N
12	1	sp|O43866|CD5L_HUMAN	38087.8	0.542	CD5L	CD5 antigen-like	206	15	8.22	172	14235	2+	1566.8	0.002	1.27649	0.9995	R.KPIWLSQMSC'SGR.E	3038.94	29583.4
12	1	sp|O43866|CD5L_HUMAN	38087.8	0.542	CD5L	CD5 antigen-like	206	15	8.22	172	14246	3+	1566.8	0.002	1.27649	1	R.KPIWLSQMSC'SGR.E	2180.13	76007.9
12	1	sp|O43866|CD5L_HUMAN	38087.8	0.542	CD5L	CD5 antigen-like	206	15	8.22	172	15095	2+	2221.09	0.009	4.05207	1	R.ELGC'GAASGTPSGILYEPPAEK.E	46802.3	227790
12	1	sp|O43866|CD5L_HUMAN	38087.8	0.542	CD5L	CD5 antigen-like	206	15	8.22	172	15165	3+	2221.09	0.007	3.15161	0.9964	R.ELGC'GAASGTPSGILYEPPAEK.E	21347.5	257176
12	1	sp|O43866|CD5L_HUMAN	38087.8	0.542	CD5L	CD5 antigen-like	206	15	8.22	172	15229	2+	2221.09	0.007	3.15161	1	R.ELGC'GAASGTPSGILYEPPAEK.E	710558	33901440
12	1	sp|O43866|CD5L_HUMAN	38087.8	0.542	CD5L	CD5 antigen-like	206	15	8.22	172	15367	2+	2221.09	0.005	2.25115	0.9998	R.ELGC'GAASGTPSGILYEPPAEK.E	0	82908.9
12	1	sp|O43866|CD5L_HUMAN	38087.8	0.542	CD5L	CD5 antigen-like	206	15	8.22	172	15633	2+	2221.09	0.014	6.30322	0.9999	R.ELGC'GAASGTPSGILYEPPAEK.E	0	45985.5
12	1	sp|O43866|CD5L_HUMAN	38087.8	0.542	CD5L	CD5 antigen-like	206	15	8.22	172	15727	3+	2501.13	0.011	4.39801	0.9914	K.GVWGSVC'DDNWGEKEDQVVC'K.Q	1.07205e+06	31983600
12	1	sp|O43866|CD5L_HUMAN	38087.8	0.542	CD5L	CD5 antigen-like	206	15	8.22	172	15759	2+	2501.13	-0.005	1.99909	1	K.GVWGSVC'DDNWGEKEDQVVC'K.Q	50286.2	456610
12	1	sp|O43866|CD5L_HUMAN	38087.8	0.542	CD5L	CD5 antigen-like	206	15	8.22	172	15761	2+	2221.09	0.007	3.15161	0.9996	R.ELGC'GAASGTPSGILYEPPAEK.E	7469.28	55987.7
12	1	sp|O43866|CD5L_HUMAN	38087.8	0.542	CD5L	CD5 antigen-like	206	15	8.22	172	15849	3+	2501.13	0.001	0.399819	0.995	K.GVWGSVC'DDNWGEKEDQVVC'K.Q	1.12134e+06	32361686
12	1	sp|O43866|CD5L_HUMAN	38087.8	0.542	CD5L	CD5 antigen-like	206	15	8.22	172	15865	2+	1625.71	0.003	1.84535	1	K.GVWGSVC'DDNWGEK.E	227025	4408754
12	1	sp|O43866|CD5L_HUMAN	38087.8	0.542	CD5L	CD5 antigen-like	206	15	8.22	172	15889	2+	2501.13	0	0	1	K.GVWGSVC'DDNWGEKEDQVVC'K.Q	141919	1295842
12	1	sp|O43866|CD5L_HUMAN	38087.8	0.542	CD5L	CD5 antigen-like	206	15	8.22	172	15895	2+	2221.09	-0.987	5.85299	0.9157	R.ELGC'GAASGTPSGILYEPPAEK.E	57200.2	75790.2
12	1	sp|O43866|CD5L_HUMAN	38087.8	0.542	CD5L	CD5 antigen-like	206	15	8.22	172	15981	3+	2501.13	0	0	0.9114	K.GVWGSVC'DDNWGEKEDQVVC'K.Q	224458	3116367
12	1	sp|O43866|CD5L_HUMAN	38087.8	0.542	CD5L	CD5 antigen-like	206	15	8.22	172	16012	2+	1625.71	0.002	1.23023	1	K.GVWGSVC'DDNWGEK.E	100361	1.1972e+06
12	1	sp|O43866|CD5L_HUMAN	38087.8	0.542	CD5L	CD5 antigen-like	206	15	8.22	172	16027	2+	2501.13	-0.003	1.19946	0.9908	K.GVWGSVC'DDNWGEKEDQVVC'K.Q	7539.11	52029.7
12	1	sp|O43866|CD5L_HUMAN	38087.8	0.542	CD5L	CD5 antigen-like	206	15	8.22	172	16122	3+	2501.13	0.001	0.399819	0.9246	K.GVWGSVC'DDNWGEKEDQVVC'K.Q	5627.8	45164.7
12	1	sp|O43866|CD5L_HUMAN	38087.8	0.542	CD5L	CD5 antigen-like	206	15	8.22	172	16247	2+	2501.13	0.98	7.99637	0.9844	K.GVWGSVC'DDNWGEKEDQVVC'K.Q	5190.28	18106.5
12	1	sp|O43866|CD5L_HUMAN	38087.8	0.542	CD5L	CD5 antigen-like	206	15	8.22	172	16261	3+	2501.13	0.002	0.799637	0.9482	K.GVWGSVC'DDNWGEKEDQVVC'K.Q	19715.5	164249
12	1	sp|O43866|CD5L_HUMAN	38087.8	0.542	CD5L	CD5 antigen-like	206	15	8.22	172	17091	2+	1653.74	-0.002	1.20938	1	K.GQWGTVC'DDGWDIK.D	0	67167.2
12	1	sp|O43866|CD5L_HUMAN	38087.8	0.542	CD5L	CD5 antigen-like	206	15	8.22	172	17220	2+	1653.74	0.003	1.81407	1	K.GQWGTVC'DDGWDIK.D	1374200	28683850
12	1	sp|O43866|CD5L_HUMAN	38087.8	0.542	CD5L	CD5 antigen-like	206	15	8.22	172	17254	3+	2080.98	-0.009	4.32488	0.9996	K.HQNQWYTVC'QTGWSLR.A	0	68524.4
12	1	sp|O43866|CD5L_HUMAN	38087.8	0.542	CD5L	CD5 antigen-like	206	15	8.22	172	17256	2+	2080.99	0.011	5.28596	0.9866	K.HQNQWYTVC'QTGWSLR.A	642722	247962
12	1	sp|O43866|CD5L_HUMAN	38087.8	0.542	CD5L	CD5 antigen-like	206	15	8.22	172	17410	2+	2299.02	-0.002	0.869937	0.9994	R.FWGFHDC'THQEDVAVIC'SG.-	162335	458970
12	1	sp|O43866|CD5L_HUMAN	38087.8	0.542	CD5L	CD5 antigen-like	206	15	8.22	172	17723	3+	2299.02	0.002	0.869937	0.9994	R.FWGFHDC'THQEDVAVIC'SG.-	213402	1116451
12	1	sp|O43866|CD5L_HUMAN	38087.8	0.542	CD5L	CD5 antigen-like	206	15	8.22	172	18271	3+	2586.08	0.003	1.16006	0.9997	K.NTC'NHDEDTWVEC'EDPFDLR.L	1.13508e+06	38271584
12	1	sp|O43866|CD5L_HUMAN	38087.8	0.542	CD5L	CD5 antigen-like	206	15	8.22	172	18284	2+	2586.08	1.001	0.386686	0.9996	K.NTC'NHDEDTWVEC'EDPFDLR.L	2621.47	14664.9
12	1	sp|O43866|CD5L_HUMAN	38087.8	0.542	CD5L	CD5 antigen-like	206	15	8.22	172	18399	3+	2586.08	0	0	1	K.NTC'NHDEDTWVEC'EDPFDLR.L	1.28409e+06	39240264
12	1	sp|O43866|CD5L_HUMAN	38087.8	0.542	CD5L	CD5 antigen-like	206	15	8.22	172	18411	2+	2586.08	0.001	0.386686	1	K.NTC'NHDEDTWVEC'EDPFDLR.L	74601.9	842316
12	1	sp|O43866|CD5L_HUMAN	38087.8	0.542	CD5L	CD5 antigen-like	206	15	8.22	172	18529	3+	2586.08	-0.001	0.386686	1	K.NTC'NHDEDTWVEC'EDPFDLR.L	714105	7.20989e+06
12	1	sp|O43866|CD5L_HUMAN	38087.8	0.542	CD5L	CD5 antigen-like	206	15	8.22	172	18659	3+	2586.08	-0.003	1.16006	0.9959	K.NTC'NHDEDTWVEC'EDPFDLR.L	432514	843290
12	1	sp|O43866|CD5L_HUMAN	38087.8	0.542	CD5L	CD5 antigen-like	206	15	8.22	172	18697	2+	2586.08	1.993	2.7068	0.9873	K.NTC'NHDEDTWVEC'EDPFDLR.L	0	21501.6
12	1	sp|O43866|CD5L_HUMAN	38087.8	0.542	CD5L	CD5 antigen-like	206	15	8.22	172	18790	3+	2586.08	0.997	1.16006	0.9822	K.NTC'NHDEDTWVEC'EDPFDLR.L	80049.6	608883
12	1	sp|O43866|CD5L_HUMAN	38087.8	0.542	CD5L	CD5 antigen-like	206	15	8.22	172	18933	3+	2586.08	0.004	1.54674	0.8421	K.NTC'NHDEDTWVEC'EDPFDLR.L	23799.5	152902
12	1	sp|O43866|CD5L_HUMAN	38087.8	0.542	CD5L	CD5 antigen-like	206	15	8.22	172	19334	3+	2586.08	0.979	8.1204	0.997	K.NTC'NHDEDTWVEC'EDPFDLR.L	0	23941.4
12	1	sp|O43866|CD5L_HUMAN	38087.8	0.542	CD5L	CD5 antigen-like	206	15	8.22	172	3970	2+	971.481	-0.002	2.05871	0.9273	R.LADGPGHC'K.G	0	6313.42
12	1	sp|O43866|CD5L_HUMAN	38087.8	0.542	CD5L	CD5 antigen-like	206	15	8.22	172	6913	2+	882.433	-0.003	3.39969	0.7599	K.C'YGPGVGR.I	518771	10143103
12	1	sp|O43866|CD5L_HUMAN	38087.8	0.542	CD5L	CD5 antigen-like	206	15	8.22	172	6948	2+	1781.78	-0.005	2.80618	1	R.C'SGEEQSLEQC'QHR.F	84198.3	1.46366e+06
12	1	sp|O43866|CD5L_HUMAN	38087.8	0.542	CD5L	CD5 antigen-like	206	15	8.22	172	6963	3+	1781.78	-0.004	2.24494	0.9937	R.C'SGEEQSLEQC'QHR.F	864697	16589930
12	1	sp|O43866|CD5L_HUMAN	38087.8	0.542	CD5L	CD5 antigen-like	206	15	8.22	172	7083	2+	1781.78	-0.009	5.05113	1	R.C'SGEEQSLEQC'QHR.F	0	48248.9
12	1	sp|O43866|CD5L_HUMAN	38087.8	0.542	CD5L	CD5 antigen-like	206	15	8.22	172	7101	3+	1781.78	-0.006	3.36742	0.7642	R.C'SGEEQSLEQC'QHR.F	356370	6.49462e+06
12	1	sp|O43866|CD5L_HUMAN	38087.8	0.542	CD5L	CD5 antigen-like	206	15	8.22	172	7219	2+	1781.78	-0.009	5.05113	0.9999	R.C'SGEEQSLEQC'QHR.F	1375.2	6325.47
12	1	sp|O43866|CD5L_HUMAN	38087.8	0.542	CD5L	CD5 antigen-like	206	15	8.22	172	8441	2+	1164.59	0	0	1	R.LVGGDNLC'SGR.L	1575724	22972458
12	1	sp|O43866|CD5L_HUMAN	38087.8	0.542	CD5L	CD5 antigen-like	206	15	8.22	172	9254	2+	849.469	-0.003	3.53162	0.9977	K.DVAVLC'R.E	570858	7.05448e+06
12	1	sp|O43866|CD5L_HUMAN	38087.8	0.542	CD5L	CD5 antigen-like	206	15	8.22	172	10797	3+	1582.79	0.005	3.15898	0.8361	R.KPIWLSQM"SC'SGR.E	431889	489293
12	1	sp|O43866|CD5L_HUMAN	38087.8	0.542	CD5L	CD5 antigen-like	206	15	8.22	172	10824	2+	1582.79	0.001	0.631795	0.9923	R.KPIWLSQM"SC'SGR.E	1.07217e+06	331679
12	1	sp|O43866|CD5L_HUMAN	38087.8	0.542	CD5L	CD5 antigen-like	206	15	8.22	172	12496	2+	1562.73	0.003	1.91971	0.9986	R.EATLQDC'PSGPWGK.N	7550.51	88349.5
12	1	sp|O43866|CD5L_HUMAN	38087.8	0.542	CD5L	CD5 antigen-like	206	15	8.22	172	12631	2+	1562.73	0.003	1.91971	1	R.EATLQDC'PSGPWGK.N	645195	15623737
12	1	sp|O43866|CD5L_HUMAN	38087.8	0.542	CD5L	CD5 antigen-like	206	15	8.22	172	12761	2+	1562.73	0.002	1.27981	1	R.EATLQDC'PSGPWGK.N	324676	7349111
12	1	sp|O43866|CD5L_HUMAN	38087.8	0.542	CD5L	CD5 antigen-like	206	15	8.22	172	13048	2+	1562.73	0.001	0.639904	1	R.EATLQDC'PSGPWGK.N	47712	325752
12	1	sp|O43866|CD5L_HUMAN	38087.8	0.542	CD5L	CD5 antigen-like	206	15	8.22	172	13433	2+	1566.8	-0.003	1.91474	0.8269	R.KPIWLSQMSC'SGR.E	0	73784.6
12	1	sp|O43866|CD5L_HUMAN	38087.8	0.542	CD5L	CD5 antigen-like	206	15	8.22	172	13463	3+	1566.8	0	0	1	R.KPIWLSQMSC'SGR.E	12094.3	220820
12	1	sp|O43866|CD5L_HUMAN	38087.8	0.542	CD5L	CD5 antigen-like	206	15	8.22	172	14816	2+	2221.09	0.004	1.80092	1	R.ELGC'GAASGTPSGILYEPPAEK.E	0	55914.8
12	1	sp|O43866|CD5L_HUMAN	38087.8	0.542	CD5L	CD5 antigen-like	206	15	8.22	172	14942	2+	2221.09	0.007	3.15161	1	R.ELGC'GAASGTPSGILYEPPAEK.E	575398	15239402
12	1	sp|O43866|CD5L_HUMAN	38087.8	0.542	CD5L	CD5 antigen-like	206	15	8.22	172	15168	2+	2221.09	0.002	0.900459	0.9987	R.ELGC'GAASGTPSGILYEPPAEK.E	6576.16	61665.2
12	1	sp|O43866|CD5L_HUMAN	38087.8	0.542	CD5L	CD5 antigen-like	206	15	8.22	172	15586	3+	2501.13	-0.009	3.59837	0.9879	K.GVWGSVC'DDNWGEKEDQVVC'K.Q	1.06662e+06	28468308
12	1	sp|O43866|CD5L_HUMAN	38087.8	0.542	CD5L	CD5 antigen-like	206	15	8.22	172	15599	2+	2501.13	-0.001	0.399819	1	K.GVWGSVC'DDNWGEKEDQVVC'K.Q	0	116550
12	1	sp|O43866|CD5L_HUMAN	38087.8	0.542	CD5L	CD5 antigen-like	206	15	8.22	172	15698	2+	1625.71	0.004	2.46046	0.9995	K.GVWGSVC'DDNWGEK.E	353010	2.41741e+06
12	1	sp|O43866|CD5L_HUMAN	38087.8	0.542	CD5L	CD5 antigen-like	206	15	8.22	172	15824	2+	1625.71	0.001	0.615116	1	K.GVWGSVC'DDNWGEK.E	246864	1.92605e+06
12	1	sp|O43866|CD5L_HUMAN	38087.8	0.542	CD5L	CD5 antigen-like	206	15	8.22	172	15967	2+	1625.71	0.003	1.84535	0.8407	K.GVWGSVC'DDNWGEK.E	52754.2	81837
12	1	sp|O43866|CD5L_HUMAN	38087.8	0.542	CD5L	CD5 antigen-like	206	15	8.22	172	16621	3+	2080.98	0	0	0.9903	K.HQNQWYTVC'QTGWSLR.A	236011	1.57447e+06
12	1	sp|O43866|CD5L_HUMAN	38087.8	0.542	CD5L	CD5 antigen-like	206	15	8.22	172	16731	2+	1653.74	0	0	1	K.GQWGTVC'DDGWDIK.D	520255	12263752
12	1	sp|O43866|CD5L_HUMAN	38087.8	0.542	CD5L	CD5 antigen-like	206	15	8.22	172	17123	3+	2299.02	-0.005	2.17484	0.9689	R.FWGFHDC'THQEDVAVIC'SG.-	6000.27	304883
12	1	sp|O43866|CD5L_HUMAN	38087.8	0.542	CD5L	CD5 antigen-like	206	15	8.22	172	17911	3+	2586.08	-0.001	0.386686	1	K.NTC'NHDEDTWVEC'EDPFDLR.L	767832	15552199
12	1	sp|O43866|CD5L_HUMAN	38087.8	0.542	CD5L	CD5 antigen-like	206	15	8.22	172	7118	2+	1781.78	-0.008	4.48989	1	R.C'SGEEQSLEQC'QHR.F	0	35037.9
12	1	sp|O43866|CD5L_HUMAN	38087.8	0.542	CD5L	CD5 antigen-like	206	15	8.22	172	7175	2+	882.433	-0.004	4.53292	0.9874	K.C'YGPGVGR.I	55078.7	1.15068e+06
12	1	sp|O43866|CD5L_HUMAN	38087.8	0.542	CD5L	CD5 antigen-like	206	15	8.22	172	9345	2+	849.469	-0.005	5.88603	0.9639	K.DVAVLC'R.E	124071	1.77846e+06
12	1	sp|O43866|CD5L_HUMAN	38087.8	0.542	CD5L	CD5 antigen-like	206	15	8.22	172	12991	2+	1562.73	0.003	1.91971	1	R.EATLQDC'PSGPWGK.N	53739.1	1.21865e+06
12	1	sp|O43866|CD5L_HUMAN	38087.8	0.542	CD5L	CD5 antigen-like	206	15	8.22	172	15002	2+	2221.09	1.008	3.60184	1	R.ELGC'GAASGTPSGILYEPPAEK.E	0	50663.7
12	1	sp|O43866|CD5L_HUMAN	38087.8	0.542	CD5L	CD5 antigen-like	206	15	8.22	172	15033	3+	2221.09	0.004	1.80092	0.9968	R.ELGC'GAASGTPSGILYEPPAEK.E	50819.6	280259
12	1	sp|O43866|CD5L_HUMAN	38087.8	0.542	CD5L	CD5 antigen-like	206	15	8.22	172	16822	2+	1653.74	-0.008	4.83752	1	K.GQWGTVC'DDGWDIK.D	0	80244.3
12	1	sp|O43866|CD5L_HUMAN	38087.8	0.542	CD5L	CD5 antigen-like	206	15	8.22	172	16961	2+	1653.74	-0.002	1.20938	1	K.GQWGTVC'DDGWDIK.D	259653	463468
12	1	sp|O43866|CD5L_HUMAN	38087.8	0.542	CD5L	CD5 antigen-like	206	15	8.22	172	18260	3+	2586.08	-0.004	1.54674	1	K.NTC'NHDEDTWVEC'EDPFDLR.L	0	148214
12	1	sp|O43866|CD5L_HUMAN	38087.8	0.542	CD5L	CD5 antigen-like	206	15	8.22	172	6888	3+	1781.78	-0.007	3.92865	0.885	R.C'SGEEQSLEQC'QHR.F	203701	2.82287e+06
12	1	sp|O43866|CD5L_HUMAN	38087.8	0.542	CD5L	CD5 antigen-like	206	15	8.22	172	6929	2+	1781.78	-0.005	2.80618	1	R.C'SGEEQSLEQC'QHR.F	12670	246052
12	1	sp|O43866|CD5L_HUMAN	38087.8	0.542	CD5L	CD5 antigen-like	206	15	8.22	172	6980	2+	882.433	-0.004	4.53292	0.9988	K.C'YGPGVGR.I	42057.8	942294
12	1	sp|O43866|CD5L_HUMAN	38087.8	0.542	CD5L	CD5 antigen-like	206	15	8.22	172	8830	2+	849.469	-0.004	4.70882	0.9876	K.DVAVLC'R.E	545975	897643
12	1	sp|O43866|CD5L_HUMAN	38087.8	0.542	CD5L	CD5 antigen-like	206	15	8.22	172	12426	2+	1562.73	-0.002	1.27981	0.9993	R.EATLQDC'PSGPWGK.N	3492.15	49628.6
12	1	sp|O43866|CD5L_HUMAN	38087.8	0.542	CD5L	CD5 antigen-like	206	15	8.22	172	12561	2+	1562.73	-0.005	3.19952	0.9975	R.EATLQDC'PSGPWGK.N	385009	7.77263e+06
12	1	sp|O43866|CD5L_HUMAN	38087.8	0.542	CD5L	CD5 antigen-like	206	15	8.22	172	15244	2+	2501.13	0.999	0.399819	0.9994	K.GVWGSVC'DDNWGEKEDQVVC'K.Q	38698.3	107269
12	1	sp|O43866|CD5L_HUMAN	38087.8	0.542	CD5L	CD5 antigen-like	206	15	8.22	172	16539	2+	1653.74	0.012	7.25628	1	K.GQWGTVC'DDGWDIK.D	1.21987e+06	938691
12	1	sp|O43866|CD5L_HUMAN	38087.8	0.542	CD5L	CD5 antigen-like	206	15	8.22	172	17453	2+	2586.08	-0.017	6.57366	1	K.NTC'NHDEDTWVEC'EDPFDLR.L	10563	87493.9
12	1	sp|O43866|CD5L_HUMAN	38087.8	0.542	CD5L	CD5 antigen-like	206	15	8.22	172	7067	3+	1781.78	-0.009	5.05113	0.997	R.C'SGEEQSLEQC'QHR.F	201945	2680382
12	1	sp|O43866|CD5L_HUMAN	38087.8	0.542	CD5L	CD5 antigen-like	206	15	8.22	172	7080	2+	1781.78	-0.005	2.80618	1	R.C'SGEEQSLEQC'QHR.F	0	60209.5
12	1	sp|O43866|CD5L_HUMAN	38087.8	0.542	CD5L	CD5 antigen-like	206	15	8.22	172	12505	2+	1562.73	-0.005	3.19952	0.7893	R.EATLQDC'PSGPWGK.N	75690.5	1.23161e+06
12	1	sp|O43866|CD5L_HUMAN	38087.8	0.542	CD5L	CD5 antigen-like	206	15	8.22	172	12644	2+	1562.73	-0.004	2.55962	0.9997	R.EATLQDC'PSGPWGK.N	250610	4.19349e+06
12	1	sp|O43866|CD5L_HUMAN	38087.8	0.542	CD5L	CD5 antigen-like	206	15	8.22	172	15296	3+	2501.13	-0.009	3.59837	0.9977	K.GVWGSVC'DDNWGEKEDQVVC'K.Q	359555	965400
12	1	sp|O43866|CD5L_HUMAN	38087.8	0.542	CD5L	CD5 antigen-like	206	15	8.22	172	15326	2+	2501.13	-0.001	0.399819	0.9999	K.GVWGSVC'DDNWGEKEDQVVC'K.Q	34879.7	157296
12	1	sp|O43866|CD5L_HUMAN	38087.8	0.542	CD5L	CD5 antigen-like	206	15	8.22	172	16587	2+	1653.74	0.027	16.3266	1	K.GQWGTVC'DDGWDIK.D	2.58778e+06	458247
12	1	sp|O43866|CD5L_HUMAN	38087.8	0.542	CD5L	CD5 antigen-like	206	15	8.22	172	16727	2+	1653.74	0.002	1.20938	0.996	K.GQWGTVC'DDGWDIK.D	39776.1	102299
12	1	sp|O43866|CD5L_HUMAN	38087.8	0.542	CD5L	CD5 antigen-like	206	15	8.22	172	6678	3+	1781.78	-0.026	14.5921	0.7089	R.C'SGEEQSLEQC'QHR.F	367883	4.16918e+06
12	1	sp|O43866|CD5L_HUMAN	38087.8	0.542	CD5L	CD5 antigen-like	206	15	8.22	172	6689	2+	1781.78	-0.008	4.48989	1	R.C'SGEEQSLEQC'QHR.F	11097	117360
12	1	sp|O43866|CD5L_HUMAN	38087.8	0.542	CD5L	CD5 antigen-like	206	15	8.22	172	6776	2+	882.433	-0.004	4.53292	0.9998	K.C'YGPGVGR.I	116521	2.34113e+06
12	1	sp|O43866|CD5L_HUMAN	38087.8	0.542	CD5L	CD5 antigen-like	206	15	8.22	172	12655	2+	1562.73	0.002	1.27981	1	R.EATLQDC'PSGPWGK.N	94098.4	1.56405e+06
12	1	sp|O43866|CD5L_HUMAN	38087.8	0.542	CD5L	CD5 antigen-like	206	15	8.22	172	13016	2+	1566.8	0.001	0.638245	1	R.KPIWLSQMSC'SGR.E	51138.9	184549
12	1	sp|O43866|CD5L_HUMAN	38087.8	0.542	CD5L	CD5 antigen-like	206	15	8.22	172	13019	3+	1566.8	0.01	6.38245	0.66	R.KPIWLSQMSC'SGR.E	169539	140384
12	1	sp|O43866|CD5L_HUMAN	38087.8	0.542	CD5L	CD5 antigen-like	206	15	8.22	172	14786	3+	2221.09	0	0	0.9782	R.ELGC'GAASGTPSGILYEPPAEK.E	33600.6	203734
12	1	sp|O43866|CD5L_HUMAN	38087.8	0.542	CD5L	CD5 antigen-like	206	15	8.22	172	16584	2+	1653.74	0	0	1	K.GQWGTVC'DDGWDIK.D	42325.3	185956
12	1	sp|O43866|CD5L_HUMAN	38087.8	0.542	CD5L	CD5 antigen-like	206	15	8.22	172	17890	2+	2586.08	0.995	1.93343	1	K.NTC'NHDEDTWVEC'EDPFDLR.L	383914	242028
12	1	sp|O43866|CD5L_HUMAN	38087.8	0.542	CD5L	CD5 antigen-like	206	15	8.22	172	5066	2+	971.481	-0.003	3.08807	0.8243	R.LADGPGHC'K.G	0	3488.31
12	1	sp|O43866|CD5L_HUMAN	38087.8	0.542	CD5L	CD5 antigen-like	206	15	8.22	172	7714	2+	1781.78	0.001	0.561236	1	R.C'SGEEQSLEQC'QHR.F	0	56878.6
12	1	sp|O43866|CD5L_HUMAN	38087.8	0.542	CD5L	CD5 antigen-like	206	15	8.22	172	7800	2+	882.433	-0.003	3.39969	0.9998	K.C'YGPGVGR.I	205256	2256311
12	1	sp|O43866|CD5L_HUMAN	38087.8	0.542	CD5L	CD5 antigen-like	206	15	8.22	172	13658	2+	1562.73	0.003	1.91971	0.9999	R.EATLQDC'PSGPWGK.N	0	51552.2
12	1	sp|O43866|CD5L_HUMAN	38087.8	0.542	CD5L	CD5 antigen-like	206	15	8.22	172	13796	2+	1562.73	0.001	0.639904	1	R.EATLQDC'PSGPWGK.N	34422.6	573024
12	1	sp|O43866|CD5L_HUMAN	38087.8	0.542	CD5L	CD5 antigen-like	206	15	8.22	172	15826	2+	2221.09	-0.004	1.80092	1	R.ELGC'GAASGTPSGILYEPPAEK.E	0	100033
12	1	sp|O43866|CD5L_HUMAN	38087.8	0.542	CD5L	CD5 antigen-like	206	15	8.22	172	15966	2+	2221.09	0	0	1	R.ELGC'GAASGTPSGILYEPPAEK.E	0	65524.4
12	1	sp|O43866|CD5L_HUMAN	38087.8	0.542	CD5L	CD5 antigen-like	206	15	8.22	172	16611	2+	2501.13	0.001	0.399819	0.9984	K.GVWGSVC'DDNWGEKEDQVVC'K.Q	0	43541.7
12	1	sp|O43866|CD5L_HUMAN	38087.8	0.542	CD5L	CD5 antigen-like	206	15	8.22	172	16838	2+	1625.71	0.001	0.615116	1	K.GVWGSVC'DDNWGEK.E	4983.28	83738.6
12	1	sp|O43866|CD5L_HUMAN	38087.8	0.542	CD5L	CD5 antigen-like	206	15	8.22	172	17824	2+	1653.74	-0.008	4.83752	1	K.GQWGTVC'DDGWDIK.D	1.87752e+06	440441
12	1	sp|O43866|CD5L_HUMAN	38087.8	0.542	CD5L	CD5 antigen-like	206	15	8.22	172	19156	3+	2586.08	0.997	1.16006	1	K.NTC'NHDEDTWVEC'EDPFDLR.L	3.43363e+06	1365553
13	1	sp|O75368|SH3L1_HUMAN	12774.3	0.307	SH3BGRL	SH3 domain-binding glutamic acid-rich-like protein	3	3			9122	2+	1283.68	0.009	7.01107	0.9952	R.VYIASSSGSTAIK.K
13	1	sp|O75368|SH3L1_HUMAN	12774.3	0.307	SH3BGRL	SH3 domain-binding glutamic acid-rich-like protein	3	3			16066	2+	1190.51	0.007	5.87983	0.9998	R.GDYDAFFEAR.E
13	1	sp|O75368|SH3L1_HUMAN	12774.3	0.307	SH3BGRL	SH3 domain-binding glutamic acid-rich-like protein	3	3			18440	2+	1361.71	0.009	6.60936	0.9667	K.QQDVLGFLEANK.I
14	1	sp|O75636-2|FCN3_HUMAN, sp|O75636|FCN3_HUMAN	31677.59768, 32902.98264	0.389	FCN3, FCN3	Tax_Id=9606 Isoform 2 of Ficolin-3 precursor, Ficolin-3	60	8	4.41	14	23105	3+	3387.61	0.014	4.1327	0.7435	R.AGFGNQESEFWLGNENLHQLTLQGNWELR.V
14	1	sp|O75636-2|FCN3_HUMAN, sp|O75636|FCN3_HUMAN	31677.59768, 32902.98264	0.389	FCN3, FCN3	Tax_Id=9606 Isoform 2 of Ficolin-3 precursor, Ficolin-3	60	8	4.41	14	6975	2+	1046.53	0.007	6.68879	1	R.YAVSEAAAHK.Y
14	1	sp|O75636-2|FCN3_HUMAN, sp|O75636|FCN3_HUMAN	31677.59768, 32902.98264	0.389	FCN3, FCN3	Tax_Id=9606 Isoform 2 of Ficolin-3 precursor, Ficolin-3	60	8	4.41	14	11560	2+	1113.55	0.007	6.28622	0.9972	R.TFAHYATFR.L
14	1	sp|O75636-2|FCN3_HUMAN, sp|O75636|FCN3_HUMAN	31677.59768, 32902.98264	0.389	FCN3, FCN3	Tax_Id=9606 Isoform 2 of Ficolin-3 precursor, Ficolin-3	60	8	4.41	14	14542	2+	1024.48	0.004	3.9044	1	K.YGIDWASGR.G
14	1	sp|O75636-2|FCN3_HUMAN, sp|O75636|FCN3_HUMAN	31677.59768, 32902.98264	0.389	FCN3, FCN3	Tax_Id=9606 Isoform 2 of Ficolin-3 precursor, Ficolin-3	60	8	4.41	14	16149	2+	1555.85	0.007	4.49915	1	R.LLGEVDHYQLALGK.F
14	1	sp|O75636-2|FCN3_HUMAN, sp|O75636|FCN3_HUMAN	31677.59768, 32902.98264	0.389	FCN3, FCN3	Tax_Id=9606 Isoform 2 of Ficolin-3 precursor, Ficolin-3	60	8	4.41	14	23782	3+	3387.61	1.001	0.295193	1	R.AGFGNQESEFWLGNENLHQLTLQGNWELR.V
14	1	sp|O75636-2|FCN3_HUMAN, sp|O75636|FCN3_HUMAN	31677.59768, 32902.98264	0.389	FCN3, FCN3	Tax_Id=9606 Isoform 2 of Ficolin-3 precursor, Ficolin-3	60	8	4.41	14	25134	2+	2315.1	0.001	0.431946	0.9995	R.ALPVFC'DMDTEGGGWLVFQR.R	983308	3.27773e+06
14	1	sp|O75636-2|FCN3_HUMAN, sp|O75636|FCN3_HUMAN	31677.59768, 32902.98264	0.389	FCN3, FCN3	Tax_Id=9606 Isoform 2 of Ficolin-3 precursor, Ficolin-3	60	8	4.41	14	7226	2+	1046.53	0.007	6.68879	1	R.YAVSEAAAHK.Y
14	1	sp|O75636-2|FCN3_HUMAN, sp|O75636|FCN3_HUMAN	31677.59768, 32902.98264	0.389	FCN3, FCN3	Tax_Id=9606 Isoform 2 of Ficolin-3 precursor, Ficolin-3	60	8	4.41	14	14673	2+	1024.48	0.005	4.8805	1	K.YGIDWASGR.G
14	1	sp|O75636-2|FCN3_HUMAN, sp|O75636|FCN3_HUMAN	31677.59768, 32902.98264	0.389	FCN3, FCN3	Tax_Id=9606 Isoform 2 of Ficolin-3 precursor, Ficolin-3	60	8	4.41	14	15957	2+	1555.85	0.009	5.78463	1	R.LLGEVDHYQLALGK.F
14	1	sp|O75636-2|FCN3_HUMAN, sp|O75636|FCN3_HUMAN	31677.59768, 32902.98264	0.389	FCN3, FCN3	Tax_Id=9606 Isoform 2 of Ficolin-3 precursor, Ficolin-3	60	8	4.41	14	16097	2+	1555.85	0.006	3.85642	1	R.LLGEVDHYQLALGK.F
14	1	sp|O75636-2|FCN3_HUMAN, sp|O75636|FCN3_HUMAN	31677.59768, 32902.98264	0.389	FCN3, FCN3	Tax_Id=9606 Isoform 2 of Ficolin-3 precursor, Ficolin-3	60	8	4.41	14	24859	2+	2315.1	1.03	12.9584	0.9969	R.ALPVFC'DMDTEGGGWLVFQR.R	593459	1798666
14	1	sp|O75636-2|FCN3_HUMAN, sp|O75636|FCN3_HUMAN	31677.59768, 32902.98264	0.389	FCN3, FCN3	Tax_Id=9606 Isoform 2 of Ficolin-3 precursor, Ficolin-3	60	8	4.41	14	7206	2+	1046.53	0.007	6.68879	1	R.YAVSEAAAHK.Y
14	1	sp|O75636-2|FCN3_HUMAN, sp|O75636|FCN3_HUMAN	31677.59768, 32902.98264	0.389	FCN3, FCN3	Tax_Id=9606 Isoform 2 of Ficolin-3 precursor, Ficolin-3	60	8	4.41	14	14691	2+	1024.48	0.006	5.8566	1	K.YGIDWASGR.G
14	1	sp|O75636-2|FCN3_HUMAN, sp|O75636|FCN3_HUMAN	31677.59768, 32902.98264	0.389	FCN3, FCN3	Tax_Id=9606 Isoform 2 of Ficolin-3 precursor, Ficolin-3	60	8	4.41	14	16091	2+	1555.85	0.005	3.21368	0.9999	R.LLGEVDHYQLALGK.F
14	1	sp|O75636-2|FCN3_HUMAN, sp|O75636|FCN3_HUMAN	31677.59768, 32902.98264	0.389	FCN3, FCN3	Tax_Id=9606 Isoform 2 of Ficolin-3 precursor, Ficolin-3	60	8	4.41	14	16231	2+	1555.85	0.008	5.14189	1	R.LLGEVDHYQLALGK.F
14	1	sp|O75636-2|FCN3_HUMAN, sp|O75636|FCN3_HUMAN	31677.59768, 32902.98264	0.389	FCN3, FCN3	Tax_Id=9606 Isoform 2 of Ficolin-3 precursor, Ficolin-3	60	8	4.41	14	21506	3+	2404.22	1.029	12.0621	0.9976	R.ELLSQGATLSGWYHLC'LPEGR.A	527242	211114
14	1	sp|O75636-2|FCN3_HUMAN, sp|O75636|FCN3_HUMAN	31677.59768, 32902.98264	0.389	FCN3, FCN3	Tax_Id=9606 Isoform 2 of Ficolin-3 precursor, Ficolin-3	60	8	4.41	14	24794	2+	2315.1	1.03	12.9584	1	R.ALPVFC'DMDTEGGGWLVFQR.R	414340	1.25259e+06
14	1	sp|O75636-2|FCN3_HUMAN, sp|O75636|FCN3_HUMAN	31677.59768, 32902.98264	0.389	FCN3, FCN3	Tax_Id=9606 Isoform 2 of Ficolin-3 precursor, Ficolin-3	60	8	4.41	14	7656	2+	1046.53	0.008	7.64434	1	R.YAVSEAAAHK.Y
14	1	sp|O75636-2|FCN3_HUMAN, sp|O75636|FCN3_HUMAN	31677.59768, 32902.98264	0.389	FCN3, FCN3	Tax_Id=9606 Isoform 2 of Ficolin-3 precursor, Ficolin-3	60	8	4.41	14	15093	2+	1024.48	0.006	5.8566	1	K.YGIDWASGR.G
14	1	sp|O75636-2|FCN3_HUMAN, sp|O75636|FCN3_HUMAN	31677.59768, 32902.98264	0.389	FCN3, FCN3	Tax_Id=9606 Isoform 2 of Ficolin-3 precursor, Ficolin-3	60	8	4.41	14	16375	2+	1555.85	0.009	5.78463	0.9996	R.LLGEVDHYQLALGK.F
14	1	sp|O75636-2|FCN3_HUMAN, sp|O75636|FCN3_HUMAN	31677.59768, 32902.98264	0.389	FCN3, FCN3	Tax_Id=9606 Isoform 2 of Ficolin-3 precursor, Ficolin-3	60	8	4.41	14	21286	3+	2404.22	1.016	6.65498	0.8974	R.ELLSQGATLSGWYHLC'LPEGR.A	0	15864.1
14	1	sp|O75636-2|FCN3_HUMAN, sp|O75636|FCN3_HUMAN	31677.59768, 32902.98264	0.389	FCN3, FCN3	Tax_Id=9606 Isoform 2 of Ficolin-3 precursor, Ficolin-3	60	8	4.41	14	24192	2+	2315.1	-1.997	1.29584	0.9856	R.ALPVFC'DMDTEGGGWLVFQR.R	297295	753887
14	1	sp|O75636-2|FCN3_HUMAN, sp|O75636|FCN3_HUMAN	31677.59768, 32902.98264	0.389	FCN3, FCN3	Tax_Id=9606 Isoform 2 of Ficolin-3 precursor, Ficolin-3	60	8	4.41	14	14496	2+	1024.48	0.008	7.8088	1	K.YGIDWASGR.G
14	1	sp|O75636-2|FCN3_HUMAN, sp|O75636|FCN3_HUMAN	31677.59768, 32902.98264	0.389	FCN3, FCN3	Tax_Id=9606 Isoform 2 of Ficolin-3 precursor, Ficolin-3	60	8	4.41	14	20513	3+	2404.22	0.999	0.415936	0.9737	R.ELLSQGATLSGWYHLC'LPEGR.A	3215.33	53234
14	1	sp|O75636-2|FCN3_HUMAN, sp|O75636|FCN3_HUMAN	31677.59768, 32902.98264	0.389	FCN3, FCN3	Tax_Id=9606 Isoform 2 of Ficolin-3 precursor, Ficolin-3	60	8	4.41	14	20643	3+	2404.22	1.029	12.0621	0.9975	R.ELLSQGATLSGWYHLC'LPEGR.A	0	42375.1
14	1	sp|O75636-2|FCN3_HUMAN, sp|O75636|FCN3_HUMAN	31677.59768, 32902.98264	0.389	FCN3, FCN3	Tax_Id=9606 Isoform 2 of Ficolin-3 precursor, Ficolin-3	60	8	4.41	14	6400	2+	1046.53	0.005	4.77771	1	R.YAVSEAAAHK.Y
14	1	sp|O75636-2|FCN3_HUMAN, sp|O75636|FCN3_HUMAN	31677.59768, 32902.98264	0.389	FCN3, FCN3	Tax_Id=9606 Isoform 2 of Ficolin-3 precursor, Ficolin-3	60	8	4.41	14	13560	2+	1024.48	0.008	7.8088	1	K.YGIDWASGR.G
14	1	sp|O75636-2|FCN3_HUMAN, sp|O75636|FCN3_HUMAN	31677.59768, 32902.98264	0.389	FCN3, FCN3	Tax_Id=9606 Isoform 2 of Ficolin-3 precursor, Ficolin-3	60	8	4.41	14	20471	3+	2404.22	0.001	0.415936	0.9994	R.ELLSQGATLSGWYHLC'LPEGR.A	54588.6	422110
14	1	sp|O75636-2|FCN3_HUMAN, sp|O75636|FCN3_HUMAN	31677.59768, 32902.98264	0.389	FCN3, FCN3	Tax_Id=9606 Isoform 2 of Ficolin-3 precursor, Ficolin-3	60	8	4.41	14	20486	2+	2404.22	1.015	6.23904	0.9825	R.ELLSQGATLSGWYHLC'LPEGR.A	15293.9	56565.2
14	1	sp|O75636-2|FCN3_HUMAN, sp|O75636|FCN3_HUMAN	31677.59768, 32902.98264	0.389	FCN3, FCN3	Tax_Id=9606 Isoform 2 of Ficolin-3 precursor, Ficolin-3	60	8	4.41	14	22302	2+	2331.1	0	0	1	R.ALPVFC'DM"DTEGGGWLVFQR.R	8292.14	66207.7
14	1	sp|O75636-2|FCN3_HUMAN, sp|O75636|FCN3_HUMAN	31677.59768, 32902.98264	0.389	FCN3, FCN3	Tax_Id=9606 Isoform 2 of Ficolin-3 precursor, Ficolin-3	60	8	4.41	14	22689	3+	3387.61	0.023	6.78944	1	R.AGFGNQESEFWLGNENLHQLTLQGNWELR.V
14	1	sp|O75636-2|FCN3_HUMAN, sp|O75636|FCN3_HUMAN	31677.59768, 32902.98264	0.389	FCN3, FCN3	Tax_Id=9606 Isoform 2 of Ficolin-3 precursor, Ficolin-3	60	8	4.41	14	22821	3+	3387.61	0.02	5.90386	1	R.AGFGNQESEFWLGNENLHQLTLQGNWELR.V
14	1	sp|O75636-2|FCN3_HUMAN, sp|O75636|FCN3_HUMAN	31677.59768, 32902.98264	0.389	FCN3, FCN3	Tax_Id=9606 Isoform 2 of Ficolin-3 precursor, Ficolin-3	60	8	4.41	14	22950	3+	3387.61	1.017	5.01828	0.9984	R.AGFGNQESEFWLGNENLHQLTLQGNWELR.V
14	1	sp|O75636-2|FCN3_HUMAN, sp|O75636|FCN3_HUMAN	31677.59768, 32902.98264	0.389	FCN3, FCN3	Tax_Id=9606 Isoform 2 of Ficolin-3 precursor, Ficolin-3	60	8	4.41	14	23854	2+	2315.1	1.01	4.31946	0.9971	R.ALPVFC'DMDTEGGGWLVFQR.R	4509.99	27730.5
14	1	sp|O75636-2|FCN3_HUMAN, sp|O75636|FCN3_HUMAN	31677.59768, 32902.98264	0.389	FCN3, FCN3	Tax_Id=9606 Isoform 2 of Ficolin-3 precursor, Ficolin-3	60	8	4.41	14	6259	2+	1046.53	0.007	6.68879	1	R.YAVSEAAAHK.Y
14	1	sp|O75636-2|FCN3_HUMAN, sp|O75636|FCN3_HUMAN	31677.59768, 32902.98264	0.389	FCN3, FCN3	Tax_Id=9606 Isoform 2 of Ficolin-3 precursor, Ficolin-3	60	8	4.41	14	10181	2+	1113.55	0.009	8.08228	0.9999	R.TFAHYATFR.L
14	1	sp|O75636-2|FCN3_HUMAN, sp|O75636|FCN3_HUMAN	31677.59768, 32902.98264	0.389	FCN3, FCN3	Tax_Id=9606 Isoform 2 of Ficolin-3 precursor, Ficolin-3	60	8	4.41	14	13092	2+	1024.48	0.005	4.8805	1	K.YGIDWASGR.G
14	1	sp|O75636-2|FCN3_HUMAN, sp|O75636|FCN3_HUMAN	31677.59768, 32902.98264	0.389	FCN3, FCN3	Tax_Id=9606 Isoform 2 of Ficolin-3 precursor, Ficolin-3	60	8	4.41	14	14764	2+	1555.85	0.005	3.21368	1	R.LLGEVDHYQLALGK.F
14	1	sp|O75636-2|FCN3_HUMAN, sp|O75636|FCN3_HUMAN	31677.59768, 32902.98264	0.389	FCN3, FCN3	Tax_Id=9606 Isoform 2 of Ficolin-3 precursor, Ficolin-3	60	8	4.41	14	22549	3+	3387.61	0.011	3.24712	1	R.AGFGNQESEFWLGNENLHQLTLQGNWELR.V
14	1	sp|O75636-2|FCN3_HUMAN, sp|O75636|FCN3_HUMAN	31677.59768, 32902.98264	0.389	FCN3, FCN3	Tax_Id=9606 Isoform 2 of Ficolin-3 precursor, Ficolin-3	60	8	4.41	14	22678	3+	3387.61	1.022	6.49425	0.9967	R.AGFGNQESEFWLGNENLHQLTLQGNWELR.V
14	1	sp|O75636-2|FCN3_HUMAN, sp|O75636|FCN3_HUMAN	31677.59768, 32902.98264	0.389	FCN3, FCN3	Tax_Id=9606 Isoform 2 of Ficolin-3 precursor, Ficolin-3	60	8	4.41	14	22993	3+	3387.61	1.038	11.2173	0.8584	R.AGFGNQESEFWLGNENLHQLTLQGNWELR.V
14	1	sp|O75636-2|FCN3_HUMAN, sp|O75636|FCN3_HUMAN	31677.59768, 32902.98264	0.389	FCN3, FCN3	Tax_Id=9606 Isoform 2 of Ficolin-3 precursor, Ficolin-3	60	8	4.41	14	23805	2+	2315.1	0.016	6.91114	1	R.ALPVFC'DMDTEGGGWLVFQR.R	343293	610405
14	1	sp|O75636-2|FCN3_HUMAN, sp|O75636|FCN3_HUMAN	31677.59768, 32902.98264	0.389	FCN3, FCN3	Tax_Id=9606 Isoform 2 of Ficolin-3 precursor, Ficolin-3	60	8	4.41	14	6279	2+	1046.53	0.005	4.77771	1	R.YAVSEAAAHK.Y
14	1	sp|O75636-2|FCN3_HUMAN, sp|O75636|FCN3_HUMAN	31677.59768, 32902.98264	0.389	FCN3, FCN3	Tax_Id=9606 Isoform 2 of Ficolin-3 precursor, Ficolin-3	60	8	4.41	14	20145	3+	2404.22	0.999	0.415936	0.9971	R.ELLSQGATLSGWYHLC'LPEGR.A	18500.5	118175
14	1	sp|O75636-2|FCN3_HUMAN, sp|O75636|FCN3_HUMAN	31677.59768, 32902.98264	0.389	FCN3, FCN3	Tax_Id=9606 Isoform 2 of Ficolin-3 precursor, Ficolin-3	60	8	4.41	14	22356	3+	3387.61	0.008	2.36154	0.9997	R.AGFGNQESEFWLGNENLHQLTLQGNWELR.V
14	1	sp|O75636-2|FCN3_HUMAN, sp|O75636|FCN3_HUMAN	31677.59768, 32902.98264	0.389	FCN3, FCN3	Tax_Id=9606 Isoform 2 of Ficolin-3 precursor, Ficolin-3	60	8	4.41	14	22485	3+	3387.61	1.024	7.08463	0.7319	R.AGFGNQESEFWLGNENLHQLTLQGNWELR.V
14	1	sp|O75636-2|FCN3_HUMAN, sp|O75636|FCN3_HUMAN	31677.59768, 32902.98264	0.389	FCN3, FCN3	Tax_Id=9606 Isoform 2 of Ficolin-3 precursor, Ficolin-3	60	8	4.41	14	5875	2+	1046.53	0.006	5.73325	1	R.YAVSEAAAHK.Y
14	1	sp|O75636-2|FCN3_HUMAN, sp|O75636|FCN3_HUMAN	31677.59768, 32902.98264	0.389	FCN3, FCN3	Tax_Id=9606 Isoform 2 of Ficolin-3 precursor, Ficolin-3	60	8	4.41	14	13384	2+	1024.48	0.004	3.9044	1	K.YGIDWASGR.G
14	1	sp|O75636-2|FCN3_HUMAN, sp|O75636|FCN3_HUMAN	31677.59768, 32902.98264	0.389	FCN3, FCN3	Tax_Id=9606 Isoform 2 of Ficolin-3 precursor, Ficolin-3	60	8	4.41	14	20134	3+	2404.22	0.002	0.831872	0.9999	R.ELLSQGATLSGWYHLC'LPEGR.A	30660.4	414962
14	1	sp|O75636-2|FCN3_HUMAN, sp|O75636|FCN3_HUMAN	31677.59768, 32902.98264	0.389	FCN3, FCN3	Tax_Id=9606 Isoform 2 of Ficolin-3 precursor, Ficolin-3	60	8	4.41	14	22248	3+	3387.61	0.017	5.01828	1	R.AGFGNQESEFWLGNENLHQLTLQGNWELR.V
14	1	sp|O75636-2|FCN3_HUMAN, sp|O75636|FCN3_HUMAN	31677.59768, 32902.98264	0.389	FCN3, FCN3	Tax_Id=9606 Isoform 2 of Ficolin-3 precursor, Ficolin-3	60	8	4.41	14	22376	3+	3387.61	0.012	3.54232	1	R.AGFGNQESEFWLGNENLHQLTLQGNWELR.V
14	1	sp|O75636-2|FCN3_HUMAN, sp|O75636|FCN3_HUMAN	31677.59768, 32902.98264	0.389	FCN3, FCN3	Tax_Id=9606 Isoform 2 of Ficolin-3 precursor, Ficolin-3	60	8	4.41	14	22505	3+	3387.61	0.016	4.72309	1	R.AGFGNQESEFWLGNENLHQLTLQGNWELR.V
14	1	sp|O75636-2|FCN3_HUMAN, sp|O75636|FCN3_HUMAN	31677.59768, 32902.98264	0.389	FCN3, FCN3	Tax_Id=9606 Isoform 2 of Ficolin-3 precursor, Ficolin-3	60	8	4.41	14	22640	3+	3387.61	1.023	6.78944	0.9982	R.AGFGNQESEFWLGNENLHQLTLQGNWELR.V
14	1	sp|O75636-2|FCN3_HUMAN, sp|O75636|FCN3_HUMAN	31677.59768, 32902.98264	0.389	FCN3, FCN3	Tax_Id=9606 Isoform 2 of Ficolin-3 precursor, Ficolin-3	60	8	4.41	14	22851	3+	3387.61	1.019	5.60867	0.9915	R.AGFGNQESEFWLGNENLHQLTLQGNWELR.V
14	1	sp|O75636-2|FCN3_HUMAN, sp|O75636|FCN3_HUMAN	31677.59768, 32902.98264	0.389	FCN3, FCN3	Tax_Id=9606 Isoform 2 of Ficolin-3 precursor, Ficolin-3	60	8	4.41	14	23706	2+	2315.1	0.019	8.20698	1	R.ALPVFC'DMDTEGGGWLVFQR.R	670099	6.41326e+06
14	1	sp|O75636-2|FCN3_HUMAN, sp|O75636|FCN3_HUMAN	31677.59768, 32902.98264	0.389	FCN3, FCN3	Tax_Id=9606 Isoform 2 of Ficolin-3 precursor, Ficolin-3	60	8	4.41	14	6832	2+	1046.53	0.007	6.68879	1	R.YAVSEAAAHK.Y
14	1	sp|O75636-2|FCN3_HUMAN, sp|O75636|FCN3_HUMAN	31677.59768, 32902.98264	0.389	FCN3, FCN3	Tax_Id=9606 Isoform 2 of Ficolin-3 precursor, Ficolin-3	60	8	4.41	14	14526	2+	1024.48	0.006	5.8566	1	K.YGIDWASGR.G
14	1	sp|O75636-2|FCN3_HUMAN, sp|O75636|FCN3_HUMAN	31677.59768, 32902.98264	0.389	FCN3, FCN3	Tax_Id=9606 Isoform 2 of Ficolin-3 precursor, Ficolin-3	60	8	4.41	14	23327	2+	2331.1	1.075	32.1737	0.9924	R.ALPVFC'DM"DTEGGGWLVFQR.R
14	1	sp|O75636-2|FCN3_HUMAN, sp|O75636|FCN3_HUMAN	31677.59768, 32902.98264	0.389	FCN3, FCN3	Tax_Id=9606 Isoform 2 of Ficolin-3 precursor, Ficolin-3	60	8	4.41	14	23555	3+	3387.61	0.006	1.77116	1	R.AGFGNQESEFWLGNENLHQLTLQGNWELR.V
15	1	sp|O75882-3|ATRN_HUMAN, sp|O75882-2|ATRN_HUMAN, sp|O75882|ATRN_HUMAN	133701.56191999995, 141428.76479999968, 158536.87623999876	0.216	ATRN, ATRN, ATRN	Tax_Id=9606 Isoform 3 of Attractin precursor, Tax_Id=9606 Isoform 2 of Attractin precursor, Attractin	139	26	2.37	41	9827	2+	1051.56	0.005	4.75485	1	R.YGHSLALYK.D
15	1	sp|O75882-3|ATRN_HUMAN, sp|O75882-2|ATRN_HUMAN, sp|O75882|ATRN_HUMAN	133701.56191999995, 141428.76479999968, 158536.87623999876	0.216	ATRN, ATRN, ATRN	Tax_Id=9606 Isoform 3 of Attractin precursor, Tax_Id=9606 Isoform 2 of Attractin precursor, Attractin	139	26	2.37	41	11296	2+	1542.68	-0.012	7.77868	1	K.GDEC'QLC'EVENR.Y	0	15852
15	1	sp|O75882-3|ATRN_HUMAN, sp|O75882-2|ATRN_HUMAN, sp|O75882|ATRN_HUMAN	133701.56191999995, 141428.76479999968, 158536.87623999876	0.216	ATRN, ATRN, ATRN	Tax_Id=9606 Isoform 3 of Attractin precursor, Tax_Id=9606 Isoform 2 of Attractin precursor, Attractin	139	26	2.37	41	11430	2+	1542.68	-0.008	5.18578	1	K.GDEC'QLC'EVENR.Y	530563	1.51188e+06
15	1	sp|O75882-3|ATRN_HUMAN, sp|O75882-2|ATRN_HUMAN, sp|O75882|ATRN_HUMAN	133701.56191999995, 141428.76479999968, 158536.87623999876	0.216	ATRN, ATRN, ATRN	Tax_Id=9606 Isoform 3 of Attractin precursor, Tax_Id=9606 Isoform 2 of Attractin precursor, Attractin	139	26	2.37	41	11513	3+	2193.96	-0.014	6.38116	0.9911	K.GEAC'DIPHC'TDNC'GFPHR.G	1.29195e+06	823130
15	1	sp|O75882-3|ATRN_HUMAN, sp|O75882-2|ATRN_HUMAN, sp|O75882|ATRN_HUMAN	133701.56191999995, 141428.76479999968, 158536.87623999876	0.216	ATRN, ATRN, ATRN	Tax_Id=9606 Isoform 3 of Attractin precursor, Tax_Id=9606 Isoform 2 of Attractin precursor, Attractin	139	26	2.37	41	11751	2+	1289.67	0	0	1	R.SEAAC'LAAGPGIR.C	344542	2.45883e+06
15	1	sp|O75882-3|ATRN_HUMAN, sp|O75882-2|ATRN_HUMAN, sp|O75882|ATRN_HUMAN	133701.56191999995, 141428.76479999968, 158536.87623999876	0.216	ATRN, ATRN, ATRN	Tax_Id=9606 Isoform 3 of Attractin precursor, Tax_Id=9606 Isoform 2 of Attractin precursor, Attractin	139	26	2.37	41	12838	2+	1599.77	0.011	6.87601	1	R.LTGSSGFVTDGPGNYK.Y
15	1	sp|O75882-3|ATRN_HUMAN, sp|O75882-2|ATRN_HUMAN, sp|O75882|ATRN_HUMAN	133701.56191999995, 141428.76479999968, 158536.87623999876	0.216	ATRN, ATRN, ATRN	Tax_Id=9606 Isoform 3 of Attractin precursor, Tax_Id=9606 Isoform 2 of Attractin precursor, Attractin	139	26	2.37	41	12916	2+	1410.77	0.01	7.08833	0.9175	R.NHNALLASLTTQK.K
15	1	sp|O75882-3|ATRN_HUMAN, sp|O75882-2|ATRN_HUMAN, sp|O75882|ATRN_HUMAN	133701.56191999995, 141428.76479999968, 158536.87623999876	0.216	ATRN, ATRN, ATRN	Tax_Id=9606 Isoform 3 of Attractin precursor, Tax_Id=9606 Isoform 2 of Attractin precursor, Attractin	139	26	2.37	41	13429	2+	1697.76	-0.009	5.30109	1	R.SC'ALDQNC'QWEPR.N	0	154474
15	1	sp|O75882-3|ATRN_HUMAN, sp|O75882-2|ATRN_HUMAN, sp|O75882|ATRN_HUMAN	133701.56191999995, 141428.76479999968, 158536.87623999876	0.216	ATRN, ATRN, ATRN	Tax_Id=9606 Isoform 3 of Attractin precursor, Tax_Id=9606 Isoform 2 of Attractin precursor, Attractin	139	26	2.37	41	14834	2+	1390.7	0.995	3.59532	0.9969	K.C'TWLIEGQPNR.I	2.45346e+06	1.72076e+06
15	1	sp|O75882-3|ATRN_HUMAN, sp|O75882-2|ATRN_HUMAN, sp|O75882|ATRN_HUMAN	133701.56191999995, 141428.76479999968, 158536.87623999876	0.216	ATRN, ATRN, ATRN	Tax_Id=9606 Isoform 3 of Attractin precursor, Tax_Id=9606 Isoform 2 of Attractin precursor, Attractin	139	26	2.37	41	14981	2+	1390.7	0.995	3.59532	0.9986	K.C'TWLIEGQPNR.I	1.53111e+06	1.4549e+06
15	1	sp|O75882-3|ATRN_HUMAN, sp|O75882-2|ATRN_HUMAN, sp|O75882|ATRN_HUMAN	133701.56191999995, 141428.76479999968, 158536.87623999876	0.216	ATRN, ATRN, ATRN	Tax_Id=9606 Isoform 3 of Attractin precursor, Tax_Id=9606 Isoform 2 of Attractin precursor, Attractin	139	26	2.37	41	15736	3+	2883.39	1.017	5.89583	0.9998	K.NTWSILHTQGALVQGGYGHSSVYDHR.T
15	1	sp|O75882-3|ATRN_HUMAN, sp|O75882-2|ATRN_HUMAN, sp|O75882|ATRN_HUMAN	133701.56191999995, 141428.76479999968, 158536.87623999876	0.216	ATRN, ATRN, ATRN	Tax_Id=9606 Isoform 3 of Attractin precursor, Tax_Id=9606 Isoform 2 of Attractin precursor, Attractin	139	26	2.37	41	17296	2+	1901.9	0.006	3.15474	0.9999	R.YYTAINFVATPDEQNR.D
15	1	sp|O75882-3|ATRN_HUMAN, sp|O75882-2|ATRN_HUMAN, sp|O75882|ATRN_HUMAN	133701.56191999995, 141428.76479999968, 158536.87623999876	0.216	ATRN, ATRN, ATRN	Tax_Id=9606 Isoform 3 of Attractin precursor, Tax_Id=9606 Isoform 2 of Attractin precursor, Attractin	139	26	2.37	41	17435	2+	1901.9	0	0	0.9901	R.YYTAINFVATPDEQNR.D
15	1	sp|O75882-3|ATRN_HUMAN, sp|O75882-2|ATRN_HUMAN, sp|O75882|ATRN_HUMAN	133701.56191999995, 141428.76479999968, 158536.87623999876	0.216	ATRN, ATRN, ATRN	Tax_Id=9606 Isoform 3 of Attractin precursor, Tax_Id=9606 Isoform 2 of Attractin precursor, Attractin	139	26	2.37	41	7025	2+	1126.52	0.004	3.55075	0.9995	R.IMQSSQSMSK.L
15	1	sp|O75882-3|ATRN_HUMAN, sp|O75882-2|ATRN_HUMAN, sp|O75882|ATRN_HUMAN	133701.56191999995, 141428.76479999968, 158536.87623999876	0.216	ATRN, ATRN, ATRN	Tax_Id=9606 Isoform 3 of Attractin precursor, Tax_Id=9606 Isoform 2 of Attractin precursor, Attractin	139	26	2.37	41	8224	2+	847.442	0.006	7.08013	0.9923	R.YQGNPLR.G
15	1	sp|O75882-3|ATRN_HUMAN, sp|O75882-2|ATRN_HUMAN, sp|O75882|ATRN_HUMAN	133701.56191999995, 141428.76479999968, 158536.87623999876	0.216	ATRN, ATRN, ATRN	Tax_Id=9606 Isoform 3 of Attractin precursor, Tax_Id=9606 Isoform 2 of Attractin precursor, Attractin	139	26	2.37	41	10095	2+	1051.56	0.016	15.2155	0.9986	R.YGHSLALYK.D
15	1	sp|O75882-3|ATRN_HUMAN, sp|O75882-2|ATRN_HUMAN, sp|O75882|ATRN_HUMAN	133701.56191999995, 141428.76479999968, 158536.87623999876	0.216	ATRN, ATRN, ATRN	Tax_Id=9606 Isoform 3 of Attractin precursor, Tax_Id=9606 Isoform 2 of Attractin precursor, Attractin	139	26	2.37	41	10234	2+	1051.56	0.004	3.80388	0.9964	R.YGHSLALYK.D
15	1	sp|O75882-3|ATRN_HUMAN, sp|O75882-2|ATRN_HUMAN, sp|O75882|ATRN_HUMAN	133701.56191999995, 141428.76479999968, 158536.87623999876	0.216	ATRN, ATRN, ATRN	Tax_Id=9606 Isoform 3 of Attractin precursor, Tax_Id=9606 Isoform 2 of Attractin precursor, Attractin	139	26	2.37	41	10454	2+	1221.51	0.154	126.073	0.9543	K.DNPMYYC'NK.K
15	1	sp|O75882-3|ATRN_HUMAN, sp|O75882-2|ATRN_HUMAN, sp|O75882|ATRN_HUMAN	133701.56191999995, 141428.76479999968, 158536.87623999876	0.216	ATRN, ATRN, ATRN	Tax_Id=9606 Isoform 3 of Attractin precursor, Tax_Id=9606 Isoform 2 of Attractin precursor, Attractin	139	26	2.37	41	11574	2+	1542.68	-0.007	4.53756	1	K.GDEC'QLC'EVENR.Y	291243	955400
15	1	sp|O75882-3|ATRN_HUMAN, sp|O75882-2|ATRN_HUMAN, sp|O75882|ATRN_HUMAN	133701.56191999995, 141428.76479999968, 158536.87623999876	0.216	ATRN, ATRN, ATRN	Tax_Id=9606 Isoform 3 of Attractin precursor, Tax_Id=9606 Isoform 2 of Attractin precursor, Attractin	139	26	2.37	41	11589	3+	2193.96	0.988	5.46957	0.981	K.GEAC'DIPHC'TDNC'GFPHR.G	829006	691708
15	1	sp|O75882-3|ATRN_HUMAN, sp|O75882-2|ATRN_HUMAN, sp|O75882|ATRN_HUMAN	133701.56191999995, 141428.76479999968, 158536.87623999876	0.216	ATRN, ATRN, ATRN	Tax_Id=9606 Isoform 3 of Attractin precursor, Tax_Id=9606 Isoform 2 of Attractin precursor, Attractin	139	26	2.37	41	11867	2+	1289.67	-0.001	0.775392	1	R.SEAAC'LAAGPGIR.C	255593	1.9649e+06
15	1	sp|O75882-3|ATRN_HUMAN, sp|O75882-2|ATRN_HUMAN, sp|O75882|ATRN_HUMAN	133701.56191999995, 141428.76479999968, 158536.87623999876	0.216	ATRN, ATRN, ATRN	Tax_Id=9606 Isoform 3 of Attractin precursor, Tax_Id=9606 Isoform 2 of Attractin precursor, Attractin	139	26	2.37	41	12955	2+	1599.76	0.008	5.00073	1	R.LTGSSGFVTDGPGNYK.Y
15	1	sp|O75882-3|ATRN_HUMAN, sp|O75882-2|ATRN_HUMAN, sp|O75882|ATRN_HUMAN	133701.56191999995, 141428.76479999968, 158536.87623999876	0.216	ATRN, ATRN, ATRN	Tax_Id=9606 Isoform 3 of Attractin precursor, Tax_Id=9606 Isoform 2 of Attractin precursor, Attractin	139	26	2.37	41	13094	2+	1599.76	0.009	5.62583	1	R.LTGSSGFVTDGPGNYK.Y
15	1	sp|O75882-3|ATRN_HUMAN, sp|O75882-2|ATRN_HUMAN, sp|O75882|ATRN_HUMAN	133701.56191999995, 141428.76479999968, 158536.87623999876	0.216	ATRN, ATRN, ATRN	Tax_Id=9606 Isoform 3 of Attractin precursor, Tax_Id=9606 Isoform 2 of Attractin precursor, Attractin	139	26	2.37	41	13150	2+	1840.96	0.01	5.43196	0.9879	R.WSVLPRPDLHHDVNR.F
15	1	sp|O75882-3|ATRN_HUMAN, sp|O75882-2|ATRN_HUMAN, sp|O75882|ATRN_HUMAN	133701.56191999995, 141428.76479999968, 158536.87623999876	0.216	ATRN, ATRN, ATRN	Tax_Id=9606 Isoform 3 of Attractin precursor, Tax_Id=9606 Isoform 2 of Attractin precursor, Attractin	139	26	2.37	41	13259	2+	1599.76	0.007	4.37564	0.9971	R.LTGSSGFVTDGPGNYK.Y
15	1	sp|O75882-3|ATRN_HUMAN, sp|O75882-2|ATRN_HUMAN, sp|O75882|ATRN_HUMAN	133701.56191999995, 141428.76479999968, 158536.87623999876	0.216	ATRN, ATRN, ATRN	Tax_Id=9606 Isoform 3 of Attractin precursor, Tax_Id=9606 Isoform 2 of Attractin precursor, Attractin	139	26	2.37	41	13310	2+	1410.77	0.01	7.08833	0.9999	R.NHNALLASLTTQK.K
15	1	sp|O75882-3|ATRN_HUMAN, sp|O75882-2|ATRN_HUMAN, sp|O75882|ATRN_HUMAN	133701.56191999995, 141428.76479999968, 158536.87623999876	0.216	ATRN, ATRN, ATRN	Tax_Id=9606 Isoform 3 of Attractin precursor, Tax_Id=9606 Isoform 2 of Attractin precursor, Attractin	139	26	2.37	41	13438	2+	1410.77	0.008	5.67066	1	R.NHNALLASLTTQK.K
15	1	sp|O75882-3|ATRN_HUMAN, sp|O75882-2|ATRN_HUMAN, sp|O75882|ATRN_HUMAN	133701.56191999995, 141428.76479999968, 158536.87623999876	0.216	ATRN, ATRN, ATRN	Tax_Id=9606 Isoform 3 of Attractin precursor, Tax_Id=9606 Isoform 2 of Attractin precursor, Attractin	139	26	2.37	41	13595	2+	1697.76	-0.007	4.12307	1	R.SC'ALDQNC'QWEPR.N	118247	1.02211e+06
15	1	sp|O75882-3|ATRN_HUMAN, sp|O75882-2|ATRN_HUMAN, sp|O75882|ATRN_HUMAN	133701.56191999995, 141428.76479999968, 158536.87623999876	0.216	ATRN, ATRN, ATRN	Tax_Id=9606 Isoform 3 of Attractin precursor, Tax_Id=9606 Isoform 2 of Attractin precursor, Attractin	139	26	2.37	41	14928	2+	1390.7	1.015	10.786	0.915	K.C'TWLIEGQPNR.I	1.07531e+06	1.41009e+06
15	1	sp|O75882-3|ATRN_HUMAN, sp|O75882-2|ATRN_HUMAN, sp|O75882|ATRN_HUMAN	133701.56191999995, 141428.76479999968, 158536.87623999876	0.216	ATRN, ATRN, ATRN	Tax_Id=9606 Isoform 3 of Attractin precursor, Tax_Id=9606 Isoform 2 of Attractin precursor, Attractin	139	26	2.37	41	15065	2+	1390.7	-0.003	2.15719	0.9999	K.C'TWLIEGQPNR.I	1.42417e+06	1.53636e+06
15	1	sp|O75882-3|ATRN_HUMAN, sp|O75882-2|ATRN_HUMAN, sp|O75882|ATRN_HUMAN	133701.56191999995, 141428.76479999968, 158536.87623999876	0.216	ATRN, ATRN, ATRN	Tax_Id=9606 Isoform 3 of Attractin precursor, Tax_Id=9606 Isoform 2 of Attractin precursor, Attractin	139	26	2.37	41	17179	2+	1901.9	0.012	6.30947	0.9999	R.YYTAINFVATPDEQNR.D
15	1	sp|O75882-3|ATRN_HUMAN, sp|O75882-2|ATRN_HUMAN, sp|O75882|ATRN_HUMAN	133701.56191999995, 141428.76479999968, 158536.87623999876	0.216	ATRN, ATRN, ATRN	Tax_Id=9606 Isoform 3 of Attractin precursor, Tax_Id=9606 Isoform 2 of Attractin precursor, Attractin	139	26	2.37	41	18481	2+	1528.73	0.012	7.84963	0.9995	R.YDVDTQM"WTILK.D
15	1	sp|O75882-3|ATRN_HUMAN, sp|O75882-2|ATRN_HUMAN, sp|O75882|ATRN_HUMAN	133701.56191999995, 141428.76479999968, 158536.87623999876	0.216	ATRN, ATRN, ATRN	Tax_Id=9606 Isoform 3 of Attractin precursor, Tax_Id=9606 Isoform 2 of Attractin precursor, Attractin	139	26	2.37	41	20359	2+	1155.69	0.004	3.46114	0.9504	K.LTLTPWVGLR.K
15	1	sp|O75882-3|ATRN_HUMAN, sp|O75882-2|ATRN_HUMAN, sp|O75882|ATRN_HUMAN	133701.56191999995, 141428.76479999968, 158536.87623999876	0.216	ATRN, ATRN, ATRN	Tax_Id=9606 Isoform 3 of Attractin precursor, Tax_Id=9606 Isoform 2 of Attractin precursor, Attractin	139	26	2.37	41	6944	2+	1126.52	0.007	6.21381	1	R.IMQSSQSMSK.L
15	1	sp|O75882-3|ATRN_HUMAN, sp|O75882-2|ATRN_HUMAN, sp|O75882|ATRN_HUMAN	133701.56191999995, 141428.76479999968, 158536.87623999876	0.216	ATRN, ATRN, ATRN	Tax_Id=9606 Isoform 3 of Attractin precursor, Tax_Id=9606 Isoform 2 of Attractin precursor, Attractin	139	26	2.37	41	7927	2+	886.51	0.006	6.76811	0.9907	R.SVNNVVVR.Y
15	1	sp|O75882-3|ATRN_HUMAN, sp|O75882-2|ATRN_HUMAN, sp|O75882|ATRN_HUMAN	133701.56191999995, 141428.76479999968, 158536.87623999876	0.216	ATRN, ATRN, ATRN	Tax_Id=9606 Isoform 3 of Attractin precursor, Tax_Id=9606 Isoform 2 of Attractin precursor, Attractin	139	26	2.37	41	8446	2+	1007.53	0.002	1.98505	0.9948	R.ALYVHGGYK.A
15	1	sp|O75882-3|ATRN_HUMAN, sp|O75882-2|ATRN_HUMAN, sp|O75882|ATRN_HUMAN	133701.56191999995, 141428.76479999968, 158536.87623999876	0.216	ATRN, ATRN, ATRN	Tax_Id=9606 Isoform 3 of Attractin precursor, Tax_Id=9606 Isoform 2 of Attractin precursor, Attractin	139	26	2.37	41	10400	2+	1051.56	0.005	4.75485	0.973	R.YGHSLALYK.D
15	1	sp|O75882-3|ATRN_HUMAN, sp|O75882-2|ATRN_HUMAN, sp|O75882|ATRN_HUMAN	133701.56191999995, 141428.76479999968, 158536.87623999876	0.216	ATRN, ATRN, ATRN	Tax_Id=9606 Isoform 3 of Attractin precursor, Tax_Id=9606 Isoform 2 of Attractin precursor, Attractin	139	26	2.37	41	10550	2+	1221.51	0.001	0.818658	0.9938	K.DNPMYYC'NK.K	48279.2	366746
15	1	sp|O75882-3|ATRN_HUMAN, sp|O75882-2|ATRN_HUMAN, sp|O75882|ATRN_HUMAN	133701.56191999995, 141428.76479999968, 158536.87623999876	0.216	ATRN, ATRN, ATRN	Tax_Id=9606 Isoform 3 of Attractin precursor, Tax_Id=9606 Isoform 2 of Attractin precursor, Attractin	139	26	2.37	41	11544	2+	1542.68	-0.009	5.83401	1	K.GDEC'QLC'EVENR.Y	0	45555.8
15	1	sp|O75882-3|ATRN_HUMAN, sp|O75882-2|ATRN_HUMAN, sp|O75882|ATRN_HUMAN	133701.56191999995, 141428.76479999968, 158536.87623999876	0.216	ATRN, ATRN, ATRN	Tax_Id=9606 Isoform 3 of Attractin precursor, Tax_Id=9606 Isoform 2 of Attractin precursor, Attractin	139	26	2.37	41	11685	2+	1542.68	-1.006	3.88934	0.994	K.GDEC'QLC'EVENR.Y	553386	1.19098e+06
15	1	sp|O75882-3|ATRN_HUMAN, sp|O75882-2|ATRN_HUMAN, sp|O75882|ATRN_HUMAN	133701.56191999995, 141428.76479999968, 158536.87623999876	0.216	ATRN, ATRN, ATRN	Tax_Id=9606 Isoform 3 of Attractin precursor, Tax_Id=9606 Isoform 2 of Attractin precursor, Attractin	139	26	2.37	41	11790	3+	2193.96	-0.01	4.55797	1	K.GEAC'DIPHC'TDNC'GFPHR.G	794532	767292
15	1	sp|O75882-3|ATRN_HUMAN, sp|O75882-2|ATRN_HUMAN, sp|O75882|ATRN_HUMAN	133701.56191999995, 141428.76479999968, 158536.87623999876	0.216	ATRN, ATRN, ATRN	Tax_Id=9606 Isoform 3 of Attractin precursor, Tax_Id=9606 Isoform 2 of Attractin precursor, Attractin	139	26	2.37	41	11806	2+	2193.96	-0.01	4.55797	1	K.GEAC'DIPHC'TDNC'GFPHR.G	0	23303.7
15	1	sp|O75882-3|ATRN_HUMAN, sp|O75882-2|ATRN_HUMAN, sp|O75882|ATRN_HUMAN	133701.56191999995, 141428.76479999968, 158536.87623999876	0.216	ATRN, ATRN, ATRN	Tax_Id=9606 Isoform 3 of Attractin precursor, Tax_Id=9606 Isoform 2 of Attractin precursor, Attractin	139	26	2.37	41	11954	2+	1289.67	1.086	66.6837	0.9935	R.SEAAC'LAAGPGIR.C
15	1	sp|O75882-3|ATRN_HUMAN, sp|O75882-2|ATRN_HUMAN, sp|O75882|ATRN_HUMAN	133701.56191999995, 141428.76479999968, 158536.87623999876	0.216	ATRN, ATRN, ATRN	Tax_Id=9606 Isoform 3 of Attractin precursor, Tax_Id=9606 Isoform 2 of Attractin precursor, Attractin	139	26	2.37	41	12081	2+	1289.67	-0.002	1.55078	1	R.SEAAC'LAAGPGIR.C	244039	2.1574e+06
15	1	sp|O75882-3|ATRN_HUMAN, sp|O75882-2|ATRN_HUMAN, sp|O75882|ATRN_HUMAN	133701.56191999995, 141428.76479999968, 158536.87623999876	0.216	ATRN, ATRN, ATRN	Tax_Id=9606 Isoform 3 of Attractin precursor, Tax_Id=9606 Isoform 2 of Attractin precursor, Attractin	139	26	2.37	41	13080	2+	1599.77	0.01	6.25092	1	R.LTGSSGFVTDGPGNYK.Y
15	1	sp|O75882-3|ATRN_HUMAN, sp|O75882-2|ATRN_HUMAN, sp|O75882|ATRN_HUMAN	133701.56191999995, 141428.76479999968, 158536.87623999876	0.216	ATRN, ATRN, ATRN	Tax_Id=9606 Isoform 3 of Attractin precursor, Tax_Id=9606 Isoform 2 of Attractin precursor, Attractin	139	26	2.37	41	13223	2+	1599.76	0.002	1.25018	0.9989	R.LTGSSGFVTDGPGNYK.Y
15	1	sp|O75882-3|ATRN_HUMAN, sp|O75882-2|ATRN_HUMAN, sp|O75882|ATRN_HUMAN	133701.56191999995, 141428.76479999968, 158536.87623999876	0.216	ATRN, ATRN, ATRN	Tax_Id=9606 Isoform 3 of Attractin precursor, Tax_Id=9606 Isoform 2 of Attractin precursor, Attractin	139	26	2.37	41	13355	2+	1599.76	0.007	4.37564	1	R.LTGSSGFVTDGPGNYK.Y
15	1	sp|O75882-3|ATRN_HUMAN, sp|O75882-2|ATRN_HUMAN, sp|O75882|ATRN_HUMAN	133701.56191999995, 141428.76479999968, 158536.87623999876	0.216	ATRN, ATRN, ATRN	Tax_Id=9606 Isoform 3 of Attractin precursor, Tax_Id=9606 Isoform 2 of Attractin precursor, Attractin	139	26	2.37	41	13432	2+	1410.77	0.01	7.08833	1	R.NHNALLASLTTQK.K
15	1	sp|O75882-3|ATRN_HUMAN, sp|O75882-2|ATRN_HUMAN, sp|O75882|ATRN_HUMAN	133701.56191999995, 141428.76479999968, 158536.87623999876	0.216	ATRN, ATRN, ATRN	Tax_Id=9606 Isoform 3 of Attractin precursor, Tax_Id=9606 Isoform 2 of Attractin precursor, Attractin	139	26	2.37	41	13464	3+	1410.77	0.008	5.67066	1	R.NHNALLASLTTQK.K
15	1	sp|O75882-3|ATRN_HUMAN, sp|O75882-2|ATRN_HUMAN, sp|O75882|ATRN_HUMAN	133701.56191999995, 141428.76479999968, 158536.87623999876	0.216	ATRN, ATRN, ATRN	Tax_Id=9606 Isoform 3 of Attractin precursor, Tax_Id=9606 Isoform 2 of Attractin precursor, Attractin	139	26	2.37	41	13661	2+	1697.76	-0.005	2.94505	1	R.SC'ALDQNC'QWEPR.N	110322	953903
15	1	sp|O75882-3|ATRN_HUMAN, sp|O75882-2|ATRN_HUMAN, sp|O75882|ATRN_HUMAN	133701.56191999995, 141428.76479999968, 158536.87623999876	0.216	ATRN, ATRN, ATRN	Tax_Id=9606 Isoform 3 of Attractin precursor, Tax_Id=9606 Isoform 2 of Attractin precursor, Attractin	139	26	2.37	41	13684	2+	1691.73	0.014	8.27557	1	R.SCALDQNCQWEPR.N	110322	953903
15	1	sp|O75882-3|ATRN_HUMAN, sp|O75882-2|ATRN_HUMAN, sp|O75882|ATRN_HUMAN	133701.56191999995, 141428.76479999968, 158536.87623999876	0.216	ATRN, ATRN, ATRN	Tax_Id=9606 Isoform 3 of Attractin precursor, Tax_Id=9606 Isoform 2 of Attractin precursor, Attractin	139	26	2.37	41	15073	2+	1390.7	-0.005	3.59532	0.9986	K.C'TWLIEGQPNR.I	1.68429e+06	2.37367e+06
15	1	sp|O75882-3|ATRN_HUMAN, sp|O75882-2|ATRN_HUMAN, sp|O75882|ATRN_HUMAN	133701.56191999995, 141428.76479999968, 158536.87623999876	0.216	ATRN, ATRN, ATRN	Tax_Id=9606 Isoform 3 of Attractin precursor, Tax_Id=9606 Isoform 2 of Attractin precursor, Attractin	139	26	2.37	41	15214	2+	1390.7	0.995	3.59532	0.996	K.C'TWLIEGQPNR.I	1.431e+06	1.63738e+06
15	1	sp|O75882-3|ATRN_HUMAN, sp|O75882-2|ATRN_HUMAN, sp|O75882|ATRN_HUMAN	133701.56191999995, 141428.76479999968, 158536.87623999876	0.216	ATRN, ATRN, ATRN	Tax_Id=9606 Isoform 3 of Attractin precursor, Tax_Id=9606 Isoform 2 of Attractin precursor, Attractin	139	26	2.37	41	15830	3+	2883.39	0.017	5.89583	0.9986	K.NTWSILHTQGALVQGGYGHSSVYDHR.T
15	1	sp|O75882-3|ATRN_HUMAN, sp|O75882-2|ATRN_HUMAN, sp|O75882|ATRN_HUMAN	133701.56191999995, 141428.76479999968, 158536.87623999876	0.216	ATRN, ATRN, ATRN	Tax_Id=9606 Isoform 3 of Attractin precursor, Tax_Id=9606 Isoform 2 of Attractin precursor, Attractin	139	26	2.37	41	17285	2+	1901.9	0.018	9.46421	0.9995	R.YYTAINFVATPDEQNR.D
15	1	sp|O75882-3|ATRN_HUMAN, sp|O75882-2|ATRN_HUMAN, sp|O75882|ATRN_HUMAN	133701.56191999995, 141428.76479999968, 158536.87623999876	0.216	ATRN, ATRN, ATRN	Tax_Id=9606 Isoform 3 of Attractin precursor, Tax_Id=9606 Isoform 2 of Attractin precursor, Attractin	139	26	2.37	41	17439	2+	1901.9	0.012	6.30947	0.9745	R.YYTAINFVATPDEQNR.D
15	1	sp|O75882-3|ATRN_HUMAN, sp|O75882-2|ATRN_HUMAN, sp|O75882|ATRN_HUMAN	133701.56191999995, 141428.76479999968, 158536.87623999876	0.216	ATRN, ATRN, ATRN	Tax_Id=9606 Isoform 3 of Attractin precursor, Tax_Id=9606 Isoform 2 of Attractin precursor, Attractin	139	26	2.37	41	17981	2+	1153.56	0.007	6.06819	0.9937	R.DLDMFINASK.N
15	1	sp|O75882-3|ATRN_HUMAN, sp|O75882-2|ATRN_HUMAN, sp|O75882|ATRN_HUMAN	133701.56191999995, 141428.76479999968, 158536.87623999876	0.216	ATRN, ATRN, ATRN	Tax_Id=9606 Isoform 3 of Attractin precursor, Tax_Id=9606 Isoform 2 of Attractin precursor, Attractin	139	26	2.37	41	18584	2+	1528.73	0.013	8.50376	1	R.YDVDTQM"WTILK.D
15	1	sp|O75882-3|ATRN_HUMAN, sp|O75882-2|ATRN_HUMAN, sp|O75882|ATRN_HUMAN	133701.56191999995, 141428.76479999968, 158536.87623999876	0.216	ATRN, ATRN, ATRN	Tax_Id=9606 Isoform 3 of Attractin precursor, Tax_Id=9606 Isoform 2 of Attractin precursor, Attractin	139	26	2.37	41	18715	2+	1528.73	0.013	8.50376	0.8508	R.YDVDTQM"WTILK.D
15	1	sp|O75882-3|ATRN_HUMAN, sp|O75882-2|ATRN_HUMAN, sp|O75882|ATRN_HUMAN	133701.56191999995, 141428.76479999968, 158536.87623999876	0.216	ATRN, ATRN, ATRN	Tax_Id=9606 Isoform 3 of Attractin precursor, Tax_Id=9606 Isoform 2 of Attractin precursor, Attractin	139	26	2.37	41	20504	2+	1155.69	0.006	5.19171	0.9997	K.LTLTPWVGLR.K
15	1	sp|O75882-3|ATRN_HUMAN, sp|O75882-2|ATRN_HUMAN, sp|O75882|ATRN_HUMAN	133701.56191999995, 141428.76479999968, 158536.87623999876	0.216	ATRN, ATRN, ATRN	Tax_Id=9606 Isoform 3 of Attractin precursor, Tax_Id=9606 Isoform 2 of Attractin precursor, Attractin	139	26	2.37	41	21612	2+	1512.74	1.013	8.59368	1	R.YDVDTQMWTILK.D
15	1	sp|O75882-3|ATRN_HUMAN, sp|O75882-2|ATRN_HUMAN, sp|O75882|ATRN_HUMAN	133701.56191999995, 141428.76479999968, 158536.87623999876	0.216	ATRN, ATRN, ATRN	Tax_Id=9606 Isoform 3 of Attractin precursor, Tax_Id=9606 Isoform 2 of Attractin precursor, Attractin	139	26	2.37	41	5789	2+	1142.52	0.006	5.25156	0.9956	R.IM"QSSQSMSK.L
15	1	sp|O75882-3|ATRN_HUMAN, sp|O75882-2|ATRN_HUMAN, sp|O75882|ATRN_HUMAN	133701.56191999995, 141428.76479999968, 158536.87623999876	0.216	ATRN, ATRN, ATRN	Tax_Id=9606 Isoform 3 of Attractin precursor, Tax_Id=9606 Isoform 2 of Attractin precursor, Attractin	139	26	2.37	41	7195	2+	1126.52	0.007	6.21381	0.9987	R.IMQSSQSMSK.L
15	1	sp|O75882-3|ATRN_HUMAN, sp|O75882-2|ATRN_HUMAN, sp|O75882|ATRN_HUMAN	133701.56191999995, 141428.76479999968, 158536.87623999876	0.216	ATRN, ATRN, ATRN	Tax_Id=9606 Isoform 3 of Attractin precursor, Tax_Id=9606 Isoform 2 of Attractin precursor, Attractin	139	26	2.37	41	8539	2+	886.51	0.007	7.89613	0.9723	R.SVNNVVVR.Y
15	1	sp|O75882-3|ATRN_HUMAN, sp|O75882-2|ATRN_HUMAN, sp|O75882|ATRN_HUMAN	133701.56191999995, 141428.76479999968, 158536.87623999876	0.216	ATRN, ATRN, ATRN	Tax_Id=9606 Isoform 3 of Attractin precursor, Tax_Id=9606 Isoform 2 of Attractin precursor, Attractin	139	26	2.37	41	10884	2+	1221.51	0	0	0.995	K.DNPMYYC'NK.K	11855.7	68738.8
15	1	sp|O75882-3|ATRN_HUMAN, sp|O75882-2|ATRN_HUMAN, sp|O75882|ATRN_HUMAN	133701.56191999995, 141428.76479999968, 158536.87623999876	0.216	ATRN, ATRN, ATRN	Tax_Id=9606 Isoform 3 of Attractin precursor, Tax_Id=9606 Isoform 2 of Attractin precursor, Attractin	139	26	2.37	41	11616	2+	1542.68	-0.001	0.648223	1	K.GDEC'QLC'EVENR.Y	0	6959.07
15	1	sp|O75882-3|ATRN_HUMAN, sp|O75882-2|ATRN_HUMAN, sp|O75882|ATRN_HUMAN	133701.56191999995, 141428.76479999968, 158536.87623999876	0.216	ATRN, ATRN, ATRN	Tax_Id=9606 Isoform 3 of Attractin precursor, Tax_Id=9606 Isoform 2 of Attractin precursor, Attractin	139	26	2.37	41	11742	2+	1542.68	-0.005	3.24111	1	K.GDEC'QLC'EVENR.Y	111137	355593
15	1	sp|O75882-3|ATRN_HUMAN, sp|O75882-2|ATRN_HUMAN, sp|O75882|ATRN_HUMAN	133701.56191999995, 141428.76479999968, 158536.87623999876	0.216	ATRN, ATRN, ATRN	Tax_Id=9606 Isoform 3 of Attractin precursor, Tax_Id=9606 Isoform 2 of Attractin precursor, Attractin	139	26	2.37	41	12026	3+	2193.96	-0.008	3.64638	0.9241	K.GEAC'DIPHC'TDNC'GFPHR.G	108317	184252
15	1	sp|O75882-3|ATRN_HUMAN, sp|O75882-2|ATRN_HUMAN, sp|O75882|ATRN_HUMAN	133701.56191999995, 141428.76479999968, 158536.87623999876	0.216	ATRN, ATRN, ATRN	Tax_Id=9606 Isoform 3 of Attractin precursor, Tax_Id=9606 Isoform 2 of Attractin precursor, Attractin	139	26	2.37	41	12419	2+	1289.67	0.002	1.55078	1	R.SEAAC'LAAGPGIR.C	29128.6	417970
15	1	sp|O75882-3|ATRN_HUMAN, sp|O75882-2|ATRN_HUMAN, sp|O75882|ATRN_HUMAN	133701.56191999995, 141428.76479999968, 158536.87623999876	0.216	ATRN, ATRN, ATRN	Tax_Id=9606 Isoform 3 of Attractin precursor, Tax_Id=9606 Isoform 2 of Attractin precursor, Attractin	139	26	2.37	41	13310	2+	1599.77	0.012	7.5011	1	R.LTGSSGFVTDGPGNYK.Y
15	1	sp|O75882-3|ATRN_HUMAN, sp|O75882-2|ATRN_HUMAN, sp|O75882|ATRN_HUMAN	133701.56191999995, 141428.76479999968, 158536.87623999876	0.216	ATRN, ATRN, ATRN	Tax_Id=9606 Isoform 3 of Attractin precursor, Tax_Id=9606 Isoform 2 of Attractin precursor, Attractin	139	26	2.37	41	13443	2+	1599.76	0.009	5.62583	1	R.LTGSSGFVTDGPGNYK.Y
15	1	sp|O75882-3|ATRN_HUMAN, sp|O75882-2|ATRN_HUMAN, sp|O75882|ATRN_HUMAN	133701.56191999995, 141428.76479999968, 158536.87623999876	0.216	ATRN, ATRN, ATRN	Tax_Id=9606 Isoform 3 of Attractin precursor, Tax_Id=9606 Isoform 2 of Attractin precursor, Attractin	139	26	2.37	41	13762	2+	1697.76	-0.003	1.76703	1	R.SC'ALDQNC'QWEPR.N	21166	188137
15	1	sp|O75882-3|ATRN_HUMAN, sp|O75882-2|ATRN_HUMAN, sp|O75882|ATRN_HUMAN	133701.56191999995, 141428.76479999968, 158536.87623999876	0.216	ATRN, ATRN, ATRN	Tax_Id=9606 Isoform 3 of Attractin precursor, Tax_Id=9606 Isoform 2 of Attractin precursor, Attractin	139	26	2.37	41	17295	2+	1901.9	0.02	10.5158	0.9481	R.YYTAINFVATPDEQNR.D
15	1	sp|O75882-3|ATRN_HUMAN, sp|O75882-2|ATRN_HUMAN, sp|O75882|ATRN_HUMAN	133701.56191999995, 141428.76479999968, 158536.87623999876	0.216	ATRN, ATRN, ATRN	Tax_Id=9606 Isoform 3 of Attractin precursor, Tax_Id=9606 Isoform 2 of Attractin precursor, Attractin	139	26	2.37	41	17422	2+	1901.9	0.018	9.46421	0.9814	R.YYTAINFVATPDEQNR.D
15	1	sp|O75882-3|ATRN_HUMAN, sp|O75882-2|ATRN_HUMAN, sp|O75882|ATRN_HUMAN	133701.56191999995, 141428.76479999968, 158536.87623999876	0.216	ATRN, ATRN, ATRN	Tax_Id=9606 Isoform 3 of Attractin precursor, Tax_Id=9606 Isoform 2 of Attractin precursor, Attractin	139	26	2.37	41	17850	2+	1153.56	0.005	4.33442	0.9986	R.DLDMFINASK.N
15	1	sp|O75882-3|ATRN_HUMAN, sp|O75882-2|ATRN_HUMAN, sp|O75882|ATRN_HUMAN	133701.56191999995, 141428.76479999968, 158536.87623999876	0.216	ATRN, ATRN, ATRN	Tax_Id=9606 Isoform 3 of Attractin precursor, Tax_Id=9606 Isoform 2 of Attractin precursor, Attractin	139	26	2.37	41	20463	2+	1155.69	0.006	5.19171	0.9387	K.LTLTPWVGLR.K
15	1	sp|O75882-3|ATRN_HUMAN, sp|O75882-2|ATRN_HUMAN, sp|O75882|ATRN_HUMAN	133701.56191999995, 141428.76479999968, 158536.87623999876	0.216	ATRN, ATRN, ATRN	Tax_Id=9606 Isoform 3 of Attractin precursor, Tax_Id=9606 Isoform 2 of Attractin precursor, Attractin	139	26	2.37	41	11375	2+	1542.68	-0.007	4.53756	1	K.GDEC'QLC'EVENR.Y	1116.84	32243.6
15	1	sp|O75882-3|ATRN_HUMAN, sp|O75882-2|ATRN_HUMAN, sp|O75882|ATRN_HUMAN	133701.56191999995, 141428.76479999968, 158536.87623999876	0.216	ATRN, ATRN, ATRN	Tax_Id=9606 Isoform 3 of Attractin precursor, Tax_Id=9606 Isoform 2 of Attractin precursor, Attractin	139	26	2.37	41	13538	2+	1697.76	-0.011	6.47911	1	R.SC'ALDQNC'QWEPR.N	0	13195
15	1	sp|O75882-3|ATRN_HUMAN, sp|O75882-2|ATRN_HUMAN, sp|O75882|ATRN_HUMAN	133701.56191999995, 141428.76479999968, 158536.87623999876	0.216	ATRN, ATRN, ATRN	Tax_Id=9606 Isoform 3 of Attractin precursor, Tax_Id=9606 Isoform 2 of Attractin precursor, Attractin	139	26	2.37	41	13291	2+	1697.76	0.002	1.17802	1	R.SC'ALDQNC'QWEPR.N	2606.29	14500.3
15	1	sp|O75882-3|ATRN_HUMAN, sp|O75882-2|ATRN_HUMAN, sp|O75882|ATRN_HUMAN	133701.56191999995, 141428.76479999968, 158536.87623999876	0.216	ATRN, ATRN, ATRN	Tax_Id=9606 Isoform 3 of Attractin precursor, Tax_Id=9606 Isoform 2 of Attractin precursor, Attractin	139	26	2.37	41	10405	2+	1542.68	0.994	3.88934	1	K.GDEC'QLC'EVENR.Y	29403.1	88081.2
15	1	sp|O75882-3|ATRN_HUMAN, sp|O75882-2|ATRN_HUMAN, sp|O75882|ATRN_HUMAN	133701.56191999995, 141428.76479999968, 158536.87623999876	0.216	ATRN, ATRN, ATRN	Tax_Id=9606 Isoform 3 of Attractin precursor, Tax_Id=9606 Isoform 2 of Attractin precursor, Attractin	139	26	2.37	41	12310	2+	1410.77	0.009	6.37949	0.9998	R.NHNALLASLTTQK.K
15	1	sp|O75882-3|ATRN_HUMAN, sp|O75882-2|ATRN_HUMAN, sp|O75882|ATRN_HUMAN	133701.56191999995, 141428.76479999968, 158536.87623999876	0.216	ATRN, ATRN, ATRN	Tax_Id=9606 Isoform 3 of Attractin precursor, Tax_Id=9606 Isoform 2 of Attractin precursor, Attractin	139	26	2.37	41	6036	2+	1126.52	0.004	3.55075	0.9999	R.IMQSSQSMSK.L
15	1	sp|O75882-3|ATRN_HUMAN, sp|O75882-2|ATRN_HUMAN, sp|O75882|ATRN_HUMAN	133701.56191999995, 141428.76479999968, 158536.87623999876	0.216	ATRN, ATRN, ATRN	Tax_Id=9606 Isoform 3 of Attractin precursor, Tax_Id=9606 Isoform 2 of Attractin precursor, Attractin	139	26	2.37	41	7101	2+	847.442	0.004	4.72009	0.9682	R.YQGNPLR.G
15	1	sp|O75882-3|ATRN_HUMAN, sp|O75882-2|ATRN_HUMAN, sp|O75882|ATRN_HUMAN	133701.56191999995, 141428.76479999968, 158536.87623999876	0.216	ATRN, ATRN, ATRN	Tax_Id=9606 Isoform 3 of Attractin precursor, Tax_Id=9606 Isoform 2 of Attractin precursor, Attractin	139	26	2.37	41	10183	3+	2193.96	-0.015	6.83696	0.9999	K.GEAC'DIPHC'TDNC'GFPHR.G	11629850	372818
15	1	sp|O75882-3|ATRN_HUMAN, sp|O75882-2|ATRN_HUMAN, sp|O75882|ATRN_HUMAN	133701.56191999995, 141428.76479999968, 158536.87623999876	0.216	ATRN, ATRN, ATRN	Tax_Id=9606 Isoform 3 of Attractin precursor, Tax_Id=9606 Isoform 2 of Attractin precursor, Attractin	139	26	2.37	41	11283	2+	1599.77	1.028	17.5026	0.9999	R.LTGSSGFVTDGPGNYK.Y
15	1	sp|O75882-3|ATRN_HUMAN, sp|O75882-2|ATRN_HUMAN, sp|O75882|ATRN_HUMAN	133701.56191999995, 141428.76479999968, 158536.87623999876	0.216	ATRN, ATRN, ATRN	Tax_Id=9606 Isoform 3 of Attractin precursor, Tax_Id=9606 Isoform 2 of Attractin precursor, Attractin	139	26	2.37	41	6061	2+	1126.52	0.004	3.55075	0.9982	R.IMQSSQSMSK.L
15	1	sp|O75882-3|ATRN_HUMAN, sp|O75882-2|ATRN_HUMAN, sp|O75882|ATRN_HUMAN	133701.56191999995, 141428.76479999968, 158536.87623999876	0.216	ATRN, ATRN, ATRN	Tax_Id=9606 Isoform 3 of Attractin precursor, Tax_Id=9606 Isoform 2 of Attractin precursor, Attractin	139	26	2.37	41	6997	2+	886.51	0.004	4.51207	0.9937	R.SVNNVVVR.Y
15	1	sp|O75882-3|ATRN_HUMAN, sp|O75882-2|ATRN_HUMAN, sp|O75882|ATRN_HUMAN	133701.56191999995, 141428.76479999968, 158536.87623999876	0.216	ATRN, ATRN, ATRN	Tax_Id=9606 Isoform 3 of Attractin precursor, Tax_Id=9606 Isoform 2 of Attractin precursor, Attractin	139	26	2.37	41	7326	2+	1007.53	0.006	5.95515	0.9356	R.ALYVHGGYK.A
15	1	sp|O75882-3|ATRN_HUMAN, sp|O75882-2|ATRN_HUMAN, sp|O75882|ATRN_HUMAN	133701.56191999995, 141428.76479999968, 158536.87623999876	0.216	ATRN, ATRN, ATRN	Tax_Id=9606 Isoform 3 of Attractin precursor, Tax_Id=9606 Isoform 2 of Attractin precursor, Attractin	139	26	2.37	41	8886	2+	1051.56	0.005	4.75485	1	R.YGHSLALYK.D
15	1	sp|O75882-3|ATRN_HUMAN, sp|O75882-2|ATRN_HUMAN, sp|O75882|ATRN_HUMAN	133701.56191999995, 141428.76479999968, 158536.87623999876	0.216	ATRN, ATRN, ATRN	Tax_Id=9606 Isoform 3 of Attractin precursor, Tax_Id=9606 Isoform 2 of Attractin precursor, Attractin	139	26	2.37	41	9284	2+	865.441	0.005	5.7774	0.9994	R.LADDLYR.Y
15	1	sp|O75882-3|ATRN_HUMAN, sp|O75882-2|ATRN_HUMAN, sp|O75882|ATRN_HUMAN	133701.56191999995, 141428.76479999968, 158536.87623999876	0.216	ATRN, ATRN, ATRN	Tax_Id=9606 Isoform 3 of Attractin precursor, Tax_Id=9606 Isoform 2 of Attractin precursor, Attractin	139	26	2.37	41	10050	2+	1542.68	-0.007	4.53756	1	K.GDEC'QLC'EVENR.Y	0	44089.3
15	1	sp|O75882-3|ATRN_HUMAN, sp|O75882-2|ATRN_HUMAN, sp|O75882|ATRN_HUMAN	133701.56191999995, 141428.76479999968, 158536.87623999876	0.216	ATRN, ATRN, ATRN	Tax_Id=9606 Isoform 3 of Attractin precursor, Tax_Id=9606 Isoform 2 of Attractin precursor, Attractin	139	26	2.37	41	10100	3+	2193.96	0.988	5.46957	0.6731	K.GEAC'DIPHC'TDNC'GFPHR.G	0	85930.6
15	1	sp|O75882-3|ATRN_HUMAN, sp|O75882-2|ATRN_HUMAN, sp|O75882|ATRN_HUMAN	133701.56191999995, 141428.76479999968, 158536.87623999876	0.216	ATRN, ATRN, ATRN	Tax_Id=9606 Isoform 3 of Attractin precursor, Tax_Id=9606 Isoform 2 of Attractin precursor, Attractin	139	26	2.37	41	10346	2+	1289.67	-0.003	2.32617	1	R.SEAAC'LAAGPGIR.C	120410	1.40753e+06
15	1	sp|O75882-3|ATRN_HUMAN, sp|O75882-2|ATRN_HUMAN, sp|O75882|ATRN_HUMAN	133701.56191999995, 141428.76479999968, 158536.87623999876	0.216	ATRN, ATRN, ATRN	Tax_Id=9606 Isoform 3 of Attractin precursor, Tax_Id=9606 Isoform 2 of Attractin precursor, Attractin	139	26	2.37	41	11196	2+	1410.77	0.01	7.08833	1	R.NHNALLASLTTQK.K
15	1	sp|O75882-3|ATRN_HUMAN, sp|O75882-2|ATRN_HUMAN, sp|O75882|ATRN_HUMAN	133701.56191999995, 141428.76479999968, 158536.87623999876	0.216	ATRN, ATRN, ATRN	Tax_Id=9606 Isoform 3 of Attractin precursor, Tax_Id=9606 Isoform 2 of Attractin precursor, Attractin	139	26	2.37	41	11205	2+	1840.96	0.016	8.69113	0.9848	R.WSVLPRPDLHHDVNR.F
15	1	sp|O75882-3|ATRN_HUMAN, sp|O75882-2|ATRN_HUMAN, sp|O75882|ATRN_HUMAN	133701.56191999995, 141428.76479999968, 158536.87623999876	0.216	ATRN, ATRN, ATRN	Tax_Id=9606 Isoform 3 of Attractin precursor, Tax_Id=9606 Isoform 2 of Attractin precursor, Attractin	139	26	2.37	41	11340	2+	1599.77	1.028	17.5026	0.9995	R.LTGSSGFVTDGPGNYK.Y
15	1	sp|O75882-3|ATRN_HUMAN, sp|O75882-2|ATRN_HUMAN, sp|O75882|ATRN_HUMAN	133701.56191999995, 141428.76479999968, 158536.87623999876	0.216	ATRN, ATRN, ATRN	Tax_Id=9606 Isoform 3 of Attractin precursor, Tax_Id=9606 Isoform 2 of Attractin precursor, Attractin	139	26	2.37	41	11475	2+	1599.77	0.01	6.25092	1	R.LTGSSGFVTDGPGNYK.Y
15	1	sp|O75882-3|ATRN_HUMAN, sp|O75882-2|ATRN_HUMAN, sp|O75882|ATRN_HUMAN	133701.56191999995, 141428.76479999968, 158536.87623999876	0.216	ATRN, ATRN, ATRN	Tax_Id=9606 Isoform 3 of Attractin precursor, Tax_Id=9606 Isoform 2 of Attractin precursor, Attractin	139	26	2.37	41	11879	2+	1599.76	0.008	5.00073	0.9872	R.LTGSSGFVTDGPGNYK.Y
15	1	sp|O75882-3|ATRN_HUMAN, sp|O75882-2|ATRN_HUMAN, sp|O75882|ATRN_HUMAN	133701.56191999995, 141428.76479999968, 158536.87623999876	0.216	ATRN, ATRN, ATRN	Tax_Id=9606 Isoform 3 of Attractin precursor, Tax_Id=9606 Isoform 2 of Attractin precursor, Attractin	139	26	2.37	41	12118	2+	1697.76	-0.007	4.12307	1	R.SC'ALDQNC'QWEPR.N	22695.5	237937
15	1	sp|O75882-3|ATRN_HUMAN, sp|O75882-2|ATRN_HUMAN, sp|O75882|ATRN_HUMAN	133701.56191999995, 141428.76479999968, 158536.87623999876	0.216	ATRN, ATRN, ATRN	Tax_Id=9606 Isoform 3 of Attractin precursor, Tax_Id=9606 Isoform 2 of Attractin precursor, Attractin	139	26	2.37	41	12302	2+	1697.76	-0.011	6.47911	0.9965	R.SC'ALDQNC'QWEPR.N	0	43352.6
15	1	sp|O75882-3|ATRN_HUMAN, sp|O75882-2|ATRN_HUMAN, sp|O75882|ATRN_HUMAN	133701.56191999995, 141428.76479999968, 158536.87623999876	0.216	ATRN, ATRN, ATRN	Tax_Id=9606 Isoform 3 of Attractin precursor, Tax_Id=9606 Isoform 2 of Attractin precursor, Attractin	139	26	2.37	41	13506	2+	1390.7	0.995	3.59532	0.999	K.C'TWLIEGQPNR.I	2986806	2.67711e+06
15	1	sp|O75882-3|ATRN_HUMAN, sp|O75882-2|ATRN_HUMAN, sp|O75882|ATRN_HUMAN	133701.56191999995, 141428.76479999968, 158536.87623999876	0.216	ATRN, ATRN, ATRN	Tax_Id=9606 Isoform 3 of Attractin precursor, Tax_Id=9606 Isoform 2 of Attractin precursor, Attractin	139	26	2.37	41	13901	2+	1410.77	0.993	4.96183	0.974	R.NHNALLASLTTQK.K
15	1	sp|O75882-3|ATRN_HUMAN, sp|O75882-2|ATRN_HUMAN, sp|O75882|ATRN_HUMAN	133701.56191999995, 141428.76479999968, 158536.87623999876	0.216	ATRN, ATRN, ATRN	Tax_Id=9606 Isoform 3 of Attractin precursor, Tax_Id=9606 Isoform 2 of Attractin precursor, Attractin	139	26	2.37	41	14494	3+	2883.39	0.016	5.54902	0.9994	K.NTWSILHTQGALVQGGYGHSSVYDHR.T
15	1	sp|O75882-3|ATRN_HUMAN, sp|O75882-2|ATRN_HUMAN, sp|O75882|ATRN_HUMAN	133701.56191999995, 141428.76479999968, 158536.87623999876	0.216	ATRN, ATRN, ATRN	Tax_Id=9606 Isoform 3 of Attractin precursor, Tax_Id=9606 Isoform 2 of Attractin precursor, Attractin	139	26	2.37	41	15926	2+	1901.9	0.01	5.25789	0.9998	R.YYTAINFVATPDEQNR.D
15	1	sp|O75882-3|ATRN_HUMAN, sp|O75882-2|ATRN_HUMAN, sp|O75882|ATRN_HUMAN	133701.56191999995, 141428.76479999968, 158536.87623999876	0.216	ATRN, ATRN, ATRN	Tax_Id=9606 Isoform 3 of Attractin precursor, Tax_Id=9606 Isoform 2 of Attractin precursor, Attractin	139	26	2.37	41	16120	2+	1901.9	0.006	3.15474	0.9736	R.YYTAINFVATPDEQNR.D
15	1	sp|O75882-3|ATRN_HUMAN, sp|O75882-2|ATRN_HUMAN, sp|O75882|ATRN_HUMAN	133701.56191999995, 141428.76479999968, 158536.87623999876	0.216	ATRN, ATRN, ATRN	Tax_Id=9606 Isoform 3 of Attractin precursor, Tax_Id=9606 Isoform 2 of Attractin precursor, Attractin	139	26	2.37	41	17399	2+	1528.73	0.018	11.7744	0.9995	R.YDVDTQM"WTILK.D
15	1	sp|O75882-3|ATRN_HUMAN, sp|O75882-2|ATRN_HUMAN, sp|O75882|ATRN_HUMAN	133701.56191999995, 141428.76479999968, 158536.87623999876	0.216	ATRN, ATRN, ATRN	Tax_Id=9606 Isoform 3 of Attractin precursor, Tax_Id=9606 Isoform 2 of Attractin precursor, Attractin	139	26	2.37	41	20240	2+	1512.74	0.012	7.93263	1	R.YDVDTQMWTILK.D
15	1	sp|O75882-3|ATRN_HUMAN, sp|O75882-2|ATRN_HUMAN, sp|O75882|ATRN_HUMAN	133701.56191999995, 141428.76479999968, 158536.87623999876	0.216	ATRN, ATRN, ATRN	Tax_Id=9606 Isoform 3 of Attractin precursor, Tax_Id=9606 Isoform 2 of Attractin precursor, Attractin	139	26	2.37	41	4610	2+	1142.52	0.006	5.25156	0.8902	R.IM"QSSQSMSK.L
15	1	sp|O75882-3|ATRN_HUMAN, sp|O75882-2|ATRN_HUMAN, sp|O75882|ATRN_HUMAN	133701.56191999995, 141428.76479999968, 158536.87623999876	0.216	ATRN, ATRN, ATRN	Tax_Id=9606 Isoform 3 of Attractin precursor, Tax_Id=9606 Isoform 2 of Attractin precursor, Attractin	139	26	2.37	41	5608	2+	1126.52	0.001	0.887687	1	R.IMQSSQSMSK.L
15	1	sp|O75882-3|ATRN_HUMAN, sp|O75882-2|ATRN_HUMAN, sp|O75882|ATRN_HUMAN	133701.56191999995, 141428.76479999968, 158536.87623999876	0.216	ATRN, ATRN, ATRN	Tax_Id=9606 Isoform 3 of Attractin precursor, Tax_Id=9606 Isoform 2 of Attractin precursor, Attractin	139	26	2.37	41	8755	2+	1051.56	0.007	6.65679	1	R.YGHSLALYK.D
15	1	sp|O75882-3|ATRN_HUMAN, sp|O75882-2|ATRN_HUMAN, sp|O75882|ATRN_HUMAN	133701.56191999995, 141428.76479999968, 158536.87623999876	0.216	ATRN, ATRN, ATRN	Tax_Id=9606 Isoform 3 of Attractin precursor, Tax_Id=9606 Isoform 2 of Attractin precursor, Attractin	139	26	2.37	41	9184	2+	865.441	0.005	5.7774	0.9994	R.LADDLYR.Y
15	1	sp|O75882-3|ATRN_HUMAN, sp|O75882-2|ATRN_HUMAN, sp|O75882|ATRN_HUMAN	133701.56191999995, 141428.76479999968, 158536.87623999876	0.216	ATRN, ATRN, ATRN	Tax_Id=9606 Isoform 3 of Attractin precursor, Tax_Id=9606 Isoform 2 of Attractin precursor, Attractin	139	26	2.37	41	10153	2+	1542.68	-0.011	7.13045	1	K.GDEC'QLC'EVENR.Y	820868	1.65329e+06
15	1	sp|O75882-3|ATRN_HUMAN, sp|O75882-2|ATRN_HUMAN, sp|O75882|ATRN_HUMAN	133701.56191999995, 141428.76479999968, 158536.87623999876	0.216	ATRN, ATRN, ATRN	Tax_Id=9606 Isoform 3 of Attractin precursor, Tax_Id=9606 Isoform 2 of Attractin precursor, Attractin	139	26	2.37	41	10248	3+	2193.96	-0.013	5.92537	0.9859	K.GEAC'DIPHC'TDNC'GFPHR.G	1.70678e+06	797559
15	1	sp|O75882-3|ATRN_HUMAN, sp|O75882-2|ATRN_HUMAN, sp|O75882|ATRN_HUMAN	133701.56191999995, 141428.76479999968, 158536.87623999876	0.216	ATRN, ATRN, ATRN	Tax_Id=9606 Isoform 3 of Attractin precursor, Tax_Id=9606 Isoform 2 of Attractin precursor, Attractin	139	26	2.37	41	11518	2+	1599.77	0.013	8.12619	1	R.LTGSSGFVTDGPGNYK.Y
15	1	sp|O75882-3|ATRN_HUMAN, sp|O75882-2|ATRN_HUMAN, sp|O75882|ATRN_HUMAN	133701.56191999995, 141428.76479999968, 158536.87623999876	0.216	ATRN, ATRN, ATRN	Tax_Id=9606 Isoform 3 of Attractin precursor, Tax_Id=9606 Isoform 2 of Attractin precursor, Attractin	139	26	2.37	41	11585	2+	1410.77	0.011	7.79716	1	R.NHNALLASLTTQK.K
15	1	sp|O75882-3|ATRN_HUMAN, sp|O75882-2|ATRN_HUMAN, sp|O75882|ATRN_HUMAN	133701.56191999995, 141428.76479999968, 158536.87623999876	0.216	ATRN, ATRN, ATRN	Tax_Id=9606 Isoform 3 of Attractin precursor, Tax_Id=9606 Isoform 2 of Attractin precursor, Attractin	139	26	2.37	41	11657	2+	1599.77	0.01	6.25092	1	R.LTGSSGFVTDGPGNYK.Y
15	1	sp|O75882-3|ATRN_HUMAN, sp|O75882-2|ATRN_HUMAN, sp|O75882|ATRN_HUMAN	133701.56191999995, 141428.76479999968, 158536.87623999876	0.216	ATRN, ATRN, ATRN	Tax_Id=9606 Isoform 3 of Attractin precursor, Tax_Id=9606 Isoform 2 of Attractin precursor, Attractin	139	26	2.37	41	12177	2+	1697.76	-0.006	3.53406	1	R.SC'ALDQNC'QWEPR.N	7755.32	292115
15	1	sp|O75882-3|ATRN_HUMAN, sp|O75882-2|ATRN_HUMAN, sp|O75882|ATRN_HUMAN	133701.56191999995, 141428.76479999968, 158536.87623999876	0.216	ATRN, ATRN, ATRN	Tax_Id=9606 Isoform 3 of Attractin precursor, Tax_Id=9606 Isoform 2 of Attractin precursor, Attractin	139	26	2.37	41	13628	2+	1390.7	1.015	10.786	0.9993	K.C'TWLIEGQPNR.I	3.38022e+06	2.33123e+06
15	1	sp|O75882-3|ATRN_HUMAN, sp|O75882-2|ATRN_HUMAN, sp|O75882|ATRN_HUMAN	133701.56191999995, 141428.76479999968, 158536.87623999876	0.216	ATRN, ATRN, ATRN	Tax_Id=9606 Isoform 3 of Attractin precursor, Tax_Id=9606 Isoform 2 of Attractin precursor, Attractin	139	26	2.37	41	13768	2+	1390.7	0.995	3.59532	0.9916	K.C'TWLIEGQPNR.I	3347039	1588106
15	1	sp|O75882-3|ATRN_HUMAN, sp|O75882-2|ATRN_HUMAN, sp|O75882|ATRN_HUMAN	133701.56191999995, 141428.76479999968, 158536.87623999876	0.216	ATRN, ATRN, ATRN	Tax_Id=9606 Isoform 3 of Attractin precursor, Tax_Id=9606 Isoform 2 of Attractin precursor, Attractin	139	26	2.37	41	15330	2+	1169.55	0.005	4.27515	1	R.DLDM"FINASK.N
15	1	sp|O75882-3|ATRN_HUMAN, sp|O75882-2|ATRN_HUMAN, sp|O75882|ATRN_HUMAN	133701.56191999995, 141428.76479999968, 158536.87623999876	0.216	ATRN, ATRN, ATRN	Tax_Id=9606 Isoform 3 of Attractin precursor, Tax_Id=9606 Isoform 2 of Attractin precursor, Attractin	139	26	2.37	41	16026	2+	1901.9	0.012	6.30947	0.9999	R.YYTAINFVATPDEQNR.D
15	1	sp|O75882-3|ATRN_HUMAN, sp|O75882-2|ATRN_HUMAN, sp|O75882|ATRN_HUMAN	133701.56191999995, 141428.76479999968, 158536.87623999876	0.216	ATRN, ATRN, ATRN	Tax_Id=9606 Isoform 3 of Attractin precursor, Tax_Id=9606 Isoform 2 of Attractin precursor, Attractin	139	26	2.37	41	5011	2+	1142.52	0.938	54.2661	0.6209	R.IMQSSQSM"SK.L
15	1	sp|O75882-3|ATRN_HUMAN, sp|O75882-2|ATRN_HUMAN, sp|O75882|ATRN_HUMAN	133701.56191999995, 141428.76479999968, 158536.87623999876	0.216	ATRN, ATRN, ATRN	Tax_Id=9606 Isoform 3 of Attractin precursor, Tax_Id=9606 Isoform 2 of Attractin precursor, Attractin	139	26	2.37	41	5596	2+	1142.52	0.009	7.87734	0.8509	R.IM"QSSQSMSK.L
15	1	sp|O75882-3|ATRN_HUMAN, sp|O75882-2|ATRN_HUMAN, sp|O75882|ATRN_HUMAN	133701.56191999995, 141428.76479999968, 158536.87623999876	0.216	ATRN, ATRN, ATRN	Tax_Id=9606 Isoform 3 of Attractin precursor, Tax_Id=9606 Isoform 2 of Attractin precursor, Attractin	139	26	2.37	41	6564	2+	1126.52	0.006	5.32612	1	R.IMQSSQSMSK.L
15	1	sp|O75882-3|ATRN_HUMAN, sp|O75882-2|ATRN_HUMAN, sp|O75882|ATRN_HUMAN	133701.56191999995, 141428.76479999968, 158536.87623999876	0.216	ATRN, ATRN, ATRN	Tax_Id=9606 Isoform 3 of Attractin precursor, Tax_Id=9606 Isoform 2 of Attractin precursor, Attractin	139	26	2.37	41	8055	2+	1007.53	0	0	0.9859	R.ALYVHGGYK.A
15	1	sp|O75882-3|ATRN_HUMAN, sp|O75882-2|ATRN_HUMAN, sp|O75882|ATRN_HUMAN	133701.56191999995, 141428.76479999968, 158536.87623999876	0.216	ATRN, ATRN, ATRN	Tax_Id=9606 Isoform 3 of Attractin precursor, Tax_Id=9606 Isoform 2 of Attractin precursor, Attractin	139	26	2.37	41	9982	2+	1051.56	1.996	3.80388	0.9909	R.YGHSLALYK.D
15	1	sp|O75882-3|ATRN_HUMAN, sp|O75882-2|ATRN_HUMAN, sp|O75882|ATRN_HUMAN	133701.56191999995, 141428.76479999968, 158536.87623999876	0.216	ATRN, ATRN, ATRN	Tax_Id=9606 Isoform 3 of Attractin precursor, Tax_Id=9606 Isoform 2 of Attractin precursor, Attractin	139	26	2.37	41	11315	2+	1542.68	-0.007	4.53756	1	K.GDEC'QLC'EVENR.Y	2194254	1.99816e+06
15	1	sp|O75882-3|ATRN_HUMAN, sp|O75882-2|ATRN_HUMAN, sp|O75882|ATRN_HUMAN	133701.56191999995, 141428.76479999968, 158536.87623999876	0.216	ATRN, ATRN, ATRN	Tax_Id=9606 Isoform 3 of Attractin precursor, Tax_Id=9606 Isoform 2 of Attractin precursor, Attractin	139	26	2.37	41	11478	3+	2193.96	-0.009	4.10218	0.7908	K.GEAC'DIPHC'TDNC'GFPHR.G	1.2915e+06	745916
15	1	sp|O75882-3|ATRN_HUMAN, sp|O75882-2|ATRN_HUMAN, sp|O75882|ATRN_HUMAN	133701.56191999995, 141428.76479999968, 158536.87623999876	0.216	ATRN, ATRN, ATRN	Tax_Id=9606 Isoform 3 of Attractin precursor, Tax_Id=9606 Isoform 2 of Attractin precursor, Attractin	139	26	2.37	41	11607	2+	1289.67	-0.003	2.32617	1	R.SEAAC'LAAGPGIR.C	421170	2.04705e+06
15	1	sp|O75882-3|ATRN_HUMAN, sp|O75882-2|ATRN_HUMAN, sp|O75882|ATRN_HUMAN	133701.56191999995, 141428.76479999968, 158536.87623999876	0.216	ATRN, ATRN, ATRN	Tax_Id=9606 Isoform 3 of Attractin precursor, Tax_Id=9606 Isoform 2 of Attractin precursor, Attractin	139	26	2.37	41	12710	2+	1840.96	0.02	10.8639	0.9997	R.WSVLPRPDLHHDVNR.F
15	1	sp|O75882-3|ATRN_HUMAN, sp|O75882-2|ATRN_HUMAN, sp|O75882|ATRN_HUMAN	133701.56191999995, 141428.76479999968, 158536.87623999876	0.216	ATRN, ATRN, ATRN	Tax_Id=9606 Isoform 3 of Attractin precursor, Tax_Id=9606 Isoform 2 of Attractin precursor, Attractin	139	26	2.37	41	12723	2+	1599.77	0.01	6.25092	1	R.LTGSSGFVTDGPGNYK.Y
15	1	sp|O75882-3|ATRN_HUMAN, sp|O75882-2|ATRN_HUMAN, sp|O75882|ATRN_HUMAN	133701.56191999995, 141428.76479999968, 158536.87623999876	0.216	ATRN, ATRN, ATRN	Tax_Id=9606 Isoform 3 of Attractin precursor, Tax_Id=9606 Isoform 2 of Attractin precursor, Attractin	139	26	2.37	41	12954	2+	1410.77	0.007	4.96183	0.9995	R.NHNALLASLTTQK.K
15	1	sp|O75882-3|ATRN_HUMAN, sp|O75882-2|ATRN_HUMAN, sp|O75882|ATRN_HUMAN	133701.56191999995, 141428.76479999968, 158536.87623999876	0.216	ATRN, ATRN, ATRN	Tax_Id=9606 Isoform 3 of Attractin precursor, Tax_Id=9606 Isoform 2 of Attractin precursor, Attractin	139	26	2.37	41	14758	2+	1390.7	0.995	3.59532	0.9975	K.C'TWLIEGQPNR.I	3648422	2013363
15	1	sp|O75882-3|ATRN_HUMAN, sp|O75882-2|ATRN_HUMAN, sp|O75882|ATRN_HUMAN	133701.56191999995, 141428.76479999968, 158536.87623999876	0.216	ATRN, ATRN, ATRN	Tax_Id=9606 Isoform 3 of Attractin precursor, Tax_Id=9606 Isoform 2 of Attractin precursor, Attractin	139	26	2.37	41	14908	2+	1390.7	0.995	3.59532	0.998	K.C'TWLIEGQPNR.I	3.19619e+06	1.67958e+06
15	1	sp|O75882-3|ATRN_HUMAN, sp|O75882-2|ATRN_HUMAN, sp|O75882|ATRN_HUMAN	133701.56191999995, 141428.76479999968, 158536.87623999876	0.216	ATRN, ATRN, ATRN	Tax_Id=9606 Isoform 3 of Attractin precursor, Tax_Id=9606 Isoform 2 of Attractin precursor, Attractin	139	26	2.37	41	15821	3+	2883.39	0.009	3.12132	1	K.NTWSILHTQGALVQGGYGHSSVYDHR.T
15	1	sp|O75882-3|ATRN_HUMAN, sp|O75882-2|ATRN_HUMAN, sp|O75882|ATRN_HUMAN	133701.56191999995, 141428.76479999968, 158536.87623999876	0.216	ATRN, ATRN, ATRN	Tax_Id=9606 Isoform 3 of Attractin precursor, Tax_Id=9606 Isoform 2 of Attractin precursor, Attractin	139	26	2.37	41	16628	2+	1169.55	0.006	5.13018	1	R.DLDM"FINASK.N
15	1	sp|O75882-3|ATRN_HUMAN, sp|O75882-2|ATRN_HUMAN, sp|O75882|ATRN_HUMAN	133701.56191999995, 141428.76479999968, 158536.87623999876	0.216	ATRN, ATRN, ATRN	Tax_Id=9606 Isoform 3 of Attractin precursor, Tax_Id=9606 Isoform 2 of Attractin precursor, Attractin	139	26	2.37	41	18595	2+	1528.73	0.013	8.50376	0.9999	R.YDVDTQM"WTILK.D
15	1	sp|O75882-3|ATRN_HUMAN, sp|O75882-2|ATRN_HUMAN, sp|O75882|ATRN_HUMAN	133701.56191999995, 141428.76479999968, 158536.87623999876	0.216	ATRN, ATRN, ATRN	Tax_Id=9606 Isoform 3 of Attractin precursor, Tax_Id=9606 Isoform 2 of Attractin precursor, Attractin	139	26	2.37	41	19779	2+	1891.79	-0.009	4.75739	1	K.C'FSSDFMAYDIAC'DR.W	0	44039.7
15	1	sp|O75882-3|ATRN_HUMAN, sp|O75882-2|ATRN_HUMAN, sp|O75882|ATRN_HUMAN	133701.56191999995, 141428.76479999968, 158536.87623999876	0.216	ATRN, ATRN, ATRN	Tax_Id=9606 Isoform 3 of Attractin precursor, Tax_Id=9606 Isoform 2 of Attractin precursor, Attractin	139	26	2.37	41	20208	2+	1155.69	0.006	5.19171	0.9975	K.LTLTPWVGLR.K
16	1	sp|O95810|SDPR_HUMAN	47173.2	0.228	SDPR	Serum deprivation-response protein	8	6			6364	2+	971.516	0.006	6.17592	0.9696	K.QPVSGAVEGK.E
16	1	sp|O95810|SDPR_HUMAN	47173.2	0.228	SDPR	Serum deprivation-response protein	8	6			6129	2+	971.516	0.005	5.1466	1	K.QPVSGAVEGK.E
16	1	sp|O95810|SDPR_HUMAN	47173.2	0.228	SDPR	Serum deprivation-response protein	8	6			6256	2+	971.516	0.005	5.1466	0.9337	K.QPVSGAVEGK.E
16	1	sp|O95810|SDPR_HUMAN	47173.2	0.228	SDPR	Serum deprivation-response protein	8	6			21670	2+	1962.06	0.014	7.13537	0.959	K.VLIFQEENEIPASVFVK.Q
16	1	sp|O95810|SDPR_HUMAN	47173.2	0.228	SDPR	Serum deprivation-response protein	8	6			11792	2+	1604.71	0.012	7.478	1	R.YEGSYALTSEEAER.S
16	1	sp|O95810|SDPR_HUMAN	47173.2	0.228	SDPR	Serum deprivation-response protein	8	6			13013	2+	1777.87	0.015	8.43705	1	R.SDGDPVQPAVLQVHQTS.-
16	1	sp|O95810|SDPR_HUMAN	47173.2	0.228	SDPR	Serum deprivation-response protein	8	6			21057	2+	3237.46	1.027	8.33987	0.8586	R.GSNSGMDSNIDLTIVEDEEEESVALEQAQK.V
16	1	sp|O95810|SDPR_HUMAN	47173.2	0.228	SDPR	Serum deprivation-response protein	8	6			6707	2+	1074.48	0.064	59.5638	0.6233	K.FQHPGSDMR.Q
17	1	sp|P00441|SODC_HUMAN	15935.7	0.604	SOD1	Superoxide dismutase [Cu-Zn]	6	5	4.43	2	8570	2+	1225.62	0.01	8.15916	1	R.HVGDLGNVTADK.D
17	1	sp|P00441|SODC_HUMAN	15935.7	0.604	SOD1	Superoxide dismutase [Cu-Zn]	6	5	4.43	2	15087	2+	1018.58	-0.003	2.94528	0.9601	R.LAC'GVIGIAQ.-	35908.9	213289
17	1	sp|P00441|SODC_HUMAN	15935.7	0.604	SOD1	Superoxide dismutase [Cu-Zn]	6	5	4.43	2	16387	3+	3536.66	1.021	5.93781	1	K.GLTEGLHGFHVHEFGDNTAGC'TSAGPHFNPLSR.K	0	27119.2
17	1	sp|P00441|SODC_HUMAN	15935.7	0.604	SOD1	Superoxide dismutase [Cu-Zn]	6	5	4.43	2	16721	2+	1501.77	0.013	8.65648	0.9999	K.GDGPVQGIINFEQK.E
17	1	sp|P00441|SODC_HUMAN	15935.7	0.604	SOD1	Superoxide dismutase [Cu-Zn]	6	5	4.43	2	20696	2+	2531.25	0.011	4.34568	0.9997	K.DGVADVSIEDSVISLSGDHC'IIGR.T	4733.14	15646.1
17	1	sp|P00441|SODC_HUMAN	15935.7	0.604	SOD1	Superoxide dismutase [Cu-Zn]	6	5	4.43	2	16412	2+	1501.77	1.006	3.9953	0.9035	K.GDGPVQGIINFEQK.E
18	1	sp|P00488|F13A_HUMAN	83267.3	0.074	F13A1	Coagulation factor XIII A chain (short name: Coagulation factor XIIIa)	5	3			18862	3+	2602.31	0.018	6.91693	0.9593	R.AVPPNNSNAAEDDLPTVELQGVVPR.G
18	1	sp|P00488|F13A_HUMAN	83267.3	0.074	F13A1	Coagulation factor XIII A chain (short name: Coagulation factor XIIIa)	5	3			24021	3+	1945.05	1.011	5.65537	0.8294	R.GVNLQEFLNVTSVHLFK.E
18	1	sp|P00488|F13A_HUMAN	83267.3	0.074	F13A1	Coagulation factor XIII A chain (short name: Coagulation factor XIIIa)	5	3			18225	2+	1280.69	0.011	8.58911	1	R.LALETALMYGAK.K
18	1	sp|P00488|F13A_HUMAN	83267.3	0.074	F13A1	Coagulation factor XIII A chain (short name: Coagulation factor XIIIa)	5	3			18194	2+	1280.69	0.009	7.02745	1	R.LALETALMYGAK.K
18	1	sp|P00488|F13A_HUMAN	83267.3	0.074	F13A1	Coagulation factor XIII A chain (short name: Coagulation factor XIIIa)	5	3			17883	2+	1280.69	1.021	16.3974	1	R.LALETALMYGAK.K
19	1	sp|P00736|C1R_HUMAN	80118.5	0.424	C1R	Complement C1r subcomponent	157	25	4.25	47	16307	2+	1873.88	0.003	1.60095	1	R.ESEQGVYTC'TAQGIWK.N	5799.71	51516.7
19	1	sp|P00736|C1R_HUMAN	80118.5	0.424	C1R	Complement C1r subcomponent	157	25	4.25	47	11915	2+	1580.73	0.005	3.1631	0.867	R.IQYYC'HEPYYK.M	0	62365.1
19	1	sp|P00736|C1R_HUMAN	80118.5	0.424	C1R	Complement C1r subcomponent	157	25	4.25	47	12516	2+	1583.73	0.002	1.26284	0.9987	K.QDAC'QGDSGGVFAVR.D	0	30867.8
19	1	sp|P00736|C1R_HUMAN	80118.5	0.424	C1R	Complement C1r subcomponent	157	25	4.25	47	14121	2+	1545.79	-0.001	0.646917	1	R.FC'GQLGSPLGNPPGK.K	2.70702e+06	5.26652e+06
19	1	sp|P00736|C1R_HUMAN	80118.5	0.424	C1R	Complement C1r subcomponent	157	25	4.25	47	19455	2+	1149.63	0.006	5.21907	0.9991	K.VLNYVDWIK.K
19	1	sp|P00736|C1R_HUMAN	80118.5	0.424	C1R	Complement C1r subcomponent	157	25	4.25	47	20283	3+	3307.56	0.987	3.93039	0.9979	K.FLEPFDIDDHQQVHC'PYDQLQIYANGK.N	41635.3	166575
19	1	sp|P00736|C1R_HUMAN	80118.5	0.424	C1R	Complement C1r subcomponent	157	25	4.25	47	21732	3+	1803.87	0.008	4.4349	0.9975	K.MGNFPWQVFTNIHGR.G
19	1	sp|P00736|C1R_HUMAN	80118.5	0.424	C1R	Complement C1r subcomponent	157	25	4.25	47	21930	3+	2882.34	1.011	3.81634	0.9998	K.QRPPDLDTSSNAVDLLFFTDESGDSR.G
19	1	sp|P00736|C1R_HUMAN	80118.5	0.424	C1R	Complement C1r subcomponent	157	25	4.25	47	22060	3+	2882.34	0.006	2.08164	1	K.QRPPDLDTSSNAVDLLFFTDESGDSR.G
19	1	sp|P00736|C1R_HUMAN	80118.5	0.424	C1R	Complement C1r subcomponent	157	25	4.25	47	23593	2+	2254.15	0.022	9.75978	0.9999	K.TLDEFTIIQNLQPQYQFR.D
19	1	sp|P00736|C1R_HUMAN	80118.5	0.424	C1R	Complement C1r subcomponent	157	25	4.25	47	23603	3+	2254.15	0.011	4.87989	0.9369	K.TLDEFTIIQNLQPQYQFR.D
19	1	sp|P00736|C1R_HUMAN	80118.5	0.424	C1R	Complement C1r subcomponent	157	25	4.25	47	23635	2+	2501.18	0.003	1.19944	0.9998	K.LVFQQFDLEPSEGC'FYDYVK.I	955557	2.46553e+06
19	1	sp|P00736|C1R_HUMAN	80118.5	0.424	C1R	Complement C1r subcomponent	157	25	4.25	47	23718	2+	2254.15	0.017	7.54165	1	K.TLDEFTIIQNLQPQYQFR.D
19	1	sp|P00736|C1R_HUMAN	80118.5	0.424	C1R	Complement C1r subcomponent	157	25	4.25	47	23733	3+	2254.15	0.009	3.99264	0.9547	K.TLDEFTIIQNLQPQYQFR.D
19	1	sp|P00736|C1R_HUMAN	80118.5	0.424	C1R	Complement C1r subcomponent	157	25	4.25	47	7567	2+	972.49	0.007	7.19802	0.9373	R.VSVHPDYR.Q
19	1	sp|P00736|C1R_HUMAN	80118.5	0.424	C1R	Complement C1r subcomponent	157	25	4.25	47	11065	2+	835.399	0.005	5.98517	0.8205	R.GYGFYTK.V
19	1	sp|P00736|C1R_HUMAN	80118.5	0.424	C1R	Complement C1r subcomponent	157	25	4.25	47	16356	2+	1413.79	0.008	5.65855	0.9998	R.WILTAAHTLYPK.E
19	1	sp|P00736|C1R_HUMAN	80118.5	0.424	C1R	Complement C1r subcomponent	157	25	4.25	47	16891	2+	1681.85	1.005	2.97292	0.9982	R.LPVANPQACENWLR.G	730946	936058
19	1	sp|P00736|C1R_HUMAN	80118.5	0.424	C1R	Complement C1r subcomponent	157	25	4.25	47	19426	2+	1149.63	0.005	4.34922	0.9179	K.VLNYVDWIK.K
19	1	sp|P00736|C1R_HUMAN	80118.5	0.424	C1R	Complement C1r subcomponent	157	25	4.25	47	19555	2+	1149.63	0.005	4.34922	0.9987	K.VLNYVDWIK.K
19	1	sp|P00736|C1R_HUMAN	80118.5	0.424	C1R	Complement C1r subcomponent	157	25	4.25	47	21739	3+	1803.88	0.011	6.09798	0.9999	K.MGNFPWQVFTNIHGR.G
19	1	sp|P00736|C1R_HUMAN	80118.5	0.424	C1R	Complement C1r subcomponent	157	25	4.25	47	21787	3+	2882.34	1.011	3.81634	0.9999	K.QRPPDLDTSSNAVDLLFFTDESGDSR.G
19	1	sp|P00736|C1R_HUMAN	80118.5	0.424	C1R	Complement C1r subcomponent	157	25	4.25	47	21916	3+	2882.34	0.021	7.28574	1	K.QRPPDLDTSSNAVDLLFFTDESGDSR.G
19	1	sp|P00736|C1R_HUMAN	80118.5	0.424	C1R	Complement C1r subcomponent	157	25	4.25	47	23389	2+	2254.15	1.023	10.2034	0.9992	K.TLDEFTIIQNLQPQYQFR.D
19	1	sp|P00736|C1R_HUMAN	80118.5	0.424	C1R	Complement C1r subcomponent	157	25	4.25	47	23428	3+	2254.15	0.014	6.21077	1	K.TLDEFTIIQNLQPQYQFR.D
19	1	sp|P00736|C1R_HUMAN	80118.5	0.424	C1R	Complement C1r subcomponent	157	25	4.25	47	23436	2+	2501.18	0.014	5.59736	0.9994	K.LVFQQFDLEPSEGC'FYDYVK.I	294937	754507
19	1	sp|P00736|C1R_HUMAN	80118.5	0.424	C1R	Complement C1r subcomponent	157	25	4.25	47	23516	2+	2254.15	0.01	4.43626	0.9999	K.TLDEFTIIQNLQPQYQFR.D
19	1	sp|P00736|C1R_HUMAN	80118.5	0.424	C1R	Complement C1r subcomponent	157	25	4.25	47	23564	2+	2501.18	1.016	6.39699	0.8338	K.LVFQQFDLEPSEGC'FYDYVK.I	384736	951906
19	1	sp|P00736|C1R_HUMAN	80118.5	0.424	C1R	Complement C1r subcomponent	157	25	4.25	47	8992	2+	1294.6	0.009	6.95196	0.9985	R.YTTTM"GVNTYK.A
19	1	sp|P00736|C1R_HUMAN	80118.5	0.424	C1R	Complement C1r subcomponent	157	25	4.25	47	14269	2+	1545.79	0.889	71.8078	0.9912	R.FC'GQLGSPLGNPPGK.K
19	1	sp|P00736|C1R_HUMAN	80118.5	0.424	C1R	Complement C1r subcomponent	157	25	4.25	47	19481	2+	1149.63	0.005	4.34922	0.9704	K.VLNYVDWIK.K
19	1	sp|P00736|C1R_HUMAN	80118.5	0.424	C1R	Complement C1r subcomponent	157	25	4.25	47	19644	2+	1149.63	0.006	5.21907	0.7303	K.VLNYVDWIK.K
19	1	sp|P00736|C1R_HUMAN	80118.5	0.424	C1R	Complement C1r subcomponent	157	25	4.25	47	21783	3+	2882.34	0.021	7.28574	1	K.QRPPDLDTSSNAVDLLFFTDESGDSR.G
19	1	sp|P00736|C1R_HUMAN	80118.5	0.424	C1R	Complement C1r subcomponent	157	25	4.25	47	21911	3+	2882.34	0.014	4.85716	1	K.QRPPDLDTSSNAVDLLFFTDESGDSR.G
19	1	sp|P00736|C1R_HUMAN	80118.5	0.424	C1R	Complement C1r subcomponent	157	25	4.25	47	23373	2+	2254.15	0.019	8.4289	0.6829	K.TLDEFTIIQNLQPQYQFR.D
19	1	sp|P00736|C1R_HUMAN	80118.5	0.424	C1R	Complement C1r subcomponent	157	25	4.25	47	23425	2+	2501.18	0	0	0.9993	K.LVFQQFDLEPSEGC'FYDYVK.I	60645.9	173688
19	1	sp|P00736|C1R_HUMAN	80118.5	0.424	C1R	Complement C1r subcomponent	157	25	4.25	47	23503	2+	2254.15	0.014	6.21077	0.999	K.TLDEFTIIQNLQPQYQFR.D
19	1	sp|P00736|C1R_HUMAN	80118.5	0.424	C1R	Complement C1r subcomponent	157	25	4.25	47	5674	2+	806.463	0.01	12.3998	0.8683	K.LGNHPIR.R
19	1	sp|P00736|C1R_HUMAN	80118.5	0.424	C1R	Complement C1r subcomponent	157	25	4.25	47	13186	2+	1583.73	0.002	1.26284	0.9997	K.QDAC'QGDSGGVFAVR.D	2.97947e+06	69381.3
19	1	sp|P00736|C1R_HUMAN	80118.5	0.424	C1R	Complement C1r subcomponent	157	25	4.25	47	19484	2+	1149.63	0.006	5.21907	0.8082	K.VLNYVDWIK.K
19	1	sp|P00736|C1R_HUMAN	80118.5	0.424	C1R	Complement C1r subcomponent	157	25	4.25	47	19965	3+	3176.51	1.005	1.57406	0.7046	K.QGYQLIEGNQVLHSFTAVC'QDDGTWHR.A	0	18177.3
19	1	sp|P00736|C1R_HUMAN	80118.5	0.424	C1R	Complement C1r subcomponent	157	25	4.25	47	21456	3+	2882.34	0.03	10.4082	0.9999	K.QRPPDLDTSSNAVDLLFFTDESGDSR.G
19	1	sp|P00736|C1R_HUMAN	80118.5	0.424	C1R	Complement C1r subcomponent	157	25	4.25	47	21582	3+	2882.34	0.019	6.59186	1	K.QRPPDLDTSSNAVDLLFFTDESGDSR.G
19	1	sp|P00736|C1R_HUMAN	80118.5	0.424	C1R	Complement C1r subcomponent	157	25	4.25	47	21714	3+	2882.34	1.019	6.59186	0.9789	K.QRPPDLDTSSNAVDLLFFTDESGDSR.G
19	1	sp|P00736|C1R_HUMAN	80118.5	0.424	C1R	Complement C1r subcomponent	157	25	4.25	47	22845	2+	2254.15	0.031	13.7524	0.87	K.TLDEFTIIQNLQPQYQFR.D
19	1	sp|P00736|C1R_HUMAN	80118.5	0.424	C1R	Complement C1r subcomponent	157	25	4.25	47	22872	3+	2254.15	1.008	3.54901	0.9966	K.TLDEFTIIQNLQPQYQFR.D
19	1	sp|P00736|C1R_HUMAN	80118.5	0.424	C1R	Complement C1r subcomponent	157	25	4.25	47	22884	2+	2501.18	1.01	3.99812	0.8443	K.LVFQQFDLEPSEGC'FYDYVK.I	105757	216175
19	1	sp|P00736|C1R_HUMAN	80118.5	0.424	C1R	Complement C1r subcomponent	157	25	4.25	47	9051	2+	1294.6	1.004	3.08976	0.9162	R.YTTTM"GVNTYK.A
19	1	sp|P00736|C1R_HUMAN	80118.5	0.424	C1R	Complement C1r subcomponent	157	25	4.25	47	15618	2+	1873.88	0.009	4.80286	1	R.ESEQGVYTC'TAQGIWK.N	448452	23792606
19	1	sp|P00736|C1R_HUMAN	80118.5	0.424	C1R	Complement C1r subcomponent	157	25	4.25	47	15740	2+	1873.88	0.007	3.73556	1	R.ESEQGVYTC'TAQGIWK.N	440641	23171840
19	1	sp|P00736|C1R_HUMAN	80118.5	0.424	C1R	Complement C1r subcomponent	157	25	4.25	47	15871	2+	1873.88	0.006	3.20191	1	R.ESEQGVYTC'TAQGIWK.N	7753.91	119729
19	1	sp|P00736|C1R_HUMAN	80118.5	0.424	C1R	Complement C1r subcomponent	157	25	4.25	47	16001	2+	1873.88	0.003	1.60095	1	R.ESEQGVYTC'TAQGIWK.N	56228.5	404906
19	1	sp|P00736|C1R_HUMAN	80118.5	0.424	C1R	Complement C1r subcomponent	157	25	4.25	47	16137	2+	1873.88	0.008	4.26921	1	R.ESEQGVYTC'TAQGIWK.N	638126	939871
19	1	sp|P00736|C1R_HUMAN	80118.5	0.424	C1R	Complement C1r subcomponent	157	25	4.25	47	16263	2+	1873.88	0.003	1.60095	0.9905	R.ESEQGVYTC'TAQGIWK.N	537951	686539
19	1	sp|P00736|C1R_HUMAN	80118.5	0.424	C1R	Complement C1r subcomponent	157	25	4.25	47	16405	2+	1873.88	0.005	2.66826	1	R.ESEQGVYTC'TAQGIWK.N	44344.7	78190.6
19	1	sp|P00736|C1R_HUMAN	80118.5	0.424	C1R	Complement C1r subcomponent	157	25	4.25	47	16546	2+	1873.88	0.006	3.20191	0.723	R.ESEQGVYTC'TAQGIWK.N	199816	278214
19	1	sp|P00736|C1R_HUMAN	80118.5	0.424	C1R	Complement C1r subcomponent	157	25	4.25	47	16748	2+	1873.88	0.005	2.66826	0.9908	R.ESEQGVYTC'TAQGIWK.N	88260.9	175922
19	1	sp|P00736|C1R_HUMAN	80118.5	0.424	C1R	Complement C1r subcomponent	157	25	4.25	47	19003	2+	1149.63	0.007	6.08891	0.9986	K.VLNYVDWIK.K
19	1	sp|P00736|C1R_HUMAN	80118.5	0.424	C1R	Complement C1r subcomponent	157	25	4.25	47	22933	2+	2865.32	0.022	7.67803	0.9776	K.Q^RPPDLDTSSNAVDLLFFTDESGDSR.G
19	1	sp|P00736|C1R_HUMAN	80118.5	0.424	C1R	Complement C1r subcomponent	157	25	4.25	47	22960	3+	2865.32	0.022	7.67803	1	K.Q^RPPDLDTSSNAVDLLFFTDESGDSR.G
19	1	sp|P00736|C1R_HUMAN	80118.5	0.424	C1R	Complement C1r subcomponent	157	25	4.25	47	26243	2+	1873.88	0.006	3.20191	0.9142	R.ESEQGVYTC'TAQGIWK.N	45503.9	51691.3
19	1	sp|P00736|C1R_HUMAN	80118.5	0.424	C1R	Complement C1r subcomponent	157	25	4.25	47	8883	2+	815.437	0.006	7.35802	0.9758	R.GGGALLGDR.W
19	1	sp|P00736|C1R_HUMAN	80118.5	0.424	C1R	Complement C1r subcomponent	157	25	4.25	47	9514	2+	847.431	0.028	33.041	0.9898	R.SYPPDLR.C
19	1	sp|P00736|C1R_HUMAN	80118.5	0.424	C1R	Complement C1r subcomponent	157	25	4.25	47	9996	2+	847.431	0.003	3.54011	0.9822	R.SYPPDLR.C
19	1	sp|P00736|C1R_HUMAN	80118.5	0.424	C1R	Complement C1r subcomponent	157	25	4.25	47	15560	2+	1873.88	0.008	4.26921	0.9999	R.ESEQGVYTC'TAQGIWK.N	7219.22	169810
19	1	sp|P00736|C1R_HUMAN	80118.5	0.424	C1R	Complement C1r subcomponent	157	25	4.25	47	21249	3+	2882.34	0.019	6.59186	1	K.QRPPDLDTSSNAVDLLFFTDESGDSR.G
19	1	sp|P00736|C1R_HUMAN	80118.5	0.424	C1R	Complement C1r subcomponent	157	25	4.25	47	21370	3+	2882.34	1.011	3.81634	1	K.QRPPDLDTSSNAVDLLFFTDESGDSR.G
19	1	sp|P00736|C1R_HUMAN	80118.5	0.424	C1R	Complement C1r subcomponent	157	25	4.25	47	22781	3+	2865.32	0.023	8.02704	0.9994	K.Q^RPPDLDTSSNAVDLLFFTDESGDSR.G
19	1	sp|P00736|C1R_HUMAN	80118.5	0.424	C1R	Complement C1r subcomponent	157	25	4.25	47	8532	2+	815.437	0.005	6.13168	0.9998	R.GGGALLGDR.W
19	1	sp|P00736|C1R_HUMAN	80118.5	0.424	C1R	Complement C1r subcomponent	157	25	4.25	47	8664	2+	815.437	0.004	4.90535	0.9986	R.GGGALLGDR.W
19	1	sp|P00736|C1R_HUMAN	80118.5	0.424	C1R	Complement C1r subcomponent	157	25	4.25	47	10727	2+	1278.6	0.009	7.03893	1	R.YTTTMGVNTYK.A
19	1	sp|P00736|C1R_HUMAN	80118.5	0.424	C1R	Complement C1r subcomponent	157	25	4.25	47	16124	2+	1413.79	0.013	9.19515	0.998	R.WILTAAHTLYPK.E
19	1	sp|P00736|C1R_HUMAN	80118.5	0.424	C1R	Complement C1r subcomponent	157	25	4.25	47	16403	2+	1684.87	0.003	1.78056	0.9989	R.LPVANPQAC'ENWLR.G	0	22956.1
19	1	sp|P00736|C1R_HUMAN	80118.5	0.424	C1R	Complement C1r subcomponent	157	25	4.25	47	20949	3+	2882.34	1.011	3.81634	1	K.QRPPDLDTSSNAVDLLFFTDESGDSR.G
19	1	sp|P00736|C1R_HUMAN	80118.5	0.424	C1R	Complement C1r subcomponent	157	25	4.25	47	21073	3+	2882.34	0.026	9.02044	1	K.QRPPDLDTSSNAVDLLFFTDESGDSR.G
19	1	sp|P00736|C1R_HUMAN	80118.5	0.424	C1R	Complement C1r subcomponent	157	25	4.25	47	22325	3+	2254.15	0.015	6.65439	0.9994	K.TLDEFTIIQNLQPQYQFR.D
19	1	sp|P00736|C1R_HUMAN	80118.5	0.424	C1R	Complement C1r subcomponent	157	25	4.25	47	22391	2+	2254.15	0.011	4.87989	0.9999	K.TLDEFTIIQNLQPQYQFR.D
19	1	sp|P00736|C1R_HUMAN	80118.5	0.424	C1R	Complement C1r subcomponent	157	25	4.25	47	22487	3+	2254.15	1.021	9.31615	0.9719	K.TLDEFTIIQNLQPQYQFR.D
19	1	sp|P00736|C1R_HUMAN	80118.5	0.424	C1R	Complement C1r subcomponent	157	25	4.25	47	10074	2+	1278.6	0.008	6.25683	1	R.YTTTMGVNTYK.A
19	1	sp|P00736|C1R_HUMAN	80118.5	0.424	C1R	Complement C1r subcomponent	157	25	4.25	47	10203	2+	1278.6	0.975	19.5526	0.8304	R.YTTTMGVNTYK.A
19	1	sp|P00736|C1R_HUMAN	80118.5	0.424	C1R	Complement C1r subcomponent	157	25	4.25	47	11906	2+	1034.51	0.007	6.76652	0.6079	R.DYFIATC'K.Q	89209.4	180931
19	1	sp|P00736|C1R_HUMAN	80118.5	0.424	C1R	Complement C1r subcomponent	157	25	4.25	47	22302	3+	2254.15	0.013	5.76714	0.9999	K.TLDEFTIIQNLQPQYQFR.D
19	1	sp|P00736|C1R_HUMAN	80118.5	0.424	C1R	Complement C1r subcomponent	157	25	4.25	47	22420	2+	2501.18	0.004	1.59925	0.9632	K.LVFQQFDLEPSEGC'FYDYVK.I	28992.1	41287.2
19	1	sp|P00736|C1R_HUMAN	80118.5	0.424	C1R	Complement C1r subcomponent	157	25	4.25	47	22431	3+	2254.15	0.015	6.65439	1	K.TLDEFTIIQNLQPQYQFR.D
19	1	sp|P00736|C1R_HUMAN	80118.5	0.424	C1R	Complement C1r subcomponent	157	25	4.25	47	8142	2+	1294.6	-1.025	19.311	0.9764	R.YTTTM"GVNTYK.A
19	1	sp|P00736|C1R_HUMAN	80118.5	0.424	C1R	Complement C1r subcomponent	157	25	4.25	47	10098	2+	1278.6	0.008	6.25683	0.9999	R.YTTTMGVNTYK.A
19	1	sp|P00736|C1R_HUMAN	80118.5	0.424	C1R	Complement C1r subcomponent	157	25	4.25	47	10915	2+	1580.73	-0.978	13.9176	0.9787	R.IQYYC'HEPYYK.M	3571.25	21956.5
19	1	sp|P00736|C1R_HUMAN	80118.5	0.424	C1R	Complement C1r subcomponent	157	25	4.25	47	12264	2+	1034.51	-0.002	1.93329	0.936	R.DYFIATC'K.Q	48757.1	215705
19	1	sp|P00736|C1R_HUMAN	80118.5	0.424	C1R	Complement C1r subcomponent	157	25	4.25	47	13208	2+	1545.79	0.891	70.514	0.9994	R.FC'GQLGSPLGNPPGK.K
19	1	sp|P00736|C1R_HUMAN	80118.5	0.424	C1R	Complement C1r subcomponent	157	25	4.25	47	18643	2+	1149.63	0.007	6.08891	0.9983	K.VLNYVDWIK.K
19	1	sp|P00736|C1R_HUMAN	80118.5	0.424	C1R	Complement C1r subcomponent	157	25	4.25	47	19191	3+	3307.56	0.992	2.4187	0.9973	K.FLEPFDIDDHQQVHC'PYDQLQIYANGK.N	7888.41	51279.2
19	1	sp|P00736|C1R_HUMAN	80118.5	0.424	C1R	Complement C1r subcomponent	157	25	4.25	47	19455	2+	1994.94	0.004	2.00508	1	K.GFLAYYQAVDLDEC'ASR.S	26781.8	178829
19	1	sp|P00736|C1R_HUMAN	80118.5	0.424	C1R	Complement C1r subcomponent	157	25	4.25	47	20923	3+	2882.34	1.017	5.89798	1	K.QRPPDLDTSSNAVDLLFFTDESGDSR.G
19	1	sp|P00736|C1R_HUMAN	80118.5	0.424	C1R	Complement C1r subcomponent	157	25	4.25	47	22365	2+	2254.15	0.005	2.21813	0.9865	K.TLDEFTIIQNLQPQYQFR.D
19	1	sp|P00736|C1R_HUMAN	80118.5	0.424	C1R	Complement C1r subcomponent	157	25	4.25	47	22411	2+	2501.18	-0.964	14.3932	0.9982	K.LVFQQFDLEPSEGC'FYDYVK.I	33643	88880.4
19	1	sp|P00736|C1R_HUMAN	80118.5	0.424	C1R	Complement C1r subcomponent	157	25	4.25	47	22420	3+	2254.15	1.005	2.21813	0.9988	K.TLDEFTIIQNLQPQYQFR.D
19	1	sp|P00736|C1R_HUMAN	80118.5	0.424	C1R	Complement C1r subcomponent	157	25	4.25	47	22439	3+	2501.18	0.007	2.79868	1	K.LVFQQFDLEPSEGC'FYDYVK.I	0	85781
19	1	sp|P00736|C1R_HUMAN	80118.5	0.424	C1R	Complement C1r subcomponent	157	25	4.25	47	7664	2+	1294.6	0.008	6.17952	1	R.YTTTM"GVNTYK.A
19	1	sp|P00736|C1R_HUMAN	80118.5	0.424	C1R	Complement C1r subcomponent	157	25	4.25	47	9658	2+	1278.6	0.007	5.47472	1	R.YTTTMGVNTYK.A
19	1	sp|P00736|C1R_HUMAN	80118.5	0.424	C1R	Complement C1r subcomponent	157	25	4.25	47	10265	2+	1580.73	0	0	1	R.IQYYC'HEPYYK.M	6689.77	88188.1
19	1	sp|P00736|C1R_HUMAN	80118.5	0.424	C1R	Complement C1r subcomponent	157	25	4.25	47	10405	2+	1580.73	-0.001	0.63262	1	R.IQYYC'HEPYYK.M	31043	236313
19	1	sp|P00736|C1R_HUMAN	80118.5	0.424	C1R	Complement C1r subcomponent	157	25	4.25	47	12758	2+	1545.79	0.001	0.646917	1	R.FC'GQLGSPLGNPPGK.K	990714	11594755
19	1	sp|P00736|C1R_HUMAN	80118.5	0.424	C1R	Complement C1r subcomponent	157	25	4.25	47	12900	2+	1545.79	-0.001	0.646917	1	R.FC'GQLGSPLGNPPGK.K	411302	6.99285e+06
19	1	sp|P00736|C1R_HUMAN	80118.5	0.424	C1R	Complement C1r subcomponent	157	25	4.25	47	17808	2+	1149.63	0.007	6.08891	0.9994	K.VLNYVDWIK.K
19	1	sp|P00736|C1R_HUMAN	80118.5	0.424	C1R	Complement C1r subcomponent	157	25	4.25	47	20448	3+	2882.34	0.013	4.51022	1	K.QRPPDLDTSSNAVDLLFFTDESGDSR.G
19	1	sp|P00736|C1R_HUMAN	80118.5	0.424	C1R	Complement C1r subcomponent	157	25	4.25	47	22061	2+	2254.15	0.014	6.21077	1	K.TLDEFTIIQNLQPQYQFR.D
19	1	sp|P00736|C1R_HUMAN	80118.5	0.424	C1R	Complement C1r subcomponent	157	25	4.25	47	22074	3+	2254.15	1.005	2.21813	0.9996	K.TLDEFTIIQNLQPQYQFR.D
19	1	sp|P00736|C1R_HUMAN	80118.5	0.424	C1R	Complement C1r subcomponent	157	25	4.25	47	22121	2+	2501.18	1.016	6.39699	1	K.LVFQQFDLEPSEGC'FYDYVK.I	413815	2.12432e+06
19	1	sp|P00736|C1R_HUMAN	80118.5	0.424	C1R	Complement C1r subcomponent	157	25	4.25	47	22252	2+	2501.18	1.002	0.799624	0.9962	K.LVFQQFDLEPSEGC'FYDYVK.I	31133.2	79222.4
19	1	sp|P00736|C1R_HUMAN	80118.5	0.424	C1R	Complement C1r subcomponent	157	25	4.25	47	22674	2+	2501.18	1.004	1.59925	0.9815	K.LVFQQFDLEPSEGC'FYDYVK.I	0	17623
19	1	sp|P00736|C1R_HUMAN	80118.5	0.424	C1R	Complement C1r subcomponent	157	25	4.25	47	7787	2+	1294.6	0.008	6.17952	1	R.YTTTM"GVNTYK.A
19	1	sp|P00736|C1R_HUMAN	80118.5	0.424	C1R	Complement C1r subcomponent	157	25	4.25	47	8661	2+	847.431	0.002	2.36007	0.7393	R.SYPPDLR.C
19	1	sp|P00736|C1R_HUMAN	80118.5	0.424	C1R	Complement C1r subcomponent	157	25	4.25	47	9690	2+	835.399	0.004	4.78813	0.9993	R.GYGFYTK.V
19	1	sp|P00736|C1R_HUMAN	80118.5	0.424	C1R	Complement C1r subcomponent	157	25	4.25	47	9694	2+	1278.6	0.007	5.47472	0.9998	R.YTTTMGVNTYK.A
19	1	sp|P00736|C1R_HUMAN	80118.5	0.424	C1R	Complement C1r subcomponent	157	25	4.25	47	10299	2+	1580.73	0.003	1.89786	1	R.IQYYC'HEPYYK.M	4790.77	42483.2
19	1	sp|P00736|C1R_HUMAN	80118.5	0.424	C1R	Complement C1r subcomponent	157	25	4.25	47	11058	2+	1583.73	0	0	1	K.QDAC'QGDSGGVFAVR.D	0	55349
19	1	sp|P00736|C1R_HUMAN	80118.5	0.424	C1R	Complement C1r subcomponent	157	25	4.25	47	11222	2+	1583.73	0.007	4.41994	0.9973	K.QDAC'QGDSGGVFAVR.D	0	55481.7
19	1	sp|P00736|C1R_HUMAN	80118.5	0.424	C1R	Complement C1r subcomponent	157	25	4.25	47	12820	2+	1545.79	0	0	1	R.FC'GQLGSPLGNPPGK.K	852530	7.70191e+06
19	1	sp|P00736|C1R_HUMAN	80118.5	0.424	C1R	Complement C1r subcomponent	157	25	4.25	47	12959	2+	1545.79	0.002	1.29383	0.9976	R.FC'GQLGSPLGNPPGK.K	559958	6441883
19	1	sp|P00736|C1R_HUMAN	80118.5	0.424	C1R	Complement C1r subcomponent	157	25	4.25	47	15146	2+	1413.79	0.008	5.65855	0.9749	R.WILTAAHTLYPK.E
19	1	sp|P00736|C1R_HUMAN	80118.5	0.424	C1R	Complement C1r subcomponent	157	25	4.25	47	15636	2+	1684.87	0	0	0.9984	R.LPVANPQAC'ENWLR.G	415945	3.93969e+06
19	1	sp|P00736|C1R_HUMAN	80118.5	0.424	C1R	Complement C1r subcomponent	157	25	4.25	47	18071	2+	1149.63	0.005	4.34922	0.9994	K.VLNYVDWIK.K
19	1	sp|P00736|C1R_HUMAN	80118.5	0.424	C1R	Complement C1r subcomponent	157	25	4.25	47	20036	3+	1803.87	0.009	4.98926	1	K.MGNFPWQVFTNIHGR.G
19	1	sp|P00736|C1R_HUMAN	80118.5	0.424	C1R	Complement C1r subcomponent	157	25	4.25	47	20088	2+	1803.87	0.007	3.88054	0.9986	K.MGNFPWQVFTNIHGR.G
19	1	sp|P00736|C1R_HUMAN	80118.5	0.424	C1R	Complement C1r subcomponent	157	25	4.25	47	20399	3+	2882.34	0.011	3.81634	0.9993	K.QRPPDLDTSSNAVDLLFFTDESGDSR.G
19	1	sp|P00736|C1R_HUMAN	80118.5	0.424	C1R	Complement C1r subcomponent	157	25	4.25	47	20525	3+	2882.34	0.01	3.4694	1	K.QRPPDLDTSSNAVDLLFFTDESGDSR.G
19	1	sp|P00736|C1R_HUMAN	80118.5	0.424	C1R	Complement C1r subcomponent	157	25	4.25	47	22138	2+	2254.15	0.019	8.4289	0.9526	K.TLDEFTIIQNLQPQYQFR.D
19	1	sp|P00736|C1R_HUMAN	80118.5	0.424	C1R	Complement C1r subcomponent	157	25	4.25	47	22160	3+	2254.15	0.012	5.32351	1	K.TLDEFTIIQNLQPQYQFR.D
19	1	sp|P00736|C1R_HUMAN	80118.5	0.424	C1R	Complement C1r subcomponent	157	25	4.25	47	22265	2+	2254.15	0.012	5.32351	1	K.TLDEFTIIQNLQPQYQFR.D
19	1	sp|P00736|C1R_HUMAN	80118.5	0.424	C1R	Complement C1r subcomponent	157	25	4.25	47	22295	2+	2501.18	0.016	6.39699	1	K.LVFQQFDLEPSEGC'FYDYVK.I	72604.7	462446
19	1	sp|P00736|C1R_HUMAN	80118.5	0.424	C1R	Complement C1r subcomponent	157	25	4.25	47	22301	3+	2501.18	-0.003	1.19944	0.7287	K.LVFQQFDLEPSEGC'FYDYVK.I	0	43032.4
19	1	sp|P00736|C1R_HUMAN	80118.5	0.424	C1R	Complement C1r subcomponent	157	25	4.25	47	6284	2+	972.49	0.006	6.16973	0.9201	R.VSVHPDYR.Q
19	1	sp|P00736|C1R_HUMAN	80118.5	0.424	C1R	Complement C1r subcomponent	157	25	4.25	47	9694	2+	835.399	0.004	4.78813	0.9985	R.GYGFYTK.V
19	1	sp|P00736|C1R_HUMAN	80118.5	0.424	C1R	Complement C1r subcomponent	157	25	4.25	47	10555	2+	1580.73	-0.002	1.26524	0.887	R.IQYYC'HEPYYK.M	85286.3	253610
19	1	sp|P00736|C1R_HUMAN	80118.5	0.424	C1R	Complement C1r subcomponent	157	25	4.25	47	11227	2+	1583.73	-0.001	0.63142	0.9999	K.QDAC'QGDSGGVFAVR.D	21970.7	240720
19	1	sp|P00736|C1R_HUMAN	80118.5	0.424	C1R	Complement C1r subcomponent	157	25	4.25	47	12946	2+	1545.79	0.001	0.646917	1	R.FC'GQLGSPLGNPPGK.K	1.56335e+06	6.01073e+06
19	1	sp|P00736|C1R_HUMAN	80118.5	0.424	C1R	Complement C1r subcomponent	157	25	4.25	47	15277	2+	1413.79	0.008	5.65855	0.9998	R.WILTAAHTLYPK.E
19	1	sp|P00736|C1R_HUMAN	80118.5	0.424	C1R	Complement C1r subcomponent	157	25	4.25	47	18230	2+	1149.63	0.005	4.34922	0.9982	K.VLNYVDWIK.K
19	1	sp|P00736|C1R_HUMAN	80118.5	0.424	C1R	Complement C1r subcomponent	157	25	4.25	47	20244	3+	1803.87	0.007	3.88054	0.9934	K.MGNFPWQVFTNIHGR.G
19	1	sp|P00736|C1R_HUMAN	80118.5	0.424	C1R	Complement C1r subcomponent	157	25	4.25	47	20469	3+	2882.34	0.016	5.55104	1	K.QRPPDLDTSSNAVDLLFFTDESGDSR.G
19	1	sp|P00736|C1R_HUMAN	80118.5	0.424	C1R	Complement C1r subcomponent	157	25	4.25	47	20593	3+	2882.34	0.012	4.16328	1	K.QRPPDLDTSSNAVDLLFFTDESGDSR.G
19	1	sp|P00736|C1R_HUMAN	80118.5	0.424	C1R	Complement C1r subcomponent	157	25	4.25	47	20999	3+	3159.48	1.003	0.949524	0.9993	K.Q^GYQLIEGNQVLHSFTAVC'QDDGTWHR.A	438701	357934
19	1	sp|P00736|C1R_HUMAN	80118.5	0.424	C1R	Complement C1r subcomponent	157	25	4.25	47	22145	2+	2254.15	0.016	7.09802	1	K.TLDEFTIIQNLQPQYQFR.D
19	1	sp|P00736|C1R_HUMAN	80118.5	0.424	C1R	Complement C1r subcomponent	157	25	4.25	47	22214	2+	2501.18	0	0	0.9997	K.LVFQQFDLEPSEGC'FYDYVK.I	889876	1672405
19	1	sp|P00736|C1R_HUMAN	80118.5	0.424	C1R	Complement C1r subcomponent	157	25	4.25	47	22238	3+	2501.18	0.003	1.19944	0.9995	K.LVFQQFDLEPSEGC'FYDYVK.I	17951.1	228697
19	1	sp|P00736|C1R_HUMAN	80118.5	0.424	C1R	Complement C1r subcomponent	157	25	4.25	47	8563	2+	1294.6	0.009	6.95196	0.7604	R.YTTTM"GVNTYK.A
19	1	sp|P00736|C1R_HUMAN	80118.5	0.424	C1R	Complement C1r subcomponent	157	25	4.25	47	16428	2+	1413.79	0.009	6.36587	0.8806	R.WILTAAHTLYPK.E
19	1	sp|P00736|C1R_HUMAN	80118.5	0.424	C1R	Complement C1r subcomponent	157	25	4.25	47	19509	2+	1149.63	0.006	5.21907	0.9991	K.VLNYVDWIK.K
19	1	sp|P00736|C1R_HUMAN	80118.5	0.424	C1R	Complement C1r subcomponent	157	25	4.25	47	21546	3+	1803.87	0.005	2.77181	0.9996	K.MGNFPWQVFTNIHGR.G
19	1	sp|P00736|C1R_HUMAN	80118.5	0.424	C1R	Complement C1r subcomponent	157	25	4.25	47	21770	3+	2882.34	0.016	5.55104	1	K.QRPPDLDTSSNAVDLLFFTDESGDSR.G
19	1	sp|P00736|C1R_HUMAN	80118.5	0.424	C1R	Complement C1r subcomponent	157	25	4.25	47	21901	3+	2882.34	0.017	5.89798	1	K.QRPPDLDTSSNAVDLLFFTDESGDSR.G
19	1	sp|P00736|C1R_HUMAN	80118.5	0.424	C1R	Complement C1r subcomponent	157	25	4.25	47	23371	2+	2254.15	0.023	10.2034	0.9996	K.TLDEFTIIQNLQPQYQFR.D
19	1	sp|P00736|C1R_HUMAN	80118.5	0.424	C1R	Complement C1r subcomponent	157	25	4.25	47	23406	3+	2254.15	0.016	7.09802	1	K.TLDEFTIIQNLQPQYQFR.D
19	1	sp|P00736|C1R_HUMAN	80118.5	0.424	C1R	Complement C1r subcomponent	157	25	4.25	47	23421	2+	2501.18	0.008	3.19849	1	K.LVFQQFDLEPSEGC'FYDYVK.I	0	39560.6
19	1	sp|P00736|C1R_HUMAN	80118.5	0.424	C1R	Complement C1r subcomponent	157	25	4.25	47	23498	2+	2254.15	0.019	8.4289	0.9999	K.TLDEFTIIQNLQPQYQFR.D
19	1	sp|P00736|C1R_HUMAN	80118.5	0.424	C1R	Complement C1r subcomponent	157	25	4.25	47	23516	3+	2501.18	-0.001	0.399812	0.9639	K.LVFQQFDLEPSEGC'FYDYVK.I	17266.9	143652
19	1	sp|P00736|C1R_HUMAN	80118.5	0.424	C1R	Complement C1r subcomponent	157	25	4.25	47	23545	2+	2501.18	0.996	1.59925	0.9788	K.LVFQQFDLEPSEGC'FYDYVK.I	1.87534e+06	15956002
20	1	sp|P00742|FA10_HUMAN	54731.7	0.314	F10	Coagulation factor X	117	17	5.72	63	6481	2+	1757.73	0	0	0.9997	K.DGDQC'ETSPC'QNQGK.C	0	5239.34
20	1	sp|P00742|FA10_HUMAN	54731.7	0.314	F10	Coagulation factor X	117	17	5.72	63	6798	3+	2048.89	-0.003	1.46421	0.9998	K.YKDGDQC'ETSPC'QNQGK.C	2.69032e+06	324165
20	1	sp|P00742|FA10_HUMAN	54731.7	0.314	F10	Coagulation factor X	117	17	5.72	63	7074	3+	1730.76	0.003	1.73334	1	K.QEDAC'QGDSGGPHVTR.F	44966.5	1.4386e+06
20	1	sp|P00742|FA10_HUMAN	54731.7	0.314	F10	Coagulation factor X	117	17	5.72	63	7082	2+	1730.76	0.01	5.77781	0.9999	K.QEDAC'QGDSGGPHVTR.F	0	12163.3
20	1	sp|P00742|FA10_HUMAN	54731.7	0.314	F10	Coagulation factor X	117	17	5.72	63	8600	2+	1713.73	0.001	0.583522	1	K.Q^EDAC'QGDSGGPHVTR.F	0	16814.1
20	1	sp|P00742|FA10_HUMAN	54731.7	0.314	F10	Coagulation factor X	117	17	5.72	63	12601	2+	1354.68	-0.004	2.95273	0.999	K.AC'IPTGPYPC'GK.Q	762765	1.55778e+06
20	1	sp|P00742|FA10_HUMAN	54731.7	0.314	F10	Coagulation factor X	117	17	5.72	63	12727	2+	1354.68	-0.009	6.64365	1	K.AC'IPTGPYPC'GK.Q	578840	1.48592e+06
20	1	sp|P00742|FA10_HUMAN	54731.7	0.314	F10	Coagulation factor X	117	17	5.72	63	17041	3+	2096.01	0.017	8.11063	0.7304	R.NTEQEEGGEAVHEVEVVIK.H
20	1	sp|P00742|FA10_HUMAN	54731.7	0.314	F10	Coagulation factor X	117	17	5.72	63	16881	3+	2096.01	0.014	6.67934	0.9875	R.NTEQEEGGEAVHEVEVVIK.H
20	1	sp|P00742|FA10_HUMAN	54731.7	0.314	F10	Coagulation factor X	117	17	5.72	63	16902	2+	2096.01	0.008	3.81677	1	R.NTEQEEGGEAVHEVEVVIK.H
20	1	sp|P00742|FA10_HUMAN	54731.7	0.314	F10	Coagulation factor X	117	17	5.72	63	7152	2+	1730.76	-0.002	1.15556	1	K.QEDAC'QGDSGGPHVTR.F	39334.3	65311.6
20	1	sp|P00742|FA10_HUMAN	54731.7	0.314	F10	Coagulation factor X	117	17	5.72	63	7176	3+	1730.76	-0.004	2.31112	1	K.QEDAC'QGDSGGPHVTR.F	128952	212450
20	1	sp|P00742|FA10_HUMAN	54731.7	0.314	F10	Coagulation factor X	117	17	5.72	63	8631	2+	1713.73	0	0	1	K.Q^EDAC'QGDSGGPHVTR.F	0	7602.77
20	1	sp|P00742|FA10_HUMAN	54731.7	0.314	F10	Coagulation factor X	117	17	5.72	63	15557	2+	1309.61	0.005	3.81793	0.9835	R.DWAESTLMTQK.T
20	1	sp|P00742|FA10_HUMAN	54731.7	0.314	F10	Coagulation factor X	117	17	5.72	63	7011	3+	2048.89	-0.008	3.90455	0.9917	K.YKDGDQC'ETSPC'QNQGK.C	7133.69	19075
20	1	sp|P00742|FA10_HUMAN	54731.7	0.314	F10	Coagulation factor X	117	17	5.72	63	7182	3+	1730.76	0.003	1.73334	0.998	K.QEDAC'QGDSGGPHVTR.F	140340	217695
20	1	sp|P00742|FA10_HUMAN	54731.7	0.314	F10	Coagulation factor X	117	17	5.72	63	8708	2+	1713.73	0.006	3.50113	1	K.Q^EDAC'QGDSGGPHVTR.F	0	6817.02
20	1	sp|P00742|FA10_HUMAN	54731.7	0.314	F10	Coagulation factor X	117	17	5.72	63	12289	2+	893.484	0.004	4.47686	0.9885	K.TGIVSGFGR.T
20	1	sp|P00742|FA10_HUMAN	54731.7	0.314	F10	Coagulation factor X	117	17	5.72	63	7189	3+	2048.89	-0.005	2.44034	0.7289	K.YKDGDQC'ETSPC'QNQGK.C	8334.2	17252
20	1	sp|P00742|FA10_HUMAN	54731.7	0.314	F10	Coagulation factor X	117	17	5.72	63	7450	2+	1730.76	0.001	0.577781	0.9808	K.QEDAC'QGDSGGPHVTR.F	1344.89	4203.94
20	1	sp|P00742|FA10_HUMAN	54731.7	0.314	F10	Coagulation factor X	117	17	5.72	63	8976	2+	1713.73	0	0	0.9894	K.Q^EDAC'QGDSGGPHVTR.F	0	3849.89
20	1	sp|P00742|FA10_HUMAN	54731.7	0.314	F10	Coagulation factor X	117	17	5.72	63	12793	2+	893.484	0.005	5.59607	0.9805	K.TGIVSGFGR.T
20	1	sp|P00742|FA10_HUMAN	54731.7	0.314	F10	Coagulation factor X	117	17	5.72	63	6310	2+	1757.73	-0.027	15.3607	1	K.DGDQC'ETSPC'QNQGK.C	0	32395.2
20	1	sp|P00742|FA10_HUMAN	54731.7	0.314	F10	Coagulation factor X	117	17	5.72	63	6434	2+	1757.73	-0.001	0.568914	1	K.DGDQC'ETSPC'QNQGK.C	77805.8	426714
20	1	sp|P00742|FA10_HUMAN	54731.7	0.314	F10	Coagulation factor X	117	17	5.72	63	6613	3+	2048.89	-0.002	0.976137	0.8521	K.YKDGDQC'ETSPC'QNQGK.C	4830.24	29301.7
20	1	sp|P00742|FA10_HUMAN	54731.7	0.314	F10	Coagulation factor X	117	17	5.72	63	6730	2+	2048.89	-0.004	1.95227	1	K.YKDGDQC'ETSPC'QNQGK.C	204269	1364096
20	1	sp|P00742|FA10_HUMAN	54731.7	0.314	F10	Coagulation factor X	117	17	5.72	63	6740	3+	2048.89	-0.004	1.95227	1	K.YKDGDQC'ETSPC'QNQGK.C	1.23066e+06	29001588
20	1	sp|P00742|FA10_HUMAN	54731.7	0.314	F10	Coagulation factor X	117	17	5.72	63	6864	2+	2048.89	-0.009	4.39262	0.9996	K.YKDGDQC'ETSPC'QNQGK.C	0	26219.4
20	1	sp|P00742|FA10_HUMAN	54731.7	0.314	F10	Coagulation factor X	117	17	5.72	63	6871	3+	2048.89	0.986	6.83296	0.9998	K.YKDGDQC'ETSPC'QNQGK.C	287483	1.3561e+06
20	1	sp|P00742|FA10_HUMAN	54731.7	0.314	F10	Coagulation factor X	117	17	5.72	63	6967	2+	1730.76	0.003	1.73334	1	K.QEDAC'QGDSGGPHVTR.F	0	6527.91
20	1	sp|P00742|FA10_HUMAN	54731.7	0.314	F10	Coagulation factor X	117	17	5.72	63	8466	2+	1713.73	-1.959	23.9244	1	K.Q^EDAC'QGDSGGPHVTR.F
20	1	sp|P00742|FA10_HUMAN	54731.7	0.314	F10	Coagulation factor X	117	17	5.72	63	11613	2+	956.47	-0.002	2.09102	0.9379	K.NC'ELFTR.K	718171	32741478
20	1	sp|P00742|FA10_HUMAN	54731.7	0.314	F10	Coagulation factor X	117	17	5.72	63	11740	2+	956.47	-0.003	3.13653	0.9918	K.NC'ELFTR.K	713275	32061420
20	1	sp|P00742|FA10_HUMAN	54731.7	0.314	F10	Coagulation factor X	117	17	5.72	63	11901	2+	956.47	-0.002	2.09102	0.9931	K.NC'ELFTR.K	68807.8	1.61322e+06
20	1	sp|P00742|FA10_HUMAN	54731.7	0.314	F10	Coagulation factor X	117	17	5.72	63	12031	2+	956.47	-0.003	3.13653	0.9937	K.NC'ELFTR.K	1.59638e+06	1.04444e+06
20	1	sp|P00742|FA10_HUMAN	54731.7	0.314	F10	Coagulation factor X	117	17	5.72	63	12300	2+	1354.68	-0.006	4.4291	0.9839	K.AC'IPTGPYPC'GK.Q	2.4418e+06	76033072
20	1	sp|P00742|FA10_HUMAN	54731.7	0.314	F10	Coagulation factor X	117	17	5.72	63	12430	2+	1354.68	-0.007	5.16729	1	K.AC'IPTGPYPC'GK.Q	2799789	84479872
20	1	sp|P00742|FA10_HUMAN	54731.7	0.314	F10	Coagulation factor X	117	17	5.72	63	12474	2+	1348.64	0.01	7.41488	0.9968	K.ACIPTGPYPCGK.Q	2624445	78488176
20	1	sp|P00742|FA10_HUMAN	54731.7	0.314	F10	Coagulation factor X	117	17	5.72	63	12560	2+	1354.68	-0.008	5.90547	1	K.AC'IPTGPYPC'GK.Q	1.09518e+06	29305798
20	1	sp|P00742|FA10_HUMAN	54731.7	0.314	F10	Coagulation factor X	117	17	5.72	63	12690	2+	1354.68	-0.008	5.90547	1	K.AC'IPTGPYPC'GK.Q	2401	146022
20	1	sp|P00742|FA10_HUMAN	54731.7	0.314	F10	Coagulation factor X	117	17	5.72	63	12831	2+	1354.68	-0.01	7.38184	0.9999	K.AC'IPTGPYPC'GK.Q	136584	425158
20	1	sp|P00742|FA10_HUMAN	54731.7	0.314	F10	Coagulation factor X	117	17	5.72	63	12962	2+	1354.68	-0.005	3.69092	0.9996	K.AC'IPTGPYPC'GK.Q	6777.2	50633.5
20	1	sp|P00742|FA10_HUMAN	54731.7	0.314	F10	Coagulation factor X	117	17	5.72	63	13093	2+	1354.68	-0.008	5.90547	0.9996	K.AC'IPTGPYPC'GK.Q	1816.69	28214.1
20	1	sp|P00742|FA10_HUMAN	54731.7	0.314	F10	Coagulation factor X	117	17	5.72	63	14323	3+	3245.4	-0.012	3.69754	1	K.LC'SLDNGDC'DQFC'HEEQNSVVC'SC'AR.G	325268	1.34175e+06
20	1	sp|P00742|FA10_HUMAN	54731.7	0.314	F10	Coagulation factor X	117	17	5.72	63	14451	3+	3245.4	1.974	8.01134	0.9969	K.LC'SLDNGDC'DQFC'HEEQNSVVC'SC'AR.G	138881	1.51388e+06
20	1	sp|P00742|FA10_HUMAN	54731.7	0.314	F10	Coagulation factor X	117	17	5.72	63	14584	3+	3245.4	0.958	12.9414	0.9978	K.LC'SLDNGDC'DQFC'HEEQNSVVC'SC'AR.G	133429	441141
20	1	sp|P00742|FA10_HUMAN	54731.7	0.314	F10	Coagulation factor X	117	17	5.72	63	15425	2+	1309.61	0.008	6.10869	1	R.DWAESTLMTQK.T
20	1	sp|P00742|FA10_HUMAN	54731.7	0.314	F10	Coagulation factor X	117	17	5.72	63	6217	2+	1757.73	-0.001	0.568914	1	K.DGDQC'ETSPC'QNQGK.C	151208	1.30987e+06
20	1	sp|P00742|FA10_HUMAN	54731.7	0.314	F10	Coagulation factor X	117	17	5.72	63	6252	2+	1754.71	-0.002	1.13979	0.9178	K.DGDQCETSPC'QNQGK.C
20	1	sp|P00742|FA10_HUMAN	54731.7	0.314	F10	Coagulation factor X	117	17	5.72	63	6347	2+	1757.73	-0.006	3.41349	1	K.DGDQC'ETSPC'QNQGK.C	60516.6	485337
20	1	sp|P00742|FA10_HUMAN	54731.7	0.314	F10	Coagulation factor X	117	17	5.72	63	6500	2+	1757.73	-0.004	2.27566	0.8306	K.DGDQC'ETSPC'QNQGK.C	0	5529.4
20	1	sp|P00742|FA10_HUMAN	54731.7	0.314	F10	Coagulation factor X	117	17	5.72	63	6584	3+	2048.89	-0.001	0.488069	1	K.YKDGDQC'ETSPC'QNQGK.C	1.57267e+06	7759595
20	1	sp|P00742|FA10_HUMAN	54731.7	0.314	F10	Coagulation factor X	117	17	5.72	63	6593	2+	2048.89	-0.002	0.976137	1	K.YKDGDQC'ETSPC'QNQGK.C	212247	525739
20	1	sp|P00742|FA10_HUMAN	54731.7	0.314	F10	Coagulation factor X	117	17	5.72	63	6715	3+	2048.89	1	0	1	K.YKDGDQC'ETSPC'QNQGK.C	469832	792141
20	1	sp|P00742|FA10_HUMAN	54731.7	0.314	F10	Coagulation factor X	117	17	5.72	63	6820	2+	1730.76	0.006	3.46669	0.9999	K.QEDAC'QGDSGGPHVTR.F	0	2486.54
20	1	sp|P00742|FA10_HUMAN	54731.7	0.314	F10	Coagulation factor X	117	17	5.72	63	6842	3+	2048.89	0.973	13.1779	0.8613	K.YKDGDQC'ETSPC'QNQGK.C	23294.4	29119.5
20	1	sp|P00742|FA10_HUMAN	54731.7	0.314	F10	Coagulation factor X	117	17	5.72	63	11528	2+	956.47	-0.003	3.13653	0.8646	K.NC'ELFTR.K	435685	6259691
20	1	sp|P00742|FA10_HUMAN	54731.7	0.314	F10	Coagulation factor X	117	17	5.72	63	12038	2+	1354.68	-0.01	7.38184	1	K.AC'IPTGPYPC'GK.Q	1.04087e+06	15021195
20	1	sp|P00742|FA10_HUMAN	54731.7	0.314	F10	Coagulation factor X	117	17	5.72	63	12045	2+	1348.64	0.008	5.93191	0.9958	K.ACIPTGPYPCGK.Q	1.03223e+06	14992267
20	1	sp|P00742|FA10_HUMAN	54731.7	0.314	F10	Coagulation factor X	117	17	5.72	63	12168	2+	1354.68	-0.009	6.64365	1	K.AC'IPTGPYPC'GK.Q	849256	12222858
20	1	sp|P00742|FA10_HUMAN	54731.7	0.314	F10	Coagulation factor X	117	17	5.72	63	12174	2+	1348.64	0.007	5.19042	0.9954	K.ACIPTGPYPCGK.Q	849256	12222858
20	1	sp|P00742|FA10_HUMAN	54731.7	0.314	F10	Coagulation factor X	117	17	5.72	63	12249	2+	938.437	0.005	5.32801	0.7899	K.TNEFWNK.Y
20	1	sp|P00742|FA10_HUMAN	54731.7	0.314	F10	Coagulation factor X	117	17	5.72	63	12298	2+	1354.68	-0.004	2.95273	0.9999	K.AC'IPTGPYPC'GK.Q	87142.6	1.35351e+06
20	1	sp|P00742|FA10_HUMAN	54731.7	0.314	F10	Coagulation factor X	117	17	5.72	63	12439	2+	1354.68	-0.008	5.90547	0.9888	K.AC'IPTGPYPC'GK.Q	2451.92	65668.4
20	1	sp|P00742|FA10_HUMAN	54731.7	0.314	F10	Coagulation factor X	117	17	5.72	63	12571	2+	1354.68	-0.004	2.95273	0.9932	K.AC'IPTGPYPC'GK.Q	143201	111244
20	1	sp|P00742|FA10_HUMAN	54731.7	0.314	F10	Coagulation factor X	117	17	5.72	63	14108	3+	3245.4	-0.019	5.85444	1	K.LC'SLDNGDC'DQFC'HEEQNSVVC'SC'AR.G	107841	341118
20	1	sp|P00742|FA10_HUMAN	54731.7	0.314	F10	Coagulation factor X	117	17	5.72	63	15163	2+	1309.61	0.003	2.29076	0.9999	R.DWAESTLMTQK.T
20	1	sp|P00742|FA10_HUMAN	54731.7	0.314	F10	Coagulation factor X	117	17	5.72	63	5949	2+	1757.73	-0.007	3.9824	1	K.DGDQC'ETSPC'QNQGK.C	0	8833.31
20	1	sp|P00742|FA10_HUMAN	54731.7	0.314	F10	Coagulation factor X	117	17	5.72	63	6169	3+	2048.89	-0.003	1.46421	0.9957	K.YKDGDQC'ETSPC'QNQGK.C	953188	704223
20	1	sp|P00742|FA10_HUMAN	54731.7	0.314	F10	Coagulation factor X	117	17	5.72	63	6203	2+	2048.89	-0.011	5.36876	0.9965	K.YKDGDQC'ETSPC'QNQGK.C	8375.35	7534.98
20	1	sp|P00742|FA10_HUMAN	54731.7	0.314	F10	Coagulation factor X	117	17	5.72	63	6502	2+	1730.76	-0.005	2.88891	0.9983	K.QEDAC'QGDSGGPHVTR.F	0	1947.19
20	1	sp|P00742|FA10_HUMAN	54731.7	0.314	F10	Coagulation factor X	117	17	5.72	63	8030	2+	938.458	0.006	6.39347	0.8678	R.GYTLADNGK.A
20	1	sp|P00742|FA10_HUMAN	54731.7	0.314	F10	Coagulation factor X	117	17	5.72	63	8106	2+	1713.73	-0.002	1.16704	1	K.Q^EDAC'QGDSGGPHVTR.F	0	6134.32
20	1	sp|P00742|FA10_HUMAN	54731.7	0.314	F10	Coagulation factor X	117	17	5.72	63	11899	2+	1354.68	-0.008	5.90547	0.9991	K.AC'IPTGPYPC'GK.Q	273361	2.2684e+06
20	1	sp|P00742|FA10_HUMAN	54731.7	0.314	F10	Coagulation factor X	117	17	5.72	63	11926	2+	1348.64	0.004	2.96595	0.9786	K.ACIPTGPYPCGK.Q	273361	2.2684e+06
20	1	sp|P00742|FA10_HUMAN	54731.7	0.314	F10	Coagulation factor X	117	17	5.72	63	12031	2+	1354.68	-0.008	5.90547	0.9886	K.AC'IPTGPYPC'GK.Q	201503	1584728
20	1	sp|P00742|FA10_HUMAN	54731.7	0.314	F10	Coagulation factor X	117	17	5.72	63	5766	3+	2048.89	-0.003	1.46421	0.9981	K.YKDGDQC'ETSPC'QNQGK.C	3487.59	13428.9
20	1	sp|P00742|FA10_HUMAN	54731.7	0.314	F10	Coagulation factor X	117	17	5.72	63	7566	2+	1713.73	-0.001	0.583522	1	K.Q^EDAC'QGDSGGPHVTR.F	1386.22	17430
20	1	sp|P00742|FA10_HUMAN	54731.7	0.314	F10	Coagulation factor X	117	17	5.72	63	11257	2+	1354.68	-0.008	5.90547	0.9993	K.AC'IPTGPYPC'GK.Q	83095.9	250341
20	1	sp|P00742|FA10_HUMAN	54731.7	0.314	F10	Coagulation factor X	117	17	5.72	63	5888	2+	1757.73	-0.016	9.10263	0.9992	K.DGDQC'ETSPC'QNQGK.C	2376.47	8306.65
20	1	sp|P00742|FA10_HUMAN	54731.7	0.314	F10	Coagulation factor X	117	17	5.72	63	6068	3+	2048.89	-0.003	1.46421	0.9928	K.YKDGDQC'ETSPC'QNQGK.C	2093.91	20371.6
20	1	sp|P00742|FA10_HUMAN	54731.7	0.314	F10	Coagulation factor X	117	17	5.72	63	7767	2+	1713.73	0	0	1	K.Q^EDAC'QGDSGGPHVTR.F	0	6573.92
20	1	sp|P00742|FA10_HUMAN	54731.7	0.314	F10	Coagulation factor X	117	17	5.72	63	11140	2+	893.484	0.005	5.59607	1	K.TGIVSGFGR.T
20	1	sp|P00742|FA10_HUMAN	54731.7	0.314	F10	Coagulation factor X	117	17	5.72	63	11343	2+	893.484	0.009	10.0729	0.9675	K.TGIVSGFGR.T
20	1	sp|P00742|FA10_HUMAN	54731.7	0.314	F10	Coagulation factor X	117	17	5.72	63	11459	2+	1354.68	-0.009	6.64365	0.9961	K.AC'IPTGPYPC'GK.Q	31876.4	224934
20	1	sp|P00742|FA10_HUMAN	54731.7	0.314	F10	Coagulation factor X	117	17	5.72	63	11566	2+	893.484	0.006	6.71529	0.7526	K.TGIVSGFGR.T
20	1	sp|P00742|FA10_HUMAN	54731.7	0.314	F10	Coagulation factor X	117	17	5.72	63	12342	2+	1325.6	0.009	6.78936	0.9999	R.DWAESTLM"TQK.T
20	1	sp|P00742|FA10_HUMAN	54731.7	0.314	F10	Coagulation factor X	117	17	5.72	63	14525	2+	1309.61	0.009	6.87228	1	R.DWAESTLMTQK.T
20	1	sp|P00742|FA10_HUMAN	54731.7	0.314	F10	Coagulation factor X	117	17	5.72	63	14658	2+	1309.61	0.008	6.10869	1	R.DWAESTLMTQK.T
20	1	sp|P00742|FA10_HUMAN	54731.7	0.314	F10	Coagulation factor X	117	17	5.72	63	14789	2+	1121.57	0.008	7.13288	0.9995	K.MLEVPYVDR.N
20	1	sp|P00742|FA10_HUMAN	54731.7	0.314	F10	Coagulation factor X	117	17	5.72	63	14816	2+	1309.61	0.007	5.34511	1	R.DWAESTLMTQK.T
20	1	sp|P00742|FA10_HUMAN	54731.7	0.314	F10	Coagulation factor X	117	17	5.72	63	14929	2+	1121.57	0.005	4.45805	0.9352	K.MLEVPYVDR.N
20	1	sp|P00742|FA10_HUMAN	54731.7	0.314	F10	Coagulation factor X	117	17	5.72	63	15068	2+	1121.57	-0.003	2.67483	0.6009	K.MLEVPYVDR.N
20	1	sp|P00742|FA10_HUMAN	54731.7	0.314	F10	Coagulation factor X	117	17	5.72	63	15911	2+	2096.01	0.011	5.24806	1	R.NTEQEEGGEAVHEVEVVIK.H
20	1	sp|P00742|FA10_HUMAN	54731.7	0.314	F10	Coagulation factor X	117	17	5.72	63	16046	2+	2096.01	0.012	5.72515	1	R.NTEQEEGGEAVHEVEVVIK.H
20	1	sp|P00742|FA10_HUMAN	54731.7	0.314	F10	Coagulation factor X	117	17	5.72	63	19138	2+	1341.67	0.006	4.47204	0.9999	K.ETYDFDIAVLR.L
20	1	sp|P00742|FA10_HUMAN	54731.7	0.314	F10	Coagulation factor X	117	17	5.72	63	19275	2+	1341.67	0.004	2.98136	0.9702	K.ETYDFDIAVLR.L
20	1	sp|P00742|FA10_HUMAN	54731.7	0.314	F10	Coagulation factor X	117	17	5.72	63	6042	3+	2048.89	-0.011	5.36876	0.9997	K.YKDGDQC'ETSPC'QNQGK.C	19766.6	85979
20	1	sp|P00742|FA10_HUMAN	54731.7	0.314	F10	Coagulation factor X	117	17	5.72	63	7522	2+	1713.73	0.002	1.16704	1	K.Q^EDAC'QGDSGGPHVTR.F	30343.4	69310.5
20	1	sp|P00742|FA10_HUMAN	54731.7	0.314	F10	Coagulation factor X	117	17	5.72	63	10854	2+	1354.68	-0.009	6.64365	0.9974	K.AC'IPTGPYPC'GK.Q	15308.6	125049
20	1	sp|P00742|FA10_HUMAN	54731.7	0.314	F10	Coagulation factor X	117	17	5.72	63	14191	2+	1309.61	0.006	4.58152	1	R.DWAESTLMTQK.T
20	1	sp|P00742|FA10_HUMAN	54731.7	0.314	F10	Coagulation factor X	117	17	5.72	63	14330	2+	1309.61	0.007	5.34511	0.9992	R.DWAESTLMTQK.T
20	1	sp|P00742|FA10_HUMAN	54731.7	0.314	F10	Coagulation factor X	117	17	5.72	63	15462	2+	2096.01	0.015	7.15644	1	R.NTEQEEGGEAVHEVEVVIK.H
20	1	sp|P00742|FA10_HUMAN	54731.7	0.314	F10	Coagulation factor X	117	17	5.72	63	18279	2+	1341.67	0.008	5.96272	1	K.ETYDFDIAVLR.L
20	1	sp|P00742|FA10_HUMAN	54731.7	0.314	F10	Coagulation factor X	117	17	5.72	63	6091	3+	2048.89	-0.008	3.90455	0.9995	K.YKDGDQC'ETSPC'QNQGK.C	13346.8	32373.7
20	1	sp|P00742|FA10_HUMAN	54731.7	0.314	F10	Coagulation factor X	117	17	5.72	63	10378	2+	893.484	0.004	4.47686	0.9999	K.TGIVSGFGR.T
20	1	sp|P00742|FA10_HUMAN	54731.7	0.314	F10	Coagulation factor X	117	17	5.72	63	14355	2+	1309.61	0.006	4.58152	1	R.DWAESTLMTQK.T
20	1	sp|P00742|FA10_HUMAN	54731.7	0.314	F10	Coagulation factor X	117	17	5.72	63	15549	2+	2096.01	1.019	9.06482	0.9992	R.NTEQEEGGEAVHEVEVVIK.H
20	1	sp|P00742|FA10_HUMAN	54731.7	0.314	F10	Coagulation factor X	117	17	5.72	63	18394	2+	1341.67	0.007	5.21738	0.9997	K.ETYDFDIAVLR.L
20	1	sp|P00742|FA10_HUMAN	54731.7	0.314	F10	Coagulation factor X	117	17	5.72	63	5815	3+	1730.76	-0.004	2.31112	1	K.QEDAC'QGDSGGPHVTR.F	215877	609486
20	1	sp|P00742|FA10_HUMAN	54731.7	0.314	F10	Coagulation factor X	117	17	5.72	63	5819	2+	1730.76	0.001	0.577781	0.9999	K.QEDAC'QGDSGGPHVTR.F	5685.21	14621.1
20	1	sp|P00742|FA10_HUMAN	54731.7	0.314	F10	Coagulation factor X	117	17	5.72	63	7308	2+	1713.73	0.005	2.91761	1	K.Q^EDAC'QGDSGGPHVTR.F	0	13200.1
20	1	sp|P00742|FA10_HUMAN	54731.7	0.314	F10	Coagulation factor X	117	17	5.72	63	15644	3+	2096.01	1.011	5.24806	0.6098	R.NTEQEEGGEAVHEVEVVIK.H
20	1	sp|P00742|FA10_HUMAN	54731.7	0.314	F10	Coagulation factor X	117	17	5.72	63	15659	2+	2096.01	0.015	7.15644	1	R.NTEQEEGGEAVHEVEVVIK.H
20	1	sp|P00742|FA10_HUMAN	54731.7	0.314	F10	Coagulation factor X	117	17	5.72	63	8356	2+	1713.73	0.007	4.08465	1	K.Q^EDAC'QGDSGGPHVTR.F	5372.3	50374.7
20	1	sp|P00742|FA10_HUMAN	54731.7	0.314	F10	Coagulation factor X	117	17	5.72	63	11871	2+	893.484	0.005	5.59607	0.9999	K.TGIVSGFGR.T
20	1	sp|P00742|FA10_HUMAN	54731.7	0.314	F10	Coagulation factor X	117	17	5.72	63	16871	2+	2096.01	0.015	7.15644	1	R.NTEQEEGGEAVHEVEVVIK.H
21	1	sp|P00746|CFAD_HUMAN	27032.9	0.391	CFD	Complement factor D	20	5	0.82	1	17547	3+	1758	1.013	7.39476	0.9861	R.RPDSLQHVLLPVLDR.A
21	1	sp|P00746|CFAD_HUMAN	27032.9	0.391	CFD	Complement factor D	20	5	0.82	1	17656	3+	1758	0.01	5.68828	0.9994	R.RPDSLQHVLLPVLDR.A
21	1	sp|P00746|CFAD_HUMAN	27032.9	0.391	CFD	Complement factor D	20	5	0.82	1	17346	3+	1758	-1.077	43.7997	0.9998	R.RPDSLQHVLLPVLDR.A
21	1	sp|P00746|CFAD_HUMAN	27032.9	0.391	CFD	Complement factor D	20	5	0.82	1	18990	3+	2681.38	0.016	5.96708	1	R.AVPHPDSQPDTIDHDLLLLQLSEK.A
21	1	sp|P00746|CFAD_HUMAN	27032.9	0.391	CFD	Complement factor D	20	5	0.82	1	16747	3+	1758	-1.077	43.7997	0.9995	R.RPDSLQHVLLPVLDR.A
21	1	sp|P00746|CFAD_HUMAN	27032.9	0.391	CFD	Complement factor D	20	5	0.82	1	12269	2+	1789.98	0.013	7.26265	1	K.VQVLLGAHSLSQPEPSK.R
21	1	sp|P00746|CFAD_HUMAN	27032.9	0.391	CFD	Complement factor D	20	5	0.82	1	12279	3+	1789.98	0.012	6.70398	0.9855	K.VQVLLGAHSLSQPEPSK.R
21	1	sp|P00746|CFAD_HUMAN	27032.9	0.391	CFD	Complement factor D	20	5	0.82	1	16565	3+	1758	1.013	7.39476	0.8792	R.RPDSLQHVLLPVLDR.A
21	1	sp|P00746|CFAD_HUMAN	27032.9	0.391	CFD	Complement factor D	20	5	0.82	1	16690	3+	1758	0.01	5.68828	1	R.RPDSLQHVLLPVLDR.A
21	1	sp|P00746|CFAD_HUMAN	27032.9	0.391	CFD	Complement factor D	20	5	0.82	1	16709	2+	1758	0.012	6.82593	1	R.RPDSLQHVLLPVLDR.A
21	1	sp|P00746|CFAD_HUMAN	27032.9	0.391	CFD	Complement factor D	20	5	0.82	1	18755	3+	2681.38	1.025	9.32356	1	R.AVPHPDSQPDTIDHDLLLLQLSEK.A
21	1	sp|P00746|CFAD_HUMAN	27032.9	0.391	CFD	Complement factor D	20	5	0.82	1	18820	2+	2681.38	1.015	5.59414	0.9997	R.AVPHPDSQPDTIDHDLLLLQLSEK.A
21	1	sp|P00746|CFAD_HUMAN	27032.9	0.391	CFD	Complement factor D	20	5	0.82	1	18878	3+	2681.38	0.015	5.59414	1	R.AVPHPDSQPDTIDHDLLLLQLSEK.A
21	1	sp|P00746|CFAD_HUMAN	27032.9	0.391	CFD	Complement factor D	20	5	0.82	1	11416	2+	1789.98	0.007	3.91066	1	K.VQVLLGAHSLSQPEPSK.R
21	1	sp|P00746|CFAD_HUMAN	27032.9	0.391	CFD	Complement factor D	20	5	0.82	1	15811	2+	1758	0.012	6.82593	0.9995	R.RPDSLQHVLLPVLDR.A
21	1	sp|P00746|CFAD_HUMAN	27032.9	0.391	CFD	Complement factor D	20	5	0.82	1	15901	3+	1758	0.009	5.11945	0.9873	R.RPDSLQHVLLPVLDR.A
21	1	sp|P00746|CFAD_HUMAN	27032.9	0.391	CFD	Complement factor D	20	5	0.82	1	17484	2+	2182.09	0.004	1.8331	1	R.DVAPGTLC'DVAGWGIVNHAGR.R	326262	266072
21	1	sp|P00746|CFAD_HUMAN	27032.9	0.391	CFD	Complement factor D	20	5	0.82	1	17505	2+	2077.04	-0.004	1.92582	0.9995	K.GDSGGPLVC'GGVLEGVVTSGSR.V	0	48153
21	1	sp|P00746|CFAD_HUMAN	27032.9	0.391	CFD	Complement factor D	20	5	0.82	1	17825	3+	2681.38	0.013	4.84825	1	R.AVPHPDSQPDTIDHDLLLLQLSEK.A
21	1	sp|P00746|CFAD_HUMAN	27032.9	0.391	CFD	Complement factor D	20	5	0.82	1	17953	3+	2681.38	0.011	4.10237	1	R.AVPHPDSQPDTIDHDLLLLQLSEK.A
22	1	sp|P00748|FA12_HUMAN	67792.1	0.319	F12	Coagulation factor XII	184	19	12.79	97	5355	2+	1028.51	-0.003	2.91683	0.9575	R.TNPC'LHGGR.C	90483.8	4391514
22	1	sp|P00748|FA12_HUMAN	67792.1	0.319	F12	Coagulation factor XII	184	19	12.79	97	5485	2+	1028.51	-0.002	1.94455	0.8489	R.TNPC'LHGGR.C	70056.6	3.5413e+06
22	1	sp|P00748|FA12_HUMAN	67792.1	0.319	F12	Coagulation factor XII	184	19	12.79	97	5617	2+	1028.51	-0.002	1.94455	0.987	R.TNPC'LHGGR.C	1426.74	19645
22	1	sp|P00748|FA12_HUMAN	67792.1	0.319	F12	Coagulation factor XII	184	19	12.79	97	7294	2+	1016.5	-0.003	2.9513	1	R.C'LEVEGHR.L	69524.6	1.50582e+06
22	1	sp|P00748|FA12_HUMAN	67792.1	0.319	F12	Coagulation factor XII	184	19	12.79	97	7427	2+	1016.5	-0.005	4.91883	0.9956	R.C'LEVEGHR.L	36709.9	374362
22	1	sp|P00748|FA12_HUMAN	67792.1	0.319	F12	Coagulation factor XII	184	19	12.79	97	8739	2+	927.489	0.006	6.46908	0.9802	R.EQPPSLTR.N
22	1	sp|P00748|FA12_HUMAN	67792.1	0.319	F12	Coagulation factor XII	184	19	12.79	97	15298	2+	1069.52	-0.002	1.87	1	R.WGYC'LEPK.K	0	44445.5
22	1	sp|P00748|FA12_HUMAN	67792.1	0.319	F12	Coagulation factor XII	184	19	12.79	97	15426	2+	1069.52	-0.002	1.87	1	R.WGYC'LEPK.K	36908.9	632925
22	1	sp|P00748|FA12_HUMAN	67792.1	0.319	F12	Coagulation factor XII	184	19	12.79	97	16219	3+	2012.96	0.001	0.496782	1	R.TTLSGAPC'QPWASEATYR.N	5368.35	47178.3
22	1	sp|P00748|FA12_HUMAN	67792.1	0.319	F12	Coagulation factor XII	184	19	12.79	97	5359	2+	845.448	0.003	3.54842	0.8831	R.TEQAAVAR.C
22	1	sp|P00748|FA12_HUMAN	67792.1	0.319	F12	Coagulation factor XII	184	19	12.79	97	15764	2+	2012.96	-0.002	0.993563	1	R.TTLSGAPC'QPWASEATYR.N	215750	765782
22	1	sp|P00748|FA12_HUMAN	67792.1	0.319	F12	Coagulation factor XII	184	19	12.79	97	17923	2+	2096.09	0.01	4.77078	1	R.LHEAFSPVSYQHDLALLR.L
22	1	sp|P00748|FA12_HUMAN	67792.1	0.319	F12	Coagulation factor XII	184	19	12.79	97	24406	3+	2029.05	1.011	5.42125	0.9252	R.NKPGVYTDVAYYLAWIR.E
22	1	sp|P00748|FA12_HUMAN	67792.1	0.319	F12	Coagulation factor XII	184	19	12.79	97	24424	2+	2029.05	0.01	4.9284	1	R.NKPGVYTDVAYYLAWIR.E
22	1	sp|P00748|FA12_HUMAN	67792.1	0.319	F12	Coagulation factor XII	184	19	12.79	97	5687	2+	845.448	0.987	15.3765	0.7385	R.TEQAAVAR.C
22	1	sp|P00748|FA12_HUMAN	67792.1	0.319	F12	Coagulation factor XII	184	19	12.79	97	8394	2+	927.489	0.006	6.46908	0.9805	R.EQPPSLTR.N
22	1	sp|P00748|FA12_HUMAN	67792.1	0.319	F12	Coagulation factor XII	184	19	12.79	97	17741	2+	2096.09	0.013	6.20202	1	R.LHEAFSPVSYQHDLALLR.L
22	1	sp|P00748|FA12_HUMAN	67792.1	0.319	F12	Coagulation factor XII	184	19	12.79	97	17878	2+	2096.09	0.015	7.15617	1	R.LHEAFSPVSYQHDLALLR.L
22	1	sp|P00748|FA12_HUMAN	67792.1	0.319	F12	Coagulation factor XII	184	19	12.79	97	17973	3+	2096.09	0.011	5.24786	1	R.LHEAFSPVSYQHDLALLR.L
22	1	sp|P00748|FA12_HUMAN	67792.1	0.319	F12	Coagulation factor XII	184	19	12.79	97	18018	2+	2096.09	0.011	5.24786	1	R.LHEAFSPVSYQHDLALLR.L
22	1	sp|P00748|FA12_HUMAN	67792.1	0.319	F12	Coagulation factor XII	184	19	12.79	97	24097	2+	2029.05	0.011	5.42125	0.9998	R.NKPGVYTDVAYYLAWIR.E
22	1	sp|P00748|FA12_HUMAN	67792.1	0.319	F12	Coagulation factor XII	184	19	12.79	97	24107	3+	2029.05	0.009	4.43556	0.9994	R.NKPGVYTDVAYYLAWIR.E
22	1	sp|P00748|FA12_HUMAN	67792.1	0.319	F12	Coagulation factor XII	184	19	12.79	97	24227	2+	2029.05	0.012	5.91409	0.9998	R.NKPGVYTDVAYYLAWIR.E
22	1	sp|P00748|FA12_HUMAN	67792.1	0.319	F12	Coagulation factor XII	184	19	12.79	97	24236	3+	2029.05	0.012	5.91409	1	R.NKPGVYTDVAYYLAWIR.E
22	1	sp|P00748|FA12_HUMAN	67792.1	0.319	F12	Coagulation factor XII	184	19	12.79	97	24357	2+	2029.05	0.012	5.91409	1	R.NKPGVYTDVAYYLAWIR.E
22	1	sp|P00748|FA12_HUMAN	67792.1	0.319	F12	Coagulation factor XII	184	19	12.79	97	24366	3+	2029.05	0.008	3.94272	0.9998	R.NKPGVYTDVAYYLAWIR.E
22	1	sp|P00748|FA12_HUMAN	67792.1	0.319	F12	Coagulation factor XII	184	19	12.79	97	24487	2+	2029.05	0.011	5.42125	0.9988	R.NKPGVYTDVAYYLAWIR.E
22	1	sp|P00748|FA12_HUMAN	67792.1	0.319	F12	Coagulation factor XII	184	19	12.79	97	24640	2+	2029.05	0.011	5.42125	0.9348	R.NKPGVYTDVAYYLAWIR.E
22	1	sp|P00748|FA12_HUMAN	67792.1	0.319	F12	Coagulation factor XII	184	19	12.79	97	13808	2+	883.572	0.005	5.65885	0.9999	R.VVGGLVALR.G
22	1	sp|P00748|FA12_HUMAN	67792.1	0.319	F12	Coagulation factor XII	184	19	12.79	97	15785	2+	2012.96	0	0	1	R.TTLSGAPC'QPWASEATYR.N	3381.77	60094.8
22	1	sp|P00748|FA12_HUMAN	67792.1	0.319	F12	Coagulation factor XII	184	19	12.79	97	18088	3+	2096.09	0.014	6.6791	0.9995	R.LHEAFSPVSYQHDLALLR.L
22	1	sp|P00748|FA12_HUMAN	67792.1	0.319	F12	Coagulation factor XII	184	19	12.79	97	18112	2+	2096.09	0.023	10.9728	1	R.LHEAFSPVSYQHDLALLR.L
22	1	sp|P00748|FA12_HUMAN	67792.1	0.319	F12	Coagulation factor XII	184	19	12.79	97	18219	3+	2096.09	0.012	5.72494	1	R.LHEAFSPVSYQHDLALLR.L
22	1	sp|P00748|FA12_HUMAN	67792.1	0.319	F12	Coagulation factor XII	184	19	12.79	97	18245	2+	2096.09	0.013	6.20202	1	R.LHEAFSPVSYQHDLALLR.L
22	1	sp|P00748|FA12_HUMAN	67792.1	0.319	F12	Coagulation factor XII	184	19	12.79	97	24075	3+	2029.05	0.009	4.43556	0.9948	R.NKPGVYTDVAYYLAWIR.E
22	1	sp|P00748|FA12_HUMAN	67792.1	0.319	F12	Coagulation factor XII	184	19	12.79	97	24138	2+	2029.05	0.012	5.91409	1	R.NKPGVYTDVAYYLAWIR.E
22	1	sp|P00748|FA12_HUMAN	67792.1	0.319	F12	Coagulation factor XII	184	19	12.79	97	24225	3+	2029.05	0.01	4.92841	0.9991	R.NKPGVYTDVAYYLAWIR.E
22	1	sp|P00748|FA12_HUMAN	67792.1	0.319	F12	Coagulation factor XII	184	19	12.79	97	24283	2+	2029.05	0.016	7.88545	0.9999	R.NKPGVYTDVAYYLAWIR.E
22	1	sp|P00748|FA12_HUMAN	67792.1	0.319	F12	Coagulation factor XII	184	19	12.79	97	24354	3+	2029.05	0.012	5.91409	0.9997	R.NKPGVYTDVAYYLAWIR.E
22	1	sp|P00748|FA12_HUMAN	67792.1	0.319	F12	Coagulation factor XII	184	19	12.79	97	5885	2+	1028.51	-0.003	2.91683	0.8973	R.TNPC'LHGGR.C	9899.81	51867.7
22	1	sp|P00748|FA12_HUMAN	67792.1	0.319	F12	Coagulation factor XII	184	19	12.79	97	15886	2+	2012.96	0.007	3.47747	1	R.TTLSGAPC'QPWASEATYR.N	9020.58	37909.1
22	1	sp|P00748|FA12_HUMAN	67792.1	0.319	F12	Coagulation factor XII	184	19	12.79	97	18306	3+	2096.09	0.015	7.15617	0.9971	R.LHEAFSPVSYQHDLALLR.L
22	1	sp|P00748|FA12_HUMAN	67792.1	0.319	F12	Coagulation factor XII	184	19	12.79	97	18362	2+	2096.09	0.017	8.11033	1	R.LHEAFSPVSYQHDLALLR.L
22	1	sp|P00748|FA12_HUMAN	67792.1	0.319	F12	Coagulation factor XII	184	19	12.79	97	18434	3+	2096.09	0.013	6.20202	0.9903	R.LHEAFSPVSYQHDLALLR.L
22	1	sp|P00748|FA12_HUMAN	67792.1	0.319	F12	Coagulation factor XII	184	19	12.79	97	23691	2+	2029.05	0.011	5.42125	0.8469	R.NKPGVYTDVAYYLAWIR.E
22	1	sp|P00748|FA12_HUMAN	67792.1	0.319	F12	Coagulation factor XII	184	19	12.79	97	23801	3+	2029.05	0.013	6.40693	0.9985	R.NKPGVYTDVAYYLAWIR.E
22	1	sp|P00748|FA12_HUMAN	67792.1	0.319	F12	Coagulation factor XII	184	19	12.79	97	23834	2+	2029.05	0.014	6.89977	0.995	R.NKPGVYTDVAYYLAWIR.E
22	1	sp|P00748|FA12_HUMAN	67792.1	0.319	F12	Coagulation factor XII	184	19	12.79	97	5289	2+	1028.51	-0.002	1.94455	0.7324	R.TNPC'LHGGR.C	204300	10653320
22	1	sp|P00748|FA12_HUMAN	67792.1	0.319	F12	Coagulation factor XII	184	19	12.79	97	5419	2+	1028.51	-0.002	1.94455	0.9285	R.TNPC'LHGGR.C	35193.4	1376835
22	1	sp|P00748|FA12_HUMAN	67792.1	0.319	F12	Coagulation factor XII	184	19	12.79	97	5429	2+	845.365	-0.003	3.54876	0.9751	K.ASC'YDGR.G	5836.94	87615.2
22	1	sp|P00748|FA12_HUMAN	67792.1	0.319	F12	Coagulation factor XII	184	19	12.79	97	5550	2+	1028.51	-0.002	1.94455	0.9616	R.TNPC'LHGGR.C	695.14	28978.1
22	1	sp|P00748|FA12_HUMAN	67792.1	0.319	F12	Coagulation factor XII	184	19	12.79	97	5812	2+	1028.51	-0.001	0.972277	0.6489	R.TNPC'LHGGR.C	0	7632.05
22	1	sp|P00748|FA12_HUMAN	67792.1	0.319	F12	Coagulation factor XII	184	19	12.79	97	7062	2+	1016.5	-0.002	1.96753	1	R.C'LEVEGHR.L	146058	5000211
22	1	sp|P00748|FA12_HUMAN	67792.1	0.319	F12	Coagulation factor XII	184	19	12.79	97	7191	2+	1016.5	-0.003	2.9513	1	R.C'LEVEGHR.L	56586.8	1.45896e+06
22	1	sp|P00748|FA12_HUMAN	67792.1	0.319	F12	Coagulation factor XII	184	19	12.79	97	7321	2+	1016.5	-0.004	3.93506	0.9981	R.C'LEVEGHR.L	3327.25	55626
22	1	sp|P00748|FA12_HUMAN	67792.1	0.319	F12	Coagulation factor XII	184	19	12.79	97	14245	3+	2345.09	0.011	4.69065	1	K.GRPGPQPWC'ATTPNFDQDQR.W	0	31990
22	1	sp|P00748|FA12_HUMAN	67792.1	0.319	F12	Coagulation factor XII	184	19	12.79	97	14338	2+	1069.52	-0.002	1.87	0.9948	R.WGYC'LEPK.K	0	18699.8
22	1	sp|P00748|FA12_HUMAN	67792.1	0.319	F12	Coagulation factor XII	184	19	12.79	97	14370	3+	2345.09	0.01	4.26423	1	K.GRPGPQPWC'ATTPNFDQDQR.W	2138235	142200080
22	1	sp|P00748|FA12_HUMAN	67792.1	0.319	F12	Coagulation factor XII	184	19	12.79	97	14371	2+	2345.09	0.006	2.55854	1	K.GRPGPQPWC'ATTPNFDQDQR.W	0	181237
22	1	sp|P00748|FA12_HUMAN	67792.1	0.319	F12	Coagulation factor XII	184	19	12.79	97	14500	3+	2345.09	0.008	3.41138	1	K.GRPGPQPWC'ATTPNFDQDQR.W	1.72318e+06	94748184
22	1	sp|P00748|FA12_HUMAN	67792.1	0.319	F12	Coagulation factor XII	184	19	12.79	97	14632	3+	2345.09	0.008	3.41138	1	K.GRPGPQPWC'ATTPNFDQDQR.W	752097	6.92623e+06
22	1	sp|P00748|FA12_HUMAN	67792.1	0.319	F12	Coagulation factor XII	184	19	12.79	97	14772	3+	2345.09	0.004	1.70569	1	K.GRPGPQPWC'ATTPNFDQDQR.W	792401	5052932
22	1	sp|P00748|FA12_HUMAN	67792.1	0.319	F12	Coagulation factor XII	184	19	12.79	97	14821	2+	1069.52	-0.002	1.87	0.9955	R.WGYC'LEPK.K	1.15474e+06	63909920
22	1	sp|P00748|FA12_HUMAN	67792.1	0.319	F12	Coagulation factor XII	184	19	12.79	97	14946	3+	2345.09	0.016	6.82276	1	K.GRPGPQPWC'ATTPNFDQDQR.W	467629	4.20426e+06
22	1	sp|P00748|FA12_HUMAN	67792.1	0.319	F12	Coagulation factor XII	184	19	12.79	97	14950	2+	1069.52	-0.001	0.934998	1	R.WGYC'LEPK.K	1.19767e+06	64688816
22	1	sp|P00748|FA12_HUMAN	67792.1	0.319	F12	Coagulation factor XII	184	19	12.79	97	15080	2+	1069.52	-0.001	0.934998	1	R.WGYC'LEPK.K	198884	8123354
22	1	sp|P00748|FA12_HUMAN	67792.1	0.319	F12	Coagulation factor XII	184	19	12.79	97	15210	2+	1069.52	-0.001	0.934998	1	R.WGYC'LEPK.K	40139.9	1.21192e+06
22	1	sp|P00748|FA12_HUMAN	67792.1	0.319	F12	Coagulation factor XII	184	19	12.79	97	15234	2+	1079.57	-0.001	0.926291	0.9982	K.C'FEPQLLR.F	6462.99	76696.3
22	1	sp|P00748|FA12_HUMAN	67792.1	0.319	F12	Coagulation factor XII	184	19	12.79	97	15338	3+	2345.09	0.008	3.41138	0.9999	K.GRPGPQPWC'ATTPNFDQDQR.W	15251.5	56496.5
22	1	sp|P00748|FA12_HUMAN	67792.1	0.319	F12	Coagulation factor XII	184	19	12.79	97	15342	2+	1069.52	-0.009	8.41498	0.9997	R.WGYC'LEPK.K	5781.75	185154
22	1	sp|P00748|FA12_HUMAN	67792.1	0.319	F12	Coagulation factor XII	184	19	12.79	97	15601	2+	2012.96	0.005	2.48391	1	R.TTLSGAPC'QPWASEATYR.N	48454.9	1.42955e+06
22	1	sp|P00748|FA12_HUMAN	67792.1	0.319	F12	Coagulation factor XII	184	19	12.79	97	15604	2+	1069.52	-0.002	1.87	0.9977	R.WGYC'LEPK.K	12794.7	57472.6
22	1	sp|P00748|FA12_HUMAN	67792.1	0.319	F12	Coagulation factor XII	184	19	12.79	97	15634	3+	2012.96	0.005	2.48391	1	R.TTLSGAPC'QPWASEATYR.N	18880	184354
22	1	sp|P00748|FA12_HUMAN	67792.1	0.319	F12	Coagulation factor XII	184	19	12.79	97	15731	2+	2012.96	0.006	2.98069	1	R.TTLSGAPC'QPWASEATYR.N	75532.3	656989
22	1	sp|P00748|FA12_HUMAN	67792.1	0.319	F12	Coagulation factor XII	184	19	12.79	97	15736	2+	1069.52	0	0	0.9994	R.WGYC'LEPK.K	0	23717.9
22	1	sp|P00748|FA12_HUMAN	67792.1	0.319	F12	Coagulation factor XII	184	19	12.79	97	5115	2+	1028.51	-0.002	1.94455	0.9639	R.TNPC'LHGGR.C	241470	12105967
22	1	sp|P00748|FA12_HUMAN	67792.1	0.319	F12	Coagulation factor XII	184	19	12.79	97	5240	2+	1028.51	-0.002	1.94455	0.9649	R.TNPC'LHGGR.C	200802	9942601
22	1	sp|P00748|FA12_HUMAN	67792.1	0.319	F12	Coagulation factor XII	184	19	12.79	97	5292	2+	845.365	-0.003	3.54876	0.996	K.ASC'YDGR.G	0	24630.4
22	1	sp|P00748|FA12_HUMAN	67792.1	0.319	F12	Coagulation factor XII	184	19	12.79	97	5370	2+	1028.51	-0.002	1.94455	0.9596	R.TNPC'LHGGR.C	429.6	50190.3
22	1	sp|P00748|FA12_HUMAN	67792.1	0.319	F12	Coagulation factor XII	184	19	12.79	97	5419	2+	845.365	-0.003	3.54876	0.9926	K.ASC'YDGR.G	15698.7	250812
22	1	sp|P00748|FA12_HUMAN	67792.1	0.319	F12	Coagulation factor XII	184	19	12.79	97	5522	2+	1028.51	-0.001	0.972277	0.9178	R.TNPC'LHGGR.C	7996.65	47835.4
22	1	sp|P00748|FA12_HUMAN	67792.1	0.319	F12	Coagulation factor XII	184	19	12.79	97	6798	2+	1016.5	-0.009	8.85389	0.9989	R.C'LEVEGHR.L	8499.79	120971
22	1	sp|P00748|FA12_HUMAN	67792.1	0.319	F12	Coagulation factor XII	184	19	12.79	97	6928	2+	1016.5	-0.004	3.93506	0.9995	R.C'LEVEGHR.L	11463.3	172980
22	1	sp|P00748|FA12_HUMAN	67792.1	0.319	F12	Coagulation factor XII	184	19	12.79	97	7060	2+	1016.5	-0.003	2.9513	0.9999	R.C'LEVEGHR.L	42267.1	380313
22	1	sp|P00748|FA12_HUMAN	67792.1	0.319	F12	Coagulation factor XII	184	19	12.79	97	7191	2+	1016.5	-0.003	2.9513	0.9998	R.C'LEVEGHR.L	0	22168.8
22	1	sp|P00748|FA12_HUMAN	67792.1	0.319	F12	Coagulation factor XII	184	19	12.79	97	8310	2+	927.489	0.006	6.46908	0.9875	R.EQPPSLTR.N
22	1	sp|P00748|FA12_HUMAN	67792.1	0.319	F12	Coagulation factor XII	184	19	12.79	97	14169	2+	1291.62	0.001	0.774222	1	R.NWGLGGHAFC'R.N	42826.6	678695
22	1	sp|P00748|FA12_HUMAN	67792.1	0.319	F12	Coagulation factor XII	184	19	12.79	97	14748	2+	1069.52	-0.001	0.934998	0.9997	R.WGYC'LEPK.K	211874	5202058
22	1	sp|P00748|FA12_HUMAN	67792.1	0.319	F12	Coagulation factor XII	184	19	12.79	97	14962	2+	1079.57	0.002	1.85258	0.6983	K.C'FEPQLLR.F	2346.5	29424.6
22	1	sp|P00748|FA12_HUMAN	67792.1	0.319	F12	Coagulation factor XII	184	19	12.79	97	14964	2+	2012.96	0.007	3.47747	1	R.TTLSGAPC'QPWASEATYR.N	7188.67	71433.2
22	1	sp|P00748|FA12_HUMAN	67792.1	0.319	F12	Coagulation factor XII	184	19	12.79	97	15090	2+	1079.57	-0.001	0.926291	0.9996	K.C'FEPQLLR.F	134527	1.0073e+06
22	1	sp|P00748|FA12_HUMAN	67792.1	0.319	F12	Coagulation factor XII	184	19	12.79	97	15459	3+	2012.96	0.007	3.47747	1	R.TTLSGAPC'QPWASEATYR.N	610638	33427398
22	1	sp|P00748|FA12_HUMAN	67792.1	0.319	F12	Coagulation factor XII	184	19	12.79	97	15558	2+	2012.96	0.011	5.4646	1	R.TTLSGAPC'QPWASEATYR.N	2536687	184561904
22	1	sp|P00748|FA12_HUMAN	67792.1	0.319	F12	Coagulation factor XII	184	19	12.79	97	15589	3+	2012.96	0.007	3.47747	1	R.TTLSGAPC'QPWASEATYR.N	1.09287e+06	27733324
22	1	sp|P00748|FA12_HUMAN	67792.1	0.319	F12	Coagulation factor XII	184	19	12.79	97	15688	2+	2012.96	0.007	3.47747	1	R.TTLSGAPC'QPWASEATYR.N	354058	22894626
22	1	sp|P00748|FA12_HUMAN	67792.1	0.319	F12	Coagulation factor XII	184	19	12.79	97	15720	3+	2012.96	0.008	3.97425	1	R.TTLSGAPC'QPWASEATYR.N	2.05352e+06	2.85237e+06
22	1	sp|P00748|FA12_HUMAN	67792.1	0.319	F12	Coagulation factor XII	184	19	12.79	97	15818	2+	2012.96	0.006	2.98069	1	R.TTLSGAPC'QPWASEATYR.N	3262.45	327270
22	1	sp|P00748|FA12_HUMAN	67792.1	0.319	F12	Coagulation factor XII	184	19	12.79	97	15950	2+	2012.96	0.006	2.98069	1	R.TTLSGAPC'QPWASEATYR.N	0	209218
22	1	sp|P00748|FA12_HUMAN	67792.1	0.319	F12	Coagulation factor XII	184	19	12.79	97	16072	3+	2012.96	0.016	7.94851	0.6443	R.TTLSGAPC'QPWASEATYR.N	633726	315919
22	1	sp|P00748|FA12_HUMAN	67792.1	0.319	F12	Coagulation factor XII	184	19	12.79	97	16079	2+	2012.96	0.008	3.97425	1	R.TTLSGAPC'QPWASEATYR.N	67008.2	591612
22	1	sp|P00748|FA12_HUMAN	67792.1	0.319	F12	Coagulation factor XII	184	19	12.79	97	16210	2+	2012.96	0.005	2.48391	1	R.TTLSGAPC'QPWASEATYR.N	57855.8	396535
22	1	sp|P00748|FA12_HUMAN	67792.1	0.319	F12	Coagulation factor XII	184	19	12.79	97	16340	2+	2012.96	0.008	3.97425	0.9999	R.TTLSGAPC'QPWASEATYR.N	0	56559.6
22	1	sp|P00748|FA12_HUMAN	67792.1	0.319	F12	Coagulation factor XII	184	19	12.79	97	16473	2+	2012.96	0.012	5.96138	0.9984	R.TTLSGAPC'QPWASEATYR.N	3570.89	42842.2
22	1	sp|P00748|FA12_HUMAN	67792.1	0.319	F12	Coagulation factor XII	184	19	12.79	97	16603	2+	2012.96	0.016	7.94851	0.9018	R.TTLSGAPC'QPWASEATYR.N	7958.19	33638.7
22	1	sp|P00748|FA12_HUMAN	67792.1	0.319	F12	Coagulation factor XII	184	19	12.79	97	17913	3+	2096.09	0.015	7.15617	0.9761	R.LHEAFSPVSYQHDLALLR.L
22	1	sp|P00748|FA12_HUMAN	67792.1	0.319	F12	Coagulation factor XII	184	19	12.79	97	19568	3+	1932.96	0.005	2.58671	0.9999	R.NPDNDIRPWC'FVLNR.D	653405	35147036
22	1	sp|P00748|FA12_HUMAN	67792.1	0.319	F12	Coagulation factor XII	184	19	12.79	97	19578	2+	1932.96	0.006	3.10405	0.9675	R.NPDNDIRPWC'FVLNR.D	153539	1.57165e+06
22	1	sp|P00748|FA12_HUMAN	67792.1	0.319	F12	Coagulation factor XII	184	19	12.79	97	19699	3+	1932.96	0.987	6.72544	0.9872	R.NPDNDIRPWC'FVLNR.D	157760	7320824
22	1	sp|P00748|FA12_HUMAN	67792.1	0.319	F12	Coagulation factor XII	184	19	12.79	97	19959	3+	1932.96	0.987	6.72544	0.9948	R.NPDNDIRPWC'FVLNR.D	3437.74	126595
22	1	sp|P00748|FA12_HUMAN	67792.1	0.319	F12	Coagulation factor XII	184	19	12.79	97	20221	3+	1932.96	0.997	1.55203	0.9745	R.NPDNDIRPWC'FVLNR.D	971.11	70353.9
22	1	sp|P00748|FA12_HUMAN	67792.1	0.319	F12	Coagulation factor XII	184	19	12.79	97	20351	3+	1932.96	0	0	0.9986	R.NPDNDIRPWC'FVLNR.D	36810.9	246765
22	1	sp|P00748|FA12_HUMAN	67792.1	0.319	F12	Coagulation factor XII	184	19	12.79	97	4455	2+	822.433	-0.004	4.86362	0.9934	R.LASQAC'R.T	28285.8	218927
22	1	sp|P00748|FA12_HUMAN	67792.1	0.319	F12	Coagulation factor XII	184	19	12.79	97	4510	2+	845.448	0.005	5.91403	0.9922	R.TEQAAVAR.C
22	1	sp|P00748|FA12_HUMAN	67792.1	0.319	F12	Coagulation factor XII	184	19	12.79	97	4633	2+	845.448	0.006	7.09683	0.9952	R.TEQAAVAR.C
22	1	sp|P00748|FA12_HUMAN	67792.1	0.319	F12	Coagulation factor XII	184	19	12.79	97	4888	2+	1028.51	-0.002	1.94455	0.9316	R.TNPC'LHGGR.C	128047	5.8332e+06
22	1	sp|P00748|FA12_HUMAN	67792.1	0.319	F12	Coagulation factor XII	184	19	12.79	97	5018	2+	1028.51	-0.002	1.94455	0.9316	R.TNPC'LHGGR.C	101258	4.69732e+06
22	1	sp|P00748|FA12_HUMAN	67792.1	0.319	F12	Coagulation factor XII	184	19	12.79	97	5107	2+	845.365	-0.003	3.54876	1	K.ASC'YDGR.G	33163.6	1.19475e+06
22	1	sp|P00748|FA12_HUMAN	67792.1	0.319	F12	Coagulation factor XII	184	19	12.79	97	5149	2+	1028.51	-0.002	1.94455	0.9333	R.TNPC'LHGGR.C	0	27017.7
22	1	sp|P00748|FA12_HUMAN	67792.1	0.319	F12	Coagulation factor XII	184	19	12.79	97	6544	2+	1016.5	-0.002	1.96753	1	R.C'LEVEGHR.L	272166	11019967
22	1	sp|P00748|FA12_HUMAN	67792.1	0.319	F12	Coagulation factor XII	184	19	12.79	97	6674	2+	1016.5	-0.002	1.96753	0.9999	R.C'LEVEGHR.L	100282	2.82357e+06
22	1	sp|P00748|FA12_HUMAN	67792.1	0.319	F12	Coagulation factor XII	184	19	12.79	97	6866	2+	1005.5	-0.003	2.9836	0.9988	R.NGPLSC'GQR.L	799073	592712
22	1	sp|P00748|FA12_HUMAN	67792.1	0.319	F12	Coagulation factor XII	184	19	12.79	97	6895	2+	1002.48	1.014	13.9654	0.9068	R.NGPLSCGQR.L	776712	591732
22	1	sp|P00748|FA12_HUMAN	67792.1	0.319	F12	Coagulation factor XII	184	19	12.79	97	7981	2+	927.489	0.007	7.54726	0.8474	R.EQPPSLTR.N
22	1	sp|P00748|FA12_HUMAN	67792.1	0.319	F12	Coagulation factor XII	184	19	12.79	97	7997	2+	1016.5	0.991	8.85389	0.8736	R.C'LEVEGHR.L	33606.8	14591.9
22	1	sp|P00748|FA12_HUMAN	67792.1	0.319	F12	Coagulation factor XII	184	19	12.79	97	8082	2+	909.479	0.005	5.49765	0.985	R.E^QPPSLTR.N
22	1	sp|P00748|FA12_HUMAN	67792.1	0.319	F12	Coagulation factor XII	184	19	12.79	97	8110	2+	927.489	0.006	6.46908	0.9911	R.EQPPSLTR.N
22	1	sp|P00748|FA12_HUMAN	67792.1	0.319	F12	Coagulation factor XII	184	19	12.79	97	8114	2+	1005.5	0.982	17.9016	0.6953	R.NGPLSC'GQR.L	2.87853e+06	3039745
22	1	sp|P00748|FA12_HUMAN	67792.1	0.319	F12	Coagulation factor XII	184	19	12.79	97	8241	2+	1005.5	0.976	23.8688	0.6089	R.NGPLSC'GQR.L
22	1	sp|P00748|FA12_HUMAN	67792.1	0.319	F12	Coagulation factor XII	184	19	12.79	97	8243	2+	927.489	0.006	6.46908	0.9874	R.EQPPSLTR.N
22	1	sp|P00748|FA12_HUMAN	67792.1	0.319	F12	Coagulation factor XII	184	19	12.79	97	8281	2+	1002.48	0.991	8.97774	0.7046	R.NGPLSCGQR.L	1.54139e+06	1627131
22	1	sp|P00748|FA12_HUMAN	67792.1	0.319	F12	Coagulation factor XII	184	19	12.79	97	14756	2+	1079.57	-0.002	1.85258	0.9992	K.C'FEPQLLR.F	359292	2377503
22	1	sp|P00748|FA12_HUMAN	67792.1	0.319	F12	Coagulation factor XII	184	19	12.79	97	14880	2+	1079.57	-0.002	1.85258	0.9994	K.C'FEPQLLR.F	312233	2.07612e+06
22	1	sp|P00748|FA12_HUMAN	67792.1	0.319	F12	Coagulation factor XII	184	19	12.79	97	15081	2+	2012.96	0.006	2.98069	1	R.TTLSGAPC'QPWASEATYR.N	2354374	128562528
22	1	sp|P00748|FA12_HUMAN	67792.1	0.319	F12	Coagulation factor XII	184	19	12.79	97	15084	3+	2012.96	0.005	2.48391	1	R.TTLSGAPC'QPWASEATYR.N	284111	14412535
22	1	sp|P00748|FA12_HUMAN	67792.1	0.319	F12	Coagulation factor XII	184	19	12.79	97	15219	2+	2012.96	0.004	1.98713	1	R.TTLSGAPC'QPWASEATYR.N	1.52574e+06	82637120
22	1	sp|P00748|FA12_HUMAN	67792.1	0.319	F12	Coagulation factor XII	184	19	12.79	97	15226	3+	2012.96	0.004	1.98713	0.9637	R.TTLSGAPC'QPWASEATYR.N	0	77833.3
22	1	sp|P00748|FA12_HUMAN	67792.1	0.319	F12	Coagulation factor XII	184	19	12.79	97	15363	2+	2012.96	0.007	3.47747	1	R.TTLSGAPC'QPWASEATYR.N	6008.02	197647
22	1	sp|P00748|FA12_HUMAN	67792.1	0.319	F12	Coagulation factor XII	184	19	12.79	97	15493	2+	2012.96	0.007	3.47747	1	R.TTLSGAPC'QPWASEATYR.N	475942	1.34613e+06
22	1	sp|P00748|FA12_HUMAN	67792.1	0.319	F12	Coagulation factor XII	184	19	12.79	97	15623	2+	2012.96	0.004	1.98713	1	R.TTLSGAPC'QPWASEATYR.N	504918	1.32881e+06
22	1	sp|P00748|FA12_HUMAN	67792.1	0.319	F12	Coagulation factor XII	184	19	12.79	97	15757	2+	2012.96	0.007	3.47747	1	R.TTLSGAPC'QPWASEATYR.N	202387	651662
22	1	sp|P00748|FA12_HUMAN	67792.1	0.319	F12	Coagulation factor XII	184	19	12.79	97	15886	2+	2012.96	0.003	1.49034	0.9999	R.TTLSGAPC'QPWASEATYR.N	332195	304558
22	1	sp|P00748|FA12_HUMAN	67792.1	0.319	F12	Coagulation factor XII	184	19	12.79	97	16206	2+	2012.96	0.006	2.98069	0.9998	R.TTLSGAPC'QPWASEATYR.N	3768.8	15558.7
22	1	sp|P00748|FA12_HUMAN	67792.1	0.319	F12	Coagulation factor XII	184	19	12.79	97	17396	3+	2096.09	0.016	7.63325	0.9239	R.LHEAFSPVSYQHDLALLR.L
22	1	sp|P00748|FA12_HUMAN	67792.1	0.319	F12	Coagulation factor XII	184	19	12.79	97	19131	2+	1932.96	0.006	3.10405	0.9735	R.NPDNDIRPWC'FVLNR.D	842100	1.17611e+06
22	1	sp|P00748|FA12_HUMAN	67792.1	0.319	F12	Coagulation factor XII	184	19	12.79	97	19199	3+	1932.96	0.003	1.55203	1	R.NPDNDIRPWC'FVLNR.D	406920	14556368
22	1	sp|P00748|FA12_HUMAN	67792.1	0.319	F12	Coagulation factor XII	184	19	12.79	97	4756	2+	845.365	-0.004	4.73168	0.9185	K.ASC'YDGR.G	1213.91	21368.4
22	1	sp|P00748|FA12_HUMAN	67792.1	0.319	F12	Coagulation factor XII	184	19	12.79	97	5997	2+	1016.5	-0.003	2.9513	1	R.C'LEVEGHR.L	41032.9	667871
22	1	sp|P00748|FA12_HUMAN	67792.1	0.319	F12	Coagulation factor XII	184	19	12.79	97	14736	2+	2012.96	0.015	7.45172	1	R.TTLSGAPC'QPWASEATYR.N	285291	3.11281e+06
22	1	sp|P00748|FA12_HUMAN	67792.1	0.319	F12	Coagulation factor XII	184	19	12.79	97	14863	2+	2012.96	0.003	1.49034	1	R.TTLSGAPC'QPWASEATYR.N	239464	2.9261e+06
22	1	sp|P00748|FA12_HUMAN	67792.1	0.319	F12	Coagulation factor XII	184	19	12.79	97	5108	2+	845.365	-0.004	4.73168	0.9133	K.ASC'YDGR.G	1364.78	11108.3
22	1	sp|P00748|FA12_HUMAN	67792.1	0.319	F12	Coagulation factor XII	184	19	12.79	97	7456	2+	927.489	0.007	7.54726	0.8391	R.EQPPSLTR.N
22	1	sp|P00748|FA12_HUMAN	67792.1	0.319	F12	Coagulation factor XII	184	19	12.79	97	12723	2+	883.572	0.006	6.79062	0.9998	R.VVGGLVALR.G
22	1	sp|P00748|FA12_HUMAN	67792.1	0.319	F12	Coagulation factor XII	184	19	12.79	97	14942	2+	2012.96	0.001	0.496782	1	R.TTLSGAPC'QPWASEATYR.N	7380.11	72251.2
22	1	sp|P00748|FA12_HUMAN	67792.1	0.319	F12	Coagulation factor XII	184	19	12.79	97	17140	3+	2096.09	0.013	6.20202	0.9998	R.LHEAFSPVSYQHDLALLR.L
22	1	sp|P00748|FA12_HUMAN	67792.1	0.319	F12	Coagulation factor XII	184	19	12.79	97	17270	3+	2096.09	0.013	6.20202	1	R.LHEAFSPVSYQHDLALLR.L
22	1	sp|P00748|FA12_HUMAN	67792.1	0.319	F12	Coagulation factor XII	184	19	12.79	97	4574	2+	845.448	0.005	5.91403	0.985	R.TEQAAVAR.C
22	1	sp|P00748|FA12_HUMAN	67792.1	0.319	F12	Coagulation factor XII	184	19	12.79	97	7138	2+	927.489	0.005	5.3909	0.9866	R.EQPPSLTR.N
22	1	sp|P00748|FA12_HUMAN	67792.1	0.319	F12	Coagulation factor XII	184	19	12.79	97	11659	2+	883.572	0.005	5.65885	1	R.VVGGLVALR.G
22	1	sp|P00748|FA12_HUMAN	67792.1	0.319	F12	Coagulation factor XII	184	19	12.79	97	13232	2+	1069.52	-0.005	4.67499	0.9971	R.WGYC'LEPK.K	104980	186242
22	1	sp|P00748|FA12_HUMAN	67792.1	0.319	F12	Coagulation factor XII	184	19	12.79	97	16561	3+	2096.09	0.011	5.24786	1	R.LHEAFSPVSYQHDLALLR.L
22	1	sp|P00748|FA12_HUMAN	67792.1	0.319	F12	Coagulation factor XII	184	19	12.79	97	16571	2+	2096.09	0.013	6.20202	1	R.LHEAFSPVSYQHDLALLR.L
22	1	sp|P00748|FA12_HUMAN	67792.1	0.319	F12	Coagulation factor XII	184	19	12.79	97	21901	2+	1736.88	-0.009	5.1817	0.9818	R.LTLQGIISWGSGC'GDR.N	0	13591.7
22	1	sp|P00748|FA12_HUMAN	67792.1	0.319	F12	Coagulation factor XII	184	19	12.79	97	22807	3+	2029.05	1.011	5.42125	0.847	R.NKPGVYTDVAYYLAWIR.E
22	1	sp|P00748|FA12_HUMAN	67792.1	0.319	F12	Coagulation factor XII	184	19	12.79	97	22871	2+	2029.05	0.011	5.42125	0.9996	R.NKPGVYTDVAYYLAWIR.E
22	1	sp|P00748|FA12_HUMAN	67792.1	0.319	F12	Coagulation factor XII	184	19	12.79	97	22938	3+	2029.05	0.011	5.42125	0.9853	R.NKPGVYTDVAYYLAWIR.E
22	1	sp|P00748|FA12_HUMAN	67792.1	0.319	F12	Coagulation factor XII	184	19	12.79	97	23121	3+	2029.05	1.011	5.42125	0.9979	R.NKPGVYTDVAYYLAWIR.E
22	1	sp|P00748|FA12_HUMAN	67792.1	0.319	F12	Coagulation factor XII	184	19	12.79	97	11737	2+	883.572	0.004	4.52708	0.9999	R.VVGGLVALR.G
22	1	sp|P00748|FA12_HUMAN	67792.1	0.319	F12	Coagulation factor XII	184	19	12.79	97	16735	3+	2096.09	0.011	5.24786	1	R.LHEAFSPVSYQHDLALLR.L
22	1	sp|P00748|FA12_HUMAN	67792.1	0.319	F12	Coagulation factor XII	184	19	12.79	97	22848	3+	2029.05	1.012	5.91409	0.9994	R.NKPGVYTDVAYYLAWIR.E
22	1	sp|P00748|FA12_HUMAN	67792.1	0.319	F12	Coagulation factor XII	184	19	12.79	97	22856	2+	2029.05	0.009	4.43556	0.9999	R.NKPGVYTDVAYYLAWIR.E
22	1	sp|P00748|FA12_HUMAN	67792.1	0.319	F12	Coagulation factor XII	184	19	12.79	97	22977	3+	2029.05	1.011	5.42125	0.9974	R.NKPGVYTDVAYYLAWIR.E
22	1	sp|P00748|FA12_HUMAN	67792.1	0.319	F12	Coagulation factor XII	184	19	12.79	97	12164	2+	883.572	0.004	4.52708	0.9998	R.VVGGLVALR.G
22	1	sp|P00748|FA12_HUMAN	67792.1	0.319	F12	Coagulation factor XII	184	19	12.79	97	14650	2+	2012.96	-0.005	2.48391	1	R.TTLSGAPC'QPWASEATYR.N	1732132	1343634
22	1	sp|P00748|FA12_HUMAN	67792.1	0.319	F12	Coagulation factor XII	184	19	12.79	97	16738	2+	2096.09	0.006	2.86247	1	R.LHEAFSPVSYQHDLALLR.L
22	1	sp|P00748|FA12_HUMAN	67792.1	0.319	F12	Coagulation factor XII	184	19	12.79	97	22879	3+	2029.05	0.01	4.9284	0.999	R.NKPGVYTDVAYYLAWIR.E
22	1	sp|P00748|FA12_HUMAN	67792.1	0.319	F12	Coagulation factor XII	184	19	12.79	97	22900	2+	2029.05	0.014	6.89977	1	R.NKPGVYTDVAYYLAWIR.E
22	1	sp|P00748|FA12_HUMAN	67792.1	0.319	F12	Coagulation factor XII	184	19	12.79	97	8132	2+	927.489	0.003	3.23454	0.824	R.EQPPSLTR.N
22	1	sp|P00748|FA12_HUMAN	67792.1	0.319	F12	Coagulation factor XII	184	19	12.79	97	13395	2+	883.572	0.003	3.39531	0.9997	R.VVGGLVALR.G
22	1	sp|P00748|FA12_HUMAN	67792.1	0.319	F12	Coagulation factor XII	184	19	12.79	97	15746	2+	2012.96	0.004	1.98713	1	R.TTLSGAPC'QPWASEATYR.N	14683.2	113984
22	1	sp|P00748|FA12_HUMAN	67792.1	0.319	F12	Coagulation factor XII	184	19	12.79	97	18018	2+	2096.09	0.008	3.81663	1	R.LHEAFSPVSYQHDLALLR.L
22	1	sp|P00748|FA12_HUMAN	67792.1	0.319	F12	Coagulation factor XII	184	19	12.79	97	18160	2+	2096.09	0.015	7.15617	1	R.LHEAFSPVSYQHDLALLR.L
22	1	sp|P00748|FA12_HUMAN	67792.1	0.319	F12	Coagulation factor XII	184	19	12.79	97	18219	3+	2096.09	0.016	7.63325	0.9768	R.LHEAFSPVSYQHDLALLR.L
22	1	sp|P00748|FA12_HUMAN	67792.1	0.319	F12	Coagulation factor XII	184	19	12.79	97	24226	3+	2029.05	0.012	5.91409	0.9979	R.NKPGVYTDVAYYLAWIR.E
22	1	sp|P00748|FA12_HUMAN	67792.1	0.319	F12	Coagulation factor XII	184	19	12.79	97	24235	2+	2029.05	0.011	5.42125	1	R.NKPGVYTDVAYYLAWIR.E
23	1	sp|P00915|CAH1_HUMAN	28870.2	0.433	CA1	Carbonic anhydrase 1	30	8			11872	3+	1929.01	0.017	8.81282	0.9999	K.HDTSLKPISVSYNPATAK.E
23	1	sp|P00915|CAH1_HUMAN	28870.2	0.433	CA1	Carbonic anhydrase 1	30	8			12234	3+	1929.01	0.013	6.73922	1	K.HDTSLKPISVSYNPATAK.E
23	1	sp|P00915|CAH1_HUMAN	28870.2	0.433	CA1	Carbonic anhydrase 1	30	8			7253	2+	1026.51	0.007	6.81922	0.9993	K.YSSLAEAASK.A
23	1	sp|P00915|CAH1_HUMAN	28870.2	0.433	CA1	Carbonic anhydrase 1	30	8			9506	2+	985.437	0.004	4.05911	0.8425	K.GGPFSDSYR.L
23	1	sp|P00915|CAH1_HUMAN	28870.2	0.433	CA1	Carbonic anhydrase 1	30	8			10466	3+	1929.01	0.01	5.18401	1	K.HDTSLKPISVSYNPATAK.E
23	1	sp|P00915|CAH1_HUMAN	28870.2	0.433	CA1	Carbonic anhydrase 1	30	8			13546	2+	970.593	0.006	6.18179	0.9999	K.VLDALQAIK.T
23	1	sp|P00915|CAH1_HUMAN	28870.2	0.433	CA1	Carbonic anhydrase 1	30	8			7439	2+	1026.51	0.006	5.84505	0.9999	K.YSSLAEAASK.A
23	1	sp|P00915|CAH1_HUMAN	28870.2	0.433	CA1	Carbonic anhydrase 1	30	8			7569	2+	1026.51	0.006	5.84505	0.7783	K.YSSLAEAASK.A
23	1	sp|P00915|CAH1_HUMAN	28870.2	0.433	CA1	Carbonic anhydrase 1	30	8			7699	2+	1026.51	0.006	5.84505	0.9993	K.YSSLAEAASK.A
23	1	sp|P00915|CAH1_HUMAN	28870.2	0.433	CA1	Carbonic anhydrase 1	30	8			9446	2+	985.437	0.005	5.07389	0.9976	K.GGPFSDSYR.L
23	1	sp|P00915|CAH1_HUMAN	28870.2	0.433	CA1	Carbonic anhydrase 1	30	8			9585	2+	985.437	0.006	6.08867	0.9988	K.GGPFSDSYR.L
23	1	sp|P00915|CAH1_HUMAN	28870.2	0.433	CA1	Carbonic anhydrase 1	30	8			9716	3+	1612.79	0.008	4.96036	0.8813	K.YSAELHVAHWNSAK.Y
23	1	sp|P00915|CAH1_HUMAN	28870.2	0.433	CA1	Carbonic anhydrase 1	30	8			9728	2+	985.437	0.004	4.05911	0.9998	K.GGPFSDSYR.L
23	1	sp|P00915|CAH1_HUMAN	28870.2	0.433	CA1	Carbonic anhydrase 1	30	8			10358	2+	1929.01	0.012	6.22081	1	K.HDTSLKPISVSYNPATAK.E
23	1	sp|P00915|CAH1_HUMAN	28870.2	0.433	CA1	Carbonic anhydrase 1	30	8			10416	3+	1929.01	0.012	6.22081	1	K.HDTSLKPISVSYNPATAK.E
23	1	sp|P00915|CAH1_HUMAN	28870.2	0.433	CA1	Carbonic anhydrase 1	30	8			10497	2+	1929.01	0.013	6.73922	1	K.HDTSLKPISVSYNPATAK.E
23	1	sp|P00915|CAH1_HUMAN	28870.2	0.433	CA1	Carbonic anhydrase 1	30	8			10556	3+	1929.01	0.011	5.70241	1	K.HDTSLKPISVSYNPATAK.E
23	1	sp|P00915|CAH1_HUMAN	28870.2	0.433	CA1	Carbonic anhydrase 1	30	8			13165	3+	2759.39	0.021	7.61038	0.9998	R.SLLSNVEGDNAVPMQHNNRPTQPLK.G
23	1	sp|P00915|CAH1_HUMAN	28870.2	0.433	CA1	Carbonic anhydrase 1	30	8			13526	2+	970.593	0.003	3.09089	0.9997	K.VLDALQAIK.T
23	1	sp|P00915|CAH1_HUMAN	28870.2	0.433	CA1	Carbonic anhydrase 1	30	8			13538	2+	1742.91	0.011	6.31129	0.9952	K.LYPIANGNNQSPVDIK.T
23	1	sp|P00915|CAH1_HUMAN	28870.2	0.433	CA1	Carbonic anhydrase 1	30	8			20270	2+	1186.69	0.007	5.89878	1	K.ADGLAVIGVLMK.V
23	1	sp|P00915|CAH1_HUMAN	28870.2	0.433	CA1	Carbonic anhydrase 1	30	8			20395	2+	1186.69	0.005	4.21341	1	K.ADGLAVIGVLMK.V
23	1	sp|P00915|CAH1_HUMAN	28870.2	0.433	CA1	Carbonic anhydrase 1	30	8			20530	2+	1186.69	0.005	4.21341	1	K.ADGLAVIGVLMK.V
23	1	sp|P00915|CAH1_HUMAN	28870.2	0.433	CA1	Carbonic anhydrase 1	30	8			20661	2+	1186.69	0.006	5.0561	1	K.ADGLAVIGVLMK.V
23	1	sp|P00915|CAH1_HUMAN	28870.2	0.433	CA1	Carbonic anhydrase 1	30	8			10718	2+	1929.01	1.005	2.59201	0.8322	K.HDTSLKPISVSYNPATAK.E
23	1	sp|P00915|CAH1_HUMAN	28870.2	0.433	CA1	Carbonic anhydrase 1	30	8			10774	3+	1929.01	0.012	6.22081	1	K.HDTSLKPISVSYNPATAK.E
23	1	sp|P00915|CAH1_HUMAN	28870.2	0.433	CA1	Carbonic anhydrase 1	30	8			20521	2+	1186.69	0.003	2.52805	1	K.ADGLAVIGVLMK.V
23	1	sp|P00915|CAH1_HUMAN	28870.2	0.433	CA1	Carbonic anhydrase 1	30	8			11811	2+	1929.01	1.025	12.96	0.638	K.HDTSLKPISVSYNPATAK.E
23	1	sp|P00915|CAH1_HUMAN	28870.2	0.433	CA1	Carbonic anhydrase 1	30	8			11865	3+	1929.01	0.012	6.22081	1	K.HDTSLKPISVSYNPATAK.E
23	1	sp|P00915|CAH1_HUMAN	28870.2	0.433	CA1	Carbonic anhydrase 1	30	8			21811	2+	1186.69	0.005	4.21341	1	K.ADGLAVIGVLMK.V
24	1	sp|P00918|CAH2_HUMAN	29246.1	0.265	CA2	Carbonic anhydrase 2	6	5			7258	3+	1311.65	0.009	6.86157	0.9957	R.QSPVDIDTHTAK.Y
24	1	sp|P00918|CAH2_HUMAN	29246.1	0.265	CA2	Carbonic anhydrase 2	6	5			12645	2+	1581.82	0.013	8.2184	1	K.YAAELHLVHWNTK.Y
24	1	sp|P00918|CAH2_HUMAN	29246.1	0.265	CA2	Carbonic anhydrase 2	6	5			14319	2+	987.572	0.005	5.06292	0.9989	K.VVDVLDSIK.T
24	1	sp|P00918|CAH2_HUMAN	29246.1	0.265	CA2	Carbonic anhydrase 2	6	5			15523	3+	2140.09	0.008	3.73816	1	K.YDPSLKPLSVSYDQATSLR.I
24	1	sp|P00918|CAH2_HUMAN	29246.1	0.265	CA2	Carbonic anhydrase 2	6	5			14467	2+	987.572	0.005	5.06292	1	K.VVDVLDSIK.T
24	1	sp|P00918|CAH2_HUMAN	29246.1	0.265	CA2	Carbonic anhydrase 2	6	5			24795	2+	1668.97	0.007	4.19421	0.9997	K.AVQQPDGLAVLGIFLK.V
25	1	sp|P01008|ANT3_HUMAN	52602.4	0.595	SERPINC1	Antithrombin-III (short name: ATIII)	2355	43	4.24	49	7769	3+	2002.97	0.005	2.4963	0.9051	K.KATEDEGSEQKIPEATNR.R
25	1	sp|P01008|ANT3_HUMAN	52602.4	0.595	SERPINC1	Antithrombin-III (short name: ATIII)	2355	43	4.24	49	8536	3+	1874.87	0.012	6.40043	0.951	K.ATEDEGSEQKIPEATNR.R
25	1	sp|P01008|ANT3_HUMAN	52602.4	0.595	SERPINC1	Antithrombin-III (short name: ATIII)	2355	43	4.24	49	8625	2+	1874.87	0.02	10.6674	1	K.ATEDEGSEQKIPEATNR.R
25	1	sp|P01008|ANT3_HUMAN	52602.4	0.595	SERPINC1	Antithrombin-III (short name: ATIII)	2355	43	4.24	49	8664	3+	1874.87	0.013	6.9338	1	K.ATEDEGSEQKIPEATNR.R
25	1	sp|P01008|ANT3_HUMAN	52602.4	0.595	SERPINC1	Antithrombin-III (short name: ATIII)	2355	43	4.24	49	25544	3+	2291.15	0.016	6.98339	0.8156	K.AFLEVNEEGSEAAASTAVVIAGR.S
25	1	sp|P01008|ANT3_HUMAN	52602.4	0.595	SERPINC1	Antithrombin-III (short name: ATIII)	2355	43	4.24	49	25724	3+	2291.15	0.018	7.85631	0.7751	K.AFLEVNEEGSEAAASTAVVIAGR.S
25	1	sp|P01008|ANT3_HUMAN	52602.4	0.595	SERPINC1	Antithrombin-III (short name: ATIII)	2355	43	4.24	49	25823	2+	2291.15	0.015	6.54693	0.9685	K.AFLEVNEEGSEAAASTAVVIAGR.S
25	1	sp|P01008|ANT3_HUMAN	52602.4	0.595	SERPINC1	Antithrombin-III (short name: ATIII)	2355	43	4.24	49	25828	3+	3066.5	0.027	8.80483	0.9558	K.ELTPEVLQEWLDELEEMMLVVHMPR.F
25	1	sp|P01008|ANT3_HUMAN	52602.4	0.595	SERPINC1	Antithrombin-III (short name: ATIII)	2355	43	4.24	49	25854	3+	2291.15	0.018	7.85631	0.9996	K.AFLEVNEEGSEAAASTAVVIAGR.S
25	1	sp|P01008|ANT3_HUMAN	52602.4	0.595	SERPINC1	Antithrombin-III (short name: ATIII)	2355	43	4.24	49	25888	3+	2804.57	0.023	8.2009	1	R.ITDVIPSEAINELTVLVLVNTIYFK.G
25	1	sp|P01008|ANT3_HUMAN	52602.4	0.595	SERPINC1	Antithrombin-III (short name: ATIII)	2355	43	4.24	49	25982	3+	2291.15	0.016	6.98339	1	K.AFLEVNEEGSEAAASTAVVIAGR.S
25	1	sp|P01008|ANT3_HUMAN	52602.4	0.595	SERPINC1	Antithrombin-III (short name: ATIII)	2355	43	4.24	49	26122	3+	2291.15	0.016	6.98339	0.9991	K.AFLEVNEEGSEAAASTAVVIAGR.S
25	1	sp|P01008|ANT3_HUMAN	52602.4	0.595	SERPINC1	Antithrombin-III (short name: ATIII)	2355	43	4.24	49	26182	2+	2291.15	0.022	9.60216	0.996	K.AFLEVNEEGSEAAASTAVVIAGR.S
25	1	sp|P01008|ANT3_HUMAN	52602.4	0.595	SERPINC1	Antithrombin-III (short name: ATIII)	2355	43	4.24	49	26246	3+	2291.15	0.02	8.72924	0.9597	K.AFLEVNEEGSEAAASTAVVIAGR.S
25	1	sp|P01008|ANT3_HUMAN	52602.4	0.595	SERPINC1	Antithrombin-III (short name: ATIII)	2355	43	4.24	49	26363	3+	2291.15	0.015	6.54693	0.9342	K.AFLEVNEEGSEAAASTAVVIAGR.S
25	1	sp|P01008|ANT3_HUMAN	52602.4	0.595	SERPINC1	Antithrombin-III (short name: ATIII)	2355	43	4.24	49	26421	2+	2291.15	0.014	6.11047	0.9688	K.AFLEVNEEGSEAAASTAVVIAGR.S
25	1	sp|P01008|ANT3_HUMAN	52602.4	0.595	SERPINC1	Antithrombin-III (short name: ATIII)	2355	43	4.24	49	26744	3+	2291.15	0.017	7.41985	0.8071	K.AFLEVNEEGSEAAASTAVVIAGR.S
25	1	sp|P01008|ANT3_HUMAN	52602.4	0.595	SERPINC1	Antithrombin-III (short name: ATIII)	2355	43	4.24	49	27305	3+	2291.15	0.021	9.1657	0.8275	K.AFLEVNEEGSEAAASTAVVIAGR.S
25	1	sp|P01008|ANT3_HUMAN	52602.4	0.595	SERPINC1	Antithrombin-III (short name: ATIII)	2355	43	4.24	49	3943	2+	1093.46	0.006	5.48715	0.9999	K.ATEDEGSEQK.I
25	1	sp|P01008|ANT3_HUMAN	52602.4	0.595	SERPINC1	Antithrombin-III (short name: ATIII)	2355	43	4.24	49	4065	2+	1093.46	0.006	5.48715	0.9997	K.ATEDEGSEQK.I
25	1	sp|P01008|ANT3_HUMAN	52602.4	0.595	SERPINC1	Antithrombin-III (short name: ATIII)	2355	43	4.24	49	4189	2+	1093.46	0.006	5.48715	0.9997	K.ATEDEGSEQK.I
25	1	sp|P01008|ANT3_HUMAN	52602.4	0.595	SERPINC1	Antithrombin-III (short name: ATIII)	2355	43	4.24	49	7630	2+	1799.7	0.008	4.4452	1	K.ADGESC'SASM"M"YQEGK.F	83414.6	123445
25	1	sp|P01008|ANT3_HUMAN	52602.4	0.595	SERPINC1	Antithrombin-III (short name: ATIII)	2355	43	4.24	49	8028	3+	1874.87	-0.983	9.06728	0.6998	K.ATEDEGSEQKIPEATNR.R
25	1	sp|P01008|ANT3_HUMAN	52602.4	0.595	SERPINC1	Antithrombin-III (short name: ATIII)	2355	43	4.24	49	8053	2+	1874.87	0.012	6.40043	0.9998	K.ATEDEGSEQKIPEATNR.R
25	1	sp|P01008|ANT3_HUMAN	52602.4	0.595	SERPINC1	Antithrombin-III (short name: ATIII)	2355	43	4.24	49	8165	3+	1874.87	0.013	6.9338	1	K.ATEDEGSEQKIPEATNR.R
25	1	sp|P01008|ANT3_HUMAN	52602.4	0.595	SERPINC1	Antithrombin-III (short name: ATIII)	2355	43	4.24	49	8188	2+	1874.87	0.013	6.9338	1	K.ATEDEGSEQKIPEATNR.R
25	1	sp|P01008|ANT3_HUMAN	52602.4	0.595	SERPINC1	Antithrombin-III (short name: ATIII)	2355	43	4.24	49	9018	2+	1783.7	1.007	3.92442	0.9994	K.ADGESC'SASMM"YQEGK.F	3552.49	12060.8
25	1	sp|P01008|ANT3_HUMAN	52602.4	0.595	SERPINC1	Antithrombin-III (short name: ATIII)	2355	43	4.24	49	9047	2+	917.52	0.006	6.53936	0.9209	R.RVWELSK.A
25	1	sp|P01008|ANT3_HUMAN	52602.4	0.595	SERPINC1	Antithrombin-III (short name: ATIII)	2355	43	4.24	49	9062	2+	1780.68	1.011	6.17741	1	K.ADGESCSASMM"YQEGK.F	233922	437501
25	1	sp|P01008|ANT3_HUMAN	52602.4	0.595	SERPINC1	Antithrombin-III (short name: ATIII)	2355	43	4.24	49	9151	2+	1783.7	0.003	1.6819	1	K.ADGESC'SASMM"YQEGK.F	201909	410474
25	1	sp|P01008|ANT3_HUMAN	52602.4	0.595	SERPINC1	Antithrombin-III (short name: ATIII)	2355	43	4.24	49	9844	2+	1126.66	0.006	5.32549	0.8489	K.SKLPGIVAEGR.D
25	1	sp|P01008|ANT3_HUMAN	52602.4	0.595	SERPINC1	Antithrombin-III (short name: ATIII)	2355	43	4.24	49	9985	2+	1126.66	0.006	5.32549	0.9007	K.SKLPGIVAEGR.D
25	1	sp|P01008|ANT3_HUMAN	52602.4	0.595	SERPINC1	Antithrombin-III (short name: ATIII)	2355	43	4.24	49	10924	2+	911.531	0.004	4.38822	0.9994	K.LPGIVAEGR.D
25	1	sp|P01008|ANT3_HUMAN	52602.4	0.595	SERPINC1	Antithrombin-III (short name: ATIII)	2355	43	4.24	49	11061	2+	911.531	0.005	5.48528	0.9999	K.LPGIVAEGR.D
25	1	sp|P01008|ANT3_HUMAN	52602.4	0.595	SERPINC1	Antithrombin-III (short name: ATIII)	2355	43	4.24	49	11138	2+	1767.71	0.007	3.95993	0.9907	K.ADGESC'SASMMYQEGK.F	0	13351.1
25	1	sp|P01008|ANT3_HUMAN	52602.4	0.595	SERPINC1	Antithrombin-III (short name: ATIII)	2355	43	4.24	49	11200	2+	911.531	0.005	5.48528	1	K.LPGIVAEGR.D
25	1	sp|P01008|ANT3_HUMAN	52602.4	0.595	SERPINC1	Antithrombin-III (short name: ATIII)	2355	43	4.24	49	11269	2+	1767.71	0.001	0.565705	1	K.ADGESC'SASMMYQEGK.F	2.38954e+06	12590353
25	1	sp|P01008|ANT3_HUMAN	52602.4	0.595	SERPINC1	Antithrombin-III (short name: ATIII)	2355	43	4.24	49	11338	2+	911.531	0.005	5.48528	1	K.LPGIVAEGR.D
25	1	sp|P01008|ANT3_HUMAN	52602.4	0.595	SERPINC1	Antithrombin-III (short name: ATIII)	2355	43	4.24	49	11409	2+	1767.71	0.007	3.95993	0.9991	K.ADGESC'SASMMYQEGK.F	1157153	6078975
25	1	sp|P01008|ANT3_HUMAN	52602.4	0.595	SERPINC1	Antithrombin-III (short name: ATIII)	2355	43	4.24	49	11478	2+	911.531	0.005	5.48528	1	K.LPGIVAEGR.D
25	1	sp|P01008|ANT3_HUMAN	52602.4	0.595	SERPINC1	Antithrombin-III (short name: ATIII)	2355	43	4.24	49	11551	2+	1767.71	0.007	3.95993	0.9992	K.ADGESC'SASMMYQEGK.F	5281.33	46362.2
25	1	sp|P01008|ANT3_HUMAN	52602.4	0.595	SERPINC1	Antithrombin-III (short name: ATIII)	2355	43	4.24	49	11619	2+	911.531	0.005	5.48528	1	K.LPGIVAEGR.D
25	1	sp|P01008|ANT3_HUMAN	52602.4	0.595	SERPINC1	Antithrombin-III (short name: ATIII)	2355	43	4.24	49	11758	2+	911.531	0.005	5.48528	0.9995	K.LPGIVAEGR.D
25	1	sp|P01008|ANT3_HUMAN	52602.4	0.595	SERPINC1	Antithrombin-III (short name: ATIII)	2355	43	4.24	49	11898	2+	911.531	0.005	5.48528	0.9999	K.LPGIVAEGR.D
25	1	sp|P01008|ANT3_HUMAN	52602.4	0.595	SERPINC1	Antithrombin-III (short name: ATIII)	2355	43	4.24	49	12184	2+	911.531	-1.003	3.29117	0.9736	K.LPGIVAEGR.D
25	1	sp|P01008|ANT3_HUMAN	52602.4	0.595	SERPINC1	Antithrombin-III (short name: ATIII)	2355	43	4.24	49	12372	2+	911.531	1.933	73.5027	0.7783	K.LPGIVAEGR.D
25	1	sp|P01008|ANT3_HUMAN	52602.4	0.595	SERPINC1	Antithrombin-III (short name: ATIII)	2355	43	4.24	49	13068	2+	908.472	0.004	4.403	0.6047	R.IEDGFSLK.E
25	1	sp|P01008|ANT3_HUMAN	52602.4	0.595	SERPINC1	Antithrombin-III (short name: ATIII)	2355	43	4.24	49	13350	2+	908.472	0.005	5.50374	0.6414	R.IEDGFSLK.E
25	1	sp|P01008|ANT3_HUMAN	52602.4	0.595	SERPINC1	Antithrombin-III (short name: ATIII)	2355	43	4.24	49	13491	2+	908.472	0.004	4.403	0.8556	R.IEDGFSLK.E
25	1	sp|P01008|ANT3_HUMAN	52602.4	0.595	SERPINC1	Antithrombin-III (short name: ATIII)	2355	43	4.24	49	13613	2+	1309.61	0.007	5.34512	1	R.DDLYVSDAFHK.A
25	1	sp|P01008|ANT3_HUMAN	52602.4	0.595	SERPINC1	Antithrombin-III (short name: ATIII)	2355	43	4.24	49	13628	3+	1309.61	0.007	5.34512	0.8111	R.DDLYVSDAFHK.A
25	1	sp|P01008|ANT3_HUMAN	52602.4	0.595	SERPINC1	Antithrombin-III (short name: ATIII)	2355	43	4.24	49	13633	2+	908.472	0.004	4.403	0.6759	R.IEDGFSLK.E
25	1	sp|P01008|ANT3_HUMAN	52602.4	0.595	SERPINC1	Antithrombin-III (short name: ATIII)	2355	43	4.24	49	13748	2+	1309.61	0.008	6.10871	1	R.DDLYVSDAFHK.A
25	1	sp|P01008|ANT3_HUMAN	52602.4	0.595	SERPINC1	Antithrombin-III (short name: ATIII)	2355	43	4.24	49	13768	3+	1309.61	0.008	6.10871	0.8964	R.DDLYVSDAFHK.A
25	1	sp|P01008|ANT3_HUMAN	52602.4	0.595	SERPINC1	Antithrombin-III (short name: ATIII)	2355	43	4.24	49	13888	2+	1309.61	0.009	6.8723	1	R.DDLYVSDAFHK.A
25	1	sp|P01008|ANT3_HUMAN	52602.4	0.595	SERPINC1	Antithrombin-III (short name: ATIII)	2355	43	4.24	49	13909	3+	1309.61	0.007	5.34512	0.9852	R.DDLYVSDAFHK.A
25	1	sp|P01008|ANT3_HUMAN	52602.4	0.595	SERPINC1	Antithrombin-III (short name: ATIII)	2355	43	4.24	49	14052	3+	1309.61	0.006	4.58153	0.9929	R.DDLYVSDAFHK.A
25	1	sp|P01008|ANT3_HUMAN	52602.4	0.595	SERPINC1	Antithrombin-III (short name: ATIII)	2355	43	4.24	49	14192	2+	1309.61	0.047	35.8887	1	R.DDLYVSDAFHK.A
25	1	sp|P01008|ANT3_HUMAN	52602.4	0.595	SERPINC1	Antithrombin-III (short name: ATIII)	2355	43	4.24	49	14332	2+	1309.61	1.007	5.34512	1	R.DDLYVSDAFHK.A
25	1	sp|P01008|ANT3_HUMAN	52602.4	0.595	SERPINC1	Antithrombin-III (short name: ATIII)	2355	43	4.24	49	14511	2+	1309.61	0.007	5.34512	1	R.DDLYVSDAFHK.A
25	1	sp|P01008|ANT3_HUMAN	52602.4	0.595	SERPINC1	Antithrombin-III (short name: ATIII)	2355	43	4.24	49	14651	2+	1309.61	0.007	5.34512	0.9127	R.DDLYVSDAFHK.A
25	1	sp|P01008|ANT3_HUMAN	52602.4	0.595	SERPINC1	Antithrombin-III (short name: ATIII)	2355	43	4.24	49	14751	2+	1528.74	0.01	6.54132	1	R.FATTFYQHLADSK.N
25	1	sp|P01008|ANT3_HUMAN	52602.4	0.595	SERPINC1	Antithrombin-III (short name: ATIII)	2355	43	4.24	49	14868	3+	1528.74	0.009	5.88719	0.8242	R.FATTFYQHLADSK.N
25	1	sp|P01008|ANT3_HUMAN	52602.4	0.595	SERPINC1	Antithrombin-III (short name: ATIII)	2355	43	4.24	49	14878	2+	1309.61	1.042	32.0707	0.9992	R.DDLYVSDAFHK.A
25	1	sp|P01008|ANT3_HUMAN	52602.4	0.595	SERPINC1	Antithrombin-III (short name: ATIII)	2355	43	4.24	49	14889	2+	1528.74	0.01	6.54132	1	R.FATTFYQHLADSK.N
25	1	sp|P01008|ANT3_HUMAN	52602.4	0.595	SERPINC1	Antithrombin-III (short name: ATIII)	2355	43	4.24	49	15022	2+	1309.61	1.044	33.5979	0.9998	R.DDLYVSDAFHK.A
25	1	sp|P01008|ANT3_HUMAN	52602.4	0.595	SERPINC1	Antithrombin-III (short name: ATIII)	2355	43	4.24	49	15029	2+	1528.74	0.01	6.54132	1	R.FATTFYQHLADSK.N
25	1	sp|P01008|ANT3_HUMAN	52602.4	0.595	SERPINC1	Antithrombin-III (short name: ATIII)	2355	43	4.24	49	15148	3+	1528.74	0.008	5.23306	0.9983	R.FATTFYQHLADSK.N
25	1	sp|P01008|ANT3_HUMAN	52602.4	0.595	SERPINC1	Antithrombin-III (short name: ATIII)	2355	43	4.24	49	15160	2+	1309.61	1.046	35.1251	0.9968	R.DDLYVSDAFHK.A
25	1	sp|P01008|ANT3_HUMAN	52602.4	0.595	SERPINC1	Antithrombin-III (short name: ATIII)	2355	43	4.24	49	15168	2+	1528.74	0.009	5.88719	1	R.FATTFYQHLADSK.N
25	1	sp|P01008|ANT3_HUMAN	52602.4	0.595	SERPINC1	Antithrombin-III (short name: ATIII)	2355	43	4.24	49	15289	3+	1528.74	0.007	4.57893	0.9259	R.FATTFYQHLADSK.N
25	1	sp|P01008|ANT3_HUMAN	52602.4	0.595	SERPINC1	Antithrombin-III (short name: ATIII)	2355	43	4.24	49	15309	2+	1528.74	0.01	6.54132	1	R.FATTFYQHLADSK.N
25	1	sp|P01008|ANT3_HUMAN	52602.4	0.595	SERPINC1	Antithrombin-III (short name: ATIII)	2355	43	4.24	49	15431	3+	1528.74	0.007	4.57893	0.6197	R.FATTFYQHLADSK.N
25	1	sp|P01008|ANT3_HUMAN	52602.4	0.595	SERPINC1	Antithrombin-III (short name: ATIII)	2355	43	4.24	49	15450	2+	1528.74	0.01	6.54132	1	R.FATTFYQHLADSK.N
25	1	sp|P01008|ANT3_HUMAN	52602.4	0.595	SERPINC1	Antithrombin-III (short name: ATIII)	2355	43	4.24	49	15473	2+	1309.61	0.007	5.34512	0.9999	R.DDLYVSDAFHK.A
25	1	sp|P01008|ANT3_HUMAN	52602.4	0.595	SERPINC1	Antithrombin-III (short name: ATIII)	2355	43	4.24	49	15569	3+	1528.74	0.007	4.57893	0.7519	R.FATTFYQHLADSK.N
25	1	sp|P01008|ANT3_HUMAN	52602.4	0.595	SERPINC1	Antithrombin-III (short name: ATIII)	2355	43	4.24	49	15591	2+	1528.74	0.008	5.23306	1	R.FATTFYQHLADSK.N
25	1	sp|P01008|ANT3_HUMAN	52602.4	0.595	SERPINC1	Antithrombin-III (short name: ATIII)	2355	43	4.24	49	15770	2+	1528.74	0.01	6.54132	1	R.FATTFYQHLADSK.N
25	1	sp|P01008|ANT3_HUMAN	52602.4	0.595	SERPINC1	Antithrombin-III (short name: ATIII)	2355	43	4.24	49	15801	2+	1309.61	1.899	77.1224	0.9676	R.DDLYVSDAFHK.A
25	1	sp|P01008|ANT3_HUMAN	52602.4	0.595	SERPINC1	Antithrombin-III (short name: ATIII)	2355	43	4.24	49	15921	2+	1528.74	0.01	6.54132	1	R.FATTFYQHLADSK.N
25	1	sp|P01008|ANT3_HUMAN	52602.4	0.595	SERPINC1	Antithrombin-III (short name: ATIII)	2355	43	4.24	49	16059	2+	1528.74	0.008	5.23306	1	R.FATTFYQHLADSK.N
25	1	sp|P01008|ANT3_HUMAN	52602.4	0.595	SERPINC1	Antithrombin-III (short name: ATIII)	2355	43	4.24	49	16206	2+	1528.74	0.01	6.54132	1	R.FATTFYQHLADSK.N
25	1	sp|P01008|ANT3_HUMAN	52602.4	0.595	SERPINC1	Antithrombin-III (short name: ATIII)	2355	43	4.24	49	16395	2+	1528.74	0.008	5.23306	1	R.FATTFYQHLADSK.N
25	1	sp|P01008|ANT3_HUMAN	52602.4	0.595	SERPINC1	Antithrombin-III (short name: ATIII)	2355	43	4.24	49	16534	2+	1528.74	0.012	7.84959	1	R.FATTFYQHLADSK.N
25	1	sp|P01008|ANT3_HUMAN	52602.4	0.595	SERPINC1	Antithrombin-III (short name: ATIII)	2355	43	4.24	49	16644	3+	1528.74	0.005	3.27066	0.9648	R.FATTFYQHLADSK.N
25	1	sp|P01008|ANT3_HUMAN	52602.4	0.595	SERPINC1	Antithrombin-III (short name: ATIII)	2355	43	4.24	49	16659	2+	1586.89	0.009	5.67147	0.9994	R.RVAEGTQVLELPFK.G
25	1	sp|P01008|ANT3_HUMAN	52602.4	0.595	SERPINC1	Antithrombin-III (short name: ATIII)	2355	43	4.24	49	16704	2+	1528.74	0.007	4.57893	0.9997	R.FATTFYQHLADSK.N
25	1	sp|P01008|ANT3_HUMAN	52602.4	0.595	SERPINC1	Antithrombin-III (short name: ATIII)	2355	43	4.24	49	16951	2+	1586.89	0.008	5.04131	0.9972	R.RVAEGTQVLELPFK.G
25	1	sp|P01008|ANT3_HUMAN	52602.4	0.595	SERPINC1	Antithrombin-III (short name: ATIII)	2355	43	4.24	49	17008	2+	1340.66	0.007	5.2213	1	K.TSDQIHFFFAK.L
25	1	sp|P01008|ANT3_HUMAN	52602.4	0.595	SERPINC1	Antithrombin-III (short name: ATIII)	2355	43	4.24	49	17018	3+	1684.92	0.006	3.561	0.9995	K.GDDITM"VLILPKPEK.S
25	1	sp|P01008|ANT3_HUMAN	52602.4	0.595	SERPINC1	Antithrombin-III (short name: ATIII)	2355	43	4.24	49	17148	2+	1340.66	0.007	5.2213	1	K.TSDQIHFFFAK.L
25	1	sp|P01008|ANT3_HUMAN	52602.4	0.595	SERPINC1	Antithrombin-III (short name: ATIII)	2355	43	4.24	49	17289	2+	1340.66	0.007	5.2213	1	K.TSDQIHFFFAK.L
25	1	sp|P01008|ANT3_HUMAN	52602.4	0.595	SERPINC1	Antithrombin-III (short name: ATIII)	2355	43	4.24	49	17300	2+	1232.73	0.007	5.67847	0.9983	K.ANRPFLVFIR.E
25	1	sp|P01008|ANT3_HUMAN	52602.4	0.595	SERPINC1	Antithrombin-III (short name: ATIII)	2355	43	4.24	49	17320	3+	1232.73	0.005	4.05605	0.9972	K.ANRPFLVFIR.E
25	1	sp|P01008|ANT3_HUMAN	52602.4	0.595	SERPINC1	Antithrombin-III (short name: ATIII)	2355	43	4.24	49	17429	2+	1340.66	0.006	4.4754	1	K.TSDQIHFFFAK.L
25	1	sp|P01008|ANT3_HUMAN	52602.4	0.595	SERPINC1	Antithrombin-III (short name: ATIII)	2355	43	4.24	49	17569	2+	1340.66	0.006	4.4754	1	K.TSDQIHFFFAK.L
25	1	sp|P01008|ANT3_HUMAN	52602.4	0.595	SERPINC1	Antithrombin-III (short name: ATIII)	2355	43	4.24	49	17571	3+	1340.66	0.005	3.7295	0.8178	K.TSDQIHFFFAK.L
25	1	sp|P01008|ANT3_HUMAN	52602.4	0.595	SERPINC1	Antithrombin-III (short name: ATIII)	2355	43	4.24	49	17721	2+	1340.66	0.008	5.9672	1	K.TSDQIHFFFAK.L
25	1	sp|P01008|ANT3_HUMAN	52602.4	0.595	SERPINC1	Antithrombin-III (short name: ATIII)	2355	43	4.24	49	18144	2+	1340.66	0.008	5.9672	1	K.TSDQIHFFFAK.L
25	1	sp|P01008|ANT3_HUMAN	52602.4	0.595	SERPINC1	Antithrombin-III (short name: ATIII)	2355	43	4.24	49	18186	3+	1340.66	0.006	4.4754	0.8404	K.TSDQIHFFFAK.L
25	1	sp|P01008|ANT3_HUMAN	52602.4	0.595	SERPINC1	Antithrombin-III (short name: ATIII)	2355	43	4.24	49	18282	2+	1340.66	0.006	4.4754	0.9991	K.TSDQIHFFFAK.L
25	1	sp|P01008|ANT3_HUMAN	52602.4	0.595	SERPINC1	Antithrombin-III (short name: ATIII)	2355	43	4.24	49	18920	2+	1668.92	0.009	5.3927	1	K.GDDITMVLILPKPEK.S
25	1	sp|P01008|ANT3_HUMAN	52602.4	0.595	SERPINC1	Antithrombin-III (short name: ATIII)	2355	43	4.24	49	18978	2+	1430.79	0.009	6.29024	1	R.VAEGTQVLELPFK.G
25	1	sp|P01008|ANT3_HUMAN	52602.4	0.595	SERPINC1	Antithrombin-III (short name: ATIII)	2355	43	4.24	49	19008	3+	1668.92	0.009	5.3927	0.9997	K.GDDITMVLILPKPEK.S
25	1	sp|P01008|ANT3_HUMAN	52602.4	0.595	SERPINC1	Antithrombin-III (short name: ATIII)	2355	43	4.24	49	19048	2+	1668.92	0.009	5.3927	1	K.GDDITMVLILPKPEK.S
25	1	sp|P01008|ANT3_HUMAN	52602.4	0.595	SERPINC1	Antithrombin-III (short name: ATIII)	2355	43	4.24	49	19108	2+	1430.79	0.008	5.59132	1	R.VAEGTQVLELPFK.G
25	1	sp|P01008|ANT3_HUMAN	52602.4	0.595	SERPINC1	Antithrombin-III (short name: ATIII)	2355	43	4.24	49	19138	3+	1668.92	0.008	4.79351	0.9998	K.GDDITMVLILPKPEK.S
25	1	sp|P01008|ANT3_HUMAN	52602.4	0.595	SERPINC1	Antithrombin-III (short name: ATIII)	2355	43	4.24	49	19188	2+	1668.92	0.01	5.99188	0.9999	K.GDDITMVLILPKPEK.S
25	1	sp|P01008|ANT3_HUMAN	52602.4	0.595	SERPINC1	Antithrombin-III (short name: ATIII)	2355	43	4.24	49	19199	2+	1405.75	0.002	1.42273	0.9986	R.EVPLNTIIFM"GR.V
25	1	sp|P01008|ANT3_HUMAN	52602.4	0.595	SERPINC1	Antithrombin-III (short name: ATIII)	2355	43	4.24	49	19248	2+	1430.79	0.007	4.89241	1	R.VAEGTQVLELPFK.G
25	1	sp|P01008|ANT3_HUMAN	52602.4	0.595	SERPINC1	Antithrombin-III (short name: ATIII)	2355	43	4.24	49	19278	3+	1668.92	0.007	4.19432	0.9999	K.GDDITMVLILPKPEK.S
25	1	sp|P01008|ANT3_HUMAN	52602.4	0.595	SERPINC1	Antithrombin-III (short name: ATIII)	2355	43	4.24	49	19318	2+	1668.92	0.008	4.79351	1	K.GDDITMVLILPKPEK.S
25	1	sp|P01008|ANT3_HUMAN	52602.4	0.595	SERPINC1	Antithrombin-III (short name: ATIII)	2355	43	4.24	49	19389	2+	1430.79	0.008	5.59132	1	R.VAEGTQVLELPFK.G
25	1	sp|P01008|ANT3_HUMAN	52602.4	0.595	SERPINC1	Antithrombin-III (short name: ATIII)	2355	43	4.24	49	19419	3+	1668.92	0.007	4.19432	0.9776	K.GDDITMVLILPKPEK.S
25	1	sp|P01008|ANT3_HUMAN	52602.4	0.595	SERPINC1	Antithrombin-III (short name: ATIII)	2355	43	4.24	49	19450	2+	2291.15	0.02	8.72924	1	K.AFLEVNEEGSEAAASTAVVIAGR.S
25	1	sp|P01008|ANT3_HUMAN	52602.4	0.595	SERPINC1	Antithrombin-III (short name: ATIII)	2355	43	4.24	49	19460	2+	1668.92	0.008	4.79351	1	K.GDDITMVLILPKPEK.S
25	1	sp|P01008|ANT3_HUMAN	52602.4	0.595	SERPINC1	Antithrombin-III (short name: ATIII)	2355	43	4.24	49	19528	2+	1430.79	0.008	5.59132	1	R.VAEGTQVLELPFK.G
25	1	sp|P01008|ANT3_HUMAN	52602.4	0.595	SERPINC1	Antithrombin-III (short name: ATIII)	2355	43	4.24	49	19563	3+	1668.92	0.008	4.79351	0.9918	K.GDDITMVLILPKPEK.S
25	1	sp|P01008|ANT3_HUMAN	52602.4	0.595	SERPINC1	Antithrombin-III (short name: ATIII)	2355	43	4.24	49	19602	2+	1668.92	0.01	5.99188	1	K.GDDITMVLILPKPEK.S
25	1	sp|P01008|ANT3_HUMAN	52602.4	0.595	SERPINC1	Antithrombin-III (short name: ATIII)	2355	43	4.24	49	19669	2+	1430.79	0.007	4.89241	1	R.VAEGTQVLELPFK.G
25	1	sp|P01008|ANT3_HUMAN	52602.4	0.595	SERPINC1	Antithrombin-III (short name: ATIII)	2355	43	4.24	49	19728	2+	2291.15	1.022	9.60216	1	K.AFLEVNEEGSEAAASTAVVIAGR.S
25	1	sp|P01008|ANT3_HUMAN	52602.4	0.595	SERPINC1	Antithrombin-III (short name: ATIII)	2355	43	4.24	49	19743	2+	1668.92	0.009	5.3927	1	K.GDDITMVLILPKPEK.S
25	1	sp|P01008|ANT3_HUMAN	52602.4	0.595	SERPINC1	Antithrombin-III (short name: ATIII)	2355	43	4.24	49	19811	2+	1430.79	0.006	4.19349	1	R.VAEGTQVLELPFK.G
25	1	sp|P01008|ANT3_HUMAN	52602.4	0.595	SERPINC1	Antithrombin-III (short name: ATIII)	2355	43	4.24	49	19873	2+	2291.15	0.013	5.674	1	K.AFLEVNEEGSEAAASTAVVIAGR.S
25	1	sp|P01008|ANT3_HUMAN	52602.4	0.595	SERPINC1	Antithrombin-III (short name: ATIII)	2355	43	4.24	49	19891	2+	1668.92	0.011	6.59107	0.9999	K.GDDITMVLILPKPEK.S
25	1	sp|P01008|ANT3_HUMAN	52602.4	0.595	SERPINC1	Antithrombin-III (short name: ATIII)	2355	43	4.24	49	19940	2+	1430.79	0.005	3.49458	1	R.VAEGTQVLELPFK.G
25	1	sp|P01008|ANT3_HUMAN	52602.4	0.595	SERPINC1	Antithrombin-III (short name: ATIII)	2355	43	4.24	49	19945	3+	1668.92	0.005	2.99594	0.8722	K.GDDITMVLILPKPEK.S
25	1	sp|P01008|ANT3_HUMAN	52602.4	0.595	SERPINC1	Antithrombin-III (short name: ATIII)	2355	43	4.24	49	19972	3+	2291.15	0.011	4.80108	0.9996	K.AFLEVNEEGSEAAASTAVVIAGR.S
25	1	sp|P01008|ANT3_HUMAN	52602.4	0.595	SERPINC1	Antithrombin-III (short name: ATIII)	2355	43	4.24	49	20002	2+	2291.15	0.001	0.436462	1	K.AFLEVNEEGSEAAASTAVVIAGR.S
25	1	sp|P01008|ANT3_HUMAN	52602.4	0.595	SERPINC1	Antithrombin-III (short name: ATIII)	2355	43	4.24	49	20019	2+	1668.92	0.006	3.59513	1	K.GDDITMVLILPKPEK.S
25	1	sp|P01008|ANT3_HUMAN	52602.4	0.595	SERPINC1	Antithrombin-III (short name: ATIII)	2355	43	4.24	49	20072	3+	1668.92	0.006	3.59513	0.9835	K.GDDITMVLILPKPEK.S
25	1	sp|P01008|ANT3_HUMAN	52602.4	0.595	SERPINC1	Antithrombin-III (short name: ATIII)	2355	43	4.24	49	20101	3+	2291.15	0.008	3.49169	1	K.AFLEVNEEGSEAAASTAVVIAGR.S
25	1	sp|P01008|ANT3_HUMAN	52602.4	0.595	SERPINC1	Antithrombin-III (short name: ATIII)	2355	43	4.24	49	20130	2+	2291.15	0.012	5.23754	1	K.AFLEVNEEGSEAAASTAVVIAGR.S
25	1	sp|P01008|ANT3_HUMAN	52602.4	0.595	SERPINC1	Antithrombin-III (short name: ATIII)	2355	43	4.24	49	20148	2+	1668.92	0.008	4.79351	1	K.GDDITMVLILPKPEK.S
25	1	sp|P01008|ANT3_HUMAN	52602.4	0.595	SERPINC1	Antithrombin-III (short name: ATIII)	2355	43	4.24	49	20230	3+	2291.15	0.011	4.80108	1	K.AFLEVNEEGSEAAASTAVVIAGR.S
25	1	sp|P01008|ANT3_HUMAN	52602.4	0.595	SERPINC1	Antithrombin-III (short name: ATIII)	2355	43	4.24	49	20263	2+	2291.15	0.011	4.80108	1	K.AFLEVNEEGSEAAASTAVVIAGR.S
25	1	sp|P01008|ANT3_HUMAN	52602.4	0.595	SERPINC1	Antithrombin-III (short name: ATIII)	2355	43	4.24	49	20290	2+	1668.92	1.029	17.3765	0.9975	K.GDDITMVLILPKPEK.S
25	1	sp|P01008|ANT3_HUMAN	52602.4	0.595	SERPINC1	Antithrombin-III (short name: ATIII)	2355	43	4.24	49	20416	2+	2291.15	0.016	6.98339	1	K.AFLEVNEEGSEAAASTAVVIAGR.S
25	1	sp|P01008|ANT3_HUMAN	52602.4	0.595	SERPINC1	Antithrombin-III (short name: ATIII)	2355	43	4.24	49	20445	2+	1668.92	-0.987	7.78945	0.7824	K.GDDITMVLILPKPEK.S
25	1	sp|P01008|ANT3_HUMAN	52602.4	0.595	SERPINC1	Antithrombin-III (short name: ATIII)	2355	43	4.24	49	20453	3+	2291.15	0.013	5.674	1	K.AFLEVNEEGSEAAASTAVVIAGR.S
25	1	sp|P01008|ANT3_HUMAN	52602.4	0.595	SERPINC1	Antithrombin-III (short name: ATIII)	2355	43	4.24	49	20544	2+	2291.15	0.017	7.41985	1	K.AFLEVNEEGSEAAASTAVVIAGR.S
25	1	sp|P01008|ANT3_HUMAN	52602.4	0.595	SERPINC1	Antithrombin-III (short name: ATIII)	2355	43	4.24	49	20575	2+	1668.92	0.008	4.79351	0.9998	K.GDDITMVLILPKPEK.S
25	1	sp|P01008|ANT3_HUMAN	52602.4	0.595	SERPINC1	Antithrombin-III (short name: ATIII)	2355	43	4.24	49	20581	3+	2291.15	0.011	4.80108	1	K.AFLEVNEEGSEAAASTAVVIAGR.S
25	1	sp|P01008|ANT3_HUMAN	52602.4	0.595	SERPINC1	Antithrombin-III (short name: ATIII)	2355	43	4.24	49	20803	2+	2291.15	0.015	6.54693	1	K.AFLEVNEEGSEAAASTAVVIAGR.S
25	1	sp|P01008|ANT3_HUMAN	52602.4	0.595	SERPINC1	Antithrombin-III (short name: ATIII)	2355	43	4.24	49	20866	2+	1668.92	0.007	4.19432	1	K.GDDITMVLILPKPEK.S
25	1	sp|P01008|ANT3_HUMAN	52602.4	0.595	SERPINC1	Antithrombin-III (short name: ATIII)	2355	43	4.24	49	20931	2+	2291.15	0.014	6.11047	1	K.AFLEVNEEGSEAAASTAVVIAGR.S
25	1	sp|P01008|ANT3_HUMAN	52602.4	0.595	SERPINC1	Antithrombin-III (short name: ATIII)	2355	43	4.24	49	20985	2+	1864.9	0.006	3.21733	0.9995	K.EQLQDM"GLVDLFSPEK.S
25	1	sp|P01008|ANT3_HUMAN	52602.4	0.595	SERPINC1	Antithrombin-III (short name: ATIII)	2355	43	4.24	49	21060	2+	2291.15	0.014	6.11047	1	K.AFLEVNEEGSEAAASTAVVIAGR.S
25	1	sp|P01008|ANT3_HUMAN	52602.4	0.595	SERPINC1	Antithrombin-III (short name: ATIII)	2355	43	4.24	49	21108	2+	1864.9	0.01	5.36222	1	K.EQLQDM"GLVDLFSPEK.S
25	1	sp|P01008|ANT3_HUMAN	52602.4	0.595	SERPINC1	Antithrombin-III (short name: ATIII)	2355	43	4.24	49	21113	3+	2291.15	-0.061	26.6242	0.9999	K.AFLEVNEEGSEAAASTAVVIAGR.S
25	1	sp|P01008|ANT3_HUMAN	52602.4	0.595	SERPINC1	Antithrombin-III (short name: ATIII)	2355	43	4.24	49	21130	2+	1668.92	0.008	4.79351	0.9999	K.GDDITMVLILPKPEK.S
25	1	sp|P01008|ANT3_HUMAN	52602.4	0.595	SERPINC1	Antithrombin-III (short name: ATIII)	2355	43	4.24	49	21189	2+	2291.15	0.016	6.98339	1	K.AFLEVNEEGSEAAASTAVVIAGR.S
25	1	sp|P01008|ANT3_HUMAN	52602.4	0.595	SERPINC1	Antithrombin-III (short name: ATIII)	2355	43	4.24	49	21238	2+	1864.9	0.011	5.89844	1	K.EQLQDM"GLVDLFSPEK.S
25	1	sp|P01008|ANT3_HUMAN	52602.4	0.595	SERPINC1	Antithrombin-III (short name: ATIII)	2355	43	4.24	49	21240	3+	2291.15	1.024	10.4751	0.9995	K.AFLEVNEEGSEAAASTAVVIAGR.S
25	1	sp|P01008|ANT3_HUMAN	52602.4	0.595	SERPINC1	Antithrombin-III (short name: ATIII)	2355	43	4.24	49	21290	2+	1389.76	0.01	7.19551	0.9999	R.EVPLNTIIFMGR.V
25	1	sp|P01008|ANT3_HUMAN	52602.4	0.595	SERPINC1	Antithrombin-III (short name: ATIII)	2355	43	4.24	49	21320	2+	2291.15	0.014	6.11047	1	K.AFLEVNEEGSEAAASTAVVIAGR.S
25	1	sp|P01008|ANT3_HUMAN	52602.4	0.595	SERPINC1	Antithrombin-III (short name: ATIII)	2355	43	4.24	49	21368	2+	1864.9	0.012	6.43466	1	K.EQLQDM"GLVDLFSPEK.S
25	1	sp|P01008|ANT3_HUMAN	52602.4	0.595	SERPINC1	Antithrombin-III (short name: ATIII)	2355	43	4.24	49	21372	3+	2291.15	-0.042	18.3314	0.9999	K.AFLEVNEEGSEAAASTAVVIAGR.S
25	1	sp|P01008|ANT3_HUMAN	52602.4	0.595	SERPINC1	Antithrombin-III (short name: ATIII)	2355	43	4.24	49	21396	2+	1668.92	0.011	6.59107	0.9998	K.GDDITMVLILPKPEK.S
25	1	sp|P01008|ANT3_HUMAN	52602.4	0.595	SERPINC1	Antithrombin-III (short name: ATIII)	2355	43	4.24	49	21418	2+	1389.76	0.008	5.75641	0.9977	R.EVPLNTIIFMGR.V
25	1	sp|P01008|ANT3_HUMAN	52602.4	0.595	SERPINC1	Antithrombin-III (short name: ATIII)	2355	43	4.24	49	21452	2+	2291.15	0.013	5.674	1	K.AFLEVNEEGSEAAASTAVVIAGR.S
25	1	sp|P01008|ANT3_HUMAN	52602.4	0.595	SERPINC1	Antithrombin-III (short name: ATIII)	2355	43	4.24	49	21500	2+	1864.9	0.012	6.43466	1	K.EQLQDM"GLVDLFSPEK.S
25	1	sp|P01008|ANT3_HUMAN	52602.4	0.595	SERPINC1	Antithrombin-III (short name: ATIII)	2355	43	4.24	49	21502	3+	2291.15	0.003	1.30939	0.9999	K.AFLEVNEEGSEAAASTAVVIAGR.S
25	1	sp|P01008|ANT3_HUMAN	52602.4	0.595	SERPINC1	Antithrombin-III (short name: ATIII)	2355	43	4.24	49	21522	2+	1668.92	0.01	5.99188	0.9998	K.GDDITMVLILPKPEK.S
25	1	sp|P01008|ANT3_HUMAN	52602.4	0.595	SERPINC1	Antithrombin-III (short name: ATIII)	2355	43	4.24	49	21548	2+	1389.76	0.007	5.03686	0.9999	R.EVPLNTIIFMGR.V
25	1	sp|P01008|ANT3_HUMAN	52602.4	0.595	SERPINC1	Antithrombin-III (short name: ATIII)	2355	43	4.24	49	21583	2+	2291.15	0.011	4.80108	1	K.AFLEVNEEGSEAAASTAVVIAGR.S
25	1	sp|P01008|ANT3_HUMAN	52602.4	0.595	SERPINC1	Antithrombin-III (short name: ATIII)	2355	43	4.24	49	21631	3+	2291.15	0.008	3.49169	0.9999	K.AFLEVNEEGSEAAASTAVVIAGR.S
25	1	sp|P01008|ANT3_HUMAN	52602.4	0.595	SERPINC1	Antithrombin-III (short name: ATIII)	2355	43	4.24	49	21634	2+	1864.9	0.01	5.36222	1	K.EQLQDM"GLVDLFSPEK.S
25	1	sp|P01008|ANT3_HUMAN	52602.4	0.595	SERPINC1	Antithrombin-III (short name: ATIII)	2355	43	4.24	49	21678	2+	1389.76	0.007	5.03686	0.9999	R.EVPLNTIIFMGR.V
25	1	sp|P01008|ANT3_HUMAN	52602.4	0.595	SERPINC1	Antithrombin-III (short name: ATIII)	2355	43	4.24	49	21710	2+	2291.15	0.011	4.80108	1	K.AFLEVNEEGSEAAASTAVVIAGR.S
25	1	sp|P01008|ANT3_HUMAN	52602.4	0.595	SERPINC1	Antithrombin-III (short name: ATIII)	2355	43	4.24	49	21762	3+	2291.15	0.024	10.4751	1	K.AFLEVNEEGSEAAASTAVVIAGR.S
25	1	sp|P01008|ANT3_HUMAN	52602.4	0.595	SERPINC1	Antithrombin-III (short name: ATIII)	2355	43	4.24	49	21806	2+	1864.9	0.014	7.5071	0.9993	K.EQLQDM"GLVDLFSPEK.S
25	1	sp|P01008|ANT3_HUMAN	52602.4	0.595	SERPINC1	Antithrombin-III (short name: ATIII)	2355	43	4.24	49	21808	2+	1389.76	0.007	5.03686	0.9997	R.EVPLNTIIFMGR.V
25	1	sp|P01008|ANT3_HUMAN	52602.4	0.595	SERPINC1	Antithrombin-III (short name: ATIII)	2355	43	4.24	49	21852	2+	2291.15	0.01	4.36462	1	K.AFLEVNEEGSEAAASTAVVIAGR.S
25	1	sp|P01008|ANT3_HUMAN	52602.4	0.595	SERPINC1	Antithrombin-III (short name: ATIII)	2355	43	4.24	49	21890	3+	2291.15	0.018	7.85631	1	K.AFLEVNEEGSEAAASTAVVIAGR.S
25	1	sp|P01008|ANT3_HUMAN	52602.4	0.595	SERPINC1	Antithrombin-III (short name: ATIII)	2355	43	4.24	49	21938	2+	1389.76	0.007	5.03686	0.9997	R.EVPLNTIIFMGR.V
25	1	sp|P01008|ANT3_HUMAN	52602.4	0.595	SERPINC1	Antithrombin-III (short name: ATIII)	2355	43	4.24	49	21983	2+	2291.15	0.009	3.92816	1	K.AFLEVNEEGSEAAASTAVVIAGR.S
25	1	sp|P01008|ANT3_HUMAN	52602.4	0.595	SERPINC1	Antithrombin-III (short name: ATIII)	2355	43	4.24	49	22021	3+	2291.15	0.027	11.7845	1	K.AFLEVNEEGSEAAASTAVVIAGR.S
25	1	sp|P01008|ANT3_HUMAN	52602.4	0.595	SERPINC1	Antithrombin-III (short name: ATIII)	2355	43	4.24	49	22070	2+	1389.76	0.007	5.03686	0.9996	R.EVPLNTIIFMGR.V
25	1	sp|P01008|ANT3_HUMAN	52602.4	0.595	SERPINC1	Antithrombin-III (short name: ATIII)	2355	43	4.24	49	22109	2+	2291.15	0.012	5.23754	1	K.AFLEVNEEGSEAAASTAVVIAGR.S
25	1	sp|P01008|ANT3_HUMAN	52602.4	0.595	SERPINC1	Antithrombin-III (short name: ATIII)	2355	43	4.24	49	22151	3+	2291.15	0.019	8.29278	1	K.AFLEVNEEGSEAAASTAVVIAGR.S
25	1	sp|P01008|ANT3_HUMAN	52602.4	0.595	SERPINC1	Antithrombin-III (short name: ATIII)	2355	43	4.24	49	22240	2+	2291.15	0.01	4.36462	1	K.AFLEVNEEGSEAAASTAVVIAGR.S
25	1	sp|P01008|ANT3_HUMAN	52602.4	0.595	SERPINC1	Antithrombin-III (short name: ATIII)	2355	43	4.24	49	22281	3+	2291.15	0.015	6.54693	1	K.AFLEVNEEGSEAAASTAVVIAGR.S
25	1	sp|P01008|ANT3_HUMAN	52602.4	0.595	SERPINC1	Antithrombin-III (short name: ATIII)	2355	43	4.24	49	22371	2+	2291.15	0.013	5.674	1	K.AFLEVNEEGSEAAASTAVVIAGR.S
25	1	sp|P01008|ANT3_HUMAN	52602.4	0.595	SERPINC1	Antithrombin-III (short name: ATIII)	2355	43	4.24	49	22420	3+	2291.15	1.024	10.4751	0.9996	K.AFLEVNEEGSEAAASTAVVIAGR.S
25	1	sp|P01008|ANT3_HUMAN	52602.4	0.595	SERPINC1	Antithrombin-III (short name: ATIII)	2355	43	4.24	49	22501	2+	2291.15	0.013	5.674	1	K.AFLEVNEEGSEAAASTAVVIAGR.S
25	1	sp|P01008|ANT3_HUMAN	52602.4	0.595	SERPINC1	Antithrombin-III (short name: ATIII)	2355	43	4.24	49	22548	3+	2291.15	1.024	10.4751	0.9999	K.AFLEVNEEGSEAAASTAVVIAGR.S
25	1	sp|P01008|ANT3_HUMAN	52602.4	0.595	SERPINC1	Antithrombin-III (short name: ATIII)	2355	43	4.24	49	22630	2+	2291.15	0.013	5.674	1	K.AFLEVNEEGSEAAASTAVVIAGR.S
25	1	sp|P01008|ANT3_HUMAN	52602.4	0.595	SERPINC1	Antithrombin-III (short name: ATIII)	2355	43	4.24	49	22680	3+	2291.15	0.018	7.85631	1	K.AFLEVNEEGSEAAASTAVVIAGR.S
25	1	sp|P01008|ANT3_HUMAN	52602.4	0.595	SERPINC1	Antithrombin-III (short name: ATIII)	2355	43	4.24	49	22761	2+	2291.15	0.012	5.23754	1	K.AFLEVNEEGSEAAASTAVVIAGR.S
25	1	sp|P01008|ANT3_HUMAN	52602.4	0.595	SERPINC1	Antithrombin-III (short name: ATIII)	2355	43	4.24	49	22812	3+	2291.15	0.024	10.4751	0.9998	K.AFLEVNEEGSEAAASTAVVIAGR.S
25	1	sp|P01008|ANT3_HUMAN	52602.4	0.595	SERPINC1	Antithrombin-III (short name: ATIII)	2355	43	4.24	49	22889	2+	2291.15	0.011	4.80108	1	K.AFLEVNEEGSEAAASTAVVIAGR.S
25	1	sp|P01008|ANT3_HUMAN	52602.4	0.595	SERPINC1	Antithrombin-III (short name: ATIII)	2355	43	4.24	49	22941	3+	2291.15	1.024	10.4751	1	K.AFLEVNEEGSEAAASTAVVIAGR.S
25	1	sp|P01008|ANT3_HUMAN	52602.4	0.595	SERPINC1	Antithrombin-III (short name: ATIII)	2355	43	4.24	49	23019	2+	2291.15	0.01	4.36462	1	K.AFLEVNEEGSEAAASTAVVIAGR.S
25	1	sp|P01008|ANT3_HUMAN	52602.4	0.595	SERPINC1	Antithrombin-III (short name: ATIII)	2355	43	4.24	49	23074	3+	2291.15	0.022	9.60216	1	K.AFLEVNEEGSEAAASTAVVIAGR.S
25	1	sp|P01008|ANT3_HUMAN	52602.4	0.595	SERPINC1	Antithrombin-III (short name: ATIII)	2355	43	4.24	49	23149	2+	2291.15	0.013	5.674	1	K.AFLEVNEEGSEAAASTAVVIAGR.S
25	1	sp|P01008|ANT3_HUMAN	52602.4	0.595	SERPINC1	Antithrombin-III (short name: ATIII)	2355	43	4.24	49	23203	3+	2291.15	0.019	8.29278	0.9999	K.AFLEVNEEGSEAAASTAVVIAGR.S
25	1	sp|P01008|ANT3_HUMAN	52602.4	0.595	SERPINC1	Antithrombin-III (short name: ATIII)	2355	43	4.24	49	23210	2+	1848.9	0.008	4.32689	0.9996	K.EQLQDMGLVDLFSPEK.S
25	1	sp|P01008|ANT3_HUMAN	52602.4	0.595	SERPINC1	Antithrombin-III (short name: ATIII)	2355	43	4.24	49	23279	2+	2291.15	0.012	5.23754	1	K.AFLEVNEEGSEAAASTAVVIAGR.S
25	1	sp|P01008|ANT3_HUMAN	52602.4	0.595	SERPINC1	Antithrombin-III (short name: ATIII)	2355	43	4.24	49	23330	3+	2291.15	0.014	6.11047	0.9998	K.AFLEVNEEGSEAAASTAVVIAGR.S
25	1	sp|P01008|ANT3_HUMAN	52602.4	0.595	SERPINC1	Antithrombin-III (short name: ATIII)	2355	43	4.24	49	23338	2+	1848.9	0.01	5.40861	1	K.EQLQDMGLVDLFSPEK.S
25	1	sp|P01008|ANT3_HUMAN	52602.4	0.595	SERPINC1	Antithrombin-III (short name: ATIII)	2355	43	4.24	49	23389	3+	1848.9	0.01	5.40861	1	K.EQLQDMGLVDLFSPEK.S
25	1	sp|P01008|ANT3_HUMAN	52602.4	0.595	SERPINC1	Antithrombin-III (short name: ATIII)	2355	43	4.24	49	23411	2+	2291.15	0.013	5.674	1	K.AFLEVNEEGSEAAASTAVVIAGR.S
25	1	sp|P01008|ANT3_HUMAN	52602.4	0.595	SERPINC1	Antithrombin-III (short name: ATIII)	2355	43	4.24	49	23463	3+	2291.15	1.024	10.4751	1	K.AFLEVNEEGSEAAASTAVVIAGR.S
25	1	sp|P01008|ANT3_HUMAN	52602.4	0.595	SERPINC1	Antithrombin-III (short name: ATIII)	2355	43	4.24	49	23468	2+	1848.9	0.011	5.94947	1	K.EQLQDMGLVDLFSPEK.S
25	1	sp|P01008|ANT3_HUMAN	52602.4	0.595	SERPINC1	Antithrombin-III (short name: ATIII)	2355	43	4.24	49	23523	3+	1848.9	0.009	4.86775	1	K.EQLQDMGLVDLFSPEK.S
25	1	sp|P01008|ANT3_HUMAN	52602.4	0.595	SERPINC1	Antithrombin-III (short name: ATIII)	2355	43	4.24	49	23541	2+	2291.15	0.011	4.80108	1	K.AFLEVNEEGSEAAASTAVVIAGR.S
25	1	sp|P01008|ANT3_HUMAN	52602.4	0.595	SERPINC1	Antithrombin-III (short name: ATIII)	2355	43	4.24	49	23598	2+	1848.9	0.009	4.86775	1	K.EQLQDMGLVDLFSPEK.S
25	1	sp|P01008|ANT3_HUMAN	52602.4	0.595	SERPINC1	Antithrombin-III (short name: ATIII)	2355	43	4.24	49	23670	2+	2291.15	0.011	4.80108	1	K.AFLEVNEEGSEAAASTAVVIAGR.S
25	1	sp|P01008|ANT3_HUMAN	52602.4	0.595	SERPINC1	Antithrombin-III (short name: ATIII)	2355	43	4.24	49	23800	2+	2291.15	0.011	4.80108	1	K.AFLEVNEEGSEAAASTAVVIAGR.S
25	1	sp|P01008|ANT3_HUMAN	52602.4	0.595	SERPINC1	Antithrombin-III (short name: ATIII)	2355	43	4.24	49	23806	3+	2291.15	0.018	7.85631	0.8892	K.AFLEVNEEGSEAAASTAVVIAGR.S
25	1	sp|P01008|ANT3_HUMAN	52602.4	0.595	SERPINC1	Antithrombin-III (short name: ATIII)	2355	43	4.24	49	23830	3+	3080.7	0.017	5.51824	0.6101	R.VAEGTQVLELPFKGDDITMVLILPKPEK.S
25	1	sp|P01008|ANT3_HUMAN	52602.4	0.595	SERPINC1	Antithrombin-III (short name: ATIII)	2355	43	4.24	49	23910	2+	1848.9	0.008	4.32689	1	K.EQLQDMGLVDLFSPEK.S
25	1	sp|P01008|ANT3_HUMAN	52602.4	0.595	SERPINC1	Antithrombin-III (short name: ATIII)	2355	43	4.24	49	23930	2+	2291.15	0.01	4.36462	1	K.AFLEVNEEGSEAAASTAVVIAGR.S
25	1	sp|P01008|ANT3_HUMAN	52602.4	0.595	SERPINC1	Antithrombin-III (short name: ATIII)	2355	43	4.24	49	23932	3+	2291.15	1.024	10.4751	0.9959	K.AFLEVNEEGSEAAASTAVVIAGR.S
25	1	sp|P01008|ANT3_HUMAN	52602.4	0.595	SERPINC1	Antithrombin-III (short name: ATIII)	2355	43	4.24	49	24059	2+	2291.15	0.012	5.23754	1	K.AFLEVNEEGSEAAASTAVVIAGR.S
25	1	sp|P01008|ANT3_HUMAN	52602.4	0.595	SERPINC1	Antithrombin-III (short name: ATIII)	2355	43	4.24	49	24061	3+	2291.15	1.024	10.4751	0.9999	K.AFLEVNEEGSEAAASTAVVIAGR.S
25	1	sp|P01008|ANT3_HUMAN	52602.4	0.595	SERPINC1	Antithrombin-III (short name: ATIII)	2355	43	4.24	49	24190	2+	2291.15	0.012	5.23754	1	K.AFLEVNEEGSEAAASTAVVIAGR.S
25	1	sp|P01008|ANT3_HUMAN	52602.4	0.595	SERPINC1	Antithrombin-III (short name: ATIII)	2355	43	4.24	49	24200	3+	2291.15	0.013	5.674	0.9996	K.AFLEVNEEGSEAAASTAVVIAGR.S
25	1	sp|P01008|ANT3_HUMAN	52602.4	0.595	SERPINC1	Antithrombin-III (short name: ATIII)	2355	43	4.24	49	24319	2+	2291.15	0.013	5.674	1	K.AFLEVNEEGSEAAASTAVVIAGR.S
25	1	sp|P01008|ANT3_HUMAN	52602.4	0.595	SERPINC1	Antithrombin-III (short name: ATIII)	2355	43	4.24	49	24332	3+	2291.15	0.021	9.1657	1	K.AFLEVNEEGSEAAASTAVVIAGR.S
25	1	sp|P01008|ANT3_HUMAN	52602.4	0.595	SERPINC1	Antithrombin-III (short name: ATIII)	2355	43	4.24	49	24451	2+	2291.15	0.012	5.23754	1	K.AFLEVNEEGSEAAASTAVVIAGR.S
25	1	sp|P01008|ANT3_HUMAN	52602.4	0.595	SERPINC1	Antithrombin-III (short name: ATIII)	2355	43	4.24	49	24461	3+	2291.15	0.015	6.54693	1	K.AFLEVNEEGSEAAASTAVVIAGR.S
25	1	sp|P01008|ANT3_HUMAN	52602.4	0.595	SERPINC1	Antithrombin-III (short name: ATIII)	2355	43	4.24	49	24579	2+	2291.15	0.011	4.80108	1	K.AFLEVNEEGSEAAASTAVVIAGR.S
25	1	sp|P01008|ANT3_HUMAN	52602.4	0.595	SERPINC1	Antithrombin-III (short name: ATIII)	2355	43	4.24	49	24592	3+	2291.15	0.012	5.23754	1	K.AFLEVNEEGSEAAASTAVVIAGR.S
25	1	sp|P01008|ANT3_HUMAN	52602.4	0.595	SERPINC1	Antithrombin-III (short name: ATIII)	2355	43	4.24	49	24711	2+	2291.15	0.014	6.11047	1	K.AFLEVNEEGSEAAASTAVVIAGR.S
25	1	sp|P01008|ANT3_HUMAN	52602.4	0.595	SERPINC1	Antithrombin-III (short name: ATIII)	2355	43	4.24	49	24720	3+	2291.15	0.008	3.49169	1	K.AFLEVNEEGSEAAASTAVVIAGR.S
25	1	sp|P01008|ANT3_HUMAN	52602.4	0.595	SERPINC1	Antithrombin-III (short name: ATIII)	2355	43	4.24	49	24841	2+	2291.15	0.013	5.674	1	K.AFLEVNEEGSEAAASTAVVIAGR.S
25	1	sp|P01008|ANT3_HUMAN	52602.4	0.595	SERPINC1	Antithrombin-III (short name: ATIII)	2355	43	4.24	49	24852	3+	2291.15	1.024	10.4751	1	K.AFLEVNEEGSEAAASTAVVIAGR.S
25	1	sp|P01008|ANT3_HUMAN	52602.4	0.595	SERPINC1	Antithrombin-III (short name: ATIII)	2355	43	4.24	49	24970	2+	2291.15	0.012	5.23754	1	K.AFLEVNEEGSEAAASTAVVIAGR.S
25	1	sp|P01008|ANT3_HUMAN	52602.4	0.595	SERPINC1	Antithrombin-III (short name: ATIII)	2355	43	4.24	49	25031	3+	2291.15	1.024	10.4751	1	K.AFLEVNEEGSEAAASTAVVIAGR.S
25	1	sp|P01008|ANT3_HUMAN	52602.4	0.595	SERPINC1	Antithrombin-III (short name: ATIII)	2355	43	4.24	49	25056	2+	1668.92	0.009	5.3927	0.9625	K.GDDITMVLILPKPEK.S
25	1	sp|P01008|ANT3_HUMAN	52602.4	0.595	SERPINC1	Antithrombin-III (short name: ATIII)	2355	43	4.24	49	25100	2+	2291.15	0.011	4.80108	1	K.AFLEVNEEGSEAAASTAVVIAGR.S
25	1	sp|P01008|ANT3_HUMAN	52602.4	0.595	SERPINC1	Antithrombin-III (short name: ATIII)	2355	43	4.24	49	25161	3+	2291.15	0.013	5.674	0.9999	K.AFLEVNEEGSEAAASTAVVIAGR.S
25	1	sp|P01008|ANT3_HUMAN	52602.4	0.595	SERPINC1	Antithrombin-III (short name: ATIII)	2355	43	4.24	49	25230	2+	2291.15	0.009	3.92816	1	K.AFLEVNEEGSEAAASTAVVIAGR.S
25	1	sp|P01008|ANT3_HUMAN	52602.4	0.595	SERPINC1	Antithrombin-III (short name: ATIII)	2355	43	4.24	49	25258	2+	2315.12	0.012	5.18331	0.998	K.NDNDNIFLSPLSISTAFAM"TK.L
25	1	sp|P01008|ANT3_HUMAN	52602.4	0.595	SERPINC1	Antithrombin-III (short name: ATIII)	2355	43	4.24	49	25291	3+	2291.15	0.014	6.11047	0.9998	K.AFLEVNEEGSEAAASTAVVIAGR.S
25	1	sp|P01008|ANT3_HUMAN	52602.4	0.595	SERPINC1	Antithrombin-III (short name: ATIII)	2355	43	4.24	49	25312	3+	2315.12	0.013	5.61525	0.9921	K.NDNDNIFLSPLSISTAFAM"TK.L
25	1	sp|P01008|ANT3_HUMAN	52602.4	0.595	SERPINC1	Antithrombin-III (short name: ATIII)	2355	43	4.24	49	25359	2+	2291.15	0	0	1	K.AFLEVNEEGSEAAASTAVVIAGR.S
25	1	sp|P01008|ANT3_HUMAN	52602.4	0.595	SERPINC1	Antithrombin-III (short name: ATIII)	2355	43	4.24	49	25401	2+	2315.12	0.008	3.45554	0.9996	K.NDNDNIFLSPLSISTAFAM"TK.L
25	1	sp|P01008|ANT3_HUMAN	52602.4	0.595	SERPINC1	Antithrombin-III (short name: ATIII)	2355	43	4.24	49	25422	3+	2291.15	0.008	3.49169	1	K.AFLEVNEEGSEAAASTAVVIAGR.S
25	1	sp|P01008|ANT3_HUMAN	52602.4	0.595	SERPINC1	Antithrombin-III (short name: ATIII)	2355	43	4.24	49	25533	2+	2315.12	0.015	6.47914	0.8503	K.NDNDNIFLSPLSISTAFAM"TK.L
25	1	sp|P01008|ANT3_HUMAN	52602.4	0.595	SERPINC1	Antithrombin-III (short name: ATIII)	2355	43	4.24	49	25565	3+	2291.15	0.017	7.41985	0.9999	K.AFLEVNEEGSEAAASTAVVIAGR.S
25	1	sp|P01008|ANT3_HUMAN	52602.4	0.595	SERPINC1	Antithrombin-III (short name: ATIII)	2355	43	4.24	49	25691	2+	2291.15	-0.925	32.7346	1	K.AFLEVNEEGSEAAASTAVVIAGR.S
25	1	sp|P01008|ANT3_HUMAN	52602.4	0.595	SERPINC1	Antithrombin-III (short name: ATIII)	2355	43	4.24	49	25696	3+	2291.15	0.015	6.54693	1	K.AFLEVNEEGSEAAASTAVVIAGR.S
25	1	sp|P01008|ANT3_HUMAN	52602.4	0.595	SERPINC1	Antithrombin-III (short name: ATIII)	2355	43	4.24	49	25822	2+	2291.15	0.005	2.18231	1	K.AFLEVNEEGSEAAASTAVVIAGR.S
25	1	sp|P01008|ANT3_HUMAN	52602.4	0.595	SERPINC1	Antithrombin-III (short name: ATIII)	2355	43	4.24	49	25826	3+	2291.15	0.014	6.11047	1	K.AFLEVNEEGSEAAASTAVVIAGR.S
25	1	sp|P01008|ANT3_HUMAN	52602.4	0.595	SERPINC1	Antithrombin-III (short name: ATIII)	2355	43	4.24	49	25953	3+	2291.15	0.015	6.54693	0.9976	K.AFLEVNEEGSEAAASTAVVIAGR.S
25	1	sp|P01008|ANT3_HUMAN	52602.4	0.595	SERPINC1	Antithrombin-III (short name: ATIII)	2355	43	4.24	49	25969	2+	2291.15	0.006	2.61877	1	K.AFLEVNEEGSEAAASTAVVIAGR.S
25	1	sp|P01008|ANT3_HUMAN	52602.4	0.595	SERPINC1	Antithrombin-III (short name: ATIII)	2355	43	4.24	49	26081	3+	2291.15	0.012	5.23754	1	K.AFLEVNEEGSEAAASTAVVIAGR.S
25	1	sp|P01008|ANT3_HUMAN	52602.4	0.595	SERPINC1	Antithrombin-III (short name: ATIII)	2355	43	4.24	49	26101	2+	2291.15	0.014	6.11047	0.9997	K.AFLEVNEEGSEAAASTAVVIAGR.S
25	1	sp|P01008|ANT3_HUMAN	52602.4	0.595	SERPINC1	Antithrombin-III (short name: ATIII)	2355	43	4.24	49	26225	3+	2291.15	0.02	8.72924	0.977	K.AFLEVNEEGSEAAASTAVVIAGR.S
25	1	sp|P01008|ANT3_HUMAN	52602.4	0.595	SERPINC1	Antithrombin-III (short name: ATIII)	2355	43	4.24	49	26230	2+	2291.15	0.012	5.23754	1	K.AFLEVNEEGSEAAASTAVVIAGR.S
25	1	sp|P01008|ANT3_HUMAN	52602.4	0.595	SERPINC1	Antithrombin-III (short name: ATIII)	2355	43	4.24	49	26354	3+	2291.15	0.019	8.29278	0.9761	K.AFLEVNEEGSEAAASTAVVIAGR.S
25	1	sp|P01008|ANT3_HUMAN	52602.4	0.595	SERPINC1	Antithrombin-III (short name: ATIII)	2355	43	4.24	49	26358	2+	2299.13	0.011	4.78442	1	K.NDNDNIFLSPLSISTAFAMTK.L
25	1	sp|P01008|ANT3_HUMAN	52602.4	0.595	SERPINC1	Antithrombin-III (short name: ATIII)	2355	43	4.24	49	26361	2+	2291.15	0.011	4.80108	1	K.AFLEVNEEGSEAAASTAVVIAGR.S
25	1	sp|P01008|ANT3_HUMAN	52602.4	0.595	SERPINC1	Antithrombin-III (short name: ATIII)	2355	43	4.24	49	26483	3+	2291.15	0.017	7.41985	0.9999	K.AFLEVNEEGSEAAASTAVVIAGR.S
25	1	sp|P01008|ANT3_HUMAN	52602.4	0.595	SERPINC1	Antithrombin-III (short name: ATIII)	2355	43	4.24	49	26488	2+	2299.13	0.015	6.52422	1	K.NDNDNIFLSPLSISTAFAMTK.L
25	1	sp|P01008|ANT3_HUMAN	52602.4	0.595	SERPINC1	Antithrombin-III (short name: ATIII)	2355	43	4.24	49	26490	2+	2291.15	1.022	9.60216	1	K.AFLEVNEEGSEAAASTAVVIAGR.S
25	1	sp|P01008|ANT3_HUMAN	52602.4	0.595	SERPINC1	Antithrombin-III (short name: ATIII)	2355	43	4.24	49	26611	3+	2291.15	0.014	6.11047	0.9999	K.AFLEVNEEGSEAAASTAVVIAGR.S
25	1	sp|P01008|ANT3_HUMAN	52602.4	0.595	SERPINC1	Antithrombin-III (short name: ATIII)	2355	43	4.24	49	26619	2+	2291.15	0.01	4.36462	1	K.AFLEVNEEGSEAAASTAVVIAGR.S
25	1	sp|P01008|ANT3_HUMAN	52602.4	0.595	SERPINC1	Antithrombin-III (short name: ATIII)	2355	43	4.24	49	26620	2+	2299.13	0.015	6.52422	1	K.NDNDNIFLSPLSISTAFAMTK.L
25	1	sp|P01008|ANT3_HUMAN	52602.4	0.595	SERPINC1	Antithrombin-III (short name: ATIII)	2355	43	4.24	49	26741	3+	2291.15	0.017	7.41985	1	K.AFLEVNEEGSEAAASTAVVIAGR.S
25	1	sp|P01008|ANT3_HUMAN	52602.4	0.595	SERPINC1	Antithrombin-III (short name: ATIII)	2355	43	4.24	49	26751	2+	2291.15	0.009	3.92816	1	K.AFLEVNEEGSEAAASTAVVIAGR.S
25	1	sp|P01008|ANT3_HUMAN	52602.4	0.595	SERPINC1	Antithrombin-III (short name: ATIII)	2355	43	4.24	49	26759	2+	2299.13	1.006	2.60969	0.9672	K.NDNDNIFLSPLSISTAFAMTK.L
25	1	sp|P01008|ANT3_HUMAN	52602.4	0.595	SERPINC1	Antithrombin-III (short name: ATIII)	2355	43	4.24	49	26873	3+	2291.15	0.009	3.92816	1	K.AFLEVNEEGSEAAASTAVVIAGR.S
25	1	sp|P01008|ANT3_HUMAN	52602.4	0.595	SERPINC1	Antithrombin-III (short name: ATIII)	2355	43	4.24	49	26881	2+	2291.15	0.012	5.23754	1	K.AFLEVNEEGSEAAASTAVVIAGR.S
25	1	sp|P01008|ANT3_HUMAN	52602.4	0.595	SERPINC1	Antithrombin-III (short name: ATIII)	2355	43	4.24	49	26903	2+	2299.13	0.007	3.04463	0.9548	K.NDNDNIFLSPLSISTAFAMTK.L
25	1	sp|P01008|ANT3_HUMAN	52602.4	0.595	SERPINC1	Antithrombin-III (short name: ATIII)	2355	43	4.24	49	27135	2+	3082.49	0.03	9.73238	0.9988	K.ELTPEVLQEWLDELEEMM"LVVHMPR.F
25	1	sp|P01008|ANT3_HUMAN	52602.4	0.595	SERPINC1	Antithrombin-III (short name: ATIII)	2355	43	4.24	49	27230	2+	3066.5	1.015	4.89157	0.9997	K.ELTPEVLQEWLDELEEMMLVVHMPR.F
25	1	sp|P01008|ANT3_HUMAN	52602.4	0.595	SERPINC1	Antithrombin-III (short name: ATIII)	2355	43	4.24	49	27258	2+	2291.15	1.022	9.60216	1	K.AFLEVNEEGSEAAASTAVVIAGR.S
25	1	sp|P01008|ANT3_HUMAN	52602.4	0.595	SERPINC1	Antithrombin-III (short name: ATIII)	2355	43	4.24	49	27308	3+	2804.57	0.017	6.06154	1	R.ITDVIPSEAINELTVLVLVNTIYFK.G
25	1	sp|P01008|ANT3_HUMAN	52602.4	0.595	SERPINC1	Antithrombin-III (short name: ATIII)	2355	43	4.24	49	27328	2+	2804.57	0.016	5.70497	0.9998	R.ITDVIPSEAINELTVLVLVNTIYFK.G
25	1	sp|P01008|ANT3_HUMAN	52602.4	0.595	SERPINC1	Antithrombin-III (short name: ATIII)	2355	43	4.24	49	27360	3+	3066.5	0.016	5.21768	0.9973	K.ELTPEVLQEWLDELEEMMLVVHMPR.F
25	1	sp|P01008|ANT3_HUMAN	52602.4	0.595	SERPINC1	Antithrombin-III (short name: ATIII)	2355	43	4.24	49	27438	3+	2804.57	0.014	4.99185	0.9871	R.ITDVIPSEAINELTVLVLVNTIYFK.G
25	1	sp|P01008|ANT3_HUMAN	52602.4	0.595	SERPINC1	Antithrombin-III (short name: ATIII)	2355	43	4.24	49	27458	2+	2804.57	0.014	4.99185	1	R.ITDVIPSEAINELTVLVLVNTIYFK.G
25	1	sp|P01008|ANT3_HUMAN	52602.4	0.595	SERPINC1	Antithrombin-III (short name: ATIII)	2355	43	4.24	49	27490	3+	3066.5	0.025	8.15262	0.9976	K.ELTPEVLQEWLDELEEMMLVVHMPR.F
25	1	sp|P01008|ANT3_HUMAN	52602.4	0.595	SERPINC1	Antithrombin-III (short name: ATIII)	2355	43	4.24	49	27510	2+	2291.15	0.011	4.80108	1	K.AFLEVNEEGSEAAASTAVVIAGR.S
25	1	sp|P01008|ANT3_HUMAN	52602.4	0.595	SERPINC1	Antithrombin-III (short name: ATIII)	2355	43	4.24	49	27588	2+	2804.57	0.015	5.34841	1	R.ITDVIPSEAINELTVLVLVNTIYFK.G
25	1	sp|P01008|ANT3_HUMAN	52602.4	0.595	SERPINC1	Antithrombin-III (short name: ATIII)	2355	43	4.24	49	27592	3+	2804.57	0.016	5.70497	0.9999	R.ITDVIPSEAINELTVLVLVNTIYFK.G
25	1	sp|P01008|ANT3_HUMAN	52602.4	0.595	SERPINC1	Antithrombin-III (short name: ATIII)	2355	43	4.24	49	27623	3+	3066.5	0.021	6.8482	0.9813	K.ELTPEVLQEWLDELEEMMLVVHMPR.F
25	1	sp|P01008|ANT3_HUMAN	52602.4	0.595	SERPINC1	Antithrombin-III (short name: ATIII)	2355	43	4.24	49	27688	2+	2291.15	0.013	5.674	1	K.AFLEVNEEGSEAAASTAVVIAGR.S
25	1	sp|P01008|ANT3_HUMAN	52602.4	0.595	SERPINC1	Antithrombin-III (short name: ATIII)	2355	43	4.24	49	27718	2+	2804.57	0.017	6.06154	0.9995	R.ITDVIPSEAINELTVLVLVNTIYFK.G
25	1	sp|P01008|ANT3_HUMAN	52602.4	0.595	SERPINC1	Antithrombin-III (short name: ATIII)	2355	43	4.24	49	27828	2+	2291.15	0.014	6.11047	1	K.AFLEVNEEGSEAAASTAVVIAGR.S
25	1	sp|P01008|ANT3_HUMAN	52602.4	0.595	SERPINC1	Antithrombin-III (short name: ATIII)	2355	43	4.24	49	27848	2+	2804.57	0.019	6.77466	1	R.ITDVIPSEAINELTVLVLVNTIYFK.G
25	1	sp|P01008|ANT3_HUMAN	52602.4	0.595	SERPINC1	Antithrombin-III (short name: ATIII)	2355	43	4.24	49	27852	3+	2804.57	0.015	5.34841	0.9991	R.ITDVIPSEAINELTVLVLVNTIYFK.G
25	1	sp|P01008|ANT3_HUMAN	52602.4	0.595	SERPINC1	Antithrombin-III (short name: ATIII)	2355	43	4.24	49	27979	2+	2804.57	0.018	6.4181	1	R.ITDVIPSEAINELTVLVLVNTIYFK.G
25	1	sp|P01008|ANT3_HUMAN	52602.4	0.595	SERPINC1	Antithrombin-III (short name: ATIII)	2355	43	4.24	49	28028	2+	2291.15	0.013	5.674	1	K.AFLEVNEEGSEAAASTAVVIAGR.S
25	1	sp|P01008|ANT3_HUMAN	52602.4	0.595	SERPINC1	Antithrombin-III (short name: ATIII)	2355	43	4.24	49	28098	2+	2804.57	0.02	7.13122	0.9998	R.ITDVIPSEAINELTVLVLVNTIYFK.G
25	1	sp|P01008|ANT3_HUMAN	52602.4	0.595	SERPINC1	Antithrombin-III (short name: ATIII)	2355	43	4.24	49	28103	3+	2804.57	0.013	4.63529	0.9989	R.ITDVIPSEAINELTVLVLVNTIYFK.G
25	1	sp|P01008|ANT3_HUMAN	52602.4	0.595	SERPINC1	Antithrombin-III (short name: ATIII)	2355	43	4.24	49	28209	2+	2291.15	0.013	5.674	1	K.AFLEVNEEGSEAAASTAVVIAGR.S
25	1	sp|P01008|ANT3_HUMAN	52602.4	0.595	SERPINC1	Antithrombin-III (short name: ATIII)	2355	43	4.24	49	28220	2+	2804.57	0.017	6.06154	1	R.ITDVIPSEAINELTVLVLVNTIYFK.G
25	1	sp|P01008|ANT3_HUMAN	52602.4	0.595	SERPINC1	Antithrombin-III (short name: ATIII)	2355	43	4.24	49	28298	3+	2804.57	0.014	4.99185	0.999	R.ITDVIPSEAINELTVLVLVNTIYFK.G
25	1	sp|P01008|ANT3_HUMAN	52602.4	0.595	SERPINC1	Antithrombin-III (short name: ATIII)	2355	43	4.24	49	28340	2+	2804.57	0.016	5.70497	0.9997	R.ITDVIPSEAINELTVLVLVNTIYFK.G
25	1	sp|P01008|ANT3_HUMAN	52602.4	0.595	SERPINC1	Antithrombin-III (short name: ATIII)	2355	43	4.24	49	28348	2+	2291.15	0.013	5.674	1	K.AFLEVNEEGSEAAASTAVVIAGR.S
25	1	sp|P01008|ANT3_HUMAN	52602.4	0.595	SERPINC1	Antithrombin-III (short name: ATIII)	2355	43	4.24	49	28459	2+	2804.57	0.018	6.4181	0.9997	R.ITDVIPSEAINELTVLVLVNTIYFK.G
25	1	sp|P01008|ANT3_HUMAN	52602.4	0.595	SERPINC1	Antithrombin-III (short name: ATIII)	2355	43	4.24	49	28502	2+	2291.15	0.014	6.11047	1	K.AFLEVNEEGSEAAASTAVVIAGR.S
25	1	sp|P01008|ANT3_HUMAN	52602.4	0.595	SERPINC1	Antithrombin-III (short name: ATIII)	2355	43	4.24	49	28579	2+	2804.57	0.015	5.34841	0.9828	R.ITDVIPSEAINELTVLVLVNTIYFK.G
25	1	sp|P01008|ANT3_HUMAN	52602.4	0.595	SERPINC1	Antithrombin-III (short name: ATIII)	2355	43	4.24	49	28699	2+	2804.57	0.018	6.4181	1	R.ITDVIPSEAINELTVLVLVNTIYFK.G
25	1	sp|P01008|ANT3_HUMAN	52602.4	0.595	SERPINC1	Antithrombin-III (short name: ATIII)	2355	43	4.24	49	28730	2+	2291.15	0.012	5.23754	1	K.AFLEVNEEGSEAAASTAVVIAGR.S
25	1	sp|P01008|ANT3_HUMAN	52602.4	0.595	SERPINC1	Antithrombin-III (short name: ATIII)	2355	43	4.24	49	28831	2+	2804.57	0.017	6.06154	0.9999	R.ITDVIPSEAINELTVLVLVNTIYFK.G
25	1	sp|P01008|ANT3_HUMAN	52602.4	0.595	SERPINC1	Antithrombin-III (short name: ATIII)	2355	43	4.24	49	28888	2+	2291.15	0.012	5.23754	1	K.AFLEVNEEGSEAAASTAVVIAGR.S
25	1	sp|P01008|ANT3_HUMAN	52602.4	0.595	SERPINC1	Antithrombin-III (short name: ATIII)	2355	43	4.24	49	29018	2+	2291.15	0.014	6.11047	1	K.AFLEVNEEGSEAAASTAVVIAGR.S
25	1	sp|P01008|ANT3_HUMAN	52602.4	0.595	SERPINC1	Antithrombin-III (short name: ATIII)	2355	43	4.24	49	29028	3+	2291.15	0.016	6.98339	1	K.AFLEVNEEGSEAAASTAVVIAGR.S
25	1	sp|P01008|ANT3_HUMAN	52602.4	0.595	SERPINC1	Antithrombin-III (short name: ATIII)	2355	43	4.24	49	29149	2+	2291.15	0.015	6.54693	1	K.AFLEVNEEGSEAAASTAVVIAGR.S
25	1	sp|P01008|ANT3_HUMAN	52602.4	0.595	SERPINC1	Antithrombin-III (short name: ATIII)	2355	43	4.24	49	29158	3+	2291.15	0.015	6.54693	1	K.AFLEVNEEGSEAAASTAVVIAGR.S
25	1	sp|P01008|ANT3_HUMAN	52602.4	0.595	SERPINC1	Antithrombin-III (short name: ATIII)	2355	43	4.24	49	29269	2+	2291.15	0.014	6.11047	1	K.AFLEVNEEGSEAAASTAVVIAGR.S
25	1	sp|P01008|ANT3_HUMAN	52602.4	0.595	SERPINC1	Antithrombin-III (short name: ATIII)	2355	43	4.24	49	29279	3+	2291.15	0.015	6.54693	1	K.AFLEVNEEGSEAAASTAVVIAGR.S
25	1	sp|P01008|ANT3_HUMAN	52602.4	0.595	SERPINC1	Antithrombin-III (short name: ATIII)	2355	43	4.24	49	29391	2+	2291.15	0.014	6.11047	1	K.AFLEVNEEGSEAAASTAVVIAGR.S
25	1	sp|P01008|ANT3_HUMAN	52602.4	0.595	SERPINC1	Antithrombin-III (short name: ATIII)	2355	43	4.24	49	29398	3+	2291.15	0.014	6.11047	0.9998	K.AFLEVNEEGSEAAASTAVVIAGR.S
25	1	sp|P01008|ANT3_HUMAN	52602.4	0.595	SERPINC1	Antithrombin-III (short name: ATIII)	2355	43	4.24	49	29518	2+	2291.15	0.018	7.85631	0.9008	K.AFLEVNEEGSEAAASTAVVIAGR.S
25	1	sp|P01008|ANT3_HUMAN	52602.4	0.595	SERPINC1	Antithrombin-III (short name: ATIII)	2355	43	4.24	49	29519	3+	2291.15	0.021	9.1657	0.9998	K.AFLEVNEEGSEAAASTAVVIAGR.S
25	1	sp|P01008|ANT3_HUMAN	52602.4	0.595	SERPINC1	Antithrombin-III (short name: ATIII)	2355	43	4.24	49	30055	2+	2291.15	0.006	2.61877	0.9311	K.AFLEVNEEGSEAAASTAVVIAGR.S
25	1	sp|P01008|ANT3_HUMAN	52602.4	0.595	SERPINC1	Antithrombin-III (short name: ATIII)	2355	43	4.24	49	31096	2+	1430.79	0.012	8.38698	0.7039	R.VAEGTQVLELPFK.G
25	1	sp|P01008|ANT3_HUMAN	52602.4	0.595	SERPINC1	Antithrombin-III (short name: ATIII)	2355	43	4.24	49	31744	2+	1430.79	0.011	7.68807	0.9982	R.VAEGTQVLELPFK.G
25	1	sp|P01008|ANT3_HUMAN	52602.4	0.595	SERPINC1	Antithrombin-III (short name: ATIII)	2355	43	4.24	49	32335	2+	1848.9	1.009	4.86775	0.9953	K.EQLQDMGLVDLFSPEK.S
25	1	sp|P01008|ANT3_HUMAN	52602.4	0.595	SERPINC1	Antithrombin-III (short name: ATIII)	2355	43	4.24	49	32596	2+	1430.79	0.009	6.29024	0.8475	R.VAEGTQVLELPFK.G
25	1	sp|P01008|ANT3_HUMAN	52602.4	0.595	SERPINC1	Antithrombin-III (short name: ATIII)	2355	43	4.24	49	33754	2+	1430.79	0.005	3.49458	0.7971	R.VAEGTQVLELPFK.G
25	1	sp|P01008|ANT3_HUMAN	52602.4	0.595	SERPINC1	Antithrombin-III (short name: ATIII)	2355	43	4.24	49	34591	2+	1430.79	0.008	5.59132	0.8507	R.VAEGTQVLELPFK.G
25	1	sp|P01008|ANT3_HUMAN	52602.4	0.595	SERPINC1	Antithrombin-III (short name: ATIII)	2355	43	4.24	49	4033	2+	1093.46	0.005	4.57262	0.9608	K.ATEDEGSEQK.I
25	1	sp|P01008|ANT3_HUMAN	52602.4	0.595	SERPINC1	Antithrombin-III (short name: ATIII)	2355	43	4.24	49	4157	2+	1093.46	0.006	5.48715	0.9998	K.ATEDEGSEQK.I
25	1	sp|P01008|ANT3_HUMAN	52602.4	0.595	SERPINC1	Antithrombin-III (short name: ATIII)	2355	43	4.24	49	4287	2+	1093.46	0.007	6.40167	0.9992	K.ATEDEGSEQK.I
25	1	sp|P01008|ANT3_HUMAN	52602.4	0.595	SERPINC1	Antithrombin-III (short name: ATIII)	2355	43	4.24	49	4717	2+	1093.46	0.003	2.74357	0.9125	K.ATEDEGSEQK.I
25	1	sp|P01008|ANT3_HUMAN	52602.4	0.595	SERPINC1	Antithrombin-III (short name: ATIII)	2355	43	4.24	49	7240	2+	850.405	0.004	4.70364	0.7624	K.FSPENTR.K
25	1	sp|P01008|ANT3_HUMAN	52602.4	0.595	SERPINC1	Antithrombin-III (short name: ATIII)	2355	43	4.24	49	7748	3+	2002.97	0.02	9.98518	0.9999	K.KATEDEGSEQKIPEATNR.R
25	1	sp|P01008|ANT3_HUMAN	52602.4	0.595	SERPINC1	Antithrombin-III (short name: ATIII)	2355	43	4.24	49	8324	2+	839.414	0.006	7.14784	0.7935	K.FDTISEK.T
25	1	sp|P01008|ANT3_HUMAN	52602.4	0.595	SERPINC1	Antithrombin-III (short name: ATIII)	2355	43	4.24	49	8332	3+	1874.87	1.022	11.7341	0.9644	K.ATEDEGSEQKIPEATNR.R
25	1	sp|P01008|ANT3_HUMAN	52602.4	0.595	SERPINC1	Antithrombin-III (short name: ATIII)	2355	43	4.24	49	8414	2+	1874.87	0.012	6.40043	1	K.ATEDEGSEQKIPEATNR.R
25	1	sp|P01008|ANT3_HUMAN	52602.4	0.595	SERPINC1	Antithrombin-III (short name: ATIII)	2355	43	4.24	49	8464	3+	1874.87	0.013	6.9338	0.9998	K.ATEDEGSEQKIPEATNR.R
25	1	sp|P01008|ANT3_HUMAN	52602.4	0.595	SERPINC1	Antithrombin-III (short name: ATIII)	2355	43	4.24	49	8465	2+	839.414	0.005	5.95653	0.7482	K.FDTISEK.T
25	1	sp|P01008|ANT3_HUMAN	52602.4	0.595	SERPINC1	Antithrombin-III (short name: ATIII)	2355	43	4.24	49	8572	2+	1874.87	0.01	5.33369	0.9991	K.ATEDEGSEQKIPEATNR.R
25	1	sp|P01008|ANT3_HUMAN	52602.4	0.595	SERPINC1	Antithrombin-III (short name: ATIII)	2355	43	4.24	49	9252	2+	1783.7	0.003	1.6819	1	K.ADGESC'SASMM"YQEGK.F	167115	277650
25	1	sp|P01008|ANT3_HUMAN	52602.4	0.595	SERPINC1	Antithrombin-III (short name: ATIII)	2355	43	4.24	49	9384	2+	1783.7	0.003	1.6819	0.9999	K.ADGESC'SASMM"YQEGK.F	84409.1	151973
25	1	sp|P01008|ANT3_HUMAN	52602.4	0.595	SERPINC1	Antithrombin-III (short name: ATIII)	2355	43	4.24	49	9750	2+	1783.7	0.005	2.80316	1	K.ADGESC'SASM"MYQEGK.F	243187	409658
25	1	sp|P01008|ANT3_HUMAN	52602.4	0.595	SERPINC1	Antithrombin-III (short name: ATIII)	2355	43	4.24	49	10053	2+	1126.66	0.006	5.32549	0.8011	K.SKLPGIVAEGR.D
25	1	sp|P01008|ANT3_HUMAN	52602.4	0.595	SERPINC1	Antithrombin-III (short name: ATIII)	2355	43	4.24	49	10184	2+	1126.66	0.006	5.32549	0.9772	K.SKLPGIVAEGR.D
25	1	sp|P01008|ANT3_HUMAN	52602.4	0.595	SERPINC1	Antithrombin-III (short name: ATIII)	2355	43	4.24	49	10326	2+	1126.66	0.005	4.4379	0.7412	K.SKLPGIVAEGR.D
25	1	sp|P01008|ANT3_HUMAN	52602.4	0.595	SERPINC1	Antithrombin-III (short name: ATIII)	2355	43	4.24	49	11197	2+	911.531	0.005	5.48528	0.9997	K.LPGIVAEGR.D
25	1	sp|P01008|ANT3_HUMAN	52602.4	0.595	SERPINC1	Antithrombin-III (short name: ATIII)	2355	43	4.24	49	11333	2+	911.531	0.005	5.48528	1	K.LPGIVAEGR.D
25	1	sp|P01008|ANT3_HUMAN	52602.4	0.595	SERPINC1	Antithrombin-III (short name: ATIII)	2355	43	4.24	49	11339	2+	1767.71	0.002	1.13141	1	K.ADGESC'SASMMYQEGK.F	1.2333e+06	5900490
25	1	sp|P01008|ANT3_HUMAN	52602.4	0.595	SERPINC1	Antithrombin-III (short name: ATIII)	2355	43	4.24	49	11463	2+	911.531	0.005	5.48528	1	K.LPGIVAEGR.D
25	1	sp|P01008|ANT3_HUMAN	52602.4	0.595	SERPINC1	Antithrombin-III (short name: ATIII)	2355	43	4.24	49	11466	2+	1767.71	0.001	0.565705	1	K.ADGESC'SASMMYQEGK.F	1.22141e+06	5852006
25	1	sp|P01008|ANT3_HUMAN	52602.4	0.595	SERPINC1	Antithrombin-III (short name: ATIII)	2355	43	4.24	49	11603	2+	911.531	0.005	5.48528	1	K.LPGIVAEGR.D
25	1	sp|P01008|ANT3_HUMAN	52602.4	0.595	SERPINC1	Antithrombin-III (short name: ATIII)	2355	43	4.24	49	11744	2+	911.531	0.005	5.48528	1	K.LPGIVAEGR.D
25	1	sp|P01008|ANT3_HUMAN	52602.4	0.595	SERPINC1	Antithrombin-III (short name: ATIII)	2355	43	4.24	49	11884	2+	911.531	0.005	5.48528	1	K.LPGIVAEGR.D
25	1	sp|P01008|ANT3_HUMAN	52602.4	0.595	SERPINC1	Antithrombin-III (short name: ATIII)	2355	43	4.24	49	12026	2+	911.531	0.004	4.38822	0.9982	K.LPGIVAEGR.D
25	1	sp|P01008|ANT3_HUMAN	52602.4	0.595	SERPINC1	Antithrombin-III (short name: ATIII)	2355	43	4.24	49	12450	2+	911.531	0.002	2.19411	0.9672	K.LPGIVAEGR.D
25	1	sp|P01008|ANT3_HUMAN	52602.4	0.595	SERPINC1	Antithrombin-III (short name: ATIII)	2355	43	4.24	49	12761	2+	911.531	0.006	6.58233	0.9994	K.LPGIVAEGR.D
25	1	sp|P01008|ANT3_HUMAN	52602.4	0.595	SERPINC1	Antithrombin-III (short name: ATIII)	2355	43	4.24	49	13597	2+	908.472	0.005	5.50374	0.8538	R.IEDGFSLK.E
25	1	sp|P01008|ANT3_HUMAN	52602.4	0.595	SERPINC1	Antithrombin-III (short name: ATIII)	2355	43	4.24	49	13697	2+	1309.61	0.009	6.8723	1	R.DDLYVSDAFHK.A
25	1	sp|P01008|ANT3_HUMAN	52602.4	0.595	SERPINC1	Antithrombin-III (short name: ATIII)	2355	43	4.24	49	13705	3+	1309.61	0.008	6.10871	0.8269	R.DDLYVSDAFHK.A
25	1	sp|P01008|ANT3_HUMAN	52602.4	0.595	SERPINC1	Antithrombin-III (short name: ATIII)	2355	43	4.24	49	13833	2+	1309.61	0.008	6.10871	1	R.DDLYVSDAFHK.A
25	1	sp|P01008|ANT3_HUMAN	52602.4	0.595	SERPINC1	Antithrombin-III (short name: ATIII)	2355	43	4.24	49	13843	3+	1309.61	0.006	4.58153	0.8014	R.DDLYVSDAFHK.A
25	1	sp|P01008|ANT3_HUMAN	52602.4	0.595	SERPINC1	Antithrombin-III (short name: ATIII)	2355	43	4.24	49	13974	2+	1309.61	0.008	6.10871	1	R.DDLYVSDAFHK.A
25	1	sp|P01008|ANT3_HUMAN	52602.4	0.595	SERPINC1	Antithrombin-III (short name: ATIII)	2355	43	4.24	49	14256	2+	1309.61	0.049	37.4158	0.9999	R.DDLYVSDAFHK.A
25	1	sp|P01008|ANT3_HUMAN	52602.4	0.595	SERPINC1	Antithrombin-III (short name: ATIII)	2355	43	4.24	49	14905	2+	1528.74	0.01	6.54132	1	R.FATTFYQHLADSK.N
25	1	sp|P01008|ANT3_HUMAN	52602.4	0.595	SERPINC1	Antithrombin-III (short name: ATIII)	2355	43	4.24	49	14983	2+	1309.61	1.041	31.3071	0.9148	R.DDLYVSDAFHK.A
25	1	sp|P01008|ANT3_HUMAN	52602.4	0.595	SERPINC1	Antithrombin-III (short name: ATIII)	2355	43	4.24	49	15003	3+	1528.74	0.007	4.57893	0.9078	R.FATTFYQHLADSK.N
25	1	sp|P01008|ANT3_HUMAN	52602.4	0.595	SERPINC1	Antithrombin-III (short name: ATIII)	2355	43	4.24	49	15043	2+	1528.74	0.01	6.54132	1	R.FATTFYQHLADSK.N
25	1	sp|P01008|ANT3_HUMAN	52602.4	0.595	SERPINC1	Antithrombin-III (short name: ATIII)	2355	43	4.24	49	15125	2+	1309.61	1.043	32.8343	0.9994	R.DDLYVSDAFHK.A
25	1	sp|P01008|ANT3_HUMAN	52602.4	0.595	SERPINC1	Antithrombin-III (short name: ATIII)	2355	43	4.24	49	15143	3+	1528.74	0.008	5.23306	0.8235	R.FATTFYQHLADSK.N
25	1	sp|P01008|ANT3_HUMAN	52602.4	0.595	SERPINC1	Antithrombin-III (short name: ATIII)	2355	43	4.24	49	15183	2+	1528.74	0.009	5.88719	1	R.FATTFYQHLADSK.N
25	1	sp|P01008|ANT3_HUMAN	52602.4	0.595	SERPINC1	Antithrombin-III (short name: ATIII)	2355	43	4.24	49	15267	2+	1309.61	1.042	32.0707	0.9967	R.DDLYVSDAFHK.A
25	1	sp|P01008|ANT3_HUMAN	52602.4	0.595	SERPINC1	Antithrombin-III (short name: ATIII)	2355	43	4.24	49	15325	2+	1528.74	0.009	5.88719	1	R.FATTFYQHLADSK.N
25	1	sp|P01008|ANT3_HUMAN	52602.4	0.595	SERPINC1	Antithrombin-III (short name: ATIII)	2355	43	4.24	49	15468	2+	1528.74	0.01	6.54132	0.9999	R.FATTFYQHLADSK.N
25	1	sp|P01008|ANT3_HUMAN	52602.4	0.595	SERPINC1	Antithrombin-III (short name: ATIII)	2355	43	4.24	49	15606	2+	1528.74	0.009	5.88719	0.9999	R.FATTFYQHLADSK.N
[truncated: 116,392 more rows]

## Sheet: PCa3_AAL
Group	Prob	Protein	SequenceMass	AACoverage	BestGeneName	Description	Total Filtered Peptides	Unique Filtered Peptides	H2L Mean	Ratio Peps	Scan	Z	CalcMHPlus	dMass	FdMass (ppm)	PepProphet	Peptide	Light Area	Heavy Area
1	1	CONTAM|P00761	24409.5	0.251		SWISS-PROT:P00761|TRYP_PIG Trypsin - Sus scrofa (Pig).	645	5			8402	2+	1045.56	-0.016	15.3027	0.8993	K.LSSPATLNSR.V
1	1	CONTAM|P00761	24409.5	0.251		SWISS-PROT:P00761|TRYP_PIG Trypsin - Sus scrofa (Pig).	645	5			8631	2+	1045.56	0.004	3.82569	0.9992	K.LSSPATLNSR.V
1	1	CONTAM|P00761	24409.5	0.251		SWISS-PROT:P00761|TRYP_PIG Trypsin - Sus scrofa (Pig).	645	5			8760	2+	1045.56	0.006	5.73853	0.9996	K.LSSPATLNSR.V
1	1	CONTAM|P00761	24409.5	0.251		SWISS-PROT:P00761|TRYP_PIG Trypsin - Sus scrofa (Pig).	645	5			10350	2+	842.509	0.005	5.93465	0.8337	R.VATVSLPR.S
1	1	CONTAM|P00761	24409.5	0.251		SWISS-PROT:P00761|TRYP_PIG Trypsin - Sus scrofa (Pig).	645	5			10486	2+	842.509	0.007	8.30851	0.8589	R.VATVSLPR.S
1	1	CONTAM|P00761	24409.5	0.251		SWISS-PROT:P00761|TRYP_PIG Trypsin - Sus scrofa (Pig).	645	5			10616	2+	842.509	0.012	14.2432	0.9218	R.VATVSLPR.S
1	1	CONTAM|P00761	24409.5	0.251		SWISS-PROT:P00761|TRYP_PIG Trypsin - Sus scrofa (Pig).	645	5			10746	2+	842.509	0.007	8.30851	0.8745	R.VATVSLPR.S
1	1	CONTAM|P00761	24409.5	0.251		SWISS-PROT:P00761|TRYP_PIG Trypsin - Sus scrofa (Pig).	645	5			10876	2+	842.509	0.006	7.12158	0.6037	R.VATVSLPR.S
1	1	CONTAM|P00761	24409.5	0.251		SWISS-PROT:P00761|TRYP_PIG Trypsin - Sus scrofa (Pig).	645	5			11006	2+	842.509	0.004	4.74772	0.9462	R.VATVSLPR.S
1	1	CONTAM|P00761	24409.5	0.251		SWISS-PROT:P00761|TRYP_PIG Trypsin - Sus scrofa (Pig).	645	5			11136	2+	842.509	0.004	4.74772	0.698	R.VATVSLPR.S
1	1	CONTAM|P00761	24409.5	0.251		SWISS-PROT:P00761|TRYP_PIG Trypsin - Sus scrofa (Pig).	645	5			11267	2+	842.509	0.005	5.93465	0.7197	R.VATVSLPR.S
1	1	CONTAM|P00761	24409.5	0.251		SWISS-PROT:P00761|TRYP_PIG Trypsin - Sus scrofa (Pig).	645	5			11397	2+	842.509	0.004	4.74772	0.7639	R.VATVSLPR.S
1	1	CONTAM|P00761	24409.5	0.251		SWISS-PROT:P00761|TRYP_PIG Trypsin - Sus scrofa (Pig).	645	5			11528	2+	842.509	0.004	4.74772	0.997	R.VATVSLPR.S
1	1	CONTAM|P00761	24409.5	0.251		SWISS-PROT:P00761|TRYP_PIG Trypsin - Sus scrofa (Pig).	645	5			11658	2+	842.509	0.005	5.93465	0.9159	R.VATVSLPR.S
1	1	CONTAM|P00761	24409.5	0.251		SWISS-PROT:P00761|TRYP_PIG Trypsin - Sus scrofa (Pig).	645	5			11949	2+	842.509	0.005	5.93465	0.9928	R.VATVSLPR.S
1	1	CONTAM|P00761	24409.5	0.251		SWISS-PROT:P00761|TRYP_PIG Trypsin - Sus scrofa (Pig).	645	5			12080	2+	842.509	0.004	4.74772	0.8239	R.VATVSLPR.S
1	1	CONTAM|P00761	24409.5	0.251		SWISS-PROT:P00761|TRYP_PIG Trypsin - Sus scrofa (Pig).	645	5			16349	2+	2211.1	0.015	6.78394	1	R.LGEHNIDVLEGNEQFINAAK.I
1	1	CONTAM|P00761	24409.5	0.251		SWISS-PROT:P00761|TRYP_PIG Trypsin - Sus scrofa (Pig).	645	5			16356	3+	2211.1	0.014	6.33168	1	R.LGEHNIDVLEGNEQFINAAK.I
1	1	CONTAM|P00761	24409.5	0.251		SWISS-PROT:P00761|TRYP_PIG Trypsin - Sus scrofa (Pig).	645	5			16477	2+	2211.1	0.018	8.14073	1	R.LGEHNIDVLEGNEQFINAAK.I
1	1	CONTAM|P00761	24409.5	0.251		SWISS-PROT:P00761|TRYP_PIG Trypsin - Sus scrofa (Pig).	645	5			16486	3+	2211.1	0.017	7.68847	1	R.LGEHNIDVLEGNEQFINAAK.I
1	1	CONTAM|P00761	24409.5	0.251		SWISS-PROT:P00761|TRYP_PIG Trypsin - Sus scrofa (Pig).	645	5			16617	3+	2211.1	0.017	7.68847	0.9999	R.LGEHNIDVLEGNEQFINAAK.I
1	1	CONTAM|P00761	24409.5	0.251		SWISS-PROT:P00761|TRYP_PIG Trypsin - Sus scrofa (Pig).	645	5			16641	2+	2211.1	0.014	6.33168	1	R.LGEHNIDVLEGNEQFINAAK.I
1	1	CONTAM|P00761	24409.5	0.251		SWISS-PROT:P00761|TRYP_PIG Trypsin - Sus scrofa (Pig).	645	5			16749	3+	2211.1	0.012	5.42715	1	R.LGEHNIDVLEGNEQFINAAK.I
1	1	CONTAM|P00761	24409.5	0.251		SWISS-PROT:P00761|TRYP_PIG Trypsin - Sus scrofa (Pig).	645	5			16879	3+	2211.1	0.014	6.33168	1	R.LGEHNIDVLEGNEQFINAAK.I
1	1	CONTAM|P00761	24409.5	0.251		SWISS-PROT:P00761|TRYP_PIG Trypsin - Sus scrofa (Pig).	645	5			17010	3+	2211.1	0.016	7.2362	1	R.LGEHNIDVLEGNEQFINAAK.I
1	1	CONTAM|P00761	24409.5	0.251		SWISS-PROT:P00761|TRYP_PIG Trypsin - Sus scrofa (Pig).	645	5			17138	3+	2211.1	0.014	6.33168	0.9996	R.LGEHNIDVLEGNEQFINAAK.I
1	1	CONTAM|P00761	24409.5	0.251		SWISS-PROT:P00761|TRYP_PIG Trypsin - Sus scrofa (Pig).	645	5			17398	3+	2211.1	1.001	0.452263	0.9997	R.LGEHNIDVLEGNEQFINAAK.I
1	1	CONTAM|P00761	24409.5	0.251		SWISS-PROT:P00761|TRYP_PIG Trypsin - Sus scrofa (Pig).	645	5			18502	3+	2283.18	0.014	6.1318	0.9996	K.IITHPNFNGNTLDNDIMLIK.L
1	1	CONTAM|P00761	24409.5	0.251		SWISS-PROT:P00761|TRYP_PIG Trypsin - Sus scrofa (Pig).	645	5			18529	2+	2283.18	0.01	4.37986	1	K.IITHPNFNGNTLDNDIMLIK.L
1	1	CONTAM|P00761	24409.5	0.251		SWISS-PROT:P00761|TRYP_PIG Trypsin - Sus scrofa (Pig).	645	5			18564	3+	2211.1	1.001	0.452263	0.7847	R.LGEHNIDVLEGNEQFINAAK.I
1	1	CONTAM|P00761	24409.5	0.251		SWISS-PROT:P00761|TRYP_PIG Trypsin - Sus scrofa (Pig).	645	5			18627	3+	2283.18	0.016	7.00777	0.997	K.IITHPNFNGNTLDNDIMLIK.L
1	1	CONTAM|P00761	24409.5	0.251		SWISS-PROT:P00761|TRYP_PIG Trypsin - Sus scrofa (Pig).	645	5			24540	3+	2211.1	1.031	14.0201	0.9977	R.LGEHNIDVLEGNEQFINAAK.I
1	1	CONTAM|P00761	24409.5	0.251		SWISS-PROT:P00761|TRYP_PIG Trypsin - Sus scrofa (Pig).	645	5			26890	3+	2211.1	0.011	4.97489	0.8943	R.LGEHNIDVLEGNEQFINAAK.I
1	1	CONTAM|P00761	24409.5	0.251		SWISS-PROT:P00761|TRYP_PIG Trypsin - Sus scrofa (Pig).	645	5			8477	2+	1045.56	-0.018	17.2156	0.9989	K.LSSPATLNSR.V
1	1	CONTAM|P00761	24409.5	0.251		SWISS-PROT:P00761|TRYP_PIG Trypsin - Sus scrofa (Pig).	645	5			8747	2+	1045.56	0.005	4.78211	0.999	K.LSSPATLNSR.V
1	1	CONTAM|P00761	24409.5	0.251		SWISS-PROT:P00761|TRYP_PIG Trypsin - Sus scrofa (Pig).	645	5			8877	2+	1045.56	0.005	4.78211	0.9993	K.LSSPATLNSR.V
1	1	CONTAM|P00761	24409.5	0.251		SWISS-PROT:P00761|TRYP_PIG Trypsin - Sus scrofa (Pig).	645	5			10617	2+	842.509	0.006	7.12158	0.8798	R.VATVSLPR.S
1	1	CONTAM|P00761	24409.5	0.251		SWISS-PROT:P00761|TRYP_PIG Trypsin - Sus scrofa (Pig).	645	5			10747	2+	842.509	0.014	16.617	0.9729	R.VATVSLPR.S
1	1	CONTAM|P00761	24409.5	0.251		SWISS-PROT:P00761|TRYP_PIG Trypsin - Sus scrofa (Pig).	645	5			10877	2+	842.509	0.008	9.49544	0.9218	R.VATVSLPR.S
1	1	CONTAM|P00761	24409.5	0.251		SWISS-PROT:P00761|TRYP_PIG Trypsin - Sus scrofa (Pig).	645	5			11006	2+	842.509	0.005	5.93465	0.9277	R.VATVSLPR.S
1	1	CONTAM|P00761	24409.5	0.251		SWISS-PROT:P00761|TRYP_PIG Trypsin - Sus scrofa (Pig).	645	5			11137	2+	842.509	0.004	4.74772	0.737	R.VATVSLPR.S
1	1	CONTAM|P00761	24409.5	0.251		SWISS-PROT:P00761|TRYP_PIG Trypsin - Sus scrofa (Pig).	645	5			11266	2+	842.509	0.004	4.74772	0.9468	R.VATVSLPR.S
1	1	CONTAM|P00761	24409.5	0.251		SWISS-PROT:P00761|TRYP_PIG Trypsin - Sus scrofa (Pig).	645	5			11396	2+	842.509	0.004	4.74772	0.6004	R.VATVSLPR.S
1	1	CONTAM|P00761	24409.5	0.251		SWISS-PROT:P00761|TRYP_PIG Trypsin - Sus scrofa (Pig).	645	5			11527	2+	842.509	0.004	4.74772	0.6004	R.VATVSLPR.S
1	1	CONTAM|P00761	24409.5	0.251		SWISS-PROT:P00761|TRYP_PIG Trypsin - Sus scrofa (Pig).	645	5			11657	2+	842.509	0.004	4.74772	0.7114	R.VATVSLPR.S
1	1	CONTAM|P00761	24409.5	0.251		SWISS-PROT:P00761|TRYP_PIG Trypsin - Sus scrofa (Pig).	645	5			11788	2+	842.509	0.004	4.74772	0.8274	R.VATVSLPR.S
1	1	CONTAM|P00761	24409.5	0.251		SWISS-PROT:P00761|TRYP_PIG Trypsin - Sus scrofa (Pig).	645	5			12441	2+	842.509	0.004	4.74772	0.9014	R.VATVSLPR.S
1	1	CONTAM|P00761	24409.5	0.251		SWISS-PROT:P00761|TRYP_PIG Trypsin - Sus scrofa (Pig).	645	5			16006	3+	2211.1	0.998	0.904526	0.9825	R.LGEHNIDVLEGNEQFINAAK.I
1	1	CONTAM|P00761	24409.5	0.251		SWISS-PROT:P00761|TRYP_PIG Trypsin - Sus scrofa (Pig).	645	5			16373	2+	2211.1	0.012	5.42715	1	R.LGEHNIDVLEGNEQFINAAK.I
1	1	CONTAM|P00761	24409.5	0.251		SWISS-PROT:P00761|TRYP_PIG Trypsin - Sus scrofa (Pig).	645	5			16396	3+	2211.1	0.02	9.04526	1	R.LGEHNIDVLEGNEQFINAAK.I
1	1	CONTAM|P00761	24409.5	0.251		SWISS-PROT:P00761|TRYP_PIG Trypsin - Sus scrofa (Pig).	645	5			16499	2+	2211.1	0.02	9.04526	1	R.LGEHNIDVLEGNEQFINAAK.I
1	1	CONTAM|P00761	24409.5	0.251		SWISS-PROT:P00761|TRYP_PIG Trypsin - Sus scrofa (Pig).	645	5			16527	3+	2211.1	0.018	8.14073	1	R.LGEHNIDVLEGNEQFINAAK.I
1	1	CONTAM|P00761	24409.5	0.251		SWISS-PROT:P00761|TRYP_PIG Trypsin - Sus scrofa (Pig).	645	5			16643	2+	2211.1	0.018	8.14073	1	R.LGEHNIDVLEGNEQFINAAK.I
1	1	CONTAM|P00761	24409.5	0.251		SWISS-PROT:P00761|TRYP_PIG Trypsin - Sus scrofa (Pig).	645	5			16657	3+	2211.1	0.016	7.2362	1	R.LGEHNIDVLEGNEQFINAAK.I
1	1	CONTAM|P00761	24409.5	0.251		SWISS-PROT:P00761|TRYP_PIG Trypsin - Sus scrofa (Pig).	645	5			16774	2+	2211.1	0.011	4.97489	0.9999	R.LGEHNIDVLEGNEQFINAAK.I
1	1	CONTAM|P00761	24409.5	0.251		SWISS-PROT:P00761|TRYP_PIG Trypsin - Sus scrofa (Pig).	645	5			16787	3+	2211.1	0.014	6.33168	1	R.LGEHNIDVLEGNEQFINAAK.I
1	1	CONTAM|P00761	24409.5	0.251		SWISS-PROT:P00761|TRYP_PIG Trypsin - Sus scrofa (Pig).	645	5			16917	3+	2211.1	0.014	6.33168	1	R.LGEHNIDVLEGNEQFINAAK.I
1	1	CONTAM|P00761	24409.5	0.251		SWISS-PROT:P00761|TRYP_PIG Trypsin - Sus scrofa (Pig).	645	5			17048	3+	2211.1	0.013	5.87942	0.9997	R.LGEHNIDVLEGNEQFINAAK.I
1	1	CONTAM|P00761	24409.5	0.251		SWISS-PROT:P00761|TRYP_PIG Trypsin - Sus scrofa (Pig).	645	5			17180	3+	2211.1	0.018	8.14073	0.9999	R.LGEHNIDVLEGNEQFINAAK.I
1	1	CONTAM|P00761	24409.5	0.251		SWISS-PROT:P00761|TRYP_PIG Trypsin - Sus scrofa (Pig).	645	5			17380	3+	2211.1	1.001	0.452263	0.9945	R.LGEHNIDVLEGNEQFINAAK.I
1	1	CONTAM|P00761	24409.5	0.251		SWISS-PROT:P00761|TRYP_PIG Trypsin - Sus scrofa (Pig).	645	5			17509	3+	2211.1	0.015	6.78394	0.9999	R.LGEHNIDVLEGNEQFINAAK.I
1	1	CONTAM|P00761	24409.5	0.251		SWISS-PROT:P00761|TRYP_PIG Trypsin - Sus scrofa (Pig).	645	5			17639	3+	2211.1	1.001	0.452263	0.9993	R.LGEHNIDVLEGNEQFINAAK.I
1	1	CONTAM|P00761	24409.5	0.251		SWISS-PROT:P00761|TRYP_PIG Trypsin - Sus scrofa (Pig).	645	5			17757	3+	2299.18	0.016	6.95902	0.9966	K.IITHPNFNGNTLDNDIM"LIK.L
1	1	CONTAM|P00761	24409.5	0.251		SWISS-PROT:P00761|TRYP_PIG Trypsin - Sus scrofa (Pig).	645	5			17889	3+	2299.18	0.017	7.39396	0.9997	K.IITHPNFNGNTLDNDIM"LIK.L
1	1	CONTAM|P00761	24409.5	0.251		SWISS-PROT:P00761|TRYP_PIG Trypsin - Sus scrofa (Pig).	645	5			17934	3+	2211.1	0.011	4.97489	0.9999	R.LGEHNIDVLEGNEQFINAAK.I
1	1	CONTAM|P00761	24409.5	0.251		SWISS-PROT:P00761|TRYP_PIG Trypsin - Sus scrofa (Pig).	645	5			18061	3+	2211.1	1.001	0.452263	0.9997	R.LGEHNIDVLEGNEQFINAAK.I
1	1	CONTAM|P00761	24409.5	0.251		SWISS-PROT:P00761|TRYP_PIG Trypsin - Sus scrofa (Pig).	645	5			18200	3+	2211.1	1.001	0.452263	0.9878	R.LGEHNIDVLEGNEQFINAAK.I
1	1	CONTAM|P00761	24409.5	0.251		SWISS-PROT:P00761|TRYP_PIG Trypsin - Sus scrofa (Pig).	645	5			18567	3+	2283.18	0.01	4.37986	0.9836	K.IITHPNFNGNTLDNDIMLIK.L
1	1	CONTAM|P00761	24409.5	0.251		SWISS-PROT:P00761|TRYP_PIG Trypsin - Sus scrofa (Pig).	645	5			18603	2+	2283.18	0.013	5.69381	0.9999	K.IITHPNFNGNTLDNDIMLIK.L
1	1	CONTAM|P00761	24409.5	0.251		SWISS-PROT:P00761|TRYP_PIG Trypsin - Sus scrofa (Pig).	645	5			18696	3+	2283.18	0.015	6.56978	0.9992	K.IITHPNFNGNTLDNDIMLIK.L
1	1	CONTAM|P00761	24409.5	0.251		SWISS-PROT:P00761|TRYP_PIG Trypsin - Sus scrofa (Pig).	645	5			19234	2+	2299.18	0.018	7.8289	0.8514	K.IITHPNFNGNTLDNDIM"LIK.L
1	1	CONTAM|P00761	24409.5	0.251		SWISS-PROT:P00761|TRYP_PIG Trypsin - Sus scrofa (Pig).	645	5			21653	3+	2211.1	1.001	0.452263	0.7496	R.LGEHNIDVLEGNEQFINAAK.I
1	1	CONTAM|P00761	24409.5	0.251		SWISS-PROT:P00761|TRYP_PIG Trypsin - Sus scrofa (Pig).	645	5			23734	3+	2211.1	0.014	6.33168	0.8083	R.LGEHNIDVLEGNEQFINAAK.I
1	1	CONTAM|P00761	24409.5	0.251		SWISS-PROT:P00761|TRYP_PIG Trypsin - Sus scrofa (Pig).	645	5			24284	3+	2211.1	1.001	0.452263	0.9482	R.LGEHNIDVLEGNEQFINAAK.I
1	1	CONTAM|P00761	24409.5	0.251		SWISS-PROT:P00761|TRYP_PIG Trypsin - Sus scrofa (Pig).	645	5			25354	3+	2211.1	0.011	4.97489	0.8259	R.LGEHNIDVLEGNEQFINAAK.I
1	1	CONTAM|P00761	24409.5	0.251		SWISS-PROT:P00761|TRYP_PIG Trypsin - Sus scrofa (Pig).	645	5			26742	3+	2211.1	0.011	4.97489	0.9982	R.LGEHNIDVLEGNEQFINAAK.I
1	1	CONTAM|P00761	24409.5	0.251		SWISS-PROT:P00761|TRYP_PIG Trypsin - Sus scrofa (Pig).	645	5			8394	2+	1045.56	-0.018	17.2156	0.9925	K.LSSPATLNSR.V
1	1	CONTAM|P00761	24409.5	0.251		SWISS-PROT:P00761|TRYP_PIG Trypsin - Sus scrofa (Pig).	645	5			8633	2+	1045.56	1.009	8.60779	0.9925	K.LSSPATLNSR.V
1	1	CONTAM|P00761	24409.5	0.251		SWISS-PROT:P00761|TRYP_PIG Trypsin - Sus scrofa (Pig).	645	5			8763	2+	1045.56	0.005	4.78211	0.9997	K.LSSPATLNSR.V
1	1	CONTAM|P00761	24409.5	0.251		SWISS-PROT:P00761|TRYP_PIG Trypsin - Sus scrofa (Pig).	645	5			10518	2+	842.509	0.005	5.93465	0.8225	R.VATVSLPR.S
1	1	CONTAM|P00761	24409.5	0.251		SWISS-PROT:P00761|TRYP_PIG Trypsin - Sus scrofa (Pig).	645	5			10648	2+	842.509	0.007	8.30851	0.7156	R.VATVSLPR.S
1	1	CONTAM|P00761	24409.5	0.251		SWISS-PROT:P00761|TRYP_PIG Trypsin - Sus scrofa (Pig).	645	5			10906	2+	842.509	0.007	8.30851	0.9385	R.VATVSLPR.S
1	1	CONTAM|P00761	24409.5	0.251		SWISS-PROT:P00761|TRYP_PIG Trypsin - Sus scrofa (Pig).	645	5			11036	2+	842.509	0.006	7.12158	0.6278	R.VATVSLPR.S
1	1	CONTAM|P00761	24409.5	0.251		SWISS-PROT:P00761|TRYP_PIG Trypsin - Sus scrofa (Pig).	645	5			11166	2+	842.509	0.005	5.93465	0.9192	R.VATVSLPR.S
1	1	CONTAM|P00761	24409.5	0.251		SWISS-PROT:P00761|TRYP_PIG Trypsin - Sus scrofa (Pig).	645	5			11297	2+	842.509	0.005	5.93465	0.6037	R.VATVSLPR.S
1	1	CONTAM|P00761	24409.5	0.251		SWISS-PROT:P00761|TRYP_PIG Trypsin - Sus scrofa (Pig).	645	5			11427	2+	842.509	0.004	4.74772	0.7418	R.VATVSLPR.S
1	1	CONTAM|P00761	24409.5	0.251		SWISS-PROT:P00761|TRYP_PIG Trypsin - Sus scrofa (Pig).	645	5			11687	2+	842.509	0.004	4.74772	0.6139	R.VATVSLPR.S
1	1	CONTAM|P00761	24409.5	0.251		SWISS-PROT:P00761|TRYP_PIG Trypsin - Sus scrofa (Pig).	645	5			11818	2+	842.509	0.004	4.74772	0.9924	R.VATVSLPR.S
1	1	CONTAM|P00761	24409.5	0.251		SWISS-PROT:P00761|TRYP_PIG Trypsin - Sus scrofa (Pig).	645	5			11947	2+	842.509	0.004	4.74772	0.7687	R.VATVSLPR.S
1	1	CONTAM|P00761	24409.5	0.251		SWISS-PROT:P00761|TRYP_PIG Trypsin - Sus scrofa (Pig).	645	5			15833	2+	2211.1	1.002	0.904526	0.8324	R.LGEHNIDVLEGNEQFINAAK.I
1	1	CONTAM|P00761	24409.5	0.251		SWISS-PROT:P00761|TRYP_PIG Trypsin - Sus scrofa (Pig).	645	5			15936	3+	2211.1	0.999	0.452263	0.7834	R.LGEHNIDVLEGNEQFINAAK.I
1	1	CONTAM|P00761	24409.5	0.251		SWISS-PROT:P00761|TRYP_PIG Trypsin - Sus scrofa (Pig).	645	5			16181	2+	2211.1	0.016	7.2362	1	R.LGEHNIDVLEGNEQFINAAK.I
1	1	CONTAM|P00761	24409.5	0.251		SWISS-PROT:P00761|TRYP_PIG Trypsin - Sus scrofa (Pig).	645	5			16276	3+	2211.1	0.018	8.14073	1	R.LGEHNIDVLEGNEQFINAAK.I
1	1	CONTAM|P00761	24409.5	0.251		SWISS-PROT:P00761|TRYP_PIG Trypsin - Sus scrofa (Pig).	645	5			16307	2+	2211.1	0.014	6.33168	1	R.LGEHNIDVLEGNEQFINAAK.I
1	1	CONTAM|P00761	24409.5	0.251		SWISS-PROT:P00761|TRYP_PIG Trypsin - Sus scrofa (Pig).	645	5			16407	3+	2211.1	0.018	8.14073	1	R.LGEHNIDVLEGNEQFINAAK.I
1	1	CONTAM|P00761	24409.5	0.251		SWISS-PROT:P00761|TRYP_PIG Trypsin - Sus scrofa (Pig).	645	5			16538	3+	2211.1	1.001	0.452263	0.9976	R.LGEHNIDVLEGNEQFINAAK.I
1	1	CONTAM|P00761	24409.5	0.251		SWISS-PROT:P00761|TRYP_PIG Trypsin - Sus scrofa (Pig).	645	5			16582	2+	2211.1	1.011	4.97489	0.9994	R.LGEHNIDVLEGNEQFINAAK.I
1	1	CONTAM|P00761	24409.5	0.251		SWISS-PROT:P00761|TRYP_PIG Trypsin - Sus scrofa (Pig).	645	5			16666	3+	2211.1	0.013	5.87942	1	R.LGEHNIDVLEGNEQFINAAK.I
1	1	CONTAM|P00761	24409.5	0.251		SWISS-PROT:P00761|TRYP_PIG Trypsin - Sus scrofa (Pig).	645	5			16796	3+	2211.1	0.014	6.33168	1	R.LGEHNIDVLEGNEQFINAAK.I
1	1	CONTAM|P00761	24409.5	0.251		SWISS-PROT:P00761|TRYP_PIG Trypsin - Sus scrofa (Pig).	645	5			16929	3+	2211.1	0.017	7.68847	0.9994	R.LGEHNIDVLEGNEQFINAAK.I
1	1	CONTAM|P00761	24409.5	0.251		SWISS-PROT:P00761|TRYP_PIG Trypsin - Sus scrofa (Pig).	645	5			17058	3+	2211.1	0.011	4.97489	0.9999	R.LGEHNIDVLEGNEQFINAAK.I
1	1	CONTAM|P00761	24409.5	0.251		SWISS-PROT:P00761|TRYP_PIG Trypsin - Sus scrofa (Pig).	645	5			17189	3+	2211.1	1.001	0.452263	0.9793	R.LGEHNIDVLEGNEQFINAAK.I
1	1	CONTAM|P00761	24409.5	0.251		SWISS-PROT:P00761|TRYP_PIG Trypsin - Sus scrofa (Pig).	645	5			17319	3+	2211.1	0.014	6.33168	0.9999	R.LGEHNIDVLEGNEQFINAAK.I
1	1	CONTAM|P00761	24409.5	0.251		SWISS-PROT:P00761|TRYP_PIG Trypsin - Sus scrofa (Pig).	645	5			17449	3+	2211.1	1.004	1.80905	0.9842	R.LGEHNIDVLEGNEQFINAAK.I
1	1	CONTAM|P00761	24409.5	0.251		SWISS-PROT:P00761|TRYP_PIG Trypsin - Sus scrofa (Pig).	645	5			17582	3+	2211.1	0.014	6.33168	0.9995	R.LGEHNIDVLEGNEQFINAAK.I
1	1	CONTAM|P00761	24409.5	0.251		SWISS-PROT:P00761|TRYP_PIG Trypsin - Sus scrofa (Pig).	645	5			17676	3+	2299.18	0.013	5.6542	0.9928	K.IITHPNFNGNTLDNDIM"LIK.L
1	1	CONTAM|P00761	24409.5	0.251		SWISS-PROT:P00761|TRYP_PIG Trypsin - Sus scrofa (Pig).	645	5			17843	3+	2211.1	1.031	14.0201	0.9951	R.LGEHNIDVLEGNEQFINAAK.I
1	1	CONTAM|P00761	24409.5	0.251		SWISS-PROT:P00761|TRYP_PIG Trypsin - Sus scrofa (Pig).	645	5			18388	3+	2283.18	0.01	4.37986	0.7688	K.IITHPNFNGNTLDNDIMLIK.L
1	1	CONTAM|P00761	24409.5	0.251		SWISS-PROT:P00761|TRYP_PIG Trypsin - Sus scrofa (Pig).	645	5			18443	2+	2283.18	0.018	7.88374	1	K.IITHPNFNGNTLDNDIMLIK.L
1	1	CONTAM|P00761	24409.5	0.251		SWISS-PROT:P00761|TRYP_PIG Trypsin - Sus scrofa (Pig).	645	5			18516	3+	2283.18	0.015	6.56978	0.9988	K.IITHPNFNGNTLDNDIMLIK.L
1	1	CONTAM|P00761	24409.5	0.251		SWISS-PROT:P00761|TRYP_PIG Trypsin - Sus scrofa (Pig).	645	5			25301	3+	2211.1	1.001	0.452263	0.7395	R.LGEHNIDVLEGNEQFINAAK.I
1	1	CONTAM|P00761	24409.5	0.251		SWISS-PROT:P00761|TRYP_PIG Trypsin - Sus scrofa (Pig).	645	5			26333	3+	2211.1	1.001	0.452263	0.7854	R.LGEHNIDVLEGNEQFINAAK.I
1	1	CONTAM|P00761	24409.5	0.251		SWISS-PROT:P00761|TRYP_PIG Trypsin - Sus scrofa (Pig).	645	5			26698	3+	2211.1	0.011	4.97489	0.8605	R.LGEHNIDVLEGNEQFINAAK.I
1	1	CONTAM|P00761	24409.5	0.251		SWISS-PROT:P00761|TRYP_PIG Trypsin - Sus scrofa (Pig).	645	5			7890	2+	1045.56	0.006	5.73853	0.9997	K.LSSPATLNSR.V
1	1	CONTAM|P00761	24409.5	0.251		SWISS-PROT:P00761|TRYP_PIG Trypsin - Sus scrofa (Pig).	645	5			8006	2+	1045.56	0.007	6.69495	0.9972	K.LSSPATLNSR.V
1	1	CONTAM|P00761	24409.5	0.251		SWISS-PROT:P00761|TRYP_PIG Trypsin - Sus scrofa (Pig).	645	5			8118	2+	1045.56	0.006	5.73853	0.9996	K.LSSPATLNSR.V
1	1	CONTAM|P00761	24409.5	0.251		SWISS-PROT:P00761|TRYP_PIG Trypsin - Sus scrofa (Pig).	645	5			8233	2+	1045.56	0.008	7.65138	0.9997	K.LSSPATLNSR.V
1	1	CONTAM|P00761	24409.5	0.251		SWISS-PROT:P00761|TRYP_PIG Trypsin - Sus scrofa (Pig).	645	5			8377	2+	842.509	0.005	5.93465	0.834	R.VATVSLPR.S
1	1	CONTAM|P00761	24409.5	0.251		SWISS-PROT:P00761|TRYP_PIG Trypsin - Sus scrofa (Pig).	645	5			9710	2+	842.509	0.004	4.74772	0.6526	R.VATVSLPR.S
1	1	CONTAM|P00761	24409.5	0.251		SWISS-PROT:P00761|TRYP_PIG Trypsin - Sus scrofa (Pig).	645	5			9825	2+	842.509	0.005	5.93465	0.8303	R.VATVSLPR.S
1	1	CONTAM|P00761	24409.5	0.251		SWISS-PROT:P00761|TRYP_PIG Trypsin - Sus scrofa (Pig).	645	5			10052	2+	842.509	0.006	7.12158	0.8399	R.VATVSLPR.S
1	1	CONTAM|P00761	24409.5	0.251		SWISS-PROT:P00761|TRYP_PIG Trypsin - Sus scrofa (Pig).	645	5			10170	2+	842.509	0.005	5.93465	0.6115	R.VATVSLPR.S
1	1	CONTAM|P00761	24409.5	0.251		SWISS-PROT:P00761|TRYP_PIG Trypsin - Sus scrofa (Pig).	645	5			10411	2+	842.509	0.006	7.12158	0.8644	R.VATVSLPR.S
1	1	CONTAM|P00761	24409.5	0.251		SWISS-PROT:P00761|TRYP_PIG Trypsin - Sus scrofa (Pig).	645	5			10530	2+	842.509	0.006	7.12158	0.8538	R.VATVSLPR.S
1	1	CONTAM|P00761	24409.5	0.251		SWISS-PROT:P00761|TRYP_PIG Trypsin - Sus scrofa (Pig).	645	5			10653	2+	842.509	0.005	5.93465	0.8482	R.VATVSLPR.S
1	1	CONTAM|P00761	24409.5	0.251		SWISS-PROT:P00761|TRYP_PIG Trypsin - Sus scrofa (Pig).	645	5			10775	2+	842.509	0.005	5.93465	0.8174	R.VATVSLPR.S
1	1	CONTAM|P00761	24409.5	0.251		SWISS-PROT:P00761|TRYP_PIG Trypsin - Sus scrofa (Pig).	645	5			11021	2+	842.509	0.005	5.93465	0.9311	R.VATVSLPR.S
1	1	CONTAM|P00761	24409.5	0.251		SWISS-PROT:P00761|TRYP_PIG Trypsin - Sus scrofa (Pig).	645	5			11143	2+	842.509	0.005	5.93465	0.9082	R.VATVSLPR.S
1	1	CONTAM|P00761	24409.5	0.251		SWISS-PROT:P00761|TRYP_PIG Trypsin - Sus scrofa (Pig).	645	5			11266	2+	842.509	0.005	5.93465	0.8746	R.VATVSLPR.S
1	1	CONTAM|P00761	24409.5	0.251		SWISS-PROT:P00761|TRYP_PIG Trypsin - Sus scrofa (Pig).	645	5			11510	2+	842.509	0.005	5.93465	0.7761	R.VATVSLPR.S
1	1	CONTAM|P00761	24409.5	0.251		SWISS-PROT:P00761|TRYP_PIG Trypsin - Sus scrofa (Pig).	645	5			12139	2+	842.509	0.005	5.93465	0.6087	R.VATVSLPR.S
1	1	CONTAM|P00761	24409.5	0.251		SWISS-PROT:P00761|TRYP_PIG Trypsin - Sus scrofa (Pig).	645	5			14405	2+	842.509	0.005	5.93465	0.9778	R.VATVSLPR.S
1	1	CONTAM|P00761	24409.5	0.251		SWISS-PROT:P00761|TRYP_PIG Trypsin - Sus scrofa (Pig).	645	5			14809	3+	2211.1	0.011	4.97489	0.8594	R.LGEHNIDVLEGNEQFINAAK.I
1	1	CONTAM|P00761	24409.5	0.251		SWISS-PROT:P00761|TRYP_PIG Trypsin - Sus scrofa (Pig).	645	5			14928	3+	2211.1	1.002	0.904526	0.9143	R.LGEHNIDVLEGNEQFINAAK.I
1	1	CONTAM|P00761	24409.5	0.251		SWISS-PROT:P00761|TRYP_PIG Trypsin - Sus scrofa (Pig).	645	5			15304	3+	2211.1	0.021	9.49752	1	R.LGEHNIDVLEGNEQFINAAK.I
1	1	CONTAM|P00761	24409.5	0.251		SWISS-PROT:P00761|TRYP_PIG Trypsin - Sus scrofa (Pig).	645	5			15339	2+	2211.1	0.015	6.78394	1	R.LGEHNIDVLEGNEQFINAAK.I
1	1	CONTAM|P00761	24409.5	0.251		SWISS-PROT:P00761|TRYP_PIG Trypsin - Sus scrofa (Pig).	645	5			15428	3+	2211.1	0.019	8.59299	1	R.LGEHNIDVLEGNEQFINAAK.I
1	1	CONTAM|P00761	24409.5	0.251		SWISS-PROT:P00761|TRYP_PIG Trypsin - Sus scrofa (Pig).	645	5			15470	2+	2211.1	0.012	5.42715	0.9999	R.LGEHNIDVLEGNEQFINAAK.I
1	1	CONTAM|P00761	24409.5	0.251		SWISS-PROT:P00761|TRYP_PIG Trypsin - Sus scrofa (Pig).	645	5			15556	3+	2211.1	1.001	0.452263	0.9712	R.LGEHNIDVLEGNEQFINAAK.I
1	1	CONTAM|P00761	24409.5	0.251		SWISS-PROT:P00761|TRYP_PIG Trypsin - Sus scrofa (Pig).	645	5			15685	3+	2211.1	0.016	7.2362	0.9994	R.LGEHNIDVLEGNEQFINAAK.I
1	1	CONTAM|P00761	24409.5	0.251		SWISS-PROT:P00761|TRYP_PIG Trypsin - Sus scrofa (Pig).	645	5			15736	2+	2211.1	1.022	9.94978	0.9881	R.LGEHNIDVLEGNEQFINAAK.I
1	1	CONTAM|P00761	24409.5	0.251		SWISS-PROT:P00761|TRYP_PIG Trypsin - Sus scrofa (Pig).	645	5			15814	3+	2211.1	0.017	7.68847	1	R.LGEHNIDVLEGNEQFINAAK.I
1	1	CONTAM|P00761	24409.5	0.251		SWISS-PROT:P00761|TRYP_PIG Trypsin - Sus scrofa (Pig).	645	5			15935	3+	2211.1	1.001	0.452263	1	R.LGEHNIDVLEGNEQFINAAK.I
1	1	CONTAM|P00761	24409.5	0.251		SWISS-PROT:P00761|TRYP_PIG Trypsin - Sus scrofa (Pig).	645	5			16055	3+	2211.1	0.016	7.2362	1	R.LGEHNIDVLEGNEQFINAAK.I
1	1	CONTAM|P00761	24409.5	0.251		SWISS-PROT:P00761|TRYP_PIG Trypsin - Sus scrofa (Pig).	645	5			16174	3+	2211.1	1.002	0.904526	0.6193	R.LGEHNIDVLEGNEQFINAAK.I
1	1	CONTAM|P00761	24409.5	0.251		SWISS-PROT:P00761|TRYP_PIG Trypsin - Sus scrofa (Pig).	645	5			16297	3+	2211.1	0.014	6.33168	1	R.LGEHNIDVLEGNEQFINAAK.I
1	1	CONTAM|P00761	24409.5	0.251		SWISS-PROT:P00761|TRYP_PIG Trypsin - Sus scrofa (Pig).	645	5			16415	3+	2211.1	1.001	0.452263	0.9999	R.LGEHNIDVLEGNEQFINAAK.I
1	1	CONTAM|P00761	24409.5	0.251		SWISS-PROT:P00761|TRYP_PIG Trypsin - Sus scrofa (Pig).	645	5			16536	3+	2211.1	1.001	0.452263	0.9986	R.LGEHNIDVLEGNEQFINAAK.I
1	1	CONTAM|P00761	24409.5	0.251		SWISS-PROT:P00761|TRYP_PIG Trypsin - Sus scrofa (Pig).	645	5			16654	3+	2299.18	0.018	7.8289	0.9948	K.IITHPNFNGNTLDNDIM"LIK.L
1	1	CONTAM|P00761	24409.5	0.251		SWISS-PROT:P00761|TRYP_PIG Trypsin - Sus scrofa (Pig).	645	5			16656	3+	2211.1	0.016	7.2362	0.9998	R.LGEHNIDVLEGNEQFINAAK.I
1	1	CONTAM|P00761	24409.5	0.251		SWISS-PROT:P00761|TRYP_PIG Trypsin - Sus scrofa (Pig).	645	5			16776	3+	2211.1	0.012	5.42715	1	R.LGEHNIDVLEGNEQFINAAK.I
1	1	CONTAM|P00761	24409.5	0.251		SWISS-PROT:P00761|TRYP_PIG Trypsin - Sus scrofa (Pig).	645	5			16896	3+	2211.1	0.018	8.14073	0.9999	R.LGEHNIDVLEGNEQFINAAK.I
1	1	CONTAM|P00761	24409.5	0.251		SWISS-PROT:P00761|TRYP_PIG Trypsin - Sus scrofa (Pig).	645	5			17017	3+	2211.1	0.016	7.2362	0.98	R.LGEHNIDVLEGNEQFINAAK.I
1	1	CONTAM|P00761	24409.5	0.251		SWISS-PROT:P00761|TRYP_PIG Trypsin - Sus scrofa (Pig).	645	5			17155	3+	2211.1	1.031	14.0201	0.9996	R.LGEHNIDVLEGNEQFINAAK.I
1	1	CONTAM|P00761	24409.5	0.251		SWISS-PROT:P00761|TRYP_PIG Trypsin - Sus scrofa (Pig).	645	5			17277	3+	2211.1	0.014	6.33168	0.9962	R.LGEHNIDVLEGNEQFINAAK.I
1	1	CONTAM|P00761	24409.5	0.251		SWISS-PROT:P00761|TRYP_PIG Trypsin - Sus scrofa (Pig).	645	5			17400	3+	2211.1	0.017	7.68847	0.9988	R.LGEHNIDVLEGNEQFINAAK.I
1	1	CONTAM|P00761	24409.5	0.251		SWISS-PROT:P00761|TRYP_PIG Trypsin - Sus scrofa (Pig).	645	5			17484	3+	2283.18	0.017	7.44576	0.9941	K.IITHPNFNGNTLDNDIMLIK.L
1	1	CONTAM|P00761	24409.5	0.251		SWISS-PROT:P00761|TRYP_PIG Trypsin - Sus scrofa (Pig).	645	5			17517	3+	2211.1	0.017	7.68847	0.9978	R.LGEHNIDVLEGNEQFINAAK.I
1	1	CONTAM|P00761	24409.5	0.251		SWISS-PROT:P00761|TRYP_PIG Trypsin - Sus scrofa (Pig).	645	5			17604	3+	2283.18	1.015	6.56978	0.8628	K.IITHPNFNGNTLDNDIMLIK.L
1	1	CONTAM|P00761	24409.5	0.251		SWISS-PROT:P00761|TRYP_PIG Trypsin - Sus scrofa (Pig).	645	5			17637	3+	2211.1	0.009	4.07036	0.8625	R.LGEHNIDVLEGNEQFINAAK.I
1	1	CONTAM|P00761	24409.5	0.251		SWISS-PROT:P00761|TRYP_PIG Trypsin - Sus scrofa (Pig).	645	5			17756	3+	2211.1	1.031	14.0201	0.9517	R.LGEHNIDVLEGNEQFINAAK.I
1	1	CONTAM|P00761	24409.5	0.251		SWISS-PROT:P00761|TRYP_PIG Trypsin - Sus scrofa (Pig).	645	5			17878	3+	2211.1	1.001	0.452263	0.997	R.LGEHNIDVLEGNEQFINAAK.I
1	1	CONTAM|P00761	24409.5	0.251		SWISS-PROT:P00761|TRYP_PIG Trypsin - Sus scrofa (Pig).	645	5			18832	3+	2211.1	0.019	8.59299	0.9973	R.LGEHNIDVLEGNEQFINAAK.I
1	1	CONTAM|P00761	24409.5	0.251		SWISS-PROT:P00761|TRYP_PIG Trypsin - Sus scrofa (Pig).	645	5			19199	3+	2211.1	0.006	2.71358	0.9616	R.LGEHNIDVLEGNEQFINAAK.I
1	1	CONTAM|P00761	24409.5	0.251		SWISS-PROT:P00761|TRYP_PIG Trypsin - Sus scrofa (Pig).	645	5			19439	3+	2211.1	0.015	6.78394	0.9893	R.LGEHNIDVLEGNEQFINAAK.I
1	1	CONTAM|P00761	24409.5	0.251		SWISS-PROT:P00761|TRYP_PIG Trypsin - Sus scrofa (Pig).	645	5			22300	3+	2211.1	1.023	10.402	0.9863	R.LGEHNIDVLEGNEQFINAAK.I
1	1	CONTAM|P00761	24409.5	0.251		SWISS-PROT:P00761|TRYP_PIG Trypsin - Sus scrofa (Pig).	645	5			8296	2+	1045.56	0.009	8.6078	0.9998	K.LSSPATLNSR.V
1	1	CONTAM|P00761	24409.5	0.251		SWISS-PROT:P00761|TRYP_PIG Trypsin - Sus scrofa (Pig).	645	5			9000	2+	1045.56	0.009	8.6078	0.998	K.LSSPATLNSR.V
1	1	CONTAM|P00761	24409.5	0.251		SWISS-PROT:P00761|TRYP_PIG Trypsin - Sus scrofa (Pig).	645	5			9128	2+	1045.56	0.007	6.69495	0.9559	K.LSSPATLNSR.V
1	1	CONTAM|P00761	24409.5	0.251		SWISS-PROT:P00761|TRYP_PIG Trypsin - Sus scrofa (Pig).	645	5			9258	2+	1045.56	0.009	8.6078	0.9994	K.LSSPATLNSR.V
1	1	CONTAM|P00761	24409.5	0.251		SWISS-PROT:P00761|TRYP_PIG Trypsin - Sus scrofa (Pig).	645	5			9378	2+	1045.56	0.01	9.56422	0.999	K.LSSPATLNSR.V
1	1	CONTAM|P00761	24409.5	0.251		SWISS-PROT:P00761|TRYP_PIG Trypsin - Sus scrofa (Pig).	645	5			9586	2+	842.509	0.007	8.30851	0.9566	R.VATVSLPR.S
1	1	CONTAM|P00761	24409.5	0.251		SWISS-PROT:P00761|TRYP_PIG Trypsin - Sus scrofa (Pig).	645	5			9773	2+	1045.56	0.009	8.6078	0.9995	K.LSSPATLNSR.V
1	1	CONTAM|P00761	24409.5	0.251		SWISS-PROT:P00761|TRYP_PIG Trypsin - Sus scrofa (Pig).	645	5			10408	2+	1045.56	0.006	5.73853	0.9567	K.LSSPATLNSR.V
1	1	CONTAM|P00761	24409.5	0.251		SWISS-PROT:P00761|TRYP_PIG Trypsin - Sus scrofa (Pig).	645	5			11076	2+	842.509	0.007	8.30851	0.8537	R.VATVSLPR.S
1	1	CONTAM|P00761	24409.5	0.251		SWISS-PROT:P00761|TRYP_PIG Trypsin - Sus scrofa (Pig).	645	5			11327	2+	842.509	0.007	8.30851	0.8287	R.VATVSLPR.S
1	1	CONTAM|P00761	24409.5	0.251		SWISS-PROT:P00761|TRYP_PIG Trypsin - Sus scrofa (Pig).	645	5			11458	2+	842.509	0.008	9.49544	0.8287	R.VATVSLPR.S
1	1	CONTAM|P00761	24409.5	0.251		SWISS-PROT:P00761|TRYP_PIG Trypsin - Sus scrofa (Pig).	645	5			11711	2+	842.509	0.007	8.30851	0.8643	R.VATVSLPR.S
1	1	CONTAM|P00761	24409.5	0.251		SWISS-PROT:P00761|TRYP_PIG Trypsin - Sus scrofa (Pig).	645	5			11837	2+	842.509	0.008	9.49544	0.8094	R.VATVSLPR.S
1	1	CONTAM|P00761	24409.5	0.251		SWISS-PROT:P00761|TRYP_PIG Trypsin - Sus scrofa (Pig).	645	5			11957	2+	842.509	0.007	8.30851	0.7414	R.VATVSLPR.S
1	1	CONTAM|P00761	24409.5	0.251		SWISS-PROT:P00761|TRYP_PIG Trypsin - Sus scrofa (Pig).	645	5			12206	2+	842.509	0.007	8.30851	0.8225	R.VATVSLPR.S
1	1	CONTAM|P00761	24409.5	0.251		SWISS-PROT:P00761|TRYP_PIG Trypsin - Sus scrofa (Pig).	645	5			12452	2+	842.509	0.007	8.30851	0.8487	R.VATVSLPR.S
1	1	CONTAM|P00761	24409.5	0.251		SWISS-PROT:P00761|TRYP_PIG Trypsin - Sus scrofa (Pig).	645	5			12706	2+	842.509	0.007	8.30851	0.615	R.VATVSLPR.S
1	1	CONTAM|P00761	24409.5	0.251		SWISS-PROT:P00761|TRYP_PIG Trypsin - Sus scrofa (Pig).	645	5			12828	2+	842.509	0.007	8.30851	0.9361	R.VATVSLPR.S
1	1	CONTAM|P00761	24409.5	0.251		SWISS-PROT:P00761|TRYP_PIG Trypsin - Sus scrofa (Pig).	645	5			16263	3+	2211.1	1.001	0.452263	0.9903	R.LGEHNIDVLEGNEQFINAAK.I
1	1	CONTAM|P00761	24409.5	0.251		SWISS-PROT:P00761|TRYP_PIG Trypsin - Sus scrofa (Pig).	645	5			16639	3+	2211.1	1.031	14.0201	0.9999	R.LGEHNIDVLEGNEQFINAAK.I
1	1	CONTAM|P00761	24409.5	0.251		SWISS-PROT:P00761|TRYP_PIG Trypsin - Sus scrofa (Pig).	645	5			16775	3+	2211.1	0.018	8.14073	1	R.LGEHNIDVLEGNEQFINAAK.I
1	1	CONTAM|P00761	24409.5	0.251		SWISS-PROT:P00761|TRYP_PIG Trypsin - Sus scrofa (Pig).	645	5			16910	3+	2211.1	0.019	8.59299	1	R.LGEHNIDVLEGNEQFINAAK.I
1	1	CONTAM|P00761	24409.5	0.251		SWISS-PROT:P00761|TRYP_PIG Trypsin - Sus scrofa (Pig).	645	5			17180	3+	2211.1	1.031	14.0201	1	R.LGEHNIDVLEGNEQFINAAK.I
1	1	CONTAM|P00761	24409.5	0.251		SWISS-PROT:P00761|TRYP_PIG Trypsin - Sus scrofa (Pig).	645	5			17599	3+	2211.1	1.031	14.0201	0.9925	R.LGEHNIDVLEGNEQFINAAK.I
1	1	CONTAM|P00761	24409.5	0.251		SWISS-PROT:P00761|TRYP_PIG Trypsin - Sus scrofa (Pig).	645	5			18194	3+	2299.18	0.02	8.69877	0.9999	K.IITHPNFNGNTLDNDIM"LIK.L
1	1	CONTAM|P00761	24409.5	0.251		SWISS-PROT:P00761|TRYP_PIG Trypsin - Sus scrofa (Pig).	645	5			18337	3+	2299.18	0.022	9.56865	0.9918	K.IITHPNFNGNTLDNDIM"LIK.L
1	1	CONTAM|P00761	24409.5	0.251		SWISS-PROT:P00761|TRYP_PIG Trypsin - Sus scrofa (Pig).	645	5			19120	3+	2283.18	0.023	10.0737	0.9994	K.IITHPNFNGNTLDNDIMLIK.L
1	1	CONTAM|P00761	24409.5	0.251		SWISS-PROT:P00761|TRYP_PIG Trypsin - Sus scrofa (Pig).	645	5			21062	2+	2211.1	-1.013	5.87942	0.7048	R.LGEHNIDVLEGNEQFINAAK.I
1	1	CONTAM|P00761	24409.5	0.251		SWISS-PROT:P00761|TRYP_PIG Trypsin - Sus scrofa (Pig).	645	5			8109	2+	1045.56	0.008	7.65138	0.9975	K.LSSPATLNSR.V
1	1	CONTAM|P00761	24409.5	0.251		SWISS-PROT:P00761|TRYP_PIG Trypsin - Sus scrofa (Pig).	645	5			8800	2+	1045.56	0.008	7.65138	0.9078	K.LSSPATLNSR.V
1	1	CONTAM|P00761	24409.5	0.251		SWISS-PROT:P00761|TRYP_PIG Trypsin - Sus scrofa (Pig).	645	5			8923	2+	1045.56	0.01	9.56422	0.9997	K.LSSPATLNSR.V
1	1	CONTAM|P00761	24409.5	0.251		SWISS-PROT:P00761|TRYP_PIG Trypsin - Sus scrofa (Pig).	645	5			9053	2+	1045.56	0.008	7.65138	0.9961	K.LSSPATLNSR.V
1	1	CONTAM|P00761	24409.5	0.251		SWISS-PROT:P00761|TRYP_PIG Trypsin - Sus scrofa (Pig).	645	5			9178	2+	1045.56	0.01	9.56422	0.9992	K.LSSPATLNSR.V
1	1	CONTAM|P00761	24409.5	0.251		SWISS-PROT:P00761|TRYP_PIG Trypsin - Sus scrofa (Pig).	645	5			9427	2+	842.509	0.007	8.30851	0.9669	R.VATVSLPR.S
1	1	CONTAM|P00761	24409.5	0.251		SWISS-PROT:P00761|TRYP_PIG Trypsin - Sus scrofa (Pig).	645	5			9555	2+	1045.56	0.009	8.6078	0.9996	K.LSSPATLNSR.V
1	1	CONTAM|P00761	24409.5	0.251		SWISS-PROT:P00761|TRYP_PIG Trypsin - Sus scrofa (Pig).	645	5			10783	2+	842.509	0.007	8.30851	0.9684	R.VATVSLPR.S
1	1	CONTAM|P00761	24409.5	0.251		SWISS-PROT:P00761|TRYP_PIG Trypsin - Sus scrofa (Pig).	645	5			10910	2+	842.509	0.007	8.30851	0.859	R.VATVSLPR.S
1	1	CONTAM|P00761	24409.5	0.251		SWISS-PROT:P00761|TRYP_PIG Trypsin - Sus scrofa (Pig).	645	5			11037	2+	842.509	0.008	9.49544	0.8845	R.VATVSLPR.S
1	1	CONTAM|P00761	24409.5	0.251		SWISS-PROT:P00761|TRYP_PIG Trypsin - Sus scrofa (Pig).	645	5			11164	2+	842.509	0.007	8.30851	0.8287	R.VATVSLPR.S
1	1	CONTAM|P00761	24409.5	0.251		SWISS-PROT:P00761|TRYP_PIG Trypsin - Sus scrofa (Pig).	645	5			11286	2+	842.509	0.008	9.49544	0.9399	R.VATVSLPR.S
1	1	CONTAM|P00761	24409.5	0.251		SWISS-PROT:P00761|TRYP_PIG Trypsin - Sus scrofa (Pig).	645	5			11413	2+	842.509	0.007	8.30851	0.8024	R.VATVSLPR.S
1	1	CONTAM|P00761	24409.5	0.251		SWISS-PROT:P00761|TRYP_PIG Trypsin - Sus scrofa (Pig).	645	5			11539	2+	842.509	0.007	8.30851	0.8695	R.VATVSLPR.S
1	1	CONTAM|P00761	24409.5	0.251		SWISS-PROT:P00761|TRYP_PIG Trypsin - Sus scrofa (Pig).	645	5			11789	2+	842.509	0.008	9.49544	0.8124	R.VATVSLPR.S
1	1	CONTAM|P00761	24409.5	0.251		SWISS-PROT:P00761|TRYP_PIG Trypsin - Sus scrofa (Pig).	645	5			11918	2+	842.509	0.007	8.30851	0.859	R.VATVSLPR.S
1	1	CONTAM|P00761	24409.5	0.251		SWISS-PROT:P00761|TRYP_PIG Trypsin - Sus scrofa (Pig).	645	5			12174	2+	842.509	0.006	7.12158	0.8287	R.VATVSLPR.S
1	1	CONTAM|P00761	24409.5	0.251		SWISS-PROT:P00761|TRYP_PIG Trypsin - Sus scrofa (Pig).	645	5			12302	2+	842.509	0.007	8.30851	0.8303	R.VATVSLPR.S
1	1	CONTAM|P00761	24409.5	0.251		SWISS-PROT:P00761|TRYP_PIG Trypsin - Sus scrofa (Pig).	645	5			12428	2+	842.509	0.007	8.30851	0.8301	R.VATVSLPR.S
1	1	CONTAM|P00761	24409.5	0.251		SWISS-PROT:P00761|TRYP_PIG Trypsin - Sus scrofa (Pig).	645	5			12800	2+	842.509	0.006	7.12158	0.8807	R.VATVSLPR.S
1	1	CONTAM|P00761	24409.5	0.251		SWISS-PROT:P00761|TRYP_PIG Trypsin - Sus scrofa (Pig).	645	5			12930	2+	842.509	0.006	7.12158	0.6391	R.VATVSLPR.S
1	1	CONTAM|P00761	24409.5	0.251		SWISS-PROT:P00761|TRYP_PIG Trypsin - Sus scrofa (Pig).	645	5			13179	2+	842.509	0.006	7.12158	0.6443	R.VATVSLPR.S
1	1	CONTAM|P00761	24409.5	0.251		SWISS-PROT:P00761|TRYP_PIG Trypsin - Sus scrofa (Pig).	645	5			13306	2+	842.509	0.006	7.12158	0.895	R.VATVSLPR.S
1	1	CONTAM|P00761	24409.5	0.251		SWISS-PROT:P00761|TRYP_PIG Trypsin - Sus scrofa (Pig).	645	5			13817	2+	842.509	0.006	7.12158	0.6282	R.VATVSLPR.S
1	1	CONTAM|P00761	24409.5	0.251		SWISS-PROT:P00761|TRYP_PIG Trypsin - Sus scrofa (Pig).	645	5			15742	2+	842.509	0.005	5.93465	0.7767	R.VATVSLPR.S
1	1	CONTAM|P00761	24409.5	0.251		SWISS-PROT:P00761|TRYP_PIG Trypsin - Sus scrofa (Pig).	645	5			16006	3+	2211.1	0.017	7.68847	0.9515	R.LGEHNIDVLEGNEQFINAAK.I
1	1	CONTAM|P00761	24409.5	0.251		SWISS-PROT:P00761|TRYP_PIG Trypsin - Sus scrofa (Pig).	645	5			16133	3+	2211.1	1.005	2.26131	0.9226	R.LGEHNIDVLEGNEQFINAAK.I
1	1	CONTAM|P00761	24409.5	0.251		SWISS-PROT:P00761|TRYP_PIG Trypsin - Sus scrofa (Pig).	645	5			16263	3+	2211.1	1.005	2.26131	0.899	R.LGEHNIDVLEGNEQFINAAK.I
1	1	CONTAM|P00761	24409.5	0.251		SWISS-PROT:P00761|TRYP_PIG Trypsin - Sus scrofa (Pig).	645	5			16393	3+	2211.1	1.001	0.452263	0.9998	R.LGEHNIDVLEGNEQFINAAK.I
1	1	CONTAM|P00761	24409.5	0.251		SWISS-PROT:P00761|TRYP_PIG Trypsin - Sus scrofa (Pig).	645	5			16411	2+	2211.1	1.015	6.78394	0.9998	R.LGEHNIDVLEGNEQFINAAK.I
1	1	CONTAM|P00761	24409.5	0.251		SWISS-PROT:P00761|TRYP_PIG Trypsin - Sus scrofa (Pig).	645	5			16523	3+	2211.1	0.025	11.3066	1	R.LGEHNIDVLEGNEQFINAAK.I
1	1	CONTAM|P00761	24409.5	0.251		SWISS-PROT:P00761|TRYP_PIG Trypsin - Sus scrofa (Pig).	645	5			16534	2+	2211.1	0.019	8.59299	1	R.LGEHNIDVLEGNEQFINAAK.I
1	1	CONTAM|P00761	24409.5	0.251		SWISS-PROT:P00761|TRYP_PIG Trypsin - Sus scrofa (Pig).	645	5			16653	3+	2211.1	0.023	10.402	1	R.LGEHNIDVLEGNEQFINAAK.I
1	1	CONTAM|P00761	24409.5	0.251		SWISS-PROT:P00761|TRYP_PIG Trypsin - Sus scrofa (Pig).	645	5			16667	2+	2211.1	0.024	10.8543	1	R.LGEHNIDVLEGNEQFINAAK.I
1	1	CONTAM|P00761	24409.5	0.251		SWISS-PROT:P00761|TRYP_PIG Trypsin - Sus scrofa (Pig).	645	5			16783	3+	2211.1	1.001	0.452263	0.9962	R.LGEHNIDVLEGNEQFINAAK.I
1	1	CONTAM|P00761	24409.5	0.251		SWISS-PROT:P00761|TRYP_PIG Trypsin - Sus scrofa (Pig).	645	5			16796	2+	2211.1	0.012	5.42715	0.9609	R.LGEHNIDVLEGNEQFINAAK.I
1	1	CONTAM|P00761	24409.5	0.251		SWISS-PROT:P00761|TRYP_PIG Trypsin - Sus scrofa (Pig).	645	5			16913	3+	2211.1	0.02	9.04526	1	R.LGEHNIDVLEGNEQFINAAK.I
1	1	CONTAM|P00761	24409.5	0.251		SWISS-PROT:P00761|TRYP_PIG Trypsin - Sus scrofa (Pig).	645	5			17044	3+	2211.1	0.019	8.59299	0.9998	R.LGEHNIDVLEGNEQFINAAK.I
1	1	CONTAM|P00761	24409.5	0.251		SWISS-PROT:P00761|TRYP_PIG Trypsin - Sus scrofa (Pig).	645	5			17175	3+	2211.1	0.018	8.14073	0.9994	R.LGEHNIDVLEGNEQFINAAK.I
1	1	CONTAM|P00761	24409.5	0.251		SWISS-PROT:P00761|TRYP_PIG Trypsin - Sus scrofa (Pig).	645	5			17304	3+	2211.1	1.001	0.452263	0.9998	R.LGEHNIDVLEGNEQFINAAK.I
1	1	CONTAM|P00761	24409.5	0.251		SWISS-PROT:P00761|TRYP_PIG Trypsin - Sus scrofa (Pig).	645	5			17434	3+	2211.1	1.001	0.452263	0.9992	R.LGEHNIDVLEGNEQFINAAK.I
1	1	CONTAM|P00761	24409.5	0.251		SWISS-PROT:P00761|TRYP_PIG Trypsin - Sus scrofa (Pig).	645	5			17565	3+	2211.1	1.031	14.0201	0.9974	R.LGEHNIDVLEGNEQFINAAK.I
1	1	CONTAM|P00761	24409.5	0.251		SWISS-PROT:P00761|TRYP_PIG Trypsin - Sus scrofa (Pig).	645	5			17695	3+	2211.1	1.001	0.452263	0.9977	R.LGEHNIDVLEGNEQFINAAK.I
1	1	CONTAM|P00761	24409.5	0.251		SWISS-PROT:P00761|TRYP_PIG Trypsin - Sus scrofa (Pig).	645	5			17828	3+	2211.1	0.017	7.68847	0.9998	R.LGEHNIDVLEGNEQFINAAK.I
1	1	CONTAM|P00761	24409.5	0.251		SWISS-PROT:P00761|TRYP_PIG Trypsin - Sus scrofa (Pig).	645	5			17854	3+	2299.18	0.022	9.56865	0.9992	K.IITHPNFNGNTLDNDIM"LIK.L
1	1	CONTAM|P00761	24409.5	0.251		SWISS-PROT:P00761|TRYP_PIG Trypsin - Sus scrofa (Pig).	645	5			17956	3+	2211.1	1.031	14.0201	0.9997	R.LGEHNIDVLEGNEQFINAAK.I
1	1	CONTAM|P00761	24409.5	0.251		SWISS-PROT:P00761|TRYP_PIG Trypsin - Sus scrofa (Pig).	645	5			18086	3+	2211.1	0.021	9.49752	0.9678	R.LGEHNIDVLEGNEQFINAAK.I
1	1	CONTAM|P00761	24409.5	0.251		SWISS-PROT:P00761|TRYP_PIG Trypsin - Sus scrofa (Pig).	645	5			18216	3+	2211.1	0.023	10.402	1	R.LGEHNIDVLEGNEQFINAAK.I
1	1	CONTAM|P00761	24409.5	0.251		SWISS-PROT:P00761|TRYP_PIG Trypsin - Sus scrofa (Pig).	645	5			18344	3+	2211.1	0.019	8.59299	1	R.LGEHNIDVLEGNEQFINAAK.I
1	1	CONTAM|P00761	24409.5	0.251		SWISS-PROT:P00761|TRYP_PIG Trypsin - Sus scrofa (Pig).	645	5			18613	3+	2283.18	0.023	10.0737	1	K.IITHPNFNGNTLDNDIMLIK.L
1	1	CONTAM|P00761	24409.5	0.251		SWISS-PROT:P00761|TRYP_PIG Trypsin - Sus scrofa (Pig).	645	5			18743	3+	2283.18	0.02	8.75971	0.9979	K.IITHPNFNGNTLDNDIMLIK.L
1	1	CONTAM|P00761	24409.5	0.251		SWISS-PROT:P00761|TRYP_PIG Trypsin - Sus scrofa (Pig).	645	5			7290	2+	1045.56	0.008	7.65138	0.9969	K.LSSPATLNSR.V
1	1	CONTAM|P00761	24409.5	0.251		SWISS-PROT:P00761|TRYP_PIG Trypsin - Sus scrofa (Pig).	645	5			7965	2+	1045.56	0.008	7.65138	0.9982	K.LSSPATLNSR.V
1	1	CONTAM|P00761	24409.5	0.251		SWISS-PROT:P00761|TRYP_PIG Trypsin - Sus scrofa (Pig).	645	5			8094	2+	1045.56	0.009	8.6078	0.9999	K.LSSPATLNSR.V
1	1	CONTAM|P00761	24409.5	0.251		SWISS-PROT:P00761|TRYP_PIG Trypsin - Sus scrofa (Pig).	645	5			8220	2+	1045.56	0.009	8.6078	0.9957	K.LSSPATLNSR.V
1	1	CONTAM|P00761	24409.5	0.251		SWISS-PROT:P00761|TRYP_PIG Trypsin - Sus scrofa (Pig).	645	5			8344	2+	1045.56	0.009	8.6078	0.9998	K.LSSPATLNSR.V
1	1	CONTAM|P00761	24409.5	0.251		SWISS-PROT:P00761|TRYP_PIG Trypsin - Sus scrofa (Pig).	645	5			8470	2+	1045.56	0.009	8.6078	0.9999	K.LSSPATLNSR.V
1	1	CONTAM|P00761	24409.5	0.251		SWISS-PROT:P00761|TRYP_PIG Trypsin - Sus scrofa (Pig).	645	5			8578	2+	842.509	0.006	7.12158	0.9533	R.VATVSLPR.S
1	1	CONTAM|P00761	24409.5	0.251		SWISS-PROT:P00761|TRYP_PIG Trypsin - Sus scrofa (Pig).	645	5			8707	2+	842.509	0.006	7.12158	0.7638	R.VATVSLPR.S
1	1	CONTAM|P00761	24409.5	0.251		SWISS-PROT:P00761|TRYP_PIG Trypsin - Sus scrofa (Pig).	645	5			10076	2+	842.509	0.006	7.12158	0.7853	R.VATVSLPR.S
1	1	CONTAM|P00761	24409.5	0.251		SWISS-PROT:P00761|TRYP_PIG Trypsin - Sus scrofa (Pig).	645	5			10457	2+	842.509	0.008	9.49544	0.859	R.VATVSLPR.S
1	1	CONTAM|P00761	24409.5	0.251		SWISS-PROT:P00761|TRYP_PIG Trypsin - Sus scrofa (Pig).	645	5			10971	2+	842.509	0.007	8.30851	0.8447	R.VATVSLPR.S
1	1	CONTAM|P00761	24409.5	0.251		SWISS-PROT:P00761|TRYP_PIG Trypsin - Sus scrofa (Pig).	645	5			11099	2+	842.509	0.006	7.12158	0.8642	R.VATVSLPR.S
1	1	CONTAM|P00761	24409.5	0.251		SWISS-PROT:P00761|TRYP_PIG Trypsin - Sus scrofa (Pig).	645	5			11229	2+	842.509	0.006	7.12158	0.8642	R.VATVSLPR.S
1	1	CONTAM|P00761	24409.5	0.251		SWISS-PROT:P00761|TRYP_PIG Trypsin - Sus scrofa (Pig).	645	5			11609	2+	842.509	0.006	7.12158	0.936	R.VATVSLPR.S
1	1	CONTAM|P00761	24409.5	0.251		SWISS-PROT:P00761|TRYP_PIG Trypsin - Sus scrofa (Pig).	645	5			11739	2+	842.509	0.006	7.12158	0.8538	R.VATVSLPR.S
1	1	CONTAM|P00761	24409.5	0.251		SWISS-PROT:P00761|TRYP_PIG Trypsin - Sus scrofa (Pig).	645	5			11859	2+	842.509	0.006	7.12158	0.8537	R.VATVSLPR.S
1	1	CONTAM|P00761	24409.5	0.251		SWISS-PROT:P00761|TRYP_PIG Trypsin - Sus scrofa (Pig).	645	5			11981	2+	842.509	0.006	7.12158	0.6331	R.VATVSLPR.S
1	1	CONTAM|P00761	24409.5	0.251		SWISS-PROT:P00761|TRYP_PIG Trypsin - Sus scrofa (Pig).	645	5			12499	2+	842.509	0.007	8.30851	0.7746	R.VATVSLPR.S
1	1	CONTAM|P00761	24409.5	0.251		SWISS-PROT:P00761|TRYP_PIG Trypsin - Sus scrofa (Pig).	645	5			12881	2+	842.509	0.007	8.30851	0.7628	R.VATVSLPR.S
1	1	CONTAM|P00761	24409.5	0.251		SWISS-PROT:P00761|TRYP_PIG Trypsin - Sus scrofa (Pig).	645	5			12998	2+	842.509	0.006	7.12158	0.9347	R.VATVSLPR.S
1	1	CONTAM|P00761	24409.5	0.251		SWISS-PROT:P00761|TRYP_PIG Trypsin - Sus scrofa (Pig).	645	5			13133	2+	842.509	0.006	7.12158	0.7397	R.VATVSLPR.S
1	1	CONTAM|P00761	24409.5	0.251		SWISS-PROT:P00761|TRYP_PIG Trypsin - Sus scrofa (Pig).	645	5			13250	2+	842.509	0.007	8.30851	0.8429	R.VATVSLPR.S
1	1	CONTAM|P00761	24409.5	0.251		SWISS-PROT:P00761|TRYP_PIG Trypsin - Sus scrofa (Pig).	645	5			13979	2+	842.509	0.008	9.49544	0.7447	R.VATVSLPR.S
1	1	CONTAM|P00761	24409.5	0.251		SWISS-PROT:P00761|TRYP_PIG Trypsin - Sus scrofa (Pig).	645	5			14461	2+	842.509	0.007	8.30851	0.8591	R.VATVSLPR.S
1	1	CONTAM|P00761	24409.5	0.251		SWISS-PROT:P00761|TRYP_PIG Trypsin - Sus scrofa (Pig).	645	5			14834	2+	842.509	0.006	7.12158	0.8636	R.VATVSLPR.S
1	1	CONTAM|P00761	24409.5	0.251		SWISS-PROT:P00761|TRYP_PIG Trypsin - Sus scrofa (Pig).	645	5			14951	2+	842.509	0.006	7.12158	0.9508	R.VATVSLPR.S
1	1	CONTAM|P00761	24409.5	0.251		SWISS-PROT:P00761|TRYP_PIG Trypsin - Sus scrofa (Pig).	645	5			15210	3+	2211.1	1.031	14.0201	0.9622	R.LGEHNIDVLEGNEQFINAAK.I
1	1	CONTAM|P00761	24409.5	0.251		SWISS-PROT:P00761|TRYP_PIG Trypsin - Sus scrofa (Pig).	645	5			15342	3+	2211.1	0.015	6.78394	0.9897	R.LGEHNIDVLEGNEQFINAAK.I
1	1	CONTAM|P00761	24409.5	0.251		SWISS-PROT:P00761|TRYP_PIG Trypsin - Sus scrofa (Pig).	645	5			15458	3+	2211.1	1.005	2.26131	0.9701	R.LGEHNIDVLEGNEQFINAAK.I
1	1	CONTAM|P00761	24409.5	0.251		SWISS-PROT:P00761|TRYP_PIG Trypsin - Sus scrofa (Pig).	645	5			15578	3+	2211.1	1.005	2.26131	0.8898	R.LGEHNIDVLEGNEQFINAAK.I
1	1	CONTAM|P00761	24409.5	0.251		SWISS-PROT:P00761|TRYP_PIG Trypsin - Sus scrofa (Pig).	645	5			15726	2+	2211.1	1.024	10.8543	1	R.LGEHNIDVLEGNEQFINAAK.I
1	1	CONTAM|P00761	24409.5	0.251		SWISS-PROT:P00761|TRYP_PIG Trypsin - Sus scrofa (Pig).	645	5			15818	3+	2211.1	0.024	10.8543	1	R.LGEHNIDVLEGNEQFINAAK.I
1	1	CONTAM|P00761	24409.5	0.251		SWISS-PROT:P00761|TRYP_PIG Trypsin - Sus scrofa (Pig).	645	5			15838	2+	2211.1	0.016	7.2362	1	R.LGEHNIDVLEGNEQFINAAK.I
1	1	CONTAM|P00761	24409.5	0.251		SWISS-PROT:P00761|TRYP_PIG Trypsin - Sus scrofa (Pig).	645	5			15947	3+	2211.1	0.021	9.49752	1	R.LGEHNIDVLEGNEQFINAAK.I
1	1	CONTAM|P00761	24409.5	0.251		SWISS-PROT:P00761|TRYP_PIG Trypsin - Sus scrofa (Pig).	645	5			15969	2+	2211.1	0.013	5.87942	0.9999	R.LGEHNIDVLEGNEQFINAAK.I
1	1	CONTAM|P00761	24409.5	0.251		SWISS-PROT:P00761|TRYP_PIG Trypsin - Sus scrofa (Pig).	645	5			16077	3+	2211.1	0.02	9.04526	0.9998	R.LGEHNIDVLEGNEQFINAAK.I
1	1	CONTAM|P00761	24409.5	0.251		SWISS-PROT:P00761|TRYP_PIG Trypsin - Sus scrofa (Pig).	645	5			16098	2+	2211.1	1.009	4.07036	0.9991	R.LGEHNIDVLEGNEQFINAAK.I
1	1	CONTAM|P00761	24409.5	0.251		SWISS-PROT:P00761|TRYP_PIG Trypsin - Sus scrofa (Pig).	645	5			16207	3+	2211.1	0.021	9.49752	1	R.LGEHNIDVLEGNEQFINAAK.I
1	1	CONTAM|P00761	24409.5	0.251		SWISS-PROT:P00761|TRYP_PIG Trypsin - Sus scrofa (Pig).	645	5			16337	3+	2211.1	0.022	9.94978	1	R.LGEHNIDVLEGNEQFINAAK.I
1	1	CONTAM|P00761	24409.5	0.251		SWISS-PROT:P00761|TRYP_PIG Trypsin - Sus scrofa (Pig).	645	5			16359	2+	2211.1	1.019	8.59299	0.7208	R.LGEHNIDVLEGNEQFINAAK.I
1	1	CONTAM|P00761	24409.5	0.251		SWISS-PROT:P00761|TRYP_PIG Trypsin - Sus scrofa (Pig).	645	5			16457	3+	2211.1	0.019	8.59299	0.9999	R.LGEHNIDVLEGNEQFINAAK.I
1	1	CONTAM|P00761	24409.5	0.251		SWISS-PROT:P00761|TRYP_PIG Trypsin - Sus scrofa (Pig).	645	5			16578	3+	2211.1	1.001	0.452263	0.7818	R.LGEHNIDVLEGNEQFINAAK.I
1	1	CONTAM|P00761	24409.5	0.251		SWISS-PROT:P00761|TRYP_PIG Trypsin - Sus scrofa (Pig).	645	5			16698	3+	2211.1	0.018	8.14073	0.9993	R.LGEHNIDVLEGNEQFINAAK.I
1	1	CONTAM|P00761	24409.5	0.251		SWISS-PROT:P00761|TRYP_PIG Trypsin - Sus scrofa (Pig).	645	5			16817	3+	2211.1	0.02	9.04526	1	R.LGEHNIDVLEGNEQFINAAK.I
1	1	CONTAM|P00761	24409.5	0.251		SWISS-PROT:P00761|TRYP_PIG Trypsin - Sus scrofa (Pig).	645	5			16904	2+	842.509	0.006	7.12158	0.6079	R.VATVSLPR.S
1	1	CONTAM|P00761	24409.5	0.251		SWISS-PROT:P00761|TRYP_PIG Trypsin - Sus scrofa (Pig).	645	5			16937	3+	2211.1	1.001	0.452263	0.992	R.LGEHNIDVLEGNEQFINAAK.I
1	1	CONTAM|P00761	24409.5	0.251		SWISS-PROT:P00761|TRYP_PIG Trypsin - Sus scrofa (Pig).	645	5			16969	3+	2299.18	0.019	8.26383	0.9825	K.IITHPNFNGNTLDNDIM"LIK.L
1	1	CONTAM|P00761	24409.5	0.251		SWISS-PROT:P00761|TRYP_PIG Trypsin - Sus scrofa (Pig).	645	5			17059	3+	2211.1	0.018	8.14073	1	R.LGEHNIDVLEGNEQFINAAK.I
1	1	CONTAM|P00761	24409.5	0.251		SWISS-PROT:P00761|TRYP_PIG Trypsin - Sus scrofa (Pig).	645	5			17087	3+	2299.18	0.024	10.4385	0.9892	K.IITHPNFNGNTLDNDIM"LIK.L
1	1	CONTAM|P00761	24409.5	0.251		SWISS-PROT:P00761|TRYP_PIG Trypsin - Sus scrofa (Pig).	645	5			17107	2+	2299.18	0.017	7.39396	0.9998	K.IITHPNFNGNTLDNDIM"LIK.L
1	1	CONTAM|P00761	24409.5	0.251		SWISS-PROT:P00761|TRYP_PIG Trypsin - Sus scrofa (Pig).	645	5			17187	3+	2211.1	0.017	7.68847	0.9999	R.LGEHNIDVLEGNEQFINAAK.I
1	1	CONTAM|P00761	24409.5	0.251		SWISS-PROT:P00761|TRYP_PIG Trypsin - Sus scrofa (Pig).	645	5			17224	2+	842.509	0.006	7.12158	0.8695	R.VATVSLPR.S
1	1	CONTAM|P00761	24409.5	0.251		SWISS-PROT:P00761|TRYP_PIG Trypsin - Sus scrofa (Pig).	645	5			17306	3+	2211.1	0.021	9.49752	0.9985	R.LGEHNIDVLEGNEQFINAAK.I
1	1	CONTAM|P00761	24409.5	0.251		SWISS-PROT:P00761|TRYP_PIG Trypsin - Sus scrofa (Pig).	645	5			17426	3+	2211.1	0.021	9.49752	0.9991	R.LGEHNIDVLEGNEQFINAAK.I
1	1	CONTAM|P00761	24409.5	0.251		SWISS-PROT:P00761|TRYP_PIG Trypsin - Sus scrofa (Pig).	645	5			17547	3+	2211.1	0.02	9.04526	1	R.LGEHNIDVLEGNEQFINAAK.I
1	1	CONTAM|P00761	24409.5	0.251		SWISS-PROT:P00761|TRYP_PIG Trypsin - Sus scrofa (Pig).	645	5			17666	3+	2211.1	0.021	9.49752	0.9998	R.LGEHNIDVLEGNEQFINAAK.I
1	1	CONTAM|P00761	24409.5	0.251		SWISS-PROT:P00761|TRYP_PIG Trypsin - Sus scrofa (Pig).	645	5			17796	3+	2211.1	0.017	7.68847	1	R.LGEHNIDVLEGNEQFINAAK.I
1	1	CONTAM|P00761	24409.5	0.251		SWISS-PROT:P00761|TRYP_PIG Trypsin - Sus scrofa (Pig).	645	5			17886	3+	2283.18	0.021	9.1977	0.9994	K.IITHPNFNGNTLDNDIMLIK.L
1	1	CONTAM|P00761	24409.5	0.251		SWISS-PROT:P00761|TRYP_PIG Trypsin - Sus scrofa (Pig).	645	5			17916	3+	2211.1	0.02	9.04526	1	R.LGEHNIDVLEGNEQFINAAK.I
1	1	CONTAM|P00761	24409.5	0.251		SWISS-PROT:P00761|TRYP_PIG Trypsin - Sus scrofa (Pig).	645	5			18036	3+	2211.1	0.017	7.68847	0.9999	R.LGEHNIDVLEGNEQFINAAK.I
1	1	CONTAM|P00761	24409.5	0.251		SWISS-PROT:P00761|TRYP_PIG Trypsin - Sus scrofa (Pig).	645	5			18170	3+	2211.1	0.011	4.97489	0.8411	R.LGEHNIDVLEGNEQFINAAK.I
1	1	CONTAM|P00761	24409.5	0.251		SWISS-PROT:P00761|TRYP_PIG Trypsin - Sus scrofa (Pig).	645	5			18287	3+	2211.1	0.015	6.78394	1	R.LGEHNIDVLEGNEQFINAAK.I
1	1	CONTAM|P00761	24409.5	0.251		SWISS-PROT:P00761|TRYP_PIG Trypsin - Sus scrofa (Pig).	645	5			18344	2+	842.509	0.008	9.49544	0.6225	R.VATVSLPR.S
1	1	CONTAM|P00761	24409.5	0.251		SWISS-PROT:P00761|TRYP_PIG Trypsin - Sus scrofa (Pig).	645	5			18409	3+	2211.1	0.014	6.33168	0.9999	R.LGEHNIDVLEGNEQFINAAK.I
1	1	CONTAM|P00761	24409.5	0.251		SWISS-PROT:P00761|TRYP_PIG Trypsin - Sus scrofa (Pig).	645	5			18527	3+	2211.1	0.017	7.68847	0.996	R.LGEHNIDVLEGNEQFINAAK.I
1	1	CONTAM|P00761	24409.5	0.251		SWISS-PROT:P00761|TRYP_PIG Trypsin - Sus scrofa (Pig).	645	5			18648	3+	2211.1	0.019	8.59299	0.9875	R.LGEHNIDVLEGNEQFINAAK.I
1	1	CONTAM|P00761	24409.5	0.251		SWISS-PROT:P00761|TRYP_PIG Trypsin - Sus scrofa (Pig).	645	5			18798	3+	2299.18	0.02	8.69877	0.9847	K.IITHPNFNGNTLDNDIM"LIK.L
1	1	CONTAM|P00761	24409.5	0.251		SWISS-PROT:P00761|TRYP_PIG Trypsin - Sus scrofa (Pig).	645	5			18918	3+	2299.18	0.02	8.69877	0.7035	K.IITHPNFNGNTLDNDIM"LIK.L
1	1	CONTAM|P00761	24409.5	0.251		SWISS-PROT:P00761|TRYP_PIG Trypsin - Sus scrofa (Pig).	645	5			19088	3+	2211.1	0.016	7.2362	0.9875	R.LGEHNIDVLEGNEQFINAAK.I
1	1	CONTAM|P00761	24409.5	0.251		SWISS-PROT:P00761|TRYP_PIG Trypsin - Sus scrofa (Pig).	645	5			19209	3+	2211.1	0.02	9.04526	0.9999	R.LGEHNIDVLEGNEQFINAAK.I
1	1	CONTAM|P00761	24409.5	0.251		SWISS-PROT:P00761|TRYP_PIG Trypsin - Sus scrofa (Pig).	645	5			19328	3+	2211.1	0.016	7.2362	0.9979	R.LGEHNIDVLEGNEQFINAAK.I
1	1	CONTAM|P00761	24409.5	0.251		SWISS-PROT:P00761|TRYP_PIG Trypsin - Sus scrofa (Pig).	645	5			19498	2+	2211.1	-1.012	5.42715	0.8146	R.LGEHNIDVLEGNEQFINAAK.I
1	1	CONTAM|P00761	24409.5	0.251		SWISS-PROT:P00761|TRYP_PIG Trypsin - Sus scrofa (Pig).	645	5			19566	3+	2211.1	-0.019	8.59299	0.9965	R.LGEHNIDVLEGNEQFINAAK.I
1	1	CONTAM|P00761	24409.5	0.251		SWISS-PROT:P00761|TRYP_PIG Trypsin - Sus scrofa (Pig).	645	5			19695	3+	2211.1	0.015	6.78394	0.9355	R.LGEHNIDVLEGNEQFINAAK.I
1	1	CONTAM|P00761	24409.5	0.251		SWISS-PROT:P00761|TRYP_PIG Trypsin - Sus scrofa (Pig).	645	5			19822	3+	2211.1	0.023	10.402	1	R.LGEHNIDVLEGNEQFINAAK.I
1	1	CONTAM|P00761	24409.5	0.251		SWISS-PROT:P00761|TRYP_PIG Trypsin - Sus scrofa (Pig).	645	5			19939	3+	2211.1	0.017	7.68847	0.9983	R.LGEHNIDVLEGNEQFINAAK.I
1	1	CONTAM|P00761	24409.5	0.251		SWISS-PROT:P00761|TRYP_PIG Trypsin - Sus scrofa (Pig).	645	5			20059	3+	2211.1	1.031	14.0201	0.6786	R.LGEHNIDVLEGNEQFINAAK.I
1	1	CONTAM|P00761	24409.5	0.251		SWISS-PROT:P00761|TRYP_PIG Trypsin - Sus scrofa (Pig).	645	5			20178	3+	2211.1	0.022	9.94978	0.9933	R.LGEHNIDVLEGNEQFINAAK.I
1	1	CONTAM|P00761	24409.5	0.251		SWISS-PROT:P00761|TRYP_PIG Trypsin - Sus scrofa (Pig).	645	5			20301	3+	2211.1	0.026	11.7588	0.8066	R.LGEHNIDVLEGNEQFINAAK.I
1	1	CONTAM|P00761	24409.5	0.251		SWISS-PROT:P00761|TRYP_PIG Trypsin - Sus scrofa (Pig).	645	5			20424	3+	2211.1	1.031	14.0201	0.9348	R.LGEHNIDVLEGNEQFINAAK.I
1	1	CONTAM|P00761	24409.5	0.251		SWISS-PROT:P00761|TRYP_PIG Trypsin - Sus scrofa (Pig).	645	5			20545	3+	2211.1	0.016	7.2362	0.9995	R.LGEHNIDVLEGNEQFINAAK.I
1	1	CONTAM|P00761	24409.5	0.251		SWISS-PROT:P00761|TRYP_PIG Trypsin - Sus scrofa (Pig).	645	5			20792	3+	2211.1	0.019	8.59299	0.9969	R.LGEHNIDVLEGNEQFINAAK.I
1	1	CONTAM|P00761	24409.5	0.251		SWISS-PROT:P00761|TRYP_PIG Trypsin - Sus scrofa (Pig).	645	5			20912	3+	2211.1	0.021	9.49752	0.9895	R.LGEHNIDVLEGNEQFINAAK.I
1	1	CONTAM|P00761	24409.5	0.251		SWISS-PROT:P00761|TRYP_PIG Trypsin - Sus scrofa (Pig).	645	5			21163	3+	2211.1	0.014	6.33168	0.9858	R.LGEHNIDVLEGNEQFINAAK.I
1	1	CONTAM|P00761	24409.5	0.251		SWISS-PROT:P00761|TRYP_PIG Trypsin - Sus scrofa (Pig).	645	5			21287	3+	2211.1	0.023	10.402	0.984	R.LGEHNIDVLEGNEQFINAAK.I
1	1	CONTAM|P00761	24409.5	0.251		SWISS-PROT:P00761|TRYP_PIG Trypsin - Sus scrofa (Pig).	645	5			21528	3+	2211.1	0.02	9.04526	0.8334	R.LGEHNIDVLEGNEQFINAAK.I
1	1	CONTAM|P00761	24409.5	0.251		SWISS-PROT:P00761|TRYP_PIG Trypsin - Sus scrofa (Pig).	645	5			21651	3+	2211.1	0.021	9.49752	0.8454	R.LGEHNIDVLEGNEQFINAAK.I
1	1	CONTAM|P00761	24409.5	0.251		SWISS-PROT:P00761|TRYP_PIG Trypsin - Sus scrofa (Pig).	645	5			21764	3+	2211.1	0.019	8.59299	0.9835	R.LGEHNIDVLEGNEQFINAAK.I
1	1	CONTAM|P00761	24409.5	0.251		SWISS-PROT:P00761|TRYP_PIG Trypsin - Sus scrofa (Pig).	645	5			21996	3+	2211.1	1.031	14.0201	0.8514	R.LGEHNIDVLEGNEQFINAAK.I
1	1	CONTAM|P00761	24409.5	0.251		SWISS-PROT:P00761|TRYP_PIG Trypsin - Sus scrofa (Pig).	645	5			22110	3+	2211.1	0.02	9.04526	0.9812	R.LGEHNIDVLEGNEQFINAAK.I
1	1	CONTAM|P00761	24409.5	0.251		SWISS-PROT:P00761|TRYP_PIG Trypsin - Sus scrofa (Pig).	645	5			22455	3+	2211.1	0.026	11.7588	0.6578	R.LGEHNIDVLEGNEQFINAAK.I
1	1	CONTAM|P00761	24409.5	0.251		SWISS-PROT:P00761|TRYP_PIG Trypsin - Sus scrofa (Pig).	645	5			22598	3+	2211.1	0.014	6.33168	0.8773	R.LGEHNIDVLEGNEQFINAAK.I
1	1	CONTAM|P00761	24409.5	0.251		SWISS-PROT:P00761|TRYP_PIG Trypsin - Sus scrofa (Pig).	645	5			22718	3+	2211.1	0.027	12.2111	0.998	R.LGEHNIDVLEGNEQFINAAK.I
1	1	CONTAM|P00761	24409.5	0.251		SWISS-PROT:P00761|TRYP_PIG Trypsin - Sus scrofa (Pig).	645	5			22947	3+	2211.1	0.024	10.8543	0.911	R.LGEHNIDVLEGNEQFINAAK.I
1	1	CONTAM|P00761	24409.5	0.251		SWISS-PROT:P00761|TRYP_PIG Trypsin - Sus scrofa (Pig).	645	5			23199	3+	2211.1	1.017	7.68847	0.9902	R.LGEHNIDVLEGNEQFINAAK.I
1	1	CONTAM|P00761	24409.5	0.251		SWISS-PROT:P00761|TRYP_PIG Trypsin - Sus scrofa (Pig).	645	5			23523	3+	2211.1	1.033	14.9247	0.983	R.LGEHNIDVLEGNEQFINAAK.I
1	1	CONTAM|P00761	24409.5	0.251		SWISS-PROT:P00761|TRYP_PIG Trypsin - Sus scrofa (Pig).	645	5			23670	3+	2211.1	0.025	11.3066	0.769	R.LGEHNIDVLEGNEQFINAAK.I
1	1	CONTAM|P00761	24409.5	0.251		SWISS-PROT:P00761|TRYP_PIG Trypsin - Sus scrofa (Pig).	645	5			25218	3+	2211.1	0.022	9.94978	0.6042	R.LGEHNIDVLEGNEQFINAAK.I
1	1	CONTAM|P00761	24409.5	0.251		SWISS-PROT:P00761|TRYP_PIG Trypsin - Sus scrofa (Pig).	645	5			25325	3+	2211.1	0.025	11.3066	0.7853	R.LGEHNIDVLEGNEQFINAAK.I
1	1	CONTAM|P00761	24409.5	0.251		SWISS-PROT:P00761|TRYP_PIG Trypsin - Sus scrofa (Pig).	645	5			7685	2+	1045.56	0.008	7.65138	0.9993	K.LSSPATLNSR.V
1	1	CONTAM|P00761	24409.5	0.251		SWISS-PROT:P00761|TRYP_PIG Trypsin - Sus scrofa (Pig).	645	5			8336	2+	1045.56	0.008	7.65138	0.9942	K.LSSPATLNSR.V
1	1	CONTAM|P00761	24409.5	0.251		SWISS-PROT:P00761|TRYP_PIG Trypsin - Sus scrofa (Pig).	645	5			8466	2+	1045.56	0.007	6.69495	1	K.LSSPATLNSR.V
1	1	CONTAM|P00761	24409.5	0.251		SWISS-PROT:P00761|TRYP_PIG Trypsin - Sus scrofa (Pig).	645	5			8597	2+	1045.56	0.011	10.5206	0.9989	K.LSSPATLNSR.V
1	1	CONTAM|P00761	24409.5	0.251		SWISS-PROT:P00761|TRYP_PIG Trypsin - Sus scrofa (Pig).	645	5			8724	2+	1045.56	0.009	8.6078	0.9989	K.LSSPATLNSR.V
1	1	CONTAM|P00761	24409.5	0.251		SWISS-PROT:P00761|TRYP_PIG Trypsin - Sus scrofa (Pig).	645	5			8952	2+	842.509	0.007	8.30851	0.8999	R.VATVSLPR.S
1	1	CONTAM|P00761	24409.5	0.251		SWISS-PROT:P00761|TRYP_PIG Trypsin - Sus scrofa (Pig).	645	5			9086	2+	842.509	0.008	9.49544	0.9569	R.VATVSLPR.S
1	1	CONTAM|P00761	24409.5	0.251		SWISS-PROT:P00761|TRYP_PIG Trypsin - Sus scrofa (Pig).	645	5			10392	2+	842.509	0.007	8.30851	0.8124	R.VATVSLPR.S
1	1	CONTAM|P00761	24409.5	0.251		SWISS-PROT:P00761|TRYP_PIG Trypsin - Sus scrofa (Pig).	645	5			10522	2+	842.509	0.008	9.49544	0.8238	R.VATVSLPR.S
1	1	CONTAM|P00761	24409.5	0.251		SWISS-PROT:P00761|TRYP_PIG Trypsin - Sus scrofa (Pig).	645	5			10650	2+	842.509	0.008	9.49544	0.628	R.VATVSLPR.S
1	1	CONTAM|P00761	24409.5	0.251		SWISS-PROT:P00761|TRYP_PIG Trypsin - Sus scrofa (Pig).	645	5			10777	2+	842.509	0.008	9.49544	0.6084	R.VATVSLPR.S
1	1	CONTAM|P00761	24409.5	0.251		SWISS-PROT:P00761|TRYP_PIG Trypsin - Sus scrofa (Pig).	645	5			10907	2+	842.509	0.009	10.6824	0.8437	R.VATVSLPR.S
1	1	CONTAM|P00761	24409.5	0.251		SWISS-PROT:P00761|TRYP_PIG Trypsin - Sus scrofa (Pig).	645	5			11037	2+	842.509	0.008	9.49544	0.8326	R.VATVSLPR.S
1	1	CONTAM|P00761	24409.5	0.251		SWISS-PROT:P00761|TRYP_PIG Trypsin - Sus scrofa (Pig).	645	5			11167	2+	842.509	0.008	9.49544	0.9377	R.VATVSLPR.S
1	1	CONTAM|P00761	24409.5	0.251		SWISS-PROT:P00761|TRYP_PIG Trypsin - Sus scrofa (Pig).	645	5			11296	2+	842.509	0.009	10.6824	0.859	R.VATVSLPR.S
1	1	CONTAM|P00761	24409.5	0.251		SWISS-PROT:P00761|TRYP_PIG Trypsin - Sus scrofa (Pig).	645	5			11553	2+	842.509	0.007	8.30851	0.8798	R.VATVSLPR.S
1	1	CONTAM|P00761	24409.5	0.251		SWISS-PROT:P00761|TRYP_PIG Trypsin - Sus scrofa (Pig).	645	5			11682	2+	842.509	0.007	8.30851	0.9512	R.VATVSLPR.S
1	1	CONTAM|P00761	24409.5	0.251		SWISS-PROT:P00761|TRYP_PIG Trypsin - Sus scrofa (Pig).	645	5			11812	2+	842.509	0.006	7.12158	0.8226	R.VATVSLPR.S
1	1	CONTAM|P00761	24409.5	0.251		SWISS-PROT:P00761|TRYP_PIG Trypsin - Sus scrofa (Pig).	645	5			12072	2+	842.509	0.007	8.30851	0.8861	R.VATVSLPR.S
1	1	CONTAM|P00761	24409.5	0.251		SWISS-PROT:P00761|TRYP_PIG Trypsin - Sus scrofa (Pig).	645	5			12203	2+	842.509	0.006	7.12158	0.8175	R.VATVSLPR.S
1	1	CONTAM|P00761	24409.5	0.251		SWISS-PROT:P00761|TRYP_PIG Trypsin - Sus scrofa (Pig).	645	5			12332	2+	842.509	0.007	8.30851	0.8645	R.VATVSLPR.S
1	1	CONTAM|P00761	24409.5	0.251		SWISS-PROT:P00761|TRYP_PIG Trypsin - Sus scrofa (Pig).	645	5			12592	2+	842.509	0.007	8.30851	0.8797	R.VATVSLPR.S
1	1	CONTAM|P00761	24409.5	0.251		SWISS-PROT:P00761|TRYP_PIG Trypsin - Sus scrofa (Pig).	645	5			12725	2+	842.509	0.007	8.30851	0.9049	R.VATVSLPR.S
1	1	CONTAM|P00761	24409.5	0.251		SWISS-PROT:P00761|TRYP_PIG Trypsin - Sus scrofa (Pig).	645	5			13886	2+	842.509	0.007	8.30851	0.9049	R.VATVSLPR.S
1	1	CONTAM|P00761	24409.5	0.251		SWISS-PROT:P00761|TRYP_PIG Trypsin - Sus scrofa (Pig).	645	5			14276	2+	842.509	0.007	8.30851	0.8972	R.VATVSLPR.S
1	1	CONTAM|P00761	24409.5	0.251		SWISS-PROT:P00761|TRYP_PIG Trypsin - Sus scrofa (Pig).	645	5			14666	2+	842.509	0.006	7.12158	0.8075	R.VATVSLPR.S
1	1	CONTAM|P00761	24409.5	0.251		SWISS-PROT:P00761|TRYP_PIG Trypsin - Sus scrofa (Pig).	645	5			15674	3+	2211.1	0.024	10.8543	0.9978	R.LGEHNIDVLEGNEQFINAAK.I
1	1	CONTAM|P00761	24409.5	0.251		SWISS-PROT:P00761|TRYP_PIG Trypsin - Sus scrofa (Pig).	645	5			15952	3+	2211.1	1.007	3.16584	0.9898	R.LGEHNIDVLEGNEQFINAAK.I
1	1	CONTAM|P00761	24409.5	0.251		SWISS-PROT:P00761|TRYP_PIG Trypsin - Sus scrofa (Pig).	645	5			16203	3+	2211.1	1.005	2.26131	0.8275	R.LGEHNIDVLEGNEQFINAAK.I
1	1	CONTAM|P00761	24409.5	0.251		SWISS-PROT:P00761|TRYP_PIG Trypsin - Sus scrofa (Pig).	645	5			16293	2+	2211.1	0.016	7.2362	0.9979	R.LGEHNIDVLEGNEQFINAAK.I
[truncated: 66,142 more rows]

## Sheet: PCa3_PHA
Group	Prob	Protein	SequenceMass	AACoverage	BestGeneName	Description	Total Filtered Peptides	Unique Filtered Peptides	H2L Mean	Ratio Peps	Scan	Z	CalcMHPlus	dMass	FdMass (ppm)	PepProphet	Peptide	Light Area	Heavy Area
[truncated: 72,370 more rows]
