# Supplementary material for: Multi-lectin Affinity Chromatography and Quantitative Proteomic Analysis Reveal Differential Glycoform Levels between Prostate Cancer and Benign Prostatic Hyperplasia Sera
Source: Sci Rep. 2018 Apr 25;8:6509. doi: 10.1038/s41598-018-24270-w (PMC5916935; doi:10.1038/s41598-018-24270-w)
Supplement: Supplementary file 15 — Dataset 1N [file 41598_2018_24270_MOESM15_ESM.xlsx]

## Sheet: Title, Authors, Key
SUPPLEMENTARY INFORMATION FOR
Multi-lectin Affinity Chromatography and Quantitative Proteomic Analysis Reveal Differential Glycoform Levels between Prostate Cancer and Benign Prostatic Hyperplasia Sera
Sarah M. Totten, Ravali Adusumilli, Majlinda Kullolli, Cheylene Tanimoto, James D. Brooks, Parag Mallick, Sharon J. Pitteri
KEY
Column Heading:	Description:
Group	ProteinProphet Group
Prob	ProteinProphet Probability
Protein	UniProt Acession Number
SequenceMass	Protein Mass
AACoverage	% Amino Acid Coverage
BestGeneName	Best Gene Name from Protein Prophet Group
Description	Protein Description
Total Filtered Peptides	Total Peptides Assigned to Protein Group
Unique Filtered Peptides	Unique Peptides Assigned to Protein Group
H2L Mean	Mean of Heavy-to-Light Ratios for Protein Group
Ratio Peps	Numer of Peptides used to Calculate Heavy-to-Light Protein Ratio
Scan	Scan Number
Z	Charge
CalcMHPlus	[M+H]+ Mass
dMass	Difference between calculated and measured mass, not corrected for monoisotopic peak
FdMass (ppm)	Mass accuracy in ppm represented as fractional delta mass, corrected for monoisotopic peak
PepProphet	PeptideProphet Score
Peptide	Peptide Sequence, C'=heavy labeled cysteine, M"=oxidized methionine, E^ = loss of water from N-terminal glutamic acid, Q^ = loss of ammonia from N-terminal glutamine
Light Area	Area of light peptide
Heavy Area	Area of heavy peptide

## Sheet: PCa4_UNB
Group	Prob	Protein	SequenceMass	AACoverage	BestGeneName	Description	Total Filtered Peptides	Unique Filtered Peptides	H2L Mean	Ratio Peps	Scan	Z	CalcMHPlus	dMass	FdMass (ppm)	PepProphet	Peptide	Light Area	Heavy Area
1	1	CONTAM|P00761	24409.5	0.251		SWISS-PROT:P00761|TRYP_PIG Trypsin - Sus scrofa (Pig).	399	5			9178	2+	1045.56	0.006	5.73853	0.7789	K.LSSPATLNSR.V
1	1	CONTAM|P00761	24409.5	0.251		SWISS-PROT:P00761|TRYP_PIG Trypsin - Sus scrofa (Pig).	399	5			9408	2+	1045.56	0.007	6.69495	0.999	K.LSSPATLNSR.V
1	1	CONTAM|P00761	24409.5	0.251		SWISS-PROT:P00761|TRYP_PIG Trypsin - Sus scrofa (Pig).	399	5			9532	2+	1045.56	0.008	7.65138	0.9997	K.LSSPATLNSR.V
1	1	CONTAM|P00761	24409.5	0.251		SWISS-PROT:P00761|TRYP_PIG Trypsin - Sus scrofa (Pig).	399	5			9662	2+	1045.56	0.008	7.65138	0.9909	K.LSSPATLNSR.V
1	1	CONTAM|P00761	24409.5	0.251		SWISS-PROT:P00761|TRYP_PIG Trypsin - Sus scrofa (Pig).	399	5			9922	2+	1045.56	0.007	6.69495	0.8263	K.LSSPATLNSR.V
1	1	CONTAM|P00761	24409.5	0.251		SWISS-PROT:P00761|TRYP_PIG Trypsin - Sus scrofa (Pig).	399	5			11285	2+	842.509	0.005	5.93465	0.635	R.VATVSLPR.S
1	1	CONTAM|P00761	24409.5	0.251		SWISS-PROT:P00761|TRYP_PIG Trypsin - Sus scrofa (Pig).	399	5			11412	2+	842.509	0.006	7.12158	0.8784	R.VATVSLPR.S
1	1	CONTAM|P00761	24409.5	0.251		SWISS-PROT:P00761|TRYP_PIG Trypsin - Sus scrofa (Pig).	399	5			11542	2+	842.509	0.007	8.30851	0.6441	R.VATVSLPR.S
1	1	CONTAM|P00761	24409.5	0.251		SWISS-PROT:P00761|TRYP_PIG Trypsin - Sus scrofa (Pig).	399	5			11672	2+	842.509	0.006	7.12158	0.8647	R.VATVSLPR.S
1	1	CONTAM|P00761	24409.5	0.251		SWISS-PROT:P00761|TRYP_PIG Trypsin - Sus scrofa (Pig).	399	5			11802	2+	842.509	0.006	7.12158	0.6493	R.VATVSLPR.S
1	1	CONTAM|P00761	24409.5	0.251		SWISS-PROT:P00761|TRYP_PIG Trypsin - Sus scrofa (Pig).	399	5			11932	2+	842.509	0.006	7.12158	0.9244	R.VATVSLPR.S
1	1	CONTAM|P00761	24409.5	0.251		SWISS-PROT:P00761|TRYP_PIG Trypsin - Sus scrofa (Pig).	399	5			12063	2+	842.509	0.007	8.30851	0.8604	R.VATVSLPR.S
1	1	CONTAM|P00761	24409.5	0.251		SWISS-PROT:P00761|TRYP_PIG Trypsin - Sus scrofa (Pig).	399	5			12193	2+	842.509	0.007	8.30851	0.9701	R.VATVSLPR.S
1	1	CONTAM|P00761	24409.5	0.251		SWISS-PROT:P00761|TRYP_PIG Trypsin - Sus scrofa (Pig).	399	5			12322	2+	842.509	0.006	7.12158	0.6198	R.VATVSLPR.S
1	1	CONTAM|P00761	24409.5	0.251		SWISS-PROT:P00761|TRYP_PIG Trypsin - Sus scrofa (Pig).	399	5			16607	3+	2211.1	1.001	0.452263	0.9964	R.LGEHNIDVLEGNEQFINAAK.I
1	1	CONTAM|P00761	24409.5	0.251		SWISS-PROT:P00761|TRYP_PIG Trypsin - Sus scrofa (Pig).	399	5			16722	3+	2211.1	1.003	1.35679	0.7093	R.LGEHNIDVLEGNEQFINAAK.I
1	1	CONTAM|P00761	24409.5	0.251		SWISS-PROT:P00761|TRYP_PIG Trypsin - Sus scrofa (Pig).	399	5			16938	3+	2211.1	1.031	14.0201	0.9996	R.LGEHNIDVLEGNEQFINAAK.I
1	1	CONTAM|P00761	24409.5	0.251		SWISS-PROT:P00761|TRYP_PIG Trypsin - Sus scrofa (Pig).	399	5			16977	2+	2211.1	1.02	9.04526	1	R.LGEHNIDVLEGNEQFINAAK.I
1	1	CONTAM|P00761	24409.5	0.251		SWISS-PROT:P00761|TRYP_PIG Trypsin - Sus scrofa (Pig).	399	5			17062	3+	2211.1	0.023	10.402	1	R.LGEHNIDVLEGNEQFINAAK.I
1	1	CONTAM|P00761	24409.5	0.251		SWISS-PROT:P00761|TRYP_PIG Trypsin - Sus scrofa (Pig).	399	5			17104	2+	2211.1	0.018	8.14073	1	R.LGEHNIDVLEGNEQFINAAK.I
1	1	CONTAM|P00761	24409.5	0.251		SWISS-PROT:P00761|TRYP_PIG Trypsin - Sus scrofa (Pig).	399	5			17183	3+	2211.1	0.019	8.59299	1	R.LGEHNIDVLEGNEQFINAAK.I
1	1	CONTAM|P00761	24409.5	0.251		SWISS-PROT:P00761|TRYP_PIG Trypsin - Sus scrofa (Pig).	399	5			17227	2+	2211.1	1.021	9.49752	0.9619	R.LGEHNIDVLEGNEQFINAAK.I
1	1	CONTAM|P00761	24409.5	0.251		SWISS-PROT:P00761|TRYP_PIG Trypsin - Sus scrofa (Pig).	399	5			17313	3+	2211.1	0.019	8.59299	1	R.LGEHNIDVLEGNEQFINAAK.I
1	1	CONTAM|P00761	24409.5	0.251		SWISS-PROT:P00761|TRYP_PIG Trypsin - Sus scrofa (Pig).	399	5			17433	3+	2211.1	0.02	9.04526	1	R.LGEHNIDVLEGNEQFINAAK.I
1	1	CONTAM|P00761	24409.5	0.251		SWISS-PROT:P00761|TRYP_PIG Trypsin - Sus scrofa (Pig).	399	5			17554	3+	2211.1	0.018	8.14073	1	R.LGEHNIDVLEGNEQFINAAK.I
1	1	CONTAM|P00761	24409.5	0.251		SWISS-PROT:P00761|TRYP_PIG Trypsin - Sus scrofa (Pig).	399	5			17674	3+	2211.1	0.018	8.14073	0.9999	R.LGEHNIDVLEGNEQFINAAK.I
1	1	CONTAM|P00761	24409.5	0.251		SWISS-PROT:P00761|TRYP_PIG Trypsin - Sus scrofa (Pig).	399	5			17793	3+	2211.1	0.02	9.04526	0.9999	R.LGEHNIDVLEGNEQFINAAK.I
1	1	CONTAM|P00761	24409.5	0.251		SWISS-PROT:P00761|TRYP_PIG Trypsin - Sus scrofa (Pig).	399	5			18158	3+	2211.1	0.023	10.402	0.8436	R.LGEHNIDVLEGNEQFINAAK.I
1	1	CONTAM|P00761	24409.5	0.251		SWISS-PROT:P00761|TRYP_PIG Trypsin - Sus scrofa (Pig).	399	5			18463	3+	2299.18	0.018	7.8289	0.9982	K.IITHPNFNGNTLDNDIM"LIK.L
1	1	CONTAM|P00761	24409.5	0.251		SWISS-PROT:P00761|TRYP_PIG Trypsin - Sus scrofa (Pig).	399	5			19143	3+	2283.18	0.02	8.75971	0.9998	K.IITHPNFNGNTLDNDIMLIK.L
1	1	CONTAM|P00761	24409.5	0.251		SWISS-PROT:P00761|TRYP_PIG Trypsin - Sus scrofa (Pig).	399	5			19263	3+	2283.18	0.02	8.75971	0.9991	K.IITHPNFNGNTLDNDIMLIK.L
1	1	CONTAM|P00761	24409.5	0.251		SWISS-PROT:P00761|TRYP_PIG Trypsin - Sus scrofa (Pig).	399	5			9239	2+	1045.56	0.009	8.6078	0.9986	K.LSSPATLNSR.V
1	1	CONTAM|P00761	24409.5	0.251		SWISS-PROT:P00761|TRYP_PIG Trypsin - Sus scrofa (Pig).	399	5			9367	2+	1045.56	0.01	9.56422	0.9997	K.LSSPATLNSR.V
1	1	CONTAM|P00761	24409.5	0.251		SWISS-PROT:P00761|TRYP_PIG Trypsin - Sus scrofa (Pig).	399	5			11077	2+	842.509	0.008	9.49544	0.6302	R.VATVSLPR.S
1	1	CONTAM|P00761	24409.5	0.251		SWISS-PROT:P00761|TRYP_PIG Trypsin - Sus scrofa (Pig).	399	5			11337	2+	842.509	0.012	14.2432	0.631	R.VATVSLPR.S
1	1	CONTAM|P00761	24409.5	0.251		SWISS-PROT:P00761|TRYP_PIG Trypsin - Sus scrofa (Pig).	399	5			11597	2+	842.509	0.008	9.49544	0.8085	R.VATVSLPR.S
1	1	CONTAM|P00761	24409.5	0.251		SWISS-PROT:P00761|TRYP_PIG Trypsin - Sus scrofa (Pig).	399	5			16887	3+	2211.1	1.007	3.16584	0.7522	R.LGEHNIDVLEGNEQFINAAK.I
1	1	CONTAM|P00761	24409.5	0.251		SWISS-PROT:P00761|TRYP_PIG Trypsin - Sus scrofa (Pig).	399	5			17184	2+	2211.1	1.029	13.1156	1	R.LGEHNIDVLEGNEQFINAAK.I
1	1	CONTAM|P00761	24409.5	0.251		SWISS-PROT:P00761|TRYP_PIG Trypsin - Sus scrofa (Pig).	399	5			17267	3+	2211.1	0.022	9.94978	1	R.LGEHNIDVLEGNEQFINAAK.I
1	1	CONTAM|P00761	24409.5	0.251		SWISS-PROT:P00761|TRYP_PIG Trypsin - Sus scrofa (Pig).	399	5			17308	2+	2211.1	0.021	9.49752	1	R.LGEHNIDVLEGNEQFINAAK.I
1	1	CONTAM|P00761	24409.5	0.251		SWISS-PROT:P00761|TRYP_PIG Trypsin - Sus scrofa (Pig).	399	5			17399	3+	2211.1	0.022	9.94978	1	R.LGEHNIDVLEGNEQFINAAK.I
1	1	CONTAM|P00761	24409.5	0.251		SWISS-PROT:P00761|TRYP_PIG Trypsin - Sus scrofa (Pig).	399	5			17530	3+	2211.1	1.031	14.0201	0.9945	R.LGEHNIDVLEGNEQFINAAK.I
1	1	CONTAM|P00761	24409.5	0.251		SWISS-PROT:P00761|TRYP_PIG Trypsin - Sus scrofa (Pig).	399	5			17660	3+	2211.1	1.031	14.0201	0.9992	R.LGEHNIDVLEGNEQFINAAK.I
1	1	CONTAM|P00761	24409.5	0.251		SWISS-PROT:P00761|TRYP_PIG Trypsin - Sus scrofa (Pig).	399	5			17931	3+	2211.1	1.031	14.0201	1	R.LGEHNIDVLEGNEQFINAAK.I
1	1	CONTAM|P00761	24409.5	0.251		SWISS-PROT:P00761|TRYP_PIG Trypsin - Sus scrofa (Pig).	399	5			18173	3+	2211.1	1.001	0.452263	0.9487	R.LGEHNIDVLEGNEQFINAAK.I
1	1	CONTAM|P00761	24409.5	0.251		SWISS-PROT:P00761|TRYP_PIG Trypsin - Sus scrofa (Pig).	399	5			18625	3+	2211.1	-0.906	42.5127	0.9359	R.LGEHNIDVLEGNEQFINAAK.I
1	1	CONTAM|P00761	24409.5	0.251		SWISS-PROT:P00761|TRYP_PIG Trypsin - Sus scrofa (Pig).	399	5			19299	3+	2283.18	0.018	7.88374	0.9975	K.IITHPNFNGNTLDNDIMLIK.L
1	1	CONTAM|P00761	24409.5	0.251		SWISS-PROT:P00761|TRYP_PIG Trypsin - Sus scrofa (Pig).	399	5			19430	3+	2283.18	0.02	8.75971	0.9708	K.IITHPNFNGNTLDNDIMLIK.L
1	1	CONTAM|P00761	24409.5	0.251		SWISS-PROT:P00761|TRYP_PIG Trypsin - Sus scrofa (Pig).	399	5			9082	2+	1045.56	-0.015	14.3463	0.971	K.LSSPATLNSR.V
1	1	CONTAM|P00761	24409.5	0.251		SWISS-PROT:P00761|TRYP_PIG Trypsin - Sus scrofa (Pig).	399	5			9480	2+	1045.56	0.008	7.65138	0.9998	K.LSSPATLNSR.V
1	1	CONTAM|P00761	24409.5	0.251		SWISS-PROT:P00761|TRYP_PIG Trypsin - Sus scrofa (Pig).	399	5			9610	2+	1045.56	0.007	6.69495	0.9999	K.LSSPATLNSR.V
1	1	CONTAM|P00761	24409.5	0.251		SWISS-PROT:P00761|TRYP_PIG Trypsin - Sus scrofa (Pig).	399	5			9914	2+	1045.56	0.009	8.6078	0.8292	K.LSSPATLNSR.V
1	1	CONTAM|P00761	24409.5	0.251		SWISS-PROT:P00761|TRYP_PIG Trypsin - Sus scrofa (Pig).	399	5			11069	2+	842.509	0.008	9.49544	0.6279	R.VATVSLPR.S
1	1	CONTAM|P00761	24409.5	0.251		SWISS-PROT:P00761|TRYP_PIG Trypsin - Sus scrofa (Pig).	399	5			11198	2+	842.509	0.007	8.30851	0.6381	R.VATVSLPR.S
1	1	CONTAM|P00761	24409.5	0.251		SWISS-PROT:P00761|TRYP_PIG Trypsin - Sus scrofa (Pig).	399	5			11334	2+	842.509	0.02	23.7386	0.8129	R.VATVSLPR.S
1	1	CONTAM|P00761	24409.5	0.251		SWISS-PROT:P00761|TRYP_PIG Trypsin - Sus scrofa (Pig).	399	5			11463	2+	842.509	0.008	9.49544	0.6631	R.VATVSLPR.S
1	1	CONTAM|P00761	24409.5	0.251		SWISS-PROT:P00761|TRYP_PIG Trypsin - Sus scrofa (Pig).	399	5			11593	2+	842.509	0.007	8.30851	0.9769	R.VATVSLPR.S
1	1	CONTAM|P00761	24409.5	0.251		SWISS-PROT:P00761|TRYP_PIG Trypsin - Sus scrofa (Pig).	399	5			11723	2+	842.509	0.007	8.30851	0.8842	R.VATVSLPR.S
1	1	CONTAM|P00761	24409.5	0.251		SWISS-PROT:P00761|TRYP_PIG Trypsin - Sus scrofa (Pig).	399	5			11854	2+	842.509	0.008	9.49544	0.7496	R.VATVSLPR.S
1	1	CONTAM|P00761	24409.5	0.251		SWISS-PROT:P00761|TRYP_PIG Trypsin - Sus scrofa (Pig).	399	5			11983	2+	842.509	0.007	8.30851	0.8456	R.VATVSLPR.S
1	1	CONTAM|P00761	24409.5	0.251		SWISS-PROT:P00761|TRYP_PIG Trypsin - Sus scrofa (Pig).	399	5			12374	2+	842.509	0.007	8.30851	0.6401	R.VATVSLPR.S
1	1	CONTAM|P00761	24409.5	0.251		SWISS-PROT:P00761|TRYP_PIG Trypsin - Sus scrofa (Pig).	399	5			17153	3+	2211.1	0.023	10.402	0.9999	R.LGEHNIDVLEGNEQFINAAK.I
1	1	CONTAM|P00761	24409.5	0.251		SWISS-PROT:P00761|TRYP_PIG Trypsin - Sus scrofa (Pig).	399	5			17254	2+	2211.1	0.018	8.14073	1	R.LGEHNIDVLEGNEQFINAAK.I
1	1	CONTAM|P00761	24409.5	0.251		SWISS-PROT:P00761|TRYP_PIG Trypsin - Sus scrofa (Pig).	399	5			17284	3+	2211.1	0.023	10.402	1	R.LGEHNIDVLEGNEQFINAAK.I
1	1	CONTAM|P00761	24409.5	0.251		SWISS-PROT:P00761|TRYP_PIG Trypsin - Sus scrofa (Pig).	399	5			17414	3+	2211.1	0.025	11.3066	0.9999	R.LGEHNIDVLEGNEQFINAAK.I
1	1	CONTAM|P00761	24409.5	0.251		SWISS-PROT:P00761|TRYP_PIG Trypsin - Sus scrofa (Pig).	399	5			17544	3+	2211.1	0.019	8.59299	0.9991	R.LGEHNIDVLEGNEQFINAAK.I
1	1	CONTAM|P00761	24409.5	0.251		SWISS-PROT:P00761|TRYP_PIG Trypsin - Sus scrofa (Pig).	399	5			17677	3+	2211.1	0.022	9.94978	1	R.LGEHNIDVLEGNEQFINAAK.I
1	1	CONTAM|P00761	24409.5	0.251		SWISS-PROT:P00761|TRYP_PIG Trypsin - Sus scrofa (Pig).	399	5			17806	3+	2211.1	0.022	9.94978	1	R.LGEHNIDVLEGNEQFINAAK.I
1	1	CONTAM|P00761	24409.5	0.251		SWISS-PROT:P00761|TRYP_PIG Trypsin - Sus scrofa (Pig).	399	5			17939	3+	2211.1	1.001	0.452263	0.9744	R.LGEHNIDVLEGNEQFINAAK.I
1	1	CONTAM|P00761	24409.5	0.251		SWISS-PROT:P00761|TRYP_PIG Trypsin - Sus scrofa (Pig).	399	5			18531	3+	2211.1	1.018	8.14073	0.6658	R.LGEHNIDVLEGNEQFINAAK.I
1	1	CONTAM|P00761	24409.5	0.251		SWISS-PROT:P00761|TRYP_PIG Trypsin - Sus scrofa (Pig).	399	5			18831	3+	2211.1	0.018	8.14073	0.971	R.LGEHNIDVLEGNEQFINAAK.I
1	1	CONTAM|P00761	24409.5	0.251		SWISS-PROT:P00761|TRYP_PIG Trypsin - Sus scrofa (Pig).	399	5			19305	3+	2283.18	0.017	7.44576	0.9894	K.IITHPNFNGNTLDNDIMLIK.L
1	1	CONTAM|P00761	24409.5	0.251		SWISS-PROT:P00761|TRYP_PIG Trypsin - Sus scrofa (Pig).	399	5			19434	3+	2283.18	0.021	9.1977	0.9971	K.IITHPNFNGNTLDNDIMLIK.L
1	1	CONTAM|P00761	24409.5	0.251		SWISS-PROT:P00761|TRYP_PIG Trypsin - Sus scrofa (Pig).	399	5			9663	2+	1045.56	0.007	6.69495	0.9999	K.LSSPATLNSR.V
1	1	CONTAM|P00761	24409.5	0.251		SWISS-PROT:P00761|TRYP_PIG Trypsin - Sus scrofa (Pig).	399	5			9793	2+	1045.56	0.008	7.65138	0.9975	K.LSSPATLNSR.V
1	1	CONTAM|P00761	24409.5	0.251		SWISS-PROT:P00761|TRYP_PIG Trypsin - Sus scrofa (Pig).	399	5			11412	2+	842.509	0.007	8.30851	0.6437	R.VATVSLPR.S
1	1	CONTAM|P00761	24409.5	0.251		SWISS-PROT:P00761|TRYP_PIG Trypsin - Sus scrofa (Pig).	399	5			11542	2+	842.509	0.02	23.7386	0.6303	R.VATVSLPR.S
1	1	CONTAM|P00761	24409.5	0.251		SWISS-PROT:P00761|TRYP_PIG Trypsin - Sus scrofa (Pig).	399	5			11672	2+	842.509	0.016	18.9909	0.9921	R.VATVSLPR.S
1	1	CONTAM|P00761	24409.5	0.251		SWISS-PROT:P00761|TRYP_PIG Trypsin - Sus scrofa (Pig).	399	5			11802	2+	842.509	0.008	9.49544	0.8149	R.VATVSLPR.S
1	1	CONTAM|P00761	24409.5	0.251		SWISS-PROT:P00761|TRYP_PIG Trypsin - Sus scrofa (Pig).	399	5			11933	2+	842.509	0.007	8.30851	0.9858	R.VATVSLPR.S
1	1	CONTAM|P00761	24409.5	0.251		SWISS-PROT:P00761|TRYP_PIG Trypsin - Sus scrofa (Pig).	399	5			12062	2+	842.509	0.007	8.30851	0.8459	R.VATVSLPR.S
1	1	CONTAM|P00761	24409.5	0.251		SWISS-PROT:P00761|TRYP_PIG Trypsin - Sus scrofa (Pig).	399	5			12193	2+	842.509	0.008	9.49544	0.7496	R.VATVSLPR.S
1	1	CONTAM|P00761	24409.5	0.251		SWISS-PROT:P00761|TRYP_PIG Trypsin - Sus scrofa (Pig).	399	5			12323	2+	842.509	0.007	8.30851	0.7229	R.VATVSLPR.S
1	1	CONTAM|P00761	24409.5	0.251		SWISS-PROT:P00761|TRYP_PIG Trypsin - Sus scrofa (Pig).	399	5			12585	2+	842.509	0.007	8.30851	0.8999	R.VATVSLPR.S
1	1	CONTAM|P00761	24409.5	0.251		SWISS-PROT:P00761|TRYP_PIG Trypsin - Sus scrofa (Pig).	399	5			16719	3+	2211.1	1.005	2.26131	0.9564	R.LGEHNIDVLEGNEQFINAAK.I
1	1	CONTAM|P00761	24409.5	0.251		SWISS-PROT:P00761|TRYP_PIG Trypsin - Sus scrofa (Pig).	399	5			16843	3+	2211.1	1.002	0.904526	0.999	R.LGEHNIDVLEGNEQFINAAK.I
1	1	CONTAM|P00761	24409.5	0.251		SWISS-PROT:P00761|TRYP_PIG Trypsin - Sus scrofa (Pig).	399	5			17048	2+	2211.1	0.02	9.04526	1	R.LGEHNIDVLEGNEQFINAAK.I
1	1	CONTAM|P00761	24409.5	0.251		SWISS-PROT:P00761|TRYP_PIG Trypsin - Sus scrofa (Pig).	399	5			17122	3+	2211.1	0.022	9.94978	1	R.LGEHNIDVLEGNEQFINAAK.I
1	1	CONTAM|P00761	24409.5	0.251		SWISS-PROT:P00761|TRYP_PIG Trypsin - Sus scrofa (Pig).	399	5			17173	2+	2211.1	0.019	8.59299	1	R.LGEHNIDVLEGNEQFINAAK.I
1	1	CONTAM|P00761	24409.5	0.251		SWISS-PROT:P00761|TRYP_PIG Trypsin - Sus scrofa (Pig).	399	5			17252	3+	2211.1	0.024	10.8543	1	R.LGEHNIDVLEGNEQFINAAK.I
1	1	CONTAM|P00761	24409.5	0.251		SWISS-PROT:P00761|TRYP_PIG Trypsin - Sus scrofa (Pig).	399	5			17339	2+	2211.1	0.023	10.402	1	R.LGEHNIDVLEGNEQFINAAK.I
1	1	CONTAM|P00761	24409.5	0.251		SWISS-PROT:P00761|TRYP_PIG Trypsin - Sus scrofa (Pig).	399	5			17383	3+	2211.1	0.021	9.49752	1	R.LGEHNIDVLEGNEQFINAAK.I
1	1	CONTAM|P00761	24409.5	0.251		SWISS-PROT:P00761|TRYP_PIG Trypsin - Sus scrofa (Pig).	399	5			17512	3+	2211.1	0.019	8.59299	1	R.LGEHNIDVLEGNEQFINAAK.I
1	1	CONTAM|P00761	24409.5	0.251		SWISS-PROT:P00761|TRYP_PIG Trypsin - Sus scrofa (Pig).	399	5			17642	3+	2211.1	0.019	8.59299	1	R.LGEHNIDVLEGNEQFINAAK.I
1	1	CONTAM|P00761	24409.5	0.251		SWISS-PROT:P00761|TRYP_PIG Trypsin - Sus scrofa (Pig).	399	5			17948	3+	2211.1	0.018	8.14073	0.9999	R.LGEHNIDVLEGNEQFINAAK.I
1	1	CONTAM|P00761	24409.5	0.251		SWISS-PROT:P00761|TRYP_PIG Trypsin - Sus scrofa (Pig).	399	5			18074	3+	2211.1	1.008	3.6181	0.7651	R.LGEHNIDVLEGNEQFINAAK.I
1	1	CONTAM|P00761	24409.5	0.251		SWISS-PROT:P00761|TRYP_PIG Trypsin - Sus scrofa (Pig).	399	5			18210	3+	2211.1	0.019	8.59299	0.9989	R.LGEHNIDVLEGNEQFINAAK.I
1	1	CONTAM|P00761	24409.5	0.251		SWISS-PROT:P00761|TRYP_PIG Trypsin - Sus scrofa (Pig).	399	5			18399	3+	2211.1	1.031	14.0201	0.9761	R.LGEHNIDVLEGNEQFINAAK.I
1	1	CONTAM|P00761	24409.5	0.251		SWISS-PROT:P00761|TRYP_PIG Trypsin - Sus scrofa (Pig).	399	5			18468	3+	2299.18	0.021	9.13371	0.8539	K.IITHPNFNGNTLDNDIM"LIK.L
1	1	CONTAM|P00761	24409.5	0.251		SWISS-PROT:P00761|TRYP_PIG Trypsin - Sus scrofa (Pig).	399	5			19252	3+	2283.18	0.017	7.44576	1	K.IITHPNFNGNTLDNDIMLIK.L
1	1	CONTAM|P00761	24409.5	0.251		SWISS-PROT:P00761|TRYP_PIG Trypsin - Sus scrofa (Pig).	399	5			19313	2+	2283.18	0.023	10.0737	1	K.IITHPNFNGNTLDNDIMLIK.L
1	1	CONTAM|P00761	24409.5	0.251		SWISS-PROT:P00761|TRYP_PIG Trypsin - Sus scrofa (Pig).	399	5			19383	3+	2283.18	0.02	8.75971	0.999	K.IITHPNFNGNTLDNDIMLIK.L
1	1	CONTAM|P00761	24409.5	0.251		SWISS-PROT:P00761|TRYP_PIG Trypsin - Sus scrofa (Pig).	399	5			19515	3+	2283.18	1.015	6.56978	0.728	K.IITHPNFNGNTLDNDIMLIK.L
1	1	CONTAM|P00761	24409.5	0.251		SWISS-PROT:P00761|TRYP_PIG Trypsin - Sus scrofa (Pig).	399	5			9572	2+	1045.56	0.009	8.6078	0.9935	K.LSSPATLNSR.V
1	1	CONTAM|P00761	24409.5	0.251		SWISS-PROT:P00761|TRYP_PIG Trypsin - Sus scrofa (Pig).	399	5			9702	2+	1045.56	0.009	8.6078	0.9718	K.LSSPATLNSR.V
1	1	CONTAM|P00761	24409.5	0.251		SWISS-PROT:P00761|TRYP_PIG Trypsin - Sus scrofa (Pig).	399	5			9963	2+	1045.56	0.009	8.6078	0.999	K.LSSPATLNSR.V
1	1	CONTAM|P00761	24409.5	0.251		SWISS-PROT:P00761|TRYP_PIG Trypsin - Sus scrofa (Pig).	399	5			11415	2+	842.509	0.009	10.6824	0.9493	R.VATVSLPR.S
1	1	CONTAM|P00761	24409.5	0.251		SWISS-PROT:P00761|TRYP_PIG Trypsin - Sus scrofa (Pig).	399	5			11675	2+	842.509	0.009	10.6824	0.7294	R.VATVSLPR.S
1	1	CONTAM|P00761	24409.5	0.251		SWISS-PROT:P00761|TRYP_PIG Trypsin - Sus scrofa (Pig).	399	5			11806	2+	842.509	0.008	9.49544	0.9407	R.VATVSLPR.S
1	1	CONTAM|P00761	24409.5	0.251		SWISS-PROT:P00761|TRYP_PIG Trypsin - Sus scrofa (Pig).	399	5			11935	2+	842.509	0.008	9.49544	0.8504	R.VATVSLPR.S
1	1	CONTAM|P00761	24409.5	0.251		SWISS-PROT:P00761|TRYP_PIG Trypsin - Sus scrofa (Pig).	399	5			12065	2+	842.509	0.008	9.49544	0.7177	R.VATVSLPR.S
1	1	CONTAM|P00761	24409.5	0.251		SWISS-PROT:P00761|TRYP_PIG Trypsin - Sus scrofa (Pig).	399	5			12197	2+	842.509	0.008	9.49544	0.9298	R.VATVSLPR.S
1	1	CONTAM|P00761	24409.5	0.251		SWISS-PROT:P00761|TRYP_PIG Trypsin - Sus scrofa (Pig).	399	5			12328	2+	842.509	0.007	8.30851	0.6438	R.VATVSLPR.S
1	1	CONTAM|P00761	24409.5	0.251		SWISS-PROT:P00761|TRYP_PIG Trypsin - Sus scrofa (Pig).	399	5			12458	2+	842.509	0.007	8.30851	0.8656	R.VATVSLPR.S
1	1	CONTAM|P00761	24409.5	0.251		SWISS-PROT:P00761|TRYP_PIG Trypsin - Sus scrofa (Pig).	399	5			16632	3+	2211.1	1.004	1.80905	0.7509	R.LGEHNIDVLEGNEQFINAAK.I
1	1	CONTAM|P00761	24409.5	0.251		SWISS-PROT:P00761|TRYP_PIG Trypsin - Sus scrofa (Pig).	399	5			16897	2+	2211.1	0.024	10.8543	1	R.LGEHNIDVLEGNEQFINAAK.I
1	1	CONTAM|P00761	24409.5	0.251		SWISS-PROT:P00761|TRYP_PIG Trypsin - Sus scrofa (Pig).	399	5			16952	3+	2211.1	0.024	10.8543	1	R.LGEHNIDVLEGNEQFINAAK.I
1	1	CONTAM|P00761	24409.5	0.251		SWISS-PROT:P00761|TRYP_PIG Trypsin - Sus scrofa (Pig).	399	5			17026	2+	2211.1	0.018	8.14073	1	R.LGEHNIDVLEGNEQFINAAK.I
1	1	CONTAM|P00761	24409.5	0.251		SWISS-PROT:P00761|TRYP_PIG Trypsin - Sus scrofa (Pig).	399	5			17082	3+	2211.1	0.023	10.402	1	R.LGEHNIDVLEGNEQFINAAK.I
1	1	CONTAM|P00761	24409.5	0.251		SWISS-PROT:P00761|TRYP_PIG Trypsin - Sus scrofa (Pig).	399	5			17213	3+	2211.1	0.021	9.49752	0.9997	R.LGEHNIDVLEGNEQFINAAK.I
1	1	CONTAM|P00761	24409.5	0.251		SWISS-PROT:P00761|TRYP_PIG Trypsin - Sus scrofa (Pig).	399	5			17334	3+	2211.1	0.02	9.04526	0.9992	R.LGEHNIDVLEGNEQFINAAK.I
1	1	CONTAM|P00761	24409.5	0.251		SWISS-PROT:P00761|TRYP_PIG Trypsin - Sus scrofa (Pig).	399	5			17464	3+	2211.1	0.021	9.49752	0.9998	R.LGEHNIDVLEGNEQFINAAK.I
1	1	CONTAM|P00761	24409.5	0.251		SWISS-PROT:P00761|TRYP_PIG Trypsin - Sus scrofa (Pig).	399	5			17596	3+	2211.1	0.022	9.94978	1	R.LGEHNIDVLEGNEQFINAAK.I
1	1	CONTAM|P00761	24409.5	0.251		SWISS-PROT:P00761|TRYP_PIG Trypsin - Sus scrofa (Pig).	399	5			17729	3+	2211.1	0.02	9.04526	1	R.LGEHNIDVLEGNEQFINAAK.I
1	1	CONTAM|P00761	24409.5	0.251		SWISS-PROT:P00761|TRYP_PIG Trypsin - Sus scrofa (Pig).	399	5			17855	3+	2211.1	1.001	0.452263	0.9872	R.LGEHNIDVLEGNEQFINAAK.I
1	1	CONTAM|P00761	24409.5	0.251		SWISS-PROT:P00761|TRYP_PIG Trypsin - Sus scrofa (Pig).	399	5			18007	3+	2211.1	0.017	7.68847	0.9967	R.LGEHNIDVLEGNEQFINAAK.I
1	1	CONTAM|P00761	24409.5	0.251		SWISS-PROT:P00761|TRYP_PIG Trypsin - Sus scrofa (Pig).	399	5			19024	3+	2283.18	0.018	7.88374	0.9999	K.IITHPNFNGNTLDNDIMLIK.L
1	1	CONTAM|P00761	24409.5	0.251		SWISS-PROT:P00761|TRYP_PIG Trypsin - Sus scrofa (Pig).	399	5			19152	3+	2283.18	0.021	9.1977	0.9997	K.IITHPNFNGNTLDNDIMLIK.L
1	1	CONTAM|P00761	24409.5	0.251		SWISS-PROT:P00761|TRYP_PIG Trypsin - Sus scrofa (Pig).	399	5			9357	2+	1045.56	0.009	8.6078	0.8562	K.LSSPATLNSR.V
1	1	CONTAM|P00761	24409.5	0.251		SWISS-PROT:P00761|TRYP_PIG Trypsin - Sus scrofa (Pig).	399	5			9500	2+	1045.56	0.01	9.56422	0.8453	K.LSSPATLNSR.V
1	1	CONTAM|P00761	24409.5	0.251		SWISS-PROT:P00761|TRYP_PIG Trypsin - Sus scrofa (Pig).	399	5			9623	2+	1045.56	0.009	8.6078	0.9994	K.LSSPATLNSR.V
1	1	CONTAM|P00761	24409.5	0.251		SWISS-PROT:P00761|TRYP_PIG Trypsin - Sus scrofa (Pig).	399	5			9753	2+	1045.56	0.008	7.65138	0.9999	K.LSSPATLNSR.V
1	1	CONTAM|P00761	24409.5	0.251		SWISS-PROT:P00761|TRYP_PIG Trypsin - Sus scrofa (Pig).	399	5			10015	2+	1045.56	0.008	7.65138	0.9877	K.LSSPATLNSR.V
1	1	CONTAM|P00761	24409.5	0.251		SWISS-PROT:P00761|TRYP_PIG Trypsin - Sus scrofa (Pig).	399	5			11394	2+	842.509	0.006	7.12158	0.6264	R.VATVSLPR.S
1	1	CONTAM|P00761	24409.5	0.251		SWISS-PROT:P00761|TRYP_PIG Trypsin - Sus scrofa (Pig).	399	5			11523	2+	842.509	0.007	8.30851	0.6409	R.VATVSLPR.S
1	1	CONTAM|P00761	24409.5	0.251		SWISS-PROT:P00761|TRYP_PIG Trypsin - Sus scrofa (Pig).	399	5			11653	2+	842.509	0.008	9.49544	0.6439	R.VATVSLPR.S
1	1	CONTAM|P00761	24409.5	0.251		SWISS-PROT:P00761|TRYP_PIG Trypsin - Sus scrofa (Pig).	399	5			11783	2+	842.509	0.007	8.30851	0.6452	R.VATVSLPR.S
1	1	CONTAM|P00761	24409.5	0.251		SWISS-PROT:P00761|TRYP_PIG Trypsin - Sus scrofa (Pig).	399	5			11913	2+	842.509	0.007	8.30851	0.6019	R.VATVSLPR.S
1	1	CONTAM|P00761	24409.5	0.251		SWISS-PROT:P00761|TRYP_PIG Trypsin - Sus scrofa (Pig).	399	5			12043	2+	842.509	0.007	8.30851	0.6326	R.VATVSLPR.S
1	1	CONTAM|P00761	24409.5	0.251		SWISS-PROT:P00761|TRYP_PIG Trypsin - Sus scrofa (Pig).	399	5			12173	2+	842.509	0.006	7.12158	0.8419	R.VATVSLPR.S
1	1	CONTAM|P00761	24409.5	0.251		SWISS-PROT:P00761|TRYP_PIG Trypsin - Sus scrofa (Pig).	399	5			12434	2+	842.509	0.006	7.12158	0.8784	R.VATVSLPR.S
1	1	CONTAM|P00761	24409.5	0.251		SWISS-PROT:P00761|TRYP_PIG Trypsin - Sus scrofa (Pig).	399	5			12565	2+	842.509	0.007	8.30851	0.6224	R.VATVSLPR.S
1	1	CONTAM|P00761	24409.5	0.251		SWISS-PROT:P00761|TRYP_PIG Trypsin - Sus scrofa (Pig).	399	5			12697	2+	842.509	0.006	7.12158	0.633	R.VATVSLPR.S
1	1	CONTAM|P00761	24409.5	0.251		SWISS-PROT:P00761|TRYP_PIG Trypsin - Sus scrofa (Pig).	399	5			16820	3+	2211.1	1.009	4.07036	0.8946	R.LGEHNIDVLEGNEQFINAAK.I
1	1	CONTAM|P00761	24409.5	0.251		SWISS-PROT:P00761|TRYP_PIG Trypsin - Sus scrofa (Pig).	399	5			17110	2+	2211.1	0.018	8.14073	1	R.LGEHNIDVLEGNEQFINAAK.I
1	1	CONTAM|P00761	24409.5	0.251		SWISS-PROT:P00761|TRYP_PIG Trypsin - Sus scrofa (Pig).	399	5			17139	3+	2211.1	0.023	10.402	1	R.LGEHNIDVLEGNEQFINAAK.I
1	1	CONTAM|P00761	24409.5	0.251		SWISS-PROT:P00761|TRYP_PIG Trypsin - Sus scrofa (Pig).	399	5			17269	3+	2211.1	0.02	9.04526	1	R.LGEHNIDVLEGNEQFINAAK.I
1	1	CONTAM|P00761	24409.5	0.251		SWISS-PROT:P00761|TRYP_PIG Trypsin - Sus scrofa (Pig).	399	5			17399	3+	2211.1	1.031	14.0201	0.9991	R.LGEHNIDVLEGNEQFINAAK.I
1	1	CONTAM|P00761	24409.5	0.251		SWISS-PROT:P00761|TRYP_PIG Trypsin - Sus scrofa (Pig).	399	5			17530	3+	2211.1	0.025	11.3066	0.9999	R.LGEHNIDVLEGNEQFINAAK.I
1	1	CONTAM|P00761	24409.5	0.251		SWISS-PROT:P00761|TRYP_PIG Trypsin - Sus scrofa (Pig).	399	5			17660	3+	2211.1	0.022	9.94978	1	R.LGEHNIDVLEGNEQFINAAK.I
1	1	CONTAM|P00761	24409.5	0.251		SWISS-PROT:P00761|TRYP_PIG Trypsin - Sus scrofa (Pig).	399	5			17784	3+	2211.1	0.018	8.14073	1	R.LGEHNIDVLEGNEQFINAAK.I
1	1	CONTAM|P00761	24409.5	0.251		SWISS-PROT:P00761|TRYP_PIG Trypsin - Sus scrofa (Pig).	399	5			17905	3+	2211.1	0.016	7.2362	0.9994	R.LGEHNIDVLEGNEQFINAAK.I
1	1	CONTAM|P00761	24409.5	0.251		SWISS-PROT:P00761|TRYP_PIG Trypsin - Sus scrofa (Pig).	399	5			18029	3+	2211.1	1.001	0.452263	0.9973	R.LGEHNIDVLEGNEQFINAAK.I
1	1	CONTAM|P00761	24409.5	0.251		SWISS-PROT:P00761|TRYP_PIG Trypsin - Sus scrofa (Pig).	399	5			18161	3+	2211.1	0.019	8.59299	0.9998	R.LGEHNIDVLEGNEQFINAAK.I
1	1	CONTAM|P00761	24409.5	0.251		SWISS-PROT:P00761|TRYP_PIG Trypsin - Sus scrofa (Pig).	399	5			18306	3+	2211.1	0.041	18.5428	0.9634	R.LGEHNIDVLEGNEQFINAAK.I
1	1	CONTAM|P00761	24409.5	0.251		SWISS-PROT:P00761|TRYP_PIG Trypsin - Sus scrofa (Pig).	399	5			19200	3+	2283.18	1.015	6.56978	0.9901	K.IITHPNFNGNTLDNDIMLIK.L
1	1	CONTAM|P00761	24409.5	0.251		SWISS-PROT:P00761|TRYP_PIG Trypsin - Sus scrofa (Pig).	399	5			19319	3+	2283.18	0.019	8.32173	0.9996	K.IITHPNFNGNTLDNDIMLIK.L
1	1	CONTAM|P00761	24409.5	0.251		SWISS-PROT:P00761|TRYP_PIG Trypsin - Sus scrofa (Pig).	399	5			19441	3+	2283.18	1.015	6.56978	0.8108	K.IITHPNFNGNTLDNDIMLIK.L
1	1	CONTAM|P00761	24409.5	0.251		SWISS-PROT:P00761|TRYP_PIG Trypsin - Sus scrofa (Pig).	399	5			9483	2+	1045.56	0.007	6.69495	0.9436	K.LSSPATLNSR.V
1	1	CONTAM|P00761	24409.5	0.251		SWISS-PROT:P00761|TRYP_PIG Trypsin - Sus scrofa (Pig).	399	5			9615	2+	1045.56	0.01	9.56422	0.9844	K.LSSPATLNSR.V
1	1	CONTAM|P00761	24409.5	0.251		SWISS-PROT:P00761|TRYP_PIG Trypsin - Sus scrofa (Pig).	399	5			9743	2+	1045.56	0.01	9.56422	0.999	K.LSSPATLNSR.V
1	1	CONTAM|P00761	24409.5	0.251		SWISS-PROT:P00761|TRYP_PIG Trypsin - Sus scrofa (Pig).	399	5			9873	2+	1045.56	0.01	9.56422	0.9994	K.LSSPATLNSR.V
1	1	CONTAM|P00761	24409.5	0.251		SWISS-PROT:P00761|TRYP_PIG Trypsin - Sus scrofa (Pig).	399	5			10035	2+	842.509	0.007	8.30851	0.9877	R.VATVSLPR.S
1	1	CONTAM|P00761	24409.5	0.251		SWISS-PROT:P00761|TRYP_PIG Trypsin - Sus scrofa (Pig).	399	5			10134	2+	1045.56	0.009	8.6078	0.9989	K.LSSPATLNSR.V
1	1	CONTAM|P00761	24409.5	0.251		SWISS-PROT:P00761|TRYP_PIG Trypsin - Sus scrofa (Pig).	399	5			11524	2+	842.509	0.008	9.49544	0.634	R.VATVSLPR.S
1	1	CONTAM|P00761	24409.5	0.251		SWISS-PROT:P00761|TRYP_PIG Trypsin - Sus scrofa (Pig).	399	5			11653	2+	842.509	0.008	9.49544	0.6329	R.VATVSLPR.S
1	1	CONTAM|P00761	24409.5	0.251		SWISS-PROT:P00761|TRYP_PIG Trypsin - Sus scrofa (Pig).	399	5			11783	2+	842.509	0.007	8.30851	0.6096	R.VATVSLPR.S
1	1	CONTAM|P00761	24409.5	0.251		SWISS-PROT:P00761|TRYP_PIG Trypsin - Sus scrofa (Pig).	399	5			11913	2+	842.509	0.008	9.49544	0.6302	R.VATVSLPR.S
1	1	CONTAM|P00761	24409.5	0.251		SWISS-PROT:P00761|TRYP_PIG Trypsin - Sus scrofa (Pig).	399	5			12043	2+	842.509	0.008	9.49544	0.6452	R.VATVSLPR.S
1	1	CONTAM|P00761	24409.5	0.251		SWISS-PROT:P00761|TRYP_PIG Trypsin - Sus scrofa (Pig).	399	5			12173	2+	842.509	0.007	8.30851	0.9492	R.VATVSLPR.S
1	1	CONTAM|P00761	24409.5	0.251		SWISS-PROT:P00761|TRYP_PIG Trypsin - Sus scrofa (Pig).	399	5			12564	2+	842.509	0.007	8.30851	0.7563	R.VATVSLPR.S
1	1	CONTAM|P00761	24409.5	0.251		SWISS-PROT:P00761|TRYP_PIG Trypsin - Sus scrofa (Pig).	399	5			12694	2+	842.509	0.007	8.30851	0.8654	R.VATVSLPR.S
1	1	CONTAM|P00761	24409.5	0.251		SWISS-PROT:P00761|TRYP_PIG Trypsin - Sus scrofa (Pig).	399	5			12826	2+	842.509	0.006	7.12158	0.8966	R.VATVSLPR.S
1	1	CONTAM|P00761	24409.5	0.251		SWISS-PROT:P00761|TRYP_PIG Trypsin - Sus scrofa (Pig).	399	5			12946	2+	842.509	0.007	8.30851	0.6488	R.VATVSLPR.S
1	1	CONTAM|P00761	24409.5	0.251		SWISS-PROT:P00761|TRYP_PIG Trypsin - Sus scrofa (Pig).	399	5			13194	2+	842.509	0.007	8.30851	0.7786	R.VATVSLPR.S
1	1	CONTAM|P00761	24409.5	0.251		SWISS-PROT:P00761|TRYP_PIG Trypsin - Sus scrofa (Pig).	399	5			13325	2+	842.509	0.007	8.30851	0.7855	R.VATVSLPR.S
1	1	CONTAM|P00761	24409.5	0.251		SWISS-PROT:P00761|TRYP_PIG Trypsin - Sus scrofa (Pig).	399	5			13454	2+	842.509	0.007	8.30851	0.618	R.VATVSLPR.S
1	1	CONTAM|P00761	24409.5	0.251		SWISS-PROT:P00761|TRYP_PIG Trypsin - Sus scrofa (Pig).	399	5			13723	2+	842.509	0.007	8.30851	0.8539	R.VATVSLPR.S
1	1	CONTAM|P00761	24409.5	0.251		SWISS-PROT:P00761|TRYP_PIG Trypsin - Sus scrofa (Pig).	399	5			14116	2+	842.509	0.008	9.49544	0.947	R.VATVSLPR.S
1	1	CONTAM|P00761	24409.5	0.251		SWISS-PROT:P00761|TRYP_PIG Trypsin - Sus scrofa (Pig).	399	5			14751	2+	842.509	0.007	8.30851	0.907	R.VATVSLPR.S
1	1	CONTAM|P00761	24409.5	0.251		SWISS-PROT:P00761|TRYP_PIG Trypsin - Sus scrofa (Pig).	399	5			16773	3+	2211.1	1.005	2.26131	0.8659	R.LGEHNIDVLEGNEQFINAAK.I
1	1	CONTAM|P00761	24409.5	0.251		SWISS-PROT:P00761|TRYP_PIG Trypsin - Sus scrofa (Pig).	399	5			16895	3+	2211.1	1.004	1.80905	0.9324	R.LGEHNIDVLEGNEQFINAAK.I
1	1	CONTAM|P00761	24409.5	0.251		SWISS-PROT:P00761|TRYP_PIG Trypsin - Sus scrofa (Pig).	399	5			17074	2+	2211.1	0.021	9.49752	1	R.LGEHNIDVLEGNEQFINAAK.I
1	1	CONTAM|P00761	24409.5	0.251		SWISS-PROT:P00761|TRYP_PIG Trypsin - Sus scrofa (Pig).	399	5			17143	3+	2211.1	0.025	11.3066	1	R.LGEHNIDVLEGNEQFINAAK.I
1	1	CONTAM|P00761	24409.5	0.251		SWISS-PROT:P00761|TRYP_PIG Trypsin - Sus scrofa (Pig).	399	5			17193	2+	2211.1	0.019	8.59299	1	R.LGEHNIDVLEGNEQFINAAK.I
1	1	CONTAM|P00761	24409.5	0.251		SWISS-PROT:P00761|TRYP_PIG Trypsin - Sus scrofa (Pig).	399	5			17263	3+	2211.1	0.024	10.8543	1	R.LGEHNIDVLEGNEQFINAAK.I
1	1	CONTAM|P00761	24409.5	0.251		SWISS-PROT:P00761|TRYP_PIG Trypsin - Sus scrofa (Pig).	399	5			17320	2+	2211.1	-1.007	3.16584	0.9961	R.LGEHNIDVLEGNEQFINAAK.I
1	1	CONTAM|P00761	24409.5	0.251		SWISS-PROT:P00761|TRYP_PIG Trypsin - Sus scrofa (Pig).	399	5			17393	3+	2211.1	0.023	10.402	0.9998	R.LGEHNIDVLEGNEQFINAAK.I
1	1	CONTAM|P00761	24409.5	0.251		SWISS-PROT:P00761|TRYP_PIG Trypsin - Sus scrofa (Pig).	399	5			17437	2+	2211.1	0.011	4.97489	0.9986	R.LGEHNIDVLEGNEQFINAAK.I
1	1	CONTAM|P00761	24409.5	0.251		SWISS-PROT:P00761|TRYP_PIG Trypsin - Sus scrofa (Pig).	399	5			17514	3+	2211.1	0.021	9.49752	1	R.LGEHNIDVLEGNEQFINAAK.I
1	1	CONTAM|P00761	24409.5	0.251		SWISS-PROT:P00761|TRYP_PIG Trypsin - Sus scrofa (Pig).	399	5			17645	3+	2211.1	0.02	9.04526	0.9999	R.LGEHNIDVLEGNEQFINAAK.I
1	1	CONTAM|P00761	24409.5	0.251		SWISS-PROT:P00761|TRYP_PIG Trypsin - Sus scrofa (Pig).	399	5			17765	3+	2211.1	0.021	9.49752	0.9999	R.LGEHNIDVLEGNEQFINAAK.I
1	1	CONTAM|P00761	24409.5	0.251		SWISS-PROT:P00761|TRYP_PIG Trypsin - Sus scrofa (Pig).	399	5			17884	3+	2211.1	0.021	9.49752	1	R.LGEHNIDVLEGNEQFINAAK.I
1	1	CONTAM|P00761	24409.5	0.251		SWISS-PROT:P00761|TRYP_PIG Trypsin - Sus scrofa (Pig).	399	5			18003	3+	2211.1	1.007	3.16584	0.9428	R.LGEHNIDVLEGNEQFINAAK.I
1	1	CONTAM|P00761	24409.5	0.251		SWISS-PROT:P00761|TRYP_PIG Trypsin - Sus scrofa (Pig).	399	5			18123	3+	2211.1	1.001	0.452263	0.9921	R.LGEHNIDVLEGNEQFINAAK.I
1	1	CONTAM|P00761	24409.5	0.251		SWISS-PROT:P00761|TRYP_PIG Trypsin - Sus scrofa (Pig).	399	5			18244	3+	2211.1	0.018	8.14073	1	R.LGEHNIDVLEGNEQFINAAK.I
1	1	CONTAM|P00761	24409.5	0.251		SWISS-PROT:P00761|TRYP_PIG Trypsin - Sus scrofa (Pig).	399	5			18366	3+	2211.1	1.001	0.452263	0.9996	R.LGEHNIDVLEGNEQFINAAK.I
1	1	CONTAM|P00761	24409.5	0.251		SWISS-PROT:P00761|TRYP_PIG Trypsin - Sus scrofa (Pig).	399	5			18489	3+	2211.1	0.019	8.59299	1	R.LGEHNIDVLEGNEQFINAAK.I
1	1	CONTAM|P00761	24409.5	0.251		SWISS-PROT:P00761|TRYP_PIG Trypsin - Sus scrofa (Pig).	399	5			18523	3+	2299.18	0.019	8.26383	0.994	K.IITHPNFNGNTLDNDIM"LIK.L
1	1	CONTAM|P00761	24409.5	0.251		SWISS-PROT:P00761|TRYP_PIG Trypsin - Sus scrofa (Pig).	399	5			18607	3+	2211.1	1.031	14.0201	1	R.LGEHNIDVLEGNEQFINAAK.I
1	1	CONTAM|P00761	24409.5	0.251		SWISS-PROT:P00761|TRYP_PIG Trypsin - Sus scrofa (Pig).	399	5			18725	3+	2211.1	1.031	14.0201	1	R.LGEHNIDVLEGNEQFINAAK.I
1	1	CONTAM|P00761	24409.5	0.251		SWISS-PROT:P00761|TRYP_PIG Trypsin - Sus scrofa (Pig).	399	5			18764	3+	2299.18	0.02	8.69877	0.9971	K.IITHPNFNGNTLDNDIM"LIK.L
1	1	CONTAM|P00761	24409.5	0.251		SWISS-PROT:P00761|TRYP_PIG Trypsin - Sus scrofa (Pig).	399	5			18848	3+	2211.1	0.023	10.402	0.9989	R.LGEHNIDVLEGNEQFINAAK.I
1	1	CONTAM|P00761	24409.5	0.251		SWISS-PROT:P00761|TRYP_PIG Trypsin - Sus scrofa (Pig).	399	5			18969	3+	2211.1	1.031	14.0201	0.9838	R.LGEHNIDVLEGNEQFINAAK.I
1	1	CONTAM|P00761	24409.5	0.251		SWISS-PROT:P00761|TRYP_PIG Trypsin - Sus scrofa (Pig).	399	5			19098	3+	2211.1	0.014	6.33168	0.9971	R.LGEHNIDVLEGNEQFINAAK.I
1	1	CONTAM|P00761	24409.5	0.251		SWISS-PROT:P00761|TRYP_PIG Trypsin - Sus scrofa (Pig).	399	5			19177	2+	2283.18	0.012	5.25583	0.9612	K.IITHPNFNGNTLDNDIMLIK.L
1	1	CONTAM|P00761	24409.5	0.251		SWISS-PROT:P00761|TRYP_PIG Trypsin - Sus scrofa (Pig).	399	5			19214	3+	2211.1	1.031	14.0201	0.9879	R.LGEHNIDVLEGNEQFINAAK.I
1	1	CONTAM|P00761	24409.5	0.251		SWISS-PROT:P00761|TRYP_PIG Trypsin - Sus scrofa (Pig).	399	5			19243	3+	2283.18	0.025	10.9496	0.9995	K.IITHPNFNGNTLDNDIMLIK.L
1	1	CONTAM|P00761	24409.5	0.251		SWISS-PROT:P00761|TRYP_PIG Trypsin - Sus scrofa (Pig).	399	5			19363	3+	2283.18	0.022	9.63568	0.9987	K.IITHPNFNGNTLDNDIMLIK.L
1	1	CONTAM|P00761	24409.5	0.251		SWISS-PROT:P00761|TRYP_PIG Trypsin - Sus scrofa (Pig).	399	5			19706	3+	2211.1	0.031	14.0201	0.9755	R.LGEHNIDVLEGNEQFINAAK.I
1	1	CONTAM|P00761	24409.5	0.251		SWISS-PROT:P00761|TRYP_PIG Trypsin - Sus scrofa (Pig).	399	5			19828	3+	2211.1	0.023	10.402	0.9987	R.LGEHNIDVLEGNEQFINAAK.I
1	1	CONTAM|P00761	24409.5	0.251		SWISS-PROT:P00761|TRYP_PIG Trypsin - Sus scrofa (Pig).	399	5			20680	3+	2211.1	0.02	9.04526	0.9866	R.LGEHNIDVLEGNEQFINAAK.I
1	1	CONTAM|P00761	24409.5	0.251		SWISS-PROT:P00761|TRYP_PIG Trypsin - Sus scrofa (Pig).	399	5			20915	3+	2211.1	1.031	14.0201	0.9916	R.LGEHNIDVLEGNEQFINAAK.I
1	1	CONTAM|P00761	24409.5	0.251		SWISS-PROT:P00761|TRYP_PIG Trypsin - Sus scrofa (Pig).	399	5			21967	3+	2211.1	0.019	8.59299	0.6101	R.LGEHNIDVLEGNEQFINAAK.I
1	1	CONTAM|P00761	24409.5	0.251		SWISS-PROT:P00761|TRYP_PIG Trypsin - Sus scrofa (Pig).	399	5			24156	3+	2211.1	0.138	62.4123	0.6843	R.LGEHNIDVLEGNEQFINAAK.I
1	1	CONTAM|P00761	24409.5	0.251		SWISS-PROT:P00761|TRYP_PIG Trypsin - Sus scrofa (Pig).	399	5			25087	3+	2211.1	0.019	8.59299	0.9812	R.LGEHNIDVLEGNEQFINAAK.I
1	1	CONTAM|P00761	24409.5	0.251		SWISS-PROT:P00761|TRYP_PIG Trypsin - Sus scrofa (Pig).	399	5			25360	3+	2211.1	0.024	10.8543	0.9996	R.LGEHNIDVLEGNEQFINAAK.I
1	1	CONTAM|P00761	24409.5	0.251		SWISS-PROT:P00761|TRYP_PIG Trypsin - Sus scrofa (Pig).	399	5			25486	3+	2211.1	1.023	10.402	0.974	R.LGEHNIDVLEGNEQFINAAK.I
1	1	CONTAM|P00761	24409.5	0.251		SWISS-PROT:P00761|TRYP_PIG Trypsin - Sus scrofa (Pig).	399	5			9487	2+	1045.56	0.01	9.56422	0.9793	K.LSSPATLNSR.V
1	1	CONTAM|P00761	24409.5	0.251		SWISS-PROT:P00761|TRYP_PIG Trypsin - Sus scrofa (Pig).	399	5			9748	2+	1045.56	0.009	8.6078	0.9995	K.LSSPATLNSR.V
1	1	CONTAM|P00761	24409.5	0.251		SWISS-PROT:P00761|TRYP_PIG Trypsin - Sus scrofa (Pig).	399	5			9877	2+	1045.56	0.009	8.6078	0.9994	K.LSSPATLNSR.V
1	1	CONTAM|P00761	24409.5	0.251		SWISS-PROT:P00761|TRYP_PIG Trypsin - Sus scrofa (Pig).	399	5			10089	2+	842.509	0.007	8.30851	0.9233	R.VATVSLPR.S
1	1	CONTAM|P00761	24409.5	0.251		SWISS-PROT:P00761|TRYP_PIG Trypsin - Sus scrofa (Pig).	399	5			10139	2+	1045.56	0.008	7.65138	0.9999	K.LSSPATLNSR.V
1	1	CONTAM|P00761	24409.5	0.251		SWISS-PROT:P00761|TRYP_PIG Trypsin - Sus scrofa (Pig).	399	5			11577	2+	842.509	0.007	8.30851	0.7445	R.VATVSLPR.S
1	1	CONTAM|P00761	24409.5	0.251		SWISS-PROT:P00761|TRYP_PIG Trypsin - Sus scrofa (Pig).	399	5			11707	2+	842.509	0.008	9.49544	0.8965	R.VATVSLPR.S
1	1	CONTAM|P00761	24409.5	0.251		SWISS-PROT:P00761|TRYP_PIG Trypsin - Sus scrofa (Pig).	399	5			11837	2+	842.509	0.009	10.6824	0.7633	R.VATVSLPR.S
1	1	CONTAM|P00761	24409.5	0.251		SWISS-PROT:P00761|TRYP_PIG Trypsin - Sus scrofa (Pig).	399	5			11968	2+	842.509	0.007	8.30851	0.9542	R.VATVSLPR.S
1	1	CONTAM|P00761	24409.5	0.251		SWISS-PROT:P00761|TRYP_PIG Trypsin - Sus scrofa (Pig).	399	5			12098	2+	842.509	0.006	7.12158	0.9021	R.VATVSLPR.S
1	1	CONTAM|P00761	24409.5	0.251		SWISS-PROT:P00761|TRYP_PIG Trypsin - Sus scrofa (Pig).	399	5			12227	2+	842.509	0.006	7.12158	0.7743	R.VATVSLPR.S
1	1	CONTAM|P00761	24409.5	0.251		SWISS-PROT:P00761|TRYP_PIG Trypsin - Sus scrofa (Pig).	399	5			12357	2+	842.509	0.006	7.12158	0.7369	R.VATVSLPR.S
1	1	CONTAM|P00761	24409.5	0.251		SWISS-PROT:P00761|TRYP_PIG Trypsin - Sus scrofa (Pig).	399	5			12488	2+	842.509	0.007	8.30851	0.8019	R.VATVSLPR.S
1	1	CONTAM|P00761	24409.5	0.251		SWISS-PROT:P00761|TRYP_PIG Trypsin - Sus scrofa (Pig).	399	5			12617	2+	842.509	0.007	8.30851	0.8691	R.VATVSLPR.S
1	1	CONTAM|P00761	24409.5	0.251		SWISS-PROT:P00761|TRYP_PIG Trypsin - Sus scrofa (Pig).	399	5			12747	2+	842.509	0.007	8.30851	0.8896	R.VATVSLPR.S
1	1	CONTAM|P00761	24409.5	0.251		SWISS-PROT:P00761|TRYP_PIG Trypsin - Sus scrofa (Pig).	399	5			12877	2+	842.509	0.007	8.30851	0.8654	R.VATVSLPR.S
1	1	CONTAM|P00761	24409.5	0.251		SWISS-PROT:P00761|TRYP_PIG Trypsin - Sus scrofa (Pig).	399	5			13057	2+	842.509	0.006	7.12158	0.67	R.VATVSLPR.S
1	1	CONTAM|P00761	24409.5	0.251		SWISS-PROT:P00761|TRYP_PIG Trypsin - Sus scrofa (Pig).	399	5			13187	2+	842.509	0.007	8.30851	0.613	R.VATVSLPR.S
1	1	CONTAM|P00761	24409.5	0.251		SWISS-PROT:P00761|TRYP_PIG Trypsin - Sus scrofa (Pig).	399	5			13712	2+	842.509	0.006	7.12158	0.8878	R.VATVSLPR.S
1	1	CONTAM|P00761	24409.5	0.251		SWISS-PROT:P00761|TRYP_PIG Trypsin - Sus scrofa (Pig).	399	5			13873	2+	842.509	0.006	7.12158	0.625	R.VATVSLPR.S
1	1	CONTAM|P00761	24409.5	0.251		SWISS-PROT:P00761|TRYP_PIG Trypsin - Sus scrofa (Pig).	399	5			16840	3+	2211.1	1.001	0.452263	0.9986	R.LGEHNIDVLEGNEQFINAAK.I
1	1	CONTAM|P00761	24409.5	0.251		SWISS-PROT:P00761|TRYP_PIG Trypsin - Sus scrofa (Pig).	399	5			17184	3+	2211.1	0.015	6.78394	0.9997	R.LGEHNIDVLEGNEQFINAAK.I
1	1	CONTAM|P00761	24409.5	0.251		SWISS-PROT:P00761|TRYP_PIG Trypsin - Sus scrofa (Pig).	399	5			17228	2+	2211.1	0.018	8.14073	1	R.LGEHNIDVLEGNEQFINAAK.I
1	1	CONTAM|P00761	24409.5	0.251		SWISS-PROT:P00761|TRYP_PIG Trypsin - Sus scrofa (Pig).	399	5			17307	3+	2211.1	0.025	11.3066	1	R.LGEHNIDVLEGNEQFINAAK.I
1	1	CONTAM|P00761	24409.5	0.251		SWISS-PROT:P00761|TRYP_PIG Trypsin - Sus scrofa (Pig).	399	5			17357	2+	2211.1	0.021	9.49752	1	R.LGEHNIDVLEGNEQFINAAK.I
1	1	CONTAM|P00761	24409.5	0.251		SWISS-PROT:P00761|TRYP_PIG Trypsin - Sus scrofa (Pig).	399	5			17438	3+	2211.1	0.024	10.8543	1	R.LGEHNIDVLEGNEQFINAAK.I
1	1	CONTAM|P00761	24409.5	0.251		SWISS-PROT:P00761|TRYP_PIG Trypsin - Sus scrofa (Pig).	399	5			17503	2+	2211.1	1.029	13.1156	1	R.LGEHNIDVLEGNEQFINAAK.I
1	1	CONTAM|P00761	24409.5	0.251		SWISS-PROT:P00761|TRYP_PIG Trypsin - Sus scrofa (Pig).	399	5			17567	3+	2211.1	0.022	9.94978	0.9998	R.LGEHNIDVLEGNEQFINAAK.I
1	1	CONTAM|P00761	24409.5	0.251		SWISS-PROT:P00761|TRYP_PIG Trypsin - Sus scrofa (Pig).	399	5			17635	2+	2211.1	0.014	6.33168	0.9997	R.LGEHNIDVLEGNEQFINAAK.I
1	1	CONTAM|P00761	24409.5	0.251		SWISS-PROT:P00761|TRYP_PIG Trypsin - Sus scrofa (Pig).	399	5			17697	3+	2211.1	0.023	10.402	1	R.LGEHNIDVLEGNEQFINAAK.I
1	1	CONTAM|P00761	24409.5	0.251		SWISS-PROT:P00761|TRYP_PIG Trypsin - Sus scrofa (Pig).	399	5			17827	3+	2211.1	0.018	8.14073	1	R.LGEHNIDVLEGNEQFINAAK.I
1	1	CONTAM|P00761	24409.5	0.251		SWISS-PROT:P00761|TRYP_PIG Trypsin - Sus scrofa (Pig).	399	5			17958	3+	2211.1	0.019	8.59299	1	R.LGEHNIDVLEGNEQFINAAK.I
1	1	CONTAM|P00761	24409.5	0.251		SWISS-PROT:P00761|TRYP_PIG Trypsin - Sus scrofa (Pig).	399	5			18088	3+	2211.1	0.021	9.49752	1	R.LGEHNIDVLEGNEQFINAAK.I
1	1	CONTAM|P00761	24409.5	0.251		SWISS-PROT:P00761|TRYP_PIG Trypsin - Sus scrofa (Pig).	399	5			18217	3+	2211.1	1.001	0.452263	0.98	R.LGEHNIDVLEGNEQFINAAK.I
1	1	CONTAM|P00761	24409.5	0.251		SWISS-PROT:P00761|TRYP_PIG Trypsin - Sus scrofa (Pig).	399	5			18340	3+	2211.1	1.031	14.0201	0.9999	R.LGEHNIDVLEGNEQFINAAK.I
1	1	CONTAM|P00761	24409.5	0.251		SWISS-PROT:P00761|TRYP_PIG Trypsin - Sus scrofa (Pig).	399	5			18459	3+	2211.1	0.017	7.68847	0.9824	R.LGEHNIDVLEGNEQFINAAK.I
1	1	CONTAM|P00761	24409.5	0.251		SWISS-PROT:P00761|TRYP_PIG Trypsin - Sus scrofa (Pig).	399	5			18581	3+	2211.1	0.018	8.14073	1	R.LGEHNIDVLEGNEQFINAAK.I
1	1	CONTAM|P00761	24409.5	0.251		SWISS-PROT:P00761|TRYP_PIG Trypsin - Sus scrofa (Pig).	399	5			18688	3+	2299.18	0.018	7.8289	0.981	K.IITHPNFNGNTLDNDIM"LIK.L
1	1	CONTAM|P00761	24409.5	0.251		SWISS-PROT:P00761|TRYP_PIG Trypsin - Sus scrofa (Pig).	399	5			18701	3+	2211.1	0.019	8.59299	0.9962	R.LGEHNIDVLEGNEQFINAAK.I
1	1	CONTAM|P00761	24409.5	0.251		SWISS-PROT:P00761|TRYP_PIG Trypsin - Sus scrofa (Pig).	399	5			18822	3+	2211.1	1.031	14.0201	0.9658	R.LGEHNIDVLEGNEQFINAAK.I
1	1	CONTAM|P00761	24409.5	0.251		SWISS-PROT:P00761|TRYP_PIG Trypsin - Sus scrofa (Pig).	399	5			18941	3+	2211.1	0.015	6.78394	0.9997	R.LGEHNIDVLEGNEQFINAAK.I
1	1	CONTAM|P00761	24409.5	0.251		SWISS-PROT:P00761|TRYP_PIG Trypsin - Sus scrofa (Pig).	399	5			19094	3+	2211.1	1.031	14.0201	0.6515	R.LGEHNIDVLEGNEQFINAAK.I
1	1	CONTAM|P00761	24409.5	0.251		SWISS-PROT:P00761|TRYP_PIG Trypsin - Sus scrofa (Pig).	399	5			19268	3+	2283.18	1.015	6.56978	0.6873	K.IITHPNFNGNTLDNDIMLIK.L
1	1	CONTAM|P00761	24409.5	0.251		SWISS-PROT:P00761|TRYP_PIG Trypsin - Sus scrofa (Pig).	399	5			19358	2+	2283.18	0.02	8.75971	0.9999	K.IITHPNFNGNTLDNDIMLIK.L
1	1	CONTAM|P00761	24409.5	0.251		SWISS-PROT:P00761|TRYP_PIG Trypsin - Sus scrofa (Pig).	399	5			19387	3+	2283.18	0.023	10.0737	0.9999	K.IITHPNFNGNTLDNDIMLIK.L
1	1	CONTAM|P00761	24409.5	0.251		SWISS-PROT:P00761|TRYP_PIG Trypsin - Sus scrofa (Pig).	399	5			19443	2+	2299.18	-1.957	18.7024	0.7381	K.IITHPNFNGNTLDNDIM"LIK.L
1	1	CONTAM|P00761	24409.5	0.251		SWISS-PROT:P00761|TRYP_PIG Trypsin - Sus scrofa (Pig).	399	5			31678	3+	2211.1	0.014	6.33168	0.8901	R.LGEHNIDVLEGNEQFINAAK.I
1	1	CONTAM|P00761	24409.5	0.251		SWISS-PROT:P00761|TRYP_PIG Trypsin - Sus scrofa (Pig).	399	5			9460	2+	1045.56	-0.016	15.3027	0.9813	K.LSSPATLNSR.V
1	1	CONTAM|P00761	24409.5	0.251		SWISS-PROT:P00761|TRYP_PIG Trypsin - Sus scrofa (Pig).	399	5			9594	2+	1045.56	0.012	11.4771	0.9989	K.LSSPATLNSR.V
1	1	CONTAM|P00761	24409.5	0.251		SWISS-PROT:P00761|TRYP_PIG Trypsin - Sus scrofa (Pig).	399	5			9719	2+	1045.56	0.009	8.6078	0.999	K.LSSPATLNSR.V
1	1	CONTAM|P00761	24409.5	0.251		SWISS-PROT:P00761|TRYP_PIG Trypsin - Sus scrofa (Pig).	399	5			9849	2+	1045.56	0.009	8.6078	0.9999	K.LSSPATLNSR.V
1	1	CONTAM|P00761	24409.5	0.251		SWISS-PROT:P00761|TRYP_PIG Trypsin - Sus scrofa (Pig).	399	5			9890	2+	842.509	0.007	8.30851	0.9234	R.VATVSLPR.S
1	1	CONTAM|P00761	24409.5	0.251		SWISS-PROT:P00761|TRYP_PIG Trypsin - Sus scrofa (Pig).	399	5			11514	2+	842.509	0.007	8.30851	0.6384	R.VATVSLPR.S
1	1	CONTAM|P00761	24409.5	0.251		SWISS-PROT:P00761|TRYP_PIG Trypsin - Sus scrofa (Pig).	399	5			11644	2+	842.509	0.008	9.49544	0.8475	R.VATVSLPR.S
1	1	CONTAM|P00761	24409.5	0.251		SWISS-PROT:P00761|TRYP_PIG Trypsin - Sus scrofa (Pig).	399	5			11774	2+	842.509	0.009	10.6824	0.6635	R.VATVSLPR.S
1	1	CONTAM|P00761	24409.5	0.251		SWISS-PROT:P00761|TRYP_PIG Trypsin - Sus scrofa (Pig).	399	5			11904	2+	842.509	0.007	8.30851	0.6426	R.VATVSLPR.S
1	1	CONTAM|P00761	24409.5	0.251		SWISS-PROT:P00761|TRYP_PIG Trypsin - Sus scrofa (Pig).	399	5			12034	2+	842.509	0.007	8.30851	0.6728	R.VATVSLPR.S
1	1	CONTAM|P00761	24409.5	0.251		SWISS-PROT:P00761|TRYP_PIG Trypsin - Sus scrofa (Pig).	399	5			12164	2+	842.509	0.008	9.49544	0.7826	R.VATVSLPR.S
1	1	CONTAM|P00761	24409.5	0.251		SWISS-PROT:P00761|TRYP_PIG Trypsin - Sus scrofa (Pig).	399	5			12294	2+	842.509	0.008	9.49544	0.7827	R.VATVSLPR.S
1	1	CONTAM|P00761	24409.5	0.251		SWISS-PROT:P00761|TRYP_PIG Trypsin - Sus scrofa (Pig).	399	5			12424	2+	842.509	0.007	8.30851	0.6544	R.VATVSLPR.S
1	1	CONTAM|P00761	24409.5	0.251		SWISS-PROT:P00761|TRYP_PIG Trypsin - Sus scrofa (Pig).	399	5			12685	2+	842.509	0.007	8.30851	0.6576	R.VATVSLPR.S
1	1	CONTAM|P00761	24409.5	0.251		SWISS-PROT:P00761|TRYP_PIG Trypsin - Sus scrofa (Pig).	399	5			12815	2+	842.509	0.007	8.30851	0.9733	R.VATVSLPR.S
1	1	CONTAM|P00761	24409.5	0.251		SWISS-PROT:P00761|TRYP_PIG Trypsin - Sus scrofa (Pig).	399	5			12957	2+	842.509	0.007	8.30851	0.6166	R.VATVSLPR.S
1	1	CONTAM|P00761	24409.5	0.251		SWISS-PROT:P00761|TRYP_PIG Trypsin - Sus scrofa (Pig).	399	5			13085	2+	842.509	0.008	9.49544	0.8871	R.VATVSLPR.S
1	1	CONTAM|P00761	24409.5	0.251		SWISS-PROT:P00761|TRYP_PIG Trypsin - Sus scrofa (Pig).	399	5			13222	2+	842.509	0.007	8.30851	0.8663	R.VATVSLPR.S
1	1	CONTAM|P00761	24409.5	0.251		SWISS-PROT:P00761|TRYP_PIG Trypsin - Sus scrofa (Pig).	399	5			13346	2+	842.509	0.007	8.30851	0.913	R.VATVSLPR.S
1	1	CONTAM|P00761	24409.5	0.251		SWISS-PROT:P00761|TRYP_PIG Trypsin - Sus scrofa (Pig).	399	5			13650	2+	842.509	0.007	8.30851	0.8668	R.VATVSLPR.S
1	1	CONTAM|P00761	24409.5	0.251		SWISS-PROT:P00761|TRYP_PIG Trypsin - Sus scrofa (Pig).	399	5			16938	3+	2211.1	1.031	14.0201	1	R.LGEHNIDVLEGNEQFINAAK.I
1	1	CONTAM|P00761	24409.5	0.251		SWISS-PROT:P00761|TRYP_PIG Trypsin - Sus scrofa (Pig).	399	5			17199	3+	2211.1	1.009	4.07036	0.9641	R.LGEHNIDVLEGNEQFINAAK.I
1	1	CONTAM|P00761	24409.5	0.251		SWISS-PROT:P00761|TRYP_PIG Trypsin - Sus scrofa (Pig).	399	5			17324	3+	2211.1	0.021	9.49752	1	R.LGEHNIDVLEGNEQFINAAK.I
1	1	CONTAM|P00761	24409.5	0.251		SWISS-PROT:P00761|TRYP_PIG Trypsin - Sus scrofa (Pig).	399	5			17338	2+	2211.1	0.018	8.14073	1	R.LGEHNIDVLEGNEQFINAAK.I
1	1	CONTAM|P00761	24409.5	0.251		SWISS-PROT:P00761|TRYP_PIG Trypsin - Sus scrofa (Pig).	399	5			17454	3+	2211.1	0.023	10.402	1	R.LGEHNIDVLEGNEQFINAAK.I
1	1	CONTAM|P00761	24409.5	0.251		SWISS-PROT:P00761|TRYP_PIG Trypsin - Sus scrofa (Pig).	399	5			17464	2+	2211.1	0.019	8.59299	1	R.LGEHNIDVLEGNEQFINAAK.I
1	1	CONTAM|P00761	24409.5	0.251		SWISS-PROT:P00761|TRYP_PIG Trypsin - Sus scrofa (Pig).	399	5			17585	3+	2211.1	0.023	10.402	1	R.LGEHNIDVLEGNEQFINAAK.I
1	1	CONTAM|P00761	24409.5	0.251		SWISS-PROT:P00761|TRYP_PIG Trypsin - Sus scrofa (Pig).	399	5			17609	2+	2211.1	0.018	8.14073	1	R.LGEHNIDVLEGNEQFINAAK.I
1	1	CONTAM|P00761	24409.5	0.251		SWISS-PROT:P00761|TRYP_PIG Trypsin - Sus scrofa (Pig).	399	5			17714	3+	2211.1	0.022	9.94978	0.9999	R.LGEHNIDVLEGNEQFINAAK.I
1	1	CONTAM|P00761	24409.5	0.251		SWISS-PROT:P00761|TRYP_PIG Trypsin - Sus scrofa (Pig).	399	5			18625	3+	2211.1	0.041	18.5428	0.9994	R.LGEHNIDVLEGNEQFINAAK.I
1	1	CONTAM|P00761	24409.5	0.251		SWISS-PROT:P00761|TRYP_PIG Trypsin - Sus scrofa (Pig).	399	5			18747	3+	2299.18	0.022	9.56865	0.802	K.IITHPNFNGNTLDNDIM"LIK.L
1	1	CONTAM|P00761	24409.5	0.251		SWISS-PROT:P00761|TRYP_PIG Trypsin - Sus scrofa (Pig).	399	5			18760	3+	2211.1	0.041	18.5428	0.9957	R.LGEHNIDVLEGNEQFINAAK.I
1	1	CONTAM|P00761	24409.5	0.251		SWISS-PROT:P00761|TRYP_PIG Trypsin - Sus scrofa (Pig).	399	5			19090	3+	2211.1	0.026	11.7588	0.9978	R.LGEHNIDVLEGNEQFINAAK.I
1	1	CONTAM|P00761	24409.5	0.251		SWISS-PROT:P00761|TRYP_PIG Trypsin - Sus scrofa (Pig).	399	5			19464	2+	2283.18	0.023	10.0737	0.9923	K.IITHPNFNGNTLDNDIMLIK.L
1	1	CONTAM|P00761	24409.5	0.251		SWISS-PROT:P00761|TRYP_PIG Trypsin - Sus scrofa (Pig).	399	5			19555	3+	2283.18	0.021	9.1977	0.999	K.IITHPNFNGNTLDNDIMLIK.L
1	1	CONTAM|P00761	24409.5	0.251		SWISS-PROT:P00761|TRYP_PIG Trypsin - Sus scrofa (Pig).	399	5			20090	2+	2283.18	1.006	2.62791	0.7125	K.IITHPNFNGNTLDNDIMLIK.L
1	1	CONTAM|P00761	24409.5	0.251		SWISS-PROT:P00761|TRYP_PIG Trypsin - Sus scrofa (Pig).	399	5			32332	3+	2211.1	1.017	7.68847	0.8528	R.LGEHNIDVLEGNEQFINAAK.I
1	1	CONTAM|P00761	24409.5	0.251		SWISS-PROT:P00761|TRYP_PIG Trypsin - Sus scrofa (Pig).	399	5			32570	3+	2211.1	0.017	7.68847	0.8892	R.LGEHNIDVLEGNEQFINAAK.I
1	1	CONTAM|P00761	24409.5	0.251		SWISS-PROT:P00761|TRYP_PIG Trypsin - Sus scrofa (Pig).	399	5			9476	2+	1045.56	-0.013	12.4335	0.8263	K.LSSPATLNSR.V
1	1	CONTAM|P00761	24409.5	0.251		SWISS-PROT:P00761|TRYP_PIG Trypsin - Sus scrofa (Pig).	399	5			9640	2+	1045.56	0.011	10.5206	0.9954	K.LSSPATLNSR.V
1	1	CONTAM|P00761	24409.5	0.251		SWISS-PROT:P00761|TRYP_PIG Trypsin - Sus scrofa (Pig).	399	5			9770	2+	1045.56	0.009	8.6078	0.9991	K.LSSPATLNSR.V
1	1	CONTAM|P00761	24409.5	0.251		SWISS-PROT:P00761|TRYP_PIG Trypsin - Sus scrofa (Pig).	399	5			9900	2+	1045.56	0.008	7.65138	0.9999	K.LSSPATLNSR.V
1	1	CONTAM|P00761	24409.5	0.251		SWISS-PROT:P00761|TRYP_PIG Trypsin - Sus scrofa (Pig).	399	5			11600	2+	842.509	0.009	10.6824	0.6453	R.VATVSLPR.S
1	1	CONTAM|P00761	24409.5	0.251		SWISS-PROT:P00761|TRYP_PIG Trypsin - Sus scrofa (Pig).	399	5			11730	2+	842.509	0.008	9.49544	0.8832	R.VATVSLPR.S
1	1	CONTAM|P00761	24409.5	0.251		SWISS-PROT:P00761|TRYP_PIG Trypsin - Sus scrofa (Pig).	399	5			11860	2+	842.509	0.008	9.49544	0.6302	R.VATVSLPR.S
1	1	CONTAM|P00761	24409.5	0.251		SWISS-PROT:P00761|TRYP_PIG Trypsin - Sus scrofa (Pig).	399	5			11990	2+	842.509	0.007	8.30851	0.6698	R.VATVSLPR.S
1	1	CONTAM|P00761	24409.5	0.251		SWISS-PROT:P00761|TRYP_PIG Trypsin - Sus scrofa (Pig).	399	5			12120	2+	842.509	0.007	8.30851	0.8605	R.VATVSLPR.S
1	1	CONTAM|P00761	24409.5	0.251		SWISS-PROT:P00761|TRYP_PIG Trypsin - Sus scrofa (Pig).	399	5			12250	2+	842.509	0.007	8.30851	0.6544	R.VATVSLPR.S
1	1	CONTAM|P00761	24409.5	0.251		SWISS-PROT:P00761|TRYP_PIG Trypsin - Sus scrofa (Pig).	399	5			12381	2+	842.509	0.007	8.30851	0.7367	R.VATVSLPR.S
1	1	CONTAM|P00761	24409.5	0.251		SWISS-PROT:P00761|TRYP_PIG Trypsin - Sus scrofa (Pig).	399	5			12696	2+	842.509	0.007	8.30851	0.7713	R.VATVSLPR.S
1	1	CONTAM|P00761	24409.5	0.251		SWISS-PROT:P00761|TRYP_PIG Trypsin - Sus scrofa (Pig).	399	5			12955	2+	842.509	0.008	9.49544	0.8197	R.VATVSLPR.S
1	1	CONTAM|P00761	24409.5	0.251		SWISS-PROT:P00761|TRYP_PIG Trypsin - Sus scrofa (Pig).	399	5			17090	3+	2211.1	1.004	1.80905	0.8161	R.LGEHNIDVLEGNEQFINAAK.I
1	1	CONTAM|P00761	24409.5	0.251		SWISS-PROT:P00761|TRYP_PIG Trypsin - Sus scrofa (Pig).	399	5			17343	2+	2211.1	0.021	9.49752	1	R.LGEHNIDVLEGNEQFINAAK.I
1	1	CONTAM|P00761	24409.5	0.251		SWISS-PROT:P00761|TRYP_PIG Trypsin - Sus scrofa (Pig).	399	5			17440	3+	2211.1	0.021	9.49752	1	R.LGEHNIDVLEGNEQFINAAK.I
1	1	CONTAM|P00761	24409.5	0.251		SWISS-PROT:P00761|TRYP_PIG Trypsin - Sus scrofa (Pig).	399	5			17471	2+	2211.1	0.022	9.94978	1	R.LGEHNIDVLEGNEQFINAAK.I
1	1	CONTAM|P00761	24409.5	0.251		SWISS-PROT:P00761|TRYP_PIG Trypsin - Sus scrofa (Pig).	399	5			17570	3+	2211.1	0.024	10.8543	1	R.LGEHNIDVLEGNEQFINAAK.I
1	1	CONTAM|P00761	24409.5	0.251		SWISS-PROT:P00761|TRYP_PIG Trypsin - Sus scrofa (Pig).	399	5			17701	3+	2211.1	1.031	14.0201	0.9999	R.LGEHNIDVLEGNEQFINAAK.I
1	1	CONTAM|P00761	24409.5	0.251		SWISS-PROT:P00761|TRYP_PIG Trypsin - Sus scrofa (Pig).	399	5			17832	3+	2211.1	0.021	9.49752	0.9999	R.LGEHNIDVLEGNEQFINAAK.I
1	1	CONTAM|P00761	24409.5	0.251		SWISS-PROT:P00761|TRYP_PIG Trypsin - Sus scrofa (Pig).	399	5			17963	3+	2211.1	0.023	10.402	1	R.LGEHNIDVLEGNEQFINAAK.I
1	1	CONTAM|P00761	24409.5	0.251		SWISS-PROT:P00761|TRYP_PIG Trypsin - Sus scrofa (Pig).	399	5			18092	3+	2211.1	0.024	10.8543	0.9998	R.LGEHNIDVLEGNEQFINAAK.I
1	1	CONTAM|P00761	24409.5	0.251		SWISS-PROT:P00761|TRYP_PIG Trypsin - Sus scrofa (Pig).	399	5			18351	3+	2211.1	1.031	14.0201	0.9953	R.LGEHNIDVLEGNEQFINAAK.I
1	1	CONTAM|P00761	24409.5	0.251		SWISS-PROT:P00761|TRYP_PIG Trypsin - Sus scrofa (Pig).	399	5			18887	3+	2211.1	0.023	10.402	0.7848	R.LGEHNIDVLEGNEQFINAAK.I
1	1	CONTAM|P00761	24409.5	0.251		SWISS-PROT:P00761|TRYP_PIG Trypsin - Sus scrofa (Pig).	399	5			19740	3+	2283.18	0.021	9.1977	0.9749	K.IITHPNFNGNTLDNDIMLIK.L
1	1	CONTAM|P00761	24409.5	0.251		SWISS-PROT:P00761|TRYP_PIG Trypsin - Sus scrofa (Pig).	399	5			9097	2+	1045.56	0.011	10.5206	0.9837	K.LSSPATLNSR.V
1	1	CONTAM|P00761	24409.5	0.251		SWISS-PROT:P00761|TRYP_PIG Trypsin - Sus scrofa (Pig).	399	5			9222	2+	1045.56	0.01	9.56422	0.9987	K.LSSPATLNSR.V
1	1	CONTAM|P00761	24409.5	0.251		SWISS-PROT:P00761|TRYP_PIG Trypsin - Sus scrofa (Pig).	399	5			10956	2+	842.509	0.008	9.49544	0.6193	R.VATVSLPR.S
1	1	CONTAM|P00761	24409.5	0.251		SWISS-PROT:P00761|TRYP_PIG Trypsin - Sus scrofa (Pig).	399	5			11086	2+	842.509	0.009	10.6824	0.9313	R.VATVSLPR.S
1	1	CONTAM|P00761	24409.5	0.251		SWISS-PROT:P00761|TRYP_PIG Trypsin - Sus scrofa (Pig).	399	5			11215	2+	842.509	0.008	9.49544	0.9701	R.VATVSLPR.S
1	1	CONTAM|P00761	24409.5	0.251		SWISS-PROT:P00761|TRYP_PIG Trypsin - Sus scrofa (Pig).	399	5			11498	2+	842.509	0.007	8.30851	0.7631	R.VATVSLPR.S
1	1	CONTAM|P00761	24409.5	0.251		SWISS-PROT:P00761|TRYP_PIG Trypsin - Sus scrofa (Pig).	399	5			11627	2+	842.509	0.008	9.49544	0.7069	R.VATVSLPR.S
1	1	CONTAM|P00761	24409.5	0.251		SWISS-PROT:P00761|TRYP_PIG Trypsin - Sus scrofa (Pig).	399	5			11757	2+	842.509	0.008	9.49544	0.9508	R.VATVSLPR.S
1	1	CONTAM|P00761	24409.5	0.251		SWISS-PROT:P00761|TRYP_PIG Trypsin - Sus scrofa (Pig).	399	5			11888	2+	842.509	0.007	8.30851	0.795	R.VATVSLPR.S
1	1	CONTAM|P00761	24409.5	0.251		SWISS-PROT:P00761|TRYP_PIG Trypsin - Sus scrofa (Pig).	399	5			12048	2+	842.509	0.007	8.30851	0.8872	R.VATVSLPR.S
1	1	CONTAM|P00761	24409.5	0.251		SWISS-PROT:P00761|TRYP_PIG Trypsin - Sus scrofa (Pig).	399	5			16936	3+	2211.1	1.005	2.26131	0.9622	R.LGEHNIDVLEGNEQFINAAK.I
1	1	CONTAM|P00761	24409.5	0.251		SWISS-PROT:P00761|TRYP_PIG Trypsin - Sus scrofa (Pig).	399	5			17192	2+	2211.1	0.029	13.1156	1	R.LGEHNIDVLEGNEQFINAAK.I
1	1	CONTAM|P00761	24409.5	0.251		SWISS-PROT:P00761|TRYP_PIG Trypsin - Sus scrofa (Pig).	399	5			17265	3+	2211.1	0.024	10.8543	1	R.LGEHNIDVLEGNEQFINAAK.I
1	1	CONTAM|P00761	24409.5	0.251		SWISS-PROT:P00761|TRYP_PIG Trypsin - Sus scrofa (Pig).	399	5			17317	2+	2211.1	0.02	9.04526	1	R.LGEHNIDVLEGNEQFINAAK.I
1	1	CONTAM|P00761	24409.5	0.251		SWISS-PROT:P00761|TRYP_PIG Trypsin - Sus scrofa (Pig).	399	5			17398	3+	2211.1	1.031	14.0201	1	R.LGEHNIDVLEGNEQFINAAK.I
1	1	CONTAM|P00761	24409.5	0.251		SWISS-PROT:P00761|TRYP_PIG Trypsin - Sus scrofa (Pig).	399	5			17493	2+	2211.1	1.009	4.07036	1	R.LGEHNIDVLEGNEQFINAAK.I
1	1	CONTAM|P00761	24409.5	0.251		SWISS-PROT:P00761|TRYP_PIG Trypsin - Sus scrofa (Pig).	399	5			17540	3+	2211.1	1.001	0.452263	0.9981	R.LGEHNIDVLEGNEQFINAAK.I
1	1	CONTAM|P00761	24409.5	0.251		SWISS-PROT:P00761|TRYP_PIG Trypsin - Sus scrofa (Pig).	399	5			17809	3+	2211.1	0.022	9.94978	1	R.LGEHNIDVLEGNEQFINAAK.I
1	1	CONTAM|P00761	24409.5	0.251		SWISS-PROT:P00761|TRYP_PIG Trypsin - Sus scrofa (Pig).	399	5			17952	3+	2211.1	0.021	9.49752	1	R.LGEHNIDVLEGNEQFINAAK.I
1	1	CONTAM|P00761	24409.5	0.251		SWISS-PROT:P00761|TRYP_PIG Trypsin - Sus scrofa (Pig).	399	5			19225	3+	2283.18	0.021	9.1977	0.9902	K.IITHPNFNGNTLDNDIMLIK.L
1	1	CONTAM|P00761	24409.5	0.251		SWISS-PROT:P00761|TRYP_PIG Trypsin - Sus scrofa (Pig).	399	5			9064	2+	1045.56	0.01	9.56422	0.9995	K.LSSPATLNSR.V
1	1	CONTAM|P00761	24409.5	0.251		SWISS-PROT:P00761|TRYP_PIG Trypsin - Sus scrofa (Pig).	399	5			10719	2+	842.509	0.008	9.49544	0.7164	R.VATVSLPR.S
1	1	CONTAM|P00761	24409.5	0.251		SWISS-PROT:P00761|TRYP_PIG Trypsin - Sus scrofa (Pig).	399	5			10847	2+	842.509	0.007	8.30851	0.8474	R.VATVSLPR.S
1	1	CONTAM|P00761	24409.5	0.251		SWISS-PROT:P00761|TRYP_PIG Trypsin - Sus scrofa (Pig).	399	5			10977	2+	842.509	0.013	15.4301	0.7633	R.VATVSLPR.S
1	1	CONTAM|P00761	24409.5	0.251		SWISS-PROT:P00761|TRYP_PIG Trypsin - Sus scrofa (Pig).	399	5			11107	2+	842.509	0.008	9.49544	0.7631	R.VATVSLPR.S
1	1	CONTAM|P00761	24409.5	0.251		SWISS-PROT:P00761|TRYP_PIG Trypsin - Sus scrofa (Pig).	399	5			11237	2+	842.509	0.008	9.49544	0.9462	R.VATVSLPR.S
1	1	CONTAM|P00761	24409.5	0.251		SWISS-PROT:P00761|TRYP_PIG Trypsin - Sus scrofa (Pig).	399	5			11367	2+	842.509	0.008	9.49544	0.7634	R.VATVSLPR.S
1	1	CONTAM|P00761	24409.5	0.251		SWISS-PROT:P00761|TRYP_PIG Trypsin - Sus scrofa (Pig).	399	5			11538	2+	842.509	0.008	9.49544	0.9022	R.VATVSLPR.S
1	1	CONTAM|P00761	24409.5	0.251		SWISS-PROT:P00761|TRYP_PIG Trypsin - Sus scrofa (Pig).	399	5			11855	2+	842.509	0.008	9.49544	0.9274	R.VATVSLPR.S
1	1	CONTAM|P00761	24409.5	0.251		SWISS-PROT:P00761|TRYP_PIG Trypsin - Sus scrofa (Pig).	399	5			16375	3+	2211.1	1.005	2.26131	0.9973	R.LGEHNIDVLEGNEQFINAAK.I
1	1	CONTAM|P00761	24409.5	0.251		SWISS-PROT:P00761|TRYP_PIG Trypsin - Sus scrofa (Pig).	399	5			16633	2+	2211.1	0.032	14.4724	1	R.LGEHNIDVLEGNEQFINAAK.I
1	1	CONTAM|P00761	24409.5	0.251		SWISS-PROT:P00761|TRYP_PIG Trypsin - Sus scrofa (Pig).	399	5			16737	3+	2211.1	0.024	10.8543	1	R.LGEHNIDVLEGNEQFINAAK.I
1	1	CONTAM|P00761	24409.5	0.251		SWISS-PROT:P00761|TRYP_PIG Trypsin - Sus scrofa (Pig).	399	5			16758	2+	2211.1	0.024	10.8543	1	R.LGEHNIDVLEGNEQFINAAK.I
1	1	CONTAM|P00761	24409.5	0.251		SWISS-PROT:P00761|TRYP_PIG Trypsin - Sus scrofa (Pig).	399	5			16867	3+	2211.1	0.025	11.3066	1	R.LGEHNIDVLEGNEQFINAAK.I
1	1	CONTAM|P00761	24409.5	0.251		SWISS-PROT:P00761|TRYP_PIG Trypsin - Sus scrofa (Pig).	399	5			16893	2+	2211.1	0.022	9.94978	1	R.LGEHNIDVLEGNEQFINAAK.I
1	1	CONTAM|P00761	24409.5	0.251		SWISS-PROT:P00761|TRYP_PIG Trypsin - Sus scrofa (Pig).	399	5			16997	3+	2211.1	0.023	10.402	0.9997	R.LGEHNIDVLEGNEQFINAAK.I
1	1	CONTAM|P00761	24409.5	0.251		SWISS-PROT:P00761|TRYP_PIG Trypsin - Sus scrofa (Pig).	399	5			17139	3+	2211.1	0.012	5.42715	0.993	R.LGEHNIDVLEGNEQFINAAK.I
1	1	CONTAM|P00761	24409.5	0.251		SWISS-PROT:P00761|TRYP_PIG Trypsin - Sus scrofa (Pig).	399	5			17403	3+	2211.1	1.031	14.0201	0.9998	R.LGEHNIDVLEGNEQFINAAK.I
1	1	CONTAM|P00761	24409.5	0.251		SWISS-PROT:P00761|TRYP_PIG Trypsin - Sus scrofa (Pig).	399	5			18094	3+	2299.18	0.027	11.7433	0.9625	K.IITHPNFNGNTLDNDIM"LIK.L
1	1	CONTAM|P00761	24409.5	0.251		SWISS-PROT:P00761|TRYP_PIG Trypsin - Sus scrofa (Pig).	399	5			18660	3+	2283.18	0.022	9.63568	0.9982	K.IITHPNFNGNTLDNDIMLIK.L
1	1	CONTAM|P00761	24409.5	0.251		SWISS-PROT:P00761|TRYP_PIG Trypsin - Sus scrofa (Pig).	399	5			18671	2+	2283.18	1.013	5.69381	1	K.IITHPNFNGNTLDNDIMLIK.L
1	1	CONTAM|P00761	24409.5	0.251		SWISS-PROT:P00761|TRYP_PIG Trypsin - Sus scrofa (Pig).	399	5			19428	2+	2283.18	1.003	1.31396	0.7565	K.IITHPNFNGNTLDNDIMLIK.L
1	1	CONTAM|P00761	24409.5	0.251		SWISS-PROT:P00761|TRYP_PIG Trypsin - Sus scrofa (Pig).	399	5			9157	2+	1045.56	0.007	6.69495	0.9983	K.LSSPATLNSR.V
1	1	CONTAM|P00761	24409.5	0.251		SWISS-PROT:P00761|TRYP_PIG Trypsin - Sus scrofa (Pig).	399	5			9284	2+	1045.56	0.01	9.56422	0.999	K.LSSPATLNSR.V
1	1	CONTAM|P00761	24409.5	0.251		SWISS-PROT:P00761|TRYP_PIG Trypsin - Sus scrofa (Pig).	399	5			9414	2+	1045.56	0.009	8.6078	0.9999	K.LSSPATLNSR.V
1	1	CONTAM|P00761	24409.5	0.251		SWISS-PROT:P00761|TRYP_PIG Trypsin - Sus scrofa (Pig).	399	5			10913	2+	842.509	0.007	8.30851	0.7278	R.VATVSLPR.S
1	1	CONTAM|P00761	24409.5	0.251		SWISS-PROT:P00761|TRYP_PIG Trypsin - Sus scrofa (Pig).	399	5			11041	2+	842.509	0.008	9.49544	0.8832	R.VATVSLPR.S
1	1	CONTAM|P00761	24409.5	0.251		SWISS-PROT:P00761|TRYP_PIG Trypsin - Sus scrofa (Pig).	399	5			11171	2+	842.509	0.018	21.3648	0.8654	R.VATVSLPR.S
1	1	CONTAM|P00761	24409.5	0.251		SWISS-PROT:P00761|TRYP_PIG Trypsin - Sus scrofa (Pig).	399	5			11301	2+	842.509	0.008	9.49544	0.6821	R.VATVSLPR.S
1	1	CONTAM|P00761	24409.5	0.251		SWISS-PROT:P00761|TRYP_PIG Trypsin - Sus scrofa (Pig).	399	5			11431	2+	842.509	0.008	9.49544	0.902	R.VATVSLPR.S
1	1	CONTAM|P00761	24409.5	0.251		SWISS-PROT:P00761|TRYP_PIG Trypsin - Sus scrofa (Pig).	399	5			11561	2+	842.509	0.007	8.30851	0.9944	R.VATVSLPR.S
1	1	CONTAM|P00761	24409.5	0.251		SWISS-PROT:P00761|TRYP_PIG Trypsin - Sus scrofa (Pig).	399	5			11692	2+	842.509	0.007	8.30851	0.9513	R.VATVSLPR.S
1	1	CONTAM|P00761	24409.5	0.251		SWISS-PROT:P00761|TRYP_PIG Trypsin - Sus scrofa (Pig).	399	5			11823	2+	842.509	0.008	9.49544	0.7634	R.VATVSLPR.S
1	1	CONTAM|P00761	24409.5	0.251		SWISS-PROT:P00761|TRYP_PIG Trypsin - Sus scrofa (Pig).	399	5			11953	2+	842.509	0.007	8.30851	0.657	R.VATVSLPR.S
1	1	CONTAM|P00761	24409.5	0.251		SWISS-PROT:P00761|TRYP_PIG Trypsin - Sus scrofa (Pig).	399	5			16711	3+	2211.1	1.003	1.35679	0.9934	R.LGEHNIDVLEGNEQFINAAK.I
1	1	CONTAM|P00761	24409.5	0.251		SWISS-PROT:P00761|TRYP_PIG Trypsin - Sus scrofa (Pig).	399	5			16994	3+	2211.1	0.041	18.5428	0.6631	R.LGEHNIDVLEGNEQFINAAK.I
1	1	CONTAM|P00761	24409.5	0.251		SWISS-PROT:P00761|TRYP_PIG Trypsin - Sus scrofa (Pig).	399	5			17025	2+	2211.1	0.021	9.49752	1	R.LGEHNIDVLEGNEQFINAAK.I
1	1	CONTAM|P00761	24409.5	0.251		SWISS-PROT:P00761|TRYP_PIG Trypsin - Sus scrofa (Pig).	399	5			17121	3+	2211.1	0.022	9.94978	1	R.LGEHNIDVLEGNEQFINAAK.I
1	1	CONTAM|P00761	24409.5	0.251		SWISS-PROT:P00761|TRYP_PIG Trypsin - Sus scrofa (Pig).	399	5			17153	2+	2211.1	0.017	7.68847	1	R.LGEHNIDVLEGNEQFINAAK.I
1	1	CONTAM|P00761	24409.5	0.251		SWISS-PROT:P00761|TRYP_PIG Trypsin - Sus scrofa (Pig).	399	5			17255	3+	2211.1	0.022	9.94978	1	R.LGEHNIDVLEGNEQFINAAK.I
1	1	CONTAM|P00761	24409.5	0.251		SWISS-PROT:P00761|TRYP_PIG Trypsin - Sus scrofa (Pig).	399	5			17385	3+	2211.1	0.023	10.402	1	R.LGEHNIDVLEGNEQFINAAK.I
1	1	CONTAM|P00761	24409.5	0.251		SWISS-PROT:P00761|TRYP_PIG Trypsin - Sus scrofa (Pig).	399	5			17514	3+	2211.1	0.022	9.94978	1	R.LGEHNIDVLEGNEQFINAAK.I
1	1	CONTAM|P00761	24409.5	0.251		SWISS-PROT:P00761|TRYP_PIG Trypsin - Sus scrofa (Pig).	399	5			17644	3+	2211.1	0.024	10.8543	1	R.LGEHNIDVLEGNEQFINAAK.I
1	1	CONTAM|P00761	24409.5	0.251		SWISS-PROT:P00761|TRYP_PIG Trypsin - Sus scrofa (Pig).	399	5			17775	3+	2211.1	1.031	14.0201	0.999	R.LGEHNIDVLEGNEQFINAAK.I
1	1	CONTAM|P00761	24409.5	0.251		SWISS-PROT:P00761|TRYP_PIG Trypsin - Sus scrofa (Pig).	399	5			17906	3+	2211.1	1.031	14.0201	0.9787	R.LGEHNIDVLEGNEQFINAAK.I
1	1	CONTAM|P00761	24409.5	0.251		SWISS-PROT:P00761|TRYP_PIG Trypsin - Sus scrofa (Pig).	399	5			18035	3+	2211.1	1.001	0.452263	0.8928	R.LGEHNIDVLEGNEQFINAAK.I
1	1	CONTAM|P00761	24409.5	0.251		SWISS-PROT:P00761|TRYP_PIG Trypsin - Sus scrofa (Pig).	399	5			18198	3+	2211.1	1.018	8.14073	0.9898	R.LGEHNIDVLEGNEQFINAAK.I
1	1	CONTAM|P00761	24409.5	0.251		SWISS-PROT:P00761|TRYP_PIG Trypsin - Sus scrofa (Pig).	399	5			19171	3+	2283.18	0.021	9.1977	0.9996	K.IITHPNFNGNTLDNDIMLIK.L
1	1	CONTAM|P00761	24409.5	0.251		SWISS-PROT:P00761|TRYP_PIG Trypsin - Sus scrofa (Pig).	399	5			19223	2+	2283.18	0.018	7.88374	1	K.IITHPNFNGNTLDNDIMLIK.L
1	1	CONTAM|P00761	24409.5	0.251		SWISS-PROT:P00761|TRYP_PIG Trypsin - Sus scrofa (Pig).	399	5			19302	3+	2283.18	0.016	7.00777	0.8655	K.IITHPNFNGNTLDNDIMLIK.L
1	1	CONTAM|P00761	24409.5	0.251		SWISS-PROT:P00761|TRYP_PIG Trypsin - Sus scrofa (Pig).	399	5			19305	2+	2299.18	-0.962	16.5277	0.848	K.IITHPNFNGNTLDNDIM"LIK.L
2	1	sp|O00151|PDLI1_HUMAN	36071.7	0.216	PDLIM1	PDZ and LIM domain protein 1	5	4	1.44	3	15508	3+	1688.78	0.005	2.96071	0.7998	K.GHFFVEDQIYC'EK.H	29370.2	74888.9
2	1	sp|O00151|PDLI1_HUMAN	36071.7	0.216	PDLIM1	PDZ and LIM domain protein 1	5	4	1.44	3	23270	2+	1980.02	0.02	10.1009	0.9996	K.QSTSFLVLQEILESEEK.G
2	1	sp|O00151|PDLI1_HUMAN	36071.7	0.216	PDLIM1	PDZ and LIM domain protein 1	5	4	1.44	3	15177	2+	1175.61	0.01	8.50625	0.9988	K.DFEQPLAISR.V
2	1	sp|O00151|PDLI1_HUMAN	36071.7	0.216	PDLIM1	PDZ and LIM domain protein 1	5	4	1.44	3	23228	3+	3329.63	1.026	7.80868	0.9946	K.AALANLC'IGDVITAIDGENTSNMTHLEAQNR.I	858582	948789
2	1	sp|O00151|PDLI1_HUMAN	36071.7	0.216	PDLIM1	PDZ and LIM domain protein 1	5	4	1.44	3	23344	3+	3329.63	1.026	7.80868	0.9741	K.AALANLC'IGDVITAIDGENTSNMTHLEAQNR.I	908735	972740
3	1	sp|O00187-2|MASP2_HUMAN, sp|O00187|MASP2_HUMAN	20629.16708, 75702.36032000023	0.211	MASP2, MASP2	Tax_Id=9606 Isoform 2 of Mannan-binding lectin serine protease 2 precursor, Mannan-binding lectin serine protease 2	7	3	3.58	1	14089	2+	1750.8	0.009	5.1405	0.9885	R.LASPGFPGEYANDQER.R
3	1	sp|O00187-2|MASP2_HUMAN, sp|O00187|MASP2_HUMAN	20629.16708, 75702.36032000023	0.211	MASP2, MASP2	Tax_Id=9606 Isoform 2 of Mannan-binding lectin serine protease 2 precursor, Mannan-binding lectin serine protease 2	7	3	3.58	1	11812	2+	1696.83	0.006	3.53602	1	K.VLATLC'GQESTDTER.A	3093.26	11061.9
3	1	sp|O00187-2|MASP2_HUMAN, sp|O00187|MASP2_HUMAN	20629.16708, 75702.36032000023	0.211	MASP2, MASP2	Tax_Id=9606 Isoform 2 of Mannan-binding lectin serine protease 2 precursor, Mannan-binding lectin serine protease 2	7	3	3.58	1	13972	2+	1750.8	0.018	10.281	0.9781	R.LASPGFPGEYANDQER.R
3	1	sp|O00187-2|MASP2_HUMAN, sp|O00187|MASP2_HUMAN	20629.16708, 75702.36032000023	0.211	MASP2, MASP2	Tax_Id=9606 Isoform 2 of Mannan-binding lectin serine protease 2 precursor, Mannan-binding lectin serine protease 2	7	3	3.58	1	14102	2+	1750.8	0.018	10.281	1	R.LASPGFPGEYANDQER.R
3	1	sp|O00187-2|MASP2_HUMAN, sp|O00187|MASP2_HUMAN	20629.16708, 75702.36032000023	0.211	MASP2, MASP2	Tax_Id=9606 Isoform 2 of Mannan-binding lectin serine protease 2 precursor, Mannan-binding lectin serine protease 2	7	3	3.58	1	16666	2+	987.505	0.009	9.11388	0.9845	K.WPEPVFGR.L
3	1	sp|O00187-2|MASP2_HUMAN, sp|O00187|MASP2_HUMAN	20629.16708, 75702.36032000023	0.211	MASP2, MASP2	Tax_Id=9606 Isoform 2 of Mannan-binding lectin serine protease 2 precursor, Mannan-binding lectin serine protease 2	7	3	3.58	1	16092	2+	987.505	0.009	9.11388	0.951	K.WPEPVFGR.L
3	1	sp|O00187-2|MASP2_HUMAN, sp|O00187|MASP2_HUMAN	20629.16708, 75702.36032000023	0.211	MASP2, MASP2	Tax_Id=9606 Isoform 2 of Mannan-binding lectin serine protease 2 precursor, Mannan-binding lectin serine protease 2	7	3	3.58	1	16587	2+	987.505	0.008	8.10123	0.9302	K.WPEPVFGR.L
4	1	sp|O00391-2|QSOX1_HUMAN, sp|O00391|QSOX1_HUMAN	66860.78340000026, 82577.73084000024	0.106	QSOX1, QSOX1	Tax_Id=9606 Isoform 2 of Sulfhydryl oxidase 1 precursor, Sulfhydryl oxidase 1 (short name: hQSOX)	7	5			11775	2+	930.508	1.045	48.3607	0.9975	R.VPVLMESR.S
4	1	sp|O00391-2|QSOX1_HUMAN, sp|O00391|QSOX1_HUMAN	66860.78340000026, 82577.73084000024	0.106	QSOX1, QSOX1	Tax_Id=9606 Isoform 2 of Sulfhydryl oxidase 1 precursor, Sulfhydryl oxidase 1 (short name: hQSOX)	7	5			12779	2+	1356.68	0.012	8.84513	0.9998	R.LAGAPSEDPQFPK.V
4	1	sp|O00391-2|QSOX1_HUMAN, sp|O00391|QSOX1_HUMAN	66860.78340000026, 82577.73084000024	0.106	QSOX1, QSOX1	Tax_Id=9606 Isoform 2 of Sulfhydryl oxidase 1 precursor, Sulfhydryl oxidase 1 (short name: hQSOX)	7	5			18402	2+	1196.6	0.018	15.0427	0.9974	K.LEEIDGFFAR.N
4	1	sp|O00391-2|QSOX1_HUMAN, sp|O00391|QSOX1_HUMAN	66860.78340000026, 82577.73084000024	0.106	QSOX1, QSOX1	Tax_Id=9606 Isoform 2 of Sulfhydryl oxidase 1 precursor, Sulfhydryl oxidase 1 (short name: hQSOX)	7	5			20553	2+	1262.65	0.012	9.5038	0.9825	R.DFNIPGFPTVR.F
4	1	sp|O00391-2|QSOX1_HUMAN, sp|O00391|QSOX1_HUMAN	66860.78340000026, 82577.73084000024	0.106	QSOX1, QSOX1	Tax_Id=9606 Isoform 2 of Sulfhydryl oxidase 1 precursor, Sulfhydryl oxidase 1 (short name: hQSOX)	7	5			11911	2+	930.508	0.005	5.37341	0.9995	R.VPVLMESR.S
4	1	sp|O00391-2|QSOX1_HUMAN, sp|O00391|QSOX1_HUMAN	66860.78340000026, 82577.73084000024	0.106	QSOX1, QSOX1	Tax_Id=9606 Isoform 2 of Sulfhydryl oxidase 1 precursor, Sulfhydryl oxidase 1 (short name: hQSOX)	7	5			12781	2+	1356.68	0.009	6.63384	0.9861	R.LAGAPSEDPQFPK.V
4	1	sp|O00391-2|QSOX1_HUMAN, sp|O00391|QSOX1_HUMAN	66860.78340000026, 82577.73084000024	0.106	QSOX1, QSOX1	Tax_Id=9606 Isoform 2 of Sulfhydryl oxidase 1 precursor, Sulfhydryl oxidase 1 (short name: hQSOX)	7	5			19996	3+	2340.2	1.021	8.9736	0.997	R.RDVQNVAAAPELAMGALELESR.N
5	1	sp|O14791-3|APOL1_HUMAN, sp|O14791|APOL1_HUMAN, sp|O14791-2|APOL1_HUMAN	42158.09164000008, 43974.199840000096, 45918.459600000126	0.179	APOL1, APOL1, APOL1	Tax_Id=9606 Gene_Symbol=APOL1 apolipoprotein L1 isoform c precursor, Apolipoprotein L1, Tax_Id=9606 Gene_Symbol=APOL1 Isoform 2 of Apolipoprotein L1	17	5			8328	3+	1590.85	0.012	7.54316	0.9083	R.ANLQSVPHASASRPR.V
5	1	sp|O14791-3|APOL1_HUMAN, sp|O14791|APOL1_HUMAN, sp|O14791-2|APOL1_HUMAN	42158.09164000008, 43974.199840000096, 45918.459600000126	0.179	APOL1, APOL1, APOL1	Tax_Id=9606 Gene_Symbol=APOL1 apolipoprotein L1 isoform c precursor, Apolipoprotein L1, Tax_Id=9606 Gene_Symbol=APOL1 Isoform 2 of Apolipoprotein L1	17	5			10928	2+	1630.79	0.016	9.81118	0.9999	R.VTEPISAESGEQVER.V
5	1	sp|O14791-3|APOL1_HUMAN, sp|O14791|APOL1_HUMAN, sp|O14791-2|APOL1_HUMAN	42158.09164000008, 43974.199840000096, 45918.459600000126	0.179	APOL1, APOL1, APOL1	Tax_Id=9606 Gene_Symbol=APOL1 apolipoprotein L1 isoform c precursor, Apolipoprotein L1, Tax_Id=9606 Gene_Symbol=APOL1 Isoform 2 of Apolipoprotein L1	17	5			11030	3+	1630.79	0.014	8.58479	0.9934	R.VTEPISAESGEQVER.V
5	1	sp|O14791-3|APOL1_HUMAN, sp|O14791|APOL1_HUMAN, sp|O14791-2|APOL1_HUMAN	42158.09164000008, 43974.199840000096, 45918.459600000126	0.179	APOL1, APOL1, APOL1	Tax_Id=9606 Gene_Symbol=APOL1 apolipoprotein L1 isoform c precursor, Apolipoprotein L1, Tax_Id=9606 Gene_Symbol=APOL1 Isoform 2 of Apolipoprotein L1	17	5			11053	2+	1630.79	0.013	7.97159	1	R.VTEPISAESGEQVER.V
5	1	sp|O14791-3|APOL1_HUMAN, sp|O14791|APOL1_HUMAN, sp|O14791-2|APOL1_HUMAN	42158.09164000008, 43974.199840000096, 45918.459600000126	0.179	APOL1, APOL1, APOL1	Tax_Id=9606 Gene_Symbol=APOL1 apolipoprotein L1 isoform c precursor, Apolipoprotein L1, Tax_Id=9606 Gene_Symbol=APOL1 Isoform 2 of Apolipoprotein L1	17	5			11184	2+	1630.79	0.015	9.19798	1	R.VTEPISAESGEQVER.V
5	1	sp|O14791-3|APOL1_HUMAN, sp|O14791|APOL1_HUMAN, sp|O14791-2|APOL1_HUMAN	42158.09164000008, 43974.199840000096, 45918.459600000126	0.179	APOL1, APOL1, APOL1	Tax_Id=9606 Gene_Symbol=APOL1 apolipoprotein L1 isoform c precursor, Apolipoprotein L1, Tax_Id=9606 Gene_Symbol=APOL1 Isoform 2 of Apolipoprotein L1	17	5			13009	2+	1290.64	0.017	13.1718	0.9994	R.VNEPSILEM"SR.G
5	1	sp|O14791-3|APOL1_HUMAN, sp|O14791|APOL1_HUMAN, sp|O14791-2|APOL1_HUMAN	42158.09164000008, 43974.199840000096, 45918.459600000126	0.179	APOL1, APOL1, APOL1	Tax_Id=9606 Gene_Symbol=APOL1 apolipoprotein L1 isoform c precursor, Apolipoprotein L1, Tax_Id=9606 Gene_Symbol=APOL1 Isoform 2 of Apolipoprotein L1	17	5			13135	2+	1290.64	0.009	6.97331	0.9997	R.VNEPSILEM"SR.G
5	1	sp|O14791-3|APOL1_HUMAN, sp|O14791|APOL1_HUMAN, sp|O14791-2|APOL1_HUMAN	42158.09164000008, 43974.199840000096, 45918.459600000126	0.179	APOL1, APOL1, APOL1	Tax_Id=9606 Gene_Symbol=APOL1 apolipoprotein L1 isoform c precursor, Apolipoprotein L1, Tax_Id=9606 Gene_Symbol=APOL1 Isoform 2 of Apolipoprotein L1	17	5			15424	2+	1274.64	0.01	7.84535	0.9885	R.VNEPSILEMSR.G
5	1	sp|O14791-3|APOL1_HUMAN, sp|O14791|APOL1_HUMAN, sp|O14791-2|APOL1_HUMAN	42158.09164000008, 43974.199840000096, 45918.459600000126	0.179	APOL1, APOL1, APOL1	Tax_Id=9606 Gene_Symbol=APOL1 apolipoprotein L1 isoform c precursor, Apolipoprotein L1, Tax_Id=9606 Gene_Symbol=APOL1 Isoform 2 of Apolipoprotein L1	17	5			15556	2+	1274.64	0.012	9.41442	0.9825	R.VNEPSILEMSR.G
5	1	sp|O14791-3|APOL1_HUMAN, sp|O14791|APOL1_HUMAN, sp|O14791-2|APOL1_HUMAN	42158.09164000008, 43974.199840000096, 45918.459600000126	0.179	APOL1, APOL1, APOL1	Tax_Id=9606 Gene_Symbol=APOL1 apolipoprotein L1 isoform c precursor, Apolipoprotein L1, Tax_Id=9606 Gene_Symbol=APOL1 Isoform 2 of Apolipoprotein L1	17	5			11024	2+	1630.79	0.017	10.4244	1	R.VTEPISAESGEQVER.V
5	1	sp|O14791-3|APOL1_HUMAN, sp|O14791|APOL1_HUMAN, sp|O14791-2|APOL1_HUMAN	42158.09164000008, 43974.199840000096, 45918.459600000126	0.179	APOL1, APOL1, APOL1	Tax_Id=9606 Gene_Symbol=APOL1 apolipoprotein L1 isoform c precursor, Apolipoprotein L1, Tax_Id=9606 Gene_Symbol=APOL1 Isoform 2 of Apolipoprotein L1	17	5			11085	2+	1630.79	0.013	7.97159	0.9996	R.VTEPISAESGEQVER.V
5	1	sp|O14791-3|APOL1_HUMAN, sp|O14791|APOL1_HUMAN, sp|O14791-2|APOL1_HUMAN	42158.09164000008, 43974.199840000096, 45918.459600000126	0.179	APOL1, APOL1, APOL1	Tax_Id=9606 Gene_Symbol=APOL1 apolipoprotein L1 isoform c precursor, Apolipoprotein L1, Tax_Id=9606 Gene_Symbol=APOL1 Isoform 2 of Apolipoprotein L1	17	5			11213	2+	1630.79	0.016	9.81118	1	R.VTEPISAESGEQVER.V
5	1	sp|O14791-3|APOL1_HUMAN, sp|O14791|APOL1_HUMAN, sp|O14791-2|APOL1_HUMAN	42158.09164000008, 43974.199840000096, 45918.459600000126	0.179	APOL1, APOL1, APOL1	Tax_Id=9606 Gene_Symbol=APOL1 apolipoprotein L1 isoform c precursor, Apolipoprotein L1, Tax_Id=9606 Gene_Symbol=APOL1 Isoform 2 of Apolipoprotein L1	17	5			11441	2+	1630.79	0.015	9.19798	0.9996	R.VTEPISAESGEQVER.V
5	1	sp|O14791-3|APOL1_HUMAN, sp|O14791|APOL1_HUMAN, sp|O14791-2|APOL1_HUMAN	42158.09164000008, 43974.199840000096, 45918.459600000126	0.179	APOL1, APOL1, APOL1	Tax_Id=9606 Gene_Symbol=APOL1 apolipoprotein L1 isoform c precursor, Apolipoprotein L1, Tax_Id=9606 Gene_Symbol=APOL1 Isoform 2 of Apolipoprotein L1	17	5			15526	2+	1274.64	0.01	7.84535	0.9777	R.VNEPSILEMSR.G
5	1	sp|O14791-3|APOL1_HUMAN, sp|O14791|APOL1_HUMAN, sp|O14791-2|APOL1_HUMAN	42158.09164000008, 43974.199840000096, 45918.459600000126	0.179	APOL1, APOL1, APOL1	Tax_Id=9606 Gene_Symbol=APOL1 apolipoprotein L1 isoform c precursor, Apolipoprotein L1, Tax_Id=9606 Gene_Symbol=APOL1 Isoform 2 of Apolipoprotein L1	17	5			15657	2+	1274.64	0.011	8.62988	0.9943	R.VNEPSILEMSR.G
5	1	sp|O14791-3|APOL1_HUMAN, sp|O14791|APOL1_HUMAN, sp|O14791-2|APOL1_HUMAN	42158.09164000008, 43974.199840000096, 45918.459600000126	0.179	APOL1, APOL1, APOL1	Tax_Id=9606 Gene_Symbol=APOL1 apolipoprotein L1 isoform c precursor, Apolipoprotein L1, Tax_Id=9606 Gene_Symbol=APOL1 Isoform 2 of Apolipoprotein L1	17	5			11229	2+	1630.79	0.021	12.8772	0.9699	R.VTEPISAESGEQVER.V
5	1	sp|O14791-3|APOL1_HUMAN, sp|O14791|APOL1_HUMAN, sp|O14791-2|APOL1_HUMAN	42158.09164000008, 43974.199840000096, 45918.459600000126	0.179	APOL1, APOL1, APOL1	Tax_Id=9606 Gene_Symbol=APOL1 apolipoprotein L1 isoform c precursor, Apolipoprotein L1, Tax_Id=9606 Gene_Symbol=APOL1 Isoform 2 of Apolipoprotein L1	17	5			25837	2+	2955.56	0.028	9.47368	1	K.VSTQNLLLLLTDNEAWNGFVAAAELPR.N
6	1	sp|O43866|CD5L_HUMAN	38087.8	0.571	CD5L	CD5 antigen-like	137	28	1.99	128	8160	2+	1781.78	0.005	2.80618	0.9997	R.C'SGEEQSLEQC'QHR.F	26561	47151.3
6	1	sp|O43866|CD5L_HUMAN	38087.8	0.571	CD5L	CD5 antigen-like	137	28	1.99	128	8175	3+	1781.78	-0.002	1.12247	0.9951	R.C'SGEEQSLEQC'QHR.F	415959	739468
6	1	sp|O43866|CD5L_HUMAN	38087.8	0.571	CD5L	CD5 antigen-like	137	28	1.99	128	13881	2+	1562.73	0.004	2.55962	0.9997	R.EATLQDC'PSGPWGK.N	314974	711769
6	1	sp|O43866|CD5L_HUMAN	38087.8	0.571	CD5L	CD5 antigen-like	137	28	1.99	128	14009	2+	1562.73	0.006	3.83942	0.9999	R.EATLQDC'PSGPWGK.N	291928	639983
6	1	sp|O43866|CD5L_HUMAN	38087.8	0.571	CD5L	CD5 antigen-like	137	28	1.99	128	15832	2+	2221.09	0.017	7.65391	1	R.ELGC'GAASGTPSGILYEPPAEK.E	293334	545374
6	1	sp|O43866|CD5L_HUMAN	38087.8	0.571	CD5L	CD5 antigen-like	137	28	1.99	128	16441	3+	2501.13	-0.001	0.399819	0.757	K.GVWGSVC'DDNWGEKEDQVVC'K.Q	684913	1.1564e+06
6	1	sp|O43866|CD5L_HUMAN	38087.8	0.571	CD5L	CD5 antigen-like	137	28	1.99	128	8313	2+	1781.78	-0.008	4.48989	0.9998	R.C'SGEEQSLEQC'QHR.F	19039.1	34421.5
6	1	sp|O43866|CD5L_HUMAN	38087.8	0.571	CD5L	CD5 antigen-like	137	28	1.99	128	13995	2+	1562.73	0.923	49.2726	0.9995	R.EATLQDC'PSGPWGK.N
6	1	sp|O43866|CD5L_HUMAN	38087.8	0.571	CD5L	CD5 antigen-like	137	28	1.99	128	15828	2+	2221.09	0.004	1.80092	0.9997	R.ELGC'GAASGTPSGILYEPPAEK.E	237367	391539
6	1	sp|O43866|CD5L_HUMAN	38087.8	0.571	CD5L	CD5 antigen-like	137	28	1.99	128	8467	3+	1781.78	-0.003	1.68371	0.9998	R.C'SGEEQSLEQC'QHR.F	214259	382945
6	1	sp|O43866|CD5L_HUMAN	38087.8	0.571	CD5L	CD5 antigen-like	137	28	1.99	128	13900	2+	1562.73	0.921	50.5524	0.9628	R.EATLQDC'PSGPWGK.N
6	1	sp|O43866|CD5L_HUMAN	38087.8	0.571	CD5L	CD5 antigen-like	137	28	1.99	128	14027	2+	1562.73	0.007	4.47933	0.9994	R.EATLQDC'PSGPWGK.N	135897	296665
6	1	sp|O43866|CD5L_HUMAN	38087.8	0.571	CD5L	CD5 antigen-like	137	28	1.99	128	15780	2+	2221.09	-0.991	4.05207	0.9986	R.ELGC'GAASGTPSGILYEPPAEK.E	215622	286932
6	1	sp|O43866|CD5L_HUMAN	38087.8	0.571	CD5L	CD5 antigen-like	137	28	1.99	128	13770	2+	1562.73	-0.001	0.639904	0.9806	R.EATLQDC'PSGPWGK.N	911.88	6551.1
6	1	sp|O43866|CD5L_HUMAN	38087.8	0.571	CD5L	CD5 antigen-like	137	28	1.99	128	13896	2+	1562.73	0.005	3.19952	0.9997	R.EATLQDC'PSGPWGK.N	54517.1	117800
6	1	sp|O43866|CD5L_HUMAN	38087.8	0.571	CD5L	CD5 antigen-like	137	28	1.99	128	8516	2+	882.433	-0.001	1.13323	0.9736	K.C'YGPGVGR.I	117026	209061
6	1	sp|O43866|CD5L_HUMAN	38087.8	0.571	CD5L	CD5 antigen-like	137	28	1.99	128	8560	2+	1781.78	0.007	3.92865	0.9998	R.C'SGEEQSLEQC'QHR.F	10529.4	23195.2
6	1	sp|O43866|CD5L_HUMAN	38087.8	0.571	CD5L	CD5 antigen-like	137	28	1.99	128	8608	2+	882.433	-0.001	1.13323	0.6259	K.C'YGPGVGR.I	114501	351257
6	1	sp|O43866|CD5L_HUMAN	38087.8	0.571	CD5L	CD5 antigen-like	137	28	1.99	128	10088	2+	1164.59	0.003	2.57602	0.9973	R.LVGGDNLC'SGR.L	97978.8	337821
6	1	sp|O43866|CD5L_HUMAN	38087.8	0.571	CD5L	CD5 antigen-like	137	28	1.99	128	10854	2+	846.45	0.007	8.26983	0.6785	K.DVAVLCR.E	169138	162360
6	1	sp|O43866|CD5L_HUMAN	38087.8	0.571	CD5L	CD5 antigen-like	137	28	1.99	128	10865	2+	849.469	-0.002	2.35441	0.9955	K.DVAVLC'R.E	169138	162360
6	1	sp|O43866|CD5L_HUMAN	38087.8	0.571	CD5L	CD5 antigen-like	137	28	1.99	128	14103	2+	1562.73	0.006	3.83942	0.9996	R.EATLQDC'PSGPWGK.N	38434.4	165098
6	1	sp|O43866|CD5L_HUMAN	38087.8	0.571	CD5L	CD5 antigen-like	137	28	1.99	128	16526	3+	2501.13	0.003	1.19946	0.8401	K.GVWGSVC'DDNWGEKEDQVVC'K.Q	194871	582023
6	1	sp|O43866|CD5L_HUMAN	38087.8	0.571	CD5L	CD5 antigen-like	137	28	1.99	128	16617	2+	1625.71	1.01	6.15116	0.7365	K.GVWGSVC'DDNWGEK.E	1115.93	6906.42
6	1	sp|O43866|CD5L_HUMAN	38087.8	0.571	CD5L	CD5 antigen-like	137	28	1.99	128	17533	2+	1653.74	0.012	7.25628	0.9981	K.GQWGTVC'DDGWDIK.D	306237	346530
6	1	sp|O43866|CD5L_HUMAN	38087.8	0.571	CD5L	CD5 antigen-like	137	28	1.99	128	8562	2+	1775.74	0.024	13.5155	0.987	R.CSGEEQSLEQCQHR.F	58722.8	135798
6	1	sp|O43866|CD5L_HUMAN	38087.8	0.571	CD5L	CD5 antigen-like	137	28	1.99	128	8570	2+	1781.78	-0.001	0.561236	1	R.C'SGEEQSLEQC'QHR.F	58722.8	134259
6	1	sp|O43866|CD5L_HUMAN	38087.8	0.571	CD5L	CD5 antigen-like	137	28	1.99	128	8608	2+	882.433	-0.002	2.26646	0.9993	K.C'YGPGVGR.I	414286	973774
6	1	sp|O43866|CD5L_HUMAN	38087.8	0.571	CD5L	CD5 antigen-like	137	28	1.99	128	8738	2+	882.433	-0.002	2.26646	1	K.C'YGPGVGR.I	321636	712253
6	1	sp|O43866|CD5L_HUMAN	38087.8	0.571	CD5L	CD5 antigen-like	137	28	1.99	128	10138	2+	1164.59	0.002	1.71735	1	R.LVGGDNLC'SGR.L	958306	2.40521e+06
6	1	sp|O43866|CD5L_HUMAN	38087.8	0.571	CD5L	CD5 antigen-like	137	28	1.99	128	10190	2+	1161.57	1.005	4.30453	0.9996	R.LVGGDNLCSGR.L	884857	2.26342e+06
6	1	sp|O43866|CD5L_HUMAN	38087.8	0.571	CD5L	CD5 antigen-like	137	28	1.99	128	10272	2+	1164.59	0.002	1.71735	0.9933	R.LVGGDNLC'SGR.L	398246	1.04457e+06
6	1	sp|O43866|CD5L_HUMAN	38087.8	0.571	CD5L	CD5 antigen-like	137	28	1.99	128	10808	2+	849.469	-0.003	3.53162	0.9991	K.DVAVLC'R.E	365067	953646
6	1	sp|O43866|CD5L_HUMAN	38087.8	0.571	CD5L	CD5 antigen-like	137	28	1.99	128	12585	3+	1582.79	0	0	0.9906	R.KPIWLSQM"SC'SGR.E	58551.9	139783
6	1	sp|O43866|CD5L_HUMAN	38087.8	0.571	CD5L	CD5 antigen-like	137	28	1.99	128	14070	2+	1562.73	0.007	4.47933	1	R.EATLQDC'PSGPWGK.N	598820	2.02624e+06
6	1	sp|O43866|CD5L_HUMAN	38087.8	0.571	CD5L	CD5 antigen-like	137	28	1.99	128	14198	2+	1562.73	0.004	2.55962	1	R.EATLQDC'PSGPWGK.N	593617	1984868
6	1	sp|O43866|CD5L_HUMAN	38087.8	0.571	CD5L	CD5 antigen-like	137	28	1.99	128	14812	3+	2606.28	0.017	6.52269	0.9972	R.ELGC'GAASGTPSGILYEPPAEKEQK.V	41898.1	128792
6	1	sp|O43866|CD5L_HUMAN	38087.8	0.571	CD5L	CD5 antigen-like	137	28	1.99	128	15152	3+	1566.8	0.01	6.38245	0.9993	R.KPIWLSQMSC'SGR.E	46714.4	103718
6	1	sp|O43866|CD5L_HUMAN	38087.8	0.571	CD5L	CD5 antigen-like	137	28	1.99	128	15873	2+	2221.09	0.013	5.85299	0.9974	R.ELGC'GAASGTPSGILYEPPAEK.E	1.02923e+06	3.57699e+06
6	1	sp|O43866|CD5L_HUMAN	38087.8	0.571	CD5L	CD5 antigen-like	137	28	1.99	128	15959	3+	2221.09	0.017	7.65391	0.9861	R.ELGC'GAASGTPSGILYEPPAEK.E	248707	704189
6	1	sp|O43866|CD5L_HUMAN	38087.8	0.571	CD5L	CD5 antigen-like	137	28	1.99	128	15999	2+	2221.09	0.011	4.95253	1	R.ELGC'GAASGTPSGILYEPPAEK.E	1.07447e+06	3717986
6	1	sp|O43866|CD5L_HUMAN	38087.8	0.571	CD5L	CD5 antigen-like	137	28	1.99	128	16029	2+	2218.07	1.023	10.3694	0.9994	R.ELGCGAASGTPSGILYEPPAEK.E	1.01846e+06	3503528
6	1	sp|O43866|CD5L_HUMAN	38087.8	0.571	CD5L	CD5 antigen-like	137	28	1.99	128	16132	2+	2221.09	0.004	1.80092	1	R.ELGC'GAASGTPSGILYEPPAEK.E	270977	911858
6	1	sp|O43866|CD5L_HUMAN	38087.8	0.571	CD5L	CD5 antigen-like	137	28	1.99	128	16511	3+	2501.13	0.004	1.59927	0.9834	K.GVWGSVC'DDNWGEKEDQVVC'K.Q	1.98749e+06	4621036
6	1	sp|O43866|CD5L_HUMAN	38087.8	0.571	CD5L	CD5 antigen-like	137	28	1.99	128	16612	2+	2501.13	-0.004	1.59927	0.9917	K.GVWGSVC'DDNWGEKEDQVVC'K.Q	7531.74	18311.5
6	1	sp|O43866|CD5L_HUMAN	38087.8	0.571	CD5L	CD5 antigen-like	137	28	1.99	128	16638	3+	2501.13	0.005	1.99909	0.9967	K.GVWGSVC'DDNWGEKEDQVVC'K.Q	1.96908e+06	4513615
6	1	sp|O43866|CD5L_HUMAN	38087.8	0.571	CD5L	CD5 antigen-like	137	28	1.99	128	16722	2+	1625.71	0.008	4.92093	0.9184	K.GVWGSVC'DDNWGEK.E	176606	360092
6	1	sp|O43866|CD5L_HUMAN	38087.8	0.571	CD5L	CD5 antigen-like	137	28	1.99	128	17637	2+	1653.74	0.006	3.62814	1	K.GQWGTVC'DDGWDIK.D	788548	2.6936e+06
6	1	sp|O43866|CD5L_HUMAN	38087.8	0.571	CD5L	CD5 antigen-like	137	28	1.99	128	18800	3+	2586.08	0.997	1.16006	0.9899	K.NTC'NHDEDTWVEC'EDPFDLR.L	1.74618e+06	4541445
6	1	sp|O43866|CD5L_HUMAN	38087.8	0.571	CD5L	CD5 antigen-like	137	28	1.99	128	18917	3+	2586.08	0.997	1.16006	0.9999	K.NTC'NHDEDTWVEC'EDPFDLR.L	1.84054e+06	4692882
6	1	sp|O43866|CD5L_HUMAN	38087.8	0.571	CD5L	CD5 antigen-like	137	28	1.99	128	19040	3+	2586.08	0.004	1.54674	1	K.NTC'NHDEDTWVEC'EDPFDLR.L	698974	1447028
6	1	sp|O43866|CD5L_HUMAN	38087.8	0.571	CD5L	CD5 antigen-like	137	28	1.99	128	5193	2+	971.481	-0.001	1.02936	0.9835	R.LADGPGHC'K.G	141085	241574
6	1	sp|O43866|CD5L_HUMAN	38087.8	0.571	CD5L	CD5 antigen-like	137	28	1.99	128	5315	2+	971.481	-0.001	1.02936	0.9978	R.LADGPGHC'K.G	139015	225345
6	1	sp|O43866|CD5L_HUMAN	38087.8	0.571	CD5L	CD5 antigen-like	137	28	1.99	128	5438	2+	971.481	0	0	0.9326	R.LADGPGHC'K.G	18025.6	25463.5
6	1	sp|O43866|CD5L_HUMAN	38087.8	0.571	CD5L	CD5 antigen-like	137	28	1.99	128	8532	2+	1775.74	0.019	10.6997	0.9997	R.CSGEEQSLEQCQHR.F	320337	530812
6	1	sp|O43866|CD5L_HUMAN	38087.8	0.571	CD5L	CD5 antigen-like	137	28	1.99	128	8549	3+	1781.78	0	0	0.9553	R.C'SGEEQSLEQC'QHR.F	5623901	9679732
6	1	sp|O43866|CD5L_HUMAN	38087.8	0.571	CD5L	CD5 antigen-like	137	28	1.99	128	8569	2+	1781.78	-0.008	4.48989	1	R.C'SGEEQSLEQC'QHR.F	320337	530812
6	1	sp|O43866|CD5L_HUMAN	38087.8	0.571	CD5L	CD5 antigen-like	137	28	1.99	128	8611	2+	882.433	-0.001	1.13323	0.9917	K.C'YGPGVGR.I	2.38217e+06	4348547
6	1	sp|O43866|CD5L_HUMAN	38087.8	0.571	CD5L	CD5 antigen-like	137	28	1.99	128	8664	2+	1775.74	0.018	10.1366	0.9988	R.CSGEEQSLEQCQHR.F	247109	411354
6	1	sp|O43866|CD5L_HUMAN	38087.8	0.571	CD5L	CD5 antigen-like	137	28	1.99	128	8681	3+	1781.78	-0.002	1.12247	0.9021	R.C'SGEEQSLEQC'QHR.F	3.26838e+06	5.51513e+06
6	1	sp|O43866|CD5L_HUMAN	38087.8	0.571	CD5L	CD5 antigen-like	137	28	1.99	128	8740	2+	882.433	-0.002	2.26646	0.8288	K.C'YGPGVGR.I	1.59419e+06	2872388
6	1	sp|O43866|CD5L_HUMAN	38087.8	0.571	CD5L	CD5 antigen-like	137	28	1.99	128	9939	2+	1161.57	0.025	21.5226	0.908	R.LVGGDNLCSGR.L
6	1	sp|O43866|CD5L_HUMAN	38087.8	0.571	CD5L	CD5 antigen-like	137	28	1.99	128	9940	2+	1164.59	0.006	5.15204	0.9996	R.LVGGDNLC'SGR.L	6448025	9259299
6	1	sp|O43866|CD5L_HUMAN	38087.8	0.571	CD5L	CD5 antigen-like	137	28	1.99	128	10091	2+	1164.59	1.006	5.15204	0.9114	R.LVGGDNLC'SGR.L	3722094	6330433
6	1	sp|O43866|CD5L_HUMAN	38087.8	0.571	CD5L	CD5 antigen-like	137	28	1.99	128	10226	2+	1164.59	0.002	1.71735	0.8306	R.LVGGDNLC'SGR.L	300880	740359
6	1	sp|O43866|CD5L_HUMAN	38087.8	0.571	CD5L	CD5 antigen-like	137	28	1.99	128	10359	2+	1164.59	0.001	0.858674	0.9812	R.LVGGDNLC'SGR.L	209365	452073
6	1	sp|O43866|CD5L_HUMAN	38087.8	0.571	CD5L	CD5 antigen-like	137	28	1.99	128	10625	2+	849.469	-0.002	2.35441	0.9971	K.DVAVLC'R.E	2.11415e+06	1.82019e+06
6	1	sp|O43866|CD5L_HUMAN	38087.8	0.571	CD5L	CD5 antigen-like	137	28	1.99	128	12631	3+	1582.79	0.005	3.15898	0.8626	R.KPIWLSQM"SC'SGR.E	272567	455595
6	1	sp|O43866|CD5L_HUMAN	38087.8	0.571	CD5L	CD5 antigen-like	137	28	1.99	128	12669	3+	1579.77	1.013	8.22904	0.6049	R.KPIWLSQM"SCSGR.E	225145	410233
6	1	sp|O43866|CD5L_HUMAN	38087.8	0.571	CD5L	CD5 antigen-like	137	28	1.99	128	14050	2+	1562.73	0.004	2.55962	0.9997	R.EATLQDC'PSGPWGK.N	2.43245e+06	5715065
6	1	sp|O43866|CD5L_HUMAN	38087.8	0.571	CD5L	CD5 antigen-like	137	28	1.99	128	14175	2+	1562.73	0.006	3.83942	1	R.EATLQDC'PSGPWGK.N	3.33409e+06	7877068
6	1	sp|O43866|CD5L_HUMAN	38087.8	0.571	CD5L	CD5 antigen-like	137	28	1.99	128	14305	2+	1562.73	0.005	3.19952	1	R.EATLQDC'PSGPWGK.N	2.16853e+06	5129528
6	1	sp|O43866|CD5L_HUMAN	38087.8	0.571	CD5L	CD5 antigen-like	137	28	1.99	128	14435	2+	1562.73	0.006	3.83942	0.9998	R.EATLQDC'PSGPWGK.N	300124	733712
6	1	sp|O43866|CD5L_HUMAN	38087.8	0.571	CD5L	CD5 antigen-like	137	28	1.99	128	15261	2+	1566.8	0.007	4.46772	1	R.KPIWLSQMSC'SGR.E	144321	275892
6	1	sp|O43866|CD5L_HUMAN	38087.8	0.571	CD5L	CD5 antigen-like	137	28	1.99	128	15569	2+	915.505	0.007	7.64606	0.7348	R.IWLDNVR.C
6	1	sp|O43866|CD5L_HUMAN	38087.8	0.571	CD5L	CD5 antigen-like	137	28	1.99	128	15975	2+	2221.09	-0.994	2.70138	0.9994	R.ELGC'GAASGTPSGILYEPPAEK.E	3.38645e+06	6133041
6	1	sp|O43866|CD5L_HUMAN	38087.8	0.571	CD5L	CD5 antigen-like	137	28	1.99	128	15996	2+	2218.07	1.023	10.3694	0.9235	R.ELGCGAASGTPSGILYEPPAEK.E	3.49203e+06	6.3466e+06
6	1	sp|O43866|CD5L_HUMAN	38087.8	0.571	CD5L	CD5 antigen-like	137	28	1.99	128	16055	3+	2221.09	0.017	7.65391	0.9928	R.ELGC'GAASGTPSGILYEPPAEK.E	734970	1.36716e+06
6	1	sp|O43866|CD5L_HUMAN	38087.8	0.571	CD5L	CD5 antigen-like	137	28	1.99	128	16104	2+	2221.09	1.005	2.25115	1	R.ELGC'GAASGTPSGILYEPPAEK.E	3.6588e+06	6671686
6	1	sp|O43866|CD5L_HUMAN	38087.8	0.571	CD5L	CD5 antigen-like	137	28	1.99	128	16186	3+	2221.09	1.007	3.15161	0.9961	R.ELGC'GAASGTPSGILYEPPAEK.E	508330	942047
6	1	sp|O43866|CD5L_HUMAN	38087.8	0.571	CD5L	CD5 antigen-like	137	28	1.99	128	16195	2+	2218.07	1.023	10.3694	1	R.ELGCGAASGTPSGILYEPPAEK.E	2386971	4360224
6	1	sp|O43866|CD5L_HUMAN	38087.8	0.571	CD5L	CD5 antigen-like	137	28	1.99	128	16236	2+	2221.09	1.005	2.25115	0.9996	R.ELGC'GAASGTPSGILYEPPAEK.E	1.3172e+06	2377628
6	1	sp|O43866|CD5L_HUMAN	38087.8	0.571	CD5L	CD5 antigen-like	137	28	1.99	128	16692	2+	2501.13	0.002	0.799637	0.9996	K.GVWGSVC'DDNWGEKEDQVVC'K.Q	150461	278924
6	1	sp|O43866|CD5L_HUMAN	38087.8	0.571	CD5L	CD5 antigen-like	137	28	1.99	128	16695	3+	2501.13	0.005	1.99909	0.9235	K.GVWGSVC'DDNWGEKEDQVVC'K.Q	9228240	15779806
6	1	sp|O43866|CD5L_HUMAN	38087.8	0.571	CD5L	CD5 antigen-like	137	28	1.99	128	16712	2+	2495.1	0.024	9.61886	0.9644	K.GVWGSVCDDNWGEKEDQVVCK.Q	150461	275431
6	1	sp|O43866|CD5L_HUMAN	38087.8	0.571	CD5L	CD5 antigen-like	137	28	1.99	128	16825	3+	2501.13	1.011	4.39801	0.9864	K.GVWGSVC'DDNWGEKEDQVVC'K.Q	6279760	10582280
6	1	sp|O43866|CD5L_HUMAN	38087.8	0.571	CD5L	CD5 antigen-like	137	28	1.99	128	16849	2+	1625.71	0.005	3.07558	0.9862	K.GVWGSVC'DDNWGEK.E	612687	1.10148e+06
6	1	sp|O43866|CD5L_HUMAN	38087.8	0.571	CD5L	CD5 antigen-like	137	28	1.99	128	16936	2+	1622.69	1.023	14.174	1	K.GVWGSVCDDNWGEK.E	581937	1.04568e+06
6	1	sp|O43866|CD5L_HUMAN	38087.8	0.571	CD5L	CD5 antigen-like	137	28	1.99	128	16960	3+	2501.13	0.007	2.79873	0.943	K.GVWGSVC'DDNWGEKEDQVVC'K.Q	745625	1.21312e+06
6	1	sp|O43866|CD5L_HUMAN	38087.8	0.571	CD5L	CD5 antigen-like	137	28	1.99	128	17684	2+	1653.74	0.003	1.81407	1	K.GQWGTVC'DDGWDIK.D	2834958	5385683
6	1	sp|O43866|CD5L_HUMAN	38087.8	0.571	CD5L	CD5 antigen-like	137	28	1.99	128	17816	2+	1653.74	0.012	7.25628	0.9999	K.GQWGTVC'DDGWDIK.D	2.07754e+06	3.8516e+06
6	1	sp|O43866|CD5L_HUMAN	38087.8	0.571	CD5L	CD5 antigen-like	137	28	1.99	128	17849	3+	2080.99	0.012	5.7665	0.9589	K.HQNQWYTVC'QTGWSLR.A	163485	277800
6	1	sp|O43866|CD5L_HUMAN	38087.8	0.571	CD5L	CD5 antigen-like	137	28	1.99	128	18227	3+	2299.02	1.017	7.39446	0.9183	R.FWGFHDC'THQEDVAVIC'SG.-	1.18539e+06	1.98146e+06
6	1	sp|O43866|CD5L_HUMAN	38087.8	0.571	CD5L	CD5 antigen-like	137	28	1.99	128	19014	3+	2586.08	0.006	2.32012	1	K.NTC'NHDEDTWVEC'EDPFDLR.L	8449565	15196489
6	1	sp|O43866|CD5L_HUMAN	38087.8	0.571	CD5L	CD5 antigen-like	137	28	1.99	128	19145	3+	2586.08	0.006	2.32012	1	K.NTC'NHDEDTWVEC'EDPFDLR.L	4713832	7664401
6	1	sp|O43866|CD5L_HUMAN	38087.8	0.571	CD5L	CD5 antigen-like	137	28	1.99	128	19355	3+	2586.08	1.987	5.02692	0.7541	K.NTC'NHDEDTWVEC'EDPFDLR.L	1.80223e+06	2.35784e+06
6	1	sp|O43866|CD5L_HUMAN	38087.8	0.571	CD5L	CD5 antigen-like	137	28	1.99	128	19915	3+	2586.08	0.991	3.48017	0.9463	K.NTC'NHDEDTWVEC'EDPFDLR.L	429859	787314
6	1	sp|O43866|CD5L_HUMAN	38087.8	0.571	CD5L	CD5 antigen-like	137	28	1.99	128	20340	3+	2484.19	-0.005	2.01273	0.8775	K.GQWGTVC'DDGWDIKDVAVLC'R.E	369311	621303
6	1	sp|O43866|CD5L_HUMAN	38087.8	0.571	CD5L	CD5 antigen-like	137	28	1.99	128	8536	3+	1781.78	0	0	0.9688	R.C'SGEEQSLEQC'QHR.F	709432	1.17785e+06
6	1	sp|O43866|CD5L_HUMAN	38087.8	0.571	CD5L	CD5 antigen-like	137	28	1.99	128	8551	2+	1781.78	-0.004	2.24494	0.9999	R.C'SGEEQSLEQC'QHR.F	38078.8	68395.7
6	1	sp|O43866|CD5L_HUMAN	38087.8	0.571	CD5L	CD5 antigen-like	137	28	1.99	128	8582	2+	1775.74	0.014	7.88402	0.9999	R.CSGEEQSLEQCQHR.F	38078.8	67662.6
6	1	sp|O43866|CD5L_HUMAN	38087.8	0.571	CD5L	CD5 antigen-like	137	28	1.99	128	8586	2+	882.433	-0.001	1.13323	0.6634	K.C'YGPGVGR.I	282673	556925
6	1	sp|O43866|CD5L_HUMAN	38087.8	0.571	CD5L	CD5 antigen-like	137	28	1.99	128	10011	2+	1161.57	0.025	21.5226	0.9188	R.LVGGDNLCSGR.L
6	1	sp|O43866|CD5L_HUMAN	38087.8	0.571	CD5L	CD5 antigen-like	137	28	1.99	128	10074	2+	1164.59	0.003	2.57602	0.9982	R.LVGGDNLC'SGR.L	1.3424e+06	1761326
6	1	sp|O43866|CD5L_HUMAN	38087.8	0.571	CD5L	CD5 antigen-like	137	28	1.99	128	14272	2+	1562.73	0.005	3.19952	1	R.EATLQDC'PSGPWGK.N	428653	921848
6	1	sp|O43866|CD5L_HUMAN	38087.8	0.571	CD5L	CD5 antigen-like	137	28	1.99	128	16063	2+	2221.09	-0.993	3.15161	0.9476	R.ELGC'GAASGTPSGILYEPPAEK.E	515804	865661
6	1	sp|O43866|CD5L_HUMAN	38087.8	0.571	CD5L	CD5 antigen-like	137	28	1.99	128	16133	2+	2218.07	1.023	10.3694	0.9999	R.ELGCGAASGTPSGILYEPPAEK.E	500116	857387
6	1	sp|O43866|CD5L_HUMAN	38087.8	0.571	CD5L	CD5 antigen-like	137	28	1.99	128	16193	2+	2221.09	1.005	2.25115	0.9999	R.ELGC'GAASGTPSGILYEPPAEK.E	416265	739376
6	1	sp|O43866|CD5L_HUMAN	38087.8	0.571	CD5L	CD5 antigen-like	137	28	1.99	128	16706	3+	2501.13	0.004	1.59927	0.9083	K.GVWGSVC'DDNWGEKEDQVVC'K.Q	1.05784e+06	1.83285e+06
6	1	sp|O43866|CD5L_HUMAN	38087.8	0.571	CD5L	CD5 antigen-like	137	28	1.99	128	16836	3+	2501.13	0.006	2.39891	0.8827	K.GVWGSVC'DDNWGEKEDQVVC'K.Q	900164	1.54073e+06
6	1	sp|O43866|CD5L_HUMAN	38087.8	0.571	CD5L	CD5 antigen-like	137	28	1.99	128	17773	2+	1653.74	0.003	1.81407	1	K.GQWGTVC'DDGWDIK.D	315483	632339
6	1	sp|O43866|CD5L_HUMAN	38087.8	0.571	CD5L	CD5 antigen-like	137	28	1.99	128	19120	3+	2586.08	0.006	2.32012	0.9999	K.NTC'NHDEDTWVEC'EDPFDLR.L	855905	1.52914e+06
6	1	sp|O43866|CD5L_HUMAN	38087.8	0.571	CD5L	CD5 antigen-like	137	28	1.99	128	8047	3+	1781.78	-0.001	0.561236	0.7482	R.C'SGEEQSLEQC'QHR.F	348924	622727
6	1	sp|O43866|CD5L_HUMAN	38087.8	0.571	CD5L	CD5 antigen-like	137	28	1.99	128	8109	2+	882.433	-1	0	0.9435	K.C'YGPGVGR.I	196867	349260
6	1	sp|O43866|CD5L_HUMAN	38087.8	0.571	CD5L	CD5 antigen-like	137	28	1.99	128	13783	2+	1562.73	0.008	5.11923	0.9971	R.EATLQDC'PSGPWGK.N	249758	572203
6	1	sp|O43866|CD5L_HUMAN	38087.8	0.571	CD5L	CD5 antigen-like	137	28	1.99	128	13912	2+	1562.73	0.008	5.11923	0.9997	R.EATLQDC'PSGPWGK.N	244318	528250
6	1	sp|O43866|CD5L_HUMAN	38087.8	0.571	CD5L	CD5 antigen-like	137	28	1.99	128	15843	2+	2221.09	-0.996	1.80092	0.9899	R.ELGC'GAASGTPSGILYEPPAEK.E	470288	599281
6	1	sp|O43866|CD5L_HUMAN	38087.8	0.571	CD5L	CD5 antigen-like	137	28	1.99	128	15971	2+	2221.09	-1.993	3.15161	0.7508	R.ELGC'GAASGTPSGILYEPPAEK.E	343168	463296
6	1	sp|O43866|CD5L_HUMAN	38087.8	0.571	CD5L	CD5 antigen-like	137	28	1.99	128	16567	3+	2501.13	0	0	0.9986	K.GVWGSVC'DDNWGEKEDQVVC'K.Q	605190	1042254
6	1	sp|O43866|CD5L_HUMAN	38087.8	0.571	CD5L	CD5 antigen-like	137	28	1.99	128	17630	2+	1653.74	0.002	1.20938	1	K.GQWGTVC'DDGWDIK.D	200867	384926
6	1	sp|O43866|CD5L_HUMAN	38087.8	0.571	CD5L	CD5 antigen-like	137	28	1.99	128	7877	2+	1781.78	-0.005	2.80618	1	R.C'SGEEQSLEQC'QHR.F	28914.9	49002.1
6	1	sp|O43866|CD5L_HUMAN	38087.8	0.571	CD5L	CD5 antigen-like	137	28	1.99	128	7943	2+	879.414	1.019	21.6053	0.8667	K.CYGPGVGR.I
6	1	sp|O43866|CD5L_HUMAN	38087.8	0.571	CD5L	CD5 antigen-like	137	28	1.99	128	7993	2+	882.433	-0.002	2.26646	0.9988	K.C'YGPGVGR.I	193954	335516
6	1	sp|O43866|CD5L_HUMAN	38087.8	0.571	CD5L	CD5 antigen-like	137	28	1.99	128	9561	2+	1161.57	-0.039	33.5753	0.9538	R.LVGGDNLCSGR.L
6	1	sp|O43866|CD5L_HUMAN	38087.8	0.571	CD5L	CD5 antigen-like	137	28	1.99	128	16055	3+	2501.13	0.002	0.799637	0.9495	K.GVWGSVC'DDNWGEKEDQVVC'K.Q	434987	866996
6	1	sp|O43866|CD5L_HUMAN	38087.8	0.571	CD5L	CD5 antigen-like	137	28	1.99	128	17081	2+	1653.74	0.012	7.25628	1	K.GQWGTVC'DDGWDIK.D	167511	315656
6	1	sp|O43866|CD5L_HUMAN	38087.8	0.571	CD5L	CD5 antigen-like	137	28	1.99	128	18395	3+	2580.04	0.021	8.13941	0.9939	K.NTCNHDEDTWVECEDPFDLR.L	456185	733453
6	1	sp|O43866|CD5L_HUMAN	38087.8	0.571	CD5L	CD5 antigen-like	137	28	1.99	128	8007	2+	1781.78	0.005	2.80618	0.9073	R.C'SGEEQSLEQC'QHR.F	33889.9	53882.4
6	1	sp|O43866|CD5L_HUMAN	38087.8	0.571	CD5L	CD5 antigen-like	137	28	1.99	128	8022	3+	1781.78	-0.001	0.561236	0.9814	R.C'SGEEQSLEQC'QHR.F	533343	925909
6	1	sp|O43866|CD5L_HUMAN	38087.8	0.571	CD5L	CD5 antigen-like	137	28	1.99	128	8035	2+	1775.74	1.016	9.01031	0.9999	R.CSGEEQSLEQCQHR.F	33889.9	51586.9
6	1	sp|O43866|CD5L_HUMAN	38087.8	0.571	CD5L	CD5 antigen-like	137	28	1.99	128	9703	2+	1161.57	-0.04	34.4362	0.9868	R.LVGGDNLCSGR.L
6	1	sp|O43866|CD5L_HUMAN	38087.8	0.571	CD5L	CD5 antigen-like	137	28	1.99	128	10352	2+	849.469	-0.002	2.35441	0.9993	K.DVAVLC'R.E	424258	618163
6	1	sp|O43866|CD5L_HUMAN	38087.8	0.571	CD5L	CD5 antigen-like	137	28	1.99	128	13738	2+	1562.73	0.009	5.75913	0.9997	R.EATLQDC'PSGPWGK.N	443736	965789
6	1	sp|O43866|CD5L_HUMAN	38087.8	0.571	CD5L	CD5 antigen-like	137	28	1.99	128	13863	2+	1562.73	-0.002	1.27981	0.9999	R.EATLQDC'PSGPWGK.N	382606	829956
6	1	sp|O43866|CD5L_HUMAN	38087.8	0.571	CD5L	CD5 antigen-like	137	28	1.99	128	15695	2+	2221.09	0.004	1.80092	0.9999	R.ELGC'GAASGTPSGILYEPPAEK.E	415511	749058
6	1	sp|O43866|CD5L_HUMAN	38087.8	0.571	CD5L	CD5 antigen-like	137	28	1.99	128	17507	2+	1650.72	1.011	6.66375	1	K.GQWGTVCDDGWDIK.D	300197	504266
6	1	sp|O43866|CD5L_HUMAN	38087.8	0.571	CD5L	CD5 antigen-like	137	28	1.99	128	17519	2+	1653.74	0.158	95.541	1	K.GQWGTVC'DDGWDIK.D
7	1	sp|O75368|SH3L1_HUMAN	12774.3	0.693	SH3BGRL	SH3 domain-binding glutamic acid-rich-like protein	6	5			10661	2+	1283.68	0.009	7.01107	0.9798	R.VYIASSSGSTAIK.K
7	1	sp|O75368|SH3L1_HUMAN	12774.3	0.693	SH3BGRL	SH3 domain-binding glutamic acid-rich-like protein	6	5			10789	2+	1283.68	0.009	7.01107	1	R.VYIASSSGSTAIK.K
7	1	sp|O75368|SH3L1_HUMAN	12774.3	0.693	SH3BGRL	SH3 domain-binding glutamic acid-rich-like protein	6	5			17228	2+	1190.51	0.009	7.55978	0.9998	R.GDYDAFFEAR.E
7	1	sp|O75368|SH3L1_HUMAN	12774.3	0.693	SH3BGRL	SH3 domain-binding glutamic acid-rich-like protein	6	5			18202	3+	3003.46	1.047	15.6486	0.9108	R.ENVPENSRPATGYPLPPQIFNESQYR.G
7	1	sp|O75368|SH3L1_HUMAN	12774.3	0.693	SH3BGRL	SH3 domain-binding glutamic acid-rich-like protein	6	5			19456	2+	1361.71	0.013	9.54685	0.9559	K.QQDVLGFLEANK.I
7	1	sp|O75368|SH3L1_HUMAN	12774.3	0.693	SH3BGRL	SH3 domain-binding glutamic acid-rich-like protein	6	5			21888	2+	1848.95	0.015	8.11272	0.9997	R.ENNAVYAFLGLTAPPGSK.E
8	1	sp|O75636-2|FCN3_HUMAN, sp|O75636|FCN3_HUMAN	31677.59768, 32902.98264	0.389	FCN3, FCN3	Tax_Id=9606 Isoform 2 of Ficolin-3 precursor, Ficolin-3	41	8	2.85	9	7093	2+	1046.53	0.008	7.64434	0.9976	R.YAVSEAAAHK.Y
8	1	sp|O75636-2|FCN3_HUMAN, sp|O75636|FCN3_HUMAN	31677.59768, 32902.98264	0.389	FCN3, FCN3	Tax_Id=9606 Isoform 2 of Ficolin-3 precursor, Ficolin-3	41	8	2.85	9	23292	3+	3387.61	1.037	10.9221	1	R.AGFGNQESEFWLGNENLHQLTLQGNWELR.V
8	1	sp|O75636-2|FCN3_HUMAN, sp|O75636|FCN3_HUMAN	31677.59768, 32902.98264	0.389	FCN3, FCN3	Tax_Id=9606 Isoform 2 of Ficolin-3 precursor, Ficolin-3	41	8	2.85	9	24233	2+	2312.08	0.017	7.35267	0.9988	R.ALPVFCDMDTEGGGWLVFQR.R	334589	2.43155e+06
8	1	sp|O75636-2|FCN3_HUMAN, sp|O75636|FCN3_HUMAN	31677.59768, 32902.98264	0.389	FCN3, FCN3	Tax_Id=9606 Isoform 2 of Ficolin-3 precursor, Ficolin-3	41	8	2.85	9	14775	2+	1024.48	0.008	7.8088	1	K.YGIDWASGR.G
8	1	sp|O75636-2|FCN3_HUMAN, sp|O75636|FCN3_HUMAN	31677.59768, 32902.98264	0.389	FCN3, FCN3	Tax_Id=9606 Isoform 2 of Ficolin-3 precursor, Ficolin-3	41	8	2.85	9	21000	3+	2404.22	0.999	0.415936	0.8955	R.ELLSQGATLSGWYHLC'LPEGR.A	269807	384819
8	1	sp|O75636-2|FCN3_HUMAN, sp|O75636|FCN3_HUMAN	31677.59768, 32902.98264	0.389	FCN3, FCN3	Tax_Id=9606 Isoform 2 of Ficolin-3 precursor, Ficolin-3	41	8	2.85	9	24048	2+	2315.1	-1.999	0.431946	0.9981	R.ALPVFC'DMDTEGGGWLVFQR.R	289982	920542
8	1	sp|O75636-2|FCN3_HUMAN, sp|O75636|FCN3_HUMAN	31677.59768, 32902.98264	0.389	FCN3, FCN3	Tax_Id=9606 Isoform 2 of Ficolin-3 precursor, Ficolin-3	41	8	2.85	9	7502	2+	1046.53	0.009	8.59988	1	R.YAVSEAAAHK.Y
8	1	sp|O75636-2|FCN3_HUMAN, sp|O75636|FCN3_HUMAN	31677.59768, 32902.98264	0.389	FCN3, FCN3	Tax_Id=9606 Isoform 2 of Ficolin-3 precursor, Ficolin-3	41	8	2.85	9	14703	2+	1024.48	0.008	7.8088	1	K.YGIDWASGR.G
8	1	sp|O75636-2|FCN3_HUMAN, sp|O75636|FCN3_HUMAN	31677.59768, 32902.98264	0.389	FCN3, FCN3	Tax_Id=9606 Isoform 2 of Ficolin-3 precursor, Ficolin-3	41	8	2.85	9	14834	2+	1024.48	0.009	8.7849	1	K.YGIDWASGR.G
8	1	sp|O75636-2|FCN3_HUMAN, sp|O75636|FCN3_HUMAN	31677.59768, 32902.98264	0.389	FCN3, FCN3	Tax_Id=9606 Isoform 2 of Ficolin-3 precursor, Ficolin-3	41	8	2.85	9	23836	2+	2315.1	0.01	4.31946	1	R.ALPVFC'DMDTEGGGWLVFQR.R	258213	766094
8	1	sp|O75636-2|FCN3_HUMAN, sp|O75636|FCN3_HUMAN	31677.59768, 32902.98264	0.389	FCN3, FCN3	Tax_Id=9606 Isoform 2 of Ficolin-3 precursor, Ficolin-3	41	8	2.85	9	7373	2+	1046.53	0.009	8.59988	0.9994	R.YAVSEAAAHK.Y
8	1	sp|O75636-2|FCN3_HUMAN, sp|O75636|FCN3_HUMAN	31677.59768, 32902.98264	0.389	FCN3, FCN3	Tax_Id=9606 Isoform 2 of Ficolin-3 precursor, Ficolin-3	41	8	2.85	9	14576	2+	1024.48	0.007	6.8327	1	K.YGIDWASGR.G
8	1	sp|O75636-2|FCN3_HUMAN, sp|O75636|FCN3_HUMAN	31677.59768, 32902.98264	0.389	FCN3, FCN3	Tax_Id=9606 Isoform 2 of Ficolin-3 precursor, Ficolin-3	41	8	2.85	9	14704	2+	1024.48	0.008	7.8088	1	K.YGIDWASGR.G
8	1	sp|O75636-2|FCN3_HUMAN, sp|O75636|FCN3_HUMAN	31677.59768, 32902.98264	0.389	FCN3, FCN3	Tax_Id=9606 Isoform 2 of Ficolin-3 precursor, Ficolin-3	41	8	2.85	9	16057	2+	1555.85	0.012	7.71284	0.9999	R.LLGEVDHYQLALGK.F
8	1	sp|O75636-2|FCN3_HUMAN, sp|O75636|FCN3_HUMAN	31677.59768, 32902.98264	0.389	FCN3, FCN3	Tax_Id=9606 Isoform 2 of Ficolin-3 precursor, Ficolin-3	41	8	2.85	9	22383	3+	3387.61	0.029	8.5606	1	R.AGFGNQESEFWLGNENLHQLTLQGNWELR.V
8	1	sp|O75636-2|FCN3_HUMAN, sp|O75636|FCN3_HUMAN	31677.59768, 32902.98264	0.389	FCN3, FCN3	Tax_Id=9606 Isoform 2 of Ficolin-3 precursor, Ficolin-3	41	8	2.85	9	23469	2+	2315.1	0.013	5.6153	0.9996	R.ALPVFC'DMDTEGGGWLVFQR.R	202658	568846
8	1	sp|O75636-2|FCN3_HUMAN, sp|O75636|FCN3_HUMAN	31677.59768, 32902.98264	0.389	FCN3, FCN3	Tax_Id=9606 Isoform 2 of Ficolin-3 precursor, Ficolin-3	41	8	2.85	9	7696	2+	1046.53	0.006	5.73325	0.9969	R.YAVSEAAAHK.Y
8	1	sp|O75636-2|FCN3_HUMAN, sp|O75636|FCN3_HUMAN	31677.59768, 32902.98264	0.389	FCN3, FCN3	Tax_Id=9606 Isoform 2 of Ficolin-3 precursor, Ficolin-3	41	8	2.85	9	7239	2+	1046.53	0.008	7.64434	1	R.YAVSEAAAHK.Y
8	1	sp|O75636-2|FCN3_HUMAN, sp|O75636|FCN3_HUMAN	31677.59768, 32902.98264	0.389	FCN3, FCN3	Tax_Id=9606 Isoform 2 of Ficolin-3 precursor, Ficolin-3	41	8	2.85	9	14425	2+	1024.48	0.009	8.7849	1	K.YGIDWASGR.G
8	1	sp|O75636-2|FCN3_HUMAN, sp|O75636|FCN3_HUMAN	31677.59768, 32902.98264	0.389	FCN3, FCN3	Tax_Id=9606 Isoform 2 of Ficolin-3 precursor, Ficolin-3	41	8	2.85	9	21119	3+	2404.22	0.01	4.15936	0.9974	R.ELLSQGATLSGWYHLC'LPEGR.A	743130	918934
8	1	sp|O75636-2|FCN3_HUMAN, sp|O75636|FCN3_HUMAN	31677.59768, 32902.98264	0.389	FCN3, FCN3	Tax_Id=9606 Isoform 2 of Ficolin-3 precursor, Ficolin-3	41	8	2.85	9	21253	3+	2404.22	0.006	2.49562	0.9985	R.ELLSQGATLSGWYHLC'LPEGR.A	477934	487338
8	1	sp|O75636-2|FCN3_HUMAN, sp|O75636|FCN3_HUMAN	31677.59768, 32902.98264	0.389	FCN3, FCN3	Tax_Id=9606 Isoform 2 of Ficolin-3 precursor, Ficolin-3	41	8	2.85	9	23157	3+	3387.61	0.026	7.67502	1	R.AGFGNQESEFWLGNENLHQLTLQGNWELR.V
8	1	sp|O75636-2|FCN3_HUMAN, sp|O75636|FCN3_HUMAN	31677.59768, 32902.98264	0.389	FCN3, FCN3	Tax_Id=9606 Isoform 2 of Ficolin-3 precursor, Ficolin-3	41	8	2.85	9	23285	3+	3387.61	0.03	8.85579	1	R.AGFGNQESEFWLGNENLHQLTLQGNWELR.V
8	1	sp|O75636-2|FCN3_HUMAN, sp|O75636|FCN3_HUMAN	31677.59768, 32902.98264	0.389	FCN3, FCN3	Tax_Id=9606 Isoform 2 of Ficolin-3 precursor, Ficolin-3	41	8	2.85	9	23417	3+	3387.61	0.021	6.19905	0.9999	R.AGFGNQESEFWLGNENLHQLTLQGNWELR.V
8	1	sp|O75636-2|FCN3_HUMAN, sp|O75636|FCN3_HUMAN	31677.59768, 32902.98264	0.389	FCN3, FCN3	Tax_Id=9606 Isoform 2 of Ficolin-3 precursor, Ficolin-3	41	8	2.85	9	23573	3+	3387.61	1.015	4.4279	0.982	R.AGFGNQESEFWLGNENLHQLTLQGNWELR.V
8	1	sp|O75636-2|FCN3_HUMAN, sp|O75636|FCN3_HUMAN	31677.59768, 32902.98264	0.389	FCN3, FCN3	Tax_Id=9606 Isoform 2 of Ficolin-3 precursor, Ficolin-3	41	8	2.85	9	23708	3+	3387.61	1.038	11.2173	0.9994	R.AGFGNQESEFWLGNENLHQLTLQGNWELR.V
8	1	sp|O75636-2|FCN3_HUMAN, sp|O75636|FCN3_HUMAN	31677.59768, 32902.98264	0.389	FCN3, FCN3	Tax_Id=9606 Isoform 2 of Ficolin-3 precursor, Ficolin-3	41	8	2.85	9	23839	3+	3387.61	1.015	4.4279	0.9923	R.AGFGNQESEFWLGNENLHQLTLQGNWELR.V
8	1	sp|O75636-2|FCN3_HUMAN, sp|O75636|FCN3_HUMAN	31677.59768, 32902.98264	0.389	FCN3, FCN3	Tax_Id=9606 Isoform 2 of Ficolin-3 precursor, Ficolin-3	41	8	2.85	9	6839	2+	1046.53	0.007	6.68879	1	R.YAVSEAAAHK.Y
8	1	sp|O75636-2|FCN3_HUMAN, sp|O75636|FCN3_HUMAN	31677.59768, 32902.98264	0.389	FCN3, FCN3	Tax_Id=9606 Isoform 2 of Ficolin-3 precursor, Ficolin-3	41	8	2.85	9	11673	2+	1113.55	1.005	4.49015	0.7257	R.TFAHYATFR.L
8	1	sp|O75636-2|FCN3_HUMAN, sp|O75636|FCN3_HUMAN	31677.59768, 32902.98264	0.389	FCN3, FCN3	Tax_Id=9606 Isoform 2 of Ficolin-3 precursor, Ficolin-3	41	8	2.85	9	14140	2+	1024.48	0.008	7.8088	1	K.YGIDWASGR.G
8	1	sp|O75636-2|FCN3_HUMAN, sp|O75636|FCN3_HUMAN	31677.59768, 32902.98264	0.389	FCN3, FCN3	Tax_Id=9606 Isoform 2 of Ficolin-3 precursor, Ficolin-3	41	8	2.85	9	15653	2+	1555.85	0.017	10.9265	1	R.LLGEVDHYQLALGK.F
8	1	sp|O75636-2|FCN3_HUMAN, sp|O75636|FCN3_HUMAN	31677.59768, 32902.98264	0.389	FCN3, FCN3	Tax_Id=9606 Isoform 2 of Ficolin-3 precursor, Ficolin-3	41	8	2.85	9	22814	3+	3387.61	0.032	9.44618	1	R.AGFGNQESEFWLGNENLHQLTLQGNWELR.V
8	1	sp|O75636-2|FCN3_HUMAN, sp|O75636|FCN3_HUMAN	31677.59768, 32902.98264	0.389	FCN3, FCN3	Tax_Id=9606 Isoform 2 of Ficolin-3 precursor, Ficolin-3	41	8	2.85	9	22939	3+	3387.61	0.033	9.74137	1	R.AGFGNQESEFWLGNENLHQLTLQGNWELR.V
8	1	sp|O75636-2|FCN3_HUMAN, sp|O75636|FCN3_HUMAN	31677.59768, 32902.98264	0.389	FCN3, FCN3	Tax_Id=9606 Isoform 2 of Ficolin-3 precursor, Ficolin-3	41	8	2.85	9	24069	2+	2315.1	0.014	6.04725	0.9998	R.ALPVFC'DMDTEGGGWLVFQR.R	149936	292987
8	1	sp|O75636-2|FCN3_HUMAN, sp|O75636|FCN3_HUMAN	31677.59768, 32902.98264	0.389	FCN3, FCN3	Tax_Id=9606 Isoform 2 of Ficolin-3 precursor, Ficolin-3	41	8	2.85	9	6970	2+	1046.53	0.01	9.55542	1	R.YAVSEAAAHK.Y
8	1	sp|O75636-2|FCN3_HUMAN, sp|O75636|FCN3_HUMAN	31677.59768, 32902.98264	0.389	FCN3, FCN3	Tax_Id=9606 Isoform 2 of Ficolin-3 precursor, Ficolin-3	41	8	2.85	9	14636	2+	1024.48	0.009	8.7849	1	K.YGIDWASGR.G
8	1	sp|O75636-2|FCN3_HUMAN, sp|O75636|FCN3_HUMAN	31677.59768, 32902.98264	0.389	FCN3, FCN3	Tax_Id=9606 Isoform 2 of Ficolin-3 precursor, Ficolin-3	41	8	2.85	9	16149	2+	1555.85	0.016	10.2838	1	R.LLGEVDHYQLALGK.F
8	1	sp|O75636-2|FCN3_HUMAN, sp|O75636|FCN3_HUMAN	31677.59768, 32902.98264	0.389	FCN3, FCN3	Tax_Id=9606 Isoform 2 of Ficolin-3 precursor, Ficolin-3	41	8	2.85	9	22818	3+	3387.61	1.031	9.15098	0.925	R.AGFGNQESEFWLGNENLHQLTLQGNWELR.V
8	1	sp|O75636-2|FCN3_HUMAN, sp|O75636|FCN3_HUMAN	31677.59768, 32902.98264	0.389	FCN3, FCN3	Tax_Id=9606 Isoform 2 of Ficolin-3 precursor, Ficolin-3	41	8	2.85	9	22941	3+	3387.61	0.037	10.9221	1	R.AGFGNQESEFWLGNENLHQLTLQGNWELR.V
8	1	sp|O75636-2|FCN3_HUMAN, sp|O75636|FCN3_HUMAN	31677.59768, 32902.98264	0.389	FCN3, FCN3	Tax_Id=9606 Isoform 2 of Ficolin-3 precursor, Ficolin-3	41	8	2.85	9	23073	3+	3387.61	1.031	9.15098	0.9977	R.AGFGNQESEFWLGNENLHQLTLQGNWELR.V
8	1	sp|O75636-2|FCN3_HUMAN, sp|O75636|FCN3_HUMAN	31677.59768, 32902.98264	0.389	FCN3, FCN3	Tax_Id=9606 Isoform 2 of Ficolin-3 precursor, Ficolin-3	41	8	2.85	9	24043	2+	2315.1	0.034	14.6862	0.8901	R.ALPVFC'DMDTEGGGWLVFQR.R	181771	3.33586e+06
9	1	sp|O75882-3|ATRN_HUMAN, sp|O75882-2|ATRN_HUMAN, sp|O75882|ATRN_HUMAN	133701.56191999995, 141428.76479999968, 158536.87623999876	0.205	ATRN, ATRN, ATRN	Tax_Id=9606 Isoform 3 of Attractin precursor, Tax_Id=9606 Isoform 2 of Attractin precursor, Attractin	109	27	0.9	67	6604	2+	1126.52	0.01	8.87687	0.9306	R.IMQSSQSMSK.L
9	1	sp|O75882-3|ATRN_HUMAN, sp|O75882-2|ATRN_HUMAN, sp|O75882|ATRN_HUMAN	133701.56191999995, 141428.76479999968, 158536.87623999876	0.205	ATRN, ATRN, ATRN	Tax_Id=9606 Isoform 3 of Attractin precursor, Tax_Id=9606 Isoform 2 of Attractin precursor, Attractin	109	27	0.9	67	8436	2+	847.442	0.008	9.44017	0.8804	R.YQGNPLR.G
9	1	sp|O75882-3|ATRN_HUMAN, sp|O75882-2|ATRN_HUMAN, sp|O75882|ATRN_HUMAN	133701.56191999995, 141428.76479999968, 158536.87623999876	0.205	ATRN, ATRN, ATRN	Tax_Id=9606 Isoform 3 of Attractin precursor, Tax_Id=9606 Isoform 2 of Attractin precursor, Attractin	109	27	0.9	67	10670	2+	1218.49	0.011	9.02755	0.9824	K.DNPMYYCNK.K	226425	183855
9	1	sp|O75882-3|ATRN_HUMAN, sp|O75882-2|ATRN_HUMAN, sp|O75882|ATRN_HUMAN	133701.56191999995, 141428.76479999968, 158536.87623999876	0.205	ATRN, ATRN, ATRN	Tax_Id=9606 Isoform 3 of Attractin precursor, Tax_Id=9606 Isoform 2 of Attractin precursor, Attractin	109	27	0.9	67	10839	2+	865.441	0.007	8.08836	0.9212	R.LADDLYR.Y
9	1	sp|O75882-3|ATRN_HUMAN, sp|O75882-2|ATRN_HUMAN, sp|O75882|ATRN_HUMAN	133701.56191999995, 141428.76479999968, 158536.87623999876	0.205	ATRN, ATRN, ATRN	Tax_Id=9606 Isoform 3 of Attractin precursor, Tax_Id=9606 Isoform 2 of Attractin precursor, Attractin	109	27	0.9	67	11445	2+	1536.64	0.015	9.76154	1	K.GDECQLCEVENR.Y	466039	457342
9	1	sp|O75882-3|ATRN_HUMAN, sp|O75882-2|ATRN_HUMAN, sp|O75882|ATRN_HUMAN	133701.56191999995, 141428.76479999968, 158536.87623999876	0.205	ATRN, ATRN, ATRN	Tax_Id=9606 Isoform 3 of Attractin precursor, Tax_Id=9606 Isoform 2 of Attractin precursor, Attractin	109	27	0.9	67	11452	2+	1542.68	-0.003	1.94467	1	K.GDEC'QLC'EVENR.Y	466039	455844
9	1	sp|O75882-3|ATRN_HUMAN, sp|O75882-2|ATRN_HUMAN, sp|O75882|ATRN_HUMAN	133701.56191999995, 141428.76479999968, 158536.87623999876	0.205	ATRN, ATRN, ATRN	Tax_Id=9606 Isoform 3 of Attractin precursor, Tax_Id=9606 Isoform 2 of Attractin precursor, Attractin	109	27	0.9	67	11574	2+	1536.64	0.017	11.0631	1	K.GDECQLCEVENR.Y	391260	382651
9	1	sp|O75882-3|ATRN_HUMAN, sp|O75882-2|ATRN_HUMAN, sp|O75882|ATRN_HUMAN	133701.56191999995, 141428.76479999968, 158536.87623999876	0.205	ATRN, ATRN, ATRN	Tax_Id=9606 Isoform 3 of Attractin precursor, Tax_Id=9606 Isoform 2 of Attractin precursor, Attractin	109	27	0.9	67	11583	2+	1542.68	-0.006	3.88934	1	K.GDEC'QLC'EVENR.Y	357497	352598
9	1	sp|O75882-3|ATRN_HUMAN, sp|O75882-2|ATRN_HUMAN, sp|O75882|ATRN_HUMAN	133701.56191999995, 141428.76479999968, 158536.87623999876	0.205	ATRN, ATRN, ATRN	Tax_Id=9606 Isoform 3 of Attractin precursor, Tax_Id=9606 Isoform 2 of Attractin precursor, Attractin	109	27	0.9	67	12132	2+	1289.67	0.002	1.55078	0.9999	R.SEAAC'LAAGPGIR.C	563973	593455
9	1	sp|O75882-3|ATRN_HUMAN, sp|O75882-2|ATRN_HUMAN, sp|O75882|ATRN_HUMAN	133701.56191999995, 141428.76479999968, 158536.87623999876	0.205	ATRN, ATRN, ATRN	Tax_Id=9606 Isoform 3 of Attractin precursor, Tax_Id=9606 Isoform 2 of Attractin precursor, Attractin	109	27	0.9	67	13555	2+	1691.73	0.018	10.64	1	R.SCALDQNCQWEPR.N	609759	777938
9	1	sp|O75882-3|ATRN_HUMAN, sp|O75882-2|ATRN_HUMAN, sp|O75882|ATRN_HUMAN	133701.56191999995, 141428.76479999968, 158536.87623999876	0.205	ATRN, ATRN, ATRN	Tax_Id=9606 Isoform 3 of Attractin precursor, Tax_Id=9606 Isoform 2 of Attractin precursor, Attractin	109	27	0.9	67	13621	2+	1694.75	0.007	4.13041	0.9802	R.SCALDQNC'QWEPR.N
9	1	sp|O75882-3|ATRN_HUMAN, sp|O75882-2|ATRN_HUMAN, sp|O75882|ATRN_HUMAN	133701.56191999995, 141428.76479999968, 158536.87623999876	0.205	ATRN, ATRN, ATRN	Tax_Id=9606 Isoform 3 of Attractin precursor, Tax_Id=9606 Isoform 2 of Attractin precursor, Attractin	109	27	0.9	67	13649	2+	1697.76	-0.002	1.17802	1	R.SC'ALDQNC'QWEPR.N	568746	660339
9	1	sp|O75882-3|ATRN_HUMAN, sp|O75882-2|ATRN_HUMAN, sp|O75882|ATRN_HUMAN	133701.56191999995, 141428.76479999968, 158536.87623999876	0.205	ATRN, ATRN, ATRN	Tax_Id=9606 Isoform 3 of Attractin precursor, Tax_Id=9606 Isoform 2 of Attractin precursor, Attractin	109	27	0.9	67	13682	2+	1691.73	0.015	8.86668	1	R.SCALDQNCQWEPR.N	471937	514199
9	1	sp|O75882-3|ATRN_HUMAN, sp|O75882-2|ATRN_HUMAN, sp|O75882|ATRN_HUMAN	133701.56191999995, 141428.76479999968, 158536.87623999876	0.205	ATRN, ATRN, ATRN	Tax_Id=9606 Isoform 3 of Attractin precursor, Tax_Id=9606 Isoform 2 of Attractin precursor, Attractin	109	27	0.9	67	13794	2+	1410.77	0.013	9.21483	0.9994	R.NHNALLASLTTQK.K
9	1	sp|O75882-3|ATRN_HUMAN, sp|O75882-2|ATRN_HUMAN, sp|O75882|ATRN_HUMAN	133701.56191999995, 141428.76479999968, 158536.87623999876	0.205	ATRN, ATRN, ATRN	Tax_Id=9606 Isoform 3 of Attractin precursor, Tax_Id=9606 Isoform 2 of Attractin precursor, Attractin	109	27	0.9	67	15222	2+	1390.7	1.015	10.786	0.9982	K.C'TWLIEGQPNR.I	1.09648e+06	572454
9	1	sp|O75882-3|ATRN_HUMAN, sp|O75882-2|ATRN_HUMAN, sp|O75882|ATRN_HUMAN	133701.56191999995, 141428.76479999968, 158536.87623999876	0.205	ATRN, ATRN, ATRN	Tax_Id=9606 Isoform 3 of Attractin precursor, Tax_Id=9606 Isoform 2 of Attractin precursor, Attractin	109	27	0.9	67	17751	2+	1153.56	0.006	5.20131	0.985	R.DLDMFINASK.N
9	1	sp|O75882-3|ATRN_HUMAN, sp|O75882-2|ATRN_HUMAN, sp|O75882|ATRN_HUMAN	133701.56191999995, 141428.76479999968, 158536.87623999876	0.205	ATRN, ATRN, ATRN	Tax_Id=9606 Isoform 3 of Attractin precursor, Tax_Id=9606 Isoform 2 of Attractin precursor, Attractin	109	27	0.9	67	6776	2+	1126.52	0.01	8.87687	1	R.IMQSSQSMSK.L
9	1	sp|O75882-3|ATRN_HUMAN, sp|O75882-2|ATRN_HUMAN, sp|O75882|ATRN_HUMAN	133701.56191999995, 141428.76479999968, 158536.87623999876	0.205	ATRN, ATRN, ATRN	Tax_Id=9606 Isoform 3 of Attractin precursor, Tax_Id=9606 Isoform 2 of Attractin precursor, Attractin	109	27	0.9	67	8594	2+	847.442	0.007	8.26015	0.7966	R.YQGNPLR.G
9	1	sp|O75882-3|ATRN_HUMAN, sp|O75882-2|ATRN_HUMAN, sp|O75882|ATRN_HUMAN	133701.56191999995, 141428.76479999968, 158536.87623999876	0.205	ATRN, ATRN, ATRN	Tax_Id=9606 Isoform 3 of Attractin precursor, Tax_Id=9606 Isoform 2 of Attractin precursor, Attractin	109	27	0.9	67	10614	2+	1218.49	0.012	9.84824	0.6601	K.DNPMYYCNK.K	250323	219376
9	1	sp|O75882-3|ATRN_HUMAN, sp|O75882-2|ATRN_HUMAN, sp|O75882|ATRN_HUMAN	133701.56191999995, 141428.76479999968, 158536.87623999876	0.205	ATRN, ATRN, ATRN	Tax_Id=9606 Isoform 3 of Attractin precursor, Tax_Id=9606 Isoform 2 of Attractin precursor, Attractin	109	27	0.9	67	10650	2+	1221.51	0.002	1.63732	0.9958	K.DNPMYYC'NK.K	250323	218567
9	1	sp|O75882-3|ATRN_HUMAN, sp|O75882-2|ATRN_HUMAN, sp|O75882|ATRN_HUMAN	133701.56191999995, 141428.76479999968, 158536.87623999876	0.205	ATRN, ATRN, ATRN	Tax_Id=9606 Isoform 3 of Attractin precursor, Tax_Id=9606 Isoform 2 of Attractin precursor, Attractin	109	27	0.9	67	10753	2+	1218.49	0.01	8.20687	0.8318	K.DNPMYYCNK.K	191163	170340
9	1	sp|O75882-3|ATRN_HUMAN, sp|O75882-2|ATRN_HUMAN, sp|O75882|ATRN_HUMAN	133701.56191999995, 141428.76479999968, 158536.87623999876	0.205	ATRN, ATRN, ATRN	Tax_Id=9606 Isoform 3 of Attractin precursor, Tax_Id=9606 Isoform 2 of Attractin precursor, Attractin	109	27	0.9	67	11417	2+	1536.64	1.016	10.4123	0.999	K.GDECQLCEVENR.Y	357067	334214
9	1	sp|O75882-3|ATRN_HUMAN, sp|O75882-2|ATRN_HUMAN, sp|O75882|ATRN_HUMAN	133701.56191999995, 141428.76479999968, 158536.87623999876	0.205	ATRN, ATRN, ATRN	Tax_Id=9606 Isoform 3 of Attractin precursor, Tax_Id=9606 Isoform 2 of Attractin precursor, Attractin	109	27	0.9	67	11428	2+	1542.68	-0.004	2.59289	1	K.GDEC'QLC'EVENR.Y	357821	337688
9	1	sp|O75882-3|ATRN_HUMAN, sp|O75882-2|ATRN_HUMAN, sp|O75882|ATRN_HUMAN	133701.56191999995, 141428.76479999968, 158536.87623999876	0.205	ATRN, ATRN, ATRN	Tax_Id=9606 Isoform 3 of Attractin precursor, Tax_Id=9606 Isoform 2 of Attractin precursor, Attractin	109	27	0.9	67	11546	2+	1536.64	0.013	8.46001	1	K.GDECQLCEVENR.Y	340950	322577
9	1	sp|O75882-3|ATRN_HUMAN, sp|O75882-2|ATRN_HUMAN, sp|O75882|ATRN_HUMAN	133701.56191999995, 141428.76479999968, 158536.87623999876	0.205	ATRN, ATRN, ATRN	Tax_Id=9606 Isoform 3 of Attractin precursor, Tax_Id=9606 Isoform 2 of Attractin precursor, Attractin	109	27	0.9	67	11557	2+	1542.68	-0.004	2.59289	1	K.GDEC'QLC'EVENR.Y	328037	310692
9	1	sp|O75882-3|ATRN_HUMAN, sp|O75882-2|ATRN_HUMAN, sp|O75882|ATRN_HUMAN	133701.56191999995, 141428.76479999968, 158536.87623999876	0.205	ATRN, ATRN, ATRN	Tax_Id=9606 Isoform 3 of Attractin precursor, Tax_Id=9606 Isoform 2 of Attractin precursor, Attractin	109	27	0.9	67	11700	2+	1542.68	-1.013	8.4269	0.9793	K.GDEC'QLC'EVENR.Y	10630.2	10093.5
9	1	sp|O75882-3|ATRN_HUMAN, sp|O75882-2|ATRN_HUMAN, sp|O75882|ATRN_HUMAN	133701.56191999995, 141428.76479999968, 158536.87623999876	0.205	ATRN, ATRN, ATRN	Tax_Id=9606 Isoform 3 of Attractin precursor, Tax_Id=9606 Isoform 2 of Attractin precursor, Attractin	109	27	0.9	67	12080	2+	1286.65	-0.999	0.777211	0.6778	R.SEAACLAAGPGIR.C	504120	544903
9	1	sp|O75882-3|ATRN_HUMAN, sp|O75882-2|ATRN_HUMAN, sp|O75882|ATRN_HUMAN	133701.56191999995, 141428.76479999968, 158536.87623999876	0.205	ATRN, ATRN, ATRN	Tax_Id=9606 Isoform 3 of Attractin precursor, Tax_Id=9606 Isoform 2 of Attractin precursor, Attractin	109	27	0.9	67	12099	2+	1289.67	0.001	0.775392	0.9973	R.SEAAC'LAAGPGIR.C	504120	543015
9	1	sp|O75882-3|ATRN_HUMAN, sp|O75882-2|ATRN_HUMAN, sp|O75882|ATRN_HUMAN	133701.56191999995, 141428.76479999968, 158536.87623999876	0.205	ATRN, ATRN, ATRN	Tax_Id=9606 Isoform 3 of Attractin precursor, Tax_Id=9606 Isoform 2 of Attractin precursor, Attractin	109	27	0.9	67	12229	2+	1286.65	0.012	9.32653	0.9993	R.SEAACLAAGPGIR.C	375346	398760
9	1	sp|O75882-3|ATRN_HUMAN, sp|O75882-2|ATRN_HUMAN, sp|O75882|ATRN_HUMAN	133701.56191999995, 141428.76479999968, 158536.87623999876	0.205	ATRN, ATRN, ATRN	Tax_Id=9606 Isoform 3 of Attractin precursor, Tax_Id=9606 Isoform 2 of Attractin precursor, Attractin	109	27	0.9	67	12231	2+	1289.67	0	0	0.8736	R.SEAAC'LAAGPGIR.C	375346	398760
9	1	sp|O75882-3|ATRN_HUMAN, sp|O75882-2|ATRN_HUMAN, sp|O75882|ATRN_HUMAN	133701.56191999995, 141428.76479999968, 158536.87623999876	0.205	ATRN, ATRN, ATRN	Tax_Id=9606 Isoform 3 of Attractin precursor, Tax_Id=9606 Isoform 2 of Attractin precursor, Attractin	109	27	0.9	67	13164	2+	1599.77	0.014	8.75129	1	R.LTGSSGFVTDGPGNYK.Y
9	1	sp|O75882-3|ATRN_HUMAN, sp|O75882-2|ATRN_HUMAN, sp|O75882|ATRN_HUMAN	133701.56191999995, 141428.76479999968, 158536.87623999876	0.205	ATRN, ATRN, ATRN	Tax_Id=9606 Isoform 3 of Attractin precursor, Tax_Id=9606 Isoform 2 of Attractin precursor, Attractin	109	27	0.9	67	13591	2+	1691.73	0.013	7.68446	1	R.SCALDQNCQWEPR.N	544094	596652
9	1	sp|O75882-3|ATRN_HUMAN, sp|O75882-2|ATRN_HUMAN, sp|O75882|ATRN_HUMAN	133701.56191999995, 141428.76479999968, 158536.87623999876	0.205	ATRN, ATRN, ATRN	Tax_Id=9606 Isoform 3 of Attractin precursor, Tax_Id=9606 Isoform 2 of Attractin precursor, Attractin	109	27	0.9	67	13684	2+	1694.74	1.011	6.49065	0.9985	R.SCALDQNC'QWEPR.N
9	1	sp|O75882-3|ATRN_HUMAN, sp|O75882-2|ATRN_HUMAN, sp|O75882|ATRN_HUMAN	133701.56191999995, 141428.76479999968, 158536.87623999876	0.205	ATRN, ATRN, ATRN	Tax_Id=9606 Isoform 3 of Attractin precursor, Tax_Id=9606 Isoform 2 of Attractin precursor, Attractin	109	27	0.9	67	13718	2+	1691.73	0.014	8.27557	1	R.SCALDQNCQWEPR.N	455034	463686
9	1	sp|O75882-3|ATRN_HUMAN, sp|O75882-2|ATRN_HUMAN, sp|O75882|ATRN_HUMAN	133701.56191999995, 141428.76479999968, 158536.87623999876	0.205	ATRN, ATRN, ATRN	Tax_Id=9606 Isoform 3 of Attractin precursor, Tax_Id=9606 Isoform 2 of Attractin precursor, Attractin	109	27	0.9	67	13944	3+	1410.77	0.011	7.79716	0.9989	R.NHNALLASLTTQK.K
9	1	sp|O75882-3|ATRN_HUMAN, sp|O75882-2|ATRN_HUMAN, sp|O75882|ATRN_HUMAN	133701.56191999995, 141428.76479999968, 158536.87623999876	0.205	ATRN, ATRN, ATRN	Tax_Id=9606 Isoform 3 of Attractin precursor, Tax_Id=9606 Isoform 2 of Attractin precursor, Attractin	109	27	0.9	67	15186	2+	1390.7	1.015	10.786	0.9982	K.C'TWLIEGQPNR.I	1.18767e+06	607217
9	1	sp|O75882-3|ATRN_HUMAN, sp|O75882-2|ATRN_HUMAN, sp|O75882|ATRN_HUMAN	133701.56191999995, 141428.76479999968, 158536.87623999876	0.205	ATRN, ATRN, ATRN	Tax_Id=9606 Isoform 3 of Attractin precursor, Tax_Id=9606 Isoform 2 of Attractin precursor, Attractin	109	27	0.9	67	17100	2+	1901.9	1.03	15.7737	0.8669	R.YYTAINFVATPDEQNR.D
9	1	sp|O75882-3|ATRN_HUMAN, sp|O75882-2|ATRN_HUMAN, sp|O75882|ATRN_HUMAN	133701.56191999995, 141428.76479999968, 158536.87623999876	0.205	ATRN, ATRN, ATRN	Tax_Id=9606 Isoform 3 of Attractin precursor, Tax_Id=9606 Isoform 2 of Attractin precursor, Attractin	109	27	0.9	67	17620	2+	1153.56	-0.968	27.7403	0.9763	R.DLDMFINASK.N
9	1	sp|O75882-3|ATRN_HUMAN, sp|O75882-2|ATRN_HUMAN, sp|O75882|ATRN_HUMAN	133701.56191999995, 141428.76479999968, 158536.87623999876	0.205	ATRN, ATRN, ATRN	Tax_Id=9606 Isoform 3 of Attractin precursor, Tax_Id=9606 Isoform 2 of Attractin precursor, Attractin	109	27	0.9	67	5693	2+	1142.52	0.01	8.7526	0.8196	R.IM"QSSQSMSK.L
9	1	sp|O75882-3|ATRN_HUMAN, sp|O75882-2|ATRN_HUMAN, sp|O75882|ATRN_HUMAN	133701.56191999995, 141428.76479999968, 158536.87623999876	0.205	ATRN, ATRN, ATRN	Tax_Id=9606 Isoform 3 of Attractin precursor, Tax_Id=9606 Isoform 2 of Attractin precursor, Attractin	109	27	0.9	67	6903	2+	1126.52	0.01	8.87687	0.9657	R.IMQSSQSMSK.L
9	1	sp|O75882-3|ATRN_HUMAN, sp|O75882-2|ATRN_HUMAN, sp|O75882|ATRN_HUMAN	133701.56191999995, 141428.76479999968, 158536.87623999876	0.205	ATRN, ATRN, ATRN	Tax_Id=9606 Isoform 3 of Attractin precursor, Tax_Id=9606 Isoform 2 of Attractin precursor, Attractin	109	27	0.9	67	7028	2+	1126.52	0.009	7.98918	0.9996	R.IMQSSQSMSK.L
9	1	sp|O75882-3|ATRN_HUMAN, sp|O75882-2|ATRN_HUMAN, sp|O75882|ATRN_HUMAN	133701.56191999995, 141428.76479999968, 158536.87623999876	0.205	ATRN, ATRN, ATRN	Tax_Id=9606 Isoform 3 of Attractin precursor, Tax_Id=9606 Isoform 2 of Attractin precursor, Attractin	109	27	0.9	67	10747	2+	1221.51	0.002	1.63732	0.9796	K.DNPMYYC'NK.K	216099	191604
9	1	sp|O75882-3|ATRN_HUMAN, sp|O75882-2|ATRN_HUMAN, sp|O75882|ATRN_HUMAN	133701.56191999995, 141428.76479999968, 158536.87623999876	0.205	ATRN, ATRN, ATRN	Tax_Id=9606 Isoform 3 of Attractin precursor, Tax_Id=9606 Isoform 2 of Attractin precursor, Attractin	109	27	0.9	67	11504	2+	1536.64	0.013	8.46001	0.9998	K.GDECQLCEVENR.Y	325654	316198
9	1	sp|O75882-3|ATRN_HUMAN, sp|O75882-2|ATRN_HUMAN, sp|O75882|ATRN_HUMAN	133701.56191999995, 141428.76479999968, 158536.87623999876	0.205	ATRN, ATRN, ATRN	Tax_Id=9606 Isoform 3 of Attractin precursor, Tax_Id=9606 Isoform 2 of Attractin precursor, Attractin	109	27	0.9	67	11627	2+	1542.68	-0.004	2.59289	1	K.GDEC'QLC'EVENR.Y	284444	272868
9	1	sp|O75882-3|ATRN_HUMAN, sp|O75882-2|ATRN_HUMAN, sp|O75882|ATRN_HUMAN	133701.56191999995, 141428.76479999968, 158536.87623999876	0.205	ATRN, ATRN, ATRN	Tax_Id=9606 Isoform 3 of Attractin precursor, Tax_Id=9606 Isoform 2 of Attractin precursor, Attractin	109	27	0.9	67	11639	2+	1536.64	0.012	7.80924	1	K.GDECQLCEVENR.Y	268884	259503
9	1	sp|O75882-3|ATRN_HUMAN, sp|O75882-2|ATRN_HUMAN, sp|O75882|ATRN_HUMAN	133701.56191999995, 141428.76479999968, 158536.87623999876	0.205	ATRN, ATRN, ATRN	Tax_Id=9606 Isoform 3 of Attractin precursor, Tax_Id=9606 Isoform 2 of Attractin precursor, Attractin	109	27	0.9	67	12224	2+	1289.67	0.003	2.32617	1	R.SEAAC'LAAGPGIR.C	442567	510245
9	1	sp|O75882-3|ATRN_HUMAN, sp|O75882-2|ATRN_HUMAN, sp|O75882|ATRN_HUMAN	133701.56191999995, 141428.76479999968, 158536.87623999876	0.205	ATRN, ATRN, ATRN	Tax_Id=9606 Isoform 3 of Attractin precursor, Tax_Id=9606 Isoform 2 of Attractin precursor, Attractin	109	27	0.9	67	13162	2+	1599.77	0.014	8.75129	1	R.LTGSSGFVTDGPGNYK.Y
9	1	sp|O75882-3|ATRN_HUMAN, sp|O75882-2|ATRN_HUMAN, sp|O75882|ATRN_HUMAN	133701.56191999995, 141428.76479999968, 158536.87623999876	0.205	ATRN, ATRN, ATRN	Tax_Id=9606 Isoform 3 of Attractin precursor, Tax_Id=9606 Isoform 2 of Attractin precursor, Attractin	109	27	0.9	67	13547	2+	1691.73	0.01	5.91112	1	R.SCALDQNCQWEPR.N	470380	474901
9	1	sp|O75882-3|ATRN_HUMAN, sp|O75882-2|ATRN_HUMAN, sp|O75882|ATRN_HUMAN	133701.56191999995, 141428.76479999968, 158536.87623999876	0.205	ATRN, ATRN, ATRN	Tax_Id=9606 Isoform 3 of Attractin precursor, Tax_Id=9606 Isoform 2 of Attractin precursor, Attractin	109	27	0.9	67	13638	2+	1694.75	0.007	4.13041	0.9899	R.SCALDQNC'QWEPR.N
9	1	sp|O75882-3|ATRN_HUMAN, sp|O75882-2|ATRN_HUMAN, sp|O75882|ATRN_HUMAN	133701.56191999995, 141428.76479999968, 158536.87623999876	0.205	ATRN, ATRN, ATRN	Tax_Id=9606 Isoform 3 of Attractin precursor, Tax_Id=9606 Isoform 2 of Attractin precursor, Attractin	109	27	0.9	67	13645	2+	1697.76	-0.003	1.76703	1	R.SC'ALDQNC'QWEPR.N	451196	445179
9	1	sp|O75882-3|ATRN_HUMAN, sp|O75882-2|ATRN_HUMAN, sp|O75882|ATRN_HUMAN	133701.56191999995, 141428.76479999968, 158536.87623999876	0.205	ATRN, ATRN, ATRN	Tax_Id=9606 Isoform 3 of Attractin precursor, Tax_Id=9606 Isoform 2 of Attractin precursor, Attractin	109	27	0.9	67	13676	2+	1691.73	0.016	9.4578	1	R.SCALDQNCQWEPR.N	378322	354210
9	1	sp|O75882-3|ATRN_HUMAN, sp|O75882-2|ATRN_HUMAN, sp|O75882|ATRN_HUMAN	133701.56191999995, 141428.76479999968, 158536.87623999876	0.205	ATRN, ATRN, ATRN	Tax_Id=9606 Isoform 3 of Attractin precursor, Tax_Id=9606 Isoform 2 of Attractin precursor, Attractin	109	27	0.9	67	14017	3+	1410.77	0.011	7.79716	0.9998	R.NHNALLASLTTQK.K
9	1	sp|O75882-3|ATRN_HUMAN, sp|O75882-2|ATRN_HUMAN, sp|O75882|ATRN_HUMAN	133701.56191999995, 141428.76479999968, 158536.87623999876	0.205	ATRN, ATRN, ATRN	Tax_Id=9606 Isoform 3 of Attractin precursor, Tax_Id=9606 Isoform 2 of Attractin precursor, Attractin	109	27	0.9	67	15266	2+	1390.7	-0.005	3.59532	0.9999	K.C'TWLIEGQPNR.I	758050	420686
9	1	sp|O75882-3|ATRN_HUMAN, sp|O75882-2|ATRN_HUMAN, sp|O75882|ATRN_HUMAN	133701.56191999995, 141428.76479999968, 158536.87623999876	0.205	ATRN, ATRN, ATRN	Tax_Id=9606 Isoform 3 of Attractin precursor, Tax_Id=9606 Isoform 2 of Attractin precursor, Attractin	109	27	0.9	67	17069	2+	1901.9	0.021	11.0416	0.9994	R.YYTAINFVATPDEQNR.D
9	1	sp|O75882-3|ATRN_HUMAN, sp|O75882-2|ATRN_HUMAN, sp|O75882|ATRN_HUMAN	133701.56191999995, 141428.76479999968, 158536.87623999876	0.205	ATRN, ATRN, ATRN	Tax_Id=9606 Isoform 3 of Attractin precursor, Tax_Id=9606 Isoform 2 of Attractin precursor, Attractin	109	27	0.9	67	17587	2+	1153.56	0.007	6.06819	0.9997	R.DLDMFINASK.N
9	1	sp|O75882-3|ATRN_HUMAN, sp|O75882-2|ATRN_HUMAN, sp|O75882|ATRN_HUMAN	133701.56191999995, 141428.76479999968, 158536.87623999876	0.205	ATRN, ATRN, ATRN	Tax_Id=9606 Isoform 3 of Attractin precursor, Tax_Id=9606 Isoform 2 of Attractin precursor, Attractin	109	27	0.9	67	24192	3+	3089.55	1.01	3.23671	0.9777	R.VVMLVIFGHC'PLYGYISNVQEYDLDK.N	93311.4	92254.1
9	1	sp|O75882-3|ATRN_HUMAN, sp|O75882-2|ATRN_HUMAN, sp|O75882|ATRN_HUMAN	133701.56191999995, 141428.76479999968, 158536.87623999876	0.205	ATRN, ATRN, ATRN	Tax_Id=9606 Isoform 3 of Attractin precursor, Tax_Id=9606 Isoform 2 of Attractin precursor, Attractin	109	27	0.9	67	6785	2+	1126.52	0.01	8.87687	0.9842	R.IMQSSQSMSK.L
9	1	sp|O75882-3|ATRN_HUMAN, sp|O75882-2|ATRN_HUMAN, sp|O75882|ATRN_HUMAN	133701.56191999995, 141428.76479999968, 158536.87623999876	0.205	ATRN, ATRN, ATRN	Tax_Id=9606 Isoform 3 of Attractin precursor, Tax_Id=9606 Isoform 2 of Attractin precursor, Attractin	109	27	0.9	67	11056	3+	1826.86	-0.002	1.09477	0.7006	K.GVKGDEC'QLC'EVENR.Y	16115.1	15043.9
9	1	sp|O75882-3|ATRN_HUMAN, sp|O75882-2|ATRN_HUMAN, sp|O75882|ATRN_HUMAN	133701.56191999995, 141428.76479999968, 158536.87623999876	0.205	ATRN, ATRN, ATRN	Tax_Id=9606 Isoform 3 of Attractin precursor, Tax_Id=9606 Isoform 2 of Attractin precursor, Attractin	109	27	0.9	67	11349	2+	1542.68	-0.004	2.59289	1	K.GDEC'QLC'EVENR.Y	234659	225118
9	1	sp|O75882-3|ATRN_HUMAN, sp|O75882-2|ATRN_HUMAN, sp|O75882|ATRN_HUMAN	133701.56191999995, 141428.76479999968, 158536.87623999876	0.205	ATRN, ATRN, ATRN	Tax_Id=9606 Isoform 3 of Attractin precursor, Tax_Id=9606 Isoform 2 of Attractin precursor, Attractin	109	27	0.9	67	11352	2+	1536.64	0.017	11.0631	0.9963	K.GDECQLCEVENR.Y	234659	225118
9	1	sp|O75882-3|ATRN_HUMAN, sp|O75882-2|ATRN_HUMAN, sp|O75882|ATRN_HUMAN	133701.56191999995, 141428.76479999968, 158536.87623999876	0.205	ATRN, ATRN, ATRN	Tax_Id=9606 Isoform 3 of Attractin precursor, Tax_Id=9606 Isoform 2 of Attractin precursor, Attractin	109	27	0.9	67	11478	2+	1536.64	0.015	9.76154	0.9356	K.GDECQLCEVENR.Y	189164	173776
9	1	sp|O75882-3|ATRN_HUMAN, sp|O75882-2|ATRN_HUMAN, sp|O75882|ATRN_HUMAN	133701.56191999995, 141428.76479999968, 158536.87623999876	0.205	ATRN, ATRN, ATRN	Tax_Id=9606 Isoform 3 of Attractin precursor, Tax_Id=9606 Isoform 2 of Attractin precursor, Attractin	109	27	0.9	67	11490	2+	1542.68	-0.005	3.24111	1	K.GDEC'QLC'EVENR.Y	163177	155745
9	1	sp|O75882-3|ATRN_HUMAN, sp|O75882-2|ATRN_HUMAN, sp|O75882|ATRN_HUMAN	133701.56191999995, 141428.76479999968, 158536.87623999876	0.205	ATRN, ATRN, ATRN	Tax_Id=9606 Isoform 3 of Attractin precursor, Tax_Id=9606 Isoform 2 of Attractin precursor, Attractin	109	27	0.9	67	12149	2+	1289.67	0.003	2.32617	1	R.SEAAC'LAAGPGIR.C	317147	389017
9	1	sp|O75882-3|ATRN_HUMAN, sp|O75882-2|ATRN_HUMAN, sp|O75882|ATRN_HUMAN	133701.56191999995, 141428.76479999968, 158536.87623999876	0.205	ATRN, ATRN, ATRN	Tax_Id=9606 Isoform 3 of Attractin precursor, Tax_Id=9606 Isoform 2 of Attractin precursor, Attractin	109	27	0.9	67	12190	2+	1286.65	0.012	9.32653	0.9997	R.SEAACLAAGPGIR.C	237054	273680
9	1	sp|O75882-3|ATRN_HUMAN, sp|O75882-2|ATRN_HUMAN, sp|O75882|ATRN_HUMAN	133701.56191999995, 141428.76479999968, 158536.87623999876	0.205	ATRN, ATRN, ATRN	Tax_Id=9606 Isoform 3 of Attractin precursor, Tax_Id=9606 Isoform 2 of Attractin precursor, Attractin	109	27	0.9	67	12993	2+	1599.77	0.013	8.12619	1	R.LTGSSGFVTDGPGNYK.Y
9	1	sp|O75882-3|ATRN_HUMAN, sp|O75882-2|ATRN_HUMAN, sp|O75882|ATRN_HUMAN	133701.56191999995, 141428.76479999968, 158536.87623999876	0.205	ATRN, ATRN, ATRN	Tax_Id=9606 Isoform 3 of Attractin precursor, Tax_Id=9606 Isoform 2 of Attractin precursor, Attractin	109	27	0.9	67	13400	2+	1691.73	0.014	8.27557	1	R.SCALDQNCQWEPR.N	353542	334609
9	1	sp|O75882-3|ATRN_HUMAN, sp|O75882-2|ATRN_HUMAN, sp|O75882|ATRN_HUMAN	133701.56191999995, 141428.76479999968, 158536.87623999876	0.205	ATRN, ATRN, ATRN	Tax_Id=9606 Isoform 3 of Attractin precursor, Tax_Id=9606 Isoform 2 of Attractin precursor, Attractin	109	27	0.9	67	13475	2+	1697.76	-0.001	0.58901	1	R.SC'ALDQNC'QWEPR.N	352631	333670
9	1	sp|O75882-3|ATRN_HUMAN, sp|O75882-2|ATRN_HUMAN, sp|O75882|ATRN_HUMAN	133701.56191999995, 141428.76479999968, 158536.87623999876	0.205	ATRN, ATRN, ATRN	Tax_Id=9606 Isoform 3 of Attractin precursor, Tax_Id=9606 Isoform 2 of Attractin precursor, Attractin	109	27	0.9	67	13527	2+	1691.73	0.018	10.64	0.9999	R.SCALDQNCQWEPR.N	292193	269226
9	1	sp|O75882-3|ATRN_HUMAN, sp|O75882-2|ATRN_HUMAN, sp|O75882|ATRN_HUMAN	133701.56191999995, 141428.76479999968, 158536.87623999876	0.205	ATRN, ATRN, ATRN	Tax_Id=9606 Isoform 3 of Attractin precursor, Tax_Id=9606 Isoform 2 of Attractin precursor, Attractin	109	27	0.9	67	13909	3+	1410.77	0.013	9.21483	0.9645	R.NHNALLASLTTQK.K
9	1	sp|O75882-3|ATRN_HUMAN, sp|O75882-2|ATRN_HUMAN, sp|O75882|ATRN_HUMAN	133701.56191999995, 141428.76479999968, 158536.87623999876	0.205	ATRN, ATRN, ATRN	Tax_Id=9606 Isoform 3 of Attractin precursor, Tax_Id=9606 Isoform 2 of Attractin precursor, Attractin	109	27	0.9	67	15085	2+	1390.7	-0.005	3.59532	0.9981	K.C'TWLIEGQPNR.I	579694	319224
9	1	sp|O75882-3|ATRN_HUMAN, sp|O75882-2|ATRN_HUMAN, sp|O75882|ATRN_HUMAN	133701.56191999995, 141428.76479999968, 158536.87623999876	0.205	ATRN, ATRN, ATRN	Tax_Id=9606 Isoform 3 of Attractin precursor, Tax_Id=9606 Isoform 2 of Attractin precursor, Attractin	109	27	0.9	67	20023	2+	1155.69	0.009	7.78757	0.9979	K.LTLTPWVGLR.K
9	1	sp|O75882-3|ATRN_HUMAN, sp|O75882-2|ATRN_HUMAN, sp|O75882|ATRN_HUMAN	133701.56191999995, 141428.76479999968, 158536.87623999876	0.205	ATRN, ATRN, ATRN	Tax_Id=9606 Isoform 3 of Attractin precursor, Tax_Id=9606 Isoform 2 of Attractin precursor, Attractin	109	27	0.9	67	21317	3+	2924.42	1.023	7.8648	0.8845	R.NQECIALPENICGIGWHLVGNSCLK.I	250503	670827
9	1	sp|O75882-3|ATRN_HUMAN, sp|O75882-2|ATRN_HUMAN, sp|O75882|ATRN_HUMAN	133701.56191999995, 141428.76479999968, 158536.87623999876	0.205	ATRN, ATRN, ATRN	Tax_Id=9606 Isoform 3 of Attractin precursor, Tax_Id=9606 Isoform 2 of Attractin precursor, Attractin	109	27	0.9	67	6761	2+	1126.52	0.011	9.76456	1	R.IMQSSQSMSK.L
9	1	sp|O75882-3|ATRN_HUMAN, sp|O75882-2|ATRN_HUMAN, sp|O75882|ATRN_HUMAN	133701.56191999995, 141428.76479999968, 158536.87623999876	0.205	ATRN, ATRN, ATRN	Tax_Id=9606 Isoform 3 of Attractin precursor, Tax_Id=9606 Isoform 2 of Attractin precursor, Attractin	109	27	0.9	67	11421	2+	1542.68	-0.946	35.004	0.9993	K.GDEC'QLC'EVENR.Y
9	1	sp|O75882-3|ATRN_HUMAN, sp|O75882-2|ATRN_HUMAN, sp|O75882|ATRN_HUMAN	133701.56191999995, 141428.76479999968, 158536.87623999876	0.205	ATRN, ATRN, ATRN	Tax_Id=9606 Isoform 3 of Attractin precursor, Tax_Id=9606 Isoform 2 of Attractin precursor, Attractin	109	27	0.9	67	29602	2+	2033.9	0.064	31.4667	0.7563	K.HC'ETC'ISGFYGDPTNGGK.C
9	1	sp|O75882-3|ATRN_HUMAN, sp|O75882-2|ATRN_HUMAN, sp|O75882|ATRN_HUMAN	133701.56191999995, 141428.76479999968, 158536.87623999876	0.205	ATRN, ATRN, ATRN	Tax_Id=9606 Isoform 3 of Attractin precursor, Tax_Id=9606 Isoform 2 of Attractin precursor, Attractin	109	27	0.9	67	6452	2+	1126.52	0.009	7.98918	0.9999	R.IMQSSQSMSK.L
9	1	sp|O75882-3|ATRN_HUMAN, sp|O75882-2|ATRN_HUMAN, sp|O75882|ATRN_HUMAN	133701.56191999995, 141428.76479999968, 158536.87623999876	0.205	ATRN, ATRN, ATRN	Tax_Id=9606 Isoform 3 of Attractin precursor, Tax_Id=9606 Isoform 2 of Attractin precursor, Attractin	109	27	0.9	67	7544	2+	886.51	0.009	10.1522	0.9998	R.SVNNVVVR.Y
9	1	sp|O75882-3|ATRN_HUMAN, sp|O75882-2|ATRN_HUMAN, sp|O75882|ATRN_HUMAN	133701.56191999995, 141428.76479999968, 158536.87623999876	0.205	ATRN, ATRN, ATRN	Tax_Id=9606 Isoform 3 of Attractin precursor, Tax_Id=9606 Isoform 2 of Attractin precursor, Attractin	109	27	0.9	67	8149	2+	847.442	0.007	8.26015	0.9979	R.YQGNPLR.G
9	1	sp|O75882-3|ATRN_HUMAN, sp|O75882-2|ATRN_HUMAN, sp|O75882|ATRN_HUMAN	133701.56191999995, 141428.76479999968, 158536.87623999876	0.205	ATRN, ATRN, ATRN	Tax_Id=9606 Isoform 3 of Attractin precursor, Tax_Id=9606 Isoform 2 of Attractin precursor, Attractin	109	27	0.9	67	10388	2+	1221.51	0.002	1.63732	0.9953	K.DNPMYYC'NK.K	170125	149233
9	1	sp|O75882-3|ATRN_HUMAN, sp|O75882-2|ATRN_HUMAN, sp|O75882|ATRN_HUMAN	133701.56191999995, 141428.76479999968, 158536.87623999876	0.205	ATRN, ATRN, ATRN	Tax_Id=9606 Isoform 3 of Attractin precursor, Tax_Id=9606 Isoform 2 of Attractin precursor, Attractin	109	27	0.9	67	10660	2+	865.441	0.007	8.08836	0.9455	R.LADDLYR.Y
9	1	sp|O75882-3|ATRN_HUMAN, sp|O75882-2|ATRN_HUMAN, sp|O75882|ATRN_HUMAN	133701.56191999995, 141428.76479999968, 158536.87623999876	0.205	ATRN, ATRN, ATRN	Tax_Id=9606 Isoform 3 of Attractin precursor, Tax_Id=9606 Isoform 2 of Attractin precursor, Attractin	109	27	0.9	67	11118	2+	1542.68	-0.98	12.9645	0.9996	K.GDEC'QLC'EVENR.Y	698223	477560
9	1	sp|O75882-3|ATRN_HUMAN, sp|O75882-2|ATRN_HUMAN, sp|O75882|ATRN_HUMAN	133701.56191999995, 141428.76479999968, 158536.87623999876	0.205	ATRN, ATRN, ATRN	Tax_Id=9606 Isoform 3 of Attractin precursor, Tax_Id=9606 Isoform 2 of Attractin precursor, Attractin	109	27	0.9	67	11120	2+	1536.64	0.015	9.76154	0.9999	K.GDECQLCEVENR.Y	698223	477560
9	1	sp|O75882-3|ATRN_HUMAN, sp|O75882-2|ATRN_HUMAN, sp|O75882|ATRN_HUMAN	133701.56191999995, 141428.76479999968, 158536.87623999876	0.205	ATRN, ATRN, ATRN	Tax_Id=9606 Isoform 3 of Attractin precursor, Tax_Id=9606 Isoform 2 of Attractin precursor, Attractin	109	27	0.9	67	11322	3+	2193.96	-0.002	0.911595	0.9717	K.GEAC'DIPHC'TDNC'GFPHR.G	594690	200648
9	1	sp|O75882-3|ATRN_HUMAN, sp|O75882-2|ATRN_HUMAN, sp|O75882|ATRN_HUMAN	133701.56191999995, 141428.76479999968, 158536.87623999876	0.205	ATRN, ATRN, ATRN	Tax_Id=9606 Isoform 3 of Attractin precursor, Tax_Id=9606 Isoform 2 of Attractin precursor, Attractin	109	27	0.9	67	11634	2+	1286.65	0.021	16.3214	0.9999	R.SEAACLAAGPGIR.C	539302	466371
9	1	sp|O75882-3|ATRN_HUMAN, sp|O75882-2|ATRN_HUMAN, sp|O75882|ATRN_HUMAN	133701.56191999995, 141428.76479999968, 158536.87623999876	0.205	ATRN, ATRN, ATRN	Tax_Id=9606 Isoform 3 of Attractin precursor, Tax_Id=9606 Isoform 2 of Attractin precursor, Attractin	109	27	0.9	67	12485	2+	1599.77	1.022	13.752	0.6437	R.LTGSSGFVTDGPGNYK.Y
9	1	sp|O75882-3|ATRN_HUMAN, sp|O75882-2|ATRN_HUMAN, sp|O75882|ATRN_HUMAN	133701.56191999995, 141428.76479999968, 158536.87623999876	0.205	ATRN, ATRN, ATRN	Tax_Id=9606 Isoform 3 of Attractin precursor, Tax_Id=9606 Isoform 2 of Attractin precursor, Attractin	109	27	0.9	67	13118	2+	1697.76	-0.002	1.17802	1	R.SC'ALDQNC'QWEPR.N	482401	600058
9	1	sp|O75882-3|ATRN_HUMAN, sp|O75882-2|ATRN_HUMAN, sp|O75882|ATRN_HUMAN	133701.56191999995, 141428.76479999968, 158536.87623999876	0.205	ATRN, ATRN, ATRN	Tax_Id=9606 Isoform 3 of Attractin precursor, Tax_Id=9606 Isoform 2 of Attractin precursor, Attractin	109	27	0.9	67	13183	2+	1691.73	0.02	11.8222	1	R.SCALDQNCQWEPR.N	417164	478233
9	1	sp|O75882-3|ATRN_HUMAN, sp|O75882-2|ATRN_HUMAN, sp|O75882|ATRN_HUMAN	133701.56191999995, 141428.76479999968, 158536.87623999876	0.205	ATRN, ATRN, ATRN	Tax_Id=9606 Isoform 3 of Attractin precursor, Tax_Id=9606 Isoform 2 of Attractin precursor, Attractin	109	27	0.9	67	14561	2+	1390.7	1.015	10.786	0.9916	K.C'TWLIEGQPNR.I	1.97298e+06	902986
9	1	sp|O75882-3|ATRN_HUMAN, sp|O75882-2|ATRN_HUMAN, sp|O75882|ATRN_HUMAN	133701.56191999995, 141428.76479999968, 158536.87623999876	0.205	ATRN, ATRN, ATRN	Tax_Id=9606 Isoform 3 of Attractin precursor, Tax_Id=9606 Isoform 2 of Attractin precursor, Attractin	109	27	0.9	67	14680	2+	1387.68	0.013	9.36816	0.9947	K.CTWLIEGQPNR.I	1.65275e+06	919492
9	1	sp|O75882-3|ATRN_HUMAN, sp|O75882-2|ATRN_HUMAN, sp|O75882|ATRN_HUMAN	133701.56191999995, 141428.76479999968, 158536.87623999876	0.205	ATRN, ATRN, ATRN	Tax_Id=9606 Isoform 3 of Attractin precursor, Tax_Id=9606 Isoform 2 of Attractin precursor, Attractin	109	27	0.9	67	16739	2+	1901.9	0.021	11.0416	1	R.YYTAINFVATPDEQNR.D
9	1	sp|O75882-3|ATRN_HUMAN, sp|O75882-2|ATRN_HUMAN, sp|O75882|ATRN_HUMAN	133701.56191999995, 141428.76479999968, 158536.87623999876	0.205	ATRN, ATRN, ATRN	Tax_Id=9606 Isoform 3 of Attractin precursor, Tax_Id=9606 Isoform 2 of Attractin precursor, Attractin	109	27	0.9	67	5275	2+	1142.52	0.008	7.00208	0.9263	R.IM"QSSQSMSK.L
9	1	sp|O75882-3|ATRN_HUMAN, sp|O75882-2|ATRN_HUMAN, sp|O75882|ATRN_HUMAN	133701.56191999995, 141428.76479999968, 158536.87623999876	0.205	ATRN, ATRN, ATRN	Tax_Id=9606 Isoform 3 of Attractin precursor, Tax_Id=9606 Isoform 2 of Attractin precursor, Attractin	109	27	0.9	67	6444	2+	1126.52	0.008	7.1015	1	R.IMQSSQSMSK.L
9	1	sp|O75882-3|ATRN_HUMAN, sp|O75882-2|ATRN_HUMAN, sp|O75882|ATRN_HUMAN	133701.56191999995, 141428.76479999968, 158536.87623999876	0.205	ATRN, ATRN, ATRN	Tax_Id=9606 Isoform 3 of Attractin precursor, Tax_Id=9606 Isoform 2 of Attractin precursor, Attractin	109	27	0.9	67	7753	2+	886.51	0.007	7.89613	0.8768	R.SVNNVVVR.Y
9	1	sp|O75882-3|ATRN_HUMAN, sp|O75882-2|ATRN_HUMAN, sp|O75882|ATRN_HUMAN	133701.56191999995, 141428.76479999968, 158536.87623999876	0.205	ATRN, ATRN, ATRN	Tax_Id=9606 Isoform 3 of Attractin precursor, Tax_Id=9606 Isoform 2 of Attractin precursor, Attractin	109	27	0.9	67	10497	2+	1221.51	0.002	1.63732	0.9751	K.DNPMYYC'NK.K	277118	257675
9	1	sp|O75882-3|ATRN_HUMAN, sp|O75882-2|ATRN_HUMAN, sp|O75882|ATRN_HUMAN	133701.56191999995, 141428.76479999968, 158536.87623999876	0.205	ATRN, ATRN, ATRN	Tax_Id=9606 Isoform 3 of Attractin precursor, Tax_Id=9606 Isoform 2 of Attractin precursor, Attractin	109	27	0.9	67	10554	2+	1218.49	0.012	9.84824	0.732	K.DNPMYYCNK.K	274171	252978
9	1	sp|O75882-3|ATRN_HUMAN, sp|O75882-2|ATRN_HUMAN, sp|O75882|ATRN_HUMAN	133701.56191999995, 141428.76479999968, 158536.87623999876	0.205	ATRN, ATRN, ATRN	Tax_Id=9606 Isoform 3 of Attractin precursor, Tax_Id=9606 Isoform 2 of Attractin precursor, Attractin	109	27	0.9	67	10783	2+	865.441	0.007	8.08836	0.9457	R.LADDLYR.Y
9	1	sp|O75882-3|ATRN_HUMAN, sp|O75882-2|ATRN_HUMAN, sp|O75882|ATRN_HUMAN	133701.56191999995, 141428.76479999968, 158536.87623999876	0.205	ATRN, ATRN, ATRN	Tax_Id=9606 Isoform 3 of Attractin precursor, Tax_Id=9606 Isoform 2 of Attractin precursor, Attractin	109	27	0.9	67	11279	2+	1536.64	0.012	7.80924	1	K.GDECQLCEVENR.Y	552161	543735
9	1	sp|O75882-3|ATRN_HUMAN, sp|O75882-2|ATRN_HUMAN, sp|O75882|ATRN_HUMAN	133701.56191999995, 141428.76479999968, 158536.87623999876	0.205	ATRN, ATRN, ATRN	Tax_Id=9606 Isoform 3 of Attractin precursor, Tax_Id=9606 Isoform 2 of Attractin precursor, Attractin	109	27	0.9	67	11309	2+	1542.68	-0.001	0.648223	1	K.GDEC'QLC'EVENR.Y	561588	549537
9	1	sp|O75882-3|ATRN_HUMAN, sp|O75882-2|ATRN_HUMAN, sp|O75882|ATRN_HUMAN	133701.56191999995, 141428.76479999968, 158536.87623999876	0.205	ATRN, ATRN, ATRN	Tax_Id=9606 Isoform 3 of Attractin precursor, Tax_Id=9606 Isoform 2 of Attractin precursor, Attractin	109	27	0.9	67	11407	2+	1536.64	0.012	7.80924	0.9997	K.GDECQLCEVENR.Y	515016	500152
9	1	sp|O75882-3|ATRN_HUMAN, sp|O75882-2|ATRN_HUMAN, sp|O75882|ATRN_HUMAN	133701.56191999995, 141428.76479999968, 158536.87623999876	0.205	ATRN, ATRN, ATRN	Tax_Id=9606 Isoform 3 of Attractin precursor, Tax_Id=9606 Isoform 2 of Attractin precursor, Attractin	109	27	0.9	67	11616	3+	2193.96	-0.009	4.10218	0.9969	K.GEAC'DIPHC'TDNC'GFPHR.G	505842	165670
9	1	sp|O75882-3|ATRN_HUMAN, sp|O75882-2|ATRN_HUMAN, sp|O75882|ATRN_HUMAN	133701.56191999995, 141428.76479999968, 158536.87623999876	0.205	ATRN, ATRN, ATRN	Tax_Id=9606 Isoform 3 of Attractin precursor, Tax_Id=9606 Isoform 2 of Attractin precursor, Attractin	109	27	0.9	67	11967	2+	1286.65	0.015	11.6582	1	R.SEAACLAAGPGIR.C	748354	635197
9	1	sp|O75882-3|ATRN_HUMAN, sp|O75882-2|ATRN_HUMAN, sp|O75882|ATRN_HUMAN	133701.56191999995, 141428.76479999968, 158536.87623999876	0.205	ATRN, ATRN, ATRN	Tax_Id=9606 Isoform 3 of Attractin precursor, Tax_Id=9606 Isoform 2 of Attractin precursor, Attractin	109	27	0.9	67	12005	2+	1289.67	0.004	3.10157	1	R.SEAAC'LAAGPGIR.C	669047	607718
9	1	sp|O75882-3|ATRN_HUMAN, sp|O75882-2|ATRN_HUMAN, sp|O75882|ATRN_HUMAN	133701.56191999995, 141428.76479999968, 158536.87623999876	0.205	ATRN, ATRN, ATRN	Tax_Id=9606 Isoform 3 of Attractin precursor, Tax_Id=9606 Isoform 2 of Attractin precursor, Attractin	109	27	0.9	67	13398	2+	1694.75	0.007	4.13041	0.9204	R.SCALDQNC'QWEPR.N
9	1	sp|O75882-3|ATRN_HUMAN, sp|O75882-2|ATRN_HUMAN, sp|O75882|ATRN_HUMAN	133701.56191999995, 141428.76479999968, 158536.87623999876	0.205	ATRN, ATRN, ATRN	Tax_Id=9606 Isoform 3 of Attractin precursor, Tax_Id=9606 Isoform 2 of Attractin precursor, Attractin	109	27	0.9	67	13457	2+	1697.76	0	0	1	R.SC'ALDQNC'QWEPR.N	511367	607866
9	1	sp|O75882-3|ATRN_HUMAN, sp|O75882-2|ATRN_HUMAN, sp|O75882|ATRN_HUMAN	133701.56191999995, 141428.76479999968, 158536.87623999876	0.205	ATRN, ATRN, ATRN	Tax_Id=9606 Isoform 3 of Attractin precursor, Tax_Id=9606 Isoform 2 of Attractin precursor, Attractin	109	27	0.9	67	13469	2+	1691.73	0.017	10.0489	1	R.SCALDQNCQWEPR.N	480577	558049
9	1	sp|O75882-3|ATRN_HUMAN, sp|O75882-2|ATRN_HUMAN, sp|O75882|ATRN_HUMAN	133701.56191999995, 141428.76479999968, 158536.87623999876	0.205	ATRN, ATRN, ATRN	Tax_Id=9606 Isoform 3 of Attractin precursor, Tax_Id=9606 Isoform 2 of Attractin precursor, Attractin	109	27	0.9	67	15086	2+	1390.7	1.015	10.786	0.9803	K.C'TWLIEGQPNR.I	1.32319e+06	543974
9	1	sp|O75882-3|ATRN_HUMAN, sp|O75882-2|ATRN_HUMAN, sp|O75882|ATRN_HUMAN	133701.56191999995, 141428.76479999968, 158536.87623999876	0.205	ATRN, ATRN, ATRN	Tax_Id=9606 Isoform 3 of Attractin precursor, Tax_Id=9606 Isoform 2 of Attractin precursor, Attractin	109	27	0.9	67	16399	2+	1169.55	0.015	12.8254	0.9592	R.DLDM"FINASK.N
9	1	sp|O75882-3|ATRN_HUMAN, sp|O75882-2|ATRN_HUMAN, sp|O75882|ATRN_HUMAN	133701.56191999995, 141428.76479999968, 158536.87623999876	0.205	ATRN, ATRN, ATRN	Tax_Id=9606 Isoform 3 of Attractin precursor, Tax_Id=9606 Isoform 2 of Attractin precursor, Attractin	109	27	0.9	67	17056	2+	1901.9	0.017	8.93842	1	R.YYTAINFVATPDEQNR.D
9	1	sp|O75882-3|ATRN_HUMAN, sp|O75882-2|ATRN_HUMAN, sp|O75882|ATRN_HUMAN	133701.56191999995, 141428.76479999968, 158536.87623999876	0.205	ATRN, ATRN, ATRN	Tax_Id=9606 Isoform 3 of Attractin precursor, Tax_Id=9606 Isoform 2 of Attractin precursor, Attractin	109	27	0.9	67	17538	2+	1153.56	-0.963	32.0747	0.8698	R.DLDMFINASK.N
10	1	sp|O95810|SDPR_HUMAN	47173.2	0.136	SDPR	Serum deprivation-response protein	10	4			13538	2+	1777.87	0.014	7.87458	1	R.SDGDPVQPAVLQVHQTS.-
10	1	sp|O95810|SDPR_HUMAN	47173.2	0.136	SDPR	Serum deprivation-response protein	10	4			6858	2+	971.516	0.008	8.23456	0.9977	K.QPVSGAVEGK.E
10	1	sp|O95810|SDPR_HUMAN	47173.2	0.136	SDPR	Serum deprivation-response protein	10	4			6985	2+	971.516	0.009	9.26388	0.9994	K.QPVSGAVEGK.E
10	1	sp|O95810|SDPR_HUMAN	47173.2	0.136	SDPR	Serum deprivation-response protein	10	4			12490	2+	1604.71	0.015	9.3475	1	R.YEGSYALTSEEAER.S
10	1	sp|O95810|SDPR_HUMAN	47173.2	0.136	SDPR	Serum deprivation-response protein	10	4			21363	2+	1962.06	0.019	9.68371	0.9985	K.VLIFQEENEIPASVFVK.Q
10	1	sp|O95810|SDPR_HUMAN	47173.2	0.136	SDPR	Serum deprivation-response protein	10	4			12599	2+	1604.71	0.014	8.72433	1	R.YEGSYALTSEEAER.S
10	1	sp|O95810|SDPR_HUMAN	47173.2	0.136	SDPR	Serum deprivation-response protein	10	4			12732	2+	1604.71	0.026	16.2023	0.9997	R.YEGSYALTSEEAER.S
10	1	sp|O95810|SDPR_HUMAN	47173.2	0.136	SDPR	Serum deprivation-response protein	10	4			13892	2+	1777.87	0.014	7.87458	1	R.SDGDPVQPAVLQVHQTS.-
10	1	sp|O95810|SDPR_HUMAN	47173.2	0.136	SDPR	Serum deprivation-response protein	10	4			12617	2+	1604.71	0.016	9.97067	1	R.YEGSYALTSEEAER.S
10	1	sp|O95810|SDPR_HUMAN	47173.2	0.136	SDPR	Serum deprivation-response protein	10	4			13836	2+	1777.87	0.016	8.99952	1	R.SDGDPVQPAVLQVHQTS.-
11	1	sp|P00441|SODC_HUMAN	15935.7	0.325	SOD1	Superoxide dismutase [Cu-Zn]	8	3	1.41	1	9608	2+	1225.62	0.011	8.97507	0.9981	R.HVGDLGNVTADK.D
11	1	sp|P00441|SODC_HUMAN	15935.7	0.325	SOD1	Superoxide dismutase [Cu-Zn]	8	3	1.41	1	9522	2+	1225.62	0.012	9.79099	1	R.HVGDLGNVTADK.D
11	1	sp|P00441|SODC_HUMAN	15935.7	0.325	SOD1	Superoxide dismutase [Cu-Zn]	8	3	1.41	1	9647	2+	1225.62	0.011	8.97507	1	R.HVGDLGNVTADK.D
11	1	sp|P00441|SODC_HUMAN	15935.7	0.325	SOD1	Superoxide dismutase [Cu-Zn]	8	3	1.41	1	9794	2+	1225.62	0.011	8.97507	0.997	R.HVGDLGNVTADK.D
11	1	sp|P00441|SODC_HUMAN	15935.7	0.325	SOD1	Superoxide dismutase [Cu-Zn]	8	3	1.41	1	17338	2+	1501.77	0.011	7.32471	1	K.GDGPVQGIINFEQK.E
11	1	sp|P00441|SODC_HUMAN	15935.7	0.325	SOD1	Superoxide dismutase [Cu-Zn]	8	3	1.41	1	20984	3+	2531.25	0.026	10.2716	0.991	K.DGVADVSIEDSVISLSGDHC'IIGR.T	284166	401765
11	1	sp|P00441|SODC_HUMAN	15935.7	0.325	SOD1	Superoxide dismutase [Cu-Zn]	8	3	1.41	1	9513	2+	1225.62	0.011	8.97507	1	R.HVGDLGNVTADK.D
11	1	sp|P00441|SODC_HUMAN	15935.7	0.325	SOD1	Superoxide dismutase [Cu-Zn]	8	3	1.41	1	17408	2+	1501.77	1.008	5.32707	0.7615	K.GDGPVQGIINFEQK.E
12	1	sp|P00488|F13A_HUMAN	83267.3	0.037	F13A1	Coagulation factor XIII A chain (short name: Coagulation factor XIIIa)	4	3			18289	2+	1280.69	0.01	7.80828	0.9991	R.LALETALMYGAK.K
12	1	sp|P00488|F13A_HUMAN	83267.3	0.037	F13A1	Coagulation factor XIII A chain (short name: Coagulation factor XIIIa)	4	3			16461	2+	1644.72	0.013	7.90406	0.7423	K.QIGGDGMMDITDTYK.F
12	1	sp|P00488|F13A_HUMAN	83267.3	0.037	F13A1	Coagulation factor XIII A chain (short name: Coagulation factor XIIIa)	4	3			16858	2+	1296.69	0.013	10.0255	0.9953	R.LALETALM"YGAK.K
12	1	sp|P00488|F13A_HUMAN	83267.3	0.037	F13A1	Coagulation factor XIII A chain (short name: Coagulation factor XIIIa)	4	3			18341	2+	1280.69	0.009	7.02745	0.9998	R.LALETALMYGAK.K
13	1	sp|P00736|C1R_HUMAN	80118.5	0.372	C1R	Complement C1r subcomponent	170	31	1.05	65	9988	2+	847.431	0.007	8.26026	0.9988	R.SYPPDLR.C
13	1	sp|P00736|C1R_HUMAN	80118.5	0.372	C1R	Complement C1r subcomponent	170	31	1.05	65	14280	2+	1542.77	0.017	11.0191	0.9398	R.FCGQLGSPLGNPPGK.K	18301.4	860.78
13	1	sp|P00736|C1R_HUMAN	80118.5	0.372	C1R	Complement C1r subcomponent	170	31	1.05	65	9090	2+	1294.6	0.013	10.0417	1	R.YTTTM"GVNTYK.A
13	1	sp|P00736|C1R_HUMAN	80118.5	0.372	C1R	Complement C1r subcomponent	170	31	1.05	65	12939	2+	1583.73	0.002	1.26284	1	K.QDAC'QGDSGGVFAVR.D	379468	362396
13	1	sp|P00736|C1R_HUMAN	80118.5	0.372	C1R	Complement C1r subcomponent	170	31	1.05	65	14359	2+	1542.77	1.02	12.9637	0.9995	R.FCGQLGSPLGNPPGK.K	1.33752e+06	1.39312e+06
13	1	sp|P00736|C1R_HUMAN	80118.5	0.372	C1R	Complement C1r subcomponent	170	31	1.05	65	15801	2+	1873.88	0.01	5.33651	1	R.ESEQGVYTC'TAQGIWK.N	307994	467600
13	1	sp|P00736|C1R_HUMAN	80118.5	0.372	C1R	Complement C1r subcomponent	170	31	1.05	65	19333	2+	1149.63	0.011	9.5683	0.9974	K.VLNYVDWIK.K
13	1	sp|P00736|C1R_HUMAN	80118.5	0.372	C1R	Complement C1r subcomponent	170	31	1.05	65	21379	3+	2882.34	0.022	7.63268	1	K.QRPPDLDTSSNAVDLLFFTDESGDSR.G
13	1	sp|P00736|C1R_HUMAN	80118.5	0.372	C1R	Complement C1r subcomponent	170	31	1.05	65	21385	3+	1803.88	0.016	8.86979	0.9999	K.MGNFPWQVFTNIHGR.G
13	1	sp|P00736|C1R_HUMAN	80118.5	0.372	C1R	Complement C1r subcomponent	170	31	1.05	65	21507	3+	2882.34	0.022	7.63268	1	K.QRPPDLDTSSNAVDLLFFTDESGDSR.G
13	1	sp|P00736|C1R_HUMAN	80118.5	0.372	C1R	Complement C1r subcomponent	170	31	1.05	65	21641	3+	2882.34	1.011	3.81634	0.9999	K.QRPPDLDTSSNAVDLLFFTDESGDSR.G
13	1	sp|P00736|C1R_HUMAN	80118.5	0.372	C1R	Complement C1r subcomponent	170	31	1.05	65	22824	2+	2254.15	0.025	11.0907	1	K.TLDEFTIIQNLQPQYQFR.D
13	1	sp|P00736|C1R_HUMAN	80118.5	0.372	C1R	Complement C1r subcomponent	170	31	1.05	65	22922	2+	2498.16	1.015	6.00442	0.9899	K.LVFQQFDLEPSEGCFYDYVK.I	2.97656e+06	4.11781e+06
13	1	sp|P00736|C1R_HUMAN	80118.5	0.372	C1R	Complement C1r subcomponent	170	31	1.05	65	22949	2+	2254.15	0.019	8.4289	1	K.TLDEFTIIQNLQPQYQFR.D
13	1	sp|P00736|C1R_HUMAN	80118.5	0.372	C1R	Complement C1r subcomponent	170	31	1.05	65	9035	2+	1294.6	0.008	6.17952	0.9999	R.YTTTM"GVNTYK.A
13	1	sp|P00736|C1R_HUMAN	80118.5	0.372	C1R	Complement C1r subcomponent	170	31	1.05	65	12887	2+	1583.73	1.002	1.26284	1	K.QDAC'QGDSGGVFAVR.D	2.38843e+06	1.00348e+06
13	1	sp|P00736|C1R_HUMAN	80118.5	0.372	C1R	Complement C1r subcomponent	170	31	1.05	65	12984	2+	1580.71	0.017	10.7546	1	K.QDACQGDSGGVFAVR.D	1.93335e+06	787524
13	1	sp|P00736|C1R_HUMAN	80118.5	0.372	C1R	Complement C1r subcomponent	170	31	1.05	65	13015	2+	1583.73	0.002	1.26284	0.9979	K.QDAC'QGDSGGVFAVR.D	1.60305e+06	624865
13	1	sp|P00736|C1R_HUMAN	80118.5	0.372	C1R	Complement C1r subcomponent	170	31	1.05	65	14384	2+	1545.79	0.005	3.23459	1	R.FC'GQLGSPLGNPPGK.K	771537	858543
13	1	sp|P00736|C1R_HUMAN	80118.5	0.372	C1R	Complement C1r subcomponent	170	31	1.05	65	15056	2+	1566.7	0.007	4.46798	1	K.Q^DAC'QGDSGGVFAVR.D	270817	1.72616e+06
13	1	sp|P00736|C1R_HUMAN	80118.5	0.372	C1R	Complement C1r subcomponent	170	31	1.05	65	15185	2+	1566.7	0.005	3.19141	1	K.Q^DAC'QGDSGGVFAVR.D	245534	1617594
13	1	sp|P00736|C1R_HUMAN	80118.5	0.372	C1R	Complement C1r subcomponent	170	31	1.05	65	15786	2+	1873.88	0.006	3.20191	0.9998	R.ESEQGVYTC'TAQGIWK.N	259690	355581
13	1	sp|P00736|C1R_HUMAN	80118.5	0.372	C1R	Complement C1r subcomponent	170	31	1.05	65	15810	2+	1870.86	1.029	15.5009	0.9999	R.ESEQGVYTCTAQGIWK.N	259690	355581
13	1	sp|P00736|C1R_HUMAN	80118.5	0.372	C1R	Complement C1r subcomponent	170	31	1.05	65	16934	2+	1681.85	0.015	8.91876	1	R.LPVANPQACENWLR.G	2.73938e+06	681393
13	1	sp|P00736|C1R_HUMAN	80118.5	0.372	C1R	Complement C1r subcomponent	170	31	1.05	65	16935	2+	1684.87	0.006	3.56111	0.9999	R.LPVANPQAC'ENWLR.G	2.73938e+06	681393
13	1	sp|P00736|C1R_HUMAN	80118.5	0.372	C1R	Complement C1r subcomponent	170	31	1.05	65	17067	2+	1681.85	0.013	7.72959	0.9997	R.LPVANPQACENWLR.G	919672	222015
13	1	sp|P00736|C1R_HUMAN	80118.5	0.372	C1R	Complement C1r subcomponent	170	31	1.05	65	19256	2+	1149.63	0.009	7.8286	0.987	K.VLNYVDWIK.K
13	1	sp|P00736|C1R_HUMAN	80118.5	0.372	C1R	Complement C1r subcomponent	170	31	1.05	65	19389	2+	1149.63	0.011	9.5683	0.9971	K.VLNYVDWIK.K
13	1	sp|P00736|C1R_HUMAN	80118.5	0.372	C1R	Complement C1r subcomponent	170	31	1.05	65	20388	3+	1819.87	0.013	7.14337	0.9999	K.M"GNFPWQVFTNIHGR.G
13	1	sp|P00736|C1R_HUMAN	80118.5	0.372	C1R	Complement C1r subcomponent	170	31	1.05	65	21251	3+	2882.34	0.025	8.6735	0.9975	K.QRPPDLDTSSNAVDLLFFTDESGDSR.G
13	1	sp|P00736|C1R_HUMAN	80118.5	0.372	C1R	Complement C1r subcomponent	170	31	1.05	65	21373	3+	2882.34	0.02	6.9388	1	K.QRPPDLDTSSNAVDLLFFTDESGDSR.G
13	1	sp|P00736|C1R_HUMAN	80118.5	0.372	C1R	Complement C1r subcomponent	170	31	1.05	65	21505	3+	2882.34	1.022	7.63268	0.9992	K.QRPPDLDTSSNAVDLLFFTDESGDSR.G
13	1	sp|P00736|C1R_HUMAN	80118.5	0.372	C1R	Complement C1r subcomponent	170	31	1.05	65	22681	2+	2254.15	0.018	7.98527	0.8081	K.TLDEFTIIQNLQPQYQFR.D
13	1	sp|P00736|C1R_HUMAN	80118.5	0.372	C1R	Complement C1r subcomponent	170	31	1.05	65	22729	2+	2501.18	-0.972	11.1947	0.8799	K.LVFQQFDLEPSEGC'FYDYVK.I	575729	735397
13	1	sp|P00736|C1R_HUMAN	80118.5	0.372	C1R	Complement C1r subcomponent	170	31	1.05	65	22770	2+	2498.16	1.015	6.00442	0.9999	K.LVFQQFDLEPSEGCFYDYVK.I	616956	772840
13	1	sp|P00736|C1R_HUMAN	80118.5	0.372	C1R	Complement C1r subcomponent	170	31	1.05	65	22795	2+	2254.15	0.022	9.75978	1	K.TLDEFTIIQNLQPQYQFR.D
13	1	sp|P00736|C1R_HUMAN	80118.5	0.372	C1R	Complement C1r subcomponent	170	31	1.05	65	9414	2+	815.437	0.006	7.35802	0.9953	R.GGGALLGDR.W
13	1	sp|P00736|C1R_HUMAN	80118.5	0.372	C1R	Complement C1r subcomponent	170	31	1.05	65	11754	2+	835.399	0.008	9.57627	0.6794	R.GYGFYTK.V
13	1	sp|P00736|C1R_HUMAN	80118.5	0.372	C1R	Complement C1r subcomponent	170	31	1.05	65	12977	2+	1580.71	0.014	8.85677	1	K.QDACQGDSGGVFAVR.D	899527	288436
13	1	sp|P00736|C1R_HUMAN	80118.5	0.372	C1R	Complement C1r subcomponent	170	31	1.05	65	12986	2+	1583.73	0.002	1.26284	0.9994	K.QDAC'QGDSGGVFAVR.D	899527	288436
13	1	sp|P00736|C1R_HUMAN	80118.5	0.372	C1R	Complement C1r subcomponent	170	31	1.05	65	15036	2+	1566.7	0.008	5.10626	0.9994	K.Q^DAC'QGDSGGVFAVR.D	89398.4	316154
13	1	sp|P00736|C1R_HUMAN	80118.5	0.372	C1R	Complement C1r subcomponent	170	31	1.05	65	15167	2+	1566.7	0.005	3.19141	0.9998	K.Q^DAC'QGDSGGVFAVR.D	64250.8	269756
13	1	sp|P00736|C1R_HUMAN	80118.5	0.372	C1R	Complement C1r subcomponent	170	31	1.05	65	15717	2+	1873.88	0.005	2.66826	0.9996	R.ESEQGVYTC'TAQGIWK.N	205233	305347
13	1	sp|P00736|C1R_HUMAN	80118.5	0.372	C1R	Complement C1r subcomponent	170	31	1.05	65	15740	2+	1870.86	1.029	15.5009	0.9999	R.ESEQGVYTCTAQGIWK.N	205233	305347
13	1	sp|P00736|C1R_HUMAN	80118.5	0.372	C1R	Complement C1r subcomponent	170	31	1.05	65	16963	2+	1681.85	0.015	8.91876	0.9993	R.LPVANPQACENWLR.G	782251	387659
13	1	sp|P00736|C1R_HUMAN	80118.5	0.372	C1R	Complement C1r subcomponent	170	31	1.05	65	19176	2+	1149.63	0.009	7.8286	0.9986	K.VLNYVDWIK.K
13	1	sp|P00736|C1R_HUMAN	80118.5	0.372	C1R	Complement C1r subcomponent	170	31	1.05	65	20318	3+	1819.87	0.011	6.04439	0.9997	K.M"GNFPWQVFTNIHGR.G
13	1	sp|P00736|C1R_HUMAN	80118.5	0.372	C1R	Complement C1r subcomponent	170	31	1.05	65	21276	3+	2882.34	0.021	7.28574	1	K.QRPPDLDTSSNAVDLLFFTDESGDSR.G
13	1	sp|P00736|C1R_HUMAN	80118.5	0.372	C1R	Complement C1r subcomponent	170	31	1.05	65	22494	2+	2254.15	0.02	8.87252	0.998	K.TLDEFTIIQNLQPQYQFR.D
13	1	sp|P00736|C1R_HUMAN	80118.5	0.372	C1R	Complement C1r subcomponent	170	31	1.05	65	22546	2+	2501.18	1.016	6.39699	0.9767	K.LVFQQFDLEPSEGC'FYDYVK.I	358921	461097
13	1	sp|P00736|C1R_HUMAN	80118.5	0.372	C1R	Complement C1r subcomponent	170	31	1.05	65	22582	3+	2254.15	0.019	8.4289	1	K.TLDEFTIIQNLQPQYQFR.D
13	1	sp|P00736|C1R_HUMAN	80118.5	0.372	C1R	Complement C1r subcomponent	170	31	1.05	65	22615	2+	2254.15	0.022	9.75978	0.9811	K.TLDEFTIIQNLQPQYQFR.D
13	1	sp|P00736|C1R_HUMAN	80118.5	0.372	C1R	Complement C1r subcomponent	170	31	1.05	65	9147	2+	1294.6	0.012	9.26929	0.6168	R.YTTTM"GVNTYK.A
13	1	sp|P00736|C1R_HUMAN	80118.5	0.372	C1R	Complement C1r subcomponent	170	31	1.05	65	9314	2+	815.437	0.007	8.58435	0.9915	R.GGGALLGDR.W
13	1	sp|P00736|C1R_HUMAN	80118.5	0.372	C1R	Complement C1r subcomponent	170	31	1.05	65	11296	2+	1278.6	0.012	9.38524	0.998	R.YTTTMGVNTYK.A
13	1	sp|P00736|C1R_HUMAN	80118.5	0.372	C1R	Complement C1r subcomponent	170	31	1.05	65	12818	2+	1580.71	0.009	5.69364	0.9987	K.QDACQGDSGGVFAVR.D	1.46933e+06	271453
13	1	sp|P00736|C1R_HUMAN	80118.5	0.372	C1R	Complement C1r subcomponent	170	31	1.05	65	12835	2+	1583.73	0.002	1.26284	0.9975	K.QDAC'QGDSGGVFAVR.D	1.59499e+06	274758
13	1	sp|P00736|C1R_HUMAN	80118.5	0.372	C1R	Complement C1r subcomponent	170	31	1.05	65	15595	2+	1870.86	1.029	15.5009	0.9999	R.ESEQGVYTCTAQGIWK.N	171686	299016
13	1	sp|P00736|C1R_HUMAN	80118.5	0.372	C1R	Complement C1r subcomponent	170	31	1.05	65	16784	2+	1681.85	0.015	8.91876	0.9998	R.LPVANPQACENWLR.G	504069	248566
13	1	sp|P00736|C1R_HUMAN	80118.5	0.372	C1R	Complement C1r subcomponent	170	31	1.05	65	16785	2+	1684.87	0.006	3.56111	0.9999	R.LPVANPQAC'ENWLR.G	504069	248566
13	1	sp|P00736|C1R_HUMAN	80118.5	0.372	C1R	Complement C1r subcomponent	170	31	1.05	65	20962	3+	2882.34	0.024	8.32656	1	K.QRPPDLDTSSNAVDLLFFTDESGDSR.G
13	1	sp|P00736|C1R_HUMAN	80118.5	0.372	C1R	Complement C1r subcomponent	170	31	1.05	65	21083	3+	2882.34	0.02	6.9388	0.9999	K.QRPPDLDTSSNAVDLLFFTDESGDSR.G
13	1	sp|P00736|C1R_HUMAN	80118.5	0.372	C1R	Complement C1r subcomponent	170	31	1.05	65	21208	3+	2882.34	1.026	9.02044	0.7837	K.QRPPDLDTSSNAVDLLFFTDESGDSR.G
13	1	sp|P00736|C1R_HUMAN	80118.5	0.372	C1R	Complement C1r subcomponent	170	31	1.05	65	22219	3+	2254.15	0.022	9.75978	0.9999	K.TLDEFTIIQNLQPQYQFR.D
13	1	sp|P00736|C1R_HUMAN	80118.5	0.372	C1R	Complement C1r subcomponent	170	31	1.05	65	22225	2+	2501.18	0.016	6.39699	0.9604	K.LVFQQFDLEPSEGC'FYDYVK.I	222324	264190
13	1	sp|P00736|C1R_HUMAN	80118.5	0.372	C1R	Complement C1r subcomponent	170	31	1.05	65	15704	2+	1873.88	0.007	3.73556	1	R.ESEQGVYTC'TAQGIWK.N	78792.9	443110
13	1	sp|P00736|C1R_HUMAN	80118.5	0.372	C1R	Complement C1r subcomponent	170	31	1.05	65	15836	2+	1873.88	0.009	4.80286	0.9999	R.ESEQGVYTC'TAQGIWK.N	4008.3	19135.8
13	1	sp|P00736|C1R_HUMAN	80118.5	0.372	C1R	Complement C1r subcomponent	170	31	1.05	65	19227	2+	1149.63	0.009	7.8286	0.9373	K.VLNYVDWIK.K
13	1	sp|P00736|C1R_HUMAN	80118.5	0.372	C1R	Complement C1r subcomponent	170	31	1.05	65	19586	3+	3304.54	1.008	2.42091	0.9871	K.FLEPFDIDDHQQVHCPYDQLQIYANGK.N	188374	93111.3
13	1	sp|P00736|C1R_HUMAN	80118.5	0.372	C1R	Complement C1r subcomponent	170	31	1.05	65	22431	2+	2498.16	0.024	9.60708	0.9998	K.LVFQQFDLEPSEGCFYDYVK.I	175652	37757.8
13	1	sp|P00736|C1R_HUMAN	80118.5	0.372	C1R	Complement C1r subcomponent	170	31	1.05	65	22569	3+	2865.32	0.031	10.819	0.6473	K.Q^RPPDLDTSSNAVDLLFFTDESGDSR.G
13	1	sp|P00736|C1R_HUMAN	80118.5	0.372	C1R	Complement C1r subcomponent	170	31	1.05	65	22681	2+	2865.32	0.023	8.02704	0.9239	K.Q^RPPDLDTSSNAVDLLFFTDESGDSR.G
13	1	sp|P00736|C1R_HUMAN	80118.5	0.372	C1R	Complement C1r subcomponent	170	31	1.05	65	22690	3+	2865.32	0.025	8.72504	1	K.Q^RPPDLDTSSNAVDLLFFTDESGDSR.G
13	1	sp|P00736|C1R_HUMAN	80118.5	0.372	C1R	Complement C1r subcomponent	170	31	1.05	65	5592	2+	806.463	0.01	12.3998	0.8703	K.LGNHPIR.R
13	1	sp|P00736|C1R_HUMAN	80118.5	0.372	C1R	Complement C1r subcomponent	170	31	1.05	65	9525	2+	815.437	0.006	7.35802	0.9981	R.GGGALLGDR.W
13	1	sp|P00736|C1R_HUMAN	80118.5	0.372	C1R	Complement C1r subcomponent	170	31	1.05	65	9654	2+	815.437	0.007	8.58435	0.9989	R.GGGALLGDR.W
13	1	sp|P00736|C1R_HUMAN	80118.5	0.372	C1R	Complement C1r subcomponent	170	31	1.05	65	9790	2+	815.437	0.007	8.58435	0.9988	R.GGGALLGDR.W
13	1	sp|P00736|C1R_HUMAN	80118.5	0.372	C1R	Complement C1r subcomponent	170	31	1.05	65	10151	2+	847.431	0.009	10.6203	0.7587	R.SYPPDLR.C
13	1	sp|P00736|C1R_HUMAN	80118.5	0.372	C1R	Complement C1r subcomponent	170	31	1.05	65	15768	2+	1873.88	0.013	6.93747	0.925	R.ESEQGVYTC'TAQGIWK.N	2449.61	10038.1
13	1	sp|P00736|C1R_HUMAN	80118.5	0.372	C1R	Complement C1r subcomponent	170	31	1.05	65	21026	3+	2882.34	0.023	7.97962	1	K.QRPPDLDTSSNAVDLLFFTDESGDSR.G
13	1	sp|P00736|C1R_HUMAN	80118.5	0.372	C1R	Complement C1r subcomponent	170	31	1.05	65	21145	3+	2882.34	1.011	3.81634	0.9959	K.QRPPDLDTSSNAVDLLFFTDESGDSR.G
13	1	sp|P00736|C1R_HUMAN	80118.5	0.372	C1R	Complement C1r subcomponent	170	31	1.05	65	5619	2+	806.463	0.01	12.3998	0.6322	K.LGNHPIR.R
13	1	sp|P00736|C1R_HUMAN	80118.5	0.372	C1R	Complement C1r subcomponent	170	31	1.05	65	9529	2+	815.437	0.007	8.58435	0.9965	R.GGGALLGDR.W
13	1	sp|P00736|C1R_HUMAN	80118.5	0.372	C1R	Complement C1r subcomponent	170	31	1.05	65	9657	2+	815.437	0.007	8.58435	0.9993	R.GGGALLGDR.W
13	1	sp|P00736|C1R_HUMAN	80118.5	0.372	C1R	Complement C1r subcomponent	170	31	1.05	65	9788	2+	815.437	0.006	7.35802	0.9901	R.GGGALLGDR.W
13	1	sp|P00736|C1R_HUMAN	80118.5	0.372	C1R	Complement C1r subcomponent	170	31	1.05	65	9917	2+	815.437	0.007	8.58435	0.7584	R.GGGALLGDR.W
13	1	sp|P00736|C1R_HUMAN	80118.5	0.372	C1R	Complement C1r subcomponent	170	31	1.05	65	17018	2+	1413.79	0.013	9.19515	0.987	R.WILTAAHTLYPK.E
13	1	sp|P00736|C1R_HUMAN	80118.5	0.372	C1R	Complement C1r subcomponent	170	31	1.05	65	19610	3+	3307.56	-0.008	2.4187	0.8394	K.FLEPFDIDDHQQVHC'PYDQLQIYANGK.N	7687.15	16128.5
13	1	sp|P00736|C1R_HUMAN	80118.5	0.372	C1R	Complement C1r subcomponent	170	31	1.05	65	21246	3+	2882.34	0.024	8.32656	1	K.QRPPDLDTSSNAVDLLFFTDESGDSR.G
13	1	sp|P00736|C1R_HUMAN	80118.5	0.372	C1R	Complement C1r subcomponent	170	31	1.05	65	21366	3+	2882.34	0.025	8.6735	1	K.QRPPDLDTSSNAVDLLFFTDESGDSR.G
13	1	sp|P00736|C1R_HUMAN	80118.5	0.372	C1R	Complement C1r subcomponent	170	31	1.05	65	9377	2+	1294.6	0.013	10.0417	0.9885	R.YTTTM"GVNTYK.A
13	1	sp|P00736|C1R_HUMAN	80118.5	0.372	C1R	Complement C1r subcomponent	170	31	1.05	65	9551	2+	815.437	0.006	7.35802	0.9959	R.GGGALLGDR.W
13	1	sp|P00736|C1R_HUMAN	80118.5	0.372	C1R	Complement C1r subcomponent	170	31	1.05	65	11540	2+	1278.6	0.01	7.82103	1	R.YTTTMGVNTYK.A
13	1	sp|P00736|C1R_HUMAN	80118.5	0.372	C1R	Complement C1r subcomponent	170	31	1.05	65	19442	2+	1149.63	0.008	6.95876	0.9736	K.VLNYVDWIK.K
13	1	sp|P00736|C1R_HUMAN	80118.5	0.372	C1R	Complement C1r subcomponent	170	31	1.05	65	21451	3+	2882.34	0.03	10.4082	0.9999	K.QRPPDLDTSSNAVDLLFFTDESGDSR.G
13	1	sp|P00736|C1R_HUMAN	80118.5	0.372	C1R	Complement C1r subcomponent	170	31	1.05	65	22677	2+	2254.15	0.021	9.31615	0.9991	K.TLDEFTIIQNLQPQYQFR.D
13	1	sp|P00736|C1R_HUMAN	80118.5	0.372	C1R	Complement C1r subcomponent	170	31	1.05	65	22716	3+	2254.15	1.035	15.5269	0.9989	K.TLDEFTIIQNLQPQYQFR.D
13	1	sp|P00736|C1R_HUMAN	80118.5	0.372	C1R	Complement C1r subcomponent	170	31	1.05	65	9361	2+	1294.6	-1.033	25.4905	0.9877	R.YTTTM"GVNTYK.A
13	1	sp|P00736|C1R_HUMAN	80118.5	0.372	C1R	Complement C1r subcomponent	170	31	1.05	65	9517	2+	815.437	0.006	7.35802	0.9997	R.GGGALLGDR.W
13	1	sp|P00736|C1R_HUMAN	80118.5	0.372	C1R	Complement C1r subcomponent	170	31	1.05	65	11511	2+	1278.6	0.012	9.38524	0.999	R.YTTTMGVNTYK.A
13	1	sp|P00736|C1R_HUMAN	80118.5	0.372	C1R	Complement C1r subcomponent	170	31	1.05	65	11676	2+	1278.6	0.011	8.60314	0.6551	R.YTTTMGVNTYK.A
13	1	sp|P00736|C1R_HUMAN	80118.5	0.372	C1R	Complement C1r subcomponent	170	31	1.05	65	13228	2+	1583.73	0.002	1.26284	0.6073	K.QDAC'QGDSGGVFAVR.D	38732.2	29861.6
13	1	sp|P00736|C1R_HUMAN	80118.5	0.372	C1R	Complement C1r subcomponent	170	31	1.05	65	14555	2+	1542.77	1.02	12.9637	0.9813	R.FCGQLGSPLGNPPGK.K	252166	374168
13	1	sp|P00736|C1R_HUMAN	80118.5	0.372	C1R	Complement C1r subcomponent	170	31	1.05	65	14615	2+	1545.79	1.001	0.646918	0.9992	R.FC'GQLGSPLGNPPGK.K	239919	360033
13	1	sp|P00736|C1R_HUMAN	80118.5	0.372	C1R	Complement C1r subcomponent	170	31	1.05	65	16035	2+	1873.88	1.01	5.33651	0.996	R.ESEQGVYTC'TAQGIWK.N	103103	370737
13	1	sp|P00736|C1R_HUMAN	80118.5	0.372	C1R	Complement C1r subcomponent	170	31	1.05	65	17243	2+	1681.85	-0.055	32.7021	0.6615	R.LPVANPQACENWLR.G
13	1	sp|P00736|C1R_HUMAN	80118.5	0.372	C1R	Complement C1r subcomponent	170	31	1.05	65	21571	3+	2882.34	0.029	10.0613	1	K.QRPPDLDTSSNAVDLLFFTDESGDSR.G
13	1	sp|P00736|C1R_HUMAN	80118.5	0.372	C1R	Complement C1r subcomponent	170	31	1.05	65	21707	3+	2882.34	1.032	11.1021	0.9999	K.QRPPDLDTSSNAVDLLFFTDESGDSR.G
13	1	sp|P00736|C1R_HUMAN	80118.5	0.372	C1R	Complement C1r subcomponent	170	31	1.05	65	8686	2+	815.437	0.007	8.58435	0.9542	R.GGGALLGDR.W
13	1	sp|P00736|C1R_HUMAN	80118.5	0.372	C1R	Complement C1r subcomponent	170	31	1.05	65	8875	2+	1294.6	0.009	6.95196	0.9975	R.YTTTM"GVNTYK.A
13	1	sp|P00736|C1R_HUMAN	80118.5	0.372	C1R	Complement C1r subcomponent	170	31	1.05	65	9002	2+	1294.6	0.013	10.0417	1	R.YTTTM"GVNTYK.A
13	1	sp|P00736|C1R_HUMAN	80118.5	0.372	C1R	Complement C1r subcomponent	170	31	1.05	65	11079	2+	1278.6	0.012	9.38524	1	R.YTTTMGVNTYK.A
13	1	sp|P00736|C1R_HUMAN	80118.5	0.372	C1R	Complement C1r subcomponent	170	31	1.05	65	11205	2+	1278.6	0.013	10.1673	1	R.YTTTMGVNTYK.A
13	1	sp|P00736|C1R_HUMAN	80118.5	0.372	C1R	Complement C1r subcomponent	170	31	1.05	65	12038	2+	1577.71	0.013	8.2398	0.9996	R.IQYYCHEPYYK.M	274061	292922
13	1	sp|P00736|C1R_HUMAN	80118.5	0.372	C1R	Complement C1r subcomponent	170	31	1.05	65	14211	2+	1542.77	1.02	12.9637	1	R.FCGQLGSPLGNPPGK.K	3.68866e+06	4849631
13	1	sp|P00736|C1R_HUMAN	80118.5	0.372	C1R	Complement C1r subcomponent	170	31	1.05	65	14255	2+	1545.79	0.006	3.8815	1	R.FC'GQLGSPLGNPPGK.K	3.68866e+06	4849631
13	1	sp|P00736|C1R_HUMAN	80118.5	0.372	C1R	Complement C1r subcomponent	170	31	1.05	65	17112	2+	1684.87	0.006	3.56111	0.9049	R.LPVANPQAC'ENWLR.G	300783	186408
13	1	sp|P00736|C1R_HUMAN	80118.5	0.372	C1R	Complement C1r subcomponent	170	31	1.05	65	19341	2+	1149.63	0.011	9.5683	0.9873	K.VLNYVDWIK.K
13	1	sp|P00736|C1R_HUMAN	80118.5	0.372	C1R	Complement C1r subcomponent	170	31	1.05	65	21418	3+	2882.34	0.027	9.36738	1	K.QRPPDLDTSSNAVDLLFFTDESGDSR.G
13	1	sp|P00736|C1R_HUMAN	80118.5	0.372	C1R	Complement C1r subcomponent	170	31	1.05	65	21548	3+	2882.34	0.027	9.36738	1	K.QRPPDLDTSSNAVDLLFFTDESGDSR.G
13	1	sp|P00736|C1R_HUMAN	80118.5	0.372	C1R	Complement C1r subcomponent	170	31	1.05	65	22917	3+	2254.15	1.035	15.5269	0.9992	K.TLDEFTIIQNLQPQYQFR.D
13	1	sp|P00736|C1R_HUMAN	80118.5	0.372	C1R	Complement C1r subcomponent	170	31	1.05	65	22957	2+	2501.18	-0.965	13.9934	0.9998	K.LVFQQFDLEPSEGC'FYDYVK.I	1856360	2.46183e+06
13	1	sp|P00736|C1R_HUMAN	80118.5	0.372	C1R	Complement C1r subcomponent	170	31	1.05	65	22965	2+	2254.15	0.02	8.87252	1	K.TLDEFTIIQNLQPQYQFR.D
13	1	sp|P00736|C1R_HUMAN	80118.5	0.372	C1R	Complement C1r subcomponent	170	31	1.05	65	23005	2+	2498.16	1.025	10.0074	1	K.LVFQQFDLEPSEGCFYDYVK.I	1.86586e+06	2.41563e+06
13	1	sp|P00736|C1R_HUMAN	80118.5	0.372	C1R	Complement C1r subcomponent	170	31	1.05	65	23111	2+	2501.18	0.023	9.19567	0.8709	K.LVFQQFDLEPSEGC'FYDYVK.I	644161	759432
13	1	sp|P00736|C1R_HUMAN	80118.5	0.372	C1R	Complement C1r subcomponent	170	31	1.05	65	7406	2+	972.49	0.007	7.19802	0.9971	R.VSVHPDYR.Q
13	1	sp|P00736|C1R_HUMAN	80118.5	0.372	C1R	Complement C1r subcomponent	170	31	1.05	65	8526	2+	815.437	0.008	9.81069	0.9973	R.GGGALLGDR.W
13	1	sp|P00736|C1R_HUMAN	80118.5	0.372	C1R	Complement C1r subcomponent	170	31	1.05	65	8812	2+	1294.6	0.014	10.8142	1	R.YTTTM"GVNTYK.A
13	1	sp|P00736|C1R_HUMAN	80118.5	0.372	C1R	Complement C1r subcomponent	170	31	1.05	65	8938	2+	1294.6	0.016	12.359	0.8529	R.YTTTM"GVNTYK.A
13	1	sp|P00736|C1R_HUMAN	80118.5	0.372	C1R	Complement C1r subcomponent	170	31	1.05	65	9720	2+	847.431	0.006	7.08022	0.965	R.SYPPDLR.C
13	1	sp|P00736|C1R_HUMAN	80118.5	0.372	C1R	Complement C1r subcomponent	170	31	1.05	65	9852	2+	847.431	0.005	5.90019	0.8014	R.SYPPDLR.C
13	1	sp|P00736|C1R_HUMAN	80118.5	0.372	C1R	Complement C1r subcomponent	170	31	1.05	65	10001	2+	867.482	1.011	12.6804	0.6549	R.YTTEIIK.C
13	1	sp|P00736|C1R_HUMAN	80118.5	0.372	C1R	Complement C1r subcomponent	170	31	1.05	65	11104	2+	835.399	0.008	9.57627	0.9742	R.GYGFYTK.V
13	1	sp|P00736|C1R_HUMAN	80118.5	0.372	C1R	Complement C1r subcomponent	170	31	1.05	65	11605	2+	1580.73	1.012	7.59144	0.985	R.IQYYC'HEPYYK.M	204676	362823
13	1	sp|P00736|C1R_HUMAN	80118.5	0.372	C1R	Complement C1r subcomponent	170	31	1.05	65	12270	2+	1583.73	0.002	1.26284	1	K.QDAC'QGDSGGVFAVR.D	474091	805104
13	1	sp|P00736|C1R_HUMAN	80118.5	0.372	C1R	Complement C1r subcomponent	170	31	1.05	65	12399	2+	1583.73	0.009	5.68278	1	K.QDAC'QGDSGGVFAVR.D	442668	703483
13	1	sp|P00736|C1R_HUMAN	80118.5	0.372	C1R	Complement C1r subcomponent	170	31	1.05	65	12410	2+	1580.71	1.021	13.2852	1	K.QDACQGDSGGVFAVR.D	418495	669444
13	1	sp|P00736|C1R_HUMAN	80118.5	0.372	C1R	Complement C1r subcomponent	170	31	1.05	65	12529	2+	1583.73	1.022	13.8912	0.9996	K.QDAC'QGDSGGVFAVR.D	0	42751.1
13	1	sp|P00736|C1R_HUMAN	80118.5	0.372	C1R	Complement C1r subcomponent	170	31	1.05	65	12790	2+	1034.51	0.001	0.966645	0.9516	R.DYFIATC'K.Q	718696	894478
13	1	sp|P00736|C1R_HUMAN	80118.5	0.372	C1R	Complement C1r subcomponent	170	31	1.05	65	13927	2+	1542.77	1.02	12.9637	0.9995	R.FCGQLGSPLGNPPGK.K	3356851	3.01989e+06
13	1	sp|P00736|C1R_HUMAN	80118.5	0.372	C1R	Complement C1r subcomponent	170	31	1.05	65	15072	2+	1873.88	-0.999	0.533651	1	R.ESEQGVYTC'TAQGIWK.N	584527	851804
13	1	sp|P00736|C1R_HUMAN	80118.5	0.372	C1R	Complement C1r subcomponent	170	31	1.05	65	15209	2+	1873.88	0.01	5.33651	0.9999	R.ESEQGVYTC'TAQGIWK.N	636209	941081
13	1	sp|P00736|C1R_HUMAN	80118.5	0.372	C1R	Complement C1r subcomponent	170	31	1.05	65	16598	2+	1684.87	0.006	3.56111	0.9868	R.LPVANPQAC'ENWLR.G	2.10338e+06	2.73599e+06
13	1	sp|P00736|C1R_HUMAN	80118.5	0.372	C1R	Complement C1r subcomponent	170	31	1.05	65	18731	2+	1149.63	0.009	7.8286	0.9985	K.VLNYVDWIK.K
13	1	sp|P00736|C1R_HUMAN	80118.5	0.372	C1R	Complement C1r subcomponent	170	31	1.05	65	20778	3+	1803.88	0.016	8.86979	0.9985	K.MGNFPWQVFTNIHGR.G
13	1	sp|P00736|C1R_HUMAN	80118.5	0.372	C1R	Complement C1r subcomponent	170	31	1.05	65	20955	3+	2882.34	0.022	7.63268	1	K.QRPPDLDTSSNAVDLLFFTDESGDSR.G
13	1	sp|P00736|C1R_HUMAN	80118.5	0.372	C1R	Complement C1r subcomponent	170	31	1.05	65	21078	3+	2882.34	0.027	9.36738	1	K.QRPPDLDTSSNAVDLLFFTDESGDSR.G
13	1	sp|P00736|C1R_HUMAN	80118.5	0.372	C1R	Complement C1r subcomponent	170	31	1.05	65	21210	3+	2882.34	1.041	14.2245	0.9999	K.QRPPDLDTSSNAVDLLFFTDESGDSR.G
13	1	sp|P00736|C1R_HUMAN	80118.5	0.372	C1R	Complement C1r subcomponent	170	31	1.05	65	22403	2+	2254.15	0.026	11.5343	1	K.TLDEFTIIQNLQPQYQFR.D
13	1	sp|P00736|C1R_HUMAN	80118.5	0.372	C1R	Complement C1r subcomponent	170	31	1.05	65	22519	2+	2501.18	1.016	6.39699	1	K.LVFQQFDLEPSEGC'FYDYVK.I	1.11521e+06	1396916
13	1	sp|P00736|C1R_HUMAN	80118.5	0.372	C1R	Complement C1r subcomponent	170	31	1.05	65	22528	2+	2254.15	0.019	8.4289	1	K.TLDEFTIIQNLQPQYQFR.D
13	1	sp|P00736|C1R_HUMAN	80118.5	0.372	C1R	Complement C1r subcomponent	170	31	1.05	65	22544	2+	2498.16	1.015	6.00442	0.9998	K.LVFQQFDLEPSEGCFYDYVK.I	1.1483e+06	1425171
13	1	sp|P00736|C1R_HUMAN	80118.5	0.372	C1R	Complement C1r subcomponent	170	31	1.05	65	22552	3+	2254.15	1.035	15.5269	0.9978	K.TLDEFTIIQNLQPQYQFR.D
13	1	sp|P00736|C1R_HUMAN	80118.5	0.372	C1R	Complement C1r subcomponent	170	31	1.05	65	22648	2+	2501.18	-0.982	7.19661	0.9993	K.LVFQQFDLEPSEGC'FYDYVK.I	1.01377e+06	1254931
13	1	sp|P00736|C1R_HUMAN	80118.5	0.372	C1R	Complement C1r subcomponent	170	31	1.05	65	22665	2+	2254.15	0.023	10.2034	0.998	K.TLDEFTIIQNLQPQYQFR.D
13	1	sp|P00736|C1R_HUMAN	80118.5	0.372	C1R	Complement C1r subcomponent	170	31	1.05	65	22682	2+	2498.16	1.015	6.00442	0.9997	K.LVFQQFDLEPSEGCFYDYVK.I	851005	1.03191e+06
13	1	sp|P00736|C1R_HUMAN	80118.5	0.372	C1R	Complement C1r subcomponent	170	31	1.05	65	8823	2+	1294.6	1.015	11.5866	0.9993	R.YTTTM"GVNTYK.A
13	1	sp|P00736|C1R_HUMAN	80118.5	0.372	C1R	Complement C1r subcomponent	170	31	1.05	65	8950	2+	1294.6	0.014	10.8142	1	R.YTTTM"GVNTYK.A
13	1	sp|P00736|C1R_HUMAN	80118.5	0.372	C1R	Complement C1r subcomponent	170	31	1.05	65	11415	2+	835.399	0.008	9.57627	0.9988	R.GYGFYTK.V
13	1	sp|P00736|C1R_HUMAN	80118.5	0.372	C1R	Complement C1r subcomponent	170	31	1.05	65	12676	2+	1583.73	0.002	1.26284	0.9999	K.QDAC'QGDSGGVFAVR.D	399034	546292
13	1	sp|P00736|C1R_HUMAN	80118.5	0.372	C1R	Complement C1r subcomponent	170	31	1.05	65	14251	2+	1545.79	0.895	67.9263	0.9997	R.FC'GQLGSPLGNPPGK.K
13	1	sp|P00736|C1R_HUMAN	80118.5	0.372	C1R	Complement C1r subcomponent	170	31	1.05	65	15679	2+	1873.88	0.01	5.33651	1	R.ESEQGVYTC'TAQGIWK.N	551960	755999
13	1	sp|P00736|C1R_HUMAN	80118.5	0.372	C1R	Complement C1r subcomponent	170	31	1.05	65	16891	2+	1684.87	0.006	3.56111	0.9999	R.LPVANPQAC'ENWLR.G	999003	1.12396e+06
13	1	sp|P00736|C1R_HUMAN	80118.5	0.372	C1R	Complement C1r subcomponent	170	31	1.05	65	19166	2+	1149.63	0.009	7.8286	0.9978	K.VLNYVDWIK.K
13	1	sp|P00736|C1R_HUMAN	80118.5	0.372	C1R	Complement C1r subcomponent	170	31	1.05	65	19297	2+	1149.63	0.01	8.69845	0.99	K.VLNYVDWIK.K
13	1	sp|P00736|C1R_HUMAN	80118.5	0.372	C1R	Complement C1r subcomponent	170	31	1.05	65	20267	3+	1819.87	1.035	19.2321	0.9999	K.M"GNFPWQVFTNIHGR.G
13	1	sp|P00736|C1R_HUMAN	80118.5	0.372	C1R	Complement C1r subcomponent	170	31	1.05	65	21187	3+	1803.88	0.015	8.31543	0.988	K.MGNFPWQVFTNIHGR.G
13	1	sp|P00736|C1R_HUMAN	80118.5	0.372	C1R	Complement C1r subcomponent	170	31	1.05	65	21282	3+	2882.34	0.027	9.36738	1	K.QRPPDLDTSSNAVDLLFFTDESGDSR.G
13	1	sp|P00736|C1R_HUMAN	80118.5	0.372	C1R	Complement C1r subcomponent	170	31	1.05	65	21423	3+	2882.34	0.019	6.59186	1	K.QRPPDLDTSSNAVDLLFFTDESGDSR.G
13	1	sp|P00736|C1R_HUMAN	80118.5	0.372	C1R	Complement C1r subcomponent	170	31	1.05	65	22711	2+	2254.15	0.024	10.647	1	K.TLDEFTIIQNLQPQYQFR.D
14	1	sp|P00742|FA10_HUMAN	54731.7	0.387	F10	Coagulation factor X	193	29	0.76	141	7089	3+	1730.76	-0.004	2.31112	0.9994	K.QEDAC'QGDSGGPHVTR.F	2761.46	10981.6
14	1	sp|P00742|FA10_HUMAN	54731.7	0.387	F10	Coagulation factor X	193	29	0.76	141	7187	3+	1713.73	-0.982	10.5034	0.9999	K.Q^EDAC'QGDSGGPHVTR.F	5886.29	3430.22
14	1	sp|P00742|FA10_HUMAN	54731.7	0.387	F10	Coagulation factor X	193	29	0.76	141	7212	3+	1730.76	0.006	3.46669	1	K.QEDAC'QGDSGGPHVTR.F	151406	1.97278e+06
14	1	sp|P00742|FA10_HUMAN	54731.7	0.387	F10	Coagulation factor X	193	29	0.76	141	7348	3+	1730.76	1.016	9.2445	0.7478	K.QEDAC'QGDSGGPHVTR.F	2013.52	10620.7
14	1	sp|P00742|FA10_HUMAN	54731.7	0.387	F10	Coagulation factor X	193	29	0.76	141	8598	2+	1713.73	0.005	2.91761	1	K.Q^EDAC'QGDSGGPHVTR.F	0	8274.17
14	1	sp|P00742|FA10_HUMAN	54731.7	0.387	F10	Coagulation factor X	193	29	0.76	141	8656	2+	938.458	0.015	15.9837	0.8921	R.GYTLADNGK.A
14	1	sp|P00742|FA10_HUMAN	54731.7	0.387	F10	Coagulation factor X	193	29	0.76	141	8724	2+	1713.73	0.004	2.33409	1	K.Q^EDAC'QGDSGGPHVTR.F	26583.2	258828
14	1	sp|P00742|FA10_HUMAN	54731.7	0.387	F10	Coagulation factor X	193	29	0.76	141	12395	2+	1348.64	0.009	6.6734	0.9884	K.ACIPTGPYPCGK.Q	3453594	769433
14	1	sp|P00742|FA10_HUMAN	54731.7	0.387	F10	Coagulation factor X	193	29	0.76	141	12495	2+	1354.68	-0.006	4.4291	1	K.AC'IPTGPYPC'GK.Q	3.60561e+06	782669
14	1	sp|P00742|FA10_HUMAN	54731.7	0.387	F10	Coagulation factor X	193	29	0.76	141	12522	2+	1348.64	0.01	7.41488	1	K.ACIPTGPYPCGK.Q	3.44015e+06	745019
14	1	sp|P00742|FA10_HUMAN	54731.7	0.387	F10	Coagulation factor X	193	29	0.76	141	16608	3+	2096.01	0.014	6.67934	0.8556	R.NTEQEEGGEAVHEVEVVIK.H
14	1	sp|P00742|FA10_HUMAN	54731.7	0.387	F10	Coagulation factor X	193	29	0.76	141	16724	3+	2096.01	0.017	8.11063	0.7728	R.NTEQEEGGEAVHEVEVVIK.H
14	1	sp|P00742|FA10_HUMAN	54731.7	0.387	F10	Coagulation factor X	193	29	0.76	141	6774	3+	2042.85	0.029	14.1958	0.9987	K.YKDGDQCETSPCQNQGK.C	91909.8	88991.5
14	1	sp|P00742|FA10_HUMAN	54731.7	0.387	F10	Coagulation factor X	193	29	0.76	141	6971	2+	1727.74	0.018	10.4182	0.9999	K.QEDACQGDSGGPHVTR.F	8913.12	2866.74
14	1	sp|P00742|FA10_HUMAN	54731.7	0.387	F10	Coagulation factor X	193	29	0.76	141	6987	3+	1727.74	0.014	8.10307	1	K.QEDACQGDSGGPHVTR.F	462974	260092
14	1	sp|P00742|FA10_HUMAN	54731.7	0.387	F10	Coagulation factor X	193	29	0.76	141	8625	2+	1710.71	0.018	10.5219	1	K.Q^EDACQGDSGGPHVTR.F	30170	20237.1
14	1	sp|P00742|FA10_HUMAN	54731.7	0.387	F10	Coagulation factor X	193	29	0.76	141	8648	2+	1713.73	0	0	1	K.Q^EDAC'QGDSGGPHVTR.F	29565.3	20283.4
14	1	sp|P00742|FA10_HUMAN	54731.7	0.387	F10	Coagulation factor X	193	29	0.76	141	15549	2+	1309.61	0.003	2.29076	0.9974	R.DWAESTLMTQK.T
14	1	sp|P00742|FA10_HUMAN	54731.7	0.387	F10	Coagulation factor X	193	29	0.76	141	7146	2+	1727.74	0.015	8.68186	0.9999	K.QEDACQGDSGGPHVTR.F	5196.91	0
14	1	sp|P00742|FA10_HUMAN	54731.7	0.387	F10	Coagulation factor X	193	29	0.76	141	8667	2+	1710.71	1.022	12.8601	1	K.Q^EDACQGDSGGPHVTR.F	39223.2	21545.8
14	1	sp|P00742|FA10_HUMAN	54731.7	0.387	F10	Coagulation factor X	193	29	0.76	141	10947	2+	1287.62	1.013	10.0962	0.9451	R.M"NVAPACLPER.D	9826.14	2061.24
14	1	sp|P00742|FA10_HUMAN	54731.7	0.387	F10	Coagulation factor X	193	29	0.76	141	12438	2+	893.484	0.006	6.71529	0.9988	K.TGIVSGFGR.T
14	1	sp|P00742|FA10_HUMAN	54731.7	0.387	F10	Coagulation factor X	193	29	0.76	141	15544	2+	1309.61	0.011	8.39945	1	R.DWAESTLMTQK.T
14	1	sp|P00742|FA10_HUMAN	54731.7	0.387	F10	Coagulation factor X	193	29	0.76	141	15876	2+	1121.57	0.009	8.02449	0.9701	K.MLEVPYVDR.N
14	1	sp|P00742|FA10_HUMAN	54731.7	0.387	F10	Coagulation factor X	193	29	0.76	141	7348	3+	1730.76	1.016	9.2445	1	K.QEDAC'QGDSGGPHVTR.F	310518	185401
14	1	sp|P00742|FA10_HUMAN	54731.7	0.387	F10	Coagulation factor X	193	29	0.76	141	8850	2+	1710.71	0.016	9.35282	0.9999	K.Q^EDACQGDSGGPHVTR.F	47324.8	31063.5
14	1	sp|P00742|FA10_HUMAN	54731.7	0.387	F10	Coagulation factor X	193	29	0.76	141	8881	2+	1713.73	0	0	0.9999	K.Q^EDAC'QGDSGGPHVTR.F	49276.3	30914
14	1	sp|P00742|FA10_HUMAN	54731.7	0.387	F10	Coagulation factor X	193	29	0.76	141	12625	2+	893.484	0.006	6.71529	0.997	K.TGIVSGFGR.T
14	1	sp|P00742|FA10_HUMAN	54731.7	0.387	F10	Coagulation factor X	193	29	0.76	141	15435	2+	1309.61	0.003	2.29076	1	R.DWAESTLMTQK.T
14	1	sp|P00742|FA10_HUMAN	54731.7	0.387	F10	Coagulation factor X	193	29	0.76	141	7122	3+	1727.74	0.015	8.68186	0.9521	K.QEDACQGDSGGPHVTR.F	264311	157884
14	1	sp|P00742|FA10_HUMAN	54731.7	0.387	F10	Coagulation factor X	193	29	0.76	141	8670	2+	1713.73	1.021	12.254	0.9988	K.Q^EDAC'QGDSGGPHVTR.F	49750.9	35748.6
14	1	sp|P00742|FA10_HUMAN	54731.7	0.387	F10	Coagulation factor X	193	29	0.76	141	12420	2+	893.484	0.009	10.0729	0.8016	K.TGIVSGFGR.T
14	1	sp|P00742|FA10_HUMAN	54731.7	0.387	F10	Coagulation factor X	193	29	0.76	141	13186	2+	1325.6	0.013	9.80685	0.8048	R.DWAESTLM"TQK.T
14	1	sp|P00742|FA10_HUMAN	54731.7	0.387	F10	Coagulation factor X	193	29	0.76	141	15297	2+	1309.61	0.012	9.16304	0.9994	R.DWAESTLMTQK.T
14	1	sp|P00742|FA10_HUMAN	54731.7	0.387	F10	Coagulation factor X	193	29	0.76	141	15680	2+	1121.57	1.007	6.24127	0.8111	K.MLEVPYVDR.N
14	1	sp|P00742|FA10_HUMAN	54731.7	0.387	F10	Coagulation factor X	193	29	0.76	141	5665	2+	907.475	-0.001	1.10196	0.889	R.IVGGQEC'K.D	26681.1	210190
14	1	sp|P00742|FA10_HUMAN	54731.7	0.387	F10	Coagulation factor X	193	29	0.76	141	6615	2+	1751.7	1.021	11.9884	0.9969	K.DGDQCETSPCQNQGK.C	484609	195257
14	1	sp|P00742|FA10_HUMAN	54731.7	0.387	F10	Coagulation factor X	193	29	0.76	141	6737	2+	1751.7	0.016	9.134	1	K.DGDQCETSPCQNQGK.C	457756	182385
14	1	sp|P00742|FA10_HUMAN	54731.7	0.387	F10	Coagulation factor X	193	29	0.76	141	6880	2+	1751.7	0.016	9.134	0.9283	K.DGDQCETSPCQNQGK.C	4135.5	0
14	1	sp|P00742|FA10_HUMAN	54731.7	0.387	F10	Coagulation factor X	193	29	0.76	141	6969	3+	2048.89	-0.017	8.29717	0.9997	K.YKDGDQC'ETSPC'QNQGK.C	10031385	3.43036e+06
14	1	sp|P00742|FA10_HUMAN	54731.7	0.387	F10	Coagulation factor X	193	29	0.76	141	7014	3+	2042.85	0.019	9.30071	1	K.YKDGDQCETSPCQNQGK.C	10307108	3521545
14	1	sp|P00742|FA10_HUMAN	54731.7	0.387	F10	Coagulation factor X	193	29	0.76	141	7031	2+	2048.89	0	0	0.9984	K.YKDGDQC'ETSPC'QNQGK.C	378824	152903
14	1	sp|P00742|FA10_HUMAN	54731.7	0.387	F10	Coagulation factor X	193	29	0.76	141	7037	2+	2042.85	0.019	9.30071	1	K.YKDGDQCETSPCQNQGK.C	378824	152903
14	1	sp|P00742|FA10_HUMAN	54731.7	0.387	F10	Coagulation factor X	193	29	0.76	141	7095	3+	2048.89	0.013	6.34489	0.9998	K.YKDGDQC'ETSPC'QNQGK.C	10218188	3.48191e+06
14	1	sp|P00742|FA10_HUMAN	54731.7	0.387	F10	Coagulation factor X	193	29	0.76	141	7144	3+	2042.85	0.019	9.30071	1	K.YKDGDQCETSPCQNQGK.C	7100013	2.3986e+06
14	1	sp|P00742|FA10_HUMAN	54731.7	0.387	F10	Coagulation factor X	193	29	0.76	141	7229	3+	2048.89	0.013	6.34489	0.9983	K.YKDGDQC'ETSPC'QNQGK.C	1.23968e+06	414404
14	1	sp|P00742|FA10_HUMAN	54731.7	0.387	F10	Coagulation factor X	193	29	0.76	141	7255	3+	1730.76	0.007	4.04447	0.9985	K.QEDAC'QGDSGGPHVTR.F	102476	941330
14	1	sp|P00742|FA10_HUMAN	54731.7	0.387	F10	Coagulation factor X	193	29	0.76	141	8789	2+	1713.73	0.008	4.66817	1	K.Q^EDAC'QGDSGGPHVTR.F	0	9832.71
14	1	sp|P00742|FA10_HUMAN	54731.7	0.387	F10	Coagulation factor X	193	29	0.76	141	11190	2+	1290.64	0.003	2.32443	0.9972	R.M"NVAPAC'LPER.D	225007	285033
14	1	sp|P00742|FA10_HUMAN	54731.7	0.387	F10	Coagulation factor X	193	29	0.76	141	11993	2+	953.451	0.008	8.39057	0.9033	K.NCELFTR.K	3.78555e+06	1.25679e+06
14	1	sp|P00742|FA10_HUMAN	54731.7	0.387	F10	Coagulation factor X	193	29	0.76	141	12487	2+	1354.68	-0.005	3.69092	0.9948	K.AC'IPTGPYPC'GK.Q	12167416	3.21525e+06
14	1	sp|P00742|FA10_HUMAN	54731.7	0.387	F10	Coagulation factor X	193	29	0.76	141	12593	2+	1348.64	0.012	8.89786	0.9999	K.ACIPTGPYPCGK.Q	12782418	3.37077e+06
14	1	sp|P00742|FA10_HUMAN	54731.7	0.387	F10	Coagulation factor X	193	29	0.76	141	12607	2+	893.484	0.007	7.8345	0.9693	K.TGIVSGFGR.T
14	1	sp|P00742|FA10_HUMAN	54731.7	0.387	F10	Coagulation factor X	193	29	0.76	141	12613	2+	1354.68	-0.006	4.4291	1	K.AC'IPTGPYPC'GK.Q	12577634	3312749
14	1	sp|P00742|FA10_HUMAN	54731.7	0.387	F10	Coagulation factor X	193	29	0.76	141	12724	2+	1348.64	0.013	9.63935	0.9999	K.ACIPTGPYPCGK.Q	3840118	1.00916e+06
14	1	sp|P00742|FA10_HUMAN	54731.7	0.387	F10	Coagulation factor X	193	29	0.76	141	12735	2+	893.484	0.009	10.0729	0.9996	K.TGIVSGFGR.T
14	1	sp|P00742|FA10_HUMAN	54731.7	0.387	F10	Coagulation factor X	193	29	0.76	141	12746	2+	1354.68	0	0	0.9939	K.AC'IPTGPYPC'GK.Q	2.54489e+06	674278
14	1	sp|P00742|FA10_HUMAN	54731.7	0.387	F10	Coagulation factor X	193	29	0.76	141	12807	2+	1274.64	0.004	3.13814	0.9997	R.MNVAPAC'LPER.D	212701	424236
14	1	sp|P00742|FA10_HUMAN	54731.7	0.387	F10	Coagulation factor X	193	29	0.76	141	12855	2+	1348.64	0.013	9.63935	0.9643	K.ACIPTGPYPCGK.Q	467344	139099
14	1	sp|P00742|FA10_HUMAN	54731.7	0.387	F10	Coagulation factor X	193	29	0.76	141	12999	2+	1348.64	0.01	7.41488	0.9945	K.ACIPTGPYPCGK.Q	96187.9	37269.5
14	1	sp|P00742|FA10_HUMAN	54731.7	0.387	F10	Coagulation factor X	193	29	0.76	141	13268	2+	1325.6	1.009	6.78936	0.9996	R.DWAESTLM"TQK.T
14	1	sp|P00742|FA10_HUMAN	54731.7	0.387	F10	Coagulation factor X	193	29	0.76	141	14409	3+	3230.31	0.039	12.0732	0.6437	K.LCSLDNGDCDQFCHEEQNSVVCSCAR.G	17218.4	0
14	1	sp|P00742|FA10_HUMAN	54731.7	0.387	F10	Coagulation factor X	193	29	0.76	141	15399	2+	1309.61	0.003	2.29076	1	R.DWAESTLMTQK.T
14	1	sp|P00742|FA10_HUMAN	54731.7	0.387	F10	Coagulation factor X	193	29	0.76	141	15524	2+	1309.61	0.01	7.63587	0.9998	R.DWAESTLMTQK.T
14	1	sp|P00742|FA10_HUMAN	54731.7	0.387	F10	Coagulation factor X	193	29	0.76	141	6693	2+	1757.73	0.999	0.568914	0.9929	K.DGDQC'ETSPC'QNQGK.C	8449745	5.36622e+06
14	1	sp|P00742|FA10_HUMAN	54731.7	0.387	F10	Coagulation factor X	193	29	0.76	141	6722	2+	1754.71	1.003	1.70968	0.8221	K.DGDQCETSPC'QNQGK.C
14	1	sp|P00742|FA10_HUMAN	54731.7	0.387	F10	Coagulation factor X	193	29	0.76	141	6747	2+	1751.7	0.015	8.56313	1	K.DGDQCETSPCQNQGK.C	9205177	5834196
14	1	sp|P00742|FA10_HUMAN	54731.7	0.387	F10	Coagulation factor X	193	29	0.76	141	6816	2+	1757.73	0.999	0.568914	1	K.DGDQC'ETSPC'QNQGK.C	9592085	6.09634e+06
14	1	sp|P00742|FA10_HUMAN	54731.7	0.387	F10	Coagulation factor X	193	29	0.76	141	6847	2+	1754.71	0.998	1.13979	0.9936	K.DGDQCETSPC'QNQGK.C
14	1	sp|P00742|FA10_HUMAN	54731.7	0.387	F10	Coagulation factor X	193	29	0.76	141	6857	3+	1757.73	1.011	6.25806	0.9976	K.DGDQC'ETSPC'QNQGK.C	320355	262700
14	1	sp|P00742|FA10_HUMAN	54731.7	0.387	F10	Coagulation factor X	193	29	0.76	141	6876	2+	1751.7	0.016	9.134	1	K.DGDQCETSPCQNQGK.C	8735024	5.54403e+06
14	1	sp|P00742|FA10_HUMAN	54731.7	0.387	F10	Coagulation factor X	193	29	0.76	141	6886	3+	1751.7	0.017	9.70488	0.6575	K.DGDQCETSPCQNQGK.C	272790	213430
14	1	sp|P00742|FA10_HUMAN	54731.7	0.387	F10	Coagulation factor X	193	29	0.76	141	6945	2+	1757.73	0.999	0.568914	1	K.DGDQC'ETSPC'QNQGK.C	3.73706e+06	2404289
14	1	sp|P00742|FA10_HUMAN	54731.7	0.387	F10	Coagulation factor X	193	29	0.76	141	6975	2+	1754.71	0.998	1.13979	0.997	K.DGDQCETSPC'QNQGK.C
14	1	sp|P00742|FA10_HUMAN	54731.7	0.387	F10	Coagulation factor X	193	29	0.76	141	7004	2+	1751.7	0.018	10.2758	1	K.DGDQCETSPCQNQGK.C	1628230	1.07905e+06
14	1	sp|P00742|FA10_HUMAN	54731.7	0.387	F10	Coagulation factor X	193	29	0.76	141	7070	2+	1757.73	-0.002	1.13783	1	K.DGDQC'ETSPC'QNQGK.C	973507	686605
14	1	sp|P00742|FA10_HUMAN	54731.7	0.387	F10	Coagulation factor X	193	29	0.76	141	7106	2+	2048.89	-0.001	0.488069	0.7738	K.YKDGDQC'ETSPC'QNQGK.C	1.72308e+06	1.12201e+06
14	1	sp|P00742|FA10_HUMAN	54731.7	0.387	F10	Coagulation factor X	193	29	0.76	141	7120	3+	2042.85	0.019	9.30071	1	K.YKDGDQCETSPCQNQGK.C	42323716	27368284
14	1	sp|P00742|FA10_HUMAN	54731.7	0.387	F10	Coagulation factor X	193	29	0.76	141	7130	3+	2048.89	0.013	6.34489	1	K.YKDGDQC'ETSPC'QNQGK.C	42703860	27608300
14	1	sp|P00742|FA10_HUMAN	54731.7	0.387	F10	Coagulation factor X	193	29	0.76	141	7135	2+	1751.7	0.016	9.134	1	K.DGDQCETSPCQNQGK.C	646272	466377
14	1	sp|P00742|FA10_HUMAN	54731.7	0.387	F10	Coagulation factor X	193	29	0.76	141	7208	2+	1757.73	0.002	1.13783	0.9996	K.DGDQC'ETSPC'QNQGK.C	277348	206793
14	1	sp|P00742|FA10_HUMAN	54731.7	0.387	F10	Coagulation factor X	193	29	0.76	141	7210	2+	2042.85	0.019	9.30071	1	K.YKDGDQCETSPCQNQGK.C	1.83182e+06	1.19215e+06
14	1	sp|P00742|FA10_HUMAN	54731.7	0.387	F10	Coagulation factor X	193	29	0.76	141	7242	2+	2048.89	0.001	0.488069	1	K.YKDGDQC'ETSPC'QNQGK.C	1.72767e+06	1.1141e+06
14	1	sp|P00742|FA10_HUMAN	54731.7	0.387	F10	Coagulation factor X	193	29	0.76	141	7250	3+	2042.85	0.021	10.2797	1	K.YKDGDQCETSPCQNQGK.C	39963332	25584664
14	1	sp|P00742|FA10_HUMAN	54731.7	0.387	F10	Coagulation factor X	193	29	0.76	141	7260	3+	2048.89	0.013	6.34489	1	K.YKDGDQC'ETSPC'QNQGK.C	37402304	23852228
14	1	sp|P00742|FA10_HUMAN	54731.7	0.387	F10	Coagulation factor X	193	29	0.76	141	7268	2+	1751.7	0.016	9.134	0.9432	K.DGDQCETSPCQNQGK.C	165428	133751
14	1	sp|P00742|FA10_HUMAN	54731.7	0.387	F10	Coagulation factor X	193	29	0.76	141	7334	2+	1757.73	0.001	0.568914	0.996	K.DGDQC'ETSPC'QNQGK.C	113799	93602.2
14	1	sp|P00742|FA10_HUMAN	54731.7	0.387	F10	Coagulation factor X	193	29	0.76	141	7344	2+	2042.85	0.016	7.83218	0.7879	K.YKDGDQCETSPCQNQGK.C	393752	256721
14	1	sp|P00742|FA10_HUMAN	54731.7	0.387	F10	Coagulation factor X	193	29	0.76	141	7372	2+	2048.89	-0.001	0.488069	0.7906	K.YKDGDQC'ETSPC'QNQGK.C	259831	171119
14	1	sp|P00742|FA10_HUMAN	54731.7	0.387	F10	Coagulation factor X	193	29	0.76	141	7377	3+	2042.85	0.017	8.32169	1	K.YKDGDQCETSPCQNQGK.C	6701801	4.20516e+06
14	1	sp|P00742|FA10_HUMAN	54731.7	0.387	F10	Coagulation factor X	193	29	0.76	141	7387	3+	2048.89	1.003	1.46421	1	K.YKDGDQC'ETSPC'QNQGK.C	6.00155e+06	3.77407e+06
14	1	sp|P00742|FA10_HUMAN	54731.7	0.387	F10	Coagulation factor X	193	29	0.76	141	7501	3+	2042.85	0.021	10.2797	0.9991	K.YKDGDQCETSPCQNQGK.C	1.70316e+06	1.08199e+06
14	1	sp|P00742|FA10_HUMAN	54731.7	0.387	F10	Coagulation factor X	193	29	0.76	141	7513	3+	2048.89	0.013	6.34489	0.8101	K.YKDGDQC'ETSPC'QNQGK.C	1.4268e+06	909740
14	1	sp|P00742|FA10_HUMAN	54731.7	0.387	F10	Coagulation factor X	193	29	0.76	141	7628	3+	2042.85	0.018	8.8112	0.7287	K.YKDGDQCETSPCQNQGK.C	825637	547981
14	1	sp|P00742|FA10_HUMAN	54731.7	0.387	F10	Coagulation factor X	193	29	0.76	141	7760	3+	2048.89	1.003	1.46421	0.9626	K.YKDGDQC'ETSPC'QNQGK.C	683483	459579
14	1	sp|P00742|FA10_HUMAN	54731.7	0.387	F10	Coagulation factor X	193	29	0.76	141	8894	2+	938.458	0.008	8.52462	0.9374	R.GYTLADNGK.A
14	1	sp|P00742|FA10_HUMAN	54731.7	0.387	F10	Coagulation factor X	193	29	0.76	141	12214	2+	956.47	-0.002	2.09102	0.8845	K.NC'ELFTR.K	1.34642e+06	1.34355e+06
14	1	sp|P00742|FA10_HUMAN	54731.7	0.387	F10	Coagulation factor X	193	29	0.76	141	12346	2+	956.47	-0.001	1.04551	0.6842	K.NC'ELFTR.K	695497	576872
14	1	sp|P00742|FA10_HUMAN	54731.7	0.387	F10	Coagulation factor X	193	29	0.76	141	12541	2+	1348.64	0.006	4.44893	0.9524	K.ACIPTGPYPCGK.Q	13470993	20309580
14	1	sp|P00742|FA10_HUMAN	54731.7	0.387	F10	Coagulation factor X	193	29	0.76	141	12574	2+	1354.68	-0.006	4.4291	0.9998	K.AC'IPTGPYPC'GK.Q	14471653	21719518
14	1	sp|P00742|FA10_HUMAN	54731.7	0.387	F10	Coagulation factor X	193	29	0.76	141	12663	2+	1348.64	0.013	9.63935	0.9999	K.ACIPTGPYPCGK.Q	15109365	22545542
14	1	sp|P00742|FA10_HUMAN	54731.7	0.387	F10	Coagulation factor X	193	29	0.76	141	12681	2+	893.484	0.009	10.0729	0.8403	K.TGIVSGFGR.T
14	1	sp|P00742|FA10_HUMAN	54731.7	0.387	F10	Coagulation factor X	193	29	0.76	141	12703	2+	1354.68	-0.005	3.69092	1	K.AC'IPTGPYPC'GK.Q	14230795	21181666
14	1	sp|P00742|FA10_HUMAN	54731.7	0.387	F10	Coagulation factor X	193	29	0.76	141	12793	2+	1348.64	0.012	8.89786	0.9997	K.ACIPTGPYPCGK.Q	5324093	7697470
14	1	sp|P00742|FA10_HUMAN	54731.7	0.387	F10	Coagulation factor X	193	29	0.76	141	12824	2+	1354.68	-0.006	4.4291	1	K.AC'IPTGPYPC'GK.Q	3155083	4487394
14	1	sp|P00742|FA10_HUMAN	54731.7	0.387	F10	Coagulation factor X	193	29	0.76	141	12864	2+	938.437	0.007	7.45921	0.9312	K.TNEFWNK.Y
14	1	sp|P00742|FA10_HUMAN	54731.7	0.387	F10	Coagulation factor X	193	29	0.76	141	12914	2+	1348.64	0.012	8.89786	0.9995	K.ACIPTGPYPCGK.Q	1.01474e+06	1.46271e+06
14	1	sp|P00742|FA10_HUMAN	54731.7	0.387	F10	Coagulation factor X	193	29	0.76	141	12929	2+	1274.64	0.004	3.13814	0.9991	R.MNVAPAC'LPER.D	2426.32	11727.8
14	1	sp|P00742|FA10_HUMAN	54731.7	0.387	F10	Coagulation factor X	193	29	0.76	141	12943	2+	1354.68	-0.005	3.69092	0.9999	K.AC'IPTGPYPC'GK.Q	814161	1199066
14	1	sp|P00742|FA10_HUMAN	54731.7	0.387	F10	Coagulation factor X	193	29	0.76	141	13045	2+	1348.64	0.011	8.15637	0.979	K.ACIPTGPYPCGK.Q	498677	757776
14	1	sp|P00742|FA10_HUMAN	54731.7	0.387	F10	Coagulation factor X	193	29	0.76	141	13153	2+	1354.68	-0.005	3.69092	0.9998	K.AC'IPTGPYPC'GK.Q	259932	396951
14	1	sp|P00742|FA10_HUMAN	54731.7	0.387	F10	Coagulation factor X	193	29	0.76	141	13179	2+	1348.64	0.012	8.89786	0.9717	K.ACIPTGPYPCGK.Q	227644	354243
14	1	sp|P00742|FA10_HUMAN	54731.7	0.387	F10	Coagulation factor X	193	29	0.76	141	13289	2+	1354.68	-0.005	3.69092	0.9999	K.AC'IPTGPYPC'GK.Q	130748	185711
14	1	sp|P00742|FA10_HUMAN	54731.7	0.387	F10	Coagulation factor X	193	29	0.76	141	14468	3+	3230.31	0.031	9.59661	0.9973	K.LCSLDNGDCDQFCHEEQNSVVCSCAR.G	784794	611561
14	1	sp|P00742|FA10_HUMAN	54731.7	0.387	F10	Coagulation factor X	193	29	0.76	141	15506	2+	1309.61	0.012	9.16304	1	R.DWAESTLMTQK.T
14	1	sp|P00742|FA10_HUMAN	54731.7	0.387	F10	Coagulation factor X	193	29	0.76	141	18331	2+	1963.84	0.021	10.6933	0.9959	K.DGLGEYTCTCLEGFEGK.N	155595	50709.4
14	1	sp|P00742|FA10_HUMAN	54731.7	0.387	F10	Coagulation factor X	193	29	0.76	141	19428	2+	1341.67	0.015	11.1801	0.9873	K.ETYDFDIAVLR.L
14	1	sp|P00742|FA10_HUMAN	54731.7	0.387	F10	Coagulation factor X	193	29	0.76	141	6793	2+	1757.73	0.002	1.13783	0.9999	K.DGDQC'ETSPC'QNQGK.C	2.23251e+06	1.38754e+06
14	1	sp|P00742|FA10_HUMAN	54731.7	0.387	F10	Coagulation factor X	193	29	0.76	141	6897	2+	1751.7	0.016	9.134	1	K.DGDQCETSPCQNQGK.C	2.34163e+06	1.45818e+06
14	1	sp|P00742|FA10_HUMAN	54731.7	0.387	F10	Coagulation factor X	193	29	0.76	141	6920	2+	1757.73	-0.001	0.568914	1	K.DGDQC'ETSPC'QNQGK.C	2.28098e+06	1.41309e+06
14	1	sp|P00742|FA10_HUMAN	54731.7	0.387	F10	Coagulation factor X	193	29	0.76	141	7027	2+	1751.7	0.017	9.70488	0.9996	K.DGDQCETSPCQNQGK.C	752771	475909
14	1	sp|P00742|FA10_HUMAN	54731.7	0.387	F10	Coagulation factor X	193	29	0.76	141	7061	2+	1757.73	-0.005	2.84457	0.9496	K.DGDQC'ETSPC'QNQGK.C	444694	287748
14	1	sp|P00742|FA10_HUMAN	54731.7	0.387	F10	Coagulation factor X	193	29	0.76	141	7153	2+	1751.7	0.017	9.70488	0.9992	K.DGDQCETSPCQNQGK.C	161699	111208
14	1	sp|P00742|FA10_HUMAN	54731.7	0.387	F10	Coagulation factor X	193	29	0.76	141	7164	3+	2048.89	1.993	3.41648	0.8941	K.YKDGDQC'ETSPC'QNQGK.C	11512437	6849667
14	1	sp|P00742|FA10_HUMAN	54731.7	0.387	F10	Coagulation factor X	193	29	0.76	141	7225	2+	2048.89	0.003	1.46421	1	K.YKDGDQC'ETSPC'QNQGK.C	485594	328932
14	1	sp|P00742|FA10_HUMAN	54731.7	0.387	F10	Coagulation factor X	193	29	0.76	141	7250	3+	2042.85	0.021	10.2797	1	K.YKDGDQCETSPCQNQGK.C	12300104	7.31425e+06
14	1	sp|P00742|FA10_HUMAN	54731.7	0.387	F10	Coagulation factor X	193	29	0.76	141	7280	2+	2042.85	0.016	7.83218	0.9998	K.YKDGDQCETSPCQNQGK.C	482677	324968
14	1	sp|P00742|FA10_HUMAN	54731.7	0.387	F10	Coagulation factor X	193	29	0.76	141	7290	3+	2048.89	1.003	1.46421	0.9999	K.YKDGDQC'ETSPC'QNQGK.C	12329954	7.23974e+06
14	1	sp|P00742|FA10_HUMAN	54731.7	0.387	F10	Coagulation factor X	193	29	0.76	141	7381	3+	2042.85	0.02	9.79022	1	K.YKDGDQCETSPCQNQGK.C	4890495	2663258
14	1	sp|P00742|FA10_HUMAN	54731.7	0.387	F10	Coagulation factor X	193	29	0.76	141	7421	3+	2048.89	1.003	1.46421	0.983	K.YKDGDQC'ETSPC'QNQGK.C	2329646	1.18074e+06
14	1	sp|P00742|FA10_HUMAN	54731.7	0.387	F10	Coagulation factor X	193	29	0.76	141	12099	2+	953.451	0.007	7.34175	0.8528	K.NCELFTR.K	2.69941e+06	2.05508e+06
14	1	sp|P00742|FA10_HUMAN	54731.7	0.387	F10	Coagulation factor X	193	29	0.76	141	12635	2+	1354.68	-0.009	6.64365	0.9775	K.AC'IPTGPYPC'GK.Q	5444495	5525960
14	1	sp|P00742|FA10_HUMAN	54731.7	0.387	F10	Coagulation factor X	193	29	0.76	141	12641	2+	1348.64	0.005	3.70744	0.9503	K.ACIPTGPYPCGK.Q	5577831	5663558
14	1	sp|P00742|FA10_HUMAN	54731.7	0.387	F10	Coagulation factor X	193	29	0.76	141	12757	2+	1354.68	-0.006	4.4291	1	K.AC'IPTGPYPC'GK.Q	6059265	6035965
14	1	sp|P00742|FA10_HUMAN	54731.7	0.387	F10	Coagulation factor X	193	29	0.76	141	12768	2+	1348.64	0.011	8.15637	0.9999	K.ACIPTGPYPCGK.Q	6044254	5996211
14	1	sp|P00742|FA10_HUMAN	54731.7	0.387	F10	Coagulation factor X	193	29	0.76	141	12810	2+	893.484	0.007	7.8345	0.7001	K.TGIVSGFGR.T
14	1	sp|P00742|FA10_HUMAN	54731.7	0.387	F10	Coagulation factor X	193	29	0.76	141	12890	2+	1354.68	-0.007	5.16729	1	K.AC'IPTGPYPC'GK.Q	2.30638e+06	2.30044e+06
14	1	sp|P00742|FA10_HUMAN	54731.7	0.387	F10	Coagulation factor X	193	29	0.76	141	12899	2+	1348.64	0.012	8.89786	0.9992	K.ACIPTGPYPCGK.Q	1.93645e+06	2.00044e+06
14	1	sp|P00742|FA10_HUMAN	54731.7	0.387	F10	Coagulation factor X	193	29	0.76	141	13033	2+	1354.68	-0.007	5.16729	0.9986	K.AC'IPTGPYPC'GK.Q	381992	1114733
14	1	sp|P00742|FA10_HUMAN	54731.7	0.387	F10	Coagulation factor X	193	29	0.76	141	14732	3+	3245.4	0.981	5.85444	0.8192	K.LC'SLDNGDC'DQFC'HEEQNSVVC'SC'AR.G	366895	225158
14	1	sp|P00742|FA10_HUMAN	54731.7	0.387	F10	Coagulation factor X	193	29	0.76	141	15655	2+	1309.61	0.013	9.92663	0.9993	R.DWAESTLMTQK.T
14	1	sp|P00742|FA10_HUMAN	54731.7	0.387	F10	Coagulation factor X	193	29	0.76	141	19579	2+	1341.67	0.013	9.68942	0.9989	K.ETYDFDIAVLR.L
14	1	sp|P00742|FA10_HUMAN	54731.7	0.387	F10	Coagulation factor X	193	29	0.76	141	5988	2+	907.475	-0.002	2.20392	0.7472	R.IVGGQEC'K.D	175984	565755
14	1	sp|P00742|FA10_HUMAN	54731.7	0.387	F10	Coagulation factor X	193	29	0.76	141	6864	2+	1751.7	0.014	7.99225	1	K.DGDQCETSPCQNQGK.C	77826.5	61321.2
14	1	sp|P00742|FA10_HUMAN	54731.7	0.387	F10	Coagulation factor X	193	29	0.76	141	6873	2+	1757.73	0	0	0.9934	K.DGDQC'ETSPC'QNQGK.C	77015	61321.6
14	1	sp|P00742|FA10_HUMAN	54731.7	0.387	F10	Coagulation factor X	193	29	0.76	141	7210	3+	2048.89	1.993	3.41648	0.903	K.YKDGDQC'ETSPC'QNQGK.C	1.17738e+06	709293
14	1	sp|P00742|FA10_HUMAN	54731.7	0.387	F10	Coagulation factor X	193	29	0.76	141	7318	3+	2042.85	0.019	9.30071	1	K.YKDGDQCETSPCQNQGK.C	1.16663e+06	703707
14	1	sp|P00742|FA10_HUMAN	54731.7	0.387	F10	Coagulation factor X	193	29	0.76	141	8963	2+	1713.73	0.008	4.66817	1	K.Q^EDAC'QGDSGGPHVTR.F	0	4255.47
14	1	sp|P00742|FA10_HUMAN	54731.7	0.387	F10	Coagulation factor X	193	29	0.76	141	12698	2+	1354.68	-0.005	3.69092	0.9994	K.AC'IPTGPYPC'GK.Q	601080	883965
14	1	sp|P00742|FA10_HUMAN	54731.7	0.387	F10	Coagulation factor X	193	29	0.76	141	12818	2+	1348.64	0.012	8.89786	0.9995	K.ACIPTGPYPCGK.Q	529014	692440
14	1	sp|P00742|FA10_HUMAN	54731.7	0.387	F10	Coagulation factor X	193	29	0.76	141	12825	2+	1354.68	-0.007	5.16729	0.9998	K.AC'IPTGPYPC'GK.Q	498857	634392
14	1	sp|P00742|FA10_HUMAN	54731.7	0.387	F10	Coagulation factor X	193	29	0.76	141	5878	2+	907.475	-0.102	112.4	0.9497	R.IVGGQEC'K.D
14	1	sp|P00742|FA10_HUMAN	54731.7	0.387	F10	Coagulation factor X	193	29	0.76	141	6892	2+	1757.73	0.002	1.13783	1	K.DGDQC'ETSPC'QNQGK.C	66623.7	64239.5
14	1	sp|P00742|FA10_HUMAN	54731.7	0.387	F10	Coagulation factor X	193	29	0.76	141	7238	3+	2042.85	0.016	7.83218	0.9972	K.YKDGDQCETSPCQNQGK.C	764771	243632
14	1	sp|P00742|FA10_HUMAN	54731.7	0.387	F10	Coagulation factor X	193	29	0.76	141	7239	3+	2048.89	-0.017	8.29717	1	K.YKDGDQC'ETSPC'QNQGK.C	764771	243632
14	1	sp|P00742|FA10_HUMAN	54731.7	0.387	F10	Coagulation factor X	193	29	0.76	141	8947	2+	1713.73	0.009	5.25169	1	K.Q^EDAC'QGDSGGPHVTR.F	66092	85453.2
14	1	sp|P00742|FA10_HUMAN	54731.7	0.387	F10	Coagulation factor X	193	29	0.76	141	9018	2+	1710.71	0.015	8.76827	1	K.Q^EDACQGDSGGPHVTR.F	66092	84026.2
14	1	sp|P00742|FA10_HUMAN	54731.7	0.387	F10	Coagulation factor X	193	29	0.76	141	12674	2+	893.484	0.007	7.8345	0.9999	K.TGIVSGFGR.T
14	1	sp|P00742|FA10_HUMAN	54731.7	0.387	F10	Coagulation factor X	193	29	0.76	141	12714	2+	1348.64	-0.037	27.4351	0.9997	K.ACIPTGPYPCGK.Q
14	1	sp|P00742|FA10_HUMAN	54731.7	0.387	F10	Coagulation factor X	193	29	0.76	141	12717	2+	1354.68	-0.005	3.69092	0.938	K.AC'IPTGPYPC'GK.Q	278767	363498
14	1	sp|P00742|FA10_HUMAN	54731.7	0.387	F10	Coagulation factor X	193	29	0.76	141	12845	2+	1354.68	-0.005	3.69092	0.999	K.AC'IPTGPYPC'GK.Q	216749	277148
14	1	sp|P00742|FA10_HUMAN	54731.7	0.387	F10	Coagulation factor X	193	29	0.76	141	12846	2+	1348.64	-0.036	26.6936	0.9961	K.ACIPTGPYPCGK.Q
14	1	sp|P00742|FA10_HUMAN	54731.7	0.387	F10	Coagulation factor X	193	29	0.76	141	15661	2+	1309.61	0.013	9.92663	1	R.DWAESTLMTQK.T
14	1	sp|P00742|FA10_HUMAN	54731.7	0.387	F10	Coagulation factor X	193	29	0.76	141	19993	2+	1341.67	0.024	17.8882	0.9986	K.ETYDFDIAVLR.L
14	1	sp|P00742|FA10_HUMAN	54731.7	0.387	F10	Coagulation factor X	193	29	0.76	141	6693	2+	1751.7	0.014	7.99225	0.9984	K.DGDQCETSPCQNQGK.C	61544.6	55326.2
14	1	sp|P00742|FA10_HUMAN	54731.7	0.387	F10	Coagulation factor X	193	29	0.76	141	6734	2+	1757.73	0.001	0.568914	0.9992	K.DGDQC'ETSPC'QNQGK.C	67376.4	52847.2
14	1	sp|P00742|FA10_HUMAN	54731.7	0.387	F10	Coagulation factor X	193	29	0.76	141	6900	3+	2042.85	0.014	6.85316	0.9858	K.YKDGDQCETSPCQNQGK.C	156053	152639
14	1	sp|P00742|FA10_HUMAN	54731.7	0.387	F10	Coagulation factor X	193	29	0.76	141	7111	3+	1727.74	0.015	8.68186	1	K.QEDACQGDSGGPHVTR.F	3.41514e+06	1.16353e+06
14	1	sp|P00742|FA10_HUMAN	54731.7	0.387	F10	Coagulation factor X	193	29	0.76	141	7138	2+	1730.76	-0.006	3.46669	1	K.QEDAC'QGDSGGPHVTR.F	261717	103495
14	1	sp|P00742|FA10_HUMAN	54731.7	0.387	F10	Coagulation factor X	193	29	0.76	141	8503	2+	1710.71	0.017	9.93737	1	K.Q^EDACQGDSGGPHVTR.F	351298	131122
14	1	sp|P00742|FA10_HUMAN	54731.7	0.387	F10	Coagulation factor X	193	29	0.76	141	8544	2+	1713.73	0	0	0.9998	K.Q^EDAC'QGDSGGPHVTR.F	347448	131417
14	1	sp|P00742|FA10_HUMAN	54731.7	0.387	F10	Coagulation factor X	193	29	0.76	141	8639	2+	1710.71	0.015	8.76827	1	K.Q^EDACQGDSGGPHVTR.F	231734	75480.6
14	1	sp|P00742|FA10_HUMAN	54731.7	0.387	F10	Coagulation factor X	193	29	0.76	141	10838	2+	1287.62	0.014	10.8728	0.9982	R.M"NVAPACLPER.D	524994	182103
14	1	sp|P00742|FA10_HUMAN	54731.7	0.387	F10	Coagulation factor X	193	29	0.76	141	12260	2+	893.484	0.008	8.95371	0.9983	K.TGIVSGFGR.T
14	1	sp|P00742|FA10_HUMAN	54731.7	0.387	F10	Coagulation factor X	193	29	0.76	141	12339	2+	1348.64	0.014	10.3808	0.997	K.ACIPTGPYPCGK.Q	247962	261148
14	1	sp|P00742|FA10_HUMAN	54731.7	0.387	F10	Coagulation factor X	193	29	0.76	141	12546	2+	1271.62	0.014	11.0096	0.9999	R.MNVAPACLPER.D	2.569e+06	2.53462e+06
14	1	sp|P00742|FA10_HUMAN	54731.7	0.387	F10	Coagulation factor X	193	29	0.76	141	13189	2+	1325.6	0.014	10.5612	1	R.DWAESTLM"TQK.T
14	1	sp|P00742|FA10_HUMAN	54731.7	0.387	F10	Coagulation factor X	193	29	0.76	141	15506	2+	1309.61	0.011	8.39945	1	R.DWAESTLMTQK.T
14	1	sp|P00742|FA10_HUMAN	54731.7	0.387	F10	Coagulation factor X	193	29	0.76	141	15637	2+	1309.61	0.01	7.63587	1	R.DWAESTLMTQK.T
14	1	sp|P00742|FA10_HUMAN	54731.7	0.387	F10	Coagulation factor X	193	29	0.76	141	16888	2+	2096.01	0.018	8.58773	0.9964	R.NTEQEEGGEAVHEVEVVIK.H
14	1	sp|P00742|FA10_HUMAN	54731.7	0.387	F10	Coagulation factor X	193	29	0.76	141	17022	2+	2096.01	0.018	8.58773	0.9995	R.NTEQEEGGEAVHEVEVVIK.H
14	1	sp|P00742|FA10_HUMAN	54731.7	0.387	F10	Coagulation factor X	193	29	0.76	141	6625	3+	2048.89	0.001	0.488069	0.9989	K.YKDGDQC'ETSPC'QNQGK.C	78796	96021.4
14	1	sp|P00742|FA10_HUMAN	54731.7	0.387	F10	Coagulation factor X	193	29	0.76	141	6772	3+	1727.74	0.016	9.26065	1	K.QEDACQGDSGGPHVTR.F	469890	232984
14	1	sp|P00742|FA10_HUMAN	54731.7	0.387	F10	Coagulation factor X	193	29	0.76	141	8353	2+	1710.71	0.016	9.35282	1	K.Q^EDACQGDSGGPHVTR.F	42579.8	17868.8
14	1	sp|P00742|FA10_HUMAN	54731.7	0.387	F10	Coagulation factor X	193	29	0.76	141	11953	2+	893.484	0.008	8.95371	0.9993	K.TGIVSGFGR.T
14	1	sp|P00742|FA10_HUMAN	54731.7	0.387	F10	Coagulation factor X	193	29	0.76	141	14789	2+	1309.61	0.012	9.16304	1	R.DWAESTLMTQK.T
14	1	sp|P00742|FA10_HUMAN	54731.7	0.387	F10	Coagulation factor X	193	29	0.76	141	6365	2+	1757.73	-0.007	3.9824	0.9987	K.DGDQC'ETSPC'QNQGK.C	16101.5	17181.4
14	1	sp|P00742|FA10_HUMAN	54731.7	0.387	F10	Coagulation factor X	193	29	0.76	141	6596	3+	2048.89	0.002	0.976137	0.9939	K.YKDGDQC'ETSPC'QNQGK.C	81651.3	77207.1
14	1	sp|P00742|FA10_HUMAN	54731.7	0.387	F10	Coagulation factor X	193	29	0.76	141	6606	3+	2042.85	0.015	7.34267	0.9979	K.YKDGDQCETSPCQNQGK.C	81651.3	77207.1
14	1	sp|P00742|FA10_HUMAN	54731.7	0.387	F10	Coagulation factor X	193	29	0.76	141	6823	3+	1727.74	0.014	8.10307	1	K.QEDACQGDSGGPHVTR.F	512866	363743
14	1	sp|P00742|FA10_HUMAN	54731.7	0.387	F10	Coagulation factor X	193	29	0.76	141	12289	2+	893.484	0.006	6.71529	0.9995	K.TGIVSGFGR.T
14	1	sp|P00742|FA10_HUMAN	54731.7	0.387	F10	Coagulation factor X	193	29	0.76	141	15494	2+	1309.61	0.011	8.39945	0.9986	R.DWAESTLMTQK.T
14	1	sp|P00742|FA10_HUMAN	54731.7	0.387	F10	Coagulation factor X	193	29	0.76	141	19542	2+	1341.67	0.052	38.7577	0.6052	K.ETYDFDIAVLR.L
15	1	sp|P00746|CFAD_HUMAN	27032.9	0.34	CFD	Complement factor D	9	6	0.73	2	7121	2+	994.444	0.007	7.03911	0.9843	R.LMCAESNR.R	2321075	1.10713e+06
15	1	sp|P00746|CFAD_HUMAN	27032.9	0.34	CFD	Complement factor D	9	6	0.73	2	12300	3+	1946.08	0.019	9.76321	0.9937	K.VQVLLGAHSLSQPEPSKR.L
15	1	sp|P00746|CFAD_HUMAN	27032.9	0.34	CFD	Complement factor D	9	6	0.73	2	13256	3+	1789.98	0.016	8.93864	0.7834	K.VQVLLGAHSLSQPEPSK.R
15	1	sp|P00746|CFAD_HUMAN	27032.9	0.34	CFD	Complement factor D	9	6	0.73	2	17619	3+	1758	0.023	13.083	0.9996	R.RPDSLQHVLLPVLDR.A
15	1	sp|P00746|CFAD_HUMAN	27032.9	0.34	CFD	Complement factor D	9	6	0.73	2	17648	2+	1758	0.017	9.67007	1	R.RPDSLQHVLLPVLDR.A
15	1	sp|P00746|CFAD_HUMAN	27032.9	0.34	CFD	Complement factor D	9	6	0.73	2	18833	2+	2179.07	1.006	2.75347	0.9997	R.DVAPGTLCDVAGWGIVNHAGR.R	124610	140905
15	1	sp|P00746|CFAD_HUMAN	27032.9	0.34	CFD	Complement factor D	9	6	0.73	2	19272	3+	2681.38	0.025	9.32356	0.9998	R.AVPHPDSQPDTIDHDLLLLQLSEK.A
15	1	sp|P00746|CFAD_HUMAN	27032.9	0.34	CFD	Complement factor D	9	6	0.73	2	19410	3+	2681.38	0.044	16.4095	0.9994	R.AVPHPDSQPDTIDHDLLLLQLSEK.A
15	1	sp|P00746|CFAD_HUMAN	27032.9	0.34	CFD	Complement factor D	9	6	0.73	2	19542	3+	2681.38	0.041	15.2906	0.9972	R.AVPHPDSQPDTIDHDLLLLQLSEK.A
16	1	sp|P00748|FA12_HUMAN	67792.1	0.293	F12	Coagulation factor XII	145	23	1.72	92	8666	2+	927.489	0.007	7.54726	0.7838	R.EQPPSLTR.N
16	1	sp|P00748|FA12_HUMAN	67792.1	0.293	F12	Coagulation factor XII	145	23	1.72	92	8782	2+	1005.5	0.984	15.9125	0.9586	R.NGPLSC'GQR.L	557786	4727873
16	1	sp|P00748|FA12_HUMAN	67792.1	0.293	F12	Coagulation factor XII	145	23	1.72	92	8793	2+	927.489	0.008	8.62544	0.9904	R.EQPPSLTR.N
16	1	sp|P00748|FA12_HUMAN	67792.1	0.293	F12	Coagulation factor XII	145	23	1.72	92	8924	2+	927.489	0.007	7.54726	0.6684	R.EQPPSLTR.N
16	1	sp|P00748|FA12_HUMAN	67792.1	0.293	F12	Coagulation factor XII	145	23	1.72	92	5075	2+	845.448	0.006	7.09683	0.8798	R.TEQAAVAR.C
16	1	sp|P00748|FA12_HUMAN	67792.1	0.293	F12	Coagulation factor XII	145	23	1.72	92	14013	2+	883.572	0.006	6.79062	0.9992	R.VVGGLVALR.G
16	1	sp|P00748|FA12_HUMAN	67792.1	0.293	F12	Coagulation factor XII	145	23	1.72	92	15034	2+	1066.5	0.01	9.37644	0.9995	R.WGYCLEPK.K	185987	375213
16	1	sp|P00748|FA12_HUMAN	67792.1	0.293	F12	Coagulation factor XII	145	23	1.72	92	15771	2+	2012.96	1.016	7.94851	1	R.TTLSGAPC'QPWASEATYR.N	544792	464220
16	1	sp|P00748|FA12_HUMAN	67792.1	0.293	F12	Coagulation factor XII	145	23	1.72	92	15789	2+	2009.94	1.014	6.96539	1	R.TTLSGAPCQPWASEATYR.N	544792	464220
16	1	sp|P00748|FA12_HUMAN	67792.1	0.293	F12	Coagulation factor XII	145	23	1.72	92	18105	3+	2096.09	0.017	8.11033	1	R.LHEAFSPVSYQHDLALLR.L
16	1	sp|P00748|FA12_HUMAN	67792.1	0.293	F12	Coagulation factor XII	145	23	1.72	92	23735	3+	2029.05	0.021	10.3497	0.9194	R.NKPGVYTDVAYYLAWIR.E
16	1	sp|P00748|FA12_HUMAN	67792.1	0.293	F12	Coagulation factor XII	145	23	1.72	92	5140	2+	845.448	0.006	7.09683	0.7526	R.TEQAAVAR.C
16	1	sp|P00748|FA12_HUMAN	67792.1	0.293	F12	Coagulation factor XII	145	23	1.72	92	14069	2+	883.572	0.007	7.92238	0.9995	R.VVGGLVALR.G
16	1	sp|P00748|FA12_HUMAN	67792.1	0.293	F12	Coagulation factor XII	145	23	1.72	92	14420	3+	2342.07	0.02	8.53944	1	K.GRPGPQPWCATTPNFDQDQR.W	93178.2	32791.9
16	1	sp|P00748|FA12_HUMAN	67792.1	0.293	F12	Coagulation factor XII	145	23	1.72	92	14999	2+	1066.5	0.01	9.37644	0.9999	R.WGYCLEPK.K	141974	142762
16	1	sp|P00748|FA12_HUMAN	67792.1	0.293	F12	Coagulation factor XII	145	23	1.72	92	15747	2+	2009.94	0.013	6.46786	0.9992	R.TTLSGAPCQPWASEATYR.N	439333	354412
16	1	sp|P00748|FA12_HUMAN	67792.1	0.293	F12	Coagulation factor XII	145	23	1.72	92	15755	2+	2012.96	0.016	7.94851	1	R.TTLSGAPC'QPWASEATYR.N	439333	354412
16	1	sp|P00748|FA12_HUMAN	67792.1	0.293	F12	Coagulation factor XII	145	23	1.72	92	17984	3+	2096.09	0.018	8.58741	1	R.LHEAFSPVSYQHDLALLR.L
16	1	sp|P00748|FA12_HUMAN	67792.1	0.293	F12	Coagulation factor XII	145	23	1.72	92	18027	2+	2096.09	0.026	12.404	1	R.LHEAFSPVSYQHDLALLR.L
16	1	sp|P00748|FA12_HUMAN	67792.1	0.293	F12	Coagulation factor XII	145	23	1.72	92	18113	3+	2096.09	0.019	9.06449	1	R.LHEAFSPVSYQHDLALLR.L
16	1	sp|P00748|FA12_HUMAN	67792.1	0.293	F12	Coagulation factor XII	145	23	1.72	92	23547	2+	2029.05	0.018	8.87113	0.9959	R.NKPGVYTDVAYYLAWIR.E
16	1	sp|P00748|FA12_HUMAN	67792.1	0.293	F12	Coagulation factor XII	145	23	1.72	92	23614	3+	2029.05	0.017	8.37829	1	R.NKPGVYTDVAYYLAWIR.E
16	1	sp|P00748|FA12_HUMAN	67792.1	0.293	F12	Coagulation factor XII	145	23	1.72	92	5245	2+	845.448	0.007	8.27964	0.7211	R.TEQAAVAR.C
16	1	sp|P00748|FA12_HUMAN	67792.1	0.293	F12	Coagulation factor XII	145	23	1.72	92	14137	2+	883.572	0.006	6.79062	0.9997	R.VVGGLVALR.G
16	1	sp|P00748|FA12_HUMAN	67792.1	0.293	F12	Coagulation factor XII	145	23	1.72	92	15049	2+	1066.5	0.01	9.37644	0.9955	R.WGYCLEPK.K	86086.9	60471.2
16	1	sp|P00748|FA12_HUMAN	67792.1	0.293	F12	Coagulation factor XII	145	23	1.72	92	15707	2+	2012.96	1.016	7.94851	1	R.TTLSGAPC'QPWASEATYR.N	289136	226390
16	1	sp|P00748|FA12_HUMAN	67792.1	0.293	F12	Coagulation factor XII	145	23	1.72	92	18062	3+	2096.09	0.018	8.58741	1	R.LHEAFSPVSYQHDLALLR.L
16	1	sp|P00748|FA12_HUMAN	67792.1	0.293	F12	Coagulation factor XII	145	23	1.72	92	23260	3+	2029.05	0.018	8.87113	0.9999	R.NKPGVYTDVAYYLAWIR.E
16	1	sp|P00748|FA12_HUMAN	67792.1	0.293	F12	Coagulation factor XII	145	23	1.72	92	23290	2+	2029.05	0.015	7.39261	0.9411	R.NKPGVYTDVAYYLAWIR.E
16	1	sp|P00748|FA12_HUMAN	67792.1	0.293	F12	Coagulation factor XII	145	23	1.72	92	23373	3+	2029.05	0.019	9.36397	0.9999	R.NKPGVYTDVAYYLAWIR.E
16	1	sp|P00748|FA12_HUMAN	67792.1	0.293	F12	Coagulation factor XII	145	23	1.72	92	14036	2+	883.572	0.008	9.05415	0.9979	R.VVGGLVALR.G
16	1	sp|P00748|FA12_HUMAN	67792.1	0.293	F12	Coagulation factor XII	145	23	1.72	92	14369	3+	2342.07	0.022	9.39339	1	K.GRPGPQPWCATTPNFDQDQR.W	160275	57218.3
16	1	sp|P00748|FA12_HUMAN	67792.1	0.293	F12	Coagulation factor XII	145	23	1.72	92	14959	2+	1066.5	0.01	9.37644	0.8708	R.WGYCLEPK.K	27288.5	13322
16	1	sp|P00748|FA12_HUMAN	67792.1	0.293	F12	Coagulation factor XII	145	23	1.72	92	15536	2+	2012.96	0.016	7.94851	1	R.TTLSGAPC'QPWASEATYR.N	181284	141275
16	1	sp|P00748|FA12_HUMAN	67792.1	0.293	F12	Coagulation factor XII	145	23	1.72	92	15548	2+	2009.94	0.022	10.9456	1	R.TTLSGAPCQPWASEATYR.N	181284	141275
16	1	sp|P00748|FA12_HUMAN	67792.1	0.293	F12	Coagulation factor XII	145	23	1.72	92	17836	3+	2096.09	0.021	10.0186	1	R.LHEAFSPVSYQHDLALLR.L
16	1	sp|P00748|FA12_HUMAN	67792.1	0.293	F12	Coagulation factor XII	145	23	1.72	92	23084	3+	2029.05	0.02	9.85681	0.9919	R.NKPGVYTDVAYYLAWIR.E
16	1	sp|P00748|FA12_HUMAN	67792.1	0.293	F12	Coagulation factor XII	145	23	1.72	92	14389	3+	2345.09	0.013	5.54349	0.9997	K.GRPGPQPWC'ATTPNFDQDQR.W	990830	17066568
16	1	sp|P00748|FA12_HUMAN	67792.1	0.293	F12	Coagulation factor XII	145	23	1.72	92	14513	3+	2345.09	0.013	5.54349	1	K.GRPGPQPWC'ATTPNFDQDQR.W	1.35233e+06	23965580
16	1	sp|P00748|FA12_HUMAN	67792.1	0.293	F12	Coagulation factor XII	145	23	1.72	92	14643	3+	2345.09	0.012	5.11707	1	K.GRPGPQPWC'ATTPNFDQDQR.W	1.04588e+06	17852780
16	1	sp|P00748|FA12_HUMAN	67792.1	0.293	F12	Coagulation factor XII	145	23	1.72	92	14773	3+	2345.09	0.008	3.41138	1	K.GRPGPQPWC'ATTPNFDQDQR.W	140316	1.39222e+06
16	1	sp|P00748|FA12_HUMAN	67792.1	0.293	F12	Coagulation factor XII	145	23	1.72	92	14903	3+	2345.09	0.011	4.69065	1	K.GRPGPQPWC'ATTPNFDQDQR.W	221364	1.06582e+06
16	1	sp|P00748|FA12_HUMAN	67792.1	0.293	F12	Coagulation factor XII	145	23	1.72	92	14964	2+	1069.52	-0.001	0.934998	0.9996	R.WGYC'LEPK.K	621022	11562055
16	1	sp|P00748|FA12_HUMAN	67792.1	0.293	F12	Coagulation factor XII	145	23	1.72	92	15068	3+	2345.09	0.012	5.11707	1	K.GRPGPQPWC'ATTPNFDQDQR.W	110971	510834
16	1	sp|P00748|FA12_HUMAN	67792.1	0.293	F12	Coagulation factor XII	145	23	1.72	92	15093	2+	1069.52	0	0	1	R.WGYC'LEPK.K	658215	12324648
16	1	sp|P00748|FA12_HUMAN	67792.1	0.293	F12	Coagulation factor XII	145	23	1.72	92	15224	2+	1069.52	0	0	0.9999	R.WGYC'LEPK.K	169214	2.98635e+06
16	1	sp|P00748|FA12_HUMAN	67792.1	0.293	F12	Coagulation factor XII	145	23	1.72	92	15289	3+	2345.09	0.01	4.26423	0.8366	K.GRPGPQPWC'ATTPNFDQDQR.W	5745.36	25559.3
16	1	sp|P00748|FA12_HUMAN	67792.1	0.293	F12	Coagulation factor XII	145	23	1.72	92	15356	2+	1069.52	-0.009	8.41498	0.9854	R.WGYC'LEPK.K	2523.6	52476.1
16	1	sp|P00748|FA12_HUMAN	67792.1	0.293	F12	Coagulation factor XII	145	23	1.72	92	15428	2+	1079.57	0	0	0.9352	K.C'FEPQLLR.F	35728.3	174160
16	1	sp|P00748|FA12_HUMAN	67792.1	0.293	F12	Coagulation factor XII	145	23	1.72	92	15484	2+	1069.52	-0.009	8.41498	0.9917	R.WGYC'LEPK.K	3628.6	42640.7
16	1	sp|P00748|FA12_HUMAN	67792.1	0.293	F12	Coagulation factor XII	145	23	1.72	92	5260	2+	845.448	0.008	9.46244	0.6418	R.TEQAAVAR.C
16	1	sp|P00748|FA12_HUMAN	67792.1	0.293	F12	Coagulation factor XII	145	23	1.72	92	5378	2+	845.448	0.007	8.27964	0.962	R.TEQAAVAR.C
16	1	sp|P00748|FA12_HUMAN	67792.1	0.293	F12	Coagulation factor XII	145	23	1.72	92	9096	2+	927.489	0.008	8.62544	0.8308	R.EQPPSLTR.N
16	1	sp|P00748|FA12_HUMAN	67792.1	0.293	F12	Coagulation factor XII	145	23	1.72	92	15446	2+	1079.57	0.001	0.926291	0.8807	K.C'FEPQLLR.F	333035	462531
16	1	sp|P00748|FA12_HUMAN	67792.1	0.293	F12	Coagulation factor XII	145	23	1.72	92	15564	2+	1079.57	0.001	0.926291	0.993	K.C'FEPQLLR.F	318749	437403
16	1	sp|P00748|FA12_HUMAN	67792.1	0.293	F12	Coagulation factor XII	145	23	1.72	92	15678	2+	2012.96	0.015	7.45172	0.9998	R.TTLSGAPC'QPWASEATYR.N	738908	1.76835e+06
16	1	sp|P00748|FA12_HUMAN	67792.1	0.293	F12	Coagulation factor XII	145	23	1.72	92	15793	2+	2012.96	1.016	7.94851	1	R.TTLSGAPC'QPWASEATYR.N	734182	1.74462e+06
16	1	sp|P00748|FA12_HUMAN	67792.1	0.293	F12	Coagulation factor XII	145	23	1.72	92	15816	2+	2009.94	1.014	6.96539	0.9999	R.TTLSGAPCQPWASEATYR.N	676239	1.60556e+06
16	1	sp|P00748|FA12_HUMAN	67792.1	0.293	F12	Coagulation factor XII	145	23	1.72	92	15918	2+	2012.96	0.008	3.97425	0.9772	R.TTLSGAPC'QPWASEATYR.N	112661	237945
16	1	sp|P00748|FA12_HUMAN	67792.1	0.293	F12	Coagulation factor XII	145	23	1.72	92	19533	3+	1932.96	0.009	4.65608	0.9999	R.NPDNDIRPWC'FVLNR.D	313853	948706
16	1	sp|P00748|FA12_HUMAN	67792.1	0.293	F12	Coagulation factor XII	145	23	1.72	92	5313	2+	845.448	0.006	7.09683	0.9895	R.TEQAAVAR.C
16	1	sp|P00748|FA12_HUMAN	67792.1	0.293	F12	Coagulation factor XII	145	23	1.72	92	5321	2+	822.433	-0.003	3.64771	0.9628	R.LASQAC'R.T	316719	791534
16	1	sp|P00748|FA12_HUMAN	67792.1	0.293	F12	Coagulation factor XII	145	23	1.72	92	5430	2+	845.448	0.007	8.27964	0.986	R.TEQAAVAR.C
16	1	sp|P00748|FA12_HUMAN	67792.1	0.293	F12	Coagulation factor XII	145	23	1.72	92	5661	2+	845.448	-1.993	8.27963	0.6332	R.TEQAAVAR.C
16	1	sp|P00748|FA12_HUMAN	67792.1	0.293	F12	Coagulation factor XII	145	23	1.72	92	5765	2+	1028.51	0.001	0.972277	0.8834	R.TNPC'LHGGR.C	2194804	7.51343e+06
16	1	sp|P00748|FA12_HUMAN	67792.1	0.293	F12	Coagulation factor XII	145	23	1.72	92	5889	2+	1028.51	0	0	0.7901	R.TNPC'LHGGR.C	2164146	7.36166e+06
16	1	sp|P00748|FA12_HUMAN	67792.1	0.293	F12	Coagulation factor XII	145	23	1.72	92	5935	2+	845.365	-0.002	2.36584	0.9991	K.ASC'YDGR.G	166797	468307
16	1	sp|P00748|FA12_HUMAN	67792.1	0.293	F12	Coagulation factor XII	145	23	1.72	92	6014	2+	1028.51	-0.001	0.972277	0.8831	R.TNPC'LHGGR.C	325898	1.01296e+06
16	1	sp|P00748|FA12_HUMAN	67792.1	0.293	F12	Coagulation factor XII	145	23	1.72	92	6146	2+	1028.51	0	0	0.6422	R.TNPC'LHGGR.C	92862.1	248424
16	1	sp|P00748|FA12_HUMAN	67792.1	0.293	F12	Coagulation factor XII	145	23	1.72	92	7764	2+	1016.5	-0.001	0.983766	0.9857	R.C'LEVEGHR.L	467466	1.62545e+06
16	1	sp|P00748|FA12_HUMAN	67792.1	0.293	F12	Coagulation factor XII	145	23	1.72	92	7853	2+	1002.48	0.009	8.97775	0.9977	R.NGPLSCGQR.L	605790	165345
16	1	sp|P00748|FA12_HUMAN	67792.1	0.293	F12	Coagulation factor XII	145	23	1.72	92	9007	2+	927.489	0.008	8.62544	0.991	R.EQPPSLTR.N
16	1	sp|P00748|FA12_HUMAN	67792.1	0.293	F12	Coagulation factor XII	145	23	1.72	92	9082	2+	909.479	0.006	6.59718	0.8237	R.E^QPPSLTR.N
16	1	sp|P00748|FA12_HUMAN	67792.1	0.293	F12	Coagulation factor XII	145	23	1.72	92	9137	2+	927.489	0.007	7.54726	0.9854	R.EQPPSLTR.N
16	1	sp|P00748|FA12_HUMAN	67792.1	0.293	F12	Coagulation factor XII	145	23	1.72	92	9147	2+	1002.48	0.991	8.97774	0.8851	R.NGPLSCGQR.L	2.11899e+06	471487
16	1	sp|P00748|FA12_HUMAN	67792.1	0.293	F12	Coagulation factor XII	145	23	1.72	92	9270	2+	927.489	0.008	8.62544	0.8379	R.EQPPSLTR.N
16	1	sp|P00748|FA12_HUMAN	67792.1	0.293	F12	Coagulation factor XII	145	23	1.72	92	14734	2+	1291.62	0	0	0.9942	R.NWGLGGHAFC'R.N	54823.5	183536
16	1	sp|P00748|FA12_HUMAN	67792.1	0.293	F12	Coagulation factor XII	145	23	1.72	92	14850	2+	1291.62	0	0	0.999	R.NWGLGGHAFC'R.N	42525.7	149089
16	1	sp|P00748|FA12_HUMAN	67792.1	0.293	F12	Coagulation factor XII	145	23	1.72	92	15199	2+	1066.5	0.009	8.4388	0.9973	R.WGYCLEPK.K	862016	281452
16	1	sp|P00748|FA12_HUMAN	67792.1	0.293	F12	Coagulation factor XII	145	23	1.72	92	15240	2+	1069.52	-0.009	8.41498	0.9471	R.WGYC'LEPK.K	876216	285142
16	1	sp|P00748|FA12_HUMAN	67792.1	0.293	F12	Coagulation factor XII	145	23	1.72	92	15327	2+	1066.5	0.009	8.4388	0.9968	R.WGYCLEPK.K	736104	233549
16	1	sp|P00748|FA12_HUMAN	67792.1	0.293	F12	Coagulation factor XII	145	23	1.72	92	15530	2+	1079.57	0.001	0.926291	0.6307	K.C'FEPQLLR.F	1.70847e+06	4604977
16	1	sp|P00748|FA12_HUMAN	67792.1	0.293	F12	Coagulation factor XII	145	23	1.72	92	15648	2+	1079.57	0	0	0.9999	K.C'FEPQLLR.F	1760356	4.71556e+06
16	1	sp|P00748|FA12_HUMAN	67792.1	0.293	F12	Coagulation factor XII	145	23	1.72	92	15773	2+	2012.96	0.003	1.49034	1	R.TTLSGAPC'QPWASEATYR.N	5.02329e+06	15559795
16	1	sp|P00748|FA12_HUMAN	67792.1	0.293	F12	Coagulation factor XII	145	23	1.72	92	15778	2+	1079.57	0	0	0.9939	K.C'FEPQLLR.F	340858	878580
16	1	sp|P00748|FA12_HUMAN	67792.1	0.293	F12	Coagulation factor XII	145	23	1.72	92	15797	2+	2009.94	1.014	6.96539	1	R.TTLSGAPCQPWASEATYR.N	5.19353e+06	16041020
16	1	sp|P00748|FA12_HUMAN	67792.1	0.293	F12	Coagulation factor XII	145	23	1.72	92	15820	3+	2012.96	0.011	5.4646	1	R.TTLSGAPC'QPWASEATYR.N	529366	1.626e+06
16	1	sp|P00748|FA12_HUMAN	67792.1	0.293	F12	Coagulation factor XII	145	23	1.72	92	15887	2+	2012.96	1.016	7.94851	1	R.TTLSGAPC'QPWASEATYR.N	5.38856e+06	16606669
16	1	sp|P00748|FA12_HUMAN	67792.1	0.293	F12	Coagulation factor XII	145	23	1.72	92	15899	2+	1079.57	0	0	0.9994	K.C'FEPQLLR.F	237476	377045
16	1	sp|P00748|FA12_HUMAN	67792.1	0.293	F12	Coagulation factor XII	145	23	1.72	92	15927	2+	2009.94	1.014	6.96539	1	R.TTLSGAPCQPWASEATYR.N	5.13462e+06	15809626
16	1	sp|P00748|FA12_HUMAN	67792.1	0.293	F12	Coagulation factor XII	145	23	1.72	92	15951	3+	2012.96	0.998	0.993563	0.9997	R.TTLSGAPC'QPWASEATYR.N	449444	1.35767e+06
16	1	sp|P00748|FA12_HUMAN	67792.1	0.293	F12	Coagulation factor XII	145	23	1.72	92	16021	2+	2012.96	0.009	4.47103	1	R.TTLSGAPC'QPWASEATYR.N	1.43184e+06	4.25938e+06
16	1	sp|P00748|FA12_HUMAN	67792.1	0.293	F12	Coagulation factor XII	145	23	1.72	92	16070	2+	2009.94	1.014	6.96539	0.9985	R.TTLSGAPCQPWASEATYR.N	681425	1.87864e+06
16	1	sp|P00748|FA12_HUMAN	67792.1	0.293	F12	Coagulation factor XII	145	23	1.72	92	16154	2+	2012.96	0.006	2.98069	1	R.TTLSGAPC'QPWASEATYR.N	402104	943911
16	1	sp|P00748|FA12_HUMAN	67792.1	0.293	F12	Coagulation factor XII	145	23	1.72	92	16303	2+	2012.96	0.006	2.98069	0.9923	R.TTLSGAPC'QPWASEATYR.N	296132	416804
16	1	sp|P00748|FA12_HUMAN	67792.1	0.293	F12	Coagulation factor XII	145	23	1.72	92	16434	2+	2012.96	1.016	7.94851	0.8305	R.TTLSGAPC'QPWASEATYR.N	171399	186238
16	1	sp|P00748|FA12_HUMAN	67792.1	0.293	F12	Coagulation factor XII	145	23	1.72	92	16594	2+	2012.96	0.004	1.98713	0.9702	R.TTLSGAPC'QPWASEATYR.N	6471.4	10857.5
16	1	sp|P00748|FA12_HUMAN	67792.1	0.293	F12	Coagulation factor XII	145	23	1.72	92	19644	3+	1932.96	0.01	5.17342	0.9998	R.NPDNDIRPWC'FVLNR.D	776011	2.21016e+06
16	1	sp|P00748|FA12_HUMAN	67792.1	0.293	F12	Coagulation factor XII	145	23	1.72	92	5416	2+	845.448	0.009	10.6452	0.9237	R.TEQAAVAR.C
16	1	sp|P00748|FA12_HUMAN	67792.1	0.293	F12	Coagulation factor XII	145	23	1.72	92	5868	2+	1028.51	-0.001	0.972277	0.9481	R.TNPC'LHGGR.C	331051	800489
16	1	sp|P00748|FA12_HUMAN	67792.1	0.293	F12	Coagulation factor XII	145	23	1.72	92	8960	2+	927.489	0.008	8.62544	0.8756	R.EQPPSLTR.N
16	1	sp|P00748|FA12_HUMAN	67792.1	0.293	F12	Coagulation factor XII	145	23	1.72	92	15309	2+	1066.5	0.01	9.37644	0.9966	R.WGYCLEPK.K	170126	92702.2
16	1	sp|P00748|FA12_HUMAN	67792.1	0.293	F12	Coagulation factor XII	145	23	1.72	92	15622	2+	1076.56	1.017	15.7911	0.9863	K.CFEPQLLR.F	357379	914474
16	1	sp|P00748|FA12_HUMAN	67792.1	0.293	F12	Coagulation factor XII	145	23	1.72	92	15684	2+	1079.57	0.001	0.926291	0.9999	K.C'FEPQLLR.F	351712	890053
16	1	sp|P00748|FA12_HUMAN	67792.1	0.293	F12	Coagulation factor XII	145	23	1.72	92	15928	2+	2012.96	0.016	7.94851	1	R.TTLSGAPC'QPWASEATYR.N	605999	1.60835e+06
16	1	sp|P00748|FA12_HUMAN	67792.1	0.293	F12	Coagulation factor XII	145	23	1.72	92	16054	2+	2012.96	0.016	7.94851	1	R.TTLSGAPC'QPWASEATYR.N	527086	1.4081e+06
16	1	sp|P00748|FA12_HUMAN	67792.1	0.293	F12	Coagulation factor XII	145	23	1.72	92	19776	3+	1932.96	-0.002	1.03468	0.9717	R.NPDNDIRPWC'FVLNR.D	75273.7	192485
16	1	sp|P00748|FA12_HUMAN	67792.1	0.293	F12	Coagulation factor XII	145	23	1.72	92	9108	2+	927.489	0.008	8.62544	0.7422	R.EQPPSLTR.N
16	1	sp|P00748|FA12_HUMAN	67792.1	0.293	F12	Coagulation factor XII	145	23	1.72	92	14395	2+	883.572	0.007	7.92238	0.9996	R.VVGGLVALR.G
16	1	sp|P00748|FA12_HUMAN	67792.1	0.293	F12	Coagulation factor XII	145	23	1.72	92	14668	3+	2342.07	0.017	7.25853	0.9977	K.GRPGPQPWCATTPNFDQDQR.W	105578	56973.7
16	1	sp|P00748|FA12_HUMAN	67792.1	0.293	F12	Coagulation factor XII	145	23	1.72	92	15207	2+	1066.5	0.011	10.3141	0.9941	R.WGYCLEPK.K	94076.7	78754.8
16	1	sp|P00748|FA12_HUMAN	67792.1	0.293	F12	Coagulation factor XII	145	23	1.72	92	15486	2+	1079.57	0.001	0.926291	0.995	K.C'FEPQLLR.F	235176	329412
16	1	sp|P00748|FA12_HUMAN	67792.1	0.293	F12	Coagulation factor XII	145	23	1.72	92	15984	2+	2009.94	1.014	6.96539	0.9974	R.TTLSGAPCQPWASEATYR.N	408806	767232
16	1	sp|P00748|FA12_HUMAN	67792.1	0.293	F12	Coagulation factor XII	145	23	1.72	92	16002	2+	2012.96	1.016	7.94851	1	R.TTLSGAPC'QPWASEATYR.N	408806	767232
16	1	sp|P00748|FA12_HUMAN	67792.1	0.293	F12	Coagulation factor XII	145	23	1.72	92	18311	3+	2096.09	0.018	8.58741	0.9994	R.LHEAFSPVSYQHDLALLR.L
16	1	sp|P00748|FA12_HUMAN	67792.1	0.293	F12	Coagulation factor XII	145	23	1.72	92	18442	3+	2096.09	1.023	10.9728	0.9989	R.LHEAFSPVSYQHDLALLR.L
16	1	sp|P00748|FA12_HUMAN	67792.1	0.293	F12	Coagulation factor XII	145	23	1.72	92	7199	2+	1013.48	0.008	7.89357	0.9994	R.CLEVEGHR.L	421785	436282
16	1	sp|P00748|FA12_HUMAN	67792.1	0.293	F12	Coagulation factor XII	145	23	1.72	92	7388	2+	1002.48	0.007	6.98269	0.9723	R.NGPLSCGQR.L	124023	16379.8
16	1	sp|P00748|FA12_HUMAN	67792.1	0.293	F12	Coagulation factor XII	145	23	1.72	92	13651	2+	883.572	0.008	9.05415	0.9999	R.VVGGLVALR.G
16	1	sp|P00748|FA12_HUMAN	67792.1	0.293	F12	Coagulation factor XII	145	23	1.72	92	13778	2+	883.572	0.008	9.05415	0.9999	R.VVGGLVALR.G
16	1	sp|P00748|FA12_HUMAN	67792.1	0.293	F12	Coagulation factor XII	145	23	1.72	92	13920	2+	883.572	0.008	9.05415	0.9998	R.VVGGLVALR.G
16	1	sp|P00748|FA12_HUMAN	67792.1	0.293	F12	Coagulation factor XII	145	23	1.72	92	14243	3+	2342.07	0.02	8.53944	1	K.GRPGPQPWCATTPNFDQDQR.W	201012	47760.5
16	1	sp|P00748|FA12_HUMAN	67792.1	0.293	F12	Coagulation factor XII	145	23	1.72	92	14718	2+	1066.5	0.01	9.37644	0.999	R.WGYCLEPK.K	518930	1.07535e+06
16	1	sp|P00748|FA12_HUMAN	67792.1	0.293	F12	Coagulation factor XII	145	23	1.72	92	15173	2+	1076.56	0.01	9.28888	0.9386	K.CFEPQLLR.F	1.20551e+06	608305
16	1	sp|P00748|FA12_HUMAN	67792.1	0.293	F12	Coagulation factor XII	145	23	1.72	92	15213	2+	1079.57	-0.002	1.85258	0.761	K.C'FEPQLLR.F	1.2549e+06	630118
16	1	sp|P00748|FA12_HUMAN	67792.1	0.293	F12	Coagulation factor XII	145	23	1.72	92	15313	2+	1076.56	0.01	9.28888	0.9798	K.CFEPQLLR.F	1.02332e+06	515895
16	1	sp|P00748|FA12_HUMAN	67792.1	0.293	F12	Coagulation factor XII	145	23	1.72	92	15728	2+	2012.96	0.016	7.94851	0.9999	R.TTLSGAPC'QPWASEATYR.N	3.50073e+06	865328
16	1	sp|P00748|FA12_HUMAN	67792.1	0.293	F12	Coagulation factor XII	145	23	1.72	92	15860	2+	2009.94	1.014	6.96539	0.9998	R.TTLSGAPCQPWASEATYR.N	2.81804e+06	553476
16	1	sp|P00748|FA12_HUMAN	67792.1	0.293	F12	Coagulation factor XII	145	23	1.72	92	18069	3+	2096.09	0.017	8.11033	0.9731	R.LHEAFSPVSYQHDLALLR.L
16	1	sp|P00748|FA12_HUMAN	67792.1	0.293	F12	Coagulation factor XII	145	23	1.72	92	18195	3+	2096.09	0.018	8.58741	1	R.LHEAFSPVSYQHDLALLR.L
16	1	sp|P00748|FA12_HUMAN	67792.1	0.293	F12	Coagulation factor XII	145	23	1.72	92	23986	3+	2029.05	0.018	8.87113	0.9989	R.NKPGVYTDVAYYLAWIR.E
16	1	sp|P00748|FA12_HUMAN	67792.1	0.293	F12	Coagulation factor XII	145	23	1.72	92	5061	2+	845.448	0.006	7.09683	0.628	R.TEQAAVAR.C
16	1	sp|P00748|FA12_HUMAN	67792.1	0.293	F12	Coagulation factor XII	145	23	1.72	92	13271	2+	883.572	0.008	9.05415	0.9999	R.VVGGLVALR.G
16	1	sp|P00748|FA12_HUMAN	67792.1	0.293	F12	Coagulation factor XII	145	23	1.72	92	14420	2+	1066.5	0.011	10.3141	0.9994	R.WGYCLEPK.K	255591	172750
16	1	sp|P00748|FA12_HUMAN	67792.1	0.293	F12	Coagulation factor XII	145	23	1.72	92	14714	2+	1076.56	0.01	9.28888	0.9994	K.CFEPQLLR.F	723024	571218
16	1	sp|P00748|FA12_HUMAN	67792.1	0.293	F12	Coagulation factor XII	145	23	1.72	92	15229	2+	2009.94	-0.988	5.97033	0.999	R.TTLSGAPCQPWASEATYR.N	1175547	553249
16	1	sp|P00748|FA12_HUMAN	67792.1	0.293	F12	Coagulation factor XII	145	23	1.72	92	17553	3+	2096.09	1.023	10.9728	0.9993	R.LHEAFSPVSYQHDLALLR.L
16	1	sp|P00748|FA12_HUMAN	67792.1	0.293	F12	Coagulation factor XII	145	23	1.72	92	17681	3+	2096.09	1.023	10.9728	0.9988	R.LHEAFSPVSYQHDLALLR.L
16	1	sp|P00748|FA12_HUMAN	67792.1	0.293	F12	Coagulation factor XII	145	23	1.72	92	23473	3+	2029.05	0.016	7.88545	0.9951	R.NKPGVYTDVAYYLAWIR.E
16	1	sp|P00748|FA12_HUMAN	67792.1	0.293	F12	Coagulation factor XII	145	23	1.72	92	13797	2+	883.572	0.007	7.92238	0.9992	R.VVGGLVALR.G
16	1	sp|P00748|FA12_HUMAN	67792.1	0.293	F12	Coagulation factor XII	145	23	1.72	92	14327	3+	2342.07	0.016	6.83155	1	K.GRPGPQPWCATTPNFDQDQR.W	143332	60987
16	1	sp|P00748|FA12_HUMAN	67792.1	0.293	F12	Coagulation factor XII	145	23	1.72	92	15124	2+	1076.56	0.01	9.28888	0.9891	K.CFEPQLLR.F	474889	985106
16	1	sp|P00748|FA12_HUMAN	67792.1	0.293	F12	Coagulation factor XII	145	23	1.72	92	15667	2+	2009.94	0.014	6.96539	1	R.TTLSGAPCQPWASEATYR.N	686010	604030
16	1	sp|P00748|FA12_HUMAN	67792.1	0.293	F12	Coagulation factor XII	145	23	1.72	92	17946	3+	2096.09	0.019	9.06449	0.9953	R.LHEAFSPVSYQHDLALLR.L
16	1	sp|P00748|FA12_HUMAN	67792.1	0.293	F12	Coagulation factor XII	145	23	1.72	92	23548	3+	2029.05	0.018	8.87113	0.9199	R.NKPGVYTDVAYYLAWIR.E
17	1	sp|P00915|CAH1_HUMAN	28870.2	0.444	CA1	Carbonic anhydrase 1	21	8			8905	2+	1026.51	0.009	8.76757	0.8273	K.YSSLAEAASK.A
17	1	sp|P00915|CAH1_HUMAN	28870.2	0.444	CA1	Carbonic anhydrase 1	21	8			12430	3+	1929.01	0.016	8.29442	0.9938	K.HDTSLKPISVSYNPATAK.E
17	1	sp|P00915|CAH1_HUMAN	28870.2	0.444	CA1	Carbonic anhydrase 1	21	8			8453	2+	1026.51	-0.017	16.561	0.9945	K.YSSLAEAASK.A
17	1	sp|P00915|CAH1_HUMAN	28870.2	0.444	CA1	Carbonic anhydrase 1	21	8			10861	2+	985.437	0.016	16.2365	0.9566	K.GGPFSDSYR.L
17	1	sp|P00915|CAH1_HUMAN	28870.2	0.444	CA1	Carbonic anhydrase 1	21	8			10988	2+	985.437	0.009	9.133	1	K.GGPFSDSYR.L
17	1	sp|P00915|CAH1_HUMAN	28870.2	0.444	CA1	Carbonic anhydrase 1	21	8			11329	3+	1612.79	0.015	9.30067	0.8883	K.YSAELHVAHWNSAK.Y
17	1	sp|P00915|CAH1_HUMAN	28870.2	0.444	CA1	Carbonic anhydrase 1	21	8			11865	3+	1929.01	0.018	9.33122	1	K.HDTSLKPISVSYNPATAK.E
17	1	sp|P00915|CAH1_HUMAN	28870.2	0.444	CA1	Carbonic anhydrase 1	21	8			11933	2+	1929.01	0.015	7.77602	0.9963	K.HDTSLKPISVSYNPATAK.E
17	1	sp|P00915|CAH1_HUMAN	28870.2	0.444	CA1	Carbonic anhydrase 1	21	8			11988	3+	1929.01	0.019	9.84962	1	K.HDTSLKPISVSYNPATAK.E
17	1	sp|P00915|CAH1_HUMAN	28870.2	0.444	CA1	Carbonic anhydrase 1	21	8			14135	3+	2759.39	0.029	10.5096	0.9996	R.SLLSNVEGDNAVPMQHNNRPTQPLK.G
17	1	sp|P00915|CAH1_HUMAN	28870.2	0.444	CA1	Carbonic anhydrase 1	21	8			14739	2+	970.593	0.009	9.27268	1	K.VLDALQAIK.T
17	1	sp|P00915|CAH1_HUMAN	28870.2	0.444	CA1	Carbonic anhydrase 1	21	8			15705	3+	2256.04	1.017	7.53532	0.7721	K.EIINVGHSFHVNFEDNDNR.S
17	1	sp|P00915|CAH1_HUMAN	28870.2	0.444	CA1	Carbonic anhydrase 1	21	8			20793	2+	1186.69	0.01	8.42683	1	K.ADGLAVIGVLMK.V
17	1	sp|P00915|CAH1_HUMAN	28870.2	0.444	CA1	Carbonic anhydrase 1	21	8			20919	2+	1186.69	0.011	9.26951	1	K.ADGLAVIGVLMK.V
17	1	sp|P00915|CAH1_HUMAN	28870.2	0.444	CA1	Carbonic anhydrase 1	21	8			21054	2+	1186.69	0.011	9.26951	1	K.ADGLAVIGVLMK.V
17	1	sp|P00915|CAH1_HUMAN	28870.2	0.444	CA1	Carbonic anhydrase 1	21	8			8785	2+	1026.51	0.003	2.92252	0.9998	K.YSSLAEAASK.A
17	1	sp|P00915|CAH1_HUMAN	28870.2	0.444	CA1	Carbonic anhydrase 1	21	8			11159	2+	985.437	0.01	10.1478	0.9877	K.GGPFSDSYR.L
17	1	sp|P00915|CAH1_HUMAN	28870.2	0.444	CA1	Carbonic anhydrase 1	21	8			11296	2+	985.437	0.016	16.2365	0.984	K.GGPFSDSYR.L
17	1	sp|P00915|CAH1_HUMAN	28870.2	0.444	CA1	Carbonic anhydrase 1	21	8			12213	3+	1929.01	0.018	9.33122	1	K.HDTSLKPISVSYNPATAK.E
17	1	sp|P00915|CAH1_HUMAN	28870.2	0.444	CA1	Carbonic anhydrase 1	21	8			14768	3+	2759.39	1.026	9.42238	0.9899	R.SLLSNVEGDNAVPMQHNNRPTQPLK.G
17	1	sp|P00915|CAH1_HUMAN	28870.2	0.444	CA1	Carbonic anhydrase 1	21	8			21209	2+	1186.69	0.011	9.26951	1	K.ADGLAVIGVLMK.V
18	1	sp|P01008|ANT3_HUMAN	52602.4	0.625	SERPINC1	Antithrombin-III (short name: ATIII)	1872	46	0.65	252	3731	2+	1093.46	0.009	8.23072	0.9998	K.ATEDEGSEQK.I
18	1	sp|P01008|ANT3_HUMAN	52602.4	0.625	SERPINC1	Antithrombin-III (short name: ATIII)	1872	46	0.65	252	7834	3+	2002.97	0.017	8.4874	1	K.KATEDEGSEQKIPEATNR.R
18	1	sp|P01008|ANT3_HUMAN	52602.4	0.625	SERPINC1	Antithrombin-III (short name: ATIII)	1872	46	0.65	252	7962	3+	2002.97	0.017	8.4874	1	K.KATEDEGSEQKIPEATNR.R
18	1	sp|P01008|ANT3_HUMAN	52602.4	0.625	SERPINC1	Antithrombin-III (short name: ATIII)	1872	46	0.65	252	8094	3+	2002.97	0.018	8.98666	0.8464	K.KATEDEGSEQKIPEATNR.R
18	1	sp|P01008|ANT3_HUMAN	52602.4	0.625	SERPINC1	Antithrombin-III (short name: ATIII)	1872	46	0.65	252	8545	3+	1874.87	0.015	8.00054	0.896	K.ATEDEGSEQKIPEATNR.R
18	1	sp|P01008|ANT3_HUMAN	52602.4	0.625	SERPINC1	Antithrombin-III (short name: ATIII)	1872	46	0.65	252	8672	3+	1874.87	0.017	9.06728	0.9958	K.ATEDEGSEQKIPEATNR.R
18	1	sp|P01008|ANT3_HUMAN	52602.4	0.625	SERPINC1	Antithrombin-III (short name: ATIII)	1872	46	0.65	252	8674	2+	1874.87	0.014	7.46717	0.9998	K.ATEDEGSEQKIPEATNR.R
18	1	sp|P01008|ANT3_HUMAN	52602.4	0.625	SERPINC1	Antithrombin-III (short name: ATIII)	1872	46	0.65	252	8803	3+	1874.87	0.017	9.06728	0.9999	K.ATEDEGSEQKIPEATNR.R
18	1	sp|P01008|ANT3_HUMAN	52602.4	0.625	SERPINC1	Antithrombin-III (short name: ATIII)	1872	46	0.65	252	8933	3+	1874.87	0.014	7.46717	0.9987	K.ATEDEGSEQKIPEATNR.R
18	1	sp|P01008|ANT3_HUMAN	52602.4	0.625	SERPINC1	Antithrombin-III (short name: ATIII)	1872	46	0.65	252	9207	3+	1874.87	0.013	6.9338	0.8733	K.ATEDEGSEQKIPEATNR.R
18	1	sp|P01008|ANT3_HUMAN	52602.4	0.625	SERPINC1	Antithrombin-III (short name: ATIII)	1872	46	0.65	252	13848	3+	1309.61	0.009	6.8723	0.8747	R.DDLYVSDAFHK.A
18	1	sp|P01008|ANT3_HUMAN	52602.4	0.625	SERPINC1	Antithrombin-III (short name: ATIII)	1872	46	0.65	252	13885	2+	1309.61	0.01	7.63588	1	R.DDLYVSDAFHK.A
18	1	sp|P01008|ANT3_HUMAN	52602.4	0.625	SERPINC1	Antithrombin-III (short name: ATIII)	1872	46	0.65	252	18875	3+	2291.15	0.019	8.29278	0.9998	K.AFLEVNEEGSEAAASTAVVIAGR.S
18	1	sp|P01008|ANT3_HUMAN	52602.4	0.625	SERPINC1	Antithrombin-III (short name: ATIII)	1872	46	0.65	252	18962	2+	2291.15	0.019	8.29278	1	K.AFLEVNEEGSEAAASTAVVIAGR.S
18	1	sp|P01008|ANT3_HUMAN	52602.4	0.625	SERPINC1	Antithrombin-III (short name: ATIII)	1872	46	0.65	252	18994	3+	2291.15	0.015	6.54693	0.9998	K.AFLEVNEEGSEAAASTAVVIAGR.S
18	1	sp|P01008|ANT3_HUMAN	52602.4	0.625	SERPINC1	Antithrombin-III (short name: ATIII)	1872	46	0.65	252	19082	2+	2291.15	0.018	7.85631	1	K.AFLEVNEEGSEAAASTAVVIAGR.S
18	1	sp|P01008|ANT3_HUMAN	52602.4	0.625	SERPINC1	Antithrombin-III (short name: ATIII)	1872	46	0.65	252	19115	3+	2291.15	0.004	1.74585	0.9999	K.AFLEVNEEGSEAAASTAVVIAGR.S
18	1	sp|P01008|ANT3_HUMAN	52602.4	0.625	SERPINC1	Antithrombin-III (short name: ATIII)	1872	46	0.65	252	19202	2+	2291.15	0.02	8.72924	1	K.AFLEVNEEGSEAAASTAVVIAGR.S
18	1	sp|P01008|ANT3_HUMAN	52602.4	0.625	SERPINC1	Antithrombin-III (short name: ATIII)	1872	46	0.65	252	19323	2+	2291.15	0.021	9.1657	1	K.AFLEVNEEGSEAAASTAVVIAGR.S
18	1	sp|P01008|ANT3_HUMAN	52602.4	0.625	SERPINC1	Antithrombin-III (short name: ATIII)	1872	46	0.65	252	19442	2+	2291.15	0.019	8.29278	1	K.AFLEVNEEGSEAAASTAVVIAGR.S
18	1	sp|P01008|ANT3_HUMAN	52602.4	0.625	SERPINC1	Antithrombin-III (short name: ATIII)	1872	46	0.65	252	19562	2+	2291.15	0.019	8.29278	1	K.AFLEVNEEGSEAAASTAVVIAGR.S
18	1	sp|P01008|ANT3_HUMAN	52602.4	0.625	SERPINC1	Antithrombin-III (short name: ATIII)	1872	46	0.65	252	19684	2+	2291.15	0.021	9.1657	1	K.AFLEVNEEGSEAAASTAVVIAGR.S
18	1	sp|P01008|ANT3_HUMAN	52602.4	0.625	SERPINC1	Antithrombin-III (short name: ATIII)	1872	46	0.65	252	19803	2+	2291.15	0.019	8.29278	1	K.AFLEVNEEGSEAAASTAVVIAGR.S
18	1	sp|P01008|ANT3_HUMAN	52602.4	0.625	SERPINC1	Antithrombin-III (short name: ATIII)	1872	46	0.65	252	19923	2+	2291.15	0.019	8.29278	0.9998	K.AFLEVNEEGSEAAASTAVVIAGR.S
18	1	sp|P01008|ANT3_HUMAN	52602.4	0.625	SERPINC1	Antithrombin-III (short name: ATIII)	1872	46	0.65	252	20044	2+	2291.15	0.018	7.85631	1	K.AFLEVNEEGSEAAASTAVVIAGR.S
18	1	sp|P01008|ANT3_HUMAN	52602.4	0.625	SERPINC1	Antithrombin-III (short name: ATIII)	1872	46	0.65	252	20162	2+	2291.15	0.018	7.85631	0.9999	K.AFLEVNEEGSEAAASTAVVIAGR.S
18	1	sp|P01008|ANT3_HUMAN	52602.4	0.625	SERPINC1	Antithrombin-III (short name: ATIII)	1872	46	0.65	252	20213	3+	2291.15	-1.97	13.0939	0.997	K.AFLEVNEEGSEAAASTAVVIAGR.S
18	1	sp|P01008|ANT3_HUMAN	52602.4	0.625	SERPINC1	Antithrombin-III (short name: ATIII)	1872	46	0.65	252	20284	2+	2291.15	0.021	9.1657	0.9999	K.AFLEVNEEGSEAAASTAVVIAGR.S
18	1	sp|P01008|ANT3_HUMAN	52602.4	0.625	SERPINC1	Antithrombin-III (short name: ATIII)	1872	46	0.65	252	20403	2+	2291.15	0.018	7.85631	1	K.AFLEVNEEGSEAAASTAVVIAGR.S
18	1	sp|P01008|ANT3_HUMAN	52602.4	0.625	SERPINC1	Antithrombin-III (short name: ATIII)	1872	46	0.65	252	20523	2+	2291.15	0.023	10.0386	1	K.AFLEVNEEGSEAAASTAVVIAGR.S
18	1	sp|P01008|ANT3_HUMAN	52602.4	0.625	SERPINC1	Antithrombin-III (short name: ATIII)	1872	46	0.65	252	20533	3+	2291.15	0.021	9.1657	0.9716	K.AFLEVNEEGSEAAASTAVVIAGR.S
18	1	sp|P01008|ANT3_HUMAN	52602.4	0.625	SERPINC1	Antithrombin-III (short name: ATIII)	1872	46	0.65	252	20642	2+	2291.15	0.02	8.72924	0.9999	K.AFLEVNEEGSEAAASTAVVIAGR.S
18	1	sp|P01008|ANT3_HUMAN	52602.4	0.625	SERPINC1	Antithrombin-III (short name: ATIII)	1872	46	0.65	252	20652	3+	2291.15	1.024	10.4751	0.9503	K.AFLEVNEEGSEAAASTAVVIAGR.S
18	1	sp|P01008|ANT3_HUMAN	52602.4	0.625	SERPINC1	Antithrombin-III (short name: ATIII)	1872	46	0.65	252	20763	2+	2291.15	0.02	8.72924	0.9275	K.AFLEVNEEGSEAAASTAVVIAGR.S
18	1	sp|P01008|ANT3_HUMAN	52602.4	0.625	SERPINC1	Antithrombin-III (short name: ATIII)	1872	46	0.65	252	20782	3+	2291.15	0.021	9.1657	1	K.AFLEVNEEGSEAAASTAVVIAGR.S
18	1	sp|P01008|ANT3_HUMAN	52602.4	0.625	SERPINC1	Antithrombin-III (short name: ATIII)	1872	46	0.65	252	20882	2+	2291.15	0.024	10.4751	1	K.AFLEVNEEGSEAAASTAVVIAGR.S
18	1	sp|P01008|ANT3_HUMAN	52602.4	0.625	SERPINC1	Antithrombin-III (short name: ATIII)	1872	46	0.65	252	20902	3+	2291.15	0.018	7.85631	0.9961	K.AFLEVNEEGSEAAASTAVVIAGR.S
18	1	sp|P01008|ANT3_HUMAN	52602.4	0.625	SERPINC1	Antithrombin-III (short name: ATIII)	1872	46	0.65	252	21002	2+	2291.15	0.022	9.60216	1	K.AFLEVNEEGSEAAASTAVVIAGR.S
18	1	sp|P01008|ANT3_HUMAN	52602.4	0.625	SERPINC1	Antithrombin-III (short name: ATIII)	1872	46	0.65	252	21023	3+	2291.15	0.024	10.4751	0.9999	K.AFLEVNEEGSEAAASTAVVIAGR.S
18	1	sp|P01008|ANT3_HUMAN	52602.4	0.625	SERPINC1	Antithrombin-III (short name: ATIII)	1872	46	0.65	252	21122	2+	2291.15	0.021	9.1657	1	K.AFLEVNEEGSEAAASTAVVIAGR.S
18	1	sp|P01008|ANT3_HUMAN	52602.4	0.625	SERPINC1	Antithrombin-III (short name: ATIII)	1872	46	0.65	252	21142	3+	2291.15	0.019	8.29278	1	K.AFLEVNEEGSEAAASTAVVIAGR.S
18	1	sp|P01008|ANT3_HUMAN	52602.4	0.625	SERPINC1	Antithrombin-III (short name: ATIII)	1872	46	0.65	252	21242	2+	2291.15	0.021	9.1657	1	K.AFLEVNEEGSEAAASTAVVIAGR.S
18	1	sp|P01008|ANT3_HUMAN	52602.4	0.625	SERPINC1	Antithrombin-III (short name: ATIII)	1872	46	0.65	252	21262	3+	2291.15	0.021	9.1657	0.9964	K.AFLEVNEEGSEAAASTAVVIAGR.S
18	1	sp|P01008|ANT3_HUMAN	52602.4	0.625	SERPINC1	Antithrombin-III (short name: ATIII)	1872	46	0.65	252	21363	2+	2291.15	0.021	9.1657	0.9998	K.AFLEVNEEGSEAAASTAVVIAGR.S
18	1	sp|P01008|ANT3_HUMAN	52602.4	0.625	SERPINC1	Antithrombin-III (short name: ATIII)	1872	46	0.65	252	21382	3+	2291.15	0.016	6.98339	1	K.AFLEVNEEGSEAAASTAVVIAGR.S
18	1	sp|P01008|ANT3_HUMAN	52602.4	0.625	SERPINC1	Antithrombin-III (short name: ATIII)	1872	46	0.65	252	21483	2+	2291.15	0.023	10.0386	0.9992	K.AFLEVNEEGSEAAASTAVVIAGR.S
18	1	sp|P01008|ANT3_HUMAN	52602.4	0.625	SERPINC1	Antithrombin-III (short name: ATIII)	1872	46	0.65	252	21502	3+	2291.15	0.019	8.29278	0.9963	K.AFLEVNEEGSEAAASTAVVIAGR.S
18	1	sp|P01008|ANT3_HUMAN	52602.4	0.625	SERPINC1	Antithrombin-III (short name: ATIII)	1872	46	0.65	252	21604	2+	2291.15	1.022	9.60216	0.9858	K.AFLEVNEEGSEAAASTAVVIAGR.S
18	1	sp|P01008|ANT3_HUMAN	52602.4	0.625	SERPINC1	Antithrombin-III (short name: ATIII)	1872	46	0.65	252	21723	2+	2291.15	0.017	7.41985	0.9997	K.AFLEVNEEGSEAAASTAVVIAGR.S
18	1	sp|P01008|ANT3_HUMAN	52602.4	0.625	SERPINC1	Antithrombin-III (short name: ATIII)	1872	46	0.65	252	21742	3+	2291.15	0.019	8.29278	0.9986	K.AFLEVNEEGSEAAASTAVVIAGR.S
18	1	sp|P01008|ANT3_HUMAN	52602.4	0.625	SERPINC1	Antithrombin-III (short name: ATIII)	1872	46	0.65	252	21862	3+	2291.15	0.02	8.72924	0.9999	K.AFLEVNEEGSEAAASTAVVIAGR.S
18	1	sp|P01008|ANT3_HUMAN	52602.4	0.625	SERPINC1	Antithrombin-III (short name: ATIII)	1872	46	0.65	252	21973	2+	2291.15	0.014	6.11047	0.9795	K.AFLEVNEEGSEAAASTAVVIAGR.S
18	1	sp|P01008|ANT3_HUMAN	52602.4	0.625	SERPINC1	Antithrombin-III (short name: ATIII)	1872	46	0.65	252	21982	3+	2291.15	0.022	9.60216	0.986	K.AFLEVNEEGSEAAASTAVVIAGR.S
18	1	sp|P01008|ANT3_HUMAN	52602.4	0.625	SERPINC1	Antithrombin-III (short name: ATIII)	1872	46	0.65	252	22092	2+	2291.15	0.021	9.1657	0.9999	K.AFLEVNEEGSEAAASTAVVIAGR.S
18	1	sp|P01008|ANT3_HUMAN	52602.4	0.625	SERPINC1	Antithrombin-III (short name: ATIII)	1872	46	0.65	252	22103	3+	2291.15	0.018	7.85631	0.926	K.AFLEVNEEGSEAAASTAVVIAGR.S
18	1	sp|P01008|ANT3_HUMAN	52602.4	0.625	SERPINC1	Antithrombin-III (short name: ATIII)	1872	46	0.65	252	22220	2+	2291.15	0.027	11.7845	0.9989	K.AFLEVNEEGSEAAASTAVVIAGR.S
18	1	sp|P01008|ANT3_HUMAN	52602.4	0.625	SERPINC1	Antithrombin-III (short name: ATIII)	1872	46	0.65	252	22231	3+	2291.15	0.022	9.60216	0.9999	K.AFLEVNEEGSEAAASTAVVIAGR.S
18	1	sp|P01008|ANT3_HUMAN	52602.4	0.625	SERPINC1	Antithrombin-III (short name: ATIII)	1872	46	0.65	252	22339	2+	2291.15	0.023	10.0386	0.9991	K.AFLEVNEEGSEAAASTAVVIAGR.S
18	1	sp|P01008|ANT3_HUMAN	52602.4	0.625	SERPINC1	Antithrombin-III (short name: ATIII)	1872	46	0.65	252	22349	3+	2291.15	0.018	7.85631	0.9914	K.AFLEVNEEGSEAAASTAVVIAGR.S
18	1	sp|P01008|ANT3_HUMAN	52602.4	0.625	SERPINC1	Antithrombin-III (short name: ATIII)	1872	46	0.65	252	22459	2+	2291.15	0.025	10.9115	1	K.AFLEVNEEGSEAAASTAVVIAGR.S
18	1	sp|P01008|ANT3_HUMAN	52602.4	0.625	SERPINC1	Antithrombin-III (short name: ATIII)	1872	46	0.65	252	22469	3+	2291.15	0.021	9.1657	0.9827	K.AFLEVNEEGSEAAASTAVVIAGR.S
18	1	sp|P01008|ANT3_HUMAN	52602.4	0.625	SERPINC1	Antithrombin-III (short name: ATIII)	1872	46	0.65	252	22585	2+	2291.15	0.019	8.29278	1	K.AFLEVNEEGSEAAASTAVVIAGR.S
18	1	sp|P01008|ANT3_HUMAN	52602.4	0.625	SERPINC1	Antithrombin-III (short name: ATIII)	1872	46	0.65	252	22594	3+	2291.15	0.023	10.0386	0.9956	K.AFLEVNEEGSEAAASTAVVIAGR.S
18	1	sp|P01008|ANT3_HUMAN	52602.4	0.625	SERPINC1	Antithrombin-III (short name: ATIII)	1872	46	0.65	252	22714	2+	2291.15	0.019	8.29278	0.9871	K.AFLEVNEEGSEAAASTAVVIAGR.S
18	1	sp|P01008|ANT3_HUMAN	52602.4	0.625	SERPINC1	Antithrombin-III (short name: ATIII)	1872	46	0.65	252	22725	3+	2291.15	0.019	8.29278	0.9969	K.AFLEVNEEGSEAAASTAVVIAGR.S
18	1	sp|P01008|ANT3_HUMAN	52602.4	0.625	SERPINC1	Antithrombin-III (short name: ATIII)	1872	46	0.65	252	22834	2+	2291.15	0.018	7.85631	1	K.AFLEVNEEGSEAAASTAVVIAGR.S
18	1	sp|P01008|ANT3_HUMAN	52602.4	0.625	SERPINC1	Antithrombin-III (short name: ATIII)	1872	46	0.65	252	22845	3+	2291.15	0.023	10.0386	0.9995	K.AFLEVNEEGSEAAASTAVVIAGR.S
18	1	sp|P01008|ANT3_HUMAN	52602.4	0.625	SERPINC1	Antithrombin-III (short name: ATIII)	1872	46	0.65	252	22964	2+	2291.15	0.021	9.1657	0.9999	K.AFLEVNEEGSEAAASTAVVIAGR.S
18	1	sp|P01008|ANT3_HUMAN	52602.4	0.625	SERPINC1	Antithrombin-III (short name: ATIII)	1872	46	0.65	252	22993	3+	2291.15	0.02	8.72924	0.9713	K.AFLEVNEEGSEAAASTAVVIAGR.S
18	1	sp|P01008|ANT3_HUMAN	52602.4	0.625	SERPINC1	Antithrombin-III (short name: ATIII)	1872	46	0.65	252	23091	2+	2291.15	0.02	8.72924	1	K.AFLEVNEEGSEAAASTAVVIAGR.S
18	1	sp|P01008|ANT3_HUMAN	52602.4	0.625	SERPINC1	Antithrombin-III (short name: ATIII)	1872	46	0.65	252	23121	3+	2291.15	0.023	10.0386	0.9982	K.AFLEVNEEGSEAAASTAVVIAGR.S
18	1	sp|P01008|ANT3_HUMAN	52602.4	0.625	SERPINC1	Antithrombin-III (short name: ATIII)	1872	46	0.65	252	23221	2+	2291.15	0.014	6.11047	0.9999	K.AFLEVNEEGSEAAASTAVVIAGR.S
18	1	sp|P01008|ANT3_HUMAN	52602.4	0.625	SERPINC1	Antithrombin-III (short name: ATIII)	1872	46	0.65	252	23248	3+	2291.15	0.021	9.1657	0.6206	K.AFLEVNEEGSEAAASTAVVIAGR.S
18	1	sp|P01008|ANT3_HUMAN	52602.4	0.625	SERPINC1	Antithrombin-III (short name: ATIII)	1872	46	0.65	252	23347	2+	2291.15	0.019	8.29278	1	K.AFLEVNEEGSEAAASTAVVIAGR.S
18	1	sp|P01008|ANT3_HUMAN	52602.4	0.625	SERPINC1	Antithrombin-III (short name: ATIII)	1872	46	0.65	252	23376	3+	2291.15	0.02	8.72924	0.9994	K.AFLEVNEEGSEAAASTAVVIAGR.S
18	1	sp|P01008|ANT3_HUMAN	52602.4	0.625	SERPINC1	Antithrombin-III (short name: ATIII)	1872	46	0.65	252	23475	2+	2291.15	0.023	10.0386	0.9996	K.AFLEVNEEGSEAAASTAVVIAGR.S
18	1	sp|P01008|ANT3_HUMAN	52602.4	0.625	SERPINC1	Antithrombin-III (short name: ATIII)	1872	46	0.65	252	23504	3+	2291.15	0.016	6.98339	0.9903	K.AFLEVNEEGSEAAASTAVVIAGR.S
18	1	sp|P01008|ANT3_HUMAN	52602.4	0.625	SERPINC1	Antithrombin-III (short name: ATIII)	1872	46	0.65	252	23603	2+	2291.15	0.025	10.9115	0.9998	K.AFLEVNEEGSEAAASTAVVIAGR.S
18	1	sp|P01008|ANT3_HUMAN	52602.4	0.625	SERPINC1	Antithrombin-III (short name: ATIII)	1872	46	0.65	252	23623	3+	2291.15	1.024	10.4751	0.9987	K.AFLEVNEEGSEAAASTAVVIAGR.S
18	1	sp|P01008|ANT3_HUMAN	52602.4	0.625	SERPINC1	Antithrombin-III (short name: ATIII)	1872	46	0.65	252	23729	2+	2291.15	0.024	10.4751	0.9968	K.AFLEVNEEGSEAAASTAVVIAGR.S
18	1	sp|P01008|ANT3_HUMAN	52602.4	0.625	SERPINC1	Antithrombin-III (short name: ATIII)	1872	46	0.65	252	23750	3+	2291.15	0.023	10.0386	0.9959	K.AFLEVNEEGSEAAASTAVVIAGR.S
18	1	sp|P01008|ANT3_HUMAN	52602.4	0.625	SERPINC1	Antithrombin-III (short name: ATIII)	1872	46	0.65	252	23854	2+	2291.15	0.02	8.72924	0.9999	K.AFLEVNEEGSEAAASTAVVIAGR.S
18	1	sp|P01008|ANT3_HUMAN	52602.4	0.625	SERPINC1	Antithrombin-III (short name: ATIII)	1872	46	0.65	252	23876	3+	2291.15	0.017	7.41985	0.8756	K.AFLEVNEEGSEAAASTAVVIAGR.S
18	1	sp|P01008|ANT3_HUMAN	52602.4	0.625	SERPINC1	Antithrombin-III (short name: ATIII)	1872	46	0.65	252	23975	2+	2291.15	0.023	10.0386	0.9978	K.AFLEVNEEGSEAAASTAVVIAGR.S
18	1	sp|P01008|ANT3_HUMAN	52602.4	0.625	SERPINC1	Antithrombin-III (short name: ATIII)	1872	46	0.65	252	23994	3+	2291.15	0.022	9.60216	0.992	K.AFLEVNEEGSEAAASTAVVIAGR.S
18	1	sp|P01008|ANT3_HUMAN	52602.4	0.625	SERPINC1	Antithrombin-III (short name: ATIII)	1872	46	0.65	252	24096	2+	2291.15	0.023	10.0386	1	K.AFLEVNEEGSEAAASTAVVIAGR.S
18	1	sp|P01008|ANT3_HUMAN	52602.4	0.625	SERPINC1	Antithrombin-III (short name: ATIII)	1872	46	0.65	252	24215	2+	2291.15	0.02	8.72924	0.9982	K.AFLEVNEEGSEAAASTAVVIAGR.S
18	1	sp|P01008|ANT3_HUMAN	52602.4	0.625	SERPINC1	Antithrombin-III (short name: ATIII)	1872	46	0.65	252	24235	3+	2291.15	0.017	7.41985	0.951	K.AFLEVNEEGSEAAASTAVVIAGR.S
18	1	sp|P01008|ANT3_HUMAN	52602.4	0.625	SERPINC1	Antithrombin-III (short name: ATIII)	1872	46	0.65	252	24334	2+	2291.15	0.019	8.29278	0.9989	K.AFLEVNEEGSEAAASTAVVIAGR.S
18	1	sp|P01008|ANT3_HUMAN	52602.4	0.625	SERPINC1	Antithrombin-III (short name: ATIII)	1872	46	0.65	252	24354	3+	2291.15	0.024	10.4751	0.9998	K.AFLEVNEEGSEAAASTAVVIAGR.S
18	1	sp|P01008|ANT3_HUMAN	52602.4	0.625	SERPINC1	Antithrombin-III (short name: ATIII)	1872	46	0.65	252	24454	2+	2291.15	0.022	9.60216	0.9969	K.AFLEVNEEGSEAAASTAVVIAGR.S
18	1	sp|P01008|ANT3_HUMAN	52602.4	0.625	SERPINC1	Antithrombin-III (short name: ATIII)	1872	46	0.65	252	24474	3+	2291.15	0.017	7.41985	0.9989	K.AFLEVNEEGSEAAASTAVVIAGR.S
18	1	sp|P01008|ANT3_HUMAN	52602.4	0.625	SERPINC1	Antithrombin-III (short name: ATIII)	1872	46	0.65	252	24584	2+	2291.15	0.023	10.0386	1	K.AFLEVNEEGSEAAASTAVVIAGR.S
18	1	sp|P01008|ANT3_HUMAN	52602.4	0.625	SERPINC1	Antithrombin-III (short name: ATIII)	1872	46	0.65	252	24710	2+	2291.15	0.025	10.9115	0.9999	K.AFLEVNEEGSEAAASTAVVIAGR.S
18	1	sp|P01008|ANT3_HUMAN	52602.4	0.625	SERPINC1	Antithrombin-III (short name: ATIII)	1872	46	0.65	252	24730	3+	2291.15	1.024	10.4751	0.9919	K.AFLEVNEEGSEAAASTAVVIAGR.S
18	1	sp|P01008|ANT3_HUMAN	52602.4	0.625	SERPINC1	Antithrombin-III (short name: ATIII)	1872	46	0.65	252	24831	2+	2291.15	0.023	10.0386	1	K.AFLEVNEEGSEAAASTAVVIAGR.S
18	1	sp|P01008|ANT3_HUMAN	52602.4	0.625	SERPINC1	Antithrombin-III (short name: ATIII)	1872	46	0.65	252	24851	3+	2291.15	0.023	10.0386	1	K.AFLEVNEEGSEAAASTAVVIAGR.S
18	1	sp|P01008|ANT3_HUMAN	52602.4	0.625	SERPINC1	Antithrombin-III (short name: ATIII)	1872	46	0.65	252	24957	2+	2291.15	0.024	10.4751	1	K.AFLEVNEEGSEAAASTAVVIAGR.S
18	1	sp|P01008|ANT3_HUMAN	52602.4	0.625	SERPINC1	Antithrombin-III (short name: ATIII)	1872	46	0.65	252	24991	3+	2291.15	0.022	9.60216	1	K.AFLEVNEEGSEAAASTAVVIAGR.S
18	1	sp|P01008|ANT3_HUMAN	52602.4	0.625	SERPINC1	Antithrombin-III (short name: ATIII)	1872	46	0.65	252	25108	2+	2291.15	0.023	10.0386	1	K.AFLEVNEEGSEAAASTAVVIAGR.S
18	1	sp|P01008|ANT3_HUMAN	52602.4	0.625	SERPINC1	Antithrombin-III (short name: ATIII)	1872	46	0.65	252	25123	3+	2291.15	0.026	11.348	0.9999	K.AFLEVNEEGSEAAASTAVVIAGR.S
18	1	sp|P01008|ANT3_HUMAN	52602.4	0.625	SERPINC1	Antithrombin-III (short name: ATIII)	1872	46	0.65	252	25159	3+	3066.5	0.036	11.7398	0.9982	K.ELTPEVLQEWLDELEEMMLVVHMPR.F
18	1	sp|P01008|ANT3_HUMAN	52602.4	0.625	SERPINC1	Antithrombin-III (short name: ATIII)	1872	46	0.65	252	25221	3+	2804.57	0.03	10.6968	0.9952	R.ITDVIPSEAINELTVLVLVNTIYFK.G
18	1	sp|P01008|ANT3_HUMAN	52602.4	0.625	SERPINC1	Antithrombin-III (short name: ATIII)	1872	46	0.65	252	25227	2+	2804.57	0.031	11.0534	1	R.ITDVIPSEAINELTVLVLVNTIYFK.G
18	1	sp|P01008|ANT3_HUMAN	52602.4	0.625	SERPINC1	Antithrombin-III (short name: ATIII)	1872	46	0.65	252	25237	2+	2291.15	0.024	10.4751	1	K.AFLEVNEEGSEAAASTAVVIAGR.S
18	1	sp|P01008|ANT3_HUMAN	52602.4	0.625	SERPINC1	Antithrombin-III (short name: ATIII)	1872	46	0.65	252	25249	3+	2291.15	0.026	11.348	0.9999	K.AFLEVNEEGSEAAASTAVVIAGR.S
18	1	sp|P01008|ANT3_HUMAN	52602.4	0.625	SERPINC1	Antithrombin-III (short name: ATIII)	1872	46	0.65	252	25357	2+	2291.15	0.025	10.9115	1	K.AFLEVNEEGSEAAASTAVVIAGR.S
18	1	sp|P01008|ANT3_HUMAN	52602.4	0.625	SERPINC1	Antithrombin-III (short name: ATIII)	1872	46	0.65	252	25368	3+	2291.15	0.024	10.4751	1	K.AFLEVNEEGSEAAASTAVVIAGR.S
18	1	sp|P01008|ANT3_HUMAN	52602.4	0.625	SERPINC1	Antithrombin-III (short name: ATIII)	1872	46	0.65	252	25477	2+	2291.15	0.025	10.9115	1	K.AFLEVNEEGSEAAASTAVVIAGR.S
18	1	sp|P01008|ANT3_HUMAN	52602.4	0.625	SERPINC1	Antithrombin-III (short name: ATIII)	1872	46	0.65	252	25487	3+	2291.15	0.022	9.60216	0.9999	K.AFLEVNEEGSEAAASTAVVIAGR.S
18	1	sp|P01008|ANT3_HUMAN	52602.4	0.625	SERPINC1	Antithrombin-III (short name: ATIII)	1872	46	0.65	252	25597	2+	2291.15	0.022	9.60216	1	K.AFLEVNEEGSEAAASTAVVIAGR.S
18	1	sp|P01008|ANT3_HUMAN	52602.4	0.625	SERPINC1	Antithrombin-III (short name: ATIII)	1872	46	0.65	252	25607	3+	2291.15	0.02	8.72924	0.9997	K.AFLEVNEEGSEAAASTAVVIAGR.S
18	1	sp|P01008|ANT3_HUMAN	52602.4	0.625	SERPINC1	Antithrombin-III (short name: ATIII)	1872	46	0.65	252	25717	2+	2291.15	0.024	10.4751	1	K.AFLEVNEEGSEAAASTAVVIAGR.S
18	1	sp|P01008|ANT3_HUMAN	52602.4	0.625	SERPINC1	Antithrombin-III (short name: ATIII)	1872	46	0.65	252	25727	3+	2291.15	0.021	9.1657	1	K.AFLEVNEEGSEAAASTAVVIAGR.S
18	1	sp|P01008|ANT3_HUMAN	52602.4	0.625	SERPINC1	Antithrombin-III (short name: ATIII)	1872	46	0.65	252	25837	2+	2291.15	0.021	9.1657	1	K.AFLEVNEEGSEAAASTAVVIAGR.S
18	1	sp|P01008|ANT3_HUMAN	52602.4	0.625	SERPINC1	Antithrombin-III (short name: ATIII)	1872	46	0.65	252	25847	3+	2291.15	0.021	9.1657	0.9907	K.AFLEVNEEGSEAAASTAVVIAGR.S
18	1	sp|P01008|ANT3_HUMAN	52602.4	0.625	SERPINC1	Antithrombin-III (short name: ATIII)	1872	46	0.65	252	25957	2+	2291.15	0.022	9.60216	1	K.AFLEVNEEGSEAAASTAVVIAGR.S
18	1	sp|P01008|ANT3_HUMAN	52602.4	0.625	SERPINC1	Antithrombin-III (short name: ATIII)	1872	46	0.65	252	25967	3+	2291.15	0.022	9.60216	0.9962	K.AFLEVNEEGSEAAASTAVVIAGR.S
18	1	sp|P01008|ANT3_HUMAN	52602.4	0.625	SERPINC1	Antithrombin-III (short name: ATIII)	1872	46	0.65	252	26077	2+	2291.15	0.018	7.85631	1	K.AFLEVNEEGSEAAASTAVVIAGR.S
18	1	sp|P01008|ANT3_HUMAN	52602.4	0.625	SERPINC1	Antithrombin-III (short name: ATIII)	1872	46	0.65	252	26087	3+	2291.15	0.022	9.60216	0.9975	K.AFLEVNEEGSEAAASTAVVIAGR.S
18	1	sp|P01008|ANT3_HUMAN	52602.4	0.625	SERPINC1	Antithrombin-III (short name: ATIII)	1872	46	0.65	252	26205	2+	2291.15	0.017	7.41985	0.9797	K.AFLEVNEEGSEAAASTAVVIAGR.S
18	1	sp|P01008|ANT3_HUMAN	52602.4	0.625	SERPINC1	Antithrombin-III (short name: ATIII)	1872	46	0.65	252	26215	3+	2291.15	0.018	7.85631	0.9996	K.AFLEVNEEGSEAAASTAVVIAGR.S
18	1	sp|P01008|ANT3_HUMAN	52602.4	0.625	SERPINC1	Antithrombin-III (short name: ATIII)	1872	46	0.65	252	26326	2+	2291.15	1.022	9.60216	0.9999	K.AFLEVNEEGSEAAASTAVVIAGR.S
18	1	sp|P01008|ANT3_HUMAN	52602.4	0.625	SERPINC1	Antithrombin-III (short name: ATIII)	1872	46	0.65	252	26391	3+	2291.15	0.019	8.29278	0.978	K.AFLEVNEEGSEAAASTAVVIAGR.S
18	1	sp|P01008|ANT3_HUMAN	52602.4	0.625	SERPINC1	Antithrombin-III (short name: ATIII)	1872	46	0.65	252	26447	2+	2291.15	0.022	9.60216	0.9996	K.AFLEVNEEGSEAAASTAVVIAGR.S
18	1	sp|P01008|ANT3_HUMAN	52602.4	0.625	SERPINC1	Antithrombin-III (short name: ATIII)	1872	46	0.65	252	26517	3+	2291.15	0.019	8.29278	0.9999	K.AFLEVNEEGSEAAASTAVVIAGR.S
18	1	sp|P01008|ANT3_HUMAN	52602.4	0.625	SERPINC1	Antithrombin-III (short name: ATIII)	1872	46	0.65	252	26567	2+	2291.15	0.023	10.0386	0.9999	K.AFLEVNEEGSEAAASTAVVIAGR.S
18	1	sp|P01008|ANT3_HUMAN	52602.4	0.625	SERPINC1	Antithrombin-III (short name: ATIII)	1872	46	0.65	252	26651	3+	2291.15	0.022	9.60216	0.9988	K.AFLEVNEEGSEAAASTAVVIAGR.S
18	1	sp|P01008|ANT3_HUMAN	52602.4	0.625	SERPINC1	Antithrombin-III (short name: ATIII)	1872	46	0.65	252	26696	2+	2291.15	0.019	8.29278	0.9999	K.AFLEVNEEGSEAAASTAVVIAGR.S
18	1	sp|P01008|ANT3_HUMAN	52602.4	0.625	SERPINC1	Antithrombin-III (short name: ATIII)	1872	46	0.65	252	26821	2+	2291.15	0.019	8.29278	0.9999	K.AFLEVNEEGSEAAASTAVVIAGR.S
18	1	sp|P01008|ANT3_HUMAN	52602.4	0.625	SERPINC1	Antithrombin-III (short name: ATIII)	1872	46	0.65	252	26904	3+	2291.15	0.027	11.7845	0.9916	K.AFLEVNEEGSEAAASTAVVIAGR.S
18	1	sp|P01008|ANT3_HUMAN	52602.4	0.625	SERPINC1	Antithrombin-III (short name: ATIII)	1872	46	0.65	252	27026	3+	2291.15	0.022	9.60216	0.9997	K.AFLEVNEEGSEAAASTAVVIAGR.S
18	1	sp|P01008|ANT3_HUMAN	52602.4	0.625	SERPINC1	Antithrombin-III (short name: ATIII)	1872	46	0.65	252	27080	2+	2291.15	0.021	9.1657	0.9908	K.AFLEVNEEGSEAAASTAVVIAGR.S
18	1	sp|P01008|ANT3_HUMAN	52602.4	0.625	SERPINC1	Antithrombin-III (short name: ATIII)	1872	46	0.65	252	27204	2+	2291.15	0.023	10.0386	0.9694	K.AFLEVNEEGSEAAASTAVVIAGR.S
18	1	sp|P01008|ANT3_HUMAN	52602.4	0.625	SERPINC1	Antithrombin-III (short name: ATIII)	1872	46	0.65	252	27275	3+	2291.15	1.024	10.4751	0.9781	K.AFLEVNEEGSEAAASTAVVIAGR.S
18	1	sp|P01008|ANT3_HUMAN	52602.4	0.625	SERPINC1	Antithrombin-III (short name: ATIII)	1872	46	0.65	252	54	2+	1430.79	0.008	5.59132	0.7875	R.VAEGTQVLELPFK.G
18	1	sp|P01008|ANT3_HUMAN	52602.4	0.625	SERPINC1	Antithrombin-III (short name: ATIII)	1872	46	0.65	252	178	2+	1430.79	0.012	8.38698	0.7032	R.VAEGTQVLELPFK.G
18	1	sp|P01008|ANT3_HUMAN	52602.4	0.625	SERPINC1	Antithrombin-III (short name: ATIII)	1872	46	0.65	252	297	2+	1430.79	0.007	4.89241	0.844	R.VAEGTQVLELPFK.G
18	1	sp|P01008|ANT3_HUMAN	52602.4	0.625	SERPINC1	Antithrombin-III (short name: ATIII)	1872	46	0.65	252	3695	2+	1093.46	0.008	7.3162	0.9997	K.ATEDEGSEQK.I
18	1	sp|P01008|ANT3_HUMAN	52602.4	0.625	SERPINC1	Antithrombin-III (short name: ATIII)	1872	46	0.65	252	3814	2+	1093.46	0.009	8.23072	0.9998	K.ATEDEGSEQK.I
18	1	sp|P01008|ANT3_HUMAN	52602.4	0.625	SERPINC1	Antithrombin-III (short name: ATIII)	1872	46	0.65	252	3932	2+	1093.46	0.009	8.23072	0.9992	K.ATEDEGSEQK.I
18	1	sp|P01008|ANT3_HUMAN	52602.4	0.625	SERPINC1	Antithrombin-III (short name: ATIII)	1872	46	0.65	252	4054	2+	1093.46	0.009	8.23072	0.9843	K.ATEDEGSEQK.I
18	1	sp|P01008|ANT3_HUMAN	52602.4	0.625	SERPINC1	Antithrombin-III (short name: ATIII)	1872	46	0.65	252	6249	2+	801.429	0.008	9.98217	0.7291	R.VANPCVK.-	30148248	12506701
18	1	sp|P01008|ANT3_HUMAN	52602.4	0.625	SERPINC1	Antithrombin-III (short name: ATIII)	1872	46	0.65	252	6379	2+	801.429	0.006	7.48663	0.7042	R.VANPCVK.-	5.63175e+06	2.09804e+06
18	1	sp|P01008|ANT3_HUMAN	52602.4	0.625	SERPINC1	Antithrombin-III (short name: ATIII)	1872	46	0.65	252	6742	2+	850.405	0.007	8.23137	0.8637	K.FSPENTR.K
18	1	sp|P01008|ANT3_HUMAN	52602.4	0.625	SERPINC1	Antithrombin-III (short name: ATIII)	1872	46	0.65	252	7736	2+	1799.7	0.006	3.3339	0.9993	K.ADGESC'SASM"M"YQEGK.F	646734	354183
18	1	sp|P01008|ANT3_HUMAN	52602.4	0.625	SERPINC1	Antithrombin-III (short name: ATIII)	1872	46	0.65	252	7742	3+	2002.97	0.02	9.98518	1	K.KATEDEGSEQKIPEATNR.R
18	1	sp|P01008|ANT3_HUMAN	52602.4	0.625	SERPINC1	Antithrombin-III (short name: ATIII)	1872	46	0.65	252	7747	2+	1796.68	0.017	9.46191	1	K.ADGESCSASM"M"YQEGK.F	648704	355970
18	1	sp|P01008|ANT3_HUMAN	52602.4	0.625	SERPINC1	Antithrombin-III (short name: ATIII)	1872	46	0.65	252	7871	2+	1796.68	0.017	9.46191	1	K.ADGESCSASM"M"YQEGK.F	582982	312698
18	1	sp|P01008|ANT3_HUMAN	52602.4	0.625	SERPINC1	Antithrombin-III (short name: ATIII)	1872	46	0.65	252	7900	2+	1799.7	-0.003	1.66695	0.9999	K.ADGESC'SASM"M"YQEGK.F	460620	250026
18	1	sp|P01008|ANT3_HUMAN	52602.4	0.625	SERPINC1	Antithrombin-III (short name: ATIII)	1872	46	0.65	252	8014	2+	1796.68	0.016	8.90533	0.7737	K.ADGESCSASM"M"YQEGK.F	2769.66	779.37
18	1	sp|P01008|ANT3_HUMAN	52602.4	0.625	SERPINC1	Antithrombin-III (short name: ATIII)	1872	46	0.65	252	8428	3+	1874.87	0.014	7.46717	0.9999	K.ATEDEGSEQKIPEATNR.R
18	1	sp|P01008|ANT3_HUMAN	52602.4	0.625	SERPINC1	Antithrombin-III (short name: ATIII)	1872	46	0.65	252	8553	3+	1874.87	0.019	10.134	0.9997	K.ATEDEGSEQKIPEATNR.R
18	1	sp|P01008|ANT3_HUMAN	52602.4	0.625	SERPINC1	Antithrombin-III (short name: ATIII)	1872	46	0.65	252	8565	2+	1874.87	0.017	9.06728	1	K.ATEDEGSEQKIPEATNR.R
18	1	sp|P01008|ANT3_HUMAN	52602.4	0.625	SERPINC1	Antithrombin-III (short name: ATIII)	1872	46	0.65	252	8683	3+	1874.87	0.017	9.06728	0.9996	K.ATEDEGSEQKIPEATNR.R
18	1	sp|P01008|ANT3_HUMAN	52602.4	0.625	SERPINC1	Antithrombin-III (short name: ATIII)	1872	46	0.65	252	8700	2+	1874.87	0.017	9.06728	0.6619	K.ATEDEGSEQKIPEATNR.R
18	1	sp|P01008|ANT3_HUMAN	52602.4	0.625	SERPINC1	Antithrombin-III (short name: ATIII)	1872	46	0.65	252	8815	3+	1874.87	0.019	10.134	0.9969	K.ATEDEGSEQKIPEATNR.R
18	1	sp|P01008|ANT3_HUMAN	52602.4	0.625	SERPINC1	Antithrombin-III (short name: ATIII)	1872	46	0.65	252	8944	3+	1874.87	1.002	1.06674	0.8318	K.ATEDEGSEQKIPEATNR.R
18	1	sp|P01008|ANT3_HUMAN	52602.4	0.625	SERPINC1	Antithrombin-III (short name: ATIII)	1872	46	0.65	252	9255	2+	1780.68	0.018	10.1085	1	K.ADGESCSASMM"YQEGK.F	2426318	1.31275e+06
18	1	sp|P01008|ANT3_HUMAN	52602.4	0.625	SERPINC1	Antithrombin-III (short name: ATIII)	1872	46	0.65	252	9295	2+	1783.7	1.012	6.72758	1	K.ADGESC'SASMM"YQEGK.F	2.56416e+06	1.39791e+06
18	1	sp|P01008|ANT3_HUMAN	52602.4	0.625	SERPINC1	Antithrombin-III (short name: ATIII)	1872	46	0.65	252	9378	2+	1780.68	0.017	9.5469	1	K.ADGESCSASMM"YQEGK.F	2637868	1.45492e+06
18	1	sp|P01008|ANT3_HUMAN	52602.4	0.625	SERPINC1	Antithrombin-III (short name: ATIII)	1872	46	0.65	252	9419	2+	1783.7	0.012	6.72758	1	K.ADGESC'SASMM"YQEGK.F	2.41593e+06	1.33013e+06
18	1	sp|P01008|ANT3_HUMAN	52602.4	0.625	SERPINC1	Antithrombin-III (short name: ATIII)	1872	46	0.65	252	9512	2+	1780.68	0.015	8.42374	1	K.ADGESCSASMM"YQEGK.F	928621	535752
18	1	sp|P01008|ANT3_HUMAN	52602.4	0.625	SERPINC1	Antithrombin-III (short name: ATIII)	1872	46	0.65	252	9561	2+	1783.7	0.012	6.72758	0.9999	K.ADGESC'SASMM"YQEGK.F	451517	289688
18	1	sp|P01008|ANT3_HUMAN	52602.4	0.625	SERPINC1	Antithrombin-III (short name: ATIII)	1872	46	0.65	252	9639	2+	1780.68	0.018	10.1085	1	K.ADGESCSASMM"YQEGK.F	357665	217458
18	1	sp|P01008|ANT3_HUMAN	52602.4	0.625	SERPINC1	Antithrombin-III (short name: ATIII)	1872	46	0.65	252	9724	2+	1783.7	0.009	5.04569	0.9386	K.ADGESC'SASMM"YQEGK.F	2.56724e+06	1.38145e+06
18	1	sp|P01008|ANT3_HUMAN	52602.4	0.625	SERPINC1	Antithrombin-III (short name: ATIII)	1872	46	0.65	252	9771	2+	1780.68	0.013	7.30057	1	K.ADGESCSASMM"YQEGK.F	3825837	2067136
18	1	sp|P01008|ANT3_HUMAN	52602.4	0.625	SERPINC1	Antithrombin-III (short name: ATIII)	1872	46	0.65	252	9853	2+	1783.7	0.012	6.72758	0.9998	K.ADGESC'SASM"MYQEGK.F	4.20848e+06	2.24672e+06
18	1	sp|P01008|ANT3_HUMAN	52602.4	0.625	SERPINC1	Antithrombin-III (short name: ATIII)	1872	46	0.65	252	9902	2+	1780.68	0.017	9.5469	1	K.ADGESCSASM"MYQEGK.F	4258126	2284445
18	1	sp|P01008|ANT3_HUMAN	52602.4	0.625	SERPINC1	Antithrombin-III (short name: ATIII)	1872	46	0.65	252	9983	2+	1783.7	0.012	6.72758	0.9998	K.ADGESC'SASM"MYQEGK.F	3.51825e+06	1.90684e+06
18	1	sp|P01008|ANT3_HUMAN	52602.4	0.625	SERPINC1	Antithrombin-III (short name: ATIII)	1872	46	0.65	252	10036	2+	1780.68	0.015	8.42374	1	K.ADGESCSASM"MYQEGK.F	1.698e+06	927671
18	1	sp|P01008|ANT3_HUMAN	52602.4	0.625	SERPINC1	Antithrombin-III (short name: ATIII)	1872	46	0.65	252	10122	2+	1783.7	-0.999	0.560632	0.9996	K.ADGESC'SASM"MYQEGK.F	459163	272839
18	1	sp|P01008|ANT3_HUMAN	52602.4	0.625	SERPINC1	Antithrombin-III (short name: ATIII)	1872	46	0.65	252	10166	2+	1780.68	0.015	8.42374	1	K.ADGESCSASM"MYQEGK.F	371023	236513
18	1	sp|P01008|ANT3_HUMAN	52602.4	0.625	SERPINC1	Antithrombin-III (short name: ATIII)	1872	46	0.65	252	10170	2+	917.52	0.009	9.80905	0.9073	R.RVWELSK.A
18	1	sp|P01008|ANT3_HUMAN	52602.4	0.625	SERPINC1	Antithrombin-III (short name: ATIII)	1872	46	0.65	252	10253	2+	1783.7	0.012	6.72758	0.9966	K.ADGESC'SASM"MYQEGK.F	260075	163406
18	1	sp|P01008|ANT3_HUMAN	52602.4	0.625	SERPINC1	Antithrombin-III (short name: ATIII)	1872	46	0.65	252	10370	2+	1780.68	0.02	11.2317	0.9981	K.ADGESCSASMM"YQEGK.F	234213	140471
18	1	sp|P01008|ANT3_HUMAN	52602.4	0.625	SERPINC1	Antithrombin-III (short name: ATIII)	1872	46	0.65	252	10383	2+	1783.7	1.012	6.72758	0.9994	K.ADGESC'SASMM"YQEGK.F	231915	142679
18	1	sp|P01008|ANT3_HUMAN	52602.4	0.625	SERPINC1	Antithrombin-III (short name: ATIII)	1872	46	0.65	252	10503	2+	1780.68	0.02	11.2317	0.9999	K.ADGESCSASM"MYQEGK.F	234368	152737
18	1	sp|P01008|ANT3_HUMAN	52602.4	0.625	SERPINC1	Antithrombin-III (short name: ATIII)	1872	46	0.65	252	10511	2+	1783.7	1.012	6.72758	0.982	K.ADGESC'SASM"MYQEGK.F	230699	151567
18	1	sp|P01008|ANT3_HUMAN	52602.4	0.625	SERPINC1	Antithrombin-III (short name: ATIII)	1872	46	0.65	252	10605	2+	1764.69	0.017	9.63344	0.9998	K.ADGESCSASMMYQEGK.F	47903.5	42020.1
18	1	sp|P01008|ANT3_HUMAN	52602.4	0.625	SERPINC1	Antithrombin-III (short name: ATIII)	1872	46	0.65	252	10630	2+	1780.68	0.016	8.98532	0.9987	K.ADGESCSASM"MYQEGK.F	130938	92560.1
18	1	sp|P01008|ANT3_HUMAN	52602.4	0.625	SERPINC1	Antithrombin-III (short name: ATIII)	1872	46	0.65	252	10644	2+	1767.71	0.007	3.95993	0.9972	K.ADGESC'SASMMYQEGK.F	50630	41794.5
18	1	sp|P01008|ANT3_HUMAN	52602.4	0.625	SERPINC1	Antithrombin-III (short name: ATIII)	1872	46	0.65	252	10674	2+	1783.7	0.012	6.72758	0.9826	K.ADGESC'SASM"MYQEGK.F	96588.5	69604.2
18	1	sp|P01008|ANT3_HUMAN	52602.4	0.625	SERPINC1	Antithrombin-III (short name: ATIII)	1872	46	0.65	252	10737	2+	1126.66	0.011	9.76339	0.9929	K.SKLPGIVAEGR.D
18	1	sp|P01008|ANT3_HUMAN	52602.4	0.625	SERPINC1	Antithrombin-III (short name: ATIII)	1872	46	0.65	252	11049	2+	1764.69	0.02	11.3335	1	K.ADGESCSASMMYQEGK.F	263170	163813
18	1	sp|P01008|ANT3_HUMAN	52602.4	0.625	SERPINC1	Antithrombin-III (short name: ATIII)	1872	46	0.65	252	11103	2+	1767.71	0.007	3.95993	0.9998	K.ADGESC'SASMMYQEGK.F	467254	286642
18	1	sp|P01008|ANT3_HUMAN	52602.4	0.625	SERPINC1	Antithrombin-III (short name: ATIII)	1872	46	0.65	252	11173	2+	1783.7	0.009	5.04569	0.9883	K.ADGESC'SASMM"YQEGK.F	1712.62	3504.23
18	1	sp|P01008|ANT3_HUMAN	52602.4	0.625	SERPINC1	Antithrombin-III (short name: ATIII)	1872	46	0.65	252	11181	2+	1764.69	0.015	8.50009	1	K.ADGESCSASMMYQEGK.F	4.79017e+06	2.88924e+06
18	1	sp|P01008|ANT3_HUMAN	52602.4	0.625	SERPINC1	Antithrombin-III (short name: ATIII)	1872	46	0.65	252	11234	2+	1767.71	-0.998	1.13141	0.9995	K.ADGESC'SASMMYQEGK.F	16221721	9852894
18	1	sp|P01008|ANT3_HUMAN	52602.4	0.625	SERPINC1	Antithrombin-III (short name: ATIII)	1872	46	0.65	252	11309	2+	1764.69	0.017	9.63344	1	K.ADGESCSASMMYQEGK.F	23048326	13955765
18	1	sp|P01008|ANT3_HUMAN	52602.4	0.625	SERPINC1	Antithrombin-III (short name: ATIII)	1872	46	0.65	252	11359	2+	1767.71	0.007	3.95993	1	K.ADGESC'SASMMYQEGK.F	24316788	14703924
18	1	sp|P01008|ANT3_HUMAN	52602.4	0.625	SERPINC1	Antithrombin-III (short name: ATIII)	1872	46	0.65	252	11437	2+	1764.69	0.019	10.7668	1	K.ADGESCSASMMYQEGK.F	24589136	14875589
18	1	sp|P01008|ANT3_HUMAN	52602.4	0.625	SERPINC1	Antithrombin-III (short name: ATIII)	1872	46	0.65	252	11488	2+	1767.71	0.007	3.95993	1	K.ADGESC'SASMMYQEGK.F	20008948	12108508
18	1	sp|P01008|ANT3_HUMAN	52602.4	0.625	SERPINC1	Antithrombin-III (short name: ATIII)	1872	46	0.65	252	11517	2+	911.531	0.007	7.67939	0.9995	K.LPGIVAEGR.D
18	1	sp|P01008|ANT3_HUMAN	52602.4	0.625	SERPINC1	Antithrombin-III (short name: ATIII)	1872	46	0.65	252	11569	2+	1764.69	0.018	10.2001	1	K.ADGESCSASMMYQEGK.F	6.587e+06	3978905
18	1	sp|P01008|ANT3_HUMAN	52602.4	0.625	SERPINC1	Antithrombin-III (short name: ATIII)	1872	46	0.65	252	11618	2+	1767.71	0.007	3.95993	1	K.ADGESC'SASMMYQEGK.F	4.09487e+06	2489659
18	1	sp|P01008|ANT3_HUMAN	52602.4	0.625	SERPINC1	Antithrombin-III (short name: ATIII)	1872	46	0.65	252	11647	2+	911.531	0.008	8.77644	1	K.LPGIVAEGR.D
18	1	sp|P01008|ANT3_HUMAN	52602.4	0.625	SERPINC1	Antithrombin-III (short name: ATIII)	1872	46	0.65	252	11699	2+	1764.69	0.017	9.63344	1	K.ADGESCSASMMYQEGK.F	2.50296e+06	1.52011e+06
18	1	sp|P01008|ANT3_HUMAN	52602.4	0.625	SERPINC1	Antithrombin-III (short name: ATIII)	1872	46	0.65	252	11749	2+	1767.71	0.007	3.95993	1	K.ADGESC'SASMMYQEGK.F	1.966e+06	1.1937e+06
18	1	sp|P01008|ANT3_HUMAN	52602.4	0.625	SERPINC1	Antithrombin-III (short name: ATIII)	1872	46	0.65	252	11777	2+	911.531	0.008	8.77644	0.9999	K.LPGIVAEGR.D
18	1	sp|P01008|ANT3_HUMAN	52602.4	0.625	SERPINC1	Antithrombin-III (short name: ATIII)	1872	46	0.65	252	11829	2+	1764.69	0.017	9.63344	1	K.ADGESCSASMMYQEGK.F	1.40309e+06	843048
18	1	sp|P01008|ANT3_HUMAN	52602.4	0.625	SERPINC1	Antithrombin-III (short name: ATIII)	1872	46	0.65	252	11881	2+	1767.71	0.007	3.95993	0.9999	K.ADGESC'SASMMYQEGK.F	1167890	695139
18	1	sp|P01008|ANT3_HUMAN	52602.4	0.625	SERPINC1	Antithrombin-III (short name: ATIII)	1872	46	0.65	252	11907	2+	911.531	0.008	8.77644	0.9999	K.LPGIVAEGR.D
18	1	sp|P01008|ANT3_HUMAN	52602.4	0.625	SERPINC1	Antithrombin-III (short name: ATIII)	1872	46	0.65	252	11960	2+	1764.69	0.017	9.63344	1	K.ADGESCSASMMYQEGK.F	945692	579988
18	1	sp|P01008|ANT3_HUMAN	52602.4	0.625	SERPINC1	Antithrombin-III (short name: ATIII)	1872	46	0.65	252	12012	2+	1767.71	0.007	3.95993	0.9995	K.ADGESC'SASMMYQEGK.F	850188	519476
18	1	sp|P01008|ANT3_HUMAN	52602.4	0.625	SERPINC1	Antithrombin-III (short name: ATIII)	1872	46	0.65	252	12037	2+	911.531	0.008	8.77644	1	K.LPGIVAEGR.D
18	1	sp|P01008|ANT3_HUMAN	52602.4	0.625	SERPINC1	Antithrombin-III (short name: ATIII)	1872	46	0.65	252	12094	2+	1764.69	0.02	11.3335	1	K.ADGESCSASMMYQEGK.F	783964	474042
18	1	sp|P01008|ANT3_HUMAN	52602.4	0.625	SERPINC1	Antithrombin-III (short name: ATIII)	1872	46	0.65	252	12140	2+	1767.71	0.007	3.95993	1	K.ADGESC'SASMMYQEGK.F	732479	445939
18	1	sp|P01008|ANT3_HUMAN	52602.4	0.625	SERPINC1	Antithrombin-III (short name: ATIII)	1872	46	0.65	252	12168	2+	911.531	0.007	7.67939	1	K.LPGIVAEGR.D
18	1	sp|P01008|ANT3_HUMAN	52602.4	0.625	SERPINC1	Antithrombin-III (short name: ATIII)	1872	46	0.65	252	12224	2+	1764.69	0.021	11.9001	1	K.ADGESCSASMMYQEGK.F	676099	405826
18	1	sp|P01008|ANT3_HUMAN	52602.4	0.625	SERPINC1	Antithrombin-III (short name: ATIII)	1872	46	0.65	252	12301	2+	911.531	0.009	9.8735	1	K.LPGIVAEGR.D
18	1	sp|P01008|ANT3_HUMAN	52602.4	0.625	SERPINC1	Antithrombin-III (short name: ATIII)	1872	46	0.65	252	12325	2+	1767.71	1.007	3.95993	0.9996	K.ADGESC'SASMMYQEGK.F	573558	356296
18	1	sp|P01008|ANT3_HUMAN	52602.4	0.625	SERPINC1	Antithrombin-III (short name: ATIII)	1872	46	0.65	252	12355	2+	1764.69	0.019	10.7668	1	K.ADGESCSASMMYQEGK.F	536079	338417
18	1	sp|P01008|ANT3_HUMAN	52602.4	0.625	SERPINC1	Antithrombin-III (short name: ATIII)	1872	46	0.65	252	12428	2+	911.531	0.008	8.77644	1	K.LPGIVAEGR.D
18	1	sp|P01008|ANT3_HUMAN	52602.4	0.625	SERPINC1	Antithrombin-III (short name: ATIII)	1872	46	0.65	252	12455	2+	1767.71	0.007	3.95993	1	K.ADGESC'SASMMYQEGK.F	454396	294210
18	1	sp|P01008|ANT3_HUMAN	52602.4	0.625	SERPINC1	Antithrombin-III (short name: ATIII)	1872	46	0.65	252	12485	2+	1764.69	0.015	8.50009	1	K.ADGESCSASMMYQEGK.F	446854	295959
18	1	sp|P01008|ANT3_HUMAN	52602.4	0.625	SERPINC1	Antithrombin-III (short name: ATIII)	1872	46	0.65	252	12624	2+	1767.71	0.007	3.95993	1	K.ADGESC'SASMMYQEGK.F	395210	277721
18	1	sp|P01008|ANT3_HUMAN	52602.4	0.625	SERPINC1	Antithrombin-III (short name: ATIII)	1872	46	0.65	252	12750	2+	1767.71	0.007	3.95993	0.9999	K.ADGESC'SASMMYQEGK.F	368791	267969
18	1	sp|P01008|ANT3_HUMAN	52602.4	0.625	SERPINC1	Antithrombin-III (short name: ATIII)	1872	46	0.65	252	12775	2+	1764.69	0.018	10.2001	0.9999	K.ADGESCSASMMYQEGK.F	356892	259402
18	1	sp|P01008|ANT3_HUMAN	52602.4	0.625	SERPINC1	Antithrombin-III (short name: ATIII)	1872	46	0.65	252	12913	2+	1764.69	0.018	10.2001	1	K.ADGESCSASMMYQEGK.F	345371	217726
18	1	sp|P01008|ANT3_HUMAN	52602.4	0.625	SERPINC1	Antithrombin-III (short name: ATIII)	1872	46	0.65	252	12934	2+	1767.71	0.007	3.95993	0.9997	K.ADGESC'SASMMYQEGK.F	341853	216914
18	1	sp|P01008|ANT3_HUMAN	52602.4	0.625	SERPINC1	Antithrombin-III (short name: ATIII)	1872	46	0.65	252	13010	2+	1309.61	0.056	42.761	0.9816	R.DDLYVSDAFHK.A
18	1	sp|P01008|ANT3_HUMAN	52602.4	0.625	SERPINC1	Antithrombin-III (short name: ATIII)	1872	46	0.65	252	13033	2+	911.531	0.002	2.19411	0.9482	K.LPGIVAEGR.D
18	1	sp|P01008|ANT3_HUMAN	52602.4	0.625	SERPINC1	Antithrombin-III (short name: ATIII)	1872	46	0.65	252	13064	2+	1764.69	0.018	10.2001	1	K.ADGESCSASMMYQEGK.F	301622	183975
18	1	sp|P01008|ANT3_HUMAN	52602.4	0.625	SERPINC1	Antithrombin-III (short name: ATIII)	1872	46	0.65	252	13547	2+	908.472	0.008	8.80599	0.7605	R.IEDGFSLK.E
18	1	sp|P01008|ANT3_HUMAN	52602.4	0.625	SERPINC1	Antithrombin-III (short name: ATIII)	1872	46	0.65	252	13791	2+	1309.61	0.012	9.16306	1	R.DDLYVSDAFHK.A
18	1	sp|P01008|ANT3_HUMAN	52602.4	0.625	SERPINC1	Antithrombin-III (short name: ATIII)	1872	46	0.65	252	13795	3+	1309.61	0.01	7.63588	0.9706	R.DDLYVSDAFHK.A
18	1	sp|P01008|ANT3_HUMAN	52602.4	0.625	SERPINC1	Antithrombin-III (short name: ATIII)	1872	46	0.65	252	13808	2+	908.472	0.008	8.80599	0.9554	R.IEDGFSLK.E
18	1	sp|P01008|ANT3_HUMAN	52602.4	0.625	SERPINC1	Antithrombin-III (short name: ATIII)	1872	46	0.65	252	13917	2+	1309.61	0.014	10.6902	1	R.DDLYVSDAFHK.A
18	1	sp|P01008|ANT3_HUMAN	52602.4	0.625	SERPINC1	Antithrombin-III (short name: ATIII)	1872	46	0.65	252	13918	3+	1309.61	0.013	9.92665	0.9013	R.DDLYVSDAFHK.A
18	1	sp|P01008|ANT3_HUMAN	52602.4	0.625	SERPINC1	Antithrombin-III (short name: ATIII)	1872	46	0.65	252	14047	2+	1309.61	0.012	9.16306	1	R.DDLYVSDAFHK.A
18	1	sp|P01008|ANT3_HUMAN	52602.4	0.625	SERPINC1	Antithrombin-III (short name: ATIII)	1872	46	0.65	252	14175	2+	1764.69	0.016	9.06676	0.9998	K.ADGESCSASMMYQEGK.F	193085	159071
18	1	sp|P01008|ANT3_HUMAN	52602.4	0.625	SERPINC1	Antithrombin-III (short name: ATIII)	1872	46	0.65	252	14178	2+	1309.61	1.003	2.29077	0.8636	R.DDLYVSDAFHK.A
18	1	sp|P01008|ANT3_HUMAN	52602.4	0.625	SERPINC1	Antithrombin-III (short name: ATIII)	1872	46	0.65	252	14200	2+	908.472	0.007	7.70524	0.9703	R.IEDGFSLK.E
18	1	sp|P01008|ANT3_HUMAN	52602.4	0.625	SERPINC1	Antithrombin-III (short name: ATIII)	1872	46	0.65	252	14259	3+	1309.61	0.011	8.39947	0.9734	R.DDLYVSDAFHK.A
18	1	sp|P01008|ANT3_HUMAN	52602.4	0.625	SERPINC1	Antithrombin-III (short name: ATIII)	1872	46	0.65	252	14309	2+	1309.61	0.011	8.39947	1	R.DDLYVSDAFHK.A
18	1	sp|P01008|ANT3_HUMAN	52602.4	0.625	SERPINC1	Antithrombin-III (short name: ATIII)	1872	46	0.65	252	14439	2+	1309.61	0.011	8.39947	1	R.DDLYVSDAFHK.A
18	1	sp|P01008|ANT3_HUMAN	52602.4	0.625	SERPINC1	Antithrombin-III (short name: ATIII)	1872	46	0.65	252	14568	2+	1309.61	0.015	11.4538	0.9999	R.DDLYVSDAFHK.A
18	1	sp|P01008|ANT3_HUMAN	52602.4	0.625	SERPINC1	Antithrombin-III (short name: ATIII)	1872	46	0.65	252	14700	2+	1309.61	0.057	43.5245	0.994	R.DDLYVSDAFHK.A
18	1	sp|P01008|ANT3_HUMAN	52602.4	0.625	SERPINC1	Antithrombin-III (short name: ATIII)	1872	46	0.65	252	14831	2+	1309.61	0.067	51.1604	0.9996	R.DDLYVSDAFHK.A
18	1	sp|P01008|ANT3_HUMAN	52602.4	0.625	SERPINC1	Antithrombin-III (short name: ATIII)	1872	46	0.65	252	14962	2+	1309.61	0.007	5.34512	0.9997	R.DDLYVSDAFHK.A
18	1	sp|P01008|ANT3_HUMAN	52602.4	0.625	SERPINC1	Antithrombin-III (short name: ATIII)	1872	46	0.65	252	15187	2+	1528.74	0.015	9.81198	1	R.FATTFYQHLADSK.N
18	1	sp|P01008|ANT3_HUMAN	52602.4	0.625	SERPINC1	Antithrombin-III (short name: ATIII)	1872	46	0.65	252	15257	3+	1528.74	0.015	9.81198	0.988	R.FATTFYQHLADSK.N
18	1	sp|P01008|ANT3_HUMAN	52602.4	0.625	SERPINC1	Antithrombin-III (short name: ATIII)	1872	46	0.65	252	15287	2+	1309.61	1.045	34.3615	0.9055	R.DDLYVSDAFHK.A
18	1	sp|P01008|ANT3_HUMAN	52602.4	0.625	SERPINC1	Antithrombin-III (short name: ATIII)	1872	46	0.65	252	15318	2+	1528.74	0.014	9.15785	1	R.FATTFYQHLADSK.N
18	1	sp|P01008|ANT3_HUMAN	52602.4	0.625	SERPINC1	Antithrombin-III (short name: ATIII)	1872	46	0.65	252	15419	2+	1309.61	1.045	34.3615	0.9969	R.DDLYVSDAFHK.A
18	1	sp|P01008|ANT3_HUMAN	52602.4	0.625	SERPINC1	Antithrombin-III (short name: ATIII)	1872	46	0.65	252	15448	2+	1528.74	0.014	9.15785	1	R.FATTFYQHLADSK.N
18	1	sp|P01008|ANT3_HUMAN	52602.4	0.625	SERPINC1	Antithrombin-III (short name: ATIII)	1872	46	0.65	252	15517	3+	1528.74	0.013	8.50372	0.9715	R.FATTFYQHLADSK.N
18	1	sp|P01008|ANT3_HUMAN	52602.4	0.625	SERPINC1	Antithrombin-III (short name: ATIII)	1872	46	0.65	252	15578	2+	1528.74	0.014	9.15785	1	R.FATTFYQHLADSK.N
18	1	sp|P01008|ANT3_HUMAN	52602.4	0.625	SERPINC1	Antithrombin-III (short name: ATIII)	1872	46	0.65	252	15679	2+	1309.61	0.007	5.34512	0.954	R.DDLYVSDAFHK.A
18	1	sp|P01008|ANT3_HUMAN	52602.4	0.625	SERPINC1	Antithrombin-III (short name: ATIII)	1872	46	0.65	252	15710	2+	1528.74	0.016	10.4661	1	R.FATTFYQHLADSK.N
18	1	sp|P01008|ANT3_HUMAN	52602.4	0.625	SERPINC1	Antithrombin-III (short name: ATIII)	1872	46	0.65	252	15917	3+	1528.74	0.012	7.84959	0.8573	R.FATTFYQHLADSK.N
18	1	sp|P01008|ANT3_HUMAN	52602.4	0.625	SERPINC1	Antithrombin-III (short name: ATIII)	1872	46	0.65	252	17051	3+	1586.89	0.013	8.19212	0.9956	R.RVAEGTQVLELPFK.G
18	1	sp|P01008|ANT3_HUMAN	52602.4	0.625	SERPINC1	Antithrombin-III (short name: ATIII)	1872	46	0.65	252	17059	2+	1586.89	0.016	10.0826	0.9998	R.RVAEGTQVLELPFK.G
18	1	sp|P01008|ANT3_HUMAN	52602.4	0.625	SERPINC1	Antithrombin-III (short name: ATIII)	1872	46	0.65	252	17092	2+	1684.92	0.016	9.49601	0.9995	K.GDDITM"VLILPKPEK.S
18	1	sp|P01008|ANT3_HUMAN	52602.4	0.625	SERPINC1	Antithrombin-III (short name: ATIII)	1872	46	0.65	252	17178	3+	1586.89	0.014	8.82229	1	R.RVAEGTQVLELPFK.G
18	1	sp|P01008|ANT3_HUMAN	52602.4	0.625	SERPINC1	Antithrombin-III (short name: ATIII)	1872	46	0.65	252	17189	2+	1586.89	0.014	8.82229	0.9991	R.RVAEGTQVLELPFK.G
18	1	sp|P01008|ANT3_HUMAN	52602.4	0.625	SERPINC1	Antithrombin-III (short name: ATIII)	1872	46	0.65	252	17238	2+	1340.66	0.012	8.9508	1	K.TSDQIHFFFAK.L
18	1	sp|P01008|ANT3_HUMAN	52602.4	0.625	SERPINC1	Antithrombin-III (short name: ATIII)	1872	46	0.65	252	17367	2+	1340.66	0.014	10.4426	1	K.TSDQIHFFFAK.L
18	1	sp|P01008|ANT3_HUMAN	52602.4	0.625	SERPINC1	Antithrombin-III (short name: ATIII)	1872	46	0.65	252	17497	2+	1340.66	0.013	9.69669	1	K.TSDQIHFFFAK.L
18	1	sp|P01008|ANT3_HUMAN	52602.4	0.625	SERPINC1	Antithrombin-III (short name: ATIII)	1872	46	0.65	252	17630	2+	1340.66	0.012	8.9508	1	K.TSDQIHFFFAK.L
18	1	sp|P01008|ANT3_HUMAN	52602.4	0.625	SERPINC1	Antithrombin-III (short name: ATIII)	1872	46	0.65	252	17743	3+	1232.73	1.019	15.413	0.9985	K.ANRPFLVFIR.E
18	1	sp|P01008|ANT3_HUMAN	52602.4	0.625	SERPINC1	Antithrombin-III (short name: ATIII)	1872	46	0.65	252	17761	2+	1340.66	0.013	9.69669	0.9996	K.TSDQIHFFFAK.L
18	1	sp|P01008|ANT3_HUMAN	52602.4	0.625	SERPINC1	Antithrombin-III (short name: ATIII)	1872	46	0.65	252	17791	2+	1232.73	0.01	8.1121	0.7487	K.ANRPFLVFIR.E
18	1	sp|P01008|ANT3_HUMAN	52602.4	0.625	SERPINC1	Antithrombin-III (short name: ATIII)	1872	46	0.65	252	17889	2+	1340.66	0.012	8.9508	0.9998	K.TSDQIHFFFAK.L
18	1	sp|P01008|ANT3_HUMAN	52602.4	0.625	SERPINC1	Antithrombin-III (short name: ATIII)	1872	46	0.65	252	18102	2+	1340.66	0.009	6.71309	1	K.TSDQIHFFFAK.L
18	1	sp|P01008|ANT3_HUMAN	52602.4	0.625	SERPINC1	Antithrombin-III (short name: ATIII)	1872	46	0.65	252	18789	2+	1430.79	0.012	8.38698	1	R.VAEGTQVLELPFK.G
18	1	sp|P01008|ANT3_HUMAN	52602.4	0.625	SERPINC1	Antithrombin-III (short name: ATIII)	1872	46	0.65	252	18803	2+	1668.92	0.013	7.78945	1	K.GDDITMVLILPKPEK.S
18	1	sp|P01008|ANT3_HUMAN	52602.4	0.625	SERPINC1	Antithrombin-III (short name: ATIII)	1872	46	0.65	252	18812	3+	1668.92	0.013	7.78945	0.9987	K.GDDITMVLILPKPEK.S
18	1	sp|P01008|ANT3_HUMAN	52602.4	0.625	SERPINC1	Antithrombin-III (short name: ATIII)	1872	46	0.65	252	18917	2+	1430.79	0.014	9.78481	1	R.VAEGTQVLELPFK.G
18	1	sp|P01008|ANT3_HUMAN	52602.4	0.625	SERPINC1	Antithrombin-III (short name: ATIII)	1872	46	0.65	252	18927	2+	1668.92	0.016	9.58702	1	K.GDDITMVLILPKPEK.S
18	1	sp|P01008|ANT3_HUMAN	52602.4	0.625	SERPINC1	Antithrombin-III (short name: ATIII)	1872	46	0.65	252	18928	2+	1405.75	-1.068	48.3727	0.745	R.EVPLNTIIFM"GR.V
18	1	sp|P01008|ANT3_HUMAN	52602.4	0.625	SERPINC1	Antithrombin-III (short name: ATIII)	1872	46	0.65	252	18937	3+	1668.92	0.014	8.38864	0.9996	K.GDDITMVLILPKPEK.S
18	1	sp|P01008|ANT3_HUMAN	52602.4	0.625	SERPINC1	Antithrombin-III (short name: ATIII)	1872	46	0.65	252	19047	2+	1430.79	0.012	8.38698	1	R.VAEGTQVLELPFK.G
18	1	sp|P01008|ANT3_HUMAN	52602.4	0.625	SERPINC1	Antithrombin-III (short name: ATIII)	1872	46	0.65	252	19057	2+	1668.92	0.016	9.58702	0.9999	K.GDDITMVLILPKPEK.S
18	1	sp|P01008|ANT3_HUMAN	52602.4	0.625	SERPINC1	Antithrombin-III (short name: ATIII)	1872	46	0.65	252	19067	3+	1668.92	0.015	8.98783	0.9995	K.GDDITMVLILPKPEK.S
18	1	sp|P01008|ANT3_HUMAN	52602.4	0.625	SERPINC1	Antithrombin-III (short name: ATIII)	1872	46	0.65	252	19078	2+	1405.75	0.012	8.53636	0.9999	R.EVPLNTIIFM"GR.V
18	1	sp|P01008|ANT3_HUMAN	52602.4	0.625	SERPINC1	Antithrombin-III (short name: ATIII)	1872	46	0.65	252	19177	2+	1430.79	0.013	9.0859	1	R.VAEGTQVLELPFK.G
18	1	sp|P01008|ANT3_HUMAN	52602.4	0.625	SERPINC1	Antithrombin-III (short name: ATIII)	1872	46	0.65	252	19188	2+	1668.92	0.015	8.98783	1	K.GDDITMVLILPKPEK.S
18	1	sp|P01008|ANT3_HUMAN	52602.4	0.625	SERPINC1	Antithrombin-III (short name: ATIII)	1872	46	0.65	252	19201	3+	1668.92	0.014	8.38864	0.9993	K.GDDITMVLILPKPEK.S
18	1	sp|P01008|ANT3_HUMAN	52602.4	0.625	SERPINC1	Antithrombin-III (short name: ATIII)	1872	46	0.65	252	19214	2+	1405.75	0.014	9.95909	0.9773	R.EVPLNTIIFM"GR.V
18	1	sp|P01008|ANT3_HUMAN	52602.4	0.625	SERPINC1	Antithrombin-III (short name: ATIII)	1872	46	0.65	252	19307	2+	1430.79	0.013	9.0859	1	R.VAEGTQVLELPFK.G
18	1	sp|P01008|ANT3_HUMAN	52602.4	0.625	SERPINC1	Antithrombin-III (short name: ATIII)	1872	46	0.65	252	19319	2+	1668.92	0.015	8.98783	1	K.GDDITMVLILPKPEK.S
18	1	sp|P01008|ANT3_HUMAN	52602.4	0.625	SERPINC1	Antithrombin-III (short name: ATIII)	1872	46	0.65	252	19331	3+	1668.92	0.014	8.38864	0.9967	K.GDDITMVLILPKPEK.S
18	1	sp|P01008|ANT3_HUMAN	52602.4	0.625	SERPINC1	Antithrombin-III (short name: ATIII)	1872	46	0.65	252	19348	2+	2291.15	0.023	10.0386	1	K.AFLEVNEEGSEAAASTAVVIAGR.S
18	1	sp|P01008|ANT3_HUMAN	52602.4	0.625	SERPINC1	Antithrombin-III (short name: ATIII)	1872	46	0.65	252	19414	2+	1405.75	1.022	15.65	0.9837	R.EVPLNTIIFM"GR.V
18	1	sp|P01008|ANT3_HUMAN	52602.4	0.625	SERPINC1	Antithrombin-III (short name: ATIII)	1872	46	0.65	252	19439	2+	1430.79	0.011	7.68807	1	R.VAEGTQVLELPFK.G
18	1	sp|P01008|ANT3_HUMAN	52602.4	0.625	SERPINC1	Antithrombin-III (short name: ATIII)	1872	46	0.65	252	19450	2+	1668.92	0.013	7.78945	1	K.GDDITMVLILPKPEK.S
18	1	sp|P01008|ANT3_HUMAN	52602.4	0.625	SERPINC1	Antithrombin-III (short name: ATIII)	1872	46	0.65	252	19460	3+	1668.92	0.015	8.98783	0.8581	K.GDDITMVLILPKPEK.S
18	1	sp|P01008|ANT3_HUMAN	52602.4	0.625	SERPINC1	Antithrombin-III (short name: ATIII)	1872	46	0.65	252	19477	2+	2291.15	0.021	9.1657	1	K.AFLEVNEEGSEAAASTAVVIAGR.S
18	1	sp|P01008|ANT3_HUMAN	52602.4	0.625	SERPINC1	Antithrombin-III (short name: ATIII)	1872	46	0.65	252	19540	2+	1405.75	0.012	8.53636	0.9996	R.EVPLNTIIFM"GR.V
18	1	sp|P01008|ANT3_HUMAN	52602.4	0.625	SERPINC1	Antithrombin-III (short name: ATIII)	1872	46	0.65	252	19568	2+	1430.79	0.012	8.38698	1	R.VAEGTQVLELPFK.G
18	1	sp|P01008|ANT3_HUMAN	52602.4	0.625	SERPINC1	Antithrombin-III (short name: ATIII)	1872	46	0.65	252	19582	2+	1668.92	0.016	9.58702	1	K.GDDITMVLILPKPEK.S
18	1	sp|P01008|ANT3_HUMAN	52602.4	0.625	SERPINC1	Antithrombin-III (short name: ATIII)	1872	46	0.65	252	19607	2+	2291.15	0.022	9.60216	1	K.AFLEVNEEGSEAAASTAVVIAGR.S
18	1	sp|P01008|ANT3_HUMAN	52602.4	0.625	SERPINC1	Antithrombin-III (short name: ATIII)	1872	46	0.65	252	19672	2+	1405.75	0.022	15.65	0.969	R.EVPLNTIIFM"GR.V
18	1	sp|P01008|ANT3_HUMAN	52602.4	0.625	SERPINC1	Antithrombin-III (short name: ATIII)	1872	46	0.65	252	19699	2+	1430.79	0.024	16.774	1	R.VAEGTQVLELPFK.G
18	1	sp|P01008|ANT3_HUMAN	52602.4	0.625	SERPINC1	Antithrombin-III (short name: ATIII)	1872	46	0.65	252	19715	2+	1668.92	0.014	8.38864	1	K.GDDITMVLILPKPEK.S
18	1	sp|P01008|ANT3_HUMAN	52602.4	0.625	SERPINC1	Antithrombin-III (short name: ATIII)	1872	46	0.65	252	19729	3+	2291.15	0.025	10.9115	1	K.AFLEVNEEGSEAAASTAVVIAGR.S
18	1	sp|P01008|ANT3_HUMAN	52602.4	0.625	SERPINC1	Antithrombin-III (short name: ATIII)	1872	46	0.65	252	19737	2+	2291.15	0.021	9.1657	1	K.AFLEVNEEGSEAAASTAVVIAGR.S
18	1	sp|P01008|ANT3_HUMAN	52602.4	0.625	SERPINC1	Antithrombin-III (short name: ATIII)	1872	46	0.65	252	19842	2+	1668.92	0.012	7.19026	1	K.GDDITMVLILPKPEK.S
18	1	sp|P01008|ANT3_HUMAN	52602.4	0.625	SERPINC1	Antithrombin-III (short name: ATIII)	1872	46	0.65	252	19867	2+	2291.15	0.02	8.72924	1	K.AFLEVNEEGSEAAASTAVVIAGR.S
18	1	sp|P01008|ANT3_HUMAN	52602.4	0.625	SERPINC1	Antithrombin-III (short name: ATIII)	1872	46	0.65	252	19880	3+	2291.15	0.023	10.0386	1	K.AFLEVNEEGSEAAASTAVVIAGR.S
18	1	sp|P01008|ANT3_HUMAN	52602.4	0.625	SERPINC1	Antithrombin-III (short name: ATIII)	1872	46	0.65	252	19881	2+	1430.79	0.014	9.78481	0.9999	R.VAEGTQVLELPFK.G
18	1	sp|P01008|ANT3_HUMAN	52602.4	0.625	SERPINC1	Antithrombin-III (short name: ATIII)	1872	46	0.65	252	20011	3+	2291.15	0.021	9.1657	1	K.AFLEVNEEGSEAAASTAVVIAGR.S
18	1	sp|P01008|ANT3_HUMAN	52602.4	0.625	SERPINC1	Antithrombin-III (short name: ATIII)	1872	46	0.65	252	20014	2+	1430.79	0.011	7.68807	0.9999	R.VAEGTQVLELPFK.G
18	1	sp|P01008|ANT3_HUMAN	52602.4	0.625	SERPINC1	Antithrombin-III (short name: ATIII)	1872	46	0.65	252	20064	2+	1668.92	-1.985	8.98783	0.9844	K.GDDITMVLILPKPEK.S
18	1	sp|P01008|ANT3_HUMAN	52602.4	0.625	SERPINC1	Antithrombin-III (short name: ATIII)	1872	46	0.65	252	20127	2+	2291.15	0.018	7.85631	1	K.AFLEVNEEGSEAAASTAVVIAGR.S
18	1	sp|P01008|ANT3_HUMAN	52602.4	0.625	SERPINC1	Antithrombin-III (short name: ATIII)	1872	46	0.65	252	20152	2+	1430.79	0.013	9.0859	1	R.VAEGTQVLELPFK.G
18	1	sp|P01008|ANT3_HUMAN	52602.4	0.625	SERPINC1	Antithrombin-III (short name: ATIII)	1872	46	0.65	252	20257	2+	2291.15	0.022	9.60216	1	K.AFLEVNEEGSEAAASTAVVIAGR.S
18	1	sp|P01008|ANT3_HUMAN	52602.4	0.625	SERPINC1	Antithrombin-III (short name: ATIII)	1872	46	0.65	252	20272	3+	2291.15	0.019	8.29278	1	K.AFLEVNEEGSEAAASTAVVIAGR.S
18	1	sp|P01008|ANT3_HUMAN	52602.4	0.625	SERPINC1	Antithrombin-III (short name: ATIII)	1872	46	0.65	252	20285	2+	1430.79	0.004	2.79566	1	R.VAEGTQVLELPFK.G
18	1	sp|P01008|ANT3_HUMAN	52602.4	0.625	SERPINC1	Antithrombin-III (short name: ATIII)	1872	46	0.65	252	20388	2+	2291.15	0.025	10.9115	1	K.AFLEVNEEGSEAAASTAVVIAGR.S
18	1	sp|P01008|ANT3_HUMAN	52602.4	0.625	SERPINC1	Antithrombin-III (short name: ATIII)	1872	46	0.65	252	20404	3+	2291.15	0.026	11.348	1	K.AFLEVNEEGSEAAASTAVVIAGR.S
18	1	sp|P01008|ANT3_HUMAN	52602.4	0.625	SERPINC1	Antithrombin-III (short name: ATIII)	1872	46	0.65	252	20517	2+	2291.15	0.022	9.60216	1	K.AFLEVNEEGSEAAASTAVVIAGR.S
18	1	sp|P01008|ANT3_HUMAN	52602.4	0.625	SERPINC1	Antithrombin-III (short name: ATIII)	1872	46	0.65	252	20551	2+	1864.9	0.015	8.04333	0.998	K.EQLQDM"GLVDLFSPEK.S
18	1	sp|P01008|ANT3_HUMAN	52602.4	0.625	SERPINC1	Antithrombin-III (short name: ATIII)	1872	46	0.65	252	20649	2+	2291.15	0.022	9.60216	1	K.AFLEVNEEGSEAAASTAVVIAGR.S
18	1	sp|P01008|ANT3_HUMAN	52602.4	0.625	SERPINC1	Antithrombin-III (short name: ATIII)	1872	46	0.65	252	20677	2+	1864.9	0.017	9.11577	1	K.EQLQDM"GLVDLFSPEK.S
18	1	sp|P01008|ANT3_HUMAN	52602.4	0.625	SERPINC1	Antithrombin-III (short name: ATIII)	1872	46	0.65	252	20778	2+	2291.15	0.019	8.29278	1	K.AFLEVNEEGSEAAASTAVVIAGR.S
18	1	sp|P01008|ANT3_HUMAN	52602.4	0.625	SERPINC1	Antithrombin-III (short name: ATIII)	1872	46	0.65	252	20789	3+	2291.15	1.024	10.4751	1	K.AFLEVNEEGSEAAASTAVVIAGR.S
18	1	sp|P01008|ANT3_HUMAN	52602.4	0.625	SERPINC1	Antithrombin-III (short name: ATIII)	1872	46	0.65	252	20807	2+	1864.9	0.016	8.57955	1	K.EQLQDM"GLVDLFSPEK.S
18	1	sp|P01008|ANT3_HUMAN	52602.4	0.625	SERPINC1	Antithrombin-III (short name: ATIII)	1872	46	0.65	252	20905	2+	1389.76	0.013	9.35416	0.9971	R.EVPLNTIIFMGR.V
18	1	sp|P01008|ANT3_HUMAN	52602.4	0.625	SERPINC1	Antithrombin-III (short name: ATIII)	1872	46	0.65	252	20907	2+	2291.15	0.018	7.85631	1	K.AFLEVNEEGSEAAASTAVVIAGR.S
18	1	sp|P01008|ANT3_HUMAN	52602.4	0.625	SERPINC1	Antithrombin-III (short name: ATIII)	1872	46	0.65	252	20939	2+	1864.9	0.016	8.57955	1	K.EQLQDM"GLVDLFSPEK.S
18	1	sp|P01008|ANT3_HUMAN	52602.4	0.625	SERPINC1	Antithrombin-III (short name: ATIII)	1872	46	0.65	252	20998	3+	2291.15	0.017	7.41985	0.9998	K.AFLEVNEEGSEAAASTAVVIAGR.S
18	1	sp|P01008|ANT3_HUMAN	52602.4	0.625	SERPINC1	Antithrombin-III (short name: ATIII)	1872	46	0.65	252	21027	2+	1389.76	0.014	10.0737	0.9985	R.EVPLNTIIFMGR.V
18	1	sp|P01008|ANT3_HUMAN	52602.4	0.625	SERPINC1	Antithrombin-III (short name: ATIII)	1872	46	0.65	252	21038	2+	2291.15	0.013	5.674	1	K.AFLEVNEEGSEAAASTAVVIAGR.S
18	1	sp|P01008|ANT3_HUMAN	52602.4	0.625	SERPINC1	Antithrombin-III (short name: ATIII)	1872	46	0.65	252	21071	2+	1864.9	0.016	8.57955	0.9889	K.EQLQDM"GLVDLFSPEK.S
18	1	sp|P01008|ANT3_HUMAN	52602.4	0.625	SERPINC1	Antithrombin-III (short name: ATIII)	1872	46	0.65	252	21129	3+	2291.15	0.012	5.23754	0.9995	K.AFLEVNEEGSEAAASTAVVIAGR.S
18	1	sp|P01008|ANT3_HUMAN	52602.4	0.625	SERPINC1	Antithrombin-III (short name: ATIII)	1872	46	0.65	252	21157	2+	1389.76	0.013	9.35416	0.9987	R.EVPLNTIIFMGR.V
18	1	sp|P01008|ANT3_HUMAN	52602.4	0.625	SERPINC1	Antithrombin-III (short name: ATIII)	1872	46	0.65	252	21168	2+	2291.15	0.015	6.54693	1	K.AFLEVNEEGSEAAASTAVVIAGR.S
18	1	sp|P01008|ANT3_HUMAN	52602.4	0.625	SERPINC1	Antithrombin-III (short name: ATIII)	1872	46	0.65	252	21259	3+	2291.15	0.019	8.29278	0.9999	K.AFLEVNEEGSEAAASTAVVIAGR.S
18	1	sp|P01008|ANT3_HUMAN	52602.4	0.625	SERPINC1	Antithrombin-III (short name: ATIII)	1872	46	0.65	252	21288	2+	1389.76	0.013	9.35416	0.9988	R.EVPLNTIIFMGR.V
18	1	sp|P01008|ANT3_HUMAN	52602.4	0.625	SERPINC1	Antithrombin-III (short name: ATIII)	1872	46	0.65	252	21297	2+	2291.15	0.018	7.85631	1	K.AFLEVNEEGSEAAASTAVVIAGR.S
18	1	sp|P01008|ANT3_HUMAN	52602.4	0.625	SERPINC1	Antithrombin-III (short name: ATIII)	1872	46	0.65	252	21340	2+	1864.9	0.017	9.11577	0.9915	K.EQLQDM"GLVDLFSPEK.S
18	1	sp|P01008|ANT3_HUMAN	52602.4	0.625	SERPINC1	Antithrombin-III (short name: ATIII)	1872	46	0.65	252	21391	3+	2291.15	0.017	7.41985	1	K.AFLEVNEEGSEAAASTAVVIAGR.S
18	1	sp|P01008|ANT3_HUMAN	52602.4	0.625	SERPINC1	Antithrombin-III (short name: ATIII)	1872	46	0.65	252	21417	2+	1389.76	0.012	8.63461	0.9998	R.EVPLNTIIFMGR.V
18	1	sp|P01008|ANT3_HUMAN	52602.4	0.625	SERPINC1	Antithrombin-III (short name: ATIII)	1872	46	0.65	252	21427	2+	2291.15	0.019	8.29278	1	K.AFLEVNEEGSEAAASTAVVIAGR.S
18	1	sp|P01008|ANT3_HUMAN	52602.4	0.625	SERPINC1	Antithrombin-III (short name: ATIII)	1872	46	0.65	252	21520	3+	2291.15	0.023	10.0386	1	K.AFLEVNEEGSEAAASTAVVIAGR.S
18	1	sp|P01008|ANT3_HUMAN	52602.4	0.625	SERPINC1	Antithrombin-III (short name: ATIII)	1872	46	0.65	252	21547	2+	1389.76	0.012	8.63461	0.995	R.EVPLNTIIFMGR.V
18	1	sp|P01008|ANT3_HUMAN	52602.4	0.625	SERPINC1	Antithrombin-III (short name: ATIII)	1872	46	0.65	252	21558	2+	2291.15	0.018	7.85631	1	K.AFLEVNEEGSEAAASTAVVIAGR.S
18	1	sp|P01008|ANT3_HUMAN	52602.4	0.625	SERPINC1	Antithrombin-III (short name: ATIII)	1872	46	0.65	252	21678	2+	1389.76	0.014	10.0737	0.9947	R.EVPLNTIIFMGR.V
18	1	sp|P01008|ANT3_HUMAN	52602.4	0.625	SERPINC1	Antithrombin-III (short name: ATIII)	1872	46	0.65	252	21687	2+	1864.9	0.016	8.57955	0.9735	K.EQLQDM"GLVDLFSPEK.S
18	1	sp|P01008|ANT3_HUMAN	52602.4	0.625	SERPINC1	Antithrombin-III (short name: ATIII)	1872	46	0.65	252	21689	2+	2291.15	0.019	8.29278	1	K.AFLEVNEEGSEAAASTAVVIAGR.S
18	1	sp|P01008|ANT3_HUMAN	52602.4	0.625	SERPINC1	Antithrombin-III (short name: ATIII)	1872	46	0.65	252	21813	2+	1389.76	0.013	9.35416	0.9961	R.EVPLNTIIFMGR.V
18	1	sp|P01008|ANT3_HUMAN	52602.4	0.625	SERPINC1	Antithrombin-III (short name: ATIII)	1872	46	0.65	252	21819	2+	2291.15	0.019	8.29278	1	K.AFLEVNEEGSEAAASTAVVIAGR.S
18	1	sp|P01008|ANT3_HUMAN	52602.4	0.625	SERPINC1	Antithrombin-III (short name: ATIII)	1872	46	0.65	252	21951	2+	2291.15	0.023	10.0386	1	K.AFLEVNEEGSEAAASTAVVIAGR.S
18	1	sp|P01008|ANT3_HUMAN	52602.4	0.625	SERPINC1	Antithrombin-III (short name: ATIII)	1872	46	0.65	252	22074	2+	1389.76	0.013	9.35416	0.7395	R.EVPLNTIIFMGR.V
18	1	sp|P01008|ANT3_HUMAN	52602.4	0.625	SERPINC1	Antithrombin-III (short name: ATIII)	1872	46	0.65	252	22081	2+	2291.15	0.021	9.1657	1	K.AFLEVNEEGSEAAASTAVVIAGR.S
18	1	sp|P01008|ANT3_HUMAN	52602.4	0.625	SERPINC1	Antithrombin-III (short name: ATIII)	1872	46	0.65	252	22170	3+	2291.15	1.024	10.4751	0.9926	K.AFLEVNEEGSEAAASTAVVIAGR.S
18	1	sp|P01008|ANT3_HUMAN	52602.4	0.625	SERPINC1	Antithrombin-III (short name: ATIII)	1872	46	0.65	252	22209	2+	2291.15	0.018	7.85631	1	K.AFLEVNEEGSEAAASTAVVIAGR.S
18	1	sp|P01008|ANT3_HUMAN	52602.4	0.625	SERPINC1	Antithrombin-III (short name: ATIII)	1872	46	0.65	252	22300	3+	2291.15	0.029	12.6574	1	K.AFLEVNEEGSEAAASTAVVIAGR.S
18	1	sp|P01008|ANT3_HUMAN	52602.4	0.625	SERPINC1	Antithrombin-III (short name: ATIII)	1872	46	0.65	252	22340	2+	2291.15	0.017	7.41985	1	K.AFLEVNEEGSEAAASTAVVIAGR.S
18	1	sp|P01008|ANT3_HUMAN	52602.4	0.625	SERPINC1	Antithrombin-III (short name: ATIII)	1872	46	0.65	252	22429	3+	2291.15	0.026	11.348	0.9994	K.AFLEVNEEGSEAAASTAVVIAGR.S
18	1	sp|P01008|ANT3_HUMAN	52602.4	0.625	SERPINC1	Antithrombin-III (short name: ATIII)	1872	46	0.65	252	22471	2+	2291.15	0.014	6.11047	1	K.AFLEVNEEGSEAAASTAVVIAGR.S
18	1	sp|P01008|ANT3_HUMAN	52602.4	0.625	SERPINC1	Antithrombin-III (short name: ATIII)	1872	46	0.65	252	22525	3+	1848.9	0.01	5.40861	1	K.EQLQDMGLVDLFSPEK.S
18	1	sp|P01008|ANT3_HUMAN	52602.4	0.625	SERPINC1	Antithrombin-III (short name: ATIII)	1872	46	0.65	252	22601	2+	2291.15	0.021	9.1657	1	K.AFLEVNEEGSEAAASTAVVIAGR.S
18	1	sp|P01008|ANT3_HUMAN	52602.4	0.625	SERPINC1	Antithrombin-III (short name: ATIII)	1872	46	0.65	252	22605	3+	2291.15	0.012	5.23754	0.9993	K.AFLEVNEEGSEAAASTAVVIAGR.S
18	1	sp|P01008|ANT3_HUMAN	52602.4	0.625	SERPINC1	Antithrombin-III (short name: ATIII)	1872	46	0.65	252	22648	3+	1848.9	0.014	7.57205	1	K.EQLQDMGLVDLFSPEK.S
18	1	sp|P01008|ANT3_HUMAN	52602.4	0.625	SERPINC1	Antithrombin-III (short name: ATIII)	1872	46	0.65	252	22657	2+	1848.9	0.018	9.73549	1	K.EQLQDMGLVDLFSPEK.S
18	1	sp|P01008|ANT3_HUMAN	52602.4	0.625	SERPINC1	Antithrombin-III (short name: ATIII)	1872	46	0.65	252	22731	2+	2291.15	0.022	9.60216	1	K.AFLEVNEEGSEAAASTAVVIAGR.S
18	1	sp|P01008|ANT3_HUMAN	52602.4	0.625	SERPINC1	Antithrombin-III (short name: ATIII)	1872	46	0.65	252	22735	3+	2291.15	0.019	8.29278	1	K.AFLEVNEEGSEAAASTAVVIAGR.S
18	1	sp|P01008|ANT3_HUMAN	52602.4	0.625	SERPINC1	Antithrombin-III (short name: ATIII)	1872	46	0.65	252	22779	3+	1848.9	0.014	7.57205	1	K.EQLQDMGLVDLFSPEK.S
18	1	sp|P01008|ANT3_HUMAN	52602.4	0.625	SERPINC1	Antithrombin-III (short name: ATIII)	1872	46	0.65	252	22787	2+	1848.9	0.016	8.65377	1	K.EQLQDMGLVDLFSPEK.S
18	1	sp|P01008|ANT3_HUMAN	52602.4	0.625	SERPINC1	Antithrombin-III (short name: ATIII)	1872	46	0.65	252	22851	2+	2291.15	0.028	12.2209	1	K.AFLEVNEEGSEAAASTAVVIAGR.S
18	1	sp|P01008|ANT3_HUMAN	52602.4	0.625	SERPINC1	Antithrombin-III (short name: ATIII)	1872	46	0.65	252	22852	3+	2291.15	0.022	9.60216	1	K.AFLEVNEEGSEAAASTAVVIAGR.S
18	1	sp|P01008|ANT3_HUMAN	52602.4	0.625	SERPINC1	Antithrombin-III (short name: ATIII)	1872	46	0.65	252	22911	3+	1848.9	0.016	8.65377	0.9984	K.EQLQDMGLVDLFSPEK.S
18	1	sp|P01008|ANT3_HUMAN	52602.4	0.625	SERPINC1	Antithrombin-III (short name: ATIII)	1872	46	0.65	252	22947	2+	1848.9	0.012	6.49033	1	K.EQLQDMGLVDLFSPEK.S
18	1	sp|P01008|ANT3_HUMAN	52602.4	0.625	SERPINC1	Antithrombin-III (short name: ATIII)	1872	46	0.65	252	22979	2+	2291.15	0.025	10.9115	1	K.AFLEVNEEGSEAAASTAVVIAGR.S
18	1	sp|P01008|ANT3_HUMAN	52602.4	0.625	SERPINC1	Antithrombin-III (short name: ATIII)	1872	46	0.65	252	23090	3+	2291.15	0.022	9.60216	0.9971	K.AFLEVNEEGSEAAASTAVVIAGR.S
18	1	sp|P01008|ANT3_HUMAN	52602.4	0.625	SERPINC1	Antithrombin-III (short name: ATIII)	1872	46	0.65	252	23109	2+	2291.15	0.023	10.0386	1	K.AFLEVNEEGSEAAASTAVVIAGR.S
18	1	sp|P01008|ANT3_HUMAN	52602.4	0.625	SERPINC1	Antithrombin-III (short name: ATIII)	1872	46	0.65	252	23238	2+	2291.15	0.017	7.41985	1	K.AFLEVNEEGSEAAASTAVVIAGR.S
18	1	sp|P01008|ANT3_HUMAN	52602.4	0.625	SERPINC1	Antithrombin-III (short name: ATIII)	1872	46	0.65	252	23248	3+	3080.7	0.024	7.79045	0.9419	R.VAEGTQVLELPFKGDDITMVLILPKPEK.S
18	1	sp|P01008|ANT3_HUMAN	52602.4	0.625	SERPINC1	Antithrombin-III (short name: ATIII)	1872	46	0.65	252	23343	3+	2291.15	0.023	10.0386	0.9995	K.AFLEVNEEGSEAAASTAVVIAGR.S
18	1	sp|P01008|ANT3_HUMAN	52602.4	0.625	SERPINC1	Antithrombin-III (short name: ATIII)	1872	46	0.65	252	23370	2+	2291.15	0.018	7.85631	1	K.AFLEVNEEGSEAAASTAVVIAGR.S
18	1	sp|P01008|ANT3_HUMAN	52602.4	0.625	SERPINC1	Antithrombin-III (short name: ATIII)	1872	46	0.65	252	23465	3+	2291.15	0.024	10.4751	0.9994	K.AFLEVNEEGSEAAASTAVVIAGR.S
18	1	sp|P01008|ANT3_HUMAN	52602.4	0.625	SERPINC1	Antithrombin-III (short name: ATIII)	1872	46	0.65	252	23491	2+	2291.15	0.021	9.1657	1	K.AFLEVNEEGSEAAASTAVVIAGR.S
18	1	sp|P01008|ANT3_HUMAN	52602.4	0.625	SERPINC1	Antithrombin-III (short name: ATIII)	1872	46	0.65	252	23594	3+	2291.15	0.017	7.41985	0.997	K.AFLEVNEEGSEAAASTAVVIAGR.S
18	1	sp|P01008|ANT3_HUMAN	52602.4	0.625	SERPINC1	Antithrombin-III (short name: ATIII)	1872	46	0.65	252	23610	2+	2291.15	0.015	6.54693	1	K.AFLEVNEEGSEAAASTAVVIAGR.S
18	1	sp|P01008|ANT3_HUMAN	52602.4	0.625	SERPINC1	Antithrombin-III (short name: ATIII)	1872	46	0.65	252	23728	2+	2291.15	0.02	8.72924	1	K.AFLEVNEEGSEAAASTAVVIAGR.S
18	1	sp|P01008|ANT3_HUMAN	52602.4	0.625	SERPINC1	Antithrombin-III (short name: ATIII)	1872	46	0.65	252	23849	2+	2291.15	0.022	9.60216	1	K.AFLEVNEEGSEAAASTAVVIAGR.S
18	1	sp|P01008|ANT3_HUMAN	52602.4	0.625	SERPINC1	Antithrombin-III (short name: ATIII)	1872	46	0.65	252	23971	2+	2291.15	0.022	9.60216	1	K.AFLEVNEEGSEAAASTAVVIAGR.S
18	1	sp|P01008|ANT3_HUMAN	52602.4	0.625	SERPINC1	Antithrombin-III (short name: ATIII)	1872	46	0.65	252	24087	2+	2291.15	0.021	9.1657	1	K.AFLEVNEEGSEAAASTAVVIAGR.S
18	1	sp|P01008|ANT3_HUMAN	52602.4	0.625	SERPINC1	Antithrombin-III (short name: ATIII)	1872	46	0.65	252	24095	3+	2291.15	0.022	9.60216	0.9999	K.AFLEVNEEGSEAAASTAVVIAGR.S
18	1	sp|P01008|ANT3_HUMAN	52602.4	0.625	SERPINC1	Antithrombin-III (short name: ATIII)	1872	46	0.65	252	24219	2+	2291.15	0.021	9.1657	1	K.AFLEVNEEGSEAAASTAVVIAGR.S
18	1	sp|P01008|ANT3_HUMAN	52602.4	0.625	SERPINC1	Antithrombin-III (short name: ATIII)	1872	46	0.65	252	24341	2+	2291.15	0.019	8.29278	1	K.AFLEVNEEGSEAAASTAVVIAGR.S
18	1	sp|P01008|ANT3_HUMAN	52602.4	0.625	SERPINC1	Antithrombin-III (short name: ATIII)	1872	46	0.65	252	24348	3+	2291.15	0.019	8.29278	0.9997	K.AFLEVNEEGSEAAASTAVVIAGR.S
18	1	sp|P01008|ANT3_HUMAN	52602.4	0.625	SERPINC1	Antithrombin-III (short name: ATIII)	1872	46	0.65	252	24358	2+	2315.12	0.021	9.0708	1	K.NDNDNIFLSPLSISTAFAM"TK.L
18	1	sp|P01008|ANT3_HUMAN	52602.4	0.625	SERPINC1	Antithrombin-III (short name: ATIII)	1872	46	0.65	252	24384	2+	1371.75	0.01	7.28998	0.9996	R.E^VPLNTIIFMGR.V
18	1	sp|P01008|ANT3_HUMAN	52602.4	0.625	SERPINC1	Antithrombin-III (short name: ATIII)	1872	46	0.65	252	24389	3+	2315.12	0.019	8.20691	0.9994	K.NDNDNIFLSPLSISTAFAM"TK.L
18	1	sp|P01008|ANT3_HUMAN	52602.4	0.625	SERPINC1	Antithrombin-III (short name: ATIII)	1872	46	0.65	252	24471	2+	2291.15	0.021	9.1657	1	K.AFLEVNEEGSEAAASTAVVIAGR.S
18	1	sp|P01008|ANT3_HUMAN	52602.4	0.625	SERPINC1	Antithrombin-III (short name: ATIII)	1872	46	0.65	252	24485	3+	2291.15	0.023	10.0386	1	K.AFLEVNEEGSEAAASTAVVIAGR.S
18	1	sp|P01008|ANT3_HUMAN	52602.4	0.625	SERPINC1	Antithrombin-III (short name: ATIII)	1872	46	0.65	252	24495	2+	2315.12	0.019	8.20691	0.9961	K.NDNDNIFLSPLSISTAFAM"TK.L
18	1	sp|P01008|ANT3_HUMAN	52602.4	0.625	SERPINC1	Antithrombin-III (short name: ATIII)	1872	46	0.65	252	24602	2+	2291.15	0.019	8.29278	1	K.AFLEVNEEGSEAAASTAVVIAGR.S
18	1	sp|P01008|ANT3_HUMAN	52602.4	0.625	SERPINC1	Antithrombin-III (short name: ATIII)	1872	46	0.65	252	24611	3+	2291.15	0.026	11.348	1	K.AFLEVNEEGSEAAASTAVVIAGR.S
18	1	sp|P01008|ANT3_HUMAN	52602.4	0.625	SERPINC1	Antithrombin-III (short name: ATIII)	1872	46	0.65	252	24628	2+	2315.12	1.011	4.75137	0.6982	K.NDNDNIFLSPLSISTAFAM"TK.L
18	1	sp|P01008|ANT3_HUMAN	52602.4	0.625	SERPINC1	Antithrombin-III (short name: ATIII)	1872	46	0.65	252	24729	2+	2291.15	0.023	10.0386	1	K.AFLEVNEEGSEAAASTAVVIAGR.S
18	1	sp|P01008|ANT3_HUMAN	52602.4	0.625	SERPINC1	Antithrombin-III (short name: ATIII)	1872	46	0.65	252	24743	3+	2291.15	0.023	10.0386	0.992	K.AFLEVNEEGSEAAASTAVVIAGR.S
18	1	sp|P01008|ANT3_HUMAN	52602.4	0.625	SERPINC1	Antithrombin-III (short name: ATIII)	1872	46	0.65	252	24832	2+	2315.12	0.008	3.45554	0.8674	K.NDNDNIFLSPLSISTAFAM"TK.L
18	1	sp|P01008|ANT3_HUMAN	52602.4	0.625	SERPINC1	Antithrombin-III (short name: ATIII)	1872	46	0.65	252	24851	2+	2291.15	0.02	8.72924	1	K.AFLEVNEEGSEAAASTAVVIAGR.S
18	1	sp|P01008|ANT3_HUMAN	52602.4	0.625	SERPINC1	Antithrombin-III (short name: ATIII)	1872	46	0.65	252	24865	3+	2291.15	0.018	7.85631	0.9964	K.AFLEVNEEGSEAAASTAVVIAGR.S
18	1	sp|P01008|ANT3_HUMAN	52602.4	0.625	SERPINC1	Antithrombin-III (short name: ATIII)	1872	46	0.65	252	24992	3+	2291.15	0.022	9.60216	1	K.AFLEVNEEGSEAAASTAVVIAGR.S
18	1	sp|P01008|ANT3_HUMAN	52602.4	0.625	SERPINC1	Antithrombin-III (short name: ATIII)	1872	46	0.65	252	25008	2+	2291.15	0.023	10.0386	1	K.AFLEVNEEGSEAAASTAVVIAGR.S
18	1	sp|P01008|ANT3_HUMAN	52602.4	0.625	SERPINC1	Antithrombin-III (short name: ATIII)	1872	46	0.65	252	25138	2+	2291.15	0.015	6.54693	1	K.AFLEVNEEGSEAAASTAVVIAGR.S
18	1	sp|P01008|ANT3_HUMAN	52602.4	0.625	SERPINC1	Antithrombin-III (short name: ATIII)	1872	46	0.65	252	25141	3+	2291.15	0.026	11.348	1	K.AFLEVNEEGSEAAASTAVVIAGR.S
18	1	sp|P01008|ANT3_HUMAN	52602.4	0.625	SERPINC1	Antithrombin-III (short name: ATIII)	1872	46	0.65	252	25268	2+	2291.15	0.021	9.1657	1	K.AFLEVNEEGSEAAASTAVVIAGR.S
18	1	sp|P01008|ANT3_HUMAN	52602.4	0.625	SERPINC1	Antithrombin-III (short name: ATIII)	1872	46	0.65	252	25269	3+	2291.15	0.019	8.29278	1	K.AFLEVNEEGSEAAASTAVVIAGR.S
18	1	sp|P01008|ANT3_HUMAN	52602.4	0.625	SERPINC1	Antithrombin-III (short name: ATIII)	1872	46	0.65	252	25389	2+	2291.15	0.02	8.72924	1	K.AFLEVNEEGSEAAASTAVVIAGR.S
18	1	sp|P01008|ANT3_HUMAN	52602.4	0.625	SERPINC1	Antithrombin-III (short name: ATIII)	1872	46	0.65	252	25391	3+	2291.15	0.021	9.1657	1	K.AFLEVNEEGSEAAASTAVVIAGR.S
18	1	sp|P01008|ANT3_HUMAN	52602.4	0.625	SERPINC1	Antithrombin-III (short name: ATIII)	1872	46	0.65	252	25449	2+	2299.13	0.02	8.69895	1	K.NDNDNIFLSPLSISTAFAMTK.L
18	1	sp|P01008|ANT3_HUMAN	52602.4	0.625	SERPINC1	Antithrombin-III (short name: ATIII)	1872	46	0.65	252	25472	3+	2299.13	0.02	8.69895	0.7353	K.NDNDNIFLSPLSISTAFAMTK.L
18	1	sp|P01008|ANT3_HUMAN	52602.4	0.625	SERPINC1	Antithrombin-III (short name: ATIII)	1872	46	0.65	252	25510	2+	2291.15	0.019	8.29278	1	K.AFLEVNEEGSEAAASTAVVIAGR.S
18	1	sp|P01008|ANT3_HUMAN	52602.4	0.625	SERPINC1	Antithrombin-III (short name: ATIII)	1872	46	0.65	252	25515	3+	2291.15	0.023	10.0386	1	K.AFLEVNEEGSEAAASTAVVIAGR.S
18	1	sp|P01008|ANT3_HUMAN	52602.4	0.625	SERPINC1	Antithrombin-III (short name: ATIII)	1872	46	0.65	252	25577	2+	2299.13	0.022	9.56885	1	K.NDNDNIFLSPLSISTAFAMTK.L
18	1	sp|P01008|ANT3_HUMAN	52602.4	0.625	SERPINC1	Antithrombin-III (short name: ATIII)	1872	46	0.65	252	25602	3+	2299.13	0.021	9.1339	0.9707	K.NDNDNIFLSPLSISTAFAMTK.L
18	1	sp|P01008|ANT3_HUMAN	52602.4	0.625	SERPINC1	Antithrombin-III (short name: ATIII)	1872	46	0.65	252	25638	2+	2291.15	0.022	9.60216	1	K.AFLEVNEEGSEAAASTAVVIAGR.S
18	1	sp|P01008|ANT3_HUMAN	52602.4	0.625	SERPINC1	Antithrombin-III (short name: ATIII)	1872	46	0.65	252	25720	2+	2299.13	0.02	8.69895	0.9996	K.NDNDNIFLSPLSISTAFAMTK.L
18	1	sp|P01008|ANT3_HUMAN	52602.4	0.625	SERPINC1	Antithrombin-III (short name: ATIII)	1872	46	0.65	252	25770	2+	2291.15	0.022	9.60216	1	K.AFLEVNEEGSEAAASTAVVIAGR.S
18	1	sp|P01008|ANT3_HUMAN	52602.4	0.625	SERPINC1	Antithrombin-III (short name: ATIII)	1872	46	0.65	252	25897	3+	3082.49	0.029	9.40797	0.8431	K.ELTPEVLQEWLDELEEM"MLVVHMPR.F
18	1	sp|P01008|ANT3_HUMAN	52602.4	0.625	SERPINC1	Antithrombin-III (short name: ATIII)	1872	46	0.65	252	25999	3+	3098.49	0.029	9.3594	0.9689	K.ELTPEVLQEWLDELEEM"M"LVVHMPR.F
18	1	sp|P01008|ANT3_HUMAN	52602.4	0.625	SERPINC1	Antithrombin-III (short name: ATIII)	1872	46	0.65	252	26000	3+	3066.5	0.033	10.7615	0.9953	K.ELTPEVLQEWLDELEEMMLVVHMPR.F
18	1	sp|P01008|ANT3_HUMAN	52602.4	0.625	SERPINC1	Antithrombin-III (short name: ATIII)	1872	46	0.65	252	26020	2+	2291.15	0.023	10.0386	1	K.AFLEVNEEGSEAAASTAVVIAGR.S
18	1	sp|P01008|ANT3_HUMAN	52602.4	0.625	SERPINC1	Antithrombin-III (short name: ATIII)	1872	46	0.65	252	26077	3+	2804.57	0.024	8.55746	1	R.ITDVIPSEAINELTVLVLVNTIYFK.G
18	1	sp|P01008|ANT3_HUMAN	52602.4	0.625	SERPINC1	Antithrombin-III (short name: ATIII)	1872	46	0.65	252	26107	2+	2804.57	0.026	9.27058	1	R.ITDVIPSEAINELTVLVLVNTIYFK.G
18	1	sp|P01008|ANT3_HUMAN	52602.4	0.625	SERPINC1	Antithrombin-III (short name: ATIII)	1872	46	0.65	252	26137	3+	3066.5	0.029	9.45704	0.9485	K.ELTPEVLQEWLDELEEMMLVVHMPR.F
18	1	sp|P01008|ANT3_HUMAN	52602.4	0.625	SERPINC1	Antithrombin-III (short name: ATIII)	1872	46	0.65	252	26141	2+	3048.49	0.018	5.90457	1	K.E^LTPEVLQEWLDELEEMMLVVHMPR.F
18	1	sp|P01008|ANT3_HUMAN	52602.4	0.625	SERPINC1	Antithrombin-III (short name: ATIII)	1872	46	0.65	252	26150	2+	2291.15	0.021	9.1657	1	K.AFLEVNEEGSEAAASTAVVIAGR.S
18	1	sp|P01008|ANT3_HUMAN	52602.4	0.625	SERPINC1	Antithrombin-III (short name: ATIII)	1872	46	0.65	252	26180	3+	2291.15	0.019	8.29278	1	K.AFLEVNEEGSEAAASTAVVIAGR.S
18	1	sp|P01008|ANT3_HUMAN	52602.4	0.625	SERPINC1	Antithrombin-III (short name: ATIII)	1872	46	0.65	252	26190	2+	3066.5	1.01	3.26105	0.9988	K.ELTPEVLQEWLDELEEMMLVVHMPR.F
18	1	sp|P01008|ANT3_HUMAN	52602.4	0.625	SERPINC1	Antithrombin-III (short name: ATIII)	1872	46	0.65	252	26210	3+	2804.57	0.034	12.1231	0.9999	R.ITDVIPSEAINELTVLVLVNTIYFK.G
18	1	sp|P01008|ANT3_HUMAN	52602.4	0.625	SERPINC1	Antithrombin-III (short name: ATIII)	1872	46	0.65	252	26238	2+	2804.57	0.024	8.55746	1	R.ITDVIPSEAINELTVLVLVNTIYFK.G
18	1	sp|P01008|ANT3_HUMAN	52602.4	0.625	SERPINC1	Antithrombin-III (short name: ATIII)	1872	46	0.65	252	26267	3+	3066.5	0.035	11.4137	0.9984	K.ELTPEVLQEWLDELEEMMLVVHMPR.F
18	1	sp|P01008|ANT3_HUMAN	52602.4	0.625	SERPINC1	Antithrombin-III (short name: ATIII)	1872	46	0.65	252	26278	2+	2291.15	0.021	9.1657	1	K.AFLEVNEEGSEAAASTAVVIAGR.S
18	1	sp|P01008|ANT3_HUMAN	52602.4	0.625	SERPINC1	Antithrombin-III (short name: ATIII)	1872	46	0.65	252	26319	3+	2291.15	0.021	9.1657	1	K.AFLEVNEEGSEAAASTAVVIAGR.S
18	1	sp|P01008|ANT3_HUMAN	52602.4	0.625	SERPINC1	Antithrombin-III (short name: ATIII)	1872	46	0.65	252	26352	3+	2804.57	0.033	11.7665	0.9992	R.ITDVIPSEAINELTVLVLVNTIYFK.G
18	1	sp|P01008|ANT3_HUMAN	52602.4	0.625	SERPINC1	Antithrombin-III (short name: ATIII)	1872	46	0.65	252	26359	2+	2804.57	0.022	7.84434	1	R.ITDVIPSEAINELTVLVLVNTIYFK.G
18	1	sp|P01008|ANT3_HUMAN	52602.4	0.625	SERPINC1	Antithrombin-III (short name: ATIII)	1872	46	0.65	252	26400	2+	2291.15	0.021	9.1657	1	K.AFLEVNEEGSEAAASTAVVIAGR.S
18	1	sp|P01008|ANT3_HUMAN	52602.4	0.625	SERPINC1	Antithrombin-III (short name: ATIII)	1872	46	0.65	252	26460	3+	2291.15	0.02	8.72924	1	K.AFLEVNEEGSEAAASTAVVIAGR.S
18	1	sp|P01008|ANT3_HUMAN	52602.4	0.625	SERPINC1	Antithrombin-III (short name: ATIII)	1872	46	0.65	252	26479	2+	2804.57	0.027	9.62714	0.999	R.ITDVIPSEAINELTVLVLVNTIYFK.G
18	1	sp|P01008|ANT3_HUMAN	52602.4	0.625	SERPINC1	Antithrombin-III (short name: ATIII)	1872	46	0.65	252	26518	2+	2291.15	0.022	9.60216	1	K.AFLEVNEEGSEAAASTAVVIAGR.S
18	1	sp|P01008|ANT3_HUMAN	52602.4	0.625	SERPINC1	Antithrombin-III (short name: ATIII)	1872	46	0.65	252	26599	2+	2804.57	0.026	9.27058	0.9989	R.ITDVIPSEAINELTVLVLVNTIYFK.G
18	1	sp|P01008|ANT3_HUMAN	52602.4	0.625	SERPINC1	Antithrombin-III (short name: ATIII)	1872	46	0.65	252	26627	3+	2291.15	0.023	10.0386	1	K.AFLEVNEEGSEAAASTAVVIAGR.S
18	1	sp|P01008|ANT3_HUMAN	52602.4	0.625	SERPINC1	Antithrombin-III (short name: ATIII)	1872	46	0.65	252	26639	2+	2291.15	0.022	9.60216	1	K.AFLEVNEEGSEAAASTAVVIAGR.S
18	1	sp|P01008|ANT3_HUMAN	52602.4	0.625	SERPINC1	Antithrombin-III (short name: ATIII)	1872	46	0.65	252	26722	2+	2804.57	1.023	8.2009	0.9558	R.ITDVIPSEAINELTVLVLVNTIYFK.G
18	1	sp|P01008|ANT3_HUMAN	52602.4	0.625	SERPINC1	Antithrombin-III (short name: ATIII)	1872	46	0.65	252	26737	3+	2804.57	0.016	5.70497	0.9913	R.ITDVIPSEAINELTVLVLVNTIYFK.G
18	1	sp|P01008|ANT3_HUMAN	52602.4	0.625	SERPINC1	Antithrombin-III (short name: ATIII)	1872	46	0.65	252	26759	2+	2291.15	0.021	9.1657	1	K.AFLEVNEEGSEAAASTAVVIAGR.S
18	1	sp|P01008|ANT3_HUMAN	52602.4	0.625	SERPINC1	Antithrombin-III (short name: ATIII)	1872	46	0.65	252	26760	3+	2291.15	0.021	9.1657	0.9996	K.AFLEVNEEGSEAAASTAVVIAGR.S
18	1	sp|P01008|ANT3_HUMAN	52602.4	0.625	SERPINC1	Antithrombin-III (short name: ATIII)	1872	46	0.65	252	26839	2+	2804.57	1.023	8.2009	0.9099	R.ITDVIPSEAINELTVLVLVNTIYFK.G
18	1	sp|P01008|ANT3_HUMAN	52602.4	0.625	SERPINC1	Antithrombin-III (short name: ATIII)	1872	46	0.65	252	26879	2+	2291.15	0.021	9.1657	1	K.AFLEVNEEGSEAAASTAVVIAGR.S
18	1	sp|P01008|ANT3_HUMAN	52602.4	0.625	SERPINC1	Antithrombin-III (short name: ATIII)	1872	46	0.65	252	26888	3+	2291.15	0.023	10.0386	0.9864	K.AFLEVNEEGSEAAASTAVVIAGR.S
18	1	sp|P01008|ANT3_HUMAN	52602.4	0.625	SERPINC1	Antithrombin-III (short name: ATIII)	1872	46	0.65	252	26999	2+	2291.15	0.022	9.60216	1	K.AFLEVNEEGSEAAASTAVVIAGR.S
18	1	sp|P01008|ANT3_HUMAN	52602.4	0.625	SERPINC1	Antithrombin-III (short name: ATIII)	1872	46	0.65	252	27008	3+	2291.15	0.02	8.72924	0.9135	K.AFLEVNEEGSEAAASTAVVIAGR.S
18	1	sp|P01008|ANT3_HUMAN	52602.4	0.625	SERPINC1	Antithrombin-III (short name: ATIII)	1872	46	0.65	252	27119	2+	2291.15	0.022	9.60216	1	K.AFLEVNEEGSEAAASTAVVIAGR.S
18	1	sp|P01008|ANT3_HUMAN	52602.4	0.625	SERPINC1	Antithrombin-III (short name: ATIII)	1872	46	0.65	252	27128	3+	2291.15	0.021	9.1657	0.9999	K.AFLEVNEEGSEAAASTAVVIAGR.S
18	1	sp|P01008|ANT3_HUMAN	52602.4	0.625	SERPINC1	Antithrombin-III (short name: ATIII)	1872	46	0.65	252	27199	2+	2804.57	0.025	8.91402	0.8724	R.ITDVIPSEAINELTVLVLVNTIYFK.G
18	1	sp|P01008|ANT3_HUMAN	52602.4	0.625	SERPINC1	Antithrombin-III (short name: ATIII)	1872	46	0.65	252	27239	2+	2291.15	0.023	10.0386	1	K.AFLEVNEEGSEAAASTAVVIAGR.S
18	1	sp|P01008|ANT3_HUMAN	52602.4	0.625	SERPINC1	Antithrombin-III (short name: ATIII)	1872	46	0.65	252	27278	3+	2291.15	0.022	9.60216	0.9761	K.AFLEVNEEGSEAAASTAVVIAGR.S
18	1	sp|P01008|ANT3_HUMAN	52602.4	0.625	SERPINC1	Antithrombin-III (short name: ATIII)	1872	46	0.65	252	27330	2+	2804.57	0.025	8.91402	0.7762	R.ITDVIPSEAINELTVLVLVNTIYFK.G
18	1	sp|P01008|ANT3_HUMAN	52602.4	0.625	SERPINC1	Antithrombin-III (short name: ATIII)	1872	46	0.65	252	27398	3+	2291.15	1.024	10.4751	1	K.AFLEVNEEGSEAAASTAVVIAGR.S
18	1	sp|P01008|ANT3_HUMAN	52602.4	0.625	SERPINC1	Antithrombin-III (short name: ATIII)	1872	46	0.65	252	27448	2+	2291.15	0.018	7.85631	1	K.AFLEVNEEGSEAAASTAVVIAGR.S
18	1	sp|P01008|ANT3_HUMAN	52602.4	0.625	SERPINC1	Antithrombin-III (short name: ATIII)	1872	46	0.65	252	27518	3+	2291.15	0.017	7.41985	0.9999	K.AFLEVNEEGSEAAASTAVVIAGR.S
18	1	sp|P01008|ANT3_HUMAN	52602.4	0.625	SERPINC1	Antithrombin-III (short name: ATIII)	1872	46	0.65	252	27568	2+	2291.15	0.017	7.41985	1	K.AFLEVNEEGSEAAASTAVVIAGR.S
18	1	sp|P01008|ANT3_HUMAN	52602.4	0.625	SERPINC1	Antithrombin-III (short name: ATIII)	1872	46	0.65	252	27688	2+	2291.15	0.022	9.60216	1	K.AFLEVNEEGSEAAASTAVVIAGR.S
18	1	sp|P01008|ANT3_HUMAN	52602.4	0.625	SERPINC1	Antithrombin-III (short name: ATIII)	1872	46	0.65	252	27707	3+	2291.15	0.023	10.0386	1	K.AFLEVNEEGSEAAASTAVVIAGR.S
18	1	sp|P01008|ANT3_HUMAN	52602.4	0.625	SERPINC1	Antithrombin-III (short name: ATIII)	1872	46	0.65	252	27807	2+	2291.15	0.017	7.41985	1	K.AFLEVNEEGSEAAASTAVVIAGR.S
18	1	sp|P01008|ANT3_HUMAN	52602.4	0.625	SERPINC1	Antithrombin-III (short name: ATIII)	1872	46	0.65	252	27829	3+	2291.15	0.022	9.60216	0.9986	K.AFLEVNEEGSEAAASTAVVIAGR.S
18	1	sp|P01008|ANT3_HUMAN	52602.4	0.625	SERPINC1	Antithrombin-III (short name: ATIII)	1872	46	0.65	252	27927	2+	2291.15	0.021	9.1657	1	K.AFLEVNEEGSEAAASTAVVIAGR.S
18	1	sp|P01008|ANT3_HUMAN	52602.4	0.625	SERPINC1	Antithrombin-III (short name: ATIII)	1872	46	0.65	252	27947	3+	2291.15	0.021	9.1657	0.9997	K.AFLEVNEEGSEAAASTAVVIAGR.S
18	1	sp|P01008|ANT3_HUMAN	52602.4	0.625	SERPINC1	Antithrombin-III (short name: ATIII)	1872	46	0.65	252	27962	2+	1764.69	0.015	8.50009	0.8711	K.ADGESCSASMMYQEGK.F	116377	78484.9
18	1	sp|P01008|ANT3_HUMAN	52602.4	0.625	SERPINC1	Antithrombin-III (short name: ATIII)	1872	46	0.65	252	28048	2+	2291.15	0.02	8.72924	1	K.AFLEVNEEGSEAAASTAVVIAGR.S
18	1	sp|P01008|ANT3_HUMAN	52602.4	0.625	SERPINC1	Antithrombin-III (short name: ATIII)	1872	46	0.65	252	28068	3+	2291.15	0.022	9.60216	0.9999	K.AFLEVNEEGSEAAASTAVVIAGR.S
18	1	sp|P01008|ANT3_HUMAN	52602.4	0.625	SERPINC1	Antithrombin-III (short name: ATIII)	1872	46	0.65	252	28083	2+	1764.69	0.016	9.06676	0.988	K.ADGESCSASMMYQEGK.F	147845	92975.3
18	1	sp|P01008|ANT3_HUMAN	52602.4	0.625	SERPINC1	Antithrombin-III (short name: ATIII)	1872	46	0.65	252	28168	2+	2291.15	0.023	10.0386	0.9996	K.AFLEVNEEGSEAAASTAVVIAGR.S
18	1	sp|P01008|ANT3_HUMAN	52602.4	0.625	SERPINC1	Antithrombin-III (short name: ATIII)	1872	46	0.65	252	28192	3+	2291.15	0.025	10.9115	0.911	K.AFLEVNEEGSEAAASTAVVIAGR.S
18	1	sp|P01008|ANT3_HUMAN	52602.4	0.625	SERPINC1	Antithrombin-III (short name: ATIII)	1872	46	0.65	252	28215	2+	1764.69	0.02	11.3335	0.6148	K.ADGESCSASMMYQEGK.F	165179	99664.1
18	1	sp|P01008|ANT3_HUMAN	52602.4	0.625	SERPINC1	Antithrombin-III (short name: ATIII)	1872	46	0.65	252	28332	2+	1764.69	0.019	10.7668	0.9581	K.ADGESCSASMMYQEGK.F	179672	113332
18	1	sp|P01008|ANT3_HUMAN	52602.4	0.625	SERPINC1	Antithrombin-III (short name: ATIII)	1872	46	0.65	252	28424	2+	1767.71	0.007	3.95993	0.9898	K.ADGESC'SASMMYQEGK.F	175664	113901
18	1	sp|P01008|ANT3_HUMAN	52602.4	0.625	SERPINC1	Antithrombin-III (short name: ATIII)	1872	46	0.65	252	28447	2+	1764.69	0.015	8.50009	0.6565	K.ADGESCSASMMYQEGK.F	177093	112860
18	1	sp|P01008|ANT3_HUMAN	52602.4	0.625	SERPINC1	Antithrombin-III (short name: ATIII)	1872	46	0.65	252	28640	2+	1848.9	0.021	11.3581	0.8336	K.EQLQDMGLVDLFSPEK.S
18	1	sp|P01008|ANT3_HUMAN	52602.4	0.625	SERPINC1	Antithrombin-III (short name: ATIII)	1872	46	0.65	252	28700	2+	1764.69	0.01	5.66673	0.9884	K.ADGESCSASMMYQEGK.F	155083	89565.1
18	1	sp|P01008|ANT3_HUMAN	52602.4	0.625	SERPINC1	Antithrombin-III (short name: ATIII)	1872	46	0.65	252	28722	3+	2291.15	0.014	6.11047	0.9173	K.AFLEVNEEGSEAAASTAVVIAGR.S
18	1	sp|P01008|ANT3_HUMAN	52602.4	0.625	SERPINC1	Antithrombin-III (short name: ATIII)	1872	46	0.65	252	28761	2+	1848.9	0.024	12.9807	0.9885	K.EQLQDMGLVDLFSPEK.S
18	1	sp|P01008|ANT3_HUMAN	52602.4	0.625	SERPINC1	Antithrombin-III (short name: ATIII)	1872	46	0.65	252	28820	2+	1764.69	0.017	9.63344	0.8696	K.ADGESCSASMMYQEGK.F	137543	81814.1
18	1	sp|P01008|ANT3_HUMAN	52602.4	0.625	SERPINC1	Antithrombin-III (short name: ATIII)	1872	46	0.65	252	29019	2+	1848.9	0.016	8.65377	0.9971	K.EQLQDMGLVDLFSPEK.S
18	1	sp|P01008|ANT3_HUMAN	52602.4	0.625	SERPINC1	Antithrombin-III (short name: ATIII)	1872	46	0.65	252	29151	2+	1848.9	0.011	5.94947	0.9053	K.EQLQDMGLVDLFSPEK.S
18	1	sp|P01008|ANT3_HUMAN	52602.4	0.625	SERPINC1	Antithrombin-III (short name: ATIII)	1872	46	0.65	252	29272	2+	1848.9	0.016	8.65377	0.7564	K.EQLQDMGLVDLFSPEK.S
18	1	sp|P01008|ANT3_HUMAN	52602.4	0.625	SERPINC1	Antithrombin-III (short name: ATIII)	1872	46	0.65	252	29354	2+	1767.71	0	0	0.7465	K.ADGESC'SASMMYQEGK.F	55861.9	39488.6
18	1	sp|P01008|ANT3_HUMAN	52602.4	0.625	SERPINC1	Antithrombin-III (short name: ATIII)	1872	46	0.65	252	29649	2+	1389.76	0.009	6.47596	0.7432	R.EVPLNTIIFMGR.V
18	1	sp|P01008|ANT3_HUMAN	52602.4	0.625	SERPINC1	Antithrombin-III (short name: ATIII)	1872	46	0.65	252	30433	2+	1848.9	0.017	9.19463	0.6189	K.EQLQDMGLVDLFSPEK.S
18	1	sp|P01008|ANT3_HUMAN	52602.4	0.625	SERPINC1	Antithrombin-III (short name: ATIII)	1872	46	0.65	252	32400	2+	1430.79	0.01	6.98915	0.942	R.VAEGTQVLELPFK.G
18	1	sp|P01008|ANT3_HUMAN	52602.4	0.625	SERPINC1	Antithrombin-III (short name: ATIII)	1872	46	0.65	252	32512	2+	1848.9	0.014	7.57205	0.9012	K.EQLQDMGLVDLFSPEK.S
18	1	sp|P01008|ANT3_HUMAN	52602.4	0.625	SERPINC1	Antithrombin-III (short name: ATIII)	1872	46	0.65	252	33039	2+	1848.9	0.011	5.94947	0.9637	K.EQLQDMGLVDLFSPEK.S
18	1	sp|P01008|ANT3_HUMAN	52602.4	0.625	SERPINC1	Antithrombin-III (short name: ATIII)	1872	46	0.65	252	33286	2+	1430.79	0.009	6.29024	0.7005	R.VAEGTQVLELPFK.G
18	1	sp|P01008|ANT3_HUMAN	52602.4	0.625	SERPINC1	Antithrombin-III (short name: ATIII)	1872	46	0.65	252	33289	2+	1848.9	0.011	5.94947	0.9316	K.EQLQDMGLVDLFSPEK.S
18	1	sp|P01008|ANT3_HUMAN	52602.4	0.625	SERPINC1	Antithrombin-III (short name: ATIII)	1872	46	0.65	252	33407	2+	1848.9	0.014	7.57205	0.992	K.EQLQDMGLVDLFSPEK.S
18	1	sp|P01008|ANT3_HUMAN	52602.4	0.625	SERPINC1	Antithrombin-III (short name: ATIII)	1872	46	0.65	252	33412	2+	1430.79	0.006	4.19349	0.9963	R.VAEGTQVLELPFK.G
18	1	sp|P01008|ANT3_HUMAN	52602.4	0.625	SERPINC1	Antithrombin-III (short name: ATIII)	1872	46	0.65	252	33528	2+	1848.9	0.006	3.24516	0.9682	K.EQLQDMGLVDLFSPEK.S
18	1	sp|P01008|ANT3_HUMAN	52602.4	0.625	SERPINC1	Antithrombin-III (short name: ATIII)	1872	46	0.65	252	33540	2+	1430.79	0.007	4.89241	0.7605	R.VAEGTQVLELPFK.G
18	1	sp|P01008|ANT3_HUMAN	52602.4	0.625	SERPINC1	Antithrombin-III (short name: ATIII)	1872	46	0.65	252	3920	2+	1093.46	0.009	8.23072	0.8007	K.ATEDEGSEQK.I
18	1	sp|P01008|ANT3_HUMAN	52602.4	0.625	SERPINC1	Antithrombin-III (short name: ATIII)	1872	46	0.65	252	6357	2+	801.429	0.006	7.48663	0.6255	R.VANPCVK.-	4.14734e+06	1630606
18	1	sp|P01008|ANT3_HUMAN	52602.4	0.625	SERPINC1	Antithrombin-III (short name: ATIII)	1872	46	0.65	252	7797	3+	2002.97	0.018	8.98666	0.9991	K.KATEDEGSEQKIPEATNR.R
18	1	sp|P01008|ANT3_HUMAN	52602.4	0.625	SERPINC1	Antithrombin-III (short name: ATIII)	1872	46	0.65	252	7809	2+	1796.68	0.017	9.46191	0.9984	K.ADGESCSASM"M"YQEGK.F	204776	114879
18	1	sp|P01008|ANT3_HUMAN	52602.4	0.625	SERPINC1	Antithrombin-III (short name: ATIII)	1872	46	0.65	252	7845	2+	1799.7	1.017	9.44604	0.9986	K.ADGESC'SASM"M"YQEGK.F	197375	114382
18	1	sp|P01008|ANT3_HUMAN	52602.4	0.625	SERPINC1	Antithrombin-III (short name: ATIII)	1872	46	0.65	252	7925	3+	2002.97	0.02	9.98518	1	K.KATEDEGSEQKIPEATNR.R
18	1	sp|P01008|ANT3_HUMAN	52602.4	0.625	SERPINC1	Antithrombin-III (short name: ATIII)	1872	46	0.65	252	7937	2+	1796.68	0.017	9.46191	1	K.ADGESCSASM"M"YQEGK.F	171569	100052
18	1	sp|P01008|ANT3_HUMAN	52602.4	0.625	SERPINC1	Antithrombin-III (short name: ATIII)	1872	46	0.65	252	7979	2+	1799.7	-1.999	0.555649	0.7124	K.ADGESC'SASM"M"YQEGK.F	125019	75773.7
18	1	sp|P01008|ANT3_HUMAN	52602.4	0.625	SERPINC1	Antithrombin-III (short name: ATIII)	1872	46	0.65	252	8576	2+	1874.87	0.014	7.46717	0.9915	K.ATEDEGSEQKIPEATNR.R
18	1	sp|P01008|ANT3_HUMAN	52602.4	0.625	SERPINC1	Antithrombin-III (short name: ATIII)	1872	46	0.65	252	8650	3+	1874.87	0.017	9.06728	0.9999	K.ATEDEGSEQKIPEATNR.R
18	1	sp|P01008|ANT3_HUMAN	52602.4	0.625	SERPINC1	Antithrombin-III (short name: ATIII)	1872	46	0.65	252	8704	2+	1874.87	0.017	9.06728	0.9838	K.ATEDEGSEQKIPEATNR.R
18	1	sp|P01008|ANT3_HUMAN	52602.4	0.625	SERPINC1	Antithrombin-III (short name: ATIII)	1872	46	0.65	252	8793	3+	1874.87	0.013	6.9338	0.8121	K.ATEDEGSEQKIPEATNR.R
18	1	sp|P01008|ANT3_HUMAN	52602.4	0.625	SERPINC1	Antithrombin-III (short name: ATIII)	1872	46	0.65	252	9326	2+	1780.68	0.014	7.86216	0.9998	K.ADGESCSASMM"YQEGK.F	1.06307e+06	607230
18	1	sp|P01008|ANT3_HUMAN	52602.4	0.625	SERPINC1	Antithrombin-III (short name: ATIII)	1872	46	0.65	252	9337	2+	1783.7	0.012	6.72758	0.9994	K.ADGESC'SASMM"YQEGK.F	1.07613e+06	613844
18	1	sp|P01008|ANT3_HUMAN	52602.4	0.625	SERPINC1	Antithrombin-III (short name: ATIII)	1872	46	0.65	252	9454	2+	1780.68	0.016	8.98532	1	K.ADGESCSASMM"YQEGK.F	1113402	636864
18	1	sp|P01008|ANT3_HUMAN	52602.4	0.625	SERPINC1	Antithrombin-III (short name: ATIII)	1872	46	0.65	252	9462	2+	1783.7	0.012	6.72758	0.9998	K.ADGESC'SASMM"YQEGK.F	1.09004e+06	621149
18	1	sp|P01008|ANT3_HUMAN	52602.4	0.625	SERPINC1	Antithrombin-III (short name: ATIII)	1872	46	0.65	252	9617	2+	1780.68	0.014	7.86216	0.996	K.ADGESCSASMM"YQEGK.F	149839	80847.8
18	1	sp|P01008|ANT3_HUMAN	52602.4	0.625	SERPINC1	Antithrombin-III (short name: ATIII)	1872	46	0.65	252	9844	2+	1780.68	0.013	7.30057	0.9992	K.ADGESCSASM"MYQEGK.F	927732	530237
18	1	sp|P01008|ANT3_HUMAN	52602.4	0.625	SERPINC1	Antithrombin-III (short name: ATIII)	1872	46	0.65	252	9884	2+	1783.7	0.992	4.48506	0.9995	K.ADGESC'SASM"MYQEGK.F	954845	545440
18	1	sp|P01008|ANT3_HUMAN	52602.4	0.625	SERPINC1	Antithrombin-III (short name: ATIII)	1872	46	0.65	252	9971	2+	1780.68	0.017	9.5469	1	K.ADGESCSASM"MYQEGK.F	955654	542936
18	1	sp|P01008|ANT3_HUMAN	52602.4	0.625	SERPINC1	Antithrombin-III (short name: ATIII)	1872	46	0.65	252	10011	2+	1783.7	0.012	6.72758	1	K.ADGESC'SASM"MYQEGK.F	854019	486081
18	1	sp|P01008|ANT3_HUMAN	52602.4	0.625	SERPINC1	Antithrombin-III (short name: ATIII)	1872	46	0.65	252	10168	2+	1780.68	0.019	10.6701	0.9967	K.ADGESCSASM"MYQEGK.F	65315.4	35758.8
18	1	sp|P01008|ANT3_HUMAN	52602.4	0.625	SERPINC1	Antithrombin-III (short name: ATIII)	1872	46	0.65	252	10859	2+	1126.66	0.01	8.87581	0.9994	K.SKLPGIVAEGR.D
18	1	sp|P01008|ANT3_HUMAN	52602.4	0.625	SERPINC1	Antithrombin-III (short name: ATIII)	1872	46	0.65	252	11262	2+	1764.69	0.017	9.63344	1	K.ADGESCSASMMYQEGK.F	5112050	3.13079e+06
18	1	sp|P01008|ANT3_HUMAN	52602.4	0.625	SERPINC1	Antithrombin-III (short name: ATIII)	1872	46	0.65	252	11364	2+	1767.71	1.007	3.95993	1	K.ADGESC'SASMMYQEGK.F	6638476	4.09073e+06
18	1	sp|P01008|ANT3_HUMAN	52602.4	0.625	SERPINC1	Antithrombin-III (short name: ATIII)	1872	46	0.65	252	11383	2+	1764.69	0.017	9.63344	1	K.ADGESCSASMMYQEGK.F	6.7021e+06	4.12525e+06
18	1	sp|P01008|ANT3_HUMAN	52602.4	0.625	SERPINC1	Antithrombin-III (short name: ATIII)	1872	46	0.65	252	11493	2+	1767.71	0.007	3.95993	1	K.ADGESC'SASMMYQEGK.F	5.258e+06	3.2361e+06
18	1	sp|P01008|ANT3_HUMAN	52602.4	0.625	SERPINC1	Antithrombin-III (short name: ATIII)	1872	46	0.65	252	11515	2+	1764.69	0.015	8.50009	1	K.ADGESCSASMMYQEGK.F	4.45166e+06	2.74378e+06
18	1	sp|P01008|ANT3_HUMAN	52602.4	0.625	SERPINC1	Antithrombin-III (short name: ATIII)	1872	46	0.65	252	11614	2+	911.531	0.008	8.77644	0.9983	K.LPGIVAEGR.D
18	1	sp|P01008|ANT3_HUMAN	52602.4	0.625	SERPINC1	Antithrombin-III (short name: ATIII)	1872	46	0.65	252	11624	2+	1767.71	0.007	3.95993	1	K.ADGESC'SASMMYQEGK.F	1.26406e+06	787799
18	1	sp|P01008|ANT3_HUMAN	52602.4	0.625	SERPINC1	Antithrombin-III (short name: ATIII)	1872	46	0.65	252	11650	2+	1764.69	0.016	9.06676	1	K.ADGESCSASMMYQEGK.F	1.08893e+06	676432
18	1	sp|P01008|ANT3_HUMAN	52602.4	0.625	SERPINC1	Antithrombin-III (short name: ATIII)	1872	46	0.65	252	11743	2+	911.531	0.007	7.67939	1	K.LPGIVAEGR.D
18	1	sp|P01008|ANT3_HUMAN	52602.4	0.625	SERPINC1	Antithrombin-III (short name: ATIII)	1872	46	0.65	252	11756	2+	1767.71	1.007	3.95993	1	K.ADGESC'SASMMYQEGK.F	556119	332702
18	1	sp|P01008|ANT3_HUMAN	52602.4	0.625	SERPINC1	Antithrombin-III (short name: ATIII)	1872	46	0.65	252	11781	2+	1764.69	0.017	9.63344	1	K.ADGESCSASMMYQEGK.F	487009	290513
18	1	sp|P01008|ANT3_HUMAN	52602.4	0.625	SERPINC1	Antithrombin-III (short name: ATIII)	1872	46	0.65	252	11873	2+	911.531	0.007	7.67939	1	K.LPGIVAEGR.D
18	1	sp|P01008|ANT3_HUMAN	52602.4	0.625	SERPINC1	Antithrombin-III (short name: ATIII)	1872	46	0.65	252	11891	2+	1767.71	0.007	3.95993	1	K.ADGESC'SASMMYQEGK.F	254232	164416
18	1	sp|P01008|ANT3_HUMAN	52602.4	0.625	SERPINC1	Antithrombin-III (short name: ATIII)	1872	46	0.65	252	11950	2+	1764.69	0.018	10.2001	0.9999	K.ADGESCSASMMYQEGK.F	181726	129221
18	1	sp|P01008|ANT3_HUMAN	52602.4	0.625	SERPINC1	Antithrombin-III (short name: ATIII)	1872	46	0.65	252	12005	2+	911.531	0.007	7.67939	1	K.LPGIVAEGR.D
18	1	sp|P01008|ANT3_HUMAN	52602.4	0.625	SERPINC1	Antithrombin-III (short name: ATIII)	1872	46	0.65	252	12021	2+	1767.71	0.007	3.95993	0.9232	K.ADGESC'SASMMYQEGK.F	145841	108065
18	1	sp|P01008|ANT3_HUMAN	52602.4	0.625	SERPINC1	Antithrombin-III (short name: ATIII)	1872	46	0.65	252	12091	2+	1764.69	0.015	8.50009	0.9997	K.ADGESCSASMMYQEGK.F	103420	79325.5
18	1	sp|P01008|ANT3_HUMAN	52602.4	0.625	SERPINC1	Antithrombin-III (short name: ATIII)	1872	46	0.65	252	12135	2+	911.531	0.007	7.67939	0.9999	K.LPGIVAEGR.D
18	1	sp|P01008|ANT3_HUMAN	52602.4	0.625	SERPINC1	Antithrombin-III (short name: ATIII)	1872	46	0.65	252	12241	2+	1764.69	1.018	10.2001	0.9998	K.ADGESCSASMMYQEGK.F	57809.3	43580.3
18	1	sp|P01008|ANT3_HUMAN	52602.4	0.625	SERPINC1	Antithrombin-III (short name: ATIII)	1872	46	0.65	252	12268	2+	911.531	0.008	8.77644	0.9999	K.LPGIVAEGR.D
18	1	sp|P01008|ANT3_HUMAN	52602.4	0.625	SERPINC1	Antithrombin-III (short name: ATIII)	1872	46	0.65	252	12389	2+	1764.69	1.019	10.7668	0.9955	K.ADGESCSASMMYQEGK.F	8536.85	4418.78
18	1	sp|P01008|ANT3_HUMAN	52602.4	0.625	SERPINC1	Antithrombin-III (short name: ATIII)	1872	46	0.65	252	12397	2+	911.531	0.01	10.9706	0.9982	K.LPGIVAEGR.D
18	1	sp|P01008|ANT3_HUMAN	52602.4	0.625	SERPINC1	Antithrombin-III (short name: ATIII)	1872	46	0.65	252	12417	2+	1796.68	-0.001	0.556583	0.9938	K.ADGESCSASM"M"YQEGK.F	383131	368757
18	1	sp|P01008|ANT3_HUMAN	52602.4	0.625	SERPINC1	Antithrombin-III (short name: ATIII)	1872	46	0.65	252	12506	2+	1799.7	-0.003	1.66695	0.9018	K.ADGESC'SASM"M"YQEGK.F	333595	319894
18	1	sp|P01008|ANT3_HUMAN	52602.4	0.625	SERPINC1	Antithrombin-III (short name: ATIII)	1872	46	0.65	252	12529	2+	911.531	0.006	6.58233	0.9709	K.LPGIVAEGR.D
18	1	sp|P01008|ANT3_HUMAN	52602.4	0.625	SERPINC1	Antithrombin-III (short name: ATIII)	1872	46	0.65	252	13303	2+	908.472	0.007	7.70524	0.6602	R.IEDGFSLK.E
18	1	sp|P01008|ANT3_HUMAN	52602.4	0.625	SERPINC1	Antithrombin-III (short name: ATIII)	1872	46	0.65	252	13695	2+	908.472	0.007	7.70524	0.9622	R.IEDGFSLK.E
18	1	sp|P01008|ANT3_HUMAN	52602.4	0.625	SERPINC1	Antithrombin-III (short name: ATIII)	1872	46	0.65	252	13824	2+	908.472	0.007	7.70524	0.6154	R.IEDGFSLK.E
18	1	sp|P01008|ANT3_HUMAN	52602.4	0.625	SERPINC1	Antithrombin-III (short name: ATIII)	1872	46	0.65	252	13876	2+	1309.61	0.011	8.39947	1	R.DDLYVSDAFHK.A
18	1	sp|P01008|ANT3_HUMAN	52602.4	0.625	SERPINC1	Antithrombin-III (short name: ATIII)	1872	46	0.65	252	13956	2+	908.472	0.008	8.80599	0.7932	R.IEDGFSLK.E
18	1	sp|P01008|ANT3_HUMAN	52602.4	0.625	SERPINC1	Antithrombin-III (short name: ATIII)	1872	46	0.65	252	14003	2+	1309.61	0.012	9.16306	1	R.DDLYVSDAFHK.A
18	1	sp|P01008|ANT3_HUMAN	52602.4	0.625	SERPINC1	Antithrombin-III (short name: ATIII)	1872	46	0.65	252	14135	2+	1309.61	0.007	5.34512	0.9999	R.DDLYVSDAFHK.A
18	1	sp|P01008|ANT3_HUMAN	52602.4	0.625	SERPINC1	Antithrombin-III (short name: ATIII)	1872	46	0.65	252	14155	3+	1309.61	0.01	7.63588	0.7715	R.DDLYVSDAFHK.A
18	1	sp|P01008|ANT3_HUMAN	52602.4	0.625	SERPINC1	Antithrombin-III (short name: ATIII)	1872	46	0.65	252	14265	2+	1309.61	0.999	0.763588	0.889	R.DDLYVSDAFHK.A
18	1	sp|P01008|ANT3_HUMAN	52602.4	0.625	SERPINC1	Antithrombin-III (short name: ATIII)	1872	46	0.65	252	14286	3+	1309.61	0.01	7.63588	0.9946	R.DDLYVSDAFHK.A
18	1	sp|P01008|ANT3_HUMAN	52602.4	0.625	SERPINC1	Antithrombin-III (short name: ATIII)	1872	46	0.65	252	14397	2+	1309.61	0.012	9.16306	0.991	R.DDLYVSDAFHK.A
18	1	sp|P01008|ANT3_HUMAN	52602.4	0.625	SERPINC1	Antithrombin-III (short name: ATIII)	1872	46	0.65	252	14878	2+	1309.61	0.047	35.8887	0.8497	R.DDLYVSDAFHK.A
18	1	sp|P01008|ANT3_HUMAN	52602.4	0.625	SERPINC1	Antithrombin-III (short name: ATIII)	1872	46	0.65	252	15267	2+	1528.74	0.013	8.50372	1	R.FATTFYQHLADSK.N
18	1	sp|P01008|ANT3_HUMAN	52602.4	0.625	SERPINC1	Antithrombin-III (short name: ATIII)	1872	46	0.65	252	15395	3+	1528.74	0.013	8.50372	0.9	R.FATTFYQHLADSK.N
18	1	sp|P01008|ANT3_HUMAN	52602.4	0.625	SERPINC1	Antithrombin-III (short name: ATIII)	1872	46	0.65	252	15397	2+	1528.74	0.014	9.15785	1	R.FATTFYQHLADSK.N
18	1	sp|P01008|ANT3_HUMAN	52602.4	0.625	SERPINC1	Antithrombin-III (short name: ATIII)	1872	46	0.65	252	15551	2+	1528.74	0.014	9.15785	0.9997	R.FATTFYQHLADSK.N
18	1	sp|P01008|ANT3_HUMAN	52602.4	0.625	SERPINC1	Antithrombin-III (short name: ATIII)	1872	46	0.65	252	17041	2+	1586.89	0.015	9.45245	0.9977	R.RVAEGTQVLELPFK.G
18	1	sp|P01008|ANT3_HUMAN	52602.4	0.625	SERPINC1	Antithrombin-III (short name: ATIII)	1872	46	0.65	252	17056	3+	1586.89	0.011	6.9318	0.9843	R.RVAEGTQVLELPFK.G
18	1	sp|P01008|ANT3_HUMAN	52602.4	0.625	SERPINC1	Antithrombin-III (short name: ATIII)	1872	46	0.65	252	17170	2+	1586.89	0.014	8.82229	0.9161	R.RVAEGTQVLELPFK.G
18	1	sp|P01008|ANT3_HUMAN	52602.4	0.625	SERPINC1	Antithrombin-III (short name: ATIII)	1872	46	0.65	252	17190	3+	1586.89	0.012	7.56196	1	R.RVAEGTQVLELPFK.G
18	1	sp|P01008|ANT3_HUMAN	52602.4	0.625	SERPINC1	Antithrombin-III (short name: ATIII)	1872	46	0.65	252	17214	2+	1340.66	0.012	8.9508	1	K.TSDQIHFFFAK.L
18	1	sp|P01008|ANT3_HUMAN	52602.4	0.625	SERPINC1	Antithrombin-III (short name: ATIII)	1872	46	0.65	252	17406	2+	1340.66	0.012	8.9508	0.9902	K.TSDQIHFFFAK.L
18	1	sp|P01008|ANT3_HUMAN	52602.4	0.625	SERPINC1	Antithrombin-III (short name: ATIII)	1872	46	0.65	252	17536	2+	1340.66	0.011	8.2049	0.7484	K.TSDQIHFFFAK.L
18	1	sp|P01008|ANT3_HUMAN	52602.4	0.625	SERPINC1	Antithrombin-III (short name: ATIII)	1872	46	0.65	252	18694	2+	1430.79	0.012	8.38698	1	R.VAEGTQVLELPFK.G
18	1	sp|P01008|ANT3_HUMAN	52602.4	0.625	SERPINC1	Antithrombin-III (short name: ATIII)	1872	46	0.65	252	18823	2+	1430.79	0.012	8.38698	1	R.VAEGTQVLELPFK.G
18	1	sp|P01008|ANT3_HUMAN	52602.4	0.625	SERPINC1	Antithrombin-III (short name: ATIII)	1872	46	0.65	252	18836	3+	1668.92	0.013	7.78945	0.999	K.GDDITMVLILPKPEK.S
18	1	sp|P01008|ANT3_HUMAN	52602.4	0.625	SERPINC1	Antithrombin-III (short name: ATIII)	1872	46	0.65	252	18844	2+	1668.92	0.014	8.38864	1	K.GDDITMVLILPKPEK.S
18	1	sp|P01008|ANT3_HUMAN	52602.4	0.625	SERPINC1	Antithrombin-III (short name: ATIII)	1872	46	0.65	252	18933	2+	1405.75	0.011	7.825	0.9997	R.EVPLNTIIFM"GR.V
18	1	sp|P01008|ANT3_HUMAN	52602.4	0.625	SERPINC1	Antithrombin-III (short name: ATIII)	1872	46	0.65	252	18953	2+	1430.79	0.013	9.0859	1	R.VAEGTQVLELPFK.G
18	1	sp|P01008|ANT3_HUMAN	52602.4	0.625	SERPINC1	Antithrombin-III (short name: ATIII)	1872	46	0.65	252	18964	3+	1668.92	0.013	7.78945	0.9995	K.GDDITMVLILPKPEK.S
18	1	sp|P01008|ANT3_HUMAN	52602.4	0.625	SERPINC1	Antithrombin-III (short name: ATIII)	1872	46	0.65	252	18973	2+	1668.92	0.014	8.38864	1	K.GDDITMVLILPKPEK.S
18	1	sp|P01008|ANT3_HUMAN	52602.4	0.625	SERPINC1	Antithrombin-III (short name: ATIII)	1872	46	0.65	252	18990	2+	2291.15	0.016	6.98339	1	K.AFLEVNEEGSEAAASTAVVIAGR.S
18	1	sp|P01008|ANT3_HUMAN	52602.4	0.625	SERPINC1	Antithrombin-III (short name: ATIII)	1872	46	0.65	252	19083	2+	1430.79	0.013	9.0859	1	R.VAEGTQVLELPFK.G
18	1	sp|P01008|ANT3_HUMAN	52602.4	0.625	SERPINC1	Antithrombin-III (short name: ATIII)	1872	46	0.65	252	19088	2+	1405.75	0.012	8.53636	0.9931	R.EVPLNTIIFM"GR.V
18	1	sp|P01008|ANT3_HUMAN	52602.4	0.625	SERPINC1	Antithrombin-III (short name: ATIII)	1872	46	0.65	252	19093	3+	1668.92	0.014	8.38864	0.9883	K.GDDITMVLILPKPEK.S
18	1	sp|P01008|ANT3_HUMAN	52602.4	0.625	SERPINC1	Antithrombin-III (short name: ATIII)	1872	46	0.65	252	19106	2+	1668.92	0.013	7.78945	1	K.GDDITMVLILPKPEK.S
18	1	sp|P01008|ANT3_HUMAN	52602.4	0.625	SERPINC1	Antithrombin-III (short name: ATIII)	1872	46	0.65	252	19121	2+	2291.15	0.022	9.60216	1	K.AFLEVNEEGSEAAASTAVVIAGR.S
18	1	sp|P01008|ANT3_HUMAN	52602.4	0.625	SERPINC1	Antithrombin-III (short name: ATIII)	1872	46	0.65	252	19214	2+	1430.79	0.013	9.0859	1	R.VAEGTQVLELPFK.G
18	1	sp|P01008|ANT3_HUMAN	52602.4	0.625	SERPINC1	Antithrombin-III (short name: ATIII)	1872	46	0.65	252	19235	3+	1668.92	0.013	7.78945	0.9987	K.GDDITMVLILPKPEK.S
18	1	sp|P01008|ANT3_HUMAN	52602.4	0.625	SERPINC1	Antithrombin-III (short name: ATIII)	1872	46	0.65	252	19237	2+	1668.92	0.013	7.78945	0.9976	K.GDDITMVLILPKPEK.S
18	1	sp|P01008|ANT3_HUMAN	52602.4	0.625	SERPINC1	Antithrombin-III (short name: ATIII)	1872	46	0.65	252	19266	2+	2291.15	0.026	11.348	1	K.AFLEVNEEGSEAAASTAVVIAGR.S
18	1	sp|P01008|ANT3_HUMAN	52602.4	0.625	SERPINC1	Antithrombin-III (short name: ATIII)	1872	46	0.65	252	19345	2+	1430.79	0.013	9.0859	1	R.VAEGTQVLELPFK.G
18	1	sp|P01008|ANT3_HUMAN	52602.4	0.625	SERPINC1	Antithrombin-III (short name: ATIII)	1872	46	0.65	252	19395	2+	2291.15	0.024	10.4751	1	K.AFLEVNEEGSEAAASTAVVIAGR.S
18	1	sp|P01008|ANT3_HUMAN	52602.4	0.625	SERPINC1	Antithrombin-III (short name: ATIII)	1872	46	0.65	252	19410	3+	2291.15	0.034	14.8397	0.9993	K.AFLEVNEEGSEAAASTAVVIAGR.S
18	1	sp|P01008|ANT3_HUMAN	52602.4	0.625	SERPINC1	Antithrombin-III (short name: ATIII)	1872	46	0.65	252	19476	2+	1430.79	0.011	7.68807	1	R.VAEGTQVLELPFK.G
18	1	sp|P01008|ANT3_HUMAN	52602.4	0.625	SERPINC1	Antithrombin-III (short name: ATIII)	1872	46	0.65	252	19527	2+	2291.15	0.018	7.85631	1	K.AFLEVNEEGSEAAASTAVVIAGR.S
18	1	sp|P01008|ANT3_HUMAN	52602.4	0.625	SERPINC1	Antithrombin-III (short name: ATIII)	1872	46	0.65	252	19588	2+	1405.75	0.011	7.825	0.9962	R.EVPLNTIIFM"GR.V
18	1	sp|P01008|ANT3_HUMAN	52602.4	0.625	SERPINC1	Antithrombin-III (short name: ATIII)	1872	46	0.65	252	19620	2+	1430.79	0.01	6.98915	0.9962	R.VAEGTQVLELPFK.G
18	1	sp|P01008|ANT3_HUMAN	52602.4	0.625	SERPINC1	Antithrombin-III (short name: ATIII)	1872	46	0.65	252	19656	2+	2291.15	0.019	8.29278	1	K.AFLEVNEEGSEAAASTAVVIAGR.S
18	1	sp|P01008|ANT3_HUMAN	52602.4	0.625	SERPINC1	Antithrombin-III (short name: ATIII)	1872	46	0.65	252	19784	2+	2291.15	0.022	9.60216	1	K.AFLEVNEEGSEAAASTAVVIAGR.S
18	1	sp|P01008|ANT3_HUMAN	52602.4	0.625	SERPINC1	Antithrombin-III (short name: ATIII)	1872	46	0.65	252	20046	2+	2291.15	-0.178	77.6902	0.985	K.AFLEVNEEGSEAAASTAVVIAGR.S
18	1	sp|P01008|ANT3_HUMAN	52602.4	0.625	SERPINC1	Antithrombin-III (short name: ATIII)	1872	46	0.65	252	20180	2+	2291.15	0.018	7.85631	0.9999	K.AFLEVNEEGSEAAASTAVVIAGR.S
18	1	sp|P01008|ANT3_HUMAN	52602.4	0.625	SERPINC1	Antithrombin-III (short name: ATIII)	1872	46	0.65	252	20248	3+	2291.15	0.016	6.98339	1	K.AFLEVNEEGSEAAASTAVVIAGR.S
18	1	sp|P01008|ANT3_HUMAN	52602.4	0.625	SERPINC1	Antithrombin-III (short name: ATIII)	1872	46	0.65	252	20305	2+	2291.15	0.018	7.85631	1	K.AFLEVNEEGSEAAASTAVVIAGR.S
18	1	sp|P01008|ANT3_HUMAN	52602.4	0.625	SERPINC1	Antithrombin-III (short name: ATIII)	1872	46	0.65	252	20378	3+	2291.15	0.017	7.41985	0.9998	K.AFLEVNEEGSEAAASTAVVIAGR.S
18	1	sp|P01008|ANT3_HUMAN	52602.4	0.625	SERPINC1	Antithrombin-III (short name: ATIII)	1872	46	0.65	252	20440	2+	2291.15	0.018	7.85631	1	K.AFLEVNEEGSEAAASTAVVIAGR.S
18	1	sp|P01008|ANT3_HUMAN	52602.4	0.625	SERPINC1	Antithrombin-III (short name: ATIII)	1872	46	0.65	252	20527	2+	1864.9	0.017	9.11577	0.9999	K.EQLQDM"GLVDLFSPEK.S
18	1	sp|P01008|ANT3_HUMAN	52602.4	0.625	SERPINC1	Antithrombin-III (short name: ATIII)	1872	46	0.65	252	20569	2+	2291.15	0.022	9.60216	1	K.AFLEVNEEGSEAAASTAVVIAGR.S
18	1	sp|P01008|ANT3_HUMAN	52602.4	0.625	SERPINC1	Antithrombin-III (short name: ATIII)	1872	46	0.65	252	20586	3+	2291.15	-0.039	17.022	0.9923	K.AFLEVNEEGSEAAASTAVVIAGR.S
18	1	sp|P01008|ANT3_HUMAN	52602.4	0.625	SERPINC1	Antithrombin-III (short name: ATIII)	1872	46	0.65	252	20653	2+	1864.9	0.016	8.57955	1	K.EQLQDM"GLVDLFSPEK.S
18	1	sp|P01008|ANT3_HUMAN	52602.4	0.625	SERPINC1	Antithrombin-III (short name: ATIII)	1872	46	0.65	252	20697	2+	2291.15	0.018	7.85631	1	K.AFLEVNEEGSEAAASTAVVIAGR.S
18	1	sp|P01008|ANT3_HUMAN	52602.4	0.625	SERPINC1	Antithrombin-III (short name: ATIII)	1872	46	0.65	252	20728	3+	2291.15	0.019	8.29278	0.9889	K.AFLEVNEEGSEAAASTAVVIAGR.S
18	1	sp|P01008|ANT3_HUMAN	52602.4	0.625	SERPINC1	Antithrombin-III (short name: ATIII)	1872	46	0.65	252	20784	2+	1864.9	0.016	8.57955	1	K.EQLQDM"GLVDLFSPEK.S
18	1	sp|P01008|ANT3_HUMAN	52602.4	0.625	SERPINC1	Antithrombin-III (short name: ATIII)	1872	46	0.65	252	20823	2+	2291.15	0.006	2.61877	0.9994	K.AFLEVNEEGSEAAASTAVVIAGR.S
18	1	sp|P01008|ANT3_HUMAN	52602.4	0.625	SERPINC1	Antithrombin-III (short name: ATIII)	1872	46	0.65	252	20871	2+	1389.76	0.011	7.91506	0.9963	R.EVPLNTIIFMGR.V
18	1	sp|P01008|ANT3_HUMAN	52602.4	0.625	SERPINC1	Antithrombin-III (short name: ATIII)	1872	46	0.65	252	20993	2+	1389.76	0.012	8.63461	0.9982	R.EVPLNTIIFMGR.V
18	1	sp|P01008|ANT3_HUMAN	52602.4	0.625	SERPINC1	Antithrombin-III (short name: ATIII)	1872	46	0.65	252	21123	2+	1389.76	0.012	8.63461	0.9991	R.EVPLNTIIFMGR.V
18	1	sp|P01008|ANT3_HUMAN	52602.4	0.625	SERPINC1	Antithrombin-III (short name: ATIII)	1872	46	0.65	252	21214	2+	2291.15	0.005	2.18231	0.9992	K.AFLEVNEEGSEAAASTAVVIAGR.S
18	1	sp|P01008|ANT3_HUMAN	52602.4	0.625	SERPINC1	Antithrombin-III (short name: ATIII)	1872	46	0.65	252	21254	2+	1389.76	0.011	7.91506	0.9997	R.EVPLNTIIFMGR.V
18	1	sp|P01008|ANT3_HUMAN	52602.4	0.625	SERPINC1	Antithrombin-III (short name: ATIII)	1872	46	0.65	252	21344	2+	2291.15	0.003	1.30939	1	K.AFLEVNEEGSEAAASTAVVIAGR.S
18	1	sp|P01008|ANT3_HUMAN	52602.4	0.625	SERPINC1	Antithrombin-III (short name: ATIII)	1872	46	0.65	252	21386	2+	1389.76	0.011	7.91506	0.9996	R.EVPLNTIIFMGR.V
18	1	sp|P01008|ANT3_HUMAN	52602.4	0.625	SERPINC1	Antithrombin-III (short name: ATIII)	1872	46	0.65	252	21516	2+	1389.76	0.013	9.35416	0.9824	R.EVPLNTIIFMGR.V
18	1	sp|P01008|ANT3_HUMAN	52602.4	0.625	SERPINC1	Antithrombin-III (short name: ATIII)	1872	46	0.65	252	21658	3+	2291.15	0.994	2.61877	0.9782	K.AFLEVNEEGSEAAASTAVVIAGR.S
18	1	sp|P01008|ANT3_HUMAN	52602.4	0.625	SERPINC1	Antithrombin-III (short name: ATIII)	1872	46	0.65	252	21675	2+	2291.15	0.011	4.80108	1	K.AFLEVNEEGSEAAASTAVVIAGR.S
18	1	sp|P01008|ANT3_HUMAN	52602.4	0.625	SERPINC1	Antithrombin-III (short name: ATIII)	1872	46	0.65	252	21806	2+	2291.15	0.018	7.85631	1	K.AFLEVNEEGSEAAASTAVVIAGR.S
18	1	sp|P01008|ANT3_HUMAN	52602.4	0.625	SERPINC1	Antithrombin-III (short name: ATIII)	1872	46	0.65	252	21937	2+	2291.15	0.017	7.41985	1	K.AFLEVNEEGSEAAASTAVVIAGR.S
18	1	sp|P01008|ANT3_HUMAN	52602.4	0.625	SERPINC1	Antithrombin-III (short name: ATIII)	1872	46	0.65	252	22066	2+	2291.15	1.022	9.60216	1	K.AFLEVNEEGSEAAASTAVVIAGR.S
18	1	sp|P01008|ANT3_HUMAN	52602.4	0.625	SERPINC1	Antithrombin-III (short name: ATIII)	1872	46	0.65	252	22325	2+	2291.15	0.015	6.54693	1	K.AFLEVNEEGSEAAASTAVVIAGR.S
18	1	sp|P01008|ANT3_HUMAN	52602.4	0.625	SERPINC1	Antithrombin-III (short name: ATIII)	1872	46	0.65	252	22454	2+	2291.15	0.017	7.41985	1	K.AFLEVNEEGSEAAASTAVVIAGR.S
18	1	sp|P01008|ANT3_HUMAN	52602.4	0.625	SERPINC1	Antithrombin-III (short name: ATIII)	1872	46	0.65	252	22501	3+	1848.9	0.015	8.11291	1	K.EQLQDMGLVDLFSPEK.S
18	1	sp|P01008|ANT3_HUMAN	52602.4	0.625	SERPINC1	Antithrombin-III (short name: ATIII)	1872	46	0.65	252	22543	2+	1848.9	0.016	8.65377	1	K.EQLQDMGLVDLFSPEK.S
18	1	sp|P01008|ANT3_HUMAN	52602.4	0.625	SERPINC1	Antithrombin-III (short name: ATIII)	1872	46	0.65	252	22585	2+	2291.15	0.022	9.60216	1	K.AFLEVNEEGSEAAASTAVVIAGR.S
18	1	sp|P01008|ANT3_HUMAN	52602.4	0.625	SERPINC1	Antithrombin-III (short name: ATIII)	1872	46	0.65	252	22626	3+	1848.9	0.016	8.65377	1	K.EQLQDMGLVDLFSPEK.S
18	1	sp|P01008|ANT3_HUMAN	52602.4	0.625	SERPINC1	Antithrombin-III (short name: ATIII)	1872	46	0.65	252	22663	2+	1848.9	0.015	8.11291	1	K.EQLQDMGLVDLFSPEK.S
18	1	sp|P01008|ANT3_HUMAN	52602.4	0.625	SERPINC1	Antithrombin-III (short name: ATIII)	1872	46	0.65	252	22709	2+	2291.15	0.02	8.72924	1	K.AFLEVNEEGSEAAASTAVVIAGR.S
18	1	sp|P01008|ANT3_HUMAN	52602.4	0.625	SERPINC1	Antithrombin-III (short name: ATIII)	1872	46	0.65	252	22786	2+	1848.9	0.012	6.49033	1	K.EQLQDMGLVDLFSPEK.S
18	1	sp|P01008|ANT3_HUMAN	52602.4	0.625	SERPINC1	Antithrombin-III (short name: ATIII)	1872	46	0.65	252	22825	2+	2291.15	0.016	6.98339	1	K.AFLEVNEEGSEAAASTAVVIAGR.S
18	1	sp|P01008|ANT3_HUMAN	52602.4	0.625	SERPINC1	Antithrombin-III (short name: ATIII)	1872	46	0.65	252	22944	2+	2291.15	1.022	9.60216	1	K.AFLEVNEEGSEAAASTAVVIAGR.S
18	1	sp|P01008|ANT3_HUMAN	52602.4	0.625	SERPINC1	Antithrombin-III (short name: ATIII)	1872	46	0.65	252	23076	2+	2291.15	1.022	9.60216	1	K.AFLEVNEEGSEAAASTAVVIAGR.S
18	1	sp|P01008|ANT3_HUMAN	52602.4	0.625	SERPINC1	Antithrombin-III (short name: ATIII)	1872	46	0.65	252	23206	2+	2291.15	0.022	9.60216	1	K.AFLEVNEEGSEAAASTAVVIAGR.S
18	1	sp|P01008|ANT3_HUMAN	52602.4	0.625	SERPINC1	Antithrombin-III (short name: ATIII)	1872	46	0.65	252	23290	3+	2291.15	1.024	10.4751	0.9725	K.AFLEVNEEGSEAAASTAVVIAGR.S
18	1	sp|P01008|ANT3_HUMAN	52602.4	0.625	SERPINC1	Antithrombin-III (short name: ATIII)	1872	46	0.65	252	23334	2+	2291.15	1.022	9.60216	0.9982	K.AFLEVNEEGSEAAASTAVVIAGR.S
18	1	sp|P01008|ANT3_HUMAN	52602.4	0.625	SERPINC1	Antithrombin-III (short name: ATIII)	1872	46	0.65	252	23436	3+	2291.15	1.024	10.4751	1	K.AFLEVNEEGSEAAASTAVVIAGR.S
18	1	sp|P01008|ANT3_HUMAN	52602.4	0.625	SERPINC1	Antithrombin-III (short name: ATIII)	1872	46	0.65	252	23454	2+	2291.15	0.018	7.85631	1	K.AFLEVNEEGSEAAASTAVVIAGR.S
18	1	sp|P01008|ANT3_HUMAN	52602.4	0.625	SERPINC1	Antithrombin-III (short name: ATIII)	1872	46	0.65	252	23575	2+	2291.15	0.018	7.85631	1	K.AFLEVNEEGSEAAASTAVVIAGR.S
18	1	sp|P01008|ANT3_HUMAN	52602.4	0.625	SERPINC1	Antithrombin-III (short name: ATIII)	1872	46	0.65	252	23696	2+	2291.15	0.017	7.41985	1	K.AFLEVNEEGSEAAASTAVVIAGR.S
18	1	sp|P01008|ANT3_HUMAN	52602.4	0.625	SERPINC1	Antithrombin-III (short name: ATIII)	1872	46	0.65	252	23701	3+	2291.15	1.024	10.4751	0.973	K.AFLEVNEEGSEAAASTAVVIAGR.S
18	1	sp|P01008|ANT3_HUMAN	52602.4	0.625	SERPINC1	Antithrombin-III (short name: ATIII)	1872	46	0.65	252	23814	2+	2291.15	0.015	6.54693	1	K.AFLEVNEEGSEAAASTAVVIAGR.S
18	1	sp|P01008|ANT3_HUMAN	52602.4	0.625	SERPINC1	Antithrombin-III (short name: ATIII)	1872	46	0.65	252	23880	3+	2291.15	1.024	10.4751	0.9986	K.AFLEVNEEGSEAAASTAVVIAGR.S
18	1	sp|P01008|ANT3_HUMAN	52602.4	0.625	SERPINC1	Antithrombin-III (short name: ATIII)	1872	46	0.65	252	24068	2+	2291.15	0.021	9.1657	1	K.AFLEVNEEGSEAAASTAVVIAGR.S
18	1	sp|P01008|ANT3_HUMAN	52602.4	0.625	SERPINC1	Antithrombin-III (short name: ATIII)	1872	46	0.65	252	24164	2+	2315.12	0.016	6.91108	0.971	K.NDNDNIFLSPLSISTAFAM"TK.L
18	1	sp|P01008|ANT3_HUMAN	52602.4	0.625	SERPINC1	Antithrombin-III (short name: ATIII)	1872	46	0.65	252	24185	2+	2291.15	0.015	6.54693	1	K.AFLEVNEEGSEAAASTAVVIAGR.S
18	1	sp|P01008|ANT3_HUMAN	52602.4	0.625	SERPINC1	Antithrombin-III (short name: ATIII)	1872	46	0.65	252	24285	2+	2315.12	0.022	9.50274	0.8249	K.NDNDNIFLSPLSISTAFAM"TK.L
18	1	sp|P01008|ANT3_HUMAN	52602.4	0.625	SERPINC1	Antithrombin-III (short name: ATIII)	1872	46	0.65	252	24310	2+	2291.15	0.019	8.29278	1	K.AFLEVNEEGSEAAASTAVVIAGR.S
18	1	sp|P01008|ANT3_HUMAN	52602.4	0.625	SERPINC1	Antithrombin-III (short name: ATIII)	1872	46	0.65	252	24426	2+	2291.15	0.019	8.29278	1	K.AFLEVNEEGSEAAASTAVVIAGR.S
18	1	sp|P01008|ANT3_HUMAN	52602.4	0.625	SERPINC1	Antithrombin-III (short name: ATIII)	1872	46	0.65	252	25001	3+	2291.15	0.017	7.41985	1	K.AFLEVNEEGSEAAASTAVVIAGR.S
18	1	sp|P01008|ANT3_HUMAN	52602.4	0.625	SERPINC1	Antithrombin-III (short name: ATIII)	1872	46	0.65	252	25149	3+	2291.15	0.026	11.348	0.9996	K.AFLEVNEEGSEAAASTAVVIAGR.S
18	1	sp|P01008|ANT3_HUMAN	52602.4	0.625	SERPINC1	Antithrombin-III (short name: ATIII)	1872	46	0.65	252	25197	2+	2291.15	0.02	8.72924	1	K.AFLEVNEEGSEAAASTAVVIAGR.S
18	1	sp|P01008|ANT3_HUMAN	52602.4	0.625	SERPINC1	Antithrombin-III (short name: ATIII)	1872	46	0.65	252	25281	3+	2291.15	0.022	9.60216	0.9999	K.AFLEVNEEGSEAAASTAVVIAGR.S
18	1	sp|P01008|ANT3_HUMAN	52602.4	0.625	SERPINC1	Antithrombin-III (short name: ATIII)	1872	46	0.65	252	25284	2+	2299.13	0.02	8.69895	1	K.NDNDNIFLSPLSISTAFAMTK.L
18	1	sp|P01008|ANT3_HUMAN	52602.4	0.625	SERPINC1	Antithrombin-III (short name: ATIII)	1872	46	0.65	252	25308	3+	2299.13	1.028	12.1785	0.9783	K.NDNDNIFLSPLSISTAFAMTK.L
18	1	sp|P01008|ANT3_HUMAN	52602.4	0.625	SERPINC1	Antithrombin-III (short name: ATIII)	1872	46	0.65	252	25336	2+	2291.15	0.02	8.72924	1	K.AFLEVNEEGSEAAASTAVVIAGR.S
18	1	sp|P01008|ANT3_HUMAN	52602.4	0.625	SERPINC1	Antithrombin-III (short name: ATIII)	1872	46	0.65	252	25470	3+	3098.49	0.024	7.74571	0.956	K.ELTPEVLQEWLDELEEM"M"LVVHMPR.F
18	1	sp|P01008|ANT3_HUMAN	52602.4	0.625	SERPINC1	Antithrombin-III (short name: ATIII)	1872	46	0.65	252	25499	2+	2291.15	0.012	5.23754	1	K.AFLEVNEEGSEAAASTAVVIAGR.S
18	1	sp|P01008|ANT3_HUMAN	52602.4	0.625	SERPINC1	Antithrombin-III (short name: ATIII)	1872	46	0.65	252	25586	3+	3082.49	0.027	8.75914	0.9013	K.ELTPEVLQEWLDELEEM"MLVVHMPR.F
18	1	sp|P01008|ANT3_HUMAN	52602.4	0.625	SERPINC1	Antithrombin-III (short name: ATIII)	1872	46	0.65	252	25667	2+	3082.49	0.04	12.9765	1	K.ELTPEVLQEWLDELEEMMLVVHM"PR.F
18	1	sp|P01008|ANT3_HUMAN	52602.4	0.625	SERPINC1	Antithrombin-III (short name: ATIII)	1872	46	0.65	252	25687	2+	3066.5	1.035	11.4137	0.9999	K.ELTPEVLQEWLDELEEMMLVVHMPR.F
18	1	sp|P01008|ANT3_HUMAN	52602.4	0.625	SERPINC1	Antithrombin-III (short name: ATIII)	1872	46	0.65	252	25707	2+	2291.15	0.019	8.29278	1	K.AFLEVNEEGSEAAASTAVVIAGR.S
18	1	sp|P01008|ANT3_HUMAN	52602.4	0.625	SERPINC1	Antithrombin-III (short name: ATIII)	1872	46	0.65	252	25730	3+	3288.85	0.034	10.338	0.7186	R.ITDVIPSEAINELTVLVLVNTIYFKGLWK.S
18	1	sp|P01008|ANT3_HUMAN	52602.4	0.625	SERPINC1	Antithrombin-III (short name: ATIII)	1872	46	0.65	252	25796	3+	2804.57	0.028	9.98371	1	R.ITDVIPSEAINELTVLVLVNTIYFK.G
18	1	sp|P01008|ANT3_HUMAN	52602.4	0.625	SERPINC1	Antithrombin-III (short name: ATIII)	1872	46	0.65	252	25826	3+	3066.5	1.027	8.80483	0.9722	K.ELTPEVLQEWLDELEEMMLVVHMPR.F
18	1	sp|P01008|ANT3_HUMAN	52602.4	0.625	SERPINC1	Antithrombin-III (short name: ATIII)	1872	46	0.65	252	25836	2+	2291.15	0.02	8.72924	1	K.AFLEVNEEGSEAAASTAVVIAGR.S
18	1	sp|P01008|ANT3_HUMAN	52602.4	0.625	SERPINC1	Antithrombin-III (short name: ATIII)	1872	46	0.65	252	25844	2+	2804.57	0.022	7.84434	0.9994	R.ITDVIPSEAINELTVLVLVNTIYFK.G
18	1	sp|P01008|ANT3_HUMAN	52602.4	0.625	SERPINC1	Antithrombin-III (short name: ATIII)	1872	46	0.65	252	25926	3+	2804.57	0.035	12.4796	0.9976	R.ITDVIPSEAINELTVLVLVNTIYFK.G
18	1	sp|P01008|ANT3_HUMAN	52602.4	0.625	SERPINC1	Antithrombin-III (short name: ATIII)	1872	46	0.65	252	25974	2+	2291.15	0.022	9.60216	1	K.AFLEVNEEGSEAAASTAVVIAGR.S
18	1	sp|P01008|ANT3_HUMAN	52602.4	0.625	SERPINC1	Antithrombin-III (short name: ATIII)	1872	46	0.65	252	26015	2+	2804.57	0.024	8.55746	1	R.ITDVIPSEAINELTVLVLVNTIYFK.G
18	1	sp|P01008|ANT3_HUMAN	52602.4	0.625	SERPINC1	Antithrombin-III (short name: ATIII)	1872	46	0.65	252	26046	3+	2804.57	0.038	13.5493	0.9994	R.ITDVIPSEAINELTVLVLVNTIYFK.G
18	1	sp|P01008|ANT3_HUMAN	52602.4	0.625	SERPINC1	Antithrombin-III (short name: ATIII)	1872	46	0.65	252	26104	2+	2291.15	0.015	6.54693	1	K.AFLEVNEEGSEAAASTAVVIAGR.S
18	1	sp|P01008|ANT3_HUMAN	52602.4	0.625	SERPINC1	Antithrombin-III (short name: ATIII)	1872	46	0.65	252	26145	3+	2291.15	0.017	7.41985	1	K.AFLEVNEEGSEAAASTAVVIAGR.S
18	1	sp|P01008|ANT3_HUMAN	52602.4	0.625	SERPINC1	Antithrombin-III (short name: ATIII)	1872	46	0.65	252	26224	2+	2291.15	0.02	8.72924	1	K.AFLEVNEEGSEAAASTAVVIAGR.S
18	1	sp|P01008|ANT3_HUMAN	52602.4	0.625	SERPINC1	Antithrombin-III (short name: ATIII)	1872	46	0.65	252	26344	2+	2291.15	0.019	8.29278	1	K.AFLEVNEEGSEAAASTAVVIAGR.S
18	1	sp|P01008|ANT3_HUMAN	52602.4	0.625	SERPINC1	Antithrombin-III (short name: ATIII)	1872	46	0.65	252	26354	3+	2804.57	0.031	11.0534	0.9327	R.ITDVIPSEAINELTVLVLVNTIYFK.G
18	1	sp|P01008|ANT3_HUMAN	52602.4	0.625	SERPINC1	Antithrombin-III (short name: ATIII)	1872	46	0.65	252	26466	2+	2291.15	0.024	10.4751	1	K.AFLEVNEEGSEAAASTAVVIAGR.S
18	1	sp|P01008|ANT3_HUMAN	52602.4	0.625	SERPINC1	Antithrombin-III (short name: ATIII)	1872	46	0.65	252	26505	2+	2804.57	1.043	15.3321	0.9584	R.ITDVIPSEAINELTVLVLVNTIYFK.G
18	1	sp|P01008|ANT3_HUMAN	52602.4	0.625	SERPINC1	Antithrombin-III (short name: ATIII)	1872	46	0.65	252	26585	2+	2291.15	0.021	9.1657	0.9953	K.AFLEVNEEGSEAAASTAVVIAGR.S
18	1	sp|P01008|ANT3_HUMAN	52602.4	0.625	SERPINC1	Antithrombin-III (short name: ATIII)	1872	46	0.65	252	26704	2+	2291.15	0.02	8.72924	1	K.AFLEVNEEGSEAAASTAVVIAGR.S
18	1	sp|P01008|ANT3_HUMAN	52602.4	0.625	SERPINC1	Antithrombin-III (short name: ATIII)	1872	46	0.65	252	26824	2+	2291.15	0.019	8.29278	0.9889	K.AFLEVNEEGSEAAASTAVVIAGR.S
18	1	sp|P01008|ANT3_HUMAN	52602.4	0.625	SERPINC1	Antithrombin-III (short name: ATIII)	1872	46	0.65	252	26828	2+	2804.57	0.025	8.91402	0.8242	R.ITDVIPSEAINELTVLVLVNTIYFK.G
18	1	sp|P01008|ANT3_HUMAN	52602.4	0.625	SERPINC1	Antithrombin-III (short name: ATIII)	1872	46	0.65	252	26929	3+	2291.15	0.022	9.60216	0.9927	K.AFLEVNEEGSEAAASTAVVIAGR.S
18	1	sp|P01008|ANT3_HUMAN	52602.4	0.625	SERPINC1	Antithrombin-III (short name: ATIII)	1872	46	0.65	252	26945	2+	2291.15	0.019	8.29278	0.9928	K.AFLEVNEEGSEAAASTAVVIAGR.S
18	1	sp|P01008|ANT3_HUMAN	52602.4	0.625	SERPINC1	Antithrombin-III (short name: ATIII)	1872	46	0.65	252	27073	3+	2291.15	0.024	10.4751	0.9804	K.AFLEVNEEGSEAAASTAVVIAGR.S
18	1	sp|P01008|ANT3_HUMAN	52602.4	0.625	SERPINC1	Antithrombin-III (short name: ATIII)	1872	46	0.65	252	27210	3+	2291.15	0.034	14.8397	0.9998	K.AFLEVNEEGSEAAASTAVVIAGR.S
18	1	sp|P01008|ANT3_HUMAN	52602.4	0.625	SERPINC1	Antithrombin-III (short name: ATIII)	1872	46	0.65	252	27334	2+	2291.15	0.02	8.72924	1	K.AFLEVNEEGSEAAASTAVVIAGR.S
18	1	sp|P01008|ANT3_HUMAN	52602.4	0.625	SERPINC1	Antithrombin-III (short name: ATIII)	1872	46	0.65	252	27478	2+	2291.15	0.018	7.85631	1	K.AFLEVNEEGSEAAASTAVVIAGR.S
18	1	sp|P01008|ANT3_HUMAN	52602.4	0.625	SERPINC1	Antithrombin-III (short name: ATIII)	1872	46	0.65	252	27568	3+	2291.15	0.02	8.72924	0.9703	K.AFLEVNEEGSEAAASTAVVIAGR.S
18	1	sp|P01008|ANT3_HUMAN	52602.4	0.625	SERPINC1	Antithrombin-III (short name: ATIII)	1872	46	0.65	252	27596	2+	2291.15	0.023	10.0386	0.9999	K.AFLEVNEEGSEAAASTAVVIAGR.S
18	1	sp|P01008|ANT3_HUMAN	52602.4	0.625	SERPINC1	Antithrombin-III (short name: ATIII)	1872	46	0.65	252	27686	3+	2291.15	0.014	6.11047	0.9998	K.AFLEVNEEGSEAAASTAVVIAGR.S
18	1	sp|P01008|ANT3_HUMAN	52602.4	0.625	SERPINC1	Antithrombin-III (short name: ATIII)	1872	46	0.65	252	27716	2+	2291.15	0.022	9.60216	1	K.AFLEVNEEGSEAAASTAVVIAGR.S
18	1	sp|P01008|ANT3_HUMAN	52602.4	0.625	SERPINC1	Antithrombin-III (short name: ATIII)	1872	46	0.65	252	27835	2+	2291.15	0.018	7.85631	0.9967	K.AFLEVNEEGSEAAASTAVVIAGR.S
18	1	sp|P01008|ANT3_HUMAN	52602.4	0.625	SERPINC1	Antithrombin-III (short name: ATIII)	1872	46	0.65	252	27928	3+	2291.15	0.016	6.98339	0.9762	K.AFLEVNEEGSEAAASTAVVIAGR.S
18	1	sp|P01008|ANT3_HUMAN	52602.4	0.625	SERPINC1	Antithrombin-III (short name: ATIII)	1872	46	0.65	252	3956	2+	1093.46	0.008	7.3162	0.7975	K.ATEDEGSEQK.I
18	1	sp|P01008|ANT3_HUMAN	52602.4	0.625	SERPINC1	Antithrombin-III (short name: ATIII)	1872	46	0.65	252	4062	2+	1093.46	0.008	7.3162	0.9676	K.ATEDEGSEQK.I
18	1	sp|P01008|ANT3_HUMAN	52602.4	0.625	SERPINC1	Antithrombin-III (short name: ATIII)	1872	46	0.65	252	6573	2+	801.429	0.006	7.48663	0.802	R.VANPCVK.-	2.77149e+06	1.18701e+06
18	1	sp|P01008|ANT3_HUMAN	52602.4	0.625	SERPINC1	Antithrombin-III (short name: ATIII)	1872	46	0.65	252	7400	2+	850.405	0.005	5.87955	0.8673	K.FSPENTR.K
18	1	sp|P01008|ANT3_HUMAN	52602.4	0.625	SERPINC1	Antithrombin-III (short name: ATIII)	1872	46	0.65	252	7945	2+	1796.68	0.018	10.0185	1	K.ADGESCSASM"M"YQEGK.F	238035	132002
18	1	sp|P01008|ANT3_HUMAN	52602.4	0.625	SERPINC1	Antithrombin-III (short name: ATIII)	1872	46	0.65	252	7985	3+	2002.97	0.017	8.4874	0.9988	K.KATEDEGSEQKIPEATNR.R
18	1	sp|P01008|ANT3_HUMAN	52602.4	0.625	SERPINC1	Antithrombin-III (short name: ATIII)	1872	46	0.65	252	8056	2+	1799.7	-0.003	1.66695	0.9996	K.ADGESC'SASM"M"YQEGK.F	200436	105948
18	1	sp|P01008|ANT3_HUMAN	52602.4	0.625	SERPINC1	Antithrombin-III (short name: ATIII)	1872	46	0.65	252	8069	2+	1796.68	0.014	7.79216	1	K.ADGESCSASM"M"YQEGK.F	189362	98694.9
18	1	sp|P01008|ANT3_HUMAN	52602.4	0.625	SERPINC1	Antithrombin-III (short name: ATIII)	1872	46	0.65	252	8117	3+	2002.97	0.014	6.98963	0.9747	K.KATEDEGSEQKIPEATNR.R
18	1	sp|P01008|ANT3_HUMAN	52602.4	0.625	SERPINC1	Antithrombin-III (short name: ATIII)	1872	46	0.65	252	8790	2+	1874.87	0.017	9.06728	0.9941	K.ATEDEGSEQKIPEATNR.R
18	1	sp|P01008|ANT3_HUMAN	52602.4	0.625	SERPINC1	Antithrombin-III (short name: ATIII)	1872	46	0.65	252	8853	3+	1874.87	0.016	8.53391	0.9999	K.ATEDEGSEQKIPEATNR.R
18	1	sp|P01008|ANT3_HUMAN	52602.4	0.625	SERPINC1	Antithrombin-III (short name: ATIII)	1872	46	0.65	252	8927	2+	1874.87	0.018	9.60065	0.8261	K.ATEDEGSEQKIPEATNR.R
18	1	sp|P01008|ANT3_HUMAN	52602.4	0.625	SERPINC1	Antithrombin-III (short name: ATIII)	1872	46	0.65	252	8985	3+	1874.87	0.003	1.60011	0.9953	K.ATEDEGSEQKIPEATNR.R
18	1	sp|P01008|ANT3_HUMAN	52602.4	0.625	SERPINC1	Antithrombin-III (short name: ATIII)	1872	46	0.65	252	9489	2+	1780.68	0.009	5.05424	0.9998	K.ADGESCSASMM"YQEGK.F	732044	430184
18	1	sp|P01008|ANT3_HUMAN	52602.4	0.625	SERPINC1	Antithrombin-III (short name: ATIII)	1872	46	0.65	252	9511	2+	1783.7	1.012	6.72758	0.9999	K.ADGESC'SASMM"YQEGK.F	748132	445282
18	1	sp|P01008|ANT3_HUMAN	52602.4	0.625	SERPINC1	Antithrombin-III (short name: ATIII)	1872	46	0.65	252	9614	2+	1780.68	0.014	7.86216	1	K.ADGESCSASMM"YQEGK.F	749908	448809
[truncated: 101,001 more rows]

## Sheet: PCa4_AAL
Group	Prob	Protein	SequenceMass	AACoverage	BestGeneName	Description	Total Filtered Peptides	Unique Filtered Peptides	H2L Mean	Ratio Peps	Scan	Z	CalcMHPlus	dMass	FdMass (ppm)	PepProphet	Peptide	Light Area	Heavy Area
1	1	CONTAM|P00761	24409.5	0.251		SWISS-PROT:P00761|TRYP_PIG Trypsin - Sus scrofa (Pig).	624	5			7808	2+	1045.56	0.006	5.73853	0.9167	K.LSSPATLNSR.V
1	1	CONTAM|P00761	24409.5	0.251		SWISS-PROT:P00761|TRYP_PIG Trypsin - Sus scrofa (Pig).	624	5			8748	2+	1045.56	0.007	6.69495	0.9998	K.LSSPATLNSR.V
1	1	CONTAM|P00761	24409.5	0.251		SWISS-PROT:P00761|TRYP_PIG Trypsin - Sus scrofa (Pig).	624	5			8859	2+	1045.56	0.007	6.69495	0.9991	K.LSSPATLNSR.V
1	1	CONTAM|P00761	24409.5	0.251		SWISS-PROT:P00761|TRYP_PIG Trypsin - Sus scrofa (Pig).	624	5			8953	2+	842.509	0.007	8.30851	0.7136	R.VATVSLPR.S
1	1	CONTAM|P00761	24409.5	0.251		SWISS-PROT:P00761|TRYP_PIG Trypsin - Sus scrofa (Pig).	624	5			9075	2+	1045.56	0.006	5.73853	0.9996	K.LSSPATLNSR.V
1	1	CONTAM|P00761	24409.5	0.251		SWISS-PROT:P00761|TRYP_PIG Trypsin - Sus scrofa (Pig).	624	5			9185	2+	1045.56	0.007	6.69495	0.9993	K.LSSPATLNSR.V
1	1	CONTAM|P00761	24409.5	0.251		SWISS-PROT:P00761|TRYP_PIG Trypsin - Sus scrofa (Pig).	624	5			9517	2+	1045.56	0.006	5.73853	0.9432	K.LSSPATLNSR.V
1	1	CONTAM|P00761	24409.5	0.251		SWISS-PROT:P00761|TRYP_PIG Trypsin - Sus scrofa (Pig).	624	5			9626	2+	1045.56	0.007	6.69495	0.6209	K.LSSPATLNSR.V
1	1	CONTAM|P00761	24409.5	0.251		SWISS-PROT:P00761|TRYP_PIG Trypsin - Sus scrofa (Pig).	624	5			9743	2+	1045.56	0.006	5.73853	0.9461	K.LSSPATLNSR.V
1	1	CONTAM|P00761	24409.5	0.251		SWISS-PROT:P00761|TRYP_PIG Trypsin - Sus scrofa (Pig).	624	5			10378	2+	842.509	0.005	5.93465	0.6716	R.VATVSLPR.S
1	1	CONTAM|P00761	24409.5	0.251		SWISS-PROT:P00761|TRYP_PIG Trypsin - Sus scrofa (Pig).	624	5			10490	2+	842.509	0.006	7.12158	0.7004	R.VATVSLPR.S
1	1	CONTAM|P00761	24409.5	0.251		SWISS-PROT:P00761|TRYP_PIG Trypsin - Sus scrofa (Pig).	624	5			10607	2+	842.509	0.006	7.12158	0.6635	R.VATVSLPR.S
1	1	CONTAM|P00761	24409.5	0.251		SWISS-PROT:P00761|TRYP_PIG Trypsin - Sus scrofa (Pig).	624	5			10717	2+	842.509	0.007	8.30851	0.9022	R.VATVSLPR.S
1	1	CONTAM|P00761	24409.5	0.251		SWISS-PROT:P00761|TRYP_PIG Trypsin - Sus scrofa (Pig).	624	5			10831	2+	842.509	0.006	7.12158	0.902	R.VATVSLPR.S
1	1	CONTAM|P00761	24409.5	0.251		SWISS-PROT:P00761|TRYP_PIG Trypsin - Sus scrofa (Pig).	624	5			10946	2+	842.509	0.006	7.12158	0.9101	R.VATVSLPR.S
1	1	CONTAM|P00761	24409.5	0.251		SWISS-PROT:P00761|TRYP_PIG Trypsin - Sus scrofa (Pig).	624	5			11059	2+	842.509	0.006	7.12158	0.6703	R.VATVSLPR.S
1	1	CONTAM|P00761	24409.5	0.251		SWISS-PROT:P00761|TRYP_PIG Trypsin - Sus scrofa (Pig).	624	5			11173	2+	842.509	0.005	5.93465	0.6716	R.VATVSLPR.S
1	1	CONTAM|P00761	24409.5	0.251		SWISS-PROT:P00761|TRYP_PIG Trypsin - Sus scrofa (Pig).	624	5			11284	2+	842.509	0.005	5.93465	0.8124	R.VATVSLPR.S
1	1	CONTAM|P00761	24409.5	0.251		SWISS-PROT:P00761|TRYP_PIG Trypsin - Sus scrofa (Pig).	624	5			11397	2+	842.509	0.005	5.93465	0.6975	R.VATVSLPR.S
1	1	CONTAM|P00761	24409.5	0.251		SWISS-PROT:P00761|TRYP_PIG Trypsin - Sus scrofa (Pig).	624	5			11618	2+	842.509	0.005	5.93465	0.9019	R.VATVSLPR.S
1	1	CONTAM|P00761	24409.5	0.251		SWISS-PROT:P00761|TRYP_PIG Trypsin - Sus scrofa (Pig).	624	5			11734	2+	842.509	0.006	7.12158	0.6423	R.VATVSLPR.S
1	1	CONTAM|P00761	24409.5	0.251		SWISS-PROT:P00761|TRYP_PIG Trypsin - Sus scrofa (Pig).	624	5			15270	3+	2211.1	0.999	0.452263	0.9346	R.LGEHNIDVLEGNEQFINAAK.I
1	1	CONTAM|P00761	24409.5	0.251		SWISS-PROT:P00761|TRYP_PIG Trypsin - Sus scrofa (Pig).	624	5			15493	3+	2211.1	0.997	1.35679	0.6495	R.LGEHNIDVLEGNEQFINAAK.I
1	1	CONTAM|P00761	24409.5	0.251		SWISS-PROT:P00761|TRYP_PIG Trypsin - Sus scrofa (Pig).	624	5			15559	2+	2211.1	1.023	10.402	0.995	R.LGEHNIDVLEGNEQFINAAK.I
1	1	CONTAM|P00761	24409.5	0.251		SWISS-PROT:P00761|TRYP_PIG Trypsin - Sus scrofa (Pig).	624	5			15611	3+	2211.1	1.031	14.0201	1	R.LGEHNIDVLEGNEQFINAAK.I
1	1	CONTAM|P00761	24409.5	0.251		SWISS-PROT:P00761|TRYP_PIG Trypsin - Sus scrofa (Pig).	624	5			15675	2+	2211.1	0.014	6.33168	1	R.LGEHNIDVLEGNEQFINAAK.I
1	1	CONTAM|P00761	24409.5	0.251		SWISS-PROT:P00761|TRYP_PIG Trypsin - Sus scrofa (Pig).	624	5			15727	3+	2211.1	0.017	7.68847	1	R.LGEHNIDVLEGNEQFINAAK.I
1	1	CONTAM|P00761	24409.5	0.251		SWISS-PROT:P00761|TRYP_PIG Trypsin - Sus scrofa (Pig).	624	5			15794	2+	2211.1	0.017	7.68847	0.9921	R.LGEHNIDVLEGNEQFINAAK.I
1	1	CONTAM|P00761	24409.5	0.251		SWISS-PROT:P00761|TRYP_PIG Trypsin - Sus scrofa (Pig).	624	5			15845	3+	2211.1	0.018	8.14073	1	R.LGEHNIDVLEGNEQFINAAK.I
1	1	CONTAM|P00761	24409.5	0.251		SWISS-PROT:P00761|TRYP_PIG Trypsin - Sus scrofa (Pig).	624	5			15959	3+	2211.1	0.013	5.87942	1	R.LGEHNIDVLEGNEQFINAAK.I
1	1	CONTAM|P00761	24409.5	0.251		SWISS-PROT:P00761|TRYP_PIG Trypsin - Sus scrofa (Pig).	624	5			16031	2+	2211.1	1.014	6.33168	0.9847	R.LGEHNIDVLEGNEQFINAAK.I
1	1	CONTAM|P00761	24409.5	0.251		SWISS-PROT:P00761|TRYP_PIG Trypsin - Sus scrofa (Pig).	624	5			16080	3+	2211.1	0.014	6.33168	1	R.LGEHNIDVLEGNEQFINAAK.I
1	1	CONTAM|P00761	24409.5	0.251		SWISS-PROT:P00761|TRYP_PIG Trypsin - Sus scrofa (Pig).	624	5			16201	3+	2211.1	0.015	6.78394	1	R.LGEHNIDVLEGNEQFINAAK.I
1	1	CONTAM|P00761	24409.5	0.251		SWISS-PROT:P00761|TRYP_PIG Trypsin - Sus scrofa (Pig).	624	5			16325	3+	2211.1	0.016	7.2362	0.9997	R.LGEHNIDVLEGNEQFINAAK.I
1	1	CONTAM|P00761	24409.5	0.251		SWISS-PROT:P00761|TRYP_PIG Trypsin - Sus scrofa (Pig).	624	5			16341	2+	842.509	1.01	11.8693	0.6093	R.VATVSLPR.S
1	1	CONTAM|P00761	24409.5	0.251		SWISS-PROT:P00761|TRYP_PIG Trypsin - Sus scrofa (Pig).	624	5			16438	3+	2211.1	1.001	0.452263	1	R.LGEHNIDVLEGNEQFINAAK.I
1	1	CONTAM|P00761	24409.5	0.251		SWISS-PROT:P00761|TRYP_PIG Trypsin - Sus scrofa (Pig).	624	5			16675	3+	2211.1	0.015	6.78394	1	R.LGEHNIDVLEGNEQFINAAK.I
1	1	CONTAM|P00761	24409.5	0.251		SWISS-PROT:P00761|TRYP_PIG Trypsin - Sus scrofa (Pig).	624	5			16796	3+	2211.1	0.015	6.78394	0.9993	R.LGEHNIDVLEGNEQFINAAK.I
1	1	CONTAM|P00761	24409.5	0.251		SWISS-PROT:P00761|TRYP_PIG Trypsin - Sus scrofa (Pig).	624	5			16917	3+	2211.1	0.012	5.42715	0.7818	R.LGEHNIDVLEGNEQFINAAK.I
1	1	CONTAM|P00761	24409.5	0.251		SWISS-PROT:P00761|TRYP_PIG Trypsin - Sus scrofa (Pig).	624	5			16944	3+	2299.18	0.014	6.08914	0.999	K.IITHPNFNGNTLDNDIM"LIK.L
1	1	CONTAM|P00761	24409.5	0.251		SWISS-PROT:P00761|TRYP_PIG Trypsin - Sus scrofa (Pig).	624	5			17038	3+	2211.1	0.016	7.2362	0.9994	R.LGEHNIDVLEGNEQFINAAK.I
1	1	CONTAM|P00761	24409.5	0.251		SWISS-PROT:P00761|TRYP_PIG Trypsin - Sus scrofa (Pig).	624	5			17064	3+	2299.18	0.017	7.39396	0.9814	K.IITHPNFNGNTLDNDIM"LIK.L
1	1	CONTAM|P00761	24409.5	0.251		SWISS-PROT:P00761|TRYP_PIG Trypsin - Sus scrofa (Pig).	624	5			17273	3+	2211.1	1.001	0.452263	0.798	R.LGEHNIDVLEGNEQFINAAK.I
1	1	CONTAM|P00761	24409.5	0.251		SWISS-PROT:P00761|TRYP_PIG Trypsin - Sus scrofa (Pig).	624	5			17499	3+	2211.1	0.021	9.49752	0.9779	R.LGEHNIDVLEGNEQFINAAK.I
1	1	CONTAM|P00761	24409.5	0.251		SWISS-PROT:P00761|TRYP_PIG Trypsin - Sus scrofa (Pig).	624	5			17753	3+	2211.1	0.011	4.97489	0.9999	R.LGEHNIDVLEGNEQFINAAK.I
1	1	CONTAM|P00761	24409.5	0.251		SWISS-PROT:P00761|TRYP_PIG Trypsin - Sus scrofa (Pig).	624	5			17878	3+	2283.18	0.017	7.44576	0.9944	K.IITHPNFNGNTLDNDIMLIK.L
1	1	CONTAM|P00761	24409.5	0.251		SWISS-PROT:P00761|TRYP_PIG Trypsin - Sus scrofa (Pig).	624	5			17997	3+	2283.18	0.015	6.56978	0.9999	K.IITHPNFNGNTLDNDIMLIK.L
1	1	CONTAM|P00761	24409.5	0.251		SWISS-PROT:P00761|TRYP_PIG Trypsin - Sus scrofa (Pig).	624	5			19492	2+	2211.1	-1.019	8.59299	0.8806	R.LGEHNIDVLEGNEQFINAAK.I
1	1	CONTAM|P00761	24409.5	0.251		SWISS-PROT:P00761|TRYP_PIG Trypsin - Sus scrofa (Pig).	624	5			19537	3+	2211.1	-1.014	6.33168	0.6425	R.LGEHNIDVLEGNEQFINAAK.I
1	1	CONTAM|P00761	24409.5	0.251		SWISS-PROT:P00761|TRYP_PIG Trypsin - Sus scrofa (Pig).	624	5			8889	2+	1045.56	-0.011	10.5206	0.9812	K.LSSPATLNSR.V
1	1	CONTAM|P00761	24409.5	0.251		SWISS-PROT:P00761|TRYP_PIG Trypsin - Sus scrofa (Pig).	624	5			9196	2+	1045.56	0.006	5.73853	0.9995	K.LSSPATLNSR.V
1	1	CONTAM|P00761	24409.5	0.251		SWISS-PROT:P00761|TRYP_PIG Trypsin - Sus scrofa (Pig).	624	5			9324	2+	1045.56	0.007	6.69495	0.9995	K.LSSPATLNSR.V
1	1	CONTAM|P00761	24409.5	0.251		SWISS-PROT:P00761|TRYP_PIG Trypsin - Sus scrofa (Pig).	624	5			9584	2+	1045.56	0.006	5.73853	0.9998	K.LSSPATLNSR.V
1	1	CONTAM|P00761	24409.5	0.251		SWISS-PROT:P00761|TRYP_PIG Trypsin - Sus scrofa (Pig).	624	5			10871	2+	842.509	0.006	7.12158	0.7861	R.VATVSLPR.S
1	1	CONTAM|P00761	24409.5	0.251		SWISS-PROT:P00761|TRYP_PIG Trypsin - Sus scrofa (Pig).	624	5			10994	2+	842.509	0.005	5.93465	0.868	R.VATVSLPR.S
1	1	CONTAM|P00761	24409.5	0.251		SWISS-PROT:P00761|TRYP_PIG Trypsin - Sus scrofa (Pig).	624	5			11123	2+	842.509	0.006	7.12158	0.6314	R.VATVSLPR.S
1	1	CONTAM|P00761	24409.5	0.251		SWISS-PROT:P00761|TRYP_PIG Trypsin - Sus scrofa (Pig).	624	5			11253	2+	842.509	0.011	13.0562	0.9322	R.VATVSLPR.S
1	1	CONTAM|P00761	24409.5	0.251		SWISS-PROT:P00761|TRYP_PIG Trypsin - Sus scrofa (Pig).	624	5			11383	2+	842.509	0.006	7.12158	0.9407	R.VATVSLPR.S
1	1	CONTAM|P00761	24409.5	0.251		SWISS-PROT:P00761|TRYP_PIG Trypsin - Sus scrofa (Pig).	624	5			11514	2+	842.509	0.006	7.12158	0.7959	R.VATVSLPR.S
1	1	CONTAM|P00761	24409.5	0.251		SWISS-PROT:P00761|TRYP_PIG Trypsin - Sus scrofa (Pig).	624	5			11643	2+	842.509	0.005	5.93465	0.713	R.VATVSLPR.S
1	1	CONTAM|P00761	24409.5	0.251		SWISS-PROT:P00761|TRYP_PIG Trypsin - Sus scrofa (Pig).	624	5			11774	2+	842.509	0.005	5.93465	0.808	R.VATVSLPR.S
1	1	CONTAM|P00761	24409.5	0.251		SWISS-PROT:P00761|TRYP_PIG Trypsin - Sus scrofa (Pig).	624	5			11905	2+	842.509	0.005	5.93465	0.8628	R.VATVSLPR.S
1	1	CONTAM|P00761	24409.5	0.251		SWISS-PROT:P00761|TRYP_PIG Trypsin - Sus scrofa (Pig).	624	5			12034	2+	842.509	0.005	5.93465	0.9426	R.VATVSLPR.S
1	1	CONTAM|P00761	24409.5	0.251		SWISS-PROT:P00761|TRYP_PIG Trypsin - Sus scrofa (Pig).	624	5			12296	2+	842.509	0.004	4.74772	0.9321	R.VATVSLPR.S
1	1	CONTAM|P00761	24409.5	0.251		SWISS-PROT:P00761|TRYP_PIG Trypsin - Sus scrofa (Pig).	624	5			12619	2+	842.509	0.004	4.74772	0.6381	R.VATVSLPR.S
1	1	CONTAM|P00761	24409.5	0.251		SWISS-PROT:P00761|TRYP_PIG Trypsin - Sus scrofa (Pig).	624	5			16514	3+	2211.1	1	0	0.9884	R.LGEHNIDVLEGNEQFINAAK.I
1	1	CONTAM|P00761	24409.5	0.251		SWISS-PROT:P00761|TRYP_PIG Trypsin - Sus scrofa (Pig).	624	5			16773	3+	2211.1	0.02	9.04526	1	R.LGEHNIDVLEGNEQFINAAK.I
1	1	CONTAM|P00761	24409.5	0.251		SWISS-PROT:P00761|TRYP_PIG Trypsin - Sus scrofa (Pig).	624	5			16790	2+	2211.1	0.014	6.33168	1	R.LGEHNIDVLEGNEQFINAAK.I
1	1	CONTAM|P00761	24409.5	0.251		SWISS-PROT:P00761|TRYP_PIG Trypsin - Sus scrofa (Pig).	624	5			16903	3+	2211.1	0.016	7.2362	1	R.LGEHNIDVLEGNEQFINAAK.I
1	1	CONTAM|P00761	24409.5	0.251		SWISS-PROT:P00761|TRYP_PIG Trypsin - Sus scrofa (Pig).	624	5			16915	2+	2211.1	0.016	7.2362	1	R.LGEHNIDVLEGNEQFINAAK.I
1	1	CONTAM|P00761	24409.5	0.251		SWISS-PROT:P00761|TRYP_PIG Trypsin - Sus scrofa (Pig).	624	5			17034	3+	2211.1	0.02	9.04526	1	R.LGEHNIDVLEGNEQFINAAK.I
1	1	CONTAM|P00761	24409.5	0.251		SWISS-PROT:P00761|TRYP_PIG Trypsin - Sus scrofa (Pig).	624	5			17060	2+	2211.1	0.016	7.2362	1	R.LGEHNIDVLEGNEQFINAAK.I
1	1	CONTAM|P00761	24409.5	0.251		SWISS-PROT:P00761|TRYP_PIG Trypsin - Sus scrofa (Pig).	624	5			17164	3+	2211.1	0.015	6.78394	1	R.LGEHNIDVLEGNEQFINAAK.I
1	1	CONTAM|P00761	24409.5	0.251		SWISS-PROT:P00761|TRYP_PIG Trypsin - Sus scrofa (Pig).	624	5			17261	2+	2211.1	0.016	7.2362	1	R.LGEHNIDVLEGNEQFINAAK.I
1	1	CONTAM|P00761	24409.5	0.251		SWISS-PROT:P00761|TRYP_PIG Trypsin - Sus scrofa (Pig).	624	5			17294	3+	2211.1	0.017	7.68847	1	R.LGEHNIDVLEGNEQFINAAK.I
1	1	CONTAM|P00761	24409.5	0.251		SWISS-PROT:P00761|TRYP_PIG Trypsin - Sus scrofa (Pig).	624	5			17425	3+	2211.1	0.014	6.33168	1	R.LGEHNIDVLEGNEQFINAAK.I
1	1	CONTAM|P00761	24409.5	0.251		SWISS-PROT:P00761|TRYP_PIG Trypsin - Sus scrofa (Pig).	624	5			17555	3+	2211.1	0.017	7.68847	0.9999	R.LGEHNIDVLEGNEQFINAAK.I
1	1	CONTAM|P00761	24409.5	0.251		SWISS-PROT:P00761|TRYP_PIG Trypsin - Sus scrofa (Pig).	624	5			17684	3+	2211.1	1.001	0.452263	0.9807	R.LGEHNIDVLEGNEQFINAAK.I
1	1	CONTAM|P00761	24409.5	0.251		SWISS-PROT:P00761|TRYP_PIG Trypsin - Sus scrofa (Pig).	624	5			17817	3+	2211.1	1.001	0.452263	0.9999	R.LGEHNIDVLEGNEQFINAAK.I
1	1	CONTAM|P00761	24409.5	0.251		SWISS-PROT:P00761|TRYP_PIG Trypsin - Sus scrofa (Pig).	624	5			17958	3+	2211.1	1.001	0.452263	1	R.LGEHNIDVLEGNEQFINAAK.I
1	1	CONTAM|P00761	24409.5	0.251		SWISS-PROT:P00761|TRYP_PIG Trypsin - Sus scrofa (Pig).	624	5			18086	3+	2211.1	1.001	0.452263	0.9856	R.LGEHNIDVLEGNEQFINAAK.I
1	1	CONTAM|P00761	24409.5	0.251		SWISS-PROT:P00761|TRYP_PIG Trypsin - Sus scrofa (Pig).	624	5			18296	3+	2299.18	0.016	6.95902	0.8864	K.IITHPNFNGNTLDNDIM"LIK.L
1	1	CONTAM|P00761	24409.5	0.251		SWISS-PROT:P00761|TRYP_PIG Trypsin - Sus scrofa (Pig).	624	5			18621	3+	2211.1	1.031	14.0201	0.9991	R.LGEHNIDVLEGNEQFINAAK.I
1	1	CONTAM|P00761	24409.5	0.251		SWISS-PROT:P00761|TRYP_PIG Trypsin - Sus scrofa (Pig).	624	5			19044	3+	2283.18	1.015	6.56978	0.9959	K.IITHPNFNGNTLDNDIMLIK.L
1	1	CONTAM|P00761	24409.5	0.251		SWISS-PROT:P00761|TRYP_PIG Trypsin - Sus scrofa (Pig).	624	5			19080	2+	2283.18	0.021	9.1977	1	K.IITHPNFNGNTLDNDIMLIK.L
1	1	CONTAM|P00761	24409.5	0.251		SWISS-PROT:P00761|TRYP_PIG Trypsin - Sus scrofa (Pig).	624	5			19173	3+	2283.18	0.018	7.88374	0.9998	K.IITHPNFNGNTLDNDIMLIK.L
1	1	CONTAM|P00761	24409.5	0.251		SWISS-PROT:P00761|TRYP_PIG Trypsin - Sus scrofa (Pig).	624	5			19716	2+	2299.18	0.018	7.8289	0.9787	K.IITHPNFNGNTLDNDIM"LIK.L
1	1	CONTAM|P00761	24409.5	0.251		SWISS-PROT:P00761|TRYP_PIG Trypsin - Sus scrofa (Pig).	624	5			25515	3+	2211.1	0.011	4.97489	0.968	R.LGEHNIDVLEGNEQFINAAK.I
1	1	CONTAM|P00761	24409.5	0.251		SWISS-PROT:P00761|TRYP_PIG Trypsin - Sus scrofa (Pig).	624	5			25701	3+	2211.1	0.011	4.97489	0.9882	R.LGEHNIDVLEGNEQFINAAK.I
1	1	CONTAM|P00761	24409.5	0.251		SWISS-PROT:P00761|TRYP_PIG Trypsin - Sus scrofa (Pig).	624	5			8695	2+	1045.56	-0.021	20.0849	0.938	K.LSSPATLNSR.V
1	1	CONTAM|P00761	24409.5	0.251		SWISS-PROT:P00761|TRYP_PIG Trypsin - Sus scrofa (Pig).	624	5			9123	2+	1045.56	0.006	5.73853	0.9999	K.LSSPATLNSR.V
1	1	CONTAM|P00761	24409.5	0.251		SWISS-PROT:P00761|TRYP_PIG Trypsin - Sus scrofa (Pig).	624	5			9384	2+	1045.56	0.009	8.6078	0.9961	K.LSSPATLNSR.V
1	1	CONTAM|P00761	24409.5	0.251		SWISS-PROT:P00761|TRYP_PIG Trypsin - Sus scrofa (Pig).	624	5			10703	2+	842.509	0.006	7.12158	0.8271	R.VATVSLPR.S
1	1	CONTAM|P00761	24409.5	0.251		SWISS-PROT:P00761|TRYP_PIG Trypsin - Sus scrofa (Pig).	624	5			10833	2+	842.509	0.005	5.93465	0.6614	R.VATVSLPR.S
1	1	CONTAM|P00761	24409.5	0.251		SWISS-PROT:P00761|TRYP_PIG Trypsin - Sus scrofa (Pig).	624	5			10962	2+	842.509	0.011	13.0562	0.8328	R.VATVSLPR.S
1	1	CONTAM|P00761	24409.5	0.251		SWISS-PROT:P00761|TRYP_PIG Trypsin - Sus scrofa (Pig).	624	5			11092	2+	842.509	0.009	10.6824	0.6435	R.VATVSLPR.S
1	1	CONTAM|P00761	24409.5	0.251		SWISS-PROT:P00761|TRYP_PIG Trypsin - Sus scrofa (Pig).	624	5			11222	2+	842.509	0.005	5.93465	0.9337	R.VATVSLPR.S
1	1	CONTAM|P00761	24409.5	0.251		SWISS-PROT:P00761|TRYP_PIG Trypsin - Sus scrofa (Pig).	624	5			11352	2+	842.509	0.005	5.93465	0.9924	R.VATVSLPR.S
1	1	CONTAM|P00761	24409.5	0.251		SWISS-PROT:P00761|TRYP_PIG Trypsin - Sus scrofa (Pig).	624	5			11482	2+	842.509	0.005	5.93465	0.8308	R.VATVSLPR.S
1	1	CONTAM|P00761	24409.5	0.251		SWISS-PROT:P00761|TRYP_PIG Trypsin - Sus scrofa (Pig).	624	5			11612	2+	842.509	0.005	5.93465	0.9426	R.VATVSLPR.S
1	1	CONTAM|P00761	24409.5	0.251		SWISS-PROT:P00761|TRYP_PIG Trypsin - Sus scrofa (Pig).	624	5			11872	2+	842.509	0.005	5.93465	0.8483	R.VATVSLPR.S
1	1	CONTAM|P00761	24409.5	0.251		SWISS-PROT:P00761|TRYP_PIG Trypsin - Sus scrofa (Pig).	624	5			12004	2+	842.509	0.006	7.12158	0.9024	R.VATVSLPR.S
1	1	CONTAM|P00761	24409.5	0.251		SWISS-PROT:P00761|TRYP_PIG Trypsin - Sus scrofa (Pig).	624	5			12134	2+	842.509	0.005	5.93465	0.604	R.VATVSLPR.S
1	1	CONTAM|P00761	24409.5	0.251		SWISS-PROT:P00761|TRYP_PIG Trypsin - Sus scrofa (Pig).	624	5			12265	2+	842.509	0.006	7.12158	0.7248	R.VATVSLPR.S
1	1	CONTAM|P00761	24409.5	0.251		SWISS-PROT:P00761|TRYP_PIG Trypsin - Sus scrofa (Pig).	624	5			16312	3+	2211.1	1.001	0.452263	0.9981	R.LGEHNIDVLEGNEQFINAAK.I
1	1	CONTAM|P00761	24409.5	0.251		SWISS-PROT:P00761|TRYP_PIG Trypsin - Sus scrofa (Pig).	624	5			16580	2+	2211.1	0.017	7.68847	1	R.LGEHNIDVLEGNEQFINAAK.I
1	1	CONTAM|P00761	24409.5	0.251		SWISS-PROT:P00761|TRYP_PIG Trypsin - Sus scrofa (Pig).	624	5			16592	3+	2211.1	0.018	8.14073	1	R.LGEHNIDVLEGNEQFINAAK.I
1	1	CONTAM|P00761	24409.5	0.251		SWISS-PROT:P00761|TRYP_PIG Trypsin - Sus scrofa (Pig).	624	5			16702	2+	2211.1	0.014	6.33168	1	R.LGEHNIDVLEGNEQFINAAK.I
1	1	CONTAM|P00761	24409.5	0.251		SWISS-PROT:P00761|TRYP_PIG Trypsin - Sus scrofa (Pig).	624	5			16722	3+	2211.1	0.018	8.14073	1	R.LGEHNIDVLEGNEQFINAAK.I
1	1	CONTAM|P00761	24409.5	0.251		SWISS-PROT:P00761|TRYP_PIG Trypsin - Sus scrofa (Pig).	624	5			16837	2+	2211.1	0.02	9.04526	1	R.LGEHNIDVLEGNEQFINAAK.I
1	1	CONTAM|P00761	24409.5	0.251		SWISS-PROT:P00761|TRYP_PIG Trypsin - Sus scrofa (Pig).	624	5			16852	3+	2211.1	0.019	8.59299	1	R.LGEHNIDVLEGNEQFINAAK.I
1	1	CONTAM|P00761	24409.5	0.251		SWISS-PROT:P00761|TRYP_PIG Trypsin - Sus scrofa (Pig).	624	5			16982	3+	2211.1	0.017	7.68847	1	R.LGEHNIDVLEGNEQFINAAK.I
1	1	CONTAM|P00761	24409.5	0.251		SWISS-PROT:P00761|TRYP_PIG Trypsin - Sus scrofa (Pig).	624	5			17114	3+	2211.1	0.016	7.2362	1	R.LGEHNIDVLEGNEQFINAAK.I
1	1	CONTAM|P00761	24409.5	0.251		SWISS-PROT:P00761|TRYP_PIG Trypsin - Sus scrofa (Pig).	624	5			17244	3+	2211.1	0.013	5.87942	1	R.LGEHNIDVLEGNEQFINAAK.I
1	1	CONTAM|P00761	24409.5	0.251		SWISS-PROT:P00761|TRYP_PIG Trypsin - Sus scrofa (Pig).	624	5			17374	3+	2211.1	0.019	8.59299	1	R.LGEHNIDVLEGNEQFINAAK.I
1	1	CONTAM|P00761	24409.5	0.251		SWISS-PROT:P00761|TRYP_PIG Trypsin - Sus scrofa (Pig).	624	5			17533	3+	2211.1	1.001	0.452263	0.9126	R.LGEHNIDVLEGNEQFINAAK.I
1	1	CONTAM|P00761	24409.5	0.251		SWISS-PROT:P00761|TRYP_PIG Trypsin - Sus scrofa (Pig).	624	5			17669	3+	2211.1	1.001	0.452263	0.9994	R.LGEHNIDVLEGNEQFINAAK.I
1	1	CONTAM|P00761	24409.5	0.251		SWISS-PROT:P00761|TRYP_PIG Trypsin - Sus scrofa (Pig).	624	5			17797	3+	2211.1	0.013	5.87942	0.9996	R.LGEHNIDVLEGNEQFINAAK.I
1	1	CONTAM|P00761	24409.5	0.251		SWISS-PROT:P00761|TRYP_PIG Trypsin - Sus scrofa (Pig).	624	5			17927	3+	2211.1	1.001	0.452263	0.957	R.LGEHNIDVLEGNEQFINAAK.I
1	1	CONTAM|P00761	24409.5	0.251		SWISS-PROT:P00761|TRYP_PIG Trypsin - Sus scrofa (Pig).	624	5			17973	3+	2299.18	0.019	8.26383	0.9944	K.IITHPNFNGNTLDNDIM"LIK.L
1	1	CONTAM|P00761	24409.5	0.251		SWISS-PROT:P00761|TRYP_PIG Trypsin - Sus scrofa (Pig).	624	5			18076	3+	2211.1	1.031	14.0201	0.9954	R.LGEHNIDVLEGNEQFINAAK.I
1	1	CONTAM|P00761	24409.5	0.251		SWISS-PROT:P00761|TRYP_PIG Trypsin - Sus scrofa (Pig).	624	5			18104	3+	2299.18	0.021	9.13371	0.7549	K.IITHPNFNGNTLDNDIM"LIK.L
1	1	CONTAM|P00761	24409.5	0.251		SWISS-PROT:P00761|TRYP_PIG Trypsin - Sus scrofa (Pig).	624	5			18229	3+	2211.1	1.001	0.452263	0.9998	R.LGEHNIDVLEGNEQFINAAK.I
1	1	CONTAM|P00761	24409.5	0.251		SWISS-PROT:P00761|TRYP_PIG Trypsin - Sus scrofa (Pig).	624	5			18380	3+	2211.1	1.001	0.452263	0.996	R.LGEHNIDVLEGNEQFINAAK.I
1	1	CONTAM|P00761	24409.5	0.251		SWISS-PROT:P00761|TRYP_PIG Trypsin - Sus scrofa (Pig).	624	5			18756	3+	2283.18	0.014	6.1318	0.9681	K.IITHPNFNGNTLDNDIMLIK.L
1	1	CONTAM|P00761	24409.5	0.251		SWISS-PROT:P00761|TRYP_PIG Trypsin - Sus scrofa (Pig).	624	5			18782	2+	2283.18	0.008	3.50388	1	K.IITHPNFNGNTLDNDIMLIK.L
1	1	CONTAM|P00761	24409.5	0.251		SWISS-PROT:P00761|TRYP_PIG Trypsin - Sus scrofa (Pig).	624	5			18882	3+	2283.18	0.018	7.88374	0.9994	K.IITHPNFNGNTLDNDIMLIK.L
1	1	CONTAM|P00761	24409.5	0.251		SWISS-PROT:P00761|TRYP_PIG Trypsin - Sus scrofa (Pig).	624	5			18917	2+	2299.18	-1.959	17.8325	0.6338	K.IITHPNFNGNTLDNDIM"LIK.L
1	1	CONTAM|P00761	24409.5	0.251		SWISS-PROT:P00761|TRYP_PIG Trypsin - Sus scrofa (Pig).	624	5			19418	2+	2299.18	0.018	7.8289	0.6943	K.IITHPNFNGNTLDNDIM"LIK.L
1	1	CONTAM|P00761	24409.5	0.251		SWISS-PROT:P00761|TRYP_PIG Trypsin - Sus scrofa (Pig).	624	5			25600	3+	2211.1	1.031	14.0201	0.9997	R.LGEHNIDVLEGNEQFINAAK.I
1	1	CONTAM|P00761	24409.5	0.251		SWISS-PROT:P00761|TRYP_PIG Trypsin - Sus scrofa (Pig).	624	5			9068	2+	1045.56	1.009	8.60779	0.9985	K.LSSPATLNSR.V
1	1	CONTAM|P00761	24409.5	0.251		SWISS-PROT:P00761|TRYP_PIG Trypsin - Sus scrofa (Pig).	624	5			9197	2+	1045.56	0.006	5.73853	0.9996	K.LSSPATLNSR.V
1	1	CONTAM|P00761	24409.5	0.251		SWISS-PROT:P00761|TRYP_PIG Trypsin - Sus scrofa (Pig).	624	5			9459	2+	1045.56	0.006	5.73853	0.9996	K.LSSPATLNSR.V
1	1	CONTAM|P00761	24409.5	0.251		SWISS-PROT:P00761|TRYP_PIG Trypsin - Sus scrofa (Pig).	624	5			10965	2+	842.509	0.005	5.93465	0.6046	R.VATVSLPR.S
1	1	CONTAM|P00761	24409.5	0.251		SWISS-PROT:P00761|TRYP_PIG Trypsin - Sus scrofa (Pig).	624	5			11095	2+	842.509	0.015	17.804	0.9802	R.VATVSLPR.S
1	1	CONTAM|P00761	24409.5	0.251		SWISS-PROT:P00761|TRYP_PIG Trypsin - Sus scrofa (Pig).	624	5			11225	2+	842.509	0.006	7.12158	0.6806	R.VATVSLPR.S
1	1	CONTAM|P00761	24409.5	0.251		SWISS-PROT:P00761|TRYP_PIG Trypsin - Sus scrofa (Pig).	624	5			11356	2+	842.509	0.006	7.12158	0.7691	R.VATVSLPR.S
1	1	CONTAM|P00761	24409.5	0.251		SWISS-PROT:P00761|TRYP_PIG Trypsin - Sus scrofa (Pig).	624	5			11487	2+	842.509	0.005	5.93465	0.8983	R.VATVSLPR.S
1	1	CONTAM|P00761	24409.5	0.251		SWISS-PROT:P00761|TRYP_PIG Trypsin - Sus scrofa (Pig).	624	5			11616	2+	842.509	0.005	5.93465	0.9381	R.VATVSLPR.S
1	1	CONTAM|P00761	24409.5	0.251		SWISS-PROT:P00761|TRYP_PIG Trypsin - Sus scrofa (Pig).	624	5			11745	2+	842.509	0.005	5.93465	0.9309	R.VATVSLPR.S
1	1	CONTAM|P00761	24409.5	0.251		SWISS-PROT:P00761|TRYP_PIG Trypsin - Sus scrofa (Pig).	624	5			12007	2+	842.509	0.005	5.93465	0.987	R.VATVSLPR.S
1	1	CONTAM|P00761	24409.5	0.251		SWISS-PROT:P00761|TRYP_PIG Trypsin - Sus scrofa (Pig).	624	5			12138	2+	842.509	0.005	5.93465	0.604	R.VATVSLPR.S
1	1	CONTAM|P00761	24409.5	0.251		SWISS-PROT:P00761|TRYP_PIG Trypsin - Sus scrofa (Pig).	624	5			12400	2+	842.509	0.004	4.74772	0.9647	R.VATVSLPR.S
1	1	CONTAM|P00761	24409.5	0.251		SWISS-PROT:P00761|TRYP_PIG Trypsin - Sus scrofa (Pig).	624	5			16387	3+	2211.1	1.001	0.452263	0.8273	R.LGEHNIDVLEGNEQFINAAK.I
1	1	CONTAM|P00761	24409.5	0.251		SWISS-PROT:P00761|TRYP_PIG Trypsin - Sus scrofa (Pig).	624	5			16627	2+	2211.1	0.016	7.2362	1	R.LGEHNIDVLEGNEQFINAAK.I
1	1	CONTAM|P00761	24409.5	0.251		SWISS-PROT:P00761|TRYP_PIG Trypsin - Sus scrofa (Pig).	624	5			16675	3+	2211.1	0.024	10.8543	1	R.LGEHNIDVLEGNEQFINAAK.I
1	1	CONTAM|P00761	24409.5	0.251		SWISS-PROT:P00761|TRYP_PIG Trypsin - Sus scrofa (Pig).	624	5			16756	2+	2211.1	0.013	5.87942	1	R.LGEHNIDVLEGNEQFINAAK.I
1	1	CONTAM|P00761	24409.5	0.251		SWISS-PROT:P00761|TRYP_PIG Trypsin - Sus scrofa (Pig).	624	5			16805	3+	2211.1	0.02	9.04526	1	R.LGEHNIDVLEGNEQFINAAK.I
1	1	CONTAM|P00761	24409.5	0.251		SWISS-PROT:P00761|TRYP_PIG Trypsin - Sus scrofa (Pig).	624	5			16935	3+	2211.1	0.021	9.49752	1	R.LGEHNIDVLEGNEQFINAAK.I
1	1	CONTAM|P00761	24409.5	0.251		SWISS-PROT:P00761|TRYP_PIG Trypsin - Sus scrofa (Pig).	624	5			17066	3+	2211.1	0.016	7.2362	1	R.LGEHNIDVLEGNEQFINAAK.I
1	1	CONTAM|P00761	24409.5	0.251		SWISS-PROT:P00761|TRYP_PIG Trypsin - Sus scrofa (Pig).	624	5			17197	3+	2211.1	0.017	7.68847	1	R.LGEHNIDVLEGNEQFINAAK.I
1	1	CONTAM|P00761	24409.5	0.251		SWISS-PROT:P00761|TRYP_PIG Trypsin - Sus scrofa (Pig).	624	5			17330	3+	2211.1	0.015	6.78394	1	R.LGEHNIDVLEGNEQFINAAK.I
1	1	CONTAM|P00761	24409.5	0.251		SWISS-PROT:P00761|TRYP_PIG Trypsin - Sus scrofa (Pig).	624	5			17457	3+	2211.1	0.017	7.68847	0.9999	R.LGEHNIDVLEGNEQFINAAK.I
1	1	CONTAM|P00761	24409.5	0.251		SWISS-PROT:P00761|TRYP_PIG Trypsin - Sus scrofa (Pig).	624	5			17589	3+	2211.1	1.001	0.452263	0.9883	R.LGEHNIDVLEGNEQFINAAK.I
1	1	CONTAM|P00761	24409.5	0.251		SWISS-PROT:P00761|TRYP_PIG Trypsin - Sus scrofa (Pig).	624	5			17718	3+	2211.1	1.001	0.452263	1	R.LGEHNIDVLEGNEQFINAAK.I
1	1	CONTAM|P00761	24409.5	0.251		SWISS-PROT:P00761|TRYP_PIG Trypsin - Sus scrofa (Pig).	624	5			17850	3+	2211.1	1.001	0.452263	0.9636	R.LGEHNIDVLEGNEQFINAAK.I
1	1	CONTAM|P00761	24409.5	0.251		SWISS-PROT:P00761|TRYP_PIG Trypsin - Sus scrofa (Pig).	624	5			18003	3+	2299.18	0.015	6.52408	0.9845	K.IITHPNFNGNTLDNDIM"LIK.L
1	1	CONTAM|P00761	24409.5	0.251		SWISS-PROT:P00761|TRYP_PIG Trypsin - Sus scrofa (Pig).	624	5			18019	3+	2211.1	0.013	5.87942	0.9968	R.LGEHNIDVLEGNEQFINAAK.I
1	1	CONTAM|P00761	24409.5	0.251		SWISS-PROT:P00761|TRYP_PIG Trypsin - Sus scrofa (Pig).	624	5			18127	3+	2299.18	0.015	6.52408	0.9867	K.IITHPNFNGNTLDNDIM"LIK.L
1	1	CONTAM|P00761	24409.5	0.251		SWISS-PROT:P00761|TRYP_PIG Trypsin - Sus scrofa (Pig).	624	5			18810	2+	2283.18	1.015	6.56978	1	K.IITHPNFNGNTLDNDIMLIK.L
1	1	CONTAM|P00761	24409.5	0.251		SWISS-PROT:P00761|TRYP_PIG Trypsin - Sus scrofa (Pig).	624	5			18895	3+	2283.18	0.018	7.88374	0.9997	K.IITHPNFNGNTLDNDIMLIK.L
1	1	CONTAM|P00761	24409.5	0.251		SWISS-PROT:P00761|TRYP_PIG Trypsin - Sus scrofa (Pig).	624	5			8885	2+	1045.56	-0.019	18.172	0.9914	K.LSSPATLNSR.V
1	1	CONTAM|P00761	24409.5	0.251		SWISS-PROT:P00761|TRYP_PIG Trypsin - Sus scrofa (Pig).	624	5			9014	2+	1045.56	0.007	6.69495	0.6958	K.LSSPATLNSR.V
1	1	CONTAM|P00761	24409.5	0.251		SWISS-PROT:P00761|TRYP_PIG Trypsin - Sus scrofa (Pig).	624	5			9139	2+	1045.56	0.008	7.65138	0.9999	K.LSSPATLNSR.V
1	1	CONTAM|P00761	24409.5	0.251		SWISS-PROT:P00761|TRYP_PIG Trypsin - Sus scrofa (Pig).	624	5			9267	2+	1045.56	0.009	8.6078	0.9795	K.LSSPATLNSR.V
1	1	CONTAM|P00761	24409.5	0.251		SWISS-PROT:P00761|TRYP_PIG Trypsin - Sus scrofa (Pig).	624	5			9517	2+	1045.56	0.009	8.6078	0.9952	K.LSSPATLNSR.V
1	1	CONTAM|P00761	24409.5	0.251		SWISS-PROT:P00761|TRYP_PIG Trypsin - Sus scrofa (Pig).	624	5			10858	2+	842.509	0.006	7.12158	0.8	R.VATVSLPR.S
1	1	CONTAM|P00761	24409.5	0.251		SWISS-PROT:P00761|TRYP_PIG Trypsin - Sus scrofa (Pig).	624	5			10985	2+	842.509	0.006	7.12158	0.6772	R.VATVSLPR.S
1	1	CONTAM|P00761	24409.5	0.251		SWISS-PROT:P00761|TRYP_PIG Trypsin - Sus scrofa (Pig).	624	5			11114	2+	842.509	0.008	9.49544	0.6969	R.VATVSLPR.S
1	1	CONTAM|P00761	24409.5	0.251		SWISS-PROT:P00761|TRYP_PIG Trypsin - Sus scrofa (Pig).	624	5			11242	2+	842.509	0.009	10.6824	0.9607	R.VATVSLPR.S
1	1	CONTAM|P00761	24409.5	0.251		SWISS-PROT:P00761|TRYP_PIG Trypsin - Sus scrofa (Pig).	624	5			11371	2+	842.509	0.007	8.30851	0.6407	R.VATVSLPR.S
1	1	CONTAM|P00761	24409.5	0.251		SWISS-PROT:P00761|TRYP_PIG Trypsin - Sus scrofa (Pig).	624	5			11500	2+	842.509	0.006	7.12158	0.9938	R.VATVSLPR.S
1	1	CONTAM|P00761	24409.5	0.251		SWISS-PROT:P00761|TRYP_PIG Trypsin - Sus scrofa (Pig).	624	5			11629	2+	842.509	0.006	7.12158	0.7318	R.VATVSLPR.S
1	1	CONTAM|P00761	24409.5	0.251		SWISS-PROT:P00761|TRYP_PIG Trypsin - Sus scrofa (Pig).	624	5			11759	2+	842.509	0.006	7.12158	0.9933	R.VATVSLPR.S
1	1	CONTAM|P00761	24409.5	0.251		SWISS-PROT:P00761|TRYP_PIG Trypsin - Sus scrofa (Pig).	624	5			11887	2+	842.509	0.006	7.12158	0.9731	R.VATVSLPR.S
1	1	CONTAM|P00761	24409.5	0.251		SWISS-PROT:P00761|TRYP_PIG Trypsin - Sus scrofa (Pig).	624	5			12018	2+	842.509	0.005	5.93465	0.6241	R.VATVSLPR.S
1	1	CONTAM|P00761	24409.5	0.251		SWISS-PROT:P00761|TRYP_PIG Trypsin - Sus scrofa (Pig).	624	5			12147	2+	842.509	0.006	7.12158	0.8863	R.VATVSLPR.S
1	1	CONTAM|P00761	24409.5	0.251		SWISS-PROT:P00761|TRYP_PIG Trypsin - Sus scrofa (Pig).	624	5			12278	2+	842.509	0.007	8.30851	0.995	R.VATVSLPR.S
1	1	CONTAM|P00761	24409.5	0.251		SWISS-PROT:P00761|TRYP_PIG Trypsin - Sus scrofa (Pig).	624	5			16156	3+	2211.1	1	0	0.8721	R.LGEHNIDVLEGNEQFINAAK.I
1	1	CONTAM|P00761	24409.5	0.251		SWISS-PROT:P00761|TRYP_PIG Trypsin - Sus scrofa (Pig).	624	5			16288	3+	2211.1	1.001	0.452263	0.9998	R.LGEHNIDVLEGNEQFINAAK.I
1	1	CONTAM|P00761	24409.5	0.251		SWISS-PROT:P00761|TRYP_PIG Trypsin - Sus scrofa (Pig).	624	5			16451	2+	2211.1	0.023	10.402	0.9999	R.LGEHNIDVLEGNEQFINAAK.I
1	1	CONTAM|P00761	24409.5	0.251		SWISS-PROT:P00761|TRYP_PIG Trypsin - Sus scrofa (Pig).	624	5			16536	3+	2211.1	0.021	9.49752	1	R.LGEHNIDVLEGNEQFINAAK.I
1	1	CONTAM|P00761	24409.5	0.251		SWISS-PROT:P00761|TRYP_PIG Trypsin - Sus scrofa (Pig).	624	5			16568	2+	2211.1	0.013	5.87942	1	R.LGEHNIDVLEGNEQFINAAK.I
1	1	CONTAM|P00761	24409.5	0.251		SWISS-PROT:P00761|TRYP_PIG Trypsin - Sus scrofa (Pig).	624	5			16666	3+	2211.1	0.02	9.04526	1	R.LGEHNIDVLEGNEQFINAAK.I
1	1	CONTAM|P00761	24409.5	0.251		SWISS-PROT:P00761|TRYP_PIG Trypsin - Sus scrofa (Pig).	624	5			16752	2+	2211.1	1.011	4.97489	0.9531	R.LGEHNIDVLEGNEQFINAAK.I
1	1	CONTAM|P00761	24409.5	0.251		SWISS-PROT:P00761|TRYP_PIG Trypsin - Sus scrofa (Pig).	624	5			16786	3+	2211.1	1.001	0.452263	0.9997	R.LGEHNIDVLEGNEQFINAAK.I
1	1	CONTAM|P00761	24409.5	0.251		SWISS-PROT:P00761|TRYP_PIG Trypsin - Sus scrofa (Pig).	624	5			16917	3+	2211.1	0.017	7.68847	1	R.LGEHNIDVLEGNEQFINAAK.I
1	1	CONTAM|P00761	24409.5	0.251		SWISS-PROT:P00761|TRYP_PIG Trypsin - Sus scrofa (Pig).	624	5			17037	3+	2211.1	0.017	7.68847	1	R.LGEHNIDVLEGNEQFINAAK.I
1	1	CONTAM|P00761	24409.5	0.251		SWISS-PROT:P00761|TRYP_PIG Trypsin - Sus scrofa (Pig).	624	5			17158	3+	2211.1	1.001	0.452263	0.9999	R.LGEHNIDVLEGNEQFINAAK.I
1	1	CONTAM|P00761	24409.5	0.251		SWISS-PROT:P00761|TRYP_PIG Trypsin - Sus scrofa (Pig).	624	5			17287	3+	2211.1	0.018	8.14073	1	R.LGEHNIDVLEGNEQFINAAK.I
1	1	CONTAM|P00761	24409.5	0.251		SWISS-PROT:P00761|TRYP_PIG Trypsin - Sus scrofa (Pig).	624	5			17430	3+	2211.1	1.001	0.452263	1	R.LGEHNIDVLEGNEQFINAAK.I
1	1	CONTAM|P00761	24409.5	0.251		SWISS-PROT:P00761|TRYP_PIG Trypsin - Sus scrofa (Pig).	624	5			17549	3+	2211.1	0.013	5.87942	1	R.LGEHNIDVLEGNEQFINAAK.I
1	1	CONTAM|P00761	24409.5	0.251		SWISS-PROT:P00761|TRYP_PIG Trypsin - Sus scrofa (Pig).	624	5			17789	3+	2211.1	0.014	6.33168	0.8962	R.LGEHNIDVLEGNEQFINAAK.I
1	1	CONTAM|P00761	24409.5	0.251		SWISS-PROT:P00761|TRYP_PIG Trypsin - Sus scrofa (Pig).	624	5			17799	3+	2299.18	0.018	7.8289	0.998	K.IITHPNFNGNTLDNDIM"LIK.L
1	1	CONTAM|P00761	24409.5	0.251		SWISS-PROT:P00761|TRYP_PIG Trypsin - Sus scrofa (Pig).	624	5			18152	3+	2211.1	0.016	7.2362	0.9689	R.LGEHNIDVLEGNEQFINAAK.I
1	1	CONTAM|P00761	24409.5	0.251		SWISS-PROT:P00761|TRYP_PIG Trypsin - Sus scrofa (Pig).	624	5			18600	2+	2283.18	0.027	11.8256	0.9187	K.IITHPNFNGNTLDNDIMLIK.L
1	1	CONTAM|P00761	24409.5	0.251		SWISS-PROT:P00761|TRYP_PIG Trypsin - Sus scrofa (Pig).	624	5			18636	3+	2283.18	0.017	7.44576	0.9998	K.IITHPNFNGNTLDNDIMLIK.L
1	1	CONTAM|P00761	24409.5	0.251		SWISS-PROT:P00761|TRYP_PIG Trypsin - Sus scrofa (Pig).	624	5			8184	2+	1045.56	0.008	7.65138	0.9911	K.LSSPATLNSR.V
1	1	CONTAM|P00761	24409.5	0.251		SWISS-PROT:P00761|TRYP_PIG Trypsin - Sus scrofa (Pig).	624	5			8410	2+	1045.56	0.008	7.65138	0.9999	K.LSSPATLNSR.V
1	1	CONTAM|P00761	24409.5	0.251		SWISS-PROT:P00761|TRYP_PIG Trypsin - Sus scrofa (Pig).	624	5			8526	2+	1045.56	0.009	8.6078	0.9992	K.LSSPATLNSR.V
1	1	CONTAM|P00761	24409.5	0.251		SWISS-PROT:P00761|TRYP_PIG Trypsin - Sus scrofa (Pig).	624	5			8746	2+	1045.56	0.007	6.69495	0.9978	K.LSSPATLNSR.V
1	1	CONTAM|P00761	24409.5	0.251		SWISS-PROT:P00761|TRYP_PIG Trypsin - Sus scrofa (Pig).	624	5			8857	2+	1045.56	0.007	6.69495	1	K.LSSPATLNSR.V
1	1	CONTAM|P00761	24409.5	0.251		SWISS-PROT:P00761|TRYP_PIG Trypsin - Sus scrofa (Pig).	624	5			9093	2+	1045.56	0.006	5.73853	0.9761	K.LSSPATLNSR.V
1	1	CONTAM|P00761	24409.5	0.251		SWISS-PROT:P00761|TRYP_PIG Trypsin - Sus scrofa (Pig).	624	5			10008	2+	842.509	0.006	7.12158	0.8432	R.VATVSLPR.S
1	1	CONTAM|P00761	24409.5	0.251		SWISS-PROT:P00761|TRYP_PIG Trypsin - Sus scrofa (Pig).	624	5			10124	2+	842.509	0.006	7.12158	0.7223	R.VATVSLPR.S
1	1	CONTAM|P00761	24409.5	0.251		SWISS-PROT:P00761|TRYP_PIG Trypsin - Sus scrofa (Pig).	624	5			10238	2+	842.509	0.007	8.30851	0.8649	R.VATVSLPR.S
1	1	CONTAM|P00761	24409.5	0.251		SWISS-PROT:P00761|TRYP_PIG Trypsin - Sus scrofa (Pig).	624	5			10354	2+	842.509	0.006	7.12158	0.8935	R.VATVSLPR.S
1	1	CONTAM|P00761	24409.5	0.251		SWISS-PROT:P00761|TRYP_PIG Trypsin - Sus scrofa (Pig).	624	5			10476	2+	842.509	0.007	8.30851	0.7069	R.VATVSLPR.S
1	1	CONTAM|P00761	24409.5	0.251		SWISS-PROT:P00761|TRYP_PIG Trypsin - Sus scrofa (Pig).	624	5			10593	2+	842.509	0.006	7.12158	0.8894	R.VATVSLPR.S
1	1	CONTAM|P00761	24409.5	0.251		SWISS-PROT:P00761|TRYP_PIG Trypsin - Sus scrofa (Pig).	624	5			10711	2+	842.509	0.006	7.12158	0.8691	R.VATVSLPR.S
1	1	CONTAM|P00761	24409.5	0.251		SWISS-PROT:P00761|TRYP_PIG Trypsin - Sus scrofa (Pig).	624	5			10822	2+	842.509	0.007	8.30851	0.8937	R.VATVSLPR.S
1	1	CONTAM|P00761	24409.5	0.251		SWISS-PROT:P00761|TRYP_PIG Trypsin - Sus scrofa (Pig).	624	5			10932	2+	842.509	0.006	7.12158	0.8809	R.VATVSLPR.S
1	1	CONTAM|P00761	24409.5	0.251		SWISS-PROT:P00761|TRYP_PIG Trypsin - Sus scrofa (Pig).	624	5			11046	2+	842.509	0.006	7.12158	0.8935	R.VATVSLPR.S
1	1	CONTAM|P00761	24409.5	0.251		SWISS-PROT:P00761|TRYP_PIG Trypsin - Sus scrofa (Pig).	624	5			11158	2+	842.509	0.005	5.93465	0.8936	R.VATVSLPR.S
1	1	CONTAM|P00761	24409.5	0.251		SWISS-PROT:P00761|TRYP_PIG Trypsin - Sus scrofa (Pig).	624	5			11270	2+	842.509	0.006	7.12158	0.8936	R.VATVSLPR.S
1	1	CONTAM|P00761	24409.5	0.251		SWISS-PROT:P00761|TRYP_PIG Trypsin - Sus scrofa (Pig).	624	5			11391	2+	842.509	0.005	5.93465	0.6764	R.VATVSLPR.S
1	1	CONTAM|P00761	24409.5	0.251		SWISS-PROT:P00761|TRYP_PIG Trypsin - Sus scrofa (Pig).	624	5			11507	2+	842.509	0.006	7.12158	0.8734	R.VATVSLPR.S
1	1	CONTAM|P00761	24409.5	0.251		SWISS-PROT:P00761|TRYP_PIG Trypsin - Sus scrofa (Pig).	624	5			11628	2+	842.509	0.006	7.12158	0.8414	R.VATVSLPR.S
1	1	CONTAM|P00761	24409.5	0.251		SWISS-PROT:P00761|TRYP_PIG Trypsin - Sus scrofa (Pig).	624	5			11749	2+	842.509	0.006	7.12158	0.8805	R.VATVSLPR.S
1	1	CONTAM|P00761	24409.5	0.251		SWISS-PROT:P00761|TRYP_PIG Trypsin - Sus scrofa (Pig).	624	5			15139	3+	2211.1	1.001	0.452263	0.9799	R.LGEHNIDVLEGNEQFINAAK.I
1	1	CONTAM|P00761	24409.5	0.251		SWISS-PROT:P00761|TRYP_PIG Trypsin - Sus scrofa (Pig).	624	5			15375	3+	2211.1	0.017	7.68847	0.7331	R.LGEHNIDVLEGNEQFINAAK.I
1	1	CONTAM|P00761	24409.5	0.251		SWISS-PROT:P00761|TRYP_PIG Trypsin - Sus scrofa (Pig).	624	5			15492	3+	2211.1	0.022	9.94978	1	R.LGEHNIDVLEGNEQFINAAK.I
1	1	CONTAM|P00761	24409.5	0.251		SWISS-PROT:P00761|TRYP_PIG Trypsin - Sus scrofa (Pig).	624	5			15543	2+	2211.1	0.018	8.14073	1	R.LGEHNIDVLEGNEQFINAAK.I
1	1	CONTAM|P00761	24409.5	0.251		SWISS-PROT:P00761|TRYP_PIG Trypsin - Sus scrofa (Pig).	624	5			15609	3+	2211.1	0.019	8.59299	1	R.LGEHNIDVLEGNEQFINAAK.I
1	1	CONTAM|P00761	24409.5	0.251		SWISS-PROT:P00761|TRYP_PIG Trypsin - Sus scrofa (Pig).	624	5			15665	2+	2211.1	0.013	5.87942	0.9741	R.LGEHNIDVLEGNEQFINAAK.I
1	1	CONTAM|P00761	24409.5	0.251		SWISS-PROT:P00761|TRYP_PIG Trypsin - Sus scrofa (Pig).	624	5			15729	3+	2211.1	0.019	8.59299	1	R.LGEHNIDVLEGNEQFINAAK.I
1	1	CONTAM|P00761	24409.5	0.251		SWISS-PROT:P00761|TRYP_PIG Trypsin - Sus scrofa (Pig).	624	5			15851	3+	2211.1	1.001	0.452263	0.9998	R.LGEHNIDVLEGNEQFINAAK.I
1	1	CONTAM|P00761	24409.5	0.251		SWISS-PROT:P00761|TRYP_PIG Trypsin - Sus scrofa (Pig).	624	5			15922	2+	2211.1	0.021	9.49752	0.9603	R.LGEHNIDVLEGNEQFINAAK.I
1	1	CONTAM|P00761	24409.5	0.251		SWISS-PROT:P00761|TRYP_PIG Trypsin - Sus scrofa (Pig).	624	5			15968	3+	2211.1	0.019	8.59299	0.9999	R.LGEHNIDVLEGNEQFINAAK.I
1	1	CONTAM|P00761	24409.5	0.251		SWISS-PROT:P00761|TRYP_PIG Trypsin - Sus scrofa (Pig).	624	5			16092	3+	2211.1	0.017	7.68847	0.9999	R.LGEHNIDVLEGNEQFINAAK.I
1	1	CONTAM|P00761	24409.5	0.251		SWISS-PROT:P00761|TRYP_PIG Trypsin - Sus scrofa (Pig).	624	5			16214	3+	2211.1	0.017	7.68847	1	R.LGEHNIDVLEGNEQFINAAK.I
1	1	CONTAM|P00761	24409.5	0.251		SWISS-PROT:P00761|TRYP_PIG Trypsin - Sus scrofa (Pig).	624	5			16341	3+	2211.1	0.018	8.14073	1	R.LGEHNIDVLEGNEQFINAAK.I
1	1	CONTAM|P00761	24409.5	0.251		SWISS-PROT:P00761|TRYP_PIG Trypsin - Sus scrofa (Pig).	624	5			16465	3+	2211.1	1.004	1.80905	0.9637	R.LGEHNIDVLEGNEQFINAAK.I
1	1	CONTAM|P00761	24409.5	0.251		SWISS-PROT:P00761|TRYP_PIG Trypsin - Sus scrofa (Pig).	624	5			16587	3+	2211.1	1.001	0.452263	1	R.LGEHNIDVLEGNEQFINAAK.I
1	1	CONTAM|P00761	24409.5	0.251		SWISS-PROT:P00761|TRYP_PIG Trypsin - Sus scrofa (Pig).	624	5			16711	3+	2211.1	1.001	0.452263	0.9984	R.LGEHNIDVLEGNEQFINAAK.I
1	1	CONTAM|P00761	24409.5	0.251		SWISS-PROT:P00761|TRYP_PIG Trypsin - Sus scrofa (Pig).	624	5			16882	3+	2211.1	0.02	9.04526	0.9736	R.LGEHNIDVLEGNEQFINAAK.I
1	1	CONTAM|P00761	24409.5	0.251		SWISS-PROT:P00761|TRYP_PIG Trypsin - Sus scrofa (Pig).	624	5			16901	3+	2299.18	0.017	7.39396	0.9999	K.IITHPNFNGNTLDNDIM"LIK.L
1	1	CONTAM|P00761	24409.5	0.251		SWISS-PROT:P00761|TRYP_PIG Trypsin - Sus scrofa (Pig).	624	5			17007	3+	2211.1	0.016	7.2362	0.9366	R.LGEHNIDVLEGNEQFINAAK.I
1	1	CONTAM|P00761	24409.5	0.251		SWISS-PROT:P00761|TRYP_PIG Trypsin - Sus scrofa (Pig).	624	5			17025	3+	2299.18	0.02	8.69877	0.987	K.IITHPNFNGNTLDNDIM"LIK.L
1	1	CONTAM|P00761	24409.5	0.251		SWISS-PROT:P00761|TRYP_PIG Trypsin - Sus scrofa (Pig).	624	5			17128	3+	2211.1	0.018	8.14073	0.9727	R.LGEHNIDVLEGNEQFINAAK.I
1	1	CONTAM|P00761	24409.5	0.251		SWISS-PROT:P00761|TRYP_PIG Trypsin - Sus scrofa (Pig).	624	5			17253	3+	2211.1	0.014	6.33168	0.9601	R.LGEHNIDVLEGNEQFINAAK.I
1	1	CONTAM|P00761	24409.5	0.251		SWISS-PROT:P00761|TRYP_PIG Trypsin - Sus scrofa (Pig).	624	5			17618	3+	2211.1	1.031	14.0201	0.9984	R.LGEHNIDVLEGNEQFINAAK.I
1	1	CONTAM|P00761	24409.5	0.251		SWISS-PROT:P00761|TRYP_PIG Trypsin - Sus scrofa (Pig).	624	5			17628	3+	2283.18	0.017	7.44576	0.9974	K.IITHPNFNGNTLDNDIMLIK.L
1	1	CONTAM|P00761	24409.5	0.251		SWISS-PROT:P00761|TRYP_PIG Trypsin - Sus scrofa (Pig).	624	5			17751	3+	2283.18	0.017	7.44576	0.9996	K.IITHPNFNGNTLDNDIMLIK.L
1	1	CONTAM|P00761	24409.5	0.251		SWISS-PROT:P00761|TRYP_PIG Trypsin - Sus scrofa (Pig).	624	5			8550	2+	1045.56	0.006	5.73853	0.9982	K.LSSPATLNSR.V
1	1	CONTAM|P00761	24409.5	0.251		SWISS-PROT:P00761|TRYP_PIG Trypsin - Sus scrofa (Pig).	624	5			8648	2+	1045.56	0.007	6.69495	0.9974	K.LSSPATLNSR.V
1	1	CONTAM|P00761	24409.5	0.251		SWISS-PROT:P00761|TRYP_PIG Trypsin - Sus scrofa (Pig).	624	5			8748	2+	1045.56	0.006	5.73853	0.9975	K.LSSPATLNSR.V
1	1	CONTAM|P00761	24409.5	0.251		SWISS-PROT:P00761|TRYP_PIG Trypsin - Sus scrofa (Pig).	624	5			8839	2+	1045.56	0.006	5.73853	0.9999	K.LSSPATLNSR.V
1	1	CONTAM|P00761	24409.5	0.251		SWISS-PROT:P00761|TRYP_PIG Trypsin - Sus scrofa (Pig).	624	5			8935	2+	1045.56	0.006	5.73853	0.9695	K.LSSPATLNSR.V
1	1	CONTAM|P00761	24409.5	0.251		SWISS-PROT:P00761|TRYP_PIG Trypsin - Sus scrofa (Pig).	624	5			9130	2+	1045.56	0.006	5.73853	0.8763	K.LSSPATLNSR.V
1	1	CONTAM|P00761	24409.5	0.251		SWISS-PROT:P00761|TRYP_PIG Trypsin - Sus scrofa (Pig).	624	5			9229	2+	1045.56	0.006	5.73853	0.9488	K.LSSPATLNSR.V
1	1	CONTAM|P00761	24409.5	0.251		SWISS-PROT:P00761|TRYP_PIG Trypsin - Sus scrofa (Pig).	624	5			10037	2+	842.509	0.005	5.93465	0.6564	R.VATVSLPR.S
1	1	CONTAM|P00761	24409.5	0.251		SWISS-PROT:P00761|TRYP_PIG Trypsin - Sus scrofa (Pig).	624	5			10132	2+	842.509	0.005	5.93465	0.8979	R.VATVSLPR.S
1	1	CONTAM|P00761	24409.5	0.251		SWISS-PROT:P00761|TRYP_PIG Trypsin - Sus scrofa (Pig).	624	5			10231	2+	842.509	0.006	7.12158	0.8894	R.VATVSLPR.S
1	1	CONTAM|P00761	24409.5	0.251		SWISS-PROT:P00761|TRYP_PIG Trypsin - Sus scrofa (Pig).	624	5			10329	2+	842.509	0.005	5.93465	0.8805	R.VATVSLPR.S
1	1	CONTAM|P00761	24409.5	0.251		SWISS-PROT:P00761|TRYP_PIG Trypsin - Sus scrofa (Pig).	624	5			10425	2+	842.509	0.005	5.93465	0.8894	R.VATVSLPR.S
1	1	CONTAM|P00761	24409.5	0.251		SWISS-PROT:P00761|TRYP_PIG Trypsin - Sus scrofa (Pig).	624	5			10527	2+	842.509	0.005	5.93465	0.8879	R.VATVSLPR.S
1	1	CONTAM|P00761	24409.5	0.251		SWISS-PROT:P00761|TRYP_PIG Trypsin - Sus scrofa (Pig).	624	5			10620	2+	842.509	0.005	5.93465	0.8338	R.VATVSLPR.S
1	1	CONTAM|P00761	24409.5	0.251		SWISS-PROT:P00761|TRYP_PIG Trypsin - Sus scrofa (Pig).	624	5			10715	2+	842.509	0.005	5.93465	0.6371	R.VATVSLPR.S
1	1	CONTAM|P00761	24409.5	0.251		SWISS-PROT:P00761|TRYP_PIG Trypsin - Sus scrofa (Pig).	624	5			11010	2+	842.509	0.005	5.93465	0.9969	R.VATVSLPR.S
1	1	CONTAM|P00761	24409.5	0.251		SWISS-PROT:P00761|TRYP_PIG Trypsin - Sus scrofa (Pig).	624	5			14905	3+	2211.1	0.016	7.2362	1	R.LGEHNIDVLEGNEQFINAAK.I
1	1	CONTAM|P00761	24409.5	0.251		SWISS-PROT:P00761|TRYP_PIG Trypsin - Sus scrofa (Pig).	624	5			14975	2+	2211.1	0.016	7.2362	0.9992	R.LGEHNIDVLEGNEQFINAAK.I
1	1	CONTAM|P00761	24409.5	0.251		SWISS-PROT:P00761|TRYP_PIG Trypsin - Sus scrofa (Pig).	624	5			15012	3+	2211.1	0.016	7.2362	1	R.LGEHNIDVLEGNEQFINAAK.I
1	1	CONTAM|P00761	24409.5	0.251		SWISS-PROT:P00761|TRYP_PIG Trypsin - Sus scrofa (Pig).	624	5			15123	3+	2211.1	1.001	0.452263	0.9956	R.LGEHNIDVLEGNEQFINAAK.I
1	1	CONTAM|P00761	24409.5	0.251		SWISS-PROT:P00761|TRYP_PIG Trypsin - Sus scrofa (Pig).	624	5			15340	3+	2211.1	0.016	7.2362	1	R.LGEHNIDVLEGNEQFINAAK.I
1	1	CONTAM|P00761	24409.5	0.251		SWISS-PROT:P00761|TRYP_PIG Trypsin - Sus scrofa (Pig).	624	5			15453	3+	2211.1	0.011	4.97489	0.8614	R.LGEHNIDVLEGNEQFINAAK.I
1	1	CONTAM|P00761	24409.5	0.251		SWISS-PROT:P00761|TRYP_PIG Trypsin - Sus scrofa (Pig).	624	5			15564	3+	2211.1	0.016	7.2362	0.995	R.LGEHNIDVLEGNEQFINAAK.I
1	1	CONTAM|P00761	24409.5	0.251		SWISS-PROT:P00761|TRYP_PIG Trypsin - Sus scrofa (Pig).	624	5			15678	3+	2211.1	1.004	1.80905	0.9811	R.LGEHNIDVLEGNEQFINAAK.I
1	1	CONTAM|P00761	24409.5	0.251		SWISS-PROT:P00761|TRYP_PIG Trypsin - Sus scrofa (Pig).	624	5			16092	3+	2299.18	0.014	6.08914	0.9995	K.IITHPNFNGNTLDNDIM"LIK.L
1	1	CONTAM|P00761	24409.5	0.251		SWISS-PROT:P00761|TRYP_PIG Trypsin - Sus scrofa (Pig).	624	5			16206	3+	2299.18	0.019	8.26383	0.9404	K.IITHPNFNGNTLDNDIM"LIK.L
1	1	CONTAM|P00761	24409.5	0.251		SWISS-PROT:P00761|TRYP_PIG Trypsin - Sus scrofa (Pig).	624	5			16847	3+	2283.18	0.015	6.56978	0.9973	K.IITHPNFNGNTLDNDIMLIK.L
1	1	CONTAM|P00761	24409.5	0.251		SWISS-PROT:P00761|TRYP_PIG Trypsin - Sus scrofa (Pig).	624	5			7666	2+	1045.56	0.006	5.73853	0.8828	K.LSSPATLNSR.V
1	1	CONTAM|P00761	24409.5	0.251		SWISS-PROT:P00761|TRYP_PIG Trypsin - Sus scrofa (Pig).	624	5			8383	2+	1045.56	0.009	8.6078	0.9866	K.LSSPATLNSR.V
1	1	CONTAM|P00761	24409.5	0.251		SWISS-PROT:P00761|TRYP_PIG Trypsin - Sus scrofa (Pig).	624	5			8627	2+	1045.56	0.007	6.69495	0.9994	K.LSSPATLNSR.V
1	1	CONTAM|P00761	24409.5	0.251		SWISS-PROT:P00761|TRYP_PIG Trypsin - Sus scrofa (Pig).	624	5			8749	2+	1045.56	0.007	6.69495	0.9993	K.LSSPATLNSR.V
1	1	CONTAM|P00761	24409.5	0.251		SWISS-PROT:P00761|TRYP_PIG Trypsin - Sus scrofa (Pig).	624	5			8874	2+	1045.56	0.009	8.6078	0.9996	K.LSSPATLNSR.V
1	1	CONTAM|P00761	24409.5	0.251		SWISS-PROT:P00761|TRYP_PIG Trypsin - Sus scrofa (Pig).	624	5			9001	2+	1045.56	0.006	5.73853	0.9598	K.LSSPATLNSR.V
1	1	CONTAM|P00761	24409.5	0.251		SWISS-PROT:P00761|TRYP_PIG Trypsin - Sus scrofa (Pig).	624	5			9132	2+	1045.56	0.006	5.73853	0.9999	K.LSSPATLNSR.V
1	1	CONTAM|P00761	24409.5	0.251		SWISS-PROT:P00761|TRYP_PIG Trypsin - Sus scrofa (Pig).	624	5			9632	2+	1045.56	0.006	5.73853	0.9997	K.LSSPATLNSR.V
1	1	CONTAM|P00761	24409.5	0.251		SWISS-PROT:P00761|TRYP_PIG Trypsin - Sus scrofa (Pig).	624	5			10497	2+	842.509	0.005	5.93465	0.9021	R.VATVSLPR.S
1	1	CONTAM|P00761	24409.5	0.251		SWISS-PROT:P00761|TRYP_PIG Trypsin - Sus scrofa (Pig).	624	5			10620	2+	842.509	0.005	5.93465	0.6048	R.VATVSLPR.S
1	1	CONTAM|P00761	24409.5	0.251		SWISS-PROT:P00761|TRYP_PIG Trypsin - Sus scrofa (Pig).	624	5			10743	2+	842.509	0.006	7.12158	0.869	R.VATVSLPR.S
1	1	CONTAM|P00761	24409.5	0.251		SWISS-PROT:P00761|TRYP_PIG Trypsin - Sus scrofa (Pig).	624	5			10869	2+	842.509	0.006	7.12158	0.677	R.VATVSLPR.S
1	1	CONTAM|P00761	24409.5	0.251		SWISS-PROT:P00761|TRYP_PIG Trypsin - Sus scrofa (Pig).	624	5			10992	2+	842.509	0.006	7.12158	0.8781	R.VATVSLPR.S
1	1	CONTAM|P00761	24409.5	0.251		SWISS-PROT:P00761|TRYP_PIG Trypsin - Sus scrofa (Pig).	624	5			11250	2+	842.509	0.006	7.12158	0.6645	R.VATVSLPR.S
1	1	CONTAM|P00761	24409.5	0.251		SWISS-PROT:P00761|TRYP_PIG Trypsin - Sus scrofa (Pig).	624	5			11370	2+	842.509	0.006	7.12158	0.6418	R.VATVSLPR.S
1	1	CONTAM|P00761	24409.5	0.251		SWISS-PROT:P00761|TRYP_PIG Trypsin - Sus scrofa (Pig).	624	5			11496	2+	842.509	0.005	5.93465	0.6312	R.VATVSLPR.S
1	1	CONTAM|P00761	24409.5	0.251		SWISS-PROT:P00761|TRYP_PIG Trypsin - Sus scrofa (Pig).	624	5			11627	2+	842.509	0.005	5.93465	0.8851	R.VATVSLPR.S
1	1	CONTAM|P00761	24409.5	0.251		SWISS-PROT:P00761|TRYP_PIG Trypsin - Sus scrofa (Pig).	624	5			11751	2+	842.509	0.006	7.12158	0.885	R.VATVSLPR.S
1	1	CONTAM|P00761	24409.5	0.251		SWISS-PROT:P00761|TRYP_PIG Trypsin - Sus scrofa (Pig).	624	5			11880	2+	842.509	0.005	5.93465	0.6853	R.VATVSLPR.S
1	1	CONTAM|P00761	24409.5	0.251		SWISS-PROT:P00761|TRYP_PIG Trypsin - Sus scrofa (Pig).	624	5			12009	2+	842.509	0.005	5.93465	0.6052	R.VATVSLPR.S
1	1	CONTAM|P00761	24409.5	0.251		SWISS-PROT:P00761|TRYP_PIG Trypsin - Sus scrofa (Pig).	624	5			12132	2+	842.509	0.006	7.12158	0.8852	R.VATVSLPR.S
1	1	CONTAM|P00761	24409.5	0.251		SWISS-PROT:P00761|TRYP_PIG Trypsin - Sus scrofa (Pig).	624	5			12386	2+	842.509	0.004	4.74772	0.8251	R.VATVSLPR.S
1	1	CONTAM|P00761	24409.5	0.251		SWISS-PROT:P00761|TRYP_PIG Trypsin - Sus scrofa (Pig).	624	5			12774	2+	842.509	0.005	5.93465	0.6586	R.VATVSLPR.S
1	1	CONTAM|P00761	24409.5	0.251		SWISS-PROT:P00761|TRYP_PIG Trypsin - Sus scrofa (Pig).	624	5			12901	2+	842.509	0.004	4.74772	0.8601	R.VATVSLPR.S
1	1	CONTAM|P00761	24409.5	0.251		SWISS-PROT:P00761|TRYP_PIG Trypsin - Sus scrofa (Pig).	624	5			13159	2+	842.509	0.004	4.74772	0.7526	R.VATVSLPR.S
1	1	CONTAM|P00761	24409.5	0.251		SWISS-PROT:P00761|TRYP_PIG Trypsin - Sus scrofa (Pig).	624	5			13665	2+	842.509	0.005	5.93465	0.8447	R.VATVSLPR.S
1	1	CONTAM|P00761	24409.5	0.251		SWISS-PROT:P00761|TRYP_PIG Trypsin - Sus scrofa (Pig).	624	5			13796	2+	842.509	0.006	7.12158	0.648	R.VATVSLPR.S
1	1	CONTAM|P00761	24409.5	0.251		SWISS-PROT:P00761|TRYP_PIG Trypsin - Sus scrofa (Pig).	624	5			14558	2+	842.509	0.006	7.12158	0.8249	R.VATVSLPR.S
1	1	CONTAM|P00761	24409.5	0.251		SWISS-PROT:P00761|TRYP_PIG Trypsin - Sus scrofa (Pig).	624	5			14952	2+	842.509	0.004	4.74772	0.9778	R.VATVSLPR.S
1	1	CONTAM|P00761	24409.5	0.251		SWISS-PROT:P00761|TRYP_PIG Trypsin - Sus scrofa (Pig).	624	5			15821	2+	842.509	0.005	5.93465	0.7362	R.VATVSLPR.S
1	1	CONTAM|P00761	24409.5	0.251		SWISS-PROT:P00761|TRYP_PIG Trypsin - Sus scrofa (Pig).	624	5			15905	3+	2211.1	1.001	0.452263	0.9992	R.LGEHNIDVLEGNEQFINAAK.I
1	1	CONTAM|P00761	24409.5	0.251		SWISS-PROT:P00761|TRYP_PIG Trypsin - Sus scrofa (Pig).	624	5			16035	3+	2211.1	1.005	2.26131	0.9098	R.LGEHNIDVLEGNEQFINAAK.I
1	1	CONTAM|P00761	24409.5	0.251		SWISS-PROT:P00761|TRYP_PIG Trypsin - Sus scrofa (Pig).	624	5			16175	2+	2211.1	0.028	12.6634	0.9987	R.LGEHNIDVLEGNEQFINAAK.I
1	1	CONTAM|P00761	24409.5	0.251		SWISS-PROT:P00761|TRYP_PIG Trypsin - Sus scrofa (Pig).	624	5			16288	3+	2211.1	0.019	8.59299	1	R.LGEHNIDVLEGNEQFINAAK.I
1	1	CONTAM|P00761	24409.5	0.251		SWISS-PROT:P00761|TRYP_PIG Trypsin - Sus scrofa (Pig).	624	5			16299	2+	2211.1	0.014	6.33168	1	R.LGEHNIDVLEGNEQFINAAK.I
1	1	CONTAM|P00761	24409.5	0.251		SWISS-PROT:P00761|TRYP_PIG Trypsin - Sus scrofa (Pig).	624	5			16363	2+	842.509	0.005	5.93465	0.9945	R.VATVSLPR.S
1	1	CONTAM|P00761	24409.5	0.251		SWISS-PROT:P00761|TRYP_PIG Trypsin - Sus scrofa (Pig).	624	5			16414	3+	2211.1	0.017	7.68847	1	R.LGEHNIDVLEGNEQFINAAK.I
1	1	CONTAM|P00761	24409.5	0.251		SWISS-PROT:P00761|TRYP_PIG Trypsin - Sus scrofa (Pig).	624	5			16427	2+	2211.1	0.017	7.68847	1	R.LGEHNIDVLEGNEQFINAAK.I
1	1	CONTAM|P00761	24409.5	0.251		SWISS-PROT:P00761|TRYP_PIG Trypsin - Sus scrofa (Pig).	624	5			16542	3+	2211.1	0.016	7.2362	1	R.LGEHNIDVLEGNEQFINAAK.I
1	1	CONTAM|P00761	24409.5	0.251		SWISS-PROT:P00761|TRYP_PIG Trypsin - Sus scrofa (Pig).	624	5			16554	2+	2211.1	0.006	2.71358	1	R.LGEHNIDVLEGNEQFINAAK.I
1	1	CONTAM|P00761	24409.5	0.251		SWISS-PROT:P00761|TRYP_PIG Trypsin - Sus scrofa (Pig).	624	5			16669	3+	2211.1	0.016	7.2362	1	R.LGEHNIDVLEGNEQFINAAK.I
1	1	CONTAM|P00761	24409.5	0.251		SWISS-PROT:P00761|TRYP_PIG Trypsin - Sus scrofa (Pig).	624	5			16685	2+	2211.1	0.01	4.52263	0.8079	R.LGEHNIDVLEGNEQFINAAK.I
1	1	CONTAM|P00761	24409.5	0.251		SWISS-PROT:P00761|TRYP_PIG Trypsin - Sus scrofa (Pig).	624	5			16789	3+	2211.1	0.015	6.78394	1	R.LGEHNIDVLEGNEQFINAAK.I
1	1	CONTAM|P00761	24409.5	0.251		SWISS-PROT:P00761|TRYP_PIG Trypsin - Sus scrofa (Pig).	624	5			16815	2+	2211.1	0.016	7.2362	0.9965	R.LGEHNIDVLEGNEQFINAAK.I
1	1	CONTAM|P00761	24409.5	0.251		SWISS-PROT:P00761|TRYP_PIG Trypsin - Sus scrofa (Pig).	624	5			16919	3+	2211.1	0.014	6.33168	1	R.LGEHNIDVLEGNEQFINAAK.I
1	1	CONTAM|P00761	24409.5	0.251		SWISS-PROT:P00761|TRYP_PIG Trypsin - Sus scrofa (Pig).	624	5			17038	3+	2211.1	1.001	0.452263	0.9996	R.LGEHNIDVLEGNEQFINAAK.I
1	1	CONTAM|P00761	24409.5	0.251		SWISS-PROT:P00761|TRYP_PIG Trypsin - Sus scrofa (Pig).	624	5			17158	3+	2211.1	1.001	0.452263	0.997	R.LGEHNIDVLEGNEQFINAAK.I
1	1	CONTAM|P00761	24409.5	0.251		SWISS-PROT:P00761|TRYP_PIG Trypsin - Sus scrofa (Pig).	624	5			17175	2+	2211.1	1.008	3.6181	0.8648	R.LGEHNIDVLEGNEQFINAAK.I
1	1	CONTAM|P00761	24409.5	0.251		SWISS-PROT:P00761|TRYP_PIG Trypsin - Sus scrofa (Pig).	624	5			17277	3+	2211.1	0.014	6.33168	1	R.LGEHNIDVLEGNEQFINAAK.I
1	1	CONTAM|P00761	24409.5	0.251		SWISS-PROT:P00761|TRYP_PIG Trypsin - Sus scrofa (Pig).	624	5			17398	3+	2211.1	0.015	6.78394	0.9987	R.LGEHNIDVLEGNEQFINAAK.I
1	1	CONTAM|P00761	24409.5	0.251		SWISS-PROT:P00761|TRYP_PIG Trypsin - Sus scrofa (Pig).	624	5			17518	3+	2211.1	0.014	6.33168	0.9999	R.LGEHNIDVLEGNEQFINAAK.I
1	1	CONTAM|P00761	24409.5	0.251		SWISS-PROT:P00761|TRYP_PIG Trypsin - Sus scrofa (Pig).	624	5			17527	3+	2299.18	0.016	6.95902	0.9939	K.IITHPNFNGNTLDNDIM"LIK.L
1	1	CONTAM|P00761	24409.5	0.251		SWISS-PROT:P00761|TRYP_PIG Trypsin - Sus scrofa (Pig).	624	5			17637	3+	2211.1	0.012	5.42715	0.9999	R.LGEHNIDVLEGNEQFINAAK.I
1	1	CONTAM|P00761	24409.5	0.251		SWISS-PROT:P00761|TRYP_PIG Trypsin - Sus scrofa (Pig).	624	5			17647	3+	2299.18	0.016	6.95902	0.9377	K.IITHPNFNGNTLDNDIM"LIK.L
1	1	CONTAM|P00761	24409.5	0.251		SWISS-PROT:P00761|TRYP_PIG Trypsin - Sus scrofa (Pig).	624	5			17757	3+	2211.1	0.016	7.2362	1	R.LGEHNIDVLEGNEQFINAAK.I
1	1	CONTAM|P00761	24409.5	0.251		SWISS-PROT:P00761|TRYP_PIG Trypsin - Sus scrofa (Pig).	624	5			17767	3+	2299.18	0.018	7.8289	0.9988	K.IITHPNFNGNTLDNDIM"LIK.L
1	1	CONTAM|P00761	24409.5	0.251		SWISS-PROT:P00761|TRYP_PIG Trypsin - Sus scrofa (Pig).	624	5			17877	3+	2211.1	0.015	6.78394	0.9999	R.LGEHNIDVLEGNEQFINAAK.I
1	1	CONTAM|P00761	24409.5	0.251		SWISS-PROT:P00761|TRYP_PIG Trypsin - Sus scrofa (Pig).	624	5			17887	3+	2299.18	1.01	4.34939	0.9927	K.IITHPNFNGNTLDNDIM"LIK.L
1	1	CONTAM|P00761	24409.5	0.251		SWISS-PROT:P00761|TRYP_PIG Trypsin - Sus scrofa (Pig).	624	5			17997	3+	2211.1	1.031	14.0201	0.9994	R.LGEHNIDVLEGNEQFINAAK.I
1	1	CONTAM|P00761	24409.5	0.251		SWISS-PROT:P00761|TRYP_PIG Trypsin - Sus scrofa (Pig).	624	5			18219	3+	2211.1	0.008	3.6181	0.9816	R.LGEHNIDVLEGNEQFINAAK.I
1	1	CONTAM|P00761	24409.5	0.251		SWISS-PROT:P00761|TRYP_PIG Trypsin - Sus scrofa (Pig).	624	5			18308	3+	2283.18	0.02	8.75971	0.9996	K.IITHPNFNGNTLDNDIMLIK.L
1	1	CONTAM|P00761	24409.5	0.251		SWISS-PROT:P00761|TRYP_PIG Trypsin - Sus scrofa (Pig).	624	5			18338	3+	2211.1	0.015	6.78394	0.9996	R.LGEHNIDVLEGNEQFINAAK.I
1	1	CONTAM|P00761	24409.5	0.251		SWISS-PROT:P00761|TRYP_PIG Trypsin - Sus scrofa (Pig).	624	5			18367	2+	2283.18	0.015	6.56978	1	K.IITHPNFNGNTLDNDIMLIK.L
1	1	CONTAM|P00761	24409.5	0.251		SWISS-PROT:P00761|TRYP_PIG Trypsin - Sus scrofa (Pig).	624	5			18382	2+	2299.18	0.033	14.353	0.9829	K.IITHPNFNGNTLDNDIM"LIK.L
1	1	CONTAM|P00761	24409.5	0.251		SWISS-PROT:P00761|TRYP_PIG Trypsin - Sus scrofa (Pig).	624	5			18438	3+	2283.18	0.017	7.44576	0.9968	K.IITHPNFNGNTLDNDIMLIK.L
1	1	CONTAM|P00761	24409.5	0.251		SWISS-PROT:P00761|TRYP_PIG Trypsin - Sus scrofa (Pig).	624	5			18604	3+	2211.1	0.014	6.33168	0.988	R.LGEHNIDVLEGNEQFINAAK.I
1	1	CONTAM|P00761	24409.5	0.251		SWISS-PROT:P00761|TRYP_PIG Trypsin - Sus scrofa (Pig).	624	5			18683	3+	2283.18	1.003	1.31396	0.8423	K.IITHPNFNGNTLDNDIMLIK.L
1	1	CONTAM|P00761	24409.5	0.251		SWISS-PROT:P00761|TRYP_PIG Trypsin - Sus scrofa (Pig).	624	5			18925	3+	2211.1	0.014	6.33168	0.997	R.LGEHNIDVLEGNEQFINAAK.I
1	1	CONTAM|P00761	24409.5	0.251		SWISS-PROT:P00761|TRYP_PIG Trypsin - Sus scrofa (Pig).	624	5			19180	3+	2211.1	0.012	5.42715	0.9925	R.LGEHNIDVLEGNEQFINAAK.I
1	1	CONTAM|P00761	24409.5	0.251		SWISS-PROT:P00761|TRYP_PIG Trypsin - Sus scrofa (Pig).	624	5			19365	3+	2211.1	0.022	9.94978	0.9966	R.LGEHNIDVLEGNEQFINAAK.I
1	1	CONTAM|P00761	24409.5	0.251		SWISS-PROT:P00761|TRYP_PIG Trypsin - Sus scrofa (Pig).	624	5			19459	2+	842.509	0.006	7.12158	0.9067	R.VATVSLPR.S
1	1	CONTAM|P00761	24409.5	0.251		SWISS-PROT:P00761|TRYP_PIG Trypsin - Sus scrofa (Pig).	624	5			19611	3+	2211.1	1.001	0.452263	0.9535	R.LGEHNIDVLEGNEQFINAAK.I
1	1	CONTAM|P00761	24409.5	0.251		SWISS-PROT:P00761|TRYP_PIG Trypsin - Sus scrofa (Pig).	624	5			19850	3+	2211.1	0.009	4.07036	0.8379	R.LGEHNIDVLEGNEQFINAAK.I
1	1	CONTAM|P00761	24409.5	0.251		SWISS-PROT:P00761|TRYP_PIG Trypsin - Sus scrofa (Pig).	624	5			19974	3+	2211.1	-1.016	7.2362	0.7939	R.LGEHNIDVLEGNEQFINAAK.I
1	1	CONTAM|P00761	24409.5	0.251		SWISS-PROT:P00761|TRYP_PIG Trypsin - Sus scrofa (Pig).	624	5			19996	2+	2211.1	-1.021	9.49752	0.8284	R.LGEHNIDVLEGNEQFINAAK.I
1	1	CONTAM|P00761	24409.5	0.251		SWISS-PROT:P00761|TRYP_PIG Trypsin - Sus scrofa (Pig).	624	5			20095	3+	2211.1	0.02	9.04526	0.9317	R.LGEHNIDVLEGNEQFINAAK.I
1	1	CONTAM|P00761	24409.5	0.251		SWISS-PROT:P00761|TRYP_PIG Trypsin - Sus scrofa (Pig).	624	5			20352	3+	2211.1	0.015	6.78394	0.9413	R.LGEHNIDVLEGNEQFINAAK.I
1	1	CONTAM|P00761	24409.5	0.251		SWISS-PROT:P00761|TRYP_PIG Trypsin - Sus scrofa (Pig).	624	5			20597	3+	2211.1	0.017	7.68847	0.9925	R.LGEHNIDVLEGNEQFINAAK.I
1	1	CONTAM|P00761	24409.5	0.251		SWISS-PROT:P00761|TRYP_PIG Trypsin - Sus scrofa (Pig).	624	5			24142	3+	2211.1	0.018	8.14073	0.9612	R.LGEHNIDVLEGNEQFINAAK.I
1	1	CONTAM|P00761	24409.5	0.251		SWISS-PROT:P00761|TRYP_PIG Trypsin - Sus scrofa (Pig).	624	5			8535	2+	1045.56	-0.011	10.5206	0.8835	K.LSSPATLNSR.V
1	1	CONTAM|P00761	24409.5	0.251		SWISS-PROT:P00761|TRYP_PIG Trypsin - Sus scrofa (Pig).	624	5			8692	2+	1045.56	0.006	5.73853	0.9999	K.LSSPATLNSR.V
1	1	CONTAM|P00761	24409.5	0.251		SWISS-PROT:P00761|TRYP_PIG Trypsin - Sus scrofa (Pig).	624	5			8820	2+	1045.56	0.008	7.65138	0.9987	K.LSSPATLNSR.V
1	1	CONTAM|P00761	24409.5	0.251		SWISS-PROT:P00761|TRYP_PIG Trypsin - Sus scrofa (Pig).	624	5			8967	2+	842.509	0.005	5.93465	0.9947	R.VATVSLPR.S
1	1	CONTAM|P00761	24409.5	0.251		SWISS-PROT:P00761|TRYP_PIG Trypsin - Sus scrofa (Pig).	624	5			9076	2+	1045.56	0.006	5.73853	0.9999	K.LSSPATLNSR.V
1	1	CONTAM|P00761	24409.5	0.251		SWISS-PROT:P00761|TRYP_PIG Trypsin - Sus scrofa (Pig).	624	5			9099	2+	842.509	0.004	4.74772	0.8499	R.VATVSLPR.S
1	1	CONTAM|P00761	24409.5	0.251		SWISS-PROT:P00761|TRYP_PIG Trypsin - Sus scrofa (Pig).	624	5			9542	2+	1045.56	0.005	4.78211	0.9547	K.LSSPATLNSR.V
1	1	CONTAM|P00761	24409.5	0.251		SWISS-PROT:P00761|TRYP_PIG Trypsin - Sus scrofa (Pig).	624	5			10495	2+	842.509	0.005	5.93465	0.8893	R.VATVSLPR.S
1	1	CONTAM|P00761	24409.5	0.251		SWISS-PROT:P00761|TRYP_PIG Trypsin - Sus scrofa (Pig).	624	5			10622	2+	842.509	0.006	7.12158	0.6046	R.VATVSLPR.S
1	1	CONTAM|P00761	24409.5	0.251		SWISS-PROT:P00761|TRYP_PIG Trypsin - Sus scrofa (Pig).	624	5			10748	2+	842.509	0.005	5.93465	0.8597	R.VATVSLPR.S
1	1	CONTAM|P00761	24409.5	0.251		SWISS-PROT:P00761|TRYP_PIG Trypsin - Sus scrofa (Pig).	624	5			10872	2+	842.509	0.006	7.12158	0.9021	R.VATVSLPR.S
1	1	CONTAM|P00761	24409.5	0.251		SWISS-PROT:P00761|TRYP_PIG Trypsin - Sus scrofa (Pig).	624	5			11000	2+	842.509	0.007	8.30851	0.6557	R.VATVSLPR.S
1	1	CONTAM|P00761	24409.5	0.251		SWISS-PROT:P00761|TRYP_PIG Trypsin - Sus scrofa (Pig).	624	5			11129	2+	842.509	0.006	7.12158	0.8935	R.VATVSLPR.S
1	1	CONTAM|P00761	24409.5	0.251		SWISS-PROT:P00761|TRYP_PIG Trypsin - Sus scrofa (Pig).	624	5			11252	2+	842.509	0.006	7.12158	0.6153	R.VATVSLPR.S
1	1	CONTAM|P00761	24409.5	0.251		SWISS-PROT:P00761|TRYP_PIG Trypsin - Sus scrofa (Pig).	624	5			11379	2+	842.509	0.005	5.93465	0.6629	R.VATVSLPR.S
1	1	CONTAM|P00761	24409.5	0.251		SWISS-PROT:P00761|TRYP_PIG Trypsin - Sus scrofa (Pig).	624	5			11629	2+	842.509	0.005	5.93465	0.9021	R.VATVSLPR.S
1	1	CONTAM|P00761	24409.5	0.251		SWISS-PROT:P00761|TRYP_PIG Trypsin - Sus scrofa (Pig).	624	5			11759	2+	842.509	0.005	5.93465	0.8673	R.VATVSLPR.S
1	1	CONTAM|P00761	24409.5	0.251		SWISS-PROT:P00761|TRYP_PIG Trypsin - Sus scrofa (Pig).	624	5			11888	2+	842.509	0.005	5.93465	0.9101	R.VATVSLPR.S
[truncated: 70,688 more rows]

## Sheet: PCa4_PHA
Group	Prob	Protein	SequenceMass	AACoverage	BestGeneName	Description	Total Filtered Peptides	Unique Filtered Peptides	H2L Mean	Ratio Peps	Scan	Z	CalcMHPlus	dMass	FdMass (ppm)	PepProphet	Peptide	Light Area	Heavy Area
[truncated: 59,227 more rows]
