# Supplementary material for: Multi-lectin Affinity Chromatography and Quantitative Proteomic Analysis Reveal Differential Glycoform Levels between Prostate Cancer and Benign Prostatic Hyperplasia Sera
Source: Sci Rep. 2018 Apr 25;8:6509. doi: 10.1038/s41598-018-24270-w (PMC5916935; doi:10.1038/s41598-018-24270-w)
Supplement: Supplementary file 16 — Dataset 1O [file 41598_2018_24270_MOESM16_ESM.xlsx]

## Sheet: Title, Authors, Key
SUPPLEMENTARY INFORMATION FOR
Multi-lectin Affinity Chromatography and Quantitative Proteomic Analysis Reveal Differential Glycoform Levels between Prostate Cancer and Benign Prostatic Hyperplasia Sera
Sarah M. Totten, Ravali Adusumilli, Majlinda Kullolli, Cheylene Tanimoto, James D. Brooks, Parag Mallick, Sharon J. Pitteri
KEY
Column Heading:	Description:
Group	ProteinProphet Group
Prob	ProteinProphet Probability
Protein	UniProt Acession Number
SequenceMass	Protein Mass
AACoverage	% Amino Acid Coverage
BestGeneName	Best Gene Name from Protein Prophet Group
Description	Protein Description
Total Filtered Peptides	Total Peptides Assigned to Protein Group
Unique Filtered Peptides	Unique Peptides Assigned to Protein Group
H2L Mean	Mean of Heavy-to-Light Ratios for Protein Group
Ratio Peps	Numer of Peptides used to Calculate Heavy-to-Light Protein Ratio
Scan	Scan Number
Z	Charge
CalcMHPlus	[M+H]+ Mass
dMass	Difference between calculated and measured mass, not corrected for monoisotopic peak
FdMass (ppm)	Mass accuracy in ppm represented as fractional delta mass, corrected for monoisotopic peak
PepProphet	PeptideProphet Score
Peptide	Peptide Sequence, C'=heavy labeled cysteine, M"=oxidized methionine, E^ = loss of water from N-terminal glutamic acid, Q^ = loss of ammonia from N-terminal glutamine
Light Area	Area of light peptide
Heavy Area	Area of heavy peptide

## Sheet: PCa5_UNB
Group	Prob	Protein	SequenceMass	AACoverage	BestGeneName	Description	Total Filtered Peptides	Unique Filtered Peptides	H2L Mean	Ratio Peps	Scan	Z	CalcMHPlus	dMass	FdMass (ppm)	PepProphet	Peptide	Light Area	Heavy Area
1	1	CONTAM|P02769	69293.4	0.221		Serum Albumin (Control Protein)	72	14	5.37	3	12612	2+	1305.72	0.007	5.36104	0.9988	K.HLVDEPQNLIK.Q
1	1	CONTAM|P02769	69293.4	0.221		Serum Albumin (Control Protein)	72	14	5.37	3	12748	2+	1305.72	0.005	3.82932	0.9681	K.HLVDEPQNLIK.Q
1	1	CONTAM|P02769	69293.4	0.221		Serum Albumin (Control Protein)	72	14	5.37	3	13707	3+	1639.94	0.01	6.09779	0.9483	K.KVPQVSTPTLVEVSR.N
1	1	CONTAM|P02769	69293.4	0.221		Serum Albumin (Control Protein)	72	14	5.37	3	13838	3+	1639.94	0.997	1.82934	0.8831	K.KVPQVSTPTLVEVSR.N
1	1	CONTAM|P02769	69293.4	0.221		Serum Albumin (Control Protein)	72	14	5.37	3	14414	3+	1439.81	0.005	3.47268	1	R.RHPEYAVSVLLR.L
1	1	CONTAM|P02769	69293.4	0.221		Serum Albumin (Control Protein)	72	14	5.37	3	14546	3+	1439.81	0.007	4.86175	1	R.RHPEYAVSVLLR.L
1	1	CONTAM|P02769	69293.4	0.221		Serum Albumin (Control Protein)	72	14	5.37	3	15789	2+	1163.63	0.004	3.43752	0.8037	K.LVNELTEFAK.T
1	1	CONTAM|P02769	69293.4	0.221		Serum Albumin (Control Protein)	72	14	5.37	3	18107	2+	1479.8	0.01	6.75769	1	K.LGEYGFQNALIVR.Y
1	1	CONTAM|P02769	69293.4	0.221		Serum Albumin (Control Protein)	72	14	5.37	3	22444	2+	1567.74	0.01	6.3786	1	K.DAFLGSFLYEYSR.R
1	1	CONTAM|P02769	69293.4	0.221		Serum Albumin (Control Protein)	72	14	5.37	3	11308	2+	927.493	0.004	4.3127	0.6047	K.YLYEIAR.R
1	1	CONTAM|P02769	69293.4	0.221		Serum Albumin (Control Protein)	72	14	5.37	3	12101	3+	1639.94	0.007	4.26845	1	K.KVPQVSTPTLVEVSR.N
1	1	CONTAM|P02769	69293.4	0.221		Serum Albumin (Control Protein)	72	14	5.37	3	12124	2+	1639.94	0.005	3.0489	0.9998	K.KVPQVSTPTLVEVSR.N
1	1	CONTAM|P02769	69293.4	0.221		Serum Albumin (Control Protein)	72	14	5.37	3	13354	2+	1511.84	0.006	3.96867	0.9948	K.VPQVSTPTLVEVSR.N
1	1	CONTAM|P02769	69293.4	0.221		Serum Albumin (Control Protein)	72	14	5.37	3	11480	2+	927.493	0.003	3.23452	0.9456	K.YLYEIAR.R
1	1	CONTAM|P02769	69293.4	0.221		Serum Albumin (Control Protein)	72	14	5.37	3	11976	2+	1639.94	0.009	5.48801	0.9956	K.KVPQVSTPTLVEVSR.N
1	1	CONTAM|P02769	69293.4	0.221		Serum Albumin (Control Protein)	72	14	5.37	3	11982	3+	1639.94	0.009	5.48801	1	K.KVPQVSTPTLVEVSR.N
1	1	CONTAM|P02769	69293.4	0.221		Serum Albumin (Control Protein)	72	14	5.37	3	13204	2+	1511.84	0.008	5.29156	0.9979	K.VPQVSTPTLVEVSR.N
1	1	CONTAM|P02769	69293.4	0.221		Serum Albumin (Control Protein)	72	14	5.37	3	11413	2+	927.493	0.005	5.39087	0.9212	K.YLYEIAR.R
1	1	CONTAM|P02769	69293.4	0.221		Serum Albumin (Control Protein)	72	14	5.37	3	12180	3+	1639.94	0.006	3.65868	0.9993	K.KVPQVSTPTLVEVSR.N
1	1	CONTAM|P02769	69293.4	0.221		Serum Albumin (Control Protein)	72	14	5.37	3	11943	3+	1639.94	0.006	3.65868	1	K.KVPQVSTPTLVEVSR.N
1	1	CONTAM|P02769	69293.4	0.221		Serum Albumin (Control Protein)	72	14	5.37	3	12923	2+	1511.84	0.01	6.61444	0.9505	K.VPQVSTPTLVEVSR.N
1	1	CONTAM|P02769	69293.4	0.221		Serum Albumin (Control Protein)	72	14	5.37	3	11925	2+	1305.72	0.005	3.82932	0.9055	K.HLVDEPQNLIK.Q
1	1	CONTAM|P02769	69293.4	0.221		Serum Albumin (Control Protein)	72	14	5.37	3	13321	3+	1639.94	0.008	4.87823	0.9936	K.KVPQVSTPTLVEVSR.N
1	1	CONTAM|P02769	69293.4	0.221		Serum Albumin (Control Protein)	72	14	5.37	3	11047	2+	1800.77	-0.016	8.88511	1	K.EC'C'HGDLLEC'ADDR.A	8898.74	114549
1	1	CONTAM|P02769	69293.4	0.221		Serum Albumin (Control Protein)	72	14	5.37	3	13771	3+	1639.94	0.007	4.26845	1	K.KVPQVSTPTLVEVSR.N
1	1	CONTAM|P02769	69293.4	0.221		Serum Albumin (Control Protein)	72	14	5.37	3	13830	2+	1639.94	-1.292	178.056	0.892	K.KVPQVSTPTLVEVSR.N
1	1	CONTAM|P02769	69293.4	0.221		Serum Albumin (Control Protein)	72	14	5.37	3	13307	2+	1639.94	0.004	2.43912	0.9876	K.KVPQVSTPTLVEVSR.N
1	1	CONTAM|P02769	69293.4	0.221		Serum Albumin (Control Protein)	72	14	5.37	3	13308	3+	1639.94	0.002	1.21956	0.9993	K.KVPQVSTPTLVEVSR.N
1	1	CONTAM|P02769	69293.4	0.221		Serum Albumin (Control Protein)	72	14	5.37	3	9409	3+	1249.62	0.006	4.80146	0.9948	R.FKDLGEEHFK.G
1	1	CONTAM|P02769	69293.4	0.221		Serum Albumin (Control Protein)	72	14	5.37	3	13442	3+	1639.94	0.006	3.65868	1	K.KVPQVSTPTLVEVSR.N
1	1	CONTAM|P02769	69293.4	0.221		Serum Albumin (Control Protein)	72	14	5.37	3	8066	2+	1172.57	-0.012	10.234	0.9634	K.C'C'TESLVNR.R	5.42183e+06	13151285
1	1	CONTAM|P02769	69293.4	0.221		Serum Albumin (Control Protein)	72	14	5.37	3	11913	2+	1305.72	0.007	5.36104	0.9873	K.HLVDEPQNLIK.Q
1	1	CONTAM|P02769	69293.4	0.221		Serum Albumin (Control Protein)	72	14	5.37	3	12057	2+	1305.72	0.01	7.65863	0.9993	K.HLVDEPQNLIK.Q
1	1	CONTAM|P02769	69293.4	0.221		Serum Albumin (Control Protein)	72	14	5.37	3	13231	3+	1639.94	0.006	3.65868	0.9996	K.KVPQVSTPTLVEVSR.N
1	1	CONTAM|P02769	69293.4	0.221		Serum Albumin (Control Protein)	72	14	5.37	3	13245	2+	1639.94	0.007	4.26845	0.9997	K.KVPQVSTPTLVEVSR.N
1	1	CONTAM|P02769	69293.4	0.221		Serum Albumin (Control Protein)	72	14	5.37	3	15542	2+	1163.63	0.006	5.15628	0.9999	K.LVNELTEFAK.T
1	1	CONTAM|P02769	69293.4	0.221		Serum Albumin (Control Protein)	72	14	5.37	3	15687	2+	1163.63	0.006	5.15628	0.9923	K.LVNELTEFAK.T
1	1	CONTAM|P02769	69293.4	0.221		Serum Albumin (Control Protein)	72	14	5.37	3	18183	2+	1479.8	-0.003	2.02731	0.9949	K.LGEYGFQNALIVR.Y
1	1	CONTAM|P02769	69293.4	0.221		Serum Albumin (Control Protein)	72	14	5.37	3	21281	2+	1399.69	1.01	7.14442	0.9985	K.TVMENFVAFVDK.C
1	1	CONTAM|P02769	69293.4	0.221		Serum Albumin (Control Protein)	72	14	5.37	3	11619	2+	1305.72	0.008	6.12691	1	K.HLVDEPQNLIK.Q
1	1	CONTAM|P02769	69293.4	0.221		Serum Albumin (Control Protein)	72	14	5.37	3	12848	2+	1439.81	0.911	61.8136	0.9835	R.RHPEYAVSVLLR.L
1	1	CONTAM|P02769	69293.4	0.221		Serum Albumin (Control Protein)	72	14	5.37	3	12862	3+	1639.94	0.01	6.09779	1	K.KVPQVSTPTLVEVSR.N
1	1	CONTAM|P02769	69293.4	0.221		Serum Albumin (Control Protein)	72	14	5.37	3	12941	2+	1639.94	0.002	1.21956	0.9995	K.KVPQVSTPTLVEVSR.N
1	1	CONTAM|P02769	69293.4	0.221		Serum Albumin (Control Protein)	72	14	5.37	3	13009	3+	1639.94	0.006	3.65868	1	K.KVPQVSTPTLVEVSR.N
1	1	CONTAM|P02769	69293.4	0.221		Serum Albumin (Control Protein)	72	14	5.37	3	14457	2+	1511.84	0.008	5.29156	0.9997	K.VPQVSTPTLVEVSR.N
1	1	CONTAM|P02769	69293.4	0.221		Serum Albumin (Control Protein)	72	14	5.37	3	14890	2+	1283.71	0.008	6.23193	0.9509	R.HPEYAVSVLLR.L
1	1	CONTAM|P02769	69293.4	0.221		Serum Albumin (Control Protein)	72	14	5.37	3	15394	2+	1163.63	0.005	4.2969	0.9998	K.LVNELTEFAK.T
1	1	CONTAM|P02769	69293.4	0.221		Serum Albumin (Control Protein)	72	14	5.37	3	18227	2+	1479.8	-1.008	5.40615	0.9992	K.LGEYGFQNALIVR.Y
1	1	CONTAM|P02769	69293.4	0.221		Serum Albumin (Control Protein)	72	14	5.37	3	21577	2+	1399.69	0.005	3.57221	1	K.TVMENFVAFVDK.C
1	1	CONTAM|P02769	69293.4	0.221		Serum Albumin (Control Protein)	72	14	5.37	3	11461	2+	1305.72	0.009	6.89277	0.9993	K.HLVDEPQNLIK.Q
1	1	CONTAM|P02769	69293.4	0.221		Serum Albumin (Control Protein)	72	14	5.37	3	12087	2+	927.493	0.004	4.3127	0.9902	K.YLYEIAR.R
1	1	CONTAM|P02769	69293.4	0.221		Serum Albumin (Control Protein)	72	14	5.37	3	12429	3+	1639.94	0.013	7.92713	1	K.KVPQVSTPTLVEVSR.N
1	1	CONTAM|P02769	69293.4	0.221		Serum Albumin (Control Protein)	72	14	5.37	3	12571	3+	1639.94	0.009	5.48801	1	K.KVPQVSTPTLVEVSR.N
1	1	CONTAM|P02769	69293.4	0.221		Serum Albumin (Control Protein)	72	14	5.37	3	12583	2+	1639.94	0.009	5.48801	1	K.KVPQVSTPTLVEVSR.N
1	1	CONTAM|P02769	69293.4	0.221		Serum Albumin (Control Protein)	72	14	5.37	3	12715	3+	1639.94	0.009	5.48801	1	K.KVPQVSTPTLVEVSR.N
1	1	CONTAM|P02769	69293.4	0.221		Serum Albumin (Control Protein)	72	14	5.37	3	12727	2+	1639.94	0.005	3.0489	0.9965	K.KVPQVSTPTLVEVSR.N
1	1	CONTAM|P02769	69293.4	0.221		Serum Albumin (Control Protein)	72	14	5.37	3	12865	3+	1639.94	0.997	1.82934	0.9991	K.KVPQVSTPTLVEVSR.N
1	1	CONTAM|P02769	69293.4	0.221		Serum Albumin (Control Protein)	72	14	5.37	3	13473	2+	1511.84	0.008	5.29156	1	K.VPQVSTPTLVEVSR.N
1	1	CONTAM|P02769	69293.4	0.221		Serum Albumin (Control Protein)	72	14	5.37	3	13629	2+	1511.84	0.007	4.63011	1	K.VPQVSTPTLVEVSR.N
1	1	CONTAM|P02769	69293.4	0.221		Serum Albumin (Control Protein)	72	14	5.37	3	13797	2+	1511.84	-0.15	99.2167	0.998	K.VPQVSTPTLVEVSR.N
1	1	CONTAM|P02769	69293.4	0.221		Serum Albumin (Control Protein)	72	14	5.37	3	7595	2+	1172.57	-0.009	7.67547	0.9791	K.C'C'TESLVNR.R	3819991	18942684
1	1	CONTAM|P02769	69293.4	0.221		Serum Albumin (Control Protein)	72	14	5.37	3	8564	2+	1249.62	0.007	5.6017	0.9701	R.FKDLGEEHFK.G
1	1	CONTAM|P02769	69293.4	0.221		Serum Albumin (Control Protein)	72	14	5.37	3	8970	2+	922.488	0.006	6.50415	0.8068	K.AEFVEVTK.L
1	1	CONTAM|P02769	69293.4	0.221		Serum Albumin (Control Protein)	72	14	5.37	3	11116	2+	1305.72	0.009	6.89277	1	K.HLVDEPQNLIK.Q
1	1	CONTAM|P02769	69293.4	0.221		Serum Albumin (Control Protein)	72	14	5.37	3	11785	2+	927.493	0.006	6.46905	0.9463	K.YLYEIAR.R
1	1	CONTAM|P02769	69293.4	0.221		Serum Albumin (Control Protein)	72	14	5.37	3	12374	3+	1639.94	0.013	7.92713	0.9998	K.KVPQVSTPTLVEVSR.N
1	1	CONTAM|P02769	69293.4	0.221		Serum Albumin (Control Protein)	72	14	5.37	3	12435	2+	1639.94	0.009	5.48801	0.9984	K.KVPQVSTPTLVEVSR.N
1	1	CONTAM|P02769	69293.4	0.221		Serum Albumin (Control Protein)	72	14	5.37	3	12511	3+	1639.94	0.01	6.09779	1	K.KVPQVSTPTLVEVSR.N
1	1	CONTAM|P02769	69293.4	0.221		Serum Albumin (Control Protein)	72	14	5.37	3	12781	3+	1639.94	0.992	4.87823	0.9903	K.KVPQVSTPTLVEVSR.N
1	1	CONTAM|P02769	69293.4	0.221		Serum Albumin (Control Protein)	72	14	5.37	3	13776	2+	1511.84	0.01	6.61444	1	K.VPQVSTPTLVEVSR.N
1	1	CONTAM|P02769	69293.4	0.221		Serum Albumin (Control Protein)	72	14	5.37	3	13919	2+	1511.84	0.009	5.953	0.9999	K.VPQVSTPTLVEVSR.N
1	1	CONTAM|P02769	69293.4	0.221		Serum Albumin (Control Protein)	72	14	5.37	3	21952	2+	1567.74	0.055	35.0823	0.942	K.DAFLGSFLYEYSR.R
2	1	CONTAM|P12763	38418.8	0.379		SWISS-PROT:P12763 (Bos taurus) Alpha-2-HS-glycoprotein precursor	457	12	1.1	120	6668	2+	1354.56	-0.006	4.42948	0.9998	K.C'DSSPDSAEDVR.K	1965.49	11437.5
2	1	CONTAM|P12763	38418.8	0.379		SWISS-PROT:P12763 (Bos taurus) Alpha-2-HS-glycoprotein precursor	457	12	1.1	120	7808	2+	1154.62	0.005	4.33044	0.9272	K.HTLNQIDSVK.V
2	1	CONTAM|P12763	38418.8	0.379		SWISS-PROT:P12763 (Bos taurus) Alpha-2-HS-glycoprotein precursor	457	12	1.1	120	8277	2+	1154.62	0.006	5.19653	0.9704	K.HTLNQIDSVK.V
2	1	CONTAM|P12763	38418.8	0.379		SWISS-PROT:P12763 (Bos taurus) Alpha-2-HS-glycoprotein precursor	457	12	1.1	120	9422	2+	864.469	-0.005	5.7839	0.886	K.C'NLLAEK.Q	57959.8	1359550
2	1	CONTAM|P12763	38418.8	0.379		SWISS-PROT:P12763 (Bos taurus) Alpha-2-HS-glycoprotein precursor	457	12	1.1	120	9556	2+	864.469	-0.005	5.7839	0.9656	K.C'NLLAEK.Q	22712.9	239767
2	1	CONTAM|P12763	38418.8	0.379		SWISS-PROT:P12763 (Bos taurus) Alpha-2-HS-glycoprotein precursor	457	12	1.1	120	13429	3+	2120	0.014	6.60376	1	R.HTFSGVASVESSSGEAFHVGK.T
2	1	CONTAM|P12763	38418.8	0.379		SWISS-PROT:P12763 (Bos taurus) Alpha-2-HS-glycoprotein precursor	457	12	1.1	120	13936	3+	2120	0.014	6.60376	1	R.HTFSGVASVESSSGEAFHVGK.T
2	1	CONTAM|P12763	38418.8	0.379		SWISS-PROT:P12763 (Bos taurus) Alpha-2-HS-glycoprotein precursor	457	12	1.1	120	14068	3+	2120	0.012	5.66037	1	R.HTFSGVASVESSSGEAFHVGK.T
2	1	CONTAM|P12763	38418.8	0.379		SWISS-PROT:P12763 (Bos taurus) Alpha-2-HS-glycoprotein precursor	457	12	1.1	120	15444	3+	2120	0.011	5.18867	1	R.HTFSGVASVESSSGEAFHVGK.T
2	1	CONTAM|P12763	38418.8	0.379		SWISS-PROT:P12763 (Bos taurus) Alpha-2-HS-glycoprotein precursor	457	12	1.1	120	16130	3+	2120	0.017	8.01885	0.9999	R.HTFSGVASVESSSGEAFHVGK.T
2	1	CONTAM|P12763	38418.8	0.379		SWISS-PROT:P12763 (Bos taurus) Alpha-2-HS-glycoprotein precursor	457	12	1.1	120	16282	3+	2120	0.014	6.60376	0.9999	R.HTFSGVASVESSSGEAFHVGK.T
2	1	CONTAM|P12763	38418.8	0.379		SWISS-PROT:P12763 (Bos taurus) Alpha-2-HS-glycoprotein precursor	457	12	1.1	120	16412	3+	2120	0.001	0.471697	0.9944	R.HTFSGVASVESSSGEAFHVGK.T
2	1	CONTAM|P12763	38418.8	0.379		SWISS-PROT:P12763 (Bos taurus) Alpha-2-HS-glycoprotein precursor	457	12	1.1	120	16546	3+	2120	0.016	7.54716	1	R.HTFSGVASVESSSGEAFHVGK.T
2	1	CONTAM|P12763	38418.8	0.379		SWISS-PROT:P12763 (Bos taurus) Alpha-2-HS-glycoprotein precursor	457	12	1.1	120	16675	3+	2120	0.012	5.66037	1	R.HTFSGVASVESSSGEAFHVGK.T
2	1	CONTAM|P12763	38418.8	0.379		SWISS-PROT:P12763 (Bos taurus) Alpha-2-HS-glycoprotein precursor	457	12	1.1	120	16808	3+	2120	0.009	4.24527	1	R.HTFSGVASVESSSGEAFHVGK.T
2	1	CONTAM|P12763	38418.8	0.379		SWISS-PROT:P12763 (Bos taurus) Alpha-2-HS-glycoprotein precursor	457	12	1.1	120	16953	3+	2120	0.011	5.18867	0.9997	R.HTFSGVASVESSSGEAFHVGK.T
2	1	CONTAM|P12763	38418.8	0.379		SWISS-PROT:P12763 (Bos taurus) Alpha-2-HS-glycoprotein precursor	457	12	1.1	120	17084	3+	2120	0.001	0.471697	1	R.HTFSGVASVESSSGEAFHVGK.T
2	1	CONTAM|P12763	38418.8	0.379		SWISS-PROT:P12763 (Bos taurus) Alpha-2-HS-glycoprotein precursor	457	12	1.1	120	17212	3+	2120	0.011	5.18867	0.9939	R.HTFSGVASVESSSGEAFHVGK.T
2	1	CONTAM|P12763	38418.8	0.379		SWISS-PROT:P12763 (Bos taurus) Alpha-2-HS-glycoprotein precursor	457	12	1.1	120	17357	3+	2120	0.008	3.77358	0.996	R.HTFSGVASVESSSGEAFHVGK.T
2	1	CONTAM|P12763	38418.8	0.379		SWISS-PROT:P12763 (Bos taurus) Alpha-2-HS-glycoprotein precursor	457	12	1.1	120	17500	3+	2120	0.012	5.66037	0.9999	R.HTFSGVASVESSSGEAFHVGK.T
2	1	CONTAM|P12763	38418.8	0.379		SWISS-PROT:P12763 (Bos taurus) Alpha-2-HS-glycoprotein precursor	457	12	1.1	120	17637	3+	2120	0.015	7.07546	0.9995	R.HTFSGVASVESSSGEAFHVGK.T
2	1	CONTAM|P12763	38418.8	0.379		SWISS-PROT:P12763 (Bos taurus) Alpha-2-HS-glycoprotein precursor	457	12	1.1	120	17764	3+	2120	0.012	5.66037	0.9999	R.HTFSGVASVESSSGEAFHVGK.T
2	1	CONTAM|P12763	38418.8	0.379		SWISS-PROT:P12763 (Bos taurus) Alpha-2-HS-glycoprotein precursor	457	12	1.1	120	17894	3+	2120	0.009	4.24527	1	R.HTFSGVASVESSSGEAFHVGK.T
2	1	CONTAM|P12763	38418.8	0.379		SWISS-PROT:P12763 (Bos taurus) Alpha-2-HS-glycoprotein precursor	457	12	1.1	120	18026	3+	2120	0.014	6.60376	1	R.HTFSGVASVESSSGEAFHVGK.T
2	1	CONTAM|P12763	38418.8	0.379		SWISS-PROT:P12763 (Bos taurus) Alpha-2-HS-glycoprotein precursor	457	12	1.1	120	18158	3+	2120	0.01	4.71697	0.9998	R.HTFSGVASVESSSGEAFHVGK.T
2	1	CONTAM|P12763	38418.8	0.379		SWISS-PROT:P12763 (Bos taurus) Alpha-2-HS-glycoprotein precursor	457	12	1.1	120	18291	3+	2120	0.011	5.18867	0.9996	R.HTFSGVASVESSSGEAFHVGK.T
2	1	CONTAM|P12763	38418.8	0.379		SWISS-PROT:P12763 (Bos taurus) Alpha-2-HS-glycoprotein precursor	457	12	1.1	120	18760	3+	2120	0.008	3.77358	1	R.HTFSGVASVESSSGEAFHVGK.T
2	1	CONTAM|P12763	38418.8	0.379		SWISS-PROT:P12763 (Bos taurus) Alpha-2-HS-glycoprotein precursor	457	12	1.1	120	18880	2+	2405.1	0.989	4.57361	1	K.E^PAC'DDPDTEQAALAAVDYINK.H	3978.19	272974
2	1	CONTAM|P12763	38418.8	0.379		SWISS-PROT:P12763 (Bos taurus) Alpha-2-HS-glycoprotein precursor	457	12	1.1	120	18891	3+	2405.1	0.989	4.57361	0.9904	K.E^PAC'DDPDTEQAALAAVDYINK.H	0	150539
2	1	CONTAM|P12763	38418.8	0.379		SWISS-PROT:P12763 (Bos taurus) Alpha-2-HS-glycoprotein precursor	457	12	1.1	120	18893	3+	2120	0.011	5.18867	1	R.HTFSGVASVESSSGEAFHVGK.T
2	1	CONTAM|P12763	38418.8	0.379		SWISS-PROT:P12763 (Bos taurus) Alpha-2-HS-glycoprotein precursor	457	12	1.1	120	19014	2+	2405.1	0.987	5.40518	0.9887	K.E^PAC'DDPDTEQAALAAVDYINK.H	0	32058.7
2	1	CONTAM|P12763	38418.8	0.379		SWISS-PROT:P12763 (Bos taurus) Alpha-2-HS-glycoprotein precursor	457	12	1.1	120	19024	3+	2120	0.015	7.07546	1	R.HTFSGVASVESSSGEAFHVGK.T
2	1	CONTAM|P12763	38418.8	0.379		SWISS-PROT:P12763 (Bos taurus) Alpha-2-HS-glycoprotein precursor	457	12	1.1	120	19150	3+	2120	0.011	5.18867	1	R.HTFSGVASVESSSGEAFHVGK.T
2	1	CONTAM|P12763	38418.8	0.379		SWISS-PROT:P12763 (Bos taurus) Alpha-2-HS-glycoprotein precursor	457	12	1.1	120	19282	3+	2120	0.014	6.60376	1	R.HTFSGVASVESSSGEAFHVGK.T
2	1	CONTAM|P12763	38418.8	0.379		SWISS-PROT:P12763 (Bos taurus) Alpha-2-HS-glycoprotein precursor	457	12	1.1	120	19414	3+	2120	0.01	4.71697	1	R.HTFSGVASVESSSGEAFHVGK.T
2	1	CONTAM|P12763	38418.8	0.379		SWISS-PROT:P12763 (Bos taurus) Alpha-2-HS-glycoprotein precursor	457	12	1.1	120	19547	3+	2120	0.009	4.24527	0.9999	R.HTFSGVASVESSSGEAFHVGK.T
2	1	CONTAM|P12763	38418.8	0.379		SWISS-PROT:P12763 (Bos taurus) Alpha-2-HS-glycoprotein precursor	457	12	1.1	120	19613	2+	1252.62	0.005	3.99163	0.9643	K.Q^DGQFSVLFTK.C
2	1	CONTAM|P12763	38418.8	0.379		SWISS-PROT:P12763 (Bos taurus) Alpha-2-HS-glycoprotein precursor	457	12	1.1	120	19672	3+	2120	0.007	3.30188	1	R.HTFSGVASVESSSGEAFHVGK.T
2	1	CONTAM|P12763	38418.8	0.379		SWISS-PROT:P12763 (Bos taurus) Alpha-2-HS-glycoprotein precursor	457	12	1.1	120	19745	2+	1252.62	0.008	6.38661	0.9999	K.Q^DGQFSVLFTK.C
2	1	CONTAM|P12763	38418.8	0.379		SWISS-PROT:P12763 (Bos taurus) Alpha-2-HS-glycoprotein precursor	457	12	1.1	120	19801	3+	2120	0.011	5.18867	1	R.HTFSGVASVESSSGEAFHVGK.T
2	1	CONTAM|P12763	38418.8	0.379		SWISS-PROT:P12763 (Bos taurus) Alpha-2-HS-glycoprotein precursor	457	12	1.1	120	19881	2+	1252.62	0.005	3.99163	0.9991	K.Q^DGQFSVLFTK.C
2	1	CONTAM|P12763	38418.8	0.379		SWISS-PROT:P12763 (Bos taurus) Alpha-2-HS-glycoprotein precursor	457	12	1.1	120	19931	3+	2120	0.011	5.18867	1	R.HTFSGVASVESSSGEAFHVGK.T
2	1	CONTAM|P12763	38418.8	0.379		SWISS-PROT:P12763 (Bos taurus) Alpha-2-HS-glycoprotein precursor	457	12	1.1	120	20062	3+	2120	0.009	4.24527	0.9991	R.HTFSGVASVESSSGEAFHVGK.T
2	1	CONTAM|P12763	38418.8	0.379		SWISS-PROT:P12763 (Bos taurus) Alpha-2-HS-glycoprotein precursor	457	12	1.1	120	20193	3+	2120	0.007	3.30188	1	R.HTFSGVASVESSSGEAFHVGK.T
2	1	CONTAM|P12763	38418.8	0.379		SWISS-PROT:P12763 (Bos taurus) Alpha-2-HS-glycoprotein precursor	457	12	1.1	120	20323	3+	2120	0.008	3.77358	0.9991	R.HTFSGVASVESSSGEAFHVGK.T
2	1	CONTAM|P12763	38418.8	0.379		SWISS-PROT:P12763 (Bos taurus) Alpha-2-HS-glycoprotein precursor	457	12	1.1	120	20448	3+	2120	0.01	4.71697	0.9999	R.HTFSGVASVESSSGEAFHVGK.T
2	1	CONTAM|P12763	38418.8	0.379		SWISS-PROT:P12763 (Bos taurus) Alpha-2-HS-glycoprotein precursor	457	12	1.1	120	20573	3+	2120	0.001	0.471697	1	R.HTFSGVASVESSSGEAFHVGK.T
2	1	CONTAM|P12763	38418.8	0.379		SWISS-PROT:P12763 (Bos taurus) Alpha-2-HS-glycoprotein precursor	457	12	1.1	120	20701	3+	2120	0.007	3.30188	1	R.HTFSGVASVESSSGEAFHVGK.T
2	1	CONTAM|P12763	38418.8	0.379		SWISS-PROT:P12763 (Bos taurus) Alpha-2-HS-glycoprotein precursor	457	12	1.1	120	20826	3+	2120	0.01	4.71697	1	R.HTFSGVASVESSSGEAFHVGK.T
2	1	CONTAM|P12763	38418.8	0.379		SWISS-PROT:P12763 (Bos taurus) Alpha-2-HS-glycoprotein precursor	457	12	1.1	120	20956	3+	2120	0.009	4.24527	1	R.HTFSGVASVESSSGEAFHVGK.T
2	1	CONTAM|P12763	38418.8	0.379		SWISS-PROT:P12763 (Bos taurus) Alpha-2-HS-glycoprotein precursor	457	12	1.1	120	21086	3+	2120	0.013	6.13206	1	R.HTFSGVASVESSSGEAFHVGK.T
2	1	CONTAM|P12763	38418.8	0.379		SWISS-PROT:P12763 (Bos taurus) Alpha-2-HS-glycoprotein precursor	457	12	1.1	120	21210	3+	2120	0.009	4.24527	1	R.HTFSGVASVESSSGEAFHVGK.T
2	1	CONTAM|P12763	38418.8	0.379		SWISS-PROT:P12763 (Bos taurus) Alpha-2-HS-glycoprotein precursor	457	12	1.1	120	21339	3+	2120	0.009	4.24527	1	R.HTFSGVASVESSSGEAFHVGK.T
2	1	CONTAM|P12763	38418.8	0.379		SWISS-PROT:P12763 (Bos taurus) Alpha-2-HS-glycoprotein precursor	457	12	1.1	120	21464	3+	2120	0.009	4.24527	0.9999	R.HTFSGVASVESSSGEAFHVGK.T
2	1	CONTAM|P12763	38418.8	0.379		SWISS-PROT:P12763 (Bos taurus) Alpha-2-HS-glycoprotein precursor	457	12	1.1	120	21592	3+	2120	0.011	5.18867	1	R.HTFSGVASVESSSGEAFHVGK.T
2	1	CONTAM|P12763	38418.8	0.379		SWISS-PROT:P12763 (Bos taurus) Alpha-2-HS-glycoprotein precursor	457	12	1.1	120	21716	3+	2120	0.014	6.60376	1	R.HTFSGVASVESSSGEAFHVGK.T
2	1	CONTAM|P12763	38418.8	0.379		SWISS-PROT:P12763 (Bos taurus) Alpha-2-HS-glycoprotein precursor	457	12	1.1	120	21845	3+	2120	0.012	5.66037	1	R.HTFSGVASVESSSGEAFHVGK.T
2	1	CONTAM|P12763	38418.8	0.379		SWISS-PROT:P12763 (Bos taurus) Alpha-2-HS-glycoprotein precursor	457	12	1.1	120	21972	3+	2120	0.014	6.60376	1	R.HTFSGVASVESSSGEAFHVGK.T
2	1	CONTAM|P12763	38418.8	0.379		SWISS-PROT:P12763 (Bos taurus) Alpha-2-HS-glycoprotein precursor	457	12	1.1	120	22096	3+	2120	0.012	5.66037	1	R.HTFSGVASVESSSGEAFHVGK.T
2	1	CONTAM|P12763	38418.8	0.379		SWISS-PROT:P12763 (Bos taurus) Alpha-2-HS-glycoprotein precursor	457	12	1.1	120	22220	3+	2120	0.008	3.77358	1	R.HTFSGVASVESSSGEAFHVGK.T
2	1	CONTAM|P12763	38418.8	0.379		SWISS-PROT:P12763 (Bos taurus) Alpha-2-HS-glycoprotein precursor	457	12	1.1	120	22347	3+	2120	0.012	5.66037	1	R.HTFSGVASVESSSGEAFHVGK.T
2	1	CONTAM|P12763	38418.8	0.379		SWISS-PROT:P12763 (Bos taurus) Alpha-2-HS-glycoprotein precursor	457	12	1.1	120	22475	3+	2120	0.012	5.66037	1	R.HTFSGVASVESSSGEAFHVGK.T
2	1	CONTAM|P12763	38418.8	0.379		SWISS-PROT:P12763 (Bos taurus) Alpha-2-HS-glycoprotein precursor	457	12	1.1	120	22596	3+	2120	0.011	5.18867	1	R.HTFSGVASVESSSGEAFHVGK.T
2	1	CONTAM|P12763	38418.8	0.379		SWISS-PROT:P12763 (Bos taurus) Alpha-2-HS-glycoprotein precursor	457	12	1.1	120	22726	3+	2120	0.011	5.18867	1	R.HTFSGVASVESSSGEAFHVGK.T
2	1	CONTAM|P12763	38418.8	0.379		SWISS-PROT:P12763 (Bos taurus) Alpha-2-HS-glycoprotein precursor	457	12	1.1	120	22856	3+	2120	0.012	5.66037	1	R.HTFSGVASVESSSGEAFHVGK.T
2	1	CONTAM|P12763	38418.8	0.379		SWISS-PROT:P12763 (Bos taurus) Alpha-2-HS-glycoprotein precursor	457	12	1.1	120	22983	3+	2120	0.012	5.66037	1	R.HTFSGVASVESSSGEAFHVGK.T
2	1	CONTAM|P12763	38418.8	0.379		SWISS-PROT:P12763 (Bos taurus) Alpha-2-HS-glycoprotein precursor	457	12	1.1	120	23105	3+	2120	0.012	5.66037	1	R.HTFSGVASVESSSGEAFHVGK.T
2	1	CONTAM|P12763	38418.8	0.379		SWISS-PROT:P12763 (Bos taurus) Alpha-2-HS-glycoprotein precursor	457	12	1.1	120	23230	3+	2120	0.01	4.71697	0.9998	R.HTFSGVASVESSSGEAFHVGK.T
2	1	CONTAM|P12763	38418.8	0.379		SWISS-PROT:P12763 (Bos taurus) Alpha-2-HS-glycoprotein precursor	457	12	1.1	120	23354	3+	2120	0.01	4.71697	1	R.HTFSGVASVESSSGEAFHVGK.T
2	1	CONTAM|P12763	38418.8	0.379		SWISS-PROT:P12763 (Bos taurus) Alpha-2-HS-glycoprotein precursor	457	12	1.1	120	23476	3+	2120	0.014	6.60376	0.9998	R.HTFSGVASVESSSGEAFHVGK.T
2	1	CONTAM|P12763	38418.8	0.379		SWISS-PROT:P12763 (Bos taurus) Alpha-2-HS-glycoprotein precursor	457	12	1.1	120	23598	3+	2120	0.013	6.13206	1	R.HTFSGVASVESSSGEAFHVGK.T
2	1	CONTAM|P12763	38418.8	0.379		SWISS-PROT:P12763 (Bos taurus) Alpha-2-HS-glycoprotein precursor	457	12	1.1	120	23613	3+	3016.57	1.001	0.331502	0.99	R.VVHAVEVALATFNAESNGSYLQLVEISR.A
2	1	CONTAM|P12763	38418.8	0.379		SWISS-PROT:P12763 (Bos taurus) Alpha-2-HS-glycoprotein precursor	457	12	1.1	120	23728	3+	2120	0.013	6.13206	1	R.HTFSGVASVESSSGEAFHVGK.T
2	1	CONTAM|P12763	38418.8	0.379		SWISS-PROT:P12763 (Bos taurus) Alpha-2-HS-glycoprotein precursor	457	12	1.1	120	23742	3+	3016.57	1.004	1.32601	0.9998	R.VVHAVEVALATFNAESNGSYLQLVEISR.A
2	1	CONTAM|P12763	38418.8	0.379		SWISS-PROT:P12763 (Bos taurus) Alpha-2-HS-glycoprotein precursor	457	12	1.1	120	23850	3+	2120	0.011	5.18867	1	R.HTFSGVASVESSSGEAFHVGK.T
2	1	CONTAM|P12763	38418.8	0.379		SWISS-PROT:P12763 (Bos taurus) Alpha-2-HS-glycoprotein precursor	457	12	1.1	120	23865	3+	3016.57	1.001	0.331502	1	R.VVHAVEVALATFNAESNGSYLQLVEISR.A
2	1	CONTAM|P12763	38418.8	0.379		SWISS-PROT:P12763 (Bos taurus) Alpha-2-HS-glycoprotein precursor	457	12	1.1	120	23976	3+	2120	0.011	5.18867	1	R.HTFSGVASVESSSGEAFHVGK.T
2	1	CONTAM|P12763	38418.8	0.379		SWISS-PROT:P12763 (Bos taurus) Alpha-2-HS-glycoprotein precursor	457	12	1.1	120	23992	3+	3016.57	1.003	0.994506	0.9999	R.VVHAVEVALATFNAESNGSYLQLVEISR.A
2	1	CONTAM|P12763	38418.8	0.379		SWISS-PROT:P12763 (Bos taurus) Alpha-2-HS-glycoprotein precursor	457	12	1.1	120	24103	3+	2120	0.014	6.60376	1	R.HTFSGVASVESSSGEAFHVGK.T
2	1	CONTAM|P12763	38418.8	0.379		SWISS-PROT:P12763 (Bos taurus) Alpha-2-HS-glycoprotein precursor	457	12	1.1	120	24117	3+	3016.57	1.002	0.663004	1	R.VVHAVEVALATFNAESNGSYLQLVEISR.A
2	1	CONTAM|P12763	38418.8	0.379		SWISS-PROT:P12763 (Bos taurus) Alpha-2-HS-glycoprotein precursor	457	12	1.1	120	24229	3+	2120	0.013	6.13206	1	R.HTFSGVASVESSSGEAFHVGK.T
2	1	CONTAM|P12763	38418.8	0.379		SWISS-PROT:P12763 (Bos taurus) Alpha-2-HS-glycoprotein precursor	457	12	1.1	120	24244	3+	3016.57	1	0	0.9981	R.VVHAVEVALATFNAESNGSYLQLVEISR.A
2	1	CONTAM|P12763	38418.8	0.379		SWISS-PROT:P12763 (Bos taurus) Alpha-2-HS-glycoprotein precursor	457	12	1.1	120	24352	3+	2120	0.009	4.24527	1	R.HTFSGVASVESSSGEAFHVGK.T
2	1	CONTAM|P12763	38418.8	0.379		SWISS-PROT:P12763 (Bos taurus) Alpha-2-HS-glycoprotein precursor	457	12	1.1	120	24369	3+	3016.57	1.001	0.331502	0.9935	R.VVHAVEVALATFNAESNGSYLQLVEISR.A
2	1	CONTAM|P12763	38418.8	0.379		SWISS-PROT:P12763 (Bos taurus) Alpha-2-HS-glycoprotein precursor	457	12	1.1	120	24427	2+	3016.57	0.999	0.331502	0.726	R.VVHAVEVALATFNAESNGSYLQLVEISR.A
2	1	CONTAM|P12763	38418.8	0.379		SWISS-PROT:P12763 (Bos taurus) Alpha-2-HS-glycoprotein precursor	457	12	1.1	120	24480	3+	2120	0.013	6.13206	1	R.HTFSGVASVESSSGEAFHVGK.T
2	1	CONTAM|P12763	38418.8	0.379		SWISS-PROT:P12763 (Bos taurus) Alpha-2-HS-glycoprotein precursor	457	12	1.1	120	24493	3+	3016.57	1.001	0.331502	0.9985	R.VVHAVEVALATFNAESNGSYLQLVEISR.A
2	1	CONTAM|P12763	38418.8	0.379		SWISS-PROT:P12763 (Bos taurus) Alpha-2-HS-glycoprotein precursor	457	12	1.1	120	24611	3+	2120	1.021	9.90564	1	R.HTFSGVASVESSSGEAFHVGK.T
2	1	CONTAM|P12763	38418.8	0.379		SWISS-PROT:P12763 (Bos taurus) Alpha-2-HS-glycoprotein precursor	457	12	1.1	120	24618	3+	3016.57	1.003	0.994506	0.9682	R.VVHAVEVALATFNAESNGSYLQLVEISR.A
2	1	CONTAM|P12763	38418.8	0.379		SWISS-PROT:P12763 (Bos taurus) Alpha-2-HS-glycoprotein precursor	457	12	1.1	120	24733	3+	2120	0.014	6.60376	1	R.HTFSGVASVESSSGEAFHVGK.T
2	1	CONTAM|P12763	38418.8	0.379		SWISS-PROT:P12763 (Bos taurus) Alpha-2-HS-glycoprotein precursor	457	12	1.1	120	24745	3+	3016.57	1.003	0.994506	0.9965	R.VVHAVEVALATFNAESNGSYLQLVEISR.A
2	1	CONTAM|P12763	38418.8	0.379		SWISS-PROT:P12763 (Bos taurus) Alpha-2-HS-glycoprotein precursor	457	12	1.1	120	24856	3+	2120	0.011	5.18867	1	R.HTFSGVASVESSSGEAFHVGK.T
2	1	CONTAM|P12763	38418.8	0.379		SWISS-PROT:P12763 (Bos taurus) Alpha-2-HS-glycoprotein precursor	457	12	1.1	120	24873	3+	3016.57	1.001	0.331502	0.9994	R.VVHAVEVALATFNAESNGSYLQLVEISR.A
2	1	CONTAM|P12763	38418.8	0.379		SWISS-PROT:P12763 (Bos taurus) Alpha-2-HS-glycoprotein precursor	457	12	1.1	120	24984	3+	2120	0.013	6.13206	1	R.HTFSGVASVESSSGEAFHVGK.T
2	1	CONTAM|P12763	38418.8	0.379		SWISS-PROT:P12763 (Bos taurus) Alpha-2-HS-glycoprotein precursor	457	12	1.1	120	24996	3+	3016.57	1.002	0.663004	0.9879	R.VVHAVEVALATFNAESNGSYLQLVEISR.A
2	1	CONTAM|P12763	38418.8	0.379		SWISS-PROT:P12763 (Bos taurus) Alpha-2-HS-glycoprotein precursor	457	12	1.1	120	25108	3+	2120	0.013	6.13206	1	R.HTFSGVASVESSSGEAFHVGK.T
2	1	CONTAM|P12763	38418.8	0.379		SWISS-PROT:P12763 (Bos taurus) Alpha-2-HS-glycoprotein precursor	457	12	1.1	120	25124	3+	3016.57	1.002	0.663004	0.954	R.VVHAVEVALATFNAESNGSYLQLVEISR.A
2	1	CONTAM|P12763	38418.8	0.379		SWISS-PROT:P12763 (Bos taurus) Alpha-2-HS-glycoprotein precursor	457	12	1.1	120	25232	3+	2120	0.014	6.60376	1	R.HTFSGVASVESSSGEAFHVGK.T
2	1	CONTAM|P12763	38418.8	0.379		SWISS-PROT:P12763 (Bos taurus) Alpha-2-HS-glycoprotein precursor	457	12	1.1	120	25359	3+	2120	0.014	6.60376	1	R.HTFSGVASVESSSGEAFHVGK.T
2	1	CONTAM|P12763	38418.8	0.379		SWISS-PROT:P12763 (Bos taurus) Alpha-2-HS-glycoprotein precursor	457	12	1.1	120	25482	3+	2120	0.013	6.13206	1	R.HTFSGVASVESSSGEAFHVGK.T
2	1	CONTAM|P12763	38418.8	0.379		SWISS-PROT:P12763 (Bos taurus) Alpha-2-HS-glycoprotein precursor	457	12	1.1	120	25613	3+	2120	0.013	6.13206	1	R.HTFSGVASVESSSGEAFHVGK.T
2	1	CONTAM|P12763	38418.8	0.379		SWISS-PROT:P12763 (Bos taurus) Alpha-2-HS-glycoprotein precursor	457	12	1.1	120	25636	2+	2536.36	-1.03	11.828	0.6397	R.AQFVPLPVSVSVEFAVAATDC'IAK.E	704596	856349
2	1	CONTAM|P12763	38418.8	0.379		SWISS-PROT:P12763 (Bos taurus) Alpha-2-HS-glycoprotein precursor	457	12	1.1	120	25744	3+	2120	0.012	5.66037	1	R.HTFSGVASVESSSGEAFHVGK.T
2	1	CONTAM|P12763	38418.8	0.379		SWISS-PROT:P12763 (Bos taurus) Alpha-2-HS-glycoprotein precursor	457	12	1.1	120	25764	3+	3016.57	0.995	1.65751	0.7977	R.VVHAVEVALATFNAESNGSYLQLVEISR.A
2	1	CONTAM|P12763	38418.8	0.379		SWISS-PROT:P12763 (Bos taurus) Alpha-2-HS-glycoprotein precursor	457	12	1.1	120	25892	3+	3016.57	0.997	0.994506	0.9982	R.VVHAVEVALATFNAESNGSYLQLVEISR.A
2	1	CONTAM|P12763	38418.8	0.379		SWISS-PROT:P12763 (Bos taurus) Alpha-2-HS-glycoprotein precursor	457	12	1.1	120	26003	3+	3016.57	0.997	0.994506	0.9999	R.VVHAVEVALATFNAESNGSYLQLVEISR.A
2	1	CONTAM|P12763	38418.8	0.379		SWISS-PROT:P12763 (Bos taurus) Alpha-2-HS-glycoprotein precursor	457	12	1.1	120	26106	3+	3016.57	1.002	0.663004	0.988	R.VVHAVEVALATFNAESNGSYLQLVEISR.A
2	1	CONTAM|P12763	38418.8	0.379		SWISS-PROT:P12763 (Bos taurus) Alpha-2-HS-glycoprotein precursor	457	12	1.1	120	26209	3+	3016.57	1	0	0.6906	R.VVHAVEVALATFNAESNGSYLQLVEISR.A
2	1	CONTAM|P12763	38418.8	0.379		SWISS-PROT:P12763 (Bos taurus) Alpha-2-HS-glycoprotein precursor	457	12	1.1	120	27140	3+	2120	0.014	6.60376	1	R.HTFSGVASVESSSGEAFHVGK.T
2	1	CONTAM|P12763	38418.8	0.379		SWISS-PROT:P12763 (Bos taurus) Alpha-2-HS-glycoprotein precursor	457	12	1.1	120	27189	3+	3016.57	1.003	0.994506	0.9993	R.VVHAVEVALATFNAESNGSYLQLVEISR.A
2	1	CONTAM|P12763	38418.8	0.379		SWISS-PROT:P12763 (Bos taurus) Alpha-2-HS-glycoprotein precursor	457	12	1.1	120	27252	3+	2120	0.013	6.13206	1	R.HTFSGVASVESSSGEAFHVGK.T
2	1	CONTAM|P12763	38418.8	0.379		SWISS-PROT:P12763 (Bos taurus) Alpha-2-HS-glycoprotein precursor	457	12	1.1	120	27376	3+	2120	0.011	5.18867	1	R.HTFSGVASVESSSGEAFHVGK.T
2	1	CONTAM|P12763	38418.8	0.379		SWISS-PROT:P12763 (Bos taurus) Alpha-2-HS-glycoprotein precursor	457	12	1.1	120	27432	2+	2120	1.026	12.2641	1	R.HTFSGVASVESSSGEAFHVGK.T
2	1	CONTAM|P12763	38418.8	0.379		SWISS-PROT:P12763 (Bos taurus) Alpha-2-HS-glycoprotein precursor	457	12	1.1	120	27500	3+	2120	0.012	5.66037	1	R.HTFSGVASVESSSGEAFHVGK.T
2	1	CONTAM|P12763	38418.8	0.379		SWISS-PROT:P12763 (Bos taurus) Alpha-2-HS-glycoprotein precursor	457	12	1.1	120	27560	3+	3016.57	1.008	2.65202	0.9292	R.VVHAVEVALATFNAESNGSYLQLVEISR.A
2	1	CONTAM|P12763	38418.8	0.379		SWISS-PROT:P12763 (Bos taurus) Alpha-2-HS-glycoprotein precursor	457	12	1.1	120	27622	3+	2120	0.015	7.07546	1	R.HTFSGVASVESSSGEAFHVGK.T
2	1	CONTAM|P12763	38418.8	0.379		SWISS-PROT:P12763 (Bos taurus) Alpha-2-HS-glycoprotein precursor	457	12	1.1	120	27742	3+	2120	0.012	5.66037	1	R.HTFSGVASVESSSGEAFHVGK.T
2	1	CONTAM|P12763	38418.8	0.379		SWISS-PROT:P12763 (Bos taurus) Alpha-2-HS-glycoprotein precursor	457	12	1.1	120	27862	3+	2120	0.01	4.71697	0.9997	R.HTFSGVASVESSSGEAFHVGK.T
2	1	CONTAM|P12763	38418.8	0.379		SWISS-PROT:P12763 (Bos taurus) Alpha-2-HS-glycoprotein precursor	457	12	1.1	120	27925	3+	3016.57	0.988	3.97802	0.9705	R.VVHAVEVALATFNAESNGSYLQLVEISR.A
2	1	CONTAM|P12763	38418.8	0.379		SWISS-PROT:P12763 (Bos taurus) Alpha-2-HS-glycoprotein precursor	457	12	1.1	120	27980	3+	2120	0.012	5.66037	0.8988	R.HTFSGVASVESSSGEAFHVGK.T
2	1	CONTAM|P12763	38418.8	0.379		SWISS-PROT:P12763 (Bos taurus) Alpha-2-HS-glycoprotein precursor	457	12	1.1	120	4931	3+	1482.66	-0.001	0.674465	0.9111	K.C'DSSPDSAEDVRK.V	8945035	535399
2	1	CONTAM|P12763	38418.8	0.379		SWISS-PROT:P12763 (Bos taurus) Alpha-2-HS-glycoprotein precursor	457	12	1.1	120	5000	2+	1479.64	0.009	6.08257	1	K.CDSSPDSAEDVRK.V	1169816	94999
2	1	CONTAM|P12763	38418.8	0.379		SWISS-PROT:P12763 (Bos taurus) Alpha-2-HS-glycoprotein precursor	457	12	1.1	120	5707	2+	1351.54	0.008	5.91916	1	K.CDSSPDSAEDVR.K	6.59785e+06	2515263
2	1	CONTAM|P12763	38418.8	0.379		SWISS-PROT:P12763 (Bos taurus) Alpha-2-HS-glycoprotein precursor	457	12	1.1	120	5726	2+	1354.56	-0.009	6.64421	1	K.C'DSSPDSAEDVR.K	6.59785e+06	2515263
2	1	CONTAM|P12763	38418.8	0.379		SWISS-PROT:P12763 (Bos taurus) Alpha-2-HS-glycoprotein precursor	457	12	1.1	120	7304	2+	861.45	0.005	5.80417	0.9499	K.CNLLAEK.Q	162163312	250123248
2	1	CONTAM|P12763	38418.8	0.379		SWISS-PROT:P12763 (Bos taurus) Alpha-2-HS-glycoprotein precursor	457	12	1.1	120	4835	3+	1479.64	0.017	11.4893	0.9919	K.CDSSPDSAEDVRK.V	4390054	280131
2	1	CONTAM|P12763	38418.8	0.379		SWISS-PROT:P12763 (Bos taurus) Alpha-2-HS-glycoprotein precursor	457	12	1.1	120	4922	2+	1479.64	0.008	5.40673	0.9998	K.CDSSPDSAEDVRK.V	397431	30405.2
2	1	CONTAM|P12763	38418.8	0.379		SWISS-PROT:P12763 (Bos taurus) Alpha-2-HS-glycoprotein precursor	457	12	1.1	120	5641	2+	1351.54	1.01	7.39895	1	K.CDSSPDSAEDVR.K	1.91307e+06	738271
2	1	CONTAM|P12763	38418.8	0.379		SWISS-PROT:P12763 (Bos taurus) Alpha-2-HS-glycoprotein precursor	457	12	1.1	120	5643	2+	1354.56	1.011	8.12071	0.9901	K.C'DSSPDSAEDVR.K	1.91307e+06	738271
2	1	CONTAM|P12763	38418.8	0.379		SWISS-PROT:P12763 (Bos taurus) Alpha-2-HS-glycoprotein precursor	457	12	1.1	120	7530	2+	861.45	0.005	5.80417	0.734	K.CNLLAEK.Q	96281008	101954872
2	1	CONTAM|P12763	38418.8	0.379		SWISS-PROT:P12763 (Bos taurus) Alpha-2-HS-glycoprotein precursor	457	12	1.1	120	4869	3+	1482.66	-0.001	0.674465	0.8982	K.C'DSSPDSAEDVRK.V	1.57831e+06	106576
2	1	CONTAM|P12763	38418.8	0.379		SWISS-PROT:P12763 (Bos taurus) Alpha-2-HS-glycoprotein precursor	457	12	1.1	120	5757	2+	1351.54	0.008	5.91916	1	K.CDSSPDSAEDVR.K	2.28331e+06	977381
2	1	CONTAM|P12763	38418.8	0.379		SWISS-PROT:P12763 (Bos taurus) Alpha-2-HS-glycoprotein precursor	457	12	1.1	120	5845	2+	1354.56	-0.009	6.64421	1	K.C'DSSPDSAEDVR.K	2.28331e+06	977381
2	1	CONTAM|P12763	38418.8	0.379		SWISS-PROT:P12763 (Bos taurus) Alpha-2-HS-glycoprotein precursor	457	12	1.1	120	8162	2+	861.45	0.004	4.64333	0.9472	K.CNLLAEK.Q	1.06979e+06	1.81033e+06
2	1	CONTAM|P12763	38418.8	0.379		SWISS-PROT:P12763 (Bos taurus) Alpha-2-HS-glycoprotein precursor	457	12	1.1	120	4892	2+	1479.64	1.009	6.08257	0.9959	K.CDSSPDSAEDVRK.V	4728.84	306.21
2	1	CONTAM|P12763	38418.8	0.379		SWISS-PROT:P12763 (Bos taurus) Alpha-2-HS-glycoprotein precursor	457	12	1.1	120	4907	3+	1479.64	0.007	4.73089	0.9998	K.CDSSPDSAEDVRK.V	602841	44522.5
2	1	CONTAM|P12763	38418.8	0.379		SWISS-PROT:P12763 (Bos taurus) Alpha-2-HS-glycoprotein precursor	457	12	1.1	120	5814	2+	1351.54	0.008	5.91916	1	K.CDSSPDSAEDVR.K	740944	454358
2	1	CONTAM|P12763	38418.8	0.379		SWISS-PROT:P12763 (Bos taurus) Alpha-2-HS-glycoprotein precursor	457	12	1.1	120	5896	2+	1354.56	-0.009	6.64421	0.9999	K.C'DSSPDSAEDVR.K	740944	454358
2	1	CONTAM|P12763	38418.8	0.379		SWISS-PROT:P12763 (Bos taurus) Alpha-2-HS-glycoprotein precursor	457	12	1.1	120	8244	2+	864.469	-0.005	5.7839	0.8068	K.C'NLLAEK.Q	15587698	17557364
2	1	CONTAM|P12763	38418.8	0.379		SWISS-PROT:P12763 (Bos taurus) Alpha-2-HS-glycoprotein precursor	457	12	1.1	120	5862	2+	1354.56	-1.962	28.0533	0.777	K.C'DSSPDSAEDVR.K
2	1	CONTAM|P12763	38418.8	0.379		SWISS-PROT:P12763 (Bos taurus) Alpha-2-HS-glycoprotein precursor	457	12	1.1	120	5995	2+	1354.56	-0.005	3.69123	0.9998	K.C'DSSPDSAEDVR.K	5890.28	42487.2
2	1	CONTAM|P12763	38418.8	0.379		SWISS-PROT:P12763 (Bos taurus) Alpha-2-HS-glycoprotein precursor	457	12	1.1	120	7523	2+	864.469	-0.005	5.7839	0.8745	K.C'NLLAEK.Q	3980.62	126767
2	1	CONTAM|P12763	38418.8	0.379		SWISS-PROT:P12763 (Bos taurus) Alpha-2-HS-glycoprotein precursor	457	12	1.1	120	7664	2+	864.469	-0.005	5.7839	0.8471	K.C'NLLAEK.Q	0	126338
2	1	CONTAM|P12763	38418.8	0.379		SWISS-PROT:P12763 (Bos taurus) Alpha-2-HS-glycoprotein precursor	457	12	1.1	120	8336	2+	864.469	-0.005	5.7839	0.9944	K.C'NLLAEK.Q	9263791	264038736
2	1	CONTAM|P12763	38418.8	0.379		SWISS-PROT:P12763 (Bos taurus) Alpha-2-HS-glycoprotein precursor	457	12	1.1	120	8475	2+	864.469	-0.005	5.7839	0.9196	K.C'NLLAEK.Q	11878657	336575968
2	1	CONTAM|P12763	38418.8	0.379		SWISS-PROT:P12763 (Bos taurus) Alpha-2-HS-glycoprotein precursor	457	12	1.1	120	8618	2+	864.469	-0.005	5.7839	0.7685	K.C'NLLAEK.Q	5406620	148168512
2	1	CONTAM|P12763	38418.8	0.379		SWISS-PROT:P12763 (Bos taurus) Alpha-2-HS-glycoprotein precursor	457	12	1.1	120	8761	2+	864.469	-0.005	5.7839	0.8233	K.C'NLLAEK.Q	1.67241e+06	41388564
2	1	CONTAM|P12763	38418.8	0.379		SWISS-PROT:P12763 (Bos taurus) Alpha-2-HS-glycoprotein precursor	457	12	1.1	120	9192	2+	864.469	-0.005	5.7839	0.7357	K.C'NLLAEK.Q	409448	5624922
2	1	CONTAM|P12763	38418.8	0.379		SWISS-PROT:P12763 (Bos taurus) Alpha-2-HS-glycoprotein precursor	457	12	1.1	120	9334	2+	864.469	-0.005	5.7839	0.9229	K.C'NLLAEK.Q	97953.4	2.11186e+06
2	1	CONTAM|P12763	38418.8	0.379		SWISS-PROT:P12763 (Bos taurus) Alpha-2-HS-glycoprotein precursor	457	12	1.1	120	13375	2+	2120	0.015	7.07546	1	R.HTFSGVASVESSSGEAFHVGK.T
2	1	CONTAM|P12763	38418.8	0.379		SWISS-PROT:P12763 (Bos taurus) Alpha-2-HS-glycoprotein precursor	457	12	1.1	120	13413	3+	2120	0.011	5.18867	1	R.HTFSGVASVESSSGEAFHVGK.T
2	1	CONTAM|P12763	38418.8	0.379		SWISS-PROT:P12763 (Bos taurus) Alpha-2-HS-glycoprotein precursor	457	12	1.1	120	13589	3+	2120	1.021	9.90564	1	R.HTFSGVASVESSSGEAFHVGK.T
2	1	CONTAM|P12763	38418.8	0.379		SWISS-PROT:P12763 (Bos taurus) Alpha-2-HS-glycoprotein precursor	457	12	1.1	120	13733	3+	2120	0.009	4.24527	1	R.HTFSGVASVESSSGEAFHVGK.T
2	1	CONTAM|P12763	38418.8	0.379		SWISS-PROT:P12763 (Bos taurus) Alpha-2-HS-glycoprotein precursor	457	12	1.1	120	13875	3+	2120	0.009	4.24527	1	R.HTFSGVASVESSSGEAFHVGK.T
2	1	CONTAM|P12763	38418.8	0.379		SWISS-PROT:P12763 (Bos taurus) Alpha-2-HS-glycoprotein precursor	457	12	1.1	120	14020	3+	2120	0.009	4.24527	1	R.HTFSGVASVESSSGEAFHVGK.T
2	1	CONTAM|P12763	38418.8	0.379		SWISS-PROT:P12763 (Bos taurus) Alpha-2-HS-glycoprotein precursor	457	12	1.1	120	14163	3+	2120	0.011	5.18867	1	R.HTFSGVASVESSSGEAFHVGK.T
2	1	CONTAM|P12763	38418.8	0.379		SWISS-PROT:P12763 (Bos taurus) Alpha-2-HS-glycoprotein precursor	457	12	1.1	120	14318	3+	2120	0.007	3.30188	0.9974	R.HTFSGVASVESSSGEAFHVGK.T
2	1	CONTAM|P12763	38418.8	0.379		SWISS-PROT:P12763 (Bos taurus) Alpha-2-HS-glycoprotein precursor	457	12	1.1	120	14462	3+	2120	0.012	5.66037	0.9983	R.HTFSGVASVESSSGEAFHVGK.T
2	1	CONTAM|P12763	38418.8	0.379		SWISS-PROT:P12763 (Bos taurus) Alpha-2-HS-glycoprotein precursor	457	12	1.1	120	14605	3+	2120	0.016	7.54716	0.9983	R.HTFSGVASVESSSGEAFHVGK.T
2	1	CONTAM|P12763	38418.8	0.379		SWISS-PROT:P12763 (Bos taurus) Alpha-2-HS-glycoprotein precursor	457	12	1.1	120	14760	3+	2120	0.011	5.18867	1	R.HTFSGVASVESSSGEAFHVGK.T
2	1	CONTAM|P12763	38418.8	0.379		SWISS-PROT:P12763 (Bos taurus) Alpha-2-HS-glycoprotein precursor	457	12	1.1	120	14904	3+	2120	1.021	9.90564	0.9998	R.HTFSGVASVESSSGEAFHVGK.T
2	1	CONTAM|P12763	38418.8	0.379		SWISS-PROT:P12763 (Bos taurus) Alpha-2-HS-glycoprotein precursor	457	12	1.1	120	15049	3+	2120	0.006	2.83018	0.9976	R.HTFSGVASVESSSGEAFHVGK.T
2	1	CONTAM|P12763	38418.8	0.379		SWISS-PROT:P12763 (Bos taurus) Alpha-2-HS-glycoprotein precursor	457	12	1.1	120	15204	3+	2120	0.014	6.60376	0.9864	R.HTFSGVASVESSSGEAFHVGK.T
2	1	CONTAM|P12763	38418.8	0.379		SWISS-PROT:P12763 (Bos taurus) Alpha-2-HS-glycoprotein precursor	457	12	1.1	120	15346	3+	2120	0.005	2.35849	0.9585	R.HTFSGVASVESSSGEAFHVGK.T
2	1	CONTAM|P12763	38418.8	0.379		SWISS-PROT:P12763 (Bos taurus) Alpha-2-HS-glycoprotein precursor	457	12	1.1	120	16135	3+	2120	0.015	7.07546	0.9983	R.HTFSGVASVESSSGEAFHVGK.T
2	1	CONTAM|P12763	38418.8	0.379		SWISS-PROT:P12763 (Bos taurus) Alpha-2-HS-glycoprotein precursor	457	12	1.1	120	16300	3+	2120	1.017	8.01885	0.9992	R.HTFSGVASVESSSGEAFHVGK.T
2	1	CONTAM|P12763	38418.8	0.379		SWISS-PROT:P12763 (Bos taurus) Alpha-2-HS-glycoprotein precursor	457	12	1.1	120	16458	3+	2120	0.004	1.88679	1	R.HTFSGVASVESSSGEAFHVGK.T
2	1	CONTAM|P12763	38418.8	0.379		SWISS-PROT:P12763 (Bos taurus) Alpha-2-HS-glycoprotein precursor	457	12	1.1	120	16600	3+	2120	0.009	4.24527	0.9999	R.HTFSGVASVESSSGEAFHVGK.T
2	1	CONTAM|P12763	38418.8	0.379		SWISS-PROT:P12763 (Bos taurus) Alpha-2-HS-glycoprotein precursor	457	12	1.1	120	16764	3+	2120	1.012	5.66037	0.9999	R.HTFSGVASVESSSGEAFHVGK.T
2	1	CONTAM|P12763	38418.8	0.379		SWISS-PROT:P12763 (Bos taurus) Alpha-2-HS-glycoprotein precursor	457	12	1.1	120	17693	3+	2120	0.011	5.18867	0.9999	R.HTFSGVASVESSSGEAFHVGK.T
2	1	CONTAM|P12763	38418.8	0.379		SWISS-PROT:P12763 (Bos taurus) Alpha-2-HS-glycoprotein precursor	457	12	1.1	120	18037	3+	2120	0.009	4.24527	0.9894	R.HTFSGVASVESSSGEAFHVGK.T
2	1	CONTAM|P12763	38418.8	0.379		SWISS-PROT:P12763 (Bos taurus) Alpha-2-HS-glycoprotein precursor	457	12	1.1	120	18182	3+	2120	0.014	6.60376	0.9986	R.HTFSGVASVESSSGEAFHVGK.T
2	1	CONTAM|P12763	38418.8	0.379		SWISS-PROT:P12763 (Bos taurus) Alpha-2-HS-glycoprotein precursor	457	12	1.1	120	18323	3+	2120	0.01	4.71697	1	R.HTFSGVASVESSSGEAFHVGK.T
2	1	CONTAM|P12763	38418.8	0.379		SWISS-PROT:P12763 (Bos taurus) Alpha-2-HS-glycoprotein precursor	457	12	1.1	120	18480	3+	2120	0.015	7.07546	0.9984	R.HTFSGVASVESSSGEAFHVGK.T
2	1	CONTAM|P12763	38418.8	0.379		SWISS-PROT:P12763 (Bos taurus) Alpha-2-HS-glycoprotein precursor	457	12	1.1	120	19211	3+	2120	0.007	3.30188	0.9973	R.HTFSGVASVESSSGEAFHVGK.T
2	1	CONTAM|P12763	38418.8	0.379		SWISS-PROT:P12763 (Bos taurus) Alpha-2-HS-glycoprotein precursor	457	12	1.1	120	19345	3+	2120	0.017	8.01885	0.8483	R.HTFSGVASVESSSGEAFHVGK.T
2	1	CONTAM|P12763	38418.8	0.379		SWISS-PROT:P12763 (Bos taurus) Alpha-2-HS-glycoprotein precursor	457	12	1.1	120	19481	3+	2120	0.016	7.54716	0.6354	R.HTFSGVASVESSSGEAFHVGK.T
2	1	CONTAM|P12763	38418.8	0.379		SWISS-PROT:P12763 (Bos taurus) Alpha-2-HS-glycoprotein precursor	457	12	1.1	120	19909	3+	2120	0.013	6.13206	0.9752	R.HTFSGVASVESSSGEAFHVGK.T
2	1	CONTAM|P12763	38418.8	0.379		SWISS-PROT:P12763 (Bos taurus) Alpha-2-HS-glycoprotein precursor	457	12	1.1	120	20050	3+	2120	1.021	9.90564	0.9999	R.HTFSGVASVESSSGEAFHVGK.T
2	1	CONTAM|P12763	38418.8	0.379		SWISS-PROT:P12763 (Bos taurus) Alpha-2-HS-glycoprotein precursor	457	12	1.1	120	20196	3+	2120	0.013	6.13206	1	R.HTFSGVASVESSSGEAFHVGK.T
2	1	CONTAM|P12763	38418.8	0.379		SWISS-PROT:P12763 (Bos taurus) Alpha-2-HS-glycoprotein precursor	457	12	1.1	120	20433	3+	2120	0.009	4.24527	0.9977	R.HTFSGVASVESSSGEAFHVGK.T
2	1	CONTAM|P12763	38418.8	0.379		SWISS-PROT:P12763 (Bos taurus) Alpha-2-HS-glycoprotein precursor	457	12	1.1	120	20571	3+	2120	0.012	5.66037	0.999	R.HTFSGVASVESSSGEAFHVGK.T
2	1	CONTAM|P12763	38418.8	0.379		SWISS-PROT:P12763 (Bos taurus) Alpha-2-HS-glycoprotein precursor	457	12	1.1	120	20699	3+	2120	0.008	3.77358	0.9998	R.HTFSGVASVESSSGEAFHVGK.T
2	1	CONTAM|P12763	38418.8	0.379		SWISS-PROT:P12763 (Bos taurus) Alpha-2-HS-glycoprotein precursor	457	12	1.1	120	21107	3+	2120	0.018	8.49055	0.9384	R.HTFSGVASVESSSGEAFHVGK.T
2	1	CONTAM|P12763	38418.8	0.379		SWISS-PROT:P12763 (Bos taurus) Alpha-2-HS-glycoprotein precursor	457	12	1.1	120	21339	3+	2120	0.007	3.30188	0.9603	R.HTFSGVASVESSSGEAFHVGK.T
2	1	CONTAM|P12763	38418.8	0.379		SWISS-PROT:P12763 (Bos taurus) Alpha-2-HS-glycoprotein precursor	457	12	1.1	120	21502	3+	2120	0.011	5.18867	1	R.HTFSGVASVESSSGEAFHVGK.T
2	1	CONTAM|P12763	38418.8	0.379		SWISS-PROT:P12763 (Bos taurus) Alpha-2-HS-glycoprotein precursor	457	12	1.1	120	21669	3+	2120	0.014	6.60376	0.9995	R.HTFSGVASVESSSGEAFHVGK.T
2	1	CONTAM|P12763	38418.8	0.379		SWISS-PROT:P12763 (Bos taurus) Alpha-2-HS-glycoprotein precursor	457	12	1.1	120	21851	3+	2120	0.011	5.18867	0.9998	R.HTFSGVASVESSSGEAFHVGK.T
2	1	CONTAM|P12763	38418.8	0.379		SWISS-PROT:P12763 (Bos taurus) Alpha-2-HS-glycoprotein precursor	457	12	1.1	120	22000	3+	2120	0.012	5.66037	0.9998	R.HTFSGVASVESSSGEAFHVGK.T
2	1	CONTAM|P12763	38418.8	0.379		SWISS-PROT:P12763 (Bos taurus) Alpha-2-HS-glycoprotein precursor	457	12	1.1	120	22185	3+	2120	0.011	5.18867	0.9998	R.HTFSGVASVESSSGEAFHVGK.T
2	1	CONTAM|P12763	38418.8	0.379		SWISS-PROT:P12763 (Bos taurus) Alpha-2-HS-glycoprotein precursor	457	12	1.1	120	22315	3+	2120	0.009	4.24527	0.9998	R.HTFSGVASVESSSGEAFHVGK.T
2	1	CONTAM|P12763	38418.8	0.379		SWISS-PROT:P12763 (Bos taurus) Alpha-2-HS-glycoprotein precursor	457	12	1.1	120	22444	3+	2120	0.009	4.24527	1	R.HTFSGVASVESSSGEAFHVGK.T
2	1	CONTAM|P12763	38418.8	0.379		SWISS-PROT:P12763 (Bos taurus) Alpha-2-HS-glycoprotein precursor	457	12	1.1	120	22690	3+	2120	0.011	5.18867	0.9304	R.HTFSGVASVESSSGEAFHVGK.T
2	1	CONTAM|P12763	38418.8	0.379		SWISS-PROT:P12763 (Bos taurus) Alpha-2-HS-glycoprotein precursor	457	12	1.1	120	22820	3+	2120	0.005	2.35849	0.9997	R.HTFSGVASVESSSGEAFHVGK.T
2	1	CONTAM|P12763	38418.8	0.379		SWISS-PROT:P12763 (Bos taurus) Alpha-2-HS-glycoprotein precursor	457	12	1.1	120	22952	3+	2120	0.007	3.30188	0.999	R.HTFSGVASVESSSGEAFHVGK.T
2	1	CONTAM|P12763	38418.8	0.379		SWISS-PROT:P12763 (Bos taurus) Alpha-2-HS-glycoprotein precursor	457	12	1.1	120	23083	3+	2120	0.009	4.24527	1	R.HTFSGVASVESSSGEAFHVGK.T
2	1	CONTAM|P12763	38418.8	0.379		SWISS-PROT:P12763 (Bos taurus) Alpha-2-HS-glycoprotein precursor	457	12	1.1	120	23215	3+	2120	0.009	4.24527	0.9998	R.HTFSGVASVESSSGEAFHVGK.T
2	1	CONTAM|P12763	38418.8	0.379		SWISS-PROT:P12763 (Bos taurus) Alpha-2-HS-glycoprotein precursor	457	12	1.1	120	23348	3+	2120	0.009	4.24527	1	R.HTFSGVASVESSSGEAFHVGK.T
2	1	CONTAM|P12763	38418.8	0.379		SWISS-PROT:P12763 (Bos taurus) Alpha-2-HS-glycoprotein precursor	457	12	1.1	120	23481	3+	2120	0.015	7.07546	1	R.HTFSGVASVESSSGEAFHVGK.T
2	1	CONTAM|P12763	38418.8	0.379		SWISS-PROT:P12763 (Bos taurus) Alpha-2-HS-glycoprotein precursor	457	12	1.1	120	23609	3+	2120	0.011	5.18867	0.9991	R.HTFSGVASVESSSGEAFHVGK.T
2	1	CONTAM|P12763	38418.8	0.379		SWISS-PROT:P12763 (Bos taurus) Alpha-2-HS-glycoprotein precursor	457	12	1.1	120	23740	3+	2120	0.008	3.77358	1	R.HTFSGVASVESSSGEAFHVGK.T
2	1	CONTAM|P12763	38418.8	0.379		SWISS-PROT:P12763 (Bos taurus) Alpha-2-HS-glycoprotein precursor	457	12	1.1	120	23871	3+	2120	0.01	4.71697	0.9998	R.HTFSGVASVESSSGEAFHVGK.T
2	1	CONTAM|P12763	38418.8	0.379		SWISS-PROT:P12763 (Bos taurus) Alpha-2-HS-glycoprotein precursor	457	12	1.1	120	24008	3+	2120	0.01	4.71697	1	R.HTFSGVASVESSSGEAFHVGK.T
2	1	CONTAM|P12763	38418.8	0.379		SWISS-PROT:P12763 (Bos taurus) Alpha-2-HS-glycoprotein precursor	457	12	1.1	120	24139	3+	2120	0.009	4.24527	1	R.HTFSGVASVESSSGEAFHVGK.T
2	1	CONTAM|P12763	38418.8	0.379		SWISS-PROT:P12763 (Bos taurus) Alpha-2-HS-glycoprotein precursor	457	12	1.1	120	24270	3+	2120	0.006	2.83018	1	R.HTFSGVASVESSSGEAFHVGK.T
2	1	CONTAM|P12763	38418.8	0.379		SWISS-PROT:P12763 (Bos taurus) Alpha-2-HS-glycoprotein precursor	457	12	1.1	120	24400	3+	2120	0.011	5.18867	0.9979	R.HTFSGVASVESSSGEAFHVGK.T
2	1	CONTAM|P12763	38418.8	0.379		SWISS-PROT:P12763 (Bos taurus) Alpha-2-HS-glycoprotein precursor	457	12	1.1	120	24519	3+	3016.57	1.009	2.98352	0.9987	R.VVHAVEVALATFNAESNGSYLQLVEISR.A
2	1	CONTAM|P12763	38418.8	0.379		SWISS-PROT:P12763 (Bos taurus) Alpha-2-HS-glycoprotein precursor	457	12	1.1	120	24533	3+	2120	0.015	7.07546	1	R.HTFSGVASVESSSGEAFHVGK.T
2	1	CONTAM|P12763	38418.8	0.379		SWISS-PROT:P12763 (Bos taurus) Alpha-2-HS-glycoprotein precursor	457	12	1.1	120	24651	3+	3016.57	1.005	1.65751	1	R.VVHAVEVALATFNAESNGSYLQLVEISR.A
2	1	CONTAM|P12763	38418.8	0.379		SWISS-PROT:P12763 (Bos taurus) Alpha-2-HS-glycoprotein precursor	457	12	1.1	120	24668	3+	2120	0.014	6.60376	1	R.HTFSGVASVESSSGEAFHVGK.T
2	1	CONTAM|P12763	38418.8	0.379		SWISS-PROT:P12763 (Bos taurus) Alpha-2-HS-glycoprotein precursor	457	12	1.1	120	24801	3+	2120	0.01	4.71697	1	R.HTFSGVASVESSSGEAFHVGK.T
2	1	CONTAM|P12763	38418.8	0.379		SWISS-PROT:P12763 (Bos taurus) Alpha-2-HS-glycoprotein precursor	457	12	1.1	120	24874	3+	3016.57	1.001	0.331502	0.9956	R.VVHAVEVALATFNAESNGSYLQLVEISR.A
2	1	CONTAM|P12763	38418.8	0.379		SWISS-PROT:P12763 (Bos taurus) Alpha-2-HS-glycoprotein precursor	457	12	1.1	120	24929	3+	2120	0.012	5.66037	1	R.HTFSGVASVESSSGEAFHVGK.T
2	1	CONTAM|P12763	38418.8	0.379		SWISS-PROT:P12763 (Bos taurus) Alpha-2-HS-glycoprotein precursor	457	12	1.1	120	25004	3+	3016.57	1.001	0.331502	0.9999	R.VVHAVEVALATFNAESNGSYLQLVEISR.A
2	1	CONTAM|P12763	38418.8	0.379		SWISS-PROT:P12763 (Bos taurus) Alpha-2-HS-glycoprotein precursor	457	12	1.1	120	25061	3+	2120	0.008	3.77358	1	R.HTFSGVASVESSSGEAFHVGK.T
2	1	CONTAM|P12763	38418.8	0.379		SWISS-PROT:P12763 (Bos taurus) Alpha-2-HS-glycoprotein precursor	457	12	1.1	120	25135	3+	3016.57	1.002	0.663004	0.9999	R.VVHAVEVALATFNAESNGSYLQLVEISR.A
2	1	CONTAM|P12763	38418.8	0.379		SWISS-PROT:P12763 (Bos taurus) Alpha-2-HS-glycoprotein precursor	457	12	1.1	120	25192	3+	2120	0.009	4.24527	1	R.HTFSGVASVESSSGEAFHVGK.T
2	1	CONTAM|P12763	38418.8	0.379		SWISS-PROT:P12763 (Bos taurus) Alpha-2-HS-glycoprotein precursor	457	12	1.1	120	25267	3+	3016.57	1.001	0.331502	0.9983	R.VVHAVEVALATFNAESNGSYLQLVEISR.A
2	1	CONTAM|P12763	38418.8	0.379		SWISS-PROT:P12763 (Bos taurus) Alpha-2-HS-glycoprotein precursor	457	12	1.1	120	25324	3+	2120	0.01	4.71697	1	R.HTFSGVASVESSSGEAFHVGK.T
2	1	CONTAM|P12763	38418.8	0.379		SWISS-PROT:P12763 (Bos taurus) Alpha-2-HS-glycoprotein precursor	457	12	1.1	120	25399	3+	3016.57	1.002	0.663004	0.9986	R.VVHAVEVALATFNAESNGSYLQLVEISR.A
2	1	CONTAM|P12763	38418.8	0.379		SWISS-PROT:P12763 (Bos taurus) Alpha-2-HS-glycoprotein precursor	457	12	1.1	120	25457	3+	2120	0.012	5.66037	1	R.HTFSGVASVESSSGEAFHVGK.T
2	1	CONTAM|P12763	38418.8	0.379		SWISS-PROT:P12763 (Bos taurus) Alpha-2-HS-glycoprotein precursor	457	12	1.1	120	25531	3+	3016.57	1	0	0.9996	R.VVHAVEVALATFNAESNGSYLQLVEISR.A
2	1	CONTAM|P12763	38418.8	0.379		SWISS-PROT:P12763 (Bos taurus) Alpha-2-HS-glycoprotein precursor	457	12	1.1	120	25589	3+	2120	0.014	6.60376	1	R.HTFSGVASVESSSGEAFHVGK.T
2	1	CONTAM|P12763	38418.8	0.379		SWISS-PROT:P12763 (Bos taurus) Alpha-2-HS-glycoprotein precursor	457	12	1.1	120	25663	3+	3016.57	1	0	0.9997	R.VVHAVEVALATFNAESNGSYLQLVEISR.A
2	1	CONTAM|P12763	38418.8	0.379		SWISS-PROT:P12763 (Bos taurus) Alpha-2-HS-glycoprotein precursor	457	12	1.1	120	25719	3+	2120	0.009	4.24527	1	R.HTFSGVASVESSSGEAFHVGK.T
2	1	CONTAM|P12763	38418.8	0.379		SWISS-PROT:P12763 (Bos taurus) Alpha-2-HS-glycoprotein precursor	457	12	1.1	120	25794	3+	3016.57	1	0	0.9993	R.VVHAVEVALATFNAESNGSYLQLVEISR.A
2	1	CONTAM|P12763	38418.8	0.379		SWISS-PROT:P12763 (Bos taurus) Alpha-2-HS-glycoprotein precursor	457	12	1.1	120	25850	3+	2120	0.006	2.83018	0.9999	R.HTFSGVASVESSSGEAFHVGK.T
2	1	CONTAM|P12763	38418.8	0.379		SWISS-PROT:P12763 (Bos taurus) Alpha-2-HS-glycoprotein precursor	457	12	1.1	120	25922	3+	3016.57	1.001	0.331502	0.998	R.VVHAVEVALATFNAESNGSYLQLVEISR.A
2	1	CONTAM|P12763	38418.8	0.379		SWISS-PROT:P12763 (Bos taurus) Alpha-2-HS-glycoprotein precursor	457	12	1.1	120	25974	3+	2120	0.01	4.71697	0.9998	R.HTFSGVASVESSSGEAFHVGK.T
2	1	CONTAM|P12763	38418.8	0.379		SWISS-PROT:P12763 (Bos taurus) Alpha-2-HS-glycoprotein precursor	457	12	1.1	120	26047	3+	3016.57	0.998	0.663004	0.8893	R.VVHAVEVALATFNAESNGSYLQLVEISR.A
2	1	CONTAM|P12763	38418.8	0.379		SWISS-PROT:P12763 (Bos taurus) Alpha-2-HS-glycoprotein precursor	457	12	1.1	120	26102	3+	2120	0.011	5.18867	1	R.HTFSGVASVESSSGEAFHVGK.T
2	1	CONTAM|P12763	38418.8	0.379		SWISS-PROT:P12763 (Bos taurus) Alpha-2-HS-glycoprotein precursor	457	12	1.1	120	26178	3+	3016.57	1	0	0.9991	R.VVHAVEVALATFNAESNGSYLQLVEISR.A
2	1	CONTAM|P12763	38418.8	0.379		SWISS-PROT:P12763 (Bos taurus) Alpha-2-HS-glycoprotein precursor	457	12	1.1	120	26233	3+	2120	0.012	5.66037	1	R.HTFSGVASVESSSGEAFHVGK.T
2	1	CONTAM|P12763	38418.8	0.379		SWISS-PROT:P12763 (Bos taurus) Alpha-2-HS-glycoprotein precursor	457	12	1.1	120	26310	3+	3016.57	1.002	0.663004	0.9961	R.VVHAVEVALATFNAESNGSYLQLVEISR.A
2	1	CONTAM|P12763	38418.8	0.379		SWISS-PROT:P12763 (Bos taurus) Alpha-2-HS-glycoprotein precursor	457	12	1.1	120	26366	3+	2120	0.011	5.18867	1	R.HTFSGVASVESSSGEAFHVGK.T
2	1	CONTAM|P12763	38418.8	0.379		SWISS-PROT:P12763 (Bos taurus) Alpha-2-HS-glycoprotein precursor	457	12	1.1	120	26436	3+	3016.57	1.991	2.98352	0.9978	R.VVHAVEVALATFNAESNGSYLQLVEISR.A
2	1	CONTAM|P12763	38418.8	0.379		SWISS-PROT:P12763 (Bos taurus) Alpha-2-HS-glycoprotein precursor	457	12	1.1	120	26461	2+	2536.36	-0.023	9.06813	0.9996	R.AQFVPLPVSVSVEFAVAATDC'IAK.E	419600	535446
2	1	CONTAM|P12763	38418.8	0.379		SWISS-PROT:P12763 (Bos taurus) Alpha-2-HS-glycoprotein precursor	457	12	1.1	120	26504	3+	2120	0.013	6.13206	1	R.HTFSGVASVESSSGEAFHVGK.T
2	1	CONTAM|P12763	38418.8	0.379		SWISS-PROT:P12763 (Bos taurus) Alpha-2-HS-glycoprotein precursor	457	12	1.1	120	26569	3+	3016.57	0.991	2.98352	1	R.VVHAVEVALATFNAESNGSYLQLVEISR.A
2	1	CONTAM|P12763	38418.8	0.379		SWISS-PROT:P12763 (Bos taurus) Alpha-2-HS-glycoprotein precursor	457	12	1.1	120	26701	3+	3016.57	0.925	24.8626	0.9946	R.VVHAVEVALATFNAESNGSYLQLVEISR.A
2	1	CONTAM|P12763	38418.8	0.379		SWISS-PROT:P12763 (Bos taurus) Alpha-2-HS-glycoprotein precursor	457	12	1.1	120	27180	3+	3016.57	0.92	26.5202	0.8519	R.VVHAVEVALATFNAESNGSYLQLVEISR.A
2	1	CONTAM|P12763	38418.8	0.379		SWISS-PROT:P12763 (Bos taurus) Alpha-2-HS-glycoprotein precursor	457	12	1.1	120	28118	3+	2120	0.009	4.24527	1	R.HTFSGVASVESSSGEAFHVGK.T
2	1	CONTAM|P12763	38418.8	0.379		SWISS-PROT:P12763 (Bos taurus) Alpha-2-HS-glycoprotein precursor	457	12	1.1	120	28151	3+	3016.57	1.004	1.32601	1	R.VVHAVEVALATFNAESNGSYLQLVEISR.A
2	1	CONTAM|P12763	38418.8	0.379		SWISS-PROT:P12763 (Bos taurus) Alpha-2-HS-glycoprotein precursor	457	12	1.1	120	28245	3+	2120	0.009	4.24527	1	R.HTFSGVASVESSSGEAFHVGK.T
2	1	CONTAM|P12763	38418.8	0.379		SWISS-PROT:P12763 (Bos taurus) Alpha-2-HS-glycoprotein precursor	457	12	1.1	120	28375	3+	2120	0.011	5.18867	1	R.HTFSGVASVESSSGEAFHVGK.T
2	1	CONTAM|P12763	38418.8	0.379		SWISS-PROT:P12763 (Bos taurus) Alpha-2-HS-glycoprotein precursor	457	12	1.1	120	28409	3+	3016.57	1.991	2.98352	0.8876	R.VVHAVEVALATFNAESNGSYLQLVEISR.A
2	1	CONTAM|P12763	38418.8	0.379		SWISS-PROT:P12763 (Bos taurus) Alpha-2-HS-glycoprotein precursor	457	12	1.1	120	28507	3+	2120	0.008	3.77358	1	R.HTFSGVASVESSSGEAFHVGK.T
2	1	CONTAM|P12763	38418.8	0.379		SWISS-PROT:P12763 (Bos taurus) Alpha-2-HS-glycoprotein precursor	457	12	1.1	120	28632	3+	2120	0.009	4.24527	1	R.HTFSGVASVESSSGEAFHVGK.T
2	1	CONTAM|P12763	38418.8	0.379		SWISS-PROT:P12763 (Bos taurus) Alpha-2-HS-glycoprotein precursor	457	12	1.1	120	28664	3+	3016.57	1.004	1.32601	0.9591	R.VVHAVEVALATFNAESNGSYLQLVEISR.A
2	1	CONTAM|P12763	38418.8	0.379		SWISS-PROT:P12763 (Bos taurus) Alpha-2-HS-glycoprotein precursor	457	12	1.1	120	28762	3+	2120	0.007	3.30188	1	R.HTFSGVASVESSSGEAFHVGK.T
2	1	CONTAM|P12763	38418.8	0.379		SWISS-PROT:P12763 (Bos taurus) Alpha-2-HS-glycoprotein precursor	457	12	1.1	120	28892	3+	2120	0.007	3.30188	0.9998	R.HTFSGVASVESSSGEAFHVGK.T
2	1	CONTAM|P12763	38418.8	0.379		SWISS-PROT:P12763 (Bos taurus) Alpha-2-HS-glycoprotein precursor	457	12	1.1	120	29246	3+	2120	0.009	4.24527	0.971	R.HTFSGVASVESSSGEAFHVGK.T
2	1	CONTAM|P12763	38418.8	0.379		SWISS-PROT:P12763 (Bos taurus) Alpha-2-HS-glycoprotein precursor	457	12	1.1	120	29368	3+	2120	0.011	5.18867	0.9993	R.HTFSGVASVESSSGEAFHVGK.T
2	1	CONTAM|P12763	38418.8	0.379		SWISS-PROT:P12763 (Bos taurus) Alpha-2-HS-glycoprotein precursor	457	12	1.1	120	29478	3+	2120	0.007	3.30188	0.828	R.HTFSGVASVESSSGEAFHVGK.T
2	1	CONTAM|P12763	38418.8	0.379		SWISS-PROT:P12763 (Bos taurus) Alpha-2-HS-glycoprotein precursor	457	12	1.1	120	7995	2+	864.469	-0.005	5.7839	0.958	K.C'NLLAEK.Q	730738	1961024
2	1	CONTAM|P12763	38418.8	0.379		SWISS-PROT:P12763 (Bos taurus) Alpha-2-HS-glycoprotein precursor	457	12	1.1	120	8864	2+	864.469	-0.004	4.62712	0.9531	K.C'NLLAEK.Q	52577636	306708224
2	1	CONTAM|P12763	38418.8	0.379		SWISS-PROT:P12763 (Bos taurus) Alpha-2-HS-glycoprotein precursor	457	12	1.1	120	9003	2+	864.469	-0.005	5.7839	0.8213	K.C'NLLAEK.Q	31859228	182255920
2	1	CONTAM|P12763	38418.8	0.379		SWISS-PROT:P12763 (Bos taurus) Alpha-2-HS-glycoprotein precursor	457	12	1.1	120	9147	2+	864.469	-0.005	5.7839	0.895	K.C'NLLAEK.Q	8469469	46753656
2	1	CONTAM|P12763	38418.8	0.379		SWISS-PROT:P12763 (Bos taurus) Alpha-2-HS-glycoprotein precursor	457	12	1.1	120	9289	2+	864.469	-0.005	5.7839	0.6562	K.C'NLLAEK.Q	4710267	24946368
2	1	CONTAM|P12763	38418.8	0.379		SWISS-PROT:P12763 (Bos taurus) Alpha-2-HS-glycoprotein precursor	457	12	1.1	120	9578	2+	864.469	-0.016	18.5085	0.6361	K.C'NLLAEK.Q	1.15606e+06	6346784
2	1	CONTAM|P12763	38418.8	0.379		SWISS-PROT:P12763 (Bos taurus) Alpha-2-HS-glycoprotein precursor	457	12	1.1	120	9722	2+	864.469	-0.005	5.7839	0.662	K.C'NLLAEK.Q	797463	4.1206e+06
2	1	CONTAM|P12763	38418.8	0.379		SWISS-PROT:P12763 (Bos taurus) Alpha-2-HS-glycoprotein precursor	457	12	1.1	120	13790	3+	2120	1.021	9.90564	1	R.HTFSGVASVESSSGEAFHVGK.T
2	1	CONTAM|P12763	38418.8	0.379		SWISS-PROT:P12763 (Bos taurus) Alpha-2-HS-glycoprotein precursor	457	12	1.1	120	13931	3+	2120	0.011	5.18867	1	R.HTFSGVASVESSSGEAFHVGK.T
2	1	CONTAM|P12763	38418.8	0.379		SWISS-PROT:P12763 (Bos taurus) Alpha-2-HS-glycoprotein precursor	457	12	1.1	120	13972	2+	2120	-1.066	31.132	1	R.HTFSGVASVESSSGEAFHVGK.T
2	1	CONTAM|P12763	38418.8	0.379		SWISS-PROT:P12763 (Bos taurus) Alpha-2-HS-glycoprotein precursor	457	12	1.1	120	14074	3+	2120	0.009	4.24527	1	R.HTFSGVASVESSSGEAFHVGK.T
2	1	CONTAM|P12763	38418.8	0.379		SWISS-PROT:P12763 (Bos taurus) Alpha-2-HS-glycoprotein precursor	457	12	1.1	120	14217	3+	2120	0.009	4.24527	1	R.HTFSGVASVESSSGEAFHVGK.T
2	1	CONTAM|P12763	38418.8	0.379		SWISS-PROT:P12763 (Bos taurus) Alpha-2-HS-glycoprotein precursor	457	12	1.1	120	14373	3+	2120	1.021	9.90564	0.9994	R.HTFSGVASVESSSGEAFHVGK.T
2	1	CONTAM|P12763	38418.8	0.379		SWISS-PROT:P12763 (Bos taurus) Alpha-2-HS-glycoprotein precursor	457	12	1.1	120	14706	3+	2120	0.011	5.18867	1	R.HTFSGVASVESSSGEAFHVGK.T
2	1	CONTAM|P12763	38418.8	0.379		SWISS-PROT:P12763 (Bos taurus) Alpha-2-HS-glycoprotein precursor	457	12	1.1	120	14846	3+	2120	1.021	9.90564	0.8595	R.HTFSGVASVESSSGEAFHVGK.T
2	1	CONTAM|P12763	38418.8	0.379		SWISS-PROT:P12763 (Bos taurus) Alpha-2-HS-glycoprotein precursor	457	12	1.1	120	15003	3+	2120	0.011	5.18867	1	R.HTFSGVASVESSSGEAFHVGK.T
2	1	CONTAM|P12763	38418.8	0.379		SWISS-PROT:P12763 (Bos taurus) Alpha-2-HS-glycoprotein precursor	457	12	1.1	120	15160	3+	2120	0.015	7.07546	1	R.HTFSGVASVESSSGEAFHVGK.T
2	1	CONTAM|P12763	38418.8	0.379		SWISS-PROT:P12763 (Bos taurus) Alpha-2-HS-glycoprotein precursor	457	12	1.1	120	15301	3+	2120	0.008	3.77358	0.9698	R.HTFSGVASVESSSGEAFHVGK.T
2	1	CONTAM|P12763	38418.8	0.379		SWISS-PROT:P12763 (Bos taurus) Alpha-2-HS-glycoprotein precursor	457	12	1.1	120	15443	3+	2120	0.013	6.13206	1	R.HTFSGVASVESSSGEAFHVGK.T
2	1	CONTAM|P12763	38418.8	0.379		SWISS-PROT:P12763 (Bos taurus) Alpha-2-HS-glycoprotein precursor	457	12	1.1	120	15590	3+	2120	0.007	3.30188	0.9997	R.HTFSGVASVESSSGEAFHVGK.T
2	1	CONTAM|P12763	38418.8	0.379		SWISS-PROT:P12763 (Bos taurus) Alpha-2-HS-glycoprotein precursor	457	12	1.1	120	15733	3+	2120	0.011	5.18867	1	R.HTFSGVASVESSSGEAFHVGK.T
2	1	CONTAM|P12763	38418.8	0.379		SWISS-PROT:P12763 (Bos taurus) Alpha-2-HS-glycoprotein precursor	457	12	1.1	120	16478	3+	2120	0.021	9.90564	0.9962	R.HTFSGVASVESSSGEAFHVGK.T
2	1	CONTAM|P12763	38418.8	0.379		SWISS-PROT:P12763 (Bos taurus) Alpha-2-HS-glycoprotein precursor	457	12	1.1	120	17105	3+	2120	0.013	6.13206	0.9988	R.HTFSGVASVESSSGEAFHVGK.T
2	1	CONTAM|P12763	38418.8	0.379		SWISS-PROT:P12763 (Bos taurus) Alpha-2-HS-glycoprotein precursor	457	12	1.1	120	18571	3+	2120	0.004	1.88679	0.6222	R.HTFSGVASVESSSGEAFHVGK.T
2	1	CONTAM|P12763	38418.8	0.379		SWISS-PROT:P12763 (Bos taurus) Alpha-2-HS-glycoprotein precursor	457	12	1.1	120	18714	3+	2120	0.008	3.77358	0.9895	R.HTFSGVASVESSSGEAFHVGK.T
2	1	CONTAM|P12763	38418.8	0.379		SWISS-PROT:P12763 (Bos taurus) Alpha-2-HS-glycoprotein precursor	457	12	1.1	120	20594	3+	2120	0.013	6.13206	0.9999	R.HTFSGVASVESSSGEAFHVGK.T
2	1	CONTAM|P12763	38418.8	0.379		SWISS-PROT:P12763 (Bos taurus) Alpha-2-HS-glycoprotein precursor	457	12	1.1	120	21782	3+	2120	0.018	8.49055	0.9993	R.HTFSGVASVESSSGEAFHVGK.T
2	1	CONTAM|P12763	38418.8	0.379		SWISS-PROT:P12763 (Bos taurus) Alpha-2-HS-glycoprotein precursor	457	12	1.1	120	22066	3+	2120	0.013	6.13206	0.9991	R.HTFSGVASVESSSGEAFHVGK.T
2	1	CONTAM|P12763	38418.8	0.379		SWISS-PROT:P12763 (Bos taurus) Alpha-2-HS-glycoprotein precursor	457	12	1.1	120	22198	3+	2120	0.009	4.24527	0.9999	R.HTFSGVASVESSSGEAFHVGK.T
2	1	CONTAM|P12763	38418.8	0.379		SWISS-PROT:P12763 (Bos taurus) Alpha-2-HS-glycoprotein precursor	457	12	1.1	120	22496	3+	2120	-0.002	0.943394	0.9969	R.HTFSGVASVESSSGEAFHVGK.T
2	1	CONTAM|P12763	38418.8	0.379		SWISS-PROT:P12763 (Bos taurus) Alpha-2-HS-glycoprotein precursor	457	12	1.1	120	22625	3+	2120	1.021	9.90564	1	R.HTFSGVASVESSSGEAFHVGK.T
2	1	CONTAM|P12763	38418.8	0.379		SWISS-PROT:P12763 (Bos taurus) Alpha-2-HS-glycoprotein precursor	457	12	1.1	120	22771	3+	2120	0.011	5.18867	0.9998	R.HTFSGVASVESSSGEAFHVGK.T
2	1	CONTAM|P12763	38418.8	0.379		SWISS-PROT:P12763 (Bos taurus) Alpha-2-HS-glycoprotein precursor	457	12	1.1	120	22970	3+	2120	1.021	9.90564	0.9993	R.HTFSGVASVESSSGEAFHVGK.T
2	1	CONTAM|P12763	38418.8	0.379		SWISS-PROT:P12763 (Bos taurus) Alpha-2-HS-glycoprotein precursor	457	12	1.1	120	23110	3+	2120	0.012	5.66037	0.8303	R.HTFSGVASVESSSGEAFHVGK.T
2	1	CONTAM|P12763	38418.8	0.379		SWISS-PROT:P12763 (Bos taurus) Alpha-2-HS-glycoprotein precursor	457	12	1.1	120	23244	3+	2120	0.01	4.71697	0.9979	R.HTFSGVASVESSSGEAFHVGK.T
2	1	CONTAM|P12763	38418.8	0.379		SWISS-PROT:P12763 (Bos taurus) Alpha-2-HS-glycoprotein precursor	457	12	1.1	120	23398	3+	2120	0.016	7.54716	0.9563	R.HTFSGVASVESSSGEAFHVGK.T
2	1	CONTAM|P12763	38418.8	0.379		SWISS-PROT:P12763 (Bos taurus) Alpha-2-HS-glycoprotein precursor	457	12	1.1	120	23530	3+	2120	0.012	5.66037	1	R.HTFSGVASVESSSGEAFHVGK.T
2	1	CONTAM|P12763	38418.8	0.379		SWISS-PROT:P12763 (Bos taurus) Alpha-2-HS-glycoprotein precursor	457	12	1.1	120	23694	3+	2120	1.021	9.90564	0.974	R.HTFSGVASVESSSGEAFHVGK.T
2	1	CONTAM|P12763	38418.8	0.379		SWISS-PROT:P12763 (Bos taurus) Alpha-2-HS-glycoprotein precursor	457	12	1.1	120	23828	3+	2120	0.008	3.77358	0.9999	R.HTFSGVASVESSSGEAFHVGK.T
2	1	CONTAM|P12763	38418.8	0.379		SWISS-PROT:P12763 (Bos taurus) Alpha-2-HS-glycoprotein precursor	457	12	1.1	120	24103	3+	2120	0.011	5.18867	0.9886	R.HTFSGVASVESSSGEAFHVGK.T
2	1	CONTAM|P12763	38418.8	0.379		SWISS-PROT:P12763 (Bos taurus) Alpha-2-HS-glycoprotein precursor	457	12	1.1	120	24234	3+	2120	0.012	5.66037	0.9944	R.HTFSGVASVESSSGEAFHVGK.T
2	1	CONTAM|P12763	38418.8	0.379		SWISS-PROT:P12763 (Bos taurus) Alpha-2-HS-glycoprotein precursor	457	12	1.1	120	24716	3+	2120	0.011	5.18867	0.945	R.HTFSGVASVESSSGEAFHVGK.T
2	1	CONTAM|P12763	38418.8	0.379		SWISS-PROT:P12763 (Bos taurus) Alpha-2-HS-glycoprotein precursor	457	12	1.1	120	24852	3+	2120	1.021	9.90564	0.9998	R.HTFSGVASVESSSGEAFHVGK.T
2	1	CONTAM|P12763	38418.8	0.379		SWISS-PROT:P12763 (Bos taurus) Alpha-2-HS-glycoprotein precursor	457	12	1.1	120	24979	3+	2120	0.013	6.13206	0.9312	R.HTFSGVASVESSSGEAFHVGK.T
2	1	CONTAM|P12763	38418.8	0.379		SWISS-PROT:P12763 (Bos taurus) Alpha-2-HS-glycoprotein precursor	457	12	1.1	120	25010	3+	3016.57	1.001	0.331502	0.9947	R.VVHAVEVALATFNAESNGSYLQLVEISR.A
2	1	CONTAM|P12763	38418.8	0.379		SWISS-PROT:P12763 (Bos taurus) Alpha-2-HS-glycoprotein precursor	457	12	1.1	120	25112	3+	2120	0.012	5.66037	1	R.HTFSGVASVESSSGEAFHVGK.T
2	1	CONTAM|P12763	38418.8	0.379		SWISS-PROT:P12763 (Bos taurus) Alpha-2-HS-glycoprotein precursor	457	12	1.1	120	25140	3+	3016.57	1.003	0.994506	0.9957	R.VVHAVEVALATFNAESNGSYLQLVEISR.A
2	1	CONTAM|P12763	38418.8	0.379		SWISS-PROT:P12763 (Bos taurus) Alpha-2-HS-glycoprotein precursor	457	12	1.1	120	25243	3+	2120	0.008	3.77358	1	R.HTFSGVASVESSSGEAFHVGK.T
2	1	CONTAM|P12763	38418.8	0.379		SWISS-PROT:P12763 (Bos taurus) Alpha-2-HS-glycoprotein precursor	457	12	1.1	120	25272	3+	3016.57	1.004	1.32601	1	R.VVHAVEVALATFNAESNGSYLQLVEISR.A
2	1	CONTAM|P12763	38418.8	0.379		SWISS-PROT:P12763 (Bos taurus) Alpha-2-HS-glycoprotein precursor	457	12	1.1	120	25376	3+	2120	0.013	6.13206	1	R.HTFSGVASVESSSGEAFHVGK.T
2	1	CONTAM|P12763	38418.8	0.379		SWISS-PROT:P12763 (Bos taurus) Alpha-2-HS-glycoprotein precursor	457	12	1.1	120	25404	3+	3016.57	1.004	1.32601	0.9974	R.VVHAVEVALATFNAESNGSYLQLVEISR.A
2	1	CONTAM|P12763	38418.8	0.379		SWISS-PROT:P12763 (Bos taurus) Alpha-2-HS-glycoprotein precursor	457	12	1.1	120	25509	3+	2120	0.008	3.77358	0.9999	R.HTFSGVASVESSSGEAFHVGK.T
2	1	CONTAM|P12763	38418.8	0.379		SWISS-PROT:P12763 (Bos taurus) Alpha-2-HS-glycoprotein precursor	457	12	1.1	120	25536	3+	3016.57	1.001	0.331502	0.9994	R.VVHAVEVALATFNAESNGSYLQLVEISR.A
2	1	CONTAM|P12763	38418.8	0.379		SWISS-PROT:P12763 (Bos taurus) Alpha-2-HS-glycoprotein precursor	457	12	1.1	120	25639	3+	2120	0.009	4.24527	0.9996	R.HTFSGVASVESSSGEAFHVGK.T
2	1	CONTAM|P12763	38418.8	0.379		SWISS-PROT:P12763 (Bos taurus) Alpha-2-HS-glycoprotein precursor	457	12	1.1	120	25668	3+	3016.57	1.005	1.65751	0.9992	R.VVHAVEVALATFNAESNGSYLQLVEISR.A
2	1	CONTAM|P12763	38418.8	0.379		SWISS-PROT:P12763 (Bos taurus) Alpha-2-HS-glycoprotein precursor	457	12	1.1	120	25775	3+	2120	0.008	3.77358	1	R.HTFSGVASVESSSGEAFHVGK.T
2	1	CONTAM|P12763	38418.8	0.379		SWISS-PROT:P12763 (Bos taurus) Alpha-2-HS-glycoprotein precursor	457	12	1.1	120	25800	3+	3016.57	1.003	0.994506	0.9889	R.VVHAVEVALATFNAESNGSYLQLVEISR.A
2	1	CONTAM|P12763	38418.8	0.379		SWISS-PROT:P12763 (Bos taurus) Alpha-2-HS-glycoprotein precursor	457	12	1.1	120	25906	3+	2120	0.007	3.30188	0.9992	R.HTFSGVASVESSSGEAFHVGK.T
2	1	CONTAM|P12763	38418.8	0.379		SWISS-PROT:P12763 (Bos taurus) Alpha-2-HS-glycoprotein precursor	457	12	1.1	120	26036	3+	2120	0.014	6.60376	1	R.HTFSGVASVESSSGEAFHVGK.T
2	1	CONTAM|P12763	38418.8	0.379		SWISS-PROT:P12763 (Bos taurus) Alpha-2-HS-glycoprotein precursor	457	12	1.1	120	26064	3+	3016.57	1.001	0.331502	0.9999	R.VVHAVEVALATFNAESNGSYLQLVEISR.A
2	1	CONTAM|P12763	38418.8	0.379		SWISS-PROT:P12763 (Bos taurus) Alpha-2-HS-glycoprotein precursor	457	12	1.1	120	26166	3+	2120	0.01	4.71697	0.9996	R.HTFSGVASVESSSGEAFHVGK.T
2	1	CONTAM|P12763	38418.8	0.379		SWISS-PROT:P12763 (Bos taurus) Alpha-2-HS-glycoprotein precursor	457	12	1.1	120	26196	3+	3016.57	1.001	0.331502	0.9903	R.VVHAVEVALATFNAESNGSYLQLVEISR.A
2	1	CONTAM|P12763	38418.8	0.379		SWISS-PROT:P12763 (Bos taurus) Alpha-2-HS-glycoprotein precursor	457	12	1.1	120	26301	3+	2120	0.007	3.30188	0.9988	R.HTFSGVASVESSSGEAFHVGK.T
2	1	CONTAM|P12763	38418.8	0.379		SWISS-PROT:P12763 (Bos taurus) Alpha-2-HS-glycoprotein precursor	457	12	1.1	120	26328	3+	3016.57	0.998	0.663004	0.9553	R.VVHAVEVALATFNAESNGSYLQLVEISR.A
2	1	CONTAM|P12763	38418.8	0.379		SWISS-PROT:P12763 (Bos taurus) Alpha-2-HS-glycoprotein precursor	457	12	1.1	120	26428	3+	2120	0.011	5.18867	1	R.HTFSGVASVESSSGEAFHVGK.T
2	1	CONTAM|P12763	38418.8	0.379		SWISS-PROT:P12763 (Bos taurus) Alpha-2-HS-glycoprotein precursor	457	12	1.1	120	26460	3+	3016.57	1.009	2.98352	1	R.VVHAVEVALATFNAESNGSYLQLVEISR.A
2	1	CONTAM|P12763	38418.8	0.379		SWISS-PROT:P12763 (Bos taurus) Alpha-2-HS-glycoprotein precursor	457	12	1.1	120	26560	3+	2120	0.012	5.66037	1	R.HTFSGVASVESSSGEAFHVGK.T
2	1	CONTAM|P12763	38418.8	0.379		SWISS-PROT:P12763 (Bos taurus) Alpha-2-HS-glycoprotein precursor	457	12	1.1	120	26593	3+	3016.57	1.991	2.98352	0.9916	R.VVHAVEVALATFNAESNGSYLQLVEISR.A
2	1	CONTAM|P12763	38418.8	0.379		SWISS-PROT:P12763 (Bos taurus) Alpha-2-HS-glycoprotein precursor	457	12	1.1	120	26693	3+	2120	0.009	4.24527	1	R.HTFSGVASVESSSGEAFHVGK.T
2	1	CONTAM|P12763	38418.8	0.379		SWISS-PROT:P12763 (Bos taurus) Alpha-2-HS-glycoprotein precursor	457	12	1.1	120	26720	3+	3016.57	1.991	2.98352	0.9989	R.VVHAVEVALATFNAESNGSYLQLVEISR.A
2	1	CONTAM|P12763	38418.8	0.379		SWISS-PROT:P12763 (Bos taurus) Alpha-2-HS-glycoprotein precursor	457	12	1.1	120	26828	3+	2120	0.013	6.13206	1	R.HTFSGVASVESSSGEAFHVGK.T
2	1	CONTAM|P12763	38418.8	0.379		SWISS-PROT:P12763 (Bos taurus) Alpha-2-HS-glycoprotein precursor	457	12	1.1	120	26860	3+	3016.57	0.951	16.2436	0.786	R.VVHAVEVALATFNAESNGSYLQLVEISR.A
2	1	CONTAM|P12763	38418.8	0.379		SWISS-PROT:P12763 (Bos taurus) Alpha-2-HS-glycoprotein precursor	457	12	1.1	120	26992	3+	3016.57	0.961	12.9286	0.6882	R.VVHAVEVALATFNAESNGSYLQLVEISR.A
2	1	CONTAM|P12763	38418.8	0.379		SWISS-PROT:P12763 (Bos taurus) Alpha-2-HS-glycoprotein precursor	457	12	1.1	120	27369	3+	3016.57	0.926	24.5311	0.725	R.VVHAVEVALATFNAESNGSYLQLVEISR.A
2	1	CONTAM|P12763	38418.8	0.379		SWISS-PROT:P12763 (Bos taurus) Alpha-2-HS-glycoprotein precursor	457	12	1.1	120	28678	3+	3016.57	1.991	2.98352	0.6117	R.VVHAVEVALATFNAESNGSYLQLVEISR.A
2	1	CONTAM|P12763	38418.8	0.379		SWISS-PROT:P12763 (Bos taurus) Alpha-2-HS-glycoprotein precursor	457	12	1.1	120	28687	3+	2120	0.01	4.71697	1	R.HTFSGVASVESSSGEAFHVGK.T
2	1	CONTAM|P12763	38418.8	0.379		SWISS-PROT:P12763 (Bos taurus) Alpha-2-HS-glycoprotein precursor	457	12	1.1	120	28928	3+	2120	0.01	4.71697	1	R.HTFSGVASVESSSGEAFHVGK.T
2	1	CONTAM|P12763	38418.8	0.379		SWISS-PROT:P12763 (Bos taurus) Alpha-2-HS-glycoprotein precursor	457	12	1.1	120	29049	3+	2120	0.011	5.18867	0.9865	R.HTFSGVASVESSSGEAFHVGK.T
2	1	CONTAM|P12763	38418.8	0.379		SWISS-PROT:P12763 (Bos taurus) Alpha-2-HS-glycoprotein precursor	457	12	1.1	120	7332	2+	1154.62	0.004	3.46435	0.9771	K.HTLNQIDSVK.V
2	1	CONTAM|P12763	38418.8	0.379		SWISS-PROT:P12763 (Bos taurus) Alpha-2-HS-glycoprotein precursor	457	12	1.1	120	8514	2+	864.469	-0.004	4.62712	0.7562	K.C'NLLAEK.Q	13886766	56126256
2	1	CONTAM|P12763	38418.8	0.379		SWISS-PROT:P12763 (Bos taurus) Alpha-2-HS-glycoprotein precursor	457	12	1.1	120	8660	2+	864.469	-0.006	6.94068	0.9219	K.C'NLLAEK.Q	5.02134e+06	16541328
2	1	CONTAM|P12763	38418.8	0.379		SWISS-PROT:P12763 (Bos taurus) Alpha-2-HS-glycoprotein precursor	457	12	1.1	120	8803	2+	864.469	-0.005	5.7839	0.6916	K.C'NLLAEK.Q	1.70448e+06	3.28561e+06
2	1	CONTAM|P12763	38418.8	0.379		SWISS-PROT:P12763 (Bos taurus) Alpha-2-HS-glycoprotein precursor	457	12	1.1	120	8947	2+	864.469	-0.006	6.94068	0.877	K.C'NLLAEK.Q	614883	1.46199e+06
2	1	CONTAM|P12763	38418.8	0.379		SWISS-PROT:P12763 (Bos taurus) Alpha-2-HS-glycoprotein precursor	457	12	1.1	120	9088	2+	864.469	-0.008	9.25424	0.7003	K.C'NLLAEK.Q	385266	1167066
2	1	CONTAM|P12763	38418.8	0.379		SWISS-PROT:P12763 (Bos taurus) Alpha-2-HS-glycoprotein precursor	457	12	1.1	120	13349	3+	2120	0.011	5.18867	1	R.HTFSGVASVESSSGEAFHVGK.T
2	1	CONTAM|P12763	38418.8	0.379		SWISS-PROT:P12763 (Bos taurus) Alpha-2-HS-glycoprotein precursor	457	12	1.1	120	13489	3+	2120	0.007	3.30188	0.9999	R.HTFSGVASVESSSGEAFHVGK.T
2	1	CONTAM|P12763	38418.8	0.379		SWISS-PROT:P12763 (Bos taurus) Alpha-2-HS-glycoprotein precursor	457	12	1.1	120	14745	3+	2120	0.014	6.60376	0.9142	R.HTFSGVASVESSSGEAFHVGK.T
2	1	CONTAM|P12763	38418.8	0.379		SWISS-PROT:P12763 (Bos taurus) Alpha-2-HS-glycoprotein precursor	457	12	1.1	120	20083	3+	2120	1.009	4.24528	0.9971	R.HTFSGVASVESSSGEAFHVGK.T
2	1	CONTAM|P12763	38418.8	0.379		SWISS-PROT:P12763 (Bos taurus) Alpha-2-HS-glycoprotein precursor	457	12	1.1	120	22469	3+	2120	0.011	5.18867	0.8345	R.HTFSGVASVESSSGEAFHVGK.T
2	1	CONTAM|P12763	38418.8	0.379		SWISS-PROT:P12763 (Bos taurus) Alpha-2-HS-glycoprotein precursor	457	12	1.1	120	23208	3+	2120	0.013	6.13206	0.9939	R.HTFSGVASVESSSGEAFHVGK.T
2	1	CONTAM|P12763	38418.8	0.379		SWISS-PROT:P12763 (Bos taurus) Alpha-2-HS-glycoprotein precursor	457	12	1.1	120	23337	3+	2120	0.011	5.18867	0.994	R.HTFSGVASVESSSGEAFHVGK.T
2	1	CONTAM|P12763	38418.8	0.379		SWISS-PROT:P12763 (Bos taurus) Alpha-2-HS-glycoprotein precursor	457	12	1.1	120	23494	3+	2120	0.013	6.13206	1	R.HTFSGVASVESSSGEAFHVGK.T
2	1	CONTAM|P12763	38418.8	0.379		SWISS-PROT:P12763 (Bos taurus) Alpha-2-HS-glycoprotein precursor	457	12	1.1	120	23835	3+	2120	1.015	7.07546	0.8763	R.HTFSGVASVESSSGEAFHVGK.T
2	1	CONTAM|P12763	38418.8	0.379		SWISS-PROT:P12763 (Bos taurus) Alpha-2-HS-glycoprotein precursor	457	12	1.1	120	24044	3+	2120	0.009	4.24527	0.9999	R.HTFSGVASVESSSGEAFHVGK.T
2	1	CONTAM|P12763	38418.8	0.379		SWISS-PROT:P12763 (Bos taurus) Alpha-2-HS-glycoprotein precursor	457	12	1.1	120	24781	3+	2120	0.013	6.13206	0.9809	R.HTFSGVASVESSSGEAFHVGK.T
2	1	CONTAM|P12763	38418.8	0.379		SWISS-PROT:P12763 (Bos taurus) Alpha-2-HS-glycoprotein precursor	457	12	1.1	120	25031	3+	2120	0.013	6.13206	0.9988	R.HTFSGVASVESSSGEAFHVGK.T
2	1	CONTAM|P12763	38418.8	0.379		SWISS-PROT:P12763 (Bos taurus) Alpha-2-HS-glycoprotein precursor	457	12	1.1	120	25050	3+	3016.57	1.004	1.32601	0.6343	R.VVHAVEVALATFNAESNGSYLQLVEISR.A
2	1	CONTAM|P12763	38418.8	0.379		SWISS-PROT:P12763 (Bos taurus) Alpha-2-HS-glycoprotein precursor	457	12	1.1	120	25176	3+	2120	0.014	6.60376	0.9983	R.HTFSGVASVESSSGEAFHVGK.T
2	1	CONTAM|P12763	38418.8	0.379		SWISS-PROT:P12763 (Bos taurus) Alpha-2-HS-glycoprotein precursor	457	12	1.1	120	25305	3+	2120	0.009	4.24527	0.9977	R.HTFSGVASVESSSGEAFHVGK.T
2	1	CONTAM|P12763	38418.8	0.379		SWISS-PROT:P12763 (Bos taurus) Alpha-2-HS-glycoprotein precursor	457	12	1.1	120	25312	3+	3016.57	1.013	4.30952	0.9966	R.VVHAVEVALATFNAESNGSYLQLVEISR.A
2	1	CONTAM|P12763	38418.8	0.379		SWISS-PROT:P12763 (Bos taurus) Alpha-2-HS-glycoprotein precursor	457	12	1.1	120	25445	3+	3016.57	1.011	3.64652	0.9997	R.VVHAVEVALATFNAESNGSYLQLVEISR.A
2	1	CONTAM|P12763	38418.8	0.379		SWISS-PROT:P12763 (Bos taurus) Alpha-2-HS-glycoprotein precursor	457	12	1.1	120	25472	3+	2120	0.015	7.07546	0.9494	R.HTFSGVASVESSSGEAFHVGK.T
2	1	CONTAM|P12763	38418.8	0.379		SWISS-PROT:P12763 (Bos taurus) Alpha-2-HS-glycoprotein precursor	457	12	1.1	120	25575	3+	3016.57	1.003	0.994506	0.9996	R.VVHAVEVALATFNAESNGSYLQLVEISR.A
2	1	CONTAM|P12763	38418.8	0.379		SWISS-PROT:P12763 (Bos taurus) Alpha-2-HS-glycoprotein precursor	457	12	1.1	120	25614	3+	2120	0.009	4.24527	0.9998	R.HTFSGVASVESSSGEAFHVGK.T
2	1	CONTAM|P12763	38418.8	0.379		SWISS-PROT:P12763 (Bos taurus) Alpha-2-HS-glycoprotein precursor	457	12	1.1	120	25707	3+	3016.57	1.006	1.98901	1	R.VVHAVEVALATFNAESNGSYLQLVEISR.A
2	1	CONTAM|P12763	38418.8	0.379		SWISS-PROT:P12763 (Bos taurus) Alpha-2-HS-glycoprotein precursor	457	12	1.1	120	25745	3+	2120	0.007	3.30188	0.9994	R.HTFSGVASVESSSGEAFHVGK.T
2	1	CONTAM|P12763	38418.8	0.379		SWISS-PROT:P12763 (Bos taurus) Alpha-2-HS-glycoprotein precursor	457	12	1.1	120	25839	3+	3016.57	1.002	0.663004	0.6687	R.VVHAVEVALATFNAESNGSYLQLVEISR.A
2	1	CONTAM|P12763	38418.8	0.379		SWISS-PROT:P12763 (Bos taurus) Alpha-2-HS-glycoprotein precursor	457	12	1.1	120	25885	3+	2120	0.013	6.13206	1	R.HTFSGVASVESSSGEAFHVGK.T
2	1	CONTAM|P12763	38418.8	0.379		SWISS-PROT:P12763 (Bos taurus) Alpha-2-HS-glycoprotein precursor	457	12	1.1	120	25971	3+	3016.57	1.003	0.994506	0.9772	R.VVHAVEVALATFNAESNGSYLQLVEISR.A
2	1	CONTAM|P12763	38418.8	0.379		SWISS-PROT:P12763 (Bos taurus) Alpha-2-HS-glycoprotein precursor	457	12	1.1	120	26035	3+	2120	0.011	5.18867	0.9999	R.HTFSGVASVESSSGEAFHVGK.T
2	1	CONTAM|P12763	38418.8	0.379		SWISS-PROT:P12763 (Bos taurus) Alpha-2-HS-glycoprotein precursor	457	12	1.1	120	26174	3+	2120	0.017	8.01885	0.9999	R.HTFSGVASVESSSGEAFHVGK.T
2	1	CONTAM|P12763	38418.8	0.379		SWISS-PROT:P12763 (Bos taurus) Alpha-2-HS-glycoprotein precursor	457	12	1.1	120	26236	3+	3016.57	1	0	0.9974	R.VVHAVEVALATFNAESNGSYLQLVEISR.A
2	1	CONTAM|P12763	38418.8	0.379		SWISS-PROT:P12763 (Bos taurus) Alpha-2-HS-glycoprotein precursor	457	12	1.1	120	26306	3+	2120	0.012	5.66037	1	R.HTFSGVASVESSSGEAFHVGK.T
2	1	CONTAM|P12763	38418.8	0.379		SWISS-PROT:P12763 (Bos taurus) Alpha-2-HS-glycoprotein precursor	457	12	1.1	120	26368	3+	3016.57	1.991	2.98352	0.9877	R.VVHAVEVALATFNAESNGSYLQLVEISR.A
2	1	CONTAM|P12763	38418.8	0.379		SWISS-PROT:P12763 (Bos taurus) Alpha-2-HS-glycoprotein precursor	457	12	1.1	120	26435	3+	2120	0.011	5.18867	0.9999	R.HTFSGVASVESSSGEAFHVGK.T
2	1	CONTAM|P12763	38418.8	0.379		SWISS-PROT:P12763 (Bos taurus) Alpha-2-HS-glycoprotein precursor	457	12	1.1	120	26501	3+	3016.57	1.002	0.663004	0.9829	R.VVHAVEVALATFNAESNGSYLQLVEISR.A
2	1	CONTAM|P12763	38418.8	0.379		SWISS-PROT:P12763 (Bos taurus) Alpha-2-HS-glycoprotein precursor	457	12	1.1	120	26566	3+	2120	0.009	4.24527	1	R.HTFSGVASVESSSGEAFHVGK.T
2	1	CONTAM|P12763	38418.8	0.379		SWISS-PROT:P12763 (Bos taurus) Alpha-2-HS-glycoprotein precursor	457	12	1.1	120	26698	3+	2120	0.012	5.66037	1	R.HTFSGVASVESSSGEAFHVGK.T
2	1	CONTAM|P12763	38418.8	0.379		SWISS-PROT:P12763 (Bos taurus) Alpha-2-HS-glycoprotein precursor	457	12	1.1	120	26773	3+	3016.57	0.996	1.32601	0.9901	R.VVHAVEVALATFNAESNGSYLQLVEISR.A
2	1	CONTAM|P12763	38418.8	0.379		SWISS-PROT:P12763 (Bos taurus) Alpha-2-HS-glycoprotein precursor	457	12	1.1	120	26835	3+	2120	0.013	6.13206	1	R.HTFSGVASVESSSGEAFHVGK.T
2	1	CONTAM|P12763	38418.8	0.379		SWISS-PROT:P12763 (Bos taurus) Alpha-2-HS-glycoprotein precursor	457	12	1.1	120	26914	3+	3016.57	1.991	2.98352	0.9694	R.VVHAVEVALATFNAESNGSYLQLVEISR.A
2	1	CONTAM|P12763	38418.8	0.379		SWISS-PROT:P12763 (Bos taurus) Alpha-2-HS-glycoprotein precursor	457	12	1.1	120	28528	3+	3016.57	1.004	1.32601	0.962	R.VVHAVEVALATFNAESNGSYLQLVEISR.A
2	1	CONTAM|P12763	38418.8	0.379		SWISS-PROT:P12763 (Bos taurus) Alpha-2-HS-glycoprotein precursor	457	12	1.1	120	28649	3+	3016.57	0.983	5.63553	0.9468	R.VVHAVEVALATFNAESNGSYLQLVEISR.A
2	1	CONTAM|P12763	38418.8	0.379		SWISS-PROT:P12763 (Bos taurus) Alpha-2-HS-glycoprotein precursor	457	12	1.1	120	28841	3+	2120	0.011	5.18867	1	R.HTFSGVASVESSSGEAFHVGK.T
2	1	CONTAM|P12763	38418.8	0.379		SWISS-PROT:P12763 (Bos taurus) Alpha-2-HS-glycoprotein precursor	457	12	1.1	120	29088	3+	2120	0.008	3.77358	0.9866	R.HTFSGVASVESSSGEAFHVGK.T
2	1	CONTAM|P12763	38418.8	0.379		SWISS-PROT:P12763 (Bos taurus) Alpha-2-HS-glycoprotein precursor	457	12	1.1	120	29208	3+	2120	0.013	6.13206	1	R.HTFSGVASVESSSGEAFHVGK.T
2	1	CONTAM|P12763	38418.8	0.379		SWISS-PROT:P12763 (Bos taurus) Alpha-2-HS-glycoprotein precursor	457	12	1.1	120	6393	2+	1351.54	0.007	5.17927	1	K.CDSSPDSAEDVR.K	1.01024e+06	475864
2	1	CONTAM|P12763	38418.8	0.379		SWISS-PROT:P12763 (Bos taurus) Alpha-2-HS-glycoprotein precursor	457	12	1.1	120	6508	2+	1354.56	0.991	6.64421	0.9994	K.C'DSSPDSAEDVR.K	938211	446319
2	1	CONTAM|P12763	38418.8	0.379		SWISS-PROT:P12763 (Bos taurus) Alpha-2-HS-glycoprotein precursor	457	12	1.1	120	6526	2+	1351.54	0.007	5.17927	1	K.CDSSPDSAEDVR.K	846113	414209
2	1	CONTAM|P12763	38418.8	0.379		SWISS-PROT:P12763 (Bos taurus) Alpha-2-HS-glycoprotein precursor	457	12	1.1	120	8480	2+	864.469	-0.005	5.7839	0.8121	K.C'NLLAEK.Q	72450072	265114960
2	1	CONTAM|P12763	38418.8	0.379		SWISS-PROT:P12763 (Bos taurus) Alpha-2-HS-glycoprotein precursor	457	12	1.1	120	8635	2+	864.469	-0.006	6.94068	0.8224	K.C'NLLAEK.Q	10314202	35119424
2	1	CONTAM|P12763	38418.8	0.379		SWISS-PROT:P12763 (Bos taurus) Alpha-2-HS-glycoprotein precursor	457	12	1.1	120	5444	2+	1479.64	0.006	4.05505	1	K.CDSSPDSAEDVRK.V	699578	70853.8
2	1	CONTAM|P12763	38418.8	0.379		SWISS-PROT:P12763 (Bos taurus) Alpha-2-HS-glycoprotein precursor	457	12	1.1	120	5467	3+	1482.66	-0.001	0.674465	0.9727	K.C'DSSPDSAEDVRK.V	7968617	651840
2	1	CONTAM|P12763	38418.8	0.379		SWISS-PROT:P12763 (Bos taurus) Alpha-2-HS-glycoprotein precursor	457	12	1.1	120	5575	2+	1479.64	0.008	5.40673	1	K.CDSSPDSAEDVRK.V	636349	52324.9
2	1	CONTAM|P12763	38418.8	0.379		SWISS-PROT:P12763 (Bos taurus) Alpha-2-HS-glycoprotein precursor	457	12	1.1	120	5598	3+	1479.64	0.007	4.73089	0.6538	K.CDSSPDSAEDVRK.V	4905955	466659
2	1	CONTAM|P12763	38418.8	0.379		SWISS-PROT:P12763 (Bos taurus) Alpha-2-HS-glycoprotein precursor	457	12	1.1	120	6348	2+	1351.54	-0.01	7.39895	0.9999	K.CDSSPDSAEDVR.K	13938974	7021162
2	1	CONTAM|P12763	38418.8	0.379		SWISS-PROT:P12763 (Bos taurus) Alpha-2-HS-glycoprotein precursor	457	12	1.1	120	6358	2+	1354.56	0.991	6.64421	1	K.C'DSSPDSAEDVR.K	14121636	7108978
2	1	CONTAM|P12763	38418.8	0.379		SWISS-PROT:P12763 (Bos taurus) Alpha-2-HS-glycoprotein precursor	457	12	1.1	120	6471	2+	1351.54	0.008	5.91916	1	K.CDSSPDSAEDVR.K	14789241	7435383
2	1	CONTAM|P12763	38418.8	0.379		SWISS-PROT:P12763 (Bos taurus) Alpha-2-HS-glycoprotein precursor	457	12	1.1	120	6493	2+	1354.56	-0.009	6.64421	1	K.C'DSSPDSAEDVR.K	14596804	7344598
2	1	CONTAM|P12763	38418.8	0.379		SWISS-PROT:P12763 (Bos taurus) Alpha-2-HS-glycoprotein precursor	457	12	1.1	120	6623	2+	1351.54	0.007	5.17927	1	K.CDSSPDSAEDVR.K	3691815	1.8166e+06
2	1	CONTAM|P12763	38418.8	0.379		SWISS-PROT:P12763 (Bos taurus) Alpha-2-HS-glycoprotein precursor	457	12	1.1	120	6784	2+	1351.54	0.005	3.69948	0.9994	K.CDSSPDSAEDVR.K	240349	109981
2	1	CONTAM|P12763	38418.8	0.379		SWISS-PROT:P12763 (Bos taurus) Alpha-2-HS-glycoprotein precursor	457	12	1.1	120	7675	2+	864.469	-0.005	5.7839	0.9271	K.C'NLLAEK.Q	2526438	15036716
2	1	CONTAM|P12763	38418.8	0.379		SWISS-PROT:P12763 (Bos taurus) Alpha-2-HS-glycoprotein precursor	457	12	1.1	120	7813	2+	864.469	-0.004	4.62712	0.7718	K.C'NLLAEK.Q	2.44926e+06	14644324
2	1	CONTAM|P12763	38418.8	0.379		SWISS-PROT:P12763 (Bos taurus) Alpha-2-HS-glycoprotein precursor	457	12	1.1	120	8253	2+	864.469	-0.004	4.62712	0.9535	K.C'NLLAEK.Q	98011584	795550272
2	1	CONTAM|P12763	38418.8	0.379		SWISS-PROT:P12763 (Bos taurus) Alpha-2-HS-glycoprotein precursor	457	12	1.1	120	8390	2+	864.469	-0.004	4.62712	0.8591	K.C'NLLAEK.Q	128021152	1061509824
2	1	CONTAM|P12763	38418.8	0.379		SWISS-PROT:P12763 (Bos taurus) Alpha-2-HS-glycoprotein precursor	457	12	1.1	120	8676	2+	864.469	-0.004	4.62712	0.9492	K.C'NLLAEK.Q	66627772	548098944
2	1	CONTAM|P12763	38418.8	0.379		SWISS-PROT:P12763 (Bos taurus) Alpha-2-HS-glycoprotein precursor	457	12	1.1	120	8819	2+	864.469	-0.004	4.62712	0.8522	K.C'NLLAEK.Q	31045976	251863536
2	1	CONTAM|P12763	38418.8	0.379		SWISS-PROT:P12763 (Bos taurus) Alpha-2-HS-glycoprotein precursor	457	12	1.1	120	9105	2+	864.469	-0.004	4.62712	0.8362	K.C'NLLAEK.Q	4.42957e+06	37920276
2	1	CONTAM|P12763	38418.8	0.379		SWISS-PROT:P12763 (Bos taurus) Alpha-2-HS-glycoprotein precursor	457	12	1.1	120	9391	2+	864.469	0.004	4.62712	0.782	K.C'NLLAEK.Q	1.63986e+06	14198808
2	1	CONTAM|P12763	38418.8	0.379		SWISS-PROT:P12763 (Bos taurus) Alpha-2-HS-glycoprotein precursor	457	12	1.1	120	9534	2+	864.469	-0.004	4.62712	0.6209	K.C'NLLAEK.Q	1355145	11120367
2	1	CONTAM|P12763	38418.8	0.379		SWISS-PROT:P12763 (Bos taurus) Alpha-2-HS-glycoprotein precursor	457	12	1.1	120	10109	2+	864.469	-0.005	5.7839	0.6916	K.C'NLLAEK.Q	804281	5.66395e+06
2	1	CONTAM|P12763	38418.8	0.379		SWISS-PROT:P12763 (Bos taurus) Alpha-2-HS-glycoprotein precursor	457	12	1.1	120	10251	2+	864.469	-0.004	4.62712	0.7989	K.C'NLLAEK.Q	763304	5284422
2	1	CONTAM|P12763	38418.8	0.379		SWISS-PROT:P12763 (Bos taurus) Alpha-2-HS-glycoprotein precursor	457	12	1.1	120	10393	2+	864.469	-0.004	4.62712	0.8407	K.C'NLLAEK.Q	725941	5210604
2	1	CONTAM|P12763	38418.8	0.379		SWISS-PROT:P12763 (Bos taurus) Alpha-2-HS-glycoprotein precursor	457	12	1.1	120	10537	2+	864.469	-0.005	5.7839	0.7971	K.C'NLLAEK.Q	838934	4.34271e+06
2	1	CONTAM|P12763	38418.8	0.379		SWISS-PROT:P12763 (Bos taurus) Alpha-2-HS-glycoprotein precursor	457	12	1.1	120	11134	2+	864.469	-0.005	5.7839	0.6053	K.C'NLLAEK.Q	59205.6	319822
2	1	CONTAM|P12763	38418.8	0.379		SWISS-PROT:P12763 (Bos taurus) Alpha-2-HS-glycoprotein precursor	457	12	1.1	120	11276	2+	864.469	-0.004	4.62712	0.8745	K.C'NLLAEK.Q	52394.5	154127
2	1	CONTAM|P12763	38418.8	0.379		SWISS-PROT:P12763 (Bos taurus) Alpha-2-HS-glycoprotein precursor	457	12	1.1	120	11419	2+	864.469	-0.006	6.94068	0.6304	K.C'NLLAEK.Q	20126.8	117928
2	1	CONTAM|P12763	38418.8	0.379		SWISS-PROT:P12763 (Bos taurus) Alpha-2-HS-glycoprotein precursor	457	12	1.1	120	11702	2+	864.469	-0.005	5.7839	0.7533	K.C'NLLAEK.Q	27202.4	288467
2	1	CONTAM|P12763	38418.8	0.379		SWISS-PROT:P12763 (Bos taurus) Alpha-2-HS-glycoprotein precursor	457	12	1.1	120	11848	2+	864.469	-0.005	5.7839	0.6449	K.C'NLLAEK.Q	184162	819554
2	1	CONTAM|P12763	38418.8	0.379		SWISS-PROT:P12763 (Bos taurus) Alpha-2-HS-glycoprotein precursor	457	12	1.1	120	11987	2+	864.469	-0.005	5.7839	0.7885	K.C'NLLAEK.Q	121862	454053
2	1	CONTAM|P12763	38418.8	0.379		SWISS-PROT:P12763 (Bos taurus) Alpha-2-HS-glycoprotein precursor	457	12	1.1	120	12403	2+	864.469	-0.004	4.62712	0.7278	K.C'NLLAEK.Q	10759.8	59317.7
2	1	CONTAM|P12763	38418.8	0.379		SWISS-PROT:P12763 (Bos taurus) Alpha-2-HS-glycoprotein precursor	457	12	1.1	120	5291	2+	1479.64	0.006	4.05505	1	K.CDSSPDSAEDVRK.V	13410348	864772
2	1	CONTAM|P12763	38418.8	0.379		SWISS-PROT:P12763 (Bos taurus) Alpha-2-HS-glycoprotein precursor	457	12	1.1	120	5363	2+	1482.66	-0.004	2.69786	0.9987	K.C'DSSPDSAEDVRK.V	14075148	924998
2	1	CONTAM|P12763	38418.8	0.379		SWISS-PROT:P12763 (Bos taurus) Alpha-2-HS-glycoprotein precursor	457	12	1.1	120	5393	3+	1479.64	0.007	4.73089	1	K.CDSSPDSAEDVRK.V	58523504	4.06039e+06
2	1	CONTAM|P12763	38418.8	0.379		SWISS-PROT:P12763 (Bos taurus) Alpha-2-HS-glycoprotein precursor	457	12	1.1	120	5428	2+	1479.64	0.008	5.40673	1	K.CDSSPDSAEDVRK.V	12638057	817772
2	1	CONTAM|P12763	38418.8	0.379		SWISS-PROT:P12763 (Bos taurus) Alpha-2-HS-glycoprotein precursor	457	12	1.1	120	5572	2+	1479.64	0.007	4.73089	0.9998	K.CDSSPDSAEDVRK.V	2897147	179296
2	1	CONTAM|P12763	38418.8	0.379		SWISS-PROT:P12763 (Bos taurus) Alpha-2-HS-glycoprotein precursor	457	12	1.1	120	5716	3+	1479.64	0.008	5.40673	0.9735	K.CDSSPDSAEDVRK.V	966116	87450.3
2	1	CONTAM|P12763	38418.8	0.379		SWISS-PROT:P12763 (Bos taurus) Alpha-2-HS-glycoprotein precursor	457	12	1.1	120	5864	2+	1351.54	1.015	11.0984	0.9821	K.CDSSPDSAEDVR.K	146316	187289
2	1	CONTAM|P12763	38418.8	0.379		SWISS-PROT:P12763 (Bos taurus) Alpha-2-HS-glycoprotein precursor	457	12	1.1	120	6170	2+	1354.56	0.011	8.12071	0.9998	K.C'DSSPDSAEDVR.K	63348564	54609424
2	1	CONTAM|P12763	38418.8	0.379		SWISS-PROT:P12763 (Bos taurus) Alpha-2-HS-glycoprotein precursor	457	12	1.1	120	6205	2+	1351.54	0.007	5.17927	1	K.CDSSPDSAEDVR.K	65095228	56054348
2	1	CONTAM|P12763	38418.8	0.379		SWISS-PROT:P12763 (Bos taurus) Alpha-2-HS-glycoprotein precursor	457	12	1.1	120	6304	2+	1354.56	-0.009	6.64421	1	K.C'DSSPDSAEDVR.K	66267136	57004292
2	1	CONTAM|P12763	38418.8	0.379		SWISS-PROT:P12763 (Bos taurus) Alpha-2-HS-glycoprotein precursor	457	12	1.1	120	6348	2+	1351.54	0.007	5.17927	1	K.CDSSPDSAEDVR.K	60877276	52374228
2	1	CONTAM|P12763	38418.8	0.379		SWISS-PROT:P12763 (Bos taurus) Alpha-2-HS-glycoprotein precursor	457	12	1.1	120	6448	2+	1354.56	-0.009	6.64421	1	K.C'DSSPDSAEDVR.K	10015935	8688114
2	1	CONTAM|P12763	38418.8	0.379		SWISS-PROT:P12763 (Bos taurus) Alpha-2-HS-glycoprotein precursor	457	12	1.1	120	6502	2+	1351.54	0.008	5.91916	0.9999	K.CDSSPDSAEDVR.K	4.13669e+06	3489382
2	1	CONTAM|P12763	38418.8	0.379		SWISS-PROT:P12763 (Bos taurus) Alpha-2-HS-glycoprotein precursor	457	12	1.1	120	6593	2+	1354.56	-0.001	0.738246	0.9997	K.C'DSSPDSAEDVR.K	1.90459e+06	1.6512e+06
2	1	CONTAM|P12763	38418.8	0.379		SWISS-PROT:P12763 (Bos taurus) Alpha-2-HS-glycoprotein precursor	457	12	1.1	120	7968	2+	861.45	0.005	5.80417	0.9415	K.CNLLAEK.Q	702304832	325633728
2	1	CONTAM|P12763	38418.8	0.379		SWISS-PROT:P12763 (Bos taurus) Alpha-2-HS-glycoprotein precursor	457	12	1.1	120	8036	2+	864.469	0.004	4.62712	0.7007	K.C'NLLAEK.Q	702119808	324232544
2	1	CONTAM|P12763	38418.8	0.379		SWISS-PROT:P12763 (Bos taurus) Alpha-2-HS-glycoprotein precursor	457	12	1.1	120	8107	2+	861.45	0.006	6.965	0.9139	K.CNLLAEK.Q	526482944	241742816
2	1	CONTAM|P12763	38418.8	0.379		SWISS-PROT:P12763 (Bos taurus) Alpha-2-HS-glycoprotein precursor	457	12	1.1	120	8243	2+	861.45	0.006	6.965	0.7002	K.CNLLAEK.Q	248663120	113188112
2	1	CONTAM|P12763	38418.8	0.379		SWISS-PROT:P12763 (Bos taurus) Alpha-2-HS-glycoprotein precursor	457	12	1.1	120	8384	2+	861.45	0.005	5.80417	0.6777	K.CNLLAEK.Q	115742184	45419456
2	1	CONTAM|P12763	38418.8	0.379		SWISS-PROT:P12763 (Bos taurus) Alpha-2-HS-glycoprotein precursor	457	12	1.1	120	9101	2+	861.45	0.004	4.64333	0.7055	K.CNLLAEK.Q	5904331	2662957
2	1	CONTAM|P12763	38418.8	0.379		SWISS-PROT:P12763 (Bos taurus) Alpha-2-HS-glycoprotein precursor	457	12	1.1	120	11341	2+	861.45	0.004	4.64333	0.7043	K.CNLLAEK.Q	714508	647024
2	1	CONTAM|P12763	38418.8	0.379		SWISS-PROT:P12763 (Bos taurus) Alpha-2-HS-glycoprotein precursor	457	12	1.1	120	5167	3+	1479.64	0.008	5.40673	0.8312	K.CDSSPDSAEDVRK.V	8601036	615157
2	1	CONTAM|P12763	38418.8	0.379		SWISS-PROT:P12763 (Bos taurus) Alpha-2-HS-glycoprotein precursor	457	12	1.1	120	5189	2+	1479.64	0.006	4.05505	1	K.CDSSPDSAEDVRK.V	14483.3	0
2	1	CONTAM|P12763	38418.8	0.379		SWISS-PROT:P12763 (Bos taurus) Alpha-2-HS-glycoprotein precursor	457	12	1.1	120	5295	3+	1479.64	0.008	5.40673	0.9999	K.CDSSPDSAEDVRK.V	9117866	643018
2	1	CONTAM|P12763	38418.8	0.379		SWISS-PROT:P12763 (Bos taurus) Alpha-2-HS-glycoprotein precursor	457	12	1.1	120	5318	2+	1479.64	0.006	4.05505	1	K.CDSSPDSAEDVRK.V	1.06225e+06	74424.5
2	1	CONTAM|P12763	38418.8	0.379		SWISS-PROT:P12763 (Bos taurus) Alpha-2-HS-glycoprotein precursor	457	12	1.1	120	5429	3+	1479.64	0.006	4.05505	0.918	K.CDSSPDSAEDVRK.V	2.00892e+06	151809
2	1	CONTAM|P12763	38418.8	0.379		SWISS-PROT:P12763 (Bos taurus) Alpha-2-HS-glycoprotein precursor	457	12	1.1	120	6158	2+	1351.54	0.005	3.69948	1	K.CDSSPDSAEDVR.K	5336912	1.89074e+06
2	1	CONTAM|P12763	38418.8	0.379		SWISS-PROT:P12763 (Bos taurus) Alpha-2-HS-glycoprotein precursor	457	12	1.1	120	6163	2+	1354.56	-0.009	6.64421	0.999	K.C'DSSPDSAEDVR.K	5336912	1.89074e+06
2	1	CONTAM|P12763	38418.8	0.379		SWISS-PROT:P12763 (Bos taurus) Alpha-2-HS-glycoprotein precursor	457	12	1.1	120	6302	2+	1351.54	0.007	5.17927	0.9993	K.CDSSPDSAEDVR.K	4451017	1.57958e+06
2	1	CONTAM|P12763	38418.8	0.379		SWISS-PROT:P12763 (Bos taurus) Alpha-2-HS-glycoprotein precursor	457	12	1.1	120	6342	2+	1354.56	-0.009	6.64421	1	K.C'DSSPDSAEDVR.K	2.56732e+06	891680
2	1	CONTAM|P12763	38418.8	0.379		SWISS-PROT:P12763 (Bos taurus) Alpha-2-HS-glycoprotein precursor	457	12	1.1	120	8150	2+	864.469	0.004	4.62712	0.89	K.C'NLLAEK.Q	242544816	201303120
2	1	CONTAM|P12763	38418.8	0.379		SWISS-PROT:P12763 (Bos taurus) Alpha-2-HS-glycoprotein precursor	457	12	1.1	120	8259	2+	861.45	0.005	5.80417	0.7698	K.CNLLAEK.Q	97701448	79691632
2	1	CONTAM|P12763	38418.8	0.379		SWISS-PROT:P12763 (Bos taurus) Alpha-2-HS-glycoprotein precursor	457	12	1.1	120	8402	2+	861.45	0.004	4.64333	0.8653	K.CNLLAEK.Q	20916412	16840438
2	1	CONTAM|P12763	38418.8	0.379		SWISS-PROT:P12763 (Bos taurus) Alpha-2-HS-glycoprotein precursor	457	12	1.1	120	9286	2+	861.45	0.028	32.5033	0.982	K.CNLLAEK.Q
2	1	CONTAM|P12763	38418.8	0.379		SWISS-PROT:P12763 (Bos taurus) Alpha-2-HS-glycoprotein precursor	457	12	1.1	120	4967	3+	1479.64	0.008	5.40673	0.9887	K.CDSSPDSAEDVRK.V	16120670	1.14097e+06
2	1	CONTAM|P12763	38418.8	0.379		SWISS-PROT:P12763 (Bos taurus) Alpha-2-HS-glycoprotein precursor	457	12	1.1	120	5967	2+	1351.54	0.008	5.91916	1	K.CDSSPDSAEDVR.K	22621988	7943947
2	1	CONTAM|P12763	38418.8	0.379		SWISS-PROT:P12763 (Bos taurus) Alpha-2-HS-glycoprotein precursor	457	12	1.1	120	5968	2+	1354.56	-0.009	6.64421	0.9999	K.C'DSSPDSAEDVR.K	22621988	7943947
2	1	CONTAM|P12763	38418.8	0.379		SWISS-PROT:P12763 (Bos taurus) Alpha-2-HS-glycoprotein precursor	457	12	1.1	120	7983	2+	864.469	0.004	4.62712	0.8858	K.C'NLLAEK.Q	350248512	294085600
2	1	CONTAM|P12763	38418.8	0.379		SWISS-PROT:P12763 (Bos taurus) Alpha-2-HS-glycoprotein precursor	457	12	1.1	120	8088	2+	861.45	0.006	6.965	0.8927	K.CNLLAEK.Q	273854208	227314672
2	1	CONTAM|P12763	38418.8	0.379		SWISS-PROT:P12763 (Bos taurus) Alpha-2-HS-glycoprotein precursor	457	12	1.1	120	8121	2+	864.469	0.004	4.62712	0.744	K.C'NLLAEK.Q	208196032	171312272
2	1	CONTAM|P12763	38418.8	0.379		SWISS-PROT:P12763 (Bos taurus) Alpha-2-HS-glycoprotein precursor	457	12	1.1	120	8233	2+	861.45	0.006	6.965	0.7667	K.CNLLAEK.Q	52889220	41821852
2	1	CONTAM|P12763	38418.8	0.379		SWISS-PROT:P12763 (Bos taurus) Alpha-2-HS-glycoprotein precursor	457	12	1.1	120	8385	2+	861.45	0.003	3.4825	0.9254	K.CNLLAEK.Q	4.25447e+06	13628167
3	1	CONTAM|P41361	52347.1	0.148		SWISS-PROT:P41361 (Bos taurus) Antithrombin-III precursor	151	8			6035	2+	839.414	0.005	5.95653	0.6551	K.FDTISEK.T
3	1	CONTAM|P41361	52347.1	0.148		SWISS-PROT:P41361 (Bos taurus) Antithrombin-III precursor	151	8			6336	2+	839.414	0.003	3.57392	0.9479	K.FDTISEK.T
3	1	CONTAM|P41361	52347.1	0.148		SWISS-PROT:P41361 (Bos taurus) Antithrombin-III precursor	151	8			8488	2+	911.531	0.005	5.48528	0.9647	K.LPGIVAEGR.D
3	1	CONTAM|P41361	52347.1	0.148		SWISS-PROT:P41361 (Bos taurus) Antithrombin-III precursor	151	8			9430	2+	911.531	0.006	6.58233	0.9998	K.LPGIVAEGR.D
3	1	CONTAM|P41361	52347.1	0.148		SWISS-PROT:P41361 (Bos taurus) Antithrombin-III precursor	151	8			9568	2+	911.531	0.007	7.67939	1	K.LPGIVAEGR.D
3	1	CONTAM|P41361	52347.1	0.148		SWISS-PROT:P41361 (Bos taurus) Antithrombin-III precursor	151	8			9711	2+	911.531	0.005	5.48528	1	K.LPGIVAEGR.D
3	1	CONTAM|P41361	52347.1	0.148		SWISS-PROT:P41361 (Bos taurus) Antithrombin-III precursor	151	8			9854	2+	911.531	0.006	6.58233	1	K.LPGIVAEGR.D
3	1	CONTAM|P41361	52347.1	0.148		SWISS-PROT:P41361 (Bos taurus) Antithrombin-III precursor	151	8			9998	2+	911.531	0.005	5.48528	1	K.LPGIVAEGR.D
3	1	CONTAM|P41361	52347.1	0.148		SWISS-PROT:P41361 (Bos taurus) Antithrombin-III precursor	151	8			10158	2+	911.531	0.005	5.48528	0.9998	K.LPGIVAEGR.D
3	1	CONTAM|P41361	52347.1	0.148		SWISS-PROT:P41361 (Bos taurus) Antithrombin-III precursor	151	8			10405	2+	911.531	0.006	6.58233	0.9999	K.LPGIVAEGR.D
3	1	CONTAM|P41361	52347.1	0.148		SWISS-PROT:P41361 (Bos taurus) Antithrombin-III precursor	151	8			15212	2+	1340.66	0.006	4.4754	1	K.TSDQIHFFFAK.L
3	1	CONTAM|P41361	52347.1	0.148		SWISS-PROT:P41361 (Bos taurus) Antithrombin-III precursor	151	8			15354	2+	1340.66	0.009	6.71309	1	K.TSDQIHFFFAK.L
3	1	CONTAM|P41361	52347.1	0.148		SWISS-PROT:P41361 (Bos taurus) Antithrombin-III precursor	151	8			15497	2+	1340.66	0.008	5.9672	1	K.TSDQIHFFFAK.L
3	1	CONTAM|P41361	52347.1	0.148		SWISS-PROT:P41361 (Bos taurus) Antithrombin-III precursor	151	8			15498	3+	1340.66	0.007	5.2213	0.8212	K.TSDQIHFFFAK.L
3	1	CONTAM|P41361	52347.1	0.148		SWISS-PROT:P41361 (Bos taurus) Antithrombin-III precursor	151	8			15652	2+	1340.66	0.007	5.2213	1	K.TSDQIHFFFAK.L
3	1	CONTAM|P41361	52347.1	0.148		SWISS-PROT:P41361 (Bos taurus) Antithrombin-III precursor	151	8			15653	3+	1340.66	0.007	5.2213	0.9978	K.TSDQIHFFFAK.L
3	1	CONTAM|P41361	52347.1	0.148		SWISS-PROT:P41361 (Bos taurus) Antithrombin-III precursor	151	8			15808	2+	1340.66	0.007	5.2213	1	K.TSDQIHFFFAK.L
3	1	CONTAM|P41361	52347.1	0.148		SWISS-PROT:P41361 (Bos taurus) Antithrombin-III precursor	151	8			15967	2+	1340.66	0.006	4.4754	0.9999	K.TSDQIHFFFAK.L
3	1	CONTAM|P41361	52347.1	0.148		SWISS-PROT:P41361 (Bos taurus) Antithrombin-III precursor	151	8			16152	2+	1340.66	0.007	5.2213	0.9994	K.TSDQIHFFFAK.L
3	1	CONTAM|P41361	52347.1	0.148		SWISS-PROT:P41361 (Bos taurus) Antithrombin-III precursor	151	8			16373	2+	1340.66	0.007	5.2213	1	K.TSDQIHFFFAK.L
3	1	CONTAM|P41361	52347.1	0.148		SWISS-PROT:P41361 (Bos taurus) Antithrombin-III precursor	151	8			16603	2+	1340.66	0.008	5.9672	1	K.TSDQIHFFFAK.L
3	1	CONTAM|P41361	52347.1	0.148		SWISS-PROT:P41361 (Bos taurus) Antithrombin-III precursor	151	8			16736	2+	1340.66	0.009	6.71309	1	K.TSDQIHFFFAK.L
3	1	CONTAM|P41361	52347.1	0.148		SWISS-PROT:P41361 (Bos taurus) Antithrombin-III precursor	151	8			17409	2+	1340.66	0.007	5.2213	0.9998	K.TSDQIHFFFAK.L
3	1	CONTAM|P41361	52347.1	0.148		SWISS-PROT:P41361 (Bos taurus) Antithrombin-III precursor	151	8			18882	2+	1314.73	0.01	7.6061	0.9997	K.GDDITMVLILPK.L
3	1	CONTAM|P41361	52347.1	0.148		SWISS-PROT:P41361 (Bos taurus) Antithrombin-III precursor	151	8			19056	2+	1314.73	0.008	6.08488	0.9994	K.GDDITMVLILPK.L
3	1	CONTAM|P41361	52347.1	0.148		SWISS-PROT:P41361 (Bos taurus) Antithrombin-III precursor	151	8			19195	2+	1314.73	0.006	4.56366	1	K.GDDITMVLILPK.L
3	1	CONTAM|P41361	52347.1	0.148		SWISS-PROT:P41361 (Bos taurus) Antithrombin-III precursor	151	8			19337	2+	1314.73	0.007	5.32427	1	K.GDDITMVLILPK.L
3	1	CONTAM|P41361	52347.1	0.148		SWISS-PROT:P41361 (Bos taurus) Antithrombin-III precursor	151	8			19482	2+	1314.73	0.005	3.80305	0.9993	K.GDDITMVLILPK.L
3	1	CONTAM|P41361	52347.1	0.148		SWISS-PROT:P41361 (Bos taurus) Antithrombin-III precursor	151	8			19625	2+	1314.73	0.005	3.80305	0.9999	K.GDDITMVLILPK.L
3	1	CONTAM|P41361	52347.1	0.148		SWISS-PROT:P41361 (Bos taurus) Antithrombin-III precursor	151	8			19768	2+	1314.73	0.008	6.08488	0.9996	K.GDDITMVLILPK.L
3	1	CONTAM|P41361	52347.1	0.148		SWISS-PROT:P41361 (Bos taurus) Antithrombin-III precursor	151	8			22513	2+	1860.87	0.042	22.5701	0.8427	K.E^QLQDMGLEDLFSPEK.S
3	1	CONTAM|P41361	52347.1	0.148		SWISS-PROT:P41361 (Bos taurus) Antithrombin-III precursor	151	8			5075	2+	850.405	0.004	4.70364	0.9285	K.FSPENTR.K
3	1	CONTAM|P41361	52347.1	0.148		SWISS-PROT:P41361 (Bos taurus) Antithrombin-III precursor	151	8			5547	2+	850.405	0.005	5.87955	0.6768	K.FSPENTR.K
3	1	CONTAM|P41361	52347.1	0.148		SWISS-PROT:P41361 (Bos taurus) Antithrombin-III precursor	151	8			7725	2+	917.52	0.004	4.35958	0.8426	R.RVWELSK.A
3	1	CONTAM|P41361	52347.1	0.148		SWISS-PROT:P41361 (Bos taurus) Antithrombin-III precursor	151	8			7871	2+	917.52	0.004	4.35958	0.6151	R.RVWELSK.A
3	1	CONTAM|P41361	52347.1	0.148		SWISS-PROT:P41361 (Bos taurus) Antithrombin-III precursor	151	8			8485	2+	911.531	0.002	2.19411	0.8378	K.LPGIVAEGR.D
3	1	CONTAM|P41361	52347.1	0.148		SWISS-PROT:P41361 (Bos taurus) Antithrombin-III precursor	151	8			9353	2+	911.531	1.882	129.453	0.9848	K.LPGIVAEGR.D
3	1	CONTAM|P41361	52347.1	0.148		SWISS-PROT:P41361 (Bos taurus) Antithrombin-III precursor	151	8			9489	2+	911.531	0.005	5.48528	1	K.LPGIVAEGR.D
3	1	CONTAM|P41361	52347.1	0.148		SWISS-PROT:P41361 (Bos taurus) Antithrombin-III precursor	151	8			9620	2+	911.531	0.005	5.48528	1	K.LPGIVAEGR.D
3	1	CONTAM|P41361	52347.1	0.148		SWISS-PROT:P41361 (Bos taurus) Antithrombin-III precursor	151	8			9764	2+	911.531	0.005	5.48528	1	K.LPGIVAEGR.D
3	1	CONTAM|P41361	52347.1	0.148		SWISS-PROT:P41361 (Bos taurus) Antithrombin-III precursor	151	8			9907	2+	911.531	0.005	5.48528	1	K.LPGIVAEGR.D
3	1	CONTAM|P41361	52347.1	0.148		SWISS-PROT:P41361 (Bos taurus) Antithrombin-III precursor	151	8			10054	2+	911.531	0.005	5.48528	1	K.LPGIVAEGR.D
3	1	CONTAM|P41361	52347.1	0.148		SWISS-PROT:P41361 (Bos taurus) Antithrombin-III precursor	151	8			10287	2+	911.531	-0.05	54.8528	0.6145	K.LPGIVAEGR.D
3	1	CONTAM|P41361	52347.1	0.148		SWISS-PROT:P41361 (Bos taurus) Antithrombin-III precursor	151	8			14911	2+	1340.66	0.009	6.71309	1	K.TSDQIHFFFAK.L
3	1	CONTAM|P41361	52347.1	0.148		SWISS-PROT:P41361 (Bos taurus) Antithrombin-III precursor	151	8			15071	2+	1340.66	0.007	5.2213	1	K.TSDQIHFFFAK.L
3	1	CONTAM|P41361	52347.1	0.148		SWISS-PROT:P41361 (Bos taurus) Antithrombin-III precursor	151	8			15279	2+	1340.66	0.007	5.2213	1	K.TSDQIHFFFAK.L
3	1	CONTAM|P41361	52347.1	0.148		SWISS-PROT:P41361 (Bos taurus) Antithrombin-III precursor	151	8			15469	2+	1340.66	0.008	5.9672	1	K.TSDQIHFFFAK.L
3	1	CONTAM|P41361	52347.1	0.148		SWISS-PROT:P41361 (Bos taurus) Antithrombin-III precursor	151	8			19148	2+	1314.73	0.006	4.56366	0.9998	K.GDDITMVLILPK.L
3	1	CONTAM|P41361	52347.1	0.148		SWISS-PROT:P41361 (Bos taurus) Antithrombin-III precursor	151	8			5398	2+	850.405	0.003	3.52773	0.7508	K.FSPENTR.K
3	1	CONTAM|P41361	52347.1	0.148		SWISS-PROT:P41361 (Bos taurus) Antithrombin-III precursor	151	8			9662	2+	911.531	0.005	5.48528	0.9996	K.LPGIVAEGR.D
3	1	CONTAM|P41361	52347.1	0.148		SWISS-PROT:P41361 (Bos taurus) Antithrombin-III precursor	151	8			9792	2+	911.531	0.006	6.58233	1	K.LPGIVAEGR.D
3	1	CONTAM|P41361	52347.1	0.148		SWISS-PROT:P41361 (Bos taurus) Antithrombin-III precursor	151	8			9924	2+	911.531	0.005	5.48528	1	K.LPGIVAEGR.D
3	1	CONTAM|P41361	52347.1	0.148		SWISS-PROT:P41361 (Bos taurus) Antithrombin-III precursor	151	8			10056	2+	911.531	0.004	4.38822	1	K.LPGIVAEGR.D
3	1	CONTAM|P41361	52347.1	0.148		SWISS-PROT:P41361 (Bos taurus) Antithrombin-III precursor	151	8			10460	2+	911.531	0.006	6.58233	0.7341	K.LPGIVAEGR.D
3	1	CONTAM|P41361	52347.1	0.148		SWISS-PROT:P41361 (Bos taurus) Antithrombin-III precursor	151	8			15171	2+	1340.66	0.007	5.2213	1	K.TSDQIHFFFAK.L
3	1	CONTAM|P41361	52347.1	0.148		SWISS-PROT:P41361 (Bos taurus) Antithrombin-III precursor	151	8			15616	2+	1340.66	0.007	5.2213	0.997	K.TSDQIHFFFAK.L
3	1	CONTAM|P41361	52347.1	0.148		SWISS-PROT:P41361 (Bos taurus) Antithrombin-III precursor	151	8			18750	2+	1314.73	0.008	6.08488	0.9998	K.GDDITMVLILPK.L
3	1	CONTAM|P41361	52347.1	0.148		SWISS-PROT:P41361 (Bos taurus) Antithrombin-III precursor	151	8			18880	2+	1314.73	0.006	4.56366	0.9912	K.GDDITMVLILPK.L
3	1	CONTAM|P41361	52347.1	0.148		SWISS-PROT:P41361 (Bos taurus) Antithrombin-III precursor	151	8			7108	2+	839.414	0.005	5.95653	0.6308	K.FDTISEK.T
3	1	CONTAM|P41361	52347.1	0.148		SWISS-PROT:P41361 (Bos taurus) Antithrombin-III precursor	151	8			9839	2+	911.531	0.005	5.48528	1	K.LPGIVAEGR.D
3	1	CONTAM|P41361	52347.1	0.148		SWISS-PROT:P41361 (Bos taurus) Antithrombin-III precursor	151	8			9971	2+	911.531	0.004	4.38822	0.999	K.LPGIVAEGR.D
3	1	CONTAM|P41361	52347.1	0.148		SWISS-PROT:P41361 (Bos taurus) Antithrombin-III precursor	151	8			14955	2+	1340.66	0.007	5.2213	0.9974	K.TSDQIHFFFAK.L
3	1	CONTAM|P41361	52347.1	0.148		SWISS-PROT:P41361 (Bos taurus) Antithrombin-III precursor	151	8			15086	2+	1340.66	0.007	5.2213	1	K.TSDQIHFFFAK.L
3	1	CONTAM|P41361	52347.1	0.148		SWISS-PROT:P41361 (Bos taurus) Antithrombin-III precursor	151	8			10804	2+	911.531	0.002	2.19411	0.996	K.LPGIVAEGR.D
3	1	CONTAM|P41361	52347.1	0.148		SWISS-PROT:P41361 (Bos taurus) Antithrombin-III precursor	151	8			11074	2+	911.531	0.002	2.19411	0.9998	K.LPGIVAEGR.D
3	1	CONTAM|P41361	52347.1	0.148		SWISS-PROT:P41361 (Bos taurus) Antithrombin-III precursor	151	8			10694	2+	911.531	0.003	3.29117	1	K.LPGIVAEGR.D
3	1	CONTAM|P41361	52347.1	0.148		SWISS-PROT:P41361 (Bos taurus) Antithrombin-III precursor	151	8			7419	2+	839.414	0.004	4.76523	0.6986	K.FDTISEK.T
3	1	CONTAM|P41361	52347.1	0.148		SWISS-PROT:P41361 (Bos taurus) Antithrombin-III precursor	151	8			10547	2+	911.531	0.005	5.48528	0.9979	K.LPGIVAEGR.D
3	1	CONTAM|P41361	52347.1	0.148		SWISS-PROT:P41361 (Bos taurus) Antithrombin-III precursor	151	8			10737	2+	911.531	-1.074	81.1821	0.8597	K.LPGIVAEGR.D
3	1	CONTAM|P41361	52347.1	0.148		SWISS-PROT:P41361 (Bos taurus) Antithrombin-III precursor	151	8			6657	2+	850.405	0.005	5.87955	0.6296	K.FSPENTR.K
3	1	CONTAM|P41361	52347.1	0.148		SWISS-PROT:P41361 (Bos taurus) Antithrombin-III precursor	151	8			7096	2+	839.414	0.005	5.95653	0.7385	K.FDTISEK.T
3	1	CONTAM|P41361	52347.1	0.148		SWISS-PROT:P41361 (Bos taurus) Antithrombin-III precursor	151	8			10100	2+	911.531	0.005	5.48528	1	K.LPGIVAEGR.D
3	1	CONTAM|P41361	52347.1	0.148		SWISS-PROT:P41361 (Bos taurus) Antithrombin-III precursor	151	8			10242	2+	911.531	0.005	5.48528	1	K.LPGIVAEGR.D
3	1	CONTAM|P41361	52347.1	0.148		SWISS-PROT:P41361 (Bos taurus) Antithrombin-III precursor	151	8			10380	2+	911.531	0.005	5.48528	1	K.LPGIVAEGR.D
3	1	CONTAM|P41361	52347.1	0.148		SWISS-PROT:P41361 (Bos taurus) Antithrombin-III precursor	151	8			10518	2+	911.531	0.005	5.48528	1	K.LPGIVAEGR.D
3	1	CONTAM|P41361	52347.1	0.148		SWISS-PROT:P41361 (Bos taurus) Antithrombin-III precursor	151	8			10661	2+	911.531	0.005	5.48528	1	K.LPGIVAEGR.D
3	1	CONTAM|P41361	52347.1	0.148		SWISS-PROT:P41361 (Bos taurus) Antithrombin-III precursor	151	8			10806	2+	911.531	0.004	4.38822	1	K.LPGIVAEGR.D
3	1	CONTAM|P41361	52347.1	0.148		SWISS-PROT:P41361 (Bos taurus) Antithrombin-III precursor	151	8			10949	2+	911.531	0.005	5.48528	1	K.LPGIVAEGR.D
3	1	CONTAM|P41361	52347.1	0.148		SWISS-PROT:P41361 (Bos taurus) Antithrombin-III precursor	151	8			11092	2+	911.531	0.004	4.38822	1	K.LPGIVAEGR.D
3	1	CONTAM|P41361	52347.1	0.148		SWISS-PROT:P41361 (Bos taurus) Antithrombin-III precursor	151	8			11247	2+	911.531	0.004	4.38822	1	K.LPGIVAEGR.D
3	1	CONTAM|P41361	52347.1	0.148		SWISS-PROT:P41361 (Bos taurus) Antithrombin-III precursor	151	8			11389	2+	911.531	0.005	5.48528	0.9994	K.LPGIVAEGR.D
3	1	CONTAM|P41361	52347.1	0.148		SWISS-PROT:P41361 (Bos taurus) Antithrombin-III precursor	151	8			16790	2+	1340.66	0.007	5.2213	1	K.TSDQIHFFFAK.L
3	1	CONTAM|P41361	52347.1	0.148		SWISS-PROT:P41361 (Bos taurus) Antithrombin-III precursor	151	8			16932	2+	1340.66	0.008	5.9672	1	K.TSDQIHFFFAK.L
3	1	CONTAM|P41361	52347.1	0.148		SWISS-PROT:P41361 (Bos taurus) Antithrombin-III precursor	151	8			17076	2+	1340.66	0.006	4.4754	1	K.TSDQIHFFFAK.L
3	1	CONTAM|P41361	52347.1	0.148		SWISS-PROT:P41361 (Bos taurus) Antithrombin-III precursor	151	8			17220	2+	1340.66	0.006	4.4754	1	K.TSDQIHFFFAK.L
3	1	CONTAM|P41361	52347.1	0.148		SWISS-PROT:P41361 (Bos taurus) Antithrombin-III precursor	151	8			17466	2+	1340.66	0.005	3.7295	0.9999	K.TSDQIHFFFAK.L
3	1	CONTAM|P41361	52347.1	0.148		SWISS-PROT:P41361 (Bos taurus) Antithrombin-III precursor	151	8			17608	2+	1340.66	0.007	5.2213	1	K.TSDQIHFFFAK.L
3	1	CONTAM|P41361	52347.1	0.148		SWISS-PROT:P41361 (Bos taurus) Antithrombin-III precursor	151	8			17748	2+	1340.66	0.008	5.9672	1	K.TSDQIHFFFAK.L
3	1	CONTAM|P41361	52347.1	0.148		SWISS-PROT:P41361 (Bos taurus) Antithrombin-III precursor	151	8			18070	2+	1340.66	0.006	4.4754	0.8127	K.TSDQIHFFFAK.L
3	1	CONTAM|P41361	52347.1	0.148		SWISS-PROT:P41361 (Bos taurus) Antithrombin-III precursor	151	8			18414	2+	1340.66	0.008	5.9672	0.985	K.TSDQIHFFFAK.L
3	1	CONTAM|P41361	52347.1	0.148		SWISS-PROT:P41361 (Bos taurus) Antithrombin-III precursor	151	8			18607	2+	1340.66	0.03	22.377	0.9997	K.TSDQIHFFFAK.L
3	1	CONTAM|P41361	52347.1	0.148		SWISS-PROT:P41361 (Bos taurus) Antithrombin-III precursor	151	8			20443	2+	1314.73	0.007	5.32427	0.9977	K.GDDITMVLILPK.L
3	1	CONTAM|P41361	52347.1	0.148		SWISS-PROT:P41361 (Bos taurus) Antithrombin-III precursor	151	8			20583	2+	1314.73	0.006	4.56366	0.9999	K.GDDITMVLILPK.L
3	1	CONTAM|P41361	52347.1	0.148		SWISS-PROT:P41361 (Bos taurus) Antithrombin-III precursor	151	8			20728	2+	1314.73	0.005	3.80305	0.9997	K.GDDITMVLILPK.L
3	1	CONTAM|P41361	52347.1	0.148		SWISS-PROT:P41361 (Bos taurus) Antithrombin-III precursor	151	8			20897	2+	1314.73	0.003	2.28183	0.9996	K.GDDITMVLILPK.L
3	1	CONTAM|P41361	52347.1	0.148		SWISS-PROT:P41361 (Bos taurus) Antithrombin-III precursor	151	8			23975	2+	1860.87	0.044	23.6449	0.6145	K.E^QLQDMGLEDLFSPEK.S
3	1	CONTAM|P41361	52347.1	0.148		SWISS-PROT:P41361 (Bos taurus) Antithrombin-III precursor	151	8			6849	2+	839.414	0.005	5.95653	0.7	K.FDTISEK.T
3	1	CONTAM|P41361	52347.1	0.148		SWISS-PROT:P41361 (Bos taurus) Antithrombin-III precursor	151	8			6986	2+	839.414	0.004	4.76523	0.6782	K.FDTISEK.T
3	1	CONTAM|P41361	52347.1	0.148		SWISS-PROT:P41361 (Bos taurus) Antithrombin-III precursor	151	8			8952	2+	917.52	0.005	5.44947	0.8756	R.RVWELSK.A
3	1	CONTAM|P41361	52347.1	0.148		SWISS-PROT:P41361 (Bos taurus) Antithrombin-III precursor	151	8			10207	2+	911.531	0.004	4.38822	1	K.LPGIVAEGR.D
3	1	CONTAM|P41361	52347.1	0.148		SWISS-PROT:P41361 (Bos taurus) Antithrombin-III precursor	151	8			10349	2+	911.531	0.006	6.58233	1	K.LPGIVAEGR.D
3	1	CONTAM|P41361	52347.1	0.148		SWISS-PROT:P41361 (Bos taurus) Antithrombin-III precursor	151	8			10492	2+	911.531	0.005	5.48528	1	K.LPGIVAEGR.D
3	1	CONTAM|P41361	52347.1	0.148		SWISS-PROT:P41361 (Bos taurus) Antithrombin-III precursor	151	8			10635	2+	911.531	0.004	4.38822	1	K.LPGIVAEGR.D
3	1	CONTAM|P41361	52347.1	0.148		SWISS-PROT:P41361 (Bos taurus) Antithrombin-III precursor	151	8			10778	2+	911.531	0.004	4.38822	1	K.LPGIVAEGR.D
3	1	CONTAM|P41361	52347.1	0.148		SWISS-PROT:P41361 (Bos taurus) Antithrombin-III precursor	151	8			10969	2+	911.531	0.004	4.38822	0.9996	K.LPGIVAEGR.D
3	1	CONTAM|P41361	52347.1	0.148		SWISS-PROT:P41361 (Bos taurus) Antithrombin-III precursor	151	8			11110	2+	911.531	0.004	4.38822	1	K.LPGIVAEGR.D
3	1	CONTAM|P41361	52347.1	0.148		SWISS-PROT:P41361 (Bos taurus) Antithrombin-III precursor	151	8			11683	2+	911.531	0.002	2.19411	0.9995	K.LPGIVAEGR.D
3	1	CONTAM|P41361	52347.1	0.148		SWISS-PROT:P41361 (Bos taurus) Antithrombin-III precursor	151	8			12181	2+	911.531	0.002	2.19411	0.7687	K.LPGIVAEGR.D
3	1	CONTAM|P41361	52347.1	0.148		SWISS-PROT:P41361 (Bos taurus) Antithrombin-III precursor	151	8			16003	2+	1340.66	0.005	3.7295	1	K.TSDQIHFFFAK.L
3	1	CONTAM|P41361	52347.1	0.148		SWISS-PROT:P41361 (Bos taurus) Antithrombin-III precursor	151	8			16143	2+	1340.66	0.007	5.2213	1	K.TSDQIHFFFAK.L
3	1	CONTAM|P41361	52347.1	0.148		SWISS-PROT:P41361 (Bos taurus) Antithrombin-III precursor	151	8			16286	2+	1340.66	0.007	5.2213	1	K.TSDQIHFFFAK.L
3	1	CONTAM|P41361	52347.1	0.148		SWISS-PROT:P41361 (Bos taurus) Antithrombin-III precursor	151	8			16385	3+	1340.66	0.005	3.7295	0.6865	K.TSDQIHFFFAK.L
3	1	CONTAM|P41361	52347.1	0.148		SWISS-PROT:P41361 (Bos taurus) Antithrombin-III precursor	151	8			16429	2+	1340.66	0.007	5.2213	1	K.TSDQIHFFFAK.L
3	1	CONTAM|P41361	52347.1	0.148		SWISS-PROT:P41361 (Bos taurus) Antithrombin-III precursor	151	8			16572	2+	1340.66	0.007	5.2213	1	K.TSDQIHFFFAK.L
3	1	CONTAM|P41361	52347.1	0.148		SWISS-PROT:P41361 (Bos taurus) Antithrombin-III precursor	151	8			16675	3+	1340.66	0.005	3.7295	0.8046	K.TSDQIHFFFAK.L
3	1	CONTAM|P41361	52347.1	0.148		SWISS-PROT:P41361 (Bos taurus) Antithrombin-III precursor	151	8			20146	2+	1314.73	0.005	3.80305	0.9999	K.GDDITMVLILPK.L
3	1	CONTAM|P41361	52347.1	0.148		SWISS-PROT:P41361 (Bos taurus) Antithrombin-III precursor	151	8			6924	2+	839.414	0.006	7.14784	0.7169	K.FDTISEK.T
3	1	CONTAM|P41361	52347.1	0.148		SWISS-PROT:P41361 (Bos taurus) Antithrombin-III precursor	151	8			8308	2+	917.52	0.006	6.53936	0.854	R.RVWELSK.A
3	1	CONTAM|P41361	52347.1	0.148		SWISS-PROT:P41361 (Bos taurus) Antithrombin-III precursor	151	8			8451	2+	917.52	0.006	6.53936	0.9467	R.RVWELSK.A
3	1	CONTAM|P41361	52347.1	0.148		SWISS-PROT:P41361 (Bos taurus) Antithrombin-III precursor	151	8			8594	2+	917.52	0.005	5.44947	0.7787	R.RVWELSK.A
3	1	CONTAM|P41361	52347.1	0.148		SWISS-PROT:P41361 (Bos taurus) Antithrombin-III precursor	151	8			9793	2+	911.531	0.005	5.48528	1	K.LPGIVAEGR.D
3	1	CONTAM|P41361	52347.1	0.148		SWISS-PROT:P41361 (Bos taurus) Antithrombin-III precursor	151	8			9936	2+	911.531	0.006	6.58233	1	K.LPGIVAEGR.D
3	1	CONTAM|P41361	52347.1	0.148		SWISS-PROT:P41361 (Bos taurus) Antithrombin-III precursor	151	8			10079	2+	911.531	0.006	6.58233	1	K.LPGIVAEGR.D
3	1	CONTAM|P41361	52347.1	0.148		SWISS-PROT:P41361 (Bos taurus) Antithrombin-III precursor	151	8			10222	2+	911.531	0.006	6.58233	1	K.LPGIVAEGR.D
3	1	CONTAM|P41361	52347.1	0.148		SWISS-PROT:P41361 (Bos taurus) Antithrombin-III precursor	151	8			10365	2+	911.531	0.006	6.58233	1	K.LPGIVAEGR.D
3	1	CONTAM|P41361	52347.1	0.148		SWISS-PROT:P41361 (Bos taurus) Antithrombin-III precursor	151	8			10511	2+	911.531	0.005	5.48528	1	K.LPGIVAEGR.D
3	1	CONTAM|P41361	52347.1	0.148		SWISS-PROT:P41361 (Bos taurus) Antithrombin-III precursor	151	8			10652	2+	911.531	0.005	5.48528	1	K.LPGIVAEGR.D
3	1	CONTAM|P41361	52347.1	0.148		SWISS-PROT:P41361 (Bos taurus) Antithrombin-III precursor	151	8			10795	2+	911.531	0.006	6.58233	0.9999	K.LPGIVAEGR.D
3	1	CONTAM|P41361	52347.1	0.148		SWISS-PROT:P41361 (Bos taurus) Antithrombin-III precursor	151	8			11240	2+	911.531	0.005	5.48528	0.9998	K.LPGIVAEGR.D
3	1	CONTAM|P41361	52347.1	0.148		SWISS-PROT:P41361 (Bos taurus) Antithrombin-III precursor	151	8			15718	2+	1340.66	-0.004	2.9836	1	K.TSDQIHFFFAK.L
3	1	CONTAM|P41361	52347.1	0.148		SWISS-PROT:P41361 (Bos taurus) Antithrombin-III precursor	151	8			15854	2+	1340.66	0.009	6.71309	1	K.TSDQIHFFFAK.L
3	1	CONTAM|P41361	52347.1	0.148		SWISS-PROT:P41361 (Bos taurus) Antithrombin-III precursor	151	8			15997	2+	1340.66	0.007	5.2213	1	K.TSDQIHFFFAK.L
3	1	CONTAM|P41361	52347.1	0.148		SWISS-PROT:P41361 (Bos taurus) Antithrombin-III precursor	151	8			16140	2+	1340.66	0.007	5.2213	1	K.TSDQIHFFFAK.L
3	1	CONTAM|P41361	52347.1	0.148		SWISS-PROT:P41361 (Bos taurus) Antithrombin-III precursor	151	8			16284	2+	1340.66	0.007	5.2213	1	K.TSDQIHFFFAK.L
3	1	CONTAM|P41361	52347.1	0.148		SWISS-PROT:P41361 (Bos taurus) Antithrombin-III precursor	151	8			16428	2+	1340.66	0.008	5.9672	1	K.TSDQIHFFFAK.L
3	1	CONTAM|P41361	52347.1	0.148		SWISS-PROT:P41361 (Bos taurus) Antithrombin-III precursor	151	8			16571	2+	1340.66	0.006	4.4754	0.9991	K.TSDQIHFFFAK.L
3	1	CONTAM|P41361	52347.1	0.148		SWISS-PROT:P41361 (Bos taurus) Antithrombin-III precursor	151	8			16643	3+	1340.66	0.006	4.4754	0.6179	K.TSDQIHFFFAK.L
3	1	CONTAM|P41361	52347.1	0.148		SWISS-PROT:P41361 (Bos taurus) Antithrombin-III precursor	151	8			16754	2+	1340.66	0.008	5.9672	1	K.TSDQIHFFFAK.L
3	1	CONTAM|P41361	52347.1	0.148		SWISS-PROT:P41361 (Bos taurus) Antithrombin-III precursor	151	8			16890	2+	1340.66	1.03	22.377	1	K.TSDQIHFFFAK.L
3	1	CONTAM|P41361	52347.1	0.148		SWISS-PROT:P41361 (Bos taurus) Antithrombin-III precursor	151	8			17199	2+	1330.73	0.007	5.26028	0.9992	K.GDDITM"VLILPK.L
3	1	CONTAM|P41361	52347.1	0.148		SWISS-PROT:P41361 (Bos taurus) Antithrombin-III precursor	151	8			17344	2+	1340.66	0.005	3.7295	1	K.TSDQIHFFFAK.L
3	1	CONTAM|P41361	52347.1	0.148		SWISS-PROT:P41361 (Bos taurus) Antithrombin-III precursor	151	8			17487	2+	1340.66	0.005	3.7295	1	K.TSDQIHFFFAK.L
3	1	CONTAM|P41361	52347.1	0.148		SWISS-PROT:P41361 (Bos taurus) Antithrombin-III precursor	151	8			17666	2+	1340.66	0.007	5.2213	1	K.TSDQIHFFFAK.L
3	1	CONTAM|P41361	52347.1	0.148		SWISS-PROT:P41361 (Bos taurus) Antithrombin-III precursor	151	8			19618	2+	1314.73	0.007	5.32427	1	K.GDDITMVLILPK.L
3	1	CONTAM|P41361	52347.1	0.148		SWISS-PROT:P41361 (Bos taurus) Antithrombin-III precursor	151	8			19766	2+	1314.73	0.007	5.32427	0.9996	K.GDDITMVLILPK.L
3	1	CONTAM|P41361	52347.1	0.148		SWISS-PROT:P41361 (Bos taurus) Antithrombin-III precursor	151	8			19906	2+	1314.73	0.008	6.08488	1	K.GDDITMVLILPK.L
3	1	CONTAM|P41361	52347.1	0.148		SWISS-PROT:P41361 (Bos taurus) Antithrombin-III precursor	151	8			20086	2+	1314.73	0.008	6.08488	0.9993	K.GDDITMVLILPK.L
3	1	CONTAM|P41361	52347.1	0.148		SWISS-PROT:P41361 (Bos taurus) Antithrombin-III precursor	151	8			22712	2+	1860.87	0.043	23.1075	0.8831	K.E^QLQDMGLEDLFSPEK.S
3	1	CONTAM|P41361	52347.1	0.148		SWISS-PROT:P41361 (Bos taurus) Antithrombin-III precursor	151	8			28011	2+	911.531	0.005	5.48528	0.7757	K.LPGIVAEGR.D
3	1	CONTAM|P41361	52347.1	0.148		SWISS-PROT:P41361 (Bos taurus) Antithrombin-III precursor	151	8			28219	2+	911.531	0.002	2.19411	0.7224	K.LPGIVAEGR.D
3	1	CONTAM|P41361	52347.1	0.148		SWISS-PROT:P41361 (Bos taurus) Antithrombin-III precursor	151	8			28431	2+	911.531	0.002	2.19411	0.6155	K.LPGIVAEGR.D
4	1	CONTAM|Q0V8M9	99537	0.065		TREMBL:Q0V8M9;Q9TRI0 (Bos taurus) similar to inter-alpha (globulin) inhibitor H3 isoform 2	51	7			6288	3+	1626.87	0.008	4.91741	1	K.KGHVSFKPSLDQQR.S
4	1	CONTAM|Q0V8M9	99537	0.065		TREMBL:Q0V8M9;Q9TRI0 (Bos taurus) similar to inter-alpha (globulin) inhibitor H3 isoform 2	51	7			6300	2+	1626.87	0.011	6.76145	1	K.KGHVSFKPSLDQQR.S
4	1	CONTAM|Q0V8M9	99537	0.065		TREMBL:Q0V8M9;Q9TRI0 (Bos taurus) similar to inter-alpha (globulin) inhibitor H3 isoform 2	51	7			7592	3+	1498.78	0.008	5.33769	0.9997	K.GHVSFKPSLDQQR.S
4	1	CONTAM|Q0V8M9	99537	0.065		TREMBL:Q0V8M9;Q9TRI0 (Bos taurus) similar to inter-alpha (globulin) inhibitor H3 isoform 2	51	7			7629	2+	1498.78	0.01	6.67211	1	K.GHVSFKPSLDQQR.S
4	1	CONTAM|Q0V8M9	99537	0.065		TREMBL:Q0V8M9;Q9TRI0 (Bos taurus) similar to inter-alpha (globulin) inhibitor H3 isoform 2	51	7			7731	3+	1498.78	0.009	6.0049	1	K.GHVSFKPSLDQQR.S
4	1	CONTAM|Q0V8M9	99537	0.065		TREMBL:Q0V8M9;Q9TRI0 (Bos taurus) similar to inter-alpha (globulin) inhibitor H3 isoform 2	51	7			7771	2+	1498.78	0.01	6.67211	1	K.GHVSFKPSLDQQR.S
4	1	CONTAM|Q0V8M9	99537	0.065		TREMBL:Q0V8M9;Q9TRI0 (Bos taurus) similar to inter-alpha (globulin) inhibitor H3 isoform 2	51	7			13290	2+	1179.64	0.005	4.23859	0.9999	K.FTVSVNVAAGSK.V
4	1	CONTAM|Q0V8M9	99537	0.065		TREMBL:Q0V8M9;Q9TRI0 (Bos taurus) similar to inter-alpha (globulin) inhibitor H3 isoform 2	51	7			13501	2+	1179.64	0.007	5.93403	1	K.FTVSVNVAAGSK.V
4	1	CONTAM|Q0V8M9	99537	0.065		TREMBL:Q0V8M9;Q9TRI0 (Bos taurus) similar to inter-alpha (globulin) inhibitor H3 isoform 2	51	7			13651	2+	1179.64	-0.042	35.6042	0.9999	K.FTVSVNVAAGSK.V
4	1	CONTAM|Q0V8M9	99537	0.065		TREMBL:Q0V8M9;Q9TRI0 (Bos taurus) similar to inter-alpha (globulin) inhibitor H3 isoform 2	51	7			13805	2+	1179.64	0.003	2.54316	0.9999	K.FTVSVNVAAGSK.V
4	1	CONTAM|Q0V8M9	99537	0.065		TREMBL:Q0V8M9;Q9TRI0 (Bos taurus) similar to inter-alpha (globulin) inhibitor H3 isoform 2	51	7			13947	2+	1179.64	0.004	3.39087	1	K.FTVSVNVAAGSK.V
4	1	CONTAM|Q0V8M9	99537	0.065		TREMBL:Q0V8M9;Q9TRI0 (Bos taurus) similar to inter-alpha (globulin) inhibitor H3 isoform 2	51	7			14095	2+	1179.64	0.005	4.23859	1	K.FTVSVNVAAGSK.V
4	1	CONTAM|Q0V8M9	99537	0.065		TREMBL:Q0V8M9;Q9TRI0 (Bos taurus) similar to inter-alpha (globulin) inhibitor H3 isoform 2	51	7			14234	2+	1179.64	-0.092	77.9901	0.9999	K.FTVSVNVAAGSK.V
4	1	CONTAM|Q0V8M9	99537	0.065		TREMBL:Q0V8M9;Q9TRI0 (Bos taurus) similar to inter-alpha (globulin) inhibitor H3 isoform 2	51	7			15614	2+	1144.59	0.008	6.98941	0.9796	K.E^VSFDVELPK.T
4	1	CONTAM|Q0V8M9	99537	0.065		TREMBL:Q0V8M9;Q9TRI0 (Bos taurus) similar to inter-alpha (globulin) inhibitor H3 isoform 2	51	7			15629	2+	1162.6	0.004	3.44057	0.9995	K.EVSFDVELPK.T
4	1	CONTAM|Q0V8M9	99537	0.065		TREMBL:Q0V8M9;Q9TRI0 (Bos taurus) similar to inter-alpha (globulin) inhibitor H3 isoform 2	51	7			16290	2+	1179.64	1.039	33.061	0.8973	K.FTVSVNVAAGSK.V
4	1	CONTAM|Q0V8M9	99537	0.065		TREMBL:Q0V8M9;Q9TRI0 (Bos taurus) similar to inter-alpha (globulin) inhibitor H3 isoform 2	51	7			16433	2+	1179.64	1.036	30.5179	0.9975	K.FTVSVNVAAGSK.V
4	1	CONTAM|Q0V8M9	99537	0.065		TREMBL:Q0V8M9;Q9TRI0 (Bos taurus) similar to inter-alpha (globulin) inhibitor H3 isoform 2	51	7			20293	2+	1484.79	0.008	5.38797	1	K.VTFELTYEELLK.R
4	1	CONTAM|Q0V8M9	99537	0.065		TREMBL:Q0V8M9;Q9TRI0 (Bos taurus) similar to inter-alpha (globulin) inhibitor H3 isoform 2	51	7			20714	2+	1484.79	0.009	6.06147	1	K.VTFELTYEELLK.R
4	1	CONTAM|Q0V8M9	99537	0.065		TREMBL:Q0V8M9;Q9TRI0 (Bos taurus) similar to inter-alpha (globulin) inhibitor H3 isoform 2	51	7			6482	3+	1626.87	0.009	5.53209	0.9998	K.KGHVSFKPSLDQQR.S
4	1	CONTAM|Q0V8M9	99537	0.065		TREMBL:Q0V8M9;Q9TRI0 (Bos taurus) similar to inter-alpha (globulin) inhibitor H3 isoform 2	51	7			6516	2+	1626.87	0.012	7.37612	0.9972	K.KGHVSFKPSLDQQR.S
4	1	CONTAM|Q0V8M9	99537	0.065		TREMBL:Q0V8M9;Q9TRI0 (Bos taurus) similar to inter-alpha (globulin) inhibitor H3 isoform 2	51	7			7647	2+	1498.78	0.008	5.33769	1	K.GHVSFKPSLDQQR.S
4	1	CONTAM|Q0V8M9	99537	0.065		TREMBL:Q0V8M9;Q9TRI0 (Bos taurus) similar to inter-alpha (globulin) inhibitor H3 isoform 2	51	7			7652	3+	1498.78	0.007	4.67048	1	K.GHVSFKPSLDQQR.S
4	1	CONTAM|Q0V8M9	99537	0.065		TREMBL:Q0V8M9;Q9TRI0 (Bos taurus) similar to inter-alpha (globulin) inhibitor H3 isoform 2	51	7			13809	2+	1179.64	0.005	4.23859	0.9995	K.FTVSVNVAAGSK.V
4	1	CONTAM|Q0V8M9	99537	0.065		TREMBL:Q0V8M9;Q9TRI0 (Bos taurus) similar to inter-alpha (globulin) inhibitor H3 isoform 2	51	7			14914	2+	1162.6	0.007	6.02099	0.8887	K.EVSFDVELPK.T
4	1	CONTAM|Q0V8M9	99537	0.065		TREMBL:Q0V8M9;Q9TRI0 (Bos taurus) similar to inter-alpha (globulin) inhibitor H3 isoform 2	51	7			15054	2+	1162.6	0.007	6.02099	0.9976	K.EVSFDVELPK.T
4	1	CONTAM|Q0V8M9	99537	0.065		TREMBL:Q0V8M9;Q9TRI0 (Bos taurus) similar to inter-alpha (globulin) inhibitor H3 isoform 2	51	7			15197	2+	1162.6	0.006	5.16085	0.9915	K.EVSFDVELPK.T
4	1	CONTAM|Q0V8M9	99537	0.065		TREMBL:Q0V8M9;Q9TRI0 (Bos taurus) similar to inter-alpha (globulin) inhibitor H3 isoform 2	51	7			16192	2+	1290.6	0.134	103.828	0.9021	R.DYIFGDYIER.L
4	1	CONTAM|Q0V8M9	99537	0.065		TREMBL:Q0V8M9;Q9TRI0 (Bos taurus) similar to inter-alpha (globulin) inhibitor H3 isoform 2	51	7			19901	2+	1484.79	0.004	2.69399	1	K.VTFELTYEELLK.R
4	1	CONTAM|Q0V8M9	99537	0.065		TREMBL:Q0V8M9;Q9TRI0 (Bos taurus) similar to inter-alpha (globulin) inhibitor H3 isoform 2	51	7			20442	2+	1484.79	0.008	5.38797	0.9997	K.VTFELTYEELLK.R
4	1	CONTAM|Q0V8M9	99537	0.065		TREMBL:Q0V8M9;Q9TRI0 (Bos taurus) similar to inter-alpha (globulin) inhibitor H3 isoform 2	51	7			6799	3+	1626.87	1.014	8.60548	0.9939	K.KGHVSFKPSLDQQR.S
4	1	CONTAM|Q0V8M9	99537	0.065		TREMBL:Q0V8M9;Q9TRI0 (Bos taurus) similar to inter-alpha (globulin) inhibitor H3 isoform 2	51	7			7983	3+	1498.78	0.011	7.33932	1	K.GHVSFKPSLDQQR.S
4	1	CONTAM|Q0V8M9	99537	0.065		TREMBL:Q0V8M9;Q9TRI0 (Bos taurus) similar to inter-alpha (globulin) inhibitor H3 isoform 2	51	7			7986	2+	1498.78	0.009	6.0049	0.9986	K.GHVSFKPSLDQQR.S
4	1	CONTAM|Q0V8M9	99537	0.065		TREMBL:Q0V8M9;Q9TRI0 (Bos taurus) similar to inter-alpha (globulin) inhibitor H3 isoform 2	51	7			15106	2+	1162.6	0.006	5.16085	0.9881	K.EVSFDVELPK.T
4	1	CONTAM|Q0V8M9	99537	0.065		TREMBL:Q0V8M9;Q9TRI0 (Bos taurus) similar to inter-alpha (globulin) inhibitor H3 isoform 2	51	7			15253	2+	1162.6	0.005	4.30071	0.9969	K.EVSFDVELPK.T
4	1	CONTAM|Q0V8M9	99537	0.065		TREMBL:Q0V8M9;Q9TRI0 (Bos taurus) similar to inter-alpha (globulin) inhibitor H3 isoform 2	51	7			19689	2+	1484.79	0.012	8.08196	1	K.VTFELTYEELLK.R
4	1	CONTAM|Q0V8M9	99537	0.065		TREMBL:Q0V8M9;Q9TRI0 (Bos taurus) similar to inter-alpha (globulin) inhibitor H3 isoform 2	51	7			14866	2+	1162.6	0.008	6.88113	0.9991	K.EVSFDVELPK.T
4	1	CONTAM|Q0V8M9	99537	0.065		TREMBL:Q0V8M9;Q9TRI0 (Bos taurus) similar to inter-alpha (globulin) inhibitor H3 isoform 2	51	7			18894	2+	1484.79	0.009	6.06147	1	K.VTFELTYEELLK.R
4	1	CONTAM|Q0V8M9	99537	0.065		TREMBL:Q0V8M9;Q9TRI0 (Bos taurus) similar to inter-alpha (globulin) inhibitor H3 isoform 2	51	7			19171	2+	1484.79	0.085	57.2472	0.9918	K.VTFELTYEELLK.R
4	1	CONTAM|Q0V8M9	99537	0.065		TREMBL:Q0V8M9;Q9TRI0 (Bos taurus) similar to inter-alpha (globulin) inhibitor H3 isoform 2	51	7			17248	2+	1162.6	0.007	6.02099	0.9743	K.EVSFDVELPK.T
4	1	CONTAM|Q0V8M9	99537	0.065		TREMBL:Q0V8M9;Q9TRI0 (Bos taurus) similar to inter-alpha (globulin) inhibitor H3 isoform 2	51	7			17390	2+	1162.6	0.003	2.58043	0.997	K.EVSFDVELPK.T
4	1	CONTAM|Q0V8M9	99537	0.065		TREMBL:Q0V8M9;Q9TRI0 (Bos taurus) similar to inter-alpha (globulin) inhibitor H3 isoform 2	51	7			17012	2+	1162.6	0.007	6.02099	0.9903	K.EVSFDVELPK.T
4	1	CONTAM|Q0V8M9	99537	0.065		TREMBL:Q0V8M9;Q9TRI0 (Bos taurus) similar to inter-alpha (globulin) inhibitor H3 isoform 2	51	7			17150	2+	1162.6	0.005	4.30071	0.9965	K.EVSFDVELPK.T
4	1	CONTAM|Q0V8M9	99537	0.065		TREMBL:Q0V8M9;Q9TRI0 (Bos taurus) similar to inter-alpha (globulin) inhibitor H3 isoform 2	51	7			17293	2+	1162.6	0.005	4.30071	0.9898	K.EVSFDVELPK.T
4	1	CONTAM|Q0V8M9	99537	0.065		TREMBL:Q0V8M9;Q9TRI0 (Bos taurus) similar to inter-alpha (globulin) inhibitor H3 isoform 2	51	7			16719	2+	1162.6	0.005	4.30071	0.7125	K.EVSFDVELPK.T
4	1	CONTAM|Q0V8M9	99537	0.065		TREMBL:Q0V8M9;Q9TRI0 (Bos taurus) similar to inter-alpha (globulin) inhibitor H3 isoform 2	51	7			16715	2+	1162.6	0.004	3.44057	0.8098	K.EVSFDVELPK.T
4	1	CONTAM|Q0V8M9	99537	0.065		TREMBL:Q0V8M9;Q9TRI0 (Bos taurus) similar to inter-alpha (globulin) inhibitor H3 isoform 2	51	7			16858	2+	1162.6	0.008	6.88113	0.9838	K.EVSFDVELPK.T
4	1	CONTAM|Q0V8M9	99537	0.065		TREMBL:Q0V8M9;Q9TRI0 (Bos taurus) similar to inter-alpha (globulin) inhibitor H3 isoform 2	51	7			18064	2+	1290.6	0.005	3.87417	0.9999	R.DYIFGDYIER.L
4	1	CONTAM|Q0V8M9	99537	0.065		TREMBL:Q0V8M9;Q9TRI0 (Bos taurus) similar to inter-alpha (globulin) inhibitor H3 isoform 2	51	7			21534	2+	1484.79	-1.001	0.673497	0.9865	K.VTFELTYEELLK.R
4	1	CONTAM|Q0V8M9	99537	0.065		TREMBL:Q0V8M9;Q9TRI0 (Bos taurus) similar to inter-alpha (globulin) inhibitor H3 isoform 2	51	7			16054	2+	1162.6	0.007	6.02099	0.9377	K.EVSFDVELPK.T
4	1	CONTAM|Q0V8M9	99537	0.065		TREMBL:Q0V8M9;Q9TRI0 (Bos taurus) similar to inter-alpha (globulin) inhibitor H3 isoform 2	51	7			20480	2+	1484.79	0.011	7.40847	0.9999	K.VTFELTYEELLK.R
5	1	CONTAM|Q86YZ3, sp|Q86YZ3|HORN_HUMAN	282389.92267999204, 282389.92267999204	0.143	HRNR, HRNR	Hornerin, Hornerin	16	11			3132	3+	1808.75	0.006	3.3172	1	R.HGSSSGSSSSYGQHGSGSR.Q
5	1	CONTAM|Q86YZ3, sp|Q86YZ3|HORN_HUMAN	282389.92267999204, 282389.92267999204	0.143	HRNR, HRNR	Hornerin, Hornerin	16	11			3258	3+	1808.75	0.003	1.6586	0.9993	R.HGSSSGSSSSYGQHGSGSR.Q
5	1	CONTAM|Q86YZ3, sp|Q86YZ3|HORN_HUMAN	282389.92267999204, 282389.92267999204	0.143	HRNR, HRNR	Hornerin, Hornerin	16	11			3533	3+	1614.67	0.002	1.23864	0.9981	R.SSSGSSSSYGQHGSGSR.Q
5	1	CONTAM|Q86YZ3, sp|Q86YZ3|HORN_HUMAN	282389.92267999204, 282389.92267999204	0.143	HRNR, HRNR	Hornerin, Hornerin	16	11			3669	3+	2122.88	0.005	2.35529	0.8581	R.GEQHGSSSGSSSSYGQHGSGSR.Q
5	1	CONTAM|Q86YZ3, sp|Q86YZ3|HORN_HUMAN	282389.92267999204, 282389.92267999204	0.143	HRNR, HRNR	Hornerin, Hornerin	16	11			3995	2+	1125.53	0.002	1.77694	0.8791	R.SSSRGPYESR.S
5	1	CONTAM|Q86YZ3, sp|Q86YZ3|HORN_HUMAN	282389.92267999204, 282389.92267999204	0.143	HRNR, HRNR	Hornerin, Hornerin	16	11			4193	3+	1783.76	0.001	0.560614	0.885	R.QGSSAGSSSSYGQHGSGSR.Q
5	1	CONTAM|Q86YZ3, sp|Q86YZ3|HORN_HUMAN	282389.92267999204, 282389.92267999204	0.143	HRNR, HRNR	Hornerin, Hornerin	16	11			4537	3+	1947.9	0.008	4.10698	0.9675	R.QSLGHGQHGSGSGQSPSPSR.G
5	1	CONTAM|Q86YZ3, sp|Q86YZ3|HORN_HUMAN	282389.92267999204, 282389.92267999204	0.143	HRNR, HRNR	Hornerin, Hornerin	16	11			5960	3+	1584.71	0.005	3.15514	0.9192	R.GPYESGSGHSSGLGHR.E
5	1	CONTAM|Q86YZ3, sp|Q86YZ3|HORN_HUMAN	282389.92267999204, 282389.92267999204	0.143	HRNR, HRNR	Hornerin, Hornerin	16	11			6163	3+	1747.77	0.005	2.86078	0.9839	R.GSGSGQSPSSGQHGTGFGR.S
5	1	CONTAM|Q86YZ3, sp|Q86YZ3|HORN_HUMAN	282389.92267999204, 282389.92267999204	0.143	HRNR, HRNR	Hornerin, Hornerin	16	11			3940	3+	1947.9	0.008	4.10698	0.791	R.QSLGHGQHGSGSGQSPSPSR.G
5	1	CONTAM|Q86YZ3, sp|Q86YZ3|HORN_HUMAN	282389.92267999204, 282389.92267999204	0.143	HRNR, HRNR	Hornerin, Hornerin	16	11			4196	2+	1139.51	0.004	3.51029	0.9978	R.GSGSGQSPSYGR.H
5	1	CONTAM|Q86YZ3, sp|Q86YZ3|HORN_HUMAN	282389.92267999204, 282389.92267999204	0.143	HRNR, HRNR	Hornerin, Hornerin	16	11			5051	3+	1584.71	0.006	3.78617	0.9001	R.GPYESGSGHSSGLGHR.E
5	1	CONTAM|Q86YZ3, sp|Q86YZ3|HORN_HUMAN	282389.92267999204, 282389.92267999204	0.143	HRNR, HRNR	Hornerin, Hornerin	16	11			6130	2+	1526.66	0.006	3.93014	1	R.HGSGSGQSSSYGPYR.S
5	1	CONTAM|Q86YZ3, sp|Q86YZ3|HORN_HUMAN	282389.92267999204, 282389.92267999204	0.143	HRNR, HRNR	Hornerin, Hornerin	16	11			3963	3+	1947.9	0.007	3.59361	0.8486	R.QSLGHGQHGSGSGQSPSPSR.G
5	1	CONTAM|Q86YZ3, sp|Q86YZ3|HORN_HUMAN	282389.92267999204, 282389.92267999204	0.143	HRNR, HRNR	Hornerin, Hornerin	16	11			4436	2+	1139.51	0.006	5.26543	0.9996	R.GSGSGQSPSYGR.H
5	1	CONTAM|Q86YZ3, sp|Q86YZ3|HORN_HUMAN	282389.92267999204, 282389.92267999204	0.143	HRNR, HRNR	Hornerin, Hornerin	16	11			5451	3+	2477.02	1.019	7.6705	0.6949	R.HGSGSGHSSSYGQHGSGSGWSSSSGR.H
6	1	CONTAM|Q9TRI1	106186	0.11		TREMBL:Q9TRI1 (Bos taurus) similar to inter-alpha-trypsin inhibitor heavy chain2	44	7			20322	3+	3643.74	0.03	8.23329	0.9919	R.NVQFNYPQPSVTDVTQNSFHNYFGGSEIVVAGK.V
6	1	CONTAM|Q9TRI1	106186	0.11		TREMBL:Q9TRI1 (Bos taurus) similar to inter-alpha-trypsin inhibitor heavy chain2	44	7			12363	2+	1419.73	0.006	4.22617	0.9988	K.VQFELHYQEVK.W
6	1	CONTAM|Q9TRI1	106186	0.11		TREMBL:Q9TRI1 (Bos taurus) similar to inter-alpha-trypsin inhibitor heavy chain2	44	7			14211	2+	1337.72	0.006	4.48524	0.9986	K.FYNQVSTPLLR.N
6	1	CONTAM|Q9TRI1	106186	0.11		TREMBL:Q9TRI1 (Bos taurus) similar to inter-alpha-trypsin inhibitor heavy chain2	44	7			14357	2+	1337.72	0.008	5.98032	1	K.FYNQVSTPLLR.N
6	1	CONTAM|Q9TRI1	106186	0.11		TREMBL:Q9TRI1 (Bos taurus) similar to inter-alpha-trypsin inhibitor heavy chain2	44	7			12175	2+	1419.73	0.006	4.22617	0.9999	K.VQFELHYQEVK.W
6	1	CONTAM|Q9TRI1	106186	0.11		TREMBL:Q9TRI1 (Bos taurus) similar to inter-alpha-trypsin inhibitor heavy chain2	44	7			13791	2+	1337.72	0.009	6.72786	1	K.FYNQVSTPLLR.N
6	1	CONTAM|Q9TRI1	106186	0.11		TREMBL:Q9TRI1 (Bos taurus) similar to inter-alpha-trypsin inhibitor heavy chain2	44	7			13933	2+	1337.72	0.009	6.72786	1	K.FYNQVSTPLLR.N
6	1	CONTAM|Q9TRI1	106186	0.11		TREMBL:Q9TRI1 (Bos taurus) similar to inter-alpha-trypsin inhibitor heavy chain2	44	7			3941	2+	861.421	0.004	4.64349	0.7333	K.LGSYEHR.I
6	1	CONTAM|Q9TRI1	106186	0.11		TREMBL:Q9TRI1 (Bos taurus) similar to inter-alpha-trypsin inhibitor heavy chain2	44	7			12388	3+	1419.73	0.007	4.93053	0.9704	K.VQFELHYQEVK.W
6	1	CONTAM|Q9TRI1	106186	0.11		TREMBL:Q9TRI1 (Bos taurus) similar to inter-alpha-trypsin inhibitor heavy chain2	44	7			13851	2+	1337.72	0.008	5.98032	0.9977	K.FYNQVSTPLLR.N
6	1	CONTAM|Q9TRI1	106186	0.11		TREMBL:Q9TRI1 (Bos taurus) similar to inter-alpha-trypsin inhibitor heavy chain2	44	7			4545	2+	891.489	0.004	4.48687	0.9816	K.VQSTITSR.M
6	1	CONTAM|Q9TRI1	106186	0.11		TREMBL:Q9TRI1 (Bos taurus) similar to inter-alpha-trypsin inhibitor heavy chain2	44	7			4675	2+	891.489	0.005	5.60859	0.9921	K.VQSTITSR.M
6	1	CONTAM|Q9TRI1	106186	0.11		TREMBL:Q9TRI1 (Bos taurus) similar to inter-alpha-trypsin inhibitor heavy chain2	44	7			12260	2+	1419.73	0.008	5.63489	0.9997	K.VQFELHYQEVK.W
6	1	CONTAM|Q9TRI1	106186	0.11		TREMBL:Q9TRI1 (Bos taurus) similar to inter-alpha-trypsin inhibitor heavy chain2	44	7			13690	2+	1337.72	0.007	5.23278	0.9999	K.FYNQVSTPLLR.N
6	1	CONTAM|Q9TRI1	106186	0.11		TREMBL:Q9TRI1 (Bos taurus) similar to inter-alpha-trypsin inhibitor heavy chain2	44	7			18821	3+	2145.14	-0.03	13.9851	0.9998	K.VVNHSPQPQNVVFDVQIPK.G
6	1	CONTAM|Q9TRI1	106186	0.11		TREMBL:Q9TRI1 (Bos taurus) similar to inter-alpha-trypsin inhibitor heavy chain2	44	7			4912	2+	891.489	0.004	4.48687	0.982	K.VQSTITSR.M
6	1	CONTAM|Q9TRI1	106186	0.11		TREMBL:Q9TRI1 (Bos taurus) similar to inter-alpha-trypsin inhibitor heavy chain2	44	7			13805	2+	1419.73	0.007	4.93053	0.9999	K.VQFELHYQEVK.W
6	1	CONTAM|Q9TRI1	106186	0.11		TREMBL:Q9TRI1 (Bos taurus) similar to inter-alpha-trypsin inhibitor heavy chain2	44	7			18302	3+	2145.14	0.99	4.66169	0.7885	K.VVNHSPQPQNVVFDVQIPK.G
6	1	CONTAM|Q9TRI1	106186	0.11		TREMBL:Q9TRI1 (Bos taurus) similar to inter-alpha-trypsin inhibitor heavy chain2	44	7			4765	2+	891.489	0.004	4.48687	0.9966	K.VQSTITSR.M
6	1	CONTAM|Q9TRI1	106186	0.11		TREMBL:Q9TRI1 (Bos taurus) similar to inter-alpha-trypsin inhibitor heavy chain2	44	7			4897	2+	891.489	0.005	5.60859	0.9895	K.VQSTITSR.M
6	1	CONTAM|Q9TRI1	106186	0.11		TREMBL:Q9TRI1 (Bos taurus) similar to inter-alpha-trypsin inhibitor heavy chain2	44	7			5036	2+	891.489	0.005	5.60859	0.9936	K.VQSTITSR.M
6	1	CONTAM|Q9TRI1	106186	0.11		TREMBL:Q9TRI1 (Bos taurus) similar to inter-alpha-trypsin inhibitor heavy chain2	44	7			5620	2+	891.489	0.004	4.48687	0.9769	K.VQSTITSR.M
6	1	CONTAM|Q9TRI1	106186	0.11		TREMBL:Q9TRI1 (Bos taurus) similar to inter-alpha-trypsin inhibitor heavy chain2	44	7			5754	2+	891.489	0.004	4.48687	0.9708	K.VQSTITSR.M
6	1	CONTAM|Q9TRI1	106186	0.11		TREMBL:Q9TRI1 (Bos taurus) similar to inter-alpha-trypsin inhibitor heavy chain2	44	7			6086	2+	891.489	0.004	4.48687	0.8815	K.VQSTITSR.M
6	1	CONTAM|Q9TRI1	106186	0.11		TREMBL:Q9TRI1 (Bos taurus) similar to inter-alpha-trypsin inhibitor heavy chain2	44	7			6453	2+	891.489	0.004	4.48687	0.7564	K.VQSTITSR.M
6	1	CONTAM|Q9TRI1	106186	0.11		TREMBL:Q9TRI1 (Bos taurus) similar to inter-alpha-trypsin inhibitor heavy chain2	44	7			6597	2+	891.489	0.003	3.36515	0.99	K.VQSTITSR.M
6	1	CONTAM|Q9TRI1	106186	0.11		TREMBL:Q9TRI1 (Bos taurus) similar to inter-alpha-trypsin inhibitor heavy chain2	44	7			7070	2+	891.489	0.865	151.432	0.9447	K.VQSTITSR.M
6	1	CONTAM|Q9TRI1	106186	0.11		TREMBL:Q9TRI1 (Bos taurus) similar to inter-alpha-trypsin inhibitor heavy chain2	44	7			13520	2+	1419.73	0.01	7.04361	1	K.VQFELHYQEVK.W
6	1	CONTAM|Q9TRI1	106186	0.11		TREMBL:Q9TRI1 (Bos taurus) similar to inter-alpha-trypsin inhibitor heavy chain2	44	7			13659	2+	1419.73	0.008	5.63489	0.9999	K.VQFELHYQEVK.W
6	1	CONTAM|Q9TRI1	106186	0.11		TREMBL:Q9TRI1 (Bos taurus) similar to inter-alpha-trypsin inhibitor heavy chain2	44	7			13810	2+	1419.73	0.008	5.63489	0.9969	K.VQFELHYQEVK.W
6	1	CONTAM|Q9TRI1	106186	0.11		TREMBL:Q9TRI1 (Bos taurus) similar to inter-alpha-trypsin inhibitor heavy chain2	44	7			15093	2+	1337.72	0.007	5.23278	0.9968	K.FYNQVSTPLLR.N
6	1	CONTAM|Q9TRI1	106186	0.11		TREMBL:Q9TRI1 (Bos taurus) similar to inter-alpha-trypsin inhibitor heavy chain2	44	7			18010	3+	2145.14	-1.034	15.8497	0.9781	K.VVNHSPQPQNVVFDVQIPK.G
6	1	CONTAM|Q9TRI1	106186	0.11		TREMBL:Q9TRI1 (Bos taurus) similar to inter-alpha-trypsin inhibitor heavy chain2	44	7			18147	3+	2145.14	-1.023	10.7219	0.9962	K.VVNHSPQPQNVVFDVQIPK.G
6	1	CONTAM|Q9TRI1	106186	0.11		TREMBL:Q9TRI1 (Bos taurus) similar to inter-alpha-trypsin inhibitor heavy chain2	44	7			18280	3+	2145.14	-0.03	13.9851	0.9999	K.VVNHSPQPQNVVFDVQIPK.G
6	1	CONTAM|Q9TRI1	106186	0.11		TREMBL:Q9TRI1 (Bos taurus) similar to inter-alpha-trypsin inhibitor heavy chain2	44	7			4877	2+	891.489	0.003	3.36515	0.9647	K.VQSTITSR.M
6	1	CONTAM|Q9TRI1	106186	0.11		TREMBL:Q9TRI1 (Bos taurus) similar to inter-alpha-trypsin inhibitor heavy chain2	44	7			5008	2+	891.489	0.004	4.48687	0.992	K.VQSTITSR.M
6	1	CONTAM|Q9TRI1	106186	0.11		TREMBL:Q9TRI1 (Bos taurus) similar to inter-alpha-trypsin inhibitor heavy chain2	44	7			13173	3+	1419.73	0.007	4.93053	0.9895	K.VQFELHYQEVK.W
6	1	CONTAM|Q9TRI1	106186	0.11		TREMBL:Q9TRI1 (Bos taurus) similar to inter-alpha-trypsin inhibitor heavy chain2	44	7			15079	2+	1337.72	0.003	2.24262	0.9999	K.FYNQVSTPLLR.N
6	1	CONTAM|Q9TRI1	106186	0.11		TREMBL:Q9TRI1 (Bos taurus) similar to inter-alpha-trypsin inhibitor heavy chain2	44	7			18156	3+	2145.14	-0.03	13.9851	0.847	K.VVNHSPQPQNVVFDVQIPK.G
6	1	CONTAM|Q9TRI1	106186	0.11		TREMBL:Q9TRI1 (Bos taurus) similar to inter-alpha-trypsin inhibitor heavy chain2	44	7			4852	2+	891.489	0.004	4.48687	0.9657	K.VQSTITSR.M
6	1	CONTAM|Q9TRI1	106186	0.11		TREMBL:Q9TRI1 (Bos taurus) similar to inter-alpha-trypsin inhibitor heavy chain2	44	7			4980	2+	891.489	0.004	4.48687	0.9679	K.VQSTITSR.M
6	1	CONTAM|Q9TRI1	106186	0.11		TREMBL:Q9TRI1 (Bos taurus) similar to inter-alpha-trypsin inhibitor heavy chain2	44	7			13150	2+	1582.85	0.009	5.68593	0.8409	K.IQPSGGTNINEALLR.A
6	1	CONTAM|Q9TRI1	106186	0.11		TREMBL:Q9TRI1 (Bos taurus) similar to inter-alpha-trypsin inhibitor heavy chain2	44	7			13717	2+	1337.72	0.005	3.7377	0.9939	K.FYNQVSTPLLR.N
6	1	CONTAM|Q9TRI1	106186	0.11		TREMBL:Q9TRI1 (Bos taurus) similar to inter-alpha-trypsin inhibitor heavy chain2	44	7			12776	2+	1419.73	0.009	6.33925	0.9999	K.VQFELHYQEVK.W
7	1	sp|A6NMY6|AXA2L_HUMAN, sp|P07355|ANXA2_HUMAN, sp|P07355-2|ANXA2_HUMAN	38659.01164000002, 38604.03980000002, 40411.15848000002	0.094	ANXA2P2, ANXA2, ANXA2	Putative annexin A2-like protein, Annexin A2, Tax_Id=9606 annexin A2 isoform 1	6	3			13376	2+	1225.57	-0.995	4.07973	0.9734	K.DIISDTSGDFR.K
7	1	sp|A6NMY6|AXA2L_HUMAN, sp|P07355|ANXA2_HUMAN, sp|P07355-2|ANXA2_HUMAN	38659.01164000002, 38604.03980000002, 40411.15848000002	0.094	ANXA2P2, ANXA2, ANXA2	Putative annexin A2-like protein, Annexin A2, Tax_Id=9606 annexin A2 isoform 1	6	3			8066	2+	1244.62	0.006	4.82074	0.9584	R.TNQELQEINR.V
7	1	sp|A6NMY6|AXA2L_HUMAN, sp|P07355|ANXA2_HUMAN, sp|P07355-2|ANXA2_HUMAN	38659.01164000002, 38604.03980000002, 40411.15848000002	0.094	ANXA2P2, ANXA2, ANXA2	Putative annexin A2-like protein, Annexin A2, Tax_Id=9606 annexin A2 isoform 1	6	3			8477	2+	1244.62	0.009	7.23111	0.997	R.TNQELQEINR.V
7	1	sp|A6NMY6|AXA2L_HUMAN, sp|P07355|ANXA2_HUMAN, sp|P07355-2|ANXA2_HUMAN	38659.01164000002, 38604.03980000002, 40411.15848000002	0.094	ANXA2P2, ANXA2, ANXA2	Putative annexin A2-like protein, Annexin A2, Tax_Id=9606 annexin A2 isoform 1	6	3			9290	2+	1222.6	0.004	3.27173	0.9999	K.TPAQYDASELK.A
7	1	sp|A6NMY6|AXA2L_HUMAN, sp|P07355|ANXA2_HUMAN, sp|P07355-2|ANXA2_HUMAN	38659.01164000002, 38604.03980000002, 40411.15848000002	0.094	ANXA2P2, ANXA2, ANXA2	Putative annexin A2-like protein, Annexin A2, Tax_Id=9606 annexin A2 isoform 1	6	3			8251	2+	1244.62	0.01	8.03456	0.991	R.TNQELQEINR.V
7	1	sp|A6NMY6|AXA2L_HUMAN, sp|P07355|ANXA2_HUMAN, sp|P07355-2|ANXA2_HUMAN	38659.01164000002, 38604.03980000002, 40411.15848000002	0.094	ANXA2P2, ANXA2, ANXA2	Putative annexin A2-like protein, Annexin A2, Tax_Id=9606 annexin A2 isoform 1	6	3			13978	2+	1225.57	0.003	2.44784	0.9998	K.DIISDTSGDFR.K
8	1	sp|O00151|PDLI1_HUMAN	36071.7	0.216	PDLIM1	PDZ and LIM domain protein 1	7	4	0.35	3	24361	2+	1980.02	0.011	5.55551	0.9841	K.QSTSFLVLQEILESEEK.G
8	1	sp|O00151|PDLI1_HUMAN	36071.7	0.216	PDLIM1	PDZ and LIM domain protein 1	7	4	0.35	3	24487	2+	1980.02	0.008	4.04037	0.9998	K.QSTSFLVLQEILESEEK.G
8	1	sp|O00151|PDLI1_HUMAN	36071.7	0.216	PDLIM1	PDZ and LIM domain protein 1	7	4	0.35	3	24757	2+	1980.02	-0.178	89.8982	0.9971	K.QSTSFLVLQEILESEEK.G
8	1	sp|O00151|PDLI1_HUMAN	36071.7	0.216	PDLIM1	PDZ and LIM domain protein 1	7	4	0.35	3	12468	2+	1334.67	0.01	7.49247	1	K.GCTDNLTLTVAR.S	2.06606e+06	951166
8	1	sp|O00151|PDLI1_HUMAN	36071.7	0.216	PDLIM1	PDZ and LIM domain protein 1	7	4	0.35	3	14825	2+	1244.65	0.006	4.82062	0.9834	K.VWSPLVTEEGK.R
8	1	sp|O00151|PDLI1_HUMAN	36071.7	0.216	PDLIM1	PDZ and LIM domain protein 1	7	4	0.35	3	23998	3+	3326.61	1.015	4.50909	0.9999	K.AALANLCIGDVITAIDGENTSNMTHLEAQNR.I	2570397	758301
8	1	sp|O00151|PDLI1_HUMAN	36071.7	0.216	PDLIM1	PDZ and LIM domain protein 1	7	4	0.35	3	24129	3+	3326.61	0.02	6.01213	0.9998	K.AALANLCIGDVITAIDGENTSNMTHLEAQNR.I	2.30728e+06	728358
9	1	sp|O00391-2|QSOX1_HUMAN, sp|O00391|QSOX1_HUMAN	66860.78340000026, 82577.73084000024	0.134	QSOX1, QSOX1	Tax_Id=9606 Isoform 2 of Sulfhydryl oxidase 1 precursor, Sulfhydryl oxidase 1 (short name: hQSOX)	12	8			4318	2+	1209.55	0.006	4.96052	1	R.Q^NVDHSQEAAK.A
9	1	sp|O00391-2|QSOX1_HUMAN, sp|O00391|QSOX1_HUMAN	66860.78340000026, 82577.73084000024	0.134	QSOX1, QSOX1	Tax_Id=9606 Isoform 2 of Sulfhydryl oxidase 1 precursor, Sulfhydryl oxidase 1 (short name: hQSOX)	12	8			9860	2+	930.508	-1.075	80.6011	0.9673	R.VPVLMESR.S
9	1	sp|O00391-2|QSOX1_HUMAN, sp|O00391|QSOX1_HUMAN	66860.78340000026, 82577.73084000024	0.134	QSOX1, QSOX1	Tax_Id=9606 Isoform 2 of Sulfhydryl oxidase 1 precursor, Sulfhydryl oxidase 1 (short name: hQSOX)	12	8			10552	2+	945.515	0.006	6.34575	0.6912	R.FPVLEGQR.L
9	1	sp|O00391-2|QSOX1_HUMAN, sp|O00391|QSOX1_HUMAN	66860.78340000026, 82577.73084000024	0.134	QSOX1, QSOX1	Tax_Id=9606 Isoform 2 of Sulfhydryl oxidase 1 precursor, Sulfhydryl oxidase 1 (short name: hQSOX)	12	8			10780	2+	1356.68	0.008	5.89675	0.9946	R.LAGAPSEDPQFPK.V
9	1	sp|O00391-2|QSOX1_HUMAN, sp|O00391|QSOX1_HUMAN	66860.78340000026, 82577.73084000024	0.134	QSOX1, QSOX1	Tax_Id=9606 Isoform 2 of Sulfhydryl oxidase 1 precursor, Sulfhydryl oxidase 1 (short name: hQSOX)	12	8			16769	2+	1196.59	0.009	7.52134	0.9924	K.LEEIDGFFAR.N
9	1	sp|O00391-2|QSOX1_HUMAN, sp|O00391|QSOX1_HUMAN	66860.78340000026, 82577.73084000024	0.134	QSOX1, QSOX1	Tax_Id=9606 Isoform 2 of Sulfhydryl oxidase 1 precursor, Sulfhydryl oxidase 1 (short name: hQSOX)	12	8			20154	2+	1482.75	0.006	4.04654	1	R.NNEEYLALIFEK.G
9	1	sp|O00391-2|QSOX1_HUMAN, sp|O00391|QSOX1_HUMAN	66860.78340000026, 82577.73084000024	0.134	QSOX1, QSOX1	Tax_Id=9606 Isoform 2 of Sulfhydryl oxidase 1 precursor, Sulfhydryl oxidase 1 (short name: hQSOX)	12	8			4200	2+	1209.55	0.006	4.96052	1	R.Q^NVDHSQEAAK.A
9	1	sp|O00391-2|QSOX1_HUMAN, sp|O00391|QSOX1_HUMAN	66860.78340000026, 82577.73084000024	0.134	QSOX1, QSOX1	Tax_Id=9606 Isoform 2 of Sulfhydryl oxidase 1 precursor, Sulfhydryl oxidase 1 (short name: hQSOX)	12	8			10897	2+	1356.68	0.007	5.15966	0.9999	R.LAGAPSEDPQFPK.V
9	1	sp|O00391-2|QSOX1_HUMAN, sp|O00391|QSOX1_HUMAN	66860.78340000026, 82577.73084000024	0.134	QSOX1, QSOX1	Tax_Id=9606 Isoform 2 of Sulfhydryl oxidase 1 precursor, Sulfhydryl oxidase 1 (short name: hQSOX)	12	8			14304	2+	1148.57	0.011	9.5771	0.9973	R.SFYTAYLQR.L
9	1	sp|O00391-2|QSOX1_HUMAN, sp|O00391|QSOX1_HUMAN	66860.78340000026, 82577.73084000024	0.134	QSOX1, QSOX1	Tax_Id=9606 Isoform 2 of Sulfhydryl oxidase 1 precursor, Sulfhydryl oxidase 1 (short name: hQSOX)	12	8			8124	2+	1114.62	0.005	4.48583	0.9994	R.VLNTEANVVR.K
9	1	sp|O00391-2|QSOX1_HUMAN, sp|O00391|QSOX1_HUMAN	66860.78340000026, 82577.73084000024	0.134	QSOX1, QSOX1	Tax_Id=9606 Isoform 2 of Sulfhydryl oxidase 1 precursor, Sulfhydryl oxidase 1 (short name: hQSOX)	12	8			10818	2+	1356.68	0.008	5.89675	0.9937	R.LAGAPSEDPQFPK.V
9	1	sp|O00391-2|QSOX1_HUMAN, sp|O00391|QSOX1_HUMAN	66860.78340000026, 82577.73084000024	0.134	QSOX1, QSOX1	Tax_Id=9606 Isoform 2 of Sulfhydryl oxidase 1 precursor, Sulfhydryl oxidase 1 (short name: hQSOX)	12	8			16101	2+	1196.59	0.007	5.84993	0.9832	K.LEEIDGFFAR.N
10	1	sp|O14791-3|APOL1_HUMAN, sp|O14791|APOL1_HUMAN, sp|O14791-2|APOL1_HUMAN	42158.09164000008, 43974.199840000096, 45918.459600000126	0.161	APOL1, APOL1, APOL1	Tax_Id=9606 Gene_Symbol=APOL1 apolipoprotein L1 isoform c precursor, Apolipoprotein L1, Tax_Id=9606 Gene_Symbol=APOL1 Isoform 2 of Apolipoprotein L1	11	5			10368	2+	1630.79	0.007	4.29239	1	R.VTEPISAESGEQVER.V
10	1	sp|O14791-3|APOL1_HUMAN, sp|O14791|APOL1_HUMAN, sp|O14791-2|APOL1_HUMAN	42158.09164000008, 43974.199840000096, 45918.459600000126	0.161	APOL1, APOL1, APOL1	Tax_Id=9606 Gene_Symbol=APOL1 apolipoprotein L1 isoform c precursor, Apolipoprotein L1, Tax_Id=9606 Gene_Symbol=APOL1 Isoform 2 of Apolipoprotein L1	11	5			12671	2+	1290.64	0.006	4.64887	0.6972	R.VNEPSILEM"SR.G
10	1	sp|O14791-3|APOL1_HUMAN, sp|O14791|APOL1_HUMAN, sp|O14791-2|APOL1_HUMAN	42158.09164000008, 43974.199840000096, 45918.459600000126	0.161	APOL1, APOL1, APOL1	Tax_Id=9606 Gene_Symbol=APOL1 apolipoprotein L1 isoform c precursor, Apolipoprotein L1, Tax_Id=9606 Gene_Symbol=APOL1 Isoform 2 of Apolipoprotein L1	11	5			15195	2+	1274.64	0.005	3.92267	0.9999	R.VNEPSILEMSR.G
10	1	sp|O14791-3|APOL1_HUMAN, sp|O14791|APOL1_HUMAN, sp|O14791-2|APOL1_HUMAN	42158.09164000008, 43974.199840000096, 45918.459600000126	0.161	APOL1, APOL1, APOL1	Tax_Id=9606 Gene_Symbol=APOL1 apolipoprotein L1 isoform c precursor, Apolipoprotein L1, Tax_Id=9606 Gene_Symbol=APOL1 Isoform 2 of Apolipoprotein L1	11	5			9788	2+	1630.79	0.008	4.90559	1	R.VTEPISAESGEQVER.V
10	1	sp|O14791-3|APOL1_HUMAN, sp|O14791|APOL1_HUMAN, sp|O14791-2|APOL1_HUMAN	42158.09164000008, 43974.199840000096, 45918.459600000126	0.161	APOL1, APOL1, APOL1	Tax_Id=9606 Gene_Symbol=APOL1 apolipoprotein L1 isoform c precursor, Apolipoprotein L1, Tax_Id=9606 Gene_Symbol=APOL1 Isoform 2 of Apolipoprotein L1	11	5			9927	2+	1630.79	0.008	4.90559	1	R.VTEPISAESGEQVER.V
10	1	sp|O14791-3|APOL1_HUMAN, sp|O14791|APOL1_HUMAN, sp|O14791-2|APOL1_HUMAN	42158.09164000008, 43974.199840000096, 45918.459600000126	0.161	APOL1, APOL1, APOL1	Tax_Id=9606 Gene_Symbol=APOL1 apolipoprotein L1 isoform c precursor, Apolipoprotein L1, Tax_Id=9606 Gene_Symbol=APOL1 Isoform 2 of Apolipoprotein L1	11	5			14852	2+	1274.64	0.003	2.3536	0.9901	R.VNEPSILEMSR.G
10	1	sp|O14791-3|APOL1_HUMAN, sp|O14791|APOL1_HUMAN, sp|O14791-2|APOL1_HUMAN	42158.09164000008, 43974.199840000096, 45918.459600000126	0.161	APOL1, APOL1, APOL1	Tax_Id=9606 Gene_Symbol=APOL1 apolipoprotein L1 isoform c precursor, Apolipoprotein L1, Tax_Id=9606 Gene_Symbol=APOL1 Isoform 2 of Apolipoprotein L1	11	5			14988	2+	1274.64	0.005	3.92267	0.9819	R.VNEPSILEMSR.G
10	1	sp|O14791-3|APOL1_HUMAN, sp|O14791|APOL1_HUMAN, sp|O14791-2|APOL1_HUMAN	42158.09164000008, 43974.199840000096, 45918.459600000126	0.161	APOL1, APOL1, APOL1	Tax_Id=9606 Gene_Symbol=APOL1 apolipoprotein L1 isoform c precursor, Apolipoprotein L1, Tax_Id=9606 Gene_Symbol=APOL1 Isoform 2 of Apolipoprotein L1	11	5			15133	2+	1274.64	0.006	4.70721	0.8793	R.VNEPSILEMSR.G
10	1	sp|O14791-3|APOL1_HUMAN, sp|O14791|APOL1_HUMAN, sp|O14791-2|APOL1_HUMAN	42158.09164000008, 43974.199840000096, 45918.459600000126	0.161	APOL1, APOL1, APOL1	Tax_Id=9606 Gene_Symbol=APOL1 apolipoprotein L1 isoform c precursor, Apolipoprotein L1, Tax_Id=9606 Gene_Symbol=APOL1 Isoform 2 of Apolipoprotein L1	11	5			5390	2+	945.489	0.942	61.3439	0.9652	K.VAQELEEK.L
10	1	sp|O14791-3|APOL1_HUMAN, sp|O14791|APOL1_HUMAN, sp|O14791-2|APOL1_HUMAN	42158.09164000008, 43974.199840000096, 45918.459600000126	0.161	APOL1, APOL1, APOL1	Tax_Id=9606 Gene_Symbol=APOL1 apolipoprotein L1 isoform c precursor, Apolipoprotein L1, Tax_Id=9606 Gene_Symbol=APOL1 Isoform 2 of Apolipoprotein L1	11	5			5310	2+	945.489	0.917	87.7853	0.7624	K.VAQELEEK.L
10	1	sp|O14791-3|APOL1_HUMAN, sp|O14791|APOL1_HUMAN, sp|O14791-2|APOL1_HUMAN	42158.09164000008, 43974.199840000096, 45918.459600000126	0.161	APOL1, APOL1, APOL1	Tax_Id=9606 Gene_Symbol=APOL1 apolipoprotein L1 isoform c precursor, Apolipoprotein L1, Tax_Id=9606 Gene_Symbol=APOL1 Isoform 2 of Apolipoprotein L1	11	5			26480	3+	2955.56	0.998	0.676691	0.9988	K.VSTQNLLLLLTDNEAWNGFVAAAELPR.N
11	1	sp|O43866|CD5L_HUMAN	38087.8	0.47	CD5L	CD5 antigen-like	102	15	4.43	91	6061	2+	1781.78	-0.007	3.92865	1	R.C'SGEEQSLEQC'QHR.F	9872.45	57796
11	1	sp|O43866|CD5L_HUMAN	38087.8	0.47	CD5L	CD5 antigen-like	102	15	4.43	91	14182	2+	2221.09	1.005	2.25115	1	R.ELGC'GAASGTPSGILYEPPAEK.E	301022	946470
11	1	sp|O43866|CD5L_HUMAN	38087.8	0.47	CD5L	CD5 antigen-like	102	15	4.43	91	15974	2+	1653.74	-0.002	1.20938	1	K.GQWGTVC'DDGWDIK.D	151846	472509
11	1	sp|O43866|CD5L_HUMAN	38087.8	0.47	CD5L	CD5 antigen-like	102	15	4.43	91	6135	3+	1781.78	0.004	2.24494	0.9773	R.C'SGEEQSLEQC'QHR.F	251353	531136
11	1	sp|O43866|CD5L_HUMAN	38087.8	0.47	CD5L	CD5 antigen-like	102	15	4.43	91	12027	2+	1562.73	0.918	52.4721	0.9923	R.EATLQDC'PSGPWGK.N
11	1	sp|O43866|CD5L_HUMAN	38087.8	0.47	CD5L	CD5 antigen-like	102	15	4.43	91	8506	2+	849.469	0.004	4.70882	0.9914	K.DVAVLC'R.E	517905	1.80359e+06
11	1	sp|O43866|CD5L_HUMAN	38087.8	0.47	CD5L	CD5 antigen-like	102	15	4.43	91	12022	2+	1562.73	0.001	0.639904	0.9996	R.EATLQDC'PSGPWGK.N	97060.1	203396
11	1	sp|O43866|CD5L_HUMAN	38087.8	0.47	CD5L	CD5 antigen-like	102	15	4.43	91	13800	2+	2221.09	1.005	2.25115	1	R.ELGC'GAASGTPSGILYEPPAEK.E	362699	464941
11	1	sp|O43866|CD5L_HUMAN	38087.8	0.47	CD5L	CD5 antigen-like	102	15	4.43	91	13518	2+	2221.09	0.006	2.70138	0.9994	R.ELGC'GAASGTPSGILYEPPAEK.E	21891.1	97928.6
11	1	sp|O43866|CD5L_HUMAN	38087.8	0.47	CD5L	CD5 antigen-like	102	15	4.43	91	6597	2+	882.433	-0.005	5.66615	0.9891	K.C'YGPGVGR.I	289901	2.3865e+06
11	1	sp|O43866|CD5L_HUMAN	38087.8	0.47	CD5L	CD5 antigen-like	102	15	4.43	91	6754	2+	1781.78	-0.009	5.05113	1	R.C'SGEEQSLEQC'QHR.F	0	105764
11	1	sp|O43866|CD5L_HUMAN	38087.8	0.47	CD5L	CD5 antigen-like	102	15	4.43	91	6869	3+	1781.78	-0.01	5.61236	0.9541	R.C'SGEEQSLEQC'QHR.F	3.25056e+06	48251972
11	1	sp|O43866|CD5L_HUMAN	38087.8	0.47	CD5L	CD5 antigen-like	102	15	4.43	91	6891	2+	1781.78	-0.01	5.61236	1	R.C'SGEEQSLEQC'QHR.F	12792.6	232929
11	1	sp|O43866|CD5L_HUMAN	38087.8	0.47	CD5L	CD5 antigen-like	102	15	4.43	91	7006	2+	882.433	-0.005	5.66615	0.9983	K.C'YGPGVGR.I	1.26227e+06	4.41496e+06
11	1	sp|O43866|CD5L_HUMAN	38087.8	0.47	CD5L	CD5 antigen-like	102	15	4.43	91	7112	2+	1775.74	0.01	5.63144	1	R.CSGEEQSLEQCQHR.F	257427	1940738
11	1	sp|O43866|CD5L_HUMAN	38087.8	0.47	CD5L	CD5 antigen-like	102	15	4.43	91	7140	2+	1781.78	-0.008	4.48989	1	R.C'SGEEQSLEQC'QHR.F	257427	1940738
11	1	sp|O43866|CD5L_HUMAN	38087.8	0.47	CD5L	CD5 antigen-like	102	15	4.43	91	7182	3+	1781.78	-0.01	5.61236	1	R.C'SGEEQSLEQC'QHR.F	3.94931e+06	26647132
11	1	sp|O43866|CD5L_HUMAN	38087.8	0.47	CD5L	CD5 antigen-like	102	15	4.43	91	7332	2+	1781.78	-0.011	6.1736	0.9976	R.C'SGEEQSLEQC'QHR.F	13904.2	17700.7
11	1	sp|O43866|CD5L_HUMAN	38087.8	0.47	CD5L	CD5 antigen-like	102	15	4.43	91	8642	2+	1164.59	-0.004	3.43469	0.9999	R.LVGGDNLC'SGR.L	143716	984548
11	1	sp|O43866|CD5L_HUMAN	38087.8	0.47	CD5L	CD5 antigen-like	102	15	4.43	91	9414	2+	849.469	-0.005	5.88603	0.955	K.DVAVLC'R.E	2860937	4232834
11	1	sp|O43866|CD5L_HUMAN	38087.8	0.47	CD5L	CD5 antigen-like	102	15	4.43	91	15713	2+	2221.09	0.004	1.80092	1	R.ELGC'GAASGTPSGILYEPPAEK.E	13073687	17879882
11	1	sp|O43866|CD5L_HUMAN	38087.8	0.47	CD5L	CD5 antigen-like	102	15	4.43	91	15861	2+	2221.09	0.004	1.80092	1	R.ELGC'GAASGTPSGILYEPPAEK.E	3.70281e+06	5.0572e+06
11	1	sp|O43866|CD5L_HUMAN	38087.8	0.47	CD5L	CD5 antigen-like	102	15	4.43	91	16443	3+	2501.13	-0.013	5.19764	0.6238	K.GVWGSVC'DDNWGEKEDQVVC'K.Q	1.01186e+06	4789124
11	1	sp|O43866|CD5L_HUMAN	38087.8	0.47	CD5L	CD5 antigen-like	102	15	4.43	91	16547	2+	1625.71	-1.952	29.5256	0.9929	K.GVWGSVC'DDNWGEK.E
11	1	sp|O43866|CD5L_HUMAN	38087.8	0.47	CD5L	CD5 antigen-like	102	15	4.43	91	16586	3+	2501.13	0.007	2.79873	0.7743	K.GVWGSVC'DDNWGEKEDQVVC'K.Q	760510	3.81829e+06
11	1	sp|O43866|CD5L_HUMAN	38087.8	0.47	CD5L	CD5 antigen-like	102	15	4.43	91	17649	2+	1653.74	-0.008	4.83752	1	K.GQWGTVC'DDGWDIK.D	6.56125e+06	8795262
11	1	sp|O43866|CD5L_HUMAN	38087.8	0.47	CD5L	CD5 antigen-like	102	15	4.43	91	17821	2+	1653.74	-0.006	3.62814	1	K.GQWGTVC'DDGWDIK.D	54738.7	124245
11	1	sp|O43866|CD5L_HUMAN	38087.8	0.47	CD5L	CD5 antigen-like	102	15	4.43	91	19236	3+	2586.08	-0.004	1.54674	0.9464	K.NTC'NHDEDTWVEC'EDPFDLR.L	4245.69	105531
11	1	sp|O43866|CD5L_HUMAN	38087.8	0.47	CD5L	CD5 antigen-like	102	15	4.43	91	6615	2+	882.433	-0.005	5.66615	0.9998	K.C'YGPGVGR.I	614190	2.75081e+06
11	1	sp|O43866|CD5L_HUMAN	38087.8	0.47	CD5L	CD5 antigen-like	102	15	4.43	91	6756	2+	882.433	0	0	0.8843	K.C'YGPGVGR.I	414809	1.88594e+06
11	1	sp|O43866|CD5L_HUMAN	38087.8	0.47	CD5L	CD5 antigen-like	102	15	4.43	91	6818	2+	1775.74	0.011	6.19459	0.9987	R.CSGEEQSLEQCQHR.F	194983	826626
11	1	sp|O43866|CD5L_HUMAN	38087.8	0.47	CD5L	CD5 antigen-like	102	15	4.43	91	6833	2+	1781.78	-0.008	4.48989	1	R.C'SGEEQSLEQC'QHR.F	194983	826626
11	1	sp|O43866|CD5L_HUMAN	38087.8	0.47	CD5L	CD5 antigen-like	102	15	4.43	91	6855	3+	1781.78	-0.01	5.61236	0.9911	R.C'SGEEQSLEQC'QHR.F	1.80279e+06	8302178
11	1	sp|O43866|CD5L_HUMAN	38087.8	0.47	CD5L	CD5 antigen-like	102	15	4.43	91	8252	2+	1164.59	-0.004	3.43469	1	R.LVGGDNLC'SGR.L	2.14119e+06	38063460
11	1	sp|O43866|CD5L_HUMAN	38087.8	0.47	CD5L	CD5 antigen-like	102	15	4.43	91	8393	2+	1164.59	-0.003	2.57602	1	R.LVGGDNLC'SGR.L	1.73435e+06	29767502
11	1	sp|O43866|CD5L_HUMAN	38087.8	0.47	CD5L	CD5 antigen-like	102	15	4.43	91	8539	2+	1164.59	-0.005	4.29337	0.9996	R.LVGGDNLC'SGR.L	178629	3.1052e+06
11	1	sp|O43866|CD5L_HUMAN	38087.8	0.47	CD5L	CD5 antigen-like	102	15	4.43	91	8684	2+	1164.59	1.006	5.15204	0.9938	R.LVGGDNLC'SGR.L	0	120449
11	1	sp|O43866|CD5L_HUMAN	38087.8	0.47	CD5L	CD5 antigen-like	102	15	4.43	91	8831	2+	1164.59	-0.003	2.57602	0.9921	R.LVGGDNLC'SGR.L	5660.4	61451.5
11	1	sp|O43866|CD5L_HUMAN	38087.8	0.47	CD5L	CD5 antigen-like	102	15	4.43	91	8890	2+	849.469	-0.006	7.06324	0.9993	K.DVAVLC'R.E	1.37074e+06	7.57176e+06
11	1	sp|O43866|CD5L_HUMAN	38087.8	0.47	CD5L	CD5 antigen-like	102	15	4.43	91	13035	2+	1562.73	0	0	1	R.EATLQDC'PSGPWGK.N	1.67556e+06	35264320
11	1	sp|O43866|CD5L_HUMAN	38087.8	0.47	CD5L	CD5 antigen-like	102	15	4.43	91	13178	2+	1562.73	-0.002	1.27981	1	R.EATLQDC'PSGPWGK.N	1666629	31183068
11	1	sp|O43866|CD5L_HUMAN	38087.8	0.47	CD5L	CD5 antigen-like	102	15	4.43	91	13323	2+	1562.73	-0.003	1.91971	0.9999	R.EATLQDC'PSGPWGK.N	503845	4948036
11	1	sp|O43866|CD5L_HUMAN	38087.8	0.47	CD5L	CD5 antigen-like	102	15	4.43	91	14240	2+	1566.8	0.997	1.91474	1	R.KPIWLSQMSC'SGR.E	0	110768
11	1	sp|O43866|CD5L_HUMAN	38087.8	0.47	CD5L	CD5 antigen-like	102	15	4.43	91	14275	3+	1566.8	-0.005	3.19123	1	R.KPIWLSQMSC'SGR.E	0	102616
11	1	sp|O43866|CD5L_HUMAN	38087.8	0.47	CD5L	CD5 antigen-like	102	15	4.43	91	15742	2+	1625.71	-0.001	0.615116	1	K.GVWGSVC'DDNWGEK.E	428620	4249239
11	1	sp|O43866|CD5L_HUMAN	38087.8	0.47	CD5L	CD5 antigen-like	102	15	4.43	91	15787	3+	2501.13	-0.012	4.79782	0.9868	K.GVWGSVC'DDNWGEKEDQVVC'K.Q	190053	806598
11	1	sp|O43866|CD5L_HUMAN	38087.8	0.47	CD5L	CD5 antigen-like	102	15	4.43	91	15862	2+	2501.13	-0.008	3.19855	1	K.GVWGSVC'DDNWGEKEDQVVC'K.Q	1.06309e+06	2.10685e+06
11	1	sp|O43866|CD5L_HUMAN	38087.8	0.47	CD5L	CD5 antigen-like	102	15	4.43	91	15901	2+	1625.71	-0.001	0.615116	1	K.GVWGSVC'DDNWGEK.E	53556.4	277580
11	1	sp|O43866|CD5L_HUMAN	38087.8	0.47	CD5L	CD5 antigen-like	102	15	4.43	91	15941	3+	2501.13	-0.009	3.59837	0.9993	K.GVWGSVC'DDNWGEKEDQVVC'K.Q	387344	3137761
11	1	sp|O43866|CD5L_HUMAN	38087.8	0.47	CD5L	CD5 antigen-like	102	15	4.43	91	16017	2+	2501.13	-0.006	2.39891	1	K.GVWGSVC'DDNWGEKEDQVVC'K.Q	27712.2	414392
11	1	sp|O43866|CD5L_HUMAN	38087.8	0.47	CD5L	CD5 antigen-like	102	15	4.43	91	16098	3+	2501.13	-0.01	3.99819	0.9856	K.GVWGSVC'DDNWGEKEDQVVC'K.Q	39702.4	1.09627e+06
11	1	sp|O43866|CD5L_HUMAN	38087.8	0.47	CD5L	CD5 antigen-like	102	15	4.43	91	16207	2+	2501.13	-0.011	4.39801	1	K.GVWGSVC'DDNWGEKEDQVVC'K.Q	22835.6	234188
11	1	sp|O43866|CD5L_HUMAN	38087.8	0.47	CD5L	CD5 antigen-like	102	15	4.43	91	16256	3+	2501.13	-0.008	3.19855	0.9997	K.GVWGSVC'DDNWGEKEDQVVC'K.Q	0	258015
11	1	sp|O43866|CD5L_HUMAN	38087.8	0.47	CD5L	CD5 antigen-like	102	15	4.43	91	16413	3+	2501.13	-0.007	2.79873	0.9419	K.GVWGSVC'DDNWGEKEDQVVC'K.Q	31818.9	171001
11	1	sp|O43866|CD5L_HUMAN	38087.8	0.47	CD5L	CD5 antigen-like	102	15	4.43	91	17457	2+	1653.74	-0.003	1.81407	1	K.GQWGTVC'DDGWDIK.D	2.88828e+06	17365016
11	1	sp|O43866|CD5L_HUMAN	38087.8	0.47	CD5L	CD5 antigen-like	102	15	4.43	91	17608	2+	1653.74	-0.96	24.1876	0.9996	K.GQWGTVC'DDGWDIK.D
11	1	sp|O43866|CD5L_HUMAN	38087.8	0.47	CD5L	CD5 antigen-like	102	15	4.43	91	18663	3+	2586.08	-0.003	1.16006	1	K.NTC'NHDEDTWVEC'EDPFDLR.L	7132.85	135863
11	1	sp|O43866|CD5L_HUMAN	38087.8	0.47	CD5L	CD5 antigen-like	102	15	4.43	91	18684	2+	2586.08	0.994	2.32012	0.9798	K.NTC'NHDEDTWVEC'EDPFDLR.L	0	59941.8
11	1	sp|O43866|CD5L_HUMAN	38087.8	0.47	CD5L	CD5 antigen-like	102	15	4.43	91	18799	3+	2586.08	-0.008	3.09349	1	K.NTC'NHDEDTWVEC'EDPFDLR.L	1.95741e+06	26009764
11	1	sp|O43866|CD5L_HUMAN	38087.8	0.47	CD5L	CD5 antigen-like	102	15	4.43	91	18823	2+	2586.08	-0.008	3.09349	1	K.NTC'NHDEDTWVEC'EDPFDLR.L	405522	2.22434e+06
11	1	sp|O43866|CD5L_HUMAN	38087.8	0.47	CD5L	CD5 antigen-like	102	15	4.43	91	18943	3+	2586.08	-0.006	2.32012	1	K.NTC'NHDEDTWVEC'EDPFDLR.L	636154	8.31666e+06
11	1	sp|O43866|CD5L_HUMAN	38087.8	0.47	CD5L	CD5 antigen-like	102	15	4.43	91	18977	2+	2586.08	-0.001	0.386686	1	K.NTC'NHDEDTWVEC'EDPFDLR.L	43395	98377.1
11	1	sp|O43866|CD5L_HUMAN	38087.8	0.47	CD5L	CD5 antigen-like	102	15	4.43	91	19075	3+	2586.08	-0.005	1.93343	1	K.NTC'NHDEDTWVEC'EDPFDLR.L	35215.2	395419
11	1	sp|O43866|CD5L_HUMAN	38087.8	0.47	CD5L	CD5 antigen-like	102	15	4.43	91	19211	3+	2586.08	-0.017	6.57366	0.9941	K.NTC'NHDEDTWVEC'EDPFDLR.L	60405.7	347880
11	1	sp|O43866|CD5L_HUMAN	38087.8	0.47	CD5L	CD5 antigen-like	102	15	4.43	91	19354	3+	2586.08	0.973	10.4405	0.7613	K.NTC'NHDEDTWVEC'EDPFDLR.L	28329.6	275949
11	1	sp|O43866|CD5L_HUMAN	38087.8	0.47	CD5L	CD5 antigen-like	102	15	4.43	91	7072	2+	882.433	-0.005	5.66615	0.9027	K.C'YGPGVGR.I	1.59229e+06	3.96154e+06
11	1	sp|O43866|CD5L_HUMAN	38087.8	0.47	CD5L	CD5 antigen-like	102	15	4.43	91	7207	2+	882.433	-0.005	5.66615	0.9908	K.C'YGPGVGR.I	1.43966e+06	3.75243e+06
11	1	sp|O43866|CD5L_HUMAN	38087.8	0.47	CD5L	CD5 antigen-like	102	15	4.43	91	7257	2+	1781.78	-0.006	3.36742	1	R.C'SGEEQSLEQC'QHR.F	415858	974792
11	1	sp|O43866|CD5L_HUMAN	38087.8	0.47	CD5L	CD5 antigen-like	102	15	4.43	91	7286	2+	1775.74	0.011	6.19459	1	R.CSGEEQSLEQCQHR.F	402708	948977
11	1	sp|O43866|CD5L_HUMAN	38087.8	0.47	CD5L	CD5 antigen-like	102	15	4.43	91	8394	2+	1164.59	-0.004	3.43469	0.9999	R.LVGGDNLC'SGR.L	3.77274e+06	11149480
11	1	sp|O43866|CD5L_HUMAN	38087.8	0.47	CD5L	CD5 antigen-like	102	15	4.43	91	13352	2+	1562.73	0.003	1.91971	0.9997	R.EATLQDC'PSGPWGK.N	2.29595e+06	8876413
11	1	sp|O43866|CD5L_HUMAN	38087.8	0.47	CD5L	CD5 antigen-like	102	15	4.43	91	13491	2+	1562.73	0	0	0.9998	R.EATLQDC'PSGPWGK.N	2.28983e+06	8769491
11	1	sp|O43866|CD5L_HUMAN	38087.8	0.47	CD5L	CD5 antigen-like	102	15	4.43	91	15206	2+	2221.09	0	0	1	R.ELGC'GAASGTPSGILYEPPAEK.E	1.75921e+06	4835535
11	1	sp|O43866|CD5L_HUMAN	38087.8	0.47	CD5L	CD5 antigen-like	102	15	4.43	91	15334	2+	2218.07	1.01	4.50842	0.9996	R.ELGCGAASGTPSGILYEPPAEK.E	1.66372e+06	4558853
11	1	sp|O43866|CD5L_HUMAN	38087.8	0.47	CD5L	CD5 antigen-like	102	15	4.43	91	16313	2+	1625.71	0	0	1	K.GVWGSVC'DDNWGEK.E	0	78152.6
11	1	sp|O43866|CD5L_HUMAN	38087.8	0.47	CD5L	CD5 antigen-like	102	15	4.43	91	16620	3+	2501.13	-0.013	5.19764	0.9799	K.GVWGSVC'DDNWGEKEDQVVC'K.Q	2273309	6.77756e+06
11	1	sp|O43866|CD5L_HUMAN	38087.8	0.47	CD5L	CD5 antigen-like	102	15	4.43	91	16666	2+	2501.13	1.023	9.19583	0.9975	K.GVWGSVC'DDNWGEKEDQVVC'K.Q	0	81500.4
11	1	sp|O43866|CD5L_HUMAN	38087.8	0.47	CD5L	CD5 antigen-like	102	15	4.43	91	16758	3+	2501.13	0.003	1.19946	0.9685	K.GVWGSVC'DDNWGEKEDQVVC'K.Q	2.03103e+06	6149700
11	1	sp|O43866|CD5L_HUMAN	38087.8	0.47	CD5L	CD5 antigen-like	102	15	4.43	91	16808	2+	2501.13	1.019	7.59655	0.9342	K.GVWGSVC'DDNWGEKEDQVVC'K.Q	66349.1	129853
11	1	sp|O43866|CD5L_HUMAN	38087.8	0.47	CD5L	CD5 antigen-like	102	15	4.43	91	17630	2+	1653.74	-0.01	6.0469	1	K.GQWGTVC'DDGWDIK.D	1.22505e+06	3.27959e+06
11	1	sp|O43866|CD5L_HUMAN	38087.8	0.47	CD5L	CD5 antigen-like	102	15	4.43	91	17663	2+	1650.72	1.011	6.66375	1	K.GQWGTVCDDGWDIK.D	1.22505e+06	3.26007e+06
11	1	sp|O43866|CD5L_HUMAN	38087.8	0.47	CD5L	CD5 antigen-like	102	15	4.43	91	17986	2+	2299.02	-0.008	3.47975	0.9997	R.FWGFHDC'THQEDVAVIC'SG.-	177463	287965
11	1	sp|O43866|CD5L_HUMAN	38087.8	0.47	CD5L	CD5 antigen-like	102	15	4.43	91	18772	3+	2586.08	-0.001	0.386686	0.9999	K.NTC'NHDEDTWVEC'EDPFDLR.L	2.15769e+06	6.94955e+06
11	1	sp|O43866|CD5L_HUMAN	38087.8	0.47	CD5L	CD5 antigen-like	102	15	4.43	91	18900	3+	2586.08	-0.003	1.16006	1	K.NTC'NHDEDTWVEC'EDPFDLR.L	2.14147e+06	6902422
11	1	sp|O43866|CD5L_HUMAN	38087.8	0.47	CD5L	CD5 antigen-like	102	15	4.43	91	19034	3+	2586.08	-0.002	0.773372	0.9999	K.NTC'NHDEDTWVEC'EDPFDLR.L	816997	2.64406e+06
11	1	sp|O43866|CD5L_HUMAN	38087.8	0.47	CD5L	CD5 antigen-like	102	15	4.43	91	7148	2+	882.433	0	0	0.9361	K.C'YGPGVGR.I	223828	539395
11	1	sp|O43866|CD5L_HUMAN	38087.8	0.47	CD5L	CD5 antigen-like	102	15	4.43	91	7231	3+	1781.78	0.004	2.24494	0.9954	R.C'SGEEQSLEQC'QHR.F	832308	2145815
11	1	sp|O43866|CD5L_HUMAN	38087.8	0.47	CD5L	CD5 antigen-like	102	15	4.43	91	8668	2+	1164.59	-0.003	2.57602	0.9972	R.LVGGDNLC'SGR.L	399711	1.45291e+06
11	1	sp|O43866|CD5L_HUMAN	38087.8	0.47	CD5L	CD5 antigen-like	102	15	4.43	91	13151	2+	1562.73	0.002	1.27981	0.9891	R.EATLQDC'PSGPWGK.N	339312	923142
11	1	sp|O43866|CD5L_HUMAN	38087.8	0.47	CD5L	CD5 antigen-like	102	15	4.43	91	15196	2+	2221.09	0.002	0.900459	0.9992	R.ELGC'GAASGTPSGILYEPPAEK.E	673236	1.49237e+06
11	1	sp|O43866|CD5L_HUMAN	38087.8	0.47	CD5L	CD5 antigen-like	102	15	4.43	91	15334	2+	2221.09	0.001	0.45023	1	R.ELGC'GAASGTPSGILYEPPAEK.E	504749	1.26784e+06
11	1	sp|O43866|CD5L_HUMAN	38087.8	0.47	CD5L	CD5 antigen-like	102	15	4.43	91	17228	2+	1653.74	-0.006	3.62814	1	K.GQWGTVC'DDGWDIK.D	235099	841589
11	1	sp|O43866|CD5L_HUMAN	38087.8	0.47	CD5L	CD5 antigen-like	102	15	4.43	91	18736	3+	2586.08	-0.008	3.09349	1	K.NTC'NHDEDTWVEC'EDPFDLR.L	318777	656340
11	1	sp|O43866|CD5L_HUMAN	38087.8	0.47	CD5L	CD5 antigen-like	102	15	4.43	91	15243	2+	2221.09	-0.005	2.25115	0.9999	R.ELGC'GAASGTPSGILYEPPAEK.E	36224	120418
11	1	sp|O43866|CD5L_HUMAN	38087.8	0.47	CD5L	CD5 antigen-like	102	15	4.43	91	6823	2+	1781.78	-0.005	2.80618	0.977	R.C'SGEEQSLEQC'QHR.F	10625.5	25335.7
11	1	sp|O43866|CD5L_HUMAN	38087.8	0.47	CD5L	CD5 antigen-like	102	15	4.43	91	6484	3+	1781.78	-0.006	3.36742	0.9874	R.C'SGEEQSLEQC'QHR.F	782514	2.00612e+06
11	1	sp|O43866|CD5L_HUMAN	38087.8	0.47	CD5L	CD5 antigen-like	102	15	4.43	91	6491	2+	1781.78	-0.005	2.80618	1	R.C'SGEEQSLEQC'QHR.F	24152.2	65659.1
11	1	sp|O43866|CD5L_HUMAN	38087.8	0.47	CD5L	CD5 antigen-like	102	15	4.43	91	8823	2+	849.469	-0.004	4.70882	0.9189	K.DVAVLC'R.E	1.23576e+06	8185151
11	1	sp|O43866|CD5L_HUMAN	38087.8	0.47	CD5L	CD5 antigen-like	102	15	4.43	91	12431	2+	1562.73	-0.001	0.639904	0.9998	R.EATLQDC'PSGPWGK.N	263364	700175
11	1	sp|O43866|CD5L_HUMAN	38087.8	0.47	CD5L	CD5 antigen-like	102	15	4.43	91	14517	2+	2221.09	0.003	1.35069	1	R.ELGC'GAASGTPSGILYEPPAEK.E	676119	2315072
11	1	sp|O43866|CD5L_HUMAN	38087.8	0.47	CD5L	CD5 antigen-like	102	15	4.43	91	15258	3+	2501.13	-0.014	5.59746	0.9953	K.GVWGSVC'DDNWGEKEDQVVC'K.Q	769191	1.76421e+06
11	1	sp|O43866|CD5L_HUMAN	38087.8	0.47	CD5L	CD5 antigen-like	102	15	4.43	91	16411	2+	1653.74	-0.003	1.81407	1	K.GQWGTVC'DDGWDIK.D	466290	1283875
12	1	sp|O75368|SH3L1_HUMAN	12774.3	0.465	SH3BGRL	SH3 domain-binding glutamic acid-rich-like protein	8	4			9326	2+	1283.68	0.009	7.01107	1	R.VYIASSSGSTAIK.K
12	1	sp|O75368|SH3L1_HUMAN	12774.3	0.465	SH3BGRL	SH3 domain-binding glutamic acid-rich-like protein	8	4			16819	2+	1190.51	0.006	5.03985	1	R.GDYDAFFEAR.E
12	1	sp|O75368|SH3L1_HUMAN	12774.3	0.465	SH3BGRL	SH3 domain-binding glutamic acid-rich-like protein	8	4			16958	2+	1190.51	0.005	4.19988	1	R.GDYDAFFEAR.E
12	1	sp|O75368|SH3L1_HUMAN	12774.3	0.465	SH3BGRL	SH3 domain-binding glutamic acid-rich-like protein	8	4			17104	2+	1190.51	0.005	4.19988	1	R.GDYDAFFEAR.E
12	1	sp|O75368|SH3L1_HUMAN	12774.3	0.465	SH3BGRL	SH3 domain-binding glutamic acid-rich-like protein	8	4			19458	2+	1361.71	0.006	4.40624	0.6951	K.QQDVLGFLEANK.I
12	1	sp|O75368|SH3L1_HUMAN	12774.3	0.465	SH3BGRL	SH3 domain-binding glutamic acid-rich-like protein	8	4			19583	2+	1361.71	0.006	4.40624	0.9928	K.QQDVLGFLEANK.I
12	1	sp|O75368|SH3L1_HUMAN	12774.3	0.465	SH3BGRL	SH3 domain-binding glutamic acid-rich-like protein	8	4			22457	2+	1848.95	1.022	11.8987	0.7875	R.ENNAVYAFLGLTAPPGSK.E
12	1	sp|O75368|SH3L1_HUMAN	12774.3	0.465	SH3BGRL	SH3 domain-binding glutamic acid-rich-like protein	8	4			9185	2+	1283.68	0.009	7.01107	0.9597	R.VYIASSSGSTAIK.K
13	1	sp|O75636-2|FCN3_HUMAN, sp|O75636|FCN3_HUMAN	31677.59768, 32902.98264	0.358	FCN3, FCN3	Tax_Id=9606 Isoform 2 of Ficolin-3 precursor, Ficolin-3	28	7	2	8	5386	2+	1046.53	0.003	2.86663	1	R.YAVSEAAAHK.Y
13	1	sp|O75636-2|FCN3_HUMAN, sp|O75636|FCN3_HUMAN	31677.59768, 32902.98264	0.358	FCN3, FCN3	Tax_Id=9606 Isoform 2 of Ficolin-3 precursor, Ficolin-3	28	7	2	8	14478	2+	1555.85	0.007	4.49915	1	R.LLGEVDHYQLALGK.F
13	1	sp|O75636-2|FCN3_HUMAN, sp|O75636|FCN3_HUMAN	31677.59768, 32902.98264	0.358	FCN3, FCN3	Tax_Id=9606 Isoform 2 of Ficolin-3 precursor, Ficolin-3	28	7	2	8	19810	3+	2404.22	0.01	4.15936	0.6411	R.ELLSQGATLSGWYHLC'LPEGR.A	299404	475301
13	1	sp|O75636-2|FCN3_HUMAN, sp|O75636|FCN3_HUMAN	31677.59768, 32902.98264	0.358	FCN3, FCN3	Tax_Id=9606 Isoform 2 of Ficolin-3 precursor, Ficolin-3	28	7	2	8	21936	3+	3387.61	0.013	3.83751	1	R.AGFGNQESEFWLGNENLHQLTLQGNWELR.V
13	1	sp|O75636-2|FCN3_HUMAN, sp|O75636|FCN3_HUMAN	31677.59768, 32902.98264	0.358	FCN3, FCN3	Tax_Id=9606 Isoform 2 of Ficolin-3 precursor, Ficolin-3	28	7	2	8	5294	2+	1046.53	0.006	5.73325	1	R.YAVSEAAAHK.Y
13	1	sp|O75636-2|FCN3_HUMAN, sp|O75636|FCN3_HUMAN	31677.59768, 32902.98264	0.358	FCN3, FCN3	Tax_Id=9606 Isoform 2 of Ficolin-3 precursor, Ficolin-3	28	7	2	8	14117	2+	1555.85	0.005	3.21368	1	R.LLGEVDHYQLALGK.F
13	1	sp|O75636-2|FCN3_HUMAN, sp|O75636|FCN3_HUMAN	31677.59768, 32902.98264	0.358	FCN3, FCN3	Tax_Id=9606 Isoform 2 of Ficolin-3 precursor, Ficolin-3	28	7	2	8	21100	2+	2331.1	0.019	8.15067	0.9999	R.ALPVFC'DM"DTEGGGWLVFQR.R	51884.3	99859.2
13	1	sp|O75636-2|FCN3_HUMAN, sp|O75636|FCN3_HUMAN	31677.59768, 32902.98264	0.358	FCN3, FCN3	Tax_Id=9606 Isoform 2 of Ficolin-3 precursor, Ficolin-3	28	7	2	8	22554	2+	2315.1	1.03	12.9584	0.7852	R.ALPVFC'DMDTEGGGWLVFQR.R	348696	1.22526e+06
13	1	sp|O75636-2|FCN3_HUMAN, sp|O75636|FCN3_HUMAN	31677.59768, 32902.98264	0.358	FCN3, FCN3	Tax_Id=9606 Isoform 2 of Ficolin-3 precursor, Ficolin-3	28	7	2	8	5419	2+	1046.53	0.005	4.77771	1	R.YAVSEAAAHK.Y
13	1	sp|O75636-2|FCN3_HUMAN, sp|O75636|FCN3_HUMAN	31677.59768, 32902.98264	0.358	FCN3, FCN3	Tax_Id=9606 Isoform 2 of Ficolin-3 precursor, Ficolin-3	28	7	2	8	14270	2+	1555.85	0.008	5.14189	0.9997	R.LLGEVDHYQLALGK.F
13	1	sp|O75636-2|FCN3_HUMAN, sp|O75636|FCN3_HUMAN	31677.59768, 32902.98264	0.358	FCN3, FCN3	Tax_Id=9606 Isoform 2 of Ficolin-3 precursor, Ficolin-3	28	7	2	8	19104	3+	2404.22	0.999	0.415936	0.9468	R.ELLSQGATLSGWYHLC'LPEGR.A	142762	259561
13	1	sp|O75636-2|FCN3_HUMAN, sp|O75636|FCN3_HUMAN	31677.59768, 32902.98264	0.358	FCN3, FCN3	Tax_Id=9606 Isoform 2 of Ficolin-3 precursor, Ficolin-3	28	7	2	8	20795	2+	2331.1	1.015	6.43474	0.999	R.ALPVFC'DM"DTEGGGWLVFQR.R	65671.7	100962
13	1	sp|O75636-2|FCN3_HUMAN, sp|O75636|FCN3_HUMAN	31677.59768, 32902.98264	0.358	FCN3, FCN3	Tax_Id=9606 Isoform 2 of Ficolin-3 precursor, Ficolin-3	28	7	2	8	22281	2+	2315.1	0.01	4.31946	0.9987	R.ALPVFC'DMDTEGGGWLVFQR.R	315067	769107
13	1	sp|O75636-2|FCN3_HUMAN, sp|O75636|FCN3_HUMAN	31677.59768, 32902.98264	0.358	FCN3, FCN3	Tax_Id=9606 Isoform 2 of Ficolin-3 precursor, Ficolin-3	28	7	2	8	5598	2+	1046.53	0.006	5.73325	0.8695	R.YAVSEAAAHK.Y
13	1	sp|O75636-2|FCN3_HUMAN, sp|O75636|FCN3_HUMAN	31677.59768, 32902.98264	0.358	FCN3, FCN3	Tax_Id=9606 Isoform 2 of Ficolin-3 precursor, Ficolin-3	28	7	2	8	12593	2+	1024.48	0.005	4.8805	1	K.YGIDWASGR.G
13	1	sp|O75636-2|FCN3_HUMAN, sp|O75636|FCN3_HUMAN	31677.59768, 32902.98264	0.358	FCN3, FCN3	Tax_Id=9606 Isoform 2 of Ficolin-3 precursor, Ficolin-3	28	7	2	8	14016	2+	1555.85	0.01	6.42736	0.8648	R.LLGEVDHYQLALGK.F
13	1	sp|O75636-2|FCN3_HUMAN, sp|O75636|FCN3_HUMAN	31677.59768, 32902.98264	0.358	FCN3, FCN3	Tax_Id=9606 Isoform 2 of Ficolin-3 precursor, Ficolin-3	28	7	2	8	18402	3+	2404.22	0.999	0.415936	0.7502	R.ELLSQGATLSGWYHLC'LPEGR.A	107989	201558
13	1	sp|O75636-2|FCN3_HUMAN, sp|O75636|FCN3_HUMAN	31677.59768, 32902.98264	0.358	FCN3, FCN3	Tax_Id=9606 Isoform 2 of Ficolin-3 precursor, Ficolin-3	28	7	2	8	6009	2+	1046.53	0.005	4.77771	1	R.YAVSEAAAHK.Y
13	1	sp|O75636-2|FCN3_HUMAN, sp|O75636|FCN3_HUMAN	31677.59768, 32902.98264	0.358	FCN3, FCN3	Tax_Id=9606 Isoform 2 of Ficolin-3 precursor, Ficolin-3	28	7	2	8	13491	2+	1024.48	0.003	2.9283	1	K.YGIDWASGR.G
13	1	sp|O75636-2|FCN3_HUMAN, sp|O75636|FCN3_HUMAN	31677.59768, 32902.98264	0.358	FCN3, FCN3	Tax_Id=9606 Isoform 2 of Ficolin-3 precursor, Ficolin-3	28	7	2	8	15704	2+	1555.85	1.005	3.21368	0.9999	R.LLGEVDHYQLALGK.F
13	1	sp|O75636-2|FCN3_HUMAN, sp|O75636|FCN3_HUMAN	31677.59768, 32902.98264	0.358	FCN3, FCN3	Tax_Id=9606 Isoform 2 of Ficolin-3 precursor, Ficolin-3	28	7	2	8	23361	3+	3387.61	1.029	8.5606	0.9749	R.AGFGNQESEFWLGNENLHQLTLQGNWELR.V
13	1	sp|O75636-2|FCN3_HUMAN, sp|O75636|FCN3_HUMAN	31677.59768, 32902.98264	0.358	FCN3, FCN3	Tax_Id=9606 Isoform 2 of Ficolin-3 precursor, Ficolin-3	28	7	2	8	23490	3+	3387.61	1.013	3.83751	0.9846	R.AGFGNQESEFWLGNENLHQLTLQGNWELR.V
13	1	sp|O75636-2|FCN3_HUMAN, sp|O75636|FCN3_HUMAN	31677.59768, 32902.98264	0.358	FCN3, FCN3	Tax_Id=9606 Isoform 2 of Ficolin-3 precursor, Ficolin-3	28	7	2	8	5784	2+	1046.53	0.006	5.73325	0.9994	R.YAVSEAAAHK.Y
13	1	sp|O75636-2|FCN3_HUMAN, sp|O75636|FCN3_HUMAN	31677.59768, 32902.98264	0.358	FCN3, FCN3	Tax_Id=9606 Isoform 2 of Ficolin-3 precursor, Ficolin-3	28	7	2	8	23352	3+	3387.61	0.02	5.90386	1	R.AGFGNQESEFWLGNENLHQLTLQGNWELR.V
13	1	sp|O75636-2|FCN3_HUMAN, sp|O75636|FCN3_HUMAN	31677.59768, 32902.98264	0.358	FCN3, FCN3	Tax_Id=9606 Isoform 2 of Ficolin-3 precursor, Ficolin-3	28	7	2	8	5573	2+	1046.53	0.005	4.77771	1	R.YAVSEAAAHK.Y
13	1	sp|O75636-2|FCN3_HUMAN, sp|O75636|FCN3_HUMAN	31677.59768, 32902.98264	0.358	FCN3, FCN3	Tax_Id=9606 Isoform 2 of Ficolin-3 precursor, Ficolin-3	28	7	2	8	14912	2+	1555.85	0.007	4.49915	1	R.LLGEVDHYQLALGK.F
13	1	sp|O75636-2|FCN3_HUMAN, sp|O75636|FCN3_HUMAN	31677.59768, 32902.98264	0.358	FCN3, FCN3	Tax_Id=9606 Isoform 2 of Ficolin-3 precursor, Ficolin-3	28	7	2	8	19976	3+	2404.22	0.999	0.415936	0.9731	R.ELLSQGATLSGWYHLC'LPEGR.A	159843	295955
13	1	sp|O75636-2|FCN3_HUMAN, sp|O75636|FCN3_HUMAN	31677.59768, 32902.98264	0.358	FCN3, FCN3	Tax_Id=9606 Isoform 2 of Ficolin-3 precursor, Ficolin-3	28	7	2	8	22170	3+	3387.61	1.031	9.15098	1	R.AGFGNQESEFWLGNENLHQLTLQGNWELR.V
14	1	sp|O75882-3|ATRN_HUMAN, sp|O75882-2|ATRN_HUMAN, sp|O75882|ATRN_HUMAN	133701.56191999995, 141428.76479999968, 158536.87623999876	0.235	ATRN, ATRN, ATRN	Tax_Id=9606 Isoform 3 of Attractin precursor, Tax_Id=9606 Isoform 2 of Attractin precursor, Attractin	119	33	1.3	66	6012	2+	886.51	0.005	5.64009	0.9808	R.SVNNVVVR.Y
14	1	sp|O75882-3|ATRN_HUMAN, sp|O75882-2|ATRN_HUMAN, sp|O75882|ATRN_HUMAN	133701.56191999995, 141428.76479999968, 158536.87623999876	0.235	ATRN, ATRN, ATRN	Tax_Id=9606 Isoform 3 of Attractin precursor, Tax_Id=9606 Isoform 2 of Attractin precursor, Attractin	119	33	1.3	66	6299	2+	847.442	0.004	4.72009	0.9995	R.YQGNPLR.G
14	1	sp|O75882-3|ATRN_HUMAN, sp|O75882-2|ATRN_HUMAN, sp|O75882|ATRN_HUMAN	133701.56191999995, 141428.76479999968, 158536.87623999876	0.235	ATRN, ATRN, ATRN	Tax_Id=9606 Isoform 3 of Attractin precursor, Tax_Id=9606 Isoform 2 of Attractin precursor, Attractin	119	33	1.3	66	8557	2+	1221.51	0	0	0.9991	K.DNPMYYC'NK.K	690364	908714
14	1	sp|O75882-3|ATRN_HUMAN, sp|O75882-2|ATRN_HUMAN, sp|O75882|ATRN_HUMAN	133701.56191999995, 141428.76479999968, 158536.87623999876	0.235	ATRN, ATRN, ATRN	Tax_Id=9606 Isoform 3 of Attractin precursor, Tax_Id=9606 Isoform 2 of Attractin precursor, Attractin	119	33	1.3	66	8614	2+	1051.56	0.005	4.75485	1	R.YGHSLALYK.D
14	1	sp|O75882-3|ATRN_HUMAN, sp|O75882-2|ATRN_HUMAN, sp|O75882|ATRN_HUMAN	133701.56191999995, 141428.76479999968, 158536.87623999876	0.235	ATRN, ATRN, ATRN	Tax_Id=9606 Isoform 3 of Attractin precursor, Tax_Id=9606 Isoform 2 of Attractin precursor, Attractin	119	33	1.3	66	8765	2+	865.441	-0.009	10.3993	0.9911	R.LADDLYR.Y
14	1	sp|O75882-3|ATRN_HUMAN, sp|O75882-2|ATRN_HUMAN, sp|O75882|ATRN_HUMAN	133701.56191999995, 141428.76479999968, 158536.87623999876	0.235	ATRN, ATRN, ATRN	Tax_Id=9606 Isoform 3 of Attractin precursor, Tax_Id=9606 Isoform 2 of Attractin precursor, Attractin	119	33	1.3	66	9541	2+	1542.68	-0.008	5.18578	1	K.GDEC'QLC'EVENR.Y	1.21904e+06	1920955
14	1	sp|O75882-3|ATRN_HUMAN, sp|O75882-2|ATRN_HUMAN, sp|O75882|ATRN_HUMAN	133701.56191999995, 141428.76479999968, 158536.87623999876	0.235	ATRN, ATRN, ATRN	Tax_Id=9606 Isoform 3 of Attractin precursor, Tax_Id=9606 Isoform 2 of Attractin precursor, Attractin	119	33	1.3	66	9555	2+	1536.64	0.008	5.20616	0.9999	K.GDECQLCEVENR.Y	1.21904e+06	1920955
14	1	sp|O75882-3|ATRN_HUMAN, sp|O75882-2|ATRN_HUMAN, sp|O75882|ATRN_HUMAN	133701.56191999995, 141428.76479999968, 158536.87623999876	0.235	ATRN, ATRN, ATRN	Tax_Id=9606 Isoform 3 of Attractin precursor, Tax_Id=9606 Isoform 2 of Attractin precursor, Attractin	119	33	1.3	66	11131	2+	1599.76	0.008	5.00073	1	R.LTGSSGFVTDGPGNYK.Y
14	1	sp|O75882-3|ATRN_HUMAN, sp|O75882-2|ATRN_HUMAN, sp|O75882|ATRN_HUMAN	133701.56191999995, 141428.76479999968, 158536.87623999876	0.235	ATRN, ATRN, ATRN	Tax_Id=9606 Isoform 3 of Attractin precursor, Tax_Id=9606 Isoform 2 of Attractin precursor, Attractin	119	33	1.3	66	11456	2+	2033.9	0.975	12.2917	0.8693	K.HC'ETC'ISGFYGDPTNGGK.C	236062	430446
14	1	sp|O75882-3|ATRN_HUMAN, sp|O75882-2|ATRN_HUMAN, sp|O75882|ATRN_HUMAN	133701.56191999995, 141428.76479999968, 158536.87623999876	0.235	ATRN, ATRN, ATRN	Tax_Id=9606 Isoform 3 of Attractin precursor, Tax_Id=9606 Isoform 2 of Attractin precursor, Attractin	119	33	1.3	66	11466	3+	1410.77	0.007	4.96183	0.9995	R.NHNALLASLTTQK.K
14	1	sp|O75882-3|ATRN_HUMAN, sp|O75882-2|ATRN_HUMAN, sp|O75882|ATRN_HUMAN	133701.56191999995, 141428.76479999968, 158536.87623999876	0.235	ATRN, ATRN, ATRN	Tax_Id=9606 Isoform 3 of Attractin precursor, Tax_Id=9606 Isoform 2 of Attractin precursor, Attractin	119	33	1.3	66	11623	2+	1691.73	0.01	5.91112	1	R.SCALDQNCQWEPR.N	1.44588e+06	2208042
14	1	sp|O75882-3|ATRN_HUMAN, sp|O75882-2|ATRN_HUMAN, sp|O75882|ATRN_HUMAN	133701.56191999995, 141428.76479999968, 158536.87623999876	0.235	ATRN, ATRN, ATRN	Tax_Id=9606 Isoform 3 of Attractin precursor, Tax_Id=9606 Isoform 2 of Attractin precursor, Attractin	119	33	1.3	66	13068	2+	1390.7	-0.005	3.59532	0.9999	K.C'TWLIEGQPNR.I	2.42911e+06	3029888
14	1	sp|O75882-3|ATRN_HUMAN, sp|O75882-2|ATRN_HUMAN, sp|O75882|ATRN_HUMAN	133701.56191999995, 141428.76479999968, 158536.87623999876	0.235	ATRN, ATRN, ATRN	Tax_Id=9606 Isoform 3 of Attractin precursor, Tax_Id=9606 Isoform 2 of Attractin precursor, Attractin	119	33	1.3	66	14325	3+	2883.39	0.021	7.28309	1	K.NTWSILHTQGALVQGGYGHSSVYDHR.T
14	1	sp|O75882-3|ATRN_HUMAN, sp|O75882-2|ATRN_HUMAN, sp|O75882|ATRN_HUMAN	133701.56191999995, 141428.76479999968, 158536.87623999876	0.235	ATRN, ATRN, ATRN	Tax_Id=9606 Isoform 3 of Attractin precursor, Tax_Id=9606 Isoform 2 of Attractin precursor, Attractin	119	33	1.3	66	18484	2+	1155.69	0.006	5.19171	0.9993	K.LTLTPWVGLR.K
14	1	sp|O75882-3|ATRN_HUMAN, sp|O75882-2|ATRN_HUMAN, sp|O75882|ATRN_HUMAN	133701.56191999995, 141428.76479999968, 158536.87623999876	0.235	ATRN, ATRN, ATRN	Tax_Id=9606 Isoform 3 of Attractin precursor, Tax_Id=9606 Isoform 2 of Attractin precursor, Attractin	119	33	1.3	66	5813	2+	886.51	0.002	2.25604	0.999	R.SVNNVVVR.Y
14	1	sp|O75882-3|ATRN_HUMAN, sp|O75882-2|ATRN_HUMAN, sp|O75882|ATRN_HUMAN	133701.56191999995, 141428.76479999968, 158536.87623999876	0.235	ATRN, ATRN, ATRN	Tax_Id=9606 Isoform 3 of Attractin precursor, Tax_Id=9606 Isoform 2 of Attractin precursor, Attractin	119	33	1.3	66	8415	2+	1221.51	-0.004	3.27463	0.9924	K.DNPMYYC'NK.K	613467	788525
14	1	sp|O75882-3|ATRN_HUMAN, sp|O75882-2|ATRN_HUMAN, sp|O75882|ATRN_HUMAN	133701.56191999995, 141428.76479999968, 158536.87623999876	0.235	ATRN, ATRN, ATRN	Tax_Id=9606 Isoform 3 of Attractin precursor, Tax_Id=9606 Isoform 2 of Attractin precursor, Attractin	119	33	1.3	66	8478	2+	1218.49	0.005	4.10343	0.9929	K.DNPMYYCNK.K	609707	783801
14	1	sp|O75882-3|ATRN_HUMAN, sp|O75882-2|ATRN_HUMAN, sp|O75882|ATRN_HUMAN	133701.56191999995, 141428.76479999968, 158536.87623999876	0.235	ATRN, ATRN, ATRN	Tax_Id=9606 Isoform 3 of Attractin precursor, Tax_Id=9606 Isoform 2 of Attractin precursor, Attractin	119	33	1.3	66	8545	2+	1051.56	0.005	4.75485	0.9999	R.YGHSLALYK.D
14	1	sp|O75882-3|ATRN_HUMAN, sp|O75882-2|ATRN_HUMAN, sp|O75882|ATRN_HUMAN	133701.56191999995, 141428.76479999968, 158536.87623999876	0.235	ATRN, ATRN, ATRN	Tax_Id=9606 Isoform 3 of Attractin precursor, Tax_Id=9606 Isoform 2 of Attractin precursor, Attractin	119	33	1.3	66	9461	2+	1542.68	-0.007	4.53756	1	K.GDEC'QLC'EVENR.Y	917661	1.35106e+06
14	1	sp|O75882-3|ATRN_HUMAN, sp|O75882-2|ATRN_HUMAN, sp|O75882|ATRN_HUMAN	133701.56191999995, 141428.76479999968, 158536.87623999876	0.235	ATRN, ATRN, ATRN	Tax_Id=9606 Isoform 3 of Attractin precursor, Tax_Id=9606 Isoform 2 of Attractin precursor, Attractin	119	33	1.3	66	9504	2+	1536.64	0.006	3.90462	0.9999	K.GDECQLCEVENR.Y	917661	1.35106e+06
14	1	sp|O75882-3|ATRN_HUMAN, sp|O75882-2|ATRN_HUMAN, sp|O75882|ATRN_HUMAN	133701.56191999995, 141428.76479999968, 158536.87623999876	0.235	ATRN, ATRN, ATRN	Tax_Id=9606 Isoform 3 of Attractin precursor, Tax_Id=9606 Isoform 2 of Attractin precursor, Attractin	119	33	1.3	66	9592	2+	1542.68	-0.011	7.13045	0.9999	K.GDEC'QLC'EVENR.Y	869830	1.26166e+06
14	1	sp|O75882-3|ATRN_HUMAN, sp|O75882-2|ATRN_HUMAN, sp|O75882|ATRN_HUMAN	133701.56191999995, 141428.76479999968, 158536.87623999876	0.235	ATRN, ATRN, ATRN	Tax_Id=9606 Isoform 3 of Attractin precursor, Tax_Id=9606 Isoform 2 of Attractin precursor, Attractin	119	33	1.3	66	9700	3+	2193.96	-0.014	6.38116	0.998	K.GEAC'DIPHC'TDNC'GFPHR.G	1322358	934971
14	1	sp|O75882-3|ATRN_HUMAN, sp|O75882-2|ATRN_HUMAN, sp|O75882|ATRN_HUMAN	133701.56191999995, 141428.76479999968, 158536.87623999876	0.235	ATRN, ATRN, ATRN	Tax_Id=9606 Isoform 3 of Attractin precursor, Tax_Id=9606 Isoform 2 of Attractin precursor, Attractin	119	33	1.3	66	9703	3+	2184.9	0.012	5.49224	0.999	K.GEACDIPHCTDNCGFPHR.G	1322358	934971
14	1	sp|O75882-3|ATRN_HUMAN, sp|O75882-2|ATRN_HUMAN, sp|O75882|ATRN_HUMAN	133701.56191999995, 141428.76479999968, 158536.87623999876	0.235	ATRN, ATRN, ATRN	Tax_Id=9606 Isoform 3 of Attractin precursor, Tax_Id=9606 Isoform 2 of Attractin precursor, Attractin	119	33	1.3	66	9985	2+	1289.67	0	0	1	R.SEAAC'LAAGPGIR.C	1.28951e+06	1.97198e+06
14	1	sp|O75882-3|ATRN_HUMAN, sp|O75882-2|ATRN_HUMAN, sp|O75882|ATRN_HUMAN	133701.56191999995, 141428.76479999968, 158536.87623999876	0.235	ATRN, ATRN, ATRN	Tax_Id=9606 Isoform 3 of Attractin precursor, Tax_Id=9606 Isoform 2 of Attractin precursor, Attractin	119	33	1.3	66	11173	2+	1599.76	0.009	5.62583	1	R.LTGSSGFVTDGPGNYK.Y
14	1	sp|O75882-3|ATRN_HUMAN, sp|O75882-2|ATRN_HUMAN, sp|O75882|ATRN_HUMAN	133701.56191999995, 141428.76479999968, 158536.87623999876	0.235	ATRN, ATRN, ATRN	Tax_Id=9606 Isoform 3 of Attractin precursor, Tax_Id=9606 Isoform 2 of Attractin precursor, Attractin	119	33	1.3	66	11399	3+	2033.9	0.976	11.8	0.9964	K.HC'ETC'ISGFYGDPTNGGK.C	405468	554369
14	1	sp|O75882-3|ATRN_HUMAN, sp|O75882-2|ATRN_HUMAN, sp|O75882|ATRN_HUMAN	133701.56191999995, 141428.76479999968, 158536.87623999876	0.235	ATRN, ATRN, ATRN	Tax_Id=9606 Isoform 3 of Attractin precursor, Tax_Id=9606 Isoform 2 of Attractin precursor, Attractin	119	33	1.3	66	11574	2+	1697.76	-0.008	4.71208	1	R.SC'ALDQNC'QWEPR.N	1.09329e+06	1.48137e+06
14	1	sp|O75882-3|ATRN_HUMAN, sp|O75882-2|ATRN_HUMAN, sp|O75882|ATRN_HUMAN	133701.56191999995, 141428.76479999968, 158536.87623999876	0.235	ATRN, ATRN, ATRN	Tax_Id=9606 Isoform 3 of Attractin precursor, Tax_Id=9606 Isoform 2 of Attractin precursor, Attractin	119	33	1.3	66	11579	2+	1691.73	0.007	4.13778	1	R.SCALDQNCQWEPR.N	1.09329e+06	1.48137e+06
14	1	sp|O75882-3|ATRN_HUMAN, sp|O75882-2|ATRN_HUMAN, sp|O75882|ATRN_HUMAN	133701.56191999995, 141428.76479999968, 158536.87623999876	0.235	ATRN, ATRN, ATRN	Tax_Id=9606 Isoform 3 of Attractin precursor, Tax_Id=9606 Isoform 2 of Attractin precursor, Attractin	119	33	1.3	66	11695	2+	1410.77	0.007	4.96183	1	R.NHNALLASLTTQK.K
14	1	sp|O75882-3|ATRN_HUMAN, sp|O75882-2|ATRN_HUMAN, sp|O75882|ATRN_HUMAN	133701.56191999995, 141428.76479999968, 158536.87623999876	0.235	ATRN, ATRN, ATRN	Tax_Id=9606 Isoform 3 of Attractin precursor, Tax_Id=9606 Isoform 2 of Attractin precursor, Attractin	119	33	1.3	66	11707	3+	1410.77	0.007	4.96183	0.9999	R.NHNALLASLTTQK.K
14	1	sp|O75882-3|ATRN_HUMAN, sp|O75882-2|ATRN_HUMAN, sp|O75882|ATRN_HUMAN	133701.56191999995, 141428.76479999968, 158536.87623999876	0.235	ATRN, ATRN, ATRN	Tax_Id=9606 Isoform 3 of Attractin precursor, Tax_Id=9606 Isoform 2 of Attractin precursor, Attractin	119	33	1.3	66	13131	2+	1390.7	1.015	10.786	0.9991	K.C'TWLIEGQPNR.I	1.50819e+06	2.28007e+06
14	1	sp|O75882-3|ATRN_HUMAN, sp|O75882-2|ATRN_HUMAN, sp|O75882|ATRN_HUMAN	133701.56191999995, 141428.76479999968, 158536.87623999876	0.235	ATRN, ATRN, ATRN	Tax_Id=9606 Isoform 3 of Attractin precursor, Tax_Id=9606 Isoform 2 of Attractin precursor, Attractin	119	33	1.3	66	13908	3+	2883.39	1.016	5.54902	0.9998	K.NTWSILHTQGALVQGGYGHSSVYDHR.T
14	1	sp|O75882-3|ATRN_HUMAN, sp|O75882-2|ATRN_HUMAN, sp|O75882|ATRN_HUMAN	133701.56191999995, 141428.76479999968, 158536.87623999876	0.235	ATRN, ATRN, ATRN	Tax_Id=9606 Isoform 3 of Attractin precursor, Tax_Id=9606 Isoform 2 of Attractin precursor, Attractin	119	33	1.3	66	15103	2+	1901.9	0.012	6.30947	0.9941	R.YYTAINFVATPDEQNR.D
14	1	sp|O75882-3|ATRN_HUMAN, sp|O75882-2|ATRN_HUMAN, sp|O75882|ATRN_HUMAN	133701.56191999995, 141428.76479999968, 158536.87623999876	0.235	ATRN, ATRN, ATRN	Tax_Id=9606 Isoform 3 of Attractin precursor, Tax_Id=9606 Isoform 2 of Attractin precursor, Attractin	119	33	1.3	66	18358	2+	1155.69	0.003	2.59586	0.9935	K.LTLTPWVGLR.K
14	1	sp|O75882-3|ATRN_HUMAN, sp|O75882-2|ATRN_HUMAN, sp|O75882|ATRN_HUMAN	133701.56191999995, 141428.76479999968, 158536.87623999876	0.235	ATRN, ATRN, ATRN	Tax_Id=9606 Isoform 3 of Attractin precursor, Tax_Id=9606 Isoform 2 of Attractin precursor, Attractin	119	33	1.3	66	3892	2+	1142.52	0.005	4.3763	0.8972	R.IM"QSSQSMSK.L
14	1	sp|O75882-3|ATRN_HUMAN, sp|O75882-2|ATRN_HUMAN, sp|O75882|ATRN_HUMAN	133701.56191999995, 141428.76479999968, 158536.87623999876	0.235	ATRN, ATRN, ATRN	Tax_Id=9606 Isoform 3 of Attractin precursor, Tax_Id=9606 Isoform 2 of Attractin precursor, Attractin	119	33	1.3	66	6150	2+	886.51	0.006	6.76811	0.9995	R.SVNNVVVR.Y
14	1	sp|O75882-3|ATRN_HUMAN, sp|O75882-2|ATRN_HUMAN, sp|O75882|ATRN_HUMAN	133701.56191999995, 141428.76479999968, 158536.87623999876	0.235	ATRN, ATRN, ATRN	Tax_Id=9606 Isoform 3 of Attractin precursor, Tax_Id=9606 Isoform 2 of Attractin precursor, Attractin	119	33	1.3	66	6857	2+	1007.53	0.028	27.7907	0.9993	R.ALYVHGGYK.A
14	1	sp|O75882-3|ATRN_HUMAN, sp|O75882-2|ATRN_HUMAN, sp|O75882|ATRN_HUMAN	133701.56191999995, 141428.76479999968, 158536.87623999876	0.235	ATRN, ATRN, ATRN	Tax_Id=9606 Isoform 3 of Attractin precursor, Tax_Id=9606 Isoform 2 of Attractin precursor, Attractin	119	33	1.3	66	8570	2+	1221.51	-0.001	0.818658	0.9977	K.DNPMYYC'NK.K	472149	618029
14	1	sp|O75882-3|ATRN_HUMAN, sp|O75882-2|ATRN_HUMAN, sp|O75882|ATRN_HUMAN	133701.56191999995, 141428.76479999968, 158536.87623999876	0.235	ATRN, ATRN, ATRN	Tax_Id=9606 Isoform 3 of Attractin precursor, Tax_Id=9606 Isoform 2 of Attractin precursor, Attractin	119	33	1.3	66	8612	2+	1218.49	1.021	17.2344	0.9827	K.DNPMYYCNK.K	472149	618029
14	1	sp|O75882-3|ATRN_HUMAN, sp|O75882-2|ATRN_HUMAN, sp|O75882|ATRN_HUMAN	133701.56191999995, 141428.76479999968, 158536.87623999876	0.235	ATRN, ATRN, ATRN	Tax_Id=9606 Isoform 3 of Attractin precursor, Tax_Id=9606 Isoform 2 of Attractin precursor, Attractin	119	33	1.3	66	9490	2+	1542.68	0.994	3.88934	1	K.GDEC'QLC'EVENR.Y	891505	1.26616e+06
14	1	sp|O75882-3|ATRN_HUMAN, sp|O75882-2|ATRN_HUMAN, sp|O75882|ATRN_HUMAN	133701.56191999995, 141428.76479999968, 158536.87623999876	0.235	ATRN, ATRN, ATRN	Tax_Id=9606 Isoform 3 of Attractin precursor, Tax_Id=9606 Isoform 2 of Attractin precursor, Attractin	119	33	1.3	66	9535	2+	1536.64	0.01	6.5077	0.9998	K.GDECQLCEVENR.Y	896435	1.26761e+06
14	1	sp|O75882-3|ATRN_HUMAN, sp|O75882-2|ATRN_HUMAN, sp|O75882|ATRN_HUMAN	133701.56191999995, 141428.76479999968, 158536.87623999876	0.235	ATRN, ATRN, ATRN	Tax_Id=9606 Isoform 3 of Attractin precursor, Tax_Id=9606 Isoform 2 of Attractin precursor, Attractin	119	33	1.3	66	9618	2+	1542.68	-0.007	4.53756	1	K.GDEC'QLC'EVENR.Y	842298	1.18574e+06
14	1	sp|O75882-3|ATRN_HUMAN, sp|O75882-2|ATRN_HUMAN, sp|O75882|ATRN_HUMAN	133701.56191999995, 141428.76479999968, 158536.87623999876	0.235	ATRN, ATRN, ATRN	Tax_Id=9606 Isoform 3 of Attractin precursor, Tax_Id=9606 Isoform 2 of Attractin precursor, Attractin	119	33	1.3	66	9826	3+	2193.96	-0.012	5.46957	0.9997	K.GEAC'DIPHC'TDNC'GFPHR.G	1.22831e+06	682477
14	1	sp|O75882-3|ATRN_HUMAN, sp|O75882-2|ATRN_HUMAN, sp|O75882|ATRN_HUMAN	133701.56191999995, 141428.76479999968, 158536.87623999876	0.235	ATRN, ATRN, ATRN	Tax_Id=9606 Isoform 3 of Attractin precursor, Tax_Id=9606 Isoform 2 of Attractin precursor, Attractin	119	33	1.3	66	10180	2+	1289.67	0	0	1	R.SEAAC'LAAGPGIR.C	1455383	1.87508e+06
14	1	sp|O75882-3|ATRN_HUMAN, sp|O75882-2|ATRN_HUMAN, sp|O75882|ATRN_HUMAN	133701.56191999995, 141428.76479999968, 158536.87623999876	0.235	ATRN, ATRN, ATRN	Tax_Id=9606 Isoform 3 of Attractin precursor, Tax_Id=9606 Isoform 2 of Attractin precursor, Attractin	119	33	1.3	66	10211	2+	1286.65	1.001	0.777211	1	R.SEAACLAAGPGIR.C	1.44301e+06	1.86246e+06
14	1	sp|O75882-3|ATRN_HUMAN, sp|O75882-2|ATRN_HUMAN, sp|O75882|ATRN_HUMAN	133701.56191999995, 141428.76479999968, 158536.87623999876	0.235	ATRN, ATRN, ATRN	Tax_Id=9606 Isoform 3 of Attractin precursor, Tax_Id=9606 Isoform 2 of Attractin precursor, Attractin	119	33	1.3	66	11108	2+	1599.77	0.011	6.87601	1	R.LTGSSGFVTDGPGNYK.Y
14	1	sp|O75882-3|ATRN_HUMAN, sp|O75882-2|ATRN_HUMAN, sp|O75882|ATRN_HUMAN	133701.56191999995, 141428.76479999968, 158536.87623999876	0.235	ATRN, ATRN, ATRN	Tax_Id=9606 Isoform 3 of Attractin precursor, Tax_Id=9606 Isoform 2 of Attractin precursor, Attractin	119	33	1.3	66	11234	2+	1599.77	0.01	6.25092	1	R.LTGSSGFVTDGPGNYK.Y
14	1	sp|O75882-3|ATRN_HUMAN, sp|O75882-2|ATRN_HUMAN, sp|O75882|ATRN_HUMAN	133701.56191999995, 141428.76479999968, 158536.87623999876	0.235	ATRN, ATRN, ATRN	Tax_Id=9606 Isoform 3 of Attractin precursor, Tax_Id=9606 Isoform 2 of Attractin precursor, Attractin	119	33	1.3	66	11557	2+	1691.73	0.013	7.68446	1	R.SCALDQNCQWEPR.N	786480	1.12422e+06
14	1	sp|O75882-3|ATRN_HUMAN, sp|O75882-2|ATRN_HUMAN, sp|O75882|ATRN_HUMAN	133701.56191999995, 141428.76479999968, 158536.87623999876	0.235	ATRN, ATRN, ATRN	Tax_Id=9606 Isoform 3 of Attractin precursor, Tax_Id=9606 Isoform 2 of Attractin precursor, Attractin	119	33	1.3	66	11621	2+	1697.76	-0.011	6.47911	1	R.SC'ALDQNC'QWEPR.N	781907	1.11278e+06
14	1	sp|O75882-3|ATRN_HUMAN, sp|O75882-2|ATRN_HUMAN, sp|O75882|ATRN_HUMAN	133701.56191999995, 141428.76479999968, 158536.87623999876	0.235	ATRN, ATRN, ATRN	Tax_Id=9606 Isoform 3 of Attractin precursor, Tax_Id=9606 Isoform 2 of Attractin precursor, Attractin	119	33	1.3	66	13094	2+	1390.7	1.015	10.786	0.9999	K.C'TWLIEGQPNR.I	1.15786e+06	1.41263e+06
14	1	sp|O75882-3|ATRN_HUMAN, sp|O75882-2|ATRN_HUMAN, sp|O75882|ATRN_HUMAN	133701.56191999995, 141428.76479999968, 158536.87623999876	0.235	ATRN, ATRN, ATRN	Tax_Id=9606 Isoform 3 of Attractin precursor, Tax_Id=9606 Isoform 2 of Attractin precursor, Attractin	119	33	1.3	66	13110	2+	1387.68	1.014	10.0888	0.9994	K.CTWLIEGQPNR.I	1160184	1.43288e+06
14	1	sp|O75882-3|ATRN_HUMAN, sp|O75882-2|ATRN_HUMAN, sp|O75882|ATRN_HUMAN	133701.56191999995, 141428.76479999968, 158536.87623999876	0.235	ATRN, ATRN, ATRN	Tax_Id=9606 Isoform 3 of Attractin precursor, Tax_Id=9606 Isoform 2 of Attractin precursor, Attractin	119	33	1.3	66	15606	2+	1153.56	0.005	4.33442	0.9999	R.DLDMFINASK.N
14	1	sp|O75882-3|ATRN_HUMAN, sp|O75882-2|ATRN_HUMAN, sp|O75882|ATRN_HUMAN	133701.56191999995, 141428.76479999968, 158536.87623999876	0.235	ATRN, ATRN, ATRN	Tax_Id=9606 Isoform 3 of Attractin precursor, Tax_Id=9606 Isoform 2 of Attractin precursor, Attractin	119	33	1.3	66	17617	2+	1885.76	0.01	5.30291	1	K.CFSSDFMAYDIACDR.W	551629	771542
14	1	sp|O75882-3|ATRN_HUMAN, sp|O75882-2|ATRN_HUMAN, sp|O75882|ATRN_HUMAN	133701.56191999995, 141428.76479999968, 158536.87623999876	0.235	ATRN, ATRN, ATRN	Tax_Id=9606 Isoform 3 of Attractin precursor, Tax_Id=9606 Isoform 2 of Attractin precursor, Attractin	119	33	1.3	66	5093	2+	1126.52	0.004	3.55075	0.9964	R.IMQSSQSMSK.L
14	1	sp|O75882-3|ATRN_HUMAN, sp|O75882-2|ATRN_HUMAN, sp|O75882|ATRN_HUMAN	133701.56191999995, 141428.76479999968, 158536.87623999876	0.235	ATRN, ATRN, ATRN	Tax_Id=9606 Isoform 3 of Attractin precursor, Tax_Id=9606 Isoform 2 of Attractin precursor, Attractin	119	33	1.3	66	8627	2+	1221.51	-0.002	1.63732	0.9029	K.DNPMYYC'NK.K	60299.3	86589.1
14	1	sp|O75882-3|ATRN_HUMAN, sp|O75882-2|ATRN_HUMAN, sp|O75882|ATRN_HUMAN	133701.56191999995, 141428.76479999968, 158536.87623999876	0.235	ATRN, ATRN, ATRN	Tax_Id=9606 Isoform 3 of Attractin precursor, Tax_Id=9606 Isoform 2 of Attractin precursor, Attractin	119	33	1.3	66	9362	2+	1542.68	-0.011	7.13045	0.9996	K.GDEC'QLC'EVENR.Y	106896	164939
14	1	sp|O75882-3|ATRN_HUMAN, sp|O75882-2|ATRN_HUMAN, sp|O75882|ATRN_HUMAN	133701.56191999995, 141428.76479999968, 158536.87623999876	0.235	ATRN, ATRN, ATRN	Tax_Id=9606 Isoform 3 of Attractin precursor, Tax_Id=9606 Isoform 2 of Attractin precursor, Attractin	119	33	1.3	66	9373	2+	1536.64	0.007	4.55539	0.995	K.GDECQLCEVENR.Y	106896	166454
14	1	sp|O75882-3|ATRN_HUMAN, sp|O75882-2|ATRN_HUMAN, sp|O75882|ATRN_HUMAN	133701.56191999995, 141428.76479999968, 158536.87623999876	0.235	ATRN, ATRN, ATRN	Tax_Id=9606 Isoform 3 of Attractin precursor, Tax_Id=9606 Isoform 2 of Attractin precursor, Attractin	119	33	1.3	66	9491	2+	1542.68	-0.011	7.13045	0.9279	K.GDEC'QLC'EVENR.Y	93629.2	139455
14	1	sp|O75882-3|ATRN_HUMAN, sp|O75882-2|ATRN_HUMAN, sp|O75882|ATRN_HUMAN	133701.56191999995, 141428.76479999968, 158536.87623999876	0.235	ATRN, ATRN, ATRN	Tax_Id=9606 Isoform 3 of Attractin precursor, Tax_Id=9606 Isoform 2 of Attractin precursor, Attractin	119	33	1.3	66	9777	3+	2193.96	-0.015	6.83696	0.9861	K.GEAC'DIPHC'TDNC'GFPHR.G	68641	90240.9
14	1	sp|O75882-3|ATRN_HUMAN, sp|O75882-2|ATRN_HUMAN, sp|O75882|ATRN_HUMAN	133701.56191999995, 141428.76479999968, 158536.87623999876	0.235	ATRN, ATRN, ATRN	Tax_Id=9606 Isoform 3 of Attractin precursor, Tax_Id=9606 Isoform 2 of Attractin precursor, Attractin	119	33	1.3	66	10087	2+	1289.67	-0.001	0.775392	1	R.SEAAC'LAAGPGIR.C	123313	203666
14	1	sp|O75882-3|ATRN_HUMAN, sp|O75882-2|ATRN_HUMAN, sp|O75882|ATRN_HUMAN	133701.56191999995, 141428.76479999968, 158536.87623999876	0.235	ATRN, ATRN, ATRN	Tax_Id=9606 Isoform 3 of Attractin precursor, Tax_Id=9606 Isoform 2 of Attractin precursor, Attractin	119	33	1.3	66	11096	2+	1599.76	0.009	5.62583	0.9964	R.LTGSSGFVTDGPGNYK.Y
14	1	sp|O75882-3|ATRN_HUMAN, sp|O75882-2|ATRN_HUMAN, sp|O75882|ATRN_HUMAN	133701.56191999995, 141428.76479999968, 158536.87623999876	0.235	ATRN, ATRN, ATRN	Tax_Id=9606 Isoform 3 of Attractin precursor, Tax_Id=9606 Isoform 2 of Attractin precursor, Attractin	119	33	1.3	66	11395	2+	1691.73	0.007	4.13778	1	R.SCALDQNCQWEPR.N	166457	232747
14	1	sp|O75882-3|ATRN_HUMAN, sp|O75882-2|ATRN_HUMAN, sp|O75882|ATRN_HUMAN	133701.56191999995, 141428.76479999968, 158536.87623999876	0.235	ATRN, ATRN, ATRN	Tax_Id=9606 Isoform 3 of Attractin precursor, Tax_Id=9606 Isoform 2 of Attractin precursor, Attractin	119	33	1.3	66	11415	2+	1697.76	-0.008	4.71208	1	R.SC'ALDQNC'QWEPR.N	166457	232747
14	1	sp|O75882-3|ATRN_HUMAN, sp|O75882-2|ATRN_HUMAN, sp|O75882|ATRN_HUMAN	133701.56191999995, 141428.76479999968, 158536.87623999876	0.235	ATRN, ATRN, ATRN	Tax_Id=9606 Isoform 3 of Attractin precursor, Tax_Id=9606 Isoform 2 of Attractin precursor, Attractin	119	33	1.3	66	14772	2+	1901.9	0.006	3.15474	0.9021	R.YYTAINFVATPDEQNR.D
14	1	sp|O75882-3|ATRN_HUMAN, sp|O75882-2|ATRN_HUMAN, sp|O75882|ATRN_HUMAN	133701.56191999995, 141428.76479999968, 158536.87623999876	0.235	ATRN, ATRN, ATRN	Tax_Id=9606 Isoform 3 of Attractin precursor, Tax_Id=9606 Isoform 2 of Attractin precursor, Attractin	119	33	1.3	66	17005	2+	1885.76	1.018	9.54525	1	K.CFSSDFMAYDIACDR.W	117540	150158
14	1	sp|O75882-3|ATRN_HUMAN, sp|O75882-2|ATRN_HUMAN, sp|O75882|ATRN_HUMAN	133701.56191999995, 141428.76479999968, 158536.87623999876	0.235	ATRN, ATRN, ATRN	Tax_Id=9606 Isoform 3 of Attractin precursor, Tax_Id=9606 Isoform 2 of Attractin precursor, Attractin	119	33	1.3	66	10596	2+	1542.68	-0.009	5.83401	1	K.GDEC'QLC'EVENR.Y	168067	275884
14	1	sp|O75882-3|ATRN_HUMAN, sp|O75882-2|ATRN_HUMAN, sp|O75882|ATRN_HUMAN	133701.56191999995, 141428.76479999968, 158536.87623999876	0.235	ATRN, ATRN, ATRN	Tax_Id=9606 Isoform 3 of Attractin precursor, Tax_Id=9606 Isoform 2 of Attractin precursor, Attractin	119	33	1.3	66	5331	2+	1126.52	0.005	4.43844	0.9999	R.IMQSSQSMSK.L
14	1	sp|O75882-3|ATRN_HUMAN, sp|O75882-2|ATRN_HUMAN, sp|O75882|ATRN_HUMAN	133701.56191999995, 141428.76479999968, 158536.87623999876	0.235	ATRN, ATRN, ATRN	Tax_Id=9606 Isoform 3 of Attractin precursor, Tax_Id=9606 Isoform 2 of Attractin precursor, Attractin	119	33	1.3	66	10578	2+	1536.64	0.01	6.5077	0.9999	K.GDECQLCEVENR.Y	646091	1.02916e+06
14	1	sp|O75882-3|ATRN_HUMAN, sp|O75882-2|ATRN_HUMAN, sp|O75882|ATRN_HUMAN	133701.56191999995, 141428.76479999968, 158536.87623999876	0.235	ATRN, ATRN, ATRN	Tax_Id=9606 Isoform 3 of Attractin precursor, Tax_Id=9606 Isoform 2 of Attractin precursor, Attractin	119	33	1.3	66	10679	2+	1542.68	0.994	3.88934	0.9998	K.GDEC'QLC'EVENR.Y	491978	789151
14	1	sp|O75882-3|ATRN_HUMAN, sp|O75882-2|ATRN_HUMAN, sp|O75882|ATRN_HUMAN	133701.56191999995, 141428.76479999968, 158536.87623999876	0.235	ATRN, ATRN, ATRN	Tax_Id=9606 Isoform 3 of Attractin precursor, Tax_Id=9606 Isoform 2 of Attractin precursor, Attractin	119	33	1.3	66	16741	2+	1901.9	0.008	4.20631	0.9828	R.YYTAINFVATPDEQNR.D
14	1	sp|O75882-3|ATRN_HUMAN, sp|O75882-2|ATRN_HUMAN, sp|O75882|ATRN_HUMAN	133701.56191999995, 141428.76479999968, 158536.87623999876	0.235	ATRN, ATRN, ATRN	Tax_Id=9606 Isoform 3 of Attractin precursor, Tax_Id=9606 Isoform 2 of Attractin precursor, Attractin	119	33	1.3	66	5231	2+	1126.52	0.005	4.43844	1	R.IMQSSQSMSK.L
14	1	sp|O75882-3|ATRN_HUMAN, sp|O75882-2|ATRN_HUMAN, sp|O75882|ATRN_HUMAN	133701.56191999995, 141428.76479999968, 158536.87623999876	0.235	ATRN, ATRN, ATRN	Tax_Id=9606 Isoform 3 of Attractin precursor, Tax_Id=9606 Isoform 2 of Attractin precursor, Attractin	119	33	1.3	66	6766	2+	847.442	0.004	4.72009	0.9738	R.YQGNPLR.G
14	1	sp|O75882-3|ATRN_HUMAN, sp|O75882-2|ATRN_HUMAN, sp|O75882|ATRN_HUMAN	133701.56191999995, 141428.76479999968, 158536.87623999876	0.235	ATRN, ATRN, ATRN	Tax_Id=9606 Isoform 3 of Attractin precursor, Tax_Id=9606 Isoform 2 of Attractin precursor, Attractin	119	33	1.3	66	9432	2+	1218.49	0.005	4.10343	0.9978	K.DNPMYYCNK.K	572468	682873
14	1	sp|O75882-3|ATRN_HUMAN, sp|O75882-2|ATRN_HUMAN, sp|O75882|ATRN_HUMAN	133701.56191999995, 141428.76479999968, 158536.87623999876	0.235	ATRN, ATRN, ATRN	Tax_Id=9606 Isoform 3 of Attractin precursor, Tax_Id=9606 Isoform 2 of Attractin precursor, Attractin	119	33	1.3	66	9438	2+	1221.51	0.002	1.63732	0.9958	K.DNPMYYC'NK.K	572468	682873
14	1	sp|O75882-3|ATRN_HUMAN, sp|O75882-2|ATRN_HUMAN, sp|O75882|ATRN_HUMAN	133701.56191999995, 141428.76479999968, 158536.87623999876	0.235	ATRN, ATRN, ATRN	Tax_Id=9606 Isoform 3 of Attractin precursor, Tax_Id=9606 Isoform 2 of Attractin precursor, Attractin	119	33	1.3	66	9555	2+	1051.56	0.006	5.70582	0.9257	R.YGHSLALYK.D
14	1	sp|O75882-3|ATRN_HUMAN, sp|O75882-2|ATRN_HUMAN, sp|O75882|ATRN_HUMAN	133701.56191999995, 141428.76479999968, 158536.87623999876	0.235	ATRN, ATRN, ATRN	Tax_Id=9606 Isoform 3 of Attractin precursor, Tax_Id=9606 Isoform 2 of Attractin precursor, Attractin	119	33	1.3	66	9579	2+	865.441	0.012	13.8658	0.8748	R.LADDLYR.Y
14	1	sp|O75882-3|ATRN_HUMAN, sp|O75882-2|ATRN_HUMAN, sp|O75882|ATRN_HUMAN	133701.56191999995, 141428.76479999968, 158536.87623999876	0.235	ATRN, ATRN, ATRN	Tax_Id=9606 Isoform 3 of Attractin precursor, Tax_Id=9606 Isoform 2 of Attractin precursor, Attractin	119	33	1.3	66	10397	2+	1542.68	0.994	3.88934	0.9999	K.GDEC'QLC'EVENR.Y	4516896	3.17189e+06
14	1	sp|O75882-3|ATRN_HUMAN, sp|O75882-2|ATRN_HUMAN, sp|O75882|ATRN_HUMAN	133701.56191999995, 141428.76479999968, 158536.87623999876	0.235	ATRN, ATRN, ATRN	Tax_Id=9606 Isoform 3 of Attractin precursor, Tax_Id=9606 Isoform 2 of Attractin precursor, Attractin	119	33	1.3	66	10781	3+	2184.9	0.014	6.40761	0.9997	K.GEACDIPHCTDNCGFPHR.G	3.62986e+06	3.49017e+06
14	1	sp|O75882-3|ATRN_HUMAN, sp|O75882-2|ATRN_HUMAN, sp|O75882|ATRN_HUMAN	133701.56191999995, 141428.76479999968, 158536.87623999876	0.235	ATRN, ATRN, ATRN	Tax_Id=9606 Isoform 3 of Attractin precursor, Tax_Id=9606 Isoform 2 of Attractin precursor, Attractin	119	33	1.3	66	10785	2+	2193.96	-0.023	10.4833	1	K.GEAC'DIPHC'TDNC'GFPHR.G	2.10028e+06	1.05349e+06
14	1	sp|O75882-3|ATRN_HUMAN, sp|O75882-2|ATRN_HUMAN, sp|O75882|ATRN_HUMAN	133701.56191999995, 141428.76479999968, 158536.87623999876	0.235	ATRN, ATRN, ATRN	Tax_Id=9606 Isoform 3 of Attractin precursor, Tax_Id=9606 Isoform 2 of Attractin precursor, Attractin	119	33	1.3	66	10880	2+	1289.67	-0.002	1.55078	1	R.SEAAC'LAAGPGIR.C	1.84731e+06	2501399
14	1	sp|O75882-3|ATRN_HUMAN, sp|O75882-2|ATRN_HUMAN, sp|O75882|ATRN_HUMAN	133701.56191999995, 141428.76479999968, 158536.87623999876	0.235	ATRN, ATRN, ATRN	Tax_Id=9606 Isoform 3 of Attractin precursor, Tax_Id=9606 Isoform 2 of Attractin precursor, Attractin	119	33	1.3	66	11812	2+	1599.76	0.009	5.62583	1	R.LTGSSGFVTDGPGNYK.Y
14	1	sp|O75882-3|ATRN_HUMAN, sp|O75882-2|ATRN_HUMAN, sp|O75882|ATRN_HUMAN	133701.56191999995, 141428.76479999968, 158536.87623999876	0.235	ATRN, ATRN, ATRN	Tax_Id=9606 Isoform 3 of Attractin precursor, Tax_Id=9606 Isoform 2 of Attractin precursor, Attractin	119	33	1.3	66	11957	2+	1599.76	0.006	3.75055	1	R.LTGSSGFVTDGPGNYK.Y
14	1	sp|O75882-3|ATRN_HUMAN, sp|O75882-2|ATRN_HUMAN, sp|O75882|ATRN_HUMAN	133701.56191999995, 141428.76479999968, 158536.87623999876	0.235	ATRN, ATRN, ATRN	Tax_Id=9606 Isoform 3 of Attractin precursor, Tax_Id=9606 Isoform 2 of Attractin precursor, Attractin	119	33	1.3	66	12117	2+	1599.76	0.008	5.00073	0.9997	R.LTGSSGFVTDGPGNYK.Y
14	1	sp|O75882-3|ATRN_HUMAN, sp|O75882-2|ATRN_HUMAN, sp|O75882|ATRN_HUMAN	133701.56191999995, 141428.76479999968, 158536.87623999876	0.235	ATRN, ATRN, ATRN	Tax_Id=9606 Isoform 3 of Attractin precursor, Tax_Id=9606 Isoform 2 of Attractin precursor, Attractin	119	33	1.3	66	12390	2+	1691.73	0.011	6.50223	1	R.SCALDQNCQWEPR.N	1.4589e+06	2180876
14	1	sp|O75882-3|ATRN_HUMAN, sp|O75882-2|ATRN_HUMAN, sp|O75882|ATRN_HUMAN	133701.56191999995, 141428.76479999968, 158536.87623999876	0.235	ATRN, ATRN, ATRN	Tax_Id=9606 Isoform 3 of Attractin precursor, Tax_Id=9606 Isoform 2 of Attractin precursor, Attractin	119	33	1.3	66	12397	2+	1697.76	-0.009	5.30109	1	R.SC'ALDQNC'QWEPR.N	1.4589e+06	2180876
14	1	sp|O75882-3|ATRN_HUMAN, sp|O75882-2|ATRN_HUMAN, sp|O75882|ATRN_HUMAN	133701.56191999995, 141428.76479999968, 158536.87623999876	0.235	ATRN, ATRN, ATRN	Tax_Id=9606 Isoform 3 of Attractin precursor, Tax_Id=9606 Isoform 2 of Attractin precursor, Attractin	119	33	1.3	66	13499	2+	1390.7	-0.005	3.59532	0.9999	K.C'TWLIEGQPNR.I	8530297	8006724
14	1	sp|O75882-3|ATRN_HUMAN, sp|O75882-2|ATRN_HUMAN, sp|O75882|ATRN_HUMAN	133701.56191999995, 141428.76479999968, 158536.87623999876	0.235	ATRN, ATRN, ATRN	Tax_Id=9606 Isoform 3 of Attractin precursor, Tax_Id=9606 Isoform 2 of Attractin precursor, Attractin	119	33	1.3	66	16592	2+	1901.9	0.01	5.25789	1	R.YYTAINFVATPDEQNR.D
14	1	sp|O75882-3|ATRN_HUMAN, sp|O75882-2|ATRN_HUMAN, sp|O75882|ATRN_HUMAN	133701.56191999995, 141428.76479999968, 158536.87623999876	0.235	ATRN, ATRN, ATRN	Tax_Id=9606 Isoform 3 of Attractin precursor, Tax_Id=9606 Isoform 2 of Attractin precursor, Attractin	119	33	1.3	66	16743	2+	1901.9	1.01	5.25789	0.9806	R.YYTAINFVATPDEQNR.D
14	1	sp|O75882-3|ATRN_HUMAN, sp|O75882-2|ATRN_HUMAN, sp|O75882|ATRN_HUMAN	133701.56191999995, 141428.76479999968, 158536.87623999876	0.235	ATRN, ATRN, ATRN	Tax_Id=9606 Isoform 3 of Attractin precursor, Tax_Id=9606 Isoform 2 of Attractin precursor, Attractin	119	33	1.3	66	17906	2+	1528.74	0.008	5.23308	1	R.YDVDTQM"WTILK.D
14	1	sp|O75882-3|ATRN_HUMAN, sp|O75882-2|ATRN_HUMAN, sp|O75882|ATRN_HUMAN	133701.56191999995, 141428.76479999968, 158536.87623999876	0.235	ATRN, ATRN, ATRN	Tax_Id=9606 Isoform 3 of Attractin precursor, Tax_Id=9606 Isoform 2 of Attractin precursor, Attractin	119	33	1.3	66	20883	2+	1512.74	0.007	4.62736	1	R.YDVDTQMWTILK.D
14	1	sp|O75882-3|ATRN_HUMAN, sp|O75882-2|ATRN_HUMAN, sp|O75882|ATRN_HUMAN	133701.56191999995, 141428.76479999968, 158536.87623999876	0.235	ATRN, ATRN, ATRN	Tax_Id=9606 Isoform 3 of Attractin precursor, Tax_Id=9606 Isoform 2 of Attractin precursor, Attractin	119	33	1.3	66	5100	2+	1126.52	0.006	5.32612	0.9999	R.IMQSSQSMSK.L
14	1	sp|O75882-3|ATRN_HUMAN, sp|O75882-2|ATRN_HUMAN, sp|O75882|ATRN_HUMAN	133701.56191999995, 141428.76479999968, 158536.87623999876	0.235	ATRN, ATRN, ATRN	Tax_Id=9606 Isoform 3 of Attractin precursor, Tax_Id=9606 Isoform 2 of Attractin precursor, Attractin	119	33	1.3	66	6278	2+	886.51	0.005	5.64009	0.9813	R.SVNNVVVR.Y
14	1	sp|O75882-3|ATRN_HUMAN, sp|O75882-2|ATRN_HUMAN, sp|O75882|ATRN_HUMAN	133701.56191999995, 141428.76479999968, 158536.87623999876	0.235	ATRN, ATRN, ATRN	Tax_Id=9606 Isoform 3 of Attractin precursor, Tax_Id=9606 Isoform 2 of Attractin precursor, Attractin	119	33	1.3	66	6793	2+	847.442	0.006	7.08013	0.9397	R.YQGNPLR.G
14	1	sp|O75882-3|ATRN_HUMAN, sp|O75882-2|ATRN_HUMAN, sp|O75882|ATRN_HUMAN	133701.56191999995, 141428.76479999968, 158536.87623999876	0.235	ATRN, ATRN, ATRN	Tax_Id=9606 Isoform 3 of Attractin precursor, Tax_Id=9606 Isoform 2 of Attractin precursor, Attractin	119	33	1.3	66	8905	2+	1221.51	-0.002	1.63732	0.9999	K.DNPMYYC'NK.K	1.62014e+06	2.27551e+06
14	1	sp|O75882-3|ATRN_HUMAN, sp|O75882-2|ATRN_HUMAN, sp|O75882|ATRN_HUMAN	133701.56191999995, 141428.76479999968, 158536.87623999876	0.235	ATRN, ATRN, ATRN	Tax_Id=9606 Isoform 3 of Attractin precursor, Tax_Id=9606 Isoform 2 of Attractin precursor, Attractin	119	33	1.3	66	9113	2+	1051.56	0.008	7.60777	0.9855	R.YGHSLALYK.D
14	1	sp|O75882-3|ATRN_HUMAN, sp|O75882-2|ATRN_HUMAN, sp|O75882|ATRN_HUMAN	133701.56191999995, 141428.76479999968, 158536.87623999876	0.235	ATRN, ATRN, ATRN	Tax_Id=9606 Isoform 3 of Attractin precursor, Tax_Id=9606 Isoform 2 of Attractin precursor, Attractin	119	33	1.3	66	9269	2+	865.441	0.005	5.7774	0.9349	R.LADDLYR.Y
14	1	sp|O75882-3|ATRN_HUMAN, sp|O75882-2|ATRN_HUMAN, sp|O75882|ATRN_HUMAN	133701.56191999995, 141428.76479999968, 158536.87623999876	0.235	ATRN, ATRN, ATRN	Tax_Id=9606 Isoform 3 of Attractin precursor, Tax_Id=9606 Isoform 2 of Attractin precursor, Attractin	119	33	1.3	66	9798	2+	1542.68	-0.006	3.88934	1	K.GDEC'QLC'EVENR.Y	2.53339e+06	3887186
14	1	sp|O75882-3|ATRN_HUMAN, sp|O75882-2|ATRN_HUMAN, sp|O75882|ATRN_HUMAN	133701.56191999995, 141428.76479999968, 158536.87623999876	0.235	ATRN, ATRN, ATRN	Tax_Id=9606 Isoform 3 of Attractin precursor, Tax_Id=9606 Isoform 2 of Attractin precursor, Attractin	119	33	1.3	66	9812	2+	1536.64	0.01	6.5077	0.9999	K.GDECQLCEVENR.Y	2536709	3.90185e+06
14	1	sp|O75882-3|ATRN_HUMAN, sp|O75882-2|ATRN_HUMAN, sp|O75882|ATRN_HUMAN	133701.56191999995, 141428.76479999968, 158536.87623999876	0.235	ATRN, ATRN, ATRN	Tax_Id=9606 Isoform 3 of Attractin precursor, Tax_Id=9606 Isoform 2 of Attractin precursor, Attractin	119	33	1.3	66	9938	2+	1542.68	-1.006	3.88934	0.9992	K.GDEC'QLC'EVENR.Y	2.28941e+06	3397094
14	1	sp|O75882-3|ATRN_HUMAN, sp|O75882-2|ATRN_HUMAN, sp|O75882|ATRN_HUMAN	133701.56191999995, 141428.76479999968, 158536.87623999876	0.235	ATRN, ATRN, ATRN	Tax_Id=9606 Isoform 3 of Attractin precursor, Tax_Id=9606 Isoform 2 of Attractin precursor, Attractin	119	33	1.3	66	9950	2+	1536.64	0.01	6.5077	1	K.GDECQLCEVENR.Y	2.0245e+06	3059941
14	1	sp|O75882-3|ATRN_HUMAN, sp|O75882-2|ATRN_HUMAN, sp|O75882|ATRN_HUMAN	133701.56191999995, 141428.76479999968, 158536.87623999876	0.235	ATRN, ATRN, ATRN	Tax_Id=9606 Isoform 3 of Attractin precursor, Tax_Id=9606 Isoform 2 of Attractin precursor, Attractin	119	33	1.3	66	10148	3+	2193.96	-0.013	5.92537	0.9977	K.GEAC'DIPHC'TDNC'GFPHR.G	3.07493e+06	2.49937e+06
14	1	sp|O75882-3|ATRN_HUMAN, sp|O75882-2|ATRN_HUMAN, sp|O75882|ATRN_HUMAN	133701.56191999995, 141428.76479999968, 158536.87623999876	0.235	ATRN, ATRN, ATRN	Tax_Id=9606 Isoform 3 of Attractin precursor, Tax_Id=9606 Isoform 2 of Attractin precursor, Attractin	119	33	1.3	66	10294	3+	2193.96	-0.009	4.10218	0.9999	K.GEAC'DIPHC'TDNC'GFPHR.G	2.58753e+06	1.9896e+06
14	1	sp|O75882-3|ATRN_HUMAN, sp|O75882-2|ATRN_HUMAN, sp|O75882|ATRN_HUMAN	133701.56191999995, 141428.76479999968, 158536.87623999876	0.235	ATRN, ATRN, ATRN	Tax_Id=9606 Isoform 3 of Attractin precursor, Tax_Id=9606 Isoform 2 of Attractin precursor, Attractin	119	33	1.3	66	10487	2+	1289.67	0.001	0.775392	1	R.SEAAC'LAAGPGIR.C	2.99407e+06	4356203
14	1	sp|O75882-3|ATRN_HUMAN, sp|O75882-2|ATRN_HUMAN, sp|O75882|ATRN_HUMAN	133701.56191999995, 141428.76479999968, 158536.87623999876	0.235	ATRN, ATRN, ATRN	Tax_Id=9606 Isoform 3 of Attractin precursor, Tax_Id=9606 Isoform 2 of Attractin precursor, Attractin	119	33	1.3	66	11434	2+	1599.76	0.009	5.62583	1	R.LTGSSGFVTDGPGNYK.Y
14	1	sp|O75882-3|ATRN_HUMAN, sp|O75882-2|ATRN_HUMAN, sp|O75882|ATRN_HUMAN	133701.56191999995, 141428.76479999968, 158536.87623999876	0.235	ATRN, ATRN, ATRN	Tax_Id=9606 Isoform 3 of Attractin precursor, Tax_Id=9606 Isoform 2 of Attractin precursor, Attractin	119	33	1.3	66	11577	2+	1599.76	0.009	5.62583	1	R.LTGSSGFVTDGPGNYK.Y
14	1	sp|O75882-3|ATRN_HUMAN, sp|O75882-2|ATRN_HUMAN, sp|O75882|ATRN_HUMAN	133701.56191999995, 141428.76479999968, 158536.87623999876	0.235	ATRN, ATRN, ATRN	Tax_Id=9606 Isoform 3 of Attractin precursor, Tax_Id=9606 Isoform 2 of Attractin precursor, Attractin	119	33	1.3	66	11661	2+	2027.86	1	0	0.9883	K.HCETCISGFYGDPTNGGK.C	477786	938365
14	1	sp|O75882-3|ATRN_HUMAN, sp|O75882-2|ATRN_HUMAN, sp|O75882|ATRN_HUMAN	133701.56191999995, 141428.76479999968, 158536.87623999876	0.235	ATRN, ATRN, ATRN	Tax_Id=9606 Isoform 3 of Attractin precursor, Tax_Id=9606 Isoform 2 of Attractin precursor, Attractin	119	33	1.3	66	11855	2+	1691.73	0.01	5.91112	1	R.SCALDQNCQWEPR.N	2.45412e+06	3.72949e+06
14	1	sp|O75882-3|ATRN_HUMAN, sp|O75882-2|ATRN_HUMAN, sp|O75882|ATRN_HUMAN	133701.56191999995, 141428.76479999968, 158536.87623999876	0.235	ATRN, ATRN, ATRN	Tax_Id=9606 Isoform 3 of Attractin precursor, Tax_Id=9606 Isoform 2 of Attractin precursor, Attractin	119	33	1.3	66	11917	3+	1410.77	0.008	5.67066	0.9993	R.NHNALLASLTTQK.K
14	1	sp|O75882-3|ATRN_HUMAN, sp|O75882-2|ATRN_HUMAN, sp|O75882|ATRN_HUMAN	133701.56191999995, 141428.76479999968, 158536.87623999876	0.235	ATRN, ATRN, ATRN	Tax_Id=9606 Isoform 3 of Attractin precursor, Tax_Id=9606 Isoform 2 of Attractin precursor, Attractin	119	33	1.3	66	11939	2+	1410.77	-0.142	100.654	0.9992	R.NHNALLASLTTQK.K
14	1	sp|O75882-3|ATRN_HUMAN, sp|O75882-2|ATRN_HUMAN, sp|O75882|ATRN_HUMAN	133701.56191999995, 141428.76479999968, 158536.87623999876	0.235	ATRN, ATRN, ATRN	Tax_Id=9606 Isoform 3 of Attractin precursor, Tax_Id=9606 Isoform 2 of Attractin precursor, Attractin	119	33	1.3	66	11962	2+	1697.76	-0.006	3.53406	1	R.SC'ALDQNC'QWEPR.N	2.06602e+06	2.99671e+06
14	1	sp|O75882-3|ATRN_HUMAN, sp|O75882-2|ATRN_HUMAN, sp|O75882|ATRN_HUMAN	133701.56191999995, 141428.76479999968, 158536.87623999876	0.235	ATRN, ATRN, ATRN	Tax_Id=9606 Isoform 3 of Attractin precursor, Tax_Id=9606 Isoform 2 of Attractin precursor, Attractin	119	33	1.3	66	12527	2+	2396.95	-0.017	7.09235	1	R.TAC'GDC'TSGSSEC'MWC'SNMK.Q	133430	179366
14	1	sp|O75882-3|ATRN_HUMAN, sp|O75882-2|ATRN_HUMAN, sp|O75882|ATRN_HUMAN	133701.56191999995, 141428.76479999968, 158536.87623999876	0.235	ATRN, ATRN, ATRN	Tax_Id=9606 Isoform 3 of Attractin precursor, Tax_Id=9606 Isoform 2 of Attractin precursor, Attractin	119	33	1.3	66	13558	2+	1390.7	-0.005	3.59532	1	K.C'TWLIEGQPNR.I	5010594	6107032
14	1	sp|O75882-3|ATRN_HUMAN, sp|O75882-2|ATRN_HUMAN, sp|O75882|ATRN_HUMAN	133701.56191999995, 141428.76479999968, 158536.87623999876	0.235	ATRN, ATRN, ATRN	Tax_Id=9606 Isoform 3 of Attractin precursor, Tax_Id=9606 Isoform 2 of Attractin precursor, Attractin	119	33	1.3	66	14781	3+	2883.39	0.014	4.85539	0.9996	K.NTWSILHTQGALVQGGYGHSSVYDHR.T
14	1	sp|O75882-3|ATRN_HUMAN, sp|O75882-2|ATRN_HUMAN, sp|O75882|ATRN_HUMAN	133701.56191999995, 141428.76479999968, 158536.87623999876	0.235	ATRN, ATRN, ATRN	Tax_Id=9606 Isoform 3 of Attractin precursor, Tax_Id=9606 Isoform 2 of Attractin precursor, Attractin	119	33	1.3	66	14969	2+	1169.55	0.005	4.27515	1	R.DLDM"FINASK.N
14	1	sp|O75882-3|ATRN_HUMAN, sp|O75882-2|ATRN_HUMAN, sp|O75882|ATRN_HUMAN	133701.56191999995, 141428.76479999968, 158536.87623999876	0.235	ATRN, ATRN, ATRN	Tax_Id=9606 Isoform 3 of Attractin precursor, Tax_Id=9606 Isoform 2 of Attractin precursor, Attractin	119	33	1.3	66	15987	2+	1901.9	0.012	6.30947	0.9989	R.YYTAINFVATPDEQNR.D
14	1	sp|O75882-3|ATRN_HUMAN, sp|O75882-2|ATRN_HUMAN, sp|O75882|ATRN_HUMAN	133701.56191999995, 141428.76479999968, 158536.87623999876	0.235	ATRN, ATRN, ATRN	Tax_Id=9606 Isoform 3 of Attractin precursor, Tax_Id=9606 Isoform 2 of Attractin precursor, Attractin	119	33	1.3	66	16430	2+	1153.56	0.002	1.73377	0.9993	R.DLDMFINASK.N
14	1	sp|O75882-3|ATRN_HUMAN, sp|O75882-2|ATRN_HUMAN, sp|O75882|ATRN_HUMAN	133701.56191999995, 141428.76479999968, 158536.87623999876	0.235	ATRN, ATRN, ATRN	Tax_Id=9606 Isoform 3 of Attractin precursor, Tax_Id=9606 Isoform 2 of Attractin precursor, Attractin	119	33	1.3	66	17058	2+	1528.73	0.011	7.19549	1	R.YDVDTQM"WTILK.D
14	1	sp|O75882-3|ATRN_HUMAN, sp|O75882-2|ATRN_HUMAN, sp|O75882|ATRN_HUMAN	133701.56191999995, 141428.76479999968, 158536.87623999876	0.235	ATRN, ATRN, ATRN	Tax_Id=9606 Isoform 3 of Attractin precursor, Tax_Id=9606 Isoform 2 of Attractin precursor, Attractin	119	33	1.3	66	18212	2+	1891.79	-0.008	4.22879	1	K.C'FSSDFMAYDIAC'DR.W	1.87465e+06	2.87291e+06
14	1	sp|O75882-3|ATRN_HUMAN, sp|O75882-2|ATRN_HUMAN, sp|O75882|ATRN_HUMAN	133701.56191999995, 141428.76479999968, 158536.87623999876	0.235	ATRN, ATRN, ATRN	Tax_Id=9606 Isoform 3 of Attractin precursor, Tax_Id=9606 Isoform 2 of Attractin precursor, Attractin	119	33	1.3	66	18808	2+	1155.69	0.007	6.057	0.9985	K.LTLTPWVGLR.K
15	1	sp|O95810|SDPR_HUMAN	47173.2	0.2	SDPR	Serum deprivation-response protein	9	5			22316	2+	1962.06	0.01	5.09669	1	K.VLIFQEENEIPASVFVK.Q
15	1	sp|O95810|SDPR_HUMAN	47173.2	0.2	SDPR	Serum deprivation-response protein	9	5			22461	2+	1962.06	0.008	4.07735	1	K.VLIFQEENEIPASVFVK.Q
15	1	sp|O95810|SDPR_HUMAN	47173.2	0.2	SDPR	Serum deprivation-response protein	9	5			11288	2+	1604.71	0.006	3.739	1	R.YEGSYALTSEEAER.S
15	1	sp|O95810|SDPR_HUMAN	47173.2	0.2	SDPR	Serum deprivation-response protein	9	5			12713	2+	1777.87	0.005	2.81235	1	R.SDGDPVQPAVLQVHQTS.-
15	1	sp|O95810|SDPR_HUMAN	47173.2	0.2	SDPR	Serum deprivation-response protein	9	5			12791	2+	876.494	0.003	3.42273	0.6353	K.VSPLTFGR.K
15	1	sp|O95810|SDPR_HUMAN	47173.2	0.2	SDPR	Serum deprivation-response protein	9	5			11698	2+	1604.71	0.005	3.11583	1	R.YEGSYALTSEEAER.S
15	1	sp|O95810|SDPR_HUMAN	47173.2	0.2	SDPR	Serum deprivation-response protein	9	5			12878	2+	1777.87	0.013	7.31211	1	R.SDGDPVQPAVLQVHQTS.-
15	1	sp|O95810|SDPR_HUMAN	47173.2	0.2	SDPR	Serum deprivation-response protein	9	5			13032	2+	1777.87	0.011	6.18717	1	R.SDGDPVQPAVLQVHQTS.-
15	1	sp|O95810|SDPR_HUMAN	47173.2	0.2	SDPR	Serum deprivation-response protein	9	5			15255	3+	3038.47	0.01	3.29113	1	R.QEKPSSPSPMPSSTPSPSLNLGNTEEAIR.D
16	1	sp|P00441|SODC_HUMAN	15935.7	0.325	SOD1	Superoxide dismutase [Cu-Zn]	9	3	1.37	3	8155	2+	1225.62	0.005	4.07958	1	R.HVGDLGNVTADK.D
16	1	sp|P00441|SODC_HUMAN	15935.7	0.325	SOD1	Superoxide dismutase [Cu-Zn]	9	3	1.37	3	7657	2+	1225.62	0.005	4.07958	1	R.HVGDLGNVTADK.D
16	1	sp|P00441|SODC_HUMAN	15935.7	0.325	SOD1	Superoxide dismutase [Cu-Zn]	9	3	1.37	3	7801	2+	1225.62	0.005	4.07958	1	R.HVGDLGNVTADK.D
16	1	sp|P00441|SODC_HUMAN	15935.7	0.325	SOD1	Superoxide dismutase [Cu-Zn]	9	3	1.37	3	17007	2+	1501.76	0.009	5.99295	1	K.GDGPVQGIINFEQK.E
16	1	sp|P00441|SODC_HUMAN	15935.7	0.325	SOD1	Superoxide dismutase [Cu-Zn]	9	3	1.37	3	17151	2+	1501.76	0.006	3.9953	1	K.GDGPVQGIINFEQK.E
16	1	sp|P00441|SODC_HUMAN	15935.7	0.325	SOD1	Superoxide dismutase [Cu-Zn]	9	3	1.37	3	21589	3+	2531.25	1.016	6.32099	0.9992	K.DGVADVSIEDSVISLSGDHC'IIGR.T	1.26784e+06	1.61853e+06
16	1	sp|P00441|SODC_HUMAN	15935.7	0.325	SOD1	Superoxide dismutase [Cu-Zn]	9	3	1.37	3	21716	3+	2531.25	-0.003	1.18519	0.9881	K.DGVADVSIEDSVISLSGDHC'IIGR.T	990820	1280012
16	1	sp|P00441|SODC_HUMAN	15935.7	0.325	SOD1	Superoxide dismutase [Cu-Zn]	9	3	1.37	3	17377	2+	1501.76	0.006	3.9953	1	K.GDGPVQGIINFEQK.E
16	1	sp|P00441|SODC_HUMAN	15935.7	0.325	SOD1	Superoxide dismutase [Cu-Zn]	9	3	1.37	3	21619	3+	2531.25	1.016	6.32099	0.9987	K.DGVADVSIEDSVISLSGDHC'IIGR.T	1.10429e+06	1.72691e+06
17	1	sp|P00488|F13A_HUMAN	83267.3	0.033	F13A1	Coagulation factor XIII A chain (short name: Coagulation factor XIIIa)	2	2			10933	2+	1326.82	-0.114	85.9195	0.9754	K.STVLTIPEIIIK.V
17	1	sp|P00488|F13A_HUMAN	83267.3	0.033	F13A1	Coagulation factor XIII A chain (short name: Coagulation factor XIIIa)	2	2			18305	2+	1280.69	0.006	4.68497	1	R.LALETALMYGAK.K
18	1	sp|P00736|C1R_HUMAN	80118.5	0.302	C1R	Complement C1r subcomponent	96	23	1.05	45	9231	2+	847.431	0.004	4.72015	0.8275	R.SYPPDLR.C
18	1	sp|P00736|C1R_HUMAN	80118.5	0.302	C1R	Complement C1r subcomponent	96	23	1.05	45	12464	2+	1545.79	0.888	72.4548	0.9999	R.FC'GQLGSPLGNPPGK.K
18	1	sp|P00736|C1R_HUMAN	80118.5	0.302	C1R	Complement C1r subcomponent	96	23	1.05	45	20064	3+	2882.34	0.017	5.89798	1	K.QRPPDLDTSSNAVDLLFFTDESGDSR.G
18	1	sp|P00736|C1R_HUMAN	80118.5	0.302	C1R	Complement C1r subcomponent	96	23	1.05	45	21540	2+	2254.15	1.023	10.2034	0.9952	K.TLDEFTIIQNLQPQYQFR.D
18	1	sp|P00736|C1R_HUMAN	80118.5	0.302	C1R	Complement C1r subcomponent	96	23	1.05	45	21563	2+	2501.18	0.024	9.59548	1	K.LVFQQFDLEPSEGC'FYDYVK.I	4.16656e+06	4324829
18	1	sp|P00736|C1R_HUMAN	80118.5	0.302	C1R	Complement C1r subcomponent	96	23	1.05	45	21574	2+	2498.16	1.018	7.20531	0.9171	K.LVFQQFDLEPSEGCFYDYVK.I	4502263	4826661
18	1	sp|P00736|C1R_HUMAN	80118.5	0.302	C1R	Complement C1r subcomponent	96	23	1.05	45	6930	2+	1294.6	0.006	4.63464	0.919	R.YTTTM"GVNTYK.A
18	1	sp|P00736|C1R_HUMAN	80118.5	0.302	C1R	Complement C1r subcomponent	96	23	1.05	45	10601	2+	1583.73	0.002	1.26284	1	K.QDAC'QGDSGGVFAVR.D	3696288	1.92696e+06
18	1	sp|P00736|C1R_HUMAN	80118.5	0.302	C1R	Complement C1r subcomponent	96	23	1.05	45	10633	2+	1580.71	0.007	4.42838	1	K.QDACQGDSGGVFAVR.D	4027340	2.12731e+06
18	1	sp|P00736|C1R_HUMAN	80118.5	0.302	C1R	Complement C1r subcomponent	96	23	1.05	45	10757	2+	1583.73	1.002	1.26284	1	K.QDAC'QGDSGGVFAVR.D	4370422	2279668
18	1	sp|P00736|C1R_HUMAN	80118.5	0.302	C1R	Complement C1r subcomponent	96	23	1.05	45	10878	2+	1580.71	0.008	5.06101	1	K.QDACQGDSGGVFAVR.D	3314658	1.2359e+06
18	1	sp|P00736|C1R_HUMAN	80118.5	0.302	C1R	Complement C1r subcomponent	96	23	1.05	45	10901	2+	1583.73	0.002	1.26284	1	K.QDAC'QGDSGGVFAVR.D	4.03716e+06	1.0981e+06
18	1	sp|P00736|C1R_HUMAN	80118.5	0.302	C1R	Complement C1r subcomponent	96	23	1.05	45	11024	2+	1580.71	0.009	5.69364	0.9999	K.QDACQGDSGGVFAVR.D	5.45409e+06	394796
18	1	sp|P00736|C1R_HUMAN	80118.5	0.302	C1R	Complement C1r subcomponent	96	23	1.05	45	12219	2+	1545.79	0.889	71.8078	0.9969	R.FC'GQLGSPLGNPPGK.K
18	1	sp|P00736|C1R_HUMAN	80118.5	0.302	C1R	Complement C1r subcomponent	96	23	1.05	45	13134	2+	1566.7	0.002	1.27656	1	K.Q^DAC'QGDSGGVFAVR.D	5969.22	62109.6
18	1	sp|P00736|C1R_HUMAN	80118.5	0.302	C1R	Complement C1r subcomponent	96	23	1.05	45	13262	2+	1566.7	0.001	0.638282	1	K.Q^DAC'QGDSGGVFAVR.D	1.53544e+06	8931085
18	1	sp|P00736|C1R_HUMAN	80118.5	0.302	C1R	Complement C1r subcomponent	96	23	1.05	45	13743	2+	1870.86	1.01	5.34512	1	R.ESEQGVYTCTAQGIWK.N	240325	277353
18	1	sp|P00736|C1R_HUMAN	80118.5	0.302	C1R	Complement C1r subcomponent	96	23	1.05	45	14774	2+	1681.85	0.01	5.94584	1	R.LPVANPQACENWLR.G	3877892	452508
18	1	sp|P00736|C1R_HUMAN	80118.5	0.302	C1R	Complement C1r subcomponent	96	23	1.05	45	17350	2+	1149.63	0.006	5.21907	0.9983	K.VLNYVDWIK.K
18	1	sp|P00736|C1R_HUMAN	80118.5	0.302	C1R	Complement C1r subcomponent	96	23	1.05	45	19690	3+	2882.34	0.012	4.16328	1	K.QRPPDLDTSSNAVDLLFFTDESGDSR.G
18	1	sp|P00736|C1R_HUMAN	80118.5	0.302	C1R	Complement C1r subcomponent	96	23	1.05	45	21152	2+	2254.15	0.023	10.2034	0.9993	K.TLDEFTIIQNLQPQYQFR.D
18	1	sp|P00736|C1R_HUMAN	80118.5	0.302	C1R	Complement C1r subcomponent	96	23	1.05	45	21259	2+	2501.18	-0.005	1.99906	0.909	K.LVFQQFDLEPSEGC'FYDYVK.I	267304	367994
18	1	sp|P00736|C1R_HUMAN	80118.5	0.302	C1R	Complement C1r subcomponent	96	23	1.05	45	10740	2+	1583.73	0.002	1.26284	0.9988	K.QDAC'QGDSGGVFAVR.D	681259	421503
18	1	sp|P00736|C1R_HUMAN	80118.5	0.302	C1R	Complement C1r subcomponent	96	23	1.05	45	10886	2+	1580.71	0.001	0.632626	0.9998	K.QDACQGDSGGVFAVR.D	511135	319962
18	1	sp|P00736|C1R_HUMAN	80118.5	0.302	C1R	Complement C1r subcomponent	96	23	1.05	45	11301	2+	1031.49	0.006	5.81685	0.9475	R.DYFIATCK.Q	155010	120043
18	1	sp|P00736|C1R_HUMAN	80118.5	0.302	C1R	Complement C1r subcomponent	96	23	1.05	45	13074	2+	1566.7	0.001	0.638282	1	K.Q^DAC'QGDSGGVFAVR.D	248483	1.42784e+06
18	1	sp|P00736|C1R_HUMAN	80118.5	0.302	C1R	Complement C1r subcomponent	96	23	1.05	45	13726	2+	1870.86	1.009	4.81061	1	R.ESEQGVYTCTAQGIWK.N	224051	288188
18	1	sp|P00736|C1R_HUMAN	80118.5	0.302	C1R	Complement C1r subcomponent	96	23	1.05	45	14891	2+	1681.85	0.014	8.32418	1	R.LPVANPQACENWLR.G	994216	225941
18	1	sp|P00736|C1R_HUMAN	80118.5	0.302	C1R	Complement C1r subcomponent	96	23	1.05	45	17346	2+	1149.63	0.007	6.08891	0.9434	K.VLNYVDWIK.K
18	1	sp|P00736|C1R_HUMAN	80118.5	0.302	C1R	Complement C1r subcomponent	96	23	1.05	45	19393	3+	2882.34	0.023	7.97962	0.9916	K.QRPPDLDTSSNAVDLLFFTDESGDSR.G
18	1	sp|P00736|C1R_HUMAN	80118.5	0.302	C1R	Complement C1r subcomponent	96	23	1.05	45	19520	3+	2882.34	1.011	3.81634	0.9998	K.QRPPDLDTSSNAVDLLFFTDESGDSR.G
18	1	sp|P00736|C1R_HUMAN	80118.5	0.302	C1R	Complement C1r subcomponent	96	23	1.05	45	20860	2+	2254.15	0.015	6.65439	1	K.TLDEFTIIQNLQPQYQFR.D
18	1	sp|P00736|C1R_HUMAN	80118.5	0.302	C1R	Complement C1r subcomponent	96	23	1.05	45	7438	2+	815.437	0.004	4.90535	0.9595	R.GGGALLGDR.W
18	1	sp|P00736|C1R_HUMAN	80118.5	0.302	C1R	Complement C1r subcomponent	96	23	1.05	45	10825	2+	1580.71	0.006	3.79576	0.9997	K.QDACQGDSGGVFAVR.D	618909	56090.4
18	1	sp|P00736|C1R_HUMAN	80118.5	0.302	C1R	Complement C1r subcomponent	96	23	1.05	45	10855	2+	1583.73	1.002	1.26284	0.9996	K.QDAC'QGDSGGVFAVR.D	617123	56202.8
18	1	sp|P00736|C1R_HUMAN	80118.5	0.302	C1R	Complement C1r subcomponent	96	23	1.05	45	12726	2+	1566.7	-0.001	0.638282	1	K.Q^DAC'QGDSGGVFAVR.D	30076.4	113185
18	1	sp|P00736|C1R_HUMAN	80118.5	0.302	C1R	Complement C1r subcomponent	96	23	1.05	45	15108	2+	1873.88	0.002	1.0673	1	R.ESEQGVYTC'TAQGIWK.N	1.01153e+06	27245832
18	1	sp|P00736|C1R_HUMAN	80118.5	0.302	C1R	Complement C1r subcomponent	96	23	1.05	45	15253	2+	1873.88	0.002	1.0673	1	R.ESEQGVYTC'TAQGIWK.N	1.07496e+06	26606968
18	1	sp|P00736|C1R_HUMAN	80118.5	0.302	C1R	Complement C1r subcomponent	96	23	1.05	45	15396	2+	1873.88	-0.001	0.533651	1	R.ESEQGVYTC'TAQGIWK.N	686168	3.03105e+06
18	1	sp|P00736|C1R_HUMAN	80118.5	0.302	C1R	Complement C1r subcomponent	96	23	1.05	45	15538	2+	1873.88	0.003	1.60095	1	R.ESEQGVYTC'TAQGIWK.N	509819	1.2062e+06
18	1	sp|P00736|C1R_HUMAN	80118.5	0.302	C1R	Complement C1r subcomponent	96	23	1.05	45	15685	2+	1873.88	0.008	4.26921	0.9998	R.ESEQGVYTC'TAQGIWK.N	1.79248e+06	900181
18	1	sp|P00736|C1R_HUMAN	80118.5	0.302	C1R	Complement C1r subcomponent	96	23	1.05	45	19959	3+	3307.56	0	0	0.6139	K.FLEPFDIDDHQQVHC'PYDQLQIYANGK.N	3103706	1.45955e+06
18	1	sp|P00736|C1R_HUMAN	80118.5	0.302	C1R	Complement C1r subcomponent	96	23	1.05	45	23262	3+	2865.32	1.015	5.23502	0.9989	K.Q^RPPDLDTSSNAVDLLFFTDESGDSR.G
18	1	sp|P00736|C1R_HUMAN	80118.5	0.302	C1R	Complement C1r subcomponent	96	23	1.05	45	23387	3+	2865.32	0.016	5.58402	1	K.Q^RPPDLDTSSNAVDLLFFTDESGDSR.G
18	1	sp|P00736|C1R_HUMAN	80118.5	0.302	C1R	Complement C1r subcomponent	96	23	1.05	45	23514	2+	2865.32	1.018	6.28203	0.9996	K.Q^RPPDLDTSSNAVDLLFFTDESGDSR.G
18	1	sp|P00736|C1R_HUMAN	80118.5	0.302	C1R	Complement C1r subcomponent	96	23	1.05	45	23524	3+	2865.32	1.018	6.28203	0.9999	K.Q^RPPDLDTSSNAVDLLFFTDESGDSR.G
18	1	sp|P00736|C1R_HUMAN	80118.5	0.302	C1R	Complement C1r subcomponent	96	23	1.05	45	7771	2+	815.437	0.003	3.67901	0.9985	R.GGGALLGDR.W
18	1	sp|P00736|C1R_HUMAN	80118.5	0.302	C1R	Complement C1r subcomponent	96	23	1.05	45	7914	2+	815.437	0.003	3.67901	0.9993	R.GGGALLGDR.W
18	1	sp|P00736|C1R_HUMAN	80118.5	0.302	C1R	Complement C1r subcomponent	96	23	1.05	45	8061	2+	815.437	0.003	3.67901	0.9993	R.GGGALLGDR.W
18	1	sp|P00736|C1R_HUMAN	80118.5	0.302	C1R	Complement C1r subcomponent	96	23	1.05	45	15573	2+	1873.88	0	0	1	R.ESEQGVYTC'TAQGIWK.N	64133.3	197838
18	1	sp|P00736|C1R_HUMAN	80118.5	0.302	C1R	Complement C1r subcomponent	96	23	1.05	45	15716	2+	1873.88	0.001	0.533651	1	R.ESEQGVYTC'TAQGIWK.N	59111.6	296151
18	1	sp|P00736|C1R_HUMAN	80118.5	0.302	C1R	Complement C1r subcomponent	96	23	1.05	45	22142	3+	2882.34	0.011	3.81634	1	K.QRPPDLDTSSNAVDLLFFTDESGDSR.G
18	1	sp|P00736|C1R_HUMAN	80118.5	0.302	C1R	Complement C1r subcomponent	96	23	1.05	45	23523	2+	2498.16	0.015	6.00442	0.9997	K.LVFQQFDLEPSEGCFYDYVK.I	4925326	609978
18	1	sp|P00736|C1R_HUMAN	80118.5	0.302	C1R	Complement C1r subcomponent	96	23	1.05	45	23558	2+	2501.18	-0.005	1.99906	0.9503	K.LVFQQFDLEPSEGC'FYDYVK.I	4586564	562294
18	1	sp|P00736|C1R_HUMAN	80118.5	0.302	C1R	Complement C1r subcomponent	96	23	1.05	45	23751	2+	2865.32	0.01	3.49002	0.983	K.Q^RPPDLDTSSNAVDLLFFTDESGDSR.G
18	1	sp|P00736|C1R_HUMAN	80118.5	0.302	C1R	Complement C1r subcomponent	96	23	1.05	45	23834	3+	2865.32	0.023	8.02704	1	K.Q^RPPDLDTSSNAVDLLFFTDESGDSR.G
18	1	sp|P00736|C1R_HUMAN	80118.5	0.302	C1R	Complement C1r subcomponent	96	23	1.05	45	7352	2+	815.437	0.005	6.13168	0.9999	R.GGGALLGDR.W
18	1	sp|P00736|C1R_HUMAN	80118.5	0.302	C1R	Complement C1r subcomponent	96	23	1.05	45	7491	2+	815.437	0.003	3.67901	0.9897	R.GGGALLGDR.W
18	1	sp|P00736|C1R_HUMAN	80118.5	0.302	C1R	Complement C1r subcomponent	96	23	1.05	45	7634	2+	815.437	0.003	3.67901	0.9982	R.GGGALLGDR.W
18	1	sp|P00736|C1R_HUMAN	80118.5	0.302	C1R	Complement C1r subcomponent	96	23	1.05	45	7779	2+	815.437	0.003	3.67901	0.9993	R.GGGALLGDR.W
18	1	sp|P00736|C1R_HUMAN	80118.5	0.302	C1R	Complement C1r subcomponent	96	23	1.05	45	7926	2+	815.437	0.003	3.67901	0.9191	R.GGGALLGDR.W
18	1	sp|P00736|C1R_HUMAN	80118.5	0.302	C1R	Complement C1r subcomponent	96	23	1.05	45	19850	3+	3304.54	1.99	3.02614	0.6762	K.FLEPFDIDDHQQVHCPYDQLQIYANGK.N	361205	201938
18	1	sp|P00736|C1R_HUMAN	80118.5	0.302	C1R	Complement C1r subcomponent	96	23	1.05	45	21806	3+	2882.34	0.009	3.12246	0.9999	K.QRPPDLDTSSNAVDLLFFTDESGDSR.G
18	1	sp|P00736|C1R_HUMAN	80118.5	0.302	C1R	Complement C1r subcomponent	96	23	1.05	45	21934	3+	2882.34	0.011	3.81634	1	K.QRPPDLDTSSNAVDLLFFTDESGDSR.G
18	1	sp|P00736|C1R_HUMAN	80118.5	0.302	C1R	Complement C1r subcomponent	96	23	1.05	45	22071	3+	2882.34	1.012	4.16328	0.9999	K.QRPPDLDTSSNAVDLLFFTDESGDSR.G
18	1	sp|P00736|C1R_HUMAN	80118.5	0.302	C1R	Complement C1r subcomponent	96	23	1.05	45	23601	2+	2865.32	1.006	2.09401	0.9503	K.Q^RPPDLDTSSNAVDLLFFTDESGDSR.G
18	1	sp|P00736|C1R_HUMAN	80118.5	0.302	C1R	Complement C1r subcomponent	96	23	1.05	45	7786	2+	815.437	0.004	4.90535	0.9833	R.GGGALLGDR.W
18	1	sp|P00736|C1R_HUMAN	80118.5	0.302	C1R	Complement C1r subcomponent	96	23	1.05	45	10512	2+	1278.6	0.008	6.25683	0.9997	R.YTTTMGVNTYK.A
18	1	sp|P00736|C1R_HUMAN	80118.5	0.302	C1R	Complement C1r subcomponent	96	23	1.05	45	21097	3+	2882.34	0.01	3.4694	0.9999	K.QRPPDLDTSSNAVDLLFFTDESGDSR.G
18	1	sp|P00736|C1R_HUMAN	80118.5	0.302	C1R	Complement C1r subcomponent	96	23	1.05	45	22949	2+	2254.15	0.018	7.98527	0.9966	K.TLDEFTIIQNLQPQYQFR.D
18	1	sp|P00736|C1R_HUMAN	80118.5	0.302	C1R	Complement C1r subcomponent	96	23	1.05	45	7689	2+	1294.6	0.007	5.40708	0.9996	R.YTTTM"GVNTYK.A
18	1	sp|P00736|C1R_HUMAN	80118.5	0.302	C1R	Complement C1r subcomponent	96	23	1.05	45	10044	2+	1278.6	0.008	6.25683	1	R.YTTTMGVNTYK.A
18	1	sp|P00736|C1R_HUMAN	80118.5	0.302	C1R	Complement C1r subcomponent	96	23	1.05	45	11215	2+	1580.73	-0.001	0.63262	0.9994	R.IQYYC'HEPYYK.M	74848	164012
18	1	sp|P00736|C1R_HUMAN	80118.5	0.302	C1R	Complement C1r subcomponent	96	23	1.05	45	13194	2+	1542.77	1.02	12.9637	0.9999	R.FCGQLGSPLGNPPGK.K	3.53511e+06	7386187
18	1	sp|P00736|C1R_HUMAN	80118.5	0.302	C1R	Complement C1r subcomponent	96	23	1.05	45	13261	2+	1545.79	-0.001	0.646917	1	R.FC'GQLGSPLGNPPGK.K	3.53511e+06	7386187
18	1	sp|P00736|C1R_HUMAN	80118.5	0.302	C1R	Complement C1r subcomponent	96	23	1.05	45	15230	2+	1873.88	-0.001	0.533651	1	R.ESEQGVYTC'TAQGIWK.N	539479	809891
18	1	sp|P00736|C1R_HUMAN	80118.5	0.302	C1R	Complement C1r subcomponent	96	23	1.05	45	21430	3+	2882.34	0.014	4.85716	1	K.QRPPDLDTSSNAVDLLFFTDESGDSR.G
18	1	sp|P00736|C1R_HUMAN	80118.5	0.302	C1R	Complement C1r subcomponent	96	23	1.05	45	23173	2+	2501.18	-0.983	6.7968	0.9984	K.LVFQQFDLEPSEGC'FYDYVK.I	855704	1.65166e+06
18	1	sp|P00736|C1R_HUMAN	80118.5	0.302	C1R	Complement C1r subcomponent	96	23	1.05	45	23214	2+	2254.15	0.014	6.21077	0.9996	K.TLDEFTIIQNLQPQYQFR.D
18	1	sp|P00736|C1R_HUMAN	80118.5	0.302	C1R	Complement C1r subcomponent	96	23	1.05	45	23217	2+	2498.16	1.015	6.00442	0.9998	K.LVFQQFDLEPSEGCFYDYVK.I	855704	1.65166e+06
18	1	sp|P00736|C1R_HUMAN	80118.5	0.302	C1R	Complement C1r subcomponent	96	23	1.05	45	11519	2+	1583.73	0.002	1.26284	1	K.QDAC'QGDSGGVFAVR.D	720375	1150012
18	1	sp|P00736|C1R_HUMAN	80118.5	0.302	C1R	Complement C1r subcomponent	96	23	1.05	45	11665	2+	1583.73	-0.002	1.26284	1	K.QDAC'QGDSGGVFAVR.D	501511	817314
18	1	sp|P00736|C1R_HUMAN	80118.5	0.302	C1R	Complement C1r subcomponent	96	23	1.05	45	21073	3+	2882.34	0.01	3.4694	0.9999	K.QRPPDLDTSSNAVDLLFFTDESGDSR.G
18	1	sp|P00736|C1R_HUMAN	80118.5	0.302	C1R	Complement C1r subcomponent	96	23	1.05	45	22972	2+	2254.15	0.009	3.99264	0.9973	K.TLDEFTIIQNLQPQYQFR.D
18	1	sp|P00736|C1R_HUMAN	80118.5	0.302	C1R	Complement C1r subcomponent	96	23	1.05	45	23064	2+	2498.16	0.018	7.20531	0.9974	K.LVFQQFDLEPSEGCFYDYVK.I	468529	519071
18	1	sp|P00736|C1R_HUMAN	80118.5	0.302	C1R	Complement C1r subcomponent	96	23	1.05	45	23107	2+	2254.15	0.006	2.66176	0.9998	K.TLDEFTIIQNLQPQYQFR.D
18	1	sp|P00736|C1R_HUMAN	80118.5	0.302	C1R	Complement C1r subcomponent	96	23	1.05	45	23165	2+	2501.18	1.016	6.39699	0.9344	K.LVFQQFDLEPSEGC'FYDYVK.I	353409	403047
18	1	sp|P00736|C1R_HUMAN	80118.5	0.302	C1R	Complement C1r subcomponent	96	23	1.05	45	9571	2+	1278.6	-1.01	7.82104	0.9691	R.YTTTMGVNTYK.A
18	1	sp|P00736|C1R_HUMAN	80118.5	0.302	C1R	Complement C1r subcomponent	96	23	1.05	45	9799	2+	835.399	0.005	5.98517	0.9705	R.GYGFYTK.V
18	1	sp|P00736|C1R_HUMAN	80118.5	0.302	C1R	Complement C1r subcomponent	96	23	1.05	45	11120	2+	1583.73	0	0	1	K.QDAC'QGDSGGVFAVR.D	861017	1.30257e+06
18	1	sp|P00736|C1R_HUMAN	80118.5	0.302	C1R	Complement C1r subcomponent	96	23	1.05	45	14477	2+	1870.86	-0.949	27.2601	1	R.ESEQGVYTCTAQGIWK.N
18	1	sp|P00736|C1R_HUMAN	80118.5	0.302	C1R	Complement C1r subcomponent	96	23	1.05	45	18129	2+	1149.63	0.008	6.95876	0.9966	K.VLNYVDWIK.K
18	1	sp|P00736|C1R_HUMAN	80118.5	0.302	C1R	Complement C1r subcomponent	96	23	1.05	45	18761	3+	3307.56	0.988	3.62806	0.9574	K.FLEPFDIDDHQQVHC'PYDQLQIYANGK.N	643607	517296
18	1	sp|P00736|C1R_HUMAN	80118.5	0.302	C1R	Complement C1r subcomponent	96	23	1.05	45	20248	3+	2882.34	0.012	4.16328	0.9999	K.QRPPDLDTSSNAVDLLFFTDESGDSR.G
18	1	sp|P00736|C1R_HUMAN	80118.5	0.302	C1R	Complement C1r subcomponent	96	23	1.05	45	20379	3+	2882.34	0.095	32.9593	1	K.QRPPDLDTSSNAVDLLFFTDESGDSR.G
18	1	sp|P00736|C1R_HUMAN	80118.5	0.302	C1R	Complement C1r subcomponent	96	23	1.05	45	21807	2+	2254.15	0.013	5.76714	0.9475	K.TLDEFTIIQNLQPQYQFR.D
19	1	sp|P00742|FA10_HUMAN	54731.7	0.32	F10	Coagulation factor X	183	23	0.6	142	7745	2+	1713.73	-0.003	1.75056	0.9975	K.Q^EDAC'QGDSGGPHVTR.F	0	7686.52
19	1	sp|P00742|FA10_HUMAN	54731.7	0.32	F10	Coagulation factor X	183	23	0.6	142	7871	2+	1713.73	-0.003	1.75056	1	K.Q^EDAC'QGDSGGPHVTR.F	8059.51	80459.4
19	1	sp|P00742|FA10_HUMAN	54731.7	0.32	F10	Coagulation factor X	183	23	0.6	142	11933	2+	1348.64	0.007	5.19042	0.9393	K.ACIPTGPYPCGK.Q	1.24769e+06	234062
19	1	sp|P00742|FA10_HUMAN	54731.7	0.32	F10	Coagulation factor X	183	23	0.6	142	12061	2+	1348.64	0.004	2.96595	0.9888	K.ACIPTGPYPCGK.Q	1.15164e+06	205323
19	1	sp|P00742|FA10_HUMAN	54731.7	0.32	F10	Coagulation factor X	183	23	0.6	142	16569	3+	2096.01	0.014	6.67934	0.9397	R.NTEQEEGGEAVHEVEVVIK.H
19	1	sp|P00742|FA10_HUMAN	54731.7	0.32	F10	Coagulation factor X	183	23	0.6	142	4896	2+	1751.7	0.011	6.27963	1	K.DGDQCETSPCQNQGK.C	126092	69374.9
19	1	sp|P00742|FA10_HUMAN	54731.7	0.32	F10	Coagulation factor X	183	23	0.6	142	4920	2+	1757.73	-0.009	5.12023	0.9195	K.DGDQC'ETSPC'QNQGK.C	96825.5	69390.2
19	1	sp|P00742|FA10_HUMAN	54731.7	0.32	F10	Coagulation factor X	183	23	0.6	142	5106	3+	2048.89	1.993	3.41648	0.9979	K.YKDGDQC'ETSPC'QNQGK.C	325800	203174
19	1	sp|P00742|FA10_HUMAN	54731.7	0.32	F10	Coagulation factor X	183	23	0.6	142	5125	3+	2042.85	0.011	5.38462	1	K.YKDGDQCETSPCQNQGK.C	325800	203174
19	1	sp|P00742|FA10_HUMAN	54731.7	0.32	F10	Coagulation factor X	183	23	0.6	142	5261	2+	1730.76	0	0	1	K.QEDAC'QGDSGGPHVTR.F	65538.3	231680
19	1	sp|P00742|FA10_HUMAN	54731.7	0.32	F10	Coagulation factor X	183	23	0.6	142	5265	3+	1730.76	-0.001	0.577781	1	K.QEDAC'QGDSGGPHVTR.F	894435	2418832
19	1	sp|P00742|FA10_HUMAN	54731.7	0.32	F10	Coagulation factor X	183	23	0.6	142	6599	2+	1713.73	0.001	0.583522	1	K.Q^EDAC'QGDSGGPHVTR.F	72423.4	453977
19	1	sp|P00742|FA10_HUMAN	54731.7	0.32	F10	Coagulation factor X	183	23	0.6	142	10423	2+	1348.64	0.006	4.44893	0.9827	K.ACIPTGPYPCGK.Q	380634	388042
19	1	sp|P00742|FA10_HUMAN	54731.7	0.32	F10	Coagulation factor X	183	23	0.6	142	13575	2+	1309.61	0.003	2.29076	0.9986	R.DWAESTLMTQK.T
19	1	sp|P00742|FA10_HUMAN	54731.7	0.32	F10	Coagulation factor X	183	23	0.6	142	4807	2+	1757.73	-0.012	6.82697	0.9998	K.DGDQC'ETSPC'QNQGK.C	58249.9	48822
19	1	sp|P00742|FA10_HUMAN	54731.7	0.32	F10	Coagulation factor X	183	23	0.6	142	4813	2+	1751.7	0.009	5.13788	0.9994	K.DGDQCETSPCQNQGK.C	58249.9	48822
19	1	sp|P00742|FA10_HUMAN	54731.7	0.32	F10	Coagulation factor X	183	23	0.6	142	5059	3+	2042.85	0.015	7.34267	0.9925	K.YKDGDQCETSPCQNQGK.C	193008	118997
19	1	sp|P00742|FA10_HUMAN	54731.7	0.32	F10	Coagulation factor X	183	23	0.6	142	5194	3+	1730.76	-0.004	2.31112	1	K.QEDAC'QGDSGGPHVTR.F	480931	706243
19	1	sp|P00742|FA10_HUMAN	54731.7	0.32	F10	Coagulation factor X	183	23	0.6	142	6600	2+	1713.73	0.001	0.583522	1	K.Q^EDAC'QGDSGGPHVTR.F	148083	388131
19	1	sp|P00742|FA10_HUMAN	54731.7	0.32	F10	Coagulation factor X	183	23	0.6	142	10282	2+	893.484	0.009	10.0729	0.9461	K.TGIVSGFGR.T
19	1	sp|P00742|FA10_HUMAN	54731.7	0.32	F10	Coagulation factor X	183	23	0.6	142	10871	2+	1271.62	0.008	6.29117	0.9994	R.MNVAPACLPER.D	160348	109914
19	1	sp|P00742|FA10_HUMAN	54731.7	0.32	F10	Coagulation factor X	183	23	0.6	142	13501	2+	1309.61	0.011	8.39945	0.9988	R.DWAESTLMTQK.T
19	1	sp|P00742|FA10_HUMAN	54731.7	0.32	F10	Coagulation factor X	183	23	0.6	142	14740	3+	2096.01	0.015	7.15644	0.8224	R.NTEQEEGGEAVHEVEVVIK.H
19	1	sp|P00742|FA10_HUMAN	54731.7	0.32	F10	Coagulation factor X	183	23	0.6	142	5078	3+	2042.85	0.012	5.87413	0.728	K.YKDGDQCETSPCQNQGK.C	82393.1	52958.4
19	1	sp|P00742|FA10_HUMAN	54731.7	0.32	F10	Coagulation factor X	183	23	0.6	142	5299	2+	1730.76	0.002	1.15556	0.999	K.QEDAC'QGDSGGPHVTR.F	38942.4	59442
19	1	sp|P00742|FA10_HUMAN	54731.7	0.32	F10	Coagulation factor X	183	23	0.6	142	6761	2+	1713.73	-0.001	0.583522	1	K.Q^EDAC'QGDSGGPHVTR.F	109781	414312
19	1	sp|P00742|FA10_HUMAN	54731.7	0.32	F10	Coagulation factor X	183	23	0.6	142	10779	2+	1271.62	0.007	5.50477	0.9999	R.MNVAPACLPER.D	177759	57721
19	1	sp|P00742|FA10_HUMAN	54731.7	0.32	F10	Coagulation factor X	183	23	0.6	142	17783	2+	1341.67	0.004	2.98136	0.9888	K.ETYDFDIAVLR.L
19	1	sp|P00742|FA10_HUMAN	54731.7	0.32	F10	Coagulation factor X	183	23	0.6	142	6783	2+	1710.71	0.012	7.01461	0.9994	K.Q^EDACQGDSGGPHVTR.F	19722.8	30656.8
19	1	sp|P00742|FA10_HUMAN	54731.7	0.32	F10	Coagulation factor X	183	23	0.6	142	6811	2+	1713.73	0.001	0.583522	0.9974	K.Q^EDAC'QGDSGGPHVTR.F	19722.8	30656.8
19	1	sp|P00742|FA10_HUMAN	54731.7	0.32	F10	Coagulation factor X	183	23	0.6	142	10392	2+	1348.64	0.008	5.93191	0.9114	K.ACIPTGPYPCGK.Q	79776.2	78348.5
19	1	sp|P00742|FA10_HUMAN	54731.7	0.32	F10	Coagulation factor X	183	23	0.6	142	10393	2+	1354.68	-0.007	5.16729	0.8589	K.AC'IPTGPYPC'GK.Q	79776.2	78348.5
19	1	sp|P00742|FA10_HUMAN	54731.7	0.32	F10	Coagulation factor X	183	23	0.6	142	10494	2+	893.484	0.007	7.8345	0.9878	K.TGIVSGFGR.T
19	1	sp|P00742|FA10_HUMAN	54731.7	0.32	F10	Coagulation factor X	183	23	0.6	142	13165	2+	1309.61	1.044	33.5978	0.9975	R.DWAESTLMTQK.T
19	1	sp|P00742|FA10_HUMAN	54731.7	0.32	F10	Coagulation factor X	183	23	0.6	142	4675	2+	1757.73	-0.007	3.9824	1	K.DGDQC'ETSPC'QNQGK.C	9697511	29307762
19	1	sp|P00742|FA10_HUMAN	54731.7	0.32	F10	Coagulation factor X	183	23	0.6	142	4806	2+	1757.73	-0.001	0.568914	1	K.DGDQC'ETSPC'QNQGK.C	10648374	32208750
19	1	sp|P00742|FA10_HUMAN	54731.7	0.32	F10	Coagulation factor X	183	23	0.6	142	4853	2+	1751.7	0.009	5.13788	1	K.DGDQCETSPCQNQGK.C	10356645	31086658
19	1	sp|P00742|FA10_HUMAN	54731.7	0.32	F10	Coagulation factor X	183	23	0.6	142	4883	2+	1754.71	-0.002	1.13979	0.9754	K.DGDQCETSPC'QNQGK.C
19	1	sp|P00742|FA10_HUMAN	54731.7	0.32	F10	Coagulation factor X	183	23	0.6	142	4938	2+	1757.73	-0.01	5.68914	1	K.DGDQC'ETSPC'QNQGK.C	4503797	13373622
19	1	sp|P00742|FA10_HUMAN	54731.7	0.32	F10	Coagulation factor X	183	23	0.6	142	4987	2+	1751.7	0.008	4.567	1	K.DGDQCETSPCQNQGK.C	2308903	6937866
19	1	sp|P00742|FA10_HUMAN	54731.7	0.32	F10	Coagulation factor X	183	23	0.6	142	5034	2+	1754.71	-0.002	1.13979	0.9723	K.DGDQCETSPC'QNQGK.C
19	1	sp|P00742|FA10_HUMAN	54731.7	0.32	F10	Coagulation factor X	183	23	0.6	142	5071	2+	1757.73	-0.009	5.12023	1	K.DGDQC'ETSPC'QNQGK.C	1.02739e+06	3.17267e+06
19	1	sp|P00742|FA10_HUMAN	54731.7	0.32	F10	Coagulation factor X	183	23	0.6	142	5129	2+	1751.7	0.007	3.99613	0.9987	K.DGDQCETSPCQNQGK.C	678244	2.06589e+06
19	1	sp|P00742|FA10_HUMAN	54731.7	0.32	F10	Coagulation factor X	183	23	0.6	142	5148	3+	2048.89	-0.017	8.29717	0.9999	K.YKDGDQC'ETSPC'QNQGK.C	32526730	80667856
19	1	sp|P00742|FA10_HUMAN	54731.7	0.32	F10	Coagulation factor X	183	23	0.6	142	5202	2+	2048.89	-0.011	5.36876	1	K.YKDGDQC'ETSPC'QNQGK.C	5.72545e+06	14765392
19	1	sp|P00742|FA10_HUMAN	54731.7	0.32	F10	Coagulation factor X	183	23	0.6	142	5285	3+	2048.89	-0.008	3.90455	1	K.YKDGDQC'ETSPC'QNQGK.C	34368704	84598776
19	1	sp|P00742|FA10_HUMAN	54731.7	0.32	F10	Coagulation factor X	183	23	0.6	142	5341	2+	2048.89	-0.01	4.88069	0.9664	K.YKDGDQC'ETSPC'QNQGK.C	4.51178e+06	10873730
19	1	sp|P00742|FA10_HUMAN	54731.7	0.32	F10	Coagulation factor X	183	23	0.6	142	5418	3+	2048.89	-0.007	3.41648	0.9993	K.YKDGDQC'ETSPC'QNQGK.C	9442688	21379938
19	1	sp|P00742|FA10_HUMAN	54731.7	0.32	F10	Coagulation factor X	183	23	0.6	142	5469	2+	1730.76	-0.002	1.15556	1	K.QEDAC'QGDSGGPHVTR.F	0	27981.2
19	1	sp|P00742|FA10_HUMAN	54731.7	0.32	F10	Coagulation factor X	183	23	0.6	142	5485	2+	2048.89	1.001	0.488069	0.7835	K.YKDGDQC'ETSPC'QNQGK.C	625242	1.26157e+06
19	1	sp|P00742|FA10_HUMAN	54731.7	0.32	F10	Coagulation factor X	183	23	0.6	142	5528	3+	1730.76	-0.004	2.31112	1	K.QEDAC'QGDSGGPHVTR.F	438996	3.53567e+06
19	1	sp|P00742|FA10_HUMAN	54731.7	0.32	F10	Coagulation factor X	183	23	0.6	142	5567	3+	2048.89	-0.006	2.92841	0.9977	K.YKDGDQC'ETSPC'QNQGK.C	3.01034e+06	4346291
19	1	sp|P00742|FA10_HUMAN	54731.7	0.32	F10	Coagulation factor X	183	23	0.6	142	7007	2+	1713.73	-0.005	2.91761	1	K.Q^EDAC'QGDSGGPHVTR.F	0	48679.8
19	1	sp|P00742|FA10_HUMAN	54731.7	0.32	F10	Coagulation factor X	183	23	0.6	142	10730	2+	956.47	-0.005	5.22756	0.9642	K.NC'ELFTR.K	8652781	19615038
19	1	sp|P00742|FA10_HUMAN	54731.7	0.32	F10	Coagulation factor X	183	23	0.6	142	10873	2+	956.47	-0.004	4.18205	0.9971	K.NC'ELFTR.K	2.27102e+06	4.86136e+06
19	1	sp|P00742|FA10_HUMAN	54731.7	0.32	F10	Coagulation factor X	183	23	0.6	142	11029	2+	956.47	-0.005	5.22756	0.8363	K.NC'ELFTR.K	1.11126e+06	2.21653e+06
19	1	sp|P00742|FA10_HUMAN	54731.7	0.32	F10	Coagulation factor X	183	23	0.6	142	11381	2+	1348.64	0.004	2.96595	0.9996	K.ACIPTGPYPCGK.Q	72755680	120046808
19	1	sp|P00742|FA10_HUMAN	54731.7	0.32	F10	Coagulation factor X	183	23	0.6	142	11412	2+	1354.68	-0.012	8.85821	1	K.AC'IPTGPYPC'GK.Q	75724320	124901432
19	1	sp|P00742|FA10_HUMAN	54731.7	0.32	F10	Coagulation factor X	183	23	0.6	142	11522	2+	1348.64	0.008	5.93191	0.9999	K.ACIPTGPYPCGK.Q	77754608	127696856
19	1	sp|P00742|FA10_HUMAN	54731.7	0.32	F10	Coagulation factor X	183	23	0.6	142	11544	2+	1354.68	-0.01	7.38184	1	K.AC'IPTGPYPC'GK.Q	74363680	121536104
19	1	sp|P00742|FA10_HUMAN	54731.7	0.32	F10	Coagulation factor X	183	23	0.6	142	11667	2+	1348.64	0.006	4.44893	0.9996	K.ACIPTGPYPCGK.Q	23770900	38599108
19	1	sp|P00742|FA10_HUMAN	54731.7	0.32	F10	Coagulation factor X	183	23	0.6	142	11688	2+	1354.68	-0.01	7.38184	1	K.AC'IPTGPYPC'GK.Q	16725928	26981724
19	1	sp|P00742|FA10_HUMAN	54731.7	0.32	F10	Coagulation factor X	183	23	0.6	142	11735	2+	1271.62	0.009	7.07757	0.9996	R.MNVAPACLPER.D	1465771	484399
19	1	sp|P00742|FA10_HUMAN	54731.7	0.32	F10	Coagulation factor X	183	23	0.6	142	11810	2+	1348.64	0.005	3.70744	0.9379	K.ACIPTGPYPCGK.Q	4.77596e+06	7.60245e+06
19	1	sp|P00742|FA10_HUMAN	54731.7	0.32	F10	Coagulation factor X	183	23	0.6	142	11831	2+	1354.68	-0.011	8.12002	1	K.AC'IPTGPYPC'GK.Q	3.97262e+06	6340387
19	1	sp|P00742|FA10_HUMAN	54731.7	0.32	F10	Coagulation factor X	183	23	0.6	142	11990	2+	1354.68	-0.011	8.12002	0.9998	K.AC'IPTGPYPC'GK.Q	1.04e+06	1.76146e+06
19	1	sp|P00742|FA10_HUMAN	54731.7	0.32	F10	Coagulation factor X	183	23	0.6	142	12197	2+	1354.68	-0.011	8.12002	0.9971	K.AC'IPTGPYPC'GK.Q	753025	981723
19	1	sp|P00742|FA10_HUMAN	54731.7	0.32	F10	Coagulation factor X	183	23	0.6	142	13692	3+	3245.4	0.966	10.4764	0.8727	K.LC'SLDNGDC'DQFC'HEEQNSVVC'SC'AR.G	4.40098e+06	10127643
19	1	sp|P00742|FA10_HUMAN	54731.7	0.32	F10	Coagulation factor X	183	23	0.6	142	13836	3+	3233.32	0.01	3.09279	0.9994	K.LC'SLDNGDCDQFCHEEQNSVVCSCAR.G
19	1	sp|P00742|FA10_HUMAN	54731.7	0.32	F10	Coagulation factor X	183	23	0.6	142	14802	2+	1309.61	0.007	5.34511	1	R.DWAESTLMTQK.T
19	1	sp|P00742|FA10_HUMAN	54731.7	0.32	F10	Coagulation factor X	183	23	0.6	142	4828	2+	1757.73	-0.008	4.55132	1	K.DGDQC'ETSPC'QNQGK.C	84952104	10293482
19	1	sp|P00742|FA10_HUMAN	54731.7	0.32	F10	Coagulation factor X	183	23	0.6	142	4927	2+	1751.7	0.009	5.13788	1	K.DGDQCETSPCQNQGK.C	113005824	13632372
19	1	sp|P00742|FA10_HUMAN	54731.7	0.32	F10	Coagulation factor X	183	23	0.6	142	4959	2+	1757.73	-0.001	0.568914	1	K.DGDQC'ETSPC'QNQGK.C	114629928	13830914
19	1	sp|P00742|FA10_HUMAN	54731.7	0.32	F10	Coagulation factor X	183	23	0.6	142	5069	2+	1751.7	0.009	5.13788	1	K.DGDQCETSPCQNQGK.C	89624112	10785896
19	1	sp|P00742|FA10_HUMAN	54731.7	0.32	F10	Coagulation factor X	183	23	0.6	142	5097	2+	1757.73	-0.001	0.568914	1	K.DGDQC'ETSPC'QNQGK.C	75924456	9246832
19	1	sp|P00742|FA10_HUMAN	54731.7	0.32	F10	Coagulation factor X	183	23	0.6	142	5204	2+	1751.7	0.008	4.567	1	K.DGDQCETSPCQNQGK.C	20809632	2.73087e+06
19	1	sp|P00742|FA10_HUMAN	54731.7	0.32	F10	Coagulation factor X	183	23	0.6	142	5242	2+	1757.73	-0.009	5.12023	1	K.DGDQC'ETSPC'QNQGK.C	15671437	2.11842e+06
19	1	sp|P00742|FA10_HUMAN	54731.7	0.32	F10	Coagulation factor X	183	23	0.6	142	5257	2+	1754.71	-0.002	1.13979	0.9966	K.DGDQCETSPC'QNQGK.C
19	1	sp|P00742|FA10_HUMAN	54731.7	0.32	F10	Coagulation factor X	183	23	0.6	142	5346	2+	1751.7	0.008	4.567	1	K.DGDQCETSPCQNQGK.C	7.37012e+06	1.07529e+06
19	1	sp|P00742|FA10_HUMAN	54731.7	0.32	F10	Coagulation factor X	183	23	0.6	142	5395	2+	1757.73	-0.011	6.25806	0.9104	K.DGDQC'ETSPC'QNQGK.C	4.65733e+06	684125
19	1	sp|P00742|FA10_HUMAN	54731.7	0.32	F10	Coagulation factor X	183	23	0.6	142	5404	2+	1754.71	-0.002	1.13979	0.9998	K.DGDQCETSPC'QNQGK.C
19	1	sp|P00742|FA10_HUMAN	54731.7	0.32	F10	Coagulation factor X	183	23	0.6	142	5418	2+	2042.85	0.011	5.38462	1	K.YKDGDQCETSPCQNQGK.C	40824096	4.25537e+06
19	1	sp|P00742|FA10_HUMAN	54731.7	0.32	F10	Coagulation factor X	183	23	0.6	142	5486	2+	1751.7	0.011	6.27963	1	K.DGDQCETSPCQNQGK.C	942330	155312
19	1	sp|P00742|FA10_HUMAN	54731.7	0.32	F10	Coagulation factor X	183	23	0.6	142	5506	3+	2042.85	0.012	5.87413	1	K.YKDGDQCETSPCQNQGK.C	196955072	20485820
19	1	sp|P00742|FA10_HUMAN	54731.7	0.32	F10	Coagulation factor X	183	23	0.6	142	5538	3+	2048.89	-0.017	8.29717	0.9997	K.YKDGDQC'ETSPC'QNQGK.C	189506240	19866512
19	1	sp|P00742|FA10_HUMAN	54731.7	0.32	F10	Coagulation factor X	183	23	0.6	142	5552	2+	2042.85	0.01	4.89511	1	K.YKDGDQCETSPCQNQGK.C	45131012	4.80986e+06
19	1	sp|P00742|FA10_HUMAN	54731.7	0.32	F10	Coagulation factor X	183	23	0.6	142	5572	2+	2048.89	-0.019	9.2733	1	K.YKDGDQC'ETSPC'QNQGK.C	40128352	4272696
19	1	sp|P00742|FA10_HUMAN	54731.7	0.32	F10	Coagulation factor X	183	23	0.6	142	5639	3+	2042.85	0.011	5.38462	1	K.YKDGDQCETSPCQNQGK.C	75553744	8014514
19	1	sp|P00742|FA10_HUMAN	54731.7	0.32	F10	Coagulation factor X	183	23	0.6	142	5684	2+	1751.7	0.009	5.13788	1	K.DGDQCETSPCQNQGK.C	79687.6	22996.4
19	1	sp|P00742|FA10_HUMAN	54731.7	0.32	F10	Coagulation factor X	183	23	0.6	142	5691	2+	2042.85	0.004	1.95804	1	K.YKDGDQCETSPCQNQGK.C	7656761	898992
19	1	sp|P00742|FA10_HUMAN	54731.7	0.32	F10	Coagulation factor X	183	23	0.6	142	5770	2+	1730.76	0	0	1	K.QEDAC'QGDSGGPHVTR.F	0	9799.3
19	1	sp|P00742|FA10_HUMAN	54731.7	0.32	F10	Coagulation factor X	183	23	0.6	142	5773	3+	2042.85	0.012	5.87413	1	K.YKDGDQCETSPCQNQGK.C	13255240	1.25955e+06
19	1	sp|P00742|FA10_HUMAN	54731.7	0.32	F10	Coagulation factor X	183	23	0.6	142	5816	2+	1751.7	0.017	9.70488	1	K.DGDQCETSPCQNQGK.C	66672.8	13214.1
19	1	sp|P00742|FA10_HUMAN	54731.7	0.32	F10	Coagulation factor X	183	23	0.6	142	5839	2+	2042.85	0.002	0.979022	0.9997	K.YKDGDQCETSPCQNQGK.C	116200	0
19	1	sp|P00742|FA10_HUMAN	54731.7	0.32	F10	Coagulation factor X	183	23	0.6	142	5934	3+	2042.85	0.01	4.89511	0.9997	K.YKDGDQCETSPCQNQGK.C	3.71604e+06	331773
19	1	sp|P00742|FA10_HUMAN	54731.7	0.32	F10	Coagulation factor X	183	23	0.6	142	5958	2+	1751.7	0.017	9.70488	1	K.DGDQCETSPCQNQGK.C	49903.5	3320.92
19	1	sp|P00742|FA10_HUMAN	54731.7	0.32	F10	Coagulation factor X	183	23	0.6	142	6098	2+	1751.7	0.017	9.70488	1	K.DGDQCETSPCQNQGK.C	27257.5	7697.85
19	1	sp|P00742|FA10_HUMAN	54731.7	0.32	F10	Coagulation factor X	183	23	0.6	142	6208	3+	2042.85	0.01	4.89511	0.9957	K.YKDGDQCETSPCQNQGK.C	601222	97514.4
19	1	sp|P00742|FA10_HUMAN	54731.7	0.32	F10	Coagulation factor X	183	23	0.6	142	6230	2+	1751.7	0.117	66.7924	0.9996	K.DGDQCETSPCQNQGK.C
19	1	sp|P00742|FA10_HUMAN	54731.7	0.32	F10	Coagulation factor X	183	23	0.6	142	6499	3+	2042.85	0.021	10.2797	0.7026	K.YKDGDQCETSPCQNQGK.C	68281.6	0
19	1	sp|P00742|FA10_HUMAN	54731.7	0.32	F10	Coagulation factor X	183	23	0.6	142	7418	2+	1713.73	-0.002	1.16704	1	K.Q^EDAC'QGDSGGPHVTR.F	4569.55	48692.3
19	1	sp|P00742|FA10_HUMAN	54731.7	0.32	F10	Coagulation factor X	183	23	0.6	142	10853	2+	953.451	0.005	5.24411	0.9425	K.NCELFTR.K	49802908	13796313
19	1	sp|P00742|FA10_HUMAN	54731.7	0.32	F10	Coagulation factor X	183	23	0.6	142	10995	2+	953.451	0.004	4.19529	0.8171	K.NCELFTR.K	40123948	11823721
19	1	sp|P00742|FA10_HUMAN	54731.7	0.32	F10	Coagulation factor X	183	23	0.6	142	11139	2+	953.451	0.004	4.19529	0.8293	K.NCELFTR.K	11558194	4.17806e+06
19	1	sp|P00742|FA10_HUMAN	54731.7	0.32	F10	Coagulation factor X	183	23	0.6	142	11646	2+	1354.68	-0.013	9.59639	1	K.AC'IPTGPYPC'GK.Q	125050160	36726440
19	1	sp|P00742|FA10_HUMAN	54731.7	0.32	F10	Coagulation factor X	183	23	0.6	142	11676	2+	1348.64	0.004	2.96595	0.9999	K.ACIPTGPYPCGK.Q	130182792	38186764
19	1	sp|P00742|FA10_HUMAN	54731.7	0.32	F10	Coagulation factor X	183	23	0.6	142	11731	2+	938.437	0.004	4.26241	0.9447	K.TNEFWNK.Y
19	1	sp|P00742|FA10_HUMAN	54731.7	0.32	F10	Coagulation factor X	183	23	0.6	142	11786	2+	1354.68	-0.013	9.59639	1	K.AC'IPTGPYPC'GK.Q	121664256	35937092
19	1	sp|P00742|FA10_HUMAN	54731.7	0.32	F10	Coagulation factor X	183	23	0.6	142	11819	2+	1348.64	0.005	3.70744	0.9999	K.ACIPTGPYPCGK.Q	104684896	31082150
19	1	sp|P00742|FA10_HUMAN	54731.7	0.32	F10	Coagulation factor X	183	23	0.6	142	11875	2+	938.437	0.004	4.26241	0.8677	K.TNEFWNK.Y
19	1	sp|P00742|FA10_HUMAN	54731.7	0.32	F10	Coagulation factor X	183	23	0.6	142	11931	2+	1354.68	-0.011	8.12002	1	K.AC'IPTGPYPC'GK.Q	42618996	13824902
19	1	sp|P00742|FA10_HUMAN	54731.7	0.32	F10	Coagulation factor X	183	23	0.6	142	11962	2+	1348.64	0.007	5.19042	0.9996	K.ACIPTGPYPCGK.Q	32672888	11154247
19	1	sp|P00742|FA10_HUMAN	54731.7	0.32	F10	Coagulation factor X	183	23	0.6	142	12076	2+	1354.68	-0.011	8.12002	1	K.AC'IPTGPYPC'GK.Q	18799094	7.22701e+06
19	1	sp|P00742|FA10_HUMAN	54731.7	0.32	F10	Coagulation factor X	183	23	0.6	142	12106	2+	1348.64	0.006	4.44893	0.9996	K.ACIPTGPYPCGK.Q	15989101	6136726
19	1	sp|P00742|FA10_HUMAN	54731.7	0.32	F10	Coagulation factor X	183	23	0.6	142	12252	2+	1348.64	0.006	4.44893	1	K.ACIPTGPYPCGK.Q	6.99589e+06	2382440
19	1	sp|P00742|FA10_HUMAN	54731.7	0.32	F10	Coagulation factor X	183	23	0.6	142	12396	2+	1348.64	0.007	5.19042	0.9847	K.ACIPTGPYPCGK.Q	2.41272e+06	938792
19	1	sp|P00742|FA10_HUMAN	54731.7	0.32	F10	Coagulation factor X	183	23	0.6	142	12542	2+	1348.64	0.007	5.19042	0.9614	K.ACIPTGPYPCGK.Q	543360	402177
19	1	sp|P00742|FA10_HUMAN	54731.7	0.32	F10	Coagulation factor X	183	23	0.6	142	14160	3+	3245.4	-0.04	12.3251	1	K.LC'SLDNGDC'DQFC'HEEQNSVVC'SC'AR.G	6232593	3.70074e+06
19	1	sp|P00742|FA10_HUMAN	54731.7	0.32	F10	Coagulation factor X	183	23	0.6	142	14166	3+	3230.31	0.014	4.33395	0.9996	K.LCSLDNGDCDQFCHEEQNSVVCSCAR.G	6345546	3.78631e+06
19	1	sp|P00742|FA10_HUMAN	54731.7	0.32	F10	Coagulation factor X	183	23	0.6	142	14297	3+	3245.4	0.955	13.8658	0.9992	K.LC'SLDNGDC'DQFC'HEEQNSVVC'SC'AR.G	5.82467e+06	3563383
19	1	sp|P00742|FA10_HUMAN	54731.7	0.32	F10	Coagulation factor X	183	23	0.6	142	14322	3+	3230.31	0.988	3.71482	0.9978	K.LCSLDNGDCDQFCHEEQNSVVCSCAR.G	5222549	3232304
19	1	sp|P00742|FA10_HUMAN	54731.7	0.32	F10	Coagulation factor X	183	23	0.6	142	16334	2+	1196.6	-0.082	68.5276	0.9995	R.ANSFLEEMKK.G
19	1	sp|P00742|FA10_HUMAN	54731.7	0.32	F10	Coagulation factor X	183	23	0.6	142	4650	2+	1751.7	0.006	3.42525	1	K.DGDQCETSPCQNQGK.C	17095.3	0
19	1	sp|P00742|FA10_HUMAN	54731.7	0.32	F10	Coagulation factor X	183	23	0.6	142	4682	2+	1754.71	-0.002	1.13979	0.7748	K.DGDQCETSPC'QNQGK.C
19	1	sp|P00742|FA10_HUMAN	54731.7	0.32	F10	Coagulation factor X	183	23	0.6	142	4703	2+	1757.73	-0.001	0.568914	1	K.DGDQC'ETSPC'QNQGK.C	28601446	1.78266e+06
19	1	sp|P00742|FA10_HUMAN	54731.7	0.32	F10	Coagulation factor X	183	23	0.6	142	4778	2+	1751.7	0.008	4.567	1	K.DGDQCETSPCQNQGK.C	29547786	1.86965e+06
19	1	sp|P00742|FA10_HUMAN	54731.7	0.32	F10	Coagulation factor X	183	23	0.6	142	4834	2+	1754.71	0.998	1.13979	0.9982	K.DGDQCETSPC'QNQGK.C
19	1	sp|P00742|FA10_HUMAN	54731.7	0.32	F10	Coagulation factor X	183	23	0.6	142	4839	2+	1757.73	0.999	0.568914	1	K.DGDQC'ETSPC'QNQGK.C	28496542	1.78986e+06
19	1	sp|P00742|FA10_HUMAN	54731.7	0.32	F10	Coagulation factor X	183	23	0.6	142	4910	2+	1751.7	0.007	3.99613	1	K.DGDQCETSPCQNQGK.C	18110908	1.12689e+06
19	1	sp|P00742|FA10_HUMAN	54731.7	0.32	F10	Coagulation factor X	183	23	0.6	142	4973	2+	1754.71	0.998	1.13979	0.9999	K.DGDQCETSPC'QNQGK.C
19	1	sp|P00742|FA10_HUMAN	54731.7	0.32	F10	Coagulation factor X	183	23	0.6	142	5043	2+	1751.7	0.008	4.567	1	K.DGDQCETSPCQNQGK.C	1.40823e+06	128533
19	1	sp|P00742|FA10_HUMAN	54731.7	0.32	F10	Coagulation factor X	183	23	0.6	142	5104	2+	1757.73	-0.018	10.2405	0.8086	K.DGDQC'ETSPC'QNQGK.C	299260	37504.7
19	1	sp|P00742|FA10_HUMAN	54731.7	0.32	F10	Coagulation factor X	183	23	0.6	142	5188	2+	1751.7	1.005	2.85438	0.9999	K.DGDQCETSPCQNQGK.C	32406.5	0
19	1	sp|P00742|FA10_HUMAN	54731.7	0.32	F10	Coagulation factor X	183	23	0.6	142	5286	3+	2042.85	0.007	3.42658	0.9997	K.YKDGDQCETSPCQNQGK.C	11214718	505661
19	1	sp|P00742|FA10_HUMAN	54731.7	0.32	F10	Coagulation factor X	183	23	0.6	142	10517	2+	953.451	0.004	4.19529	0.933	K.NCELFTR.K	16463891	1.83488e+06
19	1	sp|P00742|FA10_HUMAN	54731.7	0.32	F10	Coagulation factor X	183	23	0.6	142	10661	2+	953.451	0.004	4.19529	0.9196	K.NCELFTR.K	6.53343e+06	929736
19	1	sp|P00742|FA10_HUMAN	54731.7	0.32	F10	Coagulation factor X	183	23	0.6	142	11349	2+	1348.64	0.002	1.48298	0.9996	K.ACIPTGPYPCGK.Q	36699772	7266302
19	1	sp|P00742|FA10_HUMAN	54731.7	0.32	F10	Coagulation factor X	183	23	0.6	142	11401	2+	1354.68	-0.014	10.3346	0.9998	K.AC'IPTGPYPC'GK.Q	41315164	9912038
19	1	sp|P00742|FA10_HUMAN	54731.7	0.32	F10	Coagulation factor X	183	23	0.6	142	11484	2+	1348.64	0.005	3.70744	0.9999	K.ACIPTGPYPCGK.Q	42928076	11484981
19	1	sp|P00742|FA10_HUMAN	54731.7	0.32	F10	Coagulation factor X	183	23	0.6	142	11539	2+	1354.68	1.017	12.5491	0.9961	K.AC'IPTGPYPC'GK.Q	36843048	11193245
19	1	sp|P00742|FA10_HUMAN	54731.7	0.32	F10	Coagulation factor X	183	23	0.6	142	11628	2+	1348.64	0.006	4.44893	0.9992	K.ACIPTGPYPCGK.Q	17473214	9034109
19	1	sp|P00742|FA10_HUMAN	54731.7	0.32	F10	Coagulation factor X	183	23	0.6	142	11771	2+	1348.64	0.005	3.70744	0.9991	K.ACIPTGPYPCGK.Q	3.603e+06	3.14402e+06
19	1	sp|P00742|FA10_HUMAN	54731.7	0.32	F10	Coagulation factor X	183	23	0.6	142	13847	3+	3233.32	-1.018	5.56702	0.8273	K.LC'SLDNGDCDQFCHEEQNSVVCSCAR.G
19	1	sp|P00742|FA10_HUMAN	54731.7	0.32	F10	Coagulation factor X	183	23	0.6	142	5368	2+	1751.7	1.007	3.99613	1	K.DGDQCETSPCQNQGK.C	20130.8	57452.8
19	1	sp|P00742|FA10_HUMAN	54731.7	0.32	F10	Coagulation factor X	183	23	0.6	142	5445	2+	1757.73	-0.001	0.568914	1	K.DGDQC'ETSPC'QNQGK.C	794481	318833
19	1	sp|P00742|FA10_HUMAN	54731.7	0.32	F10	Coagulation factor X	183	23	0.6	142	5516	2+	1751.7	0.012	6.8505	0.9998	K.DGDQCETSPCQNQGK.C	696049	238877
19	1	sp|P00742|FA10_HUMAN	54731.7	0.32	F10	Coagulation factor X	183	23	0.6	142	5841	3+	2042.85	0.011	5.38462	0.9998	K.YKDGDQCETSPCQNQGK.C	1.53285e+06	372999
19	1	sp|P00742|FA10_HUMAN	54731.7	0.32	F10	Coagulation factor X	183	23	0.6	142	11694	2+	1348.64	1.007	5.19042	0.9913	K.ACIPTGPYPCGK.Q	2.28467e+06	1.83427e+06
19	1	sp|P00742|FA10_HUMAN	54731.7	0.32	F10	Coagulation factor X	183	23	0.6	142	11748	2+	1354.68	-0.009	6.64365	0.9987	K.AC'IPTGPYPC'GK.Q	2.28467e+06	1.83427e+06
19	1	sp|P00742|FA10_HUMAN	54731.7	0.32	F10	Coagulation factor X	183	23	0.6	142	5403	2+	1751.7	0.009	5.13788	1	K.DGDQCETSPCQNQGK.C	367634	193627
19	1	sp|P00742|FA10_HUMAN	54731.7	0.32	F10	Coagulation factor X	183	23	0.6	142	5440	2+	1757.73	-0.011	6.25806	1	K.DGDQC'ETSPC'QNQGK.C	381403	193620
19	1	sp|P00742|FA10_HUMAN	54731.7	0.32	F10	Coagulation factor X	183	23	0.6	142	11534	2+	1348.64	0.008	5.93191	0.8134	K.ACIPTGPYPCGK.Q	1.0022e+06	875099
19	1	sp|P00742|FA10_HUMAN	54731.7	0.32	F10	Coagulation factor X	183	23	0.6	142	11673	2+	1348.64	0.009	6.6734	0.9781	K.ACIPTGPYPCGK.Q	914346	739653
19	1	sp|P00742|FA10_HUMAN	54731.7	0.32	F10	Coagulation factor X	183	23	0.6	142	5358	2+	1751.7	0.005	2.85438	1	K.DGDQCETSPCQNQGK.C	176145	111222
19	1	sp|P00742|FA10_HUMAN	54731.7	0.32	F10	Coagulation factor X	183	23	0.6	142	5775	2+	1730.76	-0.006	3.46669	1	K.QEDAC'QGDSGGPHVTR.F	391565	402104
19	1	sp|P00742|FA10_HUMAN	54731.7	0.32	F10	Coagulation factor X	183	23	0.6	142	5796	2+	1727.74	0.01	5.78791	1	K.QEDACQGDSGGPHVTR.F	391565	402104
19	1	sp|P00742|FA10_HUMAN	54731.7	0.32	F10	Coagulation factor X	183	23	0.6	142	5801	3+	1730.76	-0.004	2.31112	1	K.QEDAC'QGDSGGPHVTR.F	3851900	3528523
19	1	sp|P00742|FA10_HUMAN	54731.7	0.32	F10	Coagulation factor X	183	23	0.6	142	7200	2+	1713.73	0.002	1.16704	1	K.Q^EDAC'QGDSGGPHVTR.F	1.04236e+06	1.55141e+06
19	1	sp|P00742|FA10_HUMAN	54731.7	0.32	F10	Coagulation factor X	183	23	0.6	142	7328	2+	1710.71	0.008	4.67641	1	K.Q^EDACQGDSGGPHVTR.F	930584	1.33041e+06
19	1	sp|P00742|FA10_HUMAN	54731.7	0.32	F10	Coagulation factor X	183	23	0.6	142	7336	2+	1713.73	0	0	1	K.Q^EDAC'QGDSGGPHVTR.F	915057	1.28478e+06
19	1	sp|P00742|FA10_HUMAN	54731.7	0.32	F10	Coagulation factor X	183	23	0.6	142	11139	2+	893.484	0.005	5.59607	0.9967	K.TGIVSGFGR.T
19	1	sp|P00742|FA10_HUMAN	54731.7	0.32	F10	Coagulation factor X	183	23	0.6	142	11280	2+	893.484	0.004	4.47686	0.998	K.TGIVSGFGR.T
19	1	sp|P00742|FA10_HUMAN	54731.7	0.32	F10	Coagulation factor X	183	23	0.6	142	11384	2+	1348.64	0.009	6.6734	0.9968	K.ACIPTGPYPCGK.Q	918669	932269
19	1	sp|P00742|FA10_HUMAN	54731.7	0.32	F10	Coagulation factor X	183	23	0.6	142	15008	2+	1309.61	0.001	0.763587	0.9999	R.DWAESTLMTQK.T
19	1	sp|P00742|FA10_HUMAN	54731.7	0.32	F10	Coagulation factor X	183	23	0.6	142	16650	2+	2096.01	0.016	7.63354	1	R.NTEQEEGGEAVHEVEVVIK.H
19	1	sp|P00742|FA10_HUMAN	54731.7	0.32	F10	Coagulation factor X	183	23	0.6	142	16679	3+	2096.01	0.012	5.72515	0.7831	R.NTEQEEGGEAVHEVEVVIK.H
19	1	sp|P00742|FA10_HUMAN	54731.7	0.32	F10	Coagulation factor X	183	23	0.6	142	19530	2+	1341.67	0.004	2.98136	0.9988	K.ETYDFDIAVLR.L
19	1	sp|P00742|FA10_HUMAN	54731.7	0.32	F10	Coagulation factor X	183	23	0.6	142	5226	2+	1751.7	0.002	1.14175	0.9998	K.DGDQCETSPCQNQGK.C	19938	2862.78
19	1	sp|P00742|FA10_HUMAN	54731.7	0.32	F10	Coagulation factor X	183	23	0.6	142	5615	3+	1730.76	-0.001	0.577781	1	K.QEDAC'QGDSGGPHVTR.F	736303	776999
19	1	sp|P00742|FA10_HUMAN	54731.7	0.32	F10	Coagulation factor X	183	23	0.6	142	7177	2+	1713.73	0.004	2.33409	1	K.Q^EDAC'QGDSGGPHVTR.F	114108	232861
19	1	sp|P00742|FA10_HUMAN	54731.7	0.32	F10	Coagulation factor X	183	23	0.6	142	7302	2+	1713.73	1.068	39.6795	0.9998	K.Q^EDAC'QGDSGGPHVTR.F
19	1	sp|P00742|FA10_HUMAN	54731.7	0.32	F10	Coagulation factor X	183	23	0.6	142	11124	2+	893.484	0.003	3.35764	0.9904	K.TGIVSGFGR.T
19	1	sp|P00742|FA10_HUMAN	54731.7	0.32	F10	Coagulation factor X	183	23	0.6	142	11433	2+	1271.62	0.01	7.86396	0.9619	R.MNVAPACLPER.D	907931	436153
19	1	sp|P00742|FA10_HUMAN	54731.7	0.32	F10	Coagulation factor X	183	23	0.6	142	5162	3+	2042.85	0.011	5.38462	1	K.YKDGDQCETSPCQNQGK.C	359799	213696
19	1	sp|P00742|FA10_HUMAN	54731.7	0.32	F10	Coagulation factor X	183	23	0.6	142	5176	3+	2048.89	-0.009	4.39262	0.9999	K.YKDGDQC'ETSPC'QNQGK.C	359799	213696
19	1	sp|P00742|FA10_HUMAN	54731.7	0.32	F10	Coagulation factor X	183	23	0.6	142	5349	2+	1730.76	-0.002	1.15556	1	K.QEDAC'QGDSGGPHVTR.F	0	48711.5
19	1	sp|P00742|FA10_HUMAN	54731.7	0.32	F10	Coagulation factor X	183	23	0.6	142	5406	3+	1730.76	0.001	0.577781	1	K.QEDAC'QGDSGGPHVTR.F	1.55313e+06	8851280
19	1	sp|P00742|FA10_HUMAN	54731.7	0.32	F10	Coagulation factor X	183	23	0.6	142	7023	2+	1713.73	0.003	1.75056	1	K.Q^EDAC'QGDSGGPHVTR.F	397851	3.65192e+06
19	1	sp|P00742|FA10_HUMAN	54731.7	0.32	F10	Coagulation factor X	183	23	0.6	142	10813	2+	1348.64	0.012	8.89786	0.8857	K.ACIPTGPYPCGK.Q	563346	545134
19	1	sp|P00742|FA10_HUMAN	54731.7	0.32	F10	Coagulation factor X	183	23	0.6	142	10821	2+	1354.68	-0.007	5.16729	0.996	K.AC'IPTGPYPC'GK.Q	563346	545134
19	1	sp|P00742|FA10_HUMAN	54731.7	0.32	F10	Coagulation factor X	183	23	0.6	142	11038	2+	1271.62	0.01	7.86396	0.9999	R.MNVAPACLPER.D	1.16718e+06	339746
19	1	sp|P00742|FA10_HUMAN	54731.7	0.32	F10	Coagulation factor X	183	23	0.6	142	14118	2+	1309.61	0.006	4.58152	1	R.DWAESTLMTQK.T
19	1	sp|P00742|FA10_HUMAN	54731.7	0.32	F10	Coagulation factor X	183	23	0.6	142	18293	2+	1341.67	0.004	2.98136	0.9993	K.ETYDFDIAVLR.L
20	1	sp|P00746|CFAD_HUMAN	27032.9	0.273	CFD	Complement factor D	8	5	0.37	4	5332	2+	997.463	-0.01	10.0254	0.6006	R.LMC'AESNR.R	1.6142e+06	269845
20	1	sp|P00746|CFAD_HUMAN	27032.9	0.273	CFD	Complement factor D	8	5	0.37	4	19715	3+	2681.38	0.017	6.34002	1	R.AVPHPDSQPDTIDHDLLLLQLSEK.A
20	1	sp|P00746|CFAD_HUMAN	27032.9	0.273	CFD	Complement factor D	8	5	0.37	4	20017	3+	2681.38	0.016	5.96708	1	R.AVPHPDSQPDTIDHDLLLLQLSEK.A
20	1	sp|P00746|CFAD_HUMAN	27032.9	0.273	CFD	Complement factor D	8	5	0.37	4	17344	3+	1758	0.006	3.41297	1	R.RPDSLQHVLLPVLDR.A
20	1	sp|P00746|CFAD_HUMAN	27032.9	0.273	CFD	Complement factor D	8	5	0.37	4	18463	2+	2077.04	-0.007	3.37018	1	K.GDSGGPLVC'GGVLEGVVTSGSR.V	245489	184642
20	1	sp|P00746|CFAD_HUMAN	27032.9	0.273	CFD	Complement factor D	8	5	0.37	4	18488	2+	2074.02	0.007	3.37508	1	K.GDSGGPLVCGGVLEGVVTSGSR.V	262990	182491
20	1	sp|P00746|CFAD_HUMAN	27032.9	0.273	CFD	Complement factor D	8	5	0.37	4	19463	3+	2681.38	0.016	5.96708	1	R.AVPHPDSQPDTIDHDLLLLQLSEK.A
20	1	sp|P00746|CFAD_HUMAN	27032.9	0.273	CFD	Complement factor D	8	5	0.37	4	17402	2+	2074.02	0.012	5.78586	1	K.GDSGGPLVCGGVLEGVVTSGSR.V	154332	34538.9
21	1	sp|P00748|FA12_HUMAN	67792.1	0.25	F12	Coagulation factor XII	71	17	1.52	50	7874	2+	927.489	0.003	3.23454	0.9619	R.EQPPSLTR.N
21	1	sp|P00748|FA12_HUMAN	67792.1	0.25	F12	Coagulation factor XII	71	17	1.52	50	14032	2+	2009.94	-0.995	2.48764	0.9995	R.TTLSGAPCQPWASEATYR.N	688414	431341
21	1	sp|P00748|FA12_HUMAN	67792.1	0.25	F12	Coagulation factor XII	71	17	1.52	50	14062	2+	2012.96	1.016	7.94851	1	R.TTLSGAPC'QPWASEATYR.N	688414	431341
21	1	sp|P00748|FA12_HUMAN	67792.1	0.25	F12	Coagulation factor XII	71	17	1.52	50	16492	3+	2096.09	0.009	4.2937	0.9998	R.LHEAFSPVSYQHDLALLR.L
21	1	sp|P00748|FA12_HUMAN	67792.1	0.25	F12	Coagulation factor XII	71	17	1.52	50	22466	3+	2029.05	0.012	5.91409	0.9996	R.NKPGVYTDVAYYLAWIR.E
21	1	sp|P00748|FA12_HUMAN	67792.1	0.25	F12	Coagulation factor XII	71	17	1.52	50	11934	2+	883.572	0	0	1	R.VVGGLVALR.G
21	1	sp|P00748|FA12_HUMAN	67792.1	0.25	F12	Coagulation factor XII	71	17	1.52	50	13674	2+	2012.96	-0.005	2.48391	1	R.TTLSGAPC'QPWASEATYR.N	291387	179563
21	1	sp|P00748|FA12_HUMAN	67792.1	0.25	F12	Coagulation factor XII	71	17	1.52	50	13688	2+	2009.94	0.011	5.4728	1	R.TTLSGAPCQPWASEATYR.N	291387	179563
21	1	sp|P00748|FA12_HUMAN	67792.1	0.25	F12	Coagulation factor XII	71	17	1.52	50	15890	3+	2096.09	0.012	5.72494	1	R.LHEAFSPVSYQHDLALLR.L
21	1	sp|P00748|FA12_HUMAN	67792.1	0.25	F12	Coagulation factor XII	71	17	1.52	50	21964	3+	2029.05	1.011	5.42125	0.7706	R.NKPGVYTDVAYYLAWIR.E
21	1	sp|P00748|FA12_HUMAN	67792.1	0.25	F12	Coagulation factor XII	71	17	1.52	50	12012	2+	883.572	0	0	1	R.VVGGLVALR.G
21	1	sp|P00748|FA12_HUMAN	67792.1	0.25	F12	Coagulation factor XII	71	17	1.52	50	12143	2+	883.572	0.004	4.52708	0.9999	R.VVGGLVALR.G
21	1	sp|P00748|FA12_HUMAN	67792.1	0.25	F12	Coagulation factor XII	71	17	1.52	50	13671	2+	2009.94	1.007	3.48269	0.9985	R.TTLSGAPCQPWASEATYR.N	332122	186158
21	1	sp|P00748|FA12_HUMAN	67792.1	0.25	F12	Coagulation factor XII	71	17	1.52	50	15970	3+	2096.09	0.011	5.24786	1	R.LHEAFSPVSYQHDLALLR.L
21	1	sp|P00748|FA12_HUMAN	67792.1	0.25	F12	Coagulation factor XII	71	17	1.52	50	16112	3+	2096.09	0.013	6.20202	1	R.LHEAFSPVSYQHDLALLR.L
21	1	sp|P00748|FA12_HUMAN	67792.1	0.25	F12	Coagulation factor XII	71	17	1.52	50	21831	3+	2029.05	1.011	5.42125	0.9751	R.NKPGVYTDVAYYLAWIR.E
21	1	sp|P00748|FA12_HUMAN	67792.1	0.25	F12	Coagulation factor XII	71	17	1.52	50	5678	2+	1016.5	-0.006	5.90259	0.9998	R.C'LEVEGHR.L	304700	742748
21	1	sp|P00748|FA12_HUMAN	67792.1	0.25	F12	Coagulation factor XII	71	17	1.52	50	13662	3+	2345.09	0.007	2.98496	1	K.GRPGPQPWC'ATTPNFDQDQR.W	1.07474e+06	9481966
21	1	sp|P00748|FA12_HUMAN	67792.1	0.25	F12	Coagulation factor XII	71	17	1.52	50	13800	3+	2345.09	0.002	0.852845	1	K.GRPGPQPWC'ATTPNFDQDQR.W	916161	9031929
21	1	sp|P00748|FA12_HUMAN	67792.1	0.25	F12	Coagulation factor XII	71	17	1.52	50	13946	3+	2345.09	-0.002	0.852845	0.9997	K.GRPGPQPWC'ATTPNFDQDQR.W	53408	278237
21	1	sp|P00748|FA12_HUMAN	67792.1	0.25	F12	Coagulation factor XII	71	17	1.52	50	14102	3+	2345.09	0.004	1.70569	0.9838	K.GRPGPQPWC'ATTPNFDQDQR.W	8881.83	122891
21	1	sp|P00748|FA12_HUMAN	67792.1	0.25	F12	Coagulation factor XII	71	17	1.52	50	14156	2+	1069.52	-0.006	5.60999	0.9997	R.WGYC'LEPK.K	889873	10082078
21	1	sp|P00748|FA12_HUMAN	67792.1	0.25	F12	Coagulation factor XII	71	17	1.52	50	14304	2+	1069.52	-0.005	4.67499	0.9999	R.WGYC'LEPK.K	783224	8931082
21	1	sp|P00748|FA12_HUMAN	67792.1	0.25	F12	Coagulation factor XII	71	17	1.52	50	14610	2+	1069.52	-0.004	3.73999	0.9933	R.WGYC'LEPK.K	0	30571.8
21	1	sp|P00748|FA12_HUMAN	67792.1	0.25	F12	Coagulation factor XII	71	17	1.52	50	4019	2+	1028.51	-0.005	4.86139	0.9628	R.TNPC'LHGGR.C	3.53048e+06	8567021
21	1	sp|P00748|FA12_HUMAN	67792.1	0.25	F12	Coagulation factor XII	71	17	1.52	50	4150	2+	1028.51	-0.004	3.88911	0.9498	R.TNPC'LHGGR.C	812940	1.92993e+06
21	1	sp|P00748|FA12_HUMAN	67792.1	0.25	F12	Coagulation factor XII	71	17	1.52	50	5660	2+	1013.48	1.01	9.86696	0.6031	R.CLEVEGHR.L	1.84444e+06	5.16079e+06
21	1	sp|P00748|FA12_HUMAN	67792.1	0.25	F12	Coagulation factor XII	71	17	1.52	50	5693	2+	1016.5	-0.004	3.93506	0.9988	R.C'LEVEGHR.L	1.97227e+06	5.54387e+06
21	1	sp|P00748|FA12_HUMAN	67792.1	0.25	F12	Coagulation factor XII	71	17	1.52	50	5810	2+	1013.48	1.01	9.86696	0.9887	R.CLEVEGHR.L	1.50841e+06	4087567
21	1	sp|P00748|FA12_HUMAN	67792.1	0.25	F12	Coagulation factor XII	71	17	1.52	50	5831	2+	1016.5	-0.004	3.93506	0.9895	R.C'LEVEGHR.L	1.36477e+06	3.76819e+06
21	1	sp|P00748|FA12_HUMAN	67792.1	0.25	F12	Coagulation factor XII	71	17	1.52	50	5968	2+	1016.5	-0.005	4.91883	0.9951	R.C'LEVEGHR.L	668540	1749447
21	1	sp|P00748|FA12_HUMAN	67792.1	0.25	F12	Coagulation factor XII	71	17	1.52	50	7498	2+	1002.48	0.988	11.9703	0.6486	R.NGPLSCGQR.L	2.20908e+06	135681
21	1	sp|P00748|FA12_HUMAN	67792.1	0.25	F12	Coagulation factor XII	71	17	1.52	50	15177	2+	1076.56	0.004	3.71555	0.9957	K.CFEPQLLR.F	1.60768e+06	1.40187e+06
21	1	sp|P00748|FA12_HUMAN	67792.1	0.25	F12	Coagulation factor XII	71	17	1.52	50	15182	2+	1079.58	0.998	1.85258	0.8783	K.C'FEPQLLR.F	1.60768e+06	1.40187e+06
21	1	sp|P00748|FA12_HUMAN	67792.1	0.25	F12	Coagulation factor XII	71	17	1.52	50	15559	2+	2012.96	-0.005	2.48391	1	R.TTLSGAPC'QPWASEATYR.N	9972354	21905180
21	1	sp|P00748|FA12_HUMAN	67792.1	0.25	F12	Coagulation factor XII	71	17	1.52	50	15692	2+	2012.96	-0.005	2.48391	1	R.TTLSGAPC'QPWASEATYR.N	9948784	22019582
21	1	sp|P00748|FA12_HUMAN	67792.1	0.25	F12	Coagulation factor XII	71	17	1.52	50	15840	2+	2012.96	-1.999	0.496782	0.9987	R.TTLSGAPC'QPWASEATYR.N	2663733	4.56147e+06
21	1	sp|P00748|FA12_HUMAN	67792.1	0.25	F12	Coagulation factor XII	71	17	1.52	50	20221	3+	1932.96	0.001	0.517342	0.9995	R.NPDNDIRPWC'FVLNR.D	876951	1733114
21	1	sp|P00748|FA12_HUMAN	67792.1	0.25	F12	Coagulation factor XII	71	17	1.52	50	3794	2+	1028.51	-0.004	3.88911	0.9984	R.TNPC'LHGGR.C	777411	3.76649e+06
21	1	sp|P00748|FA12_HUMAN	67792.1	0.25	F12	Coagulation factor XII	71	17	1.52	50	3872	2+	845.365	-0.005	5.9146	0.9975	K.ASC'YDGR.G	65428.6	212471
21	1	sp|P00748|FA12_HUMAN	67792.1	0.25	F12	Coagulation factor XII	71	17	1.52	50	3923	2+	1028.51	-0.006	5.83366	0.8841	R.TNPC'LHGGR.C	791020	3.80174e+06
21	1	sp|P00748|FA12_HUMAN	67792.1	0.25	F12	Coagulation factor XII	71	17	1.52	50	4055	2+	1028.51	-0.006	5.83366	0.6152	R.TNPC'LHGGR.C	182292	752569
21	1	sp|P00748|FA12_HUMAN	67792.1	0.25	F12	Coagulation factor XII	71	17	1.52	50	5474	2+	1016.5	-0.005	4.91883	0.9994	R.C'LEVEGHR.L	4218643	21238672
21	1	sp|P00748|FA12_HUMAN	67792.1	0.25	F12	Coagulation factor XII	71	17	1.52	50	5605	2+	1002.48	0.004	3.99011	0.9961	R.NGPLSCGQR.L	799198	61075.2
21	1	sp|P00748|FA12_HUMAN	67792.1	0.25	F12	Coagulation factor XII	71	17	1.52	50	5620	2+	1016.5	1.991	8.85389	0.9722	R.C'LEVEGHR.L	2.29459e+06	11508231
21	1	sp|P00748|FA12_HUMAN	67792.1	0.25	F12	Coagulation factor XII	71	17	1.52	50	7041	2+	927.489	0.003	3.23454	0.9677	R.EQPPSLTR.N
21	1	sp|P00748|FA12_HUMAN	67792.1	0.25	F12	Coagulation factor XII	71	17	1.52	50	7183	2+	1002.48	0.988	11.9703	0.6839	R.NGPLSCGQR.L	2.71731e+06	28533.4
21	1	sp|P00748|FA12_HUMAN	67792.1	0.25	F12	Coagulation factor XII	71	17	1.52	50	7184	2+	927.489	0.004	4.31272	0.9869	R.EQPPSLTR.N
21	1	sp|P00748|FA12_HUMAN	67792.1	0.25	F12	Coagulation factor XII	71	17	1.52	50	14276	2+	1066.5	0.005	4.68822	0.966	R.WGYCLEPK.K	81965.4	6796.31
21	1	sp|P00748|FA12_HUMAN	67792.1	0.25	F12	Coagulation factor XII	71	17	1.52	50	14606	2+	1079.57	-0.002	1.85258	0.846	K.C'FEPQLLR.F	1.81007e+06	1.42429e+06
21	1	sp|P00748|FA12_HUMAN	67792.1	0.25	F12	Coagulation factor XII	71	17	1.52	50	14638	2+	1076.56	-0.003	2.78666	0.9973	K.CFEPQLLR.F	1.8645e+06	1.4611e+06
21	1	sp|P00748|FA12_HUMAN	67792.1	0.25	F12	Coagulation factor XII	71	17	1.52	50	14760	2+	1079.57	-0.005	4.63145	0.9623	K.C'FEPQLLR.F	1.42997e+06	1.07197e+06
21	1	sp|P00748|FA12_HUMAN	67792.1	0.25	F12	Coagulation factor XII	71	17	1.52	50	14776	2+	1076.56	0.004	3.71555	0.9672	K.CFEPQLLR.F	1.19411e+06	906204
21	1	sp|P00748|FA12_HUMAN	67792.1	0.25	F12	Coagulation factor XII	71	17	1.52	50	14927	2+	2012.96	-0.005	2.48391	1	R.TTLSGAPC'QPWASEATYR.N	40893908	161076112
21	1	sp|P00748|FA12_HUMAN	67792.1	0.25	F12	Coagulation factor XII	71	17	1.52	50	15094	2+	2012.96	-0.005	2.48391	1	R.TTLSGAPC'QPWASEATYR.N	30594744	117814600
21	1	sp|P00748|FA12_HUMAN	67792.1	0.25	F12	Coagulation factor XII	71	17	1.52	50	15283	2+	2012.96	0.003	1.49034	1	R.TTLSGAPC'QPWASEATYR.N	2.29831e+06	7367599
21	1	sp|P00748|FA12_HUMAN	67792.1	0.25	F12	Coagulation factor XII	71	17	1.52	50	15452	2+	2012.96	-0.007	3.47747	1	R.TTLSGAPC'QPWASEATYR.N	66943.5	153464
21	1	sp|P00748|FA12_HUMAN	67792.1	0.25	F12	Coagulation factor XII	71	17	1.52	50	19783	3+	1932.96	1.017	8.79481	0.9967	R.NPDNDIRPWC'FVLNR.D	779823	2.35258e+06
21	1	sp|P00748|FA12_HUMAN	67792.1	0.25	F12	Coagulation factor XII	71	17	1.52	50	19927	3+	1932.96	-0.003	1.55203	0.9982	R.NPDNDIRPWC'FVLNR.D	111332	305066
21	1	sp|P00748|FA12_HUMAN	67792.1	0.25	F12	Coagulation factor XII	71	17	1.52	50	15368	2+	2012.96	-0.003	1.49034	1	R.TTLSGAPC'QPWASEATYR.N	196193	354756
21	1	sp|P00748|FA12_HUMAN	67792.1	0.25	F12	Coagulation factor XII	71	17	1.52	50	17889	3+	2096.09	0.011	5.24786	0.9473	R.LHEAFSPVSYQHDLALLR.L
21	1	sp|P00748|FA12_HUMAN	67792.1	0.25	F12	Coagulation factor XII	71	17	1.52	50	12801	2+	883.572	0.004	4.52708	0.9861	R.VVGGLVALR.G
21	1	sp|P00748|FA12_HUMAN	67792.1	0.25	F12	Coagulation factor XII	71	17	1.52	50	17968	3+	2096.09	1.023	10.9728	0.9962	R.LHEAFSPVSYQHDLALLR.L
21	1	sp|P00748|FA12_HUMAN	67792.1	0.25	F12	Coagulation factor XII	71	17	1.52	50	12401	2+	883.572	0.003	3.39531	0.9998	R.VVGGLVALR.G
21	1	sp|P00748|FA12_HUMAN	67792.1	0.25	F12	Coagulation factor XII	71	17	1.52	50	13580	2+	1076.56	0.003	2.78666	0.9407	K.CFEPQLLR.F	768704	2.05709e+06
21	1	sp|P00748|FA12_HUMAN	67792.1	0.25	F12	Coagulation factor XII	71	17	1.52	50	17632	3+	2096.09	1.023	10.9728	0.9878	R.LHEAFSPVSYQHDLALLR.L
21	1	sp|P00748|FA12_HUMAN	67792.1	0.25	F12	Coagulation factor XII	71	17	1.52	50	24155	2+	2029.05	0.008	3.94272	0.9826	R.NKPGVYTDVAYYLAWIR.E
21	1	sp|P00748|FA12_HUMAN	67792.1	0.25	F12	Coagulation factor XII	71	17	1.52	50	13751	2+	1076.56	0.007	6.50222	0.9776	K.CFEPQLLR.F	320119	328956
21	1	sp|P00748|FA12_HUMAN	67792.1	0.25	F12	Coagulation factor XII	71	17	1.52	50	14421	2+	2009.94	0.009	4.47775	1	R.TTLSGAPCQPWASEATYR.N	4.81232e+06	571227
21	1	sp|P00748|FA12_HUMAN	67792.1	0.25	F12	Coagulation factor XII	71	17	1.52	50	14443	2+	2009.94	1.016	7.96044	0.863	R.TTLSGAPCQPWASEATYR.N	4812320	571227
21	1	sp|P00748|FA12_HUMAN	67792.1	0.25	F12	Coagulation factor XII	71	17	1.52	50	16858	3+	2096.09	0.014	6.6791	1	R.LHEAFSPVSYQHDLALLR.L
22	1	sp|P00915|CAH1_HUMAN	28870.2	0.433	CA1	Carbonic anhydrase 1	19	8			7323	2+	1026.51	0.005	4.87087	1	K.YSSLAEAASK.A
22	1	sp|P00915|CAH1_HUMAN	28870.2	0.433	CA1	Carbonic anhydrase 1	19	8			7469	2+	1026.51	0.006	5.84505	0.9992	K.YSSLAEAASK.A
22	1	sp|P00915|CAH1_HUMAN	28870.2	0.433	CA1	Carbonic anhydrase 1	19	8			10140	2+	985.437	0.005	5.07389	0.9978	K.GGPFSDSYR.L
22	1	sp|P00915|CAH1_HUMAN	28870.2	0.433	CA1	Carbonic anhydrase 1	19	8			11088	3+	1929.01	0.008	4.14721	1	K.HDTSLKPISVSYNPATAK.E
22	1	sp|P00915|CAH1_HUMAN	28870.2	0.433	CA1	Carbonic anhydrase 1	19	8			11150	2+	1929.01	0.01	5.18401	1	K.HDTSLKPISVSYNPATAK.E
22	1	sp|P00915|CAH1_HUMAN	28870.2	0.433	CA1	Carbonic anhydrase 1	19	8			11229	3+	1929.01	0.008	4.14721	1	K.HDTSLKPISVSYNPATAK.E
22	1	sp|P00915|CAH1_HUMAN	28870.2	0.433	CA1	Carbonic anhydrase 1	19	8			13259	3+	2759.39	0.008	2.89919	0.6806	R.SLLSNVEGDNAVPMQHNNRPTQPLK.G
22	1	sp|P00915|CAH1_HUMAN	28870.2	0.433	CA1	Carbonic anhydrase 1	19	8			14196	2+	1742.91	0.992	4.59003	0.9848	K.LYPIANGNNQSPVDIK.T
22	1	sp|P00915|CAH1_HUMAN	28870.2	0.433	CA1	Carbonic anhydrase 1	19	8			16031	2+	1580.79	0.007	4.42816	0.9996	K.ESISVSSEQLAQFR.S
22	1	sp|P00915|CAH1_HUMAN	28870.2	0.433	CA1	Carbonic anhydrase 1	19	8			16166	2+	1580.79	0.012	7.59114	0.9999	K.ESISVSSEQLAQFR.S
22	1	sp|P00915|CAH1_HUMAN	28870.2	0.433	CA1	Carbonic anhydrase 1	19	8			16316	2+	1580.79	0.007	4.42816	1	K.ESISVSSEQLAQFR.S
22	1	sp|P00915|CAH1_HUMAN	28870.2	0.433	CA1	Carbonic anhydrase 1	19	8			16548	2+	1580.79	-1.006	3.79557	0.8267	K.ESISVSSEQLAQFR.S
22	1	sp|P00915|CAH1_HUMAN	28870.2	0.433	CA1	Carbonic anhydrase 1	19	8			20810	2+	1186.69	0.005	4.21341	1	K.ADGLAVIGVLMK.V
22	1	sp|P00915|CAH1_HUMAN	28870.2	0.433	CA1	Carbonic anhydrase 1	19	8			20942	2+	1186.69	0.006	5.0561	1	K.ADGLAVIGVLMK.V
22	1	sp|P00915|CAH1_HUMAN	28870.2	0.433	CA1	Carbonic anhydrase 1	19	8			9664	2+	985.437	0.006	6.08867	0.9968	K.GGPFSDSYR.L
22	1	sp|P00915|CAH1_HUMAN	28870.2	0.433	CA1	Carbonic anhydrase 1	19	8			10785	2+	1929.01	0.013	6.73922	1	K.HDTSLKPISVSYNPATAK.E
22	1	sp|P00915|CAH1_HUMAN	28870.2	0.433	CA1	Carbonic anhydrase 1	19	8			13427	3+	2759.39	0.011	3.98639	0.9997	R.SLLSNVEGDNAVPMQHNNRPTQPLK.G
22	1	sp|P00915|CAH1_HUMAN	28870.2	0.433	CA1	Carbonic anhydrase 1	19	8			13703	2+	970.593	0.005	5.15149	0.9999	K.VLDALQAIK.T
22	1	sp|P00915|CAH1_HUMAN	28870.2	0.433	CA1	Carbonic anhydrase 1	19	8			20239	2+	1186.69	0.006	5.0561	1	K.ADGLAVIGVLMK.V
23	1	sp|P01008|ANT3_HUMAN	52602.4	0.677	SERPINC1	Antithrombin-III (short name: ATIII)	2238	51	0.84	98	7189	3+	2002.97	0.01	4.99259	0.9866	K.KATEDEGSEQKIPEATNR.R
23	1	sp|P01008|ANT3_HUMAN	52602.4	0.677	SERPINC1	Antithrombin-III (short name: ATIII)	2238	51	0.84	98	7893	2+	1874.87	0.01	5.33369	0.968	K.ATEDEGSEQKIPEATNR.R
23	1	sp|P01008|ANT3_HUMAN	52602.4	0.677	SERPINC1	Antithrombin-III (short name: ATIII)	2238	51	0.84	98	7925	3+	1874.87	0.009	4.80033	0.9961	K.ATEDEGSEQKIPEATNR.R
23	1	sp|P01008|ANT3_HUMAN	52602.4	0.677	SERPINC1	Antithrombin-III (short name: ATIII)	2238	51	0.84	98	8057	3+	1874.87	0.009	4.80033	0.9976	K.ATEDEGSEQKIPEATNR.R
23	1	sp|P01008|ANT3_HUMAN	52602.4	0.677	SERPINC1	Antithrombin-III (short name: ATIII)	2238	51	0.84	98	8191	3+	1874.87	0.008	4.26696	0.7084	K.ATEDEGSEQKIPEATNR.R
23	1	sp|P01008|ANT3_HUMAN	52602.4	0.677	SERPINC1	Antithrombin-III (short name: ATIII)	2238	51	0.84	98	5776	3+	2002.97	0.012	5.99111	0.9999	K.KATEDEGSEQKIPEATNR.R
23	1	sp|P01008|ANT3_HUMAN	52602.4	0.677	SERPINC1	Antithrombin-III (short name: ATIII)	2238	51	0.84	98	5784	2+	1796.68	0.012	6.679	1	K.ADGESCSASM"M"YQEGK.F	1.63241e+06	353445
23	1	sp|P01008|ANT3_HUMAN	52602.4	0.677	SERPINC1	Antithrombin-III (short name: ATIII)	2238	51	0.84	98	5806	2+	1799.7	-0.003	1.66695	0.9882	K.ADGESC'SASM"M"YQEGK.F	1.61429e+06	355013
23	1	sp|P01008|ANT3_HUMAN	52602.4	0.677	SERPINC1	Antithrombin-III (short name: ATIII)	2238	51	0.84	98	6035	2+	839.414	0.005	5.95653	0.6551	K.FDTISEK.T
23	1	sp|P01008|ANT3_HUMAN	52602.4	0.677	SERPINC1	Antithrombin-III (short name: ATIII)	2238	51	0.84	98	6336	2+	839.414	0.003	3.57392	0.9479	K.FDTISEK.T
23	1	sp|P01008|ANT3_HUMAN	52602.4	0.677	SERPINC1	Antithrombin-III (short name: ATIII)	2238	51	0.84	98	6432	2+	1874.87	0.011	5.86706	1	K.ATEDEGSEQKIPEATNR.R
23	1	sp|P01008|ANT3_HUMAN	52602.4	0.677	SERPINC1	Antithrombin-III (short name: ATIII)	2238	51	0.84	98	6474	3+	1874.87	0.013	6.9338	1	K.ATEDEGSEQKIPEATNR.R
23	1	sp|P01008|ANT3_HUMAN	52602.4	0.677	SERPINC1	Antithrombin-III (short name: ATIII)	2238	51	0.84	98	7299	2+	1780.68	0.016	8.98532	1	K.ADGESCSASMM"YQEGK.F	9998906	3520645
23	1	sp|P01008|ANT3_HUMAN	52602.4	0.677	SERPINC1	Antithrombin-III (short name: ATIII)	2238	51	0.84	98	7308	2+	1783.7	-0.008	4.48506	0.9999	K.ADGESC'SASMM"YQEGK.F	10035386	3.53555e+06
23	1	sp|P01008|ANT3_HUMAN	52602.4	0.677	SERPINC1	Antithrombin-III (short name: ATIII)	2238	51	0.84	98	7435	2+	1780.68	0.009	5.05424	1	K.ADGESCSASMM"YQEGK.F	8517375	2.93365e+06
23	1	sp|P01008|ANT3_HUMAN	52602.4	0.677	SERPINC1	Antithrombin-III (short name: ATIII)	2238	51	0.84	98	7444	2+	1783.7	0.012	6.72758	1	K.ADGESC'SASMM"YQEGK.F	7490659	2.5917e+06
23	1	sp|P01008|ANT3_HUMAN	52602.4	0.677	SERPINC1	Antithrombin-III (short name: ATIII)	2238	51	0.84	98	7576	2+	1780.68	0.012	6.73899	1	K.ADGESCSASMM"YQEGK.F	327433	205590
23	1	sp|P01008|ANT3_HUMAN	52602.4	0.677	SERPINC1	Antithrombin-III (short name: ATIII)	2238	51	0.84	98	7617	2+	1783.7	-0.008	4.48506	0.9996	K.ADGESC'SASMM"YQEGK.F	319761	206239
23	1	sp|P01008|ANT3_HUMAN	52602.4	0.677	SERPINC1	Antithrombin-III (short name: ATIII)	2238	51	0.84	98	7854	2+	1780.68	0.011	6.17741	1	K.ADGESCSASM"MYQEGK.F	11634029	3.93487e+06
23	1	sp|P01008|ANT3_HUMAN	52602.4	0.677	SERPINC1	Antithrombin-III (short name: ATIII)	2238	51	0.84	98	7859	2+	1783.7	-0.008	4.48506	0.9998	K.ADGESC'SASM"MYQEGK.F	11634030	3934872
23	1	sp|P01008|ANT3_HUMAN	52602.4	0.677	SERPINC1	Antithrombin-III (short name: ATIII)	2238	51	0.84	98	7999	2+	1780.68	0.011	6.17741	1	K.ADGESCSASM"MYQEGK.F	9169183	3200547
23	1	sp|P01008|ANT3_HUMAN	52602.4	0.677	SERPINC1	Antithrombin-III (short name: ATIII)	2238	51	0.84	98	8165	2+	1780.68	0.011	6.17741	0.9999	K.ADGESCSASM"MYQEGK.F	177634	96389.7
23	1	sp|P01008|ANT3_HUMAN	52602.4	0.677	SERPINC1	Antithrombin-III (short name: ATIII)	2238	51	0.84	98	8488	2+	911.531	0.005	5.48528	0.9647	K.LPGIVAEGR.D
23	1	sp|P01008|ANT3_HUMAN	52602.4	0.677	SERPINC1	Antithrombin-III (short name: ATIII)	2238	51	0.84	98	8606	2+	1767.71	1.007	3.95993	0.9983	K.ADGESC'SASMMYQEGK.F	230821	278290
23	1	sp|P01008|ANT3_HUMAN	52602.4	0.677	SERPINC1	Antithrombin-III (short name: ATIII)	2238	51	0.84	98	9026	2+	1783.7	-0.001	0.560632	0.9909	K.ADGESC'SASM"MYQEGK.F	118721	196381
23	1	sp|P01008|ANT3_HUMAN	52602.4	0.677	SERPINC1	Antithrombin-III (short name: ATIII)	2238	51	0.84	98	9154	2+	1767.71	1.007	3.95993	1	K.ADGESC'SASMMYQEGK.F	699293	671527
23	1	sp|P01008|ANT3_HUMAN	52602.4	0.677	SERPINC1	Antithrombin-III (short name: ATIII)	2238	51	0.84	98	9165	2+	1764.69	0.009	5.10005	1	K.ADGESCSASMMYQEGK.F	699293	671527
23	1	sp|P01008|ANT3_HUMAN	52602.4	0.677	SERPINC1	Antithrombin-III (short name: ATIII)	2238	51	0.84	98	9310	2+	1767.71	0.008	4.52564	1	K.ADGESC'SASMMYQEGK.F	97107192	102678104
23	1	sp|P01008|ANT3_HUMAN	52602.4	0.677	SERPINC1	Antithrombin-III (short name: ATIII)	2238	51	0.84	98	9423	2+	1764.69	0.015	8.50009	1	K.ADGESCSASMMYQEGK.F	118235888	124179680
23	1	sp|P01008|ANT3_HUMAN	52602.4	0.677	SERPINC1	Antithrombin-III (short name: ATIII)	2238	51	0.84	98	9430	2+	911.531	0.006	6.58233	0.9998	K.LPGIVAEGR.D
23	1	sp|P01008|ANT3_HUMAN	52602.4	0.677	SERPINC1	Antithrombin-III (short name: ATIII)	2238	51	0.84	98	9449	2+	1767.71	0.007	3.95993	1	K.ADGESC'SASMMYQEGK.F	118758000	124687216
23	1	sp|P01008|ANT3_HUMAN	52602.4	0.677	SERPINC1	Antithrombin-III (short name: ATIII)	2238	51	0.84	98	9478	3+	1767.71	0.009	5.09134	0.9672	K.ADGESC'SASMMYQEGK.F	723970	802524
23	1	sp|P01008|ANT3_HUMAN	52602.4	0.677	SERPINC1	Antithrombin-III (short name: ATIII)	2238	51	0.84	98	9568	2+	911.531	0.007	7.67939	1	K.LPGIVAEGR.D
23	1	sp|P01008|ANT3_HUMAN	52602.4	0.677	SERPINC1	Antithrombin-III (short name: ATIII)	2238	51	0.84	98	9590	2+	1767.71	0.007	3.95993	1	K.ADGESC'SASMMYQEGK.F	91499896	94930008
23	1	sp|P01008|ANT3_HUMAN	52602.4	0.677	SERPINC1	Antithrombin-III (short name: ATIII)	2238	51	0.84	98	9711	2+	911.531	0.005	5.48528	1	K.LPGIVAEGR.D
23	1	sp|P01008|ANT3_HUMAN	52602.4	0.677	SERPINC1	Antithrombin-III (short name: ATIII)	2238	51	0.84	98	9736	2+	1767.71	0.007	3.95993	1	K.ADGESC'SASMMYQEGK.F	4.7232e+06	5670220
23	1	sp|P01008|ANT3_HUMAN	52602.4	0.677	SERPINC1	Antithrombin-III (short name: ATIII)	2238	51	0.84	98	9854	2+	911.531	0.006	6.58233	1	K.LPGIVAEGR.D
23	1	sp|P01008|ANT3_HUMAN	52602.4	0.677	SERPINC1	Antithrombin-III (short name: ATIII)	2238	51	0.84	98	9998	2+	911.531	0.005	5.48528	1	K.LPGIVAEGR.D
23	1	sp|P01008|ANT3_HUMAN	52602.4	0.677	SERPINC1	Antithrombin-III (short name: ATIII)	2238	51	0.84	98	10032	2+	1767.71	0.007	3.95993	1	K.ADGESC'SASMMYQEGK.F	1.41503e+06	1.84939e+06
23	1	sp|P01008|ANT3_HUMAN	52602.4	0.677	SERPINC1	Antithrombin-III (short name: ATIII)	2238	51	0.84	98	10105	2+	1764.69	0.007	3.96671	1	K.ADGESCSASMMYQEGK.F	1.31482e+06	1.49627e+06
23	1	sp|P01008|ANT3_HUMAN	52602.4	0.677	SERPINC1	Antithrombin-III (short name: ATIII)	2238	51	0.84	98	10158	2+	911.531	0.005	5.48528	0.9998	K.LPGIVAEGR.D
23	1	sp|P01008|ANT3_HUMAN	52602.4	0.677	SERPINC1	Antithrombin-III (short name: ATIII)	2238	51	0.84	98	10196	2+	908.472	0.005	5.50374	0.9238	R.IEDGFSLK.E
23	1	sp|P01008|ANT3_HUMAN	52602.4	0.677	SERPINC1	Antithrombin-III (short name: ATIII)	2238	51	0.84	98	10300	2+	1767.71	-1.006	3.39423	0.9829	K.ADGESC'SASMMYQEGK.F	976203	1.13696e+06
23	1	sp|P01008|ANT3_HUMAN	52602.4	0.677	SERPINC1	Antithrombin-III (short name: ATIII)	2238	51	0.84	98	10397	2+	1799.7	-0.023	12.7799	0.9653	K.ADGESC'SASM"M"YQEGK.F	5961655	8597490
23	1	sp|P01008|ANT3_HUMAN	52602.4	0.677	SERPINC1	Antithrombin-III (short name: ATIII)	2238	51	0.84	98	10405	2+	911.531	0.006	6.58233	0.9999	K.LPGIVAEGR.D
23	1	sp|P01008|ANT3_HUMAN	52602.4	0.677	SERPINC1	Antithrombin-III (short name: ATIII)	2238	51	0.84	98	11108	2+	908.472	0.006	6.60449	0.6367	R.IEDGFSLK.E
23	1	sp|P01008|ANT3_HUMAN	52602.4	0.677	SERPINC1	Antithrombin-III (short name: ATIII)	2238	51	0.84	98	11215	2+	1309.61	0.007	5.34512	0.8584	R.DDLYVSDAFHK.A
23	1	sp|P01008|ANT3_HUMAN	52602.4	0.677	SERPINC1	Antithrombin-III (short name: ATIII)	2238	51	0.84	98	11589	2+	908.472	1.001	1.10075	0.9767	R.IEDGFSLK.E
23	1	sp|P01008|ANT3_HUMAN	52602.4	0.677	SERPINC1	Antithrombin-III (short name: ATIII)	2238	51	0.84	98	11600	3+	1309.61	0.01	7.63588	0.6686	R.DDLYVSDAFHK.A
23	1	sp|P01008|ANT3_HUMAN	52602.4	0.677	SERPINC1	Antithrombin-III (short name: ATIII)	2238	51	0.84	98	11911	2+	1309.61	0.008	6.10871	1	R.DDLYVSDAFHK.A
23	1	sp|P01008|ANT3_HUMAN	52602.4	0.677	SERPINC1	Antithrombin-III (short name: ATIII)	2238	51	0.84	98	11955	3+	1309.61	0.007	5.34512	0.9934	R.DDLYVSDAFHK.A
23	1	sp|P01008|ANT3_HUMAN	52602.4	0.677	SERPINC1	Antithrombin-III (short name: ATIII)	2238	51	0.84	98	12054	2+	1309.61	0.009	6.8723	1	R.DDLYVSDAFHK.A
23	1	sp|P01008|ANT3_HUMAN	52602.4	0.677	SERPINC1	Antithrombin-III (short name: ATIII)	2238	51	0.84	98	12098	3+	1309.61	0.007	5.34512	0.9442	R.DDLYVSDAFHK.A
23	1	sp|P01008|ANT3_HUMAN	52602.4	0.677	SERPINC1	Antithrombin-III (short name: ATIII)	2238	51	0.84	98	12208	2+	1309.61	0.006	4.58153	1	R.DDLYVSDAFHK.A
23	1	sp|P01008|ANT3_HUMAN	52602.4	0.677	SERPINC1	Antithrombin-III (short name: ATIII)	2238	51	0.84	98	12297	3+	1309.61	0.004	3.05435	0.998	R.DDLYVSDAFHK.A
23	1	sp|P01008|ANT3_HUMAN	52602.4	0.677	SERPINC1	Antithrombin-III (short name: ATIII)	2238	51	0.84	98	12352	2+	1309.61	0.007	5.34512	1	R.DDLYVSDAFHK.A
23	1	sp|P01008|ANT3_HUMAN	52602.4	0.677	SERPINC1	Antithrombin-III (short name: ATIII)	2238	51	0.84	98	12444	3+	1309.61	0.005	3.81794	0.8688	R.DDLYVSDAFHK.A
23	1	sp|P01008|ANT3_HUMAN	52602.4	0.677	SERPINC1	Antithrombin-III (short name: ATIII)	2238	51	0.84	98	12495	2+	1309.61	0.007	5.34512	0.9997	R.DDLYVSDAFHK.A
23	1	sp|P01008|ANT3_HUMAN	52602.4	0.677	SERPINC1	Antithrombin-III (short name: ATIII)	2238	51	0.84	98	12551	2+	1528.74	1.05	32.7066	0.7533	R.FATTFYQHLADSK.N
23	1	sp|P01008|ANT3_HUMAN	52602.4	0.677	SERPINC1	Antithrombin-III (short name: ATIII)	2238	51	0.84	98	12585	3+	1309.61	0.005	3.81794	0.9997	R.DDLYVSDAFHK.A
23	1	sp|P01008|ANT3_HUMAN	52602.4	0.677	SERPINC1	Antithrombin-III (short name: ATIII)	2238	51	0.84	98	12720	2+	1309.61	0.011	8.39947	1	R.DDLYVSDAFHK.A
23	1	sp|P01008|ANT3_HUMAN	52602.4	0.677	SERPINC1	Antithrombin-III (short name: ATIII)	2238	51	0.84	98	12862	2+	1309.61	0.007	5.34512	1	R.DDLYVSDAFHK.A
23	1	sp|P01008|ANT3_HUMAN	52602.4	0.677	SERPINC1	Antithrombin-III (short name: ATIII)	2238	51	0.84	98	13088	3+	1528.74	0.007	4.57893	0.9918	R.FATTFYQHLADSK.N
23	1	sp|P01008|ANT3_HUMAN	52602.4	0.677	SERPINC1	Antithrombin-III (short name: ATIII)	2238	51	0.84	98	13132	2+	1528.74	0.01	6.54132	1	R.FATTFYQHLADSK.N
23	1	sp|P01008|ANT3_HUMAN	52602.4	0.677	SERPINC1	Antithrombin-III (short name: ATIII)	2238	51	0.84	98	13231	3+	1528.74	0.009	5.88719	0.9294	R.FATTFYQHLADSK.N
23	1	sp|P01008|ANT3_HUMAN	52602.4	0.677	SERPINC1	Antithrombin-III (short name: ATIII)	2238	51	0.84	98	13239	3+	1309.61	0.005	3.81794	0.9635	R.DDLYVSDAFHK.A
23	1	sp|P01008|ANT3_HUMAN	52602.4	0.677	SERPINC1	Antithrombin-III (short name: ATIII)	2238	51	0.84	98	13275	2+	1528.74	0.008	5.23306	1	R.FATTFYQHLADSK.N
23	1	sp|P01008|ANT3_HUMAN	52602.4	0.677	SERPINC1	Antithrombin-III (short name: ATIII)	2238	51	0.84	98	13418	2+	1528.74	0.01	6.54132	1	R.FATTFYQHLADSK.N
23	1	sp|P01008|ANT3_HUMAN	52602.4	0.677	SERPINC1	Antithrombin-III (short name: ATIII)	2238	51	0.84	98	13431	2+	1309.61	1.041	31.3071	0.9988	R.DDLYVSDAFHK.A
23	1	sp|P01008|ANT3_HUMAN	52602.4	0.677	SERPINC1	Antithrombin-III (short name: ATIII)	2238	51	0.84	98	13565	2+	1528.74	0.01	6.54132	1	R.FATTFYQHLADSK.N
23	1	sp|P01008|ANT3_HUMAN	52602.4	0.677	SERPINC1	Antithrombin-III (short name: ATIII)	2238	51	0.84	98	13705	2+	1528.74	0.007	4.57893	1	R.FATTFYQHLADSK.N
23	1	sp|P01008|ANT3_HUMAN	52602.4	0.677	SERPINC1	Antithrombin-III (short name: ATIII)	2238	51	0.84	98	13775	2+	1309.61	0.007	5.34512	1	R.DDLYVSDAFHK.A
23	1	sp|P01008|ANT3_HUMAN	52602.4	0.677	SERPINC1	Antithrombin-III (short name: ATIII)	2238	51	0.84	98	13859	2+	1528.74	0.006	3.92479	1	R.FATTFYQHLADSK.N
23	1	sp|P01008|ANT3_HUMAN	52602.4	0.677	SERPINC1	Antithrombin-III (short name: ATIII)	2238	51	0.84	98	13920	2+	1309.61	0.007	5.34512	0.9989	R.DDLYVSDAFHK.A
23	1	sp|P01008|ANT3_HUMAN	52602.4	0.677	SERPINC1	Antithrombin-III (short name: ATIII)	2238	51	0.84	98	14004	2+	1528.74	0.008	5.23306	1	R.FATTFYQHLADSK.N
23	1	sp|P01008|ANT3_HUMAN	52602.4	0.677	SERPINC1	Antithrombin-III (short name: ATIII)	2238	51	0.84	98	14030	3+	1528.74	0.007	4.57893	0.9789	R.FATTFYQHLADSK.N
23	1	sp|P01008|ANT3_HUMAN	52602.4	0.677	SERPINC1	Antithrombin-III (short name: ATIII)	2238	51	0.84	98	14057	2+	1309.61	-1.943	43.5245	0.9895	R.DDLYVSDAFHK.A
23	1	sp|P01008|ANT3_HUMAN	52602.4	0.677	SERPINC1	Antithrombin-III (short name: ATIII)	2238	51	0.84	98	14150	2+	1528.74	0.008	5.23306	1	R.FATTFYQHLADSK.N
23	1	sp|P01008|ANT3_HUMAN	52602.4	0.677	SERPINC1	Antithrombin-III (short name: ATIII)	2238	51	0.84	98	14205	2+	1309.61	0.008	6.10871	1	R.DDLYVSDAFHK.A
23	1	sp|P01008|ANT3_HUMAN	52602.4	0.677	SERPINC1	Antithrombin-III (short name: ATIII)	2238	51	0.84	98	14293	2+	1528.74	0.008	5.23306	1	R.FATTFYQHLADSK.N
23	1	sp|P01008|ANT3_HUMAN	52602.4	0.677	SERPINC1	Antithrombin-III (short name: ATIII)	2238	51	0.84	98	14511	3+	1528.74	0.01	6.54132	0.9374	R.FATTFYQHLADSK.N
23	1	sp|P01008|ANT3_HUMAN	52602.4	0.677	SERPINC1	Antithrombin-III (short name: ATIII)	2238	51	0.84	98	14581	3+	1211.64	0.007	5.77728	1	R.FRIEDGFSLK.E
23	1	sp|P01008|ANT3_HUMAN	52602.4	0.677	SERPINC1	Antithrombin-III (short name: ATIII)	2238	51	0.84	98	14738	3+	1211.64	0.006	4.95196	1	R.FRIEDGFSLK.E
23	1	sp|P01008|ANT3_HUMAN	52602.4	0.677	SERPINC1	Antithrombin-III (short name: ATIII)	2238	51	0.84	98	15000	2+	1309.61	0.004	3.05435	0.999	R.DDLYVSDAFHK.A
23	1	sp|P01008|ANT3_HUMAN	52602.4	0.677	SERPINC1	Antithrombin-III (short name: ATIII)	2238	51	0.84	98	15142	2+	1309.61	0.006	4.58153	0.9997	R.DDLYVSDAFHK.A
23	1	sp|P01008|ANT3_HUMAN	52602.4	0.677	SERPINC1	Antithrombin-III (short name: ATIII)	2238	51	0.84	98	15179	2+	1586.89	0.01	6.30163	1	R.RVAEGTQVLELPFK.G
23	1	sp|P01008|ANT3_HUMAN	52602.4	0.677	SERPINC1	Antithrombin-III (short name: ATIII)	2238	51	0.84	98	15212	2+	1340.66	0.006	4.4754	1	K.TSDQIHFFFAK.L
23	1	sp|P01008|ANT3_HUMAN	52602.4	0.677	SERPINC1	Antithrombin-III (short name: ATIII)	2238	51	0.84	98	15255	3+	1586.89	0.006	3.78098	1	R.RVAEGTQVLELPFK.G
23	1	sp|P01008|ANT3_HUMAN	52602.4	0.677	SERPINC1	Antithrombin-III (short name: ATIII)	2238	51	0.84	98	15302	3+	1684.92	0.01	5.935	0.9988	K.GDDITM"VLILPKPEK.S
23	1	sp|P01008|ANT3_HUMAN	52602.4	0.677	SERPINC1	Antithrombin-III (short name: ATIII)	2238	51	0.84	98	15322	2+	1684.92	0.007	4.1545	0.9999	K.GDDITM"VLILPKPEK.S
23	1	sp|P01008|ANT3_HUMAN	52602.4	0.677	SERPINC1	Antithrombin-III (short name: ATIII)	2238	51	0.84	98	15332	2+	1586.89	0.012	7.56196	0.9996	R.RVAEGTQVLELPFK.G
23	1	sp|P01008|ANT3_HUMAN	52602.4	0.677	SERPINC1	Antithrombin-III (short name: ATIII)	2238	51	0.84	98	15352	2+	1309.61	0.007	5.34512	0.9343	R.DDLYVSDAFHK.A
23	1	sp|P01008|ANT3_HUMAN	52602.4	0.677	SERPINC1	Antithrombin-III (short name: ATIII)	2238	51	0.84	98	15354	2+	1340.66	0.009	6.71309	1	K.TSDQIHFFFAK.L
23	1	sp|P01008|ANT3_HUMAN	52602.4	0.677	SERPINC1	Antithrombin-III (short name: ATIII)	2238	51	0.84	98	15442	3+	1684.92	0.006	3.561	0.9998	K.GDDITM"VLILPKPEK.S
23	1	sp|P01008|ANT3_HUMAN	52602.4	0.677	SERPINC1	Antithrombin-III (short name: ATIII)	2238	51	0.84	98	15466	2+	1684.92	0.006	3.561	0.9995	K.GDDITM"VLILPKPEK.S
23	1	sp|P01008|ANT3_HUMAN	52602.4	0.677	SERPINC1	Antithrombin-III (short name: ATIII)	2238	51	0.84	98	15497	2+	1340.66	0.008	5.9672	1	K.TSDQIHFFFAK.L
23	1	sp|P01008|ANT3_HUMAN	52602.4	0.677	SERPINC1	Antithrombin-III (short name: ATIII)	2238	51	0.84	98	15498	3+	1340.66	0.007	5.2213	0.8212	K.TSDQIHFFFAK.L
23	1	sp|P01008|ANT3_HUMAN	52602.4	0.677	SERPINC1	Antithrombin-III (short name: ATIII)	2238	51	0.84	98	15652	2+	1340.66	0.007	5.2213	1	K.TSDQIHFFFAK.L
23	1	sp|P01008|ANT3_HUMAN	52602.4	0.677	SERPINC1	Antithrombin-III (short name: ATIII)	2238	51	0.84	98	15653	3+	1340.66	0.007	5.2213	0.9978	K.TSDQIHFFFAK.L
23	1	sp|P01008|ANT3_HUMAN	52602.4	0.677	SERPINC1	Antithrombin-III (short name: ATIII)	2238	51	0.84	98	15676	2+	1232.73	0.007	5.67847	0.9664	K.ANRPFLVFIR.E
23	1	sp|P01008|ANT3_HUMAN	52602.4	0.677	SERPINC1	Antithrombin-III (short name: ATIII)	2238	51	0.84	98	15686	3+	1232.73	0.006	4.86726	0.9999	K.ANRPFLVFIR.E
23	1	sp|P01008|ANT3_HUMAN	52602.4	0.677	SERPINC1	Antithrombin-III (short name: ATIII)	2238	51	0.84	98	15808	2+	1340.66	0.007	5.2213	1	K.TSDQIHFFFAK.L
23	1	sp|P01008|ANT3_HUMAN	52602.4	0.677	SERPINC1	Antithrombin-III (short name: ATIII)	2238	51	0.84	98	15816	2+	1232.73	0.007	5.67847	0.9974	K.ANRPFLVFIR.E
23	1	sp|P01008|ANT3_HUMAN	52602.4	0.677	SERPINC1	Antithrombin-III (short name: ATIII)	2238	51	0.84	98	15827	3+	1232.73	0.005	4.05605	0.9999	K.ANRPFLVFIR.E
23	1	sp|P01008|ANT3_HUMAN	52602.4	0.677	SERPINC1	Antithrombin-III (short name: ATIII)	2238	51	0.84	98	15967	2+	1340.66	0.006	4.4754	0.9999	K.TSDQIHFFFAK.L
23	1	sp|P01008|ANT3_HUMAN	52602.4	0.677	SERPINC1	Antithrombin-III (short name: ATIII)	2238	51	0.84	98	16152	2+	1340.66	0.007	5.2213	0.9994	K.TSDQIHFFFAK.L
23	1	sp|P01008|ANT3_HUMAN	52602.4	0.677	SERPINC1	Antithrombin-III (short name: ATIII)	2238	51	0.84	98	16373	2+	1340.66	0.007	5.2213	1	K.TSDQIHFFFAK.L
23	1	sp|P01008|ANT3_HUMAN	52602.4	0.677	SERPINC1	Antithrombin-III (short name: ATIII)	2238	51	0.84	98	16603	2+	1340.66	0.008	5.9672	1	K.TSDQIHFFFAK.L
23	1	sp|P01008|ANT3_HUMAN	52602.4	0.677	SERPINC1	Antithrombin-III (short name: ATIII)	2238	51	0.84	98	16692	3+	1528.74	0.009	5.88719	0.7204	R.FATTFYQHLADSK.N
23	1	sp|P01008|ANT3_HUMAN	52602.4	0.677	SERPINC1	Antithrombin-III (short name: ATIII)	2238	51	0.84	98	16736	2+	1340.66	0.009	6.71309	1	K.TSDQIHFFFAK.L
23	1	sp|P01008|ANT3_HUMAN	52602.4	0.677	SERPINC1	Antithrombin-III (short name: ATIII)	2238	51	0.84	98	16749	2+	2291.15	1.015	6.54693	1	K.AFLEVNEEGSEAAASTAVVIAGR.S
23	1	sp|P01008|ANT3_HUMAN	52602.4	0.677	SERPINC1	Antithrombin-III (short name: ATIII)	2238	51	0.84	98	16971	2+	1430.79	0.008	5.59132	1	R.VAEGTQVLELPFK.G
23	1	sp|P01008|ANT3_HUMAN	52602.4	0.677	SERPINC1	Antithrombin-III (short name: ATIII)	2238	51	0.84	98	16994	3+	1668.92	0.008	4.79351	0.9999	K.GDDITMVLILPKPEK.S
23	1	sp|P01008|ANT3_HUMAN	52602.4	0.677	SERPINC1	Antithrombin-III (short name: ATIII)	2238	51	0.84	98	17048	2+	1668.92	0.008	4.79351	1	K.GDDITMVLILPKPEK.S
23	1	sp|P01008|ANT3_HUMAN	52602.4	0.677	SERPINC1	Antithrombin-III (short name: ATIII)	2238	51	0.84	98	17114	2+	1430.79	0.008	5.59132	1	R.VAEGTQVLELPFK.G
23	1	sp|P01008|ANT3_HUMAN	52602.4	0.677	SERPINC1	Antithrombin-III (short name: ATIII)	2238	51	0.84	98	17121	3+	1430.79	1.011	7.68807	0.9986	R.VAEGTQVLELPFK.G
23	1	sp|P01008|ANT3_HUMAN	52602.4	0.677	SERPINC1	Antithrombin-III (short name: ATIII)	2238	51	0.84	98	17137	3+	1668.92	0.007	4.19432	1	K.GDDITMVLILPKPEK.S
23	1	sp|P01008|ANT3_HUMAN	52602.4	0.677	SERPINC1	Antithrombin-III (short name: ATIII)	2238	51	0.84	98	17191	2+	1668.92	0.01	5.99188	1	K.GDDITMVLILPKPEK.S
23	1	sp|P01008|ANT3_HUMAN	52602.4	0.677	SERPINC1	Antithrombin-III (short name: ATIII)	2238	51	0.84	98	17202	2+	1405.75	0.007	4.97955	0.9999	R.EVPLNTIIFM"GR.V
23	1	sp|P01008|ANT3_HUMAN	52602.4	0.677	SERPINC1	Antithrombin-III (short name: ATIII)	2238	51	0.84	98	17257	2+	1430.79	0.008	5.59132	1	R.VAEGTQVLELPFK.G
23	1	sp|P01008|ANT3_HUMAN	52602.4	0.677	SERPINC1	Antithrombin-III (short name: ATIII)	2238	51	0.84	98	17279	3+	1668.92	0.008	4.79351	0.9999	K.GDDITMVLILPKPEK.S
23	1	sp|P01008|ANT3_HUMAN	52602.4	0.677	SERPINC1	Antithrombin-III (short name: ATIII)	2238	51	0.84	98	17335	2+	1668.92	0.011	6.59107	0.9997	K.GDDITMVLILPKPEK.S
23	1	sp|P01008|ANT3_HUMAN	52602.4	0.677	SERPINC1	Antithrombin-III (short name: ATIII)	2238	51	0.84	98	17346	2+	1405.75	0.009	6.40227	0.9981	R.EVPLNTIIFM"GR.V
23	1	sp|P01008|ANT3_HUMAN	52602.4	0.677	SERPINC1	Antithrombin-III (short name: ATIII)	2238	51	0.84	98	17400	2+	1430.79	0.01	6.98915	1	R.VAEGTQVLELPFK.G
23	1	sp|P01008|ANT3_HUMAN	52602.4	0.677	SERPINC1	Antithrombin-III (short name: ATIII)	2238	51	0.84	98	17409	2+	1340.66	0.007	5.2213	0.9998	K.TSDQIHFFFAK.L
23	1	sp|P01008|ANT3_HUMAN	52602.4	0.677	SERPINC1	Antithrombin-III (short name: ATIII)	2238	51	0.84	98	17422	3+	1668.92	0.007	4.19432	0.9984	K.GDDITMVLILPKPEK.S
23	1	sp|P01008|ANT3_HUMAN	52602.4	0.677	SERPINC1	Antithrombin-III (short name: ATIII)	2238	51	0.84	98	17479	2+	1668.92	0.008	4.79351	1	K.GDDITMVLILPKPEK.S
23	1	sp|P01008|ANT3_HUMAN	52602.4	0.677	SERPINC1	Antithrombin-III (short name: ATIII)	2238	51	0.84	98	17494	2+	1405.75	0.007	4.97955	0.9995	R.EVPLNTIIFM"GR.V
23	1	sp|P01008|ANT3_HUMAN	52602.4	0.677	SERPINC1	Antithrombin-III (short name: ATIII)	2238	51	0.84	98	17545	2+	1430.79	0.006	4.19349	1	R.VAEGTQVLELPFK.G
23	1	sp|P01008|ANT3_HUMAN	52602.4	0.677	SERPINC1	Antithrombin-III (short name: ATIII)	2238	51	0.84	98	17565	3+	1668.92	0.007	4.19432	0.9997	K.GDDITMVLILPKPEK.S
23	1	sp|P01008|ANT3_HUMAN	52602.4	0.677	SERPINC1	Antithrombin-III (short name: ATIII)	2238	51	0.84	98	17622	2+	1668.92	0.009	5.3927	1	K.GDDITMVLILPKPEK.S
23	1	sp|P01008|ANT3_HUMAN	52602.4	0.677	SERPINC1	Antithrombin-III (short name: ATIII)	2238	51	0.84	98	17639	2+	1405.75	0.006	4.26818	0.9941	R.EVPLNTIIFM"GR.V
23	1	sp|P01008|ANT3_HUMAN	52602.4	0.677	SERPINC1	Antithrombin-III (short name: ATIII)	2238	51	0.84	98	17689	2+	1430.79	0.006	4.19349	0.9998	R.VAEGTQVLELPFK.G
23	1	sp|P01008|ANT3_HUMAN	52602.4	0.677	SERPINC1	Antithrombin-III (short name: ATIII)	2238	51	0.84	98	17690	2+	2291.15	0.004	1.74585	1	K.AFLEVNEEGSEAAASTAVVIAGR.S
23	1	sp|P01008|ANT3_HUMAN	52602.4	0.677	SERPINC1	Antithrombin-III (short name: ATIII)	2238	51	0.84	98	17699	3+	2291.15	0.008	3.49169	1	K.AFLEVNEEGSEAAASTAVVIAGR.S
23	1	sp|P01008|ANT3_HUMAN	52602.4	0.677	SERPINC1	Antithrombin-III (short name: ATIII)	2238	51	0.84	98	17711	3+	1668.92	0.007	4.19432	0.9999	K.GDDITMVLILPKPEK.S
23	1	sp|P01008|ANT3_HUMAN	52602.4	0.677	SERPINC1	Antithrombin-III (short name: ATIII)	2238	51	0.84	98	17767	2+	1668.92	0.007	4.19432	1	K.GDDITMVLILPKPEK.S
23	1	sp|P01008|ANT3_HUMAN	52602.4	0.677	SERPINC1	Antithrombin-III (short name: ATIII)	2238	51	0.84	98	17840	2+	2291.15	0.013	5.674	1	K.AFLEVNEEGSEAAASTAVVIAGR.S
23	1	sp|P01008|ANT3_HUMAN	52602.4	0.677	SERPINC1	Antithrombin-III (short name: ATIII)	2238	51	0.84	98	17851	3+	2291.15	0.017	7.41985	1	K.AFLEVNEEGSEAAASTAVVIAGR.S
23	1	sp|P01008|ANT3_HUMAN	52602.4	0.677	SERPINC1	Antithrombin-III (short name: ATIII)	2238	51	0.84	98	17860	2+	1430.79	0.007	4.89241	1	R.VAEGTQVLELPFK.G
23	1	sp|P01008|ANT3_HUMAN	52602.4	0.677	SERPINC1	Antithrombin-III (short name: ATIII)	2238	51	0.84	98	17867	3+	1668.92	0.008	4.79351	0.9986	K.GDDITMVLILPKPEK.S
23	1	sp|P01008|ANT3_HUMAN	52602.4	0.677	SERPINC1	Antithrombin-III (short name: ATIII)	2238	51	0.84	98	17921	2+	1668.92	0.008	4.79351	0.9998	K.GDDITMVLILPKPEK.S
23	1	sp|P01008|ANT3_HUMAN	52602.4	0.677	SERPINC1	Antithrombin-III (short name: ATIII)	2238	51	0.84	98	17994	2+	2291.15	0.012	5.23754	1	K.AFLEVNEEGSEAAASTAVVIAGR.S
23	1	sp|P01008|ANT3_HUMAN	52602.4	0.677	SERPINC1	Antithrombin-III (short name: ATIII)	2238	51	0.84	98	18005	3+	2291.15	0.013	5.674	1	K.AFLEVNEEGSEAAASTAVVIAGR.S
23	1	sp|P01008|ANT3_HUMAN	52602.4	0.677	SERPINC1	Antithrombin-III (short name: ATIII)	2238	51	0.84	98	18139	2+	2291.15	0.013	5.674	1	K.AFLEVNEEGSEAAASTAVVIAGR.S
23	1	sp|P01008|ANT3_HUMAN	52602.4	0.677	SERPINC1	Antithrombin-III (short name: ATIII)	2238	51	0.84	98	18160	3+	2291.15	0.013	5.674	1	K.AFLEVNEEGSEAAASTAVVIAGR.S
23	1	sp|P01008|ANT3_HUMAN	52602.4	0.677	SERPINC1	Antithrombin-III (short name: ATIII)	2238	51	0.84	98	18212	3+	1668.92	0.009	5.3927	0.9924	K.GDDITMVLILPKPEK.S
23	1	sp|P01008|ANT3_HUMAN	52602.4	0.677	SERPINC1	Antithrombin-III (short name: ATIII)	2238	51	0.84	98	18283	2+	2291.15	0.012	5.23754	1	K.AFLEVNEEGSEAAASTAVVIAGR.S
23	1	sp|P01008|ANT3_HUMAN	52602.4	0.677	SERPINC1	Antithrombin-III (short name: ATIII)	2238	51	0.84	98	18302	3+	2291.15	0.012	5.23754	1	K.AFLEVNEEGSEAAASTAVVIAGR.S
23	1	sp|P01008|ANT3_HUMAN	52602.4	0.677	SERPINC1	Antithrombin-III (short name: ATIII)	2238	51	0.84	98	18328	2+	1668.92	0.01	5.99188	1	K.GDDITMVLILPKPEK.S
23	1	sp|P01008|ANT3_HUMAN	52602.4	0.677	SERPINC1	Antithrombin-III (short name: ATIII)	2238	51	0.84	98	18423	2+	2291.15	0.014	6.11047	1	K.AFLEVNEEGSEAAASTAVVIAGR.S
23	1	sp|P01008|ANT3_HUMAN	52602.4	0.677	SERPINC1	Antithrombin-III (short name: ATIII)	2238	51	0.84	98	18501	3+	2291.15	0.015	6.54693	1	K.AFLEVNEEGSEAAASTAVVIAGR.S
23	1	sp|P01008|ANT3_HUMAN	52602.4	0.677	SERPINC1	Antithrombin-III (short name: ATIII)	2238	51	0.84	98	18561	2+	1668.92	0.011	6.59107	0.9858	K.GDDITMVLILPKPEK.S
23	1	sp|P01008|ANT3_HUMAN	52602.4	0.677	SERPINC1	Antithrombin-III (short name: ATIII)	2238	51	0.84	98	18578	2+	2291.15	0.013	5.674	1	K.AFLEVNEEGSEAAASTAVVIAGR.S
23	1	sp|P01008|ANT3_HUMAN	52602.4	0.677	SERPINC1	Antithrombin-III (short name: ATIII)	2238	51	0.84	98	18644	3+	2291.15	0.012	5.23754	1	K.AFLEVNEEGSEAAASTAVVIAGR.S
23	1	sp|P01008|ANT3_HUMAN	52602.4	0.677	SERPINC1	Antithrombin-III (short name: ATIII)	2238	51	0.84	98	18709	2+	2291.15	0.011	4.80108	1	K.AFLEVNEEGSEAAASTAVVIAGR.S
23	1	sp|P01008|ANT3_HUMAN	52602.4	0.677	SERPINC1	Antithrombin-III (short name: ATIII)	2238	51	0.84	98	18817	2+	1864.9	0.01	5.36222	1	K.EQLQDM"GLVDLFSPEK.S
23	1	sp|P01008|ANT3_HUMAN	52602.4	0.677	SERPINC1	Antithrombin-III (short name: ATIII)	2238	51	0.84	98	18854	2+	2291.15	0.013	5.674	1	K.AFLEVNEEGSEAAASTAVVIAGR.S
23	1	sp|P01008|ANT3_HUMAN	52602.4	0.677	SERPINC1	Antithrombin-III (short name: ATIII)	2238	51	0.84	98	18951	2+	1864.9	0.013	6.97088	1	K.EQLQDM"GLVDLFSPEK.S
23	1	sp|P01008|ANT3_HUMAN	52602.4	0.677	SERPINC1	Antithrombin-III (short name: ATIII)	2238	51	0.84	98	18997	2+	2291.15	0.01	4.36462	1	K.AFLEVNEEGSEAAASTAVVIAGR.S
23	1	sp|P01008|ANT3_HUMAN	52602.4	0.677	SERPINC1	Antithrombin-III (short name: ATIII)	2238	51	0.84	98	19035	2+	1668.92	1.011	6.59107	0.9926	K.GDDITMVLILPKPEK.S
23	1	sp|P01008|ANT3_HUMAN	52602.4	0.677	SERPINC1	Antithrombin-III (short name: ATIII)	2238	51	0.84	98	19074	3+	2291.15	0.019	8.29278	1	K.AFLEVNEEGSEAAASTAVVIAGR.S
23	1	sp|P01008|ANT3_HUMAN	52602.4	0.677	SERPINC1	Antithrombin-III (short name: ATIII)	2238	51	0.84	98	19094	2+	1864.9	0.011	5.89844	1	K.EQLQDM"GLVDLFSPEK.S
23	1	sp|P01008|ANT3_HUMAN	52602.4	0.677	SERPINC1	Antithrombin-III (short name: ATIII)	2238	51	0.84	98	19139	2+	2291.15	0.011	4.80108	1	K.AFLEVNEEGSEAAASTAVVIAGR.S
23	1	sp|P01008|ANT3_HUMAN	52602.4	0.677	SERPINC1	Antithrombin-III (short name: ATIII)	2238	51	0.84	98	19210	2+	1668.92	0.006	3.59513	0.8054	K.GDDITMVLILPKPEK.S
23	1	sp|P01008|ANT3_HUMAN	52602.4	0.677	SERPINC1	Antithrombin-III (short name: ATIII)	2238	51	0.84	98	19217	3+	2291.15	0.013	5.674	1	K.AFLEVNEEGSEAAASTAVVIAGR.S
23	1	sp|P01008|ANT3_HUMAN	52602.4	0.677	SERPINC1	Antithrombin-III (short name: ATIII)	2238	51	0.84	98	19232	2+	1389.76	0.006	4.3173	0.9997	R.EVPLNTIIFMGR.V
23	1	sp|P01008|ANT3_HUMAN	52602.4	0.677	SERPINC1	Antithrombin-III (short name: ATIII)	2238	51	0.84	98	19237	2+	1864.9	0.01	5.36222	1	K.EQLQDM"GLVDLFSPEK.S
23	1	sp|P01008|ANT3_HUMAN	52602.4	0.677	SERPINC1	Antithrombin-III (short name: ATIII)	2238	51	0.84	98	19281	2+	2291.15	0.012	5.23754	1	K.AFLEVNEEGSEAAASTAVVIAGR.S
23	1	sp|P01008|ANT3_HUMAN	52602.4	0.677	SERPINC1	Antithrombin-III (short name: ATIII)	2238	51	0.84	98	19310	2+	1371.75	0.007	5.10299	1	R.E^VPLNTIIFMGR.V
23	1	sp|P01008|ANT3_HUMAN	52602.4	0.677	SERPINC1	Antithrombin-III (short name: ATIII)	2238	51	0.84	98	19344	2+	1668.92	0.01	5.99188	0.9999	K.GDDITMVLILPKPEK.S
23	1	sp|P01008|ANT3_HUMAN	52602.4	0.677	SERPINC1	Antithrombin-III (short name: ATIII)	2238	51	0.84	98	19359	3+	2291.15	0.013	5.674	1	K.AFLEVNEEGSEAAASTAVVIAGR.S
23	1	sp|P01008|ANT3_HUMAN	52602.4	0.677	SERPINC1	Antithrombin-III (short name: ATIII)	2238	51	0.84	98	19369	2+	1389.76	0.007	5.03686	0.9999	R.EVPLNTIIFMGR.V
23	1	sp|P01008|ANT3_HUMAN	52602.4	0.677	SERPINC1	Antithrombin-III (short name: ATIII)	2238	51	0.84	98	19381	2+	1864.9	0.01	5.36222	1	K.EQLQDM"GLVDLFSPEK.S
23	1	sp|P01008|ANT3_HUMAN	52602.4	0.677	SERPINC1	Antithrombin-III (short name: ATIII)	2238	51	0.84	98	19424	2+	2291.15	0.011	4.80108	1	K.AFLEVNEEGSEAAASTAVVIAGR.S
23	1	sp|P01008|ANT3_HUMAN	52602.4	0.677	SERPINC1	Antithrombin-III (short name: ATIII)	2238	51	0.84	98	19452	2+	1371.75	0.007	5.10299	0.9978	R.E^VPLNTIIFMGR.V
23	1	sp|P01008|ANT3_HUMAN	52602.4	0.677	SERPINC1	Antithrombin-III (short name: ATIII)	2238	51	0.84	98	19466	3+	1668.92	0.005	2.99594	0.9985	K.GDDITMVLILPKPEK.S
23	1	sp|P01008|ANT3_HUMAN	52602.4	0.677	SERPINC1	Antithrombin-III (short name: ATIII)	2238	51	0.84	98	19501	2+	1389.76	0.008	5.75641	1	R.EVPLNTIIFMGR.V
23	1	sp|P01008|ANT3_HUMAN	52602.4	0.677	SERPINC1	Antithrombin-III (short name: ATIII)	2238	51	0.84	98	19503	3+	2291.15	0.012	5.23754	1	K.AFLEVNEEGSEAAASTAVVIAGR.S
23	1	sp|P01008|ANT3_HUMAN	52602.4	0.677	SERPINC1	Antithrombin-III (short name: ATIII)	2238	51	0.84	98	19557	2+	2291.15	0.013	5.674	1	K.AFLEVNEEGSEAAASTAVVIAGR.S
23	1	sp|P01008|ANT3_HUMAN	52602.4	0.677	SERPINC1	Antithrombin-III (short name: ATIII)	2238	51	0.84	98	19591	2+	1371.75	0.007	5.10299	0.9997	R.E^VPLNTIIFMGR.V
23	1	sp|P01008|ANT3_HUMAN	52602.4	0.677	SERPINC1	Antithrombin-III (short name: ATIII)	2238	51	0.84	98	19594	2+	1668.92	0.001	0.599188	0.999	K.GDDITMVLILPKPEK.S
23	1	sp|P01008|ANT3_HUMAN	52602.4	0.677	SERPINC1	Antithrombin-III (short name: ATIII)	2238	51	0.84	98	19644	2+	1389.76	0.008	5.75641	0.9999	R.EVPLNTIIFMGR.V
23	1	sp|P01008|ANT3_HUMAN	52602.4	0.677	SERPINC1	Antithrombin-III (short name: ATIII)	2238	51	0.84	98	19648	3+	2291.15	0.013	5.674	1	K.AFLEVNEEGSEAAASTAVVIAGR.S
23	1	sp|P01008|ANT3_HUMAN	52602.4	0.677	SERPINC1	Antithrombin-III (short name: ATIII)	2238	51	0.84	98	19690	2+	2291.15	0.012	5.23754	1	K.AFLEVNEEGSEAAASTAVVIAGR.S
23	1	sp|P01008|ANT3_HUMAN	52602.4	0.677	SERPINC1	Antithrombin-III (short name: ATIII)	2238	51	0.84	98	19756	2+	1864.9	0.011	5.89844	1	K.EQLQDM"GLVDLFSPEK.S
23	1	sp|P01008|ANT3_HUMAN	52602.4	0.677	SERPINC1	Antithrombin-III (short name: ATIII)	2238	51	0.84	98	19787	2+	1389.76	0.008	5.75641	1	R.EVPLNTIIFMGR.V
23	1	sp|P01008|ANT3_HUMAN	52602.4	0.677	SERPINC1	Antithrombin-III (short name: ATIII)	2238	51	0.84	98	19790	3+	2291.15	0.013	5.674	1	K.AFLEVNEEGSEAAASTAVVIAGR.S
23	1	sp|P01008|ANT3_HUMAN	52602.4	0.677	SERPINC1	Antithrombin-III (short name: ATIII)	2238	51	0.84	98	19820	2+	2291.15	0.011	4.80108	1	K.AFLEVNEEGSEAAASTAVVIAGR.S
23	1	sp|P01008|ANT3_HUMAN	52602.4	0.677	SERPINC1	Antithrombin-III (short name: ATIII)	2238	51	0.84	98	19931	2+	1389.76	0.007	5.03686	1	R.EVPLNTIIFMGR.V
23	1	sp|P01008|ANT3_HUMAN	52602.4	0.677	SERPINC1	Antithrombin-III (short name: ATIII)	2238	51	0.84	98	19932	3+	2291.15	0.012	5.23754	1	K.AFLEVNEEGSEAAASTAVVIAGR.S
23	1	sp|P01008|ANT3_HUMAN	52602.4	0.677	SERPINC1	Antithrombin-III (short name: ATIII)	2238	51	0.84	98	19964	2+	2291.15	0.011	4.80108	1	K.AFLEVNEEGSEAAASTAVVIAGR.S
23	1	sp|P01008|ANT3_HUMAN	52602.4	0.677	SERPINC1	Antithrombin-III (short name: ATIII)	2238	51	0.84	98	20066	3+	2291.15	0.013	5.674	0.9995	K.AFLEVNEEGSEAAASTAVVIAGR.S
23	1	sp|P01008|ANT3_HUMAN	52602.4	0.677	SERPINC1	Antithrombin-III (short name: ATIII)	2238	51	0.84	98	20067	2+	1389.76	0.008	5.75641	0.9998	R.EVPLNTIIFMGR.V
23	1	sp|P01008|ANT3_HUMAN	52602.4	0.677	SERPINC1	Antithrombin-III (short name: ATIII)	2238	51	0.84	98	20097	2+	2291.15	0.014	6.11047	1	K.AFLEVNEEGSEAAASTAVVIAGR.S
23	1	sp|P01008|ANT3_HUMAN	52602.4	0.677	SERPINC1	Antithrombin-III (short name: ATIII)	2238	51	0.84	98	20213	2+	1389.76	0.008	5.75641	0.8905	R.EVPLNTIIFMGR.V
23	1	sp|P01008|ANT3_HUMAN	52602.4	0.677	SERPINC1	Antithrombin-III (short name: ATIII)	2238	51	0.84	98	20239	2+	2291.15	0.01	4.36462	1	K.AFLEVNEEGSEAAASTAVVIAGR.S
23	1	sp|P01008|ANT3_HUMAN	52602.4	0.677	SERPINC1	Antithrombin-III (short name: ATIII)	2238	51	0.84	98	20266	3+	2291.15	0.011	4.80108	1	K.AFLEVNEEGSEAAASTAVVIAGR.S
23	1	sp|P01008|ANT3_HUMAN	52602.4	0.677	SERPINC1	Antithrombin-III (short name: ATIII)	2238	51	0.84	98	20392	2+	2291.15	0.013	5.674	1	K.AFLEVNEEGSEAAASTAVVIAGR.S
23	1	sp|P01008|ANT3_HUMAN	52602.4	0.677	SERPINC1	Antithrombin-III (short name: ATIII)	2238	51	0.84	98	20406	3+	2291.15	0.015	6.54693	1	K.AFLEVNEEGSEAAASTAVVIAGR.S
23	1	sp|P01008|ANT3_HUMAN	52602.4	0.677	SERPINC1	Antithrombin-III (short name: ATIII)	2238	51	0.84	98	20536	2+	2291.15	0.015	6.54693	1	K.AFLEVNEEGSEAAASTAVVIAGR.S
23	1	sp|P01008|ANT3_HUMAN	52602.4	0.677	SERPINC1	Antithrombin-III (short name: ATIII)	2238	51	0.84	98	20549	3+	2291.15	0.013	5.674	1	K.AFLEVNEEGSEAAASTAVVIAGR.S
23	1	sp|P01008|ANT3_HUMAN	52602.4	0.677	SERPINC1	Antithrombin-III (short name: ATIII)	2238	51	0.84	98	20552	3+	3236.8	-0.304	93.92	0.6893	R.RVAEGTQVLELPFKGDDITMVLILPKPEK.S
23	1	sp|P01008|ANT3_HUMAN	52602.4	0.677	SERPINC1	Antithrombin-III (short name: ATIII)	2238	51	0.84	98	20643	2+	1389.76	0.01	7.19551	0.9605	R.EVPLNTIIFMGR.V
23	1	sp|P01008|ANT3_HUMAN	52602.4	0.677	SERPINC1	Antithrombin-III (short name: ATIII)	2238	51	0.84	98	20679	2+	2291.15	0.012	5.23754	1	K.AFLEVNEEGSEAAASTAVVIAGR.S
23	1	sp|P01008|ANT3_HUMAN	52602.4	0.677	SERPINC1	Antithrombin-III (short name: ATIII)	2238	51	0.84	98	20682	3+	2291.15	0.014	6.11047	1	K.AFLEVNEEGSEAAASTAVVIAGR.S
23	1	sp|P01008|ANT3_HUMAN	52602.4	0.677	SERPINC1	Antithrombin-III (short name: ATIII)	2238	51	0.84	98	20693	3+	3236.8	1.013	4.01632	0.9925	R.RVAEGTQVLELPFKGDDITMVLILPKPEK.S
23	1	sp|P01008|ANT3_HUMAN	52602.4	0.677	SERPINC1	Antithrombin-III (short name: ATIII)	2238	51	0.84	98	20800	2+	1848.9	0.01	5.40861	1	K.EQLQDMGLVDLFSPEK.S
23	1	sp|P01008|ANT3_HUMAN	52602.4	0.677	SERPINC1	Antithrombin-III (short name: ATIII)	2238	51	0.84	98	20821	2+	2291.15	0.012	5.23754	1	K.AFLEVNEEGSEAAASTAVVIAGR.S
23	1	sp|P01008|ANT3_HUMAN	52602.4	0.677	SERPINC1	Antithrombin-III (short name: ATIII)	2238	51	0.84	98	20826	3+	2291.15	0.012	5.23754	1	K.AFLEVNEEGSEAAASTAVVIAGR.S
23	1	sp|P01008|ANT3_HUMAN	52602.4	0.677	SERPINC1	Antithrombin-III (short name: ATIII)	2238	51	0.84	98	20965	2+	2291.15	0.013	5.674	1	K.AFLEVNEEGSEAAASTAVVIAGR.S
23	1	sp|P01008|ANT3_HUMAN	52602.4	0.677	SERPINC1	Antithrombin-III (short name: ATIII)	2238	51	0.84	98	20987	3+	2291.15	0.016	6.98339	1	K.AFLEVNEEGSEAAASTAVVIAGR.S
23	1	sp|P01008|ANT3_HUMAN	52602.4	0.677	SERPINC1	Antithrombin-III (short name: ATIII)	2238	51	0.84	98	21041	2+	1848.9	0.011	5.94947	1	K.EQLQDMGLVDLFSPEK.S
23	1	sp|P01008|ANT3_HUMAN	52602.4	0.677	SERPINC1	Antithrombin-III (short name: ATIII)	2238	51	0.84	98	21047	3+	1848.9	0.01	5.40861	1	K.EQLQDMGLVDLFSPEK.S
23	1	sp|P01008|ANT3_HUMAN	52602.4	0.677	SERPINC1	Antithrombin-III (short name: ATIII)	2238	51	0.84	98	21108	2+	2291.15	0.013	5.674	1	K.AFLEVNEEGSEAAASTAVVIAGR.S
23	1	sp|P01008|ANT3_HUMAN	52602.4	0.677	SERPINC1	Antithrombin-III (short name: ATIII)	2238	51	0.84	98	21130	3+	2291.15	0.014	6.11047	0.9999	K.AFLEVNEEGSEAAASTAVVIAGR.S
23	1	sp|P01008|ANT3_HUMAN	52602.4	0.677	SERPINC1	Antithrombin-III (short name: ATIII)	2238	51	0.84	98	21184	2+	1848.9	0.012	6.49033	1	K.EQLQDMGLVDLFSPEK.S
23	1	sp|P01008|ANT3_HUMAN	52602.4	0.677	SERPINC1	Antithrombin-III (short name: ATIII)	2238	51	0.84	98	21186	3+	1848.9	0.009	4.86775	1	K.EQLQDMGLVDLFSPEK.S
23	1	sp|P01008|ANT3_HUMAN	52602.4	0.677	SERPINC1	Antithrombin-III (short name: ATIII)	2238	51	0.84	98	21251	2+	2291.15	0.011	4.80108	1	K.AFLEVNEEGSEAAASTAVVIAGR.S
23	1	sp|P01008|ANT3_HUMAN	52602.4	0.677	SERPINC1	Antithrombin-III (short name: ATIII)	2238	51	0.84	98	21275	3+	2291.15	0.019	8.29278	1	K.AFLEVNEEGSEAAASTAVVIAGR.S
23	1	sp|P01008|ANT3_HUMAN	52602.4	0.677	SERPINC1	Antithrombin-III (short name: ATIII)	2238	51	0.84	98	21327	2+	1848.9	0.011	5.94947	1	K.EQLQDMGLVDLFSPEK.S
23	1	sp|P01008|ANT3_HUMAN	52602.4	0.677	SERPINC1	Antithrombin-III (short name: ATIII)	2238	51	0.84	98	21332	3+	1848.9	0.008	4.32689	1	K.EQLQDMGLVDLFSPEK.S
23	1	sp|P01008|ANT3_HUMAN	52602.4	0.677	SERPINC1	Antithrombin-III (short name: ATIII)	2238	51	0.84	98	21383	2+	2291.15	0.011	4.80108	1	K.AFLEVNEEGSEAAASTAVVIAGR.S
23	1	sp|P01008|ANT3_HUMAN	52602.4	0.677	SERPINC1	Antithrombin-III (short name: ATIII)	2238	51	0.84	98	21408	3+	2291.15	0.017	7.41985	1	K.AFLEVNEEGSEAAASTAVVIAGR.S
23	1	sp|P01008|ANT3_HUMAN	52602.4	0.677	SERPINC1	Antithrombin-III (short name: ATIII)	2238	51	0.84	98	21470	2+	1848.9	0.011	5.94947	1	K.EQLQDMGLVDLFSPEK.S
23	1	sp|P01008|ANT3_HUMAN	52602.4	0.677	SERPINC1	Antithrombin-III (short name: ATIII)	2238	51	0.84	98	21474	3+	1848.9	0.008	4.32689	1	K.EQLQDMGLVDLFSPEK.S
23	1	sp|P01008|ANT3_HUMAN	52602.4	0.677	SERPINC1	Antithrombin-III (short name: ATIII)	2238	51	0.84	98	21515	2+	2291.15	0.012	5.23754	1	K.AFLEVNEEGSEAAASTAVVIAGR.S
23	1	sp|P01008|ANT3_HUMAN	52602.4	0.677	SERPINC1	Antithrombin-III (short name: ATIII)	2238	51	0.84	98	21539	3+	2291.15	0.014	6.11047	1	K.AFLEVNEEGSEAAASTAVVIAGR.S
23	1	sp|P01008|ANT3_HUMAN	52602.4	0.677	SERPINC1	Antithrombin-III (short name: ATIII)	2238	51	0.84	98	21580	3+	3080.7	0.019	6.16744	1	R.VAEGTQVLELPFKGDDITMVLILPKPEK.S
23	1	sp|P01008|ANT3_HUMAN	52602.4	0.677	SERPINC1	Antithrombin-III (short name: ATIII)	2238	51	0.84	98	21593	2+	3080.7	1.018	5.84284	0.9959	R.VAEGTQVLELPFKGDDITMVLILPKPEK.S
23	1	sp|P01008|ANT3_HUMAN	52602.4	0.677	SERPINC1	Antithrombin-III (short name: ATIII)	2238	51	0.84	98	21646	2+	2291.15	0.012	5.23754	1	K.AFLEVNEEGSEAAASTAVVIAGR.S
23	1	sp|P01008|ANT3_HUMAN	52602.4	0.677	SERPINC1	Antithrombin-III (short name: ATIII)	2238	51	0.84	98	21670	3+	2291.15	0.017	7.41985	1	K.AFLEVNEEGSEAAASTAVVIAGR.S
23	1	sp|P01008|ANT3_HUMAN	52602.4	0.677	SERPINC1	Antithrombin-III (short name: ATIII)	2238	51	0.84	98	21712	3+	3080.7	0.018	5.84284	0.9621	R.VAEGTQVLELPFKGDDITMVLILPKPEK.S
23	1	sp|P01008|ANT3_HUMAN	52602.4	0.677	SERPINC1	Antithrombin-III (short name: ATIII)	2238	51	0.84	98	21779	2+	2291.15	0.011	4.80108	1	K.AFLEVNEEGSEAAASTAVVIAGR.S
23	1	sp|P01008|ANT3_HUMAN	52602.4	0.677	SERPINC1	Antithrombin-III (short name: ATIII)	2238	51	0.84	98	21802	3+	2291.15	0.017	7.41985	1	K.AFLEVNEEGSEAAASTAVVIAGR.S
23	1	sp|P01008|ANT3_HUMAN	52602.4	0.677	SERPINC1	Antithrombin-III (short name: ATIII)	2238	51	0.84	98	21846	2+	1848.9	0.009	4.86775	0.9999	K.EQLQDMGLVDLFSPEK.S
23	1	sp|P01008|ANT3_HUMAN	52602.4	0.677	SERPINC1	Antithrombin-III (short name: ATIII)	2238	51	0.84	98	21859	3+	3080.7	0.017	5.51824	0.9997	R.VAEGTQVLELPFKGDDITMVLILPKPEK.S
23	1	sp|P01008|ANT3_HUMAN	52602.4	0.677	SERPINC1	Antithrombin-III (short name: ATIII)	2238	51	0.84	98	21912	2+	2291.15	0.012	5.23754	1	K.AFLEVNEEGSEAAASTAVVIAGR.S
23	1	sp|P01008|ANT3_HUMAN	52602.4	0.677	SERPINC1	Antithrombin-III (short name: ATIII)	2238	51	0.84	98	21933	3+	2291.15	0.012	5.23754	1	K.AFLEVNEEGSEAAASTAVVIAGR.S
23	1	sp|P01008|ANT3_HUMAN	52602.4	0.677	SERPINC1	Antithrombin-III (short name: ATIII)	2238	51	0.84	98	21991	3+	3080.7	0.019	6.16744	0.9998	R.VAEGTQVLELPFKGDDITMVLILPKPEK.S
23	1	sp|P01008|ANT3_HUMAN	52602.4	0.677	SERPINC1	Antithrombin-III (short name: ATIII)	2238	51	0.84	98	22044	2+	2291.15	0.013	5.674	1	K.AFLEVNEEGSEAAASTAVVIAGR.S
23	1	sp|P01008|ANT3_HUMAN	52602.4	0.677	SERPINC1	Antithrombin-III (short name: ATIII)	2238	51	0.84	98	22066	3+	2291.15	0.013	5.674	1	K.AFLEVNEEGSEAAASTAVVIAGR.S
23	1	sp|P01008|ANT3_HUMAN	52602.4	0.677	SERPINC1	Antithrombin-III (short name: ATIII)	2238	51	0.84	98	22124	3+	3080.7	0.022	7.14125	0.8931	R.VAEGTQVLELPFKGDDITMVLILPKPEK.S
23	1	sp|P01008|ANT3_HUMAN	52602.4	0.677	SERPINC1	Antithrombin-III (short name: ATIII)	2238	51	0.84	98	22174	2+	2291.15	0.013	5.674	1	K.AFLEVNEEGSEAAASTAVVIAGR.S
23	1	sp|P01008|ANT3_HUMAN	52602.4	0.677	SERPINC1	Antithrombin-III (short name: ATIII)	2238	51	0.84	98	22202	3+	2291.15	0.015	6.54693	1	K.AFLEVNEEGSEAAASTAVVIAGR.S
23	1	sp|P01008|ANT3_HUMAN	52602.4	0.677	SERPINC1	Antithrombin-III (short name: ATIII)	2238	51	0.84	98	22307	2+	2291.15	0.017	7.41985	1	K.AFLEVNEEGSEAAASTAVVIAGR.S
23	1	sp|P01008|ANT3_HUMAN	52602.4	0.677	SERPINC1	Antithrombin-III (short name: ATIII)	2238	51	0.84	98	22374	3+	2291.15	0.014	6.11047	1	K.AFLEVNEEGSEAAASTAVVIAGR.S
23	1	sp|P01008|ANT3_HUMAN	52602.4	0.677	SERPINC1	Antithrombin-III (short name: ATIII)	2238	51	0.84	98	22438	2+	2291.15	0.014	6.11047	1	K.AFLEVNEEGSEAAASTAVVIAGR.S
23	1	sp|P01008|ANT3_HUMAN	52602.4	0.677	SERPINC1	Antithrombin-III (short name: ATIII)	2238	51	0.84	98	22507	3+	2291.15	0.013	5.674	1	K.AFLEVNEEGSEAAASTAVVIAGR.S
23	1	sp|P01008|ANT3_HUMAN	52602.4	0.677	SERPINC1	Antithrombin-III (short name: ATIII)	2238	51	0.84	98	22570	2+	2291.15	0.012	5.23754	1	K.AFLEVNEEGSEAAASTAVVIAGR.S
23	1	sp|P01008|ANT3_HUMAN	52602.4	0.677	SERPINC1	Antithrombin-III (short name: ATIII)	2238	51	0.84	98	22638	3+	2291.15	0.012	5.23754	1	K.AFLEVNEEGSEAAASTAVVIAGR.S
23	1	sp|P01008|ANT3_HUMAN	52602.4	0.677	SERPINC1	Antithrombin-III (short name: ATIII)	2238	51	0.84	98	22704	2+	2291.15	0.013	5.674	1	K.AFLEVNEEGSEAAASTAVVIAGR.S
23	1	sp|P01008|ANT3_HUMAN	52602.4	0.677	SERPINC1	Antithrombin-III (short name: ATIII)	2238	51	0.84	98	22769	3+	2291.15	0.015	6.54693	1	K.AFLEVNEEGSEAAASTAVVIAGR.S
23	1	sp|P01008|ANT3_HUMAN	52602.4	0.677	SERPINC1	Antithrombin-III (short name: ATIII)	2238	51	0.84	98	22837	2+	2291.15	0.013	5.674	1	K.AFLEVNEEGSEAAASTAVVIAGR.S
23	1	sp|P01008|ANT3_HUMAN	52602.4	0.677	SERPINC1	Antithrombin-III (short name: ATIII)	2238	51	0.84	98	22903	3+	2291.15	0.011	4.80108	1	K.AFLEVNEEGSEAAASTAVVIAGR.S
23	1	sp|P01008|ANT3_HUMAN	52602.4	0.677	SERPINC1	Antithrombin-III (short name: ATIII)	2238	51	0.84	98	22970	2+	2291.15	0.014	6.11047	1	K.AFLEVNEEGSEAAASTAVVIAGR.S
23	1	sp|P01008|ANT3_HUMAN	52602.4	0.677	SERPINC1	Antithrombin-III (short name: ATIII)	2238	51	0.84	98	23035	3+	2291.15	0.014	6.11047	1	K.AFLEVNEEGSEAAASTAVVIAGR.S
23	1	sp|P01008|ANT3_HUMAN	52602.4	0.677	SERPINC1	Antithrombin-III (short name: ATIII)	2238	51	0.84	98	23037	2+	1371.75	0.006	4.37399	0.9999	R.E^VPLNTIIFMGR.V
23	1	sp|P01008|ANT3_HUMAN	52602.4	0.677	SERPINC1	Antithrombin-III (short name: ATIII)	2238	51	0.84	98	23070	2+	2315.12	1.011	4.75137	0.6606	K.NDNDNIFLSPLSISTAFAM"TK.L
23	1	sp|P01008|ANT3_HUMAN	52602.4	0.677	SERPINC1	Antithrombin-III (short name: ATIII)	2238	51	0.84	98	23099	2+	2291.15	0.014	6.11047	1	K.AFLEVNEEGSEAAASTAVVIAGR.S
23	1	sp|P01008|ANT3_HUMAN	52602.4	0.677	SERPINC1	Antithrombin-III (short name: ATIII)	2238	51	0.84	98	23167	3+	2291.15	0.013	5.674	1	K.AFLEVNEEGSEAAASTAVVIAGR.S
23	1	sp|P01008|ANT3_HUMAN	52602.4	0.677	SERPINC1	Antithrombin-III (short name: ATIII)	2238	51	0.84	98	23200	2+	2315.12	0.016	6.91108	1	K.NDNDNIFLSPLSISTAFAM"TK.L
23	1	sp|P01008|ANT3_HUMAN	52602.4	0.677	SERPINC1	Antithrombin-III (short name: ATIII)	2238	51	0.84	98	23232	2+	2291.15	0.014	6.11047	1	K.AFLEVNEEGSEAAASTAVVIAGR.S
23	1	sp|P01008|ANT3_HUMAN	52602.4	0.677	SERPINC1	Antithrombin-III (short name: ATIII)	2238	51	0.84	98	23298	3+	2291.15	0.015	6.54693	1	K.AFLEVNEEGSEAAASTAVVIAGR.S
23	1	sp|P01008|ANT3_HUMAN	52602.4	0.677	SERPINC1	Antithrombin-III (short name: ATIII)	2238	51	0.84	98	23364	2+	2291.15	0.009	3.92816	1	K.AFLEVNEEGSEAAASTAVVIAGR.S
23	1	sp|P01008|ANT3_HUMAN	52602.4	0.677	SERPINC1	Antithrombin-III (short name: ATIII)	2238	51	0.84	98	23430	3+	2291.15	0.014	6.11047	1	K.AFLEVNEEGSEAAASTAVVIAGR.S
23	1	sp|P01008|ANT3_HUMAN	52602.4	0.677	SERPINC1	Antithrombin-III (short name: ATIII)	2238	51	0.84	98	23494	2+	2291.15	0.013	5.674	1	K.AFLEVNEEGSEAAASTAVVIAGR.S
23	1	sp|P01008|ANT3_HUMAN	52602.4	0.677	SERPINC1	Antithrombin-III (short name: ATIII)	2238	51	0.84	98	23561	3+	2291.15	0.011	4.80108	0.9996	K.AFLEVNEEGSEAAASTAVVIAGR.S
23	1	sp|P01008|ANT3_HUMAN	52602.4	0.677	SERPINC1	Antithrombin-III (short name: ATIII)	2238	51	0.84	98	23628	2+	2291.15	0.013	5.674	1	K.AFLEVNEEGSEAAASTAVVIAGR.S
23	1	sp|P01008|ANT3_HUMAN	52602.4	0.677	SERPINC1	Antithrombin-III (short name: ATIII)	2238	51	0.84	98	23693	3+	2291.15	0.014	6.11047	1	K.AFLEVNEEGSEAAASTAVVIAGR.S
23	1	sp|P01008|ANT3_HUMAN	52602.4	0.677	SERPINC1	Antithrombin-III (short name: ATIII)	2238	51	0.84	98	23752	3+	3581.74	0.013	3.62952	1	R.DDLYVSDAFHKAFLEVNEEGSEAAASTAVVIAGR.S
23	1	sp|P01008|ANT3_HUMAN	52602.4	0.677	SERPINC1	Antithrombin-III (short name: ATIII)	2238	51	0.84	98	23759	2+	2291.15	0.014	6.11047	1	K.AFLEVNEEGSEAAASTAVVIAGR.S
23	1	sp|P01008|ANT3_HUMAN	52602.4	0.677	SERPINC1	Antithrombin-III (short name: ATIII)	2238	51	0.84	98	23776	2+	1848.9	1.011	5.94947	0.9949	K.EQLQDMGLVDLFSPEK.S
23	1	sp|P01008|ANT3_HUMAN	52602.4	0.677	SERPINC1	Antithrombin-III (short name: ATIII)	2238	51	0.84	98	23829	3+	2291.15	0.009	3.92816	1	K.AFLEVNEEGSEAAASTAVVIAGR.S
23	1	sp|P01008|ANT3_HUMAN	52602.4	0.677	SERPINC1	Antithrombin-III (short name: ATIII)	2238	51	0.84	98	23891	2+	2291.15	0.012	5.23754	1	K.AFLEVNEEGSEAAASTAVVIAGR.S
23	1	sp|P01008|ANT3_HUMAN	52602.4	0.677	SERPINC1	Antithrombin-III (short name: ATIII)	2238	51	0.84	98	23957	3+	2291.15	0.014	6.11047	1	K.AFLEVNEEGSEAAASTAVVIAGR.S
23	1	sp|P01008|ANT3_HUMAN	52602.4	0.677	SERPINC1	Antithrombin-III (short name: ATIII)	2238	51	0.84	98	24093	3+	2291.15	1.024	10.4751	1	K.AFLEVNEEGSEAAASTAVVIAGR.S
23	1	sp|P01008|ANT3_HUMAN	52602.4	0.677	SERPINC1	Antithrombin-III (short name: ATIII)	2238	51	0.84	98	24101	2+	2291.15	0.013	5.674	1	K.AFLEVNEEGSEAAASTAVVIAGR.S
23	1	sp|P01008|ANT3_HUMAN	52602.4	0.677	SERPINC1	Antithrombin-III (short name: ATIII)	2238	51	0.84	98	24136	2+	2299.13	0.017	7.39411	1	K.NDNDNIFLSPLSISTAFAMTK.L
23	1	sp|P01008|ANT3_HUMAN	52602.4	0.677	SERPINC1	Antithrombin-III (short name: ATIII)	2238	51	0.84	98	24157	3+	2299.13	0.009	3.91453	0.9996	K.NDNDNIFLSPLSISTAFAMTK.L
23	1	sp|P01008|ANT3_HUMAN	52602.4	0.677	SERPINC1	Antithrombin-III (short name: ATIII)	2238	51	0.84	98	24220	3+	2291.15	0.014	6.11047	1	K.AFLEVNEEGSEAAASTAVVIAGR.S
23	1	sp|P01008|ANT3_HUMAN	52602.4	0.677	SERPINC1	Antithrombin-III (short name: ATIII)	2238	51	0.84	98	24233	2+	2291.15	0.017	7.41985	1	K.AFLEVNEEGSEAAASTAVVIAGR.S
23	1	sp|P01008|ANT3_HUMAN	52602.4	0.677	SERPINC1	Antithrombin-III (short name: ATIII)	2238	51	0.84	98	24264	2+	2299.13	0.014	6.08927	1	K.NDNDNIFLSPLSISTAFAMTK.L
23	1	sp|P01008|ANT3_HUMAN	52602.4	0.677	SERPINC1	Antithrombin-III (short name: ATIII)	2238	51	0.84	98	24287	3+	2299.13	0.013	5.65432	1	K.NDNDNIFLSPLSISTAFAMTK.L
23	1	sp|P01008|ANT3_HUMAN	52602.4	0.677	SERPINC1	Antithrombin-III (short name: ATIII)	2238	51	0.84	98	24353	3+	2291.15	0.012	5.23754	1	K.AFLEVNEEGSEAAASTAVVIAGR.S
23	1	sp|P01008|ANT3_HUMAN	52602.4	0.677	SERPINC1	Antithrombin-III (short name: ATIII)	2238	51	0.84	98	24364	2+	2291.15	0.014	6.11047	1	K.AFLEVNEEGSEAAASTAVVIAGR.S
23	1	sp|P01008|ANT3_HUMAN	52602.4	0.677	SERPINC1	Antithrombin-III (short name: ATIII)	2238	51	0.84	98	24396	2+	2299.13	0.013	5.65432	1	K.NDNDNIFLSPLSISTAFAMTK.L
23	1	sp|P01008|ANT3_HUMAN	52602.4	0.677	SERPINC1	Antithrombin-III (short name: ATIII)	2238	51	0.84	98	24424	3+	2299.13	0.013	5.65432	0.915	K.NDNDNIFLSPLSISTAFAMTK.L
23	1	sp|P01008|ANT3_HUMAN	52602.4	0.677	SERPINC1	Antithrombin-III (short name: ATIII)	2238	51	0.84	98	24484	3+	2291.15	0.018	7.85631	1	K.AFLEVNEEGSEAAASTAVVIAGR.S
23	1	sp|P01008|ANT3_HUMAN	52602.4	0.677	SERPINC1	Antithrombin-III (short name: ATIII)	2238	51	0.84	98	24498	2+	2291.15	0.014	6.11047	1	K.AFLEVNEEGSEAAASTAVVIAGR.S
23	1	sp|P01008|ANT3_HUMAN	52602.4	0.677	SERPINC1	Antithrombin-III (short name: ATIII)	2238	51	0.84	98	24528	2+	2299.13	1.001	0.434948	0.9138	K.NDNDNIFLSPLSISTAFAMTK.L
23	1	sp|P01008|ANT3_HUMAN	52602.4	0.677	SERPINC1	Antithrombin-III (short name: ATIII)	2238	51	0.84	98	24616	3+	2291.15	0.014	6.11047	1	K.AFLEVNEEGSEAAASTAVVIAGR.S
23	1	sp|P01008|ANT3_HUMAN	52602.4	0.677	SERPINC1	Antithrombin-III (short name: ATIII)	2238	51	0.84	98	24630	2+	2291.15	0.014	6.11047	1	K.AFLEVNEEGSEAAASTAVVIAGR.S
23	1	sp|P01008|ANT3_HUMAN	52602.4	0.677	SERPINC1	Antithrombin-III (short name: ATIII)	2238	51	0.84	98	24660	2+	2299.13	0.009	3.91453	0.9994	K.NDNDNIFLSPLSISTAFAMTK.L
23	1	sp|P01008|ANT3_HUMAN	52602.4	0.677	SERPINC1	Antithrombin-III (short name: ATIII)	2238	51	0.84	98	24748	3+	2291.15	0.013	5.674	1	K.AFLEVNEEGSEAAASTAVVIAGR.S
23	1	sp|P01008|ANT3_HUMAN	52602.4	0.677	SERPINC1	Antithrombin-III (short name: ATIII)	2238	51	0.84	98	24761	2+	2291.15	0.012	5.23754	1	K.AFLEVNEEGSEAAASTAVVIAGR.S
23	1	sp|P01008|ANT3_HUMAN	52602.4	0.677	SERPINC1	Antithrombin-III (short name: ATIII)	2238	51	0.84	98	24811	2+	2299.13	0.018	7.82906	0.9885	K.NDNDNIFLSPLSISTAFAMTK.L
23	1	sp|P01008|ANT3_HUMAN	52602.4	0.677	SERPINC1	Antithrombin-III (short name: ATIII)	2238	51	0.84	98	24886	3+	2291.15	0.01	4.36462	1	K.AFLEVNEEGSEAAASTAVVIAGR.S
23	1	sp|P01008|ANT3_HUMAN	52602.4	0.677	SERPINC1	Antithrombin-III (short name: ATIII)	2238	51	0.84	98	24894	2+	2291.15	0.013	5.674	1	K.AFLEVNEEGSEAAASTAVVIAGR.S
23	1	sp|P01008|ANT3_HUMAN	52602.4	0.677	SERPINC1	Antithrombin-III (short name: ATIII)	2238	51	0.84	98	25027	2+	2291.15	0.015	6.54693	1	K.AFLEVNEEGSEAAASTAVVIAGR.S
23	1	sp|P01008|ANT3_HUMAN	52602.4	0.677	SERPINC1	Antithrombin-III (short name: ATIII)	2238	51	0.84	98	25032	3+	2291.15	1.015	6.54693	1	K.AFLEVNEEGSEAAASTAVVIAGR.S
23	1	sp|P01008|ANT3_HUMAN	52602.4	0.677	SERPINC1	Antithrombin-III (short name: ATIII)	2238	51	0.84	98	25160	2+	2291.15	0.015	6.54693	1	K.AFLEVNEEGSEAAASTAVVIAGR.S
23	1	sp|P01008|ANT3_HUMAN	52602.4	0.677	SERPINC1	Antithrombin-III (short name: ATIII)	2238	51	0.84	98	25163	3+	2291.15	0.015	6.54693	1	K.AFLEVNEEGSEAAASTAVVIAGR.S
23	1	sp|P01008|ANT3_HUMAN	52602.4	0.677	SERPINC1	Antithrombin-III (short name: ATIII)	2238	51	0.84	98	25291	2+	2291.15	0.016	6.98339	1	K.AFLEVNEEGSEAAASTAVVIAGR.S
23	1	sp|P01008|ANT3_HUMAN	52602.4	0.677	SERPINC1	Antithrombin-III (short name: ATIII)	2238	51	0.84	98	25294	3+	2291.15	0.017	7.41985	0.9999	K.AFLEVNEEGSEAAASTAVVIAGR.S
23	1	sp|P01008|ANT3_HUMAN	52602.4	0.677	SERPINC1	Antithrombin-III (short name: ATIII)	2238	51	0.84	98	25332	3+	3098.49	0.018	5.80929	0.8111	K.ELTPEVLQEWLDELEEM"M"LVVHMPR.F
23	1	sp|P01008|ANT3_HUMAN	52602.4	0.677	SERPINC1	Antithrombin-III (short name: ATIII)	2238	51	0.84	98	25424	2+	2291.15	0.014	6.11047	1	K.AFLEVNEEGSEAAASTAVVIAGR.S
23	1	sp|P01008|ANT3_HUMAN	52602.4	0.677	SERPINC1	Antithrombin-III (short name: ATIII)	2238	51	0.84	98	25426	3+	2291.15	0.013	5.674	1	K.AFLEVNEEGSEAAASTAVVIAGR.S
23	1	sp|P01008|ANT3_HUMAN	52602.4	0.677	SERPINC1	Antithrombin-III (short name: ATIII)	2238	51	0.84	98	25556	2+	2291.15	0.014	6.11047	1	K.AFLEVNEEGSEAAASTAVVIAGR.S
23	1	sp|P01008|ANT3_HUMAN	52602.4	0.677	SERPINC1	Antithrombin-III (short name: ATIII)	2238	51	0.84	98	25565	3+	2291.15	0.013	5.674	1	K.AFLEVNEEGSEAAASTAVVIAGR.S
23	1	sp|P01008|ANT3_HUMAN	52602.4	0.677	SERPINC1	Antithrombin-III (short name: ATIII)	2238	51	0.84	98	25697	3+	2291.15	0.013	5.674	1	K.AFLEVNEEGSEAAASTAVVIAGR.S
23	1	sp|P01008|ANT3_HUMAN	52602.4	0.677	SERPINC1	Antithrombin-III (short name: ATIII)	2238	51	0.84	98	25829	3+	2291.15	0.013	5.674	0.9999	K.AFLEVNEEGSEAAASTAVVIAGR.S
23	1	sp|P01008|ANT3_HUMAN	52602.4	0.677	SERPINC1	Antithrombin-III (short name: ATIII)	2238	51	0.84	98	25949	2+	2291.15	0.018	7.85631	1	K.AFLEVNEEGSEAAASTAVVIAGR.S
23	1	sp|P01008|ANT3_HUMAN	52602.4	0.677	SERPINC1	Antithrombin-III (short name: ATIII)	2238	51	0.84	98	25957	3+	2291.15	0.011	4.80108	1	K.AFLEVNEEGSEAAASTAVVIAGR.S
23	1	sp|P01008|ANT3_HUMAN	52602.4	0.677	SERPINC1	Antithrombin-III (short name: ATIII)	2238	51	0.84	98	26081	2+	2291.15	0.013	5.674	1	K.AFLEVNEEGSEAAASTAVVIAGR.S
23	1	sp|P01008|ANT3_HUMAN	52602.4	0.677	SERPINC1	Antithrombin-III (short name: ATIII)	2238	51	0.84	98	26091	3+	2291.15	0.011	4.80108	1	K.AFLEVNEEGSEAAASTAVVIAGR.S
23	1	sp|P01008|ANT3_HUMAN	52602.4	0.677	SERPINC1	Antithrombin-III (short name: ATIII)	2238	51	0.84	98	26213	2+	2291.15	0.012	5.23754	1	K.AFLEVNEEGSEAAASTAVVIAGR.S
23	1	sp|P01008|ANT3_HUMAN	52602.4	0.677	SERPINC1	Antithrombin-III (short name: ATIII)	2238	51	0.84	98	26224	3+	2291.15	0.013	5.674	1	K.AFLEVNEEGSEAAASTAVVIAGR.S
23	1	sp|P01008|ANT3_HUMAN	52602.4	0.677	SERPINC1	Antithrombin-III (short name: ATIII)	2238	51	0.84	98	26344	2+	2291.15	0.016	6.98339	1	K.AFLEVNEEGSEAAASTAVVIAGR.S
23	1	sp|P01008|ANT3_HUMAN	52602.4	0.677	SERPINC1	Antithrombin-III (short name: ATIII)	2238	51	0.84	98	26355	3+	2291.15	0.016	6.98339	1	K.AFLEVNEEGSEAAASTAVVIAGR.S
23	1	sp|P01008|ANT3_HUMAN	52602.4	0.677	SERPINC1	Antithrombin-III (short name: ATIII)	2238	51	0.84	98	26608	2+	3082.49	0.017	5.51502	0.9997	K.ELTPEVLQEWLDELEEMM"LVVHMPR.F
23	1	sp|P01008|ANT3_HUMAN	52602.4	0.677	SERPINC1	Antithrombin-III (short name: ATIII)	2238	51	0.84	98	26630	3+	3066.5	0.019	6.19599	0.9436	K.ELTPEVLQEWLDELEEMMLVVHMPR.F
23	1	sp|P01008|ANT3_HUMAN	52602.4	0.677	SERPINC1	Antithrombin-III (short name: ATIII)	2238	51	0.84	98	26650	2+	3066.5	0.017	5.54378	0.9999	K.ELTPEVLQEWLDELEEMMLVVHMPR.F
23	1	sp|P01008|ANT3_HUMAN	52602.4	0.677	SERPINC1	Antithrombin-III (short name: ATIII)	2238	51	0.84	98	26675	3+	2804.57	0.017	6.06154	1	R.ITDVIPSEAINELTVLVLVNTIYFK.G
23	1	sp|P01008|ANT3_HUMAN	52602.4	0.677	SERPINC1	Antithrombin-III (short name: ATIII)	2238	51	0.84	98	26679	2+	2291.15	0.013	5.674	1	K.AFLEVNEEGSEAAASTAVVIAGR.S
23	1	sp|P01008|ANT3_HUMAN	52602.4	0.677	SERPINC1	Antithrombin-III (short name: ATIII)	2238	51	0.84	98	26702	3+	2291.15	0.012	5.23754	1	K.AFLEVNEEGSEAAASTAVVIAGR.S
23	1	sp|P01008|ANT3_HUMAN	52602.4	0.677	SERPINC1	Antithrombin-III (short name: ATIII)	2238	51	0.84	98	26782	2+	2804.57	0.016	5.70497	0.9999	R.ITDVIPSEAINELTVLVLVNTIYFK.G
23	1	sp|P01008|ANT3_HUMAN	52602.4	0.677	SERPINC1	Antithrombin-III (short name: ATIII)	2238	51	0.84	98	26806	2+	2291.15	0.012	5.23754	1	K.AFLEVNEEGSEAAASTAVVIAGR.S
23	1	sp|P01008|ANT3_HUMAN	52602.4	0.677	SERPINC1	Antithrombin-III (short name: ATIII)	2238	51	0.84	98	26807	3+	2804.57	0.02	7.13122	0.9984	R.ITDVIPSEAINELTVLVLVNTIYFK.G
23	1	sp|P01008|ANT3_HUMAN	52602.4	0.677	SERPINC1	Antithrombin-III (short name: ATIII)	2238	51	0.84	98	26914	2+	2804.57	0.015	5.34841	0.9999	R.ITDVIPSEAINELTVLVLVNTIYFK.G
23	1	sp|P01008|ANT3_HUMAN	52602.4	0.677	SERPINC1	Antithrombin-III (short name: ATIII)	2238	51	0.84	98	26938	3+	2804.57	0.023	8.2009	1	R.ITDVIPSEAINELTVLVLVNTIYFK.G
23	1	sp|P01008|ANT3_HUMAN	52602.4	0.677	SERPINC1	Antithrombin-III (short name: ATIII)	2238	51	0.84	98	26948	2+	2291.15	0.015	6.54693	1	K.AFLEVNEEGSEAAASTAVVIAGR.S
23	1	sp|P01008|ANT3_HUMAN	52602.4	0.677	SERPINC1	Antithrombin-III (short name: ATIII)	2238	51	0.84	98	27036	2+	2804.57	0.017	6.06154	1	R.ITDVIPSEAINELTVLVLVNTIYFK.G
23	1	sp|P01008|ANT3_HUMAN	52602.4	0.677	SERPINC1	Antithrombin-III (short name: ATIII)	2238	51	0.84	98	27059	3+	2804.57	0.019	6.77466	1	R.ITDVIPSEAINELTVLVLVNTIYFK.G
23	1	sp|P01008|ANT3_HUMAN	52602.4	0.677	SERPINC1	Antithrombin-III (short name: ATIII)	2238	51	0.84	98	27079	2+	2291.15	0.014	6.11047	1	K.AFLEVNEEGSEAAASTAVVIAGR.S
23	1	sp|P01008|ANT3_HUMAN	52602.4	0.677	SERPINC1	Antithrombin-III (short name: ATIII)	2238	51	0.84	98	27157	2+	2804.57	0.019	6.77466	0.9996	R.ITDVIPSEAINELTVLVLVNTIYFK.G
23	1	sp|P01008|ANT3_HUMAN	52602.4	0.677	SERPINC1	Antithrombin-III (short name: ATIII)	2238	51	0.84	98	27180	3+	2804.57	0.017	6.06154	1	R.ITDVIPSEAINELTVLVLVNTIYFK.G
23	1	sp|P01008|ANT3_HUMAN	52602.4	0.677	SERPINC1	Antithrombin-III (short name: ATIII)	2238	51	0.84	98	27200	2+	2291.15	0.013	5.674	0.9998	K.AFLEVNEEGSEAAASTAVVIAGR.S
23	1	sp|P01008|ANT3_HUMAN	52602.4	0.677	SERPINC1	Antithrombin-III (short name: ATIII)	2238	51	0.84	98	27278	2+	2804.57	0.015	5.34841	0.9994	R.ITDVIPSEAINELTVLVLVNTIYFK.G
23	1	sp|P01008|ANT3_HUMAN	52602.4	0.677	SERPINC1	Antithrombin-III (short name: ATIII)	2238	51	0.84	98	27301	3+	2804.57	0.021	7.48778	1	R.ITDVIPSEAINELTVLVLVNTIYFK.G
23	1	sp|P01008|ANT3_HUMAN	52602.4	0.677	SERPINC1	Antithrombin-III (short name: ATIII)	2238	51	0.84	98	27321	2+	2291.15	0.012	5.23754	1	K.AFLEVNEEGSEAAASTAVVIAGR.S
23	1	sp|P01008|ANT3_HUMAN	52602.4	0.677	SERPINC1	Antithrombin-III (short name: ATIII)	2238	51	0.84	98	27399	2+	2804.57	0.009	3.20905	0.9999	R.ITDVIPSEAINELTVLVLVNTIYFK.G
23	1	sp|P01008|ANT3_HUMAN	52602.4	0.677	SERPINC1	Antithrombin-III (short name: ATIII)	2238	51	0.84	98	27422	3+	2804.57	0.017	6.06154	0.9969	R.ITDVIPSEAINELTVLVLVNTIYFK.G
23	1	sp|P01008|ANT3_HUMAN	52602.4	0.677	SERPINC1	Antithrombin-III (short name: ATIII)	2238	51	0.84	98	27442	2+	2291.15	0.012	5.23754	0.9997	K.AFLEVNEEGSEAAASTAVVIAGR.S
23	1	sp|P01008|ANT3_HUMAN	52602.4	0.677	SERPINC1	Antithrombin-III (short name: ATIII)	2238	51	0.84	98	27519	2+	2804.57	0.013	4.63529	0.9979	R.ITDVIPSEAINELTVLVLVNTIYFK.G
23	1	sp|P01008|ANT3_HUMAN	52602.4	0.677	SERPINC1	Antithrombin-III (short name: ATIII)	2238	51	0.84	98	27543	3+	2804.57	0.017	6.06154	0.9997	R.ITDVIPSEAINELTVLVLVNTIYFK.G
23	1	sp|P01008|ANT3_HUMAN	52602.4	0.677	SERPINC1	Antithrombin-III (short name: ATIII)	2238	51	0.84	98	27563	2+	2291.15	0.01	4.36462	1	K.AFLEVNEEGSEAAASTAVVIAGR.S
23	1	sp|P01008|ANT3_HUMAN	52602.4	0.677	SERPINC1	Antithrombin-III (short name: ATIII)	2238	51	0.84	98	27640	2+	2804.57	0.012	4.27873	0.9997	R.ITDVIPSEAINELTVLVLVNTIYFK.G
23	1	sp|P01008|ANT3_HUMAN	52602.4	0.677	SERPINC1	Antithrombin-III (short name: ATIII)	2238	51	0.84	98	27664	3+	2804.57	0.017	6.06154	0.9732	R.ITDVIPSEAINELTVLVLVNTIYFK.G
23	1	sp|P01008|ANT3_HUMAN	52602.4	0.677	SERPINC1	Antithrombin-III (short name: ATIII)	2238	51	0.84	98	27695	2+	2291.15	0.011	4.80108	1	K.AFLEVNEEGSEAAASTAVVIAGR.S
23	1	sp|P01008|ANT3_HUMAN	52602.4	0.677	SERPINC1	Antithrombin-III (short name: ATIII)	2238	51	0.84	98	27738	2+	1430.79	0.008	5.59132	0.9951	R.VAEGTQVLELPFK.G
23	1	sp|P01008|ANT3_HUMAN	52602.4	0.677	SERPINC1	Antithrombin-III (short name: ATIII)	2238	51	0.84	98	27770	2+	2804.57	0.01	3.56561	0.9474	R.ITDVIPSEAINELTVLVLVNTIYFK.G
23	1	sp|P01008|ANT3_HUMAN	52602.4	0.677	SERPINC1	Antithrombin-III (short name: ATIII)	2238	51	0.84	98	27793	3+	2804.57	0.015	5.34841	0.956	R.ITDVIPSEAINELTVLVLVNTIYFK.G
23	1	sp|P01008|ANT3_HUMAN	52602.4	0.677	SERPINC1	Antithrombin-III (short name: ATIII)	2238	51	0.84	98	27824	2+	2291.15	0.008	3.49169	0.9668	K.AFLEVNEEGSEAAASTAVVIAGR.S
23	1	sp|P01008|ANT3_HUMAN	52602.4	0.677	SERPINC1	Antithrombin-III (short name: ATIII)	2238	51	0.84	98	27876	2+	1430.79	0.008	5.59132	0.9017	R.VAEGTQVLELPFK.G
23	1	sp|P01008|ANT3_HUMAN	52602.4	0.677	SERPINC1	Antithrombin-III (short name: ATIII)	2238	51	0.84	98	27894	3+	3066.5	0.019	6.19599	0.8838	K.ELTPEVLQEWLDELEEMMLVVHMPR.F
23	1	sp|P01008|ANT3_HUMAN	52602.4	0.677	SERPINC1	Antithrombin-III (short name: ATIII)	2238	51	0.84	98	27914	3+	2804.57	0.017	6.06154	0.9844	R.ITDVIPSEAINELTVLVLVNTIYFK.G
23	1	sp|P01008|ANT3_HUMAN	52602.4	0.677	SERPINC1	Antithrombin-III (short name: ATIII)	2238	51	0.84	98	27945	2+	2291.15	0.008	3.49169	0.979	K.AFLEVNEEGSEAAASTAVVIAGR.S
23	1	sp|P01008|ANT3_HUMAN	52602.4	0.677	SERPINC1	Antithrombin-III (short name: ATIII)	2238	51	0.84	98	27992	2+	1430.79	0.007	4.89241	0.6481	R.VAEGTQVLELPFK.G
23	1	sp|P01008|ANT3_HUMAN	52602.4	0.677	SERPINC1	Antithrombin-III (short name: ATIII)	2238	51	0.84	98	28034	3+	2804.57	0.018	6.4181	0.9999	R.ITDVIPSEAINELTVLVLVNTIYFK.G
23	1	sp|P01008|ANT3_HUMAN	52602.4	0.677	SERPINC1	Antithrombin-III (short name: ATIII)	2238	51	0.84	98	28065	2+	2291.15	0.01	4.36462	0.947	K.AFLEVNEEGSEAAASTAVVIAGR.S
23	1	sp|P01008|ANT3_HUMAN	52602.4	0.677	SERPINC1	Antithrombin-III (short name: ATIII)	2238	51	0.84	98	28118	2+	1430.79	0.007	4.89241	0.8485	R.VAEGTQVLELPFK.G
23	1	sp|P01008|ANT3_HUMAN	52602.4	0.677	SERPINC1	Antithrombin-III (short name: ATIII)	2238	51	0.84	98	28131	2+	2804.57	0.011	3.92217	0.74	R.ITDVIPSEAINELTVLVLVNTIYFK.G
23	1	sp|P01008|ANT3_HUMAN	52602.4	0.677	SERPINC1	Antithrombin-III (short name: ATIII)	2238	51	0.84	98	28155	3+	2804.57	0.017	6.06154	0.9997	R.ITDVIPSEAINELTVLVLVNTIYFK.G
23	1	sp|P01008|ANT3_HUMAN	52602.4	0.677	SERPINC1	Antithrombin-III (short name: ATIII)	2238	51	0.84	98	28167	3+	2291.15	0.009	3.92816	0.8747	K.AFLEVNEEGSEAAASTAVVIAGR.S
23	1	sp|P01008|ANT3_HUMAN	52602.4	0.677	SERPINC1	Antithrombin-III (short name: ATIII)	2238	51	0.84	98	28186	2+	2291.15	0.011	4.80108	1	K.AFLEVNEEGSEAAASTAVVIAGR.S
23	1	sp|P01008|ANT3_HUMAN	52602.4	0.677	SERPINC1	Antithrombin-III (short name: ATIII)	2238	51	0.84	98	28261	2+	2804.57	0.014	4.99185	0.9497	R.ITDVIPSEAINELTVLVLVNTIYFK.G
23	1	sp|P01008|ANT3_HUMAN	52602.4	0.677	SERPINC1	Antithrombin-III (short name: ATIII)	2238	51	0.84	98	28285	3+	2804.57	0.016	5.70497	0.9529	R.ITDVIPSEAINELTVLVLVNTIYFK.G
23	1	sp|P01008|ANT3_HUMAN	52602.4	0.677	SERPINC1	Antithrombin-III (short name: ATIII)	2238	51	0.84	98	28316	2+	2291.15	0.014	6.11047	1	K.AFLEVNEEGSEAAASTAVVIAGR.S
23	1	sp|P01008|ANT3_HUMAN	52602.4	0.677	SERPINC1	Antithrombin-III (short name: ATIII)	2238	51	0.84	98	28383	2+	2804.57	0.018	6.4181	0.9937	R.ITDVIPSEAINELTVLVLVNTIYFK.G
23	1	sp|P01008|ANT3_HUMAN	52602.4	0.677	SERPINC1	Antithrombin-III (short name: ATIII)	2238	51	0.84	98	28407	3+	2804.57	0.018	6.4181	0.9993	R.ITDVIPSEAINELTVLVLVNTIYFK.G
23	1	sp|P01008|ANT3_HUMAN	52602.4	0.677	SERPINC1	Antithrombin-III (short name: ATIII)	2238	51	0.84	98	28438	2+	2291.15	0.01	4.36462	0.9999	K.AFLEVNEEGSEAAASTAVVIAGR.S
23	1	sp|P01008|ANT3_HUMAN	52602.4	0.677	SERPINC1	Antithrombin-III (short name: ATIII)	2238	51	0.84	98	28491	2+	1430.79	0.005	3.49458	0.9993	R.VAEGTQVLELPFK.G
23	1	sp|P01008|ANT3_HUMAN	52602.4	0.677	SERPINC1	Antithrombin-III (short name: ATIII)	2238	51	0.84	98	28510	2+	2804.57	0.013	4.63529	0.9988	R.ITDVIPSEAINELTVLVLVNTIYFK.G
23	1	sp|P01008|ANT3_HUMAN	52602.4	0.677	SERPINC1	Antithrombin-III (short name: ATIII)	2238	51	0.84	98	28533	3+	2804.57	0.023	8.2009	1	R.ITDVIPSEAINELTVLVLVNTIYFK.G
23	1	sp|P01008|ANT3_HUMAN	52602.4	0.677	SERPINC1	Antithrombin-III (short name: ATIII)	2238	51	0.84	98	28564	2+	2291.15	0.013	5.674	1	K.AFLEVNEEGSEAAASTAVVIAGR.S
23	1	sp|P01008|ANT3_HUMAN	52602.4	0.677	SERPINC1	Antithrombin-III (short name: ATIII)	2238	51	0.84	98	28605	2+	1668.92	0.008	4.79351	0.9999	K.GDDITMVLILPKPEK.S
23	1	sp|P01008|ANT3_HUMAN	52602.4	0.677	SERPINC1	Antithrombin-III (short name: ATIII)	2238	51	0.84	98	28630	3+	2291.15	0.014	6.11047	1	K.AFLEVNEEGSEAAASTAVVIAGR.S
23	1	sp|P01008|ANT3_HUMAN	52602.4	0.677	SERPINC1	Antithrombin-III (short name: ATIII)	2238	51	0.84	98	28646	2+	2804.57	0.018	6.4181	1	R.ITDVIPSEAINELTVLVLVNTIYFK.G
23	1	sp|P01008|ANT3_HUMAN	52602.4	0.677	SERPINC1	Antithrombin-III (short name: ATIII)	2238	51	0.84	98	28671	3+	2804.57	0.02	7.13122	0.9702	R.ITDVIPSEAINELTVLVLVNTIYFK.G
23	1	sp|P01008|ANT3_HUMAN	52602.4	0.677	SERPINC1	Antithrombin-III (short name: ATIII)	2238	51	0.84	98	28696	2+	2291.15	0.015	6.54693	1	K.AFLEVNEEGSEAAASTAVVIAGR.S
23	1	sp|P01008|ANT3_HUMAN	52602.4	0.677	SERPINC1	Antithrombin-III (short name: ATIII)	2238	51	0.84	98	28762	3+	2291.15	0.013	5.674	1	K.AFLEVNEEGSEAAASTAVVIAGR.S
23	1	sp|P01008|ANT3_HUMAN	52602.4	0.677	SERPINC1	Antithrombin-III (short name: ATIII)	2238	51	0.84	98	28829	2+	2291.15	0.017	7.41985	0.9999	K.AFLEVNEEGSEAAASTAVVIAGR.S
23	1	sp|P01008|ANT3_HUMAN	52602.4	0.677	SERPINC1	Antithrombin-III (short name: ATIII)	2238	51	0.84	98	28955	2+	2291.15	0.022	9.60216	0.9982	K.AFLEVNEEGSEAAASTAVVIAGR.S
23	1	sp|P01008|ANT3_HUMAN	52602.4	0.677	SERPINC1	Antithrombin-III (short name: ATIII)	2238	51	0.84	98	29024	3+	2291.15	0.012	5.23754	0.9863	K.AFLEVNEEGSEAAASTAVVIAGR.S
23	1	sp|P01008|ANT3_HUMAN	52602.4	0.677	SERPINC1	Antithrombin-III (short name: ATIII)	2238	51	0.84	98	5075	2+	850.405	0.004	4.70364	0.9285	K.FSPENTR.K
23	1	sp|P01008|ANT3_HUMAN	52602.4	0.677	SERPINC1	Antithrombin-III (short name: ATIII)	2238	51	0.84	98	5547	2+	850.405	0.005	5.87955	0.6768	K.FSPENTR.K
23	1	sp|P01008|ANT3_HUMAN	52602.4	0.677	SERPINC1	Antithrombin-III (short name: ATIII)	2238	51	0.84	98	5831	2+	1796.68	0.015	8.34875	1	K.ADGESCSASM"M"YQEGK.F	163111	81320.9
23	1	sp|P01008|ANT3_HUMAN	52602.4	0.677	SERPINC1	Antithrombin-III (short name: ATIII)	2238	51	0.84	98	5875	3+	2002.97	0.009	4.49333	1	K.KATEDEGSEQKIPEATNR.R
23	1	sp|P01008|ANT3_HUMAN	52602.4	0.677	SERPINC1	Antithrombin-III (short name: ATIII)	2238	51	0.84	98	6496	3+	1874.87	0.009	4.80033	1	K.ATEDEGSEQKIPEATNR.R
23	1	sp|P01008|ANT3_HUMAN	52602.4	0.677	SERPINC1	Antithrombin-III (short name: ATIII)	2238	51	0.84	98	6499	2+	1874.87	0.01	5.33369	1	K.ATEDEGSEQKIPEATNR.R
23	1	sp|P01008|ANT3_HUMAN	52602.4	0.677	SERPINC1	Antithrombin-III (short name: ATIII)	2238	51	0.84	98	7251	2+	1780.68	0.011	6.17741	1	K.ADGESCSASMM"YQEGK.F	1.71294e+06	773360
23	1	sp|P01008|ANT3_HUMAN	52602.4	0.677	SERPINC1	Antithrombin-III (short name: ATIII)	2238	51	0.84	98	7269	2+	1783.7	-0.008	4.48506	1	K.ADGESC'SASMM"YQEGK.F	1712943	773360
23	1	sp|P01008|ANT3_HUMAN	52602.4	0.677	SERPINC1	Antithrombin-III (short name: ATIII)	2238	51	0.84	98	7725	2+	917.52	0.004	4.35958	0.8426	R.RVWELSK.A
23	1	sp|P01008|ANT3_HUMAN	52602.4	0.677	SERPINC1	Antithrombin-III (short name: ATIII)	2238	51	0.84	98	7832	2+	1780.68	0.01	5.61583	1	K.ADGESCSASM"MYQEGK.F	1827296	882978
23	1	sp|P01008|ANT3_HUMAN	52602.4	0.677	SERPINC1	Antithrombin-III (short name: ATIII)	2238	51	0.84	98	7871	2+	917.52	0.004	4.35958	0.6151	R.RVWELSK.A
23	1	sp|P01008|ANT3_HUMAN	52602.4	0.677	SERPINC1	Antithrombin-III (short name: ATIII)	2238	51	0.84	98	8410	2+	1126.66	0.005	4.4379	0.9994	K.SKLPGIVAEGR.D
23	1	sp|P01008|ANT3_HUMAN	52602.4	0.677	SERPINC1	Antithrombin-III (short name: ATIII)	2238	51	0.84	98	8485	2+	911.531	0.002	2.19411	0.8378	K.LPGIVAEGR.D
23	1	sp|P01008|ANT3_HUMAN	52602.4	0.677	SERPINC1	Antithrombin-III (short name: ATIII)	2238	51	0.84	98	8553	2+	1126.66	0.007	6.21307	0.9999	K.SKLPGIVAEGR.D
23	1	sp|P01008|ANT3_HUMAN	52602.4	0.677	SERPINC1	Antithrombin-III (short name: ATIII)	2238	51	0.84	98	9156	2+	1767.71	0.006	3.39423	0.9999	K.ADGESC'SASMMYQEGK.F	170631	233092
23	1	sp|P01008|ANT3_HUMAN	52602.4	0.677	SERPINC1	Antithrombin-III (short name: ATIII)	2238	51	0.84	98	9161	2+	1764.69	0.007	3.96671	1	K.ADGESCSASMMYQEGK.F	167170	233379
23	1	sp|P01008|ANT3_HUMAN	52602.4	0.677	SERPINC1	Antithrombin-III (short name: ATIII)	2238	51	0.84	98	9298	2+	1767.71	0.004	2.26282	0.9999	K.ADGESC'SASMMYQEGK.F	15132872	22649528
23	1	sp|P01008|ANT3_HUMAN	52602.4	0.677	SERPINC1	Antithrombin-III (short name: ATIII)	2238	51	0.84	98	9353	2+	911.531	1.882	129.453	0.9848	K.LPGIVAEGR.D
23	1	sp|P01008|ANT3_HUMAN	52602.4	0.677	SERPINC1	Antithrombin-III (short name: ATIII)	2238	51	0.84	98	9434	2+	1767.71	0.007	3.95993	1	K.ADGESC'SASMMYQEGK.F	16111036	24087460
23	1	sp|P01008|ANT3_HUMAN	52602.4	0.677	SERPINC1	Antithrombin-III (short name: ATIII)	2238	51	0.84	98	9489	2+	911.531	0.005	5.48528	1	K.LPGIVAEGR.D
23	1	sp|P01008|ANT3_HUMAN	52602.4	0.677	SERPINC1	Antithrombin-III (short name: ATIII)	2238	51	0.84	98	9565	2+	1767.71	0.007	3.95993	1	K.ADGESC'SASMMYQEGK.F	10905132	16167884
23	1	sp|P01008|ANT3_HUMAN	52602.4	0.677	SERPINC1	Antithrombin-III (short name: ATIII)	2238	51	0.84	98	9620	2+	911.531	0.005	5.48528	1	K.LPGIVAEGR.D
23	1	sp|P01008|ANT3_HUMAN	52602.4	0.677	SERPINC1	Antithrombin-III (short name: ATIII)	2238	51	0.84	98	9711	2+	1767.71	0.007	3.95993	1	K.ADGESC'SASMMYQEGK.F	590214	911158
23	1	sp|P01008|ANT3_HUMAN	52602.4	0.677	SERPINC1	Antithrombin-III (short name: ATIII)	2238	51	0.84	98	9764	2+	911.531	0.005	5.48528	1	K.LPGIVAEGR.D
23	1	sp|P01008|ANT3_HUMAN	52602.4	0.677	SERPINC1	Antithrombin-III (short name: ATIII)	2238	51	0.84	98	9892	2+	1767.71	0.001	0.565705	0.9993	K.ADGESC'SASMMYQEGK.F	58435.1	69097.6
23	1	sp|P01008|ANT3_HUMAN	52602.4	0.677	SERPINC1	Antithrombin-III (short name: ATIII)	2238	51	0.84	98	9907	2+	911.531	0.005	5.48528	1	K.LPGIVAEGR.D
23	1	sp|P01008|ANT3_HUMAN	52602.4	0.677	SERPINC1	Antithrombin-III (short name: ATIII)	2238	51	0.84	98	10054	2+	911.531	0.005	5.48528	1	K.LPGIVAEGR.D
23	1	sp|P01008|ANT3_HUMAN	52602.4	0.677	SERPINC1	Antithrombin-III (short name: ATIII)	2238	51	0.84	98	10287	2+	911.531	-0.05	54.8528	0.6145	K.LPGIVAEGR.D
23	1	sp|P01008|ANT3_HUMAN	52602.4	0.677	SERPINC1	Antithrombin-III (short name: ATIII)	2238	51	0.84	98	10309	2+	1799.7	-0.019	10.5573	0.8643	K.ADGESC'SASM"M"YQEGK.F	3326724	4.51838e+06
23	1	sp|P01008|ANT3_HUMAN	52602.4	0.677	SERPINC1	Antithrombin-III (short name: ATIII)	2238	51	0.84	98	10445	2+	1799.7	-0.023	12.7799	0.9676	K.ADGESC'SASM"M"YQEGK.F	3.05431e+06	4141652
23	1	sp|P01008|ANT3_HUMAN	52602.4	0.677	SERPINC1	Antithrombin-III (short name: ATIII)	2238	51	0.84	98	11074	2+	1309.61	0.007	5.34512	1	R.DDLYVSDAFHK.A
23	1	sp|P01008|ANT3_HUMAN	52602.4	0.677	SERPINC1	Antithrombin-III (short name: ATIII)	2238	51	0.84	98	11292	2+	908.472	0.005	5.50374	0.9019	R.IEDGFSLK.E
23	1	sp|P01008|ANT3_HUMAN	52602.4	0.677	SERPINC1	Antithrombin-III (short name: ATIII)	2238	51	0.84	98	11436	2+	908.472	0.004	4.403	0.8239	R.IEDGFSLK.E
23	1	sp|P01008|ANT3_HUMAN	52602.4	0.677	SERPINC1	Antithrombin-III (short name: ATIII)	2238	51	0.84	98	11575	2+	908.472	0.004	4.403	0.8052	R.IEDGFSLK.E
23	1	sp|P01008|ANT3_HUMAN	52602.4	0.677	SERPINC1	Antithrombin-III (short name: ATIII)	2238	51	0.84	98	11767	2+	1309.61	0.006	4.58153	1	R.DDLYVSDAFHK.A
23	1	sp|P01008|ANT3_HUMAN	52602.4	0.677	SERPINC1	Antithrombin-III (short name: ATIII)	2238	51	0.84	98	11886	3+	1309.61	0.006	4.58153	0.9874	R.DDLYVSDAFHK.A
23	1	sp|P01008|ANT3_HUMAN	52602.4	0.677	SERPINC1	Antithrombin-III (short name: ATIII)	2238	51	0.84	98	11909	2+	1309.61	0.007	5.34512	1	R.DDLYVSDAFHK.A
23	1	sp|P01008|ANT3_HUMAN	52602.4	0.677	SERPINC1	Antithrombin-III (short name: ATIII)	2238	51	0.84	98	12029	3+	1309.61	0.006	4.58153	0.9707	R.DDLYVSDAFHK.A
23	1	sp|P01008|ANT3_HUMAN	52602.4	0.677	SERPINC1	Antithrombin-III (short name: ATIII)	2238	51	0.84	98	12052	2+	1309.61	0.007	5.34512	1	R.DDLYVSDAFHK.A
23	1	sp|P01008|ANT3_HUMAN	52602.4	0.677	SERPINC1	Antithrombin-III (short name: ATIII)	2238	51	0.84	98	12338	2+	1309.61	0.009	6.8723	1	R.DDLYVSDAFHK.A
23	1	sp|P01008|ANT3_HUMAN	52602.4	0.677	SERPINC1	Antithrombin-III (short name: ATIII)	2238	51	0.84	98	12342	3+	1309.61	0.009	6.8723	0.9954	R.DDLYVSDAFHK.A
23	1	sp|P01008|ANT3_HUMAN	52602.4	0.677	SERPINC1	Antithrombin-III (short name: ATIII)	2238	51	0.84	98	13036	2+	1528.74	0.009	5.88719	1	R.FATTFYQHLADSK.N
23	1	sp|P01008|ANT3_HUMAN	52602.4	0.677	SERPINC1	Antithrombin-III (short name: ATIII)	2238	51	0.84	98	13140	3+	1528.74	0.01	6.54132	0.8995	R.FATTFYQHLADSK.N
23	1	sp|P01008|ANT3_HUMAN	52602.4	0.677	SERPINC1	Antithrombin-III (short name: ATIII)	2238	51	0.84	98	13174	2+	1528.74	0.01	6.54132	1	R.FATTFYQHLADSK.N
23	1	sp|P01008|ANT3_HUMAN	52602.4	0.677	SERPINC1	Antithrombin-III (short name: ATIII)	2238	51	0.84	98	13272	3+	1528.74	0.009	5.88719	0.9958	R.FATTFYQHLADSK.N
23	1	sp|P01008|ANT3_HUMAN	52602.4	0.677	SERPINC1	Antithrombin-III (short name: ATIII)	2238	51	0.84	98	13350	2+	1528.74	0.01	6.54132	1	R.FATTFYQHLADSK.N
23	1	sp|P01008|ANT3_HUMAN	52602.4	0.677	SERPINC1	Antithrombin-III (short name: ATIII)	2238	51	0.84	98	13831	3+	1528.74	0.004	2.61653	0.7073	R.FATTFYQHLADSK.N
23	1	sp|P01008|ANT3_HUMAN	52602.4	0.677	SERPINC1	Antithrombin-III (short name: ATIII)	2238	51	0.84	98	14763	2+	1586.89	0.003	1.89049	0.9996	R.RVAEGTQVLELPFK.G
23	1	sp|P01008|ANT3_HUMAN	52602.4	0.677	SERPINC1	Antithrombin-III (short name: ATIII)	2238	51	0.84	98	14779	3+	1586.89	0.008	5.04131	0.9999	R.RVAEGTQVLELPFK.G
23	1	sp|P01008|ANT3_HUMAN	52602.4	0.677	SERPINC1	Antithrombin-III (short name: ATIII)	2238	51	0.84	98	14793	3+	1684.92	0.006	3.561	0.9999	K.GDDITM"VLILPKPEK.S
23	1	sp|P01008|ANT3_HUMAN	52602.4	0.677	SERPINC1	Antithrombin-III (short name: ATIII)	2238	51	0.84	98	14826	2+	1684.92	1.014	8.309	1	K.GDDITM"VLILPKPEK.S
23	1	sp|P01008|ANT3_HUMAN	52602.4	0.677	SERPINC1	Antithrombin-III (short name: ATIII)	2238	51	0.84	98	14911	2+	1340.66	0.009	6.71309	1	K.TSDQIHFFFAK.L
23	1	sp|P01008|ANT3_HUMAN	52602.4	0.677	SERPINC1	Antithrombin-III (short name: ATIII)	2238	51	0.84	98	15034	2+	1232.73	0.007	5.67847	0.634	K.ANRPFLVFIR.E
23	1	sp|P01008|ANT3_HUMAN	52602.4	0.677	SERPINC1	Antithrombin-III (short name: ATIII)	2238	51	0.84	98	15048	3+	1232.73	0.006	4.86726	0.997	K.ANRPFLVFIR.E
23	1	sp|P01008|ANT3_HUMAN	52602.4	0.677	SERPINC1	Antithrombin-III (short name: ATIII)	2238	51	0.84	98	15071	2+	1340.66	0.007	5.2213	1	K.TSDQIHFFFAK.L
23	1	sp|P01008|ANT3_HUMAN	52602.4	0.677	SERPINC1	Antithrombin-III (short name: ATIII)	2238	51	0.84	98	15177	2+	1232.73	0.006	4.86726	0.9366	K.ANRPFLVFIR.E
23	1	sp|P01008|ANT3_HUMAN	52602.4	0.677	SERPINC1	Antithrombin-III (short name: ATIII)	2238	51	0.84	98	15188	3+	1232.73	0.006	4.86726	0.9999	K.ANRPFLVFIR.E
23	1	sp|P01008|ANT3_HUMAN	52602.4	0.677	SERPINC1	Antithrombin-III (short name: ATIII)	2238	51	0.84	98	15279	2+	1340.66	0.007	5.2213	1	K.TSDQIHFFFAK.L
23	1	sp|P01008|ANT3_HUMAN	52602.4	0.677	SERPINC1	Antithrombin-III (short name: ATIII)	2238	51	0.84	98	15469	2+	1340.66	0.008	5.9672	1	K.TSDQIHFFFAK.L
23	1	sp|P01008|ANT3_HUMAN	52602.4	0.677	SERPINC1	Antithrombin-III (short name: ATIII)	2238	51	0.84	98	16496	2+	1430.79	0.005	3.49458	1	R.VAEGTQVLELPFK.G
23	1	sp|P01008|ANT3_HUMAN	52602.4	0.677	SERPINC1	Antithrombin-III (short name: ATIII)	2238	51	0.84	98	16628	3+	1668.92	1.981	11.3846	0.682	K.GDDITMVLILPKPEK.S
23	1	sp|P01008|ANT3_HUMAN	52602.4	0.677	SERPINC1	Antithrombin-III (short name: ATIII)	2238	51	0.84	98	16638	2+	1430.79	0.008	5.59132	1	R.VAEGTQVLELPFK.G
23	1	sp|P01008|ANT3_HUMAN	52602.4	0.677	SERPINC1	Antithrombin-III (short name: ATIII)	2238	51	0.84	98	16749	2+	1668.92	0.008	4.79351	1	K.GDDITMVLILPKPEK.S
23	1	sp|P01008|ANT3_HUMAN	52602.4	0.677	SERPINC1	Antithrombin-III (short name: ATIII)	2238	51	0.84	98	16771	3+	1668.92	0.008	4.79351	0.998	K.GDDITMVLILPKPEK.S
23	1	sp|P01008|ANT3_HUMAN	52602.4	0.677	SERPINC1	Antithrombin-III (short name: ATIII)	2238	51	0.84	98	16775	2+	1405.75	1.002	1.42273	0.9961	R.EVPLNTIIFM"GR.V
23	1	sp|P01008|ANT3_HUMAN	52602.4	0.677	SERPINC1	Antithrombin-III (short name: ATIII)	2238	51	0.84	98	16781	2+	1430.79	0.008	5.59132	1	R.VAEGTQVLELPFK.G
23	1	sp|P01008|ANT3_HUMAN	52602.4	0.677	SERPINC1	Antithrombin-III (short name: ATIII)	2238	51	0.84	98	16891	2+	1668.92	0.006	3.59513	1	K.GDDITMVLILPKPEK.S
23	1	sp|P01008|ANT3_HUMAN	52602.4	0.677	SERPINC1	Antithrombin-III (short name: ATIII)	2238	51	0.84	98	16914	3+	1668.92	0.009	5.3927	0.9998	K.GDDITMVLILPKPEK.S
23	1	sp|P01008|ANT3_HUMAN	52602.4	0.677	SERPINC1	Antithrombin-III (short name: ATIII)	2238	51	0.84	98	16928	2+	1430.79	0.008	5.59132	1	R.VAEGTQVLELPFK.G
23	1	sp|P01008|ANT3_HUMAN	52602.4	0.677	SERPINC1	Antithrombin-III (short name: ATIII)	2238	51	0.84	98	17034	2+	1668.92	0.009	5.3927	1	K.GDDITMVLILPKPEK.S
23	1	sp|P01008|ANT3_HUMAN	52602.4	0.677	SERPINC1	Antithrombin-III (short name: ATIII)	2238	51	0.84	98	17057	3+	1668.92	0.007	4.19432	0.9994	K.GDDITMVLILPKPEK.S
23	1	sp|P01008|ANT3_HUMAN	52602.4	0.677	SERPINC1	Antithrombin-III (short name: ATIII)	2238	51	0.84	98	17070	2+	1430.79	0.004	2.79566	0.9998	R.VAEGTQVLELPFK.G
23	1	sp|P01008|ANT3_HUMAN	52602.4	0.677	SERPINC1	Antithrombin-III (short name: ATIII)	2238	51	0.84	98	17177	2+	1668.92	0.007	4.19432	1	K.GDDITMVLILPKPEK.S
23	1	sp|P01008|ANT3_HUMAN	52602.4	0.677	SERPINC1	Antithrombin-III (short name: ATIII)	2238	51	0.84	98	17200	3+	1668.92	0.007	4.19432	0.9982	K.GDDITMVLILPKPEK.S
23	1	sp|P01008|ANT3_HUMAN	52602.4	0.677	SERPINC1	Antithrombin-III (short name: ATIII)	2238	51	0.84	98	17252	2+	1430.79	0.008	5.59132	1	R.VAEGTQVLELPFK.G
23	1	sp|P01008|ANT3_HUMAN	52602.4	0.677	SERPINC1	Antithrombin-III (short name: ATIII)	2238	51	0.84	98	17322	2+	1668.92	0.008	4.79351	1	K.GDDITMVLILPKPEK.S
23	1	sp|P01008|ANT3_HUMAN	52602.4	0.677	SERPINC1	Antithrombin-III (short name: ATIII)	2238	51	0.84	98	17340	2+	1405.75	0.008	5.69091	0.6056	R.EVPLNTIIFM"GR.V
23	1	sp|P01008|ANT3_HUMAN	52602.4	0.677	SERPINC1	Antithrombin-III (short name: ATIII)	2238	51	0.84	98	17345	3+	1668.92	0.008	4.79351	0.9999	K.GDDITMVLILPKPEK.S
23	1	sp|P01008|ANT3_HUMAN	52602.4	0.677	SERPINC1	Antithrombin-III (short name: ATIII)	2238	51	0.84	98	17373	2+	2291.15	0.007	3.05523	1	K.AFLEVNEEGSEAAASTAVVIAGR.S
23	1	sp|P01008|ANT3_HUMAN	52602.4	0.677	SERPINC1	Antithrombin-III (short name: ATIII)	2238	51	0.84	98	17456	2+	1668.92	0.009	5.3927	1	K.GDDITMVLILPKPEK.S
23	1	sp|P01008|ANT3_HUMAN	52602.4	0.677	SERPINC1	Antithrombin-III (short name: ATIII)	2238	51	0.84	98	17480	3+	1668.92	0.008	4.79351	0.9954	K.GDDITMVLILPKPEK.S
23	1	sp|P01008|ANT3_HUMAN	52602.4	0.677	SERPINC1	Antithrombin-III (short name: ATIII)	2238	51	0.84	98	17508	2+	2291.15	0.012	5.23754	1	K.AFLEVNEEGSEAAASTAVVIAGR.S
23	1	sp|P01008|ANT3_HUMAN	52602.4	0.677	SERPINC1	Antithrombin-III (short name: ATIII)	2238	51	0.84	98	17579	3+	2291.15	0.008	3.49169	1	K.AFLEVNEEGSEAAASTAVVIAGR.S
23	1	sp|P01008|ANT3_HUMAN	52602.4	0.677	SERPINC1	Antithrombin-III (short name: ATIII)	2238	51	0.84	98	17588	2+	1668.92	0.008	4.79351	1	K.GDDITMVLILPKPEK.S
23	1	sp|P01008|ANT3_HUMAN	52602.4	0.677	SERPINC1	Antithrombin-III (short name: ATIII)	2238	51	0.84	98	17640	2+	2291.15	0.015	6.54693	1	K.AFLEVNEEGSEAAASTAVVIAGR.S
23	1	sp|P01008|ANT3_HUMAN	52602.4	0.677	SERPINC1	Antithrombin-III (short name: ATIII)	2238	51	0.84	98	17718	3+	2291.15	0.013	5.674	1	K.AFLEVNEEGSEAAASTAVVIAGR.S
23	1	sp|P01008|ANT3_HUMAN	52602.4	0.677	SERPINC1	Antithrombin-III (short name: ATIII)	2238	51	0.84	98	17741	2+	1668.92	0.006	3.59513	0.9923	K.GDDITMVLILPKPEK.S
23	1	sp|P01008|ANT3_HUMAN	52602.4	0.677	SERPINC1	Antithrombin-III (short name: ATIII)	2238	51	0.84	98	17782	2+	2291.15	0.012	5.23754	1	K.AFLEVNEEGSEAAASTAVVIAGR.S
23	1	sp|P01008|ANT3_HUMAN	52602.4	0.677	SERPINC1	Antithrombin-III (short name: ATIII)	2238	51	0.84	98	17863	3+	2291.15	0.007	3.05523	1	K.AFLEVNEEGSEAAASTAVVIAGR.S
23	1	sp|P01008|ANT3_HUMAN	52602.4	0.677	SERPINC1	Antithrombin-III (short name: ATIII)	2238	51	0.84	98	17925	2+	2291.15	0.012	5.23754	1	K.AFLEVNEEGSEAAASTAVVIAGR.S
23	1	sp|P01008|ANT3_HUMAN	52602.4	0.677	SERPINC1	Antithrombin-III (short name: ATIII)	2238	51	0.84	98	18004	3+	2291.15	0.011	4.80108	1	K.AFLEVNEEGSEAAASTAVVIAGR.S
23	1	sp|P01008|ANT3_HUMAN	52602.4	0.677	SERPINC1	Antithrombin-III (short name: ATIII)	2238	51	0.84	98	18068	2+	2291.15	0.014	6.11047	1	K.AFLEVNEEGSEAAASTAVVIAGR.S
23	1	sp|P01008|ANT3_HUMAN	52602.4	0.677	SERPINC1	Antithrombin-III (short name: ATIII)	2238	51	0.84	98	18110	2+	1668.92	-1.991	5.3927	0.8315	K.GDDITMVLILPKPEK.S
23	1	sp|P01008|ANT3_HUMAN	52602.4	0.677	SERPINC1	Antithrombin-III (short name: ATIII)	2238	51	0.84	98	18115	2+	1389.76	0.99	7.19551	0.7575	R.EVPLNTIIFMGR.V
23	1	sp|P01008|ANT3_HUMAN	52602.4	0.677	SERPINC1	Antithrombin-III (short name: ATIII)	2238	51	0.84	98	18149	3+	2291.15	0.011	4.80108	1	K.AFLEVNEEGSEAAASTAVVIAGR.S
23	1	sp|P01008|ANT3_HUMAN	52602.4	0.677	SERPINC1	Antithrombin-III (short name: ATIII)	2238	51	0.84	98	18211	2+	2291.15	0.01	4.36462	1	K.AFLEVNEEGSEAAASTAVVIAGR.S
23	1	sp|P01008|ANT3_HUMAN	52602.4	0.677	SERPINC1	Antithrombin-III (short name: ATIII)	2238	51	0.84	98	18284	3+	2291.15	0.014	6.11047	1	K.AFLEVNEEGSEAAASTAVVIAGR.S
23	1	sp|P01008|ANT3_HUMAN	52602.4	0.677	SERPINC1	Antithrombin-III (short name: ATIII)	2238	51	0.84	98	18354	2+	2291.15	0.011	4.80108	1	K.AFLEVNEEGSEAAASTAVVIAGR.S
23	1	sp|P01008|ANT3_HUMAN	52602.4	0.677	SERPINC1	Antithrombin-III (short name: ATIII)	2238	51	0.84	98	18424	3+	2291.15	0.013	5.674	1	K.AFLEVNEEGSEAAASTAVVIAGR.S
23	1	sp|P01008|ANT3_HUMAN	52602.4	0.677	SERPINC1	Antithrombin-III (short name: ATIII)	2238	51	0.84	98	18450	2+	1389.76	0.01	7.19551	0.9427	R.EVPLNTIIFMGR.V
23	1	sp|P01008|ANT3_HUMAN	52602.4	0.677	SERPINC1	Antithrombin-III (short name: ATIII)	2238	51	0.84	98	18498	2+	2291.15	0.013	5.674	1	K.AFLEVNEEGSEAAASTAVVIAGR.S
23	1	sp|P01008|ANT3_HUMAN	52602.4	0.677	SERPINC1	Antithrombin-III (short name: ATIII)	2238	51	0.84	98	18565	3+	2291.15	0.013	5.674	1	K.AFLEVNEEGSEAAASTAVVIAGR.S
23	1	sp|P01008|ANT3_HUMAN	52602.4	0.677	SERPINC1	Antithrombin-III (short name: ATIII)	2238	51	0.84	98	18641	2+	2291.15	0.011	4.80108	1	K.AFLEVNEEGSEAAASTAVVIAGR.S
23	1	sp|P01008|ANT3_HUMAN	52602.4	0.677	SERPINC1	Antithrombin-III (short name: ATIII)	2238	51	0.84	98	18709	2+	1864.9	0.015	8.04333	1	K.EQLQDM"GLVDLFSPEK.S
23	1	sp|P01008|ANT3_HUMAN	52602.4	0.677	SERPINC1	Antithrombin-III (short name: ATIII)	2238	51	0.84	98	18773	2+	2291.15	0.013	5.674	1	K.AFLEVNEEGSEAAASTAVVIAGR.S
23	1	sp|P01008|ANT3_HUMAN	52602.4	0.677	SERPINC1	Antithrombin-III (short name: ATIII)	2238	51	0.84	98	18831	3+	2291.15	-0.064	27.9336	0.9999	K.AFLEVNEEGSEAAASTAVVIAGR.S
23	1	sp|P01008|ANT3_HUMAN	52602.4	0.677	SERPINC1	Antithrombin-III (short name: ATIII)	2238	51	0.84	98	18838	2+	1864.9	0.012	6.43466	1	K.EQLQDM"GLVDLFSPEK.S
23	1	sp|P01008|ANT3_HUMAN	52602.4	0.677	SERPINC1	Antithrombin-III (short name: ATIII)	2238	51	0.84	98	18905	2+	2291.15	0.012	5.23754	1	K.AFLEVNEEGSEAAASTAVVIAGR.S
23	1	sp|P01008|ANT3_HUMAN	52602.4	0.677	SERPINC1	Antithrombin-III (short name: ATIII)	2238	51	0.84	98	18963	3+	2291.15	0.016	6.98339	1	K.AFLEVNEEGSEAAASTAVVIAGR.S
23	1	sp|P01008|ANT3_HUMAN	52602.4	0.677	SERPINC1	Antithrombin-III (short name: ATIII)	2238	51	0.84	98	19029	2+	1389.76	0.009	6.47596	0.9959	R.EVPLNTIIFMGR.V
23	1	sp|P01008|ANT3_HUMAN	52602.4	0.677	SERPINC1	Antithrombin-III (short name: ATIII)	2238	51	0.84	98	19037	2+	2291.15	0.011	4.80108	1	K.AFLEVNEEGSEAAASTAVVIAGR.S
23	1	sp|P01008|ANT3_HUMAN	52602.4	0.677	SERPINC1	Antithrombin-III (short name: ATIII)	2238	51	0.84	98	19097	3+	2291.15	0.01	4.36462	1	K.AFLEVNEEGSEAAASTAVVIAGR.S
23	1	sp|P01008|ANT3_HUMAN	52602.4	0.677	SERPINC1	Antithrombin-III (short name: ATIII)	2238	51	0.84	98	19124	2+	1864.9	0.01	5.36222	1	K.EQLQDM"GLVDLFSPEK.S
23	1	sp|P01008|ANT3_HUMAN	52602.4	0.677	SERPINC1	Antithrombin-III (short name: ATIII)	2238	51	0.84	98	19158	2+	1389.76	0.006	4.3173	0.9999	R.EVPLNTIIFMGR.V
23	1	sp|P01008|ANT3_HUMAN	52602.4	0.677	SERPINC1	Antithrombin-III (short name: ATIII)	2238	51	0.84	98	19169	2+	2291.15	0.009	3.92816	1	K.AFLEVNEEGSEAAASTAVVIAGR.S
23	1	sp|P01008|ANT3_HUMAN	52602.4	0.677	SERPINC1	Antithrombin-III (short name: ATIII)	2238	51	0.84	98	19227	3+	2291.15	-0.004	1.74585	0.9984	K.AFLEVNEEGSEAAASTAVVIAGR.S
23	1	sp|P01008|ANT3_HUMAN	52602.4	0.677	SERPINC1	Antithrombin-III (short name: ATIII)	2238	51	0.84	98	19300	2+	1389.76	0.007	5.03686	0.9997	R.EVPLNTIIFMGR.V
23	1	sp|P01008|ANT3_HUMAN	52602.4	0.677	SERPINC1	Antithrombin-III (short name: ATIII)	2238	51	0.84	98	19301	2+	2291.15	0.003	1.30939	1	K.AFLEVNEEGSEAAASTAVVIAGR.S
23	1	sp|P01008|ANT3_HUMAN	52602.4	0.677	SERPINC1	Antithrombin-III (short name: ATIII)	2238	51	0.84	98	19351	2+	1864.9	-1.066	35.3906	0.6832	K.EQLQDM"GLVDLFSPEK.S
23	1	sp|P01008|ANT3_HUMAN	52602.4	0.677	SERPINC1	Antithrombin-III (short name: ATIII)	2238	51	0.84	98	19361	3+	2291.15	-0.001	0.436462	0.9175	K.AFLEVNEEGSEAAASTAVVIAGR.S
23	1	sp|P01008|ANT3_HUMAN	52602.4	0.677	SERPINC1	Antithrombin-III (short name: ATIII)	2238	51	0.84	98	19444	2+	1389.76	0.007	5.03686	0.9999	R.EVPLNTIIFMGR.V
23	1	sp|P01008|ANT3_HUMAN	52602.4	0.677	SERPINC1	Antithrombin-III (short name: ATIII)	2238	51	0.84	98	19521	3+	2291.15	0.01	4.36462	1	K.AFLEVNEEGSEAAASTAVVIAGR.S
23	1	sp|P01008|ANT3_HUMAN	52602.4	0.677	SERPINC1	Antithrombin-III (short name: ATIII)	2238	51	0.84	98	19542	2+	2291.15	0.008	3.49169	1	K.AFLEVNEEGSEAAASTAVVIAGR.S
23	1	sp|P01008|ANT3_HUMAN	52602.4	0.677	SERPINC1	Antithrombin-III (short name: ATIII)	2238	51	0.84	98	19595	2+	1389.76	0.006	4.3173	0.999	R.EVPLNTIIFMGR.V
23	1	sp|P01008|ANT3_HUMAN	52602.4	0.677	SERPINC1	Antithrombin-III (short name: ATIII)	2238	51	0.84	98	19655	3+	2291.15	0.007	3.05523	1	K.AFLEVNEEGSEAAASTAVVIAGR.S
23	1	sp|P01008|ANT3_HUMAN	52602.4	0.677	SERPINC1	Antithrombin-III (short name: ATIII)	2238	51	0.84	98	19674	2+	2291.15	0.01	4.36462	1	K.AFLEVNEEGSEAAASTAVVIAGR.S
23	1	sp|P01008|ANT3_HUMAN	52602.4	0.677	SERPINC1	Antithrombin-III (short name: ATIII)	2238	51	0.84	98	19785	3+	2291.15	1.024	10.4751	1	K.AFLEVNEEGSEAAASTAVVIAGR.S
23	1	sp|P01008|ANT3_HUMAN	52602.4	0.677	SERPINC1	Antithrombin-III (short name: ATIII)	2238	51	0.84	98	19807	2+	2291.15	0.011	4.80108	1	K.AFLEVNEEGSEAAASTAVVIAGR.S
23	1	sp|P01008|ANT3_HUMAN	52602.4	0.677	SERPINC1	Antithrombin-III (short name: ATIII)	2238	51	0.84	98	19917	3+	2291.15	0.012	5.23754	1	K.AFLEVNEEGSEAAASTAVVIAGR.S
23	1	sp|P01008|ANT3_HUMAN	52602.4	0.677	SERPINC1	Antithrombin-III (short name: ATIII)	2238	51	0.84	98	19938	2+	2291.15	0.011	4.80108	1	K.AFLEVNEEGSEAAASTAVVIAGR.S
23	1	sp|P01008|ANT3_HUMAN	52602.4	0.677	SERPINC1	Antithrombin-III (short name: ATIII)	2238	51	0.84	98	20062	3+	2291.15	0.012	5.23754	0.9995	K.AFLEVNEEGSEAAASTAVVIAGR.S
23	1	sp|P01008|ANT3_HUMAN	52602.4	0.677	SERPINC1	Antithrombin-III (short name: ATIII)	2238	51	0.84	98	20104	2+	2291.15	0.01	4.36462	1	K.AFLEVNEEGSEAAASTAVVIAGR.S
23	1	sp|P01008|ANT3_HUMAN	52602.4	0.677	SERPINC1	Antithrombin-III (short name: ATIII)	2238	51	0.84	98	20196	3+	2291.15	0.018	7.85631	1	K.AFLEVNEEGSEAAASTAVVIAGR.S
[truncated: 79,291 more rows]

## Sheet: PCa5_AAL
Group	Prob	Protein	SequenceMass	AACoverage	BestGeneName	Description	Total Filtered Peptides	Unique Filtered Peptides	H2L Mean	Ratio Peps	Scan	Z	CalcMHPlus	dMass	FdMass (ppm)	PepProphet	Peptide	Light Area	Heavy Area
1	1	CONTAM|Q29443, CONTAM|Q0IIK2	75829.68220000023, 77739.12536000021	0.044		SWISS-PROT:Q29443 Serotransferrin - Bos taurus (Bovine)., TREMBL:Q0IIK2 (Bos taurus) Transferrin	5	3			12315	2+	1466.64	0.004	2.72732	0.9173	K.TYDSYLGDDYVR.A
1	1	CONTAM|Q29443, CONTAM|Q0IIK2	75829.68220000023, 77739.12536000021	0.044		SWISS-PROT:Q29443 Serotransferrin - Bos taurus (Bovine)., TREMBL:Q0IIK2 (Bos taurus) Transferrin	5	3			2933	2+	936.501	0.003	3.20341	0.931	R.GPNHAVVSR.K
1	1	CONTAM|Q29443, CONTAM|Q0IIK2	75829.68220000023, 77739.12536000021	0.044		SWISS-PROT:Q29443 Serotransferrin - Bos taurus (Bovine)., TREMBL:Q0IIK2 (Bos taurus) Transferrin	5	3			12401	2+	1466.64	0.007	4.7728	0.9998	K.TYDSYLGDDYVR.A
1	1	CONTAM|Q29443, CONTAM|Q0IIK2	75829.68220000023, 77739.12536000021	0.044		SWISS-PROT:Q29443 Serotransferrin - Bos taurus (Bovine)., TREMBL:Q0IIK2 (Bos taurus) Transferrin	5	3			11683	2+	1097.51	0.004	3.64463	0.9979	R.YYGYTGAFR.C
1	1	CONTAM|Q29443, CONTAM|Q0IIK2	75829.68220000023, 77739.12536000021	0.044		SWISS-PROT:Q29443 Serotransferrin - Bos taurus (Bovine)., TREMBL:Q0IIK2 (Bos taurus) Transferrin	5	3			11808	2+	1097.51	0.008	7.28926	0.8019	R.YYGYTGAFR.C
2	1	CONTAM|Q2UVX4	187367	0.08		SWISS-PROT:Q2UVX4 (Bos taurus) Complement C3 precursor	399	15	1.17	31	9198	3+	1211.65	0.006	4.95191	0.8565	K.KGYTQQLAFR.Q
2	1	CONTAM|Q2UVX4	187367	0.08		SWISS-PROT:Q2UVX4 (Bos taurus) Complement C3 precursor	399	15	1.17	31	10809	2+	1083.56	0.005	4.61443	0.9998	K.GYTQQLAFR.Q
2	1	CONTAM|Q2UVX4	187367	0.08		SWISS-PROT:Q2UVX4 (Bos taurus) Complement C3 precursor	399	15	1.17	31	13881	2+	1345.7	0.005	3.71554	0.9868	R.EVVADSVWVDVK.D
2	1	CONTAM|Q2UVX4	187367	0.08		SWISS-PROT:Q2UVX4 (Bos taurus) Complement C3 precursor	399	15	1.17	31	14007	2+	1345.7	0.006	4.45865	1	R.EVVADSVWVDVK.D
2	1	CONTAM|Q2UVX4	187367	0.08		SWISS-PROT:Q2UVX4 (Bos taurus) Complement C3 precursor	399	15	1.17	31	14129	2+	1345.7	0.006	4.45865	0.9999	R.EVVADSVWVDVK.D
2	1	CONTAM|Q2UVX4	187367	0.08		SWISS-PROT:Q2UVX4 (Bos taurus) Complement C3 precursor	399	15	1.17	31	14260	2+	1345.7	0.006	4.45865	0.8544	R.EVVADSVWVDVK.D
2	1	CONTAM|Q2UVX4	187367	0.08		SWISS-PROT:Q2UVX4 (Bos taurus) Complement C3 precursor	399	15	1.17	31	21023	2+	1777.92	-0.049	27.5603	0.9718	K.DSITTWEILAVSLSDK.K
2	1	CONTAM|Q2UVX4	187367	0.08		SWISS-PROT:Q2UVX4 (Bos taurus) Complement C3 precursor	399	15	1.17	31	21144	2+	1777.92	-0.044	24.748	0.9989	K.DSITTWEILAVSLSDK.K
2	1	CONTAM|Q2UVX4	187367	0.08		SWISS-PROT:Q2UVX4 (Bos taurus) Complement C3 precursor	399	15	1.17	31	22094	3+	2521.22	0.997	1.1899	0.9889	K.GIC'VADPYEVTVM"QDFFIDLR.L	504765	1.22142e+06
2	1	CONTAM|Q2UVX4	187367	0.08		SWISS-PROT:Q2UVX4 (Bos taurus) Complement C3 precursor	399	15	1.17	31	22215	3+	2521.22	0.997	1.1899	0.941	K.GIC'VADPYEVTVM"QDFFIDLR.L	323235	777395
2	1	CONTAM|Q2UVX4	187367	0.08		SWISS-PROT:Q2UVX4 (Bos taurus) Complement C3 precursor	399	15	1.17	31	22455	3+	2521.22	0.007	2.77644	0.9584	K.GIC'VADPYEVTVM"QDFFIDLR.L	166907	400099
2	1	CONTAM|Q2UVX4	187367	0.08		SWISS-PROT:Q2UVX4 (Bos taurus) Complement C3 precursor	399	15	1.17	31	24006	2+	2505.22	1.01	3.99166	0.9833	K.GIC'VADPYEVTVMQDFFIDLR.L	2.82806e+06	5.45789e+06
2	1	CONTAM|Q2UVX4	187367	0.08		SWISS-PROT:Q2UVX4 (Bos taurus) Complement C3 precursor	399	15	1.17	31	5688	2+	887.458	0.005	5.63407	0.7192	R.NEQVEIR.A
2	1	CONTAM|Q2UVX4	187367	0.08		SWISS-PROT:Q2UVX4 (Bos taurus) Complement C3 precursor	399	15	1.17	31	5830	2+	887.458	-0.005	5.63407	0.6958	R.NEQVEIR.A
2	1	CONTAM|Q2UVX4	187367	0.08		SWISS-PROT:Q2UVX4 (Bos taurus) Complement C3 precursor	399	15	1.17	31	9435	2+	833.488	0.004	4.79911	0.6234	R.LPYSVVR.N
2	1	CONTAM|Q2UVX4	187367	0.08		SWISS-PROT:Q2UVX4 (Bos taurus) Complement C3 precursor	399	15	1.17	31	10513	2+	1317.62	-0.01	7.58943	1	K.AC'EPGVDYVYK.T	26945244	47394976
2	1	CONTAM|Q2UVX4	187367	0.08		SWISS-PROT:Q2UVX4 (Bos taurus) Complement C3 precursor	399	15	1.17	31	11001	2+	1083.56	1.009	8.30597	0.9636	K.GYTQQLAFR.Q
2	1	CONTAM|Q2UVX4	187367	0.08		SWISS-PROT:Q2UVX4 (Bos taurus) Complement C3 precursor	399	15	1.17	31	11063	2+	888.482	0.005	5.62757	0.965	K.IWDVVEK.A
2	1	CONTAM|Q2UVX4	187367	0.08		SWISS-PROT:Q2UVX4 (Bos taurus) Complement C3 precursor	399	15	1.17	31	11195	2+	888.482	0.006	6.75309	0.9825	K.IWDVVEK.A
2	1	CONTAM|Q2UVX4	187367	0.08		SWISS-PROT:Q2UVX4 (Bos taurus) Complement C3 precursor	399	15	1.17	31	12686	2+	1370.73	0.007	5.10676	1	K.TIYTPGSTVLYR.I
2	1	CONTAM|Q2UVX4	187367	0.08		SWISS-PROT:Q2UVX4 (Bos taurus) Complement C3 precursor	399	15	1.17	31	12812	2+	1370.73	0.009	6.56584	1	K.TIYTPGSTVLYR.I
2	1	CONTAM|Q2UVX4	187367	0.08		SWISS-PROT:Q2UVX4 (Bos taurus) Complement C3 precursor	399	15	1.17	31	12946	2+	1370.73	0.007	5.10676	1	K.TIYTPGSTVLYR.I
2	1	CONTAM|Q2UVX4	187367	0.08		SWISS-PROT:Q2UVX4 (Bos taurus) Complement C3 precursor	399	15	1.17	31	13484	2+	1345.7	0.009	6.68797	1	R.EVVADSVWVDVK.D
2	1	CONTAM|Q2UVX4	187367	0.08		SWISS-PROT:Q2UVX4 (Bos taurus) Complement C3 precursor	399	15	1.17	31	14390	2+	1345.7	0.009	6.68797	0.9999	R.EVVADSVWVDVK.D
2	1	CONTAM|Q2UVX4	187367	0.08		SWISS-PROT:Q2UVX4 (Bos taurus) Complement C3 precursor	399	15	1.17	31	14517	2+	1345.7	0.007	5.20175	1	R.EVVADSVWVDVK.D
2	1	CONTAM|Q2UVX4	187367	0.08		SWISS-PROT:Q2UVX4 (Bos taurus) Complement C3 precursor	399	15	1.17	31	14605	2+	1092.63	0.005	4.57611	0.9989	R.NTLIIYLDK.V
2	1	CONTAM|Q2UVX4	187367	0.08		SWISS-PROT:Q2UVX4 (Bos taurus) Complement C3 precursor	399	15	1.17	31	14649	2+	1345.7	0.008	5.94486	1	R.EVVADSVWVDVK.D
2	1	CONTAM|Q2UVX4	187367	0.08		SWISS-PROT:Q2UVX4 (Bos taurus) Complement C3 precursor	399	15	1.17	31	14737	2+	1092.63	0.006	5.49134	0.9993	R.NTLIIYLDK.V
2	1	CONTAM|Q2UVX4	187367	0.08		SWISS-PROT:Q2UVX4 (Bos taurus) Complement C3 precursor	399	15	1.17	31	14781	2+	1345.7	0.007	5.20175	1	R.EVVADSVWVDVK.D
2	1	CONTAM|Q2UVX4	187367	0.08		SWISS-PROT:Q2UVX4 (Bos taurus) Complement C3 precursor	399	15	1.17	31	14871	2+	1092.63	0.006	5.49134	0.9908	R.NTLIIYLDK.V
2	1	CONTAM|Q2UVX4	187367	0.08		SWISS-PROT:Q2UVX4 (Bos taurus) Complement C3 precursor	399	15	1.17	31	14914	2+	1345.7	0.008	5.94486	1	R.EVVADSVWVDVK.D
2	1	CONTAM|Q2UVX4	187367	0.08		SWISS-PROT:Q2UVX4 (Bos taurus) Complement C3 precursor	399	15	1.17	31	15046	2+	1345.7	0.009	6.68797	1	R.EVVADSVWVDVK.D
2	1	CONTAM|Q2UVX4	187367	0.08		SWISS-PROT:Q2UVX4 (Bos taurus) Complement C3 precursor	399	15	1.17	31	15190	2+	1345.7	0.006	4.45865	1	R.EVVADSVWVDVK.D
2	1	CONTAM|Q2UVX4	187367	0.08		SWISS-PROT:Q2UVX4 (Bos taurus) Complement C3 precursor	399	15	1.17	31	15334	2+	1345.7	0.007	5.20175	1	R.EVVADSVWVDVK.D
2	1	CONTAM|Q2UVX4	187367	0.08		SWISS-PROT:Q2UVX4 (Bos taurus) Complement C3 precursor	399	15	1.17	31	15465	2+	1345.7	0.007	5.20175	1	R.EVVADSVWVDVK.D
2	1	CONTAM|Q2UVX4	187367	0.08		SWISS-PROT:Q2UVX4 (Bos taurus) Complement C3 precursor	399	15	1.17	31	15597	2+	1345.7	0.007	5.20175	1	R.EVVADSVWVDVK.D
2	1	CONTAM|Q2UVX4	187367	0.08		SWISS-PROT:Q2UVX4 (Bos taurus) Complement C3 precursor	399	15	1.17	31	15733	2+	1345.7	0.008	5.94486	1	R.EVVADSVWVDVK.D
2	1	CONTAM|Q2UVX4	187367	0.08		SWISS-PROT:Q2UVX4 (Bos taurus) Complement C3 precursor	399	15	1.17	31	15859	2+	1345.7	0.008	5.94486	1	R.EVVADSVWVDVK.D
2	1	CONTAM|Q2UVX4	187367	0.08		SWISS-PROT:Q2UVX4 (Bos taurus) Complement C3 precursor	399	15	1.17	31	15994	2+	1345.7	0.007	5.20175	1	R.EVVADSVWVDVK.D
2	1	CONTAM|Q2UVX4	187367	0.08		SWISS-PROT:Q2UVX4 (Bos taurus) Complement C3 precursor	399	15	1.17	31	16127	2+	1345.7	0.006	4.45865	0.9999	R.EVVADSVWVDVK.D
2	1	CONTAM|Q2UVX4	187367	0.08		SWISS-PROT:Q2UVX4 (Bos taurus) Complement C3 precursor	399	15	1.17	31	16258	2+	1345.7	0.006	4.45865	1	R.EVVADSVWVDVK.D
2	1	CONTAM|Q2UVX4	187367	0.08		SWISS-PROT:Q2UVX4 (Bos taurus) Complement C3 precursor	399	15	1.17	31	16469	2+	1345.7	0.007	5.20175	1	R.EVVADSVWVDVK.D
2	1	CONTAM|Q2UVX4	187367	0.08		SWISS-PROT:Q2UVX4 (Bos taurus) Complement C3 precursor	399	15	1.17	31	16602	2+	1345.7	0.007	5.20175	1	R.EVVADSVWVDVK.D
2	1	CONTAM|Q2UVX4	187367	0.08		SWISS-PROT:Q2UVX4 (Bos taurus) Complement C3 precursor	399	15	1.17	31	16733	2+	1345.7	0.008	5.94486	0.9999	R.EVVADSVWVDVK.D
2	1	CONTAM|Q2UVX4	187367	0.08		SWISS-PROT:Q2UVX4 (Bos taurus) Complement C3 precursor	399	15	1.17	31	16862	2+	1345.7	0.007	5.20175	1	R.EVVADSVWVDVK.D
2	1	CONTAM|Q2UVX4	187367	0.08		SWISS-PROT:Q2UVX4 (Bos taurus) Complement C3 precursor	399	15	1.17	31	17000	2+	1345.7	0.006	4.45865	1	R.EVVADSVWVDVK.D
2	1	CONTAM|Q2UVX4	187367	0.08		SWISS-PROT:Q2UVX4 (Bos taurus) Complement C3 precursor	399	15	1.17	31	17144	2+	1345.7	0.007	5.20175	1	R.EVVADSVWVDVK.D
2	1	CONTAM|Q2UVX4	187367	0.08		SWISS-PROT:Q2UVX4 (Bos taurus) Complement C3 precursor	399	15	1.17	31	17308	2+	1345.7	0.006	4.45865	0.995	R.EVVADSVWVDVK.D
2	1	CONTAM|Q2UVX4	187367	0.08		SWISS-PROT:Q2UVX4 (Bos taurus) Complement C3 precursor	399	15	1.17	31	17617	2+	1345.7	0.005	3.71554	0.9999	R.EVVADSVWVDVK.D
2	1	CONTAM|Q2UVX4	187367	0.08		SWISS-PROT:Q2UVX4 (Bos taurus) Complement C3 precursor	399	15	1.17	31	18013	2+	1345.7	0.006	4.45865	1	R.EVVADSVWVDVK.D
2	1	CONTAM|Q2UVX4	187367	0.08		SWISS-PROT:Q2UVX4 (Bos taurus) Complement C3 precursor	399	15	1.17	31	18142	2+	1345.7	0.006	4.45865	0.995	R.EVVADSVWVDVK.D
2	1	CONTAM|Q2UVX4	187367	0.08		SWISS-PROT:Q2UVX4 (Bos taurus) Complement C3 precursor	399	15	1.17	31	18297	2+	1345.7	0.006	4.45865	0.9999	R.EVVADSVWVDVK.D
2	1	CONTAM|Q2UVX4	187367	0.08		SWISS-PROT:Q2UVX4 (Bos taurus) Complement C3 precursor	399	15	1.17	31	18425	2+	1345.7	0.006	4.45865	0.9994	R.EVVADSVWVDVK.D
2	1	CONTAM|Q2UVX4	187367	0.08		SWISS-PROT:Q2UVX4 (Bos taurus) Complement C3 precursor	399	15	1.17	31	18574	2+	1345.7	0.01	7.43108	1	R.EVVADSVWVDVK.D
2	1	CONTAM|Q2UVX4	187367	0.08		SWISS-PROT:Q2UVX4 (Bos taurus) Complement C3 precursor	399	15	1.17	31	18700	2+	1345.7	0.007	5.20175	0.9999	R.EVVADSVWVDVK.D
2	1	CONTAM|Q2UVX4	187367	0.08		SWISS-PROT:Q2UVX4 (Bos taurus) Complement C3 precursor	399	15	1.17	31	18837	2+	1345.7	0.008	5.94486	0.9999	R.EVVADSVWVDVK.D
2	1	CONTAM|Q2UVX4	187367	0.08		SWISS-PROT:Q2UVX4 (Bos taurus) Complement C3 precursor	399	15	1.17	31	19069	2+	1345.7	0.006	4.45865	0.9828	R.EVVADSVWVDVK.D
2	1	CONTAM|Q2UVX4	187367	0.08		SWISS-PROT:Q2UVX4 (Bos taurus) Complement C3 precursor	399	15	1.17	31	19327	2+	1345.7	-0.056	41.614	0.9748	R.EVVADSVWVDVK.D
2	1	CONTAM|Q2UVX4	187367	0.08		SWISS-PROT:Q2UVX4 (Bos taurus) Complement C3 precursor	399	15	1.17	31	19463	2+	1345.7	0.006	4.45865	0.9945	R.EVVADSVWVDVK.D
2	1	CONTAM|Q2UVX4	187367	0.08		SWISS-PROT:Q2UVX4 (Bos taurus) Complement C3 precursor	399	15	1.17	31	19738	2+	1345.7	0.005	3.71554	0.9982	R.EVVADSVWVDVK.D
2	1	CONTAM|Q2UVX4	187367	0.08		SWISS-PROT:Q2UVX4 (Bos taurus) Complement C3 precursor	399	15	1.17	31	20134	2+	1345.7	0.008	5.94486	0.9916	R.EVVADSVWVDVK.D
2	1	CONTAM|Q2UVX4	187367	0.08		SWISS-PROT:Q2UVX4 (Bos taurus) Complement C3 precursor	399	15	1.17	31	20276	2+	1345.7	0.007	5.20175	0.9991	R.EVVADSVWVDVK.D
2	1	CONTAM|Q2UVX4	187367	0.08		SWISS-PROT:Q2UVX4 (Bos taurus) Complement C3 precursor	399	15	1.17	31	20409	2+	1345.7	0.005	3.71554	0.9997	R.EVVADSVWVDVK.D
2	1	CONTAM|Q2UVX4	187367	0.08		SWISS-PROT:Q2UVX4 (Bos taurus) Complement C3 precursor	399	15	1.17	31	20542	2+	1345.7	0.009	6.68797	0.9998	R.EVVADSVWVDVK.D
2	1	CONTAM|Q2UVX4	187367	0.08		SWISS-PROT:Q2UVX4 (Bos taurus) Complement C3 precursor	399	15	1.17	31	20669	2+	1345.7	0.006	4.45865	0.9999	R.EVVADSVWVDVK.D
2	1	CONTAM|Q2UVX4	187367	0.08		SWISS-PROT:Q2UVX4 (Bos taurus) Complement C3 precursor	399	15	1.17	31	20805	2+	1345.7	0.004	2.97243	0.9999	R.EVVADSVWVDVK.D
2	1	CONTAM|Q2UVX4	187367	0.08		SWISS-PROT:Q2UVX4 (Bos taurus) Complement C3 precursor	399	15	1.17	31	20963	2+	1345.7	0.005	3.71554	0.9996	R.EVVADSVWVDVK.D
2	1	CONTAM|Q2UVX4	187367	0.08		SWISS-PROT:Q2UVX4 (Bos taurus) Complement C3 precursor	399	15	1.17	31	21244	2+	1345.7	0.01	7.43108	0.9924	R.EVVADSVWVDVK.D
2	1	CONTAM|Q2UVX4	187367	0.08		SWISS-PROT:Q2UVX4 (Bos taurus) Complement C3 precursor	399	15	1.17	31	21394	2+	1345.7	0.007	5.20175	1	R.EVVADSVWVDVK.D
2	1	CONTAM|Q2UVX4	187367	0.08		SWISS-PROT:Q2UVX4 (Bos taurus) Complement C3 precursor	399	15	1.17	31	21573	2+	1345.7	0.007	5.20175	0.8867	R.EVVADSVWVDVK.D
2	1	CONTAM|Q2UVX4	187367	0.08		SWISS-PROT:Q2UVX4 (Bos taurus) Complement C3 precursor	399	15	1.17	31	21794	2+	1345.7	1.013	9.6604	0.7811	R.EVVADSVWVDVK.D
2	1	CONTAM|Q2UVX4	187367	0.08		SWISS-PROT:Q2UVX4 (Bos taurus) Complement C3 precursor	399	15	1.17	31	21924	2+	1345.7	0.013	9.6604	0.9975	R.EVVADSVWVDVK.D
2	1	CONTAM|Q2UVX4	187367	0.08		SWISS-PROT:Q2UVX4 (Bos taurus) Complement C3 precursor	399	15	1.17	31	22059	2+	1345.7	0.008	5.94486	0.6811	R.EVVADSVWVDVK.D
2	1	CONTAM|Q2UVX4	187367	0.08		SWISS-PROT:Q2UVX4 (Bos taurus) Complement C3 precursor	399	15	1.17	31	22220	2+	1345.7	0.007	5.20175	0.9939	R.EVVADSVWVDVK.D
2	1	CONTAM|Q2UVX4	187367	0.08		SWISS-PROT:Q2UVX4 (Bos taurus) Complement C3 precursor	399	15	1.17	31	22356	2+	1345.7	0.009	6.68797	0.8496	R.EVVADSVWVDVK.D
2	1	CONTAM|Q2UVX4	187367	0.08		SWISS-PROT:Q2UVX4 (Bos taurus) Complement C3 precursor	399	15	1.17	31	22510	2+	1345.7	0.007	5.20175	0.9538	R.EVVADSVWVDVK.D
2	1	CONTAM|Q2UVX4	187367	0.08		SWISS-PROT:Q2UVX4 (Bos taurus) Complement C3 precursor	399	15	1.17	31	22756	2+	1345.7	0.009	6.68797	0.9983	R.EVVADSVWVDVK.D
2	1	CONTAM|Q2UVX4	187367	0.08		SWISS-PROT:Q2UVX4 (Bos taurus) Complement C3 precursor	399	15	1.17	31	22927	2+	1345.7	0.006	4.45865	0.9996	R.EVVADSVWVDVK.D
2	1	CONTAM|Q2UVX4	187367	0.08		SWISS-PROT:Q2UVX4 (Bos taurus) Complement C3 precursor	399	15	1.17	31	23107	2+	1345.7	0.008	5.94486	0.9999	R.EVVADSVWVDVK.D
2	1	CONTAM|Q2UVX4	187367	0.08		SWISS-PROT:Q2UVX4 (Bos taurus) Complement C3 precursor	399	15	1.17	31	23387	2+	1345.7	0.009	6.68797	0.999	R.EVVADSVWVDVK.D
2	1	CONTAM|Q2UVX4	187367	0.08		SWISS-PROT:Q2UVX4 (Bos taurus) Complement C3 precursor	399	15	1.17	31	23519	2+	1345.7	0.007	5.20175	0.9976	R.EVVADSVWVDVK.D
2	1	CONTAM|Q2UVX4	187367	0.08		SWISS-PROT:Q2UVX4 (Bos taurus) Complement C3 precursor	399	15	1.17	31	23696	2+	1345.7	0.008	5.94486	0.9999	R.EVVADSVWVDVK.D
2	1	CONTAM|Q2UVX4	187367	0.08		SWISS-PROT:Q2UVX4 (Bos taurus) Complement C3 precursor	399	15	1.17	31	23827	2+	1345.7	0.006	4.45865	0.9997	R.EVVADSVWVDVK.D
2	1	CONTAM|Q2UVX4	187367	0.08		SWISS-PROT:Q2UVX4 (Bos taurus) Complement C3 precursor	399	15	1.17	31	23970	2+	1345.7	0.009	6.68797	0.999	R.EVVADSVWVDVK.D
2	1	CONTAM|Q2UVX4	187367	0.08		SWISS-PROT:Q2UVX4 (Bos taurus) Complement C3 precursor	399	15	1.17	31	24103	2+	1345.7	0.008	5.94486	0.9998	R.EVVADSVWVDVK.D
2	1	CONTAM|Q2UVX4	187367	0.08		SWISS-PROT:Q2UVX4 (Bos taurus) Complement C3 precursor	399	15	1.17	31	24236	2+	1345.7	0.008	5.94486	0.9958	R.EVVADSVWVDVK.D
2	1	CONTAM|Q2UVX4	187367	0.08		SWISS-PROT:Q2UVX4 (Bos taurus) Complement C3 precursor	399	15	1.17	31	24367	2+	1345.7	0.006	4.45865	0.9999	R.EVVADSVWVDVK.D
2	1	CONTAM|Q2UVX4	187367	0.08		SWISS-PROT:Q2UVX4 (Bos taurus) Complement C3 precursor	399	15	1.17	31	24501	2+	1345.7	0.006	4.45865	0.989	R.EVVADSVWVDVK.D
2	1	CONTAM|Q2UVX4	187367	0.08		SWISS-PROT:Q2UVX4 (Bos taurus) Complement C3 precursor	399	15	1.17	31	24653	2+	1345.7	0.009	6.68797	0.9999	R.EVVADSVWVDVK.D
2	1	CONTAM|Q2UVX4	187367	0.08		SWISS-PROT:Q2UVX4 (Bos taurus) Complement C3 precursor	399	15	1.17	31	24779	2+	1345.7	0.007	5.20175	1	R.EVVADSVWVDVK.D
2	1	CONTAM|Q2UVX4	187367	0.08		SWISS-PROT:Q2UVX4 (Bos taurus) Complement C3 precursor	399	15	1.17	31	24947	2+	1345.7	0.006	4.45865	0.9999	R.EVVADSVWVDVK.D
2	1	CONTAM|Q2UVX4	187367	0.08		SWISS-PROT:Q2UVX4 (Bos taurus) Complement C3 precursor	399	15	1.17	31	25077	2+	1345.7	0.009	6.68797	0.999	R.EVVADSVWVDVK.D
2	1	CONTAM|Q2UVX4	187367	0.08		SWISS-PROT:Q2UVX4 (Bos taurus) Complement C3 precursor	399	15	1.17	31	26552	2+	1345.7	0.006	4.45865	0.9898	R.EVVADSVWVDVK.D
2	1	CONTAM|Q2UVX4	187367	0.08		SWISS-PROT:Q2UVX4 (Bos taurus) Complement C3 precursor	399	15	1.17	31	26685	2+	1345.7	0.007	5.20175	0.9999	R.EVVADSVWVDVK.D
2	1	CONTAM|Q2UVX4	187367	0.08		SWISS-PROT:Q2UVX4 (Bos taurus) Complement C3 precursor	399	15	1.17	31	26817	2+	1345.7	0.007	5.20175	0.9931	R.EVVADSVWVDVK.D
2	1	CONTAM|Q2UVX4	187367	0.08		SWISS-PROT:Q2UVX4 (Bos taurus) Complement C3 precursor	399	15	1.17	31	10342	2+	1317.62	-0.002	1.51789	1	K.AC'EPGVDYVYK.T	20578896	32391858
2	1	CONTAM|Q2UVX4	187367	0.08		SWISS-PROT:Q2UVX4 (Bos taurus) Complement C3 precursor	399	15	1.17	31	10475	2+	1317.62	-0.003	2.27683	0.9996	K.AC'EPGVDYVYK.T	11606892	17816872
2	1	CONTAM|Q2UVX4	187367	0.08		SWISS-PROT:Q2UVX4 (Bos taurus) Complement C3 precursor	399	15	1.17	31	10925	2+	1083.56	0.006	5.53731	1	K.GYTQQLAFR.Q
2	1	CONTAM|Q2UVX4	187367	0.08		SWISS-PROT:Q2UVX4 (Bos taurus) Complement C3 precursor	399	15	1.17	31	10949	2+	888.482	0.005	5.62757	0.6052	K.IWDVVEK.A
2	1	CONTAM|Q2UVX4	187367	0.08		SWISS-PROT:Q2UVX4 (Bos taurus) Complement C3 precursor	399	15	1.17	31	11079	2+	888.482	0.004	4.50206	0.9813	K.IWDVVEK.A
2	1	CONTAM|Q2UVX4	187367	0.08		SWISS-PROT:Q2UVX4 (Bos taurus) Complement C3 precursor	399	15	1.17	31	12537	2+	1370.73	0.001	0.729538	0.9995	K.TIYTPGSTVLYR.I
2	1	CONTAM|Q2UVX4	187367	0.08		SWISS-PROT:Q2UVX4 (Bos taurus) Complement C3 precursor	399	15	1.17	31	12663	2+	1370.73	0.009	6.56584	1	K.TIYTPGSTVLYR.I
2	1	CONTAM|Q2UVX4	187367	0.08		SWISS-PROT:Q2UVX4 (Bos taurus) Complement C3 precursor	399	15	1.17	31	12798	2+	1370.73	0.008	5.8363	0.9999	K.TIYTPGSTVLYR.I
2	1	CONTAM|Q2UVX4	187367	0.08		SWISS-PROT:Q2UVX4 (Bos taurus) Complement C3 precursor	399	15	1.17	31	12933	2+	1370.73	0.008	5.8363	0.9999	K.TIYTPGSTVLYR.I
2	1	CONTAM|Q2UVX4	187367	0.08		SWISS-PROT:Q2UVX4 (Bos taurus) Complement C3 precursor	399	15	1.17	31	13416	2+	1345.7	0.006	4.45865	0.9912	R.EVVADSVWVDVK.D
2	1	CONTAM|Q2UVX4	187367	0.08		SWISS-PROT:Q2UVX4 (Bos taurus) Complement C3 precursor	399	15	1.17	31	14163	2+	1345.7	0.008	5.94486	1	R.EVVADSVWVDVK.D
2	1	CONTAM|Q2UVX4	187367	0.08		SWISS-PROT:Q2UVX4 (Bos taurus) Complement C3 precursor	399	15	1.17	31	14292	2+	1345.7	0.008	5.94486	1	R.EVVADSVWVDVK.D
2	1	CONTAM|Q2UVX4	187367	0.08		SWISS-PROT:Q2UVX4 (Bos taurus) Complement C3 precursor	399	15	1.17	31	14424	2+	1092.63	0.005	4.57611	0.9998	R.NTLIIYLDK.V
2	1	CONTAM|Q2UVX4	187367	0.08		SWISS-PROT:Q2UVX4 (Bos taurus) Complement C3 precursor	399	15	1.17	31	14426	2+	1345.7	0.007	5.20175	1	R.EVVADSVWVDVK.D
2	1	CONTAM|Q2UVX4	187367	0.08		SWISS-PROT:Q2UVX4 (Bos taurus) Complement C3 precursor	399	15	1.17	31	14557	2+	1092.63	0.006	5.49134	0.9958	R.NTLIIYLDK.V
2	1	CONTAM|Q2UVX4	187367	0.08		SWISS-PROT:Q2UVX4 (Bos taurus) Complement C3 precursor	399	15	1.17	31	14560	2+	1345.7	0.007	5.20175	1	R.EVVADSVWVDVK.D
2	1	CONTAM|Q2UVX4	187367	0.08		SWISS-PROT:Q2UVX4 (Bos taurus) Complement C3 precursor	399	15	1.17	31	14690	2+	1345.7	0.008	5.94486	1	R.EVVADSVWVDVK.D
2	1	CONTAM|Q2UVX4	187367	0.08		SWISS-PROT:Q2UVX4 (Bos taurus) Complement C3 precursor	399	15	1.17	31	14820	2+	1345.7	0.01	7.43108	1	R.EVVADSVWVDVK.D
2	1	CONTAM|Q2UVX4	187367	0.08		SWISS-PROT:Q2UVX4 (Bos taurus) Complement C3 precursor	399	15	1.17	31	14954	2+	1345.7	0.013	9.6604	0.9997	R.EVVADSVWVDVK.D
2	1	CONTAM|Q2UVX4	187367	0.08		SWISS-PROT:Q2UVX4 (Bos taurus) Complement C3 precursor	399	15	1.17	31	15086	2+	1345.7	0.012	8.91729	0.9994	R.EVVADSVWVDVK.D
2	1	CONTAM|Q2UVX4	187367	0.08		SWISS-PROT:Q2UVX4 (Bos taurus) Complement C3 precursor	399	15	1.17	31	15221	2+	1345.7	0.008	5.94486	0.9993	R.EVVADSVWVDVK.D
2	1	CONTAM|Q2UVX4	187367	0.08		SWISS-PROT:Q2UVX4 (Bos taurus) Complement C3 precursor	399	15	1.17	31	15348	2+	1345.7	0.007	5.20175	1	R.EVVADSVWVDVK.D
2	1	CONTAM|Q2UVX4	187367	0.08		SWISS-PROT:Q2UVX4 (Bos taurus) Complement C3 precursor	399	15	1.17	31	15482	2+	1345.7	0.005	3.71554	1	R.EVVADSVWVDVK.D
2	1	CONTAM|Q2UVX4	187367	0.08		SWISS-PROT:Q2UVX4 (Bos taurus) Complement C3 precursor	399	15	1.17	31	15619	2+	1345.7	0.007	5.20175	1	R.EVVADSVWVDVK.D
2	1	CONTAM|Q2UVX4	187367	0.08		SWISS-PROT:Q2UVX4 (Bos taurus) Complement C3 precursor	399	15	1.17	31	15748	2+	1345.7	0.004	2.97243	0.9494	R.EVVADSVWVDVK.D
2	1	CONTAM|Q2UVX4	187367	0.08		SWISS-PROT:Q2UVX4 (Bos taurus) Complement C3 precursor	399	15	1.17	31	15884	2+	1345.7	0.009	6.68797	1	R.EVVADSVWVDVK.D
2	1	CONTAM|Q2UVX4	187367	0.08		SWISS-PROT:Q2UVX4 (Bos taurus) Complement C3 precursor	399	15	1.17	31	16036	2+	1345.7	0.008	5.94486	1	R.EVVADSVWVDVK.D
2	1	CONTAM|Q2UVX4	187367	0.08		SWISS-PROT:Q2UVX4 (Bos taurus) Complement C3 precursor	399	15	1.17	31	16167	2+	1345.7	0.006	4.45865	1	R.EVVADSVWVDVK.D
2	1	CONTAM|Q2UVX4	187367	0.08		SWISS-PROT:Q2UVX4 (Bos taurus) Complement C3 precursor	399	15	1.17	31	16302	2+	1345.7	0.008	5.94486	0.9998	R.EVVADSVWVDVK.D
2	1	CONTAM|Q2UVX4	187367	0.08		SWISS-PROT:Q2UVX4 (Bos taurus) Complement C3 precursor	399	15	1.17	31	16432	2+	1345.7	0.008	5.94486	1	R.EVVADSVWVDVK.D
2	1	CONTAM|Q2UVX4	187367	0.08		SWISS-PROT:Q2UVX4 (Bos taurus) Complement C3 precursor	399	15	1.17	31	16564	2+	1345.7	0.009	6.68797	0.9998	R.EVVADSVWVDVK.D
2	1	CONTAM|Q2UVX4	187367	0.08		SWISS-PROT:Q2UVX4 (Bos taurus) Complement C3 precursor	399	15	1.17	31	16707	2+	1345.7	0.007	5.20175	0.9999	R.EVVADSVWVDVK.D
2	1	CONTAM|Q2UVX4	187367	0.08		SWISS-PROT:Q2UVX4 (Bos taurus) Complement C3 precursor	399	15	1.17	31	16906	2+	1345.7	0.013	9.6604	1	R.EVVADSVWVDVK.D
2	1	CONTAM|Q2UVX4	187367	0.08		SWISS-PROT:Q2UVX4 (Bos taurus) Complement C3 precursor	399	15	1.17	31	17036	2+	1345.7	0.006	4.45865	0.9998	R.EVVADSVWVDVK.D
2	1	CONTAM|Q2UVX4	187367	0.08		SWISS-PROT:Q2UVX4 (Bos taurus) Complement C3 precursor	399	15	1.17	31	17189	2+	1345.7	0.006	4.45865	0.9942	R.EVVADSVWVDVK.D
2	1	CONTAM|Q2UVX4	187367	0.08		SWISS-PROT:Q2UVX4 (Bos taurus) Complement C3 precursor	399	15	1.17	31	17320	2+	1345.7	0.007	5.20175	0.9993	R.EVVADSVWVDVK.D
2	1	CONTAM|Q2UVX4	187367	0.08		SWISS-PROT:Q2UVX4 (Bos taurus) Complement C3 precursor	399	15	1.17	31	17846	2+	1345.7	0.006	4.45865	0.9999	R.EVVADSVWVDVK.D
2	1	CONTAM|Q2UVX4	187367	0.08		SWISS-PROT:Q2UVX4 (Bos taurus) Complement C3 precursor	399	15	1.17	31	18017	2+	1345.7	0.005	3.71554	0.9999	R.EVVADSVWVDVK.D
2	1	CONTAM|Q2UVX4	187367	0.08		SWISS-PROT:Q2UVX4 (Bos taurus) Complement C3 precursor	399	15	1.17	31	18311	2+	1345.7	0.009	6.68797	0.9974	R.EVVADSVWVDVK.D
2	1	CONTAM|Q2UVX4	187367	0.08		SWISS-PROT:Q2UVX4 (Bos taurus) Complement C3 precursor	399	15	1.17	31	18589	2+	1345.7	0.006	4.45865	0.9588	R.EVVADSVWVDVK.D
2	1	CONTAM|Q2UVX4	187367	0.08		SWISS-PROT:Q2UVX4 (Bos taurus) Complement C3 precursor	399	15	1.17	31	18765	2+	1345.7	0.005	3.71554	0.9976	R.EVVADSVWVDVK.D
2	1	CONTAM|Q2UVX4	187367	0.08		SWISS-PROT:Q2UVX4 (Bos taurus) Complement C3 precursor	399	15	1.17	31	19170	2+	1345.7	-0.062	46.0727	0.9924	R.EVVADSVWVDVK.D
2	1	CONTAM|Q2UVX4	187367	0.08		SWISS-PROT:Q2UVX4 (Bos taurus) Complement C3 precursor	399	15	1.17	31	19412	2+	1345.7	0.006	4.45865	0.9995	R.EVVADSVWVDVK.D
2	1	CONTAM|Q2UVX4	187367	0.08		SWISS-PROT:Q2UVX4 (Bos taurus) Complement C3 precursor	399	15	1.17	31	19545	2+	1345.7	0.006	4.45865	0.9833	R.EVVADSVWVDVK.D
2	1	CONTAM|Q2UVX4	187367	0.08		SWISS-PROT:Q2UVX4 (Bos taurus) Complement C3 precursor	399	15	1.17	31	20162	2+	1345.7	0.003	2.22932	0.9881	R.EVVADSVWVDVK.D
2	1	CONTAM|Q2UVX4	187367	0.08		SWISS-PROT:Q2UVX4 (Bos taurus) Complement C3 precursor	399	15	1.17	31	20372	2+	1345.7	0.007	5.20175	0.9926	R.EVVADSVWVDVK.D
2	1	CONTAM|Q2UVX4	187367	0.08		SWISS-PROT:Q2UVX4 (Bos taurus) Complement C3 precursor	399	15	1.17	31	20543	2+	1345.7	0.008	5.94486	0.9824	R.EVVADSVWVDVK.D
2	1	CONTAM|Q2UVX4	187367	0.08		SWISS-PROT:Q2UVX4 (Bos taurus) Complement C3 precursor	399	15	1.17	31	21107	2+	1345.7	0.006	4.45865	0.9993	R.EVVADSVWVDVK.D
2	1	CONTAM|Q2UVX4	187367	0.08		SWISS-PROT:Q2UVX4 (Bos taurus) Complement C3 precursor	399	15	1.17	31	21390	2+	1345.7	0.007	5.20175	0.9796	R.EVVADSVWVDVK.D
2	1	CONTAM|Q2UVX4	187367	0.08		SWISS-PROT:Q2UVX4 (Bos taurus) Complement C3 precursor	399	15	1.17	31	21681	2+	1345.7	0.008	5.94486	0.9984	R.EVVADSVWVDVK.D
2	1	CONTAM|Q2UVX4	187367	0.08		SWISS-PROT:Q2UVX4 (Bos taurus) Complement C3 precursor	399	15	1.17	31	21807	2+	1345.7	0.008	5.94486	0.9951	R.EVVADSVWVDVK.D
2	1	CONTAM|Q2UVX4	187367	0.08		SWISS-PROT:Q2UVX4 (Bos taurus) Complement C3 precursor	399	15	1.17	31	22154	2+	1345.7	0.008	5.94486	0.9991	R.EVVADSVWVDVK.D
2	1	CONTAM|Q2UVX4	187367	0.08		SWISS-PROT:Q2UVX4 (Bos taurus) Complement C3 precursor	399	15	1.17	31	22285	2+	1345.7	0.008	5.94486	0.9907	R.EVVADSVWVDVK.D
2	1	CONTAM|Q2UVX4	187367	0.08		SWISS-PROT:Q2UVX4 (Bos taurus) Complement C3 precursor	399	15	1.17	31	22593	2+	1345.7	0.01	7.43108	0.96	R.EVVADSVWVDVK.D
2	1	CONTAM|Q2UVX4	187367	0.08		SWISS-PROT:Q2UVX4 (Bos taurus) Complement C3 precursor	399	15	1.17	31	22791	2+	1345.7	0.009	6.68797	0.9881	R.EVVADSVWVDVK.D
2	1	CONTAM|Q2UVX4	187367	0.08		SWISS-PROT:Q2UVX4 (Bos taurus) Complement C3 precursor	399	15	1.17	31	23248	2+	1345.7	0.011	8.17418	0.9953	R.EVVADSVWVDVK.D
2	1	CONTAM|Q2UVX4	187367	0.08		SWISS-PROT:Q2UVX4 (Bos taurus) Complement C3 precursor	399	15	1.17	31	23404	2+	1345.7	0.007	5.20175	0.8145	R.EVVADSVWVDVK.D
2	1	CONTAM|Q2UVX4	187367	0.08		SWISS-PROT:Q2UVX4 (Bos taurus) Complement C3 precursor	399	15	1.17	31	23551	2+	1345.7	0.009	6.68797	0.9988	R.EVVADSVWVDVK.D
2	1	CONTAM|Q2UVX4	187367	0.08		SWISS-PROT:Q2UVX4 (Bos taurus) Complement C3 precursor	399	15	1.17	31	23737	2+	1345.7	0.007	5.20175	0.9347	R.EVVADSVWVDVK.D
2	1	CONTAM|Q2UVX4	187367	0.08		SWISS-PROT:Q2UVX4 (Bos taurus) Complement C3 precursor	399	15	1.17	31	23911	2+	1345.7	0.007	5.20175	0.9996	R.EVVADSVWVDVK.D
2	1	CONTAM|Q2UVX4	187367	0.08		SWISS-PROT:Q2UVX4 (Bos taurus) Complement C3 precursor	399	15	1.17	31	24222	2+	1345.7	0.007	5.20175	0.9614	R.EVVADSVWVDVK.D
2	1	CONTAM|Q2UVX4	187367	0.08		SWISS-PROT:Q2UVX4 (Bos taurus) Complement C3 precursor	399	15	1.17	31	24384	2+	1345.7	0.009	6.68797	0.9172	R.EVVADSVWVDVK.D
2	1	CONTAM|Q2UVX4	187367	0.08		SWISS-PROT:Q2UVX4 (Bos taurus) Complement C3 precursor	399	15	1.17	31	24547	2+	1345.7	1.013	9.6604	0.9869	R.EVVADSVWVDVK.D
2	1	CONTAM|Q2UVX4	187367	0.08		SWISS-PROT:Q2UVX4 (Bos taurus) Complement C3 precursor	399	15	1.17	31	24682	2+	1345.7	0.007	5.20175	1	R.EVVADSVWVDVK.D
2	1	CONTAM|Q2UVX4	187367	0.08		SWISS-PROT:Q2UVX4 (Bos taurus) Complement C3 precursor	399	15	1.17	31	24821	2+	1345.7	0.007	5.20175	1	R.EVVADSVWVDVK.D
2	1	CONTAM|Q2UVX4	187367	0.08		SWISS-PROT:Q2UVX4 (Bos taurus) Complement C3 precursor	399	15	1.17	31	24943	2+	1345.7	0.009	6.68797	0.9997	R.EVVADSVWVDVK.D
2	1	CONTAM|Q2UVX4	187367	0.08		SWISS-PROT:Q2UVX4 (Bos taurus) Complement C3 precursor	399	15	1.17	31	25087	2+	1345.7	0.003	2.22932	0.7493	R.EVVADSVWVDVK.D
2	1	CONTAM|Q2UVX4	187367	0.08		SWISS-PROT:Q2UVX4 (Bos taurus) Complement C3 precursor	399	15	1.17	31	25205	2+	1345.7	0.006	4.45865	0.9749	R.EVVADSVWVDVK.D
2	1	CONTAM|Q2UVX4	187367	0.08		SWISS-PROT:Q2UVX4 (Bos taurus) Complement C3 precursor	399	15	1.17	31	26451	2+	1345.7	0.009	6.68797	0.9967	R.EVVADSVWVDVK.D
2	1	CONTAM|Q2UVX4	187367	0.08		SWISS-PROT:Q2UVX4 (Bos taurus) Complement C3 precursor	399	15	1.17	31	26584	2+	1345.7	0.006	4.45865	0.9953	R.EVVADSVWVDVK.D
2	1	CONTAM|Q2UVX4	187367	0.08		SWISS-PROT:Q2UVX4 (Bos taurus) Complement C3 precursor	399	15	1.17	31	3978	2+	955.343	0.005	5.23372	0.9992	K.CCEDGMR.E	960335	12926.2
2	1	CONTAM|Q2UVX4	187367	0.08		SWISS-PROT:Q2UVX4 (Bos taurus) Complement C3 precursor	399	15	1.17	31	5667	2+	887.458	0.004	4.50726	0.7538	R.NEQVEIR.A
2	1	CONTAM|Q2UVX4	187367	0.08		SWISS-PROT:Q2UVX4 (Bos taurus) Complement C3 precursor	399	15	1.17	31	9150	3+	1211.65	0.006	4.95191	0.9999	K.KGYTQQLAFR.Q
2	1	CONTAM|Q2UVX4	187367	0.08		SWISS-PROT:Q2UVX4 (Bos taurus) Complement C3 precursor	399	15	1.17	31	9368	2+	833.488	0.004	4.79911	0.8729	R.LPYSVVR.N
2	1	CONTAM|Q2UVX4	187367	0.08		SWISS-PROT:Q2UVX4 (Bos taurus) Complement C3 precursor	399	15	1.17	31	9502	2+	833.488	0.003	3.59933	0.6135	R.LPYSVVR.N
2	1	CONTAM|Q2UVX4	187367	0.08		SWISS-PROT:Q2UVX4 (Bos taurus) Complement C3 precursor	399	15	1.17	31	10216	2+	1314.6	0.009	6.84617	1	K.ACEPGVDYVYK.T	34216480	28741202
2	1	CONTAM|Q2UVX4	187367	0.08		SWISS-PROT:Q2UVX4 (Bos taurus) Complement C3 precursor	399	15	1.17	31	10303	2+	1317.62	-0.002	1.51789	1	K.AC'EPGVDYVYK.T	34278456	28739978
2	1	CONTAM|Q2UVX4	187367	0.08		SWISS-PROT:Q2UVX4 (Bos taurus) Complement C3 precursor	399	15	1.17	31	10348	2+	1314.6	0.008	6.08549	1	K.ACEPGVDYVYK.T	29951830	24987182
2	1	CONTAM|Q2UVX4	187367	0.08		SWISS-PROT:Q2UVX4 (Bos taurus) Complement C3 precursor	399	15	1.17	31	10481	2+	1314.6	0.007	5.3248	0.9054	K.ACEPGVDYVYK.T	832587	582063
2	1	CONTAM|Q2UVX4	187367	0.08		SWISS-PROT:Q2UVX4 (Bos taurus) Complement C3 precursor	399	15	1.17	31	10759	2+	1083.56	0.006	5.53731	0.9993	K.GYTQQLAFR.Q
2	1	CONTAM|Q2UVX4	187367	0.08		SWISS-PROT:Q2UVX4 (Bos taurus) Complement C3 precursor	399	15	1.17	31	10866	2+	888.482	0.004	4.50206	0.9955	K.IWDVVEK.A
2	1	CONTAM|Q2UVX4	187367	0.08		SWISS-PROT:Q2UVX4 (Bos taurus) Complement C3 precursor	399	15	1.17	31	10886	2+	1083.56	0.006	5.53731	1	K.GYTQQLAFR.Q
2	1	CONTAM|Q2UVX4	187367	0.08		SWISS-PROT:Q2UVX4 (Bos taurus) Complement C3 precursor	399	15	1.17	31	10996	2+	888.482	0.004	4.50206	0.9992	K.IWDVVEK.A
2	1	CONTAM|Q2UVX4	187367	0.08		SWISS-PROT:Q2UVX4 (Bos taurus) Complement C3 precursor	399	15	1.17	31	11020	2+	1083.56	0.011	10.1517	0.9993	K.GYTQQLAFR.Q
2	1	CONTAM|Q2UVX4	187367	0.08		SWISS-PROT:Q2UVX4 (Bos taurus) Complement C3 precursor	399	15	1.17	31	11136	2+	888.482	0.005	5.62757	0.9711	K.IWDVVEK.A
2	1	CONTAM|Q2UVX4	187367	0.08		SWISS-PROT:Q2UVX4 (Bos taurus) Complement C3 precursor	399	15	1.17	31	11154	2+	1083.56	0.006	5.53731	0.9961	K.GYTQQLAFR.Q
2	1	CONTAM|Q2UVX4	187367	0.08		SWISS-PROT:Q2UVX4 (Bos taurus) Complement C3 precursor	399	15	1.17	31	11300	2+	1083.56	0.007	6.4602	0.9478	K.GYTQQLAFR.Q
2	1	CONTAM|Q2UVX4	187367	0.08		SWISS-PROT:Q2UVX4 (Bos taurus) Complement C3 precursor	399	15	1.17	31	12450	2+	1370.73	0.007	5.10676	1	K.TIYTPGSTVLYR.I
2	1	CONTAM|Q2UVX4	187367	0.08		SWISS-PROT:Q2UVX4 (Bos taurus) Complement C3 precursor	399	15	1.17	31	12580	2+	1370.73	0.008	5.8363	1	K.TIYTPGSTVLYR.I
2	1	CONTAM|Q2UVX4	187367	0.08		SWISS-PROT:Q2UVX4 (Bos taurus) Complement C3 precursor	399	15	1.17	31	12719	2+	1370.73	0.006	4.37723	0.9998	K.TIYTPGSTVLYR.I
2	1	CONTAM|Q2UVX4	187367	0.08		SWISS-PROT:Q2UVX4 (Bos taurus) Complement C3 precursor	399	15	1.17	31	13249	2+	1345.7	0.006	4.45865	1	R.EVVADSVWVDVK.D
2	1	CONTAM|Q2UVX4	187367	0.08		SWISS-PROT:Q2UVX4 (Bos taurus) Complement C3 precursor	399	15	1.17	31	14050	2+	1345.7	0.007	5.20175	1	R.EVVADSVWVDVK.D
2	1	CONTAM|Q2UVX4	187367	0.08		SWISS-PROT:Q2UVX4 (Bos taurus) Complement C3 precursor	399	15	1.17	31	14175	2+	1345.7	0.009	6.68797	1	R.EVVADSVWVDVK.D
2	1	CONTAM|Q2UVX4	187367	0.08		SWISS-PROT:Q2UVX4 (Bos taurus) Complement C3 precursor	399	15	1.17	31	14275	2+	1092.63	0.006	5.49134	0.9972	R.NTLIIYLDK.V
2	1	CONTAM|Q2UVX4	187367	0.08		SWISS-PROT:Q2UVX4 (Bos taurus) Complement C3 precursor	399	15	1.17	31	14307	2+	1345.7	0.008	5.94486	1	R.EVVADSVWVDVK.D
2	1	CONTAM|Q2UVX4	187367	0.08		SWISS-PROT:Q2UVX4 (Bos taurus) Complement C3 precursor	399	15	1.17	31	14406	2+	1092.63	0.007	6.40656	0.9999	R.NTLIIYLDK.V
2	1	CONTAM|Q2UVX4	187367	0.08		SWISS-PROT:Q2UVX4 (Bos taurus) Complement C3 precursor	399	15	1.17	31	14440	2+	1345.7	0.009	6.68797	1	R.EVVADSVWVDVK.D
2	1	CONTAM|Q2UVX4	187367	0.08		SWISS-PROT:Q2UVX4 (Bos taurus) Complement C3 precursor	399	15	1.17	31	14539	2+	1092.63	0.006	5.49134	0.9987	R.NTLIIYLDK.V
2	1	CONTAM|Q2UVX4	187367	0.08		SWISS-PROT:Q2UVX4 (Bos taurus) Complement C3 precursor	399	15	1.17	31	14571	2+	1345.7	0.009	6.68797	1	R.EVVADSVWVDVK.D
2	1	CONTAM|Q2UVX4	187367	0.08		SWISS-PROT:Q2UVX4 (Bos taurus) Complement C3 precursor	399	15	1.17	31	14704	2+	1345.7	0.008	5.94486	1	R.EVVADSVWVDVK.D
2	1	CONTAM|Q2UVX4	187367	0.08		SWISS-PROT:Q2UVX4 (Bos taurus) Complement C3 precursor	399	15	1.17	31	14838	2+	1345.7	0.008	5.94486	1	R.EVVADSVWVDVK.D
2	1	CONTAM|Q2UVX4	187367	0.08		SWISS-PROT:Q2UVX4 (Bos taurus) Complement C3 precursor	399	15	1.17	31	14980	2+	1345.7	0.01	7.43108	1	R.EVVADSVWVDVK.D
2	1	CONTAM|Q2UVX4	187367	0.08		SWISS-PROT:Q2UVX4 (Bos taurus) Complement C3 precursor	399	15	1.17	31	15111	2+	1345.7	0.013	9.6604	1	R.EVVADSVWVDVK.D
2	1	CONTAM|Q2UVX4	187367	0.08		SWISS-PROT:Q2UVX4 (Bos taurus) Complement C3 precursor	399	15	1.17	31	15244	2+	1345.7	0.007	5.20175	1	R.EVVADSVWVDVK.D
2	1	CONTAM|Q2UVX4	187367	0.08		SWISS-PROT:Q2UVX4 (Bos taurus) Complement C3 precursor	399	15	1.17	31	15377	2+	1345.7	0.007	5.20175	0.9999	R.EVVADSVWVDVK.D
2	1	CONTAM|Q2UVX4	187367	0.08		SWISS-PROT:Q2UVX4 (Bos taurus) Complement C3 precursor	399	15	1.17	31	15513	2+	1345.7	0.007	5.20175	1	R.EVVADSVWVDVK.D
2	1	CONTAM|Q2UVX4	187367	0.08		SWISS-PROT:Q2UVX4 (Bos taurus) Complement C3 precursor	399	15	1.17	31	15642	2+	1345.7	0.008	5.94486	1	R.EVVADSVWVDVK.D
2	1	CONTAM|Q2UVX4	187367	0.08		SWISS-PROT:Q2UVX4 (Bos taurus) Complement C3 precursor	399	15	1.17	31	15774	2+	1345.7	0.007	5.20175	1	R.EVVADSVWVDVK.D
2	1	CONTAM|Q2UVX4	187367	0.08		SWISS-PROT:Q2UVX4 (Bos taurus) Complement C3 precursor	399	15	1.17	31	15904	2+	1345.7	0.01	7.43108	1	R.EVVADSVWVDVK.D
2	1	CONTAM|Q2UVX4	187367	0.08		SWISS-PROT:Q2UVX4 (Bos taurus) Complement C3 precursor	399	15	1.17	31	16037	2+	1345.7	0.006	4.45865	1	R.EVVADSVWVDVK.D
2	1	CONTAM|Q2UVX4	187367	0.08		SWISS-PROT:Q2UVX4 (Bos taurus) Complement C3 precursor	399	15	1.17	31	16459	2+	1345.7	0.008	5.94486	1	R.EVVADSVWVDVK.D
2	1	CONTAM|Q2UVX4	187367	0.08		SWISS-PROT:Q2UVX4 (Bos taurus) Complement C3 precursor	399	15	1.17	31	16656	2+	1345.7	0.005	3.71554	0.999	R.EVVADSVWVDVK.D
2	1	CONTAM|Q2UVX4	187367	0.08		SWISS-PROT:Q2UVX4 (Bos taurus) Complement C3 precursor	399	15	1.17	31	16788	2+	1345.7	0.006	4.45865	1	R.EVVADSVWVDVK.D
2	1	CONTAM|Q2UVX4	187367	0.08		SWISS-PROT:Q2UVX4 (Bos taurus) Complement C3 precursor	399	15	1.17	31	16923	2+	1345.7	0.006	4.45865	0.9993	R.EVVADSVWVDVK.D
2	1	CONTAM|Q2UVX4	187367	0.08		SWISS-PROT:Q2UVX4 (Bos taurus) Complement C3 precursor	399	15	1.17	31	17054	2+	1345.7	0.008	5.94486	1	R.EVVADSVWVDVK.D
2	1	CONTAM|Q2UVX4	187367	0.08		SWISS-PROT:Q2UVX4 (Bos taurus) Complement C3 precursor	399	15	1.17	31	17186	2+	1345.7	0.006	4.45865	0.9906	R.EVVADSVWVDVK.D
2	1	CONTAM|Q2UVX4	187367	0.08		SWISS-PROT:Q2UVX4 (Bos taurus) Complement C3 precursor	399	15	1.17	31	17580	2+	1345.7	0.009	6.68797	1	R.EVVADSVWVDVK.D
2	1	CONTAM|Q2UVX4	187367	0.08		SWISS-PROT:Q2UVX4 (Bos taurus) Complement C3 precursor	399	15	1.17	31	17730	2+	1345.7	0.006	4.45865	0.9997	R.EVVADSVWVDVK.D
2	1	CONTAM|Q2UVX4	187367	0.08		SWISS-PROT:Q2UVX4 (Bos taurus) Complement C3 precursor	399	15	1.17	31	17868	2+	1345.7	0.011	8.17418	0.994	R.EVVADSVWVDVK.D
2	1	CONTAM|Q2UVX4	187367	0.08		SWISS-PROT:Q2UVX4 (Bos taurus) Complement C3 precursor	399	15	1.17	31	18000	2+	1345.7	0.006	4.45865	1	R.EVVADSVWVDVK.D
2	1	CONTAM|Q2UVX4	187367	0.08		SWISS-PROT:Q2UVX4 (Bos taurus) Complement C3 precursor	399	15	1.17	31	18276	2+	1345.7	0.008	5.94486	0.9859	R.EVVADSVWVDVK.D
2	1	CONTAM|Q2UVX4	187367	0.08		SWISS-PROT:Q2UVX4 (Bos taurus) Complement C3 precursor	399	15	1.17	31	18818	2+	1345.7	-0.063	46.8158	0.7077	R.EVVADSVWVDVK.D
2	1	CONTAM|Q2UVX4	187367	0.08		SWISS-PROT:Q2UVX4 (Bos taurus) Complement C3 precursor	399	15	1.17	31	18956	2+	1345.7	-0.059	43.8434	0.998	R.EVVADSVWVDVK.D
2	1	CONTAM|Q2UVX4	187367	0.08		SWISS-PROT:Q2UVX4 (Bos taurus) Complement C3 precursor	399	15	1.17	31	19219	2+	1345.7	0.009	6.68797	0.9995	R.EVVADSVWVDVK.D
2	1	CONTAM|Q2UVX4	187367	0.08		SWISS-PROT:Q2UVX4 (Bos taurus) Complement C3 precursor	399	15	1.17	31	19350	2+	1345.7	0.009	6.68797	1	R.EVVADSVWVDVK.D
2	1	CONTAM|Q2UVX4	187367	0.08		SWISS-PROT:Q2UVX4 (Bos taurus) Complement C3 precursor	399	15	1.17	31	19723	2+	1345.7	0.009	6.68797	0.9913	R.EVVADSVWVDVK.D
2	1	CONTAM|Q2UVX4	187367	0.08		SWISS-PROT:Q2UVX4 (Bos taurus) Complement C3 precursor	399	15	1.17	31	19901	2+	1345.7	0.006	4.45865	0.9987	R.EVVADSVWVDVK.D
2	1	CONTAM|Q2UVX4	187367	0.08		SWISS-PROT:Q2UVX4 (Bos taurus) Complement C3 precursor	399	15	1.17	31	20164	2+	1345.7	0.002	1.48622	0.9927	R.EVVADSVWVDVK.D
2	1	CONTAM|Q2UVX4	187367	0.08		SWISS-PROT:Q2UVX4 (Bos taurus) Complement C3 precursor	399	15	1.17	31	20287	2+	1345.7	0.008	5.94486	0.9992	R.EVVADSVWVDVK.D
2	1	CONTAM|Q2UVX4	187367	0.08		SWISS-PROT:Q2UVX4 (Bos taurus) Complement C3 precursor	399	15	1.17	31	20416	2+	1345.7	0.011	8.17418	1	R.EVVADSVWVDVK.D
2	1	CONTAM|Q2UVX4	187367	0.08		SWISS-PROT:Q2UVX4 (Bos taurus) Complement C3 precursor	399	15	1.17	31	20553	2+	1345.7	0.006	4.45865	0.9979	R.EVVADSVWVDVK.D
2	1	CONTAM|Q2UVX4	187367	0.08		SWISS-PROT:Q2UVX4 (Bos taurus) Complement C3 precursor	399	15	1.17	31	20735	2+	1345.7	0.011	8.17418	0.7507	R.EVVADSVWVDVK.D
2	1	CONTAM|Q2UVX4	187367	0.08		SWISS-PROT:Q2UVX4 (Bos taurus) Complement C3 precursor	399	15	1.17	31	20870	2+	1345.7	0.013	9.6604	0.9021	R.EVVADSVWVDVK.D
2	1	CONTAM|Q2UVX4	187367	0.08		SWISS-PROT:Q2UVX4 (Bos taurus) Complement C3 precursor	399	15	1.17	31	21013	2+	1345.7	0.002	1.48622	0.9842	R.EVVADSVWVDVK.D
2	1	CONTAM|Q2UVX4	187367	0.08		SWISS-PROT:Q2UVX4 (Bos taurus) Complement C3 precursor	399	15	1.17	31	21142	2+	1345.7	0.006	4.45865	0.9666	R.EVVADSVWVDVK.D
2	1	CONTAM|Q2UVX4	187367	0.08		SWISS-PROT:Q2UVX4 (Bos taurus) Complement C3 precursor	399	15	1.17	31	21356	2+	1345.7	1.013	9.6604	0.9452	R.EVVADSVWVDVK.D
2	1	CONTAM|Q2UVX4	187367	0.08		SWISS-PROT:Q2UVX4 (Bos taurus) Complement C3 precursor	399	15	1.17	31	21483	2+	1345.7	0.007	5.20175	1	R.EVVADSVWVDVK.D
2	1	CONTAM|Q2UVX4	187367	0.08		SWISS-PROT:Q2UVX4 (Bos taurus) Complement C3 precursor	399	15	1.17	31	21614	2+	1345.7	0.006	4.45865	0.9988	R.EVVADSVWVDVK.D
2	1	CONTAM|Q2UVX4	187367	0.08		SWISS-PROT:Q2UVX4 (Bos taurus) Complement C3 precursor	399	15	1.17	31	21892	2+	1345.7	0.006	4.45865	0.9992	R.EVVADSVWVDVK.D
2	1	CONTAM|Q2UVX4	187367	0.08		SWISS-PROT:Q2UVX4 (Bos taurus) Complement C3 precursor	399	15	1.17	31	22023	2+	1345.7	0.009	6.68797	0.9166	R.EVVADSVWVDVK.D
2	1	CONTAM|Q2UVX4	187367	0.08		SWISS-PROT:Q2UVX4 (Bos taurus) Complement C3 precursor	399	15	1.17	31	22154	2+	1345.7	0.011	8.17418	1	R.EVVADSVWVDVK.D
2	1	CONTAM|Q2UVX4	187367	0.08		SWISS-PROT:Q2UVX4 (Bos taurus) Complement C3 precursor	399	15	1.17	31	22328	2+	1345.7	0.007	5.20175	0.9955	R.EVVADSVWVDVK.D
2	1	CONTAM|Q2UVX4	187367	0.08		SWISS-PROT:Q2UVX4 (Bos taurus) Complement C3 precursor	399	15	1.17	31	22483	2+	1345.7	0.007	5.20175	0.9993	R.EVVADSVWVDVK.D
2	1	CONTAM|Q2UVX4	187367	0.08		SWISS-PROT:Q2UVX4 (Bos taurus) Complement C3 precursor	399	15	1.17	31	22830	2+	1345.7	0.008	5.94486	0.9909	R.EVVADSVWVDVK.D
2	1	CONTAM|Q2UVX4	187367	0.08		SWISS-PROT:Q2UVX4 (Bos taurus) Complement C3 precursor	399	15	1.17	31	22958	2+	1345.7	0.006	4.45865	1	R.EVVADSVWVDVK.D
2	1	CONTAM|Q2UVX4	187367	0.08		SWISS-PROT:Q2UVX4 (Bos taurus) Complement C3 precursor	399	15	1.17	31	23092	2+	1345.7	0.006	4.45865	0.9948	R.EVVADSVWVDVK.D
2	1	CONTAM|Q2UVX4	187367	0.08		SWISS-PROT:Q2UVX4 (Bos taurus) Complement C3 precursor	399	15	1.17	31	23215	2+	1345.7	0.007	5.20175	0.8964	R.EVVADSVWVDVK.D
2	1	CONTAM|Q2UVX4	187367	0.08		SWISS-PROT:Q2UVX4 (Bos taurus) Complement C3 precursor	399	15	1.17	31	23367	2+	1345.7	0.006	4.45865	0.9984	R.EVVADSVWVDVK.D
2	1	CONTAM|Q2UVX4	187367	0.08		SWISS-PROT:Q2UVX4 (Bos taurus) Complement C3 precursor	399	15	1.17	31	23494	2+	1345.7	0.011	8.17418	0.9998	R.EVVADSVWVDVK.D
2	1	CONTAM|Q2UVX4	187367	0.08		SWISS-PROT:Q2UVX4 (Bos taurus) Complement C3 precursor	399	15	1.17	31	23963	2+	1345.7	0.011	8.17418	0.9974	R.EVVADSVWVDVK.D
2	1	CONTAM|Q2UVX4	187367	0.08		SWISS-PROT:Q2UVX4 (Bos taurus) Complement C3 precursor	399	15	1.17	31	24106	2+	1345.7	0.009	6.68797	0.9918	R.EVVADSVWVDVK.D
2	1	CONTAM|Q2UVX4	187367	0.08		SWISS-PROT:Q2UVX4 (Bos taurus) Complement C3 precursor	399	15	1.17	31	24236	2+	1345.7	0.009	6.68797	0.999	R.EVVADSVWVDVK.D
2	1	CONTAM|Q2UVX4	187367	0.08		SWISS-PROT:Q2UVX4 (Bos taurus) Complement C3 precursor	399	15	1.17	31	24363	2+	1345.7	0.009	6.68797	1	R.EVVADSVWVDVK.D
2	1	CONTAM|Q2UVX4	187367	0.08		SWISS-PROT:Q2UVX4 (Bos taurus) Complement C3 precursor	399	15	1.17	31	24537	2+	1345.7	0.009	6.68797	1	R.EVVADSVWVDVK.D
2	1	CONTAM|Q2UVX4	187367	0.08		SWISS-PROT:Q2UVX4 (Bos taurus) Complement C3 precursor	399	15	1.17	31	24659	2+	1345.7	0.008	5.94486	1	R.EVVADSVWVDVK.D
2	1	CONTAM|Q2UVX4	187367	0.08		SWISS-PROT:Q2UVX4 (Bos taurus) Complement C3 precursor	399	15	1.17	31	24782	2+	1345.7	0.007	5.20175	0.8516	R.EVVADSVWVDVK.D
2	1	CONTAM|Q2UVX4	187367	0.08		SWISS-PROT:Q2UVX4 (Bos taurus) Complement C3 precursor	399	15	1.17	31	25140	2+	1345.7	0.006	4.45865	0.9741	R.EVVADSVWVDVK.D
2	1	CONTAM|Q2UVX4	187367	0.08		SWISS-PROT:Q2UVX4 (Bos taurus) Complement C3 precursor	399	15	1.17	31	25254	2+	1345.7	0.008	5.94486	0.6024	R.EVVADSVWVDVK.D
2	1	CONTAM|Q2UVX4	187367	0.08		SWISS-PROT:Q2UVX4 (Bos taurus) Complement C3 precursor	399	15	1.17	31	26299	2+	1345.7	0.008	5.94486	1	R.EVVADSVWVDVK.D
2	1	CONTAM|Q2UVX4	187367	0.08		SWISS-PROT:Q2UVX4 (Bos taurus) Complement C3 precursor	399	15	1.17	31	26426	2+	1345.7	0.009	6.68797	0.6988	R.EVVADSVWVDVK.D
2	1	CONTAM|Q2UVX4	187367	0.08		SWISS-PROT:Q2UVX4 (Bos taurus) Complement C3 precursor	399	15	1.17	31	4764	2+	887.458	0.006	6.76088	0.6515	R.NEQVEIR.A
2	1	CONTAM|Q2UVX4	187367	0.08		SWISS-PROT:Q2UVX4 (Bos taurus) Complement C3 precursor	399	15	1.17	31	7814	2+	1211.65	-1	0	0.6685	K.KGYTQQLAFR.Q
2	1	CONTAM|Q2UVX4	187367	0.08		SWISS-PROT:Q2UVX4 (Bos taurus) Complement C3 precursor	399	15	1.17	31	8810	2+	1317.62	-0.003	2.27683	0.9679	K.AC'EPGVDYVYK.T	274679	327396
2	1	CONTAM|Q2UVX4	187367	0.08		SWISS-PROT:Q2UVX4 (Bos taurus) Complement C3 precursor	399	15	1.17	31	9213	2+	1083.56	0.005	4.61443	0.7253	K.GYTQQLAFR.Q
2	1	CONTAM|Q2UVX4	187367	0.08		SWISS-PROT:Q2UVX4 (Bos taurus) Complement C3 precursor	399	15	1.17	31	9333	2+	1083.56	0.006	5.53731	1	K.GYTQQLAFR.Q
2	1	CONTAM|Q2UVX4	187367	0.08		SWISS-PROT:Q2UVX4 (Bos taurus) Complement C3 precursor	399	15	1.17	31	10902	2+	1370.73	0.007	5.10676	1	K.TIYTPGSTVLYR.I
2	1	CONTAM|Q2UVX4	187367	0.08		SWISS-PROT:Q2UVX4 (Bos taurus) Complement C3 precursor	399	15	1.17	31	12298	2+	1345.7	0.007	5.20175	1	R.EVVADSVWVDVK.D
2	1	CONTAM|Q2UVX4	187367	0.08		SWISS-PROT:Q2UVX4 (Bos taurus) Complement C3 precursor	399	15	1.17	31	12430	2+	1345.7	0.01	7.43108	1	R.EVVADSVWVDVK.D
2	1	CONTAM|Q2UVX4	187367	0.08		SWISS-PROT:Q2UVX4 (Bos taurus) Complement C3 precursor	399	15	1.17	31	12559	2+	1345.7	0.007	5.20175	1	R.EVVADSVWVDVK.D
2	1	CONTAM|Q2UVX4	187367	0.08		SWISS-PROT:Q2UVX4 (Bos taurus) Complement C3 precursor	399	15	1.17	31	12614	2+	1092.63	0.006	5.49134	0.9998	R.NTLIIYLDK.V
2	1	CONTAM|Q2UVX4	187367	0.08		SWISS-PROT:Q2UVX4 (Bos taurus) Complement C3 precursor	399	15	1.17	31	12691	2+	1345.7	0.008	5.94486	1	R.EVVADSVWVDVK.D
2	1	CONTAM|Q2UVX4	187367	0.08		SWISS-PROT:Q2UVX4 (Bos taurus) Complement C3 precursor	399	15	1.17	31	12822	2+	1345.7	0.007	5.20175	1	R.EVVADSVWVDVK.D
2	1	CONTAM|Q2UVX4	187367	0.08		SWISS-PROT:Q2UVX4 (Bos taurus) Complement C3 precursor	399	15	1.17	31	12955	2+	1345.7	0.006	4.45865	1	R.EVVADSVWVDVK.D
2	1	CONTAM|Q2UVX4	187367	0.08		SWISS-PROT:Q2UVX4 (Bos taurus) Complement C3 precursor	399	15	1.17	31	13087	2+	1345.7	0.007	5.20175	0.9999	R.EVVADSVWVDVK.D
2	1	CONTAM|Q2UVX4	187367	0.08		SWISS-PROT:Q2UVX4 (Bos taurus) Complement C3 precursor	399	15	1.17	31	13225	2+	1345.7	1.013	9.6604	0.994	R.EVVADSVWVDVK.D
2	1	CONTAM|Q2UVX4	187367	0.08		SWISS-PROT:Q2UVX4 (Bos taurus) Complement C3 precursor	399	15	1.17	31	13478	2+	1345.7	0.006	4.45865	1	R.EVVADSVWVDVK.D
2	1	CONTAM|Q2UVX4	187367	0.08		SWISS-PROT:Q2UVX4 (Bos taurus) Complement C3 precursor	399	15	1.17	31	13612	2+	1345.7	0.009	6.68797	0.9883	R.EVVADSVWVDVK.D
2	1	CONTAM|Q2UVX4	187367	0.08		SWISS-PROT:Q2UVX4 (Bos taurus) Complement C3 precursor	399	15	1.17	31	13744	2+	1345.7	0.008	5.94486	0.9952	R.EVVADSVWVDVK.D
2	1	CONTAM|Q2UVX4	187367	0.08		SWISS-PROT:Q2UVX4 (Bos taurus) Complement C3 precursor	399	15	1.17	31	13876	2+	1345.7	0.013	9.6604	0.9957	R.EVVADSVWVDVK.D
2	1	CONTAM|Q2UVX4	187367	0.08		SWISS-PROT:Q2UVX4 (Bos taurus) Complement C3 precursor	399	15	1.17	31	14563	2+	1345.7	0.002	1.48622	0.9213	R.EVVADSVWVDVK.D
2	1	CONTAM|Q2UVX4	187367	0.08		SWISS-PROT:Q2UVX4 (Bos taurus) Complement C3 precursor	399	15	1.17	31	14804	2+	1345.7	0.005	3.71554	0.993	R.EVVADSVWVDVK.D
2	1	CONTAM|Q2UVX4	187367	0.08		SWISS-PROT:Q2UVX4 (Bos taurus) Complement C3 precursor	399	15	1.17	31	15070	2+	1345.7	0.009	6.68797	0.8318	R.EVVADSVWVDVK.D
2	1	CONTAM|Q2UVX4	187367	0.08		SWISS-PROT:Q2UVX4 (Bos taurus) Complement C3 precursor	399	15	1.17	31	15189	2+	1345.7	0.008	5.94486	0.9972	R.EVVADSVWVDVK.D
2	1	CONTAM|Q2UVX4	187367	0.08		SWISS-PROT:Q2UVX4 (Bos taurus) Complement C3 precursor	399	15	1.17	31	15334	2+	1345.7	0.005	3.71554	0.9994	R.EVVADSVWVDVK.D
2	1	CONTAM|Q2UVX4	187367	0.08		SWISS-PROT:Q2UVX4 (Bos taurus) Complement C3 precursor	399	15	1.17	31	15849	2+	1345.7	0.007	5.20175	0.9673	R.EVVADSVWVDVK.D
2	1	CONTAM|Q2UVX4	187367	0.08		SWISS-PROT:Q2UVX4 (Bos taurus) Complement C3 precursor	399	15	1.17	31	16198	2+	1345.7	0.008	5.94486	0.9933	R.EVVADSVWVDVK.D
2	1	CONTAM|Q2UVX4	187367	0.08		SWISS-PROT:Q2UVX4 (Bos taurus) Complement C3 precursor	399	15	1.17	31	16445	2+	1345.7	0.007	5.20175	0.9749	R.EVVADSVWVDVK.D
2	1	CONTAM|Q2UVX4	187367	0.08		SWISS-PROT:Q2UVX4 (Bos taurus) Complement C3 precursor	399	15	1.17	31	16577	2+	1345.7	0.007	5.20175	0.9985	R.EVVADSVWVDVK.D
2	1	CONTAM|Q2UVX4	187367	0.08		SWISS-PROT:Q2UVX4 (Bos taurus) Complement C3 precursor	399	15	1.17	31	16725	2+	1345.7	0.007	5.20175	0.9999	R.EVVADSVWVDVK.D
2	1	CONTAM|Q2UVX4	187367	0.08		SWISS-PROT:Q2UVX4 (Bos taurus) Complement C3 precursor	399	15	1.17	31	17015	2+	1345.7	1.013	9.6604	0.9985	R.EVVADSVWVDVK.D
2	1	CONTAM|Q2UVX4	187367	0.08		SWISS-PROT:Q2UVX4 (Bos taurus) Complement C3 precursor	399	15	1.17	31	17314	2+	1345.7	0.007	5.20175	0.9943	R.EVVADSVWVDVK.D
2	1	CONTAM|Q2UVX4	187367	0.08		SWISS-PROT:Q2UVX4 (Bos taurus) Complement C3 precursor	399	15	1.17	31	17686	2+	1345.7	0.008	5.94486	0.9926	R.EVVADSVWVDVK.D
2	1	CONTAM|Q2UVX4	187367	0.08		SWISS-PROT:Q2UVX4 (Bos taurus) Complement C3 precursor	399	15	1.17	31	18006	2+	1345.7	0.008	5.94486	0.6512	R.EVVADSVWVDVK.D
2	1	CONTAM|Q2UVX4	187367	0.08		SWISS-PROT:Q2UVX4 (Bos taurus) Complement C3 precursor	399	15	1.17	31	18159	2+	1345.7	0.007	5.20175	0.7835	R.EVVADSVWVDVK.D
2	1	CONTAM|Q2UVX4	187367	0.08		SWISS-PROT:Q2UVX4 (Bos taurus) Complement C3 precursor	399	15	1.17	31	18275	2+	1345.7	0.009	6.68797	0.9361	R.EVVADSVWVDVK.D
2	1	CONTAM|Q2UVX4	187367	0.08		SWISS-PROT:Q2UVX4 (Bos taurus) Complement C3 precursor	399	15	1.17	31	18975	2+	1345.7	0.009	6.68797	0.9877	R.EVVADSVWVDVK.D
2	1	CONTAM|Q2UVX4	187367	0.08		SWISS-PROT:Q2UVX4 (Bos taurus) Complement C3 precursor	399	15	1.17	31	19492	2+	1345.7	0.007	5.20175	0.9722	R.EVVADSVWVDVK.D
2	1	CONTAM|Q2UVX4	187367	0.08		SWISS-PROT:Q2UVX4 (Bos taurus) Complement C3 precursor	399	15	1.17	31	19976	2+	1345.7	0.005	3.71554	0.9711	R.EVVADSVWVDVK.D
2	1	CONTAM|Q2UVX4	187367	0.08		SWISS-PROT:Q2UVX4 (Bos taurus) Complement C3 precursor	399	15	1.17	31	20272	2+	1345.7	0.006	4.45865	0.9938	R.EVVADSVWVDVK.D
2	1	CONTAM|Q2UVX4	187367	0.08		SWISS-PROT:Q2UVX4 (Bos taurus) Complement C3 precursor	399	15	1.17	31	22530	2+	1345.7	0.009	6.68797	0.9974	R.EVVADSVWVDVK.D
2	1	CONTAM|Q2UVX4	187367	0.08		SWISS-PROT:Q2UVX4 (Bos taurus) Complement C3 precursor	399	15	1.17	31	22664	2+	1345.7	0.006	4.45865	0.6528	R.EVVADSVWVDVK.D
2	1	CONTAM|Q2UVX4	187367	0.08		SWISS-PROT:Q2UVX4 (Bos taurus) Complement C3 precursor	399	15	1.17	31	3924	2+	955.343	0.004	4.18698	0.8734	K.CCEDGMR.E	1595979	982858
2	1	CONTAM|Q2UVX4	187367	0.08		SWISS-PROT:Q2UVX4 (Bos taurus) Complement C3 precursor	399	15	1.17	31	10610	2+	1083.56	0.003	2.76866	0.9998	K.GYTQQLAFR.Q
[truncated: 57,957 more rows]

## Sheet: PCa5_PHA
Group	Prob	Protein	SequenceMass	AACoverage	BestGeneName	Description	Total Filtered Peptides	Unique Filtered Peptides	H2L Mean	Ratio Peps	Scan	Z	CalcMHPlus	dMass	FdMass (ppm)	PepProphet	Peptide	Light Area	Heavy Area
[truncated: 81,591 more rows]
