# Supplementary material for: Multi-lectin Affinity Chromatography and Quantitative Proteomic Analysis Reveal Differential Glycoform Levels between Prostate Cancer and Benign Prostatic Hyperplasia Sera
Source: Sci Rep. 2018 Apr 25;8:6509. doi: 10.1038/s41598-018-24270-w (PMC5916935; doi:10.1038/s41598-018-24270-w)
Supplement: Supplementary file 17 — Dataset 1P [file 41598_2018_24270_MOESM17_ESM.xlsx]

## Sheet: Title, Authors, Key
SUPPLEMENTARY INFORMATION FOR
Multi-lectin Affinity Chromatography and Quantitative Proteomic Analysis Reveal Differential Glycoform Levels between Prostate Cancer and Benign Prostatic Hyperplasia Sera
Sarah M. Totten, Ravali Adusumilli, Majlinda Kullolli, Cheylene Tanimoto, James D. Brooks, Parag Mallick, Sharon J. Pitteri
KEY
Column Heading:	Description:
Group	ProteinProphet Group
Prob	ProteinProphet Probability
Protein	UniProt Acession Number
SequenceMass	Protein Mass
AACoverage	% Amino Acid Coverage
BestGeneName	Best Gene Name from Protein Prophet Group
Description	Protein Description
Total Filtered Peptides	Total Peptides Assigned to Protein Group
Unique Filtered Peptides	Unique Peptides Assigned to Protein Group
H2L Mean	Mean of Heavy-to-Light Ratios for Protein Group
Ratio Peps	Numer of Peptides used to Calculate Heavy-to-Light Protein Ratio
Scan	Scan Number
Z	Charge
CalcMHPlus	[M+H]+ Mass
dMass	Difference between calculated and measured mass, not corrected for monoisotopic peak
FdMass (ppm)	Mass accuracy in ppm represented as fractional delta mass, corrected for monoisotopic peak
PepProphet	PeptideProphet Score
Peptide	Peptide Sequence, C'=heavy labeled cysteine, M"=oxidized methionine, E^ = loss of water from N-terminal glutamic acid, Q^ = loss of ammonia from N-terminal glutamine
Light Area	Area of light peptide
Heavy Area	Area of heavy peptide

## Sheet: PCa6_UNB
Group	Prob	Protein	SequenceMass	AACoverage	BestGeneName	Description	Total Filtered Peptides	Unique Filtered Peptides	H2L Mean	Ratio Peps	Scan	Z	CalcMHPlus	dMass	FdMass (ppm)	PepProphet	Peptide	Light Area	Heavy Area
1	1	CONTAM|P00761	24409.5	0.251		SWISS-PROT:P00761|TRYP_PIG Trypsin - Sus scrofa (Pig).	273	5			8122	2+	1045.56	0.004	3.82569	0.9997	K.LSSPATLNSR.V
1	1	CONTAM|P00761	24409.5	0.251		SWISS-PROT:P00761|TRYP_PIG Trypsin - Sus scrofa (Pig).	273	5			8258	2+	1045.56	0.004	3.82569	0.9993	K.LSSPATLNSR.V
1	1	CONTAM|P00761	24409.5	0.251		SWISS-PROT:P00761|TRYP_PIG Trypsin - Sus scrofa (Pig).	273	5			10141	2+	842.509	0.004	4.74772	0.9297	R.VATVSLPR.S
1	1	CONTAM|P00761	24409.5	0.251		SWISS-PROT:P00761|TRYP_PIG Trypsin - Sus scrofa (Pig).	273	5			10282	2+	842.509	0.003	3.56079	0.7536	R.VATVSLPR.S
1	1	CONTAM|P00761	24409.5	0.251		SWISS-PROT:P00761|TRYP_PIG Trypsin - Sus scrofa (Pig).	273	5			10425	2+	842.509	0.003	3.56079	0.9162	R.VATVSLPR.S
1	1	CONTAM|P00761	24409.5	0.251		SWISS-PROT:P00761|TRYP_PIG Trypsin - Sus scrofa (Pig).	273	5			10568	2+	842.509	0.003	3.56079	0.8866	R.VATVSLPR.S
1	1	CONTAM|P00761	24409.5	0.251		SWISS-PROT:P00761|TRYP_PIG Trypsin - Sus scrofa (Pig).	273	5			10713	2+	842.509	0.003	3.56079	0.919	R.VATVSLPR.S
1	1	CONTAM|P00761	24409.5	0.251		SWISS-PROT:P00761|TRYP_PIG Trypsin - Sus scrofa (Pig).	273	5			16061	3+	2211.1	1.991	4.07036	0.6137	R.LGEHNIDVLEGNEQFINAAK.I
1	1	CONTAM|P00761	24409.5	0.251		SWISS-PROT:P00761|TRYP_PIG Trypsin - Sus scrofa (Pig).	273	5			16090	2+	2211.1	0.992	3.6181	0.8674	R.LGEHNIDVLEGNEQFINAAK.I
1	1	CONTAM|P00761	24409.5	0.251		SWISS-PROT:P00761|TRYP_PIG Trypsin - Sus scrofa (Pig).	273	5			16380	3+	2211.1	0.007	3.16584	1	R.LGEHNIDVLEGNEQFINAAK.I
1	1	CONTAM|P00761	24409.5	0.251		SWISS-PROT:P00761|TRYP_PIG Trypsin - Sus scrofa (Pig).	273	5			16471	2+	2211.1	0.011	4.97489	1	R.LGEHNIDVLEGNEQFINAAK.I
1	1	CONTAM|P00761	24409.5	0.251		SWISS-PROT:P00761|TRYP_PIG Trypsin - Sus scrofa (Pig).	273	5			16503	3+	2211.1	0.012	5.42715	1	R.LGEHNIDVLEGNEQFINAAK.I
1	1	CONTAM|P00761	24409.5	0.251		SWISS-PROT:P00761|TRYP_PIG Trypsin - Sus scrofa (Pig).	273	5			16636	3+	2211.1	0.013	5.87942	1	R.LGEHNIDVLEGNEQFINAAK.I
1	1	CONTAM|P00761	24409.5	0.251		SWISS-PROT:P00761|TRYP_PIG Trypsin - Sus scrofa (Pig).	273	5			16767	3+	2211.1	0.997	1.35679	0.9942	R.LGEHNIDVLEGNEQFINAAK.I
1	1	CONTAM|P00761	24409.5	0.251		SWISS-PROT:P00761|TRYP_PIG Trypsin - Sus scrofa (Pig).	273	5			17912	3+	2299.18	0.01	4.34939	0.9997	K.IITHPNFNGNTLDNDIM"LIK.L
1	1	CONTAM|P00761	24409.5	0.251		SWISS-PROT:P00761|TRYP_PIG Trypsin - Sus scrofa (Pig).	273	5			18747	3+	2283.18	0.014	6.1318	0.9999	K.IITHPNFNGNTLDNDIMLIK.L
1	1	CONTAM|P00761	24409.5	0.251		SWISS-PROT:P00761|TRYP_PIG Trypsin - Sus scrofa (Pig).	273	5			18912	3+	2283.18	0.995	2.18993	0.8091	K.IITHPNFNGNTLDNDIMLIK.L
1	1	CONTAM|P00761	24409.5	0.251		SWISS-PROT:P00761|TRYP_PIG Trypsin - Sus scrofa (Pig).	273	5			7861	2+	1045.56	0.006	5.73853	1	K.LSSPATLNSR.V
1	1	CONTAM|P00761	24409.5	0.251		SWISS-PROT:P00761|TRYP_PIG Trypsin - Sus scrofa (Pig).	273	5			9581	2+	842.509	0.005	5.93465	0.9406	R.VATVSLPR.S
1	1	CONTAM|P00761	24409.5	0.251		SWISS-PROT:P00761|TRYP_PIG Trypsin - Sus scrofa (Pig).	273	5			9723	2+	842.509	0.005	5.93465	0.896	R.VATVSLPR.S
1	1	CONTAM|P00761	24409.5	0.251		SWISS-PROT:P00761|TRYP_PIG Trypsin - Sus scrofa (Pig).	273	5			9867	2+	842.509	0.006	7.12158	0.6409	R.VATVSLPR.S
1	1	CONTAM|P00761	24409.5	0.251		SWISS-PROT:P00761|TRYP_PIG Trypsin - Sus scrofa (Pig).	273	5			10011	2+	842.509	0.005	5.93465	0.9447	R.VATVSLPR.S
1	1	CONTAM|P00761	24409.5	0.251		SWISS-PROT:P00761|TRYP_PIG Trypsin - Sus scrofa (Pig).	273	5			10153	2+	842.509	0.004	4.74772	0.8416	R.VATVSLPR.S
1	1	CONTAM|P00761	24409.5	0.251		SWISS-PROT:P00761|TRYP_PIG Trypsin - Sus scrofa (Pig).	273	5			15521	3+	2211.1	0.996	1.80905	0.9998	R.LGEHNIDVLEGNEQFINAAK.I
1	1	CONTAM|P00761	24409.5	0.251		SWISS-PROT:P00761|TRYP_PIG Trypsin - Sus scrofa (Pig).	273	5			15524	2+	2211.1	0.996	1.80905	0.9564	R.LGEHNIDVLEGNEQFINAAK.I
1	1	CONTAM|P00761	24409.5	0.251		SWISS-PROT:P00761|TRYP_PIG Trypsin - Sus scrofa (Pig).	273	5			15766	3+	2211.1	0.011	4.97489	1	R.LGEHNIDVLEGNEQFINAAK.I
1	1	CONTAM|P00761	24409.5	0.251		SWISS-PROT:P00761|TRYP_PIG Trypsin - Sus scrofa (Pig).	273	5			15779	2+	2211.1	0.011	4.97489	1	R.LGEHNIDVLEGNEQFINAAK.I
1	1	CONTAM|P00761	24409.5	0.251		SWISS-PROT:P00761|TRYP_PIG Trypsin - Sus scrofa (Pig).	273	5			15908	3+	2211.1	0.015	6.78394	0.9997	R.LGEHNIDVLEGNEQFINAAK.I
1	1	CONTAM|P00761	24409.5	0.251		SWISS-PROT:P00761|TRYP_PIG Trypsin - Sus scrofa (Pig).	273	5			16051	3+	2211.1	0.999	0.452263	0.9975	R.LGEHNIDVLEGNEQFINAAK.I
1	1	CONTAM|P00761	24409.5	0.251		SWISS-PROT:P00761|TRYP_PIG Trypsin - Sus scrofa (Pig).	273	5			17153	3+	2299.18	0.01	4.34939	0.973	K.IITHPNFNGNTLDNDIM"LIK.L
1	1	CONTAM|P00761	24409.5	0.251		SWISS-PROT:P00761|TRYP_PIG Trypsin - Sus scrofa (Pig).	273	5			17875	3+	2283.18	0.007	3.0659	0.9997	K.IITHPNFNGNTLDNDIMLIK.L
1	1	CONTAM|P00761	24409.5	0.251		SWISS-PROT:P00761|TRYP_PIG Trypsin - Sus scrofa (Pig).	273	5			17907	2+	2283.18	0.011	4.81784	1	K.IITHPNFNGNTLDNDIMLIK.L
1	1	CONTAM|P00761	24409.5	0.251		SWISS-PROT:P00761|TRYP_PIG Trypsin - Sus scrofa (Pig).	273	5			7876	2+	1045.56	0.005	4.78211	0.9996	K.LSSPATLNSR.V
1	1	CONTAM|P00761	24409.5	0.251		SWISS-PROT:P00761|TRYP_PIG Trypsin - Sus scrofa (Pig).	273	5			8007	2+	1045.56	0.007	6.69495	1	K.LSSPATLNSR.V
1	1	CONTAM|P00761	24409.5	0.251		SWISS-PROT:P00761|TRYP_PIG Trypsin - Sus scrofa (Pig).	273	5			9485	2+	842.509	0.003	3.56079	0.8195	R.VATVSLPR.S
1	1	CONTAM|P00761	24409.5	0.251		SWISS-PROT:P00761|TRYP_PIG Trypsin - Sus scrofa (Pig).	273	5			9624	2+	842.509	0.006	7.12158	0.9796	R.VATVSLPR.S
1	1	CONTAM|P00761	24409.5	0.251		SWISS-PROT:P00761|TRYP_PIG Trypsin - Sus scrofa (Pig).	273	5			9766	2+	842.509	0.006	7.12158	0.8799	R.VATVSLPR.S
1	1	CONTAM|P00761	24409.5	0.251		SWISS-PROT:P00761|TRYP_PIG Trypsin - Sus scrofa (Pig).	273	5			9908	2+	842.509	0.006	7.12158	0.943	R.VATVSLPR.S
1	1	CONTAM|P00761	24409.5	0.251		SWISS-PROT:P00761|TRYP_PIG Trypsin - Sus scrofa (Pig).	273	5			10296	2+	842.509	0.005	5.93465	0.9216	R.VATVSLPR.S
1	1	CONTAM|P00761	24409.5	0.251		SWISS-PROT:P00761|TRYP_PIG Trypsin - Sus scrofa (Pig).	273	5			15481	2+	2211.1	0.996	1.80905	0.9754	R.LGEHNIDVLEGNEQFINAAK.I
1	1	CONTAM|P00761	24409.5	0.251		SWISS-PROT:P00761|TRYP_PIG Trypsin - Sus scrofa (Pig).	273	5			15786	3+	2211.1	0.018	8.14073	1	R.LGEHNIDVLEGNEQFINAAK.I
1	1	CONTAM|P00761	24409.5	0.251		SWISS-PROT:P00761|TRYP_PIG Trypsin - Sus scrofa (Pig).	273	5			15926	3+	2211.1	0.019	8.59299	1	R.LGEHNIDVLEGNEQFINAAK.I
1	1	CONTAM|P00761	24409.5	0.251		SWISS-PROT:P00761|TRYP_PIG Trypsin - Sus scrofa (Pig).	273	5			15929	2+	2211.1	0.013	5.87942	1	R.LGEHNIDVLEGNEQFINAAK.I
1	1	CONTAM|P00761	24409.5	0.251		SWISS-PROT:P00761|TRYP_PIG Trypsin - Sus scrofa (Pig).	273	5			16069	3+	2211.1	0.016	7.2362	1	R.LGEHNIDVLEGNEQFINAAK.I
1	1	CONTAM|P00761	24409.5	0.251		SWISS-PROT:P00761|TRYP_PIG Trypsin - Sus scrofa (Pig).	273	5			16213	3+	2211.1	1.004	1.80905	0.9825	R.LGEHNIDVLEGNEQFINAAK.I
1	1	CONTAM|P00761	24409.5	0.251		SWISS-PROT:P00761|TRYP_PIG Trypsin - Sus scrofa (Pig).	273	5			16682	3+	2211.1	1	0	0.7785	R.LGEHNIDVLEGNEQFINAAK.I
1	1	CONTAM|P00761	24409.5	0.251		SWISS-PROT:P00761|TRYP_PIG Trypsin - Sus scrofa (Pig).	273	5			17408	3+	2299.18	0.02	8.69877	0.9354	K.IITHPNFNGNTLDNDIM"LIK.L
1	1	CONTAM|P00761	24409.5	0.251		SWISS-PROT:P00761|TRYP_PIG Trypsin - Sus scrofa (Pig).	273	5			17546	3+	2299.18	0.018	7.8289	0.9696	K.IITHPNFNGNTLDNDIM"LIK.L
1	1	CONTAM|P00761	24409.5	0.251		SWISS-PROT:P00761|TRYP_PIG Trypsin - Sus scrofa (Pig).	273	5			18213	3+	2283.18	0.012	5.25583	0.9997	K.IITHPNFNGNTLDNDIMLIK.L
1	1	CONTAM|P00761	24409.5	0.251		SWISS-PROT:P00761|TRYP_PIG Trypsin - Sus scrofa (Pig).	273	5			18215	2+	2283.18	0.013	5.69381	1	K.IITHPNFNGNTLDNDIMLIK.L
1	1	CONTAM|P00761	24409.5	0.251		SWISS-PROT:P00761|TRYP_PIG Trypsin - Sus scrofa (Pig).	273	5			18796	2+	2283.18	0.996	1.75194	0.7154	K.IITHPNFNGNTLDNDIMLIK.L
1	1	CONTAM|P00761	24409.5	0.251		SWISS-PROT:P00761|TRYP_PIG Trypsin - Sus scrofa (Pig).	273	5			8025	2+	1045.56	0.004	3.82569	0.9975	K.LSSPATLNSR.V
1	1	CONTAM|P00761	24409.5	0.251		SWISS-PROT:P00761|TRYP_PIG Trypsin - Sus scrofa (Pig).	273	5			8152	2+	1045.56	0.006	5.73853	0.999	K.LSSPATLNSR.V
1	1	CONTAM|P00761	24409.5	0.251		SWISS-PROT:P00761|TRYP_PIG Trypsin - Sus scrofa (Pig).	273	5			8286	2+	1045.56	0.005	4.78211	0.7729	K.LSSPATLNSR.V
1	1	CONTAM|P00761	24409.5	0.251		SWISS-PROT:P00761|TRYP_PIG Trypsin - Sus scrofa (Pig).	273	5			9758	2+	842.509	0.006	7.12158	0.9657	R.VATVSLPR.S
1	1	CONTAM|P00761	24409.5	0.251		SWISS-PROT:P00761|TRYP_PIG Trypsin - Sus scrofa (Pig).	273	5			9901	2+	842.509	0.006	7.12158	0.9038	R.VATVSLPR.S
1	1	CONTAM|P00761	24409.5	0.251		SWISS-PROT:P00761|TRYP_PIG Trypsin - Sus scrofa (Pig).	273	5			10044	2+	842.509	0.007	8.30851	0.9803	R.VATVSLPR.S
1	1	CONTAM|P00761	24409.5	0.251		SWISS-PROT:P00761|TRYP_PIG Trypsin - Sus scrofa (Pig).	273	5			10311	2+	842.509	0.005	5.93465	0.7938	R.VATVSLPR.S
1	1	CONTAM|P00761	24409.5	0.251		SWISS-PROT:P00761|TRYP_PIG Trypsin - Sus scrofa (Pig).	273	5			15732	2+	2211.1	0.012	5.42715	1	R.LGEHNIDVLEGNEQFINAAK.I
1	1	CONTAM|P00761	24409.5	0.251		SWISS-PROT:P00761|TRYP_PIG Trypsin - Sus scrofa (Pig).	273	5			15775	3+	2211.1	0.012	5.42715	1	R.LGEHNIDVLEGNEQFINAAK.I
1	1	CONTAM|P00761	24409.5	0.251		SWISS-PROT:P00761|TRYP_PIG Trypsin - Sus scrofa (Pig).	273	5			15874	2+	2211.1	0.013	5.87942	1	R.LGEHNIDVLEGNEQFINAAK.I
1	1	CONTAM|P00761	24409.5	0.251		SWISS-PROT:P00761|TRYP_PIG Trypsin - Sus scrofa (Pig).	273	5			15918	3+	2211.1	0.015	6.78394	1	R.LGEHNIDVLEGNEQFINAAK.I
1	1	CONTAM|P00761	24409.5	0.251		SWISS-PROT:P00761|TRYP_PIG Trypsin - Sus scrofa (Pig).	273	5			16051	3+	2211.1	0.019	8.59299	1	R.LGEHNIDVLEGNEQFINAAK.I
1	1	CONTAM|P00761	24409.5	0.251		SWISS-PROT:P00761|TRYP_PIG Trypsin - Sus scrofa (Pig).	273	5			16135	2+	2211.1	1.002	0.904526	0.9897	R.LGEHNIDVLEGNEQFINAAK.I
1	1	CONTAM|P00761	24409.5	0.251		SWISS-PROT:P00761|TRYP_PIG Trypsin - Sus scrofa (Pig).	273	5			16184	3+	2211.1	1.001	0.452263	0.9998	R.LGEHNIDVLEGNEQFINAAK.I
1	1	CONTAM|P00761	24409.5	0.251		SWISS-PROT:P00761|TRYP_PIG Trypsin - Sus scrofa (Pig).	273	5			16723	3+	2211.1	0.997	1.35679	0.9991	R.LGEHNIDVLEGNEQFINAAK.I
1	1	CONTAM|P00761	24409.5	0.251		SWISS-PROT:P00761|TRYP_PIG Trypsin - Sus scrofa (Pig).	273	5			17234	3+	2299.18	0.012	5.21926	0.9699	K.IITHPNFNGNTLDNDIM"LIK.L
1	1	CONTAM|P00761	24409.5	0.251		SWISS-PROT:P00761|TRYP_PIG Trypsin - Sus scrofa (Pig).	273	5			18041	3+	2283.18	0.015	6.56978	0.9879	K.IITHPNFNGNTLDNDIMLIK.L
1	1	CONTAM|P00761	24409.5	0.251		SWISS-PROT:P00761|TRYP_PIG Trypsin - Sus scrofa (Pig).	273	5			18042	2+	2283.18	0.014	6.1318	1	K.IITHPNFNGNTLDNDIMLIK.L
1	1	CONTAM|P00761	24409.5	0.251		SWISS-PROT:P00761|TRYP_PIG Trypsin - Sus scrofa (Pig).	273	5			18234	2+	2299.18	1.038	16.5277	0.8452	K.IITHPNFNGNTLDNDIM"LIK.L
1	1	CONTAM|P00761	24409.5	0.251		SWISS-PROT:P00761|TRYP_PIG Trypsin - Sus scrofa (Pig).	273	5			18592	3+	2283.18	0.997	1.31396	0.9911	K.IITHPNFNGNTLDNDIMLIK.L
1	1	CONTAM|P00761	24409.5	0.251		SWISS-PROT:P00761|TRYP_PIG Trypsin - Sus scrofa (Pig).	273	5			7438	2+	1045.56	0.009	8.6078	0.9784	K.LSSPATLNSR.V
1	1	CONTAM|P00761	24409.5	0.251		SWISS-PROT:P00761|TRYP_PIG Trypsin - Sus scrofa (Pig).	273	5			7718	2+	1045.56	0.006	5.73853	0.9996	K.LSSPATLNSR.V
1	1	CONTAM|P00761	24409.5	0.251		SWISS-PROT:P00761|TRYP_PIG Trypsin - Sus scrofa (Pig).	273	5			7842	2+	1045.56	0.006	5.73853	0.9999	K.LSSPATLNSR.V
1	1	CONTAM|P00761	24409.5	0.251		SWISS-PROT:P00761|TRYP_PIG Trypsin - Sus scrofa (Pig).	273	5			7957	2+	842.509	0.004	4.74772	0.9727	R.VATVSLPR.S
1	1	CONTAM|P00761	24409.5	0.251		SWISS-PROT:P00761|TRYP_PIG Trypsin - Sus scrofa (Pig).	273	5			8095	2+	1045.56	0.005	4.78211	0.9224	K.LSSPATLNSR.V
1	1	CONTAM|P00761	24409.5	0.251		SWISS-PROT:P00761|TRYP_PIG Trypsin - Sus scrofa (Pig).	273	5			8611	2+	1045.56	0.004	3.82569	0.7947	K.LSSPATLNSR.V
1	1	CONTAM|P00761	24409.5	0.251		SWISS-PROT:P00761|TRYP_PIG Trypsin - Sus scrofa (Pig).	273	5			9279	2+	1045.56	0.005	4.78211	0.7981	K.LSSPATLNSR.V
1	1	CONTAM|P00761	24409.5	0.251		SWISS-PROT:P00761|TRYP_PIG Trypsin - Sus scrofa (Pig).	273	5			9392	2+	842.509	0.005	5.93465	0.9589	R.VATVSLPR.S
1	1	CONTAM|P00761	24409.5	0.251		SWISS-PROT:P00761|TRYP_PIG Trypsin - Sus scrofa (Pig).	273	5			9405	2+	1045.56	0.006	5.73853	0.6728	K.LSSPATLNSR.V
1	1	CONTAM|P00761	24409.5	0.251		SWISS-PROT:P00761|TRYP_PIG Trypsin - Sus scrofa (Pig).	273	5			9518	2+	842.509	0.005	5.93465	0.9665	R.VATVSLPR.S
1	1	CONTAM|P00761	24409.5	0.251		SWISS-PROT:P00761|TRYP_PIG Trypsin - Sus scrofa (Pig).	273	5			9642	2+	842.509	0.006	7.12158	0.7369	R.VATVSLPR.S
1	1	CONTAM|P00761	24409.5	0.251		SWISS-PROT:P00761|TRYP_PIG Trypsin - Sus scrofa (Pig).	273	5			9774	2+	842.509	0.005	5.93465	0.9637	R.VATVSLPR.S
1	1	CONTAM|P00761	24409.5	0.251		SWISS-PROT:P00761|TRYP_PIG Trypsin - Sus scrofa (Pig).	273	5			9805	2+	1045.56	0.007	6.69495	0.8656	K.LSSPATLNSR.V
1	1	CONTAM|P00761	24409.5	0.251		SWISS-PROT:P00761|TRYP_PIG Trypsin - Sus scrofa (Pig).	273	5			9904	2+	842.509	0.004	4.74772	0.9245	R.VATVSLPR.S
1	1	CONTAM|P00761	24409.5	0.251		SWISS-PROT:P00761|TRYP_PIG Trypsin - Sus scrofa (Pig).	273	5			10029	2+	842.509	0.004	4.74772	0.7568	R.VATVSLPR.S
1	1	CONTAM|P00761	24409.5	0.251		SWISS-PROT:P00761|TRYP_PIG Trypsin - Sus scrofa (Pig).	273	5			10156	2+	842.509	0.005	5.93465	0.9303	R.VATVSLPR.S
1	1	CONTAM|P00761	24409.5	0.251		SWISS-PROT:P00761|TRYP_PIG Trypsin - Sus scrofa (Pig).	273	5			10282	2+	842.509	0.005	5.93465	0.9348	R.VATVSLPR.S
1	1	CONTAM|P00761	24409.5	0.251		SWISS-PROT:P00761|TRYP_PIG Trypsin - Sus scrofa (Pig).	273	5			10412	2+	842.509	0.005	5.93465	0.921	R.VATVSLPR.S
1	1	CONTAM|P00761	24409.5	0.251		SWISS-PROT:P00761|TRYP_PIG Trypsin - Sus scrofa (Pig).	273	5			10544	2+	842.509	0.005	5.93465	0.9834	R.VATVSLPR.S
1	1	CONTAM|P00761	24409.5	0.251		SWISS-PROT:P00761|TRYP_PIG Trypsin - Sus scrofa (Pig).	273	5			10676	2+	842.509	0.004	4.74772	0.6215	R.VATVSLPR.S
1	1	CONTAM|P00761	24409.5	0.251		SWISS-PROT:P00761|TRYP_PIG Trypsin - Sus scrofa (Pig).	273	5			10805	2+	842.509	0.005	5.93465	0.9894	R.VATVSLPR.S
1	1	CONTAM|P00761	24409.5	0.251		SWISS-PROT:P00761|TRYP_PIG Trypsin - Sus scrofa (Pig).	273	5			10936	2+	842.509	0.005	5.93465	0.8563	R.VATVSLPR.S
1	1	CONTAM|P00761	24409.5	0.251		SWISS-PROT:P00761|TRYP_PIG Trypsin - Sus scrofa (Pig).	273	5			11067	2+	842.509	0.006	7.12158	0.7763	R.VATVSLPR.S
1	1	CONTAM|P00761	24409.5	0.251		SWISS-PROT:P00761|TRYP_PIG Trypsin - Sus scrofa (Pig).	273	5			11203	2+	842.509	0.004	4.74772	0.8178	R.VATVSLPR.S
1	1	CONTAM|P00761	24409.5	0.251		SWISS-PROT:P00761|TRYP_PIG Trypsin - Sus scrofa (Pig).	273	5			11592	2+	842.509	0.004	4.74772	0.8346	R.VATVSLPR.S
1	1	CONTAM|P00761	24409.5	0.251		SWISS-PROT:P00761|TRYP_PIG Trypsin - Sus scrofa (Pig).	273	5			11854	2+	842.509	0.004	4.74772	0.9952	R.VATVSLPR.S
1	1	CONTAM|P00761	24409.5	0.251		SWISS-PROT:P00761|TRYP_PIG Trypsin - Sus scrofa (Pig).	273	5			11984	2+	842.509	0.004	4.74772	0.8975	R.VATVSLPR.S
1	1	CONTAM|P00761	24409.5	0.251		SWISS-PROT:P00761|TRYP_PIG Trypsin - Sus scrofa (Pig).	273	5			12652	2+	842.509	0.005	5.93465	0.9563	R.VATVSLPR.S
1	1	CONTAM|P00761	24409.5	0.251		SWISS-PROT:P00761|TRYP_PIG Trypsin - Sus scrofa (Pig).	273	5			14431	3+	2211.1	0.011	4.97489	0.9974	R.LGEHNIDVLEGNEQFINAAK.I
1	1	CONTAM|P00761	24409.5	0.251		SWISS-PROT:P00761|TRYP_PIG Trypsin - Sus scrofa (Pig).	273	5			14558	3+	2211.1	0.996	1.80905	0.9989	R.LGEHNIDVLEGNEQFINAAK.I
1	1	CONTAM|P00761	24409.5	0.251		SWISS-PROT:P00761|TRYP_PIG Trypsin - Sus scrofa (Pig).	273	5			14800	2+	2211.1	0.012	5.42715	1	R.LGEHNIDVLEGNEQFINAAK.I
1	1	CONTAM|P00761	24409.5	0.251		SWISS-PROT:P00761|TRYP_PIG Trypsin - Sus scrofa (Pig).	273	5			14877	3+	2211.1	0.018	8.14073	1	R.LGEHNIDVLEGNEQFINAAK.I
1	1	CONTAM|P00761	24409.5	0.251		SWISS-PROT:P00761|TRYP_PIG Trypsin - Sus scrofa (Pig).	273	5			14933	2+	2211.1	0.011	4.97489	1	R.LGEHNIDVLEGNEQFINAAK.I
1	1	CONTAM|P00761	24409.5	0.251		SWISS-PROT:P00761|TRYP_PIG Trypsin - Sus scrofa (Pig).	273	5			15009	3+	2211.1	0.011	4.97489	1	R.LGEHNIDVLEGNEQFINAAK.I
1	1	CONTAM|P00761	24409.5	0.251		SWISS-PROT:P00761|TRYP_PIG Trypsin - Sus scrofa (Pig).	273	5			15083	2+	2211.1	0.005	2.26131	0.6486	R.LGEHNIDVLEGNEQFINAAK.I
1	1	CONTAM|P00761	24409.5	0.251		SWISS-PROT:P00761|TRYP_PIG Trypsin - Sus scrofa (Pig).	273	5			15141	3+	2211.1	0.011	4.97489	0.9989	R.LGEHNIDVLEGNEQFINAAK.I
1	1	CONTAM|P00761	24409.5	0.251		SWISS-PROT:P00761|TRYP_PIG Trypsin - Sus scrofa (Pig).	273	5			15396	3+	2211.1	0.013	5.87942	0.999	R.LGEHNIDVLEGNEQFINAAK.I
1	1	CONTAM|P00761	24409.5	0.251		SWISS-PROT:P00761|TRYP_PIG Trypsin - Sus scrofa (Pig).	273	5			15527	3+	2211.1	1.001	0.452263	0.9921	R.LGEHNIDVLEGNEQFINAAK.I
1	1	CONTAM|P00761	24409.5	0.251		SWISS-PROT:P00761|TRYP_PIG Trypsin - Sus scrofa (Pig).	273	5			15920	3+	2211.1	0.015	6.78394	0.917	R.LGEHNIDVLEGNEQFINAAK.I
1	1	CONTAM|P00761	24409.5	0.251		SWISS-PROT:P00761|TRYP_PIG Trypsin - Sus scrofa (Pig).	273	5			16048	3+	2211.1	1.015	6.78394	0.8008	R.LGEHNIDVLEGNEQFINAAK.I
1	1	CONTAM|P00761	24409.5	0.251		SWISS-PROT:P00761|TRYP_PIG Trypsin - Sus scrofa (Pig).	273	5			16254	3+	2299.18	0.02	8.69877	0.9873	K.IITHPNFNGNTLDNDIM"LIK.L
1	1	CONTAM|P00761	24409.5	0.251		SWISS-PROT:P00761|TRYP_PIG Trypsin - Sus scrofa (Pig).	273	5			16387	3+	2299.18	0.011	4.78432	0.8961	K.IITHPNFNGNTLDNDIM"LIK.L
1	1	CONTAM|P00761	24409.5	0.251		SWISS-PROT:P00761|TRYP_PIG Trypsin - Sus scrofa (Pig).	273	5			16879	3+	2283.18	0.013	5.69381	0.9999	K.IITHPNFNGNTLDNDIMLIK.L
1	1	CONTAM|P00761	24409.5	0.251		SWISS-PROT:P00761|TRYP_PIG Trypsin - Sus scrofa (Pig).	273	5			16887	2+	2283.18	0.02	8.75971	1	K.IITHPNFNGNTLDNDIMLIK.L
1	1	CONTAM|P00761	24409.5	0.251		SWISS-PROT:P00761|TRYP_PIG Trypsin - Sus scrofa (Pig).	273	5			17209	3+	2283.18	0.997	1.31396	0.9911	K.IITHPNFNGNTLDNDIMLIK.L
1	1	CONTAM|P00761	24409.5	0.251		SWISS-PROT:P00761|TRYP_PIG Trypsin - Sus scrofa (Pig).	273	5			8031	2+	1045.56	0.005	4.78211	0.982	K.LSSPATLNSR.V
1	1	CONTAM|P00761	24409.5	0.251		SWISS-PROT:P00761|TRYP_PIG Trypsin - Sus scrofa (Pig).	273	5			8173	2+	1045.56	0.005	4.78211	0.9994	K.LSSPATLNSR.V
1	1	CONTAM|P00761	24409.5	0.251		SWISS-PROT:P00761|TRYP_PIG Trypsin - Sus scrofa (Pig).	273	5			9988	2+	842.509	0.004	4.74772	0.911	R.VATVSLPR.S
1	1	CONTAM|P00761	24409.5	0.251		SWISS-PROT:P00761|TRYP_PIG Trypsin - Sus scrofa (Pig).	273	5			10131	2+	842.509	0.005	5.93465	0.9162	R.VATVSLPR.S
1	1	CONTAM|P00761	24409.5	0.251		SWISS-PROT:P00761|TRYP_PIG Trypsin - Sus scrofa (Pig).	273	5			10263	2+	842.509	0.004	4.74772	0.9185	R.VATVSLPR.S
1	1	CONTAM|P00761	24409.5	0.251		SWISS-PROT:P00761|TRYP_PIG Trypsin - Sus scrofa (Pig).	273	5			10411	2+	842.509	0.004	4.74772	0.9079	R.VATVSLPR.S
1	1	CONTAM|P00761	24409.5	0.251		SWISS-PROT:P00761|TRYP_PIG Trypsin - Sus scrofa (Pig).	273	5			10896	2+	842.509	0.003	3.56079	0.8922	R.VATVSLPR.S
1	1	CONTAM|P00761	24409.5	0.251		SWISS-PROT:P00761|TRYP_PIG Trypsin - Sus scrofa (Pig).	273	5			15471	3+	2211.1	1.001	0.452263	0.9518	R.LGEHNIDVLEGNEQFINAAK.I
1	1	CONTAM|P00761	24409.5	0.251		SWISS-PROT:P00761|TRYP_PIG Trypsin - Sus scrofa (Pig).	273	5			15887	2+	2211.1	0.008	3.6181	1	R.LGEHNIDVLEGNEQFINAAK.I
1	1	CONTAM|P00761	24409.5	0.251		SWISS-PROT:P00761|TRYP_PIG Trypsin - Sus scrofa (Pig).	273	5			15995	3+	2211.1	-0.979	9.49752	0.9159	R.LGEHNIDVLEGNEQFINAAK.I
1	1	CONTAM|P00761	24409.5	0.251		SWISS-PROT:P00761|TRYP_PIG Trypsin - Sus scrofa (Pig).	273	5			16090	2+	2211.1	0.997	1.35679	0.9876	R.LGEHNIDVLEGNEQFINAAK.I
1	1	CONTAM|P00761	24409.5	0.251		SWISS-PROT:P00761|TRYP_PIG Trypsin - Sus scrofa (Pig).	273	5			16355	3+	2211.1	1.014	6.33168	0.9781	R.LGEHNIDVLEGNEQFINAAK.I
1	1	CONTAM|P00761	24409.5	0.251		SWISS-PROT:P00761|TRYP_PIG Trypsin - Sus scrofa (Pig).	273	5			16701	3+	2211.1	1.991	4.07036	0.7	R.LGEHNIDVLEGNEQFINAAK.I
1	1	CONTAM|P00761	24409.5	0.251		SWISS-PROT:P00761|TRYP_PIG Trypsin - Sus scrofa (Pig).	273	5			16909	3+	2211.1	0.998	0.904526	0.9933	R.LGEHNIDVLEGNEQFINAAK.I
1	1	CONTAM|P00761	24409.5	0.251		SWISS-PROT:P00761|TRYP_PIG Trypsin - Sus scrofa (Pig).	273	5			17317	3+	2299.18	0.014	6.08914	0.8134	K.IITHPNFNGNTLDNDIM"LIK.L
1	1	CONTAM|P00761	24409.5	0.251		SWISS-PROT:P00761|TRYP_PIG Trypsin - Sus scrofa (Pig).	273	5			18183	3+	2283.18	0.012	5.25583	0.9999	K.IITHPNFNGNTLDNDIMLIK.L
1	1	CONTAM|P00761	24409.5	0.251		SWISS-PROT:P00761|TRYP_PIG Trypsin - Sus scrofa (Pig).	273	5			18184	2+	2283.18	0.01	4.37986	1	K.IITHPNFNGNTLDNDIMLIK.L
1	1	CONTAM|P00761	24409.5	0.251		SWISS-PROT:P00761|TRYP_PIG Trypsin - Sus scrofa (Pig).	273	5			7952	2+	1045.56	0.004	3.82569	0.9999	K.LSSPATLNSR.V
1	1	CONTAM|P00761	24409.5	0.251		SWISS-PROT:P00761|TRYP_PIG Trypsin - Sus scrofa (Pig).	273	5			8084	2+	1045.56	0.005	4.78211	1	K.LSSPATLNSR.V
1	1	CONTAM|P00761	24409.5	0.251		SWISS-PROT:P00761|TRYP_PIG Trypsin - Sus scrofa (Pig).	273	5			9610	2+	842.509	0.004	4.74772	0.9412	R.VATVSLPR.S
1	1	CONTAM|P00761	24409.5	0.251		SWISS-PROT:P00761|TRYP_PIG Trypsin - Sus scrofa (Pig).	273	5			9745	2+	842.509	0.005	5.93465	0.7846	R.VATVSLPR.S
1	1	CONTAM|P00761	24409.5	0.251		SWISS-PROT:P00761|TRYP_PIG Trypsin - Sus scrofa (Pig).	273	5			9877	2+	842.509	0.005	5.93465	0.96	R.VATVSLPR.S
1	1	CONTAM|P00761	24409.5	0.251		SWISS-PROT:P00761|TRYP_PIG Trypsin - Sus scrofa (Pig).	273	5			10021	2+	842.509	0.005	5.93465	0.8479	R.VATVSLPR.S
1	1	CONTAM|P00761	24409.5	0.251		SWISS-PROT:P00761|TRYP_PIG Trypsin - Sus scrofa (Pig).	273	5			10519	2+	842.509	0.004	4.74772	0.8129	R.VATVSLPR.S
1	1	CONTAM|P00761	24409.5	0.251		SWISS-PROT:P00761|TRYP_PIG Trypsin - Sus scrofa (Pig).	273	5			11082	2+	842.509	0.003	3.56079	0.7525	R.VATVSLPR.S
1	1	CONTAM|P00761	24409.5	0.251		SWISS-PROT:P00761|TRYP_PIG Trypsin - Sus scrofa (Pig).	273	5			15492	2+	2211.1	0.996	1.80905	0.9605	R.LGEHNIDVLEGNEQFINAAK.I
1	1	CONTAM|P00761	24409.5	0.251		SWISS-PROT:P00761|TRYP_PIG Trypsin - Sus scrofa (Pig).	273	5			15696	2+	2211.1	0.012	5.42715	1	R.LGEHNIDVLEGNEQFINAAK.I
1	1	CONTAM|P00761	24409.5	0.251		SWISS-PROT:P00761|TRYP_PIG Trypsin - Sus scrofa (Pig).	273	5			15784	3+	2211.1	0.013	5.87942	0.9999	R.LGEHNIDVLEGNEQFINAAK.I
1	1	CONTAM|P00761	24409.5	0.251		SWISS-PROT:P00761|TRYP_PIG Trypsin - Sus scrofa (Pig).	273	5			16082	3+	2211.1	1.001	0.452263	0.9996	R.LGEHNIDVLEGNEQFINAAK.I
1	1	CONTAM|P00761	24409.5	0.251		SWISS-PROT:P00761|TRYP_PIG Trypsin - Sus scrofa (Pig).	273	5			16584	3+	2211.1	1.001	0.452263	0.9978	R.LGEHNIDVLEGNEQFINAAK.I
1	1	CONTAM|P00761	24409.5	0.251		SWISS-PROT:P00761|TRYP_PIG Trypsin - Sus scrofa (Pig).	273	5			16738	3+	2211.1	0.01	4.52263	0.9797	R.LGEHNIDVLEGNEQFINAAK.I
1	1	CONTAM|P00761	24409.5	0.251		SWISS-PROT:P00761|TRYP_PIG Trypsin - Sus scrofa (Pig).	273	5			16848	2+	2211.1	1.998	0.904526	0.821	R.LGEHNIDVLEGNEQFINAAK.I
1	1	CONTAM|P00761	24409.5	0.251		SWISS-PROT:P00761|TRYP_PIG Trypsin - Sus scrofa (Pig).	273	5			16864	3+	2211.1	0.997	1.35679	0.9835	R.LGEHNIDVLEGNEQFINAAK.I
1	1	CONTAM|P00761	24409.5	0.251		SWISS-PROT:P00761|TRYP_PIG Trypsin - Sus scrofa (Pig).	273	5			17913	3+	2283.18	1.021	9.1977	0.9998	K.IITHPNFNGNTLDNDIMLIK.L
1	1	CONTAM|P00761	24409.5	0.251		SWISS-PROT:P00761|TRYP_PIG Trypsin - Sus scrofa (Pig).	273	5			17946	2+	2283.18	0.013	5.69381	1	K.IITHPNFNGNTLDNDIMLIK.L
1	1	CONTAM|P00761	24409.5	0.251		SWISS-PROT:P00761|TRYP_PIG Trypsin - Sus scrofa (Pig).	273	5			18041	3+	2283.18	0.013	5.69381	0.9995	K.IITHPNFNGNTLDNDIMLIK.L
1	1	CONTAM|P00761	24409.5	0.251		SWISS-PROT:P00761|TRYP_PIG Trypsin - Sus scrofa (Pig).	273	5			18074	2+	2283.18	0.013	5.69381	1	K.IITHPNFNGNTLDNDIMLIK.L
1	1	CONTAM|P00761	24409.5	0.251		SWISS-PROT:P00761|TRYP_PIG Trypsin - Sus scrofa (Pig).	273	5			18175	3+	2283.18	0.012	5.25583	0.9856	K.IITHPNFNGNTLDNDIMLIK.L
1	1	CONTAM|P00761	24409.5	0.251		SWISS-PROT:P00761|TRYP_PIG Trypsin - Sus scrofa (Pig).	273	5			18583	2+	2283.18	1.004	1.75194	0.8648	K.IITHPNFNGNTLDNDIMLIK.L
1	1	CONTAM|P00761	24409.5	0.251		SWISS-PROT:P00761|TRYP_PIG Trypsin - Sus scrofa (Pig).	273	5			6959	2+	1045.56	0.005	4.78211	0.9627	K.LSSPATLNSR.V
1	1	CONTAM|P00761	24409.5	0.251		SWISS-PROT:P00761|TRYP_PIG Trypsin - Sus scrofa (Pig).	273	5			7498	2+	1045.56	-0.021	20.0849	0.9974	K.LSSPATLNSR.V
1	1	CONTAM|P00761	24409.5	0.251		SWISS-PROT:P00761|TRYP_PIG Trypsin - Sus scrofa (Pig).	273	5			7761	2+	1045.56	0.006	5.73853	0.998	K.LSSPATLNSR.V
1	1	CONTAM|P00761	24409.5	0.251		SWISS-PROT:P00761|TRYP_PIG Trypsin - Sus scrofa (Pig).	273	5			7891	2+	1045.56	0.006	5.73853	0.9999	K.LSSPATLNSR.V
1	1	CONTAM|P00761	24409.5	0.251		SWISS-PROT:P00761|TRYP_PIG Trypsin - Sus scrofa (Pig).	273	5			8032	2+	842.509	0.004	4.74772	0.9915	R.VATVSLPR.S
1	1	CONTAM|P00761	24409.5	0.251		SWISS-PROT:P00761|TRYP_PIG Trypsin - Sus scrofa (Pig).	273	5			9647	2+	842.509	0.004	4.74772	0.9458	R.VATVSLPR.S
1	1	CONTAM|P00761	24409.5	0.251		SWISS-PROT:P00761|TRYP_PIG Trypsin - Sus scrofa (Pig).	273	5			9790	2+	842.509	0.004	4.74772	0.8798	R.VATVSLPR.S
1	1	CONTAM|P00761	24409.5	0.251		SWISS-PROT:P00761|TRYP_PIG Trypsin - Sus scrofa (Pig).	273	5			9922	2+	842.509	0.005	5.93465	0.915	R.VATVSLPR.S
1	1	CONTAM|P00761	24409.5	0.251		SWISS-PROT:P00761|TRYP_PIG Trypsin - Sus scrofa (Pig).	273	5			10054	2+	842.509	0.004	4.74772	0.9713	R.VATVSLPR.S
1	1	CONTAM|P00761	24409.5	0.251		SWISS-PROT:P00761|TRYP_PIG Trypsin - Sus scrofa (Pig).	273	5			10335	2+	842.509	0.004	4.74772	0.9185	R.VATVSLPR.S
1	1	CONTAM|P00761	24409.5	0.251		SWISS-PROT:P00761|TRYP_PIG Trypsin - Sus scrofa (Pig).	273	5			10468	2+	842.509	0.003	3.56079	0.845	R.VATVSLPR.S
1	1	CONTAM|P00761	24409.5	0.251		SWISS-PROT:P00761|TRYP_PIG Trypsin - Sus scrofa (Pig).	273	5			10822	2+	842.509	0.004	4.74772	0.8889	R.VATVSLPR.S
1	1	CONTAM|P00761	24409.5	0.251		SWISS-PROT:P00761|TRYP_PIG Trypsin - Sus scrofa (Pig).	273	5			15400	3+	2211.1	0.998	0.904526	0.9953	R.LGEHNIDVLEGNEQFINAAK.I
1	1	CONTAM|P00761	24409.5	0.251		SWISS-PROT:P00761|TRYP_PIG Trypsin - Sus scrofa (Pig).	273	5			15424	2+	2211.1	0.995	2.26131	0.9367	R.LGEHNIDVLEGNEQFINAAK.I
1	1	CONTAM|P00761	24409.5	0.251		SWISS-PROT:P00761|TRYP_PIG Trypsin - Sus scrofa (Pig).	273	5			15699	3+	2211.1	0.013	5.87942	1	R.LGEHNIDVLEGNEQFINAAK.I
1	1	CONTAM|P00761	24409.5	0.251		SWISS-PROT:P00761|TRYP_PIG Trypsin - Sus scrofa (Pig).	273	5			15710	2+	2211.1	0.013	5.87942	1	R.LGEHNIDVLEGNEQFINAAK.I
1	1	CONTAM|P00761	24409.5	0.251		SWISS-PROT:P00761|TRYP_PIG Trypsin - Sus scrofa (Pig).	273	5			15840	3+	2211.1	0.015	6.78394	1	R.LGEHNIDVLEGNEQFINAAK.I
1	1	CONTAM|P00761	24409.5	0.251		SWISS-PROT:P00761|TRYP_PIG Trypsin - Sus scrofa (Pig).	273	5			15841	2+	2211.1	0.013	5.87942	1	R.LGEHNIDVLEGNEQFINAAK.I
1	1	CONTAM|P00761	24409.5	0.251		SWISS-PROT:P00761|TRYP_PIG Trypsin - Sus scrofa (Pig).	273	5			15975	3+	2211.1	1.001	0.452263	0.9999	R.LGEHNIDVLEGNEQFINAAK.I
1	1	CONTAM|P00761	24409.5	0.251		SWISS-PROT:P00761|TRYP_PIG Trypsin - Sus scrofa (Pig).	273	5			16064	2+	2211.1	1.002	0.904526	0.9921	R.LGEHNIDVLEGNEQFINAAK.I
1	1	CONTAM|P00761	24409.5	0.251		SWISS-PROT:P00761|TRYP_PIG Trypsin - Sus scrofa (Pig).	273	5			16108	3+	2211.1	1.002	0.904526	0.9996	R.LGEHNIDVLEGNEQFINAAK.I
1	1	CONTAM|P00761	24409.5	0.251		SWISS-PROT:P00761|TRYP_PIG Trypsin - Sus scrofa (Pig).	273	5			16383	3+	2211.1	0.006	2.71358	0.7641	R.LGEHNIDVLEGNEQFINAAK.I
1	1	CONTAM|P00761	24409.5	0.251		SWISS-PROT:P00761|TRYP_PIG Trypsin - Sus scrofa (Pig).	273	5			16740	3+	2211.1	1.007	3.16584	0.9956	R.LGEHNIDVLEGNEQFINAAK.I
1	1	CONTAM|P00761	24409.5	0.251		SWISS-PROT:P00761|TRYP_PIG Trypsin - Sus scrofa (Pig).	273	5			16893	3+	2211.1	1.005	2.26131	0.999	R.LGEHNIDVLEGNEQFINAAK.I
1	1	CONTAM|P00761	24409.5	0.251		SWISS-PROT:P00761|TRYP_PIG Trypsin - Sus scrofa (Pig).	273	5			17045	3+	2211.1	1.007	3.16584	0.9249	R.LGEHNIDVLEGNEQFINAAK.I
1	1	CONTAM|P00761	24409.5	0.251		SWISS-PROT:P00761|TRYP_PIG Trypsin - Sus scrofa (Pig).	273	5			17243	3+	2299.18	0.02	8.69877	0.9501	K.IITHPNFNGNTLDNDIM"LIK.L
1	1	CONTAM|P00761	24409.5	0.251		SWISS-PROT:P00761|TRYP_PIG Trypsin - Sus scrofa (Pig).	273	5			17371	3+	2299.18	0.02	8.69877	0.9969	K.IITHPNFNGNTLDNDIM"LIK.L
1	1	CONTAM|P00761	24409.5	0.251		SWISS-PROT:P00761|TRYP_PIG Trypsin - Sus scrofa (Pig).	273	5			17810	2+	2283.18	0.012	5.25583	1	K.IITHPNFNGNTLDNDIMLIK.L
1	1	CONTAM|P00761	24409.5	0.251		SWISS-PROT:P00761|TRYP_PIG Trypsin - Sus scrofa (Pig).	273	5			17877	3+	2283.18	0.012	5.25583	0.9173	K.IITHPNFNGNTLDNDIMLIK.L
1	1	CONTAM|P00761	24409.5	0.251		SWISS-PROT:P00761|TRYP_PIG Trypsin - Sus scrofa (Pig).	273	5			18456	3+	2283.18	0.999	0.437986	0.6675	K.IITHPNFNGNTLDNDIMLIK.L
1	1	CONTAM|P00761	24409.5	0.251		SWISS-PROT:P00761|TRYP_PIG Trypsin - Sus scrofa (Pig).	273	5			6882	2+	1045.56	0.005	4.78211	0.999	K.LSSPATLNSR.V
1	1	CONTAM|P00761	24409.5	0.251		SWISS-PROT:P00761|TRYP_PIG Trypsin - Sus scrofa (Pig).	273	5			7343	2+	1045.56	-0.017	16.2592	0.7003	K.LSSPATLNSR.V
1	1	CONTAM|P00761	24409.5	0.251		SWISS-PROT:P00761|TRYP_PIG Trypsin - Sus scrofa (Pig).	273	5			7483	2+	1045.56	0.008	7.65138	0.9999	K.LSSPATLNSR.V
1	1	CONTAM|P00761	24409.5	0.251		SWISS-PROT:P00761|TRYP_PIG Trypsin - Sus scrofa (Pig).	273	5			7625	2+	1045.56	0.006	5.73853	0.9999	K.LSSPATLNSR.V
1	1	CONTAM|P00761	24409.5	0.251		SWISS-PROT:P00761|TRYP_PIG Trypsin - Sus scrofa (Pig).	273	5			9605	2+	842.509	0.005	5.93465	0.9439	R.VATVSLPR.S
1	1	CONTAM|P00761	24409.5	0.251		SWISS-PROT:P00761|TRYP_PIG Trypsin - Sus scrofa (Pig).	273	5			9737	2+	842.509	0.005	5.93465	0.9215	R.VATVSLPR.S
1	1	CONTAM|P00761	24409.5	0.251		SWISS-PROT:P00761|TRYP_PIG Trypsin - Sus scrofa (Pig).	273	5			9869	2+	842.509	0.005	5.93465	0.9029	R.VATVSLPR.S
1	1	CONTAM|P00761	24409.5	0.251		SWISS-PROT:P00761|TRYP_PIG Trypsin - Sus scrofa (Pig).	273	5			10001	2+	842.509	0.004	4.74772	0.8933	R.VATVSLPR.S
1	1	CONTAM|P00761	24409.5	0.251		SWISS-PROT:P00761|TRYP_PIG Trypsin - Sus scrofa (Pig).	273	5			15616	2+	2211.1	0.011	4.97489	1	R.LGEHNIDVLEGNEQFINAAK.I
1	1	CONTAM|P00761	24409.5	0.251		SWISS-PROT:P00761|TRYP_PIG Trypsin - Sus scrofa (Pig).	273	5			15622	3+	2211.1	0.012	5.42715	0.9993	R.LGEHNIDVLEGNEQFINAAK.I
1	1	CONTAM|P00761	24409.5	0.251		SWISS-PROT:P00761|TRYP_PIG Trypsin - Sus scrofa (Pig).	273	5			15769	3+	2211.1	1.001	0.452263	0.9999	R.LGEHNIDVLEGNEQFINAAK.I
1	1	CONTAM|P00761	24409.5	0.251		SWISS-PROT:P00761|TRYP_PIG Trypsin - Sus scrofa (Pig).	273	5			15899	3+	2211.1	0.012	5.42715	0.9999	R.LGEHNIDVLEGNEQFINAAK.I
1	1	CONTAM|P00761	24409.5	0.251		SWISS-PROT:P00761|TRYP_PIG Trypsin - Sus scrofa (Pig).	273	5			15990	2+	2211.1	1.004	1.80905	0.6496	R.LGEHNIDVLEGNEQFINAAK.I
1	1	CONTAM|P00761	24409.5	0.251		SWISS-PROT:P00761|TRYP_PIG Trypsin - Sus scrofa (Pig).	273	5			16035	3+	2211.1	1.001	0.452263	0.999	R.LGEHNIDVLEGNEQFINAAK.I
1	1	CONTAM|P00761	24409.5	0.251		SWISS-PROT:P00761|TRYP_PIG Trypsin - Sus scrofa (Pig).	273	5			16723	3+	2211.1	0.998	0.904526	0.9611	R.LGEHNIDVLEGNEQFINAAK.I
1	1	CONTAM|P00761	24409.5	0.251		SWISS-PROT:P00761|TRYP_PIG Trypsin - Sus scrofa (Pig).	273	5			16855	3+	2211.1	0.997	1.35679	0.9898	R.LGEHNIDVLEGNEQFINAAK.I
1	1	CONTAM|P00761	24409.5	0.251		SWISS-PROT:P00761|TRYP_PIG Trypsin - Sus scrofa (Pig).	273	5			18043	2+	2283.18	0.011	4.81784	0.9997	K.IITHPNFNGNTLDNDIMLIK.L
1	1	CONTAM|P00761	24409.5	0.251		SWISS-PROT:P00761|TRYP_PIG Trypsin - Sus scrofa (Pig).	273	5			18141	3+	2283.18	0.014	6.1318	0.9994	K.IITHPNFNGNTLDNDIMLIK.L
1	1	CONTAM|P00761	24409.5	0.251		SWISS-PROT:P00761|TRYP_PIG Trypsin - Sus scrofa (Pig).	273	5			18681	3+	2283.18	0.999	0.437986	0.8317	K.IITHPNFNGNTLDNDIMLIK.L
1	1	CONTAM|P00761	24409.5	0.251		SWISS-PROT:P00761|TRYP_PIG Trypsin - Sus scrofa (Pig).	273	5			6993	2+	1045.56	0.002	1.91284	0.9947	K.LSSPATLNSR.V
1	1	CONTAM|P00761	24409.5	0.251		SWISS-PROT:P00761|TRYP_PIG Trypsin - Sus scrofa (Pig).	273	5			7911	2+	1045.56	0.005	4.78211	0.9999	K.LSSPATLNSR.V
1	1	CONTAM|P00761	24409.5	0.251		SWISS-PROT:P00761|TRYP_PIG Trypsin - Sus scrofa (Pig).	273	5			8045	2+	1045.56	0.005	4.78211	1	K.LSSPATLNSR.V
1	1	CONTAM|P00761	24409.5	0.251		SWISS-PROT:P00761|TRYP_PIG Trypsin - Sus scrofa (Pig).	273	5			9670	2+	842.509	0.005	5.93465	0.951	R.VATVSLPR.S
1	1	CONTAM|P00761	24409.5	0.251		SWISS-PROT:P00761|TRYP_PIG Trypsin - Sus scrofa (Pig).	273	5			9813	2+	842.509	0.005	5.93465	0.9509	R.VATVSLPR.S
1	1	CONTAM|P00761	24409.5	0.251		SWISS-PROT:P00761|TRYP_PIG Trypsin - Sus scrofa (Pig).	273	5			9945	2+	842.509	0.005	5.93465	0.7501	R.VATVSLPR.S
1	1	CONTAM|P00761	24409.5	0.251		SWISS-PROT:P00761|TRYP_PIG Trypsin - Sus scrofa (Pig).	273	5			10268	2+	842.509	0.003	3.56079	0.8915	R.VATVSLPR.S
1	1	CONTAM|P00761	24409.5	0.251		SWISS-PROT:P00761|TRYP_PIG Trypsin - Sus scrofa (Pig).	273	5			10402	2+	842.509	0.005	5.93465	0.7323	R.VATVSLPR.S
1	1	CONTAM|P00761	24409.5	0.251		SWISS-PROT:P00761|TRYP_PIG Trypsin - Sus scrofa (Pig).	273	5			15786	3+	2211.1	-0.979	9.49752	0.9994	R.LGEHNIDVLEGNEQFINAAK.I
1	1	CONTAM|P00761	24409.5	0.251		SWISS-PROT:P00761|TRYP_PIG Trypsin - Sus scrofa (Pig).	273	5			15787	2+	2211.1	0.008	3.6181	1	R.LGEHNIDVLEGNEQFINAAK.I
1	1	CONTAM|P00761	24409.5	0.251		SWISS-PROT:P00761|TRYP_PIG Trypsin - Sus scrofa (Pig).	273	5			15931	3+	2211.1	-0.979	9.49752	0.9134	R.LGEHNIDVLEGNEQFINAAK.I
1	1	CONTAM|P00761	24409.5	0.251		SWISS-PROT:P00761|TRYP_PIG Trypsin - Sus scrofa (Pig).	273	5			16796	3+	2211.1	1.991	4.07036	0.9955	R.LGEHNIDVLEGNEQFINAAK.I
1	1	CONTAM|P00761	24409.5	0.251		SWISS-PROT:P00761|TRYP_PIG Trypsin - Sus scrofa (Pig).	273	5			16928	3+	2211.1	1.991	4.07036	0.9929	R.LGEHNIDVLEGNEQFINAAK.I
1	1	CONTAM|P00761	24409.5	0.251		SWISS-PROT:P00761|TRYP_PIG Trypsin - Sus scrofa (Pig).	273	5			17470	3+	2299.18	0.017	7.39396	0.8253	K.IITHPNFNGNTLDNDIM"LIK.L
1	1	CONTAM|P00761	24409.5	0.251		SWISS-PROT:P00761|TRYP_PIG Trypsin - Sus scrofa (Pig).	273	5			18146	3+	2283.18	1.015	6.56978	0.9999	K.IITHPNFNGNTLDNDIMLIK.L
1	1	CONTAM|P00761	24409.5	0.251		SWISS-PROT:P00761|TRYP_PIG Trypsin - Sus scrofa (Pig).	273	5			18198	2+	2283.18	0.011	4.81784	0.9986	K.IITHPNFNGNTLDNDIMLIK.L
1	1	CONTAM|P00761	24409.5	0.251		SWISS-PROT:P00761|TRYP_PIG Trypsin - Sus scrofa (Pig).	273	5			18272	3+	2283.18	0.016	7.00777	1	K.IITHPNFNGNTLDNDIMLIK.L
1	1	CONTAM|P00761	24409.5	0.251		SWISS-PROT:P00761|TRYP_PIG Trypsin - Sus scrofa (Pig).	273	5			18471	2+	2283.18	0.998	0.875971	0.8026	K.IITHPNFNGNTLDNDIMLIK.L
1	1	CONTAM|P00761	24409.5	0.251		SWISS-PROT:P00761|TRYP_PIG Trypsin - Sus scrofa (Pig).	273	5			18716	3+	2283.18	0.996	1.75194	0.6899	K.IITHPNFNGNTLDNDIMLIK.L
1	1	CONTAM|P00761	24409.5	0.251		SWISS-PROT:P00761|TRYP_PIG Trypsin - Sus scrofa (Pig).	273	5			7433	2+	1045.56	0.007	6.69495	1	K.LSSPATLNSR.V
1	1	CONTAM|P00761	24409.5	0.251		SWISS-PROT:P00761|TRYP_PIG Trypsin - Sus scrofa (Pig).	273	5			9262	2+	842.509	-1.11	130.562	0.6823	R.VATVSLPR.S
1	1	CONTAM|P00761	24409.5	0.251		SWISS-PROT:P00761|TRYP_PIG Trypsin - Sus scrofa (Pig).	273	5			9500	2+	842.509	0.005	5.93465	0.9492	R.VATVSLPR.S
1	1	CONTAM|P00761	24409.5	0.251		SWISS-PROT:P00761|TRYP_PIG Trypsin - Sus scrofa (Pig).	273	5			9633	2+	842.509	0.004	4.74772	0.926	R.VATVSLPR.S
1	1	CONTAM|P00761	24409.5	0.251		SWISS-PROT:P00761|TRYP_PIG Trypsin - Sus scrofa (Pig).	273	5			10465	2+	842.509	0.004	4.74772	0.9653	R.VATVSLPR.S
1	1	CONTAM|P00761	24409.5	0.251		SWISS-PROT:P00761|TRYP_PIG Trypsin - Sus scrofa (Pig).	273	5			15502	2+	2211.1	0.993	3.16584	0.9884	R.LGEHNIDVLEGNEQFINAAK.I
1	1	CONTAM|P00761	24409.5	0.251		SWISS-PROT:P00761|TRYP_PIG Trypsin - Sus scrofa (Pig).	273	5			15510	3+	2211.1	0.997	1.35679	0.9875	R.LGEHNIDVLEGNEQFINAAK.I
1	1	CONTAM|P00761	24409.5	0.251		SWISS-PROT:P00761|TRYP_PIG Trypsin - Sus scrofa (Pig).	273	5			15871	2+	2211.1	0.011	4.97489	1	R.LGEHNIDVLEGNEQFINAAK.I
1	1	CONTAM|P00761	24409.5	0.251		SWISS-PROT:P00761|TRYP_PIG Trypsin - Sus scrofa (Pig).	273	5			16028	3+	2211.1	0.011	4.97489	1	R.LGEHNIDVLEGNEQFINAAK.I
1	1	CONTAM|P00761	24409.5	0.251		SWISS-PROT:P00761|TRYP_PIG Trypsin - Sus scrofa (Pig).	273	5			16172	3+	2211.1	0.014	6.33168	0.9676	R.LGEHNIDVLEGNEQFINAAK.I
1	1	CONTAM|P00761	24409.5	0.251		SWISS-PROT:P00761|TRYP_PIG Trypsin - Sus scrofa (Pig).	273	5			16281	2+	2211.1	0.999	0.452263	0.8962	R.LGEHNIDVLEGNEQFINAAK.I
1	1	CONTAM|P00761	24409.5	0.251		SWISS-PROT:P00761|TRYP_PIG Trypsin - Sus scrofa (Pig).	273	5			16821	3+	2211.1	0.998	0.904526	0.9169	R.LGEHNIDVLEGNEQFINAAK.I
1	1	CONTAM|P00761	24409.5	0.251		SWISS-PROT:P00761|TRYP_PIG Trypsin - Sus scrofa (Pig).	273	5			16996	3+	2211.1	1	0	0.8809	R.LGEHNIDVLEGNEQFINAAK.I
1	1	CONTAM|P00761	24409.5	0.251		SWISS-PROT:P00761|TRYP_PIG Trypsin - Sus scrofa (Pig).	273	5			17437	3+	2299.18	1.01	4.34939	0.9912	K.IITHPNFNGNTLDNDIM"LIK.L
1	1	CONTAM|P00761	24409.5	0.251		SWISS-PROT:P00761|TRYP_PIG Trypsin - Sus scrofa (Pig).	273	5			18029	3+	2283.18	0.009	3.94187	1	K.IITHPNFNGNTLDNDIMLIK.L
1	1	CONTAM|P00761	24409.5	0.251		SWISS-PROT:P00761|TRYP_PIG Trypsin - Sus scrofa (Pig).	273	5			18755	3+	2283.18	0.997	1.31396	0.8159	K.IITHPNFNGNTLDNDIMLIK.L
1	1	CONTAM|P00761	24409.5	0.251		SWISS-PROT:P00761|TRYP_PIG Trypsin - Sus scrofa (Pig).	273	5			7819	2+	1045.56	0.006	5.73853	0.9993	K.LSSPATLNSR.V
1	1	CONTAM|P00761	24409.5	0.251		SWISS-PROT:P00761|TRYP_PIG Trypsin - Sus scrofa (Pig).	273	5			9724	2+	842.509	0.005	5.93465	0.9174	R.VATVSLPR.S
1	1	CONTAM|P00761	24409.5	0.251		SWISS-PROT:P00761|TRYP_PIG Trypsin - Sus scrofa (Pig).	273	5			9856	2+	842.509	0.005	5.93465	0.9042	R.VATVSLPR.S
1	1	CONTAM|P00761	24409.5	0.251		SWISS-PROT:P00761|TRYP_PIG Trypsin - Sus scrofa (Pig).	273	5			9988	2+	842.509	0.004	4.74772	0.9699	R.VATVSLPR.S
1	1	CONTAM|P00761	24409.5	0.251		SWISS-PROT:P00761|TRYP_PIG Trypsin - Sus scrofa (Pig).	273	5			15537	3+	2211.1	1.991	4.07036	0.9516	R.LGEHNIDVLEGNEQFINAAK.I
1	1	CONTAM|P00761	24409.5	0.251		SWISS-PROT:P00761|TRYP_PIG Trypsin - Sus scrofa (Pig).	273	5			15786	2+	2211.1	0.01	4.52263	1	R.LGEHNIDVLEGNEQFINAAK.I
1	1	CONTAM|P00761	24409.5	0.251		SWISS-PROT:P00761|TRYP_PIG Trypsin - Sus scrofa (Pig).	273	5			15816	3+	2211.1	0.016	7.2362	0.9999	R.LGEHNIDVLEGNEQFINAAK.I
1	1	CONTAM|P00761	24409.5	0.251		SWISS-PROT:P00761|TRYP_PIG Trypsin - Sus scrofa (Pig).	273	5			15930	2+	2211.1	0.012	5.42715	1	R.LGEHNIDVLEGNEQFINAAK.I
1	1	CONTAM|P00761	24409.5	0.251		SWISS-PROT:P00761|TRYP_PIG Trypsin - Sus scrofa (Pig).	273	5			15953	3+	2211.1	0.015	6.78394	1	R.LGEHNIDVLEGNEQFINAAK.I
1	1	CONTAM|P00761	24409.5	0.251		SWISS-PROT:P00761|TRYP_PIG Trypsin - Sus scrofa (Pig).	273	5			16155	3+	2211.1	1	0	0.9713	R.LGEHNIDVLEGNEQFINAAK.I
1	1	CONTAM|P00761	24409.5	0.251		SWISS-PROT:P00761|TRYP_PIG Trypsin - Sus scrofa (Pig).	273	5			16186	2+	2211.1	0.996	1.80905	0.9637	R.LGEHNIDVLEGNEQFINAAK.I
1	1	CONTAM|P00761	24409.5	0.251		SWISS-PROT:P00761|TRYP_PIG Trypsin - Sus scrofa (Pig).	273	5			16756	3+	2211.1	0.991	4.07036	0.9996	R.LGEHNIDVLEGNEQFINAAK.I
1	1	CONTAM|P00761	24409.5	0.251		SWISS-PROT:P00761|TRYP_PIG Trypsin - Sus scrofa (Pig).	273	5			17129	3+	2299.18	0.02	8.69877	0.9692	K.IITHPNFNGNTLDNDIM"LIK.L
1	1	CONTAM|P00761	24409.5	0.251		SWISS-PROT:P00761|TRYP_PIG Trypsin - Sus scrofa (Pig).	273	5			17411	2+	2283.18	0.014	6.1318	1	K.IITHPNFNGNTLDNDIMLIK.L
1	1	CONTAM|P00761	24409.5	0.251		SWISS-PROT:P00761|TRYP_PIG Trypsin - Sus scrofa (Pig).	273	5			7954	2+	1045.56	0.005	4.78211	0.9988	K.LSSPATLNSR.V
1	1	CONTAM|P00761	24409.5	0.251		SWISS-PROT:P00761|TRYP_PIG Trypsin - Sus scrofa (Pig).	273	5			9519	2+	842.509	0.005	5.93465	0.8176	R.VATVSLPR.S
1	1	CONTAM|P00761	24409.5	0.251		SWISS-PROT:P00761|TRYP_PIG Trypsin - Sus scrofa (Pig).	273	5			9655	2+	842.509	0.005	5.93465	0.8973	R.VATVSLPR.S
1	1	CONTAM|P00761	24409.5	0.251		SWISS-PROT:P00761|TRYP_PIG Trypsin - Sus scrofa (Pig).	273	5			9798	2+	842.509	0.015	17.804	0.988	R.VATVSLPR.S
1	1	CONTAM|P00761	24409.5	0.251		SWISS-PROT:P00761|TRYP_PIG Trypsin - Sus scrofa (Pig).	273	5			9930	2+	842.509	0.005	5.93465	0.9509	R.VATVSLPR.S
1	1	CONTAM|P00761	24409.5	0.251		SWISS-PROT:P00761|TRYP_PIG Trypsin - Sus scrofa (Pig).	273	5			10130	2+	842.509	0.004	4.74772	0.9636	R.VATVSLPR.S
1	1	CONTAM|P00761	24409.5	0.251		SWISS-PROT:P00761|TRYP_PIG Trypsin - Sus scrofa (Pig).	273	5			10564	2+	842.509	0.003	3.56079	0.9736	R.VATVSLPR.S
1	1	CONTAM|P00761	24409.5	0.251		SWISS-PROT:P00761|TRYP_PIG Trypsin - Sus scrofa (Pig).	273	5			15544	3+	2211.1	0.993	3.16584	0.9901	R.LGEHNIDVLEGNEQFINAAK.I
1	1	CONTAM|P00761	24409.5	0.251		SWISS-PROT:P00761|TRYP_PIG Trypsin - Sus scrofa (Pig).	273	5			15909	2+	2211.1	0.012	5.42715	1	R.LGEHNIDVLEGNEQFINAAK.I
1	1	CONTAM|P00761	24409.5	0.251		SWISS-PROT:P00761|TRYP_PIG Trypsin - Sus scrofa (Pig).	273	5			16046	3+	2211.1	0.012	5.42715	1	R.LGEHNIDVLEGNEQFINAAK.I
1	1	CONTAM|P00761	24409.5	0.251		SWISS-PROT:P00761|TRYP_PIG Trypsin - Sus scrofa (Pig).	273	5			16051	2+	2211.1	0.015	6.78394	1	R.LGEHNIDVLEGNEQFINAAK.I
1	1	CONTAM|P00761	24409.5	0.251		SWISS-PROT:P00761|TRYP_PIG Trypsin - Sus scrofa (Pig).	273	5			16196	3+	2211.1	0.012	5.42715	0.9992	R.LGEHNIDVLEGNEQFINAAK.I
1	1	CONTAM|P00761	24409.5	0.251		SWISS-PROT:P00761|TRYP_PIG Trypsin - Sus scrofa (Pig).	273	5			16334	3+	2211.1	1.001	0.452263	0.9923	R.LGEHNIDVLEGNEQFINAAK.I
1	1	CONTAM|P00761	24409.5	0.251		SWISS-PROT:P00761|TRYP_PIG Trypsin - Sus scrofa (Pig).	273	5			16689	3+	2211.1	1	0	0.7598	R.LGEHNIDVLEGNEQFINAAK.I
1	1	CONTAM|P00761	24409.5	0.251		SWISS-PROT:P00761|TRYP_PIG Trypsin - Sus scrofa (Pig).	273	5			16856	3+	2211.1	1.001	0.452263	0.9731	R.LGEHNIDVLEGNEQFINAAK.I
1	1	CONTAM|P00761	24409.5	0.251		SWISS-PROT:P00761|TRYP_PIG Trypsin - Sus scrofa (Pig).	273	5			17401	3+	2299.18	0.011	4.78432	0.9933	K.IITHPNFNGNTLDNDIM"LIK.L
1	1	CONTAM|P00761	24409.5	0.251		SWISS-PROT:P00761|TRYP_PIG Trypsin - Sus scrofa (Pig).	273	5			17531	3+	2299.18	0.012	5.21926	0.9985	K.IITHPNFNGNTLDNDIM"LIK.L
1	1	CONTAM|P00761	24409.5	0.251		SWISS-PROT:P00761|TRYP_PIG Trypsin - Sus scrofa (Pig).	273	5			18081	3+	2283.18	0.012	5.25583	1	K.IITHPNFNGNTLDNDIMLIK.L
1	1	CONTAM|P00761	24409.5	0.251		SWISS-PROT:P00761|TRYP_PIG Trypsin - Sus scrofa (Pig).	273	5			18092	2+	2283.18	0.011	4.81784	1	K.IITHPNFNGNTLDNDIMLIK.L
1	1	CONTAM|P00761	24409.5	0.251		SWISS-PROT:P00761|TRYP_PIG Trypsin - Sus scrofa (Pig).	273	5			18175	2+	2299.18	1.038	16.5277	0.9886	K.IITHPNFNGNTLDNDIM"LIK.L
2	1	CONTAM|P04258, sp|P02461|CO3A1_HUMAN	138438.79255999994, 138564.28247999997	0.016	COL3A1	SWISS-PROT:P04258 (Bos taurus) Similar to Collagen alpha 1(III) chain, Collagen alpha-1(III) chain	2	2			7588	2+	1141.52	0.005	4.38011	0.9988	R.DGNPGSDGLPGR.D
2	1	CONTAM|P04258, sp|P02461|CO3A1_HUMAN	138438.79255999994, 138564.28247999997	0.016	COL3A1	SWISS-PROT:P04258 (Bos taurus) Similar to Collagen alpha 1(III) chain, Collagen alpha-1(III) chain	2	2			6129	2+	949.51	0.003	3.15952	1	R.GPVGPSGPPGK.D
3	1	CONTAM|P41361	52347.1	0.114		SWISS-PROT:P41361 (Bos taurus) Antithrombin-III precursor	129	7			9317	2+	911.531	0.005	5.48528	0.9566	K.LPGIVAEGR.D
3	1	CONTAM|P41361	52347.1	0.114		SWISS-PROT:P41361 (Bos taurus) Antithrombin-III precursor	129	7			10236	2+	911.531	0.006	6.58233	0.9998	K.LPGIVAEGR.D
3	1	CONTAM|P41361	52347.1	0.114		SWISS-PROT:P41361 (Bos taurus) Antithrombin-III precursor	129	7			10372	2+	911.531	0.005	5.48528	1	K.LPGIVAEGR.D
3	1	CONTAM|P41361	52347.1	0.114		SWISS-PROT:P41361 (Bos taurus) Antithrombin-III precursor	129	7			10515	2+	911.531	0.006	6.58233	1	K.LPGIVAEGR.D
3	1	CONTAM|P41361	52347.1	0.114		SWISS-PROT:P41361 (Bos taurus) Antithrombin-III precursor	129	7			10658	2+	911.531	0.005	5.48528	1	K.LPGIVAEGR.D
3	1	CONTAM|P41361	52347.1	0.114		SWISS-PROT:P41361 (Bos taurus) Antithrombin-III precursor	129	7			11054	2+	911.531	1.854	160.17	0.9736	K.LPGIVAEGR.D
3	1	CONTAM|P41361	52347.1	0.114		SWISS-PROT:P41361 (Bos taurus) Antithrombin-III precursor	129	7			11601	2+	911.531	-0.955	49.3675	0.973	K.LPGIVAEGR.D
3	1	CONTAM|P41361	52347.1	0.114		SWISS-PROT:P41361 (Bos taurus) Antithrombin-III precursor	129	7			12139	2+	911.531	0.004	4.38822	0.796	K.LPGIVAEGR.D
3	1	CONTAM|P41361	52347.1	0.114		SWISS-PROT:P41361 (Bos taurus) Antithrombin-III precursor	129	7			15675	2+	1340.66	0.007	5.2213	1	K.TSDQIHFFFAK.L
3	1	CONTAM|P41361	52347.1	0.114		SWISS-PROT:P41361 (Bos taurus) Antithrombin-III precursor	129	7			15817	2+	1340.66	0.008	5.9672	1	K.TSDQIHFFFAK.L
3	1	CONTAM|P41361	52347.1	0.114		SWISS-PROT:P41361 (Bos taurus) Antithrombin-III precursor	129	7			15960	2+	1340.66	0.007	5.2213	1	K.TSDQIHFFFAK.L
3	1	CONTAM|P41361	52347.1	0.114		SWISS-PROT:P41361 (Bos taurus) Antithrombin-III precursor	129	7			16111	2+	1340.66	0.012	8.9508	1	K.TSDQIHFFFAK.L
3	1	CONTAM|P41361	52347.1	0.114		SWISS-PROT:P41361 (Bos taurus) Antithrombin-III precursor	129	7			16451	2+	1340.66	0.009	6.71309	1	K.TSDQIHFFFAK.L
3	1	CONTAM|P41361	52347.1	0.114		SWISS-PROT:P41361 (Bos taurus) Antithrombin-III precursor	129	7			16757	2+	1340.66	0.004	2.9836	0.9996	K.TSDQIHFFFAK.L
3	1	CONTAM|P41361	52347.1	0.114		SWISS-PROT:P41361 (Bos taurus) Antithrombin-III precursor	129	7			19607	2+	1314.73	0.006	4.56366	0.9999	K.GDDITMVLILPK.L
3	1	CONTAM|P41361	52347.1	0.114		SWISS-PROT:P41361 (Bos taurus) Antithrombin-III precursor	129	7			19733	2+	1314.73	0.006	4.56366	0.9999	K.GDDITMVLILPK.L
3	1	CONTAM|P41361	52347.1	0.114		SWISS-PROT:P41361 (Bos taurus) Antithrombin-III precursor	129	7			19865	2+	1314.73	0.007	5.32427	1	K.GDDITMVLILPK.L
3	1	CONTAM|P41361	52347.1	0.114		SWISS-PROT:P41361 (Bos taurus) Antithrombin-III precursor	129	7			20039	2+	1314.73	0.007	5.32427	0.9956	K.GDDITMVLILPK.L
3	1	CONTAM|P41361	52347.1	0.114		SWISS-PROT:P41361 (Bos taurus) Antithrombin-III precursor	129	7			5994	2+	850.405	0.005	5.87955	0.7534	K.FSPENTR.K
3	1	CONTAM|P41361	52347.1	0.114		SWISS-PROT:P41361 (Bos taurus) Antithrombin-III precursor	129	7			7215	2+	839.414	0.005	5.95653	0.798	K.FDTISEK.T
3	1	CONTAM|P41361	52347.1	0.114		SWISS-PROT:P41361 (Bos taurus) Antithrombin-III precursor	129	7			7358	2+	839.414	0.005	5.95653	0.7925	K.FDTISEK.T
3	1	CONTAM|P41361	52347.1	0.114		SWISS-PROT:P41361 (Bos taurus) Antithrombin-III precursor	129	7			8766	2+	917.52	0.004	4.35958	0.626	R.RVWELSK.A
3	1	CONTAM|P41361	52347.1	0.114		SWISS-PROT:P41361 (Bos taurus) Antithrombin-III precursor	129	7			10284	2+	911.531	0.006	6.58233	1	K.LPGIVAEGR.D
3	1	CONTAM|P41361	52347.1	0.114		SWISS-PROT:P41361 (Bos taurus) Antithrombin-III precursor	129	7			10425	2+	911.531	0.005	5.48528	1	K.LPGIVAEGR.D
3	1	CONTAM|P41361	52347.1	0.114		SWISS-PROT:P41361 (Bos taurus) Antithrombin-III precursor	129	7			10557	2+	911.531	0.005	5.48528	1	K.LPGIVAEGR.D
3	1	CONTAM|P41361	52347.1	0.114		SWISS-PROT:P41361 (Bos taurus) Antithrombin-III precursor	129	7			10701	2+	911.531	0.006	6.58233	1	K.LPGIVAEGR.D
3	1	CONTAM|P41361	52347.1	0.114		SWISS-PROT:P41361 (Bos taurus) Antithrombin-III precursor	129	7			10917	2+	911.531	0.002	2.19411	0.9998	K.LPGIVAEGR.D
3	1	CONTAM|P41361	52347.1	0.114		SWISS-PROT:P41361 (Bos taurus) Antithrombin-III precursor	129	7			11061	2+	911.531	0.008	8.77644	0.9994	K.LPGIVAEGR.D
3	1	CONTAM|P41361	52347.1	0.114		SWISS-PROT:P41361 (Bos taurus) Antithrombin-III precursor	129	7			15721	3+	1340.66	0.002	1.4918	0.8318	K.TSDQIHFFFAK.L
3	1	CONTAM|P41361	52347.1	0.114		SWISS-PROT:P41361 (Bos taurus) Antithrombin-III precursor	129	7			15727	2+	1340.66	0.007	5.2213	1	K.TSDQIHFFFAK.L
3	1	CONTAM|P41361	52347.1	0.114		SWISS-PROT:P41361 (Bos taurus) Antithrombin-III precursor	129	7			15916	2+	1340.66	0.011	8.2049	0.9999	K.TSDQIHFFFAK.L
3	1	CONTAM|P41361	52347.1	0.114		SWISS-PROT:P41361 (Bos taurus) Antithrombin-III precursor	129	7			19605	2+	1314.73	0.009	6.84549	0.9999	K.GDDITMVLILPK.L
3	1	CONTAM|P41361	52347.1	0.114		SWISS-PROT:P41361 (Bos taurus) Antithrombin-III precursor	129	7			19768	2+	1314.73	0.007	5.32427	1	K.GDDITMVLILPK.L
3	1	CONTAM|P41361	52347.1	0.114		SWISS-PROT:P41361 (Bos taurus) Antithrombin-III precursor	129	7			9032	2+	917.52	0.006	6.53936	0.9443	R.RVWELSK.A
3	1	CONTAM|P41361	52347.1	0.114		SWISS-PROT:P41361 (Bos taurus) Antithrombin-III precursor	129	7			10429	2+	911.531	0.006	6.58233	1	K.LPGIVAEGR.D
3	1	CONTAM|P41361	52347.1	0.114		SWISS-PROT:P41361 (Bos taurus) Antithrombin-III precursor	129	7			10561	2+	911.531	0.005	5.48528	1	K.LPGIVAEGR.D
3	1	CONTAM|P41361	52347.1	0.114		SWISS-PROT:P41361 (Bos taurus) Antithrombin-III precursor	129	7			10694	2+	911.531	0.004	4.38822	1	K.LPGIVAEGR.D
3	1	CONTAM|P41361	52347.1	0.114		SWISS-PROT:P41361 (Bos taurus) Antithrombin-III precursor	129	7			10927	2+	911.531	0.005	5.48528	0.9987	K.LPGIVAEGR.D
3	1	CONTAM|P41361	52347.1	0.114		SWISS-PROT:P41361 (Bos taurus) Antithrombin-III precursor	129	7			11059	2+	911.531	0.006	6.58233	0.9288	K.LPGIVAEGR.D
3	1	CONTAM|P41361	52347.1	0.114		SWISS-PROT:P41361 (Bos taurus) Antithrombin-III precursor	129	7			15819	2+	1340.66	0.007	5.2213	1	K.TSDQIHFFFAK.L
3	1	CONTAM|P41361	52347.1	0.114		SWISS-PROT:P41361 (Bos taurus) Antithrombin-III precursor	129	7			15966	3+	1340.66	0.009	6.71309	0.9666	K.TSDQIHFFFAK.L
3	1	CONTAM|P41361	52347.1	0.114		SWISS-PROT:P41361 (Bos taurus) Antithrombin-III precursor	129	7			16019	2+	1340.66	0.007	5.2213	1	K.TSDQIHFFFAK.L
3	1	CONTAM|P41361	52347.1	0.114		SWISS-PROT:P41361 (Bos taurus) Antithrombin-III precursor	129	7			19302	2+	1314.73	0.006	4.56366	0.9997	K.GDDITMVLILPK.L
3	1	CONTAM|P41361	52347.1	0.114		SWISS-PROT:P41361 (Bos taurus) Antithrombin-III precursor	129	7			19427	2+	1314.73	0.006	4.56366	0.9998	K.GDDITMVLILPK.L
3	1	CONTAM|P41361	52347.1	0.114		SWISS-PROT:P41361 (Bos taurus) Antithrombin-III precursor	129	7			9952	2+	911.531	0.004	4.38822	1	K.LPGIVAEGR.D
3	1	CONTAM|P41361	52347.1	0.114		SWISS-PROT:P41361 (Bos taurus) Antithrombin-III precursor	129	7			15088	2+	1340.66	0.007	5.2213	1	K.TSDQIHFFFAK.L
3	1	CONTAM|P41361	52347.1	0.114		SWISS-PROT:P41361 (Bos taurus) Antithrombin-III precursor	129	7			18141	2+	1314.73	0.009	6.84549	0.9999	K.GDDITMVLILPK.L
3	1	CONTAM|P41361	52347.1	0.114		SWISS-PROT:P41361 (Bos taurus) Antithrombin-III precursor	129	7			10612	2+	911.531	0.002	2.19411	0.9998	K.LPGIVAEGR.D
3	1	CONTAM|P41361	52347.1	0.114		SWISS-PROT:P41361 (Bos taurus) Antithrombin-III precursor	129	7			9032	2+	917.52	0.004	4.35958	0.9637	R.RVWELSK.A
3	1	CONTAM|P41361	52347.1	0.114		SWISS-PROT:P41361 (Bos taurus) Antithrombin-III precursor	129	7			10370	2+	911.531	0.002	2.19411	0.9997	K.LPGIVAEGR.D
3	1	CONTAM|P41361	52347.1	0.114		SWISS-PROT:P41361 (Bos taurus) Antithrombin-III precursor	129	7			7187	2+	839.414	0.004	4.76523	0.6711	K.FDTISEK.T
3	1	CONTAM|P41361	52347.1	0.114		SWISS-PROT:P41361 (Bos taurus) Antithrombin-III precursor	129	7			10227	2+	911.531	0.004	4.38822	0.9992	K.LPGIVAEGR.D
3	1	CONTAM|P41361	52347.1	0.114		SWISS-PROT:P41361 (Bos taurus) Antithrombin-III precursor	129	7			10363	2+	911.531	0.005	5.48528	1	K.LPGIVAEGR.D
3	1	CONTAM|P41361	52347.1	0.114		SWISS-PROT:P41361 (Bos taurus) Antithrombin-III precursor	129	7			10320	2+	911.531	0.006	6.58233	1	K.LPGIVAEGR.D
3	1	CONTAM|P41361	52347.1	0.114		SWISS-PROT:P41361 (Bos taurus) Antithrombin-III precursor	129	7			10209	2+	911.531	0.005	5.48528	0.9999	K.LPGIVAEGR.D
3	1	CONTAM|P41361	52347.1	0.114		SWISS-PROT:P41361 (Bos taurus) Antithrombin-III precursor	129	7			15999	2+	1340.66	0.007	5.2213	1	K.TSDQIHFFFAK.L
3	1	CONTAM|P41361	52347.1	0.114		SWISS-PROT:P41361 (Bos taurus) Antithrombin-III precursor	129	7			6708	2+	839.414	0.005	5.95653	0.7476	K.FDTISEK.T
3	1	CONTAM|P41361	52347.1	0.114		SWISS-PROT:P41361 (Bos taurus) Antithrombin-III precursor	129	7			8108	2+	917.52	0.005	5.44947	0.8111	R.RVWELSK.A
3	1	CONTAM|P41361	52347.1	0.114		SWISS-PROT:P41361 (Bos taurus) Antithrombin-III precursor	129	7			9753	2+	911.531	0.006	6.58233	1	K.LPGIVAEGR.D
3	1	CONTAM|P41361	52347.1	0.114		SWISS-PROT:P41361 (Bos taurus) Antithrombin-III precursor	129	7			9885	2+	911.531	0.005	5.48528	1	K.LPGIVAEGR.D
3	1	CONTAM|P41361	52347.1	0.114		SWISS-PROT:P41361 (Bos taurus) Antithrombin-III precursor	129	7			10018	2+	911.531	0.005	5.48528	1	K.LPGIVAEGR.D
3	1	CONTAM|P41361	52347.1	0.114		SWISS-PROT:P41361 (Bos taurus) Antithrombin-III precursor	129	7			10150	2+	911.531	0.005	5.48528	1	K.LPGIVAEGR.D
3	1	CONTAM|P41361	52347.1	0.114		SWISS-PROT:P41361 (Bos taurus) Antithrombin-III precursor	129	7			10282	2+	911.531	0.004	4.38822	1	K.LPGIVAEGR.D
3	1	CONTAM|P41361	52347.1	0.114		SWISS-PROT:P41361 (Bos taurus) Antithrombin-III precursor	129	7			10430	2+	911.531	0.005	5.48528	1	K.LPGIVAEGR.D
3	1	CONTAM|P41361	52347.1	0.114		SWISS-PROT:P41361 (Bos taurus) Antithrombin-III precursor	129	7			10583	2+	911.531	0.005	5.48528	0.9993	K.LPGIVAEGR.D
3	1	CONTAM|P41361	52347.1	0.114		SWISS-PROT:P41361 (Bos taurus) Antithrombin-III precursor	129	7			10730	2+	911.531	0.005	5.48528	0.9997	K.LPGIVAEGR.D
3	1	CONTAM|P41361	52347.1	0.114		SWISS-PROT:P41361 (Bos taurus) Antithrombin-III precursor	129	7			15915	3+	1340.66	0.005	3.7295	0.9925	K.TSDQIHFFFAK.L
3	1	CONTAM|P41361	52347.1	0.114		SWISS-PROT:P41361 (Bos taurus) Antithrombin-III precursor	129	7			15925	2+	1340.66	0.006	4.4754	1	K.TSDQIHFFFAK.L
3	1	CONTAM|P41361	52347.1	0.114		SWISS-PROT:P41361 (Bos taurus) Antithrombin-III precursor	129	7			16065	2+	1340.66	0.006	4.4754	0.9995	K.TSDQIHFFFAK.L
3	1	CONTAM|P41361	52347.1	0.114		SWISS-PROT:P41361 (Bos taurus) Antithrombin-III precursor	129	7			16210	2+	1340.66	0.008	5.9672	1	K.TSDQIHFFFAK.L
3	1	CONTAM|P41361	52347.1	0.114		SWISS-PROT:P41361 (Bos taurus) Antithrombin-III precursor	129	7			19339	2+	1314.73	0.007	5.32427	0.9999	K.GDDITMVLILPK.L
3	1	CONTAM|P41361	52347.1	0.114		SWISS-PROT:P41361 (Bos taurus) Antithrombin-III precursor	129	7			19470	2+	1314.73	0.006	4.56366	1	K.GDDITMVLILPK.L
3	1	CONTAM|P41361	52347.1	0.114		SWISS-PROT:P41361 (Bos taurus) Antithrombin-III precursor	129	7			6961	2+	839.414	0.005	5.95653	0.8222	K.FDTISEK.T
3	1	CONTAM|P41361	52347.1	0.114		SWISS-PROT:P41361 (Bos taurus) Antithrombin-III precursor	129	7			10089	2+	911.531	0.004	4.38822	1	K.LPGIVAEGR.D
3	1	CONTAM|P41361	52347.1	0.114		SWISS-PROT:P41361 (Bos taurus) Antithrombin-III precursor	129	7			10231	2+	911.531	0.006	6.58233	1	K.LPGIVAEGR.D
3	1	CONTAM|P41361	52347.1	0.114		SWISS-PROT:P41361 (Bos taurus) Antithrombin-III precursor	129	7			10374	2+	911.531	0.005	5.48528	1	K.LPGIVAEGR.D
3	1	CONTAM|P41361	52347.1	0.114		SWISS-PROT:P41361 (Bos taurus) Antithrombin-III precursor	129	7			10541	2+	911.531	0.005	5.48528	0.9999	K.LPGIVAEGR.D
3	1	CONTAM|P41361	52347.1	0.114		SWISS-PROT:P41361 (Bos taurus) Antithrombin-III precursor	129	7			10683	2+	911.531	0.007	7.67939	0.9976	K.LPGIVAEGR.D
3	1	CONTAM|P41361	52347.1	0.114		SWISS-PROT:P41361 (Bos taurus) Antithrombin-III precursor	129	7			10817	2+	911.531	0.002	2.19411	0.9994	K.LPGIVAEGR.D
3	1	CONTAM|P41361	52347.1	0.114		SWISS-PROT:P41361 (Bos taurus) Antithrombin-III precursor	129	7			15479	3+	1340.66	0.008	5.9672	0.9643	K.TSDQIHFFFAK.L
3	1	CONTAM|P41361	52347.1	0.114		SWISS-PROT:P41361 (Bos taurus) Antithrombin-III precursor	129	7			15486	2+	1340.66	0.008	5.9672	1	K.TSDQIHFFFAK.L
3	1	CONTAM|P41361	52347.1	0.114		SWISS-PROT:P41361 (Bos taurus) Antithrombin-III precursor	129	7			15618	2+	1340.66	0.008	5.9672	1	K.TSDQIHFFFAK.L
3	1	CONTAM|P41361	52347.1	0.114		SWISS-PROT:P41361 (Bos taurus) Antithrombin-III precursor	129	7			15750	3+	1340.66	0.007	5.2213	0.9772	K.TSDQIHFFFAK.L
3	1	CONTAM|P41361	52347.1	0.114		SWISS-PROT:P41361 (Bos taurus) Antithrombin-III precursor	129	7			15761	2+	1340.66	0.008	5.9672	1	K.TSDQIHFFFAK.L
3	1	CONTAM|P41361	52347.1	0.114		SWISS-PROT:P41361 (Bos taurus) Antithrombin-III precursor	129	7			19036	2+	1314.73	0.006	4.56366	0.9998	K.GDDITMVLILPK.L
3	1	CONTAM|P41361	52347.1	0.114		SWISS-PROT:P41361 (Bos taurus) Antithrombin-III precursor	129	7			19170	2+	1314.73	0.009	6.84549	0.9995	K.GDDITMVLILPK.L
3	1	CONTAM|P41361	52347.1	0.114		SWISS-PROT:P41361 (Bos taurus) Antithrombin-III precursor	129	7			19479	2+	1314.73	0.006	4.56366	1	K.GDDITMVLILPK.L
3	1	CONTAM|P41361	52347.1	0.114		SWISS-PROT:P41361 (Bos taurus) Antithrombin-III precursor	129	7			7217	2+	839.414	0.004	4.76523	0.8564	K.FDTISEK.T
3	1	CONTAM|P41361	52347.1	0.114		SWISS-PROT:P41361 (Bos taurus) Antithrombin-III precursor	129	7			7360	2+	839.414	0.005	5.95653	0.8201	K.FDTISEK.T
3	1	CONTAM|P41361	52347.1	0.114		SWISS-PROT:P41361 (Bos taurus) Antithrombin-III precursor	129	7			8475	2+	839.414	0.006	7.14784	0.8687	K.FDTISEK.T
3	1	CONTAM|P41361	52347.1	0.114		SWISS-PROT:P41361 (Bos taurus) Antithrombin-III precursor	129	7			10018	2+	911.531	0.005	5.48528	1	K.LPGIVAEGR.D
3	1	CONTAM|P41361	52347.1	0.114		SWISS-PROT:P41361 (Bos taurus) Antithrombin-III precursor	129	7			10161	2+	911.531	0.005	5.48528	1	K.LPGIVAEGR.D
3	1	CONTAM|P41361	52347.1	0.114		SWISS-PROT:P41361 (Bos taurus) Antithrombin-III precursor	129	7			10304	2+	911.531	0.006	6.58233	1	K.LPGIVAEGR.D
3	1	CONTAM|P41361	52347.1	0.114		SWISS-PROT:P41361 (Bos taurus) Antithrombin-III precursor	129	7			10447	2+	911.531	0.006	6.58233	1	K.LPGIVAEGR.D
3	1	CONTAM|P41361	52347.1	0.114		SWISS-PROT:P41361 (Bos taurus) Antithrombin-III precursor	129	7			10580	2+	911.531	0.005	5.48528	1	K.LPGIVAEGR.D
3	1	CONTAM|P41361	52347.1	0.114		SWISS-PROT:P41361 (Bos taurus) Antithrombin-III precursor	129	7			10722	2+	911.531	0.005	5.48528	1	K.LPGIVAEGR.D
3	1	CONTAM|P41361	52347.1	0.114		SWISS-PROT:P41361 (Bos taurus) Antithrombin-III precursor	129	7			10865	2+	911.531	0.004	4.38822	1	K.LPGIVAEGR.D
3	1	CONTAM|P41361	52347.1	0.114		SWISS-PROT:P41361 (Bos taurus) Antithrombin-III precursor	129	7			10997	2+	911.531	0.005	5.48528	1	K.LPGIVAEGR.D
3	1	CONTAM|P41361	52347.1	0.114		SWISS-PROT:P41361 (Bos taurus) Antithrombin-III precursor	129	7			11394	2+	911.531	0.004	4.38822	0.9946	K.LPGIVAEGR.D
3	1	CONTAM|P41361	52347.1	0.114		SWISS-PROT:P41361 (Bos taurus) Antithrombin-III precursor	129	7			12134	2+	911.531	0.002	2.19411	0.9998	K.LPGIVAEGR.D
3	1	CONTAM|P41361	52347.1	0.114		SWISS-PROT:P41361 (Bos taurus) Antithrombin-III precursor	129	7			12279	2+	911.531	0.882	129.453	0.831	K.LPGIVAEGR.D
3	1	CONTAM|P41361	52347.1	0.114		SWISS-PROT:P41361 (Bos taurus) Antithrombin-III precursor	129	7			13171	2+	911.531	0.824	193.082	0.9632	K.LPGIVAEGR.D
3	1	CONTAM|P41361	52347.1	0.114		SWISS-PROT:P41361 (Bos taurus) Antithrombin-III precursor	129	7			13545	2+	911.531	0.004	4.38822	0.9963	K.LPGIVAEGR.D
3	1	CONTAM|P41361	52347.1	0.114		SWISS-PROT:P41361 (Bos taurus) Antithrombin-III precursor	129	7			13987	2+	911.531	0.004	4.38822	0.9951	K.LPGIVAEGR.D
3	1	CONTAM|P41361	52347.1	0.114		SWISS-PROT:P41361 (Bos taurus) Antithrombin-III precursor	129	7			15717	2+	1340.66	0.008	5.9672	1	K.TSDQIHFFFAK.L
3	1	CONTAM|P41361	52347.1	0.114		SWISS-PROT:P41361 (Bos taurus) Antithrombin-III precursor	129	7			15826	3+	1340.66	0.006	4.4754	0.9418	K.TSDQIHFFFAK.L
3	1	CONTAM|P41361	52347.1	0.114		SWISS-PROT:P41361 (Bos taurus) Antithrombin-III precursor	129	7			15859	2+	1340.66	0.008	5.9672	1	K.TSDQIHFFFAK.L
3	1	CONTAM|P41361	52347.1	0.114		SWISS-PROT:P41361 (Bos taurus) Antithrombin-III precursor	129	7			16002	2+	1340.66	0.007	5.2213	1	K.TSDQIHFFFAK.L
3	1	CONTAM|P41361	52347.1	0.114		SWISS-PROT:P41361 (Bos taurus) Antithrombin-III precursor	129	7			16146	2+	1340.66	0.006	4.4754	1	K.TSDQIHFFFAK.L
3	1	CONTAM|P41361	52347.1	0.114		SWISS-PROT:P41361 (Bos taurus) Antithrombin-III precursor	129	7			16292	2+	1340.66	0.007	5.2213	1	K.TSDQIHFFFAK.L
3	1	CONTAM|P41361	52347.1	0.114		SWISS-PROT:P41361 (Bos taurus) Antithrombin-III precursor	129	7			16368	3+	1340.66	0.006	4.4754	0.8724	K.TSDQIHFFFAK.L
3	1	CONTAM|P41361	52347.1	0.114		SWISS-PROT:P41361 (Bos taurus) Antithrombin-III precursor	129	7			16433	2+	1340.66	0.008	5.9672	1	K.TSDQIHFFFAK.L
3	1	CONTAM|P41361	52347.1	0.114		SWISS-PROT:P41361 (Bos taurus) Antithrombin-III precursor	129	7			16569	2+	1340.66	0.007	5.2213	0.9969	K.TSDQIHFFFAK.L
3	1	CONTAM|P41361	52347.1	0.114		SWISS-PROT:P41361 (Bos taurus) Antithrombin-III precursor	129	7			16874	2+	1340.66	0.009	6.71309	0.9999	K.TSDQIHFFFAK.L
3	1	CONTAM|P41361	52347.1	0.114		SWISS-PROT:P41361 (Bos taurus) Antithrombin-III precursor	129	7			17038	2+	1340.66	1.03	22.377	0.9367	K.TSDQIHFFFAK.L
3	1	CONTAM|P41361	52347.1	0.114		SWISS-PROT:P41361 (Bos taurus) Antithrombin-III precursor	129	7			17186	2+	1340.66	0.007	5.2213	1	K.TSDQIHFFFAK.L
3	1	CONTAM|P41361	52347.1	0.114		SWISS-PROT:P41361 (Bos taurus) Antithrombin-III precursor	129	7			17217	2+	1330.73	0.006	4.50881	0.9999	K.GDDITM"VLILPK.L
3	1	CONTAM|P41361	52347.1	0.114		SWISS-PROT:P41361 (Bos taurus) Antithrombin-III precursor	129	7			17326	2+	1340.66	0.004	2.9836	0.9996	K.TSDQIHFFFAK.L
3	1	CONTAM|P41361	52347.1	0.114		SWISS-PROT:P41361 (Bos taurus) Antithrombin-III precursor	129	7			17484	2+	1340.66	0.004	2.9836	0.9998	K.TSDQIHFFFAK.L
3	1	CONTAM|P41361	52347.1	0.114		SWISS-PROT:P41361 (Bos taurus) Antithrombin-III precursor	129	7			17637	2+	1340.66	0.008	5.9672	1	K.TSDQIHFFFAK.L
3	1	CONTAM|P41361	52347.1	0.114		SWISS-PROT:P41361 (Bos taurus) Antithrombin-III precursor	129	7			19544	2+	1314.73	0.006	4.56366	0.9992	K.GDDITMVLILPK.L
3	1	CONTAM|P41361	52347.1	0.114		SWISS-PROT:P41361 (Bos taurus) Antithrombin-III precursor	129	7			19678	2+	1314.73	0.007	5.32427	0.997	K.GDDITMVLILPK.L
3	1	CONTAM|P41361	52347.1	0.114		SWISS-PROT:P41361 (Bos taurus) Antithrombin-III precursor	129	7			19809	2+	1314.73	0.006	4.56366	1	K.GDDITMVLILPK.L
3	1	CONTAM|P41361	52347.1	0.114		SWISS-PROT:P41361 (Bos taurus) Antithrombin-III precursor	129	7			19941	2+	1314.73	0.008	6.08488	0.9999	K.GDDITMVLILPK.L
3	1	CONTAM|P41361	52347.1	0.114		SWISS-PROT:P41361 (Bos taurus) Antithrombin-III precursor	129	7			20075	2+	1314.73	0.009	6.84549	0.9986	K.GDDITMVLILPK.L
3	1	CONTAM|P41361	52347.1	0.114		SWISS-PROT:P41361 (Bos taurus) Antithrombin-III precursor	129	7			20229	2+	1314.73	-0.101	76.8216	0.9965	K.GDDITMVLILPK.L
3	1	CONTAM|P41361	52347.1	0.114		SWISS-PROT:P41361 (Bos taurus) Antithrombin-III precursor	129	7			27169	2+	911.531	0.002	2.19411	0.9303	K.LPGIVAEGR.D
3	1	CONTAM|P41361	52347.1	0.114		SWISS-PROT:P41361 (Bos taurus) Antithrombin-III precursor	129	7			30021	2+	911.531	0.007	7.67939	0.9704	K.LPGIVAEGR.D
3	1	CONTAM|P41361	52347.1	0.114		SWISS-PROT:P41361 (Bos taurus) Antithrombin-III precursor	129	7			30588	2+	911.531	0.005	5.48528	0.9407	K.LPGIVAEGR.D
4	1	CONTAM|Q0V8M9	99537	0.074		TREMBL:Q0V8M9;Q9TRI0 (Bos taurus) similar to inter-alpha (globulin) inhibitor H3 isoform 2	52	8			7165	2+	1626.87	0.011	6.76145	1	K.KGHVSFKPSLDQQR.S
4	1	CONTAM|Q0V8M9	99537	0.074		TREMBL:Q0V8M9;Q9TRI0 (Bos taurus) similar to inter-alpha (globulin) inhibitor H3 isoform 2	52	8			8357	2+	1498.78	0.015	10.0082	1	K.GHVSFKPSLDQQR.S
4	1	CONTAM|Q0V8M9	99537	0.074		TREMBL:Q0V8M9;Q9TRI0 (Bos taurus) similar to inter-alpha (globulin) inhibitor H3 isoform 2	52	8			8383	3+	1498.78	0.008	5.33769	1	K.GHVSFKPSLDQQR.S
4	1	CONTAM|Q0V8M9	99537	0.074		TREMBL:Q0V8M9;Q9TRI0 (Bos taurus) similar to inter-alpha (globulin) inhibitor H3 isoform 2	52	8			9492	2+	1031.52	0.006	5.81664	0.9499	K.GKYEMYLK.V
4	1	CONTAM|Q0V8M9	99537	0.074		TREMBL:Q0V8M9;Q9TRI0 (Bos taurus) similar to inter-alpha (globulin) inhibitor H3 isoform 2	52	8			14008	2+	1179.64	0.006	5.08631	1	K.FTVSVNVAAGSK.V
4	1	CONTAM|Q0V8M9	99537	0.074		TREMBL:Q0V8M9;Q9TRI0 (Bos taurus) similar to inter-alpha (globulin) inhibitor H3 isoform 2	52	8			14154	2+	1179.64	0.008	6.78175	0.9995	K.FTVSVNVAAGSK.V
4	1	CONTAM|Q0V8M9	99537	0.074		TREMBL:Q0V8M9;Q9TRI0 (Bos taurus) similar to inter-alpha (globulin) inhibitor H3 isoform 2	52	8			14418	2+	1179.64	0.006	5.08631	0.9998	K.FTVSVNVAAGSK.V
4	1	CONTAM|Q0V8M9	99537	0.074		TREMBL:Q0V8M9;Q9TRI0 (Bos taurus) similar to inter-alpha (globulin) inhibitor H3 isoform 2	52	8			14616	2+	1179.64	0.006	5.08631	0.9994	K.FTVSVNVAAGSK.V
4	1	CONTAM|Q0V8M9	99537	0.074		TREMBL:Q0V8M9;Q9TRI0 (Bos taurus) similar to inter-alpha (globulin) inhibitor H3 isoform 2	52	8			15919	2+	1144.59	0.006	5.24206	0.9999	K.E^VSFDVELPK.T
4	1	CONTAM|Q0V8M9	99537	0.074		TREMBL:Q0V8M9;Q9TRI0 (Bos taurus) similar to inter-alpha (globulin) inhibitor H3 isoform 2	52	8			15971	2+	1162.6	0.007	6.02099	0.9996	K.EVSFDVELPK.T
4	1	CONTAM|Q0V8M9	99537	0.074		TREMBL:Q0V8M9;Q9TRI0 (Bos taurus) similar to inter-alpha (globulin) inhibitor H3 isoform 2	52	8			20243	2+	1484.79	0.004	2.69399	1	K.VTFELTYEELLK.R
4	1	CONTAM|Q0V8M9	99537	0.074		TREMBL:Q0V8M9;Q9TRI0 (Bos taurus) similar to inter-alpha (globulin) inhibitor H3 isoform 2	52	8			20371	2+	1484.79	0.007	4.71448	1	K.VTFELTYEELLK.R
4	1	CONTAM|Q0V8M9	99537	0.074		TREMBL:Q0V8M9;Q9TRI0 (Bos taurus) similar to inter-alpha (globulin) inhibitor H3 isoform 2	52	8			20515	2+	1484.79	0.007	4.71448	0.9999	K.VTFELTYEELLK.R
4	1	CONTAM|Q0V8M9	99537	0.074		TREMBL:Q0V8M9;Q9TRI0 (Bos taurus) similar to inter-alpha (globulin) inhibitor H3 isoform 2	52	8			20646	2+	1484.79	0.006	4.04098	1	K.VTFELTYEELLK.R
4	1	CONTAM|Q0V8M9	99537	0.074		TREMBL:Q0V8M9;Q9TRI0 (Bos taurus) similar to inter-alpha (globulin) inhibitor H3 isoform 2	52	8			7207	3+	1626.87	0.011	6.76145	0.9999	K.KGHVSFKPSLDQQR.S
4	1	CONTAM|Q0V8M9	99537	0.074		TREMBL:Q0V8M9;Q9TRI0 (Bos taurus) similar to inter-alpha (globulin) inhibitor H3 isoform 2	52	8			7222	2+	1626.87	0.008	4.91741	1	K.KGHVSFKPSLDQQR.S
4	1	CONTAM|Q0V8M9	99537	0.074		TREMBL:Q0V8M9;Q9TRI0 (Bos taurus) similar to inter-alpha (globulin) inhibitor H3 isoform 2	52	8			8418	2+	1498.78	0.007	4.67048	0.9998	K.GHVSFKPSLDQQR.S
4	1	CONTAM|Q0V8M9	99537	0.074		TREMBL:Q0V8M9;Q9TRI0 (Bos taurus) similar to inter-alpha (globulin) inhibitor H3 isoform 2	52	8			8425	3+	1498.78	0.006	4.00327	1	K.GHVSFKPSLDQQR.S
4	1	CONTAM|Q0V8M9	99537	0.074		TREMBL:Q0V8M9;Q9TRI0 (Bos taurus) similar to inter-alpha (globulin) inhibitor H3 isoform 2	52	8			13874	2+	1179.64	0.016	13.5635	0.8793	K.FTVSVNVAAGSK.V
4	1	CONTAM|Q0V8M9	99537	0.074		TREMBL:Q0V8M9;Q9TRI0 (Bos taurus) similar to inter-alpha (globulin) inhibitor H3 isoform 2	52	8			15722	2+	1162.6	0.007	6.02099	0.9648	K.EVSFDVELPK.T
4	1	CONTAM|Q0V8M9	99537	0.074		TREMBL:Q0V8M9;Q9TRI0 (Bos taurus) similar to inter-alpha (globulin) inhibitor H3 isoform 2	52	8			15860	2+	1162.6	0.006	5.16085	0.9997	K.EVSFDVELPK.T
4	1	CONTAM|Q0V8M9	99537	0.074		TREMBL:Q0V8M9;Q9TRI0 (Bos taurus) similar to inter-alpha (globulin) inhibitor H3 isoform 2	52	8			16004	2+	1162.6	1.014	12.042	0.9982	K.EVSFDVELPK.T
4	1	CONTAM|Q0V8M9	99537	0.074		TREMBL:Q0V8M9;Q9TRI0 (Bos taurus) similar to inter-alpha (globulin) inhibitor H3 isoform 2	52	8			20558	2+	1484.79	0.008	5.38797	1	K.VTFELTYEELLK.R
4	1	CONTAM|Q0V8M9	99537	0.074		TREMBL:Q0V8M9;Q9TRI0 (Bos taurus) similar to inter-alpha (globulin) inhibitor H3 isoform 2	52	8			20989	2+	1484.79	0.006	4.04098	0.999	K.VTFELTYEELLK.R
4	1	CONTAM|Q0V8M9	99537	0.074		TREMBL:Q0V8M9;Q9TRI0 (Bos taurus) similar to inter-alpha (globulin) inhibitor H3 isoform 2	52	8			7412	2+	1626.87	0.009	5.53209	0.9999	K.KGHVSFKPSLDQQR.S
4	1	CONTAM|Q0V8M9	99537	0.074		TREMBL:Q0V8M9;Q9TRI0 (Bos taurus) similar to inter-alpha (globulin) inhibitor H3 isoform 2	52	8			7427	3+	1626.87	0.01	6.14677	0.98	K.KGHVSFKPSLDQQR.S
4	1	CONTAM|Q0V8M9	99537	0.074		TREMBL:Q0V8M9;Q9TRI0 (Bos taurus) similar to inter-alpha (globulin) inhibitor H3 isoform 2	52	8			8633	2+	1498.78	0.01	6.67211	1	K.GHVSFKPSLDQQR.S
4	1	CONTAM|Q0V8M9	99537	0.074		TREMBL:Q0V8M9;Q9TRI0 (Bos taurus) similar to inter-alpha (globulin) inhibitor H3 isoform 2	52	8			8641	3+	1498.78	1.999	0.667211	0.9946	K.GHVSFKPSLDQQR.S
4	1	CONTAM|Q0V8M9	99537	0.074		TREMBL:Q0V8M9;Q9TRI0 (Bos taurus) similar to inter-alpha (globulin) inhibitor H3 isoform 2	52	8			14684	2+	1179.64	0.896	88.1627	0.9951	K.FTVSVNVAAGSK.V
4	1	CONTAM|Q0V8M9	99537	0.074		TREMBL:Q0V8M9;Q9TRI0 (Bos taurus) similar to inter-alpha (globulin) inhibitor H3 isoform 2	52	8			15960	2+	1162.6	0.005	4.30071	0.9991	K.EVSFDVELPK.T
4	1	CONTAM|Q0V8M9	99537	0.074		TREMBL:Q0V8M9;Q9TRI0 (Bos taurus) similar to inter-alpha (globulin) inhibitor H3 isoform 2	52	8			20202	2+	1484.79	0.015	10.1025	0.9999	K.VTFELTYEELLK.R
4	1	CONTAM|Q0V8M9	99537	0.074		TREMBL:Q0V8M9;Q9TRI0 (Bos taurus) similar to inter-alpha (globulin) inhibitor H3 isoform 2	52	8			18784	2+	1484.79	0.011	7.40847	1	K.VTFELTYEELLK.R
4	1	CONTAM|Q0V8M9	99537	0.074		TREMBL:Q0V8M9;Q9TRI0 (Bos taurus) similar to inter-alpha (globulin) inhibitor H3 isoform 2	52	8			18914	2+	1484.79	0.009	6.06147	1	K.VTFELTYEELLK.R
4	1	CONTAM|Q0V8M9	99537	0.074		TREMBL:Q0V8M9;Q9TRI0 (Bos taurus) similar to inter-alpha (globulin) inhibitor H3 isoform 2	52	8			19046	2+	1484.79	0.011	7.40847	0.9985	K.VTFELTYEELLK.R
4	1	CONTAM|Q0V8M9	99537	0.074		TREMBL:Q0V8M9;Q9TRI0 (Bos taurus) similar to inter-alpha (globulin) inhibitor H3 isoform 2	52	8			15759	2+	1162.6	0.007	6.02099	0.9953	K.EVSFDVELPK.T
4	1	CONTAM|Q0V8M9	99537	0.074		TREMBL:Q0V8M9;Q9TRI0 (Bos taurus) similar to inter-alpha (globulin) inhibitor H3 isoform 2	52	8			15894	2+	1162.6	0.007	6.02099	0.9902	K.EVSFDVELPK.T
4	1	CONTAM|Q0V8M9	99537	0.074		TREMBL:Q0V8M9;Q9TRI0 (Bos taurus) similar to inter-alpha (globulin) inhibitor H3 isoform 2	52	8			15744	2+	1162.6	0.005	4.30071	0.9969	K.EVSFDVELPK.T
4	1	CONTAM|Q0V8M9	99537	0.074		TREMBL:Q0V8M9;Q9TRI0 (Bos taurus) similar to inter-alpha (globulin) inhibitor H3 isoform 2	52	8			15873	2+	1162.6	0.007	6.02099	0.9999	K.EVSFDVELPK.T
4	1	CONTAM|Q0V8M9	99537	0.074		TREMBL:Q0V8M9;Q9TRI0 (Bos taurus) similar to inter-alpha (globulin) inhibitor H3 isoform 2	52	8			15925	2+	1144.59	0.006	5.24206	0.9126	K.E^VSFDVELPK.T
4	1	CONTAM|Q0V8M9	99537	0.074		TREMBL:Q0V8M9;Q9TRI0 (Bos taurus) similar to inter-alpha (globulin) inhibitor H3 isoform 2	52	8			15826	2+	1162.6	0.006	5.16085	0.9995	K.EVSFDVELPK.T
4	1	CONTAM|Q0V8M9	99537	0.074		TREMBL:Q0V8M9;Q9TRI0 (Bos taurus) similar to inter-alpha (globulin) inhibitor H3 isoform 2	52	8			15891	2+	1162.6	0.005	4.30071	0.9908	K.EVSFDVELPK.T
4	1	CONTAM|Q0V8M9	99537	0.074		TREMBL:Q0V8M9;Q9TRI0 (Bos taurus) similar to inter-alpha (globulin) inhibitor H3 isoform 2	52	8			8023	3+	1498.78	0.009	6.0049	1	K.GHVSFKPSLDQQR.S
4	1	CONTAM|Q0V8M9	99537	0.074		TREMBL:Q0V8M9;Q9TRI0 (Bos taurus) similar to inter-alpha (globulin) inhibitor H3 isoform 2	52	8			8028	2+	1498.78	0.009	6.0049	1	K.GHVSFKPSLDQQR.S
4	1	CONTAM|Q0V8M9	99537	0.074		TREMBL:Q0V8M9;Q9TRI0 (Bos taurus) similar to inter-alpha (globulin) inhibitor H3 isoform 2	52	8			15921	2+	1162.6	0.004	3.44057	0.9623	K.EVSFDVELPK.T
4	1	CONTAM|Q0V8M9	99537	0.074		TREMBL:Q0V8M9;Q9TRI0 (Bos taurus) similar to inter-alpha (globulin) inhibitor H3 isoform 2	52	8			17132	2+	1290.6	0.007	5.42383	1	R.DYIFGDYIER.L
4	1	CONTAM|Q0V8M9	99537	0.074		TREMBL:Q0V8M9;Q9TRI0 (Bos taurus) similar to inter-alpha (globulin) inhibitor H3 isoform 2	52	8			20280	2+	1484.79	-1.002	1.34699	0.929	K.VTFELTYEELLK.R
4	1	CONTAM|Q0V8M9	99537	0.074		TREMBL:Q0V8M9;Q9TRI0 (Bos taurus) similar to inter-alpha (globulin) inhibitor H3 isoform 2	52	8			15833	2+	1162.6	0.006	5.16085	0.9892	K.EVSFDVELPK.T
4	1	CONTAM|Q0V8M9	99537	0.074		TREMBL:Q0V8M9;Q9TRI0 (Bos taurus) similar to inter-alpha (globulin) inhibitor H3 isoform 2	52	8			7156	2+	1626.87	0.012	7.37612	1	K.KGHVSFKPSLDQQR.S
4	1	CONTAM|Q0V8M9	99537	0.074		TREMBL:Q0V8M9;Q9TRI0 (Bos taurus) similar to inter-alpha (globulin) inhibitor H3 isoform 2	52	8			8437	3+	1498.78	0.009	6.0049	0.9288	K.GHVSFKPSLDQQR.S
4	1	CONTAM|Q0V8M9	99537	0.074		TREMBL:Q0V8M9;Q9TRI0 (Bos taurus) similar to inter-alpha (globulin) inhibitor H3 isoform 2	52	8			15976	2+	1162.6	0.005	4.30071	0.9626	K.EVSFDVELPK.T
4	1	CONTAM|Q0V8M9	99537	0.074		TREMBL:Q0V8M9;Q9TRI0 (Bos taurus) similar to inter-alpha (globulin) inhibitor H3 isoform 2	52	8			16114	2+	1162.6	0.005	4.30071	0.9965	K.EVSFDVELPK.T
4	1	CONTAM|Q0V8M9	99537	0.074		TREMBL:Q0V8M9;Q9TRI0 (Bos taurus) similar to inter-alpha (globulin) inhibitor H3 isoform 2	52	8			20414	2+	1484.79	0.007	4.71448	1	K.VTFELTYEELLK.R
5	1	sp|O00151|PDLI1_HUMAN	36071.7	0.213	PDLIM1	PDZ and LIM domain protein 1	10	4	0.32	4	22036	2+	1980.02	0.011	5.55551	1	K.QSTSFLVLQEILESEEK.G
5	1	sp|O00151|PDLI1_HUMAN	36071.7	0.213	PDLIM1	PDZ and LIM domain protein 1	10	4	0.32	4	21887	2+	1980.02	0.014	7.07065	1	K.QSTSFLVLQEILESEEK.G
5	1	sp|O00151|PDLI1_HUMAN	36071.7	0.213	PDLIM1	PDZ and LIM domain protein 1	10	4	0.32	4	21900	3+	1980.02	0.011	5.55551	0.9996	K.QSTSFLVLQEILESEEK.G
5	1	sp|O00151|PDLI1_HUMAN	36071.7	0.213	PDLIM1	PDZ and LIM domain protein 1	10	4	0.32	4	11665	2+	1334.67	0.009	6.74322	0.9974	K.GCTDNLTLTVAR.S	25516.2	0
5	1	sp|O00151|PDLI1_HUMAN	36071.7	0.213	PDLIM1	PDZ and LIM domain protein 1	10	4	0.32	4	11822	2+	1334.67	0.006	4.49548	1	K.GCTDNLTLTVAR.S	253222	63091.7
5	1	sp|O00151|PDLI1_HUMAN	36071.7	0.213	PDLIM1	PDZ and LIM domain protein 1	10	4	0.32	4	11956	2+	1334.67	0.006	4.49548	1	K.GCTDNLTLTVAR.S	1.0153e+06	346620
5	1	sp|O00151|PDLI1_HUMAN	36071.7	0.213	PDLIM1	PDZ and LIM domain protein 1	10	4	0.32	4	12086	2+	1334.67	0.008	5.99398	0.9996	K.GCTDNLTLTVAR.S	376173	219876
5	1	sp|O00151|PDLI1_HUMAN	36071.7	0.213	PDLIM1	PDZ and LIM domain protein 1	10	4	0.32	4	13449	2+	1175.61	0.005	4.25313	0.9996	K.DFEQPLAISR.V
5	1	sp|O00151|PDLI1_HUMAN	36071.7	0.213	PDLIM1	PDZ and LIM domain protein 1	10	4	0.32	4	22128	3+	3326.61	0.012	3.60728	0.7708	K.AALANLCIGDVITAIDGENTSNMTHLEAQNR.I	2.12901e+06	434070
5	1	sp|O00151|PDLI1_HUMAN	36071.7	0.213	PDLIM1	PDZ and LIM domain protein 1	10	4	0.32	4	22222	2+	1980.02	0.013	6.5656	0.9992	K.QSTSFLVLQEILESEEK.G
6	1	sp|O00187-2|MASP2_HUMAN, sp|O00187|MASP2_HUMAN	20629.16708, 75702.36032000023	0.249	MASP2, MASP2	Tax_Id=9606 Isoform 2 of Mannan-binding lectin serine protease 2 precursor, Mannan-binding lectin serine protease 2	5	4	6.45	1	6795	2+	815.452	0.003	3.67894	0.8948	R.AGYVLHR.N
6	1	sp|O00187-2|MASP2_HUMAN, sp|O00187|MASP2_HUMAN	20629.16708, 75702.36032000023	0.249	MASP2, MASP2	Tax_Id=9606 Isoform 2 of Mannan-binding lectin serine protease 2 precursor, Mannan-binding lectin serine protease 2	5	4	6.45	1	10201	2+	1696.83	0.002	1.17867	1	K.VLATLC'GQESTDTER.A	6499.91	41948.6
6	1	sp|O00187-2|MASP2_HUMAN, sp|O00187|MASP2_HUMAN	20629.16708, 75702.36032000023	0.249	MASP2, MASP2	Tax_Id=9606 Isoform 2 of Mannan-binding lectin serine protease 2 precursor, Mannan-binding lectin serine protease 2	5	4	6.45	1	12301	2+	1750.8	0.007	3.99817	1	R.LASPGFPGEYANDQER.R
6	1	sp|O00187-2|MASP2_HUMAN, sp|O00187|MASP2_HUMAN	20629.16708, 75702.36032000023	0.249	MASP2, MASP2	Tax_Id=9606 Isoform 2 of Mannan-binding lectin serine protease 2 precursor, Mannan-binding lectin serine protease 2	5	4	6.45	1	15317	2+	987.505	0.003	3.03796	0.9975	K.WPEPVFGR.L
6	1	sp|O00187-2|MASP2_HUMAN, sp|O00187|MASP2_HUMAN	20629.16708, 75702.36032000023	0.249	MASP2, MASP2	Tax_Id=9606 Isoform 2 of Mannan-binding lectin serine protease 2 precursor, Mannan-binding lectin serine protease 2	5	4	6.45	1	15348	2+	987.505	0.008	8.10123	0.9139	K.WPEPVFGR.L
7	1	sp|O00533|NCHL1_HUMAN, sp|O00533-2|NCHL1_HUMAN	135071.47195999973, 136698.21539999967	0.04	CHL1, CHL1	Neural cell adhesion molecule L1-like protein, Tax_Id=9606 Gene_Symbol=CHL1 Isoform 2 of Neural cell adhesion molecule L1-like protein	5	4			5968	3+	2053.93	0.009	4.38184	0.9556	R.SQPSQPSDHHETPPAAPDR.N
7	1	sp|O00533|NCHL1_HUMAN, sp|O00533-2|NCHL1_HUMAN	135071.47195999973, 136698.21539999967	0.04	CHL1, CHL1	Neural cell adhesion molecule L1-like protein, Tax_Id=9606 Gene_Symbol=CHL1 Isoform 2 of Neural cell adhesion molecule L1-like protein	5	4			8885	2+	956.552	0.004	4.18168	0.9998	R.VIAVNEVGR.S
7	1	sp|O00533|NCHL1_HUMAN, sp|O00533-2|NCHL1_HUMAN	135071.47195999973, 136698.21539999967	0.04	CHL1, CHL1	Neural cell adhesion molecule L1-like protein, Tax_Id=9606 Gene_Symbol=CHL1 Isoform 2 of Neural cell adhesion molecule L1-like protein	5	4			17005	2+	1094.54	0.004	3.6545	0.8928	K.GYQINWWK.T
7	1	sp|O00533|NCHL1_HUMAN, sp|O00533-2|NCHL1_HUMAN	135071.47195999973, 136698.21539999967	0.04	CHL1, CHL1	Neural cell adhesion molecule L1-like protein, Tax_Id=9606 Gene_Symbol=CHL1 Isoform 2 of Neural cell adhesion molecule L1-like protein	5	4			5733	3+	2053.93	0.004	1.94748	0.9875	R.SQPSQPSDHHETPPAAPDR.N
7	1	sp|O00533|NCHL1_HUMAN, sp|O00533-2|NCHL1_HUMAN	135071.47195999973, 136698.21539999967	0.04	CHL1, CHL1	Neural cell adhesion molecule L1-like protein, Tax_Id=9606 Gene_Symbol=CHL1 Isoform 2 of Neural cell adhesion molecule L1-like protein	5	4			9937	2+	1380.62	0.002	1.44862	0.9795	K.SMEQNGPGLEYR.V
8	1	sp|O14791-3|APOL1_HUMAN, sp|O14791|APOL1_HUMAN, sp|O14791-2|APOL1_HUMAN	42158.09164000008, 43974.199840000096, 45918.459600000126	0.132	APOL1, APOL1, APOL1	Tax_Id=9606 Gene_Symbol=APOL1 apolipoprotein L1 isoform c precursor, Apolipoprotein L1, Tax_Id=9606 Gene_Symbol=APOL1 Isoform 2 of Apolipoprotein L1	11	5			7110	3+	1590.85	0.007	4.40017	0.9953	R.ANLQSVPHASASRPR.V
8	1	sp|O14791-3|APOL1_HUMAN, sp|O14791|APOL1_HUMAN, sp|O14791-2|APOL1_HUMAN	42158.09164000008, 43974.199840000096, 45918.459600000126	0.132	APOL1, APOL1, APOL1	Tax_Id=9606 Gene_Symbol=APOL1 apolipoprotein L1 isoform c precursor, Apolipoprotein L1, Tax_Id=9606 Gene_Symbol=APOL1 Isoform 2 of Apolipoprotein L1	11	5			9850	2+	1630.79	0.007	4.29239	1	R.VTEPISAESGEQVER.V
8	1	sp|O14791-3|APOL1_HUMAN, sp|O14791|APOL1_HUMAN, sp|O14791-2|APOL1_HUMAN	42158.09164000008, 43974.199840000096, 45918.459600000126	0.132	APOL1, APOL1, APOL1	Tax_Id=9606 Gene_Symbol=APOL1 apolipoprotein L1 isoform c precursor, Apolipoprotein L1, Tax_Id=9606 Gene_Symbol=APOL1 Isoform 2 of Apolipoprotein L1	11	5			12057	2+	1290.64	1.017	13.1718	0.9995	R.VNEPSILEM"SR.G
8	1	sp|O14791-3|APOL1_HUMAN, sp|O14791|APOL1_HUMAN, sp|O14791-2|APOL1_HUMAN	42158.09164000008, 43974.199840000096, 45918.459600000126	0.132	APOL1, APOL1, APOL1	Tax_Id=9606 Gene_Symbol=APOL1 apolipoprotein L1 isoform c precursor, Apolipoprotein L1, Tax_Id=9606 Gene_Symbol=APOL1 Isoform 2 of Apolipoprotein L1	11	5			14565	2+	1274.64	0.006	4.70721	0.9967	R.VNEPSILEMSR.G
8	1	sp|O14791-3|APOL1_HUMAN, sp|O14791|APOL1_HUMAN, sp|O14791-2|APOL1_HUMAN	42158.09164000008, 43974.199840000096, 45918.459600000126	0.132	APOL1, APOL1, APOL1	Tax_Id=9606 Gene_Symbol=APOL1 apolipoprotein L1 isoform c precursor, Apolipoprotein L1, Tax_Id=9606 Gene_Symbol=APOL1 Isoform 2 of Apolipoprotein L1	11	5			14705	2+	1274.64	0.006	4.70721	0.9989	R.VNEPSILEMSR.G
8	1	sp|O14791-3|APOL1_HUMAN, sp|O14791|APOL1_HUMAN, sp|O14791-2|APOL1_HUMAN	42158.09164000008, 43974.199840000096, 45918.459600000126	0.132	APOL1, APOL1, APOL1	Tax_Id=9606 Gene_Symbol=APOL1 apolipoprotein L1 isoform c precursor, Apolipoprotein L1, Tax_Id=9606 Gene_Symbol=APOL1 Isoform 2 of Apolipoprotein L1	11	5			9731	2+	1630.79	0.006	3.67919	1	R.VTEPISAESGEQVER.V
8	1	sp|O14791-3|APOL1_HUMAN, sp|O14791|APOL1_HUMAN, sp|O14791-2|APOL1_HUMAN	42158.09164000008, 43974.199840000096, 45918.459600000126	0.132	APOL1, APOL1, APOL1	Tax_Id=9606 Gene_Symbol=APOL1 apolipoprotein L1 isoform c precursor, Apolipoprotein L1, Tax_Id=9606 Gene_Symbol=APOL1 Isoform 2 of Apolipoprotein L1	11	5			9765	3+	1630.79	0.005	3.066	1	R.VTEPISAESGEQVER.V
8	1	sp|O14791-3|APOL1_HUMAN, sp|O14791|APOL1_HUMAN, sp|O14791-2|APOL1_HUMAN	42158.09164000008, 43974.199840000096, 45918.459600000126	0.132	APOL1, APOL1, APOL1	Tax_Id=9606 Gene_Symbol=APOL1 apolipoprotein L1 isoform c precursor, Apolipoprotein L1, Tax_Id=9606 Gene_Symbol=APOL1 Isoform 2 of Apolipoprotein L1	11	5			14170	2+	1274.64	0.006	4.70721	0.9999	R.VNEPSILEMSR.G
8	1	sp|O14791-3|APOL1_HUMAN, sp|O14791|APOL1_HUMAN, sp|O14791-2|APOL1_HUMAN	42158.09164000008, 43974.199840000096, 45918.459600000126	0.132	APOL1, APOL1, APOL1	Tax_Id=9606 Gene_Symbol=APOL1 apolipoprotein L1 isoform c precursor, Apolipoprotein L1, Tax_Id=9606 Gene_Symbol=APOL1 Isoform 2 of Apolipoprotein L1	11	5			14303	2+	1274.64	0.007	5.49174	0.996	R.VNEPSILEMSR.G
8	1	sp|O14791-3|APOL1_HUMAN, sp|O14791|APOL1_HUMAN, sp|O14791-2|APOL1_HUMAN	42158.09164000008, 43974.199840000096, 45918.459600000126	0.132	APOL1, APOL1, APOL1	Tax_Id=9606 Gene_Symbol=APOL1 apolipoprotein L1 isoform c precursor, Apolipoprotein L1, Tax_Id=9606 Gene_Symbol=APOL1 Isoform 2 of Apolipoprotein L1	11	5			11745	2+	1105.6	1.993	6.3314	0.9867	K.LNILNNNYK.I
8	1	sp|O14791-3|APOL1_HUMAN, sp|O14791|APOL1_HUMAN, sp|O14791-2|APOL1_HUMAN	42158.09164000008, 43974.199840000096, 45918.459600000126	0.132	APOL1, APOL1, APOL1	Tax_Id=9606 Gene_Symbol=APOL1 apolipoprotein L1 isoform c precursor, Apolipoprotein L1, Tax_Id=9606 Gene_Symbol=APOL1 Isoform 2 of Apolipoprotein L1	11	5			12102	2+	1105.6	0.013	11.7583	0.6482	K.LNILNNNYK.I
9	1	sp|O15204-2|ADEC1_HUMAN, sp|O15204|ADEC1_HUMAN	43556.539120000045, 52775.42332000018	0.115	ADAMDEC1, ADAMDEC1	Tax_Id=9606 Gene_Symbol=ADAMDEC1 ADAM DEC1 isoform 2, ADAM DEC1	4	3	10.76	1	6219	3+	1786.81	-0.003	1.67897	0.9075	K.LKPGTDC'GGDAPNHTTE.-	0	40667.3
9	1	sp|O15204-2|ADEC1_HUMAN, sp|O15204|ADEC1_HUMAN	43556.539120000045, 52775.42332000018	0.115	ADAMDEC1, ADAMDEC1	Tax_Id=9606 Gene_Symbol=ADAMDEC1 ADAM DEC1 isoform 2, ADAM DEC1	4	3	10.76	1	6175	3+	1786.81	-0.015	8.39485	0.9995	K.LKPGTDC'GGDAPNHTTE.-	19590.8	210735
9	1	sp|O15204-2|ADEC1_HUMAN, sp|O15204|ADEC1_HUMAN	43556.539120000045, 52775.42332000018	0.115	ADAMDEC1, ADAMDEC1	Tax_Id=9606 Gene_Symbol=ADAMDEC1 ADAM DEC1 isoform 2, ADAM DEC1	4	3	10.76	1	11664	2+	1726.8	-0.024	13.8985	0.9999	K.EC'TNLC'C'EALTC'K.L	0	20003.4
9	1	sp|O15204-2|ADEC1_HUMAN, sp|O15204|ADEC1_HUMAN	43556.539120000045, 52775.42332000018	0.115	ADAMDEC1, ADAMDEC1	Tax_Id=9606 Gene_Symbol=ADAMDEC1 ADAM DEC1 isoform 2, ADAM DEC1	4	3	10.76	1	18254	2+	1751.8	-0.07	39.9588	0.9049	K.C'PSGSC'VMNQYLSSK.F
10	1	sp|O43866|CD5L_HUMAN	38087.8	0.432	CD5L	CD5 antigen-like	66	19	1.38	62	6833	2+	879.414	-0.001	1.13712	0.6257	K.CYGPGVGR.I	307688	180052
10	1	sp|O43866|CD5L_HUMAN	38087.8	0.432	CD5L	CD5 antigen-like	66	19	1.38	62	12735	2+	1562.73	0.919	51.8322	0.9969	R.EATLQDC'PSGPWGK.N
10	1	sp|O43866|CD5L_HUMAN	38087.8	0.432	CD5L	CD5 antigen-like	66	19	1.38	62	14613	2+	2221.09	0.004	1.80092	0.9989	R.ELGC'GAASGTPSGILYEPPAEK.E	110423	179210
10	1	sp|O43866|CD5L_HUMAN	38087.8	0.432	CD5L	CD5 antigen-like	66	19	1.38	62	6806	2+	1781.78	-0.008	4.48989	0.9953	R.C'SGEEQSLEQC'QHR.F	26785.5	53412.1
10	1	sp|O43866|CD5L_HUMAN	38087.8	0.432	CD5L	CD5 antigen-like	66	19	1.38	62	12671	2+	1562.73	0.92	51.1923	0.9974	R.EATLQDC'PSGPWGK.N
10	1	sp|O43866|CD5L_HUMAN	38087.8	0.432	CD5L	CD5 antigen-like	66	19	1.38	62	16314	2+	1653.74	0.002	1.20938	0.9997	K.GQWGTVC'DDGWDIK.D	156613	230126
10	1	sp|O43866|CD5L_HUMAN	38087.8	0.432	CD5L	CD5 antigen-like	66	19	1.38	62	12571	2+	1562.73	0	0	1	R.EATLQDC'PSGPWGK.N	119000	204361
10	1	sp|O43866|CD5L_HUMAN	38087.8	0.432	CD5L	CD5 antigen-like	66	19	1.38	62	17617	3+	2586.08	1.987	5.02692	0.9472	K.NTC'NHDEDTWVEC'EDPFDLR.L	300195	465352
10	1	sp|O43866|CD5L_HUMAN	38087.8	0.432	CD5L	CD5 antigen-like	66	19	1.38	62	8384	2+	1164.59	-0.001	0.858674	0.9996	R.LVGGDNLC'SGR.L	114868	218794
10	1	sp|O43866|CD5L_HUMAN	38087.8	0.432	CD5L	CD5 antigen-like	66	19	1.38	62	9053	2+	846.45	0.004	4.72562	0.8777	K.DVAVLCR.E	1.94669e+06	981014
10	1	sp|O43866|CD5L_HUMAN	38087.8	0.432	CD5L	CD5 antigen-like	66	19	1.38	62	14369	2+	2218.07	1.023	10.3694	0.9969	R.ELGCGAASGTPSGILYEPPAEK.E	5645691	2636174
10	1	sp|O43866|CD5L_HUMAN	38087.8	0.432	CD5L	CD5 antigen-like	66	19	1.38	62	14402	2+	2221.09	1.005	2.25115	0.9988	R.ELGC'GAASGTPSGILYEPPAEK.E	5.64569e+06	2.63617e+06
10	1	sp|O43866|CD5L_HUMAN	38087.8	0.432	CD5L	CD5 antigen-like	66	19	1.38	62	15162	3+	2501.13	-0.003	1.19946	0.7738	K.GVWGSVC'DDNWGEKEDQVVC'K.Q	715793	874776
10	1	sp|O43866|CD5L_HUMAN	38087.8	0.432	CD5L	CD5 antigen-like	66	19	1.38	62	15374	2+	1625.71	0.004	2.46046	0.9999	K.GVWGSVC'DDNWGEK.E	204985	211020
10	1	sp|O43866|CD5L_HUMAN	38087.8	0.432	CD5L	CD5 antigen-like	66	19	1.38	62	16148	2+	1650.72	0.009	5.45216	1	K.GQWGTVCDDGWDIK.D	5.06273e+06	2.72354e+06
10	1	sp|O43866|CD5L_HUMAN	38087.8	0.432	CD5L	CD5 antigen-like	66	19	1.38	62	16251	2+	1653.74	0.012	7.25628	1	K.GQWGTVC'DDGWDIK.D	5020583	2685678
10	1	sp|O43866|CD5L_HUMAN	38087.8	0.432	CD5L	CD5 antigen-like	66	19	1.38	62	16310	2+	1650.72	0.011	6.66375	0.9999	K.GQWGTVCDDGWDIK.D	1.41751e+06	684815
10	1	sp|O43866|CD5L_HUMAN	38087.8	0.432	CD5L	CD5 antigen-like	66	19	1.38	62	6628	2+	1775.74	0.01	5.63144	1	R.CSGEEQSLEQCQHR.F	92279.8	137859
10	1	sp|O43866|CD5L_HUMAN	38087.8	0.432	CD5L	CD5 antigen-like	66	19	1.38	62	8102	2+	1164.59	-0.001	0.858674	0.9994	R.LVGGDNLC'SGR.L	1.12463e+06	1.67129e+06
10	1	sp|O43866|CD5L_HUMAN	38087.8	0.432	CD5L	CD5 antigen-like	66	19	1.38	62	12553	2+	1562.73	0.001	0.639904	1	R.EATLQDC'PSGPWGK.N	621952	899511
10	1	sp|O43866|CD5L_HUMAN	38087.8	0.432	CD5L	CD5 antigen-like	66	19	1.38	62	14241	2+	2221.09	0.004	1.80092	1	R.ELGC'GAASGTPSGILYEPPAEK.E	1740207	2906838
10	1	sp|O43866|CD5L_HUMAN	38087.8	0.432	CD5L	CD5 antigen-like	66	19	1.38	62	16149	2+	1653.74	-0.008	4.83752	1	K.GQWGTVC'DDGWDIK.D	1.80765e+06	2922016
10	1	sp|O43866|CD5L_HUMAN	38087.8	0.432	CD5L	CD5 antigen-like	66	19	1.38	62	17525	3+	2586.08	0.997	1.16006	0.9999	K.NTC'NHDEDTWVEC'EDPFDLR.L	1.29224e+06	1.81968e+06
10	1	sp|O43866|CD5L_HUMAN	38087.8	0.432	CD5L	CD5 antigen-like	66	19	1.38	62	6593	3+	1781.78	-0.008	4.48989	0.9228	R.C'SGEEQSLEQC'QHR.F	4.10986e+06	6.75053e+06
10	1	sp|O43866|CD5L_HUMAN	38087.8	0.432	CD5L	CD5 antigen-like	66	19	1.38	62	6604	2+	1781.78	-0.008	4.48989	1	R.C'SGEEQSLEQC'QHR.F	287212	466148
10	1	sp|O43866|CD5L_HUMAN	38087.8	0.432	CD5L	CD5 antigen-like	66	19	1.38	62	6607	2+	1775.74	0.01	5.63144	1	R.CSGEEQSLEQCQHR.F	287212	466148
10	1	sp|O43866|CD5L_HUMAN	38087.8	0.432	CD5L	CD5 antigen-like	66	19	1.38	62	6691	2+	882.433	-0.005	5.66615	0.9994	K.C'YGPGVGR.I	1.68133e+06	2.87706e+06
10	1	sp|O43866|CD5L_HUMAN	38087.8	0.432	CD5L	CD5 antigen-like	66	19	1.38	62	6823	2+	882.433	-0.005	5.66615	0.9691	K.C'YGPGVGR.I	1468287	2.47924e+06
10	1	sp|O43866|CD5L_HUMAN	38087.8	0.432	CD5L	CD5 antigen-like	66	19	1.38	62	7771	2+	1164.59	-0.003	2.57602	1	R.LVGGDNLC'SGR.L	4.14657e+06	4989326
10	1	sp|O43866|CD5L_HUMAN	38087.8	0.432	CD5L	CD5 antigen-like	66	19	1.38	62	7818	2+	1161.57	1.005	4.30453	0.9952	R.LVGGDNLCSGR.L	4429208	5.50623e+06
10	1	sp|O43866|CD5L_HUMAN	38087.8	0.432	CD5L	CD5 antigen-like	66	19	1.38	62	7912	2+	1164.59	-0.003	2.57602	0.9998	R.LVGGDNLC'SGR.L	4.08335e+06	4.96058e+06
10	1	sp|O43866|CD5L_HUMAN	38087.8	0.432	CD5L	CD5 antigen-like	66	19	1.38	62	7957	2+	1161.57	1.005	4.30453	0.9953	R.LVGGDNLCSGR.L	2.52611e+06	4037692
10	1	sp|O43866|CD5L_HUMAN	38087.8	0.432	CD5L	CD5 antigen-like	66	19	1.38	62	8058	2+	1164.59	-0.004	3.43469	0.9994	R.LVGGDNLC'SGR.L	1.00692e+06	1.73224e+06
10	1	sp|O43866|CD5L_HUMAN	38087.8	0.432	CD5L	CD5 antigen-like	66	19	1.38	62	8105	2+	1161.57	0.922	67.1506	0.6443	R.LVGGDNLCSGR.L
10	1	sp|O43866|CD5L_HUMAN	38087.8	0.432	CD5L	CD5 antigen-like	66	19	1.38	62	8893	2+	849.469	-0.005	5.88603	0.9908	K.DVAVLC'R.E	726023	1.10588e+06
10	1	sp|O43866|CD5L_HUMAN	38087.8	0.432	CD5L	CD5 antigen-like	66	19	1.38	62	12381	2+	1562.73	0.001	0.639904	0.9999	R.EATLQDC'PSGPWGK.N	3.09728e+06	6.65529e+06
10	1	sp|O43866|CD5L_HUMAN	38087.8	0.432	CD5L	CD5 antigen-like	66	19	1.38	62	12520	2+	1562.73	-0.002	1.27981	1	R.EATLQDC'PSGPWGK.N	2786674	5.97129e+06
10	1	sp|O43866|CD5L_HUMAN	38087.8	0.432	CD5L	CD5 antigen-like	66	19	1.38	62	14448	2+	2221.09	0.004	1.80092	1	R.ELGC'GAASGTPSGILYEPPAEK.E	2.45559e+06	4.28574e+06
10	1	sp|O43866|CD5L_HUMAN	38087.8	0.432	CD5L	CD5 antigen-like	66	19	1.38	62	14492	3+	2221.09	0.017	7.65391	0.9578	R.ELGC'GAASGTPSGILYEPPAEK.E	780719	1449782
10	1	sp|O43866|CD5L_HUMAN	38087.8	0.432	CD5L	CD5 antigen-like	66	19	1.38	62	14581	2+	2221.09	0.004	1.80092	1	R.ELGC'GAASGTPSGILYEPPAEK.E	2.31417e+06	4.03639e+06
10	1	sp|O43866|CD5L_HUMAN	38087.8	0.432	CD5L	CD5 antigen-like	66	19	1.38	62	15151	3+	2501.13	-0.009	3.59837	0.998	K.GVWGSVC'DDNWGEKEDQVVC'K.Q	5.79974e+06	9557437
10	1	sp|O43866|CD5L_HUMAN	38087.8	0.432	CD5L	CD5 antigen-like	66	19	1.38	62	15165	2+	2501.13	-0.003	1.19946	0.9998	K.GVWGSVC'DDNWGEKEDQVVC'K.Q	268362	455705
10	1	sp|O43866|CD5L_HUMAN	38087.8	0.432	CD5L	CD5 antigen-like	66	19	1.38	62	15174	2+	2495.1	0.026	10.4204	0.9995	K.GVWGSVCDDNWGEKEDQVVCK.Q	268362	455705
10	1	sp|O43866|CD5L_HUMAN	38087.8	0.432	CD5L	CD5 antigen-like	66	19	1.38	62	15260	2+	1625.71	0.004	2.46046	1	K.GVWGSVC'DDNWGEK.E	841882	1.44803e+06
10	1	sp|O43866|CD5L_HUMAN	38087.8	0.432	CD5L	CD5 antigen-like	66	19	1.38	62	16627	2+	2299.02	-0.009	3.91472	0.6067	R.FWGFHDC'THQEDVAVIC'SG.-	47588.2	78056.6
10	1	sp|O43866|CD5L_HUMAN	38087.8	0.432	CD5L	CD5 antigen-like	66	19	1.38	62	17617	2+	2586.08	-0.003	1.16006	1	K.NTC'NHDEDTWVEC'EDPFDLR.L	328997	545606
10	1	sp|O43866|CD5L_HUMAN	38087.8	0.432	CD5L	CD5 antigen-like	66	19	1.38	62	17639	2+	2580.04	0.019	7.36423	1	K.NTCNHDEDTWVECEDPFDLR.L	328997	545606
10	1	sp|O43866|CD5L_HUMAN	38087.8	0.432	CD5L	CD5 antigen-like	66	19	1.38	62	17960	3+	2586.08	0.982	6.96035	0.9639	K.NTC'NHDEDTWVEC'EDPFDLR.L	269065	427896
10	1	sp|O43866|CD5L_HUMAN	38087.8	0.432	CD5L	CD5 antigen-like	66	19	1.38	62	6714	3+	1781.78	-0.009	5.05113	0.999	R.C'SGEEQSLEQC'QHR.F	482787	728820
10	1	sp|O43866|CD5L_HUMAN	38087.8	0.432	CD5L	CD5 antigen-like	66	19	1.38	62	9091	2+	849.469	-0.006	7.06324	0.9961	K.DVAVLC'R.E	153238	157727
10	1	sp|O43866|CD5L_HUMAN	38087.8	0.432	CD5L	CD5 antigen-like	66	19	1.38	62	12510	2+	1562.73	-0.002	1.27981	0.9982	R.EATLQDC'PSGPWGK.N	265368	564122
10	1	sp|O43866|CD5L_HUMAN	38087.8	0.432	CD5L	CD5 antigen-like	66	19	1.38	62	14457	2+	2221.09	-0.001	0.45023	0.9999	R.ELGC'GAASGTPSGILYEPPAEK.E	276529	524706
10	1	sp|O43866|CD5L_HUMAN	38087.8	0.432	CD5L	CD5 antigen-like	66	19	1.38	62	15077	3+	2501.13	-0.009	3.59837	0.9999	K.GVWGSVC'DDNWGEKEDQVVC'K.Q	641033	927898
10	1	sp|O43866|CD5L_HUMAN	38087.8	0.432	CD5L	CD5 antigen-like	66	19	1.38	62	16279	2+	1650.72	1.011	6.66375	1	K.GQWGTVCDDGWDIK.D	283738	410873
10	1	sp|O43866|CD5L_HUMAN	38087.8	0.432	CD5L	CD5 antigen-like	66	19	1.38	62	17735	3+	2586.08	-0.004	1.54674	1	K.NTC'NHDEDTWVEC'EDPFDLR.L	552964	794513
10	1	sp|O43866|CD5L_HUMAN	38087.8	0.432	CD5L	CD5 antigen-like	66	19	1.38	62	6360	2+	1781.78	-0.003	1.68371	0.9999	R.C'SGEEQSLEQC'QHR.F	46271.8	68794
10	1	sp|O43866|CD5L_HUMAN	38087.8	0.432	CD5L	CD5 antigen-like	66	19	1.38	62	14500	2+	2221.09	0.004	1.80092	0.9997	R.ELGC'GAASGTPSGILYEPPAEK.E	184321	263187
10	1	sp|O43866|CD5L_HUMAN	38087.8	0.432	CD5L	CD5 antigen-like	66	19	1.38	62	15187	3+	2501.13	1.011	4.39801	0.9925	K.GVWGSVC'DDNWGEKEDQVVC'K.Q	197180	331560
10	1	sp|O43866|CD5L_HUMAN	38087.8	0.432	CD5L	CD5 antigen-like	66	19	1.38	62	16356	2+	1653.74	1.115	69.5393	0.9996	K.GQWGTVC'DDGWDIK.D
10	1	sp|O43866|CD5L_HUMAN	38087.8	0.432	CD5L	CD5 antigen-like	66	19	1.38	62	6583	2+	1781.78	0.017	9.54102	0.9042	R.C'SGEEQSLEQC'QHR.F	112484	121871
10	1	sp|O43866|CD5L_HUMAN	38087.8	0.432	CD5L	CD5 antigen-like	66	19	1.38	62	6591	3+	1781.78	-0.008	4.48989	0.9939	R.C'SGEEQSLEQC'QHR.F	244995	415192
10	1	sp|O43866|CD5L_HUMAN	38087.8	0.432	CD5L	CD5 antigen-like	66	19	1.38	62	16320	2+	1653.74	1.002	1.20938	0.8537	K.GQWGTVC'DDGWDIK.D	64953.4	69796
10	1	sp|O43866|CD5L_HUMAN	38087.8	0.432	CD5L	CD5 antigen-like	66	19	1.38	62	6735	3+	1781.78	-0.009	5.05113	0.9938	R.C'SGEEQSLEQC'QHR.F	422057	648358
10	1	sp|O43866|CD5L_HUMAN	38087.8	0.432	CD5L	CD5 antigen-like	66	19	1.38	62	12566	2+	1562.73	0.001	0.639904	0.9995	R.EATLQDC'PSGPWGK.N	48227.7	101259
10	1	sp|O43866|CD5L_HUMAN	38087.8	0.432	CD5L	CD5 antigen-like	66	19	1.38	62	14580	2+	2221.09	0.004	1.80092	1	R.ELGC'GAASGTPSGILYEPPAEK.E	385420	492990
10	1	sp|O43866|CD5L_HUMAN	38087.8	0.432	CD5L	CD5 antigen-like	66	19	1.38	62	15247	3+	2501.13	-0.007	2.79873	0.9508	K.GVWGSVC'DDNWGEKEDQVVC'K.Q	534034	1.00995e+06
11	1	sp|O75368|SH3L1_HUMAN	12774.3	0.307	SH3BGRL	SH3 domain-binding glutamic acid-rich-like protein	3	3			8860	2+	1283.68	-0.056	43.6244	0.9754	R.VYIASSSGSTAIK.K
11	1	sp|O75368|SH3L1_HUMAN	12774.3	0.307	SH3BGRL	SH3 domain-binding glutamic acid-rich-like protein	3	3			15597	2+	1190.51	0.007	5.87983	0.9999	R.GDYDAFFEAR.E
11	1	sp|O75368|SH3L1_HUMAN	12774.3	0.307	SH3BGRL	SH3 domain-binding glutamic acid-rich-like protein	3	3			17946	2+	1361.71	0.008	5.87498	0.99	K.QQDVLGFLEANK.I
12	1	sp|O75636-2|FCN3_HUMAN, sp|O75636|FCN3_HUMAN	31677.59768, 32902.98264	0.42	FCN3, FCN3	Tax_Id=9606 Isoform 2 of Ficolin-3 precursor, Ficolin-3	30	10	1.96	14	6087	2+	1046.53	0.006	5.73325	1	R.YAVSEAAAHK.Y
12	1	sp|O75636-2|FCN3_HUMAN, sp|O75636|FCN3_HUMAN	31677.59768, 32902.98264	0.42	FCN3, FCN3	Tax_Id=9606 Isoform 2 of Ficolin-3 precursor, Ficolin-3	30	10	1.96	14	14916	2+	1555.85	0.008	5.14189	1	R.LLGEVDHYQLALGK.F
12	1	sp|O75636-2|FCN3_HUMAN, sp|O75636|FCN3_HUMAN	31677.59768, 32902.98264	0.42	FCN3, FCN3	Tax_Id=9606 Isoform 2 of Ficolin-3 precursor, Ficolin-3	30	10	1.96	14	21512	2+	2331.1	0.01	4.28982	0.9992	R.ALPVFC'DM"DTEGGGWLVFQR.R	68418.7	85154.1
12	1	sp|O75636-2|FCN3_HUMAN, sp|O75636|FCN3_HUMAN	31677.59768, 32902.98264	0.42	FCN3, FCN3	Tax_Id=9606 Isoform 2 of Ficolin-3 precursor, Ficolin-3	30	10	1.96	14	21640	3+	3387.61	0.034	10.0366	0.7916	R.AGFGNQESEFWLGNENLHQLTLQGNWELR.V
12	1	sp|O75636-2|FCN3_HUMAN, sp|O75636|FCN3_HUMAN	31677.59768, 32902.98264	0.42	FCN3, FCN3	Tax_Id=9606 Isoform 2 of Ficolin-3 precursor, Ficolin-3	30	10	1.96	14	22981	2+	2315.1	-0.973	11.6625	0.9968	R.ALPVFC'DMDTEGGGWLVFQR.R	85732.1	109341
12	1	sp|O75636-2|FCN3_HUMAN, sp|O75636|FCN3_HUMAN	31677.59768, 32902.98264	0.42	FCN3, FCN3	Tax_Id=9606 Isoform 2 of Ficolin-3 precursor, Ficolin-3	30	10	1.96	14	20010	3+	2404.22	0.003	1.24781	0.9667	R.ELLSQGATLSGWYHLC'LPEGR.A	267028	307918
12	1	sp|O75636-2|FCN3_HUMAN, sp|O75636|FCN3_HUMAN	31677.59768, 32902.98264	0.42	FCN3, FCN3	Tax_Id=9606 Isoform 2 of Ficolin-3 precursor, Ficolin-3	30	10	1.96	14	21738	2+	2331.1	1.004	1.71593	0.9881	R.ALPVFC'DM"DTEGGGWLVFQR.R	116798	160881
12	1	sp|O75636-2|FCN3_HUMAN, sp|O75636|FCN3_HUMAN	31677.59768, 32902.98264	0.42	FCN3, FCN3	Tax_Id=9606 Isoform 2 of Ficolin-3 precursor, Ficolin-3	30	10	1.96	14	23226	2+	2315.1	0.029	12.5264	1	R.ALPVFC'DMDTEGGGWLVFQR.R	150098	515646
12	1	sp|O75636-2|FCN3_HUMAN, sp|O75636|FCN3_HUMAN	31677.59768, 32902.98264	0.42	FCN3, FCN3	Tax_Id=9606 Isoform 2 of Ficolin-3 precursor, Ficolin-3	30	10	1.96	14	23246	3+	2315.1	0.02	8.63892	0.9972	R.ALPVFC'DMDTEGGGWLVFQR.R	79637.5	307997
12	1	sp|O75636-2|FCN3_HUMAN, sp|O75636|FCN3_HUMAN	31677.59768, 32902.98264	0.42	FCN3, FCN3	Tax_Id=9606 Isoform 2 of Ficolin-3 precursor, Ficolin-3	30	10	1.96	14	14876	2+	1555.85	0.009	5.78463	1	R.LLGEVDHYQLALGK.F
12	1	sp|O75636-2|FCN3_HUMAN, sp|O75636|FCN3_HUMAN	31677.59768, 32902.98264	0.42	FCN3, FCN3	Tax_Id=9606 Isoform 2 of Ficolin-3 precursor, Ficolin-3	30	10	1.96	14	21337	2+	2331.1	1.015	6.43474	0.9993	R.ALPVFC'DM"DTEGGGWLVFQR.R	111005	140840
12	1	sp|O75636-2|FCN3_HUMAN, sp|O75636|FCN3_HUMAN	31677.59768, 32902.98264	0.42	FCN3, FCN3	Tax_Id=9606 Isoform 2 of Ficolin-3 precursor, Ficolin-3	30	10	1.96	14	22808	2+	2315.1	0.002	0.863893	0.9999	R.ALPVFC'DMDTEGGGWLVFQR.R	193535	585741
12	1	sp|O75636-2|FCN3_HUMAN, sp|O75636|FCN3_HUMAN	31677.59768, 32902.98264	0.42	FCN3, FCN3	Tax_Id=9606 Isoform 2 of Ficolin-3 precursor, Ficolin-3	30	10	1.96	14	10370	2+	1113.55	0.005	4.49015	0.999	R.TFAHYATFR.L
12	1	sp|O75636-2|FCN3_HUMAN, sp|O75636|FCN3_HUMAN	31677.59768, 32902.98264	0.42	FCN3, FCN3	Tax_Id=9606 Isoform 2 of Ficolin-3 precursor, Ficolin-3	30	10	1.96	14	12668	2+	1024.48	0.005	4.8805	1	K.YGIDWASGR.G
12	1	sp|O75636-2|FCN3_HUMAN, sp|O75636|FCN3_HUMAN	31677.59768, 32902.98264	0.42	FCN3, FCN3	Tax_Id=9606 Isoform 2 of Ficolin-3 precursor, Ficolin-3	30	10	1.96	14	18342	3+	2404.22	0.999	0.415936	0.9998	R.ELLSQGATLSGWYHLC'LPEGR.A	426127	654840
12	1	sp|O75636-2|FCN3_HUMAN, sp|O75636|FCN3_HUMAN	31677.59768, 32902.98264	0.42	FCN3, FCN3	Tax_Id=9606 Isoform 2 of Ficolin-3 precursor, Ficolin-3	30	10	1.96	14	21242	3+	2315.1	0.004	1.72779	0.962	R.ALPVFC'DMDTEGGGWLVFQR.R	27496.4	51747.4
12	1	sp|O75636-2|FCN3_HUMAN, sp|O75636|FCN3_HUMAN	31677.59768, 32902.98264	0.42	FCN3, FCN3	Tax_Id=9606 Isoform 2 of Ficolin-3 precursor, Ficolin-3	30	10	1.96	14	21271	2+	2312.08	1.009	3.89259	0.8316	R.ALPVFCDMDTEGGGWLVFQR.R	56171	66644.9
12	1	sp|O75636-2|FCN3_HUMAN, sp|O75636|FCN3_HUMAN	31677.59768, 32902.98264	0.42	FCN3, FCN3	Tax_Id=9606 Isoform 2 of Ficolin-3 precursor, Ficolin-3	30	10	1.96	14	19732	3+	2404.22	0.002	0.831872	0.9679	R.ELLSQGATLSGWYHLC'LPEGR.A	1622.28	24915.9
12	1	sp|O75636-2|FCN3_HUMAN, sp|O75636|FCN3_HUMAN	31677.59768, 32902.98264	0.42	FCN3, FCN3	Tax_Id=9606 Isoform 2 of Ficolin-3 precursor, Ficolin-3	30	10	1.96	14	5973	2+	1046.53	0.003	2.86663	0.9988	R.YAVSEAAAHK.Y
12	1	sp|O75636-2|FCN3_HUMAN, sp|O75636|FCN3_HUMAN	31677.59768, 32902.98264	0.42	FCN3, FCN3	Tax_Id=9606 Isoform 2 of Ficolin-3 precursor, Ficolin-3	30	10	1.96	14	5688	2+	1046.53	0.005	4.77771	1	R.YAVSEAAAHK.Y
12	1	sp|O75636-2|FCN3_HUMAN, sp|O75636|FCN3_HUMAN	31677.59768, 32902.98264	0.42	FCN3, FCN3	Tax_Id=9606 Isoform 2 of Ficolin-3 precursor, Ficolin-3	30	10	1.96	14	10524	2+	1113.55	0.007	6.28622	1	R.TFAHYATFR.L
12	1	sp|O75636-2|FCN3_HUMAN, sp|O75636|FCN3_HUMAN	31677.59768, 32902.98264	0.42	FCN3, FCN3	Tax_Id=9606 Isoform 2 of Ficolin-3 precursor, Ficolin-3	30	10	1.96	14	12717	2+	1024.48	0.005	4.8805	1	K.YGIDWASGR.G
12	1	sp|O75636-2|FCN3_HUMAN, sp|O75636|FCN3_HUMAN	31677.59768, 32902.98264	0.42	FCN3, FCN3	Tax_Id=9606 Isoform 2 of Ficolin-3 precursor, Ficolin-3	30	10	1.96	14	13297	2+	1070.49	0.005	4.67076	0.9513	R.QDGSVDFFR.S
12	1	sp|O75636-2|FCN3_HUMAN, sp|O75636|FCN3_HUMAN	31677.59768, 32902.98264	0.42	FCN3, FCN3	Tax_Id=9606 Isoform 2 of Ficolin-3 precursor, Ficolin-3	30	10	1.96	14	21593	2+	2331.1	0.008	3.43186	0.9978	R.ALPVFC'DM"DTEGGGWLVFQR.R	78081.6	87852.2
12	1	sp|O75636-2|FCN3_HUMAN, sp|O75636|FCN3_HUMAN	31677.59768, 32902.98264	0.42	FCN3, FCN3	Tax_Id=9606 Isoform 2 of Ficolin-3 precursor, Ficolin-3	30	10	1.96	14	21957	3+	3387.61	1.031	9.15098	1	R.AGFGNQESEFWLGNENLHQLTLQGNWELR.V
12	1	sp|O75636-2|FCN3_HUMAN, sp|O75636|FCN3_HUMAN	31677.59768, 32902.98264	0.42	FCN3, FCN3	Tax_Id=9606 Isoform 2 of Ficolin-3 precursor, Ficolin-3	30	10	1.96	14	5793	2+	1046.53	0.005	4.77771	1	R.YAVSEAAAHK.Y
12	1	sp|O75636-2|FCN3_HUMAN, sp|O75636|FCN3_HUMAN	31677.59768, 32902.98264	0.42	FCN3, FCN3	Tax_Id=9606 Isoform 2 of Ficolin-3 precursor, Ficolin-3	30	10	1.96	14	5925	2+	1046.53	0.006	5.73325	1	R.YAVSEAAAHK.Y
12	1	sp|O75636-2|FCN3_HUMAN, sp|O75636|FCN3_HUMAN	31677.59768, 32902.98264	0.42	FCN3, FCN3	Tax_Id=9606 Isoform 2 of Ficolin-3 precursor, Ficolin-3	30	10	1.96	14	14957	2+	1555.85	0.01	6.42736	1	R.LLGEVDHYQLALGK.F
12	1	sp|O75636-2|FCN3_HUMAN, sp|O75636|FCN3_HUMAN	31677.59768, 32902.98264	0.42	FCN3, FCN3	Tax_Id=9606 Isoform 2 of Ficolin-3 precursor, Ficolin-3	30	10	1.96	14	19845	3+	2404.22	0.999	0.415936	0.9999	R.ELLSQGATLSGWYHLC'LPEGR.A	188710	300243
12	1	sp|O75636-2|FCN3_HUMAN, sp|O75636|FCN3_HUMAN	31677.59768, 32902.98264	0.42	FCN3, FCN3	Tax_Id=9606 Isoform 2 of Ficolin-3 precursor, Ficolin-3	30	10	1.96	14	22045	3+	3387.61	-1.07	20.6635	0.9844	R.AGFGNQESEFWLGNENLHQLTLQGNWELR.V
13	1	sp|O95445-2|APOM_HUMAN, sp|O95445|APOM_HUMAN	13050.942599999997, 21253.29135999999	0.233	APOM, APOM	Tax_Id=9606 Apolipoprotein M, Apolipoprotein M (short name: Apo-M)	8	3	13.26	1	14417	2+	1590.79	0.008	5.02894	0.9858	K.WIYHLTEGSTDLR.T
13	1	sp|O95445-2|APOM_HUMAN, sp|O95445|APOM_HUMAN	13050.942599999997, 21253.29135999999	0.233	APOM, APOM	Tax_Id=9606 Apolipoprotein M, Apolipoprotein M (short name: Apo-M)	8	3	13.26	1	14421	2+	1590.79	1.022	13.8296	0.9793	K.WIYHLTEGSTDLR.T
13	1	sp|O95445-2|APOM_HUMAN, sp|O95445|APOM_HUMAN	13050.942599999997, 21253.29135999999	0.233	APOM, APOM	Tax_Id=9606 Apolipoprotein M, Apolipoprotein M (short name: Apo-M)	8	3	13.26	1	14264	2+	1590.79	-0.978	13.8296	0.7891	K.WIYHLTEGSTDLR.T
13	1	sp|O95445-2|APOM_HUMAN, sp|O95445|APOM_HUMAN	13050.942599999997, 21253.29135999999	0.233	APOM, APOM	Tax_Id=9606 Apolipoprotein M, Apolipoprotein M (short name: Apo-M)	8	3	13.26	1	14270	3+	1590.79	0.007	4.40033	0.9999	K.WIYHLTEGSTDLR.T
13	1	sp|O95445-2|APOM_HUMAN, sp|O95445|APOM_HUMAN	13050.942599999997, 21253.29135999999	0.233	APOM, APOM	Tax_Id=9606 Apolipoprotein M, Apolipoprotein M (short name: Apo-M)	8	3	13.26	1	9321	2+	833.438	-0.005	5.99925	0.8819	K.DGLC'VPR.K	3944.41	52300.9
13	1	sp|O95445-2|APOM_HUMAN, sp|O95445|APOM_HUMAN	13050.942599999997, 21253.29135999999	0.233	APOM, APOM	Tax_Id=9606 Apolipoprotein M, Apolipoprotein M (short name: Apo-M)	8	3	13.26	1	14442	3+	1590.79	0.005	3.14309	0.9999	K.WIYHLTEGSTDLR.T
13	1	sp|O95445-2|APOM_HUMAN, sp|O95445|APOM_HUMAN	13050.942599999997, 21253.29135999999	0.233	APOM, APOM	Tax_Id=9606 Apolipoprotein M, Apolipoprotein M (short name: Apo-M)	8	3	13.26	1	12908	2+	817.493	-0.08	97.8602	0.7586	K.AFLLTPR.N
13	1	sp|O95445-2|APOM_HUMAN, sp|O95445|APOM_HUMAN	13050.942599999997, 21253.29135999999	0.233	APOM, APOM	Tax_Id=9606 Apolipoprotein M, Apolipoprotein M (short name: Apo-M)	8	3	13.26	1	14433	2+	1590.79	0.01	6.28618	0.9999	K.WIYHLTEGSTDLR.T
14	1	sp|O95810|SDPR_HUMAN	47173.2	0.249	SDPR	Serum deprivation-response protein	17	7			12555	2+	1777.87	0.01	5.6247	1	R.SDGDPVQPAVLQVHQTS.-
14	1	sp|O95810|SDPR_HUMAN	47173.2	0.249	SDPR	Serum deprivation-response protein	17	7			5363	2+	971.516	0.004	4.11728	0.9839	K.QPVSGAVEGK.E
14	1	sp|O95810|SDPR_HUMAN	47173.2	0.249	SDPR	Serum deprivation-response protein	17	7			5034	2+	971.516	0.004	4.11728	0.971	K.QPVSGAVEGK.E
14	1	sp|O95810|SDPR_HUMAN	47173.2	0.249	SDPR	Serum deprivation-response protein	17	7			10768	2+	1604.71	0.005	3.11583	1	R.YEGSYALTSEEAER.S
14	1	sp|O95810|SDPR_HUMAN	47173.2	0.249	SDPR	Serum deprivation-response protein	17	7			12170	2+	1777.87	1.021	11.8119	0.9996	R.SDGDPVQPAVLQVHQTS.-
14	1	sp|O95810|SDPR_HUMAN	47173.2	0.249	SDPR	Serum deprivation-response protein	17	7			20393	2+	1962.06	0.009	4.58702	1	K.VLIFQEENEIPASVFVK.Q
14	1	sp|O95810|SDPR_HUMAN	47173.2	0.249	SDPR	Serum deprivation-response protein	17	7			10807	2+	1604.71	0.013	8.10117	1	R.YEGSYALTSEEAER.S
14	1	sp|O95810|SDPR_HUMAN	47173.2	0.249	SDPR	Serum deprivation-response protein	17	7			12026	2+	1777.87	0.011	6.18717	1	R.SDGDPVQPAVLQVHQTS.-
14	1	sp|O95810|SDPR_HUMAN	47173.2	0.249	SDPR	Serum deprivation-response protein	17	7			12127	2+	876.494	0.004	4.56364	0.6698	K.VSPLTFGR.K
14	1	sp|O95810|SDPR_HUMAN	47173.2	0.249	SDPR	Serum deprivation-response protein	17	7			12155	2+	1777.87	0.01	5.6247	1	R.SDGDPVQPAVLQVHQTS.-
14	1	sp|O95810|SDPR_HUMAN	47173.2	0.249	SDPR	Serum deprivation-response protein	17	7			12392	2+	876.494	0.004	4.56364	0.8677	K.VSPLTFGR.K
14	1	sp|O95810|SDPR_HUMAN	47173.2	0.249	SDPR	Serum deprivation-response protein	17	7			20321	2+	1962.06	0.01	5.09669	0.9889	K.VLIFQEENEIPASVFVK.Q
14	1	sp|O95810|SDPR_HUMAN	47173.2	0.249	SDPR	Serum deprivation-response protein	17	7			10817	2+	1604.71	0.01	6.23167	1	R.YEGSYALTSEEAER.S
14	1	sp|O95810|SDPR_HUMAN	47173.2	0.249	SDPR	Serum deprivation-response protein	17	7			12045	2+	1777.87	0.025	14.0618	1	R.SDGDPVQPAVLQVHQTS.-
14	1	sp|O95810|SDPR_HUMAN	47173.2	0.249	SDPR	Serum deprivation-response protein	17	7			14441	3+	3038.47	0.013	4.27846	0.9999	R.QEKPSSPSPMPSSTPSPSLNLGNTEEAIR.D
14	1	sp|O95810|SDPR_HUMAN	47173.2	0.249	SDPR	Serum deprivation-response protein	17	7			5000	2+	1185.57	0.007	5.90431	1	K.YQASTSNTVSK.L
14	1	sp|O95810|SDPR_HUMAN	47173.2	0.249	SDPR	Serum deprivation-response protein	17	7			14420	3+	3038.47	1.018	5.92403	0.9991	R.QEKPSSPSPMPSSTPSPSLNLGNTEEAIR.D
15	1	sp|P00441|SODC_HUMAN	15935.7	0.325	SOD1	Superoxide dismutase [Cu-Zn]	13	4	1.4	5	15970	2+	1501.77	1.008	5.32707	0.9995	K.GDGPVQGIINFEQK.E
15	1	sp|P00441|SODC_HUMAN	15935.7	0.325	SOD1	Superoxide dismutase [Cu-Zn]	13	4	1.4	5	7650	2+	1225.62	0.005	4.07958	1	R.HVGDLGNVTADK.D
15	1	sp|P00441|SODC_HUMAN	15935.7	0.325	SOD1	Superoxide dismutase [Cu-Zn]	13	4	1.4	5	7790	2+	1225.62	0.005	4.07958	1	R.HVGDLGNVTADK.D
15	1	sp|P00441|SODC_HUMAN	15935.7	0.325	SOD1	Superoxide dismutase [Cu-Zn]	13	4	1.4	5	19764	3+	2531.25	-0.003	1.18519	0.9027	K.DGVADVSIEDSVISLSGDHC'IIGR.T	183979	284178
15	1	sp|P00441|SODC_HUMAN	15935.7	0.325	SOD1	Superoxide dismutase [Cu-Zn]	13	4	1.4	5	7583	2+	1225.62	0.007	5.71141	1	R.HVGDLGNVTADK.D
15	1	sp|P00441|SODC_HUMAN	15935.7	0.325	SOD1	Superoxide dismutase [Cu-Zn]	13	4	1.4	5	7718	2+	1225.62	0.008	6.52732	1	R.HVGDLGNVTADK.D
15	1	sp|P00441|SODC_HUMAN	15935.7	0.325	SOD1	Superoxide dismutase [Cu-Zn]	13	4	1.4	5	15852	2+	1501.76	0.008	5.32707	1	K.GDGPVQGIINFEQK.E
15	1	sp|P00441|SODC_HUMAN	15935.7	0.325	SOD1	Superoxide dismutase [Cu-Zn]	13	4	1.4	5	19613	3+	2528.23	1.005	1.97767	0.9992	K.DGVADVSIEDSVISLSGDHCIIGR.T	1.1388e+06	1.60439e+06
15	1	sp|P00441|SODC_HUMAN	15935.7	0.325	SOD1	Superoxide dismutase [Cu-Zn]	13	4	1.4	5	19635	2+	2531.25	0.004	1.58025	0.9999	K.DGVADVSIEDSVISLSGDHC'IIGR.T	92327.4	129569
15	1	sp|P00441|SODC_HUMAN	15935.7	0.325	SOD1	Superoxide dismutase [Cu-Zn]	13	4	1.4	5	7417	2+	1225.62	0.007	5.71141	1	R.HVGDLGNVTADK.D
15	1	sp|P00441|SODC_HUMAN	15935.7	0.325	SOD1	Superoxide dismutase [Cu-Zn]	13	4	1.4	5	15831	2+	1501.76	0.008	5.32707	1	K.GDGPVQGIINFEQK.E
15	1	sp|P00441|SODC_HUMAN	15935.7	0.325	SOD1	Superoxide dismutase [Cu-Zn]	13	4	1.4	5	19721	3+	2531.25	0.005	1.97531	0.9996	K.DGVADVSIEDSVISLSGDHC'IIGR.T	456291	658278
15	1	sp|P00441|SODC_HUMAN	15935.7	0.325	SOD1	Superoxide dismutase [Cu-Zn]	13	4	1.4	5	19752	2+	2531.25	0.004	1.58025	0.9991	K.DGVADVSIEDSVISLSGDHC'IIGR.T	53656.7	66437.8
16	1	sp|P00488|F13A_HUMAN	83267.3	0.101	F13A1	Coagulation factor XIII A chain (short name: Coagulation factor XIIIa)	12	7			5779	2+	1151.5	0.005	4.34218	0.9166	K.FQEGQEEER.L
16	1	sp|P00488|F13A_HUMAN	83267.3	0.101	F13A1	Coagulation factor XIII A chain (short name: Coagulation factor XIIIa)	12	7			7066	2+	1116.61	0.004	3.58228	0.9481	K.KPLNTEGVMK.S
16	1	sp|P00488|F13A_HUMAN	83267.3	0.101	F13A1	Coagulation factor XIII A chain (short name: Coagulation factor XIIIa)	12	7			15259	2+	1644.72	0.011	6.68805	0.9443	K.QIGGDGMMDITDTYK.F
16	1	sp|P00488|F13A_HUMAN	83267.3	0.101	F13A1	Coagulation factor XIII A chain (short name: Coagulation factor XIIIa)	12	7			17108	2+	1280.69	0.007	5.4658	1	R.LALETALMYGAK.K
16	1	sp|P00488|F13A_HUMAN	83267.3	0.101	F13A1	Coagulation factor XIII A chain (short name: Coagulation factor XIIIa)	12	7			7849	3+	1819.93	0.008	4.39577	0.9726	K.KDGTHVVENVDATHIGK.L
16	1	sp|P00488|F13A_HUMAN	83267.3	0.101	F13A1	Coagulation factor XIII A chain (short name: Coagulation factor XIIIa)	12	7			15143	2+	1644.72	0.013	7.90406	0.9993	K.QIGGDGMMDITDTYK.F
16	1	sp|P00488|F13A_HUMAN	83267.3	0.101	F13A1	Coagulation factor XIII A chain (short name: Coagulation factor XIIIa)	12	7			17095	2+	1280.69	0.006	4.68497	1	R.LALETALMYGAK.K
16	1	sp|P00488|F13A_HUMAN	83267.3	0.101	F13A1	Coagulation factor XIII A chain (short name: Coagulation factor XIIIa)	12	7			5505	2+	1151.5	0.004	3.47374	0.9966	K.FQEGQEEER.L
16	1	sp|P00488|F13A_HUMAN	83267.3	0.101	F13A1	Coagulation factor XIII A chain (short name: Coagulation factor XIIIa)	12	7			9167	3+	1691.83	0.007	4.13752	1	K.DGTHVVENVDATHIGK.L
16	1	sp|P00488|F13A_HUMAN	83267.3	0.101	F13A1	Coagulation factor XIII A chain (short name: Coagulation factor XIIIa)	12	7			14931	2+	1644.72	0.008	4.86404	1	K.QIGGDGMMDITDTYK.F
16	1	sp|P00488|F13A_HUMAN	83267.3	0.101	F13A1	Coagulation factor XIII A chain (short name: Coagulation factor XIIIa)	12	7			17052	2+	1280.69	0.008	6.24662	1	R.LALETALMYGAK.K
16	1	sp|P00488|F13A_HUMAN	83267.3	0.101	F13A1	Coagulation factor XIII A chain (short name: Coagulation factor XIIIa)	12	7			11563	2+	1179.6	0.006	5.08645	0.9959	K.LIASMSSDSLR.H
17	1	sp|P00736|C1R_HUMAN	80118.5	0.336	C1R	Complement C1r subcomponent	112	26	1.3	49	13248	2+	1542.77	0.007	4.53728	1	R.FCGQLGSPLGNPPGK.K	71076.8	0
17	1	sp|P00736|C1R_HUMAN	80118.5	0.336	C1R	Complement C1r subcomponent	112	26	1.3	49	7599	2+	1294.6	0.008	6.17952	0.9999	R.YTTTM"GVNTYK.A
17	1	sp|P00736|C1R_HUMAN	80118.5	0.336	C1R	Complement C1r subcomponent	112	26	1.3	49	11466	2+	1583.73	0.002	1.26284	1	K.QDAC'QGDSGGVFAVR.D	459522	603601
17	1	sp|P00736|C1R_HUMAN	80118.5	0.336	C1R	Complement C1r subcomponent	112	26	1.3	49	14476	2+	1873.88	0.01	5.33651	1	R.ESEQGVYTC'TAQGIWK.N	278252	457279
17	1	sp|P00736|C1R_HUMAN	80118.5	0.336	C1R	Complement C1r subcomponent	112	26	1.3	49	15639	2+	1684.87	0.006	3.56111	1	R.LPVANPQAC'ENWLR.G	625274	722834
17	1	sp|P00736|C1R_HUMAN	80118.5	0.336	C1R	Complement C1r subcomponent	112	26	1.3	49	17921	2+	1149.63	0.005	4.34922	0.9961	K.VLNYVDWIK.K
17	1	sp|P00736|C1R_HUMAN	80118.5	0.336	C1R	Complement C1r subcomponent	112	26	1.3	49	20020	3+	2882.34	1.011	3.81634	1	K.QRPPDLDTSSNAVDLLFFTDESGDSR.G
17	1	sp|P00736|C1R_HUMAN	80118.5	0.336	C1R	Complement C1r subcomponent	112	26	1.3	49	21534	2+	2254.15	0.017	7.54165	0.992	K.TLDEFTIIQNLQPQYQFR.D
17	1	sp|P00736|C1R_HUMAN	80118.5	0.336	C1R	Complement C1r subcomponent	112	26	1.3	49	21554	3+	2254.15	0.008	3.54901	0.9997	K.TLDEFTIIQNLQPQYQFR.D
17	1	sp|P00736|C1R_HUMAN	80118.5	0.336	C1R	Complement C1r subcomponent	112	26	1.3	49	7600	2+	815.437	0.004	4.90535	0.9936	R.GGGALLGDR.W
17	1	sp|P00736|C1R_HUMAN	80118.5	0.336	C1R	Complement C1r subcomponent	112	26	1.3	49	7619	2+	1294.6	0.007	5.40708	1	R.YTTTM"GVNTYK.A
17	1	sp|P00736|C1R_HUMAN	80118.5	0.336	C1R	Complement C1r subcomponent	112	26	1.3	49	10086	2+	835.399	0.004	4.78813	0.9418	R.GYGFYTK.V
17	1	sp|P00736|C1R_HUMAN	80118.5	0.336	C1R	Complement C1r subcomponent	112	26	1.3	49	11320	2+	1583.73	0.002	1.26284	1	K.QDAC'QGDSGGVFAVR.D	4.12314e+06	6.49235e+06
17	1	sp|P00736|C1R_HUMAN	80118.5	0.336	C1R	Complement C1r subcomponent	112	26	1.3	49	11459	2+	1583.73	0.002	1.26284	1	K.QDAC'QGDSGGVFAVR.D	5.57616e+06	8674019
17	1	sp|P00736|C1R_HUMAN	80118.5	0.336	C1R	Complement C1r subcomponent	112	26	1.3	49	11624	2+	1583.73	0.002	1.26284	1	K.QDAC'QGDSGGVFAVR.D	10392047	4.0171e+06
17	1	sp|P00736|C1R_HUMAN	80118.5	0.336	C1R	Complement C1r subcomponent	112	26	1.3	49	13841	2+	1566.7	0	0	1	K.Q^DAC'QGDSGGVFAVR.D	1.52635e+06	19094226
17	1	sp|P00736|C1R_HUMAN	80118.5	0.336	C1R	Complement C1r subcomponent	112	26	1.3	49	13978	2+	1566.7	0.002	1.27656	1	K.Q^DAC'QGDSGGVFAVR.D	1.37872e+06	17486124
17	1	sp|P00736|C1R_HUMAN	80118.5	0.336	C1R	Complement C1r subcomponent	112	26	1.3	49	14127	2+	1566.7	-0.002	1.27656	1	K.Q^DAC'QGDSGGVFAVR.D	84063.1	290434
17	1	sp|P00736|C1R_HUMAN	80118.5	0.336	C1R	Complement C1r subcomponent	112	26	1.3	49	14437	2+	1873.88	0.01	5.33651	1	R.ESEQGVYTC'TAQGIWK.N	400741	546110
17	1	sp|P00736|C1R_HUMAN	80118.5	0.336	C1R	Complement C1r subcomponent	112	26	1.3	49	15536	2+	1681.85	0.013	7.72959	1	R.LPVANPQACENWLR.G	5.11147e+06	945641
17	1	sp|P00736|C1R_HUMAN	80118.5	0.336	C1R	Complement C1r subcomponent	112	26	1.3	49	18140	2+	1149.63	0.006	5.21907	0.9971	K.VLNYVDWIK.K
17	1	sp|P00736|C1R_HUMAN	80118.5	0.336	C1R	Complement C1r subcomponent	112	26	1.3	49	20266	3+	2882.34	0.016	5.55104	1	K.QRPPDLDTSSNAVDLLFFTDESGDSR.G
17	1	sp|P00736|C1R_HUMAN	80118.5	0.336	C1R	Complement C1r subcomponent	112	26	1.3	49	20398	3+	2882.34	1.011	3.81634	0.9999	K.QRPPDLDTSSNAVDLLFFTDESGDSR.G
17	1	sp|P00736|C1R_HUMAN	80118.5	0.336	C1R	Complement C1r subcomponent	112	26	1.3	49	21917	2+	2501.18	0.008	3.19849	0.9984	K.LVFQQFDLEPSEGC'FYDYVK.I	444687	591659
17	1	sp|P00736|C1R_HUMAN	80118.5	0.336	C1R	Complement C1r subcomponent	112	26	1.3	49	7778	2+	815.437	0.005	6.13168	0.9957	R.GGGALLGDR.W
17	1	sp|P00736|C1R_HUMAN	80118.5	0.336	C1R	Complement C1r subcomponent	112	26	1.3	49	10014	2+	1278.6	0.009	7.03893	0.9971	R.YTTTMGVNTYK.A
17	1	sp|P00736|C1R_HUMAN	80118.5	0.336	C1R	Complement C1r subcomponent	112	26	1.3	49	11431	2+	1583.73	0.002	1.26284	1	K.QDAC'QGDSGGVFAVR.D	3.34894e+06	1.23293e+06
17	1	sp|P00736|C1R_HUMAN	80118.5	0.336	C1R	Complement C1r subcomponent	112	26	1.3	49	11564	2+	1583.73	0.002	1.26284	0.9998	K.QDAC'QGDSGGVFAVR.D	6.23993e+06	1.0145e+06
17	1	sp|P00736|C1R_HUMAN	80118.5	0.336	C1R	Complement C1r subcomponent	112	26	1.3	49	12952	2+	1542.77	1.02	12.9637	1	R.FCGQLGSPLGNPPGK.K	734221	1.05211e+06
17	1	sp|P00736|C1R_HUMAN	80118.5	0.336	C1R	Complement C1r subcomponent	112	26	1.3	49	13669	2+	1566.7	0.001	0.638282	1	K.Q^DAC'QGDSGGVFAVR.D	283480	2.17445e+06
17	1	sp|P00736|C1R_HUMAN	80118.5	0.336	C1R	Complement C1r subcomponent	112	26	1.3	49	14306	2+	1873.88	-0.01	5.33651	1	R.ESEQGVYTC'TAQGIWK.N	313744	470311
17	1	sp|P00736|C1R_HUMAN	80118.5	0.336	C1R	Complement C1r subcomponent	112	26	1.3	49	15569	2+	1681.85	0.011	6.54042	0.9999	R.LPVANPQACENWLR.G	1.51717e+06	646666
17	1	sp|P00736|C1R_HUMAN	80118.5	0.336	C1R	Complement C1r subcomponent	112	26	1.3	49	17948	2+	1149.63	0.006	5.21907	0.9975	K.VLNYVDWIK.K
17	1	sp|P00736|C1R_HUMAN	80118.5	0.336	C1R	Complement C1r subcomponent	112	26	1.3	49	19893	3+	2882.34	0.019	6.59186	0.9999	K.QRPPDLDTSSNAVDLLFFTDESGDSR.G
17	1	sp|P00736|C1R_HUMAN	80118.5	0.336	C1R	Complement C1r subcomponent	112	26	1.3	49	20021	3+	2882.34	1.011	3.81634	1	K.QRPPDLDTSSNAVDLLFFTDESGDSR.G
17	1	sp|P00736|C1R_HUMAN	80118.5	0.336	C1R	Complement C1r subcomponent	112	26	1.3	49	21380	3+	2254.15	0.009	3.99264	0.9851	K.TLDEFTIIQNLQPQYQFR.D
17	1	sp|P00736|C1R_HUMAN	80118.5	0.336	C1R	Complement C1r subcomponent	112	26	1.3	49	21381	2+	2254.15	0.015	6.65439	0.9951	K.TLDEFTIIQNLQPQYQFR.D
17	1	sp|P00736|C1R_HUMAN	80118.5	0.336	C1R	Complement C1r subcomponent	112	26	1.3	49	21496	2+	2501.18	-0.005	1.99906	0.9918	K.LVFQQFDLEPSEGC'FYDYVK.I	319441	455039
17	1	sp|P00736|C1R_HUMAN	80118.5	0.336	C1R	Complement C1r subcomponent	112	26	1.3	49	10929	2+	1583.73	1.002	1.26284	0.9883	K.QDAC'QGDSGGVFAVR.D	53906.8	39981
17	1	sp|P00736|C1R_HUMAN	80118.5	0.336	C1R	Complement C1r subcomponent	112	26	1.3	49	12810	2+	1566.7	0.008	5.10626	0.9838	K.Q^DAC'QGDSGGVFAVR.D	30410.7	87049.1
17	1	sp|P00736|C1R_HUMAN	80118.5	0.336	C1R	Complement C1r subcomponent	112	26	1.3	49	13516	2+	1873.88	0.003	1.60095	0.9958	R.ESEQGVYTC'TAQGIWK.N	37665.9	49693.2
17	1	sp|P00736|C1R_HUMAN	80118.5	0.336	C1R	Complement C1r subcomponent	112	26	1.3	49	18600	3+	2882.34	0.021	7.28574	0.9991	K.QRPPDLDTSSNAVDLLFFTDESGDSR.G
17	1	sp|P00736|C1R_HUMAN	80118.5	0.336	C1R	Complement C1r subcomponent	112	26	1.3	49	8045	2+	815.437	0.004	4.90535	0.985	R.GGGALLGDR.W
17	1	sp|P00736|C1R_HUMAN	80118.5	0.336	C1R	Complement C1r subcomponent	112	26	1.3	49	9277	2+	941.459	0.994	6.37309	0.9346	K.NIGEFC'GK.Q	1.43008e+06	1.03779e+06
17	1	sp|P00736|C1R_HUMAN	80118.5	0.336	C1R	Complement C1r subcomponent	112	26	1.3	49	9329	2+	938.44	0.005	5.32799	0.9598	K.NIGEFCGK.Q	1.42855e+06	1.03669e+06
17	1	sp|P00736|C1R_HUMAN	80118.5	0.336	C1R	Complement C1r subcomponent	112	26	1.3	49	14460	2+	1873.88	0.004	2.13461	1	R.ESEQGVYTC'TAQGIWK.N	295562	6879732
17	1	sp|P00736|C1R_HUMAN	80118.5	0.336	C1R	Complement C1r subcomponent	112	26	1.3	49	14592	2+	1873.88	0.002	1.0673	0.9964	R.ESEQGVYTC'TAQGIWK.N	35780.9	115347
17	1	sp|P00736|C1R_HUMAN	80118.5	0.336	C1R	Complement C1r subcomponent	112	26	1.3	49	17967	2+	1149.63	0.006	5.21907	0.9908	K.VLNYVDWIK.K
17	1	sp|P00736|C1R_HUMAN	80118.5	0.336	C1R	Complement C1r subcomponent	112	26	1.3	49	18098	2+	1149.63	0.006	5.21907	0.976	K.VLNYVDWIK.K
17	1	sp|P00736|C1R_HUMAN	80118.5	0.336	C1R	Complement C1r subcomponent	112	26	1.3	49	18486	3+	3304.54	1.022	6.65751	0.9991	K.FLEPFDIDDHQQVHCPYDQLQIYANGK.N	1.19282e+06	591205
17	1	sp|P00736|C1R_HUMAN	80118.5	0.336	C1R	Complement C1r subcomponent	112	26	1.3	49	20054	3+	2882.34	1.011	3.81634	1	K.QRPPDLDTSSNAVDLLFFTDESGDSR.G
17	1	sp|P00736|C1R_HUMAN	80118.5	0.336	C1R	Complement C1r subcomponent	112	26	1.3	49	21500	3+	2865.32	0.018	6.28203	0.9992	K.Q^RPPDLDTSSNAVDLLFFTDESGDSR.G
17	1	sp|P00736|C1R_HUMAN	80118.5	0.336	C1R	Complement C1r subcomponent	112	26	1.3	49	21501	3+	2498.16	0.018	7.20531	0.9595	K.LVFQQFDLEPSEGCFYDYVK.I	545024	77465.8
17	1	sp|P00736|C1R_HUMAN	80118.5	0.336	C1R	Complement C1r subcomponent	112	26	1.3	49	21553	2+	2865.32	0.017	5.93303	0.9987	K.Q^RPPDLDTSSNAVDLLFFTDESGDSR.G
17	1	sp|P00736|C1R_HUMAN	80118.5	0.336	C1R	Complement C1r subcomponent	112	26	1.3	49	21627	3+	2865.32	0.018	6.28203	1	K.Q^RPPDLDTSSNAVDLLFFTDESGDSR.G
17	1	sp|P00736|C1R_HUMAN	80118.5	0.336	C1R	Complement C1r subcomponent	112	26	1.3	49	21684	2+	2865.32	0.016	5.58402	0.9741	K.Q^RPPDLDTSSNAVDLLFFTDESGDSR.G
17	1	sp|P00736|C1R_HUMAN	80118.5	0.336	C1R	Complement C1r subcomponent	112	26	1.3	49	4114	2+	806.463	0.01	12.3998	0.9065	K.LGNHPIR.R
17	1	sp|P00736|C1R_HUMAN	80118.5	0.336	C1R	Complement C1r subcomponent	112	26	1.3	49	7637	2+	815.437	0.003	3.67901	0.9974	R.GGGALLGDR.W
17	1	sp|P00736|C1R_HUMAN	80118.5	0.336	C1R	Complement C1r subcomponent	112	26	1.3	49	14427	2+	1873.88	0	0	1	R.ESEQGVYTC'TAQGIWK.N	2874.08	54878.5
17	1	sp|P00736|C1R_HUMAN	80118.5	0.336	C1R	Complement C1r subcomponent	112	26	1.3	49	20031	3+	2882.34	0.019	6.59186	1	K.QRPPDLDTSSNAVDLLFFTDESGDSR.G
17	1	sp|P00736|C1R_HUMAN	80118.5	0.336	C1R	Complement C1r subcomponent	112	26	1.3	49	21498	2+	2498.16	0.005	2.00147	0.9997	K.LVFQQFDLEPSEGCFYDYVK.I	946786	173888
17	1	sp|P00736|C1R_HUMAN	80118.5	0.336	C1R	Complement C1r subcomponent	112	26	1.3	49	21505	3+	2498.16	0.016	6.40472	0.8758	K.LVFQQFDLEPSEGCFYDYVK.I	1.11139e+06	194455
17	1	sp|P00736|C1R_HUMAN	80118.5	0.336	C1R	Complement C1r subcomponent	112	26	1.3	49	21508	2+	2501.18	0.996	1.59925	0.9443	K.LVFQQFDLEPSEGC'FYDYVK.I	946786	173888
17	1	sp|P00736|C1R_HUMAN	80118.5	0.336	C1R	Complement C1r subcomponent	112	26	1.3	49	21544	3+	2865.32	0.008	2.79201	0.9999	K.Q^RPPDLDTSSNAVDLLFFTDESGDSR.G
17	1	sp|P00736|C1R_HUMAN	80118.5	0.336	C1R	Complement C1r subcomponent	112	26	1.3	49	21556	2+	2865.32	1.025	8.72504	0.9819	K.Q^RPPDLDTSSNAVDLLFFTDESGDSR.G
17	1	sp|P00736|C1R_HUMAN	80118.5	0.336	C1R	Complement C1r subcomponent	112	26	1.3	49	4024	2+	806.463	0.01	12.3998	0.6215	K.LGNHPIR.R
17	1	sp|P00736|C1R_HUMAN	80118.5	0.336	C1R	Complement C1r subcomponent	112	26	1.3	49	7727	2+	815.437	0.005	6.13168	0.9991	R.GGGALLGDR.W
17	1	sp|P00736|C1R_HUMAN	80118.5	0.336	C1R	Complement C1r subcomponent	112	26	1.3	49	8683	2+	941.459	-0.005	5.31091	0.981	K.NIGEFC'GK.Q	880784	666239
17	1	sp|P00736|C1R_HUMAN	80118.5	0.336	C1R	Complement C1r subcomponent	112	26	1.3	49	15480	2+	1413.79	0.007	4.95123	0.9946	R.WILTAAHTLYPK.E
17	1	sp|P00736|C1R_HUMAN	80118.5	0.336	C1R	Complement C1r subcomponent	112	26	1.3	49	19815	3+	2882.34	0.021	7.28574	1	K.QRPPDLDTSSNAVDLLFFTDESGDSR.G
17	1	sp|P00736|C1R_HUMAN	80118.5	0.336	C1R	Complement C1r subcomponent	112	26	1.3	49	19941	3+	2882.34	0.014	4.85716	1	K.QRPPDLDTSSNAVDLLFFTDESGDSR.G
17	1	sp|P00736|C1R_HUMAN	80118.5	0.336	C1R	Complement C1r subcomponent	112	26	1.3	49	9845	2+	1278.6	0.006	4.69262	0.9999	R.YTTTMGVNTYK.A
17	1	sp|P00736|C1R_HUMAN	80118.5	0.336	C1R	Complement C1r subcomponent	112	26	1.3	49	19964	3+	2882.34	1.02	6.9388	0.7995	K.QRPPDLDTSSNAVDLLFFTDESGDSR.G
17	1	sp|P00736|C1R_HUMAN	80118.5	0.336	C1R	Complement C1r subcomponent	112	26	1.3	49	7538	2+	815.437	0.003	3.67901	0.9884	R.GGGALLGDR.W
17	1	sp|P00736|C1R_HUMAN	80118.5	0.336	C1R	Complement C1r subcomponent	112	26	1.3	49	9816	2+	1278.6	0.008	6.25683	0.9999	R.YTTTMGVNTYK.A
17	1	sp|P00736|C1R_HUMAN	80118.5	0.336	C1R	Complement C1r subcomponent	112	26	1.3	49	11933	2+	1034.51	-0.012	11.5998	0.7408	R.DYFIATC'K.Q	220188	263993
17	1	sp|P00736|C1R_HUMAN	80118.5	0.336	C1R	Complement C1r subcomponent	112	26	1.3	49	12830	2+	1545.79	0.887	73.1017	0.9995	R.FC'GQLGSPLGNPPGK.K
17	1	sp|P00736|C1R_HUMAN	80118.5	0.336	C1R	Complement C1r subcomponent	112	26	1.3	49	20057	3+	2882.34	0.01	3.4694	1	K.QRPPDLDTSSNAVDLLFFTDESGDSR.G
17	1	sp|P00736|C1R_HUMAN	80118.5	0.336	C1R	Complement C1r subcomponent	112	26	1.3	49	21566	3+	2254.15	1.005	2.21813	0.7003	K.TLDEFTIIQNLQPQYQFR.D
17	1	sp|P00736|C1R_HUMAN	80118.5	0.336	C1R	Complement C1r subcomponent	112	26	1.3	49	7273	2+	1294.6	0.005	3.8622	0.9965	R.YTTTM"GVNTYK.A
17	1	sp|P00736|C1R_HUMAN	80118.5	0.336	C1R	Complement C1r subcomponent	112	26	1.3	49	9513	2+	1278.6	0.007	5.47472	1	R.YTTTMGVNTYK.A
17	1	sp|P00736|C1R_HUMAN	80118.5	0.336	C1R	Complement C1r subcomponent	112	26	1.3	49	11067	2+	1583.73	0.002	1.26284	1	K.QDAC'QGDSGGVFAVR.D	104040	298749
17	1	sp|P00736|C1R_HUMAN	80118.5	0.336	C1R	Complement C1r subcomponent	112	26	1.3	49	12450	2+	1542.77	1.02	12.9637	1	R.FCGQLGSPLGNPPGK.K	2847593	4893882
17	1	sp|P00736|C1R_HUMAN	80118.5	0.336	C1R	Complement C1r subcomponent	112	26	1.3	49	14369	2+	1873.88	0.001	0.533651	1	R.ESEQGVYTC'TAQGIWK.N	721874	1.10858e+06
17	1	sp|P00736|C1R_HUMAN	80118.5	0.336	C1R	Complement C1r subcomponent	112	26	1.3	49	14402	2+	1870.86	1.009	4.81061	1	R.ESEQGVYTCTAQGIWK.N	721874	1.10242e+06
17	1	sp|P00736|C1R_HUMAN	80118.5	0.336	C1R	Complement C1r subcomponent	112	26	1.3	49	18132	2+	1149.63	0.005	4.34922	0.9893	K.VLNYVDWIK.K
17	1	sp|P00736|C1R_HUMAN	80118.5	0.336	C1R	Complement C1r subcomponent	112	26	1.3	49	20096	3+	2882.34	0.02	6.9388	1	K.QRPPDLDTSSNAVDLLFFTDESGDSR.G
17	1	sp|P00736|C1R_HUMAN	80118.5	0.336	C1R	Complement C1r subcomponent	112	26	1.3	49	21783	2+	2501.18	0.016	6.39699	0.9994	K.LVFQQFDLEPSEGC'FYDYVK.I	560067	1.09087e+06
17	1	sp|P00736|C1R_HUMAN	80118.5	0.336	C1R	Complement C1r subcomponent	112	26	1.3	49	21834	3+	2501.18	0.004	1.59925	0.9695	K.LVFQQFDLEPSEGC'FYDYVK.I	311362	540313
17	1	sp|P00736|C1R_HUMAN	80118.5	0.336	C1R	Complement C1r subcomponent	112	26	1.3	49	7547	2+	1294.6	0.012	9.26929	1	R.YTTTM"GVNTYK.A
17	1	sp|P00736|C1R_HUMAN	80118.5	0.336	C1R	Complement C1r subcomponent	112	26	1.3	49	9780	2+	1278.6	0.007	5.47472	1	R.YTTTMGVNTYK.A
17	1	sp|P00736|C1R_HUMAN	80118.5	0.336	C1R	Complement C1r subcomponent	112	26	1.3	49	10022	2+	835.399	0.004	4.78813	0.9936	R.GYGFYTK.V
17	1	sp|P00736|C1R_HUMAN	80118.5	0.336	C1R	Complement C1r subcomponent	112	26	1.3	49	11159	2+	1583.73	0.002	1.26284	1	K.QDAC'QGDSGGVFAVR.D	773128	1.51999e+06
17	1	sp|P00736|C1R_HUMAN	80118.5	0.336	C1R	Complement C1r subcomponent	112	26	1.3	49	11639	2+	1034.51	-0.005	4.83323	0.947	R.DYFIATC'K.Q	936052	1.26083e+06
17	1	sp|P00736|C1R_HUMAN	80118.5	0.336	C1R	Complement C1r subcomponent	112	26	1.3	49	14081	2+	1873.88	-0.002	1.0673	1	R.ESEQGVYTC'TAQGIWK.N	1.27365e+06	2.56952e+06
17	1	sp|P00736|C1R_HUMAN	80118.5	0.336	C1R	Complement C1r subcomponent	112	26	1.3	49	15600	2+	1681.85	1.005	2.97292	1	R.LPVANPQACENWLR.G	2089306	2.33084e+06
17	1	sp|P00736|C1R_HUMAN	80118.5	0.336	C1R	Complement C1r subcomponent	112	26	1.3	49	17468	2+	1149.63	0.005	4.34922	0.9952	K.VLNYVDWIK.K
17	1	sp|P00736|C1R_HUMAN	80118.5	0.336	C1R	Complement C1r subcomponent	112	26	1.3	49	18409	3+	3307.56	-1.013	3.93039	0.8964	K.FLEPFDIDDHQQVHC'PYDQLQIYANGK.N	460349	598711
17	1	sp|P00736|C1R_HUMAN	80118.5	0.336	C1R	Complement C1r subcomponent	112	26	1.3	49	19699	3+	1803.88	0.014	7.76107	0.9659	K.MGNFPWQVFTNIHGR.G
17	1	sp|P00736|C1R_HUMAN	80118.5	0.336	C1R	Complement C1r subcomponent	112	26	1.3	49	21640	2+	2254.15	0.015	6.65439	0.9999	K.TLDEFTIIQNLQPQYQFR.D
17	1	sp|P00736|C1R_HUMAN	80118.5	0.336	C1R	Complement C1r subcomponent	112	26	1.3	49	21801	2+	2501.18	-1.005	1.99906	0.9991	K.LVFQQFDLEPSEGC'FYDYVK.I	598278	814929
17	1	sp|P00736|C1R_HUMAN	80118.5	0.336	C1R	Complement C1r subcomponent	112	26	1.3	49	7560	2+	815.437	0.004	4.90535	0.9382	R.GGGALLGDR.W
17	1	sp|P00736|C1R_HUMAN	80118.5	0.336	C1R	Complement C1r subcomponent	112	26	1.3	49	7647	2+	1294.6	0.006	4.63464	0.9978	R.YTTTM"GVNTYK.A
17	1	sp|P00736|C1R_HUMAN	80118.5	0.336	C1R	Complement C1r subcomponent	112	26	1.3	49	10010	2+	835.399	0.005	5.98517	0.9218	R.GYGFYTK.V
17	1	sp|P00736|C1R_HUMAN	80118.5	0.336	C1R	Complement C1r subcomponent	112	26	1.3	49	11313	2+	1583.73	0	0	1	K.QDAC'QGDSGGVFAVR.D	571663	922033
17	1	sp|P00736|C1R_HUMAN	80118.5	0.336	C1R	Complement C1r subcomponent	112	26	1.3	49	12901	2+	1545.79	0.888	72.4548	0.8537	R.FC'GQLGSPLGNPPGK.K
17	1	sp|P00736|C1R_HUMAN	80118.5	0.336	C1R	Complement C1r subcomponent	112	26	1.3	49	14489	2+	1873.88	0.01	5.33651	1	R.ESEQGVYTC'TAQGIWK.N	614012	891530
17	1	sp|P00736|C1R_HUMAN	80118.5	0.336	C1R	Complement C1r subcomponent	112	26	1.3	49	18143	2+	1149.63	0.006	5.21907	0.9948	K.VLNYVDWIK.K
17	1	sp|P00736|C1R_HUMAN	80118.5	0.336	C1R	Complement C1r subcomponent	112	26	1.3	49	20144	3+	2882.34	0.022	7.63268	1	K.QRPPDLDTSSNAVDLLFFTDESGDSR.G
17	1	sp|P00736|C1R_HUMAN	80118.5	0.336	C1R	Complement C1r subcomponent	112	26	1.3	49	20271	3+	2882.34	0.014	4.85716	1	K.QRPPDLDTSSNAVDLLFFTDESGDSR.G
17	1	sp|P00736|C1R_HUMAN	80118.5	0.336	C1R	Complement C1r subcomponent	112	26	1.3	49	21659	2+	2254.15	0.008	3.54901	0.9973	K.TLDEFTIIQNLQPQYQFR.D
17	1	sp|P00736|C1R_HUMAN	80118.5	0.336	C1R	Complement C1r subcomponent	112	26	1.3	49	21801	2+	2501.18	1.016	6.39699	1	K.LVFQQFDLEPSEGC'FYDYVK.I	9122947	14944574
18	1	sp|P00742|FA10_HUMAN	54731.7	0.408	F10	Coagulation factor X	205	31	1.02	163	7369	2+	1713.73	-0.005	2.91761	1	K.Q^EDAC'QGDSGGPHVTR.F	75800.4	679297
18	1	sp|P00742|FA10_HUMAN	54731.7	0.408	F10	Coagulation factor X	205	31	1.02	163	11400	2+	1348.64	0.005	3.70744	0.9968	K.ACIPTGPYPCGK.Q	11306637	1.83252e+06
18	1	sp|P00742|FA10_HUMAN	54731.7	0.408	F10	Coagulation factor X	205	31	1.02	163	11429	2+	1354.68	-0.012	8.85821	1	K.AC'IPTGPYPC'GK.Q	11228668	1.83253e+06
18	1	sp|P00742|FA10_HUMAN	54731.7	0.408	F10	Coagulation factor X	205	31	1.02	163	11537	2+	1348.64	0.006	4.44893	0.9998	K.ACIPTGPYPCGK.Q	10168582	1635951
18	1	sp|P00742|FA10_HUMAN	54731.7	0.408	F10	Coagulation factor X	205	31	1.02	163	16078	3+	2096.01	0.012	5.72515	0.9999	R.NTEQEEGGEAVHEVEVVIK.H
18	1	sp|P00742|FA10_HUMAN	54731.7	0.408	F10	Coagulation factor X	205	31	1.02	163	5450	2+	1757.73	-0.012	6.82697	1	K.DGDQC'ETSPC'QNQGK.C	71799.3	107442
18	1	sp|P00742|FA10_HUMAN	54731.7	0.408	F10	Coagulation factor X	205	31	1.02	163	5458	2+	1751.7	0.009	5.13788	0.9989	K.DGDQCETSPCQNQGK.C	71799.3	107442
18	1	sp|P00742|FA10_HUMAN	54731.7	0.408	F10	Coagulation factor X	205	31	1.02	163	5709	3+	2048.89	-0.007	3.41648	1	K.YKDGDQC'ETSPC'QNQGK.C	240516	402048
18	1	sp|P00742|FA10_HUMAN	54731.7	0.408	F10	Coagulation factor X	205	31	1.02	163	5888	3+	1730.76	-0.004	2.31112	0.9996	K.QEDAC'QGDSGGPHVTR.F	552787	712210
18	1	sp|P00742|FA10_HUMAN	54731.7	0.408	F10	Coagulation factor X	205	31	1.02	163	5920	2+	1730.76	0.002	1.15556	1	K.QEDAC'QGDSGGPHVTR.F	97807.8	140645
18	1	sp|P00742|FA10_HUMAN	54731.7	0.408	F10	Coagulation factor X	205	31	1.02	163	7242	2+	1713.73	0	0	1	K.Q^EDAC'QGDSGGPHVTR.F	78549.9	197646
18	1	sp|P00742|FA10_HUMAN	54731.7	0.408	F10	Coagulation factor X	205	31	1.02	163	11126	2+	1354.68	-0.01	7.38184	0.9997	K.AC'IPTGPYPC'GK.Q	339234	545475
18	1	sp|P00742|FA10_HUMAN	54731.7	0.408	F10	Coagulation factor X	205	31	1.02	163	11366	2+	1271.62	0.009	7.07757	0.9997	R.MNVAPACLPER.D	428450	323158
18	1	sp|P00742|FA10_HUMAN	54731.7	0.408	F10	Coagulation factor X	205	31	1.02	163	11377	2+	1274.64	-0.01	7.84534	0.9998	R.MNVAPAC'LPER.D	428450	323158
18	1	sp|P00742|FA10_HUMAN	54731.7	0.408	F10	Coagulation factor X	205	31	1.02	163	14033	2+	1309.61	0.003	2.29076	0.9994	R.DWAESTLMTQK.T
18	1	sp|P00742|FA10_HUMAN	54731.7	0.408	F10	Coagulation factor X	205	31	1.02	163	15386	3+	2096.01	0.017	8.11063	0.9851	R.NTEQEEGGEAVHEVEVVIK.H
18	1	sp|P00742|FA10_HUMAN	54731.7	0.408	F10	Coagulation factor X	205	31	1.02	163	5361	2+	1757.73	-0.006	3.41349	0.9978	K.DGDQC'ETSPC'QNQGK.C	40251.8	71156.7
18	1	sp|P00742|FA10_HUMAN	54731.7	0.408	F10	Coagulation factor X	205	31	1.02	163	5636	3+	2048.89	-0.004	1.95227	0.9853	K.YKDGDQC'ETSPC'QNQGK.C	191019	288917
18	1	sp|P00742|FA10_HUMAN	54731.7	0.408	F10	Coagulation factor X	205	31	1.02	163	5782	3+	1730.76	-0.004	2.31112	1	K.QEDAC'QGDSGGPHVTR.F	718874	845656
18	1	sp|P00742|FA10_HUMAN	54731.7	0.408	F10	Coagulation factor X	205	31	1.02	163	5804	2+	1730.76	0.002	1.15556	1	K.QEDAC'QGDSGGPHVTR.F	93289.4	122185
18	1	sp|P00742|FA10_HUMAN	54731.7	0.408	F10	Coagulation factor X	205	31	1.02	163	7278	2+	1713.73	0	0	1	K.Q^EDAC'QGDSGGPHVTR.F	66834.7	153213
18	1	sp|P00742|FA10_HUMAN	54731.7	0.408	F10	Coagulation factor X	205	31	1.02	163	7299	2+	1710.71	1.007	4.09186	1	K.Q^EDACQGDSGGPHVTR.F	66834.7	137871
18	1	sp|P00742|FA10_HUMAN	54731.7	0.408	F10	Coagulation factor X	205	31	1.02	163	11034	2+	1354.68	-0.009	6.64365	0.822	K.AC'IPTGPYPC'GK.Q	277478	468215
18	1	sp|P00742|FA10_HUMAN	54731.7	0.408	F10	Coagulation factor X	205	31	1.02	163	11478	2+	1271.62	0.009	7.07757	0.9976	R.MNVAPACLPER.D	346437	227027
18	1	sp|P00742|FA10_HUMAN	54731.7	0.408	F10	Coagulation factor X	205	31	1.02	163	14243	2+	1309.61	0.007	5.34511	1	R.DWAESTLMTQK.T
18	1	sp|P00742|FA10_HUMAN	54731.7	0.408	F10	Coagulation factor X	205	31	1.02	163	15460	3+	2096.01	0.016	7.63354	0.9142	R.NTEQEEGGEAVHEVEVVIK.H
18	1	sp|P00742|FA10_HUMAN	54731.7	0.408	F10	Coagulation factor X	205	31	1.02	163	18562	2+	1341.67	0.004	2.98136	1	K.ETYDFDIAVLR.L
18	1	sp|P00742|FA10_HUMAN	54731.7	0.408	F10	Coagulation factor X	205	31	1.02	163	5587	3+	2048.89	-0.002	0.976137	0.9644	K.YKDGDQC'ETSPC'QNQGK.C	105380	177098
18	1	sp|P00742|FA10_HUMAN	54731.7	0.408	F10	Coagulation factor X	205	31	1.02	163	5792	3+	1730.76	-0.004	2.31112	0.9993	K.QEDAC'QGDSGGPHVTR.F	405170	484883
18	1	sp|P00742|FA10_HUMAN	54731.7	0.408	F10	Coagulation factor X	205	31	1.02	163	5827	2+	1730.76	0.006	3.46669	0.8197	K.QEDAC'QGDSGGPHVTR.F	20144.3	20242.1
18	1	sp|P00742|FA10_HUMAN	54731.7	0.408	F10	Coagulation factor X	205	31	1.02	163	5847	2+	1727.74	0.01	5.78791	0.9493	K.QEDACQGDSGGPHVTR.F	21471.1	20137.9
18	1	sp|P00742|FA10_HUMAN	54731.7	0.408	F10	Coagulation factor X	205	31	1.02	163	7292	2+	1713.73	0.008	4.66817	0.9999	K.Q^EDAC'QGDSGGPHVTR.F	49271.8	86351.9
18	1	sp|P00742|FA10_HUMAN	54731.7	0.408	F10	Coagulation factor X	205	31	1.02	163	9557	2+	1287.62	0.008	6.21302	0.9998	R.M"NVAPACLPER.D	162968	114789
18	1	sp|P00742|FA10_HUMAN	54731.7	0.408	F10	Coagulation factor X	205	31	1.02	163	11072	2+	1354.68	-0.009	6.64365	1	K.AC'IPTGPYPC'GK.Q	210910	416692
18	1	sp|P00742|FA10_HUMAN	54731.7	0.408	F10	Coagulation factor X	205	31	1.02	163	11183	2+	893.484	0.005	5.59607	0.9998	K.TGIVSGFGR.T
18	1	sp|P00742|FA10_HUMAN	54731.7	0.408	F10	Coagulation factor X	205	31	1.02	163	11346	2+	1271.62	0.008	6.29117	0.9999	R.MNVAPACLPER.D	502534	311960
18	1	sp|P00742|FA10_HUMAN	54731.7	0.408	F10	Coagulation factor X	205	31	1.02	163	10585	2+	893.484	0.009	10.0729	0.9971	K.TGIVSGFGR.T
18	1	sp|P00742|FA10_HUMAN	54731.7	0.408	F10	Coagulation factor X	205	31	1.02	163	4306	2+	907.475	-0.004	4.40784	0.8986	R.IVGGQEC'K.D	14018.5	337670
18	1	sp|P00742|FA10_HUMAN	54731.7	0.408	F10	Coagulation factor X	205	31	1.02	163	5145	2+	1757.73	-0.013	7.39589	0.9936	K.DGDQC'ETSPC'QNQGK.C	2.93174e+06	2.53663e+06
18	1	sp|P00742|FA10_HUMAN	54731.7	0.408	F10	Coagulation factor X	205	31	1.02	163	5174	2+	1751.7	0.007	3.99613	1	K.DGDQCETSPCQNQGK.C	2.93174e+06	2.53663e+06
18	1	sp|P00742|FA10_HUMAN	54731.7	0.408	F10	Coagulation factor X	205	31	1.02	163	5269	2+	1757.73	-0.001	0.568914	1	K.DGDQC'ETSPC'QNQGK.C	2879214	2.47325e+06
18	1	sp|P00742|FA10_HUMAN	54731.7	0.408	F10	Coagulation factor X	205	31	1.02	163	5305	2+	1751.7	0.009	5.13788	0.9989	K.DGDQCETSPCQNQGK.C	2.51666e+06	2.12553e+06
18	1	sp|P00742|FA10_HUMAN	54731.7	0.408	F10	Coagulation factor X	205	31	1.02	163	5501	3+	2042.85	0.007	3.42658	0.9979	K.YKDGDQCETSPCQNQGK.C	16795992	15224100
18	1	sp|P00742|FA10_HUMAN	54731.7	0.408	F10	Coagulation factor X	205	31	1.02	163	5503	3+	2048.89	-0.007	3.41648	0.9997	K.YKDGDQC'ETSPC'QNQGK.C	16795992	15224100
18	1	sp|P00742|FA10_HUMAN	54731.7	0.408	F10	Coagulation factor X	205	31	1.02	163	5536	2+	2048.89	-0.003	1.46421	0.999	K.YKDGDQC'ETSPC'QNQGK.C	546621	571692
18	1	sp|P00742|FA10_HUMAN	54731.7	0.408	F10	Coagulation factor X	205	31	1.02	163	5569	2+	2042.85	0.007	3.42658	1	K.YKDGDQCETSPCQNQGK.C	543188	568694
18	1	sp|P00742|FA10_HUMAN	54731.7	0.408	F10	Coagulation factor X	205	31	1.02	163	5632	3+	2048.89	-0.009	4.39262	1	K.YKDGDQC'ETSPC'QNQGK.C	16969888	15451363
18	1	sp|P00742|FA10_HUMAN	54731.7	0.408	F10	Coagulation factor X	205	31	1.02	163	5644	3+	2042.85	0.01	4.89511	1	K.YKDGDQCETSPCQNQGK.C	16698435	15154941
18	1	sp|P00742|FA10_HUMAN	54731.7	0.408	F10	Coagulation factor X	205	31	1.02	163	5769	3+	2048.89	-0.017	8.29717	0.962	K.YKDGDQC'ETSPC'QNQGK.C	2.45297e+06	1.14879e+06
18	1	sp|P00742|FA10_HUMAN	54731.7	0.408	F10	Coagulation factor X	205	31	1.02	163	5868	2+	1730.76	0.002	1.15556	0.9837	K.QEDAC'QGDSGGPHVTR.F	0	15968.2
18	1	sp|P00742|FA10_HUMAN	54731.7	0.408	F10	Coagulation factor X	205	31	1.02	163	5908	3+	1730.76	-0.004	2.31112	0.9992	K.QEDAC'QGDSGGPHVTR.F	190733	1.18299e+06
18	1	sp|P00742|FA10_HUMAN	54731.7	0.408	F10	Coagulation factor X	205	31	1.02	163	7288	2+	1713.73	0	0	1	K.Q^EDAC'QGDSGGPHVTR.F	0	35130.7
18	1	sp|P00742|FA10_HUMAN	54731.7	0.408	F10	Coagulation factor X	205	31	1.02	163	10453	2+	953.451	0.005	5.24411	0.6573	K.NCELFTR.K	11700813	6.81677e+06
18	1	sp|P00742|FA10_HUMAN	54731.7	0.408	F10	Coagulation factor X	205	31	1.02	163	10461	2+	956.47	0.003	3.13653	0.8396	K.NC'ELFTR.K	11719591	6.82314e+06
18	1	sp|P00742|FA10_HUMAN	54731.7	0.408	F10	Coagulation factor X	205	31	1.02	163	10582	2+	953.451	0.004	4.19529	0.9104	K.NCELFTR.K	11309925	6527998
18	1	sp|P00742|FA10_HUMAN	54731.7	0.408	F10	Coagulation factor X	205	31	1.02	163	10593	2+	956.47	0.003	3.13653	0.9834	K.NC'ELFTR.K	10704608	6153981
18	1	sp|P00742|FA10_HUMAN	54731.7	0.408	F10	Coagulation factor X	205	31	1.02	163	11058	2+	1348.64	0.006	4.44893	0.9996	K.ACIPTGPYPCGK.Q	45720052	23739498
18	1	sp|P00742|FA10_HUMAN	54731.7	0.408	F10	Coagulation factor X	205	31	1.02	163	11099	2+	1354.68	-0.011	8.12002	1	K.AC'IPTGPYPC'GK.Q	45773364	23760850
18	1	sp|P00742|FA10_HUMAN	54731.7	0.408	F10	Coagulation factor X	205	31	1.02	163	11198	2+	1348.64	0.008	5.93191	1	K.ACIPTGPYPCGK.Q	42074292	21645300
18	1	sp|P00742|FA10_HUMAN	54731.7	0.408	F10	Coagulation factor X	205	31	1.02	163	11243	2+	1354.68	-0.01	7.38184	0.9999	K.AC'IPTGPYPC'GK.Q	21244720	10819684
18	1	sp|P00742|FA10_HUMAN	54731.7	0.408	F10	Coagulation factor X	205	31	1.02	163	11301	2+	938.437	0.003	3.19681	0.9949	K.TNEFWNK.Y
18	1	sp|P00742|FA10_HUMAN	54731.7	0.408	F10	Coagulation factor X	205	31	1.02	163	11402	2+	1271.62	1.01	7.86397	0.9986	R.MNVAPACLPER.D	888678	181180
18	1	sp|P00742|FA10_HUMAN	54731.7	0.408	F10	Coagulation factor X	205	31	1.02	163	13124	3+	3233.32	0.01	3.09279	0.936	K.LC'SLDNGDCDQFCHEEQNSVVCSCAR.G
18	1	sp|P00742|FA10_HUMAN	54731.7	0.408	F10	Coagulation factor X	205	31	1.02	163	13139	3+	3245.4	-0.032	9.86011	1	K.LC'SLDNGDC'DQFC'HEEQNSVVC'SC'AR.G	2.45634e+06	1.31467e+06
18	1	sp|P00742|FA10_HUMAN	54731.7	0.408	F10	Coagulation factor X	205	31	1.02	163	14120	2+	1309.61	1.004	3.05435	0.9998	R.DWAESTLMTQK.T
18	1	sp|P00742|FA10_HUMAN	54731.7	0.408	F10	Coagulation factor X	205	31	1.02	163	14248	2+	1309.61	1.084	64.1413	0.9999	R.DWAESTLMTQK.T
18	1	sp|P00742|FA10_HUMAN	54731.7	0.408	F10	Coagulation factor X	205	31	1.02	163	4848	2+	1757.73	-0.011	6.25806	1	K.DGDQC'ETSPC'QNQGK.C	100290280	117488072
18	1	sp|P00742|FA10_HUMAN	54731.7	0.408	F10	Coagulation factor X	205	31	1.02	163	4857	2+	1751.7	0.017	9.70488	0.9998	K.DGDQCETSPCQNQGK.C	104895040	122460264
18	1	sp|P00742|FA10_HUMAN	54731.7	0.408	F10	Coagulation factor X	205	31	1.02	163	4959	3+	1757.73	0.981	10.8094	0.9995	K.DGDQC'ETSPC'QNQGK.C	5861891	6.97559e+06
18	1	sp|P00742|FA10_HUMAN	54731.7	0.408	F10	Coagulation factor X	205	31	1.02	163	4975	2+	1757.73	-0.009	5.12023	1	K.DGDQC'ETSPC'QNQGK.C	110813800	128863520
18	1	sp|P00742|FA10_HUMAN	54731.7	0.408	F10	Coagulation factor X	205	31	1.02	163	4986	2+	1751.7	0.011	6.27963	1	K.DGDQCETSPCQNQGK.C	110893960	128962312
18	1	sp|P00742|FA10_HUMAN	54731.7	0.408	F10	Coagulation factor X	205	31	1.02	163	5086	3+	1757.73	-0.006	3.41349	1	K.DGDQC'ETSPC'QNQGK.C	5595014	6623989
18	1	sp|P00742|FA10_HUMAN	54731.7	0.408	F10	Coagulation factor X	205	31	1.02	163	5107	2+	1757.73	-0.008	4.55132	1	K.DGDQC'ETSPC'QNQGK.C	96844352	111746864
18	1	sp|P00742|FA10_HUMAN	54731.7	0.408	F10	Coagulation factor X	205	31	1.02	163	5118	2+	1751.7	0.009	5.13788	1	K.DGDQCETSPCQNQGK.C	86227984	99043432
18	1	sp|P00742|FA10_HUMAN	54731.7	0.408	F10	Coagulation factor X	205	31	1.02	163	5142	2+	1754.71	-0.002	1.13979	0.9997	K.DGDQCETSPC'QNQGK.C
18	1	sp|P00742|FA10_HUMAN	54731.7	0.408	F10	Coagulation factor X	205	31	1.02	163	5210	3+	2048.89	1.993	3.41648	0.9961	K.YKDGDQC'ETSPC'QNQGK.C	176641136	152385600
18	1	sp|P00742|FA10_HUMAN	54731.7	0.408	F10	Coagulation factor X	205	31	1.02	163	5239	2+	1757.73	-0.01	5.68914	1	K.DGDQC'ETSPC'QNQGK.C	4450862	5.15952e+06
18	1	sp|P00742|FA10_HUMAN	54731.7	0.408	F10	Coagulation factor X	205	31	1.02	163	5251	2+	1751.7	0.007	3.99613	1	K.DGDQCETSPCQNQGK.C	4173630	4.87498e+06
18	1	sp|P00742|FA10_HUMAN	54731.7	0.408	F10	Coagulation factor X	205	31	1.02	163	5297	2+	2048.89	-0.009	4.39262	1	K.YKDGDQC'ETSPC'QNQGK.C	17773612	14214386
18	1	sp|P00742|FA10_HUMAN	54731.7	0.408	F10	Coagulation factor X	205	31	1.02	163	5338	3+	2048.89	-0.005	2.44034	0.9999	K.YKDGDQC'ETSPC'QNQGK.C	213270688	159234304
18	1	sp|P00742|FA10_HUMAN	54731.7	0.408	F10	Coagulation factor X	205	31	1.02	163	5360	2+	2042.85	0.013	6.36365	1	K.YKDGDQCETSPCQNQGK.C	17988494	14396087
18	1	sp|P00742|FA10_HUMAN	54731.7	0.408	F10	Coagulation factor X	205	31	1.02	163	5373	2+	1757.73	-0.008	4.55132	1	K.DGDQC'ETSPC'QNQGK.C	2.7286e+06	3203282
18	1	sp|P00742|FA10_HUMAN	54731.7	0.408	F10	Coagulation factor X	205	31	1.02	163	5402	2+	1751.7	0.01	5.70875	0.9995	K.DGDQCETSPCQNQGK.C	2.14366e+06	2.51964e+06
18	1	sp|P00742|FA10_HUMAN	54731.7	0.408	F10	Coagulation factor X	205	31	1.02	163	5497	2+	2042.85	0.999	0.489511	0.931	K.YKDGDQCETSPCQNQGK.C	8001857	2.50875e+06
18	1	sp|P00742|FA10_HUMAN	54731.7	0.408	F10	Coagulation factor X	205	31	1.02	163	5509	2+	1757.73	-0.006	3.41349	0.9988	K.DGDQC'ETSPC'QNQGK.C	414227	540734
18	1	sp|P00742|FA10_HUMAN	54731.7	0.408	F10	Coagulation factor X	205	31	1.02	163	5591	3+	2048.89	1.993	3.41648	0.9984	K.YKDGDQC'ETSPC'QNQGK.C	8.27365e+06	4319646
18	1	sp|P00742|FA10_HUMAN	54731.7	0.408	F10	Coagulation factor X	205	31	1.02	163	5677	2+	1730.76	1.004	2.31112	0.9996	K.QEDAC'QGDSGGPHVTR.F	0	6878.09
18	1	sp|P00742|FA10_HUMAN	54731.7	0.408	F10	Coagulation factor X	205	31	1.02	163	5692	3+	1730.76	0	0	1	K.QEDAC'QGDSGGPHVTR.F	138666	731089
18	1	sp|P00742|FA10_HUMAN	54731.7	0.408	F10	Coagulation factor X	205	31	1.02	163	5848	2+	1757.73	-0.003	1.70674	0.9999	K.DGDQC'ETSPC'QNQGK.C	166529	200707
18	1	sp|P00742|FA10_HUMAN	54731.7	0.408	F10	Coagulation factor X	205	31	1.02	163	7042	2+	938.458	0.005	5.32789	0.9572	R.GYTLADNGK.A
18	1	sp|P00742|FA10_HUMAN	54731.7	0.408	F10	Coagulation factor X	205	31	1.02	163	7114	2+	1713.73	0.002	1.16704	1	K.Q^EDAC'QGDSGGPHVTR.F	0	23229.1
18	1	sp|P00742|FA10_HUMAN	54731.7	0.408	F10	Coagulation factor X	205	31	1.02	163	8273	2+	1028.55	0.005	4.86122	0.6074	R.EQANNILAR.V
18	1	sp|P00742|FA10_HUMAN	54731.7	0.408	F10	Coagulation factor X	205	31	1.02	163	10194	2+	953.451	1.002	2.09764	0.781	K.NCELFTR.K	45105936	82058648
18	1	sp|P00742|FA10_HUMAN	54731.7	0.408	F10	Coagulation factor X	205	31	1.02	163	10273	2+	956.47	-0.005	5.22756	0.8631	K.NC'ELFTR.K	45742912	83281624
18	1	sp|P00742|FA10_HUMAN	54731.7	0.408	F10	Coagulation factor X	205	31	1.02	163	10416	2+	956.47	-0.004	4.18205	0.9852	K.NC'ELFTR.K	14285549	25389788
18	1	sp|P00742|FA10_HUMAN	54731.7	0.408	F10	Coagulation factor X	205	31	1.02	163	10780	2+	1348.64	0.006	4.44893	0.9998	K.ACIPTGPYPCGK.Q	100382920	254605392
18	1	sp|P00742|FA10_HUMAN	54731.7	0.408	F10	Coagulation factor X	205	31	1.02	163	10845	2+	1354.68	-0.01	7.38184	1	K.AC'IPTGPYPC'GK.Q	104530352	264362480
18	1	sp|P00742|FA10_HUMAN	54731.7	0.408	F10	Coagulation factor X	205	31	1.02	163	10922	2+	1348.64	0.007	5.19042	0.9994	K.ACIPTGPYPCGK.Q	91087976	225893696
18	1	sp|P00742|FA10_HUMAN	54731.7	0.408	F10	Coagulation factor X	205	31	1.02	163	10988	2+	1354.68	-0.011	8.12002	1	K.AC'IPTGPYPC'GK.Q	56295508	136766352
18	1	sp|P00742|FA10_HUMAN	54731.7	0.408	F10	Coagulation factor X	205	31	1.02	163	11054	2+	938.437	0.005	5.32801	0.9996	K.TNEFWNK.Y
18	1	sp|P00742|FA10_HUMAN	54731.7	0.408	F10	Coagulation factor X	205	31	1.02	163	11056	2+	1348.64	0.008	5.93191	0.9999	K.ACIPTGPYPCGK.Q	24686562	58463440
18	1	sp|P00742|FA10_HUMAN	54731.7	0.408	F10	Coagulation factor X	205	31	1.02	163	11120	2+	1354.68	-0.01	7.38184	1	K.AC'IPTGPYPC'GK.Q	7.22295e+06	16181136
18	1	sp|P00742|FA10_HUMAN	54731.7	0.408	F10	Coagulation factor X	205	31	1.02	163	11188	2+	1348.64	0.009	6.6734	0.9982	K.ACIPTGPYPCGK.Q	3.35232e+06	7.16106e+06
18	1	sp|P00742|FA10_HUMAN	54731.7	0.408	F10	Coagulation factor X	205	31	1.02	163	11190	2+	938.437	0.004	4.26241	0.9942	K.TNEFWNK.Y
18	1	sp|P00742|FA10_HUMAN	54731.7	0.408	F10	Coagulation factor X	205	31	1.02	163	11265	2+	1354.68	-0.01	7.38184	1	K.AC'IPTGPYPC'GK.Q	1.90234e+06	4358419
18	1	sp|P00742|FA10_HUMAN	54731.7	0.408	F10	Coagulation factor X	205	31	1.02	163	11348	2+	1348.64	0.005	3.70744	0.9898	K.ACIPTGPYPCGK.Q	1.13761e+06	2.79431e+06
18	1	sp|P00742|FA10_HUMAN	54731.7	0.408	F10	Coagulation factor X	205	31	1.02	163	11409	2+	1354.68	-0.009	6.64365	1	K.AC'IPTGPYPC'GK.Q	866519	2.14488e+06
18	1	sp|P00742|FA10_HUMAN	54731.7	0.408	F10	Coagulation factor X	205	31	1.02	163	11543	2+	1354.68	-0.01	7.38184	0.98	K.AC'IPTGPYPC'GK.Q	409899	990586
18	1	sp|P00742|FA10_HUMAN	54731.7	0.408	F10	Coagulation factor X	205	31	1.02	163	11690	2+	1354.68	0.898	75.2948	0.9922	K.AC'IPTGPYPC'GK.Q
18	1	sp|P00742|FA10_HUMAN	54731.7	0.408	F10	Coagulation factor X	205	31	1.02	163	11741	2+	938.437	0.004	4.26241	0.9995	K.TNEFWNK.Y
18	1	sp|P00742|FA10_HUMAN	54731.7	0.408	F10	Coagulation factor X	205	31	1.02	163	12350	2+	1354.68	-0.007	5.16729	0.8785	K.AC'IPTGPYPC'GK.Q	501002	615277
18	1	sp|P00742|FA10_HUMAN	54731.7	0.408	F10	Coagulation factor X	205	31	1.02	163	12993	3+	3245.4	-0.029	8.93572	0.9999	K.LC'SLDNGDC'DQFC'HEEQNSVVC'SC'AR.G	6479049	13144857
18	1	sp|P00742|FA10_HUMAN	54731.7	0.408	F10	Coagulation factor X	205	31	1.02	163	12999	3+	3230.31	0.031	9.59661	1	K.LCSLDNGDCDQFCHEEQNSVVCSCAR.G	6479049	13144857
18	1	sp|P00742|FA10_HUMAN	54731.7	0.408	F10	Coagulation factor X	205	31	1.02	163	13123	3+	3245.4	1.974	8.01134	0.9976	K.LC'SLDNGDC'DQFC'HEEQNSVVC'SC'AR.G	5.44134e+06	10856247
18	1	sp|P00742|FA10_HUMAN	54731.7	0.408	F10	Coagulation factor X	205	31	1.02	163	13125	3+	3230.31	1.001	0.309568	0.9921	K.LCSLDNGDCDQFCHEEQNSVVCSCAR.G	5.44134e+06	10856247
18	1	sp|P00742|FA10_HUMAN	54731.7	0.408	F10	Coagulation factor X	205	31	1.02	163	13280	3+	3245.4	1.974	8.01134	0.9769	K.LC'SLDNGDC'DQFC'HEEQNSVVC'SC'AR.G	1.03755e+06	1.29696e+06
18	1	sp|P00742|FA10_HUMAN	54731.7	0.408	F10	Coagulation factor X	205	31	1.02	163	13306	3+	3233.32	-0.02	6.18558	0.998	K.LC'SLDNGDCDQFCHEEQNSVVCSCAR.G
18	1	sp|P00742|FA10_HUMAN	54731.7	0.408	F10	Coagulation factor X	205	31	1.02	163	14971	2+	1196.6	-0.077	64.3491	0.9999	R.ANSFLEEMKK.G
18	1	sp|P00742|FA10_HUMAN	54731.7	0.408	F10	Coagulation factor X	205	31	1.02	163	16986	2+	1969.88	-1.006	3.04587	0.9745	K.DGLGEYTC'TC'LEGFEGK.N	148052	66958.3
18	1	sp|P00742|FA10_HUMAN	54731.7	0.408	F10	Coagulation factor X	205	31	1.02	163	17216	2+	1969.88	-0.006	3.04587	1	K.DGLGEYTC'TC'LEGFEGK.N	2.49568e+06	1.47543e+06
18	1	sp|P00742|FA10_HUMAN	54731.7	0.408	F10	Coagulation factor X	205	31	1.02	163	17236	2+	1963.84	0.012	6.11047	1	K.DGLGEYTCTCLEGFEGK.N	2.49568e+06	1.47543e+06
18	1	sp|P00742|FA10_HUMAN	54731.7	0.408	F10	Coagulation factor X	205	31	1.02	163	18322	2+	1341.67	0.01	7.4534	0.9999	K.ETYDFDIAVLR.L
18	1	sp|P00742|FA10_HUMAN	54731.7	0.408	F10	Coagulation factor X	205	31	1.02	163	4925	2+	1757.73	-0.001	0.568914	1	K.DGDQC'ETSPC'QNQGK.C	12470629	5648799
18	1	sp|P00742|FA10_HUMAN	54731.7	0.408	F10	Coagulation factor X	205	31	1.02	163	4976	2+	1751.7	0.009	5.13788	1	K.DGDQCETSPCQNQGK.C	12485180	5658289
18	1	sp|P00742|FA10_HUMAN	54731.7	0.408	F10	Coagulation factor X	205	31	1.02	163	5022	3+	1757.73	0.981	10.8094	0.9999	K.DGDQC'ETSPC'QNQGK.C	732668	340714
18	1	sp|P00742|FA10_HUMAN	54731.7	0.408	F10	Coagulation factor X	205	31	1.02	163	5031	3+	1751.7	0.008	4.567	0.7017	K.DGDQCETSPCQNQGK.C	732668	340714
18	1	sp|P00742|FA10_HUMAN	54731.7	0.408	F10	Coagulation factor X	205	31	1.02	163	5055	2+	1757.73	-0.001	0.568914	1	K.DGDQC'ETSPC'QNQGK.C	12053529	5.44722e+06
18	1	sp|P00742|FA10_HUMAN	54731.7	0.408	F10	Coagulation factor X	205	31	1.02	163	5121	2+	1751.7	0.003	1.71263	1	K.DGDQCETSPCQNQGK.C	4.94482e+06	2.18826e+06
18	1	sp|P00742|FA10_HUMAN	54731.7	0.408	F10	Coagulation factor X	205	31	1.02	163	5211	2+	1757.73	0.995	2.84457	0.9996	K.DGDQC'ETSPC'QNQGK.C	264328	129875
18	1	sp|P00742|FA10_HUMAN	54731.7	0.408	F10	Coagulation factor X	205	31	1.02	163	5253	2+	1751.7	0.009	5.13788	1	K.DGDQCETSPCQNQGK.C	260992	129877
18	1	sp|P00742|FA10_HUMAN	54731.7	0.408	F10	Coagulation factor X	205	31	1.02	163	5288	3+	2048.89	-0.017	8.29717	0.9885	K.YKDGDQC'ETSPC'QNQGK.C	52106836	10656407
18	1	sp|P00742|FA10_HUMAN	54731.7	0.408	F10	Coagulation factor X	205	31	1.02	163	5361	3+	2042.85	0.013	6.36365	1	K.YKDGDQCETSPCQNQGK.C	52106836	10656407
18	1	sp|P00742|FA10_HUMAN	54731.7	0.408	F10	Coagulation factor X	205	31	1.02	163	7067	2+	938.458	0.005	5.32789	0.9505	R.GYTLADNGK.A
18	1	sp|P00742|FA10_HUMAN	54731.7	0.408	F10	Coagulation factor X	205	31	1.02	163	8158	2+	1028.55	0.006	5.83346	0.8227	R.EQANNILAR.V
18	1	sp|P00742|FA10_HUMAN	54731.7	0.408	F10	Coagulation factor X	205	31	1.02	163	10168	2+	953.451	0.003	3.14647	0.7838	K.NCELFTR.K	10776285	5.4626e+06
18	1	sp|P00742|FA10_HUMAN	54731.7	0.408	F10	Coagulation factor X	205	31	1.02	163	10176	2+	956.47	0.003	3.13653	0.6889	K.NC'ELFTR.K	10787639	5.47795e+06
18	1	sp|P00742|FA10_HUMAN	54731.7	0.408	F10	Coagulation factor X	205	31	1.02	163	10297	2+	953.451	0.004	4.19529	0.8597	K.NCELFTR.K	10242259	5.12521e+06
18	1	sp|P00742|FA10_HUMAN	54731.7	0.408	F10	Coagulation factor X	205	31	1.02	163	10307	2+	956.47	0.003	3.13653	0.8868	K.NC'ELFTR.K	9539557	4.75949e+06
18	1	sp|P00742|FA10_HUMAN	54731.7	0.408	F10	Coagulation factor X	205	31	1.02	163	10848	2+	1348.64	0.006	4.44893	0.9893	K.ACIPTGPYPCGK.Q	26477974	17510426
18	1	sp|P00742|FA10_HUMAN	54731.7	0.408	F10	Coagulation factor X	205	31	1.02	163	10853	2+	1354.68	-0.011	8.12002	0.9981	K.AC'IPTGPYPC'GK.Q	26477974	17510426
18	1	sp|P00742|FA10_HUMAN	54731.7	0.408	F10	Coagulation factor X	205	31	1.02	163	10978	2+	1348.64	0.008	5.93191	0.9995	K.ACIPTGPYPCGK.Q	26299964	17402946
18	1	sp|P00742|FA10_HUMAN	54731.7	0.408	F10	Coagulation factor X	205	31	1.02	163	10979	2+	1354.68	-0.01	7.38184	1	K.AC'IPTGPYPC'GK.Q	26299964	17402946
18	1	sp|P00742|FA10_HUMAN	54731.7	0.408	F10	Coagulation factor X	205	31	1.02	163	11110	2+	1354.68	0.905	70.1275	0.9646	K.AC'IPTGPYPC'GK.Q
18	1	sp|P00742|FA10_HUMAN	54731.7	0.408	F10	Coagulation factor X	205	31	1.02	163	12951	3+	3230.31	0.006	1.85741	1	K.LCSLDNGDCDQFCHEEQNSVVCSCAR.G	1605931	770867
18	1	sp|P00742|FA10_HUMAN	54731.7	0.408	F10	Coagulation factor X	205	31	1.02	163	12961	3+	3245.4	0.984	4.93005	0.9996	K.LC'SLDNGDC'DQFC'HEEQNSVVC'SC'AR.G	1605931	770867
18	1	sp|P00742|FA10_HUMAN	54731.7	0.408	F10	Coagulation factor X	205	31	1.02	163	13176	3+	3233.32	-0.011	3.40207	0.9901	K.LC'SLDNGDCDQFCHEEQNSVVCSCAR.G
18	1	sp|P00742|FA10_HUMAN	54731.7	0.408	F10	Coagulation factor X	205	31	1.02	163	14887	2+	1196.6	-0.079	66.0205	0.9998	R.ANSFLEEMKK.G
18	1	sp|P00742|FA10_HUMAN	54731.7	0.408	F10	Coagulation factor X	205	31	1.02	163	17132	2+	1969.88	-0.009	4.56881	1	K.DGLGEYTC'TC'LEGFEGK.N	555901	216707
18	1	sp|P00742|FA10_HUMAN	54731.7	0.408	F10	Coagulation factor X	205	31	1.02	163	17141	2+	1963.84	0.01	5.09206	1	K.DGLGEYTCTCLEGFEGK.N	555901	216707
18	1	sp|P00742|FA10_HUMAN	54731.7	0.408	F10	Coagulation factor X	205	31	1.02	163	4934	2+	1751.7	0.008	4.567	0.9999	K.DGDQCETSPCQNQGK.C	811562	952548
18	1	sp|P00742|FA10_HUMAN	54731.7	0.408	F10	Coagulation factor X	205	31	1.02	163	4979	2+	1757.73	-0.008	4.55132	1	K.DGDQC'ETSPC'QNQGK.C	801976	883177
18	1	sp|P00742|FA10_HUMAN	54731.7	0.408	F10	Coagulation factor X	205	31	1.02	163	5313	3+	2048.89	-0.006	2.92841	0.9998	K.YKDGDQC'ETSPC'QNQGK.C	2.99832e+06	1406778
18	1	sp|P00742|FA10_HUMAN	54731.7	0.408	F10	Coagulation factor X	205	31	1.02	163	5314	3+	2042.85	0.011	5.38462	1	K.YKDGDQCETSPCQNQGK.C	2.99832e+06	1406778
18	1	sp|P00742|FA10_HUMAN	54731.7	0.408	F10	Coagulation factor X	205	31	1.02	163	6978	2+	938.458	0.005	5.32789	0.9621	R.GYTLADNGK.A
18	1	sp|P00742|FA10_HUMAN	54731.7	0.408	F10	Coagulation factor X	205	31	1.02	163	10867	2+	1354.68	0.907	68.6511	0.9693	K.AC'IPTGPYPC'GK.Q
18	1	sp|P00742|FA10_HUMAN	54731.7	0.408	F10	Coagulation factor X	205	31	1.02	163	10889	2+	1348.64	0.007	5.19042	0.9997	K.ACIPTGPYPCGK.Q	1.60172e+06	1.96559e+06
18	1	sp|P00742|FA10_HUMAN	54731.7	0.408	F10	Coagulation factor X	205	31	1.02	163	5133	2+	1757.73	-0.011	6.25806	1	K.DGDQC'ETSPC'QNQGK.C	249822	368933
18	1	sp|P00742|FA10_HUMAN	54731.7	0.408	F10	Coagulation factor X	205	31	1.02	163	5147	2+	1751.7	0.01	5.70875	0.9999	K.DGDQCETSPCQNQGK.C	249822	364605
18	1	sp|P00742|FA10_HUMAN	54731.7	0.408	F10	Coagulation factor X	205	31	1.02	163	5478	3+	2048.89	-0.005	2.44034	1	K.YKDGDQC'ETSPC'QNQGK.C	4.12775e+06	782308
18	1	sp|P00742|FA10_HUMAN	54731.7	0.408	F10	Coagulation factor X	205	31	1.02	163	5747	3+	1727.74	0.007	4.05154	1	K.QEDACQGDSGGPHVTR.F	502491	389687
18	1	sp|P00742|FA10_HUMAN	54731.7	0.408	F10	Coagulation factor X	205	31	1.02	163	5774	2+	1727.74	0.006	3.47274	0.9999	K.QEDACQGDSGGPHVTR.F	25546.5	18860.9
18	1	sp|P00742|FA10_HUMAN	54731.7	0.408	F10	Coagulation factor X	205	31	1.02	163	7115	2+	1710.71	0.01	5.84551	1	K.Q^EDACQGDSGGPHVTR.F	92099.2	61724.7
18	1	sp|P00742|FA10_HUMAN	54731.7	0.408	F10	Coagulation factor X	205	31	1.02	163	7165	2+	938.458	0.004	4.26231	0.9207	R.GYTLADNGK.A
18	1	sp|P00742|FA10_HUMAN	54731.7	0.408	F10	Coagulation factor X	205	31	1.02	163	9520	2+	1287.62	0.009	6.98965	0.9989	R.M"NVAPACLPER.D	385886	247993
18	1	sp|P00742|FA10_HUMAN	54731.7	0.408	F10	Coagulation factor X	205	31	1.02	163	10960	2+	1354.68	-0.004	2.95273	0.9999	K.AC'IPTGPYPC'GK.Q	823357	1.53299e+06
18	1	sp|P00742|FA10_HUMAN	54731.7	0.408	F10	Coagulation factor X	205	31	1.02	163	10987	2+	1348.64	0.007	5.19042	0.9861	K.ACIPTGPYPCGK.Q	823357	1.53299e+06
18	1	sp|P00742|FA10_HUMAN	54731.7	0.408	F10	Coagulation factor X	205	31	1.02	163	11093	2+	1354.68	-0.01	7.38184	0.9999	K.AC'IPTGPYPC'GK.Q	719952	1.37466e+06
18	1	sp|P00742|FA10_HUMAN	54731.7	0.408	F10	Coagulation factor X	205	31	1.02	163	11323	2+	1274.64	-0.002	1.56907	1	R.MNVAPAC'LPER.D	311137	293445
18	1	sp|P00742|FA10_HUMAN	54731.7	0.408	F10	Coagulation factor X	205	31	1.02	163	13942	2+	1309.61	0.007	5.34511	1	R.DWAESTLMTQK.T
18	1	sp|P00742|FA10_HUMAN	54731.7	0.408	F10	Coagulation factor X	205	31	1.02	163	18474	2+	1341.67	0.004	2.98136	1	K.ETYDFDIAVLR.L
18	1	sp|P00742|FA10_HUMAN	54731.7	0.408	F10	Coagulation factor X	205	31	1.02	163	5058	2+	1757.73	-0.009	5.12023	1	K.DGDQC'ETSPC'QNQGK.C	185605	303508
18	1	sp|P00742|FA10_HUMAN	54731.7	0.408	F10	Coagulation factor X	205	31	1.02	163	5067	2+	1751.7	0.008	4.567	0.9985	K.DGDQCETSPCQNQGK.C	185605	302488
18	1	sp|P00742|FA10_HUMAN	54731.7	0.408	F10	Coagulation factor X	205	31	1.02	163	5300	3+	2048.89	-0.01	4.88069	0.888	K.YKDGDQC'ETSPC'QNQGK.C	561358	921161
18	1	sp|P00742|FA10_HUMAN	54731.7	0.408	F10	Coagulation factor X	205	31	1.02	163	5514	3+	1727.74	0.011	6.3667	0.9932	K.QEDACQGDSGGPHVTR.F	2115982	1632870
18	1	sp|P00742|FA10_HUMAN	54731.7	0.408	F10	Coagulation factor X	205	31	1.02	163	5555	2+	1727.74	0.011	6.3667	1	K.QEDACQGDSGGPHVTR.F	219738	161298
18	1	sp|P00742|FA10_HUMAN	54731.7	0.408	F10	Coagulation factor X	205	31	1.02	163	5571	2+	1730.76	-0.006	3.46669	1	K.QEDAC'QGDSGGPHVTR.F	219738	161298
18	1	sp|P00742|FA10_HUMAN	54731.7	0.408	F10	Coagulation factor X	205	31	1.02	163	6800	2+	1713.73	0	0	1	K.Q^EDAC'QGDSGGPHVTR.F	310333	445891
18	1	sp|P00742|FA10_HUMAN	54731.7	0.408	F10	Coagulation factor X	205	31	1.02	163	9263	2+	1287.62	0.005	3.88314	0.9994	R.M"NVAPACLPER.D	751707	444213
18	1	sp|P00742|FA10_HUMAN	54731.7	0.408	F10	Coagulation factor X	205	31	1.02	163	10750	2+	1354.68	-0.009	6.64365	1	K.AC'IPTGPYPC'GK.Q	1.0256e+06	1.83099e+06
18	1	sp|P00742|FA10_HUMAN	54731.7	0.408	F10	Coagulation factor X	205	31	1.02	163	10779	2+	1348.64	0.008	5.93191	0.9971	K.ACIPTGPYPCGK.Q	1.0256e+06	1.83099e+06
18	1	sp|P00742|FA10_HUMAN	54731.7	0.408	F10	Coagulation factor X	205	31	1.02	163	10806	2+	893.484	0.005	5.59607	0.9999	K.TGIVSGFGR.T
18	1	sp|P00742|FA10_HUMAN	54731.7	0.408	F10	Coagulation factor X	205	31	1.02	163	10987	2+	1271.62	0.006	4.71838	0.9999	R.MNVAPACLPER.D	2.31957e+06	1.27064e+06
18	1	sp|P00742|FA10_HUMAN	54731.7	0.408	F10	Coagulation factor X	205	31	1.02	163	11009	2+	1274.64	-0.01	7.84534	0.9994	R.MNVAPAC'LPER.D	2.27762e+06	1.2175e+06
18	1	sp|P00742|FA10_HUMAN	54731.7	0.408	F10	Coagulation factor X	205	31	1.02	163	11659	2+	1325.6	0.008	6.03498	1	R.DWAESTLM"TQK.T
18	1	sp|P00742|FA10_HUMAN	54731.7	0.408	F10	Coagulation factor X	205	31	1.02	163	14014	2+	1309.61	0.005	3.81793	1	R.DWAESTLMTQK.T
18	1	sp|P00742|FA10_HUMAN	54731.7	0.408	F10	Coagulation factor X	205	31	1.02	163	15525	2+	2096.01	0.01	4.77096	0.9993	R.NTEQEEGGEAVHEVEVVIK.H
18	1	sp|P00742|FA10_HUMAN	54731.7	0.408	F10	Coagulation factor X	205	31	1.02	163	18270	2+	1341.67	0.004	2.98136	1	K.ETYDFDIAVLR.L
18	1	sp|P00742|FA10_HUMAN	54731.7	0.408	F10	Coagulation factor X	205	31	1.02	163	5237	2+	1757.73	-0.009	5.12023	0.9998	K.DGDQC'ETSPC'QNQGK.C	53239.2	83768.9
18	1	sp|P00742|FA10_HUMAN	54731.7	0.408	F10	Coagulation factor X	205	31	1.02	163	5256	2+	1751.7	0.013	7.42138	0.9995	K.DGDQCETSPCQNQGK.C	50483.7	80613.3
18	1	sp|P00742|FA10_HUMAN	54731.7	0.408	F10	Coagulation factor X	205	31	1.02	163	5451	3+	2048.89	-0.012	5.85682	0.9988	K.YKDGDQC'ETSPC'QNQGK.C	205150	336258
18	1	sp|P00742|FA10_HUMAN	54731.7	0.408	F10	Coagulation factor X	205	31	1.02	163	5643	3+	1730.76	0	0	1	K.QEDAC'QGDSGGPHVTR.F	360113	323764
18	1	sp|P00742|FA10_HUMAN	54731.7	0.408	F10	Coagulation factor X	205	31	1.02	163	7034	2+	1713.73	0	0	1	K.Q^EDAC'QGDSGGPHVTR.F	57241.5	89350.6
18	1	sp|P00742|FA10_HUMAN	54731.7	0.408	F10	Coagulation factor X	205	31	1.02	163	10852	2+	1354.68	-0.008	5.90547	1	K.AC'IPTGPYPC'GK.Q	513758	772001
18	1	sp|P00742|FA10_HUMAN	54731.7	0.408	F10	Coagulation factor X	205	31	1.02	163	11045	2+	1271.62	0.009	7.07757	0.9888	R.MNVAPACLPER.D	599561	320978
18	1	sp|P00742|FA10_HUMAN	54731.7	0.408	F10	Coagulation factor X	205	31	1.02	163	5277	2+	1757.73	-0.009	5.12023	1	K.DGDQC'ETSPC'QNQGK.C	134353	219893
18	1	sp|P00742|FA10_HUMAN	54731.7	0.408	F10	Coagulation factor X	205	31	1.02	163	5311	2+	1751.7	0.006	3.42525	0.9953	K.DGDQCETSPCQNQGK.C	134353	219893
18	1	sp|P00742|FA10_HUMAN	54731.7	0.408	F10	Coagulation factor X	205	31	1.02	163	5515	3+	2048.89	1.993	3.41648	0.9999	K.YKDGDQC'ETSPC'QNQGK.C	232951	455284
18	1	sp|P00742|FA10_HUMAN	54731.7	0.408	F10	Coagulation factor X	205	31	1.02	163	5714	2+	1730.76	0	0	1	K.QEDAC'QGDSGGPHVTR.F	178232	673429
18	1	sp|P00742|FA10_HUMAN	54731.7	0.408	F10	Coagulation factor X	205	31	1.02	163	5724	3+	1730.76	-0.004	2.31112	1	K.QEDAC'QGDSGGPHVTR.F	1.07478e+06	3.73894e+06
18	1	sp|P00742|FA10_HUMAN	54731.7	0.408	F10	Coagulation factor X	205	31	1.02	163	7201	2+	1713.73	0.002	1.16704	1	K.Q^EDAC'QGDSGGPHVTR.F	2328.07	20598.5
18	1	sp|P00742|FA10_HUMAN	54731.7	0.408	F10	Coagulation factor X	205	31	1.02	163	9484	2+	1287.62	0.015	11.6494	0.9983	R.M"NVAPACLPER.D	246327	150864
18	1	sp|P00742|FA10_HUMAN	54731.7	0.408	F10	Coagulation factor X	205	31	1.02	163	10980	2+	1354.68	-0.01	7.38184	0.9999	K.AC'IPTGPYPC'GK.Q	474704	838124
18	1	sp|P00742|FA10_HUMAN	54731.7	0.408	F10	Coagulation factor X	205	31	1.02	163	11001	2+	1348.64	0.009	6.6734	0.7196	K.ACIPTGPYPCGK.Q	474704	838124
18	1	sp|P00742|FA10_HUMAN	54731.7	0.408	F10	Coagulation factor X	205	31	1.02	163	11220	2+	1274.64	-0.01	7.84534	0.9993	R.MNVAPAC'LPER.D	954740	452976
18	1	sp|P00742|FA10_HUMAN	54731.7	0.408	F10	Coagulation factor X	205	31	1.02	163	15531	3+	2096.01	0.021	10.019	0.8916	R.NTEQEEGGEAVHEVEVVIK.H
19	1	sp|P00746|CFAD_HUMAN	27032.9	0.514	CFD	Complement factor D	14	9	0.9	5	17992	3+	2681.38	0.015	5.59414	1	R.AVPHPDSQPDTIDHDLLLLQLSEK.A
19	1	sp|P00746|CFAD_HUMAN	27032.9	0.514	CFD	Complement factor D	14	9	0.9	5	17837	3+	2681.38	0.009	3.35648	0.9999	R.AVPHPDSQPDTIDHDLLLLQLSEK.A
19	1	sp|P00746|CFAD_HUMAN	27032.9	0.514	CFD	Complement factor D	14	9	0.9	5	18072	3+	2681.38	0.012	4.47531	1	R.AVPHPDSQPDTIDHDLLLLQLSEK.A
19	1	sp|P00746|CFAD_HUMAN	27032.9	0.514	CFD	Complement factor D	14	9	0.9	5	3601	2+	1136.54	0.007	6.15902	0.9997	R.THHDGAITER.L
19	1	sp|P00746|CFAD_HUMAN	27032.9	0.514	CFD	Complement factor D	14	9	0.9	5	5617	2+	997.463	-0.005	5.01272	0.9951	R.LMC'AESNR.R	1.66259e+06	1.0313e+06
19	1	sp|P00746|CFAD_HUMAN	27032.9	0.514	CFD	Complement factor D	14	9	0.9	5	11760	3+	1789.98	0.01	5.58665	0.9947	K.VQVLLGAHSLSQPEPSK.R
19	1	sp|P00746|CFAD_HUMAN	27032.9	0.514	CFD	Complement factor D	14	9	0.9	5	16353	3+	1758	0.008	4.55062	1	R.RPDSLQHVLLPVLDR.A
19	1	sp|P00746|CFAD_HUMAN	27032.9	0.514	CFD	Complement factor D	14	9	0.9	5	16369	2+	1758	0.009	5.11945	1	R.RPDSLQHVLLPVLDR.A
19	1	sp|P00746|CFAD_HUMAN	27032.9	0.514	CFD	Complement factor D	14	9	0.9	5	17442	2+	2077.04	0.011	5.29599	1	K.GDSGGPLVC'GGVLEGVVTSGSR.V	415489	554200
19	1	sp|P00746|CFAD_HUMAN	27032.9	0.514	CFD	Complement factor D	14	9	0.9	5	17490	2+	2182.09	1.002	0.916552	0.9991	R.DVAPGTLC'DVAGWGIVNHAGR.R	45295.4	55849.3
19	1	sp|P00746|CFAD_HUMAN	27032.9	0.514	CFD	Complement factor D	14	9	0.9	5	18043	3+	2681.38	0.013	4.84825	1	R.AVPHPDSQPDTIDHDLLLLQLSEK.A
19	1	sp|P00746|CFAD_HUMAN	27032.9	0.514	CFD	Complement factor D	14	9	0.9	5	24471	2+	1365.7	0.009	6.59	0.6513	R.VASYAAWIDSVLA.-
19	1	sp|P00746|CFAD_HUMAN	27032.9	0.514	CFD	Complement factor D	14	9	0.9	5	17308	2+	2077.04	1.013	6.2589	1	K.GDSGGPLVC'GGVLEGVVTSGSR.V	226987	179362
19	1	sp|P00746|CFAD_HUMAN	27032.9	0.514	CFD	Complement factor D	14	9	0.9	5	17329	2+	2074.02	1.013	6.26801	0.9999	K.GDSGGPLVCGGVLEGVVTSGSR.V	245255	177117
20	1	sp|P00748|FA12_HUMAN	67792.1	0.257	F12	Coagulation factor XII	77	19	1.32	48	6302	2+	1002.48	0.004	3.99011	0.9848	R.NGPLSCGQR.L	307779	41881.8
20	1	sp|P00748|FA12_HUMAN	67792.1	0.257	F12	Coagulation factor XII	77	19	1.32	48	7445	2+	927.489	0.004	4.31272	0.9577	R.EQPPSLTR.N
20	1	sp|P00748|FA12_HUMAN	67792.1	0.257	F12	Coagulation factor XII	77	19	1.32	48	7576	2+	1005.5	0.98	19.8907	0.7331	R.NGPLSC'GQR.L	1.96084e+06	7.96851e+06
20	1	sp|P00748|FA12_HUMAN	67792.1	0.257	F12	Coagulation factor XII	77	19	1.32	48	14414	2+	2012.96	-0.005	2.48391	1	R.TTLSGAPC'QPWASEATYR.N	501399	394874
20	1	sp|P00748|FA12_HUMAN	67792.1	0.257	F12	Coagulation factor XII	77	19	1.32	48	16540	3+	2096.09	0.008	3.81663	1	R.LHEAFSPVSYQHDLALLR.L
20	1	sp|P00748|FA12_HUMAN	67792.1	0.257	F12	Coagulation factor XII	77	19	1.32	48	12648	2+	883.572	0.004	4.52708	1	R.VVGGLVALR.G
20	1	sp|P00748|FA12_HUMAN	67792.1	0.257	F12	Coagulation factor XII	77	19	1.32	48	14400	2+	2012.96	-0.005	2.48391	1	R.TTLSGAPC'QPWASEATYR.N	390325	484689
20	1	sp|P00748|FA12_HUMAN	67792.1	0.257	F12	Coagulation factor XII	77	19	1.32	48	16552	3+	2096.09	0.013	6.20202	1	R.LHEAFSPVSYQHDLALLR.L
20	1	sp|P00748|FA12_HUMAN	67792.1	0.257	F12	Coagulation factor XII	77	19	1.32	48	16563	2+	2096.09	0.012	5.72494	1	R.LHEAFSPVSYQHDLALLR.L
20	1	sp|P00748|FA12_HUMAN	67792.1	0.257	F12	Coagulation factor XII	77	19	1.32	48	22615	2+	2029.05	0.021	10.3497	0.9975	R.NKPGVYTDVAYYLAWIR.E
20	1	sp|P00748|FA12_HUMAN	67792.1	0.257	F12	Coagulation factor XII	77	19	1.32	48	12652	2+	883.572	0.004	4.52708	0.9999	R.VVGGLVALR.G
20	1	sp|P00748|FA12_HUMAN	67792.1	0.257	F12	Coagulation factor XII	77	19	1.32	48	14265	2+	2012.96	-0.991	4.47103	0.9949	R.TTLSGAPC'QPWASEATYR.N	306659	273490
20	1	sp|P00748|FA12_HUMAN	67792.1	0.257	F12	Coagulation factor XII	77	19	1.32	48	14310	2+	2009.94	0.014	6.96539	1	R.TTLSGAPCQPWASEATYR.N	306659	273490
20	1	sp|P00748|FA12_HUMAN	67792.1	0.257	F12	Coagulation factor XII	77	19	1.32	48	16623	3+	2096.09	1.023	10.9728	1	R.LHEAFSPVSYQHDLALLR.L
20	1	sp|P00748|FA12_HUMAN	67792.1	0.257	F12	Coagulation factor XII	77	19	1.32	48	16681	2+	2096.09	0.014	6.6791	1	R.LHEAFSPVSYQHDLALLR.L
20	1	sp|P00748|FA12_HUMAN	67792.1	0.257	F12	Coagulation factor XII	77	19	1.32	48	22015	3+	2029.05	1.011	5.42125	0.9999	R.NKPGVYTDVAYYLAWIR.E
20	1	sp|P00748|FA12_HUMAN	67792.1	0.257	F12	Coagulation factor XII	77	19	1.32	48	22050	2+	2029.05	0.014	6.89977	0.9998	R.NKPGVYTDVAYYLAWIR.E
20	1	sp|P00748|FA12_HUMAN	67792.1	0.257	F12	Coagulation factor XII	77	19	1.32	48	20727	3+	2029.05	0.011	5.42125	0.9544	R.NKPGVYTDVAYYLAWIR.E
20	1	sp|P00748|FA12_HUMAN	67792.1	0.257	F12	Coagulation factor XII	77	19	1.32	48	7372	2+	927.489	0.005	5.3909	0.9113	R.EQPPSLTR.N
20	1	sp|P00748|FA12_HUMAN	67792.1	0.257	F12	Coagulation factor XII	77	19	1.32	48	13277	3+	2345.09	0.002	0.852845	1	K.GRPGPQPWC'ATTPNFDQDQR.W	705730	12732941
20	1	sp|P00748|FA12_HUMAN	67792.1	0.257	F12	Coagulation factor XII	77	19	1.32	48	13757	2+	1069.52	-0.004	3.73999	0.9997	R.WGYC'LEPK.K	312923	6417878
20	1	sp|P00748|FA12_HUMAN	67792.1	0.257	F12	Coagulation factor XII	77	19	1.32	48	13883	2+	1069.52	-0.004	3.73999	0.9999	R.WGYC'LEPK.K	304982	6.24915e+06
20	1	sp|P00748|FA12_HUMAN	67792.1	0.257	F12	Coagulation factor XII	77	19	1.32	48	4123	2+	1028.51	-0.005	4.86139	0.9043	R.TNPC'LHGGR.C	889419	3.3549e+06
20	1	sp|P00748|FA12_HUMAN	67792.1	0.257	F12	Coagulation factor XII	77	19	1.32	48	5756	2+	1016.5	-0.009	8.85389	0.9998	R.C'LEVEGHR.L	1245182	4888990
20	1	sp|P00748|FA12_HUMAN	67792.1	0.257	F12	Coagulation factor XII	77	19	1.32	48	6031	2+	1002.48	0.003	2.99258	0.9403	R.NGPLSCGQR.L	1.77273e+06	77775.6
20	1	sp|P00748|FA12_HUMAN	67792.1	0.257	F12	Coagulation factor XII	77	19	1.32	48	7164	2+	909.479	0.005	5.49765	0.9637	R.E^QPPSLTR.N
20	1	sp|P00748|FA12_HUMAN	67792.1	0.257	F12	Coagulation factor XII	77	19	1.32	48	7175	2+	927.489	0.005	5.3909	0.9848	R.EQPPSLTR.N
20	1	sp|P00748|FA12_HUMAN	67792.1	0.257	F12	Coagulation factor XII	77	19	1.32	48	13621	2+	1069.52	-0.004	3.73999	0.9998	R.WGYC'LEPK.K	121441	513604
20	1	sp|P00748|FA12_HUMAN	67792.1	0.257	F12	Coagulation factor XII	77	19	1.32	48	14008	2+	1079.57	-0.002	1.85258	0.9996	K.C'FEPQLLR.F	748308	715584
20	1	sp|P00748|FA12_HUMAN	67792.1	0.257	F12	Coagulation factor XII	77	19	1.32	48	14013	2+	1076.56	0.005	4.64444	0.9999	K.CFEPQLLR.F	748308	715584
20	1	sp|P00748|FA12_HUMAN	67792.1	0.257	F12	Coagulation factor XII	77	19	1.32	48	14299	2+	2012.96	0.002	0.993563	1	R.TTLSGAPC'QPWASEATYR.N	8.08355e+06	27187544
20	1	sp|P00748|FA12_HUMAN	67792.1	0.257	F12	Coagulation factor XII	77	19	1.32	48	14308	3+	2012.96	0.011	5.4646	1	R.TTLSGAPC'QPWASEATYR.N	1.6124e+06	5.6962e+06
20	1	sp|P00748|FA12_HUMAN	67792.1	0.257	F12	Coagulation factor XII	77	19	1.32	48	14313	2+	2009.94	1.014	6.96539	1	R.TTLSGAPCQPWASEATYR.N	8083554	27187546
20	1	sp|P00748|FA12_HUMAN	67792.1	0.257	F12	Coagulation factor XII	77	19	1.32	48	14435	2+	2012.96	1.016	7.94851	1	R.TTLSGAPC'QPWASEATYR.N	7321112	24641476
20	1	sp|P00748|FA12_HUMAN	67792.1	0.257	F12	Coagulation factor XII	77	19	1.32	48	16901	3+	2096.09	0.014	6.6791	0.9999	R.LHEAFSPVSYQHDLALLR.L
20	1	sp|P00748|FA12_HUMAN	67792.1	0.257	F12	Coagulation factor XII	77	19	1.32	48	18308	2+	1932.96	-0.005	2.58671	0.9983	R.NPDNDIRPWC'FVLNR.D	327162	831130
20	1	sp|P00748|FA12_HUMAN	67792.1	0.257	F12	Coagulation factor XII	77	19	1.32	48	4134	2+	1028.51	-0.004	3.88911	0.8084	R.TNPC'LHGGR.C	723257	4809506
20	1	sp|P00748|FA12_HUMAN	67792.1	0.257	F12	Coagulation factor XII	77	19	1.32	48	5801	2+	1016.5	-0.005	4.91883	1	R.C'LEVEGHR.L	927225	5972810
20	1	sp|P00748|FA12_HUMAN	67792.1	0.257	F12	Coagulation factor XII	77	19	1.32	48	5966	2+	1002.48	0.006	5.98517	1	R.NGPLSCGQR.L	876747	29817.7
20	1	sp|P00748|FA12_HUMAN	67792.1	0.257	F12	Coagulation factor XII	77	19	1.32	48	7123	2+	1002.48	0.989	10.9728	0.8529	R.NGPLSCGQR.L	1.10325e+06	143278
20	1	sp|P00748|FA12_HUMAN	67792.1	0.257	F12	Coagulation factor XII	77	19	1.32	48	7169	2+	927.489	0.005	5.3909	0.832	R.EQPPSLTR.N
20	1	sp|P00748|FA12_HUMAN	67792.1	0.257	F12	Coagulation factor XII	77	19	1.32	48	13115	2+	1291.62	0	0	1	R.NWGLGGHAFC'R.N	190990	760697
20	1	sp|P00748|FA12_HUMAN	67792.1	0.257	F12	Coagulation factor XII	77	19	1.32	48	13594	2+	1066.5	0.01	9.37644	0.907	R.WGYCLEPK.K	339211	56404.1
20	1	sp|P00748|FA12_HUMAN	67792.1	0.257	F12	Coagulation factor XII	77	19	1.32	48	13985	2+	1079.57	-0.003	2.77887	0.9996	K.C'FEPQLLR.F	1.14251e+06	1.41976e+06
20	1	sp|P00748|FA12_HUMAN	67792.1	0.257	F12	Coagulation factor XII	77	19	1.32	48	14138	2+	2012.96	0.001	0.496782	1	R.TTLSGAPC'QPWASEATYR.N	9666148	50717932
20	1	sp|P00748|FA12_HUMAN	67792.1	0.257	F12	Coagulation factor XII	77	19	1.32	48	14151	3+	2012.96	0.008	3.97425	1	R.TTLSGAPC'QPWASEATYR.N	1.90374e+06	9902069
20	1	sp|P00748|FA12_HUMAN	67792.1	0.257	F12	Coagulation factor XII	77	19	1.32	48	14234	2+	2009.94	1.014	6.96539	1	R.TTLSGAPCQPWASEATYR.N	9666149	50717932
20	1	sp|P00748|FA12_HUMAN	67792.1	0.257	F12	Coagulation factor XII	77	19	1.32	48	14267	2+	2012.96	0.002	0.993563	1	R.TTLSGAPC'QPWASEATYR.N	9251023	48416028
20	1	sp|P00748|FA12_HUMAN	67792.1	0.257	F12	Coagulation factor XII	77	19	1.32	48	16848	3+	2096.09	0.014	6.6791	1	R.LHEAFSPVSYQHDLALLR.L
20	1	sp|P00748|FA12_HUMAN	67792.1	0.257	F12	Coagulation factor XII	77	19	1.32	48	17911	3+	1932.96	0	0	0.9999	R.NPDNDIRPWC'FVLNR.D	2272971	8.12049e+06
20	1	sp|P00748|FA12_HUMAN	67792.1	0.257	F12	Coagulation factor XII	77	19	1.32	48	17917	2+	1932.96	0	0	0.9978	R.NPDNDIRPWC'FVLNR.D	587738	2.16276e+06
20	1	sp|P00748|FA12_HUMAN	67792.1	0.257	F12	Coagulation factor XII	77	19	1.32	48	18060	3+	1932.96	0.001	0.517342	0.9859	R.NPDNDIRPWC'FVLNR.D	1.03269e+06	3667306
20	1	sp|P00748|FA12_HUMAN	67792.1	0.257	F12	Coagulation factor XII	77	19	1.32	48	13899	2+	1079.57	-0.003	2.77887	0.9871	K.C'FEPQLLR.F	231502	314586
20	1	sp|P00748|FA12_HUMAN	67792.1	0.257	F12	Coagulation factor XII	77	19	1.32	48	14394	2+	2012.96	0	0	1	R.TTLSGAPC'QPWASEATYR.N	470468	1.33523e+06
20	1	sp|P00748|FA12_HUMAN	67792.1	0.257	F12	Coagulation factor XII	77	19	1.32	48	14406	2+	2009.94	1.014	6.96539	1	R.TTLSGAPCQPWASEATYR.N	470468	1.33523e+06
20	1	sp|P00748|FA12_HUMAN	67792.1	0.257	F12	Coagulation factor XII	77	19	1.32	48	12702	2+	883.572	0.004	4.52708	0.9999	R.VVGGLVALR.G
20	1	sp|P00748|FA12_HUMAN	67792.1	0.257	F12	Coagulation factor XII	77	19	1.32	48	14353	2+	2012.96	0.008	3.97425	1	R.TTLSGAPC'QPWASEATYR.N	310749	643442
20	1	sp|P00748|FA12_HUMAN	67792.1	0.257	F12	Coagulation factor XII	77	19	1.32	48	16785	3+	2096.09	0.01	4.77078	0.9999	R.LHEAFSPVSYQHDLALLR.L
20	1	sp|P00748|FA12_HUMAN	67792.1	0.257	F12	Coagulation factor XII	77	19	1.32	48	16912	3+	2096.09	0.015	7.15617	1	R.LHEAFSPVSYQHDLALLR.L
20	1	sp|P00748|FA12_HUMAN	67792.1	0.257	F12	Coagulation factor XII	77	19	1.32	48	5706	2+	1013.48	0.004	3.94678	0.6576	R.CLEVEGHR.L	125931	140373
20	1	sp|P00748|FA12_HUMAN	67792.1	0.257	F12	Coagulation factor XII	77	19	1.32	48	6683	2+	927.489	0.003	3.23454	0.9813	R.EQPPSLTR.N
20	1	sp|P00748|FA12_HUMAN	67792.1	0.257	F12	Coagulation factor XII	77	19	1.32	48	12192	2+	883.572	0.003	3.39531	0.9999	R.VVGGLVALR.G
20	1	sp|P00748|FA12_HUMAN	67792.1	0.257	F12	Coagulation factor XII	77	19	1.32	48	13731	2+	1076.56	0.007	6.50222	0.9961	K.CFEPQLLR.F	585601	366448
20	1	sp|P00748|FA12_HUMAN	67792.1	0.257	F12	Coagulation factor XII	77	19	1.32	48	14320	2+	2009.94	0.009	4.47775	1	R.TTLSGAPCQPWASEATYR.N	13309910	8538.76
20	1	sp|P00748|FA12_HUMAN	67792.1	0.257	F12	Coagulation factor XII	77	19	1.32	48	14349	2+	2012.96	0.996	1.98713	1	R.TTLSGAPC'QPWASEATYR.N	13309909	8539.55
20	1	sp|P00748|FA12_HUMAN	67792.1	0.257	F12	Coagulation factor XII	77	19	1.32	48	16903	3+	2096.09	0.011	5.24786	1	R.LHEAFSPVSYQHDLALLR.L
20	1	sp|P00748|FA12_HUMAN	67792.1	0.257	F12	Coagulation factor XII	77	19	1.32	48	22632	3+	2029.05	0.009	4.43556	0.996	R.NKPGVYTDVAYYLAWIR.E
20	1	sp|P00748|FA12_HUMAN	67792.1	0.257	F12	Coagulation factor XII	77	19	1.32	48	12004	2+	883.572	0.003	3.39531	0.9999	R.VVGGLVALR.G
20	1	sp|P00748|FA12_HUMAN	67792.1	0.257	F12	Coagulation factor XII	77	19	1.32	48	13183	2+	1079.57	0	0	0.6543	K.C'FEPQLLR.F	436654	879856
20	1	sp|P00748|FA12_HUMAN	67792.1	0.257	F12	Coagulation factor XII	77	19	1.32	48	13194	2+	1076.56	0.005	4.64444	0.9681	K.CFEPQLLR.F	436654	879856
20	1	sp|P00748|FA12_HUMAN	67792.1	0.257	F12	Coagulation factor XII	77	19	1.32	48	14073	2+	2012.96	-0.003	1.49034	1	R.TTLSGAPC'QPWASEATYR.N	520957	377868
20	1	sp|P00748|FA12_HUMAN	67792.1	0.257	F12	Coagulation factor XII	77	19	1.32	48	14083	2+	2009.94	1.013	6.46786	1	R.TTLSGAPCQPWASEATYR.N	500678	380178
20	1	sp|P00748|FA12_HUMAN	67792.1	0.257	F12	Coagulation factor XII	77	19	1.32	48	16659	3+	2096.09	0.003	1.43123	0.9999	R.LHEAFSPVSYQHDLALLR.L
20	1	sp|P00748|FA12_HUMAN	67792.1	0.257	F12	Coagulation factor XII	77	19	1.32	48	12421	2+	883.572	0.003	3.39531	0.9998	R.VVGGLVALR.G
20	1	sp|P00748|FA12_HUMAN	67792.1	0.257	F12	Coagulation factor XII	77	19	1.32	48	13899	2+	1076.56	0.005	4.64444	0.9572	K.CFEPQLLR.F	255465	263777
20	1	sp|P00748|FA12_HUMAN	67792.1	0.257	F12	Coagulation factor XII	77	19	1.32	48	14437	2+	2012.96	-0.005	2.48391	1	R.TTLSGAPC'QPWASEATYR.N	494742	551780
20	1	sp|P00748|FA12_HUMAN	67792.1	0.257	F12	Coagulation factor XII	77	19	1.32	48	16755	3+	2096.09	0.011	5.24786	1	R.LHEAFSPVSYQHDLALLR.L
21	1	sp|P00915|CAH1_HUMAN	28870.2	0.284	CA1	Carbonic anhydrase 1	8	5			7507	2+	1026.51	0.008	7.7934	0.9365	K.YSSLAEAASK.A
21	1	sp|P00915|CAH1_HUMAN	28870.2	0.284	CA1	Carbonic anhydrase 1	8	5			7072	2+	1026.51	0.006	5.84505	1	K.YSSLAEAASK.A
21	1	sp|P00915|CAH1_HUMAN	28870.2	0.284	CA1	Carbonic anhydrase 1	8	5			9738	2+	985.437	0.005	5.07389	0.9976	K.GGPFSDSYR.L
21	1	sp|P00915|CAH1_HUMAN	28870.2	0.284	CA1	Carbonic anhydrase 1	8	5			9869	2+	985.437	0.004	4.05911	0.9596	K.GGPFSDSYR.L
21	1	sp|P00915|CAH1_HUMAN	28870.2	0.284	CA1	Carbonic anhydrase 1	8	5			10819	3+	1929.01	0.01	5.18401	1	K.HDTSLKPISVSYNPATAK.E
21	1	sp|P00915|CAH1_HUMAN	28870.2	0.284	CA1	Carbonic anhydrase 1	8	5			12782	3+	2759.39	0.019	6.88558	0.959	R.SLLSNVEGDNAVPMQHNNRPTQPLK.G
21	1	sp|P00915|CAH1_HUMAN	28870.2	0.284	CA1	Carbonic anhydrase 1	8	5			19818	2+	1186.69	0.006	5.0561	1	K.ADGLAVIGVLMK.V
21	1	sp|P00915|CAH1_HUMAN	28870.2	0.284	CA1	Carbonic anhydrase 1	8	5			10950	3+	1929.01	0.012	6.22081	1	K.HDTSLKPISVSYNPATAK.E
22	1	sp|P00918|CAH2_HUMAN	29246.1	0.254	CA2	Carbonic anhydrase 2	6	5			11707	2+	1315.71	0.007	5.32032	0.9077	K.EPISVSSEQVLK.F
22	1	sp|P00918|CAH2_HUMAN	29246.1	0.254	CA2	Carbonic anhydrase 2	6	5			12461	2+	1169.52	0.006	5.1303	0.9994	K.SADFTNFDPR.G
22	1	sp|P00918|CAH2_HUMAN	29246.1	0.254	CA2	Carbonic anhydrase 2	6	5			14321	2+	987.572	0.004	4.05034	0.9997	K.VVDVLDSIK.T
22	1	sp|P00918|CAH2_HUMAN	29246.1	0.254	CA2	Carbonic anhydrase 2	6	5			13634	2+	987.572	0.005	5.06292	0.997	K.VVDVLDSIK.T
22	1	sp|P00918|CAH2_HUMAN	29246.1	0.254	CA2	Carbonic anhydrase 2	6	5			15446	3+	2140.09	0.009	4.20543	1	K.YDPSLKPLSVSYDQATSLR.I
22	1	sp|P00918|CAH2_HUMAN	29246.1	0.254	CA2	Carbonic anhydrase 2	6	5			24163	2+	1668.97	0.012	7.19007	1	K.AVQQPDGLAVLGIFLK.V
23	1	sp|P01008|ANT3_HUMAN	52602.4	0.659	SERPINC1	Antithrombin-III (short name: ATIII)	1885	50	1.23	117	6553	3+	2002.97	0.01	4.99259	0.9991	K.KATEDEGSEQKIPEATNR.R
23	1	sp|P01008|ANT3_HUMAN	52602.4	0.659	SERPINC1	Antithrombin-III (short name: ATIII)	1885	50	1.23	117	6698	3+	2002.97	0.012	5.99111	0.9999	K.KATEDEGSEQKIPEATNR.R
23	1	sp|P01008|ANT3_HUMAN	52602.4	0.659	SERPINC1	Antithrombin-III (short name: ATIII)	1885	50	1.23	117	7321	3+	1874.87	0.005	2.66685	0.9931	K.ATEDEGSEQKIPEATNR.R
23	1	sp|P01008|ANT3_HUMAN	52602.4	0.659	SERPINC1	Antithrombin-III (short name: ATIII)	1885	50	1.23	117	7401	2+	1874.87	0	0	1	K.ATEDEGSEQKIPEATNR.R
23	1	sp|P01008|ANT3_HUMAN	52602.4	0.659	SERPINC1	Antithrombin-III (short name: ATIII)	1885	50	1.23	117	7444	3+	1874.87	0.01	5.33369	1	K.ATEDEGSEQKIPEATNR.R
23	1	sp|P01008|ANT3_HUMAN	52602.4	0.659	SERPINC1	Antithrombin-III (short name: ATIII)	1885	50	1.23	117	7582	3+	1874.87	0.992	4.26696	0.998	K.ATEDEGSEQKIPEATNR.R
23	1	sp|P01008|ANT3_HUMAN	52602.4	0.659	SERPINC1	Antithrombin-III (short name: ATIII)	1885	50	1.23	117	17654	2+	1426.67	-0.004	2.80373	0.9342	R.DIPMNPMC'IYR.S	152626	507621
23	1	sp|P01008|ANT3_HUMAN	52602.4	0.659	SERPINC1	Antithrombin-III (short name: ATIII)	1885	50	1.23	117	25412	3+	3066.5	0.021	6.8482	0.9973	K.ELTPEVLQEWLDELEEMMLVVHMPR.F
23	1	sp|P01008|ANT3_HUMAN	52602.4	0.659	SERPINC1	Antithrombin-III (short name: ATIII)	1885	50	1.23	117	15	2+	1848.9	1.015	8.11291	0.6826	K.EQLQDMGLVDLFSPEK.S
23	1	sp|P01008|ANT3_HUMAN	52602.4	0.659	SERPINC1	Antithrombin-III (short name: ATIII)	1885	50	1.23	117	116	2+	1430.79	0.007	4.89241	0.9967	R.VAEGTQVLELPFK.G
23	1	sp|P01008|ANT3_HUMAN	52602.4	0.659	SERPINC1	Antithrombin-III (short name: ATIII)	1885	50	1.23	117	144	2+	1848.9	0.009	4.86775	0.994	K.EQLQDMGLVDLFSPEK.S
23	1	sp|P01008|ANT3_HUMAN	52602.4	0.659	SERPINC1	Antithrombin-III (short name: ATIII)	1885	50	1.23	117	435	2+	1430.79	0.007	4.89241	0.7804	R.VAEGTQVLELPFK.G
23	1	sp|P01008|ANT3_HUMAN	52602.4	0.659	SERPINC1	Antithrombin-III (short name: ATIII)	1885	50	1.23	117	610	2+	1848.9	1.015	8.11291	0.97	K.EQLQDMGLVDLFSPEK.S
23	1	sp|P01008|ANT3_HUMAN	52602.4	0.659	SERPINC1	Antithrombin-III (short name: ATIII)	1885	50	1.23	117	658	2+	1430.79	0.005	3.49458	0.994	R.VAEGTQVLELPFK.G
23	1	sp|P01008|ANT3_HUMAN	52602.4	0.659	SERPINC1	Antithrombin-III (short name: ATIII)	1885	50	1.23	117	745	2+	1848.9	1.009	4.86775	0.656	K.EQLQDMGLVDLFSPEK.S
23	1	sp|P01008|ANT3_HUMAN	52602.4	0.659	SERPINC1	Antithrombin-III (short name: ATIII)	1885	50	1.23	117	767	2+	1430.79	0.008	5.59132	0.8849	R.VAEGTQVLELPFK.G
23	1	sp|P01008|ANT3_HUMAN	52602.4	0.659	SERPINC1	Antithrombin-III (short name: ATIII)	1885	50	1.23	117	881	2+	1430.79	0.004	2.79566	0.9746	R.VAEGTQVLELPFK.G
23	1	sp|P01008|ANT3_HUMAN	52602.4	0.659	SERPINC1	Antithrombin-III (short name: ATIII)	1885	50	1.23	117	1083	2+	1389.76	0.01	7.19551	0.6569	R.EVPLNTIIFMGR.V
23	1	sp|P01008|ANT3_HUMAN	52602.4	0.659	SERPINC1	Antithrombin-III (short name: ATIII)	1885	50	1.23	117	1354	2+	1430.79	0.006	4.19349	0.9961	R.VAEGTQVLELPFK.G
23	1	sp|P01008|ANT3_HUMAN	52602.4	0.659	SERPINC1	Antithrombin-III (short name: ATIII)	1885	50	1.23	117	1356	2+	1848.9	0.01	5.40861	0.7391	K.EQLQDMGLVDLFSPEK.S
23	1	sp|P01008|ANT3_HUMAN	52602.4	0.659	SERPINC1	Antithrombin-III (short name: ATIII)	1885	50	1.23	117	1469	2+	1430.79	0.003	2.09675	0.9859	R.VAEGTQVLELPFK.G
23	1	sp|P01008|ANT3_HUMAN	52602.4	0.659	SERPINC1	Antithrombin-III (short name: ATIII)	1885	50	1.23	117	5114	2+	800.426	0.004	4.99734	0.6937	K.IPEATNR.R
23	1	sp|P01008|ANT3_HUMAN	52602.4	0.659	SERPINC1	Antithrombin-III (short name: ATIII)	1885	50	1.23	117	5248	2+	800.426	0.004	4.99734	0.8664	K.IPEATNR.R
23	1	sp|P01008|ANT3_HUMAN	52602.4	0.659	SERPINC1	Antithrombin-III (short name: ATIII)	1885	50	1.23	117	6451	3+	2002.97	0.015	7.48889	0.9999	K.KATEDEGSEQKIPEATNR.R
23	1	sp|P01008|ANT3_HUMAN	52602.4	0.659	SERPINC1	Antithrombin-III (short name: ATIII)	1885	50	1.23	117	6464	2+	1796.68	0.011	6.12241	1	K.ADGESCSASM"M"YQEGK.F	842733	539383
23	1	sp|P01008|ANT3_HUMAN	52602.4	0.659	SERPINC1	Antithrombin-III (short name: ATIII)	1885	50	1.23	117	6474	2+	1799.7	0.997	1.66695	1	K.ADGESC'SASM"M"YQEGK.F	842733	539383
23	1	sp|P01008|ANT3_HUMAN	52602.4	0.659	SERPINC1	Antithrombin-III (short name: ATIII)	1885	50	1.23	117	7079	2+	1874.87	0.006	3.20022	0.9889	K.ATEDEGSEQKIPEATNR.R
23	1	sp|P01008|ANT3_HUMAN	52602.4	0.659	SERPINC1	Antithrombin-III (short name: ATIII)	1885	50	1.23	117	7159	3+	1874.87	0.014	7.46717	0.9999	K.ATEDEGSEQKIPEATNR.R
23	1	sp|P01008|ANT3_HUMAN	52602.4	0.659	SERPINC1	Antithrombin-III (short name: ATIII)	1885	50	1.23	117	7205	2+	1874.87	0.01	5.33369	0.8201	K.ATEDEGSEQKIPEATNR.R
23	1	sp|P01008|ANT3_HUMAN	52602.4	0.659	SERPINC1	Antithrombin-III (short name: ATIII)	1885	50	1.23	117	7888	2+	1783.7	-0.008	4.48506	0.9999	K.ADGESC'SASMM"YQEGK.F	3467467	2.80643e+06
23	1	sp|P01008|ANT3_HUMAN	52602.4	0.659	SERPINC1	Antithrombin-III (short name: ATIII)	1885	50	1.23	117	7915	2+	1780.68	0.012	6.73899	1	K.ADGESCSASMM"YQEGK.F	3.47108e+06	2812323
23	1	sp|P01008|ANT3_HUMAN	52602.4	0.659	SERPINC1	Antithrombin-III (short name: ATIII)	1885	50	1.23	117	8029	2+	1783.7	0.012	6.72758	1	K.ADGESC'SASMM"YQEGK.F	2.85873e+06	2.28952e+06
23	1	sp|P01008|ANT3_HUMAN	52602.4	0.659	SERPINC1	Antithrombin-III (short name: ATIII)	1885	50	1.23	117	8132	2+	1780.68	0.011	6.17741	0.9912	K.ADGESCSASMM"YQEGK.F	162454	120792
23	1	sp|P01008|ANT3_HUMAN	52602.4	0.659	SERPINC1	Antithrombin-III (short name: ATIII)	1885	50	1.23	117	8195	2+	1783.7	0.002	1.12126	1	K.ADGESC'SASMM"YQEGK.F	56105.9	64449.7
23	1	sp|P01008|ANT3_HUMAN	52602.4	0.659	SERPINC1	Antithrombin-III (short name: ATIII)	1885	50	1.23	117	8476	2+	1780.68	0.011	6.17741	0.9999	K.ADGESCSASM"MYQEGK.F	3.74987e+06	3.04169e+06
23	1	sp|P01008|ANT3_HUMAN	52602.4	0.659	SERPINC1	Antithrombin-III (short name: ATIII)	1885	50	1.23	117	8482	2+	1783.7	-0.008	4.48506	1	K.ADGESC'SASM"MYQEGK.F	3.75744e+06	3.05427e+06
23	1	sp|P01008|ANT3_HUMAN	52602.4	0.659	SERPINC1	Antithrombin-III (short name: ATIII)	1885	50	1.23	117	8627	2+	1783.7	0.012	6.72758	1	K.ADGESC'SASM"MYQEGK.F	2.93796e+06	2.40792e+06
23	1	sp|P01008|ANT3_HUMAN	52602.4	0.659	SERPINC1	Antithrombin-III (short name: ATIII)	1885	50	1.23	117	8771	2+	1783.7	0.012	6.72758	0.9994	K.ADGESC'SASMM"YQEGK.F	164301	210824
23	1	sp|P01008|ANT3_HUMAN	52602.4	0.659	SERPINC1	Antithrombin-III (short name: ATIII)	1885	50	1.23	117	9317	2+	911.531	0.005	5.48528	0.9566	K.LPGIVAEGR.D
23	1	sp|P01008|ANT3_HUMAN	52602.4	0.659	SERPINC1	Antithrombin-III (short name: ATIII)	1885	50	1.23	117	9630	2+	1783.7	0.004	2.24253	0.8287	K.ADGESC'SASM"MYQEGK.F	81863.3	175342
23	1	sp|P01008|ANT3_HUMAN	52602.4	0.659	SERPINC1	Antithrombin-III (short name: ATIII)	1885	50	1.23	117	9825	2+	1767.71	-1.006	3.39423	0.9994	K.ADGESC'SASMMYQEGK.F	150825	203304
23	1	sp|P01008|ANT3_HUMAN	52602.4	0.659	SERPINC1	Antithrombin-III (short name: ATIII)	1885	50	1.23	117	9971	2+	1767.71	-1.006	3.39423	0.9996	K.ADGESC'SASMMYQEGK.F	40031384	62314040
23	1	sp|P01008|ANT3_HUMAN	52602.4	0.659	SERPINC1	Antithrombin-III (short name: ATIII)	1885	50	1.23	117	10109	2+	1767.71	0.007	3.95993	1	K.ADGESC'SASMMYQEGK.F	43906868	68289784
23	1	sp|P01008|ANT3_HUMAN	52602.4	0.659	SERPINC1	Antithrombin-III (short name: ATIII)	1885	50	1.23	117	10127	3+	1767.71	0.009	5.09134	1	K.ADGESC'SASMMYQEGK.F	822085	1.27875e+06
23	1	sp|P01008|ANT3_HUMAN	52602.4	0.659	SERPINC1	Antithrombin-III (short name: ATIII)	1885	50	1.23	117	10236	2+	911.531	0.006	6.58233	0.9998	K.LPGIVAEGR.D
23	1	sp|P01008|ANT3_HUMAN	52602.4	0.659	SERPINC1	Antithrombin-III (short name: ATIII)	1885	50	1.23	117	10251	2+	1767.71	0.007	3.95993	1	K.ADGESC'SASMMYQEGK.F	28582122	44620920
23	1	sp|P01008|ANT3_HUMAN	52602.4	0.659	SERPINC1	Antithrombin-III (short name: ATIII)	1885	50	1.23	117	10372	2+	911.531	0.005	5.48528	1	K.LPGIVAEGR.D
23	1	sp|P01008|ANT3_HUMAN	52602.4	0.659	SERPINC1	Antithrombin-III (short name: ATIII)	1885	50	1.23	117	10515	2+	911.531	0.006	6.58233	1	K.LPGIVAEGR.D
23	1	sp|P01008|ANT3_HUMAN	52602.4	0.659	SERPINC1	Antithrombin-III (short name: ATIII)	1885	50	1.23	117	10554	2+	1767.71	0.007	3.95993	0.9999	K.ADGESC'SASMMYQEGK.F	650443	1486599
23	1	sp|P01008|ANT3_HUMAN	52602.4	0.659	SERPINC1	Antithrombin-III (short name: ATIII)	1885	50	1.23	117	10658	2+	911.531	0.005	5.48528	1	K.LPGIVAEGR.D
23	1	sp|P01008|ANT3_HUMAN	52602.4	0.659	SERPINC1	Antithrombin-III (short name: ATIII)	1885	50	1.23	117	10985	2+	1767.71	0.007	3.95993	1	K.ADGESC'SASMMYQEGK.F	307623	488731
23	1	sp|P01008|ANT3_HUMAN	52602.4	0.659	SERPINC1	Antithrombin-III (short name: ATIII)	1885	50	1.23	117	11054	2+	911.531	1.854	160.17	0.9736	K.LPGIVAEGR.D
23	1	sp|P01008|ANT3_HUMAN	52602.4	0.659	SERPINC1	Antithrombin-III (short name: ATIII)	1885	50	1.23	117	11090	2+	1799.7	-0.023	12.7799	0.9571	K.ADGESC'SASM"M"YQEGK.F	3464757	5263981
23	1	sp|P01008|ANT3_HUMAN	52602.4	0.659	SERPINC1	Antithrombin-III (short name: ATIII)	1885	50	1.23	117	11530	2+	1309.61	0.008	6.10871	1	R.DDLYVSDAFHK.A
23	1	sp|P01008|ANT3_HUMAN	52602.4	0.659	SERPINC1	Antithrombin-III (short name: ATIII)	1885	50	1.23	117	11534	3+	1309.61	0.004	3.05435	0.9736	R.DDLYVSDAFHK.A
23	1	sp|P01008|ANT3_HUMAN	52602.4	0.659	SERPINC1	Antithrombin-III (short name: ATIII)	1885	50	1.23	117	11601	2+	911.531	-0.955	49.3675	0.973	K.LPGIVAEGR.D
23	1	sp|P01008|ANT3_HUMAN	52602.4	0.659	SERPINC1	Antithrombin-III (short name: ATIII)	1885	50	1.23	117	11855	2+	1764.69	-0.985	8.50009	0.9953	K.ADGESCSASMMYQEGK.F	97959.3	94469.3
23	1	sp|P01008|ANT3_HUMAN	52602.4	0.659	SERPINC1	Antithrombin-III (short name: ATIII)	1885	50	1.23	117	12036	2+	908.472	0.005	5.50374	0.9928	R.IEDGFSLK.E
23	1	sp|P01008|ANT3_HUMAN	52602.4	0.659	SERPINC1	Antithrombin-III (short name: ATIII)	1885	50	1.23	117	12139	2+	911.531	0.004	4.38822	0.796	K.LPGIVAEGR.D
23	1	sp|P01008|ANT3_HUMAN	52602.4	0.659	SERPINC1	Antithrombin-III (short name: ATIII)	1885	50	1.23	117	12488	2+	1309.61	0.007	5.34512	1	R.DDLYVSDAFHK.A
23	1	sp|P01008|ANT3_HUMAN	52602.4	0.659	SERPINC1	Antithrombin-III (short name: ATIII)	1885	50	1.23	117	12492	3+	1309.61	0.01	7.63588	0.9811	R.DDLYVSDAFHK.A
23	1	sp|P01008|ANT3_HUMAN	52602.4	0.659	SERPINC1	Antithrombin-III (short name: ATIII)	1885	50	1.23	117	12627	2+	1309.61	0.006	4.58153	1	R.DDLYVSDAFHK.A
23	1	sp|P01008|ANT3_HUMAN	52602.4	0.659	SERPINC1	Antithrombin-III (short name: ATIII)	1885	50	1.23	117	12628	3+	1309.61	0.006	4.58153	0.9959	R.DDLYVSDAFHK.A
23	1	sp|P01008|ANT3_HUMAN	52602.4	0.659	SERPINC1	Antithrombin-III (short name: ATIII)	1885	50	1.23	117	12771	2+	1309.61	0.009	6.8723	1	R.DDLYVSDAFHK.A
23	1	sp|P01008|ANT3_HUMAN	52602.4	0.659	SERPINC1	Antithrombin-III (short name: ATIII)	1885	50	1.23	117	12872	3+	1309.61	0.007	5.34512	0.869	R.DDLYVSDAFHK.A
23	1	sp|P01008|ANT3_HUMAN	52602.4	0.659	SERPINC1	Antithrombin-III (short name: ATIII)	1885	50	1.23	117	13005	3+	1309.61	0.006	4.58153	0.9921	R.DDLYVSDAFHK.A
23	1	sp|P01008|ANT3_HUMAN	52602.4	0.659	SERPINC1	Antithrombin-III (short name: ATIII)	1885	50	1.23	117	13063	2+	1309.61	0.007	5.34512	0.9998	R.DDLYVSDAFHK.A
23	1	sp|P01008|ANT3_HUMAN	52602.4	0.659	SERPINC1	Antithrombin-III (short name: ATIII)	1885	50	1.23	117	13149	3+	1309.61	0.009	6.8723	0.9117	R.DDLYVSDAFHK.A
23	1	sp|P01008|ANT3_HUMAN	52602.4	0.659	SERPINC1	Antithrombin-III (short name: ATIII)	1885	50	1.23	117	13426	2+	1309.61	0.007	5.34512	0.9994	R.DDLYVSDAFHK.A
23	1	sp|P01008|ANT3_HUMAN	52602.4	0.659	SERPINC1	Antithrombin-III (short name: ATIII)	1885	50	1.23	117	13694	3+	1528.74	0.007	4.57893	0.9976	R.FATTFYQHLADSK.N
23	1	sp|P01008|ANT3_HUMAN	52602.4	0.659	SERPINC1	Antithrombin-III (short name: ATIII)	1885	50	1.23	117	13695	2+	1528.74	0.008	5.23306	1	R.FATTFYQHLADSK.N
23	1	sp|P01008|ANT3_HUMAN	52602.4	0.659	SERPINC1	Antithrombin-III (short name: ATIII)	1885	50	1.23	117	13837	3+	1528.74	0.01	6.54132	0.9883	R.FATTFYQHLADSK.N
23	1	sp|P01008|ANT3_HUMAN	52602.4	0.659	SERPINC1	Antithrombin-III (short name: ATIII)	1885	50	1.23	117	13838	2+	1528.74	0.01	6.54132	1	R.FATTFYQHLADSK.N
23	1	sp|P01008|ANT3_HUMAN	52602.4	0.659	SERPINC1	Antithrombin-III (short name: ATIII)	1885	50	1.23	117	13981	3+	1528.74	0.008	5.23306	0.8849	R.FATTFYQHLADSK.N
23	1	sp|P01008|ANT3_HUMAN	52602.4	0.659	SERPINC1	Antithrombin-III (short name: ATIII)	1885	50	1.23	117	13984	2+	1528.74	0.01	6.54132	1	R.FATTFYQHLADSK.N
23	1	sp|P01008|ANT3_HUMAN	52602.4	0.659	SERPINC1	Antithrombin-III (short name: ATIII)	1885	50	1.23	117	14125	3+	1528.74	0.007	4.57893	0.8701	R.FATTFYQHLADSK.N
23	1	sp|P01008|ANT3_HUMAN	52602.4	0.659	SERPINC1	Antithrombin-III (short name: ATIII)	1885	50	1.23	117	14130	2+	1528.74	0.01	6.54132	1	R.FATTFYQHLADSK.N
23	1	sp|P01008|ANT3_HUMAN	52602.4	0.659	SERPINC1	Antithrombin-III (short name: ATIII)	1885	50	1.23	117	14267	3+	1528.74	0.006	3.92479	0.7587	R.FATTFYQHLADSK.N
23	1	sp|P01008|ANT3_HUMAN	52602.4	0.659	SERPINC1	Antithrombin-III (short name: ATIII)	1885	50	1.23	117	14285	2+	1528.74	1.01	6.54132	0.9999	R.FATTFYQHLADSK.N
23	1	sp|P01008|ANT3_HUMAN	52602.4	0.659	SERPINC1	Antithrombin-III (short name: ATIII)	1885	50	1.23	117	14319	2+	1309.61	0.067	51.1604	0.9944	R.DDLYVSDAFHK.A
23	1	sp|P01008|ANT3_HUMAN	52602.4	0.659	SERPINC1	Antithrombin-III (short name: ATIII)	1885	50	1.23	117	14400	3+	1528.74	0.008	5.23306	0.6263	R.FATTFYQHLADSK.N
23	1	sp|P01008|ANT3_HUMAN	52602.4	0.659	SERPINC1	Antithrombin-III (short name: ATIII)	1885	50	1.23	117	14436	2+	1528.74	0.01	6.54132	0.9998	R.FATTFYQHLADSK.N
23	1	sp|P01008|ANT3_HUMAN	52602.4	0.659	SERPINC1	Antithrombin-III (short name: ATIII)	1885	50	1.23	117	14560	3+	1528.74	0.008	5.23306	0.9321	R.FATTFYQHLADSK.N
23	1	sp|P01008|ANT3_HUMAN	52602.4	0.659	SERPINC1	Antithrombin-III (short name: ATIII)	1885	50	1.23	117	14660	2+	1528.74	0.006	3.92479	0.9773	R.FATTFYQHLADSK.N
23	1	sp|P01008|ANT3_HUMAN	52602.4	0.659	SERPINC1	Antithrombin-III (short name: ATIII)	1885	50	1.23	117	14998	3+	1211.64	0.008	6.60261	0.9997	R.FRIEDGFSLK.E
23	1	sp|P01008|ANT3_HUMAN	52602.4	0.659	SERPINC1	Antithrombin-III (short name: ATIII)	1885	50	1.23	117	15675	2+	1340.66	0.007	5.2213	1	K.TSDQIHFFFAK.L
23	1	sp|P01008|ANT3_HUMAN	52602.4	0.659	SERPINC1	Antithrombin-III (short name: ATIII)	1885	50	1.23	117	15730	3+	1586.89	0.008	5.04131	1	R.RVAEGTQVLELPFK.G
23	1	sp|P01008|ANT3_HUMAN	52602.4	0.659	SERPINC1	Antithrombin-III (short name: ATIII)	1885	50	1.23	117	15780	2+	1684.92	0.008	4.748	1	K.GDDITM"VLILPKPEK.S
23	1	sp|P01008|ANT3_HUMAN	52602.4	0.659	SERPINC1	Antithrombin-III (short name: ATIII)	1885	50	1.23	117	15796	2+	1586.89	0.009	5.67147	1	R.RVAEGTQVLELPFK.G
23	1	sp|P01008|ANT3_HUMAN	52602.4	0.659	SERPINC1	Antithrombin-III (short name: ATIII)	1885	50	1.23	117	15808	3+	1684.92	0.008	4.748	0.9989	K.GDDITM"VLILPKPEK.S
23	1	sp|P01008|ANT3_HUMAN	52602.4	0.659	SERPINC1	Antithrombin-III (short name: ATIII)	1885	50	1.23	117	15817	2+	1340.66	0.008	5.9672	1	K.TSDQIHFFFAK.L
23	1	sp|P01008|ANT3_HUMAN	52602.4	0.659	SERPINC1	Antithrombin-III (short name: ATIII)	1885	50	1.23	117	15960	2+	1340.66	0.007	5.2213	1	K.TSDQIHFFFAK.L
23	1	sp|P01008|ANT3_HUMAN	52602.4	0.659	SERPINC1	Antithrombin-III (short name: ATIII)	1885	50	1.23	117	15980	3+	1684.92	0.004	2.374	0.6593	K.GDDITM"VLILPKPEK.S
23	1	sp|P01008|ANT3_HUMAN	52602.4	0.659	SERPINC1	Antithrombin-III (short name: ATIII)	1885	50	1.23	117	15991	2+	1684.92	0.007	4.1545	0.999	K.GDDITM"VLILPKPEK.S
23	1	sp|P01008|ANT3_HUMAN	52602.4	0.659	SERPINC1	Antithrombin-III (short name: ATIII)	1885	50	1.23	117	16111	2+	1340.66	0.012	8.9508	1	K.TSDQIHFFFAK.L
23	1	sp|P01008|ANT3_HUMAN	52602.4	0.659	SERPINC1	Antithrombin-III (short name: ATIII)	1885	50	1.23	117	16112	3+	1232.73	0.007	5.67847	0.9999	K.ANRPFLVFIR.E
23	1	sp|P01008|ANT3_HUMAN	52602.4	0.659	SERPINC1	Antithrombin-III (short name: ATIII)	1885	50	1.23	117	16138	2+	1232.73	0.004	3.24484	0.9641	K.ANRPFLVFIR.E
23	1	sp|P01008|ANT3_HUMAN	52602.4	0.659	SERPINC1	Antithrombin-III (short name: ATIII)	1885	50	1.23	117	16249	3+	1232.73	0.006	4.86726	1	K.ANRPFLVFIR.E
23	1	sp|P01008|ANT3_HUMAN	52602.4	0.659	SERPINC1	Antithrombin-III (short name: ATIII)	1885	50	1.23	117	16284	2+	1232.73	0.005	4.05605	0.9453	K.ANRPFLVFIR.E
23	1	sp|P01008|ANT3_HUMAN	52602.4	0.659	SERPINC1	Antithrombin-III (short name: ATIII)	1885	50	1.23	117	16451	2+	1340.66	0.009	6.71309	1	K.TSDQIHFFFAK.L
23	1	sp|P01008|ANT3_HUMAN	52602.4	0.659	SERPINC1	Antithrombin-III (short name: ATIII)	1885	50	1.23	117	16757	2+	1340.66	0.004	2.9836	0.9996	K.TSDQIHFFFAK.L
23	1	sp|P01008|ANT3_HUMAN	52602.4	0.659	SERPINC1	Antithrombin-III (short name: ATIII)	1885	50	1.23	117	17277	2+	1423.65	0.008	5.61935	0.9875	R.DIPMNPMCIYR.S	145204	20935.8
23	1	sp|P01008|ANT3_HUMAN	52602.4	0.659	SERPINC1	Antithrombin-III (short name: ATIII)	1885	50	1.23	117	17392	2+	1668.92	0.006	3.59513	0.9999	K.GDDITMVLILPKPEK.S
23	1	sp|P01008|ANT3_HUMAN	52602.4	0.659	SERPINC1	Antithrombin-III (short name: ATIII)	1885	50	1.23	117	17399	3+	1668.92	0.008	4.79351	0.9993	K.GDDITMVLILPKPEK.S
23	1	sp|P01008|ANT3_HUMAN	52602.4	0.659	SERPINC1	Antithrombin-III (short name: ATIII)	1885	50	1.23	117	17418	3+	1430.79	0.006	4.19349	1	R.VAEGTQVLELPFK.G
23	1	sp|P01008|ANT3_HUMAN	52602.4	0.659	SERPINC1	Antithrombin-III (short name: ATIII)	1885	50	1.23	117	17468	2+	1405.75	0.002	1.42273	0.9823	R.EVPLNTIIFM"GR.V
23	1	sp|P01008|ANT3_HUMAN	52602.4	0.659	SERPINC1	Antithrombin-III (short name: ATIII)	1885	50	1.23	117	17478	2+	1430.79	0.008	5.59132	1	R.VAEGTQVLELPFK.G
23	1	sp|P01008|ANT3_HUMAN	52602.4	0.659	SERPINC1	Antithrombin-III (short name: ATIII)	1885	50	1.23	117	17522	2+	1668.92	0.009	5.3927	1	K.GDDITMVLILPKPEK.S
23	1	sp|P01008|ANT3_HUMAN	52602.4	0.659	SERPINC1	Antithrombin-III (short name: ATIII)	1885	50	1.23	117	17523	3+	1668.92	0.008	4.79351	1	K.GDDITMVLILPKPEK.S
23	1	sp|P01008|ANT3_HUMAN	52602.4	0.659	SERPINC1	Antithrombin-III (short name: ATIII)	1885	50	1.23	117	17611	2+	1405.75	0.007	4.97955	1	R.EVPLNTIIFM"GR.V
23	1	sp|P01008|ANT3_HUMAN	52602.4	0.659	SERPINC1	Antithrombin-III (short name: ATIII)	1885	50	1.23	117	17622	2+	1430.79	0.006	4.19349	1	R.VAEGTQVLELPFK.G
23	1	sp|P01008|ANT3_HUMAN	52602.4	0.659	SERPINC1	Antithrombin-III (short name: ATIII)	1885	50	1.23	117	17665	2+	1668.92	0.009	5.3927	0.9999	K.GDDITMVLILPKPEK.S
23	1	sp|P01008|ANT3_HUMAN	52602.4	0.659	SERPINC1	Antithrombin-III (short name: ATIII)	1885	50	1.23	117	17666	3+	1668.92	0.008	4.79351	0.9991	K.GDDITMVLILPKPEK.S
23	1	sp|P01008|ANT3_HUMAN	52602.4	0.659	SERPINC1	Antithrombin-III (short name: ATIII)	1885	50	1.23	117	17764	2+	1430.79	0.006	4.19349	1	R.VAEGTQVLELPFK.G
23	1	sp|P01008|ANT3_HUMAN	52602.4	0.659	SERPINC1	Antithrombin-III (short name: ATIII)	1885	50	1.23	117	17778	2+	2291.15	0.013	5.674	1	K.AFLEVNEEGSEAAASTAVVIAGR.S
23	1	sp|P01008|ANT3_HUMAN	52602.4	0.659	SERPINC1	Antithrombin-III (short name: ATIII)	1885	50	1.23	117	17789	3+	2291.15	0.011	4.80108	1	K.AFLEVNEEGSEAAASTAVVIAGR.S
23	1	sp|P01008|ANT3_HUMAN	52602.4	0.659	SERPINC1	Antithrombin-III (short name: ATIII)	1885	50	1.23	117	17790	2+	1405.75	0.007	4.97955	0.9996	R.EVPLNTIIFM"GR.V
23	1	sp|P01008|ANT3_HUMAN	52602.4	0.659	SERPINC1	Antithrombin-III (short name: ATIII)	1885	50	1.23	117	17809	2+	1668.92	0.008	4.79351	1	K.GDDITMVLILPKPEK.S
23	1	sp|P01008|ANT3_HUMAN	52602.4	0.659	SERPINC1	Antithrombin-III (short name: ATIII)	1885	50	1.23	117	17810	3+	1668.92	0.007	4.19432	1	K.GDDITMVLILPKPEK.S
23	1	sp|P01008|ANT3_HUMAN	52602.4	0.659	SERPINC1	Antithrombin-III (short name: ATIII)	1885	50	1.23	117	17911	2+	1430.79	0.007	4.89241	0.9998	R.VAEGTQVLELPFK.G
23	1	sp|P01008|ANT3_HUMAN	52602.4	0.659	SERPINC1	Antithrombin-III (short name: ATIII)	1885	50	1.23	117	17919	2+	2291.15	0.012	5.23754	1	K.AFLEVNEEGSEAAASTAVVIAGR.S
23	1	sp|P01008|ANT3_HUMAN	52602.4	0.659	SERPINC1	Antithrombin-III (short name: ATIII)	1885	50	1.23	117	17930	3+	2291.15	0.004	1.74585	0.9999	K.AFLEVNEEGSEAAASTAVVIAGR.S
23	1	sp|P01008|ANT3_HUMAN	52602.4	0.659	SERPINC1	Antithrombin-III (short name: ATIII)	1885	50	1.23	117	17935	2+	1405.75	0.005	3.55682	0.9998	R.EVPLNTIIFM"GR.V
23	1	sp|P01008|ANT3_HUMAN	52602.4	0.659	SERPINC1	Antithrombin-III (short name: ATIII)	1885	50	1.23	117	17955	2+	1668.92	0.011	6.59107	1	K.GDDITMVLILPKPEK.S
23	1	sp|P01008|ANT3_HUMAN	52602.4	0.659	SERPINC1	Antithrombin-III (short name: ATIII)	1885	50	1.23	117	18061	2+	2291.15	0.014	6.11047	1	K.AFLEVNEEGSEAAASTAVVIAGR.S
23	1	sp|P01008|ANT3_HUMAN	52602.4	0.659	SERPINC1	Antithrombin-III (short name: ATIII)	1885	50	1.23	117	18073	3+	2291.15	0.012	5.23754	1	K.AFLEVNEEGSEAAASTAVVIAGR.S
23	1	sp|P01008|ANT3_HUMAN	52602.4	0.659	SERPINC1	Antithrombin-III (short name: ATIII)	1885	50	1.23	117	18095	2+	1668.92	0.006	3.59513	0.9998	K.GDDITMVLILPKPEK.S
23	1	sp|P01008|ANT3_HUMAN	52602.4	0.659	SERPINC1	Antithrombin-III (short name: ATIII)	1885	50	1.23	117	18154	2+	1405.75	0.005	3.55682	0.9977	R.EVPLNTIIFM"GR.V
23	1	sp|P01008|ANT3_HUMAN	52602.4	0.659	SERPINC1	Antithrombin-III (short name: ATIII)	1885	50	1.23	117	18155	3+	1668.92	0.006	3.59513	0.994	K.GDDITMVLILPKPEK.S
23	1	sp|P01008|ANT3_HUMAN	52602.4	0.659	SERPINC1	Antithrombin-III (short name: ATIII)	1885	50	1.23	117	18204	2+	2291.15	0.014	6.11047	1	K.AFLEVNEEGSEAAASTAVVIAGR.S
23	1	sp|P01008|ANT3_HUMAN	52602.4	0.659	SERPINC1	Antithrombin-III (short name: ATIII)	1885	50	1.23	117	18219	3+	2291.15	0.014	6.11047	1	K.AFLEVNEEGSEAAASTAVVIAGR.S
23	1	sp|P01008|ANT3_HUMAN	52602.4	0.659	SERPINC1	Antithrombin-III (short name: ATIII)	1885	50	1.23	117	18241	2+	1668.92	0.011	6.59107	1	K.GDDITMVLILPKPEK.S
23	1	sp|P01008|ANT3_HUMAN	52602.4	0.659	SERPINC1	Antithrombin-III (short name: ATIII)	1885	50	1.23	117	18347	2+	2291.15	0.013	5.674	1	K.AFLEVNEEGSEAAASTAVVIAGR.S
23	1	sp|P01008|ANT3_HUMAN	52602.4	0.659	SERPINC1	Antithrombin-III (short name: ATIII)	1885	50	1.23	117	18361	3+	2291.15	0.014	6.11047	1	K.AFLEVNEEGSEAAASTAVVIAGR.S
23	1	sp|P01008|ANT3_HUMAN	52602.4	0.659	SERPINC1	Antithrombin-III (short name: ATIII)	1885	50	1.23	117	18431	2+	1668.92	0.009	5.3927	0.9999	K.GDDITMVLILPKPEK.S
23	1	sp|P01008|ANT3_HUMAN	52602.4	0.659	SERPINC1	Antithrombin-III (short name: ATIII)	1885	50	1.23	117	18491	2+	2291.15	0.014	6.11047	1	K.AFLEVNEEGSEAAASTAVVIAGR.S
23	1	sp|P01008|ANT3_HUMAN	52602.4	0.659	SERPINC1	Antithrombin-III (short name: ATIII)	1885	50	1.23	117	18504	3+	2291.15	0.013	5.674	1	K.AFLEVNEEGSEAAASTAVVIAGR.S
23	1	sp|P01008|ANT3_HUMAN	52602.4	0.659	SERPINC1	Antithrombin-III (short name: ATIII)	1885	50	1.23	117	18562	2+	1668.92	0.011	6.59107	0.9746	K.GDDITMVLILPKPEK.S
23	1	sp|P01008|ANT3_HUMAN	52602.4	0.659	SERPINC1	Antithrombin-III (short name: ATIII)	1885	50	1.23	117	18565	2+	1430.79	0.006	4.19349	0.9998	R.VAEGTQVLELPFK.G
23	1	sp|P01008|ANT3_HUMAN	52602.4	0.659	SERPINC1	Antithrombin-III (short name: ATIII)	1885	50	1.23	117	18623	2+	2291.15	-1.183	79.8725	0.9948	K.AFLEVNEEGSEAAASTAVVIAGR.S
23	1	sp|P01008|ANT3_HUMAN	52602.4	0.659	SERPINC1	Antithrombin-III (short name: ATIII)	1885	50	1.23	117	18641	3+	1668.92	0.01	5.99188	0.9815	K.GDDITMVLILPKPEK.S
23	1	sp|P01008|ANT3_HUMAN	52602.4	0.659	SERPINC1	Antithrombin-III (short name: ATIII)	1885	50	1.23	117	18647	3+	2291.15	0.014	6.11047	1	K.AFLEVNEEGSEAAASTAVVIAGR.S
23	1	sp|P01008|ANT3_HUMAN	52602.4	0.659	SERPINC1	Antithrombin-III (short name: ATIII)	1885	50	1.23	117	18739	2+	1668.92	0.008	4.79351	0.999	K.GDDITMVLILPKPEK.S
23	1	sp|P01008|ANT3_HUMAN	52602.4	0.659	SERPINC1	Antithrombin-III (short name: ATIII)	1885	50	1.23	117	18752	2+	1430.79	0.009	6.29024	0.9985	R.VAEGTQVLELPFK.G
23	1	sp|P01008|ANT3_HUMAN	52602.4	0.659	SERPINC1	Antithrombin-III (short name: ATIII)	1885	50	1.23	117	18769	2+	2291.15	0.013	5.674	1	K.AFLEVNEEGSEAAASTAVVIAGR.S
23	1	sp|P01008|ANT3_HUMAN	52602.4	0.659	SERPINC1	Antithrombin-III (short name: ATIII)	1885	50	1.23	117	18789	3+	2291.15	0.012	5.23754	1	K.AFLEVNEEGSEAAASTAVVIAGR.S
23	1	sp|P01008|ANT3_HUMAN	52602.4	0.659	SERPINC1	Antithrombin-III (short name: ATIII)	1885	50	1.23	117	18805	3+	1668.92	1.012	7.19026	0.9466	K.GDDITMVLILPKPEK.S
23	1	sp|P01008|ANT3_HUMAN	52602.4	0.659	SERPINC1	Antithrombin-III (short name: ATIII)	1885	50	1.23	117	18880	2+	1668.92	0.006	3.59513	0.9834	K.GDDITMVLILPKPEK.S
23	1	sp|P01008|ANT3_HUMAN	52602.4	0.659	SERPINC1	Antithrombin-III (short name: ATIII)	1885	50	1.23	117	18905	2+	1389.76	0.007	5.03686	0.9864	R.EVPLNTIIFMGR.V
23	1	sp|P01008|ANT3_HUMAN	52602.4	0.659	SERPINC1	Antithrombin-III (short name: ATIII)	1885	50	1.23	117	18912	2+	2291.15	0.013	5.674	1	K.AFLEVNEEGSEAAASTAVVIAGR.S
23	1	sp|P01008|ANT3_HUMAN	52602.4	0.659	SERPINC1	Antithrombin-III (short name: ATIII)	1885	50	1.23	117	18930	3+	2291.15	0.012	5.23754	1	K.AFLEVNEEGSEAAASTAVVIAGR.S
23	1	sp|P01008|ANT3_HUMAN	52602.4	0.659	SERPINC1	Antithrombin-III (short name: ATIII)	1885	50	1.23	117	19049	2+	1430.79	-0.037	25.8599	0.8576	R.VAEGTQVLELPFK.G
23	1	sp|P01008|ANT3_HUMAN	52602.4	0.659	SERPINC1	Antithrombin-III (short name: ATIII)	1885	50	1.23	117	19056	2+	2291.15	0.013	5.674	1	K.AFLEVNEEGSEAAASTAVVIAGR.S
23	1	sp|P01008|ANT3_HUMAN	52602.4	0.659	SERPINC1	Antithrombin-III (short name: ATIII)	1885	50	1.23	117	19084	2+	1864.9	0.008	4.28977	1	K.EQLQDM"GLVDLFSPEK.S
23	1	sp|P01008|ANT3_HUMAN	52602.4	0.659	SERPINC1	Antithrombin-III (short name: ATIII)	1885	50	1.23	117	19195	2+	2291.15	0.012	5.23754	1	K.AFLEVNEEGSEAAASTAVVIAGR.S
23	1	sp|P01008|ANT3_HUMAN	52602.4	0.659	SERPINC1	Antithrombin-III (short name: ATIII)	1885	50	1.23	117	19216	2+	1864.9	0.009	4.826	1	K.EQLQDM"GLVDLFSPEK.S
23	1	sp|P01008|ANT3_HUMAN	52602.4	0.659	SERPINC1	Antithrombin-III (short name: ATIII)	1885	50	1.23	117	19326	2+	2291.15	0.012	5.23754	1	K.AFLEVNEEGSEAAASTAVVIAGR.S
23	1	sp|P01008|ANT3_HUMAN	52602.4	0.659	SERPINC1	Antithrombin-III (short name: ATIII)	1885	50	1.23	117	19348	2+	1864.9	0.008	4.28977	1	K.EQLQDM"GLVDLFSPEK.S
23	1	sp|P01008|ANT3_HUMAN	52602.4	0.659	SERPINC1	Antithrombin-III (short name: ATIII)	1885	50	1.23	117	19382	3+	2291.15	0.022	9.60216	1	K.AFLEVNEEGSEAAASTAVVIAGR.S
23	1	sp|P01008|ANT3_HUMAN	52602.4	0.659	SERPINC1	Antithrombin-III (short name: ATIII)	1885	50	1.23	117	19459	2+	2291.15	0.013	5.674	1	K.AFLEVNEEGSEAAASTAVVIAGR.S
23	1	sp|P01008|ANT3_HUMAN	52602.4	0.659	SERPINC1	Antithrombin-III (short name: ATIII)	1885	50	1.23	117	19480	2+	1864.9	0.011	5.89844	1	K.EQLQDM"GLVDLFSPEK.S
23	1	sp|P01008|ANT3_HUMAN	52602.4	0.659	SERPINC1	Antithrombin-III (short name: ATIII)	1885	50	1.23	117	19513	3+	2291.15	0.014	6.11047	1	K.AFLEVNEEGSEAAASTAVVIAGR.S
23	1	sp|P01008|ANT3_HUMAN	52602.4	0.659	SERPINC1	Antithrombin-III (short name: ATIII)	1885	50	1.23	117	19588	2+	1668.92	0.009	5.3927	0.9712	K.GDDITMVLILPKPEK.S
23	1	sp|P01008|ANT3_HUMAN	52602.4	0.659	SERPINC1	Antithrombin-III (short name: ATIII)	1885	50	1.23	117	19591	2+	2291.15	0.01	4.36462	1	K.AFLEVNEEGSEAAASTAVVIAGR.S
23	1	sp|P01008|ANT3_HUMAN	52602.4	0.659	SERPINC1	Antithrombin-III (short name: ATIII)	1885	50	1.23	117	19613	2+	1864.9	0.008	4.28977	1	K.EQLQDM"GLVDLFSPEK.S
23	1	sp|P01008|ANT3_HUMAN	52602.4	0.659	SERPINC1	Antithrombin-III (short name: ATIII)	1885	50	1.23	117	19639	2+	1389.76	0.006	4.3173	1	R.EVPLNTIIFMGR.V
23	1	sp|P01008|ANT3_HUMAN	52602.4	0.659	SERPINC1	Antithrombin-III (short name: ATIII)	1885	50	1.23	117	19645	3+	2291.15	0.014	6.11047	1	K.AFLEVNEEGSEAAASTAVVIAGR.S
23	1	sp|P01008|ANT3_HUMAN	52602.4	0.659	SERPINC1	Antithrombin-III (short name: ATIII)	1885	50	1.23	117	19694	2+	1371.75	0.003	2.18699	0.9263	R.E^VPLNTIIFMGR.V
23	1	sp|P01008|ANT3_HUMAN	52602.4	0.659	SERPINC1	Antithrombin-III (short name: ATIII)	1885	50	1.23	117	19723	2+	2291.15	0.012	5.23754	1	K.AFLEVNEEGSEAAASTAVVIAGR.S
23	1	sp|P01008|ANT3_HUMAN	52602.4	0.659	SERPINC1	Antithrombin-III (short name: ATIII)	1885	50	1.23	117	19746	2+	1864.9	0.01	5.36222	1	K.EQLQDM"GLVDLFSPEK.S
23	1	sp|P01008|ANT3_HUMAN	52602.4	0.659	SERPINC1	Antithrombin-III (short name: ATIII)	1885	50	1.23	117	19766	2+	1389.76	0.008	5.75641	1	R.EVPLNTIIFMGR.V
23	1	sp|P01008|ANT3_HUMAN	52602.4	0.659	SERPINC1	Antithrombin-III (short name: ATIII)	1885	50	1.23	117	19778	3+	2291.15	0.011	4.80108	1	K.AFLEVNEEGSEAAASTAVVIAGR.S
23	1	sp|P01008|ANT3_HUMAN	52602.4	0.659	SERPINC1	Antithrombin-III (short name: ATIII)	1885	50	1.23	117	19827	2+	1371.75	0.01	7.28998	0.9943	R.E^VPLNTIIFMGR.V
23	1	sp|P01008|ANT3_HUMAN	52602.4	0.659	SERPINC1	Antithrombin-III (short name: ATIII)	1885	50	1.23	117	19855	2+	2291.15	0.011	4.80108	1	K.AFLEVNEEGSEAAASTAVVIAGR.S
23	1	sp|P01008|ANT3_HUMAN	52602.4	0.659	SERPINC1	Antithrombin-III (short name: ATIII)	1885	50	1.23	117	19876	2+	1864.9	0.009	4.826	1	K.EQLQDM"GLVDLFSPEK.S
23	1	sp|P01008|ANT3_HUMAN	52602.4	0.659	SERPINC1	Antithrombin-III (short name: ATIII)	1885	50	1.23	117	19898	2+	1389.76	0.008	5.75641	1	R.EVPLNTIIFMGR.V
23	1	sp|P01008|ANT3_HUMAN	52602.4	0.659	SERPINC1	Antithrombin-III (short name: ATIII)	1885	50	1.23	117	19910	3+	2291.15	0.011	4.80108	0.9999	K.AFLEVNEEGSEAAASTAVVIAGR.S
23	1	sp|P01008|ANT3_HUMAN	52602.4	0.659	SERPINC1	Antithrombin-III (short name: ATIII)	1885	50	1.23	117	19986	2+	2291.15	0.012	5.23754	1	K.AFLEVNEEGSEAAASTAVVIAGR.S
23	1	sp|P01008|ANT3_HUMAN	52602.4	0.659	SERPINC1	Antithrombin-III (short name: ATIII)	1885	50	1.23	117	20012	2+	1864.9	1.013	6.97088	1	K.EQLQDM"GLVDLFSPEK.S
23	1	sp|P01008|ANT3_HUMAN	52602.4	0.659	SERPINC1	Antithrombin-III (short name: ATIII)	1885	50	1.23	117	20030	2+	1389.76	0.006	4.3173	0.9999	R.EVPLNTIIFMGR.V
23	1	sp|P01008|ANT3_HUMAN	52602.4	0.659	SERPINC1	Antithrombin-III (short name: ATIII)	1885	50	1.23	117	20042	3+	2291.15	0.014	6.11047	1	K.AFLEVNEEGSEAAASTAVVIAGR.S
23	1	sp|P01008|ANT3_HUMAN	52602.4	0.659	SERPINC1	Antithrombin-III (short name: ATIII)	1885	50	1.23	117	20119	2+	2291.15	0.011	4.80108	1	K.AFLEVNEEGSEAAASTAVVIAGR.S
23	1	sp|P01008|ANT3_HUMAN	52602.4	0.659	SERPINC1	Antithrombin-III (short name: ATIII)	1885	50	1.23	117	20168	2+	1389.76	0.007	5.03686	0.9958	R.EVPLNTIIFMGR.V
23	1	sp|P01008|ANT3_HUMAN	52602.4	0.659	SERPINC1	Antithrombin-III (short name: ATIII)	1885	50	1.23	117	20198	3+	2291.15	0.008	3.49169	1	K.AFLEVNEEGSEAAASTAVVIAGR.S
23	1	sp|P01008|ANT3_HUMAN	52602.4	0.659	SERPINC1	Antithrombin-III (short name: ATIII)	1885	50	1.23	117	20250	2+	2291.15	0.012	5.23754	1	K.AFLEVNEEGSEAAASTAVVIAGR.S
23	1	sp|P01008|ANT3_HUMAN	52602.4	0.659	SERPINC1	Antithrombin-III (short name: ATIII)	1885	50	1.23	117	20299	2+	1389.76	0.005	3.59775	0.9969	R.EVPLNTIIFMGR.V
23	1	sp|P01008|ANT3_HUMAN	52602.4	0.659	SERPINC1	Antithrombin-III (short name: ATIII)	1885	50	1.23	117	20330	3+	2291.15	0.013	5.674	1	K.AFLEVNEEGSEAAASTAVVIAGR.S
23	1	sp|P01008|ANT3_HUMAN	52602.4	0.659	SERPINC1	Antithrombin-III (short name: ATIII)	1885	50	1.23	117	20441	2+	2291.15	0.013	5.674	1	K.AFLEVNEEGSEAAASTAVVIAGR.S
23	1	sp|P01008|ANT3_HUMAN	52602.4	0.659	SERPINC1	Antithrombin-III (short name: ATIII)	1885	50	1.23	117	20465	3+	2291.15	0.011	4.80108	1	K.AFLEVNEEGSEAAASTAVVIAGR.S
23	1	sp|P01008|ANT3_HUMAN	52602.4	0.659	SERPINC1	Antithrombin-III (short name: ATIII)	1885	50	1.23	117	20571	2+	2291.15	0.01	4.36462	1	K.AFLEVNEEGSEAAASTAVVIAGR.S
23	1	sp|P01008|ANT3_HUMAN	52602.4	0.659	SERPINC1	Antithrombin-III (short name: ATIII)	1885	50	1.23	117	20595	3+	2291.15	0.015	6.54693	1	K.AFLEVNEEGSEAAASTAVVIAGR.S
23	1	sp|P01008|ANT3_HUMAN	52602.4	0.659	SERPINC1	Antithrombin-III (short name: ATIII)	1885	50	1.23	117	20703	2+	2291.15	0.01	4.36462	1	K.AFLEVNEEGSEAAASTAVVIAGR.S
23	1	sp|P01008|ANT3_HUMAN	52602.4	0.659	SERPINC1	Antithrombin-III (short name: ATIII)	1885	50	1.23	117	20728	3+	2291.15	0.015	6.54693	1	K.AFLEVNEEGSEAAASTAVVIAGR.S
23	1	sp|P01008|ANT3_HUMAN	52602.4	0.659	SERPINC1	Antithrombin-III (short name: ATIII)	1885	50	1.23	117	20836	2+	2291.15	0.014	6.11047	1	K.AFLEVNEEGSEAAASTAVVIAGR.S
23	1	sp|P01008|ANT3_HUMAN	52602.4	0.659	SERPINC1	Antithrombin-III (short name: ATIII)	1885	50	1.23	117	20859	3+	2291.15	0.014	6.11047	1	K.AFLEVNEEGSEAAASTAVVIAGR.S
23	1	sp|P01008|ANT3_HUMAN	52602.4	0.659	SERPINC1	Antithrombin-III (short name: ATIII)	1885	50	1.23	117	20968	2+	2291.15	0.011	4.80108	1	K.AFLEVNEEGSEAAASTAVVIAGR.S
23	1	sp|P01008|ANT3_HUMAN	52602.4	0.659	SERPINC1	Antithrombin-III (short name: ATIII)	1885	50	1.23	117	20989	3+	2291.15	0.014	6.11047	1	K.AFLEVNEEGSEAAASTAVVIAGR.S
23	1	sp|P01008|ANT3_HUMAN	52602.4	0.659	SERPINC1	Antithrombin-III (short name: ATIII)	1885	50	1.23	117	21099	2+	2291.15	0.009	3.92816	1	K.AFLEVNEEGSEAAASTAVVIAGR.S
23	1	sp|P01008|ANT3_HUMAN	52602.4	0.659	SERPINC1	Antithrombin-III (short name: ATIII)	1885	50	1.23	117	21125	3+	2291.15	0.019	8.29278	1	K.AFLEVNEEGSEAAASTAVVIAGR.S
23	1	sp|P01008|ANT3_HUMAN	52602.4	0.659	SERPINC1	Antithrombin-III (short name: ATIII)	1885	50	1.23	117	21127	3+	1848.9	0.009	4.86775	1	K.EQLQDMGLVDLFSPEK.S
23	1	sp|P01008|ANT3_HUMAN	52602.4	0.659	SERPINC1	Antithrombin-III (short name: ATIII)	1885	50	1.23	117	21218	2+	1848.9	0.009	4.86775	1	K.EQLQDMGLVDLFSPEK.S
23	1	sp|P01008|ANT3_HUMAN	52602.4	0.659	SERPINC1	Antithrombin-III (short name: ATIII)	1885	50	1.23	117	21232	2+	2291.15	0.009	3.92816	1	K.AFLEVNEEGSEAAASTAVVIAGR.S
23	1	sp|P01008|ANT3_HUMAN	52602.4	0.659	SERPINC1	Antithrombin-III (short name: ATIII)	1885	50	1.23	117	21251	3+	1848.9	0.007	3.78603	1	K.EQLQDMGLVDLFSPEK.S
23	1	sp|P01008|ANT3_HUMAN	52602.4	0.659	SERPINC1	Antithrombin-III (short name: ATIII)	1885	50	1.23	117	21264	3+	2291.15	0.014	6.11047	0.9998	K.AFLEVNEEGSEAAASTAVVIAGR.S
23	1	sp|P01008|ANT3_HUMAN	52602.4	0.659	SERPINC1	Antithrombin-III (short name: ATIII)	1885	50	1.23	117	21350	2+	1848.9	0.009	4.86775	1	K.EQLQDMGLVDLFSPEK.S
23	1	sp|P01008|ANT3_HUMAN	52602.4	0.659	SERPINC1	Antithrombin-III (short name: ATIII)	1885	50	1.23	117	21363	2+	2291.15	0.013	5.674	1	K.AFLEVNEEGSEAAASTAVVIAGR.S
23	1	sp|P01008|ANT3_HUMAN	52602.4	0.659	SERPINC1	Antithrombin-III (short name: ATIII)	1885	50	1.23	117	21386	3+	1848.9	0.008	4.32689	1	K.EQLQDMGLVDLFSPEK.S
23	1	sp|P01008|ANT3_HUMAN	52602.4	0.659	SERPINC1	Antithrombin-III (short name: ATIII)	1885	50	1.23	117	21495	2+	2291.15	0.012	5.23754	1	K.AFLEVNEEGSEAAASTAVVIAGR.S
23	1	sp|P01008|ANT3_HUMAN	52602.4	0.659	SERPINC1	Antithrombin-III (short name: ATIII)	1885	50	1.23	117	21540	3+	2291.15	0.015	6.54693	0.9999	K.AFLEVNEEGSEAAASTAVVIAGR.S
23	1	sp|P01008|ANT3_HUMAN	52602.4	0.659	SERPINC1	Antithrombin-III (short name: ATIII)	1885	50	1.23	117	21627	2+	2291.15	0.012	5.23754	1	K.AFLEVNEEGSEAAASTAVVIAGR.S
23	1	sp|P01008|ANT3_HUMAN	52602.4	0.659	SERPINC1	Antithrombin-III (short name: ATIII)	1885	50	1.23	117	21654	2+	1830.89	0.062	33.8632	0.607	K.E^QLQDMGLVDLFSPEK.S
23	1	sp|P01008|ANT3_HUMAN	52602.4	0.659	SERPINC1	Antithrombin-III (short name: ATIII)	1885	50	1.23	117	21670	3+	2291.15	0.014	6.11047	1	K.AFLEVNEEGSEAAASTAVVIAGR.S
23	1	sp|P01008|ANT3_HUMAN	52602.4	0.659	SERPINC1	Antithrombin-III (short name: ATIII)	1885	50	1.23	117	21760	2+	2291.15	0.012	5.23754	1	K.AFLEVNEEGSEAAASTAVVIAGR.S
23	1	sp|P01008|ANT3_HUMAN	52602.4	0.659	SERPINC1	Antithrombin-III (short name: ATIII)	1885	50	1.23	117	21805	3+	2291.15	0.017	7.41985	0.9999	K.AFLEVNEEGSEAAASTAVVIAGR.S
23	1	sp|P01008|ANT3_HUMAN	52602.4	0.659	SERPINC1	Antithrombin-III (short name: ATIII)	1885	50	1.23	117	21891	2+	2291.15	0.007	3.05523	1	K.AFLEVNEEGSEAAASTAVVIAGR.S
23	1	sp|P01008|ANT3_HUMAN	52602.4	0.659	SERPINC1	Antithrombin-III (short name: ATIII)	1885	50	1.23	117	21946	3+	2291.15	0.004	1.74585	1	K.AFLEVNEEGSEAAASTAVVIAGR.S
23	1	sp|P01008|ANT3_HUMAN	52602.4	0.659	SERPINC1	Antithrombin-III (short name: ATIII)	1885	50	1.23	117	22023	2+	2291.15	0.012	5.23754	1	K.AFLEVNEEGSEAAASTAVVIAGR.S
23	1	sp|P01008|ANT3_HUMAN	52602.4	0.659	SERPINC1	Antithrombin-III (short name: ATIII)	1885	50	1.23	117	22033	3+	3080.7	0.02	6.49204	0.9585	R.VAEGTQVLELPFKGDDITMVLILPKPEK.S
23	1	sp|P01008|ANT3_HUMAN	52602.4	0.659	SERPINC1	Antithrombin-III (short name: ATIII)	1885	50	1.23	117	22048	2+	1848.9	0.011	5.94947	1	K.EQLQDMGLVDLFSPEK.S
23	1	sp|P01008|ANT3_HUMAN	52602.4	0.659	SERPINC1	Antithrombin-III (short name: ATIII)	1885	50	1.23	117	22112	3+	2291.15	0.011	4.80108	1	K.AFLEVNEEGSEAAASTAVVIAGR.S
23	1	sp|P01008|ANT3_HUMAN	52602.4	0.659	SERPINC1	Antithrombin-III (short name: ATIII)	1885	50	1.23	117	22155	2+	2291.15	0.011	4.80108	1	K.AFLEVNEEGSEAAASTAVVIAGR.S
23	1	sp|P01008|ANT3_HUMAN	52602.4	0.659	SERPINC1	Antithrombin-III (short name: ATIII)	1885	50	1.23	117	22244	3+	2291.15	0.015	6.54693	1	K.AFLEVNEEGSEAAASTAVVIAGR.S
23	1	sp|P01008|ANT3_HUMAN	52602.4	0.659	SERPINC1	Antithrombin-III (short name: ATIII)	1885	50	1.23	117	22287	2+	2291.15	0.013	5.674	1	K.AFLEVNEEGSEAAASTAVVIAGR.S
23	1	sp|P01008|ANT3_HUMAN	52602.4	0.659	SERPINC1	Antithrombin-III (short name: ATIII)	1885	50	1.23	117	22375	3+	2291.15	0.012	5.23754	1	K.AFLEVNEEGSEAAASTAVVIAGR.S
23	1	sp|P01008|ANT3_HUMAN	52602.4	0.659	SERPINC1	Antithrombin-III (short name: ATIII)	1885	50	1.23	117	22420	2+	2291.15	0.015	6.54693	1	K.AFLEVNEEGSEAAASTAVVIAGR.S
23	1	sp|P01008|ANT3_HUMAN	52602.4	0.659	SERPINC1	Antithrombin-III (short name: ATIII)	1885	50	1.23	117	22506	3+	2291.15	1.024	10.4751	0.9792	K.AFLEVNEEGSEAAASTAVVIAGR.S
23	1	sp|P01008|ANT3_HUMAN	52602.4	0.659	SERPINC1	Antithrombin-III (short name: ATIII)	1885	50	1.23	117	22551	2+	2291.15	0.011	4.80108	1	K.AFLEVNEEGSEAAASTAVVIAGR.S
23	1	sp|P01008|ANT3_HUMAN	52602.4	0.659	SERPINC1	Antithrombin-III (short name: ATIII)	1885	50	1.23	117	22639	3+	2291.15	0.014	6.11047	0.9999	K.AFLEVNEEGSEAAASTAVVIAGR.S
23	1	sp|P01008|ANT3_HUMAN	52602.4	0.659	SERPINC1	Antithrombin-III (short name: ATIII)	1885	50	1.23	117	22682	2+	2291.15	0.012	5.23754	1	K.AFLEVNEEGSEAAASTAVVIAGR.S
23	1	sp|P01008|ANT3_HUMAN	52602.4	0.659	SERPINC1	Antithrombin-III (short name: ATIII)	1885	50	1.23	117	22771	3+	2291.15	0.009	3.92816	0.9999	K.AFLEVNEEGSEAAASTAVVIAGR.S
23	1	sp|P01008|ANT3_HUMAN	52602.4	0.659	SERPINC1	Antithrombin-III (short name: ATIII)	1885	50	1.23	117	22813	2+	2291.15	0.012	5.23754	1	K.AFLEVNEEGSEAAASTAVVIAGR.S
23	1	sp|P01008|ANT3_HUMAN	52602.4	0.659	SERPINC1	Antithrombin-III (short name: ATIII)	1885	50	1.23	117	22904	3+	2291.15	0.007	3.05523	0.9976	K.AFLEVNEEGSEAAASTAVVIAGR.S
23	1	sp|P01008|ANT3_HUMAN	52602.4	0.659	SERPINC1	Antithrombin-III (short name: ATIII)	1885	50	1.23	117	22946	2+	2291.15	0.012	5.23754	1	K.AFLEVNEEGSEAAASTAVVIAGR.S
23	1	sp|P01008|ANT3_HUMAN	52602.4	0.659	SERPINC1	Antithrombin-III (short name: ATIII)	1885	50	1.23	117	23034	3+	2291.15	0.014	6.11047	1	K.AFLEVNEEGSEAAASTAVVIAGR.S
23	1	sp|P01008|ANT3_HUMAN	52602.4	0.659	SERPINC1	Antithrombin-III (short name: ATIII)	1885	50	1.23	117	23072	3+	2315.12	0.015	6.47914	0.7897	K.NDNDNIFLSPLSISTAFAM"TK.L
23	1	sp|P01008|ANT3_HUMAN	52602.4	0.659	SERPINC1	Antithrombin-III (short name: ATIII)	1885	50	1.23	117	23077	2+	2291.15	0.009	3.92816	1	K.AFLEVNEEGSEAAASTAVVIAGR.S
23	1	sp|P01008|ANT3_HUMAN	52602.4	0.659	SERPINC1	Antithrombin-III (short name: ATIII)	1885	50	1.23	117	23112	2+	2315.12	0.012	5.18331	1	K.NDNDNIFLSPLSISTAFAM"TK.L
23	1	sp|P01008|ANT3_HUMAN	52602.4	0.659	SERPINC1	Antithrombin-III (short name: ATIII)	1885	50	1.23	117	23168	3+	2291.15	0.016	6.98339	1	K.AFLEVNEEGSEAAASTAVVIAGR.S
23	1	sp|P01008|ANT3_HUMAN	52602.4	0.659	SERPINC1	Antithrombin-III (short name: ATIII)	1885	50	1.23	117	23209	2+	2291.15	0.01	4.36462	1	K.AFLEVNEEGSEAAASTAVVIAGR.S
23	1	sp|P01008|ANT3_HUMAN	52602.4	0.659	SERPINC1	Antithrombin-III (short name: ATIII)	1885	50	1.23	117	23214	2+	1371.75	0.007	5.10299	0.9884	R.E^VPLNTIIFMGR.V
23	1	sp|P01008|ANT3_HUMAN	52602.4	0.659	SERPINC1	Antithrombin-III (short name: ATIII)	1885	50	1.23	117	23244	2+	2315.12	0.007	3.0236	0.7851	K.NDNDNIFLSPLSISTAFAM"TK.L
23	1	sp|P01008|ANT3_HUMAN	52602.4	0.659	SERPINC1	Antithrombin-III (short name: ATIII)	1885	50	1.23	117	23301	3+	2291.15	0.017	7.41985	1	K.AFLEVNEEGSEAAASTAVVIAGR.S
23	1	sp|P01008|ANT3_HUMAN	52602.4	0.659	SERPINC1	Antithrombin-III (short name: ATIII)	1885	50	1.23	117	23345	2+	2291.15	0.008	3.49169	1	K.AFLEVNEEGSEAAASTAVVIAGR.S
23	1	sp|P01008|ANT3_HUMAN	52602.4	0.659	SERPINC1	Antithrombin-III (short name: ATIII)	1885	50	1.23	117	23431	3+	2291.15	0.014	6.11047	0.9992	K.AFLEVNEEGSEAAASTAVVIAGR.S
23	1	sp|P01008|ANT3_HUMAN	52602.4	0.659	SERPINC1	Antithrombin-III (short name: ATIII)	1885	50	1.23	117	23475	2+	2291.15	0.011	4.80108	1	K.AFLEVNEEGSEAAASTAVVIAGR.S
23	1	sp|P01008|ANT3_HUMAN	52602.4	0.659	SERPINC1	Antithrombin-III (short name: ATIII)	1885	50	1.23	117	23563	3+	2291.15	0.015	6.54693	1	K.AFLEVNEEGSEAAASTAVVIAGR.S
23	1	sp|P01008|ANT3_HUMAN	52602.4	0.659	SERPINC1	Antithrombin-III (short name: ATIII)	1885	50	1.23	117	23607	2+	2291.15	0.011	4.80108	1	K.AFLEVNEEGSEAAASTAVVIAGR.S
23	1	sp|P01008|ANT3_HUMAN	52602.4	0.659	SERPINC1	Antithrombin-III (short name: ATIII)	1885	50	1.23	117	23698	3+	2291.15	0.014	6.11047	1	K.AFLEVNEEGSEAAASTAVVIAGR.S
23	1	sp|P01008|ANT3_HUMAN	52602.4	0.659	SERPINC1	Antithrombin-III (short name: ATIII)	1885	50	1.23	117	23740	2+	2291.15	0.013	5.674	1	K.AFLEVNEEGSEAAASTAVVIAGR.S
23	1	sp|P01008|ANT3_HUMAN	52602.4	0.659	SERPINC1	Antithrombin-III (short name: ATIII)	1885	50	1.23	117	23831	3+	2291.15	0.017	7.41985	0.9942	K.AFLEVNEEGSEAAASTAVVIAGR.S
23	1	sp|P01008|ANT3_HUMAN	52602.4	0.659	SERPINC1	Antithrombin-III (short name: ATIII)	1885	50	1.23	117	23872	2+	2291.15	0.011	4.80108	1	K.AFLEVNEEGSEAAASTAVVIAGR.S
23	1	sp|P01008|ANT3_HUMAN	52602.4	0.659	SERPINC1	Antithrombin-III (short name: ATIII)	1885	50	1.23	117	23961	3+	2291.15	0.014	6.11047	0.9999	K.AFLEVNEEGSEAAASTAVVIAGR.S
23	1	sp|P01008|ANT3_HUMAN	52602.4	0.659	SERPINC1	Antithrombin-III (short name: ATIII)	1885	50	1.23	117	24002	2+	2291.15	0.013	5.674	1	K.AFLEVNEEGSEAAASTAVVIAGR.S
23	1	sp|P01008|ANT3_HUMAN	52602.4	0.659	SERPINC1	Antithrombin-III (short name: ATIII)	1885	50	1.23	117	24092	3+	2291.15	0.013	5.674	0.9979	K.AFLEVNEEGSEAAASTAVVIAGR.S
23	1	sp|P01008|ANT3_HUMAN	52602.4	0.659	SERPINC1	Antithrombin-III (short name: ATIII)	1885	50	1.23	117	24133	2+	2291.15	0.01	4.36462	1	K.AFLEVNEEGSEAAASTAVVIAGR.S
23	1	sp|P01008|ANT3_HUMAN	52602.4	0.659	SERPINC1	Antithrombin-III (short name: ATIII)	1885	50	1.23	117	24195	2+	2299.13	-1.052	22.6173	0.88	K.NDNDNIFLSPLSISTAFAMTK.L
23	1	sp|P01008|ANT3_HUMAN	52602.4	0.659	SERPINC1	Antithrombin-III (short name: ATIII)	1885	50	1.23	117	24210	3+	2299.13	0.011	4.78442	0.9999	K.NDNDNIFLSPLSISTAFAMTK.L
23	1	sp|P01008|ANT3_HUMAN	52602.4	0.659	SERPINC1	Antithrombin-III (short name: ATIII)	1885	50	1.23	117	24222	3+	2291.15	0.018	7.85631	1	K.AFLEVNEEGSEAAASTAVVIAGR.S
23	1	sp|P01008|ANT3_HUMAN	52602.4	0.659	SERPINC1	Antithrombin-III (short name: ATIII)	1885	50	1.23	117	24265	2+	2291.15	0.013	5.674	1	K.AFLEVNEEGSEAAASTAVVIAGR.S
23	1	sp|P01008|ANT3_HUMAN	52602.4	0.659	SERPINC1	Antithrombin-III (short name: ATIII)	1885	50	1.23	117	24321	2+	2299.13	0.012	5.21937	0.9997	K.NDNDNIFLSPLSISTAFAMTK.L
23	1	sp|P01008|ANT3_HUMAN	52602.4	0.659	SERPINC1	Antithrombin-III (short name: ATIII)	1885	50	1.23	117	24350	3+	2299.13	0.012	5.21937	0.6168	K.NDNDNIFLSPLSISTAFAMTK.L
23	1	sp|P01008|ANT3_HUMAN	52602.4	0.659	SERPINC1	Antithrombin-III (short name: ATIII)	1885	50	1.23	117	24355	3+	2291.15	0.014	6.11047	1	K.AFLEVNEEGSEAAASTAVVIAGR.S
23	1	sp|P01008|ANT3_HUMAN	52602.4	0.659	SERPINC1	Antithrombin-III (short name: ATIII)	1885	50	1.23	117	24397	2+	2291.15	0.012	5.23754	1	K.AFLEVNEEGSEAAASTAVVIAGR.S
23	1	sp|P01008|ANT3_HUMAN	52602.4	0.659	SERPINC1	Antithrombin-III (short name: ATIII)	1885	50	1.23	117	24470	2+	2299.13	0.999	0.434948	0.6357	K.NDNDNIFLSPLSISTAFAMTK.L
23	1	sp|P01008|ANT3_HUMAN	52602.4	0.659	SERPINC1	Antithrombin-III (short name: ATIII)	1885	50	1.23	117	24485	3+	2291.15	0.008	3.49169	1	K.AFLEVNEEGSEAAASTAVVIAGR.S
23	1	sp|P01008|ANT3_HUMAN	52602.4	0.659	SERPINC1	Antithrombin-III (short name: ATIII)	1885	50	1.23	117	24530	2+	2291.15	0.013	5.674	1	K.AFLEVNEEGSEAAASTAVVIAGR.S
23	1	sp|P01008|ANT3_HUMAN	52602.4	0.659	SERPINC1	Antithrombin-III (short name: ATIII)	1885	50	1.23	117	24619	3+	2291.15	0.014	6.11047	1	K.AFLEVNEEGSEAAASTAVVIAGR.S
23	1	sp|P01008|ANT3_HUMAN	52602.4	0.659	SERPINC1	Antithrombin-III (short name: ATIII)	1885	50	1.23	117	24621	3+	3114.48	0.022	7.06377	0.6799	K.ELTPEVLQEWLDELEEM"M"LVVHM"PR.F
23	1	sp|P01008|ANT3_HUMAN	52602.4	0.659	SERPINC1	Antithrombin-III (short name: ATIII)	1885	50	1.23	117	24663	2+	2291.15	0.011	4.80108	1	K.AFLEVNEEGSEAAASTAVVIAGR.S
23	1	sp|P01008|ANT3_HUMAN	52602.4	0.659	SERPINC1	Antithrombin-III (short name: ATIII)	1885	50	1.23	117	24794	2+	2291.15	0.014	6.11047	1	K.AFLEVNEEGSEAAASTAVVIAGR.S
23	1	sp|P01008|ANT3_HUMAN	52602.4	0.659	SERPINC1	Antithrombin-III (short name: ATIII)	1885	50	1.23	117	24883	3+	2291.15	0.014	6.11047	0.982	K.AFLEVNEEGSEAAASTAVVIAGR.S
23	1	sp|P01008|ANT3_HUMAN	52602.4	0.659	SERPINC1	Antithrombin-III (short name: ATIII)	1885	50	1.23	117	24926	2+	2291.15	0.01	4.36462	1	K.AFLEVNEEGSEAAASTAVVIAGR.S
23	1	sp|P01008|ANT3_HUMAN	52602.4	0.659	SERPINC1	Antithrombin-III (short name: ATIII)	1885	50	1.23	117	25018	3+	2291.15	0.01	4.36462	0.6242	K.AFLEVNEEGSEAAASTAVVIAGR.S
23	1	sp|P01008|ANT3_HUMAN	52602.4	0.659	SERPINC1	Antithrombin-III (short name: ATIII)	1885	50	1.23	117	25059	2+	2291.15	0.009	3.92816	1	K.AFLEVNEEGSEAAASTAVVIAGR.S
23	1	sp|P01008|ANT3_HUMAN	52602.4	0.659	SERPINC1	Antithrombin-III (short name: ATIII)	1885	50	1.23	117	25149	3+	2291.15	0.008	3.49169	0.9993	K.AFLEVNEEGSEAAASTAVVIAGR.S
23	1	sp|P01008|ANT3_HUMAN	52602.4	0.659	SERPINC1	Antithrombin-III (short name: ATIII)	1885	50	1.23	117	25189	2+	2291.15	0.011	4.80108	1	K.AFLEVNEEGSEAAASTAVVIAGR.S
23	1	sp|P01008|ANT3_HUMAN	52602.4	0.659	SERPINC1	Antithrombin-III (short name: ATIII)	1885	50	1.23	117	25357	2+	2291.15	0.011	4.80108	1	K.AFLEVNEEGSEAAASTAVVIAGR.S
23	1	sp|P01008|ANT3_HUMAN	52602.4	0.659	SERPINC1	Antithrombin-III (short name: ATIII)	1885	50	1.23	117	25434	3+	2291.15	0.013	5.674	0.9994	K.AFLEVNEEGSEAAASTAVVIAGR.S
23	1	sp|P01008|ANT3_HUMAN	52602.4	0.659	SERPINC1	Antithrombin-III (short name: ATIII)	1885	50	1.23	117	25454	3+	3098.49	0.018	5.80929	0.9812	K.ELTPEVLQEWLDELEEM"M"LVVHMPR.F
23	1	sp|P01008|ANT3_HUMAN	52602.4	0.659	SERPINC1	Antithrombin-III (short name: ATIII)	1885	50	1.23	117	25487	2+	2291.15	0.007	3.05523	1	K.AFLEVNEEGSEAAASTAVVIAGR.S
23	1	sp|P01008|ANT3_HUMAN	52602.4	0.659	SERPINC1	Antithrombin-III (short name: ATIII)	1885	50	1.23	117	25619	2+	2291.15	0.015	6.54693	0.9999	K.AFLEVNEEGSEAAASTAVVIAGR.S
23	1	sp|P01008|ANT3_HUMAN	52602.4	0.659	SERPINC1	Antithrombin-III (short name: ATIII)	1885	50	1.23	117	25713	3+	2291.15	1.014	6.11047	0.8708	K.AFLEVNEEGSEAAASTAVVIAGR.S
23	1	sp|P01008|ANT3_HUMAN	52602.4	0.659	SERPINC1	Antithrombin-III (short name: ATIII)	1885	50	1.23	117	25784	2+	2291.15	0.01	4.36462	0.9999	K.AFLEVNEEGSEAAASTAVVIAGR.S
23	1	sp|P01008|ANT3_HUMAN	52602.4	0.659	SERPINC1	Antithrombin-III (short name: ATIII)	1885	50	1.23	117	25840	3+	2291.15	0.017	7.41985	0.9849	K.AFLEVNEEGSEAAASTAVVIAGR.S
23	1	sp|P01008|ANT3_HUMAN	52602.4	0.659	SERPINC1	Antithrombin-III (short name: ATIII)	1885	50	1.23	117	25916	2+	2291.15	0.013	5.674	1	K.AFLEVNEEGSEAAASTAVVIAGR.S
23	1	sp|P01008|ANT3_HUMAN	52602.4	0.659	SERPINC1	Antithrombin-III (short name: ATIII)	1885	50	1.23	117	25972	3+	2291.15	0.009	3.92816	0.9501	K.AFLEVNEEGSEAAASTAVVIAGR.S
23	1	sp|P01008|ANT3_HUMAN	52602.4	0.659	SERPINC1	Antithrombin-III (short name: ATIII)	1885	50	1.23	117	26048	2+	2291.15	0.013	5.674	1	K.AFLEVNEEGSEAAASTAVVIAGR.S
23	1	sp|P01008|ANT3_HUMAN	52602.4	0.659	SERPINC1	Antithrombin-III (short name: ATIII)	1885	50	1.23	117	26102	3+	2291.15	0.009	3.92816	1	K.AFLEVNEEGSEAAASTAVVIAGR.S
23	1	sp|P01008|ANT3_HUMAN	52602.4	0.659	SERPINC1	Antithrombin-III (short name: ATIII)	1885	50	1.23	117	26180	2+	2291.15	0.01	4.36462	1	K.AFLEVNEEGSEAAASTAVVIAGR.S
23	1	sp|P01008|ANT3_HUMAN	52602.4	0.659	SERPINC1	Antithrombin-III (short name: ATIII)	1885	50	1.23	117	26238	3+	2291.15	0.01	4.36462	0.9997	K.AFLEVNEEGSEAAASTAVVIAGR.S
23	1	sp|P01008|ANT3_HUMAN	52602.4	0.659	SERPINC1	Antithrombin-III (short name: ATIII)	1885	50	1.23	117	26276	2+	3082.49	1.02	6.48825	0.9981	K.ELTPEVLQEWLDELEEM"MLVVHMPR.F
23	1	sp|P01008|ANT3_HUMAN	52602.4	0.659	SERPINC1	Antithrombin-III (short name: ATIII)	1885	50	1.23	117	26289	3+	3066.5	0.018	5.86989	0.7361	K.ELTPEVLQEWLDELEEMMLVVHMPR.F
23	1	sp|P01008|ANT3_HUMAN	52602.4	0.659	SERPINC1	Antithrombin-III (short name: ATIII)	1885	50	1.23	117	26303	2+	3066.5	1.015	4.89157	0.9922	K.ELTPEVLQEWLDELEEMMLVVHMPR.F
23	1	sp|P01008|ANT3_HUMAN	52602.4	0.659	SERPINC1	Antithrombin-III (short name: ATIII)	1885	50	1.23	117	26421	2+	2804.57	0.012	4.27873	0.9991	R.ITDVIPSEAINELTVLVLVNTIYFK.G
23	1	sp|P01008|ANT3_HUMAN	52602.4	0.659	SERPINC1	Antithrombin-III (short name: ATIII)	1885	50	1.23	117	26542	2+	2804.57	0.019	6.77466	0.7978	R.ITDVIPSEAINELTVLVLVNTIYFK.G
23	1	sp|P01008|ANT3_HUMAN	52602.4	0.659	SERPINC1	Antithrombin-III (short name: ATIII)	1885	50	1.23	117	26564	2+	2291.15	0.01	4.36462	1	K.AFLEVNEEGSEAAASTAVVIAGR.S
23	1	sp|P01008|ANT3_HUMAN	52602.4	0.659	SERPINC1	Antithrombin-III (short name: ATIII)	1885	50	1.23	117	26665	2+	2804.57	0.006	2.13937	0.9359	R.ITDVIPSEAINELTVLVLVNTIYFK.G
23	1	sp|P01008|ANT3_HUMAN	52602.4	0.659	SERPINC1	Antithrombin-III (short name: ATIII)	1885	50	1.23	117	26776	2+	2291.15	0.011	4.80108	0.9978	K.AFLEVNEEGSEAAASTAVVIAGR.S
23	1	sp|P01008|ANT3_HUMAN	52602.4	0.659	SERPINC1	Antithrombin-III (short name: ATIII)	1885	50	1.23	117	26796	2+	2804.57	0.028	9.98371	0.9642	R.ITDVIPSEAINELTVLVLVNTIYFK.G
23	1	sp|P01008|ANT3_HUMAN	52602.4	0.659	SERPINC1	Antithrombin-III (short name: ATIII)	1885	50	1.23	117	26962	2+	2291.15	0.009	3.92816	0.9298	K.AFLEVNEEGSEAAASTAVVIAGR.S
23	1	sp|P01008|ANT3_HUMAN	52602.4	0.659	SERPINC1	Antithrombin-III (short name: ATIII)	1885	50	1.23	117	27157	2+	2291.15	0.003	1.30939	0.9994	K.AFLEVNEEGSEAAASTAVVIAGR.S
23	1	sp|P01008|ANT3_HUMAN	52602.4	0.659	SERPINC1	Antithrombin-III (short name: ATIII)	1885	50	1.23	117	27427	2+	2291.15	0.005	2.18231	0.9259	K.AFLEVNEEGSEAAASTAVVIAGR.S
23	1	sp|P01008|ANT3_HUMAN	52602.4	0.659	SERPINC1	Antithrombin-III (short name: ATIII)	1885	50	1.23	117	27559	2+	2291.15	0.008	3.49169	0.8098	K.AFLEVNEEGSEAAASTAVVIAGR.S
23	1	sp|P01008|ANT3_HUMAN	52602.4	0.659	SERPINC1	Antithrombin-III (short name: ATIII)	1885	50	1.23	117	27694	2+	2291.15	0.003	1.30939	0.8963	K.AFLEVNEEGSEAAASTAVVIAGR.S
23	1	sp|P01008|ANT3_HUMAN	52602.4	0.659	SERPINC1	Antithrombin-III (short name: ATIII)	1885	50	1.23	117	28198	3+	2291.15	0.015	6.54693	1	K.AFLEVNEEGSEAAASTAVVIAGR.S
23	1	sp|P01008|ANT3_HUMAN	52602.4	0.659	SERPINC1	Antithrombin-III (short name: ATIII)	1885	50	1.23	117	28218	2+	2291.15	0.01	4.36462	1	K.AFLEVNEEGSEAAASTAVVIAGR.S
23	1	sp|P01008|ANT3_HUMAN	52602.4	0.659	SERPINC1	Antithrombin-III (short name: ATIII)	1885	50	1.23	117	28328	3+	2291.15	0.014	6.11047	1	K.AFLEVNEEGSEAAASTAVVIAGR.S
23	1	sp|P01008|ANT3_HUMAN	52602.4	0.659	SERPINC1	Antithrombin-III (short name: ATIII)	1885	50	1.23	117	28349	2+	2291.15	0.012	5.23754	1	K.AFLEVNEEGSEAAASTAVVIAGR.S
23	1	sp|P01008|ANT3_HUMAN	52602.4	0.659	SERPINC1	Antithrombin-III (short name: ATIII)	1885	50	1.23	117	28497	2+	2291.15	0.008	3.49169	0.6097	K.AFLEVNEEGSEAAASTAVVIAGR.S
23	1	sp|P01008|ANT3_HUMAN	52602.4	0.659	SERPINC1	Antithrombin-III (short name: ATIII)	1885	50	1.23	117	5994	2+	850.405	0.005	5.87955	0.7534	K.FSPENTR.K
23	1	sp|P01008|ANT3_HUMAN	52602.4	0.659	SERPINC1	Antithrombin-III (short name: ATIII)	1885	50	1.23	117	6474	3+	2002.97	0.017	8.4874	0.9959	K.KATEDEGSEQKIPEATNR.R
23	1	sp|P01008|ANT3_HUMAN	52602.4	0.659	SERPINC1	Antithrombin-III (short name: ATIII)	1885	50	1.23	117	6486	2+	1796.68	0.011	6.12241	1	K.ADGESCSASM"M"YQEGK.F	289865	200601
23	1	sp|P01008|ANT3_HUMAN	52602.4	0.659	SERPINC1	Antithrombin-III (short name: ATIII)	1885	50	1.23	117	6514	2+	1796.68	1.017	9.46191	0.8938	K.ADGESCSASM"M"YQEGK.F	289865	200601
23	1	sp|P01008|ANT3_HUMAN	52602.4	0.659	SERPINC1	Antithrombin-III (short name: ATIII)	1885	50	1.23	117	7140	2+	1874.87	1.02	10.6674	0.9374	K.ATEDEGSEQKIPEATNR.R
23	1	sp|P01008|ANT3_HUMAN	52602.4	0.659	SERPINC1	Antithrombin-III (short name: ATIII)	1885	50	1.23	117	7215	2+	839.414	0.005	5.95653	0.798	K.FDTISEK.T
23	1	sp|P01008|ANT3_HUMAN	52602.4	0.659	SERPINC1	Antithrombin-III (short name: ATIII)	1885	50	1.23	117	7239	3+	1874.87	0.01	5.33369	0.9991	K.ATEDEGSEQKIPEATNR.R
23	1	sp|P01008|ANT3_HUMAN	52602.4	0.659	SERPINC1	Antithrombin-III (short name: ATIII)	1885	50	1.23	117	7288	2+	1874.87	0.008	4.26696	0.9705	K.ATEDEGSEQKIPEATNR.R
23	1	sp|P01008|ANT3_HUMAN	52602.4	0.659	SERPINC1	Antithrombin-III (short name: ATIII)	1885	50	1.23	117	7358	2+	839.414	0.005	5.95653	0.7925	K.FDTISEK.T
23	1	sp|P01008|ANT3_HUMAN	52602.4	0.659	SERPINC1	Antithrombin-III (short name: ATIII)	1885	50	1.23	117	7922	2+	1780.68	0.013	7.30057	0.9998	K.ADGESCSASMM"YQEGK.F	1.62616e+06	1.31772e+06
23	1	sp|P01008|ANT3_HUMAN	52602.4	0.659	SERPINC1	Antithrombin-III (short name: ATIII)	1885	50	1.23	117	7933	2+	1783.7	0.012	6.72758	1	K.ADGESC'SASMM"YQEGK.F	1.62616e+06	1.31772e+06
23	1	sp|P01008|ANT3_HUMAN	52602.4	0.659	SERPINC1	Antithrombin-III (short name: ATIII)	1885	50	1.23	117	8058	2+	1780.68	0.008	4.49266	0.9455	K.ADGESCSASMM"YQEGK.F	1.40723e+06	1.1319e+06
23	1	sp|P01008|ANT3_HUMAN	52602.4	0.659	SERPINC1	Antithrombin-III (short name: ATIII)	1885	50	1.23	117	8483	2+	1783.7	-0.008	4.48506	0.9987	K.ADGESC'SASM"MYQEGK.F	2.15406e+06	1.71037e+06
23	1	sp|P01008|ANT3_HUMAN	52602.4	0.659	SERPINC1	Antithrombin-III (short name: ATIII)	1885	50	1.23	117	8503	2+	1780.68	0.007	3.93108	1	K.ADGESCSASM"MYQEGK.F	2.15406e+06	1.71037e+06
23	1	sp|P01008|ANT3_HUMAN	52602.4	0.659	SERPINC1	Antithrombin-III (short name: ATIII)	1885	50	1.23	117	8766	2+	917.52	0.004	4.35958	0.626	R.RVWELSK.A
23	1	sp|P01008|ANT3_HUMAN	52602.4	0.659	SERPINC1	Antithrombin-III (short name: ATIII)	1885	50	1.23	117	9198	2+	1126.66	0.006	5.32549	0.9999	K.SKLPGIVAEGR.D
23	1	sp|P01008|ANT3_HUMAN	52602.4	0.659	SERPINC1	Antithrombin-III (short name: ATIII)	1885	50	1.23	117	9849	2+	1767.71	1.013	7.35416	0.9999	K.ADGESC'SASMMYQEGK.F	3360.66	10084.8
23	1	sp|P01008|ANT3_HUMAN	52602.4	0.659	SERPINC1	Antithrombin-III (short name: ATIII)	1885	50	1.23	117	10033	2+	1764.69	0.188	106.534	0.9844	K.ADGESCSASMMYQEGK.F
23	1	sp|P01008|ANT3_HUMAN	52602.4	0.659	SERPINC1	Antithrombin-III (short name: ATIII)	1885	50	1.23	117	10049	2+	1767.71	0.003	1.69711	1	K.ADGESC'SASMMYQEGK.F	12472653	23465056
23	1	sp|P01008|ANT3_HUMAN	52602.4	0.659	SERPINC1	Antithrombin-III (short name: ATIII)	1885	50	1.23	117	10134	3+	1767.71	0.004	2.26282	1	K.ADGESC'SASMMYQEGK.F	298258	525716
23	1	sp|P01008|ANT3_HUMAN	52602.4	0.659	SERPINC1	Antithrombin-III (short name: ATIII)	1885	50	1.23	117	10172	2+	1764.69	1.006	3.40004	1	K.ADGESCSASMMYQEGK.F	12532877	23713158
23	1	sp|P01008|ANT3_HUMAN	52602.4	0.659	SERPINC1	Antithrombin-III (short name: ATIII)	1885	50	1.23	117	10231	2+	1767.71	1.007	3.95993	1	K.ADGESC'SASMMYQEGK.F	7.27859e+06	13632392
23	1	sp|P01008|ANT3_HUMAN	52602.4	0.659	SERPINC1	Antithrombin-III (short name: ATIII)	1885	50	1.23	117	10284	2+	911.531	0.006	6.58233	1	K.LPGIVAEGR.D
23	1	sp|P01008|ANT3_HUMAN	52602.4	0.659	SERPINC1	Antithrombin-III (short name: ATIII)	1885	50	1.23	117	10405	2+	1767.71	0.007	3.95993	1	K.ADGESC'SASMMYQEGK.F	214411	509407
23	1	sp|P01008|ANT3_HUMAN	52602.4	0.659	SERPINC1	Antithrombin-III (short name: ATIII)	1885	50	1.23	117	10425	2+	911.531	0.005	5.48528	1	K.LPGIVAEGR.D
23	1	sp|P01008|ANT3_HUMAN	52602.4	0.659	SERPINC1	Antithrombin-III (short name: ATIII)	1885	50	1.23	117	10557	2+	911.531	0.005	5.48528	1	K.LPGIVAEGR.D
23	1	sp|P01008|ANT3_HUMAN	52602.4	0.659	SERPINC1	Antithrombin-III (short name: ATIII)	1885	50	1.23	117	10701	2+	911.531	0.006	6.58233	1	K.LPGIVAEGR.D
23	1	sp|P01008|ANT3_HUMAN	52602.4	0.659	SERPINC1	Antithrombin-III (short name: ATIII)	1885	50	1.23	117	10917	2+	911.531	0.002	2.19411	0.9998	K.LPGIVAEGR.D
23	1	sp|P01008|ANT3_HUMAN	52602.4	0.659	SERPINC1	Antithrombin-III (short name: ATIII)	1885	50	1.23	117	10998	2+	1799.7	-0.023	12.7799	0.9207	K.ADGESC'SASM"M"YQEGK.F	1759977	2.42758e+06
23	1	sp|P01008|ANT3_HUMAN	52602.4	0.659	SERPINC1	Antithrombin-III (short name: ATIII)	1885	50	1.23	117	11061	2+	911.531	0.008	8.77644	0.9994	K.LPGIVAEGR.D
23	1	sp|P01008|ANT3_HUMAN	52602.4	0.659	SERPINC1	Antithrombin-III (short name: ATIII)	1885	50	1.23	117	11976	2+	908.472	0.006	6.60449	0.8931	R.IEDGFSLK.E
23	1	sp|P01008|ANT3_HUMAN	52602.4	0.659	SERPINC1	Antithrombin-III (short name: ATIII)	1885	50	1.23	117	12120	2+	908.472	0.005	5.50374	0.8374	R.IEDGFSLK.E
23	1	sp|P01008|ANT3_HUMAN	52602.4	0.659	SERPINC1	Antithrombin-III (short name: ATIII)	1885	50	1.23	117	12472	2+	1309.61	0.007	5.34512	1	R.DDLYVSDAFHK.A
23	1	sp|P01008|ANT3_HUMAN	52602.4	0.659	SERPINC1	Antithrombin-III (short name: ATIII)	1885	50	1.23	117	12474	3+	1309.61	0.006	4.58153	0.7027	R.DDLYVSDAFHK.A
23	1	sp|P01008|ANT3_HUMAN	52602.4	0.659	SERPINC1	Antithrombin-III (short name: ATIII)	1885	50	1.23	117	12614	2+	1309.61	0.009	6.8723	1	R.DDLYVSDAFHK.A
23	1	sp|P01008|ANT3_HUMAN	52602.4	0.659	SERPINC1	Antithrombin-III (short name: ATIII)	1885	50	1.23	117	12615	3+	1309.61	0.008	6.10871	0.9985	R.DDLYVSDAFHK.A
23	1	sp|P01008|ANT3_HUMAN	52602.4	0.659	SERPINC1	Antithrombin-III (short name: ATIII)	1885	50	1.23	117	12762	2+	1309.61	0.005	3.81794	1	R.DDLYVSDAFHK.A
23	1	sp|P01008|ANT3_HUMAN	52602.4	0.659	SERPINC1	Antithrombin-III (short name: ATIII)	1885	50	1.23	117	12772	3+	1309.61	0.007	5.34512	0.975	R.DDLYVSDAFHK.A
23	1	sp|P01008|ANT3_HUMAN	52602.4	0.659	SERPINC1	Antithrombin-III (short name: ATIII)	1885	50	1.23	117	13046	2+	1309.61	0.009	6.8723	0.9999	R.DDLYVSDAFHK.A
23	1	sp|P01008|ANT3_HUMAN	52602.4	0.659	SERPINC1	Antithrombin-III (short name: ATIII)	1885	50	1.23	117	13804	3+	1528.74	0.008	5.23306	0.7585	R.FATTFYQHLADSK.N
23	1	sp|P01008|ANT3_HUMAN	52602.4	0.659	SERPINC1	Antithrombin-III (short name: ATIII)	1885	50	1.23	117	13806	2+	1528.74	0.009	5.88719	1	R.FATTFYQHLADSK.N
23	1	sp|P01008|ANT3_HUMAN	52602.4	0.659	SERPINC1	Antithrombin-III (short name: ATIII)	1885	50	1.23	117	13946	3+	1528.74	0.011	7.19545	0.9745	R.FATTFYQHLADSK.N
23	1	sp|P01008|ANT3_HUMAN	52602.4	0.659	SERPINC1	Antithrombin-III (short name: ATIII)	1885	50	1.23	117	13947	2+	1528.74	0.011	7.19545	1	R.FATTFYQHLADSK.N
23	1	sp|P01008|ANT3_HUMAN	52602.4	0.659	SERPINC1	Antithrombin-III (short name: ATIII)	1885	50	1.23	117	14092	3+	1528.74	0.007	4.57893	0.7971	R.FATTFYQHLADSK.N
23	1	sp|P01008|ANT3_HUMAN	52602.4	0.659	SERPINC1	Antithrombin-III (short name: ATIII)	1885	50	1.23	117	14094	2+	1528.74	0.008	5.23306	1	R.FATTFYQHLADSK.N
23	1	sp|P01008|ANT3_HUMAN	52602.4	0.659	SERPINC1	Antithrombin-III (short name: ATIII)	1885	50	1.23	117	15570	3+	1684.92	0.007	4.1545	0.9997	K.GDDITM"VLILPKPEK.S
23	1	sp|P01008|ANT3_HUMAN	52602.4	0.659	SERPINC1	Antithrombin-III (short name: ATIII)	1885	50	1.23	117	15595	2+	1684.92	1.014	8.309	0.9992	K.GDDITM"VLILPKPEK.S
23	1	sp|P01008|ANT3_HUMAN	52602.4	0.659	SERPINC1	Antithrombin-III (short name: ATIII)	1885	50	1.23	117	15721	3+	1340.66	0.002	1.4918	0.8318	K.TSDQIHFFFAK.L
23	1	sp|P01008|ANT3_HUMAN	52602.4	0.659	SERPINC1	Antithrombin-III (short name: ATIII)	1885	50	1.23	117	15727	2+	1340.66	0.007	5.2213	1	K.TSDQIHFFFAK.L
23	1	sp|P01008|ANT3_HUMAN	52602.4	0.659	SERPINC1	Antithrombin-III (short name: ATIII)	1885	50	1.23	117	15916	2+	1340.66	0.011	8.2049	0.9999	K.TSDQIHFFFAK.L
23	1	sp|P01008|ANT3_HUMAN	52602.4	0.659	SERPINC1	Antithrombin-III (short name: ATIII)	1885	50	1.23	117	16164	3+	1232.73	0.006	4.86726	0.9999	K.ANRPFLVFIR.E
23	1	sp|P01008|ANT3_HUMAN	52602.4	0.659	SERPINC1	Antithrombin-III (short name: ATIII)	1885	50	1.23	117	17312	2+	1430.79	0.008	5.59132	1	R.VAEGTQVLELPFK.G
23	1	sp|P01008|ANT3_HUMAN	52602.4	0.659	SERPINC1	Antithrombin-III (short name: ATIII)	1885	50	1.23	117	17443	2+	1430.79	0.009	6.29024	1	R.VAEGTQVLELPFK.G
23	1	sp|P01008|ANT3_HUMAN	52602.4	0.659	SERPINC1	Antithrombin-III (short name: ATIII)	1885	50	1.23	117	17446	2+	1668.92	0.01	5.99188	1	K.GDDITMVLILPKPEK.S
23	1	sp|P01008|ANT3_HUMAN	52602.4	0.659	SERPINC1	Antithrombin-III (short name: ATIII)	1885	50	1.23	117	17447	3+	1668.92	0.008	4.79351	0.9951	K.GDDITMVLILPKPEK.S
23	1	sp|P01008|ANT3_HUMAN	52602.4	0.659	SERPINC1	Antithrombin-III (short name: ATIII)	1885	50	1.23	117	17474	2+	1405.75	1.022	15.65	0.9628	R.EVPLNTIIFM"GR.V
23	1	sp|P01008|ANT3_HUMAN	52602.4	0.659	SERPINC1	Antithrombin-III (short name: ATIII)	1885	50	1.23	117	17589	2+	1668.92	0.009	5.3927	1	K.GDDITMVLILPKPEK.S
23	1	sp|P01008|ANT3_HUMAN	52602.4	0.659	SERPINC1	Antithrombin-III (short name: ATIII)	1885	50	1.23	117	17591	3+	1668.92	0.008	4.79351	1	K.GDDITMVLILPKPEK.S
23	1	sp|P01008|ANT3_HUMAN	52602.4	0.659	SERPINC1	Antithrombin-III (short name: ATIII)	1885	50	1.23	117	17594	2+	1430.79	0.009	6.29024	1	R.VAEGTQVLELPFK.G
23	1	sp|P01008|ANT3_HUMAN	52602.4	0.659	SERPINC1	Antithrombin-III (short name: ATIII)	1885	50	1.23	117	17608	2+	1405.75	0.002	1.42273	0.9998	R.EVPLNTIIFM"GR.V
23	1	sp|P01008|ANT3_HUMAN	52602.4	0.659	SERPINC1	Antithrombin-III (short name: ATIII)	1885	50	1.23	117	17733	2+	1668.92	0.01	5.99188	0.9999	K.GDDITMVLILPKPEK.S
23	1	sp|P01008|ANT3_HUMAN	52602.4	0.659	SERPINC1	Antithrombin-III (short name: ATIII)	1885	50	1.23	117	17735	3+	1668.92	0.009	5.3927	0.9992	K.GDDITMVLILPKPEK.S
23	1	sp|P01008|ANT3_HUMAN	52602.4	0.659	SERPINC1	Antithrombin-III (short name: ATIII)	1885	50	1.23	117	17744	2+	1430.79	0.008	5.59132	0.9999	R.VAEGTQVLELPFK.G
23	1	sp|P01008|ANT3_HUMAN	52602.4	0.659	SERPINC1	Antithrombin-III (short name: ATIII)	1885	50	1.23	117	17864	2+	1668.92	0.01	5.99188	1	K.GDDITMVLILPKPEK.S
23	1	sp|P01008|ANT3_HUMAN	52602.4	0.659	SERPINC1	Antithrombin-III (short name: ATIII)	1885	50	1.23	117	17865	3+	1668.92	0.009	5.3927	0.9999	K.GDDITMVLILPKPEK.S
23	1	sp|P01008|ANT3_HUMAN	52602.4	0.659	SERPINC1	Antithrombin-III (short name: ATIII)	1885	50	1.23	117	17876	2+	1430.79	0.009	6.29024	1	R.VAEGTQVLELPFK.G
23	1	sp|P01008|ANT3_HUMAN	52602.4	0.659	SERPINC1	Antithrombin-III (short name: ATIII)	1885	50	1.23	117	17972	2+	1405.75	0.008	5.69091	0.9999	R.EVPLNTIIFM"GR.V
23	1	sp|P01008|ANT3_HUMAN	52602.4	0.659	SERPINC1	Antithrombin-III (short name: ATIII)	1885	50	1.23	117	17998	3+	1668.92	0.008	4.79351	0.9997	K.GDDITMVLILPKPEK.S
23	1	sp|P01008|ANT3_HUMAN	52602.4	0.659	SERPINC1	Antithrombin-III (short name: ATIII)	1885	50	1.23	117	17999	2+	1668.92	0.009	5.3927	0.9999	K.GDDITMVLILPKPEK.S
23	1	sp|P01008|ANT3_HUMAN	52602.4	0.659	SERPINC1	Antithrombin-III (short name: ATIII)	1885	50	1.23	117	18008	2+	2291.15	0.017	7.41985	1	K.AFLEVNEEGSEAAASTAVVIAGR.S
23	1	sp|P01008|ANT3_HUMAN	52602.4	0.659	SERPINC1	Antithrombin-III (short name: ATIII)	1885	50	1.23	117	18009	2+	1430.79	0.008	5.59132	1	R.VAEGTQVLELPFK.G
23	1	sp|P01008|ANT3_HUMAN	52602.4	0.659	SERPINC1	Antithrombin-III (short name: ATIII)	1885	50	1.23	117	18106	2+	1405.75	0.006	4.26818	0.9581	R.EVPLNTIIFM"GR.V
23	1	sp|P01008|ANT3_HUMAN	52602.4	0.659	SERPINC1	Antithrombin-III (short name: ATIII)	1885	50	1.23	117	18127	2+	1668.92	-0.131	78.4937	0.9979	K.GDDITMVLILPKPEK.S
23	1	sp|P01008|ANT3_HUMAN	52602.4	0.659	SERPINC1	Antithrombin-III (short name: ATIII)	1885	50	1.23	117	18139	2+	2291.15	0.017	7.41985	1	K.AFLEVNEEGSEAAASTAVVIAGR.S
23	1	sp|P01008|ANT3_HUMAN	52602.4	0.659	SERPINC1	Antithrombin-III (short name: ATIII)	1885	50	1.23	117	18151	3+	1668.92	0.008	4.79351	0.9977	K.GDDITMVLILPKPEK.S
23	1	sp|P01008|ANT3_HUMAN	52602.4	0.659	SERPINC1	Antithrombin-III (short name: ATIII)	1885	50	1.23	117	18154	2+	1430.79	0.01	6.98915	0.9999	R.VAEGTQVLELPFK.G
23	1	sp|P01008|ANT3_HUMAN	52602.4	0.659	SERPINC1	Antithrombin-III (short name: ATIII)	1885	50	1.23	117	18171	3+	2291.15	0.013	5.674	1	K.AFLEVNEEGSEAAASTAVVIAGR.S
23	1	sp|P01008|ANT3_HUMAN	52602.4	0.659	SERPINC1	Antithrombin-III (short name: ATIII)	1885	50	1.23	117	18279	2+	2291.15	0.016	6.98339	1	K.AFLEVNEEGSEAAASTAVVIAGR.S
23	1	sp|P01008|ANT3_HUMAN	52602.4	0.659	SERPINC1	Antithrombin-III (short name: ATIII)	1885	50	1.23	117	18313	3+	2291.15	0.011	4.80108	1	K.AFLEVNEEGSEAAASTAVVIAGR.S
23	1	sp|P01008|ANT3_HUMAN	52602.4	0.659	SERPINC1	Antithrombin-III (short name: ATIII)	1885	50	1.23	117	18414	2+	2291.15	0.014	6.11047	1	K.AFLEVNEEGSEAAASTAVVIAGR.S
23	1	sp|P01008|ANT3_HUMAN	52602.4	0.659	SERPINC1	Antithrombin-III (short name: ATIII)	1885	50	1.23	117	18467	3+	2291.15	0.014	6.11047	1	K.AFLEVNEEGSEAAASTAVVIAGR.S
23	1	sp|P01008|ANT3_HUMAN	52602.4	0.659	SERPINC1	Antithrombin-III (short name: ATIII)	1885	50	1.23	117	18543	2+	2291.15	0.015	6.54693	1	K.AFLEVNEEGSEAAASTAVVIAGR.S
23	1	sp|P01008|ANT3_HUMAN	52602.4	0.659	SERPINC1	Antithrombin-III (short name: ATIII)	1885	50	1.23	117	18609	3+	2291.15	0.015	6.54693	1	K.AFLEVNEEGSEAAASTAVVIAGR.S
23	1	sp|P01008|ANT3_HUMAN	52602.4	0.659	SERPINC1	Antithrombin-III (short name: ATIII)	1885	50	1.23	117	18675	2+	2291.15	1.022	9.60216	1	K.AFLEVNEEGSEAAASTAVVIAGR.S
23	1	sp|P01008|ANT3_HUMAN	52602.4	0.659	SERPINC1	Antithrombin-III (short name: ATIII)	1885	50	1.23	117	18742	3+	2291.15	0.013	5.674	1	K.AFLEVNEEGSEAAASTAVVIAGR.S
23	1	sp|P01008|ANT3_HUMAN	52602.4	0.659	SERPINC1	Antithrombin-III (short name: ATIII)	1885	50	1.23	117	18809	2+	2291.15	0.014	6.11047	1	K.AFLEVNEEGSEAAASTAVVIAGR.S
23	1	sp|P01008|ANT3_HUMAN	52602.4	0.659	SERPINC1	Antithrombin-III (short name: ATIII)	1885	50	1.23	117	18886	3+	2291.15	0.014	6.11047	1	K.AFLEVNEEGSEAAASTAVVIAGR.S
23	1	sp|P01008|ANT3_HUMAN	52602.4	0.659	SERPINC1	Antithrombin-III (short name: ATIII)	1885	50	1.23	117	19029	3+	2291.15	0.009	3.92816	1	K.AFLEVNEEGSEAAASTAVVIAGR.S
23	1	sp|P01008|ANT3_HUMAN	52602.4	0.659	SERPINC1	Antithrombin-III (short name: ATIII)	1885	50	1.23	117	19096	2+	2291.15	0.011	4.80108	1	K.AFLEVNEEGSEAAASTAVVIAGR.S
23	1	sp|P01008|ANT3_HUMAN	52602.4	0.659	SERPINC1	Antithrombin-III (short name: ATIII)	1885	50	1.23	117	19171	3+	2291.15	0.011	4.80108	1	K.AFLEVNEEGSEAAASTAVVIAGR.S
23	1	sp|P01008|ANT3_HUMAN	52602.4	0.659	SERPINC1	Antithrombin-III (short name: ATIII)	1885	50	1.23	117	19238	2+	2291.15	0.012	5.23754	1	K.AFLEVNEEGSEAAASTAVVIAGR.S
23	1	sp|P01008|ANT3_HUMAN	52602.4	0.659	SERPINC1	Antithrombin-III (short name: ATIII)	1885	50	1.23	117	19302	3+	2291.15	0.013	5.674	1	K.AFLEVNEEGSEAAASTAVVIAGR.S
23	1	sp|P01008|ANT3_HUMAN	52602.4	0.659	SERPINC1	Antithrombin-III (short name: ATIII)	1885	50	1.23	117	19370	2+	2291.15	0.015	6.54693	1	K.AFLEVNEEGSEAAASTAVVIAGR.S
23	1	sp|P01008|ANT3_HUMAN	52602.4	0.659	SERPINC1	Antithrombin-III (short name: ATIII)	1885	50	1.23	117	19403	2+	1864.9	0.013	6.97088	1	K.EQLQDM"GLVDLFSPEK.S
23	1	sp|P01008|ANT3_HUMAN	52602.4	0.659	SERPINC1	Antithrombin-III (short name: ATIII)	1885	50	1.23	117	19502	2+	2291.15	0.016	6.98339	1	K.AFLEVNEEGSEAAASTAVVIAGR.S
23	1	sp|P01008|ANT3_HUMAN	52602.4	0.659	SERPINC1	Antithrombin-III (short name: ATIII)	1885	50	1.23	117	19534	2+	1864.9	0.012	6.43466	1	K.EQLQDM"GLVDLFSPEK.S
23	1	sp|P01008|ANT3_HUMAN	52602.4	0.659	SERPINC1	Antithrombin-III (short name: ATIII)	1885	50	1.23	117	19633	2+	2291.15	0.014	6.11047	1	K.AFLEVNEEGSEAAASTAVVIAGR.S
23	1	sp|P01008|ANT3_HUMAN	52602.4	0.659	SERPINC1	Antithrombin-III (short name: ATIII)	1885	50	1.23	117	19635	3+	2291.15	0.008	3.49169	1	K.AFLEVNEEGSEAAASTAVVIAGR.S
23	1	sp|P01008|ANT3_HUMAN	52602.4	0.659	SERPINC1	Antithrombin-III (short name: ATIII)	1885	50	1.23	117	19665	2+	1864.9	0.01	5.36222	1	K.EQLQDM"GLVDLFSPEK.S
23	1	sp|P01008|ANT3_HUMAN	52602.4	0.659	SERPINC1	Antithrombin-III (short name: ATIII)	1885	50	1.23	117	19766	2+	2291.15	0.014	6.11047	1	K.AFLEVNEEGSEAAASTAVVIAGR.S
23	1	sp|P01008|ANT3_HUMAN	52602.4	0.659	SERPINC1	Antithrombin-III (short name: ATIII)	1885	50	1.23	117	19769	3+	2291.15	0.017	7.41985	1	K.AFLEVNEEGSEAAASTAVVIAGR.S
23	1	sp|P01008|ANT3_HUMAN	52602.4	0.659	SERPINC1	Antithrombin-III (short name: ATIII)	1885	50	1.23	117	19800	2+	1864.9	0.009	4.826	1	K.EQLQDM"GLVDLFSPEK.S
23	1	sp|P01008|ANT3_HUMAN	52602.4	0.659	SERPINC1	Antithrombin-III (short name: ATIII)	1885	50	1.23	117	19826	2+	1389.76	0.009	6.47596	1	R.EVPLNTIIFMGR.V
23	1	sp|P01008|ANT3_HUMAN	52602.4	0.659	SERPINC1	Antithrombin-III (short name: ATIII)	1885	50	1.23	117	19897	2+	2291.15	0	0	1	K.AFLEVNEEGSEAAASTAVVIAGR.S
23	1	sp|P01008|ANT3_HUMAN	52602.4	0.659	SERPINC1	Antithrombin-III (short name: ATIII)	1885	50	1.23	117	19899	3+	2291.15	-0.004	1.74585	0.9816	K.AFLEVNEEGSEAAASTAVVIAGR.S
23	1	sp|P01008|ANT3_HUMAN	52602.4	0.659	SERPINC1	Antithrombin-III (short name: ATIII)	1885	50	1.23	117	19946	2+	1864.9	0.009	4.826	0.9927	K.EQLQDM"GLVDLFSPEK.S
23	1	sp|P01008|ANT3_HUMAN	52602.4	0.659	SERPINC1	Antithrombin-III (short name: ATIII)	1885	50	1.23	117	19963	2+	1389.76	0.008	5.75641	0.9999	R.EVPLNTIIFMGR.V
23	1	sp|P01008|ANT3_HUMAN	52602.4	0.659	SERPINC1	Antithrombin-III (short name: ATIII)	1885	50	1.23	117	20040	2+	2291.15	0.002	0.872924	1	K.AFLEVNEEGSEAAASTAVVIAGR.S
23	1	sp|P01008|ANT3_HUMAN	52602.4	0.659	SERPINC1	Antithrombin-III (short name: ATIII)	1885	50	1.23	117	20109	2+	1389.76	0.008	5.75641	1	R.EVPLNTIIFMGR.V
23	1	sp|P01008|ANT3_HUMAN	52602.4	0.659	SERPINC1	Antithrombin-III (short name: ATIII)	1885	50	1.23	117	20113	2+	1864.9	0.002	1.07244	0.9625	K.EQLQDM"GLVDLFSPEK.S
23	1	sp|P01008|ANT3_HUMAN	52602.4	0.659	SERPINC1	Antithrombin-III (short name: ATIII)	1885	50	1.23	117	20216	2+	2291.15	0.007	3.05523	1	K.AFLEVNEEGSEAAASTAVVIAGR.S
23	1	sp|P01008|ANT3_HUMAN	52602.4	0.659	SERPINC1	Antithrombin-III (short name: ATIII)	1885	50	1.23	117	20249	3+	2291.15	0.007	3.05523	0.9998	K.AFLEVNEEGSEAAASTAVVIAGR.S
23	1	sp|P01008|ANT3_HUMAN	52602.4	0.659	SERPINC1	Antithrombin-III (short name: ATIII)	1885	50	1.23	117	20253	2+	1389.76	0.009	6.47596	0.9748	R.EVPLNTIIFMGR.V
23	1	sp|P01008|ANT3_HUMAN	52602.4	0.659	SERPINC1	Antithrombin-III (short name: ATIII)	1885	50	1.23	117	20347	2+	2291.15	0.005	2.18231	1	K.AFLEVNEEGSEAAASTAVVIAGR.S
23	1	sp|P01008|ANT3_HUMAN	52602.4	0.659	SERPINC1	Antithrombin-III (short name: ATIII)	1885	50	1.23	117	20380	3+	2291.15	0.004	1.74585	0.9999	K.AFLEVNEEGSEAAASTAVVIAGR.S
23	1	sp|P01008|ANT3_HUMAN	52602.4	0.659	SERPINC1	Antithrombin-III (short name: ATIII)	1885	50	1.23	117	20411	2+	1389.76	0.009	6.47596	0.9197	R.EVPLNTIIFMGR.V
23	1	sp|P01008|ANT3_HUMAN	52602.4	0.659	SERPINC1	Antithrombin-III (short name: ATIII)	1885	50	1.23	117	20479	2+	2291.15	0.007	3.05523	1	K.AFLEVNEEGSEAAASTAVVIAGR.S
23	1	sp|P01008|ANT3_HUMAN	52602.4	0.659	SERPINC1	Antithrombin-III (short name: ATIII)	1885	50	1.23	117	20512	3+	2291.15	0.007	3.05523	0.9999	K.AFLEVNEEGSEAAASTAVVIAGR.S
23	1	sp|P01008|ANT3_HUMAN	52602.4	0.659	SERPINC1	Antithrombin-III (short name: ATIII)	1885	50	1.23	117	20721	2+	2291.15	0.01	4.36462	1	K.AFLEVNEEGSEAAASTAVVIAGR.S
23	1	sp|P01008|ANT3_HUMAN	52602.4	0.659	SERPINC1	Antithrombin-III (short name: ATIII)	1885	50	1.23	117	20783	3+	2291.15	1.024	10.4751	0.9977	K.AFLEVNEEGSEAAASTAVVIAGR.S
23	1	sp|P01008|ANT3_HUMAN	52602.4	0.659	SERPINC1	Antithrombin-III (short name: ATIII)	1885	50	1.23	117	20866	2+	2291.15	0.014	6.11047	1	K.AFLEVNEEGSEAAASTAVVIAGR.S
23	1	sp|P01008|ANT3_HUMAN	52602.4	0.659	SERPINC1	Antithrombin-III (short name: ATIII)	1885	50	1.23	117	20922	3+	2291.15	1.014	6.11047	1	K.AFLEVNEEGSEAAASTAVVIAGR.S
23	1	sp|P01008|ANT3_HUMAN	52602.4	0.659	SERPINC1	Antithrombin-III (short name: ATIII)	1885	50	1.23	117	20998	2+	2291.15	1.022	9.60216	1	K.AFLEVNEEGSEAAASTAVVIAGR.S
23	1	sp|P01008|ANT3_HUMAN	52602.4	0.659	SERPINC1	Antithrombin-III (short name: ATIII)	1885	50	1.23	117	21065	3+	2291.15	0.015	6.54693	0.9999	K.AFLEVNEEGSEAAASTAVVIAGR.S
23	1	sp|P01008|ANT3_HUMAN	52602.4	0.659	SERPINC1	Antithrombin-III (short name: ATIII)	1885	50	1.23	117	21145	2+	2291.15	0.013	5.674	1	K.AFLEVNEEGSEAAASTAVVIAGR.S
23	1	sp|P01008|ANT3_HUMAN	52602.4	0.659	SERPINC1	Antithrombin-III (short name: ATIII)	1885	50	1.23	117	21195	3+	2291.15	1.024	10.4751	1	K.AFLEVNEEGSEAAASTAVVIAGR.S
23	1	sp|P01008|ANT3_HUMAN	52602.4	0.659	SERPINC1	Antithrombin-III (short name: ATIII)	1885	50	1.23	117	21276	2+	2291.15	0.011	4.80108	1	K.AFLEVNEEGSEAAASTAVVIAGR.S
23	1	sp|P01008|ANT3_HUMAN	52602.4	0.659	SERPINC1	Antithrombin-III (short name: ATIII)	1885	50	1.23	117	21297	2+	1389.76	0.994	4.3173	0.8088	R.EVPLNTIIFMGR.V
23	1	sp|P01008|ANT3_HUMAN	52602.4	0.659	SERPINC1	Antithrombin-III (short name: ATIII)	1885	50	1.23	117	21329	3+	2291.15	0.016	6.98339	1	K.AFLEVNEEGSEAAASTAVVIAGR.S
23	1	sp|P01008|ANT3_HUMAN	52602.4	0.659	SERPINC1	Antithrombin-III (short name: ATIII)	1885	50	1.23	117	21407	2+	2291.15	0.014	6.11047	1	K.AFLEVNEEGSEAAASTAVVIAGR.S
23	1	sp|P01008|ANT3_HUMAN	52602.4	0.659	SERPINC1	Antithrombin-III (short name: ATIII)	1885	50	1.23	117	21463	3+	2291.15	1.024	10.4751	1	K.AFLEVNEEGSEAAASTAVVIAGR.S
23	1	sp|P01008|ANT3_HUMAN	52602.4	0.659	SERPINC1	Antithrombin-III (short name: ATIII)	1885	50	1.23	117	21470	3+	1848.9	0.012	6.49033	1	K.EQLQDMGLVDLFSPEK.S
23	1	sp|P01008|ANT3_HUMAN	52602.4	0.659	SERPINC1	Antithrombin-III (short name: ATIII)	1885	50	1.23	117	21524	2+	1848.9	0.012	6.49033	1	K.EQLQDMGLVDLFSPEK.S
23	1	sp|P01008|ANT3_HUMAN	52602.4	0.659	SERPINC1	Antithrombin-III (short name: ATIII)	1885	50	1.23	117	21538	2+	2291.15	0.012	5.23754	1	K.AFLEVNEEGSEAAASTAVVIAGR.S
23	1	sp|P01008|ANT3_HUMAN	52602.4	0.659	SERPINC1	Antithrombin-III (short name: ATIII)	1885	50	1.23	117	21601	3+	1848.9	0.011	5.94947	1	K.EQLQDMGLVDLFSPEK.S
23	1	sp|P01008|ANT3_HUMAN	52602.4	0.659	SERPINC1	Antithrombin-III (short name: ATIII)	1885	50	1.23	117	21602	3+	2291.15	1.024	10.4751	0.9999	K.AFLEVNEEGSEAAASTAVVIAGR.S
23	1	sp|P01008|ANT3_HUMAN	52602.4	0.659	SERPINC1	Antithrombin-III (short name: ATIII)	1885	50	1.23	117	21656	2+	1848.9	0.01	5.40861	1	K.EQLQDMGLVDLFSPEK.S
23	1	sp|P01008|ANT3_HUMAN	52602.4	0.659	SERPINC1	Antithrombin-III (short name: ATIII)	1885	50	1.23	117	21669	2+	2291.15	0.013	5.674	1	K.AFLEVNEEGSEAAASTAVVIAGR.S
23	1	sp|P01008|ANT3_HUMAN	52602.4	0.659	SERPINC1	Antithrombin-III (short name: ATIII)	1885	50	1.23	117	21735	3+	2291.15	1.024	10.4751	1	K.AFLEVNEEGSEAAASTAVVIAGR.S
23	1	sp|P01008|ANT3_HUMAN	52602.4	0.659	SERPINC1	Antithrombin-III (short name: ATIII)	1885	50	1.23	117	21800	2+	2291.15	0.012	5.23754	1	K.AFLEVNEEGSEAAASTAVVIAGR.S
23	1	sp|P01008|ANT3_HUMAN	52602.4	0.659	SERPINC1	Antithrombin-III (short name: ATIII)	1885	50	1.23	117	21869	3+	2291.15	0.004	1.74585	1	K.AFLEVNEEGSEAAASTAVVIAGR.S
23	1	sp|P01008|ANT3_HUMAN	52602.4	0.659	SERPINC1	Antithrombin-III (short name: ATIII)	1885	50	1.23	117	21932	2+	2291.15	0.01	4.36462	0.9994	K.AFLEVNEEGSEAAASTAVVIAGR.S
23	1	sp|P01008|ANT3_HUMAN	52602.4	0.659	SERPINC1	Antithrombin-III (short name: ATIII)	1885	50	1.23	117	22023	3+	2291.15	0.004	1.74585	0.9999	K.AFLEVNEEGSEAAASTAVVIAGR.S
23	1	sp|P01008|ANT3_HUMAN	52602.4	0.659	SERPINC1	Antithrombin-III (short name: ATIII)	1885	50	1.23	117	22065	2+	2291.15	0.011	4.80108	1	K.AFLEVNEEGSEAAASTAVVIAGR.S
23	1	sp|P01008|ANT3_HUMAN	52602.4	0.659	SERPINC1	Antithrombin-III (short name: ATIII)	1885	50	1.23	117	22130	3+	3080.7	0.025	8.11505	0.8258	R.VAEGTQVLELPFKGDDITMVLILPKPEK.S
23	1	sp|P01008|ANT3_HUMAN	52602.4	0.659	SERPINC1	Antithrombin-III (short name: ATIII)	1885	50	1.23	117	22197	2+	2291.15	0.013	5.674	1	K.AFLEVNEEGSEAAASTAVVIAGR.S
23	1	sp|P01008|ANT3_HUMAN	52602.4	0.659	SERPINC1	Antithrombin-III (short name: ATIII)	1885	50	1.23	117	22223	3+	2291.15	0.015	6.54693	0.9997	K.AFLEVNEEGSEAAASTAVVIAGR.S
23	1	sp|P01008|ANT3_HUMAN	52602.4	0.659	SERPINC1	Antithrombin-III (short name: ATIII)	1885	50	1.23	117	22328	2+	2291.15	0.011	4.80108	1	K.AFLEVNEEGSEAAASTAVVIAGR.S
23	1	sp|P01008|ANT3_HUMAN	52602.4	0.659	SERPINC1	Antithrombin-III (short name: ATIII)	1885	50	1.23	117	22373	3+	2291.15	0.015	6.54693	1	K.AFLEVNEEGSEAAASTAVVIAGR.S
23	1	sp|P01008|ANT3_HUMAN	52602.4	0.659	SERPINC1	Antithrombin-III (short name: ATIII)	1885	50	1.23	117	22462	2+	2291.15	0.015	6.54693	1	K.AFLEVNEEGSEAAASTAVVIAGR.S
23	1	sp|P01008|ANT3_HUMAN	52602.4	0.659	SERPINC1	Antithrombin-III (short name: ATIII)	1885	50	1.23	117	22503	3+	2291.15	0.014	6.11047	0.9999	K.AFLEVNEEGSEAAASTAVVIAGR.S
23	1	sp|P01008|ANT3_HUMAN	52602.4	0.659	SERPINC1	Antithrombin-III (short name: ATIII)	1885	50	1.23	117	22594	2+	2291.15	0.014	6.11047	1	K.AFLEVNEEGSEAAASTAVVIAGR.S
23	1	sp|P01008|ANT3_HUMAN	52602.4	0.659	SERPINC1	Antithrombin-III (short name: ATIII)	1885	50	1.23	117	22635	3+	2291.15	0.016	6.98339	1	K.AFLEVNEEGSEAAASTAVVIAGR.S
23	1	sp|P01008|ANT3_HUMAN	52602.4	0.659	SERPINC1	Antithrombin-III (short name: ATIII)	1885	50	1.23	117	22727	2+	2291.15	0.012	5.23754	1	K.AFLEVNEEGSEAAASTAVVIAGR.S
23	1	sp|P01008|ANT3_HUMAN	52602.4	0.659	SERPINC1	Antithrombin-III (short name: ATIII)	1885	50	1.23	117	22772	3+	2291.15	0.01	4.36462	0.9993	K.AFLEVNEEGSEAAASTAVVIAGR.S
23	1	sp|P01008|ANT3_HUMAN	52602.4	0.659	SERPINC1	Antithrombin-III (short name: ATIII)	1885	50	1.23	117	22859	2+	2291.15	0.016	6.98339	1	K.AFLEVNEEGSEAAASTAVVIAGR.S
23	1	sp|P01008|ANT3_HUMAN	52602.4	0.659	SERPINC1	Antithrombin-III (short name: ATIII)	1885	50	1.23	117	22900	3+	2291.15	0.017	7.41985	1	K.AFLEVNEEGSEAAASTAVVIAGR.S
23	1	sp|P01008|ANT3_HUMAN	52602.4	0.659	SERPINC1	Antithrombin-III (short name: ATIII)	1885	50	1.23	117	22988	2+	2291.15	0.014	6.11047	1	K.AFLEVNEEGSEAAASTAVVIAGR.S
23	1	sp|P01008|ANT3_HUMAN	52602.4	0.659	SERPINC1	Antithrombin-III (short name: ATIII)	1885	50	1.23	117	23031	3+	2291.15	0.017	7.41985	1	K.AFLEVNEEGSEAAASTAVVIAGR.S
23	1	sp|P01008|ANT3_HUMAN	52602.4	0.659	SERPINC1	Antithrombin-III (short name: ATIII)	1885	50	1.23	117	23120	2+	2291.15	0.015	6.54693	1	K.AFLEVNEEGSEAAASTAVVIAGR.S
23	1	sp|P01008|ANT3_HUMAN	52602.4	0.659	SERPINC1	Antithrombin-III (short name: ATIII)	1885	50	1.23	117	23163	3+	2291.15	0.014	6.11047	0.9907	K.AFLEVNEEGSEAAASTAVVIAGR.S
23	1	sp|P01008|ANT3_HUMAN	52602.4	0.659	SERPINC1	Antithrombin-III (short name: ATIII)	1885	50	1.23	117	23253	2+	2291.15	0.013	5.674	0.9999	K.AFLEVNEEGSEAAASTAVVIAGR.S
23	1	sp|P01008|ANT3_HUMAN	52602.4	0.659	SERPINC1	Antithrombin-III (short name: ATIII)	1885	50	1.23	117	23296	3+	2291.15	0.016	6.98339	1	K.AFLEVNEEGSEAAASTAVVIAGR.S
23	1	sp|P01008|ANT3_HUMAN	52602.4	0.659	SERPINC1	Antithrombin-III (short name: ATIII)	1885	50	1.23	117	23384	2+	2291.15	0.018	7.85631	0.9999	K.AFLEVNEEGSEAAASTAVVIAGR.S
23	1	sp|P01008|ANT3_HUMAN	52602.4	0.659	SERPINC1	Antithrombin-III (short name: ATIII)	1885	50	1.23	117	23517	2+	2291.15	0.009	3.92816	1	K.AFLEVNEEGSEAAASTAVVIAGR.S
23	1	sp|P01008|ANT3_HUMAN	52602.4	0.659	SERPINC1	Antithrombin-III (short name: ATIII)	1885	50	1.23	117	23692	2+	2291.15	0.014	6.11047	1	K.AFLEVNEEGSEAAASTAVVIAGR.S
23	1	sp|P01008|ANT3_HUMAN	52602.4	0.659	SERPINC1	Antithrombin-III (short name: ATIII)	1885	50	1.23	117	23827	3+	2291.15	0.02	8.72924	1	K.AFLEVNEEGSEAAASTAVVIAGR.S
23	1	sp|P01008|ANT3_HUMAN	52602.4	0.659	SERPINC1	Antithrombin-III (short name: ATIII)	1885	50	1.23	117	23961	3+	2291.15	0.018	7.85631	1	K.AFLEVNEEGSEAAASTAVVIAGR.S
23	1	sp|P01008|ANT3_HUMAN	52602.4	0.659	SERPINC1	Antithrombin-III (short name: ATIII)	1885	50	1.23	117	24093	3+	2291.15	0.019	8.29278	1	K.AFLEVNEEGSEAAASTAVVIAGR.S
23	1	sp|P01008|ANT3_HUMAN	52602.4	0.659	SERPINC1	Antithrombin-III (short name: ATIII)	1885	50	1.23	117	24133	2+	2291.15	0.017	7.41985	1	K.AFLEVNEEGSEAAASTAVVIAGR.S
23	1	sp|P01008|ANT3_HUMAN	52602.4	0.659	SERPINC1	Antithrombin-III (short name: ATIII)	1885	50	1.23	117	24225	3+	2291.15	0.012	5.23754	1	K.AFLEVNEEGSEAAASTAVVIAGR.S
23	1	sp|P01008|ANT3_HUMAN	52602.4	0.659	SERPINC1	Antithrombin-III (short name: ATIII)	1885	50	1.23	117	24277	2+	2291.15	0.017	7.41985	1	K.AFLEVNEEGSEAAASTAVVIAGR.S
23	1	sp|P01008|ANT3_HUMAN	52602.4	0.659	SERPINC1	Antithrombin-III (short name: ATIII)	1885	50	1.23	117	24355	3+	2291.15	0.024	10.4751	0.9999	K.AFLEVNEEGSEAAASTAVVIAGR.S
23	1	sp|P01008|ANT3_HUMAN	52602.4	0.659	SERPINC1	Antithrombin-III (short name: ATIII)	1885	50	1.23	117	24397	2+	2299.13	0.018	7.82906	0.9991	K.NDNDNIFLSPLSISTAFAMTK.L
23	1	sp|P01008|ANT3_HUMAN	52602.4	0.659	SERPINC1	Antithrombin-III (short name: ATIII)	1885	50	1.23	117	24403	3+	2299.13	0.014	6.08927	0.979	K.NDNDNIFLSPLSISTAFAMTK.L
23	1	sp|P01008|ANT3_HUMAN	52602.4	0.659	SERPINC1	Antithrombin-III (short name: ATIII)	1885	50	1.23	117	24408	2+	2291.15	0.015	6.54693	1	K.AFLEVNEEGSEAAASTAVVIAGR.S
23	1	sp|P01008|ANT3_HUMAN	52602.4	0.659	SERPINC1	Antithrombin-III (short name: ATIII)	1885	50	1.23	117	24488	3+	2291.15	0.015	6.54693	0.9993	K.AFLEVNEEGSEAAASTAVVIAGR.S
23	1	sp|P01008|ANT3_HUMAN	52602.4	0.659	SERPINC1	Antithrombin-III (short name: ATIII)	1885	50	1.23	117	24527	2+	2299.13	0.017	7.39411	0.9999	K.NDNDNIFLSPLSISTAFAMTK.L
23	1	sp|P01008|ANT3_HUMAN	52602.4	0.659	SERPINC1	Antithrombin-III (short name: ATIII)	1885	50	1.23	117	24529	3+	2299.13	0.018	7.82906	1	K.NDNDNIFLSPLSISTAFAMTK.L
23	1	sp|P01008|ANT3_HUMAN	52602.4	0.659	SERPINC1	Antithrombin-III (short name: ATIII)	1885	50	1.23	117	24541	2+	2291.15	0.016	6.98339	1	K.AFLEVNEEGSEAAASTAVVIAGR.S
23	1	sp|P01008|ANT3_HUMAN	52602.4	0.659	SERPINC1	Antithrombin-III (short name: ATIII)	1885	50	1.23	117	24617	3+	2291.15	0.017	7.41985	1	K.AFLEVNEEGSEAAASTAVVIAGR.S
23	1	sp|P01008|ANT3_HUMAN	52602.4	0.659	SERPINC1	Antithrombin-III (short name: ATIII)	1885	50	1.23	117	24671	2+	2291.15	0.013	5.674	1	K.AFLEVNEEGSEAAASTAVVIAGR.S
23	1	sp|P01008|ANT3_HUMAN	52602.4	0.659	SERPINC1	Antithrombin-III (short name: ATIII)	1885	50	1.23	117	24750	3+	2291.15	0.016	6.98339	1	K.AFLEVNEEGSEAAASTAVVIAGR.S
23	1	sp|P01008|ANT3_HUMAN	52602.4	0.659	SERPINC1	Antithrombin-III (short name: ATIII)	1885	50	1.23	117	24806	2+	2291.15	0.016	6.98339	1	K.AFLEVNEEGSEAAASTAVVIAGR.S
23	1	sp|P01008|ANT3_HUMAN	52602.4	0.659	SERPINC1	Antithrombin-III (short name: ATIII)	1885	50	1.23	117	24880	3+	2291.15	0.018	7.85631	1	K.AFLEVNEEGSEAAASTAVVIAGR.S
23	1	sp|P01008|ANT3_HUMAN	52602.4	0.659	SERPINC1	Antithrombin-III (short name: ATIII)	1885	50	1.23	117	24936	2+	2291.15	1.022	9.60216	1	K.AFLEVNEEGSEAAASTAVVIAGR.S
23	1	sp|P01008|ANT3_HUMAN	52602.4	0.659	SERPINC1	Antithrombin-III (short name: ATIII)	1885	50	1.23	117	25065	2+	2291.15	0.982	7.85631	0.9995	K.AFLEVNEEGSEAAASTAVVIAGR.S
23	1	sp|P01008|ANT3_HUMAN	52602.4	0.659	SERPINC1	Antithrombin-III (short name: ATIII)	1885	50	1.23	117	25275	3+	2291.15	0.004	1.74585	0.9991	K.AFLEVNEEGSEAAASTAVVIAGR.S
23	1	sp|P01008|ANT3_HUMAN	52602.4	0.659	SERPINC1	Antithrombin-III (short name: ATIII)	1885	50	1.23	117	25427	3+	3098.49	0.025	8.06845	0.7555	K.ELTPEVLQEWLDELEEM"M"LVVHMPR.F
23	1	sp|P01008|ANT3_HUMAN	52602.4	0.659	SERPINC1	Antithrombin-III (short name: ATIII)	1885	50	1.23	117	25489	3+	2291.15	0.004	1.74585	0.9973	K.AFLEVNEEGSEAAASTAVVIAGR.S
23	1	sp|P01008|ANT3_HUMAN	52602.4	0.659	SERPINC1	Antithrombin-III (short name: ATIII)	1885	50	1.23	117	25536	2+	2291.15	0.012	5.23754	0.9999	K.AFLEVNEEGSEAAASTAVVIAGR.S
23	1	sp|P01008|ANT3_HUMAN	52602.4	0.659	SERPINC1	Antithrombin-III (short name: ATIII)	1885	50	1.23	117	25617	3+	2291.15	0.019	8.29278	1	K.AFLEVNEEGSEAAASTAVVIAGR.S
23	1	sp|P01008|ANT3_HUMAN	52602.4	0.659	SERPINC1	Antithrombin-III (short name: ATIII)	1885	50	1.23	117	25667	2+	2291.15	1.017	7.41985	0.9992	K.AFLEVNEEGSEAAASTAVVIAGR.S
23	1	sp|P01008|ANT3_HUMAN	52602.4	0.659	SERPINC1	Antithrombin-III (short name: ATIII)	1885	50	1.23	117	25771	3+	2291.15	0.017	7.41985	0.9958	K.AFLEVNEEGSEAAASTAVVIAGR.S
23	1	sp|P01008|ANT3_HUMAN	52602.4	0.659	SERPINC1	Antithrombin-III (short name: ATIII)	1885	50	1.23	117	25809	2+	2291.15	1.012	5.23754	0.999	K.AFLEVNEEGSEAAASTAVVIAGR.S
23	1	sp|P01008|ANT3_HUMAN	52602.4	0.659	SERPINC1	Antithrombin-III (short name: ATIII)	1885	50	1.23	117	26043	2+	2291.15	0.015	6.54693	1	K.AFLEVNEEGSEAAASTAVVIAGR.S
23	1	sp|P01008|ANT3_HUMAN	52602.4	0.659	SERPINC1	Antithrombin-III (short name: ATIII)	1885	50	1.23	117	26066	3+	2291.15	0.014	6.11047	1	K.AFLEVNEEGSEAAASTAVVIAGR.S
23	1	sp|P01008|ANT3_HUMAN	52602.4	0.659	SERPINC1	Antithrombin-III (short name: ATIII)	1885	50	1.23	117	26174	2+	2291.15	0.015	6.54693	1	K.AFLEVNEEGSEAAASTAVVIAGR.S
23	1	sp|P01008|ANT3_HUMAN	52602.4	0.659	SERPINC1	Antithrombin-III (short name: ATIII)	1885	50	1.23	117	26196	3+	2291.15	0.015	6.54693	1	K.AFLEVNEEGSEAAASTAVVIAGR.S
23	1	sp|P01008|ANT3_HUMAN	52602.4	0.659	SERPINC1	Antithrombin-III (short name: ATIII)	1885	50	1.23	117	26306	2+	2291.15	0.016	6.98339	1	K.AFLEVNEEGSEAAASTAVVIAGR.S
23	1	sp|P01008|ANT3_HUMAN	52602.4	0.659	SERPINC1	Antithrombin-III (short name: ATIII)	1885	50	1.23	117	26392	2+	2804.57	0.021	7.48778	0.9467	R.ITDVIPSEAINELTVLVLVNTIYFK.G
23	1	sp|P01008|ANT3_HUMAN	52602.4	0.659	SERPINC1	Antithrombin-III (short name: ATIII)	1885	50	1.23	117	26525	2+	2804.57	0.023	8.2009	0.9976	R.ITDVIPSEAINELTVLVLVNTIYFK.G
23	1	sp|P01008|ANT3_HUMAN	52602.4	0.659	SERPINC1	Antithrombin-III (short name: ATIII)	1885	50	1.23	117	26646	3+	2804.57	0.027	9.62714	0.9992	R.ITDVIPSEAINELTVLVLVNTIYFK.G
23	1	sp|P01008|ANT3_HUMAN	52602.4	0.659	SERPINC1	Antithrombin-III (short name: ATIII)	1885	50	1.23	117	26648	2+	2804.57	0.023	8.2009	0.8667	R.ITDVIPSEAINELTVLVLVNTIYFK.G
23	1	sp|P01008|ANT3_HUMAN	52602.4	0.659	SERPINC1	Antithrombin-III (short name: ATIII)	1885	50	1.23	117	26701	2+	2291.15	0.011	4.80108	1	K.AFLEVNEEGSEAAASTAVVIAGR.S
23	1	sp|P01008|ANT3_HUMAN	52602.4	0.659	SERPINC1	Antithrombin-III (short name: ATIII)	1885	50	1.23	117	26909	2+	2291.15	0.011	4.80108	1	K.AFLEVNEEGSEAAASTAVVIAGR.S
23	1	sp|P01008|ANT3_HUMAN	52602.4	0.659	SERPINC1	Antithrombin-III (short name: ATIII)	1885	50	1.23	117	27033	2+	2804.57	1.014	4.99185	0.9748	R.ITDVIPSEAINELTVLVLVNTIYFK.G
23	1	sp|P01008|ANT3_HUMAN	52602.4	0.659	SERPINC1	Antithrombin-III (short name: ATIII)	1885	50	1.23	117	27220	2+	2291.15	0.008	3.49169	0.9966	K.AFLEVNEEGSEAAASTAVVIAGR.S
23	1	sp|P01008|ANT3_HUMAN	52602.4	0.659	SERPINC1	Antithrombin-III (short name: ATIII)	1885	50	1.23	117	28077	2+	2291.15	0.003	1.30939	0.9282	K.AFLEVNEEGSEAAASTAVVIAGR.S
23	1	sp|P01008|ANT3_HUMAN	52602.4	0.659	SERPINC1	Antithrombin-III (short name: ATIII)	1885	50	1.23	117	28292	3+	2291.15	0.015	6.54693	1	K.AFLEVNEEGSEAAASTAVVIAGR.S
23	1	sp|P01008|ANT3_HUMAN	52602.4	0.659	SERPINC1	Antithrombin-III (short name: ATIII)	1885	50	1.23	117	28325	2+	2291.15	0.014	6.11047	1	K.AFLEVNEEGSEAAASTAVVIAGR.S
23	1	sp|P01008|ANT3_HUMAN	52602.4	0.659	SERPINC1	Antithrombin-III (short name: ATIII)	1885	50	1.23	117	28423	3+	2291.15	0.015	6.54693	0.9999	K.AFLEVNEEGSEAAASTAVVIAGR.S
23	1	sp|P01008|ANT3_HUMAN	52602.4	0.659	SERPINC1	Antithrombin-III (short name: ATIII)	1885	50	1.23	117	28457	2+	2291.15	0.013	5.674	0.9715	K.AFLEVNEEGSEAAASTAVVIAGR.S
23	1	sp|P01008|ANT3_HUMAN	52602.4	0.659	SERPINC1	Antithrombin-III (short name: ATIII)	1885	50	1.23	117	6442	2+	1796.68	0.009	5.00925	1	K.ADGESCSASM"M"YQEGK.F	279973	189599
23	1	sp|P01008|ANT3_HUMAN	52602.4	0.659	SERPINC1	Antithrombin-III (short name: ATIII)	1885	50	1.23	117	6456	2+	1799.7	-0.003	1.66695	0.9999	K.ADGESC'SASM"M"YQEGK.F	279973	189599
23	1	sp|P01008|ANT3_HUMAN	52602.4	0.659	SERPINC1	Antithrombin-III (short name: ATIII)	1885	50	1.23	117	7224	2+	1874.87	1	0	0.9011	K.ATEDEGSEQKIPEATNR.R
23	1	sp|P01008|ANT3_HUMAN	52602.4	0.659	SERPINC1	Antithrombin-III (short name: ATIII)	1885	50	1.23	117	7283	3+	1874.87	0.014	7.46717	0.9997	K.ATEDEGSEQKIPEATNR.R
23	1	sp|P01008|ANT3_HUMAN	52602.4	0.659	SERPINC1	Antithrombin-III (short name: ATIII)	1885	50	1.23	117	7981	2+	1780.68	0.011	6.17741	1	K.ADGESCSASMM"YQEGK.F	897472	730710
23	1	sp|P01008|ANT3_HUMAN	52602.4	0.659	SERPINC1	Antithrombin-III (short name: ATIII)	1885	50	1.23	117	7982	2+	1783.7	0.012	6.72758	1	K.ADGESC'SASMM"YQEGK.F	897472	730710
23	1	sp|P01008|ANT3_HUMAN	52602.4	0.659	SERPINC1	Antithrombin-III (short name: ATIII)	1885	50	1.23	117	8495	2+	1780.68	1.011	6.17741	0.9999	K.ADGESCSASM"MYQEGK.F	1.02953e+06	834655
23	1	sp|P01008|ANT3_HUMAN	52602.4	0.659	SERPINC1	Antithrombin-III (short name: ATIII)	1885	50	1.23	117	8506	2+	1783.7	1.012	6.72758	0.9998	K.ADGESC'SASM"MYQEGK.F	1.02953e+06	834655
23	1	sp|P01008|ANT3_HUMAN	52602.4	0.659	SERPINC1	Antithrombin-III (short name: ATIII)	1885	50	1.23	117	9032	2+	917.52	0.006	6.53936	0.9443	R.RVWELSK.A
23	1	sp|P01008|ANT3_HUMAN	52602.4	0.659	SERPINC1	Antithrombin-III (short name: ATIII)	1885	50	1.23	117	9393	2+	1126.66	0.015	13.3137	0.7964	K.SKLPGIVAEGR.D
23	1	sp|P01008|ANT3_HUMAN	52602.4	0.659	SERPINC1	Antithrombin-III (short name: ATIII)	1885	50	1.23	117	9811	2+	1767.71	-0.002	1.13141	0.9993	K.ADGESC'SASMMYQEGK.F	4223.64	15304.2
23	1	sp|P01008|ANT3_HUMAN	52602.4	0.659	SERPINC1	Antithrombin-III (short name: ATIII)	1885	50	1.23	117	9974	2+	1767.71	0.002	1.13141	1	K.ADGESC'SASMMYQEGK.F	6565822	12903385
23	1	sp|P01008|ANT3_HUMAN	52602.4	0.659	SERPINC1	Antithrombin-III (short name: ATIII)	1885	50	1.23	117	9984	2+	1764.69	1.006	3.40004	0.9996	K.ADGESCSASMMYQEGK.F	6586575	12958986
23	1	sp|P01008|ANT3_HUMAN	52602.4	0.659	SERPINC1	Antithrombin-III (short name: ATIII)	1885	50	1.23	117	10028	3+	1767.71	0.004	2.26282	1	K.ADGESC'SASMMYQEGK.F	173270	325215
23	1	sp|P01008|ANT3_HUMAN	52602.4	0.659	SERPINC1	Antithrombin-III (short name: ATIII)	1885	50	1.23	117	10100	2+	1767.71	1.007	3.95993	1	K.ADGESC'SASMMYQEGK.F	6677778	13119586
23	1	sp|P01008|ANT3_HUMAN	52602.4	0.659	SERPINC1	Antithrombin-III (short name: ATIII)	1885	50	1.23	117	10110	2+	1764.69	1.026	14.7335	1	K.ADGESCSASMMYQEGK.F	6.54966e+06	12872926
23	1	sp|P01008|ANT3_HUMAN	52602.4	0.659	SERPINC1	Antithrombin-III (short name: ATIII)	1885	50	1.23	117	10234	2+	1767.71	0.004	2.26282	1	K.ADGESC'SASMMYQEGK.F	724628	1.41774e+06
23	1	sp|P01008|ANT3_HUMAN	52602.4	0.659	SERPINC1	Antithrombin-III (short name: ATIII)	1885	50	1.23	117	10261	2+	1764.69	1.026	14.7335	0.9999	K.ADGESCSASMMYQEGK.F	529116	1.05362e+06
23	1	sp|P01008|ANT3_HUMAN	52602.4	0.659	SERPINC1	Antithrombin-III (short name: ATIII)	1885	50	1.23	117	10394	2+	1767.71	0.007	3.95993	1	K.ADGESC'SASMMYQEGK.F	142899	281398
23	1	sp|P01008|ANT3_HUMAN	52602.4	0.659	SERPINC1	Antithrombin-III (short name: ATIII)	1885	50	1.23	117	10429	2+	911.531	0.006	6.58233	1	K.LPGIVAEGR.D
23	1	sp|P01008|ANT3_HUMAN	52602.4	0.659	SERPINC1	Antithrombin-III (short name: ATIII)	1885	50	1.23	117	10561	2+	911.531	0.005	5.48528	1	K.LPGIVAEGR.D
23	1	sp|P01008|ANT3_HUMAN	52602.4	0.659	SERPINC1	Antithrombin-III (short name: ATIII)	1885	50	1.23	117	10694	2+	911.531	0.004	4.38822	1	K.LPGIVAEGR.D
23	1	sp|P01008|ANT3_HUMAN	52602.4	0.659	SERPINC1	Antithrombin-III (short name: ATIII)	1885	50	1.23	117	10927	2+	911.531	0.005	5.48528	0.9987	K.LPGIVAEGR.D
23	1	sp|P01008|ANT3_HUMAN	52602.4	0.659	SERPINC1	Antithrombin-III (short name: ATIII)	1885	50	1.23	117	11003	2+	1799.7	-0.023	12.7799	0.9754	K.ADGESC'SASM"M"YQEGK.F	1.1498e+06	1.65609e+06
23	1	sp|P01008|ANT3_HUMAN	52602.4	0.659	SERPINC1	Antithrombin-III (short name: ATIII)	1885	50	1.23	117	11059	2+	911.531	0.006	6.58233	0.9288	K.LPGIVAEGR.D
23	1	sp|P01008|ANT3_HUMAN	52602.4	0.659	SERPINC1	Antithrombin-III (short name: ATIII)	1885	50	1.23	117	11853	2+	908.472	0.005	5.50374	0.9057	R.IEDGFSLK.E
23	1	sp|P01008|ANT3_HUMAN	52602.4	0.659	SERPINC1	Antithrombin-III (short name: ATIII)	1885	50	1.23	117	12127	2+	908.472	0.004	4.403	0.8883	R.IEDGFSLK.E
23	1	sp|P01008|ANT3_HUMAN	52602.4	0.659	SERPINC1	Antithrombin-III (short name: ATIII)	1885	50	1.23	117	12415	2+	1309.61	0.007	5.34512	1	R.DDLYVSDAFHK.A
23	1	sp|P01008|ANT3_HUMAN	52602.4	0.659	SERPINC1	Antithrombin-III (short name: ATIII)	1885	50	1.23	117	12486	3+	1309.61	0.007	5.34512	0.7259	R.DDLYVSDAFHK.A
23	1	sp|P01008|ANT3_HUMAN	52602.4	0.659	SERPINC1	Antithrombin-III (short name: ATIII)	1885	50	1.23	117	12541	2+	1309.61	0.009	6.8723	1	R.DDLYVSDAFHK.A
23	1	sp|P01008|ANT3_HUMAN	52602.4	0.659	SERPINC1	Antithrombin-III (short name: ATIII)	1885	50	1.23	117	12674	2+	1309.61	0.008	6.10871	1	R.DDLYVSDAFHK.A
23	1	sp|P01008|ANT3_HUMAN	52602.4	0.659	SERPINC1	Antithrombin-III (short name: ATIII)	1885	50	1.23	117	12806	2+	1309.61	0.996	3.05435	0.6631	R.DDLYVSDAFHK.A
23	1	sp|P01008|ANT3_HUMAN	52602.4	0.659	SERPINC1	Antithrombin-III (short name: ATIII)	1885	50	1.23	117	13109	2+	1309.61	0.008	6.10871	1	R.DDLYVSDAFHK.A
23	1	sp|P01008|ANT3_HUMAN	52602.4	0.659	SERPINC1	Antithrombin-III (short name: ATIII)	1885	50	1.23	117	13440	2+	1309.61	0.047	35.8887	0.868	R.DDLYVSDAFHK.A
23	1	sp|P01008|ANT3_HUMAN	52602.4	0.659	SERPINC1	Antithrombin-III (short name: ATIII)	1885	50	1.23	117	13711	2+	1528.74	0.007	4.57893	1	R.FATTFYQHLADSK.N
23	1	sp|P01008|ANT3_HUMAN	52602.4	0.659	SERPINC1	Antithrombin-III (short name: ATIII)	1885	50	1.23	117	13762	3+	1528.74	0.008	5.23306	0.9987	R.FATTFYQHLADSK.N
23	1	sp|P01008|ANT3_HUMAN	52602.4	0.659	SERPINC1	Antithrombin-III (short name: ATIII)	1885	50	1.23	117	13851	2+	1528.74	0.009	5.88719	1	R.FATTFYQHLADSK.N
23	1	sp|P01008|ANT3_HUMAN	52602.4	0.659	SERPINC1	Antithrombin-III (short name: ATIII)	1885	50	1.23	117	15646	2+	1684.92	0.011	6.5285	0.9997	K.GDDITM"VLILPKPEK.S
23	1	sp|P01008|ANT3_HUMAN	52602.4	0.659	SERPINC1	Antithrombin-III (short name: ATIII)	1885	50	1.23	117	15655	3+	1684.92	0.008	4.748	0.9997	K.GDDITM"VLILPKPEK.S
23	1	sp|P01008|ANT3_HUMAN	52602.4	0.659	SERPINC1	Antithrombin-III (short name: ATIII)	1885	50	1.23	117	15688	2+	1586.89	0.008	5.04131	0.9995	R.RVAEGTQVLELPFK.G
23	1	sp|P01008|ANT3_HUMAN	52602.4	0.659	SERPINC1	Antithrombin-III (short name: ATIII)	1885	50	1.23	117	15690	3+	1586.89	0.007	4.41114	1	R.RVAEGTQVLELPFK.G
23	1	sp|P01008|ANT3_HUMAN	52602.4	0.659	SERPINC1	Antithrombin-III (short name: ATIII)	1885	50	1.23	117	15819	2+	1340.66	0.007	5.2213	1	K.TSDQIHFFFAK.L
23	1	sp|P01008|ANT3_HUMAN	52602.4	0.659	SERPINC1	Antithrombin-III (short name: ATIII)	1885	50	1.23	117	15966	3+	1340.66	0.009	6.71309	0.9666	K.TSDQIHFFFAK.L
23	1	sp|P01008|ANT3_HUMAN	52602.4	0.659	SERPINC1	Antithrombin-III (short name: ATIII)	1885	50	1.23	117	15971	3+	1684.92	0.005	2.9675	0.8945	K.GDDITM"VLILPKPEK.S
23	1	sp|P01008|ANT3_HUMAN	52602.4	0.659	SERPINC1	Antithrombin-III (short name: ATIII)	1885	50	1.23	117	16019	2+	1340.66	0.007	5.2213	1	K.TSDQIHFFFAK.L
23	1	sp|P01008|ANT3_HUMAN	52602.4	0.659	SERPINC1	Antithrombin-III (short name: ATIII)	1885	50	1.23	117	16426	2+	1232.73	-0.131	106.269	0.9924	K.ANRPFLVFIR.E
23	1	sp|P01008|ANT3_HUMAN	52602.4	0.659	SERPINC1	Antithrombin-III (short name: ATIII)	1885	50	1.23	117	17370	2+	1430.79	0.009	6.29024	1	R.VAEGTQVLELPFK.G
23	1	sp|P01008|ANT3_HUMAN	52602.4	0.659	SERPINC1	Antithrombin-III (short name: ATIII)	1885	50	1.23	117	17414	2+	1668.92	0.009	5.3927	1	K.GDDITMVLILPKPEK.S
23	1	sp|P01008|ANT3_HUMAN	52602.4	0.659	SERPINC1	Antithrombin-III (short name: ATIII)	1885	50	1.23	117	17436	3+	1668.92	0.007	4.19432	1	K.GDDITMVLILPKPEK.S
23	1	sp|P01008|ANT3_HUMAN	52602.4	0.659	SERPINC1	Antithrombin-III (short name: ATIII)	1885	50	1.23	117	17458	2+	1405.75	0.008	5.69091	0.9999	R.EVPLNTIIFM"GR.V
23	1	sp|P01008|ANT3_HUMAN	52602.4	0.659	SERPINC1	Antithrombin-III (short name: ATIII)	1885	50	1.23	117	17546	2+	1668.92	0.009	5.3927	1	K.GDDITMVLILPKPEK.S
23	1	sp|P01008|ANT3_HUMAN	52602.4	0.659	SERPINC1	Antithrombin-III (short name: ATIII)	1885	50	1.23	117	17568	3+	1668.92	0.008	4.79351	0.9999	K.GDDITMVLILPKPEK.S
23	1	sp|P01008|ANT3_HUMAN	52602.4	0.659	SERPINC1	Antithrombin-III (short name: ATIII)	1885	50	1.23	117	17678	2+	1668.92	0.008	4.79351	1	K.GDDITMVLILPKPEK.S
23	1	sp|P01008|ANT3_HUMAN	52602.4	0.659	SERPINC1	Antithrombin-III (short name: ATIII)	1885	50	1.23	117	17700	3+	1668.92	0.007	4.19432	0.9999	K.GDDITMVLILPKPEK.S
23	1	sp|P01008|ANT3_HUMAN	52602.4	0.659	SERPINC1	Antithrombin-III (short name: ATIII)	1885	50	1.23	117	17750	2+	1405.75	0.009	6.40227	0.9999	R.EVPLNTIIFM"GR.V
23	1	sp|P01008|ANT3_HUMAN	52602.4	0.659	SERPINC1	Antithrombin-III (short name: ATIII)	1885	50	1.23	117	17757	2+	2291.15	0.017	7.41985	1	K.AFLEVNEEGSEAAASTAVVIAGR.S
23	1	sp|P01008|ANT3_HUMAN	52602.4	0.659	SERPINC1	Antithrombin-III (short name: ATIII)	1885	50	1.23	117	17813	2+	1668.92	0.009	5.3927	0.9998	K.GDDITMVLILPKPEK.S
23	1	sp|P01008|ANT3_HUMAN	52602.4	0.659	SERPINC1	Antithrombin-III (short name: ATIII)	1885	50	1.23	117	17835	3+	1668.92	0.009	5.3927	0.997	K.GDDITMVLILPKPEK.S
23	1	sp|P01008|ANT3_HUMAN	52602.4	0.659	SERPINC1	Antithrombin-III (short name: ATIII)	1885	50	1.23	117	17882	2+	1405.75	0.009	6.40227	0.9997	R.EVPLNTIIFM"GR.V
23	1	sp|P01008|ANT3_HUMAN	52602.4	0.659	SERPINC1	Antithrombin-III (short name: ATIII)	1885	50	1.23	117	17899	2+	2291.15	0.018	7.85631	1	K.AFLEVNEEGSEAAASTAVVIAGR.S
23	1	sp|P01008|ANT3_HUMAN	52602.4	0.659	SERPINC1	Antithrombin-III (short name: ATIII)	1885	50	1.23	117	17973	3+	1668.92	0.007	4.19432	0.9988	K.GDDITMVLILPKPEK.S
23	1	sp|P01008|ANT3_HUMAN	52602.4	0.659	SERPINC1	Antithrombin-III (short name: ATIII)	1885	50	1.23	117	17975	3+	2291.15	0.011	4.80108	1	K.AFLEVNEEGSEAAASTAVVIAGR.S
23	1	sp|P01008|ANT3_HUMAN	52602.4	0.659	SERPINC1	Antithrombin-III (short name: ATIII)	1885	50	1.23	117	17981	2+	1668.92	0.009	5.3927	0.9943	K.GDDITMVLILPKPEK.S
23	1	sp|P01008|ANT3_HUMAN	52602.4	0.659	SERPINC1	Antithrombin-III (short name: ATIII)	1885	50	1.23	117	18013	2+	1405.75	0.002	1.42273	0.9846	R.EVPLNTIIFM"GR.V
23	1	sp|P01008|ANT3_HUMAN	52602.4	0.659	SERPINC1	Antithrombin-III (short name: ATIII)	1885	50	1.23	117	18031	2+	2291.15	0.013	5.674	1	K.AFLEVNEEGSEAAASTAVVIAGR.S
23	1	sp|P01008|ANT3_HUMAN	52602.4	0.659	SERPINC1	Antithrombin-III (short name: ATIII)	1885	50	1.23	117	18107	3+	2291.15	0.014	6.11047	1	K.AFLEVNEEGSEAAASTAVVIAGR.S
23	1	sp|P01008|ANT3_HUMAN	52602.4	0.659	SERPINC1	Antithrombin-III (short name: ATIII)	1885	50	1.23	117	18162	2+	2291.15	0.014	6.11047	1	K.AFLEVNEEGSEAAASTAVVIAGR.S
23	1	sp|P01008|ANT3_HUMAN	52602.4	0.659	SERPINC1	Antithrombin-III (short name: ATIII)	1885	50	1.23	117	18294	2+	2291.15	0.011	4.80108	1	K.AFLEVNEEGSEAAASTAVVIAGR.S
23	1	sp|P01008|ANT3_HUMAN	52602.4	0.659	SERPINC1	Antithrombin-III (short name: ATIII)	1885	50	1.23	117	18305	3+	2291.15	0.012	5.23754	1	K.AFLEVNEEGSEAAASTAVVIAGR.S
23	1	sp|P01008|ANT3_HUMAN	52602.4	0.659	SERPINC1	Antithrombin-III (short name: ATIII)	1885	50	1.23	117	18426	2+	2291.15	0.013	5.674	1	K.AFLEVNEEGSEAAASTAVVIAGR.S
23	1	sp|P01008|ANT3_HUMAN	52602.4	0.659	SERPINC1	Antithrombin-III (short name: ATIII)	1885	50	1.23	117	18437	3+	2291.15	0.013	5.674	1	K.AFLEVNEEGSEAAASTAVVIAGR.S
23	1	sp|P01008|ANT3_HUMAN	52602.4	0.659	SERPINC1	Antithrombin-III (short name: ATIII)	1885	50	1.23	117	18580	2+	2291.15	0.011	4.80108	1	K.AFLEVNEEGSEAAASTAVVIAGR.S
23	1	sp|P01008|ANT3_HUMAN	52602.4	0.659	SERPINC1	Antithrombin-III (short name: ATIII)	1885	50	1.23	117	18602	3+	2291.15	0.013	5.674	1	K.AFLEVNEEGSEAAASTAVVIAGR.S
23	1	sp|P01008|ANT3_HUMAN	52602.4	0.659	SERPINC1	Antithrombin-III (short name: ATIII)	1885	50	1.23	117	18713	2+	2291.15	-1.185	80.7454	1	K.AFLEVNEEGSEAAASTAVVIAGR.S
23	1	sp|P01008|ANT3_HUMAN	52602.4	0.659	SERPINC1	Antithrombin-III (short name: ATIII)	1885	50	1.23	117	18791	3+	2291.15	0.012	5.23754	1	K.AFLEVNEEGSEAAASTAVVIAGR.S
23	1	sp|P01008|ANT3_HUMAN	52602.4	0.659	SERPINC1	Antithrombin-III (short name: ATIII)	1885	50	1.23	117	18847	2+	2291.15	0.013	5.674	1	K.AFLEVNEEGSEAAASTAVVIAGR.S
23	1	sp|P01008|ANT3_HUMAN	52602.4	0.659	SERPINC1	Antithrombin-III (short name: ATIII)	1885	50	1.23	117	18923	3+	2291.15	0.011	4.80108	1	K.AFLEVNEEGSEAAASTAVVIAGR.S
23	1	sp|P01008|ANT3_HUMAN	52602.4	0.659	SERPINC1	Antithrombin-III (short name: ATIII)	1885	50	1.23	117	18976	2+	2291.15	0.014	6.11047	1	K.AFLEVNEEGSEAAASTAVVIAGR.S
23	1	sp|P01008|ANT3_HUMAN	52602.4	0.659	SERPINC1	Antithrombin-III (short name: ATIII)	1885	50	1.23	117	19054	3+	2291.15	0.012	5.23754	1	K.AFLEVNEEGSEAAASTAVVIAGR.S
23	1	sp|P01008|ANT3_HUMAN	52602.4	0.659	SERPINC1	Antithrombin-III (short name: ATIII)	1885	50	1.23	117	19109	2+	2291.15	0.013	5.674	1	K.AFLEVNEEGSEAAASTAVVIAGR.S
23	1	sp|P01008|ANT3_HUMAN	52602.4	0.659	SERPINC1	Antithrombin-III (short name: ATIII)	1885	50	1.23	117	19127	2+	1864.9	0.008	4.28977	1	K.EQLQDM"GLVDLFSPEK.S
23	1	sp|P01008|ANT3_HUMAN	52602.4	0.659	SERPINC1	Antithrombin-III (short name: ATIII)	1885	50	1.23	117	19161	3+	1864.9	0.009	4.826	0.9999	K.EQLQDM"GLVDLFSPEK.S
23	1	sp|P01008|ANT3_HUMAN	52602.4	0.659	SERPINC1	Antithrombin-III (short name: ATIII)	1885	50	1.23	117	19242	2+	2291.15	0.015	6.54693	1	K.AFLEVNEEGSEAAASTAVVIAGR.S
23	1	sp|P01008|ANT3_HUMAN	52602.4	0.659	SERPINC1	Antithrombin-III (short name: ATIII)	1885	50	1.23	117	19252	2+	1864.9	0.01	5.36222	1	K.EQLQDM"GLVDLFSPEK.S
23	1	sp|P01008|ANT3_HUMAN	52602.4	0.659	SERPINC1	Antithrombin-III (short name: ATIII)	1885	50	1.23	117	19376	2+	2291.15	0.013	5.674	1	K.AFLEVNEEGSEAAASTAVVIAGR.S
23	1	sp|P01008|ANT3_HUMAN	52602.4	0.659	SERPINC1	Antithrombin-III (short name: ATIII)	1885	50	1.23	117	19377	3+	2291.15	0.006	2.61877	1	K.AFLEVNEEGSEAAASTAVVIAGR.S
23	1	sp|P01008|ANT3_HUMAN	52602.4	0.659	SERPINC1	Antithrombin-III (short name: ATIII)	1885	50	1.23	117	19384	2+	1864.9	0.009	4.826	1	K.EQLQDM"GLVDLFSPEK.S
23	1	sp|P01008|ANT3_HUMAN	52602.4	0.659	SERPINC1	Antithrombin-III (short name: ATIII)	1885	50	1.23	117	19506	2+	2291.15	0.011	4.80108	1	K.AFLEVNEEGSEAAASTAVVIAGR.S
23	1	sp|P01008|ANT3_HUMAN	52602.4	0.659	SERPINC1	Antithrombin-III (short name: ATIII)	1885	50	1.23	117	19507	3+	2291.15	0.013	5.674	1	K.AFLEVNEEGSEAAASTAVVIAGR.S
23	1	sp|P01008|ANT3_HUMAN	52602.4	0.659	SERPINC1	Antithrombin-III (short name: ATIII)	1885	50	1.23	117	19560	2+	1389.76	0.006	4.3173	0.9997	R.EVPLNTIIFMGR.V
23	1	sp|P01008|ANT3_HUMAN	52602.4	0.659	SERPINC1	Antithrombin-III (short name: ATIII)	1885	50	1.23	117	19637	3+	2291.15	0.006	2.61877	0.8627	K.AFLEVNEEGSEAAASTAVVIAGR.S
23	1	sp|P01008|ANT3_HUMAN	52602.4	0.659	SERPINC1	Antithrombin-III (short name: ATIII)	1885	50	1.23	117	19638	2+	2291.15	0.001	0.436462	1	K.AFLEVNEEGSEAAASTAVVIAGR.S
23	1	sp|P01008|ANT3_HUMAN	52602.4	0.659	SERPINC1	Antithrombin-III (short name: ATIII)	1885	50	1.23	117	19651	2+	1864.9	0.01	5.36222	0.9996	K.EQLQDM"GLVDLFSPEK.S
23	1	sp|P01008|ANT3_HUMAN	52602.4	0.659	SERPINC1	Antithrombin-III (short name: ATIII)	1885	50	1.23	117	19691	2+	1389.76	0.008	5.75641	0.9998	R.EVPLNTIIFMGR.V
23	1	sp|P01008|ANT3_HUMAN	52602.4	0.659	SERPINC1	Antithrombin-III (short name: ATIII)	1885	50	1.23	117	19772	3+	2291.15	0.004	1.74585	0.9996	K.AFLEVNEEGSEAAASTAVVIAGR.S
23	1	sp|P01008|ANT3_HUMAN	52602.4	0.659	SERPINC1	Antithrombin-III (short name: ATIII)	1885	50	1.23	117	19790	2+	2291.15	0.007	3.05523	1	K.AFLEVNEEGSEAAASTAVVIAGR.S
23	1	sp|P01008|ANT3_HUMAN	52602.4	0.659	SERPINC1	Antithrombin-III (short name: ATIII)	1885	50	1.23	117	19826	2+	1389.76	0.007	5.03686	1	R.EVPLNTIIFMGR.V
23	1	sp|P01008|ANT3_HUMAN	52602.4	0.659	SERPINC1	Antithrombin-III (short name: ATIII)	1885	50	1.23	117	19901	3+	2291.15	0.005	2.18231	1	K.AFLEVNEEGSEAAASTAVVIAGR.S
23	1	sp|P01008|ANT3_HUMAN	52602.4	0.659	SERPINC1	Antithrombin-III (short name: ATIII)	1885	50	1.23	117	19935	2+	2291.15	0.011	4.80108	1	K.AFLEVNEEGSEAAASTAVVIAGR.S
23	1	sp|P01008|ANT3_HUMAN	52602.4	0.659	SERPINC1	Antithrombin-III (short name: ATIII)	1885	50	1.23	117	20034	3+	2291.15	0.01	4.36462	1	K.AFLEVNEEGSEAAASTAVVIAGR.S
23	1	sp|P01008|ANT3_HUMAN	52602.4	0.659	SERPINC1	Antithrombin-III (short name: ATIII)	1885	50	1.23	117	20066	2+	2291.15	0.014	6.11047	1	K.AFLEVNEEGSEAAASTAVVIAGR.S
23	1	sp|P01008|ANT3_HUMAN	52602.4	0.659	SERPINC1	Antithrombin-III (short name: ATIII)	1885	50	1.23	117	20164	3+	2291.15	0.01	4.36462	1	K.AFLEVNEEGSEAAASTAVVIAGR.S
23	1	sp|P01008|ANT3_HUMAN	52602.4	0.659	SERPINC1	Antithrombin-III (short name: ATIII)	1885	50	1.23	117	20297	3+	2291.15	0.012	5.23754	1	K.AFLEVNEEGSEAAASTAVVIAGR.S
23	1	sp|P01008|ANT3_HUMAN	52602.4	0.659	SERPINC1	Antithrombin-III (short name: ATIII)	1885	50	1.23	117	20331	2+	2291.15	0.011	4.80108	1	K.AFLEVNEEGSEAAASTAVVIAGR.S
23	1	sp|P01008|ANT3_HUMAN	52602.4	0.659	SERPINC1	Antithrombin-III (short name: ATIII)	1885	50	1.23	117	20429	3+	2291.15	0.014	6.11047	0.9997	K.AFLEVNEEGSEAAASTAVVIAGR.S
23	1	sp|P01008|ANT3_HUMAN	52602.4	0.659	SERPINC1	Antithrombin-III (short name: ATIII)	1885	50	1.23	117	20464	2+	2291.15	0.013	5.674	1	K.AFLEVNEEGSEAAASTAVVIAGR.S
23	1	sp|P01008|ANT3_HUMAN	52602.4	0.659	SERPINC1	Antithrombin-III (short name: ATIII)	1885	50	1.23	117	20569	3+	2291.15	0.011	4.80108	1	K.AFLEVNEEGSEAAASTAVVIAGR.S
23	1	sp|P01008|ANT3_HUMAN	52602.4	0.659	SERPINC1	Antithrombin-III (short name: ATIII)	1885	50	1.23	117	20593	2+	2291.15	0.006	2.61877	1	K.AFLEVNEEGSEAAASTAVVIAGR.S
23	1	sp|P01008|ANT3_HUMAN	52602.4	0.659	SERPINC1	Antithrombin-III (short name: ATIII)	1885	50	1.23	117	20697	3+	2291.15	0.015	6.54693	1	K.AFLEVNEEGSEAAASTAVVIAGR.S
23	1	sp|P01008|ANT3_HUMAN	52602.4	0.659	SERPINC1	Antithrombin-III (short name: ATIII)	1885	50	1.23	117	20728	2+	2291.15	1.022	9.60216	1	K.AFLEVNEEGSEAAASTAVVIAGR.S
23	1	sp|P01008|ANT3_HUMAN	52602.4	0.659	SERPINC1	Antithrombin-III (short name: ATIII)	1885	50	1.23	117	20827	3+	2291.15	0.009	3.92816	0.9999	K.AFLEVNEEGSEAAASTAVVIAGR.S
23	1	sp|P01008|ANT3_HUMAN	52602.4	0.659	SERPINC1	Antithrombin-III (short name: ATIII)	1885	50	1.23	117	20857	2+	2291.15	0.008	3.49169	1	K.AFLEVNEEGSEAAASTAVVIAGR.S
23	1	sp|P01008|ANT3_HUMAN	52602.4	0.659	SERPINC1	Antithrombin-III (short name: ATIII)	1885	50	1.23	117	20963	3+	2291.15	0.02	8.72924	0.9994	K.AFLEVNEEGSEAAASTAVVIAGR.S
23	1	sp|P01008|ANT3_HUMAN	52602.4	0.659	SERPINC1	Antithrombin-III (short name: ATIII)	1885	50	1.23	117	20989	2+	2291.15	0.017	7.41985	1	K.AFLEVNEEGSEAAASTAVVIAGR.S
23	1	sp|P01008|ANT3_HUMAN	52602.4	0.659	SERPINC1	Antithrombin-III (short name: ATIII)	1885	50	1.23	117	21095	3+	1848.9	0.012	6.49033	0.9999	K.EQLQDMGLVDLFSPEK.S
23	1	sp|P01008|ANT3_HUMAN	52602.4	0.659	SERPINC1	Antithrombin-III (short name: ATIII)	1885	50	1.23	117	21121	2+	2291.15	0.015	6.54693	1	K.AFLEVNEEGSEAAASTAVVIAGR.S
23	1	sp|P01008|ANT3_HUMAN	52602.4	0.659	SERPINC1	Antithrombin-III (short name: ATIII)	1885	50	1.23	117	21154	2+	1848.9	0.01	5.40861	1	K.EQLQDMGLVDLFSPEK.S
23	1	sp|P01008|ANT3_HUMAN	52602.4	0.659	SERPINC1	Antithrombin-III (short name: ATIII)	1885	50	1.23	117	21221	3+	1848.9	0.01	5.40861	1	K.EQLQDMGLVDLFSPEK.S
23	1	sp|P01008|ANT3_HUMAN	52602.4	0.659	SERPINC1	Antithrombin-III (short name: ATIII)	1885	50	1.23	117	21225	3+	2291.15	1.024	10.4751	1	K.AFLEVNEEGSEAAASTAVVIAGR.S
23	1	sp|P01008|ANT3_HUMAN	52602.4	0.659	SERPINC1	Antithrombin-III (short name: ATIII)	1885	50	1.23	117	21253	2+	2291.15	0.017	7.41985	1	K.AFLEVNEEGSEAAASTAVVIAGR.S
23	1	sp|P01008|ANT3_HUMAN	52602.4	0.659	SERPINC1	Antithrombin-III (short name: ATIII)	1885	50	1.23	117	21286	2+	1848.9	0.011	5.94947	1	K.EQLQDMGLVDLFSPEK.S
23	1	sp|P01008|ANT3_HUMAN	52602.4	0.659	SERPINC1	Antithrombin-III (short name: ATIII)	1885	50	1.23	117	21357	3+	2291.15	0.011	4.80108	1	K.AFLEVNEEGSEAAASTAVVIAGR.S
23	1	sp|P01008|ANT3_HUMAN	52602.4	0.659	SERPINC1	Antithrombin-III (short name: ATIII)	1885	50	1.23	117	21387	2+	2291.15	0.009	3.92816	1	K.AFLEVNEEGSEAAASTAVVIAGR.S
23	1	sp|P01008|ANT3_HUMAN	52602.4	0.659	SERPINC1	Antithrombin-III (short name: ATIII)	1885	50	1.23	117	21518	2+	2291.15	0.016	6.98339	1	K.AFLEVNEEGSEAAASTAVVIAGR.S
23	1	sp|P01008|ANT3_HUMAN	52602.4	0.659	SERPINC1	Antithrombin-III (short name: ATIII)	1885	50	1.23	117	21562	3+	2291.15	0.016	6.98339	1	K.AFLEVNEEGSEAAASTAVVIAGR.S
23	1	sp|P01008|ANT3_HUMAN	52602.4	0.659	SERPINC1	Antithrombin-III (short name: ATIII)	1885	50	1.23	117	21650	2+	2291.15	0.016	6.98339	1	K.AFLEVNEEGSEAAASTAVVIAGR.S
23	1	sp|P01008|ANT3_HUMAN	52602.4	0.659	SERPINC1	Antithrombin-III (short name: ATIII)	1885	50	1.23	117	21694	3+	2291.15	0.009	3.92816	0.9999	K.AFLEVNEEGSEAAASTAVVIAGR.S
23	1	sp|P01008|ANT3_HUMAN	52602.4	0.659	SERPINC1	Antithrombin-III (short name: ATIII)	1885	50	1.23	117	21783	2+	2291.15	0.011	4.80108	1	K.AFLEVNEEGSEAAASTAVVIAGR.S
23	1	sp|P01008|ANT3_HUMAN	52602.4	0.659	SERPINC1	Antithrombin-III (short name: ATIII)	1885	50	1.23	117	21837	3+	2291.15	0.013	5.674	1	K.AFLEVNEEGSEAAASTAVVIAGR.S
23	1	sp|P01008|ANT3_HUMAN	52602.4	0.659	SERPINC1	Antithrombin-III (short name: ATIII)	1885	50	1.23	117	21915	2+	2291.15	0.016	6.98339	1	K.AFLEVNEEGSEAAASTAVVIAGR.S
23	1	sp|P01008|ANT3_HUMAN	52602.4	0.659	SERPINC1	Antithrombin-III (short name: ATIII)	1885	50	1.23	117	21982	3+	2291.15	0.015	6.54693	0.9996	K.AFLEVNEEGSEAAASTAVVIAGR.S
23	1	sp|P01008|ANT3_HUMAN	52602.4	0.659	SERPINC1	Antithrombin-III (short name: ATIII)	1885	50	1.23	117	22046	2+	2291.15	0.013	5.674	1	K.AFLEVNEEGSEAAASTAVVIAGR.S
23	1	sp|P01008|ANT3_HUMAN	52602.4	0.659	SERPINC1	Antithrombin-III (short name: ATIII)	1885	50	1.23	117	22115	3+	2291.15	0.014	6.11047	1	K.AFLEVNEEGSEAAASTAVVIAGR.S
23	1	sp|P01008|ANT3_HUMAN	52602.4	0.659	SERPINC1	Antithrombin-III (short name: ATIII)	1885	50	1.23	117	22179	2+	2291.15	0.009	3.92816	0.9999	K.AFLEVNEEGSEAAASTAVVIAGR.S
23	1	sp|P01008|ANT3_HUMAN	52602.4	0.659	SERPINC1	Antithrombin-III (short name: ATIII)	1885	50	1.23	117	22245	3+	2291.15	0.017	7.41985	1	K.AFLEVNEEGSEAAASTAVVIAGR.S
23	1	sp|P01008|ANT3_HUMAN	52602.4	0.659	SERPINC1	Antithrombin-III (short name: ATIII)	1885	50	1.23	117	22312	2+	2291.15	0.015	6.54693	1	K.AFLEVNEEGSEAAASTAVVIAGR.S
23	1	sp|P01008|ANT3_HUMAN	52602.4	0.659	SERPINC1	Antithrombin-III (short name: ATIII)	1885	50	1.23	117	22377	3+	2291.15	0.011	4.80108	1	K.AFLEVNEEGSEAAASTAVVIAGR.S
23	1	sp|P01008|ANT3_HUMAN	52602.4	0.659	SERPINC1	Antithrombin-III (short name: ATIII)	1885	50	1.23	117	22443	2+	2291.15	0.013	5.674	1	K.AFLEVNEEGSEAAASTAVVIAGR.S
23	1	sp|P01008|ANT3_HUMAN	52602.4	0.659	SERPINC1	Antithrombin-III (short name: ATIII)	1885	50	1.23	117	22509	3+	2291.15	0.014	6.11047	0.9993	K.AFLEVNEEGSEAAASTAVVIAGR.S
23	1	sp|P01008|ANT3_HUMAN	52602.4	0.659	SERPINC1	Antithrombin-III (short name: ATIII)	1885	50	1.23	117	22577	2+	2291.15	0.015	6.54693	1	K.AFLEVNEEGSEAAASTAVVIAGR.S
23	1	sp|P01008|ANT3_HUMAN	52602.4	0.659	SERPINC1	Antithrombin-III (short name: ATIII)	1885	50	1.23	117	22643	3+	2291.15	0.017	7.41985	1	K.AFLEVNEEGSEAAASTAVVIAGR.S
23	1	sp|P01008|ANT3_HUMAN	52602.4	0.659	SERPINC1	Antithrombin-III (short name: ATIII)	1885	50	1.23	117	22706	2+	2291.15	0.012	5.23754	1	K.AFLEVNEEGSEAAASTAVVIAGR.S
23	1	sp|P01008|ANT3_HUMAN	52602.4	0.659	SERPINC1	Antithrombin-III (short name: ATIII)	1885	50	1.23	117	22773	3+	2291.15	0.014	6.11047	0.9999	K.AFLEVNEEGSEAAASTAVVIAGR.S
23	1	sp|P01008|ANT3_HUMAN	52602.4	0.659	SERPINC1	Antithrombin-III (short name: ATIII)	1885	50	1.23	117	22839	2+	2291.15	0.018	7.85631	1	K.AFLEVNEEGSEAAASTAVVIAGR.S
23	1	sp|P01008|ANT3_HUMAN	52602.4	0.659	SERPINC1	Antithrombin-III (short name: ATIII)	1885	50	1.23	117	22907	3+	2291.15	0.013	5.674	1	K.AFLEVNEEGSEAAASTAVVIAGR.S
23	1	sp|P01008|ANT3_HUMAN	52602.4	0.659	SERPINC1	Antithrombin-III (short name: ATIII)	1885	50	1.23	117	22937	2+	2315.12	0.019	8.20691	0.9999	K.NDNDNIFLSPLSISTAFAM"TK.L
23	1	sp|P01008|ANT3_HUMAN	52602.4	0.659	SERPINC1	Antithrombin-III (short name: ATIII)	1885	50	1.23	117	22951	3+	2315.12	0.018	7.77497	0.9994	K.NDNDNIFLSPLSISTAFAM"TK.L
23	1	sp|P01008|ANT3_HUMAN	52602.4	0.659	SERPINC1	Antithrombin-III (short name: ATIII)	1885	50	1.23	117	22971	2+	2291.15	0.015	6.54693	0.9986	K.AFLEVNEEGSEAAASTAVVIAGR.S
23	1	sp|P01008|ANT3_HUMAN	52602.4	0.659	SERPINC1	Antithrombin-III (short name: ATIII)	1885	50	1.23	117	23103	2+	2291.15	0.011	4.80108	1	K.AFLEVNEEGSEAAASTAVVIAGR.S
23	1	sp|P01008|ANT3_HUMAN	52602.4	0.659	SERPINC1	Antithrombin-III (short name: ATIII)	1885	50	1.23	117	23246	2+	2291.15	0.012	5.23754	0.9998	K.AFLEVNEEGSEAAASTAVVIAGR.S
23	1	sp|P01008|ANT3_HUMAN	52602.4	0.659	SERPINC1	Antithrombin-III (short name: ATIII)	1885	50	1.23	117	23272	3+	2291.15	0.016	6.98339	1	K.AFLEVNEEGSEAAASTAVVIAGR.S
23	1	sp|P01008|ANT3_HUMAN	52602.4	0.659	SERPINC1	Antithrombin-III (short name: ATIII)	1885	50	1.23	117	23402	3+	2291.15	0.015	6.54693	1	K.AFLEVNEEGSEAAASTAVVIAGR.S
23	1	sp|P01008|ANT3_HUMAN	52602.4	0.659	SERPINC1	Antithrombin-III (short name: ATIII)	1885	50	1.23	117	23538	3+	2291.15	0.014	6.11047	1	K.AFLEVNEEGSEAAASTAVVIAGR.S
23	1	sp|P01008|ANT3_HUMAN	52602.4	0.659	SERPINC1	Antithrombin-III (short name: ATIII)	1885	50	1.23	117	23588	2+	2291.15	0.014	6.11047	1	K.AFLEVNEEGSEAAASTAVVIAGR.S
23	1	sp|P01008|ANT3_HUMAN	52602.4	0.659	SERPINC1	Antithrombin-III (short name: ATIII)	1885	50	1.23	117	23665	3+	2291.15	0.018	7.85631	0.9999	K.AFLEVNEEGSEAAASTAVVIAGR.S
23	1	sp|P01008|ANT3_HUMAN	52602.4	0.659	SERPINC1	Antithrombin-III (short name: ATIII)	1885	50	1.23	117	23719	2+	2291.15	0.011	4.80108	0.9999	K.AFLEVNEEGSEAAASTAVVIAGR.S
23	1	sp|P01008|ANT3_HUMAN	52602.4	0.659	SERPINC1	Antithrombin-III (short name: ATIII)	1885	50	1.23	117	23798	3+	2291.15	0.007	3.05523	1	K.AFLEVNEEGSEAAASTAVVIAGR.S
23	1	sp|P01008|ANT3_HUMAN	52602.4	0.659	SERPINC1	Antithrombin-III (short name: ATIII)	1885	50	1.23	117	23852	2+	2291.15	0.012	5.23754	1	K.AFLEVNEEGSEAAASTAVVIAGR.S
23	1	sp|P01008|ANT3_HUMAN	52602.4	0.659	SERPINC1	Antithrombin-III (short name: ATIII)	1885	50	1.23	117	23929	3+	2291.15	1.024	10.4751	1	K.AFLEVNEEGSEAAASTAVVIAGR.S
23	1	sp|P01008|ANT3_HUMAN	52602.4	0.659	SERPINC1	Antithrombin-III (short name: ATIII)	1885	50	1.23	117	23981	2+	2291.15	0.014	6.11047	1	K.AFLEVNEEGSEAAASTAVVIAGR.S
23	1	sp|P01008|ANT3_HUMAN	52602.4	0.659	SERPINC1	Antithrombin-III (short name: ATIII)	1885	50	1.23	117	23982	2+	2299.13	0.011	4.78442	0.9987	K.NDNDNIFLSPLSISTAFAMTK.L
23	1	sp|P01008|ANT3_HUMAN	52602.4	0.659	SERPINC1	Antithrombin-III (short name: ATIII)	1885	50	1.23	117	23983	3+	2299.13	1.017	7.39411	0.9997	K.NDNDNIFLSPLSISTAFAMTK.L
23	1	sp|P01008|ANT3_HUMAN	52602.4	0.659	SERPINC1	Antithrombin-III (short name: ATIII)	1885	50	1.23	117	24062	3+	2291.15	0.015	6.54693	1	K.AFLEVNEEGSEAAASTAVVIAGR.S
23	1	sp|P01008|ANT3_HUMAN	52602.4	0.659	SERPINC1	Antithrombin-III (short name: ATIII)	1885	50	1.23	117	24113	2+	2299.13	0.013	5.65432	0.9999	K.NDNDNIFLSPLSISTAFAMTK.L
23	1	sp|P01008|ANT3_HUMAN	52602.4	0.659	SERPINC1	Antithrombin-III (short name: ATIII)	1885	50	1.23	117	24114	3+	2299.13	0.01	4.34948	1	K.NDNDNIFLSPLSISTAFAMTK.L
23	1	sp|P01008|ANT3_HUMAN	52602.4	0.659	SERPINC1	Antithrombin-III (short name: ATIII)	1885	50	1.23	117	24115	2+	2291.15	0.016	6.98339	1	K.AFLEVNEEGSEAAASTAVVIAGR.S
23	1	sp|P01008|ANT3_HUMAN	52602.4	0.659	SERPINC1	Antithrombin-III (short name: ATIII)	1885	50	1.23	117	24196	3+	2291.15	0.012	5.23754	1	K.AFLEVNEEGSEAAASTAVVIAGR.S
23	1	sp|P01008|ANT3_HUMAN	52602.4	0.659	SERPINC1	Antithrombin-III (short name: ATIII)	1885	50	1.23	117	24245	2+	2291.15	0.012	5.23754	1	K.AFLEVNEEGSEAAASTAVVIAGR.S
23	1	sp|P01008|ANT3_HUMAN	52602.4	0.659	SERPINC1	Antithrombin-III (short name: ATIII)	1885	50	1.23	117	24328	3+	2291.15	0.015	6.54693	1	K.AFLEVNEEGSEAAASTAVVIAGR.S
23	1	sp|P01008|ANT3_HUMAN	52602.4	0.659	SERPINC1	Antithrombin-III (short name: ATIII)	1885	50	1.23	117	24379	2+	2291.15	0.013	5.674	1	K.AFLEVNEEGSEAAASTAVVIAGR.S
23	1	sp|P01008|ANT3_HUMAN	52602.4	0.659	SERPINC1	Antithrombin-III (short name: ATIII)	1885	50	1.23	117	24456	3+	2291.15	0.014	6.11047	0.9996	K.AFLEVNEEGSEAAASTAVVIAGR.S
23	1	sp|P01008|ANT3_HUMAN	52602.4	0.659	SERPINC1	Antithrombin-III (short name: ATIII)	1885	50	1.23	117	24512	2+	2291.15	0.012	5.23754	1	K.AFLEVNEEGSEAAASTAVVIAGR.S
23	1	sp|P01008|ANT3_HUMAN	52602.4	0.659	SERPINC1	Antithrombin-III (short name: ATIII)	1885	50	1.23	117	24808	2+	2291.15	0.013	5.674	1	K.AFLEVNEEGSEAAASTAVVIAGR.S
23	1	sp|P01008|ANT3_HUMAN	52602.4	0.659	SERPINC1	Antithrombin-III (short name: ATIII)	1885	50	1.23	117	24962	3+	2291.15	0.015	6.54693	1	K.AFLEVNEEGSEAAASTAVVIAGR.S
23	1	sp|P01008|ANT3_HUMAN	52602.4	0.659	SERPINC1	Antithrombin-III (short name: ATIII)	1885	50	1.23	117	25033	2+	3098.49	1.02	6.45476	0.6769	K.ELTPEVLQEWLDELEEM"M"LVVHMPR.F
23	1	sp|P01008|ANT3_HUMAN	52602.4	0.659	SERPINC1	Antithrombin-III (short name: ATIII)	1885	50	1.23	117	25173	2+	2291.15	0.012	5.23754	1	K.AFLEVNEEGSEAAASTAVVIAGR.S
23	1	sp|P01008|ANT3_HUMAN	52602.4	0.659	SERPINC1	Antithrombin-III (short name: ATIII)	1885	50	1.23	117	25199	3+	2291.15	0.012	5.23754	0.9987	K.AFLEVNEEGSEAAASTAVVIAGR.S
23	1	sp|P01008|ANT3_HUMAN	52602.4	0.659	SERPINC1	Antithrombin-III (short name: ATIII)	1885	50	1.23	117	25340	3+	2291.15	0.013	5.674	0.9973	K.AFLEVNEEGSEAAASTAVVIAGR.S
23	1	sp|P01008|ANT3_HUMAN	52602.4	0.659	SERPINC1	Antithrombin-III (short name: ATIII)	1885	50	1.23	117	25469	3+	2291.15	1.018	7.85631	0.9573	K.AFLEVNEEGSEAAASTAVVIAGR.S
23	1	sp|P01008|ANT3_HUMAN	52602.4	0.659	SERPINC1	Antithrombin-III (short name: ATIII)	1885	50	1.23	117	25578	2+	2291.15	0.015	6.54693	0.9691	K.AFLEVNEEGSEAAASTAVVIAGR.S
23	1	sp|P01008|ANT3_HUMAN	52602.4	0.659	SERPINC1	Antithrombin-III (short name: ATIII)	1885	50	1.23	117	25603	3+	2291.15	0.018	7.85631	1	K.AFLEVNEEGSEAAASTAVVIAGR.S
23	1	sp|P01008|ANT3_HUMAN	52602.4	0.659	SERPINC1	Antithrombin-III (short name: ATIII)	1885	50	1.23	117	25707	2+	2291.15	0.015	6.54693	1	K.AFLEVNEEGSEAAASTAVVIAGR.S
23	1	sp|P01008|ANT3_HUMAN	52602.4	0.659	SERPINC1	Antithrombin-III (short name: ATIII)	1885	50	1.23	117	25729	3+	2291.15	0.014	6.11047	1	K.AFLEVNEEGSEAAASTAVVIAGR.S
23	1	sp|P01008|ANT3_HUMAN	52602.4	0.659	SERPINC1	Antithrombin-III (short name: ATIII)	1885	50	1.23	117	25840	2+	2291.15	0.015	6.54693	1	K.AFLEVNEEGSEAAASTAVVIAGR.S
23	1	sp|P01008|ANT3_HUMAN	52602.4	0.659	SERPINC1	Antithrombin-III (short name: ATIII)	1885	50	1.23	117	25898	3+	3082.49	0.019	6.16384	0.9255	K.ELTPEVLQEWLDELEEM"MLVVHMPR.F
23	1	sp|P01008|ANT3_HUMAN	52602.4	0.659	SERPINC1	Antithrombin-III (short name: ATIII)	1885	50	1.23	117	25917	2+	3066.5	1.015	4.89157	0.9999	K.ELTPEVLQEWLDELEEMMLVVHMPR.F
23	1	sp|P01008|ANT3_HUMAN	52602.4	0.659	SERPINC1	Antithrombin-III (short name: ATIII)	1885	50	1.23	117	25975	3+	2804.57	0.022	7.84434	1	R.ITDVIPSEAINELTVLVLVNTIYFK.G
23	1	sp|P01008|ANT3_HUMAN	52602.4	0.659	SERPINC1	Antithrombin-III (short name: ATIII)	1885	50	1.23	117	26004	2+	2291.15	0.015	6.54693	1	K.AFLEVNEEGSEAAASTAVVIAGR.S
23	1	sp|P01008|ANT3_HUMAN	52602.4	0.659	SERPINC1	Antithrombin-III (short name: ATIII)	1885	50	1.23	117	26104	3+	2804.57	0.03	10.6968	0.9993	R.ITDVIPSEAINELTVLVLVNTIYFK.G
23	1	sp|P01008|ANT3_HUMAN	52602.4	0.659	SERPINC1	Antithrombin-III (short name: ATIII)	1885	50	1.23	117	26214	2+	2291.15	0.011	4.80108	0.9999	K.AFLEVNEEGSEAAASTAVVIAGR.S
23	1	sp|P01008|ANT3_HUMAN	52602.4	0.659	SERPINC1	Antithrombin-III (short name: ATIII)	1885	50	1.23	117	26345	2+	2291.15	0.01	4.36462	0.9999	K.AFLEVNEEGSEAAASTAVVIAGR.S
23	1	sp|P01008|ANT3_HUMAN	52602.4	0.659	SERPINC1	Antithrombin-III (short name: ATIII)	1885	50	1.23	117	26554	2+	2291.15	0.012	5.23754	0.9999	K.AFLEVNEEGSEAAASTAVVIAGR.S
23	1	sp|P01008|ANT3_HUMAN	52602.4	0.659	SERPINC1	Antithrombin-III (short name: ATIII)	1885	50	1.23	117	26676	2+	2291.15	0.012	5.23754	1	K.AFLEVNEEGSEAAASTAVVIAGR.S
23	1	sp|P01008|ANT3_HUMAN	52602.4	0.659	SERPINC1	Antithrombin-III (short name: ATIII)	1885	50	1.23	117	26856	2+	2291.15	0.012	5.23754	0.9525	K.AFLEVNEEGSEAAASTAVVIAGR.S
23	1	sp|P01008|ANT3_HUMAN	52602.4	0.659	SERPINC1	Antithrombin-III (short name: ATIII)	1885	50	1.23	117	26938	2+	2804.57	0.016	5.70497	0.6456	R.ITDVIPSEAINELTVLVLVNTIYFK.G
23	1	sp|P01008|ANT3_HUMAN	52602.4	0.659	SERPINC1	Antithrombin-III (short name: ATIII)	1885	50	1.23	117	27786	2+	2291.15	0.012	5.23754	1	K.AFLEVNEEGSEAAASTAVVIAGR.S
23	1	sp|P01008|ANT3_HUMAN	52602.4	0.659	SERPINC1	Antithrombin-III (short name: ATIII)	1885	50	1.23	117	27787	3+	2291.15	0.012	5.23754	1	K.AFLEVNEEGSEAAASTAVVIAGR.S
23	1	sp|P01008|ANT3_HUMAN	52602.4	0.659	SERPINC1	Antithrombin-III (short name: ATIII)	1885	50	1.23	117	27918	2+	2291.15	0.014	6.11047	1	K.AFLEVNEEGSEAAASTAVVIAGR.S
23	1	sp|P01008|ANT3_HUMAN	52602.4	0.659	SERPINC1	Antithrombin-III (short name: ATIII)	1885	50	1.23	117	27920	3+	2291.15	0.016	6.98339	1	K.AFLEVNEEGSEAAASTAVVIAGR.S
23	1	sp|P01008|ANT3_HUMAN	52602.4	0.659	SERPINC1	Antithrombin-III (short name: ATIII)	1885	50	1.23	117	7471	2+	1783.7	1.004	2.24253	0.8248	K.ADGESC'SASMM"YQEGK.F	105054	108895
23	1	sp|P01008|ANT3_HUMAN	52602.4	0.659	SERPINC1	Antithrombin-III (short name: ATIII)	1885	50	1.23	117	9466	2+	1767.71	0.007	3.95993	1	K.ADGESC'SASMMYQEGK.F	642544	1250975
23	1	sp|P01008|ANT3_HUMAN	52602.4	0.659	SERPINC1	Antithrombin-III (short name: ATIII)	1885	50	1.23	117	9952	2+	911.531	0.004	4.38822	1	K.LPGIVAEGR.D
23	1	sp|P01008|ANT3_HUMAN	52602.4	0.659	SERPINC1	Antithrombin-III (short name: ATIII)	1885	50	1.23	117	11447	2+	908.472	0.005	5.50374	0.9874	R.IEDGFSLK.E
23	1	sp|P01008|ANT3_HUMAN	52602.4	0.659	SERPINC1	Antithrombin-III (short name: ATIII)	1885	50	1.23	117	11863	2+	1309.61	0.008	6.10871	1	R.DDLYVSDAFHK.A
23	1	sp|P01008|ANT3_HUMAN	52602.4	0.659	SERPINC1	Antithrombin-III (short name: ATIII)	1885	50	1.23	117	14379	3+	1211.64	0.004	3.30131	0.9988	R.FRIEDGFSLK.E
23	1	sp|P01008|ANT3_HUMAN	52602.4	0.659	SERPINC1	Antithrombin-III (short name: ATIII)	1885	50	1.23	117	15088	2+	1340.66	0.007	5.2213	1	K.TSDQIHFFFAK.L
23	1	sp|P01008|ANT3_HUMAN	52602.4	0.659	SERPINC1	Antithrombin-III (short name: ATIII)	1885	50	1.23	117	16356	3+	1668.92	0.009	5.3927	0.9955	K.GDDITMVLILPKPEK.S
23	1	sp|P01008|ANT3_HUMAN	52602.4	0.659	SERPINC1	Antithrombin-III (short name: ATIII)	1885	50	1.23	117	16362	2+	1430.79	0.007	4.89241	1	R.VAEGTQVLELPFK.G
23	1	sp|P01008|ANT3_HUMAN	52602.4	0.659	SERPINC1	Antithrombin-III (short name: ATIII)	1885	50	1.23	117	16376	2+	1668.92	0.009	5.3927	0.8773	K.GDDITMVLILPKPEK.S
23	1	sp|P01008|ANT3_HUMAN	52602.4	0.659	SERPINC1	Antithrombin-III (short name: ATIII)	1885	50	1.23	117	16397	2+	1405.75	0.005	3.55682	0.9993	R.EVPLNTIIFM"GR.V
23	1	sp|P01008|ANT3_HUMAN	52602.4	0.659	SERPINC1	Antithrombin-III (short name: ATIII)	1885	50	1.23	117	16472	3+	1668.92	0.008	4.79351	1	K.GDDITMVLILPKPEK.S
23	1	sp|P01008|ANT3_HUMAN	52602.4	0.659	SERPINC1	Antithrombin-III (short name: ATIII)	1885	50	1.23	117	16495	2+	1668.92	0.009	5.3927	0.9996	K.GDDITMVLILPKPEK.S
23	1	sp|P01008|ANT3_HUMAN	52602.4	0.659	SERPINC1	Antithrombin-III (short name: ATIII)	1885	50	1.23	117	16527	3+	2291.15	1.024	10.4751	0.9997	K.AFLEVNEEGSEAAASTAVVIAGR.S
23	1	sp|P01008|ANT3_HUMAN	52602.4	0.659	SERPINC1	Antithrombin-III (short name: ATIII)	1885	50	1.23	117	16593	2+	2291.15	0.013	5.674	1	K.AFLEVNEEGSEAAASTAVVIAGR.S
23	1	sp|P01008|ANT3_HUMAN	52602.4	0.659	SERPINC1	Antithrombin-III (short name: ATIII)	1885	50	1.23	117	16670	3+	2291.15	0.014	6.11047	1	K.AFLEVNEEGSEAAASTAVVIAGR.S
23	1	sp|P01008|ANT3_HUMAN	52602.4	0.659	SERPINC1	Antithrombin-III (short name: ATIII)	1885	50	1.23	117	16714	2+	2291.15	0.013	5.674	1	K.AFLEVNEEGSEAAASTAVVIAGR.S
23	1	sp|P01008|ANT3_HUMAN	52602.4	0.659	SERPINC1	Antithrombin-III (short name: ATIII)	1885	50	1.23	117	16791	3+	2291.15	0.013	5.674	1	K.AFLEVNEEGSEAAASTAVVIAGR.S
23	1	sp|P01008|ANT3_HUMAN	52602.4	0.659	SERPINC1	Antithrombin-III (short name: ATIII)	1885	50	1.23	117	16835	2+	2291.15	0.015	6.54693	1	K.AFLEVNEEGSEAAASTAVVIAGR.S
23	1	sp|P01008|ANT3_HUMAN	52602.4	0.659	SERPINC1	Antithrombin-III (short name: ATIII)	1885	50	1.23	117	16923	3+	2291.15	0.01	4.36462	1	K.AFLEVNEEGSEAAASTAVVIAGR.S
23	1	sp|P01008|ANT3_HUMAN	52602.4	0.659	SERPINC1	Antithrombin-III (short name: ATIII)	1885	50	1.23	117	16967	2+	2291.15	0.013	5.674	1	K.AFLEVNEEGSEAAASTAVVIAGR.S
23	1	sp|P01008|ANT3_HUMAN	52602.4	0.659	SERPINC1	Antithrombin-III (short name: ATIII)	1885	50	1.23	117	17088	3+	2291.15	0.011	4.80108	1	K.AFLEVNEEGSEAAASTAVVIAGR.S
23	1	sp|P01008|ANT3_HUMAN	52602.4	0.659	SERPINC1	Antithrombin-III (short name: ATIII)	1885	50	1.23	117	17099	2+	2291.15	0.014	6.11047	1	K.AFLEVNEEGSEAAASTAVVIAGR.S
23	1	sp|P01008|ANT3_HUMAN	52602.4	0.659	SERPINC1	Antithrombin-III (short name: ATIII)	1885	50	1.23	117	17220	3+	2291.15	0.011	4.80108	1	K.AFLEVNEEGSEAAASTAVVIAGR.S
23	1	sp|P01008|ANT3_HUMAN	52602.4	0.659	SERPINC1	Antithrombin-III (short name: ATIII)	1885	50	1.23	117	17231	2+	2291.15	0.012	5.23754	1	K.AFLEVNEEGSEAAASTAVVIAGR.S
23	1	sp|P01008|ANT3_HUMAN	52602.4	0.659	SERPINC1	Antithrombin-III (short name: ATIII)	1885	50	1.23	117	17364	2+	2291.15	-1.182	79.4361	0.9979	K.AFLEVNEEGSEAAASTAVVIAGR.S
23	1	sp|P01008|ANT3_HUMAN	52602.4	0.659	SERPINC1	Antithrombin-III (short name: ATIII)	1885	50	1.23	117	17374	3+	2291.15	0.011	4.80108	1	K.AFLEVNEEGSEAAASTAVVIAGR.S
23	1	sp|P01008|ANT3_HUMAN	52602.4	0.659	SERPINC1	Antithrombin-III (short name: ATIII)	1885	50	1.23	117	17497	2+	2291.15	0.012	5.23754	1	K.AFLEVNEEGSEAAASTAVVIAGR.S
23	1	sp|P01008|ANT3_HUMAN	52602.4	0.659	SERPINC1	Antithrombin-III (short name: ATIII)	1885	50	1.23	117	17572	3+	2291.15	0.011	4.80108	1	K.AFLEVNEEGSEAAASTAVVIAGR.S
23	1	sp|P01008|ANT3_HUMAN	52602.4	0.659	SERPINC1	Antithrombin-III (short name: ATIII)	1885	50	1.23	117	17627	2+	2291.15	0.013	5.674	1	K.AFLEVNEEGSEAAASTAVVIAGR.S
23	1	sp|P01008|ANT3_HUMAN	52602.4	0.659	SERPINC1	Antithrombin-III (short name: ATIII)	1885	50	1.23	117	17704	3+	2291.15	0.012	5.23754	1	K.AFLEVNEEGSEAAASTAVVIAGR.S
23	1	sp|P01008|ANT3_HUMAN	52602.4	0.659	SERPINC1	Antithrombin-III (short name: ATIII)	1885	50	1.23	117	17748	2+	2291.15	0.011	4.80108	1	K.AFLEVNEEGSEAAASTAVVIAGR.S
23	1	sp|P01008|ANT3_HUMAN	52602.4	0.659	SERPINC1	Antithrombin-III (short name: ATIII)	1885	50	1.23	117	17836	3+	2291.15	0.012	5.23754	1	K.AFLEVNEEGSEAAASTAVVIAGR.S
23	1	sp|P01008|ANT3_HUMAN	52602.4	0.659	SERPINC1	Antithrombin-III (short name: ATIII)	1885	50	1.23	117	17881	2+	2291.15	0.013	5.674	1	K.AFLEVNEEGSEAAASTAVVIAGR.S
23	1	sp|P01008|ANT3_HUMAN	52602.4	0.659	SERPINC1	Antithrombin-III (short name: ATIII)	1885	50	1.23	117	17969	3+	2291.15	0.012	5.23754	1	K.AFLEVNEEGSEAAASTAVVIAGR.S
23	1	sp|P01008|ANT3_HUMAN	52602.4	0.659	SERPINC1	Antithrombin-III (short name: ATIII)	1885	50	1.23	117	18012	2+	2291.15	0.013	5.674	1	K.AFLEVNEEGSEAAASTAVVIAGR.S
23	1	sp|P01008|ANT3_HUMAN	52602.4	0.659	SERPINC1	Antithrombin-III (short name: ATIII)	1885	50	1.23	117	18100	3+	2291.15	0.014	6.11047	1	K.AFLEVNEEGSEAAASTAVVIAGR.S
23	1	sp|P01008|ANT3_HUMAN	52602.4	0.659	SERPINC1	Antithrombin-III (short name: ATIII)	1885	50	1.23	117	18145	2+	2291.15	0.01	4.36462	1	K.AFLEVNEEGSEAAASTAVVIAGR.S
23	1	sp|P01008|ANT3_HUMAN	52602.4	0.659	SERPINC1	Antithrombin-III (short name: ATIII)	1885	50	1.23	117	18221	3+	2291.15	0.011	4.80108	1	K.AFLEVNEEGSEAAASTAVVIAGR.S
23	1	sp|P01008|ANT3_HUMAN	52602.4	0.659	SERPINC1	Antithrombin-III (short name: ATIII)	1885	50	1.23	117	18276	2+	2291.15	0.011	4.80108	1	K.AFLEVNEEGSEAAASTAVVIAGR.S
23	1	sp|P01008|ANT3_HUMAN	52602.4	0.659	SERPINC1	Antithrombin-III (short name: ATIII)	1885	50	1.23	117	18353	3+	2291.15	0.011	4.80108	1	K.AFLEVNEEGSEAAASTAVVIAGR.S
23	1	sp|P01008|ANT3_HUMAN	52602.4	0.659	SERPINC1	Antithrombin-III (short name: ATIII)	1885	50	1.23	117	18399	2+	2291.15	0.012	5.23754	1	K.AFLEVNEEGSEAAASTAVVIAGR.S
23	1	sp|P01008|ANT3_HUMAN	52602.4	0.659	SERPINC1	Antithrombin-III (short name: ATIII)	1885	50	1.23	117	18431	2+	1389.76	0.006	4.3173	0.9274	R.EVPLNTIIFMGR.V
23	1	sp|P01008|ANT3_HUMAN	52602.4	0.659	SERPINC1	Antithrombin-III (short name: ATIII)	1885	50	1.23	117	18475	3+	2291.15	0.011	4.80108	1	K.AFLEVNEEGSEAAASTAVVIAGR.S
23	1	sp|P01008|ANT3_HUMAN	52602.4	0.659	SERPINC1	Antithrombin-III (short name: ATIII)	1885	50	1.23	117	18530	2+	2291.15	0.013	5.674	1	K.AFLEVNEEGSEAAASTAVVIAGR.S
23	1	sp|P01008|ANT3_HUMAN	52602.4	0.659	SERPINC1	Antithrombin-III (short name: ATIII)	1885	50	1.23	117	18607	3+	2291.15	0.011	4.80108	1	K.AFLEVNEEGSEAAASTAVVIAGR.S
23	1	sp|P01008|ANT3_HUMAN	52602.4	0.659	SERPINC1	Antithrombin-III (short name: ATIII)	1885	50	1.23	117	18663	2+	2291.15	0.013	5.674	1	K.AFLEVNEEGSEAAASTAVVIAGR.S
23	1	sp|P01008|ANT3_HUMAN	52602.4	0.659	SERPINC1	Antithrombin-III (short name: ATIII)	1885	50	1.23	117	18740	3+	2291.15	0.012	5.23754	1	K.AFLEVNEEGSEAAASTAVVIAGR.S
23	1	sp|P01008|ANT3_HUMAN	52602.4	0.659	SERPINC1	Antithrombin-III (short name: ATIII)	1885	50	1.23	117	18871	3+	2291.15	0.012	5.23754	1	K.AFLEVNEEGSEAAASTAVVIAGR.S
23	1	sp|P01008|ANT3_HUMAN	52602.4	0.659	SERPINC1	Antithrombin-III (short name: ATIII)	1885	50	1.23	117	18894	2+	2291.15	0.013	5.674	1	K.AFLEVNEEGSEAAASTAVVIAGR.S
23	1	sp|P01008|ANT3_HUMAN	52602.4	0.659	SERPINC1	Antithrombin-III (short name: ATIII)	1885	50	1.23	117	19004	3+	2291.15	0.014	6.11047	1	K.AFLEVNEEGSEAAASTAVVIAGR.S
23	1	sp|P01008|ANT3_HUMAN	52602.4	0.659	SERPINC1	Antithrombin-III (short name: ATIII)	1885	50	1.23	117	19025	2+	2291.15	0.015	6.54693	1	K.AFLEVNEEGSEAAASTAVVIAGR.S
23	1	sp|P01008|ANT3_HUMAN	52602.4	0.659	SERPINC1	Antithrombin-III (short name: ATIII)	1885	50	1.23	117	19135	3+	2291.15	0.014	6.11047	1	K.AFLEVNEEGSEAAASTAVVIAGR.S
23	1	sp|P01008|ANT3_HUMAN	52602.4	0.659	SERPINC1	Antithrombin-III (short name: ATIII)	1885	50	1.23	117	19244	2+	2291.15	0.014	6.11047	1	K.AFLEVNEEGSEAAASTAVVIAGR.S
23	1	sp|P01008|ANT3_HUMAN	52602.4	0.659	SERPINC1	Antithrombin-III (short name: ATIII)	1885	50	1.23	117	19266	3+	2291.15	0.013	5.674	1	K.AFLEVNEEGSEAAASTAVVIAGR.S
23	1	sp|P01008|ANT3_HUMAN	52602.4	0.659	SERPINC1	Antithrombin-III (short name: ATIII)	1885	50	1.23	117	19376	2+	2291.15	0.009	3.92816	1	K.AFLEVNEEGSEAAASTAVVIAGR.S
23	1	sp|P01008|ANT3_HUMAN	52602.4	0.659	SERPINC1	Antithrombin-III (short name: ATIII)	1885	50	1.23	117	19399	3+	2291.15	0.017	7.41985	1	K.AFLEVNEEGSEAAASTAVVIAGR.S
23	1	sp|P01008|ANT3_HUMAN	52602.4	0.659	SERPINC1	Antithrombin-III (short name: ATIII)	1885	50	1.23	117	19508	2+	2291.15	0.014	6.11047	1	K.AFLEVNEEGSEAAASTAVVIAGR.S
23	1	sp|P01008|ANT3_HUMAN	52602.4	0.659	SERPINC1	Antithrombin-III (short name: ATIII)	1885	50	1.23	117	19531	3+	2291.15	0.015	6.54693	1	K.AFLEVNEEGSEAAASTAVVIAGR.S
23	1	sp|P01008|ANT3_HUMAN	52602.4	0.659	SERPINC1	Antithrombin-III (short name: ATIII)	1885	50	1.23	117	19641	2+	2291.15	0.012	5.23754	1	K.AFLEVNEEGSEAAASTAVVIAGR.S
23	1	sp|P01008|ANT3_HUMAN	52602.4	0.659	SERPINC1	Antithrombin-III (short name: ATIII)	1885	50	1.23	117	19663	3+	2291.15	0.013	5.674	1	K.AFLEVNEEGSEAAASTAVVIAGR.S
23	1	sp|P01008|ANT3_HUMAN	52602.4	0.659	SERPINC1	Antithrombin-III (short name: ATIII)	1885	50	1.23	117	19736	3+	1848.9	0.007	3.78603	0.7247	K.EQLQDMGLVDLFSPEK.S
23	1	sp|P01008|ANT3_HUMAN	52602.4	0.659	SERPINC1	Antithrombin-III (short name: ATIII)	1885	50	1.23	117	19773	2+	2291.15	0.011	4.80108	1	K.AFLEVNEEGSEAAASTAVVIAGR.S
23	1	sp|P01008|ANT3_HUMAN	52602.4	0.659	SERPINC1	Antithrombin-III (short name: ATIII)	1885	50	1.23	117	19796	3+	2291.15	0.015	6.54693	1	K.AFLEVNEEGSEAAASTAVVIAGR.S
23	1	sp|P01008|ANT3_HUMAN	52602.4	0.659	SERPINC1	Antithrombin-III (short name: ATIII)	1885	50	1.23	117	19894	2+	2291.15	0.012	5.23754	1	K.AFLEVNEEGSEAAASTAVVIAGR.S
23	1	sp|P01008|ANT3_HUMAN	52602.4	0.659	SERPINC1	Antithrombin-III (short name: ATIII)	1885	50	1.23	117	19916	3+	2291.15	0.012	5.23754	1	K.AFLEVNEEGSEAAASTAVVIAGR.S
23	1	sp|P01008|ANT3_HUMAN	52602.4	0.659	SERPINC1	Antithrombin-III (short name: ATIII)	1885	50	1.23	117	20014	2+	2291.15	0.012	5.23754	1	K.AFLEVNEEGSEAAASTAVVIAGR.S
23	1	sp|P01008|ANT3_HUMAN	52602.4	0.659	SERPINC1	Antithrombin-III (short name: ATIII)	1885	50	1.23	117	20036	3+	2291.15	0.013	5.674	1	K.AFLEVNEEGSEAAASTAVVIAGR.S
23	1	sp|P01008|ANT3_HUMAN	52602.4	0.659	SERPINC1	Antithrombin-III (short name: ATIII)	1885	50	1.23	117	20135	2+	2291.15	0.014	6.11047	1	K.AFLEVNEEGSEAAASTAVVIAGR.S
23	1	sp|P01008|ANT3_HUMAN	52602.4	0.659	SERPINC1	Antithrombin-III (short name: ATIII)	1885	50	1.23	117	20158	3+	2291.15	0.013	5.674	1	K.AFLEVNEEGSEAAASTAVVIAGR.S
23	1	sp|P01008|ANT3_HUMAN	52602.4	0.659	SERPINC1	Antithrombin-III (short name: ATIII)	1885	50	1.23	117	20258	2+	2291.15	0.015	6.54693	1	K.AFLEVNEEGSEAAASTAVVIAGR.S
23	1	sp|P01008|ANT3_HUMAN	52602.4	0.659	SERPINC1	Antithrombin-III (short name: ATIII)	1885	50	1.23	117	20280	3+	2291.15	0.014	6.11047	1	K.AFLEVNEEGSEAAASTAVVIAGR.S
23	1	sp|P01008|ANT3_HUMAN	52602.4	0.659	SERPINC1	Antithrombin-III (short name: ATIII)	1885	50	1.23	117	20399	3+	2291.15	0.014	6.11047	1	K.AFLEVNEEGSEAAASTAVVIAGR.S
23	1	sp|P01008|ANT3_HUMAN	52602.4	0.659	SERPINC1	Antithrombin-III (short name: ATIII)	1885	50	1.23	117	20402	2+	2291.15	0.013	5.674	1	K.AFLEVNEEGSEAAASTAVVIAGR.S
23	1	sp|P01008|ANT3_HUMAN	52602.4	0.659	SERPINC1	Antithrombin-III (short name: ATIII)	1885	50	1.23	117	20520	3+	2291.15	0.015	6.54693	1	K.AFLEVNEEGSEAAASTAVVIAGR.S
23	1	sp|P01008|ANT3_HUMAN	52602.4	0.659	SERPINC1	Antithrombin-III (short name: ATIII)	1885	50	1.23	117	20522	2+	2291.15	0.012	5.23754	1	K.AFLEVNEEGSEAAASTAVVIAGR.S
23	1	sp|P01008|ANT3_HUMAN	52602.4	0.659	SERPINC1	Antithrombin-III (short name: ATIII)	1885	50	1.23	117	20641	3+	2291.15	0.014	6.11047	1	K.AFLEVNEEGSEAAASTAVVIAGR.S
23	1	sp|P01008|ANT3_HUMAN	52602.4	0.659	SERPINC1	Antithrombin-III (short name: ATIII)	1885	50	1.23	117	20642	2+	2291.15	0.013	5.674	1	K.AFLEVNEEGSEAAASTAVVIAGR.S
23	1	sp|P01008|ANT3_HUMAN	52602.4	0.659	SERPINC1	Antithrombin-III (short name: ATIII)	1885	50	1.23	117	20763	3+	2291.15	0.013	5.674	1	K.AFLEVNEEGSEAAASTAVVIAGR.S
23	1	sp|P01008|ANT3_HUMAN	52602.4	0.659	SERPINC1	Antithrombin-III (short name: ATIII)	1885	50	1.23	117	20765	2+	2291.15	0.014	6.11047	1	K.AFLEVNEEGSEAAASTAVVIAGR.S
23	1	sp|P01008|ANT3_HUMAN	52602.4	0.659	SERPINC1	Antithrombin-III (short name: ATIII)	1885	50	1.23	117	20883	3+	2291.15	0.014	6.11047	1	K.AFLEVNEEGSEAAASTAVVIAGR.S
23	1	sp|P01008|ANT3_HUMAN	52602.4	0.659	SERPINC1	Antithrombin-III (short name: ATIII)	1885	50	1.23	117	20885	2+	2291.15	0.013	5.674	1	K.AFLEVNEEGSEAAASTAVVIAGR.S
23	1	sp|P01008|ANT3_HUMAN	52602.4	0.659	SERPINC1	Antithrombin-III (short name: ATIII)	1885	50	1.23	117	21005	3+	2291.15	0.013	5.674	1	K.AFLEVNEEGSEAAASTAVVIAGR.S
23	1	sp|P01008|ANT3_HUMAN	52602.4	0.659	SERPINC1	Antithrombin-III (short name: ATIII)	1885	50	1.23	117	21006	2+	2291.15	0.014	6.11047	1	K.AFLEVNEEGSEAAASTAVVIAGR.S
23	1	sp|P01008|ANT3_HUMAN	52602.4	0.659	SERPINC1	Antithrombin-III (short name: ATIII)	1885	50	1.23	117	21136	3+	2291.15	0.016	6.98339	1	K.AFLEVNEEGSEAAASTAVVIAGR.S
23	1	sp|P01008|ANT3_HUMAN	52602.4	0.659	SERPINC1	Antithrombin-III (short name: ATIII)	1885	50	1.23	117	21138	2+	2291.15	0.015	6.54693	1	K.AFLEVNEEGSEAAASTAVVIAGR.S
23	1	sp|P01008|ANT3_HUMAN	52602.4	0.659	SERPINC1	Antithrombin-III (short name: ATIII)	1885	50	1.23	117	21259	3+	2291.15	0.012	5.23754	1	K.AFLEVNEEGSEAAASTAVVIAGR.S
23	1	sp|P01008|ANT3_HUMAN	52602.4	0.659	SERPINC1	Antithrombin-III (short name: ATIII)	1885	50	1.23	117	21260	2+	2291.15	0.011	4.80108	1	K.AFLEVNEEGSEAAASTAVVIAGR.S
23	1	sp|P01008|ANT3_HUMAN	52602.4	0.659	SERPINC1	Antithrombin-III (short name: ATIII)	1885	50	1.23	117	21379	3+	2291.15	0.013	5.674	1	K.AFLEVNEEGSEAAASTAVVIAGR.S
23	1	sp|P01008|ANT3_HUMAN	52602.4	0.659	SERPINC1	Antithrombin-III (short name: ATIII)	1885	50	1.23	117	21380	2+	2291.15	0.012	5.23754	1	K.AFLEVNEEGSEAAASTAVVIAGR.S
23	1	sp|P01008|ANT3_HUMAN	52602.4	0.659	SERPINC1	Antithrombin-III (short name: ATIII)	1885	50	1.23	117	21501	3+	2291.15	0.019	8.29278	1	K.AFLEVNEEGSEAAASTAVVIAGR.S
23	1	sp|P01008|ANT3_HUMAN	52602.4	0.659	SERPINC1	Antithrombin-III (short name: ATIII)	1885	50	1.23	117	21502	2+	2291.15	0.017	7.41985	1	K.AFLEVNEEGSEAAASTAVVIAGR.S
23	1	sp|P01008|ANT3_HUMAN	52602.4	0.659	SERPINC1	Antithrombin-III (short name: ATIII)	1885	50	1.23	117	21624	3+	2291.15	0.012	5.23754	1	K.AFLEVNEEGSEAAASTAVVIAGR.S
23	1	sp|P01008|ANT3_HUMAN	52602.4	0.659	SERPINC1	Antithrombin-III (short name: ATIII)	1885	50	1.23	117	21756	3+	2291.15	0.011	4.80108	1	K.AFLEVNEEGSEAAASTAVVIAGR.S
23	1	sp|P01008|ANT3_HUMAN	52602.4	0.659	SERPINC1	Antithrombin-III (short name: ATIII)	1885	50	1.23	117	21764	2+	2291.15	0.015	6.54693	0.9999	K.AFLEVNEEGSEAAASTAVVIAGR.S
23	1	sp|P01008|ANT3_HUMAN	52602.4	0.659	SERPINC1	Antithrombin-III (short name: ATIII)	1885	50	1.23	117	21889	3+	2291.15	0.013	5.674	1	K.AFLEVNEEGSEAAASTAVVIAGR.S
23	1	sp|P01008|ANT3_HUMAN	52602.4	0.659	SERPINC1	Antithrombin-III (short name: ATIII)	1885	50	1.23	117	21895	2+	2291.15	0.011	4.80108	1	K.AFLEVNEEGSEAAASTAVVIAGR.S
23	1	sp|P01008|ANT3_HUMAN	52602.4	0.659	SERPINC1	Antithrombin-III (short name: ATIII)	1885	50	1.23	117	22019	3+	2291.15	0.014	6.11047	1	K.AFLEVNEEGSEAAASTAVVIAGR.S
23	1	sp|P01008|ANT3_HUMAN	52602.4	0.659	SERPINC1	Antithrombin-III (short name: ATIII)	1885	50	1.23	117	22028	2+	2291.15	0.012	5.23754	1	K.AFLEVNEEGSEAAASTAVVIAGR.S
23	1	sp|P01008|ANT3_HUMAN	52602.4	0.659	SERPINC1	Antithrombin-III (short name: ATIII)	1885	50	1.23	117	22140	3+	2291.15	0.013	5.674	1	K.AFLEVNEEGSEAAASTAVVIAGR.S
23	1	sp|P01008|ANT3_HUMAN	52602.4	0.659	SERPINC1	Antithrombin-III (short name: ATIII)	1885	50	1.23	117	22150	2+	2291.15	0.016	6.98339	1	K.AFLEVNEEGSEAAASTAVVIAGR.S
23	1	sp|P01008|ANT3_HUMAN	52602.4	0.659	SERPINC1	Antithrombin-III (short name: ATIII)	1885	50	1.23	117	22261	3+	2291.15	0.016	6.98339	1	K.AFLEVNEEGSEAAASTAVVIAGR.S
23	1	sp|P01008|ANT3_HUMAN	52602.4	0.659	SERPINC1	Antithrombin-III (short name: ATIII)	1885	50	1.23	117	22270	2+	2291.15	0.01	4.36462	1	K.AFLEVNEEGSEAAASTAVVIAGR.S
23	1	sp|P01008|ANT3_HUMAN	52602.4	0.659	SERPINC1	Antithrombin-III (short name: ATIII)	1885	50	1.23	117	22380	3+	2291.15	0.015	6.54693	1	K.AFLEVNEEGSEAAASTAVVIAGR.S
23	1	sp|P01008|ANT3_HUMAN	52602.4	0.659	SERPINC1	Antithrombin-III (short name: ATIII)	1885	50	1.23	117	22391	2+	2291.15	0.016	6.98339	0.9998	K.AFLEVNEEGSEAAASTAVVIAGR.S
23	1	sp|P01008|ANT3_HUMAN	52602.4	0.659	SERPINC1	Antithrombin-III (short name: ATIII)	1885	50	1.23	117	22500	3+	2291.15	0.012	5.23754	1	K.AFLEVNEEGSEAAASTAVVIAGR.S
23	1	sp|P01008|ANT3_HUMAN	52602.4	0.659	SERPINC1	Antithrombin-III (short name: ATIII)	1885	50	1.23	117	22511	2+	2291.15	0.014	6.11047	0.9996	K.AFLEVNEEGSEAAASTAVVIAGR.S
23	1	sp|P01008|ANT3_HUMAN	52602.4	0.659	SERPINC1	Antithrombin-III (short name: ATIII)	1885	50	1.23	117	22622	3+	2291.15	0.012	5.23754	1	K.AFLEVNEEGSEAAASTAVVIAGR.S
23	1	sp|P01008|ANT3_HUMAN	52602.4	0.659	SERPINC1	Antithrombin-III (short name: ATIII)	1885	50	1.23	117	22644	2+	2291.15	0.015	6.54693	1	K.AFLEVNEEGSEAAASTAVVIAGR.S
23	1	sp|P01008|ANT3_HUMAN	52602.4	0.659	SERPINC1	Antithrombin-III (short name: ATIII)	1885	50	1.23	117	22754	3+	2291.15	0.01	4.36462	1	K.AFLEVNEEGSEAAASTAVVIAGR.S
23	1	sp|P01008|ANT3_HUMAN	52602.4	0.659	SERPINC1	Antithrombin-III (short name: ATIII)	1885	50	1.23	117	22777	2+	2291.15	0.014	6.11047	0.9994	K.AFLEVNEEGSEAAASTAVVIAGR.S
23	1	sp|P01008|ANT3_HUMAN	52602.4	0.659	SERPINC1	Antithrombin-III (short name: ATIII)	1885	50	1.23	117	22876	3+	2291.15	0.01	4.36462	1	K.AFLEVNEEGSEAAASTAVVIAGR.S
23	1	sp|P01008|ANT3_HUMAN	52602.4	0.659	SERPINC1	Antithrombin-III (short name: ATIII)	1885	50	1.23	117	22909	2+	2291.15	0.009	3.92816	1	K.AFLEVNEEGSEAAASTAVVIAGR.S
23	1	sp|P01008|ANT3_HUMAN	52602.4	0.659	SERPINC1	Antithrombin-III (short name: ATIII)	1885	50	1.23	117	23164	2+	2291.15	0.015	6.54693	1	K.AFLEVNEEGSEAAASTAVVIAGR.S
23	1	sp|P01008|ANT3_HUMAN	52602.4	0.659	SERPINC1	Antithrombin-III (short name: ATIII)	1885	50	1.23	117	23260	3+	2291.15	0.013	5.674	0.9991	K.AFLEVNEEGSEAAASTAVVIAGR.S
23	1	sp|P01008|ANT3_HUMAN	52602.4	0.659	SERPINC1	Antithrombin-III (short name: ATIII)	1885	50	1.23	117	23295	2+	2291.15	0.015	6.54693	1	K.AFLEVNEEGSEAAASTAVVIAGR.S
23	1	sp|P01008|ANT3_HUMAN	52602.4	0.659	SERPINC1	Antithrombin-III (short name: ATIII)	1885	50	1.23	117	23385	3+	2291.15	0.016	6.98339	1	K.AFLEVNEEGSEAAASTAVVIAGR.S
23	1	sp|P01008|ANT3_HUMAN	52602.4	0.659	SERPINC1	Antithrombin-III (short name: ATIII)	1885	50	1.23	117	23427	2+	2291.15	0.016	6.98339	1	K.AFLEVNEEGSEAAASTAVVIAGR.S
23	1	sp|P01008|ANT3_HUMAN	52602.4	0.659	SERPINC1	Antithrombin-III (short name: ATIII)	1885	50	1.23	117	23518	3+	2291.15	0.014	6.11047	1	K.AFLEVNEEGSEAAASTAVVIAGR.S
23	1	sp|P01008|ANT3_HUMAN	52602.4	0.659	SERPINC1	Antithrombin-III (short name: ATIII)	1885	50	1.23	117	23560	2+	2291.15	0.014	6.11047	1	K.AFLEVNEEGSEAAASTAVVIAGR.S
23	1	sp|P01008|ANT3_HUMAN	52602.4	0.659	SERPINC1	Antithrombin-III (short name: ATIII)	1885	50	1.23	117	23690	2+	2291.15	0.017	7.41985	0.9995	K.AFLEVNEEGSEAAASTAVVIAGR.S
23	1	sp|P01008|ANT3_HUMAN	52602.4	0.659	SERPINC1	Antithrombin-III (short name: ATIII)	1885	50	1.23	117	23701	3+	2291.15	0.013	5.674	1	K.AFLEVNEEGSEAAASTAVVIAGR.S
23	1	sp|P01008|ANT3_HUMAN	52602.4	0.659	SERPINC1	Antithrombin-III (short name: ATIII)	1885	50	1.23	117	23823	2+	2291.15	0.016	6.98339	1	K.AFLEVNEEGSEAAASTAVVIAGR.S
23	1	sp|P01008|ANT3_HUMAN	52602.4	0.659	SERPINC1	Antithrombin-III (short name: ATIII)	1885	50	1.23	117	23899	3+	2291.15	0.014	6.11047	1	K.AFLEVNEEGSEAAASTAVVIAGR.S
23	1	sp|P01008|ANT3_HUMAN	52602.4	0.659	SERPINC1	Antithrombin-III (short name: ATIII)	1885	50	1.23	117	23954	2+	2291.15	0.012	5.23754	1	K.AFLEVNEEGSEAAASTAVVIAGR.S
23	1	sp|P01008|ANT3_HUMAN	52602.4	0.659	SERPINC1	Antithrombin-III (short name: ATIII)	1885	50	1.23	117	24030	3+	2291.15	0.016	6.98339	1	K.AFLEVNEEGSEAAASTAVVIAGR.S
23	1	sp|P01008|ANT3_HUMAN	52602.4	0.659	SERPINC1	Antithrombin-III (short name: ATIII)	1885	50	1.23	117	24085	2+	2291.15	0.016	6.98339	1	K.AFLEVNEEGSEAAASTAVVIAGR.S
23	1	sp|P01008|ANT3_HUMAN	52602.4	0.659	SERPINC1	Antithrombin-III (short name: ATIII)	1885	50	1.23	117	24210	2+	2804.57	0.024	8.55746	0.9996	R.ITDVIPSEAINELTVLVLVNTIYFK.G
23	1	sp|P01008|ANT3_HUMAN	52602.4	0.659	SERPINC1	Antithrombin-III (short name: ATIII)	1885	50	1.23	117	24282	3+	2804.57	0.017	6.06154	0.9999	R.ITDVIPSEAINELTVLVLVNTIYFK.G
23	1	sp|P01008|ANT3_HUMAN	52602.4	0.659	SERPINC1	Antithrombin-III (short name: ATIII)	1885	50	1.23	117	24328	2+	2291.15	0.016	6.98339	1	K.AFLEVNEEGSEAAASTAVVIAGR.S
23	1	sp|P01008|ANT3_HUMAN	52602.4	0.659	SERPINC1	Antithrombin-III (short name: ATIII)	1885	50	1.23	117	24502	2+	2291.15	0.011	4.80108	0.9982	K.AFLEVNEEGSEAAASTAVVIAGR.S
23	1	sp|P01008|ANT3_HUMAN	52602.4	0.659	SERPINC1	Antithrombin-III (short name: ATIII)	1885	50	1.23	117	26051	3+	2804.57	0.021	7.48778	0.9768	R.ITDVIPSEAINELTVLVLVNTIYFK.G
23	1	sp|P01008|ANT3_HUMAN	52602.4	0.659	SERPINC1	Antithrombin-III (short name: ATIII)	1885	50	1.23	117	26103	2+	2291.15	0.01	4.36462	0.9999	K.AFLEVNEEGSEAAASTAVVIAGR.S
23	1	sp|P01008|ANT3_HUMAN	52602.4	0.659	SERPINC1	Antithrombin-III (short name: ATIII)	1885	50	1.23	117	26126	3+	2291.15	0.015	6.54693	1	K.AFLEVNEEGSEAAASTAVVIAGR.S
23	1	sp|P01008|ANT3_HUMAN	52602.4	0.659	SERPINC1	Antithrombin-III (short name: ATIII)	1885	50	1.23	117	26234	2+	2291.15	0.013	5.674	1	K.AFLEVNEEGSEAAASTAVVIAGR.S
23	1	sp|P01008|ANT3_HUMAN	52602.4	0.659	SERPINC1	Antithrombin-III (short name: ATIII)	1885	50	1.23	117	26256	3+	2291.15	0.016	6.98339	1	K.AFLEVNEEGSEAAASTAVVIAGR.S
23	1	sp|P01008|ANT3_HUMAN	52602.4	0.659	SERPINC1	Antithrombin-III (short name: ATIII)	1885	50	1.23	117	4666	2+	800.426	0.003	3.748	0.7253	K.IPEATNR.R
23	1	sp|P01008|ANT3_HUMAN	52602.4	0.659	SERPINC1	Antithrombin-III (short name: ATIII)	1885	50	1.23	117	6447	3+	2002.97	0.01	4.99259	0.991	K.KATEDEGSEQKIPEATNR.R
23	1	sp|P01008|ANT3_HUMAN	52602.4	0.659	SERPINC1	Antithrombin-III (short name: ATIII)	1885	50	1.23	117	6589	3+	2002.97	0.012	5.99111	1	K.KATEDEGSEQKIPEATNR.R
23	1	sp|P01008|ANT3_HUMAN	52602.4	0.659	SERPINC1	Antithrombin-III (short name: ATIII)	1885	50	1.23	117	6724	3+	2002.97	0.007	3.49481	0.8789	K.KATEDEGSEQKIPEATNR.R
23	1	sp|P01008|ANT3_HUMAN	52602.4	0.659	SERPINC1	Antithrombin-III (short name: ATIII)	1885	50	1.23	117	7232	2+	1874.87	0	0	0.9843	K.ATEDEGSEQKIPEATNR.R
23	1	sp|P01008|ANT3_HUMAN	52602.4	0.659	SERPINC1	Antithrombin-III (short name: ATIII)	1885	50	1.23	117	7304	3+	1874.87	0.012	6.40043	0.9999	K.ATEDEGSEQKIPEATNR.R
23	1	sp|P01008|ANT3_HUMAN	52602.4	0.659	SERPINC1	Antithrombin-III (short name: ATIII)	1885	50	1.23	117	7360	2+	1874.87	0.011	5.86706	0.9997	K.ATEDEGSEQKIPEATNR.R
23	1	sp|P01008|ANT3_HUMAN	52602.4	0.659	SERPINC1	Antithrombin-III (short name: ATIII)	1885	50	1.23	117	7437	3+	1874.87	0.01	5.33369	0.9979	K.ATEDEGSEQKIPEATNR.R
23	1	sp|P01008|ANT3_HUMAN	52602.4	0.659	SERPINC1	Antithrombin-III (short name: ATIII)	1885	50	1.23	117	7569	3+	1874.87	0.008	4.26696	0.9992	K.ATEDEGSEQKIPEATNR.R
23	1	sp|P01008|ANT3_HUMAN	52602.4	0.659	SERPINC1	Antithrombin-III (short name: ATIII)	1885	50	1.23	117	7702	3+	1874.87	0.994	3.20022	0.9893	K.ATEDEGSEQKIPEATNR.R
23	1	sp|P01008|ANT3_HUMAN	52602.4	0.659	SERPINC1	Antithrombin-III (short name: ATIII)	1885	50	1.23	117	9762	2+	1126.66	0.005	4.4379	0.999	K.SKLPGIVAEGR.D
23	1	sp|P01008|ANT3_HUMAN	52602.4	0.659	SERPINC1	Antithrombin-III (short name: ATIII)	1885	50	1.23	117	10612	2+	911.531	0.002	2.19411	0.9998	K.LPGIVAEGR.D
23	1	sp|P01008|ANT3_HUMAN	52602.4	0.659	SERPINC1	Antithrombin-III (short name: ATIII)	1885	50	1.23	117	12600	3+	1309.61	0.006	4.58153	0.9615	R.DDLYVSDAFHK.A
23	1	sp|P01008|ANT3_HUMAN	52602.4	0.659	SERPINC1	Antithrombin-III (short name: ATIII)	1885	50	1.23	117	12641	2+	1309.61	0.006	4.58153	1	R.DDLYVSDAFHK.A
23	1	sp|P01008|ANT3_HUMAN	52602.4	0.659	SERPINC1	Antithrombin-III (short name: ATIII)	1885	50	1.23	117	13952	3+	1528.74	0.006	3.92479	0.9986	R.FATTFYQHLADSK.N
23	1	sp|P01008|ANT3_HUMAN	52602.4	0.659	SERPINC1	Antithrombin-III (short name: ATIII)	1885	50	1.23	117	17336	2+	1426.67	-0.001	0.700932	0.7577	R.DIPMNPMC'IYR.S	4.82604e+06	15175044
23	1	sp|P01008|ANT3_HUMAN	52602.4	0.659	SERPINC1	Antithrombin-III (short name: ATIII)	1885	50	1.23	117	7100	3+	1874.87	0.01	5.3337	0.9563	K.ATEDEGSEQKIPEATNR.R
23	1	sp|P01008|ANT3_HUMAN	52602.4	0.659	SERPINC1	Antithrombin-III (short name: ATIII)	1885	50	1.23	117	9032	2+	917.52	0.004	4.35958	0.9637	R.RVWELSK.A
23	1	sp|P01008|ANT3_HUMAN	52602.4	0.659	SERPINC1	Antithrombin-III (short name: ATIII)	1885	50	1.23	117	9860	2+	1767.71	-0.002	1.13141	1	K.ADGESC'SASMMYQEGK.F	0	46575
23	1	sp|P01008|ANT3_HUMAN	52602.4	0.659	SERPINC1	Antithrombin-III (short name: ATIII)	1885	50	1.23	117	10370	2+	911.531	0.002	2.19411	0.9997	K.LPGIVAEGR.D
23	1	sp|P01008|ANT3_HUMAN	52602.4	0.659	SERPINC1	Antithrombin-III (short name: ATIII)	1885	50	1.23	117	12558	3+	1309.61	0.007	5.34512	0.833	R.DDLYVSDAFHK.A
23	1	sp|P01008|ANT3_HUMAN	52602.4	0.659	SERPINC1	Antithrombin-III (short name: ATIII)	1885	50	1.23	117	12605	2+	1309.61	0.007	5.34512	1	R.DDLYVSDAFHK.A
23	1	sp|P01008|ANT3_HUMAN	52602.4	0.659	SERPINC1	Antithrombin-III (short name: ATIII)	1885	50	1.23	117	17534	2+	1430.79	0.008	5.59132	1	R.VAEGTQVLELPFK.G
23	1	sp|P01008|ANT3_HUMAN	52602.4	0.659	SERPINC1	Antithrombin-III (short name: ATIII)	1885	50	1.23	117	17568	3+	1668.92	0.01	5.99188	0.8115	K.GDDITMVLILPKPEK.S
23	1	sp|P01008|ANT3_HUMAN	52602.4	0.659	SERPINC1	Antithrombin-III (short name: ATIII)	1885	50	1.23	117	21304	2+	1848.9	0.017	9.19463	0.9998	K.EQLQDMGLVDLFSPEK.S
23	1	sp|P01008|ANT3_HUMAN	52602.4	0.659	SERPINC1	Antithrombin-III (short name: ATIII)	1885	50	1.23	117	7025	3+	1874.87	0.009	4.80033	0.999	K.ATEDEGSEQKIPEATNR.R
23	1	sp|P01008|ANT3_HUMAN	52602.4	0.659	SERPINC1	Antithrombin-III (short name: ATIII)	1885	50	1.23	117	7050	2+	1874.87	0.013	6.9338	1	K.ATEDEGSEQKIPEATNR.R
23	1	sp|P01008|ANT3_HUMAN	52602.4	0.659	SERPINC1	Antithrombin-III (short name: ATIII)	1885	50	1.23	117	7187	2+	839.414	0.004	4.76523	0.6711	K.FDTISEK.T
23	1	sp|P01008|ANT3_HUMAN	52602.4	0.659	SERPINC1	Antithrombin-III (short name: ATIII)	1885	50	1.23	117	9467	2+	1126.66	0.015	13.3137	0.9953	K.SKLPGIVAEGR.D
23	1	sp|P01008|ANT3_HUMAN	52602.4	0.659	SERPINC1	Antithrombin-III (short name: ATIII)	1885	50	1.23	117	10227	2+	911.531	0.004	4.38822	0.9992	K.LPGIVAEGR.D
23	1	sp|P01008|ANT3_HUMAN	52602.4	0.659	SERPINC1	Antithrombin-III (short name: ATIII)	1885	50	1.23	117	10363	2+	911.531	0.005	5.48528	1	K.LPGIVAEGR.D
23	1	sp|P01008|ANT3_HUMAN	52602.4	0.659	SERPINC1	Antithrombin-III (short name: ATIII)	1885	50	1.23	117	12498	3+	1309.61	0.005	3.81794	0.9372	R.DDLYVSDAFHK.A
23	1	sp|P01008|ANT3_HUMAN	52602.4	0.659	SERPINC1	Antithrombin-III (short name: ATIII)	1885	50	1.23	117	12540	2+	1309.61	0.008	6.10871	1	R.DDLYVSDAFHK.A
23	1	sp|P01008|ANT3_HUMAN	52602.4	0.659	SERPINC1	Antithrombin-III (short name: ATIII)	1885	50	1.23	117	13827	3+	1528.74	0.007	4.57893	0.9843	R.FATTFYQHLADSK.N
23	1	sp|P01008|ANT3_HUMAN	52602.4	0.659	SERPINC1	Antithrombin-III (short name: ATIII)	1885	50	1.23	117	13962	3+	1528.74	0.008	5.23306	0.8348	R.FATTFYQHLADSK.N
23	1	sp|P01008|ANT3_HUMAN	52602.4	0.659	SERPINC1	Antithrombin-III (short name: ATIII)	1885	50	1.23	117	17486	2+	1430.79	0.004	2.79566	0.9999	R.VAEGTQVLELPFK.G
23	1	sp|P01008|ANT3_HUMAN	52602.4	0.659	SERPINC1	Antithrombin-III (short name: ATIII)	1885	50	1.23	117	17567	2+	1405.75	0.007	4.97955	0.9991	R.EVPLNTIIFM"GR.V
23	1	sp|P01008|ANT3_HUMAN	52602.4	0.659	SERPINC1	Antithrombin-III (short name: ATIII)	1885	50	1.23	117	18168	2+	2291.15	1.015	6.54693	1	K.AFLEVNEEGSEAAASTAVVIAGR.S
23	1	sp|P01008|ANT3_HUMAN	52602.4	0.659	SERPINC1	Antithrombin-III (short name: ATIII)	1885	50	1.23	117	21023	2+	1848.9	0.008	4.32689	0.9999	K.EQLQDMGLVDLFSPEK.S
23	1	sp|P01008|ANT3_HUMAN	52602.4	0.659	SERPINC1	Antithrombin-III (short name: ATIII)	1885	50	1.23	117	4880	2+	804.448	-0.005	6.21545	0.7966	R.VANPC'VK.-	1.37137e+06	8173376
23	1	sp|P01008|ANT3_HUMAN	52602.4	0.659	SERPINC1	Antithrombin-III (short name: ATIII)	1885	50	1.23	117	6959	3+	1874.87	0.011	5.86706	0.7889	K.ATEDEGSEQKIPEATNR.R
23	1	sp|P01008|ANT3_HUMAN	52602.4	0.659	SERPINC1	Antithrombin-III (short name: ATIII)	1885	50	1.23	117	10320	2+	911.531	0.006	6.58233	1	K.LPGIVAEGR.D
23	1	sp|P01008|ANT3_HUMAN	52602.4	0.659	SERPINC1	Antithrombin-III (short name: ATIII)	1885	50	1.23	117	11558	2+	908.472	0	0	0.9848	R.IEDGFSLK.E
23	1	sp|P01008|ANT3_HUMAN	52602.4	0.659	SERPINC1	Antithrombin-III (short name: ATIII)	1885	50	1.23	117	12467	2+	1309.61	0.005	3.81794	1	R.DDLYVSDAFHK.A
23	1	sp|P01008|ANT3_HUMAN	52602.4	0.659	SERPINC1	Antithrombin-III (short name: ATIII)	1885	50	1.23	117	13748	3+	1528.74	0.005	3.27066	0.8285	R.FATTFYQHLADSK.N
23	1	sp|P01008|ANT3_HUMAN	52602.4	0.659	SERPINC1	Antithrombin-III (short name: ATIII)	1885	50	1.23	117	13760	2+	1528.74	0.012	7.84959	1	R.FATTFYQHLADSK.N
23	1	sp|P01008|ANT3_HUMAN	52602.4	0.659	SERPINC1	Antithrombin-III (short name: ATIII)	1885	50	1.23	117	16441	2+	1232.73	0.008	6.48968	0.9946	K.ANRPFLVFIR.E
23	1	sp|P01008|ANT3_HUMAN	52602.4	0.659	SERPINC1	Antithrombin-III (short name: ATIII)	1885	50	1.23	117	17520	2+	1405.75	0.009	6.40227	0.9974	R.EVPLNTIIFM"GR.V
23	1	sp|P01008|ANT3_HUMAN	52602.4	0.659	SERPINC1	Antithrombin-III (short name: ATIII)	1885	50	1.23	117	17559	2+	1430.79	0.009	6.29024	0.9999	R.VAEGTQVLELPFK.G
23	1	sp|P01008|ANT3_HUMAN	52602.4	0.659	SERPINC1	Antithrombin-III (short name: ATIII)	1885	50	1.23	117	17646	2+	1405.75	0.008	5.69091	0.9997	R.EVPLNTIIFM"GR.V
23	1	sp|P01008|ANT3_HUMAN	52602.4	0.659	SERPINC1	Antithrombin-III (short name: ATIII)	1885	50	1.23	117	17833	2+	1405.75	0.008	5.69091	0.9991	R.EVPLNTIIFM"GR.V
23	1	sp|P01008|ANT3_HUMAN	52602.4	0.659	SERPINC1	Antithrombin-III (short name: ATIII)	1885	50	1.23	117	17966	2+	1405.75	0.011	7.825	0.9918	R.EVPLNTIIFM"GR.V
23	1	sp|P01008|ANT3_HUMAN	52602.4	0.659	SERPINC1	Antithrombin-III (short name: ATIII)	1885	50	1.23	117	18104	2+	1405.75	0.008	5.69091	0.8953	R.EVPLNTIIFM"GR.V
23	1	sp|P01008|ANT3_HUMAN	52602.4	0.659	SERPINC1	Antithrombin-III (short name: ATIII)	1885	50	1.23	117	18930	2+	1389.76	0.011	7.91506	0.9925	R.EVPLNTIIFMGR.V
23	1	sp|P01008|ANT3_HUMAN	52602.4	0.659	SERPINC1	Antithrombin-III (short name: ATIII)	1885	50	1.23	117	19540	2+	1389.76	0.009	6.47596	0.9998	R.EVPLNTIIFMGR.V
23	1	sp|P01008|ANT3_HUMAN	52602.4	0.659	SERPINC1	Antithrombin-III (short name: ATIII)	1885	50	1.23	117	19567	2+	1371.75	0.007	5.10299	1	R.E^VPLNTIIFMGR.V
23	1	sp|P01008|ANT3_HUMAN	52602.4	0.659	SERPINC1	Antithrombin-III (short name: ATIII)	1885	50	1.23	117	19577	3+	1389.76	0.006	4.3173	0.9329	R.EVPLNTIIFMGR.V
23	1	sp|P01008|ANT3_HUMAN	52602.4	0.659	SERPINC1	Antithrombin-III (short name: ATIII)	1885	50	1.23	117	19670	2+	1389.76	0.009	6.47596	0.9998	R.EVPLNTIIFMGR.V
23	1	sp|P01008|ANT3_HUMAN	52602.4	0.659	SERPINC1	Antithrombin-III (short name: ATIII)	1885	50	1.23	117	19696	2+	1371.75	0.007	5.10299	0.9985	R.E^VPLNTIIFMGR.V
23	1	sp|P01008|ANT3_HUMAN	52602.4	0.659	SERPINC1	Antithrombin-III (short name: ATIII)	1885	50	1.23	117	19804	2+	1389.76	0.008	5.75641	1	R.EVPLNTIIFMGR.V
23	1	sp|P01008|ANT3_HUMAN	52602.4	0.659	SERPINC1	Antithrombin-III (short name: ATIII)	1885	50	1.23	117	19937	2+	1389.76	0.008	5.75641	0.9996	R.EVPLNTIIFMGR.V
23	1	sp|P01008|ANT3_HUMAN	52602.4	0.659	SERPINC1	Antithrombin-III (short name: ATIII)	1885	50	1.23	117	20068	2+	1389.76	0.008	5.75641	0.9999	R.EVPLNTIIFMGR.V
23	1	sp|P01008|ANT3_HUMAN	52602.4	0.659	SERPINC1	Antithrombin-III (short name: ATIII)	1885	50	1.23	117	20817	2+	1389.76	0.991	6.47596	0.9751	R.EVPLNTIIFMGR.V
23	1	sp|P01008|ANT3_HUMAN	52602.4	0.659	SERPINC1	Antithrombin-III (short name: ATIII)	1885	50	1.23	117	22311	2+	1389.76	0.006	4.3173	0.7964	R.EVPLNTIIFMGR.V
23	1	sp|P01008|ANT3_HUMAN	52602.4	0.659	SERPINC1	Antithrombin-III (short name: ATIII)	1885	50	1.23	117	22932	2+	2315.12	0.019	8.20691	0.9615	K.NDNDNIFLSPLSISTAFAM"TK.L
23	1	sp|P01008|ANT3_HUMAN	52602.4	0.659	SERPINC1	Antithrombin-III (short name: ATIII)	1885	50	1.23	117	25387	2+	2291.15	0.022	9.60216	0.9589	K.AFLEVNEEGSEAAASTAVVIAGR.S
23	1	sp|P01008|ANT3_HUMAN	52602.4	0.659	SERPINC1	Antithrombin-III (short name: ATIII)	1885	50	1.23	117	7085	3+	1874.87	0.009	4.80033	0.9973	K.ATEDEGSEQKIPEATNR.R
23	1	sp|P01008|ANT3_HUMAN	52602.4	0.659	SERPINC1	Antithrombin-III (short name: ATIII)	1885	50	1.23	117	7810	2+	1783.7	0.001	0.560632	0.9999	K.ADGESC'SASMM"YQEGK.F	0	18510.8
23	1	sp|P01008|ANT3_HUMAN	52602.4	0.659	SERPINC1	Antithrombin-III (short name: ATIII)	1885	50	1.23	117	8392	2+	1783.7	0.002	1.12126	0.9999	K.ADGESC'SASM"MYQEGK.F	0	11454.7
23	1	sp|P01008|ANT3_HUMAN	52602.4	0.659	SERPINC1	Antithrombin-III (short name: ATIII)	1885	50	1.23	117	9798	2+	1767.71	0	0	1	K.ADGESC'SASMMYQEGK.F	0	33925.3
23	1	sp|P01008|ANT3_HUMAN	52602.4	0.659	SERPINC1	Antithrombin-III (short name: ATIII)	1885	50	1.23	117	10209	2+	911.531	0.005	5.48528	0.9999	K.LPGIVAEGR.D
23	1	sp|P01008|ANT3_HUMAN	52602.4	0.659	SERPINC1	Antithrombin-III (short name: ATIII)	1885	50	1.23	117	12433	2+	1309.61	0.006	4.58153	1	R.DDLYVSDAFHK.A
23	1	sp|P01008|ANT3_HUMAN	52602.4	0.659	SERPINC1	Antithrombin-III (short name: ATIII)	1885	50	1.23	117	12475	3+	1309.61	0.005	3.81794	0.9982	R.DDLYVSDAFHK.A
23	1	sp|P01008|ANT3_HUMAN	52602.4	0.659	SERPINC1	Antithrombin-III (short name: ATIII)	1885	50	1.23	117	12580	2+	1309.61	0.006	4.58153	1	R.DDLYVSDAFHK.A
23	1	sp|P01008|ANT3_HUMAN	52602.4	0.659	SERPINC1	Antithrombin-III (short name: ATIII)	1885	50	1.23	117	13616	2+	1528.74	1.01	6.54132	1	R.FATTFYQHLADSK.N
23	1	sp|P01008|ANT3_HUMAN	52602.4	0.659	SERPINC1	Antithrombin-III (short name: ATIII)	1885	50	1.23	117	13708	3+	1528.74	0.006	3.92479	0.9447	R.FATTFYQHLADSK.N
23	1	sp|P01008|ANT3_HUMAN	52602.4	0.659	SERPINC1	Antithrombin-III (short name: ATIII)	1885	50	1.23	117	13752	2+	1528.74	0.008	5.23306	1	R.FATTFYQHLADSK.N
23	1	sp|P01008|ANT3_HUMAN	52602.4	0.659	SERPINC1	Antithrombin-III (short name: ATIII)	1885	50	1.23	117	15999	2+	1340.66	0.007	5.2213	1	K.TSDQIHFFFAK.L
23	1	sp|P01008|ANT3_HUMAN	52602.4	0.659	SERPINC1	Antithrombin-III (short name: ATIII)	1885	50	1.23	117	17623	2+	1430.79	0.007	4.89241	1	R.VAEGTQVLELPFK.G
23	1	sp|P01008|ANT3_HUMAN	52602.4	0.659	SERPINC1	Antithrombin-III (short name: ATIII)	1885	50	1.23	117	17689	2+	1668.92	0.008	4.79351	1	K.GDDITMVLILPKPEK.S
[truncated: 78,145 more rows]

## Sheet: PCa6_AAL
Group	Prob	Protein	SequenceMass	AACoverage	BestGeneName	Description	Total Filtered Peptides	Unique Filtered Peptides	H2L Mean	Ratio Peps	Scan	Z	CalcMHPlus	dMass	FdMass (ppm)	PepProphet	Peptide	Light Area	Heavy Area
1	1	CONTAM|P35527, sp|P35527|K1C9_HUMAN	62129.44576000013, 62064.327320000135	0.465	KRT9, KRT9	Tax_Id=9606 Keratin, type I cytoskeletal 9, Keratin, type I cytoskeletal 9	144	26			6843	2+	1232.6	0.008	6.49036	0.9346	R.SGGGGGGGLGSGGSIR.S
1	1	CONTAM|P35527, sp|P35527|K1C9_HUMAN	62129.44576000013, 62064.327320000135	0.465	KRT9, KRT9	Tax_Id=9606 Keratin, type I cytoskeletal 9, Keratin, type I cytoskeletal 9	144	26			8487	3+	3223.28	0.024	7.44583	0.9982	R.GGSGGSHGGGSGFGGESGGSYGGGEEASGSGGGYGGGSGK.S
1	1	CONTAM|P35527, sp|P35527|K1C9_HUMAN	62129.44576000013, 62064.327320000135	0.465	KRT9, KRT9	Tax_Id=9606 Keratin, type I cytoskeletal 9, Keratin, type I cytoskeletal 9	144	26			5796	2+	1791.73	0.007	3.90684	0.9999	R.GGSGGSYGGGGSGGGYGGGSGSR.G
1	1	CONTAM|P35527, sp|P35527|K1C9_HUMAN	62129.44576000013, 62064.327320000135	0.465	KRT9, KRT9	Tax_Id=9606 Keratin, type I cytoskeletal 9, Keratin, type I cytoskeletal 9	144	26			5981	2+	1235.53	0.01	8.0937	0.8971	R.FSSSSGYGGGSSR.V
1	1	CONTAM|P35527, sp|P35527|K1C9_HUMAN	62129.44576000013, 62064.327320000135	0.465	KRT9, KRT9	Tax_Id=9606 Keratin, type I cytoskeletal 9, Keratin, type I cytoskeletal 9	144	26			16728	3+	1837.97	0.009	4.89672	0.9376	R.HGVQELEIELQSQLSK.K
1	1	CONTAM|P35527, sp|P35527|K1C9_HUMAN	62129.44576000013, 62064.327320000135	0.465	KRT9, KRT9	Tax_Id=9606 Keratin, type I cytoskeletal 9, Keratin, type I cytoskeletal 9	144	26			6341	2+	1791.73	-1.013	7.25557	0.6409	R.GGSGGSYGGGGSGGGYGGGSGSR.G
1	1	CONTAM|P35527, sp|P35527|K1C9_HUMAN	62129.44576000013, 62064.327320000135	0.465	KRT9, KRT9	Tax_Id=9606 Keratin, type I cytoskeletal 9, Keratin, type I cytoskeletal 9	144	26			6341	2+	1791.73	0.007	3.90684	1	R.GGSGGSYGGGGSGGGYGGGSGSR.G
1	1	CONTAM|P35527, sp|P35527|K1C9_HUMAN	62129.44576000013, 62064.327320000135	0.465	KRT9, KRT9	Tax_Id=9606 Keratin, type I cytoskeletal 9, Keratin, type I cytoskeletal 9	144	26			6535	2+	1235.53	0.008	6.47496	1	R.FSSSSGYGGGSSR.V
1	1	CONTAM|P35527, sp|P35527|K1C9_HUMAN	62129.44576000013, 62064.327320000135	0.465	KRT9, KRT9	Tax_Id=9606 Keratin, type I cytoskeletal 9, Keratin, type I cytoskeletal 9	144	26			7497	2+	1065.5	0.002	1.87705	0.9996	K.STMQELNSR.L
1	1	CONTAM|P35527, sp|P35527|K1C9_HUMAN	62129.44576000013, 62064.327320000135	0.465	KRT9, KRT9	Tax_Id=9606 Keratin, type I cytoskeletal 9, Keratin, type I cytoskeletal 9	144	26			11084	2+	1586.77	0.01	6.30213	0.8563	K.VQALEEANNDLENK.I
1	1	CONTAM|P35527, sp|P35527|K1C9_HUMAN	62129.44576000013, 62064.327320000135	0.465	KRT9, KRT9	Tax_Id=9606 Keratin, type I cytoskeletal 9, Keratin, type I cytoskeletal 9	144	26			15295	3+	2510.13	0.016	6.37417	1	K.EIETYHNLLEGGQEDFESSGAGK.I
1	1	CONTAM|P35527, sp|P35527|K1C9_HUMAN	62129.44576000013, 62064.327320000135	0.465	KRT9, KRT9	Tax_Id=9606 Keratin, type I cytoskeletal 9, Keratin, type I cytoskeletal 9	144	26			4428	2+	1081.49	0.005	4.62323	0.9024	K.STM"QELNSR.L
1	1	CONTAM|P35527, sp|P35527|K1C9_HUMAN	62129.44576000013, 62064.327320000135	0.465	KRT9, KRT9	Tax_Id=9606 Keratin, type I cytoskeletal 9, Keratin, type I cytoskeletal 9	144	26			5504	2+	1791.73	1.012	6.69745	0.8149	R.GGSGGSYGGGGSGGGYGGGSGSR.G
1	1	CONTAM|P35527, sp|P35527|K1C9_HUMAN	62129.44576000013, 62064.327320000135	0.465	KRT9, KRT9	Tax_Id=9606 Keratin, type I cytoskeletal 9, Keratin, type I cytoskeletal 9	144	26			5654	2+	1235.53	0.007	5.66559	1	R.FSSSSGYGGGSSR.V
1	1	CONTAM|P35527, sp|P35527|K1C9_HUMAN	62129.44576000013, 62064.327320000135	0.465	KRT9, KRT9	Tax_Id=9606 Keratin, type I cytoskeletal 9, Keratin, type I cytoskeletal 9	144	26			6107	2+	1232.6	0.006	4.86777	0.9921	R.SGGGGGGGLGSGGSIR.S
1	1	CONTAM|P35527, sp|P35527|K1C9_HUMAN	62129.44576000013, 62064.327320000135	0.465	KRT9, KRT9	Tax_Id=9606 Keratin, type I cytoskeletal 9, Keratin, type I cytoskeletal 9	144	26			6393	2+	1065.5	0.008	7.50822	0.8093	K.STMQELNSR.L
1	1	CONTAM|P35527, sp|P35527|K1C9_HUMAN	62129.44576000013, 62064.327320000135	0.465	KRT9, KRT9	Tax_Id=9606 Keratin, type I cytoskeletal 9, Keratin, type I cytoskeletal 9	144	26			9621	2+	1157.59	0.007	6.04704	0.9923	R.QGVDADINGLR.Q
1	1	CONTAM|P35527, sp|P35527|K1C9_HUMAN	62129.44576000013, 62064.327320000135	0.465	KRT9, KRT9	Tax_Id=9606 Keratin, type I cytoskeletal 9, Keratin, type I cytoskeletal 9	144	26			15294	3+	1837.97	0.009	4.89672	0.9727	R.HGVQELEIELQSQLSK.K
1	1	CONTAM|P35527, sp|P35527|K1C9_HUMAN	62129.44576000013, 62064.327320000135	0.465	KRT9, KRT9	Tax_Id=9606 Keratin, type I cytoskeletal 9, Keratin, type I cytoskeletal 9	144	26			6586	2+	1232.6	0.009	7.30165	1	R.SGGGGGGGLGSGGSIR.S
1	1	CONTAM|P35527, sp|P35527|K1C9_HUMAN	62129.44576000013, 62064.327320000135	0.465	KRT9, KRT9	Tax_Id=9606 Keratin, type I cytoskeletal 9, Keratin, type I cytoskeletal 9	144	26			8366	3+	3223.28	0.015	4.65364	0.8832	R.GGSGGSHGGGSGFGGESGGSYGGGEEASGSGGGYGGGSGK.S
1	1	CONTAM|P35527, sp|P35527|K1C9_HUMAN	62129.44576000013, 62064.327320000135	0.465	KRT9, KRT9	Tax_Id=9606 Keratin, type I cytoskeletal 9, Keratin, type I cytoskeletal 9	144	26			5869	2+	1791.73	0.016	8.92993	0.9996	R.GGSGGSYGGGGSGGGYGGGSGSR.G
1	1	CONTAM|P35527, sp|P35527|K1C9_HUMAN	62129.44576000013, 62064.327320000135	0.465	KRT9, KRT9	Tax_Id=9606 Keratin, type I cytoskeletal 9, Keratin, type I cytoskeletal 9	144	26			6052	2+	1235.53	0.009	7.28433	1	R.FSSSSGYGGGSSR.V
1	1	CONTAM|P35527, sp|P35527|K1C9_HUMAN	62129.44576000013, 62064.327320000135	0.465	KRT9, KRT9	Tax_Id=9606 Keratin, type I cytoskeletal 9, Keratin, type I cytoskeletal 9	144	26			6700	2+	1232.6	0.008	6.49036	1	R.SGGGGGGGLGSGGSIR.S
1	1	CONTAM|P35527, sp|P35527|K1C9_HUMAN	62129.44576000013, 62064.327320000135	0.465	KRT9, KRT9	Tax_Id=9606 Keratin, type I cytoskeletal 9, Keratin, type I cytoskeletal 9	144	26			6975	2+	1065.5	0.008	7.50822	0.6767	K.STMQELNSR.L
1	1	CONTAM|P35527, sp|P35527|K1C9_HUMAN	62129.44576000013, 62064.327320000135	0.465	KRT9, KRT9	Tax_Id=9606 Keratin, type I cytoskeletal 9, Keratin, type I cytoskeletal 9	144	26			8434	3+	3223.28	1.023	7.13558	0.9997	R.GGSGGSHGGGSGFGGESGGSYGGGEEASGSGGGYGGGSGK.S
1	1	CONTAM|P35527, sp|P35527|K1C9_HUMAN	62129.44576000013, 62064.327320000135	0.465	KRT9, KRT9	Tax_Id=9606 Keratin, type I cytoskeletal 9, Keratin, type I cytoskeletal 9	144	26			8562	3+	3223.28	0.018	5.58437	0.984	R.GGSGGSHGGGSGFGGESGGSYGGGEEASGSGGGYGGGSGK.S
1	1	CONTAM|P35527, sp|P35527|K1C9_HUMAN	62129.44576000013, 62064.327320000135	0.465	KRT9, KRT9	Tax_Id=9606 Keratin, type I cytoskeletal 9, Keratin, type I cytoskeletal 9	144	26			10429	2+	1586.77	-0.945	34.6617	0.9863	K.VQALEEANNDLENK.I
1	1	CONTAM|P35527, sp|P35527|K1C9_HUMAN	62129.44576000013, 62064.327320000135	0.465	KRT9, KRT9	Tax_Id=9606 Keratin, type I cytoskeletal 9, Keratin, type I cytoskeletal 9	144	26			10535	2+	1121.58	0.007	6.24117	0.9962	R.QEYEQLIAK.N
1	1	CONTAM|P35527, sp|P35527|K1C9_HUMAN	62129.44576000013, 62064.327320000135	0.465	KRT9, KRT9	Tax_Id=9606 Keratin, type I cytoskeletal 9, Keratin, type I cytoskeletal 9	144	26			10711	2+	1157.59	0.008	6.9109	0.9882	R.QGVDADINGLR.Q
1	1	CONTAM|P35527, sp|P35527|K1C9_HUMAN	62129.44576000013, 62064.327320000135	0.465	KRT9, KRT9	Tax_Id=9606 Keratin, type I cytoskeletal 9, Keratin, type I cytoskeletal 9	144	26			11815	2+	1060.56	0.007	6.60027	0.9942	K.TLLDIDNTR.M
1	1	CONTAM|P35527, sp|P35527|K1C9_HUMAN	62129.44576000013, 62064.327320000135	0.465	KRT9, KRT9	Tax_Id=9606 Keratin, type I cytoskeletal 9, Keratin, type I cytoskeletal 9	144	26			11928	2+	1315.69	0.009	6.84054	0.8708	K.DQIVDLTVGNNK.T
1	1	CONTAM|P35527, sp|P35527|K1C9_HUMAN	62129.44576000013, 62064.327320000135	0.465	KRT9, KRT9	Tax_Id=9606 Keratin, type I cytoskeletal 9, Keratin, type I cytoskeletal 9	144	26			12773	2+	897.413	0.005	5.57157	0.9742	R.MTLDDFR.I
1	1	CONTAM|P35527, sp|P35527|K1C9_HUMAN	62129.44576000013, 62064.327320000135	0.465	KRT9, KRT9	Tax_Id=9606 Keratin, type I cytoskeletal 9, Keratin, type I cytoskeletal 9	144	26			14616	3+	2510.13	0.015	5.97578	1	K.EIETYHNLLEGGQEDFESSGAGK.I
1	1	CONTAM|P35527, sp|P35527|K1C9_HUMAN	62129.44576000013, 62064.327320000135	0.465	KRT9, KRT9	Tax_Id=9606 Keratin, type I cytoskeletal 9, Keratin, type I cytoskeletal 9	144	26			16446	3+	1837.96	0.013	7.07304	0.9968	R.HGVQELEIELQSQLSK.K
1	1	CONTAM|P35527, sp|P35527|K1C9_HUMAN	62129.44576000013, 62064.327320000135	0.465	KRT9, KRT9	Tax_Id=9606 Keratin, type I cytoskeletal 9, Keratin, type I cytoskeletal 9	144	26			18753	3+	3264.51	0.037	11.334	0.9193	K.DIENQYETQITQIEHEVSSSGQEVQSSAK.E
1	1	CONTAM|P35527, sp|P35527|K1C9_HUMAN	62129.44576000013, 62064.327320000135	0.465	KRT9, KRT9	Tax_Id=9606 Keratin, type I cytoskeletal 9, Keratin, type I cytoskeletal 9	144	26			18871	3+	3264.51	1.041	12.5593	0.9996	K.DIENQYETQITQIEHEVSSSGQEVQSSAK.E
1	1	CONTAM|P35527, sp|P35527|K1C9_HUMAN	62129.44576000013, 62064.327320000135	0.465	KRT9, KRT9	Tax_Id=9606 Keratin, type I cytoskeletal 9, Keratin, type I cytoskeletal 9	144	26			20489	2+	2203.01	0.019	8.62455	0.9579	K.SDLEM"QYETLQEELM"ALK.K
1	1	CONTAM|P35527, sp|P35527|K1C9_HUMAN	62129.44576000013, 62064.327320000135	0.465	KRT9, KRT9	Tax_Id=9606 Keratin, type I cytoskeletal 9, Keratin, type I cytoskeletal 9	144	26			21311	2+	2171.03	-0.917	38.2308	0.9972	K.SDLEMQYETLQEELMALK.K
1	1	CONTAM|P35527, sp|P35527|K1C9_HUMAN	62129.44576000013, 62064.327320000135	0.465	KRT9, KRT9	Tax_Id=9606 Keratin, type I cytoskeletal 9, Keratin, type I cytoskeletal 9	144	26			5922	2+	1791.73	0.009	5.02308	0.7834	R.GGSGGSYGGGGSGGGYGGGSGSR.G
1	1	CONTAM|P35527, sp|P35527|K1C9_HUMAN	62129.44576000013, 62064.327320000135	0.465	KRT9, KRT9	Tax_Id=9606 Keratin, type I cytoskeletal 9, Keratin, type I cytoskeletal 9	144	26			6089	2+	1235.53	0.008	6.47496	1	R.FSSSSGYGGGSSR.V
1	1	CONTAM|P35527, sp|P35527|K1C9_HUMAN	62129.44576000013, 62064.327320000135	0.465	KRT9, KRT9	Tax_Id=9606 Keratin, type I cytoskeletal 9, Keratin, type I cytoskeletal 9	144	26			6712	2+	1232.6	0.008	6.49036	1	R.SGGGGGGGLGSGGSIR.S
1	1	CONTAM|P35527, sp|P35527|K1C9_HUMAN	62129.44576000013, 62064.327320000135	0.465	KRT9, KRT9	Tax_Id=9606 Keratin, type I cytoskeletal 9, Keratin, type I cytoskeletal 9	144	26			6845	2+	1232.6	0.006	4.86777	0.7939	R.SGGGGGGGLGSGGSIR.S
1	1	CONTAM|P35527, sp|P35527|K1C9_HUMAN	62129.44576000013, 62064.327320000135	0.465	KRT9, KRT9	Tax_Id=9606 Keratin, type I cytoskeletal 9, Keratin, type I cytoskeletal 9	144	26			7037	2+	1065.5	0.008	7.50822	0.996	K.STMQELNSR.L
1	1	CONTAM|P35527, sp|P35527|K1C9_HUMAN	62129.44576000013, 62064.327320000135	0.465	KRT9, KRT9	Tax_Id=9606 Keratin, type I cytoskeletal 9, Keratin, type I cytoskeletal 9	144	26			8693	3+	3223.28	1.021	6.5151	0.9972	R.GGSGGSHGGGSGFGGESGGSYGGGEEASGSGGGYGGGSGK.S
1	1	CONTAM|P35527, sp|P35527|K1C9_HUMAN	62129.44576000013, 62064.327320000135	0.465	KRT9, KRT9	Tax_Id=9606 Keratin, type I cytoskeletal 9, Keratin, type I cytoskeletal 9	144	26			9228	3+	1323.67	0.008	6.04379	0.9303	R.IKFEM"EQNLR.Q
1	1	CONTAM|P35527, sp|P35527|K1C9_HUMAN	62129.44576000013, 62064.327320000135	0.465	KRT9, KRT9	Tax_Id=9606 Keratin, type I cytoskeletal 9, Keratin, type I cytoskeletal 9	144	26			10223	2+	1206.6	0.009	7.45895	0.7261	R.QVLDNLTM"EK.S
1	1	CONTAM|P35527, sp|P35527|K1C9_HUMAN	62129.44576000013, 62064.327320000135	0.465	KRT9, KRT9	Tax_Id=9606 Keratin, type I cytoskeletal 9, Keratin, type I cytoskeletal 9	144	26			10487	2+	1586.77	0.01	6.30213	1	K.VQALEEANNDLENK.I
1	1	CONTAM|P35527, sp|P35527|K1C9_HUMAN	62129.44576000013, 62064.327320000135	0.465	KRT9, KRT9	Tax_Id=9606 Keratin, type I cytoskeletal 9, Keratin, type I cytoskeletal 9	144	26			10574	2+	1121.58	0.007	6.24117	0.9953	R.QEYEQLIAK.N
1	1	CONTAM|P35527, sp|P35527|K1C9_HUMAN	62129.44576000013, 62064.327320000135	0.465	KRT9, KRT9	Tax_Id=9606 Keratin, type I cytoskeletal 9, Keratin, type I cytoskeletal 9	144	26			10784	2+	1157.59	0.008	6.9109	0.9998	R.QGVDADINGLR.Q
1	1	CONTAM|P35527, sp|P35527|K1C9_HUMAN	62129.44576000013, 62064.327320000135	0.465	KRT9, KRT9	Tax_Id=9606 Keratin, type I cytoskeletal 9, Keratin, type I cytoskeletal 9	144	26			11996	2+	1060.56	0.007	6.60027	0.952	K.TLLDIDNTR.M
1	1	CONTAM|P35527, sp|P35527|K1C9_HUMAN	62129.44576000013, 62064.327320000135	0.465	KRT9, KRT9	Tax_Id=9606 Keratin, type I cytoskeletal 9, Keratin, type I cytoskeletal 9	144	26			12867	2+	897.413	0.006	6.68588	0.9665	R.MTLDDFR.I
1	1	CONTAM|P35527, sp|P35527|K1C9_HUMAN	62129.44576000013, 62064.327320000135	0.465	KRT9, KRT9	Tax_Id=9606 Keratin, type I cytoskeletal 9, Keratin, type I cytoskeletal 9	144	26			14656	3+	2510.13	0.018	7.17094	1	K.EIETYHNLLEGGQEDFESSGAGK.I
1	1	CONTAM|P35527, sp|P35527|K1C9_HUMAN	62129.44576000013, 62064.327320000135	0.465	KRT9, KRT9	Tax_Id=9606 Keratin, type I cytoskeletal 9, Keratin, type I cytoskeletal 9	144	26			14681	2+	2510.13	0.029	11.5532	1	K.EIETYHNLLEGGQEDFESSGAGK.I
1	1	CONTAM|P35527, sp|P35527|K1C9_HUMAN	62129.44576000013, 62064.327320000135	0.465	KRT9, KRT9	Tax_Id=9606 Keratin, type I cytoskeletal 9, Keratin, type I cytoskeletal 9	144	26			16514	3+	1837.96	0.013	7.07304	1	R.HGVQELEIELQSQLSK.K
1	1	CONTAM|P35527, sp|P35527|K1C9_HUMAN	62129.44576000013, 62064.327320000135	0.465	KRT9, KRT9	Tax_Id=9606 Keratin, type I cytoskeletal 9, Keratin, type I cytoskeletal 9	144	26			16536	2+	1837.96	0.018	9.79344	0.976	R.HGVQELEIELQSQLSK.K
1	1	CONTAM|P35527, sp|P35527|K1C9_HUMAN	62129.44576000013, 62064.327320000135	0.465	KRT9, KRT9	Tax_Id=9606 Keratin, type I cytoskeletal 9, Keratin, type I cytoskeletal 9	144	26			18866	3+	3264.51	0.022	6.73913	1	K.DIENQYETQITQIEHEVSSSGQEVQSSAK.E
1	1	CONTAM|P35527, sp|P35527|K1C9_HUMAN	62129.44576000013, 62064.327320000135	0.465	KRT9, KRT9	Tax_Id=9606 Keratin, type I cytoskeletal 9, Keratin, type I cytoskeletal 9	144	26			18912	3+	2331.11	0.017	7.29267	0.6987	K.SDLEM"QYETLQEELM"ALKK.N
1	1	CONTAM|P35527, sp|P35527|K1C9_HUMAN	62129.44576000013, 62064.327320000135	0.465	KRT9, KRT9	Tax_Id=9606 Keratin, type I cytoskeletal 9, Keratin, type I cytoskeletal 9	144	26			20419	2+	2203.01	0.017	7.7167	0.9999	K.SDLEM"QYETLQEELM"ALK.K
1	1	CONTAM|P35527, sp|P35527|K1C9_HUMAN	62129.44576000013, 62064.327320000135	0.465	KRT9, KRT9	Tax_Id=9606 Keratin, type I cytoskeletal 9, Keratin, type I cytoskeletal 9	144	26			20538	2+	2203.01	0.018	8.17062	1	K.SDLEM"QYETLQEELM"ALK.K
1	1	CONTAM|P35527, sp|P35527|K1C9_HUMAN	62129.44576000013, 62064.327320000135	0.465	KRT9, KRT9	Tax_Id=9606 Keratin, type I cytoskeletal 9, Keratin, type I cytoskeletal 9	144	26			20549	3+	2203.01	0.015	6.80885	0.9997	K.SDLEM"QYETLQEELM"ALK.K
1	1	CONTAM|P35527, sp|P35527|K1C9_HUMAN	62129.44576000013, 62064.327320000135	0.465	KRT9, KRT9	Tax_Id=9606 Keratin, type I cytoskeletal 9, Keratin, type I cytoskeletal 9	144	26			20660	2+	2203.01	0.017	7.7167	0.9999	K.SDLEM"QYETLQEELM"ALK.K
1	1	CONTAM|P35527, sp|P35527|K1C9_HUMAN	62129.44576000013, 62064.327320000135	0.465	KRT9, KRT9	Tax_Id=9606 Keratin, type I cytoskeletal 9, Keratin, type I cytoskeletal 9	144	26			21218	3+	2902.41	0.021	7.23536	0.9996	K.NYSPYYNTIDDLKDQIVDLTVGNNK.T
1	1	CONTAM|P35527, sp|P35527|K1C9_HUMAN	62129.44576000013, 62064.327320000135	0.465	KRT9, KRT9	Tax_Id=9606 Keratin, type I cytoskeletal 9, Keratin, type I cytoskeletal 9	144	26			21353	2+	2171.03	1.014	6.44857	0.9683	K.SDLEMQYETLQEELMALK.K
1	1	CONTAM|P35527, sp|P35527|K1C9_HUMAN	62129.44576000013, 62064.327320000135	0.465	KRT9, KRT9	Tax_Id=9606 Keratin, type I cytoskeletal 9, Keratin, type I cytoskeletal 9	144	26			6088	2+	1791.73	0.012	6.69745	0.9999	R.GGSGGSYGGGGSGGGYGGGSGSR.G
1	1	CONTAM|P35527, sp|P35527|K1C9_HUMAN	62129.44576000013, 62064.327320000135	0.465	KRT9, KRT9	Tax_Id=9606 Keratin, type I cytoskeletal 9, Keratin, type I cytoskeletal 9	144	26			6232	2+	1791.73	0.012	6.69745	0.9206	R.GGSGGSYGGGGSGGGYGGGSGSR.G
1	1	CONTAM|P35527, sp|P35527|K1C9_HUMAN	62129.44576000013, 62064.327320000135	0.465	KRT9, KRT9	Tax_Id=9606 Keratin, type I cytoskeletal 9, Keratin, type I cytoskeletal 9	144	26			6276	2+	1235.53	0.008	6.47496	1	R.FSSSSGYGGGSSR.V
1	1	CONTAM|P35527, sp|P35527|K1C9_HUMAN	62129.44576000013, 62064.327320000135	0.465	KRT9, KRT9	Tax_Id=9606 Keratin, type I cytoskeletal 9, Keratin, type I cytoskeletal 9	144	26			6861	2+	1232.6	0.009	7.30165	1	R.SGGGGGGGLGSGGSIR.S
1	1	CONTAM|P35527, sp|P35527|K1C9_HUMAN	62129.44576000013, 62064.327320000135	0.465	KRT9, KRT9	Tax_Id=9606 Keratin, type I cytoskeletal 9, Keratin, type I cytoskeletal 9	144	26			7000	2+	1232.6	0.006	4.86777	0.656	R.SGGGGGGGLGSGGSIR.S
1	1	CONTAM|P35527, sp|P35527|K1C9_HUMAN	62129.44576000013, 62064.327320000135	0.465	KRT9, KRT9	Tax_Id=9606 Keratin, type I cytoskeletal 9, Keratin, type I cytoskeletal 9	144	26			7186	2+	1065.5	0.006	5.63116	0.9998	K.STMQELNSR.L
1	1	CONTAM|P35527, sp|P35527|K1C9_HUMAN	62129.44576000013, 62064.327320000135	0.465	KRT9, KRT9	Tax_Id=9606 Keratin, type I cytoskeletal 9, Keratin, type I cytoskeletal 9	144	26			8658	3+	3223.28	1.023	7.13558	0.9998	R.GGSGGSHGGGSGFGGESGGSYGGGEEASGSGGGYGGGSGK.S
1	1	CONTAM|P35527, sp|P35527|K1C9_HUMAN	62129.44576000013, 62064.327320000135	0.465	KRT9, KRT9	Tax_Id=9606 Keratin, type I cytoskeletal 9, Keratin, type I cytoskeletal 9	144	26			8790	3+	3223.28	0.023	7.13558	0.9728	R.GGSGGSHGGGSGFGGESGGSYGGGEEASGSGGGYGGGSGK.S
1	1	CONTAM|P35527, sp|P35527|K1C9_HUMAN	62129.44576000013, 62064.327320000135	0.465	KRT9, KRT9	Tax_Id=9606 Keratin, type I cytoskeletal 9, Keratin, type I cytoskeletal 9	144	26			10687	2+	1586.77	0.012	7.56255	1	K.VQALEEANNDLENK.I
1	1	CONTAM|P35527, sp|P35527|K1C9_HUMAN	62129.44576000013, 62064.327320000135	0.465	KRT9, KRT9	Tax_Id=9606 Keratin, type I cytoskeletal 9, Keratin, type I cytoskeletal 9	144	26			10830	2+	1121.58	1.009	8.02437	0.7029	R.QEYEQLIAK.N
1	1	CONTAM|P35527, sp|P35527|K1C9_HUMAN	62129.44576000013, 62064.327320000135	0.465	KRT9, KRT9	Tax_Id=9606 Keratin, type I cytoskeletal 9, Keratin, type I cytoskeletal 9	144	26			10952	2+	1157.59	0.008	6.9109	0.9997	R.QGVDADINGLR.Q
1	1	CONTAM|P35527, sp|P35527|K1C9_HUMAN	62129.44576000013, 62064.327320000135	0.465	KRT9, KRT9	Tax_Id=9606 Keratin, type I cytoskeletal 9, Keratin, type I cytoskeletal 9	144	26			13023	2+	897.413	0.006	6.68588	0.9998	R.MTLDDFR.I
1	1	CONTAM|P35527, sp|P35527|K1C9_HUMAN	62129.44576000013, 62064.327320000135	0.465	KRT9, KRT9	Tax_Id=9606 Keratin, type I cytoskeletal 9, Keratin, type I cytoskeletal 9	144	26			14844	3+	2510.13	0.016	6.37417	1	K.EIETYHNLLEGGQEDFESSGAGK.I
1	1	CONTAM|P35527, sp|P35527|K1C9_HUMAN	62129.44576000013, 62064.327320000135	0.465	KRT9, KRT9	Tax_Id=9606 Keratin, type I cytoskeletal 9, Keratin, type I cytoskeletal 9	144	26			16688	3+	1837.97	0.009	4.89672	0.9997	R.HGVQELEIELQSQLSK.K
1	1	CONTAM|P35527, sp|P35527|K1C9_HUMAN	62129.44576000013, 62064.327320000135	0.465	KRT9, KRT9	Tax_Id=9606 Keratin, type I cytoskeletal 9, Keratin, type I cytoskeletal 9	144	26			19056	3+	3264.51	0.023	7.04546	1	K.DIENQYETQITQIEHEVSSSGQEVQSSAK.E
1	1	CONTAM|P35527, sp|P35527|K1C9_HUMAN	62129.44576000013, 62064.327320000135	0.465	KRT9, KRT9	Tax_Id=9606 Keratin, type I cytoskeletal 9, Keratin, type I cytoskeletal 9	144	26			20750	2+	2203.01	0.012	5.44708	1	K.SDLEM"QYETLQEELM"ALK.K
1	1	CONTAM|P35527, sp|P35527|K1C9_HUMAN	62129.44576000013, 62064.327320000135	0.465	KRT9, KRT9	Tax_Id=9606 Keratin, type I cytoskeletal 9, Keratin, type I cytoskeletal 9	144	26			21420	3+	2902.41	0.021	7.23536	0.9995	K.NYSPYYNTIDDLKDQIVDLTVGNNK.T
1	1	CONTAM|P35527, sp|P35527|K1C9_HUMAN	62129.44576000013, 62064.327320000135	0.465	KRT9, KRT9	Tax_Id=9606 Keratin, type I cytoskeletal 9, Keratin, type I cytoskeletal 9	144	26			21542	2+	2171.03	0.022	10.1335	1	K.SDLEMQYETLQEELMALK.K
1	1	CONTAM|P35527, sp|P35527|K1C9_HUMAN	62129.44576000013, 62064.327320000135	0.465	KRT9, KRT9	Tax_Id=9606 Keratin, type I cytoskeletal 9, Keratin, type I cytoskeletal 9	144	26			4902	2+	1081.49	0.007	6.47253	0.9825	K.STM"QELNSR.L
1	1	CONTAM|P35527, sp|P35527|K1C9_HUMAN	62129.44576000013, 62064.327320000135	0.465	KRT9, KRT9	Tax_Id=9606 Keratin, type I cytoskeletal 9, Keratin, type I cytoskeletal 9	144	26			6243	2+	1791.73	0.009	5.02308	0.9999	R.GGSGGSYGGGGSGGGYGGGSGSR.G
1	1	CONTAM|P35527, sp|P35527|K1C9_HUMAN	62129.44576000013, 62064.327320000135	0.465	KRT9, KRT9	Tax_Id=9606 Keratin, type I cytoskeletal 9, Keratin, type I cytoskeletal 9	144	26			6286	3+	1791.73	0.012	6.69745	0.632	R.GGSGGSYGGGGSGGGYGGGSGSR.G
1	1	CONTAM|P35527, sp|P35527|K1C9_HUMAN	62129.44576000013, 62064.327320000135	0.465	KRT9, KRT9	Tax_Id=9606 Keratin, type I cytoskeletal 9, Keratin, type I cytoskeletal 9	144	26			6374	2+	1791.73	0.015	8.37181	0.9768	R.GGSGGSYGGGGSGGGYGGGSGSR.G
1	1	CONTAM|P35527, sp|P35527|K1C9_HUMAN	62129.44576000013, 62064.327320000135	0.465	KRT9, KRT9	Tax_Id=9606 Keratin, type I cytoskeletal 9, Keratin, type I cytoskeletal 9	144	26			7059	2+	1232.6	0.007	5.67906	1	R.SGGGGGGGLGSGGSIR.S
1	1	CONTAM|P35527, sp|P35527|K1C9_HUMAN	62129.44576000013, 62064.327320000135	0.465	KRT9, KRT9	Tax_Id=9606 Keratin, type I cytoskeletal 9, Keratin, type I cytoskeletal 9	144	26			7196	2+	1232.6	0.004	3.24518	0.9644	R.SGGGGGGGLGSGGSIR.S
1	1	CONTAM|P35527, sp|P35527|K1C9_HUMAN	62129.44576000013, 62064.327320000135	0.465	KRT9, KRT9	Tax_Id=9606 Keratin, type I cytoskeletal 9, Keratin, type I cytoskeletal 9	144	26			7385	2+	1065.5	0.006	5.63116	0.9938	K.STMQELNSR.L
1	1	CONTAM|P35527, sp|P35527|K1C9_HUMAN	62129.44576000013, 62064.327320000135	0.465	KRT9, KRT9	Tax_Id=9606 Keratin, type I cytoskeletal 9, Keratin, type I cytoskeletal 9	144	26			7805	2+	1082.49	0.007	6.46655	0.9995	K.FEM"EQNLR.Q
1	1	CONTAM|P35527, sp|P35527|K1C9_HUMAN	62129.44576000013, 62064.327320000135	0.465	KRT9, KRT9	Tax_Id=9606 Keratin, type I cytoskeletal 9, Keratin, type I cytoskeletal 9	144	26			9090	3+	3223.28	1.011	3.41267	0.9589	R.GGSGGSHGGGSGFGGESGGSYGGGEEASGSGGGYGGGSGK.S
1	1	CONTAM|P35527, sp|P35527|K1C9_HUMAN	62129.44576000013, 62064.327320000135	0.465	KRT9, KRT9	Tax_Id=9606 Keratin, type I cytoskeletal 9, Keratin, type I cytoskeletal 9	144	26			10756	2+	1206.6	0.008	6.63018	0.6499	R.QVLDNLTM"EK.S
1	1	CONTAM|P35527, sp|P35527|K1C9_HUMAN	62129.44576000013, 62064.327320000135	0.465	KRT9, KRT9	Tax_Id=9606 Keratin, type I cytoskeletal 9, Keratin, type I cytoskeletal 9	144	26			10941	2+	1586.77	0.01	6.30213	1	K.VQALEEANNDLENK.I
1	1	CONTAM|P35527, sp|P35527|K1C9_HUMAN	62129.44576000013, 62064.327320000135	0.465	KRT9, KRT9	Tax_Id=9606 Keratin, type I cytoskeletal 9, Keratin, type I cytoskeletal 9	144	26			10957	3+	1586.77	0.019	11.974	0.9996	K.VQALEEANNDLENK.I
1	1	CONTAM|P35527, sp|P35527|K1C9_HUMAN	62129.44576000013, 62064.327320000135	0.465	KRT9, KRT9	Tax_Id=9606 Keratin, type I cytoskeletal 9, Keratin, type I cytoskeletal 9	144	26			12353	2+	1060.56	0.007	6.60027	0.9095	K.TLLDIDNTR.M
1	1	CONTAM|P35527, sp|P35527|K1C9_HUMAN	62129.44576000013, 62064.327320000135	0.465	KRT9, KRT9	Tax_Id=9606 Keratin, type I cytoskeletal 9, Keratin, type I cytoskeletal 9	144	26			13376	2+	897.413	0.005	5.57157	0.9984	R.MTLDDFR.I
1	1	CONTAM|P35527, sp|P35527|K1C9_HUMAN	62129.44576000013, 62064.327320000135	0.465	KRT9, KRT9	Tax_Id=9606 Keratin, type I cytoskeletal 9, Keratin, type I cytoskeletal 9	144	26			15242	3+	2510.13	0.021	8.36609	1	K.EIETYHNLLEGGQEDFESSGAGK.I
1	1	CONTAM|P35527, sp|P35527|K1C9_HUMAN	62129.44576000013, 62064.327320000135	0.465	KRT9, KRT9	Tax_Id=9606 Keratin, type I cytoskeletal 9, Keratin, type I cytoskeletal 9	144	26			17149	3+	1837.96	0.011	5.98488	0.9999	R.HGVQELEIELQSQLSK.K
1	1	CONTAM|P35527, sp|P35527|K1C9_HUMAN	62129.44576000013, 62064.327320000135	0.465	KRT9, KRT9	Tax_Id=9606 Keratin, type I cytoskeletal 9, Keratin, type I cytoskeletal 9	144	26			19575	3+	3264.51	0.029	8.88341	1	K.DIENQYETQITQIEHEVSSSGQEVQSSAK.E
1	1	CONTAM|P35527, sp|P35527|K1C9_HUMAN	62129.44576000013, 62064.327320000135	0.465	KRT9, KRT9	Tax_Id=9606 Keratin, type I cytoskeletal 9, Keratin, type I cytoskeletal 9	144	26			21984	3+	2902.41	0.02	6.89082	0.8417	K.NYSPYYNTIDDLKDQIVDLTVGNNK.T
1	1	CONTAM|P35527, sp|P35527|K1C9_HUMAN	62129.44576000013, 62064.327320000135	0.465	KRT9, KRT9	Tax_Id=9606 Keratin, type I cytoskeletal 9, Keratin, type I cytoskeletal 9	144	26			22096	2+	2171.03	0.016	7.36979	1	K.SDLEMQYETLQEELMALK.K
1	1	CONTAM|P35527, sp|P35527|K1C9_HUMAN	62129.44576000013, 62064.327320000135	0.465	KRT9, KRT9	Tax_Id=9606 Keratin, type I cytoskeletal 9, Keratin, type I cytoskeletal 9	144	26			22110	3+	2171.03	0.019	8.75163	0.9885	K.SDLEMQYETLQEELMALK.K
1	1	CONTAM|P35527, sp|P35527|K1C9_HUMAN	62129.44576000013, 62064.327320000135	0.465	KRT9, KRT9	Tax_Id=9606 Keratin, type I cytoskeletal 9, Keratin, type I cytoskeletal 9	144	26			6206	2+	1791.73	0.01	5.58121	1	R.GGSGGSYGGGGSGGGYGGGSGSR.G
1	1	CONTAM|P35527, sp|P35527|K1C9_HUMAN	62129.44576000013, 62064.327320000135	0.465	KRT9, KRT9	Tax_Id=9606 Keratin, type I cytoskeletal 9, Keratin, type I cytoskeletal 9	144	26			7367	2+	1065.5	0.006	5.63116	0.9998	K.STMQELNSR.L
1	1	CONTAM|P35527, sp|P35527|K1C9_HUMAN	62129.44576000013, 62064.327320000135	0.465	KRT9, KRT9	Tax_Id=9606 Keratin, type I cytoskeletal 9, Keratin, type I cytoskeletal 9	144	26			7627	2+	1082.49	0.007	6.46655	0.9995	K.FEM"EQNLR.Q
1	1	CONTAM|P35527, sp|P35527|K1C9_HUMAN	62129.44576000013, 62064.327320000135	0.465	KRT9, KRT9	Tax_Id=9606 Keratin, type I cytoskeletal 9, Keratin, type I cytoskeletal 9	144	26			8856	3+	3223.28	0.013	4.03316	1	R.GGSGGSHGGGSGFGGESGGSYGGGEEASGSGGGYGGGSGK.S
1	1	CONTAM|P35527, sp|P35527|K1C9_HUMAN	62129.44576000013, 62064.327320000135	0.465	KRT9, KRT9	Tax_Id=9606 Keratin, type I cytoskeletal 9, Keratin, type I cytoskeletal 9	144	26			10619	2+	1206.6	0.009	7.45895	0.8969	R.QVLDNLTM"EK.S
1	1	CONTAM|P35527, sp|P35527|K1C9_HUMAN	62129.44576000013, 62064.327320000135	0.465	KRT9, KRT9	Tax_Id=9606 Keratin, type I cytoskeletal 9, Keratin, type I cytoskeletal 9	144	26			10879	2+	1586.77	0.01	6.30213	1	K.VQALEEANNDLENK.I
1	1	CONTAM|P35527, sp|P35527|K1C9_HUMAN	62129.44576000013, 62064.327320000135	0.465	KRT9, KRT9	Tax_Id=9606 Keratin, type I cytoskeletal 9, Keratin, type I cytoskeletal 9	144	26			19668	3+	3264.51	0.016	4.90119	0.9971	K.DIENQYETQITQIEHEVSSSGQEVQSSAK.E
1	1	CONTAM|P35527, sp|P35527|K1C9_HUMAN	62129.44576000013, 62064.327320000135	0.465	KRT9, KRT9	Tax_Id=9606 Keratin, type I cytoskeletal 9, Keratin, type I cytoskeletal 9	144	26			4878	2+	1081.49	-0.001	0.924647	0.9813	K.STM"QELNSR.L
1	1	CONTAM|P35527, sp|P35527|K1C9_HUMAN	62129.44576000013, 62064.327320000135	0.465	KRT9, KRT9	Tax_Id=9606 Keratin, type I cytoskeletal 9, Keratin, type I cytoskeletal 9	144	26			6133	2+	1791.73	0.022	12.2786	0.9999	R.GGSGGSYGGGGSGGGYGGGSGSR.G
1	1	CONTAM|P35527, sp|P35527|K1C9_HUMAN	62129.44576000013, 62064.327320000135	0.465	KRT9, KRT9	Tax_Id=9606 Keratin, type I cytoskeletal 9, Keratin, type I cytoskeletal 9	144	26			6289	2+	1235.53	0.007	5.66559	1	R.FSSSSGYGGGSSR.V
1	1	CONTAM|P35527, sp|P35527|K1C9_HUMAN	62129.44576000013, 62064.327320000135	0.465	KRT9, KRT9	Tax_Id=9606 Keratin, type I cytoskeletal 9, Keratin, type I cytoskeletal 9	144	26			6904	2+	1232.6	0.007	5.67906	1	R.SGGGGGGGLGSGGSIR.S
1	1	CONTAM|P35527, sp|P35527|K1C9_HUMAN	62129.44576000013, 62064.327320000135	0.465	KRT9, KRT9	Tax_Id=9606 Keratin, type I cytoskeletal 9, Keratin, type I cytoskeletal 9	144	26			7305	2+	1065.5	0.007	6.56969	0.9998	K.STMQELNSR.L
1	1	CONTAM|P35527, sp|P35527|K1C9_HUMAN	62129.44576000013, 62064.327320000135	0.465	KRT9, KRT9	Tax_Id=9606 Keratin, type I cytoskeletal 9, Keratin, type I cytoskeletal 9	144	26			8889	3+	3223.28	-1.891	33.8165	0.999	R.GGSGGSHGGGSGFGGESGGSYGGGEEASGSGGGYGGGSGK.S
1	1	CONTAM|P35527, sp|P35527|K1C9_HUMAN	62129.44576000013, 62064.327320000135	0.465	KRT9, KRT9	Tax_Id=9606 Keratin, type I cytoskeletal 9, Keratin, type I cytoskeletal 9	144	26			9022	3+	3223.28	-1.891	33.8165	0.9909	R.GGSGGSHGGGSGFGGESGGSYGGGEEASGSGGGYGGGSGK.S
1	1	CONTAM|P35527, sp|P35527|K1C9_HUMAN	62129.44576000013, 62064.327320000135	0.465	KRT9, KRT9	Tax_Id=9606 Keratin, type I cytoskeletal 9, Keratin, type I cytoskeletal 9	144	26			10654	2+	1206.6	0.009	7.45895	0.9631	R.QVLDNLTM"EK.S
1	1	CONTAM|P35527, sp|P35527|K1C9_HUMAN	62129.44576000013, 62064.327320000135	0.465	KRT9, KRT9	Tax_Id=9606 Keratin, type I cytoskeletal 9, Keratin, type I cytoskeletal 9	144	26			12242	2+	1060.56	0.008	7.54316	0.9915	K.TLLDIDNTR.M
1	1	CONTAM|P35527, sp|P35527|K1C9_HUMAN	62129.44576000013, 62064.327320000135	0.465	KRT9, KRT9	Tax_Id=9606 Keratin, type I cytoskeletal 9, Keratin, type I cytoskeletal 9	144	26			19761	3+	3264.51	0.018	5.51384	0.9999	K.DIENQYETQITQIEHEVSSSGQEVQSSAK.E
1	1	CONTAM|P35527, sp|P35527|K1C9_HUMAN	62129.44576000013, 62064.327320000135	0.465	KRT9, KRT9	Tax_Id=9606 Keratin, type I cytoskeletal 9, Keratin, type I cytoskeletal 9	144	26			4776	2+	1081.49	0.999	0.924647	0.998	K.STM"QELNSR.L
1	1	CONTAM|P35527, sp|P35527|K1C9_HUMAN	62129.44576000013, 62064.327320000135	0.465	KRT9, KRT9	Tax_Id=9606 Keratin, type I cytoskeletal 9, Keratin, type I cytoskeletal 9	144	26			6091	2+	1791.73	0.008	4.46496	1	R.GGSGGSYGGGGSGGGYGGGSGSR.G
1	1	CONTAM|P35527, sp|P35527|K1C9_HUMAN	62129.44576000013, 62064.327320000135	0.465	KRT9, KRT9	Tax_Id=9606 Keratin, type I cytoskeletal 9, Keratin, type I cytoskeletal 9	144	26			6218	2+	1791.73	0.011	6.13932	0.9966	R.GGSGGSYGGGGSGGGYGGGSGSR.G
1	1	CONTAM|P35527, sp|P35527|K1C9_HUMAN	62129.44576000013, 62064.327320000135	0.465	KRT9, KRT9	Tax_Id=9606 Keratin, type I cytoskeletal 9, Keratin, type I cytoskeletal 9	144	26			6220	2+	1235.53	0.004	3.23748	0.9797	R.FSSSSGYGGGSSR.V
1	1	CONTAM|P35527, sp|P35527|K1C9_HUMAN	62129.44576000013, 62064.327320000135	0.465	KRT9, KRT9	Tax_Id=9606 Keratin, type I cytoskeletal 9, Keratin, type I cytoskeletal 9	144	26			6345	2+	1235.53	0.008	6.47496	1	R.FSSSSGYGGGSSR.V
1	1	CONTAM|P35527, sp|P35527|K1C9_HUMAN	62129.44576000013, 62064.327320000135	0.465	KRT9, KRT9	Tax_Id=9606 Keratin, type I cytoskeletal 9, Keratin, type I cytoskeletal 9	144	26			6840	2+	1232.6	0.008	6.49036	1	R.SGGGGGGGLGSGGSIR.S
1	1	CONTAM|P35527, sp|P35527|K1C9_HUMAN	62129.44576000013, 62064.327320000135	0.465	KRT9, KRT9	Tax_Id=9606 Keratin, type I cytoskeletal 9, Keratin, type I cytoskeletal 9	144	26			7061	2+	1232.6	0.006	4.86777	0.8639	R.SGGGGGGGLGSGGSIR.S
1	1	CONTAM|P35527, sp|P35527|K1C9_HUMAN	62129.44576000013, 62064.327320000135	0.465	KRT9, KRT9	Tax_Id=9606 Keratin, type I cytoskeletal 9, Keratin, type I cytoskeletal 9	144	26			7211	2+	1065.5	0.006	5.63116	0.9996	K.STMQELNSR.L
1	1	CONTAM|P35527, sp|P35527|K1C9_HUMAN	62129.44576000013, 62064.327320000135	0.465	KRT9, KRT9	Tax_Id=9606 Keratin, type I cytoskeletal 9, Keratin, type I cytoskeletal 9	144	26			8898	3+	3223.28	1.023	7.13558	1	R.GGSGGSHGGGSGFGGESGGSYGGGEEASGSGGGYGGGSGK.S
1	1	CONTAM|P35527, sp|P35527|K1C9_HUMAN	62129.44576000013, 62064.327320000135	0.465	KRT9, KRT9	Tax_Id=9606 Keratin, type I cytoskeletal 9, Keratin, type I cytoskeletal 9	144	26			9035	3+	3223.28	-0.887	35.0574	0.8767	R.GGSGGSHGGGSGFGGESGGSYGGGEEASGSGGGYGGGSGK.S
1	1	CONTAM|P35527, sp|P35527|K1C9_HUMAN	62129.44576000013, 62064.327320000135	0.465	KRT9, KRT9	Tax_Id=9606 Keratin, type I cytoskeletal 9, Keratin, type I cytoskeletal 9	144	26			9375	3+	1323.67	0.006	4.53284	0.6694	R.IKFEM"EQNLR.Q
1	1	CONTAM|P35527, sp|P35527|K1C9_HUMAN	62129.44576000013, 62064.327320000135	0.465	KRT9, KRT9	Tax_Id=9606 Keratin, type I cytoskeletal 9, Keratin, type I cytoskeletal 9	144	26			10495	2+	967.452	0.006	6.20186	0.9	K.IQDWYDK.K
1	1	CONTAM|P35527, sp|P35527|K1C9_HUMAN	62129.44576000013, 62064.327320000135	0.465	KRT9, KRT9	Tax_Id=9606 Keratin, type I cytoskeletal 9, Keratin, type I cytoskeletal 9	144	26			10877	3+	1586.77	0.008	5.0417	1	K.VQALEEANNDLENK.I
1	1	CONTAM|P35527, sp|P35527|K1C9_HUMAN	62129.44576000013, 62064.327320000135	0.465	KRT9, KRT9	Tax_Id=9606 Keratin, type I cytoskeletal 9, Keratin, type I cytoskeletal 9	144	26			10953	2+	1586.77	0.012	7.56255	1	K.VQALEEANNDLENK.I
1	1	CONTAM|P35527, sp|P35527|K1C9_HUMAN	62129.44576000013, 62064.327320000135	0.465	KRT9, KRT9	Tax_Id=9606 Keratin, type I cytoskeletal 9, Keratin, type I cytoskeletal 9	144	26			10975	2+	1066.5	0.005	4.68824	0.9067	K.FEMEQNLR.Q
1	1	CONTAM|P35527, sp|P35527|K1C9_HUMAN	62129.44576000013, 62064.327320000135	0.465	KRT9, KRT9	Tax_Id=9606 Keratin, type I cytoskeletal 9, Keratin, type I cytoskeletal 9	144	26			11116	2+	1157.59	0.007	6.04704	0.9967	R.QGVDADINGLR.Q
1	1	CONTAM|P35527, sp|P35527|K1C9_HUMAN	62129.44576000013, 62064.327320000135	0.465	KRT9, KRT9	Tax_Id=9606 Keratin, type I cytoskeletal 9, Keratin, type I cytoskeletal 9	144	26			12214	2+	1060.56	0.009	8.48606	0.9713	K.TLLDIDNTR.M
1	1	CONTAM|P35527, sp|P35527|K1C9_HUMAN	62129.44576000013, 62064.327320000135	0.465	KRT9, KRT9	Tax_Id=9606 Keratin, type I cytoskeletal 9, Keratin, type I cytoskeletal 9	144	26			13254	2+	897.413	0.005	5.57157	0.9989	R.MTLDDFR.I
1	1	CONTAM|P35527, sp|P35527|K1C9_HUMAN	62129.44576000013, 62064.327320000135	0.465	KRT9, KRT9	Tax_Id=9606 Keratin, type I cytoskeletal 9, Keratin, type I cytoskeletal 9	144	26			15220	3+	2510.13	0.014	5.5774	1	K.EIETYHNLLEGGQEDFESSGAGK.I
1	1	CONTAM|P35527, sp|P35527|K1C9_HUMAN	62129.44576000013, 62064.327320000135	0.465	KRT9, KRT9	Tax_Id=9606 Keratin, type I cytoskeletal 9, Keratin, type I cytoskeletal 9	144	26			15247	2+	2510.13	0.013	5.17901	0.9989	K.EIETYHNLLEGGQEDFESSGAGK.I
1	1	CONTAM|P35527, sp|P35527|K1C9_HUMAN	62129.44576000013, 62064.327320000135	0.465	KRT9, KRT9	Tax_Id=9606 Keratin, type I cytoskeletal 9, Keratin, type I cytoskeletal 9	144	26			17234	3+	1837.96	0.011	5.98488	1	R.HGVQELEIELQSQLSK.K
1	1	CONTAM|P35527, sp|P35527|K1C9_HUMAN	62129.44576000013, 62064.327320000135	0.465	KRT9, KRT9	Tax_Id=9606 Keratin, type I cytoskeletal 9, Keratin, type I cytoskeletal 9	144	26			21309	3+	2203.01	0.015	6.80885	0.9237	K.SDLEM"QYETLQEELM"ALK.K
1	1	CONTAM|P35527, sp|P35527|K1C9_HUMAN	62129.44576000013, 62064.327320000135	0.465	KRT9, KRT9	Tax_Id=9606 Keratin, type I cytoskeletal 9, Keratin, type I cytoskeletal 9	144	26			21346	2+	2187.02	0.013	5.94416	0.9993	K.SDLEMQYETLQEELM"ALK.K
1	1	CONTAM|P35527, sp|P35527|K1C9_HUMAN	62129.44576000013, 62064.327320000135	0.465	KRT9, KRT9	Tax_Id=9606 Keratin, type I cytoskeletal 9, Keratin, type I cytoskeletal 9	144	26			21984	3+	2902.41	0.02	6.89082	0.9999	K.NYSPYYNTIDDLKDQIVDLTVGNNK.T
1	1	CONTAM|P35527, sp|P35527|K1C9_HUMAN	62129.44576000013, 62064.327320000135	0.465	KRT9, KRT9	Tax_Id=9606 Keratin, type I cytoskeletal 9, Keratin, type I cytoskeletal 9	144	26			22034	2+	2187.02	0.021	9.60211	0.9997	K.SDLEM"QYETLQEELMALK.K
1	1	CONTAM|P35527, sp|P35527|K1C9_HUMAN	62129.44576000013, 62064.327320000135	0.465	KRT9, KRT9	Tax_Id=9606 Keratin, type I cytoskeletal 9, Keratin, type I cytoskeletal 9	144	26			22140	2+	2171.03	0.013	5.98795	1	K.SDLEMQYETLQEELMALK.K
2	1	sp|O00187-2|MASP2_HUMAN, sp|O00187|MASP2_HUMAN	20629.16708, 75702.36032000023	0.211	MASP2, MASP2	Tax_Id=9606 Isoform 2 of Mannan-binding lectin serine protease 2 precursor, Mannan-binding lectin serine protease 2	9	3	4.25	3	12705	2+	1750.8	0.008	4.56933	0.8656	R.LASPGFPGEYANDQER.R
2	1	sp|O00187-2|MASP2_HUMAN, sp|O00187|MASP2_HUMAN	20629.16708, 75702.36032000023	0.211	MASP2, MASP2	Tax_Id=9606 Isoform 2 of Mannan-binding lectin serine protease 2 precursor, Mannan-binding lectin serine protease 2	9	3	4.25	3	10442	2+	1696.83	-0.001	0.589336	0.9928	K.VLATLC'GQESTDTER.A	5758.93	18884.6
2	1	sp|O00187-2|MASP2_HUMAN, sp|O00187|MASP2_HUMAN	20629.16708, 75702.36032000023	0.211	MASP2, MASP2	Tax_Id=9606 Isoform 2 of Mannan-binding lectin serine protease 2 precursor, Mannan-binding lectin serine protease 2	9	3	4.25	3	12624	2+	1750.8	0.012	6.854	0.8726	R.LASPGFPGEYANDQER.R
2	1	sp|O00187-2|MASP2_HUMAN, sp|O00187|MASP2_HUMAN	20629.16708, 75702.36032000023	0.211	MASP2, MASP2	Tax_Id=9606 Isoform 2 of Mannan-binding lectin serine protease 2 precursor, Mannan-binding lectin serine protease 2	9	3	4.25	3	8849	2+	1696.83	0.001	0.589336	0.9847	K.VLATLC'GQESTDTER.A	915.69	3043.1
2	1	sp|O00187-2|MASP2_HUMAN, sp|O00187|MASP2_HUMAN	20629.16708, 75702.36032000023	0.211	MASP2, MASP2	Tax_Id=9606 Isoform 2 of Mannan-binding lectin serine protease 2 precursor, Mannan-binding lectin serine protease 2	9	3	4.25	3	10308	2+	1696.83	0.006	3.53602	1	K.VLATLC'GQESTDTER.A	2220.17	15626.6
2	1	sp|O00187-2|MASP2_HUMAN, sp|O00187|MASP2_HUMAN	20629.16708, 75702.36032000023	0.211	MASP2, MASP2	Tax_Id=9606 Isoform 2 of Mannan-binding lectin serine protease 2 precursor, Mannan-binding lectin serine protease 2	9	3	4.25	3	12509	2+	1750.8	0.013	7.42516	0.9955	R.LASPGFPGEYANDQER.R
2	1	sp|O00187-2|MASP2_HUMAN, sp|O00187|MASP2_HUMAN	20629.16708, 75702.36032000023	0.211	MASP2, MASP2	Tax_Id=9606 Isoform 2 of Mannan-binding lectin serine protease 2 precursor, Mannan-binding lectin serine protease 2	9	3	4.25	3	12640	2+	1750.8	0.012	6.854	1	R.LASPGFPGEYANDQER.R
2	1	sp|O00187-2|MASP2_HUMAN, sp|O00187|MASP2_HUMAN	20629.16708, 75702.36032000023	0.211	MASP2, MASP2	Tax_Id=9606 Isoform 2 of Mannan-binding lectin serine protease 2 precursor, Mannan-binding lectin serine protease 2	9	3	4.25	3	15097	2+	987.505	0.01	10.1265	0.9996	K.WPEPVFGR.L
2	1	sp|O00187-2|MASP2_HUMAN, sp|O00187|MASP2_HUMAN	20629.16708, 75702.36032000023	0.211	MASP2, MASP2	Tax_Id=9606 Isoform 2 of Mannan-binding lectin serine protease 2 precursor, Mannan-binding lectin serine protease 2	9	3	4.25	3	15075	2+	987.505	0.005	5.06327	0.9994	K.WPEPVFGR.L
3	1	sp|O00391-2|QSOX1_HUMAN, sp|O00391|QSOX1_HUMAN	66860.78340000026, 82577.73084000024	0.235	QSOX1, QSOX1	Tax_Id=9606 Isoform 2 of Sulfhydryl oxidase 1 precursor, Sulfhydryl oxidase 1 (short name: hQSOX)	23	11	0.67	1	10043	2+	930.508	-0.975	26.867	0.9766	R.VPVLMESR.S
3	1	sp|O00391-2|QSOX1_HUMAN, sp|O00391|QSOX1_HUMAN	66860.78340000026, 82577.73084000024	0.235	QSOX1, QSOX1	Tax_Id=9606 Isoform 2 of Sulfhydryl oxidase 1 precursor, Sulfhydryl oxidase 1 (short name: hQSOX)	23	11	0.67	1	10806	2+	1356.68	0.007	5.15966	0.9999	R.LAGAPSEDPQFPK.V
3	1	sp|O00391-2|QSOX1_HUMAN, sp|O00391|QSOX1_HUMAN	66860.78340000026, 82577.73084000024	0.235	QSOX1, QSOX1	Tax_Id=9606 Isoform 2 of Sulfhydryl oxidase 1 precursor, Sulfhydryl oxidase 1 (short name: hQSOX)	23	11	0.67	1	16177	2+	1196.59	0.008	6.68564	0.989	K.LEEIDGFFAR.N
3	1	sp|O00391-2|QSOX1_HUMAN, sp|O00391|QSOX1_HUMAN	66860.78340000026, 82577.73084000024	0.235	QSOX1, QSOX1	Tax_Id=9606 Isoform 2 of Sulfhydryl oxidase 1 precursor, Sulfhydryl oxidase 1 (short name: hQSOX)	23	11	0.67	1	17339	3+	2042.05	0.013	6.36617	1	K.AHFSPSNIILDFPAAGSAAR.R
3	1	sp|O00391-2|QSOX1_HUMAN, sp|O00391|QSOX1_HUMAN	66860.78340000026, 82577.73084000024	0.235	QSOX1, QSOX1	Tax_Id=9606 Isoform 2 of Sulfhydryl oxidase 1 precursor, Sulfhydryl oxidase 1 (short name: hQSOX)	23	11	0.67	1	19166	2+	1482.75	0.012	8.09309	1	R.NNEEYLALIFEK.G
3	1	sp|O00391-2|QSOX1_HUMAN, sp|O00391|QSOX1_HUMAN	66860.78340000026, 82577.73084000024	0.235	QSOX1, QSOX1	Tax_Id=9606 Isoform 2 of Sulfhydryl oxidase 1 precursor, Sulfhydryl oxidase 1 (short name: hQSOX)	23	11	0.67	1	19341	2+	2047.07	0.015	7.32754	1	R.SALYSPSDPLTLLQADTVR.G
3	1	sp|O00391-2|QSOX1_HUMAN, sp|O00391|QSOX1_HUMAN	66860.78340000026, 82577.73084000024	0.235	QSOX1, QSOX1	Tax_Id=9606 Isoform 2 of Sulfhydryl oxidase 1 precursor, Sulfhydryl oxidase 1 (short name: hQSOX)	23	11	0.67	1	21198	2+	1738.87	0.007	4.0256	0.996	K.FGVTDFPSC'YLLFR.N	109156	73217
3	1	sp|O00391-2|QSOX1_HUMAN, sp|O00391|QSOX1_HUMAN	66860.78340000026, 82577.73084000024	0.235	QSOX1, QSOX1	Tax_Id=9606 Isoform 2 of Sulfhydryl oxidase 1 precursor, Sulfhydryl oxidase 1 (short name: hQSOX)	23	11	0.67	1	23854	3+	1858.99	0.012	6.4551	0.9998	R.LDVPVWDVEATLNFLK.A
3	1	sp|O00391-2|QSOX1_HUMAN, sp|O00391|QSOX1_HUMAN	66860.78340000026, 82577.73084000024	0.235	QSOX1, QSOX1	Tax_Id=9606 Isoform 2 of Sulfhydryl oxidase 1 precursor, Sulfhydryl oxidase 1 (short name: hQSOX)	23	11	0.67	1	4642	2+	1209.55	0.007	5.78728	0.9684	R.Q^NVDHSQEAAK.A
3	1	sp|O00391-2|QSOX1_HUMAN, sp|O00391|QSOX1_HUMAN	66860.78340000026, 82577.73084000024	0.235	QSOX1, QSOX1	Tax_Id=9606 Isoform 2 of Sulfhydryl oxidase 1 precursor, Sulfhydryl oxidase 1 (short name: hQSOX)	23	11	0.67	1	10605	2+	930.508	0.006	6.44809	0.9986	R.VPVLMESR.S
3	1	sp|O00391-2|QSOX1_HUMAN, sp|O00391|QSOX1_HUMAN	66860.78340000026, 82577.73084000024	0.235	QSOX1, QSOX1	Tax_Id=9606 Isoform 2 of Sulfhydryl oxidase 1 precursor, Sulfhydryl oxidase 1 (short name: hQSOX)	23	11	0.67	1	11362	2+	1356.68	0.009	6.63384	0.9986	R.LAGAPSEDPQFPK.V
3	1	sp|O00391-2|QSOX1_HUMAN, sp|O00391|QSOX1_HUMAN	66860.78340000026, 82577.73084000024	0.235	QSOX1, QSOX1	Tax_Id=9606 Isoform 2 of Sulfhydryl oxidase 1 precursor, Sulfhydryl oxidase 1 (short name: hQSOX)	23	11	0.67	1	11367	2+	945.515	0.005	5.28812	0.943	R.FPVLEGQR.L
3	1	sp|O00391-2|QSOX1_HUMAN, sp|O00391|QSOX1_HUMAN	66860.78340000026, 82577.73084000024	0.235	QSOX1, QSOX1	Tax_Id=9606 Isoform 2 of Sulfhydryl oxidase 1 precursor, Sulfhydryl oxidase 1 (short name: hQSOX)	23	11	0.67	1	16739	2+	1196.59	0.008	6.68564	0.9996	K.LEEIDGFFAR.N
3	1	sp|O00391-2|QSOX1_HUMAN, sp|O00391|QSOX1_HUMAN	66860.78340000026, 82577.73084000024	0.235	QSOX1, QSOX1	Tax_Id=9606 Isoform 2 of Sulfhydryl oxidase 1 precursor, Sulfhydryl oxidase 1 (short name: hQSOX)	23	11	0.67	1	17949	3+	2042.05	0.018	8.81469	1	K.AHFSPSNIILDFPAAGSAAR.R
3	1	sp|O00391-2|QSOX1_HUMAN, sp|O00391|QSOX1_HUMAN	66860.78340000026, 82577.73084000024	0.235	QSOX1, QSOX1	Tax_Id=9606 Isoform 2 of Sulfhydryl oxidase 1 precursor, Sulfhydryl oxidase 1 (short name: hQSOX)	23	11	0.67	1	18794	2+	1262.65	0.008	6.33587	0.8719	R.DFNIPGFPTVR.F
3	1	sp|O00391-2|QSOX1_HUMAN, sp|O00391|QSOX1_HUMAN	66860.78340000026, 82577.73084000024	0.235	QSOX1, QSOX1	Tax_Id=9606 Isoform 2 of Sulfhydryl oxidase 1 precursor, Sulfhydryl oxidase 1 (short name: hQSOX)	23	11	0.67	1	24592	3+	1858.99	0.015	8.06888	0.9873	R.LDVPVWDVEATLNFLK.A
3	1	sp|O00391-2|QSOX1_HUMAN, sp|O00391|QSOX1_HUMAN	66860.78340000026, 82577.73084000024	0.235	QSOX1, QSOX1	Tax_Id=9606 Isoform 2 of Sulfhydryl oxidase 1 precursor, Sulfhydryl oxidase 1 (short name: hQSOX)	23	11	0.67	1	4674	2+	1209.55	0.01	8.26754	0.9876	R.Q^NVDHSQEAAK.A
3	1	sp|O00391-2|QSOX1_HUMAN, sp|O00391|QSOX1_HUMAN	66860.78340000026, 82577.73084000024	0.235	QSOX1, QSOX1	Tax_Id=9606 Isoform 2 of Sulfhydryl oxidase 1 precursor, Sulfhydryl oxidase 1 (short name: hQSOX)	23	11	0.67	1	11330	2+	1356.68	0.007	5.15966	0.7204	R.LAGAPSEDPQFPK.V
3	1	sp|O00391-2|QSOX1_HUMAN, sp|O00391|QSOX1_HUMAN	66860.78340000026, 82577.73084000024	0.235	QSOX1, QSOX1	Tax_Id=9606 Isoform 2 of Sulfhydryl oxidase 1 precursor, Sulfhydryl oxidase 1 (short name: hQSOX)	23	11	0.67	1	11402	2+	945.515	0.005	5.28812	0.8351	R.FPVLEGQR.L
3	1	sp|O00391-2|QSOX1_HUMAN, sp|O00391|QSOX1_HUMAN	66860.78340000026, 82577.73084000024	0.235	QSOX1, QSOX1	Tax_Id=9606 Isoform 2 of Sulfhydryl oxidase 1 precursor, Sulfhydryl oxidase 1 (short name: hQSOX)	23	11	0.67	1	16667	2+	1196.59	-0.002	1.67141	0.9967	K.LEEIDGFFAR.N
3	1	sp|O00391-2|QSOX1_HUMAN, sp|O00391|QSOX1_HUMAN	66860.78340000026, 82577.73084000024	0.235	QSOX1, QSOX1	Tax_Id=9606 Isoform 2 of Sulfhydryl oxidase 1 precursor, Sulfhydryl oxidase 1 (short name: hQSOX)	23	11	0.67	1	17851	3+	2042.05	0.022	10.7735	1	K.AHFSPSNIILDFPAAGSAAR.R
3	1	sp|O00391-2|QSOX1_HUMAN, sp|O00391|QSOX1_HUMAN	66860.78340000026, 82577.73084000024	0.235	QSOX1, QSOX1	Tax_Id=9606 Isoform 2 of Sulfhydryl oxidase 1 precursor, Sulfhydryl oxidase 1 (short name: hQSOX)	23	11	0.67	1	19662	2+	1482.75	1.015	10.1164	0.9999	R.NNEEYLALIFEK.G
3	1	sp|O00391-2|QSOX1_HUMAN, sp|O00391|QSOX1_HUMAN	66860.78340000026, 82577.73084000024	0.235	QSOX1, QSOX1	Tax_Id=9606 Isoform 2 of Sulfhydryl oxidase 1 precursor, Sulfhydryl oxidase 1 (short name: hQSOX)	23	11	0.67	1	24348	3+	1858.99	0.014	7.53095	0.7969	R.LDVPVWDVEATLNFLK.A
4	1	sp|O00533|NCHL1_HUMAN, sp|O00533-2|NCHL1_HUMAN	135071.47195999973, 136698.21539999967	0.172	CHL1, CHL1	Neural cell adhesion molecule L1-like protein, Tax_Id=9606 Gene_Symbol=CHL1 Isoform 2 of Neural cell adhesion molecule L1-like protein	24	14	3.72	8	8840	2+	956.552	0.004	4.18168	0.9898	R.VIAVNEVGR.S
4	1	sp|O00533|NCHL1_HUMAN, sp|O00533-2|NCHL1_HUMAN	135071.47195999973, 136698.21539999967	0.172	CHL1, CHL1	Neural cell adhesion molecule L1-like protein, Tax_Id=9606 Gene_Symbol=CHL1 Isoform 2 of Neural cell adhesion molecule L1-like protein	24	14	3.72	8	7729	3+	1463.74	0.009	6.14864	1	R.IPNEGHISHFQGK.Y
4	1	sp|O00533|NCHL1_HUMAN, sp|O00533-2|NCHL1_HUMAN	135071.47195999973, 136698.21539999967	0.172	CHL1, CHL1	Neural cell adhesion molecule L1-like protein, Tax_Id=9606 Gene_Symbol=CHL1 Isoform 2 of Neural cell adhesion molecule L1-like protein	24	14	3.72	8	9065	2+	956.552	0.006	6.27253	0.7579	R.VIAVNEVGR.S
4	1	sp|O00533|NCHL1_HUMAN, sp|O00533-2|NCHL1_HUMAN	135071.47195999973, 136698.21539999967	0.172	CHL1, CHL1	Neural cell adhesion molecule L1-like protein, Tax_Id=9606 Gene_Symbol=CHL1 Isoform 2 of Neural cell adhesion molecule L1-like protein	24	14	3.72	8	10228	2+	1380.62	0.008	5.79449	0.9993	K.SMEQNGPGLEYR.V
4	1	sp|O00533|NCHL1_HUMAN, sp|O00533-2|NCHL1_HUMAN	135071.47195999973, 136698.21539999967	0.172	CHL1, CHL1	Neural cell adhesion molecule L1-like protein, Tax_Id=9606 Gene_Symbol=CHL1 Isoform 2 of Neural cell adhesion molecule L1-like protein	24	14	3.72	8	13494	2+	1368.6	0.01	7.30675	0.9956	K.DGNPFYFTDHR.I
4	1	sp|O00533|NCHL1_HUMAN, sp|O00533-2|NCHL1_HUMAN	135071.47195999973, 136698.21539999967	0.172	CHL1, CHL1	Neural cell adhesion molecule L1-like protein, Tax_Id=9606 Gene_Symbol=CHL1 Isoform 2 of Neural cell adhesion molecule L1-like protein	24	14	3.72	8	13621	2+	1284.61	0.011	8.5629	1	K.GDLYFANVEEK.D
4	1	sp|O00533|NCHL1_HUMAN, sp|O00533-2|NCHL1_HUMAN	135071.47195999973, 136698.21539999967	0.172	CHL1, CHL1	Neural cell adhesion molecule L1-like protein, Tax_Id=9606 Gene_Symbol=CHL1 Isoform 2 of Neural cell adhesion molecule L1-like protein	24	14	3.72	8	14168	2+	1453.74	0.009	6.19093	0.9934	R.VMTPAVYAPYDVK.V
4	1	sp|O00533|NCHL1_HUMAN, sp|O00533-2|NCHL1_HUMAN	135071.47195999973, 136698.21539999967	0.172	CHL1, CHL1	Neural cell adhesion molecule L1-like protein, Tax_Id=9606 Gene_Symbol=CHL1 Isoform 2 of Neural cell adhesion molecule L1-like protein	24	14	3.72	8	14864	3+	2991.52	1	0	0.8881	K.KPQSAVYSTGSNGILLC'EAEGEPQPTIK.W	0	9468.28
4	1	sp|O00533|NCHL1_HUMAN, sp|O00533-2|NCHL1_HUMAN	135071.47195999973, 136698.21539999967	0.172	CHL1, CHL1	Neural cell adhesion molecule L1-like protein, Tax_Id=9606 Gene_Symbol=CHL1 Isoform 2 of Neural cell adhesion molecule L1-like protein	24	14	3.72	8	15345	2+	1454.65	-0.007	4.81217	0.9999	R.NDYC'C'FAAFPR.L	1985.28	35562.6
4	1	sp|O00533|NCHL1_HUMAN, sp|O00533-2|NCHL1_HUMAN	135071.47195999973, 136698.21539999967	0.172	CHL1, CHL1	Neural cell adhesion molecule L1-like protein, Tax_Id=9606 Gene_Symbol=CHL1 Isoform 2 of Neural cell adhesion molecule L1-like protein	24	14	3.72	8	16717	3+	2505.3	0.012	4.78985	0.9998	K.EKIDPLEVEEGDPIVLPC'NPPK.G	1755.82	57839.3
4	1	sp|O00533|NCHL1_HUMAN, sp|O00533-2|NCHL1_HUMAN	135071.47195999973, 136698.21539999967	0.172	CHL1, CHL1	Neural cell adhesion molecule L1-like protein, Tax_Id=9606 Gene_Symbol=CHL1 Isoform 2 of Neural cell adhesion molecule L1-like protein	24	14	3.72	8	17914	2+	2248.16	0.01	4.44808	0.9998	K.IDPLEVEEGDPIVLPC'NPPK.G	0	32729.1
4	1	sp|O00533|NCHL1_HUMAN, sp|O00533-2|NCHL1_HUMAN	135071.47195999973, 136698.21539999967	0.172	CHL1, CHL1	Neural cell adhesion molecule L1-like protein, Tax_Id=9606 Gene_Symbol=CHL1 Isoform 2 of Neural cell adhesion molecule L1-like protein	24	14	3.72	8	21535	2+	2237.07	0.008	3.57611	0.7689	K.VQVAFPFDEYFQIEC'EAK.G	48623.6	160085
4	1	sp|O00533|NCHL1_HUMAN, sp|O00533-2|NCHL1_HUMAN	135071.47195999973, 136698.21539999967	0.172	CHL1, CHL1	Neural cell adhesion molecule L1-like protein, Tax_Id=9606 Gene_Symbol=CHL1 Isoform 2 of Neural cell adhesion molecule L1-like protein	24	14	3.72	8	7578	3+	1463.74	0.009	6.14864	0.98	R.IPNEGHISHFQGK.Y
4	1	sp|O00533|NCHL1_HUMAN, sp|O00533-2|NCHL1_HUMAN	135071.47195999973, 136698.21539999967	0.172	CHL1, CHL1	Neural cell adhesion molecule L1-like protein, Tax_Id=9606 Gene_Symbol=CHL1 Isoform 2 of Neural cell adhesion molecule L1-like protein	24	14	3.72	8	8975	2+	956.552	0.007	7.31795	0.9947	R.VIAVNEVGR.S
4	1	sp|O00533|NCHL1_HUMAN, sp|O00533-2|NCHL1_HUMAN	135071.47195999973, 136698.21539999967	0.172	CHL1, CHL1	Neural cell adhesion molecule L1-like protein, Tax_Id=9606 Gene_Symbol=CHL1 Isoform 2 of Neural cell adhesion molecule L1-like protein	24	14	3.72	8	13403	2+	1368.6	0.009	6.57608	0.9997	K.DGNPFYFTDHR.I
4	1	sp|O00533|NCHL1_HUMAN, sp|O00533-2|NCHL1_HUMAN	135071.47195999973, 136698.21539999967	0.172	CHL1, CHL1	Neural cell adhesion molecule L1-like protein, Tax_Id=9606 Gene_Symbol=CHL1 Isoform 2 of Neural cell adhesion molecule L1-like protein	24	14	3.72	8	13589	2+	1284.61	0.007	5.44912	0.9996	K.GDLYFANVEEK.D
4	1	sp|O00533|NCHL1_HUMAN, sp|O00533-2|NCHL1_HUMAN	135071.47195999973, 136698.21539999967	0.172	CHL1, CHL1	Neural cell adhesion molecule L1-like protein, Tax_Id=9606 Gene_Symbol=CHL1 Isoform 2 of Neural cell adhesion molecule L1-like protein	24	14	3.72	8	15444	3+	2024	-0.022	10.8696	0.8123	R.VNGSPVDNHPFAGDVVFPR.E
4	1	sp|O00533|NCHL1_HUMAN, sp|O00533-2|NCHL1_HUMAN	135071.47195999973, 136698.21539999967	0.172	CHL1, CHL1	Neural cell adhesion molecule L1-like protein, Tax_Id=9606 Gene_Symbol=CHL1 Isoform 2 of Neural cell adhesion molecule L1-like protein	24	14	3.72	8	16817	3+	2505.3	0.009	3.59239	0.9916	K.EKIDPLEVEEGDPIVLPC'NPPK.G	100932	311534
4	1	sp|O00533|NCHL1_HUMAN, sp|O00533-2|NCHL1_HUMAN	135071.47195999973, 136698.21539999967	0.172	CHL1, CHL1	Neural cell adhesion molecule L1-like protein, Tax_Id=9606 Gene_Symbol=CHL1 Isoform 2 of Neural cell adhesion molecule L1-like protein	24	14	3.72	8	18029	2+	2248.16	0.002	0.889616	0.9999	K.IDPLEVEEGDPIVLPC'NPPK.G	20160.3	81592.5
4	1	sp|O00533|NCHL1_HUMAN, sp|O00533-2|NCHL1_HUMAN	135071.47195999973, 136698.21539999967	0.172	CHL1, CHL1	Neural cell adhesion molecule L1-like protein, Tax_Id=9606 Gene_Symbol=CHL1 Isoform 2 of Neural cell adhesion molecule L1-like protein	24	14	3.72	8	23912	2+	2546.3	0.007	2.74908	0.8946	K.GEILLLEC'FAEGLPTPQVDWNK.I	19103.8	33362.6
4	1	sp|O00533|NCHL1_HUMAN, sp|O00533-2|NCHL1_HUMAN	135071.47195999973, 136698.21539999967	0.172	CHL1, CHL1	Neural cell adhesion molecule L1-like protein, Tax_Id=9606 Gene_Symbol=CHL1 Isoform 2 of Neural cell adhesion molecule L1-like protein	24	14	3.72	8	23999	3+	2546.3	0.001	0.392726	0.7555	K.GEILLLEC'FAEGLPTPQVDWNK.I	96626.3	262264
4	1	sp|O00533|NCHL1_HUMAN, sp|O00533-2|NCHL1_HUMAN	135071.47195999973, 136698.21539999967	0.172	CHL1, CHL1	Neural cell adhesion molecule L1-like protein, Tax_Id=9606 Gene_Symbol=CHL1 Isoform 2 of Neural cell adhesion molecule L1-like protein	24	14	3.72	8	6043	3+	2053.93	0.017	8.27681	0.8946	R.SQPSQPSDHHETPPAAPDR.N
4	1	sp|O00533|NCHL1_HUMAN, sp|O00533-2|NCHL1_HUMAN	135071.47195999973, 136698.21539999967	0.172	CHL1, CHL1	Neural cell adhesion molecule L1-like protein, Tax_Id=9606 Gene_Symbol=CHL1 Isoform 2 of Neural cell adhesion molecule L1-like protein	24	14	3.72	8	10148	2+	1380.62	0.02	14.4862	0.6977	K.SMEQNGPGLEYR.V
4	1	sp|O00533|NCHL1_HUMAN, sp|O00533-2|NCHL1_HUMAN	135071.47195999973, 136698.21539999967	0.172	CHL1, CHL1	Neural cell adhesion molecule L1-like protein, Tax_Id=9606 Gene_Symbol=CHL1 Isoform 2 of Neural cell adhesion molecule L1-like protein	24	14	3.72	8	21822	2+	2237.07	0.008	3.57611	0.9616	K.VQVAFPFDEYFQIEC'EAK.G	210445	66470.3
5	1	sp|O14786-3|NRP1_HUMAN, sp|O14786-2|NRP1_HUMAN, sp|O14786|NRP1_HUMAN	68375.5109600002, 71935.17540000021, 103134.34092000006	0.105	NRP1, NRP1, NRP1	Tax_Id=9606 Neuropilin 1, Tax_Id=9606 Gene_Symbol=NRP1 Isoform 2 of Neuropilin-1, Neuropilin-1	9	4			11461	2+	1655.73	0.011	6.6436	1	K.SFEGNNNYDTPELR.T
5	1	sp|O14786-3|NRP1_HUMAN, sp|O14786-2|NRP1_HUMAN, sp|O14786|NRP1_HUMAN	68375.5109600002, 71935.17540000021, 103134.34092000006	0.105	NRP1, NRP1, NRP1	Tax_Id=9606 Neuropilin 1, Tax_Id=9606 Gene_Symbol=NRP1 Isoform 2 of Neuropilin-1, Neuropilin-1	9	4			10484	2+	1278.7	-0.984	12.5127	0.9924	R.FVTAVGTQGAISK.E
5	1	sp|O14786-3|NRP1_HUMAN, sp|O14786-2|NRP1_HUMAN, sp|O14786|NRP1_HUMAN	68375.5109600002, 71935.17540000021, 103134.34092000006	0.105	NRP1, NRP1, NRP1	Tax_Id=9606 Neuropilin 1, Tax_Id=9606 Gene_Symbol=NRP1 Isoform 2 of Neuropilin-1, Neuropilin-1	9	4			12042	2+	1655.73	0.011	6.6436	0.9999	K.SFEGNNNYDTPELR.T
5	1	sp|O14786-3|NRP1_HUMAN, sp|O14786-2|NRP1_HUMAN, sp|O14786|NRP1_HUMAN	68375.5109600002, 71935.17540000021, 103134.34092000006	0.105	NRP1, NRP1, NRP1	Tax_Id=9606 Neuropilin 1, Tax_Id=9606 Gene_Symbol=NRP1 Isoform 2 of Neuropilin-1, Neuropilin-1	9	4			12002	2+	1655.73	0.01	6.03963	0.9999	K.SFEGNNNYDTPELR.T
5	1	sp|O14786-3|NRP1_HUMAN, sp|O14786-2|NRP1_HUMAN, sp|O14786|NRP1_HUMAN	68375.5109600002, 71935.17540000021, 103134.34092000006	0.105	NRP1, NRP1, NRP1	Tax_Id=9606 Neuropilin 1, Tax_Id=9606 Gene_Symbol=NRP1 Isoform 2 of Neuropilin-1, Neuropilin-1	9	4			11658	2+	1655.73	0.013	7.85152	1	K.SFEGNNNYDTPELR.T
5	1	sp|O14786-3|NRP1_HUMAN, sp|O14786-2|NRP1_HUMAN, sp|O14786|NRP1_HUMAN	68375.5109600002, 71935.17540000021, 103134.34092000006	0.105	NRP1, NRP1, NRP1	Tax_Id=9606 Neuropilin 1, Tax_Id=9606 Gene_Symbol=NRP1 Isoform 2 of Neuropilin-1, Neuropilin-1	9	4			10255	2+	1278.71	0.008	6.25633	1	R.FVTAVGTQGAISK.E
5	1	sp|O14786-3|NRP1_HUMAN, sp|O14786-2|NRP1_HUMAN, sp|O14786|NRP1_HUMAN	68375.5109600002, 71935.17540000021, 103134.34092000006	0.105	NRP1, NRP1, NRP1	Tax_Id=9606 Neuropilin 1, Tax_Id=9606 Gene_Symbol=NRP1 Isoform 2 of Neuropilin-1, Neuropilin-1	9	4			11541	3+	2346.1	0.017	7.24606	0.9922	K.IESPGYLTSPGYPHSYHPSEK.C
5	1	sp|O14786-3|NRP1_HUMAN, sp|O14786-2|NRP1_HUMAN, sp|O14786|NRP1_HUMAN	68375.5109600002, 71935.17540000021, 103134.34092000006	0.105	NRP1, NRP1, NRP1	Tax_Id=9606 Neuropilin 1, Tax_Id=9606 Gene_Symbol=NRP1 Isoform 2 of Neuropilin-1, Neuropilin-1	9	4			11846	2+	1655.73	0.009	5.43567	0.9996	K.SFEGNNNYDTPELR.T
5	1	sp|O14786-3|NRP1_HUMAN, sp|O14786-2|NRP1_HUMAN, sp|O14786|NRP1_HUMAN	68375.5109600002, 71935.17540000021, 103134.34092000006	0.105	NRP1, NRP1, NRP1	Tax_Id=9606 Neuropilin 1, Tax_Id=9606 Gene_Symbol=NRP1 Isoform 2 of Neuropilin-1, Neuropilin-1	9	4			18997	3+	1807.91	0.009	4.97812	0.9987	R.LEIWDGFPDVGPHIGR.Y
6	1	sp|O43866|CD5L_HUMAN	38087.8	0.516	CD5L	CD5 antigen-like	76	22	1.64	73	16540	3+	2586.08	0.006	2.32012	0.7931	K.NTC'NHDEDTWVEC'EDPFDLR.L	13682.9	27761
6	1	sp|O43866|CD5L_HUMAN	38087.8	0.516	CD5L	CD5 antigen-like	76	22	1.64	73	8019	2+	1161.57	1.005	4.30453	0.9998	R.LVGGDNLCSGR.L	180216	443440
6	1	sp|O43866|CD5L_HUMAN	38087.8	0.516	CD5L	CD5 antigen-like	76	22	1.64	73	11956	2+	1559.72	0.01	6.41142	0.932	R.EATLQDCPSGPWGK.N	140678	269924
6	1	sp|O43866|CD5L_HUMAN	38087.8	0.516	CD5L	CD5 antigen-like	76	22	1.64	73	12039	2+	1562.73	-0.002	1.27981	0.9992	R.EATLQDC'PSGPWGK.N	128180	248360
6	1	sp|O43866|CD5L_HUMAN	38087.8	0.516	CD5L	CD5 antigen-like	76	22	1.64	73	13788	2+	2221.09	-1.992	3.60184	0.6621	R.ELGC'GAASGTPSGILYEPPAEK.E	96913.3	168389
6	1	sp|O43866|CD5L_HUMAN	38087.8	0.516	CD5L	CD5 antigen-like	76	22	1.64	73	16715	3+	2586.08	1.987	5.02692	0.9793	K.NTC'NHDEDTWVEC'EDPFDLR.L	367973	558047
6	1	sp|O43866|CD5L_HUMAN	38087.8	0.516	CD5L	CD5 antigen-like	76	22	1.64	73	12652	2+	1562.73	0.002	1.27981	0.9999	R.EATLQDC'PSGPWGK.N	166845	285322
6	1	sp|O43866|CD5L_HUMAN	38087.8	0.516	CD5L	CD5 antigen-like	76	22	1.64	73	14421	2+	2221.09	0.004	1.80092	0.9985	R.ELGC'GAASGTPSGILYEPPAEK.E	112785	152535
6	1	sp|O43866|CD5L_HUMAN	38087.8	0.516	CD5L	CD5 antigen-like	76	22	1.64	73	17380	3+	2586.08	-1.013	5.02692	0.9992	K.NTC'NHDEDTWVEC'EDPFDLR.L	406273	634022
6	1	sp|O43866|CD5L_HUMAN	38087.8	0.516	CD5L	CD5 antigen-like	76	22	1.64	73	8626	2+	1161.57	1.005	4.30453	0.9545	R.LVGGDNLCSGR.L	276080	701273
6	1	sp|O43866|CD5L_HUMAN	38087.8	0.516	CD5L	CD5 antigen-like	76	22	1.64	73	12495	2+	1562.73	-0.002	1.27981	0.9964	R.EATLQDC'PSGPWGK.N	91538.1	167760
6	1	sp|O43866|CD5L_HUMAN	38087.8	0.516	CD5L	CD5 antigen-like	76	22	1.64	73	3455	2+	971.481	-0.003	3.08807	0.9937	R.LADGPGHC'K.G	36246.9	49263.9
6	1	sp|O43866|CD5L_HUMAN	38087.8	0.516	CD5L	CD5 antigen-like	76	22	1.64	73	6644	2+	1781.78	-0.006	3.36742	0.9546	R.C'SGEEQSLEQC'QHR.F	18611.2	23151
6	1	sp|O43866|CD5L_HUMAN	38087.8	0.516	CD5L	CD5 antigen-like	76	22	1.64	73	6756	2+	879.414	1.019	21.6053	0.9919	K.CYGPGVGR.I
6	1	sp|O43866|CD5L_HUMAN	38087.8	0.516	CD5L	CD5 antigen-like	76	22	1.64	73	8151	2+	1164.59	0	0	0.9999	R.LVGGDNLC'SGR.L	571217	773993
6	1	sp|O43866|CD5L_HUMAN	38087.8	0.516	CD5L	CD5 antigen-like	76	22	1.64	73	8833	2+	849.469	-0.004	4.70882	0.9276	K.DVAVLC'R.E	97906.2	94844.5
6	1	sp|O43866|CD5L_HUMAN	38087.8	0.516	CD5L	CD5 antigen-like	76	22	1.64	73	11982	2+	1562.73	0.003	1.91971	1	R.EATLQDC'PSGPWGK.N	360027	623904
6	1	sp|O43866|CD5L_HUMAN	38087.8	0.516	CD5L	CD5 antigen-like	76	22	1.64	73	13690	3+	2221.09	0.017	7.65391	0.7919	R.ELGC'GAASGTPSGILYEPPAEK.E	112875	196361
6	1	sp|O43866|CD5L_HUMAN	38087.8	0.516	CD5L	CD5 antigen-like	76	22	1.64	73	13743	2+	2218.07	1.023	10.3694	0.9371	R.ELGCGAASGTPSGILYEPPAEK.E	149881	275340
6	1	sp|O43866|CD5L_HUMAN	38087.8	0.516	CD5L	CD5 antigen-like	76	22	1.64	73	14347	3+	2501.13	-0.002	0.799637	0.8517	K.GVWGSVC'DDNWGEKEDQVVC'K.Q	585247	834727
6	1	sp|O43866|CD5L_HUMAN	38087.8	0.516	CD5L	CD5 antigen-like	76	22	1.64	73	14560	2+	1622.69	1.023	14.174	0.6904	K.GVWGSVCDDNWGEK.E	103671	138029
6	1	sp|O43866|CD5L_HUMAN	38087.8	0.516	CD5L	CD5 antigen-like	76	22	1.64	73	15403	2+	1650.72	1.011	6.66375	0.8512	K.GQWGTVCDDGWDIK.D	115750	249189
6	1	sp|O43866|CD5L_HUMAN	38087.8	0.516	CD5L	CD5 antigen-like	76	22	1.64	73	16527	3+	2586.08	1.987	5.02692	0.8512	K.NTC'NHDEDTWVEC'EDPFDLR.L	717671	1.05027e+06
6	1	sp|O43866|CD5L_HUMAN	38087.8	0.516	CD5L	CD5 antigen-like	76	22	1.64	73	3541	2+	971.481	-0.002	2.05871	0.9998	R.LADGPGHC'K.G	168686	276575
6	1	sp|O43866|CD5L_HUMAN	38087.8	0.516	CD5L	CD5 antigen-like	76	22	1.64	73	3556	2+	968.462	0.004	4.13026	0.8371	R.LADGPGHCK.G	206755	335154
6	1	sp|O43866|CD5L_HUMAN	38087.8	0.516	CD5L	CD5 antigen-like	76	22	1.64	73	3648	2+	971.481	-0.003	3.08807	0.9922	R.LADGPGHC'K.G	111226	178638
6	1	sp|O43866|CD5L_HUMAN	38087.8	0.516	CD5L	CD5 antigen-like	76	22	1.64	73	6788	2+	1781.78	-0.004	2.24494	0.9926	R.C'SGEEQSLEQC'QHR.F	132726	204239
6	1	sp|O43866|CD5L_HUMAN	38087.8	0.516	CD5L	CD5 antigen-like	76	22	1.64	73	6791	2+	1775.74	0.01	5.63144	0.9963	R.CSGEEQSLEQCQHR.F	132726	204239
6	1	sp|O43866|CD5L_HUMAN	38087.8	0.516	CD5L	CD5 antigen-like	76	22	1.64	73	6850	3+	1781.78	-0.005	2.80618	1	R.C'SGEEQSLEQC'QHR.F	2.92422e+06	4.52939e+06
6	1	sp|O43866|CD5L_HUMAN	38087.8	0.516	CD5L	CD5 antigen-like	76	22	1.64	73	8336	2+	1164.59	-0.001	0.858674	0.9996	R.LVGGDNLC'SGR.L	2.93763e+06	4591707
6	1	sp|O43866|CD5L_HUMAN	38087.8	0.516	CD5L	CD5 antigen-like	76	22	1.64	73	9007	2+	849.469	-0.003	3.53162	0.9913	K.DVAVLC'R.E	1.13576e+06	848038
6	1	sp|O43866|CD5L_HUMAN	38087.8	0.516	CD5L	CD5 antigen-like	76	22	1.64	73	9031	2+	846.45	-0.051	60.2516	0.973	K.DVAVLCR.E
6	1	sp|O43866|CD5L_HUMAN	38087.8	0.516	CD5L	CD5 antigen-like	76	22	1.64	73	12105	2+	1562.73	0.002	1.27981	1	R.EATLQDC'PSGPWGK.N	2.4167e+06	5134995
6	1	sp|O43866|CD5L_HUMAN	38087.8	0.516	CD5L	CD5 antigen-like	76	22	1.64	73	12161	2+	1559.72	1.017	10.8994	0.9997	R.EATLQDCPSGPWGK.N	2.36422e+06	5017287
6	1	sp|O43866|CD5L_HUMAN	38087.8	0.516	CD5L	CD5 antigen-like	76	22	1.64	73	12237	2+	1562.73	0.001	0.639904	0.9998	R.EATLQDC'PSGPWGK.N	1.64249e+06	3440053
6	1	sp|O43866|CD5L_HUMAN	38087.8	0.516	CD5L	CD5 antigen-like	76	22	1.64	73	12296	2+	1559.72	1.017	10.8994	0.6451	R.EATLQDCPSGPWGK.N	686350	1.38486e+06
6	1	sp|O43866|CD5L_HUMAN	38087.8	0.516	CD5L	CD5 antigen-like	76	22	1.64	73	13145	2+	1566.8	0.006	3.82947	0.6193	R.KPIWLSQMSC'SGR.E	81001.6	187636
6	1	sp|O43866|CD5L_HUMAN	38087.8	0.516	CD5L	CD5 antigen-like	76	22	1.64	73	13785	2+	2221.09	1.005	2.25115	0.7502	R.ELGC'GAASGTPSGILYEPPAEK.E	1.46695e+06	2.45761e+06
6	1	sp|O43866|CD5L_HUMAN	38087.8	0.516	CD5L	CD5 antigen-like	76	22	1.64	73	13833	2+	2218.07	1.023	10.3694	0.8993	R.ELGCGAASGTPSGILYEPPAEK.E	1.47666e+06	2468560
6	1	sp|O43866|CD5L_HUMAN	38087.8	0.516	CD5L	CD5 antigen-like	76	22	1.64	73	13854	3+	2221.09	0.017	7.65391	0.9998	R.ELGC'GAASGTPSGILYEPPAEK.E	986800	1.68421e+06
6	1	sp|O43866|CD5L_HUMAN	38087.8	0.516	CD5L	CD5 antigen-like	76	22	1.64	73	13909	2+	2221.09	1.005	2.25115	1	R.ELGC'GAASGTPSGILYEPPAEK.E	1.44848e+06	2.43128e+06
6	1	sp|O43866|CD5L_HUMAN	38087.8	0.516	CD5L	CD5 antigen-like	76	22	1.64	73	14566	2+	2501.13	-0.006	2.39891	0.9804	K.GVWGSVC'DDNWGEKEDQVVC'K.Q	37306	62749.4
6	1	sp|O43866|CD5L_HUMAN	38087.8	0.516	CD5L	CD5 antigen-like	76	22	1.64	73	14677	2+	1625.71	0.003	1.84535	1	K.GVWGSVC'DDNWGEK.E	817347	1.39413e+06
6	1	sp|O43866|CD5L_HUMAN	38087.8	0.516	CD5L	CD5 antigen-like	76	22	1.64	73	14745	2+	1622.69	1.023	14.174	1	K.GVWGSVCDDNWGEK.E	817347	1390127
6	1	sp|O43866|CD5L_HUMAN	38087.8	0.516	CD5L	CD5 antigen-like	76	22	1.64	73	14804	2+	1625.71	0.001	0.615116	0.9988	K.GVWGSVC'DDNWGEK.E	770211	1.29714e+06
6	1	sp|O43866|CD5L_HUMAN	38087.8	0.516	CD5L	CD5 antigen-like	76	22	1.64	73	15580	2+	1650.72	1.011	6.66375	1	K.GQWGTVCDDGWDIK.D	1.22833e+06	2061918
6	1	sp|O43866|CD5L_HUMAN	38087.8	0.516	CD5L	CD5 antigen-like	76	22	1.64	73	15878	3+	2299.02	0	0	0.7332	R.FWGFHDC'THQEDVAVIC'SG.-	889465	1.37938e+06
6	1	sp|O43866|CD5L_HUMAN	38087.8	0.516	CD5L	CD5 antigen-like	76	22	1.64	73	16680	3+	2586.08	0	0	1	K.NTC'NHDEDTWVEC'EDPFDLR.L	5.43462e+06	8734690
6	1	sp|O43866|CD5L_HUMAN	38087.8	0.516	CD5L	CD5 antigen-like	76	22	1.64	73	16709	2+	2586.08	1.001	0.386686	0.8754	K.NTC'NHDEDTWVEC'EDPFDLR.L	56259.4	77541.9
6	1	sp|O43866|CD5L_HUMAN	38087.8	0.516	CD5L	CD5 antigen-like	76	22	1.64	73	16801	3+	2586.08	0.997	1.16006	0.9999	K.NTC'NHDEDTWVEC'EDPFDLR.L	5.23885e+06	8382193
6	1	sp|O43866|CD5L_HUMAN	38087.8	0.516	CD5L	CD5 antigen-like	76	22	1.64	73	6995	2+	1781.78	-0.007	3.92865	0.9906	R.C'SGEEQSLEQC'QHR.F	18393.8	36082.9
6	1	sp|O43866|CD5L_HUMAN	38087.8	0.516	CD5L	CD5 antigen-like	76	22	1.64	73	7002	3+	1781.78	-0.005	2.80618	0.6047	R.C'SGEEQSLEQC'QHR.F	407153	557485
6	1	sp|O43866|CD5L_HUMAN	38087.8	0.516	CD5L	CD5 antigen-like	76	22	1.64	73	7020	2+	1775.74	0.012	6.75773	1	R.CSGEEQSLEQCQHR.F	17355.1	33601.6
6	1	sp|O43866|CD5L_HUMAN	38087.8	0.516	CD5L	CD5 antigen-like	76	22	1.64	73	8531	2+	1164.59	-0.001	0.858674	0.995	R.LVGGDNLC'SGR.L	3.38456e+06	2.35587e+06
6	1	sp|O43866|CD5L_HUMAN	38087.8	0.516	CD5L	CD5 antigen-like	76	22	1.64	73	9242	2+	849.469	-0.003	3.53162	0.8615	K.DVAVLC'R.E	238127	110975
6	1	sp|O43866|CD5L_HUMAN	38087.8	0.516	CD5L	CD5 antigen-like	76	22	1.64	73	12395	2+	1562.73	0.002	1.27981	0.9959	R.EATLQDC'PSGPWGK.N	574598	743376
6	1	sp|O43866|CD5L_HUMAN	38087.8	0.516	CD5L	CD5 antigen-like	76	22	1.64	73	12526	2+	1562.73	-0.002	1.27981	1	R.EATLQDC'PSGPWGK.N	525572	637806
6	1	sp|O43866|CD5L_HUMAN	38087.8	0.516	CD5L	CD5 antigen-like	76	22	1.64	73	13615	2+	915.505	0.006	6.55376	0.6601	R.IWLDNVR.C
6	1	sp|O43866|CD5L_HUMAN	38087.8	0.516	CD5L	CD5 antigen-like	76	22	1.64	73	14257	2+	2221.09	0.004	1.80092	1	R.ELGC'GAASGTPSGILYEPPAEK.E	194173	306905
6	1	sp|O43866|CD5L_HUMAN	38087.8	0.516	CD5L	CD5 antigen-like	76	22	1.64	73	17146	3+	2586.08	0.002	0.773372	1	K.NTC'NHDEDTWVEC'EDPFDLR.L	910652	1447481
6	1	sp|O43866|CD5L_HUMAN	38087.8	0.516	CD5L	CD5 antigen-like	76	22	1.64	73	6944	2+	1781.78	0.013	7.29607	0.9995	R.C'SGEEQSLEQC'QHR.F	43049.4	60142.7
6	1	sp|O43866|CD5L_HUMAN	38087.8	0.516	CD5L	CD5 antigen-like	76	22	1.64	73	12463	2+	1562.73	-0.002	1.27981	0.9999	R.EATLQDC'PSGPWGK.N	341346	483500
6	1	sp|O43866|CD5L_HUMAN	38087.8	0.516	CD5L	CD5 antigen-like	76	22	1.64	73	14301	2+	2221.09	0.006	2.70138	0.9912	R.ELGC'GAASGTPSGILYEPPAEK.E	160453	265298
6	1	sp|O43866|CD5L_HUMAN	38087.8	0.516	CD5L	CD5 antigen-like	76	22	1.64	73	14334	3+	2221.09	0.017	7.65391	0.6865	R.ELGC'GAASGTPSGILYEPPAEK.E	101053	147567
6	1	sp|O43866|CD5L_HUMAN	38087.8	0.516	CD5L	CD5 antigen-like	76	22	1.64	73	14956	3+	2501.13	0	0	0.9994	K.GVWGSVC'DDNWGEKEDQVVC'K.Q	500479	788375
6	1	sp|O43866|CD5L_HUMAN	38087.8	0.516	CD5L	CD5 antigen-like	76	22	1.64	73	8485	2+	1161.57	1.005	4.30453	0.9682	R.LVGGDNLCSGR.L	305761	1.67727e+06
6	1	sp|O43866|CD5L_HUMAN	38087.8	0.516	CD5L	CD5 antigen-like	76	22	1.64	73	12461	2+	1562.73	0.003	1.91971	1	R.EATLQDC'PSGPWGK.N	206727	333508
6	1	sp|O43866|CD5L_HUMAN	38087.8	0.516	CD5L	CD5 antigen-like	76	22	1.64	73	14282	2+	2221.09	0.004	1.80092	0.9999	R.ELGC'GAASGTPSGILYEPPAEK.E	136481	211445
6	1	sp|O43866|CD5L_HUMAN	38087.8	0.516	CD5L	CD5 antigen-like	76	22	1.64	73	15981	2+	1653.74	-0.008	4.83752	0.9869	K.GQWGTVC'DDGWDIK.D	144284	264059
6	1	sp|O43866|CD5L_HUMAN	38087.8	0.516	CD5L	CD5 antigen-like	76	22	1.64	73	6856	2+	1781.78	-0.008	4.48989	0.9991	R.C'SGEEQSLEQC'QHR.F	8771.14	15291.7
6	1	sp|O43866|CD5L_HUMAN	38087.8	0.516	CD5L	CD5 antigen-like	76	22	1.64	73	8375	2+	1161.57	1.005	4.30453	0.9985	R.LVGGDNLCSGR.L	389689	1.21052e+06
6	1	sp|O43866|CD5L_HUMAN	38087.8	0.516	CD5L	CD5 antigen-like	76	22	1.64	73	8411	2+	1164.59	-0.002	1.71735	0.996	R.LVGGDNLC'SGR.L	389689	1.21052e+06
6	1	sp|O43866|CD5L_HUMAN	38087.8	0.516	CD5L	CD5 antigen-like	76	22	1.64	73	12342	2+	1562.73	-0.002	1.27981	0.9999	R.EATLQDC'PSGPWGK.N	229536	414089
6	1	sp|O43866|CD5L_HUMAN	38087.8	0.516	CD5L	CD5 antigen-like	76	22	1.64	73	12474	2+	1562.73	0	0	0.9988	R.EATLQDC'PSGPWGK.N	189533	334164
6	1	sp|O43866|CD5L_HUMAN	38087.8	0.516	CD5L	CD5 antigen-like	76	22	1.64	73	14223	2+	2221.09	0.004	1.80092	1	R.ELGC'GAASGTPSGILYEPPAEK.E	115379	197493
6	1	sp|O43866|CD5L_HUMAN	38087.8	0.516	CD5L	CD5 antigen-like	76	22	1.64	73	16005	2+	1650.72	1.013	7.87534	0.856	K.GQWGTVCDDGWDIK.D	152829	243875
7	1	sp|O75636-2|FCN3_HUMAN, sp|O75636|FCN3_HUMAN	31677.59768, 32902.98264	0.42	FCN3, FCN3	Tax_Id=9606 Isoform 2 of Ficolin-3 precursor, Ficolin-3	55	11	2.03	21	5611	2+	1046.53	0.006	5.73325	1	R.YAVSEAAAHK.Y
7	1	sp|O75636-2|FCN3_HUMAN, sp|O75636|FCN3_HUMAN	31677.59768, 32902.98264	0.42	FCN3, FCN3	Tax_Id=9606 Isoform 2 of Ficolin-3 precursor, Ficolin-3	55	11	2.03	21	10380	2+	1113.55	1.005	4.49015	0.9998	R.TFAHYATFR.L
7	1	sp|O75636-2|FCN3_HUMAN, sp|O75636|FCN3_HUMAN	31677.59768, 32902.98264	0.42	FCN3, FCN3	Tax_Id=9606 Isoform 2 of Ficolin-3 precursor, Ficolin-3	55	11	2.03	21	12777	2+	1024.48	0.006	5.8566	1	K.YGIDWASGR.G
7	1	sp|O75636-2|FCN3_HUMAN, sp|O75636|FCN3_HUMAN	31677.59768, 32902.98264	0.42	FCN3, FCN3	Tax_Id=9606 Isoform 2 of Ficolin-3 precursor, Ficolin-3	55	11	2.03	21	13238	2+	1070.49	0.006	5.60491	0.994	R.QDGSVDFFR.S
7	1	sp|O75636-2|FCN3_HUMAN, sp|O75636|FCN3_HUMAN	31677.59768, 32902.98264	0.42	FCN3, FCN3	Tax_Id=9606 Isoform 2 of Ficolin-3 precursor, Ficolin-3	55	11	2.03	21	14205	2+	1555.85	0.01	6.42736	1	R.LLGEVDHYQLALGK.F
7	1	sp|O75636-2|FCN3_HUMAN, sp|O75636|FCN3_HUMAN	31677.59768, 32902.98264	0.42	FCN3, FCN3	Tax_Id=9606 Isoform 2 of Ficolin-3 precursor, Ficolin-3	55	11	2.03	21	18728	3+	2404.22	0.01	4.15936	0.9998	R.ELLSQGATLSGWYHLC'LPEGR.A	325719	482688
7	1	sp|O75636-2|FCN3_HUMAN, sp|O75636|FCN3_HUMAN	31677.59768, 32902.98264	0.42	FCN3, FCN3	Tax_Id=9606 Isoform 2 of Ficolin-3 precursor, Ficolin-3	55	11	2.03	21	20238	2+	2328.08	1.019	8.16124	0.8968	R.ALPVFCDM"DTEGGGWLVFQR.R	63023	88794.8
7	1	sp|O75636-2|FCN3_HUMAN, sp|O75636|FCN3_HUMAN	31677.59768, 32902.98264	0.42	FCN3, FCN3	Tax_Id=9606 Isoform 2 of Ficolin-3 precursor, Ficolin-3	55	11	2.03	21	21620	2+	2315.1	1.01	4.31946	0.9695	R.ALPVFC'DMDTEGGGWLVFQR.R	121919	377397
7	1	sp|O75636-2|FCN3_HUMAN, sp|O75636|FCN3_HUMAN	31677.59768, 32902.98264	0.42	FCN3, FCN3	Tax_Id=9606 Isoform 2 of Ficolin-3 precursor, Ficolin-3	55	11	2.03	21	21637	2+	2312.08	1.03	12.9753	0.9884	R.ALPVFCDMDTEGGGWLVFQR.R	121919	371675
7	1	sp|O75636-2|FCN3_HUMAN, sp|O75636|FCN3_HUMAN	31677.59768, 32902.98264	0.42	FCN3, FCN3	Tax_Id=9606 Isoform 2 of Ficolin-3 precursor, Ficolin-3	55	11	2.03	21	6126	2+	1046.53	0.005	4.77771	1	R.YAVSEAAAHK.Y
7	1	sp|O75636-2|FCN3_HUMAN, sp|O75636|FCN3_HUMAN	31677.59768, 32902.98264	0.42	FCN3, FCN3	Tax_Id=9606 Isoform 2 of Ficolin-3 precursor, Ficolin-3	55	11	2.03	21	10939	2+	1113.55	0.007	6.28622	1	R.TFAHYATFR.L
7	1	sp|O75636-2|FCN3_HUMAN, sp|O75636|FCN3_HUMAN	31677.59768, 32902.98264	0.42	FCN3, FCN3	Tax_Id=9606 Isoform 2 of Ficolin-3 precursor, Ficolin-3	55	11	2.03	21	14789	2+	1555.85	0.01	6.42736	0.9999	R.LLGEVDHYQLALGK.F
7	1	sp|O75636-2|FCN3_HUMAN, sp|O75636|FCN3_HUMAN	31677.59768, 32902.98264	0.42	FCN3, FCN3	Tax_Id=9606 Isoform 2 of Ficolin-3 precursor, Ficolin-3	55	11	2.03	21	20960	2+	2331.1	1.015	6.43474	1	R.ALPVFC'DM"DTEGGGWLVFQR.R	227617	305626
7	1	sp|O75636-2|FCN3_HUMAN, sp|O75636|FCN3_HUMAN	31677.59768, 32902.98264	0.42	FCN3, FCN3	Tax_Id=9606 Isoform 2 of Ficolin-3 precursor, Ficolin-3	55	11	2.03	21	21214	3+	3387.61	0.021	6.19905	0.9999	R.AGFGNQESEFWLGNENLHQLTLQGNWELR.V
7	1	sp|O75636-2|FCN3_HUMAN, sp|O75636|FCN3_HUMAN	31677.59768, 32902.98264	0.42	FCN3, FCN3	Tax_Id=9606 Isoform 2 of Ficolin-3 precursor, Ficolin-3	55	11	2.03	21	22316	2+	2315.1	-0.002	0.863893	1	R.ALPVFC'DMDTEGGGWLVFQR.R	233858	643553
7	1	sp|O75636-2|FCN3_HUMAN, sp|O75636|FCN3_HUMAN	31677.59768, 32902.98264	0.42	FCN3, FCN3	Tax_Id=9606 Isoform 2 of Ficolin-3 precursor, Ficolin-3	55	11	2.03	21	22321	3+	2315.1	1.012	5.18335	0.9945	R.ALPVFC'DMDTEGGGWLVFQR.R	167006	429706
7	1	sp|O75636-2|FCN3_HUMAN, sp|O75636|FCN3_HUMAN	31677.59768, 32902.98264	0.42	FCN3, FCN3	Tax_Id=9606 Isoform 2 of Ficolin-3 precursor, Ficolin-3	55	11	2.03	21	22334	2+	2312.08	1.009	3.89259	0.9992	R.ALPVFCDMDTEGGGWLVFQR.R	233858	643553
7	1	sp|O75636-2|FCN3_HUMAN, sp|O75636|FCN3_HUMAN	31677.59768, 32902.98264	0.42	FCN3, FCN3	Tax_Id=9606 Isoform 2 of Ficolin-3 precursor, Ficolin-3	55	11	2.03	21	6167	2+	1046.53	0.004	3.82217	1	R.YAVSEAAAHK.Y
7	1	sp|O75636-2|FCN3_HUMAN, sp|O75636|FCN3_HUMAN	31677.59768, 32902.98264	0.42	FCN3, FCN3	Tax_Id=9606 Isoform 2 of Ficolin-3 precursor, Ficolin-3	55	11	2.03	21	13749	2+	1070.49	1.003	2.80245	0.9737	R.QDGSVDFFR.S
7	1	sp|O75636-2|FCN3_HUMAN, sp|O75636|FCN3_HUMAN	31677.59768, 32902.98264	0.42	FCN3, FCN3	Tax_Id=9606 Isoform 2 of Ficolin-3 precursor, Ficolin-3	55	11	2.03	21	20735	2+	2331.1	-1.005	2.14491	0.9857	R.ALPVFC'DM"DTEGGGWLVFQR.R	289572	192065
7	1	sp|O75636-2|FCN3_HUMAN, sp|O75636|FCN3_HUMAN	31677.59768, 32902.98264	0.42	FCN3, FCN3	Tax_Id=9606 Isoform 2 of Ficolin-3 precursor, Ficolin-3	55	11	2.03	21	20995	3+	3387.61	0.021	6.19905	1	R.AGFGNQESEFWLGNENLHQLTLQGNWELR.V
7	1	sp|O75636-2|FCN3_HUMAN, sp|O75636|FCN3_HUMAN	31677.59768, 32902.98264	0.42	FCN3, FCN3	Tax_Id=9606 Isoform 2 of Ficolin-3 precursor, Ficolin-3	55	11	2.03	21	22084	2+	2315.1	0.004	1.72779	0.9973	R.ALPVFC'DMDTEGGGWLVFQR.R	215533	540649
7	1	sp|O75636-2|FCN3_HUMAN, sp|O75636|FCN3_HUMAN	31677.59768, 32902.98264	0.42	FCN3, FCN3	Tax_Id=9606 Isoform 2 of Ficolin-3 precursor, Ficolin-3	55	11	2.03	21	22100	2+	2312.08	0.01	4.3251	1	R.ALPVFCDMDTEGGGWLVFQR.R	215533	540649
7	1	sp|O75636-2|FCN3_HUMAN, sp|O75636|FCN3_HUMAN	31677.59768, 32902.98264	0.42	FCN3, FCN3	Tax_Id=9606 Isoform 2 of Ficolin-3 precursor, Ficolin-3	55	11	2.03	21	11568	2+	1024.48	0.006	5.8566	0.9113	K.YGIDWASGR.G
7	1	sp|O75636-2|FCN3_HUMAN, sp|O75636|FCN3_HUMAN	31677.59768, 32902.98264	0.42	FCN3, FCN3	Tax_Id=9606 Isoform 2 of Ficolin-3 precursor, Ficolin-3	55	11	2.03	21	18943	3+	3387.61	0.024	7.08463	0.9999	R.AGFGNQESEFWLGNENLHQLTLQGNWELR.V
7	1	sp|O75636-2|FCN3_HUMAN, sp|O75636|FCN3_HUMAN	31677.59768, 32902.98264	0.42	FCN3, FCN3	Tax_Id=9606 Isoform 2 of Ficolin-3 precursor, Ficolin-3	55	11	2.03	21	20016	2+	2315.1	0.002	0.863893	0.9972	R.ALPVFC'DMDTEGGGWLVFQR.R	81943.5	128278
7	1	sp|O75636-2|FCN3_HUMAN, sp|O75636|FCN3_HUMAN	31677.59768, 32902.98264	0.42	FCN3, FCN3	Tax_Id=9606 Isoform 2 of Ficolin-3 precursor, Ficolin-3	55	11	2.03	21	18273	3+	2404.22	0.01	4.15936	0.9527	R.ELLSQGATLSGWYHLC'LPEGR.A	61890.2	94210.4
7	1	sp|O75636-2|FCN3_HUMAN, sp|O75636|FCN3_HUMAN	31677.59768, 32902.98264	0.42	FCN3, FCN3	Tax_Id=9606 Isoform 2 of Ficolin-3 precursor, Ficolin-3	55	11	2.03	21	12741	2+	1024.48	0.008	7.8088	1	K.YGIDWASGR.G
7	1	sp|O75636-2|FCN3_HUMAN, sp|O75636|FCN3_HUMAN	31677.59768, 32902.98264	0.42	FCN3, FCN3	Tax_Id=9606 Isoform 2 of Ficolin-3 precursor, Ficolin-3	55	11	2.03	21	6117	2+	1046.53	0.006	5.73325	1	R.YAVSEAAAHK.Y
7	1	sp|O75636-2|FCN3_HUMAN, sp|O75636|FCN3_HUMAN	31677.59768, 32902.98264	0.42	FCN3, FCN3	Tax_Id=9606 Isoform 2 of Ficolin-3 precursor, Ficolin-3	55	11	2.03	21	10872	2+	1113.55	0.007	6.28622	0.9999	R.TFAHYATFR.L
7	1	sp|O75636-2|FCN3_HUMAN, sp|O75636|FCN3_HUMAN	31677.59768, 32902.98264	0.42	FCN3, FCN3	Tax_Id=9606 Isoform 2 of Ficolin-3 precursor, Ficolin-3	55	11	2.03	21	13277	2+	1024.48	0.006	5.8566	1	K.YGIDWASGR.G
7	1	sp|O75636-2|FCN3_HUMAN, sp|O75636|FCN3_HUMAN	31677.59768, 32902.98264	0.42	FCN3, FCN3	Tax_Id=9606 Isoform 2 of Ficolin-3 precursor, Ficolin-3	55	11	2.03	21	19132	3+	2404.22	-1.94	24.9562	0.6941	R.ELLSQGATLSGWYHLC'LPEGR.A
7	1	sp|O75636-2|FCN3_HUMAN, sp|O75636|FCN3_HUMAN	31677.59768, 32902.98264	0.42	FCN3, FCN3	Tax_Id=9606 Isoform 2 of Ficolin-3 precursor, Ficolin-3	55	11	2.03	21	20703	2+	2331.1	0.011	4.71881	0.7852	R.ALPVFC'DM"DTEGGGWLVFQR.R	5926.5	17477.8
7	1	sp|O75636-2|FCN3_HUMAN, sp|O75636|FCN3_HUMAN	31677.59768, 32902.98264	0.42	FCN3, FCN3	Tax_Id=9606 Isoform 2 of Ficolin-3 precursor, Ficolin-3	55	11	2.03	21	6058	2+	1046.53	0.006	5.73325	1	R.YAVSEAAAHK.Y
7	1	sp|O75636-2|FCN3_HUMAN, sp|O75636|FCN3_HUMAN	31677.59768, 32902.98264	0.42	FCN3, FCN3	Tax_Id=9606 Isoform 2 of Ficolin-3 precursor, Ficolin-3	55	11	2.03	21	10756	2+	1113.55	0.007	6.28622	0.9999	R.TFAHYATFR.L
7	1	sp|O75636-2|FCN3_HUMAN, sp|O75636|FCN3_HUMAN	31677.59768, 32902.98264	0.42	FCN3, FCN3	Tax_Id=9606 Isoform 2 of Ficolin-3 precursor, Ficolin-3	55	11	2.03	21	13530	2+	1070.49	0.003	2.80245	0.9916	R.QDGSVDFFR.S
7	1	sp|O75636-2|FCN3_HUMAN, sp|O75636|FCN3_HUMAN	31677.59768, 32902.98264	0.42	FCN3, FCN3	Tax_Id=9606 Isoform 2 of Ficolin-3 precursor, Ficolin-3	55	11	2.03	21	13659	2+	1070.49	0.006	5.60491	0.9396	R.QDGSVDFFR.S
7	1	sp|O75636-2|FCN3_HUMAN, sp|O75636|FCN3_HUMAN	31677.59768, 32902.98264	0.42	FCN3, FCN3	Tax_Id=9606 Isoform 2 of Ficolin-3 precursor, Ficolin-3	55	11	2.03	21	14747	2+	1555.85	0.011	7.0701	1	R.LLGEVDHYQLALGK.F
[truncated: 58,613 more rows]

## Sheet: PCa6_PHA
Group	Prob	Protein	SequenceMass	AACoverage	BestGeneName	Description	Total Filtered Peptides	Unique Filtered Peptides	H2L Mean	Ratio Peps	Scan	Z	CalcMHPlus	dMass	FdMass (ppm)	PepProphet	Peptide	Light Area	Heavy Area
[truncated: 82,919 more rows]
