# Supplementary material for: Multi-lectin Affinity Chromatography and Quantitative Proteomic Analysis Reveal Differential Glycoform Levels between Prostate Cancer and Benign Prostatic Hyperplasia Sera
Source: Sci Rep. 2018 Apr 25;8:6509. doi: 10.1038/s41598-018-24270-w (PMC5916935; doi:10.1038/s41598-018-24270-w)
Supplement: Supplementary file 18 — Dataset 1Q [file 41598_2018_24270_MOESM18_ESM.xlsx]

## Sheet: Title, Authors, Key
SUPPLEMENTARY INFORMATION FOR
Multi-lectin Affinity Chromatography and Quantitative Proteomic Analysis Reveal Differential Glycoform Levels between Prostate Cancer and Benign Prostatic Hyperplasia Sera
Sarah M. Totten, Ravali Adusumilli, Majlinda Kullolli, Cheylene Tanimoto, James D. Brooks, Parag Mallick, Sharon J. Pitteri
KEY
Column Heading:	Description:
Group	ProteinProphet Group
Prob	ProteinProphet Probability
Protein	UniProt Acession Number
SequenceMass	Protein Mass
AACoverage	% Amino Acid Coverage
BestGeneName	Best Gene Name from Protein Prophet Group
Description	Protein Description
Total Filtered Peptides	Total Peptides Assigned to Protein Group
Unique Filtered Peptides	Unique Peptides Assigned to Protein Group
H2L Mean	Mean of Heavy-to-Light Ratios for Protein Group
Ratio Peps	Numer of Peptides used to Calculate Heavy-to-Light Protein Ratio
Scan	Scan Number
Z	Charge
CalcMHPlus	[M+H]+ Mass
dMass	Difference between calculated and measured mass, not corrected for monoisotopic peak
FdMass (ppm)	Mass accuracy in ppm represented as fractional delta mass, corrected for monoisotopic peak
PepProphet	PeptideProphet Score
Peptide	Peptide Sequence, C'=heavy labeled cysteine, M"=oxidized methionine, E^ = loss of water from N-terminal glutamic acid, Q^ = loss of ammonia from N-terminal glutamine
Light Area	Area of light peptide
Heavy Area	Area of heavy peptide

## Sheet: PCa7_UNB
Group	Prob	Protein	SequenceMass	AACoverage	BestGeneName	Description	Total Filtered Peptides	Unique Filtered Peptides	H2L Mean	Ratio Peps	Scan	Z	CalcMHPlus	dMass	FdMass (ppm)	PepProphet	Peptide	Light Area	Heavy Area
1	1	CONTAM|P00761	24409.5	0.251		SWISS-PROT:P00761|TRYP_PIG Trypsin - Sus scrofa (Pig).	208	5			7406	2+	1045.56	0.003	2.86927	0.9968	K.LSSPATLNSR.V
1	1	CONTAM|P00761	24409.5	0.251		SWISS-PROT:P00761|TRYP_PIG Trypsin - Sus scrofa (Pig).	208	5			7548	2+	1045.56	0.005	4.78211	1	K.LSSPATLNSR.V
1	1	CONTAM|P00761	24409.5	0.251		SWISS-PROT:P00761|TRYP_PIG Trypsin - Sus scrofa (Pig).	208	5			9375	2+	842.509	0.003	3.56079	0.8006	R.VATVSLPR.S
1	1	CONTAM|P00761	24409.5	0.251		SWISS-PROT:P00761|TRYP_PIG Trypsin - Sus scrofa (Pig).	208	5			9517	2+	842.509	0.004	4.74772	0.8266	R.VATVSLPR.S
1	1	CONTAM|P00761	24409.5	0.251		SWISS-PROT:P00761|TRYP_PIG Trypsin - Sus scrofa (Pig).	208	5			9661	2+	842.509	0.003	3.56079	0.8585	R.VATVSLPR.S
1	1	CONTAM|P00761	24409.5	0.251		SWISS-PROT:P00761|TRYP_PIG Trypsin - Sus scrofa (Pig).	208	5			9806	2+	842.509	0.003	3.56079	0.7925	R.VATVSLPR.S
1	1	CONTAM|P00761	24409.5	0.251		SWISS-PROT:P00761|TRYP_PIG Trypsin - Sus scrofa (Pig).	208	5			10003	2+	842.509	0.003	3.56079	0.9628	R.VATVSLPR.S
1	1	CONTAM|P00761	24409.5	0.251		SWISS-PROT:P00761|TRYP_PIG Trypsin - Sus scrofa (Pig).	208	5			10152	2+	842.509	0.003	3.56079	0.9756	R.VATVSLPR.S
1	1	CONTAM|P00761	24409.5	0.251		SWISS-PROT:P00761|TRYP_PIG Trypsin - Sus scrofa (Pig).	208	5			15355	3+	2211.1	0.992	3.6181	0.9939	R.LGEHNIDVLEGNEQFINAAK.I
1	1	CONTAM|P00761	24409.5	0.251		SWISS-PROT:P00761|TRYP_PIG Trypsin - Sus scrofa (Pig).	208	5			15661	3+	2211.1	1.001	0.452263	1	R.LGEHNIDVLEGNEQFINAAK.I
1	1	CONTAM|P00761	24409.5	0.251		SWISS-PROT:P00761|TRYP_PIG Trypsin - Sus scrofa (Pig).	208	5			15683	2+	2211.1	0.01	4.52263	1	R.LGEHNIDVLEGNEQFINAAK.I
1	1	CONTAM|P00761	24409.5	0.251		SWISS-PROT:P00761|TRYP_PIG Trypsin - Sus scrofa (Pig).	208	5			15791	3+	2211.1	0.012	5.42715	1	R.LGEHNIDVLEGNEQFINAAK.I
1	1	CONTAM|P00761	24409.5	0.251		SWISS-PROT:P00761|TRYP_PIG Trypsin - Sus scrofa (Pig).	208	5			15942	3+	2211.1	0.023	10.402	0.843	R.LGEHNIDVLEGNEQFINAAK.I
1	1	CONTAM|P00761	24409.5	0.251		SWISS-PROT:P00761|TRYP_PIG Trypsin - Sus scrofa (Pig).	208	5			16455	3+	2211.1	1.001	0.452263	0.7831	R.LGEHNIDVLEGNEQFINAAK.I
1	1	CONTAM|P00761	24409.5	0.251		SWISS-PROT:P00761|TRYP_PIG Trypsin - Sus scrofa (Pig).	208	5			17874	2+	2283.18	1.013	5.69381	0.9613	K.IITHPNFNGNTLDNDIMLIK.L
1	1	CONTAM|P00761	24409.5	0.251		SWISS-PROT:P00761|TRYP_PIG Trypsin - Sus scrofa (Pig).	208	5			17915	3+	2283.18	0.013	5.69381	0.9229	K.IITHPNFNGNTLDNDIMLIK.L
1	1	CONTAM|P00761	24409.5	0.251		SWISS-PROT:P00761|TRYP_PIG Trypsin - Sus scrofa (Pig).	208	5			18299	3+	2283.18	0.997	1.31396	0.917	K.IITHPNFNGNTLDNDIMLIK.L
1	1	CONTAM|P00761	24409.5	0.251		SWISS-PROT:P00761|TRYP_PIG Trypsin - Sus scrofa (Pig).	208	5			7356	2+	1045.56	0.005	4.78211	1	K.LSSPATLNSR.V
1	1	CONTAM|P00761	24409.5	0.251		SWISS-PROT:P00761|TRYP_PIG Trypsin - Sus scrofa (Pig).	208	5			8922	2+	842.509	0.005	5.93465	0.8167	R.VATVSLPR.S
1	1	CONTAM|P00761	24409.5	0.251		SWISS-PROT:P00761|TRYP_PIG Trypsin - Sus scrofa (Pig).	208	5			9062	2+	842.509	0.004	4.74772	0.9614	R.VATVSLPR.S
1	1	CONTAM|P00761	24409.5	0.251		SWISS-PROT:P00761|TRYP_PIG Trypsin - Sus scrofa (Pig).	208	5			9204	2+	842.509	0.016	18.9909	0.7827	R.VATVSLPR.S
1	1	CONTAM|P00761	24409.5	0.251		SWISS-PROT:P00761|TRYP_PIG Trypsin - Sus scrofa (Pig).	208	5			9349	2+	842.509	0.004	4.74772	0.8579	R.VATVSLPR.S
1	1	CONTAM|P00761	24409.5	0.251		SWISS-PROT:P00761|TRYP_PIG Trypsin - Sus scrofa (Pig).	208	5			9494	2+	842.509	0.03	35.6079	0.611	R.VATVSLPR.S
1	1	CONTAM|P00761	24409.5	0.251		SWISS-PROT:P00761|TRYP_PIG Trypsin - Sus scrofa (Pig).	208	5			15686	3+	2211.1	0.011	4.97489	1	R.LGEHNIDVLEGNEQFINAAK.I
1	1	CONTAM|P00761	24409.5	0.251		SWISS-PROT:P00761|TRYP_PIG Trypsin - Sus scrofa (Pig).	208	5			15695	2+	2211.1	0.013	5.87942	1	R.LGEHNIDVLEGNEQFINAAK.I
1	1	CONTAM|P00761	24409.5	0.251		SWISS-PROT:P00761|TRYP_PIG Trypsin - Sus scrofa (Pig).	208	5			15828	3+	2211.1	0.016	7.2362	1	R.LGEHNIDVLEGNEQFINAAK.I
1	1	CONTAM|P00761	24409.5	0.251		SWISS-PROT:P00761|TRYP_PIG Trypsin - Sus scrofa (Pig).	208	5			15982	3+	2211.1	0.009	4.07036	0.9965	R.LGEHNIDVLEGNEQFINAAK.I
1	1	CONTAM|P00761	24409.5	0.251		SWISS-PROT:P00761|TRYP_PIG Trypsin - Sus scrofa (Pig).	208	5			16836	3+	2211.1	1.001	0.452263	0.9873	R.LGEHNIDVLEGNEQFINAAK.I
1	1	CONTAM|P00761	24409.5	0.251		SWISS-PROT:P00761|TRYP_PIG Trypsin - Sus scrofa (Pig).	208	5			17169	3+	2299.18	0.012	5.21926	0.9961	K.IITHPNFNGNTLDNDIM"LIK.L
1	1	CONTAM|P00761	24409.5	0.251		SWISS-PROT:P00761|TRYP_PIG Trypsin - Sus scrofa (Pig).	208	5			17796	3+	2283.18	0.007	3.0659	0.9997	K.IITHPNFNGNTLDNDIMLIK.L
1	1	CONTAM|P00761	24409.5	0.251		SWISS-PROT:P00761|TRYP_PIG Trypsin - Sus scrofa (Pig).	208	5			18118	3+	2283.18	0.997	1.31396	0.7688	K.IITHPNFNGNTLDNDIMLIK.L
1	1	CONTAM|P00761	24409.5	0.251		SWISS-PROT:P00761|TRYP_PIG Trypsin - Sus scrofa (Pig).	208	5			18446	2+	2283.18	0.998	0.875971	0.6762	K.IITHPNFNGNTLDNDIMLIK.L
1	1	CONTAM|P00761	24409.5	0.251		SWISS-PROT:P00761|TRYP_PIG Trypsin - Sus scrofa (Pig).	208	5			7390	2+	1045.56	0.005	4.78211	0.997	K.LSSPATLNSR.V
1	1	CONTAM|P00761	24409.5	0.251		SWISS-PROT:P00761|TRYP_PIG Trypsin - Sus scrofa (Pig).	208	5			7520	2+	1045.56	0.005	4.78211	1	K.LSSPATLNSR.V
1	1	CONTAM|P00761	24409.5	0.251		SWISS-PROT:P00761|TRYP_PIG Trypsin - Sus scrofa (Pig).	208	5			8984	2+	842.509	0.005	5.93465	0.9668	R.VATVSLPR.S
1	1	CONTAM|P00761	24409.5	0.251		SWISS-PROT:P00761|TRYP_PIG Trypsin - Sus scrofa (Pig).	208	5			9269	2+	842.509	0.004	4.74772	0.9329	R.VATVSLPR.S
1	1	CONTAM|P00761	24409.5	0.251		SWISS-PROT:P00761|TRYP_PIG Trypsin - Sus scrofa (Pig).	208	5			9914	2+	842.509	0.03	35.6079	0.8051	R.VATVSLPR.S
1	1	CONTAM|P00761	24409.5	0.251		SWISS-PROT:P00761|TRYP_PIG Trypsin - Sus scrofa (Pig).	208	5			10054	2+	842.509	0.03	35.6079	0.973	R.VATVSLPR.S
1	1	CONTAM|P00761	24409.5	0.251		SWISS-PROT:P00761|TRYP_PIG Trypsin - Sus scrofa (Pig).	208	5			15487	3+	2211.1	0.019	8.59299	1	R.LGEHNIDVLEGNEQFINAAK.I
1	1	CONTAM|P00761	24409.5	0.251		SWISS-PROT:P00761|TRYP_PIG Trypsin - Sus scrofa (Pig).	208	5			15774	3+	2211.1	0.012	5.42715	0.991	R.LGEHNIDVLEGNEQFINAAK.I
1	1	CONTAM|P00761	24409.5	0.251		SWISS-PROT:P00761|TRYP_PIG Trypsin - Sus scrofa (Pig).	208	5			15789	2+	2211.1	1.003	1.35679	0.8308	R.LGEHNIDVLEGNEQFINAAK.I
1	1	CONTAM|P00761	24409.5	0.251		SWISS-PROT:P00761|TRYP_PIG Trypsin - Sus scrofa (Pig).	208	5			17049	3+	2299.18	0.014	6.08914	0.6275	K.IITHPNFNGNTLDNDIM"LIK.L
1	1	CONTAM|P00761	24409.5	0.251		SWISS-PROT:P00761|TRYP_PIG Trypsin - Sus scrofa (Pig).	208	5			17791	3+	2283.18	0.013	5.69381	0.9998	K.IITHPNFNGNTLDNDIMLIK.L
1	1	CONTAM|P00761	24409.5	0.251		SWISS-PROT:P00761|TRYP_PIG Trypsin - Sus scrofa (Pig).	208	5			17917	3+	2283.18	0.011	4.81784	1	K.IITHPNFNGNTLDNDIMLIK.L
1	1	CONTAM|P00761	24409.5	0.251		SWISS-PROT:P00761|TRYP_PIG Trypsin - Sus scrofa (Pig).	208	5			18424	3+	2283.18	0.994	2.62791	0.9977	K.IITHPNFNGNTLDNDIMLIK.L
1	1	CONTAM|P00761	24409.5	0.251		SWISS-PROT:P00761|TRYP_PIG Trypsin - Sus scrofa (Pig).	208	5			7925	2+	1045.56	0.006	5.73853	1	K.LSSPATLNSR.V
1	1	CONTAM|P00761	24409.5	0.251		SWISS-PROT:P00761|TRYP_PIG Trypsin - Sus scrofa (Pig).	208	5			8055	2+	1045.56	0.005	4.78211	0.9998	K.LSSPATLNSR.V
1	1	CONTAM|P00761	24409.5	0.251		SWISS-PROT:P00761|TRYP_PIG Trypsin - Sus scrofa (Pig).	208	5			9574	2+	842.509	0.004	4.74772	0.9664	R.VATVSLPR.S
1	1	CONTAM|P00761	24409.5	0.251		SWISS-PROT:P00761|TRYP_PIG Trypsin - Sus scrofa (Pig).	208	5			9717	2+	842.509	0.02	23.7386	0.8484	R.VATVSLPR.S
1	1	CONTAM|P00761	24409.5	0.251		SWISS-PROT:P00761|TRYP_PIG Trypsin - Sus scrofa (Pig).	208	5			9857	2+	842.509	0.005	5.93465	0.951	R.VATVSLPR.S
1	1	CONTAM|P00761	24409.5	0.251		SWISS-PROT:P00761|TRYP_PIG Trypsin - Sus scrofa (Pig).	208	5			9991	2+	842.509	0.005	5.93465	0.9227	R.VATVSLPR.S
1	1	CONTAM|P00761	24409.5	0.251		SWISS-PROT:P00761|TRYP_PIG Trypsin - Sus scrofa (Pig).	208	5			10255	2+	842.509	0.004	4.74772	0.7739	R.VATVSLPR.S
1	1	CONTAM|P00761	24409.5	0.251		SWISS-PROT:P00761|TRYP_PIG Trypsin - Sus scrofa (Pig).	208	5			10388	2+	842.509	0.004	4.74772	0.9364	R.VATVSLPR.S
1	1	CONTAM|P00761	24409.5	0.251		SWISS-PROT:P00761|TRYP_PIG Trypsin - Sus scrofa (Pig).	208	5			15336	3+	2211.1	0.996	1.80905	0.9167	R.LGEHNIDVLEGNEQFINAAK.I
1	1	CONTAM|P00761	24409.5	0.251		SWISS-PROT:P00761|TRYP_PIG Trypsin - Sus scrofa (Pig).	208	5			15689	3+	2211.1	0.013	5.87942	0.9995	R.LGEHNIDVLEGNEQFINAAK.I
1	1	CONTAM|P00761	24409.5	0.251		SWISS-PROT:P00761|TRYP_PIG Trypsin - Sus scrofa (Pig).	208	5			15819	3+	2211.1	0.014	6.33168	1	R.LGEHNIDVLEGNEQFINAAK.I
1	1	CONTAM|P00761	24409.5	0.251		SWISS-PROT:P00761|TRYP_PIG Trypsin - Sus scrofa (Pig).	208	5			15841	2+	2211.1	0.012	5.42715	1	R.LGEHNIDVLEGNEQFINAAK.I
1	1	CONTAM|P00761	24409.5	0.251		SWISS-PROT:P00761|TRYP_PIG Trypsin - Sus scrofa (Pig).	208	5			15965	3+	2211.1	1.001	0.452263	0.9977	R.LGEHNIDVLEGNEQFINAAK.I
1	1	CONTAM|P00761	24409.5	0.251		SWISS-PROT:P00761|TRYP_PIG Trypsin - Sus scrofa (Pig).	208	5			16110	3+	2211.1	0.997	1.35679	0.895	R.LGEHNIDVLEGNEQFINAAK.I
1	1	CONTAM|P00761	24409.5	0.251		SWISS-PROT:P00761|TRYP_PIG Trypsin - Sus scrofa (Pig).	208	5			16673	3+	2211.1	1.001	0.452263	0.8255	R.LGEHNIDVLEGNEQFINAAK.I
1	1	CONTAM|P00761	24409.5	0.251		SWISS-PROT:P00761|TRYP_PIG Trypsin - Sus scrofa (Pig).	208	5			17146	3+	2299.18	0.014	6.08914	0.9995	K.IITHPNFNGNTLDNDIM"LIK.L
1	1	CONTAM|P00761	24409.5	0.251		SWISS-PROT:P00761|TRYP_PIG Trypsin - Sus scrofa (Pig).	208	5			17921	3+	2283.18	0.01	4.37986	1	K.IITHPNFNGNTLDNDIMLIK.L
1	1	CONTAM|P00761	24409.5	0.251		SWISS-PROT:P00761|TRYP_PIG Trypsin - Sus scrofa (Pig).	208	5			18294	3+	2283.18	0.997	1.31396	0.7814	K.IITHPNFNGNTLDNDIMLIK.L
1	1	CONTAM|P00761	24409.5	0.251		SWISS-PROT:P00761|TRYP_PIG Trypsin - Sus scrofa (Pig).	208	5			7539	2+	1045.56	0.005	4.78211	0.9996	K.LSSPATLNSR.V
1	1	CONTAM|P00761	24409.5	0.251		SWISS-PROT:P00761|TRYP_PIG Trypsin - Sus scrofa (Pig).	208	5			7667	2+	1045.56	0.006	5.73853	0.9988	K.LSSPATLNSR.V
1	1	CONTAM|P00761	24409.5	0.251		SWISS-PROT:P00761|TRYP_PIG Trypsin - Sus scrofa (Pig).	208	5			7794	2+	1045.56	0.006	5.73853	1	K.LSSPATLNSR.V
1	1	CONTAM|P00761	24409.5	0.251		SWISS-PROT:P00761|TRYP_PIG Trypsin - Sus scrofa (Pig).	208	5			9256	2+	842.509	0.005	5.93465	0.9978	R.VATVSLPR.S
1	1	CONTAM|P00761	24409.5	0.251		SWISS-PROT:P00761|TRYP_PIG Trypsin - Sus scrofa (Pig).	208	5			9384	2+	842.509	0.005	5.93465	0.9762	R.VATVSLPR.S
1	1	CONTAM|P00761	24409.5	0.251		SWISS-PROT:P00761|TRYP_PIG Trypsin - Sus scrofa (Pig).	208	5			9511	2+	842.509	0.007	8.30851	0.9187	R.VATVSLPR.S
1	1	CONTAM|P00761	24409.5	0.251		SWISS-PROT:P00761|TRYP_PIG Trypsin - Sus scrofa (Pig).	208	5			9643	2+	842.509	0.005	5.93465	0.9627	R.VATVSLPR.S
1	1	CONTAM|P00761	24409.5	0.251		SWISS-PROT:P00761|TRYP_PIG Trypsin - Sus scrofa (Pig).	208	5			9775	2+	842.509	0.004	4.74772	0.9353	R.VATVSLPR.S
1	1	CONTAM|P00761	24409.5	0.251		SWISS-PROT:P00761|TRYP_PIG Trypsin - Sus scrofa (Pig).	208	5			9908	2+	842.509	0.005	5.93465	0.9599	R.VATVSLPR.S
1	1	CONTAM|P00761	24409.5	0.251		SWISS-PROT:P00761|TRYP_PIG Trypsin - Sus scrofa (Pig).	208	5			10040	2+	842.509	0.005	5.93465	0.9256	R.VATVSLPR.S
1	1	CONTAM|P00761	24409.5	0.251		SWISS-PROT:P00761|TRYP_PIG Trypsin - Sus scrofa (Pig).	208	5			10169	2+	842.509	0.004	4.74772	0.9606	R.VATVSLPR.S
1	1	CONTAM|P00761	24409.5	0.251		SWISS-PROT:P00761|TRYP_PIG Trypsin - Sus scrofa (Pig).	208	5			10568	2+	842.509	0.005	5.93465	0.948	R.VATVSLPR.S
1	1	CONTAM|P00761	24409.5	0.251		SWISS-PROT:P00761|TRYP_PIG Trypsin - Sus scrofa (Pig).	208	5			10962	2+	842.509	0.005	5.93465	0.9072	R.VATVSLPR.S
1	1	CONTAM|P00761	24409.5	0.251		SWISS-PROT:P00761|TRYP_PIG Trypsin - Sus scrofa (Pig).	208	5			11795	2+	842.509	0.005	5.93465	0.9874	R.VATVSLPR.S
1	1	CONTAM|P00761	24409.5	0.251		SWISS-PROT:P00761|TRYP_PIG Trypsin - Sus scrofa (Pig).	208	5			14462	3+	2211.1	0.012	5.42715	0.9998	R.LGEHNIDVLEGNEQFINAAK.I
1	1	CONTAM|P00761	24409.5	0.251		SWISS-PROT:P00761|TRYP_PIG Trypsin - Sus scrofa (Pig).	208	5			14591	3+	2211.1	0.997	1.35679	0.9744	R.LGEHNIDVLEGNEQFINAAK.I
1	1	CONTAM|P00761	24409.5	0.251		SWISS-PROT:P00761|TRYP_PIG Trypsin - Sus scrofa (Pig).	208	5			14855	2+	2211.1	0.013	5.87942	1	R.LGEHNIDVLEGNEQFINAAK.I
1	1	CONTAM|P00761	24409.5	0.251		SWISS-PROT:P00761|TRYP_PIG Trypsin - Sus scrofa (Pig).	208	5			14921	3+	2211.1	0.019	8.59299	1	R.LGEHNIDVLEGNEQFINAAK.I
1	1	CONTAM|P00761	24409.5	0.251		SWISS-PROT:P00761|TRYP_PIG Trypsin - Sus scrofa (Pig).	208	5			14987	2+	2211.1	0.018	8.14073	1	R.LGEHNIDVLEGNEQFINAAK.I
1	1	CONTAM|P00761	24409.5	0.251		SWISS-PROT:P00761|TRYP_PIG Trypsin - Sus scrofa (Pig).	208	5			15054	3+	2211.1	0.018	8.14073	1	R.LGEHNIDVLEGNEQFINAAK.I
1	1	CONTAM|P00761	24409.5	0.251		SWISS-PROT:P00761|TRYP_PIG Trypsin - Sus scrofa (Pig).	208	5			15185	3+	2211.1	1.001	0.452263	0.995	R.LGEHNIDVLEGNEQFINAAK.I
1	1	CONTAM|P00761	24409.5	0.251		SWISS-PROT:P00761|TRYP_PIG Trypsin - Sus scrofa (Pig).	208	5			15318	3+	2211.1	0.012	5.42715	0.9396	R.LGEHNIDVLEGNEQFINAAK.I
1	1	CONTAM|P00761	24409.5	0.251		SWISS-PROT:P00761|TRYP_PIG Trypsin - Sus scrofa (Pig).	208	5			15439	3+	2211.1	0.011	4.97489	0.9993	R.LGEHNIDVLEGNEQFINAAK.I
1	1	CONTAM|P00761	24409.5	0.251		SWISS-PROT:P00761|TRYP_PIG Trypsin - Sus scrofa (Pig).	208	5			15582	3+	2211.1	1.001	0.452263	0.7534	R.LGEHNIDVLEGNEQFINAAK.I
1	1	CONTAM|P00761	24409.5	0.251		SWISS-PROT:P00761|TRYP_PIG Trypsin - Sus scrofa (Pig).	208	5			16890	3+	2283.18	0.009	3.94187	0.9993	K.IITHPNFNGNTLDNDIMLIK.L
1	1	CONTAM|P00761	24409.5	0.251		SWISS-PROT:P00761|TRYP_PIG Trypsin - Sus scrofa (Pig).	208	5			16912	2+	2283.18	0.015	6.56978	0.9994	K.IITHPNFNGNTLDNDIMLIK.L
1	1	CONTAM|P00761	24409.5	0.251		SWISS-PROT:P00761|TRYP_PIG Trypsin - Sus scrofa (Pig).	208	5			17363	3+	2283.18	0.998	0.875971	0.9578	K.IITHPNFNGNTLDNDIMLIK.L
1	1	CONTAM|P00761	24409.5	0.251		SWISS-PROT:P00761|TRYP_PIG Trypsin - Sus scrofa (Pig).	208	5			7517	2+	1045.56	0.005	4.78211	0.9937	K.LSSPATLNSR.V
1	1	CONTAM|P00761	24409.5	0.251		SWISS-PROT:P00761|TRYP_PIG Trypsin - Sus scrofa (Pig).	208	5			7654	2+	1045.56	0.006	5.73853	1	K.LSSPATLNSR.V
1	1	CONTAM|P00761	24409.5	0.251		SWISS-PROT:P00761|TRYP_PIG Trypsin - Sus scrofa (Pig).	208	5			9385	2+	842.509	0.003	3.56079	0.9649	R.VATVSLPR.S
1	1	CONTAM|P00761	24409.5	0.251		SWISS-PROT:P00761|TRYP_PIG Trypsin - Sus scrofa (Pig).	208	5			9524	2+	842.509	0.004	4.74772	0.973	R.VATVSLPR.S
1	1	CONTAM|P00761	24409.5	0.251		SWISS-PROT:P00761|TRYP_PIG Trypsin - Sus scrofa (Pig).	208	5			9656	2+	842.509	0.004	4.74772	0.9765	R.VATVSLPR.S
1	1	CONTAM|P00761	24409.5	0.251		SWISS-PROT:P00761|TRYP_PIG Trypsin - Sus scrofa (Pig).	208	5			9789	2+	842.509	0.004	4.74772	0.9442	R.VATVSLPR.S
1	1	CONTAM|P00761	24409.5	0.251		SWISS-PROT:P00761|TRYP_PIG Trypsin - Sus scrofa (Pig).	208	5			9925	2+	842.509	0.004	4.74772	0.7781	R.VATVSLPR.S
1	1	CONTAM|P00761	24409.5	0.251		SWISS-PROT:P00761|TRYP_PIG Trypsin - Sus scrofa (Pig).	208	5			15328	3+	2211.1	0.015	6.78394	1	R.LGEHNIDVLEGNEQFINAAK.I
1	1	CONTAM|P00761	24409.5	0.251		SWISS-PROT:P00761|TRYP_PIG Trypsin - Sus scrofa (Pig).	208	5			15463	3+	2211.1	1.001	0.452263	0.9999	R.LGEHNIDVLEGNEQFINAAK.I
1	1	CONTAM|P00761	24409.5	0.251		SWISS-PROT:P00761|TRYP_PIG Trypsin - Sus scrofa (Pig).	208	5			15600	3+	2211.1	0.991	4.07036	0.9837	R.LGEHNIDVLEGNEQFINAAK.I
1	1	CONTAM|P00761	24409.5	0.251		SWISS-PROT:P00761|TRYP_PIG Trypsin - Sus scrofa (Pig).	208	5			17728	3+	2283.18	0.015	6.56978	0.9711	K.IITHPNFNGNTLDNDIMLIK.L
1	1	CONTAM|P00761	24409.5	0.251		SWISS-PROT:P00761|TRYP_PIG Trypsin - Sus scrofa (Pig).	208	5			18123	3+	2283.18	0.996	1.75194	0.8044	K.IITHPNFNGNTLDNDIMLIK.L
1	1	CONTAM|P00761	24409.5	0.251		SWISS-PROT:P00761|TRYP_PIG Trypsin - Sus scrofa (Pig).	208	5			18256	3+	2283.18	0.996	1.75194	0.9234	K.IITHPNFNGNTLDNDIMLIK.L
1	1	CONTAM|P00761	24409.5	0.251		SWISS-PROT:P00761|TRYP_PIG Trypsin - Sus scrofa (Pig).	208	5			7902	2+	1045.56	0.005	4.78211	1	K.LSSPATLNSR.V
1	1	CONTAM|P00761	24409.5	0.251		SWISS-PROT:P00761|TRYP_PIG Trypsin - Sus scrofa (Pig).	208	5			8033	2+	1045.56	0.006	5.73853	0.9988	K.LSSPATLNSR.V
1	1	CONTAM|P00761	24409.5	0.251		SWISS-PROT:P00761|TRYP_PIG Trypsin - Sus scrofa (Pig).	208	5			8106	2+	842.509	0.004	4.74772	0.8234	R.VATVSLPR.S
1	1	CONTAM|P00761	24409.5	0.251		SWISS-PROT:P00761|TRYP_PIG Trypsin - Sus scrofa (Pig).	208	5			8321	2+	1045.56	0.029	27.7362	0.7632	K.LSSPATLNSR.V
1	1	CONTAM|P00761	24409.5	0.251		SWISS-PROT:P00761|TRYP_PIG Trypsin - Sus scrofa (Pig).	208	5			9545	2+	842.509	0.004	4.74772	0.8119	R.VATVSLPR.S
1	1	CONTAM|P00761	24409.5	0.251		SWISS-PROT:P00761|TRYP_PIG Trypsin - Sus scrofa (Pig).	208	5			9684	2+	842.509	0.004	4.74772	0.8929	R.VATVSLPR.S
1	1	CONTAM|P00761	24409.5	0.251		SWISS-PROT:P00761|TRYP_PIG Trypsin - Sus scrofa (Pig).	208	5			9826	2+	842.509	0.005	5.93465	0.9737	R.VATVSLPR.S
1	1	CONTAM|P00761	24409.5	0.251		SWISS-PROT:P00761|TRYP_PIG Trypsin - Sus scrofa (Pig).	208	5			9970	2+	842.509	0.004	4.74772	0.9682	R.VATVSLPR.S
1	1	CONTAM|P00761	24409.5	0.251		SWISS-PROT:P00761|TRYP_PIG Trypsin - Sus scrofa (Pig).	208	5			10228	2+	842.509	0.003	3.56079	0.7836	R.VATVSLPR.S
1	1	CONTAM|P00761	24409.5	0.251		SWISS-PROT:P00761|TRYP_PIG Trypsin - Sus scrofa (Pig).	208	5			10359	2+	842.509	0.004	4.74772	0.7785	R.VATVSLPR.S
1	1	CONTAM|P00761	24409.5	0.251		SWISS-PROT:P00761|TRYP_PIG Trypsin - Sus scrofa (Pig).	208	5			10505	2+	842.509	0.004	4.74772	0.9435	R.VATVSLPR.S
1	1	CONTAM|P00761	24409.5	0.251		SWISS-PROT:P00761|TRYP_PIG Trypsin - Sus scrofa (Pig).	208	5			10875	2+	842.509	0.005	5.93465	0.891	R.VATVSLPR.S
1	1	CONTAM|P00761	24409.5	0.251		SWISS-PROT:P00761|TRYP_PIG Trypsin - Sus scrofa (Pig).	208	5			15679	3+	2211.1	0.011	4.97489	1	R.LGEHNIDVLEGNEQFINAAK.I
1	1	CONTAM|P00761	24409.5	0.251		SWISS-PROT:P00761|TRYP_PIG Trypsin - Sus scrofa (Pig).	208	5			15840	2+	2211.1	1.002	0.904526	0.8765	R.LGEHNIDVLEGNEQFINAAK.I
1	1	CONTAM|P00761	24409.5	0.251		SWISS-PROT:P00761|TRYP_PIG Trypsin - Sus scrofa (Pig).	208	5			16964	3+	2299.18	0.012	5.21926	0.9975	K.IITHPNFNGNTLDNDIM"LIK.L
1	1	CONTAM|P00761	24409.5	0.251		SWISS-PROT:P00761|TRYP_PIG Trypsin - Sus scrofa (Pig).	208	5			17097	3+	2299.18	0.011	4.78432	0.9649	K.IITHPNFNGNTLDNDIM"LIK.L
1	1	CONTAM|P00761	24409.5	0.251		SWISS-PROT:P00761|TRYP_PIG Trypsin - Sus scrofa (Pig).	208	5			17628	3+	2283.18	0.008	3.50388	1	K.IITHPNFNGNTLDNDIMLIK.L
1	1	CONTAM|P00761	24409.5	0.251		SWISS-PROT:P00761|TRYP_PIG Trypsin - Sus scrofa (Pig).	208	5			17639	2+	2283.18	0.016	7.00777	0.7712	K.IITHPNFNGNTLDNDIMLIK.L
1	1	CONTAM|P00761	24409.5	0.251		SWISS-PROT:P00761|TRYP_PIG Trypsin - Sus scrofa (Pig).	208	5			18096	3+	2283.18	0.997	1.31396	0.7895	K.IITHPNFNGNTLDNDIMLIK.L
1	1	CONTAM|P00761	24409.5	0.251		SWISS-PROT:P00761|TRYP_PIG Trypsin - Sus scrofa (Pig).	208	5			18362	3+	2283.18	0.995	2.18993	0.7982	K.IITHPNFNGNTLDNDIMLIK.L
1	1	CONTAM|P00761	24409.5	0.251		SWISS-PROT:P00761|TRYP_PIG Trypsin - Sus scrofa (Pig).	208	5			7795	2+	1045.56	0.005	4.78211	1	K.LSSPATLNSR.V
1	1	CONTAM|P00761	24409.5	0.251		SWISS-PROT:P00761|TRYP_PIG Trypsin - Sus scrofa (Pig).	208	5			9368	2+	842.509	0.004	4.74772	0.7834	R.VATVSLPR.S
1	1	CONTAM|P00761	24409.5	0.251		SWISS-PROT:P00761|TRYP_PIG Trypsin - Sus scrofa (Pig).	208	5			9511	2+	842.509	0.005	5.93465	0.9818	R.VATVSLPR.S
1	1	CONTAM|P00761	24409.5	0.251		SWISS-PROT:P00761|TRYP_PIG Trypsin - Sus scrofa (Pig).	208	5			9786	2+	842.509	0.004	4.74772	0.9671	R.VATVSLPR.S
1	1	CONTAM|P00761	24409.5	0.251		SWISS-PROT:P00761|TRYP_PIG Trypsin - Sus scrofa (Pig).	208	5			10052	2+	842.509	0.005	5.93465	0.9394	R.VATVSLPR.S
1	1	CONTAM|P00761	24409.5	0.251		SWISS-PROT:P00761|TRYP_PIG Trypsin - Sus scrofa (Pig).	208	5			10184	2+	842.509	0.004	4.74772	0.9524	R.VATVSLPR.S
1	1	CONTAM|P00761	24409.5	0.251		SWISS-PROT:P00761|TRYP_PIG Trypsin - Sus scrofa (Pig).	208	5			10469	2+	842.509	0.005	5.93465	0.7656	R.VATVSLPR.S
1	1	CONTAM|P00761	24409.5	0.251		SWISS-PROT:P00761|TRYP_PIG Trypsin - Sus scrofa (Pig).	208	5			10629	2+	842.509	0.004	4.74772	0.7805	R.VATVSLPR.S
1	1	CONTAM|P00761	24409.5	0.251		SWISS-PROT:P00761|TRYP_PIG Trypsin - Sus scrofa (Pig).	208	5			15184	2+	2211.1	0.994	2.71358	0.9163	R.LGEHNIDVLEGNEQFINAAK.I
1	1	CONTAM|P00761	24409.5	0.251		SWISS-PROT:P00761|TRYP_PIG Trypsin - Sus scrofa (Pig).	208	5			15496	2+	2211.1	1.009	4.07036	1	R.LGEHNIDVLEGNEQFINAAK.I
1	1	CONTAM|P00761	24409.5	0.251		SWISS-PROT:P00761|TRYP_PIG Trypsin - Sus scrofa (Pig).	208	5			15627	3+	2211.1	0.011	4.97489	1	R.LGEHNIDVLEGNEQFINAAK.I
1	1	CONTAM|P00761	24409.5	0.251		SWISS-PROT:P00761|TRYP_PIG Trypsin - Sus scrofa (Pig).	208	5			15760	3+	2211.1	0.014	6.33168	1	R.LGEHNIDVLEGNEQFINAAK.I
1	1	CONTAM|P00761	24409.5	0.251		SWISS-PROT:P00761|TRYP_PIG Trypsin - Sus scrofa (Pig).	208	5			15819	2+	2211.1	0.994	2.71358	0.9662	R.LGEHNIDVLEGNEQFINAAK.I
1	1	CONTAM|P00761	24409.5	0.251		SWISS-PROT:P00761|TRYP_PIG Trypsin - Sus scrofa (Pig).	208	5			16470	3+	2211.1	0.995	2.26131	0.9947	R.LGEHNIDVLEGNEQFINAAK.I
1	1	CONTAM|P00761	24409.5	0.251		SWISS-PROT:P00761|TRYP_PIG Trypsin - Sus scrofa (Pig).	208	5			16865	3+	2299.18	0.021	9.13371	0.9991	K.IITHPNFNGNTLDNDIM"LIK.L
1	1	CONTAM|P00761	24409.5	0.251		SWISS-PROT:P00761|TRYP_PIG Trypsin - Sus scrofa (Pig).	208	5			16992	3+	2299.18	0.012	5.21926	0.9891	K.IITHPNFNGNTLDNDIM"LIK.L
1	1	CONTAM|P00761	24409.5	0.251		SWISS-PROT:P00761|TRYP_PIG Trypsin - Sus scrofa (Pig).	208	5			17510	3+	2283.18	1.015	6.56978	0.9996	K.IITHPNFNGNTLDNDIMLIK.L
1	1	CONTAM|P00761	24409.5	0.251		SWISS-PROT:P00761|TRYP_PIG Trypsin - Sus scrofa (Pig).	208	5			17519	2+	2283.18	0.006	2.62791	1	K.IITHPNFNGNTLDNDIMLIK.L
1	1	CONTAM|P00761	24409.5	0.251		SWISS-PROT:P00761|TRYP_PIG Trypsin - Sus scrofa (Pig).	208	5			7448	2+	1045.56	0.006	5.73853	0.9999	K.LSSPATLNSR.V
1	1	CONTAM|P00761	24409.5	0.251		SWISS-PROT:P00761|TRYP_PIG Trypsin - Sus scrofa (Pig).	208	5			9378	2+	842.509	0.005	5.93465	0.6218	R.VATVSLPR.S
1	1	CONTAM|P00761	24409.5	0.251		SWISS-PROT:P00761|TRYP_PIG Trypsin - Sus scrofa (Pig).	208	5			9516	2+	842.509	0.004	4.74772	0.9232	R.VATVSLPR.S
1	1	CONTAM|P00761	24409.5	0.251		SWISS-PROT:P00761|TRYP_PIG Trypsin - Sus scrofa (Pig).	208	5			9659	2+	842.509	0.005	5.93465	0.9134	R.VATVSLPR.S
1	1	CONTAM|P00761	24409.5	0.251		SWISS-PROT:P00761|TRYP_PIG Trypsin - Sus scrofa (Pig).	208	5			9802	2+	842.509	0.004	4.74772	0.9687	R.VATVSLPR.S
1	1	CONTAM|P00761	24409.5	0.251		SWISS-PROT:P00761|TRYP_PIG Trypsin - Sus scrofa (Pig).	208	5			9948	2+	842.509	0.004	4.74772	0.9743	R.VATVSLPR.S
1	1	CONTAM|P00761	24409.5	0.251		SWISS-PROT:P00761|TRYP_PIG Trypsin - Sus scrofa (Pig).	208	5			10091	2+	842.509	0.004	4.74772	0.821	R.VATVSLPR.S
1	1	CONTAM|P00761	24409.5	0.251		SWISS-PROT:P00761|TRYP_PIG Trypsin - Sus scrofa (Pig).	208	5			10724	2+	842.509	0.005	5.93465	0.8976	R.VATVSLPR.S
1	1	CONTAM|P00761	24409.5	0.251		SWISS-PROT:P00761|TRYP_PIG Trypsin - Sus scrofa (Pig).	208	5			15561	3+	2211.1	0.998	0.904526	0.787	R.LGEHNIDVLEGNEQFINAAK.I
1	1	CONTAM|P00761	24409.5	0.251		SWISS-PROT:P00761|TRYP_PIG Trypsin - Sus scrofa (Pig).	208	5			15597	2+	2211.1	1.002	0.904526	0.9976	R.LGEHNIDVLEGNEQFINAAK.I
1	1	CONTAM|P00761	24409.5	0.251		SWISS-PROT:P00761|TRYP_PIG Trypsin - Sus scrofa (Pig).	208	5			15863	3+	2211.1	0.015	6.78394	1	R.LGEHNIDVLEGNEQFINAAK.I
1	1	CONTAM|P00761	24409.5	0.251		SWISS-PROT:P00761|TRYP_PIG Trypsin - Sus scrofa (Pig).	208	5			15864	2+	2211.1	0.015	6.78394	1	R.LGEHNIDVLEGNEQFINAAK.I
1	1	CONTAM|P00761	24409.5	0.251		SWISS-PROT:P00761|TRYP_PIG Trypsin - Sus scrofa (Pig).	208	5			16193	3+	2211.1	1.001	0.452263	0.9755	R.LGEHNIDVLEGNEQFINAAK.I
1	1	CONTAM|P00761	24409.5	0.251		SWISS-PROT:P00761|TRYP_PIG Trypsin - Sus scrofa (Pig).	208	5			18693	3+	2283.18	0.997	1.31396	0.9121	K.IITHPNFNGNTLDNDIMLIK.L
1	1	CONTAM|P00761	24409.5	0.251		SWISS-PROT:P00761|TRYP_PIG Trypsin - Sus scrofa (Pig).	208	5			7793	2+	1045.56	0.006	5.73853	1	K.LSSPATLNSR.V
1	1	CONTAM|P00761	24409.5	0.251		SWISS-PROT:P00761|TRYP_PIG Trypsin - Sus scrofa (Pig).	208	5			9509	2+	842.509	0.004	4.74772	0.9533	R.VATVSLPR.S
1	1	CONTAM|P00761	24409.5	0.251		SWISS-PROT:P00761|TRYP_PIG Trypsin - Sus scrofa (Pig).	208	5			9652	2+	842.509	0.005	5.93465	0.9752	R.VATVSLPR.S
1	1	CONTAM|P00761	24409.5	0.251		SWISS-PROT:P00761|TRYP_PIG Trypsin - Sus scrofa (Pig).	208	5			9795	2+	842.509	0.005	5.93465	0.9224	R.VATVSLPR.S
1	1	CONTAM|P00761	24409.5	0.251		SWISS-PROT:P00761|TRYP_PIG Trypsin - Sus scrofa (Pig).	208	5			9954	2+	842.509	0.005	5.93465	0.8624	R.VATVSLPR.S
1	1	CONTAM|P00761	24409.5	0.251		SWISS-PROT:P00761|TRYP_PIG Trypsin - Sus scrofa (Pig).	208	5			15243	3+	2211.1	0.998	0.904526	0.9989	R.LGEHNIDVLEGNEQFINAAK.I
1	1	CONTAM|P00761	24409.5	0.251		SWISS-PROT:P00761|TRYP_PIG Trypsin - Sus scrofa (Pig).	208	5			15271	2+	2211.1	0.993	3.16584	0.983	R.LGEHNIDVLEGNEQFINAAK.I
1	1	CONTAM|P00761	24409.5	0.251		SWISS-PROT:P00761|TRYP_PIG Trypsin - Sus scrofa (Pig).	208	5			15742	2+	2211.1	0.01	4.52263	1	R.LGEHNIDVLEGNEQFINAAK.I
1	1	CONTAM|P00761	24409.5	0.251		SWISS-PROT:P00761|TRYP_PIG Trypsin - Sus scrofa (Pig).	208	5			15748	3+	2211.1	0.013	5.87942	1	R.LGEHNIDVLEGNEQFINAAK.I
1	1	CONTAM|P00761	24409.5	0.251		SWISS-PROT:P00761|TRYP_PIG Trypsin - Sus scrofa (Pig).	208	5			15889	3+	2211.1	0.012	5.42715	0.9998	R.LGEHNIDVLEGNEQFINAAK.I
1	1	CONTAM|P00761	24409.5	0.251		SWISS-PROT:P00761|TRYP_PIG Trypsin - Sus scrofa (Pig).	208	5			16776	3+	2211.1	0.992	3.6181	0.988	R.LGEHNIDVLEGNEQFINAAK.I
1	1	CONTAM|P00761	24409.5	0.251		SWISS-PROT:P00761|TRYP_PIG Trypsin - Sus scrofa (Pig).	208	5			17239	3+	2283.18	0.994	2.62791	0.8961	K.IITHPNFNGNTLDNDIMLIK.L
1	1	CONTAM|P00761	24409.5	0.251		SWISS-PROT:P00761|TRYP_PIG Trypsin - Sus scrofa (Pig).	208	5			17992	3+	2283.18	0.016	7.00777	0.9999	K.IITHPNFNGNTLDNDIMLIK.L
1	1	CONTAM|P00761	24409.5	0.251		SWISS-PROT:P00761|TRYP_PIG Trypsin - Sus scrofa (Pig).	208	5			18605	3+	2283.18	0.999	0.437986	0.6682	K.IITHPNFNGNTLDNDIMLIK.L
1	1	CONTAM|P00761	24409.5	0.251		SWISS-PROT:P00761|TRYP_PIG Trypsin - Sus scrofa (Pig).	208	5			7225	2+	1045.56	0.006	5.73853	0.9998	K.LSSPATLNSR.V
1	1	CONTAM|P00761	24409.5	0.251		SWISS-PROT:P00761|TRYP_PIG Trypsin - Sus scrofa (Pig).	208	5			8962	2+	842.509	0.004	4.74772	0.9565	R.VATVSLPR.S
1	1	CONTAM|P00761	24409.5	0.251		SWISS-PROT:P00761|TRYP_PIG Trypsin - Sus scrofa (Pig).	208	5			9115	2+	842.509	0.005	5.93465	0.9381	R.VATVSLPR.S
1	1	CONTAM|P00761	24409.5	0.251		SWISS-PROT:P00761|TRYP_PIG Trypsin - Sus scrofa (Pig).	208	5			15493	2+	2211.1	0.012	5.42715	1	R.LGEHNIDVLEGNEQFINAAK.I
1	1	CONTAM|P00761	24409.5	0.251		SWISS-PROT:P00761|TRYP_PIG Trypsin - Sus scrofa (Pig).	208	5			15496	3+	2211.1	0.014	6.33168	0.9998	R.LGEHNIDVLEGNEQFINAAK.I
1	1	CONTAM|P00761	24409.5	0.251		SWISS-PROT:P00761|TRYP_PIG Trypsin - Sus scrofa (Pig).	208	5			15627	3+	2211.1	0.014	6.33168	1	R.LGEHNIDVLEGNEQFINAAK.I
1	1	CONTAM|P00761	24409.5	0.251		SWISS-PROT:P00761|TRYP_PIG Trypsin - Sus scrofa (Pig).	208	5			15631	2+	2211.1	0.013	5.87942	1	R.LGEHNIDVLEGNEQFINAAK.I
1	1	CONTAM|P00761	24409.5	0.251		SWISS-PROT:P00761|TRYP_PIG Trypsin - Sus scrofa (Pig).	208	5			15766	3+	2211.1	0.009	4.07036	1	R.LGEHNIDVLEGNEQFINAAK.I
1	1	CONTAM|P00761	24409.5	0.251		SWISS-PROT:P00761|TRYP_PIG Trypsin - Sus scrofa (Pig).	208	5			16991	3+	2283.18	0.993	3.0659	0.8911	K.IITHPNFNGNTLDNDIMLIK.L
1	1	CONTAM|P00761	24409.5	0.251		SWISS-PROT:P00761|TRYP_PIG Trypsin - Sus scrofa (Pig).	208	5			18281	3+	2283.18	0.995	2.18993	0.8215	K.IITHPNFNGNTLDNDIMLIK.L
1	1	CONTAM|P00761	24409.5	0.251		SWISS-PROT:P00761|TRYP_PIG Trypsin - Sus scrofa (Pig).	208	5			9252	2+	842.509	0.004	4.74772	0.847	R.VATVSLPR.S
1	1	CONTAM|P00761	24409.5	0.251		SWISS-PROT:P00761|TRYP_PIG Trypsin - Sus scrofa (Pig).	208	5			9394	2+	842.509	0.004	4.74772	0.9942	R.VATVSLPR.S
1	1	CONTAM|P00761	24409.5	0.251		SWISS-PROT:P00761|TRYP_PIG Trypsin - Sus scrofa (Pig).	208	5			9526	2+	842.509	0.006	7.12158	0.8666	R.VATVSLPR.S
1	1	CONTAM|P00761	24409.5	0.251		SWISS-PROT:P00761|TRYP_PIG Trypsin - Sus scrofa (Pig).	208	5			15067	3+	2211.1	0.998	0.904526	0.9874	R.LGEHNIDVLEGNEQFINAAK.I
1	1	CONTAM|P00761	24409.5	0.251		SWISS-PROT:P00761|TRYP_PIG Trypsin - Sus scrofa (Pig).	208	5			15424	3+	2211.1	1.001	0.452263	1	R.LGEHNIDVLEGNEQFINAAK.I
1	1	CONTAM|P00761	24409.5	0.251		SWISS-PROT:P00761|TRYP_PIG Trypsin - Sus scrofa (Pig).	208	5			15444	2+	2211.1	0.009	4.07036	1	R.LGEHNIDVLEGNEQFINAAK.I
1	1	CONTAM|P00761	24409.5	0.251		SWISS-PROT:P00761|TRYP_PIG Trypsin - Sus scrofa (Pig).	208	5			15554	3+	2211.1	0.015	6.78394	1	R.LGEHNIDVLEGNEQFINAAK.I
1	1	CONTAM|P00761	24409.5	0.251		SWISS-PROT:P00761|TRYP_PIG Trypsin - Sus scrofa (Pig).	208	5			15588	2+	2211.1	0.012	5.42715	1	R.LGEHNIDVLEGNEQFINAAK.I
1	1	CONTAM|P00761	24409.5	0.251		SWISS-PROT:P00761|TRYP_PIG Trypsin - Sus scrofa (Pig).	208	5			15693	3+	2211.1	0.018	8.14073	0.996	R.LGEHNIDVLEGNEQFINAAK.I
1	1	CONTAM|P00761	24409.5	0.251		SWISS-PROT:P00761|TRYP_PIG Trypsin - Sus scrofa (Pig).	208	5			16420	3+	2211.1	0.996	1.80905	0.9892	R.LGEHNIDVLEGNEQFINAAK.I
1	1	CONTAM|P00761	24409.5	0.251		SWISS-PROT:P00761|TRYP_PIG Trypsin - Sus scrofa (Pig).	208	5			17160	2+	2283.18	0.014	6.1318	1	K.IITHPNFNGNTLDNDIMLIK.L
1	1	CONTAM|P00761	24409.5	0.251		SWISS-PROT:P00761|TRYP_PIG Trypsin - Sus scrofa (Pig).	208	5			18059	3+	2283.18	0.998	0.875971	0.7269	K.IITHPNFNGNTLDNDIMLIK.L
1	1	CONTAM|P00761	24409.5	0.251		SWISS-PROT:P00761|TRYP_PIG Trypsin - Sus scrofa (Pig).	208	5			7477	2+	1045.56	0.007	6.69495	0.9942	K.LSSPATLNSR.V
1	1	CONTAM|P00761	24409.5	0.251		SWISS-PROT:P00761|TRYP_PIG Trypsin - Sus scrofa (Pig).	208	5			7619	2+	1045.56	0.006	5.73853	0.9995	K.LSSPATLNSR.V
1	1	CONTAM|P00761	24409.5	0.251		SWISS-PROT:P00761|TRYP_PIG Trypsin - Sus scrofa (Pig).	208	5			9143	2+	842.509	0.004	4.74772	0.9055	R.VATVSLPR.S
1	1	CONTAM|P00761	24409.5	0.251		SWISS-PROT:P00761|TRYP_PIG Trypsin - Sus scrofa (Pig).	208	5			9280	2+	842.509	0.005	5.93465	0.9607	R.VATVSLPR.S
1	1	CONTAM|P00761	24409.5	0.251		SWISS-PROT:P00761|TRYP_PIG Trypsin - Sus scrofa (Pig).	208	5			9423	2+	842.509	0.032	37.9818	0.7103	R.VATVSLPR.S
1	1	CONTAM|P00761	24409.5	0.251		SWISS-PROT:P00761|TRYP_PIG Trypsin - Sus scrofa (Pig).	208	5			9567	2+	842.509	0.005	5.93465	0.9951	R.VATVSLPR.S
1	1	CONTAM|P00761	24409.5	0.251		SWISS-PROT:P00761|TRYP_PIG Trypsin - Sus scrofa (Pig).	208	5			9921	2+	842.509	0.003	3.56079	0.6444	R.VATVSLPR.S
1	1	CONTAM|P00761	24409.5	0.251		SWISS-PROT:P00761|TRYP_PIG Trypsin - Sus scrofa (Pig).	208	5			10063	2+	842.509	0.004	4.74772	0.6978	R.VATVSLPR.S
1	1	CONTAM|P00761	24409.5	0.251		SWISS-PROT:P00761|TRYP_PIG Trypsin - Sus scrofa (Pig).	208	5			15265	3+	2211.1	0.997	1.35679	0.9921	R.LGEHNIDVLEGNEQFINAAK.I
1	1	CONTAM|P00761	24409.5	0.251		SWISS-PROT:P00761|TRYP_PIG Trypsin - Sus scrofa (Pig).	208	5			15689	2+	2211.1	0.016	7.2362	1	R.LGEHNIDVLEGNEQFINAAK.I
1	1	CONTAM|P00761	24409.5	0.251		SWISS-PROT:P00761|TRYP_PIG Trypsin - Sus scrofa (Pig).	208	5			15694	3+	2211.1	0.013	5.87942	1	R.LGEHNIDVLEGNEQFINAAK.I
1	1	CONTAM|P00761	24409.5	0.251		SWISS-PROT:P00761|TRYP_PIG Trypsin - Sus scrofa (Pig).	208	5			15838	3+	2211.1	0.014	6.33168	1	R.LGEHNIDVLEGNEQFINAAK.I
1	1	CONTAM|P00761	24409.5	0.251		SWISS-PROT:P00761|TRYP_PIG Trypsin - Sus scrofa (Pig).	208	5			15987	3+	2211.1	1.015	6.78394	0.7804	R.LGEHNIDVLEGNEQFINAAK.I
1	1	CONTAM|P00761	24409.5	0.251		SWISS-PROT:P00761|TRYP_PIG Trypsin - Sus scrofa (Pig).	208	5			16050	2+	2211.1	0.995	2.26131	0.8875	R.LGEHNIDVLEGNEQFINAAK.I
1	1	CONTAM|P00761	24409.5	0.251		SWISS-PROT:P00761|TRYP_PIG Trypsin - Sus scrofa (Pig).	208	5			16730	3+	2211.1	0.999	0.452263	0.8976	R.LGEHNIDVLEGNEQFINAAK.I
1	1	CONTAM|P00761	24409.5	0.251		SWISS-PROT:P00761|TRYP_PIG Trypsin - Sus scrofa (Pig).	208	5			17157	3+	2299.18	0.015	6.52408	0.9998	K.IITHPNFNGNTLDNDIM"LIK.L
1	1	CONTAM|P00761	24409.5	0.251		SWISS-PROT:P00761|TRYP_PIG Trypsin - Sus scrofa (Pig).	208	5			17838	3+	2283.18	0.012	5.25583	1	K.IITHPNFNGNTLDNDIMLIK.L
2	1	CONTAM|P41361	52347.1	0.174		SWISS-PROT:P41361 (Bos taurus) Antithrombin-III precursor	121	10			5850	2+	850.405	0.005	5.87955	0.9288	K.FSPENTR.K
2	1	CONTAM|P41361	52347.1	0.174		SWISS-PROT:P41361 (Bos taurus) Antithrombin-III precursor	121	10			6817	2+	839.414	0.006	7.14784	0.9023	K.FDTISEK.T
2	1	CONTAM|P41361	52347.1	0.174		SWISS-PROT:P41361 (Bos taurus) Antithrombin-III precursor	121	10			7829	2+	917.52	0.006	6.53936	0.9656	R.RVWELSK.A
2	1	CONTAM|P41361	52347.1	0.174		SWISS-PROT:P41361 (Bos taurus) Antithrombin-III precursor	121	10			8718	2+	911.531	0.006	6.58233	0.9871	K.LPGIVAEGR.D
2	1	CONTAM|P41361	52347.1	0.174		SWISS-PROT:P41361 (Bos taurus) Antithrombin-III precursor	121	10			9630	2+	911.531	0.006	6.58233	0.9995	K.LPGIVAEGR.D
2	1	CONTAM|P41361	52347.1	0.174		SWISS-PROT:P41361 (Bos taurus) Antithrombin-III precursor	121	10			9765	2+	911.531	0.005	5.48528	1	K.LPGIVAEGR.D
2	1	CONTAM|P41361	52347.1	0.174		SWISS-PROT:P41361 (Bos taurus) Antithrombin-III precursor	121	10			9908	2+	911.531	0.005	5.48528	1	K.LPGIVAEGR.D
2	1	CONTAM|P41361	52347.1	0.174		SWISS-PROT:P41361 (Bos taurus) Antithrombin-III precursor	121	10			10051	2+	911.531	0.005	5.48528	1	K.LPGIVAEGR.D
2	1	CONTAM|P41361	52347.1	0.174		SWISS-PROT:P41361 (Bos taurus) Antithrombin-III precursor	121	10			10195	2+	911.531	0.004	4.38822	1	K.LPGIVAEGR.D
2	1	CONTAM|P41361	52347.1	0.174		SWISS-PROT:P41361 (Bos taurus) Antithrombin-III precursor	121	10			10340	2+	911.531	0.005	5.48528	1	K.LPGIVAEGR.D
2	1	CONTAM|P41361	52347.1	0.174		SWISS-PROT:P41361 (Bos taurus) Antithrombin-III precursor	121	10			10563	2+	911.531	-1.002	2.19411	0.9523	K.LPGIVAEGR.D
2	1	CONTAM|P41361	52347.1	0.174		SWISS-PROT:P41361 (Bos taurus) Antithrombin-III precursor	121	10			15364	2+	1340.66	0.008	5.9672	1	K.TSDQIHFFFAK.L
2	1	CONTAM|P41361	52347.1	0.174		SWISS-PROT:P41361 (Bos taurus) Antithrombin-III precursor	121	10			15508	2+	1340.66	0.008	5.9672	1	K.TSDQIHFFFAK.L
2	1	CONTAM|P41361	52347.1	0.174		SWISS-PROT:P41361 (Bos taurus) Antithrombin-III precursor	121	10			15509	3+	1340.66	0.007	5.2213	0.8121	K.TSDQIHFFFAK.L
2	1	CONTAM|P41361	52347.1	0.174		SWISS-PROT:P41361 (Bos taurus) Antithrombin-III precursor	121	10			15652	2+	1340.66	0.007	5.2213	1	K.TSDQIHFFFAK.L
2	1	CONTAM|P41361	52347.1	0.174		SWISS-PROT:P41361 (Bos taurus) Antithrombin-III precursor	121	10			15796	2+	1340.66	0.007	5.2213	1	K.TSDQIHFFFAK.L
2	1	CONTAM|P41361	52347.1	0.174		SWISS-PROT:P41361 (Bos taurus) Antithrombin-III precursor	121	10			15954	2+	1340.66	0.006	4.4754	1	K.TSDQIHFFFAK.L
2	1	CONTAM|P41361	52347.1	0.174		SWISS-PROT:P41361 (Bos taurus) Antithrombin-III precursor	121	10			16545	2+	1340.66	0.006	4.4754	0.9998	K.TSDQIHFFFAK.L
2	1	CONTAM|P41361	52347.1	0.174		SWISS-PROT:P41361 (Bos taurus) Antithrombin-III precursor	121	10			19144	2+	1314.73	0.008	6.08488	0.9996	K.GDDITMVLILPK.L
2	1	CONTAM|P41361	52347.1	0.174		SWISS-PROT:P41361 (Bos taurus) Antithrombin-III precursor	121	10			19271	2+	1314.73	0.007	5.32427	0.9999	K.GDDITMVLILPK.L
2	1	CONTAM|P41361	52347.1	0.174		SWISS-PROT:P41361 (Bos taurus) Antithrombin-III precursor	121	10			19418	2+	1314.73	0.008	6.08488	0.9965	K.GDDITMVLILPK.L
2	1	CONTAM|P41361	52347.1	0.174		SWISS-PROT:P41361 (Bos taurus) Antithrombin-III precursor	121	10			19549	2+	1314.73	0.007	5.32427	0.9999	K.GDDITMVLILPK.L
2	1	CONTAM|P41361	52347.1	0.174		SWISS-PROT:P41361 (Bos taurus) Antithrombin-III precursor	121	10			6805	2+	839.414	0.005	5.95653	0.8901	K.FDTISEK.T
2	1	CONTAM|P41361	52347.1	0.174		SWISS-PROT:P41361 (Bos taurus) Antithrombin-III precursor	121	10			8059	2+	917.52	0.004	4.35958	0.9933	R.RVWELSK.A
2	1	CONTAM|P41361	52347.1	0.174		SWISS-PROT:P41361 (Bos taurus) Antithrombin-III precursor	121	10			9627	2+	911.531	0.007	7.67939	0.988	K.LPGIVAEGR.D
2	1	CONTAM|P41361	52347.1	0.174		SWISS-PROT:P41361 (Bos taurus) Antithrombin-III precursor	121	10			9765	2+	911.531	0.004	4.38822	1	K.LPGIVAEGR.D
2	1	CONTAM|P41361	52347.1	0.174		SWISS-PROT:P41361 (Bos taurus) Antithrombin-III precursor	121	10			9896	2+	911.531	0.005	5.48528	1	K.LPGIVAEGR.D
2	1	CONTAM|P41361	52347.1	0.174		SWISS-PROT:P41361 (Bos taurus) Antithrombin-III precursor	121	10			10028	2+	911.531	0.004	4.38822	1	K.LPGIVAEGR.D
2	1	CONTAM|P41361	52347.1	0.174		SWISS-PROT:P41361 (Bos taurus) Antithrombin-III precursor	121	10			10172	2+	911.531	0.004	4.38822	1	K.LPGIVAEGR.D
2	1	CONTAM|P41361	52347.1	0.174		SWISS-PROT:P41361 (Bos taurus) Antithrombin-III precursor	121	10			10317	2+	911.531	0.004	4.38822	1	K.LPGIVAEGR.D
2	1	CONTAM|P41361	52347.1	0.174		SWISS-PROT:P41361 (Bos taurus) Antithrombin-III precursor	121	10			15200	2+	1340.66	0.008	5.9672	1	K.TSDQIHFFFAK.L
2	1	CONTAM|P41361	52347.1	0.174		SWISS-PROT:P41361 (Bos taurus) Antithrombin-III precursor	121	10			15203	3+	1340.66	0.002	1.4918	0.6972	K.TSDQIHFFFAK.L
2	1	CONTAM|P41361	52347.1	0.174		SWISS-PROT:P41361 (Bos taurus) Antithrombin-III precursor	121	10			15601	2+	1340.66	0.007	5.2213	0.995	K.TSDQIHFFFAK.L
2	1	CONTAM|P41361	52347.1	0.174		SWISS-PROT:P41361 (Bos taurus) Antithrombin-III precursor	121	10			19272	2+	1314.73	0.006	4.56366	0.9999	K.GDDITMVLILPK.L
2	1	CONTAM|P41361	52347.1	0.174		SWISS-PROT:P41361 (Bos taurus) Antithrombin-III precursor	121	10			8814	2+	917.52	0.005	5.44947	0.6329	R.RVWELSK.A
2	1	CONTAM|P41361	52347.1	0.174		SWISS-PROT:P41361 (Bos taurus) Antithrombin-III precursor	121	10			10053	2+	911.531	0.006	6.58233	0.9952	K.LPGIVAEGR.D
2	1	CONTAM|P41361	52347.1	0.174		SWISS-PROT:P41361 (Bos taurus) Antithrombin-III precursor	121	10			10176	2+	911.531	0.005	5.48528	1	K.LPGIVAEGR.D
2	1	CONTAM|P41361	52347.1	0.174		SWISS-PROT:P41361 (Bos taurus) Antithrombin-III precursor	121	10			10308	2+	911.531	0.005	5.48528	1	K.LPGIVAEGR.D
2	1	CONTAM|P41361	52347.1	0.174		SWISS-PROT:P41361 (Bos taurus) Antithrombin-III precursor	121	10			10441	2+	911.531	0.005	5.48528	1	K.LPGIVAEGR.D
2	1	CONTAM|P41361	52347.1	0.174		SWISS-PROT:P41361 (Bos taurus) Antithrombin-III precursor	121	10			10701	2+	911.531	0.004	4.38822	1	K.LPGIVAEGR.D
2	1	CONTAM|P41361	52347.1	0.174		SWISS-PROT:P41361 (Bos taurus) Antithrombin-III precursor	121	10			10910	2+	911.531	0.002	2.19411	0.6263	K.LPGIVAEGR.D
2	1	CONTAM|P41361	52347.1	0.174		SWISS-PROT:P41361 (Bos taurus) Antithrombin-III precursor	121	10			15643	2+	1340.66	0.007	5.2213	1	K.TSDQIHFFFAK.L
2	1	CONTAM|P41361	52347.1	0.174		SWISS-PROT:P41361 (Bos taurus) Antithrombin-III precursor	121	10			15764	3+	1340.66	0.007	5.2213	0.9751	K.TSDQIHFFFAK.L
2	1	CONTAM|P41361	52347.1	0.174		SWISS-PROT:P41361 (Bos taurus) Antithrombin-III precursor	121	10			15775	2+	1340.66	0.008	5.9672	1	K.TSDQIHFFFAK.L
2	1	CONTAM|P41361	52347.1	0.174		SWISS-PROT:P41361 (Bos taurus) Antithrombin-III precursor	121	10			19146	2+	1314.73	0.007	5.32427	0.9999	K.GDDITMVLILPK.L
2	1	CONTAM|P41361	52347.1	0.174		SWISS-PROT:P41361 (Bos taurus) Antithrombin-III precursor	121	10			19281	2+	1314.73	0.007	5.32427	0.9995	K.GDDITMVLILPK.L
2	1	CONTAM|P41361	52347.1	0.174		SWISS-PROT:P41361 (Bos taurus) Antithrombin-III precursor	121	10			5955	2+	850.405	0.979	24.6941	0.7664	K.FSPENTR.K
2	1	CONTAM|P41361	52347.1	0.174		SWISS-PROT:P41361 (Bos taurus) Antithrombin-III precursor	121	10			9778	2+	911.531	0.004	4.38822	0.995	K.LPGIVAEGR.D
2	1	CONTAM|P41361	52347.1	0.174		SWISS-PROT:P41361 (Bos taurus) Antithrombin-III precursor	121	10			9907	2+	911.531	0.005	5.48528	1	K.LPGIVAEGR.D
2	1	CONTAM|P41361	52347.1	0.174		SWISS-PROT:P41361 (Bos taurus) Antithrombin-III precursor	121	10			10041	2+	911.531	0.005	5.48528	0.6802	K.LPGIVAEGR.D
2	1	CONTAM|P41361	52347.1	0.174		SWISS-PROT:P41361 (Bos taurus) Antithrombin-III precursor	121	10			15021	2+	1340.66	0.009	6.71309	1	K.TSDQIHFFFAK.L
2	1	CONTAM|P41361	52347.1	0.174		SWISS-PROT:P41361 (Bos taurus) Antithrombin-III precursor	121	10			8318	2+	917.52	0.005	5.44947	0.6735	R.RVWELSK.A
2	1	CONTAM|P41361	52347.1	0.174		SWISS-PROT:P41361 (Bos taurus) Antithrombin-III precursor	121	10			10043	2+	911.531	0.004	4.38822	0.9997	K.LPGIVAEGR.D
2	1	CONTAM|P41361	52347.1	0.174		SWISS-PROT:P41361 (Bos taurus) Antithrombin-III precursor	121	10			10262	2+	911.531	0.004	4.38822	0.9999	K.LPGIVAEGR.D
2	1	CONTAM|P41361	52347.1	0.174		SWISS-PROT:P41361 (Bos taurus) Antithrombin-III precursor	121	10			10044	2+	911.531	0.005	5.48528	0.9992	K.LPGIVAEGR.D
2	1	CONTAM|P41361	52347.1	0.174		SWISS-PROT:P41361 (Bos taurus) Antithrombin-III precursor	121	10			10171	2+	911.531	0.004	4.38822	1	K.LPGIVAEGR.D
2	1	CONTAM|P41361	52347.1	0.174		SWISS-PROT:P41361 (Bos taurus) Antithrombin-III precursor	121	10			10399	2+	911.531	-0.117	128.355	0.7858	K.LPGIVAEGR.D
2	1	CONTAM|P41361	52347.1	0.174		SWISS-PROT:P41361 (Bos taurus) Antithrombin-III precursor	121	10			6975	2+	839.414	0.004	4.76523	0.6127	K.FDTISEK.T
2	1	CONTAM|P41361	52347.1	0.174		SWISS-PROT:P41361 (Bos taurus) Antithrombin-III precursor	121	10			10188	2+	911.531	0.005	5.48528	1	K.LPGIVAEGR.D
2	1	CONTAM|P41361	52347.1	0.174		SWISS-PROT:P41361 (Bos taurus) Antithrombin-III precursor	121	10			16010	3+	1340.66	0.005	3.7295	0.9065	K.TSDQIHFFFAK.L
2	1	CONTAM|P41361	52347.1	0.174		SWISS-PROT:P41361 (Bos taurus) Antithrombin-III precursor	121	10			7045	2+	839.414	0.005	5.95653	0.9438	K.FDTISEK.T
2	1	CONTAM|P41361	52347.1	0.174		SWISS-PROT:P41361 (Bos taurus) Antithrombin-III precursor	121	10			9938	2+	911.531	0.004	4.38822	1	K.LPGIVAEGR.D
2	1	CONTAM|P41361	52347.1	0.174		SWISS-PROT:P41361 (Bos taurus) Antithrombin-III precursor	121	10			10071	2+	911.531	0.005	5.48528	1	K.LPGIVAEGR.D
2	1	CONTAM|P41361	52347.1	0.174		SWISS-PROT:P41361 (Bos taurus) Antithrombin-III precursor	121	10			15781	2+	1340.66	0.006	4.4754	1	K.TSDQIHFFFAK.L
2	1	CONTAM|P41361	52347.1	0.174		SWISS-PROT:P41361 (Bos taurus) Antithrombin-III precursor	121	10			6367	2+	839.414	0.005	5.95653	0.6358	K.FDTISEK.T
2	1	CONTAM|P41361	52347.1	0.174		SWISS-PROT:P41361 (Bos taurus) Antithrombin-III precursor	121	10			9500	2+	911.531	0.004	4.38822	1	K.LPGIVAEGR.D
2	1	CONTAM|P41361	52347.1	0.174		SWISS-PROT:P41361 (Bos taurus) Antithrombin-III precursor	121	10			9632	2+	911.531	0.004	4.38822	1	K.LPGIVAEGR.D
2	1	CONTAM|P41361	52347.1	0.174		SWISS-PROT:P41361 (Bos taurus) Antithrombin-III precursor	121	10			9775	2+	911.531	0.005	5.48528	1	K.LPGIVAEGR.D
2	1	CONTAM|P41361	52347.1	0.174		SWISS-PROT:P41361 (Bos taurus) Antithrombin-III precursor	121	10			9918	2+	911.531	0.005	5.48528	1	K.LPGIVAEGR.D
2	1	CONTAM|P41361	52347.1	0.174		SWISS-PROT:P41361 (Bos taurus) Antithrombin-III precursor	121	10			10062	2+	911.531	0.005	5.48528	1	K.LPGIVAEGR.D
2	1	CONTAM|P41361	52347.1	0.174		SWISS-PROT:P41361 (Bos taurus) Antithrombin-III precursor	121	10			10209	2+	911.531	0.005	5.48528	0.9999	K.LPGIVAEGR.D
2	1	CONTAM|P41361	52347.1	0.174		SWISS-PROT:P41361 (Bos taurus) Antithrombin-III precursor	121	10			10355	2+	911.531	0.004	4.38822	0.9998	K.LPGIVAEGR.D
2	1	CONTAM|P41361	52347.1	0.174		SWISS-PROT:P41361 (Bos taurus) Antithrombin-III precursor	121	10			15189	2+	1340.66	0.008	5.9672	1	K.TSDQIHFFFAK.L
2	1	CONTAM|P41361	52347.1	0.174		SWISS-PROT:P41361 (Bos taurus) Antithrombin-III precursor	121	10			15199	3+	1340.66	0.006	4.4754	0.6091	K.TSDQIHFFFAK.L
2	1	CONTAM|P41361	52347.1	0.174		SWISS-PROT:P41361 (Bos taurus) Antithrombin-III precursor	121	10			15330	2+	1340.66	0.007	5.2213	1	K.TSDQIHFFFAK.L
2	1	CONTAM|P41361	52347.1	0.174		SWISS-PROT:P41361 (Bos taurus) Antithrombin-III precursor	121	10			15341	3+	1340.66	0.006	4.4754	0.9892	K.TSDQIHFFFAK.L
2	1	CONTAM|P41361	52347.1	0.174		SWISS-PROT:P41361 (Bos taurus) Antithrombin-III precursor	121	10			15716	2+	1340.66	0.007	5.2213	1	K.TSDQIHFFFAK.L
2	1	CONTAM|P41361	52347.1	0.174		SWISS-PROT:P41361 (Bos taurus) Antithrombin-III precursor	121	10			18965	2+	1314.73	0.006	4.56366	1	K.GDDITMVLILPK.L
2	1	CONTAM|P41361	52347.1	0.174		SWISS-PROT:P41361 (Bos taurus) Antithrombin-III precursor	121	10			19276	2+	1314.73	0.01	7.6061	0.994	K.GDDITMVLILPK.L
2	1	CONTAM|P41361	52347.1	0.174		SWISS-PROT:P41361 (Bos taurus) Antithrombin-III precursor	121	10			8250	2+	917.52	0.004	4.35958	0.64	R.RVWELSK.A
2	1	CONTAM|P41361	52347.1	0.174		SWISS-PROT:P41361 (Bos taurus) Antithrombin-III precursor	121	10			9823	2+	911.531	0.005	5.48528	1	K.LPGIVAEGR.D
2	1	CONTAM|P41361	52347.1	0.174		SWISS-PROT:P41361 (Bos taurus) Antithrombin-III precursor	121	10			9955	2+	911.531	0.006	6.58233	1	K.LPGIVAEGR.D
2	1	CONTAM|P41361	52347.1	0.174		SWISS-PROT:P41361 (Bos taurus) Antithrombin-III precursor	121	10			10102	2+	911.531	0.004	4.38822	0.9998	K.LPGIVAEGR.D
2	1	CONTAM|P41361	52347.1	0.174		SWISS-PROT:P41361 (Bos taurus) Antithrombin-III precursor	121	10			10437	2+	911.531	0.002	2.19411	0.6825	K.LPGIVAEGR.D
2	1	CONTAM|P41361	52347.1	0.174		SWISS-PROT:P41361 (Bos taurus) Antithrombin-III precursor	121	10			15041	2+	1340.66	0.006	4.4754	1	K.TSDQIHFFFAK.L
2	1	CONTAM|P41361	52347.1	0.174		SWISS-PROT:P41361 (Bos taurus) Antithrombin-III precursor	121	10			15170	2+	1340.66	0.008	5.9672	1	K.TSDQIHFFFAK.L
2	1	CONTAM|P41361	52347.1	0.174		SWISS-PROT:P41361 (Bos taurus) Antithrombin-III precursor	121	10			15314	2+	1340.66	0.008	5.9672	1	K.TSDQIHFFFAK.L
2	1	CONTAM|P41361	52347.1	0.174		SWISS-PROT:P41361 (Bos taurus) Antithrombin-III precursor	121	10			18669	2+	1314.73	0.01	7.6061	0.9999	K.GDDITMVLILPK.L
2	1	CONTAM|P41361	52347.1	0.174		SWISS-PROT:P41361 (Bos taurus) Antithrombin-III precursor	121	10			6664	2+	839.414	0.005	5.95653	0.9071	K.FDTISEK.T
2	1	CONTAM|P41361	52347.1	0.174		SWISS-PROT:P41361 (Bos taurus) Antithrombin-III precursor	121	10			6805	2+	839.414	0.007	8.33915	0.9074	K.FDTISEK.T
2	1	CONTAM|P41361	52347.1	0.174		SWISS-PROT:P41361 (Bos taurus) Antithrombin-III precursor	121	10			6948	2+	839.414	0.005	5.95653	0.9397	K.FDTISEK.T
2	1	CONTAM|P41361	52347.1	0.174		SWISS-PROT:P41361 (Bos taurus) Antithrombin-III precursor	121	10			8268	2+	917.52	0.006	6.53936	0.6652	R.RVWELSK.A
2	1	CONTAM|P41361	52347.1	0.174		SWISS-PROT:P41361 (Bos taurus) Antithrombin-III precursor	121	10			8764	2+	911.531	0.005	5.48528	1	K.LPGIVAEGR.D
2	1	CONTAM|P41361	52347.1	0.174		SWISS-PROT:P41361 (Bos taurus) Antithrombin-III precursor	121	10			9643	2+	911.531	0.006	6.58233	1	K.LPGIVAEGR.D
2	1	CONTAM|P41361	52347.1	0.174		SWISS-PROT:P41361 (Bos taurus) Antithrombin-III precursor	121	10			9786	2+	911.531	0.005	5.48528	1	K.LPGIVAEGR.D
2	1	CONTAM|P41361	52347.1	0.174		SWISS-PROT:P41361 (Bos taurus) Antithrombin-III precursor	121	10			9929	2+	911.531	0.007	7.67939	1	K.LPGIVAEGR.D
2	1	CONTAM|P41361	52347.1	0.174		SWISS-PROT:P41361 (Bos taurus) Antithrombin-III precursor	121	10			10072	2+	911.531	0.006	6.58233	1	K.LPGIVAEGR.D
2	1	CONTAM|P41361	52347.1	0.174		SWISS-PROT:P41361 (Bos taurus) Antithrombin-III precursor	121	10			10216	2+	911.531	0.005	5.48528	1	K.LPGIVAEGR.D
2	1	CONTAM|P41361	52347.1	0.174		SWISS-PROT:P41361 (Bos taurus) Antithrombin-III precursor	121	10			10360	2+	911.531	0.005	5.48528	1	K.LPGIVAEGR.D
2	1	CONTAM|P41361	52347.1	0.174		SWISS-PROT:P41361 (Bos taurus) Antithrombin-III precursor	121	10			10502	2+	911.531	0.005	5.48528	1	K.LPGIVAEGR.D
2	1	CONTAM|P41361	52347.1	0.174		SWISS-PROT:P41361 (Bos taurus) Antithrombin-III precursor	121	10			10644	2+	911.531	0.006	6.58233	1	K.LPGIVAEGR.D
2	1	CONTAM|P41361	52347.1	0.174		SWISS-PROT:P41361 (Bos taurus) Antithrombin-III precursor	121	10			11035	2+	911.531	0.002	2.19411	0.9997	K.LPGIVAEGR.D
2	1	CONTAM|P41361	52347.1	0.174		SWISS-PROT:P41361 (Bos taurus) Antithrombin-III precursor	121	10			11176	2+	911.531	0.002	2.19411	0.9603	K.LPGIVAEGR.D
2	1	CONTAM|P41361	52347.1	0.174		SWISS-PROT:P41361 (Bos taurus) Antithrombin-III precursor	121	10			11377	2+	860.488	0.005	5.81066	0.814	K.LQPLDFK.E
2	1	CONTAM|P41361	52347.1	0.174		SWISS-PROT:P41361 (Bos taurus) Antithrombin-III precursor	121	10			15451	2+	1340.66	0.009	6.71309	1	K.TSDQIHFFFAK.L
2	1	CONTAM|P41361	52347.1	0.174		SWISS-PROT:P41361 (Bos taurus) Antithrombin-III precursor	121	10			15594	2+	1340.66	0.008	5.9672	1	K.TSDQIHFFFAK.L
2	1	CONTAM|P41361	52347.1	0.174		SWISS-PROT:P41361 (Bos taurus) Antithrombin-III precursor	121	10			15595	3+	1340.66	0.008	5.9672	0.9516	K.TSDQIHFFFAK.L
2	1	CONTAM|P41361	52347.1	0.174		SWISS-PROT:P41361 (Bos taurus) Antithrombin-III precursor	121	10			15737	2+	1340.66	0.008	5.9672	1	K.TSDQIHFFFAK.L
2	1	CONTAM|P41361	52347.1	0.174		SWISS-PROT:P41361 (Bos taurus) Antithrombin-III precursor	121	10			15880	2+	1340.66	0.007	5.2213	1	K.TSDQIHFFFAK.L
2	1	CONTAM|P41361	52347.1	0.174		SWISS-PROT:P41361 (Bos taurus) Antithrombin-III precursor	121	10			16025	2+	1340.66	0.009	6.71309	1	K.TSDQIHFFFAK.L
2	1	CONTAM|P41361	52347.1	0.174		SWISS-PROT:P41361 (Bos taurus) Antithrombin-III precursor	121	10			16167	2+	1340.66	0.007	5.2213	1	K.TSDQIHFFFAK.L
2	1	CONTAM|P41361	52347.1	0.174		SWISS-PROT:P41361 (Bos taurus) Antithrombin-III precursor	121	10			16312	2+	1340.66	0.007	5.2213	1	K.TSDQIHFFFAK.L
2	1	CONTAM|P41361	52347.1	0.174		SWISS-PROT:P41361 (Bos taurus) Antithrombin-III precursor	121	10			16455	2+	1340.66	1.01	7.459	0.9984	K.TSDQIHFFFAK.L
2	1	CONTAM|P41361	52347.1	0.174		SWISS-PROT:P41361 (Bos taurus) Antithrombin-III precursor	121	10			16610	2+	1340.66	0.006	4.4754	1	K.TSDQIHFFFAK.L
2	1	CONTAM|P41361	52347.1	0.174		SWISS-PROT:P41361 (Bos taurus) Antithrombin-III precursor	121	10			16769	2+	1340.66	0.009	6.71309	0.9977	K.TSDQIHFFFAK.L
2	1	CONTAM|P41361	52347.1	0.174		SWISS-PROT:P41361 (Bos taurus) Antithrombin-III precursor	121	10			16953	2+	1330.73	0.009	6.76321	0.9999	K.GDDITM"VLILPK.L
2	1	CONTAM|P41361	52347.1	0.174		SWISS-PROT:P41361 (Bos taurus) Antithrombin-III precursor	121	10			19269	2+	1314.73	0.006	4.56366	0.9994	K.GDDITMVLILPK.L
2	1	CONTAM|P41361	52347.1	0.174		SWISS-PROT:P41361 (Bos taurus) Antithrombin-III precursor	121	10			19404	2+	1314.73	0.008	6.08488	0.9998	K.GDDITMVLILPK.L
2	1	CONTAM|P41361	52347.1	0.174		SWISS-PROT:P41361 (Bos taurus) Antithrombin-III precursor	121	10			19535	2+	1314.73	0.006	4.56366	0.9998	K.GDDITMVLILPK.L
2	1	CONTAM|P41361	52347.1	0.174		SWISS-PROT:P41361 (Bos taurus) Antithrombin-III precursor	121	10			22936	3+	2314.14	0.997	1.29638	0.7641	K.NNNDNIFLSPLSISTAFAM"TK.L
2	1	CONTAM|P41361	52347.1	0.174		SWISS-PROT:P41361 (Bos taurus) Antithrombin-III precursor	121	10			25111	2+	2298.14	1.994	2.6108	0.7472	K.NNNDNIFLSPLSISTAFAMTK.L
3	1	CONTAM|Q0V8M9	99537	0.083		TREMBL:Q0V8M9;Q9TRI0 (Bos taurus) similar to inter-alpha (globulin) inhibitor H3 isoform 2	50	9			6623	3+	1626.87	0.009	5.53209	0.9997	K.KGHVSFKPSLDQQR.S
3	1	CONTAM|Q0V8M9	99537	0.083		TREMBL:Q0V8M9;Q9TRI0 (Bos taurus) similar to inter-alpha (globulin) inhibitor H3 isoform 2	50	9			6628	2+	1626.87	0.011	6.76145	1	K.KGHVSFKPSLDQQR.S
3	1	CONTAM|Q0V8M9	99537	0.083		TREMBL:Q0V8M9;Q9TRI0 (Bos taurus) similar to inter-alpha (globulin) inhibitor H3 isoform 2	50	9			7746	2+	1498.78	0.012	8.00653	0.9997	K.GHVSFKPSLDQQR.S
3	1	CONTAM|Q0V8M9	99537	0.083		TREMBL:Q0V8M9;Q9TRI0 (Bos taurus) similar to inter-alpha (globulin) inhibitor H3 isoform 2	50	9			7877	2+	1498.78	0.009	6.0049	1	K.GHVSFKPSLDQQR.S
3	1	CONTAM|Q0V8M9	99537	0.083		TREMBL:Q0V8M9;Q9TRI0 (Bos taurus) similar to inter-alpha (globulin) inhibitor H3 isoform 2	50	9			7907	3+	1498.78	0.009	6.0049	1	K.GHVSFKPSLDQQR.S
3	1	CONTAM|Q0V8M9	99537	0.083		TREMBL:Q0V8M9;Q9TRI0 (Bos taurus) similar to inter-alpha (globulin) inhibitor H3 isoform 2	50	9			8984	2+	1031.52	0.005	4.8472	0.8816	K.GKYEMYLK.V
3	1	CONTAM|Q0V8M9	99537	0.083		TREMBL:Q0V8M9;Q9TRI0 (Bos taurus) similar to inter-alpha (globulin) inhibitor H3 isoform 2	50	9			13238	2+	1179.64	0.011	9.3249	1	K.FTVSVNVAAGSK.V
3	1	CONTAM|Q0V8M9	99537	0.083		TREMBL:Q0V8M9;Q9TRI0 (Bos taurus) similar to inter-alpha (globulin) inhibitor H3 isoform 2	50	9			13445	2+	1179.64	0.008	6.78175	0.9998	K.FTVSVNVAAGSK.V
3	1	CONTAM|Q0V8M9	99537	0.083		TREMBL:Q0V8M9;Q9TRI0 (Bos taurus) similar to inter-alpha (globulin) inhibitor H3 isoform 2	50	9			13645	2+	1179.64	0.005	4.23859	1	K.FTVSVNVAAGSK.V
3	1	CONTAM|Q0V8M9	99537	0.083		TREMBL:Q0V8M9;Q9TRI0 (Bos taurus) similar to inter-alpha (globulin) inhibitor H3 isoform 2	50	9			13819	2+	1179.64	-0.004	3.39087	1	K.FTVSVNVAAGSK.V
3	1	CONTAM|Q0V8M9	99537	0.083		TREMBL:Q0V8M9;Q9TRI0 (Bos taurus) similar to inter-alpha (globulin) inhibitor H3 isoform 2	50	9			13961	2+	1179.64	0.003	2.54316	1	K.FTVSVNVAAGSK.V
3	1	CONTAM|Q0V8M9	99537	0.083		TREMBL:Q0V8M9;Q9TRI0 (Bos taurus) similar to inter-alpha (globulin) inhibitor H3 isoform 2	50	9			14106	2+	1179.64	0.004	3.39087	0.9999	K.FTVSVNVAAGSK.V
3	1	CONTAM|Q0V8M9	99537	0.083		TREMBL:Q0V8M9;Q9TRI0 (Bos taurus) similar to inter-alpha (globulin) inhibitor H3 isoform 2	50	9			14271	2+	1179.64	0.006	5.08631	1	K.FTVSVNVAAGSK.V
3	1	CONTAM|Q0V8M9	99537	0.083		TREMBL:Q0V8M9;Q9TRI0 (Bos taurus) similar to inter-alpha (globulin) inhibitor H3 isoform 2	50	9			15653	2+	1162.6	0.006	5.16085	0.9978	K.EVSFDVELPK.T
3	1	CONTAM|Q0V8M9	99537	0.083		TREMBL:Q0V8M9;Q9TRI0 (Bos taurus) similar to inter-alpha (globulin) inhibitor H3 isoform 2	50	9			15724	2+	1144.59	0.005	4.36838	0.9937	K.E^VSFDVELPK.T
3	1	CONTAM|Q0V8M9	99537	0.083		TREMBL:Q0V8M9;Q9TRI0 (Bos taurus) similar to inter-alpha (globulin) inhibitor H3 isoform 2	50	9			15794	2+	1162.6	0.006	5.16085	0.941	K.EVSFDVELPK.T
3	1	CONTAM|Q0V8M9	99537	0.083		TREMBL:Q0V8M9;Q9TRI0 (Bos taurus) similar to inter-alpha (globulin) inhibitor H3 isoform 2	50	9			16416	2+	1179.64	1.042	35.6042	0.9989	K.FTVSVNVAAGSK.V
3	1	CONTAM|Q0V8M9	99537	0.083		TREMBL:Q0V8M9;Q9TRI0 (Bos taurus) similar to inter-alpha (globulin) inhibitor H3 isoform 2	50	9			16801	2+	1179.64	0.004	3.39087	0.9985	K.FTVSVNVAAGSK.V
3	1	CONTAM|Q0V8M9	99537	0.083		TREMBL:Q0V8M9;Q9TRI0 (Bos taurus) similar to inter-alpha (globulin) inhibitor H3 isoform 2	50	9			20657	2+	1484.79	0.009	6.06147	0.9999	K.VTFELTYEELLK.R
3	1	CONTAM|Q0V8M9	99537	0.083		TREMBL:Q0V8M9;Q9TRI0 (Bos taurus) similar to inter-alpha (globulin) inhibitor H3 isoform 2	50	9			6720	3+	1626.87	0.008	4.91741	0.9778	K.KGHVSFKPSLDQQR.S
3	1	CONTAM|Q0V8M9	99537	0.083		TREMBL:Q0V8M9;Q9TRI0 (Bos taurus) similar to inter-alpha (globulin) inhibitor H3 isoform 2	50	9			6745	2+	1626.87	0.009	5.53209	0.9984	K.KGHVSFKPSLDQQR.S
3	1	CONTAM|Q0V8M9	99537	0.083		TREMBL:Q0V8M9;Q9TRI0 (Bos taurus) similar to inter-alpha (globulin) inhibitor H3 isoform 2	50	9			7928	3+	1498.78	0.008	5.33769	1	K.GHVSFKPSLDQQR.S
3	1	CONTAM|Q0V8M9	99537	0.083		TREMBL:Q0V8M9;Q9TRI0 (Bos taurus) similar to inter-alpha (globulin) inhibitor H3 isoform 2	50	9			14041	2+	1179.64	0.009	7.62947	1	K.FTVSVNVAAGSK.V
3	1	CONTAM|Q0V8M9	99537	0.083		TREMBL:Q0V8M9;Q9TRI0 (Bos taurus) similar to inter-alpha (globulin) inhibitor H3 isoform 2	50	9			15266	2+	1162.6	0.014	12.042	0.9697	K.EVSFDVELPK.T
3	1	CONTAM|Q0V8M9	99537	0.083		TREMBL:Q0V8M9;Q9TRI0 (Bos taurus) similar to inter-alpha (globulin) inhibitor H3 isoform 2	50	9			15409	2+	1162.6	0.006	5.16085	0.9993	K.EVSFDVELPK.T
3	1	CONTAM|Q0V8M9	99537	0.083		TREMBL:Q0V8M9;Q9TRI0 (Bos taurus) similar to inter-alpha (globulin) inhibitor H3 isoform 2	50	9			15545	2+	1162.6	1.014	12.042	0.9707	K.EVSFDVELPK.T
3	1	CONTAM|Q0V8M9	99537	0.083		TREMBL:Q0V8M9;Q9TRI0 (Bos taurus) similar to inter-alpha (globulin) inhibitor H3 isoform 2	50	9			7256	3+	1626.87	0.009	5.53209	0.9994	K.KGHVSFKPSLDQQR.S
3	1	CONTAM|Q0V8M9	99537	0.083		TREMBL:Q0V8M9;Q9TRI0 (Bos taurus) similar to inter-alpha (globulin) inhibitor H3 isoform 2	50	9			8443	3+	1498.78	0.019	12.677	0.9799	K.GHVSFKPSLDQQR.S
3	1	CONTAM|Q0V8M9	99537	0.083		TREMBL:Q0V8M9;Q9TRI0 (Bos taurus) similar to inter-alpha (globulin) inhibitor H3 isoform 2	50	9			8460	2+	1498.78	0.008	5.33769	1	K.GHVSFKPSLDQQR.S
3	1	CONTAM|Q0V8M9	99537	0.083		TREMBL:Q0V8M9;Q9TRI0 (Bos taurus) similar to inter-alpha (globulin) inhibitor H3 isoform 2	50	9			15771	2+	1162.6	-1.006	5.16085	0.7814	K.EVSFDVELPK.T
3	1	CONTAM|Q0V8M9	99537	0.083		TREMBL:Q0V8M9;Q9TRI0 (Bos taurus) similar to inter-alpha (globulin) inhibitor H3 isoform 2	50	9			20056	2+	1484.79	-0.02	13.4699	0.996	K.VTFELTYEELLK.R
3	1	CONTAM|Q0V8M9	99537	0.083		TREMBL:Q0V8M9;Q9TRI0 (Bos taurus) similar to inter-alpha (globulin) inhibitor H3 isoform 2	50	9			18807	2+	1484.79	0.004	2.69399	0.9937	K.VTFELTYEELLK.R
3	1	CONTAM|Q0V8M9	99537	0.083		TREMBL:Q0V8M9;Q9TRI0 (Bos taurus) similar to inter-alpha (globulin) inhibitor H3 isoform 2	50	9			18927	2+	1484.79	0.01	6.73497	0.9996	K.VTFELTYEELLK.R
3	1	CONTAM|Q0V8M9	99537	0.083		TREMBL:Q0V8M9;Q9TRI0 (Bos taurus) similar to inter-alpha (globulin) inhibitor H3 isoform 2	50	9			15474	2+	1162.6	0.006	5.16085	0.9862	K.EVSFDVELPK.T
3	1	CONTAM|Q0V8M9	99537	0.083		TREMBL:Q0V8M9;Q9TRI0 (Bos taurus) similar to inter-alpha (globulin) inhibitor H3 isoform 2	50	9			15602	2+	1162.6	0.004	3.44057	0.9993	K.EVSFDVELPK.T
3	1	CONTAM|Q0V8M9	99537	0.083		TREMBL:Q0V8M9;Q9TRI0 (Bos taurus) similar to inter-alpha (globulin) inhibitor H3 isoform 2	50	9			15736	2+	1162.6	0.005	4.30071	0.6039	K.EVSFDVELPK.T
3	1	CONTAM|Q0V8M9	99537	0.083		TREMBL:Q0V8M9;Q9TRI0 (Bos taurus) similar to inter-alpha (globulin) inhibitor H3 isoform 2	50	9			15427	2+	1162.6	0.005	4.30071	0.9942	K.EVSFDVELPK.T
3	1	CONTAM|Q0V8M9	99537	0.083		TREMBL:Q0V8M9;Q9TRI0 (Bos taurus) similar to inter-alpha (globulin) inhibitor H3 isoform 2	50	9			15550	2+	1162.6	0.006	5.16085	0.9939	K.EVSFDVELPK.T
3	1	CONTAM|Q0V8M9	99537	0.083		TREMBL:Q0V8M9;Q9TRI0 (Bos taurus) similar to inter-alpha (globulin) inhibitor H3 isoform 2	50	9			15684	2+	1162.6	0.006	5.16085	0.9448	K.EVSFDVELPK.T
3	1	CONTAM|Q0V8M9	99537	0.083		TREMBL:Q0V8M9;Q9TRI0 (Bos taurus) similar to inter-alpha (globulin) inhibitor H3 isoform 2	50	9			15987	2+	1162.6	0.005	4.30071	0.9977	K.EVSFDVELPK.T
3	1	CONTAM|Q0V8M9	99537	0.083		TREMBL:Q0V8M9;Q9TRI0 (Bos taurus) similar to inter-alpha (globulin) inhibitor H3 isoform 2	50	9			15754	2+	1162.6	0.005	4.30071	0.9088	K.EVSFDVELPK.T
3	1	CONTAM|Q0V8M9	99537	0.083		TREMBL:Q0V8M9;Q9TRI0 (Bos taurus) similar to inter-alpha (globulin) inhibitor H3 isoform 2	50	9			16921	2+	1290.6	0.005	3.87417	0.9999	R.DYIFGDYIER.L
3	1	CONTAM|Q0V8M9	99537	0.083		TREMBL:Q0V8M9;Q9TRI0 (Bos taurus) similar to inter-alpha (globulin) inhibitor H3 isoform 2	50	9			15443	2+	1162.6	0.006	5.16085	0.9723	K.EVSFDVELPK.T
3	1	CONTAM|Q0V8M9	99537	0.083		TREMBL:Q0V8M9;Q9TRI0 (Bos taurus) similar to inter-alpha (globulin) inhibitor H3 isoform 2	50	9			15359	2+	1162.6	0.006	5.16085	0.9799	K.EVSFDVELPK.T
3	1	CONTAM|Q0V8M9	99537	0.083		TREMBL:Q0V8M9;Q9TRI0 (Bos taurus) similar to inter-alpha (globulin) inhibitor H3 isoform 2	50	9			6624	3+	1626.87	0.01	6.14677	0.9999	K.KGHVSFKPSLDQQR.S
3	1	CONTAM|Q0V8M9	99537	0.083		TREMBL:Q0V8M9;Q9TRI0 (Bos taurus) similar to inter-alpha (globulin) inhibitor H3 isoform 2	50	9			6638	2+	1626.87	0.01	6.14677	1	K.KGHVSFKPSLDQQR.S
3	1	CONTAM|Q0V8M9	99537	0.083		TREMBL:Q0V8M9;Q9TRI0 (Bos taurus) similar to inter-alpha (globulin) inhibitor H3 isoform 2	50	9			7997	3+	1498.78	0.019	12.677	1	K.GHVSFKPSLDQQR.S
3	1	CONTAM|Q0V8M9	99537	0.083		TREMBL:Q0V8M9;Q9TRI0 (Bos taurus) similar to inter-alpha (globulin) inhibitor H3 isoform 2	50	9			15717	2+	1162.6	0.007	6.02099	0.9987	K.EVSFDVELPK.T
3	1	CONTAM|Q0V8M9	99537	0.083		TREMBL:Q0V8M9;Q9TRI0 (Bos taurus) similar to inter-alpha (globulin) inhibitor H3 isoform 2	50	9			20106	2+	1484.79	0.009	6.06147	0.9895	K.VTFELTYEELLK.R
3	1	CONTAM|Q0V8M9	99537	0.083		TREMBL:Q0V8M9;Q9TRI0 (Bos taurus) similar to inter-alpha (globulin) inhibitor H3 isoform 2	50	9			21970	2+	980.509	0.078	79.5505	0.9302	R.DYIVPNLF.-
4	1	CONTAM|Q86YZ3, sp|Q86YZ3|HORN_HUMAN	282389.92267999204, 282389.92267999204	0.045	HRNR, HRNR	Hornerin, Hornerin	2	2			4061	3+	1947.9	0.011	5.6471	0.9833	R.QSLGHGQHGSGSGQSPSPSR.G
4	1	CONTAM|Q86YZ3, sp|Q86YZ3|HORN_HUMAN	282389.92267999204, 282389.92267999204	0.045	HRNR, HRNR	Hornerin, Hornerin	2	2			5063	2+	1584.71	1.018	11.3585	1	R.GPYESGSGHSSGLGHR.E
5	1	sp|O00151|PDLI1_HUMAN	36071.7	0.277	PDLIM1	PDZ and LIM domain protein 1	6	6	0.42	2	5225	2+	958.532	0.004	4.17305	0.9911	K.VAASIGNAQK.L
5	1	sp|O00151|PDLI1_HUMAN	36071.7	0.277	PDLIM1	PDZ and LIM domain protein 1	6	6	0.42	2	21585	2+	1980.02	0.011	5.55551	1	K.QSTSFLVLQEILESEEK.G
5	1	sp|O00151|PDLI1_HUMAN	36071.7	0.277	PDLIM1	PDZ and LIM domain protein 1	6	6	0.42	2	11841	2+	1334.67	0.003	2.24774	1	K.GCTDNLTLTVAR.S	402646	383596
5	1	sp|O00151|PDLI1_HUMAN	36071.7	0.277	PDLIM1	PDZ and LIM domain protein 1	6	6	0.42	2	13522	2+	1175.61	0.001	0.850625	0.9999	K.DFEQPLAISR.V
5	1	sp|O00151|PDLI1_HUMAN	36071.7	0.277	PDLIM1	PDZ and LIM domain protein 1	6	6	0.42	2	13886	2+	1244.65	0.022	17.6756	0.8915	K.VWSPLVTEEGK.R
5	1	sp|O00151|PDLI1_HUMAN	36071.7	0.277	PDLIM1	PDZ and LIM domain protein 1	6	6	0.42	2	21961	3+	3326.61	0.019	5.71152	0.9852	K.AALANLCIGDVITAIDGENTSNMTHLEAQNR.I	630654	117035
6	1	sp|O00187-2|MASP2_HUMAN, sp|O00187|MASP2_HUMAN	20629.16708, 75702.36032000023	0.168	MASP2, MASP2	Tax_Id=9606 Isoform 2 of Mannan-binding lectin serine protease 2 precursor, Mannan-binding lectin serine protease 2	3	2	1.49	1	10136	2+	1696.83	0	0	0.999	K.VLATLC'GQESTDTER.A	11351.1	16931
6	1	sp|O00187-2|MASP2_HUMAN, sp|O00187|MASP2_HUMAN	20629.16708, 75702.36032000023	0.168	MASP2, MASP2	Tax_Id=9606 Isoform 2 of Mannan-binding lectin serine protease 2 precursor, Mannan-binding lectin serine protease 2	3	2	1.49	1	9871	2+	1696.83	-0.001	0.589336	0.9959	K.VLATLC'GQESTDTER.A	0	4158.64
6	1	sp|O00187-2|MASP2_HUMAN, sp|O00187|MASP2_HUMAN	20629.16708, 75702.36032000023	0.168	MASP2, MASP2	Tax_Id=9606 Isoform 2 of Mannan-binding lectin serine protease 2 precursor, Mannan-binding lectin serine protease 2	3	2	1.49	1	12071	2+	1750.8	0.011	6.28283	0.9998	R.LASPGFPGEYANDQER.R
7	1	sp|O14791-3|APOL1_HUMAN, sp|O14791|APOL1_HUMAN, sp|O14791-2|APOL1_HUMAN	42158.09164000008, 43974.199840000096, 45918.459600000126	0.132	APOL1, APOL1, APOL1	Tax_Id=9606 Gene_Symbol=APOL1 apolipoprotein L1 isoform c precursor, Apolipoprotein L1, Tax_Id=9606 Gene_Symbol=APOL1 Isoform 2 of Apolipoprotein L1	11	5			6424	3+	1590.85	0.008	5.02877	0.9482	R.ANLQSVPHASASRPR.V
7	1	sp|O14791-3|APOL1_HUMAN, sp|O14791|APOL1_HUMAN, sp|O14791-2|APOL1_HUMAN	42158.09164000008, 43974.199840000096, 45918.459600000126	0.132	APOL1, APOL1, APOL1	Tax_Id=9606 Gene_Symbol=APOL1 apolipoprotein L1 isoform c precursor, Apolipoprotein L1, Tax_Id=9606 Gene_Symbol=APOL1 Isoform 2 of Apolipoprotein L1	11	5			9223	2+	1630.79	0.006	3.67919	1	R.VTEPISAESGEQVER.V
7	1	sp|O14791-3|APOL1_HUMAN, sp|O14791|APOL1_HUMAN, sp|O14791-2|APOL1_HUMAN	42158.09164000008, 43974.199840000096, 45918.459600000126	0.132	APOL1, APOL1, APOL1	Tax_Id=9606 Gene_Symbol=APOL1 apolipoprotein L1 isoform c precursor, Apolipoprotein L1, Tax_Id=9606 Gene_Symbol=APOL1 Isoform 2 of Apolipoprotein L1	11	5			11363	2+	1290.64	0.003	2.32444	0.9998	R.VNEPSILEM"SR.G
7	1	sp|O14791-3|APOL1_HUMAN, sp|O14791|APOL1_HUMAN, sp|O14791-2|APOL1_HUMAN	42158.09164000008, 43974.199840000096, 45918.459600000126	0.132	APOL1, APOL1, APOL1	Tax_Id=9606 Gene_Symbol=APOL1 apolipoprotein L1 isoform c precursor, Apolipoprotein L1, Tax_Id=9606 Gene_Symbol=APOL1 Isoform 2 of Apolipoprotein L1	11	5			13787	2+	1274.64	0.005	3.92267	0.9999	R.VNEPSILEMSR.G
7	1	sp|O14791-3|APOL1_HUMAN, sp|O14791|APOL1_HUMAN, sp|O14791-2|APOL1_HUMAN	42158.09164000008, 43974.199840000096, 45918.459600000126	0.132	APOL1, APOL1, APOL1	Tax_Id=9606 Gene_Symbol=APOL1 apolipoprotein L1 isoform c precursor, Apolipoprotein L1, Tax_Id=9606 Gene_Symbol=APOL1 Isoform 2 of Apolipoprotein L1	11	5			13918	2+	1274.64	0.004	3.13814	0.995	R.VNEPSILEMSR.G
7	1	sp|O14791-3|APOL1_HUMAN, sp|O14791|APOL1_HUMAN, sp|O14791-2|APOL1_HUMAN	42158.09164000008, 43974.199840000096, 45918.459600000126	0.132	APOL1, APOL1, APOL1	Tax_Id=9606 Gene_Symbol=APOL1 apolipoprotein L1 isoform c precursor, Apolipoprotein L1, Tax_Id=9606 Gene_Symbol=APOL1 Isoform 2 of Apolipoprotein L1	11	5			9331	2+	1630.79	1.1	61.3199	0.9791	R.VTEPISAESGEQVER.V
7	1	sp|O14791-3|APOL1_HUMAN, sp|O14791|APOL1_HUMAN, sp|O14791-2|APOL1_HUMAN	42158.09164000008, 43974.199840000096, 45918.459600000126	0.132	APOL1, APOL1, APOL1	Tax_Id=9606 Gene_Symbol=APOL1 apolipoprotein L1 isoform c precursor, Apolipoprotein L1, Tax_Id=9606 Gene_Symbol=APOL1 Isoform 2 of Apolipoprotein L1	11	5			6483	3+	1590.85	0.01	6.28596	0.9914	R.ANLQSVPHASASRPR.V
7	1	sp|O14791-3|APOL1_HUMAN, sp|O14791|APOL1_HUMAN, sp|O14791-2|APOL1_HUMAN	42158.09164000008, 43974.199840000096, 45918.459600000126	0.132	APOL1, APOL1, APOL1	Tax_Id=9606 Gene_Symbol=APOL1 apolipoprotein L1 isoform c precursor, Apolipoprotein L1, Tax_Id=9606 Gene_Symbol=APOL1 Isoform 2 of Apolipoprotein L1	11	5			9312	2+	1630.79	0.009	5.51879	1	R.VTEPISAESGEQVER.V
7	1	sp|O14791-3|APOL1_HUMAN, sp|O14791|APOL1_HUMAN, sp|O14791-2|APOL1_HUMAN	42158.09164000008, 43974.199840000096, 45918.459600000126	0.132	APOL1, APOL1, APOL1	Tax_Id=9606 Gene_Symbol=APOL1 apolipoprotein L1 isoform c precursor, Apolipoprotein L1, Tax_Id=9606 Gene_Symbol=APOL1 Isoform 2 of Apolipoprotein L1	11	5			13618	2+	1274.64	0.008	6.27628	0.9989	R.VNEPSILEMSR.G
7	1	sp|O14791-3|APOL1_HUMAN, sp|O14791|APOL1_HUMAN, sp|O14791-2|APOL1_HUMAN	42158.09164000008, 43974.199840000096, 45918.459600000126	0.132	APOL1, APOL1, APOL1	Tax_Id=9606 Gene_Symbol=APOL1 apolipoprotein L1 isoform c precursor, Apolipoprotein L1, Tax_Id=9606 Gene_Symbol=APOL1 Isoform 2 of Apolipoprotein L1	11	5			11441	2+	1105.6	0.013	11.7583	0.9886	K.LNILNNNYK.I
7	1	sp|O14791-3|APOL1_HUMAN, sp|O14791|APOL1_HUMAN, sp|O14791-2|APOL1_HUMAN	42158.09164000008, 43974.199840000096, 45918.459600000126	0.132	APOL1, APOL1, APOL1	Tax_Id=9606 Gene_Symbol=APOL1 apolipoprotein L1 isoform c precursor, Apolipoprotein L1, Tax_Id=9606 Gene_Symbol=APOL1 Isoform 2 of Apolipoprotein L1	11	5			11869	2+	1105.6	0.013	11.7583	0.9798	K.LNILNNNYK.I
8	1	sp|O15204-2|ADEC1_HUMAN, sp|O15204|ADEC1_HUMAN	43556.539120000045, 52775.42332000018	0.133	ADAMDEC1, ADAMDEC1	Tax_Id=9606 Gene_Symbol=ADAMDEC1 ADAM DEC1 isoform 2, ADAM DEC1	4	3	2.47	2	5652	3+	1786.81	-0.015	8.39485	0.9886	K.LKPGTDC'GGDAPNHTTE.-	0	44972.1
8	1	sp|O15204-2|ADEC1_HUMAN, sp|O15204|ADEC1_HUMAN	43556.539120000045, 52775.42332000018	0.133	ADAMDEC1, ADAMDEC1	Tax_Id=9606 Gene_Symbol=ADAMDEC1 ADAM DEC1 isoform 2, ADAM DEC1	4	3	2.47	2	5798	3+	1786.81	0.015	8.39485	0.9993	K.LKPGTDC'GGDAPNHTTE.-	100976	193237
8	1	sp|O15204-2|ADEC1_HUMAN, sp|O15204|ADEC1_HUMAN	43556.539120000045, 52775.42332000018	0.133	ADAMDEC1, ADAMDEC1	Tax_Id=9606 Gene_Symbol=ADAMDEC1 ADAM DEC1 isoform 2, ADAM DEC1	4	3	2.47	2	11269	2+	1726.8	-0.023	13.3194	0.9999	K.EC'TNLC'C'EALTC'K.L	7346.89	23483.1
8	1	sp|O15204-2|ADEC1_HUMAN, sp|O15204|ADEC1_HUMAN	43556.539120000045, 52775.42332000018	0.133	ADAMDEC1, ADAMDEC1	Tax_Id=9606 Gene_Symbol=ADAMDEC1 ADAM DEC1 isoform 2, ADAM DEC1	4	3	2.47	2	11474	2+	2494.11	-0.012	4.81135	0.8052	K.E^HAVFTSNQEEQDPANHTCGVK.S	102372	0
9	1	sp|O43866|CD5L_HUMAN	38087.8	0.461	CD5L	CD5 antigen-like	101	21	1.95	98	6412	2+	882.433	-0.004	4.53292	0.7258	K.C'YGPGVGR.I	378182	274426
9	1	sp|O43866|CD5L_HUMAN	38087.8	0.461	CD5L	CD5 antigen-like	101	21	1.95	98	6455	3+	1781.78	-0.006	3.36742	0.9962	R.C'SGEEQSLEQC'QHR.F	274034	516638
9	1	sp|O43866|CD5L_HUMAN	38087.8	0.461	CD5L	CD5 antigen-like	101	21	1.95	98	6483	2+	1781.78	-0.002	1.12247	1	R.C'SGEEQSLEQC'QHR.F	49943	89456.1
9	1	sp|O43866|CD5L_HUMAN	38087.8	0.461	CD5L	CD5 antigen-like	101	21	1.95	98	6503	2+	1775.74	0.01	5.63144	0.9935	R.CSGEEQSLEQCQHR.F	49943	92218.3
9	1	sp|O43866|CD5L_HUMAN	38087.8	0.461	CD5L	CD5 antigen-like	101	21	1.95	98	8581	2+	849.469	-0.003	3.53162	0.8212	K.DVAVLC'R.E	420616	1.45284e+06
9	1	sp|O43866|CD5L_HUMAN	38087.8	0.461	CD5L	CD5 antigen-like	101	21	1.95	98	12348	2+	1562.73	-0.002	1.27981	1	R.EATLQDC'PSGPWGK.N	344295	827101
9	1	sp|O43866|CD5L_HUMAN	38087.8	0.461	CD5L	CD5 antigen-like	101	21	1.95	98	14346	2+	2221.09	0.006	2.70138	0.9976	R.ELGC'GAASGTPSGILYEPPAEK.E	241602	503851
9	1	sp|O43866|CD5L_HUMAN	38087.8	0.461	CD5L	CD5 antigen-like	101	21	1.95	98	14370	2+	2218.07	1.023	10.3694	0.9994	R.ELGCGAASGTPSGILYEPPAEK.E	241602	503851
9	1	sp|O43866|CD5L_HUMAN	38087.8	0.461	CD5L	CD5 antigen-like	101	21	1.95	98	16104	2+	1653.74	0.003	1.81407	1	K.GQWGTVC'DDGWDIK.D	121051	340160
9	1	sp|O43866|CD5L_HUMAN	38087.8	0.461	CD5L	CD5 antigen-like	101	21	1.95	98	8573	2+	849.469	0.004	4.70882	0.9787	K.DVAVLC'R.E	331439	434971
9	1	sp|O43866|CD5L_HUMAN	38087.8	0.461	CD5L	CD5 antigen-like	101	21	1.95	98	12299	2+	1562.73	0.998	1.27981	0.9999	R.EATLQDC'PSGPWGK.N	192684	405245
9	1	sp|O43866|CD5L_HUMAN	38087.8	0.461	CD5L	CD5 antigen-like	101	21	1.95	98	17504	3+	2586.08	-0.013	5.02692	0.9998	K.NTC'NHDEDTWVEC'EDPFDLR.L	151454	279893
9	1	sp|O43866|CD5L_HUMAN	38087.8	0.461	CD5L	CD5 antigen-like	101	21	1.95	98	6948	2+	1781.78	-0.01	5.61236	1	R.C'SGEEQSLEQC'QHR.F	29191.8	61359.6
9	1	sp|O43866|CD5L_HUMAN	38087.8	0.461	CD5L	CD5 antigen-like	101	21	1.95	98	12545	2+	1562.73	0	0	0.9999	R.EATLQDC'PSGPWGK.N	172973	419202
9	1	sp|O43866|CD5L_HUMAN	38087.8	0.461	CD5L	CD5 antigen-like	101	21	1.95	98	14341	2+	2221.09	0.007	3.15161	0.9964	R.ELGC'GAASGTPSGILYEPPAEK.E	180875	212882
9	1	sp|O43866|CD5L_HUMAN	38087.8	0.461	CD5L	CD5 antigen-like	101	21	1.95	98	17517	3+	2586.08	-0.002	0.773372	0.9978	K.NTC'NHDEDTWVEC'EDPFDLR.L	143291	297440
9	1	sp|O43866|CD5L_HUMAN	38087.8	0.461	CD5L	CD5 antigen-like	101	21	1.95	98	6560	2+	1781.78	-0.01	5.61236	1	R.C'SGEEQSLEQC'QHR.F	94181.1	186842
9	1	sp|O43866|CD5L_HUMAN	38087.8	0.461	CD5L	CD5 antigen-like	101	21	1.95	98	6563	2+	1775.74	0.01	5.63144	0.9999	R.CSGEEQSLEQCQHR.F	94181.1	186842
9	1	sp|O43866|CD5L_HUMAN	38087.8	0.461	CD5L	CD5 antigen-like	101	21	1.95	98	15720	2+	1653.74	1	0	0.9924	K.GQWGTVC'DDGWDIK.D	16431.5	45058.1
9	1	sp|O43866|CD5L_HUMAN	38087.8	0.461	CD5L	CD5 antigen-like	101	21	1.95	98	6747	3+	1781.78	-0.01	5.61236	0.9946	R.C'SGEEQSLEQC'QHR.F	719726	1.41443e+06
9	1	sp|O43866|CD5L_HUMAN	38087.8	0.461	CD5L	CD5 antigen-like	101	21	1.95	98	6786	2+	1775.74	0.01	5.63144	1	R.CSGEEQSLEQCQHR.F	93622.2	225209
9	1	sp|O43866|CD5L_HUMAN	38087.8	0.461	CD5L	CD5 antigen-like	101	21	1.95	98	9030	2+	846.45	1.003	3.54421	0.6123	K.DVAVLCR.E	1.69818e+06	2.08238e+06
9	1	sp|O43866|CD5L_HUMAN	38087.8	0.461	CD5L	CD5 antigen-like	101	21	1.95	98	12418	2+	1562.73	-0.001	0.639904	0.9993	R.EATLQDC'PSGPWGK.N	254854	380176
9	1	sp|O43866|CD5L_HUMAN	38087.8	0.461	CD5L	CD5 antigen-like	101	21	1.95	98	14259	2+	2221.09	0.004	1.80092	1	R.ELGC'GAASGTPSGILYEPPAEK.E	4158415	4646645
9	1	sp|O43866|CD5L_HUMAN	38087.8	0.461	CD5L	CD5 antigen-like	101	21	1.95	98	14965	3+	2501.13	-0.003	1.19946	0.6869	K.GVWGSVC'DDNWGEKEDQVVC'K.Q	999419	1756171
9	1	sp|O43866|CD5L_HUMAN	38087.8	0.461	CD5L	CD5 antigen-like	101	21	1.95	98	15137	2+	1625.71	0.003	1.84535	1	K.GVWGSVC'DDNWGEK.E	34924.5	75959.5
9	1	sp|O43866|CD5L_HUMAN	38087.8	0.461	CD5L	CD5 antigen-like	101	21	1.95	98	17298	3+	2586.08	-0.006	2.32012	0.9999	K.NTC'NHDEDTWVEC'EDPFDLR.L	258354	484998
9	1	sp|O43866|CD5L_HUMAN	38087.8	0.461	CD5L	CD5 antigen-like	101	21	1.95	98	18773	3+	2484.19	-0.012	4.83054	0.8991	K.GQWGTVC'DDGWDIKDVAVLC'R.E	69772.1	74782.7
9	1	sp|O43866|CD5L_HUMAN	38087.8	0.461	CD5L	CD5 antigen-like	101	21	1.95	98	6674	2+	1781.78	-0.008	4.48989	1	R.C'SGEEQSLEQC'QHR.F	506355	988791
9	1	sp|O43866|CD5L_HUMAN	38087.8	0.461	CD5L	CD5 antigen-like	101	21	1.95	98	6681	2+	1775.74	0.009	5.0683	1	R.CSGEEQSLEQCQHR.F	506355	988791
9	1	sp|O43866|CD5L_HUMAN	38087.8	0.461	CD5L	CD5 antigen-like	101	21	1.95	98	6750	2+	882.433	-0.004	4.53292	0.996	K.C'YGPGVGR.I	1.05992e+06	2354649
9	1	sp|O43866|CD5L_HUMAN	38087.8	0.461	CD5L	CD5 antigen-like	101	21	1.95	98	6751	3+	1781.78	-0.008	4.48989	0.8499	R.C'SGEEQSLEQC'QHR.F	2616722	5400139
9	1	sp|O43866|CD5L_HUMAN	38087.8	0.461	CD5L	CD5 antigen-like	101	21	1.95	98	8085	2+	1161.57	1.005	4.30453	0.9998	R.LVGGDNLCSGR.L	3333621	7180012
9	1	sp|O43866|CD5L_HUMAN	38087.8	0.461	CD5L	CD5 antigen-like	101	21	1.95	98	8864	2+	849.469	-0.006	7.06324	0.9917	K.DVAVLC'R.E	392908	948038
9	1	sp|O43866|CD5L_HUMAN	38087.8	0.461	CD5L	CD5 antigen-like	101	21	1.95	98	12330	2+	1559.72	1.017	10.8994	0.8381	R.EATLQDCPSGPWGK.N	1.60479e+06	3957104
9	1	sp|O43866|CD5L_HUMAN	38087.8	0.461	CD5L	CD5 antigen-like	101	21	1.95	98	12415	2+	1562.73	0	0	1	R.EATLQDC'PSGPWGK.N	1527648	3.74151e+06
9	1	sp|O43866|CD5L_HUMAN	38087.8	0.461	CD5L	CD5 antigen-like	101	21	1.95	98	12474	2+	1559.72	1.017	10.8994	0.9918	R.EATLQDCPSGPWGK.N	1.02431e+06	2.44078e+06
9	1	sp|O43866|CD5L_HUMAN	38087.8	0.461	CD5L	CD5 antigen-like	101	21	1.95	98	14123	2+	2221.09	0.004	1.80092	1	R.ELGC'GAASGTPSGILYEPPAEK.E	2.35199e+06	6054105
9	1	sp|O43866|CD5L_HUMAN	38087.8	0.461	CD5L	CD5 antigen-like	101	21	1.95	98	14127	3+	2221.09	0.017	7.65391	0.9996	R.ELGC'GAASGTPSGILYEPPAEK.E	569366	1.56656e+06
9	1	sp|O43866|CD5L_HUMAN	38087.8	0.461	CD5L	CD5 antigen-like	101	21	1.95	98	14829	3+	2501.13	1.011	4.39801	0.9968	K.GVWGSVC'DDNWGEKEDQVVC'K.Q	3057982	6463480
9	1	sp|O43866|CD5L_HUMAN	38087.8	0.461	CD5L	CD5 antigen-like	101	21	1.95	98	14862	2+	2501.13	-0.004	1.59927	1	K.GVWGSVC'DDNWGEKEDQVVC'K.Q	643038	1.31318e+06
9	1	sp|O43866|CD5L_HUMAN	38087.8	0.461	CD5L	CD5 antigen-like	101	21	1.95	98	14864	2+	2495.1	0.003	1.20236	0.9999	K.GVWGSVCDDNWGEKEDQVVCK.Q	643038	1.31318e+06
9	1	sp|O43866|CD5L_HUMAN	38087.8	0.461	CD5L	CD5 antigen-like	101	21	1.95	98	15936	2+	1653.74	-0.001	0.60469	1	K.GQWGTVC'DDGWDIK.D	2524634	6454712
9	1	sp|O43866|CD5L_HUMAN	38087.8	0.461	CD5L	CD5 antigen-like	101	21	1.95	98	17300	3+	2586.08	0.997	1.16006	0.9998	K.NTC'NHDEDTWVEC'EDPFDLR.L	3.42929e+06	7.10884e+06
9	1	sp|O43866|CD5L_HUMAN	38087.8	0.461	CD5L	CD5 antigen-like	101	21	1.95	98	18576	3+	2484.19	-0.006	2.41527	0.9806	K.GQWGTVC'DDGWDIKDVAVLC'R.E	144096	195529
9	1	sp|O43866|CD5L_HUMAN	38087.8	0.461	CD5L	CD5 antigen-like	101	21	1.95	98	6590	2+	1781.78	-0.007	3.92865	1	R.C'SGEEQSLEQC'QHR.F	1.20757e+06	2.37309e+06
9	1	sp|O43866|CD5L_HUMAN	38087.8	0.461	CD5L	CD5 antigen-like	101	21	1.95	98	6623	2+	1775.74	0.012	6.75773	1	R.CSGEEQSLEQCQHR.F	1.20757e+06	2.37309e+06
9	1	sp|O43866|CD5L_HUMAN	38087.8	0.461	CD5L	CD5 antigen-like	101	21	1.95	98	6668	3+	1781.78	-0.007	3.92865	0.9998	R.C'SGEEQSLEQC'QHR.F	5.49401e+06	11142544
9	1	sp|O43866|CD5L_HUMAN	38087.8	0.461	CD5L	CD5 antigen-like	101	21	1.95	98	6689	2+	882.433	-0.004	4.53292	1	K.C'YGPGVGR.I	2.73493e+06	5854359
9	1	sp|O43866|CD5L_HUMAN	38087.8	0.461	CD5L	CD5 antigen-like	101	21	1.95	98	7888	2+	1164.59	-0.003	2.57602	1	R.LVGGDNLC'SGR.L	5324535	11653860
9	1	sp|O43866|CD5L_HUMAN	38087.8	0.461	CD5L	CD5 antigen-like	101	21	1.95	98	7999	2+	1161.57	1.005	4.30453	0.9998	R.LVGGDNLCSGR.L	5324945	11482955
9	1	sp|O43866|CD5L_HUMAN	38087.8	0.461	CD5L	CD5 antigen-like	101	21	1.95	98	8031	2+	1164.59	-0.002	1.71735	1	R.LVGGDNLC'SGR.L	4754148	10288231
9	1	sp|O43866|CD5L_HUMAN	38087.8	0.461	CD5L	CD5 antigen-like	101	21	1.95	98	8768	2+	849.469	-0.005	5.88603	0.9875	K.DVAVLC'R.E	2.0342e+06	2.73424e+06
9	1	sp|O43866|CD5L_HUMAN	38087.8	0.461	CD5L	CD5 antigen-like	101	21	1.95	98	8918	2+	849.469	-0.004	4.70882	0.9842	K.DVAVLC'R.E	1.57644e+06	1.74708e+06
9	1	sp|O43866|CD5L_HUMAN	38087.8	0.461	CD5L	CD5 antigen-like	101	21	1.95	98	10432	2+	1582.79	-0.001	0.631795	0.9995	R.KPIWLSQM"SC'SGR.E	262738	512223
9	1	sp|O43866|CD5L_HUMAN	38087.8	0.461	CD5L	CD5 antigen-like	101	21	1.95	98	12326	2+	1562.73	0.003	1.91971	0.9971	R.EATLQDC'PSGPWGK.N	6.90082e+06	18421788
9	1	sp|O43866|CD5L_HUMAN	38087.8	0.461	CD5L	CD5 antigen-like	101	21	1.95	98	12464	2+	1562.73	0	0	1	R.EATLQDC'PSGPWGK.N	6.45695e+06	17232426
9	1	sp|O43866|CD5L_HUMAN	38087.8	0.461	CD5L	CD5 antigen-like	101	21	1.95	98	13016	3+	1566.8	0.01	6.38245	0.9995	R.KPIWLSQMSC'SGR.E	646945	1.12967e+06
9	1	sp|O43866|CD5L_HUMAN	38087.8	0.461	CD5L	CD5 antigen-like	101	21	1.95	98	13020	2+	1566.8	1.997	1.91474	1	R.KPIWLSQMSC'SGR.E	728136	1.70538e+06
9	1	sp|O43866|CD5L_HUMAN	38087.8	0.461	CD5L	CD5 antigen-like	101	21	1.95	98	14537	2+	2221.09	0.003	1.35069	0.9999	R.ELGC'GAASGTPSGILYEPPAEK.E	4484379	9796304
9	1	sp|O43866|CD5L_HUMAN	38087.8	0.461	CD5L	CD5 antigen-like	101	21	1.95	98	14676	2+	2221.09	0.004	1.80092	1	R.ELGC'GAASGTPSGILYEPPAEK.E	4.34914e+06	9514162
9	1	sp|O43866|CD5L_HUMAN	38087.8	0.461	CD5L	CD5 antigen-like	101	21	1.95	98	15271	3+	2501.13	1.011	4.39801	0.9972	K.GVWGSVC'DDNWGEKEDQVVC'K.Q	8928044	18632488
9	1	sp|O43866|CD5L_HUMAN	38087.8	0.461	CD5L	CD5 antigen-like	101	21	1.95	98	15288	2+	2501.13	-0.006	2.39891	1	K.GVWGSVC'DDNWGEKEDQVVC'K.Q	1.53924e+06	3.10183e+06
9	1	sp|O43866|CD5L_HUMAN	38087.8	0.461	CD5L	CD5 antigen-like	101	21	1.95	98	15314	2+	2495.1	0.01	4.00786	1	K.GVWGSVCDDNWGEKEDQVVCK.Q	1.53924e+06	3.10183e+06
9	1	sp|O43866|CD5L_HUMAN	38087.8	0.461	CD5L	CD5 antigen-like	101	21	1.95	98	15417	2+	1625.71	-0.002	1.23023	1	K.GVWGSVC'DDNWGEK.E	562630	1.14602e+06
9	1	sp|O43866|CD5L_HUMAN	38087.8	0.461	CD5L	CD5 antigen-like	101	21	1.95	98	15549	2+	1625.71	0	0	1	K.GVWGSVC'DDNWGEK.E	470877	944853
9	1	sp|O43866|CD5L_HUMAN	38087.8	0.461	CD5L	CD5 antigen-like	101	21	1.95	98	16192	3+	2080.99	1.01	4.80542	0.9875	K.HQNQWYTVC'QTGWSLR.A	264182	514150
9	1	sp|O43866|CD5L_HUMAN	38087.8	0.461	CD5L	CD5 antigen-like	101	21	1.95	98	16196	2+	2080.99	-1.002	0.961083	1	K.HQNQWYTVC'QTGWSLR.A	279594	448726
9	1	sp|O43866|CD5L_HUMAN	38087.8	0.461	CD5L	CD5 antigen-like	101	21	1.95	98	16294	2+	1653.74	-0.001	0.60469	1	K.GQWGTVC'DDGWDIK.D	2.46301e+06	5350355
9	1	sp|O43866|CD5L_HUMAN	38087.8	0.461	CD5L	CD5 antigen-like	101	21	1.95	98	6666	2+	1781.78	-0.005	2.80618	1	R.C'SGEEQSLEQC'QHR.F	100281	193940
9	1	sp|O43866|CD5L_HUMAN	38087.8	0.461	CD5L	CD5 antigen-like	101	21	1.95	98	6680	2+	1775.74	0.01	5.63144	1	R.CSGEEQSLEQCQHR.F	100281	193940
9	1	sp|O43866|CD5L_HUMAN	38087.8	0.461	CD5L	CD5 antigen-like	101	21	1.95	98	8918	2+	849.469	-0.004	4.70882	0.6756	K.DVAVLC'R.E	477640	324813
9	1	sp|O43866|CD5L_HUMAN	38087.8	0.461	CD5L	CD5 antigen-like	101	21	1.95	98	12235	2+	1562.73	0.998	1.27981	0.9996	R.EATLQDC'PSGPWGK.N	393856	1.09886e+06
9	1	sp|O43866|CD5L_HUMAN	38087.8	0.461	CD5L	CD5 antigen-like	101	21	1.95	98	14409	2+	2221.09	0.004	1.80092	1	R.ELGC'GAASGTPSGILYEPPAEK.E	562027	1.151e+06
9	1	sp|O43866|CD5L_HUMAN	38087.8	0.461	CD5L	CD5 antigen-like	101	21	1.95	98	16173	2+	1653.74	0.007	4.23283	1	K.GQWGTVC'DDGWDIK.D	296005	580840
9	1	sp|O43866|CD5L_HUMAN	38087.8	0.461	CD5L	CD5 antigen-like	101	21	1.95	98	16192	2+	1650.72	1.011	6.66375	1	K.GQWGTVCDDGWDIK.D	296005	572017
9	1	sp|O43866|CD5L_HUMAN	38087.8	0.461	CD5L	CD5 antigen-like	101	21	1.95	98	17564	3+	2586.08	0.995	1.93343	0.9999	K.NTC'NHDEDTWVEC'EDPFDLR.L	157401	349786
9	1	sp|O43866|CD5L_HUMAN	38087.8	0.461	CD5L	CD5 antigen-like	101	21	1.95	98	6139	2+	1781.78	-0.005	2.80618	1	R.C'SGEEQSLEQC'QHR.F	138685	268614
9	1	sp|O43866|CD5L_HUMAN	38087.8	0.461	CD5L	CD5 antigen-like	101	21	1.95	98	8416	2+	849.469	0.051	60.0375	0.9927	K.DVAVLC'R.E
9	1	sp|O43866|CD5L_HUMAN	38087.8	0.461	CD5L	CD5 antigen-like	101	21	1.95	98	11961	2+	1562.73	-0.94	38.3942	0.9792	R.EATLQDC'PSGPWGK.N
9	1	sp|O43866|CD5L_HUMAN	38087.8	0.461	CD5L	CD5 antigen-like	101	21	1.95	98	14226	2+	2221.09	0.001	0.45023	0.9998	R.ELGC'GAASGTPSGILYEPPAEK.E	294758	584539
9	1	sp|O43866|CD5L_HUMAN	38087.8	0.461	CD5L	CD5 antigen-like	101	21	1.95	98	14861	3+	2501.13	-0.004	1.59927	0.9915	K.GVWGSVC'DDNWGEKEDQVVC'K.Q	246699	606917
9	1	sp|O43866|CD5L_HUMAN	38087.8	0.461	CD5L	CD5 antigen-like	101	21	1.95	98	14874	2+	2501.13	-0.011	4.39801	0.9843	K.GVWGSVC'DDNWGEKEDQVVC'K.Q	56538.3	99280.3
9	1	sp|O43866|CD5L_HUMAN	38087.8	0.461	CD5L	CD5 antigen-like	101	21	1.95	98	16152	2+	1653.74	-0.001	0.60469	0.8344	K.GQWGTVC'DDGWDIK.D	0	22173.2
9	1	sp|O43866|CD5L_HUMAN	38087.8	0.461	CD5L	CD5 antigen-like	101	21	1.95	98	6447	3+	1781.78	0.004	2.24494	0.8907	R.C'SGEEQSLEQC'QHR.F	145065	290651
9	1	sp|O43866|CD5L_HUMAN	38087.8	0.461	CD5L	CD5 antigen-like	101	21	1.95	98	6453	2+	1781.78	-0.011	6.1736	0.9998	R.C'SGEEQSLEQC'QHR.F	74980.8	112081
9	1	sp|O43866|CD5L_HUMAN	38087.8	0.461	CD5L	CD5 antigen-like	101	21	1.95	98	6472	2+	1775.74	0.015	8.44716	0.9993	R.CSGEEQSLEQCQHR.F	66732	107402
9	1	sp|O43866|CD5L_HUMAN	38087.8	0.461	CD5L	CD5 antigen-like	101	21	1.95	98	6505	2+	882.433	-0.004	4.53292	0.911	K.C'YGPGVGR.I	102003	223580
9	1	sp|O43866|CD5L_HUMAN	38087.8	0.461	CD5L	CD5 antigen-like	101	21	1.95	98	8708	2+	849.469	-0.004	4.70882	0.8802	K.DVAVLC'R.E	444996	731067
9	1	sp|O43866|CD5L_HUMAN	38087.8	0.461	CD5L	CD5 antigen-like	101	21	1.95	98	12053	2+	1562.73	-0.002	1.27981	1	R.EATLQDC'PSGPWGK.N	91037.4	315599
9	1	sp|O43866|CD5L_HUMAN	38087.8	0.461	CD5L	CD5 antigen-like	101	21	1.95	98	13997	2+	2221.09	0.003	1.35069	1	R.ELGC'GAASGTPSGILYEPPAEK.E	268408	605695
9	1	sp|O43866|CD5L_HUMAN	38087.8	0.461	CD5L	CD5 antigen-like	101	21	1.95	98	15934	2+	1653.74	0.032	19.3501	0.9946	K.GQWGTVC'DDGWDIK.D	256235	76669.4
9	1	sp|O43866|CD5L_HUMAN	38087.8	0.461	CD5L	CD5 antigen-like	101	21	1.95	98	6439	2+	1781.78	-0.004	2.24494	1	R.C'SGEEQSLEQC'QHR.F	165576	319952
9	1	sp|O43866|CD5L_HUMAN	38087.8	0.461	CD5L	CD5 antigen-like	101	21	1.95	98	6445	3+	1781.78	0.004	2.24494	0.9987	R.C'SGEEQSLEQC'QHR.F	542318	1.08505e+06
9	1	sp|O43866|CD5L_HUMAN	38087.8	0.461	CD5L	CD5 antigen-like	101	21	1.95	98	6456	2+	882.433	-0.004	4.53292	0.9857	K.C'YGPGVGR.I	261740	566990
9	1	sp|O43866|CD5L_HUMAN	38087.8	0.461	CD5L	CD5 antigen-like	101	21	1.95	98	8644	2+	849.469	-0.004	4.70882	0.6386	K.DVAVLC'R.E	775370	2150581
9	1	sp|O43866|CD5L_HUMAN	38087.8	0.461	CD5L	CD5 antigen-like	101	21	1.95	98	12356	2+	1562.73	-0.001	0.639904	1	R.EATLQDC'PSGPWGK.N	335078	883084
9	1	sp|O43866|CD5L_HUMAN	38087.8	0.461	CD5L	CD5 antigen-like	101	21	1.95	98	12509	2+	1562.73	0.003	1.91971	0.9999	R.EATLQDC'PSGPWGK.N	272631	714468
9	1	sp|O43866|CD5L_HUMAN	38087.8	0.461	CD5L	CD5 antigen-like	101	21	1.95	98	14310	2+	2221.09	0.007	3.15161	0.9991	R.ELGC'GAASGTPSGILYEPPAEK.E	258437	640741
9	1	sp|O43866|CD5L_HUMAN	38087.8	0.461	CD5L	CD5 antigen-like	101	21	1.95	98	15056	2+	2501.13	0.003	1.19946	1	K.GVWGSVC'DDNWGEKEDQVVC'K.Q	111014	222253
9	1	sp|O43866|CD5L_HUMAN	38087.8	0.461	CD5L	CD5 antigen-like	101	21	1.95	98	16236	2+	1653.74	0.001	0.60469	1	K.GQWGTVC'DDGWDIK.D	353206	659902
10	1	sp|O75368|SH3L1_HUMAN	12774.3	0.36	SH3BGRL	SH3 domain-binding glutamic acid-rich-like protein	3	3			8751	2+	1283.68	0.003	2.33702	0.9998	R.VYIASSSGSTAIK.K
10	1	sp|O75368|SH3L1_HUMAN	12774.3	0.36	SH3BGRL	SH3 domain-binding glutamic acid-rich-like protein	3	3			15739	2+	1190.51	0.005	4.19988	1	R.GDYDAFFEAR.E
10	1	sp|O75368|SH3L1_HUMAN	12774.3	0.36	SH3BGRL	SH3 domain-binding glutamic acid-rich-like protein	3	3			20480	2+	1848.95	0.006	3.24509	0.9998	R.ENNAVYAFLGLTAPPGSK.E
11	1	sp|O95497|VNN1_HUMAN	57011.7	0.117	VNN1	Pantetheinase	4	3	1.35	1	7678	2+	1815.82	1.011	6.05786	1	K.TTNLNTC'GDSAETASTR.F	24865.5	33655.2
11	1	sp|O95497|VNN1_HUMAN	57011.7	0.117	VNN1	Pantetheinase	4	3	1.35	1	24854	3+	3684.83	1.026	7.05596	0.8206	R.NLDILEGAITSAADQGAHIIVTPEDAIYGWNFNR.D
11	1	sp|O95497|VNN1_HUMAN	57011.7	0.117	VNN1	Pantetheinase	4	3	1.35	1	7064	2+	1061.54	0.005	4.71015	0.8234	R.FGQTPVQER.L
11	1	sp|O95497|VNN1_HUMAN	57011.7	0.117	VNN1	Pantetheinase	4	3	1.35	1	6939	2+	1061.54	0.007	6.59421	0.9367	R.FGQTPVQER.L
12	1	sp|O95810|SDPR_HUMAN	47173.2	0.271	SDPR	Serum deprivation-response protein	15	8			11503	2+	1777.87	0.01	5.6247	0.642	R.SDGDPVQPAVLQVHQTS.-
12	1	sp|O95810|SDPR_HUMAN	47173.2	0.271	SDPR	Serum deprivation-response protein	15	8			4968	2+	971.516	0.003	3.08796	0.8972	K.QPVSGAVEGK.E
12	1	sp|O95810|SDPR_HUMAN	47173.2	0.271	SDPR	Serum deprivation-response protein	15	8			5065	2+	971.516	0.004	4.11728	0.9999	K.QPVSGAVEGK.E
12	1	sp|O95810|SDPR_HUMAN	47173.2	0.271	SDPR	Serum deprivation-response protein	15	8			10776	2+	1604.71	0.005	3.11583	1	R.YEGSYALTSEEAER.S
12	1	sp|O95810|SDPR_HUMAN	47173.2	0.271	SDPR	Serum deprivation-response protein	15	8			12073	2+	1777.87	0.007	3.93729	1	R.SDGDPVQPAVLQVHQTS.-
12	1	sp|O95810|SDPR_HUMAN	47173.2	0.271	SDPR	Serum deprivation-response protein	15	8			20075	2+	1962.06	0.01	5.09669	1	K.VLIFQEENEIPASVFVK.Q
12	1	sp|O95810|SDPR_HUMAN	47173.2	0.271	SDPR	Serum deprivation-response protein	15	8			10756	2+	1604.71	0.009	5.6085	1	R.YEGSYALTSEEAER.S
12	1	sp|O95810|SDPR_HUMAN	47173.2	0.271	SDPR	Serum deprivation-response protein	15	8			11841	2+	876.494	0.003	3.42273	0.895	K.VSPLTFGR.K
12	1	sp|O95810|SDPR_HUMAN	47173.2	0.271	SDPR	Serum deprivation-response protein	15	8			11895	2+	1777.87	0.017	9.56199	1	R.SDGDPVQPAVLQVHQTS.-
12	1	sp|O95810|SDPR_HUMAN	47173.2	0.271	SDPR	Serum deprivation-response protein	15	8			12020	2+	1777.87	0.01	5.6247	1	R.SDGDPVQPAVLQVHQTS.-
12	1	sp|O95810|SDPR_HUMAN	47173.2	0.271	SDPR	Serum deprivation-response protein	15	8			12070	2+	1777.87	0.013	7.31211	1	R.SDGDPVQPAVLQVHQTS.-
12	1	sp|O95810|SDPR_HUMAN	47173.2	0.271	SDPR	Serum deprivation-response protein	15	8			14379	3+	3038.47	1.016	5.2658	1	R.QEKPSSPSPMPSSTPSPSLNLGNTEEAIR.D
12	1	sp|O95810|SDPR_HUMAN	47173.2	0.271	SDPR	Serum deprivation-response protein	15	8			5070	2+	1185.57	0.005	4.21736	1	K.YQASTSNTVSK.L
12	1	sp|O95810|SDPR_HUMAN	47173.2	0.271	SDPR	Serum deprivation-response protein	15	8			5964	2+	1074.48	0.007	6.51479	0.9406	K.FQHPGSDMR.Q
12	1	sp|O95810|SDPR_HUMAN	47173.2	0.271	SDPR	Serum deprivation-response protein	15	8			14118	3+	3038.47	1.007	2.30379	0.9146	R.QEKPSSPSPMPSSTPSPSLNLGNTEEAIR.D
13	1	sp|P00441|SODC_HUMAN	15935.7	0.325	SOD1	Superoxide dismutase [Cu-Zn]	8	3	1.24	1	15386	2+	1501.76	0.008	5.32707	1	K.GDGPVQGIINFEQK.E
13	1	sp|P00441|SODC_HUMAN	15935.7	0.325	SOD1	Superoxide dismutase [Cu-Zn]	8	3	1.24	1	7532	2+	1225.62	0.008	6.52732	1	R.HVGDLGNVTADK.D
13	1	sp|P00441|SODC_HUMAN	15935.7	0.325	SOD1	Superoxide dismutase [Cu-Zn]	8	3	1.24	1	7662	2+	1225.62	0.007	5.71141	0.9993	R.HVGDLGNVTADK.D
13	1	sp|P00441|SODC_HUMAN	15935.7	0.325	SOD1	Superoxide dismutase [Cu-Zn]	8	3	1.24	1	19496	3+	2531.25	-0.003	1.18519	0.9653	K.DGVADVSIEDSVISLSGDHC'IIGR.T	167055	207577
13	1	sp|P00441|SODC_HUMAN	15935.7	0.325	SOD1	Superoxide dismutase [Cu-Zn]	8	3	1.24	1	7522	2+	1225.62	0.007	5.71141	1	R.HVGDLGNVTADK.D
13	1	sp|P00441|SODC_HUMAN	15935.7	0.325	SOD1	Superoxide dismutase [Cu-Zn]	8	3	1.24	1	15486	2+	1501.76	0.007	4.66118	1	K.GDGPVQGIINFEQK.E
13	1	sp|P00441|SODC_HUMAN	15935.7	0.325	SOD1	Superoxide dismutase [Cu-Zn]	8	3	1.24	1	15616	2+	1501.76	0.008	5.32707	1	K.GDGPVQGIINFEQK.E
13	1	sp|P00441|SODC_HUMAN	15935.7	0.325	SOD1	Superoxide dismutase [Cu-Zn]	8	3	1.24	1	16018	2+	1501.76	0.009	5.99295	0.9997	K.GDGPVQGIINFEQK.E
14	1	sp|P00488|F13A_HUMAN	83267.3	0.109	F13A1	Coagulation factor XIII A chain (short name: Coagulation factor XIIIa)	8	6			17112	3+	2602.31	0.01	3.84274	0.9346	R.AVPPNNSNAAEDDLPTVELQGVVPR.G
14	1	sp|P00488|F13A_HUMAN	83267.3	0.109	F13A1	Coagulation factor XIII A chain (short name: Coagulation factor XIIIa)	8	6			14719	2+	1644.72	0.01	6.08005	0.9842	K.QIGGDGMMDITDTYK.F
14	1	sp|P00488|F13A_HUMAN	83267.3	0.109	F13A1	Coagulation factor XIII A chain (short name: Coagulation factor XIIIa)	8	6			16815	2+	1280.69	0.001	0.780828	1	R.LALETALMYGAK.K
14	1	sp|P00488|F13A_HUMAN	83267.3	0.109	F13A1	Coagulation factor XIII A chain (short name: Coagulation factor XIIIa)	8	6			7625	3+	1819.93	0.015	8.24208	0.9984	K.KDGTHVVENVDATHIGK.L
14	1	sp|P00488|F13A_HUMAN	83267.3	0.109	F13A1	Coagulation factor XIII A chain (short name: Coagulation factor XIIIa)	8	6			9020	3+	1691.84	1	0	0.9987	K.DGTHVVENVDATHIGK.L
14	1	sp|P00488|F13A_HUMAN	83267.3	0.109	F13A1	Coagulation factor XIII A chain (short name: Coagulation factor XIIIa)	8	6			14739	2+	1644.72	0.011	6.68805	0.9999	K.QIGGDGMMDITDTYK.F
14	1	sp|P00488|F13A_HUMAN	83267.3	0.109	F13A1	Coagulation factor XIII A chain (short name: Coagulation factor XIIIa)	8	6			16678	2+	1280.69	0.005	3.90414	1	R.LALETALMYGAK.K
14	1	sp|P00488|F13A_HUMAN	83267.3	0.109	F13A1	Coagulation factor XIII A chain (short name: Coagulation factor XIIIa)	8	6			11296	2+	1179.6	0.006	5.08645	0.9904	K.LIASMSSDSLR.H
15	1	sp|P00736|C1R_HUMAN	80118.5	0.391	C1R	Complement C1r subcomponent	140	27	1.33	68	12560	2+	1542.77	0.007	4.53728	0.9999	R.FCGQLGSPLGNPPGK.K	49935.4	0
15	1	sp|P00736|C1R_HUMAN	80118.5	0.391	C1R	Complement C1r subcomponent	140	27	1.33	68	14215	2+	1873.88	-0.002	1.0673	1	R.ESEQGVYTC'TAQGIWK.N	41019.6	576266
15	1	sp|P00736|C1R_HUMAN	80118.5	0.391	C1R	Complement C1r subcomponent	140	27	1.33	68	10344	2+	1580.73	-0.004	2.53048	0.994	R.IQYYC'HEPYYK.M	227157	465075
15	1	sp|P00736|C1R_HUMAN	80118.5	0.391	C1R	Complement C1r subcomponent	140	27	1.33	68	11014	2+	1580.71	0.014	8.85677	1	K.QDACQGDSGGVFAVR.D	662123	689316
15	1	sp|P00736|C1R_HUMAN	80118.5	0.391	C1R	Complement C1r subcomponent	140	27	1.33	68	11015	2+	1583.73	0.002	1.26284	1	K.QDAC'QGDSGGVFAVR.D	662123	689316
15	1	sp|P00736|C1R_HUMAN	80118.5	0.391	C1R	Complement C1r subcomponent	140	27	1.33	68	11494	2+	1034.51	-0.003	2.89994	0.9919	R.DYFIATC'K.Q	501946	626546
15	1	sp|P00736|C1R_HUMAN	80118.5	0.391	C1R	Complement C1r subcomponent	140	27	1.33	68	15501	2+	1681.85	0.012	7.13501	0.9921	R.LPVANPQACENWLR.G	824716	672903
15	1	sp|P00736|C1R_HUMAN	80118.5	0.391	C1R	Complement C1r subcomponent	140	27	1.33	68	19935	3+	2882.34	0.016	5.55104	0.9999	K.QRPPDLDTSSNAVDLLFFTDESGDSR.G
15	1	sp|P00736|C1R_HUMAN	80118.5	0.391	C1R	Complement C1r subcomponent	140	27	1.33	68	20062	3+	2882.34	0.013	4.51022	1	K.QRPPDLDTSSNAVDLLFFTDESGDSR.G
15	1	sp|P00736|C1R_HUMAN	80118.5	0.391	C1R	Complement C1r subcomponent	140	27	1.33	68	21509	3+	2254.15	0.011	4.87989	0.9982	K.TLDEFTIIQNLQPQYQFR.D
15	1	sp|P00736|C1R_HUMAN	80118.5	0.391	C1R	Complement C1r subcomponent	140	27	1.33	68	21569	2+	2501.18	-0.005	1.99906	0.9977	K.LVFQQFDLEPSEGC'FYDYVK.I	1.35253e+06	1.3669e+06
15	1	sp|P00736|C1R_HUMAN	80118.5	0.391	C1R	Complement C1r subcomponent	140	27	1.33	68	21573	3+	2501.18	0.998	0.799624	0.6684	K.LVFQQFDLEPSEGC'FYDYVK.I	382027	514804
15	1	sp|P00736|C1R_HUMAN	80118.5	0.391	C1R	Complement C1r subcomponent	140	27	1.33	68	6039	2+	972.49	0.006	6.16973	0.992	R.VSVHPDYR.Q
15	1	sp|P00736|C1R_HUMAN	80118.5	0.391	C1R	Complement C1r subcomponent	140	27	1.33	68	7091	2+	815.437	0.004	4.90535	0.8747	R.GGGALLGDR.W
15	1	sp|P00736|C1R_HUMAN	80118.5	0.391	C1R	Complement C1r subcomponent	140	27	1.33	68	7285	2+	1294.6	0.007	5.40708	1	R.YTTTM"GVNTYK.A
15	1	sp|P00736|C1R_HUMAN	80118.5	0.391	C1R	Complement C1r subcomponent	140	27	1.33	68	9537	2+	835.399	0.004	4.78813	0.9785	R.GYGFYTK.V
15	1	sp|P00736|C1R_HUMAN	80118.5	0.391	C1R	Complement C1r subcomponent	140	27	1.33	68	9751	2+	1278.6	0.006	4.69262	0.7985	R.YTTTMGVNTYK.A
15	1	sp|P00736|C1R_HUMAN	80118.5	0.391	C1R	Complement C1r subcomponent	140	27	1.33	68	10411	2+	1580.73	0	0	0.9999	R.IQYYC'HEPYYK.M	315025	300146
15	1	sp|P00736|C1R_HUMAN	80118.5	0.391	C1R	Complement C1r subcomponent	140	27	1.33	68	11032	2+	1583.73	0.001	0.63142	0.9996	K.QDAC'QGDSGGVFAVR.D	5016136	2.70375e+06
15	1	sp|P00736|C1R_HUMAN	80118.5	0.391	C1R	Complement C1r subcomponent	140	27	1.33	68	11043	2+	1580.71	0.008	5.06101	1	K.QDACQGDSGGVFAVR.D	5.30532e+06	2.84589e+06
15	1	sp|P00736|C1R_HUMAN	80118.5	0.391	C1R	Complement C1r subcomponent	140	27	1.33	68	11161	2+	1583.73	1.002	1.26284	1	K.QDAC'QGDSGGVFAVR.D	6.16095e+06	3.19197e+06
15	1	sp|P00736|C1R_HUMAN	80118.5	0.391	C1R	Complement C1r subcomponent	140	27	1.33	68	11241	2+	1580.71	0.012	7.59152	1	K.QDACQGDSGGVFAVR.D	7468808	2.60986e+06
15	1	sp|P00736|C1R_HUMAN	80118.5	0.391	C1R	Complement C1r subcomponent	140	27	1.33	68	11307	2+	1583.73	0.002	1.26284	0.9999	K.QDAC'QGDSGGVFAVR.D	7.97342e+06	1.69918e+06
15	1	sp|P00736|C1R_HUMAN	80118.5	0.391	C1R	Complement C1r subcomponent	140	27	1.33	68	12492	2+	1542.77	1	0	0.9998	R.FCGQLGSPLGNPPGK.K	1.78768e+06	1.68547e+06
15	1	sp|P00736|C1R_HUMAN	80118.5	0.391	C1R	Complement C1r subcomponent	140	27	1.33	68	13681	2+	1566.7	0.008	5.10626	1	K.Q^DAC'QGDSGGVFAVR.D	690501	1.71029e+06
15	1	sp|P00736|C1R_HUMAN	80118.5	0.391	C1R	Complement C1r subcomponent	140	27	1.33	68	14699	3+	1413.79	0.006	4.24392	0.9359	R.WILTAAHTLYPK.E
15	1	sp|P00736|C1R_HUMAN	80118.5	0.391	C1R	Complement C1r subcomponent	140	27	1.33	68	15155	2+	1681.85	0.009	5.35126	1	R.LPVANPQACENWLR.G	4961256	962457
15	1	sp|P00736|C1R_HUMAN	80118.5	0.391	C1R	Complement C1r subcomponent	140	27	1.33	68	17688	2+	1149.63	0.005	4.34922	0.9961	K.VLNYVDWIK.K
15	1	sp|P00736|C1R_HUMAN	80118.5	0.391	C1R	Complement C1r subcomponent	140	27	1.33	68	17817	2+	1149.63	0.006	5.21907	0.9986	K.VLNYVDWIK.K
15	1	sp|P00736|C1R_HUMAN	80118.5	0.391	C1R	Complement C1r subcomponent	140	27	1.33	68	19670	3+	1803.88	0.01	5.54362	0.9895	K.MGNFPWQVFTNIHGR.G
15	1	sp|P00736|C1R_HUMAN	80118.5	0.391	C1R	Complement C1r subcomponent	140	27	1.33	68	19823	3+	2882.34	0.019	6.59186	0.9893	K.QRPPDLDTSSNAVDLLFFTDESGDSR.G
15	1	sp|P00736|C1R_HUMAN	80118.5	0.391	C1R	Complement C1r subcomponent	140	27	1.33	68	19951	3+	2882.34	0.014	4.85716	0.999	K.QRPPDLDTSSNAVDLLFFTDESGDSR.G
15	1	sp|P00736|C1R_HUMAN	80118.5	0.391	C1R	Complement C1r subcomponent	140	27	1.33	68	21421	3+	2254.15	0.007	3.10538	0.9858	K.TLDEFTIIQNLQPQYQFR.D
15	1	sp|P00736|C1R_HUMAN	80118.5	0.391	C1R	Complement C1r subcomponent	140	27	1.33	68	21439	2+	2254.15	0.018	7.98527	0.9998	K.TLDEFTIIQNLQPQYQFR.D
15	1	sp|P00736|C1R_HUMAN	80118.5	0.391	C1R	Complement C1r subcomponent	140	27	1.33	68	21504	2+	2501.18	1.016	6.39699	0.8796	K.LVFQQFDLEPSEGC'FYDYVK.I	460392	601381
15	1	sp|P00736|C1R_HUMAN	80118.5	0.391	C1R	Complement C1r subcomponent	140	27	1.33	68	7627	2+	815.437	0.005	6.13168	0.9965	R.GGGALLGDR.W
15	1	sp|P00736|C1R_HUMAN	80118.5	0.391	C1R	Complement C1r subcomponent	140	27	1.33	68	7752	2+	1294.6	0.009	6.95196	0.9609	R.YTTTM"GVNTYK.A
15	1	sp|P00736|C1R_HUMAN	80118.5	0.391	C1R	Complement C1r subcomponent	140	27	1.33	68	11368	2+	1580.71	0.011	6.95889	1	K.QDACQGDSGGVFAVR.D	1.08062e+06	722203
15	1	sp|P00736|C1R_HUMAN	80118.5	0.391	C1R	Complement C1r subcomponent	140	27	1.33	68	11369	2+	1583.73	0.002	1.26284	0.9991	K.QDAC'QGDSGGVFAVR.D	1.08062e+06	722203
15	1	sp|P00736|C1R_HUMAN	80118.5	0.391	C1R	Complement C1r subcomponent	140	27	1.33	68	13746	2+	1566.7	-0.004	2.55313	0.9997	K.Q^DAC'QGDSGGVFAVR.D	83975.3	172517
15	1	sp|P00736|C1R_HUMAN	80118.5	0.391	C1R	Complement C1r subcomponent	140	27	1.33	68	15512	2+	1681.85	0.007	4.16209	1	R.LPVANPQACENWLR.G	1.31366e+06	554414
15	1	sp|P00736|C1R_HUMAN	80118.5	0.391	C1R	Complement C1r subcomponent	140	27	1.33	68	17792	2+	1149.63	0.005	4.34922	0.9993	K.VLNYVDWIK.K
15	1	sp|P00736|C1R_HUMAN	80118.5	0.391	C1R	Complement C1r subcomponent	140	27	1.33	68	19730	3+	2882.34	0.027	9.36738	0.9977	K.QRPPDLDTSSNAVDLLFFTDESGDSR.G
15	1	sp|P00736|C1R_HUMAN	80118.5	0.391	C1R	Complement C1r subcomponent	140	27	1.33	68	19858	3+	2882.34	0.015	5.2041	1	K.QRPPDLDTSSNAVDLLFFTDESGDSR.G
15	1	sp|P00736|C1R_HUMAN	80118.5	0.391	C1R	Complement C1r subcomponent	140	27	1.33	68	21240	2+	2254.15	0.026	11.5343	0.9998	K.TLDEFTIIQNLQPQYQFR.D
15	1	sp|P00736|C1R_HUMAN	80118.5	0.391	C1R	Complement C1r subcomponent	140	27	1.33	68	21245	3+	2254.15	0.01	4.43626	0.9847	K.TLDEFTIIQNLQPQYQFR.D
15	1	sp|P00736|C1R_HUMAN	80118.5	0.391	C1R	Complement C1r subcomponent	140	27	1.33	68	21342	3+	2501.18	0.998	0.799624	0.759	K.LVFQQFDLEPSEGC'FYDYVK.I	142405	190050
15	1	sp|P00736|C1R_HUMAN	80118.5	0.391	C1R	Complement C1r subcomponent	140	27	1.33	68	21354	2+	2501.18	1.016	6.39699	0.9992	K.LVFQQFDLEPSEGC'FYDYVK.I	300436	416277
15	1	sp|P00736|C1R_HUMAN	80118.5	0.391	C1R	Complement C1r subcomponent	140	27	1.33	68	13617	2+	1873.88	0.01	5.33651	1	R.ESEQGVYTC'TAQGIWK.N	71158.1	104314
15	1	sp|P00736|C1R_HUMAN	80118.5	0.391	C1R	Complement C1r subcomponent	140	27	1.33	68	14739	2+	1681.85	0.008	4.75667	0.9656	R.LPVANPQACENWLR.G	25307.7	11789.5
15	1	sp|P00736|C1R_HUMAN	80118.5	0.391	C1R	Complement C1r subcomponent	140	27	1.33	68	18708	3+	2882.34	0.017	5.89798	0.9975	K.QRPPDLDTSSNAVDLLFFTDESGDSR.G
15	1	sp|P00736|C1R_HUMAN	80118.5	0.391	C1R	Complement C1r subcomponent	140	27	1.33	68	7452	2+	815.437	0.004	4.90535	0.9505	R.GGGALLGDR.W
15	1	sp|P00736|C1R_HUMAN	80118.5	0.391	C1R	Complement C1r subcomponent	140	27	1.33	68	8483	2+	938.44	0.004	4.26239	0.8587	K.NIGEFCGK.Q	915909	195527
15	1	sp|P00736|C1R_HUMAN	80118.5	0.391	C1R	Complement C1r subcomponent	140	27	1.33	68	13916	2+	1873.88	0.002	1.0673	1	R.ESEQGVYTC'TAQGIWK.N	419677	15024203
15	1	sp|P00736|C1R_HUMAN	80118.5	0.391	C1R	Complement C1r subcomponent	140	27	1.33	68	14047	2+	1873.88	0.005	2.66826	1	R.ESEQGVYTC'TAQGIWK.N	8349.66	200011
15	1	sp|P00736|C1R_HUMAN	80118.5	0.391	C1R	Complement C1r subcomponent	140	27	1.33	68	14181	2+	1873.88	0.003	1.60095	1	R.ESEQGVYTC'TAQGIWK.N	9915.21	57992.5
15	1	sp|P00736|C1R_HUMAN	80118.5	0.391	C1R	Complement C1r subcomponent	140	27	1.33	68	14316	2+	1873.88	0	0	1	R.ESEQGVYTC'TAQGIWK.N	24706.9	89553.2
15	1	sp|P00736|C1R_HUMAN	80118.5	0.391	C1R	Complement C1r subcomponent	140	27	1.33	68	17235	2+	1149.63	0.006	5.21907	0.9906	K.VLNYVDWIK.K
15	1	sp|P00736|C1R_HUMAN	80118.5	0.391	C1R	Complement C1r subcomponent	140	27	1.33	68	17379	2+	1149.63	0.003	2.60953	0.8671	K.VLNYVDWIK.K
15	1	sp|P00736|C1R_HUMAN	80118.5	0.391	C1R	Complement C1r subcomponent	140	27	1.33	68	17996	3+	3304.54	1.995	1.51307	0.8985	K.FLEPFDIDDHQQVHCPYDQLQIYANGK.N	503349	268309
15	1	sp|P00736|C1R_HUMAN	80118.5	0.391	C1R	Complement C1r subcomponent	140	27	1.33	68	20968	2+	2498.16	0.007	2.80206	0.9952	K.LVFQQFDLEPSEGCFYDYVK.I	199652	34958.6
15	1	sp|P00736|C1R_HUMAN	80118.5	0.391	C1R	Complement C1r subcomponent	140	27	1.33	68	21024	3+	2865.32	0.019	6.63103	0.9932	K.Q^RPPDLDTSSNAVDLLFFTDESGDSR.G
15	1	sp|P00736|C1R_HUMAN	80118.5	0.391	C1R	Complement C1r subcomponent	140	27	1.33	68	21088	2+	2865.32	0.02	6.98003	0.9993	K.Q^RPPDLDTSSNAVDLLFFTDESGDSR.G
15	1	sp|P00736|C1R_HUMAN	80118.5	0.391	C1R	Complement C1r subcomponent	140	27	1.33	68	21150	3+	2865.32	0.015	5.23502	1	K.Q^RPPDLDTSSNAVDLLFFTDESGDSR.G
15	1	sp|P00736|C1R_HUMAN	80118.5	0.391	C1R	Complement C1r subcomponent	140	27	1.33	68	7644	2+	815.437	0.003	3.67901	0.9989	R.GGGALLGDR.W
15	1	sp|P00736|C1R_HUMAN	80118.5	0.391	C1R	Complement C1r subcomponent	140	27	1.33	68	14238	2+	1873.88	0.002	1.0673	0.9999	R.ESEQGVYTC'TAQGIWK.N	0	82489.1
15	1	sp|P00736|C1R_HUMAN	80118.5	0.391	C1R	Complement C1r subcomponent	140	27	1.33	68	21167	2+	2498.16	0.015	6.00442	1	K.LVFQQFDLEPSEGCFYDYVK.I	548322	121888
15	1	sp|P00736|C1R_HUMAN	80118.5	0.391	C1R	Complement C1r subcomponent	140	27	1.33	68	7542	2+	815.437	0.004	4.90535	0.9905	R.GGGALLGDR.W
15	1	sp|P00736|C1R_HUMAN	80118.5	0.391	C1R	Complement C1r subcomponent	140	27	1.33	68	7676	2+	815.437	0.003	3.67901	0.9997	R.GGGALLGDR.W
15	1	sp|P00736|C1R_HUMAN	80118.5	0.391	C1R	Complement C1r subcomponent	140	27	1.33	68	15073	2+	1413.79	0.006	4.24392	0.987	R.WILTAAHTLYPK.E
15	1	sp|P00736|C1R_HUMAN	80118.5	0.391	C1R	Complement C1r subcomponent	140	27	1.33	68	19478	3+	2882.34	0.015	5.2041	1	K.QRPPDLDTSSNAVDLLFFTDESGDSR.G
15	1	sp|P00736|C1R_HUMAN	80118.5	0.391	C1R	Complement C1r subcomponent	140	27	1.33	68	7255	2+	1294.6	0.995	3.8622	0.9992	R.YTTTM"GVNTYK.A
15	1	sp|P00736|C1R_HUMAN	80118.5	0.391	C1R	Complement C1r subcomponent	140	27	1.33	68	7298	2+	815.437	0.004	4.90535	0.9832	R.GGGALLGDR.W
15	1	sp|P00736|C1R_HUMAN	80118.5	0.391	C1R	Complement C1r subcomponent	140	27	1.33	68	9773	2+	1278.6	0.005	3.91052	1	R.YTTTMGVNTYK.A
15	1	sp|P00736|C1R_HUMAN	80118.5	0.391	C1R	Complement C1r subcomponent	140	27	1.33	68	11599	2+	1034.51	-0.003	2.89994	0.9966	R.DYFIATC'K.Q	659638	1.4974e+06
15	1	sp|P00736|C1R_HUMAN	80118.5	0.391	C1R	Complement C1r subcomponent	140	27	1.33	68	18031	2+	1149.63	0.009	7.8286	0.9827	K.VLNYVDWIK.K
15	1	sp|P00736|C1R_HUMAN	80118.5	0.391	C1R	Complement C1r subcomponent	140	27	1.33	68	21180	3+	2254.15	0.013	5.76714	0.9998	K.TLDEFTIIQNLQPQYQFR.D
15	1	sp|P00736|C1R_HUMAN	80118.5	0.391	C1R	Complement C1r subcomponent	140	27	1.33	68	21248	2+	2254.15	0.009	3.99264	0.9961	K.TLDEFTIIQNLQPQYQFR.D
15	1	sp|P00736|C1R_HUMAN	80118.5	0.391	C1R	Complement C1r subcomponent	140	27	1.33	68	21316	3+	2254.15	0.008	3.54901	0.968	K.TLDEFTIIQNLQPQYQFR.D
15	1	sp|P00736|C1R_HUMAN	80118.5	0.391	C1R	Complement C1r subcomponent	140	27	1.33	68	9690	2+	1278.6	0.008	6.25683	1	R.YTTTMGVNTYK.A
15	1	sp|P00736|C1R_HUMAN	80118.5	0.391	C1R	Complement C1r subcomponent	140	27	1.33	68	12603	2+	1545.79	0.002	1.29383	1	R.FC'GQLGSPLGNPPGK.K	476117	1.93584e+06
15	1	sp|P00736|C1R_HUMAN	80118.5	0.391	C1R	Complement C1r subcomponent	140	27	1.33	68	14406	2+	1873.88	0	0	1	R.ESEQGVYTC'TAQGIWK.N	351890	460395
15	1	sp|P00736|C1R_HUMAN	80118.5	0.391	C1R	Complement C1r subcomponent	140	27	1.33	68	19899	3+	2882.34	1.016	5.55104	0.9987	K.QRPPDLDTSSNAVDLLFFTDESGDSR.G
15	1	sp|P00736|C1R_HUMAN	80118.5	0.391	C1R	Complement C1r subcomponent	140	27	1.33	68	21391	2+	2254.15	-0.006	2.66176	0.9998	K.TLDEFTIIQNLQPQYQFR.D
15	1	sp|P00736|C1R_HUMAN	80118.5	0.391	C1R	Complement C1r subcomponent	140	27	1.33	68	21461	2+	2501.18	-0.001	0.399812	0.9868	K.LVFQQFDLEPSEGC'FYDYVK.I	166119	406509
15	1	sp|P00736|C1R_HUMAN	80118.5	0.391	C1R	Complement C1r subcomponent	140	27	1.33	68	7104	2+	1294.6	0.007	5.40708	1	R.YTTTM"GVNTYK.A
15	1	sp|P00736|C1R_HUMAN	80118.5	0.391	C1R	Complement C1r subcomponent	140	27	1.33	68	8070	2+	941.459	-0.006	6.37309	0.8771	K.NIGEFC'GK.Q	1.18864e+06	1.90282e+06
15	1	sp|P00736|C1R_HUMAN	80118.5	0.391	C1R	Complement C1r subcomponent	140	27	1.33	68	9259	2+	1278.6	0.009	7.03893	0.9925	R.YTTTMGVNTYK.A
15	1	sp|P00736|C1R_HUMAN	80118.5	0.391	C1R	Complement C1r subcomponent	140	27	1.33	68	9402	2+	1278.6	0.007	5.47472	1	R.YTTTMGVNTYK.A
15	1	sp|P00736|C1R_HUMAN	80118.5	0.391	C1R	Complement C1r subcomponent	140	27	1.33	68	10168	2+	1580.73	0.002	1.26524	0.9958	R.IQYYC'HEPYYK.M	1.0363e+06	1.77473e+06
15	1	sp|P00736|C1R_HUMAN	80118.5	0.391	C1R	Complement C1r subcomponent	140	27	1.33	68	10306	2+	1580.73	0.005	3.1631	0.9999	R.IQYYC'HEPYYK.M	860782	1.51057e+06
15	1	sp|P00736|C1R_HUMAN	80118.5	0.391	C1R	Complement C1r subcomponent	140	27	1.33	68	10736	2+	1583.73	0.002	1.26284	1	K.QDAC'QGDSGGVFAVR.D	208429	488000
15	1	sp|P00736|C1R_HUMAN	80118.5	0.391	C1R	Complement C1r subcomponent	140	27	1.33	68	11307	2+	1034.51	1.008	7.73317	0.9598	R.DYFIATC'K.Q	1.13113e+06	1.5237e+06
15	1	sp|P00736|C1R_HUMAN	80118.5	0.391	C1R	Complement C1r subcomponent	140	27	1.33	68	12120	2+	1545.79	-0.001	0.646917	1	R.FC'GQLGSPLGNPPGK.K	5739972	11211514
15	1	sp|P00736|C1R_HUMAN	80118.5	0.391	C1R	Complement C1r subcomponent	140	27	1.33	68	12324	2+	1545.79	-0.003	1.94075	0.9998	R.FC'GQLGSPLGNPPGK.K	0	54741.6
15	1	sp|P00736|C1R_HUMAN	80118.5	0.391	C1R	Complement C1r subcomponent	140	27	1.33	68	14170	2+	1873.88	0.003	1.60095	1	R.ESEQGVYTC'TAQGIWK.N	986413	1.28055e+06
15	1	sp|P00736|C1R_HUMAN	80118.5	0.391	C1R	Complement C1r subcomponent	140	27	1.33	68	14180	2+	1870.86	0.007	3.74159	1	R.ESEQGVYTCTAQGIWK.N	986413	1.27353e+06
15	1	sp|P00736|C1R_HUMAN	80118.5	0.391	C1R	Complement C1r subcomponent	140	27	1.33	68	15226	2+	1681.85	1.005	2.97292	1	R.LPVANPQACENWLR.G	1.04029e+06	1.15554e+06
15	1	sp|P00736|C1R_HUMAN	80118.5	0.391	C1R	Complement C1r subcomponent	140	27	1.33	68	17653	2+	1149.63	0.006	5.21907	0.9987	K.VLNYVDWIK.K
15	1	sp|P00736|C1R_HUMAN	80118.5	0.391	C1R	Complement C1r subcomponent	140	27	1.33	68	18109	3+	3176.51	-0.992	2.51849	0.6991	K.QGYQLIEGNQVLHSFTAVC'QDDGTWHR.A	324157	442330
15	1	sp|P00736|C1R_HUMAN	80118.5	0.391	C1R	Complement C1r subcomponent	140	27	1.33	68	19752	3+	2882.34	0.015	5.2041	1	K.QRPPDLDTSSNAVDLLFFTDESGDSR.G
15	1	sp|P00736|C1R_HUMAN	80118.5	0.391	C1R	Complement C1r subcomponent	140	27	1.33	68	21284	2+	2254.15	0.019	8.4289	0.9961	K.TLDEFTIIQNLQPQYQFR.D
15	1	sp|P00736|C1R_HUMAN	80118.5	0.391	C1R	Complement C1r subcomponent	140	27	1.33	68	21285	3+	2254.15	1.005	2.21813	0.8496	K.TLDEFTIIQNLQPQYQFR.D
15	1	sp|P00736|C1R_HUMAN	80118.5	0.391	C1R	Complement C1r subcomponent	140	27	1.33	68	21401	2+	2501.18	1.016	6.39699	0.9994	K.LVFQQFDLEPSEGC'FYDYVK.I	832761	1.63217e+06
15	1	sp|P00736|C1R_HUMAN	80118.5	0.391	C1R	Complement C1r subcomponent	140	27	1.33	68	21415	3+	2501.18	0.007	2.79868	0.8173	K.LVFQQFDLEPSEGC'FYDYVK.I	217993	413978
15	1	sp|P00736|C1R_HUMAN	80118.5	0.391	C1R	Complement C1r subcomponent	140	27	1.33	68	21533	2+	2501.18	1.016	6.39699	0.992	K.LVFQQFDLEPSEGC'FYDYVK.I	621149	1.22646e+06
15	1	sp|P00736|C1R_HUMAN	80118.5	0.391	C1R	Complement C1r subcomponent	140	27	1.33	68	8452	2+	941.459	-0.004	4.24873	0.6562	K.NIGEFC'GK.Q	930243	1.1827e+06
15	1	sp|P00736|C1R_HUMAN	80118.5	0.391	C1R	Complement C1r subcomponent	140	27	1.33	68	9494	2+	1278.6	0.007	5.47472	1	R.YTTTMGVNTYK.A
15	1	sp|P00736|C1R_HUMAN	80118.5	0.391	C1R	Complement C1r subcomponent	140	27	1.33	68	10195	2+	1580.73	-0.001	0.63262	0.9586	R.IQYYC'HEPYYK.M	616922	1071064
15	1	sp|P00736|C1R_HUMAN	80118.5	0.391	C1R	Complement C1r subcomponent	140	27	1.33	68	10806	2+	1583.73	0.002	1.26284	1	K.QDAC'QGDSGGVFAVR.D	968318	2.03477e+06
15	1	sp|P00736|C1R_HUMAN	80118.5	0.391	C1R	Complement C1r subcomponent	140	27	1.33	68	10935	2+	1583.73	0.002	1.26284	1	K.QDAC'QGDSGGVFAVR.D	891567	1.81424e+06
15	1	sp|P00736|C1R_HUMAN	80118.5	0.391	C1R	Complement C1r subcomponent	140	27	1.33	68	11333	2+	1034.51	-0.004	3.86658	0.9666	R.DYFIATC'K.Q	783384	1.14802e+06
15	1	sp|P00736|C1R_HUMAN	80118.5	0.391	C1R	Complement C1r subcomponent	140	27	1.33	68	12334	2+	1542.77	-0.001	0.648183	0.9989	R.FCGQLGSPLGNPPGK.K	3.48381e+06	3.79422e+06
15	1	sp|P00736|C1R_HUMAN	80118.5	0.391	C1R	Complement C1r subcomponent	140	27	1.33	68	13788	2+	1873.88	0.005	2.66826	0.9998	R.ESEQGVYTC'TAQGIWK.N	1.09713e+06	1.91938e+06
15	1	sp|P00736|C1R_HUMAN	80118.5	0.391	C1R	Complement C1r subcomponent	140	27	1.33	68	13841	2+	1870.86	1.009	4.81061	1	R.ESEQGVYTCTAQGIWK.N	1.30978e+06	2.01966e+06
15	1	sp|P00736|C1R_HUMAN	80118.5	0.391	C1R	Complement C1r subcomponent	140	27	1.33	68	13929	2+	1873.88	1.01	5.33651	1	R.ESEQGVYTC'TAQGIWK.N	1.19003e+06	1.83549e+06
15	1	sp|P00736|C1R_HUMAN	80118.5	0.391	C1R	Complement C1r subcomponent	140	27	1.33	68	17196	2+	1149.63	0.002	1.73969	0.9995	K.VLNYVDWIK.K
15	1	sp|P00736|C1R_HUMAN	80118.5	0.391	C1R	Complement C1r subcomponent	140	27	1.33	68	17897	3+	3176.51	0.013	4.09255	0.9725	K.QGYQLIEGNQVLHSFTAVC'QDDGTWHR.A	287354	496156
15	1	sp|P00736|C1R_HUMAN	80118.5	0.391	C1R	Complement C1r subcomponent	140	27	1.33	68	19371	3+	1803.87	0.006	3.32617	0.997	K.MGNFPWQVFTNIHGR.G
15	1	sp|P00736|C1R_HUMAN	80118.5	0.391	C1R	Complement C1r subcomponent	140	27	1.33	68	19623	3+	2882.34	0.014	4.85716	1	K.QRPPDLDTSSNAVDLLFFTDESGDSR.G
15	1	sp|P00736|C1R_HUMAN	80118.5	0.391	C1R	Complement C1r subcomponent	140	27	1.33	68	21135	3+	2254.15	1.005	2.21813	0.9867	K.TLDEFTIIQNLQPQYQFR.D
15	1	sp|P00736|C1R_HUMAN	80118.5	0.391	C1R	Complement C1r subcomponent	140	27	1.33	68	21251	2+	2254.15	0.016	7.09802	0.9989	K.TLDEFTIIQNLQPQYQFR.D
15	1	sp|P00736|C1R_HUMAN	80118.5	0.391	C1R	Complement C1r subcomponent	140	27	1.33	68	21344	2+	2501.18	1.016	6.39699	0.9993	K.LVFQQFDLEPSEGC'FYDYVK.I	603884	834388
15	1	sp|P00736|C1R_HUMAN	80118.5	0.391	C1R	Complement C1r subcomponent	140	27	1.33	68	21452	2+	2498.16	1.019	7.6056	0.9686	K.LVFQQFDLEPSEGCFYDYVK.I	506367	722537
15	1	sp|P00736|C1R_HUMAN	80118.5	0.391	C1R	Complement C1r subcomponent	140	27	1.33	68	7136	2+	815.437	0.005	6.13168	0.9886	R.GGGALLGDR.W
15	1	sp|P00736|C1R_HUMAN	80118.5	0.391	C1R	Complement C1r subcomponent	140	27	1.33	68	7371	2+	1294.6	0.01	7.7244	1	R.YTTTM"GVNTYK.A
15	1	sp|P00736|C1R_HUMAN	80118.5	0.391	C1R	Complement C1r subcomponent	140	27	1.33	68	8492	2+	941.459	-0.003	3.18654	0.9628	K.NIGEFC'GK.Q	680001	843784
15	1	sp|P00736|C1R_HUMAN	80118.5	0.391	C1R	Complement C1r subcomponent	140	27	1.33	68	9502	2+	1278.6	0.009	7.03893	1	R.YTTTMGVNTYK.A
15	1	sp|P00736|C1R_HUMAN	80118.5	0.391	C1R	Complement C1r subcomponent	140	27	1.33	68	10596	2+	1580.73	-0.003	1.89786	0.9999	R.IQYYC'HEPYYK.M	483791	741306
15	1	sp|P00736|C1R_HUMAN	80118.5	0.391	C1R	Complement C1r subcomponent	140	27	1.33	68	11021	2+	1583.73	0.002	1.26284	1	K.QDAC'QGDSGGVFAVR.D	782891	1.03273e+06
15	1	sp|P00736|C1R_HUMAN	80118.5	0.391	C1R	Complement C1r subcomponent	140	27	1.33	68	12658	2+	1545.79	0.889	71.8078	0.9812	R.FC'GQLGSPLGNPPGK.K
15	1	sp|P00736|C1R_HUMAN	80118.5	0.391	C1R	Complement C1r subcomponent	140	27	1.33	68	14938	2+	1413.79	0.831	119.537	0.8809	R.WILTAAHTLYPK.E
15	1	sp|P00736|C1R_HUMAN	80118.5	0.391	C1R	Complement C1r subcomponent	140	27	1.33	68	17873	2+	1149.63	0.006	5.21907	0.9996	K.VLNYVDWIK.K
15	1	sp|P00736|C1R_HUMAN	80118.5	0.391	C1R	Complement C1r subcomponent	140	27	1.33	68	19759	3+	1803.88	0.013	7.20671	0.9873	K.MGNFPWQVFTNIHGR.G
15	1	sp|P00736|C1R_HUMAN	80118.5	0.391	C1R	Complement C1r subcomponent	140	27	1.33	68	19802	3+	2882.34	0.02	6.9388	1	K.QRPPDLDTSSNAVDLLFFTDESGDSR.G
15	1	sp|P00736|C1R_HUMAN	80118.5	0.391	C1R	Complement C1r subcomponent	140	27	1.33	68	19930	3+	2882.34	0.013	4.51022	1	K.QRPPDLDTSSNAVDLLFFTDESGDSR.G
15	1	sp|P00736|C1R_HUMAN	80118.5	0.391	C1R	Complement C1r subcomponent	140	27	1.33	68	21340	2+	2254.15	0.012	5.32351	0.7371	K.TLDEFTIIQNLQPQYQFR.D
15	1	sp|P00736|C1R_HUMAN	80118.5	0.391	C1R	Complement C1r subcomponent	140	27	1.33	68	21347	3+	2254.15	0.012	5.32351	1	K.TLDEFTIIQNLQPQYQFR.D
15	1	sp|P00736|C1R_HUMAN	80118.5	0.391	C1R	Complement C1r subcomponent	140	27	1.33	68	21426	2+	2501.18	1.016	6.39699	0.9996	K.LVFQQFDLEPSEGC'FYDYVK.I	2.63765e+06	3.66401e+06
15	1	sp|P00736|C1R_HUMAN	80118.5	0.391	C1R	Complement C1r subcomponent	140	27	1.33	68	21429	3+	2501.18	0.008	3.19849	0.9429	K.LVFQQFDLEPSEGC'FYDYVK.I	1.73404e+06	2893696
16	1	sp|P00742|FA10_HUMAN	54731.7	0.367	F10	Coagulation factor X	171	31	1.17	136	3733	2+	907.475	-0.006	6.61176	0.7136	R.IVGGQEC'K.D	1139.3	86825.8
16	1	sp|P00742|FA10_HUMAN	54731.7	0.367	F10	Coagulation factor X	171	31	1.17	136	5081	3+	2048.89	0.996	1.95227	0.9999	K.YKDGDQC'ETSPC'QNQGK.C	0	37282.5
16	1	sp|P00742|FA10_HUMAN	54731.7	0.367	F10	Coagulation factor X	171	31	1.17	136	5322	2+	1730.76	0.012	6.93337	1	K.QEDAC'QGDSGGPHVTR.F	0	57810.2
16	1	sp|P00742|FA10_HUMAN	54731.7	0.367	F10	Coagulation factor X	171	31	1.17	136	5326	3+	1730.76	-0.002	1.15556	1	K.QEDAC'QGDSGGPHVTR.F	221383	1.97315e+06
16	1	sp|P00742|FA10_HUMAN	54731.7	0.367	F10	Coagulation factor X	171	31	1.17	136	6842	2+	1713.73	-0.002	1.16704	1	K.Q^EDAC'QGDSGGPHVTR.F	0	55927.2
16	1	sp|P00742|FA10_HUMAN	54731.7	0.367	F10	Coagulation factor X	171	31	1.17	136	10811	2+	1354.68	-0.013	9.59639	0.9999	K.AC'IPTGPYPC'GK.Q	12514531	6.02293e+06
16	1	sp|P00742|FA10_HUMAN	54731.7	0.367	F10	Coagulation factor X	171	31	1.17	136	10881	2+	1348.64	0.006	4.44893	0.9996	K.ACIPTGPYPCGK.Q	12514531	6.02293e+06
16	1	sp|P00742|FA10_HUMAN	54731.7	0.367	F10	Coagulation factor X	171	31	1.17	136	10948	2+	1354.68	-0.013	9.59639	1	K.AC'IPTGPYPC'GK.Q	11507881	5453607
16	1	sp|P00742|FA10_HUMAN	54731.7	0.367	F10	Coagulation factor X	171	31	1.17	136	15382	3+	2096.01	0.01	4.77096	0.9996	R.NTEQEEGGEAVHEVEVVIK.H
16	1	sp|P00742|FA10_HUMAN	54731.7	0.367	F10	Coagulation factor X	171	31	1.17	136	5543	3+	1727.74	0.009	5.20912	0.9999	K.QEDACQGDSGGPHVTR.F	865465	782457
16	1	sp|P00742|FA10_HUMAN	54731.7	0.367	F10	Coagulation factor X	171	31	1.17	136	5555	2+	1727.74	1.013	7.52428	0.9999	K.QEDACQGDSGGPHVTR.F	156676	143604
16	1	sp|P00742|FA10_HUMAN	54731.7	0.367	F10	Coagulation factor X	171	31	1.17	136	13874	2+	1309.61	0.003	2.29076	0.9992	R.DWAESTLMTQK.T
16	1	sp|P00742|FA10_HUMAN	54731.7	0.367	F10	Coagulation factor X	171	31	1.17	136	14029	2+	1309.61	0.003	2.29076	0.9994	R.DWAESTLMTQK.T
16	1	sp|P00742|FA10_HUMAN	54731.7	0.367	F10	Coagulation factor X	171	31	1.17	136	5413	3+	2048.89	-0.007	3.41648	0.9838	K.YKDGDQC'ETSPC'QNQGK.C	119017	204242
16	1	sp|P00742|FA10_HUMAN	54731.7	0.367	F10	Coagulation factor X	171	31	1.17	136	5598	2+	1730.76	0.002	1.15556	0.9999	K.QEDAC'QGDSGGPHVTR.F	93456.8	91762.4
16	1	sp|P00742|FA10_HUMAN	54731.7	0.367	F10	Coagulation factor X	171	31	1.17	136	5612	2+	1727.74	0.009	5.20912	1	K.QEDACQGDSGGPHVTR.F	93456.8	86978.1
16	1	sp|P00742|FA10_HUMAN	54731.7	0.367	F10	Coagulation factor X	171	31	1.17	136	5648	3+	1727.74	0.01	5.78791	0.6927	K.QEDACQGDSGGPHVTR.F	493158	452392
16	1	sp|P00742|FA10_HUMAN	54731.7	0.367	F10	Coagulation factor X	171	31	1.17	136	11815	2+	1325.6	1.1	75.4373	0.9564	R.DWAESTLM"TQK.T
16	1	sp|P00742|FA10_HUMAN	54731.7	0.367	F10	Coagulation factor X	171	31	1.17	136	13831	2+	1309.61	0.006	4.58152	1	R.DWAESTLMTQK.T
16	1	sp|P00742|FA10_HUMAN	54731.7	0.367	F10	Coagulation factor X	171	31	1.17	136	15095	3+	2096.01	0.011	5.24806	0.9984	R.NTEQEEGGEAVHEVEVVIK.H
16	1	sp|P00742|FA10_HUMAN	54731.7	0.367	F10	Coagulation factor X	171	31	1.17	136	5835	3+	1727.74	0.008	4.63033	0.9998	K.QEDACQGDSGGPHVTR.F	507472	470512
16	1	sp|P00742|FA10_HUMAN	54731.7	0.367	F10	Coagulation factor X	171	31	1.17	136	5848	2+	1730.76	-0.001	0.577781	0.9995	K.QEDAC'QGDSGGPHVTR.F	103774	92344.8
16	1	sp|P00742|FA10_HUMAN	54731.7	0.367	F10	Coagulation factor X	171	31	1.17	136	5862	2+	1727.74	1.013	7.52428	0.9744	K.QEDACQGDSGGPHVTR.F	102910	92412.7
16	1	sp|P00742|FA10_HUMAN	54731.7	0.367	F10	Coagulation factor X	171	31	1.17	136	7355	2+	1713.73	0	0	1	K.Q^EDAC'QGDSGGPHVTR.F	78228	95767.5
16	1	sp|P00742|FA10_HUMAN	54731.7	0.367	F10	Coagulation factor X	171	31	1.17	136	9482	2+	1287.62	0.006	4.65977	0.9949	R.M"NVAPACLPER.D	249970	161094
16	1	sp|P00742|FA10_HUMAN	54731.7	0.367	F10	Coagulation factor X	171	31	1.17	136	9543	2+	1290.64	-0.007	5.42368	0.9961	R.M"NVAPAC'LPER.D	232572	148694
16	1	sp|P00742|FA10_HUMAN	54731.7	0.367	F10	Coagulation factor X	171	31	1.17	136	10943	2+	893.484	0.944	62.676	0.9173	K.TGIVSGFGR.T
16	1	sp|P00742|FA10_HUMAN	54731.7	0.367	F10	Coagulation factor X	171	31	1.17	136	11029	2+	1348.64	0.008	5.93191	0.982	K.ACIPTGPYPCGK.Q	235269	261468
16	1	sp|P00742|FA10_HUMAN	54731.7	0.367	F10	Coagulation factor X	171	31	1.17	136	10515	2+	893.484	0.004	4.47686	0.9995	K.TGIVSGFGR.T
16	1	sp|P00742|FA10_HUMAN	54731.7	0.367	F10	Coagulation factor X	171	31	1.17	136	4907	2+	1757.73	-0.012	6.82697	1	K.DGDQC'ETSPC'QNQGK.C	1.72347e+06	3.58523e+06
16	1	sp|P00742|FA10_HUMAN	54731.7	0.367	F10	Coagulation factor X	171	31	1.17	136	4949	2+	1751.7	0.007	3.99613	1	K.DGDQCETSPCQNQGK.C	1.72347e+06	3.58523e+06
16	1	sp|P00742|FA10_HUMAN	54731.7	0.367	F10	Coagulation factor X	171	31	1.17	136	5036	2+	1757.73	-0.009	5.12023	1	K.DGDQC'ETSPC'QNQGK.C	1.6451e+06	3425231
16	1	sp|P00742|FA10_HUMAN	54731.7	0.367	F10	Coagulation factor X	171	31	1.17	136	5265	2+	1757.73	-0.012	6.82697	0.9073	K.DGDQC'ETSPC'QNQGK.C	48036.8	104571
16	1	sp|P00742|FA10_HUMAN	54731.7	0.367	F10	Coagulation factor X	171	31	1.17	136	5311	2+	2048.89	0.001	0.488069	1	K.YKDGDQC'ETSPC'QNQGK.C	1.2607e+06	2259494
16	1	sp|P00742|FA10_HUMAN	54731.7	0.367	F10	Coagulation factor X	171	31	1.17	136	5344	3+	2048.89	-0.006	2.92841	0.9999	K.YKDGDQC'ETSPC'QNQGK.C	15380023	33597816
16	1	sp|P00742|FA10_HUMAN	54731.7	0.367	F10	Coagulation factor X	171	31	1.17	136	5478	3+	2048.89	-0.017	8.29717	0.9988	K.YKDGDQC'ETSPC'QNQGK.C	1.62943e+06	2475756
16	1	sp|P00742|FA10_HUMAN	54731.7	0.367	F10	Coagulation factor X	171	31	1.17	136	5499	3+	1730.76	-0.004	2.31112	1	K.QEDAC'QGDSGGPHVTR.F	199197	1.21141e+06
16	1	sp|P00742|FA10_HUMAN	54731.7	0.367	F10	Coagulation factor X	171	31	1.17	136	5518	2+	1730.76	-0.001	0.577781	0.997	K.QEDAC'QGDSGGPHVTR.F	0	18738.2
16	1	sp|P00742|FA10_HUMAN	54731.7	0.367	F10	Coagulation factor X	171	31	1.17	136	7000	2+	1713.73	0.001	0.583522	1	K.Q^EDAC'QGDSGGPHVTR.F	0	14959.3
16	1	sp|P00742|FA10_HUMAN	54731.7	0.367	F10	Coagulation factor X	171	31	1.17	136	9235	2+	1287.62	-0.052	40.3846	0.995	R.M"NVAPACLPER.D
16	1	sp|P00742|FA10_HUMAN	54731.7	0.367	F10	Coagulation factor X	171	31	1.17	136	9901	2+	956.47	-0.005	5.22756	0.8957	K.NC'ELFTR.K	10174532	15152902
16	1	sp|P00742|FA10_HUMAN	54731.7	0.367	F10	Coagulation factor X	171	31	1.17	136	10030	2+	956.47	-0.004	4.18205	0.9925	K.NC'ELFTR.K	9902925	14638337
16	1	sp|P00742|FA10_HUMAN	54731.7	0.367	F10	Coagulation factor X	171	31	1.17	136	10654	2+	1354.68	-0.009	6.64365	0.9999	K.AC'IPTGPYPC'GK.Q	32770132	37436000
16	1	sp|P00742|FA10_HUMAN	54731.7	0.367	F10	Coagulation factor X	171	31	1.17	136	10660	2+	1348.64	0.006	4.44893	1	K.ACIPTGPYPCGK.Q	32849396	37496004
16	1	sp|P00742|FA10_HUMAN	54731.7	0.367	F10	Coagulation factor X	171	31	1.17	136	10779	2+	1354.68	-0.009	6.64365	1	K.AC'IPTGPYPC'GK.Q	32737388	37261228
16	1	sp|P00742|FA10_HUMAN	54731.7	0.367	F10	Coagulation factor X	171	31	1.17	136	10786	2+	938.437	0.004	4.26241	0.6717	K.TNEFWNK.Y
16	1	sp|P00742|FA10_HUMAN	54731.7	0.367	F10	Coagulation factor X	171	31	1.17	136	10789	2+	1348.64	0.009	6.6734	0.9999	K.ACIPTGPYPCGK.Q	32154576	36533264
16	1	sp|P00742|FA10_HUMAN	54731.7	0.367	F10	Coagulation factor X	171	31	1.17	136	10956	2+	1271.62	0.009	7.07757	1	R.MNVAPACLPER.D	727878	377836
16	1	sp|P00742|FA10_HUMAN	54731.7	0.367	F10	Coagulation factor X	171	31	1.17	136	10983	2+	1354.68	-0.01	7.38184	0.9995	K.AC'IPTGPYPC'GK.Q	568462	521955
16	1	sp|P00742|FA10_HUMAN	54731.7	0.367	F10	Coagulation factor X	171	31	1.17	136	12739	3+	3245.4	-0.027	8.31946	1	K.LC'SLDNGDC'DQFC'HEEQNSVVC'SC'AR.G	1.7109e+06	4466101
16	1	sp|P00742|FA10_HUMAN	54731.7	0.367	F10	Coagulation factor X	171	31	1.17	136	12749	3+	3230.31	0.02	6.19136	0.9995	K.LCSLDNGDCDQFCHEEQNSVVCSCAR.G	1.7109e+06	4466101
16	1	sp|P00742|FA10_HUMAN	54731.7	0.367	F10	Coagulation factor X	171	31	1.17	136	12870	3+	3245.4	1.974	8.01134	0.9859	K.LC'SLDNGDC'DQFC'HEEQNSVVC'SC'AR.G	1.25609e+06	3.35142e+06
16	1	sp|P00742|FA10_HUMAN	54731.7	0.367	F10	Coagulation factor X	171	31	1.17	136	13042	3+	3245.4	0.967	10.1682	0.999	K.LC'SLDNGDC'DQFC'HEEQNSVVC'SC'AR.G	386834	652414
16	1	sp|P00742|FA10_HUMAN	54731.7	0.367	F10	Coagulation factor X	171	31	1.17	136	13074	3+	3230.31	1.005	1.54784	0.975	K.LCSLDNGDCDQFCHEEQNSVVCSCAR.G	386834	652414
16	1	sp|P00742|FA10_HUMAN	54731.7	0.367	F10	Coagulation factor X	171	31	1.17	136	13727	2+	1309.61	1.004	3.05435	0.9999	R.DWAESTLMTQK.T
16	1	sp|P00742|FA10_HUMAN	54731.7	0.367	F10	Coagulation factor X	171	31	1.17	136	4993	2+	1757.73	-0.011	6.25806	1	K.DGDQC'ETSPC'QNQGK.C	23857744	25044672
16	1	sp|P00742|FA10_HUMAN	54731.7	0.367	F10	Coagulation factor X	171	31	1.17	136	5001	2+	1751.7	0.005	2.85438	1	K.DGDQCETSPCQNQGK.C	24059794	25245752
16	1	sp|P00742|FA10_HUMAN	54731.7	0.367	F10	Coagulation factor X	171	31	1.17	136	5087	3+	1757.73	-0.005	2.84457	0.9996	K.DGDQC'ETSPC'QNQGK.C	1.96438e+06	2.04447e+06
16	1	sp|P00742|FA10_HUMAN	54731.7	0.367	F10	Coagulation factor X	171	31	1.17	136	5118	2+	1757.73	-0.001	0.568914	1	K.DGDQC'ETSPC'QNQGK.C	24701730	25904722
16	1	sp|P00742|FA10_HUMAN	54731.7	0.367	F10	Coagulation factor X	171	31	1.17	136	5129	2+	1751.7	0.012	6.8505	1	K.DGDQCETSPCQNQGK.C	24735144	25936534
16	1	sp|P00742|FA10_HUMAN	54731.7	0.367	F10	Coagulation factor X	171	31	1.17	136	5184	3+	1751.7	0.009	5.13788	0.9984	K.DGDQCETSPCQNQGK.C	1.9389e+06	2.02403e+06
16	1	sp|P00742|FA10_HUMAN	54731.7	0.367	F10	Coagulation factor X	171	31	1.17	136	5252	2+	1757.73	-0.001	0.568914	1	K.DGDQC'ETSPC'QNQGK.C	12154093	12364034
16	1	sp|P00742|FA10_HUMAN	54731.7	0.367	F10	Coagulation factor X	171	31	1.17	136	5262	2+	1751.7	0.008	4.567	1	K.DGDQCETSPCQNQGK.C	9455786	9544413
16	1	sp|P00742|FA10_HUMAN	54731.7	0.367	F10	Coagulation factor X	171	31	1.17	136	5364	3+	2045.87	0.992	3.91031	0.8937	K.YKDGDQC'ETSPCQNQGK.C
16	1	sp|P00742|FA10_HUMAN	54731.7	0.367	F10	Coagulation factor X	171	31	1.17	136	5366	2+	2042.85	0.013	6.36365	0.9987	K.YKDGDQCETSPCQNQGK.C	13614034	12668586
16	1	sp|P00742|FA10_HUMAN	54731.7	0.367	F10	Coagulation factor X	171	31	1.17	136	5383	2+	2048.89	0.001	0.488069	1	K.YKDGDQC'ETSPC'QNQGK.C	13677068	12725471
16	1	sp|P00742|FA10_HUMAN	54731.7	0.367	F10	Coagulation factor X	171	31	1.17	136	5384	2+	1757.73	-0.007	3.9824	1	K.DGDQC'ETSPC'QNQGK.C	995441	1.13203e+06
16	1	sp|P00742|FA10_HUMAN	54731.7	0.367	F10	Coagulation factor X	171	31	1.17	136	5396	2+	1751.7	0.011	6.27963	1	K.DGDQCETSPCQNQGK.C	951431	1.08661e+06
16	1	sp|P00742|FA10_HUMAN	54731.7	0.367	F10	Coagulation factor X	171	31	1.17	136	5481	3+	2048.89	-0.006	2.92841	1	K.YKDGDQC'ETSPC'QNQGK.C	74675504	73164992
16	1	sp|P00742|FA10_HUMAN	54731.7	0.367	F10	Coagulation factor X	171	31	1.17	136	5492	2+	2042.85	0.013	6.36365	1	K.YKDGDQCETSPCQNQGK.C	13776070	12745584
16	1	sp|P00742|FA10_HUMAN	54731.7	0.367	F10	Coagulation factor X	171	31	1.17	136	5514	2+	2048.89	0.001	0.488069	1	K.YKDGDQC'ETSPC'QNQGK.C	12991622	11910963
16	1	sp|P00742|FA10_HUMAN	54731.7	0.367	F10	Coagulation factor X	171	31	1.17	136	5526	3+	2042.85	0.013	6.36365	0.9993	K.YKDGDQCETSPCQNQGK.C	59332252	56839316
16	1	sp|P00742|FA10_HUMAN	54731.7	0.367	F10	Coagulation factor X	171	31	1.17	136	5542	2+	1757.73	-0.004	2.27566	0.8048	K.DGDQC'ETSPC'QNQGK.C	276234	338309
16	1	sp|P00742|FA10_HUMAN	54731.7	0.367	F10	Coagulation factor X	171	31	1.17	136	5614	3+	2048.89	0.973	13.1779	0.9991	K.YKDGDQC'ETSPC'QNQGK.C	11530853	8657009
16	1	sp|P00742|FA10_HUMAN	54731.7	0.367	F10	Coagulation factor X	171	31	1.17	136	5650	2+	2048.89	-0.016	7.8091	0.9757	K.YKDGDQC'ETSPC'QNQGK.C	870185	629768
16	1	sp|P00742|FA10_HUMAN	54731.7	0.367	F10	Coagulation factor X	171	31	1.17	136	5658	3+	2042.85	1.011	5.38462	0.9247	K.YKDGDQCETSPCQNQGK.C	5.30132e+06	4.11742e+06
16	1	sp|P00742|FA10_HUMAN	54731.7	0.367	F10	Coagulation factor X	171	31	1.17	136	5687	2+	1730.76	1.002	1.15556	0.9432	K.QEDAC'QGDSGGPHVTR.F	0	10106.9
16	1	sp|P00742|FA10_HUMAN	54731.7	0.367	F10	Coagulation factor X	171	31	1.17	136	5753	2+	1757.73	0.992	4.55131	0.7183	K.DGDQC'ETSPC'QNQGK.C	2313.96	3774.77
16	1	sp|P00742|FA10_HUMAN	54731.7	0.367	F10	Coagulation factor X	171	31	1.17	136	7183	2+	1713.73	0.001	0.583522	1	K.Q^EDAC'QGDSGGPHVTR.F	2308.91	16688.3
16	1	sp|P00742|FA10_HUMAN	54731.7	0.367	F10	Coagulation factor X	171	31	1.17	136	10101	2+	956.47	-0.004	4.18205	0.9904	K.NC'ELFTR.K	26984620	47179584
16	1	sp|P00742|FA10_HUMAN	54731.7	0.367	F10	Coagulation factor X	171	31	1.17	136	10755	2+	1348.64	0.004	2.96595	0.9999	K.ACIPTGPYPCGK.Q	55115508	126833504
16	1	sp|P00742|FA10_HUMAN	54731.7	0.367	F10	Coagulation factor X	171	31	1.17	136	10838	2+	938.437	0.004	4.26241	0.9911	K.TNEFWNK.Y
16	1	sp|P00742|FA10_HUMAN	54731.7	0.367	F10	Coagulation factor X	171	31	1.17	136	10882	2+	1354.68	-0.012	8.85821	1	K.AC'IPTGPYPC'GK.Q	57183104	130531904
16	1	sp|P00742|FA10_HUMAN	54731.7	0.367	F10	Coagulation factor X	171	31	1.17	136	10894	2+	1348.64	0.006	4.44893	0.9999	K.ACIPTGPYPCGK.Q	56598560	129085632
16	1	sp|P00742|FA10_HUMAN	54731.7	0.367	F10	Coagulation factor X	171	31	1.17	136	11014	2+	1354.68	-0.01	7.38184	1	K.AC'IPTGPYPC'GK.Q	14915244	32717364
16	1	sp|P00742|FA10_HUMAN	54731.7	0.367	F10	Coagulation factor X	171	31	1.17	136	11026	2+	1348.64	0.007	5.19042	0.9999	K.ACIPTGPYPCGK.Q	12248290	26561590
16	1	sp|P00742|FA10_HUMAN	54731.7	0.367	F10	Coagulation factor X	171	31	1.17	136	11146	2+	1354.68	-0.012	8.85821	0.9999	K.AC'IPTGPYPC'GK.Q	2.28156e+06	4682698
16	1	sp|P00742|FA10_HUMAN	54731.7	0.367	F10	Coagulation factor X	171	31	1.17	136	11158	2+	1348.64	0.006	4.44893	0.9912	K.ACIPTGPYPCGK.Q	2.12073e+06	4383667
16	1	sp|P00742|FA10_HUMAN	54731.7	0.367	F10	Coagulation factor X	171	31	1.17	136	11278	2+	1354.68	-0.01	7.38184	1	K.AC'IPTGPYPC'GK.Q	892238	1.97795e+06
16	1	sp|P00742|FA10_HUMAN	54731.7	0.367	F10	Coagulation factor X	171	31	1.17	136	11304	2+	1348.64	0.006	4.44893	0.9792	K.ACIPTGPYPCGK.Q	820916	1.83127e+06
16	1	sp|P00742|FA10_HUMAN	54731.7	0.367	F10	Coagulation factor X	171	31	1.17	136	11440	2+	1354.68	-0.011	8.12002	0.9981	K.AC'IPTGPYPC'GK.Q	435720	982153
16	1	sp|P00742|FA10_HUMAN	54731.7	0.367	F10	Coagulation factor X	171	31	1.17	136	11601	2+	1354.68	-0.011	8.12002	0.9959	K.AC'IPTGPYPC'GK.Q	286503	989554
16	1	sp|P00742|FA10_HUMAN	54731.7	0.367	F10	Coagulation factor X	171	31	1.17	136	11708	2+	938.437	0.003	3.19681	0.9967	K.TNEFWNK.Y
16	1	sp|P00742|FA10_HUMAN	54731.7	0.367	F10	Coagulation factor X	171	31	1.17	136	12870	3+	3230.31	0.025	7.7392	1	K.LCSLDNGDCDQFCHEEQNSVVCSCAR.G	2360981	8857111
16	1	sp|P00742|FA10_HUMAN	54731.7	0.367	F10	Coagulation factor X	171	31	1.17	136	12885	3+	3245.4	0.984	4.93005	1	K.LC'SLDNGDC'DQFC'HEEQNSVVC'SC'AR.G	2.27988e+06	8782998
16	1	sp|P00742|FA10_HUMAN	54731.7	0.367	F10	Coagulation factor X	171	31	1.17	136	13043	3+	3245.4	0.954	14.1739	0.9964	K.LC'SLDNGDC'DQFC'HEEQNSVVC'SC'AR.G	926370	3.51052e+06
16	1	sp|P00742|FA10_HUMAN	54731.7	0.367	F10	Coagulation factor X	171	31	1.17	136	13066	3+	3233.32	1	0	0.9802	K.LCSLDNGDC'DQFCHEEQNSVVCSCAR.G
16	1	sp|P00742|FA10_HUMAN	54731.7	0.367	F10	Coagulation factor X	171	31	1.17	136	13209	3+	3245.4	0.97	9.24385	0.9975	K.LC'SLDNGDC'DQFC'HEEQNSVVC'SC'AR.G	849489	1.99381e+06
16	1	sp|P00742|FA10_HUMAN	54731.7	0.367	F10	Coagulation factor X	171	31	1.17	136	13231	3+	3233.32	-0.02	6.18558	0.9203	K.LCSLDNGDCDQFC'HEEQNSVVCSCAR.G
16	1	sp|P00742|FA10_HUMAN	54731.7	0.367	F10	Coagulation factor X	171	31	1.17	136	14696	2+	1196.6	-0.085	71.0347	0.9949	R.ANSFLEEMKK.G
16	1	sp|P00742|FA10_HUMAN	54731.7	0.367	F10	Coagulation factor X	171	31	1.17	136	17045	2+	1969.88	-0.003	1.52294	1	K.DGLGEYTC'TC'LEGFEGK.N	1.30608e+06	793164
16	1	sp|P00742|FA10_HUMAN	54731.7	0.367	F10	Coagulation factor X	171	31	1.17	136	5039	2+	1751.7	-0.003	1.71263	0.9842	K.DGDQCETSPCQNQGK.C	3.33975e+06	1.29157e+06
16	1	sp|P00742|FA10_HUMAN	54731.7	0.367	F10	Coagulation factor X	171	31	1.17	136	5064	2+	1757.73	-0.008	4.55132	0.9999	K.DGDQC'ETSPC'QNQGK.C	3.35384e+06	1.2969e+06
16	1	sp|P00742|FA10_HUMAN	54731.7	0.367	F10	Coagulation factor X	171	31	1.17	136	5070	2+	1754.71	-0.002	1.13979	0.939	K.DGDQCETSPC'QNQGK.C
16	1	sp|P00742|FA10_HUMAN	54731.7	0.367	F10	Coagulation factor X	171	31	1.17	136	5166	2+	1751.7	0.01	5.70875	1	K.DGDQCETSPCQNQGK.C	3.38523e+06	1.31557e+06
16	1	sp|P00742|FA10_HUMAN	54731.7	0.367	F10	Coagulation factor X	171	31	1.17	136	5188	2+	1757.73	-0.001	0.568914	1	K.DGDQC'ETSPC'QNQGK.C	3293180	1.27564e+06
16	1	sp|P00742|FA10_HUMAN	54731.7	0.367	F10	Coagulation factor X	171	31	1.17	136	5371	3+	2048.89	-0.017	8.29717	0.9982	K.YKDGDQC'ETSPC'QNQGK.C	20892078	5.47738e+06
16	1	sp|P00742|FA10_HUMAN	54731.7	0.367	F10	Coagulation factor X	171	31	1.17	136	5439	2+	1751.7	0.008	4.567	0.9971	K.DGDQCETSPCQNQGK.C	97706.1	56927.4
16	1	sp|P00742|FA10_HUMAN	54731.7	0.367	F10	Coagulation factor X	171	31	1.17	136	5449	2+	2048.89	-1.019	9.2733	0.9962	K.YKDGDQC'ETSPC'QNQGK.C	1802491	491128
16	1	sp|P00742|FA10_HUMAN	54731.7	0.367	F10	Coagulation factor X	171	31	1.17	136	5452	2+	2042.85	0.01	4.89511	1	K.YKDGDQCETSPCQNQGK.C	1802491	491128
16	1	sp|P00742|FA10_HUMAN	54731.7	0.367	F10	Coagulation factor X	171	31	1.17	136	5474	3+	2042.85	0.021	10.2797	1	K.YKDGDQCETSPCQNQGK.C	21232598	5.56946e+06
16	1	sp|P00742|FA10_HUMAN	54731.7	0.367	F10	Coagulation factor X	171	31	1.17	136	9975	2+	956.47	1.003	3.13653	0.6447	K.NC'ELFTR.K	7348893	3.37094e+06
16	1	sp|P00742|FA10_HUMAN	54731.7	0.367	F10	Coagulation factor X	171	31	1.17	136	10062	2+	953.451	0.005	5.24411	0.7406	K.NCELFTR.K	7241666	3309101
16	1	sp|P00742|FA10_HUMAN	54731.7	0.367	F10	Coagulation factor X	171	31	1.17	136	10779	2+	1348.64	0.005	3.70744	0.9998	K.ACIPTGPYPCGK.Q	15960972	9215968
16	1	sp|P00742|FA10_HUMAN	54731.7	0.367	F10	Coagulation factor X	171	31	1.17	136	10809	2+	1354.68	-0.011	8.12002	1	K.AC'IPTGPYPC'GK.Q	16011689	9242670
16	1	sp|P00742|FA10_HUMAN	54731.7	0.367	F10	Coagulation factor X	171	31	1.17	136	10909	2+	1348.64	0.006	4.44893	0.9997	K.ACIPTGPYPCGK.Q	15464967	8893562
16	1	sp|P00742|FA10_HUMAN	54731.7	0.367	F10	Coagulation factor X	171	31	1.17	136	10941	2+	1354.68	-0.01	7.38184	1	K.AC'IPTGPYPC'GK.Q	13445562	7.73438e+06
16	1	sp|P00742|FA10_HUMAN	54731.7	0.367	F10	Coagulation factor X	171	31	1.17	136	12872	3+	3230.31	0.015	4.64352	0.9998	K.LCSLDNGDCDQFCHEEQNSVVCSCAR.G	981514	885427
16	1	sp|P00742|FA10_HUMAN	54731.7	0.367	F10	Coagulation factor X	171	31	1.17	136	12889	3+	3245.4	-0.027	8.31946	1	K.LC'SLDNGDC'DQFC'HEEQNSVVC'SC'AR.G	981514	885427
16	1	sp|P00742|FA10_HUMAN	54731.7	0.367	F10	Coagulation factor X	171	31	1.17	136	13005	3+	3230.31	1.008	2.47655	0.9971	K.LCSLDNGDCDQFCHEEQNSVVCSCAR.G	556627	478357
16	1	sp|P00742|FA10_HUMAN	54731.7	0.367	F10	Coagulation factor X	171	31	1.17	136	5129	2+	1751.7	0.007	3.99613	0.9989	K.DGDQCETSPCQNQGK.C	249775	298270
16	1	sp|P00742|FA10_HUMAN	54731.7	0.367	F10	Coagulation factor X	171	31	1.17	136	5160	2+	1757.73	-0.005	2.84457	1	K.DGDQC'ETSPC'QNQGK.C	249775	298270
16	1	sp|P00742|FA10_HUMAN	54731.7	0.367	F10	Coagulation factor X	171	31	1.17	136	5428	3+	2042.85	0.009	4.4056	0.9997	K.YKDGDQCETSPCQNQGK.C	1.29023e+06	1149523
16	1	sp|P00742|FA10_HUMAN	54731.7	0.367	F10	Coagulation factor X	171	31	1.17	136	5436	3+	2048.89	-0.008	3.90455	1	K.YKDGDQC'ETSPC'QNQGK.C	1.29023e+06	1149523
16	1	sp|P00742|FA10_HUMAN	54731.7	0.367	F10	Coagulation factor X	171	31	1.17	136	5673	2+	1730.76	-0.001	0.577781	1	K.QEDAC'QGDSGGPHVTR.F	77437.8	186170
16	1	sp|P00742|FA10_HUMAN	54731.7	0.367	F10	Coagulation factor X	171	31	1.17	136	6910	2+	938.458	0.005	5.32789	0.9987	R.GYTLADNGK.A
16	1	sp|P00742|FA10_HUMAN	54731.7	0.367	F10	Coagulation factor X	171	31	1.17	136	7003	2+	1713.73	0	0	1	K.Q^EDAC'QGDSGGPHVTR.F	63090.1	137274
16	1	sp|P00742|FA10_HUMAN	54731.7	0.367	F10	Coagulation factor X	171	31	1.17	136	10026	2+	956.47	-0.004	4.18205	0.9936	K.NC'ELFTR.K	802202	907121
16	1	sp|P00742|FA10_HUMAN	54731.7	0.367	F10	Coagulation factor X	171	31	1.17	136	10870	2+	1348.64	0.008	5.93191	0.9871	K.ACIPTGPYPCGK.Q	2318061	3.09761e+06
16	1	sp|P00742|FA10_HUMAN	54731.7	0.367	F10	Coagulation factor X	171	31	1.17	136	10936	2+	1354.68	-0.01	7.38184	1	K.AC'IPTGPYPC'GK.Q	2.30974e+06	3.08561e+06
16	1	sp|P00742|FA10_HUMAN	54731.7	0.367	F10	Coagulation factor X	171	31	1.17	136	5314	2+	1751.7	0.011	6.27963	0.8181	K.DGDQCETSPCQNQGK.C	81297	111733
16	1	sp|P00742|FA10_HUMAN	54731.7	0.367	F10	Coagulation factor X	171	31	1.17	136	5338	2+	1757.73	-0.008	4.55132	0.9979	K.DGDQC'ETSPC'QNQGK.C	81297	109635
16	1	sp|P00742|FA10_HUMAN	54731.7	0.367	F10	Coagulation factor X	171	31	1.17	136	5554	3+	2048.89	-0.009	4.39262	0.9992	K.YKDGDQC'ETSPC'QNQGK.C	583080	679471
16	1	sp|P00742|FA10_HUMAN	54731.7	0.367	F10	Coagulation factor X	171	31	1.17	136	5811	2+	1727.74	0.006	3.47274	1	K.QEDACQGDSGGPHVTR.F	191399	132090
16	1	sp|P00742|FA10_HUMAN	54731.7	0.367	F10	Coagulation factor X	171	31	1.17	136	5820	2+	1730.76	-0.006	3.46669	1	K.QEDAC'QGDSGGPHVTR.F	191399	132090
16	1	sp|P00742|FA10_HUMAN	54731.7	0.367	F10	Coagulation factor X	171	31	1.17	136	5837	3+	1730.76	-0.004	2.31112	1	K.QEDAC'QGDSGGPHVTR.F	987260	638262
16	1	sp|P00742|FA10_HUMAN	54731.7	0.367	F10	Coagulation factor X	171	31	1.17	136	9878	2+	956.47	-0.004	4.18205	0.6946	K.NC'ELFTR.K	212742	355880
16	1	sp|P00742|FA10_HUMAN	54731.7	0.367	F10	Coagulation factor X	171	31	1.17	136	10976	2+	1348.64	0.008	5.93191	0.9932	K.ACIPTGPYPCGK.Q	834752	1.32463e+06
16	1	sp|P00742|FA10_HUMAN	54731.7	0.367	F10	Coagulation factor X	171	31	1.17	136	11209	2+	1274.64	-0.003	2.3536	0.7901	R.MNVAPAC'LPER.D	676950	661317
16	1	sp|P00742|FA10_HUMAN	54731.7	0.367	F10	Coagulation factor X	171	31	1.17	136	11794	2+	1325.6	0.009	6.78936	1	R.DWAESTLM"TQK.T
16	1	sp|P00742|FA10_HUMAN	54731.7	0.367	F10	Coagulation factor X	171	31	1.17	136	13836	2+	1309.61	0.005	3.81793	1	R.DWAESTLMTQK.T
16	1	sp|P00742|FA10_HUMAN	54731.7	0.367	F10	Coagulation factor X	171	31	1.17	136	15248	3+	2096.01	0.014	6.67934	0.9999	R.NTEQEEGGEAVHEVEVVIK.H
16	1	sp|P00742|FA10_HUMAN	54731.7	0.367	F10	Coagulation factor X	171	31	1.17	136	15249	2+	2096.01	0.015	7.15644	1	R.NTEQEEGGEAVHEVEVVIK.H
16	1	sp|P00742|FA10_HUMAN	54731.7	0.367	F10	Coagulation factor X	171	31	1.17	136	5357	3+	2048.89	-0.007	3.41648	0.9994	K.YKDGDQC'ETSPC'QNQGK.C	609802	844599
16	1	sp|P00742|FA10_HUMAN	54731.7	0.367	F10	Coagulation factor X	171	31	1.17	136	5543	2+	1727.74	0.008	4.63033	1	K.QEDACQGDSGGPHVTR.F	356295	210936
16	1	sp|P00742|FA10_HUMAN	54731.7	0.367	F10	Coagulation factor X	171	31	1.17	136	5557	2+	1730.76	0.014	8.08894	1	K.QEDAC'QGDSGGPHVTR.F	336072	212524
16	1	sp|P00742|FA10_HUMAN	54731.7	0.367	F10	Coagulation factor X	171	31	1.17	136	6904	2+	1710.71	0.01	5.84551	1	K.Q^EDACQGDSGGPHVTR.F	150625	112725
16	1	sp|P00742|FA10_HUMAN	54731.7	0.367	F10	Coagulation factor X	171	31	1.17	136	6929	2+	1713.73	1.001	0.583522	1	K.Q^EDAC'QGDSGGPHVTR.F	138009	113692
16	1	sp|P00742|FA10_HUMAN	54731.7	0.367	F10	Coagulation factor X	171	31	1.17	136	8976	2+	1287.62	0.008	6.21302	0.9985	R.M"NVAPACLPER.D	1299324	648695
16	1	sp|P00742|FA10_HUMAN	54731.7	0.367	F10	Coagulation factor X	171	31	1.17	136	10392	2+	893.484	0.004	4.47686	0.9992	K.TGIVSGFGR.T
16	1	sp|P00742|FA10_HUMAN	54731.7	0.367	F10	Coagulation factor X	171	31	1.17	136	10509	2+	1348.64	0.008	5.93191	0.9995	K.ACIPTGPYPCGK.Q	955796	1.52892e+06
16	1	sp|P00742|FA10_HUMAN	54731.7	0.367	F10	Coagulation factor X	171	31	1.17	136	10645	2+	1271.62	0.007	5.50477	1	R.MNVAPACLPER.D	3.59274e+06	3.42817e+06
16	1	sp|P00742|FA10_HUMAN	54731.7	0.367	F10	Coagulation factor X	171	31	1.17	136	11412	2+	1325.6	0.007	5.28061	0.943	R.DWAESTLM"TQK.T
16	1	sp|P00742|FA10_HUMAN	54731.7	0.367	F10	Coagulation factor X	171	31	1.17	136	13687	2+	1309.61	0.046	35.125	0.9999	R.DWAESTLMTQK.T
16	1	sp|P00742|FA10_HUMAN	54731.7	0.367	F10	Coagulation factor X	171	31	1.17	136	15116	2+	2096.01	0.01	4.77096	0.9999	R.NTEQEEGGEAVHEVEVVIK.H
16	1	sp|P00742|FA10_HUMAN	54731.7	0.367	F10	Coagulation factor X	171	31	1.17	136	5301	3+	2048.89	-0.008	3.90455	0.9999	K.YKDGDQC'ETSPC'QNQGK.C	150322	245102
16	1	sp|P00742|FA10_HUMAN	54731.7	0.367	F10	Coagulation factor X	171	31	1.17	136	5311	3+	2042.85	0.019	9.30071	0.9942	K.YKDGDQCETSPCQNQGK.C	150322	241292
16	1	sp|P00742|FA10_HUMAN	54731.7	0.367	F10	Coagulation factor X	171	31	1.17	136	5459	3+	1727.74	0.008	4.63033	0.9985	K.QEDACQGDSGGPHVTR.F	357992	247059
16	1	sp|P00742|FA10_HUMAN	54731.7	0.367	F10	Coagulation factor X	171	31	1.17	136	5472	2+	1730.76	-0.006	3.46669	0.9997	K.QEDAC'QGDSGGPHVTR.F	71792.4	67307.2
16	1	sp|P00742|FA10_HUMAN	54731.7	0.367	F10	Coagulation factor X	171	31	1.17	136	5497	2+	1727.74	0.01	5.78791	0.9998	K.QEDACQGDSGGPHVTR.F	71792.4	67307.2
16	1	sp|P00742|FA10_HUMAN	54731.7	0.367	F10	Coagulation factor X	171	31	1.17	136	9237	2+	1287.62	0.004	3.10651	0.9993	R.M"NVAPACLPER.D	196374	80587.1
16	1	sp|P00742|FA10_HUMAN	54731.7	0.367	F10	Coagulation factor X	171	31	1.17	136	10495	2+	893.484	0.005	5.59607	0.9999	K.TGIVSGFGR.T
16	1	sp|P00742|FA10_HUMAN	54731.7	0.367	F10	Coagulation factor X	171	31	1.17	136	10577	2+	1354.68	-0.009	6.64365	0.9873	K.AC'IPTGPYPC'GK.Q	312497	593266
16	1	sp|P00742|FA10_HUMAN	54731.7	0.367	F10	Coagulation factor X	171	31	1.17	136	10598	2+	1348.64	0.007	5.19042	0.9241	K.ACIPTGPYPCGK.Q	312497	593266
16	1	sp|P00742|FA10_HUMAN	54731.7	0.367	F10	Coagulation factor X	171	31	1.17	136	5231	3+	2048.89	-0.003	1.46421	0.9987	K.YKDGDQC'ETSPC'QNQGK.C	229711	415749
16	1	sp|P00742|FA10_HUMAN	54731.7	0.367	F10	Coagulation factor X	171	31	1.17	136	5399	3+	1730.76	1.016	9.2445	1	K.QEDAC'QGDSGGPHVTR.F	947813	1153146
16	1	sp|P00742|FA10_HUMAN	54731.7	0.367	F10	Coagulation factor X	171	31	1.17	136	5406	2+	1727.74	1.015	8.68186	0.6171	K.QEDACQGDSGGPHVTR.F	244921	313315
16	1	sp|P00742|FA10_HUMAN	54731.7	0.367	F10	Coagulation factor X	171	31	1.17	136	6942	2+	1713.73	0	0	1	K.Q^EDAC'QGDSGGPHVTR.F	69011.4	143426
16	1	sp|P00742|FA10_HUMAN	54731.7	0.367	F10	Coagulation factor X	171	31	1.17	136	9201	2+	1287.62	1.015	11.6494	0.9998	R.M"NVAPACLPER.D	428829	235269
16	1	sp|P00742|FA10_HUMAN	54731.7	0.367	F10	Coagulation factor X	171	31	1.17	136	10597	2+	893.484	0.027	30.2188	0.9973	K.TGIVSGFGR.T
16	1	sp|P00742|FA10_HUMAN	54731.7	0.367	F10	Coagulation factor X	171	31	1.17	136	10721	2+	1354.68	-0.01	7.38184	0.988	K.AC'IPTGPYPC'GK.Q	526476	919285
17	1	sp|P00746|CFAD_HUMAN	27032.9	0.423	CFD	Complement factor D	12	7	0.62	6	17264	2+	2074.02	0.014	6.75017	0.983	K.GDSGGPLVCGGVLEGVVTSGSR.V	159518	64903.4
17	1	sp|P00746|CFAD_HUMAN	27032.9	0.423	CFD	Complement factor D	12	7	0.62	6	17556	3+	2681.38	0.014	5.2212	1	R.AVPHPDSQPDTIDHDLLLLQLSEK.A
17	1	sp|P00746|CFAD_HUMAN	27032.9	0.423	CFD	Complement factor D	12	7	0.62	6	18113	3+	2681.38	1.015	5.59414	0.9766	R.AVPHPDSQPDTIDHDLLLLQLSEK.A
17	1	sp|P00746|CFAD_HUMAN	27032.9	0.423	CFD	Complement factor D	12	7	0.62	6	5610	2+	997.463	-0.01	10.0254	0.9923	R.LMC'AESNR.R	1.0468e+06	616057
17	1	sp|P00746|CFAD_HUMAN	27032.9	0.423	CFD	Complement factor D	12	7	0.62	6	11362	3+	1789.98	0.009	5.02799	0.9837	K.VQVLLGAHSLSQPEPSK.R
17	1	sp|P00746|CFAD_HUMAN	27032.9	0.423	CFD	Complement factor D	12	7	0.62	6	15619	2+	1758	0.011	6.2571	0.6152	R.RPDSLQHVLLPVLDR.A
17	1	sp|P00746|CFAD_HUMAN	27032.9	0.423	CFD	Complement factor D	12	7	0.62	6	15665	3+	1758	0.008	4.55062	0.9992	R.RPDSLQHVLLPVLDR.A
17	1	sp|P00746|CFAD_HUMAN	27032.9	0.423	CFD	Complement factor D	12	7	0.62	6	17070	2+	2077.04	1.011	5.29599	1	K.GDSGGPLVC'GGVLEGVVTSGSR.V	401429	320761
17	1	sp|P00746|CFAD_HUMAN	27032.9	0.423	CFD	Complement factor D	12	7	0.62	6	17092	2+	2074.02	0.017	8.19663	1	K.GDSGGPLVCGGVLEGVVTSGSR.V	401429	320761
17	1	sp|P00746|CFAD_HUMAN	27032.9	0.423	CFD	Complement factor D	12	7	0.62	6	17230	2+	2182.09	0.003	1.37483	0.9993	R.DVAPGTLC'DVAGWGIVNHAGR.R	91502.6	73593.1
17	1	sp|P00746|CFAD_HUMAN	27032.9	0.423	CFD	Complement factor D	12	7	0.62	6	17612	3+	2681.38	0.015	5.59414	0.9999	R.AVPHPDSQPDTIDHDLLLLQLSEK.A
17	1	sp|P00746|CFAD_HUMAN	27032.9	0.423	CFD	Complement factor D	12	7	0.62	6	17198	2+	2074.02	1.014	6.75017	0.9999	K.GDSGGPLVCGGVLEGVVTSGSR.V	172710	76195.1
18	1	sp|P00748|FA12_HUMAN	67792.1	0.289	F12	Coagulation factor XII	103	21	1.71	68	3678	2+	1028.51	-0.004	3.88911	0.9772	R.TNPC'LHGGR.C	64431	368634
18	1	sp|P00748|FA12_HUMAN	67792.1	0.289	F12	Coagulation factor XII	103	21	1.71	68	5459	2+	1016.5	-0.005	4.91883	0.9997	R.C'LEVEGHR.L	44177.5	428030
18	1	sp|P00748|FA12_HUMAN	67792.1	0.289	F12	Coagulation factor XII	103	21	1.71	68	6754	2+	927.489	0.005	5.3909	0.9874	R.EQPPSLTR.N
18	1	sp|P00748|FA12_HUMAN	67792.1	0.289	F12	Coagulation factor XII	103	21	1.71	68	6866	2+	1005.5	0.98	19.8907	0.878	R.NGPLSC'GQR.L	2.23545e+06	4498921
18	1	sp|P00748|FA12_HUMAN	67792.1	0.289	F12	Coagulation factor XII	103	21	1.71	68	7013	2+	1005.5	0.976	23.8688	0.9868	R.NGPLSC'GQR.L
18	1	sp|P00748|FA12_HUMAN	67792.1	0.289	F12	Coagulation factor XII	103	21	1.71	68	13455	2+	1076.56	0.004	3.71555	0.95	K.CFEPQLLR.F	307789	630928
18	1	sp|P00748|FA12_HUMAN	67792.1	0.289	F12	Coagulation factor XII	103	21	1.71	68	14301	2+	2012.96	0.996	1.98713	0.9999	R.TTLSGAPC'QPWASEATYR.N	756311	486532
18	1	sp|P00748|FA12_HUMAN	67792.1	0.289	F12	Coagulation factor XII	103	21	1.71	68	7606	2+	1599.74	0.01	6.25103	1	R.NHSCEPCQTLAVR.S	63141.1	18302.5
18	1	sp|P00748|FA12_HUMAN	67792.1	0.289	F12	Coagulation factor XII	103	21	1.71	68	12190	2+	883.572	0	0	0.9998	R.VVGGLVALR.G
18	1	sp|P00748|FA12_HUMAN	67792.1	0.289	F12	Coagulation factor XII	103	21	1.71	68	14096	2+	2009.94	0.01	4.97528	1	R.TTLSGAPCQPWASEATYR.N	425862	272203
18	1	sp|P00748|FA12_HUMAN	67792.1	0.289	F12	Coagulation factor XII	103	21	1.71	68	14104	2+	2012.96	0.996	1.98713	1	R.TTLSGAPC'QPWASEATYR.N	425862	272203
18	1	sp|P00748|FA12_HUMAN	67792.1	0.289	F12	Coagulation factor XII	103	21	1.71	68	16147	2+	2096.09	-0.012	5.72494	1	R.LHEAFSPVSYQHDLALLR.L
18	1	sp|P00748|FA12_HUMAN	67792.1	0.289	F12	Coagulation factor XII	103	21	1.71	68	22130	2+	2029.05	0.01	4.9284	0.9992	R.NKPGVYTDVAYYLAWIR.E
18	1	sp|P00748|FA12_HUMAN	67792.1	0.289	F12	Coagulation factor XII	103	21	1.71	68	22187	3+	2029.05	0.008	3.94272	0.679	R.NKPGVYTDVAYYLAWIR.E
18	1	sp|P00748|FA12_HUMAN	67792.1	0.289	F12	Coagulation factor XII	103	21	1.71	68	12422	2+	883.572	0.003	3.39531	0.9999	R.VVGGLVALR.G
18	1	sp|P00748|FA12_HUMAN	67792.1	0.289	F12	Coagulation factor XII	103	21	1.71	68	12580	2+	883.572	0.004	4.52708	0.9995	R.VVGGLVALR.G
18	1	sp|P00748|FA12_HUMAN	67792.1	0.289	F12	Coagulation factor XII	103	21	1.71	68	14277	2+	2009.94	0.011	5.4728	1	R.TTLSGAPCQPWASEATYR.N	366349	249246
18	1	sp|P00748|FA12_HUMAN	67792.1	0.289	F12	Coagulation factor XII	103	21	1.71	68	16559	3+	2096.09	0.013	6.20202	0.9994	R.LHEAFSPVSYQHDLALLR.L
18	1	sp|P00748|FA12_HUMAN	67792.1	0.289	F12	Coagulation factor XII	103	21	1.71	68	16584	2+	2096.09	0.017	8.11033	1	R.LHEAFSPVSYQHDLALLR.L
18	1	sp|P00748|FA12_HUMAN	67792.1	0.289	F12	Coagulation factor XII	103	21	1.71	68	21959	3+	2029.05	0.013	6.40693	0.9366	R.NKPGVYTDVAYYLAWIR.E
18	1	sp|P00748|FA12_HUMAN	67792.1	0.289	F12	Coagulation factor XII	103	21	1.71	68	22083	3+	2029.05	0.012	5.91409	0.9999	R.NKPGVYTDVAYYLAWIR.E
18	1	sp|P00748|FA12_HUMAN	67792.1	0.289	F12	Coagulation factor XII	103	21	1.71	68	20710	3+	2029.05	0.011	5.42125	0.9941	R.NKPGVYTDVAYYLAWIR.E
18	1	sp|P00748|FA12_HUMAN	67792.1	0.289	F12	Coagulation factor XII	103	21	1.71	68	3921	2+	1028.51	-0.004	3.88911	0.9831	R.TNPC'LHGGR.C	41546.3	398487
18	1	sp|P00748|FA12_HUMAN	67792.1	0.289	F12	Coagulation factor XII	103	21	1.71	68	5557	2+	1016.5	-0.005	4.91883	0.999	R.C'LEVEGHR.L	175729	1.74664e+06
18	1	sp|P00748|FA12_HUMAN	67792.1	0.289	F12	Coagulation factor XII	103	21	1.71	68	12681	3+	2345.09	0.004	1.70569	1	K.GRPGPQPWC'ATTPNFDQDQR.W	1.8411e+06	39516392
18	1	sp|P00748|FA12_HUMAN	67792.1	0.289	F12	Coagulation factor XII	103	21	1.71	68	13045	2+	1069.52	0.001	0.934998	1	R.WGYC'LEPK.K	0	62400.9
18	1	sp|P00748|FA12_HUMAN	67792.1	0.289	F12	Coagulation factor XII	103	21	1.71	68	13176	2+	1069.52	-0.004	3.73999	1	R.WGYC'LEPK.K	580781	12966749
18	1	sp|P00748|FA12_HUMAN	67792.1	0.289	F12	Coagulation factor XII	103	21	1.71	68	13311	2+	1069.52	-0.003	2.80499	0.9994	R.WGYC'LEPK.K	171185	3.62564e+06
18	1	sp|P00748|FA12_HUMAN	67792.1	0.289	F12	Coagulation factor XII	103	21	1.71	68	13506	2+	1079.57	-0.003	2.77887	1	K.C'FEPQLLR.F	203794	416116
18	1	sp|P00748|FA12_HUMAN	67792.1	0.289	F12	Coagulation factor XII	103	21	1.71	68	13919	2+	2012.96	0.003	1.49034	1	R.TTLSGAPC'QPWASEATYR.N	436300	1.0495e+06
18	1	sp|P00748|FA12_HUMAN	67792.1	0.289	F12	Coagulation factor XII	103	21	1.71	68	14052	2+	2012.96	0.004	1.98713	1	R.TTLSGAPC'QPWASEATYR.N	372420	785021
18	1	sp|P00748|FA12_HUMAN	67792.1	0.289	F12	Coagulation factor XII	103	21	1.71	68	17881	3+	1932.96	0.002	1.03468	0.9997	R.NPDNDIRPWC'FVLNR.D	25184.4	199657
18	1	sp|P00748|FA12_HUMAN	67792.1	0.289	F12	Coagulation factor XII	103	21	1.71	68	4061	2+	1028.51	-0.001	0.972277	0.9792	R.TNPC'LHGGR.C	592504	2.81909e+06
18	1	sp|P00748|FA12_HUMAN	67792.1	0.289	F12	Coagulation factor XII	103	21	1.71	68	5760	2+	1013.48	-0.09	88.8027	0.9903	R.CLEVEGHR.L
18	1	sp|P00748|FA12_HUMAN	67792.1	0.289	F12	Coagulation factor XII	103	21	1.71	68	5781	2+	1016.5	-0.005	4.91883	0.9833	R.C'LEVEGHR.L	1.14074e+06	5.4551e+06
18	1	sp|P00748|FA12_HUMAN	67792.1	0.289	F12	Coagulation factor XII	103	21	1.71	68	6020	2+	1002.48	0.005	4.98764	0.9987	R.NGPLSCGQR.L	972334	20666.2
18	1	sp|P00748|FA12_HUMAN	67792.1	0.289	F12	Coagulation factor XII	103	21	1.71	68	7176	2+	927.489	0.005	5.3909	0.9902	R.EQPPSLTR.N
18	1	sp|P00748|FA12_HUMAN	67792.1	0.289	F12	Coagulation factor XII	103	21	1.71	68	12776	2+	1291.62	-0.003	2.32267	1	R.NWGLGGHAFC'R.N	357743	1.77659e+06
18	1	sp|P00748|FA12_HUMAN	67792.1	0.289	F12	Coagulation factor XII	103	21	1.71	68	13331	2+	1069.52	-0.004	3.73999	0.995	R.WGYC'LEPK.K	490818	1.1787e+06
18	1	sp|P00748|FA12_HUMAN	67792.1	0.289	F12	Coagulation factor XII	103	21	1.71	68	13674	2+	1076.56	0.006	5.57333	0.9937	K.CFEPQLLR.F	1.01693e+06	923619
18	1	sp|P00748|FA12_HUMAN	67792.1	0.289	F12	Coagulation factor XII	103	21	1.71	68	13676	2+	1079.57	-0.002	1.85258	0.9555	K.C'FEPQLLR.F	1.01693e+06	923619
18	1	sp|P00748|FA12_HUMAN	67792.1	0.289	F12	Coagulation factor XII	103	21	1.71	68	14172	2+	2012.96	0.003	1.49034	1	R.TTLSGAPC'QPWASEATYR.N	8875438	39888656
18	1	sp|P00748|FA12_HUMAN	67792.1	0.289	F12	Coagulation factor XII	103	21	1.71	68	14228	2+	2009.94	1.014	6.96539	1	R.TTLSGAPCQPWASEATYR.N	8900037	39973488
18	1	sp|P00748|FA12_HUMAN	67792.1	0.289	F12	Coagulation factor XII	103	21	1.71	68	14270	3+	2012.96	0	0	1	R.TTLSGAPC'QPWASEATYR.N	1.74858e+06	7.98128e+06
18	1	sp|P00748|FA12_HUMAN	67792.1	0.289	F12	Coagulation factor XII	103	21	1.71	68	14303	2+	2012.96	0.001	0.496782	1	R.TTLSGAPC'QPWASEATYR.N	8028894	35897548
18	1	sp|P00748|FA12_HUMAN	67792.1	0.289	F12	Coagulation factor XII	103	21	1.71	68	14442	2+	2012.96	0.006	2.98069	0.9998	R.TTLSGAPC'QPWASEATYR.N	196098	731385
18	1	sp|P00748|FA12_HUMAN	67792.1	0.289	F12	Coagulation factor XII	103	21	1.71	68	16511	3+	2096.09	0.011	5.24786	0.9928	R.LHEAFSPVSYQHDLALLR.L
18	1	sp|P00748|FA12_HUMAN	67792.1	0.289	F12	Coagulation factor XII	103	21	1.71	68	16639	3+	2096.09	0.007	3.33955	0.9997	R.LHEAFSPVSYQHDLALLR.L
18	1	sp|P00748|FA12_HUMAN	67792.1	0.289	F12	Coagulation factor XII	103	21	1.71	68	17856	3+	1932.96	0	0	0.9446	R.NPDNDIRPWC'FVLNR.D	2164764	9131243
18	1	sp|P00748|FA12_HUMAN	67792.1	0.289	F12	Coagulation factor XII	103	21	1.71	68	17986	3+	1932.96	0	0	0.9996	R.NPDNDIRPWC'FVLNR.D	2.19417e+06	9122357
18	1	sp|P00748|FA12_HUMAN	67792.1	0.289	F12	Coagulation factor XII	103	21	1.71	68	18127	3+	1932.96	0.001	0.517342	0.8767	R.NPDNDIRPWC'FVLNR.D	663371	2.74045e+06
18	1	sp|P00748|FA12_HUMAN	67792.1	0.289	F12	Coagulation factor XII	103	21	1.71	68	4058	2+	1028.51	-0.003	2.91683	0.9441	R.TNPC'LHGGR.C	280327	1.60732e+06
18	1	sp|P00748|FA12_HUMAN	67792.1	0.289	F12	Coagulation factor XII	103	21	1.71	68	4270	2+	845.365	-0.005	5.9146	0.8853	K.ASC'YDGR.G	20598.2	105079
18	1	sp|P00748|FA12_HUMAN	67792.1	0.289	F12	Coagulation factor XII	103	21	1.71	68	5771	2+	1016.5	-0.004	3.93506	0.9999	R.C'LEVEGHR.L	1.22614e+06	8972066
18	1	sp|P00748|FA12_HUMAN	67792.1	0.289	F12	Coagulation factor XII	103	21	1.71	68	5936	2+	1002.48	0.005	4.98764	0.9999	R.NGPLSCGQR.L	670242	30345.2
18	1	sp|P00748|FA12_HUMAN	67792.1	0.289	F12	Coagulation factor XII	103	21	1.71	68	7135	2+	927.489	0.005	5.3909	0.9743	R.EQPPSLTR.N
18	1	sp|P00748|FA12_HUMAN	67792.1	0.289	F12	Coagulation factor XII	103	21	1.71	68	7268	2+	1002.48	0.989	10.9728	0.6634	R.NGPLSCGQR.L	2.4067e+06	96332.7
18	1	sp|P00748|FA12_HUMAN	67792.1	0.289	F12	Coagulation factor XII	103	21	1.71	68	12848	2+	1291.62	-0.004	3.09689	0.9967	R.NWGLGGHAFC'R.N	154733	865641
18	1	sp|P00748|FA12_HUMAN	67792.1	0.289	F12	Coagulation factor XII	103	21	1.71	68	13279	2+	1066.5	0.01	9.37644	0.9217	R.WGYCLEPK.K	651878	79754.2
18	1	sp|P00748|FA12_HUMAN	67792.1	0.289	F12	Coagulation factor XII	103	21	1.71	68	13600	2+	1076.56	0.005	4.64444	0.8876	K.CFEPQLLR.F	1.53298e+06	1127110
18	1	sp|P00748|FA12_HUMAN	67792.1	0.289	F12	Coagulation factor XII	103	21	1.71	68	13617	2+	1079.57	-0.002	1.85258	0.9972	K.C'FEPQLLR.F	1530921	1.12716e+06
18	1	sp|P00748|FA12_HUMAN	67792.1	0.289	F12	Coagulation factor XII	103	21	1.71	68	13995	2+	2012.96	-0.005	2.48391	1	R.TTLSGAPC'QPWASEATYR.N	9333385	51911808
18	1	sp|P00748|FA12_HUMAN	67792.1	0.289	F12	Coagulation factor XII	103	21	1.71	68	14011	3+	2012.96	0.002	0.993563	1	R.TTLSGAPC'QPWASEATYR.N	1.42992e+06	7.87963e+06
18	1	sp|P00748|FA12_HUMAN	67792.1	0.289	F12	Coagulation factor XII	103	21	1.71	68	14121	2+	2012.96	-0.005	2.48391	1	R.TTLSGAPC'QPWASEATYR.N	9156467	50828460
18	1	sp|P00748|FA12_HUMAN	67792.1	0.289	F12	Coagulation factor XII	103	21	1.71	68	14145	3+	2012.96	0	0	1	R.TTLSGAPC'QPWASEATYR.N	1.14832e+06	6.2486e+06
18	1	sp|P00748|FA12_HUMAN	67792.1	0.289	F12	Coagulation factor XII	103	21	1.71	68	14303	2+	2012.96	0.006	2.98069	0.9951	R.TTLSGAPC'QPWASEATYR.N	8346.21	45649.1
18	1	sp|P00748|FA12_HUMAN	67792.1	0.289	F12	Coagulation factor XII	103	21	1.71	68	14445	2+	2012.96	0.001	0.496782	0.9981	R.TTLSGAPC'QPWASEATYR.N	30825.4	116496
18	1	sp|P00748|FA12_HUMAN	67792.1	0.289	F12	Coagulation factor XII	103	21	1.71	68	16434	3+	2096.09	0.02	9.54157	0.9988	R.LHEAFSPVSYQHDLALLR.L
18	1	sp|P00748|FA12_HUMAN	67792.1	0.289	F12	Coagulation factor XII	103	21	1.71	68	16458	2+	2096.09	0.014	6.6791	1	R.LHEAFSPVSYQHDLALLR.L
18	1	sp|P00748|FA12_HUMAN	67792.1	0.289	F12	Coagulation factor XII	103	21	1.71	68	17664	3+	1932.96	-0.002	1.03468	1	R.NPDNDIRPWC'FVLNR.D	2.65945e+06	14368945
18	1	sp|P00748|FA12_HUMAN	67792.1	0.289	F12	Coagulation factor XII	103	21	1.71	68	17673	2+	1932.96	-0.005	2.58671	0.9936	R.NPDNDIRPWC'FVLNR.D	715077	3.86837e+06
18	1	sp|P00748|FA12_HUMAN	67792.1	0.289	F12	Coagulation factor XII	103	21	1.71	68	6946	2+	927.489	0.004	4.31272	0.9145	R.EQPPSLTR.N
18	1	sp|P00748|FA12_HUMAN	67792.1	0.289	F12	Coagulation factor XII	103	21	1.71	68	13815	2+	1079.57	-0.002	1.85258	0.9997	K.C'FEPQLLR.F	539584	419879
18	1	sp|P00748|FA12_HUMAN	67792.1	0.289	F12	Coagulation factor XII	103	21	1.71	68	13833	2+	1076.56	0.005	4.64444	0.9926	K.CFEPQLLR.F	539584	419879
18	1	sp|P00748|FA12_HUMAN	67792.1	0.289	F12	Coagulation factor XII	103	21	1.71	68	14543	2+	2012.96	-0.005	2.48391	1	R.TTLSGAPC'QPWASEATYR.N	1066357	2.33272e+06
18	1	sp|P00748|FA12_HUMAN	67792.1	0.289	F12	Coagulation factor XII	103	21	1.71	68	14552	3+	2012.96	0.008	3.97425	0.9998	R.TTLSGAPC'QPWASEATYR.N	175697	324065
18	1	sp|P00748|FA12_HUMAN	67792.1	0.289	F12	Coagulation factor XII	103	21	1.71	68	16836	3+	2096.09	0.005	2.38539	0.854	R.LHEAFSPVSYQHDLALLR.L
18	1	sp|P00748|FA12_HUMAN	67792.1	0.289	F12	Coagulation factor XII	103	21	1.71	68	18293	3+	1932.96	1.017	8.79481	0.9998	R.NPDNDIRPWC'FVLNR.D	96902.1	131999
18	1	sp|P00748|FA12_HUMAN	67792.1	0.289	F12	Coagulation factor XII	103	21	1.71	68	7015	2+	927.489	0.005	5.3909	0.7155	R.EQPPSLTR.N
18	1	sp|P00748|FA12_HUMAN	67792.1	0.289	F12	Coagulation factor XII	103	21	1.71	68	12356	2+	883.572	0.004	4.52708	0.9972	R.VVGGLVALR.G
18	1	sp|P00748|FA12_HUMAN	67792.1	0.289	F12	Coagulation factor XII	103	21	1.71	68	14342	2+	2012.96	-0.005	2.48391	1	R.TTLSGAPC'QPWASEATYR.N	643144	1.00117e+06
18	1	sp|P00748|FA12_HUMAN	67792.1	0.289	F12	Coagulation factor XII	103	21	1.71	68	16642	3+	2096.09	0.011	5.24786	1	R.LHEAFSPVSYQHDLALLR.L
18	1	sp|P00748|FA12_HUMAN	67792.1	0.289	F12	Coagulation factor XII	103	21	1.71	68	16674	2+	2096.09	0.006	2.86247	1	R.LHEAFSPVSYQHDLALLR.L
18	1	sp|P00748|FA12_HUMAN	67792.1	0.289	F12	Coagulation factor XII	103	21	1.71	68	6314	2+	927.489	0.005	5.3909	0.9362	R.EQPPSLTR.N
18	1	sp|P00748|FA12_HUMAN	67792.1	0.289	F12	Coagulation factor XII	103	21	1.71	68	12619	3+	2342.07	0.011	4.69669	0.9992	K.GRPGPQPWCATTPNFDQDQR.W	69546.4	10053.8
18	1	sp|P00748|FA12_HUMAN	67792.1	0.289	F12	Coagulation factor XII	103	21	1.71	68	13204	2+	1076.56	-0.003	2.78666	0.9378	K.CFEPQLLR.F	921239	345232
18	1	sp|P00748|FA12_HUMAN	67792.1	0.289	F12	Coagulation factor XII	103	21	1.71	68	13342	2+	1076.56	0.004	3.71555	0.9815	K.CFEPQLLR.F	929224	350020
18	1	sp|P00748|FA12_HUMAN	67792.1	0.289	F12	Coagulation factor XII	103	21	1.71	68	14164	2+	2012.96	0.996	1.98713	1	R.TTLSGAPC'QPWASEATYR.N	1.99673e+06	709417
18	1	sp|P00748|FA12_HUMAN	67792.1	0.289	F12	Coagulation factor XII	103	21	1.71	68	14182	3+	2009.94	0.007	3.48269	1	R.TTLSGAPCQPWASEATYR.N	94950.2	53329.7
18	1	sp|P00748|FA12_HUMAN	67792.1	0.289	F12	Coagulation factor XII	103	21	1.71	68	16480	3+	2096.09	0.008	3.81663	1	R.LHEAFSPVSYQHDLALLR.L
18	1	sp|P00748|FA12_HUMAN	67792.1	0.289	F12	Coagulation factor XII	103	21	1.71	68	16497	2+	2096.09	0.001	0.477078	1	R.LHEAFSPVSYQHDLALLR.L
18	1	sp|P00748|FA12_HUMAN	67792.1	0.289	F12	Coagulation factor XII	103	21	1.71	68	22207	3+	2029.05	0.014	6.89977	0.9773	R.NKPGVYTDVAYYLAWIR.E
18	1	sp|P00748|FA12_HUMAN	67792.1	0.289	F12	Coagulation factor XII	103	21	1.71	68	12327	3+	2342.07	0.015	6.40458	0.9993	K.GRPGPQPWCATTPNFDQDQR.W	497160	533424
18	1	sp|P00748|FA12_HUMAN	67792.1	0.289	F12	Coagulation factor XII	103	21	1.71	68	12780	2+	1066.5	0.008	7.50115	0.9957	R.WGYCLEPK.K	81723.7	11250.1
18	1	sp|P00748|FA12_HUMAN	67792.1	0.289	F12	Coagulation factor XII	103	21	1.71	68	13878	2+	2012.96	0.002	0.993563	0.9997	R.TTLSGAPC'QPWASEATYR.N	425991	283012
18	1	sp|P00748|FA12_HUMAN	67792.1	0.289	F12	Coagulation factor XII	103	21	1.71	68	13900	2+	2009.94	0.012	5.97033	1	R.TTLSGAPCQPWASEATYR.N	413526	284432
18	1	sp|P00748|FA12_HUMAN	67792.1	0.289	F12	Coagulation factor XII	103	21	1.71	68	16278	3+	2096.09	1.023	10.9728	0.9992	R.LHEAFSPVSYQHDLALLR.L
18	1	sp|P00748|FA12_HUMAN	67792.1	0.289	F12	Coagulation factor XII	103	21	1.71	68	16310	2+	2096.09	1.021	10.0186	1	R.LHEAFSPVSYQHDLALLR.L
18	1	sp|P00748|FA12_HUMAN	67792.1	0.289	F12	Coagulation factor XII	103	21	1.71	68	22036	3+	2029.05	0.01	4.92841	0.9995	R.NKPGVYTDVAYYLAWIR.E
18	1	sp|P00748|FA12_HUMAN	67792.1	0.289	F12	Coagulation factor XII	103	21	1.71	68	13519	2+	1076.56	0.005	4.64444	0.9903	K.CFEPQLLR.F	282212	216118
18	1	sp|P00748|FA12_HUMAN	67792.1	0.289	F12	Coagulation factor XII	103	21	1.71	68	14255	2+	2009.94	0.009	4.47775	0.9998	R.TTLSGAPCQPWASEATYR.N	816409	315863
18	1	sp|P00748|FA12_HUMAN	67792.1	0.289	F12	Coagulation factor XII	103	21	1.71	68	14278	2+	2012.96	0.996	1.98713	0.9995	R.TTLSGAPC'QPWASEATYR.N	816409	315863
18	1	sp|P00748|FA12_HUMAN	67792.1	0.289	F12	Coagulation factor XII	103	21	1.71	68	16555	3+	2096.09	0.013	6.20202	1	R.LHEAFSPVSYQHDLALLR.L
19	1	sp|P00915|CAH1_HUMAN	28870.2	0.398	CA1	Carbonic anhydrase 1	13	7			10463	3+	1929.01	0.01	5.18401	0.9985	K.HDTSLKPISVSYNPATAK.E
19	1	sp|P00915|CAH1_HUMAN	28870.2	0.398	CA1	Carbonic anhydrase 1	13	7			7030	2+	1026.51	0.005	4.87087	0.8306	K.YSSLAEAASK.A
19	1	sp|P00915|CAH1_HUMAN	28870.2	0.398	CA1	Carbonic anhydrase 1	13	7			6881	2+	1026.51	0.007	6.81922	0.997	K.YSSLAEAASK.A
19	1	sp|P00915|CAH1_HUMAN	28870.2	0.398	CA1	Carbonic anhydrase 1	13	7			9441	2+	985.437	0.005	5.07389	0.999	K.GGPFSDSYR.L
19	1	sp|P00915|CAH1_HUMAN	28870.2	0.398	CA1	Carbonic anhydrase 1	13	7			9571	2+	985.437	0.006	6.08867	0.9971	K.GGPFSDSYR.L
19	1	sp|P00915|CAH1_HUMAN	28870.2	0.398	CA1	Carbonic anhydrase 1	13	7			9862	2+	1612.79	0.011	6.82049	1	K.YSAELHVAHWNSAK.Y
19	1	sp|P00915|CAH1_HUMAN	28870.2	0.398	CA1	Carbonic anhydrase 1	13	7			10430	3+	1929.01	0.012	6.22081	0.9999	K.HDTSLKPISVSYNPATAK.E
19	1	sp|P00915|CAH1_HUMAN	28870.2	0.398	CA1	Carbonic anhydrase 1	13	7			10544	2+	1929.01	0.01	5.18401	1	K.HDTSLKPISVSYNPATAK.E
19	1	sp|P00915|CAH1_HUMAN	28870.2	0.398	CA1	Carbonic anhydrase 1	13	7			10561	3+	1929.01	0.012	6.22081	1	K.HDTSLKPISVSYNPATAK.E
19	1	sp|P00915|CAH1_HUMAN	28870.2	0.398	CA1	Carbonic anhydrase 1	13	7			12509	3+	2759.39	0.008	2.89919	0.9558	R.SLLSNVEGDNAVPMQHNNRPTQPLK.G
19	1	sp|P00915|CAH1_HUMAN	28870.2	0.398	CA1	Carbonic anhydrase 1	13	7			12736	2+	1742.91	0.026	14.9176	0.7858	K.LYPIANGNNQSPVDIK.T
19	1	sp|P00915|CAH1_HUMAN	28870.2	0.398	CA1	Carbonic anhydrase 1	13	7			19399	2+	1186.69	0.008	6.74146	1	K.ADGLAVIGVLMK.V
19	1	sp|P00915|CAH1_HUMAN	28870.2	0.398	CA1	Carbonic anhydrase 1	13	7			7021	2+	1026.51	-0.017	16.561	0.9131	K.YSSLAEAASK.A
20	1	sp|P00918|CAH2_HUMAN	29246.1	0.215	CA2	Carbonic anhydrase 2	5	4			11297	2+	1315.71	0.008	6.08037	0.9228	K.EPISVSSEQVLK.F
20	1	sp|P00918|CAH2_HUMAN	29246.1	0.215	CA2	Carbonic anhydrase 2	5	4			13924	2+	987.572	0.005	5.06292	0.9995	K.VVDVLDSIK.T
20	1	sp|P00918|CAH2_HUMAN	29246.1	0.215	CA2	Carbonic anhydrase 2	5	4			13381	2+	987.572	0.004	4.05034	0.9996	K.VVDVLDSIK.T
20	1	sp|P00918|CAH2_HUMAN	29246.1	0.215	CA2	Carbonic anhydrase 2	5	4			15076	3+	2140.09	0.012	5.60724	1	K.YDPSLKPLSVSYDQATSLR.I
20	1	sp|P00918|CAH2_HUMAN	29246.1	0.215	CA2	Carbonic anhydrase 2	5	4			23557	2+	1668.97	0.012	7.19007	1	K.AVQQPDGLAVLGIFLK.V
21	1	sp|P01008|ANT3_HUMAN	52602.4	0.666	SERPINC1	Antithrombin-III (short name: ATIII)	1662	51	0.88	124	5890	2+	2002.97	0.011	5.49185	1	K.KATEDEGSEQKIPEATNR.R
21	1	sp|P01008|ANT3_HUMAN	52602.4	0.666	SERPINC1	Antithrombin-III (short name: ATIII)	1662	51	0.88	124	5898	3+	2002.97	0.009	4.49333	0.9999	K.KATEDEGSEQKIPEATNR.R
21	1	sp|P01008|ANT3_HUMAN	52602.4	0.666	SERPINC1	Antithrombin-III (short name: ATIII)	1662	51	0.88	124	6052	3+	2002.97	0.01	4.99259	0.9983	K.KATEDEGSEQKIPEATNR.R
21	1	sp|P01008|ANT3_HUMAN	52602.4	0.666	SERPINC1	Antithrombin-III (short name: ATIII)	1662	51	0.88	124	6673	3+	1874.87	0.009	4.80033	0.741	K.ATEDEGSEQKIPEATNR.R
21	1	sp|P01008|ANT3_HUMAN	52602.4	0.666	SERPINC1	Antithrombin-III (short name: ATIII)	1662	51	0.88	124	6695	2+	1874.87	0.01	5.3337	0.9612	K.ATEDEGSEQKIPEATNR.R
21	1	sp|P01008|ANT3_HUMAN	52602.4	0.666	SERPINC1	Antithrombin-III (short name: ATIII)	1662	51	0.88	124	6811	3+	1874.87	0.012	6.40043	0.9995	K.ATEDEGSEQKIPEATNR.R
21	1	sp|P01008|ANT3_HUMAN	52602.4	0.666	SERPINC1	Antithrombin-III (short name: ATIII)	1662	51	0.88	124	6945	3+	1874.87	0.01	5.33369	0.999	K.ATEDEGSEQKIPEATNR.R
21	1	sp|P01008|ANT3_HUMAN	52602.4	0.666	SERPINC1	Antithrombin-III (short name: ATIII)	1662	51	0.88	124	7083	3+	1874.87	0.01	5.3337	0.9899	K.ATEDEGSEQKIPEATNR.R
21	1	sp|P01008|ANT3_HUMAN	52602.4	0.666	SERPINC1	Antithrombin-III (short name: ATIII)	1662	51	0.88	124	14324	2+	1442.67	-0.002	1.38632	0.9292	R.DIPMNPM"C'IYR.S	22060826	76978160
21	1	sp|P01008|ANT3_HUMAN	52602.4	0.666	SERPINC1	Antithrombin-III (short name: ATIII)	1662	51	0.88	124	14457	2+	1442.67	-0.001	0.693161	0.7873	R.DIPMNPM"C'IYR.S	7996577	26157550
21	1	sp|P01008|ANT3_HUMAN	52602.4	0.666	SERPINC1	Antithrombin-III (short name: ATIII)	1662	51	0.88	124	16874	2+	1426.67	-0.001	0.700932	0.9567	R.DIPMNPMC'IYR.S	160119	553205
21	1	sp|P01008|ANT3_HUMAN	52602.4	0.666	SERPINC1	Antithrombin-III (short name: ATIII)	1662	51	0.88	124	25187	3+	3066.5	0.018	5.86989	0.9988	K.ELTPEVLQEWLDELEEMMLVVHMPR.F
21	1	sp|P01008|ANT3_HUMAN	52602.4	0.666	SERPINC1	Antithrombin-III (short name: ATIII)	1662	51	0.88	124	932	2+	1430.79	1.011	7.68807	0.6593	R.VAEGTQVLELPFK.G
21	1	sp|P01008|ANT3_HUMAN	52602.4	0.666	SERPINC1	Antithrombin-III (short name: ATIII)	1662	51	0.88	124	5248	2+	800.426	0.003	3.748	0.6522	K.IPEATNR.R
21	1	sp|P01008|ANT3_HUMAN	52602.4	0.666	SERPINC1	Antithrombin-III (short name: ATIII)	1662	51	0.88	124	5850	2+	850.405	0.005	5.87955	0.9288	K.FSPENTR.K
21	1	sp|P01008|ANT3_HUMAN	52602.4	0.666	SERPINC1	Antithrombin-III (short name: ATIII)	1662	51	0.88	124	6075	2+	2002.97	0.012	5.99111	0.9999	K.KATEDEGSEQKIPEATNR.R
21	1	sp|P01008|ANT3_HUMAN	52602.4	0.666	SERPINC1	Antithrombin-III (short name: ATIII)	1662	51	0.88	124	6081	3+	2002.97	0.012	5.99111	0.9952	K.KATEDEGSEQKIPEATNR.R
21	1	sp|P01008|ANT3_HUMAN	52602.4	0.666	SERPINC1	Antithrombin-III (short name: ATIII)	1662	51	0.88	124	6150	2+	1796.68	0.009	5.00925	1	K.ADGESCSASM"M"YQEGK.F	826276	313612
21	1	sp|P01008|ANT3_HUMAN	52602.4	0.666	SERPINC1	Antithrombin-III (short name: ATIII)	1662	51	0.88	124	6155	2+	1799.7	-0.003	1.66695	0.9999	K.ADGESC'SASM"M"YQEGK.F	826276	313612
21	1	sp|P01008|ANT3_HUMAN	52602.4	0.666	SERPINC1	Antithrombin-III (short name: ATIII)	1662	51	0.88	124	6661	3+	1874.87	0.014	7.46717	0.9692	K.ATEDEGSEQKIPEATNR.R
21	1	sp|P01008|ANT3_HUMAN	52602.4	0.666	SERPINC1	Antithrombin-III (short name: ATIII)	1662	51	0.88	124	6677	2+	1874.87	0.013	6.9338	1	K.ATEDEGSEQKIPEATNR.R
21	1	sp|P01008|ANT3_HUMAN	52602.4	0.666	SERPINC1	Antithrombin-III (short name: ATIII)	1662	51	0.88	124	6795	3+	1874.87	0.011	5.86706	0.9994	K.ATEDEGSEQKIPEATNR.R
21	1	sp|P01008|ANT3_HUMAN	52602.4	0.666	SERPINC1	Antithrombin-III (short name: ATIII)	1662	51	0.88	124	6817	2+	839.414	0.006	7.14784	0.9023	K.FDTISEK.T
21	1	sp|P01008|ANT3_HUMAN	52602.4	0.666	SERPINC1	Antithrombin-III (short name: ATIII)	1662	51	0.88	124	6822	2+	1874.87	0.02	10.6674	0.9994	K.ATEDEGSEQKIPEATNR.R
21	1	sp|P01008|ANT3_HUMAN	52602.4	0.666	SERPINC1	Antithrombin-III (short name: ATIII)	1662	51	0.88	124	7615	2+	1780.68	0.011	6.17741	1	K.ADGESCSASMM"YQEGK.F	1.80832e+06	829264
21	1	sp|P01008|ANT3_HUMAN	52602.4	0.666	SERPINC1	Antithrombin-III (short name: ATIII)	1662	51	0.88	124	7624	2+	1783.7	-0.008	4.48506	0.9995	K.ADGESC'SASMM"YQEGK.F	1.81034e+06	838733
21	1	sp|P01008|ANT3_HUMAN	52602.4	0.666	SERPINC1	Antithrombin-III (short name: ATIII)	1662	51	0.88	124	7759	2+	1780.68	0.014	7.86216	0.9999	K.ADGESCSASMM"YQEGK.F	1.6135e+06	752705
21	1	sp|P01008|ANT3_HUMAN	52602.4	0.666	SERPINC1	Antithrombin-III (short name: ATIII)	1662	51	0.88	124	7764	2+	1780.68	1.013	7.30057	0.6171	K.ADGESCSASMM"YQEGK.F	1.51184e+06	700824
21	1	sp|P01008|ANT3_HUMAN	52602.4	0.666	SERPINC1	Antithrombin-III (short name: ATIII)	1662	51	0.88	124	7829	2+	917.52	0.006	6.53936	0.9656	R.RVWELSK.A
21	1	sp|P01008|ANT3_HUMAN	52602.4	0.666	SERPINC1	Antithrombin-III (short name: ATIII)	1662	51	0.88	124	8188	2+	1780.68	0.009	5.05424	0.9999	K.ADGESCSASM"MYQEGK.F	2.79039e+06	1.24354e+06
21	1	sp|P01008|ANT3_HUMAN	52602.4	0.666	SERPINC1	Antithrombin-III (short name: ATIII)	1662	51	0.88	124	8204	2+	1783.7	1.012	6.72758	0.9999	K.ADGESC'SASM"MYQEGK.F	2.80117e+06	1.25251e+06
21	1	sp|P01008|ANT3_HUMAN	52602.4	0.666	SERPINC1	Antithrombin-III (short name: ATIII)	1662	51	0.88	124	8314	2+	1780.68	0.013	7.30057	1	K.ADGESCSASM"MYQEGK.F	2494954	1132790
21	1	sp|P01008|ANT3_HUMAN	52602.4	0.666	SERPINC1	Antithrombin-III (short name: ATIII)	1662	51	0.88	124	8342	2+	1783.7	-0.008	4.48506	0.9997	K.ADGESC'SASM"MYQEGK.F	2.10288e+06	952230
21	1	sp|P01008|ANT3_HUMAN	52602.4	0.666	SERPINC1	Antithrombin-III (short name: ATIII)	1662	51	0.88	124	8688	2+	1126.66	0.007	6.21307	0.9838	K.SKLPGIVAEGR.D
21	1	sp|P01008|ANT3_HUMAN	52602.4	0.666	SERPINC1	Antithrombin-III (short name: ATIII)	1662	51	0.88	124	8718	2+	911.531	0.006	6.58233	0.9871	K.LPGIVAEGR.D
21	1	sp|P01008|ANT3_HUMAN	52602.4	0.666	SERPINC1	Antithrombin-III (short name: ATIII)	1662	51	0.88	124	9508	2+	1767.71	-0.001	0.565705	0.981	K.ADGESC'SASMMYQEGK.F	111787	139415
21	1	sp|P01008|ANT3_HUMAN	52602.4	0.666	SERPINC1	Antithrombin-III (short name: ATIII)	1662	51	0.88	124	9630	2+	911.531	0.006	6.58233	0.9995	K.LPGIVAEGR.D
21	1	sp|P01008|ANT3_HUMAN	52602.4	0.666	SERPINC1	Antithrombin-III (short name: ATIII)	1662	51	0.88	124	9685	2+	1767.71	0.007	3.95993	0.9998	K.ADGESC'SASMMYQEGK.F	31627606	30998942
21	1	sp|P01008|ANT3_HUMAN	52602.4	0.666	SERPINC1	Antithrombin-III (short name: ATIII)	1662	51	0.88	124	9765	2+	911.531	0.005	5.48528	1	K.LPGIVAEGR.D
21	1	sp|P01008|ANT3_HUMAN	52602.4	0.666	SERPINC1	Antithrombin-III (short name: ATIII)	1662	51	0.88	124	9820	2+	1767.71	0.007	3.95993	1	K.ADGESC'SASMMYQEGK.F	32917456	32267150
21	1	sp|P01008|ANT3_HUMAN	52602.4	0.666	SERPINC1	Antithrombin-III (short name: ATIII)	1662	51	0.88	124	9908	2+	911.531	0.005	5.48528	1	K.LPGIVAEGR.D
21	1	sp|P01008|ANT3_HUMAN	52602.4	0.666	SERPINC1	Antithrombin-III (short name: ATIII)	1662	51	0.88	124	9964	2+	1767.71	0.007	3.95993	1	K.ADGESC'SASMMYQEGK.F	4702049	4.64912e+06
21	1	sp|P01008|ANT3_HUMAN	52602.4	0.666	SERPINC1	Antithrombin-III (short name: ATIII)	1662	51	0.88	124	10021	2+	1764.69	0.012	6.80007	1	K.ADGESCSASMMYQEGK.F	2.13706e+06	2453369
21	1	sp|P01008|ANT3_HUMAN	52602.4	0.666	SERPINC1	Antithrombin-III (short name: ATIII)	1662	51	0.88	124	10051	2+	911.531	0.005	5.48528	1	K.LPGIVAEGR.D
21	1	sp|P01008|ANT3_HUMAN	52602.4	0.666	SERPINC1	Antithrombin-III (short name: ATIII)	1662	51	0.88	124	10195	2+	911.531	0.004	4.38822	1	K.LPGIVAEGR.D
21	1	sp|P01008|ANT3_HUMAN	52602.4	0.666	SERPINC1	Antithrombin-III (short name: ATIII)	1662	51	0.88	124	10340	2+	911.531	0.005	5.48528	1	K.LPGIVAEGR.D
21	1	sp|P01008|ANT3_HUMAN	52602.4	0.666	SERPINC1	Antithrombin-III (short name: ATIII)	1662	51	0.88	124	10563	2+	911.531	-1.002	2.19411	0.9523	K.LPGIVAEGR.D
21	1	sp|P01008|ANT3_HUMAN	52602.4	0.666	SERPINC1	Antithrombin-III (short name: ATIII)	1662	51	0.88	124	10714	2+	1799.7	-0.023	12.7799	0.6678	K.ADGESC'SASM"M"YQEGK.F	2807250	3.77953e+06
21	1	sp|P01008|ANT3_HUMAN	52602.4	0.666	SERPINC1	Antithrombin-III (short name: ATIII)	1662	51	0.88	124	11553	2+	1764.69	-0.982	10.2001	0.6938	K.ADGESCSASMMYQEGK.F	19256.9	0
21	1	sp|P01008|ANT3_HUMAN	52602.4	0.666	SERPINC1	Antithrombin-III (short name: ATIII)	1662	51	0.88	124	11847	2+	908.472	0.005	5.50374	0.8926	R.IEDGFSLK.E
21	1	sp|P01008|ANT3_HUMAN	52602.4	0.666	SERPINC1	Antithrombin-III (short name: ATIII)	1662	51	0.88	124	11992	2+	908.472	0.005	5.50374	0.6831	R.IEDGFSLK.E
21	1	sp|P01008|ANT3_HUMAN	52602.4	0.666	SERPINC1	Antithrombin-III (short name: ATIII)	1662	51	0.88	124	12141	2+	1309.61	0.007	5.34512	1	R.DDLYVSDAFHK.A
21	1	sp|P01008|ANT3_HUMAN	52602.4	0.666	SERPINC1	Antithrombin-III (short name: ATIII)	1662	51	0.88	124	12142	3+	1309.61	0.006	4.58153	0.7311	R.DDLYVSDAFHK.A
21	1	sp|P01008|ANT3_HUMAN	52602.4	0.666	SERPINC1	Antithrombin-III (short name: ATIII)	1662	51	0.88	124	12284	2+	1309.61	0.007	5.34512	1	R.DDLYVSDAFHK.A
21	1	sp|P01008|ANT3_HUMAN	52602.4	0.666	SERPINC1	Antithrombin-III (short name: ATIII)	1662	51	0.88	124	12285	3+	1309.61	0.006	4.58153	0.9985	R.DDLYVSDAFHK.A
21	1	sp|P01008|ANT3_HUMAN	52602.4	0.666	SERPINC1	Antithrombin-III (short name: ATIII)	1662	51	0.88	124	12430	2+	1309.61	0.005	3.81794	1	R.DDLYVSDAFHK.A
21	1	sp|P01008|ANT3_HUMAN	52602.4	0.666	SERPINC1	Antithrombin-III (short name: ATIII)	1662	51	0.88	124	12441	3+	1309.61	0.005	3.81794	0.9522	R.DDLYVSDAFHK.A
21	1	sp|P01008|ANT3_HUMAN	52602.4	0.666	SERPINC1	Antithrombin-III (short name: ATIII)	1662	51	0.88	124	13006	2+	1309.61	0.007	5.34512	0.9995	R.DDLYVSDAFHK.A
21	1	sp|P01008|ANT3_HUMAN	52602.4	0.666	SERPINC1	Antithrombin-III (short name: ATIII)	1662	51	0.88	124	13318	3+	1528.74	0.009	5.88719	0.9973	R.FATTFYQHLADSK.N
21	1	sp|P01008|ANT3_HUMAN	52602.4	0.666	SERPINC1	Antithrombin-III (short name: ATIII)	1662	51	0.88	124	13329	2+	1528.74	0.011	7.19545	0.9998	R.FATTFYQHLADSK.N
21	1	sp|P01008|ANT3_HUMAN	52602.4	0.666	SERPINC1	Antithrombin-III (short name: ATIII)	1662	51	0.88	124	13461	3+	1528.74	0.007	4.57893	0.7436	R.FATTFYQHLADSK.N
21	1	sp|P01008|ANT3_HUMAN	52602.4	0.666	SERPINC1	Antithrombin-III (short name: ATIII)	1662	51	0.88	124	13474	2+	1528.74	0.009	5.88719	1	R.FATTFYQHLADSK.N
21	1	sp|P01008|ANT3_HUMAN	52602.4	0.666	SERPINC1	Antithrombin-III (short name: ATIII)	1662	51	0.88	124	13605	3+	1528.74	0.006	3.92479	0.639	R.FATTFYQHLADSK.N
21	1	sp|P01008|ANT3_HUMAN	52602.4	0.666	SERPINC1	Antithrombin-III (short name: ATIII)	1662	51	0.88	124	13619	2+	1528.74	0.006	3.92479	1	R.FATTFYQHLADSK.N
21	1	sp|P01008|ANT3_HUMAN	52602.4	0.666	SERPINC1	Antithrombin-III (short name: ATIII)	1662	51	0.88	124	13763	2+	1528.74	0.009	5.88719	1	R.FATTFYQHLADSK.N
21	1	sp|P01008|ANT3_HUMAN	52602.4	0.666	SERPINC1	Antithrombin-III (short name: ATIII)	1662	51	0.88	124	13912	2+	1528.74	0.008	5.23306	1	R.FATTFYQHLADSK.N
21	1	sp|P01008|ANT3_HUMAN	52602.4	0.666	SERPINC1	Antithrombin-III (short name: ATIII)	1662	51	0.88	124	14036	3+	1528.74	0.005	3.27066	0.9865	R.FATTFYQHLADSK.N
21	1	sp|P01008|ANT3_HUMAN	52602.4	0.666	SERPINC1	Antithrombin-III (short name: ATIII)	1662	51	0.88	124	14072	2+	1528.74	0.01	6.54132	1	R.FATTFYQHLADSK.N
21	1	sp|P01008|ANT3_HUMAN	52602.4	0.666	SERPINC1	Antithrombin-III (short name: ATIII)	1662	51	0.88	124	14229	2+	1528.74	0.006	3.92479	0.9999	R.FATTFYQHLADSK.N
21	1	sp|P01008|ANT3_HUMAN	52602.4	0.666	SERPINC1	Antithrombin-III (short name: ATIII)	1662	51	0.88	124	14740	3+	1211.64	0.007	5.77728	0.9999	R.FRIEDGFSLK.E
21	1	sp|P01008|ANT3_HUMAN	52602.4	0.666	SERPINC1	Antithrombin-III (short name: ATIII)	1662	51	0.88	124	15234	3+	1586.89	0.007	4.41114	1	R.RVAEGTQVLELPFK.G
21	1	sp|P01008|ANT3_HUMAN	52602.4	0.666	SERPINC1	Antithrombin-III (short name: ATIII)	1662	51	0.88	124	15321	2+	1586.89	0.009	5.67147	1	R.RVAEGTQVLELPFK.G
21	1	sp|P01008|ANT3_HUMAN	52602.4	0.666	SERPINC1	Antithrombin-III (short name: ATIII)	1662	51	0.88	124	15342	3+	1684.92	0.008	4.748	0.9984	K.GDDITM"VLILPKPEK.S
21	1	sp|P01008|ANT3_HUMAN	52602.4	0.666	SERPINC1	Antithrombin-III (short name: ATIII)	1662	51	0.88	124	15354	2+	1684.92	0.009	5.3415	1	K.GDDITM"VLILPKPEK.S
21	1	sp|P01008|ANT3_HUMAN	52602.4	0.666	SERPINC1	Antithrombin-III (short name: ATIII)	1662	51	0.88	124	15364	2+	1340.66	0.008	5.9672	1	K.TSDQIHFFFAK.L
21	1	sp|P01008|ANT3_HUMAN	52602.4	0.666	SERPINC1	Antithrombin-III (short name: ATIII)	1662	51	0.88	124	15383	3+	1586.89	0.01	6.30163	0.9545	R.RVAEGTQVLELPFK.G
21	1	sp|P01008|ANT3_HUMAN	52602.4	0.666	SERPINC1	Antithrombin-III (short name: ATIII)	1662	51	0.88	124	15508	2+	1340.66	0.008	5.9672	1	K.TSDQIHFFFAK.L
21	1	sp|P01008|ANT3_HUMAN	52602.4	0.666	SERPINC1	Antithrombin-III (short name: ATIII)	1662	51	0.88	124	15509	3+	1340.66	0.007	5.2213	0.8121	K.TSDQIHFFFAK.L
21	1	sp|P01008|ANT3_HUMAN	52602.4	0.666	SERPINC1	Antithrombin-III (short name: ATIII)	1662	51	0.88	124	15652	2+	1340.66	0.007	5.2213	1	K.TSDQIHFFFAK.L
21	1	sp|P01008|ANT3_HUMAN	52602.4	0.666	SERPINC1	Antithrombin-III (short name: ATIII)	1662	51	0.88	124	15786	2+	1232.73	0.007	5.67847	0.6269	K.ANRPFLVFIR.E
21	1	sp|P01008|ANT3_HUMAN	52602.4	0.666	SERPINC1	Antithrombin-III (short name: ATIII)	1662	51	0.88	124	15796	2+	1340.66	0.007	5.2213	1	K.TSDQIHFFFAK.L
21	1	sp|P01008|ANT3_HUMAN	52602.4	0.666	SERPINC1	Antithrombin-III (short name: ATIII)	1662	51	0.88	124	15802	3+	1232.73	0.006	4.86726	1	K.ANRPFLVFIR.E
21	1	sp|P01008|ANT3_HUMAN	52602.4	0.666	SERPINC1	Antithrombin-III (short name: ATIII)	1662	51	0.88	124	15954	2+	1340.66	0.006	4.4754	1	K.TSDQIHFFFAK.L
21	1	sp|P01008|ANT3_HUMAN	52602.4	0.666	SERPINC1	Antithrombin-III (short name: ATIII)	1662	51	0.88	124	16545	2+	1340.66	0.006	4.4754	0.9998	K.TSDQIHFFFAK.L
21	1	sp|P01008|ANT3_HUMAN	52602.4	0.666	SERPINC1	Antithrombin-III (short name: ATIII)	1662	51	0.88	124	17107	2+	1668.92	0.009	5.3927	1	K.GDDITMVLILPKPEK.S
21	1	sp|P01008|ANT3_HUMAN	52602.4	0.666	SERPINC1	Antithrombin-III (short name: ATIII)	1662	51	0.88	124	17113	2+	1430.79	0.009	6.29024	1	R.VAEGTQVLELPFK.G
21	1	sp|P01008|ANT3_HUMAN	52602.4	0.666	SERPINC1	Antithrombin-III (short name: ATIII)	1662	51	0.88	124	17136	3+	1668.92	0.008	4.79351	0.9996	K.GDDITMVLILPKPEK.S
21	1	sp|P01008|ANT3_HUMAN	52602.4	0.666	SERPINC1	Antithrombin-III (short name: ATIII)	1662	51	0.88	124	17234	2+	1668.92	0.009	5.3927	1	K.GDDITMVLILPKPEK.S
21	1	sp|P01008|ANT3_HUMAN	52602.4	0.666	SERPINC1	Antithrombin-III (short name: ATIII)	1662	51	0.88	124	17245	2+	1430.79	0.008	5.59132	1	R.VAEGTQVLELPFK.G
21	1	sp|P01008|ANT3_HUMAN	52602.4	0.666	SERPINC1	Antithrombin-III (short name: ATIII)	1662	51	0.88	124	17267	3+	1668.92	0.008	4.79351	0.9999	K.GDDITMVLILPKPEK.S
21	1	sp|P01008|ANT3_HUMAN	52602.4	0.666	SERPINC1	Antithrombin-III (short name: ATIII)	1662	51	0.88	124	17344	2+	1405.75	0.007	4.97955	0.9995	R.EVPLNTIIFM"GR.V
21	1	sp|P01008|ANT3_HUMAN	52602.4	0.666	SERPINC1	Antithrombin-III (short name: ATIII)	1662	51	0.88	124	17366	2+	1668.92	0.01	5.99188	1	K.GDDITMVLILPKPEK.S
21	1	sp|P01008|ANT3_HUMAN	52602.4	0.666	SERPINC1	Antithrombin-III (short name: ATIII)	1662	51	0.88	124	17378	2+	1430.79	0.009	6.29024	1	R.VAEGTQVLELPFK.G
21	1	sp|P01008|ANT3_HUMAN	52602.4	0.666	SERPINC1	Antithrombin-III (short name: ATIII)	1662	51	0.88	124	17400	3+	1668.92	0.008	4.79351	1	K.GDDITMVLILPKPEK.S
21	1	sp|P01008|ANT3_HUMAN	52602.4	0.666	SERPINC1	Antithrombin-III (short name: ATIII)	1662	51	0.88	124	17478	2+	1405.75	0.007	4.97955	0.9998	R.EVPLNTIIFM"GR.V
21	1	sp|P01008|ANT3_HUMAN	52602.4	0.666	SERPINC1	Antithrombin-III (short name: ATIII)	1662	51	0.88	124	17498	2+	1668.92	0.008	4.79351	0.9999	K.GDDITMVLILPKPEK.S
21	1	sp|P01008|ANT3_HUMAN	52602.4	0.666	SERPINC1	Antithrombin-III (short name: ATIII)	1662	51	0.88	124	17511	2+	1430.79	0.007	4.89241	1	R.VAEGTQVLELPFK.G
21	1	sp|P01008|ANT3_HUMAN	52602.4	0.666	SERPINC1	Antithrombin-III (short name: ATIII)	1662	51	0.88	124	17532	3+	1668.92	0.008	4.79351	0.998	K.GDDITMVLILPKPEK.S
21	1	sp|P01008|ANT3_HUMAN	52602.4	0.666	SERPINC1	Antithrombin-III (short name: ATIII)	1662	51	0.88	124	17610	2+	1405.75	0.007	4.97955	1	R.EVPLNTIIFM"GR.V
21	1	sp|P01008|ANT3_HUMAN	52602.4	0.666	SERPINC1	Antithrombin-III (short name: ATIII)	1662	51	0.88	124	17631	2+	1668.92	0.008	4.79351	0.9998	K.GDDITMVLILPKPEK.S
21	1	sp|P01008|ANT3_HUMAN	52602.4	0.666	SERPINC1	Antithrombin-III (short name: ATIII)	1662	51	0.88	124	17643	2+	1430.79	0.004	2.79566	1	R.VAEGTQVLELPFK.G
21	1	sp|P01008|ANT3_HUMAN	52602.4	0.666	SERPINC1	Antithrombin-III (short name: ATIII)	1662	51	0.88	124	17666	3+	1668.92	0.008	4.79351	0.9995	K.GDDITMVLILPKPEK.S
21	1	sp|P01008|ANT3_HUMAN	52602.4	0.666	SERPINC1	Antithrombin-III (short name: ATIII)	1662	51	0.88	124	17760	2+	1405.75	0.009	6.40227	0.9999	R.EVPLNTIIFM"GR.V
21	1	sp|P01008|ANT3_HUMAN	52602.4	0.666	SERPINC1	Antithrombin-III (short name: ATIII)	1662	51	0.88	124	17775	2+	2291.15	0.014	6.11047	1	K.AFLEVNEEGSEAAASTAVVIAGR.S
21	1	sp|P01008|ANT3_HUMAN	52602.4	0.666	SERPINC1	Antithrombin-III (short name: ATIII)	1662	51	0.88	124	17777	2+	1668.92	0.009	5.3927	0.9998	K.GDDITMVLILPKPEK.S
21	1	sp|P01008|ANT3_HUMAN	52602.4	0.666	SERPINC1	Antithrombin-III (short name: ATIII)	1662	51	0.88	124	17785	3+	2291.15	0.013	5.674	0.9998	K.AFLEVNEEGSEAAASTAVVIAGR.S
21	1	sp|P01008|ANT3_HUMAN	52602.4	0.666	SERPINC1	Antithrombin-III (short name: ATIII)	1662	51	0.88	124	17790	2+	1430.79	0.009	6.29024	1	R.VAEGTQVLELPFK.G
21	1	sp|P01008|ANT3_HUMAN	52602.4	0.666	SERPINC1	Antithrombin-III (short name: ATIII)	1662	51	0.88	124	17917	2+	2291.15	0.012	5.23754	1	K.AFLEVNEEGSEAAASTAVVIAGR.S
21	1	sp|P01008|ANT3_HUMAN	52602.4	0.666	SERPINC1	Antithrombin-III (short name: ATIII)	1662	51	0.88	124	18027	3+	2291.15	0.014	6.11047	1	K.AFLEVNEEGSEAAASTAVVIAGR.S
21	1	sp|P01008|ANT3_HUMAN	52602.4	0.666	SERPINC1	Antithrombin-III (short name: ATIII)	1662	51	0.88	124	18049	2+	2291.15	0.012	5.23754	1	K.AFLEVNEEGSEAAASTAVVIAGR.S
21	1	sp|P01008|ANT3_HUMAN	52602.4	0.666	SERPINC1	Antithrombin-III (short name: ATIII)	1662	51	0.88	124	18156	2+	1668.92	0.011	6.59107	0.8473	K.GDDITMVLILPKPEK.S
21	1	sp|P01008|ANT3_HUMAN	52602.4	0.666	SERPINC1	Antithrombin-III (short name: ATIII)	1662	51	0.88	124	18160	3+	2291.15	1.024	10.4751	1	K.AFLEVNEEGSEAAASTAVVIAGR.S
21	1	sp|P01008|ANT3_HUMAN	52602.4	0.666	SERPINC1	Antithrombin-III (short name: ATIII)	1662	51	0.88	124	18180	2+	2291.15	0.013	5.674	1	K.AFLEVNEEGSEAAASTAVVIAGR.S
21	1	sp|P01008|ANT3_HUMAN	52602.4	0.666	SERPINC1	Antithrombin-III (short name: ATIII)	1662	51	0.88	124	18292	3+	2291.15	0.014	6.11047	1	K.AFLEVNEEGSEAAASTAVVIAGR.S
21	1	sp|P01008|ANT3_HUMAN	52602.4	0.666	SERPINC1	Antithrombin-III (short name: ATIII)	1662	51	0.88	124	18297	2+	1668.92	0.009	5.3927	0.8285	K.GDDITMVLILPKPEK.S
21	1	sp|P01008|ANT3_HUMAN	52602.4	0.666	SERPINC1	Antithrombin-III (short name: ATIII)	1662	51	0.88	124	18312	2+	2291.15	0.014	6.11047	1	K.AFLEVNEEGSEAAASTAVVIAGR.S
21	1	sp|P01008|ANT3_HUMAN	52602.4	0.666	SERPINC1	Antithrombin-III (short name: ATIII)	1662	51	0.88	124	18364	2+	1389.76	0.992	5.75641	0.9571	R.EVPLNTIIFMGR.V
21	1	sp|P01008|ANT3_HUMAN	52602.4	0.666	SERPINC1	Antithrombin-III (short name: ATIII)	1662	51	0.88	124	18426	3+	2291.15	0.004	1.74585	0.9994	K.AFLEVNEEGSEAAASTAVVIAGR.S
21	1	sp|P01008|ANT3_HUMAN	52602.4	0.666	SERPINC1	Antithrombin-III (short name: ATIII)	1662	51	0.88	124	18445	2+	2291.15	0.015	6.54693	1	K.AFLEVNEEGSEAAASTAVVIAGR.S
21	1	sp|P01008|ANT3_HUMAN	52602.4	0.666	SERPINC1	Antithrombin-III (short name: ATIII)	1662	51	0.88	124	18555	3+	2291.15	0.015	6.54693	1	K.AFLEVNEEGSEAAASTAVVIAGR.S
21	1	sp|P01008|ANT3_HUMAN	52602.4	0.666	SERPINC1	Antithrombin-III (short name: ATIII)	1662	51	0.88	124	18577	2+	2291.15	0.014	6.11047	1	K.AFLEVNEEGSEAAASTAVVIAGR.S
21	1	sp|P01008|ANT3_HUMAN	52602.4	0.666	SERPINC1	Antithrombin-III (short name: ATIII)	1662	51	0.88	124	18686	3+	2291.15	0.015	6.54693	1	K.AFLEVNEEGSEAAASTAVVIAGR.S
21	1	sp|P01008|ANT3_HUMAN	52602.4	0.666	SERPINC1	Antithrombin-III (short name: ATIII)	1662	51	0.88	124	18691	2+	1668.92	0.012	7.19026	0.9979	K.GDDITMVLILPKPEK.S
21	1	sp|P01008|ANT3_HUMAN	52602.4	0.666	SERPINC1	Antithrombin-III (short name: ATIII)	1662	51	0.88	124	18708	2+	2291.15	0.011	4.80108	1	K.AFLEVNEEGSEAAASTAVVIAGR.S
21	1	sp|P01008|ANT3_HUMAN	52602.4	0.666	SERPINC1	Antithrombin-III (short name: ATIII)	1662	51	0.88	124	18842	2+	2291.15	0.012	5.23754	1	K.AFLEVNEEGSEAAASTAVVIAGR.S
21	1	sp|P01008|ANT3_HUMAN	52602.4	0.666	SERPINC1	Antithrombin-III (short name: ATIII)	1662	51	0.88	124	18974	2+	2291.15	0.012	5.23754	1	K.AFLEVNEEGSEAAASTAVVIAGR.S
21	1	sp|P01008|ANT3_HUMAN	52602.4	0.666	SERPINC1	Antithrombin-III (short name: ATIII)	1662	51	0.88	124	19028	2+	1864.9	0.01	5.36222	1	K.EQLQDM"GLVDLFSPEK.S
21	1	sp|P01008|ANT3_HUMAN	52602.4	0.666	SERPINC1	Antithrombin-III (short name: ATIII)	1662	51	0.88	124	19105	2+	2291.15	0.015	6.54693	1	K.AFLEVNEEGSEAAASTAVVIAGR.S
21	1	sp|P01008|ANT3_HUMAN	52602.4	0.666	SERPINC1	Antithrombin-III (short name: ATIII)	1662	51	0.88	124	19159	2+	1864.9	0.011	5.89844	1	K.EQLQDM"GLVDLFSPEK.S
21	1	sp|P01008|ANT3_HUMAN	52602.4	0.666	SERPINC1	Antithrombin-III (short name: ATIII)	1662	51	0.88	124	19161	3+	2291.15	1.024	10.4751	0.9999	K.AFLEVNEEGSEAAASTAVVIAGR.S
21	1	sp|P01008|ANT3_HUMAN	52602.4	0.666	SERPINC1	Antithrombin-III (short name: ATIII)	1662	51	0.88	124	19237	2+	2291.15	0.012	5.23754	1	K.AFLEVNEEGSEAAASTAVVIAGR.S
21	1	sp|P01008|ANT3_HUMAN	52602.4	0.666	SERPINC1	Antithrombin-III (short name: ATIII)	1662	51	0.88	124	19272	2+	1389.76	0.008	5.75641	1	R.EVPLNTIIFMGR.V
21	1	sp|P01008|ANT3_HUMAN	52602.4	0.666	SERPINC1	Antithrombin-III (short name: ATIII)	1662	51	0.88	124	19292	2+	1864.9	0.01	5.36222	1	K.EQLQDM"GLVDLFSPEK.S
21	1	sp|P01008|ANT3_HUMAN	52602.4	0.666	SERPINC1	Antithrombin-III (short name: ATIII)	1662	51	0.88	124	19294	3+	2291.15	0.017	7.41985	1	K.AFLEVNEEGSEAAASTAVVIAGR.S
21	1	sp|P01008|ANT3_HUMAN	52602.4	0.666	SERPINC1	Antithrombin-III (short name: ATIII)	1662	51	0.88	124	19368	2+	2291.15	0.014	6.11047	1	K.AFLEVNEEGSEAAASTAVVIAGR.S
21	1	sp|P01008|ANT3_HUMAN	52602.4	0.666	SERPINC1	Antithrombin-III (short name: ATIII)	1662	51	0.88	124	19374	2+	1371.75	0.007	5.10299	0.9429	R.E^VPLNTIIFMGR.V
21	1	sp|P01008|ANT3_HUMAN	52602.4	0.666	SERPINC1	Antithrombin-III (short name: ATIII)	1662	51	0.88	124	19401	2+	1389.76	0.008	5.75641	1	R.EVPLNTIIFMGR.V
21	1	sp|P01008|ANT3_HUMAN	52602.4	0.666	SERPINC1	Antithrombin-III (short name: ATIII)	1662	51	0.88	124	19424	2+	1864.9	0.009	4.826	1	K.EQLQDM"GLVDLFSPEK.S
21	1	sp|P01008|ANT3_HUMAN	52602.4	0.666	SERPINC1	Antithrombin-III (short name: ATIII)	1662	51	0.88	124	19426	3+	2291.15	0.017	7.41985	1	K.AFLEVNEEGSEAAASTAVVIAGR.S
21	1	sp|P01008|ANT3_HUMAN	52602.4	0.666	SERPINC1	Antithrombin-III (short name: ATIII)	1662	51	0.88	124	19500	2+	2291.15	0.011	4.80108	1	K.AFLEVNEEGSEAAASTAVVIAGR.S
21	1	sp|P01008|ANT3_HUMAN	52602.4	0.666	SERPINC1	Antithrombin-III (short name: ATIII)	1662	51	0.88	124	19533	2+	1389.76	0.008	5.75641	1	R.EVPLNTIIFMGR.V
21	1	sp|P01008|ANT3_HUMAN	52602.4	0.666	SERPINC1	Antithrombin-III (short name: ATIII)	1662	51	0.88	124	19558	2+	1864.9	0.01	5.36222	0.9994	K.EQLQDM"GLVDLFSPEK.S
21	1	sp|P01008|ANT3_HUMAN	52602.4	0.666	SERPINC1	Antithrombin-III (short name: ATIII)	1662	51	0.88	124	19559	3+	2291.15	0.014	6.11047	0.9983	K.AFLEVNEEGSEAAASTAVVIAGR.S
21	1	sp|P01008|ANT3_HUMAN	52602.4	0.666	SERPINC1	Antithrombin-III (short name: ATIII)	1662	51	0.88	124	19633	2+	2291.15	0.012	5.23754	1	K.AFLEVNEEGSEAAASTAVVIAGR.S
21	1	sp|P01008|ANT3_HUMAN	52602.4	0.666	SERPINC1	Antithrombin-III (short name: ATIII)	1662	51	0.88	124	19665	2+	1389.76	0.008	5.75641	0.9999	R.EVPLNTIIFMGR.V
21	1	sp|P01008|ANT3_HUMAN	52602.4	0.666	SERPINC1	Antithrombin-III (short name: ATIII)	1662	51	0.88	124	19688	2+	1864.9	0.009	4.826	1	K.EQLQDM"GLVDLFSPEK.S
21	1	sp|P01008|ANT3_HUMAN	52602.4	0.666	SERPINC1	Antithrombin-III (short name: ATIII)	1662	51	0.88	124	19689	3+	2291.15	0.006	2.61877	0.9996	K.AFLEVNEEGSEAAASTAVVIAGR.S
21	1	sp|P01008|ANT3_HUMAN	52602.4	0.666	SERPINC1	Antithrombin-III (short name: ATIII)	1662	51	0.88	124	19765	2+	2291.15	0.013	5.674	1	K.AFLEVNEEGSEAAASTAVVIAGR.S
21	1	sp|P01008|ANT3_HUMAN	52602.4	0.666	SERPINC1	Antithrombin-III (short name: ATIII)	1662	51	0.88	124	19797	2+	1389.76	0.008	5.75641	1	R.EVPLNTIIFMGR.V
21	1	sp|P01008|ANT3_HUMAN	52602.4	0.666	SERPINC1	Antithrombin-III (short name: ATIII)	1662	51	0.88	124	19821	3+	2291.15	0.013	5.674	0.999	K.AFLEVNEEGSEAAASTAVVIAGR.S
21	1	sp|P01008|ANT3_HUMAN	52602.4	0.666	SERPINC1	Antithrombin-III (short name: ATIII)	1662	51	0.88	124	19823	2+	1864.9	0.01	5.36222	0.9992	K.EQLQDM"GLVDLFSPEK.S
21	1	sp|P01008|ANT3_HUMAN	52602.4	0.666	SERPINC1	Antithrombin-III (short name: ATIII)	1662	51	0.88	124	19919	2+	2291.15	0.01	4.36462	1	K.AFLEVNEEGSEAAASTAVVIAGR.S
21	1	sp|P01008|ANT3_HUMAN	52602.4	0.666	SERPINC1	Antithrombin-III (short name: ATIII)	1662	51	0.88	124	19933	2+	1389.76	0.007	5.03686	0.9999	R.EVPLNTIIFMGR.V
21	1	sp|P01008|ANT3_HUMAN	52602.4	0.666	SERPINC1	Antithrombin-III (short name: ATIII)	1662	51	0.88	124	19953	3+	2291.15	1.024	10.4751	0.9938	K.AFLEVNEEGSEAAASTAVVIAGR.S
21	1	sp|P01008|ANT3_HUMAN	52602.4	0.666	SERPINC1	Antithrombin-III (short name: ATIII)	1662	51	0.88	124	20051	2+	2291.15	0.012	5.23754	1	K.AFLEVNEEGSEAAASTAVVIAGR.S
21	1	sp|P01008|ANT3_HUMAN	52602.4	0.666	SERPINC1	Antithrombin-III (short name: ATIII)	1662	51	0.88	124	20063	2+	1389.76	0.006	4.3173	0.9999	R.EVPLNTIIFMGR.V
21	1	sp|P01008|ANT3_HUMAN	52602.4	0.666	SERPINC1	Antithrombin-III (short name: ATIII)	1662	51	0.88	124	20085	3+	2291.15	0.017	7.41985	0.9999	K.AFLEVNEEGSEAAASTAVVIAGR.S
21	1	sp|P01008|ANT3_HUMAN	52602.4	0.666	SERPINC1	Antithrombin-III (short name: ATIII)	1662	51	0.88	124	20185	2+	2291.15	0.01	4.36462	1	K.AFLEVNEEGSEAAASTAVVIAGR.S
21	1	sp|P01008|ANT3_HUMAN	52602.4	0.666	SERPINC1	Antithrombin-III (short name: ATIII)	1662	51	0.88	124	20216	3+	2291.15	0.017	7.41985	0.9998	K.AFLEVNEEGSEAAASTAVVIAGR.S
21	1	sp|P01008|ANT3_HUMAN	52602.4	0.666	SERPINC1	Antithrombin-III (short name: ATIII)	1662	51	0.88	124	20319	2+	2291.15	1.022	9.60216	1	K.AFLEVNEEGSEAAASTAVVIAGR.S
21	1	sp|P01008|ANT3_HUMAN	52602.4	0.666	SERPINC1	Antithrombin-III (short name: ATIII)	1662	51	0.88	124	20417	2+	1389.76	0.008	5.75641	0.8536	R.EVPLNTIIFMGR.V
21	1	sp|P01008|ANT3_HUMAN	52602.4	0.666	SERPINC1	Antithrombin-III (short name: ATIII)	1662	51	0.88	124	20480	2+	2291.15	0.014	6.11047	1	K.AFLEVNEEGSEAAASTAVVIAGR.S
21	1	sp|P01008|ANT3_HUMAN	52602.4	0.666	SERPINC1	Antithrombin-III (short name: ATIII)	1662	51	0.88	124	20496	3+	2291.15	1.024	10.4751	0.9937	K.AFLEVNEEGSEAAASTAVVIAGR.S
21	1	sp|P01008|ANT3_HUMAN	52602.4	0.666	SERPINC1	Antithrombin-III (short name: ATIII)	1662	51	0.88	124	20612	2+	2291.15	0.017	7.41985	1	K.AFLEVNEEGSEAAASTAVVIAGR.S
21	1	sp|P01008|ANT3_HUMAN	52602.4	0.666	SERPINC1	Antithrombin-III (short name: ATIII)	1662	51	0.88	124	20627	3+	2291.15	0.013	5.674	0.9998	K.AFLEVNEEGSEAAASTAVVIAGR.S
21	1	sp|P01008|ANT3_HUMAN	52602.4	0.666	SERPINC1	Antithrombin-III (short name: ATIII)	1662	51	0.88	124	20745	2+	2291.15	1.022	9.60216	1	K.AFLEVNEEGSEAAASTAVVIAGR.S
21	1	sp|P01008|ANT3_HUMAN	52602.4	0.666	SERPINC1	Antithrombin-III (short name: ATIII)	1662	51	0.88	124	20755	3+	2291.15	0.015	6.54693	0.9999	K.AFLEVNEEGSEAAASTAVVIAGR.S
21	1	sp|P01008|ANT3_HUMAN	52602.4	0.666	SERPINC1	Antithrombin-III (short name: ATIII)	1662	51	0.88	124	20878	2+	2291.15	0.008	3.49169	1	K.AFLEVNEEGSEAAASTAVVIAGR.S
21	1	sp|P01008|ANT3_HUMAN	52602.4	0.666	SERPINC1	Antithrombin-III (short name: ATIII)	1662	51	0.88	124	20889	3+	2291.15	0.004	1.74585	1	K.AFLEVNEEGSEAAASTAVVIAGR.S
21	1	sp|P01008|ANT3_HUMAN	52602.4	0.666	SERPINC1	Antithrombin-III (short name: ATIII)	1662	51	0.88	124	20901	2+	1389.76	0.99	7.19551	0.9767	R.EVPLNTIIFMGR.V
21	1	sp|P01008|ANT3_HUMAN	52602.4	0.666	SERPINC1	Antithrombin-III (short name: ATIII)	1662	51	0.88	124	21008	2+	2291.15	0.015	6.54693	1	K.AFLEVNEEGSEAAASTAVVIAGR.S
21	1	sp|P01008|ANT3_HUMAN	52602.4	0.666	SERPINC1	Antithrombin-III (short name: ATIII)	1662	51	0.88	124	21021	3+	2291.15	0.018	7.85631	0.9941	K.AFLEVNEEGSEAAASTAVVIAGR.S
21	1	sp|P01008|ANT3_HUMAN	52602.4	0.666	SERPINC1	Antithrombin-III (short name: ATIII)	1662	51	0.88	124	21032	2+	1848.9	0.01	5.40861	1	K.EQLQDMGLVDLFSPEK.S
21	1	sp|P01008|ANT3_HUMAN	52602.4	0.666	SERPINC1	Antithrombin-III (short name: ATIII)	1662	51	0.88	124	21055	3+	1848.9	0.013	7.03119	1	K.EQLQDMGLVDLFSPEK.S
21	1	sp|P01008|ANT3_HUMAN	52602.4	0.666	SERPINC1	Antithrombin-III (short name: ATIII)	1662	51	0.88	124	21139	2+	2291.15	0.012	5.23754	1	K.AFLEVNEEGSEAAASTAVVIAGR.S
21	1	sp|P01008|ANT3_HUMAN	52602.4	0.666	SERPINC1	Antithrombin-III (short name: ATIII)	1662	51	0.88	124	21154	3+	2291.15	0.019	8.29278	0.9078	K.AFLEVNEEGSEAAASTAVVIAGR.S
21	1	sp|P01008|ANT3_HUMAN	52602.4	0.666	SERPINC1	Antithrombin-III (short name: ATIII)	1662	51	0.88	124	21161	2+	1848.9	0.012	6.49033	1	K.EQLQDMGLVDLFSPEK.S
21	1	sp|P01008|ANT3_HUMAN	52602.4	0.666	SERPINC1	Antithrombin-III (short name: ATIII)	1662	51	0.88	124	21184	3+	1848.9	0.009	4.86775	1	K.EQLQDMGLVDLFSPEK.S
21	1	sp|P01008|ANT3_HUMAN	52602.4	0.666	SERPINC1	Antithrombin-III (short name: ATIII)	1662	51	0.88	124	21272	2+	2291.15	0.013	5.674	1	K.AFLEVNEEGSEAAASTAVVIAGR.S
21	1	sp|P01008|ANT3_HUMAN	52602.4	0.666	SERPINC1	Antithrombin-III (short name: ATIII)	1662	51	0.88	124	21287	3+	2291.15	1.024	10.4751	0.9993	K.AFLEVNEEGSEAAASTAVVIAGR.S
21	1	sp|P01008|ANT3_HUMAN	52602.4	0.666	SERPINC1	Antithrombin-III (short name: ATIII)	1662	51	0.88	124	21293	2+	1848.9	0.011	5.94947	1	K.EQLQDMGLVDLFSPEK.S
21	1	sp|P01008|ANT3_HUMAN	52602.4	0.666	SERPINC1	Antithrombin-III (short name: ATIII)	1662	51	0.88	124	21316	3+	1848.9	0.009	4.86775	0.9994	K.EQLQDMGLVDLFSPEK.S
21	1	sp|P01008|ANT3_HUMAN	52602.4	0.666	SERPINC1	Antithrombin-III (short name: ATIII)	1662	51	0.88	124	21403	2+	2291.15	0.016	6.98339	1	K.AFLEVNEEGSEAAASTAVVIAGR.S
21	1	sp|P01008|ANT3_HUMAN	52602.4	0.666	SERPINC1	Antithrombin-III (short name: ATIII)	1662	51	0.88	124	21420	3+	2291.15	0.024	10.4751	0.9153	K.AFLEVNEEGSEAAASTAVVIAGR.S
21	1	sp|P01008|ANT3_HUMAN	52602.4	0.666	SERPINC1	Antithrombin-III (short name: ATIII)	1662	51	0.88	124	21536	2+	2291.15	0.012	5.23754	1	K.AFLEVNEEGSEAAASTAVVIAGR.S
21	1	sp|P01008|ANT3_HUMAN	52602.4	0.666	SERPINC1	Antithrombin-III (short name: ATIII)	1662	51	0.88	124	21558	3+	3080.7	0.015	4.86903	0.9372	R.VAEGTQVLELPFKGDDITMVLILPKPEK.S
21	1	sp|P01008|ANT3_HUMAN	52602.4	0.666	SERPINC1	Antithrombin-III (short name: ATIII)	1662	51	0.88	124	21595	3+	2291.15	0.016	6.98339	0.9992	K.AFLEVNEEGSEAAASTAVVIAGR.S
21	1	sp|P01008|ANT3_HUMAN	52602.4	0.666	SERPINC1	Antithrombin-III (short name: ATIII)	1662	51	0.88	124	21669	2+	2291.15	0.015	6.54693	1	K.AFLEVNEEGSEAAASTAVVIAGR.S
21	1	sp|P01008|ANT3_HUMAN	52602.4	0.666	SERPINC1	Antithrombin-III (short name: ATIII)	1662	51	0.88	124	21694	3+	3080.7	0.017	5.51824	0.9978	R.VAEGTQVLELPFKGDDITMVLILPKPEK.S
21	1	sp|P01008|ANT3_HUMAN	52602.4	0.666	SERPINC1	Antithrombin-III (short name: ATIII)	1662	51	0.88	124	21802	2+	2291.15	0.008	3.49169	1	K.AFLEVNEEGSEAAASTAVVIAGR.S
21	1	sp|P01008|ANT3_HUMAN	52602.4	0.666	SERPINC1	Antithrombin-III (short name: ATIII)	1662	51	0.88	124	21932	2+	2291.15	0.013	5.674	1	K.AFLEVNEEGSEAAASTAVVIAGR.S
21	1	sp|P01008|ANT3_HUMAN	52602.4	0.666	SERPINC1	Antithrombin-III (short name: ATIII)	1662	51	0.88	124	21988	3+	2291.15	0.015	6.54693	0.9981	K.AFLEVNEEGSEAAASTAVVIAGR.S
21	1	sp|P01008|ANT3_HUMAN	52602.4	0.666	SERPINC1	Antithrombin-III (short name: ATIII)	1662	51	0.88	124	22065	2+	2291.15	0.013	5.674	1	K.AFLEVNEEGSEAAASTAVVIAGR.S
21	1	sp|P01008|ANT3_HUMAN	52602.4	0.666	SERPINC1	Antithrombin-III (short name: ATIII)	1662	51	0.88	124	22185	3+	2291.15	0.017	7.41985	0.9998	K.AFLEVNEEGSEAAASTAVVIAGR.S
21	1	sp|P01008|ANT3_HUMAN	52602.4	0.666	SERPINC1	Antithrombin-III (short name: ATIII)	1662	51	0.88	124	22195	2+	2291.15	0.014	6.11047	1	K.AFLEVNEEGSEAAASTAVVIAGR.S
21	1	sp|P01008|ANT3_HUMAN	52602.4	0.666	SERPINC1	Antithrombin-III (short name: ATIII)	1662	51	0.88	124	22327	2+	2291.15	0.013	5.674	1	K.AFLEVNEEGSEAAASTAVVIAGR.S
21	1	sp|P01008|ANT3_HUMAN	52602.4	0.666	SERPINC1	Antithrombin-III (short name: ATIII)	1662	51	0.88	124	22360	3+	2291.15	0.014	6.11047	0.9864	K.AFLEVNEEGSEAAASTAVVIAGR.S
21	1	sp|P01008|ANT3_HUMAN	52602.4	0.666	SERPINC1	Antithrombin-III (short name: ATIII)	1662	51	0.88	124	22459	2+	2291.15	0.016	6.98339	1	K.AFLEVNEEGSEAAASTAVVIAGR.S
21	1	sp|P01008|ANT3_HUMAN	52602.4	0.666	SERPINC1	Antithrombin-III (short name: ATIII)	1662	51	0.88	124	22493	3+	2291.15	0.014	6.11047	0.9998	K.AFLEVNEEGSEAAASTAVVIAGR.S
21	1	sp|P01008|ANT3_HUMAN	52602.4	0.666	SERPINC1	Antithrombin-III (short name: ATIII)	1662	51	0.88	124	22591	2+	2291.15	0.013	5.674	1	K.AFLEVNEEGSEAAASTAVVIAGR.S
21	1	sp|P01008|ANT3_HUMAN	52602.4	0.666	SERPINC1	Antithrombin-III (short name: ATIII)	1662	51	0.88	124	22624	3+	2291.15	0.014	6.11047	1	K.AFLEVNEEGSEAAASTAVVIAGR.S
21	1	sp|P01008|ANT3_HUMAN	52602.4	0.666	SERPINC1	Antithrombin-III (short name: ATIII)	1662	51	0.88	124	22724	2+	2291.15	0.012	5.23754	1	K.AFLEVNEEGSEAAASTAVVIAGR.S
21	1	sp|P01008|ANT3_HUMAN	52602.4	0.666	SERPINC1	Antithrombin-III (short name: ATIII)	1662	51	0.88	124	22758	3+	2291.15	0.012	5.23754	0.9999	K.AFLEVNEEGSEAAASTAVVIAGR.S
21	1	sp|P01008|ANT3_HUMAN	52602.4	0.666	SERPINC1	Antithrombin-III (short name: ATIII)	1662	51	0.88	124	22857	2+	2291.15	0.011	4.80108	1	K.AFLEVNEEGSEAAASTAVVIAGR.S
21	1	sp|P01008|ANT3_HUMAN	52602.4	0.666	SERPINC1	Antithrombin-III (short name: ATIII)	1662	51	0.88	124	22863	2+	2315.12	0	0	0.9895	K.NDNDNIFLSPLSISTAFAM"TK.L
21	1	sp|P01008|ANT3_HUMAN	52602.4	0.666	SERPINC1	Antithrombin-III (short name: ATIII)	1662	51	0.88	124	22891	3+	2291.15	0.013	5.674	1	K.AFLEVNEEGSEAAASTAVVIAGR.S
21	1	sp|P01008|ANT3_HUMAN	52602.4	0.666	SERPINC1	Antithrombin-III (short name: ATIII)	1662	51	0.88	124	22897	3+	2315.12	0.013	5.61525	0.9702	K.NDNDNIFLSPLSISTAFAM"TK.L
21	1	sp|P01008|ANT3_HUMAN	52602.4	0.666	SERPINC1	Antithrombin-III (short name: ATIII)	1662	51	0.88	124	22988	2+	2315.12	0.015	6.47914	1	K.NDNDNIFLSPLSISTAFAM"TK.L
21	1	sp|P01008|ANT3_HUMAN	52602.4	0.666	SERPINC1	Antithrombin-III (short name: ATIII)	1662	51	0.88	124	22989	2+	2291.15	0.013	5.674	1	K.AFLEVNEEGSEAAASTAVVIAGR.S
21	1	sp|P01008|ANT3_HUMAN	52602.4	0.666	SERPINC1	Antithrombin-III (short name: ATIII)	1662	51	0.88	124	23024	3+	2291.15	0.015	6.54693	0.9999	K.AFLEVNEEGSEAAASTAVVIAGR.S
21	1	sp|P01008|ANT3_HUMAN	52602.4	0.666	SERPINC1	Antithrombin-III (short name: ATIII)	1662	51	0.88	124	23120	2+	2291.15	0.014	6.11047	1	K.AFLEVNEEGSEAAASTAVVIAGR.S
21	1	sp|P01008|ANT3_HUMAN	52602.4	0.666	SERPINC1	Antithrombin-III (short name: ATIII)	1662	51	0.88	124	23121	2+	2315.12	1.011	4.75137	0.9883	K.NDNDNIFLSPLSISTAFAM"TK.L
21	1	sp|P01008|ANT3_HUMAN	52602.4	0.666	SERPINC1	Antithrombin-III (short name: ATIII)	1662	51	0.88	124	23164	3+	2291.15	0.019	8.29278	0.9999	K.AFLEVNEEGSEAAASTAVVIAGR.S
21	1	sp|P01008|ANT3_HUMAN	52602.4	0.666	SERPINC1	Antithrombin-III (short name: ATIII)	1662	51	0.88	124	23252	2+	2291.15	0.014	6.11047	1	K.AFLEVNEEGSEAAASTAVVIAGR.S
21	1	sp|P01008|ANT3_HUMAN	52602.4	0.666	SERPINC1	Antithrombin-III (short name: ATIII)	1662	51	0.88	124	23298	3+	2291.15	0.019	8.29278	0.9999	K.AFLEVNEEGSEAAASTAVVIAGR.S
21	1	sp|P01008|ANT3_HUMAN	52602.4	0.666	SERPINC1	Antithrombin-III (short name: ATIII)	1662	51	0.88	124	23385	2+	2291.15	0.015	6.54693	1	K.AFLEVNEEGSEAAASTAVVIAGR.S
21	1	sp|P01008|ANT3_HUMAN	52602.4	0.666	SERPINC1	Antithrombin-III (short name: ATIII)	1662	51	0.88	124	23430	3+	2291.15	0.014	6.11047	0.941	K.AFLEVNEEGSEAAASTAVVIAGR.S
21	1	sp|P01008|ANT3_HUMAN	52602.4	0.666	SERPINC1	Antithrombin-III (short name: ATIII)	1662	51	0.88	124	23517	2+	2291.15	0.014	6.11047	1	K.AFLEVNEEGSEAAASTAVVIAGR.S
21	1	sp|P01008|ANT3_HUMAN	52602.4	0.666	SERPINC1	Antithrombin-III (short name: ATIII)	1662	51	0.88	124	23560	3+	2291.15	1.024	10.4751	0.9913	K.AFLEVNEEGSEAAASTAVVIAGR.S
21	1	sp|P01008|ANT3_HUMAN	52602.4	0.666	SERPINC1	Antithrombin-III (short name: ATIII)	1662	51	0.88	124	23782	2+	2291.15	0.014	6.11047	1	K.AFLEVNEEGSEAAASTAVVIAGR.S
21	1	sp|P01008|ANT3_HUMAN	52602.4	0.666	SERPINC1	Antithrombin-III (short name: ATIII)	1662	51	0.88	124	23823	3+	2291.15	0.016	6.98339	0.9998	K.AFLEVNEEGSEAAASTAVVIAGR.S
21	1	sp|P01008|ANT3_HUMAN	52602.4	0.666	SERPINC1	Antithrombin-III (short name: ATIII)	1662	51	0.88	124	23913	2+	2291.15	0.008	3.49169	1	K.AFLEVNEEGSEAAASTAVVIAGR.S
21	1	sp|P01008|ANT3_HUMAN	52602.4	0.666	SERPINC1	Antithrombin-III (short name: ATIII)	1662	51	0.88	124	23925	2+	2299.13	0.013	5.65432	1	K.NDNDNIFLSPLSISTAFAMTK.L
21	1	sp|P01008|ANT3_HUMAN	52602.4	0.666	SERPINC1	Antithrombin-III (short name: ATIII)	1662	51	0.88	124	23933	3+	2299.13	1.028	12.1785	1	K.NDNDNIFLSPLSISTAFAMTK.L
21	1	sp|P01008|ANT3_HUMAN	52602.4	0.666	SERPINC1	Antithrombin-III (short name: ATIII)	1662	51	0.88	124	23961	3+	2291.15	0.017	7.41985	0.9997	K.AFLEVNEEGSEAAASTAVVIAGR.S
21	1	sp|P01008|ANT3_HUMAN	52602.4	0.666	SERPINC1	Antithrombin-III (short name: ATIII)	1662	51	0.88	124	24044	2+	2291.15	0.015	6.54693	1	K.AFLEVNEEGSEAAASTAVVIAGR.S
21	1	sp|P01008|ANT3_HUMAN	52602.4	0.666	SERPINC1	Antithrombin-III (short name: ATIII)	1662	51	0.88	124	24054	2+	2299.13	0.012	5.21937	1	K.NDNDNIFLSPLSISTAFAMTK.L
21	1	sp|P01008|ANT3_HUMAN	52602.4	0.666	SERPINC1	Antithrombin-III (short name: ATIII)	1662	51	0.88	124	24065	3+	2299.13	0.013	5.65432	0.9999	K.NDNDNIFLSPLSISTAFAMTK.L
21	1	sp|P01008|ANT3_HUMAN	52602.4	0.666	SERPINC1	Antithrombin-III (short name: ATIII)	1662	51	0.88	124	24091	3+	2291.15	0.013	5.674	0.991	K.AFLEVNEEGSEAAASTAVVIAGR.S
21	1	sp|P01008|ANT3_HUMAN	52602.4	0.666	SERPINC1	Antithrombin-III (short name: ATIII)	1662	51	0.88	124	24176	2+	2291.15	0.014	6.11047	1	K.AFLEVNEEGSEAAASTAVVIAGR.S
21	1	sp|P01008|ANT3_HUMAN	52602.4	0.666	SERPINC1	Antithrombin-III (short name: ATIII)	1662	51	0.88	124	24189	2+	2299.13	0.019	8.26401	0.9952	K.NDNDNIFLSPLSISTAFAMTK.L
21	1	sp|P01008|ANT3_HUMAN	52602.4	0.666	SERPINC1	Antithrombin-III (short name: ATIII)	1662	51	0.88	124	24225	3+	2291.15	0.019	8.29278	0.9751	K.AFLEVNEEGSEAAASTAVVIAGR.S
21	1	sp|P01008|ANT3_HUMAN	52602.4	0.666	SERPINC1	Antithrombin-III (short name: ATIII)	1662	51	0.88	124	24307	2+	2291.15	0.012	5.23754	1	K.AFLEVNEEGSEAAASTAVVIAGR.S
21	1	sp|P01008|ANT3_HUMAN	52602.4	0.666	SERPINC1	Antithrombin-III (short name: ATIII)	1662	51	0.88	124	24379	3+	2291.15	0.012	5.23754	0.9997	K.AFLEVNEEGSEAAASTAVVIAGR.S
21	1	sp|P01008|ANT3_HUMAN	52602.4	0.666	SERPINC1	Antithrombin-III (short name: ATIII)	1662	51	0.88	124	24440	2+	2291.15	0.013	5.674	1	K.AFLEVNEEGSEAAASTAVVIAGR.S
21	1	sp|P01008|ANT3_HUMAN	52602.4	0.666	SERPINC1	Antithrombin-III (short name: ATIII)	1662	51	0.88	124	24509	3+	2291.15	1.024	10.4751	0.9999	K.AFLEVNEEGSEAAASTAVVIAGR.S
21	1	sp|P01008|ANT3_HUMAN	52602.4	0.666	SERPINC1	Antithrombin-III (short name: ATIII)	1662	51	0.88	124	24571	2+	2291.15	0.015	6.54693	1	K.AFLEVNEEGSEAAASTAVVIAGR.S
21	1	sp|P01008|ANT3_HUMAN	52602.4	0.666	SERPINC1	Antithrombin-III (short name: ATIII)	1662	51	0.88	124	24704	2+	2291.15	0.014	6.11047	1	K.AFLEVNEEGSEAAASTAVVIAGR.S
21	1	sp|P01008|ANT3_HUMAN	52602.4	0.666	SERPINC1	Antithrombin-III (short name: ATIII)	1662	51	0.88	124	24829	3+	2291.15	0.01	4.36462	0.8854	K.AFLEVNEEGSEAAASTAVVIAGR.S
21	1	sp|P01008|ANT3_HUMAN	52602.4	0.666	SERPINC1	Antithrombin-III (short name: ATIII)	1662	51	0.88	124	24837	2+	2291.15	0.015	6.54693	1	K.AFLEVNEEGSEAAASTAVVIAGR.S
21	1	sp|P01008|ANT3_HUMAN	52602.4	0.666	SERPINC1	Antithrombin-III (short name: ATIII)	1662	51	0.88	124	24969	2+	2291.15	0.016	6.98339	1	K.AFLEVNEEGSEAAASTAVVIAGR.S
21	1	sp|P01008|ANT3_HUMAN	52602.4	0.666	SERPINC1	Antithrombin-III (short name: ATIII)	1662	51	0.88	124	24975	3+	2291.15	0.006	2.61877	0.9369	K.AFLEVNEEGSEAAASTAVVIAGR.S
21	1	sp|P01008|ANT3_HUMAN	52602.4	0.666	SERPINC1	Antithrombin-III (short name: ATIII)	1662	51	0.88	124	25101	2+	2291.15	0.022	9.60216	1	K.AFLEVNEEGSEAAASTAVVIAGR.S
21	1	sp|P01008|ANT3_HUMAN	52602.4	0.666	SERPINC1	Antithrombin-III (short name: ATIII)	1662	51	0.88	124	25104	3+	2291.15	1.024	10.4751	0.9817	K.AFLEVNEEGSEAAASTAVVIAGR.S
21	1	sp|P01008|ANT3_HUMAN	52602.4	0.666	SERPINC1	Antithrombin-III (short name: ATIII)	1662	51	0.88	124	25233	2+	2291.15	0.011	4.80108	1	K.AFLEVNEEGSEAAASTAVVIAGR.S
21	1	sp|P01008|ANT3_HUMAN	52602.4	0.666	SERPINC1	Antithrombin-III (short name: ATIII)	1662	51	0.88	124	25250	3+	2291.15	0.018	7.85631	0.9794	K.AFLEVNEEGSEAAASTAVVIAGR.S
21	1	sp|P01008|ANT3_HUMAN	52602.4	0.666	SERPINC1	Antithrombin-III (short name: ATIII)	1662	51	0.88	124	25363	2+	2291.15	0.013	5.674	1	K.AFLEVNEEGSEAAASTAVVIAGR.S
21	1	sp|P01008|ANT3_HUMAN	52602.4	0.666	SERPINC1	Antithrombin-III (short name: ATIII)	1662	51	0.88	124	25496	2+	2291.15	0.017	7.41985	1	K.AFLEVNEEGSEAAASTAVVIAGR.S
21	1	sp|P01008|ANT3_HUMAN	52602.4	0.666	SERPINC1	Antithrombin-III (short name: ATIII)	1662	51	0.88	124	25520	3+	2291.15	0.014	6.11047	0.8049	K.AFLEVNEEGSEAAASTAVVIAGR.S
21	1	sp|P01008|ANT3_HUMAN	52602.4	0.666	SERPINC1	Antithrombin-III (short name: ATIII)	1662	51	0.88	124	25625	2+	2291.15	0.015	6.54693	0.9999	K.AFLEVNEEGSEAAASTAVVIAGR.S
21	1	sp|P01008|ANT3_HUMAN	52602.4	0.666	SERPINC1	Antithrombin-III (short name: ATIII)	1662	51	0.88	124	25652	3+	2291.15	0.016	6.98339	0.8134	K.AFLEVNEEGSEAAASTAVVIAGR.S
21	1	sp|P01008|ANT3_HUMAN	52602.4	0.666	SERPINC1	Antithrombin-III (short name: ATIII)	1662	51	0.88	124	25770	2+	2291.15	0.013	5.674	1	K.AFLEVNEEGSEAAASTAVVIAGR.S
21	1	sp|P01008|ANT3_HUMAN	52602.4	0.666	SERPINC1	Antithrombin-III (short name: ATIII)	1662	51	0.88	124	25901	2+	2291.15	0.014	6.11047	1	K.AFLEVNEEGSEAAASTAVVIAGR.S
21	1	sp|P01008|ANT3_HUMAN	52602.4	0.666	SERPINC1	Antithrombin-III (short name: ATIII)	1662	51	0.88	124	25916	3+	2291.15	0.016	6.98339	0.9997	K.AFLEVNEEGSEAAASTAVVIAGR.S
21	1	sp|P01008|ANT3_HUMAN	52602.4	0.666	SERPINC1	Antithrombin-III (short name: ATIII)	1662	51	0.88	124	26033	2+	2291.15	0.014	6.11047	1	K.AFLEVNEEGSEAAASTAVVIAGR.S
21	1	sp|P01008|ANT3_HUMAN	52602.4	0.666	SERPINC1	Antithrombin-III (short name: ATIII)	1662	51	0.88	124	26048	3+	2291.15	0.012	5.23754	1	K.AFLEVNEEGSEAAASTAVVIAGR.S
21	1	sp|P01008|ANT3_HUMAN	52602.4	0.666	SERPINC1	Antithrombin-III (short name: ATIII)	1662	51	0.88	124	26150	3+	3082.49	0.014	4.54178	0.9325	K.ELTPEVLQEWLDELEEM"MLVVHMPR.F
21	1	sp|P01008|ANT3_HUMAN	52602.4	0.666	SERPINC1	Antithrombin-III (short name: ATIII)	1662	51	0.88	124	26175	2+	3066.5	0.019	6.19599	0.9999	K.ELTPEVLQEWLDELEEMMLVVHMPR.F
21	1	sp|P01008|ANT3_HUMAN	52602.4	0.666	SERPINC1	Antithrombin-III (short name: ATIII)	1662	51	0.88	124	26182	2+	2804.57	0.995	1.7828	0.7076	R.ITDVIPSEAINELTVLVLVNTIYFK.G
21	1	sp|P01008|ANT3_HUMAN	52602.4	0.666	SERPINC1	Antithrombin-III (short name: ATIII)	1662	51	0.88	124	26198	3+	2804.57	0.015	5.34841	0.9993	R.ITDVIPSEAINELTVLVLVNTIYFK.G
21	1	sp|P01008|ANT3_HUMAN	52602.4	0.666	SERPINC1	Antithrombin-III (short name: ATIII)	1662	51	0.88	124	26219	3+	3066.5	0.018	5.86989	0.8996	K.ELTPEVLQEWLDELEEMMLVVHMPR.F
21	1	sp|P01008|ANT3_HUMAN	52602.4	0.666	SERPINC1	Antithrombin-III (short name: ATIII)	1662	51	0.88	124	26230	2+	2291.15	0.008	3.49169	1	K.AFLEVNEEGSEAAASTAVVIAGR.S
21	1	sp|P01008|ANT3_HUMAN	52602.4	0.666	SERPINC1	Antithrombin-III (short name: ATIII)	1662	51	0.88	124	26318	2+	2804.57	0.014	4.99185	1	R.ITDVIPSEAINELTVLVLVNTIYFK.G
21	1	sp|P01008|ANT3_HUMAN	52602.4	0.666	SERPINC1	Antithrombin-III (short name: ATIII)	1662	51	0.88	124	26323	2+	3066.5	0.023	7.50041	0.9875	K.ELTPEVLQEWLDELEEMMLVVHMPR.F
21	1	sp|P01008|ANT3_HUMAN	52602.4	0.666	SERPINC1	Antithrombin-III (short name: ATIII)	1662	51	0.88	124	26330	3+	2804.57	0.018	6.4181	0.8147	R.ITDVIPSEAINELTVLVLVNTIYFK.G
21	1	sp|P01008|ANT3_HUMAN	52602.4	0.666	SERPINC1	Antithrombin-III (short name: ATIII)	1662	51	0.88	124	26439	2+	2804.57	0.016	5.70497	0.9952	R.ITDVIPSEAINELTVLVLVNTIYFK.G
21	1	sp|P01008|ANT3_HUMAN	52602.4	0.666	SERPINC1	Antithrombin-III (short name: ATIII)	1662	51	0.88	124	26451	3+	2804.57	0.02	7.13122	0.9918	R.ITDVIPSEAINELTVLVLVNTIYFK.G
21	1	sp|P01008|ANT3_HUMAN	52602.4	0.666	SERPINC1	Antithrombin-III (short name: ATIII)	1662	51	0.88	124	26560	2+	2804.57	0.018	6.4181	0.99	R.ITDVIPSEAINELTVLVLVNTIYFK.G
21	1	sp|P01008|ANT3_HUMAN	52602.4	0.666	SERPINC1	Antithrombin-III (short name: ATIII)	1662	51	0.88	124	26562	2+	2291.15	0.013	5.674	0.9997	K.AFLEVNEEGSEAAASTAVVIAGR.S
21	1	sp|P01008|ANT3_HUMAN	52602.4	0.666	SERPINC1	Antithrombin-III (short name: ATIII)	1662	51	0.88	124	26572	3+	2804.57	0.014	4.99185	0.9952	R.ITDVIPSEAINELTVLVLVNTIYFK.G
21	1	sp|P01008|ANT3_HUMAN	52602.4	0.666	SERPINC1	Antithrombin-III (short name: ATIII)	1662	51	0.88	124	27848	2+	2804.57	0.01	3.56561	0.9898	R.ITDVIPSEAINELTVLVLVNTIYFK.G
21	1	sp|P01008|ANT3_HUMAN	52602.4	0.666	SERPINC1	Antithrombin-III (short name: ATIII)	1662	51	0.88	124	27877	3+	2804.57	0.005	1.7828	0.6586	R.ITDVIPSEAINELTVLVLVNTIYFK.G
21	1	sp|P01008|ANT3_HUMAN	52602.4	0.666	SERPINC1	Antithrombin-III (short name: ATIII)	1662	51	0.88	124	28095	2+	2804.57	0.014	4.99185	0.9985	R.ITDVIPSEAINELTVLVLVNTIYFK.G
21	1	sp|P01008|ANT3_HUMAN	52602.4	0.666	SERPINC1	Antithrombin-III (short name: ATIII)	1662	51	0.88	124	28118	3+	2291.15	0.016	6.98339	0.9999	K.AFLEVNEEGSEAAASTAVVIAGR.S
21	1	sp|P01008|ANT3_HUMAN	52602.4	0.666	SERPINC1	Antithrombin-III (short name: ATIII)	1662	51	0.88	124	28130	2+	2291.15	0.014	6.11047	1	K.AFLEVNEEGSEAAASTAVVIAGR.S
21	1	sp|P01008|ANT3_HUMAN	52602.4	0.666	SERPINC1	Antithrombin-III (short name: ATIII)	1662	51	0.88	124	28251	3+	2291.15	0.015	6.54693	0.9994	K.AFLEVNEEGSEAAASTAVVIAGR.S
21	1	sp|P01008|ANT3_HUMAN	52602.4	0.666	SERPINC1	Antithrombin-III (short name: ATIII)	1662	51	0.88	124	28261	2+	2291.15	0.018	7.85631	1	K.AFLEVNEEGSEAAASTAVVIAGR.S
21	1	sp|P01008|ANT3_HUMAN	52602.4	0.666	SERPINC1	Antithrombin-III (short name: ATIII)	1662	51	0.88	124	6119	3+	2002.97	0.012	5.99111	0.9966	K.KATEDEGSEQKIPEATNR.R
21	1	sp|P01008|ANT3_HUMAN	52602.4	0.666	SERPINC1	Antithrombin-III (short name: ATIII)	1662	51	0.88	124	6251	2+	1796.68	0.012	6.679	1	K.ADGESCSASM"M"YQEGK.F	275508	106757
21	1	sp|P01008|ANT3_HUMAN	52602.4	0.666	SERPINC1	Antithrombin-III (short name: ATIII)	1662	51	0.88	124	6800	2+	1874.87	0.018	9.60065	0.947	K.ATEDEGSEQKIPEATNR.R
21	1	sp|P01008|ANT3_HUMAN	52602.4	0.666	SERPINC1	Antithrombin-III (short name: ATIII)	1662	51	0.88	124	6805	2+	839.414	0.005	5.95653	0.8901	K.FDTISEK.T
21	1	sp|P01008|ANT3_HUMAN	52602.4	0.666	SERPINC1	Antithrombin-III (short name: ATIII)	1662	51	0.88	124	6927	3+	1874.87	0.011	5.86706	0.979	K.ATEDEGSEQKIPEATNR.R
21	1	sp|P01008|ANT3_HUMAN	52602.4	0.666	SERPINC1	Antithrombin-III (short name: ATIII)	1662	51	0.88	124	6928	2+	1874.87	0.02	10.6674	1	K.ATEDEGSEQKIPEATNR.R
21	1	sp|P01008|ANT3_HUMAN	52602.4	0.666	SERPINC1	Antithrombin-III (short name: ATIII)	1662	51	0.88	124	7659	2+	1780.68	0.011	6.17741	1	K.ADGESCSASMM"YQEGK.F	1.44139e+06	663276
21	1	sp|P01008|ANT3_HUMAN	52602.4	0.666	SERPINC1	Antithrombin-III (short name: ATIII)	1662	51	0.88	124	7667	2+	1783.7	-0.008	4.48506	0.9997	K.ADGESC'SASMM"YQEGK.F	1.43295e+06	663990
21	1	sp|P01008|ANT3_HUMAN	52602.4	0.666	SERPINC1	Antithrombin-III (short name: ATIII)	1662	51	0.88	124	7800	2+	1780.68	0.011	6.17741	0.9995	K.ADGESCSASMM"YQEGK.F	1.10912e+06	503041
21	1	sp|P01008|ANT3_HUMAN	52602.4	0.666	SERPINC1	Antithrombin-III (short name: ATIII)	1662	51	0.88	124	8059	2+	917.52	0.004	4.35958	0.9933	R.RVWELSK.A
21	1	sp|P01008|ANT3_HUMAN	52602.4	0.666	SERPINC1	Antithrombin-III (short name: ATIII)	1662	51	0.88	124	8199	2+	1780.68	0.014	7.86216	1	K.ADGESCSASM"MYQEGK.F	1.98724e+06	845141
21	1	sp|P01008|ANT3_HUMAN	52602.4	0.666	SERPINC1	Antithrombin-III (short name: ATIII)	1662	51	0.88	124	8232	2+	1783.7	1.012	6.72758	0.9999	K.ADGESC'SASM"MYQEGK.F	1.979e+06	845839
21	1	sp|P01008|ANT3_HUMAN	52602.4	0.666	SERPINC1	Antithrombin-III (short name: ATIII)	1662	51	0.88	124	8642	2+	1126.66	0.006	5.32549	0.9964	K.SKLPGIVAEGR.D
21	1	sp|P01008|ANT3_HUMAN	52602.4	0.666	SERPINC1	Antithrombin-III (short name: ATIII)	1662	51	0.88	124	8788	2+	1126.66	0.006	5.32549	0.9814	K.SKLPGIVAEGR.D
21	1	sp|P01008|ANT3_HUMAN	52602.4	0.666	SERPINC1	Antithrombin-III (short name: ATIII)	1662	51	0.88	124	9627	2+	911.531	0.007	7.67939	0.988	K.LPGIVAEGR.D
21	1	sp|P01008|ANT3_HUMAN	52602.4	0.666	SERPINC1	Antithrombin-III (short name: ATIII)	1662	51	0.88	124	9765	2+	911.531	0.004	4.38822	1	K.LPGIVAEGR.D
21	1	sp|P01008|ANT3_HUMAN	52602.4	0.666	SERPINC1	Antithrombin-III (short name: ATIII)	1662	51	0.88	124	9809	2+	1767.71	0.007	3.95993	1	K.ADGESC'SASMMYQEGK.F	12599415	14259554
21	1	sp|P01008|ANT3_HUMAN	52602.4	0.666	SERPINC1	Antithrombin-III (short name: ATIII)	1662	51	0.88	124	9853	3+	1764.69	1.018	10.2001	1	K.ADGESCSASMMYQEGK.F	273783	266273
21	1	sp|P01008|ANT3_HUMAN	52602.4	0.666	SERPINC1	Antithrombin-III (short name: ATIII)	1662	51	0.88	124	9896	2+	911.531	0.005	5.48528	1	K.LPGIVAEGR.D
21	1	sp|P01008|ANT3_HUMAN	52602.4	0.666	SERPINC1	Antithrombin-III (short name: ATIII)	1662	51	0.88	124	9942	2+	1767.71	0.007	3.95993	1	K.ADGESC'SASMMYQEGK.F	12167533	13713855
21	1	sp|P01008|ANT3_HUMAN	52602.4	0.666	SERPINC1	Antithrombin-III (short name: ATIII)	1662	51	0.88	124	9977	2+	1764.69	0.009	5.10005	1	K.ADGESCSASMMYQEGK.F	6.72709e+06	7.45623e+06
21	1	sp|P01008|ANT3_HUMAN	52602.4	0.666	SERPINC1	Antithrombin-III (short name: ATIII)	1662	51	0.88	124	10028	2+	911.531	0.004	4.38822	1	K.LPGIVAEGR.D
21	1	sp|P01008|ANT3_HUMAN	52602.4	0.666	SERPINC1	Antithrombin-III (short name: ATIII)	1662	51	0.88	124	10081	2+	1767.71	0.002	1.13141	1	K.ADGESC'SASMMYQEGK.F	713534	786777
21	1	sp|P01008|ANT3_HUMAN	52602.4	0.666	SERPINC1	Antithrombin-III (short name: ATIII)	1662	51	0.88	124	10172	2+	911.531	0.004	4.38822	1	K.LPGIVAEGR.D
21	1	sp|P01008|ANT3_HUMAN	52602.4	0.666	SERPINC1	Antithrombin-III (short name: ATIII)	1662	51	0.88	124	10317	2+	911.531	0.004	4.38822	1	K.LPGIVAEGR.D
21	1	sp|P01008|ANT3_HUMAN	52602.4	0.666	SERPINC1	Antithrombin-III (short name: ATIII)	1662	51	0.88	124	10799	2+	1799.7	-0.023	12.7799	0.8041	K.ADGESC'SASM"M"YQEGK.F	1.6415e+06	1.9052e+06
21	1	sp|P01008|ANT3_HUMAN	52602.4	0.666	SERPINC1	Antithrombin-III (short name: ATIII)	1662	51	0.88	124	11437	2+	908.472	0.005	5.50374	0.6728	R.IEDGFSLK.E
21	1	sp|P01008|ANT3_HUMAN	52602.4	0.666	SERPINC1	Antithrombin-III (short name: ATIII)	1662	51	0.88	124	12047	2+	1309.61	0.007	5.34512	1	R.DDLYVSDAFHK.A
21	1	sp|P01008|ANT3_HUMAN	52602.4	0.666	SERPINC1	Antithrombin-III (short name: ATIII)	1662	51	0.88	124	12053	3+	1309.61	0.006	4.58153	0.9999	R.DDLYVSDAFHK.A
21	1	sp|P01008|ANT3_HUMAN	52602.4	0.666	SERPINC1	Antithrombin-III (short name: ATIII)	1662	51	0.88	124	12184	2+	1309.61	0.008	6.10871	1	R.DDLYVSDAFHK.A
21	1	sp|P01008|ANT3_HUMAN	52602.4	0.666	SERPINC1	Antithrombin-III (short name: ATIII)	1662	51	0.88	124	12196	3+	1309.61	0.006	4.58153	0.9999	R.DDLYVSDAFHK.A
21	1	sp|P01008|ANT3_HUMAN	52602.4	0.666	SERPINC1	Antithrombin-III (short name: ATIII)	1662	51	0.88	124	12332	2+	1309.61	0.006	4.58153	1	R.DDLYVSDAFHK.A
21	1	sp|P01008|ANT3_HUMAN	52602.4	0.666	SERPINC1	Antithrombin-III (short name: ATIII)	1662	51	0.88	124	12640	2+	1309.61	1.047	35.8887	0.9784	R.DDLYVSDAFHK.A
21	1	sp|P01008|ANT3_HUMAN	52602.4	0.666	SERPINC1	Antithrombin-III (short name: ATIII)	1662	51	0.88	124	13351	3+	1528.74	0.008	5.23306	0.9984	R.FATTFYQHLADSK.N
21	1	sp|P01008|ANT3_HUMAN	52602.4	0.666	SERPINC1	Antithrombin-III (short name: ATIII)	1662	51	0.88	124	13460	2+	1528.74	0.008	5.23306	1	R.FATTFYQHLADSK.N
21	1	sp|P01008|ANT3_HUMAN	52602.4	0.666	SERPINC1	Antithrombin-III (short name: ATIII)	1662	51	0.88	124	13493	3+	1528.74	0.007	4.57893	0.9743	R.FATTFYQHLADSK.N
21	1	sp|P01008|ANT3_HUMAN	52602.4	0.666	SERPINC1	Antithrombin-III (short name: ATIII)	1662	51	0.88	124	13548	2+	1309.61	1.039	29.7799	0.9073	R.DDLYVSDAFHK.A
21	1	sp|P01008|ANT3_HUMAN	52602.4	0.666	SERPINC1	Antithrombin-III (short name: ATIII)	1662	51	0.88	124	13604	2+	1528.74	0.008	5.23306	1	R.FATTFYQHLADSK.N
21	1	sp|P01008|ANT3_HUMAN	52602.4	0.666	SERPINC1	Antithrombin-III (short name: ATIII)	1662	51	0.88	124	13627	3+	1528.74	0.007	4.57893	0.6159	R.FATTFYQHLADSK.N
21	1	sp|P01008|ANT3_HUMAN	52602.4	0.666	SERPINC1	Antithrombin-III (short name: ATIII)	1662	51	0.88	124	13754	2+	1528.74	0.007	4.57893	0.9999	R.FATTFYQHLADSK.N
21	1	sp|P01008|ANT3_HUMAN	52602.4	0.666	SERPINC1	Antithrombin-III (short name: ATIII)	1662	51	0.88	124	15046	3+	1586.89	0.005	3.15082	0.9996	R.RVAEGTQVLELPFK.G
21	1	sp|P01008|ANT3_HUMAN	52602.4	0.666	SERPINC1	Antithrombin-III (short name: ATIII)	1662	51	0.88	124	15100	2+	1586.89	0.008	5.04131	1	R.RVAEGTQVLELPFK.G
21	1	sp|P01008|ANT3_HUMAN	52602.4	0.666	SERPINC1	Antithrombin-III (short name: ATIII)	1662	51	0.88	124	15119	3+	1684.92	0.007	4.1545	0.9957	K.GDDITM"VLILPKPEK.S
21	1	sp|P01008|ANT3_HUMAN	52602.4	0.666	SERPINC1	Antithrombin-III (short name: ATIII)	1662	51	0.88	124	15126	2+	1684.92	0.011	6.5285	1	K.GDDITM"VLILPKPEK.S
21	1	sp|P01008|ANT3_HUMAN	52602.4	0.666	SERPINC1	Antithrombin-III (short name: ATIII)	1662	51	0.88	124	15200	2+	1340.66	0.008	5.9672	1	K.TSDQIHFFFAK.L
21	1	sp|P01008|ANT3_HUMAN	52602.4	0.666	SERPINC1	Antithrombin-III (short name: ATIII)	1662	51	0.88	124	15203	3+	1340.66	0.002	1.4918	0.6972	K.TSDQIHFFFAK.L
21	1	sp|P01008|ANT3_HUMAN	52602.4	0.666	SERPINC1	Antithrombin-III (short name: ATIII)	1662	51	0.88	124	15342	2+	1232.73	0.008	6.48968	0.9776	K.ANRPFLVFIR.E
21	1	sp|P01008|ANT3_HUMAN	52602.4	0.666	SERPINC1	Antithrombin-III (short name: ATIII)	1662	51	0.88	124	15344	3+	1232.73	0.007	5.67847	0.9971	K.ANRPFLVFIR.E
21	1	sp|P01008|ANT3_HUMAN	52602.4	0.666	SERPINC1	Antithrombin-III (short name: ATIII)	1662	51	0.88	124	15601	2+	1340.66	0.007	5.2213	0.995	K.TSDQIHFFFAK.L
21	1	sp|P01008|ANT3_HUMAN	52602.4	0.666	SERPINC1	Antithrombin-III (short name: ATIII)	1662	51	0.88	124	16860	2+	1430.79	0.008	5.59132	1	R.VAEGTQVLELPFK.G
21	1	sp|P01008|ANT3_HUMAN	52602.4	0.666	SERPINC1	Antithrombin-III (short name: ATIII)	1662	51	0.88	124	16991	2+	1430.79	0.007	4.89241	1	R.VAEGTQVLELPFK.G
21	1	sp|P01008|ANT3_HUMAN	52602.4	0.666	SERPINC1	Antithrombin-III (short name: ATIII)	1662	51	0.88	124	17014	3+	1668.92	0.007	4.19432	0.9981	K.GDDITMVLILPKPEK.S
21	1	sp|P01008|ANT3_HUMAN	52602.4	0.666	SERPINC1	Antithrombin-III (short name: ATIII)	1662	51	0.88	124	17123	2+	1430.79	0.007	4.89241	1	R.VAEGTQVLELPFK.G
21	1	sp|P01008|ANT3_HUMAN	52602.4	0.666	SERPINC1	Antithrombin-III (short name: ATIII)	1662	51	0.88	124	17134	2+	1668.92	0.009	5.3927	1	K.GDDITMVLILPKPEK.S
21	1	sp|P01008|ANT3_HUMAN	52602.4	0.666	SERPINC1	Antithrombin-III (short name: ATIII)	1662	51	0.88	124	17145	3+	1668.92	0.01	5.99188	0.9998	K.GDDITMVLILPKPEK.S
21	1	sp|P01008|ANT3_HUMAN	52602.4	0.666	SERPINC1	Antithrombin-III (short name: ATIII)	1662	51	0.88	124	17256	2+	1430.79	0.007	4.89241	1	R.VAEGTQVLELPFK.G
21	1	sp|P01008|ANT3_HUMAN	52602.4	0.666	SERPINC1	Antithrombin-III (short name: ATIII)	1662	51	0.88	124	17267	2+	1668.92	0.008	4.79351	1	K.GDDITMVLILPKPEK.S
21	1	sp|P01008|ANT3_HUMAN	52602.4	0.666	SERPINC1	Antithrombin-III (short name: ATIII)	1662	51	0.88	124	17281	2+	1405.75	0.007	4.97955	0.9982	R.EVPLNTIIFM"GR.V
21	1	sp|P01008|ANT3_HUMAN	52602.4	0.666	SERPINC1	Antithrombin-III (short name: ATIII)	1662	51	0.88	124	17286	3+	1668.92	0.007	4.19432	0.7869	K.GDDITMVLILPKPEK.S
21	1	sp|P01008|ANT3_HUMAN	52602.4	0.666	SERPINC1	Antithrombin-III (short name: ATIII)	1662	51	0.88	124	17403	2+	1668.92	0.006	3.59513	0.9986	K.GDDITMVLILPKPEK.S
21	1	sp|P01008|ANT3_HUMAN	52602.4	0.666	SERPINC1	Antithrombin-III (short name: ATIII)	1662	51	0.88	124	17415	3+	1668.92	0.01	5.99188	0.7609	K.GDDITMVLILPKPEK.S
21	1	sp|P01008|ANT3_HUMAN	52602.4	0.666	SERPINC1	Antithrombin-III (short name: ATIII)	1662	51	0.88	124	17522	2+	1430.79	0.008	5.59132	0.9999	R.VAEGTQVLELPFK.G
21	1	sp|P01008|ANT3_HUMAN	52602.4	0.666	SERPINC1	Antithrombin-III (short name: ATIII)	1662	51	0.88	124	17532	2+	1668.92	0.007	4.19432	1	K.GDDITMVLILPKPEK.S
21	1	sp|P01008|ANT3_HUMAN	52602.4	0.666	SERPINC1	Antithrombin-III (short name: ATIII)	1662	51	0.88	124	17545	3+	1668.92	0.008	4.79351	0.9979	K.GDDITMVLILPKPEK.S
21	1	sp|P01008|ANT3_HUMAN	52602.4	0.666	SERPINC1	Antithrombin-III (short name: ATIII)	1662	51	0.88	124	17602	2+	1405.75	0.008	5.69091	0.9999	R.EVPLNTIIFM"GR.V
21	1	sp|P01008|ANT3_HUMAN	52602.4	0.666	SERPINC1	Antithrombin-III (short name: ATIII)	1662	51	0.88	124	17667	2+	1668.92	0.007	4.19432	0.9997	K.GDDITMVLILPKPEK.S
21	1	sp|P01008|ANT3_HUMAN	52602.4	0.666	SERPINC1	Antithrombin-III (short name: ATIII)	1662	51	0.88	124	17668	2+	1430.79	0.008	5.59132	1	R.VAEGTQVLELPFK.G
21	1	sp|P01008|ANT3_HUMAN	52602.4	0.666	SERPINC1	Antithrombin-III (short name: ATIII)	1662	51	0.88	124	17852	2+	2291.15	0.014	6.11047	1	K.AFLEVNEEGSEAAASTAVVIAGR.S
21	1	sp|P01008|ANT3_HUMAN	52602.4	0.666	SERPINC1	Antithrombin-III (short name: ATIII)	1662	51	0.88	124	17869	2+	1668.92	-0.131	78.4937	0.997	K.GDDITMVLILPKPEK.S
21	1	sp|P01008|ANT3_HUMAN	52602.4	0.666	SERPINC1	Antithrombin-III (short name: ATIII)	1662	51	0.88	124	17982	2+	2291.15	0.016	6.98339	1	K.AFLEVNEEGSEAAASTAVVIAGR.S
21	1	sp|P01008|ANT3_HUMAN	52602.4	0.666	SERPINC1	Antithrombin-III (short name: ATIII)	1662	51	0.88	124	18032	2+	1668.92	0.009	5.3927	0.9985	K.GDDITMVLILPKPEK.S
21	1	sp|P01008|ANT3_HUMAN	52602.4	0.666	SERPINC1	Antithrombin-III (short name: ATIII)	1662	51	0.88	124	18116	2+	2291.15	0.013	5.674	1	K.AFLEVNEEGSEAAASTAVVIAGR.S
21	1	sp|P01008|ANT3_HUMAN	52602.4	0.666	SERPINC1	Antithrombin-III (short name: ATIII)	1662	51	0.88	124	18117	3+	2291.15	0.014	6.11047	1	K.AFLEVNEEGSEAAASTAVVIAGR.S
21	1	sp|P01008|ANT3_HUMAN	52602.4	0.666	SERPINC1	Antithrombin-III (short name: ATIII)	1662	51	0.88	124	18245	2+	2291.15	0.013	5.674	1	K.AFLEVNEEGSEAAASTAVVIAGR.S
21	1	sp|P01008|ANT3_HUMAN	52602.4	0.666	SERPINC1	Antithrombin-III (short name: ATIII)	1662	51	0.88	124	18248	3+	2291.15	0.004	1.74585	0.9998	K.AFLEVNEEGSEAAASTAVVIAGR.S
21	1	sp|P01008|ANT3_HUMAN	52602.4	0.666	SERPINC1	Antithrombin-III (short name: ATIII)	1662	51	0.88	124	18377	2+	2291.15	0.012	5.23754	1	K.AFLEVNEEGSEAAASTAVVIAGR.S
21	1	sp|P01008|ANT3_HUMAN	52602.4	0.666	SERPINC1	Antithrombin-III (short name: ATIII)	1662	51	0.88	124	18380	3+	2291.15	0.012	5.23754	1	K.AFLEVNEEGSEAAASTAVVIAGR.S
21	1	sp|P01008|ANT3_HUMAN	52602.4	0.666	SERPINC1	Antithrombin-III (short name: ATIII)	1662	51	0.88	124	18509	3+	2291.15	0.009	3.92816	1	K.AFLEVNEEGSEAAASTAVVIAGR.S
21	1	sp|P01008|ANT3_HUMAN	52602.4	0.666	SERPINC1	Antithrombin-III (short name: ATIII)	1662	51	0.88	124	18576	2+	2291.15	0.014	6.11047	1	K.AFLEVNEEGSEAAASTAVVIAGR.S
21	1	sp|P01008|ANT3_HUMAN	52602.4	0.666	SERPINC1	Antithrombin-III (short name: ATIII)	1662	51	0.88	124	18704	3+	2291.15	0.01	4.36462	0.9988	K.AFLEVNEEGSEAAASTAVVIAGR.S
21	1	sp|P01008|ANT3_HUMAN	52602.4	0.666	SERPINC1	Antithrombin-III (short name: ATIII)	1662	51	0.88	124	18709	2+	2291.15	-1.198	86.4194	0.6641	K.AFLEVNEEGSEAAASTAVVIAGR.S
21	1	sp|P01008|ANT3_HUMAN	52602.4	0.666	SERPINC1	Antithrombin-III (short name: ATIII)	1662	51	0.88	124	18831	3+	2291.15	0.011	4.80108	1	K.AFLEVNEEGSEAAASTAVVIAGR.S
21	1	sp|P01008|ANT3_HUMAN	52602.4	0.666	SERPINC1	Antithrombin-III (short name: ATIII)	1662	51	0.88	124	18839	2+	2291.15	-1.182	79.4361	0.9996	K.AFLEVNEEGSEAAASTAVVIAGR.S
21	1	sp|P01008|ANT3_HUMAN	52602.4	0.666	SERPINC1	Antithrombin-III (short name: ATIII)	1662	51	0.88	124	18973	2+	2291.15	0.011	4.80108	1	K.AFLEVNEEGSEAAASTAVVIAGR.S
21	1	sp|P01008|ANT3_HUMAN	52602.4	0.666	SERPINC1	Antithrombin-III (short name: ATIII)	1662	51	0.88	124	19028	2+	1864.9	0.01	5.36222	0.999	K.EQLQDM"GLVDLFSPEK.S
21	1	sp|P01008|ANT3_HUMAN	52602.4	0.666	SERPINC1	Antithrombin-III (short name: ATIII)	1662	51	0.88	124	19104	2+	2291.15	0.015	6.54693	1	K.AFLEVNEEGSEAAASTAVVIAGR.S
21	1	sp|P01008|ANT3_HUMAN	52602.4	0.666	SERPINC1	Antithrombin-III (short name: ATIII)	1662	51	0.88	124	19159	2+	1864.9	0.011	5.89844	1	K.EQLQDM"GLVDLFSPEK.S
21	1	sp|P01008|ANT3_HUMAN	52602.4	0.666	SERPINC1	Antithrombin-III (short name: ATIII)	1662	51	0.88	124	19218	3+	2291.15	0.034	14.8397	0.999	K.AFLEVNEEGSEAAASTAVVIAGR.S
21	1	sp|P01008|ANT3_HUMAN	52602.4	0.666	SERPINC1	Antithrombin-III (short name: ATIII)	1662	51	0.88	124	19238	2+	2291.15	0.014	6.11047	1	K.AFLEVNEEGSEAAASTAVVIAGR.S
21	1	sp|P01008|ANT3_HUMAN	52602.4	0.666	SERPINC1	Antithrombin-III (short name: ATIII)	1662	51	0.88	124	19291	2+	1864.9	0.011	5.89844	1	K.EQLQDM"GLVDLFSPEK.S
21	1	sp|P01008|ANT3_HUMAN	52602.4	0.666	SERPINC1	Antithrombin-III (short name: ATIII)	1662	51	0.88	124	19346	3+	2291.15	0.019	8.29278	0.9942	K.AFLEVNEEGSEAAASTAVVIAGR.S
21	1	sp|P01008|ANT3_HUMAN	52602.4	0.666	SERPINC1	Antithrombin-III (short name: ATIII)	1662	51	0.88	124	19358	2+	1389.76	0.01	7.19551	0.9987	R.EVPLNTIIFMGR.V
21	1	sp|P01008|ANT3_HUMAN	52602.4	0.666	SERPINC1	Antithrombin-III (short name: ATIII)	1662	51	0.88	124	19369	2+	2291.15	0.013	5.674	1	K.AFLEVNEEGSEAAASTAVVIAGR.S
21	1	sp|P01008|ANT3_HUMAN	52602.4	0.666	SERPINC1	Antithrombin-III (short name: ATIII)	1662	51	0.88	124	19423	2+	1864.9	0.006	3.21733	0.9997	K.EQLQDM"GLVDLFSPEK.S
21	1	sp|P01008|ANT3_HUMAN	52602.4	0.666	SERPINC1	Antithrombin-III (short name: ATIII)	1662	51	0.88	124	19488	2+	1389.76	0.008	5.75641	0.9999	R.EVPLNTIIFMGR.V
21	1	sp|P01008|ANT3_HUMAN	52602.4	0.666	SERPINC1	Antithrombin-III (short name: ATIII)	1662	51	0.88	124	19500	2+	2291.15	0	0	0.9999	K.AFLEVNEEGSEAAASTAVVIAGR.S
21	1	sp|P01008|ANT3_HUMAN	52602.4	0.666	SERPINC1	Antithrombin-III (short name: ATIII)	1662	51	0.88	124	19621	2+	1389.76	0.008	5.75641	0.9999	R.EVPLNTIIFMGR.V
21	1	sp|P01008|ANT3_HUMAN	52602.4	0.666	SERPINC1	Antithrombin-III (short name: ATIII)	1662	51	0.88	124	19631	2+	2291.15	-0.002	0.872924	0.9999	K.AFLEVNEEGSEAAASTAVVIAGR.S
21	1	sp|P01008|ANT3_HUMAN	52602.4	0.666	SERPINC1	Antithrombin-III (short name: ATIII)	1662	51	0.88	124	19758	2+	1389.76	0.009	6.47596	0.9957	R.EVPLNTIIFMGR.V
21	1	sp|P01008|ANT3_HUMAN	52602.4	0.666	SERPINC1	Antithrombin-III (short name: ATIII)	1662	51	0.88	124	19764	2+	2291.15	0.007	3.05523	1	K.AFLEVNEEGSEAAASTAVVIAGR.S
21	1	sp|P01008|ANT3_HUMAN	52602.4	0.666	SERPINC1	Antithrombin-III (short name: ATIII)	1662	51	0.88	124	19898	2+	2291.15	0.007	3.05523	1	K.AFLEVNEEGSEAAASTAVVIAGR.S
21	1	sp|P01008|ANT3_HUMAN	52602.4	0.666	SERPINC1	Antithrombin-III (short name: ATIII)	1662	51	0.88	124	19965	3+	2291.15	1.024	10.4751	0.9988	K.AFLEVNEEGSEAAASTAVVIAGR.S
21	1	sp|P01008|ANT3_HUMAN	52602.4	0.666	SERPINC1	Antithrombin-III (short name: ATIII)	1662	51	0.88	124	20029	2+	2291.15	0.01	4.36462	1	K.AFLEVNEEGSEAAASTAVVIAGR.S
21	1	sp|P01008|ANT3_HUMAN	52602.4	0.666	SERPINC1	Antithrombin-III (short name: ATIII)	1662	51	0.88	124	20161	2+	2291.15	0.01	4.36462	1	K.AFLEVNEEGSEAAASTAVVIAGR.S
21	1	sp|P01008|ANT3_HUMAN	52602.4	0.666	SERPINC1	Antithrombin-III (short name: ATIII)	1662	51	0.88	124	20407	3+	2291.15	0.015	6.54693	0.9995	K.AFLEVNEEGSEAAASTAVVIAGR.S
21	1	sp|P01008|ANT3_HUMAN	52602.4	0.666	SERPINC1	Antithrombin-III (short name: ATIII)	1662	51	0.88	124	20446	2+	2291.15	0.009	3.92816	1	K.AFLEVNEEGSEAAASTAVVIAGR.S
21	1	sp|P01008|ANT3_HUMAN	52602.4	0.666	SERPINC1	Antithrombin-III (short name: ATIII)	1662	51	0.88	124	20581	2+	2291.15	0.006	2.61877	1	K.AFLEVNEEGSEAAASTAVVIAGR.S
21	1	sp|P01008|ANT3_HUMAN	52602.4	0.666	SERPINC1	Antithrombin-III (short name: ATIII)	1662	51	0.88	124	20668	3+	2291.15	0.011	4.80108	0.9998	K.AFLEVNEEGSEAAASTAVVIAGR.S
21	1	sp|P01008|ANT3_HUMAN	52602.4	0.666	SERPINC1	Antithrombin-III (short name: ATIII)	1662	51	0.88	124	20713	2+	2291.15	-0.002	0.872924	1	K.AFLEVNEEGSEAAASTAVVIAGR.S
21	1	sp|P01008|ANT3_HUMAN	52602.4	0.666	SERPINC1	Antithrombin-III (short name: ATIII)	1662	51	0.88	124	20844	2+	2291.15	0.009	3.92816	0.9996	K.AFLEVNEEGSEAAASTAVVIAGR.S
21	1	sp|P01008|ANT3_HUMAN	52602.4	0.666	SERPINC1	Antithrombin-III (short name: ATIII)	1662	51	0.88	124	20947	3+	2291.15	0.014	6.11047	0.9287	K.AFLEVNEEGSEAAASTAVVIAGR.S
21	1	sp|P01008|ANT3_HUMAN	52602.4	0.666	SERPINC1	Antithrombin-III (short name: ATIII)	1662	51	0.88	124	20975	2+	2291.15	0.013	5.674	1	K.AFLEVNEEGSEAAASTAVVIAGR.S
21	1	sp|P01008|ANT3_HUMAN	52602.4	0.666	SERPINC1	Antithrombin-III (short name: ATIII)	1662	51	0.88	124	21068	3+	1848.9	0.009	4.86775	0.9997	K.EQLQDMGLVDLFSPEK.S
21	1	sp|P01008|ANT3_HUMAN	52602.4	0.666	SERPINC1	Antithrombin-III (short name: ATIII)	1662	51	0.88	124	21106	2+	2291.15	0.011	4.80108	1	K.AFLEVNEEGSEAAASTAVVIAGR.S
21	1	sp|P01008|ANT3_HUMAN	52602.4	0.666	SERPINC1	Antithrombin-III (short name: ATIII)	1662	51	0.88	124	21116	2+	1848.9	0.009	4.86775	1	K.EQLQDMGLVDLFSPEK.S
21	1	sp|P01008|ANT3_HUMAN	52602.4	0.666	SERPINC1	Antithrombin-III (short name: ATIII)	1662	51	0.88	124	21196	3+	1848.9	0.008	4.32689	1	K.EQLQDMGLVDLFSPEK.S
21	1	sp|P01008|ANT3_HUMAN	52602.4	0.666	SERPINC1	Antithrombin-III (short name: ATIII)	1662	51	0.88	124	21239	2+	2291.15	0.008	3.49169	1	K.AFLEVNEEGSEAAASTAVVIAGR.S
21	1	sp|P01008|ANT3_HUMAN	52602.4	0.666	SERPINC1	Antithrombin-III (short name: ATIII)	1662	51	0.88	124	21248	2+	1848.9	0.009	4.86775	1	K.EQLQDMGLVDLFSPEK.S
21	1	sp|P01008|ANT3_HUMAN	52602.4	0.666	SERPINC1	Antithrombin-III (short name: ATIII)	1662	51	0.88	124	21353	3+	2291.15	1.024	10.4751	0.9285	K.AFLEVNEEGSEAAASTAVVIAGR.S
21	1	sp|P01008|ANT3_HUMAN	52602.4	0.666	SERPINC1	Antithrombin-III (short name: ATIII)	1662	51	0.88	124	21370	2+	2291.15	0.011	4.80108	1	K.AFLEVNEEGSEAAASTAVVIAGR.S
21	1	sp|P01008|ANT3_HUMAN	52602.4	0.666	SERPINC1	Antithrombin-III (short name: ATIII)	1662	51	0.88	124	21503	2+	2291.15	0.01	4.36462	0.9768	K.AFLEVNEEGSEAAASTAVVIAGR.S
21	1	sp|P01008|ANT3_HUMAN	52602.4	0.666	SERPINC1	Antithrombin-III (short name: ATIII)	1662	51	0.88	124	21637	2+	2291.15	0.013	5.674	1	K.AFLEVNEEGSEAAASTAVVIAGR.S
21	1	sp|P01008|ANT3_HUMAN	52602.4	0.666	SERPINC1	Antithrombin-III (short name: ATIII)	1662	51	0.88	124	21769	2+	2291.15	0.011	4.80108	1	K.AFLEVNEEGSEAAASTAVVIAGR.S
21	1	sp|P01008|ANT3_HUMAN	52602.4	0.666	SERPINC1	Antithrombin-III (short name: ATIII)	1662	51	0.88	124	21827	3+	2291.15	0.004	1.74585	0.9998	K.AFLEVNEEGSEAAASTAVVIAGR.S
21	1	sp|P01008|ANT3_HUMAN	52602.4	0.666	SERPINC1	Antithrombin-III (short name: ATIII)	1662	51	0.88	124	21902	2+	2291.15	0.012	5.23754	1	K.AFLEVNEEGSEAAASTAVVIAGR.S
21	1	sp|P01008|ANT3_HUMAN	52602.4	0.666	SERPINC1	Antithrombin-III (short name: ATIII)	1662	51	0.88	124	22032	2+	2291.15	0.007	3.05523	0.9999	K.AFLEVNEEGSEAAASTAVVIAGR.S
21	1	sp|P01008|ANT3_HUMAN	52602.4	0.666	SERPINC1	Antithrombin-III (short name: ATIII)	1662	51	0.88	124	22123	3+	2291.15	1.024	10.4751	0.9846	K.AFLEVNEEGSEAAASTAVVIAGR.S
21	1	sp|P01008|ANT3_HUMAN	52602.4	0.666	SERPINC1	Antithrombin-III (short name: ATIII)	1662	51	0.88	124	22163	2+	2291.15	0.01	4.36462	0.9999	K.AFLEVNEEGSEAAASTAVVIAGR.S
21	1	sp|P01008|ANT3_HUMAN	52602.4	0.666	SERPINC1	Antithrombin-III (short name: ATIII)	1662	51	0.88	124	22288	2+	2291.15	0.011	4.80108	0.9997	K.AFLEVNEEGSEAAASTAVVIAGR.S
21	1	sp|P01008|ANT3_HUMAN	52602.4	0.666	SERPINC1	Antithrombin-III (short name: ATIII)	1662	51	0.88	124	22418	2+	2291.15	0.01	4.36462	0.9997	K.AFLEVNEEGSEAAASTAVVIAGR.S
21	1	sp|P01008|ANT3_HUMAN	52602.4	0.666	SERPINC1	Antithrombin-III (short name: ATIII)	1662	51	0.88	124	22548	2+	2291.15	0.007	3.05523	1	K.AFLEVNEEGSEAAASTAVVIAGR.S
21	1	sp|P01008|ANT3_HUMAN	52602.4	0.666	SERPINC1	Antithrombin-III (short name: ATIII)	1662	51	0.88	124	22632	3+	2291.15	0.02	8.72924	0.9991	K.AFLEVNEEGSEAAASTAVVIAGR.S
21	1	sp|P01008|ANT3_HUMAN	52602.4	0.666	SERPINC1	Antithrombin-III (short name: ATIII)	1662	51	0.88	124	22681	2+	2291.15	0.011	4.80108	0.9999	K.AFLEVNEEGSEAAASTAVVIAGR.S
21	1	sp|P01008|ANT3_HUMAN	52602.4	0.666	SERPINC1	Antithrombin-III (short name: ATIII)	1662	51	0.88	124	22753	2+	2315.12	-0.011	4.75137	0.6311	K.NDNDNIFLSPLSISTAFAM"TK.L
21	1	sp|P01008|ANT3_HUMAN	52602.4	0.666	SERPINC1	Antithrombin-III (short name: ATIII)	1662	51	0.88	124	22762	3+	2291.15	1.024	10.4751	0.9999	K.AFLEVNEEGSEAAASTAVVIAGR.S
21	1	sp|P01008|ANT3_HUMAN	52602.4	0.666	SERPINC1	Antithrombin-III (short name: ATIII)	1662	51	0.88	124	22813	2+	2291.15	0.014	6.11047	0.9987	K.AFLEVNEEGSEAAASTAVVIAGR.S
21	1	sp|P01008|ANT3_HUMAN	52602.4	0.666	SERPINC1	Antithrombin-III (short name: ATIII)	1662	51	0.88	124	22877	2+	2315.12	0.014	6.0472	0.998	K.NDNDNIFLSPLSISTAFAM"TK.L
21	1	sp|P01008|ANT3_HUMAN	52602.4	0.666	SERPINC1	Antithrombin-III (short name: ATIII)	1662	51	0.88	124	22893	3+	2291.15	0.014	6.11047	1	K.AFLEVNEEGSEAAASTAVVIAGR.S
21	1	sp|P01008|ANT3_HUMAN	52602.4	0.666	SERPINC1	Antithrombin-III (short name: ATIII)	1662	51	0.88	124	22945	2+	2291.15	0.017	7.41985	1	K.AFLEVNEEGSEAAASTAVVIAGR.S
21	1	sp|P01008|ANT3_HUMAN	52602.4	0.666	SERPINC1	Antithrombin-III (short name: ATIII)	1662	51	0.88	124	23077	2+	2291.15	0.014	6.11047	1	K.AFLEVNEEGSEAAASTAVVIAGR.S
21	1	sp|P01008|ANT3_HUMAN	52602.4	0.666	SERPINC1	Antithrombin-III (short name: ATIII)	1662	51	0.88	124	23209	2+	2291.15	0.014	6.11047	0.9943	K.AFLEVNEEGSEAAASTAVVIAGR.S
21	1	sp|P01008|ANT3_HUMAN	52602.4	0.666	SERPINC1	Antithrombin-III (short name: ATIII)	1662	51	0.88	124	23758	3+	2291.15	0.014	6.11047	0.6011	K.AFLEVNEEGSEAAASTAVVIAGR.S
21	1	sp|P01008|ANT3_HUMAN	52602.4	0.666	SERPINC1	Antithrombin-III (short name: ATIII)	1662	51	0.88	124	23885	2+	2299.13	0.013	5.65432	1	K.NDNDNIFLSPLSISTAFAMTK.L
21	1	sp|P01008|ANT3_HUMAN	52602.4	0.666	SERPINC1	Antithrombin-III (short name: ATIII)	1662	51	0.88	124	23902	3+	2299.13	0.015	6.52422	0.9232	K.NDNDNIFLSPLSISTAFAMTK.L
21	1	sp|P01008|ANT3_HUMAN	52602.4	0.666	SERPINC1	Antithrombin-III (short name: ATIII)	1662	51	0.88	124	23940	2+	2291.15	0.01	4.36462	1	K.AFLEVNEEGSEAAASTAVVIAGR.S
21	1	sp|P01008|ANT3_HUMAN	52602.4	0.666	SERPINC1	Antithrombin-III (short name: ATIII)	1662	51	0.88	124	24016	2+	2299.13	0.012	5.21937	0.9999	K.NDNDNIFLSPLSISTAFAMTK.L
21	1	sp|P01008|ANT3_HUMAN	52602.4	0.666	SERPINC1	Antithrombin-III (short name: ATIII)	1662	51	0.88	124	24023	3+	2291.15	0.014	6.11047	0.9776	K.AFLEVNEEGSEAAASTAVVIAGR.S
21	1	sp|P01008|ANT3_HUMAN	52602.4	0.666	SERPINC1	Antithrombin-III (short name: ATIII)	1662	51	0.88	124	24031	3+	2299.13	0.013	5.65432	0.8332	K.NDNDNIFLSPLSISTAFAMTK.L
21	1	sp|P01008|ANT3_HUMAN	52602.4	0.666	SERPINC1	Antithrombin-III (short name: ATIII)	1662	51	0.88	124	24072	2+	2291.15	0.011	4.80108	1	K.AFLEVNEEGSEAAASTAVVIAGR.S
21	1	sp|P01008|ANT3_HUMAN	52602.4	0.666	SERPINC1	Antithrombin-III (short name: ATIII)	1662	51	0.88	124	24206	2+	2291.15	0.014	6.11047	1	K.AFLEVNEEGSEAAASTAVVIAGR.S
21	1	sp|P01008|ANT3_HUMAN	52602.4	0.666	SERPINC1	Antithrombin-III (short name: ATIII)	1662	51	0.88	124	24237	2+	2299.13	1.006	2.60969	0.7346	K.NDNDNIFLSPLSISTAFAMTK.L
21	1	sp|P01008|ANT3_HUMAN	52602.4	0.666	SERPINC1	Antithrombin-III (short name: ATIII)	1662	51	0.88	124	24341	2+	2291.15	0.011	4.80108	1	K.AFLEVNEEGSEAAASTAVVIAGR.S
21	1	sp|P01008|ANT3_HUMAN	52602.4	0.666	SERPINC1	Antithrombin-III (short name: ATIII)	1662	51	0.88	124	24439	3+	2291.15	1.024	10.4751	0.9992	K.AFLEVNEEGSEAAASTAVVIAGR.S
21	1	sp|P01008|ANT3_HUMAN	52602.4	0.666	SERPINC1	Antithrombin-III (short name: ATIII)	1662	51	0.88	124	24470	2+	2291.15	0.015	6.54693	1	K.AFLEVNEEGSEAAASTAVVIAGR.S
21	1	sp|P01008|ANT3_HUMAN	52602.4	0.666	SERPINC1	Antithrombin-III (short name: ATIII)	1662	51	0.88	124	24728	2+	2291.15	0.02	8.72924	1	K.AFLEVNEEGSEAAASTAVVIAGR.S
21	1	sp|P01008|ANT3_HUMAN	52602.4	0.666	SERPINC1	Antithrombin-III (short name: ATIII)	1662	51	0.88	124	25142	3+	2291.15	0.012	5.23754	0.9703	K.AFLEVNEEGSEAAASTAVVIAGR.S
21	1	sp|P01008|ANT3_HUMAN	52602.4	0.666	SERPINC1	Antithrombin-III (short name: ATIII)	1662	51	0.88	124	25301	2+	2291.15	1.014	6.11047	0.9917	K.AFLEVNEEGSEAAASTAVVIAGR.S
21	1	sp|P01008|ANT3_HUMAN	52602.4	0.666	SERPINC1	Antithrombin-III (short name: ATIII)	1662	51	0.88	124	25430	2+	2291.15	0.01	4.36462	1	K.AFLEVNEEGSEAAASTAVVIAGR.S
21	1	sp|P01008|ANT3_HUMAN	52602.4	0.666	SERPINC1	Antithrombin-III (short name: ATIII)	1662	51	0.88	124	25449	3+	2291.15	0.017	7.41985	0.7448	K.AFLEVNEEGSEAAASTAVVIAGR.S
21	1	sp|P01008|ANT3_HUMAN	52602.4	0.666	SERPINC1	Antithrombin-III (short name: ATIII)	1662	51	0.88	124	25575	2+	2291.15	0.013	5.674	0.9997	K.AFLEVNEEGSEAAASTAVVIAGR.S
21	1	sp|P01008|ANT3_HUMAN	52602.4	0.666	SERPINC1	Antithrombin-III (short name: ATIII)	1662	51	0.88	124	25731	3+	2291.15	0.012	5.23754	0.9485	K.AFLEVNEEGSEAAASTAVVIAGR.S
21	1	sp|P01008|ANT3_HUMAN	52602.4	0.666	SERPINC1	Antithrombin-III (short name: ATIII)	1662	51	0.88	124	25738	2+	2291.15	0.013	5.674	0.9999	K.AFLEVNEEGSEAAASTAVVIAGR.S
21	1	sp|P01008|ANT3_HUMAN	52602.4	0.666	SERPINC1	Antithrombin-III (short name: ATIII)	1662	51	0.88	124	25861	3+	2291.15	0.012	5.23754	0.6296	K.AFLEVNEEGSEAAASTAVVIAGR.S
21	1	sp|P01008|ANT3_HUMAN	52602.4	0.666	SERPINC1	Antithrombin-III (short name: ATIII)	1662	51	0.88	124	25868	2+	2291.15	0.011	4.80108	1	K.AFLEVNEEGSEAAASTAVVIAGR.S
21	1	sp|P01008|ANT3_HUMAN	52602.4	0.666	SERPINC1	Antithrombin-III (short name: ATIII)	1662	51	0.88	124	26026	2+	3066.5	0.016	5.21768	0.9941	K.ELTPEVLQEWLDELEEMMLVVHMPR.F
21	1	sp|P01008|ANT3_HUMAN	52602.4	0.666	SERPINC1	Antithrombin-III (short name: ATIII)	1662	51	0.88	124	26032	3+	2804.57	0.014	4.99185	1	R.ITDVIPSEAINELTVLVLVNTIYFK.G
21	1	sp|P01008|ANT3_HUMAN	52602.4	0.666	SERPINC1	Antithrombin-III (short name: ATIII)	1662	51	0.88	124	26075	2+	2291.15	0.015	6.54693	1	K.AFLEVNEEGSEAAASTAVVIAGR.S
21	1	sp|P01008|ANT3_HUMAN	52602.4	0.666	SERPINC1	Antithrombin-III (short name: ATIII)	1662	51	0.88	124	26152	2+	2804.57	0.015	5.34841	0.799	R.ITDVIPSEAINELTVLVLVNTIYFK.G
21	1	sp|P01008|ANT3_HUMAN	52602.4	0.666	SERPINC1	Antithrombin-III (short name: ATIII)	1662	51	0.88	124	26165	3+	2804.57	0.017	6.06154	0.997	R.ITDVIPSEAINELTVLVLVNTIYFK.G
21	1	sp|P01008|ANT3_HUMAN	52602.4	0.666	SERPINC1	Antithrombin-III (short name: ATIII)	1662	51	0.88	124	26241	2+	2291.15	0.015	6.54693	0.9805	K.AFLEVNEEGSEAAASTAVVIAGR.S
21	1	sp|P01008|ANT3_HUMAN	52602.4	0.666	SERPINC1	Antithrombin-III (short name: ATIII)	1662	51	0.88	124	26273	2+	2804.57	0.013	4.63529	0.9752	R.ITDVIPSEAINELTVLVLVNTIYFK.G
21	1	sp|P01008|ANT3_HUMAN	52602.4	0.666	SERPINC1	Antithrombin-III (short name: ATIII)	1662	51	0.88	124	26286	3+	2804.57	0.015	5.34841	0.9954	R.ITDVIPSEAINELTVLVLVNTIYFK.G
21	1	sp|P01008|ANT3_HUMAN	52602.4	0.666	SERPINC1	Antithrombin-III (short name: ATIII)	1662	51	0.88	124	26694	2+	2291.15	0.018	7.85631	0.9931	K.AFLEVNEEGSEAAASTAVVIAGR.S
21	1	sp|P01008|ANT3_HUMAN	52602.4	0.666	SERPINC1	Antithrombin-III (short name: ATIII)	1662	51	0.88	124	26779	2+	2804.57	0.011	3.92217	0.7464	R.ITDVIPSEAINELTVLVLVNTIYFK.G
21	1	sp|P01008|ANT3_HUMAN	52602.4	0.666	SERPINC1	Antithrombin-III (short name: ATIII)	1662	51	0.88	124	26915	2+	2804.57	0.012	4.27873	0.9947	R.ITDVIPSEAINELTVLVLVNTIYFK.G
21	1	sp|P01008|ANT3_HUMAN	52602.4	0.666	SERPINC1	Antithrombin-III (short name: ATIII)	1662	51	0.88	124	27947	2+	2291.15	0.008	3.49169	0.9943	K.AFLEVNEEGSEAAASTAVVIAGR.S
21	1	sp|P01008|ANT3_HUMAN	52602.4	0.666	SERPINC1	Antithrombin-III (short name: ATIII)	1662	51	0.88	124	27980	3+	2291.15	0.016	6.98339	1	K.AFLEVNEEGSEAAASTAVVIAGR.S
21	1	sp|P01008|ANT3_HUMAN	52602.4	0.666	SERPINC1	Antithrombin-III (short name: ATIII)	1662	51	0.88	124	27994	3+	2804.57	0.019	6.77466	0.9589	R.ITDVIPSEAINELTVLVLVNTIYFK.G
21	1	sp|P01008|ANT3_HUMAN	52602.4	0.666	SERPINC1	Antithrombin-III (short name: ATIII)	1662	51	0.88	124	28079	2+	2291.15	0.009	3.92816	1	K.AFLEVNEEGSEAAASTAVVIAGR.S
21	1	sp|P01008|ANT3_HUMAN	52602.4	0.666	SERPINC1	Antithrombin-III (short name: ATIII)	1662	51	0.88	124	6489	3+	2002.97	0.014	6.98963	0.9078	K.KATEDEGSEQKIPEATNR.R
21	1	sp|P01008|ANT3_HUMAN	52602.4	0.666	SERPINC1	Antithrombin-III (short name: ATIII)	1662	51	0.88	124	6567	2+	2002.97	1.01	4.99259	0.9841	K.KATEDEGSEQKIPEATNR.R
21	1	sp|P01008|ANT3_HUMAN	52602.4	0.666	SERPINC1	Antithrombin-III (short name: ATIII)	1662	51	0.88	124	6595	2+	1796.68	0.011	6.12241	1	K.ADGESCSASM"M"YQEGK.F	201954	82901.3
21	1	sp|P01008|ANT3_HUMAN	52602.4	0.666	SERPINC1	Antithrombin-III (short name: ATIII)	1662	51	0.88	124	6607	2+	1799.7	0.997	1.66695	0.9776	K.ADGESC'SASM"M"YQEGK.F	201954	82901.3
21	1	sp|P01008|ANT3_HUMAN	52602.4	0.666	SERPINC1	Antithrombin-III (short name: ATIII)	1662	51	0.88	124	6614	3+	2002.97	0.012	5.99111	0.9986	K.KATEDEGSEQKIPEATNR.R
21	1	sp|P01008|ANT3_HUMAN	52602.4	0.666	SERPINC1	Antithrombin-III (short name: ATIII)	1662	51	0.88	124	7203	2+	1874.87	0.009	4.80033	0.9864	K.ATEDEGSEQKIPEATNR.R
21	1	sp|P01008|ANT3_HUMAN	52602.4	0.666	SERPINC1	Antithrombin-III (short name: ATIII)	1662	51	0.88	124	7296	3+	1874.87	0.012	6.40043	0.9987	K.ATEDEGSEQKIPEATNR.R
21	1	sp|P01008|ANT3_HUMAN	52602.4	0.666	SERPINC1	Antithrombin-III (short name: ATIII)	1662	51	0.88	124	7335	2+	1874.87	0.013	6.9338	0.9851	K.ATEDEGSEQKIPEATNR.R
21	1	sp|P01008|ANT3_HUMAN	52602.4	0.666	SERPINC1	Antithrombin-III (short name: ATIII)	1662	51	0.88	124	8037	2+	1780.68	0.009	5.05424	1	K.ADGESCSASMM"YQEGK.F	1.28718e+06	638296
21	1	sp|P01008|ANT3_HUMAN	52602.4	0.666	SERPINC1	Antithrombin-III (short name: ATIII)	1662	51	0.88	124	8046	2+	1783.7	-0.008	4.48506	1	K.ADGESC'SASMM"YQEGK.F	1.28718e+06	638296
21	1	sp|P01008|ANT3_HUMAN	52602.4	0.666	SERPINC1	Antithrombin-III (short name: ATIII)	1662	51	0.88	124	8524	2+	1780.68	0.009	5.05424	1	K.ADGESCSASM"MYQEGK.F	1.81134e+06	873932
21	1	sp|P01008|ANT3_HUMAN	52602.4	0.666	SERPINC1	Antithrombin-III (short name: ATIII)	1662	51	0.88	124	8531	2+	1783.7	-0.008	4.48506	1	K.ADGESC'SASM"MYQEGK.F	1.81134e+06	873932
21	1	sp|P01008|ANT3_HUMAN	52602.4	0.666	SERPINC1	Antithrombin-III (short name: ATIII)	1662	51	0.88	124	8814	2+	917.52	0.005	5.44947	0.6329	R.RVWELSK.A
21	1	sp|P01008|ANT3_HUMAN	52602.4	0.666	SERPINC1	Antithrombin-III (short name: ATIII)	1662	51	0.88	124	9820	2+	1767.71	-0.004	2.26282	0.9986	K.ADGESC'SASMMYQEGK.F	27513.9	30973.9
21	1	sp|P01008|ANT3_HUMAN	52602.4	0.666	SERPINC1	Antithrombin-III (short name: ATIII)	1662	51	0.88	124	10027	2+	1767.71	1.007	3.95993	0.9999	K.ADGESC'SASMMYQEGK.F	8286152	9883847
21	1	sp|P01008|ANT3_HUMAN	52602.4	0.666	SERPINC1	Antithrombin-III (short name: ATIII)	1662	51	0.88	124	10053	2+	911.531	0.006	6.58233	0.9952	K.LPGIVAEGR.D
21	1	sp|P01008|ANT3_HUMAN	52602.4	0.666	SERPINC1	Antithrombin-III (short name: ATIII)	1662	51	0.88	124	10059	3+	1767.71	0.009	5.09134	0.9998	K.ADGESC'SASMMYQEGK.F	219928	255450
21	1	sp|P01008|ANT3_HUMAN	52602.4	0.666	SERPINC1	Antithrombin-III (short name: ATIII)	1662	51	0.88	124	10099	2+	1764.69	1.006	3.40004	1	K.ADGESCSASMMYQEGK.F	8500408	10149287
21	1	sp|P01008|ANT3_HUMAN	52602.4	0.666	SERPINC1	Antithrombin-III (short name: ATIII)	1662	51	0.88	124	10156	2+	1767.71	1.007	3.95993	1	K.ADGESC'SASMMYQEGK.F	8094848	9680715
21	1	sp|P01008|ANT3_HUMAN	52602.4	0.666	SERPINC1	Antithrombin-III (short name: ATIII)	1662	51	0.88	124	10176	2+	911.531	0.005	5.48528	1	K.LPGIVAEGR.D
21	1	sp|P01008|ANT3_HUMAN	52602.4	0.666	SERPINC1	Antithrombin-III (short name: ATIII)	1662	51	0.88	124	10235	2+	1764.69	1.006	3.40004	0.9999	K.ADGESCSASMMYQEGK.F	2.32249e+06	2.7951e+06
21	1	sp|P01008|ANT3_HUMAN	52602.4	0.666	SERPINC1	Antithrombin-III (short name: ATIII)	1662	51	0.88	124	10289	2+	1767.71	1.007	3.95993	0.9967	K.ADGESC'SASMMYQEGK.F	869563	1.05139e+06
21	1	sp|P01008|ANT3_HUMAN	52602.4	0.666	SERPINC1	Antithrombin-III (short name: ATIII)	1662	51	0.88	124	10308	2+	911.531	0.005	5.48528	1	K.LPGIVAEGR.D
21	1	sp|P01008|ANT3_HUMAN	52602.4	0.666	SERPINC1	Antithrombin-III (short name: ATIII)	1662	51	0.88	124	10380	2+	1764.69	0.01	5.66673	0.6479	K.ADGESCSASMMYQEGK.F	448514	539141
21	1	sp|P01008|ANT3_HUMAN	52602.4	0.666	SERPINC1	Antithrombin-III (short name: ATIII)	1662	51	0.88	124	10426	2+	1767.71	0.007	3.95993	1	K.ADGESC'SASMMYQEGK.F	353995	408029
21	1	sp|P01008|ANT3_HUMAN	52602.4	0.666	SERPINC1	Antithrombin-III (short name: ATIII)	1662	51	0.88	124	10441	2+	911.531	0.005	5.48528	1	K.LPGIVAEGR.D
21	1	sp|P01008|ANT3_HUMAN	52602.4	0.666	SERPINC1	Antithrombin-III (short name: ATIII)	1662	51	0.88	124	10701	2+	911.531	0.004	4.38822	1	K.LPGIVAEGR.D
21	1	sp|P01008|ANT3_HUMAN	52602.4	0.666	SERPINC1	Antithrombin-III (short name: ATIII)	1662	51	0.88	124	10910	2+	911.531	0.002	2.19411	0.6263	K.LPGIVAEGR.D
21	1	sp|P01008|ANT3_HUMAN	52602.4	0.666	SERPINC1	Antithrombin-III (short name: ATIII)	1662	51	0.88	124	11008	2+	1799.7	-0.023	12.7799	0.6376	K.ADGESC'SASM"M"YQEGK.F	1.28836e+06	1.60003e+06
21	1	sp|P01008|ANT3_HUMAN	52602.4	0.666	SERPINC1	Antithrombin-III (short name: ATIII)	1662	51	0.88	124	11688	2+	908.472	0.005	5.50374	0.8505	R.IEDGFSLK.E
21	1	sp|P01008|ANT3_HUMAN	52602.4	0.666	SERPINC1	Antithrombin-III (short name: ATIII)	1662	51	0.88	124	11961	2+	908.472	0.004	4.403	0.6381	R.IEDGFSLK.E
21	1	sp|P01008|ANT3_HUMAN	52602.4	0.666	SERPINC1	Antithrombin-III (short name: ATIII)	1662	51	0.88	124	12345	2+	1309.61	0.006	4.58153	1	R.DDLYVSDAFHK.A
21	1	sp|P01008|ANT3_HUMAN	52602.4	0.666	SERPINC1	Antithrombin-III (short name: ATIII)	1662	51	0.88	124	12357	3+	1309.61	0.006	4.58153	0.89	R.DDLYVSDAFHK.A
21	1	sp|P01008|ANT3_HUMAN	52602.4	0.666	SERPINC1	Antithrombin-III (short name: ATIII)	1662	51	0.88	124	12475	2+	1309.61	0.009	6.8723	1	R.DDLYVSDAFHK.A
21	1	sp|P01008|ANT3_HUMAN	52602.4	0.666	SERPINC1	Antithrombin-III (short name: ATIII)	1662	51	0.88	124	12499	3+	1309.61	0.007	5.34512	0.9972	R.DDLYVSDAFHK.A
21	1	sp|P01008|ANT3_HUMAN	52602.4	0.666	SERPINC1	Antithrombin-III (short name: ATIII)	1662	51	0.88	124	12620	2+	1309.61	0.007	5.34512	1	R.DDLYVSDAFHK.A
21	1	sp|P01008|ANT3_HUMAN	52602.4	0.666	SERPINC1	Antithrombin-III (short name: ATIII)	1662	51	0.88	124	12644	3+	1309.61	0.008	6.10871	0.9763	R.DDLYVSDAFHK.A
21	1	sp|P01008|ANT3_HUMAN	52602.4	0.666	SERPINC1	Antithrombin-III (short name: ATIII)	1662	51	0.88	124	12751	2+	1309.61	0.996	3.05435	0.7868	R.DDLYVSDAFHK.A
21	1	sp|P01008|ANT3_HUMAN	52602.4	0.666	SERPINC1	Antithrombin-III (short name: ATIII)	1662	51	0.88	124	12888	2+	1309.61	0.997	2.29077	0.9693	R.DDLYVSDAFHK.A
21	1	sp|P01008|ANT3_HUMAN	52602.4	0.666	SERPINC1	Antithrombin-III (short name: ATIII)	1662	51	0.88	124	13624	2+	1528.74	0.008	5.23306	1	R.FATTFYQHLADSK.N
21	1	sp|P01008|ANT3_HUMAN	52602.4	0.666	SERPINC1	Antithrombin-III (short name: ATIII)	1662	51	0.88	124	13762	3+	1528.74	0.008	5.23306	0.9808	R.FATTFYQHLADSK.N
21	1	sp|P01008|ANT3_HUMAN	52602.4	0.666	SERPINC1	Antithrombin-III (short name: ATIII)	1662	51	0.88	124	13763	2+	1528.74	0.008	5.23306	1	R.FATTFYQHLADSK.N
21	1	sp|P01008|ANT3_HUMAN	52602.4	0.666	SERPINC1	Antithrombin-III (short name: ATIII)	1662	51	0.88	124	13896	3+	1528.74	0.006	3.92479	0.9721	R.FATTFYQHLADSK.N
21	1	sp|P01008|ANT3_HUMAN	52602.4	0.666	SERPINC1	Antithrombin-III (short name: ATIII)	1662	51	0.88	124	13898	2+	1528.74	0.009	5.88719	1	R.FATTFYQHLADSK.N
21	1	sp|P01008|ANT3_HUMAN	52602.4	0.666	SERPINC1	Antithrombin-III (short name: ATIII)	1662	51	0.88	124	15436	2+	1684.92	0.01	5.935	1	K.GDDITM"VLILPKPEK.S
21	1	sp|P01008|ANT3_HUMAN	52602.4	0.666	SERPINC1	Antithrombin-III (short name: ATIII)	1662	51	0.88	124	15462	3+	1586.89	0.006	3.78098	0.9997	R.RVAEGTQVLELPFK.G
21	1	sp|P01008|ANT3_HUMAN	52602.4	0.666	SERPINC1	Antithrombin-III (short name: ATIII)	1662	51	0.88	124	15558	2+	1586.89	0.008	5.04131	0.9855	R.RVAEGTQVLELPFK.G
21	1	sp|P01008|ANT3_HUMAN	52602.4	0.666	SERPINC1	Antithrombin-III (short name: ATIII)	1662	51	0.88	124	15643	2+	1340.66	0.007	5.2213	1	K.TSDQIHFFFAK.L
21	1	sp|P01008|ANT3_HUMAN	52602.4	0.666	SERPINC1	Antithrombin-III (short name: ATIII)	1662	51	0.88	124	15764	3+	1340.66	0.007	5.2213	0.9751	K.TSDQIHFFFAK.L
21	1	sp|P01008|ANT3_HUMAN	52602.4	0.666	SERPINC1	Antithrombin-III (short name: ATIII)	1662	51	0.88	124	15775	2+	1340.66	0.008	5.9672	1	K.TSDQIHFFFAK.L
21	1	sp|P01008|ANT3_HUMAN	52602.4	0.666	SERPINC1	Antithrombin-III (short name: ATIII)	1662	51	0.88	124	16161	2+	1232.73	0.007	5.67847	0.876	K.ANRPFLVFIR.E
21	1	sp|P01008|ANT3_HUMAN	52602.4	0.666	SERPINC1	Antithrombin-III (short name: ATIII)	1662	51	0.88	124	17161	2+	1430.79	0.008	5.59132	1	R.VAEGTQVLELPFK.G
21	1	sp|P01008|ANT3_HUMAN	52602.4	0.666	SERPINC1	Antithrombin-III (short name: ATIII)	1662	51	0.88	124	17238	2+	1668.92	0.011	6.59107	1	K.GDDITMVLILPKPEK.S
21	1	sp|P01008|ANT3_HUMAN	52602.4	0.666	SERPINC1	Antithrombin-III (short name: ATIII)	1662	51	0.88	124	17249	3+	1668.92	0.009	5.3927	1	K.GDDITMVLILPKPEK.S
21	1	sp|P01008|ANT3_HUMAN	52602.4	0.666	SERPINC1	Antithrombin-III (short name: ATIII)	1662	51	0.88	124	17285	2+	1405.75	1.002	1.42273	0.9946	R.EVPLNTIIFM"GR.V
21	1	sp|P01008|ANT3_HUMAN	52602.4	0.666	SERPINC1	Antithrombin-III (short name: ATIII)	1662	51	0.88	124	17293	2+	1430.79	0.009	6.29024	1	R.VAEGTQVLELPFK.G
21	1	sp|P01008|ANT3_HUMAN	52602.4	0.666	SERPINC1	Antithrombin-III (short name: ATIII)	1662	51	0.88	124	17370	2+	1668.92	0.009	5.3927	1	K.GDDITMVLILPKPEK.S
21	1	sp|P01008|ANT3_HUMAN	52602.4	0.666	SERPINC1	Antithrombin-III (short name: ATIII)	1662	51	0.88	124	17383	3+	1668.92	0.008	4.79351	0.9749	K.GDDITMVLILPKPEK.S
21	1	sp|P01008|ANT3_HUMAN	52602.4	0.666	SERPINC1	Antithrombin-III (short name: ATIII)	1662	51	0.88	124	17414	2+	1405.75	0.007	4.97955	0.9999	R.EVPLNTIIFM"GR.V
21	1	sp|P01008|ANT3_HUMAN	52602.4	0.666	SERPINC1	Antithrombin-III (short name: ATIII)	1662	51	0.88	124	17505	2+	1668.92	0.01	5.99188	0.9987	K.GDDITMVLILPKPEK.S
21	1	sp|P01008|ANT3_HUMAN	52602.4	0.666	SERPINC1	Antithrombin-III (short name: ATIII)	1662	51	0.88	124	17515	3+	1668.92	0.009	5.3927	0.9996	K.GDDITMVLILPKPEK.S
21	1	sp|P01008|ANT3_HUMAN	52602.4	0.666	SERPINC1	Antithrombin-III (short name: ATIII)	1662	51	0.88	124	17640	2+	1668.92	0.01	5.99188	0.9826	K.GDDITMVLILPKPEK.S
21	1	sp|P01008|ANT3_HUMAN	52602.4	0.666	SERPINC1	Antithrombin-III (short name: ATIII)	1662	51	0.88	124	17654	3+	1668.92	0.007	4.19432	0.9364	K.GDDITMVLILPKPEK.S
21	1	sp|P01008|ANT3_HUMAN	52602.4	0.666	SERPINC1	Antithrombin-III (short name: ATIII)	1662	51	0.88	124	17683	2+	1405.75	0.007	4.97955	0.9902	R.EVPLNTIIFM"GR.V
21	1	sp|P01008|ANT3_HUMAN	52602.4	0.666	SERPINC1	Antithrombin-III (short name: ATIII)	1662	51	0.88	124	17844	2+	2291.15	0.014	6.11047	1	K.AFLEVNEEGSEAAASTAVVIAGR.S
21	1	sp|P01008|ANT3_HUMAN	52602.4	0.666	SERPINC1	Antithrombin-III (short name: ATIII)	1662	51	0.88	124	17852	2+	1405.75	1.002	1.42273	0.9905	R.EVPLNTIIFM"GR.V
21	1	sp|P01008|ANT3_HUMAN	52602.4	0.666	SERPINC1	Antithrombin-III (short name: ATIII)	1662	51	0.88	124	17977	2+	2291.15	0.013	5.674	1	K.AFLEVNEEGSEAAASTAVVIAGR.S
21	1	sp|P01008|ANT3_HUMAN	52602.4	0.666	SERPINC1	Antithrombin-III (short name: ATIII)	1662	51	0.88	124	18108	2+	2291.15	0.014	6.11047	1	K.AFLEVNEEGSEAAASTAVVIAGR.S
21	1	sp|P01008|ANT3_HUMAN	52602.4	0.666	SERPINC1	Antithrombin-III (short name: ATIII)	1662	51	0.88	124	18195	3+	2291.15	0.012	5.23754	1	K.AFLEVNEEGSEAAASTAVVIAGR.S
21	1	sp|P01008|ANT3_HUMAN	52602.4	0.666	SERPINC1	Antithrombin-III (short name: ATIII)	1662	51	0.88	124	18239	2+	2291.15	0.015	6.54693	1	K.AFLEVNEEGSEAAASTAVVIAGR.S
21	1	sp|P01008|ANT3_HUMAN	52602.4	0.666	SERPINC1	Antithrombin-III (short name: ATIII)	1662	51	0.88	124	18328	3+	2291.15	0.013	5.674	1	K.AFLEVNEEGSEAAASTAVVIAGR.S
21	1	sp|P01008|ANT3_HUMAN	52602.4	0.666	SERPINC1	Antithrombin-III (short name: ATIII)	1662	51	0.88	124	18371	2+	2291.15	0.012	5.23754	1	K.AFLEVNEEGSEAAASTAVVIAGR.S
21	1	sp|P01008|ANT3_HUMAN	52602.4	0.666	SERPINC1	Antithrombin-III (short name: ATIII)	1662	51	0.88	124	18460	3+	2291.15	0.012	5.23754	1	K.AFLEVNEEGSEAAASTAVVIAGR.S
21	1	sp|P01008|ANT3_HUMAN	52602.4	0.666	SERPINC1	Antithrombin-III (short name: ATIII)	1662	51	0.88	124	18525	2+	2291.15	0.013	5.674	1	K.AFLEVNEEGSEAAASTAVVIAGR.S
21	1	sp|P01008|ANT3_HUMAN	52602.4	0.666	SERPINC1	Antithrombin-III (short name: ATIII)	1662	51	0.88	124	18626	3+	2291.15	-1.183	79.8725	0.9994	K.AFLEVNEEGSEAAASTAVVIAGR.S
21	1	sp|P01008|ANT3_HUMAN	52602.4	0.666	SERPINC1	Antithrombin-III (short name: ATIII)	1662	51	0.88	124	18758	3+	2291.15	0.014	6.11047	1	K.AFLEVNEEGSEAAASTAVVIAGR.S
21	1	sp|P01008|ANT3_HUMAN	52602.4	0.666	SERPINC1	Antithrombin-III (short name: ATIII)	1662	51	0.88	124	18790	2+	2291.15	0.012	5.23754	1	K.AFLEVNEEGSEAAASTAVVIAGR.S
21	1	sp|P01008|ANT3_HUMAN	52602.4	0.666	SERPINC1	Antithrombin-III (short name: ATIII)	1662	51	0.88	124	18890	3+	2291.15	0.013	5.674	1	K.AFLEVNEEGSEAAASTAVVIAGR.S
21	1	sp|P01008|ANT3_HUMAN	52602.4	0.666	SERPINC1	Antithrombin-III (short name: ATIII)	1662	51	0.88	124	18922	2+	2291.15	0.014	6.11047	1	K.AFLEVNEEGSEAAASTAVVIAGR.S
21	1	sp|P01008|ANT3_HUMAN	52602.4	0.666	SERPINC1	Antithrombin-III (short name: ATIII)	1662	51	0.88	124	18993	2+	1864.9	0.012	6.43466	1	K.EQLQDM"GLVDLFSPEK.S
21	1	sp|P01008|ANT3_HUMAN	52602.4	0.666	SERPINC1	Antithrombin-III (short name: ATIII)	1662	51	0.88	124	19055	2+	2291.15	0.015	6.54693	1	K.AFLEVNEEGSEAAASTAVVIAGR.S
21	1	sp|P01008|ANT3_HUMAN	52602.4	0.666	SERPINC1	Antithrombin-III (short name: ATIII)	1662	51	0.88	124	19120	2+	1864.9	0.011	5.89844	1	K.EQLQDM"GLVDLFSPEK.S
21	1	sp|P01008|ANT3_HUMAN	52602.4	0.666	SERPINC1	Antithrombin-III (short name: ATIII)	1662	51	0.88	124	19179	3+	2291.15	0.006	2.61877	0.9999	K.AFLEVNEEGSEAAASTAVVIAGR.S
21	1	sp|P01008|ANT3_HUMAN	52602.4	0.666	SERPINC1	Antithrombin-III (short name: ATIII)	1662	51	0.88	124	19188	2+	2291.15	0.016	6.98339	1	K.AFLEVNEEGSEAAASTAVVIAGR.S
21	1	sp|P01008|ANT3_HUMAN	52602.4	0.666	SERPINC1	Antithrombin-III (short name: ATIII)	1662	51	0.88	124	19251	2+	1864.9	0.01	5.36222	1	K.EQLQDM"GLVDLFSPEK.S
21	1	sp|P01008|ANT3_HUMAN	52602.4	0.666	SERPINC1	Antithrombin-III (short name: ATIII)	1662	51	0.88	124	19306	3+	2291.15	0.004	1.74585	0.8816	K.AFLEVNEEGSEAAASTAVVIAGR.S
21	1	sp|P01008|ANT3_HUMAN	52602.4	0.666	SERPINC1	Antithrombin-III (short name: ATIII)	1662	51	0.88	124	19319	2+	2291.15	0.013	5.674	1	K.AFLEVNEEGSEAAASTAVVIAGR.S
21	1	sp|P01008|ANT3_HUMAN	52602.4	0.666	SERPINC1	Antithrombin-III (short name: ATIII)	1662	51	0.88	124	19331	2+	1389.76	0.008	5.75641	1	R.EVPLNTIIFMGR.V
21	1	sp|P01008|ANT3_HUMAN	52602.4	0.666	SERPINC1	Antithrombin-III (short name: ATIII)	1662	51	0.88	124	19440	3+	2291.15	0.006	2.61877	0.9991	K.AFLEVNEEGSEAAASTAVVIAGR.S
21	1	sp|P01008|ANT3_HUMAN	52602.4	0.666	SERPINC1	Antithrombin-III (short name: ATIII)	1662	51	0.88	124	19449	2+	2291.15	0.006	2.61877	1	K.AFLEVNEEGSEAAASTAVVIAGR.S
21	1	sp|P01008|ANT3_HUMAN	52602.4	0.666	SERPINC1	Antithrombin-III (short name: ATIII)	1662	51	0.88	124	19460	2+	1389.76	0.008	5.75641	1	R.EVPLNTIIFMGR.V
21	1	sp|P01008|ANT3_HUMAN	52602.4	0.666	SERPINC1	Antithrombin-III (short name: ATIII)	1662	51	0.88	124	19572	3+	2291.15	0.007	3.05523	0.9572	K.AFLEVNEEGSEAAASTAVVIAGR.S
21	1	sp|P01008|ANT3_HUMAN	52602.4	0.666	SERPINC1	Antithrombin-III (short name: ATIII)	1662	51	0.88	124	19593	2+	2291.15	0.007	3.05523	1	K.AFLEVNEEGSEAAASTAVVIAGR.S
21	1	sp|P01008|ANT3_HUMAN	52602.4	0.666	SERPINC1	Antithrombin-III (short name: ATIII)	1662	51	0.88	124	19595	2+	1389.76	0.008	5.75641	1	R.EVPLNTIIFMGR.V
21	1	sp|P01008|ANT3_HUMAN	52602.4	0.666	SERPINC1	Antithrombin-III (short name: ATIII)	1662	51	0.88	124	19706	3+	2291.15	0.001	0.436462	0.9622	K.AFLEVNEEGSEAAASTAVVIAGR.S
21	1	sp|P01008|ANT3_HUMAN	52602.4	0.666	SERPINC1	Antithrombin-III (short name: ATIII)	1662	51	0.88	124	19725	2+	2291.15	0.011	4.80108	1	K.AFLEVNEEGSEAAASTAVVIAGR.S
21	1	sp|P01008|ANT3_HUMAN	52602.4	0.666	SERPINC1	Antithrombin-III (short name: ATIII)	1662	51	0.88	124	19838	3+	2291.15	0.005	2.18231	1	K.AFLEVNEEGSEAAASTAVVIAGR.S
21	1	sp|P01008|ANT3_HUMAN	52602.4	0.666	SERPINC1	Antithrombin-III (short name: ATIII)	1662	51	0.88	124	19860	2+	2291.15	0.013	5.674	1	K.AFLEVNEEGSEAAASTAVVIAGR.S
21	1	sp|P01008|ANT3_HUMAN	52602.4	0.666	SERPINC1	Antithrombin-III (short name: ATIII)	1662	51	0.88	124	19991	2+	2291.15	0.012	5.23754	1	K.AFLEVNEEGSEAAASTAVVIAGR.S
21	1	sp|P01008|ANT3_HUMAN	52602.4	0.666	SERPINC1	Antithrombin-III (short name: ATIII)	1662	51	0.88	124	20266	2+	2291.15	0.001	0.436462	1	K.AFLEVNEEGSEAAASTAVVIAGR.S
21	1	sp|P01008|ANT3_HUMAN	52602.4	0.666	SERPINC1	Antithrombin-III (short name: ATIII)	1662	51	0.88	124	20377	3+	2291.15	1.013	5.674	0.9994	K.AFLEVNEEGSEAAASTAVVIAGR.S
21	1	sp|P01008|ANT3_HUMAN	52602.4	0.666	SERPINC1	Antithrombin-III (short name: ATIII)	1662	51	0.88	124	20396	2+	2291.15	0.009	3.92816	1	K.AFLEVNEEGSEAAASTAVVIAGR.S
21	1	sp|P01008|ANT3_HUMAN	52602.4	0.666	SERPINC1	Antithrombin-III (short name: ATIII)	1662	51	0.88	124	20521	3+	2291.15	0.016	6.98339	0.9819	K.AFLEVNEEGSEAAASTAVVIAGR.S
21	1	sp|P01008|ANT3_HUMAN	52602.4	0.666	SERPINC1	Antithrombin-III (short name: ATIII)	1662	51	0.88	124	20529	2+	2291.15	1.002	0.872924	1	K.AFLEVNEEGSEAAASTAVVIAGR.S
21	1	sp|P01008|ANT3_HUMAN	52602.4	0.666	SERPINC1	Antithrombin-III (short name: ATIII)	1662	51	0.88	124	20653	3+	2291.15	0.016	6.98339	0.9988	K.AFLEVNEEGSEAAASTAVVIAGR.S
21	1	sp|P01008|ANT3_HUMAN	52602.4	0.666	SERPINC1	Antithrombin-III (short name: ATIII)	1662	51	0.88	124	20662	2+	2291.15	0.009	3.92816	1	K.AFLEVNEEGSEAAASTAVVIAGR.S
21	1	sp|P01008|ANT3_HUMAN	52602.4	0.666	SERPINC1	Antithrombin-III (short name: ATIII)	1662	51	0.88	124	20794	2+	2291.15	0.005	2.18231	1	K.AFLEVNEEGSEAAASTAVVIAGR.S
21	1	sp|P01008|ANT3_HUMAN	52602.4	0.666	SERPINC1	Antithrombin-III (short name: ATIII)	1662	51	0.88	124	20908	3+	1848.9	0.007	3.78603	0.9997	K.EQLQDMGLVDLFSPEK.S
21	1	sp|P01008|ANT3_HUMAN	52602.4	0.666	SERPINC1	Antithrombin-III (short name: ATIII)	1662	51	0.88	124	20927	2+	2291.15	0.011	4.80108	1	K.AFLEVNEEGSEAAASTAVVIAGR.S
21	1	sp|P01008|ANT3_HUMAN	52602.4	0.666	SERPINC1	Antithrombin-III (short name: ATIII)	1662	51	0.88	124	20967	2+	1848.9	0.011	5.94947	1	K.EQLQDMGLVDLFSPEK.S
21	1	sp|P01008|ANT3_HUMAN	52602.4	0.666	SERPINC1	Antithrombin-III (short name: ATIII)	1662	51	0.88	124	21034	3+	1848.9	0.008	4.32689	1	K.EQLQDMGLVDLFSPEK.S
21	1	sp|P01008|ANT3_HUMAN	52602.4	0.666	SERPINC1	Antithrombin-III (short name: ATIII)	1662	51	0.88	124	21059	2+	2291.15	0.01	4.36462	1	K.AFLEVNEEGSEAAASTAVVIAGR.S
21	1	sp|P01008|ANT3_HUMAN	52602.4	0.666	SERPINC1	Antithrombin-III (short name: ATIII)	1662	51	0.88	124	21099	2+	1848.9	0.011	5.94947	1	K.EQLQDMGLVDLFSPEK.S
21	1	sp|P01008|ANT3_HUMAN	52602.4	0.666	SERPINC1	Antithrombin-III (short name: ATIII)	1662	51	0.88	124	21191	2+	2291.15	0.014	6.11047	1	K.AFLEVNEEGSEAAASTAVVIAGR.S
21	1	sp|P01008|ANT3_HUMAN	52602.4	0.666	SERPINC1	Antithrombin-III (short name: ATIII)	1662	51	0.88	124	21333	2+	2291.15	0.013	5.674	1	K.AFLEVNEEGSEAAASTAVVIAGR.S
21	1	sp|P01008|ANT3_HUMAN	52602.4	0.666	SERPINC1	Antithrombin-III (short name: ATIII)	1662	51	0.88	124	21380	3+	2291.15	0.011	4.80108	1	K.AFLEVNEEGSEAAASTAVVIAGR.S
21	1	sp|P01008|ANT3_HUMAN	52602.4	0.666	SERPINC1	Antithrombin-III (short name: ATIII)	1662	51	0.88	124	21462	2+	2291.15	0.01	4.36462	1	K.AFLEVNEEGSEAAASTAVVIAGR.S
21	1	sp|P01008|ANT3_HUMAN	52602.4	0.666	SERPINC1	Antithrombin-III (short name: ATIII)	1662	51	0.88	124	21512	3+	2291.15	0.007	3.05523	0.9928	K.AFLEVNEEGSEAAASTAVVIAGR.S
21	1	sp|P01008|ANT3_HUMAN	52602.4	0.666	SERPINC1	Antithrombin-III (short name: ATIII)	1662	51	0.88	124	21594	2+	2291.15	0.007	3.05523	1	K.AFLEVNEEGSEAAASTAVVIAGR.S
21	1	sp|P01008|ANT3_HUMAN	52602.4	0.666	SERPINC1	Antithrombin-III (short name: ATIII)	1662	51	0.88	124	21728	2+	2291.15	0.017	7.41985	0.9998	K.AFLEVNEEGSEAAASTAVVIAGR.S
21	1	sp|P01008|ANT3_HUMAN	52602.4	0.666	SERPINC1	Antithrombin-III (short name: ATIII)	1662	51	0.88	124	21777	3+	2291.15	0.013	5.674	0.9609	K.AFLEVNEEGSEAAASTAVVIAGR.S
21	1	sp|P01008|ANT3_HUMAN	52602.4	0.666	SERPINC1	Antithrombin-III (short name: ATIII)	1662	51	0.88	124	21858	2+	2291.15	0.01	4.36462	1	K.AFLEVNEEGSEAAASTAVVIAGR.S
21	1	sp|P01008|ANT3_HUMAN	52602.4	0.666	SERPINC1	Antithrombin-III (short name: ATIII)	1662	51	0.88	124	21907	3+	2291.15	0.011	4.80108	0.9505	K.AFLEVNEEGSEAAASTAVVIAGR.S
21	1	sp|P01008|ANT3_HUMAN	52602.4	0.666	SERPINC1	Antithrombin-III (short name: ATIII)	1662	51	0.88	124	21983	2+	2291.15	0.011	4.80108	0.9998	K.AFLEVNEEGSEAAASTAVVIAGR.S
21	1	sp|P01008|ANT3_HUMAN	52602.4	0.666	SERPINC1	Antithrombin-III (short name: ATIII)	1662	51	0.88	124	22142	3+	2291.15	0.012	5.23754	1	K.AFLEVNEEGSEAAASTAVVIAGR.S
21	1	sp|P01008|ANT3_HUMAN	52602.4	0.666	SERPINC1	Antithrombin-III (short name: ATIII)	1662	51	0.88	124	22169	2+	2291.15	0.018	7.85631	0.9998	K.AFLEVNEEGSEAAASTAVVIAGR.S
21	1	sp|P01008|ANT3_HUMAN	52602.4	0.666	SERPINC1	Antithrombin-III (short name: ATIII)	1662	51	0.88	124	22274	3+	2291.15	0.014	6.11047	0.9989	K.AFLEVNEEGSEAAASTAVVIAGR.S
21	1	sp|P01008|ANT3_HUMAN	52602.4	0.666	SERPINC1	Antithrombin-III (short name: ATIII)	1662	51	0.88	124	22302	2+	2291.15	0.013	5.674	1	K.AFLEVNEEGSEAAASTAVVIAGR.S
21	1	sp|P01008|ANT3_HUMAN	52602.4	0.666	SERPINC1	Antithrombin-III (short name: ATIII)	1662	51	0.88	124	22415	3+	2291.15	0.016	6.98339	0.9993	K.AFLEVNEEGSEAAASTAVVIAGR.S
21	1	sp|P01008|ANT3_HUMAN	52602.4	0.666	SERPINC1	Antithrombin-III (short name: ATIII)	1662	51	0.88	124	22424	2+	2291.15	0.017	7.41985	1	K.AFLEVNEEGSEAAASTAVVIAGR.S
21	1	sp|P01008|ANT3_HUMAN	52602.4	0.666	SERPINC1	Antithrombin-III (short name: ATIII)	1662	51	0.88	124	22555	2+	2291.15	0.01	4.36462	0.9999	K.AFLEVNEEGSEAAASTAVVIAGR.S
21	1	sp|P01008|ANT3_HUMAN	52602.4	0.666	SERPINC1	Antithrombin-III (short name: ATIII)	1662	51	0.88	124	22676	3+	2291.15	0.015	6.54693	0.9959	K.AFLEVNEEGSEAAASTAVVIAGR.S
21	1	sp|P01008|ANT3_HUMAN	52602.4	0.666	SERPINC1	Antithrombin-III (short name: ATIII)	1662	51	0.88	124	22687	2+	2291.15	0.014	6.11047	0.9998	K.AFLEVNEEGSEAAASTAVVIAGR.S
21	1	sp|P01008|ANT3_HUMAN	52602.4	0.666	SERPINC1	Antithrombin-III (short name: ATIII)	1662	51	0.88	124	22688	2+	2315.12	0.012	5.18331	0.9995	K.NDNDNIFLSPLSISTAFAM"TK.L
21	1	sp|P01008|ANT3_HUMAN	52602.4	0.666	SERPINC1	Antithrombin-III (short name: ATIII)	1662	51	0.88	124	22819	2+	2291.15	0.013	5.674	0.9996	K.AFLEVNEEGSEAAASTAVVIAGR.S
21	1	sp|P01008|ANT3_HUMAN	52602.4	0.666	SERPINC1	Antithrombin-III (short name: ATIII)	1662	51	0.88	124	22950	2+	2291.15	0.013	5.674	1	K.AFLEVNEEGSEAAASTAVVIAGR.S
21	1	sp|P01008|ANT3_HUMAN	52602.4	0.666	SERPINC1	Antithrombin-III (short name: ATIII)	1662	51	0.88	124	23081	2+	2291.15	0.014	6.11047	1	K.AFLEVNEEGSEAAASTAVVIAGR.S
21	1	sp|P01008|ANT3_HUMAN	52602.4	0.666	SERPINC1	Antithrombin-III (short name: ATIII)	1662	51	0.88	124	23128	3+	2291.15	0.019	8.29278	0.9994	K.AFLEVNEEGSEAAASTAVVIAGR.S
21	1	sp|P01008|ANT3_HUMAN	52602.4	0.666	SERPINC1	Antithrombin-III (short name: ATIII)	1662	51	0.88	124	23261	3+	2291.15	0.013	5.674	0.9983	K.AFLEVNEEGSEAAASTAVVIAGR.S
21	1	sp|P01008|ANT3_HUMAN	52602.4	0.666	SERPINC1	Antithrombin-III (short name: ATIII)	1662	51	0.88	124	23394	3+	2291.15	0.011	4.80108	0.9974	K.AFLEVNEEGSEAAASTAVVIAGR.S
21	1	sp|P01008|ANT3_HUMAN	52602.4	0.666	SERPINC1	Antithrombin-III (short name: ATIII)	1662	51	0.88	124	23526	3+	2291.15	0.016	6.98339	0.9984	K.AFLEVNEEGSEAAASTAVVIAGR.S
21	1	sp|P01008|ANT3_HUMAN	52602.4	0.666	SERPINC1	Antithrombin-III (short name: ATIII)	1662	51	0.88	124	23546	2+	2291.15	0.011	4.80108	1	K.AFLEVNEEGSEAAASTAVVIAGR.S
21	1	sp|P01008|ANT3_HUMAN	52602.4	0.666	SERPINC1	Antithrombin-III (short name: ATIII)	1662	51	0.88	124	23668	3+	2291.15	0.014	6.11047	0.9999	K.AFLEVNEEGSEAAASTAVVIAGR.S
21	1	sp|P01008|ANT3_HUMAN	52602.4	0.666	SERPINC1	Antithrombin-III (short name: ATIII)	1662	51	0.88	124	23690	3+	2299.13	1.023	10.0038	0.9586	K.NDNDNIFLSPLSISTAFAMTK.L
21	1	sp|P01008|ANT3_HUMAN	52602.4	0.666	SERPINC1	Antithrombin-III (short name: ATIII)	1662	51	0.88	124	23698	2+	2299.13	0.017	7.39411	1	K.NDNDNIFLSPLSISTAFAMTK.L
21	1	sp|P01008|ANT3_HUMAN	52602.4	0.666	SERPINC1	Antithrombin-III (short name: ATIII)	1662	51	0.88	124	23795	3+	2291.15	0.014	6.11047	0.9762	K.AFLEVNEEGSEAAASTAVVIAGR.S
21	1	sp|P01008|ANT3_HUMAN	52602.4	0.666	SERPINC1	Antithrombin-III (short name: ATIII)	1662	51	0.88	124	23817	3+	2299.13	0.014	6.08927	0.9993	K.NDNDNIFLSPLSISTAFAMTK.L
21	1	sp|P01008|ANT3_HUMAN	52602.4	0.666	SERPINC1	Antithrombin-III (short name: ATIII)	1662	51	0.88	124	23827	2+	2299.13	0.016	6.95916	0.9997	K.NDNDNIFLSPLSISTAFAMTK.L
21	1	sp|P01008|ANT3_HUMAN	52602.4	0.666	SERPINC1	Antithrombin-III (short name: ATIII)	1662	51	0.88	124	24063	3+	2291.15	0.015	6.54693	0.9995	K.AFLEVNEEGSEAAASTAVVIAGR.S
21	1	sp|P01008|ANT3_HUMAN	52602.4	0.666	SERPINC1	Antithrombin-III (short name: ATIII)	1662	51	0.88	124	24076	2+	2291.15	0.014	6.11047	0.9935	K.AFLEVNEEGSEAAASTAVVIAGR.S
21	1	sp|P01008|ANT3_HUMAN	52602.4	0.666	SERPINC1	Antithrombin-III (short name: ATIII)	1662	51	0.88	124	24196	3+	2291.15	1.024	10.4751	0.9677	K.AFLEVNEEGSEAAASTAVVIAGR.S
21	1	sp|P01008|ANT3_HUMAN	52602.4	0.666	SERPINC1	Antithrombin-III (short name: ATIII)	1662	51	0.88	124	24207	2+	2291.15	0.019	8.29278	0.9824	K.AFLEVNEEGSEAAASTAVVIAGR.S
21	1	sp|P01008|ANT3_HUMAN	52602.4	0.666	SERPINC1	Antithrombin-III (short name: ATIII)	1662	51	0.88	124	24598	2+	2291.15	0.011	4.80108	1	K.AFLEVNEEGSEAAASTAVVIAGR.S
21	1	sp|P01008|ANT3_HUMAN	52602.4	0.666	SERPINC1	Antithrombin-III (short name: ATIII)	1662	51	0.88	124	24671	3+	2291.15	0.013	5.674	0.7472	K.AFLEVNEEGSEAAASTAVVIAGR.S
21	1	sp|P01008|ANT3_HUMAN	52602.4	0.666	SERPINC1	Antithrombin-III (short name: ATIII)	1662	51	0.88	124	24731	2+	2291.15	0.01	4.36462	0.9999	K.AFLEVNEEGSEAAASTAVVIAGR.S
21	1	sp|P01008|ANT3_HUMAN	52602.4	0.666	SERPINC1	Antithrombin-III (short name: ATIII)	1662	51	0.88	124	24900	3+	2291.15	0.013	5.674	0.7103	K.AFLEVNEEGSEAAASTAVVIAGR.S
21	1	sp|P01008|ANT3_HUMAN	52602.4	0.666	SERPINC1	Antithrombin-III (short name: ATIII)	1662	51	0.88	124	24927	2+	2291.15	0.014	6.11047	1	K.AFLEVNEEGSEAAASTAVVIAGR.S
21	1	sp|P01008|ANT3_HUMAN	52602.4	0.666	SERPINC1	Antithrombin-III (short name: ATIII)	1662	51	0.88	124	25060	2+	2291.15	0.015	6.54693	0.9997	K.AFLEVNEEGSEAAASTAVVIAGR.S
21	1	sp|P01008|ANT3_HUMAN	52602.4	0.666	SERPINC1	Antithrombin-III (short name: ATIII)	1662	51	0.88	124	25192	2+	2291.15	0.017	7.41985	0.9998	K.AFLEVNEEGSEAAASTAVVIAGR.S
21	1	sp|P01008|ANT3_HUMAN	52602.4	0.666	SERPINC1	Antithrombin-III (short name: ATIII)	1662	51	0.88	124	25299	3+	2291.15	0.013	5.674	0.8592	K.AFLEVNEEGSEAAASTAVVIAGR.S
21	1	sp|P01008|ANT3_HUMAN	52602.4	0.666	SERPINC1	Antithrombin-III (short name: ATIII)	1662	51	0.88	124	25430	3+	2291.15	0.014	6.11047	0.8595	K.AFLEVNEEGSEAAASTAVVIAGR.S
21	1	sp|P01008|ANT3_HUMAN	52602.4	0.666	SERPINC1	Antithrombin-III (short name: ATIII)	1662	51	0.88	124	25456	2+	2291.15	0.013	5.674	1	K.AFLEVNEEGSEAAASTAVVIAGR.S
21	1	sp|P01008|ANT3_HUMAN	52602.4	0.666	SERPINC1	Antithrombin-III (short name: ATIII)	1662	51	0.88	124	25558	3+	2291.15	0.022	9.60216	0.9162	K.AFLEVNEEGSEAAASTAVVIAGR.S
21	1	sp|P01008|ANT3_HUMAN	52602.4	0.666	SERPINC1	Antithrombin-III (short name: ATIII)	1662	51	0.88	124	25589	2+	2291.15	0.015	6.54693	1	K.AFLEVNEEGSEAAASTAVVIAGR.S
21	1	sp|P01008|ANT3_HUMAN	52602.4	0.666	SERPINC1	Antithrombin-III (short name: ATIII)	1662	51	0.88	124	25650	3+	3082.49	0.02	6.48825	0.8715	K.ELTPEVLQEWLDELEEM"MLVVHMPR.F
21	1	sp|P01008|ANT3_HUMAN	52602.4	0.666	SERPINC1	Antithrombin-III (short name: ATIII)	1662	51	0.88	124	25666	2+	3066.5	0.016	5.21768	0.9999	K.ELTPEVLQEWLDELEEMMLVVHMPR.F
21	1	sp|P01008|ANT3_HUMAN	52602.4	0.666	SERPINC1	Antithrombin-III (short name: ATIII)	1662	51	0.88	124	25676	2+	2804.57	0.016	5.70497	1	R.ITDVIPSEAINELTVLVLVNTIYFK.G
21	1	sp|P01008|ANT3_HUMAN	52602.4	0.666	SERPINC1	Antithrombin-III (short name: ATIII)	1662	51	0.88	124	25680	3+	2804.57	0.016	5.70497	0.9999	R.ITDVIPSEAINELTVLVLVNTIYFK.G
21	1	sp|P01008|ANT3_HUMAN	52602.4	0.666	SERPINC1	Antithrombin-III (short name: ATIII)	1662	51	0.88	124	25808	3+	2804.57	0.018	6.4181	0.9999	R.ITDVIPSEAINELTVLVLVNTIYFK.G
21	1	sp|P01008|ANT3_HUMAN	52602.4	0.666	SERPINC1	Antithrombin-III (short name: ATIII)	1662	51	0.88	124	26018	2+	2291.15	0.009	3.92816	0.9998	K.AFLEVNEEGSEAAASTAVVIAGR.S
21	1	sp|P01008|ANT3_HUMAN	52602.4	0.666	SERPINC1	Antithrombin-III (short name: ATIII)	1662	51	0.88	124	26051	3+	2804.57	0.017	6.06154	0.954	R.ITDVIPSEAINELTVLVLVNTIYFK.G
21	1	sp|P01008|ANT3_HUMAN	52602.4	0.666	SERPINC1	Antithrombin-III (short name: ATIII)	1662	51	0.88	124	26214	2+	2291.15	0.01	4.36462	0.9984	K.AFLEVNEEGSEAAASTAVVIAGR.S
21	1	sp|P01008|ANT3_HUMAN	52602.4	0.666	SERPINC1	Antithrombin-III (short name: ATIII)	1662	51	0.88	124	26414	3+	2804.57	0.011	3.92217	0.6229	R.ITDVIPSEAINELTVLVLVNTIYFK.G
21	1	sp|P01008|ANT3_HUMAN	52602.4	0.666	SERPINC1	Antithrombin-III (short name: ATIII)	1662	51	0.88	124	26578	2+	2804.57	0.997	1.06968	0.8639	R.ITDVIPSEAINELTVLVLVNTIYFK.G
21	1	sp|P01008|ANT3_HUMAN	52602.4	0.666	SERPINC1	Antithrombin-III (short name: ATIII)	1662	51	0.88	124	26656	3+	2804.57	0.011	3.92217	0.7677	R.ITDVIPSEAINELTVLVLVNTIYFK.G
21	1	sp|P01008|ANT3_HUMAN	52602.4	0.666	SERPINC1	Antithrombin-III (short name: ATIII)	1662	51	0.88	124	26900	3+	2804.57	0.995	1.7828	0.7604	R.ITDVIPSEAINELTVLVLVNTIYFK.G
21	1	sp|P01008|ANT3_HUMAN	52602.4	0.666	SERPINC1	Antithrombin-III (short name: ATIII)	1662	51	0.88	124	27499	2+	2291.15	0.015	6.54693	0.969	K.AFLEVNEEGSEAAASTAVVIAGR.S
21	1	sp|P01008|ANT3_HUMAN	52602.4	0.666	SERPINC1	Antithrombin-III (short name: ATIII)	1662	51	0.88	124	27558	3+	2291.15	0.013	5.674	1	K.AFLEVNEEGSEAAASTAVVIAGR.S
21	1	sp|P01008|ANT3_HUMAN	52602.4	0.666	SERPINC1	Antithrombin-III (short name: ATIII)	1662	51	0.88	124	27664	2+	2291.15	0.007	3.05523	1	K.AFLEVNEEGSEAAASTAVVIAGR.S
21	1	sp|P01008|ANT3_HUMAN	52602.4	0.666	SERPINC1	Antithrombin-III (short name: ATIII)	1662	51	0.88	124	27691	3+	2291.15	1.024	10.4751	0.9985	K.AFLEVNEEGSEAAASTAVVIAGR.S
21	1	sp|P01008|ANT3_HUMAN	52602.4	0.666	SERPINC1	Antithrombin-III (short name: ATIII)	1662	51	0.88	124	5955	2+	850.405	0.979	24.6941	0.7664	K.FSPENTR.K
21	1	sp|P01008|ANT3_HUMAN	52602.4	0.666	SERPINC1	Antithrombin-III (short name: ATIII)	1662	51	0.88	124	6988	3+	1874.87	0.008	4.26696	0.9814	K.ATEDEGSEQKIPEATNR.R
21	1	sp|P01008|ANT3_HUMAN	52602.4	0.666	SERPINC1	Antithrombin-III (short name: ATIII)	1662	51	0.88	124	7629	2+	1780.68	0.014	7.86216	0.6056	K.ADGESCSASMM"YQEGK.F	138364	104576
21	1	sp|P01008|ANT3_HUMAN	52602.4	0.666	SERPINC1	Antithrombin-III (short name: ATIII)	1662	51	0.88	124	7636	2+	1783.7	-0.008	4.48506	0.8414	K.ADGESC'SASMM"YQEGK.F	138364	104576
21	1	sp|P01008|ANT3_HUMAN	52602.4	0.666	SERPINC1	Antithrombin-III (short name: ATIII)	1662	51	0.88	124	8124	2+	1780.68	0.01	5.61582	0.9211	K.ADGESCSASM"MYQEGK.F	92161.6	82949.2
21	1	sp|P01008|ANT3_HUMAN	52602.4	0.666	SERPINC1	Antithrombin-III (short name: ATIII)	1662	51	0.88	124	9567	2+	1764.69	1.006	3.40004	0.9999	K.ADGESCSASMMYQEGK.F	1.10396e+06	1563825
21	1	sp|P01008|ANT3_HUMAN	52602.4	0.666	SERPINC1	Antithrombin-III (short name: ATIII)	1662	51	0.88	124	9610	2+	1767.71	1.007	3.95993	1	K.ADGESC'SASMMYQEGK.F	1.08345e+06	1.53461e+06
21	1	sp|P01008|ANT3_HUMAN	52602.4	0.666	SERPINC1	Antithrombin-III (short name: ATIII)	1662	51	0.88	124	9778	2+	911.531	0.004	4.38822	0.995	K.LPGIVAEGR.D
21	1	sp|P01008|ANT3_HUMAN	52602.4	0.666	SERPINC1	Antithrombin-III (short name: ATIII)	1662	51	0.88	124	9907	2+	911.531	0.005	5.48528	1	K.LPGIVAEGR.D
21	1	sp|P01008|ANT3_HUMAN	52602.4	0.666	SERPINC1	Antithrombin-III (short name: ATIII)	1662	51	0.88	124	10041	2+	911.531	0.005	5.48528	0.6802	K.LPGIVAEGR.D
21	1	sp|P01008|ANT3_HUMAN	52602.4	0.666	SERPINC1	Antithrombin-III (short name: ATIII)	1662	51	0.88	124	11456	2+	908.472	0.005	5.50374	0.8994	R.IEDGFSLK.E
21	1	sp|P01008|ANT3_HUMAN	52602.4	0.666	SERPINC1	Antithrombin-III (short name: ATIII)	1662	51	0.88	124	11810	3+	1309.61	0.007	5.34512	0.8341	R.DDLYVSDAFHK.A
21	1	sp|P01008|ANT3_HUMAN	52602.4	0.666	SERPINC1	Antithrombin-III (short name: ATIII)	1662	51	0.88	124	11852	2+	1309.61	0.009	6.8723	1	R.DDLYVSDAFHK.A
21	1	sp|P01008|ANT3_HUMAN	52602.4	0.666	SERPINC1	Antithrombin-III (short name: ATIII)	1662	51	0.88	124	11942	3+	1309.61	0.006	4.58153	0.787	R.DDLYVSDAFHK.A
21	1	sp|P01008|ANT3_HUMAN	52602.4	0.666	SERPINC1	Antithrombin-III (short name: ATIII)	1662	51	0.88	124	11984	2+	1309.61	0.007	5.34512	0.9998	R.DDLYVSDAFHK.A
21	1	sp|P01008|ANT3_HUMAN	52602.4	0.666	SERPINC1	Antithrombin-III (short name: ATIII)	1662	51	0.88	124	13107	3+	1528.74	0.01	6.54132	0.9934	R.FATTFYQHLADSK.N
21	1	sp|P01008|ANT3_HUMAN	52602.4	0.666	SERPINC1	Antithrombin-III (short name: ATIII)	1662	51	0.88	124	13122	2+	1528.74	0.007	4.57893	1	R.FATTFYQHLADSK.N
21	1	sp|P01008|ANT3_HUMAN	52602.4	0.666	SERPINC1	Antithrombin-III (short name: ATIII)	1662	51	0.88	124	13238	3+	1528.74	0.008	5.23306	0.9452	R.FATTFYQHLADSK.N
21	1	sp|P01008|ANT3_HUMAN	52602.4	0.666	SERPINC1	Antithrombin-III (short name: ATIII)	1662	51	0.88	124	13251	2+	1528.74	0.008	5.23306	0.9839	R.FATTFYQHLADSK.N
21	1	sp|P01008|ANT3_HUMAN	52602.4	0.666	SERPINC1	Antithrombin-III (short name: ATIII)	1662	51	0.88	124	14848	3+	1586.89	0.009	5.67147	0.9619	R.RVAEGTQVLELPFK.G
21	1	sp|P01008|ANT3_HUMAN	52602.4	0.666	SERPINC1	Antithrombin-III (short name: ATIII)	1662	51	0.88	124	14850	2+	1586.89	0.009	5.67147	0.6207	R.RVAEGTQVLELPFK.G
21	1	sp|P01008|ANT3_HUMAN	52602.4	0.666	SERPINC1	Antithrombin-III (short name: ATIII)	1662	51	0.88	124	15021	2+	1340.66	0.009	6.71309	1	K.TSDQIHFFFAK.L
21	1	sp|P01008|ANT3_HUMAN	52602.4	0.666	SERPINC1	Antithrombin-III (short name: ATIII)	1662	51	0.88	124	16353	2+	1668.92	0.009	5.3927	0.9999	K.GDDITMVLILPKPEK.S
21	1	sp|P01008|ANT3_HUMAN	52602.4	0.666	SERPINC1	Antithrombin-III (short name: ATIII)	1662	51	0.88	124	16363	3+	1668.92	0.008	4.79351	0.9999	K.GDDITMVLILPKPEK.S
21	1	sp|P01008|ANT3_HUMAN	52602.4	0.666	SERPINC1	Antithrombin-III (short name: ATIII)	1662	51	0.88	124	16439	2+	1405.75	0.009	6.40227	0.9999	R.EVPLNTIIFM"GR.V
21	1	sp|P01008|ANT3_HUMAN	52602.4	0.666	SERPINC1	Antithrombin-III (short name: ATIII)	1662	51	0.88	124	16488	3+	1668.92	0.011	6.59107	0.7267	K.GDDITMVLILPKPEK.S
21	1	sp|P01008|ANT3_HUMAN	52602.4	0.666	SERPINC1	Antithrombin-III (short name: ATIII)	1662	51	0.88	124	16616	2+	2291.15	0.017	7.41985	1	K.AFLEVNEEGSEAAASTAVVIAGR.S
21	1	sp|P01008|ANT3_HUMAN	52602.4	0.666	SERPINC1	Antithrombin-III (short name: ATIII)	1662	51	0.88	124	16736	2+	2291.15	0.013	5.674	1	K.AFLEVNEEGSEAAASTAVVIAGR.S
21	1	sp|P01008|ANT3_HUMAN	52602.4	0.666	SERPINC1	Antithrombin-III (short name: ATIII)	1662	51	0.88	124	16747	3+	2291.15	0.014	6.11047	1	K.AFLEVNEEGSEAAASTAVVIAGR.S
21	1	sp|P01008|ANT3_HUMAN	52602.4	0.666	SERPINC1	Antithrombin-III (short name: ATIII)	1662	51	0.88	124	16857	2+	2291.15	0.015	6.54693	1	K.AFLEVNEEGSEAAASTAVVIAGR.S
21	1	sp|P01008|ANT3_HUMAN	52602.4	0.666	SERPINC1	Antithrombin-III (short name: ATIII)	1662	51	0.88	124	16868	3+	2291.15	0.013	5.674	1	K.AFLEVNEEGSEAAASTAVVIAGR.S
21	1	sp|P01008|ANT3_HUMAN	52602.4	0.666	SERPINC1	Antithrombin-III (short name: ATIII)	1662	51	0.88	124	16989	2+	2291.15	0.015	6.54693	1	K.AFLEVNEEGSEAAASTAVVIAGR.S
21	1	sp|P01008|ANT3_HUMAN	52602.4	0.666	SERPINC1	Antithrombin-III (short name: ATIII)	1662	51	0.88	124	17000	3+	2291.15	0.013	5.674	1	K.AFLEVNEEGSEAAASTAVVIAGR.S
21	1	sp|P01008|ANT3_HUMAN	52602.4	0.666	SERPINC1	Antithrombin-III (short name: ATIII)	1662	51	0.88	124	17111	2+	2291.15	0.014	6.11047	1	K.AFLEVNEEGSEAAASTAVVIAGR.S
21	1	sp|P01008|ANT3_HUMAN	52602.4	0.666	SERPINC1	Antithrombin-III (short name: ATIII)	1662	51	0.88	124	17121	3+	2291.15	0.014	6.11047	1	K.AFLEVNEEGSEAAASTAVVIAGR.S
21	1	sp|P01008|ANT3_HUMAN	52602.4	0.666	SERPINC1	Antithrombin-III (short name: ATIII)	1662	51	0.88	124	17231	2+	2291.15	0.015	6.54693	1	K.AFLEVNEEGSEAAASTAVVIAGR.S
21	1	sp|P01008|ANT3_HUMAN	52602.4	0.666	SERPINC1	Antithrombin-III (short name: ATIII)	1662	51	0.88	124	17242	3+	2291.15	0.012	5.23754	1	K.AFLEVNEEGSEAAASTAVVIAGR.S
21	1	sp|P01008|ANT3_HUMAN	52602.4	0.666	SERPINC1	Antithrombin-III (short name: ATIII)	1662	51	0.88	124	17353	2+	2291.15	0.012	5.23754	1	K.AFLEVNEEGSEAAASTAVVIAGR.S
21	1	sp|P01008|ANT3_HUMAN	52602.4	0.666	SERPINC1	Antithrombin-III (short name: ATIII)	1662	51	0.88	124	17374	3+	2291.15	0.015	6.54693	1	K.AFLEVNEEGSEAAASTAVVIAGR.S
21	1	sp|P01008|ANT3_HUMAN	52602.4	0.666	SERPINC1	Antithrombin-III (short name: ATIII)	1662	51	0.88	124	17594	3+	2291.15	0.015	6.54693	1	K.AFLEVNEEGSEAAASTAVVIAGR.S
21	1	sp|P01008|ANT3_HUMAN	52602.4	0.666	SERPINC1	Antithrombin-III (short name: ATIII)	1662	51	0.88	124	17606	2+	2291.15	0.015	6.54693	1	K.AFLEVNEEGSEAAASTAVVIAGR.S
21	1	sp|P01008|ANT3_HUMAN	52602.4	0.666	SERPINC1	Antithrombin-III (short name: ATIII)	1662	51	0.88	124	17715	3+	2291.15	1.024	10.4751	1	K.AFLEVNEEGSEAAASTAVVIAGR.S
21	1	sp|P01008|ANT3_HUMAN	52602.4	0.666	SERPINC1	Antithrombin-III (short name: ATIII)	1662	51	0.88	124	17727	2+	2291.15	0.013	5.674	1	K.AFLEVNEEGSEAAASTAVVIAGR.S
21	1	sp|P01008|ANT3_HUMAN	52602.4	0.666	SERPINC1	Antithrombin-III (short name: ATIII)	1662	51	0.88	124	17836	3+	2291.15	0.014	6.11047	1	K.AFLEVNEEGSEAAASTAVVIAGR.S
21	1	sp|P01008|ANT3_HUMAN	52602.4	0.666	SERPINC1	Antithrombin-III (short name: ATIII)	1662	51	0.88	124	17859	2+	2291.15	0.013	5.674	1	K.AFLEVNEEGSEAAASTAVVIAGR.S
21	1	sp|P01008|ANT3_HUMAN	52602.4	0.666	SERPINC1	Antithrombin-III (short name: ATIII)	1662	51	0.88	124	17957	3+	2291.15	1.024	10.4751	1	K.AFLEVNEEGSEAAASTAVVIAGR.S
21	1	sp|P01008|ANT3_HUMAN	52602.4	0.666	SERPINC1	Antithrombin-III (short name: ATIII)	1662	51	0.88	124	17980	2+	2291.15	0.014	6.11047	1	K.AFLEVNEEGSEAAASTAVVIAGR.S
21	1	sp|P01008|ANT3_HUMAN	52602.4	0.666	SERPINC1	Antithrombin-III (short name: ATIII)	1662	51	0.88	124	18051	2+	1864.9	0.01	5.36222	0.9981	K.EQLQDM"GLVDLFSPEK.S
21	1	sp|P01008|ANT3_HUMAN	52602.4	0.666	SERPINC1	Antithrombin-III (short name: ATIII)	1662	51	0.88	124	18089	3+	2291.15	0.015	6.54693	1	K.AFLEVNEEGSEAAASTAVVIAGR.S
21	1	sp|P01008|ANT3_HUMAN	52602.4	0.666	SERPINC1	Antithrombin-III (short name: ATIII)	1662	51	0.88	124	18112	2+	2291.15	0.015	6.54693	1	K.AFLEVNEEGSEAAASTAVVIAGR.S
21	1	sp|P01008|ANT3_HUMAN	52602.4	0.666	SERPINC1	Antithrombin-III (short name: ATIII)	1662	51	0.88	124	18211	3+	2291.15	0.014	6.11047	1	K.AFLEVNEEGSEAAASTAVVIAGR.S
21	1	sp|P01008|ANT3_HUMAN	52602.4	0.666	SERPINC1	Antithrombin-III (short name: ATIII)	1662	51	0.88	124	18233	2+	2291.15	0.011	4.80108	1	K.AFLEVNEEGSEAAASTAVVIAGR.S
21	1	sp|P01008|ANT3_HUMAN	52602.4	0.666	SERPINC1	Antithrombin-III (short name: ATIII)	1662	51	0.88	124	18241	2+	1389.76	0.006	4.3173	0.7434	R.EVPLNTIIFMGR.V
21	1	sp|P01008|ANT3_HUMAN	52602.4	0.666	SERPINC1	Antithrombin-III (short name: ATIII)	1662	51	0.88	124	18343	3+	2291.15	0.014	6.11047	1	K.AFLEVNEEGSEAAASTAVVIAGR.S
21	1	sp|P01008|ANT3_HUMAN	52602.4	0.666	SERPINC1	Antithrombin-III (short name: ATIII)	1662	51	0.88	124	18364	2+	1389.76	0.007	5.03686	0.9996	R.EVPLNTIIFMGR.V
21	1	sp|P01008|ANT3_HUMAN	52602.4	0.666	SERPINC1	Antithrombin-III (short name: ATIII)	1662	51	0.88	124	18365	2+	2291.15	0.012	5.23754	1	K.AFLEVNEEGSEAAASTAVVIAGR.S
21	1	sp|P01008|ANT3_HUMAN	52602.4	0.666	SERPINC1	Antithrombin-III (short name: ATIII)	1662	51	0.88	124	18464	3+	2291.15	0.01	4.36462	1	K.AFLEVNEEGSEAAASTAVVIAGR.S
21	1	sp|P01008|ANT3_HUMAN	52602.4	0.666	SERPINC1	Antithrombin-III (short name: ATIII)	1662	51	0.88	124	18499	2+	2291.15	0.013	5.674	1	K.AFLEVNEEGSEAAASTAVVIAGR.S
21	1	sp|P01008|ANT3_HUMAN	52602.4	0.666	SERPINC1	Antithrombin-III (short name: ATIII)	1662	51	0.88	124	18599	3+	2291.15	0.014	6.11047	0.9999	K.AFLEVNEEGSEAAASTAVVIAGR.S
21	1	sp|P01008|ANT3_HUMAN	52602.4	0.666	SERPINC1	Antithrombin-III (short name: ATIII)	1662	51	0.88	124	18630	2+	2291.15	0.017	7.41985	1	K.AFLEVNEEGSEAAASTAVVIAGR.S
21	1	sp|P01008|ANT3_HUMAN	52602.4	0.666	SERPINC1	Antithrombin-III (short name: ATIII)	1662	51	0.88	124	18731	3+	2291.15	0.013	5.674	1	K.AFLEVNEEGSEAAASTAVVIAGR.S
21	1	sp|P01008|ANT3_HUMAN	52602.4	0.666	SERPINC1	Antithrombin-III (short name: ATIII)	1662	51	0.88	124	18765	2+	2291.15	0.016	6.98339	1	K.AFLEVNEEGSEAAASTAVVIAGR.S
21	1	sp|P01008|ANT3_HUMAN	52602.4	0.666	SERPINC1	Antithrombin-III (short name: ATIII)	1662	51	0.88	124	18938	3+	2291.15	0.012	5.23754	1	K.AFLEVNEEGSEAAASTAVVIAGR.S
21	1	sp|P01008|ANT3_HUMAN	52602.4	0.666	SERPINC1	Antithrombin-III (short name: ATIII)	1662	51	0.88	124	18982	2+	2291.15	0.013	5.674	0.9999	K.AFLEVNEEGSEAAASTAVVIAGR.S
21	1	sp|P01008|ANT3_HUMAN	52602.4	0.666	SERPINC1	Antithrombin-III (short name: ATIII)	1662	51	0.88	124	19058	3+	2291.15	0.014	6.11047	1	K.AFLEVNEEGSEAAASTAVVIAGR.S
21	1	sp|P01008|ANT3_HUMAN	52602.4	0.666	SERPINC1	Antithrombin-III (short name: ATIII)	1662	51	0.88	124	19191	3+	2291.15	0.015	6.54693	1	K.AFLEVNEEGSEAAASTAVVIAGR.S
21	1	sp|P01008|ANT3_HUMAN	52602.4	0.666	SERPINC1	Antithrombin-III (short name: ATIII)	1662	51	0.88	124	19234	2+	2291.15	0.014	6.11047	0.9998	K.AFLEVNEEGSEAAASTAVVIAGR.S
21	1	sp|P01008|ANT3_HUMAN	52602.4	0.666	SERPINC1	Antithrombin-III (short name: ATIII)	1662	51	0.88	124	19357	2+	2291.15	0.004	1.74585	1	K.AFLEVNEEGSEAAASTAVVIAGR.S
21	1	sp|P01008|ANT3_HUMAN	52602.4	0.666	SERPINC1	Antithrombin-III (short name: ATIII)	1662	51	0.88	124	19456	3+	2291.15	0.014	6.11047	0.9995	K.AFLEVNEEGSEAAASTAVVIAGR.S
21	1	sp|P01008|ANT3_HUMAN	52602.4	0.666	SERPINC1	Antithrombin-III (short name: ATIII)	1662	51	0.88	124	19487	2+	2291.15	0.01	4.36462	0.9999	K.AFLEVNEEGSEAAASTAVVIAGR.S
21	1	sp|P01008|ANT3_HUMAN	52602.4	0.666	SERPINC1	Antithrombin-III (short name: ATIII)	1662	51	0.88	124	19590	3+	2291.15	0.014	6.11047	0.9194	K.AFLEVNEEGSEAAASTAVVIAGR.S
21	1	sp|P01008|ANT3_HUMAN	52602.4	0.666	SERPINC1	Antithrombin-III (short name: ATIII)	1662	51	0.88	124	19621	2+	2291.15	0.014	6.11047	0.9996	K.AFLEVNEEGSEAAASTAVVIAGR.S
21	1	sp|P01008|ANT3_HUMAN	52602.4	0.666	SERPINC1	Antithrombin-III (short name: ATIII)	1662	51	0.88	124	19718	3+	2291.15	0.013	5.674	0.9998	K.AFLEVNEEGSEAAASTAVVIAGR.S
21	1	sp|P01008|ANT3_HUMAN	52602.4	0.666	SERPINC1	Antithrombin-III (short name: ATIII)	1662	51	0.88	124	19751	2+	2291.15	1.022	9.60216	0.9528	K.AFLEVNEEGSEAAASTAVVIAGR.S
21	1	sp|P01008|ANT3_HUMAN	52602.4	0.666	SERPINC1	Antithrombin-III (short name: ATIII)	1662	51	0.88	124	19840	3+	2291.15	0.013	5.674	1	K.AFLEVNEEGSEAAASTAVVIAGR.S
21	1	sp|P01008|ANT3_HUMAN	52602.4	0.666	SERPINC1	Antithrombin-III (short name: ATIII)	1662	51	0.88	124	19874	2+	2291.15	0.018	7.85631	1	K.AFLEVNEEGSEAAASTAVVIAGR.S
21	1	sp|P01008|ANT3_HUMAN	52602.4	0.666	SERPINC1	Antithrombin-III (short name: ATIII)	1662	51	0.88	124	19961	3+	2291.15	0.014	6.11047	0.9998	K.AFLEVNEEGSEAAASTAVVIAGR.S
21	1	sp|P01008|ANT3_HUMAN	52602.4	0.666	SERPINC1	Antithrombin-III (short name: ATIII)	1662	51	0.88	124	19995	2+	2291.15	0.016	6.98339	0.9997	K.AFLEVNEEGSEAAASTAVVIAGR.S
21	1	sp|P01008|ANT3_HUMAN	52602.4	0.666	SERPINC1	Antithrombin-III (short name: ATIII)	1662	51	0.88	124	20083	3+	2291.15	0.016	6.98339	0.9788	K.AFLEVNEEGSEAAASTAVVIAGR.S
21	1	sp|P01008|ANT3_HUMAN	52602.4	0.666	SERPINC1	Antithrombin-III (short name: ATIII)	1662	51	0.88	124	20115	2+	2291.15	0.015	6.54693	0.9999	K.AFLEVNEEGSEAAASTAVVIAGR.S
21	1	sp|P01008|ANT3_HUMAN	52602.4	0.666	SERPINC1	Antithrombin-III (short name: ATIII)	1662	51	0.88	124	20202	3+	2291.15	0.017	7.41985	1	K.AFLEVNEEGSEAAASTAVVIAGR.S
21	1	sp|P01008|ANT3_HUMAN	52602.4	0.666	SERPINC1	Antithrombin-III (short name: ATIII)	1662	51	0.88	124	20236	2+	2291.15	0.013	5.674	0.9955	K.AFLEVNEEGSEAAASTAVVIAGR.S
21	1	sp|P01008|ANT3_HUMAN	52602.4	0.666	SERPINC1	Antithrombin-III (short name: ATIII)	1662	51	0.88	124	20323	3+	2291.15	0.01	4.36462	0.9983	K.AFLEVNEEGSEAAASTAVVIAGR.S
21	1	sp|P01008|ANT3_HUMAN	52602.4	0.666	SERPINC1	Antithrombin-III (short name: ATIII)	1662	51	0.88	124	20356	2+	2291.15	0.012	5.23754	0.9999	K.AFLEVNEEGSEAAASTAVVIAGR.S
21	1	sp|P01008|ANT3_HUMAN	52602.4	0.666	SERPINC1	Antithrombin-III (short name: ATIII)	1662	51	0.88	124	20445	3+	2291.15	0.014	6.11047	0.9999	K.AFLEVNEEGSEAAASTAVVIAGR.S
21	1	sp|P01008|ANT3_HUMAN	52602.4	0.666	SERPINC1	Antithrombin-III (short name: ATIII)	1662	51	0.88	124	20479	2+	2291.15	0.011	4.80108	0.9995	K.AFLEVNEEGSEAAASTAVVIAGR.S
21	1	sp|P01008|ANT3_HUMAN	52602.4	0.666	SERPINC1	Antithrombin-III (short name: ATIII)	1662	51	0.88	124	20564	3+	2291.15	0.011	4.80108	0.9727	K.AFLEVNEEGSEAAASTAVVIAGR.S
21	1	sp|P01008|ANT3_HUMAN	52602.4	0.666	SERPINC1	Antithrombin-III (short name: ATIII)	1662	51	0.88	124	20599	2+	2291.15	0.014	6.11047	0.9565	K.AFLEVNEEGSEAAASTAVVIAGR.S
21	1	sp|P01008|ANT3_HUMAN	52602.4	0.666	SERPINC1	Antithrombin-III (short name: ATIII)	1662	51	0.88	124	20685	3+	2291.15	0.016	6.98339	1	K.AFLEVNEEGSEAAASTAVVIAGR.S
21	1	sp|P01008|ANT3_HUMAN	52602.4	0.666	SERPINC1	Antithrombin-III (short name: ATIII)	1662	51	0.88	124	20720	2+	2291.15	0.01	4.36462	1	K.AFLEVNEEGSEAAASTAVVIAGR.S
21	1	sp|P01008|ANT3_HUMAN	52602.4	0.666	SERPINC1	Antithrombin-III (short name: ATIII)	1662	51	0.88	124	20807	3+	2291.15	0.014	6.11047	0.9993	K.AFLEVNEEGSEAAASTAVVIAGR.S
21	1	sp|P01008|ANT3_HUMAN	52602.4	0.666	SERPINC1	Antithrombin-III (short name: ATIII)	1662	51	0.88	124	20841	2+	2291.15	0.017	7.41985	0.9997	K.AFLEVNEEGSEAAASTAVVIAGR.S
21	1	sp|P01008|ANT3_HUMAN	52602.4	0.666	SERPINC1	Antithrombin-III (short name: ATIII)	1662	51	0.88	124	20929	3+	2291.15	0.015	6.54693	1	K.AFLEVNEEGSEAAASTAVVIAGR.S
21	1	sp|P01008|ANT3_HUMAN	52602.4	0.666	SERPINC1	Antithrombin-III (short name: ATIII)	1662	51	0.88	124	21050	3+	2291.15	0.015	6.54693	0.9421	K.AFLEVNEEGSEAAASTAVVIAGR.S
21	1	sp|P01008|ANT3_HUMAN	52602.4	0.666	SERPINC1	Antithrombin-III (short name: ATIII)	1662	51	0.88	124	21084	2+	2291.15	0.014	6.11047	0.9999	K.AFLEVNEEGSEAAASTAVVIAGR.S
21	1	sp|P01008|ANT3_HUMAN	52602.4	0.666	SERPINC1	Antithrombin-III (short name: ATIII)	1662	51	0.88	124	21170	3+	2291.15	0.014	6.11047	0.9999	K.AFLEVNEEGSEAAASTAVVIAGR.S
21	1	sp|P01008|ANT3_HUMAN	52602.4	0.666	SERPINC1	Antithrombin-III (short name: ATIII)	1662	51	0.88	124	21207	2+	2291.15	0.014	6.11047	0.7364	K.AFLEVNEEGSEAAASTAVVIAGR.S
21	1	sp|P01008|ANT3_HUMAN	52602.4	0.666	SERPINC1	Antithrombin-III (short name: ATIII)	1662	51	0.88	124	21302	3+	2291.15	0.011	4.80108	1	K.AFLEVNEEGSEAAASTAVVIAGR.S
21	1	sp|P01008|ANT3_HUMAN	52602.4	0.666	SERPINC1	Antithrombin-III (short name: ATIII)	1662	51	0.88	124	21327	2+	2291.15	0.014	6.11047	0.9963	K.AFLEVNEEGSEAAASTAVVIAGR.S
21	1	sp|P01008|ANT3_HUMAN	52602.4	0.666	SERPINC1	Antithrombin-III (short name: ATIII)	1662	51	0.88	124	21449	2+	2291.15	0.015	6.54693	0.9906	K.AFLEVNEEGSEAAASTAVVIAGR.S
21	1	sp|P01008|ANT3_HUMAN	52602.4	0.666	SERPINC1	Antithrombin-III (short name: ATIII)	1662	51	0.88	124	21516	3+	2291.15	0.017	7.41985	0.6347	K.AFLEVNEEGSEAAASTAVVIAGR.S
21	1	sp|P01008|ANT3_HUMAN	52602.4	0.666	SERPINC1	Antithrombin-III (short name: ATIII)	1662	51	0.88	124	21569	2+	2291.15	0.014	6.11047	0.9996	K.AFLEVNEEGSEAAASTAVVIAGR.S
21	1	sp|P01008|ANT3_HUMAN	52602.4	0.666	SERPINC1	Antithrombin-III (short name: ATIII)	1662	51	0.88	124	21637	3+	2291.15	0.015	6.54693	0.9999	K.AFLEVNEEGSEAAASTAVVIAGR.S
21	1	sp|P01008|ANT3_HUMAN	52602.4	0.666	SERPINC1	Antithrombin-III (short name: ATIII)	1662	51	0.88	124	21692	2+	2291.15	0.016	6.98339	1	K.AFLEVNEEGSEAAASTAVVIAGR.S
21	1	sp|P01008|ANT3_HUMAN	52602.4	0.666	SERPINC1	Antithrombin-III (short name: ATIII)	1662	51	0.88	124	21757	3+	2291.15	0.015	6.54693	0.9993	K.AFLEVNEEGSEAAASTAVVIAGR.S
21	1	sp|P01008|ANT3_HUMAN	52602.4	0.666	SERPINC1	Antithrombin-III (short name: ATIII)	1662	51	0.88	124	21833	2+	2291.15	0.013	5.674	1	K.AFLEVNEEGSEAAASTAVVIAGR.S
21	1	sp|P01008|ANT3_HUMAN	52602.4	0.666	SERPINC1	Antithrombin-III (short name: ATIII)	1662	51	0.88	124	21877	3+	2291.15	0.017	7.41985	0.796	K.AFLEVNEEGSEAAASTAVVIAGR.S
21	1	sp|P01008|ANT3_HUMAN	52602.4	0.666	SERPINC1	Antithrombin-III (short name: ATIII)	1662	51	0.88	124	21952	2+	2291.15	0.015	6.54693	1	K.AFLEVNEEGSEAAASTAVVIAGR.S
21	1	sp|P01008|ANT3_HUMAN	52602.4	0.666	SERPINC1	Antithrombin-III (short name: ATIII)	1662	51	0.88	124	22000	3+	2291.15	0.015	6.54693	0.9169	K.AFLEVNEEGSEAAASTAVVIAGR.S
21	1	sp|P01008|ANT3_HUMAN	52602.4	0.666	SERPINC1	Antithrombin-III (short name: ATIII)	1662	51	0.88	124	22073	2+	2291.15	0.018	7.85631	0.9987	K.AFLEVNEEGSEAAASTAVVIAGR.S
21	1	sp|P01008|ANT3_HUMAN	52602.4	0.666	SERPINC1	Antithrombin-III (short name: ATIII)	1662	51	0.88	124	22130	3+	2291.15	0.015	6.54693	0.9999	K.AFLEVNEEGSEAAASTAVVIAGR.S
21	1	sp|P01008|ANT3_HUMAN	52602.4	0.666	SERPINC1	Antithrombin-III (short name: ATIII)	1662	51	0.88	124	22205	2+	2291.15	0.012	5.23754	1	K.AFLEVNEEGSEAAASTAVVIAGR.S
21	1	sp|P01008|ANT3_HUMAN	52602.4	0.666	SERPINC1	Antithrombin-III (short name: ATIII)	1662	51	0.88	124	22264	3+	2291.15	0.015	6.54693	0.9992	K.AFLEVNEEGSEAAASTAVVIAGR.S
21	1	sp|P01008|ANT3_HUMAN	52602.4	0.666	SERPINC1	Antithrombin-III (short name: ATIII)	1662	51	0.88	124	22293	2+	2299.13	0.013	5.65432	0.9989	K.NDNDNIFLSPLSISTAFAMTK.L
21	1	sp|P01008|ANT3_HUMAN	52602.4	0.666	SERPINC1	Antithrombin-III (short name: ATIII)	1662	51	0.88	124	22310	3+	2299.13	0.008	3.47958	0.9997	K.NDNDNIFLSPLSISTAFAMTK.L
21	1	sp|P01008|ANT3_HUMAN	52602.4	0.666	SERPINC1	Antithrombin-III (short name: ATIII)	1662	51	0.88	124	22341	2+	2291.15	0.012	5.23754	0.9998	K.AFLEVNEEGSEAAASTAVVIAGR.S
21	1	sp|P01008|ANT3_HUMAN	52602.4	0.666	SERPINC1	Antithrombin-III (short name: ATIII)	1662	51	0.88	124	22396	3+	2291.15	0.015	6.54693	1	K.AFLEVNEEGSEAAASTAVVIAGR.S
21	1	sp|P01008|ANT3_HUMAN	52602.4	0.666	SERPINC1	Antithrombin-III (short name: ATIII)	1662	51	0.88	124	22472	2+	2291.15	0.015	6.54693	0.9817	K.AFLEVNEEGSEAAASTAVVIAGR.S
21	1	sp|P01008|ANT3_HUMAN	52602.4	0.666	SERPINC1	Antithrombin-III (short name: ATIII)	1662	51	0.88	124	22529	3+	2291.15	0.019	8.29278	0.9994	K.AFLEVNEEGSEAAASTAVVIAGR.S
21	1	sp|P01008|ANT3_HUMAN	52602.4	0.666	SERPINC1	Antithrombin-III (short name: ATIII)	1662	51	0.88	124	22661	3+	2291.15	0.017	7.41985	0.9999	K.AFLEVNEEGSEAAASTAVVIAGR.S
21	1	sp|P01008|ANT3_HUMAN	52602.4	0.666	SERPINC1	Antithrombin-III (short name: ATIII)	1662	51	0.88	124	22735	2+	2291.15	0.016	6.98339	0.985	K.AFLEVNEEGSEAAASTAVVIAGR.S
21	1	sp|P01008|ANT3_HUMAN	52602.4	0.666	SERPINC1	Antithrombin-III (short name: ATIII)	1662	51	0.88	124	22790	3+	2291.15	0.013	5.674	0.9999	K.AFLEVNEEGSEAAASTAVVIAGR.S
21	1	sp|P01008|ANT3_HUMAN	52602.4	0.666	SERPINC1	Antithrombin-III (short name: ATIII)	1662	51	0.88	124	22867	2+	2291.15	0.018	7.85631	0.7771	K.AFLEVNEEGSEAAASTAVVIAGR.S
21	1	sp|P01008|ANT3_HUMAN	52602.4	0.666	SERPINC1	Antithrombin-III (short name: ATIII)	1662	51	0.88	124	23108	2+	2291.15	0.01	4.36462	0.9999	K.AFLEVNEEGSEAAASTAVVIAGR.S
21	1	sp|P01008|ANT3_HUMAN	52602.4	0.666	SERPINC1	Antithrombin-III (short name: ATIII)	1662	51	0.88	124	23186	3+	2291.15	0.015	6.54693	1	K.AFLEVNEEGSEAAASTAVVIAGR.S
21	1	sp|P01008|ANT3_HUMAN	52602.4	0.666	SERPINC1	Antithrombin-III (short name: ATIII)	1662	51	0.88	124	23230	2+	2291.15	0.015	6.54693	0.7314	K.AFLEVNEEGSEAAASTAVVIAGR.S
21	1	sp|P01008|ANT3_HUMAN	52602.4	0.666	SERPINC1	Antithrombin-III (short name: ATIII)	1662	51	0.88	124	23362	2+	2291.15	0.023	10.0386	0.98	K.AFLEVNEEGSEAAASTAVVIAGR.S
21	1	sp|P01008|ANT3_HUMAN	52602.4	0.666	SERPINC1	Antithrombin-III (short name: ATIII)	1662	51	0.88	124	23439	3+	2291.15	0.011	4.80108	0.9993	K.AFLEVNEEGSEAAASTAVVIAGR.S
21	1	sp|P01008|ANT3_HUMAN	52602.4	0.666	SERPINC1	Antithrombin-III (short name: ATIII)	1662	51	0.88	124	23495	2+	2291.15	0.016	6.98339	0.9965	K.AFLEVNEEGSEAAASTAVVIAGR.S
21	1	sp|P01008|ANT3_HUMAN	52602.4	0.666	SERPINC1	Antithrombin-III (short name: ATIII)	1662	51	0.88	124	23572	3+	2291.15	0.008	3.49169	0.9984	K.AFLEVNEEGSEAAASTAVVIAGR.S
21	1	sp|P01008|ANT3_HUMAN	52602.4	0.666	SERPINC1	Antithrombin-III (short name: ATIII)	1662	51	0.88	124	23627	2+	2291.15	0.008	3.49169	0.9949	K.AFLEVNEEGSEAAASTAVVIAGR.S
21	1	sp|P01008|ANT3_HUMAN	52602.4	0.666	SERPINC1	Antithrombin-III (short name: ATIII)	1662	51	0.88	124	23876	3+	2291.15	0.019	8.29278	0.9999	K.AFLEVNEEGSEAAASTAVVIAGR.S
21	1	sp|P01008|ANT3_HUMAN	52602.4	0.666	SERPINC1	Antithrombin-III (short name: ATIII)	1662	51	0.88	124	23898	2+	2291.15	0.014	6.11047	1	K.AFLEVNEEGSEAAASTAVVIAGR.S
21	1	sp|P01008|ANT3_HUMAN	52602.4	0.666	SERPINC1	Antithrombin-III (short name: ATIII)	1662	51	0.88	124	24012	3+	2291.15	0.014	6.11047	1	K.AFLEVNEEGSEAAASTAVVIAGR.S
21	1	sp|P01008|ANT3_HUMAN	52602.4	0.666	SERPINC1	Antithrombin-III (short name: ATIII)	1662	51	0.88	124	24022	2+	2291.15	0.017	7.41985	1	K.AFLEVNEEGSEAAASTAVVIAGR.S
21	1	sp|P01008|ANT3_HUMAN	52602.4	0.666	SERPINC1	Antithrombin-III (short name: ATIII)	1662	51	0.88	124	24132	2+	2804.57	0.019	6.77466	1	R.ITDVIPSEAINELTVLVLVNTIYFK.G
21	1	sp|P01008|ANT3_HUMAN	52602.4	0.666	SERPINC1	Antithrombin-III (short name: ATIII)	1662	51	0.88	124	24133	3+	2804.57	0.018	6.4181	0.9999	R.ITDVIPSEAINELTVLVLVNTIYFK.G
21	1	sp|P01008|ANT3_HUMAN	52602.4	0.666	SERPINC1	Antithrombin-III (short name: ATIII)	1662	51	0.88	124	24188	2+	2291.15	0.011	4.80108	1	K.AFLEVNEEGSEAAASTAVVIAGR.S
21	1	sp|P01008|ANT3_HUMAN	52602.4	0.666	SERPINC1	Antithrombin-III (short name: ATIII)	1662	51	0.88	124	24264	3+	2804.57	0.017	6.06154	1	R.ITDVIPSEAINELTVLVLVNTIYFK.G
21	1	sp|P01008|ANT3_HUMAN	52602.4	0.666	SERPINC1	Antithrombin-III (short name: ATIII)	1662	51	0.88	124	24363	2+	2291.15	0.022	9.60216	0.9991	K.AFLEVNEEGSEAAASTAVVIAGR.S
21	1	sp|P01008|ANT3_HUMAN	52602.4	0.666	SERPINC1	Antithrombin-III (short name: ATIII)	1662	51	0.88	124	24385	3+	2804.57	0.015	5.34841	0.9999	R.ITDVIPSEAINELTVLVLVNTIYFK.G
21	1	sp|P01008|ANT3_HUMAN	52602.4	0.666	SERPINC1	Antithrombin-III (short name: ATIII)	1662	51	0.88	124	24509	3+	2804.57	0.011	3.92217	0.8019	R.ITDVIPSEAINELTVLVLVNTIYFK.G
21	1	sp|P01008|ANT3_HUMAN	52602.4	0.666	SERPINC1	Antithrombin-III (short name: ATIII)	1662	51	0.88	124	24634	3+	2804.57	0.012	4.27873	0.9895	R.ITDVIPSEAINELTVLVLVNTIYFK.G
21	1	sp|P01008|ANT3_HUMAN	52602.4	0.666	SERPINC1	Antithrombin-III (short name: ATIII)	1662	51	0.88	124	24761	3+	2804.57	0.011	3.92217	0.9634	R.ITDVIPSEAINELTVLVLVNTIYFK.G
21	1	sp|P01008|ANT3_HUMAN	52602.4	0.666	SERPINC1	Antithrombin-III (short name: ATIII)	1662	51	0.88	124	24888	3+	2804.57	0.018	6.4181	0.6349	R.ITDVIPSEAINELTVLVLVNTIYFK.G
21	1	sp|P01008|ANT3_HUMAN	52602.4	0.666	SERPINC1	Antithrombin-III (short name: ATIII)	1662	51	0.88	124	25929	2+	2291.15	0.007	3.05523	0.8047	K.AFLEVNEEGSEAAASTAVVIAGR.S
21	1	sp|P01008|ANT3_HUMAN	52602.4	0.666	SERPINC1	Antithrombin-III (short name: ATIII)	1662	51	0.88	124	25950	3+	2291.15	0.013	5.674	0.6253	K.AFLEVNEEGSEAAASTAVVIAGR.S
21	1	sp|P01008|ANT3_HUMAN	52602.4	0.666	SERPINC1	Antithrombin-III (short name: ATIII)	1662	51	0.88	124	26049	2+	2291.15	0.009	3.92816	1	K.AFLEVNEEGSEAAASTAVVIAGR.S
21	1	sp|P01008|ANT3_HUMAN	52602.4	0.666	SERPINC1	Antithrombin-III (short name: ATIII)	1662	51	0.88	124	26083	3+	2291.15	0.019	8.29278	1	K.AFLEVNEEGSEAAASTAVVIAGR.S
21	1	sp|P01008|ANT3_HUMAN	52602.4	0.666	SERPINC1	Antithrombin-III (short name: ATIII)	1662	51	0.88	124	26174	2+	2291.15	0.014	6.11047	0.9999	K.AFLEVNEEGSEAAASTAVVIAGR.S
21	1	sp|P01008|ANT3_HUMAN	52602.4	0.666	SERPINC1	Antithrombin-III (short name: ATIII)	1662	51	0.88	124	26208	3+	2291.15	0.009	3.92816	0.9999	K.AFLEVNEEGSEAAASTAVVIAGR.S
21	1	sp|P01008|ANT3_HUMAN	52602.4	0.666	SERPINC1	Antithrombin-III (short name: ATIII)	1662	51	0.88	124	4630	2+	800.426	0.003	3.748	0.8544	K.IPEATNR.R
21	1	sp|P01008|ANT3_HUMAN	52602.4	0.666	SERPINC1	Antithrombin-III (short name: ATIII)	1662	51	0.88	124	5976	3+	2002.97	0.006	2.99556	0.9955	K.KATEDEGSEQKIPEATNR.R
21	1	sp|P01008|ANT3_HUMAN	52602.4	0.666	SERPINC1	Antithrombin-III (short name: ATIII)	1662	51	0.88	124	6104	3+	2002.97	0.01	4.99259	0.9996	K.KATEDEGSEQKIPEATNR.R
21	1	sp|P01008|ANT3_HUMAN	52602.4	0.666	SERPINC1	Antithrombin-III (short name: ATIII)	1662	51	0.88	124	6264	3+	2002.97	0.01	4.99259	0.7604	K.KATEDEGSEQKIPEATNR.R
21	1	sp|P01008|ANT3_HUMAN	52602.4	0.666	SERPINC1	Antithrombin-III (short name: ATIII)	1662	51	0.88	124	6780	3+	1874.87	0.01	5.33369	0.9986	K.ATEDEGSEQKIPEATNR.R
21	1	sp|P01008|ANT3_HUMAN	52602.4	0.666	SERPINC1	Antithrombin-III (short name: ATIII)	1662	51	0.88	124	6853	2+	1874.87	0.012	6.40043	1	K.ATEDEGSEQKIPEATNR.R
21	1	sp|P01008|ANT3_HUMAN	52602.4	0.666	SERPINC1	Antithrombin-III (short name: ATIII)	1662	51	0.88	124	6917	3+	1874.87	0.011	5.86706	1	K.ATEDEGSEQKIPEATNR.R
21	1	sp|P01008|ANT3_HUMAN	52602.4	0.666	SERPINC1	Antithrombin-III (short name: ATIII)	1662	51	0.88	124	6983	2+	1874.87	0.011	5.86706	0.9999	K.ATEDEGSEQKIPEATNR.R
21	1	sp|P01008|ANT3_HUMAN	52602.4	0.666	SERPINC1	Antithrombin-III (short name: ATIII)	1662	51	0.88	124	7049	3+	1874.87	0.01	5.33369	0.9479	K.ATEDEGSEQKIPEATNR.R
21	1	sp|P01008|ANT3_HUMAN	52602.4	0.666	SERPINC1	Antithrombin-III (short name: ATIII)	1662	51	0.88	124	7182	3+	1874.87	0.011	5.86706	0.9985	K.ATEDEGSEQKIPEATNR.R
21	1	sp|P01008|ANT3_HUMAN	52602.4	0.666	SERPINC1	Antithrombin-III (short name: ATIII)	1662	51	0.88	124	7325	3+	1874.87	0.009	4.80033	0.963	K.ATEDEGSEQKIPEATNR.R
21	1	sp|P01008|ANT3_HUMAN	52602.4	0.666	SERPINC1	Antithrombin-III (short name: ATIII)	1662	51	0.88	124	8318	2+	917.52	0.005	5.44947	0.6735	R.RVWELSK.A
21	1	sp|P01008|ANT3_HUMAN	52602.4	0.666	SERPINC1	Antithrombin-III (short name: ATIII)	1662	51	0.88	124	9144	2+	1126.66	0.006	5.32549	0.9675	K.SKLPGIVAEGR.D
21	1	sp|P01008|ANT3_HUMAN	52602.4	0.666	SERPINC1	Antithrombin-III (short name: ATIII)	1662	51	0.88	124	9784	2+	1767.71	0.002	1.13141	0.9999	K.ADGESC'SASMMYQEGK.F	5819.34	44259.2
21	1	sp|P01008|ANT3_HUMAN	52602.4	0.666	SERPINC1	Antithrombin-III (short name: ATIII)	1662	51	0.88	124	10043	2+	911.531	0.004	4.38822	0.9997	K.LPGIVAEGR.D
21	1	sp|P01008|ANT3_HUMAN	52602.4	0.666	SERPINC1	Antithrombin-III (short name: ATIII)	1662	51	0.88	124	12081	3+	1309.61	0.006	4.58153	0.9807	R.DDLYVSDAFHK.A
21	1	sp|P01008|ANT3_HUMAN	52602.4	0.666	SERPINC1	Antithrombin-III (short name: ATIII)	1662	51	0.88	124	13387	3+	1528.74	0.006	3.92479	0.9663	R.FATTFYQHLADSK.N
21	1	sp|P01008|ANT3_HUMAN	52602.4	0.666	SERPINC1	Antithrombin-III (short name: ATIII)	1662	51	0.88	124	13404	2+	1528.74	0.008	5.23306	0.9988	R.FATTFYQHLADSK.N
21	1	sp|P01008|ANT3_HUMAN	52602.4	0.666	SERPINC1	Antithrombin-III (short name: ATIII)	1662	51	0.88	124	14177	2+	1442.67	-0.001	0.693161	0.7247	R.DIPMNPM"C'IYR.S	4417668	6534643
21	1	sp|P01008|ANT3_HUMAN	52602.4	0.666	SERPINC1	Antithrombin-III (short name: ATIII)	1662	51	0.88	124	14573	2+	1442.67	0	0	0.8331	R.DIPM"NPMC'IYR.S	2.11754e+06	4444420
21	1	sp|P01008|ANT3_HUMAN	52602.4	0.666	SERPINC1	Antithrombin-III (short name: ATIII)	1662	51	0.88	124	16670	2+	1426.67	-0.002	1.40186	0.7386	R.DIPMNPMC'IYR.S	10173749	25979266
21	1	sp|P01008|ANT3_HUMAN	52602.4	0.666	SERPINC1	Antithrombin-III (short name: ATIII)	1662	51	0.88	124	20631	2+	1848.9	0.012	6.49033	1	K.EQLQDMGLVDLFSPEK.S
21	1	sp|P01008|ANT3_HUMAN	52602.4	0.666	SERPINC1	Antithrombin-III (short name: ATIII)	1662	51	0.88	124	6400	3+	2002.97	0.007	3.49481	0.998	K.KATEDEGSEQKIPEATNR.R
21	1	sp|P01008|ANT3_HUMAN	52602.4	0.666	SERPINC1	Antithrombin-III (short name: ATIII)	1662	51	0.88	124	7099	3+	1874.87	0.011	5.86706	0.9916	K.ATEDEGSEQKIPEATNR.R
21	1	sp|P01008|ANT3_HUMAN	52602.4	0.666	SERPINC1	Antithrombin-III (short name: ATIII)	1662	51	0.88	124	7146	2+	1874.87	0.013	6.9338	0.9854	K.ATEDEGSEQKIPEATNR.R
21	1	sp|P01008|ANT3_HUMAN	52602.4	0.666	SERPINC1	Antithrombin-III (short name: ATIII)	1662	51	0.88	124	7963	2+	1783.7	0.001	0.560632	0.9999	K.ADGESC'SASMM"YQEGK.F	0	18187.6
21	1	sp|P01008|ANT3_HUMAN	52602.4	0.666	SERPINC1	Antithrombin-III (short name: ATIII)	1662	51	0.88	124	8458	2+	1783.7	0.002	1.12126	0.9998	K.ADGESC'SASM"MYQEGK.F	0	21608.5
21	1	sp|P01008|ANT3_HUMAN	52602.4	0.666	SERPINC1	Antithrombin-III (short name: ATIII)	1662	51	0.88	124	9839	2+	1767.71	0.004	2.26282	1	K.ADGESC'SASMMYQEGK.F	60126	692446
21	1	sp|P01008|ANT3_HUMAN	52602.4	0.666	SERPINC1	Antithrombin-III (short name: ATIII)	1662	51	0.88	124	10262	2+	911.531	0.004	4.38822	0.9999	K.LPGIVAEGR.D
21	1	sp|P01008|ANT3_HUMAN	52602.4	0.666	SERPINC1	Antithrombin-III (short name: ATIII)	1662	51	0.88	124	12313	3+	1309.61	0.005	3.81794	0.9803	R.DDLYVSDAFHK.A
21	1	sp|P01008|ANT3_HUMAN	52602.4	0.666	SERPINC1	Antithrombin-III (short name: ATIII)	1662	51	0.88	124	12435	2+	1309.61	0.007	5.34512	1	R.DDLYVSDAFHK.A
21	1	sp|P01008|ANT3_HUMAN	52602.4	0.666	SERPINC1	Antithrombin-III (short name: ATIII)	1662	51	0.88	124	13536	3+	1528.74	0.006	3.92479	0.9512	R.FATTFYQHLADSK.N
21	1	sp|P01008|ANT3_HUMAN	52602.4	0.666	SERPINC1	Antithrombin-III (short name: ATIII)	1662	51	0.88	124	13538	2+	1528.74	0.01	6.54132	1	R.FATTFYQHLADSK.N
21	1	sp|P01008|ANT3_HUMAN	52602.4	0.666	SERPINC1	Antithrombin-III (short name: ATIII)	1662	51	0.88	124	17196	2+	1430.79	0.007	4.89241	1	R.VAEGTQVLELPFK.G
21	1	sp|P01008|ANT3_HUMAN	52602.4	0.666	SERPINC1	Antithrombin-III (short name: ATIII)	1662	51	0.88	124	17213	2+	1668.92	0.007	4.19432	0.9883	K.GDDITMVLILPKPEK.S
21	1	sp|P01008|ANT3_HUMAN	52602.4	0.666	SERPINC1	Antithrombin-III (short name: ATIII)	1662	51	0.88	124	17290	2+	1405.75	0.006	4.26818	0.9042	R.EVPLNTIIFM"GR.V
21	1	sp|P01008|ANT3_HUMAN	52602.4	0.666	SERPINC1	Antithrombin-III (short name: ATIII)	1662	51	0.88	124	18564	2+	2291.15	0.003	1.30939	1	K.AFLEVNEEGSEAAASTAVVIAGR.S
21	1	sp|P01008|ANT3_HUMAN	52602.4	0.666	SERPINC1	Antithrombin-III (short name: ATIII)	1662	51	0.88	124	22441	2+	2315.12	0.018	7.77497	0.9971	K.NDNDNIFLSPLSISTAFAM"TK.L
21	1	sp|P01008|ANT3_HUMAN	52602.4	0.666	SERPINC1	Antithrombin-III (short name: ATIII)	1662	51	0.88	124	6273	3+	2002.97	0.011	5.49185	0.9044	K.KATEDEGSEQKIPEATNR.R
21	1	sp|P01008|ANT3_HUMAN	52602.4	0.666	SERPINC1	Antithrombin-III (short name: ATIII)	1662	51	0.88	124	7075	2+	1874.87	0.012	6.40043	0.9979	K.ATEDEGSEQKIPEATNR.R
21	1	sp|P01008|ANT3_HUMAN	52602.4	0.666	SERPINC1	Antithrombin-III (short name: ATIII)	1662	51	0.88	124	7124	3+	1874.87	0.011	5.86706	0.9996	K.ATEDEGSEQKIPEATNR.R
21	1	sp|P01008|ANT3_HUMAN	52602.4	0.666	SERPINC1	Antithrombin-III (short name: ATIII)	1662	51	0.88	124	9800	2+	1767.71	0.001	0.565705	1	K.ADGESC'SASMMYQEGK.F	1983.76	52731.9
21	1	sp|P01008|ANT3_HUMAN	52602.4	0.666	SERPINC1	Antithrombin-III (short name: ATIII)	1662	51	0.88	124	10044	2+	911.531	0.005	5.48528	0.9992	K.LPGIVAEGR.D
21	1	sp|P01008|ANT3_HUMAN	52602.4	0.666	SERPINC1	Antithrombin-III (short name: ATIII)	1662	51	0.88	124	10171	2+	911.531	0.004	4.38822	1	K.LPGIVAEGR.D
21	1	sp|P01008|ANT3_HUMAN	52602.4	0.666	SERPINC1	Antithrombin-III (short name: ATIII)	1662	51	0.88	124	10399	2+	911.531	-0.117	128.355	0.7858	K.LPGIVAEGR.D
21	1	sp|P01008|ANT3_HUMAN	52602.4	0.666	SERPINC1	Antithrombin-III (short name: ATIII)	1662	51	0.88	124	12252	3+	1309.61	0.005	3.81794	0.6227	R.DDLYVSDAFHK.A
21	1	sp|P01008|ANT3_HUMAN	52602.4	0.666	SERPINC1	Antithrombin-III (short name: ATIII)	1662	51	0.88	124	12371	2+	1309.61	0.006	4.58153	1	R.DDLYVSDAFHK.A
21	1	sp|P01008|ANT3_HUMAN	52602.4	0.666	SERPINC1	Antithrombin-III (short name: ATIII)	1662	51	0.88	124	13508	3+	1528.74	0.007	4.57893	0.6254	R.FATTFYQHLADSK.N
21	1	sp|P01008|ANT3_HUMAN	52602.4	0.666	SERPINC1	Antithrombin-III (short name: ATIII)	1662	51	0.88	124	13516	2+	1528.74	0.008	5.23306	1	R.FATTFYQHLADSK.N
21	1	sp|P01008|ANT3_HUMAN	52602.4	0.666	SERPINC1	Antithrombin-III (short name: ATIII)	1662	51	0.88	124	17103	2+	1430.79	0.006	4.19349	0.9999	R.VAEGTQVLELPFK.G
21	1	sp|P01008|ANT3_HUMAN	52602.4	0.666	SERPINC1	Antithrombin-III (short name: ATIII)	1662	51	0.88	124	17190	2+	1405.75	0.006	4.26818	0.9998	R.EVPLNTIIFM"GR.V
21	1	sp|P01008|ANT3_HUMAN	52602.4	0.666	SERPINC1	Antithrombin-III (short name: ATIII)	1662	51	0.88	124	17456	2+	2291.15	0.013	5.674	0.9999	K.AFLEVNEEGSEAAASTAVVIAGR.S
21	1	sp|P01008|ANT3_HUMAN	52602.4	0.666	SERPINC1	Antithrombin-III (short name: ATIII)	1662	51	0.88	124	18109	2+	2291.15	0.019	8.29278	0.9997	K.AFLEVNEEGSEAAASTAVVIAGR.S
21	1	sp|P01008|ANT3_HUMAN	52602.4	0.666	SERPINC1	Antithrombin-III (short name: ATIII)	1662	51	0.88	124	20607	2+	1848.9	1.007	3.78602	0.9962	K.EQLQDMGLVDLFSPEK.S
21	1	sp|P01008|ANT3_HUMAN	52602.4	0.666	SERPINC1	Antithrombin-III (short name: ATIII)	1662	51	0.88	124	22291	2+	2315.12	0.012	5.18331	0.9039	K.NDNDNIFLSPLSISTAFAM"TK.L
21	1	sp|P01008|ANT3_HUMAN	52602.4	0.666	SERPINC1	Antithrombin-III (short name: ATIII)	1662	51	0.88	124	23430	2+	2299.13	0.012	5.21937	0.9988	K.NDNDNIFLSPLSISTAFAMTK.L
21	1	sp|P01008|ANT3_HUMAN	52602.4	0.666	SERPINC1	Antithrombin-III (short name: ATIII)	1662	51	0.88	124	6903	3+	1874.87	0.01	5.33369	0.8811	K.ATEDEGSEQKIPEATNR.R
21	1	sp|P01008|ANT3_HUMAN	52602.4	0.666	SERPINC1	Antithrombin-III (short name: ATIII)	1662	51	0.88	124	6935	2+	1874.87	0.009	4.80033	0.9856	K.ATEDEGSEQKIPEATNR.R
21	1	sp|P01008|ANT3_HUMAN	52602.4	0.666	SERPINC1	Antithrombin-III (short name: ATIII)	1662	51	0.88	124	6975	2+	839.414	0.004	4.76523	0.6127	K.FDTISEK.T
21	1	sp|P01008|ANT3_HUMAN	52602.4	0.666	SERPINC1	Antithrombin-III (short name: ATIII)	1662	51	0.88	124	10188	2+	911.531	0.005	5.48528	1	K.LPGIVAEGR.D
21	1	sp|P01008|ANT3_HUMAN	52602.4	0.666	SERPINC1	Antithrombin-III (short name: ATIII)	1662	51	0.88	124	11554	2+	908.472	0.004	4.403	0.8644	R.IEDGFSLK.E
21	1	sp|P01008|ANT3_HUMAN	52602.4	0.666	SERPINC1	Antithrombin-III (short name: ATIII)	1662	51	0.88	124	12357	3+	1309.61	0.006	4.58153	0.9958	R.DDLYVSDAFHK.A
21	1	sp|P01008|ANT3_HUMAN	52602.4	0.666	SERPINC1	Antithrombin-III (short name: ATIII)	1662	51	0.88	124	13638	2+	1528.74	0.009	5.88719	1	R.FATTFYQHLADSK.N
21	1	sp|P01008|ANT3_HUMAN	52602.4	0.666	SERPINC1	Antithrombin-III (short name: ATIII)	1662	51	0.88	124	16010	3+	1340.66	0.005	3.7295	0.9065	K.TSDQIHFFFAK.L
21	1	sp|P01008|ANT3_HUMAN	52602.4	0.666	SERPINC1	Antithrombin-III (short name: ATIII)	1662	51	0.88	124	16300	3+	1232.73	0.005	4.05605	0.9999	K.ANRPFLVFIR.E
21	1	sp|P01008|ANT3_HUMAN	52602.4	0.666	SERPINC1	Antithrombin-III (short name: ATIII)	1662	51	0.88	124	16323	2+	1232.73	0.006	4.86726	0.9868	K.ANRPFLVFIR.E
21	1	sp|P01008|ANT3_HUMAN	52602.4	0.666	SERPINC1	Antithrombin-III (short name: ATIII)	1662	51	0.88	124	17529	2+	1430.79	0.009	6.29024	0.9997	R.VAEGTQVLELPFK.G
21	1	sp|P01008|ANT3_HUMAN	52602.4	0.666	SERPINC1	Antithrombin-III (short name: ATIII)	1662	51	0.88	124	17682	2+	1405.75	0.007	4.97955	1	R.EVPLNTIIFM"GR.V
21	1	sp|P01008|ANT3_HUMAN	52602.4	0.666	SERPINC1	Antithrombin-III (short name: ATIII)	1662	51	0.88	124	17815	2+	1405.75	0.007	4.97955	0.9985	R.EVPLNTIIFM"GR.V
21	1	sp|P01008|ANT3_HUMAN	52602.4	0.666	SERPINC1	Antithrombin-III (short name: ATIII)	1662	51	0.88	124	17947	2+	1405.75	0.006	4.26818	1	R.EVPLNTIIFM"GR.V
21	1	sp|P01008|ANT3_HUMAN	52602.4	0.666	SERPINC1	Antithrombin-III (short name: ATIII)	1662	51	0.88	124	18078	2+	1405.75	0.008	5.69091	1	R.EVPLNTIIFM"GR.V
21	1	sp|P01008|ANT3_HUMAN	52602.4	0.666	SERPINC1	Antithrombin-III (short name: ATIII)	1662	51	0.88	124	18213	2+	1405.75	0.009	6.40227	0.9973	R.EVPLNTIIFM"GR.V
21	1	sp|P01008|ANT3_HUMAN	52602.4	0.666	SERPINC1	Antithrombin-III (short name: ATIII)	1662	51	0.88	124	19291	2+	1864.9	1.014	7.5071	0.9947	K.EQLQDM"GLVDLFSPEK.S
21	1	sp|P01008|ANT3_HUMAN	52602.4	0.666	SERPINC1	Antithrombin-III (short name: ATIII)	1662	51	0.88	124	19496	2+	1389.76	0.007	5.03686	1	R.EVPLNTIIFMGR.V
21	1	sp|P01008|ANT3_HUMAN	52602.4	0.666	SERPINC1	Antithrombin-III (short name: ATIII)	1662	51	0.88	124	19530	2+	1371.75	0.01	7.28998	1	R.E^VPLNTIIFMGR.V
21	1	sp|P01008|ANT3_HUMAN	52602.4	0.666	SERPINC1	Antithrombin-III (short name: ATIII)	1662	51	0.88	124	19628	2+	1389.76	0.009	6.47596	1	R.EVPLNTIIFMGR.V
21	1	sp|P01008|ANT3_HUMAN	52602.4	0.666	SERPINC1	Antithrombin-III (short name: ATIII)	1662	51	0.88	124	19663	2+	1371.75	0.007	5.10299	0.9958	R.E^VPLNTIIFMGR.V
21	1	sp|P01008|ANT3_HUMAN	52602.4	0.666	SERPINC1	Antithrombin-III (short name: ATIII)	1662	51	0.88	124	19761	2+	1389.76	0.006	4.3173	1	R.EVPLNTIIFMGR.V
21	1	sp|P01008|ANT3_HUMAN	52602.4	0.666	SERPINC1	Antithrombin-III (short name: ATIII)	1662	51	0.88	124	19892	2+	1389.76	0.008	5.75641	1	R.EVPLNTIIFMGR.V
21	1	sp|P01008|ANT3_HUMAN	52602.4	0.666	SERPINC1	Antithrombin-III (short name: ATIII)	1662	51	0.88	124	20029	2+	1389.76	0.006	4.3173	0.9975	R.EVPLNTIIFMGR.V
21	1	sp|P01008|ANT3_HUMAN	52602.4	0.666	SERPINC1	Antithrombin-III (short name: ATIII)	1662	51	0.88	124	20326	2+	1389.76	0.017	12.2324	0.9998	R.EVPLNTIIFMGR.V
21	1	sp|P01008|ANT3_HUMAN	52602.4	0.666	SERPINC1	Antithrombin-III (short name: ATIII)	1662	51	0.88	124	20636	2+	1389.76	0.008	5.75641	0.9282	R.EVPLNTIIFMGR.V
21	1	sp|P01008|ANT3_HUMAN	52602.4	0.666	SERPINC1	Antithrombin-III (short name: ATIII)	1662	51	0.88	124	20766	2+	1389.76	0.009	6.47596	0.9646	R.EVPLNTIIFMGR.V
21	1	sp|P01008|ANT3_HUMAN	52602.4	0.666	SERPINC1	Antithrombin-III (short name: ATIII)	1662	51	0.88	124	20896	2+	1389.76	0.991	6.47596	0.96	R.EVPLNTIIFMGR.V
21	1	sp|P01008|ANT3_HUMAN	52602.4	0.666	SERPINC1	Antithrombin-III (short name: ATIII)	1662	51	0.88	124	21065	2+	1848.9	0.01	5.40861	0.9887	K.EQLQDMGLVDLFSPEK.S
21	1	sp|P01008|ANT3_HUMAN	52602.4	0.666	SERPINC1	Antithrombin-III (short name: ATIII)	1662	51	0.88	124	22823	3+	2315.12	1.011	4.75137	0.9831	K.NDNDNIFLSPLSISTAFAM"TK.L
21	1	sp|P01008|ANT3_HUMAN	52602.4	0.666	SERPINC1	Antithrombin-III (short name: ATIII)	1662	51	0.88	124	22825	2+	1371.75	0.009	6.56098	0.9427	R.E^VPLNTIIFMGR.V
21	1	sp|P01008|ANT3_HUMAN	52602.4	0.666	SERPINC1	Antithrombin-III (short name: ATIII)	1662	51	0.88	124	23853	2+	2299.13	0.007	3.04463	0.7002	K.NDNDNIFLSPLSISTAFAMTK.L
21	1	sp|P01008|ANT3_HUMAN	52602.4	0.666	SERPINC1	Antithrombin-III (short name: ATIII)	1662	51	0.88	124	6481	2+	1799.7	0.005	2.77825	0.9809	K.ADGESC'SASM"M"YQEGK.F	0	11457.5
21	1	sp|P01008|ANT3_HUMAN	52602.4	0.666	SERPINC1	Antithrombin-III (short name: ATIII)	1662	51	0.88	124	7017	2+	1874.87	0.012	6.40043	0.9995	K.ATEDEGSEQKIPEATNR.R
21	1	sp|P01008|ANT3_HUMAN	52602.4	0.666	SERPINC1	Antithrombin-III (short name: ATIII)	1662	51	0.88	124	7023	3+	1874.87	0.012	6.40043	0.9993	K.ATEDEGSEQKIPEATNR.R
21	1	sp|P01008|ANT3_HUMAN	52602.4	0.666	SERPINC1	Antithrombin-III (short name: ATIII)	1662	51	0.88	124	7045	2+	839.414	0.005	5.95653	0.9438	K.FDTISEK.T
21	1	sp|P01008|ANT3_HUMAN	52602.4	0.666	SERPINC1	Antithrombin-III (short name: ATIII)	1662	51	0.88	124	7901	2+	1783.7	0.004	2.24253	1	K.ADGESC'SASMM"YQEGK.F	0	20319.1
21	1	sp|P01008|ANT3_HUMAN	52602.4	0.666	SERPINC1	Antithrombin-III (short name: ATIII)	1662	51	0.88	124	9160	2+	1126.66	0.007	6.21307	0.998	K.SKLPGIVAEGR.D
21	1	sp|P01008|ANT3_HUMAN	52602.4	0.666	SERPINC1	Antithrombin-III (short name: ATIII)	1662	51	0.88	124	9770	2+	1767.71	0.003	1.69711	1	K.ADGESC'SASMMYQEGK.F	16155.2	232367
21	1	sp|P01008|ANT3_HUMAN	52602.4	0.666	SERPINC1	Antithrombin-III (short name: ATIII)	1662	51	0.88	124	9938	2+	911.531	0.004	4.38822	1	K.LPGIVAEGR.D
21	1	sp|P01008|ANT3_HUMAN	52602.4	0.666	SERPINC1	Antithrombin-III (short name: ATIII)	1662	51	0.88	124	10071	2+	911.531	0.005	5.48528	1	K.LPGIVAEGR.D
21	1	sp|P01008|ANT3_HUMAN	52602.4	0.666	SERPINC1	Antithrombin-III (short name: ATIII)	1662	51	0.88	124	10910	2+	1799.7	-0.023	12.7799	0.668	K.ADGESC'SASM"M"YQEGK.F	475188	719100
21	1	sp|P01008|ANT3_HUMAN	52602.4	0.666	SERPINC1	Antithrombin-III (short name: ATIII)	1662	51	0.88	124	12182	2+	1309.61	0.008	6.10871	1	R.DDLYVSDAFHK.A
21	1	sp|P01008|ANT3_HUMAN	52602.4	0.666	SERPINC1	Antithrombin-III (short name: ATIII)	1662	51	0.88	124	13437	2+	1528.74	0.008	5.23306	1	R.FATTFYQHLADSK.N
21	1	sp|P01008|ANT3_HUMAN	52602.4	0.666	SERPINC1	Antithrombin-III (short name: ATIII)	1662	51	0.88	124	13581	2+	1528.74	0.008	5.23306	1	R.FATTFYQHLADSK.N
21	1	sp|P01008|ANT3_HUMAN	52602.4	0.666	SERPINC1	Antithrombin-III (short name: ATIII)	1662	51	0.88	124	15467	2+	1684.92	0.001	0.5935	0.9872	K.GDDITM"VLILPKPEK.S
21	1	sp|P01008|ANT3_HUMAN	52602.4	0.666	SERPINC1	Antithrombin-III (short name: ATIII)	1662	51	0.88	124	15519	2+	1586.89	0.007	4.41114	0.9994	R.RVAEGTQVLELPFK.G
21	1	sp|P01008|ANT3_HUMAN	52602.4	0.666	SERPINC1	Antithrombin-III (short name: ATIII)	1662	51	0.88	124	15781	2+	1340.66	0.006	4.4754	1	K.TSDQIHFFFAK.L
21	1	sp|P01008|ANT3_HUMAN	52602.4	0.666	SERPINC1	Antithrombin-III (short name: ATIII)	1662	51	0.88	124	15956	2+	1232.73	0.005	4.05605	0.9714	K.ANRPFLVFIR.E
21	1	sp|P01008|ANT3_HUMAN	52602.4	0.666	SERPINC1	Antithrombin-III (short name: ATIII)	1662	51	0.88	124	15957	3+	1232.73	0.006	4.86726	0.9982	K.ANRPFLVFIR.E
21	1	sp|P01008|ANT3_HUMAN	52602.4	0.666	SERPINC1	Antithrombin-III (short name: ATIII)	1662	51	0.88	124	17332	2+	1430.79	0.006	4.19349	1	R.VAEGTQVLELPFK.G
21	1	sp|P01008|ANT3_HUMAN	52602.4	0.666	SERPINC1	Antithrombin-III (short name: ATIII)	1662	51	0.88	124	17339	2+	1668.92	0.009	5.3927	0.9688	K.GDDITMVLILPKPEK.S
21	1	sp|P01008|ANT3_HUMAN	52602.4	0.666	SERPINC1	Antithrombin-III (short name: ATIII)	1662	51	0.88	124	17462	2+	1668.92	0.008	4.79351	0.9979	K.GDDITMVLILPKPEK.S
21	1	sp|P01008|ANT3_HUMAN	52602.4	0.666	SERPINC1	Antithrombin-III (short name: ATIII)	1662	51	0.88	124	17463	2+	1430.79	0.007	4.89241	1	R.VAEGTQVLELPFK.G
21	1	sp|P01008|ANT3_HUMAN	52602.4	0.666	SERPINC1	Antithrombin-III (short name: ATIII)	1662	51	0.88	124	17474	3+	1668.92	0.009	5.3927	1	K.GDDITMVLILPKPEK.S
21	1	sp|P01008|ANT3_HUMAN	52602.4	0.666	SERPINC1	Antithrombin-III (short name: ATIII)	1662	51	0.88	124	17528	2+	1405.75	-1.075	53.3523	0.9263	R.EVPLNTIIFM"GR.V
21	1	sp|P01008|ANT3_HUMAN	52602.4	0.666	SERPINC1	Antithrombin-III (short name: ATIII)	1662	51	0.88	124	17622	2+	1668.92	0.008	4.79351	0.8996	K.GDDITMVLILPKPEK.S
21	1	sp|P01008|ANT3_HUMAN	52602.4	0.666	SERPINC1	Antithrombin-III (short name: ATIII)	1662	51	0.88	124	17842	2+	1405.75	0.007	4.97955	0.7947	R.EVPLNTIIFM"GR.V
21	1	sp|P01008|ANT3_HUMAN	52602.4	0.666	SERPINC1	Antithrombin-III (short name: ATIII)	1662	51	0.88	124	17983	2+	2291.15	1.022	9.60216	1	K.AFLEVNEEGSEAAASTAVVIAGR.S
21	1	sp|P01008|ANT3_HUMAN	52602.4	0.666	SERPINC1	Antithrombin-III (short name: ATIII)	1662	51	0.88	124	18414	2+	2291.15	0.013	5.674	0.9979	K.AFLEVNEEGSEAAASTAVVIAGR.S
21	1	sp|P01008|ANT3_HUMAN	52602.4	0.666	SERPINC1	Antithrombin-III (short name: ATIII)	1662	51	0.88	124	18984	2+	1864.9	0.009	4.826	0.9999	K.EQLQDM"GLVDLFSPEK.S
21	1	sp|P01008|ANT3_HUMAN	52602.4	0.666	SERPINC1	Antithrombin-III (short name: ATIII)	1662	51	0.88	124	19112	2+	1864.9	0.009	4.826	1	K.EQLQDM"GLVDLFSPEK.S
21	1	sp|P01008|ANT3_HUMAN	52602.4	0.666	SERPINC1	Antithrombin-III (short name: ATIII)	1662	51	0.88	124	19245	2+	1864.9	0.01	5.36222	1	K.EQLQDM"GLVDLFSPEK.S
21	1	sp|P01008|ANT3_HUMAN	52602.4	0.666	SERPINC1	Antithrombin-III (short name: ATIII)	1662	51	0.88	124	19362	2+	1389.76	0.008	5.75641	1	R.EVPLNTIIFMGR.V
21	1	sp|P01008|ANT3_HUMAN	52602.4	0.666	SERPINC1	Antithrombin-III (short name: ATIII)	1662	51	0.88	124	19485	2+	1389.76	0.007	5.03686	1	R.EVPLNTIIFMGR.V
21	1	sp|P01008|ANT3_HUMAN	52602.4	0.666	SERPINC1	Antithrombin-III (short name: ATIII)	1662	51	0.88	124	20926	2+	1848.9	0.011	5.94947	1	K.EQLQDMGLVDLFSPEK.S
21	1	sp|P01008|ANT3_HUMAN	52602.4	0.666	SERPINC1	Antithrombin-III (short name: ATIII)	1662	51	0.88	124	21058	2+	1848.9	0.008	4.32689	1	K.EQLQDMGLVDLFSPEK.S
21	1	sp|P01008|ANT3_HUMAN	52602.4	0.666	SERPINC1	Antithrombin-III (short name: ATIII)	1662	51	0.88	124	22871	2+	2315.12	0.018	7.77497	0.9998	K.NDNDNIFLSPLSISTAFAM"TK.L
21	1	sp|P01008|ANT3_HUMAN	52602.4	0.666	SERPINC1	Antithrombin-III (short name: ATIII)	1662	51	0.88	124	25915	2+	2804.57	0.015	5.34841	0.9999	R.ITDVIPSEAINELTVLVLVNTIYFK.G
21	1	sp|P01008|ANT3_HUMAN	52602.4	0.666	SERPINC1	Antithrombin-III (short name: ATIII)	1662	51	0.88	124	4916	2+	800.426	0.004	4.99734	0.9391	K.IPEATNR.R
21	1	sp|P01008|ANT3_HUMAN	52602.4	0.666	SERPINC1	Antithrombin-III (short name: ATIII)	1662	51	0.88	124	5049	2+	800.426	0.004	4.99734	0.9459	K.IPEATNR.R
21	1	sp|P01008|ANT3_HUMAN	52602.4	0.666	SERPINC1	Antithrombin-III (short name: ATIII)	1662	51	0.88	124	5270	2+	800.426	0.004	4.99734	0.9965	K.IPEATNR.R
21	1	sp|P01008|ANT3_HUMAN	52602.4	0.666	SERPINC1	Antithrombin-III (short name: ATIII)	1662	51	0.88	124	5929	3+	2002.97	0.015	7.48889	0.9993	K.KATEDEGSEQKIPEATNR.R
21	1	sp|P01008|ANT3_HUMAN	52602.4	0.666	SERPINC1	Antithrombin-III (short name: ATIII)	1662	51	0.88	124	5935	2+	2002.97	0.012	5.99111	1	K.KATEDEGSEQKIPEATNR.R
21	1	sp|P01008|ANT3_HUMAN	52602.4	0.666	SERPINC1	Antithrombin-III (short name: ATIII)	1662	51	0.88	124	6067	2+	1799.7	0.001	0.555649	1	K.ADGESC'SASM"M"YQEGK.F	0	21481.8
21	1	sp|P01008|ANT3_HUMAN	52602.4	0.666	SERPINC1	Antithrombin-III (short name: ATIII)	1662	51	0.88	124	6367	2+	839.414	0.005	5.95653	0.6358	K.FDTISEK.T
21	1	sp|P01008|ANT3_HUMAN	52602.4	0.666	SERPINC1	Antithrombin-III (short name: ATIII)	1662	51	0.88	124	6491	2+	1874.87	1.011	5.86706	0.9976	K.ATEDEGSEQKIPEATNR.R
21	1	sp|P01008|ANT3_HUMAN	52602.4	0.666	SERPINC1	Antithrombin-III (short name: ATIII)	1662	51	0.88	124	6547	3+	1874.87	0.007	3.73359	0.9987	K.ATEDEGSEQKIPEATNR.R
21	1	sp|P01008|ANT3_HUMAN	52602.4	0.666	SERPINC1	Antithrombin-III (short name: ATIII)	1662	51	0.88	124	6624	2+	1874.87	0.01	5.33369	1	K.ATEDEGSEQKIPEATNR.R
21	1	sp|P01008|ANT3_HUMAN	52602.4	0.666	SERPINC1	Antithrombin-III (short name: ATIII)	1662	51	0.88	124	6684	3+	1874.87	0.008	4.26696	0.9712	K.ATEDEGSEQKIPEATNR.R
21	1	sp|P01008|ANT3_HUMAN	52602.4	0.666	SERPINC1	Antithrombin-III (short name: ATIII)	1662	51	0.88	124	7500	2+	1783.7	-0.001	0.560632	1	K.ADGESC'SASMM"YQEGK.F	0	37362.6
21	1	sp|P01008|ANT3_HUMAN	52602.4	0.666	SERPINC1	Antithrombin-III (short name: ATIII)	1662	51	0.88	124	8565	2+	1126.66	0.007	6.21307	0.9948	K.SKLPGIVAEGR.D
21	1	sp|P01008|ANT3_HUMAN	52602.4	0.666	SERPINC1	Antithrombin-III (short name: ATIII)	1662	51	0.88	124	9500	2+	911.531	0.004	4.38822	1	K.LPGIVAEGR.D
21	1	sp|P01008|ANT3_HUMAN	52602.4	0.666	SERPINC1	Antithrombin-III (short name: ATIII)	1662	51	0.88	124	9591	2+	1767.71	0.001	0.565705	1	K.ADGESC'SASMMYQEGK.F	0	50661.5
21	1	sp|P01008|ANT3_HUMAN	52602.4	0.666	SERPINC1	Antithrombin-III (short name: ATIII)	1662	51	0.88	124	9632	2+	911.531	0.004	4.38822	1	K.LPGIVAEGR.D
21	1	sp|P01008|ANT3_HUMAN	52602.4	0.666	SERPINC1	Antithrombin-III (short name: ATIII)	1662	51	0.88	124	9736	2+	1767.71	0.003	1.69711	1	K.ADGESC'SASMMYQEGK.F	0	45182
21	1	sp|P01008|ANT3_HUMAN	52602.4	0.666	SERPINC1	Antithrombin-III (short name: ATIII)	1662	51	0.88	124	9775	2+	911.531	0.005	5.48528	1	K.LPGIVAEGR.D
21	1	sp|P01008|ANT3_HUMAN	52602.4	0.666	SERPINC1	Antithrombin-III (short name: ATIII)	1662	51	0.88	124	9918	2+	911.531	0.005	5.48528	1	K.LPGIVAEGR.D
21	1	sp|P01008|ANT3_HUMAN	52602.4	0.666	SERPINC1	Antithrombin-III (short name: ATIII)	1662	51	0.88	124	10062	2+	911.531	0.005	5.48528	1	K.LPGIVAEGR.D
21	1	sp|P01008|ANT3_HUMAN	52602.4	0.666	SERPINC1	Antithrombin-III (short name: ATIII)	1662	51	0.88	124	10209	2+	911.531	0.005	5.48528	0.9999	K.LPGIVAEGR.D
21	1	sp|P01008|ANT3_HUMAN	52602.4	0.666	SERPINC1	Antithrombin-III (short name: ATIII)	1662	51	0.88	124	10355	2+	911.531	0.004	4.38822	0.9998	K.LPGIVAEGR.D
21	1	sp|P01008|ANT3_HUMAN	52602.4	0.666	SERPINC1	Antithrombin-III (short name: ATIII)	1662	51	0.88	124	11355	2+	908.472	0.003	3.30225	0.9046	R.IEDGFSLK.E
21	1	sp|P01008|ANT3_HUMAN	52602.4	0.666	SERPINC1	Antithrombin-III (short name: ATIII)	1662	51	0.88	124	11834	2+	1309.61	0.008	6.10871	1	R.DDLYVSDAFHK.A
21	1	sp|P01008|ANT3_HUMAN	52602.4	0.666	SERPINC1	Antithrombin-III (short name: ATIII)	1662	51	0.88	124	11835	3+	1309.61	0.007	5.34512	0.9993	R.DDLYVSDAFHK.A
21	1	sp|P01008|ANT3_HUMAN	52602.4	0.666	SERPINC1	Antithrombin-III (short name: ATIII)	1662	51	0.88	124	11977	2+	1309.61	0.007	5.34512	1	R.DDLYVSDAFHK.A
21	1	sp|P01008|ANT3_HUMAN	52602.4	0.666	SERPINC1	Antithrombin-III (short name: ATIII)	1662	51	0.88	124	11978	3+	1309.61	0.007	5.34512	0.8766	R.DDLYVSDAFHK.A
21	1	sp|P01008|ANT3_HUMAN	52602.4	0.666	SERPINC1	Antithrombin-III (short name: ATIII)	1662	51	0.88	124	12275	2+	1309.61	0.047	35.8887	0.8966	R.DDLYVSDAFHK.A
21	1	sp|P01008|ANT3_HUMAN	52602.4	0.666	SERPINC1	Antithrombin-III (short name: ATIII)	1662	51	0.88	124	12417	2+	1309.61	0.047	35.8887	0.9999	R.DDLYVSDAFHK.A
21	1	sp|P01008|ANT3_HUMAN	52602.4	0.666	SERPINC1	Antithrombin-III (short name: ATIII)	1662	51	0.88	124	12941	3+	1309.61	0.029	22.1441	0.9731	R.DDLYVSDAFHK.A
21	1	sp|P01008|ANT3_HUMAN	52602.4	0.666	SERPINC1	Antithrombin-III (short name: ATIII)	1662	51	0.88	124	13023	2+	1309.61	0.008	6.10871	0.9973	R.DDLYVSDAFHK.A
21	1	sp|P01008|ANT3_HUMAN	52602.4	0.666	SERPINC1	Antithrombin-III (short name: ATIII)	1662	51	0.88	124	13243	3+	1528.74	0.007	4.57893	0.8319	R.FATTFYQHLADSK.N
21	1	sp|P01008|ANT3_HUMAN	52602.4	0.666	SERPINC1	Antithrombin-III (short name: ATIII)	1662	51	0.88	124	13251	2+	1528.74	0.01	6.54132	1	R.FATTFYQHLADSK.N
21	1	sp|P01008|ANT3_HUMAN	52602.4	0.666	SERPINC1	Antithrombin-III (short name: ATIII)	1662	51	0.88	124	13383	3+	1528.74	0.008	5.23306	0.9951	R.FATTFYQHLADSK.N
21	1	sp|P01008|ANT3_HUMAN	52602.4	0.666	SERPINC1	Antithrombin-III (short name: ATIII)	1662	51	0.88	124	13394	2+	1528.74	0.008	5.23306	1	R.FATTFYQHLADSK.N
21	1	sp|P01008|ANT3_HUMAN	52602.4	0.666	SERPINC1	Antithrombin-III (short name: ATIII)	1662	51	0.88	124	13529	3+	1528.74	0.006	3.92479	0.8614	R.FATTFYQHLADSK.N
21	1	sp|P01008|ANT3_HUMAN	52602.4	0.666	SERPINC1	Antithrombin-III (short name: ATIII)	1662	51	0.88	124	13538	2+	1528.74	0.006	3.92479	1	R.FATTFYQHLADSK.N
21	1	sp|P01008|ANT3_HUMAN	52602.4	0.666	SERPINC1	Antithrombin-III (short name: ATIII)	1662	51	0.88	124	14677	3+	1211.64	0.006	4.95196	1	R.FRIEDGFSLK.E
21	1	sp|P01008|ANT3_HUMAN	52602.4	0.666	SERPINC1	Antithrombin-III (short name: ATIII)	1662	51	0.88	124	14891	2+	1586.89	0.007	4.41114	0.9949	R.RVAEGTQVLELPFK.G
21	1	sp|P01008|ANT3_HUMAN	52602.4	0.666	SERPINC1	Antithrombin-III (short name: ATIII)	1662	51	0.88	124	15003	3+	1586.89	0.007	4.41114	1	R.RVAEGTQVLELPFK.G
21	1	sp|P01008|ANT3_HUMAN	52602.4	0.666	SERPINC1	Antithrombin-III (short name: ATIII)	1662	51	0.88	124	15023	2+	1586.89	0.008	5.04131	0.9998	R.RVAEGTQVLELPFK.G
21	1	sp|P01008|ANT3_HUMAN	52602.4	0.666	SERPINC1	Antithrombin-III (short name: ATIII)	1662	51	0.88	124	15140	3+	1586.89	0.004	2.52065	0.9105	R.RVAEGTQVLELPFK.G
21	1	sp|P01008|ANT3_HUMAN	52602.4	0.666	SERPINC1	Antithrombin-III (short name: ATIII)	1662	51	0.88	124	15155	2+	1586.89	0.008	5.04131	0.9994	R.RVAEGTQVLELPFK.G
21	1	sp|P01008|ANT3_HUMAN	52602.4	0.666	SERPINC1	Antithrombin-III (short name: ATIII)	1662	51	0.88	124	15189	2+	1340.66	0.008	5.9672	1	K.TSDQIHFFFAK.L
21	1	sp|P01008|ANT3_HUMAN	52602.4	0.666	SERPINC1	Antithrombin-III (short name: ATIII)	1662	51	0.88	124	15195	2+	1684.92	0.007	4.1545	0.9997	K.GDDITM"VLILPKPEK.S
21	1	sp|P01008|ANT3_HUMAN	52602.4	0.666	SERPINC1	Antithrombin-III (short name: ATIII)	1662	51	0.88	124	15196	3+	1684.92	0.008	4.748	0.9999	K.GDDITM"VLILPKPEK.S
21	1	sp|P01008|ANT3_HUMAN	52602.4	0.666	SERPINC1	Antithrombin-III (short name: ATIII)	1662	51	0.88	124	15199	3+	1340.66	0.006	4.4754	0.6091	K.TSDQIHFFFAK.L
21	1	sp|P01008|ANT3_HUMAN	52602.4	0.666	SERPINC1	Antithrombin-III (short name: ATIII)	1662	51	0.88	124	15330	2+	1340.66	0.007	5.2213	1	K.TSDQIHFFFAK.L
21	1	sp|P01008|ANT3_HUMAN	52602.4	0.666	SERPINC1	Antithrombin-III (short name: ATIII)	1662	51	0.88	124	15341	3+	1340.66	0.006	4.4754	0.9892	K.TSDQIHFFFAK.L
21	1	sp|P01008|ANT3_HUMAN	52602.4	0.666	SERPINC1	Antithrombin-III (short name: ATIII)	1662	51	0.88	124	15558	3+	1232.73	0.005	4.05605	0.9994	K.ANRPFLVFIR.E
21	1	sp|P01008|ANT3_HUMAN	52602.4	0.666	SERPINC1	Antithrombin-III (short name: ATIII)	1662	51	0.88	124	15630	2+	1232.73	0.007	5.67847	0.9971	K.ANRPFLVFIR.E
21	1	sp|P01008|ANT3_HUMAN	52602.4	0.666	SERPINC1	Antithrombin-III (short name: ATIII)	1662	51	0.88	124	15716	2+	1340.66	0.007	5.2213	1	K.TSDQIHFFFAK.L
21	1	sp|P01008|ANT3_HUMAN	52602.4	0.666	SERPINC1	Antithrombin-III (short name: ATIII)	1662	51	0.88	124	16988	2+	1668.92	0.007	4.19432	0.9999	K.GDDITMVLILPKPEK.S
21	1	sp|P01008|ANT3_HUMAN	52602.4	0.666	SERPINC1	Antithrombin-III (short name: ATIII)	1662	51	0.88	124	16993	3+	1668.92	0.012	7.19026	0.934	K.GDDITMVLILPKPEK.S
21	1	sp|P01008|ANT3_HUMAN	52602.4	0.666	SERPINC1	Antithrombin-III (short name: ATIII)	1662	51	0.88	124	17024	2+	1430.79	0.007	4.89241	1	R.VAEGTQVLELPFK.G
21	1	sp|P01008|ANT3_HUMAN	52602.4	0.666	SERPINC1	Antithrombin-III (short name: ATIII)	1662	51	0.88	124	17111	2+	1668.92	0.01	5.99188	1	K.GDDITMVLILPKPEK.S
21	1	sp|P01008|ANT3_HUMAN	52602.4	0.666	SERPINC1	Antithrombin-III (short name: ATIII)	1662	51	0.88	124	17122	3+	1668.92	0.008	4.79351	1	K.GDDITMVLILPKPEK.S
21	1	sp|P01008|ANT3_HUMAN	52602.4	0.666	SERPINC1	Antithrombin-III (short name: ATIII)	1662	51	0.88	124	17155	2+	1430.79	0.008	5.59132	1	R.VAEGTQVLELPFK.G
21	1	sp|P01008|ANT3_HUMAN	52602.4	0.666	SERPINC1	Antithrombin-III (short name: ATIII)	1662	51	0.88	124	17245	2+	1668.92	0.008	4.79351	1	K.GDDITMVLILPKPEK.S
21	1	sp|P01008|ANT3_HUMAN	52602.4	0.666	SERPINC1	Antithrombin-III (short name: ATIII)	1662	51	0.88	124	17255	3+	1668.92	0.007	4.19432	0.9998	K.GDDITMVLILPKPEK.S
21	1	sp|P01008|ANT3_HUMAN	52602.4	0.666	SERPINC1	Antithrombin-III (short name: ATIII)	1662	51	0.88	124	17289	2+	1430.79	0.006	4.19349	1	R.VAEGTQVLELPFK.G
21	1	sp|P01008|ANT3_HUMAN	52602.4	0.666	SERPINC1	Antithrombin-III (short name: ATIII)	1662	51	0.88	124	17377	2+	1668.92	0.008	4.79351	1	K.GDDITMVLILPKPEK.S
21	1	sp|P01008|ANT3_HUMAN	52602.4	0.666	SERPINC1	Antithrombin-III (short name: ATIII)	1662	51	0.88	124	17386	3+	1668.92	0.007	4.19432	0.9931	K.GDDITMVLILPKPEK.S
21	1	sp|P01008|ANT3_HUMAN	52602.4	0.666	SERPINC1	Antithrombin-III (short name: ATIII)	1662	51	0.88	124	17421	2+	1430.79	0.007	4.89241	1	R.VAEGTQVLELPFK.G
21	1	sp|P01008|ANT3_HUMAN	52602.4	0.666	SERPINC1	Antithrombin-III (short name: ATIII)	1662	51	0.88	124	17510	2+	1668.92	0.009	5.3927	1	K.GDDITMVLILPKPEK.S
21	1	sp|P01008|ANT3_HUMAN	52602.4	0.666	SERPINC1	Antithrombin-III (short name: ATIII)	1662	51	0.88	124	17557	2+	1430.79	0.006	4.19349	0.9994	R.VAEGTQVLELPFK.G
21	1	sp|P01008|ANT3_HUMAN	52602.4	0.666	SERPINC1	Antithrombin-III (short name: ATIII)	1662	51	0.88	124	17599	2+	1405.75	0.004	2.84545	0.999	R.EVPLNTIIFM"GR.V
21	1	sp|P01008|ANT3_HUMAN	52602.4	0.666	SERPINC1	Antithrombin-III (short name: ATIII)	1662	51	0.88	124	17670	2+	1668.92	0.007	4.19432	0.9993	K.GDDITMVLILPKPEK.S
21	1	sp|P01008|ANT3_HUMAN	52602.4	0.666	SERPINC1	Antithrombin-III (short name: ATIII)	1662	51	0.88	124	17684	2+	2291.15	0.01	4.36462	1	K.AFLEVNEEGSEAAASTAVVIAGR.S
21	1	sp|P01008|ANT3_HUMAN	52602.4	0.666	SERPINC1	Antithrombin-III (short name: ATIII)	1662	51	0.88	124	17722	2+	1430.79	0.007	4.89241	0.9196	R.VAEGTQVLELPFK.G
21	1	sp|P01008|ANT3_HUMAN	52602.4	0.666	SERPINC1	Antithrombin-III (short name: ATIII)	1662	51	0.88	124	17828	2+	2291.15	0.012	5.23754	1	K.AFLEVNEEGSEAAASTAVVIAGR.S
21	1	sp|P01008|ANT3_HUMAN	52602.4	0.666	SERPINC1	Antithrombin-III (short name: ATIII)	1662	51	0.88	124	17959	2+	2291.15	0.012	5.23754	1	K.AFLEVNEEGSEAAASTAVVIAGR.S
21	1	sp|P01008|ANT3_HUMAN	52602.4	0.666	SERPINC1	Antithrombin-III (short name: ATIII)	1662	51	0.88	124	17970	3+	2291.15	0.008	3.49169	1	K.AFLEVNEEGSEAAASTAVVIAGR.S
21	1	sp|P01008|ANT3_HUMAN	52602.4	0.666	SERPINC1	Antithrombin-III (short name: ATIII)	1662	51	0.88	124	18091	2+	2291.15	0.014	6.11047	1	K.AFLEVNEEGSEAAASTAVVIAGR.S
21	1	sp|P01008|ANT3_HUMAN	52602.4	0.666	SERPINC1	Antithrombin-III (short name: ATIII)	1662	51	0.88	124	18103	3+	2291.15	0.014	6.11047	1	K.AFLEVNEEGSEAAASTAVVIAGR.S
21	1	sp|P01008|ANT3_HUMAN	52602.4	0.666	SERPINC1	Antithrombin-III (short name: ATIII)	1662	51	0.88	124	18223	2+	2291.15	0.012	5.23754	1	K.AFLEVNEEGSEAAASTAVVIAGR.S
21	1	sp|P01008|ANT3_HUMAN	52602.4	0.666	SERPINC1	Antithrombin-III (short name: ATIII)	1662	51	0.88	124	18238	2+	1389.76	0.989	7.91506	0.6001	R.EVPLNTIIFMGR.V
21	1	sp|P01008|ANT3_HUMAN	52602.4	0.666	SERPINC1	Antithrombin-III (short name: ATIII)	1662	51	0.88	124	18258	3+	2291.15	0.012	5.23754	1	K.AFLEVNEEGSEAAASTAVVIAGR.S
21	1	sp|P01008|ANT3_HUMAN	52602.4	0.666	SERPINC1	Antithrombin-III (short name: ATIII)	1662	51	0.88	124	18355	2+	2291.15	0.015	6.54693	1	K.AFLEVNEEGSEAAASTAVVIAGR.S
21	1	sp|P01008|ANT3_HUMAN	52602.4	0.666	SERPINC1	Antithrombin-III (short name: ATIII)	1662	51	0.88	124	18487	2+	2291.15	-1.192	83.8007	0.9986	K.AFLEVNEEGSEAAASTAVVIAGR.S
21	1	sp|P01008|ANT3_HUMAN	52602.4	0.666	SERPINC1	Antithrombin-III (short name: ATIII)	1662	51	0.88	124	18522	3+	2291.15	0.013	5.674	0.9977	K.AFLEVNEEGSEAAASTAVVIAGR.S
21	1	sp|P01008|ANT3_HUMAN	52602.4	0.666	SERPINC1	Antithrombin-III (short name: ATIII)	1662	51	0.88	124	18750	2+	2291.15	0.001	0.436462	1	K.AFLEVNEEGSEAAASTAVVIAGR.S
21	1	sp|P01008|ANT3_HUMAN	52602.4	0.666	SERPINC1	Antithrombin-III (short name: ATIII)	1662	51	0.88	124	18779	2+	1864.9	0.011	5.89844	0.9959	K.EQLQDM"GLVDLFSPEK.S
21	1	sp|P01008|ANT3_HUMAN	52602.4	0.666	SERPINC1	Antithrombin-III (short name: ATIII)	1662	51	0.88	124	18807	3+	2291.15	0.011	4.80108	0.969	K.AFLEVNEEGSEAAASTAVVIAGR.S
21	1	sp|P01008|ANT3_HUMAN	52602.4	0.666	SERPINC1	Antithrombin-III (short name: ATIII)	1662	51	0.88	124	18882	2+	2291.15	0.013	5.674	1	K.AFLEVNEEGSEAAASTAVVIAGR.S
21	1	sp|P01008|ANT3_HUMAN	52602.4	0.666	SERPINC1	Antithrombin-III (short name: ATIII)	1662	51	0.88	124	18904	2+	1864.9	0.01	5.36222	1	K.EQLQDM"GLVDLFSPEK.S
21	1	sp|P01008|ANT3_HUMAN	52602.4	0.666	SERPINC1	Antithrombin-III (short name: ATIII)	1662	51	0.88	124	18967	3+	2291.15	0.017	7.41985	0.9988	K.AFLEVNEEGSEAAASTAVVIAGR.S
21	1	sp|P01008|ANT3_HUMAN	52602.4	0.666	SERPINC1	Antithrombin-III (short name: ATIII)	1662	51	0.88	124	19015	2+	2291.15	0.009	3.92816	1	K.AFLEVNEEGSEAAASTAVVIAGR.S
21	1	sp|P01008|ANT3_HUMAN	52602.4	0.666	SERPINC1	Antithrombin-III (short name: ATIII)	1662	51	0.88	124	19039	2+	1864.9	0.01	5.36222	1	K.EQLQDM"GLVDLFSPEK.S
21	1	sp|P01008|ANT3_HUMAN	52602.4	0.666	SERPINC1	Antithrombin-III (short name: ATIII)	1662	51	0.88	124	19053	2+	1389.76	0.01	7.19551	1	R.EVPLNTIIFMGR.V
21	1	sp|P01008|ANT3_HUMAN	52602.4	0.666	SERPINC1	Antithrombin-III (short name: ATIII)	1662	51	0.88	124	19110	3+	2291.15	0.012	5.23754	0.9993	K.AFLEVNEEGSEAAASTAVVIAGR.S
21	1	sp|P01008|ANT3_HUMAN	52602.4	0.666	SERPINC1	Antithrombin-III (short name: ATIII)	1662	51	0.88	124	19117	2+	1371.75	0.007	5.10299	0.9998	R.E^VPLNTIIFMGR.V
21	1	sp|P01008|ANT3_HUMAN	52602.4	0.666	SERPINC1	Antithrombin-III (short name: ATIII)	1662	51	0.88	124	19148	2+	2291.15	0.013	5.674	0.9999	K.AFLEVNEEGSEAAASTAVVIAGR.S
21	1	sp|P01008|ANT3_HUMAN	52602.4	0.666	SERPINC1	Antithrombin-III (short name: ATIII)	1662	51	0.88	124	19179	2+	1389.76	0.008	5.75641	1	R.EVPLNTIIFMGR.V
21	1	sp|P01008|ANT3_HUMAN	52602.4	0.666	SERPINC1	Antithrombin-III (short name: ATIII)	1662	51	0.88	124	19240	2+	1864.9	0.011	5.89844	0.9992	K.EQLQDM"GLVDLFSPEK.S
21	1	sp|P01008|ANT3_HUMAN	52602.4	0.666	SERPINC1	Antithrombin-III (short name: ATIII)	1662	51	0.88	124	19280	2+	2291.15	0.014	6.11047	1	K.AFLEVNEEGSEAAASTAVVIAGR.S
21	1	sp|P01008|ANT3_HUMAN	52602.4	0.666	SERPINC1	Antithrombin-III (short name: ATIII)	1662	51	0.88	124	19291	3+	2291.15	0.009	3.92816	0.9955	K.AFLEVNEEGSEAAASTAVVIAGR.S
21	1	sp|P01008|ANT3_HUMAN	52602.4	0.666	SERPINC1	Antithrombin-III (short name: ATIII)	1662	51	0.88	124	19311	2+	1389.76	0.007	5.03686	1	R.EVPLNTIIFMGR.V
21	1	sp|P01008|ANT3_HUMAN	52602.4	0.666	SERPINC1	Antithrombin-III (short name: ATIII)	1662	51	0.88	124	19368	2+	1864.9	0.009	4.826	0.9998	K.EQLQDM"GLVDLFSPEK.S
[truncated: 88,622 more rows]

## Sheet: PCa7_AAL
Group	Prob	Protein	SequenceMass	AACoverage	BestGeneName	Description	Total Filtered Peptides	Unique Filtered Peptides	H2L Mean	Ratio Peps	Scan	Z	CalcMHPlus	dMass	FdMass (ppm)	PepProphet	Peptide	Light Area	Heavy Area
1	1	CONTAM|P00761	24409.5	0.251		SWISS-PROT:P00761|TRYP_PIG Trypsin - Sus scrofa (Pig).	427	5			6961	2+	1045.56	0.005	4.78211	0.9617	K.LSSPATLNSR.V
1	1	CONTAM|P00761	24409.5	0.251		SWISS-PROT:P00761|TRYP_PIG Trypsin - Sus scrofa (Pig).	427	5			7632	2+	1045.56	0.007	6.69495	0.9052	K.LSSPATLNSR.V
1	1	CONTAM|P00761	24409.5	0.251		SWISS-PROT:P00761|TRYP_PIG Trypsin - Sus scrofa (Pig).	427	5			7792	2+	1045.56	0.005	4.78211	0.8908	K.LSSPATLNSR.V
1	1	CONTAM|P00761	24409.5	0.251		SWISS-PROT:P00761|TRYP_PIG Trypsin - Sus scrofa (Pig).	427	5			7918	2+	1045.56	0.007	6.69495	0.9999	K.LSSPATLNSR.V
1	1	CONTAM|P00761	24409.5	0.251		SWISS-PROT:P00761|TRYP_PIG Trypsin - Sus scrofa (Pig).	427	5			8050	2+	1045.56	0.007	6.69495	0.9999	K.LSSPATLNSR.V
1	1	CONTAM|P00761	24409.5	0.251		SWISS-PROT:P00761|TRYP_PIG Trypsin - Sus scrofa (Pig).	427	5			8849	2+	1045.56	0.007	6.69495	0.9327	K.LSSPATLNSR.V
1	1	CONTAM|P00761	24409.5	0.251		SWISS-PROT:P00761|TRYP_PIG Trypsin - Sus scrofa (Pig).	427	5			9384	2+	842.509	0.005	5.93465	0.7545	R.VATVSLPR.S
1	1	CONTAM|P00761	24409.5	0.251		SWISS-PROT:P00761|TRYP_PIG Trypsin - Sus scrofa (Pig).	427	5			9502	2+	842.509	0.006	7.12158	0.9737	R.VATVSLPR.S
1	1	CONTAM|P00761	24409.5	0.251		SWISS-PROT:P00761|TRYP_PIG Trypsin - Sus scrofa (Pig).	427	5			9634	2+	842.509	0.005	5.93465	0.8429	R.VATVSLPR.S
1	1	CONTAM|P00761	24409.5	0.251		SWISS-PROT:P00761|TRYP_PIG Trypsin - Sus scrofa (Pig).	427	5			9766	2+	842.509	0.006	7.12158	0.9738	R.VATVSLPR.S
1	1	CONTAM|P00761	24409.5	0.251		SWISS-PROT:P00761|TRYP_PIG Trypsin - Sus scrofa (Pig).	427	5			9898	2+	842.509	0.005	5.93465	0.9754	R.VATVSLPR.S
1	1	CONTAM|P00761	24409.5	0.251		SWISS-PROT:P00761|TRYP_PIG Trypsin - Sus scrofa (Pig).	427	5			10020	2+	842.509	0.005	5.93465	0.9676	R.VATVSLPR.S
1	1	CONTAM|P00761	24409.5	0.251		SWISS-PROT:P00761|TRYP_PIG Trypsin - Sus scrofa (Pig).	427	5			10152	2+	842.509	0.005	5.93465	0.9775	R.VATVSLPR.S
1	1	CONTAM|P00761	24409.5	0.251		SWISS-PROT:P00761|TRYP_PIG Trypsin - Sus scrofa (Pig).	427	5			10286	2+	842.509	0.005	5.93465	0.9958	R.VATVSLPR.S
1	1	CONTAM|P00761	24409.5	0.251		SWISS-PROT:P00761|TRYP_PIG Trypsin - Sus scrofa (Pig).	427	5			10406	2+	842.509	0.005	5.93465	0.9808	R.VATVSLPR.S
1	1	CONTAM|P00761	24409.5	0.251		SWISS-PROT:P00761|TRYP_PIG Trypsin - Sus scrofa (Pig).	427	5			10529	2+	842.509	0.005	5.93465	0.9614	R.VATVSLPR.S
1	1	CONTAM|P00761	24409.5	0.251		SWISS-PROT:P00761|TRYP_PIG Trypsin - Sus scrofa (Pig).	427	5			10651	2+	842.509	0.004	4.74772	0.8803	R.VATVSLPR.S
1	1	CONTAM|P00761	24409.5	0.251		SWISS-PROT:P00761|TRYP_PIG Trypsin - Sus scrofa (Pig).	427	5			10770	2+	842.509	0.005	5.93465	0.9408	R.VATVSLPR.S
1	1	CONTAM|P00761	24409.5	0.251		SWISS-PROT:P00761|TRYP_PIG Trypsin - Sus scrofa (Pig).	427	5			10905	2+	842.509	0.005	5.93465	0.8848	R.VATVSLPR.S
1	1	CONTAM|P00761	24409.5	0.251		SWISS-PROT:P00761|TRYP_PIG Trypsin - Sus scrofa (Pig).	427	5			11346	2+	842.509	0.005	5.93465	0.9405	R.VATVSLPR.S
1	1	CONTAM|P00761	24409.5	0.251		SWISS-PROT:P00761|TRYP_PIG Trypsin - Sus scrofa (Pig).	427	5			11466	2+	842.509	0.004	4.74772	0.8788	R.VATVSLPR.S
1	1	CONTAM|P00761	24409.5	0.251		SWISS-PROT:P00761|TRYP_PIG Trypsin - Sus scrofa (Pig).	427	5			14652	3+	2211.1	0.019	8.59299	0.9928	R.LGEHNIDVLEGNEQFINAAK.I
1	1	CONTAM|P00761	24409.5	0.251		SWISS-PROT:P00761|TRYP_PIG Trypsin - Sus scrofa (Pig).	427	5			15068	2+	2211.1	0.01	4.52263	0.9992	R.LGEHNIDVLEGNEQFINAAK.I
1	1	CONTAM|P00761	24409.5	0.251		SWISS-PROT:P00761|TRYP_PIG Trypsin - Sus scrofa (Pig).	427	5			15090	3+	2211.1	0.019	8.59299	1	R.LGEHNIDVLEGNEQFINAAK.I
1	1	CONTAM|P00761	24409.5	0.251		SWISS-PROT:P00761|TRYP_PIG Trypsin - Sus scrofa (Pig).	427	5			15190	2+	2211.1	0.023	10.402	0.9997	R.LGEHNIDVLEGNEQFINAAK.I
1	1	CONTAM|P00761	24409.5	0.251		SWISS-PROT:P00761|TRYP_PIG Trypsin - Sus scrofa (Pig).	427	5			15211	3+	2211.1	0.017	7.68847	1	R.LGEHNIDVLEGNEQFINAAK.I
1	1	CONTAM|P00761	24409.5	0.251		SWISS-PROT:P00761|TRYP_PIG Trypsin - Sus scrofa (Pig).	427	5			15343	3+	2211.1	1.007	3.16584	0.9993	R.LGEHNIDVLEGNEQFINAAK.I
1	1	CONTAM|P00761	24409.5	0.251		SWISS-PROT:P00761|TRYP_PIG Trypsin - Sus scrofa (Pig).	427	5			15992	3+	2211.1	1	0	0.9412	R.LGEHNIDVLEGNEQFINAAK.I
1	1	CONTAM|P00761	24409.5	0.251		SWISS-PROT:P00761|TRYP_PIG Trypsin - Sus scrofa (Pig).	427	5			16421	3+	2299.18	0.017	7.39396	0.9999	K.IITHPNFNGNTLDNDIM"LIK.L
1	1	CONTAM|P00761	24409.5	0.251		SWISS-PROT:P00761|TRYP_PIG Trypsin - Sus scrofa (Pig).	427	5			17147	3+	2283.18	0.018	7.88374	0.9999	K.IITHPNFNGNTLDNDIMLIK.L
1	1	CONTAM|P00761	24409.5	0.251		SWISS-PROT:P00761|TRYP_PIG Trypsin - Sus scrofa (Pig).	427	5			17268	3+	2283.18	0.018	7.88374	0.9819	K.IITHPNFNGNTLDNDIMLIK.L
1	1	CONTAM|P00761	24409.5	0.251		SWISS-PROT:P00761|TRYP_PIG Trypsin - Sus scrofa (Pig).	427	5			18886	2+	2211.1	-1.019	8.59299	0.7385	R.LGEHNIDVLEGNEQFINAAK.I
1	1	CONTAM|P00761	24409.5	0.251		SWISS-PROT:P00761|TRYP_PIG Trypsin - Sus scrofa (Pig).	427	5			7739	2+	1045.56	0.005	4.78211	0.9998	K.LSSPATLNSR.V
1	1	CONTAM|P00761	24409.5	0.251		SWISS-PROT:P00761|TRYP_PIG Trypsin - Sus scrofa (Pig).	427	5			7869	2+	1045.56	0.006	5.73853	1	K.LSSPATLNSR.V
1	1	CONTAM|P00761	24409.5	0.251		SWISS-PROT:P00761|TRYP_PIG Trypsin - Sus scrofa (Pig).	427	5			7948	2+	842.509	0.005	5.93465	0.9189	R.VATVSLPR.S
1	1	CONTAM|P00761	24409.5	0.251		SWISS-PROT:P00761|TRYP_PIG Trypsin - Sus scrofa (Pig).	427	5			9273	2+	842.509	0.004	4.74772	0.9424	R.VATVSLPR.S
1	1	CONTAM|P00761	24409.5	0.251		SWISS-PROT:P00761|TRYP_PIG Trypsin - Sus scrofa (Pig).	427	5			9398	2+	842.509	0.006	7.12158	0.9702	R.VATVSLPR.S
1	1	CONTAM|P00761	24409.5	0.251		SWISS-PROT:P00761|TRYP_PIG Trypsin - Sus scrofa (Pig).	427	5			9530	2+	842.509	0.006	7.12158	0.8592	R.VATVSLPR.S
1	1	CONTAM|P00761	24409.5	0.251		SWISS-PROT:P00761|TRYP_PIG Trypsin - Sus scrofa (Pig).	427	5			9673	2+	842.509	0.012	14.2432	0.9973	R.VATVSLPR.S
1	1	CONTAM|P00761	24409.5	0.251		SWISS-PROT:P00761|TRYP_PIG Trypsin - Sus scrofa (Pig).	427	5			9805	2+	842.509	0.005	5.93465	0.8287	R.VATVSLPR.S
1	1	CONTAM|P00761	24409.5	0.251		SWISS-PROT:P00761|TRYP_PIG Trypsin - Sus scrofa (Pig).	427	5			9938	2+	842.509	0.006	7.12158	0.8818	R.VATVSLPR.S
1	1	CONTAM|P00761	24409.5	0.251		SWISS-PROT:P00761|TRYP_PIG Trypsin - Sus scrofa (Pig).	427	5			10206	2+	842.509	0.005	5.93465	0.9912	R.VATVSLPR.S
1	1	CONTAM|P00761	24409.5	0.251		SWISS-PROT:P00761|TRYP_PIG Trypsin - Sus scrofa (Pig).	427	5			15033	3+	2211.1	0.998	0.904526	0.9968	R.LGEHNIDVLEGNEQFINAAK.I
1	1	CONTAM|P00761	24409.5	0.251		SWISS-PROT:P00761|TRYP_PIG Trypsin - Sus scrofa (Pig).	427	5			15164	3+	2211.1	0.999	0.452263	0.996	R.LGEHNIDVLEGNEQFINAAK.I
1	1	CONTAM|P00761	24409.5	0.251		SWISS-PROT:P00761|TRYP_PIG Trypsin - Sus scrofa (Pig).	427	5			15395	3+	2211.1	0.016	7.2362	0.9998	R.LGEHNIDVLEGNEQFINAAK.I
1	1	CONTAM|P00761	24409.5	0.251		SWISS-PROT:P00761|TRYP_PIG Trypsin - Sus scrofa (Pig).	427	5			15410	2+	2211.1	0.004	1.80905	1	R.LGEHNIDVLEGNEQFINAAK.I
1	1	CONTAM|P00761	24409.5	0.251		SWISS-PROT:P00761|TRYP_PIG Trypsin - Sus scrofa (Pig).	427	5			15525	3+	2211.1	0.017	7.68847	1	R.LGEHNIDVLEGNEQFINAAK.I
1	1	CONTAM|P00761	24409.5	0.251		SWISS-PROT:P00761|TRYP_PIG Trypsin - Sus scrofa (Pig).	427	5			15538	2+	2211.1	0.016	7.2362	1	R.LGEHNIDVLEGNEQFINAAK.I
1	1	CONTAM|P00761	24409.5	0.251		SWISS-PROT:P00761|TRYP_PIG Trypsin - Sus scrofa (Pig).	427	5			15658	3+	2211.1	0.015	6.78394	1	R.LGEHNIDVLEGNEQFINAAK.I
1	1	CONTAM|P00761	24409.5	0.251		SWISS-PROT:P00761|TRYP_PIG Trypsin - Sus scrofa (Pig).	427	5			15791	3+	2211.1	1.001	0.452263	0.9905	R.LGEHNIDVLEGNEQFINAAK.I
1	1	CONTAM|P00761	24409.5	0.251		SWISS-PROT:P00761|TRYP_PIG Trypsin - Sus scrofa (Pig).	427	5			15928	3+	2211.1	1.001	0.452263	0.9969	R.LGEHNIDVLEGNEQFINAAK.I
1	1	CONTAM|P00761	24409.5	0.251		SWISS-PROT:P00761|TRYP_PIG Trypsin - Sus scrofa (Pig).	427	5			16394	3+	2211.1	0.997	1.35679	0.9003	R.LGEHNIDVLEGNEQFINAAK.I
1	1	CONTAM|P00761	24409.5	0.251		SWISS-PROT:P00761|TRYP_PIG Trypsin - Sus scrofa (Pig).	427	5			16771	3+	2299.18	0.017	7.39396	0.9968	K.IITHPNFNGNTLDNDIM"LIK.L
1	1	CONTAM|P00761	24409.5	0.251		SWISS-PROT:P00761|TRYP_PIG Trypsin - Sus scrofa (Pig).	427	5			16902	3+	2299.18	0.02	8.69877	0.9998	K.IITHPNFNGNTLDNDIM"LIK.L
1	1	CONTAM|P00761	24409.5	0.251		SWISS-PROT:P00761|TRYP_PIG Trypsin - Sus scrofa (Pig).	427	5			17496	3+	2283.18	0.013	5.69381	1	K.IITHPNFNGNTLDNDIMLIK.L
1	1	CONTAM|P00761	24409.5	0.251		SWISS-PROT:P00761|TRYP_PIG Trypsin - Sus scrofa (Pig).	427	5			17518	2+	2283.18	0.016	7.00777	0.9996	K.IITHPNFNGNTLDNDIMLIK.L
1	1	CONTAM|P00761	24409.5	0.251		SWISS-PROT:P00761|TRYP_PIG Trypsin - Sus scrofa (Pig).	427	5			17628	3+	2283.18	1.015	6.56978	0.9983	K.IITHPNFNGNTLDNDIMLIK.L
1	1	CONTAM|P00761	24409.5	0.251		SWISS-PROT:P00761|TRYP_PIG Trypsin - Sus scrofa (Pig).	427	5			17674	2+	2299.18	0.038	16.5277	0.9975	K.IITHPNFNGNTLDNDIM"LIK.L
1	1	CONTAM|P00761	24409.5	0.251		SWISS-PROT:P00761|TRYP_PIG Trypsin - Sus scrofa (Pig).	427	5			7744	2+	1045.56	0.004	3.82569	0.9999	K.LSSPATLNSR.V
1	1	CONTAM|P00761	24409.5	0.251		SWISS-PROT:P00761|TRYP_PIG Trypsin - Sus scrofa (Pig).	427	5			7875	2+	1045.56	0.007	6.69495	0.9999	K.LSSPATLNSR.V
1	1	CONTAM|P00761	24409.5	0.251		SWISS-PROT:P00761|TRYP_PIG Trypsin - Sus scrofa (Pig).	427	5			8024	2+	842.509	0.005	5.93465	0.6326	R.VATVSLPR.S
1	1	CONTAM|P00761	24409.5	0.251		SWISS-PROT:P00761|TRYP_PIG Trypsin - Sus scrofa (Pig).	427	5			9404	2+	842.509	0.006	7.12158	0.9722	R.VATVSLPR.S
1	1	CONTAM|P00761	24409.5	0.251		SWISS-PROT:P00761|TRYP_PIG Trypsin - Sus scrofa (Pig).	427	5			9536	2+	842.509	0.006	7.12158	0.9722	R.VATVSLPR.S
1	1	CONTAM|P00761	24409.5	0.251		SWISS-PROT:P00761|TRYP_PIG Trypsin - Sus scrofa (Pig).	427	5			9668	2+	842.509	0.006	7.12158	0.9723	R.VATVSLPR.S
1	1	CONTAM|P00761	24409.5	0.251		SWISS-PROT:P00761|TRYP_PIG Trypsin - Sus scrofa (Pig).	427	5			9800	2+	842.509	0.006	7.12158	0.9977	R.VATVSLPR.S
1	1	CONTAM|P00761	24409.5	0.251		SWISS-PROT:P00761|TRYP_PIG Trypsin - Sus scrofa (Pig).	427	5			9932	2+	842.509	0.006	7.12158	0.9886	R.VATVSLPR.S
1	1	CONTAM|P00761	24409.5	0.251		SWISS-PROT:P00761|TRYP_PIG Trypsin - Sus scrofa (Pig).	427	5			10065	2+	842.509	0.006	7.12158	0.8144	R.VATVSLPR.S
1	1	CONTAM|P00761	24409.5	0.251		SWISS-PROT:P00761|TRYP_PIG Trypsin - Sus scrofa (Pig).	427	5			10197	2+	842.509	0.005	5.93465	0.8777	R.VATVSLPR.S
1	1	CONTAM|P00761	24409.5	0.251		SWISS-PROT:P00761|TRYP_PIG Trypsin - Sus scrofa (Pig).	427	5			10879	2+	842.509	0.005	5.93465	0.8506	R.VATVSLPR.S
1	1	CONTAM|P00761	24409.5	0.251		SWISS-PROT:P00761|TRYP_PIG Trypsin - Sus scrofa (Pig).	427	5			11982	2+	842.509	0.005	5.93465	0.962	R.VATVSLPR.S
1	1	CONTAM|P00761	24409.5	0.251		SWISS-PROT:P00761|TRYP_PIG Trypsin - Sus scrofa (Pig).	427	5			14835	3+	2211.1	1.003	1.35679	0.9849	R.LGEHNIDVLEGNEQFINAAK.I
1	1	CONTAM|P00761	24409.5	0.251		SWISS-PROT:P00761|TRYP_PIG Trypsin - Sus scrofa (Pig).	427	5			14959	3+	2211.1	0.996	1.80905	0.9974	R.LGEHNIDVLEGNEQFINAAK.I
1	1	CONTAM|P00761	24409.5	0.251		SWISS-PROT:P00761|TRYP_PIG Trypsin - Sus scrofa (Pig).	427	5			15204	2+	2211.1	0.013	5.87942	1	R.LGEHNIDVLEGNEQFINAAK.I
1	1	CONTAM|P00761	24409.5	0.251		SWISS-PROT:P00761|TRYP_PIG Trypsin - Sus scrofa (Pig).	427	5			15278	3+	2211.1	0.019	8.59299	1	R.LGEHNIDVLEGNEQFINAAK.I
1	1	CONTAM|P00761	24409.5	0.251		SWISS-PROT:P00761|TRYP_PIG Trypsin - Sus scrofa (Pig).	427	5			15335	2+	2211.1	0.019	8.59299	1	R.LGEHNIDVLEGNEQFINAAK.I
1	1	CONTAM|P00761	24409.5	0.251		SWISS-PROT:P00761|TRYP_PIG Trypsin - Sus scrofa (Pig).	427	5			15410	3+	2211.1	0.019	8.59299	1	R.LGEHNIDVLEGNEQFINAAK.I
1	1	CONTAM|P00761	24409.5	0.251		SWISS-PROT:P00761|TRYP_PIG Trypsin - Sus scrofa (Pig).	427	5			15543	3+	2211.1	1.002	0.904526	0.9988	R.LGEHNIDVLEGNEQFINAAK.I
1	1	CONTAM|P00761	24409.5	0.251		SWISS-PROT:P00761|TRYP_PIG Trypsin - Sus scrofa (Pig).	427	5			15676	3+	2211.1	0.015	6.78394	0.9999	R.LGEHNIDVLEGNEQFINAAK.I
1	1	CONTAM|P00761	24409.5	0.251		SWISS-PROT:P00761|TRYP_PIG Trypsin - Sus scrofa (Pig).	427	5			15808	3+	2211.1	0.013	5.87942	0.9985	R.LGEHNIDVLEGNEQFINAAK.I
1	1	CONTAM|P00761	24409.5	0.251		SWISS-PROT:P00761|TRYP_PIG Trypsin - Sus scrofa (Pig).	427	5			15942	3+	2211.1	0.017	7.68847	1	R.LGEHNIDVLEGNEQFINAAK.I
1	1	CONTAM|P00761	24409.5	0.251		SWISS-PROT:P00761|TRYP_PIG Trypsin - Sus scrofa (Pig).	427	5			16074	3+	2211.1	0.015	6.78394	0.8007	R.LGEHNIDVLEGNEQFINAAK.I
1	1	CONTAM|P00761	24409.5	0.251		SWISS-PROT:P00761|TRYP_PIG Trypsin - Sus scrofa (Pig).	427	5			16204	3+	2211.1	1.991	4.07036	0.6196	R.LGEHNIDVLEGNEQFINAAK.I
1	1	CONTAM|P00761	24409.5	0.251		SWISS-PROT:P00761|TRYP_PIG Trypsin - Sus scrofa (Pig).	427	5			16343	3+	2211.1	-0.994	2.71358	0.8797	R.LGEHNIDVLEGNEQFINAAK.I
1	1	CONTAM|P00761	24409.5	0.251		SWISS-PROT:P00761|TRYP_PIG Trypsin - Sus scrofa (Pig).	427	5			16475	3+	2211.1	0.019	8.59299	0.9829	R.LGEHNIDVLEGNEQFINAAK.I
1	1	CONTAM|P00761	24409.5	0.251		SWISS-PROT:P00761|TRYP_PIG Trypsin - Sus scrofa (Pig).	427	5			16585	3+	2299.18	1.01	4.34939	0.9793	K.IITHPNFNGNTLDNDIM"LIK.L
1	1	CONTAM|P00761	24409.5	0.251		SWISS-PROT:P00761|TRYP_PIG Trypsin - Sus scrofa (Pig).	427	5			16709	3+	2299.18	0.017	7.39396	0.9898	K.IITHPNFNGNTLDNDIM"LIK.L
1	1	CONTAM|P00761	24409.5	0.251		SWISS-PROT:P00761|TRYP_PIG Trypsin - Sus scrofa (Pig).	427	5			16998	3+	2211.1	0.013	5.87942	0.9882	R.LGEHNIDVLEGNEQFINAAK.I
1	1	CONTAM|P00761	24409.5	0.251		SWISS-PROT:P00761|TRYP_PIG Trypsin - Sus scrofa (Pig).	427	5			17206	3+	2211.1	1.031	14.0201	0.8875	R.LGEHNIDVLEGNEQFINAAK.I
1	1	CONTAM|P00761	24409.5	0.251		SWISS-PROT:P00761|TRYP_PIG Trypsin - Sus scrofa (Pig).	427	5			17347	2+	2283.18	0.014	6.1318	0.9986	K.IITHPNFNGNTLDNDIMLIK.L
1	1	CONTAM|P00761	24409.5	0.251		SWISS-PROT:P00761|TRYP_PIG Trypsin - Sus scrofa (Pig).	427	5			17423	3+	2283.18	0.016	7.00777	0.995	K.IITHPNFNGNTLDNDIMLIK.L
1	1	CONTAM|P00761	24409.5	0.251		SWISS-PROT:P00761|TRYP_PIG Trypsin - Sus scrofa (Pig).	427	5			17821	3+	2283.18	0.999	0.437986	0.9115	K.IITHPNFNGNTLDNDIMLIK.L
1	1	CONTAM|P00761	24409.5	0.251		SWISS-PROT:P00761|TRYP_PIG Trypsin - Sus scrofa (Pig).	427	5			7812	2+	1045.56	0.003	2.86927	0.9997	K.LSSPATLNSR.V
1	1	CONTAM|P00761	24409.5	0.251		SWISS-PROT:P00761|TRYP_PIG Trypsin - Sus scrofa (Pig).	427	5			7943	2+	1045.56	0.006	5.73853	0.9993	K.LSSPATLNSR.V
1	1	CONTAM|P00761	24409.5	0.251		SWISS-PROT:P00761|TRYP_PIG Trypsin - Sus scrofa (Pig).	427	5			9334	2+	842.509	0.005	5.93465	0.6743	R.VATVSLPR.S
1	1	CONTAM|P00761	24409.5	0.251		SWISS-PROT:P00761|TRYP_PIG Trypsin - Sus scrofa (Pig).	427	5			9462	2+	842.509	0.004	4.74772	0.967	R.VATVSLPR.S
1	1	CONTAM|P00761	24409.5	0.251		SWISS-PROT:P00761|TRYP_PIG Trypsin - Sus scrofa (Pig).	427	5			9593	2+	842.509	0.006	7.12158	0.9485	R.VATVSLPR.S
1	1	CONTAM|P00761	24409.5	0.251		SWISS-PROT:P00761|TRYP_PIG Trypsin - Sus scrofa (Pig).	427	5			9725	2+	842.509	0.008	9.49544	0.9681	R.VATVSLPR.S
1	1	CONTAM|P00761	24409.5	0.251		SWISS-PROT:P00761|TRYP_PIG Trypsin - Sus scrofa (Pig).	427	5			9857	2+	842.509	0.005	5.93465	0.9982	R.VATVSLPR.S
1	1	CONTAM|P00761	24409.5	0.251		SWISS-PROT:P00761|TRYP_PIG Trypsin - Sus scrofa (Pig).	427	5			9989	2+	842.509	0.005	5.93465	0.9296	R.VATVSLPR.S
1	1	CONTAM|P00761	24409.5	0.251		SWISS-PROT:P00761|TRYP_PIG Trypsin - Sus scrofa (Pig).	427	5			10122	2+	842.509	0.004	4.74772	0.7732	R.VATVSLPR.S
1	1	CONTAM|P00761	24409.5	0.251		SWISS-PROT:P00761|TRYP_PIG Trypsin - Sus scrofa (Pig).	427	5			11006	2+	842.509	0.006	7.12158	0.9802	R.VATVSLPR.S
1	1	CONTAM|P00761	24409.5	0.251		SWISS-PROT:P00761|TRYP_PIG Trypsin - Sus scrofa (Pig).	427	5			11139	2+	842.509	0.005	5.93465	0.8904	R.VATVSLPR.S
1	1	CONTAM|P00761	24409.5	0.251		SWISS-PROT:P00761|TRYP_PIG Trypsin - Sus scrofa (Pig).	427	5			14899	3+	2211.1	0.015	6.78394	0.9854	R.LGEHNIDVLEGNEQFINAAK.I
1	1	CONTAM|P00761	24409.5	0.251		SWISS-PROT:P00761|TRYP_PIG Trypsin - Sus scrofa (Pig).	427	5			15028	3+	2211.1	0.997	1.35679	0.9862	R.LGEHNIDVLEGNEQFINAAK.I
1	1	CONTAM|P00761	24409.5	0.251		SWISS-PROT:P00761|TRYP_PIG Trypsin - Sus scrofa (Pig).	427	5			15276	2+	2211.1	0.015	6.78394	1	R.LGEHNIDVLEGNEQFINAAK.I
1	1	CONTAM|P00761	24409.5	0.251		SWISS-PROT:P00761|TRYP_PIG Trypsin - Sus scrofa (Pig).	427	5			15313	3+	2211.1	0.019	8.59299	1	R.LGEHNIDVLEGNEQFINAAK.I
1	1	CONTAM|P00761	24409.5	0.251		SWISS-PROT:P00761|TRYP_PIG Trypsin - Sus scrofa (Pig).	427	5			15403	2+	2211.1	0.016	7.2362	1	R.LGEHNIDVLEGNEQFINAAK.I
1	1	CONTAM|P00761	24409.5	0.251		SWISS-PROT:P00761|TRYP_PIG Trypsin - Sus scrofa (Pig).	427	5			15445	3+	2211.1	0.02	9.04526	1	R.LGEHNIDVLEGNEQFINAAK.I
1	1	CONTAM|P00761	24409.5	0.251		SWISS-PROT:P00761|TRYP_PIG Trypsin - Sus scrofa (Pig).	427	5			15577	3+	2211.1	0.019	8.59299	0.9657	R.LGEHNIDVLEGNEQFINAAK.I
1	1	CONTAM|P00761	24409.5	0.251		SWISS-PROT:P00761|TRYP_PIG Trypsin - Sus scrofa (Pig).	427	5			15711	3+	2211.1	1.001	0.452263	0.9984	R.LGEHNIDVLEGNEQFINAAK.I
1	1	CONTAM|P00761	24409.5	0.251		SWISS-PROT:P00761|TRYP_PIG Trypsin - Sus scrofa (Pig).	427	5			15843	3+	2211.1	0.016	7.2362	1	R.LGEHNIDVLEGNEQFINAAK.I
1	1	CONTAM|P00761	24409.5	0.251		SWISS-PROT:P00761|TRYP_PIG Trypsin - Sus scrofa (Pig).	427	5			15977	3+	2211.1	0.015	6.78394	0.9804	R.LGEHNIDVLEGNEQFINAAK.I
1	1	CONTAM|P00761	24409.5	0.251		SWISS-PROT:P00761|TRYP_PIG Trypsin - Sus scrofa (Pig).	427	5			16107	3+	2211.1	1.001	0.452263	0.9995	R.LGEHNIDVLEGNEQFINAAK.I
1	1	CONTAM|P00761	24409.5	0.251		SWISS-PROT:P00761|TRYP_PIG Trypsin - Sus scrofa (Pig).	427	5			16240	3+	2211.1	0.999	0.452263	0.9998	R.LGEHNIDVLEGNEQFINAAK.I
1	1	CONTAM|P00761	24409.5	0.251		SWISS-PROT:P00761|TRYP_PIG Trypsin - Sus scrofa (Pig).	427	5			16510	3+	2211.1	0.013	5.87942	0.9998	R.LGEHNIDVLEGNEQFINAAK.I
1	1	CONTAM|P00761	24409.5	0.251		SWISS-PROT:P00761|TRYP_PIG Trypsin - Sus scrofa (Pig).	427	5			16664	3+	2299.18	0.011	4.78432	0.9382	K.IITHPNFNGNTLDNDIM"LIK.L
1	1	CONTAM|P00761	24409.5	0.251		SWISS-PROT:P00761|TRYP_PIG Trypsin - Sus scrofa (Pig).	427	5			16932	3+	2299.18	0.016	6.95902	0.7533	K.IITHPNFNGNTLDNDIM"LIK.L
1	1	CONTAM|P00761	24409.5	0.251		SWISS-PROT:P00761|TRYP_PIG Trypsin - Sus scrofa (Pig).	427	5			17451	2+	2283.18	0.014	6.1318	0.9986	K.IITHPNFNGNTLDNDIMLIK.L
1	1	CONTAM|P00761	24409.5	0.251		SWISS-PROT:P00761|TRYP_PIG Trypsin - Sus scrofa (Pig).	427	5			17524	3+	2283.18	0.018	7.88374	1	K.IITHPNFNGNTLDNDIMLIK.L
1	1	CONTAM|P00761	24409.5	0.251		SWISS-PROT:P00761|TRYP_PIG Trypsin - Sus scrofa (Pig).	427	5			17659	3+	2283.18	1.015	6.56978	0.966	K.IITHPNFNGNTLDNDIMLIK.L
1	1	CONTAM|P00761	24409.5	0.251		SWISS-PROT:P00761|TRYP_PIG Trypsin - Sus scrofa (Pig).	427	5			17920	3+	2283.18	0.999	0.437986	0.6812	K.IITHPNFNGNTLDNDIMLIK.L
1	1	CONTAM|P00761	24409.5	0.251		SWISS-PROT:P00761|TRYP_PIG Trypsin - Sus scrofa (Pig).	427	5			17965	2+	2283.18	0.999	0.437986	0.94	K.IITHPNFNGNTLDNDIMLIK.L
1	1	CONTAM|P00761	24409.5	0.251		SWISS-PROT:P00761|TRYP_PIG Trypsin - Sus scrofa (Pig).	427	5			6916	2+	1045.56	0.006	5.73853	0.9539	K.LSSPATLNSR.V
1	1	CONTAM|P00761	24409.5	0.251		SWISS-PROT:P00761|TRYP_PIG Trypsin - Sus scrofa (Pig).	427	5			7035	2+	1045.56	0.006	5.73853	0.8122	K.LSSPATLNSR.V
1	1	CONTAM|P00761	24409.5	0.251		SWISS-PROT:P00761|TRYP_PIG Trypsin - Sus scrofa (Pig).	427	5			7153	2+	1045.56	0.005	4.78211	1	K.LSSPATLNSR.V
1	1	CONTAM|P00761	24409.5	0.251		SWISS-PROT:P00761|TRYP_PIG Trypsin - Sus scrofa (Pig).	427	5			7277	2+	1045.56	0.007	6.69495	0.9983	K.LSSPATLNSR.V
1	1	CONTAM|P00761	24409.5	0.251		SWISS-PROT:P00761|TRYP_PIG Trypsin - Sus scrofa (Pig).	427	5			7368	2+	842.509	0.005	5.93465	0.9663	R.VATVSLPR.S
1	1	CONTAM|P00761	24409.5	0.251		SWISS-PROT:P00761|TRYP_PIG Trypsin - Sus scrofa (Pig).	427	5			8689	2+	842.509	0.004	4.74772	0.9271	R.VATVSLPR.S
1	1	CONTAM|P00761	24409.5	0.251		SWISS-PROT:P00761|TRYP_PIG Trypsin - Sus scrofa (Pig).	427	5			8814	2+	842.509	0.005	5.93465	0.9734	R.VATVSLPR.S
1	1	CONTAM|P00761	24409.5	0.251		SWISS-PROT:P00761|TRYP_PIG Trypsin - Sus scrofa (Pig).	427	5			8935	2+	842.509	0.005	5.93465	0.9808	R.VATVSLPR.S
1	1	CONTAM|P00761	24409.5	0.251		SWISS-PROT:P00761|TRYP_PIG Trypsin - Sus scrofa (Pig).	427	5			9054	2+	842.509	0.005	5.93465	0.9355	R.VATVSLPR.S
1	1	CONTAM|P00761	24409.5	0.251		SWISS-PROT:P00761|TRYP_PIG Trypsin - Sus scrofa (Pig).	427	5			9170	2+	842.509	0.005	5.93465	0.9338	R.VATVSLPR.S
1	1	CONTAM|P00761	24409.5	0.251		SWISS-PROT:P00761|TRYP_PIG Trypsin - Sus scrofa (Pig).	427	5			9300	2+	842.509	0.004	4.74772	0.9748	R.VATVSLPR.S
1	1	CONTAM|P00761	24409.5	0.251		SWISS-PROT:P00761|TRYP_PIG Trypsin - Sus scrofa (Pig).	427	5			9423	2+	842.509	0.005	5.93465	0.9844	R.VATVSLPR.S
1	1	CONTAM|P00761	24409.5	0.251		SWISS-PROT:P00761|TRYP_PIG Trypsin - Sus scrofa (Pig).	427	5			9543	2+	842.509	0.005	5.93465	0.9377	R.VATVSLPR.S
1	1	CONTAM|P00761	24409.5	0.251		SWISS-PROT:P00761|TRYP_PIG Trypsin - Sus scrofa (Pig).	427	5			9668	2+	842.509	0.005	5.93465	0.9185	R.VATVSLPR.S
1	1	CONTAM|P00761	24409.5	0.251		SWISS-PROT:P00761|TRYP_PIG Trypsin - Sus scrofa (Pig).	427	5			9792	2+	842.509	0.004	4.74772	0.9383	R.VATVSLPR.S
1	1	CONTAM|P00761	24409.5	0.251		SWISS-PROT:P00761|TRYP_PIG Trypsin - Sus scrofa (Pig).	427	5			9912	2+	842.509	0.005	5.93465	0.6395	R.VATVSLPR.S
1	1	CONTAM|P00761	24409.5	0.251		SWISS-PROT:P00761|TRYP_PIG Trypsin - Sus scrofa (Pig).	427	5			10040	2+	842.509	0.005	5.93465	0.8989	R.VATVSLPR.S
1	1	CONTAM|P00761	24409.5	0.251		SWISS-PROT:P00761|TRYP_PIG Trypsin - Sus scrofa (Pig).	427	5			10168	2+	842.509	0.005	5.93465	0.9908	R.VATVSLPR.S
1	1	CONTAM|P00761	24409.5	0.251		SWISS-PROT:P00761|TRYP_PIG Trypsin - Sus scrofa (Pig).	427	5			10417	2+	842.509	0.005	5.93465	0.8752	R.VATVSLPR.S
1	1	CONTAM|P00761	24409.5	0.251		SWISS-PROT:P00761|TRYP_PIG Trypsin - Sus scrofa (Pig).	427	5			10544	2+	842.509	0.005	5.93465	0.9433	R.VATVSLPR.S
1	1	CONTAM|P00761	24409.5	0.251		SWISS-PROT:P00761|TRYP_PIG Trypsin - Sus scrofa (Pig).	427	5			10807	2+	842.509	0.006	7.12158	0.9944	R.VATVSLPR.S
1	1	CONTAM|P00761	24409.5	0.251		SWISS-PROT:P00761|TRYP_PIG Trypsin - Sus scrofa (Pig).	427	5			10933	2+	842.509	0.006	7.12158	0.9993	R.VATVSLPR.S
1	1	CONTAM|P00761	24409.5	0.251		SWISS-PROT:P00761|TRYP_PIG Trypsin - Sus scrofa (Pig).	427	5			11068	2+	842.509	0.007	8.30851	0.9733	R.VATVSLPR.S
1	1	CONTAM|P00761	24409.5	0.251		SWISS-PROT:P00761|TRYP_PIG Trypsin - Sus scrofa (Pig).	427	5			11319	2+	842.509	0.005	5.93465	0.6834	R.VATVSLPR.S
1	1	CONTAM|P00761	24409.5	0.251		SWISS-PROT:P00761|TRYP_PIG Trypsin - Sus scrofa (Pig).	427	5			11443	2+	842.509	0.005	5.93465	0.998	R.VATVSLPR.S
1	1	CONTAM|P00761	24409.5	0.251		SWISS-PROT:P00761|TRYP_PIG Trypsin - Sus scrofa (Pig).	427	5			12473	2+	842.509	0.006	7.12158	0.7572	R.VATVSLPR.S
1	1	CONTAM|P00761	24409.5	0.251		SWISS-PROT:P00761|TRYP_PIG Trypsin - Sus scrofa (Pig).	427	5			14363	2+	2211.1	0.011	4.97489	0.9998	R.LGEHNIDVLEGNEQFINAAK.I
1	1	CONTAM|P00761	24409.5	0.251		SWISS-PROT:P00761|TRYP_PIG Trypsin - Sus scrofa (Pig).	427	5			14470	3+	2211.1	0.016	7.2362	1	R.LGEHNIDVLEGNEQFINAAK.I
1	1	CONTAM|P00761	24409.5	0.251		SWISS-PROT:P00761|TRYP_PIG Trypsin - Sus scrofa (Pig).	427	5			14492	2+	2211.1	0.015	6.78394	0.9982	R.LGEHNIDVLEGNEQFINAAK.I
1	1	CONTAM|P00761	24409.5	0.251		SWISS-PROT:P00761|TRYP_PIG Trypsin - Sus scrofa (Pig).	427	5			14602	3+	2211.1	0.017	7.68847	1	R.LGEHNIDVLEGNEQFINAAK.I
1	1	CONTAM|P00761	24409.5	0.251		SWISS-PROT:P00761|TRYP_PIG Trypsin - Sus scrofa (Pig).	427	5			14724	3+	2211.1	1.003	1.35679	0.858	R.LGEHNIDVLEGNEQFINAAK.I
1	1	CONTAM|P00761	24409.5	0.251		SWISS-PROT:P00761|TRYP_PIG Trypsin - Sus scrofa (Pig).	427	5			14977	3+	2211.1	0.013	5.87942	0.9999	R.LGEHNIDVLEGNEQFINAAK.I
1	1	CONTAM|P00761	24409.5	0.251		SWISS-PROT:P00761|TRYP_PIG Trypsin - Sus scrofa (Pig).	427	5			15110	3+	2211.1	0.011	4.97489	0.9991	R.LGEHNIDVLEGNEQFINAAK.I
1	1	CONTAM|P00761	24409.5	0.251		SWISS-PROT:P00761|TRYP_PIG Trypsin - Sus scrofa (Pig).	427	5			15604	3+	2211.1	1.001	0.452263	0.8025	R.LGEHNIDVLEGNEQFINAAK.I
1	1	CONTAM|P00761	24409.5	0.251		SWISS-PROT:P00761|TRYP_PIG Trypsin - Sus scrofa (Pig).	427	5			15768	3+	2299.18	0.015	6.52408	0.9996	K.IITHPNFNGNTLDNDIM"LIK.L
1	1	CONTAM|P00761	24409.5	0.251		SWISS-PROT:P00761|TRYP_PIG Trypsin - Sus scrofa (Pig).	427	5			16252	3+	2299.18	0.998	0.869877	0.7493	K.IITHPNFNGNTLDNDIM"LIK.L
1	1	CONTAM|P00761	24409.5	0.251		SWISS-PROT:P00761|TRYP_PIG Trypsin - Sus scrofa (Pig).	427	5			16505	3+	2283.18	0.015	6.56978	0.9998	K.IITHPNFNGNTLDNDIMLIK.L
1	1	CONTAM|P00761	24409.5	0.251		SWISS-PROT:P00761|TRYP_PIG Trypsin - Sus scrofa (Pig).	427	5			16868	3+	2283.18	1	0	0.9154	K.IITHPNFNGNTLDNDIMLIK.L
1	1	CONTAM|P00761	24409.5	0.251		SWISS-PROT:P00761|TRYP_PIG Trypsin - Sus scrofa (Pig).	427	5			16989	3+	2283.18	0.999	0.437986	0.7492	K.IITHPNFNGNTLDNDIMLIK.L
1	1	CONTAM|P00761	24409.5	0.251		SWISS-PROT:P00761|TRYP_PIG Trypsin - Sus scrofa (Pig).	427	5			7343	2+	1045.56	0.007	6.69495	0.9998	K.LSSPATLNSR.V
1	1	CONTAM|P00761	24409.5	0.251		SWISS-PROT:P00761|TRYP_PIG Trypsin - Sus scrofa (Pig).	427	5			7486	2+	1045.56	0.006	5.73853	0.9971	K.LSSPATLNSR.V
1	1	CONTAM|P00761	24409.5	0.251		SWISS-PROT:P00761|TRYP_PIG Trypsin - Sus scrofa (Pig).	427	5			7615	2+	1045.56	0.008	7.65138	1	K.LSSPATLNSR.V
1	1	CONTAM|P00761	24409.5	0.251		SWISS-PROT:P00761|TRYP_PIG Trypsin - Sus scrofa (Pig).	427	5			7744	2+	1045.56	0.007	6.69495	1	K.LSSPATLNSR.V
1	1	CONTAM|P00761	24409.5	0.251		SWISS-PROT:P00761|TRYP_PIG Trypsin - Sus scrofa (Pig).	427	5			9180	2+	842.509	0.006	7.12158	0.9985	R.VATVSLPR.S
1	1	CONTAM|P00761	24409.5	0.251		SWISS-PROT:P00761|TRYP_PIG Trypsin - Sus scrofa (Pig).	427	5			9307	2+	842.509	0.006	7.12158	0.9202	R.VATVSLPR.S
1	1	CONTAM|P00761	24409.5	0.251		SWISS-PROT:P00761|TRYP_PIG Trypsin - Sus scrofa (Pig).	427	5			9432	2+	842.509	0.006	7.12158	0.9797	R.VATVSLPR.S
1	1	CONTAM|P00761	24409.5	0.251		SWISS-PROT:P00761|TRYP_PIG Trypsin - Sus scrofa (Pig).	427	5			9563	2+	842.509	0.006	7.12158	0.9778	R.VATVSLPR.S
1	1	CONTAM|P00761	24409.5	0.251		SWISS-PROT:P00761|TRYP_PIG Trypsin - Sus scrofa (Pig).	427	5			9694	2+	842.509	0.005	5.93465	0.9384	R.VATVSLPR.S
1	1	CONTAM|P00761	24409.5	0.251		SWISS-PROT:P00761|TRYP_PIG Trypsin - Sus scrofa (Pig).	427	5			9826	2+	842.509	0.005	5.93465	0.9967	R.VATVSLPR.S
1	1	CONTAM|P00761	24409.5	0.251		SWISS-PROT:P00761|TRYP_PIG Trypsin - Sus scrofa (Pig).	427	5			9959	2+	842.509	0.005	5.93465	0.9503	R.VATVSLPR.S
1	1	CONTAM|P00761	24409.5	0.251		SWISS-PROT:P00761|TRYP_PIG Trypsin - Sus scrofa (Pig).	427	5			10090	2+	842.509	0.006	7.12158	0.9484	R.VATVSLPR.S
1	1	CONTAM|P00761	24409.5	0.251		SWISS-PROT:P00761|TRYP_PIG Trypsin - Sus scrofa (Pig).	427	5			10216	2+	842.509	0.005	5.93465	0.9424	R.VATVSLPR.S
1	1	CONTAM|P00761	24409.5	0.251		SWISS-PROT:P00761|TRYP_PIG Trypsin - Sus scrofa (Pig).	427	5			10347	2+	842.509	0.006	7.12158	0.937	R.VATVSLPR.S
1	1	CONTAM|P00761	24409.5	0.251		SWISS-PROT:P00761|TRYP_PIG Trypsin - Sus scrofa (Pig).	427	5			10477	2+	842.509	0.005	5.93465	0.983	R.VATVSLPR.S
1	1	CONTAM|P00761	24409.5	0.251		SWISS-PROT:P00761|TRYP_PIG Trypsin - Sus scrofa (Pig).	427	5			10605	2+	842.509	0.006	7.12158	0.9757	R.VATVSLPR.S
1	1	CONTAM|P00761	24409.5	0.251		SWISS-PROT:P00761|TRYP_PIG Trypsin - Sus scrofa (Pig).	427	5			11143	2+	842.509	0.006	7.12158	0.8469	R.VATVSLPR.S
1	1	CONTAM|P00761	24409.5	0.251		SWISS-PROT:P00761|TRYP_PIG Trypsin - Sus scrofa (Pig).	427	5			14405	3+	2211.1	0.012	5.42715	0.9999	R.LGEHNIDVLEGNEQFINAAK.I
1	1	CONTAM|P00761	24409.5	0.251		SWISS-PROT:P00761|TRYP_PIG Trypsin - Sus scrofa (Pig).	427	5			14532	3+	2211.1	1	0	0.9666	R.LGEHNIDVLEGNEQFINAAK.I
1	1	CONTAM|P00761	24409.5	0.251		SWISS-PROT:P00761|TRYP_PIG Trypsin - Sus scrofa (Pig).	427	5			14793	3+	2211.1	0.017	7.68847	1	R.LGEHNIDVLEGNEQFINAAK.I
1	1	CONTAM|P00761	24409.5	0.251		SWISS-PROT:P00761|TRYP_PIG Trypsin - Sus scrofa (Pig).	427	5			14804	2+	2211.1	1.015	6.78394	0.9969	R.LGEHNIDVLEGNEQFINAAK.I
1	1	CONTAM|P00761	24409.5	0.251		SWISS-PROT:P00761|TRYP_PIG Trypsin - Sus scrofa (Pig).	427	5			14925	3+	2211.1	0.018	8.14073	1	R.LGEHNIDVLEGNEQFINAAK.I
1	1	CONTAM|P00761	24409.5	0.251		SWISS-PROT:P00761|TRYP_PIG Trypsin - Sus scrofa (Pig).	427	5			14938	2+	2211.1	0.012	5.42715	0.9957	R.LGEHNIDVLEGNEQFINAAK.I
1	1	CONTAM|P00761	24409.5	0.251		SWISS-PROT:P00761|TRYP_PIG Trypsin - Sus scrofa (Pig).	427	5			15054	3+	2211.1	0.017	7.68847	1	R.LGEHNIDVLEGNEQFINAAK.I
1	1	CONTAM|P00761	24409.5	0.251		SWISS-PROT:P00761|TRYP_PIG Trypsin - Sus scrofa (Pig).	427	5			15418	3+	2211.1	0.014	6.33168	0.986	R.LGEHNIDVLEGNEQFINAAK.I
1	1	CONTAM|P00761	24409.5	0.251		SWISS-PROT:P00761|TRYP_PIG Trypsin - Sus scrofa (Pig).	427	5			15538	3+	2211.1	1.002	0.904526	0.9771	R.LGEHNIDVLEGNEQFINAAK.I
1	1	CONTAM|P00761	24409.5	0.251		SWISS-PROT:P00761|TRYP_PIG Trypsin - Sus scrofa (Pig).	427	5			15661	3+	2211.1	1.031	14.0201	0.6652	R.LGEHNIDVLEGNEQFINAAK.I
1	1	CONTAM|P00761	24409.5	0.251		SWISS-PROT:P00761|TRYP_PIG Trypsin - Sus scrofa (Pig).	427	5			16088	3+	2299.18	0.018	7.8289	0.9364	K.IITHPNFNGNTLDNDIM"LIK.L
1	1	CONTAM|P00761	24409.5	0.251		SWISS-PROT:P00761|TRYP_PIG Trypsin - Sus scrofa (Pig).	427	5			16181	3+	2211.1	0.017	7.68847	0.6551	R.LGEHNIDVLEGNEQFINAAK.I
1	1	CONTAM|P00761	24409.5	0.251		SWISS-PROT:P00761|TRYP_PIG Trypsin - Sus scrofa (Pig).	427	5			16209	3+	2299.18	0.019	8.26383	0.9984	K.IITHPNFNGNTLDNDIM"LIK.L
1	1	CONTAM|P00761	24409.5	0.251		SWISS-PROT:P00761|TRYP_PIG Trypsin - Sus scrofa (Pig).	427	5			16733	3+	2299.18	1.003	1.30482	0.603	K.IITHPNFNGNTLDNDIM"LIK.L
1	1	CONTAM|P00761	24409.5	0.251		SWISS-PROT:P00761|TRYP_PIG Trypsin - Sus scrofa (Pig).	427	5			16931	3+	2283.18	0.018	7.88374	0.9964	K.IITHPNFNGNTLDNDIMLIK.L
1	1	CONTAM|P00761	24409.5	0.251		SWISS-PROT:P00761|TRYP_PIG Trypsin - Sus scrofa (Pig).	427	5			18617	3+	2211.1	-1.015	6.78394	0.9887	R.LGEHNIDVLEGNEQFINAAK.I
1	1	CONTAM|P00761	24409.5	0.251		SWISS-PROT:P00761|TRYP_PIG Trypsin - Sus scrofa (Pig).	427	5			7285	2+	1045.56	0.007	6.69495	0.9996	K.LSSPATLNSR.V
1	1	CONTAM|P00761	24409.5	0.251		SWISS-PROT:P00761|TRYP_PIG Trypsin - Sus scrofa (Pig).	427	5			7580	2+	1045.56	0.007	6.69495	0.9998	K.LSSPATLNSR.V
1	1	CONTAM|P00761	24409.5	0.251		SWISS-PROT:P00761|TRYP_PIG Trypsin - Sus scrofa (Pig).	427	5			7712	2+	1045.56	0.007	6.69495	1	K.LSSPATLNSR.V
1	1	CONTAM|P00761	24409.5	0.251		SWISS-PROT:P00761|TRYP_PIG Trypsin - Sus scrofa (Pig).	427	5			7811	2+	842.509	0.005	5.93465	0.8762	R.VATVSLPR.S
1	1	CONTAM|P00761	24409.5	0.251		SWISS-PROT:P00761|TRYP_PIG Trypsin - Sus scrofa (Pig).	427	5			9078	2+	842.509	0.005	5.93465	0.9216	R.VATVSLPR.S
1	1	CONTAM|P00761	24409.5	0.251		SWISS-PROT:P00761|TRYP_PIG Trypsin - Sus scrofa (Pig).	427	5			9208	2+	842.509	0.005	5.93465	0.952	R.VATVSLPR.S
1	1	CONTAM|P00761	24409.5	0.251		SWISS-PROT:P00761|TRYP_PIG Trypsin - Sus scrofa (Pig).	427	5			9340	2+	842.509	0.005	5.93465	0.9818	R.VATVSLPR.S
1	1	CONTAM|P00761	24409.5	0.251		SWISS-PROT:P00761|TRYP_PIG Trypsin - Sus scrofa (Pig).	427	5			9472	2+	842.509	0.006	7.12158	0.9708	R.VATVSLPR.S
1	1	CONTAM|P00761	24409.5	0.251		SWISS-PROT:P00761|TRYP_PIG Trypsin - Sus scrofa (Pig).	427	5			9604	2+	842.509	0.006	7.12158	0.9983	R.VATVSLPR.S
1	1	CONTAM|P00761	24409.5	0.251		SWISS-PROT:P00761|TRYP_PIG Trypsin - Sus scrofa (Pig).	427	5			9736	2+	842.509	0.006	7.12158	0.9643	R.VATVSLPR.S
1	1	CONTAM|P00761	24409.5	0.251		SWISS-PROT:P00761|TRYP_PIG Trypsin - Sus scrofa (Pig).	427	5			9868	2+	842.509	0.006	7.12158	0.9791	R.VATVSLPR.S
1	1	CONTAM|P00761	24409.5	0.251		SWISS-PROT:P00761|TRYP_PIG Trypsin - Sus scrofa (Pig).	427	5			10000	2+	842.509	0.006	7.12158	0.9702	R.VATVSLPR.S
1	1	CONTAM|P00761	24409.5	0.251		SWISS-PROT:P00761|TRYP_PIG Trypsin - Sus scrofa (Pig).	427	5			10132	2+	842.509	0.005	5.93465	0.6369	R.VATVSLPR.S
1	1	CONTAM|P00761	24409.5	0.251		SWISS-PROT:P00761|TRYP_PIG Trypsin - Sus scrofa (Pig).	427	5			10269	2+	842.509	0.006	7.12158	0.9328	R.VATVSLPR.S
1	1	CONTAM|P00761	24409.5	0.251		SWISS-PROT:P00761|TRYP_PIG Trypsin - Sus scrofa (Pig).	427	5			10396	2+	842.509	0.005	5.93465	0.9328	R.VATVSLPR.S
1	1	CONTAM|P00761	24409.5	0.251		SWISS-PROT:P00761|TRYP_PIG Trypsin - Sus scrofa (Pig).	427	5			10528	2+	842.509	0.004	4.74772	0.9916	R.VATVSLPR.S
1	1	CONTAM|P00761	24409.5	0.251		SWISS-PROT:P00761|TRYP_PIG Trypsin - Sus scrofa (Pig).	427	5			10781	2+	842.509	0.006	7.12158	0.8303	R.VATVSLPR.S
1	1	CONTAM|P00761	24409.5	0.251		SWISS-PROT:P00761|TRYP_PIG Trypsin - Sus scrofa (Pig).	427	5			11447	2+	842.509	0.005	5.93465	0.6581	R.VATVSLPR.S
1	1	CONTAM|P00761	24409.5	0.251		SWISS-PROT:P00761|TRYP_PIG Trypsin - Sus scrofa (Pig).	427	5			11582	2+	842.509	0.006	7.12158	0.9471	R.VATVSLPR.S
1	1	CONTAM|P00761	24409.5	0.251		SWISS-PROT:P00761|TRYP_PIG Trypsin - Sus scrofa (Pig).	427	5			11713	2+	842.509	0.005	5.93465	0.9746	R.VATVSLPR.S
1	1	CONTAM|P00761	24409.5	0.251		SWISS-PROT:P00761|TRYP_PIG Trypsin - Sus scrofa (Pig).	427	5			14381	3+	2211.1	1.031	14.0201	0.9989	R.LGEHNIDVLEGNEQFINAAK.I
1	1	CONTAM|P00761	24409.5	0.251		SWISS-PROT:P00761|TRYP_PIG Trypsin - Sus scrofa (Pig).	427	5			14510	3+	2211.1	1	0	0.9986	R.LGEHNIDVLEGNEQFINAAK.I
1	1	CONTAM|P00761	24409.5	0.251		SWISS-PROT:P00761|TRYP_PIG Trypsin - Sus scrofa (Pig).	427	5			14763	3+	2211.1	0.014	6.33168	1	R.LGEHNIDVLEGNEQFINAAK.I
1	1	CONTAM|P00761	24409.5	0.251		SWISS-PROT:P00761|TRYP_PIG Trypsin - Sus scrofa (Pig).	427	5			14776	2+	2211.1	0.016	7.2362	1	R.LGEHNIDVLEGNEQFINAAK.I
1	1	CONTAM|P00761	24409.5	0.251		SWISS-PROT:P00761|TRYP_PIG Trypsin - Sus scrofa (Pig).	427	5			14895	3+	2211.1	0.018	8.14073	1	R.LGEHNIDVLEGNEQFINAAK.I
1	1	CONTAM|P00761	24409.5	0.251		SWISS-PROT:P00761|TRYP_PIG Trypsin - Sus scrofa (Pig).	427	5			14907	2+	2211.1	0.014	6.33168	1	R.LGEHNIDVLEGNEQFINAAK.I
1	1	CONTAM|P00761	24409.5	0.251		SWISS-PROT:P00761|TRYP_PIG Trypsin - Sus scrofa (Pig).	427	5			15027	3+	2211.1	0.011	4.97489	1	R.LGEHNIDVLEGNEQFINAAK.I
1	1	CONTAM|P00761	24409.5	0.251		SWISS-PROT:P00761|TRYP_PIG Trypsin - Sus scrofa (Pig).	427	5			15080	2+	2211.1	0.017	7.68847	0.9962	R.LGEHNIDVLEGNEQFINAAK.I
1	1	CONTAM|P00761	24409.5	0.251		SWISS-PROT:P00761|TRYP_PIG Trypsin - Sus scrofa (Pig).	427	5			15148	3+	2211.1	0.011	4.97489	0.9999	R.LGEHNIDVLEGNEQFINAAK.I
1	1	CONTAM|P00761	24409.5	0.251		SWISS-PROT:P00761|TRYP_PIG Trypsin - Sus scrofa (Pig).	427	5			15281	3+	2211.1	0.014	6.33168	0.998	R.LGEHNIDVLEGNEQFINAAK.I
1	1	CONTAM|P00761	24409.5	0.251		SWISS-PROT:P00761|TRYP_PIG Trypsin - Sus scrofa (Pig).	427	5			15402	3+	2211.1	0.018	8.14073	0.9995	R.LGEHNIDVLEGNEQFINAAK.I
1	1	CONTAM|P00761	24409.5	0.251		SWISS-PROT:P00761|TRYP_PIG Trypsin - Sus scrofa (Pig).	427	5			15533	3+	2211.1	1	0	0.9746	R.LGEHNIDVLEGNEQFINAAK.I
1	1	CONTAM|P00761	24409.5	0.251		SWISS-PROT:P00761|TRYP_PIG Trypsin - Sus scrofa (Pig).	427	5			15775	3+	2211.1	1.002	0.904526	0.9509	R.LGEHNIDVLEGNEQFINAAK.I
1	1	CONTAM|P00761	24409.5	0.251		SWISS-PROT:P00761|TRYP_PIG Trypsin - Sus scrofa (Pig).	427	5			15908	3+	2211.1	1.031	14.0201	0.9515	R.LGEHNIDVLEGNEQFINAAK.I
1	1	CONTAM|P00761	24409.5	0.251		SWISS-PROT:P00761|TRYP_PIG Trypsin - Sus scrofa (Pig).	427	5			16028	3+	2211.1	1.002	0.904526	0.9886	R.LGEHNIDVLEGNEQFINAAK.I
1	1	CONTAM|P00761	24409.5	0.251		SWISS-PROT:P00761|TRYP_PIG Trypsin - Sus scrofa (Pig).	427	5			16117	3+	2299.18	0.015	6.52408	0.9913	K.IITHPNFNGNTLDNDIM"LIK.L
1	1	CONTAM|P00761	24409.5	0.251		SWISS-PROT:P00761|TRYP_PIG Trypsin - Sus scrofa (Pig).	427	5			16153	3+	2211.1	0.009	4.07036	0.9151	R.LGEHNIDVLEGNEQFINAAK.I
1	1	CONTAM|P00761	24409.5	0.251		SWISS-PROT:P00761|TRYP_PIG Trypsin - Sus scrofa (Pig).	427	5			16237	3+	2299.18	1.01	4.34939	0.7161	K.IITHPNFNGNTLDNDIM"LIK.L
1	1	CONTAM|P00761	24409.5	0.251		SWISS-PROT:P00761|TRYP_PIG Trypsin - Sus scrofa (Pig).	427	5			16845	3+	2283.18	-0.995	2.18993	0.9971	K.IITHPNFNGNTLDNDIMLIK.L
1	1	CONTAM|P00761	24409.5	0.251		SWISS-PROT:P00761|TRYP_PIG Trypsin - Sus scrofa (Pig).	427	5			16853	2+	2283.18	0.019	8.32173	0.9602	K.IITHPNFNGNTLDNDIMLIK.L
1	1	CONTAM|P00761	24409.5	0.251		SWISS-PROT:P00761|TRYP_PIG Trypsin - Sus scrofa (Pig).	427	5			7256	2+	1045.56	0.011	10.5206	0.9337	K.LSSPATLNSR.V
1	1	CONTAM|P00761	24409.5	0.251		SWISS-PROT:P00761|TRYP_PIG Trypsin - Sus scrofa (Pig).	427	5			7538	2+	1045.56	0.007	6.69495	0.9997	K.LSSPATLNSR.V
1	1	CONTAM|P00761	24409.5	0.251		SWISS-PROT:P00761|TRYP_PIG Trypsin - Sus scrofa (Pig).	427	5			7668	2+	1045.56	0.007	6.69495	0.9984	K.LSSPATLNSR.V
1	1	CONTAM|P00761	24409.5	0.251		SWISS-PROT:P00761|TRYP_PIG Trypsin - Sus scrofa (Pig).	427	5			7736	2+	842.509	0.005	5.93465	0.9668	R.VATVSLPR.S
1	1	CONTAM|P00761	24409.5	0.251		SWISS-PROT:P00761|TRYP_PIG Trypsin - Sus scrofa (Pig).	427	5			7933	2+	1045.56	0.009	8.6078	0.9506	K.LSSPATLNSR.V
1	1	CONTAM|P00761	24409.5	0.251		SWISS-PROT:P00761|TRYP_PIG Trypsin - Sus scrofa (Pig).	427	5			9109	2+	842.509	0.005	5.93465	0.9476	R.VATVSLPR.S
1	1	CONTAM|P00761	24409.5	0.251		SWISS-PROT:P00761|TRYP_PIG Trypsin - Sus scrofa (Pig).	427	5			9241	2+	842.509	0.005	5.93465	0.9802	R.VATVSLPR.S
1	1	CONTAM|P00761	24409.5	0.251		SWISS-PROT:P00761|TRYP_PIG Trypsin - Sus scrofa (Pig).	427	5			9373	2+	842.509	0.006	7.12158	0.9173	R.VATVSLPR.S
1	1	CONTAM|P00761	24409.5	0.251		SWISS-PROT:P00761|TRYP_PIG Trypsin - Sus scrofa (Pig).	427	5			9505	2+	842.509	0.005	5.93465	0.9743	R.VATVSLPR.S
1	1	CONTAM|P00761	24409.5	0.251		SWISS-PROT:P00761|TRYP_PIG Trypsin - Sus scrofa (Pig).	427	5			9637	2+	842.509	0.005	5.93465	0.9661	R.VATVSLPR.S
1	1	CONTAM|P00761	24409.5	0.251		SWISS-PROT:P00761|TRYP_PIG Trypsin - Sus scrofa (Pig).	427	5			9769	2+	842.509	0.005	5.93465	0.9726	R.VATVSLPR.S
1	1	CONTAM|P00761	24409.5	0.251		SWISS-PROT:P00761|TRYP_PIG Trypsin - Sus scrofa (Pig).	427	5			9902	2+	842.509	0.005	5.93465	0.961	R.VATVSLPR.S
1	1	CONTAM|P00761	24409.5	0.251		SWISS-PROT:P00761|TRYP_PIG Trypsin - Sus scrofa (Pig).	427	5			10033	2+	842.509	0.005	5.93465	0.9892	R.VATVSLPR.S
1	1	CONTAM|P00761	24409.5	0.251		SWISS-PROT:P00761|TRYP_PIG Trypsin - Sus scrofa (Pig).	427	5			10297	2+	842.509	0.005	5.93465	0.8392	R.VATVSLPR.S
1	1	CONTAM|P00761	24409.5	0.251		SWISS-PROT:P00761|TRYP_PIG Trypsin - Sus scrofa (Pig).	427	5			10429	2+	842.509	0.006	7.12158	0.9687	R.VATVSLPR.S
1	1	CONTAM|P00761	24409.5	0.251		SWISS-PROT:P00761|TRYP_PIG Trypsin - Sus scrofa (Pig).	427	5			10560	2+	842.509	0.005	5.93465	0.916	R.VATVSLPR.S
1	1	CONTAM|P00761	24409.5	0.251		SWISS-PROT:P00761|TRYP_PIG Trypsin - Sus scrofa (Pig).	427	5			10693	2+	842.509	0.005	5.93465	0.9186	R.VATVSLPR.S
1	1	CONTAM|P00761	24409.5	0.251		SWISS-PROT:P00761|TRYP_PIG Trypsin - Sus scrofa (Pig).	427	5			11610	2+	842.509	0.005	5.93465	0.8384	R.VATVSLPR.S
1	1	CONTAM|P00761	24409.5	0.251		SWISS-PROT:P00761|TRYP_PIG Trypsin - Sus scrofa (Pig).	427	5			11744	2+	842.509	0.006	7.12158	0.7701	R.VATVSLPR.S
1	1	CONTAM|P00761	24409.5	0.251		SWISS-PROT:P00761|TRYP_PIG Trypsin - Sus scrofa (Pig).	427	5			14314	3+	2211.1	0.012	5.42715	0.7675	R.LGEHNIDVLEGNEQFINAAK.I
1	1	CONTAM|P00761	24409.5	0.251		SWISS-PROT:P00761|TRYP_PIG Trypsin - Sus scrofa (Pig).	427	5			14442	3+	2211.1	1	0	0.9914	R.LGEHNIDVLEGNEQFINAAK.I
1	1	CONTAM|P00761	24409.5	0.251		SWISS-PROT:P00761|TRYP_PIG Trypsin - Sus scrofa (Pig).	427	5			14697	3+	2211.1	0.015	6.78394	0.9997	R.LGEHNIDVLEGNEQFINAAK.I
1	1	CONTAM|P00761	24409.5	0.251		SWISS-PROT:P00761|TRYP_PIG Trypsin - Sus scrofa (Pig).	427	5			14710	2+	2211.1	0.014	6.33168	0.9995	R.LGEHNIDVLEGNEQFINAAK.I
1	1	CONTAM|P00761	24409.5	0.251		SWISS-PROT:P00761|TRYP_PIG Trypsin - Sus scrofa (Pig).	427	5			14824	3+	2211.1	0.017	7.68847	1	R.LGEHNIDVLEGNEQFINAAK.I
1	1	CONTAM|P00761	24409.5	0.251		SWISS-PROT:P00761|TRYP_PIG Trypsin - Sus scrofa (Pig).	427	5			14836	2+	2211.1	0.016	7.2362	1	R.LGEHNIDVLEGNEQFINAAK.I
1	1	CONTAM|P00761	24409.5	0.251		SWISS-PROT:P00761|TRYP_PIG Trypsin - Sus scrofa (Pig).	427	5			14957	3+	2211.1	0.017	7.68847	1	R.LGEHNIDVLEGNEQFINAAK.I
1	1	CONTAM|P00761	24409.5	0.251		SWISS-PROT:P00761|TRYP_PIG Trypsin - Sus scrofa (Pig).	427	5			14974	2+	2211.1	0.016	7.2362	0.9337	R.LGEHNIDVLEGNEQFINAAK.I
1	1	CONTAM|P00761	24409.5	0.251		SWISS-PROT:P00761|TRYP_PIG Trypsin - Sus scrofa (Pig).	427	5			15088	3+	2211.1	1.001	0.452263	0.9853	R.LGEHNIDVLEGNEQFINAAK.I
1	1	CONTAM|P00761	24409.5	0.251		SWISS-PROT:P00761|TRYP_PIG Trypsin - Sus scrofa (Pig).	427	5			15221	3+	2211.1	0.013	5.87942	0.9999	R.LGEHNIDVLEGNEQFINAAK.I
1	1	CONTAM|P00761	24409.5	0.251		SWISS-PROT:P00761|TRYP_PIG Trypsin - Sus scrofa (Pig).	427	5			15342	3+	2211.1	0.017	7.68847	0.9999	R.LGEHNIDVLEGNEQFINAAK.I
1	1	CONTAM|P00761	24409.5	0.251		SWISS-PROT:P00761|TRYP_PIG Trypsin - Sus scrofa (Pig).	427	5			15462	3+	2211.1	1.001	0.452263	0.9994	R.LGEHNIDVLEGNEQFINAAK.I
1	1	CONTAM|P00761	24409.5	0.251		SWISS-PROT:P00761|TRYP_PIG Trypsin - Sus scrofa (Pig).	427	5			15583	3+	2211.1	0.017	7.68847	0.8502	R.LGEHNIDVLEGNEQFINAAK.I
1	1	CONTAM|P00761	24409.5	0.251		SWISS-PROT:P00761|TRYP_PIG Trypsin - Sus scrofa (Pig).	427	5			15959	3+	2211.1	1	0	0.9516	R.LGEHNIDVLEGNEQFINAAK.I
1	1	CONTAM|P00761	24409.5	0.251		SWISS-PROT:P00761|TRYP_PIG Trypsin - Sus scrofa (Pig).	427	5			16100	3+	2299.18	0.017	7.39396	0.9991	K.IITHPNFNGNTLDNDIM"LIK.L
1	1	CONTAM|P00761	24409.5	0.251		SWISS-PROT:P00761|TRYP_PIG Trypsin - Sus scrofa (Pig).	427	5			16222	3+	2299.18	0.02	8.69877	0.9493	K.IITHPNFNGNTLDNDIM"LIK.L
1	1	CONTAM|P00761	24409.5	0.251		SWISS-PROT:P00761|TRYP_PIG Trypsin - Sus scrofa (Pig).	427	5			16342	3+	2299.18	1.01	4.34939	0.9893	K.IITHPNFNGNTLDNDIM"LIK.L
1	1	CONTAM|P00761	24409.5	0.251		SWISS-PROT:P00761|TRYP_PIG Trypsin - Sus scrofa (Pig).	427	5			16771	3+	2283.18	0.018	7.88374	0.9998	K.IITHPNFNGNTLDNDIMLIK.L
1	1	CONTAM|P00761	24409.5	0.251		SWISS-PROT:P00761|TRYP_PIG Trypsin - Sus scrofa (Pig).	427	5			16904	3+	2283.18	0.017	7.44576	0.9987	K.IITHPNFNGNTLDNDIMLIK.L
1	1	CONTAM|P00761	24409.5	0.251		SWISS-PROT:P00761|TRYP_PIG Trypsin - Sus scrofa (Pig).	427	5			17145	3+	2283.18	1.002	0.875971	0.745	K.IITHPNFNGNTLDNDIMLIK.L
1	1	CONTAM|P00761	24409.5	0.251		SWISS-PROT:P00761|TRYP_PIG Trypsin - Sus scrofa (Pig).	427	5			7728	2+	1045.56	0.006	5.73853	1	K.LSSPATLNSR.V
1	1	CONTAM|P00761	24409.5	0.251		SWISS-PROT:P00761|TRYP_PIG Trypsin - Sus scrofa (Pig).	427	5			7860	2+	1045.56	0.007	6.69495	0.9982	K.LSSPATLNSR.V
1	1	CONTAM|P00761	24409.5	0.251		SWISS-PROT:P00761|TRYP_PIG Trypsin - Sus scrofa (Pig).	427	5			9312	2+	842.509	0.005	5.93465	0.9719	R.VATVSLPR.S
1	1	CONTAM|P00761	24409.5	0.251		SWISS-PROT:P00761|TRYP_PIG Trypsin - Sus scrofa (Pig).	427	5			9444	2+	842.509	0.005	5.93465	0.9634	R.VATVSLPR.S
1	1	CONTAM|P00761	24409.5	0.251		SWISS-PROT:P00761|TRYP_PIG Trypsin - Sus scrofa (Pig).	427	5			9576	2+	842.509	0.006	7.12158	0.9656	R.VATVSLPR.S
1	1	CONTAM|P00761	24409.5	0.251		SWISS-PROT:P00761|TRYP_PIG Trypsin - Sus scrofa (Pig).	427	5			9708	2+	842.509	0.005	5.93465	0.8822	R.VATVSLPR.S
1	1	CONTAM|P00761	24409.5	0.251		SWISS-PROT:P00761|TRYP_PIG Trypsin - Sus scrofa (Pig).	427	5			9840	2+	842.509	0.006	7.12158	0.9563	R.VATVSLPR.S
1	1	CONTAM|P00761	24409.5	0.251		SWISS-PROT:P00761|TRYP_PIG Trypsin - Sus scrofa (Pig).	427	5			9973	2+	842.509	0.005	5.93465	0.9793	R.VATVSLPR.S
1	1	CONTAM|P00761	24409.5	0.251		SWISS-PROT:P00761|TRYP_PIG Trypsin - Sus scrofa (Pig).	427	5			10106	2+	842.509	0.005	5.93465	0.9556	R.VATVSLPR.S
1	1	CONTAM|P00761	24409.5	0.251		SWISS-PROT:P00761|TRYP_PIG Trypsin - Sus scrofa (Pig).	427	5			10236	2+	842.509	0.005	5.93465	0.9509	R.VATVSLPR.S
1	1	CONTAM|P00761	24409.5	0.251		SWISS-PROT:P00761|TRYP_PIG Trypsin - Sus scrofa (Pig).	427	5			10368	2+	842.509	0.004	4.74772	0.8472	R.VATVSLPR.S
1	1	CONTAM|P00761	24409.5	0.251		SWISS-PROT:P00761|TRYP_PIG Trypsin - Sus scrofa (Pig).	427	5			10633	2+	842.509	0.005	5.93465	0.9858	R.VATVSLPR.S
1	1	CONTAM|P00761	24409.5	0.251		SWISS-PROT:P00761|TRYP_PIG Trypsin - Sus scrofa (Pig).	427	5			10767	2+	842.509	0.005	5.93465	0.9182	R.VATVSLPR.S
1	1	CONTAM|P00761	24409.5	0.251		SWISS-PROT:P00761|TRYP_PIG Trypsin - Sus scrofa (Pig).	427	5			10897	2+	842.509	0.005	5.93465	0.9833	R.VATVSLPR.S
1	1	CONTAM|P00761	24409.5	0.251		SWISS-PROT:P00761|TRYP_PIG Trypsin - Sus scrofa (Pig).	427	5			11167	2+	842.509	0.007	8.30851	0.6123	R.VATVSLPR.S
1	1	CONTAM|P00761	24409.5	0.251		SWISS-PROT:P00761|TRYP_PIG Trypsin - Sus scrofa (Pig).	427	5			11304	2+	842.509	0.005	5.93465	0.6425	R.VATVSLPR.S
1	1	CONTAM|P00761	24409.5	0.251		SWISS-PROT:P00761|TRYP_PIG Trypsin - Sus scrofa (Pig).	427	5			14702	3+	2211.1	0.997	1.35679	0.9928	R.LGEHNIDVLEGNEQFINAAK.I
1	1	CONTAM|P00761	24409.5	0.251		SWISS-PROT:P00761|TRYP_PIG Trypsin - Sus scrofa (Pig).	427	5			14726	2+	2211.1	0.992	3.6181	0.9379	R.LGEHNIDVLEGNEQFINAAK.I
1	1	CONTAM|P00761	24409.5	0.251		SWISS-PROT:P00761|TRYP_PIG Trypsin - Sus scrofa (Pig).	427	5			15011	3+	2211.1	0.013	5.87942	1	R.LGEHNIDVLEGNEQFINAAK.I
1	1	CONTAM|P00761	24409.5	0.251		SWISS-PROT:P00761|TRYP_PIG Trypsin - Sus scrofa (Pig).	427	5			15024	2+	2211.1	0.016	7.2362	0.9999	R.LGEHNIDVLEGNEQFINAAK.I
1	1	CONTAM|P00761	24409.5	0.251		SWISS-PROT:P00761|TRYP_PIG Trypsin - Sus scrofa (Pig).	427	5			15142	3+	2211.1	0.016	7.2362	1	R.LGEHNIDVLEGNEQFINAAK.I
1	1	CONTAM|P00761	24409.5	0.251		SWISS-PROT:P00761|TRYP_PIG Trypsin - Sus scrofa (Pig).	427	5			15153	2+	2211.1	0.011	4.97489	1	R.LGEHNIDVLEGNEQFINAAK.I
1	1	CONTAM|P00761	24409.5	0.251		SWISS-PROT:P00761|TRYP_PIG Trypsin - Sus scrofa (Pig).	427	5			15274	3+	2211.1	0.016	7.2362	1	R.LGEHNIDVLEGNEQFINAAK.I
1	1	CONTAM|P00761	24409.5	0.251		SWISS-PROT:P00761|TRYP_PIG Trypsin - Sus scrofa (Pig).	427	5			15342	2+	2211.1	1	0	0.9885	R.LGEHNIDVLEGNEQFINAAK.I
1	1	CONTAM|P00761	24409.5	0.251		SWISS-PROT:P00761|TRYP_PIG Trypsin - Sus scrofa (Pig).	427	5			15406	3+	2211.1	1.001	0.452263	0.9998	R.LGEHNIDVLEGNEQFINAAK.I
1	1	CONTAM|P00761	24409.5	0.251		SWISS-PROT:P00761|TRYP_PIG Trypsin - Sus scrofa (Pig).	427	5			15672	3+	2211.1	0.015	6.78394	0.9984	R.LGEHNIDVLEGNEQFINAAK.I
1	1	CONTAM|P00761	24409.5	0.251		SWISS-PROT:P00761|TRYP_PIG Trypsin - Sus scrofa (Pig).	427	5			15803	3+	2211.1	1	0	0.9842	R.LGEHNIDVLEGNEQFINAAK.I
1	1	CONTAM|P00761	24409.5	0.251		SWISS-PROT:P00761|TRYP_PIG Trypsin - Sus scrofa (Pig).	427	5			15934	3+	2211.1	1	0	0.9969	R.LGEHNIDVLEGNEQFINAAK.I
1	1	CONTAM|P00761	24409.5	0.251		SWISS-PROT:P00761|TRYP_PIG Trypsin - Sus scrofa (Pig).	427	5			16069	3+	2211.1	1.005	2.26131	0.9995	R.LGEHNIDVLEGNEQFINAAK.I
1	1	CONTAM|P00761	24409.5	0.251		SWISS-PROT:P00761|TRYP_PIG Trypsin - Sus scrofa (Pig).	427	5			16363	3+	2283.18	0.998	0.875971	0.9203	K.IITHPNFNGNTLDNDIMLIK.L
1	1	CONTAM|P00761	24409.5	0.251		SWISS-PROT:P00761|TRYP_PIG Trypsin - Sus scrofa (Pig).	427	5			16407	3+	2299.18	0.015	6.52408	0.9994	K.IITHPNFNGNTLDNDIM"LIK.L
1	1	CONTAM|P00761	24409.5	0.251		SWISS-PROT:P00761|TRYP_PIG Trypsin - Sus scrofa (Pig).	427	5			16528	3+	2299.18	0.017	7.39396	0.9955	K.IITHPNFNGNTLDNDIM"LIK.L
1	1	CONTAM|P00761	24409.5	0.251		SWISS-PROT:P00761|TRYP_PIG Trypsin - Sus scrofa (Pig).	427	5			17068	2+	2283.18	0.014	6.1318	0.9986	K.IITHPNFNGNTLDNDIMLIK.L
1	1	CONTAM|P00761	24409.5	0.251		SWISS-PROT:P00761|TRYP_PIG Trypsin - Sus scrofa (Pig).	427	5			17155	3+	2283.18	0.017	7.44576	0.9971	K.IITHPNFNGNTLDNDIMLIK.L
1	1	CONTAM|P00761	24409.5	0.251		SWISS-PROT:P00761|TRYP_PIG Trypsin - Sus scrofa (Pig).	427	5			17287	3+	2283.18	1.003	1.31396	0.8803	K.IITHPNFNGNTLDNDIMLIK.L
1	1	CONTAM|P00761	24409.5	0.251		SWISS-PROT:P00761|TRYP_PIG Trypsin - Sus scrofa (Pig).	427	5			17529	3+	2283.18	1.002	0.875971	0.9975	K.IITHPNFNGNTLDNDIMLIK.L
1	1	CONTAM|P00761	24409.5	0.251		SWISS-PROT:P00761|TRYP_PIG Trypsin - Sus scrofa (Pig).	427	5			17555	2+	2283.18	0.999	0.437986	0.7367	K.IITHPNFNGNTLDNDIMLIK.L
1	1	CONTAM|P00761	24409.5	0.251		SWISS-PROT:P00761|TRYP_PIG Trypsin - Sus scrofa (Pig).	427	5			7858	2+	1045.56	0.007	6.69495	0.9987	K.LSSPATLNSR.V
1	1	CONTAM|P00761	24409.5	0.251		SWISS-PROT:P00761|TRYP_PIG Trypsin - Sus scrofa (Pig).	427	5			7990	2+	1045.56	0.006	5.73853	1	K.LSSPATLNSR.V
1	1	CONTAM|P00761	24409.5	0.251		SWISS-PROT:P00761|TRYP_PIG Trypsin - Sus scrofa (Pig).	427	5			9552	2+	842.509	0.005	5.93465	0.9203	R.VATVSLPR.S
1	1	CONTAM|P00761	24409.5	0.251		SWISS-PROT:P00761|TRYP_PIG Trypsin - Sus scrofa (Pig).	427	5			9684	2+	842.509	0.006	7.12158	0.9808	R.VATVSLPR.S
1	1	CONTAM|P00761	24409.5	0.251		SWISS-PROT:P00761|TRYP_PIG Trypsin - Sus scrofa (Pig).	427	5			9816	2+	842.509	0.005	5.93465	0.9807	R.VATVSLPR.S
1	1	CONTAM|P00761	24409.5	0.251		SWISS-PROT:P00761|TRYP_PIG Trypsin - Sus scrofa (Pig).	427	5			9948	2+	842.509	0.005	5.93465	0.9828	R.VATVSLPR.S
1	1	CONTAM|P00761	24409.5	0.251		SWISS-PROT:P00761|TRYP_PIG Trypsin - Sus scrofa (Pig).	427	5			10214	2+	842.509	0.005	5.93465	0.8671	R.VATVSLPR.S
1	1	CONTAM|P00761	24409.5	0.251		SWISS-PROT:P00761|TRYP_PIG Trypsin - Sus scrofa (Pig).	427	5			10347	2+	842.509	0.005	5.93465	0.9494	R.VATVSLPR.S
1	1	CONTAM|P00761	24409.5	0.251		SWISS-PROT:P00761|TRYP_PIG Trypsin - Sus scrofa (Pig).	427	5			10800	2+	842.509	0.005	5.93465	0.9727	R.VATVSLPR.S
1	1	CONTAM|P00761	24409.5	0.251		SWISS-PROT:P00761|TRYP_PIG Trypsin - Sus scrofa (Pig).	427	5			14718	3+	2211.1	0.019	8.59299	0.9979	R.LGEHNIDVLEGNEQFINAAK.I
1	1	CONTAM|P00761	24409.5	0.251		SWISS-PROT:P00761|TRYP_PIG Trypsin - Sus scrofa (Pig).	427	5			14892	3+	2211.1	0.012	5.42715	0.9992	R.LGEHNIDVLEGNEQFINAAK.I
1	1	CONTAM|P00761	24409.5	0.251		SWISS-PROT:P00761|TRYP_PIG Trypsin - Sus scrofa (Pig).	427	5			14937	2+	2211.1	1.003	1.35679	0.6904	R.LGEHNIDVLEGNEQFINAAK.I
1	1	CONTAM|P00761	24409.5	0.251		SWISS-PROT:P00761|TRYP_PIG Trypsin - Sus scrofa (Pig).	427	5			15284	3+	2211.1	0.016	7.2362	1	R.LGEHNIDVLEGNEQFINAAK.I
1	1	CONTAM|P00761	24409.5	0.251		SWISS-PROT:P00761|TRYP_PIG Trypsin - Sus scrofa (Pig).	427	5			15295	2+	2211.1	0.014	6.33168	1	R.LGEHNIDVLEGNEQFINAAK.I
1	1	CONTAM|P00761	24409.5	0.251		SWISS-PROT:P00761|TRYP_PIG Trypsin - Sus scrofa (Pig).	427	5			15415	3+	2211.1	0.014	6.33168	1	R.LGEHNIDVLEGNEQFINAAK.I
1	1	CONTAM|P00761	24409.5	0.251		SWISS-PROT:P00761|TRYP_PIG Trypsin - Sus scrofa (Pig).	427	5			15428	2+	2211.1	0.015	6.78394	0.9999	R.LGEHNIDVLEGNEQFINAAK.I
1	1	CONTAM|P00761	24409.5	0.251		SWISS-PROT:P00761|TRYP_PIG Trypsin - Sus scrofa (Pig).	427	5			15550	3+	2211.1	0.016	7.2362	1	R.LGEHNIDVLEGNEQFINAAK.I
1	1	CONTAM|P00761	24409.5	0.251		SWISS-PROT:P00761|TRYP_PIG Trypsin - Sus scrofa (Pig).	427	5			15628	2+	2211.1	1.002	0.904526	0.8646	R.LGEHNIDVLEGNEQFINAAK.I
1	1	CONTAM|P00761	24409.5	0.251		SWISS-PROT:P00761|TRYP_PIG Trypsin - Sus scrofa (Pig).	427	5			15682	3+	2211.1	0.011	4.97489	0.9986	R.LGEHNIDVLEGNEQFINAAK.I
1	1	CONTAM|P00761	24409.5	0.251		SWISS-PROT:P00761|TRYP_PIG Trypsin - Sus scrofa (Pig).	427	5			15814	3+	2211.1	0.014	6.33168	0.9894	R.LGEHNIDVLEGNEQFINAAK.I
1	1	CONTAM|P00761	24409.5	0.251		SWISS-PROT:P00761|TRYP_PIG Trypsin - Sus scrofa (Pig).	427	5			15952	3+	2211.1	0.01	4.52263	0.9945	R.LGEHNIDVLEGNEQFINAAK.I
1	1	CONTAM|P00761	24409.5	0.251		SWISS-PROT:P00761|TRYP_PIG Trypsin - Sus scrofa (Pig).	427	5			16208	3+	2211.1	0.998	0.904526	0.9997	R.LGEHNIDVLEGNEQFINAAK.I
1	1	CONTAM|P00761	24409.5	0.251		SWISS-PROT:P00761|TRYP_PIG Trypsin - Sus scrofa (Pig).	427	5			16355	3+	2211.1	0.012	5.42715	0.8041	R.LGEHNIDVLEGNEQFINAAK.I
1	1	CONTAM|P00761	24409.5	0.251		SWISS-PROT:P00761|TRYP_PIG Trypsin - Sus scrofa (Pig).	427	5			16550	3+	2211.1	1.001	0.452263	0.9641	R.LGEHNIDVLEGNEQFINAAK.I
1	1	CONTAM|P00761	24409.5	0.251		SWISS-PROT:P00761|TRYP_PIG Trypsin - Sus scrofa (Pig).	427	5			16625	3+	2299.18	0.015	6.52408	0.9828	K.IITHPNFNGNTLDNDIM"LIK.L
1	1	CONTAM|P00761	24409.5	0.251		SWISS-PROT:P00761|TRYP_PIG Trypsin - Sus scrofa (Pig).	427	5			16911	3+	2299.18	0.014	6.08914	0.9777	K.IITHPNFNGNTLDNDIM"LIK.L
1	1	CONTAM|P00761	24409.5	0.251		SWISS-PROT:P00761|TRYP_PIG Trypsin - Sus scrofa (Pig).	427	5			17484	3+	2283.18	0.016	7.00777	0.953	K.IITHPNFNGNTLDNDIMLIK.L
1	1	CONTAM|P00761	24409.5	0.251		SWISS-PROT:P00761|TRYP_PIG Trypsin - Sus scrofa (Pig).	427	5			7819	2+	1045.56	0.006	5.73853	0.996	K.LSSPATLNSR.V
1	1	CONTAM|P00761	24409.5	0.251		SWISS-PROT:P00761|TRYP_PIG Trypsin - Sus scrofa (Pig).	427	5			7949	2+	1045.56	0.006	5.73853	0.9999	K.LSSPATLNSR.V
1	1	CONTAM|P00761	24409.5	0.251		SWISS-PROT:P00761|TRYP_PIG Trypsin - Sus scrofa (Pig).	427	5			9522	2+	842.509	0.004	4.74772	0.9753	R.VATVSLPR.S
1	1	CONTAM|P00761	24409.5	0.251		SWISS-PROT:P00761|TRYP_PIG Trypsin - Sus scrofa (Pig).	427	5			9654	2+	842.509	0.004	4.74772	0.9793	R.VATVSLPR.S
1	1	CONTAM|P00761	24409.5	0.251		SWISS-PROT:P00761|TRYP_PIG Trypsin - Sus scrofa (Pig).	427	5			9786	2+	842.509	0.007	8.30851	0.9491	R.VATVSLPR.S
1	1	CONTAM|P00761	24409.5	0.251		SWISS-PROT:P00761|TRYP_PIG Trypsin - Sus scrofa (Pig).	427	5			10286	2+	842.509	0.005	5.93465	0.9574	R.VATVSLPR.S
1	1	CONTAM|P00761	24409.5	0.251		SWISS-PROT:P00761|TRYP_PIG Trypsin - Sus scrofa (Pig).	427	5			10730	2+	842.509	0.003	3.56079	0.6465	R.VATVSLPR.S
1	1	CONTAM|P00761	24409.5	0.251		SWISS-PROT:P00761|TRYP_PIG Trypsin - Sus scrofa (Pig).	427	5			10856	2+	842.509	0.006	7.12158	0.7475	R.VATVSLPR.S
1	1	CONTAM|P00761	24409.5	0.251		SWISS-PROT:P00761|TRYP_PIG Trypsin - Sus scrofa (Pig).	427	5			10994	2+	842.509	0.005	5.93465	0.9679	R.VATVSLPR.S
1	1	CONTAM|P00761	24409.5	0.251		SWISS-PROT:P00761|TRYP_PIG Trypsin - Sus scrofa (Pig).	427	5			15189	3+	2211.1	0.997	1.35679	0.9987	R.LGEHNIDVLEGNEQFINAAK.I
1	1	CONTAM|P00761	24409.5	0.251		SWISS-PROT:P00761|TRYP_PIG Trypsin - Sus scrofa (Pig).	427	5			15486	3+	2211.1	1.001	0.452263	1	R.LGEHNIDVLEGNEQFINAAK.I
1	1	CONTAM|P00761	24409.5	0.251		SWISS-PROT:P00761|TRYP_PIG Trypsin - Sus scrofa (Pig).	427	5			15499	2+	2211.1	0.014	6.33168	1	R.LGEHNIDVLEGNEQFINAAK.I
1	1	CONTAM|P00761	24409.5	0.251		SWISS-PROT:P00761|TRYP_PIG Trypsin - Sus scrofa (Pig).	427	5			15616	3+	2211.1	0.016	7.2362	1	R.LGEHNIDVLEGNEQFINAAK.I
1	1	CONTAM|P00761	24409.5	0.251		SWISS-PROT:P00761|TRYP_PIG Trypsin - Sus scrofa (Pig).	427	5			15630	2+	2211.1	0.013	5.87942	1	R.LGEHNIDVLEGNEQFINAAK.I
1	1	CONTAM|P00761	24409.5	0.251		SWISS-PROT:P00761|TRYP_PIG Trypsin - Sus scrofa (Pig).	427	5			15751	3+	2211.1	1.031	14.0201	0.9999	R.LGEHNIDVLEGNEQFINAAK.I
1	1	CONTAM|P00761	24409.5	0.251		SWISS-PROT:P00761|TRYP_PIG Trypsin - Sus scrofa (Pig).	427	5			15880	3+	2211.1	1.002	0.904526	0.9972	R.LGEHNIDVLEGNEQFINAAK.I
1	1	CONTAM|P00761	24409.5	0.251		SWISS-PROT:P00761|TRYP_PIG Trypsin - Sus scrofa (Pig).	427	5			16051	3+	2211.1	0.019	8.59299	0.9928	R.LGEHNIDVLEGNEQFINAAK.I
1	1	CONTAM|P00761	24409.5	0.251		SWISS-PROT:P00761|TRYP_PIG Trypsin - Sus scrofa (Pig).	427	5			16461	3+	2211.1	1.004	1.80905	0.9986	R.LGEHNIDVLEGNEQFINAAK.I
1	1	CONTAM|P00761	24409.5	0.251		SWISS-PROT:P00761|TRYP_PIG Trypsin - Sus scrofa (Pig).	427	5			16907	3+	2299.18	0.015	6.52408	0.9952	K.IITHPNFNGNTLDNDIM"LIK.L
1	1	CONTAM|P00761	24409.5	0.251		SWISS-PROT:P00761|TRYP_PIG Trypsin - Sus scrofa (Pig).	427	5			16917	3+	2283.18	0.992	3.50388	0.9886	K.IITHPNFNGNTLDNDIMLIK.L
1	1	CONTAM|P00761	24409.5	0.251		SWISS-PROT:P00761|TRYP_PIG Trypsin - Sus scrofa (Pig).	427	5			17035	3+	2299.18	0.02	8.69877	0.9954	K.IITHPNFNGNTLDNDIM"LIK.L
1	1	CONTAM|P00761	24409.5	0.251		SWISS-PROT:P00761|TRYP_PIG Trypsin - Sus scrofa (Pig).	427	5			17233	3+	2299.18	1.01	4.34939	0.718	K.IITHPNFNGNTLDNDIM"LIK.L
1	1	CONTAM|P00761	24409.5	0.251		SWISS-PROT:P00761|TRYP_PIG Trypsin - Sus scrofa (Pig).	427	5			17586	3+	2283.18	0.016	7.00777	0.9998	K.IITHPNFNGNTLDNDIMLIK.L
1	1	CONTAM|P00761	24409.5	0.251		SWISS-PROT:P00761|TRYP_PIG Trypsin - Sus scrofa (Pig).	427	5			17619	2+	2283.18	0.016	7.00777	1	K.IITHPNFNGNTLDNDIMLIK.L
1	1	CONTAM|P00761	24409.5	0.251		SWISS-PROT:P00761|TRYP_PIG Trypsin - Sus scrofa (Pig).	427	5			7614	2+	1045.56	-0.011	10.5206	0.9919	K.LSSPATLNSR.V
1	1	CONTAM|P00761	24409.5	0.251		SWISS-PROT:P00761|TRYP_PIG Trypsin - Sus scrofa (Pig).	427	5			7949	2+	1045.56	0.006	5.73853	1	K.LSSPATLNSR.V
1	1	CONTAM|P00761	24409.5	0.251		SWISS-PROT:P00761|TRYP_PIG Trypsin - Sus scrofa (Pig).	427	5			8081	2+	1045.56	0.006	5.73853	1	K.LSSPATLNSR.V
1	1	CONTAM|P00761	24409.5	0.251		SWISS-PROT:P00761|TRYP_PIG Trypsin - Sus scrofa (Pig).	427	5			9522	2+	842.509	0.005	5.93465	0.9648	R.VATVSLPR.S
1	1	CONTAM|P00761	24409.5	0.251		SWISS-PROT:P00761|TRYP_PIG Trypsin - Sus scrofa (Pig).	427	5			9654	2+	842.509	0.005	5.93465	0.9768	R.VATVSLPR.S
1	1	CONTAM|P00761	24409.5	0.251		SWISS-PROT:P00761|TRYP_PIG Trypsin - Sus scrofa (Pig).	427	5			9786	2+	842.509	0.006	7.12158	0.9681	R.VATVSLPR.S
1	1	CONTAM|P00761	24409.5	0.251		SWISS-PROT:P00761|TRYP_PIG Trypsin - Sus scrofa (Pig).	427	5			9918	2+	842.509	0.005	5.93465	0.9676	R.VATVSLPR.S
1	1	CONTAM|P00761	24409.5	0.251		SWISS-PROT:P00761|TRYP_PIG Trypsin - Sus scrofa (Pig).	427	5			10184	2+	842.509	0.004	4.74772	0.9317	R.VATVSLPR.S
1	1	CONTAM|P00761	24409.5	0.251		SWISS-PROT:P00761|TRYP_PIG Trypsin - Sus scrofa (Pig).	427	5			10317	2+	842.509	0.005	5.93465	0.9114	R.VATVSLPR.S
1	1	CONTAM|P00761	24409.5	0.251		SWISS-PROT:P00761|TRYP_PIG Trypsin - Sus scrofa (Pig).	427	5			10449	2+	842.509	0.005	5.93465	0.9262	R.VATVSLPR.S
1	1	CONTAM|P00761	24409.5	0.251		SWISS-PROT:P00761|TRYP_PIG Trypsin - Sus scrofa (Pig).	427	5			10977	2+	842.509	0.005	5.93465	0.958	R.VATVSLPR.S
1	1	CONTAM|P00761	24409.5	0.251		SWISS-PROT:P00761|TRYP_PIG Trypsin - Sus scrofa (Pig).	427	5			11243	2+	842.509	0.004	4.74772	0.9845	R.VATVSLPR.S
1	1	CONTAM|P00761	24409.5	0.251		SWISS-PROT:P00761|TRYP_PIG Trypsin - Sus scrofa (Pig).	427	5			15342	3+	2211.1	0.013	5.87942	1	R.LGEHNIDVLEGNEQFINAAK.I
1	1	CONTAM|P00761	24409.5	0.251		SWISS-PROT:P00761|TRYP_PIG Trypsin - Sus scrofa (Pig).	427	5			15364	2+	2211.1	0.015	6.78394	1	R.LGEHNIDVLEGNEQFINAAK.I
1	1	CONTAM|P00761	24409.5	0.251		SWISS-PROT:P00761|TRYP_PIG Trypsin - Sus scrofa (Pig).	427	5			15473	3+	2211.1	0.017	7.68847	1	R.LGEHNIDVLEGNEQFINAAK.I
1	1	CONTAM|P00761	24409.5	0.251		SWISS-PROT:P00761|TRYP_PIG Trypsin - Sus scrofa (Pig).	427	5			15498	2+	2211.1	0.012	5.42715	1	R.LGEHNIDVLEGNEQFINAAK.I
1	1	CONTAM|P00761	24409.5	0.251		SWISS-PROT:P00761|TRYP_PIG Trypsin - Sus scrofa (Pig).	427	5			15606	3+	2211.1	0.018	8.14073	1	R.LGEHNIDVLEGNEQFINAAK.I
1	1	CONTAM|P00761	24409.5	0.251		SWISS-PROT:P00761|TRYP_PIG Trypsin - Sus scrofa (Pig).	427	5			15691	2+	2211.1	0.014	6.33168	0.9999	R.LGEHNIDVLEGNEQFINAAK.I
1	1	CONTAM|P00761	24409.5	0.251		SWISS-PROT:P00761|TRYP_PIG Trypsin - Sus scrofa (Pig).	427	5			15738	3+	2211.1	1	0	0.9957	R.LGEHNIDVLEGNEQFINAAK.I
1	1	CONTAM|P00761	24409.5	0.251		SWISS-PROT:P00761|TRYP_PIG Trypsin - Sus scrofa (Pig).	427	5			15875	3+	2211.1	0.014	6.33168	0.9379	R.LGEHNIDVLEGNEQFINAAK.I
1	1	CONTAM|P00761	24409.5	0.251		SWISS-PROT:P00761|TRYP_PIG Trypsin - Sus scrofa (Pig).	427	5			16005	3+	2211.1	0.011	4.97489	0.9996	R.LGEHNIDVLEGNEQFINAAK.I
1	1	CONTAM|P00761	24409.5	0.251		SWISS-PROT:P00761|TRYP_PIG Trypsin - Sus scrofa (Pig).	427	5			16152	3+	2211.1	0.013	5.87942	0.7084	R.LGEHNIDVLEGNEQFINAAK.I
1	1	CONTAM|P00761	24409.5	0.251		SWISS-PROT:P00761|TRYP_PIG Trypsin - Sus scrofa (Pig).	427	5			16408	3+	2211.1	0.999	0.452263	0.9989	R.LGEHNIDVLEGNEQFINAAK.I
1	1	CONTAM|P00761	24409.5	0.251		SWISS-PROT:P00761|TRYP_PIG Trypsin - Sus scrofa (Pig).	427	5			16801	3+	2299.18	0.011	4.78432	0.9341	K.IITHPNFNGNTLDNDIM"LIK.L
1	1	CONTAM|P00761	24409.5	0.251		SWISS-PROT:P00761|TRYP_PIG Trypsin - Sus scrofa (Pig).	427	5			16925	3+	2299.18	1.01	4.34939	0.891	K.IITHPNFNGNTLDNDIM"LIK.L
1	1	CONTAM|P00761	24409.5	0.251		SWISS-PROT:P00761|TRYP_PIG Trypsin - Sus scrofa (Pig).	427	5			17190	3+	2299.18	1.01	4.34939	0.9676	K.IITHPNFNGNTLDNDIM"LIK.L
1	1	CONTAM|P00761	24409.5	0.251		SWISS-PROT:P00761|TRYP_PIG Trypsin - Sus scrofa (Pig).	427	5			17499	2+	2283.18	0.016	7.00777	1	K.IITHPNFNGNTLDNDIMLIK.L
1	1	CONTAM|P00761	24409.5	0.251		SWISS-PROT:P00761|TRYP_PIG Trypsin - Sus scrofa (Pig).	427	5			17740	3+	2283.18	1.002	0.875971	0.7808	K.IITHPNFNGNTLDNDIMLIK.L
1	1	CONTAM|P00761	24409.5	0.251		SWISS-PROT:P00761|TRYP_PIG Trypsin - Sus scrofa (Pig).	427	5			18003	3+	2283.18	1	0	0.8295	K.IITHPNFNGNTLDNDIMLIK.L
1	1	CONTAM|P00761	24409.5	0.251		SWISS-PROT:P00761|TRYP_PIG Trypsin - Sus scrofa (Pig).	427	5			7753	2+	1045.56	0.005	4.78211	1	K.LSSPATLNSR.V
1	1	CONTAM|P00761	24409.5	0.251		SWISS-PROT:P00761|TRYP_PIG Trypsin - Sus scrofa (Pig).	427	5			7885	2+	1045.56	0.007	6.69495	0.9999	K.LSSPATLNSR.V
1	1	CONTAM|P00761	24409.5	0.251		SWISS-PROT:P00761|TRYP_PIG Trypsin - Sus scrofa (Pig).	427	5			9447	2+	842.509	0.005	5.93465	0.9421	R.VATVSLPR.S
1	1	CONTAM|P00761	24409.5	0.251		SWISS-PROT:P00761|TRYP_PIG Trypsin - Sus scrofa (Pig).	427	5			9579	2+	842.509	0.006	7.12158	0.9555	R.VATVSLPR.S
1	1	CONTAM|P00761	24409.5	0.251		SWISS-PROT:P00761|TRYP_PIG Trypsin - Sus scrofa (Pig).	427	5			9711	2+	842.509	0.006	7.12158	0.967	R.VATVSLPR.S
1	1	CONTAM|P00761	24409.5	0.251		SWISS-PROT:P00761|TRYP_PIG Trypsin - Sus scrofa (Pig).	427	5			9843	2+	842.509	0.005	5.93465	0.9763	R.VATVSLPR.S
1	1	CONTAM|P00761	24409.5	0.251		SWISS-PROT:P00761|TRYP_PIG Trypsin - Sus scrofa (Pig).	427	5			9975	2+	842.509	0.005	5.93465	0.9781	R.VATVSLPR.S
1	1	CONTAM|P00761	24409.5	0.251		SWISS-PROT:P00761|TRYP_PIG Trypsin - Sus scrofa (Pig).	427	5			10109	2+	842.509	0.004	4.74772	0.9681	R.VATVSLPR.S
1	1	CONTAM|P00761	24409.5	0.251		SWISS-PROT:P00761|TRYP_PIG Trypsin - Sus scrofa (Pig).	427	5			10242	2+	842.509	0.006	7.12158	0.952	R.VATVSLPR.S
1	1	CONTAM|P00761	24409.5	0.251		SWISS-PROT:P00761|TRYP_PIG Trypsin - Sus scrofa (Pig).	427	5			10373	2+	842.509	0.004	4.74772	0.7918	R.VATVSLPR.S
1	1	CONTAM|P00761	24409.5	0.251		SWISS-PROT:P00761|TRYP_PIG Trypsin - Sus scrofa (Pig).	427	5			10504	2+	842.509	0.005	5.93465	0.9738	R.VATVSLPR.S
1	1	CONTAM|P00761	24409.5	0.251		SWISS-PROT:P00761|TRYP_PIG Trypsin - Sus scrofa (Pig).	427	5			10770	2+	842.509	0.004	4.74772	0.9408	R.VATVSLPR.S
1	1	CONTAM|P00761	24409.5	0.251		SWISS-PROT:P00761|TRYP_PIG Trypsin - Sus scrofa (Pig).	427	5			10911	2+	842.509	0.005	5.93465	0.9802	R.VATVSLPR.S
1	1	CONTAM|P00761	24409.5	0.251		SWISS-PROT:P00761|TRYP_PIG Trypsin - Sus scrofa (Pig).	427	5			11177	2+	842.509	0.005	5.93465	0.6842	R.VATVSLPR.S
1	1	CONTAM|P00761	24409.5	0.251		SWISS-PROT:P00761|TRYP_PIG Trypsin - Sus scrofa (Pig).	427	5			11443	2+	842.509	0.004	4.74772	0.9126	R.VATVSLPR.S
1	1	CONTAM|P00761	24409.5	0.251		SWISS-PROT:P00761|TRYP_PIG Trypsin - Sus scrofa (Pig).	427	5			12322	2+	842.509	0.005	5.93465	0.6212	R.VATVSLPR.S
1	1	CONTAM|P00761	24409.5	0.251		SWISS-PROT:P00761|TRYP_PIG Trypsin - Sus scrofa (Pig).	427	5			14811	3+	2211.1	0.015	6.78394	0.9944	R.LGEHNIDVLEGNEQFINAAK.I
1	1	CONTAM|P00761	24409.5	0.251		SWISS-PROT:P00761|TRYP_PIG Trypsin - Sus scrofa (Pig).	427	5			15179	3+	2211.1	0.013	5.87942	1	R.LGEHNIDVLEGNEQFINAAK.I
1	1	CONTAM|P00761	24409.5	0.251		SWISS-PROT:P00761|TRYP_PIG Trypsin - Sus scrofa (Pig).	427	5			15193	2+	2211.1	0.011	4.97489	1	R.LGEHNIDVLEGNEQFINAAK.I
1	1	CONTAM|P00761	24409.5	0.251		SWISS-PROT:P00761|TRYP_PIG Trypsin - Sus scrofa (Pig).	427	5			15310	3+	2211.1	0.016	7.2362	1	R.LGEHNIDVLEGNEQFINAAK.I
1	1	CONTAM|P00761	24409.5	0.251		SWISS-PROT:P00761|TRYP_PIG Trypsin - Sus scrofa (Pig).	427	5			15321	2+	2211.1	0.013	5.87942	0.9998	R.LGEHNIDVLEGNEQFINAAK.I
1	1	CONTAM|P00761	24409.5	0.251		SWISS-PROT:P00761|TRYP_PIG Trypsin - Sus scrofa (Pig).	427	5			15443	3+	2211.1	0.018	8.14073	1	R.LGEHNIDVLEGNEQFINAAK.I
1	1	CONTAM|P00761	24409.5	0.251		SWISS-PROT:P00761|TRYP_PIG Trypsin - Sus scrofa (Pig).	427	5			15502	2+	2211.1	1.003	1.35679	0.9758	R.LGEHNIDVLEGNEQFINAAK.I
1	1	CONTAM|P00761	24409.5	0.251		SWISS-PROT:P00761|TRYP_PIG Trypsin - Sus scrofa (Pig).	427	5			15575	3+	2211.1	1.001	0.452263	1	R.LGEHNIDVLEGNEQFINAAK.I
1	1	CONTAM|P00761	24409.5	0.251		SWISS-PROT:P00761|TRYP_PIG Trypsin - Sus scrofa (Pig).	427	5			15709	3+	2211.1	0.013	5.87942	0.9829	R.LGEHNIDVLEGNEQFINAAK.I
1	1	CONTAM|P00761	24409.5	0.251		SWISS-PROT:P00761|TRYP_PIG Trypsin - Sus scrofa (Pig).	427	5			15843	3+	2211.1	1.001	0.452263	0.6993	R.LGEHNIDVLEGNEQFINAAK.I
1	1	CONTAM|P00761	24409.5	0.251		SWISS-PROT:P00761|TRYP_PIG Trypsin - Sus scrofa (Pig).	427	5			15971	3+	2211.1	0.999	0.452263	0.9047	R.LGEHNIDVLEGNEQFINAAK.I
1	1	CONTAM|P00761	24409.5	0.251		SWISS-PROT:P00761|TRYP_PIG Trypsin - Sus scrofa (Pig).	427	5			16250	3+	2211.1	0.011	4.97489	0.9275	R.LGEHNIDVLEGNEQFINAAK.I
1	1	CONTAM|P00761	24409.5	0.251		SWISS-PROT:P00761|TRYP_PIG Trypsin - Sus scrofa (Pig).	427	5			16382	3+	2211.1	0.016	7.2362	0.8112	R.LGEHNIDVLEGNEQFINAAK.I
1	1	CONTAM|P00761	24409.5	0.251		SWISS-PROT:P00761|TRYP_PIG Trypsin - Sus scrofa (Pig).	427	5			16513	3+	2211.1	1.003	1.35679	0.7058	R.LGEHNIDVLEGNEQFINAAK.I
1	1	CONTAM|P00761	24409.5	0.251		SWISS-PROT:P00761|TRYP_PIG Trypsin - Sus scrofa (Pig).	427	5			16533	3+	2299.18	0.02	8.69877	0.9853	K.IITHPNFNGNTLDNDIM"LIK.L
1	1	CONTAM|P00761	24409.5	0.251		SWISS-PROT:P00761|TRYP_PIG Trypsin - Sus scrofa (Pig).	427	5			16663	3+	2299.18	1.01	4.34939	0.997	K.IITHPNFNGNTLDNDIM"LIK.L
1	1	CONTAM|P00761	24409.5	0.251		SWISS-PROT:P00761|TRYP_PIG Trypsin - Sus scrofa (Pig).	427	5			16796	3+	2299.18	0.016	6.95902	0.7582	K.IITHPNFNGNTLDNDIM"LIK.L
1	1	CONTAM|P00761	24409.5	0.251		SWISS-PROT:P00761|TRYP_PIG Trypsin - Sus scrofa (Pig).	427	5			17273	2+	2283.18	0.013	5.69381	1	K.IITHPNFNGNTLDNDIMLIK.L
1	1	CONTAM|P00761	24409.5	0.251		SWISS-PROT:P00761|TRYP_PIG Trypsin - Sus scrofa (Pig).	427	5			17367	3+	2283.18	0.015	6.56978	1	K.IITHPNFNGNTLDNDIMLIK.L
1	1	CONTAM|P00761	24409.5	0.251		SWISS-PROT:P00761|TRYP_PIG Trypsin - Sus scrofa (Pig).	427	5			17499	3+	2283.18	1.001	0.437986	0.9153	K.IITHPNFNGNTLDNDIMLIK.L
1	1	CONTAM|P00761	24409.5	0.251		SWISS-PROT:P00761|TRYP_PIG Trypsin - Sus scrofa (Pig).	427	5			17742	3+	2283.18	1	0	0.8964	K.IITHPNFNGNTLDNDIMLIK.L
2	1	CONTAM|P02662	22974.9	0.186		SWISS-PROT:P02662 Alpha-S1-casein - Bos taurus (Bovine).	3	3			14932	3+	1759.94	0.012	6.81839	0.6246	K.HQGLPQEVLNENLLR.F
2	1	CONTAM|P02662	22974.9	0.186		SWISS-PROT:P02662 Alpha-S1-casein - Bos taurus (Bovine).	3	3			19594	2+	1267.7	0.01	7.88827	0.997	R.YLGYLEQLLR.L
2	1	CONTAM|P02662	22974.9	0.186		SWISS-PROT:P02662 Alpha-S1-casein - Bos taurus (Bovine).	3	3			20187	2+	1384.73	0.013	9.38811	0.9909	R.FFVAPFPEVFGK.E
3	1	CONTAM|Q0V8M9	99537	0.061		TREMBL:Q0V8M9;Q9TRI0 (Bos taurus) similar to inter-alpha (globulin) inhibitor H3 isoform 2	11	6			7157	3+	1626.87	0.009	5.53209	0.9953	K.KGHVSFKPSLDQQR.S
3	1	CONTAM|Q0V8M9	99537	0.061		TREMBL:Q0V8M9;Q9TRI0 (Bos taurus) similar to inter-alpha (globulin) inhibitor H3 isoform 2	11	6			7185	2+	1626.87	0.007	4.30274	0.969	K.KGHVSFKPSLDQQR.S
3	1	CONTAM|Q0V8M9	99537	0.061		TREMBL:Q0V8M9;Q9TRI0 (Bos taurus) similar to inter-alpha (globulin) inhibitor H3 isoform 2	11	6			8316	2+	1498.78	0.011	7.33932	0.9999	K.GHVSFKPSLDQQR.S
3	1	CONTAM|Q0V8M9	99537	0.061		TREMBL:Q0V8M9;Q9TRI0 (Bos taurus) similar to inter-alpha (globulin) inhibitor H3 isoform 2	11	6			15415	2+	1162.6	0.006	5.16085	0.9921	K.EVSFDVELPK.T
3	1	CONTAM|Q0V8M9	99537	0.061		TREMBL:Q0V8M9;Q9TRI0 (Bos taurus) similar to inter-alpha (globulin) inhibitor H3 isoform 2	11	6			15549	2+	1162.6	0.008	6.88113	0.9554	K.EVSFDVELPK.T
3	1	CONTAM|Q0V8M9	99537	0.061		TREMBL:Q0V8M9;Q9TRI0 (Bos taurus) similar to inter-alpha (globulin) inhibitor H3 isoform 2	11	6			19436	2+	1484.79	0.012	8.08196	1	K.VTFELTYEELLK.R
3	1	CONTAM|Q0V8M9	99537	0.061		TREMBL:Q0V8M9;Q9TRI0 (Bos taurus) similar to inter-alpha (globulin) inhibitor H3 isoform 2	11	6			21245	2+	980.509	0.08	81.5903	0.886	R.DYIVPNLF.-
3	1	CONTAM|Q0V8M9	99537	0.061		TREMBL:Q0V8M9;Q9TRI0 (Bos taurus) similar to inter-alpha (globulin) inhibitor H3 isoform 2	11	6			16394	2+	1290.6	1.033	25.5695	0.9991	R.DYIFGDYIER.L
3	1	CONTAM|Q0V8M9	99537	0.061		TREMBL:Q0V8M9;Q9TRI0 (Bos taurus) similar to inter-alpha (globulin) inhibitor H3 isoform 2	11	6			15559	2+	1162.6	0.006	5.16085	0.988	K.EVSFDVELPK.T
3	1	CONTAM|Q0V8M9	99537	0.061		TREMBL:Q0V8M9;Q9TRI0 (Bos taurus) similar to inter-alpha (globulin) inhibitor H3 isoform 2	11	6			21373	2+	980.509	0.078	79.5505	0.9847	R.DYIVPNLF.-
3	1	CONTAM|Q0V8M9	99537	0.061		TREMBL:Q0V8M9;Q9TRI0 (Bos taurus) similar to inter-alpha (globulin) inhibitor H3 isoform 2	11	6			15222	2+	1162.6	0.007	6.02099	0.975	K.EVSFDVELPK.T
4	1	CONTAM|Q5D862, sp|Q5D862|FILA2_HUMAN	248072.57355999688, 248072.57355999688	0.029	FLG2, FLG2	Filaggrin-2 (short name: FLG-2), Filaggrin-2 (short name: FLG-2)	6	5			4054	2+	1520.69	0.008	5.26076	0.7377	R.QGNLSSSGNQEGSQK.R
4	1	CONTAM|Q5D862, sp|Q5D862|FILA2_HUMAN	248072.57355999688, 248072.57355999688	0.029	FLG2, FLG2	Filaggrin-2 (short name: FLG-2), Filaggrin-2 (short name: FLG-2)	6	5			4723	2+	971.49	0.004	4.11738	0.9782	R.HGSSSVELR.E
4	1	CONTAM|Q5D862, sp|Q5D862|FILA2_HUMAN	248072.57355999688, 248072.57355999688	0.029	FLG2, FLG2	Filaggrin-2 (short name: FLG-2), Filaggrin-2 (short name: FLG-2)	6	5			7390	2+	1320.57	0.009	6.81524	1	R.FSNSSSSNEFSK.C
4	1	CONTAM|Q5D862, sp|Q5D862|FILA2_HUMAN	248072.57355999688, 248072.57355999688	0.029	FLG2, FLG2	Filaggrin-2 (short name: FLG-2), Filaggrin-2 (short name: FLG-2)	6	5			10028	3+	2372	0.017	7.16696	0.9164	K.HGSYGPAEYDYGHTGYGPSGGSR.K
4	1	CONTAM|Q5D862, sp|Q5D862|FILA2_HUMAN	248072.57355999688, 248072.57355999688	0.029	FLG2, FLG2	Filaggrin-2 (short name: FLG-2), Filaggrin-2 (short name: FLG-2)	6	5			18669	2+	1269.71	0.009	7.08824	0.9999	R.SVVTVIDVFYK.Y
4	1	CONTAM|Q5D862, sp|Q5D862|FILA2_HUMAN	248072.57355999688, 248072.57355999688	0.029	FLG2, FLG2	Filaggrin-2 (short name: FLG-2), Filaggrin-2 (short name: FLG-2)	6	5			6661	2+	1320.57	1.012	9.08699	0.658	R.FSNSSSSNEFSK.C
5	1	sp|Q8N1N4-2|K2C78_HUMAN, sp|Q8N1N4|K2C78_HUMAN, CONTAM|Q7RTT2, CONTAM|Q8N1N4-2	45017.47404000013, 56865.829720000256, 56964.962280000254, 56964.962280000254	0.178	KRT78, KRT78, KRT78, KRT78	Tax_Id=9606 Gene_Symbol=KRT78 Isoform 2 of Keratin, type II cytoskeletal 78, Keratin, type II cytoskeletal 78, Tax_Id=9606 Keratin-78, Tax_Id=9606 Keratin-78	5	5			8279	2+	1123.56	0.007	6.23018	0.7068	K.AEAEALYQTK.Y
5	1	sp|Q8N1N4-2|K2C78_HUMAN, sp|Q8N1N4|K2C78_HUMAN, CONTAM|Q7RTT2, CONTAM|Q8N1N4-2	45017.47404000013, 56865.829720000256, 56964.962280000254, 56964.962280000254	0.178	KRT78, KRT78, KRT78, KRT78	Tax_Id=9606 Gene_Symbol=KRT78 Isoform 2 of Keratin, type II cytoskeletal 78, Keratin, type II cytoskeletal 78, Tax_Id=9606 Keratin-78, Tax_Id=9606 Keratin-78	5	5			12269	2+	1015.54	0.004	3.93878	0.9965	K.VDELEAALR.M
5	1	sp|Q8N1N4-2|K2C78_HUMAN, sp|Q8N1N4|K2C78_HUMAN, CONTAM|Q7RTT2, CONTAM|Q8N1N4-2	45017.47404000013, 56865.829720000256, 56964.962280000254, 56964.962280000254	0.178	KRT78, KRT78, KRT78, KRT78	Tax_Id=9606 Gene_Symbol=KRT78 Isoform 2 of Keratin, type II cytoskeletal 78, Keratin, type II cytoskeletal 78, Tax_Id=9606 Keratin-78, Tax_Id=9606 Keratin-78	5	5			14012	2+	1615.8	0.013	8.04554	0.9774	K.QNASLQAAITDAEQR.G
5	1	sp|Q8N1N4-2|K2C78_HUMAN, sp|Q8N1N4|K2C78_HUMAN, CONTAM|Q7RTT2, CONTAM|Q8N1N4-2	45017.47404000013, 56865.829720000256, 56964.962280000254, 56964.962280000254	0.178	KRT78, KRT78, KRT78, KRT78	Tax_Id=9606 Gene_Symbol=KRT78 Isoform 2 of Keratin, type II cytoskeletal 78, Keratin, type II cytoskeletal 78, Tax_Id=9606 Keratin-78, Tax_Id=9606 Keratin-78	5	5			15963	3+	3028.43	1.025	8.25511	0.7653	K.HLNEEELGQLQTQASDTSVVLSMDNNR.Y
5	1	sp|Q8N1N4-2|K2C78_HUMAN, sp|Q8N1N4|K2C78_HUMAN, CONTAM|Q7RTT2, CONTAM|Q8N1N4-2	45017.47404000013, 56865.829720000256, 56964.962280000254, 56964.962280000254	0.178	KRT78, KRT78, KRT78, KRT78	Tax_Id=9606 Gene_Symbol=KRT78 Isoform 2 of Keratin, type II cytoskeletal 78, Keratin, type II cytoskeletal 78, Tax_Id=9606 Keratin-78, Tax_Id=9606 Keratin-78	5	5			19704	2+	1442.75	0	0	0.9993	R.YLDFSSIITEVR.A
6	1	CONTAM|Q86YZ3, sp|Q86YZ3|HORN_HUMAN	282389.92267999204, 282389.92267999204	0.159	HRNR, HRNR	Hornerin, Hornerin	25	16			2861	3+	1329.59	0.009	6.76899	0.999	R.HGSGSGQSSGFGHK.S
6	1	CONTAM|Q86YZ3, sp|Q86YZ3|HORN_HUMAN	282389.92267999204, 282389.92267999204	0.159	HRNR, HRNR	Hornerin, Hornerin	25	16			3058	3+	1808.75	0.011	6.08153	1	R.HGSSSGSSSSYGQHGSGSR.Q
6	1	CONTAM|Q86YZ3, sp|Q86YZ3|HORN_HUMAN	282389.92267999204, 282389.92267999204	0.159	HRNR, HRNR	Hornerin, Hornerin	25	16			3175	3+	1808.75	0.008	4.42293	0.639	R.HGSSSGSSSSYGQHGSGSR.Q
6	1	CONTAM|Q86YZ3, sp|Q86YZ3|HORN_HUMAN	282389.92267999204, 282389.92267999204	0.159	HRNR, HRNR	Hornerin, Hornerin	25	16			3389	2+	1614.67	0.014	8.67048	0.9026	R.SSSGSSSSYGQHGSGSR.Q
6	1	CONTAM|Q86YZ3, sp|Q86YZ3|HORN_HUMAN	282389.92267999204, 282389.92267999204	0.159	HRNR, HRNR	Hornerin, Hornerin	25	16			3425	3+	2122.88	0.019	8.95012	0.9999	R.GEQHGSSSGSSSSYGQHGSGSR.Q
6	1	CONTAM|Q86YZ3, sp|Q86YZ3|HORN_HUMAN	282389.92267999204, 282389.92267999204	0.159	HRNR, HRNR	Hornerin, Hornerin	25	16			3456	2+	2122.88	0.019	8.95012	0.8458	R.GEQHGSSSGSSSSYGQHGSGSR.Q
6	1	CONTAM|Q86YZ3, sp|Q86YZ3|HORN_HUMAN	282389.92267999204, 282389.92267999204	0.159	HRNR, HRNR	Hornerin, Hornerin	25	16			4229	3+	1947.9	0.014	7.18722	0.8957	R.QSLGHGQHGSGSGQSPSPSR.G
6	1	CONTAM|Q86YZ3, sp|Q86YZ3|HORN_HUMAN	282389.92267999204, 282389.92267999204	0.159	HRNR, HRNR	Hornerin, Hornerin	25	16			4634	2+	1139.51	0.008	7.02058	0.989	R.GSGSGQSPSYGR.H
6	1	CONTAM|Q86YZ3, sp|Q86YZ3|HORN_HUMAN	282389.92267999204, 282389.92267999204	0.159	HRNR, HRNR	Hornerin, Hornerin	25	16			4655	3+	2243.93	0.013	5.79341	0.9832	K.SGSGQSSGYSQHGSGSSHSSGYR.K
6	1	CONTAM|Q86YZ3, sp|Q86YZ3|HORN_HUMAN	282389.92267999204, 282389.92267999204	0.159	HRNR, HRNR	Hornerin, Hornerin	25	16			5304	2+	1766.73	0.009	5.09415	0.9999	R.Q^GSSAGSSSSYGQHGSGSR.Q
6	1	CONTAM|Q86YZ3, sp|Q86YZ3|HORN_HUMAN	282389.92267999204, 282389.92267999204	0.159	HRNR, HRNR	Hornerin, Hornerin	25	16			5315	3+	1584.71	0.012	7.57234	0.8979	R.GPYESGSGHSSGLGHR.E
6	1	CONTAM|Q86YZ3, sp|Q86YZ3|HORN_HUMAN	282389.92267999204, 282389.92267999204	0.159	HRNR, HRNR	Hornerin, Hornerin	25	16			5325	2+	910.401	0.005	5.49208	0.9985	R.SGSGWSSSR.G
6	1	CONTAM|Q86YZ3, sp|Q86YZ3|HORN_HUMAN	282389.92267999204, 282389.92267999204	0.159	HRNR, HRNR	Hornerin, Hornerin	25	16			5339	2+	1584.71	0.011	6.94131	0.999	R.GPYESGSGHSSGLGHR.E
6	1	CONTAM|Q86YZ3, sp|Q86YZ3|HORN_HUMAN	282389.92267999204, 282389.92267999204	0.159	HRNR, HRNR	Hornerin, Hornerin	25	16			5669	2+	1928.85	1.017	8.81355	0.9899	R.GPYESGSGHSSGLGHQESR.S
6	1	CONTAM|Q86YZ3, sp|Q86YZ3|HORN_HUMAN	282389.92267999204, 282389.92267999204	0.159	HRNR, HRNR	Hornerin, Hornerin	25	16			5677	3+	1747.77	0.011	6.29372	0.9986	R.GSGSGQSPSSGQHGTGFGR.S
6	1	CONTAM|Q86YZ3, sp|Q86YZ3|HORN_HUMAN	282389.92267999204, 282389.92267999204	0.159	HRNR, HRNR	Hornerin, Hornerin	25	16			5704	2+	1747.77	0.014	8.01019	0.9954	R.GSGSGQSPSSGQHGTGFGR.S
6	1	CONTAM|Q86YZ3, sp|Q86YZ3|HORN_HUMAN	282389.92267999204, 282389.92267999204	0.159	HRNR, HRNR	Hornerin, Hornerin	25	16			7107	3+	2790.16	0.02	7.16804	1	R.GHYESGSGQTSGFGQHESGSGQSSGYSK.H
6	1	CONTAM|Q86YZ3, sp|Q86YZ3|HORN_HUMAN	282389.92267999204, 282389.92267999204	0.159	HRNR, HRNR	Hornerin, Hornerin	25	16			8022	2+	1422.6	0.009	6.32643	0.8505	R.Q^SSSYGPHGYGSGR.S
6	1	CONTAM|Q86YZ3, sp|Q86YZ3|HORN_HUMAN	282389.92267999204, 282389.92267999204	0.159	HRNR, HRNR	Hornerin, Hornerin	25	16			9845	3+	2348.98	0.017	7.2372	1	R.HGSGSGQSSSYSPYGSGSGWSSSR.G
6	1	CONTAM|Q86YZ3, sp|Q86YZ3|HORN_HUMAN	282389.92267999204, 282389.92267999204	0.159	HRNR, HRNR	Hornerin, Hornerin	25	16			9902	2+	2348.98	1.027	11.4944	0.6462	R.HGSGSGQSSSYSPYGSGSGWSSSR.G
6	1	CONTAM|Q86YZ3, sp|Q86YZ3|HORN_HUMAN	282389.92267999204, 282389.92267999204	0.159	HRNR, HRNR	Hornerin, Hornerin	25	16			9933	3+	2318.97	0.019	8.19331	0.9999	R.HGSGSGQSSSYGPYGSGSGWSSSR.G
6	1	CONTAM|Q86YZ3, sp|Q86YZ3|HORN_HUMAN	282389.92267999204, 282389.92267999204	0.159	HRNR, HRNR	Hornerin, Hornerin	25	16			10004	3+	2348.98	0.016	6.81148	0.8078	R.HGSGSGQSSSYSPYGSGSGWSSSR.G
6	1	CONTAM|Q86YZ3, sp|Q86YZ3|HORN_HUMAN	282389.92267999204, 282389.92267999204	0.159	HRNR, HRNR	Hornerin, Hornerin	25	16			10063	3+	2318.97	0.016	6.89963	1	R.HGSGSGQSSSYGPYGSGSGWSSSR.G
6	1	CONTAM|Q86YZ3, sp|Q86YZ3|HORN_HUMAN	282389.92267999204, 282389.92267999204	0.159	HRNR, HRNR	Hornerin, Hornerin	25	16			10198	3+	2318.97	1.002	0.862453	0.8063	R.HGSGSGQSSSYGPYGSGSGWSSSR.G
6	1	CONTAM|Q86YZ3, sp|Q86YZ3|HORN_HUMAN	282389.92267999204, 282389.92267999204	0.159	HRNR, HRNR	Hornerin, Hornerin	25	16			5437	3+	1747.77	0.011	6.29372	0.8708	R.GSGSGQSPSSGQHGTGFGR.S
7	1	sp|A1L4H1-2|SRCRL_HUMAN, sp|A1L4H1|SRCRL_HUMAN	100561.32212000003, 165742.72879999984	0.102	SSC5D, SSC5D	Soluble scavenger receptor cysteine-rich domain-containing protein SSC5D OS=Homo sapiens GN=SSC5D PE=4 SV=1, Soluble scavenger receptor cysteine-rich domain-containing protein SSC5D	7	6	0.8	4	10864	2+	1625.73	0.003	1.84532	0.9887	K.GSEASLSDC'PSGAWGK.H	0	11841.9
7	1	sp|A1L4H1-2|SRCRL_HUMAN, sp|A1L4H1|SRCRL_HUMAN	100561.32212000003, 165742.72879999984	0.102	SSC5D, SSC5D	Soluble scavenger receptor cysteine-rich domain-containing protein SSC5D OS=Homo sapiens GN=SSC5D PE=4 SV=1, Soluble scavenger receptor cysteine-rich domain-containing protein SSC5D	7	6	0.8	4	13315	2+	1500.71	-0.007	4.66446	0.9982	R.DATVAC'WELGC'GK.V	7392.44	33872.1
7	1	sp|A1L4H1-2|SRCRL_HUMAN, sp|A1L4H1|SRCRL_HUMAN	100561.32212000003, 165742.72879999984	0.102	SSC5D, SSC5D	Soluble scavenger receptor cysteine-rich domain-containing protein SSC5D OS=Homo sapiens GN=SSC5D PE=4 SV=1, Soluble scavenger receptor cysteine-rich domain-containing protein SSC5D	7	6	0.8	4	15252	3+	2021.93	0.004	1.97831	0.934	K.THYGPGTGPIWLDDMGC'K.G	0	7749.59
[truncated: 57,520 more rows]

## Sheet: PCa7_PHA
Group	Prob	Protein	SequenceMass	AACoverage	BestGeneName	Description	Total Filtered Peptides	Unique Filtered Peptides	H2L Mean	Ratio Peps	Scan	Z	CalcMHPlus	dMass	FdMass (ppm)	PepProphet	Peptide	Light Area	Heavy Area
[truncated: 70,804 more rows]
