# Supplementary material for: Multi-lectin Affinity Chromatography and Quantitative Proteomic Analysis Reveal Differential Glycoform Levels between Prostate Cancer and Benign Prostatic Hyperplasia Sera
Source: Sci Rep. 2018 Apr 25;8:6509. doi: 10.1038/s41598-018-24270-w (PMC5916935; doi:10.1038/s41598-018-24270-w)
Supplement: Supplementary file 19 — Dataset 1R [file 41598_2018_24270_MOESM19_ESM.xlsx]

## Sheet: Title, Authors, Key
SUPPLEMENTARY INFORMATION FOR
Multi-lectin Affinity Chromatography and Quantitative Proteomic Analysis Reveal Differential Glycoform Levels between Prostate Cancer and Benign Prostatic Hyperplasia Sera
Sarah M. Totten, Ravali Adusumilli, Majlinda Kullolli, Cheylene Tanimoto, James D. Brooks, Parag Mallick, Sharon J. Pitteri
KEY
Column Heading:	Description:
Group	ProteinProphet Group
Prob	ProteinProphet Probability
Protein	UniProt Acession Number
SequenceMass	Protein Mass
AACoverage	% Amino Acid Coverage
BestGeneName	Best Gene Name from Protein Prophet Group
Description	Protein Description
Total Filtered Peptides	Total Peptides Assigned to Protein Group
Unique Filtered Peptides	Unique Peptides Assigned to Protein Group
H2L Mean	Mean of Heavy-to-Light Ratios for Protein Group
Ratio Peps	Numer of Peptides used to Calculate Heavy-to-Light Protein Ratio
Scan	Scan Number
Z	Charge
CalcMHPlus	[M+H]+ Mass
dMass	Difference between calculated and measured mass, not corrected for monoisotopic peak
FdMass (ppm)	Mass accuracy in ppm represented as fractional delta mass, corrected for monoisotopic peak
PepProphet	PeptideProphet Score
Peptide	Peptide Sequence, C'=heavy labeled cysteine, M"=oxidized methionine, E^ = loss of water from N-terminal glutamic acid, Q^ = loss of ammonia from N-terminal glutamine
Light Area	Area of light peptide
Heavy Area	Area of heavy peptide

## Sheet: PCa8_UNB
Group	Prob	Protein	SequenceMass	AACoverage	BestGeneName	Description	Total Filtered Peptides	Unique Filtered Peptides	H2L Mean	Ratio Peps	Scan	Z	CalcMHPlus	dMass	FdMass (ppm)	PepProphet	Peptide	Light Area	Heavy Area
1	1	CONTAM|P00761	24409.5	0.251		SWISS-PROT:P00761|TRYP_PIG Trypsin - Sus scrofa (Pig).	236	5			7835	2+	1045.56	0.005	4.78211	1	K.LSSPATLNSR.V
1	1	CONTAM|P00761	24409.5	0.251		SWISS-PROT:P00761|TRYP_PIG Trypsin - Sus scrofa (Pig).	236	5			7974	2+	1045.56	0.004	3.82569	0.9991	K.LSSPATLNSR.V
1	1	CONTAM|P00761	24409.5	0.251		SWISS-PROT:P00761|TRYP_PIG Trypsin - Sus scrofa (Pig).	236	5			9738	2+	842.509	0.004	4.74772	0.9689	R.VATVSLPR.S
1	1	CONTAM|P00761	24409.5	0.251		SWISS-PROT:P00761|TRYP_PIG Trypsin - Sus scrofa (Pig).	236	5			9877	2+	842.509	0.004	4.74772	0.8069	R.VATVSLPR.S
1	1	CONTAM|P00761	24409.5	0.251		SWISS-PROT:P00761|TRYP_PIG Trypsin - Sus scrofa (Pig).	236	5			10020	2+	842.509	0.005	5.93465	0.7917	R.VATVSLPR.S
1	1	CONTAM|P00761	24409.5	0.251		SWISS-PROT:P00761|TRYP_PIG Trypsin - Sus scrofa (Pig).	236	5			10165	2+	842.509	0.005	5.93465	0.929	R.VATVSLPR.S
1	1	CONTAM|P00761	24409.5	0.251		SWISS-PROT:P00761|TRYP_PIG Trypsin - Sus scrofa (Pig).	236	5			10329	2+	842.509	0.004	4.74772	0.8955	R.VATVSLPR.S
1	1	CONTAM|P00761	24409.5	0.251		SWISS-PROT:P00761|TRYP_PIG Trypsin - Sus scrofa (Pig).	236	5			10476	2+	842.509	0.005	5.93465	0.9725	R.VATVSLPR.S
1	1	CONTAM|P00761	24409.5	0.251		SWISS-PROT:P00761|TRYP_PIG Trypsin - Sus scrofa (Pig).	236	5			15500	3+	2211.1	0.999	0.452263	0.7522	R.LGEHNIDVLEGNEQFINAAK.I
1	1	CONTAM|P00761	24409.5	0.251		SWISS-PROT:P00761|TRYP_PIG Trypsin - Sus scrofa (Pig).	236	5			15909	3+	2211.1	0.013	5.87942	1	R.LGEHNIDVLEGNEQFINAAK.I
1	1	CONTAM|P00761	24409.5	0.251		SWISS-PROT:P00761|TRYP_PIG Trypsin - Sus scrofa (Pig).	236	5			15928	2+	2211.1	0.011	4.97489	1	R.LGEHNIDVLEGNEQFINAAK.I
1	1	CONTAM|P00761	24409.5	0.251		SWISS-PROT:P00761|TRYP_PIG Trypsin - Sus scrofa (Pig).	236	5			16040	3+	2211.1	0.012	5.42715	1	R.LGEHNIDVLEGNEQFINAAK.I
1	1	CONTAM|P00761	24409.5	0.251		SWISS-PROT:P00761|TRYP_PIG Trypsin - Sus scrofa (Pig).	236	5			16176	3+	2211.1	0.016	7.2362	0.9998	R.LGEHNIDVLEGNEQFINAAK.I
1	1	CONTAM|P00761	24409.5	0.251		SWISS-PROT:P00761|TRYP_PIG Trypsin - Sus scrofa (Pig).	236	5			17252	3+	2299.18	0.014	6.08914	0.9904	K.IITHPNFNGNTLDNDIM"LIK.L
1	1	CONTAM|P00761	24409.5	0.251		SWISS-PROT:P00761|TRYP_PIG Trypsin - Sus scrofa (Pig).	236	5			6817	2+	1045.56	0.006	5.73853	1	K.LSSPATLNSR.V
1	1	CONTAM|P00761	24409.5	0.251		SWISS-PROT:P00761|TRYP_PIG Trypsin - Sus scrofa (Pig).	236	5			8382	2+	842.509	0.006	7.12158	0.967	R.VATVSLPR.S
1	1	CONTAM|P00761	24409.5	0.251		SWISS-PROT:P00761|TRYP_PIG Trypsin - Sus scrofa (Pig).	236	5			8525	2+	842.509	0.006	7.12158	0.9765	R.VATVSLPR.S
1	1	CONTAM|P00761	24409.5	0.251		SWISS-PROT:P00761|TRYP_PIG Trypsin - Sus scrofa (Pig).	236	5			8657	2+	842.509	0.009	10.6824	0.9959	R.VATVSLPR.S
1	1	CONTAM|P00761	24409.5	0.251		SWISS-PROT:P00761|TRYP_PIG Trypsin - Sus scrofa (Pig).	236	5			8790	2+	842.509	0.006	7.12158	0.9878	R.VATVSLPR.S
1	1	CONTAM|P00761	24409.5	0.251		SWISS-PROT:P00761|TRYP_PIG Trypsin - Sus scrofa (Pig).	236	5			9379	2+	842.509	0.005	5.93465	0.9409	R.VATVSLPR.S
1	1	CONTAM|P00761	24409.5	0.251		SWISS-PROT:P00761|TRYP_PIG Trypsin - Sus scrofa (Pig).	236	5			14516	2+	2211.1	0.993	3.16584	0.974	R.LGEHNIDVLEGNEQFINAAK.I
1	1	CONTAM|P00761	24409.5	0.251		SWISS-PROT:P00761|TRYP_PIG Trypsin - Sus scrofa (Pig).	236	5			14864	2+	2211.1	0.014	6.33168	1	R.LGEHNIDVLEGNEQFINAAK.I
1	1	CONTAM|P00761	24409.5	0.251		SWISS-PROT:P00761|TRYP_PIG Trypsin - Sus scrofa (Pig).	236	5			14916	3+	2211.1	0.018	8.14073	1	R.LGEHNIDVLEGNEQFINAAK.I
1	1	CONTAM|P00761	24409.5	0.251		SWISS-PROT:P00761|TRYP_PIG Trypsin - Sus scrofa (Pig).	236	5			15063	3+	2211.1	1.031	14.0201	0.9998	R.LGEHNIDVLEGNEQFINAAK.I
1	1	CONTAM|P00761	24409.5	0.251		SWISS-PROT:P00761|TRYP_PIG Trypsin - Sus scrofa (Pig).	236	5			15193	3+	2211.1	1.001	0.452263	0.9983	R.LGEHNIDVLEGNEQFINAAK.I
1	1	CONTAM|P00761	24409.5	0.251		SWISS-PROT:P00761|TRYP_PIG Trypsin - Sus scrofa (Pig).	236	5			15208	2+	2211.1	0.997	1.35679	0.9882	R.LGEHNIDVLEGNEQFINAAK.I
1	1	CONTAM|P00761	24409.5	0.251		SWISS-PROT:P00761|TRYP_PIG Trypsin - Sus scrofa (Pig).	236	5			15958	3+	2211.1	1.001	0.452263	0.9015	R.LGEHNIDVLEGNEQFINAAK.I
1	1	CONTAM|P00761	24409.5	0.251		SWISS-PROT:P00761|TRYP_PIG Trypsin - Sus scrofa (Pig).	236	5			16294	3+	2299.18	0.015	6.52408	0.9998	K.IITHPNFNGNTLDNDIM"LIK.L
1	1	CONTAM|P00761	24409.5	0.251		SWISS-PROT:P00761|TRYP_PIG Trypsin - Sus scrofa (Pig).	236	5			16889	3+	2299.18	0.996	1.73975	0.6053	K.IITHPNFNGNTLDNDIM"LIK.L
1	1	CONTAM|P00761	24409.5	0.251		SWISS-PROT:P00761|TRYP_PIG Trypsin - Sus scrofa (Pig).	236	5			16974	3+	2283.18	0.009	3.94187	0.9985	K.IITHPNFNGNTLDNDIMLIK.L
1	1	CONTAM|P00761	24409.5	0.251		SWISS-PROT:P00761|TRYP_PIG Trypsin - Sus scrofa (Pig).	236	5			6943	2+	1045.56	0.006	5.73853	0.9933	K.LSSPATLNSR.V
1	1	CONTAM|P00761	24409.5	0.251		SWISS-PROT:P00761|TRYP_PIG Trypsin - Sus scrofa (Pig).	236	5			7072	2+	1045.56	0.007	6.69495	1	K.LSSPATLNSR.V
1	1	CONTAM|P00761	24409.5	0.251		SWISS-PROT:P00761|TRYP_PIG Trypsin - Sus scrofa (Pig).	236	5			8552	2+	842.509	0.005	5.93465	0.9598	R.VATVSLPR.S
1	1	CONTAM|P00761	24409.5	0.251		SWISS-PROT:P00761|TRYP_PIG Trypsin - Sus scrofa (Pig).	236	5			8684	2+	842.509	0.018	21.3648	0.792	R.VATVSLPR.S
1	1	CONTAM|P00761	24409.5	0.251		SWISS-PROT:P00761|TRYP_PIG Trypsin - Sus scrofa (Pig).	236	5			8816	2+	842.509	0.005	5.93465	0.9425	R.VATVSLPR.S
1	1	CONTAM|P00761	24409.5	0.251		SWISS-PROT:P00761|TRYP_PIG Trypsin - Sus scrofa (Pig).	236	5			8950	2+	842.509	0.005	5.93465	0.9917	R.VATVSLPR.S
1	1	CONTAM|P00761	24409.5	0.251		SWISS-PROT:P00761|TRYP_PIG Trypsin - Sus scrofa (Pig).	236	5			14428	3+	2211.1	0.997	1.35679	0.8193	R.LGEHNIDVLEGNEQFINAAK.I
1	1	CONTAM|P00761	24409.5	0.251		SWISS-PROT:P00761|TRYP_PIG Trypsin - Sus scrofa (Pig).	236	5			14445	2+	2211.1	0.999	0.452263	0.9951	R.LGEHNIDVLEGNEQFINAAK.I
1	1	CONTAM|P00761	24409.5	0.251		SWISS-PROT:P00761|TRYP_PIG Trypsin - Sus scrofa (Pig).	236	5			14834	3+	2211.1	0.018	8.14073	1	R.LGEHNIDVLEGNEQFINAAK.I
1	1	CONTAM|P00761	24409.5	0.251		SWISS-PROT:P00761|TRYP_PIG Trypsin - Sus scrofa (Pig).	236	5			14877	2+	2211.1	0.013	5.87942	1	R.LGEHNIDVLEGNEQFINAAK.I
1	1	CONTAM|P00761	24409.5	0.251		SWISS-PROT:P00761|TRYP_PIG Trypsin - Sus scrofa (Pig).	236	5			14968	3+	2211.1	0.017	7.68847	0.9993	R.LGEHNIDVLEGNEQFINAAK.I
1	1	CONTAM|P00761	24409.5	0.251		SWISS-PROT:P00761|TRYP_PIG Trypsin - Sus scrofa (Pig).	236	5			15685	3+	2211.1	0.998	0.904526	0.6144	R.LGEHNIDVLEGNEQFINAAK.I
1	1	CONTAM|P00761	24409.5	0.251		SWISS-PROT:P00761|TRYP_PIG Trypsin - Sus scrofa (Pig).	236	5			16381	3+	2299.18	0.02	8.69877	0.9983	K.IITHPNFNGNTLDNDIM"LIK.L
1	1	CONTAM|P00761	24409.5	0.251		SWISS-PROT:P00761|TRYP_PIG Trypsin - Sus scrofa (Pig).	236	5			17143	3+	2283.18	0.009	3.94187	0.9999	K.IITHPNFNGNTLDNDIMLIK.L
1	1	CONTAM|P00761	24409.5	0.251		SWISS-PROT:P00761|TRYP_PIG Trypsin - Sus scrofa (Pig).	236	5			7621	2+	1045.56	0.006	5.73853	0.9349	K.LSSPATLNSR.V
1	1	CONTAM|P00761	24409.5	0.251		SWISS-PROT:P00761|TRYP_PIG Trypsin - Sus scrofa (Pig).	236	5			7752	2+	1045.56	0.006	5.73853	1	K.LSSPATLNSR.V
1	1	CONTAM|P00761	24409.5	0.251		SWISS-PROT:P00761|TRYP_PIG Trypsin - Sus scrofa (Pig).	236	5			9259	2+	842.509	0.005	5.93465	0.9564	R.VATVSLPR.S
1	1	CONTAM|P00761	24409.5	0.251		SWISS-PROT:P00761|TRYP_PIG Trypsin - Sus scrofa (Pig).	236	5			9520	2+	842.509	0.007	8.30851	0.9915	R.VATVSLPR.S
1	1	CONTAM|P00761	24409.5	0.251		SWISS-PROT:P00761|TRYP_PIG Trypsin - Sus scrofa (Pig).	236	5			9652	2+	842.509	0.005	5.93465	0.9859	R.VATVSLPR.S
1	1	CONTAM|P00761	24409.5	0.251		SWISS-PROT:P00761|TRYP_PIG Trypsin - Sus scrofa (Pig).	236	5			9928	2+	842.509	0.004	4.74772	0.8078	R.VATVSLPR.S
1	1	CONTAM|P00761	24409.5	0.251		SWISS-PROT:P00761|TRYP_PIG Trypsin - Sus scrofa (Pig).	236	5			14868	3+	2211.1	0.997	1.35679	0.9352	R.LGEHNIDVLEGNEQFINAAK.I
1	1	CONTAM|P00761	24409.5	0.251		SWISS-PROT:P00761|TRYP_PIG Trypsin - Sus scrofa (Pig).	236	5			15222	2+	2211.1	0.014	6.33168	1	R.LGEHNIDVLEGNEQFINAAK.I
1	1	CONTAM|P00761	24409.5	0.251		SWISS-PROT:P00761|TRYP_PIG Trypsin - Sus scrofa (Pig).	236	5			15229	3+	2211.1	0.012	5.42715	1	R.LGEHNIDVLEGNEQFINAAK.I
1	1	CONTAM|P00761	24409.5	0.251		SWISS-PROT:P00761|TRYP_PIG Trypsin - Sus scrofa (Pig).	236	5			15351	2+	2211.1	0.013	5.87942	1	R.LGEHNIDVLEGNEQFINAAK.I
1	1	CONTAM|P00761	24409.5	0.251		SWISS-PROT:P00761|TRYP_PIG Trypsin - Sus scrofa (Pig).	236	5			15361	3+	2211.1	0.016	7.2362	1	R.LGEHNIDVLEGNEQFINAAK.I
1	1	CONTAM|P00761	24409.5	0.251		SWISS-PROT:P00761|TRYP_PIG Trypsin - Sus scrofa (Pig).	236	5			15495	3+	2211.1	0.011	4.97489	0.9999	R.LGEHNIDVLEGNEQFINAAK.I
1	1	CONTAM|P00761	24409.5	0.251		SWISS-PROT:P00761|TRYP_PIG Trypsin - Sus scrofa (Pig).	236	5			16210	3+	2211.1	1.001	0.452263	0.9793	R.LGEHNIDVLEGNEQFINAAK.I
1	1	CONTAM|P00761	24409.5	0.251		SWISS-PROT:P00761|TRYP_PIG Trypsin - Sus scrofa (Pig).	236	5			16643	3+	2299.18	0.011	4.78432	0.7701	K.IITHPNFNGNTLDNDIM"LIK.L
1	1	CONTAM|P00761	24409.5	0.251		SWISS-PROT:P00761|TRYP_PIG Trypsin - Sus scrofa (Pig).	236	5			17407	3+	2283.18	0.013	5.69381	0.9995	K.IITHPNFNGNTLDNDIMLIK.L
1	1	CONTAM|P00761	24409.5	0.251		SWISS-PROT:P00761|TRYP_PIG Trypsin - Sus scrofa (Pig).	236	5			17443	2+	2283.18	0.013	5.69381	1	K.IITHPNFNGNTLDNDIMLIK.L
1	1	CONTAM|P00761	24409.5	0.251		SWISS-PROT:P00761|TRYP_PIG Trypsin - Sus scrofa (Pig).	236	5			7315	2+	1045.56	1.009	8.60779	0.6627	K.LSSPATLNSR.V
1	1	CONTAM|P00761	24409.5	0.251		SWISS-PROT:P00761|TRYP_PIG Trypsin - Sus scrofa (Pig).	236	5			7634	2+	1045.56	1.009	8.60779	0.9993	K.LSSPATLNSR.V
1	1	CONTAM|P00761	24409.5	0.251		SWISS-PROT:P00761|TRYP_PIG Trypsin - Sus scrofa (Pig).	236	5			7765	2+	1045.56	0.006	5.73853	0.9993	K.LSSPATLNSR.V
1	1	CONTAM|P00761	24409.5	0.251		SWISS-PROT:P00761|TRYP_PIG Trypsin - Sus scrofa (Pig).	236	5			9259	2+	842.509	0.005	5.93465	0.7975	R.VATVSLPR.S
1	1	CONTAM|P00761	24409.5	0.251		SWISS-PROT:P00761|TRYP_PIG Trypsin - Sus scrofa (Pig).	236	5			9389	2+	842.509	0.005	5.93465	0.9465	R.VATVSLPR.S
1	1	CONTAM|P00761	24409.5	0.251		SWISS-PROT:P00761|TRYP_PIG Trypsin - Sus scrofa (Pig).	236	5			9521	2+	842.509	0.012	14.2432	0.9949	R.VATVSLPR.S
1	1	CONTAM|P00761	24409.5	0.251		SWISS-PROT:P00761|TRYP_PIG Trypsin - Sus scrofa (Pig).	236	5			9653	2+	842.509	0.005	5.93465	0.9963	R.VATVSLPR.S
1	1	CONTAM|P00761	24409.5	0.251		SWISS-PROT:P00761|TRYP_PIG Trypsin - Sus scrofa (Pig).	236	5			9786	2+	842.509	0.005	5.93465	0.8109	R.VATVSLPR.S
1	1	CONTAM|P00761	24409.5	0.251		SWISS-PROT:P00761|TRYP_PIG Trypsin - Sus scrofa (Pig).	236	5			9919	2+	842.509	0.005	5.93465	0.9482	R.VATVSLPR.S
1	1	CONTAM|P00761	24409.5	0.251		SWISS-PROT:P00761|TRYP_PIG Trypsin - Sus scrofa (Pig).	236	5			10055	2+	842.509	0.005	5.93465	0.6461	R.VATVSLPR.S
1	1	CONTAM|P00761	24409.5	0.251		SWISS-PROT:P00761|TRYP_PIG Trypsin - Sus scrofa (Pig).	236	5			10184	2+	842.509	0.005	5.93465	0.9436	R.VATVSLPR.S
1	1	CONTAM|P00761	24409.5	0.251		SWISS-PROT:P00761|TRYP_PIG Trypsin - Sus scrofa (Pig).	236	5			10451	2+	842.509	0.005	5.93465	0.6368	R.VATVSLPR.S
1	1	CONTAM|P00761	24409.5	0.251		SWISS-PROT:P00761|TRYP_PIG Trypsin - Sus scrofa (Pig).	236	5			10595	2+	842.509	0.005	5.93465	0.8005	R.VATVSLPR.S
1	1	CONTAM|P00761	24409.5	0.251		SWISS-PROT:P00761|TRYP_PIG Trypsin - Sus scrofa (Pig).	236	5			11009	2+	842.509	0.005	5.93465	0.8662	R.VATVSLPR.S
1	1	CONTAM|P00761	24409.5	0.251		SWISS-PROT:P00761|TRYP_PIG Trypsin - Sus scrofa (Pig).	236	5			11321	2+	842.509	0.005	5.93465	0.6549	R.VATVSLPR.S
1	1	CONTAM|P00761	24409.5	0.251		SWISS-PROT:P00761|TRYP_PIG Trypsin - Sus scrofa (Pig).	236	5			14638	3+	2211.1	0.003	1.35679	0.9974	R.LGEHNIDVLEGNEQFINAAK.I
1	1	CONTAM|P00761	24409.5	0.251		SWISS-PROT:P00761|TRYP_PIG Trypsin - Sus scrofa (Pig).	236	5			14768	3+	2211.1	0.996	1.80905	0.9964	R.LGEHNIDVLEGNEQFINAAK.I
1	1	CONTAM|P00761	24409.5	0.251		SWISS-PROT:P00761|TRYP_PIG Trypsin - Sus scrofa (Pig).	236	5			15043	2+	2211.1	0.013	5.87942	1	R.LGEHNIDVLEGNEQFINAAK.I
1	1	CONTAM|P00761	24409.5	0.251		SWISS-PROT:P00761|TRYP_PIG Trypsin - Sus scrofa (Pig).	236	5			15109	3+	2211.1	0.016	7.2362	1	R.LGEHNIDVLEGNEQFINAAK.I
1	1	CONTAM|P00761	24409.5	0.251		SWISS-PROT:P00761|TRYP_PIG Trypsin - Sus scrofa (Pig).	236	5			15178	2+	2211.1	0.019	8.59299	0.9978	R.LGEHNIDVLEGNEQFINAAK.I
1	1	CONTAM|P00761	24409.5	0.251		SWISS-PROT:P00761|TRYP_PIG Trypsin - Sus scrofa (Pig).	236	5			15242	3+	2211.1	1.001	0.452263	0.9986	R.LGEHNIDVLEGNEQFINAAK.I
1	1	CONTAM|P00761	24409.5	0.251		SWISS-PROT:P00761|TRYP_PIG Trypsin - Sus scrofa (Pig).	236	5			15374	3+	2211.1	0.998	0.904526	0.9967	R.LGEHNIDVLEGNEQFINAAK.I
1	1	CONTAM|P00761	24409.5	0.251		SWISS-PROT:P00761|TRYP_PIG Trypsin - Sus scrofa (Pig).	236	5			15785	3+	2211.1	1.001	0.452263	0.9859	R.LGEHNIDVLEGNEQFINAAK.I
1	1	CONTAM|P00761	24409.5	0.251		SWISS-PROT:P00761|TRYP_PIG Trypsin - Sus scrofa (Pig).	236	5			16379	3+	2299.18	1.01	4.34939	0.6741	K.IITHPNFNGNTLDNDIM"LIK.L
1	1	CONTAM|P00761	24409.5	0.251		SWISS-PROT:P00761|TRYP_PIG Trypsin - Sus scrofa (Pig).	236	5			17123	3+	2283.18	0.012	5.25583	0.9999	K.IITHPNFNGNTLDNDIMLIK.L
1	1	CONTAM|P00761	24409.5	0.251		SWISS-PROT:P00761|TRYP_PIG Trypsin - Sus scrofa (Pig).	236	5			7471	2+	1045.56	0.008	7.65138	0.9673	K.LSSPATLNSR.V
1	1	CONTAM|P00761	24409.5	0.251		SWISS-PROT:P00761|TRYP_PIG Trypsin - Sus scrofa (Pig).	236	5			7657	2+	1045.56	0.004	3.82569	0.9996	K.LSSPATLNSR.V
1	1	CONTAM|P00761	24409.5	0.251		SWISS-PROT:P00761|TRYP_PIG Trypsin - Sus scrofa (Pig).	236	5			7781	2+	1045.56	0.006	5.73853	0.9982	K.LSSPATLNSR.V
1	1	CONTAM|P00761	24409.5	0.251		SWISS-PROT:P00761|TRYP_PIG Trypsin - Sus scrofa (Pig).	236	5			9380	2+	842.509	0.005	5.93465	0.7134	R.VATVSLPR.S
1	1	CONTAM|P00761	24409.5	0.251		SWISS-PROT:P00761|TRYP_PIG Trypsin - Sus scrofa (Pig).	236	5			9509	2+	842.509	0.005	5.93465	0.9355	R.VATVSLPR.S
1	1	CONTAM|P00761	24409.5	0.251		SWISS-PROT:P00761|TRYP_PIG Trypsin - Sus scrofa (Pig).	236	5			9640	2+	842.509	0.005	5.93465	0.79	R.VATVSLPR.S
1	1	CONTAM|P00761	24409.5	0.251		SWISS-PROT:P00761|TRYP_PIG Trypsin - Sus scrofa (Pig).	236	5			9773	2+	842.509	0.005	5.93465	0.9632	R.VATVSLPR.S
1	1	CONTAM|P00761	24409.5	0.251		SWISS-PROT:P00761|TRYP_PIG Trypsin - Sus scrofa (Pig).	236	5			9915	2+	842.509	0.005	5.93465	0.629	R.VATVSLPR.S
1	1	CONTAM|P00761	24409.5	0.251		SWISS-PROT:P00761|TRYP_PIG Trypsin - Sus scrofa (Pig).	236	5			10061	2+	842.509	0.004	4.74772	0.6757	R.VATVSLPR.S
1	1	CONTAM|P00761	24409.5	0.251		SWISS-PROT:P00761|TRYP_PIG Trypsin - Sus scrofa (Pig).	236	5			10276	2+	842.509	0.005	5.93465	0.9448	R.VATVSLPR.S
1	1	CONTAM|P00761	24409.5	0.251		SWISS-PROT:P00761|TRYP_PIG Trypsin - Sus scrofa (Pig).	236	5			14975	3+	2211.1	1.004	1.80905	0.9614	R.LGEHNIDVLEGNEQFINAAK.I
1	1	CONTAM|P00761	24409.5	0.251		SWISS-PROT:P00761|TRYP_PIG Trypsin - Sus scrofa (Pig).	236	5			15340	3+	2211.1	0.02	9.04526	1	R.LGEHNIDVLEGNEQFINAAK.I
1	1	CONTAM|P00761	24409.5	0.251		SWISS-PROT:P00761|TRYP_PIG Trypsin - Sus scrofa (Pig).	236	5			15469	3+	2211.1	0.016	7.2362	1	R.LGEHNIDVLEGNEQFINAAK.I
1	1	CONTAM|P00761	24409.5	0.251		SWISS-PROT:P00761|TRYP_PIG Trypsin - Sus scrofa (Pig).	236	5			15601	3+	2211.1	1.001	0.452263	0.9436	R.LGEHNIDVLEGNEQFINAAK.I
1	1	CONTAM|P00761	24409.5	0.251		SWISS-PROT:P00761|TRYP_PIG Trypsin - Sus scrofa (Pig).	236	5			16275	3+	2211.1	1.001	0.452263	0.993	R.LGEHNIDVLEGNEQFINAAK.I
1	1	CONTAM|P00761	24409.5	0.251		SWISS-PROT:P00761|TRYP_PIG Trypsin - Sus scrofa (Pig).	236	5			16669	3+	2299.18	0.016	6.95902	0.6308	K.IITHPNFNGNTLDNDIM"LIK.L
1	1	CONTAM|P00761	24409.5	0.251		SWISS-PROT:P00761|TRYP_PIG Trypsin - Sus scrofa (Pig).	236	5			17528	2+	2283.18	0.019	8.32173	1	K.IITHPNFNGNTLDNDIMLIK.L
1	1	CONTAM|P00761	24409.5	0.251		SWISS-PROT:P00761|TRYP_PIG Trypsin - Sus scrofa (Pig).	236	5			18011	3+	2283.18	1.001	0.437986	0.8076	K.IITHPNFNGNTLDNDIMLIK.L
1	1	CONTAM|P00761	24409.5	0.251		SWISS-PROT:P00761|TRYP_PIG Trypsin - Sus scrofa (Pig).	236	5			7361	2+	1045.56	0.009	8.6078	0.6007	K.LSSPATLNSR.V
1	1	CONTAM|P00761	24409.5	0.251		SWISS-PROT:P00761|TRYP_PIG Trypsin - Sus scrofa (Pig).	236	5			7828	2+	1045.56	0.006	5.73853	0.9999	K.LSSPATLNSR.V
1	1	CONTAM|P00761	24409.5	0.251		SWISS-PROT:P00761|TRYP_PIG Trypsin - Sus scrofa (Pig).	236	5			9425	2+	842.509	0.004	4.74772	0.9466	R.VATVSLPR.S
1	1	CONTAM|P00761	24409.5	0.251		SWISS-PROT:P00761|TRYP_PIG Trypsin - Sus scrofa (Pig).	236	5			9555	2+	842.509	0.005	5.93465	0.9268	R.VATVSLPR.S
1	1	CONTAM|P00761	24409.5	0.251		SWISS-PROT:P00761|TRYP_PIG Trypsin - Sus scrofa (Pig).	236	5			9687	2+	842.509	0.005	5.93465	0.9716	R.VATVSLPR.S
1	1	CONTAM|P00761	24409.5	0.251		SWISS-PROT:P00761|TRYP_PIG Trypsin - Sus scrofa (Pig).	236	5			9965	2+	842.509	0.005	5.93465	0.9316	R.VATVSLPR.S
1	1	CONTAM|P00761	24409.5	0.251		SWISS-PROT:P00761|TRYP_PIG Trypsin - Sus scrofa (Pig).	236	5			10114	2+	842.509	0.005	5.93465	0.904	R.VATVSLPR.S
1	1	CONTAM|P00761	24409.5	0.251		SWISS-PROT:P00761|TRYP_PIG Trypsin - Sus scrofa (Pig).	236	5			10290	2+	842.509	0.004	4.74772	0.9621	R.VATVSLPR.S
1	1	CONTAM|P00761	24409.5	0.251		SWISS-PROT:P00761|TRYP_PIG Trypsin - Sus scrofa (Pig).	236	5			15275	3+	2211.1	0.017	7.68847	1	R.LGEHNIDVLEGNEQFINAAK.I
1	1	CONTAM|P00761	24409.5	0.251		SWISS-PROT:P00761|TRYP_PIG Trypsin - Sus scrofa (Pig).	236	5			15408	3+	2211.1	1.001	0.452263	0.9854	R.LGEHNIDVLEGNEQFINAAK.I
1	1	CONTAM|P00761	24409.5	0.251		SWISS-PROT:P00761|TRYP_PIG Trypsin - Sus scrofa (Pig).	236	5			15540	3+	2211.1	1.006	2.71358	0.6708	R.LGEHNIDVLEGNEQFINAAK.I
1	1	CONTAM|P00761	24409.5	0.251		SWISS-PROT:P00761|TRYP_PIG Trypsin - Sus scrofa (Pig).	236	5			16080	3+	2211.1	1.004	1.80905	0.7463	R.LGEHNIDVLEGNEQFINAAK.I
1	1	CONTAM|P00761	24409.5	0.251		SWISS-PROT:P00761|TRYP_PIG Trypsin - Sus scrofa (Pig).	236	5			16640	3+	2299.18	1.01	4.34939	0.9989	K.IITHPNFNGNTLDNDIM"LIK.L
1	1	CONTAM|P00761	24409.5	0.251		SWISS-PROT:P00761|TRYP_PIG Trypsin - Sus scrofa (Pig).	236	5			17211	3+	2283.18	0.014	6.1318	0.9999	K.IITHPNFNGNTLDNDIMLIK.L
1	1	CONTAM|P00761	24409.5	0.251		SWISS-PROT:P00761|TRYP_PIG Trypsin - Sus scrofa (Pig).	236	5			17224	2+	2283.18	0.015	6.56978	1	K.IITHPNFNGNTLDNDIMLIK.L
1	1	CONTAM|P00761	24409.5	0.251		SWISS-PROT:P00761|TRYP_PIG Trypsin - Sus scrofa (Pig).	236	5			17344	3+	2283.18	0.016	7.00777	0.9162	K.IITHPNFNGNTLDNDIMLIK.L
1	1	CONTAM|P00761	24409.5	0.251		SWISS-PROT:P00761|TRYP_PIG Trypsin - Sus scrofa (Pig).	236	5			17708	2+	2283.18	1.006	2.62791	0.8583	K.IITHPNFNGNTLDNDIMLIK.L
1	1	CONTAM|P00761	24409.5	0.251		SWISS-PROT:P00761|TRYP_PIG Trypsin - Sus scrofa (Pig).	236	5			7469	2+	1045.56	-0.019	18.172	0.9985	K.LSSPATLNSR.V
1	1	CONTAM|P00761	24409.5	0.251		SWISS-PROT:P00761|TRYP_PIG Trypsin - Sus scrofa (Pig).	236	5			7606	2+	1045.56	-0.019	18.172	0.8362	K.LSSPATLNSR.V
1	1	CONTAM|P00761	24409.5	0.251		SWISS-PROT:P00761|TRYP_PIG Trypsin - Sus scrofa (Pig).	236	5			7730	2+	1045.56	0.006	5.73853	1	K.LSSPATLNSR.V
1	1	CONTAM|P00761	24409.5	0.251		SWISS-PROT:P00761|TRYP_PIG Trypsin - Sus scrofa (Pig).	236	5			7862	2+	1045.56	0.007	6.69495	1	K.LSSPATLNSR.V
1	1	CONTAM|P00761	24409.5	0.251		SWISS-PROT:P00761|TRYP_PIG Trypsin - Sus scrofa (Pig).	236	5			7933	2+	842.509	0.003	3.56079	0.7275	R.VATVSLPR.S
1	1	CONTAM|P00761	24409.5	0.251		SWISS-PROT:P00761|TRYP_PIG Trypsin - Sus scrofa (Pig).	236	5			9512	2+	842.509	0.005	5.93465	0.9625	R.VATVSLPR.S
1	1	CONTAM|P00761	24409.5	0.251		SWISS-PROT:P00761|TRYP_PIG Trypsin - Sus scrofa (Pig).	236	5			9654	2+	842.509	0.008	9.49544	0.9794	R.VATVSLPR.S
1	1	CONTAM|P00761	24409.5	0.251		SWISS-PROT:P00761|TRYP_PIG Trypsin - Sus scrofa (Pig).	236	5			9786	2+	842.509	0.006	7.12158	0.9738	R.VATVSLPR.S
1	1	CONTAM|P00761	24409.5	0.251		SWISS-PROT:P00761|TRYP_PIG Trypsin - Sus scrofa (Pig).	236	5			9920	2+	842.509	0.005	5.93465	0.9929	R.VATVSLPR.S
1	1	CONTAM|P00761	24409.5	0.251		SWISS-PROT:P00761|TRYP_PIG Trypsin - Sus scrofa (Pig).	236	5			10054	2+	842.509	0.005	5.93465	0.9294	R.VATVSLPR.S
1	1	CONTAM|P00761	24409.5	0.251		SWISS-PROT:P00761|TRYP_PIG Trypsin - Sus scrofa (Pig).	236	5			10187	2+	842.509	0.004	4.74772	0.9961	R.VATVSLPR.S
1	1	CONTAM|P00761	24409.5	0.251		SWISS-PROT:P00761|TRYP_PIG Trypsin - Sus scrofa (Pig).	236	5			10327	2+	842.509	0.005	5.93465	0.9862	R.VATVSLPR.S
1	1	CONTAM|P00761	24409.5	0.251		SWISS-PROT:P00761|TRYP_PIG Trypsin - Sus scrofa (Pig).	236	5			10804	2+	842.509	0.005	5.93465	0.9962	R.VATVSLPR.S
1	1	CONTAM|P00761	24409.5	0.251		SWISS-PROT:P00761|TRYP_PIG Trypsin - Sus scrofa (Pig).	236	5			15134	3+	2211.1	0.999	0.452263	0.9496	R.LGEHNIDVLEGNEQFINAAK.I
1	1	CONTAM|P00761	24409.5	0.251		SWISS-PROT:P00761|TRYP_PIG Trypsin - Sus scrofa (Pig).	236	5			15158	2+	2211.1	1.001	0.452263	0.9247	R.LGEHNIDVLEGNEQFINAAK.I
1	1	CONTAM|P00761	24409.5	0.251		SWISS-PROT:P00761|TRYP_PIG Trypsin - Sus scrofa (Pig).	236	5			15453	3+	2211.1	0.015	6.78394	1	R.LGEHNIDVLEGNEQFINAAK.I
1	1	CONTAM|P00761	24409.5	0.251		SWISS-PROT:P00761|TRYP_PIG Trypsin - Sus scrofa (Pig).	236	5			15454	2+	2211.1	0.014	6.33168	1	R.LGEHNIDVLEGNEQFINAAK.I
1	1	CONTAM|P00761	24409.5	0.251		SWISS-PROT:P00761|TRYP_PIG Trypsin - Sus scrofa (Pig).	236	5			15583	3+	2211.1	0.018	8.14073	1	R.LGEHNIDVLEGNEQFINAAK.I
1	1	CONTAM|P00761	24409.5	0.251		SWISS-PROT:P00761|TRYP_PIG Trypsin - Sus scrofa (Pig).	236	5			15716	3+	2211.1	0.014	6.33168	0.9999	R.LGEHNIDVLEGNEQFINAAK.I
1	1	CONTAM|P00761	24409.5	0.251		SWISS-PROT:P00761|TRYP_PIG Trypsin - Sus scrofa (Pig).	236	5			16021	3+	2211.1	0.013	5.87942	0.9392	R.LGEHNIDVLEGNEQFINAAK.I
1	1	CONTAM|P00761	24409.5	0.251		SWISS-PROT:P00761|TRYP_PIG Trypsin - Sus scrofa (Pig).	236	5			16794	3+	2211.1	1.002	0.904526	0.9115	R.LGEHNIDVLEGNEQFINAAK.I
1	1	CONTAM|P00761	24409.5	0.251		SWISS-PROT:P00761|TRYP_PIG Trypsin - Sus scrofa (Pig).	236	5			16937	3+	2299.18	0.018	7.8289	0.9986	K.IITHPNFNGNTLDNDIM"LIK.L
1	1	CONTAM|P00761	24409.5	0.251		SWISS-PROT:P00761|TRYP_PIG Trypsin - Sus scrofa (Pig).	236	5			17478	3+	2283.18	0.013	5.69381	1	K.IITHPNFNGNTLDNDIMLIK.L
1	1	CONTAM|P00761	24409.5	0.251		SWISS-PROT:P00761|TRYP_PIG Trypsin - Sus scrofa (Pig).	236	5			17498	2+	2283.18	0.016	7.00777	0.9998	K.IITHPNFNGNTLDNDIMLIK.L
1	1	CONTAM|P00761	24409.5	0.251		SWISS-PROT:P00761|TRYP_PIG Trypsin - Sus scrofa (Pig).	236	5			17734	2+	2299.18	0.028	12.1783	0.8981	K.IITHPNFNGNTLDNDIM"LIK.L
1	1	CONTAM|P00761	24409.5	0.251		SWISS-PROT:P00761|TRYP_PIG Trypsin - Sus scrofa (Pig).	236	5			7465	2+	1045.56	0.006	5.73853	0.9998	K.LSSPATLNSR.V
1	1	CONTAM|P00761	24409.5	0.251		SWISS-PROT:P00761|TRYP_PIG Trypsin - Sus scrofa (Pig).	236	5			7597	2+	1045.56	0.005	4.78211	0.9999	K.LSSPATLNSR.V
1	1	CONTAM|P00761	24409.5	0.251		SWISS-PROT:P00761|TRYP_PIG Trypsin - Sus scrofa (Pig).	236	5			9303	2+	842.509	0.005	5.93465	0.6659	R.VATVSLPR.S
1	1	CONTAM|P00761	24409.5	0.251		SWISS-PROT:P00761|TRYP_PIG Trypsin - Sus scrofa (Pig).	236	5			9445	2+	842.509	0.005	5.93465	0.9606	R.VATVSLPR.S
1	1	CONTAM|P00761	24409.5	0.251		SWISS-PROT:P00761|TRYP_PIG Trypsin - Sus scrofa (Pig).	236	5			9577	2+	842.509	0.004	4.74772	0.9652	R.VATVSLPR.S
1	1	CONTAM|P00761	24409.5	0.251		SWISS-PROT:P00761|TRYP_PIG Trypsin - Sus scrofa (Pig).	236	5			9709	2+	842.509	0.004	4.74772	0.9626	R.VATVSLPR.S
1	1	CONTAM|P00761	24409.5	0.251		SWISS-PROT:P00761|TRYP_PIG Trypsin - Sus scrofa (Pig).	236	5			9842	2+	842.509	0.005	5.93465	0.9411	R.VATVSLPR.S
1	1	CONTAM|P00761	24409.5	0.251		SWISS-PROT:P00761|TRYP_PIG Trypsin - Sus scrofa (Pig).	236	5			9974	2+	842.509	0.004	4.74772	0.9639	R.VATVSLPR.S
1	1	CONTAM|P00761	24409.5	0.251		SWISS-PROT:P00761|TRYP_PIG Trypsin - Sus scrofa (Pig).	236	5			10110	2+	842.509	0.003	3.56079	0.9558	R.VATVSLPR.S
1	1	CONTAM|P00761	24409.5	0.251		SWISS-PROT:P00761|TRYP_PIG Trypsin - Sus scrofa (Pig).	236	5			10256	2+	842.509	0.005	5.93465	0.8254	R.VATVSLPR.S
1	1	CONTAM|P00761	24409.5	0.251		SWISS-PROT:P00761|TRYP_PIG Trypsin - Sus scrofa (Pig).	236	5			10530	2+	842.509	0.004	4.74772	0.8796	R.VATVSLPR.S
1	1	CONTAM|P00761	24409.5	0.251		SWISS-PROT:P00761|TRYP_PIG Trypsin - Sus scrofa (Pig).	236	5			15149	3+	2211.1	0.994	2.71358	0.9042	R.LGEHNIDVLEGNEQFINAAK.I
1	1	CONTAM|P00761	24409.5	0.251		SWISS-PROT:P00761|TRYP_PIG Trypsin - Sus scrofa (Pig).	236	5			15419	3+	2211.1	0.012	5.42715	1	R.LGEHNIDVLEGNEQFINAAK.I
1	1	CONTAM|P00761	24409.5	0.251		SWISS-PROT:P00761|TRYP_PIG Trypsin - Sus scrofa (Pig).	236	5			15429	2+	2211.1	0.014	6.33168	1	R.LGEHNIDVLEGNEQFINAAK.I
1	1	CONTAM|P00761	24409.5	0.251		SWISS-PROT:P00761|TRYP_PIG Trypsin - Sus scrofa (Pig).	236	5			15552	3+	2211.1	0.013	5.87942	1	R.LGEHNIDVLEGNEQFINAAK.I
1	1	CONTAM|P00761	24409.5	0.251		SWISS-PROT:P00761|TRYP_PIG Trypsin - Sus scrofa (Pig).	236	5			15695	3+	2211.1	1.002	0.904526	0.9944	R.LGEHNIDVLEGNEQFINAAK.I
1	1	CONTAM|P00761	24409.5	0.251		SWISS-PROT:P00761|TRYP_PIG Trypsin - Sus scrofa (Pig).	236	5			16531	3+	2211.1	1.001	0.452263	0.922	R.LGEHNIDVLEGNEQFINAAK.I
1	1	CONTAM|P00761	24409.5	0.251		SWISS-PROT:P00761|TRYP_PIG Trypsin - Sus scrofa (Pig).	236	5			16991	3+	2299.18	0.016	6.95902	0.9985	K.IITHPNFNGNTLDNDIM"LIK.L
1	1	CONTAM|P00761	24409.5	0.251		SWISS-PROT:P00761|TRYP_PIG Trypsin - Sus scrofa (Pig).	236	5			17588	3+	2283.18	0.015	6.56978	0.9995	K.IITHPNFNGNTLDNDIMLIK.L
1	1	CONTAM|P00761	24409.5	0.251		SWISS-PROT:P00761|TRYP_PIG Trypsin - Sus scrofa (Pig).	236	5			17719	3+	2283.18	0.014	6.1318	0.9994	K.IITHPNFNGNTLDNDIMLIK.L
1	1	CONTAM|P00761	24409.5	0.251		SWISS-PROT:P00761|TRYP_PIG Trypsin - Sus scrofa (Pig).	236	5			7827	2+	1045.56	0.005	4.78211	1	K.LSSPATLNSR.V
1	1	CONTAM|P00761	24409.5	0.251		SWISS-PROT:P00761|TRYP_PIG Trypsin - Sus scrofa (Pig).	236	5			7957	2+	1045.56	0.006	5.73853	1	K.LSSPATLNSR.V
1	1	CONTAM|P00761	24409.5	0.251		SWISS-PROT:P00761|TRYP_PIG Trypsin - Sus scrofa (Pig).	236	5			9739	2+	842.509	0.004	4.74772	0.9579	R.VATVSLPR.S
1	1	CONTAM|P00761	24409.5	0.251		SWISS-PROT:P00761|TRYP_PIG Trypsin - Sus scrofa (Pig).	236	5			9871	2+	842.509	0.006	7.12158	0.9473	R.VATVSLPR.S
1	1	CONTAM|P00761	24409.5	0.251		SWISS-PROT:P00761|TRYP_PIG Trypsin - Sus scrofa (Pig).	236	5			10160	2+	842.509	0.005	5.93465	0.7229	R.VATVSLPR.S
1	1	CONTAM|P00761	24409.5	0.251		SWISS-PROT:P00761|TRYP_PIG Trypsin - Sus scrofa (Pig).	236	5			10292	2+	842.509	0.005	5.93465	0.9676	R.VATVSLPR.S
1	1	CONTAM|P00761	24409.5	0.251		SWISS-PROT:P00761|TRYP_PIG Trypsin - Sus scrofa (Pig).	236	5			10439	2+	842.509	0.005	5.93465	0.9281	R.VATVSLPR.S
1	1	CONTAM|P00761	24409.5	0.251		SWISS-PROT:P00761|TRYP_PIG Trypsin - Sus scrofa (Pig).	236	5			15165	3+	2211.1	1.001	0.452263	0.9453	R.LGEHNIDVLEGNEQFINAAK.I
1	1	CONTAM|P00761	24409.5	0.251		SWISS-PROT:P00761|TRYP_PIG Trypsin - Sus scrofa (Pig).	236	5			15593	2+	2211.1	0.011	4.97489	1	R.LGEHNIDVLEGNEQFINAAK.I
1	1	CONTAM|P00761	24409.5	0.251		SWISS-PROT:P00761|TRYP_PIG Trypsin - Sus scrofa (Pig).	236	5			15613	3+	2211.1	0.014	6.33168	0.9997	R.LGEHNIDVLEGNEQFINAAK.I
1	1	CONTAM|P00761	24409.5	0.251		SWISS-PROT:P00761|TRYP_PIG Trypsin - Sus scrofa (Pig).	236	5			15728	2+	2211.1	0.013	5.87942	0.9999	R.LGEHNIDVLEGNEQFINAAK.I
1	1	CONTAM|P00761	24409.5	0.251		SWISS-PROT:P00761|TRYP_PIG Trypsin - Sus scrofa (Pig).	236	5			15748	3+	2211.1	0.011	4.97489	0.9987	R.LGEHNIDVLEGNEQFINAAK.I
1	1	CONTAM|P00761	24409.5	0.251		SWISS-PROT:P00761|TRYP_PIG Trypsin - Sus scrofa (Pig).	236	5			15894	3+	2211.1	0.014	6.33168	0.9997	R.LGEHNIDVLEGNEQFINAAK.I
1	1	CONTAM|P00761	24409.5	0.251		SWISS-PROT:P00761|TRYP_PIG Trypsin - Sus scrofa (Pig).	236	5			16429	3+	2211.1	0.998	0.904526	0.7939	R.LGEHNIDVLEGNEQFINAAK.I
1	1	CONTAM|P00761	24409.5	0.251		SWISS-PROT:P00761|TRYP_PIG Trypsin - Sus scrofa (Pig).	236	5			16563	3+	2211.1	0.994	2.71358	0.6622	R.LGEHNIDVLEGNEQFINAAK.I
1	1	CONTAM|P00761	24409.5	0.251		SWISS-PROT:P00761|TRYP_PIG Trypsin - Sus scrofa (Pig).	236	5			17100	3+	2299.18	0.015	6.52408	0.9986	K.IITHPNFNGNTLDNDIM"LIK.L
1	1	CONTAM|P00761	24409.5	0.251		SWISS-PROT:P00761|TRYP_PIG Trypsin - Sus scrofa (Pig).	236	5			17561	3+	2299.18	0.001	0.434939	0.8933	K.IITHPNFNGNTLDNDIM"LIK.L
1	1	CONTAM|P00761	24409.5	0.251		SWISS-PROT:P00761|TRYP_PIG Trypsin - Sus scrofa (Pig).	236	5			17794	3+	2283.18	0.015	6.56978	1	K.IITHPNFNGNTLDNDIMLIK.L
1	1	CONTAM|P00761	24409.5	0.251		SWISS-PROT:P00761|TRYP_PIG Trypsin - Sus scrofa (Pig).	236	5			17836	2+	2283.18	0.013	5.69381	0.678	K.IITHPNFNGNTLDNDIMLIK.L
1	1	CONTAM|P00761	24409.5	0.251		SWISS-PROT:P00761|TRYP_PIG Trypsin - Sus scrofa (Pig).	236	5			18331	3+	2283.18	0.998	0.875971	0.6685	K.IITHPNFNGNTLDNDIMLIK.L
1	1	CONTAM|P00761	24409.5	0.251		SWISS-PROT:P00761|TRYP_PIG Trypsin - Sus scrofa (Pig).	236	5			18431	2+	2283.18	0.995	2.18993	0.6861	K.IITHPNFNGNTLDNDIMLIK.L
1	1	CONTAM|P00761	24409.5	0.251		SWISS-PROT:P00761|TRYP_PIG Trypsin - Sus scrofa (Pig).	236	5			18462	3+	2283.18	1	0	0.6714	K.IITHPNFNGNTLDNDIMLIK.L
1	1	CONTAM|P00761	24409.5	0.251		SWISS-PROT:P00761|TRYP_PIG Trypsin - Sus scrofa (Pig).	236	5			7536	2+	1045.56	0.005	4.78211	1	K.LSSPATLNSR.V
1	1	CONTAM|P00761	24409.5	0.251		SWISS-PROT:P00761|TRYP_PIG Trypsin - Sus scrofa (Pig).	236	5			9271	2+	842.509	0.004	4.74772	0.9625	R.VATVSLPR.S
1	1	CONTAM|P00761	24409.5	0.251		SWISS-PROT:P00761|TRYP_PIG Trypsin - Sus scrofa (Pig).	236	5			9413	2+	842.509	0.005	5.93465	0.9606	R.VATVSLPR.S
1	1	CONTAM|P00761	24409.5	0.251		SWISS-PROT:P00761|TRYP_PIG Trypsin - Sus scrofa (Pig).	236	5			9557	2+	842.509	0.005	5.93465	0.9893	R.VATVSLPR.S
1	1	CONTAM|P00761	24409.5	0.251		SWISS-PROT:P00761|TRYP_PIG Trypsin - Sus scrofa (Pig).	236	5			9932	2+	842.509	0.004	4.74772	0.8838	R.VATVSLPR.S
1	1	CONTAM|P00761	24409.5	0.251		SWISS-PROT:P00761|TRYP_PIG Trypsin - Sus scrofa (Pig).	236	5			10213	2+	842.509	0.003	3.56079	0.6731	R.VATVSLPR.S
1	1	CONTAM|P00761	24409.5	0.251		SWISS-PROT:P00761|TRYP_PIG Trypsin - Sus scrofa (Pig).	236	5			15723	2+	2211.1	-1.011	4.97489	1	R.LGEHNIDVLEGNEQFINAAK.I
1	1	CONTAM|P00761	24409.5	0.251		SWISS-PROT:P00761|TRYP_PIG Trypsin - Sus scrofa (Pig).	236	5			15727	3+	2211.1	0.017	7.68847	1	R.LGEHNIDVLEGNEQFINAAK.I
1	1	CONTAM|P00761	24409.5	0.251		SWISS-PROT:P00761|TRYP_PIG Trypsin - Sus scrofa (Pig).	236	5			15739	2+	2211.1	0.014	6.33168	0.9981	R.LGEHNIDVLEGNEQFINAAK.I
1	1	CONTAM|P00761	24409.5	0.251		SWISS-PROT:P00761|TRYP_PIG Trypsin - Sus scrofa (Pig).	236	5			15860	3+	2211.1	0.014	6.33168	1	R.LGEHNIDVLEGNEQFINAAK.I
1	1	CONTAM|P00761	24409.5	0.251		SWISS-PROT:P00761|TRYP_PIG Trypsin - Sus scrofa (Pig).	236	5			15876	2+	2211.1	0.011	4.97489	1	R.LGEHNIDVLEGNEQFINAAK.I
1	1	CONTAM|P00761	24409.5	0.251		SWISS-PROT:P00761|TRYP_PIG Trypsin - Sus scrofa (Pig).	236	5			16075	3+	2211.1	1.011	4.97489	0.8961	R.LGEHNIDVLEGNEQFINAAK.I
1	1	CONTAM|P00761	24409.5	0.251		SWISS-PROT:P00761|TRYP_PIG Trypsin - Sus scrofa (Pig).	236	5			16220	3+	2211.1	1.003	1.35679	0.6236	R.LGEHNIDVLEGNEQFINAAK.I
1	1	CONTAM|P00761	24409.5	0.251		SWISS-PROT:P00761|TRYP_PIG Trypsin - Sus scrofa (Pig).	236	5			17171	3+	2299.18	0.016	6.95902	0.911	K.IITHPNFNGNTLDNDIM"LIK.L
1	1	CONTAM|P00761	24409.5	0.251		SWISS-PROT:P00761|TRYP_PIG Trypsin - Sus scrofa (Pig).	236	5			17813	3+	2283.18	0.013	5.69381	0.9999	K.IITHPNFNGNTLDNDIMLIK.L
1	1	CONTAM|P00761	24409.5	0.251		SWISS-PROT:P00761|TRYP_PIG Trypsin - Sus scrofa (Pig).	236	5			18476	3+	2283.18	0.998	0.875971	0.9881	K.IITHPNFNGNTLDNDIMLIK.L
1	1	CONTAM|P00761	24409.5	0.251		SWISS-PROT:P00761|TRYP_PIG Trypsin - Sus scrofa (Pig).	236	5			6991	2+	1045.56	-0.015	14.3463	0.61	K.LSSPATLNSR.V
1	1	CONTAM|P00761	24409.5	0.251		SWISS-PROT:P00761|TRYP_PIG Trypsin - Sus scrofa (Pig).	236	5			7254	2+	1045.56	0.007	6.69495	0.9999	K.LSSPATLNSR.V
1	1	CONTAM|P00761	24409.5	0.251		SWISS-PROT:P00761|TRYP_PIG Trypsin - Sus scrofa (Pig).	236	5			9014	2+	842.509	0.006	7.12158	0.9585	R.VATVSLPR.S
1	1	CONTAM|P00761	24409.5	0.251		SWISS-PROT:P00761|TRYP_PIG Trypsin - Sus scrofa (Pig).	236	5			9285	2+	842.509	0.005	5.93465	0.9914	R.VATVSLPR.S
1	1	CONTAM|P00761	24409.5	0.251		SWISS-PROT:P00761|TRYP_PIG Trypsin - Sus scrofa (Pig).	236	5			9544	2+	842.509	0.004	4.74772	0.9405	R.VATVSLPR.S
1	1	CONTAM|P00761	24409.5	0.251		SWISS-PROT:P00761|TRYP_PIG Trypsin - Sus scrofa (Pig).	236	5			14616	3+	2211.1	0.998	0.904526	0.9767	R.LGEHNIDVLEGNEQFINAAK.I
1	1	CONTAM|P00761	24409.5	0.251		SWISS-PROT:P00761|TRYP_PIG Trypsin - Sus scrofa (Pig).	236	5			14642	2+	2211.1	1	0	0.9341	R.LGEHNIDVLEGNEQFINAAK.I
1	1	CONTAM|P00761	24409.5	0.251		SWISS-PROT:P00761|TRYP_PIG Trypsin - Sus scrofa (Pig).	236	5			14943	3+	2211.1	0.015	6.78394	0.9999	R.LGEHNIDVLEGNEQFINAAK.I
1	1	CONTAM|P00761	24409.5	0.251		SWISS-PROT:P00761|TRYP_PIG Trypsin - Sus scrofa (Pig).	236	5			14944	2+	2211.1	0.016	7.2362	1	R.LGEHNIDVLEGNEQFINAAK.I
1	1	CONTAM|P00761	24409.5	0.251		SWISS-PROT:P00761|TRYP_PIG Trypsin - Sus scrofa (Pig).	236	5			15075	3+	2211.1	0.015	6.78394	0.9999	R.LGEHNIDVLEGNEQFINAAK.I
1	1	CONTAM|P00761	24409.5	0.251		SWISS-PROT:P00761|TRYP_PIG Trypsin - Sus scrofa (Pig).	236	5			15076	2+	2211.1	0.013	5.87942	1	R.LGEHNIDVLEGNEQFINAAK.I
1	1	CONTAM|P00761	24409.5	0.251		SWISS-PROT:P00761|TRYP_PIG Trypsin - Sus scrofa (Pig).	236	5			15213	3+	2211.1	0.014	6.33168	0.999	R.LGEHNIDVLEGNEQFINAAK.I
1	1	CONTAM|P00761	24409.5	0.251		SWISS-PROT:P00761|TRYP_PIG Trypsin - Sus scrofa (Pig).	236	5			15369	3+	2211.1	0.004	1.80905	0.9822	R.LGEHNIDVLEGNEQFINAAK.I
1	1	CONTAM|P00761	24409.5	0.251		SWISS-PROT:P00761|TRYP_PIG Trypsin - Sus scrofa (Pig).	236	5			16003	3+	2211.1	0.998	0.904526	0.8889	R.LGEHNIDVLEGNEQFINAAK.I
1	1	CONTAM|P00761	24409.5	0.251		SWISS-PROT:P00761|TRYP_PIG Trypsin - Sus scrofa (Pig).	236	5			16388	3+	2299.18	0.021	9.13371	0.6984	K.IITHPNFNGNTLDNDIM"LIK.L
1	1	CONTAM|P00761	24409.5	0.251		SWISS-PROT:P00761|TRYP_PIG Trypsin - Sus scrofa (Pig).	236	5			16815	2+	2283.18	0.015	6.56978	1	K.IITHPNFNGNTLDNDIMLIK.L
1	1	CONTAM|P00761	24409.5	0.251		SWISS-PROT:P00761|TRYP_PIG Trypsin - Sus scrofa (Pig).	236	5			16837	3+	2283.18	1.015	6.56978	0.9954	K.IITHPNFNGNTLDNDIMLIK.L
1	1	CONTAM|P00761	24409.5	0.251		SWISS-PROT:P00761|TRYP_PIG Trypsin - Sus scrofa (Pig).	236	5			17695	3+	2283.18	1.001	0.437986	0.8908	K.IITHPNFNGNTLDNDIMLIK.L
1	1	CONTAM|P00761	24409.5	0.251		SWISS-PROT:P00761|TRYP_PIG Trypsin - Sus scrofa (Pig).	236	5			6949	2+	1045.56	0.006	5.73853	1	K.LSSPATLNSR.V
1	1	CONTAM|P00761	24409.5	0.251		SWISS-PROT:P00761|TRYP_PIG Trypsin - Sus scrofa (Pig).	236	5			8631	2+	842.509	0.004	4.74772	0.9463	R.VATVSLPR.S
1	1	CONTAM|P00761	24409.5	0.251		SWISS-PROT:P00761|TRYP_PIG Trypsin - Sus scrofa (Pig).	236	5			8769	2+	842.509	0.004	4.74772	0.9612	R.VATVSLPR.S
1	1	CONTAM|P00761	24409.5	0.251		SWISS-PROT:P00761|TRYP_PIG Trypsin - Sus scrofa (Pig).	236	5			8902	2+	842.509	0.003	3.56079	0.8431	R.VATVSLPR.S
1	1	CONTAM|P00761	24409.5	0.251		SWISS-PROT:P00761|TRYP_PIG Trypsin - Sus scrofa (Pig).	236	5			9391	2+	842.509	0.006	7.12158	0.996	R.VATVSLPR.S
1	1	CONTAM|P00761	24409.5	0.251		SWISS-PROT:P00761|TRYP_PIG Trypsin - Sus scrofa (Pig).	236	5			14563	2+	2211.1	0.994	2.71358	0.9607	R.LGEHNIDVLEGNEQFINAAK.I
1	1	CONTAM|P00761	24409.5	0.251		SWISS-PROT:P00761|TRYP_PIG Trypsin - Sus scrofa (Pig).	236	5			14935	2+	2211.1	0.013	5.87942	1	R.LGEHNIDVLEGNEQFINAAK.I
1	1	CONTAM|P00761	24409.5	0.251		SWISS-PROT:P00761|TRYP_PIG Trypsin - Sus scrofa (Pig).	236	5			15006	3+	2211.1	0.013	5.87942	1	R.LGEHNIDVLEGNEQFINAAK.I
1	1	CONTAM|P00761	24409.5	0.251		SWISS-PROT:P00761|TRYP_PIG Trypsin - Sus scrofa (Pig).	236	5			15064	2+	2211.1	0.011	4.97489	1	R.LGEHNIDVLEGNEQFINAAK.I
1	1	CONTAM|P00761	24409.5	0.251		SWISS-PROT:P00761|TRYP_PIG Trypsin - Sus scrofa (Pig).	236	5			15141	3+	2211.1	1.031	14.0201	0.9793	R.LGEHNIDVLEGNEQFINAAK.I
1	1	CONTAM|P00761	24409.5	0.251		SWISS-PROT:P00761|TRYP_PIG Trypsin - Sus scrofa (Pig).	236	5			15285	3+	2211.1	0.994	2.71358	0.9865	R.LGEHNIDVLEGNEQFINAAK.I
1	1	CONTAM|P00761	24409.5	0.251		SWISS-PROT:P00761|TRYP_PIG Trypsin - Sus scrofa (Pig).	236	5			16355	3+	2299.18	0.011	4.78432	0.9722	K.IITHPNFNGNTLDNDIM"LIK.L
1	1	CONTAM|P00761	24409.5	0.251		SWISS-PROT:P00761|TRYP_PIG Trypsin - Sus scrofa (Pig).	236	5			17063	3+	2283.18	0.007	3.0659	0.9999	K.IITHPNFNGNTLDNDIMLIK.L
1	1	CONTAM|P00761	24409.5	0.251		SWISS-PROT:P00761|TRYP_PIG Trypsin - Sus scrofa (Pig).	236	5			17306	3+	2283.18	0.995	2.18993	0.7243	K.IITHPNFNGNTLDNDIMLIK.L
1	1	CONTAM|P00761	24409.5	0.251		SWISS-PROT:P00761|TRYP_PIG Trypsin - Sus scrofa (Pig).	236	5			17668	3+	2283.18	0.997	1.31396	0.9831	K.IITHPNFNGNTLDNDIMLIK.L
2	1	CONTAM|P35527, sp|P35527|K1C9_HUMAN	62129.44576000013, 62064.327320000135	0.299	KRT9, KRT9	Tax_Id=9606 Keratin, type I cytoskeletal 9, Keratin, type I cytoskeletal 9	40	10			5411	2+	1791.73	0.014	7.81369	0.9992	R.GGSGGSYGGGGSGGGYGGGSGSR.G
2	1	CONTAM|P35527, sp|P35527|K1C9_HUMAN	62129.44576000013, 62064.327320000135	0.299	KRT9, KRT9	Tax_Id=9606 Keratin, type I cytoskeletal 9, Keratin, type I cytoskeletal 9	40	10			5538	2+	1791.73	0.012	6.69745	0.999	R.GGSGGSYGGGGSGGGYGGGSGSR.G
2	1	CONTAM|P35527, sp|P35527|K1C9_HUMAN	62129.44576000013, 62064.327320000135	0.299	KRT9, KRT9	Tax_Id=9606 Keratin, type I cytoskeletal 9, Keratin, type I cytoskeletal 9	40	10			5965	2+	1791.73	0.012	6.69745	1	R.GGSGGSYGGGGSGGGYGGGSGSR.G
2	1	CONTAM|P35527, sp|P35527|K1C9_HUMAN	62129.44576000013, 62064.327320000135	0.299	KRT9, KRT9	Tax_Id=9606 Keratin, type I cytoskeletal 9, Keratin, type I cytoskeletal 9	40	10			6075	2+	1235.53	0.007	5.66559	1	R.FSSSSGYGGGSSR.V
2	1	CONTAM|P35527, sp|P35527|K1C9_HUMAN	62129.44576000013, 62064.327320000135	0.299	KRT9, KRT9	Tax_Id=9606 Keratin, type I cytoskeletal 9, Keratin, type I cytoskeletal 9	40	10			6953	2+	1065.5	0.004	3.75411	0.9996	K.STMQELNSR.L
2	1	CONTAM|P35527, sp|P35527|K1C9_HUMAN	62129.44576000013, 62064.327320000135	0.299	KRT9, KRT9	Tax_Id=9606 Keratin, type I cytoskeletal 9, Keratin, type I cytoskeletal 9	40	10			8573	3+	3223.28	-0.889	34.4369	0.953	R.GGSGGSHGGGSGFGGESGGSYGGGEEASGSGGGYGGGSGK.S
2	1	CONTAM|P35527, sp|P35527|K1C9_HUMAN	62129.44576000013, 62064.327320000135	0.299	KRT9, KRT9	Tax_Id=9606 Keratin, type I cytoskeletal 9, Keratin, type I cytoskeletal 9	40	10			10372	2+	1206.6	0.007	5.80141	0.6297	R.QVLDNLTM"EK.S
2	1	CONTAM|P35527, sp|P35527|K1C9_HUMAN	62129.44576000013, 62064.327320000135	0.299	KRT9, KRT9	Tax_Id=9606 Keratin, type I cytoskeletal 9, Keratin, type I cytoskeletal 9	40	10			10592	2+	1586.77	0.01	6.30213	1	K.VQALEEANNDLENK.I
2	1	CONTAM|P35527, sp|P35527|K1C9_HUMAN	62129.44576000013, 62064.327320000135	0.299	KRT9, KRT9	Tax_Id=9606 Keratin, type I cytoskeletal 9, Keratin, type I cytoskeletal 9	40	10			11881	2+	1060.56	0.006	5.65737	0.9495	K.TLLDIDNTR.M
2	1	CONTAM|P35527, sp|P35527|K1C9_HUMAN	62129.44576000013, 62064.327320000135	0.299	KRT9, KRT9	Tax_Id=9606 Keratin, type I cytoskeletal 9, Keratin, type I cytoskeletal 9	40	10			5952	2+	1791.73	0.01	5.58121	0.9015	R.GGSGGSYGGGGSGGGYGGGSGSR.G
2	1	CONTAM|P35527, sp|P35527|K1C9_HUMAN	62129.44576000013, 62064.327320000135	0.299	KRT9, KRT9	Tax_Id=9606 Keratin, type I cytoskeletal 9, Keratin, type I cytoskeletal 9	40	10			6112	2+	1235.53	0.007	5.66559	0.9991	R.FSSSSGYGGGSSR.V
2	1	CONTAM|P35527, sp|P35527|K1C9_HUMAN	62129.44576000013, 62064.327320000135	0.299	KRT9, KRT9	Tax_Id=9606 Keratin, type I cytoskeletal 9, Keratin, type I cytoskeletal 9	40	10			6990	2+	1065.5	0.006	5.63116	0.9989	K.STMQELNSR.L
2	1	CONTAM|P35527, sp|P35527|K1C9_HUMAN	62129.44576000013, 62064.327320000135	0.299	KRT9, KRT9	Tax_Id=9606 Keratin, type I cytoskeletal 9, Keratin, type I cytoskeletal 9	40	10			11829	2+	1060.56	0.006	5.65737	0.8198	K.TLLDIDNTR.M
2	1	CONTAM|P35527, sp|P35527|K1C9_HUMAN	62129.44576000013, 62064.327320000135	0.299	KRT9, KRT9	Tax_Id=9606 Keratin, type I cytoskeletal 9, Keratin, type I cytoskeletal 9	40	10			14808	3+	2510.13	0.013	5.17901	0.9941	K.EIETYHNLLEGGQEDFESSGAGK.I
2	1	CONTAM|P35527, sp|P35527|K1C9_HUMAN	62129.44576000013, 62064.327320000135	0.299	KRT9, KRT9	Tax_Id=9606 Keratin, type I cytoskeletal 9, Keratin, type I cytoskeletal 9	40	10			5945	2+	1791.73	0.005	2.7906	0.9949	R.GGSGGSYGGGGSGGGYGGGSGSR.G
2	1	CONTAM|P35527, sp|P35527|K1C9_HUMAN	62129.44576000013, 62064.327320000135	0.299	KRT9, KRT9	Tax_Id=9606 Keratin, type I cytoskeletal 9, Keratin, type I cytoskeletal 9	40	10			6650	2+	1232.6	0.015	12.1694	0.9999	R.SGGGGGGGLGSGGSIR.S
2	1	CONTAM|P35527, sp|P35527|K1C9_HUMAN	62129.44576000013, 62064.327320000135	0.299	KRT9, KRT9	Tax_Id=9606 Keratin, type I cytoskeletal 9, Keratin, type I cytoskeletal 9	40	10			6070	2+	1791.73	0.01	5.5812	0.9999	R.GGSGGSYGGGGSGGGYGGGSGSR.G
2	1	CONTAM|P35527, sp|P35527|K1C9_HUMAN	62129.44576000013, 62064.327320000135	0.299	KRT9, KRT9	Tax_Id=9606 Keratin, type I cytoskeletal 9, Keratin, type I cytoskeletal 9	40	10			6179	2+	1235.53	0.004	3.23748	0.9966	R.FSSSSGYGGGSSR.V
2	1	CONTAM|P35527, sp|P35527|K1C9_HUMAN	62129.44576000013, 62064.327320000135	0.299	KRT9, KRT9	Tax_Id=9606 Keratin, type I cytoskeletal 9, Keratin, type I cytoskeletal 9	40	10			6742	2+	1232.6	0.007	5.67906	1	R.SGGGGGGGLGSGGSIR.S
2	1	CONTAM|P35527, sp|P35527|K1C9_HUMAN	62129.44576000013, 62064.327320000135	0.299	KRT9, KRT9	Tax_Id=9606 Keratin, type I cytoskeletal 9, Keratin, type I cytoskeletal 9	40	10			8783	3+	3223.28	1.017	5.27413	1	R.GGSGGSHGGGSGFGGESGGSYGGGEEASGSGGGYGGGSGK.S
2	1	CONTAM|P35527, sp|P35527|K1C9_HUMAN	62129.44576000013, 62064.327320000135	0.299	KRT9, KRT9	Tax_Id=9606 Keratin, type I cytoskeletal 9, Keratin, type I cytoskeletal 9	40	10			15193	3+	2510.13	-1.008	3.18708	0.7972	K.EIETYHNLLEGGQEDFESSGAGK.I
2	1	CONTAM|P35527, sp|P35527|K1C9_HUMAN	62129.44576000013, 62064.327320000135	0.299	KRT9, KRT9	Tax_Id=9606 Keratin, type I cytoskeletal 9, Keratin, type I cytoskeletal 9	40	10			6013	2+	1791.73	0.01	5.5812	1	R.GGSGGSYGGGGSGGGYGGGSGSR.G
2	1	CONTAM|P35527, sp|P35527|K1C9_HUMAN	62129.44576000013, 62064.327320000135	0.299	KRT9, KRT9	Tax_Id=9606 Keratin, type I cytoskeletal 9, Keratin, type I cytoskeletal 9	40	10			6138	2+	1235.53	0.004	3.23748	0.9975	R.FSSSSGYGGGSSR.V
2	1	CONTAM|P35527, sp|P35527|K1C9_HUMAN	62129.44576000013, 62064.327320000135	0.299	KRT9, KRT9	Tax_Id=9606 Keratin, type I cytoskeletal 9, Keratin, type I cytoskeletal 9	40	10			6633	2+	1232.6	0.008	6.49036	0.998	R.SGGGGGGGLGSGGSIR.S
2	1	CONTAM|P35527, sp|P35527|K1C9_HUMAN	62129.44576000013, 62064.327320000135	0.299	KRT9, KRT9	Tax_Id=9606 Keratin, type I cytoskeletal 9, Keratin, type I cytoskeletal 9	40	10			6931	2+	1065.5	0.005	4.69264	0.9985	K.STMQELNSR.L
2	1	CONTAM|P35527, sp|P35527|K1C9_HUMAN	62129.44576000013, 62064.327320000135	0.299	KRT9, KRT9	Tax_Id=9606 Keratin, type I cytoskeletal 9, Keratin, type I cytoskeletal 9	40	10			10212	2+	1206.6	0.009	7.45895	0.9442	R.QVLDNLTM"EK.S
2	1	CONTAM|P35527, sp|P35527|K1C9_HUMAN	62129.44576000013, 62064.327320000135	0.299	KRT9, KRT9	Tax_Id=9606 Keratin, type I cytoskeletal 9, Keratin, type I cytoskeletal 9	40	10			15212	3+	2510.13	0.015	5.97578	1	K.EIETYHNLLEGGQEDFESSGAGK.I
2	1	CONTAM|P35527, sp|P35527|K1C9_HUMAN	62129.44576000013, 62064.327320000135	0.299	KRT9, KRT9	Tax_Id=9606 Keratin, type I cytoskeletal 9, Keratin, type I cytoskeletal 9	40	10			6172	2+	1791.73	0.012	6.69745	1	R.GGSGGSYGGGGSGGGYGGGSGSR.G
2	1	CONTAM|P35527, sp|P35527|K1C9_HUMAN	62129.44576000013, 62064.327320000135	0.299	KRT9, KRT9	Tax_Id=9606 Keratin, type I cytoskeletal 9, Keratin, type I cytoskeletal 9	40	10			6303	2+	1235.53	0.008	6.47496	0.999	R.FSSSSGYGGGSSR.V
2	1	CONTAM|P35527, sp|P35527|K1C9_HUMAN	62129.44576000013, 62064.327320000135	0.299	KRT9, KRT9	Tax_Id=9606 Keratin, type I cytoskeletal 9, Keratin, type I cytoskeletal 9	40	10			7182	2+	1065.5	0.005	4.69264	0.7401	K.STMQELNSR.L
2	1	CONTAM|P35527, sp|P35527|K1C9_HUMAN	62129.44576000013, 62064.327320000135	0.299	KRT9, KRT9	Tax_Id=9606 Keratin, type I cytoskeletal 9, Keratin, type I cytoskeletal 9	40	10			8832	3+	3223.28	0.011	3.41267	0.9944	R.GGSGGSHGGGSGFGGESGGSYGGGEEASGSGGGYGGGSGK.S
2	1	CONTAM|P35527, sp|P35527|K1C9_HUMAN	62129.44576000013, 62064.327320000135	0.299	KRT9, KRT9	Tax_Id=9606 Keratin, type I cytoskeletal 9, Keratin, type I cytoskeletal 9	40	10			5623	2+	1791.73	0.015	8.37181	1	R.GGSGGSYGGGGSGGGYGGGSGSR.G
2	1	CONTAM|P35527, sp|P35527|K1C9_HUMAN	62129.44576000013, 62064.327320000135	0.299	KRT9, KRT9	Tax_Id=9606 Keratin, type I cytoskeletal 9, Keratin, type I cytoskeletal 9	40	10			5743	2+	1235.53	0.01	8.0937	0.9995	R.FSSSSGYGGGSSR.V
2	1	CONTAM|P35527, sp|P35527|K1C9_HUMAN	62129.44576000013, 62064.327320000135	0.299	KRT9, KRT9	Tax_Id=9606 Keratin, type I cytoskeletal 9, Keratin, type I cytoskeletal 9	40	10			6465	2+	1065.5	0.006	5.63116	0.9988	K.STMQELNSR.L
2	1	CONTAM|P35527, sp|P35527|K1C9_HUMAN	62129.44576000013, 62064.327320000135	0.299	KRT9, KRT9	Tax_Id=9606 Keratin, type I cytoskeletal 9, Keratin, type I cytoskeletal 9	40	10			8219	3+	3223.28	1.029	8.99704	0.9984	R.GGSGGSHGGGSGFGGESGGSYGGGEEASGSGGGYGGGSGK.S
2	1	CONTAM|P35527, sp|P35527|K1C9_HUMAN	62129.44576000013, 62064.327320000135	0.299	KRT9, KRT9	Tax_Id=9606 Keratin, type I cytoskeletal 9, Keratin, type I cytoskeletal 9	40	10			9888	2+	1206.6	0.007	5.80141	0.986	R.QVLDNLTM"EK.S
2	1	CONTAM|P35527, sp|P35527|K1C9_HUMAN	62129.44576000013, 62064.327320000135	0.299	KRT9, KRT9	Tax_Id=9606 Keratin, type I cytoskeletal 9, Keratin, type I cytoskeletal 9	40	10			5325	2+	1791.73	0.009	5.02308	1	R.GGSGGSYGGGGSGGGYGGGSGSR.G
2	1	CONTAM|P35527, sp|P35527|K1C9_HUMAN	62129.44576000013, 62064.327320000135	0.299	KRT9, KRT9	Tax_Id=9606 Keratin, type I cytoskeletal 9, Keratin, type I cytoskeletal 9	40	10			5439	2+	1235.53	1.104	84.1745	0.9986	R.FSSSSGYGGGSSR.V
2	1	CONTAM|P35527, sp|P35527|K1C9_HUMAN	62129.44576000013, 62064.327320000135	0.299	KRT9, KRT9	Tax_Id=9606 Keratin, type I cytoskeletal 9, Keratin, type I cytoskeletal 9	40	10			10060	2+	1586.77	0.004	2.52085	1	K.VQALEEANNDLENK.I
2	1	CONTAM|P35527, sp|P35527|K1C9_HUMAN	62129.44576000013, 62064.327320000135	0.299	KRT9, KRT9	Tax_Id=9606 Keratin, type I cytoskeletal 9, Keratin, type I cytoskeletal 9	40	10			19290	3+	3264.51	0.001	0.306324	0.9998	K.DIENQYETQITQIEHEVSSSGQEVQSSAK.E
3	1	CONTAM|P41361	52347.1	0.114		SWISS-PROT:P41361 (Bos taurus) Antithrombin-III precursor	124	7			5339	2+	850.405	0.004	4.70364	0.982	K.FSPENTR.K
3	1	CONTAM|P41361	52347.1	0.114		SWISS-PROT:P41361 (Bos taurus) Antithrombin-III precursor	124	7			6259	2+	839.414	0.004	4.76523	0.9682	K.FDTISEK.T
3	1	CONTAM|P41361	52347.1	0.114		SWISS-PROT:P41361 (Bos taurus) Antithrombin-III precursor	124	7			7348	2+	917.52	0.006	6.53936	0.7742	R.RVWELSK.A
3	1	CONTAM|P41361	52347.1	0.114		SWISS-PROT:P41361 (Bos taurus) Antithrombin-III precursor	124	7			7493	2+	917.52	0.005	5.44947	0.7283	R.RVWELSK.A
3	1	CONTAM|P41361	52347.1	0.114		SWISS-PROT:P41361 (Bos taurus) Antithrombin-III precursor	124	7			9002	2+	911.531	0.004	4.38822	0.9586	K.LPGIVAEGR.D
3	1	CONTAM|P41361	52347.1	0.114		SWISS-PROT:P41361 (Bos taurus) Antithrombin-III precursor	124	7			9130	2+	911.531	0.005	5.48528	1	K.LPGIVAEGR.D
3	1	CONTAM|P41361	52347.1	0.114		SWISS-PROT:P41361 (Bos taurus) Antithrombin-III precursor	124	7			9262	2+	911.531	0.005	5.48528	1	K.LPGIVAEGR.D
3	1	CONTAM|P41361	52347.1	0.114		SWISS-PROT:P41361 (Bos taurus) Antithrombin-III precursor	124	7			9395	2+	911.531	0.006	6.58233	1	K.LPGIVAEGR.D
3	1	CONTAM|P41361	52347.1	0.114		SWISS-PROT:P41361 (Bos taurus) Antithrombin-III precursor	124	7			9539	2+	911.531	0.005	5.48528	0.9999	K.LPGIVAEGR.D
3	1	CONTAM|P41361	52347.1	0.114		SWISS-PROT:P41361 (Bos taurus) Antithrombin-III precursor	124	7			9683	2+	911.531	0.005	5.48528	0.9998	K.LPGIVAEGR.D
3	1	CONTAM|P41361	52347.1	0.114		SWISS-PROT:P41361 (Bos taurus) Antithrombin-III precursor	124	7			14578	2+	1340.66	0.008	5.9672	1	K.TSDQIHFFFAK.L
3	1	CONTAM|P41361	52347.1	0.114		SWISS-PROT:P41361 (Bos taurus) Antithrombin-III precursor	124	7			14583	3+	1340.66	0.002	1.4918	0.9138	K.TSDQIHFFFAK.L
3	1	CONTAM|P41361	52347.1	0.114		SWISS-PROT:P41361 (Bos taurus) Antithrombin-III precursor	124	7			14707	2+	1340.66	0.008	5.9672	1	K.TSDQIHFFFAK.L
3	1	CONTAM|P41361	52347.1	0.114		SWISS-PROT:P41361 (Bos taurus) Antithrombin-III precursor	124	7			14839	2+	1340.66	0.008	5.9672	1	K.TSDQIHFFFAK.L
3	1	CONTAM|P41361	52347.1	0.114		SWISS-PROT:P41361 (Bos taurus) Antithrombin-III precursor	124	7			14840	3+	1340.66	0.008	5.9672	0.8659	K.TSDQIHFFFAK.L
3	1	CONTAM|P41361	52347.1	0.114		SWISS-PROT:P41361 (Bos taurus) Antithrombin-III precursor	124	7			15046	2+	1340.66	0.008	5.9672	0.9999	K.TSDQIHFFFAK.L
3	1	CONTAM|P41361	52347.1	0.114		SWISS-PROT:P41361 (Bos taurus) Antithrombin-III precursor	124	7			16285	2+	1330.73	0.009	6.76321	0.9829	K.GDDITM"VLILPK.L
3	1	CONTAM|P41361	52347.1	0.114		SWISS-PROT:P41361 (Bos taurus) Antithrombin-III precursor	124	7			18142	2+	1314.73	0.006	4.56366	0.9999	K.GDDITMVLILPK.L
3	1	CONTAM|P41361	52347.1	0.114		SWISS-PROT:P41361 (Bos taurus) Antithrombin-III precursor	124	7			18276	2+	1314.73	0.008	6.08488	0.9998	K.GDDITMVLILPK.L
3	1	CONTAM|P41361	52347.1	0.114		SWISS-PROT:P41361 (Bos taurus) Antithrombin-III precursor	124	7			18405	2+	1314.73	0.007	5.32427	0.9998	K.GDDITMVLILPK.L
3	1	CONTAM|P41361	52347.1	0.114		SWISS-PROT:P41361 (Bos taurus) Antithrombin-III precursor	124	7			18566	2+	1314.73	0.006	4.56366	0.9935	K.GDDITMVLILPK.L
3	1	CONTAM|P41361	52347.1	0.114		SWISS-PROT:P41361 (Bos taurus) Antithrombin-III precursor	124	7			18698	2+	1314.73	0.007	5.32427	0.9999	K.GDDITMVLILPK.L
3	1	CONTAM|P41361	52347.1	0.114		SWISS-PROT:P41361 (Bos taurus) Antithrombin-III precursor	124	7			6545	2+	839.414	0.005	5.95653	0.601	K.FDTISEK.T
3	1	CONTAM|P41361	52347.1	0.114		SWISS-PROT:P41361 (Bos taurus) Antithrombin-III precursor	124	7			7529	2+	917.52	0.005	5.44947	0.8231	R.RVWELSK.A
3	1	CONTAM|P41361	52347.1	0.114		SWISS-PROT:P41361 (Bos taurus) Antithrombin-III precursor	124	7			7676	2+	917.52	0.003	3.26968	0.9376	R.RVWELSK.A
3	1	CONTAM|P41361	52347.1	0.114		SWISS-PROT:P41361 (Bos taurus) Antithrombin-III precursor	124	7			8273	2+	911.531	0.007	7.67939	0.992	K.LPGIVAEGR.D
3	1	CONTAM|P41361	52347.1	0.114		SWISS-PROT:P41361 (Bos taurus) Antithrombin-III precursor	124	7			9111	2+	911.531	0.009	9.8735	0.9718	K.LPGIVAEGR.D
3	1	CONTAM|P41361	52347.1	0.114		SWISS-PROT:P41361 (Bos taurus) Antithrombin-III precursor	124	7			9234	2+	911.531	0.005	5.48528	1	K.LPGIVAEGR.D
3	1	CONTAM|P41361	52347.1	0.114		SWISS-PROT:P41361 (Bos taurus) Antithrombin-III precursor	124	7			9367	2+	911.531	0.006	6.58233	1	K.LPGIVAEGR.D
3	1	CONTAM|P41361	52347.1	0.114		SWISS-PROT:P41361 (Bos taurus) Antithrombin-III precursor	124	7			9499	2+	911.531	0.006	6.58233	1	K.LPGIVAEGR.D
3	1	CONTAM|P41361	52347.1	0.114		SWISS-PROT:P41361 (Bos taurus) Antithrombin-III precursor	124	7			9632	2+	911.531	0.004	4.38822	1	K.LPGIVAEGR.D
3	1	CONTAM|P41361	52347.1	0.114		SWISS-PROT:P41361 (Bos taurus) Antithrombin-III precursor	124	7			9770	2+	911.531	0.005	5.48528	0.9984	K.LPGIVAEGR.D
3	1	CONTAM|P41361	52347.1	0.114		SWISS-PROT:P41361 (Bos taurus) Antithrombin-III precursor	124	7			14547	2+	1340.66	0.009	6.71309	1	K.TSDQIHFFFAK.L
3	1	CONTAM|P41361	52347.1	0.114		SWISS-PROT:P41361 (Bos taurus) Antithrombin-III precursor	124	7			18424	2+	1314.73	0.008	6.08488	0.9999	K.GDDITMVLILPK.L
3	1	CONTAM|P41361	52347.1	0.114		SWISS-PROT:P41361 (Bos taurus) Antithrombin-III precursor	124	7			5665	2+	850.405	0.003	3.52773	0.6576	K.FSPENTR.K
3	1	CONTAM|P41361	52347.1	0.114		SWISS-PROT:P41361 (Bos taurus) Antithrombin-III precursor	124	7			7061	2+	839.414	0.004	4.76523	0.978	K.FDTISEK.T
3	1	CONTAM|P41361	52347.1	0.114		SWISS-PROT:P41361 (Bos taurus) Antithrombin-III precursor	124	7			8522	2+	917.52	0.005	5.44947	0.9867	R.RVWELSK.A
3	1	CONTAM|P41361	52347.1	0.114		SWISS-PROT:P41361 (Bos taurus) Antithrombin-III precursor	124	7			9798	2+	911.531	0.005	5.48528	0.9999	K.LPGIVAEGR.D
3	1	CONTAM|P41361	52347.1	0.114		SWISS-PROT:P41361 (Bos taurus) Antithrombin-III precursor	124	7			9927	2+	911.531	0.006	6.58233	1	K.LPGIVAEGR.D
3	1	CONTAM|P41361	52347.1	0.114		SWISS-PROT:P41361 (Bos taurus) Antithrombin-III precursor	124	7			10059	2+	911.531	0.005	5.48528	1	K.LPGIVAEGR.D
3	1	CONTAM|P41361	52347.1	0.114		SWISS-PROT:P41361 (Bos taurus) Antithrombin-III precursor	124	7			10194	2+	911.531	0.005	5.48528	0.9998	K.LPGIVAEGR.D
3	1	CONTAM|P41361	52347.1	0.114		SWISS-PROT:P41361 (Bos taurus) Antithrombin-III precursor	124	7			15175	3+	1340.66	0.007	5.2213	0.9811	K.TSDQIHFFFAK.L
3	1	CONTAM|P41361	52347.1	0.114		SWISS-PROT:P41361 (Bos taurus) Antithrombin-III precursor	124	7			15187	2+	1340.66	0.007	5.2213	1	K.TSDQIHFFFAK.L
3	1	CONTAM|P41361	52347.1	0.114		SWISS-PROT:P41361 (Bos taurus) Antithrombin-III precursor	124	7			15319	2+	1340.66	0.008	5.9672	0.9633	K.TSDQIHFFFAK.L
3	1	CONTAM|P41361	52347.1	0.114		SWISS-PROT:P41361 (Bos taurus) Antithrombin-III precursor	124	7			18610	2+	1314.73	0.006	4.56366	0.9989	K.GDDITMVLILPK.L
3	1	CONTAM|P41361	52347.1	0.114		SWISS-PROT:P41361 (Bos taurus) Antithrombin-III precursor	124	7			18745	2+	1314.73	0.007	5.32427	0.9987	K.GDDITMVLILPK.L
3	1	CONTAM|P41361	52347.1	0.114		SWISS-PROT:P41361 (Bos taurus) Antithrombin-III precursor	124	7			8753	2+	917.52	0.005	5.44947	0.9486	R.RVWELSK.A
3	1	CONTAM|P41361	52347.1	0.114		SWISS-PROT:P41361 (Bos taurus) Antithrombin-III precursor	124	7			9917	2+	911.531	0.006	6.58233	1	K.LPGIVAEGR.D
3	1	CONTAM|P41361	52347.1	0.114		SWISS-PROT:P41361 (Bos taurus) Antithrombin-III precursor	124	7			10050	2+	911.531	0.005	5.48528	1	K.LPGIVAEGR.D
3	1	CONTAM|P41361	52347.1	0.114		SWISS-PROT:P41361 (Bos taurus) Antithrombin-III precursor	124	7			10187	2+	911.531	0.005	5.48528	0.9967	K.LPGIVAEGR.D
3	1	CONTAM|P41361	52347.1	0.114		SWISS-PROT:P41361 (Bos taurus) Antithrombin-III precursor	124	7			15133	3+	1340.66	0.007	5.2213	0.9665	K.TSDQIHFFFAK.L
3	1	CONTAM|P41361	52347.1	0.114		SWISS-PROT:P41361 (Bos taurus) Antithrombin-III precursor	124	7			15136	2+	1340.66	0.007	5.2213	1	K.TSDQIHFFFAK.L
3	1	CONTAM|P41361	52347.1	0.114		SWISS-PROT:P41361 (Bos taurus) Antithrombin-III precursor	124	7			18271	2+	1314.73	0.008	6.08488	0.9988	K.GDDITMVLILPK.L
3	1	CONTAM|P41361	52347.1	0.114		SWISS-PROT:P41361 (Bos taurus) Antithrombin-III precursor	124	7			10049	2+	911.531	0.005	5.48528	0.9999	K.LPGIVAEGR.D
3	1	CONTAM|P41361	52347.1	0.114		SWISS-PROT:P41361 (Bos taurus) Antithrombin-III precursor	124	7			10186	2+	911.531	0.002	2.19411	0.9999	K.LPGIVAEGR.D
3	1	CONTAM|P41361	52347.1	0.114		SWISS-PROT:P41361 (Bos taurus) Antithrombin-III precursor	124	7			10010	2+	911.531	0.005	5.48528	0.999	K.LPGIVAEGR.D
3	1	CONTAM|P41361	52347.1	0.114		SWISS-PROT:P41361 (Bos taurus) Antithrombin-III precursor	124	7			7113	2+	839.414	0.006	7.14784	0.8461	K.FDTISEK.T
3	1	CONTAM|P41361	52347.1	0.114		SWISS-PROT:P41361 (Bos taurus) Antithrombin-III precursor	124	7			10085	2+	911.531	0.006	6.58233	1	K.LPGIVAEGR.D
3	1	CONTAM|P41361	52347.1	0.114		SWISS-PROT:P41361 (Bos taurus) Antithrombin-III precursor	124	7			10215	2+	911.531	0.003	3.29117	1	K.LPGIVAEGR.D
3	1	CONTAM|P41361	52347.1	0.114		SWISS-PROT:P41361 (Bos taurus) Antithrombin-III precursor	124	7			6940	2+	839.414	0.003	3.57392	0.6236	K.FDTISEK.T
3	1	CONTAM|P41361	52347.1	0.114		SWISS-PROT:P41361 (Bos taurus) Antithrombin-III precursor	124	7			10074	2+	911.531	0.005	5.48528	0.9999	K.LPGIVAEGR.D
3	1	CONTAM|P41361	52347.1	0.114		SWISS-PROT:P41361 (Bos taurus) Antithrombin-III precursor	124	7			10135	2+	911.531	0.004	4.38822	1	K.LPGIVAEGR.D
3	1	CONTAM|P41361	52347.1	0.114		SWISS-PROT:P41361 (Bos taurus) Antithrombin-III precursor	124	7			10269	2+	911.531	0.006	6.58233	1	K.LPGIVAEGR.D
3	1	CONTAM|P41361	52347.1	0.114		SWISS-PROT:P41361 (Bos taurus) Antithrombin-III precursor	124	7			15619	2+	1340.66	0.013	9.69669	0.9168	K.TSDQIHFFFAK.L
3	1	CONTAM|P41361	52347.1	0.114		SWISS-PROT:P41361 (Bos taurus) Antithrombin-III precursor	124	7			15631	3+	1340.66	0.007	5.2213	0.8283	K.TSDQIHFFFAK.L
3	1	CONTAM|P41361	52347.1	0.114		SWISS-PROT:P41361 (Bos taurus) Antithrombin-III precursor	124	7			6755	2+	839.414	0.005	5.95653	0.9576	K.FDTISEK.T
3	1	CONTAM|P41361	52347.1	0.114		SWISS-PROT:P41361 (Bos taurus) Antithrombin-III precursor	124	7			8227	2+	917.52	0.006	6.53936	0.9566	R.RVWELSK.A
3	1	CONTAM|P41361	52347.1	0.114		SWISS-PROT:P41361 (Bos taurus) Antithrombin-III precursor	124	7			9747	2+	911.531	0.003	3.29117	1	K.LPGIVAEGR.D
3	1	CONTAM|P41361	52347.1	0.114		SWISS-PROT:P41361 (Bos taurus) Antithrombin-III precursor	124	7			9876	2+	911.531	0.004	4.38822	1	K.LPGIVAEGR.D
3	1	CONTAM|P41361	52347.1	0.114		SWISS-PROT:P41361 (Bos taurus) Antithrombin-III precursor	124	7			10008	2+	911.531	0.004	4.38822	1	K.LPGIVAEGR.D
3	1	CONTAM|P41361	52347.1	0.114		SWISS-PROT:P41361 (Bos taurus) Antithrombin-III precursor	124	7			10140	2+	911.531	0.006	6.58233	1	K.LPGIVAEGR.D
3	1	CONTAM|P41361	52347.1	0.114		SWISS-PROT:P41361 (Bos taurus) Antithrombin-III precursor	124	7			10272	2+	911.531	0.005	5.48528	1	K.LPGIVAEGR.D
3	1	CONTAM|P41361	52347.1	0.114		SWISS-PROT:P41361 (Bos taurus) Antithrombin-III precursor	124	7			10427	2+	911.531	0.005	5.48528	0.9999	K.LPGIVAEGR.D
3	1	CONTAM|P41361	52347.1	0.114		SWISS-PROT:P41361 (Bos taurus) Antithrombin-III precursor	124	7			10609	2+	911.531	0.005	5.48528	0.9999	K.LPGIVAEGR.D
3	1	CONTAM|P41361	52347.1	0.114		SWISS-PROT:P41361 (Bos taurus) Antithrombin-III precursor	124	7			15496	2+	1340.66	0.006	4.4754	1	K.TSDQIHFFFAK.L
3	1	CONTAM|P41361	52347.1	0.114		SWISS-PROT:P41361 (Bos taurus) Antithrombin-III precursor	124	7			15628	2+	1340.66	0.008	5.9672	1	K.TSDQIHFFFAK.L
3	1	CONTAM|P41361	52347.1	0.114		SWISS-PROT:P41361 (Bos taurus) Antithrombin-III precursor	124	7			15629	3+	1340.66	0.007	5.2213	0.9925	K.TSDQIHFFFAK.L
3	1	CONTAM|P41361	52347.1	0.114		SWISS-PROT:P41361 (Bos taurus) Antithrombin-III precursor	124	7			15775	2+	1340.66	0.009	6.71309	1	K.TSDQIHFFFAK.L
3	1	CONTAM|P41361	52347.1	0.114		SWISS-PROT:P41361 (Bos taurus) Antithrombin-III precursor	124	7			19135	2+	1314.73	0.007	5.32427	0.9999	K.GDDITMVLILPK.L
3	1	CONTAM|P41361	52347.1	0.114		SWISS-PROT:P41361 (Bos taurus) Antithrombin-III precursor	124	7			6467	2+	839.414	0.005	5.95653	0.9425	K.FDTISEK.T
3	1	CONTAM|P41361	52347.1	0.114		SWISS-PROT:P41361 (Bos taurus) Antithrombin-III precursor	124	7			9311	2+	911.531	0.006	6.58233	1	K.LPGIVAEGR.D
3	1	CONTAM|P41361	52347.1	0.114		SWISS-PROT:P41361 (Bos taurus) Antithrombin-III precursor	124	7			9444	2+	911.531	0.006	6.58233	1	K.LPGIVAEGR.D
3	1	CONTAM|P41361	52347.1	0.114		SWISS-PROT:P41361 (Bos taurus) Antithrombin-III precursor	124	7			9575	2+	911.531	0.006	6.58233	1	K.LPGIVAEGR.D
3	1	CONTAM|P41361	52347.1	0.114		SWISS-PROT:P41361 (Bos taurus) Antithrombin-III precursor	124	7			9710	2+	911.531	0.005	5.48528	1	K.LPGIVAEGR.D
3	1	CONTAM|P41361	52347.1	0.114		SWISS-PROT:P41361 (Bos taurus) Antithrombin-III precursor	124	7			14588	2+	1340.66	0.005	3.7295	1	K.TSDQIHFFFAK.L
3	1	CONTAM|P41361	52347.1	0.114		SWISS-PROT:P41361 (Bos taurus) Antithrombin-III precursor	124	7			14712	2+	1340.66	0.009	6.71309	1	K.TSDQIHFFFAK.L
3	1	CONTAM|P41361	52347.1	0.114		SWISS-PROT:P41361 (Bos taurus) Antithrombin-III precursor	124	7			14845	2+	1340.66	0.01	7.45899	1	K.TSDQIHFFFAK.L
3	1	CONTAM|P41361	52347.1	0.114		SWISS-PROT:P41361 (Bos taurus) Antithrombin-III precursor	124	7			18216	2+	1314.73	0.006	4.56366	0.8611	K.GDDITMVLILPK.L
3	1	CONTAM|P41361	52347.1	0.114		SWISS-PROT:P41361 (Bos taurus) Antithrombin-III precursor	124	7			6123	2+	839.414	0.004	4.76523	0.957	K.FDTISEK.T
3	1	CONTAM|P41361	52347.1	0.114		SWISS-PROT:P41361 (Bos taurus) Antithrombin-III precursor	124	7			6264	2+	839.414	0.005	5.95653	0.9541	K.FDTISEK.T
3	1	CONTAM|P41361	52347.1	0.114		SWISS-PROT:P41361 (Bos taurus) Antithrombin-III precursor	124	7			6397	2+	839.414	0.005	5.95653	0.6873	K.FDTISEK.T
3	1	CONTAM|P41361	52347.1	0.114		SWISS-PROT:P41361 (Bos taurus) Antithrombin-III precursor	124	7			6541	2+	839.414	0.005	5.95653	0.9365	K.FDTISEK.T
3	1	CONTAM|P41361	52347.1	0.114		SWISS-PROT:P41361 (Bos taurus) Antithrombin-III precursor	124	7			7647	2+	917.52	0.006	6.53936	0.8655	R.RVWELSK.A
3	1	CONTAM|P41361	52347.1	0.114		SWISS-PROT:P41361 (Bos taurus) Antithrombin-III precursor	124	7			8289	2+	911.531	0.006	6.58233	0.9999	K.LPGIVAEGR.D
3	1	CONTAM|P41361	52347.1	0.114		SWISS-PROT:P41361 (Bos taurus) Antithrombin-III precursor	124	7			9019	2+	911.531	0.005	5.48528	0.9994	K.LPGIVAEGR.D
3	1	CONTAM|P41361	52347.1	0.114		SWISS-PROT:P41361 (Bos taurus) Antithrombin-III precursor	124	7			9154	2+	911.531	0.004	4.38822	1	K.LPGIVAEGR.D
3	1	CONTAM|P41361	52347.1	0.114		SWISS-PROT:P41361 (Bos taurus) Antithrombin-III precursor	124	7			9286	2+	911.531	0.007	7.67939	1	K.LPGIVAEGR.D
3	1	CONTAM|P41361	52347.1	0.114		SWISS-PROT:P41361 (Bos taurus) Antithrombin-III precursor	124	7			9418	2+	911.531	0.005	5.48528	1	K.LPGIVAEGR.D
3	1	CONTAM|P41361	52347.1	0.114		SWISS-PROT:P41361 (Bos taurus) Antithrombin-III precursor	124	7			9550	2+	911.531	0.003	3.29117	1	K.LPGIVAEGR.D
3	1	CONTAM|P41361	52347.1	0.114		SWISS-PROT:P41361 (Bos taurus) Antithrombin-III precursor	124	7			9693	2+	911.531	0.005	5.48528	1	K.LPGIVAEGR.D
3	1	CONTAM|P41361	52347.1	0.114		SWISS-PROT:P41361 (Bos taurus) Antithrombin-III precursor	124	7			9881	2+	911.531	0.005	5.48528	0.9992	K.LPGIVAEGR.D
3	1	CONTAM|P41361	52347.1	0.114		SWISS-PROT:P41361 (Bos taurus) Antithrombin-III precursor	124	7			10012	2+	911.531	0.005	5.48528	1	K.LPGIVAEGR.D
3	1	CONTAM|P41361	52347.1	0.114		SWISS-PROT:P41361 (Bos taurus) Antithrombin-III precursor	124	7			10424	2+	911.531	0.005	5.48528	0.9999	K.LPGIVAEGR.D
3	1	CONTAM|P41361	52347.1	0.114		SWISS-PROT:P41361 (Bos taurus) Antithrombin-III precursor	124	7			11032	2+	911.531	0.004	4.38822	0.9141	K.LPGIVAEGR.D
3	1	CONTAM|P41361	52347.1	0.114		SWISS-PROT:P41361 (Bos taurus) Antithrombin-III precursor	124	7			14544	3+	1340.66	0.007	5.2213	0.9763	K.TSDQIHFFFAK.L
3	1	CONTAM|P41361	52347.1	0.114		SWISS-PROT:P41361 (Bos taurus) Antithrombin-III precursor	124	7			14687	2+	1340.66	0.007	5.2213	1	K.TSDQIHFFFAK.L
3	1	CONTAM|P41361	52347.1	0.114		SWISS-PROT:P41361 (Bos taurus) Antithrombin-III precursor	124	7			14819	2+	1340.66	0.008	5.9672	1	K.TSDQIHFFFAK.L
3	1	CONTAM|P41361	52347.1	0.114		SWISS-PROT:P41361 (Bos taurus) Antithrombin-III precursor	124	7			14820	3+	1340.66	0.008	5.9672	0.9392	K.TSDQIHFFFAK.L
3	1	CONTAM|P41361	52347.1	0.114		SWISS-PROT:P41361 (Bos taurus) Antithrombin-III precursor	124	7			14951	2+	1340.66	0.008	5.9672	1	K.TSDQIHFFFAK.L
3	1	CONTAM|P41361	52347.1	0.114		SWISS-PROT:P41361 (Bos taurus) Antithrombin-III precursor	124	7			14952	3+	1340.66	0.007	5.2213	0.9893	K.TSDQIHFFFAK.L
3	1	CONTAM|P41361	52347.1	0.114		SWISS-PROT:P41361 (Bos taurus) Antithrombin-III precursor	124	7			15105	2+	1340.66	0.006	4.4754	1	K.TSDQIHFFFAK.L
3	1	CONTAM|P41361	52347.1	0.114		SWISS-PROT:P41361 (Bos taurus) Antithrombin-III precursor	124	7			15252	2+	1340.66	0.005	3.7295	0.9998	K.TSDQIHFFFAK.L
3	1	CONTAM|P41361	52347.1	0.114		SWISS-PROT:P41361 (Bos taurus) Antithrombin-III precursor	124	7			15397	2+	1340.66	0.006	4.4754	1	K.TSDQIHFFFAK.L
3	1	CONTAM|P41361	52347.1	0.114		SWISS-PROT:P41361 (Bos taurus) Antithrombin-III precursor	124	7			15528	2+	1340.66	0.009	6.71309	0.9992	K.TSDQIHFFFAK.L
3	1	CONTAM|P41361	52347.1	0.114		SWISS-PROT:P41361 (Bos taurus) Antithrombin-III precursor	124	7			15836	2+	1340.66	0.005	3.7295	0.9973	K.TSDQIHFFFAK.L
3	1	CONTAM|P41361	52347.1	0.114		SWISS-PROT:P41361 (Bos taurus) Antithrombin-III precursor	124	7			15981	2+	1340.66	0.005	3.7295	0.6243	K.TSDQIHFFFAK.L
3	1	CONTAM|P41361	52347.1	0.114		SWISS-PROT:P41361 (Bos taurus) Antithrombin-III precursor	124	7			16186	2+	1330.73	0.005	3.75734	0.9991	K.GDDITM"VLILPK.L
3	1	CONTAM|P41361	52347.1	0.114		SWISS-PROT:P41361 (Bos taurus) Antithrombin-III precursor	124	7			16310	2+	1340.66	0.005	3.7295	0.9956	K.TSDQIHFFFAK.L
3	1	CONTAM|P41361	52347.1	0.114		SWISS-PROT:P41361 (Bos taurus) Antithrombin-III precursor	124	7			16653	2+	1340.66	0.005	3.7295	0.9968	K.TSDQIHFFFAK.L
3	1	CONTAM|P41361	52347.1	0.114		SWISS-PROT:P41361 (Bos taurus) Antithrombin-III precursor	124	7			18383	2+	1314.73	0.008	6.08488	1	K.GDDITMVLILPK.L
3	1	CONTAM|P41361	52347.1	0.114		SWISS-PROT:P41361 (Bos taurus) Antithrombin-III precursor	124	7			18519	2+	1314.73	0.007	5.32427	0.9966	K.GDDITMVLILPK.L
3	1	CONTAM|P41361	52347.1	0.114		SWISS-PROT:P41361 (Bos taurus) Antithrombin-III precursor	124	7			18648	2+	1314.73	0.006	4.56366	0.9997	K.GDDITMVLILPK.L
3	1	CONTAM|P41361	52347.1	0.114		SWISS-PROT:P41361 (Bos taurus) Antithrombin-III precursor	124	7			18781	2+	1314.73	0.008	6.08488	1	K.GDDITMVLILPK.L
3	1	CONTAM|P41361	52347.1	0.114		SWISS-PROT:P41361 (Bos taurus) Antithrombin-III precursor	124	7			19050	2+	1314.73	0.007	5.32427	0.999	K.GDDITMVLILPK.L
4	1	CONTAM|Q0V8M9	99537	0.074		TREMBL:Q0V8M9;Q9TRI0 (Bos taurus) similar to inter-alpha (globulin) inhibitor H3 isoform 2	36	8			6094	3+	1626.87	0.007	4.30274	0.9983	K.KGHVSFKPSLDQQR.S
4	1	CONTAM|Q0V8M9	99537	0.074		TREMBL:Q0V8M9;Q9TRI0 (Bos taurus) similar to inter-alpha (globulin) inhibitor H3 isoform 2	36	8			6199	2+	1626.87	0.008	4.91741	0.9846	K.KGHVSFKPSLDQQR.S
4	1	CONTAM|Q0V8M9	99537	0.074		TREMBL:Q0V8M9;Q9TRI0 (Bos taurus) similar to inter-alpha (globulin) inhibitor H3 isoform 2	36	8			7359	3+	1498.78	0.01	6.67211	1	K.GHVSFKPSLDQQR.S
4	1	CONTAM|Q0V8M9	99537	0.074		TREMBL:Q0V8M9;Q9TRI0 (Bos taurus) similar to inter-alpha (globulin) inhibitor H3 isoform 2	36	8			7371	2+	1498.78	0.009	6.0049	1	K.GHVSFKPSLDQQR.S
4	1	CONTAM|Q0V8M9	99537	0.074		TREMBL:Q0V8M9;Q9TRI0 (Bos taurus) similar to inter-alpha (globulin) inhibitor H3 isoform 2	36	8			8350	2+	1031.52	0.007	6.78608	0.6112	K.GKYEMYLK.V
4	1	CONTAM|Q0V8M9	99537	0.074		TREMBL:Q0V8M9;Q9TRI0 (Bos taurus) similar to inter-alpha (globulin) inhibitor H3 isoform 2	36	8			12720	2+	1179.64	0.007	5.93403	0.9998	K.FTVSVNVAAGSK.V
4	1	CONTAM|Q0V8M9	99537	0.074		TREMBL:Q0V8M9;Q9TRI0 (Bos taurus) similar to inter-alpha (globulin) inhibitor H3 isoform 2	36	8			13074	2+	1179.64	0.008	6.78175	0.9993	K.FTVSVNVAAGSK.V
4	1	CONTAM|Q0V8M9	99537	0.074		TREMBL:Q0V8M9;Q9TRI0 (Bos taurus) similar to inter-alpha (globulin) inhibitor H3 isoform 2	36	8			13204	2+	1179.64	0.007	5.93403	0.9999	K.FTVSVNVAAGSK.V
4	1	CONTAM|Q0V8M9	99537	0.074		TREMBL:Q0V8M9;Q9TRI0 (Bos taurus) similar to inter-alpha (globulin) inhibitor H3 isoform 2	36	8			13359	2+	1179.64	0.006	5.08631	0.9964	K.FTVSVNVAAGSK.V
4	1	CONTAM|Q0V8M9	99537	0.074		TREMBL:Q0V8M9;Q9TRI0 (Bos taurus) similar to inter-alpha (globulin) inhibitor H3 isoform 2	36	8			13527	2+	1179.64	0.009	7.62947	0.9982	K.FTVSVNVAAGSK.V
4	1	CONTAM|Q0V8M9	99537	0.074		TREMBL:Q0V8M9;Q9TRI0 (Bos taurus) similar to inter-alpha (globulin) inhibitor H3 isoform 2	36	8			13668	2+	1179.64	0.007	5.93403	1	K.FTVSVNVAAGSK.V
4	1	CONTAM|Q0V8M9	99537	0.074		TREMBL:Q0V8M9;Q9TRI0 (Bos taurus) similar to inter-alpha (globulin) inhibitor H3 isoform 2	36	8			14732	2+	1162.6	1.014	12.042	0.9698	K.EVSFDVELPK.T
4	1	CONTAM|Q0V8M9	99537	0.074		TREMBL:Q0V8M9;Q9TRI0 (Bos taurus) similar to inter-alpha (globulin) inhibitor H3 isoform 2	36	8			14854	2+	1144.59	0.006	5.24206	0.9999	K.E^VSFDVELPK.T
4	1	CONTAM|Q0V8M9	99537	0.074		TREMBL:Q0V8M9;Q9TRI0 (Bos taurus) similar to inter-alpha (globulin) inhibitor H3 isoform 2	36	8			14862	2+	1162.6	0.007	6.02099	1	K.EVSFDVELPK.T
4	1	CONTAM|Q0V8M9	99537	0.074		TREMBL:Q0V8M9;Q9TRI0 (Bos taurus) similar to inter-alpha (globulin) inhibitor H3 isoform 2	36	8			19868	2+	1484.79	0.009	6.06147	0.9999	K.VTFELTYEELLK.R
4	1	CONTAM|Q0V8M9	99537	0.074		TREMBL:Q0V8M9;Q9TRI0 (Bos taurus) similar to inter-alpha (globulin) inhibitor H3 isoform 2	36	8			6398	2+	1626.87	0.008	4.91741	0.9977	K.KGHVSFKPSLDQQR.S
4	1	CONTAM|Q0V8M9	99537	0.074		TREMBL:Q0V8M9;Q9TRI0 (Bos taurus) similar to inter-alpha (globulin) inhibitor H3 isoform 2	36	8			7464	3+	1498.78	0.009	6.0049	1	K.GHVSFKPSLDQQR.S
4	1	CONTAM|Q0V8M9	99537	0.074		TREMBL:Q0V8M9;Q9TRI0 (Bos taurus) similar to inter-alpha (globulin) inhibitor H3 isoform 2	36	8			14633	2+	1162.6	1.014	12.042	0.9854	K.EVSFDVELPK.T
4	1	CONTAM|Q0V8M9	99537	0.074		TREMBL:Q0V8M9;Q9TRI0 (Bos taurus) similar to inter-alpha (globulin) inhibitor H3 isoform 2	36	8			14758	2+	1162.6	0.007	6.02099	0.9386	K.EVSFDVELPK.T
4	1	CONTAM|Q0V8M9	99537	0.074		TREMBL:Q0V8M9;Q9TRI0 (Bos taurus) similar to inter-alpha (globulin) inhibitor H3 isoform 2	36	8			19433	2+	1484.79	0.009	6.06147	0.9998	K.VTFELTYEELLK.R
4	1	CONTAM|Q0V8M9	99537	0.074		TREMBL:Q0V8M9;Q9TRI0 (Bos taurus) similar to inter-alpha (globulin) inhibitor H3 isoform 2	36	8			8164	3+	1498.78	0.019	12.677	0.6969	K.GHVSFKPSLDQQR.S
4	1	CONTAM|Q0V8M9	99537	0.074		TREMBL:Q0V8M9;Q9TRI0 (Bos taurus) similar to inter-alpha (globulin) inhibitor H3 isoform 2	36	8			15167	2+	1162.6	0.005	4.30071	0.7463	K.EVSFDVELPK.T
4	1	CONTAM|Q0V8M9	99537	0.074		TREMBL:Q0V8M9;Q9TRI0 (Bos taurus) similar to inter-alpha (globulin) inhibitor H3 isoform 2	36	8			19513	2+	1484.79	0.004	2.69399	0.9946	K.VTFELTYEELLK.R
4	1	CONTAM|Q0V8M9	99537	0.074		TREMBL:Q0V8M9;Q9TRI0 (Bos taurus) similar to inter-alpha (globulin) inhibitor H3 isoform 2	36	8			19169	2+	1484.79	0.01	6.73497	0.9999	K.VTFELTYEELLK.R
4	1	CONTAM|Q0V8M9	99537	0.074		TREMBL:Q0V8M9;Q9TRI0 (Bos taurus) similar to inter-alpha (globulin) inhibitor H3 isoform 2	36	8			15126	2+	1162.6	0.01	8.60142	0.9908	K.EVSFDVELPK.T
4	1	CONTAM|Q0V8M9	99537	0.074		TREMBL:Q0V8M9;Q9TRI0 (Bos taurus) similar to inter-alpha (globulin) inhibitor H3 isoform 2	36	8			15344	2+	1162.6	0.008	6.88113	0.9788	K.EVSFDVELPK.T
4	1	CONTAM|Q0V8M9	99537	0.074		TREMBL:Q0V8M9;Q9TRI0 (Bos taurus) similar to inter-alpha (globulin) inhibitor H3 isoform 2	36	8			15474	2+	1162.6	0.008	6.88113	0.9999	K.EVSFDVELPK.T
4	1	CONTAM|Q0V8M9	99537	0.074		TREMBL:Q0V8M9;Q9TRI0 (Bos taurus) similar to inter-alpha (globulin) inhibitor H3 isoform 2	36	8			15608	2+	1162.6	0.007	6.02099	0.9991	K.EVSFDVELPK.T
4	1	CONTAM|Q0V8M9	99537	0.074		TREMBL:Q0V8M9;Q9TRI0 (Bos taurus) similar to inter-alpha (globulin) inhibitor H3 isoform 2	36	8			15487	2+	1162.6	0.007	6.02099	0.9511	K.EVSFDVELPK.T
4	1	CONTAM|Q0V8M9	99537	0.074		TREMBL:Q0V8M9;Q9TRI0 (Bos taurus) similar to inter-alpha (globulin) inhibitor H3 isoform 2	36	8			15541	2+	1162.6	0.005	4.30071	0.9292	K.EVSFDVELPK.T
4	1	CONTAM|Q0V8M9	99537	0.074		TREMBL:Q0V8M9;Q9TRI0 (Bos taurus) similar to inter-alpha (globulin) inhibitor H3 isoform 2	36	8			15672	2+	1162.6	0.005	4.30071	0.9771	K.EVSFDVELPK.T
4	1	CONTAM|Q0V8M9	99537	0.074		TREMBL:Q0V8M9;Q9TRI0 (Bos taurus) similar to inter-alpha (globulin) inhibitor H3 isoform 2	36	8			16686	2+	1290.6	1.013	10.0728	0.9949	R.DYIFGDYIER.L
4	1	CONTAM|Q0V8M9	99537	0.074		TREMBL:Q0V8M9;Q9TRI0 (Bos taurus) similar to inter-alpha (globulin) inhibitor H3 isoform 2	36	8			15679	2+	1162.6	0.005	4.30071	0.9472	K.EVSFDVELPK.T
4	1	CONTAM|Q0V8M9	99537	0.074		TREMBL:Q0V8M9;Q9TRI0 (Bos taurus) similar to inter-alpha (globulin) inhibitor H3 isoform 2	36	8			16927	2+	1290.6	0.007	5.42383	0.8079	R.DYIFGDYIER.L
4	1	CONTAM|Q0V8M9	99537	0.074		TREMBL:Q0V8M9;Q9TRI0 (Bos taurus) similar to inter-alpha (globulin) inhibitor H3 isoform 2	36	8			17539	2+	1290.6	1.066	51.139	0.8738	R.DYIFGDYIER.L
4	1	CONTAM|Q0V8M9	99537	0.074		TREMBL:Q0V8M9;Q9TRI0 (Bos taurus) similar to inter-alpha (globulin) inhibitor H3 isoform 2	36	8			14932	2+	1162.6	0.005	4.30071	0.9871	K.EVSFDVELPK.T
5	1	sp|O00151|PDLI1_HUMAN	36071.7	0.271	PDLIM1	PDZ and LIM domain protein 1	10	5	0.35	4	21131	2+	1980.02	0.014	7.07065	0.8854	K.QSTSFLVLQEILESEEK.G
5	1	sp|O00151|PDLI1_HUMAN	36071.7	0.271	PDLIM1	PDZ and LIM domain protein 1	10	5	0.35	4	13288	2+	1175.61	0.007	5.95438	0.9998	K.DFEQPLAISR.V
5	1	sp|O00151|PDLI1_HUMAN	36071.7	0.271	PDLIM1	PDZ and LIM domain protein 1	10	5	0.35	4	21308	3+	3326.61	0.033	9.92001	0.8769	K.AALANLCIGDVITAIDGENTSNMTHLEAQNR.I	209168	139489
5	1	sp|O00151|PDLI1_HUMAN	36071.7	0.271	PDLIM1	PDZ and LIM domain protein 1	10	5	0.35	4	21470	2+	1980.02	0.013	6.5656	1	K.QSTSFLVLQEILESEEK.G
5	1	sp|O00151|PDLI1_HUMAN	36071.7	0.271	PDLIM1	PDZ and LIM domain protein 1	10	5	0.35	4	11486	2+	1334.67	0.006	4.49548	1	K.GCTDNLTLTVAR.S	32690.5	0
5	1	sp|O00151|PDLI1_HUMAN	36071.7	0.271	PDLIM1	PDZ and LIM domain protein 1	10	5	0.35	4	11627	2+	1334.67	0.006	4.49548	1	K.GCTDNLTLTVAR.S	600744	370738
5	1	sp|O00151|PDLI1_HUMAN	36071.7	0.271	PDLIM1	PDZ and LIM domain protein 1	10	5	0.35	4	13201	2+	1175.61	0.004	3.4025	0.9996	K.DFEQPLAISR.V
5	1	sp|O00151|PDLI1_HUMAN	36071.7	0.271	PDLIM1	PDZ and LIM domain protein 1	10	5	0.35	4	13708	3+	2103.04	0.011	5.23052	0.9821	K.MNLASEPQEVLHIGSAHNR.S
5	1	sp|O00151|PDLI1_HUMAN	36071.7	0.271	PDLIM1	PDZ and LIM domain protein 1	10	5	0.35	4	21489	3+	3326.61	0.025	7.51516	1	K.AALANLCIGDVITAIDGENTSNMTHLEAQNR.I	1.34303e+06	308788
5	1	sp|O00151|PDLI1_HUMAN	36071.7	0.271	PDLIM1	PDZ and LIM domain protein 1	10	5	0.35	4	21690	3+	3326.61	1.024	7.21455	0.9381	K.AALANLCIGDVITAIDGENTSNMTHLEAQNR.I	312456	50568.6
6	1	sp|O00187-2|MASP2_HUMAN, sp|O00187|MASP2_HUMAN	20629.16708, 75702.36032000023	0.249	MASP2, MASP2	Tax_Id=9606 Isoform 2 of Mannan-binding lectin serine protease 2 precursor, Mannan-binding lectin serine protease 2	4	4			6357	2+	815.452	0.004	4.90525	0.9527	R.AGYVLHR.N
6	1	sp|O00187-2|MASP2_HUMAN, sp|O00187|MASP2_HUMAN	20629.16708, 75702.36032000023	0.249	MASP2, MASP2	Tax_Id=9606 Isoform 2 of Mannan-binding lectin serine protease 2 precursor, Mannan-binding lectin serine protease 2	4	4			10244	2+	1696.83	0.004	2.35734	1	K.VLATLC'GQESTDTER.A	0	17241.6
6	1	sp|O00187-2|MASP2_HUMAN, sp|O00187|MASP2_HUMAN	20629.16708, 75702.36032000023	0.249	MASP2, MASP2	Tax_Id=9606 Isoform 2 of Mannan-binding lectin serine protease 2 precursor, Mannan-binding lectin serine protease 2	4	4			12277	2+	1750.8	0.014	7.99633	0.9994	R.LASPGFPGEYANDQER.R
6	1	sp|O00187-2|MASP2_HUMAN, sp|O00187|MASP2_HUMAN	20629.16708, 75702.36032000023	0.249	MASP2, MASP2	Tax_Id=9606 Isoform 2 of Mannan-binding lectin serine protease 2 precursor, Mannan-binding lectin serine protease 2	4	4			15016	2+	987.505	0.004	4.05061	0.9455	K.WPEPVFGR.L
7	1	sp|O14791-3|APOL1_HUMAN, sp|O14791|APOL1_HUMAN, sp|O14791-2|APOL1_HUMAN	42158.09164000008, 43974.199840000096, 45918.459600000126	0.068	APOL1, APOL1, APOL1	Tax_Id=9606 Gene_Symbol=APOL1 apolipoprotein L1 isoform c precursor, Apolipoprotein L1, Tax_Id=9606 Gene_Symbol=APOL1 Isoform 2 of Apolipoprotein L1	8	3			9585	2+	1630.79	0.008	4.90559	1	R.VTEPISAESGEQVER.V
7	1	sp|O14791-3|APOL1_HUMAN, sp|O14791|APOL1_HUMAN, sp|O14791-2|APOL1_HUMAN	42158.09164000008, 43974.199840000096, 45918.459600000126	0.068	APOL1, APOL1, APOL1	Tax_Id=9606 Gene_Symbol=APOL1 apolipoprotein L1 isoform c precursor, Apolipoprotein L1, Tax_Id=9606 Gene_Symbol=APOL1 Isoform 2 of Apolipoprotein L1	8	3			9622	3+	1630.79	0.008	4.90559	0.9986	R.VTEPISAESGEQVER.V
7	1	sp|O14791-3|APOL1_HUMAN, sp|O14791|APOL1_HUMAN, sp|O14791-2|APOL1_HUMAN	42158.09164000008, 43974.199840000096, 45918.459600000126	0.068	APOL1, APOL1, APOL1	Tax_Id=9606 Gene_Symbol=APOL1 apolipoprotein L1 isoform c precursor, Apolipoprotein L1, Tax_Id=9606 Gene_Symbol=APOL1 Isoform 2 of Apolipoprotein L1	8	3			11674	2+	1290.64	1.017	13.1718	0.9979	R.VNEPSILEM"SR.G
7	1	sp|O14791-3|APOL1_HUMAN, sp|O14791|APOL1_HUMAN, sp|O14791-2|APOL1_HUMAN	42158.09164000008, 43974.199840000096, 45918.459600000126	0.068	APOL1, APOL1, APOL1	Tax_Id=9606 Gene_Symbol=APOL1 apolipoprotein L1 isoform c precursor, Apolipoprotein L1, Tax_Id=9606 Gene_Symbol=APOL1 Isoform 2 of Apolipoprotein L1	8	3			14023	2+	1274.64	0.008	6.27628	0.9989	R.VNEPSILEMSR.G
7	1	sp|O14791-3|APOL1_HUMAN, sp|O14791|APOL1_HUMAN, sp|O14791-2|APOL1_HUMAN	42158.09164000008, 43974.199840000096, 45918.459600000126	0.068	APOL1, APOL1, APOL1	Tax_Id=9606 Gene_Symbol=APOL1 apolipoprotein L1 isoform c precursor, Apolipoprotein L1, Tax_Id=9606 Gene_Symbol=APOL1 Isoform 2 of Apolipoprotein L1	8	3			14157	2+	1274.64	0.008	6.27628	0.9998	R.VNEPSILEMSR.G
7	1	sp|O14791-3|APOL1_HUMAN, sp|O14791|APOL1_HUMAN, sp|O14791-2|APOL1_HUMAN	42158.09164000008, 43974.199840000096, 45918.459600000126	0.068	APOL1, APOL1, APOL1	Tax_Id=9606 Gene_Symbol=APOL1 apolipoprotein L1 isoform c precursor, Apolipoprotein L1, Tax_Id=9606 Gene_Symbol=APOL1 Isoform 2 of Apolipoprotein L1	8	3			8887	2+	1630.79	0.01	6.13199	1	R.VTEPISAESGEQVER.V
7	1	sp|O14791-3|APOL1_HUMAN, sp|O14791|APOL1_HUMAN, sp|O14791-2|APOL1_HUMAN	42158.09164000008, 43974.199840000096, 45918.459600000126	0.068	APOL1, APOL1, APOL1	Tax_Id=9606 Gene_Symbol=APOL1 apolipoprotein L1 isoform c precursor, Apolipoprotein L1, Tax_Id=9606 Gene_Symbol=APOL1 Isoform 2 of Apolipoprotein L1	8	3			9313	2+	1630.79	0.011	6.74519	1	R.VTEPISAESGEQVER.V
7	1	sp|O14791-3|APOL1_HUMAN, sp|O14791|APOL1_HUMAN, sp|O14791-2|APOL1_HUMAN	42158.09164000008, 43974.199840000096, 45918.459600000126	0.068	APOL1, APOL1, APOL1	Tax_Id=9606 Gene_Symbol=APOL1 apolipoprotein L1 isoform c precursor, Apolipoprotein L1, Tax_Id=9606 Gene_Symbol=APOL1 Isoform 2 of Apolipoprotein L1	8	3			9288	2+	1630.79	0.01	6.13199	0.9994	R.VTEPISAESGEQVER.V
8	1	sp|O15204-2|ADEC1_HUMAN, sp|O15204|ADEC1_HUMAN	43556.539120000045, 52775.42332000018	0.077	ADAMDEC1, ADAMDEC1	Tax_Id=9606 Gene_Symbol=ADAMDEC1 ADAM DEC1 isoform 2, ADAM DEC1	4	2	17.05	2	6042	3+	1786.81	0.004	2.23863	0.9887	K.LKPGTDC'GGDAPNHTTE.-	0	52358.8
8	1	sp|O15204-2|ADEC1_HUMAN, sp|O15204|ADEC1_HUMAN	43556.539120000045, 52775.42332000018	0.077	ADAMDEC1, ADAMDEC1	Tax_Id=9606 Gene_Symbol=ADAMDEC1 ADAM DEC1 isoform 2, ADAM DEC1	4	2	17.05	2	5901	3+	1786.81	0.015	8.39485	0.7905	K.LKPGTDC'GGDAPNHTTE.-	21179.8	523857
8	1	sp|O15204-2|ADEC1_HUMAN, sp|O15204|ADEC1_HUMAN	43556.539120000045, 52775.42332000018	0.077	ADAMDEC1, ADAMDEC1	Tax_Id=9606 Gene_Symbol=ADAMDEC1 ADAM DEC1 isoform 2, ADAM DEC1	4	2	17.05	2	5914	2+	1786.81	-0.003	1.67897	0.9467	K.LKPGTDC'GGDAPNHTTE.-	1141.79	13421
8	1	sp|O15204-2|ADEC1_HUMAN, sp|O15204|ADEC1_HUMAN	43556.539120000045, 52775.42332000018	0.077	ADAMDEC1, ADAMDEC1	Tax_Id=9606 Gene_Symbol=ADAMDEC1 ADAM DEC1 isoform 2, ADAM DEC1	4	2	17.05	2	11295	2+	1726.8	-0.025	14.4776	0.9999	K.EC'TNLC'C'EALTC'K.L	0	27320.9
9	1	sp|O43866|CD5L_HUMAN	38087.8	0.415	CD5L	CD5 antigen-like	66	20	1.35	65	5874	2+	882.433	-0.004	4.53292	0.984	K.C'YGPGVGR.I	182506	108552
9	1	sp|O43866|CD5L_HUMAN	38087.8	0.415	CD5L	CD5 antigen-like	66	20	1.35	65	13593	2+	2221.09	0.004	1.80092	0.9999	R.ELGC'GAASGTPSGILYEPPAEK.E	113238	157486
9	1	sp|O43866|CD5L_HUMAN	38087.8	0.415	CD5L	CD5 antigen-like	66	20	1.35	65	13554	2+	2221.09	0.004	1.80092	1	R.ELGC'GAASGTPSGILYEPPAEK.E	124508	140630
9	1	sp|O43866|CD5L_HUMAN	38087.8	0.415	CD5L	CD5 antigen-like	66	20	1.35	65	12178	2+	1562.73	0.003	1.91971	0.9928	R.EATLQDC'PSGPWGK.N	50947.5	86670.9
9	1	sp|O43866|CD5L_HUMAN	38087.8	0.415	CD5L	CD5 antigen-like	66	20	1.35	65	16983	3+	2586.08	-0.004	1.54674	0.9868	K.NTC'NHDEDTWVEC'EDPFDLR.L	56466.3	75294.8
9	1	sp|O43866|CD5L_HUMAN	38087.8	0.415	CD5L	CD5 antigen-like	66	20	1.35	65	12058	2+	1562.73	0	0	0.9474	R.EATLQDC'PSGPWGK.N	13494.8	24076.9
9	1	sp|O43866|CD5L_HUMAN	38087.8	0.415	CD5L	CD5 antigen-like	66	20	1.35	65	16677	3+	2586.08	0	0	0.7529	K.NTC'NHDEDTWVEC'EDPFDLR.L	25051.7	39437.8
9	1	sp|O43866|CD5L_HUMAN	38087.8	0.415	CD5L	CD5 antigen-like	66	20	1.35	65	6608	2+	882.433	0	0	0.9402	K.C'YGPGVGR.I	152452	113524
9	1	sp|O43866|CD5L_HUMAN	38087.8	0.415	CD5L	CD5 antigen-like	66	20	1.35	65	6686	2+	1775.74	0.007	3.94201	0.9999	R.CSGEEQSLEQCQHR.F	78905.9	89235.9
9	1	sp|O43866|CD5L_HUMAN	38087.8	0.415	CD5L	CD5 antigen-like	66	20	1.35	65	6625	2+	882.433	-0.004	4.53292	1	K.C'YGPGVGR.I	138239	232393
9	1	sp|O43866|CD5L_HUMAN	38087.8	0.415	CD5L	CD5 antigen-like	66	20	1.35	65	8741	2+	846.45	0.005	5.90702	0.8034	K.DVAVLCR.E	703891	412146
9	1	sp|O43866|CD5L_HUMAN	38087.8	0.415	CD5L	CD5 antigen-like	66	20	1.35	65	13977	2+	2218.07	0.023	10.3694	1	R.ELGCGAASGTPSGILYEPPAEK.E	1614738	887151
9	1	sp|O43866|CD5L_HUMAN	38087.8	0.415	CD5L	CD5 antigen-like	66	20	1.35	65	15509	2+	1650.72	0.01	6.05796	1	K.GQWGTVCDDGWDIK.D	1411178	778537
9	1	sp|O43866|CD5L_HUMAN	38087.8	0.415	CD5L	CD5 antigen-like	66	20	1.35	65	6732	3+	1781.78	-0.006	3.36742	0.9008	R.C'SGEEQSLEQC'QHR.F	852293	1.12695e+06
9	1	sp|O43866|CD5L_HUMAN	38087.8	0.415	CD5L	CD5 antigen-like	66	20	1.35	65	6746	2+	1775.74	0.009	5.0683	0.8923	R.CSGEEQSLEQCQHR.F	108894	150194
9	1	sp|O43866|CD5L_HUMAN	38087.8	0.415	CD5L	CD5 antigen-like	66	20	1.35	65	6762	2+	1781.78	-0.007	3.92865	0.9998	R.C'SGEEQSLEQC'QHR.F	108894	150194
9	1	sp|O43866|CD5L_HUMAN	38087.8	0.415	CD5L	CD5 antigen-like	66	20	1.35	65	6774	2+	882.433	-0.005	5.66615	0.9999	K.C'YGPGVGR.I	422734	591904
9	1	sp|O43866|CD5L_HUMAN	38087.8	0.415	CD5L	CD5 antigen-like	66	20	1.35	65	8094	2+	1164.59	-0.002	1.71735	0.9999	R.LVGGDNLC'SGR.L	815889	1.19106e+06
9	1	sp|O43866|CD5L_HUMAN	38087.8	0.415	CD5L	CD5 antigen-like	66	20	1.35	65	8543	2+	849.469	-0.004	4.70882	0.9994	K.DVAVLC'R.E	422453	712345
9	1	sp|O43866|CD5L_HUMAN	38087.8	0.415	CD5L	CD5 antigen-like	66	20	1.35	65	12317	2+	1562.73	-0.002	1.27981	0.9996	R.EATLQDC'PSGPWGK.N	726220	1.10048e+06
9	1	sp|O43866|CD5L_HUMAN	38087.8	0.415	CD5L	CD5 antigen-like	66	20	1.35	65	12451	2+	1562.73	-0.002	1.27981	0.9813	R.EATLQDC'PSGPWGK.N	489834	727558
9	1	sp|O43866|CD5L_HUMAN	38087.8	0.415	CD5L	CD5 antigen-like	66	20	1.35	65	14112	3+	2221.09	0.017	7.65391	0.8869	R.ELGC'GAASGTPSGILYEPPAEK.E	280946	716878
9	1	sp|O43866|CD5L_HUMAN	38087.8	0.415	CD5L	CD5 antigen-like	66	20	1.35	65	14176	2+	2221.09	1.005	2.25115	1	R.ELGC'GAASGTPSGILYEPPAEK.E	1.08198e+06	2499950
9	1	sp|O43866|CD5L_HUMAN	38087.8	0.415	CD5L	CD5 antigen-like	66	20	1.35	65	14198	2+	2218.07	1.023	10.3694	0.9996	R.ELGCGAASGTPSGILYEPPAEK.E	1.06939e+06	2.4622e+06
9	1	sp|O43866|CD5L_HUMAN	38087.8	0.415	CD5L	CD5 antigen-like	66	20	1.35	65	14839	3+	2501.13	-0.003	1.19946	0.9804	K.GVWGSVC'DDNWGEKEDQVVC'K.Q	640708	906847
9	1	sp|O43866|CD5L_HUMAN	38087.8	0.415	CD5L	CD5 antigen-like	66	20	1.35	65	14859	2+	2501.13	-0.003	1.19946	0.8815	K.GVWGSVC'DDNWGEKEDQVVC'K.Q	86081.8	109428
9	1	sp|O43866|CD5L_HUMAN	38087.8	0.415	CD5L	CD5 antigen-like	66	20	1.35	65	15858	2+	1650.72	1.011	6.66375	1	K.GQWGTVCDDGWDIK.D	955430	2.18628e+06
9	1	sp|O43866|CD5L_HUMAN	38087.8	0.415	CD5L	CD5 antigen-like	66	20	1.35	65	15880	2+	1653.74	0.003	1.81407	1	K.GQWGTVC'DDGWDIK.D	955430	2.18628e+06
9	1	sp|O43866|CD5L_HUMAN	38087.8	0.415	CD5L	CD5 antigen-like	66	20	1.35	65	6621	2+	882.433	-0.004	4.53292	0.9982	K.C'YGPGVGR.I	1.87683e+06	2730772
9	1	sp|O43866|CD5L_HUMAN	38087.8	0.415	CD5L	CD5 antigen-like	66	20	1.35	65	6636	2+	1781.78	-0.006	3.36742	1	R.C'SGEEQSLEQC'QHR.F	482080	627184
9	1	sp|O43866|CD5L_HUMAN	38087.8	0.415	CD5L	CD5 antigen-like	66	20	1.35	65	6643	2+	1775.74	0.011	6.19459	1	R.CSGEEQSLEQCQHR.F	482080	627184
9	1	sp|O43866|CD5L_HUMAN	38087.8	0.415	CD5L	CD5 antigen-like	66	20	1.35	65	6662	3+	1781.78	-0.008	4.48989	1	R.C'SGEEQSLEQC'QHR.F	3760485	4.8808e+06
9	1	sp|O43866|CD5L_HUMAN	38087.8	0.415	CD5L	CD5 antigen-like	66	20	1.35	65	6751	2+	882.433	-0.005	5.66615	0.9571	K.C'YGPGVGR.I	1.57987e+06	2.30266e+06
9	1	sp|O43866|CD5L_HUMAN	38087.8	0.415	CD5L	CD5 antigen-like	66	20	1.35	65	7730	2+	1164.59	-0.002	1.71735	1	R.LVGGDNLC'SGR.L	4310517	5.22531e+06
9	1	sp|O43866|CD5L_HUMAN	38087.8	0.415	CD5L	CD5 antigen-like	66	20	1.35	65	7854	2+	1161.57	1.005	4.30453	0.9999	R.LVGGDNLCSGR.L	3.53488e+06	4.1555e+06
9	1	sp|O43866|CD5L_HUMAN	38087.8	0.415	CD5L	CD5 antigen-like	66	20	1.35	65	7874	2+	1164.59	-0.002	1.71735	1	R.LVGGDNLC'SGR.L	2.8943e+06	3.66516e+06
9	1	sp|O43866|CD5L_HUMAN	38087.8	0.415	CD5L	CD5 antigen-like	66	20	1.35	65	10223	2+	1582.79	-0.003	1.89539	0.9993	R.KPIWLSQM"SC'SGR.E	376942	133492
9	1	sp|O43866|CD5L_HUMAN	38087.8	0.415	CD5L	CD5 antigen-like	66	20	1.35	65	12181	2+	1559.72	0.012	7.69371	0.9459	R.EATLQDCPSGPWGK.N	3.69321e+06	6.72153e+06
9	1	sp|O43866|CD5L_HUMAN	38087.8	0.415	CD5L	CD5 antigen-like	66	20	1.35	65	12187	2+	1562.73	-0.002	1.27981	0.9999	R.EATLQDC'PSGPWGK.N	3711476	6.75577e+06
9	1	sp|O43866|CD5L_HUMAN	38087.8	0.415	CD5L	CD5 antigen-like	66	20	1.35	65	12316	2+	1562.73	0.001	0.639904	0.9998	R.EATLQDC'PSGPWGK.N	3.60002e+06	6.55071e+06
9	1	sp|O43866|CD5L_HUMAN	38087.8	0.415	CD5L	CD5 antigen-like	66	20	1.35	65	13138	2+	1566.8	-0.001	0.638245	1	R.KPIWLSQMSC'SGR.E	257414	371959
9	1	sp|O43866|CD5L_HUMAN	38087.8	0.415	CD5L	CD5 antigen-like	66	20	1.35	65	14203	2+	2221.09	1.005	2.25115	0.9983	R.ELGC'GAASGTPSGILYEPPAEK.E	2.269e+06	3.30625e+06
9	1	sp|O43866|CD5L_HUMAN	38087.8	0.415	CD5L	CD5 antigen-like	66	20	1.35	65	14245	2+	2218.07	1.003	1.35253	0.9993	R.ELGCGAASGTPSGILYEPPAEK.E	2.269e+06	3.30625e+06
9	1	sp|O43866|CD5L_HUMAN	38087.8	0.415	CD5L	CD5 antigen-like	66	20	1.35	65	14333	2+	2221.09	1.005	2.25115	1	R.ELGC'GAASGTPSGILYEPPAEK.E	2.16524e+06	3.15422e+06
9	1	sp|O43866|CD5L_HUMAN	38087.8	0.415	CD5L	CD5 antigen-like	66	20	1.35	65	14898	2+	2495.1	0.009	3.60707	1	K.GVWGSVCDDNWGEKEDQVVCK.Q	378634	528522
9	1	sp|O43866|CD5L_HUMAN	38087.8	0.415	CD5L	CD5 antigen-like	66	20	1.35	65	14980	2+	1625.71	0.004	2.46046	1	K.GVWGSVC'DDNWGEK.E	544442	752715
9	1	sp|O43866|CD5L_HUMAN	38087.8	0.415	CD5L	CD5 antigen-like	66	20	1.35	65	15781	2+	1653.74	-0.008	4.83752	1	K.GQWGTVC'DDGWDIK.D	1.67654e+06	2.66016e+06
9	1	sp|O43866|CD5L_HUMAN	38087.8	0.415	CD5L	CD5 antigen-like	66	20	1.35	65	17200	2+	2586.08	-0.001	0.386686	1	K.NTC'NHDEDTWVEC'EDPFDLR.L	329000	439732
9	1	sp|O43866|CD5L_HUMAN	38087.8	0.415	CD5L	CD5 antigen-like	66	20	1.35	65	17269	3+	2586.08	0.002	0.773372	1	K.NTC'NHDEDTWVEC'EDPFDLR.L	5.43776e+06	7.59464e+06
9	1	sp|O43866|CD5L_HUMAN	38087.8	0.415	CD5L	CD5 antigen-like	66	20	1.35	65	6807	2+	1781.78	-0.008	4.48989	0.9964	R.C'SGEEQSLEQC'QHR.F	27918.9	39728
9	1	sp|O43866|CD5L_HUMAN	38087.8	0.415	CD5L	CD5 antigen-like	66	20	1.35	65	6822	2+	1775.74	0.011	6.19459	0.9998	R.CSGEEQSLEQCQHR.F	27918.9	38171.5
9	1	sp|O43866|CD5L_HUMAN	38087.8	0.415	CD5L	CD5 antigen-like	66	20	1.35	65	9016	2+	849.469	-0.006	7.06324	0.9836	K.DVAVLC'R.E	117313	159711
9	1	sp|O43866|CD5L_HUMAN	38087.8	0.415	CD5L	CD5 antigen-like	66	20	1.35	65	12430	2+	1562.73	0.002	1.27981	0.9804	R.EATLQDC'PSGPWGK.N	280155	437784
9	1	sp|O43866|CD5L_HUMAN	38087.8	0.415	CD5L	CD5 antigen-like	66	20	1.35	65	14356	2+	2221.09	0.004	1.80092	1	R.ELGC'GAASGTPSGILYEPPAEK.E	220950	343602
9	1	sp|O43866|CD5L_HUMAN	38087.8	0.415	CD5L	CD5 antigen-like	66	20	1.35	65	14944	3+	2501.13	-0.005	1.99909	1	K.GVWGSVC'DDNWGEKEDQVVC'K.Q	507579	676626
9	1	sp|O43866|CD5L_HUMAN	38087.8	0.415	CD5L	CD5 antigen-like	66	20	1.35	65	6560	2+	882.433	-0.004	4.53292	0.9868	K.C'YGPGVGR.I	116872	159551
9	1	sp|O43866|CD5L_HUMAN	38087.8	0.415	CD5L	CD5 antigen-like	66	20	1.35	65	6573	2+	879.414	0.004	4.54848	0.8439	K.CYGPGVGR.I	116872	159551
9	1	sp|O43866|CD5L_HUMAN	38087.8	0.415	CD5L	CD5 antigen-like	66	20	1.35	65	12247	2+	1562.73	-0.002	1.27981	0.9999	R.EATLQDC'PSGPWGK.N	195872	259435
9	1	sp|O43866|CD5L_HUMAN	38087.8	0.415	CD5L	CD5 antigen-like	66	20	1.35	65	14488	2+	2221.09	0.004	1.80092	0.9989	R.ELGC'GAASGTPSGILYEPPAEK.E	260961	297746
9	1	sp|O43866|CD5L_HUMAN	38087.8	0.415	CD5L	CD5 antigen-like	66	20	1.35	65	6163	2+	1781.78	-0.005	2.80618	0.9226	R.C'SGEEQSLEQC'QHR.F	49235.9	56579.6
9	1	sp|O43866|CD5L_HUMAN	38087.8	0.415	CD5L	CD5 antigen-like	66	20	1.35	65	13654	2+	2221.09	-0.996	1.80092	0.9918	R.ELGC'GAASGTPSGILYEPPAEK.E	188381	232255
9	1	sp|O43866|CD5L_HUMAN	38087.8	0.415	CD5L	CD5 antigen-like	66	20	1.35	65	5890	2+	1781.78	-0.006	3.36742	0.9999	R.C'SGEEQSLEQC'QHR.F	26232.4	37925.9
9	1	sp|O43866|CD5L_HUMAN	38087.8	0.415	CD5L	CD5 antigen-like	66	20	1.35	65	7452	2+	1161.57	-0.055	47.3498	0.9952	R.LVGGDNLCSGR.L
9	1	sp|O43866|CD5L_HUMAN	38087.8	0.415	CD5L	CD5 antigen-like	66	20	1.35	65	11626	2+	1562.73	0.002	1.27981	0.9921	R.EATLQDC'PSGPWGK.N	151334	262504
9	1	sp|O43866|CD5L_HUMAN	38087.8	0.415	CD5L	CD5 antigen-like	66	20	1.35	65	13673	2+	2221.09	0.004	1.80092	0.9995	R.ELGC'GAASGTPSGILYEPPAEK.E	123651	181839
9	1	sp|O43866|CD5L_HUMAN	38087.8	0.415	CD5L	CD5 antigen-like	66	20	1.35	65	14309	3+	2501.13	-0.006	2.39891	0.9625	K.GVWGSVC'DDNWGEKEDQVVC'K.Q	321157	399664
10	1	sp|O75368|SH3L1_HUMAN	12774.3	0.36	SH3BGRL	SH3 domain-binding glutamic acid-rich-like protein	4	3			8851	2+	1283.68	0.005	3.89504	1	R.VYIASSSGSTAIK.K
10	1	sp|O75368|SH3L1_HUMAN	12774.3	0.36	SH3BGRL	SH3 domain-binding glutamic acid-rich-like protein	4	3			15257	2+	1190.51	0.007	5.87983	0.9999	R.GDYDAFFEAR.E
10	1	sp|O75368|SH3L1_HUMAN	12774.3	0.36	SH3BGRL	SH3 domain-binding glutamic acid-rich-like protein	4	3			15386	2+	1190.51	0.005	4.19988	0.9995	R.GDYDAFFEAR.E
10	1	sp|O75368|SH3L1_HUMAN	12774.3	0.36	SH3BGRL	SH3 domain-binding glutamic acid-rich-like protein	4	3			20021	2+	1848.95	0.024	12.9803	0.9841	R.ENNAVYAFLGLTAPPGSK.E
11	1	sp|O75636-2|FCN3_HUMAN, sp|O75636|FCN3_HUMAN	31677.59768, 32902.98264	0.42	FCN3, FCN3	Tax_Id=9606 Isoform 2 of Ficolin-3 precursor, Ficolin-3	32	9	1.6	8	5181	2+	1046.53	0.004	3.82217	1	R.YAVSEAAAHK.Y
11	1	sp|O75636-2|FCN3_HUMAN, sp|O75636|FCN3_HUMAN	31677.59768, 32902.98264	0.42	FCN3, FCN3	Tax_Id=9606 Isoform 2 of Ficolin-3 precursor, Ficolin-3	32	9	1.6	8	13824	2+	1555.85	0.01	6.42736	1	R.LLGEVDHYQLALGK.F
11	1	sp|O75636-2|FCN3_HUMAN, sp|O75636|FCN3_HUMAN	31677.59768, 32902.98264	0.42	FCN3, FCN3	Tax_Id=9606 Isoform 2 of Ficolin-3 precursor, Ficolin-3	32	9	1.6	8	20528	2+	2331.1	0.064	27.4549	0.793	R.ALPVFC'DM"DTEGGGWLVFQR.R
11	1	sp|O75636-2|FCN3_HUMAN, sp|O75636|FCN3_HUMAN	31677.59768, 32902.98264	0.42	FCN3, FCN3	Tax_Id=9606 Isoform 2 of Ficolin-3 precursor, Ficolin-3	32	9	1.6	8	20980	3+	3387.61	1.023	6.78944	0.9907	R.AGFGNQESEFWLGNENLHQLTLQGNWELR.V
11	1	sp|O75636-2|FCN3_HUMAN, sp|O75636|FCN3_HUMAN	31677.59768, 32902.98264	0.42	FCN3, FCN3	Tax_Id=9606 Isoform 2 of Ficolin-3 precursor, Ficolin-3	32	9	1.6	8	5328	2+	1046.53	0.004	3.82217	1	R.YAVSEAAAHK.Y
11	1	sp|O75636-2|FCN3_HUMAN, sp|O75636|FCN3_HUMAN	31677.59768, 32902.98264	0.42	FCN3, FCN3	Tax_Id=9606 Isoform 2 of Ficolin-3 precursor, Ficolin-3	32	9	1.6	8	12208	2+	1024.48	0.006	5.8566	1	K.YGIDWASGR.G
11	1	sp|O75636-2|FCN3_HUMAN, sp|O75636|FCN3_HUMAN	31677.59768, 32902.98264	0.42	FCN3, FCN3	Tax_Id=9606 Isoform 2 of Ficolin-3 precursor, Ficolin-3	32	9	1.6	8	12580	2+	1070.49	0.006	5.60491	0.9984	R.QDGSVDFFR.S
11	1	sp|O75636-2|FCN3_HUMAN, sp|O75636|FCN3_HUMAN	31677.59768, 32902.98264	0.42	FCN3, FCN3	Tax_Id=9606 Isoform 2 of Ficolin-3 precursor, Ficolin-3	32	9	1.6	8	13729	2+	1555.85	0.014	8.99831	1	R.LLGEVDHYQLALGK.F
11	1	sp|O75636-2|FCN3_HUMAN, sp|O75636|FCN3_HUMAN	31677.59768, 32902.98264	0.42	FCN3, FCN3	Tax_Id=9606 Isoform 2 of Ficolin-3 precursor, Ficolin-3	32	9	1.6	8	18801	3+	2404.22	0.999	0.415936	0.8982	R.ELLSQGATLSGWYHLC'LPEGR.A	202448	286387
11	1	sp|O75636-2|FCN3_HUMAN, sp|O75636|FCN3_HUMAN	31677.59768, 32902.98264	0.42	FCN3, FCN3	Tax_Id=9606 Isoform 2 of Ficolin-3 precursor, Ficolin-3	32	9	1.6	8	20562	2+	2331.1	0.002	0.857965	0.9923	R.ALPVFC'DM"DTEGGGWLVFQR.R	101082	158308
11	1	sp|O75636-2|FCN3_HUMAN, sp|O75636|FCN3_HUMAN	31677.59768, 32902.98264	0.42	FCN3, FCN3	Tax_Id=9606 Isoform 2 of Ficolin-3 precursor, Ficolin-3	32	9	1.6	8	5716	2+	1046.53	0.005	4.77771	0.9992	R.YAVSEAAAHK.Y
11	1	sp|O75636-2|FCN3_HUMAN, sp|O75636|FCN3_HUMAN	31677.59768, 32902.98264	0.42	FCN3, FCN3	Tax_Id=9606 Isoform 2 of Ficolin-3 precursor, Ficolin-3	32	9	1.6	8	12809	2+	1024.48	0.005	4.8805	1	K.YGIDWASGR.G
11	1	sp|O75636-2|FCN3_HUMAN, sp|O75636|FCN3_HUMAN	31677.59768, 32902.98264	0.42	FCN3, FCN3	Tax_Id=9606 Isoform 2 of Ficolin-3 precursor, Ficolin-3	32	9	1.6	8	14281	2+	1555.85	0.009	5.78463	0.9999	R.LLGEVDHYQLALGK.F
11	1	sp|O75636-2|FCN3_HUMAN, sp|O75636|FCN3_HUMAN	31677.59768, 32902.98264	0.42	FCN3, FCN3	Tax_Id=9606 Isoform 2 of Ficolin-3 precursor, Ficolin-3	32	9	1.6	8	20603	2+	2331.1	-0.99	4.28982	0.9641	R.ALPVFC'DM"DTEGGGWLVFQR.R	71769.8	101053
11	1	sp|O75636-2|FCN3_HUMAN, sp|O75636|FCN3_HUMAN	31677.59768, 32902.98264	0.42	FCN3, FCN3	Tax_Id=9606 Isoform 2 of Ficolin-3 precursor, Ficolin-3	32	9	1.6	8	10428	2+	1113.55	0.007	6.28622	0.9958	R.TFAHYATFR.L
11	1	sp|O75636-2|FCN3_HUMAN, sp|O75636|FCN3_HUMAN	31677.59768, 32902.98264	0.42	FCN3, FCN3	Tax_Id=9606 Isoform 2 of Ficolin-3 precursor, Ficolin-3	32	9	1.6	8	20152	2+	2331.1	-0.005	2.14491	0.6711	R.ALPVFC'DM"DTEGGGWLVFQR.R	48949.9	61406.6
11	1	sp|O75636-2|FCN3_HUMAN, sp|O75636|FCN3_HUMAN	31677.59768, 32902.98264	0.42	FCN3, FCN3	Tax_Id=9606 Isoform 2 of Ficolin-3 precursor, Ficolin-3	32	9	1.6	8	5990	2+	1046.53	0.006	5.73325	0.9989	R.YAVSEAAAHK.Y
11	1	sp|O75636-2|FCN3_HUMAN, sp|O75636|FCN3_HUMAN	31677.59768, 32902.98264	0.42	FCN3, FCN3	Tax_Id=9606 Isoform 2 of Ficolin-3 precursor, Ficolin-3	32	9	1.6	8	14716	2+	1555.85	0.885	73.9147	0.7125	R.LLGEVDHYQLALGK.F
11	1	sp|O75636-2|FCN3_HUMAN, sp|O75636|FCN3_HUMAN	31677.59768, 32902.98264	0.42	FCN3, FCN3	Tax_Id=9606 Isoform 2 of Ficolin-3 precursor, Ficolin-3	32	9	1.6	8	5899	2+	1046.53	0.005	4.77771	1	R.YAVSEAAAHK.Y
11	1	sp|O75636-2|FCN3_HUMAN, sp|O75636|FCN3_HUMAN	31677.59768, 32902.98264	0.42	FCN3, FCN3	Tax_Id=9606 Isoform 2 of Ficolin-3 precursor, Ficolin-3	32	9	1.6	8	12639	2+	1024.48	0.005	4.8805	1	K.YGIDWASGR.G
11	1	sp|O75636-2|FCN3_HUMAN, sp|O75636|FCN3_HUMAN	31677.59768, 32902.98264	0.42	FCN3, FCN3	Tax_Id=9606 Isoform 2 of Ficolin-3 precursor, Ficolin-3	32	9	1.6	8	13098	2+	1070.49	0.005	4.67076	0.9996	R.QDGSVDFFR.S
11	1	sp|O75636-2|FCN3_HUMAN, sp|O75636|FCN3_HUMAN	31677.59768, 32902.98264	0.42	FCN3, FCN3	Tax_Id=9606 Isoform 2 of Ficolin-3 precursor, Ficolin-3	32	9	1.6	8	14708	2+	1555.85	0.008	5.14189	1	R.LLGEVDHYQLALGK.F
11	1	sp|O75636-2|FCN3_HUMAN, sp|O75636|FCN3_HUMAN	31677.59768, 32902.98264	0.42	FCN3, FCN3	Tax_Id=9606 Isoform 2 of Ficolin-3 precursor, Ficolin-3	32	9	1.6	8	19596	3+	2404.22	0.999	0.415936	0.999	R.ELLSQGATLSGWYHLC'LPEGR.A	179738	307790
11	1	sp|O75636-2|FCN3_HUMAN, sp|O75636|FCN3_HUMAN	31677.59768, 32902.98264	0.42	FCN3, FCN3	Tax_Id=9606 Isoform 2 of Ficolin-3 precursor, Ficolin-3	32	9	1.6	8	5398	2+	1046.53	0.007	6.68879	0.9999	R.YAVSEAAAHK.Y
11	1	sp|O75636-2|FCN3_HUMAN, sp|O75636|FCN3_HUMAN	31677.59768, 32902.98264	0.42	FCN3, FCN3	Tax_Id=9606 Isoform 2 of Ficolin-3 precursor, Ficolin-3	32	9	1.6	8	13786	2+	1555.85	0.01	6.42736	0.9995	R.LLGEVDHYQLALGK.F
11	1	sp|O75636-2|FCN3_HUMAN, sp|O75636|FCN3_HUMAN	31677.59768, 32902.98264	0.42	FCN3, FCN3	Tax_Id=9606 Isoform 2 of Ficolin-3 precursor, Ficolin-3	32	9	1.6	8	22128	2+	2315.1	0.016	6.91114	0.9666	R.ALPVFC'DMDTEGGGWLVFQR.R	8665.65	26056.3
11	1	sp|O75636-2|FCN3_HUMAN, sp|O75636|FCN3_HUMAN	31677.59768, 32902.98264	0.42	FCN3, FCN3	Tax_Id=9606 Isoform 2 of Ficolin-3 precursor, Ficolin-3	32	9	1.6	8	5148	2+	1046.53	0.006	5.73325	1	R.YAVSEAAAHK.Y
11	1	sp|O75636-2|FCN3_HUMAN, sp|O75636|FCN3_HUMAN	31677.59768, 32902.98264	0.42	FCN3, FCN3	Tax_Id=9606 Isoform 2 of Ficolin-3 precursor, Ficolin-3	32	9	1.6	8	12427	2+	1070.49	0.006	5.60491	0.7988	R.QDGSVDFFR.S
11	1	sp|O75636-2|FCN3_HUMAN, sp|O75636|FCN3_HUMAN	31677.59768, 32902.98264	0.42	FCN3, FCN3	Tax_Id=9606 Isoform 2 of Ficolin-3 precursor, Ficolin-3	32	9	1.6	8	13953	2+	1555.85	0.01	6.42736	1	R.LLGEVDHYQLALGK.F
11	1	sp|O75636-2|FCN3_HUMAN, sp|O75636|FCN3_HUMAN	31677.59768, 32902.98264	0.42	FCN3, FCN3	Tax_Id=9606 Isoform 2 of Ficolin-3 precursor, Ficolin-3	32	9	1.6	8	18772	3+	2404.22	0.01	4.15936	0.8475	R.ELLSQGATLSGWYHLC'LPEGR.A	163852	286480
11	1	sp|O75636-2|FCN3_HUMAN, sp|O75636|FCN3_HUMAN	31677.59768, 32902.98264	0.42	FCN3, FCN3	Tax_Id=9606 Isoform 2 of Ficolin-3 precursor, Ficolin-3	32	9	1.6	8	20478	2+	2331.1	-1.996	1.71593	0.9882	R.ALPVFC'DM"DTEGGGWLVFQR.R	101413	121050
11	1	sp|O75636-2|FCN3_HUMAN, sp|O75636|FCN3_HUMAN	31677.59768, 32902.98264	0.42	FCN3, FCN3	Tax_Id=9606 Isoform 2 of Ficolin-3 precursor, Ficolin-3	32	9	1.6	8	20953	3+	3387.61	0.018	5.31347	0.8405	R.AGFGNQESEFWLGNENLHQLTLQGNWELR.V
12	1	sp|O75882-3|ATRN_HUMAN, sp|O75882-2|ATRN_HUMAN, sp|O75882|ATRN_HUMAN	133701.56191999995, 141428.76479999968, 158536.87623999876	0.237	ATRN, ATRN, ATRN	Tax_Id=9606 Isoform 3 of Attractin precursor, Tax_Id=9606 Isoform 2 of Attractin precursor, Attractin	143	34	0.93	64	4790	2+	1126.52	0.004	3.55075	0.9977	R.IMQSSQSMSK.L
12	1	sp|O75882-3|ATRN_HUMAN, sp|O75882-2|ATRN_HUMAN, sp|O75882|ATRN_HUMAN	133701.56191999995, 141428.76479999968, 158536.87623999876	0.237	ATRN, ATRN, ATRN	Tax_Id=9606 Isoform 3 of Attractin precursor, Tax_Id=9606 Isoform 2 of Attractin precursor, Attractin	143	34	0.93	64	6065	2+	847.442	0.005	5.90011	0.8556	R.YQGNPLR.G
12	1	sp|O75882-3|ATRN_HUMAN, sp|O75882-2|ATRN_HUMAN, sp|O75882|ATRN_HUMAN	133701.56191999995, 141428.76479999968, 158536.87623999876	0.237	ATRN, ATRN, ATRN	Tax_Id=9606 Isoform 3 of Attractin precursor, Tax_Id=9606 Isoform 2 of Attractin precursor, Attractin	143	34	0.93	64	8201	2+	1051.56	0.006	5.70582	1	R.YGHSLALYK.D
12	1	sp|O75882-3|ATRN_HUMAN, sp|O75882-2|ATRN_HUMAN, sp|O75882|ATRN_HUMAN	133701.56191999995, 141428.76479999968, 158536.87623999876	0.237	ATRN, ATRN, ATRN	Tax_Id=9606 Isoform 3 of Attractin precursor, Tax_Id=9606 Isoform 2 of Attractin precursor, Attractin	143	34	0.93	64	8213	2+	1221.51	0.193	158.001	0.8917	K.DNPMYYC'NK.K
12	1	sp|O75882-3|ATRN_HUMAN, sp|O75882-2|ATRN_HUMAN, sp|O75882|ATRN_HUMAN	133701.56191999995, 141428.76479999968, 158536.87623999876	0.237	ATRN, ATRN, ATRN	Tax_Id=9606 Isoform 3 of Attractin precursor, Tax_Id=9606 Isoform 2 of Attractin precursor, Attractin	143	34	0.93	64	9226	2+	1542.68	0.994	3.88934	1	K.GDEC'QLC'EVENR.Y	655552	836928
12	1	sp|O75882-3|ATRN_HUMAN, sp|O75882-2|ATRN_HUMAN, sp|O75882|ATRN_HUMAN	133701.56191999995, 141428.76479999968, 158536.87623999876	0.237	ATRN, ATRN, ATRN	Tax_Id=9606 Isoform 3 of Attractin precursor, Tax_Id=9606 Isoform 2 of Attractin precursor, Attractin	143	34	0.93	64	9267	2+	1536.64	0.008	5.20616	1	K.GDECQLCEVENR.Y	655552	836928
12	1	sp|O75882-3|ATRN_HUMAN, sp|O75882-2|ATRN_HUMAN, sp|O75882|ATRN_HUMAN	133701.56191999995, 141428.76479999968, 158536.87623999876	0.237	ATRN, ATRN, ATRN	Tax_Id=9606 Isoform 3 of Attractin precursor, Tax_Id=9606 Isoform 2 of Attractin precursor, Attractin	143	34	0.93	64	9403	3+	2193.96	0.988	5.46957	0.9672	K.GEAC'DIPHC'TDNC'GFPHR.G	1.09246e+06	500897
12	1	sp|O75882-3|ATRN_HUMAN, sp|O75882-2|ATRN_HUMAN, sp|O75882|ATRN_HUMAN	133701.56191999995, 141428.76479999968, 158536.87623999876	0.237	ATRN, ATRN, ATRN	Tax_Id=9606 Isoform 3 of Attractin precursor, Tax_Id=9606 Isoform 2 of Attractin precursor, Attractin	143	34	0.93	64	9661	2+	1289.67	0	0	1	R.SEAAC'LAAGPGIR.C	1.00948e+06	1.38101e+06
12	1	sp|O75882-3|ATRN_HUMAN, sp|O75882-2|ATRN_HUMAN, sp|O75882|ATRN_HUMAN	133701.56191999995, 141428.76479999968, 158536.87623999876	0.237	ATRN, ATRN, ATRN	Tax_Id=9606 Isoform 3 of Attractin precursor, Tax_Id=9606 Isoform 2 of Attractin precursor, Attractin	143	34	0.93	64	10782	2+	1599.77	0.013	8.12619	0.9999	R.LTGSSGFVTDGPGNYK.Y
12	1	sp|O75882-3|ATRN_HUMAN, sp|O75882-2|ATRN_HUMAN, sp|O75882|ATRN_HUMAN	133701.56191999995, 141428.76479999968, 158536.87623999876	0.237	ATRN, ATRN, ATRN	Tax_Id=9606 Isoform 3 of Attractin precursor, Tax_Id=9606 Isoform 2 of Attractin precursor, Attractin	143	34	0.93	64	10913	3+	1410.77	0.01	7.08833	0.9955	R.NHNALLASLTTQK.K
12	1	sp|O75882-3|ATRN_HUMAN, sp|O75882-2|ATRN_HUMAN, sp|O75882|ATRN_HUMAN	133701.56191999995, 141428.76479999968, 158536.87623999876	0.237	ATRN, ATRN, ATRN	Tax_Id=9606 Isoform 3 of Attractin precursor, Tax_Id=9606 Isoform 2 of Attractin precursor, Attractin	143	34	0.93	64	11258	2+	1691.73	0.006	3.54667	1	R.SCALDQNCQWEPR.N	733065	945901
12	1	sp|O75882-3|ATRN_HUMAN, sp|O75882-2|ATRN_HUMAN, sp|O75882|ATRN_HUMAN	133701.56191999995, 141428.76479999968, 158536.87623999876	0.237	ATRN, ATRN, ATRN	Tax_Id=9606 Isoform 3 of Attractin precursor, Tax_Id=9606 Isoform 2 of Attractin precursor, Attractin	143	34	0.93	64	11306	2+	1694.75	0.007	4.13041	0.7384	R.SC'ALDQNCQWEPR.N
12	1	sp|O75882-3|ATRN_HUMAN, sp|O75882-2|ATRN_HUMAN, sp|O75882|ATRN_HUMAN	133701.56191999995, 141428.76479999968, 158536.87623999876	0.237	ATRN, ATRN, ATRN	Tax_Id=9606 Isoform 3 of Attractin precursor, Tax_Id=9606 Isoform 2 of Attractin precursor, Attractin	143	34	0.93	64	11320	2+	1697.76	-0.011	6.47911	1	R.SC'ALDQNC'QWEPR.N	733065	945901
12	1	sp|O75882-3|ATRN_HUMAN, sp|O75882-2|ATRN_HUMAN, sp|O75882|ATRN_HUMAN	133701.56191999995, 141428.76479999968, 158536.87623999876	0.237	ATRN, ATRN, ATRN	Tax_Id=9606 Isoform 3 of Attractin precursor, Tax_Id=9606 Isoform 2 of Attractin precursor, Attractin	143	34	0.93	64	12584	2+	1390.7	-0.001	0.719064	0.9999	K.C'TWLIEGQPNR.I	1.25912e+06	1.416e+06
12	1	sp|O75882-3|ATRN_HUMAN, sp|O75882-2|ATRN_HUMAN, sp|O75882|ATRN_HUMAN	133701.56191999995, 141428.76479999968, 158536.87623999876	0.237	ATRN, ATRN, ATRN	Tax_Id=9606 Isoform 3 of Attractin precursor, Tax_Id=9606 Isoform 2 of Attractin precursor, Attractin	143	34	0.93	64	13669	3+	2883.39	0.018	6.24265	0.9992	K.NTWSILHTQGALVQGGYGHSSVYDHR.T
12	1	sp|O75882-3|ATRN_HUMAN, sp|O75882-2|ATRN_HUMAN, sp|O75882|ATRN_HUMAN	133701.56191999995, 141428.76479999968, 158536.87623999876	0.237	ATRN, ATRN, ATRN	Tax_Id=9606 Isoform 3 of Attractin precursor, Tax_Id=9606 Isoform 2 of Attractin precursor, Attractin	143	34	0.93	64	14867	2+	1901.9	0.017	8.93842	1	R.YYTAINFVATPDEQNR.D
12	1	sp|O75882-3|ATRN_HUMAN, sp|O75882-2|ATRN_HUMAN, sp|O75882|ATRN_HUMAN	133701.56191999995, 141428.76479999968, 158536.87623999876	0.237	ATRN, ATRN, ATRN	Tax_Id=9606 Isoform 3 of Attractin precursor, Tax_Id=9606 Isoform 2 of Attractin precursor, Attractin	143	34	0.93	64	17251	2+	1885.76	0.008	4.24233	1	K.CFSSDFMAYDIACDR.W	284843	327305
12	1	sp|O75882-3|ATRN_HUMAN, sp|O75882-2|ATRN_HUMAN, sp|O75882|ATRN_HUMAN	133701.56191999995, 141428.76479999968, 158536.87623999876	0.237	ATRN, ATRN, ATRN	Tax_Id=9606 Isoform 3 of Attractin precursor, Tax_Id=9606 Isoform 2 of Attractin precursor, Attractin	143	34	0.93	64	17669	2+	1155.69	0.005	4.32643	0.9998	K.LTLTPWVGLR.K
12	1	sp|O75882-3|ATRN_HUMAN, sp|O75882-2|ATRN_HUMAN, sp|O75882|ATRN_HUMAN	133701.56191999995, 141428.76479999968, 158536.87623999876	0.237	ATRN, ATRN, ATRN	Tax_Id=9606 Isoform 3 of Attractin precursor, Tax_Id=9606 Isoform 2 of Attractin precursor, Attractin	143	34	0.93	64	5802	2+	886.51	0.002	2.25604	0.9614	R.SVNNVVVR.Y
12	1	sp|O75882-3|ATRN_HUMAN, sp|O75882-2|ATRN_HUMAN, sp|O75882|ATRN_HUMAN	133701.56191999995, 141428.76479999968, 158536.87623999876	0.237	ATRN, ATRN, ATRN	Tax_Id=9606 Isoform 3 of Attractin precursor, Tax_Id=9606 Isoform 2 of Attractin precursor, Attractin	143	34	0.93	64	6215	2+	847.442	0.005	5.90011	0.9883	R.YQGNPLR.G
12	1	sp|O75882-3|ATRN_HUMAN, sp|O75882-2|ATRN_HUMAN, sp|O75882|ATRN_HUMAN	133701.56191999995, 141428.76479999968, 158536.87623999876	0.237	ATRN, ATRN, ATRN	Tax_Id=9606 Isoform 3 of Attractin precursor, Tax_Id=9606 Isoform 2 of Attractin precursor, Attractin	143	34	0.93	64	8284	2+	1051.56	-1.004	3.80388	0.9871	R.YGHSLALYK.D
12	1	sp|O75882-3|ATRN_HUMAN, sp|O75882-2|ATRN_HUMAN, sp|O75882|ATRN_HUMAN	133701.56191999995, 141428.76479999968, 158536.87623999876	0.237	ATRN, ATRN, ATRN	Tax_Id=9606 Isoform 3 of Attractin precursor, Tax_Id=9606 Isoform 2 of Attractin precursor, Attractin	143	34	0.93	64	8477	2+	865.441	0.002	2.31096	0.9909	R.LADDLYR.Y
12	1	sp|O75882-3|ATRN_HUMAN, sp|O75882-2|ATRN_HUMAN, sp|O75882|ATRN_HUMAN	133701.56191999995, 141428.76479999968, 158536.87623999876	0.237	ATRN, ATRN, ATRN	Tax_Id=9606 Isoform 3 of Attractin precursor, Tax_Id=9606 Isoform 2 of Attractin precursor, Attractin	143	34	0.93	64	9326	2+	1542.68	-0.01	6.48223	1	K.GDEC'QLC'EVENR.Y	522802	706953
12	1	sp|O75882-3|ATRN_HUMAN, sp|O75882-2|ATRN_HUMAN, sp|O75882|ATRN_HUMAN	133701.56191999995, 141428.76479999968, 158536.87623999876	0.237	ATRN, ATRN, ATRN	Tax_Id=9606 Isoform 3 of Attractin precursor, Tax_Id=9606 Isoform 2 of Attractin precursor, Attractin	143	34	0.93	64	9345	2+	1536.64	0.009	5.85693	0.9995	K.GDECQLCEVENR.Y	522802	706953
12	1	sp|O75882-3|ATRN_HUMAN, sp|O75882-2|ATRN_HUMAN, sp|O75882|ATRN_HUMAN	133701.56191999995, 141428.76479999968, 158536.87623999876	0.237	ATRN, ATRN, ATRN	Tax_Id=9606 Isoform 3 of Attractin precursor, Tax_Id=9606 Isoform 2 of Attractin precursor, Attractin	143	34	0.93	64	9512	3+	2193.96	-0.01	4.55797	0.9993	K.GEAC'DIPHC'TDNC'GFPHR.G	1.09882e+06	515531
12	1	sp|O75882-3|ATRN_HUMAN, sp|O75882-2|ATRN_HUMAN, sp|O75882|ATRN_HUMAN	133701.56191999995, 141428.76479999968, 158536.87623999876	0.237	ATRN, ATRN, ATRN	Tax_Id=9606 Isoform 3 of Attractin precursor, Tax_Id=9606 Isoform 2 of Attractin precursor, Attractin	143	34	0.93	64	9525	3+	2184.9	0.013	5.94993	0.9755	K.GEACDIPHCTDNCGFPHR.G	1.09882e+06	515531
12	1	sp|O75882-3|ATRN_HUMAN, sp|O75882-2|ATRN_HUMAN, sp|O75882|ATRN_HUMAN	133701.56191999995, 141428.76479999968, 158536.87623999876	0.237	ATRN, ATRN, ATRN	Tax_Id=9606 Isoform 3 of Attractin precursor, Tax_Id=9606 Isoform 2 of Attractin precursor, Attractin	143	34	0.93	64	9708	2+	1289.67	0	0	1	R.SEAAC'LAAGPGIR.C	807292	1204622
12	1	sp|O75882-3|ATRN_HUMAN, sp|O75882-2|ATRN_HUMAN, sp|O75882|ATRN_HUMAN	133701.56191999995, 141428.76479999968, 158536.87623999876	0.237	ATRN, ATRN, ATRN	Tax_Id=9606 Isoform 3 of Attractin precursor, Tax_Id=9606 Isoform 2 of Attractin precursor, Attractin	143	34	0.93	64	9892	2+	1289.67	-0.05	38.7696	0.8752	R.SEAAC'LAAGPGIR.C
12	1	sp|O75882-3|ATRN_HUMAN, sp|O75882-2|ATRN_HUMAN, sp|O75882|ATRN_HUMAN	133701.56191999995, 141428.76479999968, 158536.87623999876	0.237	ATRN, ATRN, ATRN	Tax_Id=9606 Isoform 3 of Attractin precursor, Tax_Id=9606 Isoform 2 of Attractin precursor, Attractin	143	34	0.93	64	10895	2+	1599.77	0.01	6.25092	1	R.LTGSSGFVTDGPGNYK.Y
12	1	sp|O75882-3|ATRN_HUMAN, sp|O75882-2|ATRN_HUMAN, sp|O75882|ATRN_HUMAN	133701.56191999995, 141428.76479999968, 158536.87623999876	0.237	ATRN, ATRN, ATRN	Tax_Id=9606 Isoform 3 of Attractin precursor, Tax_Id=9606 Isoform 2 of Attractin precursor, Attractin	143	34	0.93	64	11035	2+	1599.76	0.006	3.75055	0.989	R.LTGSSGFVTDGPGNYK.Y
12	1	sp|O75882-3|ATRN_HUMAN, sp|O75882-2|ATRN_HUMAN, sp|O75882|ATRN_HUMAN	133701.56191999995, 141428.76479999968, 158536.87623999876	0.237	ATRN, ATRN, ATRN	Tax_Id=9606 Isoform 3 of Attractin precursor, Tax_Id=9606 Isoform 2 of Attractin precursor, Attractin	143	34	0.93	64	11320	2+	1691.73	0.01	5.91112	1	R.SCALDQNCQWEPR.N	772546	1.04673e+06
12	1	sp|O75882-3|ATRN_HUMAN, sp|O75882-2|ATRN_HUMAN, sp|O75882|ATRN_HUMAN	133701.56191999995, 141428.76479999968, 158536.87623999876	0.237	ATRN, ATRN, ATRN	Tax_Id=9606 Isoform 3 of Attractin precursor, Tax_Id=9606 Isoform 2 of Attractin precursor, Attractin	143	34	0.93	64	11342	3+	1410.77	0.006	4.253	0.9999	R.NHNALLASLTTQK.K
12	1	sp|O75882-3|ATRN_HUMAN, sp|O75882-2|ATRN_HUMAN, sp|O75882|ATRN_HUMAN	133701.56191999995, 141428.76479999968, 158536.87623999876	0.237	ATRN, ATRN, ATRN	Tax_Id=9606 Isoform 3 of Attractin precursor, Tax_Id=9606 Isoform 2 of Attractin precursor, Attractin	143	34	0.93	64	11349	2+	1410.77	0.008	5.67066	1	R.NHNALLASLTTQK.K
12	1	sp|O75882-3|ATRN_HUMAN, sp|O75882-2|ATRN_HUMAN, sp|O75882|ATRN_HUMAN	133701.56191999995, 141428.76479999968, 158536.87623999876	0.237	ATRN, ATRN, ATRN	Tax_Id=9606 Isoform 3 of Attractin precursor, Tax_Id=9606 Isoform 2 of Attractin precursor, Attractin	143	34	0.93	64	12701	2+	1390.7	1.015	10.786	0.9997	K.C'TWLIEGQPNR.I	1.1683e+06	1.5327e+06
12	1	sp|O75882-3|ATRN_HUMAN, sp|O75882-2|ATRN_HUMAN, sp|O75882|ATRN_HUMAN	133701.56191999995, 141428.76479999968, 158536.87623999876	0.237	ATRN, ATRN, ATRN	Tax_Id=9606 Isoform 3 of Attractin precursor, Tax_Id=9606 Isoform 2 of Attractin precursor, Attractin	143	34	0.93	64	12737	2+	1387.68	1.014	10.0888	0.9989	K.CTWLIEGQPNR.I	1.18683e+06	1.58691e+06
12	1	sp|O75882-3|ATRN_HUMAN, sp|O75882-2|ATRN_HUMAN, sp|O75882|ATRN_HUMAN	133701.56191999995, 141428.76479999968, 158536.87623999876	0.237	ATRN, ATRN, ATRN	Tax_Id=9606 Isoform 3 of Attractin precursor, Tax_Id=9606 Isoform 2 of Attractin precursor, Attractin	143	34	0.93	64	12832	2+	1390.7	1.015	10.786	0.9548	K.C'TWLIEGQPNR.I	1.14575e+06	1.33361e+06
12	1	sp|O75882-3|ATRN_HUMAN, sp|O75882-2|ATRN_HUMAN, sp|O75882|ATRN_HUMAN	133701.56191999995, 141428.76479999968, 158536.87623999876	0.237	ATRN, ATRN, ATRN	Tax_Id=9606 Isoform 3 of Attractin precursor, Tax_Id=9606 Isoform 2 of Attractin precursor, Attractin	143	34	0.93	64	13553	3+	2883.39	1.013	4.50858	0.984	K.NTWSILHTQGALVQGGYGHSSVYDHR.T
12	1	sp|O75882-3|ATRN_HUMAN, sp|O75882-2|ATRN_HUMAN, sp|O75882|ATRN_HUMAN	133701.56191999995, 141428.76479999968, 158536.87623999876	0.237	ATRN, ATRN, ATRN	Tax_Id=9606 Isoform 3 of Attractin precursor, Tax_Id=9606 Isoform 2 of Attractin precursor, Attractin	143	34	0.93	64	14781	2+	1901.9	0.013	6.83526	0.9995	R.YYTAINFVATPDEQNR.D
12	1	sp|O75882-3|ATRN_HUMAN, sp|O75882-2|ATRN_HUMAN, sp|O75882|ATRN_HUMAN	133701.56191999995, 141428.76479999968, 158536.87623999876	0.237	ATRN, ATRN, ATRN	Tax_Id=9606 Isoform 3 of Attractin precursor, Tax_Id=9606 Isoform 2 of Attractin precursor, Attractin	143	34	0.93	64	14913	2+	1901.9	0.016	8.41263	0.9999	R.YYTAINFVATPDEQNR.D
12	1	sp|O75882-3|ATRN_HUMAN, sp|O75882-2|ATRN_HUMAN, sp|O75882|ATRN_HUMAN	133701.56191999995, 141428.76479999968, 158536.87623999876	0.237	ATRN, ATRN, ATRN	Tax_Id=9606 Isoform 3 of Attractin precursor, Tax_Id=9606 Isoform 2 of Attractin precursor, Attractin	143	34	0.93	64	17867	2+	1155.69	0.005	4.32643	0.926	K.LTLTPWVGLR.K
12	1	sp|O75882-3|ATRN_HUMAN, sp|O75882-2|ATRN_HUMAN, sp|O75882|ATRN_HUMAN	133701.56191999995, 141428.76479999968, 158536.87623999876	0.237	ATRN, ATRN, ATRN	Tax_Id=9606 Isoform 3 of Attractin precursor, Tax_Id=9606 Isoform 2 of Attractin precursor, Attractin	143	34	0.93	64	18860	2+	1512.74	0.007	4.62736	1	R.YDVDTQMWTILK.D
12	1	sp|O75882-3|ATRN_HUMAN, sp|O75882-2|ATRN_HUMAN, sp|O75882|ATRN_HUMAN	133701.56191999995, 141428.76479999968, 158536.87623999876	0.237	ATRN, ATRN, ATRN	Tax_Id=9606 Isoform 3 of Attractin precursor, Tax_Id=9606 Isoform 2 of Attractin precursor, Attractin	143	34	0.93	64	5288	2+	1126.52	0.005	4.43844	0.9999	R.IMQSSQSMSK.L
12	1	sp|O75882-3|ATRN_HUMAN, sp|O75882-2|ATRN_HUMAN, sp|O75882|ATRN_HUMAN	133701.56191999995, 141428.76479999968, 158536.87623999876	0.237	ATRN, ATRN, ATRN	Tax_Id=9606 Isoform 3 of Attractin precursor, Tax_Id=9606 Isoform 2 of Attractin precursor, Attractin	143	34	0.93	64	6384	2+	886.51	0.005	5.64009	0.9981	R.SVNNVVVR.Y
12	1	sp|O75882-3|ATRN_HUMAN, sp|O75882-2|ATRN_HUMAN, sp|O75882|ATRN_HUMAN	133701.56191999995, 141428.76479999968, 158536.87623999876	0.237	ATRN, ATRN, ATRN	Tax_Id=9606 Isoform 3 of Attractin precursor, Tax_Id=9606 Isoform 2 of Attractin precursor, Attractin	143	34	0.93	64	6950	2+	847.442	0.003	3.54006	0.7157	R.YQGNPLR.G
12	1	sp|O75882-3|ATRN_HUMAN, sp|O75882-2|ATRN_HUMAN, sp|O75882|ATRN_HUMAN	133701.56191999995, 141428.76479999968, 158536.87623999876	0.237	ATRN, ATRN, ATRN	Tax_Id=9606 Isoform 3 of Attractin precursor, Tax_Id=9606 Isoform 2 of Attractin precursor, Attractin	143	34	0.93	64	7051	2+	1007.53	0.022	21.8356	0.9884	R.ALYVHGGYK.A
12	1	sp|O75882-3|ATRN_HUMAN, sp|O75882-2|ATRN_HUMAN, sp|O75882|ATRN_HUMAN	133701.56191999995, 141428.76479999968, 158536.87623999876	0.237	ATRN, ATRN, ATRN	Tax_Id=9606 Isoform 3 of Attractin precursor, Tax_Id=9606 Isoform 2 of Attractin precursor, Attractin	143	34	0.93	64	8879	2+	1218.49	1.001	0.820687	0.9993	K.DNPMYYCNK.K	278220	355839
12	1	sp|O75882-3|ATRN_HUMAN, sp|O75882-2|ATRN_HUMAN, sp|O75882|ATRN_HUMAN	133701.56191999995, 141428.76479999968, 158536.87623999876	0.237	ATRN, ATRN, ATRN	Tax_Id=9606 Isoform 3 of Attractin precursor, Tax_Id=9606 Isoform 2 of Attractin precursor, Attractin	143	34	0.93	64	8887	2+	1221.51	-0.002	1.63732	0.9991	K.DNPMYYC'NK.K	278220	355839
12	1	sp|O75882-3|ATRN_HUMAN, sp|O75882-2|ATRN_HUMAN, sp|O75882|ATRN_HUMAN	133701.56191999995, 141428.76479999968, 158536.87623999876	0.237	ATRN, ATRN, ATRN	Tax_Id=9606 Isoform 3 of Attractin precursor, Tax_Id=9606 Isoform 2 of Attractin precursor, Attractin	143	34	0.93	64	9096	2+	865.441	0.004	4.62192	0.9757	R.LADDLYR.Y
12	1	sp|O75882-3|ATRN_HUMAN, sp|O75882-2|ATRN_HUMAN, sp|O75882|ATRN_HUMAN	133701.56191999995, 141428.76479999968, 158536.87623999876	0.237	ATRN, ATRN, ATRN	Tax_Id=9606 Isoform 3 of Attractin precursor, Tax_Id=9606 Isoform 2 of Attractin precursor, Attractin	143	34	0.93	64	9755	2+	1542.68	-0.011	7.13045	1	K.GDEC'QLC'EVENR.Y	508287	698354
12	1	sp|O75882-3|ATRN_HUMAN, sp|O75882-2|ATRN_HUMAN, sp|O75882|ATRN_HUMAN	133701.56191999995, 141428.76479999968, 158536.87623999876	0.237	ATRN, ATRN, ATRN	Tax_Id=9606 Isoform 3 of Attractin precursor, Tax_Id=9606 Isoform 2 of Attractin precursor, Attractin	143	34	0.93	64	9759	2+	1536.64	0.008	5.20616	0.9992	K.GDECQLCEVENR.Y	508287	698354
12	1	sp|O75882-3|ATRN_HUMAN, sp|O75882-2|ATRN_HUMAN, sp|O75882|ATRN_HUMAN	133701.56191999995, 141428.76479999968, 158536.87623999876	0.237	ATRN, ATRN, ATRN	Tax_Id=9606 Isoform 3 of Attractin precursor, Tax_Id=9606 Isoform 2 of Attractin precursor, Attractin	143	34	0.93	64	10308	2+	1289.67	-0.002	1.55078	1	R.SEAAC'LAAGPGIR.C	614031	875158
12	1	sp|O75882-3|ATRN_HUMAN, sp|O75882-2|ATRN_HUMAN, sp|O75882|ATRN_HUMAN	133701.56191999995, 141428.76479999968, 158536.87623999876	0.237	ATRN, ATRN, ATRN	Tax_Id=9606 Isoform 3 of Attractin precursor, Tax_Id=9606 Isoform 2 of Attractin precursor, Attractin	143	34	0.93	64	11269	2+	1599.76	0.009	5.62583	1	R.LTGSSGFVTDGPGNYK.Y
12	1	sp|O75882-3|ATRN_HUMAN, sp|O75882-2|ATRN_HUMAN, sp|O75882|ATRN_HUMAN	133701.56191999995, 141428.76479999968, 158536.87623999876	0.237	ATRN, ATRN, ATRN	Tax_Id=9606 Isoform 3 of Attractin precursor, Tax_Id=9606 Isoform 2 of Attractin precursor, Attractin	143	34	0.93	64	11761	2+	1691.73	0.013	7.68446	1	R.SCALDQNCQWEPR.N	490125	623596
12	1	sp|O75882-3|ATRN_HUMAN, sp|O75882-2|ATRN_HUMAN, sp|O75882|ATRN_HUMAN	133701.56191999995, 141428.76479999968, 158536.87623999876	0.237	ATRN, ATRN, ATRN	Tax_Id=9606 Isoform 3 of Attractin precursor, Tax_Id=9606 Isoform 2 of Attractin precursor, Attractin	143	34	0.93	64	11809	2+	1697.76	-0.005	2.94505	1	R.SC'ALDQNC'QWEPR.N	490125	623596
12	1	sp|O75882-3|ATRN_HUMAN, sp|O75882-2|ATRN_HUMAN, sp|O75882|ATRN_HUMAN	133701.56191999995, 141428.76479999968, 158536.87623999876	0.237	ATRN, ATRN, ATRN	Tax_Id=9606 Isoform 3 of Attractin precursor, Tax_Id=9606 Isoform 2 of Attractin precursor, Attractin	143	34	0.93	64	13199	2+	1390.7	-0.001	0.719064	1	K.C'TWLIEGQPNR.I	646957	770177
12	1	sp|O75882-3|ATRN_HUMAN, sp|O75882-2|ATRN_HUMAN, sp|O75882|ATRN_HUMAN	133701.56191999995, 141428.76479999968, 158536.87623999876	0.237	ATRN, ATRN, ATRN	Tax_Id=9606 Isoform 3 of Attractin precursor, Tax_Id=9606 Isoform 2 of Attractin precursor, Attractin	143	34	0.93	64	14352	2+	1169.55	0.008	6.84023	0.9984	R.DLDM"FINASK.N
12	1	sp|O75882-3|ATRN_HUMAN, sp|O75882-2|ATRN_HUMAN, sp|O75882|ATRN_HUMAN	133701.56191999995, 141428.76479999968, 158536.87623999876	0.237	ATRN, ATRN, ATRN	Tax_Id=9606 Isoform 3 of Attractin precursor, Tax_Id=9606 Isoform 2 of Attractin precursor, Attractin	143	34	0.93	64	14486	2+	1169.55	0.009	7.69526	0.9999	R.DLDM"FINASK.N
12	1	sp|O75882-3|ATRN_HUMAN, sp|O75882-2|ATRN_HUMAN, sp|O75882|ATRN_HUMAN	133701.56191999995, 141428.76479999968, 158536.87623999876	0.237	ATRN, ATRN, ATRN	Tax_Id=9606 Isoform 3 of Attractin precursor, Tax_Id=9606 Isoform 2 of Attractin precursor, Attractin	143	34	0.93	64	15180	2+	1901.9	0.014	7.36105	0.9987	R.YYTAINFVATPDEQNR.D
12	1	sp|O75882-3|ATRN_HUMAN, sp|O75882-2|ATRN_HUMAN, sp|O75882|ATRN_HUMAN	133701.56191999995, 141428.76479999968, 158536.87623999876	0.237	ATRN, ATRN, ATRN	Tax_Id=9606 Isoform 3 of Attractin precursor, Tax_Id=9606 Isoform 2 of Attractin precursor, Attractin	143	34	0.93	64	15707	2+	1153.56	0.003	2.60065	0.9998	R.DLDMFINASK.N
12	1	sp|O75882-3|ATRN_HUMAN, sp|O75882-2|ATRN_HUMAN, sp|O75882|ATRN_HUMAN	133701.56191999995, 141428.76479999968, 158536.87623999876	0.237	ATRN, ATRN, ATRN	Tax_Id=9606 Isoform 3 of Attractin precursor, Tax_Id=9606 Isoform 2 of Attractin precursor, Attractin	143	34	0.93	64	15887	2+	1901.75	0.014	7.36164	0.9999	K.CFSSDFM"AYDIACDR.W	68447.2	81279.2
12	1	sp|O75882-3|ATRN_HUMAN, sp|O75882-2|ATRN_HUMAN, sp|O75882|ATRN_HUMAN	133701.56191999995, 141428.76479999968, 158536.87623999876	0.237	ATRN, ATRN, ATRN	Tax_Id=9606 Isoform 3 of Attractin precursor, Tax_Id=9606 Isoform 2 of Attractin precursor, Attractin	143	34	0.93	64	16334	2+	1528.73	0.011	7.19549	1	R.YDVDTQM"WTILK.D
12	1	sp|O75882-3|ATRN_HUMAN, sp|O75882-2|ATRN_HUMAN, sp|O75882|ATRN_HUMAN	133701.56191999995, 141428.76479999968, 158536.87623999876	0.237	ATRN, ATRN, ATRN	Tax_Id=9606 Isoform 3 of Attractin precursor, Tax_Id=9606 Isoform 2 of Attractin precursor, Attractin	143	34	0.93	64	7218	2+	1007.53	0.002	1.98505	0.6183	R.ALYVHGGYK.A
12	1	sp|O75882-3|ATRN_HUMAN, sp|O75882-2|ATRN_HUMAN, sp|O75882|ATRN_HUMAN	133701.56191999995, 141428.76479999968, 158536.87623999876	0.237	ATRN, ATRN, ATRN	Tax_Id=9606 Isoform 3 of Attractin precursor, Tax_Id=9606 Isoform 2 of Attractin precursor, Attractin	143	34	0.93	64	8877	2+	1221.51	-0.003	2.45598	0.6639	K.DNPMYYC'NK.K	96976.8	115834
12	1	sp|O75882-3|ATRN_HUMAN, sp|O75882-2|ATRN_HUMAN, sp|O75882|ATRN_HUMAN	133701.56191999995, 141428.76479999968, 158536.87623999876	0.237	ATRN, ATRN, ATRN	Tax_Id=9606 Isoform 3 of Attractin precursor, Tax_Id=9606 Isoform 2 of Attractin precursor, Attractin	143	34	0.93	64	8899	2+	1218.49	0.006	4.92412	0.9725	K.DNPMYYCNK.K	96976.8	115834
12	1	sp|O75882-3|ATRN_HUMAN, sp|O75882-2|ATRN_HUMAN, sp|O75882|ATRN_HUMAN	133701.56191999995, 141428.76479999968, 158536.87623999876	0.237	ATRN, ATRN, ATRN	Tax_Id=9606 Isoform 3 of Attractin precursor, Tax_Id=9606 Isoform 2 of Attractin precursor, Attractin	143	34	0.93	64	9204	2+	865.441	0	0	0.8019	R.LADDLYR.Y
12	1	sp|O75882-3|ATRN_HUMAN, sp|O75882-2|ATRN_HUMAN, sp|O75882|ATRN_HUMAN	133701.56191999995, 141428.76479999968, 158536.87623999876	0.237	ATRN, ATRN, ATRN	Tax_Id=9606 Isoform 3 of Attractin precursor, Tax_Id=9606 Isoform 2 of Attractin precursor, Attractin	143	34	0.93	64	9676	2+	1536.64	0.009	5.85693	0.9993	K.GDECQLCEVENR.Y	255828	332459
12	1	sp|O75882-3|ATRN_HUMAN, sp|O75882-2|ATRN_HUMAN, sp|O75882|ATRN_HUMAN	133701.56191999995, 141428.76479999968, 158536.87623999876	0.237	ATRN, ATRN, ATRN	Tax_Id=9606 Isoform 3 of Attractin precursor, Tax_Id=9606 Isoform 2 of Attractin precursor, Attractin	143	34	0.93	64	10263	2+	1289.67	-0.001	0.775392	1	R.SEAAC'LAAGPGIR.C	221334	338110
12	1	sp|O75882-3|ATRN_HUMAN, sp|O75882-2|ATRN_HUMAN, sp|O75882|ATRN_HUMAN	133701.56191999995, 141428.76479999968, 158536.87623999876	0.237	ATRN, ATRN, ATRN	Tax_Id=9606 Isoform 3 of Attractin precursor, Tax_Id=9606 Isoform 2 of Attractin precursor, Attractin	143	34	0.93	64	10303	2+	1286.65	1.001	0.777211	0.9999	R.SEAACLAAGPGIR.C	221334	338110
12	1	sp|O75882-3|ATRN_HUMAN, sp|O75882-2|ATRN_HUMAN, sp|O75882|ATRN_HUMAN	133701.56191999995, 141428.76479999968, 158536.87623999876	0.237	ATRN, ATRN, ATRN	Tax_Id=9606 Isoform 3 of Attractin precursor, Tax_Id=9606 Isoform 2 of Attractin precursor, Attractin	143	34	0.93	64	11227	2+	1599.76	0.008	5.00073	1	R.LTGSSGFVTDGPGNYK.Y
12	1	sp|O75882-3|ATRN_HUMAN, sp|O75882-2|ATRN_HUMAN, sp|O75882|ATRN_HUMAN	133701.56191999995, 141428.76479999968, 158536.87623999876	0.237	ATRN, ATRN, ATRN	Tax_Id=9606 Isoform 3 of Attractin precursor, Tax_Id=9606 Isoform 2 of Attractin precursor, Attractin	143	34	0.93	64	11652	2+	1691.73	0.007	4.13778	0.9999	R.SCALDQNCQWEPR.N	307888	408881
12	1	sp|O75882-3|ATRN_HUMAN, sp|O75882-2|ATRN_HUMAN, sp|O75882|ATRN_HUMAN	133701.56191999995, 141428.76479999968, 158536.87623999876	0.237	ATRN, ATRN, ATRN	Tax_Id=9606 Isoform 3 of Attractin precursor, Tax_Id=9606 Isoform 2 of Attractin precursor, Attractin	143	34	0.93	64	11681	2+	1694.75	0.007	4.13041	0.9696	R.SCALDQNC'QWEPR.N
12	1	sp|O75882-3|ATRN_HUMAN, sp|O75882-2|ATRN_HUMAN, sp|O75882|ATRN_HUMAN	133701.56191999995, 141428.76479999968, 158536.87623999876	0.237	ATRN, ATRN, ATRN	Tax_Id=9606 Isoform 3 of Attractin precursor, Tax_Id=9606 Isoform 2 of Attractin precursor, Attractin	143	34	0.93	64	11699	2+	1697.76	-0.007	4.12307	1	R.SC'ALDQNC'QWEPR.N	307888	408881
12	1	sp|O75882-3|ATRN_HUMAN, sp|O75882-2|ATRN_HUMAN, sp|O75882|ATRN_HUMAN	133701.56191999995, 141428.76479999968, 158536.87623999876	0.237	ATRN, ATRN, ATRN	Tax_Id=9606 Isoform 3 of Attractin precursor, Tax_Id=9606 Isoform 2 of Attractin precursor, Attractin	143	34	0.93	64	11893	2+	1410.77	0.009	6.37949	0.9968	R.NHNALLASLTTQK.K
12	1	sp|O75882-3|ATRN_HUMAN, sp|O75882-2|ATRN_HUMAN, sp|O75882|ATRN_HUMAN	133701.56191999995, 141428.76479999968, 158536.87623999876	0.237	ATRN, ATRN, ATRN	Tax_Id=9606 Isoform 3 of Attractin precursor, Tax_Id=9606 Isoform 2 of Attractin precursor, Attractin	143	34	0.93	64	13234	2+	1387.68	1.014	10.0888	0.9619	K.CTWLIEGQPNR.I	271878	233619
12	1	sp|O75882-3|ATRN_HUMAN, sp|O75882-2|ATRN_HUMAN, sp|O75882|ATRN_HUMAN	133701.56191999995, 141428.76479999968, 158536.87623999876	0.237	ATRN, ATRN, ATRN	Tax_Id=9606 Isoform 3 of Attractin precursor, Tax_Id=9606 Isoform 2 of Attractin precursor, Attractin	143	34	0.93	64	14318	2+	1169.55	0.007	5.9852	0.9998	R.DLDM"FINASK.N
12	1	sp|O75882-3|ATRN_HUMAN, sp|O75882-2|ATRN_HUMAN, sp|O75882|ATRN_HUMAN	133701.56191999995, 141428.76479999968, 158536.87623999876	0.237	ATRN, ATRN, ATRN	Tax_Id=9606 Isoform 3 of Attractin precursor, Tax_Id=9606 Isoform 2 of Attractin precursor, Attractin	143	34	0.93	64	15038	2+	1901.9	0.012	6.30947	0.9918	R.YYTAINFVATPDEQNR.D
12	1	sp|O75882-3|ATRN_HUMAN, sp|O75882-2|ATRN_HUMAN, sp|O75882|ATRN_HUMAN	133701.56191999995, 141428.76479999968, 158536.87623999876	0.237	ATRN, ATRN, ATRN	Tax_Id=9606 Isoform 3 of Attractin precursor, Tax_Id=9606 Isoform 2 of Attractin precursor, Attractin	143	34	0.93	64	15455	2+	1153.56	0.004	3.46754	0.9997	R.DLDMFINASK.N
12	1	sp|O75882-3|ATRN_HUMAN, sp|O75882-2|ATRN_HUMAN, sp|O75882|ATRN_HUMAN	133701.56191999995, 141428.76479999968, 158536.87623999876	0.237	ATRN, ATRN, ATRN	Tax_Id=9606 Isoform 3 of Attractin precursor, Tax_Id=9606 Isoform 2 of Attractin precursor, Attractin	143	34	0.93	64	15644	2+	1901.75	0.01	5.25831	0.9954	K.CFSSDFM"AYDIACDR.W	48851.8	64112.6
12	1	sp|O75882-3|ATRN_HUMAN, sp|O75882-2|ATRN_HUMAN, sp|O75882|ATRN_HUMAN	133701.56191999995, 141428.76479999968, 158536.87623999876	0.237	ATRN, ATRN, ATRN	Tax_Id=9606 Isoform 3 of Attractin precursor, Tax_Id=9606 Isoform 2 of Attractin precursor, Attractin	143	34	0.93	64	16167	2+	1528.73	-1.046	30.0902	0.9989	R.YDVDTQM"WTILK.D
12	1	sp|O75882-3|ATRN_HUMAN, sp|O75882-2|ATRN_HUMAN, sp|O75882|ATRN_HUMAN	133701.56191999995, 141428.76479999968, 158536.87623999876	0.237	ATRN, ATRN, ATRN	Tax_Id=9606 Isoform 3 of Attractin precursor, Tax_Id=9606 Isoform 2 of Attractin precursor, Attractin	143	34	0.93	64	17870	2+	1155.69	0.006	5.19171	0.9939	K.LTLTPWVGLR.K
12	1	sp|O75882-3|ATRN_HUMAN, sp|O75882-2|ATRN_HUMAN, sp|O75882|ATRN_HUMAN	133701.56191999995, 141428.76479999968, 158536.87623999876	0.237	ATRN, ATRN, ATRN	Tax_Id=9606 Isoform 3 of Attractin precursor, Tax_Id=9606 Isoform 2 of Attractin precursor, Attractin	143	34	0.93	64	19334	3+	2933.48	0.967	11.2494	0.9615	R.NQEC'IALPENIC'GIGWHLVGNSC'LK.I	91514.8	147930
12	1	sp|O75882-3|ATRN_HUMAN, sp|O75882-2|ATRN_HUMAN, sp|O75882|ATRN_HUMAN	133701.56191999995, 141428.76479999968, 158536.87623999876	0.237	ATRN, ATRN, ATRN	Tax_Id=9606 Isoform 3 of Attractin precursor, Tax_Id=9606 Isoform 2 of Attractin precursor, Attractin	143	34	0.93	64	5434	2+	1126.52	0.007	6.21381	0.9788	R.IMQSSQSMSK.L
12	1	sp|O75882-3|ATRN_HUMAN, sp|O75882-2|ATRN_HUMAN, sp|O75882|ATRN_HUMAN	133701.56191999995, 141428.76479999968, 158536.87623999876	0.237	ATRN, ATRN, ATRN	Tax_Id=9606 Isoform 3 of Attractin precursor, Tax_Id=9606 Isoform 2 of Attractin precursor, Attractin	143	34	0.93	64	9957	2+	1542.68	-0.008	5.18578	1	K.GDEC'QLC'EVENR.Y	179901	165991
12	1	sp|O75882-3|ATRN_HUMAN, sp|O75882-2|ATRN_HUMAN, sp|O75882|ATRN_HUMAN	133701.56191999995, 141428.76479999968, 158536.87623999876	0.237	ATRN, ATRN, ATRN	Tax_Id=9606 Isoform 3 of Attractin precursor, Tax_Id=9606 Isoform 2 of Attractin precursor, Attractin	143	34	0.93	64	5502	2+	1126.52	0.006	5.32612	0.9971	R.IMQSSQSMSK.L
12	1	sp|O75882-3|ATRN_HUMAN, sp|O75882-2|ATRN_HUMAN, sp|O75882|ATRN_HUMAN	133701.56191999995, 141428.76479999968, 158536.87623999876	0.237	ATRN, ATRN, ATRN	Tax_Id=9606 Isoform 3 of Attractin precursor, Tax_Id=9606 Isoform 2 of Attractin precursor, Attractin	143	34	0.93	64	6482	2+	886.51	0.005	5.64009	0.9105	R.SVNNVVVR.Y
12	1	sp|O75882-3|ATRN_HUMAN, sp|O75882-2|ATRN_HUMAN, sp|O75882|ATRN_HUMAN	133701.56191999995, 141428.76479999968, 158536.87623999876	0.237	ATRN, ATRN, ATRN	Tax_Id=9606 Isoform 3 of Attractin precursor, Tax_Id=9606 Isoform 2 of Attractin precursor, Attractin	143	34	0.93	64	9913	2+	1542.68	-0.007	4.53756	0.9999	K.GDEC'QLC'EVENR.Y	284432	324555
12	1	sp|O75882-3|ATRN_HUMAN, sp|O75882-2|ATRN_HUMAN, sp|O75882|ATRN_HUMAN	133701.56191999995, 141428.76479999968, 158536.87623999876	0.237	ATRN, ATRN, ATRN	Tax_Id=9606 Isoform 3 of Attractin precursor, Tax_Id=9606 Isoform 2 of Attractin precursor, Attractin	143	34	0.93	64	10172	3+	2193.96	-0.015	6.83696	0.8089	K.GEAC'DIPHC'TDNC'GFPHR.G	4.26215e+06	623371
12	1	sp|O75882-3|ATRN_HUMAN, sp|O75882-2|ATRN_HUMAN, sp|O75882|ATRN_HUMAN	133701.56191999995, 141428.76479999968, 158536.87623999876	0.237	ATRN, ATRN, ATRN	Tax_Id=9606 Isoform 3 of Attractin precursor, Tax_Id=9606 Isoform 2 of Attractin precursor, Attractin	143	34	0.93	64	10223	2+	2193.96	-0.016	7.29276	1	K.GEAC'DIPHC'TDNC'GFPHR.G	1.64469e+06	93209.8
12	1	sp|O75882-3|ATRN_HUMAN, sp|O75882-2|ATRN_HUMAN, sp|O75882|ATRN_HUMAN	133701.56191999995, 141428.76479999968, 158536.87623999876	0.237	ATRN, ATRN, ATRN	Tax_Id=9606 Isoform 3 of Attractin precursor, Tax_Id=9606 Isoform 2 of Attractin precursor, Attractin	143	34	0.93	64	13425	2+	1390.7	0.995	3.59532	0.6338	K.C'TWLIEGQPNR.I	6718824	1.1074e+06
12	1	sp|O75882-3|ATRN_HUMAN, sp|O75882-2|ATRN_HUMAN, sp|O75882|ATRN_HUMAN	133701.56191999995, 141428.76479999968, 158536.87623999876	0.237	ATRN, ATRN, ATRN	Tax_Id=9606 Isoform 3 of Attractin precursor, Tax_Id=9606 Isoform 2 of Attractin precursor, Attractin	143	34	0.93	64	13575	2+	1390.7	0.955	32.3579	0.9994	K.C'TWLIEGQPNR.I
12	1	sp|O75882-3|ATRN_HUMAN, sp|O75882-2|ATRN_HUMAN, sp|O75882|ATRN_HUMAN	133701.56191999995, 141428.76479999968, 158536.87623999876	0.237	ATRN, ATRN, ATRN	Tax_Id=9606 Isoform 3 of Attractin precursor, Tax_Id=9606 Isoform 2 of Attractin precursor, Attractin	143	34	0.93	64	15736	2+	1901.9	0.015	7.88684	0.9998	R.YYTAINFVATPDEQNR.D
12	1	sp|O75882-3|ATRN_HUMAN, sp|O75882-2|ATRN_HUMAN, sp|O75882|ATRN_HUMAN	133701.56191999995, 141428.76479999968, 158536.87623999876	0.237	ATRN, ATRN, ATRN	Tax_Id=9606 Isoform 3 of Attractin precursor, Tax_Id=9606 Isoform 2 of Attractin precursor, Attractin	143	34	0.93	64	5018	2+	1126.52	0.006	5.32612	0.9973	R.IMQSSQSMSK.L
12	1	sp|O75882-3|ATRN_HUMAN, sp|O75882-2|ATRN_HUMAN, sp|O75882|ATRN_HUMAN	133701.56191999995, 141428.76479999968, 158536.87623999876	0.237	ATRN, ATRN, ATRN	Tax_Id=9606 Isoform 3 of Attractin precursor, Tax_Id=9606 Isoform 2 of Attractin precursor, Attractin	143	34	0.93	64	6049	2+	886.51	0.005	5.64009	0.8659	R.SVNNVVVR.Y
12	1	sp|O75882-3|ATRN_HUMAN, sp|O75882-2|ATRN_HUMAN, sp|O75882|ATRN_HUMAN	133701.56191999995, 141428.76479999968, 158536.87623999876	0.237	ATRN, ATRN, ATRN	Tax_Id=9606 Isoform 3 of Attractin precursor, Tax_Id=9606 Isoform 2 of Attractin precursor, Attractin	143	34	0.93	64	6388	2+	847.442	0.005	5.90011	0.6209	R.YQGNPLR.G
12	1	sp|O75882-3|ATRN_HUMAN, sp|O75882-2|ATRN_HUMAN, sp|O75882|ATRN_HUMAN	133701.56191999995, 141428.76479999968, 158536.87623999876	0.237	ATRN, ATRN, ATRN	Tax_Id=9606 Isoform 3 of Attractin precursor, Tax_Id=9606 Isoform 2 of Attractin precursor, Attractin	143	34	0.93	64	8516	2+	1221.51	-0.003	2.45598	0.9831	K.DNPMYYC'NK.K	463225	528173
12	1	sp|O75882-3|ATRN_HUMAN, sp|O75882-2|ATRN_HUMAN, sp|O75882|ATRN_HUMAN	133701.56191999995, 141428.76479999968, 158536.87623999876	0.237	ATRN, ATRN, ATRN	Tax_Id=9606 Isoform 3 of Attractin precursor, Tax_Id=9606 Isoform 2 of Attractin precursor, Attractin	143	34	0.93	64	8558	2+	1051.56	0.008	7.60777	0.9997	R.YGHSLALYK.D
12	1	sp|O75882-3|ATRN_HUMAN, sp|O75882-2|ATRN_HUMAN, sp|O75882|ATRN_HUMAN	133701.56191999995, 141428.76479999968, 158536.87623999876	0.237	ATRN, ATRN, ATRN	Tax_Id=9606 Isoform 3 of Attractin precursor, Tax_Id=9606 Isoform 2 of Attractin precursor, Attractin	143	34	0.93	64	8586	2+	1218.49	0.008	6.56549	0.9626	K.DNPMYYCNK.K	463225	528173
12	1	sp|O75882-3|ATRN_HUMAN, sp|O75882-2|ATRN_HUMAN, sp|O75882|ATRN_HUMAN	133701.56191999995, 141428.76479999968, 158536.87623999876	0.237	ATRN, ATRN, ATRN	Tax_Id=9606 Isoform 3 of Attractin precursor, Tax_Id=9606 Isoform 2 of Attractin precursor, Attractin	143	34	0.93	64	8772	2+	865.441	0.004	4.62192	0.9983	R.LADDLYR.Y
12	1	sp|O75882-3|ATRN_HUMAN, sp|O75882-2|ATRN_HUMAN, sp|O75882|ATRN_HUMAN	133701.56191999995, 141428.76479999968, 158536.87623999876	0.237	ATRN, ATRN, ATRN	Tax_Id=9606 Isoform 3 of Attractin precursor, Tax_Id=9606 Isoform 2 of Attractin precursor, Attractin	143	34	0.93	64	9307	2+	1542.68	-0.007	4.53756	1	K.GDEC'QLC'EVENR.Y	1.1814e+06	977475
12	1	sp|O75882-3|ATRN_HUMAN, sp|O75882-2|ATRN_HUMAN, sp|O75882|ATRN_HUMAN	133701.56191999995, 141428.76479999968, 158536.87623999876	0.237	ATRN, ATRN, ATRN	Tax_Id=9606 Isoform 3 of Attractin precursor, Tax_Id=9606 Isoform 2 of Attractin precursor, Attractin	143	34	0.93	64	9559	2+	2193.96	-0.01	4.55797	1	K.GEAC'DIPHC'TDNC'GFPHR.G	339536	93050.3
12	1	sp|O75882-3|ATRN_HUMAN, sp|O75882-2|ATRN_HUMAN, sp|O75882|ATRN_HUMAN	133701.56191999995, 141428.76479999968, 158536.87623999876	0.237	ATRN, ATRN, ATRN	Tax_Id=9606 Isoform 3 of Attractin precursor, Tax_Id=9606 Isoform 2 of Attractin precursor, Attractin	143	34	0.93	64	9572	2+	2184.9	0.005	2.28843	0.999	K.GEACDIPHCTDNCGFPHR.G	339536	93050.3
12	1	sp|O75882-3|ATRN_HUMAN, sp|O75882-2|ATRN_HUMAN, sp|O75882|ATRN_HUMAN	133701.56191999995, 141428.76479999968, 158536.87623999876	0.237	ATRN, ATRN, ATRN	Tax_Id=9606 Isoform 3 of Attractin precursor, Tax_Id=9606 Isoform 2 of Attractin precursor, Attractin	143	34	0.93	64	9609	3+	2184.9	0.019	8.69605	0.8201	K.GEACDIPHCTDNCGFPHR.G	1.33044e+06	804906
12	1	sp|O75882-3|ATRN_HUMAN, sp|O75882-2|ATRN_HUMAN, sp|O75882|ATRN_HUMAN	133701.56191999995, 141428.76479999968, 158536.87623999876	0.237	ATRN, ATRN, ATRN	Tax_Id=9606 Isoform 3 of Attractin precursor, Tax_Id=9606 Isoform 2 of Attractin precursor, Attractin	143	34	0.93	64	9829	2+	1289.67	0	0	1	R.SEAAC'LAAGPGIR.C	1.33896e+06	1.61944e+06
12	1	sp|O75882-3|ATRN_HUMAN, sp|O75882-2|ATRN_HUMAN, sp|O75882|ATRN_HUMAN	133701.56191999995, 141428.76479999968, 158536.87623999876	0.237	ATRN, ATRN, ATRN	Tax_Id=9606 Isoform 3 of Attractin precursor, Tax_Id=9606 Isoform 2 of Attractin precursor, Attractin	143	34	0.93	64	10752	2+	1599.77	0.011	6.87601	1	R.LTGSSGFVTDGPGNYK.Y
12	1	sp|O75882-3|ATRN_HUMAN, sp|O75882-2|ATRN_HUMAN, sp|O75882|ATRN_HUMAN	133701.56191999995, 141428.76479999968, 158536.87623999876	0.237	ATRN, ATRN, ATRN	Tax_Id=9606 Isoform 3 of Attractin precursor, Tax_Id=9606 Isoform 2 of Attractin precursor, Attractin	143	34	0.93	64	10809	3+	1840.96	0.011	5.97515	0.9952	R.WSVLPRPDLHHDVNR.F
12	1	sp|O75882-3|ATRN_HUMAN, sp|O75882-2|ATRN_HUMAN, sp|O75882|ATRN_HUMAN	133701.56191999995, 141428.76479999968, 158536.87623999876	0.237	ATRN, ATRN, ATRN	Tax_Id=9606 Isoform 3 of Attractin precursor, Tax_Id=9606 Isoform 2 of Attractin precursor, Attractin	143	34	0.93	64	11049	2+	1410.77	-0.143	101.363	0.83	R.NHNALLASLTTQK.K
12	1	sp|O75882-3|ATRN_HUMAN, sp|O75882-2|ATRN_HUMAN, sp|O75882|ATRN_HUMAN	133701.56191999995, 141428.76479999968, 158536.87623999876	0.237	ATRN, ATRN, ATRN	Tax_Id=9606 Isoform 3 of Attractin precursor, Tax_Id=9606 Isoform 2 of Attractin precursor, Attractin	143	34	0.93	64	11274	2+	1691.73	0.009	5.32001	1	R.SCALDQNCQWEPR.N	1.2757e+06	1.37904e+06
12	1	sp|O75882-3|ATRN_HUMAN, sp|O75882-2|ATRN_HUMAN, sp|O75882|ATRN_HUMAN	133701.56191999995, 141428.76479999968, 158536.87623999876	0.237	ATRN, ATRN, ATRN	Tax_Id=9606 Isoform 3 of Attractin precursor, Tax_Id=9606 Isoform 2 of Attractin precursor, Attractin	143	34	0.93	64	11287	2+	1697.76	-0.004	2.35604	1	R.SC'ALDQNC'QWEPR.N	1.26041e+06	1.37645e+06
12	1	sp|O75882-3|ATRN_HUMAN, sp|O75882-2|ATRN_HUMAN, sp|O75882|ATRN_HUMAN	133701.56191999995, 141428.76479999968, 158536.87623999876	0.237	ATRN, ATRN, ATRN	Tax_Id=9606 Isoform 3 of Attractin precursor, Tax_Id=9606 Isoform 2 of Attractin precursor, Attractin	143	34	0.93	64	11306	2+	1694.74	-0.012	7.08071	0.9463	R.SCALDQNC'QWEPR.N
12	1	sp|O75882-3|ATRN_HUMAN, sp|O75882-2|ATRN_HUMAN, sp|O75882|ATRN_HUMAN	133701.56191999995, 141428.76479999968, 158536.87623999876	0.237	ATRN, ATRN, ATRN	Tax_Id=9606 Isoform 3 of Attractin precursor, Tax_Id=9606 Isoform 2 of Attractin precursor, Attractin	143	34	0.93	64	12625	2+	1390.7	0.995	3.59532	0.9998	K.C'TWLIEGQPNR.I	3.09148e+06	2.90453e+06
12	1	sp|O75882-3|ATRN_HUMAN, sp|O75882-2|ATRN_HUMAN, sp|O75882|ATRN_HUMAN	133701.56191999995, 141428.76479999968, 158536.87623999876	0.237	ATRN, ATRN, ATRN	Tax_Id=9606 Isoform 3 of Attractin precursor, Tax_Id=9606 Isoform 2 of Attractin precursor, Attractin	143	34	0.93	64	12649	2+	1387.68	1.014	10.0888	0.9998	K.CTWLIEGQPNR.I	3.09148e+06	2.90453e+06
12	1	sp|O75882-3|ATRN_HUMAN, sp|O75882-2|ATRN_HUMAN, sp|O75882|ATRN_HUMAN	133701.56191999995, 141428.76479999968, 158536.87623999876	0.237	ATRN, ATRN, ATRN	Tax_Id=9606 Isoform 3 of Attractin precursor, Tax_Id=9606 Isoform 2 of Attractin precursor, Attractin	143	34	0.93	64	13552	3+	2883.39	0.014	4.85539	1	K.NTWSILHTQGALVQGGYGHSSVYDHR.T
12	1	sp|O75882-3|ATRN_HUMAN, sp|O75882-2|ATRN_HUMAN, sp|O75882|ATRN_HUMAN	133701.56191999995, 141428.76479999968, 158536.87623999876	0.237	ATRN, ATRN, ATRN	Tax_Id=9606 Isoform 3 of Attractin precursor, Tax_Id=9606 Isoform 2 of Attractin precursor, Attractin	143	34	0.93	64	14038	2+	1169.55	0.006	5.13018	0.9995	R.DLDM"FINASK.N
12	1	sp|O75882-3|ATRN_HUMAN, sp|O75882-2|ATRN_HUMAN, sp|O75882|ATRN_HUMAN	133701.56191999995, 141428.76479999968, 158536.87623999876	0.237	ATRN, ATRN, ATRN	Tax_Id=9606 Isoform 3 of Attractin precursor, Tax_Id=9606 Isoform 2 of Attractin precursor, Attractin	143	34	0.93	64	14168	2+	1169.55	0.007	5.9852	0.9999	R.DLDM"FINASK.N
12	1	sp|O75882-3|ATRN_HUMAN, sp|O75882-2|ATRN_HUMAN, sp|O75882|ATRN_HUMAN	133701.56191999995, 141428.76479999968, 158536.87623999876	0.237	ATRN, ATRN, ATRN	Tax_Id=9606 Isoform 3 of Attractin precursor, Tax_Id=9606 Isoform 2 of Attractin precursor, Attractin	143	34	0.93	64	14890	2+	1901.9	0.011	5.78368	1	R.YYTAINFVATPDEQNR.D
12	1	sp|O75882-3|ATRN_HUMAN, sp|O75882-2|ATRN_HUMAN, sp|O75882|ATRN_HUMAN	133701.56191999995, 141428.76479999968, 158536.87623999876	0.237	ATRN, ATRN, ATRN	Tax_Id=9606 Isoform 3 of Attractin precursor, Tax_Id=9606 Isoform 2 of Attractin precursor, Attractin	143	34	0.93	64	16178	2+	1528.73	0.011	7.19549	1	R.YDVDTQM"WTILK.D
12	1	sp|O75882-3|ATRN_HUMAN, sp|O75882-2|ATRN_HUMAN, sp|O75882|ATRN_HUMAN	133701.56191999995, 141428.76479999968, 158536.87623999876	0.237	ATRN, ATRN, ATRN	Tax_Id=9606 Isoform 3 of Attractin precursor, Tax_Id=9606 Isoform 2 of Attractin precursor, Attractin	143	34	0.93	64	16932	2+	1885.76	0.013	6.89379	1	K.CFSSDFMAYDIACDR.W	347087	387136
12	1	sp|O75882-3|ATRN_HUMAN, sp|O75882-2|ATRN_HUMAN, sp|O75882|ATRN_HUMAN	133701.56191999995, 141428.76479999968, 158536.87623999876	0.237	ATRN, ATRN, ATRN	Tax_Id=9606 Isoform 3 of Attractin precursor, Tax_Id=9606 Isoform 2 of Attractin precursor, Attractin	143	34	0.93	64	18763	2+	1512.74	0.013	8.59368	0.9979	R.YDVDTQMWTILK.D
12	1	sp|O75882-3|ATRN_HUMAN, sp|O75882-2|ATRN_HUMAN, sp|O75882|ATRN_HUMAN	133701.56191999995, 141428.76479999968, 158536.87623999876	0.237	ATRN, ATRN, ATRN	Tax_Id=9606 Isoform 3 of Attractin precursor, Tax_Id=9606 Isoform 2 of Attractin precursor, Attractin	143	34	0.93	64	18894	2+	1512.74	0.012	7.93263	1	R.YDVDTQMWTILK.D
12	1	sp|O75882-3|ATRN_HUMAN, sp|O75882-2|ATRN_HUMAN, sp|O75882|ATRN_HUMAN	133701.56191999995, 141428.76479999968, 158536.87623999876	0.237	ATRN, ATRN, ATRN	Tax_Id=9606 Isoform 3 of Attractin precursor, Tax_Id=9606 Isoform 2 of Attractin precursor, Attractin	143	34	0.93	64	4720	2+	1126.52	0.005	4.43844	1	R.IMQSSQSMSK.L
12	1	sp|O75882-3|ATRN_HUMAN, sp|O75882-2|ATRN_HUMAN, sp|O75882|ATRN_HUMAN	133701.56191999995, 141428.76479999968, 158536.87623999876	0.237	ATRN, ATRN, ATRN	Tax_Id=9606 Isoform 3 of Attractin precursor, Tax_Id=9606 Isoform 2 of Attractin precursor, Attractin	143	34	0.93	64	5775	2+	886.51	0.004	4.51207	0.9652	R.SVNNVVVR.Y
12	1	sp|O75882-3|ATRN_HUMAN, sp|O75882-2|ATRN_HUMAN, sp|O75882|ATRN_HUMAN	133701.56191999995, 141428.76479999968, 158536.87623999876	0.237	ATRN, ATRN, ATRN	Tax_Id=9606 Isoform 3 of Attractin precursor, Tax_Id=9606 Isoform 2 of Attractin precursor, Attractin	143	34	0.93	64	6101	2+	847.442	0.006	7.08013	0.9995	R.YQGNPLR.G
12	1	sp|O75882-3|ATRN_HUMAN, sp|O75882-2|ATRN_HUMAN, sp|O75882|ATRN_HUMAN	133701.56191999995, 141428.76479999968, 158536.87623999876	0.237	ATRN, ATRN, ATRN	Tax_Id=9606 Isoform 3 of Attractin precursor, Tax_Id=9606 Isoform 2 of Attractin precursor, Attractin	143	34	0.93	64	8276	2+	1051.56	0.007	6.65679	1	R.YGHSLALYK.D
12	1	sp|O75882-3|ATRN_HUMAN, sp|O75882-2|ATRN_HUMAN, sp|O75882|ATRN_HUMAN	133701.56191999995, 141428.76479999968, 158536.87623999876	0.237	ATRN, ATRN, ATRN	Tax_Id=9606 Isoform 3 of Attractin precursor, Tax_Id=9606 Isoform 2 of Attractin precursor, Attractin	143	34	0.93	64	8291	2+	1221.51	0	0	0.994	K.DNPMYYC'NK.K	423202	554198
12	1	sp|O75882-3|ATRN_HUMAN, sp|O75882-2|ATRN_HUMAN, sp|O75882|ATRN_HUMAN	133701.56191999995, 141428.76479999968, 158536.87623999876	0.237	ATRN, ATRN, ATRN	Tax_Id=9606 Isoform 3 of Attractin precursor, Tax_Id=9606 Isoform 2 of Attractin precursor, Attractin	143	34	0.93	64	8489	2+	865.441	0.005	5.7774	0.9921	R.LADDLYR.Y
12	1	sp|O75882-3|ATRN_HUMAN, sp|O75882-2|ATRN_HUMAN, sp|O75882|ATRN_HUMAN	133701.56191999995, 141428.76479999968, 158536.87623999876	0.237	ATRN, ATRN, ATRN	Tax_Id=9606 Isoform 3 of Attractin precursor, Tax_Id=9606 Isoform 2 of Attractin precursor, Attractin	143	34	0.93	64	9266	2+	1542.68	-0.009	5.83401	1	K.GDEC'QLC'EVENR.Y	1.0202e+06	1341746
12	1	sp|O75882-3|ATRN_HUMAN, sp|O75882-2|ATRN_HUMAN, sp|O75882|ATRN_HUMAN	133701.56191999995, 141428.76479999968, 158536.87623999876	0.237	ATRN, ATRN, ATRN	Tax_Id=9606 Isoform 3 of Attractin precursor, Tax_Id=9606 Isoform 2 of Attractin precursor, Attractin	143	34	0.93	64	9460	3+	2193.96	-0.001	0.455797	0.8547	K.GEAC'DIPHC'TDNC'GFPHR.G	3.7706e+06	664785
12	1	sp|O75882-3|ATRN_HUMAN, sp|O75882-2|ATRN_HUMAN, sp|O75882|ATRN_HUMAN	133701.56191999995, 141428.76479999968, 158536.87623999876	0.237	ATRN, ATRN, ATRN	Tax_Id=9606 Isoform 3 of Attractin precursor, Tax_Id=9606 Isoform 2 of Attractin precursor, Attractin	143	34	0.93	64	9475	3+	2184.9	0.012	5.49224	0.9942	K.GEACDIPHCTDNCGFPHR.G	3.7706e+06	664785
12	1	sp|O75882-3|ATRN_HUMAN, sp|O75882-2|ATRN_HUMAN, sp|O75882|ATRN_HUMAN	133701.56191999995, 141428.76479999968, 158536.87623999876	0.237	ATRN, ATRN, ATRN	Tax_Id=9606 Isoform 3 of Attractin precursor, Tax_Id=9606 Isoform 2 of Attractin precursor, Attractin	143	34	0.93	64	9784	2+	1289.67	-0.002	1.55078	1	R.SEAAC'LAAGPGIR.C	1.21884e+06	1.60592e+06
12	1	sp|O75882-3|ATRN_HUMAN, sp|O75882-2|ATRN_HUMAN, sp|O75882|ATRN_HUMAN	133701.56191999995, 141428.76479999968, 158536.87623999876	0.237	ATRN, ATRN, ATRN	Tax_Id=9606 Isoform 3 of Attractin precursor, Tax_Id=9606 Isoform 2 of Attractin precursor, Attractin	143	34	0.93	64	10716	2+	1599.76	0.007	4.37564	1	R.LTGSSGFVTDGPGNYK.Y
12	1	sp|O75882-3|ATRN_HUMAN, sp|O75882-2|ATRN_HUMAN, sp|O75882|ATRN_HUMAN	133701.56191999995, 141428.76479999968, 158536.87623999876	0.237	ATRN, ATRN, ATRN	Tax_Id=9606 Isoform 3 of Attractin precursor, Tax_Id=9606 Isoform 2 of Attractin precursor, Attractin	143	34	0.93	64	11097	3+	1410.77	0.007	4.96183	0.9994	R.NHNALLASLTTQK.K
12	1	sp|O75882-3|ATRN_HUMAN, sp|O75882-2|ATRN_HUMAN, sp|O75882|ATRN_HUMAN	133701.56191999995, 141428.76479999968, 158536.87623999876	0.237	ATRN, ATRN, ATRN	Tax_Id=9606 Isoform 3 of Attractin precursor, Tax_Id=9606 Isoform 2 of Attractin precursor, Attractin	143	34	0.93	64	11140	2+	1691.73	0.01	5.91112	0.9952	R.SCALDQNCQWEPR.N	1.09271e+06	1.53199e+06
12	1	sp|O75882-3|ATRN_HUMAN, sp|O75882-2|ATRN_HUMAN, sp|O75882|ATRN_HUMAN	133701.56191999995, 141428.76479999968, 158536.87623999876	0.237	ATRN, ATRN, ATRN	Tax_Id=9606 Isoform 3 of Attractin precursor, Tax_Id=9606 Isoform 2 of Attractin precursor, Attractin	143	34	0.93	64	11214	2+	1697.76	-0.008	4.71208	1	R.SC'ALDQNC'QWEPR.N	1.0482e+06	1.46081e+06
12	1	sp|O75882-3|ATRN_HUMAN, sp|O75882-2|ATRN_HUMAN, sp|O75882|ATRN_HUMAN	133701.56191999995, 141428.76479999968, 158536.87623999876	0.237	ATRN, ATRN, ATRN	Tax_Id=9606 Isoform 3 of Attractin precursor, Tax_Id=9606 Isoform 2 of Attractin precursor, Attractin	143	34	0.93	64	12631	2+	1390.7	0.995	3.59532	0.9996	K.C'TWLIEGQPNR.I	1.40901e+06	1.40817e+06
12	1	sp|O75882-3|ATRN_HUMAN, sp|O75882-2|ATRN_HUMAN, sp|O75882|ATRN_HUMAN	133701.56191999995, 141428.76479999968, 158536.87623999876	0.237	ATRN, ATRN, ATRN	Tax_Id=9606 Isoform 3 of Attractin precursor, Tax_Id=9606 Isoform 2 of Attractin precursor, Attractin	143	34	0.93	64	12688	2+	1387.68	1.014	10.0888	0.9999	K.CTWLIEGQPNR.I	1.40901e+06	1.40817e+06
12	1	sp|O75882-3|ATRN_HUMAN, sp|O75882-2|ATRN_HUMAN, sp|O75882|ATRN_HUMAN	133701.56191999995, 141428.76479999968, 158536.87623999876	0.237	ATRN, ATRN, ATRN	Tax_Id=9606 Isoform 3 of Attractin precursor, Tax_Id=9606 Isoform 2 of Attractin precursor, Attractin	143	34	0.93	64	13799	3+	2883.39	1.013	4.50858	0.9984	K.NTWSILHTQGALVQGGYGHSSVYDHR.T
12	1	sp|O75882-3|ATRN_HUMAN, sp|O75882-2|ATRN_HUMAN, sp|O75882|ATRN_HUMAN	133701.56191999995, 141428.76479999968, 158536.87623999876	0.237	ATRN, ATRN, ATRN	Tax_Id=9606 Isoform 3 of Attractin precursor, Tax_Id=9606 Isoform 2 of Attractin precursor, Attractin	143	34	0.93	64	14043	2+	1169.55	0.005	4.27515	1	R.DLDM"FINASK.N
12	1	sp|O75882-3|ATRN_HUMAN, sp|O75882-2|ATRN_HUMAN, sp|O75882|ATRN_HUMAN	133701.56191999995, 141428.76479999968, 158536.87623999876	0.237	ATRN, ATRN, ATRN	Tax_Id=9606 Isoform 3 of Attractin precursor, Tax_Id=9606 Isoform 2 of Attractin precursor, Attractin	143	34	0.93	64	14175	2+	1169.55	0.006	5.13018	1	R.DLDM"FINASK.N
12	1	sp|O75882-3|ATRN_HUMAN, sp|O75882-2|ATRN_HUMAN, sp|O75882|ATRN_HUMAN	133701.56191999995, 141428.76479999968, 158536.87623999876	0.237	ATRN, ATRN, ATRN	Tax_Id=9606 Isoform 3 of Attractin precursor, Tax_Id=9606 Isoform 2 of Attractin precursor, Attractin	143	34	0.93	64	14954	2+	1901.9	0.012	6.30947	0.9979	R.YYTAINFVATPDEQNR.D
12	1	sp|O75882-3|ATRN_HUMAN, sp|O75882-2|ATRN_HUMAN, sp|O75882|ATRN_HUMAN	133701.56191999995, 141428.76479999968, 158536.87623999876	0.237	ATRN, ATRN, ATRN	Tax_Id=9606 Isoform 3 of Attractin precursor, Tax_Id=9606 Isoform 2 of Attractin precursor, Attractin	143	34	0.93	64	15388	2+	1153.56	-0.003	2.60065	0.9958	R.DLDMFINASK.N
12	1	sp|O75882-3|ATRN_HUMAN, sp|O75882-2|ATRN_HUMAN, sp|O75882|ATRN_HUMAN	133701.56191999995, 141428.76479999968, 158536.87623999876	0.237	ATRN, ATRN, ATRN	Tax_Id=9606 Isoform 3 of Attractin precursor, Tax_Id=9606 Isoform 2 of Attractin precursor, Attractin	143	34	0.93	64	15609	2+	1901.75	0.005	2.62916	0.987	K.CFSSDFM"AYDIACDR.W	106778	137695
12	1	sp|O75882-3|ATRN_HUMAN, sp|O75882-2|ATRN_HUMAN, sp|O75882|ATRN_HUMAN	133701.56191999995, 141428.76479999968, 158536.87623999876	0.237	ATRN, ATRN, ATRN	Tax_Id=9606 Isoform 3 of Attractin precursor, Tax_Id=9606 Isoform 2 of Attractin precursor, Attractin	143	34	0.93	64	16067	2+	1528.74	0.008	5.23308	1	R.YDVDTQM"WTILK.D
12	1	sp|O75882-3|ATRN_HUMAN, sp|O75882-2|ATRN_HUMAN, sp|O75882|ATRN_HUMAN	133701.56191999995, 141428.76479999968, 158536.87623999876	0.237	ATRN, ATRN, ATRN	Tax_Id=9606 Isoform 3 of Attractin precursor, Tax_Id=9606 Isoform 2 of Attractin precursor, Attractin	143	34	0.93	64	17302	2+	1891.79	-0.01	5.28599	1	K.C'FSSDFMAYDIAC'DR.W	401901	526846
13	1	sp|O95497|VNN1_HUMAN	57011.7	0.051	VNN1	Pantetheinase	3	2	2.45	2	6516	2+	1061.54	0.006	5.65218	0.9955	R.FGQTPVQER.L
13	1	sp|O95497|VNN1_HUMAN	57011.7	0.051	VNN1	Pantetheinase	3	2	2.45	2	7372	2+	1815.82	0	0	0.9993	K.TTNLNTC'GDSAETASTR.F	5667.51	14997.1
13	1	sp|O95497|VNN1_HUMAN	57011.7	0.051	VNN1	Pantetheinase	3	2	2.45	2	7351	2+	1815.82	0.003	1.65214	1	K.TTNLNTC'GDSAETASTR.F	4899.06	11097.5
14	1	sp|O95810|SDPR_HUMAN	47173.2	0.224	SDPR	Serum deprivation-response protein	14	7			5034	2+	971.516	0.005	5.1466	0.9973	K.QPVSGAVEGK.E
14	1	sp|O95810|SDPR_HUMAN	47173.2	0.224	SDPR	Serum deprivation-response protein	14	7			4975	2+	971.516	0.006	6.17592	0.9998	K.QPVSGAVEGK.E
14	1	sp|O95810|SDPR_HUMAN	47173.2	0.224	SDPR	Serum deprivation-response protein	14	7			7864	2+	954.489	0.004	4.19072	0.9969	K.Q^PVSGAVEGK.E
14	1	sp|O95810|SDPR_HUMAN	47173.2	0.224	SDPR	Serum deprivation-response protein	14	7			10514	2+	1604.71	0.012	7.478	1	R.YEGSYALTSEEAER.S
14	1	sp|O95810|SDPR_HUMAN	47173.2	0.224	SDPR	Serum deprivation-response protein	14	7			11801	2+	1777.87	0.013	7.31211	1	R.SDGDPVQPAVLQVHQTS.-
14	1	sp|O95810|SDPR_HUMAN	47173.2	0.224	SDPR	Serum deprivation-response protein	14	7			19423	2+	1962.06	0.013	6.6257	1	K.VLIFQEENEIPASVFVK.Q
14	1	sp|O95810|SDPR_HUMAN	47173.2	0.224	SDPR	Serum deprivation-response protein	14	7			10778	2+	1604.71	0.008	4.98533	1	R.YEGSYALTSEEAER.S
14	1	sp|O95810|SDPR_HUMAN	47173.2	0.224	SDPR	Serum deprivation-response protein	14	7			11873	2+	1777.87	0.016	8.99952	1	R.SDGDPVQPAVLQVHQTS.-
14	1	sp|O95810|SDPR_HUMAN	47173.2	0.224	SDPR	Serum deprivation-response protein	14	7			11884	2+	876.494	0.002	2.28182	0.7699	K.VSPLTFGR.K
14	1	sp|O95810|SDPR_HUMAN	47173.2	0.224	SDPR	Serum deprivation-response protein	14	7			11999	2+	1777.87	0.009	5.06223	1	R.SDGDPVQPAVLQVHQTS.-
14	1	sp|O95810|SDPR_HUMAN	47173.2	0.224	SDPR	Serum deprivation-response protein	14	7			10660	2+	1604.71	0.009	5.6085	1	R.YEGSYALTSEEAER.S
14	1	sp|O95810|SDPR_HUMAN	47173.2	0.224	SDPR	Serum deprivation-response protein	14	7			11890	2+	1777.87	0.013	7.31211	1	R.SDGDPVQPAVLQVHQTS.-
14	1	sp|O95810|SDPR_HUMAN	47173.2	0.224	SDPR	Serum deprivation-response protein	14	7			14330	3+	3038.47	0.013	4.27846	0.6152	R.QEKPSSPSPMPSSTPSPSLNLGNTEEAIR.D
14	1	sp|O95810|SDPR_HUMAN	47173.2	0.224	SDPR	Serum deprivation-response protein	14	7			14381	3+	3038.47	1.027	8.88604	0.9983	R.QEKPSSPSPMPSSTPSPSLNLGNTEEAIR.D
15	1	sp|P00441|SODC_HUMAN	15935.7	0.325	SOD1	Superoxide dismutase [Cu-Zn]	11	4	1.31	4	15352	2+	1501.76	0.008	5.32707	1	K.GDGPVQGIINFEQK.E
15	1	sp|P00441|SODC_HUMAN	15935.7	0.325	SOD1	Superoxide dismutase [Cu-Zn]	11	4	1.31	4	7417	2+	1225.62	0.007	5.71141	0.9979	R.HVGDLGNVTADK.D
15	1	sp|P00441|SODC_HUMAN	15935.7	0.325	SOD1	Superoxide dismutase [Cu-Zn]	11	4	1.31	4	18941	3+	2531.25	-0.003	1.18519	0.9933	K.DGVADVSIEDSVISLSGDHC'IIGR.T	44674.6	64327
15	1	sp|P00441|SODC_HUMAN	15935.7	0.325	SOD1	Superoxide dismutase [Cu-Zn]	11	4	1.31	4	7500	2+	1225.62	0.007	5.71141	1	R.HVGDLGNVTADK.D
15	1	sp|P00441|SODC_HUMAN	15935.7	0.325	SOD1	Superoxide dismutase [Cu-Zn]	11	4	1.31	4	7633	2+	1225.62	0.007	5.71141	0.9871	R.HVGDLGNVTADK.D
15	1	sp|P00441|SODC_HUMAN	15935.7	0.325	SOD1	Superoxide dismutase [Cu-Zn]	11	4	1.31	4	15443	2+	1501.77	0.01	6.65883	1	K.GDGPVQGIINFEQK.E
15	1	sp|P00441|SODC_HUMAN	15935.7	0.325	SOD1	Superoxide dismutase [Cu-Zn]	11	4	1.31	4	15572	2+	1501.76	0.01	6.65883	1	K.GDGPVQGIINFEQK.E
15	1	sp|P00441|SODC_HUMAN	15935.7	0.325	SOD1	Superoxide dismutase [Cu-Zn]	11	4	1.31	4	19279	2+	2531.25	0.004	1.58025	0.9999	K.DGVADVSIEDSVISLSGDHC'IIGR.T	88914.6	93532.6
15	1	sp|P00441|SODC_HUMAN	15935.7	0.325	SOD1	Superoxide dismutase [Cu-Zn]	11	4	1.31	4	19301	2+	2528.23	0.021	8.30621	0.9999	K.DGVADVSIEDSVISLSGDHCIIGR.T	88914.6	93532.6
15	1	sp|P00441|SODC_HUMAN	15935.7	0.325	SOD1	Superoxide dismutase [Cu-Zn]	11	4	1.31	4	7402	2+	1225.62	0.007	5.71141	1	R.HVGDLGNVTADK.D
15	1	sp|P00441|SODC_HUMAN	15935.7	0.325	SOD1	Superoxide dismutase [Cu-Zn]	11	4	1.31	4	19407	2+	2531.25	0.005	1.97531	0.9999	K.DGVADVSIEDSVISLSGDHC'IIGR.T	21105.3	38700.9
16	1	sp|P00488|F13A_HUMAN	83267.3	0.112	F13A1	Coagulation factor XIII A chain (short name: Coagulation factor XIIIa)	10	7			7491	2+	1195.6	1.034	28.4376	0.7979	K.LIASM"SSDSLR.H
16	1	sp|P00488|F13A_HUMAN	83267.3	0.112	F13A1	Coagulation factor XIII A chain (short name: Coagulation factor XIIIa)	10	7			8998	3+	1691.83	0.008	4.72859	0.9772	K.DGTHVVENVDATHIGK.L
16	1	sp|P00488|F13A_HUMAN	83267.3	0.112	F13A1	Coagulation factor XIII A chain (short name: Coagulation factor XIIIa)	10	7			14685	2+	1644.72	0.01	6.08005	0.942	K.QIGGDGMMDITDTYK.F
16	1	sp|P00488|F13A_HUMAN	83267.3	0.112	F13A1	Coagulation factor XIII A chain (short name: Coagulation factor XIIIa)	10	7			15002	2+	1296.69	0.01	7.71196	1	R.LALETALM"YGAK.K
16	1	sp|P00488|F13A_HUMAN	83267.3	0.112	F13A1	Coagulation factor XIII A chain (short name: Coagulation factor XIIIa)	10	7			16442	2+	1280.69	0.001	0.780828	1	R.LALETALMYGAK.K
16	1	sp|P00488|F13A_HUMAN	83267.3	0.112	F13A1	Coagulation factor XIII A chain (short name: Coagulation factor XIIIa)	10	7			18470	2+	1687.93	0.009	5.33199	0.9404	K.GTYIPVPIVSELQSGK.W
16	1	sp|P00488|F13A_HUMAN	83267.3	0.112	F13A1	Coagulation factor XIII A chain (short name: Coagulation factor XIIIa)	10	7			16289	2+	1280.69	0.008	6.24662	1	R.LALETALMYGAK.K
16	1	sp|P00488|F13A_HUMAN	83267.3	0.112	F13A1	Coagulation factor XIII A chain (short name: Coagulation factor XIIIa)	10	7			14696	2+	1644.72	0.008	4.86404	0.9907	K.QIGGDGMMDITDTYK.F
16	1	sp|P00488|F13A_HUMAN	83267.3	0.112	F13A1	Coagulation factor XIII A chain (short name: Coagulation factor XIIIa)	10	7			16653	2+	1280.69	0.008	6.24662	0.9998	R.LALETALMYGAK.K
16	1	sp|P00488|F13A_HUMAN	83267.3	0.112	F13A1	Coagulation factor XIII A chain (short name: Coagulation factor XIIIa)	10	7			19311	2+	1326.82	0.009	6.78311	0.9995	K.STVLTIPEIIIK.V
17	1	sp|P00736|C1R_HUMAN	80118.5	0.394	C1R	Complement C1r subcomponent	122	29	1.26	51	8570	2+	847.431	-0.029	34.2211	0.9717	R.SYPPDLR.C
17	1	sp|P00736|C1R_HUMAN	80118.5	0.394	C1R	Complement C1r subcomponent	122	29	1.26	51	12826	2+	1542.77	0.007	4.53728	1	R.FCGQLGSPLGNPPGK.K	52268.4	0
17	1	sp|P00736|C1R_HUMAN	80118.5	0.394	C1R	Complement C1r subcomponent	122	29	1.26	51	6424	2+	815.437	0.006	7.35802	0.9942	R.GGGALLGDR.W
17	1	sp|P00736|C1R_HUMAN	80118.5	0.394	C1R	Complement C1r subcomponent	122	29	1.26	51	8923	2+	1278.6	-1.01	7.82104	0.9832	R.YTTTMGVNTYK.A
17	1	sp|P00736|C1R_HUMAN	80118.5	0.394	C1R	Complement C1r subcomponent	122	29	1.26	51	9762	2+	1580.73	1.025	15.8155	0.8214	R.IQYYC'HEPYYK.M	76226.3	159230
17	1	sp|P00736|C1R_HUMAN	80118.5	0.394	C1R	Complement C1r subcomponent	122	29	1.26	51	10349	2+	1583.73	0.002	1.26284	0.9999	K.QDAC'QGDSGGVFAVR.D	355357	549509
17	1	sp|P00736|C1R_HUMAN	80118.5	0.394	C1R	Complement C1r subcomponent	122	29	1.26	51	10778	2+	1031.49	0.004	3.8779	0.9998	R.DYFIATCK.Q	371816	361435
17	1	sp|P00736|C1R_HUMAN	80118.5	0.394	C1R	Complement C1r subcomponent	122	29	1.26	51	10796	2+	1034.51	-0.003	2.89994	0.8332	R.DYFIATC'K.Q	364120	361597
17	1	sp|P00736|C1R_HUMAN	80118.5	0.394	C1R	Complement C1r subcomponent	122	29	1.26	51	11849	2+	1545.79	0.889	71.8078	0.9916	R.FC'GQLGSPLGNPPGK.K
17	1	sp|P00736|C1R_HUMAN	80118.5	0.394	C1R	Complement C1r subcomponent	122	29	1.26	51	14677	2+	1681.85	1.005	2.97292	0.9999	R.LPVANPQACENWLR.G	524795	504394
17	1	sp|P00736|C1R_HUMAN	80118.5	0.394	C1R	Complement C1r subcomponent	122	29	1.26	51	14691	2+	1684.87	1.006	3.56111	0.9125	R.LPVANPQAC'ENWLR.G	517720	495612
17	1	sp|P00736|C1R_HUMAN	80118.5	0.394	C1R	Complement C1r subcomponent	122	29	1.26	51	16936	2+	1149.63	0.006	5.21907	0.9987	K.VLNYVDWIK.K
17	1	sp|P00736|C1R_HUMAN	80118.5	0.394	C1R	Complement C1r subcomponent	122	29	1.26	51	19093	3+	2882.34	1.011	3.81634	0.9991	K.QRPPDLDTSSNAVDLLFFTDESGDSR.G
17	1	sp|P00736|C1R_HUMAN	80118.5	0.394	C1R	Complement C1r subcomponent	122	29	1.26	51	19225	3+	2882.34	0.014	4.85716	0.9966	K.QRPPDLDTSSNAVDLLFFTDESGDSR.G
17	1	sp|P00736|C1R_HUMAN	80118.5	0.394	C1R	Complement C1r subcomponent	122	29	1.26	51	6815	2+	1294.6	0.009	6.95196	1	R.YTTTM"GVNTYK.A
17	1	sp|P00736|C1R_HUMAN	80118.5	0.394	C1R	Complement C1r subcomponent	122	29	1.26	51	9084	2+	835.399	0.004	4.78813	0.8668	R.GYGFYTK.V
17	1	sp|P00736|C1R_HUMAN	80118.5	0.394	C1R	Complement C1r subcomponent	122	29	1.26	51	9122	2+	1278.6	-0.97	23.4631	0.9968	R.YTTTMGVNTYK.A
17	1	sp|P00736|C1R_HUMAN	80118.5	0.394	C1R	Complement C1r subcomponent	122	29	1.26	51	10426	2+	1583.73	0.002	1.26284	1	K.QDAC'QGDSGGVFAVR.D	2.78761e+06	4.10246e+06
17	1	sp|P00736|C1R_HUMAN	80118.5	0.394	C1R	Complement C1r subcomponent	122	29	1.26	51	10610	2+	1583.73	0.002	1.26284	1	K.QDAC'QGDSGGVFAVR.D	2980301	4.08223e+06
17	1	sp|P00736|C1R_HUMAN	80118.5	0.394	C1R	Complement C1r subcomponent	122	29	1.26	51	10761	2+	1583.73	-0.001	0.63142	0.9992	K.QDAC'QGDSGGVFAVR.D	3163090	620982
17	1	sp|P00736|C1R_HUMAN	80118.5	0.394	C1R	Complement C1r subcomponent	122	29	1.26	51	11910	2+	1542.77	1.02	12.9637	1	R.FCGQLGSPLGNPPGK.K	710962	807794
17	1	sp|P00736|C1R_HUMAN	80118.5	0.394	C1R	Complement C1r subcomponent	122	29	1.26	51	12923	2+	1566.7	-0.003	1.91485	1	K.Q^DAC'QGDSGGVFAVR.D	714966	4918903
17	1	sp|P00736|C1R_HUMAN	80118.5	0.394	C1R	Complement C1r subcomponent	122	29	1.26	51	13051	2+	1566.7	0.001	0.638282	1	K.Q^DAC'QGDSGGVFAVR.D	689116	4753215
17	1	sp|P00736|C1R_HUMAN	80118.5	0.394	C1R	Complement C1r subcomponent	122	29	1.26	51	14486	2+	1681.85	0.01	5.94584	1	R.LPVANPQACENWLR.G	3.36907e+06	759731
17	1	sp|P00736|C1R_HUMAN	80118.5	0.394	C1R	Complement C1r subcomponent	122	29	1.26	51	16940	2+	1149.63	0.006	5.21907	0.9937	K.VLNYVDWIK.K
17	1	sp|P00736|C1R_HUMAN	80118.5	0.394	C1R	Complement C1r subcomponent	122	29	1.26	51	17068	2+	1149.63	0.005	4.34922	0.9993	K.VLNYVDWIK.K
17	1	sp|P00736|C1R_HUMAN	80118.5	0.394	C1R	Complement C1r subcomponent	122	29	1.26	51	18949	3+	1803.88	0.01	5.54362	1	K.MGNFPWQVFTNIHGR.G
17	1	sp|P00736|C1R_HUMAN	80118.5	0.394	C1R	Complement C1r subcomponent	122	29	1.26	51	19236	3+	2882.34	0.018	6.24492	0.9998	K.QRPPDLDTSSNAVDLLFFTDESGDSR.G
17	1	sp|P00736|C1R_HUMAN	80118.5	0.394	C1R	Complement C1r subcomponent	122	29	1.26	51	20678	3+	2254.15	0.013	5.76714	0.9953	K.TLDEFTIIQNLQPQYQFR.D
17	1	sp|P00736|C1R_HUMAN	80118.5	0.394	C1R	Complement C1r subcomponent	122	29	1.26	51	20753	2+	2501.18	1.016	6.39699	0.9962	K.LVFQQFDLEPSEGC'FYDYVK.I	212489	274617
17	1	sp|P00736|C1R_HUMAN	80118.5	0.394	C1R	Complement C1r subcomponent	122	29	1.26	51	9632	2+	1278.6	0.008	6.25683	1	R.YTTTMGVNTYK.A
17	1	sp|P00736|C1R_HUMAN	80118.5	0.394	C1R	Complement C1r subcomponent	122	29	1.26	51	10968	2+	1583.73	1.002	1.26284	1	K.QDAC'QGDSGGVFAVR.D	592283	734978
17	1	sp|P00736|C1R_HUMAN	80118.5	0.394	C1R	Complement C1r subcomponent	122	29	1.26	51	11008	2+	1580.71	1.021	13.2852	0.9999	K.QDACQGDSGGVFAVR.D	592283	734978
17	1	sp|P00736|C1R_HUMAN	80118.5	0.394	C1R	Complement C1r subcomponent	122	29	1.26	51	13276	2+	1566.7	0	0	1	K.Q^DAC'QGDSGGVFAVR.D	81032	435111
17	1	sp|P00736|C1R_HUMAN	80118.5	0.394	C1R	Complement C1r subcomponent	122	29	1.26	51	13837	2+	1873.88	0.002	1.0673	1	R.ESEQGVYTC'TAQGIWK.N	162206	216154
17	1	sp|P00736|C1R_HUMAN	80118.5	0.394	C1R	Complement C1r subcomponent	122	29	1.26	51	15079	2+	1681.85	0.012	7.13501	1	R.LPVANPQACENWLR.G	579312	267210
17	1	sp|P00736|C1R_HUMAN	80118.5	0.394	C1R	Complement C1r subcomponent	122	29	1.26	51	17266	2+	1149.63	0.005	4.34922	0.999	K.VLNYVDWIK.K
17	1	sp|P00736|C1R_HUMAN	80118.5	0.394	C1R	Complement C1r subcomponent	122	29	1.26	51	19219	3+	2882.34	0.016	5.55104	0.9109	K.QRPPDLDTSSNAVDLLFFTDESGDSR.G
17	1	sp|P00736|C1R_HUMAN	80118.5	0.394	C1R	Complement C1r subcomponent	122	29	1.26	51	19346	3+	2882.34	0.015	5.2041	1	K.QRPPDLDTSSNAVDLLFFTDESGDSR.G
17	1	sp|P00736|C1R_HUMAN	80118.5	0.394	C1R	Complement C1r subcomponent	122	29	1.26	51	20727	2+	2254.15	1.019	8.4289	0.6302	K.TLDEFTIIQNLQPQYQFR.D
17	1	sp|P00736|C1R_HUMAN	80118.5	0.394	C1R	Complement C1r subcomponent	122	29	1.26	51	20733	3+	2254.15	0.012	5.32351	0.9998	K.TLDEFTIIQNLQPQYQFR.D
17	1	sp|P00736|C1R_HUMAN	80118.5	0.394	C1R	Complement C1r subcomponent	122	29	1.26	51	10992	2+	1583.73	0.002	1.26284	0.9029	K.QDAC'QGDSGGVFAVR.D	873063	372964
17	1	sp|P00736|C1R_HUMAN	80118.5	0.394	C1R	Complement C1r subcomponent	122	29	1.26	51	12357	2+	1545.79	0.001	0.646917	1	R.FC'GQLGSPLGNPPGK.K	158021	209608
17	1	sp|P00736|C1R_HUMAN	80118.5	0.394	C1R	Complement C1r subcomponent	122	29	1.26	51	13043	2+	1566.7	1.108	68.9345	0.9994	K.Q^DAC'QGDSGGVFAVR.D
17	1	sp|P00736|C1R_HUMAN	80118.5	0.394	C1R	Complement C1r subcomponent	122	29	1.26	51	13747	2+	1873.88	0.01	5.33651	1	R.ESEQGVYTC'TAQGIWK.N	79998.1	117873
17	1	sp|P00736|C1R_HUMAN	80118.5	0.394	C1R	Complement C1r subcomponent	122	29	1.26	51	14875	2+	1684.87	1.066	39.1722	0.6434	R.LPVANPQAC'ENWLR.G
17	1	sp|P00736|C1R_HUMAN	80118.5	0.394	C1R	Complement C1r subcomponent	122	29	1.26	51	17025	2+	1149.63	0.005	4.34922	0.6561	K.VLNYVDWIK.K
17	1	sp|P00736|C1R_HUMAN	80118.5	0.394	C1R	Complement C1r subcomponent	122	29	1.26	51	18868	3+	2882.34	0.01	3.4694	0.9996	K.QRPPDLDTSSNAVDLLFFTDESGDSR.G
17	1	sp|P00736|C1R_HUMAN	80118.5	0.394	C1R	Complement C1r subcomponent	122	29	1.26	51	18997	3+	2882.34	0.021	7.28574	0.6031	K.QRPPDLDTSSNAVDLLFFTDESGDSR.G
17	1	sp|P00736|C1R_HUMAN	80118.5	0.394	C1R	Complement C1r subcomponent	122	29	1.26	51	13954	2+	1873.88	0.01	5.33651	1	R.ESEQGVYTC'TAQGIWK.N	190694	1.37005e+06
17	1	sp|P00736|C1R_HUMAN	80118.5	0.394	C1R	Complement C1r subcomponent	122	29	1.26	51	17248	2+	1149.63	0.006	5.21907	0.9897	K.VLNYVDWIK.K
17	1	sp|P00736|C1R_HUMAN	80118.5	0.394	C1R	Complement C1r subcomponent	122	29	1.26	51	20842	2+	2498.16	0.024	9.60708	0.767	K.LVFQQFDLEPSEGCFYDYVK.I	254745	44326.2
17	1	sp|P00736|C1R_HUMAN	80118.5	0.394	C1R	Complement C1r subcomponent	122	29	1.26	51	21057	3+	2865.32	0.023	8.02704	1	K.Q^RPPDLDTSSNAVDLLFFTDESGDSR.G
17	1	sp|P00736|C1R_HUMAN	80118.5	0.394	C1R	Complement C1r subcomponent	122	29	1.26	51	21105	2+	2865.32	0.022	7.67803	0.9986	K.Q^RPPDLDTSSNAVDLLFFTDESGDSR.G
17	1	sp|P00736|C1R_HUMAN	80118.5	0.394	C1R	Complement C1r subcomponent	122	29	1.26	51	3804	2+	806.463	0.01	12.3998	0.9506	K.LGNHPIR.R
17	1	sp|P00736|C1R_HUMAN	80118.5	0.394	C1R	Complement C1r subcomponent	122	29	1.26	51	7476	2+	815.437	0.004	4.90535	0.98	R.GGGALLGDR.W
17	1	sp|P00736|C1R_HUMAN	80118.5	0.394	C1R	Complement C1r subcomponent	122	29	1.26	51	19070	3+	2882.34	0.019	6.59186	1	K.QRPPDLDTSSNAVDLLFFTDESGDSR.G
17	1	sp|P00736|C1R_HUMAN	80118.5	0.394	C1R	Complement C1r subcomponent	122	29	1.26	51	19193	3+	2882.34	0.024	8.32656	1	K.QRPPDLDTSSNAVDLLFFTDESGDSR.G
17	1	sp|P00736|C1R_HUMAN	80118.5	0.394	C1R	Complement C1r subcomponent	122	29	1.26	51	6350	2+	972.49	0.006	6.16973	0.9258	R.VSVHPDYR.Q
17	1	sp|P00736|C1R_HUMAN	80118.5	0.394	C1R	Complement C1r subcomponent	122	29	1.26	51	7565	2+	815.437	0.005	6.13168	0.9973	R.GGGALLGDR.W
17	1	sp|P00736|C1R_HUMAN	80118.5	0.394	C1R	Complement C1r subcomponent	122	29	1.26	51	7703	2+	815.437	1.012	14.716	0.9538	R.GGGALLGDR.W
17	1	sp|P00736|C1R_HUMAN	80118.5	0.394	C1R	Complement C1r subcomponent	122	29	1.26	51	8533	2+	941.459	-0.006	6.37309	0.946	K.NIGEFC'GK.Q	594518	514671
17	1	sp|P00736|C1R_HUMAN	80118.5	0.394	C1R	Complement C1r subcomponent	122	29	1.26	51	17791	3+	3304.54	0.999	0.302614	0.9514	K.FLEPFDIDDHQQVHCPYDQLQIYANGK.N	41418.5	0
17	1	sp|P00736|C1R_HUMAN	80118.5	0.394	C1R	Complement C1r subcomponent	122	29	1.26	51	19461	3+	2882.34	0.017	5.89798	1	K.QRPPDLDTSSNAVDLLFFTDESGDSR.G
17	1	sp|P00736|C1R_HUMAN	80118.5	0.394	C1R	Complement C1r subcomponent	122	29	1.26	51	21113	3+	2865.32	0.01	3.49002	0.9898	K.Q^RPPDLDTSSNAVDLLFFTDESGDSR.G
17	1	sp|P00736|C1R_HUMAN	80118.5	0.394	C1R	Complement C1r subcomponent	122	29	1.26	51	7363	2+	1294.6	0.995	3.8622	0.9995	R.YTTTM"GVNTYK.A
17	1	sp|P00736|C1R_HUMAN	80118.5	0.394	C1R	Complement C1r subcomponent	122	29	1.26	51	9649	2+	1278.6	0.007	5.47472	1	R.YTTTMGVNTYK.A
17	1	sp|P00736|C1R_HUMAN	80118.5	0.394	C1R	Complement C1r subcomponent	122	29	1.26	51	7531	2+	815.437	0.003	3.67901	0.9984	R.GGGALLGDR.W
17	1	sp|P00736|C1R_HUMAN	80118.5	0.394	C1R	Complement C1r subcomponent	122	29	1.26	51	9787	2+	1278.6	0.006	4.69262	0.9997	R.YTTTMGVNTYK.A
17	1	sp|P00736|C1R_HUMAN	80118.5	0.394	C1R	Complement C1r subcomponent	122	29	1.26	51	12724	2+	1545.79	0.891	70.514	0.9993	R.FC'GQLGSPLGNPPGK.K
17	1	sp|P00736|C1R_HUMAN	80118.5	0.394	C1R	Complement C1r subcomponent	122	29	1.26	51	14335	2+	1873.88	0.01	5.33651	1	R.ESEQGVYTC'TAQGIWK.N	108022	155771
17	1	sp|P00736|C1R_HUMAN	80118.5	0.394	C1R	Complement C1r subcomponent	122	29	1.26	51	19631	3+	2882.34	0.02	6.9388	0.8853	K.QRPPDLDTSSNAVDLLFFTDESGDSR.G
17	1	sp|P00736|C1R_HUMAN	80118.5	0.394	C1R	Complement C1r subcomponent	122	29	1.26	51	19764	3+	2882.34	1.011	3.81634	0.9997	K.QRPPDLDTSSNAVDLLFFTDESGDSR.G
17	1	sp|P00736|C1R_HUMAN	80118.5	0.394	C1R	Complement C1r subcomponent	122	29	1.26	51	21236	2+	2501.18	1.021	8.39605	0.9944	K.LVFQQFDLEPSEGC'FYDYVK.I	77691.7	88969.7
17	1	sp|P00736|C1R_HUMAN	80118.5	0.394	C1R	Complement C1r subcomponent	122	29	1.26	51	7344	2+	1294.6	0.009	6.95196	1	R.YTTTM"GVNTYK.A
17	1	sp|P00736|C1R_HUMAN	80118.5	0.394	C1R	Complement C1r subcomponent	122	29	1.26	51	8418	2+	847.431	0.003	3.54011	0.6607	R.SYPPDLR.C
17	1	sp|P00736|C1R_HUMAN	80118.5	0.394	C1R	Complement C1r subcomponent	122	29	1.26	51	9506	2+	1278.6	0.007	5.47472	1	R.YTTTMGVNTYK.A
17	1	sp|P00736|C1R_HUMAN	80118.5	0.394	C1R	Complement C1r subcomponent	122	29	1.26	51	10432	2+	1580.73	0.003	1.89786	0.994	R.IQYYC'HEPYYK.M	731284	935885
17	1	sp|P00736|C1R_HUMAN	80118.5	0.394	C1R	Complement C1r subcomponent	122	29	1.26	51	11033	2+	1583.73	0.004	2.52568	1	K.QDAC'QGDSGGVFAVR.D	27444.5	65433
17	1	sp|P00736|C1R_HUMAN	80118.5	0.394	C1R	Complement C1r subcomponent	122	29	1.26	51	11555	2+	1031.49	1.006	5.81685	0.9976	R.DYFIATCK.Q	1.89385e+06	1.2147e+06
17	1	sp|P00736|C1R_HUMAN	80118.5	0.394	C1R	Complement C1r subcomponent	122	29	1.26	51	12372	2+	1542.77	1.02	12.9637	1	R.FCGQLGSPLGNPPGK.K	5401875	7.08051e+06
17	1	sp|P00736|C1R_HUMAN	80118.5	0.394	C1R	Complement C1r subcomponent	122	29	1.26	51	12406	2+	1545.79	0.003	1.94075	1	R.FC'GQLGSPLGNPPGK.K	5401875	7.08051e+06
17	1	sp|P00736|C1R_HUMAN	80118.5	0.394	C1R	Complement C1r subcomponent	122	29	1.26	51	14323	2+	1873.88	-0.01	5.33651	1	R.ESEQGVYTC'TAQGIWK.N	1139813	1.36499e+06
17	1	sp|P00736|C1R_HUMAN	80118.5	0.394	C1R	Complement C1r subcomponent	122	29	1.26	51	15446	2+	1684.87	0.006	3.56111	0.9987	R.LPVANPQAC'ENWLR.G	586843	626802
17	1	sp|P00736|C1R_HUMAN	80118.5	0.394	C1R	Complement C1r subcomponent	122	29	1.26	51	19904	3+	2882.34	0.017	5.89798	1	K.QRPPDLDTSSNAVDLLFFTDESGDSR.G
17	1	sp|P00736|C1R_HUMAN	80118.5	0.394	C1R	Complement C1r subcomponent	122	29	1.26	51	21510	2+	2254.15	0.021	9.31615	0.9936	K.TLDEFTIIQNLQPQYQFR.D
17	1	sp|P00736|C1R_HUMAN	80118.5	0.394	C1R	Complement C1r subcomponent	122	29	1.26	51	21511	2+	2501.18	0.016	6.39699	0.947	K.LVFQQFDLEPSEGC'FYDYVK.I	844268	1157142
17	1	sp|P00736|C1R_HUMAN	80118.5	0.394	C1R	Complement C1r subcomponent	122	29	1.26	51	5846	2+	972.49	0.006	6.16973	0.9999	R.VSVHPDYR.Q
17	1	sp|P00736|C1R_HUMAN	80118.5	0.394	C1R	Complement C1r subcomponent	122	29	1.26	51	7078	2+	1294.6	0.009	6.95196	1	R.YTTTM"GVNTYK.A
17	1	sp|P00736|C1R_HUMAN	80118.5	0.394	C1R	Complement C1r subcomponent	122	29	1.26	51	8037	2+	941.459	-0.003	3.18654	0.9721	K.NIGEFC'GK.Q	590601	926089
17	1	sp|P00736|C1R_HUMAN	80118.5	0.394	C1R	Complement C1r subcomponent	122	29	1.26	51	9135	2+	1278.6	0.009	7.03893	0.9999	R.YTTTMGVNTYK.A
17	1	sp|P00736|C1R_HUMAN	80118.5	0.394	C1R	Complement C1r subcomponent	122	29	1.26	51	9188	2+	835.399	0.006	7.1822	0.9924	R.GYGFYTK.V
17	1	sp|P00736|C1R_HUMAN	80118.5	0.394	C1R	Complement C1r subcomponent	122	29	1.26	51	9793	2+	1580.73	0.005	3.1631	0.9999	R.IQYYC'HEPYYK.M	316344	576888
17	1	sp|P00736|C1R_HUMAN	80118.5	0.394	C1R	Complement C1r subcomponent	122	29	1.26	51	10424	2+	1583.73	0.002	1.26284	1	K.QDAC'QGDSGGVFAVR.D	758424	1.78359e+06
17	1	sp|P00736|C1R_HUMAN	80118.5	0.394	C1R	Complement C1r subcomponent	122	29	1.26	51	10556	2+	1583.73	0.002	1.26284	0.9991	K.QDAC'QGDSGGVFAVR.D	3.80069e+06	1.5938e+06
17	1	sp|P00736|C1R_HUMAN	80118.5	0.394	C1R	Complement C1r subcomponent	122	29	1.26	51	10896	2+	1034.51	-0.003	2.89994	0.9057	R.DYFIATC'K.Q	742557	1.13547e+06
17	1	sp|P00736|C1R_HUMAN	80118.5	0.394	C1R	Complement C1r subcomponent	122	29	1.26	51	11919	2+	1545.79	0.889	71.8078	0.9834	R.FC'GQLGSPLGNPPGK.K
17	1	sp|P00736|C1R_HUMAN	80118.5	0.394	C1R	Complement C1r subcomponent	122	29	1.26	51	13458	2+	1873.88	1.01	5.33651	0.9999	R.ESEQGVYTC'TAQGIWK.N	1.54893e+06	2.29191e+06
17	1	sp|P00736|C1R_HUMAN	80118.5	0.394	C1R	Complement C1r subcomponent	122	29	1.26	51	13497	2+	1870.86	1.009	4.81061	0.9994	R.ESEQGVYTCTAQGIWK.N	2.00545e+06	2.46674e+06
17	1	sp|P00736|C1R_HUMAN	80118.5	0.394	C1R	Complement C1r subcomponent	122	29	1.26	51	14736	2+	1684.87	0.006	3.56111	1	R.LPVANPQAC'ENWLR.G	2.45532e+06	3.70381e+06
17	1	sp|P00736|C1R_HUMAN	80118.5	0.394	C1R	Complement C1r subcomponent	122	29	1.26	51	16849	2+	1149.63	0.007	6.08891	0.9988	K.VLNYVDWIK.K
17	1	sp|P00736|C1R_HUMAN	80118.5	0.394	C1R	Complement C1r subcomponent	122	29	1.26	51	17523	3+	3176.51	-1.989	3.46293	0.8655	K.QGYQLIEGNQVLHSFTAVC'QDDGTWHR.A	138533	285240
17	1	sp|P00736|C1R_HUMAN	80118.5	0.394	C1R	Complement C1r subcomponent	122	29	1.26	51	18779	3+	1803.88	1.01	5.54362	0.8552	K.MGNFPWQVFTNIHGR.G
17	1	sp|P00736|C1R_HUMAN	80118.5	0.394	C1R	Complement C1r subcomponent	122	29	1.26	51	19157	3+	2882.34	0.018	6.24492	1	K.QRPPDLDTSSNAVDLLFFTDESGDSR.G
17	1	sp|P00736|C1R_HUMAN	80118.5	0.394	C1R	Complement C1r subcomponent	122	29	1.26	51	20624	2+	2254.15	0.015	6.65439	0.9304	K.TLDEFTIIQNLQPQYQFR.D
17	1	sp|P00736|C1R_HUMAN	80118.5	0.394	C1R	Complement C1r subcomponent	122	29	1.26	51	20754	2+	2254.15	0.016	7.09802	1	K.TLDEFTIIQNLQPQYQFR.D
17	1	sp|P00736|C1R_HUMAN	80118.5	0.394	C1R	Complement C1r subcomponent	122	29	1.26	51	20755	3+	2254.15	1.005	2.21813	0.9998	K.TLDEFTIIQNLQPQYQFR.D
17	1	sp|P00736|C1R_HUMAN	80118.5	0.394	C1R	Complement C1r subcomponent	122	29	1.26	51	20863	2+	2501.18	0.016	6.39699	0.9998	K.LVFQQFDLEPSEGC'FYDYVK.I	684823	909432
17	1	sp|P00736|C1R_HUMAN	80118.5	0.394	C1R	Complement C1r subcomponent	122	29	1.26	51	21087	2+	2865.32	0.015	5.23502	0.9417	K.Q^RPPDLDTSSNAVDLLFFTDESGDSR.G
17	1	sp|P00736|C1R_HUMAN	80118.5	0.394	C1R	Complement C1r subcomponent	122	29	1.26	51	6787	2+	1294.6	0.008	6.17952	1	R.YTTTM"GVNTYK.A
17	1	sp|P00736|C1R_HUMAN	80118.5	0.394	C1R	Complement C1r subcomponent	122	29	1.26	51	8874	2+	1278.6	0.004	3.12841	1	R.YTTTMGVNTYK.A
17	1	sp|P00736|C1R_HUMAN	80118.5	0.394	C1R	Complement C1r subcomponent	122	29	1.26	51	9024	2+	835.399	0.005	5.98517	0.9934	R.GYGFYTK.V
17	1	sp|P00736|C1R_HUMAN	80118.5	0.394	C1R	Complement C1r subcomponent	122	29	1.26	51	9754	2+	1580.73	0.002	1.26524	0.995	R.IQYYC'HEPYYK.M	171972	230051
17	1	sp|P00736|C1R_HUMAN	80118.5	0.394	C1R	Complement C1r subcomponent	122	29	1.26	51	10356	2+	1583.73	0.002	1.26284	1	K.QDAC'QGDSGGVFAVR.D	471699	834869
17	1	sp|P00736|C1R_HUMAN	80118.5	0.394	C1R	Complement C1r subcomponent	122	29	1.26	51	10862	2+	1031.49	0.006	5.81685	0.9234	R.DYFIATCK.Q	515226	583176
17	1	sp|P00736|C1R_HUMAN	80118.5	0.394	C1R	Complement C1r subcomponent	122	29	1.26	51	11972	2+	1542.77	1	0	0.9958	R.FCGQLGSPLGNPPGK.K	1.44224e+06	1.61134e+06
17	1	sp|P00736|C1R_HUMAN	80118.5	0.394	C1R	Complement C1r subcomponent	122	29	1.26	51	13534	2+	1873.88	-0.01	5.33651	1	R.ESEQGVYTC'TAQGIWK.N	516009	714901
17	1	sp|P00736|C1R_HUMAN	80118.5	0.394	C1R	Complement C1r subcomponent	122	29	1.26	51	19023	3+	2882.34	0.01	3.4694	0.9997	K.QRPPDLDTSSNAVDLLFFTDESGDSR.G
17	1	sp|P00736|C1R_HUMAN	80118.5	0.394	C1R	Complement C1r subcomponent	122	29	1.26	51	19154	3+	2882.34	0.015	5.2041	1	K.QRPPDLDTSSNAVDLLFFTDESGDSR.G
17	1	sp|P00736|C1R_HUMAN	80118.5	0.394	C1R	Complement C1r subcomponent	122	29	1.26	51	20574	2+	2254.15	0.01	4.43626	0.9976	K.TLDEFTIIQNLQPQYQFR.D
17	1	sp|P00736|C1R_HUMAN	80118.5	0.394	C1R	Complement C1r subcomponent	122	29	1.26	51	20586	3+	2254.15	1.005	2.21813	0.9997	K.TLDEFTIIQNLQPQYQFR.D
17	1	sp|P00736|C1R_HUMAN	80118.5	0.394	C1R	Complement C1r subcomponent	122	29	1.26	51	20651	3+	2501.18	0.998	0.799624	0.8597	K.LVFQQFDLEPSEGC'FYDYVK.I	163699	228412
18	1	sp|P00742|FA10_HUMAN	54731.7	0.391	F10	Coagulation factor X	186	31	1.14	136	5687	3+	1730.76	0.001	0.577781	1	K.QEDAC'QGDSGGPHVTR.F	165608	1.8376e+06
18	1	sp|P00742|FA10_HUMAN	54731.7	0.391	F10	Coagulation factor X	186	31	1.14	136	7109	2+	938.458	0.005	5.32789	0.8254	R.GYTLADNGK.A
18	1	sp|P00742|FA10_HUMAN	54731.7	0.391	F10	Coagulation factor X	186	31	1.14	136	7230	2+	1713.73	-0.005	2.91761	1	K.Q^EDAC'QGDSGGPHVTR.F	0	65526
18	1	sp|P00742|FA10_HUMAN	54731.7	0.391	F10	Coagulation factor X	186	31	1.14	136	11130	2+	1348.64	0.009	6.6734	0.9984	K.ACIPTGPYPCGK.Q	10157373	1.69846e+06
18	1	sp|P00742|FA10_HUMAN	54731.7	0.391	F10	Coagulation factor X	186	31	1.14	136	11147	2+	1354.68	-0.009	6.64365	0.9898	K.AC'IPTGPYPC'GK.Q	10209663	1.69845e+06
18	1	sp|P00742|FA10_HUMAN	54731.7	0.391	F10	Coagulation factor X	186	31	1.14	136	11261	2+	1348.64	0.01	7.41488	0.9998	K.ACIPTGPYPCGK.Q	9281677	1.54284e+06
18	1	sp|P00742|FA10_HUMAN	54731.7	0.391	F10	Coagulation factor X	186	31	1.14	136	11281	2+	1354.68	0.997	2.21455	0.9997	K.AC'IPTGPYPC'GK.Q	8593689	1.41965e+06
18	1	sp|P00742|FA10_HUMAN	54731.7	0.391	F10	Coagulation factor X	186	31	1.14	136	15557	3+	2096.01	0.009	4.29386	0.967	R.NTEQEEGGEAVHEVEVVIK.H
18	1	sp|P00742|FA10_HUMAN	54731.7	0.391	F10	Coagulation factor X	186	31	1.14	136	4678	2+	1757.73	0.995	2.84457	0.9995	K.DGDQC'ETSPC'QNQGK.C	10240.3	13930.5
18	1	sp|P00742|FA10_HUMAN	54731.7	0.391	F10	Coagulation factor X	186	31	1.14	136	5027	3+	1727.74	0.011	6.3667	0.8221	K.QEDACQGDSGGPHVTR.F	314619	335915
18	1	sp|P00742|FA10_HUMAN	54731.7	0.391	F10	Coagulation factor X	186	31	1.14	136	5058	2+	1730.76	0.001	0.577781	0.9852	K.QEDAC'QGDSGGPHVTR.F	9967.47	19259.2
18	1	sp|P00742|FA10_HUMAN	54731.7	0.391	F10	Coagulation factor X	186	31	1.14	136	6399	2+	1713.73	0	0	1	K.Q^EDAC'QGDSGGPHVTR.F	49547.7	56053.5
18	1	sp|P00742|FA10_HUMAN	54731.7	0.391	F10	Coagulation factor X	186	31	1.14	136	6430	2+	1710.71	0.015	8.76827	1	K.Q^EDACQGDSGGPHVTR.F	49547.7	57711.8
18	1	sp|P00742|FA10_HUMAN	54731.7	0.391	F10	Coagulation factor X	186	31	1.14	136	9840	2+	893.484	0.004	4.47686	0.9995	K.TGIVSGFGR.T
18	1	sp|P00742|FA10_HUMAN	54731.7	0.391	F10	Coagulation factor X	186	31	1.14	136	13015	2+	1309.61	1.004	3.05435	0.9999	R.DWAESTLMTQK.T
18	1	sp|P00742|FA10_HUMAN	54731.7	0.391	F10	Coagulation factor X	186	31	1.14	136	17246	2+	1341.67	-0.976	17.8882	0.6463	K.ETYDFDIAVLR.L
18	1	sp|P00742|FA10_HUMAN	54731.7	0.391	F10	Coagulation factor X	186	31	1.14	136	5174	3+	1730.76	-0.004	2.31112	0.9883	K.QEDAC'QGDSGGPHVTR.F	216344	229513
18	1	sp|P00742|FA10_HUMAN	54731.7	0.391	F10	Coagulation factor X	186	31	1.14	136	5209	2+	1730.76	-0.006	3.46669	0.9843	K.QEDAC'QGDSGGPHVTR.F	13846	19767.6
18	1	sp|P00742|FA10_HUMAN	54731.7	0.391	F10	Coagulation factor X	186	31	1.14	136	8613	2+	1287.62	0.009	6.98965	0.9748	R.M"NVAPACLPER.D	68322.6	53656.2
18	1	sp|P00742|FA10_HUMAN	54731.7	0.391	F10	Coagulation factor X	186	31	1.14	136	10178	2+	1348.64	0.008	5.93191	0.748	K.ACIPTGPYPCGK.Q	88532.1	150978
18	1	sp|P00742|FA10_HUMAN	54731.7	0.391	F10	Coagulation factor X	186	31	1.14	136	13162	2+	1309.61	0.006	4.58152	1	R.DWAESTLMTQK.T
18	1	sp|P00742|FA10_HUMAN	54731.7	0.391	F10	Coagulation factor X	186	31	1.14	136	13398	2+	1121.57	0.007	6.24127	0.9661	K.MLEVPYVDR.N
18	1	sp|P00742|FA10_HUMAN	54731.7	0.391	F10	Coagulation factor X	186	31	1.14	136	14444	3+	2096.01	0.013	6.20225	0.9999	R.NTEQEEGGEAVHEVEVVIK.H
18	1	sp|P00742|FA10_HUMAN	54731.7	0.391	F10	Coagulation factor X	186	31	1.14	136	17477	2+	1341.67	0.004	2.98136	0.9996	K.ETYDFDIAVLR.L
18	1	sp|P00742|FA10_HUMAN	54731.7	0.391	F10	Coagulation factor X	186	31	1.14	136	5601	2+	1730.76	0.003	1.73334	0.6795	K.QEDAC'QGDSGGPHVTR.F	9574.47	12988.7
18	1	sp|P00742|FA10_HUMAN	54731.7	0.391	F10	Coagulation factor X	186	31	1.14	136	7058	2+	1713.73	0.003	1.75056	0.9998	K.Q^EDAC'QGDSGGPHVTR.F	60334.8	75350
18	1	sp|P00742|FA10_HUMAN	54731.7	0.391	F10	Coagulation factor X	186	31	1.14	136	7098	2+	1710.71	0.012	7.01461	1	K.Q^EDACQGDSGGPHVTR.F	59396.5	75421.9
18	1	sp|P00742|FA10_HUMAN	54731.7	0.391	F10	Coagulation factor X	186	31	1.14	136	9176	2+	1287.62	0.008	6.21302	0.6056	R.M"NVAPACLPER.D	104468	88378.4
18	1	sp|P00742|FA10_HUMAN	54731.7	0.391	F10	Coagulation factor X	186	31	1.14	136	9219	2+	1290.64	-0.002	1.54962	0.9604	R.M"NVAPAC'LPER.D	104468	88378.4
18	1	sp|P00742|FA10_HUMAN	54731.7	0.391	F10	Coagulation factor X	186	31	1.14	136	10588	2+	893.484	0.004	4.47686	0.9997	K.TGIVSGFGR.T
18	1	sp|P00742|FA10_HUMAN	54731.7	0.391	F10	Coagulation factor X	186	31	1.14	136	7025	2+	1713.73	1.001	0.583522	0.9922	K.Q^EDAC'QGDSGGPHVTR.F	37952.6	41262.7
18	1	sp|P00742|FA10_HUMAN	54731.7	0.391	F10	Coagulation factor X	186	31	1.14	136	7055	2+	1710.71	1.019	11.1065	0.9991	K.Q^EDACQGDSGGPHVTR.F	37952.6	41262.7
18	1	sp|P00742|FA10_HUMAN	54731.7	0.391	F10	Coagulation factor X	186	31	1.14	136	9185	2+	1287.62	0.007	5.43639	0.7925	R.M"NVAPACLPER.D	52913.4	50257.3
18	1	sp|P00742|FA10_HUMAN	54731.7	0.391	F10	Coagulation factor X	186	31	1.14	136	10636	2+	893.484	0.005	5.59607	0.9976	K.TGIVSGFGR.T
18	1	sp|P00742|FA10_HUMAN	54731.7	0.391	F10	Coagulation factor X	186	31	1.14	136	13497	2+	1309.61	0.007	5.34511	0.9999	R.DWAESTLMTQK.T
18	1	sp|P00742|FA10_HUMAN	54731.7	0.391	F10	Coagulation factor X	186	31	1.14	136	14874	3+	2096.01	0.015	7.15644	0.9967	R.NTEQEEGGEAVHEVEVVIK.H
18	1	sp|P00742|FA10_HUMAN	54731.7	0.391	F10	Coagulation factor X	186	31	1.14	136	4992	2+	1757.73	-0.011	6.25806	0.9999	K.DGDQC'ETSPC'QNQGK.C	1.1001e+06	750172
18	1	sp|P00742|FA10_HUMAN	54731.7	0.391	F10	Coagulation factor X	186	31	1.14	136	5021	2+	1751.7	0.011	6.27963	1	K.DGDQCETSPCQNQGK.C	1.1001e+06	750172
18	1	sp|P00742|FA10_HUMAN	54731.7	0.391	F10	Coagulation factor X	186	31	1.14	136	5027	2+	1754.71	0.998	1.13979	0.8988	K.DGDQC'ETSPCQNQGK.C
18	1	sp|P00742|FA10_HUMAN	54731.7	0.391	F10	Coagulation factor X	186	31	1.14	136	5300	3+	2048.89	-0.017	8.29717	0.9395	K.YKDGDQC'ETSPC'QNQGK.C	10721343	8570993
18	1	sp|P00742|FA10_HUMAN	54731.7	0.391	F10	Coagulation factor X	186	31	1.14	136	5370	2+	2048.89	-0.999	0.488069	0.9995	K.YKDGDQC'ETSPC'QNQGK.C	897052	730353
18	1	sp|P00742|FA10_HUMAN	54731.7	0.391	F10	Coagulation factor X	186	31	1.14	136	5394	3+	2042.85	0.014	6.85316	1	K.YKDGDQCETSPCQNQGK.C	10959702	8792782
18	1	sp|P00742|FA10_HUMAN	54731.7	0.391	F10	Coagulation factor X	186	31	1.14	136	5428	3+	2048.89	-0.017	8.29717	1	K.YKDGDQC'ETSPC'QNQGK.C	10854273	8697929
18	1	sp|P00742|FA10_HUMAN	54731.7	0.391	F10	Coagulation factor X	186	31	1.14	136	5566	2+	1730.76	0.011	6.35559	0.9994	K.QEDAC'QGDSGGPHVTR.F	0	4892.27
18	1	sp|P00742|FA10_HUMAN	54731.7	0.391	F10	Coagulation factor X	186	31	1.14	136	7071	2+	1713.73	0.004	2.33409	1	K.Q^EDAC'QGDSGGPHVTR.F	881.9	17680.8
18	1	sp|P00742|FA10_HUMAN	54731.7	0.391	F10	Coagulation factor X	186	31	1.14	136	9346	2+	1287.62	0.01	7.76628	0.9948	R.M"NVAPACLPER.D	354029	180335
18	1	sp|P00742|FA10_HUMAN	54731.7	0.391	F10	Coagulation factor X	186	31	1.14	136	9852	2+	953.451	0.006	6.29293	0.8788	K.NCELFTR.K	9470910	4395184
18	1	sp|P00742|FA10_HUMAN	54731.7	0.391	F10	Coagulation factor X	186	31	1.14	136	9981	2+	953.451	0.006	6.29293	0.9602	K.NCELFTR.K	8056244	3675538
18	1	sp|P00742|FA10_HUMAN	54731.7	0.391	F10	Coagulation factor X	186	31	1.14	136	9984	2+	956.47	0.003	3.13653	0.905	K.NC'ELFTR.K	8056244	3675538
18	1	sp|P00742|FA10_HUMAN	54731.7	0.391	F10	Coagulation factor X	186	31	1.14	136	10609	2+	1348.64	0.008	5.93191	1	K.ACIPTGPYPCGK.Q	39323300	16664621
18	1	sp|P00742|FA10_HUMAN	54731.7	0.391	F10	Coagulation factor X	186	31	1.14	136	10641	2+	1354.68	-0.01	7.38184	1	K.AC'IPTGPYPC'GK.Q	39418440	16703088
18	1	sp|P00742|FA10_HUMAN	54731.7	0.391	F10	Coagulation factor X	186	31	1.14	136	10689	2+	893.484	0.005	5.59607	0.9991	K.TGIVSGFGR.T
18	1	sp|P00742|FA10_HUMAN	54731.7	0.391	F10	Coagulation factor X	186	31	1.14	136	10740	2+	1348.64	0.011	8.15637	0.9939	K.ACIPTGPYPCGK.Q	37993456	16073817
18	1	sp|P00742|FA10_HUMAN	54731.7	0.391	F10	Coagulation factor X	186	31	1.14	136	10775	2+	1354.68	-0.008	5.90547	1	K.AC'IPTGPYPC'GK.Q	29199494	12268438
18	1	sp|P00742|FA10_HUMAN	54731.7	0.391	F10	Coagulation factor X	186	31	1.14	136	10899	2+	1271.62	0.013	10.2232	0.9988	R.MNVAPACLPER.D	539497	419303
18	1	sp|P00742|FA10_HUMAN	54731.7	0.391	F10	Coagulation factor X	186	31	1.14	136	10922	2+	1274.64	-0.01	7.84534	1	R.MNVAPAC'LPER.D	539497	419303
18	1	sp|P00742|FA10_HUMAN	54731.7	0.391	F10	Coagulation factor X	186	31	1.14	136	11001	2+	1348.64	0.01	7.41488	0.991	K.ACIPTGPYPCGK.Q	174617	64893.6
18	1	sp|P00742|FA10_HUMAN	54731.7	0.391	F10	Coagulation factor X	186	31	1.14	136	12756	3+	3230.31	1.019	5.8818	0.9873	K.LCSLDNGDCDQFCHEEQNSVVCSCAR.G	1.79852e+06	1.23973e+06
18	1	sp|P00742|FA10_HUMAN	54731.7	0.391	F10	Coagulation factor X	186	31	1.14	136	12764	3+	3245.4	-0.027	8.31946	0.9999	K.LC'SLDNGDC'DQFC'HEEQNSVVC'SC'AR.G	1.79852e+06	1.23973e+06
18	1	sp|P00742|FA10_HUMAN	54731.7	0.391	F10	Coagulation factor X	186	31	1.14	136	12899	3+	3245.4	-0.033	10.1682	0.9981	K.LC'SLDNGDC'DQFC'HEEQNSVVC'SC'AR.G	1.12439e+06	760829
18	1	sp|P00742|FA10_HUMAN	54731.7	0.391	F10	Coagulation factor X	186	31	1.14	136	13626	2+	1309.61	0.009	6.87228	0.9997	R.DWAESTLMTQK.T
18	1	sp|P00742|FA10_HUMAN	54731.7	0.391	F10	Coagulation factor X	186	31	1.14	136	14001	2+	1121.57	0.007	6.24127	0.7163	K.MLEVPYVDR.N
18	1	sp|P00742|FA10_HUMAN	54731.7	0.391	F10	Coagulation factor X	186	31	1.14	136	4962	2+	1757.73	-0.001	0.568914	1	K.DGDQC'ETSPC'QNQGK.C	17257076	21548244
18	1	sp|P00742|FA10_HUMAN	54731.7	0.391	F10	Coagulation factor X	186	31	1.14	136	4973	2+	1751.7	0.014	7.99225	1	K.DGDQCETSPCQNQGK.C	17279412	21573430
18	1	sp|P00742|FA10_HUMAN	54731.7	0.391	F10	Coagulation factor X	186	31	1.14	136	5039	3+	1757.73	-0.008	4.55132	0.9997	K.DGDQC'ETSPC'QNQGK.C	1.89511e+06	2.39105e+06
18	1	sp|P00742|FA10_HUMAN	54731.7	0.391	F10	Coagulation factor X	186	31	1.14	136	5094	2+	1757.73	-0.007	3.9824	1	K.DGDQC'ETSPC'QNQGK.C	13950149	17200900
18	1	sp|P00742|FA10_HUMAN	54731.7	0.391	F10	Coagulation factor X	186	31	1.14	136	5105	2+	1751.7	0.012	6.8505	1	K.DGDQCETSPCQNQGK.C	11722125	14393459
18	1	sp|P00742|FA10_HUMAN	54731.7	0.391	F10	Coagulation factor X	186	31	1.14	136	5118	2+	1754.71	-0.002	1.13979	0.9768	K.DGDQC'ETSPCQNQGK.C
18	1	sp|P00742|FA10_HUMAN	54731.7	0.391	F10	Coagulation factor X	186	31	1.14	136	5216	3+	2048.89	1.003	1.46421	0.9979	K.YKDGDQC'ETSPC'QNQGK.C	45956104	53954480
18	1	sp|P00742|FA10_HUMAN	54731.7	0.391	F10	Coagulation factor X	186	31	1.14	136	5226	2+	1757.73	-0.001	0.568914	1	K.DGDQC'ETSPC'QNQGK.C	793260	1.01964e+06
18	1	sp|P00742|FA10_HUMAN	54731.7	0.391	F10	Coagulation factor X	186	31	1.14	136	5239	3+	2042.85	0.01	4.89511	0.7677	K.YKDGDQCETSPCQNQGK.C	46575840	54621788
18	1	sp|P00742|FA10_HUMAN	54731.7	0.391	F10	Coagulation factor X	186	31	1.14	136	5240	2+	1751.7	0.011	6.27963	1	K.DGDQCETSPCQNQGK.C	724070	937275
18	1	sp|P00742|FA10_HUMAN	54731.7	0.391	F10	Coagulation factor X	186	31	1.14	136	5315	2+	2048.89	-1.019	9.2733	0.9999	K.YKDGDQC'ETSPC'QNQGK.C	4428834	5199250
18	1	sp|P00742|FA10_HUMAN	54731.7	0.391	F10	Coagulation factor X	186	31	1.14	136	5347	3+	2048.89	-0.005	2.44034	1	K.YKDGDQC'ETSPC'QNQGK.C	48121952	56579436
18	1	sp|P00742|FA10_HUMAN	54731.7	0.391	F10	Coagulation factor X	186	31	1.14	136	5359	2+	1757.73	-0.007	3.9824	0.9997	K.DGDQC'ETSPC'QNQGK.C	364688	496555
18	1	sp|P00742|FA10_HUMAN	54731.7	0.391	F10	Coagulation factor X	186	31	1.14	136	5378	2+	1751.7	0.013	7.42138	0.9721	K.DGDQCETSPCQNQGK.C	328696	449018
18	1	sp|P00742|FA10_HUMAN	54731.7	0.391	F10	Coagulation factor X	186	31	1.14	136	5450	2+	2048.89	-1.019	9.2733	0.9938	K.YKDGDQC'ETSPC'QNQGK.C	3204133	3.6407e+06
18	1	sp|P00742|FA10_HUMAN	54731.7	0.391	F10	Coagulation factor X	186	31	1.14	136	5481	3+	2048.89	0.973	13.1779	0.8002	K.YKDGDQC'ETSPC'QNQGK.C	15066960	15691936
18	1	sp|P00742|FA10_HUMAN	54731.7	0.391	F10	Coagulation factor X	186	31	1.14	136	5561	2+	1730.76	1.004	2.31112	0.7366	K.QEDAC'QGDSGGPHVTR.F	0	4296.19
18	1	sp|P00742|FA10_HUMAN	54731.7	0.391	F10	Coagulation factor X	186	31	1.14	136	6886	2+	938.458	0.005	5.32789	0.9796	R.GYTLADNGK.A
18	1	sp|P00742|FA10_HUMAN	54731.7	0.391	F10	Coagulation factor X	186	31	1.14	136	7021	2+	1713.73	0.002	1.16704	1	K.Q^EDAC'QGDSGGPHVTR.F	555.36	9881.15
18	1	sp|P00742|FA10_HUMAN	54731.7	0.391	F10	Coagulation factor X	186	31	1.14	136	9830	2+	956.47	-0.003	3.13653	0.9676	K.NC'ELFTR.K	14012334	27827748
18	1	sp|P00742|FA10_HUMAN	54731.7	0.391	F10	Coagulation factor X	186	31	1.14	136	9962	2+	956.47	-0.003	3.13653	0.9165	K.NC'ELFTR.K	10602752	20654500
18	1	sp|P00742|FA10_HUMAN	54731.7	0.391	F10	Coagulation factor X	186	31	1.14	136	10097	2+	956.47	-0.004	4.18205	0.8592	K.NC'ELFTR.K	630873	1.1089e+06
18	1	sp|P00742|FA10_HUMAN	54731.7	0.391	F10	Coagulation factor X	186	31	1.14	136	10532	2+	893.484	0.004	4.47686	0.9759	K.TGIVSGFGR.T
18	1	sp|P00742|FA10_HUMAN	54731.7	0.391	F10	Coagulation factor X	186	31	1.14	136	10534	2+	1348.64	0.008	5.93191	0.9998	K.ACIPTGPYPCGK.Q	34810820	95808560
18	1	sp|P00742|FA10_HUMAN	54731.7	0.391	F10	Coagulation factor X	186	31	1.14	136	10556	2+	938.437	0.007	7.45921	0.9954	K.TNEFWNK.Y
18	1	sp|P00742|FA10_HUMAN	54731.7	0.391	F10	Coagulation factor X	186	31	1.14	136	10578	2+	1354.68	-0.009	6.64365	1	K.AC'IPTGPYPC'GK.Q	35486948	97044224
18	1	sp|P00742|FA10_HUMAN	54731.7	0.391	F10	Coagulation factor X	186	31	1.14	136	10666	2+	1348.64	0.009	6.6734	0.9999	K.ACIPTGPYPCGK.Q	35209448	95841864
18	1	sp|P00742|FA10_HUMAN	54731.7	0.391	F10	Coagulation factor X	186	31	1.14	136	10710	2+	1354.68	-0.009	6.64365	1	K.AC'IPTGPYPC'GK.Q	26368258	70653464
18	1	sp|P00742|FA10_HUMAN	54731.7	0.391	F10	Coagulation factor X	186	31	1.14	136	10799	2+	1348.64	0.008	5.93191	0.9996	K.ACIPTGPYPCGK.Q	5125118	12459702
18	1	sp|P00742|FA10_HUMAN	54731.7	0.391	F10	Coagulation factor X	186	31	1.14	136	10842	2+	1354.68	-0.01	7.38184	1	K.AC'IPTGPYPC'GK.Q	2.10086e+06	4.56052e+06
18	1	sp|P00742|FA10_HUMAN	54731.7	0.391	F10	Coagulation factor X	186	31	1.14	136	10922	2+	1274.64	-0.003	2.3536	0.9971	R.MNVAPAC'LPER.D	308278	293226
18	1	sp|P00742|FA10_HUMAN	54731.7	0.391	F10	Coagulation factor X	186	31	1.14	136	10934	2+	1348.64	0.007	5.19042	0.9998	K.ACIPTGPYPCGK.Q	808448	1.92134e+06
18	1	sp|P00742|FA10_HUMAN	54731.7	0.391	F10	Coagulation factor X	186	31	1.14	136	10977	2+	1354.68	-0.009	6.64365	0.9975	K.AC'IPTGPYPC'GK.Q	563621	1403761
18	1	sp|P00742|FA10_HUMAN	54731.7	0.391	F10	Coagulation factor X	186	31	1.14	136	11211	2+	1354.68	-0.01	7.38184	0.8894	K.AC'IPTGPYPC'GK.Q	49231.2	124269
18	1	sp|P00742|FA10_HUMAN	54731.7	0.391	F10	Coagulation factor X	186	31	1.14	136	11873	2+	1354.68	-0.008	5.90547	0.9994	K.AC'IPTGPYPC'GK.Q	45270.5	67503.1
18	1	sp|P00742|FA10_HUMAN	54731.7	0.391	F10	Coagulation factor X	186	31	1.14	136	12016	3+	3230.31	-1.962	11.7636	0.9994	K.LCSLDNGDCDQFCHEEQNSVVCSCAR.G	52469.6	68161.1
18	1	sp|P00742|FA10_HUMAN	54731.7	0.391	F10	Coagulation factor X	186	31	1.14	136	12627	3+	3245.4	0.984	4.93005	0.9999	K.LC'SLDNGDC'DQFC'HEEQNSVVC'SC'AR.G	2.26846e+06	9406239
18	1	sp|P00742|FA10_HUMAN	54731.7	0.391	F10	Coagulation factor X	186	31	1.14	136	12633	3+	3230.31	0.012	3.71482	0.9999	K.LCSLDNGDCDQFCHEEQNSVVCSCAR.G	2.26846e+06	9406239
18	1	sp|P00742|FA10_HUMAN	54731.7	0.391	F10	Coagulation factor X	186	31	1.14	136	12756	3+	3245.4	1.974	8.01134	0.9986	K.LC'SLDNGDC'DQFC'HEEQNSVVC'SC'AR.G	2.39171e+06	9164416
18	1	sp|P00742|FA10_HUMAN	54731.7	0.391	F10	Coagulation factor X	186	31	1.14	136	12782	3+	3230.31	1.006	1.85741	0.9474	K.LCSLDNGDCDQFCHEEQNSVVCSCAR.G	1.67809e+06	5.85278e+06
18	1	sp|P00742|FA10_HUMAN	54731.7	0.391	F10	Coagulation factor X	186	31	1.14	136	12889	3+	3245.4	0.97	9.24385	0.9932	K.LC'SLDNGDC'DQFC'HEEQNSVVC'SC'AR.G	720613	1.62439e+06
18	1	sp|P00742|FA10_HUMAN	54731.7	0.391	F10	Coagulation factor X	186	31	1.14	136	13527	2+	1309.61	0.005	3.81793	1	R.DWAESTLMTQK.T
18	1	sp|P00742|FA10_HUMAN	54731.7	0.391	F10	Coagulation factor X	186	31	1.14	136	13840	2+	1121.57	0.009	8.02449	0.9757	K.MLEVPYVDR.N
18	1	sp|P00742|FA10_HUMAN	54731.7	0.391	F10	Coagulation factor X	186	31	1.14	136	14299	2+	1196.6	-0.078	65.1848	0.9952	R.ANSFLEEMKK.G
18	1	sp|P00742|FA10_HUMAN	54731.7	0.391	F10	Coagulation factor X	186	31	1.14	136	16536	2+	1963.84	0.02	10.1841	0.9974	K.DGLGEYTCTCLEGFEGK.N	667052	332594
18	1	sp|P00742|FA10_HUMAN	54731.7	0.391	F10	Coagulation factor X	186	31	1.14	136	16538	2+	1969.88	-0.006	3.04587	0.9999	K.DGLGEYTC'TC'LEGFEGK.N	667052	332594
18	1	sp|P00742|FA10_HUMAN	54731.7	0.391	F10	Coagulation factor X	186	31	1.14	136	17417	2+	1341.67	0.005	3.7267	0.9642	K.ETYDFDIAVLR.L
18	1	sp|P00742|FA10_HUMAN	54731.7	0.391	F10	Coagulation factor X	186	31	1.14	136	5039	2+	1751.7	0.009	5.13788	0.9995	K.DGDQCETSPCQNQGK.C	2426607	1.63978e+06
18	1	sp|P00742|FA10_HUMAN	54731.7	0.391	F10	Coagulation factor X	186	31	1.14	136	5042	2+	1757.73	-0.007	3.9824	0.9999	K.DGDQC'ETSPC'QNQGK.C	2426607	1.63978e+06
18	1	sp|P00742|FA10_HUMAN	54731.7	0.391	F10	Coagulation factor X	186	31	1.14	136	5168	2+	1751.7	0.012	6.8505	1	K.DGDQCETSPCQNQGK.C	2378324	1.60507e+06
18	1	sp|P00742|FA10_HUMAN	54731.7	0.391	F10	Coagulation factor X	186	31	1.14	136	5169	2+	1757.73	-0.001	0.568914	1	K.DGDQC'ETSPC'QNQGK.C	2378324	1.60507e+06
18	1	sp|P00742|FA10_HUMAN	54731.7	0.391	F10	Coagulation factor X	186	31	1.14	136	5381	3+	2042.85	0.011	5.38462	0.9995	K.YKDGDQCETSPCQNQGK.C	16592570	7082932
18	1	sp|P00742|FA10_HUMAN	54731.7	0.391	F10	Coagulation factor X	186	31	1.14	136	5433	2+	2048.89	0.001	0.488069	0.9991	K.YKDGDQC'ETSPC'QNQGK.C	1017225	425254
18	1	sp|P00742|FA10_HUMAN	54731.7	0.391	F10	Coagulation factor X	186	31	1.14	136	10061	2+	956.47	1.003	3.13653	0.7951	K.NC'ELFTR.K	6454988	4927637
18	1	sp|P00742|FA10_HUMAN	54731.7	0.391	F10	Coagulation factor X	186	31	1.14	136	10083	2+	953.451	0.006	6.29293	0.9273	K.NCELFTR.K	6373833	4858726
18	1	sp|P00742|FA10_HUMAN	54731.7	0.391	F10	Coagulation factor X	186	31	1.14	136	10787	2+	1354.68	0.908	67.9129	0.9992	K.AC'IPTGPYPC'GK.Q
18	1	sp|P00742|FA10_HUMAN	54731.7	0.391	F10	Coagulation factor X	186	31	1.14	136	10798	2+	1348.64	0.009	6.6734	0.9992	K.ACIPTGPYPCGK.Q	16920908	17277862
18	1	sp|P00742|FA10_HUMAN	54731.7	0.391	F10	Coagulation factor X	186	31	1.14	136	10919	2+	1354.68	-0.009	6.64365	0.9995	K.AC'IPTGPYPC'GK.Q	16515573	16859782
18	1	sp|P00742|FA10_HUMAN	54731.7	0.391	F10	Coagulation factor X	186	31	1.14	136	10930	2+	1348.64	0.008	5.93191	0.9999	K.ACIPTGPYPCGK.Q	16026171	16300858
18	1	sp|P00742|FA10_HUMAN	54731.7	0.391	F10	Coagulation factor X	186	31	1.14	136	11067	2+	1348.64	0.005	3.70744	0.9247	K.ACIPTGPYPCGK.Q	700156	652534
18	1	sp|P00742|FA10_HUMAN	54731.7	0.391	F10	Coagulation factor X	186	31	1.14	136	12901	3+	3245.4	-0.024	7.39508	0.7933	K.LC'SLDNGDC'DQFC'HEEQNSVVC'SC'AR.G	951803	1257082
18	1	sp|P00742|FA10_HUMAN	54731.7	0.391	F10	Coagulation factor X	186	31	1.14	136	12918	3+	3230.31	0.032	9.90618	0.9999	K.LCSLDNGDCDQFCHEEQNSVVCSCAR.G	951803	1257082
18	1	sp|P00742|FA10_HUMAN	54731.7	0.391	F10	Coagulation factor X	186	31	1.14	136	13032	3+	3245.4	1.974	8.01134	0.9887	K.LC'SLDNGDC'DQFC'HEEQNSVVC'SC'AR.G	832550	1.07302e+06
18	1	sp|P00742|FA10_HUMAN	54731.7	0.391	F10	Coagulation factor X	186	31	1.14	136	13044	3+	3230.31	0.999	0.309568	0.9814	K.LCSLDNGDCDQFCHEEQNSVVCSCAR.G	647182	828423
18	1	sp|P00742|FA10_HUMAN	54731.7	0.391	F10	Coagulation factor X	186	31	1.14	136	16918	2+	1963.84	0.017	8.65651	1	K.DGLGEYTCTCLEGFEGK.N	132210	33904.6
18	1	sp|P00742|FA10_HUMAN	54731.7	0.391	F10	Coagulation factor X	186	31	1.14	136	5098	2+	1757.73	-0.009	5.12023	1	K.DGDQC'ETSPC'QNQGK.C	167192	213509
18	1	sp|P00742|FA10_HUMAN	54731.7	0.391	F10	Coagulation factor X	186	31	1.14	136	5104	2+	1751.7	0.011	6.27963	1	K.DGDQCETSPCQNQGK.C	167192	213509
18	1	sp|P00742|FA10_HUMAN	54731.7	0.391	F10	Coagulation factor X	186	31	1.14	136	5634	2+	1730.76	-0.001	0.577781	0.9975	K.QEDAC'QGDSGGPHVTR.F	10133.5	50136.4
18	1	sp|P00742|FA10_HUMAN	54731.7	0.391	F10	Coagulation factor X	186	31	1.14	136	6909	2+	938.458	0.004	4.26231	0.9923	R.GYTLADNGK.A
18	1	sp|P00742|FA10_HUMAN	54731.7	0.391	F10	Coagulation factor X	186	31	1.14	136	7030	2+	1713.73	0.002	1.16704	1	K.Q^EDAC'QGDSGGPHVTR.F	17802.8	56540.5
18	1	sp|P00742|FA10_HUMAN	54731.7	0.391	F10	Coagulation factor X	186	31	1.14	136	10740	2+	1348.64	-0.001	0.741488	0.9819	K.ACIPTGPYPCGK.Q	1.12519e+06	1.88397e+06
18	1	sp|P00742|FA10_HUMAN	54731.7	0.391	F10	Coagulation factor X	186	31	1.14	136	10755	2+	1354.68	-0.012	8.85821	1	K.AC'IPTGPYPC'GK.Q	1.12519e+06	1.88397e+06
18	1	sp|P00742|FA10_HUMAN	54731.7	0.391	F10	Coagulation factor X	186	31	1.14	136	14137	2+	1121.57	0.008	7.13288	0.9903	K.MLEVPYVDR.N
18	1	sp|P00742|FA10_HUMAN	54731.7	0.391	F10	Coagulation factor X	186	31	1.14	136	5286	2+	1757.73	-0.008	4.55132	1	K.DGDQC'ETSPC'QNQGK.C	48169.3	87335.2
18	1	sp|P00742|FA10_HUMAN	54731.7	0.391	F10	Coagulation factor X	186	31	1.14	136	5291	2+	1751.7	0.008	4.567	0.9932	K.DGDQCETSPCQNQGK.C	48169.3	87335.2
18	1	sp|P00742|FA10_HUMAN	54731.7	0.391	F10	Coagulation factor X	186	31	1.14	136	5794	2+	1727.74	0.008	4.63033	0.9999	K.QEDACQGDSGGPHVTR.F	94011	98335.3
18	1	sp|P00742|FA10_HUMAN	54731.7	0.391	F10	Coagulation factor X	186	31	1.14	136	5807	2+	1730.76	-0.006	3.46669	0.6231	K.QEDAC'QGDSGGPHVTR.F	94011	98335.3
18	1	sp|P00742|FA10_HUMAN	54731.7	0.391	F10	Coagulation factor X	186	31	1.14	136	5834	3+	1730.76	-0.004	2.31112	0.9994	K.QEDAC'QGDSGGPHVTR.F	717954	673525
18	1	sp|P00742|FA10_HUMAN	54731.7	0.391	F10	Coagulation factor X	186	31	1.14	136	7194	2+	1713.73	0.004	2.33409	1	K.Q^EDAC'QGDSGGPHVTR.F	129426	125046
18	1	sp|P00742|FA10_HUMAN	54731.7	0.391	F10	Coagulation factor X	186	31	1.14	136	9535	2+	1287.62	0.01	7.76628	0.9983	R.M"NVAPACLPER.D	556820	426569
18	1	sp|P00742|FA10_HUMAN	54731.7	0.391	F10	Coagulation factor X	186	31	1.14	136	9536	2+	1290.64	-0.004	3.09924	0.9911	R.M"NVAPAC'LPER.D	556820	426569
18	1	sp|P00742|FA10_HUMAN	54731.7	0.391	F10	Coagulation factor X	186	31	1.14	136	10590	2+	893.484	-0.003	3.35764	0.9831	K.TGIVSGFGR.T
18	1	sp|P00742|FA10_HUMAN	54731.7	0.391	F10	Coagulation factor X	186	31	1.14	136	11038	2+	1354.68	-0.01	7.38184	0.9998	K.AC'IPTGPYPC'GK.Q	559790	1188867
18	1	sp|P00742|FA10_HUMAN	54731.7	0.391	F10	Coagulation factor X	186	31	1.14	136	11040	2+	1348.64	0.006	4.44893	0.9998	K.ACIPTGPYPCGK.Q	555182	1.18571e+06
18	1	sp|P00742|FA10_HUMAN	54731.7	0.391	F10	Coagulation factor X	186	31	1.14	136	11831	2+	1325.6	0.007	5.28061	1	R.DWAESTLM"TQK.T
18	1	sp|P00742|FA10_HUMAN	54731.7	0.391	F10	Coagulation factor X	186	31	1.14	136	13047	2+	1137.56	0.012	10.5489	0.9262	K.M"LEVPYVDR.N
18	1	sp|P00742|FA10_HUMAN	54731.7	0.391	F10	Coagulation factor X	186	31	1.14	136	13806	2+	1309.61	0.003	2.29076	1	R.DWAESTLMTQK.T
18	1	sp|P00742|FA10_HUMAN	54731.7	0.391	F10	Coagulation factor X	186	31	1.14	136	14102	2+	1121.57	0.006	5.34966	0.8289	K.MLEVPYVDR.N
18	1	sp|P00742|FA10_HUMAN	54731.7	0.391	F10	Coagulation factor X	186	31	1.14	136	15225	2+	2096.01	0.014	6.67934	0.9999	R.NTEQEEGGEAVHEVEVVIK.H
18	1	sp|P00742|FA10_HUMAN	54731.7	0.391	F10	Coagulation factor X	186	31	1.14	136	18006	2+	1341.67	0.007	5.21738	0.9998	K.ETYDFDIAVLR.L
18	1	sp|P00742|FA10_HUMAN	54731.7	0.391	F10	Coagulation factor X	186	31	1.14	136	5318	2+	1757.73	-0.008	4.55132	0.7023	K.DGDQC'ETSPC'QNQGK.C	0	9136.76
18	1	sp|P00742|FA10_HUMAN	54731.7	0.391	F10	Coagulation factor X	186	31	1.14	136	5347	2+	1751.7	0.01	5.70875	0.6694	K.DGDQCETSPCQNQGK.C	47509.3	76500.6
18	1	sp|P00742|FA10_HUMAN	54731.7	0.391	F10	Coagulation factor X	186	31	1.14	136	5556	3+	2048.89	-0.009	4.39262	0.9992	K.YKDGDQC'ETSPC'QNQGK.C	391365	778402
18	1	sp|P00742|FA10_HUMAN	54731.7	0.391	F10	Coagulation factor X	186	31	1.14	136	5743	3+	1727.74	0.011	6.3667	1	K.QEDACQGDSGGPHVTR.F	3.22865e+06	2.3648e+06
18	1	sp|P00742|FA10_HUMAN	54731.7	0.391	F10	Coagulation factor X	186	31	1.14	136	5752	2+	1727.74	0.01	5.78791	1	K.QEDACQGDSGGPHVTR.F	579712	444383
18	1	sp|P00742|FA10_HUMAN	54731.7	0.391	F10	Coagulation factor X	186	31	1.14	136	5765	2+	1730.76	1.014	8.08894	1	K.QEDAC'QGDSGGPHVTR.F	579712	444383
18	1	sp|P00742|FA10_HUMAN	54731.7	0.391	F10	Coagulation factor X	186	31	1.14	136	5785	3+	1713.73	-0.985	8.75283	0.9809	K.Q^EDAC'QGDSGGPHVTR.F	33754.5	12751.5
18	1	sp|P00742|FA10_HUMAN	54731.7	0.391	F10	Coagulation factor X	186	31	1.14	136	7074	2+	1713.73	-0.002	1.16704	1	K.Q^EDAC'QGDSGGPHVTR.F	185983	178661
18	1	sp|P00742|FA10_HUMAN	54731.7	0.391	F10	Coagulation factor X	186	31	1.14	136	7097	2+	1710.71	0.007	4.09186	1	K.Q^EDACQGDSGGPHVTR.F	185983	172355
18	1	sp|P00742|FA10_HUMAN	54731.7	0.391	F10	Coagulation factor X	186	31	1.14	136	9279	2+	1287.62	0.008	6.21302	1	R.M"NVAPACLPER.D	1.52543e+06	1.1864e+06
18	1	sp|P00742|FA10_HUMAN	54731.7	0.391	F10	Coagulation factor X	186	31	1.14	136	9306	2+	1290.64	-0.004	3.09924	0.9987	R.M"NVAPAC'LPER.D	1.52543e+06	1.1864e+06
18	1	sp|P00742|FA10_HUMAN	54731.7	0.391	F10	Coagulation factor X	186	31	1.14	136	10645	2+	893.484	0.004	4.47686	1	K.TGIVSGFGR.T
18	1	sp|P00742|FA10_HUMAN	54731.7	0.391	F10	Coagulation factor X	186	31	1.14	136	10913	2+	1271.62	0.008	6.29117	0.9995	R.MNVAPACLPER.D	3425193	2.40612e+06
18	1	sp|P00742|FA10_HUMAN	54731.7	0.391	F10	Coagulation factor X	186	31	1.14	136	10942	2+	1274.64	-0.01	7.84534	1	R.MNVAPAC'LPER.D	3.37954e+06	2.40777e+06
18	1	sp|P00742|FA10_HUMAN	54731.7	0.391	F10	Coagulation factor X	186	31	1.14	136	11575	2+	1325.6	0.007	5.28061	0.9997	R.DWAESTLM"TQK.T
18	1	sp|P00742|FA10_HUMAN	54731.7	0.391	F10	Coagulation factor X	186	31	1.14	136	13973	2+	1309.61	0	0	1	R.DWAESTLMTQK.T
18	1	sp|P00742|FA10_HUMAN	54731.7	0.391	F10	Coagulation factor X	186	31	1.14	136	15344	3+	2096.01	0.011	5.24806	0.7188	R.NTEQEEGGEAVHEVEVVIK.H
18	1	sp|P00742|FA10_HUMAN	54731.7	0.391	F10	Coagulation factor X	186	31	1.14	136	15351	2+	2096.01	0.008	3.81677	0.9999	R.NTEQEEGGEAVHEVEVVIK.H
18	1	sp|P00742|FA10_HUMAN	54731.7	0.391	F10	Coagulation factor X	186	31	1.14	136	18056	2+	1341.67	0.004	2.98136	1	K.ETYDFDIAVLR.L
18	1	sp|P00742|FA10_HUMAN	54731.7	0.391	F10	Coagulation factor X	186	31	1.14	136	4884	2+	1757.73	-0.007	3.9824	0.9979	K.DGDQC'ETSPC'QNQGK.C	12197.5	22248.3
18	1	sp|P00742|FA10_HUMAN	54731.7	0.391	F10	Coagulation factor X	186	31	1.14	136	4886	2+	1751.7	0.018	10.2758	0.7996	K.DGDQCETSPCQNQGK.C	12197.5	22248.3
18	1	sp|P00742|FA10_HUMAN	54731.7	0.391	F10	Coagulation factor X	186	31	1.14	136	5081	3+	2048.89	0	0	0.9961	K.YKDGDQC'ETSPC'QNQGK.C	111817	228658
18	1	sp|P00742|FA10_HUMAN	54731.7	0.391	F10	Coagulation factor X	186	31	1.14	136	5265	3+	1727.74	0.012	6.94549	1	K.QEDACQGDSGGPHVTR.F	349269	410393
18	1	sp|P00742|FA10_HUMAN	54731.7	0.391	F10	Coagulation factor X	186	31	1.14	136	10970	2+	1325.6	0.012	9.05248	0.9999	R.DWAESTLM"TQK.T
18	1	sp|P00742|FA10_HUMAN	54731.7	0.391	F10	Coagulation factor X	186	31	1.14	136	14619	2+	2096.01	0.008	3.81677	1	R.NTEQEEGGEAVHEVEVVIK.H
18	1	sp|P00742|FA10_HUMAN	54731.7	0.391	F10	Coagulation factor X	186	31	1.14	136	4558	2+	1757.73	-0.007	3.9824	0.9999	K.DGDQC'ETSPC'QNQGK.C	17558.9	39833.6
18	1	sp|P00742|FA10_HUMAN	54731.7	0.391	F10	Coagulation factor X	186	31	1.14	136	4770	3+	2048.89	-0.01	4.88069	0.9506	K.YKDGDQC'ETSPC'QNQGK.C	151492	311500
18	1	sp|P00742|FA10_HUMAN	54731.7	0.391	F10	Coagulation factor X	186	31	1.14	136	4957	2+	1730.76	0.002	1.15556	0.9996	K.QEDAC'QGDSGGPHVTR.F	10384.1	25046
18	1	sp|P00742|FA10_HUMAN	54731.7	0.391	F10	Coagulation factor X	186	31	1.14	136	5003	3+	1730.76	0	0	1	K.QEDAC'QGDSGGPHVTR.F	662939	1.1672e+06
18	1	sp|P00742|FA10_HUMAN	54731.7	0.391	F10	Coagulation factor X	186	31	1.14	136	6416	2+	1713.73	0.001	0.583522	1	K.Q^EDAC'QGDSGGPHVTR.F	145590	407263
18	1	sp|P00742|FA10_HUMAN	54731.7	0.391	F10	Coagulation factor X	186	31	1.14	136	9942	2+	893.484	-0.045	50.3646	0.9663	K.TGIVSGFGR.T
18	1	sp|P00742|FA10_HUMAN	54731.7	0.391	F10	Coagulation factor X	186	31	1.14	136	10288	2+	1271.62	0.01	7.86396	0.9998	R.MNVAPACLPER.D	569742	310290
18	1	sp|P00742|FA10_HUMAN	54731.7	0.391	F10	Coagulation factor X	186	31	1.14	136	13280	2+	1309.61	0.003	2.29076	1	R.DWAESTLMTQK.T
18	1	sp|P00742|FA10_HUMAN	54731.7	0.391	F10	Coagulation factor X	186	31	1.14	136	14573	3+	2096.01	0.011	5.24806	0.983	R.NTEQEEGGEAVHEVEVVIK.H
19	1	sp|P00746|CFAD_HUMAN	27032.9	0.443	CFD	Complement factor D	10	7	0.97	3	16382	2+	2074.02	0.006	2.89293	1	K.GDSGGPLVCGGVLEGVVTSGSR.V	167450	88373.2
19	1	sp|P00746|CFAD_HUMAN	27032.9	0.443	CFD	Complement factor D	10	7	0.97	3	17556	3+	2681.38	0.025	9.32356	0.767	R.AVPHPDSQPDTIDHDLLLLQLSEK.A
19	1	sp|P00746|CFAD_HUMAN	27032.9	0.443	CFD	Complement factor D	10	7	0.97	3	11637	3+	1789.98	0.01	5.58665	0.9965	K.VQVLLGAHSLSQPEPSK.R
19	1	sp|P00746|CFAD_HUMAN	27032.9	0.443	CFD	Complement factor D	10	7	0.97	3	16011	2+	1758	0.008	4.55062	0.9996	R.RPDSLQHVLLPVLDR.A
19	1	sp|P00746|CFAD_HUMAN	27032.9	0.443	CFD	Complement factor D	10	7	0.97	3	17253	2+	2077.04	-1.008	3.85163	0.9999	K.GDSGGPLVC'GGVLEGVVTSGSR.V	327648	321130
19	1	sp|P00746|CFAD_HUMAN	27032.9	0.443	CFD	Complement factor D	10	7	0.97	3	17290	2+	2074.02	-1.128	61.7158	0.9743	K.GDSGGPLVCGGVLEGVVTSGSR.V
19	1	sp|P00746|CFAD_HUMAN	27032.9	0.443	CFD	Complement factor D	10	7	0.97	3	17381	2+	2182.09	1.018	8.24897	0.9623	R.DVAPGTLC'DVAGWGIVNHAGR.R	51168.3	91084.6
19	1	sp|P00746|CFAD_HUMAN	27032.9	0.443	CFD	Complement factor D	10	7	0.97	3	17828	3+	2681.38	0.015	5.59414	0.9954	R.AVPHPDSQPDTIDHDLLLLQLSEK.A
19	1	sp|P00746|CFAD_HUMAN	27032.9	0.443	CFD	Complement factor D	10	7	0.97	3	24214	2+	1365.7	0.01	7.32223	0.9775	R.VASYAAWIDSVLA.-
19	1	sp|P00746|CFAD_HUMAN	27032.9	0.443	CFD	Complement factor D	10	7	0.97	3	15334	3+	1758	0.011	6.2571	0.9696	R.RPDSLQHVLLPVLDR.A
20	1	sp|P00748|FA12_HUMAN	67792.1	0.293	F12	Coagulation factor XII	91	23	1.36	64	6029	2+	1002.48	0.007	6.98269	0.9931	R.NGPLSCGQR.L	253510	42984.2
20	1	sp|P00748|FA12_HUMAN	67792.1	0.293	F12	Coagulation factor XII	91	23	1.36	64	6676	2+	1005.5	0.982	17.9016	0.7533	R.NGPLSC'GQR.L	510664	2.89649e+06
20	1	sp|P00748|FA12_HUMAN	67792.1	0.293	F12	Coagulation factor XII	91	23	1.36	64	7144	2+	927.489	0.004	4.31272	0.9901	R.EQPPSLTR.N
20	1	sp|P00748|FA12_HUMAN	67792.1	0.293	F12	Coagulation factor XII	91	23	1.36	64	7358	2+	1005.5	0.981	18.8961	0.9273	R.NGPLSC'GQR.L	2.63946e+06	14978516
20	1	sp|P00748|FA12_HUMAN	67792.1	0.293	F12	Coagulation factor XII	91	23	1.36	64	12717	2+	1076.56	0.003	2.78666	0.994	K.CFEPQLLR.F	175374	1.13469e+06
20	1	sp|P00748|FA12_HUMAN	67792.1	0.293	F12	Coagulation factor XII	91	23	1.36	64	13511	2+	2009.94	0.011	5.4728	1	R.TTLSGAPCQPWASEATYR.N	304699	238125
20	1	sp|P00748|FA12_HUMAN	67792.1	0.293	F12	Coagulation factor XII	91	23	1.36	64	13532	2+	2012.96	0.996	1.98713	0.9994	R.TTLSGAPC'QPWASEATYR.N	304699	238125
20	1	sp|P00748|FA12_HUMAN	67792.1	0.293	F12	Coagulation factor XII	91	23	1.36	64	11612	2+	883.572	0.004	4.52708	1	R.VVGGLVALR.G
20	1	sp|P00748|FA12_HUMAN	67792.1	0.293	F12	Coagulation factor XII	91	23	1.36	64	13486	2+	2009.94	0.014	6.96539	0.9999	R.TTLSGAPCQPWASEATYR.N	337051	171990
20	1	sp|P00748|FA12_HUMAN	67792.1	0.293	F12	Coagulation factor XII	91	23	1.36	64	13495	2+	2012.96	-0.005	2.48391	0.9999	R.TTLSGAPC'QPWASEATYR.N	337051	171990
20	1	sp|P00748|FA12_HUMAN	67792.1	0.293	F12	Coagulation factor XII	91	23	1.36	64	15529	2+	2096.09	0.007	3.33955	1	R.LHEAFSPVSYQHDLALLR.L
20	1	sp|P00748|FA12_HUMAN	67792.1	0.293	F12	Coagulation factor XII	91	23	1.36	64	15604	3+	2096.09	0.013	6.20202	0.9998	R.LHEAFSPVSYQHDLALLR.L
20	1	sp|P00748|FA12_HUMAN	67792.1	0.293	F12	Coagulation factor XII	91	23	1.36	64	21288	3+	2029.05	0.012	5.91409	0.6736	R.NKPGVYTDVAYYLAWIR.E
20	1	sp|P00748|FA12_HUMAN	67792.1	0.293	F12	Coagulation factor XII	91	23	1.36	64	21307	2+	2029.05	1.019	9.36397	0.79	R.NKPGVYTDVAYYLAWIR.E
20	1	sp|P00748|FA12_HUMAN	67792.1	0.293	F12	Coagulation factor XII	91	23	1.36	64	21412	3+	2029.05	0.013	6.40693	0.9879	R.NKPGVYTDVAYYLAWIR.E
20	1	sp|P00748|FA12_HUMAN	67792.1	0.293	F12	Coagulation factor XII	91	23	1.36	64	21436	2+	2029.05	0.011	5.42125	0.9957	R.NKPGVYTDVAYYLAWIR.E
20	1	sp|P00748|FA12_HUMAN	67792.1	0.293	F12	Coagulation factor XII	91	23	1.36	64	12108	2+	883.572	0.004	4.52708	1	R.VVGGLVALR.G
20	1	sp|P00748|FA12_HUMAN	67792.1	0.293	F12	Coagulation factor XII	91	23	1.36	64	13905	2+	2009.94	0.014	6.96539	0.9996	R.TTLSGAPCQPWASEATYR.N	155770	97888.8
20	1	sp|P00748|FA12_HUMAN	67792.1	0.293	F12	Coagulation factor XII	91	23	1.36	64	13916	2+	2012.96	-0.005	2.48391	0.9995	R.TTLSGAPC'QPWASEATYR.N	155770	97888.8
20	1	sp|P00748|FA12_HUMAN	67792.1	0.293	F12	Coagulation factor XII	91	23	1.36	64	16066	3+	2096.09	0.011	5.24786	0.9999	R.LHEAFSPVSYQHDLALLR.L
20	1	sp|P00748|FA12_HUMAN	67792.1	0.293	F12	Coagulation factor XII	91	23	1.36	64	21469	3+	2029.05	0.012	5.91409	0.9653	R.NKPGVYTDVAYYLAWIR.E
20	1	sp|P00748|FA12_HUMAN	67792.1	0.293	F12	Coagulation factor XII	91	23	1.36	64	12109	2+	883.572	0.005	5.65885	0.9731	R.VVGGLVALR.G
20	1	sp|P00748|FA12_HUMAN	67792.1	0.293	F12	Coagulation factor XII	91	23	1.36	64	15956	3+	2096.09	0.012	5.72494	0.9999	R.LHEAFSPVSYQHDLALLR.L
20	1	sp|P00748|FA12_HUMAN	67792.1	0.293	F12	Coagulation factor XII	91	23	1.36	64	5630	2+	1016.5	-0.006	5.90259	0.9098	R.C'LEVEGHR.L	45314	144306
20	1	sp|P00748|FA12_HUMAN	67792.1	0.293	F12	Coagulation factor XII	91	23	1.36	64	12622	2+	2345.09	0.01	4.26423	0.9982	K.GRPGPQPWC'ATTPNFDQDQR.W	50499.2	379405
20	1	sp|P00748|FA12_HUMAN	67792.1	0.293	F12	Coagulation factor XII	91	23	1.36	64	12707	3+	2345.09	0.008	3.41138	1	K.GRPGPQPWC'ATTPNFDQDQR.W	2361798	21659776
20	1	sp|P00748|FA12_HUMAN	67792.1	0.293	F12	Coagulation factor XII	91	23	1.36	64	12843	3+	2345.09	0.993	2.98496	0.9955	K.GRPGPQPWC'ATTPNFDQDQR.W	1.45159e+06	1653816
20	1	sp|P00748|FA12_HUMAN	67792.1	0.293	F12	Coagulation factor XII	91	23	1.36	64	13071	2+	1069.52	-0.002	1.87	0.9878	R.WGYC'LEPK.K	490638	9127359
20	1	sp|P00748|FA12_HUMAN	67792.1	0.293	F12	Coagulation factor XII	91	23	1.36	64	13202	2+	1069.52	-0.002	1.87	1	R.WGYC'LEPK.K	480858	8898552
20	1	sp|P00748|FA12_HUMAN	67792.1	0.293	F12	Coagulation factor XII	91	23	1.36	64	4058	2+	1028.51	-0.002	1.94455	0.8532	R.TNPC'LHGGR.C	426120	1073473
20	1	sp|P00748|FA12_HUMAN	67792.1	0.293	F12	Coagulation factor XII	91	23	1.36	64	5654	2+	1016.5	-0.003	2.9513	0.9996	R.C'LEVEGHR.L	652352	1.73202e+06
20	1	sp|P00748|FA12_HUMAN	67792.1	0.293	F12	Coagulation factor XII	91	23	1.36	64	5814	2+	1002.48	0.006	5.98517	0.8156	R.NGPLSCGQR.L	706182	27616.3
20	1	sp|P00748|FA12_HUMAN	67792.1	0.293	F12	Coagulation factor XII	91	23	1.36	64	7052	2+	927.489	0.005	5.3909	0.9808	R.EQPPSLTR.N
20	1	sp|P00748|FA12_HUMAN	67792.1	0.293	F12	Coagulation factor XII	91	23	1.36	64	7073	2+	1002.48	0.99	9.97527	0.7406	R.NGPLSCGQR.L	457937	11900.7
20	1	sp|P00748|FA12_HUMAN	67792.1	0.293	F12	Coagulation factor XII	91	23	1.36	64	12530	2+	1291.62	-0.006	4.64533	1	R.NWGLGGHAFC'R.N	132648	320828
20	1	sp|P00748|FA12_HUMAN	67792.1	0.293	F12	Coagulation factor XII	91	23	1.36	64	13076	2+	1069.52	-0.003	2.80499	0.9984	R.WGYC'LEPK.K	216366	873629
20	1	sp|P00748|FA12_HUMAN	67792.1	0.293	F12	Coagulation factor XII	91	23	1.36	64	13385	2+	1079.57	-0.001	0.926291	0.9995	K.C'FEPQLLR.F	492303	563521
20	1	sp|P00748|FA12_HUMAN	67792.1	0.293	F12	Coagulation factor XII	91	23	1.36	64	13816	2+	2012.96	0	0	1	R.TTLSGAPC'QPWASEATYR.N	3.44348e+06	8159047
20	1	sp|P00748|FA12_HUMAN	67792.1	0.293	F12	Coagulation factor XII	91	23	1.36	64	13827	2+	2009.94	1.014	6.96539	1	R.TTLSGAPCQPWASEATYR.N	3.44758e+06	8163877
20	1	sp|P00748|FA12_HUMAN	67792.1	0.293	F12	Coagulation factor XII	91	23	1.36	64	13889	3+	2012.96	0.002	0.993563	0.9999	R.TTLSGAPC'QPWASEATYR.N	1.21077e+06	2310126
20	1	sp|P00748|FA12_HUMAN	67792.1	0.293	F12	Coagulation factor XII	91	23	1.36	64	13946	2+	2012.96	1.016	7.94851	1	R.TTLSGAPC'QPWASEATYR.N	3.28488e+06	7766295
20	1	sp|P00748|FA12_HUMAN	67792.1	0.293	F12	Coagulation factor XII	91	23	1.36	64	13962	2+	2009.94	1.014	6.96539	0.9983	R.TTLSGAPCQPWASEATYR.N	2.82046e+06	6.6583e+06
20	1	sp|P00748|FA12_HUMAN	67792.1	0.293	F12	Coagulation factor XII	91	23	1.36	64	16085	3+	2096.09	0.016	7.63325	0.998	R.LHEAFSPVSYQHDLALLR.L
20	1	sp|P00748|FA12_HUMAN	67792.1	0.293	F12	Coagulation factor XII	91	23	1.36	64	17564	3+	1932.96	0.006	3.10405	1	R.NPDNDIRPWC'FVLNR.D	1.54559e+06	3489934
20	1	sp|P00748|FA12_HUMAN	67792.1	0.293	F12	Coagulation factor XII	91	23	1.36	64	3556	2+	822.433	-0.003	3.64771	0.8325	R.LASQAC'R.T	58037.1	86734.4
20	1	sp|P00748|FA12_HUMAN	67792.1	0.293	F12	Coagulation factor XII	91	23	1.36	64	3614	2+	845.448	0.006	7.09683	0.8511	R.TEQAAVAR.C
20	1	sp|P00748|FA12_HUMAN	67792.1	0.293	F12	Coagulation factor XII	91	23	1.36	64	3989	2+	1028.51	-0.002	1.94455	0.9763	R.TNPC'LHGGR.C	765180	2.81189e+06
20	1	sp|P00748|FA12_HUMAN	67792.1	0.293	F12	Coagulation factor XII	91	23	1.36	64	4198	2+	845.365	-0.005	5.9146	0.665	K.ASC'YDGR.G	29777.3	96920.6
20	1	sp|P00748|FA12_HUMAN	67792.1	0.293	F12	Coagulation factor XII	91	23	1.36	64	5717	2+	1016.5	-0.003	2.9513	0.9991	R.C'LEVEGHR.L	1.16144e+06	4463219
20	1	sp|P00748|FA12_HUMAN	67792.1	0.293	F12	Coagulation factor XII	91	23	1.36	64	5905	2+	1002.48	0.007	6.98269	0.9999	R.NGPLSCGQR.L	869881	22327.8
20	1	sp|P00748|FA12_HUMAN	67792.1	0.293	F12	Coagulation factor XII	91	23	1.36	64	7026	2+	927.489	0.006	6.46908	0.977	R.EQPPSLTR.N
20	1	sp|P00748|FA12_HUMAN	67792.1	0.293	F12	Coagulation factor XII	91	23	1.36	64	7048	2+	909.479	0.014	15.3934	0.9897	R.E^QPPSLTR.N
20	1	sp|P00748|FA12_HUMAN	67792.1	0.293	F12	Coagulation factor XII	91	23	1.36	64	12791	2+	1291.62	-0.003	2.32267	1	R.NWGLGGHAFC'R.N	259708	708992
20	1	sp|P00748|FA12_HUMAN	67792.1	0.293	F12	Coagulation factor XII	91	23	1.36	64	13309	2+	1066.5	0.008	7.50115	0.9956	R.WGYCLEPK.K	662317	163672
20	1	sp|P00748|FA12_HUMAN	67792.1	0.293	F12	Coagulation factor XII	91	23	1.36	64	13598	2+	1079.57	-0.002	1.85258	0.9989	K.C'FEPQLLR.F	1.25696e+06	1.83742e+06
20	1	sp|P00748|FA12_HUMAN	67792.1	0.293	F12	Coagulation factor XII	91	23	1.36	64	13725	2+	1079.57	-0.002	1.85258	0.9786	K.C'FEPQLLR.F	1.15843e+06	1.67687e+06
20	1	sp|P00748|FA12_HUMAN	67792.1	0.293	F12	Coagulation factor XII	91	23	1.36	64	14023	2+	2012.96	0.001	0.496782	1	R.TTLSGAPC'QPWASEATYR.N	5805181	18213160
20	1	sp|P00748|FA12_HUMAN	67792.1	0.293	F12	Coagulation factor XII	91	23	1.36	64	14033	2+	2009.94	1.014	6.96539	1	R.TTLSGAPCQPWASEATYR.N	5.81682e+06	18238088
20	1	sp|P00748|FA12_HUMAN	67792.1	0.293	F12	Coagulation factor XII	91	23	1.36	64	14043	3+	2012.96	0	0	0.9982	R.TTLSGAPC'QPWASEATYR.N	1.13337e+06	3.53656e+06
20	1	sp|P00748|FA12_HUMAN	67792.1	0.293	F12	Coagulation factor XII	91	23	1.36	64	14154	2+	2012.96	1.016	7.94851	1	R.TTLSGAPC'QPWASEATYR.N	5.43037e+06	16823334
20	1	sp|P00748|FA12_HUMAN	67792.1	0.293	F12	Coagulation factor XII	91	23	1.36	64	14166	2+	2009.94	1.014	6.96539	1	R.TTLSGAPCQPWASEATYR.N	5.21408e+06	16115629
20	1	sp|P00748|FA12_HUMAN	67792.1	0.293	F12	Coagulation factor XII	91	23	1.36	64	14178	3+	2012.96	0.008	3.97425	0.9999	R.TTLSGAPC'QPWASEATYR.N	965486	2.94848e+06
20	1	sp|P00748|FA12_HUMAN	67792.1	0.293	F12	Coagulation factor XII	91	23	1.36	64	17610	3+	1932.96	0.004	2.06937	0.9998	R.NPDNDIRPWC'FVLNR.D	2.29265e+06	5.75483e+06
20	1	sp|P00748|FA12_HUMAN	67792.1	0.293	F12	Coagulation factor XII	91	23	1.36	64	17620	2+	1932.96	0.004	2.06937	0.9955	R.NPDNDIRPWC'FVLNR.D	504671	1.23311e+06
20	1	sp|P00748|FA12_HUMAN	67792.1	0.293	F12	Coagulation factor XII	91	23	1.36	64	17634	2+	1929.94	1.014	7.25412	0.9845	R.NPDNDIRPWCFVLNR.D	504671	1.23311e+06
20	1	sp|P00748|FA12_HUMAN	67792.1	0.293	F12	Coagulation factor XII	91	23	1.36	64	17742	3+	1932.96	0.001	0.517342	0.7363	R.NPDNDIRPWC'FVLNR.D	1.54197e+06	3814793
20	1	sp|P00748|FA12_HUMAN	67792.1	0.293	F12	Coagulation factor XII	91	23	1.36	64	13281	2+	1066.5	0.006	5.62587	0.9998	R.WGYCLEPK.K	23384	9580.17
20	1	sp|P00748|FA12_HUMAN	67792.1	0.293	F12	Coagulation factor XII	91	23	1.36	64	13578	2+	1079.57	-0.002	1.85258	0.9519	K.C'FEPQLLR.F	229127	345172
20	1	sp|P00748|FA12_HUMAN	67792.1	0.293	F12	Coagulation factor XII	91	23	1.36	64	14167	2+	2012.96	0.004	1.98713	1	R.TTLSGAPC'QPWASEATYR.N	406095	791302
20	1	sp|P00748|FA12_HUMAN	67792.1	0.293	F12	Coagulation factor XII	91	23	1.36	64	14183	2+	2009.94	1.014	6.96539	1	R.TTLSGAPCQPWASEATYR.N	406095	791302
20	1	sp|P00748|FA12_HUMAN	67792.1	0.293	F12	Coagulation factor XII	91	23	1.36	64	12475	2+	883.572	0.002	2.26354	0.9999	R.VVGGLVALR.G
20	1	sp|P00748|FA12_HUMAN	67792.1	0.293	F12	Coagulation factor XII	91	23	1.36	64	13614	2+	1079.57	-0.002	1.85258	0.9573	K.C'FEPQLLR.F	100068	152706
20	1	sp|P00748|FA12_HUMAN	67792.1	0.293	F12	Coagulation factor XII	91	23	1.36	64	14282	2+	2012.96	-0.005	2.48391	1	R.TTLSGAPC'QPWASEATYR.N	190666	344200
20	1	sp|P00748|FA12_HUMAN	67792.1	0.293	F12	Coagulation factor XII	91	23	1.36	64	16474	3+	2096.09	0.011	5.24786	0.9998	R.LHEAFSPVSYQHDLALLR.L
20	1	sp|P00748|FA12_HUMAN	67792.1	0.293	F12	Coagulation factor XII	91	23	1.36	64	16510	2+	2096.09	0.024	11.4499	1	R.LHEAFSPVSYQHDLALLR.L
20	1	sp|P00748|FA12_HUMAN	67792.1	0.293	F12	Coagulation factor XII	91	23	1.36	64	5888	2+	1013.48	0.005	4.93348	0.7665	R.CLEVEGHR.L	86038.7	42019.8
20	1	sp|P00748|FA12_HUMAN	67792.1	0.293	F12	Coagulation factor XII	91	23	1.36	64	6035	2+	1002.48	0.006	5.98517	0.999	R.NGPLSCGQR.L	75379.6	20439.5
20	1	sp|P00748|FA12_HUMAN	67792.1	0.293	F12	Coagulation factor XII	91	23	1.36	64	13465	2+	1076.56	0.006	5.57333	0.9837	K.CFEPQLLR.F	790063	378528
20	1	sp|P00748|FA12_HUMAN	67792.1	0.293	F12	Coagulation factor XII	91	23	1.36	64	14337	2+	2009.94	1.014	6.96539	0.9758	R.TTLSGAPCQPWASEATYR.N	2.7467e+06	760499
20	1	sp|P00748|FA12_HUMAN	67792.1	0.293	F12	Coagulation factor XII	91	23	1.36	64	14400	3+	2009.94	0.011	5.4728	0.8858	R.TTLSGAPCQPWASEATYR.N	157651	59361.2
20	1	sp|P00748|FA12_HUMAN	67792.1	0.293	F12	Coagulation factor XII	91	23	1.36	64	16650	3+	2096.09	0.012	5.72494	1	R.LHEAFSPVSYQHDLALLR.L
20	1	sp|P00748|FA12_HUMAN	67792.1	0.293	F12	Coagulation factor XII	91	23	1.36	64	11272	2+	883.572	0.005	5.65885	0.9998	R.VVGGLVALR.G
20	1	sp|P00748|FA12_HUMAN	67792.1	0.293	F12	Coagulation factor XII	91	23	1.36	64	13522	2+	2012.96	1.003	1.49034	0.9998	R.TTLSGAPC'QPWASEATYR.N	449484	334498
20	1	sp|P00748|FA12_HUMAN	67792.1	0.293	F12	Coagulation factor XII	91	23	1.36	64	13533	2+	2009.94	0.013	6.46786	0.9995	R.TTLSGAPCQPWASEATYR.N	449484	334498
20	1	sp|P00748|FA12_HUMAN	67792.1	0.293	F12	Coagulation factor XII	91	23	1.36	64	15839	3+	2096.09	0.013	6.20202	1	R.LHEAFSPVSYQHDLALLR.L
20	1	sp|P00748|FA12_HUMAN	67792.1	0.293	F12	Coagulation factor XII	91	23	1.36	64	6189	2+	927.489	0.004	4.31272	0.9832	R.EQPPSLTR.N
20	1	sp|P00748|FA12_HUMAN	67792.1	0.293	F12	Coagulation factor XII	91	23	1.36	64	11391	2+	883.572	0.004	4.52708	0.9993	R.VVGGLVALR.G
20	1	sp|P00748|FA12_HUMAN	67792.1	0.293	F12	Coagulation factor XII	91	23	1.36	64	12792	2+	1076.56	0.004	3.71555	0.9522	K.CFEPQLLR.F	158690	166321
20	1	sp|P00748|FA12_HUMAN	67792.1	0.293	F12	Coagulation factor XII	91	23	1.36	64	13527	2+	2009.94	-0.993	3.48269	0.9999	R.TTLSGAPCQPWASEATYR.N	1.00869e+06	296724
20	1	sp|P00748|FA12_HUMAN	67792.1	0.293	F12	Coagulation factor XII	91	23	1.36	64	13540	2+	2012.96	-0.005	2.48391	0.9998	R.TTLSGAPC'QPWASEATYR.N	1.00869e+06	296724
20	1	sp|P00748|FA12_HUMAN	67792.1	0.293	F12	Coagulation factor XII	91	23	1.36	64	15696	3+	2096.09	0.016	7.63325	1	R.LHEAFSPVSYQHDLALLR.L
21	1	sp|P00915|CAH1_HUMAN	28870.2	0.345	CA1	Carbonic anhydrase 1	14	6			6373	2+	1026.51	0.003	2.92252	0.9513	K.YSSLAEAASK.A
21	1	sp|P00915|CAH1_HUMAN	28870.2	0.345	CA1	Carbonic anhydrase 1	14	6			9810	3+	1929.01	0.012	6.22081	0.9061	K.HDTSLKPISVSYNPATAK.E
21	1	sp|P00915|CAH1_HUMAN	28870.2	0.345	CA1	Carbonic anhydrase 1	14	6			6601	2+	1026.51	0.007	6.81922	0.9994	K.YSSLAEAASK.A
21	1	sp|P00915|CAH1_HUMAN	28870.2	0.345	CA1	Carbonic anhydrase 1	14	6			7250	2+	1026.51	0.005	4.87087	0.9978	K.YSSLAEAASK.A
21	1	sp|P00915|CAH1_HUMAN	28870.2	0.345	CA1	Carbonic anhydrase 1	14	6			6629	2+	1026.51	0.006	5.84505	1	K.YSSLAEAASK.A
21	1	sp|P00915|CAH1_HUMAN	28870.2	0.345	CA1	Carbonic anhydrase 1	14	6			9151	2+	985.437	0.007	7.10344	0.9996	K.GGPFSDSYR.L
21	1	sp|P00915|CAH1_HUMAN	28870.2	0.345	CA1	Carbonic anhydrase 1	14	6			10016	3+	1929.01	0.009	4.66561	0.9992	K.HDTSLKPISVSYNPATAK.E
21	1	sp|P00915|CAH1_HUMAN	28870.2	0.345	CA1	Carbonic anhydrase 1	14	6			10100	2+	1929.01	0.012	6.22081	0.9931	K.HDTSLKPISVSYNPATAK.E
21	1	sp|P00915|CAH1_HUMAN	28870.2	0.345	CA1	Carbonic anhydrase 1	14	6			10147	3+	1929.01	0.014	7.25762	1	K.HDTSLKPISVSYNPATAK.E
21	1	sp|P00915|CAH1_HUMAN	28870.2	0.345	CA1	Carbonic anhydrase 1	14	6			11552	3+	2775.38	0.017	6.12528	0.9989	R.SLLSNVEGDNAVPM"QHNNRPTQPLK.G
21	1	sp|P00915|CAH1_HUMAN	28870.2	0.345	CA1	Carbonic anhydrase 1	14	6			13188	2+	1742.91	0.986	8.03256	0.7148	K.LYPIANGNNQSPVDIK.T
21	1	sp|P00915|CAH1_HUMAN	28870.2	0.345	CA1	Carbonic anhydrase 1	14	6			18926	2+	1186.69	0.008	6.74146	0.9999	K.ADGLAVIGVLMK.V
21	1	sp|P00915|CAH1_HUMAN	28870.2	0.345	CA1	Carbonic anhydrase 1	14	6			6518	2+	1026.51	0.004	3.8967	0.9999	K.YSSLAEAASK.A
21	1	sp|P00915|CAH1_HUMAN	28870.2	0.345	CA1	Carbonic anhydrase 1	14	6			9993	3+	1929.01	0.011	5.70241	0.6089	K.HDTSLKPISVSYNPATAK.E
22	1	sp|P00918|CAH2_HUMAN	29246.1	0.319	CA2	Carbonic anhydrase 2	7	6			8739	2+	935.458	0.005	5.34497	0.966	K.GGPLDGTYR.L
22	1	sp|P00918|CAH2_HUMAN	29246.1	0.319	CA2	Carbonic anhydrase 2	7	6			11564	2+	1315.71	0.008	6.08037	0.8573	K.EPISVSSEQVLK.F
22	1	sp|P00918|CAH2_HUMAN	29246.1	0.319	CA2	Carbonic anhydrase 2	7	6			14156	2+	987.572	0.005	5.06292	0.9977	K.VVDVLDSIK.T
22	1	sp|P00918|CAH2_HUMAN	29246.1	0.319	CA2	Carbonic anhydrase 2	7	6			14797	3+	2062.95	0.991	4.36269	0.7615	R.ILNNGHAFNVEFDDSQDK.A
22	1	sp|P00918|CAH2_HUMAN	29246.1	0.319	CA2	Carbonic anhydrase 2	7	6			13034	2+	987.572	0.005	5.06292	0.9993	K.VVDVLDSIK.T
22	1	sp|P00918|CAH2_HUMAN	29246.1	0.319	CA2	Carbonic anhydrase 2	7	6			14609	3+	2140.09	0.009	4.20543	0.9997	K.YDPSLKPLSVSYDQATSLR.I
22	1	sp|P00918|CAH2_HUMAN	29246.1	0.319	CA2	Carbonic anhydrase 2	7	6			23054	2+	1668.97	0.013	7.78924	0.9989	K.AVQQPDGLAVLGIFLK.V
23	1	sp|P01008|ANT3_HUMAN	52602.4	0.625	SERPINC1	Antithrombin-III (short name: ATIII)	1522	54	0.95	139	6320	2+	2002.97	0.015	7.48889	1	K.KATEDEGSEQKIPEATNR.R
23	1	sp|P01008|ANT3_HUMAN	52602.4	0.625	SERPINC1	Antithrombin-III (short name: ATIII)	1522	54	0.95	139	6324	3+	2002.97	0.011	5.49185	0.9998	K.KATEDEGSEQKIPEATNR.R
23	1	sp|P01008|ANT3_HUMAN	52602.4	0.625	SERPINC1	Antithrombin-III (short name: ATIII)	1522	54	0.95	139	6472	2+	2002.97	0.01	4.99259	1	K.KATEDEGSEQKIPEATNR.R
23	1	sp|P01008|ANT3_HUMAN	52602.4	0.625	SERPINC1	Antithrombin-III (short name: ATIII)	1522	54	0.95	139	6479	3+	2002.97	0.015	7.48889	0.9997	K.KATEDEGSEQKIPEATNR.R
23	1	sp|P01008|ANT3_HUMAN	52602.4	0.625	SERPINC1	Antithrombin-III (short name: ATIII)	1522	54	0.95	139	7087	3+	1874.87	0.013	6.9338	0.9487	K.ATEDEGSEQKIPEATNR.R
23	1	sp|P01008|ANT3_HUMAN	52602.4	0.625	SERPINC1	Antithrombin-III (short name: ATIII)	1522	54	0.95	139	7130	2+	1874.87	0.014	7.46717	1	K.ATEDEGSEQKIPEATNR.R
23	1	sp|P01008|ANT3_HUMAN	52602.4	0.625	SERPINC1	Antithrombin-III (short name: ATIII)	1522	54	0.95	139	7226	3+	1874.87	0.01	5.3337	0.9997	K.ATEDEGSEQKIPEATNR.R
23	1	sp|P01008|ANT3_HUMAN	52602.4	0.625	SERPINC1	Antithrombin-III (short name: ATIII)	1522	54	0.95	139	7361	3+	1874.87	0.011	5.86706	0.9952	K.ATEDEGSEQKIPEATNR.R
23	1	sp|P01008|ANT3_HUMAN	52602.4	0.625	SERPINC1	Antithrombin-III (short name: ATIII)	1522	54	0.95	139	7518	3+	1874.87	0.007	3.73359	0.7863	K.ATEDEGSEQKIPEATNR.R
23	1	sp|P01008|ANT3_HUMAN	52602.4	0.625	SERPINC1	Antithrombin-III (short name: ATIII)	1522	54	0.95	139	12496	3+	1309.61	0.007	5.34512	0.7437	R.DDLYVSDAFHK.A
23	1	sp|P01008|ANT3_HUMAN	52602.4	0.625	SERPINC1	Antithrombin-III (short name: ATIII)	1522	54	0.95	139	16858	2+	1442.67	0	0	0.8168	R.DIPMNPM"C'IYR.S	171867	252820
23	1	sp|P01008|ANT3_HUMAN	52602.4	0.625	SERPINC1	Antithrombin-III (short name: ATIII)	1522	54	0.95	139	17118	2+	1426.67	0.001	0.700932	0.9997	R.DIPMNPMC'IYR.S	109774	396516
23	1	sp|P01008|ANT3_HUMAN	52602.4	0.625	SERPINC1	Antithrombin-III (short name: ATIII)	1522	54	0.95	139	4456	2+	800.426	1.007	8.74534	0.6072	K.IPEATNR.R
23	1	sp|P01008|ANT3_HUMAN	52602.4	0.625	SERPINC1	Antithrombin-III (short name: ATIII)	1522	54	0.95	139	5339	2+	850.405	0.004	4.70364	0.982	K.FSPENTR.K
23	1	sp|P01008|ANT3_HUMAN	52602.4	0.625	SERPINC1	Antithrombin-III (short name: ATIII)	1522	54	0.95	139	5588	3+	2002.97	0.011	5.49185	0.9911	K.KATEDEGSEQKIPEATNR.R
23	1	sp|P01008|ANT3_HUMAN	52602.4	0.625	SERPINC1	Antithrombin-III (short name: ATIII)	1522	54	0.95	139	5597	2+	2002.97	0.006	2.99556	0.9966	K.KATEDEGSEQKIPEATNR.R
23	1	sp|P01008|ANT3_HUMAN	52602.4	0.625	SERPINC1	Antithrombin-III (short name: ATIII)	1522	54	0.95	139	5624	2+	1796.68	0.011	6.12241	1	K.ADGESCSASM"M"YQEGK.F	600563	360780
23	1	sp|P01008|ANT3_HUMAN	52602.4	0.625	SERPINC1	Antithrombin-III (short name: ATIII)	1522	54	0.95	139	5625	2+	1799.7	-0.003	1.66695	1	K.ADGESC'SASM"M"YQEGK.F	600563	360780
23	1	sp|P01008|ANT3_HUMAN	52602.4	0.625	SERPINC1	Antithrombin-III (short name: ATIII)	1522	54	0.95	139	6173	3+	1874.87	0.012	6.40043	0.9929	K.ATEDEGSEQKIPEATNR.R
23	1	sp|P01008|ANT3_HUMAN	52602.4	0.625	SERPINC1	Antithrombin-III (short name: ATIII)	1522	54	0.95	139	6259	2+	839.414	0.004	4.76523	0.9682	K.FDTISEK.T
23	1	sp|P01008|ANT3_HUMAN	52602.4	0.625	SERPINC1	Antithrombin-III (short name: ATIII)	1522	54	0.95	139	6317	3+	1874.87	0.01	5.33369	0.6129	K.ATEDEGSEQKIPEATNR.R
23	1	sp|P01008|ANT3_HUMAN	52602.4	0.625	SERPINC1	Antithrombin-III (short name: ATIII)	1522	54	0.95	139	7055	2+	1780.68	0.009	5.05424	0.9993	K.ADGESCSASMM"YQEGK.F	2.1073e+06	1.49103e+06
23	1	sp|P01008|ANT3_HUMAN	52602.4	0.625	SERPINC1	Antithrombin-III (short name: ATIII)	1522	54	0.95	139	7067	2+	1783.7	-0.008	4.48506	1	K.ADGESC'SASMM"YQEGK.F	2120922	1.50372e+06
23	1	sp|P01008|ANT3_HUMAN	52602.4	0.625	SERPINC1	Antithrombin-III (short name: ATIII)	1522	54	0.95	139	7187	2+	1780.68	0.012	6.73899	1	K.ADGESCSASMM"YQEGK.F	2.11723e+06	1.5181e+06
23	1	sp|P01008|ANT3_HUMAN	52602.4	0.625	SERPINC1	Antithrombin-III (short name: ATIII)	1522	54	0.95	139	7213	2+	1783.7	-0.008	4.48506	1	K.ADGESC'SASMM"YQEGK.F	1.82379e+06	1.30937e+06
23	1	sp|P01008|ANT3_HUMAN	52602.4	0.625	SERPINC1	Antithrombin-III (short name: ATIII)	1522	54	0.95	139	7340	2+	1780.68	0.008	4.49266	0.9998	K.ADGESCSASMM"YQEGK.F	232602	171644
23	1	sp|P01008|ANT3_HUMAN	52602.4	0.625	SERPINC1	Antithrombin-III (short name: ATIII)	1522	54	0.95	139	7348	2+	917.52	0.006	6.53936	0.7742	R.RVWELSK.A
23	1	sp|P01008|ANT3_HUMAN	52602.4	0.625	SERPINC1	Antithrombin-III (short name: ATIII)	1522	54	0.95	139	7493	2+	917.52	0.005	5.44947	0.7283	R.RVWELSK.A
23	1	sp|P01008|ANT3_HUMAN	52602.4	0.625	SERPINC1	Antithrombin-III (short name: ATIII)	1522	54	0.95	139	7592	2+	1780.68	0.012	6.73899	1	K.ADGESCSASM"MYQEGK.F	2829954	2.01007e+06
23	1	sp|P01008|ANT3_HUMAN	52602.4	0.625	SERPINC1	Antithrombin-III (short name: ATIII)	1522	54	0.95	139	7604	2+	1783.7	0.012	6.72758	1	K.ADGESC'SASM"MYQEGK.F	2.84859e+06	2.02892e+06
23	1	sp|P01008|ANT3_HUMAN	52602.4	0.625	SERPINC1	Antithrombin-III (short name: ATIII)	1522	54	0.95	139	7722	2+	1780.68	0.012	6.73899	1	K.ADGESCSASM"MYQEGK.F	2.71852e+06	1.94888e+06
23	1	sp|P01008|ANT3_HUMAN	52602.4	0.625	SERPINC1	Antithrombin-III (short name: ATIII)	1522	54	0.95	139	7735	2+	1783.7	0.012	6.72758	1	K.ADGESC'SASM"MYQEGK.F	2.6278e+06	1.88923e+06
23	1	sp|P01008|ANT3_HUMAN	52602.4	0.625	SERPINC1	Antithrombin-III (short name: ATIII)	1522	54	0.95	139	8038	2+	1783.7	-0.001	0.560632	0.9723	K.ADGESC'SASM"MYQEGK.F	7797.4	7450.77
23	1	sp|P01008|ANT3_HUMAN	52602.4	0.625	SERPINC1	Antithrombin-III (short name: ATIII)	1522	54	0.95	139	8151	2+	1126.66	0.008	7.10065	0.9981	K.SKLPGIVAEGR.D
23	1	sp|P01008|ANT3_HUMAN	52602.4	0.625	SERPINC1	Antithrombin-III (short name: ATIII)	1522	54	0.95	139	8872	2+	1764.69	1.018	10.2001	0.9991	K.ADGESCSASMMYQEGK.F	195801	181362
23	1	sp|P01008|ANT3_HUMAN	52602.4	0.625	SERPINC1	Antithrombin-III (short name: ATIII)	1522	54	0.95	139	8895	2+	1767.71	1.007	3.95993	1	K.ADGESC'SASMMYQEGK.F	190653	181788
23	1	sp|P01008|ANT3_HUMAN	52602.4	0.625	SERPINC1	Antithrombin-III (short name: ATIII)	1522	54	0.95	139	9002	2+	911.531	0.004	4.38822	0.9586	K.LPGIVAEGR.D
23	1	sp|P01008|ANT3_HUMAN	52602.4	0.625	SERPINC1	Antithrombin-III (short name: ATIII)	1522	54	0.95	139	9130	2+	911.531	0.005	5.48528	1	K.LPGIVAEGR.D
23	1	sp|P01008|ANT3_HUMAN	52602.4	0.625	SERPINC1	Antithrombin-III (short name: ATIII)	1522	54	0.95	139	9152	2+	1764.69	1.006	3.40004	0.9999	K.ADGESCSASMMYQEGK.F	22134958	21756642
23	1	sp|P01008|ANT3_HUMAN	52602.4	0.625	SERPINC1	Antithrombin-III (short name: ATIII)	1522	54	0.95	139	9229	2+	1767.71	1.007	3.95993	1	K.ADGESC'SASMMYQEGK.F	21248560	20915378
23	1	sp|P01008|ANT3_HUMAN	52602.4	0.625	SERPINC1	Antithrombin-III (short name: ATIII)	1522	54	0.95	139	9262	2+	911.531	0.005	5.48528	1	K.LPGIVAEGR.D
23	1	sp|P01008|ANT3_HUMAN	52602.4	0.625	SERPINC1	Antithrombin-III (short name: ATIII)	1522	54	0.95	139	9285	2+	1764.69	1.006	3.40004	0.9999	K.ADGESCSASMMYQEGK.F	9895334	9731503
23	1	sp|P01008|ANT3_HUMAN	52602.4	0.625	SERPINC1	Antithrombin-III (short name: ATIII)	1522	54	0.95	139	9364	2+	1767.71	1.007	3.95993	1	K.ADGESC'SASMMYQEGK.F	2.04479e+06	2.57984e+06
23	1	sp|P01008|ANT3_HUMAN	52602.4	0.625	SERPINC1	Antithrombin-III (short name: ATIII)	1522	54	0.95	139	9395	2+	911.531	0.006	6.58233	1	K.LPGIVAEGR.D
23	1	sp|P01008|ANT3_HUMAN	52602.4	0.625	SERPINC1	Antithrombin-III (short name: ATIII)	1522	54	0.95	139	9431	2+	1764.69	1.006	3.40004	1	K.ADGESCSASMMYQEGK.F	1.22348e+06	1885863
23	1	sp|P01008|ANT3_HUMAN	52602.4	0.625	SERPINC1	Antithrombin-III (short name: ATIII)	1522	54	0.95	139	9539	2+	911.531	0.005	5.48528	0.9999	K.LPGIVAEGR.D
23	1	sp|P01008|ANT3_HUMAN	52602.4	0.625	SERPINC1	Antithrombin-III (short name: ATIII)	1522	54	0.95	139	9683	2+	911.531	0.005	5.48528	0.9998	K.LPGIVAEGR.D
23	1	sp|P01008|ANT3_HUMAN	52602.4	0.625	SERPINC1	Antithrombin-III (short name: ATIII)	1522	54	0.95	139	9777	2+	908.472	0.004	4.403	0.7363	R.IEDGFSLK.E
23	1	sp|P01008|ANT3_HUMAN	52602.4	0.625	SERPINC1	Antithrombin-III (short name: ATIII)	1522	54	0.95	139	9931	2+	1767.71	0.005	2.82852	0.95	K.ADGESC'SASMMYQEGK.F	180674	194433
23	1	sp|P01008|ANT3_HUMAN	52602.4	0.625	SERPINC1	Antithrombin-III (short name: ATIII)	1522	54	0.95	139	10068	2+	1799.7	-0.023	12.7799	0.975	K.ADGESC'SASM"M"YQEGK.F	2.07414e+06	2.45752e+06
23	1	sp|P01008|ANT3_HUMAN	52602.4	0.625	SERPINC1	Antithrombin-III (short name: ATIII)	1522	54	0.95	139	10463	2+	1309.61	0.007	5.34512	1	R.DDLYVSDAFHK.A
23	1	sp|P01008|ANT3_HUMAN	52602.4	0.625	SERPINC1	Antithrombin-III (short name: ATIII)	1522	54	0.95	139	10648	2+	908.472	0.006	6.60449	0.6803	R.IEDGFSLK.E
23	1	sp|P01008|ANT3_HUMAN	52602.4	0.625	SERPINC1	Antithrombin-III (short name: ATIII)	1522	54	0.95	139	11429	3+	1309.61	0.006	4.58153	0.9876	R.DDLYVSDAFHK.A
23	1	sp|P01008|ANT3_HUMAN	52602.4	0.625	SERPINC1	Antithrombin-III (short name: ATIII)	1522	54	0.95	139	11495	2+	1309.61	0.008	6.10871	1	R.DDLYVSDAFHK.A
23	1	sp|P01008|ANT3_HUMAN	52602.4	0.625	SERPINC1	Antithrombin-III (short name: ATIII)	1522	54	0.95	139	11561	3+	1309.61	0.008	6.10871	0.9992	R.DDLYVSDAFHK.A
23	1	sp|P01008|ANT3_HUMAN	52602.4	0.625	SERPINC1	Antithrombin-III (short name: ATIII)	1522	54	0.95	139	11627	2+	1309.61	0.006	4.58153	1	R.DDLYVSDAFHK.A
23	1	sp|P01008|ANT3_HUMAN	52602.4	0.625	SERPINC1	Antithrombin-III (short name: ATIII)	1522	54	0.95	139	11711	3+	1309.61	0.004	3.05435	0.6557	R.DDLYVSDAFHK.A
23	1	sp|P01008|ANT3_HUMAN	52602.4	0.625	SERPINC1	Antithrombin-III (short name: ATIII)	1522	54	0.95	139	11761	2+	1309.61	0.996	3.05435	0.9636	R.DDLYVSDAFHK.A
23	1	sp|P01008|ANT3_HUMAN	52602.4	0.625	SERPINC1	Antithrombin-III (short name: ATIII)	1522	54	0.95	139	11951	2+	1309.61	0.055	41.9974	0.9969	R.DDLYVSDAFHK.A
23	1	sp|P01008|ANT3_HUMAN	52602.4	0.625	SERPINC1	Antithrombin-III (short name: ATIII)	1522	54	0.95	139	12639	3+	1528.74	0.009	5.88719	0.6992	R.FATTFYQHLADSK.N
23	1	sp|P01008|ANT3_HUMAN	52602.4	0.625	SERPINC1	Antithrombin-III (short name: ATIII)	1522	54	0.95	139	12640	2+	1528.74	0.009	5.88719	1	R.FATTFYQHLADSK.N
23	1	sp|P01008|ANT3_HUMAN	52602.4	0.625	SERPINC1	Antithrombin-III (short name: ATIII)	1522	54	0.95	139	12782	3+	1528.74	0.007	4.57893	0.9997	R.FATTFYQHLADSK.N
23	1	sp|P01008|ANT3_HUMAN	52602.4	0.625	SERPINC1	Antithrombin-III (short name: ATIII)	1522	54	0.95	139	12783	2+	1528.74	0.008	5.23306	1	R.FATTFYQHLADSK.N
23	1	sp|P01008|ANT3_HUMAN	52602.4	0.625	SERPINC1	Antithrombin-III (short name: ATIII)	1522	54	0.95	139	13139	3+	1528.74	0.008	5.23306	0.8495	R.FATTFYQHLADSK.N
23	1	sp|P01008|ANT3_HUMAN	52602.4	0.625	SERPINC1	Antithrombin-III (short name: ATIII)	1522	54	0.95	139	13231	2+	1528.74	0.009	5.88719	0.9994	R.FATTFYQHLADSK.N
23	1	sp|P01008|ANT3_HUMAN	52602.4	0.625	SERPINC1	Antithrombin-III (short name: ATIII)	1522	54	0.95	139	13963	3+	1211.64	0.006	4.95196	0.9999	R.FRIEDGFSLK.E
23	1	sp|P01008|ANT3_HUMAN	52602.4	0.625	SERPINC1	Antithrombin-III (short name: ATIII)	1522	54	0.95	139	14485	2+	1586.89	0.014	8.82229	0.9937	R.RVAEGTQVLELPFK.G
23	1	sp|P01008|ANT3_HUMAN	52602.4	0.625	SERPINC1	Antithrombin-III (short name: ATIII)	1522	54	0.95	139	14506	3+	1586.89	0.009	5.67147	0.9993	R.RVAEGTQVLELPFK.G
23	1	sp|P01008|ANT3_HUMAN	52602.4	0.625	SERPINC1	Antithrombin-III (short name: ATIII)	1522	54	0.95	139	14538	3+	1684.92	0.008	4.748	1	K.GDDITM"VLILPKPEK.S
23	1	sp|P01008|ANT3_HUMAN	52602.4	0.625	SERPINC1	Antithrombin-III (short name: ATIII)	1522	54	0.95	139	14545	2+	1684.92	0.01	5.935	0.9999	K.GDDITM"VLILPKPEK.S
23	1	sp|P01008|ANT3_HUMAN	52602.4	0.625	SERPINC1	Antithrombin-III (short name: ATIII)	1522	54	0.95	139	14578	2+	1340.66	0.008	5.9672	1	K.TSDQIHFFFAK.L
23	1	sp|P01008|ANT3_HUMAN	52602.4	0.625	SERPINC1	Antithrombin-III (short name: ATIII)	1522	54	0.95	139	14583	3+	1340.66	0.002	1.4918	0.9138	K.TSDQIHFFFAK.L
23	1	sp|P01008|ANT3_HUMAN	52602.4	0.625	SERPINC1	Antithrombin-III (short name: ATIII)	1522	54	0.95	139	14707	2+	1340.66	0.008	5.9672	1	K.TSDQIHFFFAK.L
23	1	sp|P01008|ANT3_HUMAN	52602.4	0.625	SERPINC1	Antithrombin-III (short name: ATIII)	1522	54	0.95	139	14839	2+	1340.66	0.008	5.9672	1	K.TSDQIHFFFAK.L
23	1	sp|P01008|ANT3_HUMAN	52602.4	0.625	SERPINC1	Antithrombin-III (short name: ATIII)	1522	54	0.95	139	14840	3+	1340.66	0.008	5.9672	0.8659	K.TSDQIHFFFAK.L
23	1	sp|P01008|ANT3_HUMAN	52602.4	0.625	SERPINC1	Antithrombin-III (short name: ATIII)	1522	54	0.95	139	14990	3+	1232.73	0.007	5.67847	1	K.ANRPFLVFIR.E
23	1	sp|P01008|ANT3_HUMAN	52602.4	0.625	SERPINC1	Antithrombin-III (short name: ATIII)	1522	54	0.95	139	15046	2+	1340.66	0.008	5.9672	0.9999	K.TSDQIHFFFAK.L
23	1	sp|P01008|ANT3_HUMAN	52602.4	0.625	SERPINC1	Antithrombin-III (short name: ATIII)	1522	54	0.95	139	15104	2+	1232.73	0.007	5.67847	0.9988	K.ANRPFLVFIR.E
23	1	sp|P01008|ANT3_HUMAN	52602.4	0.625	SERPINC1	Antithrombin-III (short name: ATIII)	1522	54	0.95	139	15117	3+	1232.73	1.019	15.413	0.9995	K.ANRPFLVFIR.E
23	1	sp|P01008|ANT3_HUMAN	52602.4	0.625	SERPINC1	Antithrombin-III (short name: ATIII)	1522	54	0.95	139	16302	2+	1668.92	0.009	5.3927	0.9999	K.GDDITMVLILPKPEK.S
23	1	sp|P01008|ANT3_HUMAN	52602.4	0.625	SERPINC1	Antithrombin-III (short name: ATIII)	1522	54	0.95	139	16304	3+	1668.92	0.009	5.3927	0.9985	K.GDDITMVLILPKPEK.S
23	1	sp|P01008|ANT3_HUMAN	52602.4	0.625	SERPINC1	Antithrombin-III (short name: ATIII)	1522	54	0.95	139	16366	3+	1430.79	0.008	5.59132	0.9915	R.VAEGTQVLELPFK.G
23	1	sp|P01008|ANT3_HUMAN	52602.4	0.625	SERPINC1	Antithrombin-III (short name: ATIII)	1522	54	0.95	139	16368	2+	1430.79	0.009	6.29024	1	R.VAEGTQVLELPFK.G
23	1	sp|P01008|ANT3_HUMAN	52602.4	0.625	SERPINC1	Antithrombin-III (short name: ATIII)	1522	54	0.95	139	16434	2+	1668.92	0.01	5.99188	1	K.GDDITMVLILPKPEK.S
23	1	sp|P01008|ANT3_HUMAN	52602.4	0.625	SERPINC1	Antithrombin-III (short name: ATIII)	1522	54	0.95	139	16435	3+	1668.92	0.009	5.3927	0.9998	K.GDDITMVLILPKPEK.S
23	1	sp|P01008|ANT3_HUMAN	52602.4	0.625	SERPINC1	Antithrombin-III (short name: ATIII)	1522	54	0.95	139	16500	2+	1430.79	0.006	4.19349	1	R.VAEGTQVLELPFK.G
23	1	sp|P01008|ANT3_HUMAN	52602.4	0.625	SERPINC1	Antithrombin-III (short name: ATIII)	1522	54	0.95	139	16511	2+	1405.75	0.007	4.97955	0.9999	R.EVPLNTIIFM"GR.V
23	1	sp|P01008|ANT3_HUMAN	52602.4	0.625	SERPINC1	Antithrombin-III (short name: ATIII)	1522	54	0.95	139	16566	2+	1668.92	0.01	5.99188	1	K.GDDITMVLILPKPEK.S
23	1	sp|P01008|ANT3_HUMAN	52602.4	0.625	SERPINC1	Antithrombin-III (short name: ATIII)	1522	54	0.95	139	16567	3+	1668.92	0.009	5.3927	0.9999	K.GDDITMVLILPKPEK.S
23	1	sp|P01008|ANT3_HUMAN	52602.4	0.625	SERPINC1	Antithrombin-III (short name: ATIII)	1522	54	0.95	139	16634	2+	1430.79	0.008	5.59132	1	R.VAEGTQVLELPFK.G
23	1	sp|P01008|ANT3_HUMAN	52602.4	0.625	SERPINC1	Antithrombin-III (short name: ATIII)	1522	54	0.95	139	16643	2+	1405.75	0.008	5.69091	1	R.EVPLNTIIFM"GR.V
23	1	sp|P01008|ANT3_HUMAN	52602.4	0.625	SERPINC1	Antithrombin-III (short name: ATIII)	1522	54	0.95	139	16699	2+	1668.92	0.01	5.99188	1	K.GDDITMVLILPKPEK.S
23	1	sp|P01008|ANT3_HUMAN	52602.4	0.625	SERPINC1	Antithrombin-III (short name: ATIII)	1522	54	0.95	139	16700	3+	1668.92	0.007	4.19432	1	K.GDDITMVLILPKPEK.S
23	1	sp|P01008|ANT3_HUMAN	52602.4	0.625	SERPINC1	Antithrombin-III (short name: ATIII)	1522	54	0.95	139	16773	2+	1430.79	0.01	6.98915	0.9992	R.VAEGTQVLELPFK.G
23	1	sp|P01008|ANT3_HUMAN	52602.4	0.625	SERPINC1	Antithrombin-III (short name: ATIII)	1522	54	0.95	139	16775	2+	1405.75	0.007	4.97955	1	R.EVPLNTIIFM"GR.V
23	1	sp|P01008|ANT3_HUMAN	52602.4	0.625	SERPINC1	Antithrombin-III (short name: ATIII)	1522	54	0.95	139	16838	2+	1668.92	0.009	5.3927	0.9998	K.GDDITMVLILPKPEK.S
23	1	sp|P01008|ANT3_HUMAN	52602.4	0.625	SERPINC1	Antithrombin-III (short name: ATIII)	1522	54	0.95	139	16905	2+	1430.79	0.004	2.79566	0.9969	R.VAEGTQVLELPFK.G
23	1	sp|P01008|ANT3_HUMAN	52602.4	0.625	SERPINC1	Antithrombin-III (short name: ATIII)	1522	54	0.95	139	16920	2+	2291.15	0.019	8.29278	1	K.AFLEVNEEGSEAAASTAVVIAGR.S
23	1	sp|P01008|ANT3_HUMAN	52602.4	0.625	SERPINC1	Antithrombin-III (short name: ATIII)	1522	54	0.95	139	16937	2+	1405.75	0.002	1.42273	0.9999	R.EVPLNTIIFM"GR.V
23	1	sp|P01008|ANT3_HUMAN	52602.4	0.625	SERPINC1	Antithrombin-III (short name: ATIII)	1522	54	0.95	139	16963	3+	2291.15	0.013	5.674	1	K.AFLEVNEEGSEAAASTAVVIAGR.S
23	1	sp|P01008|ANT3_HUMAN	52602.4	0.625	SERPINC1	Antithrombin-III (short name: ATIII)	1522	54	0.95	139	16965	2+	1668.92	0.009	5.3927	1	K.GDDITMVLILPKPEK.S
23	1	sp|P01008|ANT3_HUMAN	52602.4	0.625	SERPINC1	Antithrombin-III (short name: ATIII)	1522	54	0.95	139	17051	2+	2291.15	0.017	7.41985	1	K.AFLEVNEEGSEAAASTAVVIAGR.S
23	1	sp|P01008|ANT3_HUMAN	52602.4	0.625	SERPINC1	Antithrombin-III (short name: ATIII)	1522	54	0.95	139	17095	2+	1668.92	0.01	5.99188	0.9986	K.GDDITMVLILPKPEK.S
23	1	sp|P01008|ANT3_HUMAN	52602.4	0.625	SERPINC1	Antithrombin-III (short name: ATIII)	1522	54	0.95	139	17182	2+	2291.15	0.014	6.11047	1	K.AFLEVNEEGSEAAASTAVVIAGR.S
23	1	sp|P01008|ANT3_HUMAN	52602.4	0.625	SERPINC1	Antithrombin-III (short name: ATIII)	1522	54	0.95	139	17194	3+	2291.15	0.014	6.11047	1	K.AFLEVNEEGSEAAASTAVVIAGR.S
23	1	sp|P01008|ANT3_HUMAN	52602.4	0.625	SERPINC1	Antithrombin-III (short name: ATIII)	1522	54	0.95	139	17314	2+	2291.15	0.013	5.674	1	K.AFLEVNEEGSEAAASTAVVIAGR.S
23	1	sp|P01008|ANT3_HUMAN	52602.4	0.625	SERPINC1	Antithrombin-III (short name: ATIII)	1522	54	0.95	139	17325	3+	2291.15	0.012	5.23754	1	K.AFLEVNEEGSEAAASTAVVIAGR.S
23	1	sp|P01008|ANT3_HUMAN	52602.4	0.625	SERPINC1	Antithrombin-III (short name: ATIII)	1522	54	0.95	139	17446	2+	2291.15	0.017	7.41985	1	K.AFLEVNEEGSEAAASTAVVIAGR.S
23	1	sp|P01008|ANT3_HUMAN	52602.4	0.625	SERPINC1	Antithrombin-III (short name: ATIII)	1522	54	0.95	139	17457	3+	2291.15	0.012	5.23754	1	K.AFLEVNEEGSEAAASTAVVIAGR.S
23	1	sp|P01008|ANT3_HUMAN	52602.4	0.625	SERPINC1	Antithrombin-III (short name: ATIII)	1522	54	0.95	139	17475	2+	1668.92	0.008	4.79351	0.9997	K.GDDITMVLILPKPEK.S
23	1	sp|P01008|ANT3_HUMAN	52602.4	0.625	SERPINC1	Antithrombin-III (short name: ATIII)	1522	54	0.95	139	17579	2+	2291.15	0.015	6.54693	1	K.AFLEVNEEGSEAAASTAVVIAGR.S
23	1	sp|P01008|ANT3_HUMAN	52602.4	0.625	SERPINC1	Antithrombin-III (short name: ATIII)	1522	54	0.95	139	17591	3+	2291.15	0.015	6.54693	1	K.AFLEVNEEGSEAAASTAVVIAGR.S
23	1	sp|P01008|ANT3_HUMAN	52602.4	0.625	SERPINC1	Antithrombin-III (short name: ATIII)	1522	54	0.95	139	17681	2+	1389.76	0.993	5.03686	0.9583	R.EVPLNTIIFMGR.V
23	1	sp|P01008|ANT3_HUMAN	52602.4	0.625	SERPINC1	Antithrombin-III (short name: ATIII)	1522	54	0.95	139	17721	2+	2291.15	0.017	7.41985	1	K.AFLEVNEEGSEAAASTAVVIAGR.S
23	1	sp|P01008|ANT3_HUMAN	52602.4	0.625	SERPINC1	Antithrombin-III (short name: ATIII)	1522	54	0.95	139	17725	3+	2291.15	0.016	6.98339	1	K.AFLEVNEEGSEAAASTAVVIAGR.S
23	1	sp|P01008|ANT3_HUMAN	52602.4	0.625	SERPINC1	Antithrombin-III (short name: ATIII)	1522	54	0.95	139	17853	2+	2291.15	-1.183	79.8725	0.9089	K.AFLEVNEEGSEAAASTAVVIAGR.S
23	1	sp|P01008|ANT3_HUMAN	52602.4	0.625	SERPINC1	Antithrombin-III (short name: ATIII)	1522	54	0.95	139	17856	3+	2291.15	0.011	4.80108	1	K.AFLEVNEEGSEAAASTAVVIAGR.S
23	1	sp|P01008|ANT3_HUMAN	52602.4	0.625	SERPINC1	Antithrombin-III (short name: ATIII)	1522	54	0.95	139	17985	2+	2291.15	0.015	6.54693	1	K.AFLEVNEEGSEAAASTAVVIAGR.S
23	1	sp|P01008|ANT3_HUMAN	52602.4	0.625	SERPINC1	Antithrombin-III (short name: ATIII)	1522	54	0.95	139	18056	2+	1864.9	0.012	6.43466	1	K.EQLQDM"GLVDLFSPEK.S
23	1	sp|P01008|ANT3_HUMAN	52602.4	0.625	SERPINC1	Antithrombin-III (short name: ATIII)	1522	54	0.95	139	18117	2+	2291.15	0.013	5.674	1	K.AFLEVNEEGSEAAASTAVVIAGR.S
23	1	sp|P01008|ANT3_HUMAN	52602.4	0.625	SERPINC1	Antithrombin-III (short name: ATIII)	1522	54	0.95	139	18141	3+	2291.15	-0.046	20.0772	0.6189	K.AFLEVNEEGSEAAASTAVVIAGR.S
23	1	sp|P01008|ANT3_HUMAN	52602.4	0.625	SERPINC1	Antithrombin-III (short name: ATIII)	1522	54	0.95	139	18183	2+	1864.9	0.01	5.36222	1	K.EQLQDM"GLVDLFSPEK.S
23	1	sp|P01008|ANT3_HUMAN	52602.4	0.625	SERPINC1	Antithrombin-III (short name: ATIII)	1522	54	0.95	139	18249	2+	2291.15	0.014	6.11047	1	K.AFLEVNEEGSEAAASTAVVIAGR.S
23	1	sp|P01008|ANT3_HUMAN	52602.4	0.625	SERPINC1	Antithrombin-III (short name: ATIII)	1522	54	0.95	139	18315	2+	1864.9	0.011	5.89844	1	K.EQLQDM"GLVDLFSPEK.S
23	1	sp|P01008|ANT3_HUMAN	52602.4	0.625	SERPINC1	Antithrombin-III (short name: ATIII)	1522	54	0.95	139	18324	3+	1864.9	0.009	4.826	0.9932	K.EQLQDM"GLVDLFSPEK.S
23	1	sp|P01008|ANT3_HUMAN	52602.4	0.625	SERPINC1	Antithrombin-III (short name: ATIII)	1522	54	0.95	139	18381	2+	2291.15	0.014	6.11047	1	K.AFLEVNEEGSEAAASTAVVIAGR.S
23	1	sp|P01008|ANT3_HUMAN	52602.4	0.625	SERPINC1	Antithrombin-III (short name: ATIII)	1522	54	0.95	139	18416	3+	2291.15	0.004	1.74585	1	K.AFLEVNEEGSEAAASTAVVIAGR.S
23	1	sp|P01008|ANT3_HUMAN	52602.4	0.625	SERPINC1	Antithrombin-III (short name: ATIII)	1522	54	0.95	139	18447	2+	1864.9	0.01	5.36222	1	K.EQLQDM"GLVDLFSPEK.S
23	1	sp|P01008|ANT3_HUMAN	52602.4	0.625	SERPINC1	Antithrombin-III (short name: ATIII)	1522	54	0.95	139	18455	3+	1864.9	0.011	5.89844	0.9999	K.EQLQDM"GLVDLFSPEK.S
23	1	sp|P01008|ANT3_HUMAN	52602.4	0.625	SERPINC1	Antithrombin-III (short name: ATIII)	1522	54	0.95	139	18513	2+	2291.15	0.013	5.674	1	K.AFLEVNEEGSEAAASTAVVIAGR.S
23	1	sp|P01008|ANT3_HUMAN	52602.4	0.625	SERPINC1	Antithrombin-III (short name: ATIII)	1522	54	0.95	139	18533	2+	1371.75	0.005	3.64499	0.9947	R.E^VPLNTIIFMGR.V
23	1	sp|P01008|ANT3_HUMAN	52602.4	0.625	SERPINC1	Antithrombin-III (short name: ATIII)	1522	54	0.95	139	18535	2+	1389.76	0.008	5.75641	1	R.EVPLNTIIFMGR.V
23	1	sp|P01008|ANT3_HUMAN	52602.4	0.625	SERPINC1	Antithrombin-III (short name: ATIII)	1522	54	0.95	139	18548	3+	2291.15	0.012	5.23754	1	K.AFLEVNEEGSEAAASTAVVIAGR.S
23	1	sp|P01008|ANT3_HUMAN	52602.4	0.625	SERPINC1	Antithrombin-III (short name: ATIII)	1522	54	0.95	139	18580	2+	1864.9	0.01	5.36222	1	K.EQLQDM"GLVDLFSPEK.S
23	1	sp|P01008|ANT3_HUMAN	52602.4	0.625	SERPINC1	Antithrombin-III (short name: ATIII)	1522	54	0.95	139	18646	2+	2291.15	0.014	6.11047	1	K.AFLEVNEEGSEAAASTAVVIAGR.S
23	1	sp|P01008|ANT3_HUMAN	52602.4	0.625	SERPINC1	Antithrombin-III (short name: ATIII)	1522	54	0.95	139	18667	2+	1389.76	0.008	5.75641	1	R.EVPLNTIIFMGR.V
23	1	sp|P01008|ANT3_HUMAN	52602.4	0.625	SERPINC1	Antithrombin-III (short name: ATIII)	1522	54	0.95	139	18678	3+	2291.15	0.014	6.11047	1	K.AFLEVNEEGSEAAASTAVVIAGR.S
23	1	sp|P01008|ANT3_HUMAN	52602.4	0.625	SERPINC1	Antithrombin-III (short name: ATIII)	1522	54	0.95	139	18714	2+	1864.9	0.011	5.89844	0.9979	K.EQLQDM"GLVDLFSPEK.S
23	1	sp|P01008|ANT3_HUMAN	52602.4	0.625	SERPINC1	Antithrombin-III (short name: ATIII)	1522	54	0.95	139	18779	2+	2291.15	0.013	5.674	1	K.AFLEVNEEGSEAAASTAVVIAGR.S
23	1	sp|P01008|ANT3_HUMAN	52602.4	0.625	SERPINC1	Antithrombin-III (short name: ATIII)	1522	54	0.95	139	18800	2+	1389.76	0.009	6.47596	1	R.EVPLNTIIFMGR.V
23	1	sp|P01008|ANT3_HUMAN	52602.4	0.625	SERPINC1	Antithrombin-III (short name: ATIII)	1522	54	0.95	139	18810	3+	2291.15	0.004	1.74585	1	K.AFLEVNEEGSEAAASTAVVIAGR.S
23	1	sp|P01008|ANT3_HUMAN	52602.4	0.625	SERPINC1	Antithrombin-III (short name: ATIII)	1522	54	0.95	139	18910	2+	2291.15	0.009	3.92816	1	K.AFLEVNEEGSEAAASTAVVIAGR.S
23	1	sp|P01008|ANT3_HUMAN	52602.4	0.625	SERPINC1	Antithrombin-III (short name: ATIII)	1522	54	0.95	139	18932	2+	1389.76	0.009	6.47596	0.9999	R.EVPLNTIIFMGR.V
23	1	sp|P01008|ANT3_HUMAN	52602.4	0.625	SERPINC1	Antithrombin-III (short name: ATIII)	1522	54	0.95	139	18944	3+	2291.15	0.005	2.18231	0.9954	K.AFLEVNEEGSEAAASTAVVIAGR.S
23	1	sp|P01008|ANT3_HUMAN	52602.4	0.625	SERPINC1	Antithrombin-III (short name: ATIII)	1522	54	0.95	139	19042	2+	2291.15	0.012	5.23754	1	K.AFLEVNEEGSEAAASTAVVIAGR.S
23	1	sp|P01008|ANT3_HUMAN	52602.4	0.625	SERPINC1	Antithrombin-III (short name: ATIII)	1522	54	0.95	139	19076	3+	2291.15	0.009	3.92816	0.9966	K.AFLEVNEEGSEAAASTAVVIAGR.S
23	1	sp|P01008|ANT3_HUMAN	52602.4	0.625	SERPINC1	Antithrombin-III (short name: ATIII)	1522	54	0.95	139	19083	2+	1389.76	0.006	4.3173	0.9982	R.EVPLNTIIFMGR.V
23	1	sp|P01008|ANT3_HUMAN	52602.4	0.625	SERPINC1	Antithrombin-III (short name: ATIII)	1522	54	0.95	139	19174	2+	2291.15	0.012	5.23754	1	K.AFLEVNEEGSEAAASTAVVIAGR.S
23	1	sp|P01008|ANT3_HUMAN	52602.4	0.625	SERPINC1	Antithrombin-III (short name: ATIII)	1522	54	0.95	139	19209	3+	2291.15	0.015	6.54693	0.9999	K.AFLEVNEEGSEAAASTAVVIAGR.S
23	1	sp|P01008|ANT3_HUMAN	52602.4	0.625	SERPINC1	Antithrombin-III (short name: ATIII)	1522	54	0.95	139	19308	2+	2291.15	0.013	5.674	1	K.AFLEVNEEGSEAAASTAVVIAGR.S
23	1	sp|P01008|ANT3_HUMAN	52602.4	0.625	SERPINC1	Antithrombin-III (short name: ATIII)	1522	54	0.95	139	19345	3+	2291.15	1.024	10.4751	0.9974	K.AFLEVNEEGSEAAASTAVVIAGR.S
23	1	sp|P01008|ANT3_HUMAN	52602.4	0.625	SERPINC1	Antithrombin-III (short name: ATIII)	1522	54	0.95	139	19438	2+	2291.15	0.013	5.674	1	K.AFLEVNEEGSEAAASTAVVIAGR.S
23	1	sp|P01008|ANT3_HUMAN	52602.4	0.625	SERPINC1	Antithrombin-III (short name: ATIII)	1522	54	0.95	139	19580	2+	2291.15	0.014	6.11047	1	K.AFLEVNEEGSEAAASTAVVIAGR.S
23	1	sp|P01008|ANT3_HUMAN	52602.4	0.625	SERPINC1	Antithrombin-III (short name: ATIII)	1522	54	0.95	139	19712	2+	2291.15	0.017	7.41985	1	K.AFLEVNEEGSEAAASTAVVIAGR.S
23	1	sp|P01008|ANT3_HUMAN	52602.4	0.625	SERPINC1	Antithrombin-III (short name: ATIII)	1522	54	0.95	139	19738	3+	2291.15	0.017	7.41985	0.9997	K.AFLEVNEEGSEAAASTAVVIAGR.S
23	1	sp|P01008|ANT3_HUMAN	52602.4	0.625	SERPINC1	Antithrombin-III (short name: ATIII)	1522	54	0.95	139	19846	2+	2291.15	0.002	0.872924	1	K.AFLEVNEEGSEAAASTAVVIAGR.S
23	1	sp|P01008|ANT3_HUMAN	52602.4	0.625	SERPINC1	Antithrombin-III (short name: ATIII)	1522	54	0.95	139	19870	3+	2291.15	0.013	5.674	0.9997	K.AFLEVNEEGSEAAASTAVVIAGR.S
23	1	sp|P01008|ANT3_HUMAN	52602.4	0.625	SERPINC1	Antithrombin-III (short name: ATIII)	1522	54	0.95	139	19977	2+	2291.15	0.008	3.49169	1	K.AFLEVNEEGSEAAASTAVVIAGR.S
23	1	sp|P01008|ANT3_HUMAN	52602.4	0.625	SERPINC1	Antithrombin-III (short name: ATIII)	1522	54	0.95	139	20004	3+	2291.15	0.017	7.41985	0.9259	K.AFLEVNEEGSEAAASTAVVIAGR.S
23	1	sp|P01008|ANT3_HUMAN	52602.4	0.625	SERPINC1	Antithrombin-III (short name: ATIII)	1522	54	0.95	139	20109	2+	2291.15	0.015	6.54693	1	K.AFLEVNEEGSEAAASTAVVIAGR.S
23	1	sp|P01008|ANT3_HUMAN	52602.4	0.625	SERPINC1	Antithrombin-III (short name: ATIII)	1522	54	0.95	139	20133	3+	2291.15	0.016	6.98339	0.9999	K.AFLEVNEEGSEAAASTAVVIAGR.S
23	1	sp|P01008|ANT3_HUMAN	52602.4	0.625	SERPINC1	Antithrombin-III (short name: ATIII)	1522	54	0.95	139	20202	3+	1848.9	0.012	6.49033	1	K.EQLQDMGLVDLFSPEK.S
23	1	sp|P01008|ANT3_HUMAN	52602.4	0.625	SERPINC1	Antithrombin-III (short name: ATIII)	1522	54	0.95	139	20207	2+	1848.9	0.01	5.40861	1	K.EQLQDMGLVDLFSPEK.S
23	1	sp|P01008|ANT3_HUMAN	52602.4	0.625	SERPINC1	Antithrombin-III (short name: ATIII)	1522	54	0.95	139	20243	2+	2291.15	0.015	6.54693	1	K.AFLEVNEEGSEAAASTAVVIAGR.S
23	1	sp|P01008|ANT3_HUMAN	52602.4	0.625	SERPINC1	Antithrombin-III (short name: ATIII)	1522	54	0.95	139	20328	3+	1848.9	0.01	5.40861	1	K.EQLQDMGLVDLFSPEK.S
23	1	sp|P01008|ANT3_HUMAN	52602.4	0.625	SERPINC1	Antithrombin-III (short name: ATIII)	1522	54	0.95	139	20339	2+	1848.9	0.012	6.49033	1	K.EQLQDMGLVDLFSPEK.S
23	1	sp|P01008|ANT3_HUMAN	52602.4	0.625	SERPINC1	Antithrombin-III (short name: ATIII)	1522	54	0.95	139	20377	2+	2291.15	0.011	4.80108	1	K.AFLEVNEEGSEAAASTAVVIAGR.S
23	1	sp|P01008|ANT3_HUMAN	52602.4	0.625	SERPINC1	Antithrombin-III (short name: ATIII)	1522	54	0.95	139	20450	3+	2291.15	0.004	1.74585	0.9996	K.AFLEVNEEGSEAAASTAVVIAGR.S
23	1	sp|P01008|ANT3_HUMAN	52602.4	0.625	SERPINC1	Antithrombin-III (short name: ATIII)	1522	54	0.95	139	20462	3+	1848.9	0.011	5.94947	0.8498	K.EQLQDMGLVDLFSPEK.S
23	1	sp|P01008|ANT3_HUMAN	52602.4	0.625	SERPINC1	Antithrombin-III (short name: ATIII)	1522	54	0.95	139	20507	2+	2291.15	0.012	5.23754	1	K.AFLEVNEEGSEAAASTAVVIAGR.S
23	1	sp|P01008|ANT3_HUMAN	52602.4	0.625	SERPINC1	Antithrombin-III (short name: ATIII)	1522	54	0.95	139	20582	3+	2291.15	0.022	9.60216	0.8824	K.AFLEVNEEGSEAAASTAVVIAGR.S
23	1	sp|P01008|ANT3_HUMAN	52602.4	0.625	SERPINC1	Antithrombin-III (short name: ATIII)	1522	54	0.95	139	20640	2+	2291.15	0.015	6.54693	1	K.AFLEVNEEGSEAAASTAVVIAGR.S
23	1	sp|P01008|ANT3_HUMAN	52602.4	0.625	SERPINC1	Antithrombin-III (short name: ATIII)	1522	54	0.95	139	20715	2+	3080.7	0.006	1.94761	0.9247	R.VAEGTQVLELPFKGDDITMVLILPKPEK.S
23	1	sp|P01008|ANT3_HUMAN	52602.4	0.625	SERPINC1	Antithrombin-III (short name: ATIII)	1522	54	0.95	139	20716	3+	2291.15	0.018	7.85631	0.9999	K.AFLEVNEEGSEAAASTAVVIAGR.S
23	1	sp|P01008|ANT3_HUMAN	52602.4	0.625	SERPINC1	Antithrombin-III (short name: ATIII)	1522	54	0.95	139	20772	2+	2291.15	0.012	5.23754	1	K.AFLEVNEEGSEAAASTAVVIAGR.S
23	1	sp|P01008|ANT3_HUMAN	52602.4	0.625	SERPINC1	Antithrombin-III (short name: ATIII)	1522	54	0.95	139	20779	3+	3080.7	0.018	5.84284	0.9984	R.VAEGTQVLELPFKGDDITMVLILPKPEK.S
23	1	sp|P01008|ANT3_HUMAN	52602.4	0.625	SERPINC1	Antithrombin-III (short name: ATIII)	1522	54	0.95	139	20853	3+	2291.15	1.024	10.4751	0.9978	K.AFLEVNEEGSEAAASTAVVIAGR.S
23	1	sp|P01008|ANT3_HUMAN	52602.4	0.625	SERPINC1	Antithrombin-III (short name: ATIII)	1522	54	0.95	139	20901	2+	2291.15	0.011	4.80108	1	K.AFLEVNEEGSEAAASTAVVIAGR.S
23	1	sp|P01008|ANT3_HUMAN	52602.4	0.625	SERPINC1	Antithrombin-III (short name: ATIII)	1522	54	0.95	139	20978	3+	2291.15	0.015	6.54693	0.9983	K.AFLEVNEEGSEAAASTAVVIAGR.S
23	1	sp|P01008|ANT3_HUMAN	52602.4	0.625	SERPINC1	Antithrombin-III (short name: ATIII)	1522	54	0.95	139	21034	2+	2291.15	0.014	6.11047	1	K.AFLEVNEEGSEAAASTAVVIAGR.S
23	1	sp|P01008|ANT3_HUMAN	52602.4	0.625	SERPINC1	Antithrombin-III (short name: ATIII)	1522	54	0.95	139	21110	3+	2291.15	0.014	6.11047	0.9678	K.AFLEVNEEGSEAAASTAVVIAGR.S
23	1	sp|P01008|ANT3_HUMAN	52602.4	0.625	SERPINC1	Antithrombin-III (short name: ATIII)	1522	54	0.95	139	21167	2+	2291.15	0.012	5.23754	1	K.AFLEVNEEGSEAAASTAVVIAGR.S
23	1	sp|P01008|ANT3_HUMAN	52602.4	0.625	SERPINC1	Antithrombin-III (short name: ATIII)	1522	54	0.95	139	21241	3+	2291.15	0.013	5.674	0.9988	K.AFLEVNEEGSEAAASTAVVIAGR.S
23	1	sp|P01008|ANT3_HUMAN	52602.4	0.625	SERPINC1	Antithrombin-III (short name: ATIII)	1522	54	0.95	139	21299	2+	2291.15	0.015	6.54693	1	K.AFLEVNEEGSEAAASTAVVIAGR.S
23	1	sp|P01008|ANT3_HUMAN	52602.4	0.625	SERPINC1	Antithrombin-III (short name: ATIII)	1522	54	0.95	139	21365	3+	2291.15	0.012	5.23754	0.9978	K.AFLEVNEEGSEAAASTAVVIAGR.S
23	1	sp|P01008|ANT3_HUMAN	52602.4	0.625	SERPINC1	Antithrombin-III (short name: ATIII)	1522	54	0.95	139	21431	2+	2291.15	0.013	5.674	1	K.AFLEVNEEGSEAAASTAVVIAGR.S
23	1	sp|P01008|ANT3_HUMAN	52602.4	0.625	SERPINC1	Antithrombin-III (short name: ATIII)	1522	54	0.95	139	21520	3+	2291.15	0.012	5.23754	0.8782	K.AFLEVNEEGSEAAASTAVVIAGR.S
23	1	sp|P01008|ANT3_HUMAN	52602.4	0.625	SERPINC1	Antithrombin-III (short name: ATIII)	1522	54	0.95	139	21563	2+	2291.15	0.014	6.11047	1	K.AFLEVNEEGSEAAASTAVVIAGR.S
23	1	sp|P01008|ANT3_HUMAN	52602.4	0.625	SERPINC1	Antithrombin-III (short name: ATIII)	1522	54	0.95	139	21642	3+	2291.15	0.018	7.85631	0.989	K.AFLEVNEEGSEAAASTAVVIAGR.S
23	1	sp|P01008|ANT3_HUMAN	52602.4	0.625	SERPINC1	Antithrombin-III (short name: ATIII)	1522	54	0.95	139	21695	2+	2291.15	0.015	6.54693	1	K.AFLEVNEEGSEAAASTAVVIAGR.S
23	1	sp|P01008|ANT3_HUMAN	52602.4	0.625	SERPINC1	Antithrombin-III (short name: ATIII)	1522	54	0.95	139	21774	3+	2291.15	0.016	6.98339	0.9888	K.AFLEVNEEGSEAAASTAVVIAGR.S
23	1	sp|P01008|ANT3_HUMAN	52602.4	0.625	SERPINC1	Antithrombin-III (short name: ATIII)	1522	54	0.95	139	21815	2+	2291.15	0.015	6.54693	1	K.AFLEVNEEGSEAAASTAVVIAGR.S
23	1	sp|P01008|ANT3_HUMAN	52602.4	0.625	SERPINC1	Antithrombin-III (short name: ATIII)	1522	54	0.95	139	21903	3+	2291.15	0.017	7.41985	0.982	K.AFLEVNEEGSEAAASTAVVIAGR.S
23	1	sp|P01008|ANT3_HUMAN	52602.4	0.625	SERPINC1	Antithrombin-III (short name: ATIII)	1522	54	0.95	139	21948	2+	2291.15	0.01	4.36462	1	K.AFLEVNEEGSEAAASTAVVIAGR.S
23	1	sp|P01008|ANT3_HUMAN	52602.4	0.625	SERPINC1	Antithrombin-III (short name: ATIII)	1522	54	0.95	139	22039	3+	2291.15	1.024	10.4751	0.9652	K.AFLEVNEEGSEAAASTAVVIAGR.S
23	1	sp|P01008|ANT3_HUMAN	52602.4	0.625	SERPINC1	Antithrombin-III (short name: ATIII)	1522	54	0.95	139	22079	2+	2291.15	0.013	5.674	1	K.AFLEVNEEGSEAAASTAVVIAGR.S
23	1	sp|P01008|ANT3_HUMAN	52602.4	0.625	SERPINC1	Antithrombin-III (short name: ATIII)	1522	54	0.95	139	22099	2+	2315.12	0.014	6.0472	0.9993	K.NDNDNIFLSPLSISTAFAM"TK.L
23	1	sp|P01008|ANT3_HUMAN	52602.4	0.625	SERPINC1	Antithrombin-III (short name: ATIII)	1522	54	0.95	139	22172	3+	2291.15	0.014	6.11047	0.9991	K.AFLEVNEEGSEAAASTAVVIAGR.S
23	1	sp|P01008|ANT3_HUMAN	52602.4	0.625	SERPINC1	Antithrombin-III (short name: ATIII)	1522	54	0.95	139	22210	2+	2291.15	0.014	6.11047	1	K.AFLEVNEEGSEAAASTAVVIAGR.S
23	1	sp|P01008|ANT3_HUMAN	52602.4	0.625	SERPINC1	Antithrombin-III (short name: ATIII)	1522	54	0.95	139	22306	3+	2291.15	0.017	7.41985	0.9994	K.AFLEVNEEGSEAAASTAVVIAGR.S
23	1	sp|P01008|ANT3_HUMAN	52602.4	0.625	SERPINC1	Antithrombin-III (short name: ATIII)	1522	54	0.95	139	22344	2+	2291.15	0.017	7.41985	1	K.AFLEVNEEGSEAAASTAVVIAGR.S
23	1	sp|P01008|ANT3_HUMAN	52602.4	0.625	SERPINC1	Antithrombin-III (short name: ATIII)	1522	54	0.95	139	22391	2+	2315.12	1.021	9.0708	0.937	K.NDNDNIFLSPLSISTAFAM"TK.L
23	1	sp|P01008|ANT3_HUMAN	52602.4	0.625	SERPINC1	Antithrombin-III (short name: ATIII)	1522	54	0.95	139	22438	3+	2291.15	0.017	7.41985	0.9286	K.AFLEVNEEGSEAAASTAVVIAGR.S
23	1	sp|P01008|ANT3_HUMAN	52602.4	0.625	SERPINC1	Antithrombin-III (short name: ATIII)	1522	54	0.95	139	22476	2+	2291.15	0.013	5.674	1	K.AFLEVNEEGSEAAASTAVVIAGR.S
23	1	sp|P01008|ANT3_HUMAN	52602.4	0.625	SERPINC1	Antithrombin-III (short name: ATIII)	1522	54	0.95	139	22608	2+	2291.15	0.016	6.98339	1	K.AFLEVNEEGSEAAASTAVVIAGR.S
23	1	sp|P01008|ANT3_HUMAN	52602.4	0.625	SERPINC1	Antithrombin-III (short name: ATIII)	1522	54	0.95	139	22697	3+	2291.15	0.017	7.41985	0.993	K.AFLEVNEEGSEAAASTAVVIAGR.S
23	1	sp|P01008|ANT3_HUMAN	52602.4	0.625	SERPINC1	Antithrombin-III (short name: ATIII)	1522	54	0.95	139	22831	3+	2291.15	0.021	9.1657	0.7973	K.AFLEVNEEGSEAAASTAVVIAGR.S
23	1	sp|P01008|ANT3_HUMAN	52602.4	0.625	SERPINC1	Antithrombin-III (short name: ATIII)	1522	54	0.95	139	22849	2+	2291.15	0.017	7.41985	0.9999	K.AFLEVNEEGSEAAASTAVVIAGR.S
23	1	sp|P01008|ANT3_HUMAN	52602.4	0.625	SERPINC1	Antithrombin-III (short name: ATIII)	1522	54	0.95	139	22964	3+	2291.15	0.014	6.11047	0.9997	K.AFLEVNEEGSEAAASTAVVIAGR.S
23	1	sp|P01008|ANT3_HUMAN	52602.4	0.625	SERPINC1	Antithrombin-III (short name: ATIII)	1522	54	0.95	139	22981	2+	2291.15	0.015	6.54693	1	K.AFLEVNEEGSEAAASTAVVIAGR.S
23	1	sp|P01008|ANT3_HUMAN	52602.4	0.625	SERPINC1	Antithrombin-III (short name: ATIII)	1522	54	0.95	139	23092	2+	2299.13	0.011	4.78442	0.9989	K.NDNDNIFLSPLSISTAFAMTK.L
23	1	sp|P01008|ANT3_HUMAN	52602.4	0.625	SERPINC1	Antithrombin-III (short name: ATIII)	1522	54	0.95	139	23094	3+	2291.15	0.016	6.98339	0.9965	K.AFLEVNEEGSEAAASTAVVIAGR.S
23	1	sp|P01008|ANT3_HUMAN	52602.4	0.625	SERPINC1	Antithrombin-III (short name: ATIII)	1522	54	0.95	139	23097	3+	2299.13	0.016	6.95916	0.7972	K.NDNDNIFLSPLSISTAFAMTK.L
23	1	sp|P01008|ANT3_HUMAN	52602.4	0.625	SERPINC1	Antithrombin-III (short name: ATIII)	1522	54	0.95	139	23113	2+	2291.15	0.01	4.36462	1	K.AFLEVNEEGSEAAASTAVVIAGR.S
23	1	sp|P01008|ANT3_HUMAN	52602.4	0.625	SERPINC1	Antithrombin-III (short name: ATIII)	1522	54	0.95	139	23222	2+	2299.13	0.012	5.21937	0.9998	K.NDNDNIFLSPLSISTAFAMTK.L
23	1	sp|P01008|ANT3_HUMAN	52602.4	0.625	SERPINC1	Antithrombin-III (short name: ATIII)	1522	54	0.95	139	23225	3+	2299.13	0.014	6.08927	0.9984	K.NDNDNIFLSPLSISTAFAMTK.L
23	1	sp|P01008|ANT3_HUMAN	52602.4	0.625	SERPINC1	Antithrombin-III (short name: ATIII)	1522	54	0.95	139	23244	2+	2291.15	0.015	6.54693	1	K.AFLEVNEEGSEAAASTAVVIAGR.S
23	1	sp|P01008|ANT3_HUMAN	52602.4	0.625	SERPINC1	Antithrombin-III (short name: ATIII)	1522	54	0.95	139	23358	3+	2291.15	0.018	7.85631	0.9999	K.AFLEVNEEGSEAAASTAVVIAGR.S
23	1	sp|P01008|ANT3_HUMAN	52602.4	0.625	SERPINC1	Antithrombin-III (short name: ATIII)	1522	54	0.95	139	23376	2+	2291.15	0.015	6.54693	0.9978	K.AFLEVNEEGSEAAASTAVVIAGR.S
23	1	sp|P01008|ANT3_HUMAN	52602.4	0.625	SERPINC1	Antithrombin-III (short name: ATIII)	1522	54	0.95	139	23493	3+	2291.15	0.008	3.49169	0.999	K.AFLEVNEEGSEAAASTAVVIAGR.S
23	1	sp|P01008|ANT3_HUMAN	52602.4	0.625	SERPINC1	Antithrombin-III (short name: ATIII)	1522	54	0.95	139	23510	2+	2291.15	0.013	5.674	1	K.AFLEVNEEGSEAAASTAVVIAGR.S
23	1	sp|P01008|ANT3_HUMAN	52602.4	0.625	SERPINC1	Antithrombin-III (short name: ATIII)	1522	54	0.95	139	23621	3+	2291.15	0.016	6.98339	0.999	K.AFLEVNEEGSEAAASTAVVIAGR.S
23	1	sp|P01008|ANT3_HUMAN	52602.4	0.625	SERPINC1	Antithrombin-III (short name: ATIII)	1522	54	0.95	139	23641	2+	2291.15	0.017	7.41985	1	K.AFLEVNEEGSEAAASTAVVIAGR.S
23	1	sp|P01008|ANT3_HUMAN	52602.4	0.625	SERPINC1	Antithrombin-III (short name: ATIII)	1522	54	0.95	139	23761	2+	2291.15	0.012	5.23754	0.9998	K.AFLEVNEEGSEAAASTAVVIAGR.S
23	1	sp|P01008|ANT3_HUMAN	52602.4	0.625	SERPINC1	Antithrombin-III (short name: ATIII)	1522	54	0.95	139	23892	2+	2291.15	0.014	6.11047	1	K.AFLEVNEEGSEAAASTAVVIAGR.S
23	1	sp|P01008|ANT3_HUMAN	52602.4	0.625	SERPINC1	Antithrombin-III (short name: ATIII)	1522	54	0.95	139	24024	2+	2291.15	0.014	6.11047	1	K.AFLEVNEEGSEAAASTAVVIAGR.S
23	1	sp|P01008|ANT3_HUMAN	52602.4	0.625	SERPINC1	Antithrombin-III (short name: ATIII)	1522	54	0.95	139	24149	3+	2291.15	0.017	7.41985	0.994	K.AFLEVNEEGSEAAASTAVVIAGR.S
23	1	sp|P01008|ANT3_HUMAN	52602.4	0.625	SERPINC1	Antithrombin-III (short name: ATIII)	1522	54	0.95	139	24158	2+	2291.15	0.014	6.11047	0.9999	K.AFLEVNEEGSEAAASTAVVIAGR.S
23	1	sp|P01008|ANT3_HUMAN	52602.4	0.625	SERPINC1	Antithrombin-III (short name: ATIII)	1522	54	0.95	139	24291	2+	2291.15	0.012	5.23754	0.9999	K.AFLEVNEEGSEAAASTAVVIAGR.S
23	1	sp|P01008|ANT3_HUMAN	52602.4	0.625	SERPINC1	Antithrombin-III (short name: ATIII)	1522	54	0.95	139	24382	3+	2291.15	0.015	6.54693	0.999	K.AFLEVNEEGSEAAASTAVVIAGR.S
23	1	sp|P01008|ANT3_HUMAN	52602.4	0.625	SERPINC1	Antithrombin-III (short name: ATIII)	1522	54	0.95	139	24423	2+	2291.15	0.013	5.674	1	K.AFLEVNEEGSEAAASTAVVIAGR.S
23	1	sp|P01008|ANT3_HUMAN	52602.4	0.625	SERPINC1	Antithrombin-III (short name: ATIII)	1522	54	0.95	139	24538	3+	2291.15	1.008	3.49169	0.8852	K.AFLEVNEEGSEAAASTAVVIAGR.S
23	1	sp|P01008|ANT3_HUMAN	52602.4	0.625	SERPINC1	Antithrombin-III (short name: ATIII)	1522	54	0.95	139	24553	2+	2291.15	0.018	7.85631	1	K.AFLEVNEEGSEAAASTAVVIAGR.S
23	1	sp|P01008|ANT3_HUMAN	52602.4	0.625	SERPINC1	Antithrombin-III (short name: ATIII)	1522	54	0.95	139	24677	3+	2291.15	1.024	10.4751	0.9281	K.AFLEVNEEGSEAAASTAVVIAGR.S
23	1	sp|P01008|ANT3_HUMAN	52602.4	0.625	SERPINC1	Antithrombin-III (short name: ATIII)	1522	54	0.95	139	24685	2+	2291.15	0.015	6.54693	1	K.AFLEVNEEGSEAAASTAVVIAGR.S
23	1	sp|P01008|ANT3_HUMAN	52602.4	0.625	SERPINC1	Antithrombin-III (short name: ATIII)	1522	54	0.95	139	24828	2+	2291.15	0.018	7.85631	1	K.AFLEVNEEGSEAAASTAVVIAGR.S
23	1	sp|P01008|ANT3_HUMAN	52602.4	0.625	SERPINC1	Antithrombin-III (short name: ATIII)	1522	54	0.95	139	24962	2+	2291.15	0.012	5.23754	1	K.AFLEVNEEGSEAAASTAVVIAGR.S
23	1	sp|P01008|ANT3_HUMAN	52602.4	0.625	SERPINC1	Antithrombin-III (short name: ATIII)	1522	54	0.95	139	25080	3+	2291.15	0.016	6.98339	1	K.AFLEVNEEGSEAAASTAVVIAGR.S
23	1	sp|P01008|ANT3_HUMAN	52602.4	0.625	SERPINC1	Antithrombin-III (short name: ATIII)	1522	54	0.95	139	25093	2+	2291.15	0.017	7.41985	1	K.AFLEVNEEGSEAAASTAVVIAGR.S
23	1	sp|P01008|ANT3_HUMAN	52602.4	0.625	SERPINC1	Antithrombin-III (short name: ATIII)	1522	54	0.95	139	25225	3+	3082.49	0.017	5.51502	0.8425	K.ELTPEVLQEWLDELEEM"MLVVHMPR.F
23	1	sp|P01008|ANT3_HUMAN	52602.4	0.625	SERPINC1	Antithrombin-III (short name: ATIII)	1522	54	0.95	139	25251	2+	3082.49	1.02	6.48825	0.995	K.ELTPEVLQEWLDELEEMMLVVHM"PR.F
23	1	sp|P01008|ANT3_HUMAN	52602.4	0.625	SERPINC1	Antithrombin-III (short name: ATIII)	1522	54	0.95	139	25257	2+	3066.5	0.016	5.21768	0.986	K.ELTPEVLQEWLDELEEMMLVVHMPR.F
23	1	sp|P01008|ANT3_HUMAN	52602.4	0.625	SERPINC1	Antithrombin-III (short name: ATIII)	1522	54	0.95	139	25261	2+	2291.15	-1.104	45.392	0.9708	K.AFLEVNEEGSEAAASTAVVIAGR.S
23	1	sp|P01008|ANT3_HUMAN	52602.4	0.625	SERPINC1	Antithrombin-III (short name: ATIII)	1522	54	0.95	139	25267	3+	2804.57	0.019	6.77466	1	R.ITDVIPSEAINELTVLVLVNTIYFK.G
23	1	sp|P01008|ANT3_HUMAN	52602.4	0.625	SERPINC1	Antithrombin-III (short name: ATIII)	1522	54	0.95	139	25300	3+	3066.5	0.02	6.5221	0.8173	K.ELTPEVLQEWLDELEEMMLVVHMPR.F
23	1	sp|P01008|ANT3_HUMAN	52602.4	0.625	SERPINC1	Antithrombin-III (short name: ATIII)	1522	54	0.95	139	25388	2+	2804.57	0.017	6.06154	1	R.ITDVIPSEAINELTVLVLVNTIYFK.G
23	1	sp|P01008|ANT3_HUMAN	52602.4	0.625	SERPINC1	Antithrombin-III (short name: ATIII)	1522	54	0.95	139	25399	2+	2291.15	0.014	6.11047	1	K.AFLEVNEEGSEAAASTAVVIAGR.S
23	1	sp|P01008|ANT3_HUMAN	52602.4	0.625	SERPINC1	Antithrombin-III (short name: ATIII)	1522	54	0.95	139	25413	3+	2804.57	0.016	5.70497	0.9529	R.ITDVIPSEAINELTVLVLVNTIYFK.G
23	1	sp|P01008|ANT3_HUMAN	52602.4	0.625	SERPINC1	Antithrombin-III (short name: ATIII)	1522	54	0.95	139	25509	2+	2804.57	0.019	6.77466	0.7038	R.ITDVIPSEAINELTVLVLVNTIYFK.G
23	1	sp|P01008|ANT3_HUMAN	52602.4	0.625	SERPINC1	Antithrombin-III (short name: ATIII)	1522	54	0.95	139	25543	3+	2804.57	1.025	8.91402	0.7341	R.ITDVIPSEAINELTVLVLVNTIYFK.G
23	1	sp|P01008|ANT3_HUMAN	52602.4	0.625	SERPINC1	Antithrombin-III (short name: ATIII)	1522	54	0.95	139	25577	2+	2291.15	0.008	3.49169	0.9998	K.AFLEVNEEGSEAAASTAVVIAGR.S
23	1	sp|P01008|ANT3_HUMAN	52602.4	0.625	SERPINC1	Antithrombin-III (short name: ATIII)	1522	54	0.95	139	25825	2+	2291.15	0.013	5.674	1	K.AFLEVNEEGSEAAASTAVVIAGR.S
23	1	sp|P01008|ANT3_HUMAN	52602.4	0.625	SERPINC1	Antithrombin-III (short name: ATIII)	1522	54	0.95	139	26501	2+	2291.15	0.011	4.80108	0.6671	K.AFLEVNEEGSEAAASTAVVIAGR.S
23	1	sp|P01008|ANT3_HUMAN	52602.4	0.625	SERPINC1	Antithrombin-III (short name: ATIII)	1522	54	0.95	139	27023	2+	2804.57	0.003	1.06968	0.6961	R.ITDVIPSEAINELTVLVLVNTIYFK.G
23	1	sp|P01008|ANT3_HUMAN	52602.4	0.625	SERPINC1	Antithrombin-III (short name: ATIII)	1522	54	0.95	139	27075	2+	2291.15	0.007	3.05523	0.8758	K.AFLEVNEEGSEAAASTAVVIAGR.S
23	1	sp|P01008|ANT3_HUMAN	52602.4	0.625	SERPINC1	Antithrombin-III (short name: ATIII)	1522	54	0.95	139	27196	2+	2291.15	0.022	9.60216	1	K.AFLEVNEEGSEAAASTAVVIAGR.S
23	1	sp|P01008|ANT3_HUMAN	52602.4	0.625	SERPINC1	Antithrombin-III (short name: ATIII)	1522	54	0.95	139	27231	3+	2291.15	0.014	6.11047	1	K.AFLEVNEEGSEAAASTAVVIAGR.S
23	1	sp|P01008|ANT3_HUMAN	52602.4	0.625	SERPINC1	Antithrombin-III (short name: ATIII)	1522	54	0.95	139	27326	2+	2291.15	0.018	7.85631	1	K.AFLEVNEEGSEAAASTAVVIAGR.S
23	1	sp|P01008|ANT3_HUMAN	52602.4	0.625	SERPINC1	Antithrombin-III (short name: ATIII)	1522	54	0.95	139	27361	3+	2291.15	0.02	8.72924	0.9867	K.AFLEVNEEGSEAAASTAVVIAGR.S
23	1	sp|P01008|ANT3_HUMAN	52602.4	0.625	SERPINC1	Antithrombin-III (short name: ATIII)	1522	54	0.95	139	4327	2+	800.426	0.003	3.748	0.7698	K.IPEATNR.R
23	1	sp|P01008|ANT3_HUMAN	52602.4	0.625	SERPINC1	Antithrombin-III (short name: ATIII)	1522	54	0.95	139	5756	3+	2002.97	0.012	5.99111	0.9497	K.KATEDEGSEQKIPEATNR.R
23	1	sp|P01008|ANT3_HUMAN	52602.4	0.625	SERPINC1	Antithrombin-III (short name: ATIII)	1522	54	0.95	139	5815	2+	1796.68	0.009	5.00925	1	K.ADGESCSASM"M"YQEGK.F	165423	109362
23	1	sp|P01008|ANT3_HUMAN	52602.4	0.625	SERPINC1	Antithrombin-III (short name: ATIII)	1522	54	0.95	139	5833	2+	1799.7	-0.003	1.66695	0.9999	K.ADGESC'SASM"M"YQEGK.F	163781	109504
23	1	sp|P01008|ANT3_HUMAN	52602.4	0.625	SERPINC1	Antithrombin-III (short name: ATIII)	1522	54	0.95	139	6351	3+	1874.87	0.007	3.73359	0.8815	K.ATEDEGSEQKIPEATNR.R
23	1	sp|P01008|ANT3_HUMAN	52602.4	0.625	SERPINC1	Antithrombin-III (short name: ATIII)	1522	54	0.95	139	6386	2+	1874.87	0.007	3.73359	0.9853	K.ATEDEGSEQKIPEATNR.R
23	1	sp|P01008|ANT3_HUMAN	52602.4	0.625	SERPINC1	Antithrombin-III (short name: ATIII)	1522	54	0.95	139	6478	3+	1874.87	0.012	6.40043	0.9999	K.ATEDEGSEQKIPEATNR.R
23	1	sp|P01008|ANT3_HUMAN	52602.4	0.625	SERPINC1	Antithrombin-III (short name: ATIII)	1522	54	0.95	139	6545	2+	839.414	0.005	5.95653	0.601	K.FDTISEK.T
23	1	sp|P01008|ANT3_HUMAN	52602.4	0.625	SERPINC1	Antithrombin-III (short name: ATIII)	1522	54	0.95	139	7176	2+	1780.68	0.009	5.05424	1	K.ADGESCSASMM"YQEGK.F	1.04729e+06	733123
23	1	sp|P01008|ANT3_HUMAN	52602.4	0.625	SERPINC1	Antithrombin-III (short name: ATIII)	1522	54	0.95	139	7178	2+	1783.7	1.012	6.72758	0.9996	K.ADGESC'SASMM"YQEGK.F	1.04729e+06	733123
23	1	sp|P01008|ANT3_HUMAN	52602.4	0.625	SERPINC1	Antithrombin-III (short name: ATIII)	1522	54	0.95	139	7308	2+	1780.68	0.012	6.73899	0.9985	K.ADGESCSASMM"YQEGK.F	911700	640916
23	1	sp|P01008|ANT3_HUMAN	52602.4	0.625	SERPINC1	Antithrombin-III (short name: ATIII)	1522	54	0.95	139	7333	2+	1783.7	1.012	6.72758	0.9947	K.ADGESC'SASMM"YQEGK.F	650759	461197
23	1	sp|P01008|ANT3_HUMAN	52602.4	0.625	SERPINC1	Antithrombin-III (short name: ATIII)	1522	54	0.95	139	7529	2+	917.52	0.005	5.44947	0.8231	R.RVWELSK.A
23	1	sp|P01008|ANT3_HUMAN	52602.4	0.625	SERPINC1	Antithrombin-III (short name: ATIII)	1522	54	0.95	139	7676	2+	917.52	0.003	3.26968	0.9376	R.RVWELSK.A
23	1	sp|P01008|ANT3_HUMAN	52602.4	0.625	SERPINC1	Antithrombin-III (short name: ATIII)	1522	54	0.95	139	7700	2+	1780.68	0.011	6.17741	0.9999	K.ADGESCSASM"MYQEGK.F	1.37915e+06	924415
23	1	sp|P01008|ANT3_HUMAN	52602.4	0.625	SERPINC1	Antithrombin-III (short name: ATIII)	1522	54	0.95	139	7718	2+	1783.7	-0.008	4.48506	1	K.ADGESC'SASM"MYQEGK.F	1.37915e+06	924415
23	1	sp|P01008|ANT3_HUMAN	52602.4	0.625	SERPINC1	Antithrombin-III (short name: ATIII)	1522	54	0.95	139	8233	2+	1126.66	0.007	6.21307	0.9994	K.SKLPGIVAEGR.D
23	1	sp|P01008|ANT3_HUMAN	52602.4	0.625	SERPINC1	Antithrombin-III (short name: ATIII)	1522	54	0.95	139	8273	2+	911.531	0.007	7.67939	0.992	K.LPGIVAEGR.D
23	1	sp|P01008|ANT3_HUMAN	52602.4	0.625	SERPINC1	Antithrombin-III (short name: ATIII)	1522	54	0.95	139	9111	2+	911.531	0.009	9.8735	0.9718	K.LPGIVAEGR.D
23	1	sp|P01008|ANT3_HUMAN	52602.4	0.625	SERPINC1	Antithrombin-III (short name: ATIII)	1522	54	0.95	139	9162	2+	1764.69	0.186	105.401	0.9823	K.ADGESCSASMMYQEGK.F
23	1	sp|P01008|ANT3_HUMAN	52602.4	0.625	SERPINC1	Antithrombin-III (short name: ATIII)	1522	54	0.95	139	9225	2+	1767.71	1.007	3.95993	1	K.ADGESC'SASMMYQEGK.F	6.29048e+06	7085480
23	1	sp|P01008|ANT3_HUMAN	52602.4	0.625	SERPINC1	Antithrombin-III (short name: ATIII)	1522	54	0.95	139	9234	2+	911.531	0.005	5.48528	1	K.LPGIVAEGR.D
23	1	sp|P01008|ANT3_HUMAN	52602.4	0.625	SERPINC1	Antithrombin-III (short name: ATIII)	1522	54	0.95	139	9289	2+	1764.69	1.006	3.40004	1	K.ADGESCSASMMYQEGK.F	6.36728e+06	7.166e+06
23	1	sp|P01008|ANT3_HUMAN	52602.4	0.625	SERPINC1	Antithrombin-III (short name: ATIII)	1522	54	0.95	139	9357	2+	1767.71	1.007	3.95993	1	K.ADGESC'SASMMYQEGK.F	5.83201e+06	6.54721e+06
23	1	sp|P01008|ANT3_HUMAN	52602.4	0.625	SERPINC1	Antithrombin-III (short name: ATIII)	1522	54	0.95	139	9367	2+	911.531	0.006	6.58233	1	K.LPGIVAEGR.D
23	1	sp|P01008|ANT3_HUMAN	52602.4	0.625	SERPINC1	Antithrombin-III (short name: ATIII)	1522	54	0.95	139	9426	2+	1764.69	1.006	3.40004	0.9999	K.ADGESCSASMMYQEGK.F	1.15214e+06	1.32658e+06
23	1	sp|P01008|ANT3_HUMAN	52602.4	0.625	SERPINC1	Antithrombin-III (short name: ATIII)	1522	54	0.95	139	9499	2+	911.531	0.006	6.58233	1	K.LPGIVAEGR.D
23	1	sp|P01008|ANT3_HUMAN	52602.4	0.625	SERPINC1	Antithrombin-III (short name: ATIII)	1522	54	0.95	139	9505	2+	1767.71	1.007	3.95993	1	K.ADGESC'SASMMYQEGK.F	330135	398637
23	1	sp|P01008|ANT3_HUMAN	52602.4	0.625	SERPINC1	Antithrombin-III (short name: ATIII)	1522	54	0.95	139	9632	2+	911.531	0.004	4.38822	1	K.LPGIVAEGR.D
23	1	sp|P01008|ANT3_HUMAN	52602.4	0.625	SERPINC1	Antithrombin-III (short name: ATIII)	1522	54	0.95	139	9770	2+	911.531	0.005	5.48528	0.9984	K.LPGIVAEGR.D
23	1	sp|P01008|ANT3_HUMAN	52602.4	0.625	SERPINC1	Antithrombin-III (short name: ATIII)	1522	54	0.95	139	10687	2+	1309.61	0.052	39.7066	1	R.DDLYVSDAFHK.A
23	1	sp|P01008|ANT3_HUMAN	52602.4	0.625	SERPINC1	Antithrombin-III (short name: ATIII)	1522	54	0.95	139	10962	2+	908.472	0.006	6.60449	0.8792	R.IEDGFSLK.E
23	1	sp|P01008|ANT3_HUMAN	52602.4	0.625	SERPINC1	Antithrombin-III (short name: ATIII)	1522	54	0.95	139	11511	2+	1309.61	0.009	6.8723	1	R.DDLYVSDAFHK.A
23	1	sp|P01008|ANT3_HUMAN	52602.4	0.625	SERPINC1	Antithrombin-III (short name: ATIII)	1522	54	0.95	139	11588	3+	1309.61	0.008	6.10871	0.7711	R.DDLYVSDAFHK.A
23	1	sp|P01008|ANT3_HUMAN	52602.4	0.625	SERPINC1	Antithrombin-III (short name: ATIII)	1522	54	0.95	139	11645	2+	1309.61	0.008	6.10871	1	R.DDLYVSDAFHK.A
23	1	sp|P01008|ANT3_HUMAN	52602.4	0.625	SERPINC1	Antithrombin-III (short name: ATIII)	1522	54	0.95	139	11782	2+	1309.61	0.006	4.58153	0.9993	R.DDLYVSDAFHK.A
23	1	sp|P01008|ANT3_HUMAN	52602.4	0.625	SERPINC1	Antithrombin-III (short name: ATIII)	1522	54	0.95	139	12722	3+	1528.74	0.007	4.57893	0.7045	R.FATTFYQHLADSK.N
23	1	sp|P01008|ANT3_HUMAN	52602.4	0.625	SERPINC1	Antithrombin-III (short name: ATIII)	1522	54	0.95	139	12853	3+	1528.74	0.007	4.57893	0.9955	R.FATTFYQHLADSK.N
23	1	sp|P01008|ANT3_HUMAN	52602.4	0.625	SERPINC1	Antithrombin-III (short name: ATIII)	1522	54	0.95	139	12854	2+	1528.74	0.008	5.23306	1	R.FATTFYQHLADSK.N
23	1	sp|P01008|ANT3_HUMAN	52602.4	0.625	SERPINC1	Antithrombin-III (short name: ATIII)	1522	54	0.95	139	12985	3+	1528.74	0.008	5.23306	0.9756	R.FATTFYQHLADSK.N
23	1	sp|P01008|ANT3_HUMAN	52602.4	0.625	SERPINC1	Antithrombin-III (short name: ATIII)	1522	54	0.95	139	12987	2+	1528.74	0.01	6.54132	1	R.FATTFYQHLADSK.N
23	1	sp|P01008|ANT3_HUMAN	52602.4	0.625	SERPINC1	Antithrombin-III (short name: ATIII)	1522	54	0.95	139	14455	2+	1586.89	0.01	6.30163	1	R.RVAEGTQVLELPFK.G
23	1	sp|P01008|ANT3_HUMAN	52602.4	0.625	SERPINC1	Antithrombin-III (short name: ATIII)	1522	54	0.95	139	14462	3+	1586.89	0.011	6.9318	0.9998	R.RVAEGTQVLELPFK.G
23	1	sp|P01008|ANT3_HUMAN	52602.4	0.625	SERPINC1	Antithrombin-III (short name: ATIII)	1522	54	0.95	139	14477	3+	1684.92	0.009	5.3415	1	K.GDDITM"VLILPKPEK.S
23	1	sp|P01008|ANT3_HUMAN	52602.4	0.625	SERPINC1	Antithrombin-III (short name: ATIII)	1522	54	0.95	139	14504	2+	1684.92	-0.046	27.301	0.9987	K.GDDITM"VLILPKPEK.S
23	1	sp|P01008|ANT3_HUMAN	52602.4	0.625	SERPINC1	Antithrombin-III (short name: ATIII)	1522	54	0.95	139	14547	2+	1340.66	0.009	6.71309	1	K.TSDQIHFFFAK.L
23	1	sp|P01008|ANT3_HUMAN	52602.4	0.625	SERPINC1	Antithrombin-III (short name: ATIII)	1522	54	0.95	139	14737	2+	1232.73	0.007	5.67847	0.9958	K.ANRPFLVFIR.E
23	1	sp|P01008|ANT3_HUMAN	52602.4	0.625	SERPINC1	Antithrombin-III (short name: ATIII)	1522	54	0.95	139	14739	3+	1232.73	0.008	6.48968	0.8589	K.ANRPFLVFIR.E
23	1	sp|P01008|ANT3_HUMAN	52602.4	0.625	SERPINC1	Antithrombin-III (short name: ATIII)	1522	54	0.95	139	14867	2+	1232.73	0.006	4.86726	0.9956	K.ANRPFLVFIR.E
23	1	sp|P01008|ANT3_HUMAN	52602.4	0.625	SERPINC1	Antithrombin-III (short name: ATIII)	1522	54	0.95	139	14869	3+	1232.73	0.007	5.67847	0.9996	K.ANRPFLVFIR.E
23	1	sp|P01008|ANT3_HUMAN	52602.4	0.625	SERPINC1	Antithrombin-III (short name: ATIII)	1522	54	0.95	139	16230	2+	1430.79	0.008	5.59132	1	R.VAEGTQVLELPFK.G
23	1	sp|P01008|ANT3_HUMAN	52602.4	0.625	SERPINC1	Antithrombin-III (short name: ATIII)	1522	54	0.95	139	16244	3+	1668.92	0.008	4.79351	1	K.GDDITMVLILPKPEK.S
23	1	sp|P01008|ANT3_HUMAN	52602.4	0.625	SERPINC1	Antithrombin-III (short name: ATIII)	1522	54	0.95	139	16362	2+	1430.79	0.008	5.59132	1	R.VAEGTQVLELPFK.G
23	1	sp|P01008|ANT3_HUMAN	52602.4	0.625	SERPINC1	Antithrombin-III (short name: ATIII)	1522	54	0.95	139	16364	2+	1668.92	0.01	5.99188	0.9999	K.GDDITMVLILPKPEK.S
23	1	sp|P01008|ANT3_HUMAN	52602.4	0.625	SERPINC1	Antithrombin-III (short name: ATIII)	1522	54	0.95	139	16373	3+	1668.92	0.007	4.19432	0.9999	K.GDDITMVLILPKPEK.S
23	1	sp|P01008|ANT3_HUMAN	52602.4	0.625	SERPINC1	Antithrombin-III (short name: ATIII)	1522	54	0.95	139	16494	2+	1668.92	0.008	4.79351	1	K.GDDITMVLILPKPEK.S
23	1	sp|P01008|ANT3_HUMAN	52602.4	0.625	SERPINC1	Antithrombin-III (short name: ATIII)	1522	54	0.95	139	16496	2+	1430.79	0.008	5.59132	1	R.VAEGTQVLELPFK.G
23	1	sp|P01008|ANT3_HUMAN	52602.4	0.625	SERPINC1	Antithrombin-III (short name: ATIII)	1522	54	0.95	139	16505	3+	1668.92	0.009	5.3927	0.9999	K.GDDITMVLILPKPEK.S
23	1	sp|P01008|ANT3_HUMAN	52602.4	0.625	SERPINC1	Antithrombin-III (short name: ATIII)	1522	54	0.95	139	16561	2+	1405.75	0.008	5.69091	1	R.EVPLNTIIFM"GR.V
23	1	sp|P01008|ANT3_HUMAN	52602.4	0.625	SERPINC1	Antithrombin-III (short name: ATIII)	1522	54	0.95	139	16628	2+	1668.92	0.008	4.79351	0.9988	K.GDDITMVLILPKPEK.S
23	1	sp|P01008|ANT3_HUMAN	52602.4	0.625	SERPINC1	Antithrombin-III (short name: ATIII)	1522	54	0.95	139	16638	3+	1668.92	0.008	4.79351	0.9999	K.GDDITMVLILPKPEK.S
23	1	sp|P01008|ANT3_HUMAN	52602.4	0.625	SERPINC1	Antithrombin-III (short name: ATIII)	1522	54	0.95	139	16701	2+	1405.75	0.008	5.69091	0.9273	R.EVPLNTIIFM"GR.V
23	1	sp|P01008|ANT3_HUMAN	52602.4	0.625	SERPINC1	Antithrombin-III (short name: ATIII)	1522	54	0.95	139	16773	2+	1668.92	0.011	6.59107	0.9999	K.GDDITMVLILPKPEK.S
23	1	sp|P01008|ANT3_HUMAN	52602.4	0.625	SERPINC1	Antithrombin-III (short name: ATIII)	1522	54	0.95	139	16778	3+	1668.92	1.021	12.583	0.9913	K.GDDITMVLILPKPEK.S
23	1	sp|P01008|ANT3_HUMAN	52602.4	0.625	SERPINC1	Antithrombin-III (short name: ATIII)	1522	54	0.95	139	16816	2+	1430.79	0.005	3.49458	0.9768	R.VAEGTQVLELPFK.G
23	1	sp|P01008|ANT3_HUMAN	52602.4	0.625	SERPINC1	Antithrombin-III (short name: ATIII)	1522	54	0.95	139	16885	2+	1405.75	0.008	5.69091	0.9995	R.EVPLNTIIFM"GR.V
23	1	sp|P01008|ANT3_HUMAN	52602.4	0.625	SERPINC1	Antithrombin-III (short name: ATIII)	1522	54	0.95	139	16910	2+	1668.92	0.009	5.3927	0.9991	K.GDDITMVLILPKPEK.S
23	1	sp|P01008|ANT3_HUMAN	52602.4	0.625	SERPINC1	Antithrombin-III (short name: ATIII)	1522	54	0.95	139	17014	2+	1405.75	0.006	4.26818	0.9985	R.EVPLNTIIFM"GR.V
23	1	sp|P01008|ANT3_HUMAN	52602.4	0.625	SERPINC1	Antithrombin-III (short name: ATIII)	1522	54	0.95	139	17122	2+	2291.15	0.012	5.23754	1	K.AFLEVNEEGSEAAASTAVVIAGR.S
23	1	sp|P01008|ANT3_HUMAN	52602.4	0.625	SERPINC1	Antithrombin-III (short name: ATIII)	1522	54	0.95	139	17255	2+	2291.15	0.014	6.11047	1	K.AFLEVNEEGSEAAASTAVVIAGR.S
23	1	sp|P01008|ANT3_HUMAN	52602.4	0.625	SERPINC1	Antithrombin-III (short name: ATIII)	1522	54	0.95	139	17387	2+	2291.15	0.014	6.11047	1	K.AFLEVNEEGSEAAASTAVVIAGR.S
23	1	sp|P01008|ANT3_HUMAN	52602.4	0.625	SERPINC1	Antithrombin-III (short name: ATIII)	1522	54	0.95	139	17407	3+	2291.15	0.013	5.674	1	K.AFLEVNEEGSEAAASTAVVIAGR.S
23	1	sp|P01008|ANT3_HUMAN	52602.4	0.625	SERPINC1	Antithrombin-III (short name: ATIII)	1522	54	0.95	139	17519	2+	2291.15	0.014	6.11047	1	K.AFLEVNEEGSEAAASTAVVIAGR.S
23	1	sp|P01008|ANT3_HUMAN	52602.4	0.625	SERPINC1	Antithrombin-III (short name: ATIII)	1522	54	0.95	139	17550	3+	2291.15	1.024	10.4751	0.9591	K.AFLEVNEEGSEAAASTAVVIAGR.S
23	1	sp|P01008|ANT3_HUMAN	52602.4	0.625	SERPINC1	Antithrombin-III (short name: ATIII)	1522	54	0.95	139	17649	2+	2291.15	0.014	6.11047	1	K.AFLEVNEEGSEAAASTAVVIAGR.S
23	1	sp|P01008|ANT3_HUMAN	52602.4	0.625	SERPINC1	Antithrombin-III (short name: ATIII)	1522	54	0.95	139	17697	3+	2291.15	0.012	5.23754	1	K.AFLEVNEEGSEAAASTAVVIAGR.S
23	1	sp|P01008|ANT3_HUMAN	52602.4	0.625	SERPINC1	Antithrombin-III (short name: ATIII)	1522	54	0.95	139	17734	2+	1389.76	0.992	5.75641	0.7891	R.EVPLNTIIFMGR.V
23	1	sp|P01008|ANT3_HUMAN	52602.4	0.625	SERPINC1	Antithrombin-III (short name: ATIII)	1522	54	0.95	139	17838	3+	2291.15	0.013	5.674	1	K.AFLEVNEEGSEAAASTAVVIAGR.S
23	1	sp|P01008|ANT3_HUMAN	52602.4	0.625	SERPINC1	Antithrombin-III (short name: ATIII)	1522	54	0.95	139	17914	2+	2291.15	-1.194	84.6736	0.9974	K.AFLEVNEEGSEAAASTAVVIAGR.S
23	1	sp|P01008|ANT3_HUMAN	52602.4	0.625	SERPINC1	Antithrombin-III (short name: ATIII)	1522	54	0.95	139	17969	3+	2291.15	0.015	6.54693	0.9999	K.AFLEVNEEGSEAAASTAVVIAGR.S
23	1	sp|P01008|ANT3_HUMAN	52602.4	0.625	SERPINC1	Antithrombin-III (short name: ATIII)	1522	54	0.95	139	18045	2+	2291.15	0.009	3.92816	1	K.AFLEVNEEGSEAAASTAVVIAGR.S
23	1	sp|P01008|ANT3_HUMAN	52602.4	0.625	SERPINC1	Antithrombin-III (short name: ATIII)	1522	54	0.95	139	18177	2+	2291.15	0.012	5.23754	1	K.AFLEVNEEGSEAAASTAVVIAGR.S
23	1	sp|P01008|ANT3_HUMAN	52602.4	0.625	SERPINC1	Antithrombin-III (short name: ATIII)	1522	54	0.95	139	18285	2+	1864.9	0.014	7.5071	1	K.EQLQDM"GLVDLFSPEK.S
23	1	sp|P01008|ANT3_HUMAN	52602.4	0.625	SERPINC1	Antithrombin-III (short name: ATIII)	1522	54	0.95	139	18310	2+	2291.15	0.012	5.23754	1	K.AFLEVNEEGSEAAASTAVVIAGR.S
23	1	sp|P01008|ANT3_HUMAN	52602.4	0.625	SERPINC1	Antithrombin-III (short name: ATIII)	1522	54	0.95	139	18399	3+	2291.15	0.004	1.74585	1	K.AFLEVNEEGSEAAASTAVVIAGR.S
23	1	sp|P01008|ANT3_HUMAN	52602.4	0.625	SERPINC1	Antithrombin-III (short name: ATIII)	1522	54	0.95	139	18408	2+	1864.9	0.011	5.89844	1	K.EQLQDM"GLVDLFSPEK.S
23	1	sp|P01008|ANT3_HUMAN	52602.4	0.625	SERPINC1	Antithrombin-III (short name: ATIII)	1522	54	0.95	139	18443	2+	2291.15	0.013	5.674	1	K.AFLEVNEEGSEAAASTAVVIAGR.S
23	1	sp|P01008|ANT3_HUMAN	52602.4	0.625	SERPINC1	Antithrombin-III (short name: ATIII)	1522	54	0.95	139	18531	3+	2291.15	0.016	6.98339	1	K.AFLEVNEEGSEAAASTAVVIAGR.S
23	1	sp|P01008|ANT3_HUMAN	52602.4	0.625	SERPINC1	Antithrombin-III (short name: ATIII)	1522	54	0.95	139	18541	2+	1864.9	0.01	5.36222	1	K.EQLQDM"GLVDLFSPEK.S
23	1	sp|P01008|ANT3_HUMAN	52602.4	0.625	SERPINC1	Antithrombin-III (short name: ATIII)	1522	54	0.95	139	18574	2+	2291.15	0.013	5.674	1	K.AFLEVNEEGSEAAASTAVVIAGR.S
23	1	sp|P01008|ANT3_HUMAN	52602.4	0.625	SERPINC1	Antithrombin-III (short name: ATIII)	1522	54	0.95	139	18610	2+	1389.76	0.009	6.47596	0.9999	R.EVPLNTIIFMGR.V
23	1	sp|P01008|ANT3_HUMAN	52602.4	0.625	SERPINC1	Antithrombin-III (short name: ATIII)	1522	54	0.95	139	18663	3+	2291.15	0.012	5.23754	0.999	K.AFLEVNEEGSEAAASTAVVIAGR.S
23	1	sp|P01008|ANT3_HUMAN	52602.4	0.625	SERPINC1	Antithrombin-III (short name: ATIII)	1522	54	0.95	139	18675	2+	1864.9	0.013	6.97088	0.948	K.EQLQDM"GLVDLFSPEK.S
23	1	sp|P01008|ANT3_HUMAN	52602.4	0.625	SERPINC1	Antithrombin-III (short name: ATIII)	1522	54	0.95	139	18706	2+	2291.15	0.002	0.872924	1	K.AFLEVNEEGSEAAASTAVVIAGR.S
23	1	sp|P01008|ANT3_HUMAN	52602.4	0.625	SERPINC1	Antithrombin-III (short name: ATIII)	1522	54	0.95	139	18738	2+	1389.76	0.009	6.47596	1	R.EVPLNTIIFMGR.V
23	1	sp|P01008|ANT3_HUMAN	52602.4	0.625	SERPINC1	Antithrombin-III (short name: ATIII)	1522	54	0.95	139	18837	2+	2291.15	-0.004	1.74585	0.9989	K.AFLEVNEEGSEAAASTAVVIAGR.S
23	1	sp|P01008|ANT3_HUMAN	52602.4	0.625	SERPINC1	Antithrombin-III (short name: ATIII)	1522	54	0.95	139	18872	2+	1389.76	0.007	5.03686	1	R.EVPLNTIIFMGR.V
23	1	sp|P01008|ANT3_HUMAN	52602.4	0.625	SERPINC1	Antithrombin-III (short name: ATIII)	1522	54	0.95	139	18993	2+	2291.15	0	0	1	K.AFLEVNEEGSEAAASTAVVIAGR.S
23	1	sp|P01008|ANT3_HUMAN	52602.4	0.625	SERPINC1	Antithrombin-III (short name: ATIII)	1522	54	0.95	139	19011	2+	1389.76	0.006	4.3173	0.9998	R.EVPLNTIIFMGR.V
23	1	sp|P01008|ANT3_HUMAN	52602.4	0.625	SERPINC1	Antithrombin-III (short name: ATIII)	1522	54	0.95	139	19062	3+	2291.15	-0.009	3.92816	0.9878	K.AFLEVNEEGSEAAASTAVVIAGR.S
23	1	sp|P01008|ANT3_HUMAN	52602.4	0.625	SERPINC1	Antithrombin-III (short name: ATIII)	1522	54	0.95	139	19123	2+	2291.15	0.003	1.30939	1	K.AFLEVNEEGSEAAASTAVVIAGR.S
23	1	sp|P01008|ANT3_HUMAN	52602.4	0.625	SERPINC1	Antithrombin-III (short name: ATIII)	1522	54	0.95	139	19194	3+	2291.15	0.001	0.436462	0.9113	K.AFLEVNEEGSEAAASTAVVIAGR.S
23	1	sp|P01008|ANT3_HUMAN	52602.4	0.625	SERPINC1	Antithrombin-III (short name: ATIII)	1522	54	0.95	139	19255	2+	2291.15	0.005	2.18231	1	K.AFLEVNEEGSEAAASTAVVIAGR.S
23	1	sp|P01008|ANT3_HUMAN	52602.4	0.625	SERPINC1	Antithrombin-III (short name: ATIII)	1522	54	0.95	139	19325	3+	2291.15	0.994	2.61877	0.9209	K.AFLEVNEEGSEAAASTAVVIAGR.S
23	1	sp|P01008|ANT3_HUMAN	52602.4	0.625	SERPINC1	Antithrombin-III (short name: ATIII)	1522	54	0.95	139	19388	2+	2291.15	-0.001	0.436462	1	K.AFLEVNEEGSEAAASTAVVIAGR.S
23	1	sp|P01008|ANT3_HUMAN	52602.4	0.625	SERPINC1	Antithrombin-III (short name: ATIII)	1522	54	0.95	139	19520	2+	2291.15	0.004	1.74585	1	K.AFLEVNEEGSEAAASTAVVIAGR.S
23	1	sp|P01008|ANT3_HUMAN	52602.4	0.625	SERPINC1	Antithrombin-III (short name: ATIII)	1522	54	0.95	139	19654	2+	2291.15	0.01	4.36462	1	K.AFLEVNEEGSEAAASTAVVIAGR.S
23	1	sp|P01008|ANT3_HUMAN	52602.4	0.625	SERPINC1	Antithrombin-III (short name: ATIII)	1522	54	0.95	139	19767	3+	2291.15	0.994	2.61877	0.9168	K.AFLEVNEEGSEAAASTAVVIAGR.S
23	1	sp|P01008|ANT3_HUMAN	52602.4	0.625	SERPINC1	Antithrombin-III (short name: ATIII)	1522	54	0.95	139	19784	2+	2291.15	0.01	4.36462	1	K.AFLEVNEEGSEAAASTAVVIAGR.S
23	1	sp|P01008|ANT3_HUMAN	52602.4	0.625	SERPINC1	Antithrombin-III (short name: ATIII)	1522	54	0.95	139	19897	3+	2291.15	1.024	10.4751	0.9879	K.AFLEVNEEGSEAAASTAVVIAGR.S
23	1	sp|P01008|ANT3_HUMAN	52602.4	0.625	SERPINC1	Antithrombin-III (short name: ATIII)	1522	54	0.95	139	19915	2+	2291.15	0.009	3.92816	1	K.AFLEVNEEGSEAAASTAVVIAGR.S
23	1	sp|P01008|ANT3_HUMAN	52602.4	0.625	SERPINC1	Antithrombin-III (short name: ATIII)	1522	54	0.95	139	20030	3+	2291.15	1.017	7.41985	0.9304	K.AFLEVNEEGSEAAASTAVVIAGR.S
23	1	sp|P01008|ANT3_HUMAN	52602.4	0.625	SERPINC1	Antithrombin-III (short name: ATIII)	1522	54	0.95	139	20047	2+	2291.15	0.007	3.05523	1	K.AFLEVNEEGSEAAASTAVVIAGR.S
23	1	sp|P01008|ANT3_HUMAN	52602.4	0.625	SERPINC1	Antithrombin-III (short name: ATIII)	1522	54	0.95	139	20162	3+	2291.15	0.016	6.98339	0.9932	K.AFLEVNEEGSEAAASTAVVIAGR.S
23	1	sp|P01008|ANT3_HUMAN	52602.4	0.625	SERPINC1	Antithrombin-III (short name: ATIII)	1522	54	0.95	139	20179	2+	2291.15	0.012	5.23754	0.9998	K.AFLEVNEEGSEAAASTAVVIAGR.S
23	1	sp|P01008|ANT3_HUMAN	52602.4	0.625	SERPINC1	Antithrombin-III (short name: ATIII)	1522	54	0.95	139	20271	3+	1848.9	0.01	5.40861	0.9999	K.EQLQDMGLVDLFSPEK.S
23	1	sp|P01008|ANT3_HUMAN	52602.4	0.625	SERPINC1	Antithrombin-III (short name: ATIII)	1522	54	0.95	139	20311	2+	2291.15	0.012	5.23754	1	K.AFLEVNEEGSEAAASTAVVIAGR.S
23	1	sp|P01008|ANT3_HUMAN	52602.4	0.625	SERPINC1	Antithrombin-III (short name: ATIII)	1522	54	0.95	139	20322	2+	1848.9	0.012	6.49033	1	K.EQLQDMGLVDLFSPEK.S
23	1	sp|P01008|ANT3_HUMAN	52602.4	0.625	SERPINC1	Antithrombin-III (short name: ATIII)	1522	54	0.95	139	20400	3+	1848.9	0.007	3.78603	1	K.EQLQDMGLVDLFSPEK.S
23	1	sp|P01008|ANT3_HUMAN	52602.4	0.625	SERPINC1	Antithrombin-III (short name: ATIII)	1522	54	0.95	139	20444	2+	2291.15	0.013	5.674	1	K.AFLEVNEEGSEAAASTAVVIAGR.S
23	1	sp|P01008|ANT3_HUMAN	52602.4	0.625	SERPINC1	Antithrombin-III (short name: ATIII)	1522	54	0.95	139	20454	2+	1848.9	0.011	5.94947	1	K.EQLQDMGLVDLFSPEK.S
23	1	sp|P01008|ANT3_HUMAN	52602.4	0.625	SERPINC1	Antithrombin-III (short name: ATIII)	1522	54	0.95	139	20495	3+	2291.15	1.024	10.4751	0.9783	K.AFLEVNEEGSEAAASTAVVIAGR.S
23	1	sp|P01008|ANT3_HUMAN	52602.4	0.625	SERPINC1	Antithrombin-III (short name: ATIII)	1522	54	0.95	139	20576	2+	2291.15	0.013	5.674	1	K.AFLEVNEEGSEAAASTAVVIAGR.S
23	1	sp|P01008|ANT3_HUMAN	52602.4	0.625	SERPINC1	Antithrombin-III (short name: ATIII)	1522	54	0.95	139	20707	2+	2291.15	0.013	5.674	1	K.AFLEVNEEGSEAAASTAVVIAGR.S
23	1	sp|P01008|ANT3_HUMAN	52602.4	0.625	SERPINC1	Antithrombin-III (short name: ATIII)	1522	54	0.95	139	20722	3+	3080.7	0.03	9.73806	0.6985	R.VAEGTQVLELPFKGDDITMVLILPKPEK.S
23	1	sp|P01008|ANT3_HUMAN	52602.4	0.625	SERPINC1	Antithrombin-III (short name: ATIII)	1522	54	0.95	139	20799	3+	2291.15	1.024	10.4751	0.9989	K.AFLEVNEEGSEAAASTAVVIAGR.S
23	1	sp|P01008|ANT3_HUMAN	52602.4	0.625	SERPINC1	Antithrombin-III (short name: ATIII)	1522	54	0.95	139	20840	2+	2291.15	0.014	6.11047	1	K.AFLEVNEEGSEAAASTAVVIAGR.S
23	1	sp|P01008|ANT3_HUMAN	52602.4	0.625	SERPINC1	Antithrombin-III (short name: ATIII)	1522	54	0.95	139	20972	2+	2291.15	0.01	4.36462	1	K.AFLEVNEEGSEAAASTAVVIAGR.S
23	1	sp|P01008|ANT3_HUMAN	52602.4	0.625	SERPINC1	Antithrombin-III (short name: ATIII)	1522	54	0.95	139	21107	2+	2291.15	0.017	7.41985	1	K.AFLEVNEEGSEAAASTAVVIAGR.S
23	1	sp|P01008|ANT3_HUMAN	52602.4	0.625	SERPINC1	Antithrombin-III (short name: ATIII)	1522	54	0.95	139	21174	3+	2291.15	0.011	4.80108	0.9998	K.AFLEVNEEGSEAAASTAVVIAGR.S
23	1	sp|P01008|ANT3_HUMAN	52602.4	0.625	SERPINC1	Antithrombin-III (short name: ATIII)	1522	54	0.95	139	21236	2+	2291.15	0.011	4.80108	1	K.AFLEVNEEGSEAAASTAVVIAGR.S
23	1	sp|P01008|ANT3_HUMAN	52602.4	0.625	SERPINC1	Antithrombin-III (short name: ATIII)	1522	54	0.95	139	21315	3+	2291.15	1.024	10.4751	0.9925	K.AFLEVNEEGSEAAASTAVVIAGR.S
23	1	sp|P01008|ANT3_HUMAN	52602.4	0.625	SERPINC1	Antithrombin-III (short name: ATIII)	1522	54	0.95	139	21367	2+	2291.15	0.016	6.98339	1	K.AFLEVNEEGSEAAASTAVVIAGR.S
23	1	sp|P01008|ANT3_HUMAN	52602.4	0.625	SERPINC1	Antithrombin-III (short name: ATIII)	1522	54	0.95	139	21556	2+	2291.15	0.014	6.11047	1	K.AFLEVNEEGSEAAASTAVVIAGR.S
23	1	sp|P01008|ANT3_HUMAN	52602.4	0.625	SERPINC1	Antithrombin-III (short name: ATIII)	1522	54	0.95	139	21686	2+	2291.15	0.012	5.23754	1	K.AFLEVNEEGSEAAASTAVVIAGR.S
23	1	sp|P01008|ANT3_HUMAN	52602.4	0.625	SERPINC1	Antithrombin-III (short name: ATIII)	1522	54	0.95	139	21818	2+	2291.15	0.013	5.674	0.9999	K.AFLEVNEEGSEAAASTAVVIAGR.S
23	1	sp|P01008|ANT3_HUMAN	52602.4	0.625	SERPINC1	Antithrombin-III (short name: ATIII)	1522	54	0.95	139	21829	3+	2291.15	1.024	10.4751	0.9995	K.AFLEVNEEGSEAAASTAVVIAGR.S
23	1	sp|P01008|ANT3_HUMAN	52602.4	0.625	SERPINC1	Antithrombin-III (short name: ATIII)	1522	54	0.95	139	21937	2+	2315.12	0.005	2.15971	0.9798	K.NDNDNIFLSPLSISTAFAM"TK.L
23	1	sp|P01008|ANT3_HUMAN	52602.4	0.625	SERPINC1	Antithrombin-III (short name: ATIII)	1522	54	0.95	139	21950	2+	2291.15	0.009	3.92816	1	K.AFLEVNEEGSEAAASTAVVIAGR.S
23	1	sp|P01008|ANT3_HUMAN	52602.4	0.625	SERPINC1	Antithrombin-III (short name: ATIII)	1522	54	0.95	139	22083	2+	2291.15	0.012	5.23754	1	K.AFLEVNEEGSEAAASTAVVIAGR.S
23	1	sp|P01008|ANT3_HUMAN	52602.4	0.625	SERPINC1	Antithrombin-III (short name: ATIII)	1522	54	0.95	139	22214	2+	2291.15	0.013	5.674	0.9999	K.AFLEVNEEGSEAAASTAVVIAGR.S
23	1	sp|P01008|ANT3_HUMAN	52602.4	0.625	SERPINC1	Antithrombin-III (short name: ATIII)	1522	54	0.95	139	22348	2+	2291.15	0.01	4.36462	0.9999	K.AFLEVNEEGSEAAASTAVVIAGR.S
23	1	sp|P01008|ANT3_HUMAN	52602.4	0.625	SERPINC1	Antithrombin-III (short name: ATIII)	1522	54	0.95	139	22681	3+	2291.15	0.011	4.80108	0.8163	K.AFLEVNEEGSEAAASTAVVIAGR.S
23	1	sp|P01008|ANT3_HUMAN	52602.4	0.625	SERPINC1	Antithrombin-III (short name: ATIII)	1522	54	0.95	139	22946	3+	2291.15	0.009	3.92816	0.6423	K.AFLEVNEEGSEAAASTAVVIAGR.S
23	1	sp|P01008|ANT3_HUMAN	52602.4	0.625	SERPINC1	Antithrombin-III (short name: ATIII)	1522	54	0.95	139	23074	2+	2291.15	0.014	6.11047	1	K.AFLEVNEEGSEAAASTAVVIAGR.S
23	1	sp|P01008|ANT3_HUMAN	52602.4	0.625	SERPINC1	Antithrombin-III (short name: ATIII)	1522	54	0.95	139	23095	2+	2299.13	0.007	3.04463	0.8142	K.NDNDNIFLSPLSISTAFAMTK.L
23	1	sp|P01008|ANT3_HUMAN	52602.4	0.625	SERPINC1	Antithrombin-III (short name: ATIII)	1522	54	0.95	139	23111	3+	2299.13	1.019	8.26401	0.6472	K.NDNDNIFLSPLSISTAFAMTK.L
23	1	sp|P01008|ANT3_HUMAN	52602.4	0.625	SERPINC1	Antithrombin-III (short name: ATIII)	1522	54	0.95	139	23205	2+	2291.15	0.005	2.18231	0.9985	K.AFLEVNEEGSEAAASTAVVIAGR.S
23	1	sp|P01008|ANT3_HUMAN	52602.4	0.625	SERPINC1	Antithrombin-III (short name: ATIII)	1522	54	0.95	139	23225	2+	2299.13	0.014	6.08927	0.9996	K.NDNDNIFLSPLSISTAFAMTK.L
23	1	sp|P01008|ANT3_HUMAN	52602.4	0.625	SERPINC1	Antithrombin-III (short name: ATIII)	1522	54	0.95	139	23238	3+	2299.13	0.014	6.08927	0.9709	K.NDNDNIFLSPLSISTAFAMTK.L
23	1	sp|P01008|ANT3_HUMAN	52602.4	0.625	SERPINC1	Antithrombin-III (short name: ATIII)	1522	54	0.95	139	23337	2+	2291.15	0.011	4.80108	0.9998	K.AFLEVNEEGSEAAASTAVVIAGR.S
23	1	sp|P01008|ANT3_HUMAN	52602.4	0.625	SERPINC1	Antithrombin-III (short name: ATIII)	1522	54	0.95	139	23470	2+	2291.15	0.014	6.11047	0.9999	K.AFLEVNEEGSEAAASTAVVIAGR.S
23	1	sp|P01008|ANT3_HUMAN	52602.4	0.625	SERPINC1	Antithrombin-III (short name: ATIII)	1522	54	0.95	139	23503	3+	2291.15	0.009	3.92816	0.998	K.AFLEVNEEGSEAAASTAVVIAGR.S
23	1	sp|P01008|ANT3_HUMAN	52602.4	0.625	SERPINC1	Antithrombin-III (short name: ATIII)	1522	54	0.95	139	23603	2+	2291.15	0.01	4.36462	1	K.AFLEVNEEGSEAAASTAVVIAGR.S
23	1	sp|P01008|ANT3_HUMAN	52602.4	0.625	SERPINC1	Antithrombin-III (short name: ATIII)	1522	54	0.95	139	23993	2+	2291.15	0.012	5.23754	1	K.AFLEVNEEGSEAAASTAVVIAGR.S
23	1	sp|P01008|ANT3_HUMAN	52602.4	0.625	SERPINC1	Antithrombin-III (short name: ATIII)	1522	54	0.95	139	24388	2+	2291.15	0.015	6.54693	1	K.AFLEVNEEGSEAAASTAVVIAGR.S
23	1	sp|P01008|ANT3_HUMAN	52602.4	0.625	SERPINC1	Antithrombin-III (short name: ATIII)	1522	54	0.95	139	24520	2+	2291.15	0.009	3.92816	0.9989	K.AFLEVNEEGSEAAASTAVVIAGR.S
23	1	sp|P01008|ANT3_HUMAN	52602.4	0.625	SERPINC1	Antithrombin-III (short name: ATIII)	1522	54	0.95	139	24652	2+	2291.15	0.006	2.61877	0.9765	K.AFLEVNEEGSEAAASTAVVIAGR.S
23	1	sp|P01008|ANT3_HUMAN	52602.4	0.625	SERPINC1	Antithrombin-III (short name: ATIII)	1522	54	0.95	139	24943	2+	2291.15	0.012	5.23754	0.9999	K.AFLEVNEEGSEAAASTAVVIAGR.S
23	1	sp|P01008|ANT3_HUMAN	52602.4	0.625	SERPINC1	Antithrombin-III (short name: ATIII)	1522	54	0.95	139	25033	3+	2291.15	0.016	6.98339	0.9853	K.AFLEVNEEGSEAAASTAVVIAGR.S
23	1	sp|P01008|ANT3_HUMAN	52602.4	0.625	SERPINC1	Antithrombin-III (short name: ATIII)	1522	54	0.95	139	25074	2+	2291.15	0.016	6.98339	1	K.AFLEVNEEGSEAAASTAVVIAGR.S
23	1	sp|P01008|ANT3_HUMAN	52602.4	0.625	SERPINC1	Antithrombin-III (short name: ATIII)	1522	54	0.95	139	25199	2+	3066.5	0.017	5.54378	0.9993	K.ELTPEVLQEWLDELEEMMLVVHMPR.F
23	1	sp|P01008|ANT3_HUMAN	52602.4	0.625	SERPINC1	Antithrombin-III (short name: ATIII)	1522	54	0.95	139	25207	2+	2804.57	0.016	5.70497	1	R.ITDVIPSEAINELTVLVLVNTIYFK.G
23	1	sp|P01008|ANT3_HUMAN	52602.4	0.625	SERPINC1	Antithrombin-III (short name: ATIII)	1522	54	0.95	139	25262	3+	2804.57	0.017	6.06154	0.9542	R.ITDVIPSEAINELTVLVLVNTIYFK.G
23	1	sp|P01008|ANT3_HUMAN	52602.4	0.625	SERPINC1	Antithrombin-III (short name: ATIII)	1522	54	0.95	139	25339	2+	2291.15	0.016	6.98339	1	K.AFLEVNEEGSEAAASTAVVIAGR.S
23	1	sp|P01008|ANT3_HUMAN	52602.4	0.625	SERPINC1	Antithrombin-III (short name: ATIII)	1522	54	0.95	139	25382	3+	2804.57	0.031	11.0534	0.7	R.ITDVIPSEAINELTVLVLVNTIYFK.G
23	1	sp|P01008|ANT3_HUMAN	52602.4	0.625	SERPINC1	Antithrombin-III (short name: ATIII)	1522	54	0.95	139	25460	2+	2804.57	1.023	8.2009	0.8014	R.ITDVIPSEAINELTVLVLVNTIYFK.G
23	1	sp|P01008|ANT3_HUMAN	52602.4	0.625	SERPINC1	Antithrombin-III (short name: ATIII)	1522	54	0.95	139	25462	2+	2291.15	0.007	3.05523	0.9916	K.AFLEVNEEGSEAAASTAVVIAGR.S
23	1	sp|P01008|ANT3_HUMAN	52602.4	0.625	SERPINC1	Antithrombin-III (short name: ATIII)	1522	54	0.95	139	27086	2+	2291.15	0.013	5.674	1	K.AFLEVNEEGSEAAASTAVVIAGR.S
23	1	sp|P01008|ANT3_HUMAN	52602.4	0.625	SERPINC1	Antithrombin-III (short name: ATIII)	1522	54	0.95	139	27099	3+	2291.15	0.015	6.54693	0.9973	K.AFLEVNEEGSEAAASTAVVIAGR.S
23	1	sp|P01008|ANT3_HUMAN	52602.4	0.625	SERPINC1	Antithrombin-III (short name: ATIII)	1522	54	0.95	139	27218	2+	2291.15	0.01	4.36462	1	K.AFLEVNEEGSEAAASTAVVIAGR.S
23	1	sp|P01008|ANT3_HUMAN	52602.4	0.625	SERPINC1	Antithrombin-III (short name: ATIII)	1522	54	0.95	139	27231	3+	2291.15	0.016	6.98339	1	K.AFLEVNEEGSEAAASTAVVIAGR.S
23	1	sp|P01008|ANT3_HUMAN	52602.4	0.625	SERPINC1	Antithrombin-III (short name: ATIII)	1522	54	0.95	139	4793	2+	804.448	0.005	6.21545	0.6597	R.VANPC'VK.-	1006794	435580
23	1	sp|P01008|ANT3_HUMAN	52602.4	0.625	SERPINC1	Antithrombin-III (short name: ATIII)	1522	54	0.95	139	5665	2+	850.405	0.003	3.52773	0.6576	K.FSPENTR.K
23	1	sp|P01008|ANT3_HUMAN	52602.4	0.625	SERPINC1	Antithrombin-III (short name: ATIII)	1522	54	0.95	139	6288	2+	1796.68	0.007	3.89608	0.9999	K.ADGESCSASM"M"YQEGK.F	189092	112838
23	1	sp|P01008|ANT3_HUMAN	52602.4	0.625	SERPINC1	Antithrombin-III (short name: ATIII)	1522	54	0.95	139	6294	2+	1799.7	-1.003	1.66695	0.9995	K.ADGESC'SASM"M"YQEGK.F	189092	112838
23	1	sp|P01008|ANT3_HUMAN	52602.4	0.625	SERPINC1	Antithrombin-III (short name: ATIII)	1522	54	0.95	139	6957	2+	1874.87	0.011	5.86706	0.6067	K.ATEDEGSEQKIPEATNR.R
23	1	sp|P01008|ANT3_HUMAN	52602.4	0.625	SERPINC1	Antithrombin-III (short name: ATIII)	1522	54	0.95	139	7016	3+	1874.87	0.009	4.80033	0.9991	K.ATEDEGSEQKIPEATNR.R
23	1	sp|P01008|ANT3_HUMAN	52602.4	0.625	SERPINC1	Antithrombin-III (short name: ATIII)	1522	54	0.95	139	7061	2+	839.414	0.004	4.76523	0.978	K.FDTISEK.T
23	1	sp|P01008|ANT3_HUMAN	52602.4	0.625	SERPINC1	Antithrombin-III (short name: ATIII)	1522	54	0.95	139	7725	2+	1780.68	0.007	3.93108	1	K.ADGESCSASMM"YQEGK.F	746587	526557
23	1	sp|P01008|ANT3_HUMAN	52602.4	0.625	SERPINC1	Antithrombin-III (short name: ATIII)	1522	54	0.95	139	7732	2+	1783.7	-0.008	4.48506	1	K.ADGESC'SASMM"YQEGK.F	746587	526557
23	1	sp|P01008|ANT3_HUMAN	52602.4	0.625	SERPINC1	Antithrombin-III (short name: ATIII)	1522	54	0.95	139	8209	2+	1780.68	1.011	6.17741	1	K.ADGESCSASM"MYQEGK.F	920618	629151
23	1	sp|P01008|ANT3_HUMAN	52602.4	0.625	SERPINC1	Antithrombin-III (short name: ATIII)	1522	54	0.95	139	8217	2+	1783.7	1.012	6.72758	0.9999	K.ADGESC'SASM"MYQEGK.F	920618	629151
23	1	sp|P01008|ANT3_HUMAN	52602.4	0.625	SERPINC1	Antithrombin-III (short name: ATIII)	1522	54	0.95	139	8522	2+	917.52	0.005	5.44947	0.9867	R.RVWELSK.A
23	1	sp|P01008|ANT3_HUMAN	52602.4	0.625	SERPINC1	Antithrombin-III (short name: ATIII)	1522	54	0.95	139	8927	2+	1126.66	0.015	13.3137	0.7401	K.SKLPGIVAEGR.D
23	1	sp|P01008|ANT3_HUMAN	52602.4	0.625	SERPINC1	Antithrombin-III (short name: ATIII)	1522	54	0.95	139	9494	2+	1767.71	-0.002	1.13141	0.9811	K.ADGESC'SASMMYQEGK.F	23924	22955.8
23	1	sp|P01008|ANT3_HUMAN	52602.4	0.625	SERPINC1	Antithrombin-III (short name: ATIII)	1522	54	0.95	139	9668	2+	1767.71	1.007	3.95993	1	K.ADGESC'SASMMYQEGK.F	4098684	4724313
23	1	sp|P01008|ANT3_HUMAN	52602.4	0.625	SERPINC1	Antithrombin-III (short name: ATIII)	1522	54	0.95	139	9751	2+	1764.69	1.006	3.40004	1	K.ADGESCSASMMYQEGK.F	4.18991e+06	4.83917e+06
23	1	sp|P01008|ANT3_HUMAN	52602.4	0.625	SERPINC1	Antithrombin-III (short name: ATIII)	1522	54	0.95	139	9796	2+	1767.71	1.007	3.95993	1	K.ADGESC'SASMMYQEGK.F	4.01199e+06	4637842
23	1	sp|P01008|ANT3_HUMAN	52602.4	0.625	SERPINC1	Antithrombin-III (short name: ATIII)	1522	54	0.95	139	9798	2+	911.531	0.005	5.48528	0.9999	K.LPGIVAEGR.D
23	1	sp|P01008|ANT3_HUMAN	52602.4	0.625	SERPINC1	Antithrombin-III (short name: ATIII)	1522	54	0.95	139	9888	2+	1764.69	1.006	3.40004	0.9795	K.ADGESCSASMMYQEGK.F	710110	824288
23	1	sp|P01008|ANT3_HUMAN	52602.4	0.625	SERPINC1	Antithrombin-III (short name: ATIII)	1522	54	0.95	139	9927	2+	911.531	0.006	6.58233	1	K.LPGIVAEGR.D
23	1	sp|P01008|ANT3_HUMAN	52602.4	0.625	SERPINC1	Antithrombin-III (short name: ATIII)	1522	54	0.95	139	9929	2+	1767.71	1.007	3.95993	0.9954	K.ADGESC'SASMMYQEGK.F	365703	434001
23	1	sp|P01008|ANT3_HUMAN	52602.4	0.625	SERPINC1	Antithrombin-III (short name: ATIII)	1522	54	0.95	139	10059	2+	911.531	0.005	5.48528	1	K.LPGIVAEGR.D
23	1	sp|P01008|ANT3_HUMAN	52602.4	0.625	SERPINC1	Antithrombin-III (short name: ATIII)	1522	54	0.95	139	10066	2+	1764.69	0.013	7.36675	0.9999	K.ADGESCSASMMYQEGK.F	133444	173271
23	1	sp|P01008|ANT3_HUMAN	52602.4	0.625	SERPINC1	Antithrombin-III (short name: ATIII)	1522	54	0.95	139	10077	2+	1767.71	0.007	3.95993	0.8099	K.ADGESC'SASMMYQEGK.F	119005	152569
23	1	sp|P01008|ANT3_HUMAN	52602.4	0.625	SERPINC1	Antithrombin-III (short name: ATIII)	1522	54	0.95	139	10194	2+	911.531	0.005	5.48528	0.9998	K.LPGIVAEGR.D
23	1	sp|P01008|ANT3_HUMAN	52602.4	0.625	SERPINC1	Antithrombin-III (short name: ATIII)	1522	54	0.95	139	10232	2+	1767.71	-0.003	1.69711	0.9967	K.ADGESC'SASMMYQEGK.F	60339.7	75554.6
23	1	sp|P01008|ANT3_HUMAN	52602.4	0.625	SERPINC1	Antithrombin-III (short name: ATIII)	1522	54	0.95	139	10614	2+	1799.7	-0.023	12.7799	0.9646	K.ADGESC'SASM"M"YQEGK.F	508972	570055
23	1	sp|P01008|ANT3_HUMAN	52602.4	0.625	SERPINC1	Antithrombin-III (short name: ATIII)	1522	54	0.95	139	11674	2+	908.472	0.004	4.403	0.6115	R.IEDGFSLK.E
23	1	sp|P01008|ANT3_HUMAN	52602.4	0.625	SERPINC1	Antithrombin-III (short name: ATIII)	1522	54	0.95	139	11966	2+	1309.61	0.004	3.05435	1	R.DDLYVSDAFHK.A
23	1	sp|P01008|ANT3_HUMAN	52602.4	0.625	SERPINC1	Antithrombin-III (short name: ATIII)	1522	54	0.95	139	12017	3+	1309.61	0.008	6.10871	0.997	R.DDLYVSDAFHK.A
23	1	sp|P01008|ANT3_HUMAN	52602.4	0.625	SERPINC1	Antithrombin-III (short name: ATIII)	1522	54	0.95	139	12094	2+	1309.61	0.009	6.8723	1	R.DDLYVSDAFHK.A
23	1	sp|P01008|ANT3_HUMAN	52602.4	0.625	SERPINC1	Antithrombin-III (short name: ATIII)	1522	54	0.95	139	12149	3+	1309.61	0.006	4.58153	0.9915	R.DDLYVSDAFHK.A
23	1	sp|P01008|ANT3_HUMAN	52602.4	0.625	SERPINC1	Antithrombin-III (short name: ATIII)	1522	54	0.95	139	12275	2+	1309.61	0.001	0.763588	0.7966	R.DDLYVSDAFHK.A
23	1	sp|P01008|ANT3_HUMAN	52602.4	0.625	SERPINC1	Antithrombin-III (short name: ATIII)	1522	54	0.95	139	13263	2+	1528.74	0.011	7.19545	1	R.FATTFYQHLADSK.N
23	1	sp|P01008|ANT3_HUMAN	52602.4	0.625	SERPINC1	Antithrombin-III (short name: ATIII)	1522	54	0.95	139	13382	3+	1528.74	0.009	5.88719	0.843	R.FATTFYQHLADSK.N
23	1	sp|P01008|ANT3_HUMAN	52602.4	0.625	SERPINC1	Antithrombin-III (short name: ATIII)	1522	54	0.95	139	13393	2+	1528.74	0.01	6.54132	1	R.FATTFYQHLADSK.N
23	1	sp|P01008|ANT3_HUMAN	52602.4	0.625	SERPINC1	Antithrombin-III (short name: ATIII)	1522	54	0.95	139	13518	3+	1528.74	0.006	3.92479	0.9541	R.FATTFYQHLADSK.N
23	1	sp|P01008|ANT3_HUMAN	52602.4	0.625	SERPINC1	Antithrombin-III (short name: ATIII)	1522	54	0.95	139	13533	2+	1528.74	0.008	5.23306	0.9995	R.FATTFYQHLADSK.N
23	1	sp|P01008|ANT3_HUMAN	52602.4	0.625	SERPINC1	Antithrombin-III (short name: ATIII)	1522	54	0.95	139	14478	3+	1211.64	0.004	3.30131	0.989	R.FRIEDGFSLK.E
23	1	sp|P01008|ANT3_HUMAN	52602.4	0.625	SERPINC1	Antithrombin-III (short name: ATIII)	1522	54	0.95	139	14995	2+	1684.92	-0.134	79.529	0.9992	K.GDDITM"VLILPKPEK.S
23	1	sp|P01008|ANT3_HUMAN	52602.4	0.625	SERPINC1	Antithrombin-III (short name: ATIII)	1522	54	0.95	139	15028	3+	1586.89	0.008	5.04131	0.999	R.RVAEGTQVLELPFK.G
23	1	sp|P01008|ANT3_HUMAN	52602.4	0.625	SERPINC1	Antithrombin-III (short name: ATIII)	1522	54	0.95	139	15103	2+	1586.89	0.01	6.30163	0.9997	R.RVAEGTQVLELPFK.G
23	1	sp|P01008|ANT3_HUMAN	52602.4	0.625	SERPINC1	Antithrombin-III (short name: ATIII)	1522	54	0.95	139	15175	3+	1340.66	0.007	5.2213	0.9811	K.TSDQIHFFFAK.L
23	1	sp|P01008|ANT3_HUMAN	52602.4	0.625	SERPINC1	Antithrombin-III (short name: ATIII)	1522	54	0.95	139	15187	2+	1340.66	0.007	5.2213	1	K.TSDQIHFFFAK.L
23	1	sp|P01008|ANT3_HUMAN	52602.4	0.625	SERPINC1	Antithrombin-III (short name: ATIII)	1522	54	0.95	139	15319	2+	1340.66	0.008	5.9672	0.9633	K.TSDQIHFFFAK.L
23	1	sp|P01008|ANT3_HUMAN	52602.4	0.625	SERPINC1	Antithrombin-III (short name: ATIII)	1522	54	0.95	139	16664	3+	1668.92	0.005	2.99594	0.973	K.GDDITMVLILPKPEK.S
23	1	sp|P01008|ANT3_HUMAN	52602.4	0.625	SERPINC1	Antithrombin-III (short name: ATIII)	1522	54	0.95	139	16681	2+	1430.79	0.01	6.98915	1	R.VAEGTQVLELPFK.G
23	1	sp|P01008|ANT3_HUMAN	52602.4	0.625	SERPINC1	Antithrombin-III (short name: ATIII)	1522	54	0.95	139	16769	2+	1668.92	0.009	5.3927	0.9999	K.GDDITMVLILPKPEK.S
23	1	sp|P01008|ANT3_HUMAN	52602.4	0.625	SERPINC1	Antithrombin-III (short name: ATIII)	1522	54	0.95	139	16791	3+	1668.92	0.01	5.99188	0.9998	K.GDDITMVLILPKPEK.S
23	1	sp|P01008|ANT3_HUMAN	52602.4	0.625	SERPINC1	Antithrombin-III (short name: ATIII)	1522	54	0.95	139	16868	2+	1405.75	0.007	4.97955	0.9997	R.EVPLNTIIFM"GR.V
23	1	sp|P01008|ANT3_HUMAN	52602.4	0.625	SERPINC1	Antithrombin-III (short name: ATIII)	1522	54	0.95	139	16903	2+	1668.92	0.009	5.3927	0.999	K.GDDITMVLILPKPEK.S
23	1	sp|P01008|ANT3_HUMAN	52602.4	0.625	SERPINC1	Antithrombin-III (short name: ATIII)	1522	54	0.95	139	16924	3+	1668.92	0.007	4.19432	0.9999	K.GDDITMVLILPKPEK.S
23	1	sp|P01008|ANT3_HUMAN	52602.4	0.625	SERPINC1	Antithrombin-III (short name: ATIII)	1522	54	0.95	139	17004	2+	1405.75	-1.076	54.0636	0.9219	R.EVPLNTIIFM"GR.V
23	1	sp|P01008|ANT3_HUMAN	52602.4	0.625	SERPINC1	Antithrombin-III (short name: ATIII)	1522	54	0.95	139	17033	2+	1668.92	0.009	5.3927	0.9237	K.GDDITMVLILPKPEK.S
23	1	sp|P01008|ANT3_HUMAN	52602.4	0.625	SERPINC1	Antithrombin-III (short name: ATIII)	1522	54	0.95	139	17057	3+	1668.92	0.007	4.19432	0.9415	K.GDDITMVLILPKPEK.S
23	1	sp|P01008|ANT3_HUMAN	52602.4	0.625	SERPINC1	Antithrombin-III (short name: ATIII)	1522	54	0.95	139	17136	2+	1405.75	0.007	4.97955	0.9359	R.EVPLNTIIFM"GR.V
23	1	sp|P01008|ANT3_HUMAN	52602.4	0.625	SERPINC1	Antithrombin-III (short name: ATIII)	1522	54	0.95	139	17213	2+	2291.15	0.015	6.54693	1	K.AFLEVNEEGSEAAASTAVVIAGR.S
23	1	sp|P01008|ANT3_HUMAN	52602.4	0.625	SERPINC1	Antithrombin-III (short name: ATIII)	1522	54	0.95	139	17272	2+	1405.75	0.006	4.26818	0.9962	R.EVPLNTIIFM"GR.V
23	1	sp|P01008|ANT3_HUMAN	52602.4	0.625	SERPINC1	Antithrombin-III (short name: ATIII)	1522	54	0.95	139	17342	2+	2291.15	0.014	6.11047	1	K.AFLEVNEEGSEAAASTAVVIAGR.S
23	1	sp|P01008|ANT3_HUMAN	52602.4	0.625	SERPINC1	Antithrombin-III (short name: ATIII)	1522	54	0.95	139	17474	2+	2291.15	0.014	6.11047	1	K.AFLEVNEEGSEAAASTAVVIAGR.S
23	1	sp|P01008|ANT3_HUMAN	52602.4	0.625	SERPINC1	Antithrombin-III (short name: ATIII)	1522	54	0.95	139	17477	3+	2291.15	0.015	6.54693	1	K.AFLEVNEEGSEAAASTAVVIAGR.S
23	1	sp|P01008|ANT3_HUMAN	52602.4	0.625	SERPINC1	Antithrombin-III (short name: ATIII)	1522	54	0.95	139	17605	2+	2291.15	0.015	6.54693	1	K.AFLEVNEEGSEAAASTAVVIAGR.S
23	1	sp|P01008|ANT3_HUMAN	52602.4	0.625	SERPINC1	Antithrombin-III (short name: ATIII)	1522	54	0.95	139	17672	3+	2291.15	0.013	5.674	1	K.AFLEVNEEGSEAAASTAVVIAGR.S
23	1	sp|P01008|ANT3_HUMAN	52602.4	0.625	SERPINC1	Antithrombin-III (short name: ATIII)	1522	54	0.95	139	17737	2+	2291.15	0.019	8.29278	1	K.AFLEVNEEGSEAAASTAVVIAGR.S
23	1	sp|P01008|ANT3_HUMAN	52602.4	0.625	SERPINC1	Antithrombin-III (short name: ATIII)	1522	54	0.95	139	17804	3+	2291.15	0.014	6.11047	0.9937	K.AFLEVNEEGSEAAASTAVVIAGR.S
23	1	sp|P01008|ANT3_HUMAN	52602.4	0.625	SERPINC1	Antithrombin-III (short name: ATIII)	1522	54	0.95	139	17869	2+	2291.15	0.015	6.54693	1	K.AFLEVNEEGSEAAASTAVVIAGR.S
23	1	sp|P01008|ANT3_HUMAN	52602.4	0.625	SERPINC1	Antithrombin-III (short name: ATIII)	1522	54	0.95	139	17948	3+	2291.15	0.013	5.674	1	K.AFLEVNEEGSEAAASTAVVIAGR.S
23	1	sp|P01008|ANT3_HUMAN	52602.4	0.625	SERPINC1	Antithrombin-III (short name: ATIII)	1522	54	0.95	139	18035	2+	2291.15	0.011	4.80108	0.9996	K.AFLEVNEEGSEAAASTAVVIAGR.S
23	1	sp|P01008|ANT3_HUMAN	52602.4	0.625	SERPINC1	Antithrombin-III (short name: ATIII)	1522	54	0.95	139	18158	3+	2291.15	0.013	5.674	1	K.AFLEVNEEGSEAAASTAVVIAGR.S
23	1	sp|P01008|ANT3_HUMAN	52602.4	0.625	SERPINC1	Antithrombin-III (short name: ATIII)	1522	54	0.95	139	18166	2+	2291.15	-1.183	79.8725	0.9999	K.AFLEVNEEGSEAAASTAVVIAGR.S
23	1	sp|P01008|ANT3_HUMAN	52602.4	0.625	SERPINC1	Antithrombin-III (short name: ATIII)	1522	54	0.95	139	18290	3+	2291.15	1.024	10.4751	1	K.AFLEVNEEGSEAAASTAVVIAGR.S
23	1	sp|P01008|ANT3_HUMAN	52602.4	0.625	SERPINC1	Antithrombin-III (short name: ATIII)	1522	54	0.95	139	18298	2+	2291.15	0.014	6.11047	1	K.AFLEVNEEGSEAAASTAVVIAGR.S
23	1	sp|P01008|ANT3_HUMAN	52602.4	0.625	SERPINC1	Antithrombin-III (short name: ATIII)	1522	54	0.95	139	18431	2+	2291.15	0.013	5.674	1	K.AFLEVNEEGSEAAASTAVVIAGR.S
23	1	sp|P01008|ANT3_HUMAN	52602.4	0.625	SERPINC1	Antithrombin-III (short name: ATIII)	1522	54	0.95	139	18477	2+	1864.9	0.01	5.36222	1	K.EQLQDM"GLVDLFSPEK.S
23	1	sp|P01008|ANT3_HUMAN	52602.4	0.625	SERPINC1	Antithrombin-III (short name: ATIII)	1522	54	0.95	139	18563	2+	2291.15	0.014	6.11047	1	K.AFLEVNEEGSEAAASTAVVIAGR.S
23	1	sp|P01008|ANT3_HUMAN	52602.4	0.625	SERPINC1	Antithrombin-III (short name: ATIII)	1522	54	0.95	139	18565	3+	2291.15	0.011	4.80108	1	K.AFLEVNEEGSEAAASTAVVIAGR.S
23	1	sp|P01008|ANT3_HUMAN	52602.4	0.625	SERPINC1	Antithrombin-III (short name: ATIII)	1522	54	0.95	139	18607	2+	1864.9	0.011	5.89844	1	K.EQLQDM"GLVDLFSPEK.S
23	1	sp|P01008|ANT3_HUMAN	52602.4	0.625	SERPINC1	Antithrombin-III (short name: ATIII)	1522	54	0.95	139	18695	2+	2291.15	0.012	5.23754	1	K.AFLEVNEEGSEAAASTAVVIAGR.S
23	1	sp|P01008|ANT3_HUMAN	52602.4	0.625	SERPINC1	Antithrombin-III (short name: ATIII)	1522	54	0.95	139	18696	3+	2291.15	0.015	6.54693	0.9997	K.AFLEVNEEGSEAAASTAVVIAGR.S
23	1	sp|P01008|ANT3_HUMAN	52602.4	0.625	SERPINC1	Antithrombin-III (short name: ATIII)	1522	54	0.95	139	18739	2+	1864.9	0.011	5.89844	1	K.EQLQDM"GLVDLFSPEK.S
23	1	sp|P01008|ANT3_HUMAN	52602.4	0.625	SERPINC1	Antithrombin-III (short name: ATIII)	1522	54	0.95	139	18793	2+	1389.76	0.007	5.03686	1	R.EVPLNTIIFMGR.V
23	1	sp|P01008|ANT3_HUMAN	52602.4	0.625	SERPINC1	Antithrombin-III (short name: ATIII)	1522	54	0.95	139	18830	2+	2291.15	0.015	6.54693	1	K.AFLEVNEEGSEAAASTAVVIAGR.S
23	1	sp|P01008|ANT3_HUMAN	52602.4	0.625	SERPINC1	Antithrombin-III (short name: ATIII)	1522	54	0.95	139	18842	3+	2291.15	0.013	5.674	0.9998	K.AFLEVNEEGSEAAASTAVVIAGR.S
23	1	sp|P01008|ANT3_HUMAN	52602.4	0.625	SERPINC1	Antithrombin-III (short name: ATIII)	1522	54	0.95	139	18925	2+	1389.76	0.008	5.75641	1	R.EVPLNTIIFMGR.V
23	1	sp|P01008|ANT3_HUMAN	52602.4	0.625	SERPINC1	Antithrombin-III (short name: ATIII)	1522	54	0.95	139	18958	2+	2291.15	0.005	2.18231	1	K.AFLEVNEEGSEAAASTAVVIAGR.S
23	1	sp|P01008|ANT3_HUMAN	52602.4	0.625	SERPINC1	Antithrombin-III (short name: ATIII)	1522	54	0.95	139	18969	3+	2291.15	0.006	2.61877	0.9678	K.AFLEVNEEGSEAAASTAVVIAGR.S
23	1	sp|P01008|ANT3_HUMAN	52602.4	0.625	SERPINC1	Antithrombin-III (short name: ATIII)	1522	54	0.95	139	19064	2+	1389.76	0.012	8.63461	0.987	R.EVPLNTIIFMGR.V
23	1	sp|P01008|ANT3_HUMAN	52602.4	0.625	SERPINC1	Antithrombin-III (short name: ATIII)	1522	54	0.95	139	19090	2+	2291.15	0.007	3.05523	1	K.AFLEVNEEGSEAAASTAVVIAGR.S
23	1	sp|P01008|ANT3_HUMAN	52602.4	0.625	SERPINC1	Antithrombin-III (short name: ATIII)	1522	54	0.95	139	19117	3+	2291.15	0	0	0.9132	K.AFLEVNEEGSEAAASTAVVIAGR.S
23	1	sp|P01008|ANT3_HUMAN	52602.4	0.625	SERPINC1	Antithrombin-III (short name: ATIII)	1522	54	0.95	139	19224	2+	2291.15	0.01	4.36462	1	K.AFLEVNEEGSEAAASTAVVIAGR.S
23	1	sp|P01008|ANT3_HUMAN	52602.4	0.625	SERPINC1	Antithrombin-III (short name: ATIII)	1522	54	0.95	139	19250	3+	2291.15	0.002	0.872924	0.9626	K.AFLEVNEEGSEAAASTAVVIAGR.S
23	1	sp|P01008|ANT3_HUMAN	52602.4	0.625	SERPINC1	Antithrombin-III (short name: ATIII)	1522	54	0.95	139	19355	2+	2291.15	0.013	5.674	1	K.AFLEVNEEGSEAAASTAVVIAGR.S
23	1	sp|P01008|ANT3_HUMAN	52602.4	0.625	SERPINC1	Antithrombin-III (short name: ATIII)	1522	54	0.95	139	19381	3+	2291.15	0.012	5.23754	0.9953	K.AFLEVNEEGSEAAASTAVVIAGR.S
23	1	sp|P01008|ANT3_HUMAN	52602.4	0.625	SERPINC1	Antithrombin-III (short name: ATIII)	1522	54	0.95	139	19487	2+	2291.15	0.012	5.23754	1	K.AFLEVNEEGSEAAASTAVVIAGR.S
23	1	sp|P01008|ANT3_HUMAN	52602.4	0.625	SERPINC1	Antithrombin-III (short name: ATIII)	1522	54	0.95	139	19675	2+	2291.15	0.011	4.80108	1	K.AFLEVNEEGSEAAASTAVVIAGR.S
23	1	sp|P01008|ANT3_HUMAN	52602.4	0.625	SERPINC1	Antithrombin-III (short name: ATIII)	1522	54	0.95	139	19778	3+	2291.15	0.012	5.23754	1	K.AFLEVNEEGSEAAASTAVVIAGR.S
23	1	sp|P01008|ANT3_HUMAN	52602.4	0.625	SERPINC1	Antithrombin-III (short name: ATIII)	1522	54	0.95	139	19809	2+	2291.15	0.013	5.674	1	K.AFLEVNEEGSEAAASTAVVIAGR.S
23	1	sp|P01008|ANT3_HUMAN	52602.4	0.625	SERPINC1	Antithrombin-III (short name: ATIII)	1522	54	0.95	139	19909	3+	2291.15	0.004	1.74585	0.9988	K.AFLEVNEEGSEAAASTAVVIAGR.S
23	1	sp|P01008|ANT3_HUMAN	52602.4	0.625	SERPINC1	Antithrombin-III (short name: ATIII)	1522	54	0.95	139	19938	2+	2291.15	0.001	0.436462	1	K.AFLEVNEEGSEAAASTAVVIAGR.S
23	1	sp|P01008|ANT3_HUMAN	52602.4	0.625	SERPINC1	Antithrombin-III (short name: ATIII)	1522	54	0.95	139	20039	3+	2291.15	1.024	10.4751	0.999	K.AFLEVNEEGSEAAASTAVVIAGR.S
23	1	sp|P01008|ANT3_HUMAN	52602.4	0.625	SERPINC1	Antithrombin-III (short name: ATIII)	1522	54	0.95	139	20071	2+	2291.15	0.01	4.36462	1	K.AFLEVNEEGSEAAASTAVVIAGR.S
23	1	sp|P01008|ANT3_HUMAN	52602.4	0.625	SERPINC1	Antithrombin-III (short name: ATIII)	1522	54	0.95	139	20171	3+	2291.15	0.013	5.674	0.9949	K.AFLEVNEEGSEAAASTAVVIAGR.S
23	1	sp|P01008|ANT3_HUMAN	52602.4	0.625	SERPINC1	Antithrombin-III (short name: ATIII)	1522	54	0.95	139	20202	2+	2291.15	0.015	6.54693	1	K.AFLEVNEEGSEAAASTAVVIAGR.S
23	1	sp|P01008|ANT3_HUMAN	52602.4	0.625	SERPINC1	Antithrombin-III (short name: ATIII)	1522	54	0.95	139	20308	3+	2291.15	0.012	5.23754	0.9985	K.AFLEVNEEGSEAAASTAVVIAGR.S
23	1	sp|P01008|ANT3_HUMAN	52602.4	0.625	SERPINC1	Antithrombin-III (short name: ATIII)	1522	54	0.95	139	20336	2+	2291.15	0.012	5.23754	1	K.AFLEVNEEGSEAAASTAVVIAGR.S
23	1	sp|P01008|ANT3_HUMAN	52602.4	0.625	SERPINC1	Antithrombin-III (short name: ATIII)	1522	54	0.95	139	20368	3+	1848.9	0.01	5.40861	0.9999	K.EQLQDMGLVDLFSPEK.S
23	1	sp|P01008|ANT3_HUMAN	52602.4	0.625	SERPINC1	Antithrombin-III (short name: ATIII)	1522	54	0.95	139	20432	2+	1848.9	0.012	6.49033	1	K.EQLQDMGLVDLFSPEK.S
23	1	sp|P01008|ANT3_HUMAN	52602.4	0.625	SERPINC1	Antithrombin-III (short name: ATIII)	1522	54	0.95	139	20466	2+	2291.15	0.013	5.674	1	K.AFLEVNEEGSEAAASTAVVIAGR.S
23	1	sp|P01008|ANT3_HUMAN	52602.4	0.625	SERPINC1	Antithrombin-III (short name: ATIII)	1522	54	0.95	139	20498	3+	1848.9	0.011	5.94947	1	K.EQLQDMGLVDLFSPEK.S
23	1	sp|P01008|ANT3_HUMAN	52602.4	0.625	SERPINC1	Antithrombin-III (short name: ATIII)	1522	54	0.95	139	20597	2+	2291.15	0.013	5.674	0.9998	K.AFLEVNEEGSEAAASTAVVIAGR.S
23	1	sp|P01008|ANT3_HUMAN	52602.4	0.625	SERPINC1	Antithrombin-III (short name: ATIII)	1522	54	0.95	139	20720	2+	2291.15	0.012	5.23754	0.9965	K.AFLEVNEEGSEAAASTAVVIAGR.S
23	1	sp|P01008|ANT3_HUMAN	52602.4	0.625	SERPINC1	Antithrombin-III (short name: ATIII)	1522	54	0.95	139	20722	3+	2291.15	0.014	6.11047	0.883	K.AFLEVNEEGSEAAASTAVVIAGR.S
23	1	sp|P01008|ANT3_HUMAN	52602.4	0.625	SERPINC1	Antithrombin-III (short name: ATIII)	1522	54	0.95	139	20839	2+	2291.15	0.013	5.674	1	K.AFLEVNEEGSEAAASTAVVIAGR.S
23	1	sp|P01008|ANT3_HUMAN	52602.4	0.625	SERPINC1	Antithrombin-III (short name: ATIII)	1522	54	0.95	139	20841	3+	2291.15	0.013	5.674	0.8919	K.AFLEVNEEGSEAAASTAVVIAGR.S
23	1	sp|P01008|ANT3_HUMAN	52602.4	0.625	SERPINC1	Antithrombin-III (short name: ATIII)	1522	54	0.95	139	20972	2+	2291.15	0.011	4.80108	0.9999	K.AFLEVNEEGSEAAASTAVVIAGR.S
23	1	sp|P01008|ANT3_HUMAN	52602.4	0.625	SERPINC1	Antithrombin-III (short name: ATIII)	1522	54	0.95	139	20976	3+	2291.15	0.012	5.23754	0.929	K.AFLEVNEEGSEAAASTAVVIAGR.S
23	1	sp|P01008|ANT3_HUMAN	52602.4	0.625	SERPINC1	Antithrombin-III (short name: ATIII)	1522	54	0.95	139	21106	2+	2291.15	0.011	4.80108	0.9997	K.AFLEVNEEGSEAAASTAVVIAGR.S
23	1	sp|P01008|ANT3_HUMAN	52602.4	0.625	SERPINC1	Antithrombin-III (short name: ATIII)	1522	54	0.95	139	21110	3+	2291.15	0.012	5.23754	0.986	K.AFLEVNEEGSEAAASTAVVIAGR.S
23	1	sp|P01008|ANT3_HUMAN	52602.4	0.625	SERPINC1	Antithrombin-III (short name: ATIII)	1522	54	0.95	139	21227	2+	2291.15	0.016	6.98339	1	K.AFLEVNEEGSEAAASTAVVIAGR.S
23	1	sp|P01008|ANT3_HUMAN	52602.4	0.625	SERPINC1	Antithrombin-III (short name: ATIII)	1522	54	0.95	139	21230	3+	2291.15	0.014	6.11047	0.8364	K.AFLEVNEEGSEAAASTAVVIAGR.S
23	1	sp|P01008|ANT3_HUMAN	52602.4	0.625	SERPINC1	Antithrombin-III (short name: ATIII)	1522	54	0.95	139	21357	2+	2291.15	0.017	7.41985	1	K.AFLEVNEEGSEAAASTAVVIAGR.S
23	1	sp|P01008|ANT3_HUMAN	52602.4	0.625	SERPINC1	Antithrombin-III (short name: ATIII)	1522	54	0.95	139	21358	3+	2291.15	0.016	6.98339	0.9361	K.AFLEVNEEGSEAAASTAVVIAGR.S
23	1	sp|P01008|ANT3_HUMAN	52602.4	0.625	SERPINC1	Antithrombin-III (short name: ATIII)	1522	54	0.95	139	21480	2+	2291.15	0.014	6.11047	1	K.AFLEVNEEGSEAAASTAVVIAGR.S
23	1	sp|P01008|ANT3_HUMAN	52602.4	0.625	SERPINC1	Antithrombin-III (short name: ATIII)	1522	54	0.95	139	21599	2+	2291.15	0.012	5.23754	0.8027	K.AFLEVNEEGSEAAASTAVVIAGR.S
23	1	sp|P01008|ANT3_HUMAN	52602.4	0.625	SERPINC1	Antithrombin-III (short name: ATIII)	1522	54	0.95	139	21721	2+	2291.15	0.015	6.54693	1	K.AFLEVNEEGSEAAASTAVVIAGR.S
23	1	sp|P01008|ANT3_HUMAN	52602.4	0.625	SERPINC1	Antithrombin-III (short name: ATIII)	1522	54	0.95	139	21840	2+	2291.15	0.013	5.674	0.9999	K.AFLEVNEEGSEAAASTAVVIAGR.S
23	1	sp|P01008|ANT3_HUMAN	52602.4	0.625	SERPINC1	Antithrombin-III (short name: ATIII)	1522	54	0.95	139	21962	2+	2291.15	0.014	6.11047	1	K.AFLEVNEEGSEAAASTAVVIAGR.S
23	1	sp|P01008|ANT3_HUMAN	52602.4	0.625	SERPINC1	Antithrombin-III (short name: ATIII)	1522	54	0.95	139	21988	3+	2291.15	0.009	3.92816	0.9986	K.AFLEVNEEGSEAAASTAVVIAGR.S
23	1	sp|P01008|ANT3_HUMAN	52602.4	0.625	SERPINC1	Antithrombin-III (short name: ATIII)	1522	54	0.95	139	22082	2+	2291.15	0.01	4.36462	0.9998	K.AFLEVNEEGSEAAASTAVVIAGR.S
23	1	sp|P01008|ANT3_HUMAN	52602.4	0.625	SERPINC1	Antithrombin-III (short name: ATIII)	1522	54	0.95	139	22107	3+	2291.15	0.017	7.41985	0.946	K.AFLEVNEEGSEAAASTAVVIAGR.S
23	1	sp|P01008|ANT3_HUMAN	52602.4	0.625	SERPINC1	Antithrombin-III (short name: ATIII)	1522	54	0.95	139	22120	2+	2315.12	0.013	5.61525	0.724	K.NDNDNIFLSPLSISTAFAM"TK.L
23	1	sp|P01008|ANT3_HUMAN	52602.4	0.625	SERPINC1	Antithrombin-III (short name: ATIII)	1522	54	0.95	139	22203	2+	2291.15	0.013	5.674	1	K.AFLEVNEEGSEAAASTAVVIAGR.S
23	1	sp|P01008|ANT3_HUMAN	52602.4	0.625	SERPINC1	Antithrombin-III (short name: ATIII)	1522	54	0.95	139	22336	2+	2291.15	0.011	4.80108	1	K.AFLEVNEEGSEAAASTAVVIAGR.S
23	1	sp|P01008|ANT3_HUMAN	52602.4	0.625	SERPINC1	Antithrombin-III (short name: ATIII)	1522	54	0.95	139	22459	2+	2291.15	0.014	6.11047	1	K.AFLEVNEEGSEAAASTAVVIAGR.S
23	1	sp|P01008|ANT3_HUMAN	52602.4	0.625	SERPINC1	Antithrombin-III (short name: ATIII)	1522	54	0.95	139	22560	3+	2291.15	0.013	5.674	0.9944	K.AFLEVNEEGSEAAASTAVVIAGR.S
23	1	sp|P01008|ANT3_HUMAN	52602.4	0.625	SERPINC1	Antithrombin-III (short name: ATIII)	1522	54	0.95	139	22688	3+	2291.15	1.024	10.4751	0.9994	K.AFLEVNEEGSEAAASTAVVIAGR.S
23	1	sp|P01008|ANT3_HUMAN	52602.4	0.625	SERPINC1	Antithrombin-III (short name: ATIII)	1522	54	0.95	139	22823	3+	2291.15	0.014	6.11047	0.998	K.AFLEVNEEGSEAAASTAVVIAGR.S
23	1	sp|P01008|ANT3_HUMAN	52602.4	0.625	SERPINC1	Antithrombin-III (short name: ATIII)	1522	54	0.95	139	22908	2+	2291.15	0.018	7.85631	0.9999	K.AFLEVNEEGSEAAASTAVVIAGR.S
23	1	sp|P01008|ANT3_HUMAN	52602.4	0.625	SERPINC1	Antithrombin-III (short name: ATIII)	1522	54	0.95	139	22959	3+	2291.15	0.008	3.49169	0.9972	K.AFLEVNEEGSEAAASTAVVIAGR.S
23	1	sp|P01008|ANT3_HUMAN	52602.4	0.625	SERPINC1	Antithrombin-III (short name: ATIII)	1522	54	0.95	139	23029	2+	2291.15	0.011	4.80108	1	K.AFLEVNEEGSEAAASTAVVIAGR.S
23	1	sp|P01008|ANT3_HUMAN	52602.4	0.625	SERPINC1	Antithrombin-III (short name: ATIII)	1522	54	0.95	139	23085	3+	2291.15	0.013	5.674	0.9967	K.AFLEVNEEGSEAAASTAVVIAGR.S
23	1	sp|P01008|ANT3_HUMAN	52602.4	0.625	SERPINC1	Antithrombin-III (short name: ATIII)	1522	54	0.95	139	23161	2+	2291.15	0.012	5.23754	1	K.AFLEVNEEGSEAAASTAVVIAGR.S
23	1	sp|P01008|ANT3_HUMAN	52602.4	0.625	SERPINC1	Antithrombin-III (short name: ATIII)	1522	54	0.95	139	23219	3+	2291.15	0.015	6.54693	0.9999	K.AFLEVNEEGSEAAASTAVVIAGR.S
23	1	sp|P01008|ANT3_HUMAN	52602.4	0.625	SERPINC1	Antithrombin-III (short name: ATIII)	1522	54	0.95	139	23249	2+	2299.13	0.015	6.52422	0.9994	K.NDNDNIFLSPLSISTAFAMTK.L
23	1	sp|P01008|ANT3_HUMAN	52602.4	0.625	SERPINC1	Antithrombin-III (short name: ATIII)	1522	54	0.95	139	23293	2+	2291.15	0.011	4.80108	1	K.AFLEVNEEGSEAAASTAVVIAGR.S
23	1	sp|P01008|ANT3_HUMAN	52602.4	0.625	SERPINC1	Antithrombin-III (short name: ATIII)	1522	54	0.95	139	23354	3+	2291.15	0.009	3.92816	0.9746	K.AFLEVNEEGSEAAASTAVVIAGR.S
23	1	sp|P01008|ANT3_HUMAN	52602.4	0.625	SERPINC1	Antithrombin-III (short name: ATIII)	1522	54	0.95	139	23413	2+	2291.15	0.013	5.674	0.9965	K.AFLEVNEEGSEAAASTAVVIAGR.S
23	1	sp|P01008|ANT3_HUMAN	52602.4	0.625	SERPINC1	Antithrombin-III (short name: ATIII)	1522	54	0.95	139	23535	2+	2291.15	0.014	6.11047	1	K.AFLEVNEEGSEAAASTAVVIAGR.S
23	1	sp|P01008|ANT3_HUMAN	52602.4	0.625	SERPINC1	Antithrombin-III (short name: ATIII)	1522	54	0.95	139	23657	2+	2291.15	0.01	4.36462	1	K.AFLEVNEEGSEAAASTAVVIAGR.S
23	1	sp|P01008|ANT3_HUMAN	52602.4	0.625	SERPINC1	Antithrombin-III (short name: ATIII)	1522	54	0.95	139	24042	2+	2291.15	0.011	4.80108	0.9995	K.AFLEVNEEGSEAAASTAVVIAGR.S
23	1	sp|P01008|ANT3_HUMAN	52602.4	0.625	SERPINC1	Antithrombin-III (short name: ATIII)	1522	54	0.95	139	24066	3+	2291.15	0.007	3.05523	0.8846	K.AFLEVNEEGSEAAASTAVVIAGR.S
23	1	sp|P01008|ANT3_HUMAN	52602.4	0.625	SERPINC1	Antithrombin-III (short name: ATIII)	1522	54	0.95	139	24162	2+	2291.15	0.012	5.23754	0.9991	K.AFLEVNEEGSEAAASTAVVIAGR.S
23	1	sp|P01008|ANT3_HUMAN	52602.4	0.625	SERPINC1	Antithrombin-III (short name: ATIII)	1522	54	0.95	139	24191	3+	2291.15	0.016	6.98339	0.7684	K.AFLEVNEEGSEAAASTAVVIAGR.S
23	1	sp|P01008|ANT3_HUMAN	52602.4	0.625	SERPINC1	Antithrombin-III (short name: ATIII)	1522	54	0.95	139	24339	2+	2291.15	0.015	6.54693	1	K.AFLEVNEEGSEAAASTAVVIAGR.S
23	1	sp|P01008|ANT3_HUMAN	52602.4	0.625	SERPINC1	Antithrombin-III (short name: ATIII)	1522	54	0.95	139	24472	2+	2291.15	0.017	7.41985	0.9999	K.AFLEVNEEGSEAAASTAVVIAGR.S
23	1	sp|P01008|ANT3_HUMAN	52602.4	0.625	SERPINC1	Antithrombin-III (short name: ATIII)	1522	54	0.95	139	24584	3+	2291.15	0.014	6.11047	0.9965	K.AFLEVNEEGSEAAASTAVVIAGR.S
23	1	sp|P01008|ANT3_HUMAN	52602.4	0.625	SERPINC1	Antithrombin-III (short name: ATIII)	1522	54	0.95	139	24602	2+	2291.15	0.014	6.11047	0.9991	K.AFLEVNEEGSEAAASTAVVIAGR.S
23	1	sp|P01008|ANT3_HUMAN	52602.4	0.625	SERPINC1	Antithrombin-III (short name: ATIII)	1522	54	0.95	139	24751	2+	2291.15	0.015	6.54693	0.9917	K.AFLEVNEEGSEAAASTAVVIAGR.S
23	1	sp|P01008|ANT3_HUMAN	52602.4	0.625	SERPINC1	Antithrombin-III (short name: ATIII)	1522	54	0.95	139	24876	2+	2291.15	0.015	6.54693	1	K.AFLEVNEEGSEAAASTAVVIAGR.S
23	1	sp|P01008|ANT3_HUMAN	52602.4	0.625	SERPINC1	Antithrombin-III (short name: ATIII)	1522	54	0.95	139	24899	3+	2291.15	0.016	6.98339	1	K.AFLEVNEEGSEAAASTAVVIAGR.S
23	1	sp|P01008|ANT3_HUMAN	52602.4	0.625	SERPINC1	Antithrombin-III (short name: ATIII)	1522	54	0.95	139	25014	2+	2291.15	0.007	3.05523	1	K.AFLEVNEEGSEAAASTAVVIAGR.S
23	1	sp|P01008|ANT3_HUMAN	52602.4	0.625	SERPINC1	Antithrombin-III (short name: ATIII)	1522	54	0.95	139	25025	3+	3098.49	0.015	4.84107	0.6578	K.ELTPEVLQEWLDELEEM"MLVVHM"PR.F
23	1	sp|P01008|ANT3_HUMAN	52602.4	0.625	SERPINC1	Antithrombin-III (short name: ATIII)	1522	54	0.95	139	25033	3+	3082.49	0.018	5.83943	0.8705	K.ELTPEVLQEWLDELEEMM"LVVHMPR.F
23	1	sp|P01008|ANT3_HUMAN	52602.4	0.625	SERPINC1	Antithrombin-III (short name: ATIII)	1522	54	0.95	139	25055	2+	3066.5	0.017	5.54378	0.9999	K.ELTPEVLQEWLDELEEMMLVVHMPR.F
23	1	sp|P01008|ANT3_HUMAN	52602.4	0.625	SERPINC1	Antithrombin-III (short name: ATIII)	1522	54	0.95	139	25063	2+	2804.57	0.021	7.48778	1	R.ITDVIPSEAINELTVLVLVNTIYFK.G
23	1	sp|P01008|ANT3_HUMAN	52602.4	0.625	SERPINC1	Antithrombin-III (short name: ATIII)	1522	54	0.95	139	25065	3+	2804.57	0.019	6.77466	1	R.ITDVIPSEAINELTVLVLVNTIYFK.G
23	1	sp|P01008|ANT3_HUMAN	52602.4	0.625	SERPINC1	Antithrombin-III (short name: ATIII)	1522	54	0.95	139	25195	2+	2291.15	0.016	6.98339	0.9789	K.AFLEVNEEGSEAAASTAVVIAGR.S
23	1	sp|P01008|ANT3_HUMAN	52602.4	0.625	SERPINC1	Antithrombin-III (short name: ATIII)	1522	54	0.95	139	25208	3+	2804.57	0.019	6.77466	0.9515	R.ITDVIPSEAINELTVLVLVNTIYFK.G
23	1	sp|P01008|ANT3_HUMAN	52602.4	0.625	SERPINC1	Antithrombin-III (short name: ATIII)	1522	54	0.95	139	25328	2+	2291.15	0.009	3.92816	0.9134	K.AFLEVNEEGSEAAASTAVVIAGR.S
23	1	sp|P01008|ANT3_HUMAN	52602.4	0.625	SERPINC1	Antithrombin-III (short name: ATIII)	1522	54	0.95	139	25710	2+	2291.15	0.009	3.92816	0.7958	K.AFLEVNEEGSEAAASTAVVIAGR.S
23	1	sp|P01008|ANT3_HUMAN	52602.4	0.625	SERPINC1	Antithrombin-III (short name: ATIII)	1522	54	0.95	139	26894	2+	2291.15	0.014	6.11047	0.9993	K.AFLEVNEEGSEAAASTAVVIAGR.S
23	1	sp|P01008|ANT3_HUMAN	52602.4	0.625	SERPINC1	Antithrombin-III (short name: ATIII)	1522	54	0.95	139	26951	3+	2291.15	0.017	7.41985	0.9995	K.AFLEVNEEGSEAAASTAVVIAGR.S
23	1	sp|P01008|ANT3_HUMAN	52602.4	0.625	SERPINC1	Antithrombin-III (short name: ATIII)	1522	54	0.95	139	27026	2+	2291.15	0.015	6.54693	1	K.AFLEVNEEGSEAAASTAVVIAGR.S
23	1	sp|P01008|ANT3_HUMAN	52602.4	0.625	SERPINC1	Antithrombin-III (short name: ATIII)	1522	54	0.95	139	27084	3+	2291.15	0.011	4.80108	0.9998	K.AFLEVNEEGSEAAASTAVVIAGR.S
23	1	sp|P01008|ANT3_HUMAN	52602.4	0.625	SERPINC1	Antithrombin-III (short name: ATIII)	1522	54	0.95	139	6225	2+	1796.68	1.016	8.90533	0.9199	K.ADGESCSASM"M"YQEGK.F	139783	96057.3
23	1	sp|P01008|ANT3_HUMAN	52602.4	0.625	SERPINC1	Antithrombin-III (short name: ATIII)	1522	54	0.95	139	7016	3+	1874.87	0.011	5.86706	0.9984	K.ATEDEGSEQKIPEATNR.R
23	1	sp|P01008|ANT3_HUMAN	52602.4	0.625	SERPINC1	Antithrombin-III (short name: ATIII)	1522	54	0.95	139	7702	2+	1780.68	0.009	5.05424	0.9883	K.ADGESCSASMM"YQEGK.F	426416	381556
23	1	sp|P01008|ANT3_HUMAN	52602.4	0.625	SERPINC1	Antithrombin-III (short name: ATIII)	1522	54	0.95	139	8208	2+	1780.68	0.01	5.61583	0.9999	K.ADGESCSASM"MYQEGK.F	365384	319990
23	1	sp|P01008|ANT3_HUMAN	52602.4	0.625	SERPINC1	Antithrombin-III (short name: ATIII)	1522	54	0.95	139	8259	2+	1783.7	-0.008	4.48506	1	K.ADGESC'SASM"MYQEGK.F	365384	319990
23	1	sp|P01008|ANT3_HUMAN	52602.4	0.625	SERPINC1	Antithrombin-III (short name: ATIII)	1522	54	0.95	139	8753	2+	917.52	0.005	5.44947	0.9486	R.RVWELSK.A
23	1	sp|P01008|ANT3_HUMAN	52602.4	0.625	SERPINC1	Antithrombin-III (short name: ATIII)	1522	54	0.95	139	9073	2+	1126.66	0.007	6.21307	0.8539	K.SKLPGIVAEGR.D
23	1	sp|P01008|ANT3_HUMAN	52602.4	0.625	SERPINC1	Antithrombin-III (short name: ATIII)	1522	54	0.95	139	9664	2+	1767.71	0.007	3.95993	1	K.ADGESC'SASMMYQEGK.F	2.42242e+06	3.03556e+06
23	1	sp|P01008|ANT3_HUMAN	52602.4	0.625	SERPINC1	Antithrombin-III (short name: ATIII)	1522	54	0.95	139	9796	2+	1767.71	0.007	3.95993	0.9997	K.ADGESC'SASMMYQEGK.F	835895	1.03232e+06
23	1	sp|P01008|ANT3_HUMAN	52602.4	0.625	SERPINC1	Antithrombin-III (short name: ATIII)	1522	54	0.95	139	9917	2+	911.531	0.006	6.58233	1	K.LPGIVAEGR.D
23	1	sp|P01008|ANT3_HUMAN	52602.4	0.625	SERPINC1	Antithrombin-III (short name: ATIII)	1522	54	0.95	139	10050	2+	911.531	0.005	5.48528	1	K.LPGIVAEGR.D
23	1	sp|P01008|ANT3_HUMAN	52602.4	0.625	SERPINC1	Antithrombin-III (short name: ATIII)	1522	54	0.95	139	10187	2+	911.531	0.005	5.48528	0.9967	K.LPGIVAEGR.D
23	1	sp|P01008|ANT3_HUMAN	52602.4	0.625	SERPINC1	Antithrombin-III (short name: ATIII)	1522	54	0.95	139	11490	2+	908.472	0.005	5.50374	0.9809	R.IEDGFSLK.E
23	1	sp|P01008|ANT3_HUMAN	52602.4	0.625	SERPINC1	Antithrombin-III (short name: ATIII)	1522	54	0.95	139	11887	3+	1309.61	0.006	4.58153	0.9785	R.DDLYVSDAFHK.A
23	1	sp|P01008|ANT3_HUMAN	52602.4	0.625	SERPINC1	Antithrombin-III (short name: ATIII)	1522	54	0.95	139	11919	2+	1309.61	0.009	6.8723	1	R.DDLYVSDAFHK.A
23	1	sp|P01008|ANT3_HUMAN	52602.4	0.625	SERPINC1	Antithrombin-III (short name: ATIII)	1522	54	0.95	139	12018	3+	1309.61	0.008	6.10871	0.8897	R.DDLYVSDAFHK.A
23	1	sp|P01008|ANT3_HUMAN	52602.4	0.625	SERPINC1	Antithrombin-III (short name: ATIII)	1522	54	0.95	139	12054	2+	1309.61	0.007	5.34512	1	R.DDLYVSDAFHK.A
23	1	sp|P01008|ANT3_HUMAN	52602.4	0.625	SERPINC1	Antithrombin-III (short name: ATIII)	1522	54	0.95	139	13230	2+	1528.74	0.01	6.54132	1	R.FATTFYQHLADSK.N
23	1	sp|P01008|ANT3_HUMAN	52602.4	0.625	SERPINC1	Antithrombin-III (short name: ATIII)	1522	54	0.95	139	13338	3+	1528.74	0.009	5.88719	0.9857	R.FATTFYQHLADSK.N
23	1	sp|P01008|ANT3_HUMAN	52602.4	0.625	SERPINC1	Antithrombin-III (short name: ATIII)	1522	54	0.95	139	13361	2+	1528.74	0.01	6.54132	0.9995	R.FATTFYQHLADSK.N
23	1	sp|P01008|ANT3_HUMAN	52602.4	0.625	SERPINC1	Antithrombin-III (short name: ATIII)	1522	54	0.95	139	13476	3+	1528.74	0.007	4.57893	0.8878	R.FATTFYQHLADSK.N
23	1	sp|P01008|ANT3_HUMAN	52602.4	0.625	SERPINC1	Antithrombin-III (short name: ATIII)	1522	54	0.95	139	13739	2+	1439.65	0.008	5.55691	0.6127	R.DIPMNPM"CIYR.S	712494	216856
23	1	sp|P01008|ANT3_HUMAN	52602.4	0.625	SERPINC1	Antithrombin-III (short name: ATIII)	1522	54	0.95	139	14407	3+	1211.64	0.006	4.95196	1	R.FRIEDGFSLK.E
23	1	sp|P01008|ANT3_HUMAN	52602.4	0.625	SERPINC1	Antithrombin-III (short name: ATIII)	1522	54	0.95	139	14971	3+	1586.89	0.009	5.67147	0.9999	R.RVAEGTQVLELPFK.G
23	1	sp|P01008|ANT3_HUMAN	52602.4	0.625	SERPINC1	Antithrombin-III (short name: ATIII)	1522	54	0.95	139	15133	3+	1340.66	0.007	5.2213	0.9665	K.TSDQIHFFFAK.L
23	1	sp|P01008|ANT3_HUMAN	52602.4	0.625	SERPINC1	Antithrombin-III (short name: ATIII)	1522	54	0.95	139	15136	2+	1340.66	0.007	5.2213	1	K.TSDQIHFFFAK.L
23	1	sp|P01008|ANT3_HUMAN	52602.4	0.625	SERPINC1	Antithrombin-III (short name: ATIII)	1522	54	0.95	139	15565	3+	1232.73	1.019	15.413	0.9986	K.ANRPFLVFIR.E
23	1	sp|P01008|ANT3_HUMAN	52602.4	0.625	SERPINC1	Antithrombin-III (short name: ATIII)	1522	54	0.95	139	16210	2+	1423.65	0.007	4.91693	0.704	R.DIPMNPMCIYR.S	182261	57584.7
23	1	sp|P01008|ANT3_HUMAN	52602.4	0.625	SERPINC1	Antithrombin-III (short name: ATIII)	1522	54	0.95	139	16506	2+	1668.92	0.009	5.3927	0.9999	K.GDDITMVLILPKPEK.S
23	1	sp|P01008|ANT3_HUMAN	52602.4	0.625	SERPINC1	Antithrombin-III (short name: ATIII)	1522	54	0.95	139	16517	2+	1430.79	0.008	5.59132	1	R.VAEGTQVLELPFK.G
23	1	sp|P01008|ANT3_HUMAN	52602.4	0.625	SERPINC1	Antithrombin-III (short name: ATIII)	1522	54	0.95	139	16572	3+	1668.92	0.008	4.79351	0.9999	K.GDDITMVLILPKPEK.S
23	1	sp|P01008|ANT3_HUMAN	52602.4	0.625	SERPINC1	Antithrombin-III (short name: ATIII)	1522	54	0.95	139	16638	2+	1668.92	0.009	5.3927	0.9999	K.GDDITMVLILPKPEK.S
23	1	sp|P01008|ANT3_HUMAN	52602.4	0.625	SERPINC1	Antithrombin-III (short name: ATIII)	1522	54	0.95	139	16694	2+	1405.75	0.008	5.69091	0.9999	R.EVPLNTIIFM"GR.V
23	1	sp|P01008|ANT3_HUMAN	52602.4	0.625	SERPINC1	Antithrombin-III (short name: ATIII)	1522	54	0.95	139	16696	3+	1668.92	0.009	5.3927	0.9997	K.GDDITMVLILPKPEK.S
23	1	sp|P01008|ANT3_HUMAN	52602.4	0.625	SERPINC1	Antithrombin-III (short name: ATIII)	1522	54	0.95	139	16881	2+	2291.15	0.013	5.674	1	K.AFLEVNEEGSEAAASTAVVIAGR.S
23	1	sp|P01008|ANT3_HUMAN	52602.4	0.625	SERPINC1	Antithrombin-III (short name: ATIII)	1522	54	0.95	139	16941	2+	1405.75	0.006	4.26818	0.7374	R.EVPLNTIIFM"GR.V
23	1	sp|P01008|ANT3_HUMAN	52602.4	0.625	SERPINC1	Antithrombin-III (short name: ATIII)	1522	54	0.95	139	17001	2+	2291.15	0.013	5.674	1	K.AFLEVNEEGSEAAASTAVVIAGR.S
23	1	sp|P01008|ANT3_HUMAN	52602.4	0.625	SERPINC1	Antithrombin-III (short name: ATIII)	1522	54	0.95	139	17023	3+	2291.15	0.014	6.11047	1	K.AFLEVNEEGSEAAASTAVVIAGR.S
23	1	sp|P01008|ANT3_HUMAN	52602.4	0.625	SERPINC1	Antithrombin-III (short name: ATIII)	1522	54	0.95	139	17104	2+	1405.75	0.002	1.42273	0.9846	R.EVPLNTIIFM"GR.V
23	1	sp|P01008|ANT3_HUMAN	52602.4	0.625	SERPINC1	Antithrombin-III (short name: ATIII)	1522	54	0.95	139	17124	2+	2291.15	0.014	6.11047	1	K.AFLEVNEEGSEAAASTAVVIAGR.S
23	1	sp|P01008|ANT3_HUMAN	52602.4	0.625	SERPINC1	Antithrombin-III (short name: ATIII)	1522	54	0.95	139	17155	3+	2291.15	0.011	4.80108	1	K.AFLEVNEEGSEAAASTAVVIAGR.S
23	1	sp|P01008|ANT3_HUMAN	52602.4	0.625	SERPINC1	Antithrombin-III (short name: ATIII)	1522	54	0.95	139	17254	2+	2291.15	0.015	6.54693	1	K.AFLEVNEEGSEAAASTAVVIAGR.S
23	1	sp|P01008|ANT3_HUMAN	52602.4	0.625	SERPINC1	Antithrombin-III (short name: ATIII)	1522	54	0.95	139	17342	3+	2291.15	0.011	4.80108	1	K.AFLEVNEEGSEAAASTAVVIAGR.S
23	1	sp|P01008|ANT3_HUMAN	52602.4	0.625	SERPINC1	Antithrombin-III (short name: ATIII)	1522	54	0.95	139	17386	2+	2291.15	0.012	5.23754	1	K.AFLEVNEEGSEAAASTAVVIAGR.S
23	1	sp|P01008|ANT3_HUMAN	52602.4	0.625	SERPINC1	Antithrombin-III (short name: ATIII)	1522	54	0.95	139	17463	3+	2291.15	0.012	5.23754	1	K.AFLEVNEEGSEAAASTAVVIAGR.S
23	1	sp|P01008|ANT3_HUMAN	52602.4	0.625	SERPINC1	Antithrombin-III (short name: ATIII)	1522	54	0.95	139	17507	2+	2291.15	0.015	6.54693	1	K.AFLEVNEEGSEAAASTAVVIAGR.S
23	1	sp|P01008|ANT3_HUMAN	52602.4	0.625	SERPINC1	Antithrombin-III (short name: ATIII)	1522	54	0.95	139	17618	3+	2291.15	0.012	5.23754	1	K.AFLEVNEEGSEAAASTAVVIAGR.S
23	1	sp|P01008|ANT3_HUMAN	52602.4	0.625	SERPINC1	Antithrombin-III (short name: ATIII)	1522	54	0.95	139	17630	2+	2291.15	0.012	5.23754	0.9995	K.AFLEVNEEGSEAAASTAVVIAGR.S
23	1	sp|P01008|ANT3_HUMAN	52602.4	0.625	SERPINC1	Antithrombin-III (short name: ATIII)	1522	54	0.95	139	17760	2+	2291.15	0.009	3.92816	1	K.AFLEVNEEGSEAAASTAVVIAGR.S
23	1	sp|P01008|ANT3_HUMAN	52602.4	0.625	SERPINC1	Antithrombin-III (short name: ATIII)	1522	54	0.95	139	17893	2+	2291.15	0.012	5.23754	1	K.AFLEVNEEGSEAAASTAVVIAGR.S
23	1	sp|P01008|ANT3_HUMAN	52602.4	0.625	SERPINC1	Antithrombin-III (short name: ATIII)	1522	54	0.95	139	17914	3+	2291.15	0.013	5.674	0.9999	K.AFLEVNEEGSEAAASTAVVIAGR.S
23	1	sp|P01008|ANT3_HUMAN	52602.4	0.625	SERPINC1	Antithrombin-III (short name: ATIII)	1522	54	0.95	139	18013	2+	2291.15	0.013	5.674	1	K.AFLEVNEEGSEAAASTAVVIAGR.S
23	1	sp|P01008|ANT3_HUMAN	52602.4	0.625	SERPINC1	Antithrombin-III (short name: ATIII)	1522	54	0.95	139	18047	3+	2291.15	1.024	10.4751	0.9999	K.AFLEVNEEGSEAAASTAVVIAGR.S
23	1	sp|P01008|ANT3_HUMAN	52602.4	0.625	SERPINC1	Antithrombin-III (short name: ATIII)	1522	54	0.95	139	18145	2+	2291.15	0.011	4.80108	0.9978	K.AFLEVNEEGSEAAASTAVVIAGR.S
23	1	sp|P01008|ANT3_HUMAN	52602.4	0.625	SERPINC1	Antithrombin-III (short name: ATIII)	1522	54	0.95	139	18154	2+	1864.9	0.011	5.89844	0.9913	K.EQLQDM"GLVDLFSPEK.S
23	1	sp|P01008|ANT3_HUMAN	52602.4	0.625	SERPINC1	Antithrombin-III (short name: ATIII)	1522	54	0.95	139	18179	3+	2291.15	0.01	4.36462	1	K.AFLEVNEEGSEAAASTAVVIAGR.S
23	1	sp|P01008|ANT3_HUMAN	52602.4	0.625	SERPINC1	Antithrombin-III (short name: ATIII)	1522	54	0.95	139	18214	3+	1864.9	0.006	3.21733	0.9592	K.EQLQDM"GLVDLFSPEK.S
23	1	sp|P01008|ANT3_HUMAN	52602.4	0.625	SERPINC1	Antithrombin-III (short name: ATIII)	1522	54	0.95	139	18277	2+	1864.9	0.011	5.89844	1	K.EQLQDM"GLVDLFSPEK.S
23	1	sp|P01008|ANT3_HUMAN	52602.4	0.625	SERPINC1	Antithrombin-III (short name: ATIII)	1522	54	0.95	139	18278	2+	2291.15	0.014	6.11047	1	K.AFLEVNEEGSEAAASTAVVIAGR.S
23	1	sp|P01008|ANT3_HUMAN	52602.4	0.625	SERPINC1	Antithrombin-III (short name: ATIII)	1522	54	0.95	139	18312	3+	2291.15	0.012	5.23754	1	K.AFLEVNEEGSEAAASTAVVIAGR.S
23	1	sp|P01008|ANT3_HUMAN	52602.4	0.625	SERPINC1	Antithrombin-III (short name: ATIII)	1522	54	0.95	139	18400	2+	2291.15	0.013	5.674	1	K.AFLEVNEEGSEAAASTAVVIAGR.S
23	1	sp|P01008|ANT3_HUMAN	52602.4	0.625	SERPINC1	Antithrombin-III (short name: ATIII)	1522	54	0.95	139	18401	2+	1864.9	0.01	5.36222	1	K.EQLQDM"GLVDLFSPEK.S
23	1	sp|P01008|ANT3_HUMAN	52602.4	0.625	SERPINC1	Antithrombin-III (short name: ATIII)	1522	54	0.95	139	18431	3+	2291.15	0.015	6.54693	1	K.AFLEVNEEGSEAAASTAVVIAGR.S
23	1	sp|P01008|ANT3_HUMAN	52602.4	0.625	SERPINC1	Antithrombin-III (short name: ATIII)	1522	54	0.95	139	18469	2+	1389.76	0.008	5.75641	0.9768	R.EVPLNTIIFMGR.V
23	1	sp|P01008|ANT3_HUMAN	52602.4	0.625	SERPINC1	Antithrombin-III (short name: ATIII)	1522	54	0.95	139	18530	2+	2291.15	0.013	5.674	1	K.AFLEVNEEGSEAAASTAVVIAGR.S
23	1	sp|P01008|ANT3_HUMAN	52602.4	0.625	SERPINC1	Antithrombin-III (short name: ATIII)	1522	54	0.95	139	18564	3+	2291.15	0.009	3.92816	1	K.AFLEVNEEGSEAAASTAVVIAGR.S
23	1	sp|P01008|ANT3_HUMAN	52602.4	0.625	SERPINC1	Antithrombin-III (short name: ATIII)	1522	54	0.95	139	18596	2+	1389.76	0.009	6.47596	1	R.EVPLNTIIFMGR.V
23	1	sp|P01008|ANT3_HUMAN	52602.4	0.625	SERPINC1	Antithrombin-III (short name: ATIII)	1522	54	0.95	139	18675	2+	2291.15	0.014	6.11047	1	K.AFLEVNEEGSEAAASTAVVIAGR.S
23	1	sp|P01008|ANT3_HUMAN	52602.4	0.625	SERPINC1	Antithrombin-III (short name: ATIII)	1522	54	0.95	139	18695	3+	2291.15	0.011	4.80108	1	K.AFLEVNEEGSEAAASTAVVIAGR.S
23	1	sp|P01008|ANT3_HUMAN	52602.4	0.625	SERPINC1	Antithrombin-III (short name: ATIII)	1522	54	0.95	139	18795	2+	2291.15	0.014	6.11047	1	K.AFLEVNEEGSEAAASTAVVIAGR.S
23	1	sp|P01008|ANT3_HUMAN	52602.4	0.625	SERPINC1	Antithrombin-III (short name: ATIII)	1522	54	0.95	139	18817	3+	2291.15	1.024	10.4751	1	K.AFLEVNEEGSEAAASTAVVIAGR.S
23	1	sp|P01008|ANT3_HUMAN	52602.4	0.625	SERPINC1	Antithrombin-III (short name: ATIII)	1522	54	0.95	139	18926	2+	2291.15	0.015	6.54693	0.9999	K.AFLEVNEEGSEAAASTAVVIAGR.S
23	1	sp|P01008|ANT3_HUMAN	52602.4	0.625	SERPINC1	Antithrombin-III (short name: ATIII)	1522	54	0.95	139	18948	3+	2291.15	0.014	6.11047	1	K.AFLEVNEEGSEAAASTAVVIAGR.S
23	1	sp|P01008|ANT3_HUMAN	52602.4	0.625	SERPINC1	Antithrombin-III (short name: ATIII)	1522	54	0.95	139	19048	2+	2291.15	0.014	6.11047	0.998	K.AFLEVNEEGSEAAASTAVVIAGR.S
23	1	sp|P01008|ANT3_HUMAN	52602.4	0.625	SERPINC1	Antithrombin-III (short name: ATIII)	1522	54	0.95	139	19070	3+	2291.15	0.012	5.23754	1	K.AFLEVNEEGSEAAASTAVVIAGR.S
23	1	sp|P01008|ANT3_HUMAN	52602.4	0.625	SERPINC1	Antithrombin-III (short name: ATIII)	1522	54	0.95	139	19191	3+	2291.15	1.024	10.4751	0.9997	K.AFLEVNEEGSEAAASTAVVIAGR.S
23	1	sp|P01008|ANT3_HUMAN	52602.4	0.625	SERPINC1	Antithrombin-III (short name: ATIII)	1522	54	0.95	139	19212	2+	2291.15	0.011	4.80108	1	K.AFLEVNEEGSEAAASTAVVIAGR.S
23	1	sp|P01008|ANT3_HUMAN	52602.4	0.625	SERPINC1	Antithrombin-III (short name: ATIII)	1522	54	0.95	139	19315	3+	2291.15	0.013	5.674	0.9994	K.AFLEVNEEGSEAAASTAVVIAGR.S
23	1	sp|P01008|ANT3_HUMAN	52602.4	0.625	SERPINC1	Antithrombin-III (short name: ATIII)	1522	54	0.95	139	19333	2+	2291.15	0.012	5.23754	1	K.AFLEVNEEGSEAAASTAVVIAGR.S
23	1	sp|P01008|ANT3_HUMAN	52602.4	0.625	SERPINC1	Antithrombin-III (short name: ATIII)	1522	54	0.95	139	19446	3+	2291.15	0.016	6.98339	0.997	K.AFLEVNEEGSEAAASTAVVIAGR.S
23	1	sp|P01008|ANT3_HUMAN	52602.4	0.625	SERPINC1	Antithrombin-III (short name: ATIII)	1522	54	0.95	139	19511	2+	2291.15	0.012	5.23754	1	K.AFLEVNEEGSEAAASTAVVIAGR.S
23	1	sp|P01008|ANT3_HUMAN	52602.4	0.625	SERPINC1	Antithrombin-III (short name: ATIII)	1522	54	0.95	139	19577	3+	2291.15	0.016	6.98339	1	K.AFLEVNEEGSEAAASTAVVIAGR.S
23	1	sp|P01008|ANT3_HUMAN	52602.4	0.625	SERPINC1	Antithrombin-III (short name: ATIII)	1522	54	0.95	139	19632	2+	2291.15	1.022	9.60216	0.9976	K.AFLEVNEEGSEAAASTAVVIAGR.S
23	1	sp|P01008|ANT3_HUMAN	52602.4	0.625	SERPINC1	Antithrombin-III (short name: ATIII)	1522	54	0.95	139	19697	3+	2291.15	0.015	6.54693	0.9999	K.AFLEVNEEGSEAAASTAVVIAGR.S
23	1	sp|P01008|ANT3_HUMAN	52602.4	0.625	SERPINC1	Antithrombin-III (short name: ATIII)	1522	54	0.95	139	19762	2+	2291.15	0.009	3.92816	1	K.AFLEVNEEGSEAAASTAVVIAGR.S
23	1	sp|P01008|ANT3_HUMAN	52602.4	0.625	SERPINC1	Antithrombin-III (short name: ATIII)	1522	54	0.95	139	19822	3+	2291.15	0.013	5.674	1	K.AFLEVNEEGSEAAASTAVVIAGR.S
23	1	sp|P01008|ANT3_HUMAN	52602.4	0.625	SERPINC1	Antithrombin-III (short name: ATIII)	1522	54	0.95	139	19883	2+	2291.15	0.014	6.11047	1	K.AFLEVNEEGSEAAASTAVVIAGR.S
23	1	sp|P01008|ANT3_HUMAN	52602.4	0.625	SERPINC1	Antithrombin-III (short name: ATIII)	1522	54	0.95	139	19928	2+	1848.9	0.011	5.94947	1	K.EQLQDMGLVDLFSPEK.S
23	1	sp|P01008|ANT3_HUMAN	52602.4	0.625	SERPINC1	Antithrombin-III (short name: ATIII)	1522	54	0.95	139	19954	3+	2291.15	1.024	10.4751	0.9978	K.AFLEVNEEGSEAAASTAVVIAGR.S
23	1	sp|P01008|ANT3_HUMAN	52602.4	0.625	SERPINC1	Antithrombin-III (short name: ATIII)	1522	54	0.95	139	19955	3+	1848.9	1.01	5.40861	0.9988	K.EQLQDMGLVDLFSPEK.S
23	1	sp|P01008|ANT3_HUMAN	52602.4	0.625	SERPINC1	Antithrombin-III (short name: ATIII)	1522	54	0.95	139	20015	2+	2291.15	0.013	5.674	1	K.AFLEVNEEGSEAAASTAVVIAGR.S
23	1	sp|P01008|ANT3_HUMAN	52602.4	0.625	SERPINC1	Antithrombin-III (short name: ATIII)	1522	54	0.95	139	20048	2+	1848.9	0.011	5.94947	1	K.EQLQDMGLVDLFSPEK.S
23	1	sp|P01008|ANT3_HUMAN	52602.4	0.625	SERPINC1	Antithrombin-III (short name: ATIII)	1522	54	0.95	139	20085	3+	2291.15	0.013	5.674	0.7532	K.AFLEVNEEGSEAAASTAVVIAGR.S
23	1	sp|P01008|ANT3_HUMAN	52602.4	0.625	SERPINC1	Antithrombin-III (short name: ATIII)	1522	54	0.95	139	20088	3+	1848.9	0.012	6.49033	0.9823	K.EQLQDMGLVDLFSPEK.S
23	1	sp|P01008|ANT3_HUMAN	52602.4	0.625	SERPINC1	Antithrombin-III (short name: ATIII)	1522	54	0.95	139	20137	2+	2291.15	0.012	5.23754	1	K.AFLEVNEEGSEAAASTAVVIAGR.S
23	1	sp|P01008|ANT3_HUMAN	52602.4	0.625	SERPINC1	Antithrombin-III (short name: ATIII)	1522	54	0.95	139	20205	3+	2291.15	0.013	5.674	0.9996	K.AFLEVNEEGSEAAASTAVVIAGR.S
23	1	sp|P01008|ANT3_HUMAN	52602.4	0.625	SERPINC1	Antithrombin-III (short name: ATIII)	1522	54	0.95	139	20257	2+	2291.15	0.014	6.11047	0.9999	K.AFLEVNEEGSEAAASTAVVIAGR.S
23	1	sp|P01008|ANT3_HUMAN	52602.4	0.625	SERPINC1	Antithrombin-III (short name: ATIII)	1522	54	0.95	139	20325	3+	2291.15	0.012	5.23754	0.9997	K.AFLEVNEEGSEAAASTAVVIAGR.S
23	1	sp|P01008|ANT3_HUMAN	52602.4	0.625	SERPINC1	Antithrombin-III (short name: ATIII)	1522	54	0.95	139	20379	2+	2291.15	0.014	6.11047	1	K.AFLEVNEEGSEAAASTAVVIAGR.S
23	1	sp|P01008|ANT3_HUMAN	52602.4	0.625	SERPINC1	Antithrombin-III (short name: ATIII)	1522	54	0.95	139	20447	3+	2291.15	0.013	5.674	1	K.AFLEVNEEGSEAAASTAVVIAGR.S
23	1	sp|P01008|ANT3_HUMAN	52602.4	0.625	SERPINC1	Antithrombin-III (short name: ATIII)	1522	54	0.95	139	20500	2+	2291.15	0.013	5.674	0.9976	K.AFLEVNEEGSEAAASTAVVIAGR.S
23	1	sp|P01008|ANT3_HUMAN	52602.4	0.625	SERPINC1	Antithrombin-III (short name: ATIII)	1522	54	0.95	139	20568	3+	2291.15	0.015	6.54693	1	K.AFLEVNEEGSEAAASTAVVIAGR.S
23	1	sp|P01008|ANT3_HUMAN	52602.4	0.625	SERPINC1	Antithrombin-III (short name: ATIII)	1522	54	0.95	139	20620	2+	2291.15	0.015	6.54693	1	K.AFLEVNEEGSEAAASTAVVIAGR.S
23	1	sp|P01008|ANT3_HUMAN	52602.4	0.625	SERPINC1	Antithrombin-III (short name: ATIII)	1522	54	0.95	139	20687	3+	2291.15	0.012	5.23754	0.8668	K.AFLEVNEEGSEAAASTAVVIAGR.S
23	1	sp|P01008|ANT3_HUMAN	52602.4	0.625	SERPINC1	Antithrombin-III (short name: ATIII)	1522	54	0.95	139	20741	2+	2291.15	0.011	4.80108	1	K.AFLEVNEEGSEAAASTAVVIAGR.S
23	1	sp|P01008|ANT3_HUMAN	52602.4	0.625	SERPINC1	Antithrombin-III (short name: ATIII)	1522	54	0.95	139	20808	3+	2291.15	0.013	5.674	1	K.AFLEVNEEGSEAAASTAVVIAGR.S
23	1	sp|P01008|ANT3_HUMAN	52602.4	0.625	SERPINC1	Antithrombin-III (short name: ATIII)	1522	54	0.95	139	20863	2+	2291.15	0.012	5.23754	0.9999	K.AFLEVNEEGSEAAASTAVVIAGR.S
23	1	sp|P01008|ANT3_HUMAN	52602.4	0.625	SERPINC1	Antithrombin-III (short name: ATIII)	1522	54	0.95	139	20929	3+	2291.15	0.013	5.674	0.999	K.AFLEVNEEGSEAAASTAVVIAGR.S
23	1	sp|P01008|ANT3_HUMAN	52602.4	0.625	SERPINC1	Antithrombin-III (short name: ATIII)	1522	54	0.95	139	20984	2+	2291.15	0.011	4.80108	0.9999	K.AFLEVNEEGSEAAASTAVVIAGR.S
23	1	sp|P01008|ANT3_HUMAN	52602.4	0.625	SERPINC1	Antithrombin-III (short name: ATIII)	1522	54	0.95	139	21106	2+	2291.15	0.015	6.54693	1	K.AFLEVNEEGSEAAASTAVVIAGR.S
23	1	sp|P01008|ANT3_HUMAN	52602.4	0.625	SERPINC1	Antithrombin-III (short name: ATIII)	1522	54	0.95	139	21128	3+	2291.15	0.015	6.54693	0.9989	K.AFLEVNEEGSEAAASTAVVIAGR.S
23	1	sp|P01008|ANT3_HUMAN	52602.4	0.625	SERPINC1	Antithrombin-III (short name: ATIII)	1522	54	0.95	139	21228	2+	2291.15	0.015	6.54693	0.9999	K.AFLEVNEEGSEAAASTAVVIAGR.S
23	1	sp|P01008|ANT3_HUMAN	52602.4	0.625	SERPINC1	Antithrombin-III (short name: ATIII)	1522	54	0.95	139	21247	3+	2291.15	0.017	7.41985	1	K.AFLEVNEEGSEAAASTAVVIAGR.S
23	1	sp|P01008|ANT3_HUMAN	52602.4	0.625	SERPINC1	Antithrombin-III (short name: ATIII)	1522	54	0.95	139	21347	2+	2291.15	0.014	6.11047	1	K.AFLEVNEEGSEAAASTAVVIAGR.S
23	1	sp|P01008|ANT3_HUMAN	52602.4	0.625	SERPINC1	Antithrombin-III (short name: ATIII)	1522	54	0.95	139	21369	3+	2291.15	0.014	6.11047	1	K.AFLEVNEEGSEAAASTAVVIAGR.S
23	1	sp|P01008|ANT3_HUMAN	52602.4	0.625	SERPINC1	Antithrombin-III (short name: ATIII)	1522	54	0.95	139	21480	2+	2291.15	0.014	6.11047	1	K.AFLEVNEEGSEAAASTAVVIAGR.S
23	1	sp|P01008|ANT3_HUMAN	52602.4	0.625	SERPINC1	Antithrombin-III (short name: ATIII)	1522	54	0.95	139	21489	2+	2315.12	-0.011	4.75137	0.7942	K.NDNDNIFLSPLSISTAFAM"TK.L
23	1	sp|P01008|ANT3_HUMAN	52602.4	0.625	SERPINC1	Antithrombin-III (short name: ATIII)	1522	54	0.95	139	21505	3+	2291.15	0.014	6.11047	1	K.AFLEVNEEGSEAAASTAVVIAGR.S
23	1	sp|P01008|ANT3_HUMAN	52602.4	0.625	SERPINC1	Antithrombin-III (short name: ATIII)	1522	54	0.95	139	21610	2+	2291.15	0.015	6.54693	1	K.AFLEVNEEGSEAAASTAVVIAGR.S
23	1	sp|P01008|ANT3_HUMAN	52602.4	0.625	SERPINC1	Antithrombin-III (short name: ATIII)	1522	54	0.95	139	21622	2+	2315.12	0.013	5.61525	0.9986	K.NDNDNIFLSPLSISTAFAM"TK.L
23	1	sp|P01008|ANT3_HUMAN	52602.4	0.625	SERPINC1	Antithrombin-III (short name: ATIII)	1522	54	0.95	139	21636	3+	2291.15	0.019	8.29278	1	K.AFLEVNEEGSEAAASTAVVIAGR.S
23	1	sp|P01008|ANT3_HUMAN	52602.4	0.625	SERPINC1	Antithrombin-III (short name: ATIII)	1522	54	0.95	139	21744	2+	2291.15	0.017	7.41985	0.9999	K.AFLEVNEEGSEAAASTAVVIAGR.S
23	1	sp|P01008|ANT3_HUMAN	52602.4	0.625	SERPINC1	Antithrombin-III (short name: ATIII)	1522	54	0.95	139	21766	3+	2291.15	0.018	7.85631	0.9765	K.AFLEVNEEGSEAAASTAVVIAGR.S
23	1	sp|P01008|ANT3_HUMAN	52602.4	0.625	SERPINC1	Antithrombin-III (short name: ATIII)	1522	54	0.95	139	21875	2+	2291.15	0.017	7.41985	1	K.AFLEVNEEGSEAAASTAVVIAGR.S
23	1	sp|P01008|ANT3_HUMAN	52602.4	0.625	SERPINC1	Antithrombin-III (short name: ATIII)	1522	54	0.95	139	21888	3+	2291.15	0.017	7.41985	1	K.AFLEVNEEGSEAAASTAVVIAGR.S
23	1	sp|P01008|ANT3_HUMAN	52602.4	0.625	SERPINC1	Antithrombin-III (short name: ATIII)	1522	54	0.95	139	22008	2+	2291.15	0.016	6.98339	0.9978	K.AFLEVNEEGSEAAASTAVVIAGR.S
23	1	sp|P01008|ANT3_HUMAN	52602.4	0.625	SERPINC1	Antithrombin-III (short name: ATIII)	1522	54	0.95	139	22020	3+	2291.15	0.018	7.85631	0.9997	K.AFLEVNEEGSEAAASTAVVIAGR.S
23	1	sp|P01008|ANT3_HUMAN	52602.4	0.625	SERPINC1	Antithrombin-III (short name: ATIII)	1522	54	0.95	139	22154	3+	2291.15	0.018	7.85631	1	K.AFLEVNEEGSEAAASTAVVIAGR.S
23	1	sp|P01008|ANT3_HUMAN	52602.4	0.625	SERPINC1	Antithrombin-III (short name: ATIII)	1522	54	0.95	139	22252	2+	2291.15	0.015	6.54693	1	K.AFLEVNEEGSEAAASTAVVIAGR.S
23	1	sp|P01008|ANT3_HUMAN	52602.4	0.625	SERPINC1	Antithrombin-III (short name: ATIII)	1522	54	0.95	139	22284	3+	2291.15	0.013	5.674	1	K.AFLEVNEEGSEAAASTAVVIAGR.S
23	1	sp|P01008|ANT3_HUMAN	52602.4	0.625	SERPINC1	Antithrombin-III (short name: ATIII)	1522	54	0.95	139	22372	2+	2291.15	0.016	6.98339	0.9963	K.AFLEVNEEGSEAAASTAVVIAGR.S
23	1	sp|P01008|ANT3_HUMAN	52602.4	0.625	SERPINC1	Antithrombin-III (short name: ATIII)	1522	54	0.95	139	22406	3+	2291.15	0.015	6.54693	0.9999	K.AFLEVNEEGSEAAASTAVVIAGR.S
23	1	sp|P01008|ANT3_HUMAN	52602.4	0.625	SERPINC1	Antithrombin-III (short name: ATIII)	1522	54	0.95	139	22505	2+	2291.15	0.014	6.11047	1	K.AFLEVNEEGSEAAASTAVVIAGR.S
23	1	sp|P01008|ANT3_HUMAN	52602.4	0.625	SERPINC1	Antithrombin-III (short name: ATIII)	1522	54	0.95	139	22534	3+	2291.15	0.016	6.98339	0.9999	K.AFLEVNEEGSEAAASTAVVIAGR.S
23	1	sp|P01008|ANT3_HUMAN	52602.4	0.625	SERPINC1	Antithrombin-III (short name: ATIII)	1522	54	0.95	139	22605	3+	2299.13	0.017	7.39411	0.8541	K.NDNDNIFLSPLSISTAFAMTK.L
23	1	sp|P01008|ANT3_HUMAN	52602.4	0.625	SERPINC1	Antithrombin-III (short name: ATIII)	1522	54	0.95	139	22634	2+	2291.15	0.012	5.23754	1	K.AFLEVNEEGSEAAASTAVVIAGR.S
23	1	sp|P01008|ANT3_HUMAN	52602.4	0.625	SERPINC1	Antithrombin-III (short name: ATIII)	1522	54	0.95	139	22666	3+	2291.15	0.012	5.23754	0.9999	K.AFLEVNEEGSEAAASTAVVIAGR.S
23	1	sp|P01008|ANT3_HUMAN	52602.4	0.625	SERPINC1	Antithrombin-III (short name: ATIII)	1522	54	0.95	139	22712	2+	2299.13	0.015	6.52422	0.9998	K.NDNDNIFLSPLSISTAFAMTK.L
23	1	sp|P01008|ANT3_HUMAN	52602.4	0.625	SERPINC1	Antithrombin-III (short name: ATIII)	1522	54	0.95	139	22735	3+	2299.13	0.016	6.95916	0.7271	K.NDNDNIFLSPLSISTAFAMTK.L
23	1	sp|P01008|ANT3_HUMAN	52602.4	0.625	SERPINC1	Antithrombin-III (short name: ATIII)	1522	54	0.95	139	22766	2+	2291.15	0.012	5.23754	1	K.AFLEVNEEGSEAAASTAVVIAGR.S
23	1	sp|P01008|ANT3_HUMAN	52602.4	0.625	SERPINC1	Antithrombin-III (short name: ATIII)	1522	54	0.95	139	22799	3+	2291.15	0.013	5.674	0.9997	K.AFLEVNEEGSEAAASTAVVIAGR.S
23	1	sp|P01008|ANT3_HUMAN	52602.4	0.625	SERPINC1	Antithrombin-III (short name: ATIII)	1522	54	0.95	139	22899	2+	2291.15	0.013	5.674	1	K.AFLEVNEEGSEAAASTAVVIAGR.S
23	1	sp|P01008|ANT3_HUMAN	52602.4	0.625	SERPINC1	Antithrombin-III (short name: ATIII)	1522	54	0.95	139	22920	3+	2291.15	0.014	6.11047	1	K.AFLEVNEEGSEAAASTAVVIAGR.S
23	1	sp|P01008|ANT3_HUMAN	52602.4	0.625	SERPINC1	Antithrombin-III (short name: ATIII)	1522	54	0.95	139	23031	2+	2291.15	0.022	9.60216	1	K.AFLEVNEEGSEAAASTAVVIAGR.S
23	1	sp|P01008|ANT3_HUMAN	52602.4	0.625	SERPINC1	Antithrombin-III (short name: ATIII)	1522	54	0.95	139	23053	3+	2291.15	0.013	5.674	0.9999	K.AFLEVNEEGSEAAASTAVVIAGR.S
23	1	sp|P01008|ANT3_HUMAN	52602.4	0.625	SERPINC1	Antithrombin-III (short name: ATIII)	1522	54	0.95	139	23165	2+	2291.15	0.016	6.98339	1	K.AFLEVNEEGSEAAASTAVVIAGR.S
23	1	sp|P01008|ANT3_HUMAN	52602.4	0.625	SERPINC1	Antithrombin-III (short name: ATIII)	1522	54	0.95	139	23185	3+	2291.15	0.014	6.11047	0.9999	K.AFLEVNEEGSEAAASTAVVIAGR.S
23	1	sp|P01008|ANT3_HUMAN	52602.4	0.625	SERPINC1	Antithrombin-III (short name: ATIII)	1522	54	0.95	139	23417	2+	2291.15	0.017	7.41985	1	K.AFLEVNEEGSEAAASTAVVIAGR.S
23	1	sp|P01008|ANT3_HUMAN	52602.4	0.625	SERPINC1	Antithrombin-III (short name: ATIII)	1522	54	0.95	139	23440	3+	2291.15	0.014	6.11047	0.9998	K.AFLEVNEEGSEAAASTAVVIAGR.S
23	1	sp|P01008|ANT3_HUMAN	52602.4	0.625	SERPINC1	Antithrombin-III (short name: ATIII)	1522	54	0.95	139	23539	2+	2291.15	0.014	6.11047	0.9999	K.AFLEVNEEGSEAAASTAVVIAGR.S
23	1	sp|P01008|ANT3_HUMAN	52602.4	0.625	SERPINC1	Antithrombin-III (short name: ATIII)	1522	54	0.95	139	23558	3+	2291.15	0.014	6.11047	0.9999	K.AFLEVNEEGSEAAASTAVVIAGR.S
23	1	sp|P01008|ANT3_HUMAN	52602.4	0.625	SERPINC1	Antithrombin-III (short name: ATIII)	1522	54	0.95	139	23660	2+	2291.15	0.015	6.54693	1	K.AFLEVNEEGSEAAASTAVVIAGR.S
23	1	sp|P01008|ANT3_HUMAN	52602.4	0.625	SERPINC1	Antithrombin-III (short name: ATIII)	1522	54	0.95	139	23695	3+	2291.15	0.014	6.11047	0.9998	K.AFLEVNEEGSEAAASTAVVIAGR.S
23	1	sp|P01008|ANT3_HUMAN	52602.4	0.625	SERPINC1	Antithrombin-III (short name: ATIII)	1522	54	0.95	139	23788	2+	2291.15	0.015	6.54693	1	K.AFLEVNEEGSEAAASTAVVIAGR.S
23	1	sp|P01008|ANT3_HUMAN	52602.4	0.625	SERPINC1	Antithrombin-III (short name: ATIII)	1522	54	0.95	139	23816	3+	2291.15	0.016	6.98339	0.9999	K.AFLEVNEEGSEAAASTAVVIAGR.S
23	1	sp|P01008|ANT3_HUMAN	52602.4	0.625	SERPINC1	Antithrombin-III (short name: ATIII)	1522	54	0.95	139	23910	2+	2291.15	0.018	7.85631	1	K.AFLEVNEEGSEAAASTAVVIAGR.S
23	1	sp|P01008|ANT3_HUMAN	52602.4	0.625	SERPINC1	Antithrombin-III (short name: ATIII)	1522	54	0.95	139	23950	3+	2291.15	0.02	8.72924	0.9921	K.AFLEVNEEGSEAAASTAVVIAGR.S
23	1	sp|P01008|ANT3_HUMAN	52602.4	0.625	SERPINC1	Antithrombin-III (short name: ATIII)	1522	54	0.95	139	24042	2+	2291.15	0.017	7.41985	1	K.AFLEVNEEGSEAAASTAVVIAGR.S
23	1	sp|P01008|ANT3_HUMAN	52602.4	0.625	SERPINC1	Antithrombin-III (short name: ATIII)	1522	54	0.95	139	24173	2+	2291.15	0.018	7.85631	0.995	K.AFLEVNEEGSEAAASTAVVIAGR.S
23	1	sp|P01008|ANT3_HUMAN	52602.4	0.625	SERPINC1	Antithrombin-III (short name: ATIII)	1522	54	0.95	139	24177	3+	2291.15	0.016	6.98339	0.9311	K.AFLEVNEEGSEAAASTAVVIAGR.S
23	1	sp|P01008|ANT3_HUMAN	52602.4	0.625	SERPINC1	Antithrombin-III (short name: ATIII)	1522	54	0.95	139	24305	2+	2291.15	0.015	6.54693	1	K.AFLEVNEEGSEAAASTAVVIAGR.S
23	1	sp|P01008|ANT3_HUMAN	52602.4	0.625	SERPINC1	Antithrombin-III (short name: ATIII)	1522	54	0.95	139	24306	3+	2291.15	0.017	7.41985	1	K.AFLEVNEEGSEAAASTAVVIAGR.S
23	1	sp|P01008|ANT3_HUMAN	52602.4	0.625	SERPINC1	Antithrombin-III (short name: ATIII)	1522	54	0.95	139	24420	3+	3082.49	0.036	11.6789	0.7742	K.ELTPEVLQEWLDELEEM"MLVVHMPR.F
23	1	sp|P01008|ANT3_HUMAN	52602.4	0.625	SERPINC1	Antithrombin-III (short name: ATIII)	1522	54	0.95	139	24426	3+	3066.5	0.019	6.19599	0.9995	K.ELTPEVLQEWLDELEEMMLVVHMPR.F
23	1	sp|P01008|ANT3_HUMAN	52602.4	0.625	SERPINC1	Antithrombin-III (short name: ATIII)	1522	54	0.95	139	24438	3+	2804.57	0.017	6.06154	1	R.ITDVIPSEAINELTVLVLVNTIYFK.G
23	1	sp|P01008|ANT3_HUMAN	52602.4	0.625	SERPINC1	Antithrombin-III (short name: ATIII)	1522	54	0.95	139	24503	2+	2291.15	0.016	6.98339	0.9999	K.AFLEVNEEGSEAAASTAVVIAGR.S
23	1	sp|P01008|ANT3_HUMAN	52602.4	0.625	SERPINC1	Antithrombin-III (short name: ATIII)	1522	54	0.95	139	24569	3+	2804.57	0.023	8.2009	0.8217	R.ITDVIPSEAINELTVLVLVNTIYFK.G
23	1	sp|P01008|ANT3_HUMAN	52602.4	0.625	SERPINC1	Antithrombin-III (short name: ATIII)	1522	54	0.95	139	24624	2+	2291.15	0.015	6.54693	1	K.AFLEVNEEGSEAAASTAVVIAGR.S
23	1	sp|P01008|ANT3_HUMAN	52602.4	0.625	SERPINC1	Antithrombin-III (short name: ATIII)	1522	54	0.95	139	26278	2+	2291.15	0.012	5.23754	0.9999	K.AFLEVNEEGSEAAASTAVVIAGR.S
23	1	sp|P01008|ANT3_HUMAN	52602.4	0.625	SERPINC1	Antithrombin-III (short name: ATIII)	1522	54	0.95	139	26333	3+	2291.15	0.015	6.54693	0.9999	K.AFLEVNEEGSEAAASTAVVIAGR.S
23	1	sp|P01008|ANT3_HUMAN	52602.4	0.625	SERPINC1	Antithrombin-III (short name: ATIII)	1522	54	0.95	139	26406	2+	2291.15	0.017	7.41985	1	K.AFLEVNEEGSEAAASTAVVIAGR.S
23	1	sp|P01008|ANT3_HUMAN	52602.4	0.625	SERPINC1	Antithrombin-III (short name: ATIII)	1522	54	0.95	139	26461	3+	2291.15	0.016	6.98339	0.9663	K.AFLEVNEEGSEAAASTAVVIAGR.S
23	1	sp|P01008|ANT3_HUMAN	52602.4	0.625	SERPINC1	Antithrombin-III (short name: ATIII)	1522	54	0.95	139	4411	2+	800.426	0.004	4.99734	0.6927	K.IPEATNR.R
23	1	sp|P01008|ANT3_HUMAN	52602.4	0.625	SERPINC1	Antithrombin-III (short name: ATIII)	1522	54	0.95	139	4537	2+	800.426	0.004	4.99734	0.8033	K.IPEATNR.R
23	1	sp|P01008|ANT3_HUMAN	52602.4	0.625	SERPINC1	Antithrombin-III (short name: ATIII)	1522	54	0.95	139	6110	3+	2002.97	0.01	4.99259	0.777	K.KATEDEGSEQKIPEATNR.R
23	1	sp|P01008|ANT3_HUMAN	52602.4	0.625	SERPINC1	Antithrombin-III (short name: ATIII)	1522	54	0.95	139	6241	3+	2002.97	0.013	6.49037	1	K.KATEDEGSEQKIPEATNR.R
23	1	sp|P01008|ANT3_HUMAN	52602.4	0.625	SERPINC1	Antithrombin-III (short name: ATIII)	1522	54	0.95	139	6895	3+	1874.87	0.01	5.33369	0.7452	K.ATEDEGSEQKIPEATNR.R
23	1	sp|P01008|ANT3_HUMAN	52602.4	0.625	SERPINC1	Antithrombin-III (short name: ATIII)	1522	54	0.95	139	6939	2+	1874.87	0.014	7.46717	0.9747	K.ATEDEGSEQKIPEATNR.R
23	1	sp|P01008|ANT3_HUMAN	52602.4	0.625	SERPINC1	Antithrombin-III (short name: ATIII)	1522	54	0.95	139	7022	3+	1874.87	0.016	8.53391	1	K.ATEDEGSEQKIPEATNR.R
23	1	sp|P01008|ANT3_HUMAN	52602.4	0.625	SERPINC1	Antithrombin-III (short name: ATIII)	1522	54	0.95	139	7066	2+	1874.87	0.013	6.9338	1	K.ATEDEGSEQKIPEATNR.R
23	1	sp|P01008|ANT3_HUMAN	52602.4	0.625	SERPINC1	Antithrombin-III (short name: ATIII)	1522	54	0.95	139	7155	3+	1874.87	0.011	5.86706	0.9994	K.ATEDEGSEQKIPEATNR.R
23	1	sp|P01008|ANT3_HUMAN	52602.4	0.625	SERPINC1	Antithrombin-III (short name: ATIII)	1522	54	0.95	139	7288	3+	1874.87	0.01	5.3337	0.7055	K.ATEDEGSEQKIPEATNR.R
23	1	sp|P01008|ANT3_HUMAN	52602.4	0.625	SERPINC1	Antithrombin-III (short name: ATIII)	1522	54	0.95	139	7424	3+	1874.87	0.011	5.86706	0.9846	K.ATEDEGSEQKIPEATNR.R
23	1	sp|P01008|ANT3_HUMAN	52602.4	0.625	SERPINC1	Antithrombin-III (short name: ATIII)	1522	54	0.95	139	9183	2+	1126.66	0.008	7.10065	0.9997	K.SKLPGIVAEGR.D
23	1	sp|P01008|ANT3_HUMAN	52602.4	0.625	SERPINC1	Antithrombin-III (short name: ATIII)	1522	54	0.95	139	10049	2+	911.531	0.005	5.48528	0.9999	K.LPGIVAEGR.D
23	1	sp|P01008|ANT3_HUMAN	52602.4	0.625	SERPINC1	Antithrombin-III (short name: ATIII)	1522	54	0.95	139	10186	2+	911.531	0.002	2.19411	0.9999	K.LPGIVAEGR.D
23	1	sp|P01008|ANT3_HUMAN	52602.4	0.625	SERPINC1	Antithrombin-III (short name: ATIII)	1522	54	0.95	139	11708	2+	1458.66	0.003	2.05668	0.6114	R.DIPM"NPM"C'IYR.S	1.25771e+06	3313692
23	1	sp|P01008|ANT3_HUMAN	52602.4	0.625	SERPINC1	Antithrombin-III (short name: ATIII)	1522	54	0.95	139	12006	3+	1309.61	0.008	6.10871	0.9872	R.DDLYVSDAFHK.A
23	1	sp|P01008|ANT3_HUMAN	52602.4	0.625	SERPINC1	Antithrombin-III (short name: ATIII)	1522	54	0.95	139	13372	3+	1528.74	0.011	7.19545	0.6787	R.FATTFYQHLADSK.N
23	1	sp|P01008|ANT3_HUMAN	52602.4	0.625	SERPINC1	Antithrombin-III (short name: ATIII)	1522	54	0.95	139	13384	2+	1528.74	0.006	3.92479	0.9999	R.FATTFYQHLADSK.N
23	1	sp|P01008|ANT3_HUMAN	52602.4	0.625	SERPINC1	Antithrombin-III (short name: ATIII)	1522	54	0.95	139	14071	2+	1442.67	0.003	2.07948	0.6273	R.DIPMNPM"C'IYR.S	11446076	34231920
23	1	sp|P01008|ANT3_HUMAN	52602.4	0.625	SERPINC1	Antithrombin-III (short name: ATIII)	1522	54	0.95	139	15269	2+	1442.67	0.001	0.693161	0.8947	R.DIPMNPM"C'IYR.S	63000.5	180068
23	1	sp|P01008|ANT3_HUMAN	52602.4	0.625	SERPINC1	Antithrombin-III (short name: ATIII)	1522	54	0.95	139	16525	2+	1426.67	0	0	0.6893	R.DIPMNPMC'IYR.S	9905534	26151948
23	1	sp|P01008|ANT3_HUMAN	52602.4	0.625	SERPINC1	Antithrombin-III (short name: ATIII)	1522	54	0.95	139	16657	2+	1426.67	0	0	0.9916	R.DIPMNPMC'IYR.S	8413221	22085360
23	1	sp|P01008|ANT3_HUMAN	52602.4	0.625	SERPINC1	Antithrombin-III (short name: ATIII)	1522	54	0.95	139	7064	3+	1874.87	0.012	6.40043	0.9897	K.ATEDEGSEQKIPEATNR.R
23	1	sp|P01008|ANT3_HUMAN	52602.4	0.625	SERPINC1	Antithrombin-III (short name: ATIII)	1522	54	0.95	139	10010	2+	911.531	0.005	5.48528	0.999	K.LPGIVAEGR.D
23	1	sp|P01008|ANT3_HUMAN	52602.4	0.625	SERPINC1	Antithrombin-III (short name: ATIII)	1522	54	0.95	139	12009	3+	1309.61	0.009	6.8723	0.9307	R.DDLYVSDAFHK.A
23	1	sp|P01008|ANT3_HUMAN	52602.4	0.625	SERPINC1	Antithrombin-III (short name: ATIII)	1522	54	0.95	139	12122	2+	1309.61	0.006	4.58153	0.9127	R.DDLYVSDAFHK.A
23	1	sp|P01008|ANT3_HUMAN	52602.4	0.625	SERPINC1	Antithrombin-III (short name: ATIII)	1522	54	0.95	139	13311	2+	1528.74	0.013	8.50372	1	R.FATTFYQHLADSK.N
23	1	sp|P01008|ANT3_HUMAN	52602.4	0.625	SERPINC1	Antithrombin-III (short name: ATIII)	1522	54	0.95	139	16675	2+	1430.79	0.01	6.98915	0.9999	R.VAEGTQVLELPFK.G
23	1	sp|P01008|ANT3_HUMAN	52602.4	0.625	SERPINC1	Antithrombin-III (short name: ATIII)	1522	54	0.95	139	16757	3+	1668.92	0.012	7.19026	0.9441	K.GDDITMVLILPKPEK.S
23	1	sp|P01008|ANT3_HUMAN	52602.4	0.625	SERPINC1	Antithrombin-III (short name: ATIII)	1522	54	0.95	139	20230	2+	1848.9	0.014	7.57205	0.9912	K.EQLQDMGLVDLFSPEK.S
23	1	sp|P01008|ANT3_HUMAN	52602.4	0.625	SERPINC1	Antithrombin-III (short name: ATIII)	1522	54	0.95	139	7083	2+	1874.87	0.01	5.33369	0.9921	K.ATEDEGSEQKIPEATNR.R
23	1	sp|P01008|ANT3_HUMAN	52602.4	0.625	SERPINC1	Antithrombin-III (short name: ATIII)	1522	54	0.95	139	7113	2+	839.414	0.006	7.14784	0.8461	K.FDTISEK.T
23	1	sp|P01008|ANT3_HUMAN	52602.4	0.625	SERPINC1	Antithrombin-III (short name: ATIII)	1522	54	0.95	139	7136	3+	1874.87	0.012	6.40043	0.9981	K.ATEDEGSEQKIPEATNR.R
23	1	sp|P01008|ANT3_HUMAN	52602.4	0.625	SERPINC1	Antithrombin-III (short name: ATIII)	1522	54	0.95	139	9315	2+	1126.66	0.007	6.21307	0.9999	K.SKLPGIVAEGR.D
23	1	sp|P01008|ANT3_HUMAN	52602.4	0.625	SERPINC1	Antithrombin-III (short name: ATIII)	1522	54	0.95	139	10085	2+	911.531	0.006	6.58233	1	K.LPGIVAEGR.D
23	1	sp|P01008|ANT3_HUMAN	52602.4	0.625	SERPINC1	Antithrombin-III (short name: ATIII)	1522	54	0.95	139	10215	2+	911.531	0.003	3.29117	1	K.LPGIVAEGR.D
23	1	sp|P01008|ANT3_HUMAN	52602.4	0.625	SERPINC1	Antithrombin-III (short name: ATIII)	1522	54	0.95	139	12316	2+	1309.61	0.007	5.34512	1	R.DDLYVSDAFHK.A
23	1	sp|P01008|ANT3_HUMAN	52602.4	0.625	SERPINC1	Antithrombin-III (short name: ATIII)	1522	54	0.95	139	13550	2+	1528.74	0.008	5.23306	1	R.FATTFYQHLADSK.N
23	1	sp|P01008|ANT3_HUMAN	52602.4	0.625	SERPINC1	Antithrombin-III (short name: ATIII)	1522	54	0.95	139	4740	2+	804.448	-0.005	6.21545	0.6719	R.VANPC'VK.-	3.19304e+06	20308214
23	1	sp|P01008|ANT3_HUMAN	52602.4	0.625	SERPINC1	Antithrombin-III (short name: ATIII)	1522	54	0.95	139	4872	2+	804.448	-0.005	6.21545	0.6265	R.VANPC'VK.-	741871	3.94648e+06
23	1	sp|P01008|ANT3_HUMAN	52602.4	0.625	SERPINC1	Antithrombin-III (short name: ATIII)	1522	54	0.95	139	6940	2+	839.414	0.003	3.57392	0.6236	K.FDTISEK.T
23	1	sp|P01008|ANT3_HUMAN	52602.4	0.625	SERPINC1	Antithrombin-III (short name: ATIII)	1522	54	0.95	139	6965	3+	1874.87	0.01	5.3337	0.9989	K.ATEDEGSEQKIPEATNR.R
23	1	sp|P01008|ANT3_HUMAN	52602.4	0.625	SERPINC1	Antithrombin-III (short name: ATIII)	1522	54	0.95	139	6997	2+	1874.87	0.007	3.73359	0.9781	K.ATEDEGSEQKIPEATNR.R
23	1	sp|P01008|ANT3_HUMAN	52602.4	0.625	SERPINC1	Antithrombin-III (short name: ATIII)	1522	54	0.95	139	10074	2+	911.531	0.005	5.48528	0.9999	K.LPGIVAEGR.D
23	1	sp|P01008|ANT3_HUMAN	52602.4	0.625	SERPINC1	Antithrombin-III (short name: ATIII)	1522	54	0.95	139	11344	2+	908.472	0	0	0.8969	R.IEDGFSLK.E
23	1	sp|P01008|ANT3_HUMAN	52602.4	0.625	SERPINC1	Antithrombin-III (short name: ATIII)	1522	54	0.95	139	13475	2+	1528.74	0.011	7.19545	0.9999	R.FATTFYQHLADSK.N
23	1	sp|P01008|ANT3_HUMAN	52602.4	0.625	SERPINC1	Antithrombin-III (short name: ATIII)	1522	54	0.95	139	15832	2+	1232.73	0.008	6.48968	0.9822	K.ANRPFLVFIR.E
[truncated: 68,111 more rows]

## Sheet: PCa8_AAL
Group	Prob	Protein	SequenceMass	AACoverage	BestGeneName	Description	Total Filtered Peptides	Unique Filtered Peptides	H2L Mean	Ratio Peps	Scan	Z	CalcMHPlus	dMass	FdMass (ppm)	PepProphet	Peptide	Light Area	Heavy Area
1	1	CONTAM|P00761	24409.5	0.251		SWISS-PROT:P00761|TRYP_PIG Trypsin - Sus scrofa (Pig).	471	5			7438	2+	1045.56	0.007	6.69495	0.9997	K.LSSPATLNSR.V
1	1	CONTAM|P00761	24409.5	0.251		SWISS-PROT:P00761|TRYP_PIG Trypsin - Sus scrofa (Pig).	471	5			7692	2+	1045.56	0.007	6.69495	0.9999	K.LSSPATLNSR.V
1	1	CONTAM|P00761	24409.5	0.251		SWISS-PROT:P00761|TRYP_PIG Trypsin - Sus scrofa (Pig).	471	5			7820	2+	1045.56	0.008	7.65138	1	K.LSSPATLNSR.V
1	1	CONTAM|P00761	24409.5	0.251		SWISS-PROT:P00761|TRYP_PIG Trypsin - Sus scrofa (Pig).	471	5			7884	2+	842.509	0.006	7.12158	0.9109	R.VATVSLPR.S
1	1	CONTAM|P00761	24409.5	0.251		SWISS-PROT:P00761|TRYP_PIG Trypsin - Sus scrofa (Pig).	471	5			8073	2+	1045.56	0.007	6.69495	0.9292	K.LSSPATLNSR.V
1	1	CONTAM|P00761	24409.5	0.251		SWISS-PROT:P00761|TRYP_PIG Trypsin - Sus scrofa (Pig).	471	5			9141	2+	842.509	0.007	8.30851	0.6926	R.VATVSLPR.S
1	1	CONTAM|P00761	24409.5	0.251		SWISS-PROT:P00761|TRYP_PIG Trypsin - Sus scrofa (Pig).	471	5			9231	2+	1045.56	0.007	6.69495	0.6428	K.LSSPATLNSR.V
1	1	CONTAM|P00761	24409.5	0.251		SWISS-PROT:P00761|TRYP_PIG Trypsin - Sus scrofa (Pig).	471	5			9261	2+	842.509	0.006	7.12158	0.9666	R.VATVSLPR.S
1	1	CONTAM|P00761	24409.5	0.251		SWISS-PROT:P00761|TRYP_PIG Trypsin - Sus scrofa (Pig).	471	5			9382	2+	842.509	0.006	7.12158	0.9729	R.VATVSLPR.S
1	1	CONTAM|P00761	24409.5	0.251		SWISS-PROT:P00761|TRYP_PIG Trypsin - Sus scrofa (Pig).	471	5			9500	2+	842.509	0.007	8.30851	0.978	R.VATVSLPR.S
1	1	CONTAM|P00761	24409.5	0.251		SWISS-PROT:P00761|TRYP_PIG Trypsin - Sus scrofa (Pig).	471	5			9621	2+	842.509	0.006	7.12158	0.9873	R.VATVSLPR.S
1	1	CONTAM|P00761	24409.5	0.251		SWISS-PROT:P00761|TRYP_PIG Trypsin - Sus scrofa (Pig).	471	5			9742	2+	842.509	0.006	7.12158	0.9745	R.VATVSLPR.S
1	1	CONTAM|P00761	24409.5	0.251		SWISS-PROT:P00761|TRYP_PIG Trypsin - Sus scrofa (Pig).	471	5			9870	2+	842.509	0.006	7.12158	0.9806	R.VATVSLPR.S
1	1	CONTAM|P00761	24409.5	0.251		SWISS-PROT:P00761|TRYP_PIG Trypsin - Sus scrofa (Pig).	471	5			9998	2+	842.509	0.006	7.12158	0.9356	R.VATVSLPR.S
1	1	CONTAM|P00761	24409.5	0.251		SWISS-PROT:P00761|TRYP_PIG Trypsin - Sus scrofa (Pig).	471	5			10129	2+	842.509	0.006	7.12158	0.9815	R.VATVSLPR.S
1	1	CONTAM|P00761	24409.5	0.251		SWISS-PROT:P00761|TRYP_PIG Trypsin - Sus scrofa (Pig).	471	5			10260	2+	842.509	0.006	7.12158	0.9967	R.VATVSLPR.S
1	1	CONTAM|P00761	24409.5	0.251		SWISS-PROT:P00761|TRYP_PIG Trypsin - Sus scrofa (Pig).	471	5			10392	2+	842.509	0.005	5.93465	0.9229	R.VATVSLPR.S
1	1	CONTAM|P00761	24409.5	0.251		SWISS-PROT:P00761|TRYP_PIG Trypsin - Sus scrofa (Pig).	471	5			10524	2+	842.509	0.005	5.93465	0.8771	R.VATVSLPR.S
1	1	CONTAM|P00761	24409.5	0.251		SWISS-PROT:P00761|TRYP_PIG Trypsin - Sus scrofa (Pig).	471	5			10656	2+	842.509	0.005	5.93465	0.9833	R.VATVSLPR.S
1	1	CONTAM|P00761	24409.5	0.251		SWISS-PROT:P00761|TRYP_PIG Trypsin - Sus scrofa (Pig).	471	5			10783	2+	842.509	0.006	7.12158	0.9017	R.VATVSLPR.S
1	1	CONTAM|P00761	24409.5	0.251		SWISS-PROT:P00761|TRYP_PIG Trypsin - Sus scrofa (Pig).	471	5			11047	2+	842.509	0.005	5.93465	0.64	R.VATVSLPR.S
1	1	CONTAM|P00761	24409.5	0.251		SWISS-PROT:P00761|TRYP_PIG Trypsin - Sus scrofa (Pig).	471	5			11306	2+	842.509	0.005	5.93465	0.8723	R.VATVSLPR.S
1	1	CONTAM|P00761	24409.5	0.251		SWISS-PROT:P00761|TRYP_PIG Trypsin - Sus scrofa (Pig).	471	5			11435	2+	842.509	0.006	7.12158	0.92	R.VATVSLPR.S
1	1	CONTAM|P00761	24409.5	0.251		SWISS-PROT:P00761|TRYP_PIG Trypsin - Sus scrofa (Pig).	471	5			11569	2+	842.509	0.006	7.12158	0.6434	R.VATVSLPR.S
1	1	CONTAM|P00761	24409.5	0.251		SWISS-PROT:P00761|TRYP_PIG Trypsin - Sus scrofa (Pig).	471	5			11960	2+	842.509	0.005	5.93465	0.8912	R.VATVSLPR.S
1	1	CONTAM|P00761	24409.5	0.251		SWISS-PROT:P00761|TRYP_PIG Trypsin - Sus scrofa (Pig).	471	5			12305	2+	842.509	0.006	7.12158	0.9954	R.VATVSLPR.S
1	1	CONTAM|P00761	24409.5	0.251		SWISS-PROT:P00761|TRYP_PIG Trypsin - Sus scrofa (Pig).	471	5			13033	2+	842.509	0.007	8.30851	0.955	R.VATVSLPR.S
1	1	CONTAM|P00761	24409.5	0.251		SWISS-PROT:P00761|TRYP_PIG Trypsin - Sus scrofa (Pig).	471	5			14963	2+	2211.1	0.01	4.52263	0.9851	R.LGEHNIDVLEGNEQFINAAK.I
1	1	CONTAM|P00761	24409.5	0.251		SWISS-PROT:P00761|TRYP_PIG Trypsin - Sus scrofa (Pig).	471	5			15015	3+	2211.1	0.022	9.94978	1	R.LGEHNIDVLEGNEQFINAAK.I
1	1	CONTAM|P00761	24409.5	0.251		SWISS-PROT:P00761|TRYP_PIG Trypsin - Sus scrofa (Pig).	471	5			15087	2+	2211.1	0.014	6.33168	0.9984	R.LGEHNIDVLEGNEQFINAAK.I
1	1	CONTAM|P00761	24409.5	0.251		SWISS-PROT:P00761|TRYP_PIG Trypsin - Sus scrofa (Pig).	471	5			15142	3+	2211.1	0.019	8.59299	1	R.LGEHNIDVLEGNEQFINAAK.I
1	1	CONTAM|P00761	24409.5	0.251		SWISS-PROT:P00761|TRYP_PIG Trypsin - Sus scrofa (Pig).	471	5			15262	3+	2211.1	1.004	1.80905	0.9986	R.LGEHNIDVLEGNEQFINAAK.I
1	1	CONTAM|P00761	24409.5	0.251		SWISS-PROT:P00761|TRYP_PIG Trypsin - Sus scrofa (Pig).	471	5			15635	3+	2211.1	0.017	7.68847	0.9991	R.LGEHNIDVLEGNEQFINAAK.I
1	1	CONTAM|P00761	24409.5	0.251		SWISS-PROT:P00761|TRYP_PIG Trypsin - Sus scrofa (Pig).	471	5			16250	3+	2299.18	0.018	7.8289	0.9943	K.IITHPNFNGNTLDNDIM"LIK.L
1	1	CONTAM|P00761	24409.5	0.251		SWISS-PROT:P00761|TRYP_PIG Trypsin - Sus scrofa (Pig).	471	5			16378	3+	2299.18	0.02	8.69877	0.9987	K.IITHPNFNGNTLDNDIM"LIK.L
1	1	CONTAM|P00761	24409.5	0.251		SWISS-PROT:P00761|TRYP_PIG Trypsin - Sus scrofa (Pig).	471	5			16976	3+	2283.18	0.018	7.88374	0.9999	K.IITHPNFNGNTLDNDIMLIK.L
1	1	CONTAM|P00761	24409.5	0.251		SWISS-PROT:P00761|TRYP_PIG Trypsin - Sus scrofa (Pig).	471	5			17001	2+	2283.18	1.021	9.1977	0.9992	K.IITHPNFNGNTLDNDIMLIK.L
1	1	CONTAM|P00761	24409.5	0.251		SWISS-PROT:P00761|TRYP_PIG Trypsin - Sus scrofa (Pig).	471	5			17097	3+	2283.18	0.018	7.88374	0.9966	K.IITHPNFNGNTLDNDIMLIK.L
1	1	CONTAM|P00761	24409.5	0.251		SWISS-PROT:P00761|TRYP_PIG Trypsin - Sus scrofa (Pig).	471	5			7324	2+	1045.56	-0.018	17.2156	0.9914	K.LSSPATLNSR.V
1	1	CONTAM|P00761	24409.5	0.251		SWISS-PROT:P00761|TRYP_PIG Trypsin - Sus scrofa (Pig).	471	5			7566	2+	1045.56	0.004	3.82569	0.9998	K.LSSPATLNSR.V
1	1	CONTAM|P00761	24409.5	0.251		SWISS-PROT:P00761|TRYP_PIG Trypsin - Sus scrofa (Pig).	471	5			7696	2+	1045.56	0.006	5.73853	1	K.LSSPATLNSR.V
1	1	CONTAM|P00761	24409.5	0.251		SWISS-PROT:P00761|TRYP_PIG Trypsin - Sus scrofa (Pig).	471	5			9236	2+	842.509	0.005	5.93465	0.9742	R.VATVSLPR.S
1	1	CONTAM|P00761	24409.5	0.251		SWISS-PROT:P00761|TRYP_PIG Trypsin - Sus scrofa (Pig).	471	5			9368	2+	842.509	0.016	18.9909	0.9778	R.VATVSLPR.S
1	1	CONTAM|P00761	24409.5	0.251		SWISS-PROT:P00761|TRYP_PIG Trypsin - Sus scrofa (Pig).	471	5			9501	2+	842.509	0.005	5.93465	0.9643	R.VATVSLPR.S
1	1	CONTAM|P00761	24409.5	0.251		SWISS-PROT:P00761|TRYP_PIG Trypsin - Sus scrofa (Pig).	471	5			9634	2+	842.509	0.006	7.12158	0.9325	R.VATVSLPR.S
1	1	CONTAM|P00761	24409.5	0.251		SWISS-PROT:P00761|TRYP_PIG Trypsin - Sus scrofa (Pig).	471	5			9766	2+	842.509	0.005	5.93465	0.9932	R.VATVSLPR.S
1	1	CONTAM|P00761	24409.5	0.251		SWISS-PROT:P00761|TRYP_PIG Trypsin - Sus scrofa (Pig).	471	5			9900	2+	842.509	0.004	4.74772	0.9946	R.VATVSLPR.S
1	1	CONTAM|P00761	24409.5	0.251		SWISS-PROT:P00761|TRYP_PIG Trypsin - Sus scrofa (Pig).	471	5			10029	2+	842.509	0.005	5.93465	0.6258	R.VATVSLPR.S
1	1	CONTAM|P00761	24409.5	0.251		SWISS-PROT:P00761|TRYP_PIG Trypsin - Sus scrofa (Pig).	471	5			14743	3+	2211.1	0.015	6.78394	0.9813	R.LGEHNIDVLEGNEQFINAAK.I
1	1	CONTAM|P00761	24409.5	0.251		SWISS-PROT:P00761|TRYP_PIG Trypsin - Sus scrofa (Pig).	471	5			14870	3+	2211.1	0.997	1.35679	0.942	R.LGEHNIDVLEGNEQFINAAK.I
1	1	CONTAM|P00761	24409.5	0.251		SWISS-PROT:P00761|TRYP_PIG Trypsin - Sus scrofa (Pig).	471	5			15133	2+	2211.1	0.012	5.42715	1	R.LGEHNIDVLEGNEQFINAAK.I
1	1	CONTAM|P00761	24409.5	0.251		SWISS-PROT:P00761|TRYP_PIG Trypsin - Sus scrofa (Pig).	471	5			15220	3+	2211.1	0.017	7.68847	1	R.LGEHNIDVLEGNEQFINAAK.I
1	1	CONTAM|P00761	24409.5	0.251		SWISS-PROT:P00761|TRYP_PIG Trypsin - Sus scrofa (Pig).	471	5			15264	2+	2211.1	0.015	6.78394	1	R.LGEHNIDVLEGNEQFINAAK.I
1	1	CONTAM|P00761	24409.5	0.251		SWISS-PROT:P00761|TRYP_PIG Trypsin - Sus scrofa (Pig).	471	5			15353	3+	2211.1	1.031	14.0201	1	R.LGEHNIDVLEGNEQFINAAK.I
1	1	CONTAM|P00761	24409.5	0.251		SWISS-PROT:P00761|TRYP_PIG Trypsin - Sus scrofa (Pig).	471	5			15488	3+	2211.1	1.002	0.904526	0.9992	R.LGEHNIDVLEGNEQFINAAK.I
1	1	CONTAM|P00761	24409.5	0.251		SWISS-PROT:P00761|TRYP_PIG Trypsin - Sus scrofa (Pig).	471	5			15765	3+	2211.1	0.015	6.78394	0.9885	R.LGEHNIDVLEGNEQFINAAK.I
1	1	CONTAM|P00761	24409.5	0.251		SWISS-PROT:P00761|TRYP_PIG Trypsin - Sus scrofa (Pig).	471	5			15905	3+	2211.1	0.018	8.14073	0.9999	R.LGEHNIDVLEGNEQFINAAK.I
1	1	CONTAM|P00761	24409.5	0.251		SWISS-PROT:P00761|TRYP_PIG Trypsin - Sus scrofa (Pig).	471	5			16150	2+	2211.1	0.997	1.35679	0.7957	R.LGEHNIDVLEGNEQFINAAK.I
1	1	CONTAM|P00761	24409.5	0.251		SWISS-PROT:P00761|TRYP_PIG Trypsin - Sus scrofa (Pig).	471	5			17046	3+	2299.18	0.999	0.434939	0.9775	K.IITHPNFNGNTLDNDIM"LIK.L
1	1	CONTAM|P00761	24409.5	0.251		SWISS-PROT:P00761|TRYP_PIG Trypsin - Sus scrofa (Pig).	471	5			17211	3+	2283.18	0.016	7.00777	0.9999	K.IITHPNFNGNTLDNDIMLIK.L
1	1	CONTAM|P00761	24409.5	0.251		SWISS-PROT:P00761|TRYP_PIG Trypsin - Sus scrofa (Pig).	471	5			17230	2+	2283.18	0.016	7.00777	0.9988	K.IITHPNFNGNTLDNDIMLIK.L
1	1	CONTAM|P00761	24409.5	0.251		SWISS-PROT:P00761|TRYP_PIG Trypsin - Sus scrofa (Pig).	471	5			17345	3+	2283.18	0.014	6.1318	0.9975	K.IITHPNFNGNTLDNDIMLIK.L
1	1	CONTAM|P00761	24409.5	0.251		SWISS-PROT:P00761|TRYP_PIG Trypsin - Sus scrofa (Pig).	471	5			17380	2+	2299.18	-1.965	15.2229	0.8549	K.IITHPNFNGNTLDNDIM"LIK.L
1	1	CONTAM|P00761	24409.5	0.251		SWISS-PROT:P00761|TRYP_PIG Trypsin - Sus scrofa (Pig).	471	5			17740	3+	2283.18	1.002	0.875971	0.9794	K.IITHPNFNGNTLDNDIMLIK.L
1	1	CONTAM|P00761	24409.5	0.251		SWISS-PROT:P00761|TRYP_PIG Trypsin - Sus scrofa (Pig).	471	5			7247	2+	1045.56	-0.019	18.172	0.9968	K.LSSPATLNSR.V
1	1	CONTAM|P00761	24409.5	0.251		SWISS-PROT:P00761|TRYP_PIG Trypsin - Sus scrofa (Pig).	471	5			7520	2+	1045.56	0.005	4.78211	0.9986	K.LSSPATLNSR.V
1	1	CONTAM|P00761	24409.5	0.251		SWISS-PROT:P00761|TRYP_PIG Trypsin - Sus scrofa (Pig).	471	5			7652	2+	1045.56	0.007	6.69495	1	K.LSSPATLNSR.V
1	1	CONTAM|P00761	24409.5	0.251		SWISS-PROT:P00761|TRYP_PIG Trypsin - Sus scrofa (Pig).	471	5			9104	2+	842.509	0.006	7.12158	0.9723	R.VATVSLPR.S
1	1	CONTAM|P00761	24409.5	0.251		SWISS-PROT:P00761|TRYP_PIG Trypsin - Sus scrofa (Pig).	471	5			9236	2+	842.509	0.007	8.30851	0.9734	R.VATVSLPR.S
1	1	CONTAM|P00761	24409.5	0.251		SWISS-PROT:P00761|TRYP_PIG Trypsin - Sus scrofa (Pig).	471	5			9368	2+	842.509	0.009	10.6824	0.9272	R.VATVSLPR.S
1	1	CONTAM|P00761	24409.5	0.251		SWISS-PROT:P00761|TRYP_PIG Trypsin - Sus scrofa (Pig).	471	5			9500	2+	842.509	0.005	5.93465	0.9961	R.VATVSLPR.S
1	1	CONTAM|P00761	24409.5	0.251		SWISS-PROT:P00761|TRYP_PIG Trypsin - Sus scrofa (Pig).	471	5			9633	2+	842.509	0.006	7.12158	0.9922	R.VATVSLPR.S
1	1	CONTAM|P00761	24409.5	0.251		SWISS-PROT:P00761|TRYP_PIG Trypsin - Sus scrofa (Pig).	471	5			10163	2+	842.509	0.005	5.93465	0.9127	R.VATVSLPR.S
1	1	CONTAM|P00761	24409.5	0.251		SWISS-PROT:P00761|TRYP_PIG Trypsin - Sus scrofa (Pig).	471	5			10427	2+	842.509	0.006	7.12158	0.7992	R.VATVSLPR.S
1	1	CONTAM|P00761	24409.5	0.251		SWISS-PROT:P00761|TRYP_PIG Trypsin - Sus scrofa (Pig).	471	5			14675	3+	2211.1	0.012	5.42715	0.985	R.LGEHNIDVLEGNEQFINAAK.I
1	1	CONTAM|P00761	24409.5	0.251		SWISS-PROT:P00761|TRYP_PIG Trypsin - Sus scrofa (Pig).	471	5			14720	2+	2211.1	0.998	0.904526	0.8357	R.LGEHNIDVLEGNEQFINAAK.I
1	1	CONTAM|P00761	24409.5	0.251		SWISS-PROT:P00761|TRYP_PIG Trypsin - Sus scrofa (Pig).	471	5			14802	3+	2211.1	1	0	0.9183	R.LGEHNIDVLEGNEQFINAAK.I
1	1	CONTAM|P00761	24409.5	0.251		SWISS-PROT:P00761|TRYP_PIG Trypsin - Sus scrofa (Pig).	471	5			15077	2+	2211.1	0.015	6.78394	1	R.LGEHNIDVLEGNEQFINAAK.I
1	1	CONTAM|P00761	24409.5	0.251		SWISS-PROT:P00761|TRYP_PIG Trypsin - Sus scrofa (Pig).	471	5			15176	3+	2211.1	0.02	9.04526	0.9999	R.LGEHNIDVLEGNEQFINAAK.I
1	1	CONTAM|P00761	24409.5	0.251		SWISS-PROT:P00761|TRYP_PIG Trypsin - Sus scrofa (Pig).	471	5			15210	2+	2211.1	0.014	6.33168	1	R.LGEHNIDVLEGNEQFINAAK.I
1	1	CONTAM|P00761	24409.5	0.251		SWISS-PROT:P00761|TRYP_PIG Trypsin - Sus scrofa (Pig).	471	5			15310	3+	2211.1	0.017	7.68847	1	R.LGEHNIDVLEGNEQFINAAK.I
1	1	CONTAM|P00761	24409.5	0.251		SWISS-PROT:P00761|TRYP_PIG Trypsin - Sus scrofa (Pig).	471	5			15441	3+	2211.1	1.001	0.452263	0.9985	R.LGEHNIDVLEGNEQFINAAK.I
1	1	CONTAM|P00761	24409.5	0.251		SWISS-PROT:P00761|TRYP_PIG Trypsin - Sus scrofa (Pig).	471	5			15575	3+	2211.1	0.01	4.52263	0.9985	R.LGEHNIDVLEGNEQFINAAK.I
1	1	CONTAM|P00761	24409.5	0.251		SWISS-PROT:P00761|TRYP_PIG Trypsin - Sus scrofa (Pig).	471	5			15710	3+	2211.1	0.016	7.2362	0.9962	R.LGEHNIDVLEGNEQFINAAK.I
1	1	CONTAM|P00761	24409.5	0.251		SWISS-PROT:P00761|TRYP_PIG Trypsin - Sus scrofa (Pig).	471	5			15843	3+	2211.1	0.009	4.07036	0.7077	R.LGEHNIDVLEGNEQFINAAK.I
1	1	CONTAM|P00761	24409.5	0.251		SWISS-PROT:P00761|TRYP_PIG Trypsin - Sus scrofa (Pig).	471	5			15973	3+	2211.1	1.001	0.452263	0.7878	R.LGEHNIDVLEGNEQFINAAK.I
1	1	CONTAM|P00761	24409.5	0.251		SWISS-PROT:P00761|TRYP_PIG Trypsin - Sus scrofa (Pig).	471	5			16103	3+	2211.1	1.001	0.452263	0.9471	R.LGEHNIDVLEGNEQFINAAK.I
1	1	CONTAM|P00761	24409.5	0.251		SWISS-PROT:P00761|TRYP_PIG Trypsin - Sus scrofa (Pig).	471	5			16472	3+	2211.1	0.998	0.904526	0.9936	R.LGEHNIDVLEGNEQFINAAK.I
1	1	CONTAM|P00761	24409.5	0.251		SWISS-PROT:P00761|TRYP_PIG Trypsin - Sus scrofa (Pig).	471	5			16672	3+	2299.18	0.02	8.69877	0.8763	K.IITHPNFNGNTLDNDIM"LIK.L
1	1	CONTAM|P00761	24409.5	0.251		SWISS-PROT:P00761|TRYP_PIG Trypsin - Sus scrofa (Pig).	471	5			17259	2+	2283.18	0.015	6.56978	0.9999	K.IITHPNFNGNTLDNDIMLIK.L
1	1	CONTAM|P00761	24409.5	0.251		SWISS-PROT:P00761|TRYP_PIG Trypsin - Sus scrofa (Pig).	471	5			17321	3+	2283.18	0.014	6.1318	0.9994	K.IITHPNFNGNTLDNDIMLIK.L
1	1	CONTAM|P00761	24409.5	0.251		SWISS-PROT:P00761|TRYP_PIG Trypsin - Sus scrofa (Pig).	471	5			18037	3+	2299.18	0.02	8.69877	0.9369	K.IITHPNFNGNTLDNDIM"LIK.L
1	1	CONTAM|P00761	24409.5	0.251		SWISS-PROT:P00761|TRYP_PIG Trypsin - Sus scrofa (Pig).	471	5			7760	2+	1045.56	0.006	5.73853	0.9773	K.LSSPATLNSR.V
1	1	CONTAM|P00761	24409.5	0.251		SWISS-PROT:P00761|TRYP_PIG Trypsin - Sus scrofa (Pig).	471	5			7889	2+	1045.56	0.007	6.69495	1	K.LSSPATLNSR.V
1	1	CONTAM|P00761	24409.5	0.251		SWISS-PROT:P00761|TRYP_PIG Trypsin - Sus scrofa (Pig).	471	5			9407	2+	842.509	0.006	7.12158	0.9976	R.VATVSLPR.S
1	1	CONTAM|P00761	24409.5	0.251		SWISS-PROT:P00761|TRYP_PIG Trypsin - Sus scrofa (Pig).	471	5			9539	2+	842.509	0.01	11.8693	0.9959	R.VATVSLPR.S
1	1	CONTAM|P00761	24409.5	0.251		SWISS-PROT:P00761|TRYP_PIG Trypsin - Sus scrofa (Pig).	471	5			9671	2+	842.509	0.007	8.30851	0.9666	R.VATVSLPR.S
1	1	CONTAM|P00761	24409.5	0.251		SWISS-PROT:P00761|TRYP_PIG Trypsin - Sus scrofa (Pig).	471	5			9803	2+	842.509	0.006	7.12158	0.9469	R.VATVSLPR.S
1	1	CONTAM|P00761	24409.5	0.251		SWISS-PROT:P00761|TRYP_PIG Trypsin - Sus scrofa (Pig).	471	5			9935	2+	842.509	0.007	8.30851	0.9671	R.VATVSLPR.S
1	1	CONTAM|P00761	24409.5	0.251		SWISS-PROT:P00761|TRYP_PIG Trypsin - Sus scrofa (Pig).	471	5			10068	2+	842.509	0.005	5.93465	0.9982	R.VATVSLPR.S
1	1	CONTAM|P00761	24409.5	0.251		SWISS-PROT:P00761|TRYP_PIG Trypsin - Sus scrofa (Pig).	471	5			10201	2+	842.509	0.006	7.12158	0.9627	R.VATVSLPR.S
1	1	CONTAM|P00761	24409.5	0.251		SWISS-PROT:P00761|TRYP_PIG Trypsin - Sus scrofa (Pig).	471	5			10331	2+	842.509	0.006	7.12158	0.9485	R.VATVSLPR.S
1	1	CONTAM|P00761	24409.5	0.251		SWISS-PROT:P00761|TRYP_PIG Trypsin - Sus scrofa (Pig).	471	5			10464	2+	842.509	0.006	7.12158	0.9353	R.VATVSLPR.S
1	1	CONTAM|P00761	24409.5	0.251		SWISS-PROT:P00761|TRYP_PIG Trypsin - Sus scrofa (Pig).	471	5			10597	2+	842.509	0.006	7.12158	0.739	R.VATVSLPR.S
1	1	CONTAM|P00761	24409.5	0.251		SWISS-PROT:P00761|TRYP_PIG Trypsin - Sus scrofa (Pig).	471	5			10727	2+	842.509	0.006	7.12158	0.895	R.VATVSLPR.S
1	1	CONTAM|P00761	24409.5	0.251		SWISS-PROT:P00761|TRYP_PIG Trypsin - Sus scrofa (Pig).	471	5			11271	2+	842.509	0.925	89.0198	0.9885	R.VATVSLPR.S
1	1	CONTAM|P00761	24409.5	0.251		SWISS-PROT:P00761|TRYP_PIG Trypsin - Sus scrofa (Pig).	471	5			14750	3+	2211.1	0.012	5.42715	1	R.LGEHNIDVLEGNEQFINAAK.I
1	1	CONTAM|P00761	24409.5	0.251		SWISS-PROT:P00761|TRYP_PIG Trypsin - Sus scrofa (Pig).	471	5			14824	2+	2211.1	0.998	0.904526	0.9898	R.LGEHNIDVLEGNEQFINAAK.I
1	1	CONTAM|P00761	24409.5	0.251		SWISS-PROT:P00761|TRYP_PIG Trypsin - Sus scrofa (Pig).	471	5			14874	3+	2211.1	0.999	0.452263	0.9909	R.LGEHNIDVLEGNEQFINAAK.I
1	1	CONTAM|P00761	24409.5	0.251		SWISS-PROT:P00761|TRYP_PIG Trypsin - Sus scrofa (Pig).	471	5			15112	2+	2211.1	0.02	9.04526	1	R.LGEHNIDVLEGNEQFINAAK.I
1	1	CONTAM|P00761	24409.5	0.251		SWISS-PROT:P00761|TRYP_PIG Trypsin - Sus scrofa (Pig).	471	5			15149	3+	2211.1	0.019	8.59299	1	R.LGEHNIDVLEGNEQFINAAK.I
1	1	CONTAM|P00761	24409.5	0.251		SWISS-PROT:P00761|TRYP_PIG Trypsin - Sus scrofa (Pig).	471	5			15237	2+	2211.1	0.016	7.2362	1	R.LGEHNIDVLEGNEQFINAAK.I
1	1	CONTAM|P00761	24409.5	0.251		SWISS-PROT:P00761|TRYP_PIG Trypsin - Sus scrofa (Pig).	471	5			15281	3+	2211.1	0.019	8.59299	1	R.LGEHNIDVLEGNEQFINAAK.I
1	1	CONTAM|P00761	24409.5	0.251		SWISS-PROT:P00761|TRYP_PIG Trypsin - Sus scrofa (Pig).	471	5			15384	2+	2211.1	0.015	6.78394	0.9997	R.LGEHNIDVLEGNEQFINAAK.I
1	1	CONTAM|P00761	24409.5	0.251		SWISS-PROT:P00761|TRYP_PIG Trypsin - Sus scrofa (Pig).	471	5			15413	3+	2211.1	0.021	9.49752	1	R.LGEHNIDVLEGNEQFINAAK.I
1	1	CONTAM|P00761	24409.5	0.251		SWISS-PROT:P00761|TRYP_PIG Trypsin - Sus scrofa (Pig).	471	5			15515	2+	2211.1	1.009	4.07036	0.9949	R.LGEHNIDVLEGNEQFINAAK.I
1	1	CONTAM|P00761	24409.5	0.251		SWISS-PROT:P00761|TRYP_PIG Trypsin - Sus scrofa (Pig).	471	5			15545	3+	2211.1	1.003	1.35679	0.9923	R.LGEHNIDVLEGNEQFINAAK.I
1	1	CONTAM|P00761	24409.5	0.251		SWISS-PROT:P00761|TRYP_PIG Trypsin - Sus scrofa (Pig).	471	5			15679	3+	2211.1	0.014	6.33168	0.9997	R.LGEHNIDVLEGNEQFINAAK.I
1	1	CONTAM|P00761	24409.5	0.251		SWISS-PROT:P00761|TRYP_PIG Trypsin - Sus scrofa (Pig).	471	5			15814	3+	2211.1	0.016	7.2362	0.9993	R.LGEHNIDVLEGNEQFINAAK.I
1	1	CONTAM|P00761	24409.5	0.251		SWISS-PROT:P00761|TRYP_PIG Trypsin - Sus scrofa (Pig).	471	5			15948	3+	2211.1	0.02	9.04526	0.9995	R.LGEHNIDVLEGNEQFINAAK.I
1	1	CONTAM|P00761	24409.5	0.251		SWISS-PROT:P00761|TRYP_PIG Trypsin - Sus scrofa (Pig).	471	5			16142	2+	2211.1	1	0	0.8553	R.LGEHNIDVLEGNEQFINAAK.I
1	1	CONTAM|P00761	24409.5	0.251		SWISS-PROT:P00761|TRYP_PIG Trypsin - Sus scrofa (Pig).	471	5			16207	3+	2211.1	1.004	1.80905	0.9977	R.LGEHNIDVLEGNEQFINAAK.I
1	1	CONTAM|P00761	24409.5	0.251		SWISS-PROT:P00761|TRYP_PIG Trypsin - Sus scrofa (Pig).	471	5			16569	3+	2299.18	0.014	6.08914	0.9996	K.IITHPNFNGNTLDNDIM"LIK.L
1	1	CONTAM|P00761	24409.5	0.251		SWISS-PROT:P00761|TRYP_PIG Trypsin - Sus scrofa (Pig).	471	5			16984	2+	2299.18	1	0	0.9782	K.IITHPNFNGNTLDNDIM"LIK.L
1	1	CONTAM|P00761	24409.5	0.251		SWISS-PROT:P00761|TRYP_PIG Trypsin - Sus scrofa (Pig).	471	5			17305	3+	2283.18	1.015	6.56978	0.9898	K.IITHPNFNGNTLDNDIMLIK.L
1	1	CONTAM|P00761	24409.5	0.251		SWISS-PROT:P00761|TRYP_PIG Trypsin - Sus scrofa (Pig).	471	5			17324	2+	2283.18	0.016	7.00777	1	K.IITHPNFNGNTLDNDIMLIK.L
1	1	CONTAM|P00761	24409.5	0.251		SWISS-PROT:P00761|TRYP_PIG Trypsin - Sus scrofa (Pig).	471	5			17438	3+	2283.18	0.016	7.00777	0.9999	K.IITHPNFNGNTLDNDIMLIK.L
1	1	CONTAM|P00761	24409.5	0.251		SWISS-PROT:P00761|TRYP_PIG Trypsin - Sus scrofa (Pig).	471	5			17496	2+	2299.18	1.038	16.5277	0.9932	K.IITHPNFNGNTLDNDIM"LIK.L
1	1	CONTAM|P00761	24409.5	0.251		SWISS-PROT:P00761|TRYP_PIG Trypsin - Sus scrofa (Pig).	471	5			18275	2+	2299.18	0.008	3.47951	0.669	K.IITHPNFNGNTLDNDIM"LIK.L
1	1	CONTAM|P00761	24409.5	0.251		SWISS-PROT:P00761|TRYP_PIG Trypsin - Sus scrofa (Pig).	471	5			6293	2+	1045.56	0.007	6.69495	1	K.LSSPATLNSR.V
1	1	CONTAM|P00761	24409.5	0.251		SWISS-PROT:P00761|TRYP_PIG Trypsin - Sus scrofa (Pig).	471	5			6400	2+	1045.56	0.007	6.69495	0.9998	K.LSSPATLNSR.V
1	1	CONTAM|P00761	24409.5	0.251		SWISS-PROT:P00761|TRYP_PIG Trypsin - Sus scrofa (Pig).	471	5			6512	2+	1045.56	0.007	6.69495	1	K.LSSPATLNSR.V
1	1	CONTAM|P00761	24409.5	0.251		SWISS-PROT:P00761|TRYP_PIG Trypsin - Sus scrofa (Pig).	471	5			6617	2+	1045.56	0.008	7.65138	1	K.LSSPATLNSR.V
1	1	CONTAM|P00761	24409.5	0.251		SWISS-PROT:P00761|TRYP_PIG Trypsin - Sus scrofa (Pig).	471	5			6709	2+	842.509	0.006	7.12158	0.9583	R.VATVSLPR.S
1	1	CONTAM|P00761	24409.5	0.251		SWISS-PROT:P00761|TRYP_PIG Trypsin - Sus scrofa (Pig).	471	5			7261	2+	1045.56	0.007	6.69495	0.9576	K.LSSPATLNSR.V
1	1	CONTAM|P00761	24409.5	0.251		SWISS-PROT:P00761|TRYP_PIG Trypsin - Sus scrofa (Pig).	471	5			7916	2+	842.509	0.006	7.12158	0.8509	R.VATVSLPR.S
1	1	CONTAM|P00761	24409.5	0.251		SWISS-PROT:P00761|TRYP_PIG Trypsin - Sus scrofa (Pig).	471	5			8030	2+	842.509	0.007	8.30851	0.9723	R.VATVSLPR.S
1	1	CONTAM|P00761	24409.5	0.251		SWISS-PROT:P00761|TRYP_PIG Trypsin - Sus scrofa (Pig).	471	5			8146	2+	842.509	0.006	7.12158	0.9612	R.VATVSLPR.S
1	1	CONTAM|P00761	24409.5	0.251		SWISS-PROT:P00761|TRYP_PIG Trypsin - Sus scrofa (Pig).	471	5			8261	2+	842.509	0.006	7.12158	0.9766	R.VATVSLPR.S
1	1	CONTAM|P00761	24409.5	0.251		SWISS-PROT:P00761|TRYP_PIG Trypsin - Sus scrofa (Pig).	471	5			8372	2+	842.509	0.006	7.12158	0.9186	R.VATVSLPR.S
1	1	CONTAM|P00761	24409.5	0.251		SWISS-PROT:P00761|TRYP_PIG Trypsin - Sus scrofa (Pig).	471	5			8482	2+	842.509	0.006	7.12158	0.9984	R.VATVSLPR.S
1	1	CONTAM|P00761	24409.5	0.251		SWISS-PROT:P00761|TRYP_PIG Trypsin - Sus scrofa (Pig).	471	5			8592	2+	842.509	0.006	7.12158	0.9971	R.VATVSLPR.S
1	1	CONTAM|P00761	24409.5	0.251		SWISS-PROT:P00761|TRYP_PIG Trypsin - Sus scrofa (Pig).	471	5			8707	2+	842.509	0.006	7.12158	0.6933	R.VATVSLPR.S
1	1	CONTAM|P00761	24409.5	0.251		SWISS-PROT:P00761|TRYP_PIG Trypsin - Sus scrofa (Pig).	471	5			8823	2+	842.509	0.005	5.93465	0.9724	R.VATVSLPR.S
1	1	CONTAM|P00761	24409.5	0.251		SWISS-PROT:P00761|TRYP_PIG Trypsin - Sus scrofa (Pig).	471	5			8938	2+	842.509	0.006	7.12158	0.9945	R.VATVSLPR.S
1	1	CONTAM|P00761	24409.5	0.251		SWISS-PROT:P00761|TRYP_PIG Trypsin - Sus scrofa (Pig).	471	5			9051	2+	842.509	0.006	7.12158	0.8514	R.VATVSLPR.S
1	1	CONTAM|P00761	24409.5	0.251		SWISS-PROT:P00761|TRYP_PIG Trypsin - Sus scrofa (Pig).	471	5			9163	2+	842.509	0.006	7.12158	0.9132	R.VATVSLPR.S
1	1	CONTAM|P00761	24409.5	0.251		SWISS-PROT:P00761|TRYP_PIG Trypsin - Sus scrofa (Pig).	471	5			9282	2+	842.509	0.005	5.93465	0.9904	R.VATVSLPR.S
1	1	CONTAM|P00761	24409.5	0.251		SWISS-PROT:P00761|TRYP_PIG Trypsin - Sus scrofa (Pig).	471	5			9395	2+	842.509	0.006	7.12158	0.8623	R.VATVSLPR.S
1	1	CONTAM|P00761	24409.5	0.251		SWISS-PROT:P00761|TRYP_PIG Trypsin - Sus scrofa (Pig).	471	5			9748	2+	842.509	0.006	7.12158	0.8853	R.VATVSLPR.S
1	1	CONTAM|P00761	24409.5	0.251		SWISS-PROT:P00761|TRYP_PIG Trypsin - Sus scrofa (Pig).	471	5			9871	2+	842.509	0.006	7.12158	0.9003	R.VATVSLPR.S
1	1	CONTAM|P00761	24409.5	0.251		SWISS-PROT:P00761|TRYP_PIG Trypsin - Sus scrofa (Pig).	471	5			9995	2+	842.509	0.006	7.12158	0.6865	R.VATVSLPR.S
1	1	CONTAM|P00761	24409.5	0.251		SWISS-PROT:P00761|TRYP_PIG Trypsin - Sus scrofa (Pig).	471	5			10114	2+	842.509	0.006	7.12158	0.957	R.VATVSLPR.S
1	1	CONTAM|P00761	24409.5	0.251		SWISS-PROT:P00761|TRYP_PIG Trypsin - Sus scrofa (Pig).	471	5			10373	2+	842.509	0.007	8.30851	0.9921	R.VATVSLPR.S
1	1	CONTAM|P00761	24409.5	0.251		SWISS-PROT:P00761|TRYP_PIG Trypsin - Sus scrofa (Pig).	471	5			10494	2+	842.509	0.005	5.93465	0.9966	R.VATVSLPR.S
1	1	CONTAM|P00761	24409.5	0.251		SWISS-PROT:P00761|TRYP_PIG Trypsin - Sus scrofa (Pig).	471	5			10735	2+	842.509	0.006	7.12158	0.8526	R.VATVSLPR.S
1	1	CONTAM|P00761	24409.5	0.251		SWISS-PROT:P00761|TRYP_PIG Trypsin - Sus scrofa (Pig).	471	5			11255	2+	842.509	0.004	4.74772	0.8309	R.VATVSLPR.S
1	1	CONTAM|P00761	24409.5	0.251		SWISS-PROT:P00761|TRYP_PIG Trypsin - Sus scrofa (Pig).	471	5			11386	2+	842.509	0.005	5.93465	0.9614	R.VATVSLPR.S
1	1	CONTAM|P00761	24409.5	0.251		SWISS-PROT:P00761|TRYP_PIG Trypsin - Sus scrofa (Pig).	471	5			12071	2+	842.509	0.006	7.12158	0.8841	R.VATVSLPR.S
1	1	CONTAM|P00761	24409.5	0.251		SWISS-PROT:P00761|TRYP_PIG Trypsin - Sus scrofa (Pig).	471	5			13021	3+	2211.1	0.018	8.14073	0.9801	R.LGEHNIDVLEGNEQFINAAK.I
1	1	CONTAM|P00761	24409.5	0.251		SWISS-PROT:P00761|TRYP_PIG Trypsin - Sus scrofa (Pig).	471	5			13148	3+	2211.1	1	0	0.943	R.LGEHNIDVLEGNEQFINAAK.I
1	1	CONTAM|P00761	24409.5	0.251		SWISS-PROT:P00761|TRYP_PIG Trypsin - Sus scrofa (Pig).	471	5			13464	2+	2211.1	0.013	5.87942	1	R.LGEHNIDVLEGNEQFINAAK.I
1	1	CONTAM|P00761	24409.5	0.251		SWISS-PROT:P00761|TRYP_PIG Trypsin - Sus scrofa (Pig).	471	5			13541	3+	2211.1	0.02	9.04526	1	R.LGEHNIDVLEGNEQFINAAK.I
1	1	CONTAM|P00761	24409.5	0.251		SWISS-PROT:P00761|TRYP_PIG Trypsin - Sus scrofa (Pig).	471	5			13595	2+	2211.1	0.015	6.78394	0.9997	R.LGEHNIDVLEGNEQFINAAK.I
1	1	CONTAM|P00761	24409.5	0.251		SWISS-PROT:P00761|TRYP_PIG Trypsin - Sus scrofa (Pig).	471	5			13673	3+	2211.1	0.017	7.68847	0.9999	R.LGEHNIDVLEGNEQFINAAK.I
1	1	CONTAM|P00761	24409.5	0.251		SWISS-PROT:P00761|TRYP_PIG Trypsin - Sus scrofa (Pig).	471	5			13803	3+	2211.1	1.002	0.904526	0.9133	R.LGEHNIDVLEGNEQFINAAK.I
1	1	CONTAM|P00761	24409.5	0.251		SWISS-PROT:P00761|TRYP_PIG Trypsin - Sus scrofa (Pig).	471	5			14191	3+	2211.1	0.018	8.14073	0.8655	R.LGEHNIDVLEGNEQFINAAK.I
1	1	CONTAM|P00761	24409.5	0.251		SWISS-PROT:P00761|TRYP_PIG Trypsin - Sus scrofa (Pig).	471	5			14313	3+	2211.1	0.015	6.78394	0.9909	R.LGEHNIDVLEGNEQFINAAK.I
1	1	CONTAM|P00761	24409.5	0.251		SWISS-PROT:P00761|TRYP_PIG Trypsin - Sus scrofa (Pig).	471	5			14430	3+	2211.1	1	0	0.9746	R.LGEHNIDVLEGNEQFINAAK.I
1	1	CONTAM|P00761	24409.5	0.251		SWISS-PROT:P00761|TRYP_PIG Trypsin - Sus scrofa (Pig).	471	5			14815	3+	2299.18	0.015	6.52408	0.9999	K.IITHPNFNGNTLDNDIM"LIK.L
1	1	CONTAM|P00761	24409.5	0.251		SWISS-PROT:P00761|TRYP_PIG Trypsin - Sus scrofa (Pig).	471	5			14853	2+	2299.18	0.012	5.21926	0.9122	K.IITHPNFNGNTLDNDIM"LIK.L
1	1	CONTAM|P00761	24409.5	0.251		SWISS-PROT:P00761|TRYP_PIG Trypsin - Sus scrofa (Pig).	471	5			14936	3+	2299.18	0.02	8.69877	0.984	K.IITHPNFNGNTLDNDIM"LIK.L
1	1	CONTAM|P00761	24409.5	0.251		SWISS-PROT:P00761|TRYP_PIG Trypsin - Sus scrofa (Pig).	471	5			15269	2+	2299.18	0.005	2.17469	0.7533	K.IITHPNFNGNTLDNDIM"LIK.L
1	1	CONTAM|P00761	24409.5	0.251		SWISS-PROT:P00761|TRYP_PIG Trypsin - Sus scrofa (Pig).	471	5			15321	3+	2211.1	1.001	0.452263	0.8981	R.LGEHNIDVLEGNEQFINAAK.I
1	1	CONTAM|P00761	24409.5	0.251		SWISS-PROT:P00761|TRYP_PIG Trypsin - Sus scrofa (Pig).	471	5			15498	3+	2283.18	1.003	1.31396	0.958	K.IITHPNFNGNTLDNDIMLIK.L
1	1	CONTAM|P00761	24409.5	0.251		SWISS-PROT:P00761|TRYP_PIG Trypsin - Sus scrofa (Pig).	471	5			15533	2+	2283.18	0.016	7.00777	0.9999	K.IITHPNFNGNTLDNDIMLIK.L
1	1	CONTAM|P00761	24409.5	0.251		SWISS-PROT:P00761|TRYP_PIG Trypsin - Sus scrofa (Pig).	471	5			15618	3+	2283.18	0.018	7.88374	0.9999	K.IITHPNFNGNTLDNDIMLIK.L
1	1	CONTAM|P00761	24409.5	0.251		SWISS-PROT:P00761|TRYP_PIG Trypsin - Sus scrofa (Pig).	471	5			15739	3+	2283.18	0.998	0.875971	0.9451	K.IITHPNFNGNTLDNDIMLIK.L
1	1	CONTAM|P00761	24409.5	0.251		SWISS-PROT:P00761|TRYP_PIG Trypsin - Sus scrofa (Pig).	471	5			16102	3+	2283.18	1.001	0.437986	0.8587	K.IITHPNFNGNTLDNDIMLIK.L
1	1	CONTAM|P00761	24409.5	0.251		SWISS-PROT:P00761|TRYP_PIG Trypsin - Sus scrofa (Pig).	471	5			17310	2+	2211.1	0.989	4.97489	0.9993	R.LGEHNIDVLEGNEQFINAAK.I
1	1	CONTAM|P00761	24409.5	0.251		SWISS-PROT:P00761|TRYP_PIG Trypsin - Sus scrofa (Pig).	471	5			6612	2+	1045.56	0.007	6.69495	0.9996	K.LSSPATLNSR.V
1	1	CONTAM|P00761	24409.5	0.251		SWISS-PROT:P00761|TRYP_PIG Trypsin - Sus scrofa (Pig).	471	5			7236	2+	1045.56	0.008	7.65138	0.9838	K.LSSPATLNSR.V
1	1	CONTAM|P00761	24409.5	0.251		SWISS-PROT:P00761|TRYP_PIG Trypsin - Sus scrofa (Pig).	471	5			7472	2+	1045.56	0.008	7.65138	0.9997	K.LSSPATLNSR.V
1	1	CONTAM|P00761	24409.5	0.251		SWISS-PROT:P00761|TRYP_PIG Trypsin - Sus scrofa (Pig).	471	5			7589	2+	1045.56	0.009	8.6078	0.9997	K.LSSPATLNSR.V
1	1	CONTAM|P00761	24409.5	0.251		SWISS-PROT:P00761|TRYP_PIG Trypsin - Sus scrofa (Pig).	471	5			7684	2+	842.509	0.005	5.93465	0.9584	R.VATVSLPR.S
1	1	CONTAM|P00761	24409.5	0.251		SWISS-PROT:P00761|TRYP_PIG Trypsin - Sus scrofa (Pig).	471	5			8377	2+	1045.56	0.007	6.69495	0.9318	K.LSSPATLNSR.V
1	1	CONTAM|P00761	24409.5	0.251		SWISS-PROT:P00761|TRYP_PIG Trypsin - Sus scrofa (Pig).	471	5			8877	2+	1045.56	0.007	6.69495	0.9525	K.LSSPATLNSR.V
1	1	CONTAM|P00761	24409.5	0.251		SWISS-PROT:P00761|TRYP_PIG Trypsin - Sus scrofa (Pig).	471	5			9048	2+	842.509	0.006	7.12158	0.9714	R.VATVSLPR.S
1	1	CONTAM|P00761	24409.5	0.251		SWISS-PROT:P00761|TRYP_PIG Trypsin - Sus scrofa (Pig).	471	5			9174	2+	842.509	0.007	8.30851	0.9748	R.VATVSLPR.S
1	1	CONTAM|P00761	24409.5	0.251		SWISS-PROT:P00761|TRYP_PIG Trypsin - Sus scrofa (Pig).	471	5			9296	2+	842.509	0.007	8.30851	0.9467	R.VATVSLPR.S
1	1	CONTAM|P00761	24409.5	0.251		SWISS-PROT:P00761|TRYP_PIG Trypsin - Sus scrofa (Pig).	471	5			9421	2+	842.509	0.006	7.12158	0.9764	R.VATVSLPR.S
1	1	CONTAM|P00761	24409.5	0.251		SWISS-PROT:P00761|TRYP_PIG Trypsin - Sus scrofa (Pig).	471	5			9553	2+	842.509	0.006	7.12158	0.853	R.VATVSLPR.S
1	1	CONTAM|P00761	24409.5	0.251		SWISS-PROT:P00761|TRYP_PIG Trypsin - Sus scrofa (Pig).	471	5			9685	2+	842.509	0.005	5.93465	0.9655	R.VATVSLPR.S
1	1	CONTAM|P00761	24409.5	0.251		SWISS-PROT:P00761|TRYP_PIG Trypsin - Sus scrofa (Pig).	471	5			9815	2+	842.509	0.005	5.93465	0.9612	R.VATVSLPR.S
1	1	CONTAM|P00761	24409.5	0.251		SWISS-PROT:P00761|TRYP_PIG Trypsin - Sus scrofa (Pig).	471	5			9939	2+	842.509	0.005	5.93465	0.9966	R.VATVSLPR.S
1	1	CONTAM|P00761	24409.5	0.251		SWISS-PROT:P00761|TRYP_PIG Trypsin - Sus scrofa (Pig).	471	5			10063	2+	842.509	0.006	7.12158	0.7673	R.VATVSLPR.S
1	1	CONTAM|P00761	24409.5	0.251		SWISS-PROT:P00761|TRYP_PIG Trypsin - Sus scrofa (Pig).	471	5			10187	2+	842.509	0.006	7.12158	0.9967	R.VATVSLPR.S
1	1	CONTAM|P00761	24409.5	0.251		SWISS-PROT:P00761|TRYP_PIG Trypsin - Sus scrofa (Pig).	471	5			10313	2+	842.509	0.005	5.93465	0.9345	R.VATVSLPR.S
1	1	CONTAM|P00761	24409.5	0.251		SWISS-PROT:P00761|TRYP_PIG Trypsin - Sus scrofa (Pig).	471	5			10443	2+	842.509	0.005	5.93465	0.7618	R.VATVSLPR.S
1	1	CONTAM|P00761	24409.5	0.251		SWISS-PROT:P00761|TRYP_PIG Trypsin - Sus scrofa (Pig).	471	5			10573	2+	842.509	0.005	5.93465	0.9634	R.VATVSLPR.S
1	1	CONTAM|P00761	24409.5	0.251		SWISS-PROT:P00761|TRYP_PIG Trypsin - Sus scrofa (Pig).	471	5			10831	2+	842.509	0.006	7.12158	0.9887	R.VATVSLPR.S
1	1	CONTAM|P00761	24409.5	0.251		SWISS-PROT:P00761|TRYP_PIG Trypsin - Sus scrofa (Pig).	471	5			11094	2+	842.509	0.006	7.12158	0.8814	R.VATVSLPR.S
1	1	CONTAM|P00761	24409.5	0.251		SWISS-PROT:P00761|TRYP_PIG Trypsin - Sus scrofa (Pig).	471	5			11220	2+	842.509	0.005	5.93465	0.6422	R.VATVSLPR.S
1	1	CONTAM|P00761	24409.5	0.251		SWISS-PROT:P00761|TRYP_PIG Trypsin - Sus scrofa (Pig).	471	5			11862	2+	842.509	0.007	8.30851	0.7415	R.VATVSLPR.S
1	1	CONTAM|P00761	24409.5	0.251		SWISS-PROT:P00761|TRYP_PIG Trypsin - Sus scrofa (Pig).	471	5			12513	2+	842.509	0.006	7.12158	0.9832	R.VATVSLPR.S
1	1	CONTAM|P00761	24409.5	0.251		SWISS-PROT:P00761|TRYP_PIG Trypsin - Sus scrofa (Pig).	471	5			13135	2+	842.509	0.005	5.93465	0.998	R.VATVSLPR.S
1	1	CONTAM|P00761	24409.5	0.251		SWISS-PROT:P00761|TRYP_PIG Trypsin - Sus scrofa (Pig).	471	5			13271	2+	842.509	0.006	7.12158	0.9307	R.VATVSLPR.S
1	1	CONTAM|P00761	24409.5	0.251		SWISS-PROT:P00761|TRYP_PIG Trypsin - Sus scrofa (Pig).	471	5			14273	3+	2211.1	0.017	7.68847	0.9114	R.LGEHNIDVLEGNEQFINAAK.I
1	1	CONTAM|P00761	24409.5	0.251		SWISS-PROT:P00761|TRYP_PIG Trypsin - Sus scrofa (Pig).	471	5			14389	3+	2211.1	1.003	1.35679	0.9984	R.LGEHNIDVLEGNEQFINAAK.I
1	1	CONTAM|P00761	24409.5	0.251		SWISS-PROT:P00761|TRYP_PIG Trypsin - Sus scrofa (Pig).	471	5			14702	2+	2211.1	0.013	5.87942	0.9996	R.LGEHNIDVLEGNEQFINAAK.I
1	1	CONTAM|P00761	24409.5	0.251		SWISS-PROT:P00761|TRYP_PIG Trypsin - Sus scrofa (Pig).	471	5			14768	3+	2211.1	0.024	10.8543	1	R.LGEHNIDVLEGNEQFINAAK.I
1	1	CONTAM|P00761	24409.5	0.251		SWISS-PROT:P00761|TRYP_PIG Trypsin - Sus scrofa (Pig).	471	5			14897	3+	2211.1	0.018	8.14073	1	R.LGEHNIDVLEGNEQFINAAK.I
1	1	CONTAM|P00761	24409.5	0.251		SWISS-PROT:P00761|TRYP_PIG Trypsin - Sus scrofa (Pig).	471	5			15018	3+	2211.1	1.004	1.80905	0.9983	R.LGEHNIDVLEGNEQFINAAK.I
1	1	CONTAM|P00761	24409.5	0.251		SWISS-PROT:P00761|TRYP_PIG Trypsin - Sus scrofa (Pig).	471	5			15271	3+	2211.1	0.018	8.14073	1	R.LGEHNIDVLEGNEQFINAAK.I
1	1	CONTAM|P00761	24409.5	0.251		SWISS-PROT:P00761|TRYP_PIG Trypsin - Sus scrofa (Pig).	471	5			15401	3+	2211.1	1.001	0.452263	0.8786	R.LGEHNIDVLEGNEQFINAAK.I
1	1	CONTAM|P00761	24409.5	0.251		SWISS-PROT:P00761|TRYP_PIG Trypsin - Sus scrofa (Pig).	471	5			15923	3+	2211.1	1.004	1.80905	0.9267	R.LGEHNIDVLEGNEQFINAAK.I
1	1	CONTAM|P00761	24409.5	0.251		SWISS-PROT:P00761|TRYP_PIG Trypsin - Sus scrofa (Pig).	471	5			16000	3+	2299.18	0.016	6.95902	0.9998	K.IITHPNFNGNTLDNDIM"LIK.L
1	1	CONTAM|P00761	24409.5	0.251		SWISS-PROT:P00761|TRYP_PIG Trypsin - Sus scrofa (Pig).	471	5			16132	3+	2299.18	0.02	8.69877	0.6467	K.IITHPNFNGNTLDNDIM"LIK.L
1	1	CONTAM|P00761	24409.5	0.251		SWISS-PROT:P00761|TRYP_PIG Trypsin - Sus scrofa (Pig).	471	5			16640	3+	2299.18	1.004	1.73975	0.6044	K.IITHPNFNGNTLDNDIM"LIK.L
1	1	CONTAM|P00761	24409.5	0.251		SWISS-PROT:P00761|TRYP_PIG Trypsin - Sus scrofa (Pig).	471	5			16697	3+	2283.18	1.015	6.56978	0.9989	K.IITHPNFNGNTLDNDIMLIK.L
1	1	CONTAM|P00761	24409.5	0.251		SWISS-PROT:P00761|TRYP_PIG Trypsin - Sus scrofa (Pig).	471	5			16727	2+	2283.18	0.014	6.1318	0.9954	K.IITHPNFNGNTLDNDIMLIK.L
1	1	CONTAM|P00761	24409.5	0.251		SWISS-PROT:P00761|TRYP_PIG Trypsin - Sus scrofa (Pig).	471	5			16815	3+	2283.18	0.018	7.88374	0.9982	K.IITHPNFNGNTLDNDIMLIK.L
1	1	CONTAM|P00761	24409.5	0.251		SWISS-PROT:P00761|TRYP_PIG Trypsin - Sus scrofa (Pig).	471	5			7139	2+	1045.56	0.007	6.69495	0.9917	K.LSSPATLNSR.V
1	1	CONTAM|P00761	24409.5	0.251		SWISS-PROT:P00761|TRYP_PIG Trypsin - Sus scrofa (Pig).	471	5			7406	2+	1045.56	0.008	7.65138	0.9997	K.LSSPATLNSR.V
1	1	CONTAM|P00761	24409.5	0.251		SWISS-PROT:P00761|TRYP_PIG Trypsin - Sus scrofa (Pig).	471	5			7526	2+	1045.56	0.007	6.69495	1	K.LSSPATLNSR.V
1	1	CONTAM|P00761	24409.5	0.251		SWISS-PROT:P00761|TRYP_PIG Trypsin - Sus scrofa (Pig).	471	5			8943	2+	842.509	0.006	7.12158	0.9558	R.VATVSLPR.S
1	1	CONTAM|P00761	24409.5	0.251		SWISS-PROT:P00761|TRYP_PIG Trypsin - Sus scrofa (Pig).	471	5			9066	2+	842.509	0.006	7.12158	0.9609	R.VATVSLPR.S
1	1	CONTAM|P00761	24409.5	0.251		SWISS-PROT:P00761|TRYP_PIG Trypsin - Sus scrofa (Pig).	471	5			9190	2+	842.509	0.006	7.12158	0.9689	R.VATVSLPR.S
1	1	CONTAM|P00761	24409.5	0.251		SWISS-PROT:P00761|TRYP_PIG Trypsin - Sus scrofa (Pig).	471	5			9318	2+	842.509	0.006	7.12158	0.9811	R.VATVSLPR.S
1	1	CONTAM|P00761	24409.5	0.251		SWISS-PROT:P00761|TRYP_PIG Trypsin - Sus scrofa (Pig).	471	5			9450	2+	842.509	0.006	7.12158	0.9815	R.VATVSLPR.S
1	1	CONTAM|P00761	24409.5	0.251		SWISS-PROT:P00761|TRYP_PIG Trypsin - Sus scrofa (Pig).	471	5			9582	2+	842.509	0.006	7.12158	0.9541	R.VATVSLPR.S
1	1	CONTAM|P00761	24409.5	0.251		SWISS-PROT:P00761|TRYP_PIG Trypsin - Sus scrofa (Pig).	471	5			9702	2+	842.509	0.006	7.12158	0.9695	R.VATVSLPR.S
1	1	CONTAM|P00761	24409.5	0.251		SWISS-PROT:P00761|TRYP_PIG Trypsin - Sus scrofa (Pig).	471	5			9821	2+	842.509	0.005	5.93465	0.9986	R.VATVSLPR.S
1	1	CONTAM|P00761	24409.5	0.251		SWISS-PROT:P00761|TRYP_PIG Trypsin - Sus scrofa (Pig).	471	5			9945	2+	842.509	0.005	5.93465	0.9704	R.VATVSLPR.S
1	1	CONTAM|P00761	24409.5	0.251		SWISS-PROT:P00761|TRYP_PIG Trypsin - Sus scrofa (Pig).	471	5			10069	2+	842.509	0.005	5.93465	0.9699	R.VATVSLPR.S
1	1	CONTAM|P00761	24409.5	0.251		SWISS-PROT:P00761|TRYP_PIG Trypsin - Sus scrofa (Pig).	471	5			10200	2+	842.509	0.006	7.12158	0.9043	R.VATVSLPR.S
1	1	CONTAM|P00761	24409.5	0.251		SWISS-PROT:P00761|TRYP_PIG Trypsin - Sus scrofa (Pig).	471	5			10329	2+	842.509	0.005	5.93465	0.9819	R.VATVSLPR.S
1	1	CONTAM|P00761	24409.5	0.251		SWISS-PROT:P00761|TRYP_PIG Trypsin - Sus scrofa (Pig).	471	5			10578	2+	842.509	0.006	7.12158	0.8658	R.VATVSLPR.S
1	1	CONTAM|P00761	24409.5	0.251		SWISS-PROT:P00761|TRYP_PIG Trypsin - Sus scrofa (Pig).	471	5			11490	2+	842.509	0.005	5.93465	0.831	R.VATVSLPR.S
1	1	CONTAM|P00761	24409.5	0.251		SWISS-PROT:P00761|TRYP_PIG Trypsin - Sus scrofa (Pig).	471	5			11614	2+	842.509	0.006	7.12158	0.9241	R.VATVSLPR.S
1	1	CONTAM|P00761	24409.5	0.251		SWISS-PROT:P00761|TRYP_PIG Trypsin - Sus scrofa (Pig).	471	5			11745	2+	842.509	0.005	5.93465	0.9641	R.VATVSLPR.S
1	1	CONTAM|P00761	24409.5	0.251		SWISS-PROT:P00761|TRYP_PIG Trypsin - Sus scrofa (Pig).	471	5			12151	2+	842.509	0.006	7.12158	0.6211	R.VATVSLPR.S
1	1	CONTAM|P00761	24409.5	0.251		SWISS-PROT:P00761|TRYP_PIG Trypsin - Sus scrofa (Pig).	471	5			12282	2+	842.509	0.005	5.93465	0.8738	R.VATVSLPR.S
1	1	CONTAM|P00761	24409.5	0.251		SWISS-PROT:P00761|TRYP_PIG Trypsin - Sus scrofa (Pig).	471	5			12809	2+	842.509	0.005	5.93465	0.9167	R.VATVSLPR.S
1	1	CONTAM|P00761	24409.5	0.251		SWISS-PROT:P00761|TRYP_PIG Trypsin - Sus scrofa (Pig).	471	5			14146	3+	2211.1	0.015	6.78394	0.9982	R.LGEHNIDVLEGNEQFINAAK.I
1	1	CONTAM|P00761	24409.5	0.251		SWISS-PROT:P00761|TRYP_PIG Trypsin - Sus scrofa (Pig).	471	5			14335	3+	2211.1	1.001	0.452263	0.8367	R.LGEHNIDVLEGNEQFINAAK.I
1	1	CONTAM|P00761	24409.5	0.251		SWISS-PROT:P00761|TRYP_PIG Trypsin - Sus scrofa (Pig).	471	5			14547	2+	2211.1	1.02	9.04526	0.9881	R.LGEHNIDVLEGNEQFINAAK.I
1	1	CONTAM|P00761	24409.5	0.251		SWISS-PROT:P00761|TRYP_PIG Trypsin - Sus scrofa (Pig).	471	5			14597	3+	2211.1	0.022	9.94978	1	R.LGEHNIDVLEGNEQFINAAK.I
1	1	CONTAM|P00761	24409.5	0.251		SWISS-PROT:P00761|TRYP_PIG Trypsin - Sus scrofa (Pig).	471	5			14669	2+	2211.1	0.014	6.33168	0.9999	R.LGEHNIDVLEGNEQFINAAK.I
1	1	CONTAM|P00761	24409.5	0.251		SWISS-PROT:P00761|TRYP_PIG Trypsin - Sus scrofa (Pig).	471	5			14723	3+	2211.1	0.018	8.14073	1	R.LGEHNIDVLEGNEQFINAAK.I
1	1	CONTAM|P00761	24409.5	0.251		SWISS-PROT:P00761|TRYP_PIG Trypsin - Sus scrofa (Pig).	471	5			14853	3+	2211.1	1.004	1.80905	0.9802	R.LGEHNIDVLEGNEQFINAAK.I
1	1	CONTAM|P00761	24409.5	0.251		SWISS-PROT:P00761|TRYP_PIG Trypsin - Sus scrofa (Pig).	471	5			14974	3+	2211.1	1.001	0.452263	0.8915	R.LGEHNIDVLEGNEQFINAAK.I
1	1	CONTAM|P00761	24409.5	0.251		SWISS-PROT:P00761|TRYP_PIG Trypsin - Sus scrofa (Pig).	471	5			15107	3+	2211.1	0.018	8.14073	0.9999	R.LGEHNIDVLEGNEQFINAAK.I
1	1	CONTAM|P00761	24409.5	0.251		SWISS-PROT:P00761|TRYP_PIG Trypsin - Sus scrofa (Pig).	471	5			15228	3+	2211.1	0.014	6.33168	0.8225	R.LGEHNIDVLEGNEQFINAAK.I
1	1	CONTAM|P00761	24409.5	0.251		SWISS-PROT:P00761|TRYP_PIG Trypsin - Sus scrofa (Pig).	471	5			15468	3+	2211.1	1.001	0.452263	0.9921	R.LGEHNIDVLEGNEQFINAAK.I
1	1	CONTAM|P00761	24409.5	0.251		SWISS-PROT:P00761|TRYP_PIG Trypsin - Sus scrofa (Pig).	471	5			15590	3+	2211.1	0.013	5.87942	0.9746	R.LGEHNIDVLEGNEQFINAAK.I
1	1	CONTAM|P00761	24409.5	0.251		SWISS-PROT:P00761|TRYP_PIG Trypsin - Sus scrofa (Pig).	471	5			15892	2+	2299.18	0.018	7.8289	0.7599	K.IITHPNFNGNTLDNDIM"LIK.L
1	1	CONTAM|P00761	24409.5	0.251		SWISS-PROT:P00761|TRYP_PIG Trypsin - Sus scrofa (Pig).	471	5			15897	3+	2299.18	0.016	6.95902	0.9922	K.IITHPNFNGNTLDNDIM"LIK.L
1	1	CONTAM|P00761	24409.5	0.251		SWISS-PROT:P00761|TRYP_PIG Trypsin - Sus scrofa (Pig).	471	5			15965	3+	2211.1	0.015	6.78394	0.9862	R.LGEHNIDVLEGNEQFINAAK.I
1	1	CONTAM|P00761	24409.5	0.251		SWISS-PROT:P00761|TRYP_PIG Trypsin - Sus scrofa (Pig).	471	5			16086	3+	2211.1	1.031	14.0201	0.9704	R.LGEHNIDVLEGNEQFINAAK.I
1	1	CONTAM|P00761	24409.5	0.251		SWISS-PROT:P00761|TRYP_PIG Trypsin - Sus scrofa (Pig).	471	5			16271	3+	2299.18	0.02	8.69877	0.9583	K.IITHPNFNGNTLDNDIM"LIK.L
1	1	CONTAM|P00761	24409.5	0.251		SWISS-PROT:P00761|TRYP_PIG Trypsin - Sus scrofa (Pig).	471	5			16502	3+	2299.18	1.003	1.30482	0.6631	K.IITHPNFNGNTLDNDIM"LIK.L
1	1	CONTAM|P00761	24409.5	0.251		SWISS-PROT:P00761|TRYP_PIG Trypsin - Sus scrofa (Pig).	471	5			16689	3+	2283.18	0.016	7.00777	1	K.IITHPNFNGNTLDNDIMLIK.L
1	1	CONTAM|P00761	24409.5	0.251		SWISS-PROT:P00761|TRYP_PIG Trypsin - Sus scrofa (Pig).	471	5			16942	3+	2283.18	1.002	0.875971	0.6493	K.IITHPNFNGNTLDNDIMLIK.L
1	1	CONTAM|P00761	24409.5	0.251		SWISS-PROT:P00761|TRYP_PIG Trypsin - Sus scrofa (Pig).	471	5			7260	2+	1045.56	0.008	7.65138	0.9723	K.LSSPATLNSR.V
1	1	CONTAM|P00761	24409.5	0.251		SWISS-PROT:P00761|TRYP_PIG Trypsin - Sus scrofa (Pig).	471	5			7510	2+	1045.56	0.007	6.69495	0.9999	K.LSSPATLNSR.V
1	1	CONTAM|P00761	24409.5	0.251		SWISS-PROT:P00761|TRYP_PIG Trypsin - Sus scrofa (Pig).	471	5			7639	2+	1045.56	0.007	6.69495	0.9994	K.LSSPATLNSR.V
1	1	CONTAM|P00761	24409.5	0.251		SWISS-PROT:P00761|TRYP_PIG Trypsin - Sus scrofa (Pig).	471	5			7744	2+	842.509	0.006	7.12158	0.925	R.VATVSLPR.S
1	1	CONTAM|P00761	24409.5	0.251		SWISS-PROT:P00761|TRYP_PIG Trypsin - Sus scrofa (Pig).	471	5			8965	2+	842.509	0.005	5.93465	0.9116	R.VATVSLPR.S
1	1	CONTAM|P00761	24409.5	0.251		SWISS-PROT:P00761|TRYP_PIG Trypsin - Sus scrofa (Pig).	471	5			9018	2+	1045.56	0.006	5.73853	0.8551	K.LSSPATLNSR.V
1	1	CONTAM|P00761	24409.5	0.251		SWISS-PROT:P00761|TRYP_PIG Trypsin - Sus scrofa (Pig).	471	5			9090	2+	842.509	0.005	5.93465	0.9787	R.VATVSLPR.S
1	1	CONTAM|P00761	24409.5	0.251		SWISS-PROT:P00761|TRYP_PIG Trypsin - Sus scrofa (Pig).	471	5			9221	2+	842.509	0.005	5.93465	0.9767	R.VATVSLPR.S
1	1	CONTAM|P00761	24409.5	0.251		SWISS-PROT:P00761|TRYP_PIG Trypsin - Sus scrofa (Pig).	471	5			9353	2+	842.509	0.007	8.30851	0.999	R.VATVSLPR.S
1	1	CONTAM|P00761	24409.5	0.251		SWISS-PROT:P00761|TRYP_PIG Trypsin - Sus scrofa (Pig).	471	5			9483	2+	842.509	0.006	7.12158	0.9467	R.VATVSLPR.S
1	1	CONTAM|P00761	24409.5	0.251		SWISS-PROT:P00761|TRYP_PIG Trypsin - Sus scrofa (Pig).	471	5			9615	2+	842.509	0.005	5.93465	0.9546	R.VATVSLPR.S
1	1	CONTAM|P00761	24409.5	0.251		SWISS-PROT:P00761|TRYP_PIG Trypsin - Sus scrofa (Pig).	471	5			9747	2+	842.509	0.006	7.12158	0.9533	R.VATVSLPR.S
1	1	CONTAM|P00761	24409.5	0.251		SWISS-PROT:P00761|TRYP_PIG Trypsin - Sus scrofa (Pig).	471	5			9879	2+	842.509	0.006	7.12158	0.9689	R.VATVSLPR.S
1	1	CONTAM|P00761	24409.5	0.251		SWISS-PROT:P00761|TRYP_PIG Trypsin - Sus scrofa (Pig).	471	5			10007	2+	842.509	0.005	5.93465	0.9869	R.VATVSLPR.S
1	1	CONTAM|P00761	24409.5	0.251		SWISS-PROT:P00761|TRYP_PIG Trypsin - Sus scrofa (Pig).	471	5			10139	2+	842.509	0.005	5.93465	0.8779	R.VATVSLPR.S
1	1	CONTAM|P00761	24409.5	0.251		SWISS-PROT:P00761|TRYP_PIG Trypsin - Sus scrofa (Pig).	471	5			10269	2+	842.509	0.006	7.12158	0.894	R.VATVSLPR.S
1	1	CONTAM|P00761	24409.5	0.251		SWISS-PROT:P00761|TRYP_PIG Trypsin - Sus scrofa (Pig).	471	5			10400	2+	842.509	0.006	7.12158	0.9854	R.VATVSLPR.S
1	1	CONTAM|P00761	24409.5	0.251		SWISS-PROT:P00761|TRYP_PIG Trypsin - Sus scrofa (Pig).	471	5			10657	2+	842.509	0.006	7.12158	0.8779	R.VATVSLPR.S
1	1	CONTAM|P00761	24409.5	0.251		SWISS-PROT:P00761|TRYP_PIG Trypsin - Sus scrofa (Pig).	471	5			10915	2+	842.509	0.005	5.93465	0.7673	R.VATVSLPR.S
1	1	CONTAM|P00761	24409.5	0.251		SWISS-PROT:P00761|TRYP_PIG Trypsin - Sus scrofa (Pig).	471	5			11180	2+	842.509	0.005	5.93465	0.8568	R.VATVSLPR.S
1	1	CONTAM|P00761	24409.5	0.251		SWISS-PROT:P00761|TRYP_PIG Trypsin - Sus scrofa (Pig).	471	5			11311	2+	842.509	0.006	7.12158	0.9426	R.VATVSLPR.S
1	1	CONTAM|P00761	24409.5	0.251		SWISS-PROT:P00761|TRYP_PIG Trypsin - Sus scrofa (Pig).	471	5			11442	2+	842.509	0.006	7.12158	0.9273	R.VATVSLPR.S
1	1	CONTAM|P00761	24409.5	0.251		SWISS-PROT:P00761|TRYP_PIG Trypsin - Sus scrofa (Pig).	471	5			11574	2+	842.509	0.006	7.12158	0.9746	R.VATVSLPR.S
1	1	CONTAM|P00761	24409.5	0.251		SWISS-PROT:P00761|TRYP_PIG Trypsin - Sus scrofa (Pig).	471	5			11706	2+	842.509	0.006	7.12158	0.9882	R.VATVSLPR.S
1	1	CONTAM|P00761	24409.5	0.251		SWISS-PROT:P00761|TRYP_PIG Trypsin - Sus scrofa (Pig).	471	5			11836	2+	842.509	0.006	7.12158	0.6838	R.VATVSLPR.S
1	1	CONTAM|P00761	24409.5	0.251		SWISS-PROT:P00761|TRYP_PIG Trypsin - Sus scrofa (Pig).	471	5			12514	2+	842.509	0.005	5.93465	0.7883	R.VATVSLPR.S
1	1	CONTAM|P00761	24409.5	0.251		SWISS-PROT:P00761|TRYP_PIG Trypsin - Sus scrofa (Pig).	471	5			12718	2+	842.509	0.006	7.12158	0.9929	R.VATVSLPR.S
1	1	CONTAM|P00761	24409.5	0.251		SWISS-PROT:P00761|TRYP_PIG Trypsin - Sus scrofa (Pig).	471	5			14247	3+	2211.1	0.017	7.68847	0.9138	R.LGEHNIDVLEGNEQFINAAK.I
1	1	CONTAM|P00761	24409.5	0.251		SWISS-PROT:P00761|TRYP_PIG Trypsin - Sus scrofa (Pig).	471	5			14648	2+	2211.1	0.014	6.33168	1	R.LGEHNIDVLEGNEQFINAAK.I
1	1	CONTAM|P00761	24409.5	0.251		SWISS-PROT:P00761|TRYP_PIG Trypsin - Sus scrofa (Pig).	471	5			14745	3+	2211.1	0.019	8.59299	1	R.LGEHNIDVLEGNEQFINAAK.I
1	1	CONTAM|P00761	24409.5	0.251		SWISS-PROT:P00761|TRYP_PIG Trypsin - Sus scrofa (Pig).	471	5			14780	2+	2211.1	0.016	7.2362	0.999	R.LGEHNIDVLEGNEQFINAAK.I
1	1	CONTAM|P00761	24409.5	0.251		SWISS-PROT:P00761|TRYP_PIG Trypsin - Sus scrofa (Pig).	471	5			14877	3+	2211.1	0.02	9.04526	1	R.LGEHNIDVLEGNEQFINAAK.I
1	1	CONTAM|P00761	24409.5	0.251		SWISS-PROT:P00761|TRYP_PIG Trypsin - Sus scrofa (Pig).	471	5			14918	2+	2211.1	0.009	4.07036	0.9995	R.LGEHNIDVLEGNEQFINAAK.I
1	1	CONTAM|P00761	24409.5	0.251		SWISS-PROT:P00761|TRYP_PIG Trypsin - Sus scrofa (Pig).	471	5			15009	3+	2211.1	1.001	0.452263	0.9715	R.LGEHNIDVLEGNEQFINAAK.I
1	1	CONTAM|P00761	24409.5	0.251		SWISS-PROT:P00761|TRYP_PIG Trypsin - Sus scrofa (Pig).	471	5			15073	2+	2211.1	1.005	2.26131	0.8404	R.LGEHNIDVLEGNEQFINAAK.I
1	1	CONTAM|P00761	24409.5	0.251		SWISS-PROT:P00761|TRYP_PIG Trypsin - Sus scrofa (Pig).	471	5			15142	3+	2211.1	0.015	6.78394	1	R.LGEHNIDVLEGNEQFINAAK.I
1	1	CONTAM|P00761	24409.5	0.251		SWISS-PROT:P00761|TRYP_PIG Trypsin - Sus scrofa (Pig).	471	5			15273	3+	2211.1	0.015	6.78394	0.9977	R.LGEHNIDVLEGNEQFINAAK.I
1	1	CONTAM|P00761	24409.5	0.251		SWISS-PROT:P00761|TRYP_PIG Trypsin - Sus scrofa (Pig).	471	5			15515	3+	2211.1	0.015	6.78394	0.9999	R.LGEHNIDVLEGNEQFINAAK.I
1	1	CONTAM|P00761	24409.5	0.251		SWISS-PROT:P00761|TRYP_PIG Trypsin - Sus scrofa (Pig).	471	5			15967	3+	2299.18	0.018	7.8289	0.9983	K.IITHPNFNGNTLDNDIM"LIK.L
1	1	CONTAM|P00761	24409.5	0.251		SWISS-PROT:P00761|TRYP_PIG Trypsin - Sus scrofa (Pig).	471	5			15970	2+	2299.18	0.017	7.39396	0.6285	K.IITHPNFNGNTLDNDIM"LIK.L
1	1	CONTAM|P00761	24409.5	0.251		SWISS-PROT:P00761|TRYP_PIG Trypsin - Sus scrofa (Pig).	471	5			16033	3+	2211.1	0.015	6.78394	0.9927	R.LGEHNIDVLEGNEQFINAAK.I
1	1	CONTAM|P00761	24409.5	0.251		SWISS-PROT:P00761|TRYP_PIG Trypsin - Sus scrofa (Pig).	471	5			16098	3+	2299.18	0.02	8.69877	0.7235	K.IITHPNFNGNTLDNDIM"LIK.L
1	1	CONTAM|P00761	24409.5	0.251		SWISS-PROT:P00761|TRYP_PIG Trypsin - Sus scrofa (Pig).	471	5			16164	3+	2211.1	1.031	14.0201	0.9042	R.LGEHNIDVLEGNEQFINAAK.I
1	1	CONTAM|P00761	24409.5	0.251		SWISS-PROT:P00761|TRYP_PIG Trypsin - Sus scrofa (Pig).	471	5			16288	3+	2211.1	0.014	6.33168	0.9927	R.LGEHNIDVLEGNEQFINAAK.I
1	1	CONTAM|P00761	24409.5	0.251		SWISS-PROT:P00761|TRYP_PIG Trypsin - Sus scrofa (Pig).	471	5			16779	3+	2283.18	0.019	8.32173	1	K.IITHPNFNGNTLDNDIMLIK.L
1	1	CONTAM|P00761	24409.5	0.251		SWISS-PROT:P00761|TRYP_PIG Trypsin - Sus scrofa (Pig).	471	5			16805	2+	2283.18	0.017	7.44576	0.8059	K.IITHPNFNGNTLDNDIMLIK.L
1	1	CONTAM|P00761	24409.5	0.251		SWISS-PROT:P00761|TRYP_PIG Trypsin - Sus scrofa (Pig).	471	5			16837	2+	2299.18	1.038	16.5277	0.9952	K.IITHPNFNGNTLDNDIM"LIK.L
1	1	CONTAM|P00761	24409.5	0.251		SWISS-PROT:P00761|TRYP_PIG Trypsin - Sus scrofa (Pig).	471	5			17153	2+	2299.18	-0.977	10.0036	0.7646	K.IITHPNFNGNTLDNDIM"LIK.L
1	1	CONTAM|P00761	24409.5	0.251		SWISS-PROT:P00761|TRYP_PIG Trypsin - Sus scrofa (Pig).	471	5			17408	2+	2299.18	0.018	7.8289	0.6765	K.IITHPNFNGNTLDNDIM"LIK.L
1	1	CONTAM|P00761	24409.5	0.251		SWISS-PROT:P00761|TRYP_PIG Trypsin - Sus scrofa (Pig).	471	5			18511	3+	2211.1	-0.017	7.68847	0.9435	R.LGEHNIDVLEGNEQFINAAK.I
[truncated: 54,767 more rows]

## Sheet: PCa8_PHA
Group	Prob	Protein	SequenceMass	AACoverage	BestGeneName	Description	Total Filtered Peptides	Unique Filtered Peptides	H2L Mean	Ratio Peps	Scan	Z	CalcMHPlus	dMass	FdMass (ppm)	PepProphet	Peptide	Light Area	Heavy Area
[truncated: 71,220 more rows]
