# Supplementary material for: Multi-lectin Affinity Chromatography and Quantitative Proteomic Analysis Reveal Differential Glycoform Levels between Prostate Cancer and Benign Prostatic Hyperplasia Sera
Source: Sci Rep. 2018 Apr 25;8:6509. doi: 10.1038/s41598-018-24270-w (PMC5916935; doi:10.1038/s41598-018-24270-w)
Supplement: Supplementary file 20 — Dataset 1S [file 41598_2018_24270_MOESM20_ESM.xlsx]

## Sheet: Title, Authors, Key
SUPPLEMENTARY INFORMATION FOR
Multi-lectin Affinity Chromatography and Quantitative Proteomic Analysis Reveal Differential Glycoform Levels between Prostate Cancer and Benign Prostatic Hyperplasia Sera
Sarah M. Totten, Ravali Adusumilli, Majlinda Kullolli, Cheylene Tanimoto, James D. Brooks, Parag Mallick, Sharon J. Pitteri
KEY
Column Heading:	Description:
Group	ProteinProphet Group
Prob	ProteinProphet Probability
Protein	UniProt Acession Number
SequenceMass	Protein Mass
AACoverage	% Amino Acid Coverage
BestGeneName	Best Gene Name from Protein Prophet Group
Description	Protein Description
Total Filtered Peptides	Total Peptides Assigned to Protein Group
Unique Filtered Peptides	Unique Peptides Assigned to Protein Group
H2L Mean	Mean of Heavy-to-Light Ratios for Protein Group
Ratio Peps	Numer of Peptides used to Calculate Heavy-to-Light Protein Ratio
Scan	Scan Number
Z	Charge
CalcMHPlus	[M+H]+ Mass
dMass	Difference between calculated and measured mass, not corrected for monoisotopic peak
FdMass (ppm)	Mass accuracy in ppm represented as fractional delta mass, corrected for monoisotopic peak
PepProphet	PeptideProphet Score
Peptide	Peptide Sequence, C'=heavy labeled cysteine, M"=oxidized methionine, E^ = loss of water from N-terminal glutamic acid, Q^ = loss of ammonia from N-terminal glutamine
Light Area	Area of light peptide
Heavy Area	Area of heavy peptide

## Sheet: PCa9_UNB
Group	Prob	Protein	SequenceMass	AACoverage	BestGeneName	Description	Total Filtered Peptides	Unique Filtered Peptides	H2L Mean	Ratio Peps	Scan	Z	CalcMHPlus	dMass	FdMass (ppm)	PepProphet	Peptide	Light Area	Heavy Area
1	1	CONTAM|P00761	24409.5	0.251		SWISS-PROT:P00761|TRYP_PIG Trypsin - Sus scrofa (Pig).	239	5			7847	2+	1045.56	0.006	5.73853	0.9915	K.LSSPATLNSR.V
1	1	CONTAM|P00761	24409.5	0.251		SWISS-PROT:P00761|TRYP_PIG Trypsin - Sus scrofa (Pig).	239	5			7972	2+	1045.56	0.005	4.78211	0.9999	K.LSSPATLNSR.V
1	1	CONTAM|P00761	24409.5	0.251		SWISS-PROT:P00761|TRYP_PIG Trypsin - Sus scrofa (Pig).	239	5			9575	2+	842.509	0.007	8.30851	0.9938	R.VATVSLPR.S
1	1	CONTAM|P00761	24409.5	0.251		SWISS-PROT:P00761|TRYP_PIG Trypsin - Sus scrofa (Pig).	239	5			9698	2+	842.509	0.003	3.56079	0.9652	R.VATVSLPR.S
1	1	CONTAM|P00761	24409.5	0.251		SWISS-PROT:P00761|TRYP_PIG Trypsin - Sus scrofa (Pig).	239	5			9830	2+	842.509	0.004	4.74772	0.9934	R.VATVSLPR.S
1	1	CONTAM|P00761	24409.5	0.251		SWISS-PROT:P00761|TRYP_PIG Trypsin - Sus scrofa (Pig).	239	5			9962	2+	842.509	0.004	4.74772	0.9641	R.VATVSLPR.S
1	1	CONTAM|P00761	24409.5	0.251		SWISS-PROT:P00761|TRYP_PIG Trypsin - Sus scrofa (Pig).	239	5			10097	2+	842.509	0.004	4.74772	0.8696	R.VATVSLPR.S
1	1	CONTAM|P00761	24409.5	0.251		SWISS-PROT:P00761|TRYP_PIG Trypsin - Sus scrofa (Pig).	239	5			10228	2+	842.509	0.006	7.12158	0.9388	R.VATVSLPR.S
1	1	CONTAM|P00761	24409.5	0.251		SWISS-PROT:P00761|TRYP_PIG Trypsin - Sus scrofa (Pig).	239	5			10453	2+	842.509	0.005	5.93465	0.9924	R.VATVSLPR.S
1	1	CONTAM|P00761	24409.5	0.251		SWISS-PROT:P00761|TRYP_PIG Trypsin - Sus scrofa (Pig).	239	5			15474	3+	2211.1	0.015	6.78394	1	R.LGEHNIDVLEGNEQFINAAK.I
1	1	CONTAM|P00761	24409.5	0.251		SWISS-PROT:P00761|TRYP_PIG Trypsin - Sus scrofa (Pig).	239	5			15494	2+	2211.1	0.012	5.42715	1	R.LGEHNIDVLEGNEQFINAAK.I
1	1	CONTAM|P00761	24409.5	0.251		SWISS-PROT:P00761|TRYP_PIG Trypsin - Sus scrofa (Pig).	239	5			15603	3+	2211.1	0.013	5.87942	1	R.LGEHNIDVLEGNEQFINAAK.I
1	1	CONTAM|P00761	24409.5	0.251		SWISS-PROT:P00761|TRYP_PIG Trypsin - Sus scrofa (Pig).	239	5			16028	3+	2211.1	1.016	7.2362	0.9799	R.LGEHNIDVLEGNEQFINAAK.I
1	1	CONTAM|P00761	24409.5	0.251		SWISS-PROT:P00761|TRYP_PIG Trypsin - Sus scrofa (Pig).	239	5			16175	3+	2211.1	0.997	1.35679	0.9674	R.LGEHNIDVLEGNEQFINAAK.I
1	1	CONTAM|P00761	24409.5	0.251		SWISS-PROT:P00761|TRYP_PIG Trypsin - Sus scrofa (Pig).	239	5			16744	3+	2299.18	1.01	4.34939	0.9445	K.IITHPNFNGNTLDNDIM"LIK.L
1	1	CONTAM|P00761	24409.5	0.251		SWISS-PROT:P00761|TRYP_PIG Trypsin - Sus scrofa (Pig).	239	5			16856	3+	2299.18	0.019	8.26383	0.7174	K.IITHPNFNGNTLDNDIM"LIK.L
1	1	CONTAM|P00761	24409.5	0.251		SWISS-PROT:P00761|TRYP_PIG Trypsin - Sus scrofa (Pig).	239	5			17483	3+	2283.18	0.016	7.00777	0.9983	K.IITHPNFNGNTLDNDIMLIK.L
1	1	CONTAM|P00761	24409.5	0.251		SWISS-PROT:P00761|TRYP_PIG Trypsin - Sus scrofa (Pig).	239	5			17967	3+	2283.18	0.999	0.437986	0.9329	K.IITHPNFNGNTLDNDIMLIK.L
1	1	CONTAM|P00761	24409.5	0.251		SWISS-PROT:P00761|TRYP_PIG Trypsin - Sus scrofa (Pig).	239	5			7280	2+	1045.56	0.006	5.73853	1	K.LSSPATLNSR.V
1	1	CONTAM|P00761	24409.5	0.251		SWISS-PROT:P00761|TRYP_PIG Trypsin - Sus scrofa (Pig).	239	5			7411	2+	1045.56	0.006	5.73853	0.9995	K.LSSPATLNSR.V
1	1	CONTAM|P00761	24409.5	0.251		SWISS-PROT:P00761|TRYP_PIG Trypsin - Sus scrofa (Pig).	239	5			8952	2+	842.509	0.007	8.30851	0.9519	R.VATVSLPR.S
1	1	CONTAM|P00761	24409.5	0.251		SWISS-PROT:P00761|TRYP_PIG Trypsin - Sus scrofa (Pig).	239	5			9083	2+	842.509	0.017	20.1778	0.9909	R.VATVSLPR.S
1	1	CONTAM|P00761	24409.5	0.251		SWISS-PROT:P00761|TRYP_PIG Trypsin - Sus scrofa (Pig).	239	5			9347	2+	842.509	0.007	8.30851	0.997	R.VATVSLPR.S
1	1	CONTAM|P00761	24409.5	0.251		SWISS-PROT:P00761|TRYP_PIG Trypsin - Sus scrofa (Pig).	239	5			9745	2+	842.509	0.005	5.93465	0.992	R.VATVSLPR.S
1	1	CONTAM|P00761	24409.5	0.251		SWISS-PROT:P00761|TRYP_PIG Trypsin - Sus scrofa (Pig).	239	5			15026	3+	2211.1	0.015	6.78394	1	R.LGEHNIDVLEGNEQFINAAK.I
1	1	CONTAM|P00761	24409.5	0.251		SWISS-PROT:P00761|TRYP_PIG Trypsin - Sus scrofa (Pig).	239	5			15035	2+	2211.1	0.013	5.87942	1	R.LGEHNIDVLEGNEQFINAAK.I
1	1	CONTAM|P00761	24409.5	0.251		SWISS-PROT:P00761|TRYP_PIG Trypsin - Sus scrofa (Pig).	239	5			15155	3+	2211.1	0.017	7.68847	1	R.LGEHNIDVLEGNEQFINAAK.I
1	1	CONTAM|P00761	24409.5	0.251		SWISS-PROT:P00761|TRYP_PIG Trypsin - Sus scrofa (Pig).	239	5			15169	2+	2211.1	0.015	6.78394	0.9992	R.LGEHNIDVLEGNEQFINAAK.I
1	1	CONTAM|P00761	24409.5	0.251		SWISS-PROT:P00761|TRYP_PIG Trypsin - Sus scrofa (Pig).	239	5			15305	3+	2211.1	0.019	8.59299	0.9726	R.LGEHNIDVLEGNEQFINAAK.I
1	1	CONTAM|P00761	24409.5	0.251		SWISS-PROT:P00761|TRYP_PIG Trypsin - Sus scrofa (Pig).	239	5			15428	2+	2211.1	0.996	1.80905	0.9066	R.LGEHNIDVLEGNEQFINAAK.I
1	1	CONTAM|P00761	24409.5	0.251		SWISS-PROT:P00761|TRYP_PIG Trypsin - Sus scrofa (Pig).	239	5			17103	3+	2283.18	0.011	4.81784	0.999	K.IITHPNFNGNTLDNDIMLIK.L
1	1	CONTAM|P00761	24409.5	0.251		SWISS-PROT:P00761|TRYP_PIG Trypsin - Sus scrofa (Pig).	239	5			17136	2+	2283.18	0.014	6.1318	1	K.IITHPNFNGNTLDNDIMLIK.L
1	1	CONTAM|P00761	24409.5	0.251		SWISS-PROT:P00761|TRYP_PIG Trypsin - Sus scrofa (Pig).	239	5			17390	3+	2283.18	1	0	0.928	K.IITHPNFNGNTLDNDIMLIK.L
1	1	CONTAM|P00761	24409.5	0.251		SWISS-PROT:P00761|TRYP_PIG Trypsin - Sus scrofa (Pig).	239	5			7459	2+	1045.56	0.007	6.69495	0.9999	K.LSSPATLNSR.V
1	1	CONTAM|P00761	24409.5	0.251		SWISS-PROT:P00761|TRYP_PIG Trypsin - Sus scrofa (Pig).	239	5			8955	2+	842.509	0.006	7.12158	0.9559	R.VATVSLPR.S
1	1	CONTAM|P00761	24409.5	0.251		SWISS-PROT:P00761|TRYP_PIG Trypsin - Sus scrofa (Pig).	239	5			9087	2+	842.509	0.006	7.12158	0.7087	R.VATVSLPR.S
1	1	CONTAM|P00761	24409.5	0.251		SWISS-PROT:P00761|TRYP_PIG Trypsin - Sus scrofa (Pig).	239	5			9219	2+	842.509	0.006	7.12158	0.9652	R.VATVSLPR.S
1	1	CONTAM|P00761	24409.5	0.251		SWISS-PROT:P00761|TRYP_PIG Trypsin - Sus scrofa (Pig).	239	5			9671	2+	842.509	0.006	7.12158	0.964	R.VATVSLPR.S
1	1	CONTAM|P00761	24409.5	0.251		SWISS-PROT:P00761|TRYP_PIG Trypsin - Sus scrofa (Pig).	239	5			10072	2+	842.509	0.006	7.12158	0.9857	R.VATVSLPR.S
1	1	CONTAM|P00761	24409.5	0.251		SWISS-PROT:P00761|TRYP_PIG Trypsin - Sus scrofa (Pig).	239	5			14843	3+	2211.1	1.001	0.452263	0.9846	R.LGEHNIDVLEGNEQFINAAK.I
1	1	CONTAM|P00761	24409.5	0.251		SWISS-PROT:P00761|TRYP_PIG Trypsin - Sus scrofa (Pig).	239	5			14859	2+	2211.1	1.004	1.80905	0.8528	R.LGEHNIDVLEGNEQFINAAK.I
1	1	CONTAM|P00761	24409.5	0.251		SWISS-PROT:P00761|TRYP_PIG Trypsin - Sus scrofa (Pig).	239	5			15281	2+	2211.1	0.016	7.2362	1	R.LGEHNIDVLEGNEQFINAAK.I
1	1	CONTAM|P00761	24409.5	0.251		SWISS-PROT:P00761|TRYP_PIG Trypsin - Sus scrofa (Pig).	239	5			15291	3+	2211.1	0.02	9.04526	1	R.LGEHNIDVLEGNEQFINAAK.I
1	1	CONTAM|P00761	24409.5	0.251		SWISS-PROT:P00761|TRYP_PIG Trypsin - Sus scrofa (Pig).	239	5			15425	3+	2211.1	0.011	4.97489	0.9931	R.LGEHNIDVLEGNEQFINAAK.I
1	1	CONTAM|P00761	24409.5	0.251		SWISS-PROT:P00761|TRYP_PIG Trypsin - Sus scrofa (Pig).	239	5			15536	2+	2211.1	1.001	0.452263	0.7447	R.LGEHNIDVLEGNEQFINAAK.I
1	1	CONTAM|P00761	24409.5	0.251		SWISS-PROT:P00761|TRYP_PIG Trypsin - Sus scrofa (Pig).	239	5			15557	3+	2211.1	1.002	0.904526	0.9791	R.LGEHNIDVLEGNEQFINAAK.I
1	1	CONTAM|P00761	24409.5	0.251		SWISS-PROT:P00761|TRYP_PIG Trypsin - Sus scrofa (Pig).	239	5			16691	3+	2283.18	1	0	0.7218	K.IITHPNFNGNTLDNDIMLIK.L
1	1	CONTAM|P00761	24409.5	0.251		SWISS-PROT:P00761|TRYP_PIG Trypsin - Sus scrofa (Pig).	239	5			16865	3+	2299.18	0.02	8.69877	0.9995	K.IITHPNFNGNTLDNDIM"LIK.L
1	1	CONTAM|P00761	24409.5	0.251		SWISS-PROT:P00761|TRYP_PIG Trypsin - Sus scrofa (Pig).	239	5			17513	3+	2283.18	0.015	6.56978	0.9986	K.IITHPNFNGNTLDNDIMLIK.L
1	1	CONTAM|P00761	24409.5	0.251		SWISS-PROT:P00761|TRYP_PIG Trypsin - Sus scrofa (Pig).	239	5			17516	2+	2283.18	0.014	6.1318	0.9997	K.IITHPNFNGNTLDNDIMLIK.L
1	1	CONTAM|P00761	24409.5	0.251		SWISS-PROT:P00761|TRYP_PIG Trypsin - Sus scrofa (Pig).	239	5			17970	2+	2299.18	-0.983	7.39396	0.7449	K.IITHPNFNGNTLDNDIM"LIK.L
1	1	CONTAM|P00761	24409.5	0.251		SWISS-PROT:P00761|TRYP_PIG Trypsin - Sus scrofa (Pig).	239	5			7267	2+	1045.56	0.004	3.82569	0.9192	K.LSSPATLNSR.V
1	1	CONTAM|P00761	24409.5	0.251		SWISS-PROT:P00761|TRYP_PIG Trypsin - Sus scrofa (Pig).	239	5			7397	2+	1045.56	0.005	4.78211	1	K.LSSPATLNSR.V
1	1	CONTAM|P00761	24409.5	0.251		SWISS-PROT:P00761|TRYP_PIG Trypsin - Sus scrofa (Pig).	239	5			7529	2+	1045.56	0.008	7.65138	1	K.LSSPATLNSR.V
1	1	CONTAM|P00761	24409.5	0.251		SWISS-PROT:P00761|TRYP_PIG Trypsin - Sus scrofa (Pig).	239	5			8883	2+	842.509	0.005	5.93465	0.9511	R.VATVSLPR.S
1	1	CONTAM|P00761	24409.5	0.251		SWISS-PROT:P00761|TRYP_PIG Trypsin - Sus scrofa (Pig).	239	5			9014	2+	842.509	0.006	7.12158	0.9435	R.VATVSLPR.S
1	1	CONTAM|P00761	24409.5	0.251		SWISS-PROT:P00761|TRYP_PIG Trypsin - Sus scrofa (Pig).	239	5			9146	2+	842.509	0.012	14.2432	0.9942	R.VATVSLPR.S
1	1	CONTAM|P00761	24409.5	0.251		SWISS-PROT:P00761|TRYP_PIG Trypsin - Sus scrofa (Pig).	239	5			9278	2+	842.509	0.005	5.93465	0.9369	R.VATVSLPR.S
1	1	CONTAM|P00761	24409.5	0.251		SWISS-PROT:P00761|TRYP_PIG Trypsin - Sus scrofa (Pig).	239	5			9410	2+	842.509	0.005	5.93465	0.8795	R.VATVSLPR.S
1	1	CONTAM|P00761	24409.5	0.251		SWISS-PROT:P00761|TRYP_PIG Trypsin - Sus scrofa (Pig).	239	5			9676	2+	842.509	0.004	4.74772	0.9398	R.VATVSLPR.S
1	1	CONTAM|P00761	24409.5	0.251		SWISS-PROT:P00761|TRYP_PIG Trypsin - Sus scrofa (Pig).	239	5			10208	2+	842.509	0.005	5.93465	0.6726	R.VATVSLPR.S
1	1	CONTAM|P00761	24409.5	0.251		SWISS-PROT:P00761|TRYP_PIG Trypsin - Sus scrofa (Pig).	239	5			10573	2+	842.509	0.007	8.30851	0.9281	R.VATVSLPR.S
1	1	CONTAM|P00761	24409.5	0.251		SWISS-PROT:P00761|TRYP_PIG Trypsin - Sus scrofa (Pig).	239	5			14553	3+	2211.1	0.015	6.78394	0.9996	R.LGEHNIDVLEGNEQFINAAK.I
1	1	CONTAM|P00761	24409.5	0.251		SWISS-PROT:P00761|TRYP_PIG Trypsin - Sus scrofa (Pig).	239	5			14680	3+	2211.1	0.997	1.35679	0.7893	R.LGEHNIDVLEGNEQFINAAK.I
1	1	CONTAM|P00761	24409.5	0.251		SWISS-PROT:P00761|TRYP_PIG Trypsin - Sus scrofa (Pig).	239	5			14937	2+	2211.1	0.014	6.33168	1	R.LGEHNIDVLEGNEQFINAAK.I
1	1	CONTAM|P00761	24409.5	0.251		SWISS-PROT:P00761|TRYP_PIG Trypsin - Sus scrofa (Pig).	239	5			14987	3+	2211.1	0.019	8.59299	1	R.LGEHNIDVLEGNEQFINAAK.I
1	1	CONTAM|P00761	24409.5	0.251		SWISS-PROT:P00761|TRYP_PIG Trypsin - Sus scrofa (Pig).	239	5			15064	2+	2211.1	0.012	5.42715	1	R.LGEHNIDVLEGNEQFINAAK.I
1	1	CONTAM|P00761	24409.5	0.251		SWISS-PROT:P00761|TRYP_PIG Trypsin - Sus scrofa (Pig).	239	5			15121	3+	2211.1	0.016	7.2362	1	R.LGEHNIDVLEGNEQFINAAK.I
1	1	CONTAM|P00761	24409.5	0.251		SWISS-PROT:P00761|TRYP_PIG Trypsin - Sus scrofa (Pig).	239	5			15253	3+	2211.1	1.031	14.0201	0.9998	R.LGEHNIDVLEGNEQFINAAK.I
1	1	CONTAM|P00761	24409.5	0.251		SWISS-PROT:P00761|TRYP_PIG Trypsin - Sus scrofa (Pig).	239	5			15323	2+	2211.1	1.01	4.52263	0.9946	R.LGEHNIDVLEGNEQFINAAK.I
1	1	CONTAM|P00761	24409.5	0.251		SWISS-PROT:P00761|TRYP_PIG Trypsin - Sus scrofa (Pig).	239	5			15566	3+	2211.1	0.016	7.2362	0.9997	R.LGEHNIDVLEGNEQFINAAK.I
1	1	CONTAM|P00761	24409.5	0.251		SWISS-PROT:P00761|TRYP_PIG Trypsin - Sus scrofa (Pig).	239	5			15761	3+	2211.1	1.001	0.452263	0.9703	R.LGEHNIDVLEGNEQFINAAK.I
1	1	CONTAM|P00761	24409.5	0.251		SWISS-PROT:P00761|TRYP_PIG Trypsin - Sus scrofa (Pig).	239	5			17154	3+	2283.18	0.016	7.00777	0.9969	K.IITHPNFNGNTLDNDIMLIK.L
1	1	CONTAM|P00761	24409.5	0.251		SWISS-PROT:P00761|TRYP_PIG Trypsin - Sus scrofa (Pig).	239	5			17157	2+	2283.18	0.019	8.32173	0.999	K.IITHPNFNGNTLDNDIMLIK.L
1	1	CONTAM|P00761	24409.5	0.251		SWISS-PROT:P00761|TRYP_PIG Trypsin - Sus scrofa (Pig).	239	5			17410	3+	2283.18	1.001	0.437986	0.6517	K.IITHPNFNGNTLDNDIMLIK.L
1	1	CONTAM|P00761	24409.5	0.251		SWISS-PROT:P00761|TRYP_PIG Trypsin - Sus scrofa (Pig).	239	5			17539	3+	2283.18	0.999	0.437986	0.6914	K.IITHPNFNGNTLDNDIMLIK.L
1	1	CONTAM|P00761	24409.5	0.251		SWISS-PROT:P00761|TRYP_PIG Trypsin - Sus scrofa (Pig).	239	5			17797	2+	2299.18	0.018	7.8289	0.9648	K.IITHPNFNGNTLDNDIM"LIK.L
1	1	CONTAM|P00761	24409.5	0.251		SWISS-PROT:P00761|TRYP_PIG Trypsin - Sus scrofa (Pig).	239	5			7425	2+	1045.56	0.004	3.82569	0.9995	K.LSSPATLNSR.V
1	1	CONTAM|P00761	24409.5	0.251		SWISS-PROT:P00761|TRYP_PIG Trypsin - Sus scrofa (Pig).	239	5			7555	2+	1045.56	0.006	5.73853	1	K.LSSPATLNSR.V
1	1	CONTAM|P00761	24409.5	0.251		SWISS-PROT:P00761|TRYP_PIG Trypsin - Sus scrofa (Pig).	239	5			9041	2+	842.509	0.005	5.93465	0.7593	R.VATVSLPR.S
1	1	CONTAM|P00761	24409.5	0.251		SWISS-PROT:P00761|TRYP_PIG Trypsin - Sus scrofa (Pig).	239	5			9172	2+	842.509	0.007	8.30851	0.972	R.VATVSLPR.S
1	1	CONTAM|P00761	24409.5	0.251		SWISS-PROT:P00761|TRYP_PIG Trypsin - Sus scrofa (Pig).	239	5			9436	2+	842.509	0.006	7.12158	0.9615	R.VATVSLPR.S
1	1	CONTAM|P00761	24409.5	0.251		SWISS-PROT:P00761|TRYP_PIG Trypsin - Sus scrofa (Pig).	239	5			9568	2+	842.509	0.006	7.12158	0.8552	R.VATVSLPR.S
1	1	CONTAM|P00761	24409.5	0.251		SWISS-PROT:P00761|TRYP_PIG Trypsin - Sus scrofa (Pig).	239	5			9703	2+	842.509	0.006	7.12158	0.8699	R.VATVSLPR.S
1	1	CONTAM|P00761	24409.5	0.251		SWISS-PROT:P00761|TRYP_PIG Trypsin - Sus scrofa (Pig).	239	5			9832	2+	842.509	0.006	7.12158	0.806	R.VATVSLPR.S
1	1	CONTAM|P00761	24409.5	0.251		SWISS-PROT:P00761|TRYP_PIG Trypsin - Sus scrofa (Pig).	239	5			10386	2+	842.509	0.006	7.12158	0.7089	R.VATVSLPR.S
1	1	CONTAM|P00761	24409.5	0.251		SWISS-PROT:P00761|TRYP_PIG Trypsin - Sus scrofa (Pig).	239	5			14493	3+	2211.1	0.016	7.2362	0.8611	R.LGEHNIDVLEGNEQFINAAK.I
1	1	CONTAM|P00761	24409.5	0.251		SWISS-PROT:P00761|TRYP_PIG Trypsin - Sus scrofa (Pig).	239	5			14616	3+	2211.1	0.998	0.904526	0.9974	R.LGEHNIDVLEGNEQFINAAK.I
1	1	CONTAM|P00761	24409.5	0.251		SWISS-PROT:P00761|TRYP_PIG Trypsin - Sus scrofa (Pig).	239	5			14881	2+	2211.1	0.014	6.33168	1	R.LGEHNIDVLEGNEQFINAAK.I
1	1	CONTAM|P00761	24409.5	0.251		SWISS-PROT:P00761|TRYP_PIG Trypsin - Sus scrofa (Pig).	239	5			14957	3+	2211.1	0.018	8.14073	1	R.LGEHNIDVLEGNEQFINAAK.I
1	1	CONTAM|P00761	24409.5	0.251		SWISS-PROT:P00761|TRYP_PIG Trypsin - Sus scrofa (Pig).	239	5			15012	2+	2211.1	0.017	7.68847	1	R.LGEHNIDVLEGNEQFINAAK.I
1	1	CONTAM|P00761	24409.5	0.251		SWISS-PROT:P00761|TRYP_PIG Trypsin - Sus scrofa (Pig).	239	5			15090	3+	2211.1	0.011	4.97489	1	R.LGEHNIDVLEGNEQFINAAK.I
1	1	CONTAM|P00761	24409.5	0.251		SWISS-PROT:P00761|TRYP_PIG Trypsin - Sus scrofa (Pig).	239	5			15222	3+	2211.1	1	0	0.9672	R.LGEHNIDVLEGNEQFINAAK.I
1	1	CONTAM|P00761	24409.5	0.251		SWISS-PROT:P00761|TRYP_PIG Trypsin - Sus scrofa (Pig).	239	5			15806	3+	2211.1	0.998	0.904526	0.9931	R.LGEHNIDVLEGNEQFINAAK.I
1	1	CONTAM|P00761	24409.5	0.251		SWISS-PROT:P00761|TRYP_PIG Trypsin - Sus scrofa (Pig).	239	5			16421	3+	2299.18	1.01	4.34939	0.9787	K.IITHPNFNGNTLDNDIM"LIK.L
1	1	CONTAM|P00761	24409.5	0.251		SWISS-PROT:P00761|TRYP_PIG Trypsin - Sus scrofa (Pig).	239	5			17004	3+	2283.18	0.013	5.69381	0.9999	K.IITHPNFNGNTLDNDIMLIK.L
1	1	CONTAM|P00761	24409.5	0.251		SWISS-PROT:P00761|TRYP_PIG Trypsin - Sus scrofa (Pig).	239	5			17026	2+	2283.18	0.013	5.69381	1	K.IITHPNFNGNTLDNDIMLIK.L
1	1	CONTAM|P00761	24409.5	0.251		SWISS-PROT:P00761|TRYP_PIG Trypsin - Sus scrofa (Pig).	239	5			7622	2+	1045.56	0.008	7.65138	0.9942	K.LSSPATLNSR.V
1	1	CONTAM|P00761	24409.5	0.251		SWISS-PROT:P00761|TRYP_PIG Trypsin - Sus scrofa (Pig).	239	5			7749	2+	1045.56	0.006	5.73853	1	K.LSSPATLNSR.V
1	1	CONTAM|P00761	24409.5	0.251		SWISS-PROT:P00761|TRYP_PIG Trypsin - Sus scrofa (Pig).	239	5			9378	2+	842.509	0.005	5.93465	0.7073	R.VATVSLPR.S
1	1	CONTAM|P00761	24409.5	0.251		SWISS-PROT:P00761|TRYP_PIG Trypsin - Sus scrofa (Pig).	239	5			9509	2+	842.509	0.005	5.93465	0.9658	R.VATVSLPR.S
1	1	CONTAM|P00761	24409.5	0.251		SWISS-PROT:P00761|TRYP_PIG Trypsin - Sus scrofa (Pig).	239	5			9641	2+	842.509	0.004	4.74772	0.9531	R.VATVSLPR.S
1	1	CONTAM|P00761	24409.5	0.251		SWISS-PROT:P00761|TRYP_PIG Trypsin - Sus scrofa (Pig).	239	5			9773	2+	842.509	0.005	5.93465	0.9267	R.VATVSLPR.S
1	1	CONTAM|P00761	24409.5	0.251		SWISS-PROT:P00761|TRYP_PIG Trypsin - Sus scrofa (Pig).	239	5			9911	2+	842.509	0.004	4.74772	0.8316	R.VATVSLPR.S
1	1	CONTAM|P00761	24409.5	0.251		SWISS-PROT:P00761|TRYP_PIG Trypsin - Sus scrofa (Pig).	239	5			10043	2+	842.509	0.003	3.56079	0.8756	R.VATVSLPR.S
1	1	CONTAM|P00761	24409.5	0.251		SWISS-PROT:P00761|TRYP_PIG Trypsin - Sus scrofa (Pig).	239	5			10176	2+	842.509	0.005	5.93465	0.9633	R.VATVSLPR.S
1	1	CONTAM|P00761	24409.5	0.251		SWISS-PROT:P00761|TRYP_PIG Trypsin - Sus scrofa (Pig).	239	5			15292	3+	2211.1	0.014	6.33168	1	R.LGEHNIDVLEGNEQFINAAK.I
1	1	CONTAM|P00761	24409.5	0.251		SWISS-PROT:P00761|TRYP_PIG Trypsin - Sus scrofa (Pig).	239	5			16549	3+	2299.18	0.017	7.39396	0.9759	K.IITHPNFNGNTLDNDIM"LIK.L
1	1	CONTAM|P00761	24409.5	0.251		SWISS-PROT:P00761|TRYP_PIG Trypsin - Sus scrofa (Pig).	239	5			17361	2+	2283.18	0.01	4.37986	0.994	K.IITHPNFNGNTLDNDIMLIK.L
1	1	CONTAM|P00761	24409.5	0.251		SWISS-PROT:P00761|TRYP_PIG Trypsin - Sus scrofa (Pig).	239	5			17451	3+	2283.18	0.018	7.88374	0.9789	K.IITHPNFNGNTLDNDIMLIK.L
1	1	CONTAM|P00761	24409.5	0.251		SWISS-PROT:P00761|TRYP_PIG Trypsin - Sus scrofa (Pig).	239	5			7220	2+	1045.56	0.009	8.6078	0.9151	K.LSSPATLNSR.V
1	1	CONTAM|P00761	24409.5	0.251		SWISS-PROT:P00761|TRYP_PIG Trypsin - Sus scrofa (Pig).	239	5			7587	2+	1045.56	0.005	4.78211	0.9998	K.LSSPATLNSR.V
1	1	CONTAM|P00761	24409.5	0.251		SWISS-PROT:P00761|TRYP_PIG Trypsin - Sus scrofa (Pig).	239	5			7719	2+	1045.56	0.005	4.78211	1	K.LSSPATLNSR.V
1	1	CONTAM|P00761	24409.5	0.251		SWISS-PROT:P00761|TRYP_PIG Trypsin - Sus scrofa (Pig).	239	5			9270	2+	842.509	0.005	5.93465	0.9595	R.VATVSLPR.S
1	1	CONTAM|P00761	24409.5	0.251		SWISS-PROT:P00761|TRYP_PIG Trypsin - Sus scrofa (Pig).	239	5			9402	2+	842.509	0.006	7.12158	0.9528	R.VATVSLPR.S
1	1	CONTAM|P00761	24409.5	0.251		SWISS-PROT:P00761|TRYP_PIG Trypsin - Sus scrofa (Pig).	239	5			9534	2+	842.509	0.005	5.93465	0.9679	R.VATVSLPR.S
1	1	CONTAM|P00761	24409.5	0.251		SWISS-PROT:P00761|TRYP_PIG Trypsin - Sus scrofa (Pig).	239	5			9800	2+	842.509	0.004	4.74772	0.8842	R.VATVSLPR.S
1	1	CONTAM|P00761	24409.5	0.251		SWISS-PROT:P00761|TRYP_PIG Trypsin - Sus scrofa (Pig).	239	5			9931	2+	842.509	0.004	4.74772	0.9949	R.VATVSLPR.S
1	1	CONTAM|P00761	24409.5	0.251		SWISS-PROT:P00761|TRYP_PIG Trypsin - Sus scrofa (Pig).	239	5			10065	2+	842.509	0.004	4.74772	0.9251	R.VATVSLPR.S
1	1	CONTAM|P00761	24409.5	0.251		SWISS-PROT:P00761|TRYP_PIG Trypsin - Sus scrofa (Pig).	239	5			10198	2+	842.509	0.004	4.74772	0.7956	R.VATVSLPR.S
1	1	CONTAM|P00761	24409.5	0.251		SWISS-PROT:P00761|TRYP_PIG Trypsin - Sus scrofa (Pig).	239	5			10329	2+	842.509	0.004	4.74772	0.9792	R.VATVSLPR.S
1	1	CONTAM|P00761	24409.5	0.251		SWISS-PROT:P00761|TRYP_PIG Trypsin - Sus scrofa (Pig).	239	5			10667	2+	842.509	0.005	5.93465	0.9942	R.VATVSLPR.S
1	1	CONTAM|P00761	24409.5	0.251		SWISS-PROT:P00761|TRYP_PIG Trypsin - Sus scrofa (Pig).	239	5			10801	2+	842.509	0.005	5.93465	0.9531	R.VATVSLPR.S
1	1	CONTAM|P00761	24409.5	0.251		SWISS-PROT:P00761|TRYP_PIG Trypsin - Sus scrofa (Pig).	239	5			10971	2+	842.509	0.005	5.93465	0.8304	R.VATVSLPR.S
1	1	CONTAM|P00761	24409.5	0.251		SWISS-PROT:P00761|TRYP_PIG Trypsin - Sus scrofa (Pig).	239	5			11102	2+	842.509	0.005	5.93465	0.793	R.VATVSLPR.S
1	1	CONTAM|P00761	24409.5	0.251		SWISS-PROT:P00761|TRYP_PIG Trypsin - Sus scrofa (Pig).	239	5			11237	2+	842.509	0.003	3.56079	0.9629	R.VATVSLPR.S
1	1	CONTAM|P00761	24409.5	0.251		SWISS-PROT:P00761|TRYP_PIG Trypsin - Sus scrofa (Pig).	239	5			14969	3+	2211.1	0.015	6.78394	1	R.LGEHNIDVLEGNEQFINAAK.I
1	1	CONTAM|P00761	24409.5	0.251		SWISS-PROT:P00761|TRYP_PIG Trypsin - Sus scrofa (Pig).	239	5			14979	2+	2211.1	1.009	4.07036	1	R.LGEHNIDVLEGNEQFINAAK.I
1	1	CONTAM|P00761	24409.5	0.251		SWISS-PROT:P00761|TRYP_PIG Trypsin - Sus scrofa (Pig).	239	5			15100	3+	2211.1	0.016	7.2362	1	R.LGEHNIDVLEGNEQFINAAK.I
1	1	CONTAM|P00761	24409.5	0.251		SWISS-PROT:P00761|TRYP_PIG Trypsin - Sus scrofa (Pig).	239	5			15111	2+	2211.1	0.013	5.87942	1	R.LGEHNIDVLEGNEQFINAAK.I
1	1	CONTAM|P00761	24409.5	0.251		SWISS-PROT:P00761|TRYP_PIG Trypsin - Sus scrofa (Pig).	239	5			15232	3+	2211.1	0.016	7.2362	0.9996	R.LGEHNIDVLEGNEQFINAAK.I
1	1	CONTAM|P00761	24409.5	0.251		SWISS-PROT:P00761|TRYP_PIG Trypsin - Sus scrofa (Pig).	239	5			15272	2+	2211.1	1.01	4.52263	0.9562	R.LGEHNIDVLEGNEQFINAAK.I
1	1	CONTAM|P00761	24409.5	0.251		SWISS-PROT:P00761|TRYP_PIG Trypsin - Sus scrofa (Pig).	239	5			15369	3+	2211.1	1.001	0.452263	0.9988	R.LGEHNIDVLEGNEQFINAAK.I
1	1	CONTAM|P00761	24409.5	0.251		SWISS-PROT:P00761|TRYP_PIG Trypsin - Sus scrofa (Pig).	239	5			15630	3+	2211.1	0.013	5.87942	0.999	R.LGEHNIDVLEGNEQFINAAK.I
1	1	CONTAM|P00761	24409.5	0.251		SWISS-PROT:P00761|TRYP_PIG Trypsin - Sus scrofa (Pig).	239	5			15919	3+	2211.1	1.001	0.452263	0.7375	R.LGEHNIDVLEGNEQFINAAK.I
1	1	CONTAM|P00761	24409.5	0.251		SWISS-PROT:P00761|TRYP_PIG Trypsin - Sus scrofa (Pig).	239	5			16350	3+	2299.18	0.013	5.6542	0.6953	K.IITHPNFNGNTLDNDIM"LIK.L
1	1	CONTAM|P00761	24409.5	0.251		SWISS-PROT:P00761|TRYP_PIG Trypsin - Sus scrofa (Pig).	239	5			16387	3+	2283.18	0.993	3.0659	0.7525	K.IITHPNFNGNTLDNDIMLIK.L
1	1	CONTAM|P00761	24409.5	0.251		SWISS-PROT:P00761|TRYP_PIG Trypsin - Sus scrofa (Pig).	239	5			16477	3+	2299.18	0.017	7.39396	0.9976	K.IITHPNFNGNTLDNDIM"LIK.L
1	1	CONTAM|P00761	24409.5	0.251		SWISS-PROT:P00761|TRYP_PIG Trypsin - Sus scrofa (Pig).	239	5			16608	3+	2299.18	0.018	7.8289	0.8504	K.IITHPNFNGNTLDNDIM"LIK.L
1	1	CONTAM|P00761	24409.5	0.251		SWISS-PROT:P00761|TRYP_PIG Trypsin - Sus scrofa (Pig).	239	5			17069	3+	2283.18	0.015	6.56978	0.9987	K.IITHPNFNGNTLDNDIMLIK.L
1	1	CONTAM|P00761	24409.5	0.251		SWISS-PROT:P00761|TRYP_PIG Trypsin - Sus scrofa (Pig).	239	5			7068	2+	1045.56	0.006	5.73853	1	K.LSSPATLNSR.V
1	1	CONTAM|P00761	24409.5	0.251		SWISS-PROT:P00761|TRYP_PIG Trypsin - Sus scrofa (Pig).	239	5			7198	2+	1045.56	0.006	5.73853	1	K.LSSPATLNSR.V
1	1	CONTAM|P00761	24409.5	0.251		SWISS-PROT:P00761|TRYP_PIG Trypsin - Sus scrofa (Pig).	239	5			8849	2+	842.509	0.006	7.12158	0.9611	R.VATVSLPR.S
1	1	CONTAM|P00761	24409.5	0.251		SWISS-PROT:P00761|TRYP_PIG Trypsin - Sus scrofa (Pig).	239	5			8980	2+	842.509	0.005	5.93465	0.9609	R.VATVSLPR.S
1	1	CONTAM|P00761	24409.5	0.251		SWISS-PROT:P00761|TRYP_PIG Trypsin - Sus scrofa (Pig).	239	5			9112	2+	842.509	0.005	5.93465	0.954	R.VATVSLPR.S
1	1	CONTAM|P00761	24409.5	0.251		SWISS-PROT:P00761|TRYP_PIG Trypsin - Sus scrofa (Pig).	239	5			9379	2+	842.509	0.005	5.93465	0.9345	R.VATVSLPR.S
1	1	CONTAM|P00761	24409.5	0.251		SWISS-PROT:P00761|TRYP_PIG Trypsin - Sus scrofa (Pig).	239	5			9511	2+	842.509	0.005	5.93465	0.9955	R.VATVSLPR.S
1	1	CONTAM|P00761	24409.5	0.251		SWISS-PROT:P00761|TRYP_PIG Trypsin - Sus scrofa (Pig).	239	5			9641	2+	842.509	0.005	5.93465	0.9949	R.VATVSLPR.S
1	1	CONTAM|P00761	24409.5	0.251		SWISS-PROT:P00761|TRYP_PIG Trypsin - Sus scrofa (Pig).	239	5			10263	2+	842.509	0.004	4.74772	0.9995	R.VATVSLPR.S
1	1	CONTAM|P00761	24409.5	0.251		SWISS-PROT:P00761|TRYP_PIG Trypsin - Sus scrofa (Pig).	239	5			14450	3+	2211.1	0.998	0.904526	0.9127	R.LGEHNIDVLEGNEQFINAAK.I
1	1	CONTAM|P00761	24409.5	0.251		SWISS-PROT:P00761|TRYP_PIG Trypsin - Sus scrofa (Pig).	239	5			14745	3+	2211.1	0.013	5.87942	0.9976	R.LGEHNIDVLEGNEQFINAAK.I
1	1	CONTAM|P00761	24409.5	0.251		SWISS-PROT:P00761|TRYP_PIG Trypsin - Sus scrofa (Pig).	239	5			14746	2+	2211.1	1.009	4.07036	1	R.LGEHNIDVLEGNEQFINAAK.I
1	1	CONTAM|P00761	24409.5	0.251		SWISS-PROT:P00761|TRYP_PIG Trypsin - Sus scrofa (Pig).	239	5			14876	3+	2211.1	0.015	6.78394	1	R.LGEHNIDVLEGNEQFINAAK.I
1	1	CONTAM|P00761	24409.5	0.251		SWISS-PROT:P00761|TRYP_PIG Trypsin - Sus scrofa (Pig).	239	5			15011	3+	2211.1	0.016	7.2362	1	R.LGEHNIDVLEGNEQFINAAK.I
1	1	CONTAM|P00761	24409.5	0.251		SWISS-PROT:P00761|TRYP_PIG Trypsin - Sus scrofa (Pig).	239	5			15133	3+	2211.1	1.001	0.452263	0.9971	R.LGEHNIDVLEGNEQFINAAK.I
1	1	CONTAM|P00761	24409.5	0.251		SWISS-PROT:P00761|TRYP_PIG Trypsin - Sus scrofa (Pig).	239	5			15409	3+	2211.1	1.001	0.452263	0.9225	R.LGEHNIDVLEGNEQFINAAK.I
1	1	CONTAM|P00761	24409.5	0.251		SWISS-PROT:P00761|TRYP_PIG Trypsin - Sus scrofa (Pig).	239	5			16003	3+	2299.18	0.016	6.95902	0.994	K.IITHPNFNGNTLDNDIM"LIK.L
1	1	CONTAM|P00761	24409.5	0.251		SWISS-PROT:P00761|TRYP_PIG Trypsin - Sus scrofa (Pig).	239	5			16891	2+	2283.18	0.013	5.69381	1	K.IITHPNFNGNTLDNDIMLIK.L
1	1	CONTAM|P00761	24409.5	0.251		SWISS-PROT:P00761|TRYP_PIG Trypsin - Sus scrofa (Pig).	239	5			16989	3+	2283.18	0.011	4.81784	0.9575	K.IITHPNFNGNTLDNDIMLIK.L
1	1	CONTAM|P00761	24409.5	0.251		SWISS-PROT:P00761|TRYP_PIG Trypsin - Sus scrofa (Pig).	239	5			17439	3+	2283.18	1.001	0.437986	0.9593	K.IITHPNFNGNTLDNDIMLIK.L
1	1	CONTAM|P00761	24409.5	0.251		SWISS-PROT:P00761|TRYP_PIG Trypsin - Sus scrofa (Pig).	239	5			7263	2+	1045.56	0.007	6.69495	1	K.LSSPATLNSR.V
1	1	CONTAM|P00761	24409.5	0.251		SWISS-PROT:P00761|TRYP_PIG Trypsin - Sus scrofa (Pig).	239	5			9089	2+	842.509	0.006	7.12158	0.9561	R.VATVSLPR.S
1	1	CONTAM|P00761	24409.5	0.251		SWISS-PROT:P00761|TRYP_PIG Trypsin - Sus scrofa (Pig).	239	5			9221	2+	842.509	0.005	5.93465	0.9671	R.VATVSLPR.S
1	1	CONTAM|P00761	24409.5	0.251		SWISS-PROT:P00761|TRYP_PIG Trypsin - Sus scrofa (Pig).	239	5			9353	2+	842.509	0.005	5.93465	0.9586	R.VATVSLPR.S
1	1	CONTAM|P00761	24409.5	0.251		SWISS-PROT:P00761|TRYP_PIG Trypsin - Sus scrofa (Pig).	239	5			9485	2+	842.509	0.005	5.93465	0.9494	R.VATVSLPR.S
1	1	CONTAM|P00761	24409.5	0.251		SWISS-PROT:P00761|TRYP_PIG Trypsin - Sus scrofa (Pig).	239	5			9617	2+	842.509	0.004	4.74772	0.8649	R.VATVSLPR.S
1	1	CONTAM|P00761	24409.5	0.251		SWISS-PROT:P00761|TRYP_PIG Trypsin - Sus scrofa (Pig).	239	5			9749	2+	842.509	0.005	5.93465	0.9503	R.VATVSLPR.S
1	1	CONTAM|P00761	24409.5	0.251		SWISS-PROT:P00761|TRYP_PIG Trypsin - Sus scrofa (Pig).	239	5			14868	3+	2211.1	0.999	0.452263	0.9965	R.LGEHNIDVLEGNEQFINAAK.I
1	1	CONTAM|P00761	24409.5	0.251		SWISS-PROT:P00761|TRYP_PIG Trypsin - Sus scrofa (Pig).	239	5			15185	3+	2211.1	0.014	6.33168	1	R.LGEHNIDVLEGNEQFINAAK.I
1	1	CONTAM|P00761	24409.5	0.251		SWISS-PROT:P00761|TRYP_PIG Trypsin - Sus scrofa (Pig).	239	5			15271	2+	2211.1	0.012	5.42715	1	R.LGEHNIDVLEGNEQFINAAK.I
1	1	CONTAM|P00761	24409.5	0.251		SWISS-PROT:P00761|TRYP_PIG Trypsin - Sus scrofa (Pig).	239	5			15316	3+	2211.1	0.011	4.97489	1	R.LGEHNIDVLEGNEQFINAAK.I
1	1	CONTAM|P00761	24409.5	0.251		SWISS-PROT:P00761|TRYP_PIG Trypsin - Sus scrofa (Pig).	239	5			16162	3+	2211.1	1	0	0.975	R.LGEHNIDVLEGNEQFINAAK.I
1	1	CONTAM|P00761	24409.5	0.251		SWISS-PROT:P00761|TRYP_PIG Trypsin - Sus scrofa (Pig).	239	5			16560	3+	2299.18	0.008	3.47951	0.72	K.IITHPNFNGNTLDNDIM"LIK.L
1	1	CONTAM|P00761	24409.5	0.251		SWISS-PROT:P00761|TRYP_PIG Trypsin - Sus scrofa (Pig).	239	5			17458	3+	2283.18	0.015	6.56978	0.9995	K.IITHPNFNGNTLDNDIMLIK.L
1	1	CONTAM|P00761	24409.5	0.251		SWISS-PROT:P00761|TRYP_PIG Trypsin - Sus scrofa (Pig).	239	5			17591	3+	2283.18	0.998	0.875971	0.7138	K.IITHPNFNGNTLDNDIMLIK.L
1	1	CONTAM|P00761	24409.5	0.251		SWISS-PROT:P00761|TRYP_PIG Trypsin - Sus scrofa (Pig).	239	5			7437	2+	1045.56	0.006	5.73853	0.7874	K.LSSPATLNSR.V
1	1	CONTAM|P00761	24409.5	0.251		SWISS-PROT:P00761|TRYP_PIG Trypsin - Sus scrofa (Pig).	239	5			7579	2+	1045.56	0.007	6.69495	0.9999	K.LSSPATLNSR.V
1	1	CONTAM|P00761	24409.5	0.251		SWISS-PROT:P00761|TRYP_PIG Trypsin - Sus scrofa (Pig).	239	5			7711	2+	1045.56	0.005	4.78211	1	K.LSSPATLNSR.V
1	1	CONTAM|P00761	24409.5	0.251		SWISS-PROT:P00761|TRYP_PIG Trypsin - Sus scrofa (Pig).	239	5			9207	2+	842.509	0.004	4.74772	0.9979	R.VATVSLPR.S
1	1	CONTAM|P00761	24409.5	0.251		SWISS-PROT:P00761|TRYP_PIG Trypsin - Sus scrofa (Pig).	239	5			9338	2+	842.509	0.005	5.93465	0.9712	R.VATVSLPR.S
1	1	CONTAM|P00761	24409.5	0.251		SWISS-PROT:P00761|TRYP_PIG Trypsin - Sus scrofa (Pig).	239	5			9470	2+	842.509	0.005	5.93465	0.9646	R.VATVSLPR.S
1	1	CONTAM|P00761	24409.5	0.251		SWISS-PROT:P00761|TRYP_PIG Trypsin - Sus scrofa (Pig).	239	5			9602	2+	842.509	0.005	5.93465	0.973	R.VATVSLPR.S
1	1	CONTAM|P00761	24409.5	0.251		SWISS-PROT:P00761|TRYP_PIG Trypsin - Sus scrofa (Pig).	239	5			9735	2+	842.509	0.005	5.93465	0.9309	R.VATVSLPR.S
1	1	CONTAM|P00761	24409.5	0.251		SWISS-PROT:P00761|TRYP_PIG Trypsin - Sus scrofa (Pig).	239	5			10015	2+	842.509	0.003	3.56079	0.8915	R.VATVSLPR.S
1	1	CONTAM|P00761	24409.5	0.251		SWISS-PROT:P00761|TRYP_PIG Trypsin - Sus scrofa (Pig).	239	5			10529	2+	842.509	0.006	7.12158	0.692	R.VATVSLPR.S
1	1	CONTAM|P00761	24409.5	0.251		SWISS-PROT:P00761|TRYP_PIG Trypsin - Sus scrofa (Pig).	239	5			14818	3+	2211.1	0.995	2.26131	0.8947	R.LGEHNIDVLEGNEQFINAAK.I
1	1	CONTAM|P00761	24409.5	0.251		SWISS-PROT:P00761|TRYP_PIG Trypsin - Sus scrofa (Pig).	239	5			15216	2+	2211.1	1.029	13.1156	1	R.LGEHNIDVLEGNEQFINAAK.I
1	1	CONTAM|P00761	24409.5	0.251		SWISS-PROT:P00761|TRYP_PIG Trypsin - Sus scrofa (Pig).	239	5			15278	3+	2211.1	0.012	5.42715	1	R.LGEHNIDVLEGNEQFINAAK.I
1	1	CONTAM|P00761	24409.5	0.251		SWISS-PROT:P00761|TRYP_PIG Trypsin - Sus scrofa (Pig).	239	5			15348	2+	2211.1	-0.003	1.35679	0.9999	R.LGEHNIDVLEGNEQFINAAK.I
1	1	CONTAM|P00761	24409.5	0.251		SWISS-PROT:P00761|TRYP_PIG Trypsin - Sus scrofa (Pig).	239	5			15411	3+	2211.1	1.031	14.0201	0.9998	R.LGEHNIDVLEGNEQFINAAK.I
1	1	CONTAM|P00761	24409.5	0.251		SWISS-PROT:P00761|TRYP_PIG Trypsin - Sus scrofa (Pig).	239	5			15544	3+	2211.1	1.001	0.452263	0.712	R.LGEHNIDVLEGNEQFINAAK.I
1	1	CONTAM|P00761	24409.5	0.251		SWISS-PROT:P00761|TRYP_PIG Trypsin - Sus scrofa (Pig).	239	5			16056	3+	2211.1	1.004	1.80905	0.8043	R.LGEHNIDVLEGNEQFINAAK.I
1	1	CONTAM|P00761	24409.5	0.251		SWISS-PROT:P00761|TRYP_PIG Trypsin - Sus scrofa (Pig).	239	5			16676	3+	2299.18	0.014	6.08914	0.9995	K.IITHPNFNGNTLDNDIM"LIK.L
1	1	CONTAM|P00761	24409.5	0.251		SWISS-PROT:P00761|TRYP_PIG Trypsin - Sus scrofa (Pig).	239	5			16825	3+	2299.18	1.01	4.34939	0.7162	K.IITHPNFNGNTLDNDIM"LIK.L
1	1	CONTAM|P00761	24409.5	0.251		SWISS-PROT:P00761|TRYP_PIG Trypsin - Sus scrofa (Pig).	239	5			17445	3+	2283.18	0.014	6.1318	1	K.IITHPNFNGNTLDNDIMLIK.L
1	1	CONTAM|P00761	24409.5	0.251		SWISS-PROT:P00761|TRYP_PIG Trypsin - Sus scrofa (Pig).	239	5			7217	2+	1045.56	0.007	6.69495	0.9995	K.LSSPATLNSR.V
1	1	CONTAM|P00761	24409.5	0.251		SWISS-PROT:P00761|TRYP_PIG Trypsin - Sus scrofa (Pig).	239	5			8863	2+	842.509	0.006	7.12158	0.9598	R.VATVSLPR.S
1	1	CONTAM|P00761	24409.5	0.251		SWISS-PROT:P00761|TRYP_PIG Trypsin - Sus scrofa (Pig).	239	5			8992	2+	842.509	0.007	8.30851	0.9658	R.VATVSLPR.S
1	1	CONTAM|P00761	24409.5	0.251		SWISS-PROT:P00761|TRYP_PIG Trypsin - Sus scrofa (Pig).	239	5			9124	2+	842.509	0.007	8.30851	0.8827	R.VATVSLPR.S
1	1	CONTAM|P00761	24409.5	0.251		SWISS-PROT:P00761|TRYP_PIG Trypsin - Sus scrofa (Pig).	239	5			9854	2+	842.509	0.006	7.12158	0.9818	R.VATVSLPR.S
1	1	CONTAM|P00761	24409.5	0.251		SWISS-PROT:P00761|TRYP_PIG Trypsin - Sus scrofa (Pig).	239	5			14846	3+	2211.1	0.997	1.35679	0.9665	R.LGEHNIDVLEGNEQFINAAK.I
1	1	CONTAM|P00761	24409.5	0.251		SWISS-PROT:P00761|TRYP_PIG Trypsin - Sus scrofa (Pig).	239	5			15171	2+	2211.1	0.017	7.68847	1	R.LGEHNIDVLEGNEQFINAAK.I
1	1	CONTAM|P00761	24409.5	0.251		SWISS-PROT:P00761|TRYP_PIG Trypsin - Sus scrofa (Pig).	239	5			15196	3+	2211.1	0.015	6.78394	1	R.LGEHNIDVLEGNEQFINAAK.I
1	1	CONTAM|P00761	24409.5	0.251		SWISS-PROT:P00761|TRYP_PIG Trypsin - Sus scrofa (Pig).	239	5			15296	2+	2211.1	0.013	5.87942	1	R.LGEHNIDVLEGNEQFINAAK.I
1	1	CONTAM|P00761	24409.5	0.251		SWISS-PROT:P00761|TRYP_PIG Trypsin - Sus scrofa (Pig).	239	5			15329	3+	2211.1	0.014	6.33168	1	R.LGEHNIDVLEGNEQFINAAK.I
1	1	CONTAM|P00761	24409.5	0.251		SWISS-PROT:P00761|TRYP_PIG Trypsin - Sus scrofa (Pig).	239	5			15480	3+	2211.1	1.016	7.2362	1	R.LGEHNIDVLEGNEQFINAAK.I
1	1	CONTAM|P00761	24409.5	0.251		SWISS-PROT:P00761|TRYP_PIG Trypsin - Sus scrofa (Pig).	239	5			16617	3+	2299.18	0.015	6.52408	0.9983	K.IITHPNFNGNTLDNDIM"LIK.L
1	1	CONTAM|P00761	24409.5	0.251		SWISS-PROT:P00761|TRYP_PIG Trypsin - Sus scrofa (Pig).	239	5			16750	3+	2299.18	0.02	8.69877	0.8513	K.IITHPNFNGNTLDNDIM"LIK.L
1	1	CONTAM|P00761	24409.5	0.251		SWISS-PROT:P00761|TRYP_PIG Trypsin - Sus scrofa (Pig).	239	5			17254	3+	2283.18	0.01	4.37986	1	K.IITHPNFNGNTLDNDIMLIK.L
1	1	CONTAM|P00761	24409.5	0.251		SWISS-PROT:P00761|TRYP_PIG Trypsin - Sus scrofa (Pig).	239	5			7537	2+	1045.56	0.008	7.65138	1	K.LSSPATLNSR.V
1	1	CONTAM|P00761	24409.5	0.251		SWISS-PROT:P00761|TRYP_PIG Trypsin - Sus scrofa (Pig).	239	5			9023	2+	842.509	0.005	5.93465	0.9824	R.VATVSLPR.S
1	1	CONTAM|P00761	24409.5	0.251		SWISS-PROT:P00761|TRYP_PIG Trypsin - Sus scrofa (Pig).	239	5			9153	2+	842.509	0.005	5.93465	0.9733	R.VATVSLPR.S
1	1	CONTAM|P00761	24409.5	0.251		SWISS-PROT:P00761|TRYP_PIG Trypsin - Sus scrofa (Pig).	239	5			9285	2+	842.509	0.011	13.0562	0.9929	R.VATVSLPR.S
1	1	CONTAM|P00761	24409.5	0.251		SWISS-PROT:P00761|TRYP_PIG Trypsin - Sus scrofa (Pig).	239	5			9417	2+	842.509	0.005	5.93465	0.9918	R.VATVSLPR.S
1	1	CONTAM|P00761	24409.5	0.251		SWISS-PROT:P00761|TRYP_PIG Trypsin - Sus scrofa (Pig).	239	5			15067	2+	2211.1	0.017	7.68847	1	R.LGEHNIDVLEGNEQFINAAK.I
1	1	CONTAM|P00761	24409.5	0.251		SWISS-PROT:P00761|TRYP_PIG Trypsin - Sus scrofa (Pig).	239	5			15093	3+	2211.1	0.02	9.04526	1	R.LGEHNIDVLEGNEQFINAAK.I
1	1	CONTAM|P00761	24409.5	0.251		SWISS-PROT:P00761|TRYP_PIG Trypsin - Sus scrofa (Pig).	239	5			15196	2+	2211.1	0.014	6.33168	1	R.LGEHNIDVLEGNEQFINAAK.I
1	1	CONTAM|P00761	24409.5	0.251		SWISS-PROT:P00761|TRYP_PIG Trypsin - Sus scrofa (Pig).	239	5			15225	3+	2211.1	0.014	6.33168	0.9996	R.LGEHNIDVLEGNEQFINAAK.I
1	1	CONTAM|P00761	24409.5	0.251		SWISS-PROT:P00761|TRYP_PIG Trypsin - Sus scrofa (Pig).	239	5			15359	3+	2211.1	0.015	6.78394	0.9976	R.LGEHNIDVLEGNEQFINAAK.I
1	1	CONTAM|P00761	24409.5	0.251		SWISS-PROT:P00761|TRYP_PIG Trypsin - Sus scrofa (Pig).	239	5			15490	3+	2211.1	1.001	0.452263	0.985	R.LGEHNIDVLEGNEQFINAAK.I
1	1	CONTAM|P00761	24409.5	0.251		SWISS-PROT:P00761|TRYP_PIG Trypsin - Sus scrofa (Pig).	239	5			16045	3+	2211.1	1.002	0.904526	0.9794	R.LGEHNIDVLEGNEQFINAAK.I
1	1	CONTAM|P00761	24409.5	0.251		SWISS-PROT:P00761|TRYP_PIG Trypsin - Sus scrofa (Pig).	239	5			16711	2+	2283.18	0.016	7.00777	1	K.IITHPNFNGNTLDNDIMLIK.L
1	1	CONTAM|P00761	24409.5	0.251		SWISS-PROT:P00761|TRYP_PIG Trypsin - Sus scrofa (Pig).	239	5			17780	2+	2283.18	0.999	0.437986	0.8	K.IITHPNFNGNTLDNDIMLIK.L
1	1	CONTAM|P00761	24409.5	0.251		SWISS-PROT:P00761|TRYP_PIG Trypsin - Sus scrofa (Pig).	239	5			17802	3+	2283.18	0.999	0.437986	0.961	K.IITHPNFNGNTLDNDIMLIK.L
1	1	CONTAM|P00761	24409.5	0.251		SWISS-PROT:P00761|TRYP_PIG Trypsin - Sus scrofa (Pig).	239	5			7463	2+	1045.56	0.007	6.69495	1	K.LSSPATLNSR.V
1	1	CONTAM|P00761	24409.5	0.251		SWISS-PROT:P00761|TRYP_PIG Trypsin - Sus scrofa (Pig).	239	5			8919	2+	842.509	0.006	7.12158	0.9635	R.VATVSLPR.S
1	1	CONTAM|P00761	24409.5	0.251		SWISS-PROT:P00761|TRYP_PIG Trypsin - Sus scrofa (Pig).	239	5			9048	2+	842.509	0.005	5.93465	0.9972	R.VATVSLPR.S
1	1	CONTAM|P00761	24409.5	0.251		SWISS-PROT:P00761|TRYP_PIG Trypsin - Sus scrofa (Pig).	239	5			9179	2+	842.509	0.011	13.0562	0.9738	R.VATVSLPR.S
1	1	CONTAM|P00761	24409.5	0.251		SWISS-PROT:P00761|TRYP_PIG Trypsin - Sus scrofa (Pig).	239	5			9312	2+	842.509	0.006	7.12158	0.997	R.VATVSLPR.S
1	1	CONTAM|P00761	24409.5	0.251		SWISS-PROT:P00761|TRYP_PIG Trypsin - Sus scrofa (Pig).	239	5			9623	2+	842.509	0.003	3.56079	0.9448	R.VATVSLPR.S
1	1	CONTAM|P00761	24409.5	0.251		SWISS-PROT:P00761|TRYP_PIG Trypsin - Sus scrofa (Pig).	239	5			15010	2+	2211.1	0.018	8.14073	1	R.LGEHNIDVLEGNEQFINAAK.I
1	1	CONTAM|P00761	24409.5	0.251		SWISS-PROT:P00761|TRYP_PIG Trypsin - Sus scrofa (Pig).	239	5			15119	3+	2211.1	0.016	7.2362	1	R.LGEHNIDVLEGNEQFINAAK.I
1	1	CONTAM|P00761	24409.5	0.251		SWISS-PROT:P00761|TRYP_PIG Trypsin - Sus scrofa (Pig).	239	5			15255	3+	2211.1	0.013	5.87942	1	R.LGEHNIDVLEGNEQFINAAK.I
1	1	CONTAM|P00761	24409.5	0.251		SWISS-PROT:P00761|TRYP_PIG Trypsin - Sus scrofa (Pig).	239	5			15383	3+	2211.1	0.999	0.452263	0.996	R.LGEHNIDVLEGNEQFINAAK.I
1	1	CONTAM|P00761	24409.5	0.251		SWISS-PROT:P00761|TRYP_PIG Trypsin - Sus scrofa (Pig).	239	5			15392	2+	2211.1	1.002	0.904526	0.9428	R.LGEHNIDVLEGNEQFINAAK.I
1	1	CONTAM|P00761	24409.5	0.251		SWISS-PROT:P00761|TRYP_PIG Trypsin - Sus scrofa (Pig).	239	5			16391	3+	2299.18	0.016	6.95902	0.7659	K.IITHPNFNGNTLDNDIM"LIK.L
1	1	CONTAM|P00761	24409.5	0.251		SWISS-PROT:P00761|TRYP_PIG Trypsin - Sus scrofa (Pig).	239	5			17088	3+	2283.18	0.014	6.1318	0.9986	K.IITHPNFNGNTLDNDIMLIK.L
1	1	CONTAM|P00761	24409.5	0.251		SWISS-PROT:P00761|TRYP_PIG Trypsin - Sus scrofa (Pig).	239	5			17113	2+	2283.18	0.017	7.44576	1	K.IITHPNFNGNTLDNDIMLIK.L
1	1	CONTAM|P00761	24409.5	0.251		SWISS-PROT:P00761|TRYP_PIG Trypsin - Sus scrofa (Pig).	239	5			17693	3+	2283.18	0.999	0.437986	0.9407	K.IITHPNFNGNTLDNDIMLIK.L
2	1	CONTAM|P41361	52347.1	0.114		SWISS-PROT:P41361 (Bos taurus) Antithrombin-III precursor	134	7			5404	2+	850.405	0.005	5.87955	0.9917	K.FSPENTR.K
2	1	CONTAM|P41361	52347.1	0.114		SWISS-PROT:P41361 (Bos taurus) Antithrombin-III precursor	134	7			5816	2+	850.405	0.005	5.87955	0.6165	K.FSPENTR.K
2	1	CONTAM|P41361	52347.1	0.114		SWISS-PROT:P41361 (Bos taurus) Antithrombin-III precursor	134	7			6630	2+	839.414	0.006	7.14784	0.9701	K.FDTISEK.T
2	1	CONTAM|P41361	52347.1	0.114		SWISS-PROT:P41361 (Bos taurus) Antithrombin-III precursor	134	7			6762	2+	839.414	0.005	5.95653	0.8331	K.FDTISEK.T
2	1	CONTAM|P41361	52347.1	0.114		SWISS-PROT:P41361 (Bos taurus) Antithrombin-III precursor	134	7			7831	2+	917.52	0.006	6.53936	0.8228	R.RVWELSK.A
2	1	CONTAM|P41361	52347.1	0.114		SWISS-PROT:P41361 (Bos taurus) Antithrombin-III precursor	134	7			7963	2+	917.52	0.006	6.53936	0.8147	R.RVWELSK.A
2	1	CONTAM|P41361	52347.1	0.114		SWISS-PROT:P41361 (Bos taurus) Antithrombin-III precursor	134	7			8228	2+	917.52	0.005	5.44947	0.9291	R.RVWELSK.A
2	1	CONTAM|P41361	52347.1	0.114		SWISS-PROT:P41361 (Bos taurus) Antithrombin-III precursor	134	7			9461	2+	911.531	0.006	6.58233	0.9999	K.LPGIVAEGR.D
2	1	CONTAM|P41361	52347.1	0.114		SWISS-PROT:P41361 (Bos taurus) Antithrombin-III precursor	134	7			9589	2+	911.531	0.005	5.48528	1	K.LPGIVAEGR.D
2	1	CONTAM|P41361	52347.1	0.114		SWISS-PROT:P41361 (Bos taurus) Antithrombin-III precursor	134	7			9721	2+	911.531	0.007	7.67939	1	K.LPGIVAEGR.D
2	1	CONTAM|P41361	52347.1	0.114		SWISS-PROT:P41361 (Bos taurus) Antithrombin-III precursor	134	7			9853	2+	911.531	0.005	5.48528	1	K.LPGIVAEGR.D
2	1	CONTAM|P41361	52347.1	0.114		SWISS-PROT:P41361 (Bos taurus) Antithrombin-III precursor	134	7			9986	2+	911.531	0.007	7.67939	0.9999	K.LPGIVAEGR.D
2	1	CONTAM|P41361	52347.1	0.114		SWISS-PROT:P41361 (Bos taurus) Antithrombin-III precursor	134	7			10131	2+	911.531	0.007	7.67939	0.9955	K.LPGIVAEGR.D
2	1	CONTAM|P41361	52347.1	0.114		SWISS-PROT:P41361 (Bos taurus) Antithrombin-III precursor	134	7			10262	2+	911.531	0.006	6.58233	0.991	K.LPGIVAEGR.D
2	1	CONTAM|P41361	52347.1	0.114		SWISS-PROT:P41361 (Bos taurus) Antithrombin-III precursor	134	7			14852	3+	1340.66	0.007	5.2213	0.6584	K.TSDQIHFFFAK.L
2	1	CONTAM|P41361	52347.1	0.114		SWISS-PROT:P41361 (Bos taurus) Antithrombin-III precursor	134	7			14979	2+	1340.66	0.009	6.71309	1	K.TSDQIHFFFAK.L
2	1	CONTAM|P41361	52347.1	0.114		SWISS-PROT:P41361 (Bos taurus) Antithrombin-III precursor	134	7			14980	3+	1340.66	0.008	5.9672	0.9923	K.TSDQIHFFFAK.L
2	1	CONTAM|P41361	52347.1	0.114		SWISS-PROT:P41361 (Bos taurus) Antithrombin-III precursor	134	7			15111	2+	1340.66	0.01	7.45899	1	K.TSDQIHFFFAK.L
2	1	CONTAM|P41361	52347.1	0.114		SWISS-PROT:P41361 (Bos taurus) Antithrombin-III precursor	134	7			15113	3+	1340.66	0.008	5.9672	0.9887	K.TSDQIHFFFAK.L
2	1	CONTAM|P41361	52347.1	0.114		SWISS-PROT:P41361 (Bos taurus) Antithrombin-III precursor	134	7			15294	2+	1340.66	0.011	8.2049	1	K.TSDQIHFFFAK.L
2	1	CONTAM|P41361	52347.1	0.114		SWISS-PROT:P41361 (Bos taurus) Antithrombin-III precursor	134	7			15481	2+	1340.66	0.009	6.71309	1	K.TSDQIHFFFAK.L
2	1	CONTAM|P41361	52347.1	0.114		SWISS-PROT:P41361 (Bos taurus) Antithrombin-III precursor	134	7			18328	2+	1314.73	0.007	5.32427	0.9999	K.GDDITMVLILPK.L
2	1	CONTAM|P41361	52347.1	0.114		SWISS-PROT:P41361 (Bos taurus) Antithrombin-III precursor	134	7			18460	2+	1314.73	0.008	6.08488	0.9997	K.GDDITMVLILPK.L
2	1	CONTAM|P41361	52347.1	0.114		SWISS-PROT:P41361 (Bos taurus) Antithrombin-III precursor	134	7			18590	2+	1314.73	0.008	6.08488	0.9999	K.GDDITMVLILPK.L
2	1	CONTAM|P41361	52347.1	0.114		SWISS-PROT:P41361 (Bos taurus) Antithrombin-III precursor	134	7			18757	2+	1314.73	0.007	5.32427	0.9732	K.GDDITMVLILPK.L
2	1	CONTAM|P41361	52347.1	0.114		SWISS-PROT:P41361 (Bos taurus) Antithrombin-III precursor	134	7			6744	2+	839.414	0.006	7.14784	0.9736	K.FDTISEK.T
2	1	CONTAM|P41361	52347.1	0.114		SWISS-PROT:P41361 (Bos taurus) Antithrombin-III precursor	134	7			8141	2+	917.52	0.006	6.53936	0.6162	R.RVWELSK.A
2	1	CONTAM|P41361	52347.1	0.114		SWISS-PROT:P41361 (Bos taurus) Antithrombin-III precursor	134	7			9477	2+	911.531	0.007	7.67939	0.9994	K.LPGIVAEGR.D
2	1	CONTAM|P41361	52347.1	0.114		SWISS-PROT:P41361 (Bos taurus) Antithrombin-III precursor	134	7			9604	2+	911.531	0.006	6.58233	1	K.LPGIVAEGR.D
2	1	CONTAM|P41361	52347.1	0.114		SWISS-PROT:P41361 (Bos taurus) Antithrombin-III precursor	134	7			9736	2+	911.531	0.007	7.67939	1	K.LPGIVAEGR.D
2	1	CONTAM|P41361	52347.1	0.114		SWISS-PROT:P41361 (Bos taurus) Antithrombin-III precursor	134	7			9868	2+	911.531	0.007	7.67939	1	K.LPGIVAEGR.D
2	1	CONTAM|P41361	52347.1	0.114		SWISS-PROT:P41361 (Bos taurus) Antithrombin-III precursor	134	7			10000	2+	911.531	0.006	6.58233	1	K.LPGIVAEGR.D
2	1	CONTAM|P41361	52347.1	0.114		SWISS-PROT:P41361 (Bos taurus) Antithrombin-III precursor	134	7			10136	2+	911.531	0.007	7.67939	0.9932	K.LPGIVAEGR.D
2	1	CONTAM|P41361	52347.1	0.114		SWISS-PROT:P41361 (Bos taurus) Antithrombin-III precursor	134	7			15060	2+	1340.66	1.01	7.459	1	K.TSDQIHFFFAK.L
2	1	CONTAM|P41361	52347.1	0.114		SWISS-PROT:P41361 (Bos taurus) Antithrombin-III precursor	134	7			15241	2+	1340.66	0.009	6.71309	0.7159	K.TSDQIHFFFAK.L
2	1	CONTAM|P41361	52347.1	0.114		SWISS-PROT:P41361 (Bos taurus) Antithrombin-III precursor	134	7			18729	2+	1314.73	0.008	6.08488	0.9995	K.GDDITMVLILPK.L
2	1	CONTAM|P41361	52347.1	0.114		SWISS-PROT:P41361 (Bos taurus) Antithrombin-III precursor	134	7			6594	2+	839.414	0.006	7.14784	0.9484	K.FDTISEK.T
2	1	CONTAM|P41361	52347.1	0.114		SWISS-PROT:P41361 (Bos taurus) Antithrombin-III precursor	134	7			6726	2+	839.414	0.005	5.95653	0.6332	K.FDTISEK.T
2	1	CONTAM|P41361	52347.1	0.114		SWISS-PROT:P41361 (Bos taurus) Antithrombin-III precursor	134	7			8343	2+	917.52	0.006	6.53936	0.8835	R.RVWELSK.A
2	1	CONTAM|P41361	52347.1	0.114		SWISS-PROT:P41361 (Bos taurus) Antithrombin-III precursor	134	7			9521	2+	911.531	0.006	6.58233	0.9999	K.LPGIVAEGR.D
2	1	CONTAM|P41361	52347.1	0.114		SWISS-PROT:P41361 (Bos taurus) Antithrombin-III precursor	134	7			9652	2+	911.531	0.007	7.67939	1	K.LPGIVAEGR.D
2	1	CONTAM|P41361	52347.1	0.114		SWISS-PROT:P41361 (Bos taurus) Antithrombin-III precursor	134	7			9784	2+	911.531	0.007	7.67939	1	K.LPGIVAEGR.D
2	1	CONTAM|P41361	52347.1	0.114		SWISS-PROT:P41361 (Bos taurus) Antithrombin-III precursor	134	7			9917	2+	911.531	0.005	5.48528	0.9996	K.LPGIVAEGR.D
2	1	CONTAM|P41361	52347.1	0.114		SWISS-PROT:P41361 (Bos taurus) Antithrombin-III precursor	134	7			14922	3+	1340.66	0.008	5.9672	0.9155	K.TSDQIHFFFAK.L
2	1	CONTAM|P41361	52347.1	0.114		SWISS-PROT:P41361 (Bos taurus) Antithrombin-III precursor	134	7			14933	2+	1340.66	0.011	8.2049	1	K.TSDQIHFFFAK.L
2	1	CONTAM|P41361	52347.1	0.114		SWISS-PROT:P41361 (Bos taurus) Antithrombin-III precursor	134	7			15068	2+	1340.66	0.007	5.2213	1	K.TSDQIHFFFAK.L
2	1	CONTAM|P41361	52347.1	0.114		SWISS-PROT:P41361 (Bos taurus) Antithrombin-III precursor	134	7			18479	2+	1314.73	0.009	6.84549	0.9982	K.GDDITMVLILPK.L
2	1	CONTAM|P41361	52347.1	0.114		SWISS-PROT:P41361 (Bos taurus) Antithrombin-III precursor	134	7			5449	2+	850.405	0.004	4.70364	0.7226	K.FSPENTR.K
2	1	CONTAM|P41361	52347.1	0.114		SWISS-PROT:P41361 (Bos taurus) Antithrombin-III precursor	134	7			5580	2+	850.405	0.006	7.05546	0.8021	K.FSPENTR.K
2	1	CONTAM|P41361	52347.1	0.114		SWISS-PROT:P41361 (Bos taurus) Antithrombin-III precursor	134	7			6720	2+	839.414	0.005	5.95653	0.9614	K.FDTISEK.T
2	1	CONTAM|P41361	52347.1	0.114		SWISS-PROT:P41361 (Bos taurus) Antithrombin-III precursor	134	7			9755	2+	911.531	0.007	7.67939	1	K.LPGIVAEGR.D
2	1	CONTAM|P41361	52347.1	0.114		SWISS-PROT:P41361 (Bos taurus) Antithrombin-III precursor	134	7			9888	2+	911.531	0.005	5.48528	1	K.LPGIVAEGR.D
2	1	CONTAM|P41361	52347.1	0.114		SWISS-PROT:P41361 (Bos taurus) Antithrombin-III precursor	134	7			14949	2+	1340.66	0.009	6.71309	1	K.TSDQIHFFFAK.L
2	1	CONTAM|P41361	52347.1	0.114		SWISS-PROT:P41361 (Bos taurus) Antithrombin-III precursor	134	7			15081	2+	1340.66	0.009	6.71309	1	K.TSDQIHFFFAK.L
2	1	CONTAM|P41361	52347.1	0.114		SWISS-PROT:P41361 (Bos taurus) Antithrombin-III precursor	134	7			18121	2+	1314.73	0.007	5.32427	0.9813	K.GDDITMVLILPK.L
2	1	CONTAM|P41361	52347.1	0.114		SWISS-PROT:P41361 (Bos taurus) Antithrombin-III precursor	134	7			6914	2+	839.414	0.004	4.76523	0.9681	K.FDTISEK.T
2	1	CONTAM|P41361	52347.1	0.114		SWISS-PROT:P41361 (Bos taurus) Antithrombin-III precursor	134	7			9888	2+	911.531	0.005	5.48528	0.9997	K.LPGIVAEGR.D
2	1	CONTAM|P41361	52347.1	0.114		SWISS-PROT:P41361 (Bos taurus) Antithrombin-III precursor	134	7			6408	2+	839.414	0.006	7.14784	0.9677	K.FDTISEK.T
2	1	CONTAM|P41361	52347.1	0.114		SWISS-PROT:P41361 (Bos taurus) Antithrombin-III precursor	134	7			7818	2+	917.52	0.005	5.44947	0.9792	R.RVWELSK.A
2	1	CONTAM|P41361	52347.1	0.114		SWISS-PROT:P41361 (Bos taurus) Antithrombin-III precursor	134	7			9422	2+	911.531	0.005	5.48528	1	K.LPGIVAEGR.D
2	1	CONTAM|P41361	52347.1	0.114		SWISS-PROT:P41361 (Bos taurus) Antithrombin-III precursor	134	7			9553	2+	911.531	-0.116	127.258	0.9963	K.LPGIVAEGR.D
2	1	CONTAM|P41361	52347.1	0.114		SWISS-PROT:P41361 (Bos taurus) Antithrombin-III precursor	134	7			5699	2+	850.405	0.004	4.70364	0.7405	K.FSPENTR.K
2	1	CONTAM|P41361	52347.1	0.114		SWISS-PROT:P41361 (Bos taurus) Antithrombin-III precursor	134	7			6834	2+	839.414	0.004	4.76523	0.7106	K.FDTISEK.T
2	1	CONTAM|P41361	52347.1	0.114		SWISS-PROT:P41361 (Bos taurus) Antithrombin-III precursor	134	7			9690	2+	911.531	0.006	6.58233	1	K.LPGIVAEGR.D
2	1	CONTAM|P41361	52347.1	0.114		SWISS-PROT:P41361 (Bos taurus) Antithrombin-III precursor	134	7			9823	2+	911.531	0.006	6.58233	1	K.LPGIVAEGR.D
2	1	CONTAM|P41361	52347.1	0.114		SWISS-PROT:P41361 (Bos taurus) Antithrombin-III precursor	134	7			15267	2+	1340.66	0.005	3.7295	0.9999	K.TSDQIHFFFAK.L
2	1	CONTAM|P41361	52347.1	0.114		SWISS-PROT:P41361 (Bos taurus) Antithrombin-III precursor	134	7			5705	2+	850.405	0.005	5.87955	0.9209	K.FSPENTR.K
2	1	CONTAM|P41361	52347.1	0.114		SWISS-PROT:P41361 (Bos taurus) Antithrombin-III precursor	134	7			7738	2+	917.52	0.007	7.62926	0.9417	R.RVWELSK.A
2	1	CONTAM|P41361	52347.1	0.114		SWISS-PROT:P41361 (Bos taurus) Antithrombin-III precursor	134	7			9224	2+	911.531	0.007	7.67939	1	K.LPGIVAEGR.D
2	1	CONTAM|P41361	52347.1	0.114		SWISS-PROT:P41361 (Bos taurus) Antithrombin-III precursor	134	7			9355	2+	911.531	0.006	6.58233	1	K.LPGIVAEGR.D
2	1	CONTAM|P41361	52347.1	0.114		SWISS-PROT:P41361 (Bos taurus) Antithrombin-III precursor	134	7			9487	2+	911.531	0.004	4.38822	1	K.LPGIVAEGR.D
2	1	CONTAM|P41361	52347.1	0.114		SWISS-PROT:P41361 (Bos taurus) Antithrombin-III precursor	134	7			9619	2+	911.531	0.005	5.48528	1	K.LPGIVAEGR.D
2	1	CONTAM|P41361	52347.1	0.114		SWISS-PROT:P41361 (Bos taurus) Antithrombin-III precursor	134	7			9751	2+	911.531	0.007	7.67939	1	K.LPGIVAEGR.D
2	1	CONTAM|P41361	52347.1	0.114		SWISS-PROT:P41361 (Bos taurus) Antithrombin-III precursor	134	7			9883	2+	911.531	0.006	6.58233	1	K.LPGIVAEGR.D
2	1	CONTAM|P41361	52347.1	0.114		SWISS-PROT:P41361 (Bos taurus) Antithrombin-III precursor	134	7			10015	2+	911.531	0.006	6.58233	0.9999	K.LPGIVAEGR.D
2	1	CONTAM|P41361	52347.1	0.114		SWISS-PROT:P41361 (Bos taurus) Antithrombin-III precursor	134	7			10152	2+	911.531	0.006	6.58233	0.9997	K.LPGIVAEGR.D
2	1	CONTAM|P41361	52347.1	0.114		SWISS-PROT:P41361 (Bos taurus) Antithrombin-III precursor	134	7			10282	2+	911.531	0.005	5.48528	0.9997	K.LPGIVAEGR.D
2	1	CONTAM|P41361	52347.1	0.114		SWISS-PROT:P41361 (Bos taurus) Antithrombin-III precursor	134	7			14987	2+	1340.66	0.009	6.71309	1	K.TSDQIHFFFAK.L
2	1	CONTAM|P41361	52347.1	0.114		SWISS-PROT:P41361 (Bos taurus) Antithrombin-III precursor	134	7			15119	2+	1340.66	0.008	5.9672	1	K.TSDQIHFFFAK.L
2	1	CONTAM|P41361	52347.1	0.114		SWISS-PROT:P41361 (Bos taurus) Antithrombin-III precursor	134	7			15251	2+	1340.66	0.009	6.71309	1	K.TSDQIHFFFAK.L
2	1	CONTAM|P41361	52347.1	0.114		SWISS-PROT:P41361 (Bos taurus) Antithrombin-III precursor	134	7			15494	2+	1340.66	0.007	5.2213	0.9999	K.TSDQIHFFFAK.L
2	1	CONTAM|P41361	52347.1	0.114		SWISS-PROT:P41361 (Bos taurus) Antithrombin-III precursor	134	7			18565	2+	1314.73	0.008	6.08488	0.9963	K.GDDITMVLILPK.L
2	1	CONTAM|P41361	52347.1	0.114		SWISS-PROT:P41361 (Bos taurus) Antithrombin-III precursor	134	7			18899	2+	1314.73	0.008	6.08488	0.9964	K.GDDITMVLILPK.L
2	1	CONTAM|P41361	52347.1	0.114		SWISS-PROT:P41361 (Bos taurus) Antithrombin-III precursor	134	7			19055	2+	1314.73	0.006	4.56366	1	K.GDDITMVLILPK.L
2	1	CONTAM|P41361	52347.1	0.114		SWISS-PROT:P41361 (Bos taurus) Antithrombin-III precursor	134	7			5472	2+	850.405	0.005	5.87955	0.9694	K.FSPENTR.K
2	1	CONTAM|P41361	52347.1	0.114		SWISS-PROT:P41361 (Bos taurus) Antithrombin-III precursor	134	7			6624	2+	839.414	0.004	4.76523	0.9395	K.FDTISEK.T
2	1	CONTAM|P41361	52347.1	0.114		SWISS-PROT:P41361 (Bos taurus) Antithrombin-III precursor	134	7			8042	2+	917.52	0.006	6.53936	0.9777	R.RVWELSK.A
2	1	CONTAM|P41361	52347.1	0.114		SWISS-PROT:P41361 (Bos taurus) Antithrombin-III precursor	134	7			9571	2+	911.531	0.007	7.67939	1	K.LPGIVAEGR.D
2	1	CONTAM|P41361	52347.1	0.114		SWISS-PROT:P41361 (Bos taurus) Antithrombin-III precursor	134	7			9703	2+	911.531	0.006	6.58233	1	K.LPGIVAEGR.D
2	1	CONTAM|P41361	52347.1	0.114		SWISS-PROT:P41361 (Bos taurus) Antithrombin-III precursor	134	7			9836	2+	911.531	0.006	6.58233	1	K.LPGIVAEGR.D
2	1	CONTAM|P41361	52347.1	0.114		SWISS-PROT:P41361 (Bos taurus) Antithrombin-III precursor	134	7			9969	2+	911.531	0.004	4.38822	0.9999	K.LPGIVAEGR.D
2	1	CONTAM|P41361	52347.1	0.114		SWISS-PROT:P41361 (Bos taurus) Antithrombin-III precursor	134	7			14677	2+	1340.66	0.009	6.71309	1	K.TSDQIHFFFAK.L
2	1	CONTAM|P41361	52347.1	0.114		SWISS-PROT:P41361 (Bos taurus) Antithrombin-III precursor	134	7			14808	2+	1340.66	0.009	6.71309	1	K.TSDQIHFFFAK.L
2	1	CONTAM|P41361	52347.1	0.114		SWISS-PROT:P41361 (Bos taurus) Antithrombin-III precursor	134	7			15058	2+	1340.66	0.009	6.71309	1	K.TSDQIHFFFAK.L
2	1	CONTAM|P41361	52347.1	0.114		SWISS-PROT:P41361 (Bos taurus) Antithrombin-III precursor	134	7			18313	2+	1314.73	0.006	4.56366	1	K.GDDITMVLILPK.L
2	1	CONTAM|P41361	52347.1	0.114		SWISS-PROT:P41361 (Bos taurus) Antithrombin-III precursor	134	7			5334	2+	850.405	0.006	7.05546	0.9095	K.FSPENTR.K
2	1	CONTAM|P41361	52347.1	0.114		SWISS-PROT:P41361 (Bos taurus) Antithrombin-III precursor	134	7			5466	2+	850.405	0.006	7.05546	0.9042	K.FSPENTR.K
2	1	CONTAM|P41361	52347.1	0.114		SWISS-PROT:P41361 (Bos taurus) Antithrombin-III precursor	134	7			5598	2+	850.405	0.005	5.87955	0.6882	K.FSPENTR.K
2	1	CONTAM|P41361	52347.1	0.114		SWISS-PROT:P41361 (Bos taurus) Antithrombin-III precursor	134	7			6533	2+	839.414	0.006	7.14784	0.9769	K.FDTISEK.T
2	1	CONTAM|P41361	52347.1	0.114		SWISS-PROT:P41361 (Bos taurus) Antithrombin-III precursor	134	7			6665	2+	839.414	0.007	8.33915	0.9337	K.FDTISEK.T
2	1	CONTAM|P41361	52347.1	0.114		SWISS-PROT:P41361 (Bos taurus) Antithrombin-III precursor	134	7			6798	2+	839.414	0.006	7.14784	0.9639	K.FDTISEK.T
2	1	CONTAM|P41361	52347.1	0.114		SWISS-PROT:P41361 (Bos taurus) Antithrombin-III precursor	134	7			8013	2+	917.52	0.008	8.71915	0.9345	R.RVWELSK.A
2	1	CONTAM|P41361	52347.1	0.114		SWISS-PROT:P41361 (Bos taurus) Antithrombin-III precursor	134	7			8145	2+	917.52	0.008	8.71915	0.9823	R.RVWELSK.A
2	1	CONTAM|P41361	52347.1	0.114		SWISS-PROT:P41361 (Bos taurus) Antithrombin-III precursor	134	7			8631	2+	911.531	0.005	5.48528	0.8121	K.LPGIVAEGR.D
2	1	CONTAM|P41361	52347.1	0.114		SWISS-PROT:P41361 (Bos taurus) Antithrombin-III precursor	134	7			9337	2+	911.531	0.007	7.67939	1	K.LPGIVAEGR.D
2	1	CONTAM|P41361	52347.1	0.114		SWISS-PROT:P41361 (Bos taurus) Antithrombin-III precursor	134	7			9465	2+	911.531	0.006	6.58233	1	K.LPGIVAEGR.D
2	1	CONTAM|P41361	52347.1	0.114		SWISS-PROT:P41361 (Bos taurus) Antithrombin-III precursor	134	7			9597	2+	911.531	0.007	7.67939	1	K.LPGIVAEGR.D
2	1	CONTAM|P41361	52347.1	0.114		SWISS-PROT:P41361 (Bos taurus) Antithrombin-III precursor	134	7			9729	2+	911.531	0.007	7.67939	1	K.LPGIVAEGR.D
2	1	CONTAM|P41361	52347.1	0.114		SWISS-PROT:P41361 (Bos taurus) Antithrombin-III precursor	134	7			9862	2+	911.531	0.007	7.67939	1	K.LPGIVAEGR.D
2	1	CONTAM|P41361	52347.1	0.114		SWISS-PROT:P41361 (Bos taurus) Antithrombin-III precursor	134	7			9995	2+	911.531	0.006	6.58233	1	K.LPGIVAEGR.D
2	1	CONTAM|P41361	52347.1	0.114		SWISS-PROT:P41361 (Bos taurus) Antithrombin-III precursor	134	7			10126	2+	911.531	0.005	5.48528	1	K.LPGIVAEGR.D
2	1	CONTAM|P41361	52347.1	0.114		SWISS-PROT:P41361 (Bos taurus) Antithrombin-III precursor	134	7			10257	2+	911.531	0.006	6.58233	0.9997	K.LPGIVAEGR.D
2	1	CONTAM|P41361	52347.1	0.114		SWISS-PROT:P41361 (Bos taurus) Antithrombin-III precursor	134	7			10393	2+	911.531	0.006	6.58233	0.9999	K.LPGIVAEGR.D
2	1	CONTAM|P41361	52347.1	0.114		SWISS-PROT:P41361 (Bos taurus) Antithrombin-III precursor	134	7			10522	2+	911.531	0.005	5.48528	0.9661	K.LPGIVAEGR.D
2	1	CONTAM|P41361	52347.1	0.114		SWISS-PROT:P41361 (Bos taurus) Antithrombin-III precursor	134	7			10690	2+	911.531	0.002	2.19411	0.9999	K.LPGIVAEGR.D
2	1	CONTAM|P41361	52347.1	0.114		SWISS-PROT:P41361 (Bos taurus) Antithrombin-III precursor	134	7			11240	2+	911.531	0.002	2.19411	0.9992	K.LPGIVAEGR.D
2	1	CONTAM|P41361	52347.1	0.114		SWISS-PROT:P41361 (Bos taurus) Antithrombin-III precursor	134	7			14706	2+	1340.66	0.01	7.459	1	K.TSDQIHFFFAK.L
2	1	CONTAM|P41361	52347.1	0.114		SWISS-PROT:P41361 (Bos taurus) Antithrombin-III precursor	134	7			14714	3+	1340.66	0.009	6.71309	0.8889	K.TSDQIHFFFAK.L
2	1	CONTAM|P41361	52347.1	0.114		SWISS-PROT:P41361 (Bos taurus) Antithrombin-III precursor	134	7			14833	2+	1340.66	0.01	7.459	1	K.TSDQIHFFFAK.L
2	1	CONTAM|P41361	52347.1	0.114		SWISS-PROT:P41361 (Bos taurus) Antithrombin-III precursor	134	7			14965	2+	1340.66	0.009	6.71309	1	K.TSDQIHFFFAK.L
2	1	CONTAM|P41361	52347.1	0.114		SWISS-PROT:P41361 (Bos taurus) Antithrombin-III precursor	134	7			15097	2+	1340.66	0.009	6.71309	1	K.TSDQIHFFFAK.L
2	1	CONTAM|P41361	52347.1	0.114		SWISS-PROT:P41361 (Bos taurus) Antithrombin-III precursor	134	7			15110	3+	1340.66	0.009	6.71309	0.9733	K.TSDQIHFFFAK.L
2	1	CONTAM|P41361	52347.1	0.114		SWISS-PROT:P41361 (Bos taurus) Antithrombin-III precursor	134	7			15229	2+	1340.66	0.01	7.45899	1	K.TSDQIHFFFAK.L
2	1	CONTAM|P41361	52347.1	0.114		SWISS-PROT:P41361 (Bos taurus) Antithrombin-III precursor	134	7			15367	2+	1340.66	0.011	8.2049	1	K.TSDQIHFFFAK.L
2	1	CONTAM|P41361	52347.1	0.114		SWISS-PROT:P41361 (Bos taurus) Antithrombin-III precursor	134	7			15498	2+	1340.66	0.01	7.45899	0.999	K.TSDQIHFFFAK.L
2	1	CONTAM|P41361	52347.1	0.114		SWISS-PROT:P41361 (Bos taurus) Antithrombin-III precursor	134	7			15704	2+	1340.66	0.007	5.2213	0.9918	K.TSDQIHFFFAK.L
2	1	CONTAM|P41361	52347.1	0.114		SWISS-PROT:P41361 (Bos taurus) Antithrombin-III precursor	134	7			15886	2+	1340.66	0.009	6.71309	0.9997	K.TSDQIHFFFAK.L
2	1	CONTAM|P41361	52347.1	0.114		SWISS-PROT:P41361 (Bos taurus) Antithrombin-III precursor	134	7			16276	2+	1330.73	0.004	3.00587	0.9464	K.GDDITM"VLILPK.L
2	1	CONTAM|P41361	52347.1	0.114		SWISS-PROT:P41361 (Bos taurus) Antithrombin-III precursor	134	7			18301	2+	1314.73	0.009	6.84549	0.998	K.GDDITMVLILPK.L
2	1	CONTAM|P41361	52347.1	0.114		SWISS-PROT:P41361 (Bos taurus) Antithrombin-III precursor	134	7			18430	2+	1314.73	0.009	6.84549	0.9999	K.GDDITMVLILPK.L
2	1	CONTAM|P41361	52347.1	0.114		SWISS-PROT:P41361 (Bos taurus) Antithrombin-III precursor	134	7			18565	2+	1314.73	0.01	7.6061	0.9999	K.GDDITMVLILPK.L
2	1	CONTAM|P41361	52347.1	0.114		SWISS-PROT:P41361 (Bos taurus) Antithrombin-III precursor	134	7			18698	2+	1314.73	0.009	6.84549	0.999	K.GDDITMVLILPK.L
2	1	CONTAM|P41361	52347.1	0.114		SWISS-PROT:P41361 (Bos taurus) Antithrombin-III precursor	134	7			18832	2+	1314.73	0.007	5.32427	0.9968	K.GDDITMVLILPK.L
2	1	CONTAM|P41361	52347.1	0.114		SWISS-PROT:P41361 (Bos taurus) Antithrombin-III precursor	134	7			19019	2+	1314.73	-0.105	79.8641	0.9369	K.GDDITMVLILPK.L
3	1	CONTAM|Q0V8M9	99537	0.083		TREMBL:Q0V8M9;Q9TRI0 (Bos taurus) similar to inter-alpha (globulin) inhibitor H3 isoform 2	41	9			6647	3+	1626.87	0.011	6.76145	0.9056	K.KGHVSFKPSLDQQR.S
3	1	CONTAM|Q0V8M9	99537	0.083		TREMBL:Q0V8M9;Q9TRI0 (Bos taurus) similar to inter-alpha (globulin) inhibitor H3 isoform 2	41	9			6657	2+	1626.87	0.015	9.22015	0.9761	K.KGHVSFKPSLDQQR.S
3	1	CONTAM|Q0V8M9	99537	0.083		TREMBL:Q0V8M9;Q9TRI0 (Bos taurus) similar to inter-alpha (globulin) inhibitor H3 isoform 2	41	9			7781	2+	1498.78	0.012	8.00653	0.9999	K.GHVSFKPSLDQQR.S
3	1	CONTAM|Q0V8M9	99537	0.083		TREMBL:Q0V8M9;Q9TRI0 (Bos taurus) similar to inter-alpha (globulin) inhibitor H3 isoform 2	41	9			7830	3+	1498.78	0.01	6.67211	1	K.GHVSFKPSLDQQR.S
3	1	CONTAM|Q0V8M9	99537	0.083		TREMBL:Q0V8M9;Q9TRI0 (Bos taurus) similar to inter-alpha (globulin) inhibitor H3 isoform 2	41	9			8908	2+	1031.52	0.01	9.6944	0.7856	K.GKYEMYLK.V
3	1	CONTAM|Q0V8M9	99537	0.083		TREMBL:Q0V8M9;Q9TRI0 (Bos taurus) similar to inter-alpha (globulin) inhibitor H3 isoform 2	41	9			13011	2+	1179.64	0.016	13.5635	0.9964	K.FTVSVNVAAGSK.V
3	1	CONTAM|Q0V8M9	99537	0.083		TREMBL:Q0V8M9;Q9TRI0 (Bos taurus) similar to inter-alpha (globulin) inhibitor H3 isoform 2	41	9			13145	2+	1179.64	0.007	5.93403	0.9999	K.FTVSVNVAAGSK.V
3	1	CONTAM|Q0V8M9	99537	0.083		TREMBL:Q0V8M9;Q9TRI0 (Bos taurus) similar to inter-alpha (globulin) inhibitor H3 isoform 2	41	9			13294	2+	1179.64	0.01	8.47719	0.999	K.FTVSVNVAAGSK.V
3	1	CONTAM|Q0V8M9	99537	0.083		TREMBL:Q0V8M9;Q9TRI0 (Bos taurus) similar to inter-alpha (globulin) inhibitor H3 isoform 2	41	9			13525	2+	1179.64	0.008	6.78175	1	K.FTVSVNVAAGSK.V
3	1	CONTAM|Q0V8M9	99537	0.083		TREMBL:Q0V8M9;Q9TRI0 (Bos taurus) similar to inter-alpha (globulin) inhibitor H3 isoform 2	41	9			13653	2+	1179.64	0.008	6.78175	0.9996	K.FTVSVNVAAGSK.V
3	1	CONTAM|Q0V8M9	99537	0.083		TREMBL:Q0V8M9;Q9TRI0 (Bos taurus) similar to inter-alpha (globulin) inhibitor H3 isoform 2	41	9			13840	2+	1179.64	0.009	7.62947	0.9809	K.FTVSVNVAAGSK.V
3	1	CONTAM|Q0V8M9	99537	0.083		TREMBL:Q0V8M9;Q9TRI0 (Bos taurus) similar to inter-alpha (globulin) inhibitor H3 isoform 2	41	9			14913	2+	1162.6	1.014	12.042	0.9102	K.EVSFDVELPK.T
3	1	CONTAM|Q0V8M9	99537	0.083		TREMBL:Q0V8M9;Q9TRI0 (Bos taurus) similar to inter-alpha (globulin) inhibitor H3 isoform 2	41	9			15031	2+	1144.59	0.005	4.36838	0.9557	K.E^VSFDVELPK.T
3	1	CONTAM|Q0V8M9	99537	0.083		TREMBL:Q0V8M9;Q9TRI0 (Bos taurus) similar to inter-alpha (globulin) inhibitor H3 isoform 2	41	9			15045	2+	1162.6	0.007	6.02099	0.9999	K.EVSFDVELPK.T
3	1	CONTAM|Q0V8M9	99537	0.083		TREMBL:Q0V8M9;Q9TRI0 (Bos taurus) similar to inter-alpha (globulin) inhibitor H3 isoform 2	41	9			19511	2+	1484.79	0.01	6.73497	0.9973	K.VTFELTYEELLK.R
3	1	CONTAM|Q0V8M9	99537	0.083		TREMBL:Q0V8M9;Q9TRI0 (Bos taurus) similar to inter-alpha (globulin) inhibitor H3 isoform 2	41	9			7870	3+	1498.78	0.008	5.33769	0.9999	K.GHVSFKPSLDQQR.S
3	1	CONTAM|Q0V8M9	99537	0.083		TREMBL:Q0V8M9;Q9TRI0 (Bos taurus) similar to inter-alpha (globulin) inhibitor H3 isoform 2	41	9			7874	2+	1498.78	0.012	8.00653	1	K.GHVSFKPSLDQQR.S
3	1	CONTAM|Q0V8M9	99537	0.083		TREMBL:Q0V8M9;Q9TRI0 (Bos taurus) similar to inter-alpha (globulin) inhibitor H3 isoform 2	41	9			15205	2+	1162.6	1.014	12.042	0.9482	K.EVSFDVELPK.T
3	1	CONTAM|Q0V8M9	99537	0.083		TREMBL:Q0V8M9;Q9TRI0 (Bos taurus) similar to inter-alpha (globulin) inhibitor H3 isoform 2	41	9			19681	2+	1484.79	0.011	7.40847	1	K.VTFELTYEELLK.R
3	1	CONTAM|Q0V8M9	99537	0.083		TREMBL:Q0V8M9;Q9TRI0 (Bos taurus) similar to inter-alpha (globulin) inhibitor H3 isoform 2	41	9			7947	3+	1498.78	0.019	12.677	0.7272	K.GHVSFKPSLDQQR.S
3	1	CONTAM|Q0V8M9	99537	0.083		TREMBL:Q0V8M9;Q9TRI0 (Bos taurus) similar to inter-alpha (globulin) inhibitor H3 isoform 2	41	9			7963	2+	1498.78	0.011	7.33932	0.9999	K.GHVSFKPSLDQQR.S
3	1	CONTAM|Q0V8M9	99537	0.083		TREMBL:Q0V8M9;Q9TRI0 (Bos taurus) similar to inter-alpha (globulin) inhibitor H3 isoform 2	41	9			13048	2+	1179.64	0.015	12.7158	0.8998	K.FTVSVNVAAGSK.V
3	1	CONTAM|Q0V8M9	99537	0.083		TREMBL:Q0V8M9;Q9TRI0 (Bos taurus) similar to inter-alpha (globulin) inhibitor H3 isoform 2	41	9			15002	2+	1162.6	0.008	6.88113	0.9832	K.EVSFDVELPK.T
3	1	CONTAM|Q0V8M9	99537	0.083		TREMBL:Q0V8M9;Q9TRI0 (Bos taurus) similar to inter-alpha (globulin) inhibitor H3 isoform 2	41	9			6961	3+	1626.87	0.009	5.53209	0.6015	K.KGHVSFKPSLDQQR.S
3	1	CONTAM|Q0V8M9	99537	0.083		TREMBL:Q0V8M9;Q9TRI0 (Bos taurus) similar to inter-alpha (globulin) inhibitor H3 isoform 2	41	9			8169	2+	1498.78	0.013	8.67374	0.9875	K.GHVSFKPSLDQQR.S
3	1	CONTAM|Q0V8M9	99537	0.083		TREMBL:Q0V8M9;Q9TRI0 (Bos taurus) similar to inter-alpha (globulin) inhibitor H3 isoform 2	41	9			14880	2+	1162.6	0.007	6.02099	0.9967	K.EVSFDVELPK.T
3	1	CONTAM|Q0V8M9	99537	0.083		TREMBL:Q0V8M9;Q9TRI0 (Bos taurus) similar to inter-alpha (globulin) inhibitor H3 isoform 2	41	9			19018	2+	1484.79	0.009	6.06147	1	K.VTFELTYEELLK.R
3	1	CONTAM|Q0V8M9	99537	0.083		TREMBL:Q0V8M9;Q9TRI0 (Bos taurus) similar to inter-alpha (globulin) inhibitor H3 isoform 2	41	9			14898	2+	1162.6	0.006	5.16085	0.8067	K.EVSFDVELPK.T
3	1	CONTAM|Q0V8M9	99537	0.083		TREMBL:Q0V8M9;Q9TRI0 (Bos taurus) similar to inter-alpha (globulin) inhibitor H3 isoform 2	41	9			15025	2+	1162.6	0.007	6.02099	0.9761	K.EVSFDVELPK.T
3	1	CONTAM|Q0V8M9	99537	0.083		TREMBL:Q0V8M9;Q9TRI0 (Bos taurus) similar to inter-alpha (globulin) inhibitor H3 isoform 2	41	9			14627	2+	1162.6	0.008	6.88113	0.9804	K.EVSFDVELPK.T
3	1	CONTAM|Q0V8M9	99537	0.083		TREMBL:Q0V8M9;Q9TRI0 (Bos taurus) similar to inter-alpha (globulin) inhibitor H3 isoform 2	41	9			14756	2+	1162.6	0.008	6.88113	0.9998	K.EVSFDVELPK.T
3	1	CONTAM|Q0V8M9	99537	0.083		TREMBL:Q0V8M9;Q9TRI0 (Bos taurus) similar to inter-alpha (globulin) inhibitor H3 isoform 2	41	9			14893	2+	1162.6	0.007	6.02099	0.9994	K.EVSFDVELPK.T
3	1	CONTAM|Q0V8M9	99537	0.083		TREMBL:Q0V8M9;Q9TRI0 (Bos taurus) similar to inter-alpha (globulin) inhibitor H3 isoform 2	41	9			15179	2+	1162.6	0.007	6.02099	0.9801	K.EVSFDVELPK.T
3	1	CONTAM|Q0V8M9	99537	0.083		TREMBL:Q0V8M9;Q9TRI0 (Bos taurus) similar to inter-alpha (globulin) inhibitor H3 isoform 2	41	9			15174	2+	1162.6	0.006	5.16085	0.9814	K.EVSFDVELPK.T
3	1	CONTAM|Q0V8M9	99537	0.083		TREMBL:Q0V8M9;Q9TRI0 (Bos taurus) similar to inter-alpha (globulin) inhibitor H3 isoform 2	41	9			15115	2+	1162.6	0.009	7.74128	0.9509	K.EVSFDVELPK.T
3	1	CONTAM|Q0V8M9	99537	0.083		TREMBL:Q0V8M9;Q9TRI0 (Bos taurus) similar to inter-alpha (globulin) inhibitor H3 isoform 2	41	9			16330	2+	1290.6	0.007	5.42383	0.9876	R.DYIFGDYIER.L
3	1	CONTAM|Q0V8M9	99537	0.083		TREMBL:Q0V8M9;Q9TRI0 (Bos taurus) similar to inter-alpha (globulin) inhibitor H3 isoform 2	41	9			21230	2+	980.509	0.08	81.5903	0.998	R.DYIVPNLF.-
3	1	CONTAM|Q0V8M9	99537	0.083		TREMBL:Q0V8M9;Q9TRI0 (Bos taurus) similar to inter-alpha (globulin) inhibitor H3 isoform 2	41	9			19337	2+	1484.79	0.013	8.75546	0.994	K.VTFELTYEELLK.R
3	1	CONTAM|Q0V8M9	99537	0.083		TREMBL:Q0V8M9;Q9TRI0 (Bos taurus) similar to inter-alpha (globulin) inhibitor H3 isoform 2	41	9			7884	3+	1498.78	0.019	12.677	1	K.GHVSFKPSLDQQR.S
3	1	CONTAM|Q0V8M9	99537	0.083		TREMBL:Q0V8M9;Q9TRI0 (Bos taurus) similar to inter-alpha (globulin) inhibitor H3 isoform 2	41	9			14947	2+	1162.6	0.007	6.02099	0.9987	K.EVSFDVELPK.T
3	1	CONTAM|Q0V8M9	99537	0.083		TREMBL:Q0V8M9;Q9TRI0 (Bos taurus) similar to inter-alpha (globulin) inhibitor H3 isoform 2	41	9			15075	2+	1162.6	0.008	6.88113	0.9974	K.EVSFDVELPK.T
4	1	sp|O00151|PDLI1_HUMAN	36071.7	0.246	PDLIM1	PDZ and LIM domain protein 1	6	5	0.36	2	20882	2+	1980.02	0.016	8.08074	0.7617	K.QSTSFLVLQEILESEEK.G
4	1	sp|O00151|PDLI1_HUMAN	36071.7	0.246	PDLIM1	PDZ and LIM domain protein 1	6	5	0.36	2	11174	2+	1334.67	0.009	6.74322	1	K.GCTDNLTLTVAR.S	20172.9	0
4	1	sp|O00151|PDLI1_HUMAN	36071.7	0.246	PDLIM1	PDZ and LIM domain protein 1	6	5	0.36	2	11326	2+	1334.67	-0.001	0.749247	0.9958	K.GCTDNLTLTVAR.S	131515	75499.2
4	1	sp|O00151|PDLI1_HUMAN	36071.7	0.246	PDLIM1	PDZ and LIM domain protein 1	6	5	0.36	2	12847	2+	1175.61	0.005	4.25313	0.9996	K.DFEQPLAISR.V
4	1	sp|O00151|PDLI1_HUMAN	36071.7	0.246	PDLIM1	PDZ and LIM domain protein 1	6	5	0.36	2	13318	2+	1244.65	0.014	11.2481	0.9248	K.VWSPLVTEEGK.R
4	1	sp|O00151|PDLI1_HUMAN	36071.7	0.246	PDLIM1	PDZ and LIM domain protein 1	6	5	0.36	2	21214	3+	3326.61	0.006	1.80364	0.9553	K.AALANLCIGDVITAIDGENTSNMTHLEAQNR.I	738610	167054
5	1	sp|O00187-2|MASP2_HUMAN, sp|O00187|MASP2_HUMAN	20629.16708, 75702.36032000023	0.124	MASP2, MASP2	Tax_Id=9606 Isoform 2 of Mannan-binding lectin serine protease 2 precursor, Mannan-binding lectin serine protease 2	3	2	2.86	1	9848	2+	1696.83	0.004	2.35734	1	K.VLATLC'GQESTDTER.A	9806.86	28066.8
5	1	sp|O00187-2|MASP2_HUMAN, sp|O00187|MASP2_HUMAN	20629.16708, 75702.36032000023	0.124	MASP2, MASP2	Tax_Id=9606 Isoform 2 of Mannan-binding lectin serine protease 2 precursor, Mannan-binding lectin serine protease 2	3	2	2.86	1	14479	2+	987.505	-1.991	9.11388	0.9734	K.WPEPVFGR.L
5	1	sp|O00187-2|MASP2_HUMAN, sp|O00187|MASP2_HUMAN	20629.16708, 75702.36032000023	0.124	MASP2, MASP2	Tax_Id=9606 Isoform 2 of Mannan-binding lectin serine protease 2 precursor, Mannan-binding lectin serine protease 2	3	2	2.86	1	14400	2+	987.505	0.005	5.06327	0.9358	K.WPEPVFGR.L
6	1	sp|O00391-2|QSOX1_HUMAN, sp|O00391|QSOX1_HUMAN	66860.78340000026, 82577.73084000024	0.051	QSOX1, QSOX1	Tax_Id=9606 Isoform 2 of Sulfhydryl oxidase 1 precursor, Sulfhydryl oxidase 1 (short name: hQSOX)	8	3			9695	2+	930.508	0.005	5.37341	0.997	R.VPVLMESR.S
6	1	sp|O00391-2|QSOX1_HUMAN, sp|O00391|QSOX1_HUMAN	66860.78340000026, 82577.73084000024	0.051	QSOX1, QSOX1	Tax_Id=9606 Isoform 2 of Sulfhydryl oxidase 1 precursor, Sulfhydryl oxidase 1 (short name: hQSOX)	8	3			10641	2+	1356.68	0.007	5.15966	0.9843	R.LAGAPSEDPQFPK.V
6	1	sp|O00391-2|QSOX1_HUMAN, sp|O00391|QSOX1_HUMAN	66860.78340000026, 82577.73084000024	0.051	QSOX1, QSOX1	Tax_Id=9606 Isoform 2 of Sulfhydryl oxidase 1 precursor, Sulfhydryl oxidase 1 (short name: hQSOX)	8	3			16085	2+	1196.6	0.018	15.0427	0.9281	K.LEEIDGFFAR.N
6	1	sp|O00391-2|QSOX1_HUMAN, sp|O00391|QSOX1_HUMAN	66860.78340000026, 82577.73084000024	0.051	QSOX1, QSOX1	Tax_Id=9606 Isoform 2 of Sulfhydryl oxidase 1 precursor, Sulfhydryl oxidase 1 (short name: hQSOX)	8	3			10872	2+	1356.68	0.007	5.15966	0.6693	R.LAGAPSEDPQFPK.V
6	1	sp|O00391-2|QSOX1_HUMAN, sp|O00391|QSOX1_HUMAN	66860.78340000026, 82577.73084000024	0.051	QSOX1, QSOX1	Tax_Id=9606 Isoform 2 of Sulfhydryl oxidase 1 precursor, Sulfhydryl oxidase 1 (short name: hQSOX)	8	3			10681	2+	1356.68	0.008	5.89675	0.942	R.LAGAPSEDPQFPK.V
6	1	sp|O00391-2|QSOX1_HUMAN, sp|O00391|QSOX1_HUMAN	66860.78340000026, 82577.73084000024	0.051	QSOX1, QSOX1	Tax_Id=9606 Isoform 2 of Sulfhydryl oxidase 1 precursor, Sulfhydryl oxidase 1 (short name: hQSOX)	8	3			15991	2+	1196.59	0.008	6.68564	0.9386	K.LEEIDGFFAR.N
6	1	sp|O00391-2|QSOX1_HUMAN, sp|O00391|QSOX1_HUMAN	66860.78340000026, 82577.73084000024	0.051	QSOX1, QSOX1	Tax_Id=9606 Isoform 2 of Sulfhydryl oxidase 1 precursor, Sulfhydryl oxidase 1 (short name: hQSOX)	8	3			9894	2+	930.508	0.005	5.37341	0.9726	R.VPVLMESR.S
6	1	sp|O00391-2|QSOX1_HUMAN, sp|O00391|QSOX1_HUMAN	66860.78340000026, 82577.73084000024	0.051	QSOX1, QSOX1	Tax_Id=9606 Isoform 2 of Sulfhydryl oxidase 1 precursor, Sulfhydryl oxidase 1 (short name: hQSOX)	8	3			10681	2+	1356.68	0.01	7.37094	0.7164	R.LAGAPSEDPQFPK.V
7	1	sp|O14791-3|APOL1_HUMAN, sp|O14791|APOL1_HUMAN, sp|O14791-2|APOL1_HUMAN	42158.09164000008, 43974.199840000096, 45918.459600000126	0.132	APOL1, APOL1, APOL1	Tax_Id=9606 Gene_Symbol=APOL1 apolipoprotein L1 isoform c precursor, Apolipoprotein L1, Tax_Id=9606 Gene_Symbol=APOL1 Isoform 2 of Apolipoprotein L1	9	5			6884	3+	1590.85	0.009	5.65737	0.9925	R.ANLQSVPHASASRPR.V
7	1	sp|O14791-3|APOL1_HUMAN, sp|O14791|APOL1_HUMAN, sp|O14791-2|APOL1_HUMAN	42158.09164000008, 43974.199840000096, 45918.459600000126	0.132	APOL1, APOL1, APOL1	Tax_Id=9606 Gene_Symbol=APOL1 apolipoprotein L1 isoform c precursor, Apolipoprotein L1, Tax_Id=9606 Gene_Symbol=APOL1 Isoform 2 of Apolipoprotein L1	9	5			9446	2+	1630.79	0.007	4.29239	1	R.VTEPISAESGEQVER.V
7	1	sp|O14791-3|APOL1_HUMAN, sp|O14791|APOL1_HUMAN, sp|O14791-2|APOL1_HUMAN	42158.09164000008, 43974.199840000096, 45918.459600000126	0.132	APOL1, APOL1, APOL1	Tax_Id=9606 Gene_Symbol=APOL1 apolipoprotein L1 isoform c precursor, Apolipoprotein L1, Tax_Id=9606 Gene_Symbol=APOL1 Isoform 2 of Apolipoprotein L1	9	5			11462	2+	1290.64	0.01	7.74812	0.9948	R.VNEPSILEM"SR.G
7	1	sp|O14791-3|APOL1_HUMAN, sp|O14791|APOL1_HUMAN, sp|O14791-2|APOL1_HUMAN	42158.09164000008, 43974.199840000096, 45918.459600000126	0.132	APOL1, APOL1, APOL1	Tax_Id=9606 Gene_Symbol=APOL1 apolipoprotein L1 isoform c precursor, Apolipoprotein L1, Tax_Id=9606 Gene_Symbol=APOL1 Isoform 2 of Apolipoprotein L1	9	5			13787	2+	1274.64	0.008	6.27628	0.9943	R.VNEPSILEMSR.G
7	1	sp|O14791-3|APOL1_HUMAN, sp|O14791|APOL1_HUMAN, sp|O14791-2|APOL1_HUMAN	42158.09164000008, 43974.199840000096, 45918.459600000126	0.132	APOL1, APOL1, APOL1	Tax_Id=9606 Gene_Symbol=APOL1 apolipoprotein L1 isoform c precursor, Apolipoprotein L1, Tax_Id=9606 Gene_Symbol=APOL1 Isoform 2 of Apolipoprotein L1	9	5			9161	2+	1630.79	0.015	9.19798	1	R.VTEPISAESGEQVER.V
7	1	sp|O14791-3|APOL1_HUMAN, sp|O14791|APOL1_HUMAN, sp|O14791-2|APOL1_HUMAN	42158.09164000008, 43974.199840000096, 45918.459600000126	0.132	APOL1, APOL1, APOL1	Tax_Id=9606 Gene_Symbol=APOL1 apolipoprotein L1 isoform c precursor, Apolipoprotein L1, Tax_Id=9606 Gene_Symbol=APOL1 Isoform 2 of Apolipoprotein L1	9	5			9066	2+	1630.79	0.015	9.19798	0.9996	R.VTEPISAESGEQVER.V
7	1	sp|O14791-3|APOL1_HUMAN, sp|O14791|APOL1_HUMAN, sp|O14791-2|APOL1_HUMAN	42158.09164000008, 43974.199840000096, 45918.459600000126	0.132	APOL1, APOL1, APOL1	Tax_Id=9606 Gene_Symbol=APOL1 apolipoprotein L1 isoform c precursor, Apolipoprotein L1, Tax_Id=9606 Gene_Symbol=APOL1 Isoform 2 of Apolipoprotein L1	9	5			9261	2+	1630.79	0.007	4.29239	1	R.VTEPISAESGEQVER.V
7	1	sp|O14791-3|APOL1_HUMAN, sp|O14791|APOL1_HUMAN, sp|O14791-2|APOL1_HUMAN	42158.09164000008, 43974.199840000096, 45918.459600000126	0.132	APOL1, APOL1, APOL1	Tax_Id=9606 Gene_Symbol=APOL1 apolipoprotein L1 isoform c precursor, Apolipoprotein L1, Tax_Id=9606 Gene_Symbol=APOL1 Isoform 2 of Apolipoprotein L1	9	5			13549	2+	1274.64	0.008	6.27628	0.9939	R.VNEPSILEMSR.G
7	1	sp|O14791-3|APOL1_HUMAN, sp|O14791|APOL1_HUMAN, sp|O14791-2|APOL1_HUMAN	42158.09164000008, 43974.199840000096, 45918.459600000126	0.132	APOL1, APOL1, APOL1	Tax_Id=9606 Gene_Symbol=APOL1 apolipoprotein L1 isoform c precursor, Apolipoprotein L1, Tax_Id=9606 Gene_Symbol=APOL1 Isoform 2 of Apolipoprotein L1	9	5			11395	2+	1105.6	0.013	11.7583	0.8999	K.LNILNNNYK.I
8	1	sp|O43866|CD5L_HUMAN	38087.8	0.435	CD5L	CD5 antigen-like	82	18	2.01	80	6317	2+	1781.78	-0.01	5.61236	0.9894	R.C'SGEEQSLEQC'QHR.F	18408.5	24610
8	1	sp|O43866|CD5L_HUMAN	38087.8	0.435	CD5L	CD5 antigen-like	82	18	2.01	80	11914	2+	1562.73	-0.002	1.27981	0.9999	R.EATLQDC'PSGPWGK.N	98962.9	191626
8	1	sp|O43866|CD5L_HUMAN	38087.8	0.435	CD5L	CD5 antigen-like	82	18	2.01	80	13821	2+	2221.09	-1.993	3.15161	0.954	R.ELGC'GAASGTPSGILYEPPAEK.E	88004.1	173914
8	1	sp|O43866|CD5L_HUMAN	38087.8	0.435	CD5L	CD5 antigen-like	82	18	2.01	80	8465	2+	849.469	1.001	1.17721	0.8278	K.DVAVLC'R.E	170300	190157
8	1	sp|O43866|CD5L_HUMAN	38087.8	0.435	CD5L	CD5 antigen-like	82	18	2.01	80	12095	2+	1562.73	1.918	52.4721	0.6908	R.EATLQDC'PSGPWGK.N
8	1	sp|O43866|CD5L_HUMAN	38087.8	0.435	CD5L	CD5 antigen-like	82	18	2.01	80	13936	2+	2221.09	-0.975	11.2557	0.9479	R.ELGC'GAASGTPSGILYEPPAEK.E	75337.9	118044
8	1	sp|O43866|CD5L_HUMAN	38087.8	0.435	CD5L	CD5 antigen-like	82	18	2.01	80	17101	3+	2586.08	-0.001	0.386686	1	K.NTC'NHDEDTWVEC'EDPFDLR.L	79559.3	134133
8	1	sp|O43866|CD5L_HUMAN	38087.8	0.435	CD5L	CD5 antigen-like	82	18	2.01	80	6380	2+	1781.78	-0.013	7.29607	0.9376	R.C'SGEEQSLEQC'QHR.F	8641.78	12485.5
8	1	sp|O43866|CD5L_HUMAN	38087.8	0.435	CD5L	CD5 antigen-like	82	18	2.01	80	13662	2+	2221.09	-0.992	3.60184	0.9783	R.ELGC'GAASGTPSGILYEPPAEK.E	64949.1	92946.1
8	1	sp|O43866|CD5L_HUMAN	38087.8	0.435	CD5L	CD5 antigen-like	82	18	2.01	80	16666	3+	2586.08	-0.002	0.773372	0.9827	K.NTC'NHDEDTWVEC'EDPFDLR.L	127387	193227
8	1	sp|O43866|CD5L_HUMAN	38087.8	0.435	CD5L	CD5 antigen-like	82	18	2.01	80	6569	2+	1781.78	-0.01	5.61236	1	R.C'SGEEQSLEQC'QHR.F	55752.2	262325
8	1	sp|O43866|CD5L_HUMAN	38087.8	0.435	CD5L	CD5 antigen-like	82	18	2.01	80	6595	2+	882.433	-0.004	4.53292	0.6151	K.C'YGPGVGR.I	93895.9	218167
8	1	sp|O43866|CD5L_HUMAN	38087.8	0.435	CD5L	CD5 antigen-like	82	18	2.01	80	15483	2+	1653.74	-0.002	1.20938	0.9997	K.GQWGTVC'DDGWDIK.D	31259	45583.6
8	1	sp|O43866|CD5L_HUMAN	38087.8	0.435	CD5L	CD5 antigen-like	82	18	2.01	80	6463	2+	1781.78	-0.008	4.48989	1	R.C'SGEEQSLEQC'QHR.F	35855.1	104657
8	1	sp|O43866|CD5L_HUMAN	38087.8	0.435	CD5L	CD5 antigen-like	82	18	2.01	80	6477	2+	882.433	-0.005	5.66615	1	K.C'YGPGVGR.I	112557	373110
8	1	sp|O43866|CD5L_HUMAN	38087.8	0.435	CD5L	CD5 antigen-like	82	18	2.01	80	6505	2+	1775.74	0.011	6.19459	0.9408	R.CSGEEQSLEQCQHR.F	35855.1	102721
8	1	sp|O43866|CD5L_HUMAN	38087.8	0.435	CD5L	CD5 antigen-like	82	18	2.01	80	7975	2+	1164.59	-0.001	0.858674	0.9999	R.LVGGDNLC'SGR.L	85622.8	330948
8	1	sp|O43866|CD5L_HUMAN	38087.8	0.435	CD5L	CD5 antigen-like	82	18	2.01	80	8712	2+	849.469	-0.003	3.53162	0.793	K.DVAVLC'R.E	563507	606452
8	1	sp|O43866|CD5L_HUMAN	38087.8	0.435	CD5L	CD5 antigen-like	82	18	2.01	80	11916	2+	1562.73	-0.002	1.27981	0.9663	R.EATLQDC'PSGPWGK.N	61759.8	193219
8	1	sp|O43866|CD5L_HUMAN	38087.8	0.435	CD5L	CD5 antigen-like	82	18	2.01	80	13857	2+	2221.09	1.005	2.25115	0.9999	R.ELGC'GAASGTPSGILYEPPAEK.E	1.20702e+06	1.43143e+06
8	1	sp|O43866|CD5L_HUMAN	38087.8	0.435	CD5L	CD5 antigen-like	82	18	2.01	80	15295	2+	1653.74	0.012	7.25628	1	K.GQWGTVC'DDGWDIK.D	1.27282e+06	1.33644e+06
8	1	sp|O43866|CD5L_HUMAN	38087.8	0.435	CD5L	CD5 antigen-like	82	18	2.01	80	16536	3+	2586.08	0	0	0.9998	K.NTC'NHDEDTWVEC'EDPFDLR.L	11785.4	75452.2
8	1	sp|O43866|CD5L_HUMAN	38087.8	0.435	CD5L	CD5 antigen-like	82	18	2.01	80	6016	2+	1781.78	-0.007	3.92865	1	R.C'SGEEQSLEQC'QHR.F	84468.2	207247
8	1	sp|O43866|CD5L_HUMAN	38087.8	0.435	CD5L	CD5 antigen-like	82	18	2.01	80	6025	2+	1775.74	0.009	5.0683	0.9993	R.CSGEEQSLEQCQHR.F	84468.2	201764
8	1	sp|O43866|CD5L_HUMAN	38087.8	0.435	CD5L	CD5 antigen-like	82	18	2.01	80	6065	2+	882.433	-0.004	4.53292	0.999	K.C'YGPGVGR.I	271294	642201
8	1	sp|O43866|CD5L_HUMAN	38087.8	0.435	CD5L	CD5 antigen-like	82	18	2.01	80	7396	2+	1164.59	-0.002	1.71735	0.9998	R.LVGGDNLC'SGR.L	805361	2.67089e+06
8	1	sp|O43866|CD5L_HUMAN	38087.8	0.435	CD5L	CD5 antigen-like	82	18	2.01	80	8244	2+	849.469	-0.004	4.70882	0.9845	K.DVAVLC'R.E	99909.3	420197
8	1	sp|O43866|CD5L_HUMAN	38087.8	0.435	CD5L	CD5 antigen-like	82	18	2.01	80	11529	2+	1562.73	0.002	1.27981	0.9981	R.EATLQDC'PSGPWGK.N	604337	2.15189e+06
8	1	sp|O43866|CD5L_HUMAN	38087.8	0.435	CD5L	CD5 antigen-like	82	18	2.01	80	11623	2+	1559.72	1.017	10.8994	0.917	R.EATLQDCPSGPWGK.N	598061	2.13337e+06
8	1	sp|O43866|CD5L_HUMAN	38087.8	0.435	CD5L	CD5 antigen-like	82	18	2.01	80	11654	2+	1562.73	0.002	1.27981	0.9999	R.EATLQDC'PSGPWGK.N	541201	1.90455e+06
8	1	sp|O43866|CD5L_HUMAN	38087.8	0.435	CD5L	CD5 antigen-like	82	18	2.01	80	12518	2+	915.505	0.004	4.36917	0.868	R.IWLDNVR.C
8	1	sp|O43866|CD5L_HUMAN	38087.8	0.435	CD5L	CD5 antigen-like	82	18	2.01	80	13348	2+	2221.09	0.001	0.45023	0.9999	R.ELGC'GAASGTPSGILYEPPAEK.E	1.29339e+06	5337469
8	1	sp|O43866|CD5L_HUMAN	38087.8	0.435	CD5L	CD5 antigen-like	82	18	2.01	80	13377	3+	2221.09	0.001	0.45023	0.9923	R.ELGC'GAASGTPSGILYEPPAEK.E	231076	995160
8	1	sp|O43866|CD5L_HUMAN	38087.8	0.435	CD5L	CD5 antigen-like	82	18	2.01	80	13947	2+	1625.71	0.004	2.46046	0.9995	K.GVWGSVC'DDNWGEK.E	98172.3	210967
8	1	sp|O43866|CD5L_HUMAN	38087.8	0.435	CD5L	CD5 antigen-like	82	18	2.01	80	14001	3+	2501.13	0	0	0.9999	K.GVWGSVC'DDNWGEKEDQVVC'K.Q	652529	2.27922e+06
8	1	sp|O43866|CD5L_HUMAN	38087.8	0.435	CD5L	CD5 antigen-like	82	18	2.01	80	14010	2+	2501.13	0.001	0.399819	0.9998	K.GVWGSVC'DDNWGEKEDQVVC'K.Q	112488	375117
8	1	sp|O43866|CD5L_HUMAN	38087.8	0.435	CD5L	CD5 antigen-like	82	18	2.01	80	14027	2+	2495.1	-0.952	19.2377	0.8431	K.GVWGSVCDDNWGEKEDQVVCK.Q	107762	351221
8	1	sp|O43866|CD5L_HUMAN	38087.8	0.435	CD5L	CD5 antigen-like	82	18	2.01	80	15129	2+	1653.74	0.001	0.60469	1	K.GQWGTVC'DDGWDIK.D	589620	2.66478e+06
8	1	sp|O43866|CD5L_HUMAN	38087.8	0.435	CD5L	CD5 antigen-like	82	18	2.01	80	16208	3+	2586.08	0.004	1.54674	0.9995	K.NTC'NHDEDTWVEC'EDPFDLR.L	942327	3.05817e+06
8	1	sp|O43866|CD5L_HUMAN	38087.8	0.435	CD5L	CD5 antigen-like	82	18	2.01	80	16339	3+	2586.08	-0.004	1.54674	1	K.NTC'NHDEDTWVEC'EDPFDLR.L	888366	2914355
8	1	sp|O43866|CD5L_HUMAN	38087.8	0.435	CD5L	CD5 antigen-like	82	18	2.01	80	6304	2+	882.433	0	0	0.9325	K.C'YGPGVGR.I	1.13713e+06	1.6614e+06
8	1	sp|O43866|CD5L_HUMAN	38087.8	0.435	CD5L	CD5 antigen-like	82	18	2.01	80	6364	2+	1781.78	-0.008	4.48989	0.9994	R.C'SGEEQSLEQC'QHR.F	289096	448826
8	1	sp|O43866|CD5L_HUMAN	38087.8	0.435	CD5L	CD5 antigen-like	82	18	2.01	80	6380	2+	1775.74	0.011	6.19459	1	R.CSGEEQSLEQCQHR.F	289096	448826
8	1	sp|O43866|CD5L_HUMAN	38087.8	0.435	CD5L	CD5 antigen-like	82	18	2.01	80	6427	2+	882.433	-0.003	3.39969	0.9995	K.C'YGPGVGR.I	1124454	1.63648e+06
8	1	sp|O43866|CD5L_HUMAN	38087.8	0.435	CD5L	CD5 antigen-like	82	18	2.01	80	7561	2+	1164.59	-0.001	0.858674	0.9999	R.LVGGDNLC'SGR.L	2461913	3.98195e+06
8	1	sp|O43866|CD5L_HUMAN	38087.8	0.435	CD5L	CD5 antigen-like	82	18	2.01	80	7651	2+	1161.57	1.005	4.30453	0.997	R.LVGGDNLCSGR.L	2458099	3976080
8	1	sp|O43866|CD5L_HUMAN	38087.8	0.435	CD5L	CD5 antigen-like	82	18	2.01	80	11835	2+	1562.73	-0.002	1.27981	1	R.EATLQDC'PSGPWGK.N	2034100	4110003
8	1	sp|O43866|CD5L_HUMAN	38087.8	0.435	CD5L	CD5 antigen-like	82	18	2.01	80	11962	2+	1562.73	0.001	0.639904	1	R.EATLQDC'PSGPWGK.N	1.96661e+06	3.95848e+06
8	1	sp|O43866|CD5L_HUMAN	38087.8	0.435	CD5L	CD5 antigen-like	82	18	2.01	80	12724	2+	1566.8	-0.001	0.638245	0.9972	R.KPIWLSQMSC'SGR.E	5444.01	39428.7
8	1	sp|O43866|CD5L_HUMAN	38087.8	0.435	CD5L	CD5 antigen-like	82	18	2.01	80	13849	2+	2221.09	0.004	1.80092	0.9999	R.ELGC'GAASGTPSGILYEPPAEK.E	1.73633e+06	2905033
8	1	sp|O43866|CD5L_HUMAN	38087.8	0.435	CD5L	CD5 antigen-like	82	18	2.01	80	13981	2+	2221.09	0.001	0.45023	0.9965	R.ELGC'GAASGTPSGILYEPPAEK.E	1.45811e+06	2.46233e+06
8	1	sp|O43866|CD5L_HUMAN	38087.8	0.435	CD5L	CD5 antigen-like	82	18	2.01	80	14474	3+	2501.13	-0.009	3.59837	0.9988	K.GVWGSVC'DDNWGEKEDQVVC'K.Q	3.39003e+06	5130658
8	1	sp|O43866|CD5L_HUMAN	38087.8	0.435	CD5L	CD5 antigen-like	82	18	2.01	80	14496	2+	2501.13	-0.001	0.399819	1	K.GVWGSVC'DDNWGEKEDQVVC'K.Q	277441	372065
8	1	sp|O43866|CD5L_HUMAN	38087.8	0.435	CD5L	CD5 antigen-like	82	18	2.01	80	14497	2+	2495.1	1.016	6.41258	0.9867	K.GVWGSVCDDNWGEKEDQVVCK.Q	277441	372065
8	1	sp|O43866|CD5L_HUMAN	38087.8	0.435	CD5L	CD5 antigen-like	82	18	2.01	80	14602	3+	2501.13	-0.004	1.59927	0.9971	K.GVWGSVC'DDNWGEKEDQVVC'K.Q	2.49655e+06	3.71146e+06
8	1	sp|O43866|CD5L_HUMAN	38087.8	0.435	CD5L	CD5 antigen-like	82	18	2.01	80	14603	2+	1622.69	0.015	9.24391	0.9978	K.GVWGSVCDDNWGEK.E	327094	505980
8	1	sp|O43866|CD5L_HUMAN	38087.8	0.435	CD5L	CD5 antigen-like	82	18	2.01	80	15536	2+	1653.74	-0.008	4.83752	1	K.GQWGTVC'DDGWDIK.D	1.15007e+06	1.94275e+06
8	1	sp|O43866|CD5L_HUMAN	38087.8	0.435	CD5L	CD5 antigen-like	82	18	2.01	80	16771	3+	2586.08	-0.002	0.773372	1	K.NTC'NHDEDTWVEC'EDPFDLR.L	2.90617e+06	4742952
8	1	sp|O43866|CD5L_HUMAN	38087.8	0.435	CD5L	CD5 antigen-like	82	18	2.01	80	16901	3+	2586.08	-0.004	1.54674	0.9999	K.NTC'NHDEDTWVEC'EDPFDLR.L	2.61058e+06	4240304
8	1	sp|O43866|CD5L_HUMAN	38087.8	0.435	CD5L	CD5 antigen-like	82	18	2.01	80	17263	3+	2586.08	0.98	7.73372	0.9916	K.NTC'NHDEDTWVEC'EDPFDLR.L	179236	174407
8	1	sp|O43866|CD5L_HUMAN	38087.8	0.435	CD5L	CD5 antigen-like	82	18	2.01	80	6603	2+	879.414	0.004	4.54848	0.6258	K.CYGPGVGR.I	100264	135655
8	1	sp|O43866|CD5L_HUMAN	38087.8	0.435	CD5L	CD5 antigen-like	82	18	2.01	80	8010	2+	1161.57	1.005	4.30453	0.9697	R.LVGGDNLCSGR.L	944184	1.65313e+06
8	1	sp|O43866|CD5L_HUMAN	38087.8	0.435	CD5L	CD5 antigen-like	82	18	2.01	80	11976	2+	1562.73	0.001	0.639904	1	R.EATLQDC'PSGPWGK.N	193013	359631
8	1	sp|O43866|CD5L_HUMAN	38087.8	0.435	CD5L	CD5 antigen-like	82	18	2.01	80	13917	2+	2221.09	0.004	1.80092	0.9997	R.ELGC'GAASGTPSGILYEPPAEK.E	120951	231612
8	1	sp|O43866|CD5L_HUMAN	38087.8	0.435	CD5L	CD5 antigen-like	82	18	2.01	80	15690	2+	1653.74	0.004	2.41876	0.9998	K.GQWGTVC'DDGWDIK.D	135697	268894
8	1	sp|O43866|CD5L_HUMAN	38087.8	0.435	CD5L	CD5 antigen-like	82	18	2.01	80	16847	3+	2586.08	-0.002	0.773372	0.9719	K.NTC'NHDEDTWVEC'EDPFDLR.L	228258	359362
8	1	sp|O43866|CD5L_HUMAN	38087.8	0.435	CD5L	CD5 antigen-like	82	18	2.01	80	8229	2+	849.469	0.004	4.70882	0.9473	K.DVAVLC'R.E	296002	101843
8	1	sp|O43866|CD5L_HUMAN	38087.8	0.435	CD5L	CD5 antigen-like	82	18	2.01	80	11803	2+	1562.73	-0.002	1.27981	0.9994	R.EATLQDC'PSGPWGK.N	165916	280124
8	1	sp|O43866|CD5L_HUMAN	38087.8	0.435	CD5L	CD5 antigen-like	82	18	2.01	80	13935	2+	2221.09	0.004	1.80092	0.9979	R.ELGC'GAASGTPSGILYEPPAEK.E	107500	177130
8	1	sp|O43866|CD5L_HUMAN	38087.8	0.435	CD5L	CD5 antigen-like	82	18	2.01	80	14555	3+	2501.13	-0.002	0.799637	0.9778	K.GVWGSVC'DDNWGEKEDQVVC'K.Q	128024	214979
8	1	sp|O43866|CD5L_HUMAN	38087.8	0.435	CD5L	CD5 antigen-like	82	18	2.01	80	6366	3+	1781.78	-0.005	2.80618	0.9955	R.C'SGEEQSLEQC'QHR.F	76058	118892
8	1	sp|O43866|CD5L_HUMAN	38087.8	0.435	CD5L	CD5 antigen-like	82	18	2.01	80	6387	2+	1781.78	-0.008	4.48989	0.9839	R.C'SGEEQSLEQC'QHR.F	7348.08	11318.7
8	1	sp|O43866|CD5L_HUMAN	38087.8	0.435	CD5L	CD5 antigen-like	82	18	2.01	80	11865	2+	1562.73	-0.002	1.27981	0.9994	R.EATLQDC'PSGPWGK.N	87640.9	178436
8	1	sp|O43866|CD5L_HUMAN	38087.8	0.435	CD5L	CD5 antigen-like	82	18	2.01	80	13703	2+	2221.09	0.013	5.85299	0.9995	R.ELGC'GAASGTPSGILYEPPAEK.E	127069	180203
8	1	sp|O43866|CD5L_HUMAN	38087.8	0.435	CD5L	CD5 antigen-like	82	18	2.01	80	6321	2+	1781.78	-0.005	2.80618	1	R.C'SGEEQSLEQC'QHR.F	31943.7	54377.9
8	1	sp|O43866|CD5L_HUMAN	38087.8	0.435	CD5L	CD5 antigen-like	82	18	2.01	80	8396	2+	849.469	-0.003	3.53162	0.7851	K.DVAVLC'R.E	197523	566417
8	1	sp|O43866|CD5L_HUMAN	38087.8	0.435	CD5L	CD5 antigen-like	82	18	2.01	80	11915	2+	1559.72	1.017	10.8994	0.8712	R.EATLQDCPSGPWGK.N	146144	292557
8	1	sp|O43866|CD5L_HUMAN	38087.8	0.435	CD5L	CD5 antigen-like	82	18	2.01	80	11943	2+	1562.73	1.018	11.5183	0.9993	R.EATLQDC'PSGPWGK.N	137339	278106
8	1	sp|O43866|CD5L_HUMAN	38087.8	0.435	CD5L	CD5 antigen-like	82	18	2.01	80	13737	2+	2221.09	0.004	1.80092	1	R.ELGC'GAASGTPSGILYEPPAEK.E	142362	271151
8	1	sp|O43866|CD5L_HUMAN	38087.8	0.435	CD5L	CD5 antigen-like	82	18	2.01	80	14356	3+	2501.13	-0.002	0.799637	0.9984	K.GVWGSVC'DDNWGEKEDQVVC'K.Q	371380	512303
8	1	sp|O43866|CD5L_HUMAN	38087.8	0.435	CD5L	CD5 antigen-like	82	18	2.01	80	15422	2+	1653.74	-0.008	4.83752	0.9996	K.GQWGTVC'DDGWDIK.D	108852	191003
8	1	sp|O43866|CD5L_HUMAN	38087.8	0.435	CD5L	CD5 antigen-like	82	18	2.01	80	16672	3+	2586.08	-0.002	0.773372	1	K.NTC'NHDEDTWVEC'EDPFDLR.L	222627	366996
9	1	sp|O75368|SH3L1_HUMAN	12774.3	0.36	SH3BGRL	SH3 domain-binding glutamic acid-rich-like protein	5	3			8424	2+	1283.68	0.008	6.23206	0.9999	R.VYIASSSGSTAIK.K
9	1	sp|O75368|SH3L1_HUMAN	12774.3	0.36	SH3BGRL	SH3 domain-binding glutamic acid-rich-like protein	5	3			8554	2+	1283.68	0.008	6.23206	0.9876	R.VYIASSSGSTAIK.K
9	1	sp|O75368|SH3L1_HUMAN	12774.3	0.36	SH3BGRL	SH3 domain-binding glutamic acid-rich-like protein	5	3			14827	2+	1190.51	0.006	5.03985	0.9999	R.GDYDAFFEAR.E
9	1	sp|O75368|SH3L1_HUMAN	12774.3	0.36	SH3BGRL	SH3 domain-binding glutamic acid-rich-like protein	5	3			14955	2+	1190.51	0.007	5.87983	0.9988	R.GDYDAFFEAR.E
9	1	sp|O75368|SH3L1_HUMAN	12774.3	0.36	SH3BGRL	SH3 domain-binding glutamic acid-rich-like protein	5	3			19763	2+	1848.95	0.013	7.03102	0.8445	R.ENNAVYAFLGLTAPPGSK.E
10	1	sp|O75636-2|FCN3_HUMAN, sp|O75636|FCN3_HUMAN	31677.59768, 32902.98264	0.42	FCN3, FCN3	Tax_Id=9606 Isoform 2 of Ficolin-3 precursor, Ficolin-3	28	9	1.67	7	5502	2+	1046.53	0.006	5.73325	1	R.YAVSEAAAHK.Y
10	1	sp|O75636-2|FCN3_HUMAN, sp|O75636|FCN3_HUMAN	31677.59768, 32902.98264	0.42	FCN3, FCN3	Tax_Id=9606 Isoform 2 of Ficolin-3 precursor, Ficolin-3	28	9	1.67	7	12803	2+	1070.49	0.007	6.53906	0.9997	R.QDGSVDFFR.S
10	1	sp|O75636-2|FCN3_HUMAN, sp|O75636|FCN3_HUMAN	31677.59768, 32902.98264	0.42	FCN3, FCN3	Tax_Id=9606 Isoform 2 of Ficolin-3 precursor, Ficolin-3	28	9	1.67	7	14084	2+	1555.85	0.008	5.14189	1	R.LLGEVDHYQLALGK.F
10	1	sp|O75636-2|FCN3_HUMAN, sp|O75636|FCN3_HUMAN	31677.59768, 32902.98264	0.42	FCN3, FCN3	Tax_Id=9606 Isoform 2 of Ficolin-3 precursor, Ficolin-3	28	9	1.67	7	5625	2+	1046.53	0.008	7.64434	1	R.YAVSEAAAHK.Y
10	1	sp|O75636-2|FCN3_HUMAN, sp|O75636|FCN3_HUMAN	31677.59768, 32902.98264	0.42	FCN3, FCN3	Tax_Id=9606 Isoform 2 of Ficolin-3 precursor, Ficolin-3	28	9	1.67	7	14165	2+	1555.85	0.013	8.35557	0.95	R.LLGEVDHYQLALGK.F
10	1	sp|O75636-2|FCN3_HUMAN, sp|O75636|FCN3_HUMAN	31677.59768, 32902.98264	0.42	FCN3, FCN3	Tax_Id=9606 Isoform 2 of Ficolin-3 precursor, Ficolin-3	28	9	1.67	7	19106	3+	2404.22	0.999	0.415936	0.8589	R.ELLSQGATLSGWYHLC'LPEGR.A	136718	218537
10	1	sp|O75636-2|FCN3_HUMAN, sp|O75636|FCN3_HUMAN	31677.59768, 32902.98264	0.42	FCN3, FCN3	Tax_Id=9606 Isoform 2 of Ficolin-3 precursor, Ficolin-3	28	9	1.67	7	20815	2+	2331.1	0.013	5.57677	0.9953	R.ALPVFC'DM"DTEGGGWLVFQR.R	71408.6	101778
10	1	sp|O75636-2|FCN3_HUMAN, sp|O75636|FCN3_HUMAN	31677.59768, 32902.98264	0.42	FCN3, FCN3	Tax_Id=9606 Isoform 2 of Ficolin-3 precursor, Ficolin-3	28	9	1.67	7	5410	2+	1046.53	0.006	5.73325	1	R.YAVSEAAAHK.Y
10	1	sp|O75636-2|FCN3_HUMAN, sp|O75636|FCN3_HUMAN	31677.59768, 32902.98264	0.42	FCN3, FCN3	Tax_Id=9606 Isoform 2 of Ficolin-3 precursor, Ficolin-3	28	9	1.67	7	12580	2+	1024.48	0.007	6.8327	1	K.YGIDWASGR.G
10	1	sp|O75636-2|FCN3_HUMAN, sp|O75636|FCN3_HUMAN	31677.59768, 32902.98264	0.42	FCN3, FCN3	Tax_Id=9606 Isoform 2 of Ficolin-3 precursor, Ficolin-3	28	9	1.67	7	14028	2+	1555.85	0.009	5.78463	0.9995	R.LLGEVDHYQLALGK.F
10	1	sp|O75636-2|FCN3_HUMAN, sp|O75636|FCN3_HUMAN	31677.59768, 32902.98264	0.42	FCN3, FCN3	Tax_Id=9606 Isoform 2 of Ficolin-3 precursor, Ficolin-3	28	9	1.67	7	20349	2+	2331.1	-1.002	0.857965	0.9998	R.ALPVFC'DM"DTEGGGWLVFQR.R	73874.2	100740
10	1	sp|O75636-2|FCN3_HUMAN, sp|O75636|FCN3_HUMAN	31677.59768, 32902.98264	0.42	FCN3, FCN3	Tax_Id=9606 Isoform 2 of Ficolin-3 precursor, Ficolin-3	28	9	1.67	7	21725	2+	2315.1	0.025	10.7987	0.9517	R.ALPVFC'DMDTEGGGWLVFQR.R	156873	705507
10	1	sp|O75636-2|FCN3_HUMAN, sp|O75636|FCN3_HUMAN	31677.59768, 32902.98264	0.42	FCN3, FCN3	Tax_Id=9606 Isoform 2 of Ficolin-3 precursor, Ficolin-3	28	9	1.67	7	5551	2+	1046.53	0.006	5.73325	0.9998	R.YAVSEAAAHK.Y
10	1	sp|O75636-2|FCN3_HUMAN, sp|O75636|FCN3_HUMAN	31677.59768, 32902.98264	0.42	FCN3, FCN3	Tax_Id=9606 Isoform 2 of Ficolin-3 precursor, Ficolin-3	28	9	1.67	7	12593	2+	1024.48	0.006	5.8566	1	K.YGIDWASGR.G
10	1	sp|O75636-2|FCN3_HUMAN, sp|O75636|FCN3_HUMAN	31677.59768, 32902.98264	0.42	FCN3, FCN3	Tax_Id=9606 Isoform 2 of Ficolin-3 precursor, Ficolin-3	28	9	1.67	7	13996	2+	1555.85	0.009	5.78463	0.8466	R.LLGEVDHYQLALGK.F
10	1	sp|O75636-2|FCN3_HUMAN, sp|O75636|FCN3_HUMAN	31677.59768, 32902.98264	0.42	FCN3, FCN3	Tax_Id=9606 Isoform 2 of Ficolin-3 precursor, Ficolin-3	28	9	1.67	7	12590	2+	1024.48	0.005	4.8805	1	K.YGIDWASGR.G
10	1	sp|O75636-2|FCN3_HUMAN, sp|O75636|FCN3_HUMAN	31677.59768, 32902.98264	0.42	FCN3, FCN3	Tax_Id=9606 Isoform 2 of Ficolin-3 precursor, Ficolin-3	28	9	1.67	7	5577	2+	1046.53	0.005	4.77771	1	R.YAVSEAAAHK.Y
10	1	sp|O75636-2|FCN3_HUMAN, sp|O75636|FCN3_HUMAN	31677.59768, 32902.98264	0.42	FCN3, FCN3	Tax_Id=9606 Isoform 2 of Ficolin-3 precursor, Ficolin-3	28	9	1.67	7	10041	2+	1113.55	1.005	4.49015	0.9985	R.TFAHYATFR.L
10	1	sp|O75636-2|FCN3_HUMAN, sp|O75636|FCN3_HUMAN	31677.59768, 32902.98264	0.42	FCN3, FCN3	Tax_Id=9606 Isoform 2 of Ficolin-3 precursor, Ficolin-3	28	9	1.67	7	12514	2+	1070.49	0.006	5.60491	0.9876	R.QDGSVDFFR.S
10	1	sp|O75636-2|FCN3_HUMAN, sp|O75636|FCN3_HUMAN	31677.59768, 32902.98264	0.42	FCN3, FCN3	Tax_Id=9606 Isoform 2 of Ficolin-3 precursor, Ficolin-3	28	9	1.67	7	14197	2+	1555.85	0.01	6.42736	1	R.LLGEVDHYQLALGK.F
10	1	sp|O75636-2|FCN3_HUMAN, sp|O75636|FCN3_HUMAN	31677.59768, 32902.98264	0.42	FCN3, FCN3	Tax_Id=9606 Isoform 2 of Ficolin-3 precursor, Ficolin-3	28	9	1.67	7	19069	3+	2404.22	0.999	0.415936	0.9991	R.ELLSQGATLSGWYHLC'LPEGR.A	133756	224792
10	1	sp|O75636-2|FCN3_HUMAN, sp|O75636|FCN3_HUMAN	31677.59768, 32902.98264	0.42	FCN3, FCN3	Tax_Id=9606 Isoform 2 of Ficolin-3 precursor, Ficolin-3	28	9	1.67	7	20712	2+	2331.1	-0.961	16.7303	0.9347	R.ALPVFC'DM"DTEGGGWLVFQR.R	97841.4	165203
10	1	sp|O75636-2|FCN3_HUMAN, sp|O75636|FCN3_HUMAN	31677.59768, 32902.98264	0.42	FCN3, FCN3	Tax_Id=9606 Isoform 2 of Ficolin-3 precursor, Ficolin-3	28	9	1.67	7	21138	3+	3387.61	1.022	6.49425	0.9391	R.AGFGNQESEFWLGNENLHQLTLQGNWELR.V
10	1	sp|O75636-2|FCN3_HUMAN, sp|O75636|FCN3_HUMAN	31677.59768, 32902.98264	0.42	FCN3, FCN3	Tax_Id=9606 Isoform 2 of Ficolin-3 precursor, Ficolin-3	28	9	1.67	7	5509	2+	1046.53	0.006	5.73325	0.9999	R.YAVSEAAAHK.Y
10	1	sp|O75636-2|FCN3_HUMAN, sp|O75636|FCN3_HUMAN	31677.59768, 32902.98264	0.42	FCN3, FCN3	Tax_Id=9606 Isoform 2 of Ficolin-3 precursor, Ficolin-3	28	9	1.67	7	21093	3+	3387.61	0.018	5.31347	0.7219	R.AGFGNQESEFWLGNENLHQLTLQGNWELR.V
10	1	sp|O75636-2|FCN3_HUMAN, sp|O75636|FCN3_HUMAN	31677.59768, 32902.98264	0.42	FCN3, FCN3	Tax_Id=9606 Isoform 2 of Ficolin-3 precursor, Ficolin-3	28	9	1.67	7	12735	2+	1070.49	0.005	4.67076	0.9313	R.QDGSVDFFR.S
10	1	sp|O75636-2|FCN3_HUMAN, sp|O75636|FCN3_HUMAN	31677.59768, 32902.98264	0.42	FCN3, FCN3	Tax_Id=9606 Isoform 2 of Ficolin-3 precursor, Ficolin-3	28	9	1.67	7	14065	2+	1555.85	0.01	6.42736	0.9994	R.LLGEVDHYQLALGK.F
10	1	sp|O75636-2|FCN3_HUMAN, sp|O75636|FCN3_HUMAN	31677.59768, 32902.98264	0.42	FCN3, FCN3	Tax_Id=9606 Isoform 2 of Ficolin-3 precursor, Ficolin-3	28	9	1.67	7	20441	2+	2331.1	-0.002	0.857965	0.8844	R.ALPVFC'DM"DTEGGGWLVFQR.R	33249.8	29896.5
11	1	sp|O95810|SDPR_HUMAN	47173.2	0.136	SDPR	Serum deprivation-response protein	8	4			4839	2+	971.516	0.005	5.1466	0.9988	K.QPVSGAVEGK.E
11	1	sp|O95810|SDPR_HUMAN	47173.2	0.136	SDPR	Serum deprivation-response protein	8	4			10352	2+	1604.71	0.008	4.98533	0.9981	R.YEGSYALTSEEAER.S
11	1	sp|O95810|SDPR_HUMAN	47173.2	0.136	SDPR	Serum deprivation-response protein	8	4			11651	2+	1777.87	0.016	8.99952	1	R.SDGDPVQPAVLQVHQTS.-
11	1	sp|O95810|SDPR_HUMAN	47173.2	0.136	SDPR	Serum deprivation-response protein	8	4			19381	2+	1962.06	0.012	6.11603	0.998	K.VLIFQEENEIPASVFVK.Q
11	1	sp|O95810|SDPR_HUMAN	47173.2	0.136	SDPR	Serum deprivation-response protein	8	4			9984	2+	1604.71	0.011	6.85483	1	R.YEGSYALTSEEAER.S
11	1	sp|O95810|SDPR_HUMAN	47173.2	0.136	SDPR	Serum deprivation-response protein	8	4			11242	2+	1777.87	0.011	6.18717	1	R.SDGDPVQPAVLQVHQTS.-
11	1	sp|O95810|SDPR_HUMAN	47173.2	0.136	SDPR	Serum deprivation-response protein	8	4			10376	2+	1604.71	0.01	6.23167	0.9916	R.YEGSYALTSEEAER.S
11	1	sp|O95810|SDPR_HUMAN	47173.2	0.136	SDPR	Serum deprivation-response protein	8	4			11568	2+	1777.87	0.013	7.31211	1	R.SDGDPVQPAVLQVHQTS.-
12	1	sp|P00441|SODC_HUMAN	15935.7	0.169	SOD1	Superoxide dismutase [Cu-Zn]	6	2			7228	2+	1225.62	0.006	4.89549	1	R.HVGDLGNVTADK.D
12	1	sp|P00441|SODC_HUMAN	15935.7	0.169	SOD1	Superoxide dismutase [Cu-Zn]	6	2			7364	2+	1225.62	0.009	7.34324	0.9997	R.HVGDLGNVTADK.D
12	1	sp|P00441|SODC_HUMAN	15935.7	0.169	SOD1	Superoxide dismutase [Cu-Zn]	6	2			6846	2+	1225.62	0.007	5.71141	1	R.HVGDLGNVTADK.D
12	1	sp|P00441|SODC_HUMAN	15935.7	0.169	SOD1	Superoxide dismutase [Cu-Zn]	6	2			14694	2+	1501.77	0.01	6.65883	0.9999	K.GDGPVQGIINFEQK.E
12	1	sp|P00441|SODC_HUMAN	15935.7	0.169	SOD1	Superoxide dismutase [Cu-Zn]	6	2			14823	2+	1501.76	0.008	5.32707	1	K.GDGPVQGIINFEQK.E
12	1	sp|P00441|SODC_HUMAN	15935.7	0.169	SOD1	Superoxide dismutase [Cu-Zn]	6	2			15242	2+	1501.76	0.007	4.66118	1	K.GDGPVQGIINFEQK.E
13	1	sp|P00736|C1R_HUMAN	80118.5	0.389	C1R	Complement C1r subcomponent	120	27	1.14	58	6973	2+	815.437	0.006	7.35802	0.988	R.GGGALLGDR.W
13	1	sp|P00736|C1R_HUMAN	80118.5	0.389	C1R	Complement C1r subcomponent	120	27	1.14	58	7096	2+	1294.6	0.01	7.7244	1	R.YTTTM"GVNTYK.A
13	1	sp|P00736|C1R_HUMAN	80118.5	0.389	C1R	Complement C1r subcomponent	120	27	1.14	58	10705	2+	1583.73	0.002	1.26284	0.875	K.QDAC'QGDSGGVFAVR.D	252629	161824
13	1	sp|P00736|C1R_HUMAN	80118.5	0.389	C1R	Complement C1r subcomponent	120	27	1.14	58	11112	2+	1031.49	0.008	7.7558	0.9888	R.DYFIATCK.Q	171161	179313
13	1	sp|P00736|C1R_HUMAN	80118.5	0.389	C1R	Complement C1r subcomponent	120	27	1.14	58	12218	2+	1545.79	0.89	71.1609	0.9945	R.FC'GQLGSPLGNPPGK.K
13	1	sp|P00736|C1R_HUMAN	80118.5	0.389	C1R	Complement C1r subcomponent	120	27	1.14	58	13683	2+	1873.88	0.01	5.33651	1	R.ESEQGVYTC'TAQGIWK.N	175117	194970
13	1	sp|P00736|C1R_HUMAN	80118.5	0.389	C1R	Complement C1r subcomponent	120	27	1.14	58	17070	2+	1149.63	0.007	6.08891	0.9971	K.VLNYVDWIK.K
13	1	sp|P00736|C1R_HUMAN	80118.5	0.389	C1R	Complement C1r subcomponent	120	27	1.14	58	19119	3+	2882.34	0.019	6.59186	0.855	K.QRPPDLDTSSNAVDLLFFTDESGDSR.G
13	1	sp|P00736|C1R_HUMAN	80118.5	0.389	C1R	Complement C1r subcomponent	120	27	1.14	58	19252	3+	2882.34	0.02	6.9388	0.9955	K.QRPPDLDTSSNAVDLLFFTDESGDSR.G
13	1	sp|P00736|C1R_HUMAN	80118.5	0.389	C1R	Complement C1r subcomponent	120	27	1.14	58	20647	3+	2254.15	0.013	5.76714	0.9434	K.TLDEFTIIQNLQPQYQFR.D
13	1	sp|P00736|C1R_HUMAN	80118.5	0.389	C1R	Complement C1r subcomponent	120	27	1.14	58	20667	2+	2501.18	0.996	1.59925	0.8967	K.LVFQQFDLEPSEGC'FYDYVK.I	956083	1.44584e+06
13	1	sp|P00736|C1R_HUMAN	80118.5	0.389	C1R	Complement C1r subcomponent	120	27	1.14	58	5975	2+	972.49	0.006	6.16973	0.9999	R.VSVHPDYR.Q
13	1	sp|P00736|C1R_HUMAN	80118.5	0.389	C1R	Complement C1r subcomponent	120	27	1.14	58	7160	2+	1294.6	0.008	6.17952	0.9989	R.YTTTM"GVNTYK.A
13	1	sp|P00736|C1R_HUMAN	80118.5	0.389	C1R	Complement C1r subcomponent	120	27	1.14	58	10918	2+	1583.73	1.002	1.26284	0.9998	K.QDAC'QGDSGGVFAVR.D	2.98635e+06	614371
13	1	sp|P00736|C1R_HUMAN	80118.5	0.389	C1R	Complement C1r subcomponent	120	27	1.14	58	10935	2+	1580.71	0.013	8.22414	1	K.QDACQGDSGGVFAVR.D	2.93626e+06	603354
13	1	sp|P00736|C1R_HUMAN	80118.5	0.389	C1R	Complement C1r subcomponent	120	27	1.14	58	11047	2+	1583.73	0.002	1.26284	0.9994	K.QDAC'QGDSGGVFAVR.D	2.03485e+06	411472
13	1	sp|P00736|C1R_HUMAN	80118.5	0.389	C1R	Complement C1r subcomponent	120	27	1.14	58	11067	2+	1580.71	0.012	7.59152	1	K.QDACQGDSGGVFAVR.D	1764777	356977
13	1	sp|P00736|C1R_HUMAN	80118.5	0.389	C1R	Complement C1r subcomponent	120	27	1.14	58	13360	2+	1566.7	-0.011	7.02111	1	K.Q^DAC'QGDSGGVFAVR.D	353204	311106
13	1	sp|P00736|C1R_HUMAN	80118.5	0.389	C1R	Complement C1r subcomponent	120	27	1.14	58	13853	2+	1873.88	1.01	5.33651	1	R.ESEQGVYTC'TAQGIWK.N	156649	155730
13	1	sp|P00736|C1R_HUMAN	80118.5	0.389	C1R	Complement C1r subcomponent	120	27	1.14	58	14900	2+	1681.85	0.011	6.54042	1	R.LPVANPQACENWLR.G	2471883	290921
13	1	sp|P00736|C1R_HUMAN	80118.5	0.389	C1R	Complement C1r subcomponent	120	27	1.14	58	15032	2+	1681.85	0.013	7.72959	0.9976	R.LPVANPQACENWLR.G	2.00801e+06	234298
13	1	sp|P00736|C1R_HUMAN	80118.5	0.389	C1R	Complement C1r subcomponent	120	27	1.14	58	17244	2+	1149.63	0.007	6.08891	0.9979	K.VLNYVDWIK.K
13	1	sp|P00736|C1R_HUMAN	80118.5	0.389	C1R	Complement C1r subcomponent	120	27	1.14	58	17370	2+	1149.63	0.007	6.08891	0.9997	K.VLNYVDWIK.K
13	1	sp|P00736|C1R_HUMAN	80118.5	0.389	C1R	Complement C1r subcomponent	120	27	1.14	58	19401	3+	2882.34	0.03	10.4082	0.9999	K.QRPPDLDTSSNAVDLLFFTDESGDSR.G
13	1	sp|P00736|C1R_HUMAN	80118.5	0.389	C1R	Complement C1r subcomponent	120	27	1.14	58	19526	3+	2882.34	0.022	7.63268	1	K.QRPPDLDTSSNAVDLLFFTDESGDSR.G
13	1	sp|P00736|C1R_HUMAN	80118.5	0.389	C1R	Complement C1r subcomponent	120	27	1.14	58	20960	3+	2254.15	0.015	6.65439	0.9986	K.TLDEFTIIQNLQPQYQFR.D
13	1	sp|P00736|C1R_HUMAN	80118.5	0.389	C1R	Complement C1r subcomponent	120	27	1.14	58	21033	2+	2501.18	1.016	6.39699	0.9982	K.LVFQQFDLEPSEGC'FYDYVK.I	286120	435602
13	1	sp|P00736|C1R_HUMAN	80118.5	0.389	C1R	Complement C1r subcomponent	120	27	1.14	58	7052	2+	815.437	-0.004	4.90535	0.7339	R.GGGALLGDR.W
13	1	sp|P00736|C1R_HUMAN	80118.5	0.389	C1R	Complement C1r subcomponent	120	27	1.14	58	7116	2+	1294.6	0.012	9.26929	0.8781	R.YTTTM"GVNTYK.A
13	1	sp|P00736|C1R_HUMAN	80118.5	0.389	C1R	Complement C1r subcomponent	120	27	1.14	58	9367	2+	1278.6	1.01	7.82104	0.9994	R.YTTTMGVNTYK.A
13	1	sp|P00736|C1R_HUMAN	80118.5	0.389	C1R	Complement C1r subcomponent	120	27	1.14	58	10766	2+	1580.71	0.012	7.59152	1	K.QDACQGDSGGVFAVR.D	539642	179761
13	1	sp|P00736|C1R_HUMAN	80118.5	0.389	C1R	Complement C1r subcomponent	120	27	1.14	58	10779	2+	1583.73	0.002	1.26284	0.9136	K.QDAC'QGDSGGVFAVR.D	539642	179761
13	1	sp|P00736|C1R_HUMAN	80118.5	0.389	C1R	Complement C1r subcomponent	120	27	1.14	58	13595	2+	1873.88	0.01	5.33651	1	R.ESEQGVYTC'TAQGIWK.N	148857	159669
13	1	sp|P00736|C1R_HUMAN	80118.5	0.389	C1R	Complement C1r subcomponent	120	27	1.14	58	14730	2+	1681.85	0.009	5.35126	0.9863	R.LPVANPQACENWLR.G	584459	155135
13	1	sp|P00736|C1R_HUMAN	80118.5	0.389	C1R	Complement C1r subcomponent	120	27	1.14	58	16969	2+	1149.63	0.008	6.95876	0.9995	K.VLNYVDWIK.K
13	1	sp|P00736|C1R_HUMAN	80118.5	0.389	C1R	Complement C1r subcomponent	120	27	1.14	58	19125	3+	2882.34	0.02	6.9388	1	K.QRPPDLDTSSNAVDLLFFTDESGDSR.G
13	1	sp|P00736|C1R_HUMAN	80118.5	0.389	C1R	Complement C1r subcomponent	120	27	1.14	58	20467	3+	2254.15	0.015	6.65439	0.9997	K.TLDEFTIIQNLQPQYQFR.D
13	1	sp|P00736|C1R_HUMAN	80118.5	0.389	C1R	Complement C1r subcomponent	120	27	1.14	58	10785	2+	1580.71	0.014	8.85677	0.9491	K.QDACQGDSGGVFAVR.D	257239	90278.1
13	1	sp|P00736|C1R_HUMAN	80118.5	0.389	C1R	Complement C1r subcomponent	120	27	1.14	58	13576	2+	1870.86	0.012	6.41415	1	R.ESEQGVYTCTAQGIWK.N	77916.1	77416.1
13	1	sp|P00736|C1R_HUMAN	80118.5	0.389	C1R	Complement C1r subcomponent	120	27	1.14	58	14701	2+	1681.85	0.017	10.1079	0.9997	R.LPVANPQACENWLR.G	178169	53358.9
13	1	sp|P00736|C1R_HUMAN	80118.5	0.389	C1R	Complement C1r subcomponent	120	27	1.14	58	16899	2+	1149.63	0.007	6.08891	0.9946	K.VLNYVDWIK.K
13	1	sp|P00736|C1R_HUMAN	80118.5	0.389	C1R	Complement C1r subcomponent	120	27	1.14	58	18748	3+	2882.34	0.025	8.6735	0.7508	K.QRPPDLDTSSNAVDLLFFTDESGDSR.G
13	1	sp|P00736|C1R_HUMAN	80118.5	0.389	C1R	Complement C1r subcomponent	120	27	1.14	58	18866	3+	2882.34	0.013	4.51022	0.9999	K.QRPPDLDTSSNAVDLLFFTDESGDSR.G
13	1	sp|P00736|C1R_HUMAN	80118.5	0.389	C1R	Complement C1r subcomponent	120	27	1.14	58	20143	2+	2254.15	0.002	0.887252	0.9546	K.TLDEFTIIQNLQPQYQFR.D
13	1	sp|P00736|C1R_HUMAN	80118.5	0.389	C1R	Complement C1r subcomponent	120	27	1.14	58	13745	2+	1873.88	0.004	2.13461	1	R.ESEQGVYTC'TAQGIWK.N	160855	9467411
13	1	sp|P00736|C1R_HUMAN	80118.5	0.389	C1R	Complement C1r subcomponent	120	27	1.14	58	13877	2+	1873.88	0.005	2.66826	1	R.ESEQGVYTC'TAQGIWK.N	2834.5	53685.8
13	1	sp|P00736|C1R_HUMAN	80118.5	0.389	C1R	Complement C1r subcomponent	120	27	1.14	58	14012	2+	1873.88	-0.001	0.533651	0.9988	R.ESEQGVYTC'TAQGIWK.N	3081.05	19117.7
13	1	sp|P00736|C1R_HUMAN	80118.5	0.389	C1R	Complement C1r subcomponent	120	27	1.14	58	17748	3+	3304.54	1.998	0.605229	0.7694	K.FLEPFDIDDHQQVHCPYDQLQIYANGK.N	87358.6	54416.3
13	1	sp|P00736|C1R_HUMAN	80118.5	0.389	C1R	Complement C1r subcomponent	120	27	1.14	58	20899	3+	2865.32	0.013	4.53702	0.9994	K.Q^RPPDLDTSSNAVDLLFFTDESGDSR.G
13	1	sp|P00736|C1R_HUMAN	80118.5	0.389	C1R	Complement C1r subcomponent	120	27	1.14	58	7324	2+	815.437	0.003	3.67901	0.9786	R.GGGALLGDR.W
13	1	sp|P00736|C1R_HUMAN	80118.5	0.389	C1R	Complement C1r subcomponent	120	27	1.14	58	13640	2+	1873.88	-0.001	0.533651	0.9994	R.ESEQGVYTC'TAQGIWK.N	0	13697.8
13	1	sp|P00736|C1R_HUMAN	80118.5	0.389	C1R	Complement C1r subcomponent	120	27	1.14	58	18985	3+	2882.34	0.019	6.59186	1	K.QRPPDLDTSSNAVDLLFFTDESGDSR.G
13	1	sp|P00736|C1R_HUMAN	80118.5	0.389	C1R	Complement C1r subcomponent	120	27	1.14	58	6868	2+	815.437	0.004	4.90535	0.9989	R.GGGALLGDR.W
13	1	sp|P00736|C1R_HUMAN	80118.5	0.389	C1R	Complement C1r subcomponent	120	27	1.14	58	18816	3+	2882.34	0.016	5.55104	1	K.QRPPDLDTSSNAVDLLFFTDESGDSR.G
13	1	sp|P00736|C1R_HUMAN	80118.5	0.389	C1R	Complement C1r subcomponent	120	27	1.14	58	7070	2+	1294.6	1.015	11.5866	0.9998	R.YTTTM"GVNTYK.A
13	1	sp|P00736|C1R_HUMAN	80118.5	0.389	C1R	Complement C1r subcomponent	120	27	1.14	58	7135	2+	815.437	0.005	6.13168	0.9259	R.GGGALLGDR.W
13	1	sp|P00736|C1R_HUMAN	80118.5	0.389	C1R	Complement C1r subcomponent	120	27	1.14	58	9274	2+	1278.6	0.007	5.47472	0.7024	R.YTTTMGVNTYK.A
13	1	sp|P00736|C1R_HUMAN	80118.5	0.389	C1R	Complement C1r subcomponent	120	27	1.14	58	10251	2+	1580.73	0	0	0.9794	R.IQYYC'HEPYYK.M	13889.2	46314.2
13	1	sp|P00736|C1R_HUMAN	80118.5	0.389	C1R	Complement C1r subcomponent	120	27	1.14	58	10769	2+	1583.73	0	0	1	K.QDAC'QGDSGGVFAVR.D	32114	73379.8
13	1	sp|P00736|C1R_HUMAN	80118.5	0.389	C1R	Complement C1r subcomponent	120	27	1.14	58	13845	2+	1873.88	1.01	5.33651	1	R.ESEQGVYTC'TAQGIWK.N	118590	553645
13	1	sp|P00736|C1R_HUMAN	80118.5	0.389	C1R	Complement C1r subcomponent	120	27	1.14	58	17224	2+	1149.63	0.006	5.21907	0.999	K.VLNYVDWIK.K
13	1	sp|P00736|C1R_HUMAN	80118.5	0.389	C1R	Complement C1r subcomponent	120	27	1.14	58	19253	3+	2882.34	0.018	6.24492	0.9999	K.QRPPDLDTSSNAVDLLFFTDESGDSR.G
13	1	sp|P00736|C1R_HUMAN	80118.5	0.389	C1R	Complement C1r subcomponent	120	27	1.14	58	20488	3+	2254.15	0.017	7.54165	0.9999	K.TLDEFTIIQNLQPQYQFR.D
13	1	sp|P00736|C1R_HUMAN	80118.5	0.389	C1R	Complement C1r subcomponent	120	27	1.14	58	7350	2+	1294.6	0.011	8.49685	0.9977	R.YTTTM"GVNTYK.A
13	1	sp|P00736|C1R_HUMAN	80118.5	0.389	C1R	Complement C1r subcomponent	120	27	1.14	58	9396	2+	1278.6	0.009	7.03893	0.9998	R.YTTTMGVNTYK.A
13	1	sp|P00736|C1R_HUMAN	80118.5	0.389	C1R	Complement C1r subcomponent	120	27	1.14	58	13840	2+	1873.88	0.001	0.533651	0.8588	R.ESEQGVYTC'TAQGIWK.N	80456	149420
13	1	sp|P00736|C1R_HUMAN	80118.5	0.389	C1R	Complement C1r subcomponent	120	27	1.14	58	17278	2+	1149.63	0.007	6.08891	0.9234	K.VLNYVDWIK.K
13	1	sp|P00736|C1R_HUMAN	80118.5	0.389	C1R	Complement C1r subcomponent	120	27	1.14	58	17858	3+	3307.56	-0.009	2.72104	0.9858	K.FLEPFDIDDHQQVHC'PYDQLQIYANGK.N	20030.1	42947.1
13	1	sp|P00736|C1R_HUMAN	80118.5	0.389	C1R	Complement C1r subcomponent	120	27	1.14	58	19261	3+	2882.34	0.018	6.24492	0.9996	K.QRPPDLDTSSNAVDLLFFTDESGDSR.G
13	1	sp|P00736|C1R_HUMAN	80118.5	0.389	C1R	Complement C1r subcomponent	120	27	1.14	58	20737	2+	2254.15	0.013	5.76714	0.9714	K.TLDEFTIIQNLQPQYQFR.D
13	1	sp|P00736|C1R_HUMAN	80118.5	0.389	C1R	Complement C1r subcomponent	120	27	1.14	58	20788	3+	2254.15	1.005	2.21813	0.9947	K.TLDEFTIIQNLQPQYQFR.D
13	1	sp|P00736|C1R_HUMAN	80118.5	0.389	C1R	Complement C1r subcomponent	120	27	1.14	58	20820	3+	2501.18	0.01	3.99812	0.6075	K.LVFQQFDLEPSEGC'FYDYVK.I	13615.2	45638.1
13	1	sp|P00736|C1R_HUMAN	80118.5	0.389	C1R	Complement C1r subcomponent	120	27	1.14	58	7067	2+	1294.6	0.008	6.17952	0.9999	R.YTTTM"GVNTYK.A
13	1	sp|P00736|C1R_HUMAN	80118.5	0.389	C1R	Complement C1r subcomponent	120	27	1.14	58	7940	2+	941.459	-0.002	2.12436	0.7009	K.NIGEFC'GK.Q	374908	821551
13	1	sp|P00736|C1R_HUMAN	80118.5	0.389	C1R	Complement C1r subcomponent	120	27	1.14	58	9093	2+	1278.6	0.008	6.25683	1	R.YTTTMGVNTYK.A
13	1	sp|P00736|C1R_HUMAN	80118.5	0.389	C1R	Complement C1r subcomponent	120	27	1.14	58	10177	2+	1580.73	-0.003	1.89786	0.9949	R.IQYYC'HEPYYK.M	244486	466662
13	1	sp|P00736|C1R_HUMAN	80118.5	0.389	C1R	Complement C1r subcomponent	120	27	1.14	58	10574	2+	1583.73	0.002	1.26284	1	K.QDAC'QGDSGGVFAVR.D	54755.5	98525.9
13	1	sp|P00736|C1R_HUMAN	80118.5	0.389	C1R	Complement C1r subcomponent	120	27	1.14	58	11074	2+	1034.51	-0.003	2.89994	0.6582	R.DYFIATC'K.Q	717307	1.03683e+06
13	1	sp|P00736|C1R_HUMAN	80118.5	0.389	C1R	Complement C1r subcomponent	120	27	1.14	58	11967	2+	1542.77	1.02	12.9637	1	R.FCGQLGSPLGNPPGK.K	2.11375e+06	4.53393e+06
13	1	sp|P00736|C1R_HUMAN	80118.5	0.389	C1R	Complement C1r subcomponent	120	27	1.14	58	11973	2+	1545.79	0.001	0.646917	1	R.FC'GQLGSPLGNPPGK.K	2.11375e+06	4.53393e+06
13	1	sp|P00736|C1R_HUMAN	80118.5	0.389	C1R	Complement C1r subcomponent	120	27	1.14	58	13707	2+	1870.86	1.014	7.48317	0.9999	R.ESEQGVYTCTAQGIWK.N	497744	636996
13	1	sp|P00736|C1R_HUMAN	80118.5	0.389	C1R	Complement C1r subcomponent	120	27	1.14	58	13719	2+	1873.88	0.002	1.0673	1	R.ESEQGVYTC'TAQGIWK.N	497744	631437
13	1	sp|P00736|C1R_HUMAN	80118.5	0.389	C1R	Complement C1r subcomponent	120	27	1.14	58	13838	2+	1870.86	1.009	4.81061	1	R.ESEQGVYTCTAQGIWK.N	427955	556706
13	1	sp|P00736|C1R_HUMAN	80118.5	0.389	C1R	Complement C1r subcomponent	120	27	1.14	58	13846	2+	1873.88	1.01	5.33651	0.9978	R.ESEQGVYTC'TAQGIWK.N	400923	521668
13	1	sp|P00736|C1R_HUMAN	80118.5	0.389	C1R	Complement C1r subcomponent	120	27	1.14	58	17806	3+	3176.51	0.01	3.14811	0.9967	K.QGYQLIEGNQVLHSFTAVC'QDDGTWHR.A	162198	305021
13	1	sp|P00736|C1R_HUMAN	80118.5	0.389	C1R	Complement C1r subcomponent	120	27	1.14	58	18052	2+	1994.94	-0.002	1.00254	0.9987	K.GFLAYYQAVDLDEC'ASR.S	55380.1	100079
13	1	sp|P00736|C1R_HUMAN	80118.5	0.389	C1R	Complement C1r subcomponent	120	27	1.14	58	19365	3+	2882.34	0.018	6.24492	1	K.QRPPDLDTSSNAVDLLFFTDESGDSR.G
13	1	sp|P00736|C1R_HUMAN	80118.5	0.389	C1R	Complement C1r subcomponent	120	27	1.14	58	20832	3+	2254.15	1.005	2.21813	0.9814	K.TLDEFTIIQNLQPQYQFR.D
13	1	sp|P00736|C1R_HUMAN	80118.5	0.389	C1R	Complement C1r subcomponent	120	27	1.14	58	20833	2+	2254.15	0.013	5.76714	0.9596	K.TLDEFTIIQNLQPQYQFR.D
13	1	sp|P00736|C1R_HUMAN	80118.5	0.389	C1R	Complement C1r subcomponent	120	27	1.14	58	20960	2+	2498.16	1.015	6.00442	0.9999	K.LVFQQFDLEPSEGCFYDYVK.I	637602	1.40289e+06
13	1	sp|P00736|C1R_HUMAN	80118.5	0.389	C1R	Complement C1r subcomponent	120	27	1.14	58	21038	2+	2501.18	-0.011	4.39793	0.9839	K.LVFQQFDLEPSEGC'FYDYVK.I	563949	1.25581e+06
13	1	sp|P00736|C1R_HUMAN	80118.5	0.389	C1R	Complement C1r subcomponent	120	27	1.14	58	7218	2+	1294.6	0.014	10.8142	0.9995	R.YTTTM"GVNTYK.A
13	1	sp|P00736|C1R_HUMAN	80118.5	0.389	C1R	Complement C1r subcomponent	120	27	1.14	58	10062	2+	1580.73	0.005	3.1631	0.9991	R.IQYYC'HEPYYK.M	143048	158139
13	1	sp|P00736|C1R_HUMAN	80118.5	0.389	C1R	Complement C1r subcomponent	120	27	1.14	58	10598	2+	1583.73	0.004	2.52568	1	K.QDAC'QGDSGGVFAVR.D	351085	487854
13	1	sp|P00736|C1R_HUMAN	80118.5	0.389	C1R	Complement C1r subcomponent	120	27	1.14	58	10639	2+	1580.71	1.021	13.2852	0.9999	K.QDACQGDSGGVFAVR.D	351085	472469
13	1	sp|P00736|C1R_HUMAN	80118.5	0.389	C1R	Complement C1r subcomponent	120	27	1.14	58	10731	2+	1583.73	1.002	1.26284	0.9999	K.QDAC'QGDSGGVFAVR.D	313877	418829
13	1	sp|P00736|C1R_HUMAN	80118.5	0.389	C1R	Complement C1r subcomponent	120	27	1.14	58	12145	2+	1545.79	0.001	0.646917	1	R.FC'GQLGSPLGNPPGK.K	1187818	1.18583e+06
13	1	sp|P00736|C1R_HUMAN	80118.5	0.389	C1R	Complement C1r subcomponent	120	27	1.14	58	13416	2+	1870.86	0.01	5.34512	0.9995	R.ESEQGVYTCTAQGIWK.N	336983	305171
13	1	sp|P00736|C1R_HUMAN	80118.5	0.389	C1R	Complement C1r subcomponent	120	27	1.14	58	13572	2+	1873.88	0.002	1.0673	0.9642	R.ESEQGVYTC'TAQGIWK.N	204386	193260
13	1	sp|P00736|C1R_HUMAN	80118.5	0.389	C1R	Complement C1r subcomponent	120	27	1.14	58	16739	2+	1149.63	0.002	1.73969	0.9991	K.VLNYVDWIK.K
13	1	sp|P00736|C1R_HUMAN	80118.5	0.389	C1R	Complement C1r subcomponent	120	27	1.14	58	17727	3+	3307.56	0	0	0.843	K.FLEPFDIDDHQQVHC'PYDQLQIYANGK.N	736765	416531
13	1	sp|P00736|C1R_HUMAN	80118.5	0.389	C1R	Complement C1r subcomponent	120	27	1.14	58	18965	3+	1803.88	0.011	6.09798	0.9939	K.MGNFPWQVFTNIHGR.G
13	1	sp|P00736|C1R_HUMAN	80118.5	0.389	C1R	Complement C1r subcomponent	120	27	1.14	58	19268	3+	2882.34	1.011	3.81634	0.9999	K.QRPPDLDTSSNAVDLLFFTDESGDSR.G
13	1	sp|P00736|C1R_HUMAN	80118.5	0.389	C1R	Complement C1r subcomponent	120	27	1.14	58	20723	2+	2254.15	0.015	6.65439	0.8413	K.TLDEFTIIQNLQPQYQFR.D
13	1	sp|P00736|C1R_HUMAN	80118.5	0.389	C1R	Complement C1r subcomponent	120	27	1.14	58	20853	2+	2254.15	0.018	7.98527	1	K.TLDEFTIIQNLQPQYQFR.D
13	1	sp|P00736|C1R_HUMAN	80118.5	0.389	C1R	Complement C1r subcomponent	120	27	1.14	58	20858	2+	2501.18	0.021	8.39605	0.9183	K.LVFQQFDLEPSEGC'FYDYVK.I	399474	467048
13	1	sp|P00736|C1R_HUMAN	80118.5	0.389	C1R	Complement C1r subcomponent	120	27	1.14	58	20920	2+	2498.16	1.015	6.00442	0.9999	K.LVFQQFDLEPSEGCFYDYVK.I	399474	467048
13	1	sp|P00736|C1R_HUMAN	80118.5	0.389	C1R	Complement C1r subcomponent	120	27	1.14	58	20995	2+	2501.18	0.068	27.1872	0.648	K.LVFQQFDLEPSEGC'FYDYVK.I
13	1	sp|P00736|C1R_HUMAN	80118.5	0.389	C1R	Complement C1r subcomponent	120	27	1.14	58	7051	2+	815.437	0.006	7.35802	0.991	R.GGGALLGDR.W
13	1	sp|P00736|C1R_HUMAN	80118.5	0.389	C1R	Complement C1r subcomponent	120	27	1.14	58	7201	2+	1294.6	0.01	7.7244	0.9998	R.YTTTM"GVNTYK.A
13	1	sp|P00736|C1R_HUMAN	80118.5	0.389	C1R	Complement C1r subcomponent	120	27	1.14	58	9214	2+	1278.6	0.012	9.38524	1	R.YTTTMGVNTYK.A
13	1	sp|P00736|C1R_HUMAN	80118.5	0.389	C1R	Complement C1r subcomponent	120	27	1.14	58	10639	2+	1580.71	0.012	7.59152	0.9999	K.QDACQGDSGGVFAVR.D	236508	207352
13	1	sp|P00736|C1R_HUMAN	80118.5	0.389	C1R	Complement C1r subcomponent	120	27	1.14	58	10648	2+	1583.73	0.002	1.26284	1	K.QDAC'QGDSGGVFAVR.D	236508	207352
13	1	sp|P00736|C1R_HUMAN	80118.5	0.389	C1R	Complement C1r subcomponent	120	27	1.14	58	12193	2+	1545.79	0.89	71.1609	0.9994	R.FC'GQLGSPLGNPPGK.K
13	1	sp|P00736|C1R_HUMAN	80118.5	0.389	C1R	Complement C1r subcomponent	120	27	1.14	58	13649	2+	1873.88	0.01	5.33651	1	R.ESEQGVYTC'TAQGIWK.N	259172	274129
13	1	sp|P00736|C1R_HUMAN	80118.5	0.389	C1R	Complement C1r subcomponent	120	27	1.14	58	17067	2+	1149.63	0.007	6.08891	0.9938	K.VLNYVDWIK.K
13	1	sp|P00736|C1R_HUMAN	80118.5	0.389	C1R	Complement C1r subcomponent	120	27	1.14	58	19033	3+	2882.34	1.011	3.81634	0.992	K.QRPPDLDTSSNAVDLLFFTDESGDSR.G
13	1	sp|P00736|C1R_HUMAN	80118.5	0.389	C1R	Complement C1r subcomponent	120	27	1.14	58	19156	3+	2882.34	0.019	6.59186	1	K.QRPPDLDTSSNAVDLLFFTDESGDSR.G
13	1	sp|P00736|C1R_HUMAN	80118.5	0.389	C1R	Complement C1r subcomponent	120	27	1.14	58	20524	2+	2254.15	0.01	4.43626	0.9435	K.TLDEFTIIQNLQPQYQFR.D
13	1	sp|P00736|C1R_HUMAN	80118.5	0.389	C1R	Complement C1r subcomponent	120	27	1.14	58	20580	2+	2501.18	0.006	2.39887	0.9849	K.LVFQQFDLEPSEGC'FYDYVK.I	2.76297e+06	5.66843e+06
14	1	sp|P00742|FA10_HUMAN	54731.7	0.391	F10	Coagulation factor X	144	27	0.75	108	5175	2+	1757.73	-0.004	2.27566	0.9998	K.DGDQC'ETSPC'QNQGK.C	44524.2	54702.9
14	1	sp|P00742|FA10_HUMAN	54731.7	0.391	F10	Coagulation factor X	144	27	0.75	108	5491	3+	2048.89	-0.007	3.41648	1	K.YKDGDQC'ETSPC'QNQGK.C	8177.13	93299.4
14	1	sp|P00742|FA10_HUMAN	54731.7	0.391	F10	Coagulation factor X	144	27	0.75	108	5735	3+	1730.76	-0.004	2.31112	0.9999	K.QEDAC'QGDSGGPHVTR.F	0	16726.7
14	1	sp|P00742|FA10_HUMAN	54731.7	0.391	F10	Coagulation factor X	144	27	0.75	108	7073	2+	938.458	0.006	6.39347	0.9981	R.GYTLADNGK.A
14	1	sp|P00742|FA10_HUMAN	54731.7	0.391	F10	Coagulation factor X	144	27	0.75	108	10949	2+	1348.64	0.007	5.19042	0.9984	K.ACIPTGPYPCGK.Q	1.66788e+06	435481
14	1	sp|P00742|FA10_HUMAN	54731.7	0.391	F10	Coagulation factor X	144	27	0.75	108	10986	2+	1354.68	-0.01	7.38184	1	K.AC'IPTGPYPC'GK.Q	1620893	435487
14	1	sp|P00742|FA10_HUMAN	54731.7	0.391	F10	Coagulation factor X	144	27	0.75	108	11076	2+	1348.64	0.006	4.44893	0.9985	K.ACIPTGPYPCGK.Q	1.60014e+06	410097
14	1	sp|P00742|FA10_HUMAN	54731.7	0.391	F10	Coagulation factor X	144	27	0.75	108	15238	3+	2096.01	0.01	4.77096	0.7047	R.NTEQEEGGEAVHEVEVVIK.H
14	1	sp|P00742|FA10_HUMAN	54731.7	0.391	F10	Coagulation factor X	144	27	0.75	108	4873	2+	1757.73	-0.005	2.84457	0.9918	K.DGDQC'ETSPC'QNQGK.C	13352.5	17001.9
14	1	sp|P00742|FA10_HUMAN	54731.7	0.391	F10	Coagulation factor X	144	27	0.75	108	5334	3+	1727.74	0.015	8.68186	1	K.QEDACQGDSGGPHVTR.F	168073	134133
14	1	sp|P00742|FA10_HUMAN	54731.7	0.391	F10	Coagulation factor X	144	27	0.75	108	6781	2+	1713.73	0	0	0.9998	K.Q^EDAC'QGDSGGPHVTR.F	53164.4	52306.1
14	1	sp|P00742|FA10_HUMAN	54731.7	0.391	F10	Coagulation factor X	144	27	0.75	108	10244	2+	893.484	0.005	5.59607	0.9931	K.TGIVSGFGR.T
14	1	sp|P00742|FA10_HUMAN	54731.7	0.391	F10	Coagulation factor X	144	27	0.75	108	10432	2+	1348.64	0.011	8.15637	0.9752	K.ACIPTGPYPCGK.Q	103924	141835
14	1	sp|P00742|FA10_HUMAN	54731.7	0.391	F10	Coagulation factor X	144	27	0.75	108	13355	2+	1309.61	0.009	6.87228	1	R.DWAESTLMTQK.T
14	1	sp|P00742|FA10_HUMAN	54731.7	0.391	F10	Coagulation factor X	144	27	0.75	108	17361	2+	1341.67	0.004	2.98136	0.9938	K.ETYDFDIAVLR.L
14	1	sp|P00742|FA10_HUMAN	54731.7	0.391	F10	Coagulation factor X	144	27	0.75	108	5473	2+	1727.74	0.011	6.3667	0.9373	K.QEDACQGDSGGPHVTR.F	39077.1	32391.7
14	1	sp|P00742|FA10_HUMAN	54731.7	0.391	F10	Coagulation factor X	144	27	0.75	108	5490	3+	1727.74	0.015	8.68186	1	K.QEDACQGDSGGPHVTR.F	170603	130609
14	1	sp|P00742|FA10_HUMAN	54731.7	0.391	F10	Coagulation factor X	144	27	0.75	108	13579	2+	1309.61	0.009	6.87228	0.9999	R.DWAESTLMTQK.T
14	1	sp|P00742|FA10_HUMAN	54731.7	0.391	F10	Coagulation factor X	144	27	0.75	108	4803	2+	1757.73	-0.007	3.9824	0.9963	K.DGDQC'ETSPC'QNQGK.C	9394.33	14507.6
14	1	sp|P00742|FA10_HUMAN	54731.7	0.391	F10	Coagulation factor X	144	27	0.75	108	5234	3+	1727.74	0.015	8.68186	0.9999	K.QEDACQGDSGGPHVTR.F	235010	192327
14	1	sp|P00742|FA10_HUMAN	54731.7	0.391	F10	Coagulation factor X	144	27	0.75	108	5284	2+	1727.74	0.015	8.68186	0.9729	K.QEDACQGDSGGPHVTR.F	30777.6	28041.5
14	1	sp|P00742|FA10_HUMAN	54731.7	0.391	F10	Coagulation factor X	144	27	0.75	108	6740	2+	1710.71	0.01	5.84551	1	K.Q^EDACQGDSGGPHVTR.F	54190.2	57761.9
14	1	sp|P00742|FA10_HUMAN	54731.7	0.391	F10	Coagulation factor X	144	27	0.75	108	6742	2+	1713.73	0	0	0.9999	K.Q^EDAC'QGDSGGPHVTR.F	54190.2	57761.9
14	1	sp|P00742|FA10_HUMAN	54731.7	0.391	F10	Coagulation factor X	144	27	0.75	108	8880	2+	1287.62	-0.006	4.65977	0.9982	R.M"NVAPACLPER.D	89688.1	41166.5
14	1	sp|P00742|FA10_HUMAN	54731.7	0.391	F10	Coagulation factor X	144	27	0.75	108	10303	2+	893.484	0.006	6.71529	0.9764	K.TGIVSGFGR.T
14	1	sp|P00742|FA10_HUMAN	54731.7	0.391	F10	Coagulation factor X	144	27	0.75	108	10440	2+	1348.64	0.007	5.19042	0.9907	K.ACIPTGPYPCGK.Q	87249.9	152491
14	1	sp|P00742|FA10_HUMAN	54731.7	0.391	F10	Coagulation factor X	144	27	0.75	108	10643	2+	1271.62	0.007	5.50477	0.9994	R.MNVAPACLPER.D	178217	61504.5
14	1	sp|P00742|FA10_HUMAN	54731.7	0.391	F10	Coagulation factor X	144	27	0.75	108	13564	2+	1121.57	0.01	8.9161	0.9426	K.MLEVPYVDR.N
14	1	sp|P00742|FA10_HUMAN	54731.7	0.391	F10	Coagulation factor X	144	27	0.75	108	6825	2+	1713.73	-1.999	0.583522	0.9987	K.Q^EDAC'QGDSGGPHVTR.F	33059.8	34101.9
14	1	sp|P00742|FA10_HUMAN	54731.7	0.391	F10	Coagulation factor X	144	27	0.75	108	6868	2+	1710.71	0.015	8.76827	0.8873	K.Q^EDACQGDSGGPHVTR.F	32149.3	34171.6
14	1	sp|P00742|FA10_HUMAN	54731.7	0.391	F10	Coagulation factor X	144	27	0.75	108	10342	2+	893.484	0.005	5.59607	0.9976	K.TGIVSGFGR.T
14	1	sp|P00742|FA10_HUMAN	54731.7	0.391	F10	Coagulation factor X	144	27	0.75	108	13320	2+	1309.61	0.009	6.87228	0.9974	R.DWAESTLMTQK.T
14	1	sp|P00742|FA10_HUMAN	54731.7	0.391	F10	Coagulation factor X	144	27	0.75	108	4862	2+	1757.73	-0.006	3.41349	0.9999	K.DGDQC'ETSPC'QNQGK.C	1.25885e+06	3.27816e+06
14	1	sp|P00742|FA10_HUMAN	54731.7	0.391	F10	Coagulation factor X	144	27	0.75	108	4889	2+	1751.7	0.009	5.13788	1	K.DGDQCETSPCQNQGK.C	1.25885e+06	3.27816e+06
14	1	sp|P00742|FA10_HUMAN	54731.7	0.391	F10	Coagulation factor X	144	27	0.75	108	4990	2+	1757.73	-0.001	0.568914	1	K.DGDQC'ETSPC'QNQGK.C	1.239e+06	3204126
14	1	sp|P00742|FA10_HUMAN	54731.7	0.391	F10	Coagulation factor X	144	27	0.75	108	5016	2+	1751.7	0.011	6.27963	0.9988	K.DGDQCETSPCQNQGK.C	1.1434e+06	2928727
14	1	sp|P00742|FA10_HUMAN	54731.7	0.391	F10	Coagulation factor X	144	27	0.75	108	5242	3+	2048.89	-0.001	0.488069	1	K.YKDGDQC'ETSPC'QNQGK.C	6983170	22413998
14	1	sp|P00742|FA10_HUMAN	54731.7	0.391	F10	Coagulation factor X	144	27	0.75	108	5305	2+	2048.89	-1.059	28.7961	0.9983	K.YKDGDQC'ETSPC'QNQGK.C
14	1	sp|P00742|FA10_HUMAN	54731.7	0.391	F10	Coagulation factor X	144	27	0.75	108	5376	3+	2048.89	0.973	13.1779	0.9934	K.YKDGDQC'ETSPC'QNQGK.C	3824607	10958719
14	1	sp|P00742|FA10_HUMAN	54731.7	0.391	F10	Coagulation factor X	144	27	0.75	108	5488	2+	1730.76	-0.001	0.577781	0.8703	K.QEDAC'QGDSGGPHVTR.F	0	10631.2
14	1	sp|P00742|FA10_HUMAN	54731.7	0.391	F10	Coagulation factor X	144	27	0.75	108	7010	2+	1713.73	0.004	2.33409	1	K.Q^EDAC'QGDSGGPHVTR.F	0	11619.4
14	1	sp|P00742|FA10_HUMAN	54731.7	0.391	F10	Coagulation factor X	144	27	0.75	108	9872	2+	956.47	-0.004	4.18205	0.9945	K.NC'ELFTR.K	5270478	11960849
14	1	sp|P00742|FA10_HUMAN	54731.7	0.391	F10	Coagulation factor X	144	27	0.75	108	10484	2+	938.437	0.005	5.32801	0.9967	K.TNEFWNK.Y
14	1	sp|P00742|FA10_HUMAN	54731.7	0.391	F10	Coagulation factor X	144	27	0.75	108	10602	2+	1354.68	-0.008	5.90547	0.9984	K.AC'IPTGPYPC'GK.Q	19797014	33994656
14	1	sp|P00742|FA10_HUMAN	54731.7	0.391	F10	Coagulation factor X	144	27	0.75	108	10611	2+	1348.64	0.009	6.6734	1	K.ACIPTGPYPCGK.Q	19808590	34018996
14	1	sp|P00742|FA10_HUMAN	54731.7	0.391	F10	Coagulation factor X	144	27	0.75	108	10730	2+	1354.68	-0.008	5.90547	1	K.AC'IPTGPYPC'GK.Q	19733628	33869416
14	1	sp|P00742|FA10_HUMAN	54731.7	0.391	F10	Coagulation factor X	144	27	0.75	108	10741	2+	1348.64	0.009	6.6734	0.9999	K.ACIPTGPYPCGK.Q	19479132	33403520
14	1	sp|P00742|FA10_HUMAN	54731.7	0.391	F10	Coagulation factor X	144	27	0.75	108	10901	2+	1354.68	-0.008	5.90547	0.9973	K.AC'IPTGPYPC'GK.Q	457155	735673
14	1	sp|P00742|FA10_HUMAN	54731.7	0.391	F10	Coagulation factor X	144	27	0.75	108	10980	2+	1348.64	-0.031	22.9861	0.9284	K.ACIPTGPYPCGK.Q
14	1	sp|P00742|FA10_HUMAN	54731.7	0.391	F10	Coagulation factor X	144	27	0.75	108	11850	2+	1354.68	-0.005	3.69092	0.7509	K.AC'IPTGPYPC'GK.Q	3404.96	11299.5
14	1	sp|P00742|FA10_HUMAN	54731.7	0.391	F10	Coagulation factor X	144	27	0.75	108	12604	3+	3245.4	-0.026	8.01134	1	K.LC'SLDNGDC'DQFC'HEEQNSVVC'SC'AR.G	1.08606e+06	2.43931e+06
14	1	sp|P00742|FA10_HUMAN	54731.7	0.391	F10	Coagulation factor X	144	27	0.75	108	12607	3+	3230.31	0.027	8.35834	1	K.LCSLDNGDCDQFCHEEQNSVVCSCAR.G	1.08606e+06	2.43931e+06
14	1	sp|P00742|FA10_HUMAN	54731.7	0.391	F10	Coagulation factor X	144	27	0.75	108	12847	3+	3245.4	0.963	11.4007	0.9869	K.LC'SLDNGDC'DQFC'HEEQNSVVC'SC'AR.G	274804	433304
14	1	sp|P00742|FA10_HUMAN	54731.7	0.391	F10	Coagulation factor X	144	27	0.75	108	4811	2+	1757.73	-0.009	5.12023	0.9995	K.DGDQC'ETSPC'QNQGK.C	12590326	4.06747e+06
14	1	sp|P00742|FA10_HUMAN	54731.7	0.391	F10	Coagulation factor X	144	27	0.75	108	4914	2+	1751.7	0.011	6.27963	1	K.DGDQCETSPCQNQGK.C	12904416	4183244
14	1	sp|P00742|FA10_HUMAN	54731.7	0.391	F10	Coagulation factor X	144	27	0.75	108	4936	2+	1757.73	-0.001	0.568914	1	K.DGDQC'ETSPC'QNQGK.C	12809633	4.14629e+06
14	1	sp|P00742|FA10_HUMAN	54731.7	0.391	F10	Coagulation factor X	144	27	0.75	108	4947	3+	1751.7	0.012	6.8505	0.7061	K.DGDQCETSPCQNQGK.C	902420	297255
14	1	sp|P00742|FA10_HUMAN	54731.7	0.391	F10	Coagulation factor X	144	27	0.75	108	5026	2+	1754.71	-0.002	1.13979	0.684	K.DGDQCETSPC'QNQGK.C
14	1	sp|P00742|FA10_HUMAN	54731.7	0.391	F10	Coagulation factor X	144	27	0.75	108	5046	2+	1751.7	0.009	5.13788	1	K.DGDQCETSPCQNQGK.C	3.09523e+06	1.00373e+06
14	1	sp|P00742|FA10_HUMAN	54731.7	0.391	F10	Coagulation factor X	144	27	0.75	108	5085	2+	1757.73	-0.001	0.568914	0.9998	K.DGDQC'ETSPC'QNQGK.C	1.10255e+06	403538
14	1	sp|P00742|FA10_HUMAN	54731.7	0.391	F10	Coagulation factor X	144	27	0.75	108	5127	3+	2048.89	-0.017	8.29717	0.968	K.YKDGDQC'ETSPC'QNQGK.C	24734364	7.67064e+06
14	1	sp|P00742|FA10_HUMAN	54731.7	0.391	F10	Coagulation factor X	144	27	0.75	108	5180	2+	1751.7	0.009	5.13788	0.9999	K.DGDQCETSPCQNQGK.C	556150	229915
14	1	sp|P00742|FA10_HUMAN	54731.7	0.391	F10	Coagulation factor X	144	27	0.75	108	5189	3+	2042.85	0.014	6.85316	0.9995	K.YKDGDQCETSPCQNQGK.C	25138628	7.79158e+06
14	1	sp|P00742|FA10_HUMAN	54731.7	0.391	F10	Coagulation factor X	144	27	0.75	108	5192	2+	2048.89	0.001	0.488069	1	K.YKDGDQC'ETSPC'QNQGK.C	4500018	1.08638e+06
14	1	sp|P00742|FA10_HUMAN	54731.7	0.391	F10	Coagulation factor X	144	27	0.75	108	5255	3+	2048.89	-0.017	8.29717	0.8713	K.YKDGDQC'ETSPC'QNQGK.C	24899808	7712925
14	1	sp|P00742|FA10_HUMAN	54731.7	0.391	F10	Coagulation factor X	144	27	0.75	108	5323	3+	2042.85	0.013	6.36365	0.9999	K.YKDGDQCETSPCQNQGK.C	8419657	2443921
14	1	sp|P00742|FA10_HUMAN	54731.7	0.391	F10	Coagulation factor X	144	27	0.75	108	5362	2+	1751.7	0.015	8.56313	0.9819	K.DGDQCETSPCQNQGK.C	67279.7	41905.8
14	1	sp|P00742|FA10_HUMAN	54731.7	0.391	F10	Coagulation factor X	144	27	0.75	108	5908	2+	1751.7	0.117	66.7924	0.9978	K.DGDQCETSPCQNQGK.C
14	1	sp|P00742|FA10_HUMAN	54731.7	0.391	F10	Coagulation factor X	144	27	0.75	108	6740	2+	938.458	0.006	6.39347	0.9978	R.GYTLADNGK.A
14	1	sp|P00742|FA10_HUMAN	54731.7	0.391	F10	Coagulation factor X	144	27	0.75	108	6911	2+	1713.73	-0.005	2.91761	0.9988	K.Q^EDAC'QGDSGGPHVTR.F	0	5816.9
14	1	sp|P00742|FA10_HUMAN	54731.7	0.391	F10	Coagulation factor X	144	27	0.75	108	9633	2+	953.451	0.006	6.29293	0.9712	K.NCELFTR.K	8.02534e+06	4842213
14	1	sp|P00742|FA10_HUMAN	54731.7	0.391	F10	Coagulation factor X	144	27	0.75	108	9634	2+	956.47	0.003	3.13653	0.6267	K.NC'ELFTR.K	8.02534e+06	4842213
14	1	sp|P00742|FA10_HUMAN	54731.7	0.391	F10	Coagulation factor X	144	27	0.75	108	9770	2+	956.47	0.003	3.13653	0.6064	K.NC'ELFTR.K	3.70626e+06	2201187
14	1	sp|P00742|FA10_HUMAN	54731.7	0.391	F10	Coagulation factor X	144	27	0.75	108	10268	2+	938.437	0.005	5.32801	0.9995	K.TNEFWNK.Y
14	1	sp|P00742|FA10_HUMAN	54731.7	0.391	F10	Coagulation factor X	144	27	0.75	108	10414	2+	1354.68	0.907	68.6511	0.994	K.AC'IPTGPYPC'GK.Q
14	1	sp|P00742|FA10_HUMAN	54731.7	0.391	F10	Coagulation factor X	144	27	0.75	108	10502	2+	1348.64	0.008	5.93191	0.9996	K.ACIPTGPYPCGK.Q	24228394	17835610
14	1	sp|P00742|FA10_HUMAN	54731.7	0.391	F10	Coagulation factor X	144	27	0.75	108	10546	2+	1354.68	-0.01	7.38184	0.9999	K.AC'IPTGPYPC'GK.Q	24085206	17704318
14	1	sp|P00742|FA10_HUMAN	54731.7	0.391	F10	Coagulation factor X	144	27	0.75	108	10634	2+	1348.64	0.007	5.19042	0.999	K.ACIPTGPYPCGK.Q	8330876	5.88977e+06
14	1	sp|P00742|FA10_HUMAN	54731.7	0.391	F10	Coagulation factor X	144	27	0.75	108	10690	2+	1354.68	-0.01	7.38184	0.9977	K.AC'IPTGPYPC'GK.Q	1.9043e+06	1.35771e+06
14	1	sp|P00742|FA10_HUMAN	54731.7	0.391	F10	Coagulation factor X	144	27	0.75	108	10768	2+	1348.64	0.009	6.6734	0.996	K.ACIPTGPYPCGK.Q	708513	530088
14	1	sp|P00742|FA10_HUMAN	54731.7	0.391	F10	Coagulation factor X	144	27	0.75	108	10838	2+	1354.68	-0.01	7.38184	1	K.AC'IPTGPYPC'GK.Q	479553	366902
14	1	sp|P00742|FA10_HUMAN	54731.7	0.391	F10	Coagulation factor X	144	27	0.75	108	14083	2+	1196.6	-0.076	63.5134	0.9988	R.ANSFLEEMKK.G
14	1	sp|P00742|FA10_HUMAN	54731.7	0.391	F10	Coagulation factor X	144	27	0.75	108	16369	2+	1963.84	0.021	10.6933	1	K.DGLGEYTCTCLEGFEGK.N	171167	48966.2
14	1	sp|P00742|FA10_HUMAN	54731.7	0.391	F10	Coagulation factor X	144	27	0.75	108	4371	2+	1751.7	0.013	7.42138	0.9986	K.DGDQCETSPCQNQGK.C	1.91482e+06	313591
14	1	sp|P00742|FA10_HUMAN	54731.7	0.391	F10	Coagulation factor X	144	27	0.75	108	4406	2+	1757.73	-0.001	0.568914	1	K.DGDQC'ETSPC'QNQGK.C	1.90716e+06	313595
14	1	sp|P00742|FA10_HUMAN	54731.7	0.391	F10	Coagulation factor X	144	27	0.75	108	4504	2+	1751.7	0.012	6.8505	1	K.DGDQCETSPCQNQGK.C	1.82682e+06	296285
14	1	sp|P00742|FA10_HUMAN	54731.7	0.391	F10	Coagulation factor X	144	27	0.75	108	4779	3+	2042.85	0.013	6.36365	1	K.YKDGDQCETSPCQNQGK.C	6636018	792293
14	1	sp|P00742|FA10_HUMAN	54731.7	0.391	F10	Coagulation factor X	144	27	0.75	108	6341	2+	938.458	0.006	6.39347	0.9954	R.GYTLADNGK.A
14	1	sp|P00742|FA10_HUMAN	54731.7	0.391	F10	Coagulation factor X	144	27	0.75	108	9299	2+	953.451	0.005	5.24411	0.9482	K.NCELFTR.K	3.3349e+06	661140
14	1	sp|P00742|FA10_HUMAN	54731.7	0.391	F10	Coagulation factor X	144	27	0.75	108	10082	2+	1354.68	0.908	67.9129	0.6073	K.AC'IPTGPYPC'GK.Q
14	1	sp|P00742|FA10_HUMAN	54731.7	0.391	F10	Coagulation factor X	144	27	0.75	108	10190	2+	1348.64	0.006	4.44893	0.9997	K.ACIPTGPYPCGK.Q	8694030	2.35063e+06
14	1	sp|P00742|FA10_HUMAN	54731.7	0.391	F10	Coagulation factor X	144	27	0.75	108	10214	2+	1354.68	-0.009	6.64365	1	K.AC'IPTGPYPC'GK.Q	8451653	2.27941e+06
14	1	sp|P00742|FA10_HUMAN	54731.7	0.391	F10	Coagulation factor X	144	27	0.75	108	10324	2+	1348.64	1.014	10.3808	0.9777	K.ACIPTGPYPCGK.Q	1048109	601471
14	1	sp|P00742|FA10_HUMAN	54731.7	0.391	F10	Coagulation factor X	144	27	0.75	108	12146	3+	3230.31	0.012	3.71482	0.9914	K.LCSLDNGDCDQFCHEEQNSVVCSCAR.G	315898	54028.4
14	1	sp|P00742|FA10_HUMAN	54731.7	0.391	F10	Coagulation factor X	144	27	0.75	108	16115	2+	1963.84	0.009	4.58286	0.9823	K.DGLGEYTCTCLEGFEGK.N	23725.3	3484.51
14	1	sp|P00742|FA10_HUMAN	54731.7	0.391	F10	Coagulation factor X	144	27	0.75	108	4804	2+	1751.7	0.013	7.42138	0.9768	K.DGDQCETSPCQNQGK.C	129403	84394.4
14	1	sp|P00742|FA10_HUMAN	54731.7	0.391	F10	Coagulation factor X	144	27	0.75	108	4838	2+	1757.73	-0.005	2.84457	1	K.DGDQC'ETSPC'QNQGK.C	126151	84396.1
14	1	sp|P00742|FA10_HUMAN	54731.7	0.391	F10	Coagulation factor X	144	27	0.75	108	5114	3+	2042.85	0.016	7.83218	0.9781	K.YKDGDQCETSPCQNQGK.C	428103	233428
14	1	sp|P00742|FA10_HUMAN	54731.7	0.391	F10	Coagulation factor X	144	27	0.75	108	5356	2+	1730.76	-0.001	0.577781	1	K.QEDAC'QGDSGGPHVTR.F	18794.7	28780.9
14	1	sp|P00742|FA10_HUMAN	54731.7	0.391	F10	Coagulation factor X	144	27	0.75	108	5382	3+	1730.76	-0.001	0.577781	1	K.QEDAC'QGDSGGPHVTR.F	259426	370761
14	1	sp|P00742|FA10_HUMAN	54731.7	0.391	F10	Coagulation factor X	144	27	0.75	108	6742	2+	1713.73	0.004	2.33409	0.9999	K.Q^EDAC'QGDSGGPHVTR.F	46968.6	80173
14	1	sp|P00742|FA10_HUMAN	54731.7	0.391	F10	Coagulation factor X	144	27	0.75	108	9612	2+	956.47	-0.004	4.18205	0.7223	K.NC'ELFTR.K	234769	207837
14	1	sp|P00742|FA10_HUMAN	54731.7	0.391	F10	Coagulation factor X	144	27	0.75	108	10450	2+	1348.64	0.008	5.93191	0.9954	K.ACIPTGPYPCGK.Q	624370	674248
14	1	sp|P00742|FA10_HUMAN	54731.7	0.391	F10	Coagulation factor X	144	27	0.75	108	10475	2+	1354.68	-0.009	6.64365	1	K.AC'IPTGPYPC'GK.Q	624370	674248
14	1	sp|P00742|FA10_HUMAN	54731.7	0.391	F10	Coagulation factor X	144	27	0.75	108	5002	2+	1751.7	0.008	4.567	0.9997	K.DGDQCETSPCQNQGK.C	41758.2	43308.6
14	1	sp|P00742|FA10_HUMAN	54731.7	0.391	F10	Coagulation factor X	144	27	0.75	108	5499	2+	1727.74	0.011	6.3667	0.9727	K.QEDACQGDSGGPHVTR.F	32993.2	18408.1
14	1	sp|P00742|FA10_HUMAN	54731.7	0.391	F10	Coagulation factor X	144	27	0.75	108	6883	2+	1710.71	0.013	7.59917	0.9999	K.Q^EDACQGDSGGPHVTR.F	75375	43072.3
14	1	sp|P00742|FA10_HUMAN	54731.7	0.391	F10	Coagulation factor X	144	27	0.75	108	6895	2+	1713.73	1.001	0.583522	0.9968	K.Q^EDAC'QGDSGGPHVTR.F	74174.2	43164.3
14	1	sp|P00742|FA10_HUMAN	54731.7	0.391	F10	Coagulation factor X	144	27	0.75	108	9153	2+	1287.62	0.009	6.98965	0.9984	R.M"NVAPACLPER.D	318258	159750
14	1	sp|P00742|FA10_HUMAN	54731.7	0.391	F10	Coagulation factor X	144	27	0.75	108	10243	2+	893.484	0.007	7.8345	0.9993	K.TGIVSGFGR.T
14	1	sp|P00742|FA10_HUMAN	54731.7	0.391	F10	Coagulation factor X	144	27	0.75	108	10628	2+	1354.68	-0.01	7.38184	0.9998	K.AC'IPTGPYPC'GK.Q	400886	544215
14	1	sp|P00742|FA10_HUMAN	54731.7	0.391	F10	Coagulation factor X	144	27	0.75	108	10640	2+	1348.64	0.007	5.19042	0.9976	K.ACIPTGPYPCGK.Q	399481	540099
14	1	sp|P00742|FA10_HUMAN	54731.7	0.391	F10	Coagulation factor X	144	27	0.75	108	11408	2+	1325.6	0.009	6.78936	1	R.DWAESTLM"TQK.T
14	1	sp|P00742|FA10_HUMAN	54731.7	0.391	F10	Coagulation factor X	144	27	0.75	108	13443	2+	1309.61	0.007	5.34511	1	R.DWAESTLMTQK.T
14	1	sp|P00742|FA10_HUMAN	54731.7	0.391	F10	Coagulation factor X	144	27	0.75	108	5030	2+	1757.73	0.999	0.568914	0.9999	K.DGDQC'ETSPC'QNQGK.C	55561.8	57819.7
14	1	sp|P00742|FA10_HUMAN	54731.7	0.391	F10	Coagulation factor X	144	27	0.75	108	5448	2+	1727.74	0.007	4.05154	1	K.QEDACQGDSGGPHVTR.F	116737	38543.6
14	1	sp|P00742|FA10_HUMAN	54731.7	0.391	F10	Coagulation factor X	144	27	0.75	108	5456	2+	1730.76	-0.006	3.46669	0.9563	K.QEDAC'QGDSGGPHVTR.F	97900.5	36055.7
14	1	sp|P00742|FA10_HUMAN	54731.7	0.391	F10	Coagulation factor X	144	27	0.75	108	5474	3+	1727.74	0.012	6.94549	1	K.QEDACQGDSGGPHVTR.F	1.0796e+06	329433
14	1	sp|P00742|FA10_HUMAN	54731.7	0.391	F10	Coagulation factor X	144	27	0.75	108	6730	2+	1710.71	1.014	8.18372	1	K.Q^EDACQGDSGGPHVTR.F	149940	76204.6
14	1	sp|P00742|FA10_HUMAN	54731.7	0.391	F10	Coagulation factor X	144	27	0.75	108	6761	2+	1713.73	1.001	0.583522	0.9802	K.Q^EDAC'QGDSGGPHVTR.F	149008	76276
14	1	sp|P00742|FA10_HUMAN	54731.7	0.391	F10	Coagulation factor X	144	27	0.75	108	8868	2+	1287.62	0.01	7.76628	0.9996	R.M"NVAPACLPER.D	334352	108024
14	1	sp|P00742|FA10_HUMAN	54731.7	0.391	F10	Coagulation factor X	144	27	0.75	108	10220	2+	893.484	0.006	6.71529	0.9996	K.TGIVSGFGR.T
14	1	sp|P00742|FA10_HUMAN	54731.7	0.391	F10	Coagulation factor X	144	27	0.75	108	10364	2+	1348.64	0.009	6.6734	0.9975	K.ACIPTGPYPCGK.Q	397344	622889
14	1	sp|P00742|FA10_HUMAN	54731.7	0.391	F10	Coagulation factor X	144	27	0.75	108	10533	2+	1271.62	0.006	4.71838	0.9997	R.MNVAPACLPER.D	1.47713e+06	787044
14	1	sp|P00742|FA10_HUMAN	54731.7	0.391	F10	Coagulation factor X	144	27	0.75	108	13432	2+	1309.61	0.004	3.05435	0.9995	R.DWAESTLMTQK.T
14	1	sp|P00742|FA10_HUMAN	54731.7	0.391	F10	Coagulation factor X	144	27	0.75	108	13548	2+	1121.57	0.007	6.24127	0.968	K.MLEVPYVDR.N
14	1	sp|P00742|FA10_HUMAN	54731.7	0.391	F10	Coagulation factor X	144	27	0.75	108	14853	2+	2096.01	0.007	3.33967	0.9999	R.NTEQEEGGEAVHEVEVVIK.H
14	1	sp|P00742|FA10_HUMAN	54731.7	0.391	F10	Coagulation factor X	144	27	0.75	108	6829	2+	1710.71	0.014	8.18372	1	K.Q^EDACQGDSGGPHVTR.F	33223.5	20181.7
14	1	sp|P00742|FA10_HUMAN	54731.7	0.391	F10	Coagulation factor X	144	27	0.75	108	9052	2+	1287.62	0.015	11.6494	0.8863	R.M"NVAPACLPER.D	69694.7	24063
14	1	sp|P00742|FA10_HUMAN	54731.7	0.391	F10	Coagulation factor X	144	27	0.75	108	10271	2+	893.484	0.005	5.59607	0.998	K.TGIVSGFGR.T
14	1	sp|P00742|FA10_HUMAN	54731.7	0.391	F10	Coagulation factor X	144	27	0.75	108	10390	2+	1354.68	-0.007	5.16729	0.9864	K.AC'IPTGPYPC'GK.Q	179102	269201
14	1	sp|P00742|FA10_HUMAN	54731.7	0.391	F10	Coagulation factor X	144	27	0.75	108	10403	2+	1348.64	0.009	6.6734	0.998	K.ACIPTGPYPCGK.Q	179102	269201
14	1	sp|P00742|FA10_HUMAN	54731.7	0.391	F10	Coagulation factor X	144	27	0.75	108	10522	2+	1271.62	0.013	10.2232	0.9977	R.MNVAPACLPER.D	157157	219918
14	1	sp|P00742|FA10_HUMAN	54731.7	0.391	F10	Coagulation factor X	144	27	0.75	108	4836	2+	1757.73	-0.008	4.55132	0.9995	K.DGDQC'ETSPC'QNQGK.C	12366.5	15350
14	1	sp|P00742|FA10_HUMAN	54731.7	0.391	F10	Coagulation factor X	144	27	0.75	108	5258	3+	1730.76	0.004	2.31112	0.9997	K.QEDAC'QGDSGGPHVTR.F	249998	311936
14	1	sp|P00742|FA10_HUMAN	54731.7	0.391	F10	Coagulation factor X	144	27	0.75	108	5277	2+	1730.76	-0.001	0.577781	0.9964	K.QEDAC'QGDSGGPHVTR.F	27084	35758.8
14	1	sp|P00742|FA10_HUMAN	54731.7	0.391	F10	Coagulation factor X	144	27	0.75	108	6748	2+	1713.73	0	0	1	K.Q^EDAC'QGDSGGPHVTR.F	69348	155837
14	1	sp|P00742|FA10_HUMAN	54731.7	0.391	F10	Coagulation factor X	144	27	0.75	108	8933	2+	1287.62	0.007	5.43639	0.9016	R.M"NVAPACLPER.D	80123.9	31169.5
14	1	sp|P00742|FA10_HUMAN	54731.7	0.391	F10	Coagulation factor X	144	27	0.75	108	9412	2+	956.47	-0.001	1.04551	0.8043	K.NC'ELFTR.K	37130	60232.6
14	1	sp|P00742|FA10_HUMAN	54731.7	0.391	F10	Coagulation factor X	144	27	0.75	108	10262	2+	893.484	0.005	5.59607	0.9999	K.TGIVSGFGR.T
14	1	sp|P00742|FA10_HUMAN	54731.7	0.391	F10	Coagulation factor X	144	27	0.75	108	10398	2+	1354.68	-0.009	6.64365	0.9973	K.AC'IPTGPYPC'GK.Q	133353	239231
14	1	sp|P00742|FA10_HUMAN	54731.7	0.391	F10	Coagulation factor X	144	27	0.75	108	10417	2+	1348.64	0.008	5.93191	0.9494	K.ACIPTGPYPCGK.Q	133353	239231
14	1	sp|P00742|FA10_HUMAN	54731.7	0.391	F10	Coagulation factor X	144	27	0.75	108	13405	2+	1309.61	0.006	4.58152	1	R.DWAESTLMTQK.T
14	1	sp|P00742|FA10_HUMAN	54731.7	0.391	F10	Coagulation factor X	144	27	0.75	108	17292	2+	1341.67	0.004	2.98136	0.9751	K.ETYDFDIAVLR.L
15	1	sp|P00746|CFAD_HUMAN	27032.9	0.182	CFD	Complement factor D	3	3	0.86	1	16695	2+	2074.02	0.02	9.64309	0.9996	K.GDSGGPLVCGGVLEGVVTSGSR.V	166460	142528
15	1	sp|P00746|CFAD_HUMAN	27032.9	0.182	CFD	Complement factor D	3	3	0.86	1	16716	2+	2077.04	0.851	71.7366	0.9442	K.GDSGGPLVC'GGVLEGVVTSGSR.V
15	1	sp|P00746|CFAD_HUMAN	27032.9	0.182	CFD	Complement factor D	3	3	0.86	1	17293	3+	2681.38	0.015	5.59414	0.9969	R.AVPHPDSQPDTIDHDLLLLQLSEK.A
16	1	sp|P00748|FA12_HUMAN	67792.1	0.291	F12	Coagulation factor XII	88	20	2.72	54	4050	2+	1028.51	-0.003	2.91683	0.918	R.TNPC'LHGGR.C	996.03	12809.1
16	1	sp|P00748|FA12_HUMAN	67792.1	0.291	F12	Coagulation factor XII	88	20	2.72	54	5845	2+	1016.5	-0.003	2.9513	0.9944	R.C'LEVEGHR.L	0	16434.2
16	1	sp|P00748|FA12_HUMAN	67792.1	0.291	F12	Coagulation factor XII	88	20	2.72	54	7177	2+	927.489	0.005	5.3909	0.9859	R.EQPPSLTR.N
16	1	sp|P00748|FA12_HUMAN	67792.1	0.291	F12	Coagulation factor XII	88	20	2.72	54	13326	2+	1069.52	-0.002	1.87	0.9479	R.WGYC'LEPK.K	0	11648.7
16	1	sp|P00748|FA12_HUMAN	67792.1	0.291	F12	Coagulation factor XII	88	20	2.72	54	14107	2+	2012.96	0.006	2.98069	0.9993	R.TTLSGAPC'QPWASEATYR.N	6628.59	53449.7
16	1	sp|P00748|FA12_HUMAN	67792.1	0.291	F12	Coagulation factor XII	88	20	2.72	54	13685	2+	2012.96	1.016	7.94851	0.9667	R.TTLSGAPC'QPWASEATYR.N	193166	171991
16	1	sp|P00748|FA12_HUMAN	67792.1	0.291	F12	Coagulation factor XII	88	20	2.72	54	6834	3+	1392.75	-0.153	109.855	0.8961	R.TPPQSQTPGALPAK.R
16	1	sp|P00748|FA12_HUMAN	67792.1	0.291	F12	Coagulation factor XII	88	20	2.72	54	11906	2+	883.572	0	0	0.9997	R.VVGGLVALR.G
16	1	sp|P00748|FA12_HUMAN	67792.1	0.291	F12	Coagulation factor XII	88	20	2.72	54	12039	2+	883.572	0.005	5.65885	1	R.VVGGLVALR.G
16	1	sp|P00748|FA12_HUMAN	67792.1	0.291	F12	Coagulation factor XII	88	20	2.72	54	13835	2+	2009.94	0.014	6.96539	0.9999	R.TTLSGAPCQPWASEATYR.N	156874	128594
16	1	sp|P00748|FA12_HUMAN	67792.1	0.291	F12	Coagulation factor XII	88	20	2.72	54	15892	2+	2096.09	0.016	7.63325	1	R.LHEAFSPVSYQHDLALLR.L
16	1	sp|P00748|FA12_HUMAN	67792.1	0.291	F12	Coagulation factor XII	88	20	2.72	54	21687	3+	2029.05	0.017	8.37829	0.9753	R.NKPGVYTDVAYYLAWIR.E
16	1	sp|P00748|FA12_HUMAN	67792.1	0.291	F12	Coagulation factor XII	88	20	2.72	54	21782	2+	2029.05	0.015	7.39261	0.9283	R.NKPGVYTDVAYYLAWIR.E
16	1	sp|P00748|FA12_HUMAN	67792.1	0.291	F12	Coagulation factor XII	88	20	2.72	54	11749	2+	883.572	0.957	48.6661	0.6801	R.VVGGLVALR.G
16	1	sp|P00748|FA12_HUMAN	67792.1	0.291	F12	Coagulation factor XII	88	20	2.72	54	11876	2+	883.572	0.005	5.65885	0.9998	R.VVGGLVALR.G
16	1	sp|P00748|FA12_HUMAN	67792.1	0.291	F12	Coagulation factor XII	88	20	2.72	54	13628	2+	2009.94	1.014	6.96539	0.9955	R.TTLSGAPCQPWASEATYR.N	125217	109231
16	1	sp|P00748|FA12_HUMAN	67792.1	0.291	F12	Coagulation factor XII	88	20	2.72	54	15827	3+	2096.09	0.014	6.6791	1	R.LHEAFSPVSYQHDLALLR.L
16	1	sp|P00748|FA12_HUMAN	67792.1	0.291	F12	Coagulation factor XII	88	20	2.72	54	21282	3+	2029.05	0.013	6.40693	0.9975	R.NKPGVYTDVAYYLAWIR.E
16	1	sp|P00748|FA12_HUMAN	67792.1	0.291	F12	Coagulation factor XII	88	20	2.72	54	11925	2+	883.572	0.006	6.79062	0.9991	R.VVGGLVALR.G
16	1	sp|P00748|FA12_HUMAN	67792.1	0.291	F12	Coagulation factor XII	88	20	2.72	54	15785	3+	2096.09	0.014	6.6791	0.7618	R.LHEAFSPVSYQHDLALLR.L
16	1	sp|P00748|FA12_HUMAN	67792.1	0.291	F12	Coagulation factor XII	88	20	2.72	54	3901	2+	1028.51	-0.002	1.94455	0.9847	R.TNPC'LHGGR.C	17645.1	322492
16	1	sp|P00748|FA12_HUMAN	67792.1	0.291	F12	Coagulation factor XII	88	20	2.72	54	5616	2+	1016.5	-0.003	2.9513	0.9954	R.C'LEVEGHR.L	69611.2	1.04766e+06
16	1	sp|P00748|FA12_HUMAN	67792.1	0.291	F12	Coagulation factor XII	88	20	2.72	54	5798	2+	1002.48	0.008	7.98022	0.7106	R.NGPLSCGQR.L	30934.5	4904.36
16	1	sp|P00748|FA12_HUMAN	67792.1	0.291	F12	Coagulation factor XII	88	20	2.72	54	6946	2+	927.489	0.005	5.3909	0.7066	R.EQPPSLTR.N
16	1	sp|P00748|FA12_HUMAN	67792.1	0.291	F12	Coagulation factor XII	88	20	2.72	54	12526	3+	2345.09	1.983	7.24918	0.9769	K.GRPGPQPWC'ATTPNFDQDQR.W	480833	12809565
16	1	sp|P00748|FA12_HUMAN	67792.1	0.291	F12	Coagulation factor XII	88	20	2.72	54	12578	2+	2345.09	0.007	2.98496	0.9895	K.GRPGPQPWC'ATTPNFDQDQR.W	0	26688.6
16	1	sp|P00748|FA12_HUMAN	67792.1	0.291	F12	Coagulation factor XII	88	20	2.72	54	12655	3+	2345.09	0.006	2.55854	1	K.GRPGPQPWC'ATTPNFDQDQR.W	470444	12570096
16	1	sp|P00748|FA12_HUMAN	67792.1	0.291	F12	Coagulation factor XII	88	20	2.72	54	12921	2+	1069.52	0	0	0.963	R.WGYC'LEPK.K	155861	3.8146e+06
16	1	sp|P00748|FA12_HUMAN	67792.1	0.291	F12	Coagulation factor XII	88	20	2.72	54	13052	2+	1069.52	-0.004	3.73999	0.9999	R.WGYC'LEPK.K	145406	3.58155e+06
16	1	sp|P00748|FA12_HUMAN	67792.1	0.291	F12	Coagulation factor XII	88	20	2.72	54	13770	2+	2012.96	0.004	1.98713	1	R.TTLSGAPC'QPWASEATYR.N	209345	1.21815e+06
16	1	sp|P00748|FA12_HUMAN	67792.1	0.291	F12	Coagulation factor XII	88	20	2.72	54	13786	3+	2012.96	0.004	1.98713	0.9919	R.TTLSGAPC'QPWASEATYR.N	4924.73	53349.5
16	1	sp|P00748|FA12_HUMAN	67792.1	0.291	F12	Coagulation factor XII	88	20	2.72	54	17551	3+	1932.96	-0.002	1.03468	0.9169	R.NPDNDIRPWC'FVLNR.D	0	15126.4
16	1	sp|P00748|FA12_HUMAN	67792.1	0.291	F12	Coagulation factor XII	88	20	2.72	54	3857	2+	1028.51	-0.003	2.91683	0.9888	R.TNPC'LHGGR.C	156016	1.19547e+06
16	1	sp|P00748|FA12_HUMAN	67792.1	0.291	F12	Coagulation factor XII	88	20	2.72	54	6828	2+	927.489	0.005	5.3909	0.9932	R.EQPPSLTR.N
16	1	sp|P00748|FA12_HUMAN	67792.1	0.291	F12	Coagulation factor XII	88	20	2.72	54	12890	2+	1069.52	-0.003	2.80499	0.9973	R.WGYC'LEPK.K	99776.3	398611
16	1	sp|P00748|FA12_HUMAN	67792.1	0.291	F12	Coagulation factor XII	88	20	2.72	54	13182	2+	1076.56	0.007	6.50222	0.981	K.CFEPQLLR.F	196744	176139
16	1	sp|P00748|FA12_HUMAN	67792.1	0.291	F12	Coagulation factor XII	88	20	2.72	54	13189	2+	1079.57	-0.002	1.85258	0.9861	K.C'FEPQLLR.F	196744	176139
16	1	sp|P00748|FA12_HUMAN	67792.1	0.291	F12	Coagulation factor XII	88	20	2.72	54	13652	2+	2012.96	0.005	2.48391	1	R.TTLSGAPC'QPWASEATYR.N	2.44535e+06	17379568
16	1	sp|P00748|FA12_HUMAN	67792.1	0.291	F12	Coagulation factor XII	88	20	2.72	54	13780	2+	2012.96	-0.005	2.48391	1	R.TTLSGAPC'QPWASEATYR.N	2.27784e+06	16407218
16	1	sp|P00748|FA12_HUMAN	67792.1	0.291	F12	Coagulation factor XII	88	20	2.72	54	13932	2+	2012.96	0.002	0.993563	0.932	R.TTLSGAPC'QPWASEATYR.N	56158.7	108121
16	1	sp|P00748|FA12_HUMAN	67792.1	0.291	F12	Coagulation factor XII	88	20	2.72	54	17400	3+	1932.96	0.002	1.03468	1	R.NPDNDIRPWC'FVLNR.D	266757	1.65748e+06
16	1	sp|P00748|FA12_HUMAN	67792.1	0.291	F12	Coagulation factor XII	88	20	2.72	54	3555	2+	1028.51	-0.002	1.94455	0.8771	R.TNPC'LHGGR.C	61824.1	507949
16	1	sp|P00748|FA12_HUMAN	67792.1	0.291	F12	Coagulation factor XII	88	20	2.72	54	3641	2+	845.365	-0.003	3.54876	0.9971	K.ASC'YDGR.G	1513.79	15259
16	1	sp|P00748|FA12_HUMAN	67792.1	0.291	F12	Coagulation factor XII	88	20	2.72	54	3778	2+	845.365	-0.003	3.54876	0.9258	K.ASC'YDGR.G	0	2232.09
16	1	sp|P00748|FA12_HUMAN	67792.1	0.291	F12	Coagulation factor XII	88	20	2.72	54	5031	2+	1016.5	-0.003	2.9513	1	R.C'LEVEGHR.L	639643	6.64115e+06
16	1	sp|P00748|FA12_HUMAN	67792.1	0.291	F12	Coagulation factor XII	88	20	2.72	54	5207	2+	1002.48	0.005	4.98764	0.9998	R.NGPLSCGQR.L	276621	8656.86
16	1	sp|P00748|FA12_HUMAN	67792.1	0.291	F12	Coagulation factor XII	88	20	2.72	54	6363	2+	927.489	0.007	7.54726	0.9857	R.EQPPSLTR.N
16	1	sp|P00748|FA12_HUMAN	67792.1	0.291	F12	Coagulation factor XII	88	20	2.72	54	6385	2+	909.479	0.006	6.59718	0.9687	R.E^QPPSLTR.N
16	1	sp|P00748|FA12_HUMAN	67792.1	0.291	F12	Coagulation factor XII	88	20	2.72	54	6495	2+	927.489	0.005	5.3909	0.6697	R.EQPPSLTR.N
16	1	sp|P00748|FA12_HUMAN	67792.1	0.291	F12	Coagulation factor XII	88	20	2.72	54	11942	2+	1291.62	-0.006	4.64533	1	R.NWGLGGHAFC'R.N	89227.1	716606
16	1	sp|P00748|FA12_HUMAN	67792.1	0.291	F12	Coagulation factor XII	88	20	2.72	54	12130	3+	2342.07	0.011	4.69669	0.9991	K.GRPGPQPWCATTPNFDQDQR.W	375473	106448
16	1	sp|P00748|FA12_HUMAN	67792.1	0.291	F12	Coagulation factor XII	88	20	2.72	54	12481	2+	1066.5	0.006	5.62587	0.9435	R.WGYCLEPK.K	343877	71662.8
16	1	sp|P00748|FA12_HUMAN	67792.1	0.291	F12	Coagulation factor XII	88	20	2.72	54	12812	2+	1076.56	0.008	7.43111	0.9959	K.CFEPQLLR.F	724472	510799
16	1	sp|P00748|FA12_HUMAN	67792.1	0.291	F12	Coagulation factor XII	88	20	2.72	54	12845	2+	1079.57	-0.002	1.85258	0.9951	K.C'FEPQLLR.F	724472	510799
16	1	sp|P00748|FA12_HUMAN	67792.1	0.291	F12	Coagulation factor XII	88	20	2.72	54	13227	2+	2012.96	0.002	0.993563	1	R.TTLSGAPC'QPWASEATYR.N	5035568	44893380
16	1	sp|P00748|FA12_HUMAN	67792.1	0.291	F12	Coagulation factor XII	88	20	2.72	54	13249	3+	2012.96	0	0	1	R.TTLSGAPC'QPWASEATYR.N	666457	5.88163e+06
16	1	sp|P00748|FA12_HUMAN	67792.1	0.291	F12	Coagulation factor XII	88	20	2.72	54	13358	2+	2012.96	0.003	1.49034	1	R.TTLSGAPC'QPWASEATYR.N	4918309	43907488
16	1	sp|P00748|FA12_HUMAN	67792.1	0.291	F12	Coagulation factor XII	88	20	2.72	54	13383	3+	2012.96	0.004	1.98713	1	R.TTLSGAPC'QPWASEATYR.N	516748	4.7149e+06
16	1	sp|P00748|FA12_HUMAN	67792.1	0.291	F12	Coagulation factor XII	88	20	2.72	54	13529	2+	2012.96	0.005	2.48391	0.9984	R.TTLSGAPC'QPWASEATYR.N	3638.22	29539.7
16	1	sp|P00748|FA12_HUMAN	67792.1	0.291	F12	Coagulation factor XII	88	20	2.72	54	17060	3+	1932.96	0.002	1.03468	0.9937	R.NPDNDIRPWC'FVLNR.D	1.12249e+06	8873981
16	1	sp|P00748|FA12_HUMAN	67792.1	0.291	F12	Coagulation factor XII	88	20	2.72	54	17072	2+	1932.96	0.001	0.517342	0.9992	R.NPDNDIRPWC'FVLNR.D	320595	2.06091e+06
16	1	sp|P00748|FA12_HUMAN	67792.1	0.291	F12	Coagulation factor XII	88	20	2.72	54	5398	2+	1016.5	-0.003	2.9513	0.9892	R.C'LEVEGHR.L	60099.2	179298
16	1	sp|P00748|FA12_HUMAN	67792.1	0.291	F12	Coagulation factor XII	88	20	2.72	54	13232	2+	1076.56	0.007	6.50222	0.964	K.CFEPQLLR.F	155436	119524
16	1	sp|P00748|FA12_HUMAN	67792.1	0.291	F12	Coagulation factor XII	88	20	2.72	54	13812	2+	2012.96	-0.005	2.48391	1	R.TTLSGAPC'QPWASEATYR.N	425210	1.28585e+06
16	1	sp|P00748|FA12_HUMAN	67792.1	0.291	F12	Coagulation factor XII	88	20	2.72	54	17602	3+	1932.96	0.002	1.03468	0.939	R.NPDNDIRPWC'FVLNR.D	70944.4	184562
16	1	sp|P00748|FA12_HUMAN	67792.1	0.291	F12	Coagulation factor XII	88	20	2.72	54	5560	2+	1016.5	-0.004	3.93506	0.6335	R.C'LEVEGHR.L	43449.1	93825.1
16	1	sp|P00748|FA12_HUMAN	67792.1	0.291	F12	Coagulation factor XII	88	20	2.72	54	6837	2+	927.489	0.005	5.3909	0.9143	R.EQPPSLTR.N
16	1	sp|P00748|FA12_HUMAN	67792.1	0.291	F12	Coagulation factor XII	88	20	2.72	54	12041	2+	883.572	0.004	4.52708	0.9999	R.VVGGLVALR.G
16	1	sp|P00748|FA12_HUMAN	67792.1	0.291	F12	Coagulation factor XII	88	20	2.72	54	13204	2+	1076.56	0.006	5.57333	0.9921	K.CFEPQLLR.F	108921	85476.7
16	1	sp|P00748|FA12_HUMAN	67792.1	0.291	F12	Coagulation factor XII	88	20	2.72	54	13861	2+	2012.96	-0.005	2.48391	1	R.TTLSGAPC'QPWASEATYR.N	188333	326785
16	1	sp|P00748|FA12_HUMAN	67792.1	0.291	F12	Coagulation factor XII	88	20	2.72	54	13890	3+	2012.96	0.998	0.993563	0.9896	R.TTLSGAPC'QPWASEATYR.N	33571.5	48250.8
16	1	sp|P00748|FA12_HUMAN	67792.1	0.291	F12	Coagulation factor XII	88	20	2.72	54	11537	2+	883.572	0.004	4.52708	0.9999	R.VVGGLVALR.G
16	1	sp|P00748|FA12_HUMAN	67792.1	0.291	F12	Coagulation factor XII	88	20	2.72	54	12949	2+	1076.56	0.006	5.57333	0.8135	K.CFEPQLLR.F	102042	88146.2
16	1	sp|P00748|FA12_HUMAN	67792.1	0.291	F12	Coagulation factor XII	88	20	2.72	54	16106	3+	2096.09	0.013	6.20202	0.998	R.LHEAFSPVSYQHDLALLR.L
16	1	sp|P00748|FA12_HUMAN	67792.1	0.291	F12	Coagulation factor XII	88	20	2.72	54	16147	2+	2096.09	1.02	9.54157	1	R.LHEAFSPVSYQHDLALLR.L
16	1	sp|P00748|FA12_HUMAN	67792.1	0.291	F12	Coagulation factor XII	88	20	2.72	54	16232	3+	2096.09	0.015	7.15617	1	R.LHEAFSPVSYQHDLALLR.L
16	1	sp|P00748|FA12_HUMAN	67792.1	0.291	F12	Coagulation factor XII	88	20	2.72	54	11389	2+	883.572	0.006	6.79062	0.9998	R.VVGGLVALR.G
16	1	sp|P00748|FA12_HUMAN	67792.1	0.291	F12	Coagulation factor XII	88	20	2.72	54	13525	2+	2012.96	0.005	2.48391	0.9873	R.TTLSGAPC'QPWASEATYR.N	230891	220696
16	1	sp|P00748|FA12_HUMAN	67792.1	0.291	F12	Coagulation factor XII	88	20	2.72	54	13539	2+	2009.94	0.007	3.48269	0.9988	R.TTLSGAPCQPWASEATYR.N	230891	225930
16	1	sp|P00748|FA12_HUMAN	67792.1	0.291	F12	Coagulation factor XII	88	20	2.72	54	15915	3+	2096.09	1.023	10.9728	1	R.LHEAFSPVSYQHDLALLR.L
16	1	sp|P00748|FA12_HUMAN	67792.1	0.291	F12	Coagulation factor XII	88	20	2.72	54	21636	3+	2029.05	0.011	5.42125	0.9976	R.NKPGVYTDVAYYLAWIR.E
16	1	sp|P00748|FA12_HUMAN	67792.1	0.291	F12	Coagulation factor XII	88	20	2.72	54	11659	2+	883.572	0.005	5.65885	0.9994	R.VVGGLVALR.G
16	1	sp|P00748|FA12_HUMAN	67792.1	0.291	F12	Coagulation factor XII	88	20	2.72	54	12300	3+	2342.07	0.014	5.97761	0.9464	K.GRPGPQPWCATTPNFDQDQR.W	170015	264946
16	1	sp|P00748|FA12_HUMAN	67792.1	0.291	F12	Coagulation factor XII	88	20	2.72	54	12982	2+	1076.56	0.007	6.50222	0.9982	K.CFEPQLLR.F	101833	87648.5
16	1	sp|P00748|FA12_HUMAN	67792.1	0.291	F12	Coagulation factor XII	88	20	2.72	54	12998	2+	1079.57	-0.002	1.85258	0.877	K.C'FEPQLLR.F	101833	87648.5
16	1	sp|P00748|FA12_HUMAN	67792.1	0.291	F12	Coagulation factor XII	88	20	2.72	54	13636	2+	2009.94	1.014	6.96539	0.9494	R.TTLSGAPCQPWASEATYR.N	492952	222958
16	1	sp|P00748|FA12_HUMAN	67792.1	0.291	F12	Coagulation factor XII	88	20	2.72	54	13659	2+	2012.96	1.016	7.94851	0.9838	R.TTLSGAPC'QPWASEATYR.N	490826	223200
16	1	sp|P00748|FA12_HUMAN	67792.1	0.291	F12	Coagulation factor XII	88	20	2.72	54	15864	3+	2096.09	0.013	6.20202	0.9871	R.LHEAFSPVSYQHDLALLR.L
17	1	sp|P00915|CAH1_HUMAN	28870.2	0.284	CA1	Carbonic anhydrase 1	8	5			6822	2+	1026.51	0.006	5.84505	1	K.YSSLAEAASK.A
17	1	sp|P00915|CAH1_HUMAN	28870.2	0.284	CA1	Carbonic anhydrase 1	8	5			9194	2+	985.437	0.003	3.04433	0.9048	K.GGPFSDSYR.L
17	1	sp|P00915|CAH1_HUMAN	28870.2	0.284	CA1	Carbonic anhydrase 1	8	5			9320	2+	985.437	0.006	6.08867	0.6292	K.GGPFSDSYR.L
17	1	sp|P00915|CAH1_HUMAN	28870.2	0.284	CA1	Carbonic anhydrase 1	8	5			10273	3+	1929.01	0.011	5.70241	0.9911	K.HDTSLKPISVSYNPATAK.E
17	1	sp|P00915|CAH1_HUMAN	28870.2	0.284	CA1	Carbonic anhydrase 1	8	5			10335	2+	1929.01	0.009	4.66561	1	K.HDTSLKPISVSYNPATAK.E
17	1	sp|P00915|CAH1_HUMAN	28870.2	0.284	CA1	Carbonic anhydrase 1	8	5			12340	3+	2759.39	0.022	7.97278	0.6587	R.SLLSNVEGDNAVPMQHNNRPTQPLK.G
17	1	sp|P00915|CAH1_HUMAN	28870.2	0.284	CA1	Carbonic anhydrase 1	8	5			19043	2+	1186.69	0.006	5.0561	1	K.ADGLAVIGVLMK.V
17	1	sp|P00915|CAH1_HUMAN	28870.2	0.284	CA1	Carbonic anhydrase 1	8	5			10317	3+	1929.01	0.011	5.70241	0.9907	K.HDTSLKPISVSYNPATAK.E
18	1	sp|P00918|CAH2_HUMAN	29246.1	0.135	CA2	Carbonic anhydrase 2	2	2			14706	3+	2140.09	0.01	4.6727	0.9999	K.YDPSLKPLSVSYDQATSLR.I
18	1	sp|P00918|CAH2_HUMAN	29246.1	0.135	CA2	Carbonic anhydrase 2	2	2			23124	2+	1668.97	0.013	7.78924	0.9998	K.AVQQPDGLAVLGIFLK.V
19	1	sp|P01008|ANT3_HUMAN	52602.4	0.625	SERPINC1	Antithrombin-III (short name: ATIII)	1668	48	0.68	129	4608	2+	800.426	0.004	4.99734	0.9363	K.IPEATNR.R
19	1	sp|P01008|ANT3_HUMAN	52602.4	0.625	SERPINC1	Antithrombin-III (short name: ATIII)	1668	48	0.68	129	6356	3+	2002.97	0.009	4.49333	0.9976	K.KATEDEGSEQKIPEATNR.R
19	1	sp|P01008|ANT3_HUMAN	52602.4	0.625	SERPINC1	Antithrombin-III (short name: ATIII)	1668	48	0.68	129	6487	3+	2002.97	0.016	7.98815	0.9996	K.KATEDEGSEQKIPEATNR.R
19	1	sp|P01008|ANT3_HUMAN	52602.4	0.625	SERPINC1	Antithrombin-III (short name: ATIII)	1668	48	0.68	129	7099	3+	1874.87	0.011	5.86706	0.6249	K.ATEDEGSEQKIPEATNR.R
19	1	sp|P01008|ANT3_HUMAN	52602.4	0.625	SERPINC1	Antithrombin-III (short name: ATIII)	1668	48	0.68	129	7223	3+	1874.87	0.012	6.40043	0.9993	K.ATEDEGSEQKIPEATNR.R
19	1	sp|P01008|ANT3_HUMAN	52602.4	0.625	SERPINC1	Antithrombin-III (short name: ATIII)	1668	48	0.68	129	7355	3+	1874.87	0.008	4.26696	0.9844	K.ATEDEGSEQKIPEATNR.R
19	1	sp|P01008|ANT3_HUMAN	52602.4	0.625	SERPINC1	Antithrombin-III (short name: ATIII)	1668	48	0.68	129	14098	2+	1442.67	0	0	0.8651	R.DIPMNPM"C'IYR.S	8873632	19995256
19	1	sp|P01008|ANT3_HUMAN	52602.4	0.625	SERPINC1	Antithrombin-III (short name: ATIII)	1668	48	0.68	129	14230	2+	1442.67	0	0	0.6015	R.DIPMNPM"C'IYR.S	6890781	15466777
19	1	sp|P01008|ANT3_HUMAN	52602.4	0.625	SERPINC1	Antithrombin-III (short name: ATIII)	1668	48	0.68	129	14496	2+	1442.67	0	0	0.7268	R.DIPM"NPMC'IYR.S	2.15863e+06	4267499
19	1	sp|P01008|ANT3_HUMAN	52602.4	0.625	SERPINC1	Antithrombin-III (short name: ATIII)	1668	48	0.68	129	5404	2+	850.405	0.005	5.87955	0.9917	K.FSPENTR.K
19	1	sp|P01008|ANT3_HUMAN	52602.4	0.625	SERPINC1	Antithrombin-III (short name: ATIII)	1668	48	0.68	129	5816	2+	850.405	0.005	5.87955	0.6165	K.FSPENTR.K
19	1	sp|P01008|ANT3_HUMAN	52602.4	0.625	SERPINC1	Antithrombin-III (short name: ATIII)	1668	48	0.68	129	5972	2+	1796.68	0.013	7.23558	1	K.ADGESCSASM"M"YQEGK.F	488642	123615
19	1	sp|P01008|ANT3_HUMAN	52602.4	0.625	SERPINC1	Antithrombin-III (short name: ATIII)	1668	48	0.68	129	5975	2+	1799.7	-0.003	1.66695	0.9989	K.ADGESC'SASM"M"YQEGK.F	488642	123615
19	1	sp|P01008|ANT3_HUMAN	52602.4	0.625	SERPINC1	Antithrombin-III (short name: ATIII)	1668	48	0.68	129	6005	3+	2002.97	0.013	6.49037	0.9955	K.KATEDEGSEQKIPEATNR.R
19	1	sp|P01008|ANT3_HUMAN	52602.4	0.625	SERPINC1	Antithrombin-III (short name: ATIII)	1668	48	0.68	129	6630	2+	839.414	0.006	7.14784	0.9701	K.FDTISEK.T
19	1	sp|P01008|ANT3_HUMAN	52602.4	0.625	SERPINC1	Antithrombin-III (short name: ATIII)	1668	48	0.68	129	6634	2+	1874.87	0.011	5.86706	0.952	K.ATEDEGSEQKIPEATNR.R
19	1	sp|P01008|ANT3_HUMAN	52602.4	0.625	SERPINC1	Antithrombin-III (short name: ATIII)	1668	48	0.68	129	6707	3+	1874.87	0.012	6.40043	0.9999	K.ATEDEGSEQKIPEATNR.R
19	1	sp|P01008|ANT3_HUMAN	52602.4	0.625	SERPINC1	Antithrombin-III (short name: ATIII)	1668	48	0.68	129	6762	2+	839.414	0.005	5.95653	0.8331	K.FDTISEK.T
19	1	sp|P01008|ANT3_HUMAN	52602.4	0.625	SERPINC1	Antithrombin-III (short name: ATIII)	1668	48	0.68	129	7371	2+	1780.68	0.015	8.42374	0.9999	K.ADGESCSASMM"YQEGK.F	1962879	692305
19	1	sp|P01008|ANT3_HUMAN	52602.4	0.625	SERPINC1	Antithrombin-III (short name: ATIII)	1668	48	0.68	129	7384	2+	1783.7	1.012	6.72758	0.9998	K.ADGESC'SASMM"YQEGK.F	1.96438e+06	692871
19	1	sp|P01008|ANT3_HUMAN	52602.4	0.625	SERPINC1	Antithrombin-III (short name: ATIII)	1668	48	0.68	129	7502	2+	1780.68	0.013	7.30057	1	K.ADGESCSASMM"YQEGK.F	1.7508e+06	624388
19	1	sp|P01008|ANT3_HUMAN	52602.4	0.625	SERPINC1	Antithrombin-III (short name: ATIII)	1668	48	0.68	129	7514	2+	1783.7	-0.008	4.48506	0.9835	K.ADGESC'SASMM"YQEGK.F	1.62413e+06	579461
19	1	sp|P01008|ANT3_HUMAN	52602.4	0.625	SERPINC1	Antithrombin-III (short name: ATIII)	1668	48	0.68	129	7682	2+	1780.68	0.011	6.17741	0.7203	K.ADGESCSASMM"YQEGK.F	21179.1	10096.2
19	1	sp|P01008|ANT3_HUMAN	52602.4	0.625	SERPINC1	Antithrombin-III (short name: ATIII)	1668	48	0.68	129	7831	2+	917.52	0.006	6.53936	0.8228	R.RVWELSK.A
19	1	sp|P01008|ANT3_HUMAN	52602.4	0.625	SERPINC1	Antithrombin-III (short name: ATIII)	1668	48	0.68	129	7907	2+	1783.7	1.012	6.72758	1	K.ADGESC'SASM"MYQEGK.F	1.98612e+06	742257
19	1	sp|P01008|ANT3_HUMAN	52602.4	0.625	SERPINC1	Antithrombin-III (short name: ATIII)	1668	48	0.68	129	7963	2+	917.52	0.006	6.53936	0.8147	R.RVWELSK.A
19	1	sp|P01008|ANT3_HUMAN	52602.4	0.625	SERPINC1	Antithrombin-III (short name: ATIII)	1668	48	0.68	129	7995	2+	1780.68	0.015	8.42374	1	K.ADGESCSASM"MYQEGK.F	2.03487e+06	778423
19	1	sp|P01008|ANT3_HUMAN	52602.4	0.625	SERPINC1	Antithrombin-III (short name: ATIII)	1668	48	0.68	129	8058	2+	1783.7	0.012	6.72758	0.9999	K.ADGESC'SASM"MYQEGK.F	1.43715e+06	555635
19	1	sp|P01008|ANT3_HUMAN	52602.4	0.625	SERPINC1	Antithrombin-III (short name: ATIII)	1668	48	0.68	129	8132	2+	1780.68	0.014	7.86216	0.9978	K.ADGESCSASM"MYQEGK.F	363869	189940
19	1	sp|P01008|ANT3_HUMAN	52602.4	0.625	SERPINC1	Antithrombin-III (short name: ATIII)	1668	48	0.68	129	8228	2+	917.52	0.005	5.44947	0.9291	R.RVWELSK.A
19	1	sp|P01008|ANT3_HUMAN	52602.4	0.625	SERPINC1	Antithrombin-III (short name: ATIII)	1668	48	0.68	129	8353	2+	1780.68	1.014	7.86216	0.7074	K.ADGESCSASMM"YQEGK.F	8599.87	8956.26
19	1	sp|P01008|ANT3_HUMAN	52602.4	0.625	SERPINC1	Antithrombin-III (short name: ATIII)	1668	48	0.68	129	8580	2+	1126.66	0.008	7.10065	0.8972	K.SKLPGIVAEGR.D
19	1	sp|P01008|ANT3_HUMAN	52602.4	0.625	SERPINC1	Antithrombin-III (short name: ATIII)	1668	48	0.68	129	9178	2+	1764.69	0.017	9.63344	0.9964	K.ADGESCSASMMYQEGK.F	6213853	6841216
19	1	sp|P01008|ANT3_HUMAN	52602.4	0.625	SERPINC1	Antithrombin-III (short name: ATIII)	1668	48	0.68	129	9196	2+	1767.71	0.007	3.95993	1	K.ADGESC'SASMMYQEGK.F	9646757	10554317
19	1	sp|P01008|ANT3_HUMAN	52602.4	0.625	SERPINC1	Antithrombin-III (short name: ATIII)	1668	48	0.68	129	9326	2+	1767.71	0.007	3.95993	1	K.ADGESC'SASMMYQEGK.F	14576593	15922750
19	1	sp|P01008|ANT3_HUMAN	52602.4	0.625	SERPINC1	Antithrombin-III (short name: ATIII)	1668	48	0.68	129	9375	3+	1767.71	0.009	5.09134	0.984	K.ADGESC'SASMMYQEGK.F	327284	353019
19	1	sp|P01008|ANT3_HUMAN	52602.4	0.625	SERPINC1	Antithrombin-III (short name: ATIII)	1668	48	0.68	129	9457	2+	1767.71	0.007	3.95993	1	K.ADGESC'SASMMYQEGK.F	14692722	16214199
19	1	sp|P01008|ANT3_HUMAN	52602.4	0.625	SERPINC1	Antithrombin-III (short name: ATIII)	1668	48	0.68	129	9461	2+	911.531	0.006	6.58233	0.9999	K.LPGIVAEGR.D
19	1	sp|P01008|ANT3_HUMAN	52602.4	0.625	SERPINC1	Antithrombin-III (short name: ATIII)	1668	48	0.68	129	9568	2+	1764.69	0.013	7.36675	1	K.ADGESCSASMMYQEGK.F	2.53411e+06	3.00421e+06
19	1	sp|P01008|ANT3_HUMAN	52602.4	0.625	SERPINC1	Antithrombin-III (short name: ATIII)	1668	48	0.68	129	9589	2+	911.531	0.005	5.48528	1	K.LPGIVAEGR.D
19	1	sp|P01008|ANT3_HUMAN	52602.4	0.625	SERPINC1	Antithrombin-III (short name: ATIII)	1668	48	0.68	129	9593	2+	1767.71	0.007	3.95993	0.9997	K.ADGESC'SASMMYQEGK.F	1.67407e+06	2.10113e+06
19	1	sp|P01008|ANT3_HUMAN	52602.4	0.625	SERPINC1	Antithrombin-III (short name: ATIII)	1668	48	0.68	129	9721	2+	911.531	0.007	7.67939	1	K.LPGIVAEGR.D
19	1	sp|P01008|ANT3_HUMAN	52602.4	0.625	SERPINC1	Antithrombin-III (short name: ATIII)	1668	48	0.68	129	9837	2+	1767.71	0.007	3.95993	0.9902	K.ADGESC'SASMMYQEGK.F	290584	426698
19	1	sp|P01008|ANT3_HUMAN	52602.4	0.625	SERPINC1	Antithrombin-III (short name: ATIII)	1668	48	0.68	129	9853	2+	911.531	0.005	5.48528	1	K.LPGIVAEGR.D
19	1	sp|P01008|ANT3_HUMAN	52602.4	0.625	SERPINC1	Antithrombin-III (short name: ATIII)	1668	48	0.68	129	9986	2+	911.531	0.007	7.67939	0.9999	K.LPGIVAEGR.D
19	1	sp|P01008|ANT3_HUMAN	52602.4	0.625	SERPINC1	Antithrombin-III (short name: ATIII)	1668	48	0.68	129	10131	2+	911.531	0.007	7.67939	0.9955	K.LPGIVAEGR.D
19	1	sp|P01008|ANT3_HUMAN	52602.4	0.625	SERPINC1	Antithrombin-III (short name: ATIII)	1668	48	0.68	129	10262	2+	911.531	0.006	6.58233	0.991	K.LPGIVAEGR.D
19	1	sp|P01008|ANT3_HUMAN	52602.4	0.625	SERPINC1	Antithrombin-III (short name: ATIII)	1668	48	0.68	129	10352	2+	1799.7	-0.023	12.7799	0.9534	K.ADGESC'SASM"M"YQEGK.F	1.48944e+06	1.82644e+06
19	1	sp|P01008|ANT3_HUMAN	52602.4	0.625	SERPINC1	Antithrombin-III (short name: ATIII)	1668	48	0.68	129	10967	2+	908.472	0.006	6.60449	0.6788	R.IEDGFSLK.E
19	1	sp|P01008|ANT3_HUMAN	52602.4	0.625	SERPINC1	Antithrombin-III (short name: ATIII)	1668	48	0.68	129	11232	2+	908.472	0.005	5.50374	0.9479	R.IEDGFSLK.E
19	1	sp|P01008|ANT3_HUMAN	52602.4	0.625	SERPINC1	Antithrombin-III (short name: ATIII)	1668	48	0.68	129	11691	2+	1309.61	0.01	7.63588	1	R.DDLYVSDAFHK.A
19	1	sp|P01008|ANT3_HUMAN	52602.4	0.625	SERPINC1	Antithrombin-III (short name: ATIII)	1668	48	0.68	129	11692	3+	1309.61	0.009	6.8723	0.9498	R.DDLYVSDAFHK.A
19	1	sp|P01008|ANT3_HUMAN	52602.4	0.625	SERPINC1	Antithrombin-III (short name: ATIII)	1668	48	0.68	129	11822	2+	1309.61	0.009	6.8723	1	R.DDLYVSDAFHK.A
19	1	sp|P01008|ANT3_HUMAN	52602.4	0.625	SERPINC1	Antithrombin-III (short name: ATIII)	1668	48	0.68	129	11823	3+	1309.61	0.008	6.10871	0.9902	R.DDLYVSDAFHK.A
19	1	sp|P01008|ANT3_HUMAN	52602.4	0.625	SERPINC1	Antithrombin-III (short name: ATIII)	1668	48	0.68	129	11954	2+	1309.61	0.009	6.8723	1	R.DDLYVSDAFHK.A
19	1	sp|P01008|ANT3_HUMAN	52602.4	0.625	SERPINC1	Antithrombin-III (short name: ATIII)	1668	48	0.68	129	11955	3+	1309.61	0.008	6.10871	0.9862	R.DDLYVSDAFHK.A
19	1	sp|P01008|ANT3_HUMAN	52602.4	0.625	SERPINC1	Antithrombin-III (short name: ATIII)	1668	48	0.68	129	12089	3+	1309.61	0.006	4.58153	0.6706	R.DDLYVSDAFHK.A
19	1	sp|P01008|ANT3_HUMAN	52602.4	0.625	SERPINC1	Antithrombin-III (short name: ATIII)	1668	48	0.68	129	12221	2+	1309.61	0.009	6.8723	0.9993	R.DDLYVSDAFHK.A
19	1	sp|P01008|ANT3_HUMAN	52602.4	0.625	SERPINC1	Antithrombin-III (short name: ATIII)	1668	48	0.68	129	12353	3+	1309.61	0.01	7.63588	0.9845	R.DDLYVSDAFHK.A
19	1	sp|P01008|ANT3_HUMAN	52602.4	0.625	SERPINC1	Antithrombin-III (short name: ATIII)	1668	48	0.68	129	12923	3+	1528.74	0.009	5.88719	0.9842	R.FATTFYQHLADSK.N
19	1	sp|P01008|ANT3_HUMAN	52602.4	0.625	SERPINC1	Antithrombin-III (short name: ATIII)	1668	48	0.68	129	12978	2+	1528.74	0.013	8.50372	1	R.FATTFYQHLADSK.N
19	1	sp|P01008|ANT3_HUMAN	52602.4	0.625	SERPINC1	Antithrombin-III (short name: ATIII)	1668	48	0.68	129	13054	3+	1528.74	0.013	8.50372	0.9763	R.FATTFYQHLADSK.N
19	1	sp|P01008|ANT3_HUMAN	52602.4	0.625	SERPINC1	Antithrombin-III (short name: ATIII)	1668	48	0.68	129	13109	2+	1528.74	0.012	7.84959	1	R.FATTFYQHLADSK.N
19	1	sp|P01008|ANT3_HUMAN	52602.4	0.625	SERPINC1	Antithrombin-III (short name: ATIII)	1668	48	0.68	129	13187	3+	1528.74	0.011	7.19545	0.9893	R.FATTFYQHLADSK.N
19	1	sp|P01008|ANT3_HUMAN	52602.4	0.625	SERPINC1	Antithrombin-III (short name: ATIII)	1668	48	0.68	129	13198	2+	1309.61	1.042	32.0707	0.9686	R.DDLYVSDAFHK.A
19	1	sp|P01008|ANT3_HUMAN	52602.4	0.625	SERPINC1	Antithrombin-III (short name: ATIII)	1668	48	0.68	129	13243	2+	1528.74	0.01	6.54132	1	R.FATTFYQHLADSK.N
19	1	sp|P01008|ANT3_HUMAN	52602.4	0.625	SERPINC1	Antithrombin-III (short name: ATIII)	1668	48	0.68	129	13319	3+	1528.74	0.01	6.54132	0.7628	R.FATTFYQHLADSK.N
19	1	sp|P01008|ANT3_HUMAN	52602.4	0.625	SERPINC1	Antithrombin-III (short name: ATIII)	1668	48	0.68	129	13400	2+	1528.74	0.009	5.88719	1	R.FATTFYQHLADSK.N
19	1	sp|P01008|ANT3_HUMAN	52602.4	0.625	SERPINC1	Antithrombin-III (short name: ATIII)	1668	48	0.68	129	13590	2+	1528.74	0.007	4.57893	0.998	R.FATTFYQHLADSK.N
19	1	sp|P01008|ANT3_HUMAN	52602.4	0.625	SERPINC1	Antithrombin-III (short name: ATIII)	1668	48	0.68	129	14210	3+	1211.64	0.007	5.77728	1	R.FRIEDGFSLK.E
19	1	sp|P01008|ANT3_HUMAN	52602.4	0.625	SERPINC1	Antithrombin-III (short name: ATIII)	1668	48	0.68	129	14776	2+	1586.89	0.003	1.89049	0.9691	R.RVAEGTQVLELPFK.G
19	1	sp|P01008|ANT3_HUMAN	52602.4	0.625	SERPINC1	Antithrombin-III (short name: ATIII)	1668	48	0.68	129	14785	3+	1586.89	0.01	6.30163	0.9999	R.RVAEGTQVLELPFK.G
19	1	sp|P01008|ANT3_HUMAN	52602.4	0.625	SERPINC1	Antithrombin-III (short name: ATIII)	1668	48	0.68	129	14847	3+	1684.92	0.01	5.935	1	K.GDDITM"VLILPKPEK.S
19	1	sp|P01008|ANT3_HUMAN	52602.4	0.625	SERPINC1	Antithrombin-III (short name: ATIII)	1668	48	0.68	129	14852	3+	1340.66	0.007	5.2213	0.6584	K.TSDQIHFFFAK.L
19	1	sp|P01008|ANT3_HUMAN	52602.4	0.625	SERPINC1	Antithrombin-III (short name: ATIII)	1668	48	0.68	129	14881	2+	1684.92	0.012	7.122	0.9999	K.GDDITM"VLILPKPEK.S
19	1	sp|P01008|ANT3_HUMAN	52602.4	0.625	SERPINC1	Antithrombin-III (short name: ATIII)	1668	48	0.68	129	14979	2+	1340.66	0.009	6.71309	1	K.TSDQIHFFFAK.L
19	1	sp|P01008|ANT3_HUMAN	52602.4	0.625	SERPINC1	Antithrombin-III (short name: ATIII)	1668	48	0.68	129	14980	3+	1340.66	0.008	5.9672	0.9923	K.TSDQIHFFFAK.L
19	1	sp|P01008|ANT3_HUMAN	52602.4	0.625	SERPINC1	Antithrombin-III (short name: ATIII)	1668	48	0.68	129	15041	2+	1684.92	0.012	7.122	0.9088	K.GDDITM"VLILPKPEK.S
19	1	sp|P01008|ANT3_HUMAN	52602.4	0.625	SERPINC1	Antithrombin-III (short name: ATIII)	1668	48	0.68	129	15111	2+	1340.66	0.01	7.45899	1	K.TSDQIHFFFAK.L
19	1	sp|P01008|ANT3_HUMAN	52602.4	0.625	SERPINC1	Antithrombin-III (short name: ATIII)	1668	48	0.68	129	15113	3+	1340.66	0.008	5.9672	0.9887	K.TSDQIHFFFAK.L
19	1	sp|P01008|ANT3_HUMAN	52602.4	0.625	SERPINC1	Antithrombin-III (short name: ATIII)	1668	48	0.68	129	15294	2+	1340.66	0.011	8.2049	1	K.TSDQIHFFFAK.L
19	1	sp|P01008|ANT3_HUMAN	52602.4	0.625	SERPINC1	Antithrombin-III (short name: ATIII)	1668	48	0.68	129	15310	3+	1232.73	0.006	4.86726	0.9997	K.ANRPFLVFIR.E
19	1	sp|P01008|ANT3_HUMAN	52602.4	0.625	SERPINC1	Antithrombin-III (short name: ATIII)	1668	48	0.68	129	15419	2+	1232.73	0.008	6.48968	0.9865	K.ANRPFLVFIR.E
19	1	sp|P01008|ANT3_HUMAN	52602.4	0.625	SERPINC1	Antithrombin-III (short name: ATIII)	1668	48	0.68	129	15443	3+	1232.73	1.019	15.413	0.9998	K.ANRPFLVFIR.E
19	1	sp|P01008|ANT3_HUMAN	52602.4	0.625	SERPINC1	Antithrombin-III (short name: ATIII)	1668	48	0.68	129	15481	2+	1340.66	0.009	6.71309	1	K.TSDQIHFFFAK.L
19	1	sp|P01008|ANT3_HUMAN	52602.4	0.625	SERPINC1	Antithrombin-III (short name: ATIII)	1668	48	0.68	129	16475	2+	1430.79	0.01	6.98915	1	R.VAEGTQVLELPFK.G
19	1	sp|P01008|ANT3_HUMAN	52602.4	0.625	SERPINC1	Antithrombin-III (short name: ATIII)	1668	48	0.68	129	16499	2+	1668.92	0.013	7.78945	1	K.GDDITMVLILPKPEK.S
19	1	sp|P01008|ANT3_HUMAN	52602.4	0.625	SERPINC1	Antithrombin-III (short name: ATIII)	1668	48	0.68	129	16514	3+	1430.79	0.01	6.98915	0.9995	R.VAEGTQVLELPFK.G
19	1	sp|P01008|ANT3_HUMAN	52602.4	0.625	SERPINC1	Antithrombin-III (short name: ATIII)	1668	48	0.68	129	16530	3+	1668.92	0.011	6.59107	0.9965	K.GDDITMVLILPKPEK.S
19	1	sp|P01008|ANT3_HUMAN	52602.4	0.625	SERPINC1	Antithrombin-III (short name: ATIII)	1668	48	0.68	129	16608	2+	1430.79	0.01	6.98915	1	R.VAEGTQVLELPFK.G
19	1	sp|P01008|ANT3_HUMAN	52602.4	0.625	SERPINC1	Antithrombin-III (short name: ATIII)	1668	48	0.68	129	16629	2+	1668.92	0.011	6.59107	1	K.GDDITMVLILPKPEK.S
19	1	sp|P01008|ANT3_HUMAN	52602.4	0.625	SERPINC1	Antithrombin-III (short name: ATIII)	1668	48	0.68	129	16633	2+	1405.75	-1.073	51.9295	0.9638	R.EVPLNTIIFM"GR.V
19	1	sp|P01008|ANT3_HUMAN	52602.4	0.625	SERPINC1	Antithrombin-III (short name: ATIII)	1668	48	0.68	129	16663	3+	1668.92	0.011	6.59107	1	K.GDDITMVLILPKPEK.S
19	1	sp|P01008|ANT3_HUMAN	52602.4	0.625	SERPINC1	Antithrombin-III (short name: ATIII)	1668	48	0.68	129	16741	2+	1430.79	0.009	6.29024	1	R.VAEGTQVLELPFK.G
19	1	sp|P01008|ANT3_HUMAN	52602.4	0.625	SERPINC1	Antithrombin-III (short name: ATIII)	1668	48	0.68	129	16761	2+	1668.92	0.01	5.99188	1	K.GDDITMVLILPKPEK.S
19	1	sp|P01008|ANT3_HUMAN	52602.4	0.625	SERPINC1	Antithrombin-III (short name: ATIII)	1668	48	0.68	129	16762	2+	1405.75	0.009	6.40227	0.9999	R.EVPLNTIIFM"GR.V
19	1	sp|P01008|ANT3_HUMAN	52602.4	0.625	SERPINC1	Antithrombin-III (short name: ATIII)	1668	48	0.68	129	16795	3+	1668.92	0.011	6.59107	0.9842	K.GDDITMVLILPKPEK.S
19	1	sp|P01008|ANT3_HUMAN	52602.4	0.625	SERPINC1	Antithrombin-III (short name: ATIII)	1668	48	0.68	129	16874	2+	1430.79	0.008	5.59132	1	R.VAEGTQVLELPFK.G
19	1	sp|P01008|ANT3_HUMAN	52602.4	0.625	SERPINC1	Antithrombin-III (short name: ATIII)	1668	48	0.68	129	16895	2+	1405.75	0.009	6.40227	0.9997	R.EVPLNTIIFM"GR.V
19	1	sp|P01008|ANT3_HUMAN	52602.4	0.625	SERPINC1	Antithrombin-III (short name: ATIII)	1668	48	0.68	129	16897	2+	1668.92	0.01	5.99188	0.9999	K.GDDITMVLILPKPEK.S
19	1	sp|P01008|ANT3_HUMAN	52602.4	0.625	SERPINC1	Antithrombin-III (short name: ATIII)	1668	48	0.68	129	16932	3+	1668.92	0.012	7.19026	0.9807	K.GDDITMVLILPKPEK.S
19	1	sp|P01008|ANT3_HUMAN	52602.4	0.625	SERPINC1	Antithrombin-III (short name: ATIII)	1668	48	0.68	129	17007	2+	2291.15	0.017	7.41985	0.9884	K.AFLEVNEEGSEAAASTAVVIAGR.S
19	1	sp|P01008|ANT3_HUMAN	52602.4	0.625	SERPINC1	Antithrombin-III (short name: ATIII)	1668	48	0.68	129	17009	2+	1430.79	0.009	6.29024	1	R.VAEGTQVLELPFK.G
19	1	sp|P01008|ANT3_HUMAN	52602.4	0.625	SERPINC1	Antithrombin-III (short name: ATIII)	1668	48	0.68	129	17027	2+	1405.75	0.01	7.11364	1	R.EVPLNTIIFM"GR.V
19	1	sp|P01008|ANT3_HUMAN	52602.4	0.625	SERPINC1	Antithrombin-III (short name: ATIII)	1668	48	0.68	129	17029	2+	1668.92	0.012	7.19026	0.9997	K.GDDITMVLILPKPEK.S
19	1	sp|P01008|ANT3_HUMAN	52602.4	0.625	SERPINC1	Antithrombin-III (short name: ATIII)	1668	48	0.68	129	17062	3+	1668.92	0.008	4.79351	0.9789	K.GDDITMVLILPKPEK.S
19	1	sp|P01008|ANT3_HUMAN	52602.4	0.625	SERPINC1	Antithrombin-III (short name: ATIII)	1668	48	0.68	129	17115	3+	2291.15	0.018	7.85631	0.9997	K.AFLEVNEEGSEAAASTAVVIAGR.S
19	1	sp|P01008|ANT3_HUMAN	52602.4	0.625	SERPINC1	Antithrombin-III (short name: ATIII)	1668	48	0.68	129	17135	2+	2291.15	0.015	6.54693	1	K.AFLEVNEEGSEAAASTAVVIAGR.S
19	1	sp|P01008|ANT3_HUMAN	52602.4	0.625	SERPINC1	Antithrombin-III (short name: ATIII)	1668	48	0.68	129	17141	2+	1430.79	0.009	6.29024	0.9999	R.VAEGTQVLELPFK.G
19	1	sp|P01008|ANT3_HUMAN	52602.4	0.625	SERPINC1	Antithrombin-III (short name: ATIII)	1668	48	0.68	129	17163	2+	1405.75	0.011	7.825	0.9998	R.EVPLNTIIFM"GR.V
19	1	sp|P01008|ANT3_HUMAN	52602.4	0.625	SERPINC1	Antithrombin-III (short name: ATIII)	1668	48	0.68	129	17182	2+	1668.92	0.011	6.59107	0.8484	K.GDDITMVLILPKPEK.S
19	1	sp|P01008|ANT3_HUMAN	52602.4	0.625	SERPINC1	Antithrombin-III (short name: ATIII)	1668	48	0.68	129	17268	2+	2291.15	0.016	6.98339	1	K.AFLEVNEEGSEAAASTAVVIAGR.S
19	1	sp|P01008|ANT3_HUMAN	52602.4	0.625	SERPINC1	Antithrombin-III (short name: ATIII)	1668	48	0.68	129	17300	3+	2291.15	0.017	7.41985	1	K.AFLEVNEEGSEAAASTAVVIAGR.S
19	1	sp|P01008|ANT3_HUMAN	52602.4	0.625	SERPINC1	Antithrombin-III (short name: ATIII)	1668	48	0.68	129	17400	2+	2291.15	0.016	6.98339	1	K.AFLEVNEEGSEAAASTAVVIAGR.S
19	1	sp|P01008|ANT3_HUMAN	52602.4	0.625	SERPINC1	Antithrombin-III (short name: ATIII)	1668	48	0.68	129	17435	3+	2291.15	0.016	6.98339	1	K.AFLEVNEEGSEAAASTAVVIAGR.S
19	1	sp|P01008|ANT3_HUMAN	52602.4	0.625	SERPINC1	Antithrombin-III (short name: ATIII)	1668	48	0.68	129	17533	2+	2291.15	0.018	7.85631	1	K.AFLEVNEEGSEAAASTAVVIAGR.S
19	1	sp|P01008|ANT3_HUMAN	52602.4	0.625	SERPINC1	Antithrombin-III (short name: ATIII)	1668	48	0.68	129	17564	3+	2291.15	0.016	6.98339	1	K.AFLEVNEEGSEAAASTAVVIAGR.S
19	1	sp|P01008|ANT3_HUMAN	52602.4	0.625	SERPINC1	Antithrombin-III (short name: ATIII)	1668	48	0.68	129	17665	2+	2291.15	0.015	6.54693	1	K.AFLEVNEEGSEAAASTAVVIAGR.S
19	1	sp|P01008|ANT3_HUMAN	52602.4	0.625	SERPINC1	Antithrombin-III (short name: ATIII)	1668	48	0.68	129	17681	2+	1389.76	0.99	7.19551	0.6299	R.EVPLNTIIFMGR.V
19	1	sp|P01008|ANT3_HUMAN	52602.4	0.625	SERPINC1	Antithrombin-III (short name: ATIII)	1668	48	0.68	129	17697	3+	2291.15	0.017	7.41985	1	K.AFLEVNEEGSEAAASTAVVIAGR.S
19	1	sp|P01008|ANT3_HUMAN	52602.4	0.625	SERPINC1	Antithrombin-III (short name: ATIII)	1668	48	0.68	129	17795	2+	2291.15	0.012	5.23754	0.9982	K.AFLEVNEEGSEAAASTAVVIAGR.S
19	1	sp|P01008|ANT3_HUMAN	52602.4	0.625	SERPINC1	Antithrombin-III (short name: ATIII)	1668	48	0.68	129	17842	3+	2291.15	0.013	5.674	1	K.AFLEVNEEGSEAAASTAVVIAGR.S
19	1	sp|P01008|ANT3_HUMAN	52602.4	0.625	SERPINC1	Antithrombin-III (short name: ATIII)	1668	48	0.68	129	17935	2+	1405.75	0.002	1.42273	0.9731	R.EVPLNTIIFM"GR.V
19	1	sp|P01008|ANT3_HUMAN	52602.4	0.625	SERPINC1	Antithrombin-III (short name: ATIII)	1668	48	0.68	129	17974	3+	2291.15	0.012	5.23754	1	K.AFLEVNEEGSEAAASTAVVIAGR.S
19	1	sp|P01008|ANT3_HUMAN	52602.4	0.625	SERPINC1	Antithrombin-III (short name: ATIII)	1668	48	0.68	129	18061	2+	2291.15	0.017	7.41985	1	K.AFLEVNEEGSEAAASTAVVIAGR.S
19	1	sp|P01008|ANT3_HUMAN	52602.4	0.625	SERPINC1	Antithrombin-III (short name: ATIII)	1668	48	0.68	129	18192	2+	2291.15	0.017	7.41985	1	K.AFLEVNEEGSEAAASTAVVIAGR.S
19	1	sp|P01008|ANT3_HUMAN	52602.4	0.625	SERPINC1	Antithrombin-III (short name: ATIII)	1668	48	0.68	129	18205	2+	1864.9	0.013	6.97088	0.9997	K.EQLQDM"GLVDLFSPEK.S
19	1	sp|P01008|ANT3_HUMAN	52602.4	0.625	SERPINC1	Antithrombin-III (short name: ATIII)	1668	48	0.68	129	18317	3+	2291.15	0.019	8.29278	0.9987	K.AFLEVNEEGSEAAASTAVVIAGR.S
19	1	sp|P01008|ANT3_HUMAN	52602.4	0.625	SERPINC1	Antithrombin-III (short name: ATIII)	1668	48	0.68	129	18320	3+	1864.9	0.009	4.826	0.9412	K.EQLQDM"GLVDLFSPEK.S
19	1	sp|P01008|ANT3_HUMAN	52602.4	0.625	SERPINC1	Antithrombin-III (short name: ATIII)	1668	48	0.68	129	18325	2+	2291.15	0.015	6.54693	1	K.AFLEVNEEGSEAAASTAVVIAGR.S
19	1	sp|P01008|ANT3_HUMAN	52602.4	0.625	SERPINC1	Antithrombin-III (short name: ATIII)	1668	48	0.68	129	18334	2+	1864.9	0.014	7.5071	1	K.EQLQDM"GLVDLFSPEK.S
19	1	sp|P01008|ANT3_HUMAN	52602.4	0.625	SERPINC1	Antithrombin-III (short name: ATIII)	1668	48	0.68	129	18446	3+	2291.15	0.022	9.60216	0.9994	K.AFLEVNEEGSEAAASTAVVIAGR.S
19	1	sp|P01008|ANT3_HUMAN	52602.4	0.625	SERPINC1	Antithrombin-III (short name: ATIII)	1668	48	0.68	129	18450	3+	1864.9	0.013	6.97088	0.8108	K.EQLQDM"GLVDLFSPEK.S
19	1	sp|P01008|ANT3_HUMAN	52602.4	0.625	SERPINC1	Antithrombin-III (short name: ATIII)	1668	48	0.68	129	18458	2+	2291.15	0.016	6.98339	1	K.AFLEVNEEGSEAAASTAVVIAGR.S
19	1	sp|P01008|ANT3_HUMAN	52602.4	0.625	SERPINC1	Antithrombin-III (short name: ATIII)	1668	48	0.68	129	18466	2+	1864.9	0.012	6.43466	1	K.EQLQDM"GLVDLFSPEK.S
19	1	sp|P01008|ANT3_HUMAN	52602.4	0.625	SERPINC1	Antithrombin-III (short name: ATIII)	1668	48	0.68	129	18570	2+	1389.76	0.017	12.2324	0.9997	R.EVPLNTIIFMGR.V
19	1	sp|P01008|ANT3_HUMAN	52602.4	0.625	SERPINC1	Antithrombin-III (short name: ATIII)	1668	48	0.68	129	18576	3+	2291.15	0.018	7.85631	0.9999	K.AFLEVNEEGSEAAASTAVVIAGR.S
19	1	sp|P01008|ANT3_HUMAN	52602.4	0.625	SERPINC1	Antithrombin-III (short name: ATIII)	1668	48	0.68	129	18587	2+	2291.15	0.016	6.98339	1	K.AFLEVNEEGSEAAASTAVVIAGR.S
19	1	sp|P01008|ANT3_HUMAN	52602.4	0.625	SERPINC1	Antithrombin-III (short name: ATIII)	1668	48	0.68	129	18599	2+	1864.9	0.013	6.97088	0.9999	K.EQLQDM"GLVDLFSPEK.S
19	1	sp|P01008|ANT3_HUMAN	52602.4	0.625	SERPINC1	Antithrombin-III (short name: ATIII)	1668	48	0.68	129	18661	2+	1371.75	0.009	6.56098	0.8716	R.E^VPLNTIIFMGR.V
19	1	sp|P01008|ANT3_HUMAN	52602.4	0.625	SERPINC1	Antithrombin-III (short name: ATIII)	1668	48	0.68	129	18697	2+	1389.76	0.01	7.19551	1	R.EVPLNTIIFMGR.V
19	1	sp|P01008|ANT3_HUMAN	52602.4	0.625	SERPINC1	Antithrombin-III (short name: ATIII)	1668	48	0.68	129	18710	3+	2291.15	0.017	7.41985	1	K.AFLEVNEEGSEAAASTAVVIAGR.S
19	1	sp|P01008|ANT3_HUMAN	52602.4	0.625	SERPINC1	Antithrombin-III (short name: ATIII)	1668	48	0.68	129	18719	2+	2291.15	0.016	6.98339	1	K.AFLEVNEEGSEAAASTAVVIAGR.S
19	1	sp|P01008|ANT3_HUMAN	52602.4	0.625	SERPINC1	Antithrombin-III (short name: ATIII)	1668	48	0.68	129	18731	2+	1864.9	0.013	6.97088	0.9999	K.EQLQDM"GLVDLFSPEK.S
19	1	sp|P01008|ANT3_HUMAN	52602.4	0.625	SERPINC1	Antithrombin-III (short name: ATIII)	1668	48	0.68	129	18829	2+	1389.76	0.009	6.47596	1	R.EVPLNTIIFMGR.V
19	1	sp|P01008|ANT3_HUMAN	52602.4	0.625	SERPINC1	Antithrombin-III (short name: ATIII)	1668	48	0.68	129	18842	3+	2291.15	0.015	6.54693	1	K.AFLEVNEEGSEAAASTAVVIAGR.S
19	1	sp|P01008|ANT3_HUMAN	52602.4	0.625	SERPINC1	Antithrombin-III (short name: ATIII)	1668	48	0.68	129	18851	2+	2291.15	0.014	6.11047	1	K.AFLEVNEEGSEAAASTAVVIAGR.S
19	1	sp|P01008|ANT3_HUMAN	52602.4	0.625	SERPINC1	Antithrombin-III (short name: ATIII)	1668	48	0.68	129	18862	2+	1864.9	0.013	6.97088	0.9999	K.EQLQDM"GLVDLFSPEK.S
19	1	sp|P01008|ANT3_HUMAN	52602.4	0.625	SERPINC1	Antithrombin-III (short name: ATIII)	1668	48	0.68	129	18961	2+	1389.76	0.009	6.47596	1	R.EVPLNTIIFMGR.V
19	1	sp|P01008|ANT3_HUMAN	52602.4	0.625	SERPINC1	Antithrombin-III (short name: ATIII)	1668	48	0.68	129	18973	3+	2291.15	0.011	4.80108	0.9976	K.AFLEVNEEGSEAAASTAVVIAGR.S
19	1	sp|P01008|ANT3_HUMAN	52602.4	0.625	SERPINC1	Antithrombin-III (short name: ATIII)	1668	48	0.68	129	18994	2+	2291.15	0.012	5.23754	0.9999	K.AFLEVNEEGSEAAASTAVVIAGR.S
19	1	sp|P01008|ANT3_HUMAN	52602.4	0.625	SERPINC1	Antithrombin-III (short name: ATIII)	1668	48	0.68	129	18996	2+	1864.9	0.012	6.43466	0.9999	K.EQLQDM"GLVDLFSPEK.S
19	1	sp|P01008|ANT3_HUMAN	52602.4	0.625	SERPINC1	Antithrombin-III (short name: ATIII)	1668	48	0.68	129	19096	2+	1389.76	0.009	6.47596	0.9998	R.EVPLNTIIFMGR.V
19	1	sp|P01008|ANT3_HUMAN	52602.4	0.625	SERPINC1	Antithrombin-III (short name: ATIII)	1668	48	0.68	129	19106	3+	2291.15	0.015	6.54693	1	K.AFLEVNEEGSEAAASTAVVIAGR.S
19	1	sp|P01008|ANT3_HUMAN	52602.4	0.625	SERPINC1	Antithrombin-III (short name: ATIII)	1668	48	0.68	129	19127	2+	2291.15	0.011	4.80108	1	K.AFLEVNEEGSEAAASTAVVIAGR.S
19	1	sp|P01008|ANT3_HUMAN	52602.4	0.625	SERPINC1	Antithrombin-III (short name: ATIII)	1668	48	0.68	129	19128	2+	1864.9	0.012	6.43466	0.9762	K.EQLQDM"GLVDLFSPEK.S
19	1	sp|P01008|ANT3_HUMAN	52602.4	0.625	SERPINC1	Antithrombin-III (short name: ATIII)	1668	48	0.68	129	19228	2+	1389.76	0.009	6.47596	0.9999	R.EVPLNTIIFMGR.V
19	1	sp|P01008|ANT3_HUMAN	52602.4	0.625	SERPINC1	Antithrombin-III (short name: ATIII)	1668	48	0.68	129	19258	2+	2291.15	0.014	6.11047	1	K.AFLEVNEEGSEAAASTAVVIAGR.S
19	1	sp|P01008|ANT3_HUMAN	52602.4	0.625	SERPINC1	Antithrombin-III (short name: ATIII)	1668	48	0.68	129	19281	2+	1864.9	1.033	17.6953	0.904	K.EQLQDM"GLVDLFSPEK.S
19	1	sp|P01008|ANT3_HUMAN	52602.4	0.625	SERPINC1	Antithrombin-III (short name: ATIII)	1668	48	0.68	129	19360	2+	1848.9	0.01	5.40861	0.9999	K.EQLQDMGLVDLFSPEK.S
19	1	sp|P01008|ANT3_HUMAN	52602.4	0.625	SERPINC1	Antithrombin-III (short name: ATIII)	1668	48	0.68	129	19392	2+	2291.15	0.016	6.98339	1	K.AFLEVNEEGSEAAASTAVVIAGR.S
19	1	sp|P01008|ANT3_HUMAN	52602.4	0.625	SERPINC1	Antithrombin-III (short name: ATIII)	1668	48	0.68	129	19418	2+	1864.9	0.014	7.5071	0.7103	K.EQLQDM"GLVDLFSPEK.S
19	1	sp|P01008|ANT3_HUMAN	52602.4	0.625	SERPINC1	Antithrombin-III (short name: ATIII)	1668	48	0.68	129	19503	3+	2291.15	1.024	10.4751	1	K.AFLEVNEEGSEAAASTAVVIAGR.S
19	1	sp|P01008|ANT3_HUMAN	52602.4	0.625	SERPINC1	Antithrombin-III (short name: ATIII)	1668	48	0.68	129	19549	2+	1864.9	0.01	5.36222	0.9873	K.EQLQDM"GLVDLFSPEK.S
19	1	sp|P01008|ANT3_HUMAN	52602.4	0.625	SERPINC1	Antithrombin-III (short name: ATIII)	1668	48	0.68	129	19575	2+	1389.76	0.006	4.3173	0.6323	R.EVPLNTIIFMGR.V
19	1	sp|P01008|ANT3_HUMAN	52602.4	0.625	SERPINC1	Antithrombin-III (short name: ATIII)	1668	48	0.68	129	19580	2+	2291.15	0.012	5.23754	1	K.AFLEVNEEGSEAAASTAVVIAGR.S
19	1	sp|P01008|ANT3_HUMAN	52602.4	0.625	SERPINC1	Antithrombin-III (short name: ATIII)	1668	48	0.68	129	19635	3+	2291.15	1.024	10.4751	0.9999	K.AFLEVNEEGSEAAASTAVVIAGR.S
19	1	sp|P01008|ANT3_HUMAN	52602.4	0.625	SERPINC1	Antithrombin-III (short name: ATIII)	1668	48	0.68	129	19693	2+	1864.9	0.013	6.97088	0.8722	K.EQLQDM"GLVDLFSPEK.S
19	1	sp|P01008|ANT3_HUMAN	52602.4	0.625	SERPINC1	Antithrombin-III (short name: ATIII)	1668	48	0.68	129	19710	2+	2291.15	0.016	6.98339	1	K.AFLEVNEEGSEAAASTAVVIAGR.S
19	1	sp|P01008|ANT3_HUMAN	52602.4	0.625	SERPINC1	Antithrombin-III (short name: ATIII)	1668	48	0.68	129	19768	3+	2291.15	0.022	9.60216	0.9999	K.AFLEVNEEGSEAAASTAVVIAGR.S
19	1	sp|P01008|ANT3_HUMAN	52602.4	0.625	SERPINC1	Antithrombin-III (short name: ATIII)	1668	48	0.68	129	19841	2+	2291.15	1.022	9.60216	0.9996	K.AFLEVNEEGSEAAASTAVVIAGR.S
19	1	sp|P01008|ANT3_HUMAN	52602.4	0.625	SERPINC1	Antithrombin-III (short name: ATIII)	1668	48	0.68	129	19858	2+	1864.9	0.011	5.89844	0.7028	K.EQLQDM"GLVDLFSPEK.S
19	1	sp|P01008|ANT3_HUMAN	52602.4	0.625	SERPINC1	Antithrombin-III (short name: ATIII)	1668	48	0.68	129	19975	2+	2291.15	1.022	9.60216	1	K.AFLEVNEEGSEAAASTAVVIAGR.S
19	1	sp|P01008|ANT3_HUMAN	52602.4	0.625	SERPINC1	Antithrombin-III (short name: ATIII)	1668	48	0.68	129	20106	2+	2291.15	0.015	6.54693	1	K.AFLEVNEEGSEAAASTAVVIAGR.S
19	1	sp|P01008|ANT3_HUMAN	52602.4	0.625	SERPINC1	Antithrombin-III (short name: ATIII)	1668	48	0.68	129	20237	2+	2291.15	0.015	6.54693	1	K.AFLEVNEEGSEAAASTAVVIAGR.S
19	1	sp|P01008|ANT3_HUMAN	52602.4	0.625	SERPINC1	Antithrombin-III (short name: ATIII)	1668	48	0.68	129	20248	2+	1848.9	0.014	7.57205	1	K.EQLQDMGLVDLFSPEK.S
19	1	sp|P01008|ANT3_HUMAN	52602.4	0.625	SERPINC1	Antithrombin-III (short name: ATIII)	1668	48	0.68	129	20303	3+	1848.9	0.011	5.94947	1	K.EQLQDMGLVDLFSPEK.S
19	1	sp|P01008|ANT3_HUMAN	52602.4	0.625	SERPINC1	Antithrombin-III (short name: ATIII)	1668	48	0.68	129	20371	2+	2291.15	0.017	7.41985	1	K.AFLEVNEEGSEAAASTAVVIAGR.S
19	1	sp|P01008|ANT3_HUMAN	52602.4	0.625	SERPINC1	Antithrombin-III (short name: ATIII)	1668	48	0.68	129	20373	3+	2291.15	1.024	10.4751	0.9716	K.AFLEVNEEGSEAAASTAVVIAGR.S
19	1	sp|P01008|ANT3_HUMAN	52602.4	0.625	SERPINC1	Antithrombin-III (short name: ATIII)	1668	48	0.68	129	20380	2+	1848.9	0.013	7.03119	1	K.EQLQDMGLVDLFSPEK.S
19	1	sp|P01008|ANT3_HUMAN	52602.4	0.625	SERPINC1	Antithrombin-III (short name: ATIII)	1668	48	0.68	129	20437	3+	1848.9	0.012	6.49033	1	K.EQLQDMGLVDLFSPEK.S
19	1	sp|P01008|ANT3_HUMAN	52602.4	0.625	SERPINC1	Antithrombin-III (short name: ATIII)	1668	48	0.68	129	20501	2+	2291.15	0.017	7.41985	1	K.AFLEVNEEGSEAAASTAVVIAGR.S
19	1	sp|P01008|ANT3_HUMAN	52602.4	0.625	SERPINC1	Antithrombin-III (short name: ATIII)	1668	48	0.68	129	20503	3+	2291.15	0.018	7.85631	0.9977	K.AFLEVNEEGSEAAASTAVVIAGR.S
19	1	sp|P01008|ANT3_HUMAN	52602.4	0.625	SERPINC1	Antithrombin-III (short name: ATIII)	1668	48	0.68	129	20624	2+	2291.15	0.018	7.85631	1	K.AFLEVNEEGSEAAASTAVVIAGR.S
19	1	sp|P01008|ANT3_HUMAN	52602.4	0.625	SERPINC1	Antithrombin-III (short name: ATIII)	1668	48	0.68	129	20625	3+	2291.15	0.021	9.1657	1	K.AFLEVNEEGSEAAASTAVVIAGR.S
19	1	sp|P01008|ANT3_HUMAN	52602.4	0.625	SERPINC1	Antithrombin-III (short name: ATIII)	1668	48	0.68	129	20757	2+	2291.15	0.014	6.11047	1	K.AFLEVNEEGSEAAASTAVVIAGR.S
19	1	sp|P01008|ANT3_HUMAN	52602.4	0.625	SERPINC1	Antithrombin-III (short name: ATIII)	1668	48	0.68	129	20760	3+	2291.15	0.018	7.85631	0.9999	K.AFLEVNEEGSEAAASTAVVIAGR.S
19	1	sp|P01008|ANT3_HUMAN	52602.4	0.625	SERPINC1	Antithrombin-III (short name: ATIII)	1668	48	0.68	129	20772	2+	3080.7	1.033	10.7119	0.6716	R.VAEGTQVLELPFKGDDITMVLILPKPEK.S
19	1	sp|P01008|ANT3_HUMAN	52602.4	0.625	SERPINC1	Antithrombin-III (short name: ATIII)	1668	48	0.68	129	20888	2+	2291.15	0.014	6.11047	1	K.AFLEVNEEGSEAAASTAVVIAGR.S
19	1	sp|P01008|ANT3_HUMAN	52602.4	0.625	SERPINC1	Antithrombin-III (short name: ATIII)	1668	48	0.68	129	21023	2+	2291.15	0.015	6.54693	1	K.AFLEVNEEGSEAAASTAVVIAGR.S
19	1	sp|P01008|ANT3_HUMAN	52602.4	0.625	SERPINC1	Antithrombin-III (short name: ATIII)	1668	48	0.68	129	21026	3+	2291.15	0.017	7.41985	0.9985	K.AFLEVNEEGSEAAASTAVVIAGR.S
19	1	sp|P01008|ANT3_HUMAN	52602.4	0.625	SERPINC1	Antithrombin-III (short name: ATIII)	1668	48	0.68	129	21152	2+	2291.15	0.014	6.11047	1	K.AFLEVNEEGSEAAASTAVVIAGR.S
19	1	sp|P01008|ANT3_HUMAN	52602.4	0.625	SERPINC1	Antithrombin-III (short name: ATIII)	1668	48	0.68	129	21154	3+	2291.15	1.024	10.4751	0.9039	K.AFLEVNEEGSEAAASTAVVIAGR.S
19	1	sp|P01008|ANT3_HUMAN	52602.4	0.625	SERPINC1	Antithrombin-III (short name: ATIII)	1668	48	0.68	129	21284	2+	2291.15	0.012	5.23754	0.9997	K.AFLEVNEEGSEAAASTAVVIAGR.S
19	1	sp|P01008|ANT3_HUMAN	52602.4	0.625	SERPINC1	Antithrombin-III (short name: ATIII)	1668	48	0.68	129	21307	3+	2291.15	0.014	6.11047	0.9999	K.AFLEVNEEGSEAAASTAVVIAGR.S
19	1	sp|P01008|ANT3_HUMAN	52602.4	0.625	SERPINC1	Antithrombin-III (short name: ATIII)	1668	48	0.68	129	21415	2+	2291.15	0.012	5.23754	1	K.AFLEVNEEGSEAAASTAVVIAGR.S
19	1	sp|P01008|ANT3_HUMAN	52602.4	0.625	SERPINC1	Antithrombin-III (short name: ATIII)	1668	48	0.68	129	21442	3+	2291.15	0.018	7.85631	1	K.AFLEVNEEGSEAAASTAVVIAGR.S
19	1	sp|P01008|ANT3_HUMAN	52602.4	0.625	SERPINC1	Antithrombin-III (short name: ATIII)	1668	48	0.68	129	21538	2+	2291.15	0.014	6.11047	0.9996	K.AFLEVNEEGSEAAASTAVVIAGR.S
19	1	sp|P01008|ANT3_HUMAN	52602.4	0.625	SERPINC1	Antithrombin-III (short name: ATIII)	1668	48	0.68	129	21575	3+	2291.15	0.018	7.85631	0.984	K.AFLEVNEEGSEAAASTAVVIAGR.S
19	1	sp|P01008|ANT3_HUMAN	52602.4	0.625	SERPINC1	Antithrombin-III (short name: ATIII)	1668	48	0.68	129	21660	2+	2291.15	0.016	6.98339	1	K.AFLEVNEEGSEAAASTAVVIAGR.S
19	1	sp|P01008|ANT3_HUMAN	52602.4	0.625	SERPINC1	Antithrombin-III (short name: ATIII)	1668	48	0.68	129	21704	3+	2291.15	0.021	9.1657	1	K.AFLEVNEEGSEAAASTAVVIAGR.S
19	1	sp|P01008|ANT3_HUMAN	52602.4	0.625	SERPINC1	Antithrombin-III (short name: ATIII)	1668	48	0.68	129	21790	2+	2291.15	0.015	6.54693	0.9999	K.AFLEVNEEGSEAAASTAVVIAGR.S
19	1	sp|P01008|ANT3_HUMAN	52602.4	0.625	SERPINC1	Antithrombin-III (short name: ATIII)	1668	48	0.68	129	21932	2+	2291.15	0.019	8.29278	0.9652	K.AFLEVNEEGSEAAASTAVVIAGR.S
19	1	sp|P01008|ANT3_HUMAN	52602.4	0.625	SERPINC1	Antithrombin-III (short name: ATIII)	1668	48	0.68	129	22052	2+	2291.15	0.016	6.98339	1	K.AFLEVNEEGSEAAASTAVVIAGR.S
19	1	sp|P01008|ANT3_HUMAN	52602.4	0.625	SERPINC1	Antithrombin-III (short name: ATIII)	1668	48	0.68	129	22053	2+	2315.12	0.016	6.91108	0.9999	K.NDNDNIFLSPLSISTAFAM"TK.L
19	1	sp|P01008|ANT3_HUMAN	52602.4	0.625	SERPINC1	Antithrombin-III (short name: ATIII)	1668	48	0.68	129	22056	3+	2315.12	0.019	8.20691	0.9203	K.NDNDNIFLSPLSISTAFAM"TK.L
19	1	sp|P01008|ANT3_HUMAN	52602.4	0.625	SERPINC1	Antithrombin-III (short name: ATIII)	1668	48	0.68	129	22087	3+	2291.15	0.016	6.98339	1	K.AFLEVNEEGSEAAASTAVVIAGR.S
19	1	sp|P01008|ANT3_HUMAN	52602.4	0.625	SERPINC1	Antithrombin-III (short name: ATIII)	1668	48	0.68	129	22159	2+	1371.75	0.009	6.56098	0.9977	R.E^VPLNTIIFMGR.V
19	1	sp|P01008|ANT3_HUMAN	52602.4	0.625	SERPINC1	Antithrombin-III (short name: ATIII)	1668	48	0.68	129	22176	2+	2315.12	0.015	6.47914	1	K.NDNDNIFLSPLSISTAFAM"TK.L
19	1	sp|P01008|ANT3_HUMAN	52602.4	0.625	SERPINC1	Antithrombin-III (short name: ATIII)	1668	48	0.68	129	22178	2+	2291.15	0.018	7.85631	1	K.AFLEVNEEGSEAAASTAVVIAGR.S
19	1	sp|P01008|ANT3_HUMAN	52602.4	0.625	SERPINC1	Antithrombin-III (short name: ATIII)	1668	48	0.68	129	22220	3+	2291.15	0.016	6.98339	0.9984	K.AFLEVNEEGSEAAASTAVVIAGR.S
19	1	sp|P01008|ANT3_HUMAN	52602.4	0.625	SERPINC1	Antithrombin-III (short name: ATIII)	1668	48	0.68	129	22305	2+	2291.15	0.021	9.1657	1	K.AFLEVNEEGSEAAASTAVVIAGR.S
19	1	sp|P01008|ANT3_HUMAN	52602.4	0.625	SERPINC1	Antithrombin-III (short name: ATIII)	1668	48	0.68	129	22309	2+	2315.12	0.016	6.91108	0.9307	K.NDNDNIFLSPLSISTAFAM"TK.L
19	1	sp|P01008|ANT3_HUMAN	52602.4	0.625	SERPINC1	Antithrombin-III (short name: ATIII)	1668	48	0.68	129	22352	3+	2291.15	0.015	6.54693	1	K.AFLEVNEEGSEAAASTAVVIAGR.S
19	1	sp|P01008|ANT3_HUMAN	52602.4	0.625	SERPINC1	Antithrombin-III (short name: ATIII)	1668	48	0.68	129	22438	2+	2291.15	0.018	7.85631	1	K.AFLEVNEEGSEAAASTAVVIAGR.S
19	1	sp|P01008|ANT3_HUMAN	52602.4	0.625	SERPINC1	Antithrombin-III (short name: ATIII)	1668	48	0.68	129	22488	3+	2291.15	0.014	6.11047	0.993	K.AFLEVNEEGSEAAASTAVVIAGR.S
19	1	sp|P01008|ANT3_HUMAN	52602.4	0.625	SERPINC1	Antithrombin-III (short name: ATIII)	1668	48	0.68	129	22570	2+	2291.15	0.016	6.98339	0.9985	K.AFLEVNEEGSEAAASTAVVIAGR.S
19	1	sp|P01008|ANT3_HUMAN	52602.4	0.625	SERPINC1	Antithrombin-III (short name: ATIII)	1668	48	0.68	129	22618	3+	2291.15	0.014	6.11047	0.9932	K.AFLEVNEEGSEAAASTAVVIAGR.S
19	1	sp|P01008|ANT3_HUMAN	52602.4	0.625	SERPINC1	Antithrombin-III (short name: ATIII)	1668	48	0.68	129	22751	3+	2291.15	0.016	6.98339	0.6429	K.AFLEVNEEGSEAAASTAVVIAGR.S
19	1	sp|P01008|ANT3_HUMAN	52602.4	0.625	SERPINC1	Antithrombin-III (short name: ATIII)	1668	48	0.68	129	22801	2+	2291.15	0.01	4.36462	1	K.AFLEVNEEGSEAAASTAVVIAGR.S
19	1	sp|P01008|ANT3_HUMAN	52602.4	0.625	SERPINC1	Antithrombin-III (short name: ATIII)	1668	48	0.68	129	22883	3+	2291.15	0.017	7.41985	0.9932	K.AFLEVNEEGSEAAASTAVVIAGR.S
19	1	sp|P01008|ANT3_HUMAN	52602.4	0.625	SERPINC1	Antithrombin-III (short name: ATIII)	1668	48	0.68	129	22933	2+	2291.15	0.013	5.674	1	K.AFLEVNEEGSEAAASTAVVIAGR.S
19	1	sp|P01008|ANT3_HUMAN	52602.4	0.625	SERPINC1	Antithrombin-III (short name: ATIII)	1668	48	0.68	129	23016	3+	2291.15	0.017	7.41985	0.9972	K.AFLEVNEEGSEAAASTAVVIAGR.S
19	1	sp|P01008|ANT3_HUMAN	52602.4	0.625	SERPINC1	Antithrombin-III (short name: ATIII)	1668	48	0.68	129	23066	2+	2291.15	0.015	6.54693	1	K.AFLEVNEEGSEAAASTAVVIAGR.S
19	1	sp|P01008|ANT3_HUMAN	52602.4	0.625	SERPINC1	Antithrombin-III (short name: ATIII)	1668	48	0.68	129	23100	2+	2299.13	0.014	6.08927	0.9771	K.NDNDNIFLSPLSISTAFAMTK.L
19	1	sp|P01008|ANT3_HUMAN	52602.4	0.625	SERPINC1	Antithrombin-III (short name: ATIII)	1668	48	0.68	129	23147	3+	2291.15	0.02	8.72924	0.9987	K.AFLEVNEEGSEAAASTAVVIAGR.S
19	1	sp|P01008|ANT3_HUMAN	52602.4	0.625	SERPINC1	Antithrombin-III (short name: ATIII)	1668	48	0.68	129	23198	2+	2291.15	0.02	8.72924	1	K.AFLEVNEEGSEAAASTAVVIAGR.S
19	1	sp|P01008|ANT3_HUMAN	52602.4	0.625	SERPINC1	Antithrombin-III (short name: ATIII)	1668	48	0.68	129	23229	2+	2299.13	0.018	7.82906	1	K.NDNDNIFLSPLSISTAFAMTK.L
19	1	sp|P01008|ANT3_HUMAN	52602.4	0.625	SERPINC1	Antithrombin-III (short name: ATIII)	1668	48	0.68	129	23230	3+	2299.13	0.017	7.39411	1	K.NDNDNIFLSPLSISTAFAMTK.L
19	1	sp|P01008|ANT3_HUMAN	52602.4	0.625	SERPINC1	Antithrombin-III (short name: ATIII)	1668	48	0.68	129	23275	3+	2291.15	0.021	9.1657	0.9988	K.AFLEVNEEGSEAAASTAVVIAGR.S
19	1	sp|P01008|ANT3_HUMAN	52602.4	0.625	SERPINC1	Antithrombin-III (short name: ATIII)	1668	48	0.68	129	23328	2+	2291.15	0.013	5.674	1	K.AFLEVNEEGSEAAASTAVVIAGR.S
19	1	sp|P01008|ANT3_HUMAN	52602.4	0.625	SERPINC1	Antithrombin-III (short name: ATIII)	1668	48	0.68	129	23367	2+	2299.13	0.014	6.08927	0.9991	K.NDNDNIFLSPLSISTAFAMTK.L
19	1	sp|P01008|ANT3_HUMAN	52602.4	0.625	SERPINC1	Antithrombin-III (short name: ATIII)	1668	48	0.68	129	23376	3+	2299.13	0.022	9.56885	0.9975	K.NDNDNIFLSPLSISTAFAMTK.L
19	1	sp|P01008|ANT3_HUMAN	52602.4	0.625	SERPINC1	Antithrombin-III (short name: ATIII)	1668	48	0.68	129	23418	3+	2291.15	0.015	6.54693	0.628	K.AFLEVNEEGSEAAASTAVVIAGR.S
19	1	sp|P01008|ANT3_HUMAN	52602.4	0.625	SERPINC1	Antithrombin-III (short name: ATIII)	1668	48	0.68	129	23449	2+	2291.15	0.017	7.41985	1	K.AFLEVNEEGSEAAASTAVVIAGR.S
19	1	sp|P01008|ANT3_HUMAN	52602.4	0.625	SERPINC1	Antithrombin-III (short name: ATIII)	1668	48	0.68	129	23488	2+	2299.13	0.005	2.17474	0.9985	K.NDNDNIFLSPLSISTAFAMTK.L
19	1	sp|P01008|ANT3_HUMAN	52602.4	0.625	SERPINC1	Antithrombin-III (short name: ATIII)	1668	48	0.68	129	23585	2+	2291.15	0.019	8.29278	1	K.AFLEVNEEGSEAAASTAVVIAGR.S
19	1	sp|P01008|ANT3_HUMAN	52602.4	0.625	SERPINC1	Antithrombin-III (short name: ATIII)	1668	48	0.68	129	23681	3+	2291.15	0.013	5.674	0.9983	K.AFLEVNEEGSEAAASTAVVIAGR.S
19	1	sp|P01008|ANT3_HUMAN	52602.4	0.625	SERPINC1	Antithrombin-III (short name: ATIII)	1668	48	0.68	129	23714	2+	2291.15	0.014	6.11047	1	K.AFLEVNEEGSEAAASTAVVIAGR.S
19	1	sp|P01008|ANT3_HUMAN	52602.4	0.625	SERPINC1	Antithrombin-III (short name: ATIII)	1668	48	0.68	129	23802	3+	2291.15	1.024	10.4751	0.8913	K.AFLEVNEEGSEAAASTAVVIAGR.S
19	1	sp|P01008|ANT3_HUMAN	52602.4	0.625	SERPINC1	Antithrombin-III (short name: ATIII)	1668	48	0.68	129	23836	2+	2291.15	0.016	6.98339	0.9997	K.AFLEVNEEGSEAAASTAVVIAGR.S
19	1	sp|P01008|ANT3_HUMAN	52602.4	0.625	SERPINC1	Antithrombin-III (short name: ATIII)	1668	48	0.68	129	23967	2+	2291.15	0.015	6.54693	1	K.AFLEVNEEGSEAAASTAVVIAGR.S
19	1	sp|P01008|ANT3_HUMAN	52602.4	0.625	SERPINC1	Antithrombin-III (short name: ATIII)	1668	48	0.68	129	24090	3+	2291.15	0.011	4.80108	0.9747	K.AFLEVNEEGSEAAASTAVVIAGR.S
19	1	sp|P01008|ANT3_HUMAN	52602.4	0.625	SERPINC1	Antithrombin-III (short name: ATIII)	1668	48	0.68	129	24098	2+	2291.15	0.016	6.98339	1	K.AFLEVNEEGSEAAASTAVVIAGR.S
19	1	sp|P01008|ANT3_HUMAN	52602.4	0.625	SERPINC1	Antithrombin-III (short name: ATIII)	1668	48	0.68	129	24223	3+	2291.15	1.024	10.4751	0.9872	K.AFLEVNEEGSEAAASTAVVIAGR.S
19	1	sp|P01008|ANT3_HUMAN	52602.4	0.625	SERPINC1	Antithrombin-III (short name: ATIII)	1668	48	0.68	129	24236	2+	2291.15	0.013	5.674	1	K.AFLEVNEEGSEAAASTAVVIAGR.S
19	1	sp|P01008|ANT3_HUMAN	52602.4	0.625	SERPINC1	Antithrombin-III (short name: ATIII)	1668	48	0.68	129	24364	2+	2291.15	0.014	6.11047	1	K.AFLEVNEEGSEAAASTAVVIAGR.S
19	1	sp|P01008|ANT3_HUMAN	52602.4	0.625	SERPINC1	Antithrombin-III (short name: ATIII)	1668	48	0.68	129	24420	3+	2291.15	0.02	8.72924	0.6599	K.AFLEVNEEGSEAAASTAVVIAGR.S
19	1	sp|P01008|ANT3_HUMAN	52602.4	0.625	SERPINC1	Antithrombin-III (short name: ATIII)	1668	48	0.68	129	24495	2+	2291.15	0.015	6.54693	1	K.AFLEVNEEGSEAAASTAVVIAGR.S
19	1	sp|P01008|ANT3_HUMAN	52602.4	0.625	SERPINC1	Antithrombin-III (short name: ATIII)	1668	48	0.68	129	24552	3+	2291.15	0.023	10.0386	0.9775	K.AFLEVNEEGSEAAASTAVVIAGR.S
19	1	sp|P01008|ANT3_HUMAN	52602.4	0.625	SERPINC1	Antithrombin-III (short name: ATIII)	1668	48	0.68	129	24625	2+	2291.15	0.017	7.41985	0.9374	K.AFLEVNEEGSEAAASTAVVIAGR.S
19	1	sp|P01008|ANT3_HUMAN	52602.4	0.625	SERPINC1	Antithrombin-III (short name: ATIII)	1668	48	0.68	129	24680	3+	2291.15	0.017	7.41985	0.985	K.AFLEVNEEGSEAAASTAVVIAGR.S
19	1	sp|P01008|ANT3_HUMAN	52602.4	0.625	SERPINC1	Antithrombin-III (short name: ATIII)	1668	48	0.68	129	24755	2+	2291.15	0.016	6.98339	0.9979	K.AFLEVNEEGSEAAASTAVVIAGR.S
19	1	sp|P01008|ANT3_HUMAN	52602.4	0.625	SERPINC1	Antithrombin-III (short name: ATIII)	1668	48	0.68	129	24887	2+	2291.15	0.018	7.85631	0.9999	K.AFLEVNEEGSEAAASTAVVIAGR.S
19	1	sp|P01008|ANT3_HUMAN	52602.4	0.625	SERPINC1	Antithrombin-III (short name: ATIII)	1668	48	0.68	129	24943	3+	2291.15	0.019	8.29278	0.9998	K.AFLEVNEEGSEAAASTAVVIAGR.S
19	1	sp|P01008|ANT3_HUMAN	52602.4	0.625	SERPINC1	Antithrombin-III (short name: ATIII)	1668	48	0.68	129	25018	2+	2291.15	0.015	6.54693	1	K.AFLEVNEEGSEAAASTAVVIAGR.S
19	1	sp|P01008|ANT3_HUMAN	52602.4	0.625	SERPINC1	Antithrombin-III (short name: ATIII)	1668	48	0.68	129	25078	3+	3098.49	0.03	9.68214	0.8344	K.ELTPEVLQEWLDELEEM"MLVVHM"PR.F
19	1	sp|P01008|ANT3_HUMAN	52602.4	0.625	SERPINC1	Antithrombin-III (short name: ATIII)	1668	48	0.68	129	25085	3+	3082.49	0.019	6.16384	0.7882	K.ELTPEVLQEWLDELEEM"MLVVHMPR.F
19	1	sp|P01008|ANT3_HUMAN	52602.4	0.625	SERPINC1	Antithrombin-III (short name: ATIII)	1668	48	0.68	129	25108	2+	3066.5	1.015	4.89157	0.9939	K.ELTPEVLQEWLDELEEMMLVVHMPR.F
19	1	sp|P01008|ANT3_HUMAN	52602.4	0.625	SERPINC1	Antithrombin-III (short name: ATIII)	1668	48	0.68	129	25115	2+	2804.57	1.002	0.713122	0.9986	R.ITDVIPSEAINELTVLVLVNTIYFK.G
19	1	sp|P01008|ANT3_HUMAN	52602.4	0.625	SERPINC1	Antithrombin-III (short name: ATIII)	1668	48	0.68	129	25140	2+	3048.49	1.025	8.20079	0.9998	K.E^LTPEVLQEWLDELEEMMLVVHMPR.F
19	1	sp|P01008|ANT3_HUMAN	52602.4	0.625	SERPINC1	Antithrombin-III (short name: ATIII)	1668	48	0.68	129	25151	3+	2804.57	0.02	7.13122	1	R.ITDVIPSEAINELTVLVLVNTIYFK.G
19	1	sp|P01008|ANT3_HUMAN	52602.4	0.625	SERPINC1	Antithrombin-III (short name: ATIII)	1668	48	0.68	129	25216	2+	2291.15	0.016	6.98339	1	K.AFLEVNEEGSEAAASTAVVIAGR.S
19	1	sp|P01008|ANT3_HUMAN	52602.4	0.625	SERPINC1	Antithrombin-III (short name: ATIII)	1668	48	0.68	129	25238	2+	2804.57	0.017	6.06154	0.9997	R.ITDVIPSEAINELTVLVLVNTIYFK.G
19	1	sp|P01008|ANT3_HUMAN	52602.4	0.625	SERPINC1	Antithrombin-III (short name: ATIII)	1668	48	0.68	129	27042	3+	2291.15	0.021	9.1657	0.8578	K.AFLEVNEEGSEAAASTAVVIAGR.S
19	1	sp|P01008|ANT3_HUMAN	52602.4	0.625	SERPINC1	Antithrombin-III (short name: ATIII)	1668	48	0.68	129	27052	2+	2291.15	0.016	6.98339	1	K.AFLEVNEEGSEAAASTAVVIAGR.S
19	1	sp|P01008|ANT3_HUMAN	52602.4	0.625	SERPINC1	Antithrombin-III (short name: ATIII)	1668	48	0.68	129	27183	2+	2291.15	0.014	6.11047	0.9999	K.AFLEVNEEGSEAAASTAVVIAGR.S
19	1	sp|P01008|ANT3_HUMAN	52602.4	0.625	SERPINC1	Antithrombin-III (short name: ATIII)	1668	48	0.68	129	4589	2+	800.426	0.005	6.24667	0.6288	K.IPEATNR.R
19	1	sp|P01008|ANT3_HUMAN	52602.4	0.625	SERPINC1	Antithrombin-III (short name: ATIII)	1668	48	0.68	129	6122	3+	2002.97	0.02	9.98518	0.7395	K.KATEDEGSEQKIPEATNR.R
19	1	sp|P01008|ANT3_HUMAN	52602.4	0.625	SERPINC1	Antithrombin-III (short name: ATIII)	1668	48	0.68	129	6135	2+	1796.68	0.016	8.90533	0.9923	K.ADGESCSASM"M"YQEGK.F	140065	51633.1
19	1	sp|P01008|ANT3_HUMAN	52602.4	0.625	SERPINC1	Antithrombin-III (short name: ATIII)	1668	48	0.68	129	6741	2+	1874.87	0.013	6.9338	0.77	K.ATEDEGSEQKIPEATNR.R
19	1	sp|P01008|ANT3_HUMAN	52602.4	0.625	SERPINC1	Antithrombin-III (short name: ATIII)	1668	48	0.68	129	6744	2+	839.414	0.006	7.14784	0.9736	K.FDTISEK.T
19	1	sp|P01008|ANT3_HUMAN	52602.4	0.625	SERPINC1	Antithrombin-III (short name: ATIII)	1668	48	0.68	129	6844	3+	1874.87	0.013	6.9338	0.9837	K.ATEDEGSEQKIPEATNR.R
19	1	sp|P01008|ANT3_HUMAN	52602.4	0.625	SERPINC1	Antithrombin-III (short name: ATIII)	1668	48	0.68	129	7523	2+	1780.68	0.013	7.30057	1	K.ADGESCSASMM"YQEGK.F	715502	277250
19	1	sp|P01008|ANT3_HUMAN	52602.4	0.625	SERPINC1	Antithrombin-III (short name: ATIII)	1668	48	0.68	129	7537	2+	1783.7	0.012	6.72758	0.9988	K.ADGESC'SASMM"YQEGK.F	715502	277250
19	1	sp|P01008|ANT3_HUMAN	52602.4	0.625	SERPINC1	Antithrombin-III (short name: ATIII)	1668	48	0.68	129	8003	2+	1780.68	0.012	6.73899	1	K.ADGESCSASM"MYQEGK.F	810521	289312
19	1	sp|P01008|ANT3_HUMAN	52602.4	0.625	SERPINC1	Antithrombin-III (short name: ATIII)	1668	48	0.68	129	8065	2+	1783.7	-0.008	4.48506	1	K.ADGESC'SASM"MYQEGK.F	810521	289312
19	1	sp|P01008|ANT3_HUMAN	52602.4	0.625	SERPINC1	Antithrombin-III (short name: ATIII)	1668	48	0.68	129	8141	2+	917.52	0.006	6.53936	0.6162	R.RVWELSK.A
19	1	sp|P01008|ANT3_HUMAN	52602.4	0.625	SERPINC1	Antithrombin-III (short name: ATIII)	1668	48	0.68	129	8603	2+	1126.66	0.008	7.10065	0.9596	K.SKLPGIVAEGR.D
19	1	sp|P01008|ANT3_HUMAN	52602.4	0.625	SERPINC1	Antithrombin-III (short name: ATIII)	1668	48	0.68	129	8736	2+	1126.66	0.015	13.3137	0.9697	K.SKLPGIVAEGR.D
19	1	sp|P01008|ANT3_HUMAN	52602.4	0.625	SERPINC1	Antithrombin-III (short name: ATIII)	1668	48	0.68	129	9477	2+	911.531	0.007	7.67939	0.9994	K.LPGIVAEGR.D
19	1	sp|P01008|ANT3_HUMAN	52602.4	0.625	SERPINC1	Antithrombin-III (short name: ATIII)	1668	48	0.68	129	9540	2+	1767.71	0.006	3.39423	0.9976	K.ADGESC'SASMMYQEGK.F	3.97532e+06	5451806
19	1	sp|P01008|ANT3_HUMAN	52602.4	0.625	SERPINC1	Antithrombin-III (short name: ATIII)	1668	48	0.68	129	9562	2+	1764.69	1.026	14.7335	1	K.ADGESCSASMMYQEGK.F	3.99859e+06	5.47933e+06
19	1	sp|P01008|ANT3_HUMAN	52602.4	0.625	SERPINC1	Antithrombin-III (short name: ATIII)	1668	48	0.68	129	9598	3+	1767.71	0.009	5.09134	1	K.ADGESC'SASMMYQEGK.F	106353	154563
19	1	sp|P01008|ANT3_HUMAN	52602.4	0.625	SERPINC1	Antithrombin-III (short name: ATIII)	1668	48	0.68	129	9604	2+	911.531	0.006	6.58233	1	K.LPGIVAEGR.D
19	1	sp|P01008|ANT3_HUMAN	52602.4	0.625	SERPINC1	Antithrombin-III (short name: ATIII)	1668	48	0.68	129	9670	2+	1767.71	1.007	3.95993	1	K.ADGESC'SASMMYQEGK.F	4.01035e+06	5.4936e+06
19	1	sp|P01008|ANT3_HUMAN	52602.4	0.625	SERPINC1	Antithrombin-III (short name: ATIII)	1668	48	0.68	129	9696	2+	1764.69	1.026	14.7335	0.9995	K.ADGESCSASMMYQEGK.F	3.62365e+06	4.90657e+06
19	1	sp|P01008|ANT3_HUMAN	52602.4	0.625	SERPINC1	Antithrombin-III (short name: ATIII)	1668	48	0.68	129	9736	2+	911.531	0.007	7.67939	1	K.LPGIVAEGR.D
19	1	sp|P01008|ANT3_HUMAN	52602.4	0.625	SERPINC1	Antithrombin-III (short name: ATIII)	1668	48	0.68	129	9806	2+	1767.71	0.005	2.82852	1	K.ADGESC'SASMMYQEGK.F	265964	357410
19	1	sp|P01008|ANT3_HUMAN	52602.4	0.625	SERPINC1	Antithrombin-III (short name: ATIII)	1668	48	0.68	129	9868	2+	911.531	0.007	7.67939	1	K.LPGIVAEGR.D
19	1	sp|P01008|ANT3_HUMAN	52602.4	0.625	SERPINC1	Antithrombin-III (short name: ATIII)	1668	48	0.68	129	10000	2+	911.531	0.006	6.58233	1	K.LPGIVAEGR.D
19	1	sp|P01008|ANT3_HUMAN	52602.4	0.625	SERPINC1	Antithrombin-III (short name: ATIII)	1668	48	0.68	129	10136	2+	911.531	0.007	7.67939	0.9932	K.LPGIVAEGR.D
19	1	sp|P01008|ANT3_HUMAN	52602.4	0.625	SERPINC1	Antithrombin-III (short name: ATIII)	1668	48	0.68	129	10534	2+	1796.68	0.996	2.22633	0.8104	K.ADGESCSASM"M"YQEGK.F	777027	925292
19	1	sp|P01008|ANT3_HUMAN	52602.4	0.625	SERPINC1	Antithrombin-III (short name: ATIII)	1668	48	0.68	129	11069	2+	1309.61	0.053	40.4702	0.9998	R.DDLYVSDAFHK.A
19	1	sp|P01008|ANT3_HUMAN	52602.4	0.625	SERPINC1	Antithrombin-III (short name: ATIII)	1668	48	0.68	129	11862	2+	1309.61	0.009	6.8723	1	R.DDLYVSDAFHK.A
19	1	sp|P01008|ANT3_HUMAN	52602.4	0.625	SERPINC1	Antithrombin-III (short name: ATIII)	1668	48	0.68	129	11863	3+	1309.61	0.009	6.8723	0.9903	R.DDLYVSDAFHK.A
19	1	sp|P01008|ANT3_HUMAN	52602.4	0.625	SERPINC1	Antithrombin-III (short name: ATIII)	1668	48	0.68	129	11991	2+	1309.61	0.01	7.63588	1	R.DDLYVSDAFHK.A
19	1	sp|P01008|ANT3_HUMAN	52602.4	0.625	SERPINC1	Antithrombin-III (short name: ATIII)	1668	48	0.68	129	11992	3+	1309.61	0.009	6.8723	0.9992	R.DDLYVSDAFHK.A
19	1	sp|P01008|ANT3_HUMAN	52602.4	0.625	SERPINC1	Antithrombin-III (short name: ATIII)	1668	48	0.68	129	12124	2+	1309.61	0.009	6.8723	1	R.DDLYVSDAFHK.A
19	1	sp|P01008|ANT3_HUMAN	52602.4	0.625	SERPINC1	Antithrombin-III (short name: ATIII)	1668	48	0.68	129	12722	2+	1309.61	0.047	35.8887	0.829	R.DDLYVSDAFHK.A
19	1	sp|P01008|ANT3_HUMAN	52602.4	0.625	SERPINC1	Antithrombin-III (short name: ATIII)	1668	48	0.68	129	12853	2+	1309.61	0.054	41.2338	0.9574	R.DDLYVSDAFHK.A
19	1	sp|P01008|ANT3_HUMAN	52602.4	0.625	SERPINC1	Antithrombin-III (short name: ATIII)	1668	48	0.68	129	13221	2+	1528.74	0.014	9.15785	1	R.FATTFYQHLADSK.N
19	1	sp|P01008|ANT3_HUMAN	52602.4	0.625	SERPINC1	Antithrombin-III (short name: ATIII)	1668	48	0.68	129	13300	3+	1528.74	0.011	7.19545	0.6597	R.FATTFYQHLADSK.N
19	1	sp|P01008|ANT3_HUMAN	52602.4	0.625	SERPINC1	Antithrombin-III (short name: ATIII)	1668	48	0.68	129	13344	2+	1528.74	0.01	6.54132	1	R.FATTFYQHLADSK.N
19	1	sp|P01008|ANT3_HUMAN	52602.4	0.625	SERPINC1	Antithrombin-III (short name: ATIII)	1668	48	0.68	129	13432	3+	1528.74	0.009	5.88719	0.8975	R.FATTFYQHLADSK.N
19	1	sp|P01008|ANT3_HUMAN	52602.4	0.625	SERPINC1	Antithrombin-III (short name: ATIII)	1668	48	0.68	129	13477	2+	1528.74	0.009	5.88719	1	R.FATTFYQHLADSK.N
19	1	sp|P01008|ANT3_HUMAN	52602.4	0.625	SERPINC1	Antithrombin-III (short name: ATIII)	1668	48	0.68	129	14405	3+	1211.64	0.008	6.60261	0.6764	R.FRIEDGFSLK.E
19	1	sp|P01008|ANT3_HUMAN	52602.4	0.625	SERPINC1	Antithrombin-III (short name: ATIII)	1668	48	0.68	129	14903	3+	1684.92	0.011	6.5285	0.9999	K.GDDITM"VLILPKPEK.S
19	1	sp|P01008|ANT3_HUMAN	52602.4	0.625	SERPINC1	Antithrombin-III (short name: ATIII)	1668	48	0.68	129	14919	2+	1684.92	0.014	8.309	0.9974	K.GDDITM"VLILPKPEK.S
19	1	sp|P01008|ANT3_HUMAN	52602.4	0.625	SERPINC1	Antithrombin-III (short name: ATIII)	1668	48	0.68	129	14923	3+	1586.89	0.01	6.30163	0.9998	R.RVAEGTQVLELPFK.G
19	1	sp|P01008|ANT3_HUMAN	52602.4	0.625	SERPINC1	Antithrombin-III (short name: ATIII)	1668	48	0.68	129	15060	2+	1340.66	1.01	7.459	1	K.TSDQIHFFFAK.L
19	1	sp|P01008|ANT3_HUMAN	52602.4	0.625	SERPINC1	Antithrombin-III (short name: ATIII)	1668	48	0.68	129	15241	2+	1340.66	0.009	6.71309	0.7159	K.TSDQIHFFFAK.L
19	1	sp|P01008|ANT3_HUMAN	52602.4	0.625	SERPINC1	Antithrombin-III (short name: ATIII)	1668	48	0.68	129	15342	3+	1232.73	0.008	6.48968	0.9999	K.ANRPFLVFIR.E
19	1	sp|P01008|ANT3_HUMAN	52602.4	0.625	SERPINC1	Antithrombin-III (short name: ATIII)	1668	48	0.68	129	15358	2+	1232.73	0.007	5.67847	0.997	K.ANRPFLVFIR.E
19	1	sp|P01008|ANT3_HUMAN	52602.4	0.625	SERPINC1	Antithrombin-III (short name: ATIII)	1668	48	0.68	129	16490	2+	1430.79	0.011	7.68807	1	R.VAEGTQVLELPFK.G
19	1	sp|P01008|ANT3_HUMAN	52602.4	0.625	SERPINC1	Antithrombin-III (short name: ATIII)	1668	48	0.68	129	16622	2+	1430.79	0.01	6.98915	1	R.VAEGTQVLELPFK.G
19	1	sp|P01008|ANT3_HUMAN	52602.4	0.625	SERPINC1	Antithrombin-III (short name: ATIII)	1668	48	0.68	129	16666	2+	1668.92	0.01	5.99188	1	K.GDDITMVLILPKPEK.S
19	1	sp|P01008|ANT3_HUMAN	52602.4	0.625	SERPINC1	Antithrombin-III (short name: ATIII)	1668	48	0.68	129	16678	3+	1668.92	0.009	5.3927	0.9999	K.GDDITMVLILPKPEK.S
19	1	sp|P01008|ANT3_HUMAN	52602.4	0.625	SERPINC1	Antithrombin-III (short name: ATIII)	1668	48	0.68	129	16723	2+	1405.75	0.01	7.11364	0.9988	R.EVPLNTIIFM"GR.V
19	1	sp|P01008|ANT3_HUMAN	52602.4	0.625	SERPINC1	Antithrombin-III (short name: ATIII)	1668	48	0.68	129	16755	2+	1430.79	0.009	6.29024	1	R.VAEGTQVLELPFK.G
19	1	sp|P01008|ANT3_HUMAN	52602.4	0.625	SERPINC1	Antithrombin-III (short name: ATIII)	1668	48	0.68	129	16799	2+	1668.92	0.01	5.99188	1	K.GDDITMVLILPKPEK.S
19	1	sp|P01008|ANT3_HUMAN	52602.4	0.625	SERPINC1	Antithrombin-III (short name: ATIII)	1668	48	0.68	129	16811	3+	1668.92	0.01	5.99188	1	K.GDDITMVLILPKPEK.S
19	1	sp|P01008|ANT3_HUMAN	52602.4	0.625	SERPINC1	Antithrombin-III (short name: ATIII)	1668	48	0.68	129	16853	2+	1405.75	0.009	6.40227	1	R.EVPLNTIIFM"GR.V
19	1	sp|P01008|ANT3_HUMAN	52602.4	0.625	SERPINC1	Antithrombin-III (short name: ATIII)	1668	48	0.68	129	16905	2+	1430.79	0.01	6.98915	0.9999	R.VAEGTQVLELPFK.G
19	1	sp|P01008|ANT3_HUMAN	52602.4	0.625	SERPINC1	Antithrombin-III (short name: ATIII)	1668	48	0.68	129	16931	2+	1668.92	0.011	6.59107	1	K.GDDITMVLILPKPEK.S
19	1	sp|P01008|ANT3_HUMAN	52602.4	0.625	SERPINC1	Antithrombin-III (short name: ATIII)	1668	48	0.68	129	16944	3+	1668.92	0.011	6.59107	0.9996	K.GDDITMVLILPKPEK.S
19	1	sp|P01008|ANT3_HUMAN	52602.4	0.625	SERPINC1	Antithrombin-III (short name: ATIII)	1668	48	0.68	129	16989	2+	1405.75	0.008	5.69091	0.9965	R.EVPLNTIIFM"GR.V
19	1	sp|P01008|ANT3_HUMAN	52602.4	0.625	SERPINC1	Antithrombin-III (short name: ATIII)	1668	48	0.68	129	17044	2+	1430.79	0.011	7.68807	1	R.VAEGTQVLELPFK.G
19	1	sp|P01008|ANT3_HUMAN	52602.4	0.625	SERPINC1	Antithrombin-III (short name: ATIII)	1668	48	0.68	129	17064	2+	1668.92	0.009	5.3927	0.9998	K.GDDITMVLILPKPEK.S
19	1	sp|P01008|ANT3_HUMAN	52602.4	0.625	SERPINC1	Antithrombin-III (short name: ATIII)	1668	48	0.68	129	17077	3+	1668.92	0.011	6.59107	1	K.GDDITMVLILPKPEK.S
19	1	sp|P01008|ANT3_HUMAN	52602.4	0.625	SERPINC1	Antithrombin-III (short name: ATIII)	1668	48	0.68	129	17175	2+	1430.79	0.944	39.1392	0.9996	R.VAEGTQVLELPFK.G
19	1	sp|P01008|ANT3_HUMAN	52602.4	0.625	SERPINC1	Antithrombin-III (short name: ATIII)	1668	48	0.68	129	17196	2+	1668.92	0.01	5.99188	1	K.GDDITMVLILPKPEK.S
19	1	sp|P01008|ANT3_HUMAN	52602.4	0.625	SERPINC1	Antithrombin-III (short name: ATIII)	1668	48	0.68	129	17199	2+	1405.75	0.009	6.40227	0.9912	R.EVPLNTIIFM"GR.V
19	1	sp|P01008|ANT3_HUMAN	52602.4	0.625	SERPINC1	Antithrombin-III (short name: ATIII)	1668	48	0.68	129	17214	3+	1668.92	0.007	4.19432	0.995	K.GDDITMVLILPKPEK.S
19	1	sp|P01008|ANT3_HUMAN	52602.4	0.625	SERPINC1	Antithrombin-III (short name: ATIII)	1668	48	0.68	129	17330	2+	1405.75	1.002	1.42273	0.9997	R.EVPLNTIIFM"GR.V
19	1	sp|P01008|ANT3_HUMAN	52602.4	0.625	SERPINC1	Antithrombin-III (short name: ATIII)	1668	48	0.68	129	17335	2+	1668.92	0.009	5.3927	0.989	K.GDDITMVLILPKPEK.S
19	1	sp|P01008|ANT3_HUMAN	52602.4	0.625	SERPINC1	Antithrombin-III (short name: ATIII)	1668	48	0.68	129	17353	2+	1430.79	0.009	6.29024	0.9995	R.VAEGTQVLELPFK.G
19	1	sp|P01008|ANT3_HUMAN	52602.4	0.625	SERPINC1	Antithrombin-III (short name: ATIII)	1668	48	0.68	129	17449	2+	2291.15	0.017	7.41985	1	K.AFLEVNEEGSEAAASTAVVIAGR.S
19	1	sp|P01008|ANT3_HUMAN	52602.4	0.625	SERPINC1	Antithrombin-III (short name: ATIII)	1668	48	0.68	129	17477	2+	1405.75	0.007	4.97955	0.9988	R.EVPLNTIIFM"GR.V
19	1	sp|P01008|ANT3_HUMAN	52602.4	0.625	SERPINC1	Antithrombin-III (short name: ATIII)	1668	48	0.68	129	17504	3+	2291.15	0.015	6.54693	1	K.AFLEVNEEGSEAAASTAVVIAGR.S
19	1	sp|P01008|ANT3_HUMAN	52602.4	0.625	SERPINC1	Antithrombin-III (short name: ATIII)	1668	48	0.68	129	17532	2+	1430.79	0.008	5.59132	0.8023	R.VAEGTQVLELPFK.G
19	1	sp|P01008|ANT3_HUMAN	52602.4	0.625	SERPINC1	Antithrombin-III (short name: ATIII)	1668	48	0.68	129	17580	2+	2291.15	0.014	6.11047	1	K.AFLEVNEEGSEAAASTAVVIAGR.S
19	1	sp|P01008|ANT3_HUMAN	52602.4	0.625	SERPINC1	Antithrombin-III (short name: ATIII)	1668	48	0.68	129	17712	2+	2291.15	0.014	6.11047	1	K.AFLEVNEEGSEAAASTAVVIAGR.S
19	1	sp|P01008|ANT3_HUMAN	52602.4	0.625	SERPINC1	Antithrombin-III (short name: ATIII)	1668	48	0.68	129	17778	3+	2291.15	0.013	5.674	1	K.AFLEVNEEGSEAAASTAVVIAGR.S
19	1	sp|P01008|ANT3_HUMAN	52602.4	0.625	SERPINC1	Antithrombin-III (short name: ATIII)	1668	48	0.68	129	17843	2+	2291.15	0.014	6.11047	1	K.AFLEVNEEGSEAAASTAVVIAGR.S
19	1	sp|P01008|ANT3_HUMAN	52602.4	0.625	SERPINC1	Antithrombin-III (short name: ATIII)	1668	48	0.68	129	17911	3+	2291.15	0.015	6.54693	1	K.AFLEVNEEGSEAAASTAVVIAGR.S
19	1	sp|P01008|ANT3_HUMAN	52602.4	0.625	SERPINC1	Antithrombin-III (short name: ATIII)	1668	48	0.68	129	17975	2+	2291.15	0.016	6.98339	1	K.AFLEVNEEGSEAAASTAVVIAGR.S
19	1	sp|P01008|ANT3_HUMAN	52602.4	0.625	SERPINC1	Antithrombin-III (short name: ATIII)	1668	48	0.68	129	18006	2+	1405.75	0.002	1.42273	0.7227	R.EVPLNTIIFM"GR.V
19	1	sp|P01008|ANT3_HUMAN	52602.4	0.625	SERPINC1	Antithrombin-III (short name: ATIII)	1668	48	0.68	129	18044	3+	2291.15	0.014	6.11047	1	K.AFLEVNEEGSEAAASTAVVIAGR.S
19	1	sp|P01008|ANT3_HUMAN	52602.4	0.625	SERPINC1	Antithrombin-III (short name: ATIII)	1668	48	0.68	129	18153	2+	2291.15	-0.178	77.6902	0.9208	K.AFLEVNEEGSEAAASTAVVIAGR.S
19	1	sp|P01008|ANT3_HUMAN	52602.4	0.625	SERPINC1	Antithrombin-III (short name: ATIII)	1668	48	0.68	129	18174	3+	2291.15	-1.18	78.5631	0.9889	K.AFLEVNEEGSEAAASTAVVIAGR.S
19	1	sp|P01008|ANT3_HUMAN	52602.4	0.625	SERPINC1	Antithrombin-III (short name: ATIII)	1668	48	0.68	129	18283	2+	2291.15	-1.184	80.309	0.8592	K.AFLEVNEEGSEAAASTAVVIAGR.S
19	1	sp|P01008|ANT3_HUMAN	52602.4	0.625	SERPINC1	Antithrombin-III (short name: ATIII)	1668	48	0.68	129	18308	3+	2291.15	0.015	6.54693	0.9999	K.AFLEVNEEGSEAAASTAVVIAGR.S
19	1	sp|P01008|ANT3_HUMAN	52602.4	0.625	SERPINC1	Antithrombin-III (short name: ATIII)	1668	48	0.68	129	18416	2+	2291.15	0.011	4.80108	1	K.AFLEVNEEGSEAAASTAVVIAGR.S
19	1	sp|P01008|ANT3_HUMAN	52602.4	0.625	SERPINC1	Antithrombin-III (short name: ATIII)	1668	48	0.68	129	18549	2+	2291.15	0.014	6.11047	1	K.AFLEVNEEGSEAAASTAVVIAGR.S
19	1	sp|P01008|ANT3_HUMAN	52602.4	0.625	SERPINC1	Antithrombin-III (short name: ATIII)	1668	48	0.68	129	18594	3+	2291.15	0.011	4.80108	0.982	K.AFLEVNEEGSEAAASTAVVIAGR.S
19	1	sp|P01008|ANT3_HUMAN	52602.4	0.625	SERPINC1	Antithrombin-III (short name: ATIII)	1668	48	0.68	129	18598	2+	1864.9	0.012	6.43466	1	K.EQLQDM"GLVDLFSPEK.S
19	1	sp|P01008|ANT3_HUMAN	52602.4	0.625	SERPINC1	Antithrombin-III (short name: ATIII)	1668	48	0.68	129	18674	3+	1864.9	0.015	8.04333	0.8614	K.EQLQDM"GLVDLFSPEK.S
19	1	sp|P01008|ANT3_HUMAN	52602.4	0.625	SERPINC1	Antithrombin-III (short name: ATIII)	1668	48	0.68	129	18682	2+	2291.15	0.014	6.11047	1	K.AFLEVNEEGSEAAASTAVVIAGR.S
19	1	sp|P01008|ANT3_HUMAN	52602.4	0.625	SERPINC1	Antithrombin-III (short name: ATIII)	1668	48	0.68	129	18724	2+	1864.9	0.012	6.43466	1	K.EQLQDM"GLVDLFSPEK.S
19	1	sp|P01008|ANT3_HUMAN	52602.4	0.625	SERPINC1	Antithrombin-III (short name: ATIII)	1668	48	0.68	129	18730	3+	2291.15	0.02	8.72924	1	K.AFLEVNEEGSEAAASTAVVIAGR.S
19	1	sp|P01008|ANT3_HUMAN	52602.4	0.625	SERPINC1	Antithrombin-III (short name: ATIII)	1668	48	0.68	129	18812	2+	2291.15	0.017	7.41985	1	K.AFLEVNEEGSEAAASTAVVIAGR.S
19	1	sp|P01008|ANT3_HUMAN	52602.4	0.625	SERPINC1	Antithrombin-III (short name: ATIII)	1668	48	0.68	129	18856	2+	1864.9	0.011	5.89844	1	K.EQLQDM"GLVDLFSPEK.S
19	1	sp|P01008|ANT3_HUMAN	52602.4	0.625	SERPINC1	Antithrombin-III (short name: ATIII)	1668	48	0.68	129	18860	3+	2291.15	0.017	7.41985	1	K.AFLEVNEEGSEAAASTAVVIAGR.S
19	1	sp|P01008|ANT3_HUMAN	52602.4	0.625	SERPINC1	Antithrombin-III (short name: ATIII)	1668	48	0.68	129	18903	2+	1389.76	0.007	5.03686	0.9997	R.EVPLNTIIFMGR.V
19	1	sp|P01008|ANT3_HUMAN	52602.4	0.625	SERPINC1	Antithrombin-III (short name: ATIII)	1668	48	0.68	129	18943	2+	2291.15	0.015	6.54693	1	K.AFLEVNEEGSEAAASTAVVIAGR.S
19	1	sp|P01008|ANT3_HUMAN	52602.4	0.625	SERPINC1	Antithrombin-III (short name: ATIII)	1668	48	0.68	129	18988	3+	2291.15	0.004	1.74585	1	K.AFLEVNEEGSEAAASTAVVIAGR.S
19	1	sp|P01008|ANT3_HUMAN	52602.4	0.625	SERPINC1	Antithrombin-III (short name: ATIII)	1668	48	0.68	129	18989	2+	1864.9	1.033	17.6953	0.9669	K.EQLQDM"GLVDLFSPEK.S
19	1	sp|P01008|ANT3_HUMAN	52602.4	0.625	SERPINC1	Antithrombin-III (short name: ATIII)	1668	48	0.68	129	19031	2+	1389.76	0.009	6.47596	1	R.EVPLNTIIFMGR.V
19	1	sp|P01008|ANT3_HUMAN	52602.4	0.625	SERPINC1	Antithrombin-III (short name: ATIII)	1668	48	0.68	129	19076	2+	2291.15	-0.001	0.436462	1	K.AFLEVNEEGSEAAASTAVVIAGR.S
19	1	sp|P01008|ANT3_HUMAN	52602.4	0.625	SERPINC1	Antithrombin-III (short name: ATIII)	1668	48	0.68	129	19123	2+	1864.9	0.01	5.36222	0.9996	K.EQLQDM"GLVDLFSPEK.S
19	1	sp|P01008|ANT3_HUMAN	52602.4	0.625	SERPINC1	Antithrombin-III (short name: ATIII)	1668	48	0.68	129	19164	2+	1389.76	0.009	6.47596	1	R.EVPLNTIIFMGR.V
19	1	sp|P01008|ANT3_HUMAN	52602.4	0.625	SERPINC1	Antithrombin-III (short name: ATIII)	1668	48	0.68	129	19208	2+	2291.15	-0.003	1.30939	0.9999	K.AFLEVNEEGSEAAASTAVVIAGR.S
19	1	sp|P01008|ANT3_HUMAN	52602.4	0.625	SERPINC1	Antithrombin-III (short name: ATIII)	1668	48	0.68	129	19253	3+	2291.15	-0.007	3.05523	0.6117	K.AFLEVNEEGSEAAASTAVVIAGR.S
19	1	sp|P01008|ANT3_HUMAN	52602.4	0.625	SERPINC1	Antithrombin-III (short name: ATIII)	1668	48	0.68	129	19299	2+	1389.76	0.009	6.47596	0.9239	R.EVPLNTIIFMGR.V
19	1	sp|P01008|ANT3_HUMAN	52602.4	0.625	SERPINC1	Antithrombin-III (short name: ATIII)	1668	48	0.68	129	19340	2+	2291.15	0.007	3.05523	1	K.AFLEVNEEGSEAAASTAVVIAGR.S
19	1	sp|P01008|ANT3_HUMAN	52602.4	0.625	SERPINC1	Antithrombin-III (short name: ATIII)	1668	48	0.68	129	19386	3+	2291.15	0	0	0.9948	K.AFLEVNEEGSEAAASTAVVIAGR.S
19	1	sp|P01008|ANT3_HUMAN	52602.4	0.625	SERPINC1	Antithrombin-III (short name: ATIII)	1668	48	0.68	129	19410	2+	1864.9	0.012	6.43466	0.9693	K.EQLQDM"GLVDLFSPEK.S
19	1	sp|P01008|ANT3_HUMAN	52602.4	0.625	SERPINC1	Antithrombin-III (short name: ATIII)	1668	48	0.68	129	19433	2+	1389.76	0.007	5.03686	0.9612	R.EVPLNTIIFMGR.V
19	1	sp|P01008|ANT3_HUMAN	52602.4	0.625	SERPINC1	Antithrombin-III (short name: ATIII)	1668	48	0.68	129	19472	2+	2291.15	0.005	2.18231	1	K.AFLEVNEEGSEAAASTAVVIAGR.S
19	1	sp|P01008|ANT3_HUMAN	52602.4	0.625	SERPINC1	Antithrombin-III (short name: ATIII)	1668	48	0.68	129	19518	3+	2291.15	0.002	0.872924	0.9991	K.AFLEVNEEGSEAAASTAVVIAGR.S
19	1	sp|P01008|ANT3_HUMAN	52602.4	0.625	SERPINC1	Antithrombin-III (short name: ATIII)	1668	48	0.68	129	19567	2+	1389.76	0.017	12.2324	0.9657	R.EVPLNTIIFMGR.V
19	1	sp|P01008|ANT3_HUMAN	52602.4	0.625	SERPINC1	Antithrombin-III (short name: ATIII)	1668	48	0.68	129	19603	2+	2291.15	0.008	3.49169	1	K.AFLEVNEEGSEAAASTAVVIAGR.S
19	1	sp|P01008|ANT3_HUMAN	52602.4	0.625	SERPINC1	Antithrombin-III (short name: ATIII)	1668	48	0.68	129	19658	3+	2291.15	1.024	10.4751	0.9407	K.AFLEVNEEGSEAAASTAVVIAGR.S
19	1	sp|P01008|ANT3_HUMAN	52602.4	0.625	SERPINC1	Antithrombin-III (short name: ATIII)	1668	48	0.68	129	19738	2+	2291.15	0.009	3.92816	1	K.AFLEVNEEGSEAAASTAVVIAGR.S
19	1	sp|P01008|ANT3_HUMAN	52602.4	0.625	SERPINC1	Antithrombin-III (short name: ATIII)	1668	48	0.68	129	19903	2+	2291.15	0.015	6.54693	1	K.AFLEVNEEGSEAAASTAVVIAGR.S
19	1	sp|P01008|ANT3_HUMAN	52602.4	0.625	SERPINC1	Antithrombin-III (short name: ATIII)	1668	48	0.68	129	19927	3+	2291.15	0.994	2.61877	0.9775	K.AFLEVNEEGSEAAASTAVVIAGR.S
19	1	sp|P01008|ANT3_HUMAN	52602.4	0.625	SERPINC1	Antithrombin-III (short name: ATIII)	1668	48	0.68	129	20035	2+	2291.15	0.011	4.80108	1	K.AFLEVNEEGSEAAASTAVVIAGR.S
19	1	sp|P01008|ANT3_HUMAN	52602.4	0.625	SERPINC1	Antithrombin-III (short name: ATIII)	1668	48	0.68	129	20060	3+	2291.15	1.024	10.4751	1	K.AFLEVNEEGSEAAASTAVVIAGR.S
19	1	sp|P01008|ANT3_HUMAN	52602.4	0.625	SERPINC1	Antithrombin-III (short name: ATIII)	1668	48	0.68	129	20169	2+	2291.15	0.005	2.18231	1	K.AFLEVNEEGSEAAASTAVVIAGR.S
19	1	sp|P01008|ANT3_HUMAN	52602.4	0.625	SERPINC1	Antithrombin-III (short name: ATIII)	1668	48	0.68	129	20191	3+	2291.15	0.018	7.85631	0.9999	K.AFLEVNEEGSEAAASTAVVIAGR.S
19	1	sp|P01008|ANT3_HUMAN	52602.4	0.625	SERPINC1	Antithrombin-III (short name: ATIII)	1668	48	0.68	129	20304	2+	2291.15	0.012	5.23754	1	K.AFLEVNEEGSEAAASTAVVIAGR.S
19	1	sp|P01008|ANT3_HUMAN	52602.4	0.625	SERPINC1	Antithrombin-III (short name: ATIII)	1668	48	0.68	129	20330	3+	2291.15	0.013	5.674	0.9884	K.AFLEVNEEGSEAAASTAVVIAGR.S
19	1	sp|P01008|ANT3_HUMAN	52602.4	0.625	SERPINC1	Antithrombin-III (short name: ATIII)	1668	48	0.68	129	20431	2+	2291.15	0.017	7.41985	1	K.AFLEVNEEGSEAAASTAVVIAGR.S
19	1	sp|P01008|ANT3_HUMAN	52602.4	0.625	SERPINC1	Antithrombin-III (short name: ATIII)	1668	48	0.68	129	20464	3+	2291.15	0.019	8.29278	0.9999	K.AFLEVNEEGSEAAASTAVVIAGR.S
19	1	sp|P01008|ANT3_HUMAN	52602.4	0.625	SERPINC1	Antithrombin-III (short name: ATIII)	1668	48	0.68	129	20500	3+	1848.9	0.012	6.49033	1	K.EQLQDMGLVDLFSPEK.S
19	1	sp|P01008|ANT3_HUMAN	52602.4	0.625	SERPINC1	Antithrombin-III (short name: ATIII)	1668	48	0.68	129	20516	2+	1848.9	0.014	7.57205	1	K.EQLQDMGLVDLFSPEK.S
19	1	sp|P01008|ANT3_HUMAN	52602.4	0.625	SERPINC1	Antithrombin-III (short name: ATIII)	1668	48	0.68	129	20564	2+	2291.15	0.013	5.674	1	K.AFLEVNEEGSEAAASTAVVIAGR.S
19	1	sp|P01008|ANT3_HUMAN	52602.4	0.625	SERPINC1	Antithrombin-III (short name: ATIII)	1668	48	0.68	129	20596	3+	2291.15	1.024	10.4751	0.9994	K.AFLEVNEEGSEAAASTAVVIAGR.S
19	1	sp|P01008|ANT3_HUMAN	52602.4	0.625	SERPINC1	Antithrombin-III (short name: ATIII)	1668	48	0.68	129	20628	3+	1848.9	0.011	5.94947	1	K.EQLQDMGLVDLFSPEK.S
19	1	sp|P01008|ANT3_HUMAN	52602.4	0.625	SERPINC1	Antithrombin-III (short name: ATIII)	1668	48	0.68	129	20648	2+	1848.9	0.013	7.03119	1	K.EQLQDMGLVDLFSPEK.S
19	1	sp|P01008|ANT3_HUMAN	52602.4	0.625	SERPINC1	Antithrombin-III (short name: ATIII)	1668	48	0.68	129	20694	2+	2291.15	0.013	5.674	0.9999	K.AFLEVNEEGSEAAASTAVVIAGR.S
19	1	sp|P01008|ANT3_HUMAN	52602.4	0.625	SERPINC1	Antithrombin-III (short name: ATIII)	1668	48	0.68	129	20727	3+	2291.15	-0.074	32.2982	0.9963	K.AFLEVNEEGSEAAASTAVVIAGR.S
19	1	sp|P01008|ANT3_HUMAN	52602.4	0.625	SERPINC1	Antithrombin-III (short name: ATIII)	1668	48	0.68	129	20760	3+	1848.9	0.009	4.86775	1	K.EQLQDMGLVDLFSPEK.S
19	1	sp|P01008|ANT3_HUMAN	52602.4	0.625	SERPINC1	Antithrombin-III (short name: ATIII)	1668	48	0.68	129	20829	2+	2291.15	0.015	6.54693	0.9999	K.AFLEVNEEGSEAAASTAVVIAGR.S
19	1	sp|P01008|ANT3_HUMAN	52602.4	0.625	SERPINC1	Antithrombin-III (short name: ATIII)	1668	48	0.68	129	20861	3+	2291.15	1.024	10.4751	0.9675	K.AFLEVNEEGSEAAASTAVVIAGR.S
19	1	sp|P01008|ANT3_HUMAN	52602.4	0.625	SERPINC1	Antithrombin-III (short name: ATIII)	1668	48	0.68	129	20958	2+	2291.15	0.019	8.29278	0.9846	K.AFLEVNEEGSEAAASTAVVIAGR.S
19	1	sp|P01008|ANT3_HUMAN	52602.4	0.625	SERPINC1	Antithrombin-III (short name: ATIII)	1668	48	0.68	129	21091	2+	2291.15	0.013	5.674	0.994	K.AFLEVNEEGSEAAASTAVVIAGR.S
19	1	sp|P01008|ANT3_HUMAN	52602.4	0.625	SERPINC1	Antithrombin-III (short name: ATIII)	1668	48	0.68	129	21143	3+	3080.7	0.021	6.81664	0.9797	R.VAEGTQVLELPFKGDDITMVLILPKPEK.S
19	1	sp|P01008|ANT3_HUMAN	52602.4	0.625	SERPINC1	Antithrombin-III (short name: ATIII)	1668	48	0.68	129	21211	3+	2291.15	1.024	10.4751	0.9985	K.AFLEVNEEGSEAAASTAVVIAGR.S
19	1	sp|P01008|ANT3_HUMAN	52602.4	0.625	SERPINC1	Antithrombin-III (short name: ATIII)	1668	48	0.68	129	21222	2+	2291.15	0.016	6.98339	1	K.AFLEVNEEGSEAAASTAVVIAGR.S
19	1	sp|P01008|ANT3_HUMAN	52602.4	0.625	SERPINC1	Antithrombin-III (short name: ATIII)	1668	48	0.68	129	21346	3+	2291.15	1.024	10.4751	0.8616	K.AFLEVNEEGSEAAASTAVVIAGR.S
19	1	sp|P01008|ANT3_HUMAN	52602.4	0.625	SERPINC1	Antithrombin-III (short name: ATIII)	1668	48	0.68	129	21353	2+	2291.15	0.02	8.72924	1	K.AFLEVNEEGSEAAASTAVVIAGR.S
19	1	sp|P01008|ANT3_HUMAN	52602.4	0.625	SERPINC1	Antithrombin-III (short name: ATIII)	1668	48	0.68	129	21485	2+	2291.15	0.017	7.41985	0.9998	K.AFLEVNEEGSEAAASTAVVIAGR.S
19	1	sp|P01008|ANT3_HUMAN	52602.4	0.625	SERPINC1	Antithrombin-III (short name: ATIII)	1668	48	0.68	129	21617	2+	2291.15	0.017	7.41985	1	K.AFLEVNEEGSEAAASTAVVIAGR.S
19	1	sp|P01008|ANT3_HUMAN	52602.4	0.625	SERPINC1	Antithrombin-III (short name: ATIII)	1668	48	0.68	129	21630	3+	2291.15	0.017	7.41985	0.9978	K.AFLEVNEEGSEAAASTAVVIAGR.S
19	1	sp|P01008|ANT3_HUMAN	52602.4	0.625	SERPINC1	Antithrombin-III (short name: ATIII)	1668	48	0.68	129	21741	2+	2291.15	0.016	6.98339	0.9999	K.AFLEVNEEGSEAAASTAVVIAGR.S
19	1	sp|P01008|ANT3_HUMAN	52602.4	0.625	SERPINC1	Antithrombin-III (short name: ATIII)	1668	48	0.68	129	21752	3+	2291.15	0.016	6.98339	0.9996	K.AFLEVNEEGSEAAASTAVVIAGR.S
19	1	sp|P01008|ANT3_HUMAN	52602.4	0.625	SERPINC1	Antithrombin-III (short name: ATIII)	1668	48	0.68	129	21861	2+	2291.15	0.012	5.23754	1	K.AFLEVNEEGSEAAASTAVVIAGR.S
19	1	sp|P01008|ANT3_HUMAN	52602.4	0.625	SERPINC1	Antithrombin-III (short name: ATIII)	1668	48	0.68	129	21953	3+	2291.15	0.014	6.11047	0.9917	K.AFLEVNEEGSEAAASTAVVIAGR.S
19	1	sp|P01008|ANT3_HUMAN	52602.4	0.625	SERPINC1	Antithrombin-III (short name: ATIII)	1668	48	0.68	129	21981	2+	2291.15	0.017	7.41985	0.9999	K.AFLEVNEEGSEAAASTAVVIAGR.S
19	1	sp|P01008|ANT3_HUMAN	52602.4	0.625	SERPINC1	Antithrombin-III (short name: ATIII)	1668	48	0.68	129	22085	3+	2291.15	0.015	6.54693	0.9998	K.AFLEVNEEGSEAAASTAVVIAGR.S
19	1	sp|P01008|ANT3_HUMAN	52602.4	0.625	SERPINC1	Antithrombin-III (short name: ATIII)	1668	48	0.68	129	22105	2+	2291.15	0.016	6.98339	1	K.AFLEVNEEGSEAAASTAVVIAGR.S
19	1	sp|P01008|ANT3_HUMAN	52602.4	0.625	SERPINC1	Antithrombin-III (short name: ATIII)	1668	48	0.68	129	22239	2+	2291.15	0.017	7.41985	1	K.AFLEVNEEGSEAAASTAVVIAGR.S
19	1	sp|P01008|ANT3_HUMAN	52602.4	0.625	SERPINC1	Antithrombin-III (short name: ATIII)	1668	48	0.68	129	22336	2+	2315.12	0.013	5.61525	0.9831	K.NDNDNIFLSPLSISTAFAM"TK.L
19	1	sp|P01008|ANT3_HUMAN	52602.4	0.625	SERPINC1	Antithrombin-III (short name: ATIII)	1668	48	0.68	129	22370	2+	2291.15	0.015	6.54693	1	K.AFLEVNEEGSEAAASTAVVIAGR.S
19	1	sp|P01008|ANT3_HUMAN	52602.4	0.625	SERPINC1	Antithrombin-III (short name: ATIII)	1668	48	0.68	129	22471	2+	2315.12	0.015	6.47914	0.9754	K.NDNDNIFLSPLSISTAFAM"TK.L
19	1	sp|P01008|ANT3_HUMAN	52602.4	0.625	SERPINC1	Antithrombin-III (short name: ATIII)	1668	48	0.68	129	22505	2+	2291.15	0.015	6.54693	1	K.AFLEVNEEGSEAAASTAVVIAGR.S
19	1	sp|P01008|ANT3_HUMAN	52602.4	0.625	SERPINC1	Antithrombin-III (short name: ATIII)	1668	48	0.68	129	22763	3+	2291.15	0.017	7.41985	0.9995	K.AFLEVNEEGSEAAASTAVVIAGR.S
19	1	sp|P01008|ANT3_HUMAN	52602.4	0.625	SERPINC1	Antithrombin-III (short name: ATIII)	1668	48	0.68	129	22896	3+	2291.15	0.015	6.54693	0.9611	K.AFLEVNEEGSEAAASTAVVIAGR.S
19	1	sp|P01008|ANT3_HUMAN	52602.4	0.625	SERPINC1	Antithrombin-III (short name: ATIII)	1668	48	0.68	129	23030	3+	2291.15	0.015	6.54693	0.9281	K.AFLEVNEEGSEAAASTAVVIAGR.S
19	1	sp|P01008|ANT3_HUMAN	52602.4	0.625	SERPINC1	Antithrombin-III (short name: ATIII)	1668	48	0.68	129	23161	3+	2291.15	1.024	10.4751	0.9601	K.AFLEVNEEGSEAAASTAVVIAGR.S
19	1	sp|P01008|ANT3_HUMAN	52602.4	0.625	SERPINC1	Antithrombin-III (short name: ATIII)	1668	48	0.68	129	23246	2+	2291.15	0.013	5.674	1	K.AFLEVNEEGSEAAASTAVVIAGR.S
19	1	sp|P01008|ANT3_HUMAN	52602.4	0.625	SERPINC1	Antithrombin-III (short name: ATIII)	1668	48	0.68	129	23292	3+	2291.15	0.02	8.72924	0.9657	K.AFLEVNEEGSEAAASTAVVIAGR.S
19	1	sp|P01008|ANT3_HUMAN	52602.4	0.625	SERPINC1	Antithrombin-III (short name: ATIII)	1668	48	0.68	129	23335	2+	2299.13	0.019	8.26401	0.94	K.NDNDNIFLSPLSISTAFAMTK.L
19	1	sp|P01008|ANT3_HUMAN	52602.4	0.625	SERPINC1	Antithrombin-III (short name: ATIII)	1668	48	0.68	129	23381	2+	2291.15	0.014	6.11047	1	K.AFLEVNEEGSEAAASTAVVIAGR.S
19	1	sp|P01008|ANT3_HUMAN	52602.4	0.625	SERPINC1	Antithrombin-III (short name: ATIII)	1668	48	0.68	129	23425	3+	2291.15	0.023	10.0386	0.9996	K.AFLEVNEEGSEAAASTAVVIAGR.S
19	1	sp|P01008|ANT3_HUMAN	52602.4	0.625	SERPINC1	Antithrombin-III (short name: ATIII)	1668	48	0.68	129	23464	2+	2299.13	0.015	6.52422	1	K.NDNDNIFLSPLSISTAFAMTK.L
19	1	sp|P01008|ANT3_HUMAN	52602.4	0.625	SERPINC1	Antithrombin-III (short name: ATIII)	1668	48	0.68	129	23465	3+	2299.13	0.014	6.08927	1	K.NDNDNIFLSPLSISTAFAMTK.L
19	1	sp|P01008|ANT3_HUMAN	52602.4	0.625	SERPINC1	Antithrombin-III (short name: ATIII)	1668	48	0.68	129	23521	2+	2291.15	0.011	4.80108	1	K.AFLEVNEEGSEAAASTAVVIAGR.S
19	1	sp|P01008|ANT3_HUMAN	52602.4	0.625	SERPINC1	Antithrombin-III (short name: ATIII)	1668	48	0.68	129	23559	3+	2291.15	0.017	7.41985	0.9998	K.AFLEVNEEGSEAAASTAVVIAGR.S
19	1	sp|P01008|ANT3_HUMAN	52602.4	0.625	SERPINC1	Antithrombin-III (short name: ATIII)	1668	48	0.68	129	23653	2+	2291.15	0.013	5.674	0.9999	K.AFLEVNEEGSEAAASTAVVIAGR.S
19	1	sp|P01008|ANT3_HUMAN	52602.4	0.625	SERPINC1	Antithrombin-III (short name: ATIII)	1668	48	0.68	129	23676	3+	2291.15	0.02	8.72924	0.9147	K.AFLEVNEEGSEAAASTAVVIAGR.S
19	1	sp|P01008|ANT3_HUMAN	52602.4	0.625	SERPINC1	Antithrombin-III (short name: ATIII)	1668	48	0.68	129	23784	2+	2291.15	0.017	7.41985	1	K.AFLEVNEEGSEAAASTAVVIAGR.S
19	1	sp|P01008|ANT3_HUMAN	52602.4	0.625	SERPINC1	Antithrombin-III (short name: ATIII)	1668	48	0.68	129	23908	2+	2291.15	0.022	9.60216	1	K.AFLEVNEEGSEAAASTAVVIAGR.S
19	1	sp|P01008|ANT3_HUMAN	52602.4	0.625	SERPINC1	Antithrombin-III (short name: ATIII)	1668	48	0.68	129	23945	3+	2291.15	0.013	5.674	0.8509	K.AFLEVNEEGSEAAASTAVVIAGR.S
19	1	sp|P01008|ANT3_HUMAN	52602.4	0.625	SERPINC1	Antithrombin-III (short name: ATIII)	1668	48	0.68	129	24170	2+	2291.15	0.003	1.30939	1	K.AFLEVNEEGSEAAASTAVVIAGR.S
19	1	sp|P01008|ANT3_HUMAN	52602.4	0.625	SERPINC1	Antithrombin-III (short name: ATIII)	1668	48	0.68	129	24327	3+	2291.15	0.004	1.74585	0.7653	K.AFLEVNEEGSEAAASTAVVIAGR.S
19	1	sp|P01008|ANT3_HUMAN	52602.4	0.625	SERPINC1	Antithrombin-III (short name: ATIII)	1668	48	0.68	129	24472	3+	2291.15	1.024	10.4751	0.9984	K.AFLEVNEEGSEAAASTAVVIAGR.S
19	1	sp|P01008|ANT3_HUMAN	52602.4	0.625	SERPINC1	Antithrombin-III (short name: ATIII)	1668	48	0.68	129	24625	3+	2291.15	0.014	6.11047	0.9861	K.AFLEVNEEGSEAAASTAVVIAGR.S
19	1	sp|P01008|ANT3_HUMAN	52602.4	0.625	SERPINC1	Antithrombin-III (short name: ATIII)	1668	48	0.68	129	24710	2+	2291.15	0.009	3.92816	0.9967	K.AFLEVNEEGSEAAASTAVVIAGR.S
19	1	sp|P01008|ANT3_HUMAN	52602.4	0.625	SERPINC1	Antithrombin-III (short name: ATIII)	1668	48	0.68	129	24752	3+	2291.15	0.017	7.41985	0.9129	K.AFLEVNEEGSEAAASTAVVIAGR.S
19	1	sp|P01008|ANT3_HUMAN	52602.4	0.625	SERPINC1	Antithrombin-III (short name: ATIII)	1668	48	0.68	129	24840	2+	2291.15	0.011	4.80108	0.7081	K.AFLEVNEEGSEAAASTAVVIAGR.S
19	1	sp|P01008|ANT3_HUMAN	52602.4	0.625	SERPINC1	Antithrombin-III (short name: ATIII)	1668	48	0.68	129	24887	3+	2291.15	0.015	6.54693	0.9988	K.AFLEVNEEGSEAAASTAVVIAGR.S
19	1	sp|P01008|ANT3_HUMAN	52602.4	0.625	SERPINC1	Antithrombin-III (short name: ATIII)	1668	48	0.68	129	25030	3+	2291.15	0.017	7.41985	0.9967	K.AFLEVNEEGSEAAASTAVVIAGR.S
19	1	sp|P01008|ANT3_HUMAN	52602.4	0.625	SERPINC1	Antithrombin-III (short name: ATIII)	1668	48	0.68	129	25159	3+	2291.15	0.014	6.11047	0.9995	K.AFLEVNEEGSEAAASTAVVIAGR.S
19	1	sp|P01008|ANT3_HUMAN	52602.4	0.625	SERPINC1	Antithrombin-III (short name: ATIII)	1668	48	0.68	129	25170	2+	2291.15	0.016	6.98339	1	K.AFLEVNEEGSEAAASTAVVIAGR.S
19	1	sp|P01008|ANT3_HUMAN	52602.4	0.625	SERPINC1	Antithrombin-III (short name: ATIII)	1668	48	0.68	129	25291	3+	2291.15	0.016	6.98339	0.9996	K.AFLEVNEEGSEAAASTAVVIAGR.S
19	1	sp|P01008|ANT3_HUMAN	52602.4	0.625	SERPINC1	Antithrombin-III (short name: ATIII)	1668	48	0.68	129	25301	2+	2291.15	0.015	6.54693	1	K.AFLEVNEEGSEAAASTAVVIAGR.S
19	1	sp|P01008|ANT3_HUMAN	52602.4	0.625	SERPINC1	Antithrombin-III (short name: ATIII)	1668	48	0.68	129	25358	3+	3098.49	0.02	6.45476	0.9912	K.ELTPEVLQEWLDELEEM"MLVVHM"PR.F
19	1	sp|P01008|ANT3_HUMAN	52602.4	0.625	SERPINC1	Antithrombin-III (short name: ATIII)	1668	48	0.68	129	25399	2+	2804.57	0.02	7.13122	0.9938	R.ITDVIPSEAINELTVLVLVNTIYFK.G
19	1	sp|P01008|ANT3_HUMAN	52602.4	0.625	SERPINC1	Antithrombin-III (short name: ATIII)	1668	48	0.68	129	25414	2+	3048.49	1.025	8.20079	0.9995	K.E^LTPEVLQEWLDELEEMMLVVHMPR.F
19	1	sp|P01008|ANT3_HUMAN	52602.4	0.625	SERPINC1	Antithrombin-III (short name: ATIII)	1668	48	0.68	129	25444	3+	2804.57	0.02	7.13122	1	R.ITDVIPSEAINELTVLVLVNTIYFK.G
19	1	sp|P01008|ANT3_HUMAN	52602.4	0.625	SERPINC1	Antithrombin-III (short name: ATIII)	1668	48	0.68	129	25454	2+	2291.15	0.015	6.54693	1	K.AFLEVNEEGSEAAASTAVVIAGR.S
19	1	sp|P01008|ANT3_HUMAN	52602.4	0.625	SERPINC1	Antithrombin-III (short name: ATIII)	1668	48	0.68	129	25566	3+	2804.57	0.02	7.13122	0.9874	R.ITDVIPSEAINELTVLVLVNTIYFK.G
19	1	sp|P01008|ANT3_HUMAN	52602.4	0.625	SERPINC1	Antithrombin-III (short name: ATIII)	1668	48	0.68	129	25664	2+	2291.15	0.022	9.60216	0.9648	K.AFLEVNEEGSEAAASTAVVIAGR.S
19	1	sp|P01008|ANT3_HUMAN	52602.4	0.625	SERPINC1	Antithrombin-III (short name: ATIII)	1668	48	0.68	129	25686	3+	2804.57	0.02	7.13122	0.9922	R.ITDVIPSEAINELTVLVLVNTIYFK.G
19	1	sp|P01008|ANT3_HUMAN	52602.4	0.625	SERPINC1	Antithrombin-III (short name: ATIII)	1668	48	0.68	129	26016	2+	2291.15	0.013	5.674	0.9911	K.AFLEVNEEGSEAAASTAVVIAGR.S
19	1	sp|P01008|ANT3_HUMAN	52602.4	0.625	SERPINC1	Antithrombin-III (short name: ATIII)	1668	48	0.68	129	27226	2+	2291.15	0.012	5.23754	0.9997	K.AFLEVNEEGSEAAASTAVVIAGR.S
19	1	sp|P01008|ANT3_HUMAN	52602.4	0.625	SERPINC1	Antithrombin-III (short name: ATIII)	1668	48	0.68	129	27229	3+	2291.15	0.017	7.41985	0.9993	K.AFLEVNEEGSEAAASTAVVIAGR.S
19	1	sp|P01008|ANT3_HUMAN	52602.4	0.625	SERPINC1	Antithrombin-III (short name: ATIII)	1668	48	0.68	129	27359	2+	2291.15	0.016	6.98339	1	K.AFLEVNEEGSEAAASTAVVIAGR.S
19	1	sp|P01008|ANT3_HUMAN	52602.4	0.625	SERPINC1	Antithrombin-III (short name: ATIII)	1668	48	0.68	129	27362	3+	2291.15	1.024	10.4751	0.9998	K.AFLEVNEEGSEAAASTAVVIAGR.S
19	1	sp|P01008|ANT3_HUMAN	52602.4	0.625	SERPINC1	Antithrombin-III (short name: ATIII)	1668	48	0.68	129	4476	2+	801.429	0.005	6.23886	0.7574	R.VANPCVK.-	797528	100834
19	1	sp|P01008|ANT3_HUMAN	52602.4	0.625	SERPINC1	Antithrombin-III (short name: ATIII)	1668	48	0.68	129	5959	2+	1796.68	0.015	8.34875	0.999	K.ADGESCSASM"M"YQEGK.F	203577	58551.2
19	1	sp|P01008|ANT3_HUMAN	52602.4	0.625	SERPINC1	Antithrombin-III (short name: ATIII)	1668	48	0.68	129	6013	2+	1799.7	-0.003	1.66695	0.8032	K.ADGESC'SASM"M"YQEGK.F	201051	58769.7
19	1	sp|P01008|ANT3_HUMAN	52602.4	0.625	SERPINC1	Antithrombin-III (short name: ATIII)	1668	48	0.68	129	6594	2+	839.414	0.006	7.14784	0.9484	K.FDTISEK.T
19	1	sp|P01008|ANT3_HUMAN	52602.4	0.625	SERPINC1	Antithrombin-III (short name: ATIII)	1668	48	0.68	129	6726	2+	839.414	0.005	5.95653	0.6332	K.FDTISEK.T
19	1	sp|P01008|ANT3_HUMAN	52602.4	0.625	SERPINC1	Antithrombin-III (short name: ATIII)	1668	48	0.68	129	7439	2+	1780.68	0.01	5.61582	1	K.ADGESCSASMM"YQEGK.F	979543	432790
19	1	sp|P01008|ANT3_HUMAN	52602.4	0.625	SERPINC1	Antithrombin-III (short name: ATIII)	1668	48	0.68	129	7467	2+	1783.7	1.012	6.72758	0.9998	K.ADGESC'SASMM"YQEGK.F	974867	435155
19	1	sp|P01008|ANT3_HUMAN	52602.4	0.625	SERPINC1	Antithrombin-III (short name: ATIII)	1668	48	0.68	129	7569	2+	1780.68	0.01	5.61582	0.999	K.ADGESCSASMM"YQEGK.F	890545	401832
19	1	sp|P01008|ANT3_HUMAN	52602.4	0.625	SERPINC1	Antithrombin-III (short name: ATIII)	1668	48	0.68	129	7949	2+	1780.68	0.014	7.86216	0.9996	K.ADGESCSASM"MYQEGK.F	914888	394847
19	1	sp|P01008|ANT3_HUMAN	52602.4	0.625	SERPINC1	Antithrombin-III (short name: ATIII)	1668	48	0.68	129	7960	2+	1783.7	-0.008	4.48506	0.9999	K.ADGESC'SASM"MYQEGK.F	918206	397841
19	1	sp|P01008|ANT3_HUMAN	52602.4	0.625	SERPINC1	Antithrombin-III (short name: ATIII)	1668	48	0.68	129	8343	2+	917.52	0.006	6.53936	0.8835	R.RVWELSK.A
19	1	sp|P01008|ANT3_HUMAN	52602.4	0.625	SERPINC1	Antithrombin-III (short name: ATIII)	1668	48	0.68	129	9395	2+	1767.71	0.007	3.95993	0.9978	K.ADGESC'SASMMYQEGK.F	4709516	6631542
19	1	sp|P01008|ANT3_HUMAN	52602.4	0.625	SERPINC1	Antithrombin-III (short name: ATIII)	1668	48	0.68	129	9448	3+	1767.71	0.009	5.09134	0.9981	K.ADGESC'SASMMYQEGK.F	139641	194641
19	1	sp|P01008|ANT3_HUMAN	52602.4	0.625	SERPINC1	Antithrombin-III (short name: ATIII)	1668	48	0.68	129	9520	2+	1767.71	0.007	3.95993	1	K.ADGESC'SASMMYQEGK.F	4780071	6717614
19	1	sp|P01008|ANT3_HUMAN	52602.4	0.625	SERPINC1	Antithrombin-III (short name: ATIII)	1668	48	0.68	129	9521	2+	911.531	0.006	6.58233	0.9999	K.LPGIVAEGR.D
19	1	sp|P01008|ANT3_HUMAN	52602.4	0.625	SERPINC1	Antithrombin-III (short name: ATIII)	1668	48	0.68	129	9652	2+	911.531	0.007	7.67939	1	K.LPGIVAEGR.D
19	1	sp|P01008|ANT3_HUMAN	52602.4	0.625	SERPINC1	Antithrombin-III (short name: ATIII)	1668	48	0.68	129	9657	2+	1767.71	0.007	3.95993	0.9996	K.ADGESC'SASMMYQEGK.F	388194	539646
19	1	sp|P01008|ANT3_HUMAN	52602.4	0.625	SERPINC1	Antithrombin-III (short name: ATIII)	1668	48	0.68	129	9784	2+	911.531	0.007	7.67939	1	K.LPGIVAEGR.D
19	1	sp|P01008|ANT3_HUMAN	52602.4	0.625	SERPINC1	Antithrombin-III (short name: ATIII)	1668	48	0.68	129	9917	2+	911.531	0.005	5.48528	0.9996	K.LPGIVAEGR.D
19	1	sp|P01008|ANT3_HUMAN	52602.4	0.625	SERPINC1	Antithrombin-III (short name: ATIII)	1668	48	0.68	129	10868	2+	1309.61	0.007	5.34512	0.9997	R.DDLYVSDAFHK.A
19	1	sp|P01008|ANT3_HUMAN	52602.4	0.625	SERPINC1	Antithrombin-III (short name: ATIII)	1668	48	0.68	129	11699	2+	1309.61	0.008	6.10871	1	R.DDLYVSDAFHK.A
19	1	sp|P01008|ANT3_HUMAN	52602.4	0.625	SERPINC1	Antithrombin-III (short name: ATIII)	1668	48	0.68	129	11753	3+	1309.61	0.01	7.63588	0.9999	R.DDLYVSDAFHK.A
19	1	sp|P01008|ANT3_HUMAN	52602.4	0.625	SERPINC1	Antithrombin-III (short name: ATIII)	1668	48	0.68	129	11831	2+	1309.61	0.01	7.63588	1	R.DDLYVSDAFHK.A
19	1	sp|P01008|ANT3_HUMAN	52602.4	0.625	SERPINC1	Antithrombin-III (short name: ATIII)	1668	48	0.68	129	11886	3+	1309.61	0.008	6.10871	0.9786	R.DDLYVSDAFHK.A
19	1	sp|P01008|ANT3_HUMAN	52602.4	0.625	SERPINC1	Antithrombin-III (short name: ATIII)	1668	48	0.68	129	11966	2+	1309.61	0.007	5.34512	1	R.DDLYVSDAFHK.A
19	1	sp|P01008|ANT3_HUMAN	52602.4	0.625	SERPINC1	Antithrombin-III (short name: ATIII)	1668	48	0.68	129	13038	2+	1528.74	0.012	7.84959	1	R.FATTFYQHLADSK.N
19	1	sp|P01008|ANT3_HUMAN	52602.4	0.625	SERPINC1	Antithrombin-III (short name: ATIII)	1668	48	0.68	129	13150	3+	1528.74	0.01	6.54132	0.9907	R.FATTFYQHLADSK.N
19	1	sp|P01008|ANT3_HUMAN	52602.4	0.625	SERPINC1	Antithrombin-III (short name: ATIII)	1668	48	0.68	129	13161	2+	1528.74	0.011	7.19545	1	R.FATTFYQHLADSK.N
19	1	sp|P01008|ANT3_HUMAN	52602.4	0.625	SERPINC1	Antithrombin-III (short name: ATIII)	1668	48	0.68	129	13283	3+	1528.74	0.009	5.88719	0.9963	R.FATTFYQHLADSK.N
19	1	sp|P01008|ANT3_HUMAN	52602.4	0.625	SERPINC1	Antithrombin-III (short name: ATIII)	1668	48	0.68	129	13301	2+	1528.74	0.009	5.88719	0.9992	R.FATTFYQHLADSK.N
19	1	sp|P01008|ANT3_HUMAN	52602.4	0.625	SERPINC1	Antithrombin-III (short name: ATIII)	1668	48	0.68	129	14222	3+	1211.64	0.006	4.95196	1	R.FRIEDGFSLK.E
19	1	sp|P01008|ANT3_HUMAN	52602.4	0.625	SERPINC1	Antithrombin-III (short name: ATIII)	1668	48	0.68	129	14751	2+	1684.92	1.014	8.309	0.9877	K.GDDITM"VLILPKPEK.S
19	1	sp|P01008|ANT3_HUMAN	52602.4	0.625	SERPINC1	Antithrombin-III (short name: ATIII)	1668	48	0.68	129	14784	3+	1586.89	0.01	6.30163	0.9996	R.RVAEGTQVLELPFK.G
19	1	sp|P01008|ANT3_HUMAN	52602.4	0.625	SERPINC1	Antithrombin-III (short name: ATIII)	1668	48	0.68	129	14811	2+	1586.89	0.009	5.67147	0.9997	R.RVAEGTQVLELPFK.G
19	1	sp|P01008|ANT3_HUMAN	52602.4	0.625	SERPINC1	Antithrombin-III (short name: ATIII)	1668	48	0.68	129	14922	3+	1340.66	0.008	5.9672	0.9155	K.TSDQIHFFFAK.L
19	1	sp|P01008|ANT3_HUMAN	52602.4	0.625	SERPINC1	Antithrombin-III (short name: ATIII)	1668	48	0.68	129	14933	2+	1340.66	0.011	8.2049	1	K.TSDQIHFFFAK.L
19	1	sp|P01008|ANT3_HUMAN	52602.4	0.625	SERPINC1	Antithrombin-III (short name: ATIII)	1668	48	0.68	129	15068	2+	1340.66	0.007	5.2213	1	K.TSDQIHFFFAK.L
19	1	sp|P01008|ANT3_HUMAN	52602.4	0.625	SERPINC1	Antithrombin-III (short name: ATIII)	1668	48	0.68	129	15395	3+	1232.73	1.019	15.413	0.9999	K.ANRPFLVFIR.E
19	1	sp|P01008|ANT3_HUMAN	52602.4	0.625	SERPINC1	Antithrombin-III (short name: ATIII)	1668	48	0.68	129	15471	2+	1232.73	0.008	6.48968	0.9978	K.ANRPFLVFIR.E
19	1	sp|P01008|ANT3_HUMAN	52602.4	0.625	SERPINC1	Antithrombin-III (short name: ATIII)	1668	48	0.68	129	16363	3+	1668.92	0.009	5.3927	0.6973	K.GDDITMVLILPKPEK.S
19	1	sp|P01008|ANT3_HUMAN	52602.4	0.625	SERPINC1	Antithrombin-III (short name: ATIII)	1668	48	0.68	129	16364	2+	1668.92	0.011	6.59107	0.9956	K.GDDITMVLILPKPEK.S
19	1	sp|P01008|ANT3_HUMAN	52602.4	0.625	SERPINC1	Antithrombin-III (short name: ATIII)	1668	48	0.68	129	16373	2+	1430.79	0.011	7.68807	1	R.VAEGTQVLELPFK.G
19	1	sp|P01008|ANT3_HUMAN	52602.4	0.625	SERPINC1	Antithrombin-III (short name: ATIII)	1668	48	0.68	129	16496	2+	1668.92	0.01	5.99188	1	K.GDDITMVLILPKPEK.S
19	1	sp|P01008|ANT3_HUMAN	52602.4	0.625	SERPINC1	Antithrombin-III (short name: ATIII)	1668	48	0.68	129	16497	3+	1668.92	0.01	5.99188	0.9995	K.GDDITMVLILPKPEK.S
19	1	sp|P01008|ANT3_HUMAN	52602.4	0.625	SERPINC1	Antithrombin-III (short name: ATIII)	1668	48	0.68	129	16560	2+	1405.75	0.01	7.11364	1	R.EVPLNTIIFM"GR.V
19	1	sp|P01008|ANT3_HUMAN	52602.4	0.625	SERPINC1	Antithrombin-III (short name: ATIII)	1668	48	0.68	129	16628	3+	1668.92	0.01	5.99188	0.9999	K.GDDITMVLILPKPEK.S
19	1	sp|P01008|ANT3_HUMAN	52602.4	0.625	SERPINC1	Antithrombin-III (short name: ATIII)	1668	48	0.68	129	16629	2+	1668.92	0.011	6.59107	1	K.GDDITMVLILPKPEK.S
19	1	sp|P01008|ANT3_HUMAN	52602.4	0.625	SERPINC1	Antithrombin-III (short name: ATIII)	1668	48	0.68	129	16695	2+	1405.75	-1.073	51.9295	0.892	R.EVPLNTIIFM"GR.V
19	1	sp|P01008|ANT3_HUMAN	52602.4	0.625	SERPINC1	Antithrombin-III (short name: ATIII)	1668	48	0.68	129	16763	2+	1668.92	0.011	6.59107	0.999	K.GDDITMVLILPKPEK.S
19	1	sp|P01008|ANT3_HUMAN	52602.4	0.625	SERPINC1	Antithrombin-III (short name: ATIII)	1668	48	0.68	129	16829	2+	1405.75	0.01	7.11364	0.9976	R.EVPLNTIIFM"GR.V
19	1	sp|P01008|ANT3_HUMAN	52602.4	0.625	SERPINC1	Antithrombin-III (short name: ATIII)	1668	48	0.68	129	16929	2+	2291.15	0.017	7.41985	0.996	K.AFLEVNEEGSEAAASTAVVIAGR.S
19	1	sp|P01008|ANT3_HUMAN	52602.4	0.625	SERPINC1	Antithrombin-III (short name: ATIII)	1668	48	0.68	129	16957	2+	1405.75	0.01	7.11364	0.9852	R.EVPLNTIIFM"GR.V
19	1	sp|P01008|ANT3_HUMAN	52602.4	0.625	SERPINC1	Antithrombin-III (short name: ATIII)	1668	48	0.68	129	17055	2+	2291.15	0.017	7.41985	1	K.AFLEVNEEGSEAAASTAVVIAGR.S
19	1	sp|P01008|ANT3_HUMAN	52602.4	0.625	SERPINC1	Antithrombin-III (short name: ATIII)	1668	48	0.68	129	17092	2+	1405.75	0.002	1.42273	0.9962	R.EVPLNTIIFM"GR.V
19	1	sp|P01008|ANT3_HUMAN	52602.4	0.625	SERPINC1	Antithrombin-III (short name: ATIII)	1668	48	0.68	129	17155	3+	2291.15	0.015	6.54693	1	K.AFLEVNEEGSEAAASTAVVIAGR.S
19	1	sp|P01008|ANT3_HUMAN	52602.4	0.625	SERPINC1	Antithrombin-III (short name: ATIII)	1668	48	0.68	129	17187	2+	2291.15	0.016	6.98339	1	K.AFLEVNEEGSEAAASTAVVIAGR.S
19	1	sp|P01008|ANT3_HUMAN	52602.4	0.625	SERPINC1	Antithrombin-III (short name: ATIII)	1668	48	0.68	129	17226	2+	1405.75	0.014	9.95909	0.6084	R.EVPLNTIIFM"GR.V
19	1	sp|P01008|ANT3_HUMAN	52602.4	0.625	SERPINC1	Antithrombin-III (short name: ATIII)	1668	48	0.68	129	17286	3+	2291.15	0.016	6.98339	1	K.AFLEVNEEGSEAAASTAVVIAGR.S
19	1	sp|P01008|ANT3_HUMAN	52602.4	0.625	SERPINC1	Antithrombin-III (short name: ATIII)	1668	48	0.68	129	17320	2+	2291.15	0.017	7.41985	1	K.AFLEVNEEGSEAAASTAVVIAGR.S
19	1	sp|P01008|ANT3_HUMAN	52602.4	0.625	SERPINC1	Antithrombin-III (short name: ATIII)	1668	48	0.68	129	17361	2+	1405.75	0.006	4.26818	0.9948	R.EVPLNTIIFM"GR.V
19	1	sp|P01008|ANT3_HUMAN	52602.4	0.625	SERPINC1	Antithrombin-III (short name: ATIII)	1668	48	0.68	129	17418	3+	2291.15	0.017	7.41985	1	K.AFLEVNEEGSEAAASTAVVIAGR.S
19	1	sp|P01008|ANT3_HUMAN	52602.4	0.625	SERPINC1	Antithrombin-III (short name: ATIII)	1668	48	0.68	129	17451	2+	2291.15	0.017	7.41985	1	K.AFLEVNEEGSEAAASTAVVIAGR.S
19	1	sp|P01008|ANT3_HUMAN	52602.4	0.625	SERPINC1	Antithrombin-III (short name: ATIII)	1668	48	0.68	129	17551	3+	2291.15	0.014	6.11047	1	K.AFLEVNEEGSEAAASTAVVIAGR.S
19	1	sp|P01008|ANT3_HUMAN	52602.4	0.625	SERPINC1	Antithrombin-III (short name: ATIII)	1668	48	0.68	129	17583	2+	2291.15	0.017	7.41985	1	K.AFLEVNEEGSEAAASTAVVIAGR.S
19	1	sp|P01008|ANT3_HUMAN	52602.4	0.625	SERPINC1	Antithrombin-III (short name: ATIII)	1668	48	0.68	129	17635	2+	1405.75	0.002	1.42273	0.9924	R.EVPLNTIIFM"GR.V
19	1	sp|P01008|ANT3_HUMAN	52602.4	0.625	SERPINC1	Antithrombin-III (short name: ATIII)	1668	48	0.68	129	17682	3+	2291.15	0.014	6.11047	1	K.AFLEVNEEGSEAAASTAVVIAGR.S
19	1	sp|P01008|ANT3_HUMAN	52602.4	0.625	SERPINC1	Antithrombin-III (short name: ATIII)	1668	48	0.68	129	17739	2+	2291.15	-1.185	80.7454	0.999	K.AFLEVNEEGSEAAASTAVVIAGR.S
19	1	sp|P01008|ANT3_HUMAN	52602.4	0.625	SERPINC1	Antithrombin-III (short name: ATIII)	1668	48	0.68	129	17815	3+	2291.15	-1.176	76.8173	0.9869	K.AFLEVNEEGSEAAASTAVVIAGR.S
19	1	sp|P01008|ANT3_HUMAN	52602.4	0.625	SERPINC1	Antithrombin-III (short name: ATIII)	1668	48	0.68	129	17872	2+	2291.15	-1.18	78.5631	0.981	K.AFLEVNEEGSEAAASTAVVIAGR.S
19	1	sp|P01008|ANT3_HUMAN	52602.4	0.625	SERPINC1	Antithrombin-III (short name: ATIII)	1668	48	0.68	129	17947	3+	2291.15	0.015	6.54693	1	K.AFLEVNEEGSEAAASTAVVIAGR.S
19	1	sp|P01008|ANT3_HUMAN	52602.4	0.625	SERPINC1	Antithrombin-III (short name: ATIII)	1668	48	0.68	129	18005	2+	2291.15	0.018	7.85631	1	K.AFLEVNEEGSEAAASTAVVIAGR.S
19	1	sp|P01008|ANT3_HUMAN	52602.4	0.625	SERPINC1	Antithrombin-III (short name: ATIII)	1668	48	0.68	129	18136	2+	2291.15	0.014	6.11047	1	K.AFLEVNEEGSEAAASTAVVIAGR.S
19	1	sp|P01008|ANT3_HUMAN	52602.4	0.625	SERPINC1	Antithrombin-III (short name: ATIII)	1668	48	0.68	129	18156	3+	2291.15	-0.041	17.8949	0.7338	K.AFLEVNEEGSEAAASTAVVIAGR.S
19	1	sp|P01008|ANT3_HUMAN	52602.4	0.625	SERPINC1	Antithrombin-III (short name: ATIII)	1668	48	0.68	129	18204	2+	1864.9	0.01	5.36222	0.9999	K.EQLQDM"GLVDLFSPEK.S
19	1	sp|P01008|ANT3_HUMAN	52602.4	0.625	SERPINC1	Antithrombin-III (short name: ATIII)	1668	48	0.68	129	18263	3+	1864.9	0.011	5.89844	0.9173	K.EQLQDM"GLVDLFSPEK.S
19	1	sp|P01008|ANT3_HUMAN	52602.4	0.625	SERPINC1	Antithrombin-III (short name: ATIII)	1668	48	0.68	129	18266	2+	2291.15	0.02	8.72924	1	K.AFLEVNEEGSEAAASTAVVIAGR.S
19	1	sp|P01008|ANT3_HUMAN	52602.4	0.625	SERPINC1	Antithrombin-III (short name: ATIII)	1668	48	0.68	129	18290	3+	2291.15	0.021	9.1657	1	K.AFLEVNEEGSEAAASTAVVIAGR.S
19	1	sp|P01008|ANT3_HUMAN	52602.4	0.625	SERPINC1	Antithrombin-III (short name: ATIII)	1668	48	0.68	129	18332	2+	1864.9	0.013	6.97088	1	K.EQLQDM"GLVDLFSPEK.S
19	1	sp|P01008|ANT3_HUMAN	52602.4	0.625	SERPINC1	Antithrombin-III (short name: ATIII)	1668	48	0.68	129	18394	3+	1864.9	0.015	8.04333	0.9963	K.EQLQDM"GLVDLFSPEK.S
19	1	sp|P01008|ANT3_HUMAN	52602.4	0.625	SERPINC1	Antithrombin-III (short name: ATIII)	1668	48	0.68	129	18397	2+	2291.15	0.018	7.85631	1	K.AFLEVNEEGSEAAASTAVVIAGR.S
19	1	sp|P01008|ANT3_HUMAN	52602.4	0.625	SERPINC1	Antithrombin-III (short name: ATIII)	1668	48	0.68	129	18420	3+	2291.15	0.015	6.54693	0.9999	K.AFLEVNEEGSEAAASTAVVIAGR.S
19	1	sp|P01008|ANT3_HUMAN	52602.4	0.625	SERPINC1	Antithrombin-III (short name: ATIII)	1668	48	0.68	129	18464	2+	1864.9	0.012	6.43466	1	K.EQLQDM"GLVDLFSPEK.S
19	1	sp|P01008|ANT3_HUMAN	52602.4	0.625	SERPINC1	Antithrombin-III (short name: ATIII)	1668	48	0.68	129	18519	2+	1389.76	0.011	7.91506	1	R.EVPLNTIIFMGR.V
19	1	sp|P01008|ANT3_HUMAN	52602.4	0.625	SERPINC1	Antithrombin-III (short name: ATIII)	1668	48	0.68	129	18531	2+	2291.15	0.019	8.29278	1	K.AFLEVNEEGSEAAASTAVVIAGR.S
19	1	sp|P01008|ANT3_HUMAN	52602.4	0.625	SERPINC1	Antithrombin-III (short name: ATIII)	1668	48	0.68	129	18555	3+	2291.15	0.02	8.72924	0.9989	K.AFLEVNEEGSEAAASTAVVIAGR.S
19	1	sp|P01008|ANT3_HUMAN	52602.4	0.625	SERPINC1	Antithrombin-III (short name: ATIII)	1668	48	0.68	129	18650	2+	1389.76	0.009	6.47596	1	R.EVPLNTIIFMGR.V
19	1	sp|P01008|ANT3_HUMAN	52602.4	0.625	SERPINC1	Antithrombin-III (short name: ATIII)	1668	48	0.68	129	18661	2+	2291.15	0.008	3.49169	1	K.AFLEVNEEGSEAAASTAVVIAGR.S
19	1	sp|P01008|ANT3_HUMAN	52602.4	0.625	SERPINC1	Antithrombin-III (short name: ATIII)	1668	48	0.68	129	18686	3+	2291.15	0.004	1.74585	0.9994	K.AFLEVNEEGSEAAASTAVVIAGR.S
19	1	sp|P01008|ANT3_HUMAN	52602.4	0.625	SERPINC1	Antithrombin-III (short name: ATIII)	1668	48	0.68	129	18731	2+	1864.9	0.013	6.97088	0.9999	K.EQLQDM"GLVDLFSPEK.S
19	1	sp|P01008|ANT3_HUMAN	52602.4	0.625	SERPINC1	Antithrombin-III (short name: ATIII)	1668	48	0.68	129	18783	2+	1389.76	0.01	7.19551	0.9978	R.EVPLNTIIFMGR.V
19	1	sp|P01008|ANT3_HUMAN	52602.4	0.625	SERPINC1	Antithrombin-III (short name: ATIII)	1668	48	0.68	129	18794	2+	2291.15	0.006	2.61877	1	K.AFLEVNEEGSEAAASTAVVIAGR.S
19	1	sp|P01008|ANT3_HUMAN	52602.4	0.625	SERPINC1	Antithrombin-III (short name: ATIII)	1668	48	0.68	129	18818	3+	2291.15	0.001	0.436462	0.9976	K.AFLEVNEEGSEAAASTAVVIAGR.S
19	1	sp|P01008|ANT3_HUMAN	52602.4	0.625	SERPINC1	Antithrombin-III (short name: ATIII)	1668	48	0.68	129	18920	2+	1389.76	0.01	7.19551	0.9997	R.EVPLNTIIFMGR.V
19	1	sp|P01008|ANT3_HUMAN	52602.4	0.625	SERPINC1	Antithrombin-III (short name: ATIII)	1668	48	0.68	129	18927	2+	2291.15	0.014	6.11047	1	K.AFLEVNEEGSEAAASTAVVIAGR.S
19	1	sp|P01008|ANT3_HUMAN	52602.4	0.625	SERPINC1	Antithrombin-III (short name: ATIII)	1668	48	0.68	129	18947	3+	2291.15	0.012	5.23754	0.9854	K.AFLEVNEEGSEAAASTAVVIAGR.S
19	1	sp|P01008|ANT3_HUMAN	52602.4	0.625	SERPINC1	Antithrombin-III (short name: ATIII)	1668	48	0.68	129	19057	2+	2291.15	0.018	7.85631	1	K.AFLEVNEEGSEAAASTAVVIAGR.S
19	1	sp|P01008|ANT3_HUMAN	52602.4	0.625	SERPINC1	Antithrombin-III (short name: ATIII)	1668	48	0.68	129	19083	3+	2291.15	0.013	5.674	0.8819	K.AFLEVNEEGSEAAASTAVVIAGR.S
19	1	sp|P01008|ANT3_HUMAN	52602.4	0.625	SERPINC1	Antithrombin-III (short name: ATIII)	1668	48	0.68	129	19189	2+	2291.15	0.017	7.41985	1	K.AFLEVNEEGSEAAASTAVVIAGR.S
19	1	sp|P01008|ANT3_HUMAN	52602.4	0.625	SERPINC1	Antithrombin-III (short name: ATIII)	1668	48	0.68	129	19421	2+	2291.15	0.015	6.54693	1	K.AFLEVNEEGSEAAASTAVVIAGR.S
19	1	sp|P01008|ANT3_HUMAN	52602.4	0.625	SERPINC1	Antithrombin-III (short name: ATIII)	1668	48	0.68	129	19553	2+	2291.15	0.015	6.54693	1	K.AFLEVNEEGSEAAASTAVVIAGR.S
19	1	sp|P01008|ANT3_HUMAN	52602.4	0.625	SERPINC1	Antithrombin-III (short name: ATIII)	1668	48	0.68	129	19616	3+	2291.15	0.018	7.85631	0.7599	K.AFLEVNEEGSEAAASTAVVIAGR.S
19	1	sp|P01008|ANT3_HUMAN	52602.4	0.625	SERPINC1	Antithrombin-III (short name: ATIII)	1668	48	0.68	129	19719	2+	2291.15	1.022	9.60216	0.9998	K.AFLEVNEEGSEAAASTAVVIAGR.S
19	1	sp|P01008|ANT3_HUMAN	52602.4	0.625	SERPINC1	Antithrombin-III (short name: ATIII)	1668	48	0.68	129	19742	3+	2291.15	0.015	6.54693	0.9999	K.AFLEVNEEGSEAAASTAVVIAGR.S
19	1	sp|P01008|ANT3_HUMAN	52602.4	0.625	SERPINC1	Antithrombin-III (short name: ATIII)	1668	48	0.68	129	19855	2+	2291.15	0.013	5.674	1	K.AFLEVNEEGSEAAASTAVVIAGR.S
19	1	sp|P01008|ANT3_HUMAN	52602.4	0.625	SERPINC1	Antithrombin-III (short name: ATIII)	1668	48	0.68	129	19874	3+	2291.15	0.017	7.41985	0.9775	K.AFLEVNEEGSEAAASTAVVIAGR.S
19	1	sp|P01008|ANT3_HUMAN	52602.4	0.625	SERPINC1	Antithrombin-III (short name: ATIII)	1668	48	0.68	129	19957	2+	1864.9	1.059	31.6371	0.7666	K.EQLQDM"GLVDLFSPEK.S
19	1	sp|P01008|ANT3_HUMAN	52602.4	0.625	SERPINC1	Antithrombin-III (short name: ATIII)	1668	48	0.68	129	19986	2+	2291.15	0.016	6.98339	1	K.AFLEVNEEGSEAAASTAVVIAGR.S
19	1	sp|P01008|ANT3_HUMAN	52602.4	0.625	SERPINC1	Antithrombin-III (short name: ATIII)	1668	48	0.68	129	20007	3+	2291.15	0.017	7.41985	0.9998	K.AFLEVNEEGSEAAASTAVVIAGR.S
19	1	sp|P01008|ANT3_HUMAN	52602.4	0.625	SERPINC1	Antithrombin-III (short name: ATIII)	1668	48	0.68	129	20037	2+	1848.9	0.013	7.03119	1	K.EQLQDMGLVDLFSPEK.S
19	1	sp|P01008|ANT3_HUMAN	52602.4	0.625	SERPINC1	Antithrombin-III (short name: ATIII)	1668	48	0.68	129	20063	3+	1848.9	0.011	5.94947	0.9979	K.EQLQDMGLVDLFSPEK.S
19	1	sp|P01008|ANT3_HUMAN	52602.4	0.625	SERPINC1	Antithrombin-III (short name: ATIII)	1668	48	0.68	129	20088	2+	1864.9	1.043	23.0575	0.6281	K.EQLQDM"GLVDLFSPEK.S
19	1	sp|P01008|ANT3_HUMAN	52602.4	0.625	SERPINC1	Antithrombin-III (short name: ATIII)	1668	48	0.68	129	20120	2+	2291.15	0.014	6.11047	1	K.AFLEVNEEGSEAAASTAVVIAGR.S
19	1	sp|P01008|ANT3_HUMAN	52602.4	0.625	SERPINC1	Antithrombin-III (short name: ATIII)	1668	48	0.68	129	20149	3+	2291.15	1.024	10.4751	0.9965	K.AFLEVNEEGSEAAASTAVVIAGR.S
19	1	sp|P01008|ANT3_HUMAN	52602.4	0.625	SERPINC1	Antithrombin-III (short name: ATIII)	1668	48	0.68	129	20168	2+	1848.9	0.013	7.03119	1	K.EQLQDMGLVDLFSPEK.S
19	1	sp|P01008|ANT3_HUMAN	52602.4	0.625	SERPINC1	Antithrombin-III (short name: ATIII)	1668	48	0.68	129	20191	3+	1848.9	0.009	4.86775	1	K.EQLQDMGLVDLFSPEK.S
19	1	sp|P01008|ANT3_HUMAN	52602.4	0.625	SERPINC1	Antithrombin-III (short name: ATIII)	1668	48	0.68	129	20248	2+	2291.15	0.022	9.60216	1	K.AFLEVNEEGSEAAASTAVVIAGR.S
19	1	sp|P01008|ANT3_HUMAN	52602.4	0.625	SERPINC1	Antithrombin-III (short name: ATIII)	1668	48	0.68	129	20281	3+	2291.15	0.015	6.54693	0.9998	K.AFLEVNEEGSEAAASTAVVIAGR.S
19	1	sp|P01008|ANT3_HUMAN	52602.4	0.625	SERPINC1	Antithrombin-III (short name: ATIII)	1668	48	0.68	129	20379	2+	2291.15	0.016	6.98339	1	K.AFLEVNEEGSEAAASTAVVIAGR.S
19	1	sp|P01008|ANT3_HUMAN	52602.4	0.625	SERPINC1	Antithrombin-III (short name: ATIII)	1668	48	0.68	129	20412	3+	2291.15	1.024	10.4751	0.9951	K.AFLEVNEEGSEAAASTAVVIAGR.S
19	1	sp|P01008|ANT3_HUMAN	52602.4	0.625	SERPINC1	Antithrombin-III (short name: ATIII)	1668	48	0.68	129	20512	2+	2291.15	0.018	7.85631	1	K.AFLEVNEEGSEAAASTAVVIAGR.S
19	1	sp|P01008|ANT3_HUMAN	52602.4	0.625	SERPINC1	Antithrombin-III (short name: ATIII)	1668	48	0.68	129	20555	3+	2291.15	0.016	6.98339	0.9998	K.AFLEVNEEGSEAAASTAVVIAGR.S
19	1	sp|P01008|ANT3_HUMAN	52602.4	0.625	SERPINC1	Antithrombin-III (short name: ATIII)	1668	48	0.68	129	20641	3+	3080.7	0.022	7.14125	0.9988	R.VAEGTQVLELPFKGDDITMVLILPKPEK.S
19	1	sp|P01008|ANT3_HUMAN	52602.4	0.625	SERPINC1	Antithrombin-III (short name: ATIII)	1668	48	0.68	129	20645	2+	2291.15	0.014	6.11047	1	K.AFLEVNEEGSEAAASTAVVIAGR.S
19	1	sp|P01008|ANT3_HUMAN	52602.4	0.625	SERPINC1	Antithrombin-III (short name: ATIII)	1668	48	0.68	129	20686	3+	2291.15	0.017	7.41985	0.9744	K.AFLEVNEEGSEAAASTAVVIAGR.S
19	1	sp|P01008|ANT3_HUMAN	52602.4	0.625	SERPINC1	Antithrombin-III (short name: ATIII)	1668	48	0.68	129	20775	2+	2291.15	0.015	6.54693	1	K.AFLEVNEEGSEAAASTAVVIAGR.S
19	1	sp|P01008|ANT3_HUMAN	52602.4	0.625	SERPINC1	Antithrombin-III (short name: ATIII)	1668	48	0.68	129	20818	3+	2291.15	0.015	6.54693	0.9999	K.AFLEVNEEGSEAAASTAVVIAGR.S
19	1	sp|P01008|ANT3_HUMAN	52602.4	0.625	SERPINC1	Antithrombin-III (short name: ATIII)	1668	48	0.68	129	20909	2+	2291.15	0.017	7.41985	1	K.AFLEVNEEGSEAAASTAVVIAGR.S
19	1	sp|P01008|ANT3_HUMAN	52602.4	0.625	SERPINC1	Antithrombin-III (short name: ATIII)	1668	48	0.68	129	20952	3+	2291.15	0.004	1.74585	1	K.AFLEVNEEGSEAAASTAVVIAGR.S
19	1	sp|P01008|ANT3_HUMAN	52602.4	0.625	SERPINC1	Antithrombin-III (short name: ATIII)	1668	48	0.68	129	21030	2+	2291.15	0.017	7.41985	1	K.AFLEVNEEGSEAAASTAVVIAGR.S
19	1	sp|P01008|ANT3_HUMAN	52602.4	0.625	SERPINC1	Antithrombin-III (short name: ATIII)	1668	48	0.68	129	21083	3+	2291.15	0.011	4.80108	0.9971	K.AFLEVNEEGSEAAASTAVVIAGR.S
19	1	sp|P01008|ANT3_HUMAN	52602.4	0.625	SERPINC1	Antithrombin-III (short name: ATIII)	1668	48	0.68	129	21163	2+	2291.15	0.021	9.1657	1	K.AFLEVNEEGSEAAASTAVVIAGR.S
19	1	sp|P01008|ANT3_HUMAN	52602.4	0.625	SERPINC1	Antithrombin-III (short name: ATIII)	1668	48	0.68	129	21207	3+	2291.15	0.019	8.29278	0.9999	K.AFLEVNEEGSEAAASTAVVIAGR.S
19	1	sp|P01008|ANT3_HUMAN	52602.4	0.625	SERPINC1	Antithrombin-III (short name: ATIII)	1668	48	0.68	129	21281	2+	2291.15	0.02	8.72924	0.9994	K.AFLEVNEEGSEAAASTAVVIAGR.S
19	1	sp|P01008|ANT3_HUMAN	52602.4	0.625	SERPINC1	Antithrombin-III (short name: ATIII)	1668	48	0.68	129	21383	3+	2291.15	0.018	7.85631	0.9998	K.AFLEVNEEGSEAAASTAVVIAGR.S
19	1	sp|P01008|ANT3_HUMAN	52602.4	0.625	SERPINC1	Antithrombin-III (short name: ATIII)	1668	48	0.68	129	21400	2+	2291.15	0.015	6.54693	1	K.AFLEVNEEGSEAAASTAVVIAGR.S
19	1	sp|P01008|ANT3_HUMAN	52602.4	0.625	SERPINC1	Antithrombin-III (short name: ATIII)	1668	48	0.68	129	21511	3+	2291.15	0.014	6.11047	0.9998	K.AFLEVNEEGSEAAASTAVVIAGR.S
19	1	sp|P01008|ANT3_HUMAN	52602.4	0.625	SERPINC1	Antithrombin-III (short name: ATIII)	1668	48	0.68	129	21523	2+	2291.15	0.015	6.54693	1	K.AFLEVNEEGSEAAASTAVVIAGR.S
19	1	sp|P01008|ANT3_HUMAN	52602.4	0.625	SERPINC1	Antithrombin-III (short name: ATIII)	1668	48	0.68	129	21632	3+	2291.15	0.014	6.11047	0.9999	K.AFLEVNEEGSEAAASTAVVIAGR.S
19	1	sp|P01008|ANT3_HUMAN	52602.4	0.625	SERPINC1	Antithrombin-III (short name: ATIII)	1668	48	0.68	129	21647	2+	2291.15	0.014	6.11047	1	K.AFLEVNEEGSEAAASTAVVIAGR.S
19	1	sp|P01008|ANT3_HUMAN	52602.4	0.625	SERPINC1	Antithrombin-III (short name: ATIII)	1668	48	0.68	129	21766	2+	2291.15	0.016	6.98339	1	K.AFLEVNEEGSEAAASTAVVIAGR.S
19	1	sp|P01008|ANT3_HUMAN	52602.4	0.625	SERPINC1	Antithrombin-III (short name: ATIII)	1668	48	0.68	129	21770	3+	2291.15	0.015	6.54693	0.9992	K.AFLEVNEEGSEAAASTAVVIAGR.S
19	1	sp|P01008|ANT3_HUMAN	52602.4	0.625	SERPINC1	Antithrombin-III (short name: ATIII)	1668	48	0.68	129	21899	2+	2291.15	0.013	5.674	1	K.AFLEVNEEGSEAAASTAVVIAGR.S
19	1	sp|P01008|ANT3_HUMAN	52602.4	0.625	SERPINC1	Antithrombin-III (short name: ATIII)	1668	48	0.68	129	22106	3+	2291.15	0.016	6.98339	0.9991	K.AFLEVNEEGSEAAASTAVVIAGR.S
19	1	sp|P01008|ANT3_HUMAN	52602.4	0.625	SERPINC1	Antithrombin-III (short name: ATIII)	1668	48	0.68	129	22163	2+	2291.15	0.01	4.36462	0.984	K.AFLEVNEEGSEAAASTAVVIAGR.S
19	1	sp|P01008|ANT3_HUMAN	52602.4	0.625	SERPINC1	Antithrombin-III (short name: ATIII)	1668	48	0.68	129	22238	3+	2291.15	0.014	6.11047	0.7777	K.AFLEVNEEGSEAAASTAVVIAGR.S
19	1	sp|P01008|ANT3_HUMAN	52602.4	0.625	SERPINC1	Antithrombin-III (short name: ATIII)	1668	48	0.68	129	22506	3+	2291.15	1.024	10.4751	0.9971	K.AFLEVNEEGSEAAASTAVVIAGR.S
19	1	sp|P01008|ANT3_HUMAN	52602.4	0.625	SERPINC1	Antithrombin-III (short name: ATIII)	1668	48	0.68	129	22573	2+	2291.15	0.016	6.98339	1	K.AFLEVNEEGSEAAASTAVVIAGR.S
19	1	sp|P01008|ANT3_HUMAN	52602.4	0.625	SERPINC1	Antithrombin-III (short name: ATIII)	1668	48	0.68	129	22630	3+	2291.15	0.019	8.29278	0.9997	K.AFLEVNEEGSEAAASTAVVIAGR.S
19	1	sp|P01008|ANT3_HUMAN	52602.4	0.625	SERPINC1	Antithrombin-III (short name: ATIII)	1668	48	0.68	129	22704	2+	2291.15	0.015	6.54693	0.9957	K.AFLEVNEEGSEAAASTAVVIAGR.S
19	1	sp|P01008|ANT3_HUMAN	52602.4	0.625	SERPINC1	Antithrombin-III (short name: ATIII)	1668	48	0.68	129	22755	3+	2291.15	0.017	7.41985	1	K.AFLEVNEEGSEAAASTAVVIAGR.S
19	1	sp|P01008|ANT3_HUMAN	52602.4	0.625	SERPINC1	Antithrombin-III (short name: ATIII)	1668	48	0.68	129	22836	2+	2291.15	0.016	6.98339	0.9993	K.AFLEVNEEGSEAAASTAVVIAGR.S
19	1	sp|P01008|ANT3_HUMAN	52602.4	0.625	SERPINC1	Antithrombin-III (short name: ATIII)	1668	48	0.68	129	22848	3+	2299.13	0.016	6.95916	0.6912	K.NDNDNIFLSPLSISTAFAMTK.L
19	1	sp|P01008|ANT3_HUMAN	52602.4	0.625	SERPINC1	Antithrombin-III (short name: ATIII)	1668	48	0.68	129	22892	3+	2291.15	0.012	5.23754	0.8306	K.AFLEVNEEGSEAAASTAVVIAGR.S
19	1	sp|P01008|ANT3_HUMAN	52602.4	0.625	SERPINC1	Antithrombin-III (short name: ATIII)	1668	48	0.68	129	22962	2+	2299.13	0.018	7.82906	1	K.NDNDNIFLSPLSISTAFAMTK.L
19	1	sp|P01008|ANT3_HUMAN	52602.4	0.625	SERPINC1	Antithrombin-III (short name: ATIII)	1668	48	0.68	129	22967	2+	2291.15	0.016	6.98339	0.9998	K.AFLEVNEEGSEAAASTAVVIAGR.S
19	1	sp|P01008|ANT3_HUMAN	52602.4	0.625	SERPINC1	Antithrombin-III (short name: ATIII)	1668	48	0.68	129	22973	3+	2299.13	0.016	6.95916	1	K.NDNDNIFLSPLSISTAFAMTK.L
19	1	sp|P01008|ANT3_HUMAN	52602.4	0.625	SERPINC1	Antithrombin-III (short name: ATIII)	1668	48	0.68	129	23021	3+	2291.15	0.014	6.11047	0.9934	K.AFLEVNEEGSEAAASTAVVIAGR.S
19	1	sp|P01008|ANT3_HUMAN	52602.4	0.625	SERPINC1	Antithrombin-III (short name: ATIII)	1668	48	0.68	129	23084	2+	2291.15	0.017	7.41985	0.7885	K.AFLEVNEEGSEAAASTAVVIAGR.S
19	1	sp|P01008|ANT3_HUMAN	52602.4	0.625	SERPINC1	Antithrombin-III (short name: ATIII)	1668	48	0.68	129	23145	3+	2291.15	0.01	4.36462	0.9993	K.AFLEVNEEGSEAAASTAVVIAGR.S
19	1	sp|P01008|ANT3_HUMAN	52602.4	0.625	SERPINC1	Antithrombin-III (short name: ATIII)	1668	48	0.68	129	23207	2+	2291.15	0.013	5.674	0.9999	K.AFLEVNEEGSEAAASTAVVIAGR.S
19	1	sp|P01008|ANT3_HUMAN	52602.4	0.625	SERPINC1	Antithrombin-III (short name: ATIII)	1668	48	0.68	129	23275	3+	2291.15	0.014	6.11047	0.9999	K.AFLEVNEEGSEAAASTAVVIAGR.S
19	1	sp|P01008|ANT3_HUMAN	52602.4	0.625	SERPINC1	Antithrombin-III (short name: ATIII)	1668	48	0.68	129	23329	2+	2291.15	0.019	8.29278	0.9976	K.AFLEVNEEGSEAAASTAVVIAGR.S
19	1	sp|P01008|ANT3_HUMAN	52602.4	0.625	SERPINC1	Antithrombin-III (short name: ATIII)	1668	48	0.68	129	23396	3+	2291.15	0.014	6.11047	0.999	K.AFLEVNEEGSEAAASTAVVIAGR.S
19	1	sp|P01008|ANT3_HUMAN	52602.4	0.625	SERPINC1	Antithrombin-III (short name: ATIII)	1668	48	0.68	129	23459	2+	2291.15	0.013	5.674	1	K.AFLEVNEEGSEAAASTAVVIAGR.S
19	1	sp|P01008|ANT3_HUMAN	52602.4	0.625	SERPINC1	Antithrombin-III (short name: ATIII)	1668	48	0.68	129	23713	2+	2291.15	0.001	0.436462	0.9998	K.AFLEVNEEGSEAAASTAVVIAGR.S
19	1	sp|P01008|ANT3_HUMAN	52602.4	0.625	SERPINC1	Antithrombin-III (short name: ATIII)	1668	48	0.68	129	23889	2+	2291.15	0.014	6.11047	1	K.AFLEVNEEGSEAAASTAVVIAGR.S
19	1	sp|P01008|ANT3_HUMAN	52602.4	0.625	SERPINC1	Antithrombin-III (short name: ATIII)	1668	48	0.68	129	24000	3+	2291.15	0.01	4.36462	0.9992	K.AFLEVNEEGSEAAASTAVVIAGR.S
19	1	sp|P01008|ANT3_HUMAN	52602.4	0.625	SERPINC1	Antithrombin-III (short name: ATIII)	1668	48	0.68	129	24010	2+	2291.15	0.017	7.41985	0.9984	K.AFLEVNEEGSEAAASTAVVIAGR.S
19	1	sp|P01008|ANT3_HUMAN	52602.4	0.625	SERPINC1	Antithrombin-III (short name: ATIII)	1668	48	0.68	129	24121	3+	2291.15	0.011	4.80108	0.9988	K.AFLEVNEEGSEAAASTAVVIAGR.S
19	1	sp|P01008|ANT3_HUMAN	52602.4	0.625	SERPINC1	Antithrombin-III (short name: ATIII)	1668	48	0.68	129	24132	2+	2291.15	0.016	6.98339	0.9996	K.AFLEVNEEGSEAAASTAVVIAGR.S
19	1	sp|P01008|ANT3_HUMAN	52602.4	0.625	SERPINC1	Antithrombin-III (short name: ATIII)	1668	48	0.68	129	24256	3+	2291.15	0.017	7.41985	0.9999	K.AFLEVNEEGSEAAASTAVVIAGR.S
19	1	sp|P01008|ANT3_HUMAN	52602.4	0.625	SERPINC1	Antithrombin-III (short name: ATIII)	1668	48	0.68	129	24261	2+	2291.15	0.018	7.85631	0.9875	K.AFLEVNEEGSEAAASTAVVIAGR.S
19	1	sp|P01008|ANT3_HUMAN	52602.4	0.625	SERPINC1	Antithrombin-III (short name: ATIII)	1668	48	0.68	129	24394	2+	2291.15	0.02	8.72924	0.9997	K.AFLEVNEEGSEAAASTAVVIAGR.S
19	1	sp|P01008|ANT3_HUMAN	52602.4	0.625	SERPINC1	Antithrombin-III (short name: ATIII)	1668	48	0.68	129	24525	2+	2291.15	0.016	6.98339	0.9986	K.AFLEVNEEGSEAAASTAVVIAGR.S
19	1	sp|P01008|ANT3_HUMAN	52602.4	0.625	SERPINC1	Antithrombin-III (short name: ATIII)	1668	48	0.68	129	24581	3+	2291.15	0.017	7.41985	0.9998	K.AFLEVNEEGSEAAASTAVVIAGR.S
19	1	sp|P01008|ANT3_HUMAN	52602.4	0.625	SERPINC1	Antithrombin-III (short name: ATIII)	1668	48	0.68	129	24657	2+	2291.15	0.013	5.674	1	K.AFLEVNEEGSEAAASTAVVIAGR.S
19	1	sp|P01008|ANT3_HUMAN	52602.4	0.625	SERPINC1	Antithrombin-III (short name: ATIII)	1668	48	0.68	129	24711	3+	2291.15	0.017	7.41985	0.9996	K.AFLEVNEEGSEAAASTAVVIAGR.S
19	1	sp|P01008|ANT3_HUMAN	52602.4	0.625	SERPINC1	Antithrombin-III (short name: ATIII)	1668	48	0.68	129	24773	3+	3082.49	0.018	5.83943	0.9666	K.ELTPEVLQEWLDELEEM"MLVVHMPR.F
19	1	sp|P01008|ANT3_HUMAN	52602.4	0.625	SERPINC1	Antithrombin-III (short name: ATIII)	1668	48	0.68	129	24799	2+	2804.57	0.019	6.77466	1	R.ITDVIPSEAINELTVLVLVNTIYFK.G
19	1	sp|P01008|ANT3_HUMAN	52602.4	0.625	SERPINC1	Antithrombin-III (short name: ATIII)	1668	48	0.68	129	24804	3+	2804.57	0.018	6.4181	1	R.ITDVIPSEAINELTVLVLVNTIYFK.G
19	1	sp|P01008|ANT3_HUMAN	52602.4	0.625	SERPINC1	Antithrombin-III (short name: ATIII)	1668	48	0.68	129	24815	3+	3066.5	0.023	7.50041	0.9972	K.ELTPEVLQEWLDELEEMMLVVHMPR.F
19	1	sp|P01008|ANT3_HUMAN	52602.4	0.625	SERPINC1	Antithrombin-III (short name: ATIII)	1668	48	0.68	129	24921	2+	2291.15	0.019	8.29278	0.9999	K.AFLEVNEEGSEAAASTAVVIAGR.S
19	1	sp|P01008|ANT3_HUMAN	52602.4	0.625	SERPINC1	Antithrombin-III (short name: ATIII)	1668	48	0.68	129	25107	2+	2291.15	0.011	4.80108	0.9244	K.AFLEVNEEGSEAAASTAVVIAGR.S
19	1	sp|P01008|ANT3_HUMAN	52602.4	0.625	SERPINC1	Antithrombin-III (short name: ATIII)	1668	48	0.68	129	26521	2+	2291.15	0.016	6.98339	0.6268	K.AFLEVNEEGSEAAASTAVVIAGR.S
19	1	sp|P01008|ANT3_HUMAN	52602.4	0.625	SERPINC1	Antithrombin-III (short name: ATIII)	1668	48	0.68	129	26599	3+	2291.15	0.013	5.674	0.9997	K.AFLEVNEEGSEAAASTAVVIAGR.S
19	1	sp|P01008|ANT3_HUMAN	52602.4	0.625	SERPINC1	Antithrombin-III (short name: ATIII)	1668	48	0.68	129	26643	2+	2291.15	0.016	6.98339	0.9806	K.AFLEVNEEGSEAAASTAVVIAGR.S
19	1	sp|P01008|ANT3_HUMAN	52602.4	0.625	SERPINC1	Antithrombin-III (short name: ATIII)	1668	48	0.68	129	26722	3+	2291.15	0.017	7.41985	0.996	K.AFLEVNEEGSEAAASTAVVIAGR.S
19	1	sp|P01008|ANT3_HUMAN	52602.4	0.625	SERPINC1	Antithrombin-III (short name: ATIII)	1668	48	0.68	129	26776	2+	2291.15	0.016	6.98339	0.9999	K.AFLEVNEEGSEAAASTAVVIAGR.S
19	1	sp|P01008|ANT3_HUMAN	52602.4	0.625	SERPINC1	Antithrombin-III (short name: ATIII)	1668	48	0.68	129	26852	3+	2291.15	1.018	7.85631	0.999	K.AFLEVNEEGSEAAASTAVVIAGR.S
19	1	sp|P01008|ANT3_HUMAN	52602.4	0.625	SERPINC1	Antithrombin-III (short name: ATIII)	1668	48	0.68	129	4388	2+	800.426	0.005	6.24667	0.7499	K.IPEATNR.R
19	1	sp|P01008|ANT3_HUMAN	52602.4	0.625	SERPINC1	Antithrombin-III (short name: ATIII)	1668	48	0.68	129	5449	2+	850.405	0.004	4.70364	0.7226	K.FSPENTR.K
19	1	sp|P01008|ANT3_HUMAN	52602.4	0.625	SERPINC1	Antithrombin-III (short name: ATIII)	1668	48	0.68	129	5580	2+	850.405	0.006	7.05546	0.8021	K.FSPENTR.K
19	1	sp|P01008|ANT3_HUMAN	52602.4	0.625	SERPINC1	Antithrombin-III (short name: ATIII)	1668	48	0.68	129	6044	2+	1799.7	-0.003	1.66695	0.9687	K.ADGESC'SASM"M"YQEGK.F	113598	42898
19	1	sp|P01008|ANT3_HUMAN	52602.4	0.625	SERPINC1	Antithrombin-III (short name: ATIII)	1668	48	0.68	129	6126	3+	2002.97	0.013	6.49037	0.9855	K.KATEDEGSEQKIPEATNR.R
19	1	sp|P01008|ANT3_HUMAN	52602.4	0.625	SERPINC1	Antithrombin-III (short name: ATIII)	1668	48	0.68	129	6720	2+	839.414	0.005	5.95653	0.9614	K.FDTISEK.T
19	1	sp|P01008|ANT3_HUMAN	52602.4	0.625	SERPINC1	Antithrombin-III (short name: ATIII)	1668	48	0.68	129	6829	3+	1874.87	0.013	6.9338	0.9998	K.ATEDEGSEQKIPEATNR.R
19	1	sp|P01008|ANT3_HUMAN	52602.4	0.625	SERPINC1	Antithrombin-III (short name: ATIII)	1668	48	0.68	129	7505	2+	1780.68	0.011	6.17741	0.9994	K.ADGESCSASMM"YQEGK.F	471758	246332
19	1	sp|P01008|ANT3_HUMAN	52602.4	0.625	SERPINC1	Antithrombin-III (short name: ATIII)	1668	48	0.68	129	7512	2+	1783.7	-0.008	4.48506	0.9996	K.ADGESC'SASMM"YQEGK.F	472906	247393
19	1	sp|P01008|ANT3_HUMAN	52602.4	0.625	SERPINC1	Antithrombin-III (short name: ATIII)	1668	48	0.68	129	7636	2+	1780.68	0.011	6.17741	0.9981	K.ADGESCSASMM"YQEGK.F	432524	229470
19	1	sp|P01008|ANT3_HUMAN	52602.4	0.625	SERPINC1	Antithrombin-III (short name: ATIII)	1668	48	0.68	129	8032	2+	1780.68	0.016	8.98532	0.9998	K.ADGESCSASM"MYQEGK.F	400137	210670
19	1	sp|P01008|ANT3_HUMAN	52602.4	0.625	SERPINC1	Antithrombin-III (short name: ATIII)	1668	48	0.68	129	8040	2+	1783.7	0.012	6.72758	0.9981	K.ADGESC'SASM"MYQEGK.F	400062	213971
19	1	sp|P01008|ANT3_HUMAN	52602.4	0.625	SERPINC1	Antithrombin-III (short name: ATIII)	1668	48	0.68	129	8301	2+	1783.7	0.003	1.6819	0.6104	K.ADGESC'SASMM"YQEGK.F	33450.7	34958
19	1	sp|P01008|ANT3_HUMAN	52602.4	0.625	SERPINC1	Antithrombin-III (short name: ATIII)	1668	48	0.68	129	8952	2+	1126.66	0.008	7.10065	0.9996	K.SKLPGIVAEGR.D
19	1	sp|P01008|ANT3_HUMAN	52602.4	0.625	SERPINC1	Antithrombin-III (short name: ATIII)	1668	48	0.68	129	9198	2+	1764.69	0.013	7.36675	0.6436	K.ADGESCSASMMYQEGK.F	16577.5	22698.7
19	1	sp|P01008|ANT3_HUMAN	52602.4	0.625	SERPINC1	Antithrombin-III (short name: ATIII)	1668	48	0.68	129	9209	2+	1767.71	0.008	4.52564	0.9993	K.ADGESC'SASMMYQEGK.F	17754.4	22052.2
19	1	sp|P01008|ANT3_HUMAN	52602.4	0.625	SERPINC1	Antithrombin-III (short name: ATIII)	1668	48	0.68	129	9375	2+	1767.71	0.003	1.69711	0.9986	K.ADGESC'SASMMYQEGK.F	3.13509e+06	4.78872e+06
19	1	sp|P01008|ANT3_HUMAN	52602.4	0.625	SERPINC1	Antithrombin-III (short name: ATIII)	1668	48	0.68	129	9440	3+	1767.71	0.009	5.09134	0.6277	K.ADGESC'SASMMYQEGK.F	82141.1	129451
19	1	sp|P01008|ANT3_HUMAN	52602.4	0.625	SERPINC1	Antithrombin-III (short name: ATIII)	1668	48	0.68	129	9502	2+	1767.71	0.007	3.95993	1	K.ADGESC'SASMMYQEGK.F	3.23612e+06	4932927
19	1	sp|P01008|ANT3_HUMAN	52602.4	0.625	SERPINC1	Antithrombin-III (short name: ATIII)	1668	48	0.68	129	9635	2+	1767.71	0.007	3.95993	0.9989	K.ADGESC'SASMMYQEGK.F	401393	611593
19	1	sp|P01008|ANT3_HUMAN	52602.4	0.625	SERPINC1	Antithrombin-III (short name: ATIII)	1668	48	0.68	129	9755	2+	911.531	0.007	7.67939	1	K.LPGIVAEGR.D
19	1	sp|P01008|ANT3_HUMAN	52602.4	0.625	SERPINC1	Antithrombin-III (short name: ATIII)	1668	48	0.68	129	9771	2+	1767.71	0	0	0.7446	K.ADGESC'SASMMYQEGK.F	84314.7	125283
19	1	sp|P01008|ANT3_HUMAN	52602.4	0.625	SERPINC1	Antithrombin-III (short name: ATIII)	1668	48	0.68	129	9888	2+	911.531	0.005	5.48528	1	K.LPGIVAEGR.D
19	1	sp|P01008|ANT3_HUMAN	52602.4	0.625	SERPINC1	Antithrombin-III (short name: ATIII)	1668	48	0.68	129	11696	2+	1309.61	1.007	5.34512	0.9995	R.DDLYVSDAFHK.A
19	1	sp|P01008|ANT3_HUMAN	52602.4	0.625	SERPINC1	Antithrombin-III (short name: ATIII)	1668	48	0.68	129	11822	2+	1309.61	0.009	6.8723	1	R.DDLYVSDAFHK.A
19	1	sp|P01008|ANT3_HUMAN	52602.4	0.625	SERPINC1	Antithrombin-III (short name: ATIII)	1668	48	0.68	129	11956	2+	1309.61	0.008	6.10871	0.9999	R.DDLYVSDAFHK.A
19	1	sp|P01008|ANT3_HUMAN	52602.4	0.625	SERPINC1	Antithrombin-III (short name: ATIII)	1668	48	0.68	129	13037	3+	1528.74	0.005	3.27066	0.8721	R.FATTFYQHLADSK.N
19	1	sp|P01008|ANT3_HUMAN	52602.4	0.625	SERPINC1	Antithrombin-III (short name: ATIII)	1668	48	0.68	129	13045	2+	1528.74	0.007	4.57893	0.9924	R.FATTFYQHLADSK.N
19	1	sp|P01008|ANT3_HUMAN	52602.4	0.625	SERPINC1	Antithrombin-III (short name: ATIII)	1668	48	0.68	129	13164	3+	1528.74	0.009	5.88719	0.9916	R.FATTFYQHLADSK.N
19	1	sp|P01008|ANT3_HUMAN	52602.4	0.625	SERPINC1	Antithrombin-III (short name: ATIII)	1668	48	0.68	129	13175	2+	1528.74	0.01	6.54132	1	R.FATTFYQHLADSK.N
19	1	sp|P01008|ANT3_HUMAN	52602.4	0.625	SERPINC1	Antithrombin-III (short name: ATIII)	1668	48	0.68	129	14212	3+	1211.64	0.007	5.77728	0.9924	R.FRIEDGFSLK.E
19	1	sp|P01008|ANT3_HUMAN	52602.4	0.625	SERPINC1	Antithrombin-III (short name: ATIII)	1668	48	0.68	129	14719	3+	1684.92	0.008	4.748	0.6288	K.GDDITM"VLILPKPEK.S
19	1	sp|P01008|ANT3_HUMAN	52602.4	0.625	SERPINC1	Antithrombin-III (short name: ATIII)	1668	48	0.68	129	14763	2+	1684.92	-0.046	27.301	0.8955	K.GDDITM"VLILPKPEK.S
19	1	sp|P01008|ANT3_HUMAN	52602.4	0.625	SERPINC1	Antithrombin-III (short name: ATIII)	1668	48	0.68	129	14786	3+	1586.89	1.005	3.15082	0.9991	R.RVAEGTQVLELPFK.G
19	1	sp|P01008|ANT3_HUMAN	52602.4	0.625	SERPINC1	Antithrombin-III (short name: ATIII)	1668	48	0.68	129	14800	2+	1586.89	0.009	5.67147	0.9994	R.RVAEGTQVLELPFK.G
19	1	sp|P01008|ANT3_HUMAN	52602.4	0.625	SERPINC1	Antithrombin-III (short name: ATIII)	1668	48	0.68	129	14949	2+	1340.66	0.009	6.71309	1	K.TSDQIHFFFAK.L
19	1	sp|P01008|ANT3_HUMAN	52602.4	0.625	SERPINC1	Antithrombin-III (short name: ATIII)	1668	48	0.68	129	15081	2+	1340.66	0.009	6.71309	1	K.TSDQIHFFFAK.L
19	1	sp|P01008|ANT3_HUMAN	52602.4	0.625	SERPINC1	Antithrombin-III (short name: ATIII)	1668	48	0.68	129	15408	3+	1232.73	1.019	15.413	0.9996	K.ANRPFLVFIR.E
19	1	sp|P01008|ANT3_HUMAN	52602.4	0.625	SERPINC1	Antithrombin-III (short name: ATIII)	1668	48	0.68	129	15452	2+	1232.73	0.009	7.30089	0.9944	K.ANRPFLVFIR.E
19	1	sp|P01008|ANT3_HUMAN	52602.4	0.625	SERPINC1	Antithrombin-III (short name: ATIII)	1668	48	0.68	129	16093	2+	1423.65	0.008	5.61935	0.9939	R.DIPMNPMCIYR.S	189535	36069.9
19	1	sp|P01008|ANT3_HUMAN	52602.4	0.625	SERPINC1	Antithrombin-III (short name: ATIII)	1668	48	0.68	129	16348	3+	1668.92	0.013	7.78945	0.9988	K.GDDITMVLILPKPEK.S
19	1	sp|P01008|ANT3_HUMAN	52602.4	0.625	SERPINC1	Antithrombin-III (short name: ATIII)	1668	48	0.68	129	16365	2+	1430.79	0.01	6.98915	1	R.VAEGTQVLELPFK.G
19	1	sp|P01008|ANT3_HUMAN	52602.4	0.625	SERPINC1	Antithrombin-III (short name: ATIII)	1668	48	0.68	129	16433	2+	1668.92	0.01	5.99188	1	K.GDDITMVLILPKPEK.S
19	1	sp|P01008|ANT3_HUMAN	52602.4	0.625	SERPINC1	Antithrombin-III (short name: ATIII)	1668	48	0.68	129	16476	3+	1668.92	0.009	5.3927	0.9978	K.GDDITMVLILPKPEK.S
19	1	sp|P01008|ANT3_HUMAN	52602.4	0.625	SERPINC1	Antithrombin-III (short name: ATIII)	1668	48	0.68	129	16499	2+	1405.75	0.008	5.69091	1	R.EVPLNTIIFM"GR.V
19	1	sp|P01008|ANT3_HUMAN	52602.4	0.625	SERPINC1	Antithrombin-III (short name: ATIII)	1668	48	0.68	129	16564	2+	1668.92	0.01	5.99188	1	K.GDDITMVLILPKPEK.S
19	1	sp|P01008|ANT3_HUMAN	52602.4	0.625	SERPINC1	Antithrombin-III (short name: ATIII)	1668	48	0.68	129	16608	3+	1668.92	0.01	5.99188	0.9998	K.GDDITMVLILPKPEK.S
19	1	sp|P01008|ANT3_HUMAN	52602.4	0.625	SERPINC1	Antithrombin-III (short name: ATIII)	1668	48	0.68	129	16621	2+	1405.75	0.008	5.69091	0.9999	R.EVPLNTIIFM"GR.V
19	1	sp|P01008|ANT3_HUMAN	52602.4	0.625	SERPINC1	Antithrombin-III (short name: ATIII)	1668	48	0.68	129	16688	2+	1668.92	0.008	4.79351	0.9776	K.GDDITMVLILPKPEK.S
19	1	sp|P01008|ANT3_HUMAN	52602.4	0.625	SERPINC1	Antithrombin-III (short name: ATIII)	1668	48	0.68	129	16743	2+	1405.75	0.009	6.40227	0.9954	R.EVPLNTIIFM"GR.V
19	1	sp|P01008|ANT3_HUMAN	52602.4	0.625	SERPINC1	Antithrombin-III (short name: ATIII)	1668	48	0.68	129	16806	2+	2291.15	0.012	5.23754	0.9987	K.AFLEVNEEGSEAAASTAVVIAGR.S
19	1	sp|P01008|ANT3_HUMAN	52602.4	0.625	SERPINC1	Antithrombin-III (short name: ATIII)	1668	48	0.68	129	16874	2+	1405.75	1.002	1.42273	0.8291	R.EVPLNTIIFM"GR.V
19	1	sp|P01008|ANT3_HUMAN	52602.4	0.625	SERPINC1	Antithrombin-III (short name: ATIII)	1668	48	0.68	129	16926	3+	2291.15	0.015	6.54693	1	K.AFLEVNEEGSEAAASTAVVIAGR.S
19	1	sp|P01008|ANT3_HUMAN	52602.4	0.625	SERPINC1	Antithrombin-III (short name: ATIII)	1668	48	0.68	129	16937	2+	2291.15	0.013	5.674	1	K.AFLEVNEEGSEAAASTAVVIAGR.S
19	1	sp|P01008|ANT3_HUMAN	52602.4	0.625	SERPINC1	Antithrombin-III (short name: ATIII)	1668	48	0.68	129	17008	2+	1405.75	0.008	5.69091	0.997	R.EVPLNTIIFM"GR.V
19	1	sp|P01008|ANT3_HUMAN	52602.4	0.625	SERPINC1	Antithrombin-III (short name: ATIII)	1668	48	0.68	129	17058	3+	2291.15	0.012	5.23754	1	K.AFLEVNEEGSEAAASTAVVIAGR.S
19	1	sp|P01008|ANT3_HUMAN	52602.4	0.625	SERPINC1	Antithrombin-III (short name: ATIII)	1668	48	0.68	129	17069	2+	2291.15	0.015	6.54693	1	K.AFLEVNEEGSEAAASTAVVIAGR.S
19	1	sp|P01008|ANT3_HUMAN	52602.4	0.625	SERPINC1	Antithrombin-III (short name: ATIII)	1668	48	0.68	129	17142	2+	1405.75	0.006	4.26818	0.9666	R.EVPLNTIIFM"GR.V
19	1	sp|P01008|ANT3_HUMAN	52602.4	0.625	SERPINC1	Antithrombin-III (short name: ATIII)	1668	48	0.68	129	17202	2+	2291.15	0.016	6.98339	1	K.AFLEVNEEGSEAAASTAVVIAGR.S
19	1	sp|P01008|ANT3_HUMAN	52602.4	0.625	SERPINC1	Antithrombin-III (short name: ATIII)	1668	48	0.68	129	17224	3+	2291.15	0.013	5.674	1	K.AFLEVNEEGSEAAASTAVVIAGR.S
19	1	sp|P01008|ANT3_HUMAN	52602.4	0.625	SERPINC1	Antithrombin-III (short name: ATIII)	1668	48	0.68	129	17333	2+	2291.15	0.016	6.98339	1	K.AFLEVNEEGSEAAASTAVVIAGR.S
19	1	sp|P01008|ANT3_HUMAN	52602.4	0.625	SERPINC1	Antithrombin-III (short name: ATIII)	1668	48	0.68	129	17345	3+	2291.15	0.013	5.674	1	K.AFLEVNEEGSEAAASTAVVIAGR.S
19	1	sp|P01008|ANT3_HUMAN	52602.4	0.625	SERPINC1	Antithrombin-III (short name: ATIII)	1668	48	0.68	129	17439	2+	1405.75	0.002	1.42273	0.973	R.EVPLNTIIFM"GR.V
19	1	sp|P01008|ANT3_HUMAN	52602.4	0.625	SERPINC1	Antithrombin-III (short name: ATIII)	1668	48	0.68	129	17455	2+	2291.15	0.016	6.98339	1	K.AFLEVNEEGSEAAASTAVVIAGR.S
19	1	sp|P01008|ANT3_HUMAN	52602.4	0.625	SERPINC1	Antithrombin-III (short name: ATIII)	1668	48	0.68	129	17487	3+	2291.15	0.013	5.674	1	K.AFLEVNEEGSEAAASTAVVIAGR.S
19	1	sp|P01008|ANT3_HUMAN	52602.4	0.625	SERPINC1	Antithrombin-III (short name: ATIII)	1668	48	0.68	129	17641	3+	2291.15	0.016	6.98339	1	K.AFLEVNEEGSEAAASTAVVIAGR.S
19	1	sp|P01008|ANT3_HUMAN	52602.4	0.625	SERPINC1	Antithrombin-III (short name: ATIII)	1668	48	0.68	129	17720	2+	2291.15	0.014	6.11047	1	K.AFLEVNEEGSEAAASTAVVIAGR.S
19	1	sp|P01008|ANT3_HUMAN	52602.4	0.625	SERPINC1	Antithrombin-III (short name: ATIII)	1668	48	0.68	129	17774	3+	2291.15	0.015	6.54693	0.9996	K.AFLEVNEEGSEAAASTAVVIAGR.S
19	1	sp|P01008|ANT3_HUMAN	52602.4	0.625	SERPINC1	Antithrombin-III (short name: ATIII)	1668	48	0.68	129	17840	2+	2291.15	0.013	5.674	1	K.AFLEVNEEGSEAAASTAVVIAGR.S
19	1	sp|P01008|ANT3_HUMAN	52602.4	0.625	SERPINC1	Antithrombin-III (short name: ATIII)	1668	48	0.68	129	17972	2+	2291.15	0.013	5.674	1	K.AFLEVNEEGSEAAASTAVVIAGR.S
19	1	sp|P01008|ANT3_HUMAN	52602.4	0.625	SERPINC1	Antithrombin-III (short name: ATIII)	1668	48	0.68	129	18016	2+	1864.9	0.011	5.89844	0.9998	K.EQLQDM"GLVDLFSPEK.S
19	1	sp|P01008|ANT3_HUMAN	52602.4	0.625	SERPINC1	Antithrombin-III (short name: ATIII)	1668	48	0.68	129	18070	3+	2291.15	0.017	7.41985	0.9999	K.AFLEVNEEGSEAAASTAVVIAGR.S
19	1	sp|P01008|ANT3_HUMAN	52602.4	0.625	SERPINC1	Antithrombin-III (short name: ATIII)	1668	48	0.68	129	18099	3+	1864.9	0.01	5.36222	0.9889	K.EQLQDM"GLVDLFSPEK.S
19	1	sp|P01008|ANT3_HUMAN	52602.4	0.625	SERPINC1	Antithrombin-III (short name: ATIII)	1668	48	0.68	129	18103	2+	2291.15	0.016	6.98339	1	K.AFLEVNEEGSEAAASTAVVIAGR.S
19	1	sp|P01008|ANT3_HUMAN	52602.4	0.625	SERPINC1	Antithrombin-III (short name: ATIII)	1668	48	0.68	129	18148	2+	1864.9	0.01	5.36222	1	K.EQLQDM"GLVDLFSPEK.S
19	1	sp|P01008|ANT3_HUMAN	52602.4	0.625	SERPINC1	Antithrombin-III (short name: ATIII)	1668	48	0.68	129	18203	3+	2291.15	0.017	7.41985	1	K.AFLEVNEEGSEAAASTAVVIAGR.S
19	1	sp|P01008|ANT3_HUMAN	52602.4	0.625	SERPINC1	Antithrombin-III (short name: ATIII)	1668	48	0.68	129	18236	2+	2291.15	0.014	6.11047	1	K.AFLEVNEEGSEAAASTAVVIAGR.S
19	1	sp|P01008|ANT3_HUMAN	52602.4	0.625	SERPINC1	Antithrombin-III (short name: ATIII)	1668	48	0.68	129	18325	3+	2291.15	0.015	6.54693	0.9999	K.AFLEVNEEGSEAAASTAVVIAGR.S
19	1	sp|P01008|ANT3_HUMAN	52602.4	0.625	SERPINC1	Antithrombin-III (short name: ATIII)	1668	48	0.68	129	18328	2+	1389.76	0.011	7.91506	0.9989	R.EVPLNTIIFMGR.V
19	1	sp|P01008|ANT3_HUMAN	52602.4	0.625	SERPINC1	Antithrombin-III (short name: ATIII)	1668	48	0.68	129	18356	2+	2291.15	0.012	5.23754	1	K.AFLEVNEEGSEAAASTAVVIAGR.S
19	1	sp|P01008|ANT3_HUMAN	52602.4	0.625	SERPINC1	Antithrombin-III (short name: ATIII)	1668	48	0.68	129	18455	2+	1389.76	0.01	7.19551	1	R.EVPLNTIIFMGR.V
19	1	sp|P01008|ANT3_HUMAN	52602.4	0.625	SERPINC1	Antithrombin-III (short name: ATIII)	1668	48	0.68	129	18456	3+	2291.15	0.006	2.61877	0.9998	K.AFLEVNEEGSEAAASTAVVIAGR.S
19	1	sp|P01008|ANT3_HUMAN	52602.4	0.625	SERPINC1	Antithrombin-III (short name: ATIII)	1668	48	0.68	129	18545	2+	1864.9	0.012	6.43466	0.9909	K.EQLQDM"GLVDLFSPEK.S
19	1	sp|P01008|ANT3_HUMAN	52602.4	0.625	SERPINC1	Antithrombin-III (short name: ATIII)	1668	48	0.68	129	18587	3+	2291.15	0.007	3.05523	0.9997	K.AFLEVNEEGSEAAASTAVVIAGR.S
19	1	sp|P01008|ANT3_HUMAN	52602.4	0.625	SERPINC1	Antithrombin-III (short name: ATIII)	1668	48	0.68	129	18589	2+	1389.76	0.009	6.47596	0.9965	R.EVPLNTIIFMGR.V
19	1	sp|P01008|ANT3_HUMAN	52602.4	0.625	SERPINC1	Antithrombin-III (short name: ATIII)	1668	48	0.68	129	18668	2+	1864.9	0.013	6.97088	0.9557	K.EQLQDM"GLVDLFSPEK.S
19	1	sp|P01008|ANT3_HUMAN	52602.4	0.625	SERPINC1	Antithrombin-III (short name: ATIII)	1668	48	0.68	129	18687	2+	2291.15	0.011	4.80108	1	K.AFLEVNEEGSEAAASTAVVIAGR.S
19	1	sp|P01008|ANT3_HUMAN	52602.4	0.625	SERPINC1	Antithrombin-III (short name: ATIII)	1668	48	0.68	129	18722	3+	2291.15	0.007	3.05523	0.9915	K.AFLEVNEEGSEAAASTAVVIAGR.S
19	1	sp|P01008|ANT3_HUMAN	52602.4	0.625	SERPINC1	Antithrombin-III (short name: ATIII)	1668	48	0.68	129	18819	2+	2291.15	0.013	5.674	0.9999	K.AFLEVNEEGSEAAASTAVVIAGR.S
19	1	sp|P01008|ANT3_HUMAN	52602.4	0.625	SERPINC1	Antithrombin-III (short name: ATIII)	1668	48	0.68	129	18921	2+	1864.9	1.053	28.4198	0.6176	K.EQLQDM"GLVDLFSPEK.S
19	1	sp|P01008|ANT3_HUMAN	52602.4	0.625	SERPINC1	Antithrombin-III (short name: ATIII)	1668	48	0.68	129	18940	2+	2291.15	0.011	4.80108	0.9939	K.AFLEVNEEGSEAAASTAVVIAGR.S
19	1	sp|P01008|ANT3_HUMAN	52602.4	0.625	SERPINC1	Antithrombin-III (short name: ATIII)	1668	48	0.68	129	18974	3+	2291.15	0.009	3.92816	0.9991	K.AFLEVNEEGSEAAASTAVVIAGR.S
19	1	sp|P01008|ANT3_HUMAN	52602.4	0.625	SERPINC1	Antithrombin-III (short name: ATIII)	1668	48	0.68	129	19097	3+	2291.15	1.024	10.4751	0.9983	K.AFLEVNEEGSEAAASTAVVIAGR.S
19	1	sp|P01008|ANT3_HUMAN	52602.4	0.625	SERPINC1	Antithrombin-III (short name: ATIII)	1668	48	0.68	129	19140	2+	2291.15	0.012	5.23754	1	K.AFLEVNEEGSEAAASTAVVIAGR.S
19	1	sp|P01008|ANT3_HUMAN	52602.4	0.625	SERPINC1	Antithrombin-III (short name: ATIII)	1668	48	0.68	129	19259	2+	2291.15	0.01	4.36462	1	K.AFLEVNEEGSEAAASTAVVIAGR.S
19	1	sp|P01008|ANT3_HUMAN	52602.4	0.625	SERPINC1	Antithrombin-III (short name: ATIII)	1668	48	0.68	129	19348	3+	2291.15	0.016	6.98339	0.9926	K.AFLEVNEEGSEAAASTAVVIAGR.S
19	1	sp|P01008|ANT3_HUMAN	52602.4	0.625	SERPINC1	Antithrombin-III (short name: ATIII)	1668	48	0.68	129	19413	2+	2291.15	0.001	0.436462	0.9996	K.AFLEVNEEGSEAAASTAVVIAGR.S
19	1	sp|P01008|ANT3_HUMAN	52602.4	0.625	SERPINC1	Antithrombin-III (short name: ATIII)	1668	48	0.68	129	19481	3+	2291.15	0.013	5.674	0.9979	K.AFLEVNEEGSEAAASTAVVIAGR.S
19	1	sp|P01008|ANT3_HUMAN	52602.4	0.625	SERPINC1	Antithrombin-III (short name: ATIII)	1668	48	0.68	129	19600	2+	2291.15	0.007	3.05523	0.9996	K.AFLEVNEEGSEAAASTAVVIAGR.S
19	1	sp|P01008|ANT3_HUMAN	52602.4	0.625	SERPINC1	Antithrombin-III (short name: ATIII)	1668	48	0.68	129	19606	3+	2291.15	0.014	6.11047	0.9985	K.AFLEVNEEGSEAAASTAVVIAGR.S
19	1	sp|P01008|ANT3_HUMAN	52602.4	0.625	SERPINC1	Antithrombin-III (short name: ATIII)	1668	48	0.68	129	19722	2+	2291.15	0.011	4.80108	0.9324	K.AFLEVNEEGSEAAASTAVVIAGR.S
19	1	sp|P01008|ANT3_HUMAN	52602.4	0.625	SERPINC1	Antithrombin-III (short name: ATIII)	1668	48	0.68	129	19726	3+	2291.15	0.012	5.23754	0.9986	K.AFLEVNEEGSEAAASTAVVIAGR.S
19	1	sp|P01008|ANT3_HUMAN	52602.4	0.625	SERPINC1	Antithrombin-III (short name: ATIII)	1668	48	0.68	129	19792	3+	1848.9	0.01	5.40861	0.9989	K.EQLQDMGLVDLFSPEK.S
19	1	sp|P01008|ANT3_HUMAN	52602.4	0.625	SERPINC1	Antithrombin-III (short name: ATIII)	1668	48	0.68	129	19830	2+	1848.9	0.012	6.49033	1	K.EQLQDMGLVDLFSPEK.S
19	1	sp|P01008|ANT3_HUMAN	52602.4	0.625	SERPINC1	Antithrombin-III (short name: ATIII)	1668	48	0.68	129	19854	2+	2291.15	0.014	6.11047	0.9972	K.AFLEVNEEGSEAAASTAVVIAGR.S
19	1	sp|P01008|ANT3_HUMAN	52602.4	0.625	SERPINC1	Antithrombin-III (short name: ATIII)	1668	48	0.68	129	19918	3+	1848.9	0.011	5.94947	1	K.EQLQDMGLVDLFSPEK.S
19	1	sp|P01008|ANT3_HUMAN	52602.4	0.625	SERPINC1	Antithrombin-III (short name: ATIII)	1668	48	0.68	129	19976	2+	2291.15	0.018	7.85631	0.9993	K.AFLEVNEEGSEAAASTAVVIAGR.S
19	1	sp|P01008|ANT3_HUMAN	52602.4	0.625	SERPINC1	Antithrombin-III (short name: ATIII)	1668	48	0.68	129	19977	3+	2291.15	0.017	7.41985	1	K.AFLEVNEEGSEAAASTAVVIAGR.S
19	1	sp|P01008|ANT3_HUMAN	52602.4	0.625	SERPINC1	Antithrombin-III (short name: ATIII)	1668	48	0.68	129	20096	2+	2291.15	0.011	4.80108	0.9999	K.AFLEVNEEGSEAAASTAVVIAGR.S
19	1	sp|P01008|ANT3_HUMAN	52602.4	0.625	SERPINC1	Antithrombin-III (short name: ATIII)	1668	48	0.68	129	20099	3+	2291.15	0.017	7.41985	0.9991	K.AFLEVNEEGSEAAASTAVVIAGR.S
19	1	sp|P01008|ANT3_HUMAN	52602.4	0.625	SERPINC1	Antithrombin-III (short name: ATIII)	1668	48	0.68	129	20217	2+	2291.15	0.014	6.11047	0.9184	K.AFLEVNEEGSEAAASTAVVIAGR.S
19	1	sp|P01008|ANT3_HUMAN	52602.4	0.625	SERPINC1	Antithrombin-III (short name: ATIII)	1668	48	0.68	129	20219	3+	2291.15	0.015	6.54693	0.9997	K.AFLEVNEEGSEAAASTAVVIAGR.S
19	1	sp|P01008|ANT3_HUMAN	52602.4	0.625	SERPINC1	Antithrombin-III (short name: ATIII)	1668	48	0.68	129	20339	2+	2291.15	0.014	6.11047	0.9996	K.AFLEVNEEGSEAAASTAVVIAGR.S
19	1	sp|P01008|ANT3_HUMAN	52602.4	0.625	SERPINC1	Antithrombin-III (short name: ATIII)	1668	48	0.68	129	20340	3+	2291.15	0.015	6.54693	0.9995	K.AFLEVNEEGSEAAASTAVVIAGR.S
19	1	sp|P01008|ANT3_HUMAN	52602.4	0.625	SERPINC1	Antithrombin-III (short name: ATIII)	1668	48	0.68	129	20460	2+	2291.15	0.013	5.674	0.9965	K.AFLEVNEEGSEAAASTAVVIAGR.S
19	1	sp|P01008|ANT3_HUMAN	52602.4	0.625	SERPINC1	Antithrombin-III (short name: ATIII)	1668	48	0.68	129	20462	3+	2291.15	0.016	6.98339	0.8073	K.AFLEVNEEGSEAAASTAVVIAGR.S
19	1	sp|P01008|ANT3_HUMAN	52602.4	0.625	SERPINC1	Antithrombin-III (short name: ATIII)	1668	48	0.68	129	20580	2+	2291.15	0.015	6.54693	0.9999	K.AFLEVNEEGSEAAASTAVVIAGR.S
19	1	sp|P01008|ANT3_HUMAN	52602.4	0.625	SERPINC1	Antithrombin-III (short name: ATIII)	1668	48	0.68	129	20582	3+	2291.15	0.012	5.23754	1	K.AFLEVNEEGSEAAASTAVVIAGR.S
19	1	sp|P01008|ANT3_HUMAN	52602.4	0.625	SERPINC1	Antithrombin-III (short name: ATIII)	1668	48	0.68	129	20702	2+	2291.15	0.009	3.92816	0.9983	K.AFLEVNEEGSEAAASTAVVIAGR.S
19	1	sp|P01008|ANT3_HUMAN	52602.4	0.625	SERPINC1	Antithrombin-III (short name: ATIII)	1668	48	0.68	129	20705	3+	2291.15	0.011	4.80108	1	K.AFLEVNEEGSEAAASTAVVIAGR.S
19	1	sp|P01008|ANT3_HUMAN	52602.4	0.625	SERPINC1	Antithrombin-III (short name: ATIII)	1668	48	0.68	129	20823	3+	2291.15	0.014	6.11047	0.9783	K.AFLEVNEEGSEAAASTAVVIAGR.S
19	1	sp|P01008|ANT3_HUMAN	52602.4	0.625	SERPINC1	Antithrombin-III (short name: ATIII)	1668	48	0.68	129	20944	2+	2291.15	0.016	6.98339	0.9968	K.AFLEVNEEGSEAAASTAVVIAGR.S
19	1	sp|P01008|ANT3_HUMAN	52602.4	0.625	SERPINC1	Antithrombin-III (short name: ATIII)	1668	48	0.68	129	21064	2+	2291.15	0.011	4.80108	0.8711	K.AFLEVNEEGSEAAASTAVVIAGR.S
19	1	sp|P01008|ANT3_HUMAN	52602.4	0.625	SERPINC1	Antithrombin-III (short name: ATIII)	1668	48	0.68	129	21066	3+	2291.15	0.018	7.85631	0.9994	K.AFLEVNEEGSEAAASTAVVIAGR.S
19	1	sp|P01008|ANT3_HUMAN	52602.4	0.625	SERPINC1	Antithrombin-III (short name: ATIII)	1668	48	0.68	129	21186	2+	2291.15	0.012	5.23754	0.9996	K.AFLEVNEEGSEAAASTAVVIAGR.S
19	1	sp|P01008|ANT3_HUMAN	52602.4	0.625	SERPINC1	Antithrombin-III (short name: ATIII)	1668	48	0.68	129	21187	3+	2291.15	0.015	6.54693	0.8921	K.AFLEVNEEGSEAAASTAVVIAGR.S
19	1	sp|P01008|ANT3_HUMAN	52602.4	0.625	SERPINC1	Antithrombin-III (short name: ATIII)	1668	48	0.68	129	21308	2+	2291.15	0.014	6.11047	0.7642	K.AFLEVNEEGSEAAASTAVVIAGR.S
19	1	sp|P01008|ANT3_HUMAN	52602.4	0.625	SERPINC1	Antithrombin-III (short name: ATIII)	1668	48	0.68	129	21310	3+	2291.15	0.015	6.54693	1	K.AFLEVNEEGSEAAASTAVVIAGR.S
19	1	sp|P01008|ANT3_HUMAN	52602.4	0.625	SERPINC1	Antithrombin-III (short name: ATIII)	1668	48	0.68	129	21371	2+	2315.12	-0.011	4.75137	0.7074	K.NDNDNIFLSPLSISTAFAM"TK.L
19	1	sp|P01008|ANT3_HUMAN	52602.4	0.625	SERPINC1	Antithrombin-III (short name: ATIII)	1668	48	0.68	129	21428	2+	2291.15	0.011	4.80108	0.9923	K.AFLEVNEEGSEAAASTAVVIAGR.S
19	1	sp|P01008|ANT3_HUMAN	52602.4	0.625	SERPINC1	Antithrombin-III (short name: ATIII)	1668	48	0.68	129	21432	3+	2291.15	0.015	6.54693	0.9998	K.AFLEVNEEGSEAAASTAVVIAGR.S
19	1	sp|P01008|ANT3_HUMAN	52602.4	0.625	SERPINC1	Antithrombin-III (short name: ATIII)	1668	48	0.68	129	21493	2+	2315.12	0.017	7.34303	0.9909	K.NDNDNIFLSPLSISTAFAM"TK.L
19	1	sp|P01008|ANT3_HUMAN	52602.4	0.625	SERPINC1	Antithrombin-III (short name: ATIII)	1668	48	0.68	129	21551	3+	2291.15	0.018	7.85631	0.9984	K.AFLEVNEEGSEAAASTAVVIAGR.S
19	1	sp|P01008|ANT3_HUMAN	52602.4	0.625	SERPINC1	Antithrombin-III (short name: ATIII)	1668	48	0.68	129	21552	2+	2291.15	0.012	5.23754	0.9979	K.AFLEVNEEGSEAAASTAVVIAGR.S
19	1	sp|P01008|ANT3_HUMAN	52602.4	0.625	SERPINC1	Antithrombin-III (short name: ATIII)	1668	48	0.68	129	21672	2+	2291.15	0.019	8.29278	0.9893	K.AFLEVNEEGSEAAASTAVVIAGR.S
19	1	sp|P01008|ANT3_HUMAN	52602.4	0.625	SERPINC1	Antithrombin-III (short name: ATIII)	1668	48	0.68	129	21673	3+	2291.15	0.014	6.11047	0.9981	K.AFLEVNEEGSEAAASTAVVIAGR.S
19	1	sp|P01008|ANT3_HUMAN	52602.4	0.625	SERPINC1	Antithrombin-III (short name: ATIII)	1668	48	0.68	129	21792	2+	2291.15	0.012	5.23754	0.9745	K.AFLEVNEEGSEAAASTAVVIAGR.S
19	1	sp|P01008|ANT3_HUMAN	52602.4	0.625	SERPINC1	Antithrombin-III (short name: ATIII)	1668	48	0.68	129	21794	3+	2291.15	0.015	6.54693	0.9918	K.AFLEVNEEGSEAAASTAVVIAGR.S
19	1	sp|P01008|ANT3_HUMAN	52602.4	0.625	SERPINC1	Antithrombin-III (short name: ATIII)	1668	48	0.68	129	21912	3+	2291.15	0.016	6.98339	0.9997	K.AFLEVNEEGSEAAASTAVVIAGR.S
19	1	sp|P01008|ANT3_HUMAN	52602.4	0.625	SERPINC1	Antithrombin-III (short name: ATIII)	1668	48	0.68	129	22033	3+	2291.15	0.014	6.11047	1	K.AFLEVNEEGSEAAASTAVVIAGR.S
19	1	sp|P01008|ANT3_HUMAN	52602.4	0.625	SERPINC1	Antithrombin-III (short name: ATIII)	1668	48	0.68	129	22108	2+	2291.15	0.016	6.98339	0.9998	K.AFLEVNEEGSEAAASTAVVIAGR.S
19	1	sp|P01008|ANT3_HUMAN	52602.4	0.625	SERPINC1	Antithrombin-III (short name: ATIII)	1668	48	0.68	129	22155	3+	2291.15	0.016	6.98339	0.9665	K.AFLEVNEEGSEAAASTAVVIAGR.S
19	1	sp|P01008|ANT3_HUMAN	52602.4	0.625	SERPINC1	Antithrombin-III (short name: ATIII)	1668	48	0.68	129	22232	2+	2291.15	0.02	8.72924	0.9995	K.AFLEVNEEGSEAAASTAVVIAGR.S
19	1	sp|P01008|ANT3_HUMAN	52602.4	0.625	SERPINC1	Antithrombin-III (short name: ATIII)	1668	48	0.68	129	22277	3+	2291.15	0.012	5.23754	0.9879	K.AFLEVNEEGSEAAASTAVVIAGR.S
19	1	sp|P01008|ANT3_HUMAN	52602.4	0.625	SERPINC1	Antithrombin-III (short name: ATIII)	1668	48	0.68	129	22351	2+	2291.15	0.017	7.41985	1	K.AFLEVNEEGSEAAASTAVVIAGR.S
19	1	sp|P01008|ANT3_HUMAN	52602.4	0.625	SERPINC1	Antithrombin-III (short name: ATIII)	1668	48	0.68	129	22397	3+	2291.15	0.018	7.85631	0.9998	K.AFLEVNEEGSEAAASTAVVIAGR.S
19	1	sp|P01008|ANT3_HUMAN	52602.4	0.625	SERPINC1	Antithrombin-III (short name: ATIII)	1668	48	0.68	129	22450	2+	2299.13	0.015	6.52422	0.7881	K.NDNDNIFLSPLSISTAFAMTK.L
19	1	sp|P01008|ANT3_HUMAN	52602.4	0.625	SERPINC1	Antithrombin-III (short name: ATIII)	1668	48	0.68	129	22465	3+	2299.13	0.015	6.52422	0.9898	K.NDNDNIFLSPLSISTAFAMTK.L
19	1	sp|P01008|ANT3_HUMAN	52602.4	0.625	SERPINC1	Antithrombin-III (short name: ATIII)	1668	48	0.68	129	22473	2+	2291.15	0.014	6.11047	0.9885	K.AFLEVNEEGSEAAASTAVVIAGR.S
19	1	sp|P01008|ANT3_HUMAN	52602.4	0.625	SERPINC1	Antithrombin-III (short name: ATIII)	1668	48	0.68	129	22518	3+	2291.15	0.018	7.85631	0.9999	K.AFLEVNEEGSEAAASTAVVIAGR.S
19	1	sp|P01008|ANT3_HUMAN	52602.4	0.625	SERPINC1	Antithrombin-III (short name: ATIII)	1668	48	0.68	129	22569	2+	2299.13	0.015	6.52422	1	K.NDNDNIFLSPLSISTAFAMTK.L
19	1	sp|P01008|ANT3_HUMAN	52602.4	0.625	SERPINC1	Antithrombin-III (short name: ATIII)	1668	48	0.68	129	22580	3+	2299.13	0.015	6.52422	1	K.NDNDNIFLSPLSISTAFAMTK.L
19	1	sp|P01008|ANT3_HUMAN	52602.4	0.625	SERPINC1	Antithrombin-III (short name: ATIII)	1668	48	0.68	129	22592	2+	2291.15	0.019	8.29278	0.9997	K.AFLEVNEEGSEAAASTAVVIAGR.S
19	1	sp|P01008|ANT3_HUMAN	52602.4	0.625	SERPINC1	Antithrombin-III (short name: ATIII)	1668	48	0.68	129	22639	3+	2291.15	0.019	8.29278	0.7248	K.AFLEVNEEGSEAAASTAVVIAGR.S
19	1	sp|P01008|ANT3_HUMAN	52602.4	0.625	SERPINC1	Antithrombin-III (short name: ATIII)	1668	48	0.68	129	22713	2+	2291.15	0.015	6.54693	1	K.AFLEVNEEGSEAAASTAVVIAGR.S
19	1	sp|P01008|ANT3_HUMAN	52602.4	0.625	SERPINC1	Antithrombin-III (short name: ATIII)	1668	48	0.68	129	22758	3+	2291.15	0.014	6.11047	0.9999	K.AFLEVNEEGSEAAASTAVVIAGR.S
19	1	sp|P01008|ANT3_HUMAN	52602.4	0.625	SERPINC1	Antithrombin-III (short name: ATIII)	1668	48	0.68	129	22835	2+	2291.15	0.017	7.41985	1	K.AFLEVNEEGSEAAASTAVVIAGR.S
19	1	sp|P01008|ANT3_HUMAN	52602.4	0.625	SERPINC1	Antithrombin-III (short name: ATIII)	1668	48	0.68	129	23319	2+	2291.15	0.013	5.674	0.8525	K.AFLEVNEEGSEAAASTAVVIAGR.S
19	1	sp|P01008|ANT3_HUMAN	52602.4	0.625	SERPINC1	Antithrombin-III (short name: ATIII)	1668	48	0.68	129	23440	2+	2291.15	0.016	6.98339	0.7435	K.AFLEVNEEGSEAAASTAVVIAGR.S
19	1	sp|P01008|ANT3_HUMAN	52602.4	0.625	SERPINC1	Antithrombin-III (short name: ATIII)	1668	48	0.68	129	23528	3+	2291.15	0.012	5.23754	0.9959	K.AFLEVNEEGSEAAASTAVVIAGR.S
19	1	sp|P01008|ANT3_HUMAN	52602.4	0.625	SERPINC1	Antithrombin-III (short name: ATIII)	1668	48	0.68	129	23564	2+	2291.15	0.011	4.80108	0.7014	K.AFLEVNEEGSEAAASTAVVIAGR.S
19	1	sp|P01008|ANT3_HUMAN	52602.4	0.625	SERPINC1	Antithrombin-III (short name: ATIII)	1668	48	0.68	129	23653	3+	2291.15	0.015	6.54693	0.896	K.AFLEVNEEGSEAAASTAVVIAGR.S
19	1	sp|P01008|ANT3_HUMAN	52602.4	0.625	SERPINC1	Antithrombin-III (short name: ATIII)	1668	48	0.68	129	23803	2+	2291.15	0.016	6.98339	0.9918	K.AFLEVNEEGSEAAASTAVVIAGR.S
19	1	sp|P01008|ANT3_HUMAN	52602.4	0.625	SERPINC1	Antithrombin-III (short name: ATIII)	1668	48	0.68	129	23854	3+	2291.15	0.016	6.98339	0.8032	K.AFLEVNEEGSEAAASTAVVIAGR.S
19	1	sp|P01008|ANT3_HUMAN	52602.4	0.625	SERPINC1	Antithrombin-III (short name: ATIII)	1668	48	0.68	129	23935	2+	2291.15	0.016	6.98339	0.9673	K.AFLEVNEEGSEAAASTAVVIAGR.S
19	1	sp|P01008|ANT3_HUMAN	52602.4	0.625	SERPINC1	Antithrombin-III (short name: ATIII)	1668	48	0.68	129	24065	2+	2291.15	0.015	6.54693	1	K.AFLEVNEEGSEAAASTAVVIAGR.S
19	1	sp|P01008|ANT3_HUMAN	52602.4	0.625	SERPINC1	Antithrombin-III (short name: ATIII)	1668	48	0.68	129	24067	3+	2291.15	0.022	9.60216	0.9659	K.AFLEVNEEGSEAAASTAVVIAGR.S
19	1	sp|P01008|ANT3_HUMAN	52602.4	0.625	SERPINC1	Antithrombin-III (short name: ATIII)	1668	48	0.68	129	24197	2+	2291.15	0.016	6.98339	1	K.AFLEVNEEGSEAAASTAVVIAGR.S
19	1	sp|P01008|ANT3_HUMAN	52602.4	0.625	SERPINC1	Antithrombin-III (short name: ATIII)	1668	48	0.68	129	24198	3+	2291.15	0.013	5.674	0.9977	K.AFLEVNEEGSEAAASTAVVIAGR.S
19	1	sp|P01008|ANT3_HUMAN	52602.4	0.625	SERPINC1	Antithrombin-III (short name: ATIII)	1668	48	0.68	129	24275	2+	3066.5	1.015	4.89157	0.9996	K.ELTPEVLQEWLDELEEMMLVVHMPR.F
19	1	sp|P01008|ANT3_HUMAN	52602.4	0.625	SERPINC1	Antithrombin-III (short name: ATIII)	1668	48	0.68	129	24285	2+	2804.57	0.017	6.06154	1	R.ITDVIPSEAINELTVLVLVNTIYFK.G
19	1	sp|P01008|ANT3_HUMAN	52602.4	0.625	SERPINC1	Antithrombin-III (short name: ATIII)	1668	48	0.68	129	24286	3+	3066.5	0.019	6.19599	0.775	K.ELTPEVLQEWLDELEEMMLVVHMPR.F
19	1	sp|P01008|ANT3_HUMAN	52602.4	0.625	SERPINC1	Antithrombin-III (short name: ATIII)	1668	48	0.68	129	24288	3+	2804.57	0.017	6.06154	0.9999	R.ITDVIPSEAINELTVLVLVNTIYFK.G
19	1	sp|P01008|ANT3_HUMAN	52602.4	0.625	SERPINC1	Antithrombin-III (short name: ATIII)	1668	48	0.68	129	24383	2+	2291.15	0.017	7.41985	0.9988	K.AFLEVNEEGSEAAASTAVVIAGR.S
19	1	sp|P01008|ANT3_HUMAN	52602.4	0.625	SERPINC1	Antithrombin-III (short name: ATIII)	1668	48	0.68	129	24504	2+	2291.15	0.013	5.674	0.9997	K.AFLEVNEEGSEAAASTAVVIAGR.S
19	1	sp|P01008|ANT3_HUMAN	52602.4	0.625	SERPINC1	Antithrombin-III (short name: ATIII)	1668	48	0.68	129	25962	2+	2291.15	0.015	6.54693	0.9919	K.AFLEVNEEGSEAAASTAVVIAGR.S
19	1	sp|P01008|ANT3_HUMAN	52602.4	0.625	SERPINC1	Antithrombin-III (short name: ATIII)	1668	48	0.68	129	26088	2+	2291.15	0.015	6.54693	0.9999	K.AFLEVNEEGSEAAASTAVVIAGR.S
19	1	sp|P01008|ANT3_HUMAN	52602.4	0.625	SERPINC1	Antithrombin-III (short name: ATIII)	1668	48	0.68	129	26091	3+	2291.15	0.015	6.54693	1	K.AFLEVNEEGSEAAASTAVVIAGR.S
19	1	sp|P01008|ANT3_HUMAN	52602.4	0.625	SERPINC1	Antithrombin-III (short name: ATIII)	1668	48	0.68	129	26214	3+	2291.15	0.018	7.85631	0.8237	K.AFLEVNEEGSEAAASTAVVIAGR.S
19	1	sp|P01008|ANT3_HUMAN	52602.4	0.625	SERPINC1	Antithrombin-III (short name: ATIII)	1668	48	0.68	129	26216	2+	2291.15	0.014	6.11047	1	K.AFLEVNEEGSEAAASTAVVIAGR.S
19	1	sp|P01008|ANT3_HUMAN	52602.4	0.625	SERPINC1	Antithrombin-III (short name: ATIII)	1668	48	0.68	129	4440	2+	800.426	0.004	4.99734	0.9581	K.IPEATNR.R
19	1	sp|P01008|ANT3_HUMAN	52602.4	0.625	SERPINC1	Antithrombin-III (short name: ATIII)	1668	48	0.68	129	4712	2+	800.426	0.004	4.99734	0.7581	K.IPEATNR.R
19	1	sp|P01008|ANT3_HUMAN	52602.4	0.625	SERPINC1	Antithrombin-III (short name: ATIII)	1668	48	0.68	129	6135	3+	2002.97	0.013	6.49037	1	K.KATEDEGSEQKIPEATNR.R
19	1	sp|P01008|ANT3_HUMAN	52602.4	0.625	SERPINC1	Antithrombin-III (short name: ATIII)	1668	48	0.68	129	6265	3+	2002.97	0.014	6.98963	1	K.KATEDEGSEQKIPEATNR.R
19	1	sp|P01008|ANT3_HUMAN	52602.4	0.625	SERPINC1	Antithrombin-III (short name: ATIII)	1668	48	0.68	129	6864	3+	1874.87	0.012	6.40043	0.9812	K.ATEDEGSEQKIPEATNR.R
19	1	sp|P01008|ANT3_HUMAN	52602.4	0.625	SERPINC1	Antithrombin-III (short name: ATIII)	1668	48	0.68	129	6895	2+	1874.87	0.01	5.33369	1	K.ATEDEGSEQKIPEATNR.R
19	1	sp|P01008|ANT3_HUMAN	52602.4	0.625	SERPINC1	Antithrombin-III (short name: ATIII)	1668	48	0.68	129	6914	2+	839.414	0.004	4.76523	0.9681	K.FDTISEK.T
19	1	sp|P01008|ANT3_HUMAN	52602.4	0.625	SERPINC1	Antithrombin-III (short name: ATIII)	1668	48	0.68	129	6990	3+	1874.87	0.015	8.00054	1	K.ATEDEGSEQKIPEATNR.R
19	1	sp|P01008|ANT3_HUMAN	52602.4	0.625	SERPINC1	Antithrombin-III (short name: ATIII)	1668	48	0.68	129	7024	2+	1874.87	0.012	6.40043	0.9999	K.ATEDEGSEQKIPEATNR.R
19	1	sp|P01008|ANT3_HUMAN	52602.4	0.625	SERPINC1	Antithrombin-III (short name: ATIII)	1668	48	0.68	129	13264	3+	1528.74	0.01	6.54132	0.8067	R.FATTFYQHLADSK.N
19	1	sp|P01008|ANT3_HUMAN	52602.4	0.625	SERPINC1	Antithrombin-III (short name: ATIII)	1668	48	0.68	129	16392	2+	1426.67	-0.001	0.700932	0.9664	R.DIPMNPMC'IYR.S	2.84509e+06	3144569
19	1	sp|P01008|ANT3_HUMAN	52602.4	0.625	SERPINC1	Antithrombin-III (short name: ATIII)	1668	48	0.68	129	9888	2+	911.531	0.005	5.48528	0.9997	K.LPGIVAEGR.D
19	1	sp|P01008|ANT3_HUMAN	52602.4	0.625	SERPINC1	Antithrombin-III (short name: ATIII)	1668	48	0.68	129	11971	2+	1309.61	0.007	5.34512	0.8172	R.DDLYVSDAFHK.A
19	1	sp|P01008|ANT3_HUMAN	52602.4	0.625	SERPINC1	Antithrombin-III (short name: ATIII)	1668	48	0.68	129	13099	2+	1528.74	0.012	7.84959	1	R.FATTFYQHLADSK.N
19	1	sp|P01008|ANT3_HUMAN	52602.4	0.625	SERPINC1	Antithrombin-III (short name: ATIII)	1668	48	0.68	129	16627	2+	1430.79	0.008	5.59132	0.7813	R.VAEGTQVLELPFK.G
19	1	sp|P01008|ANT3_HUMAN	52602.4	0.625	SERPINC1	Antithrombin-III (short name: ATIII)	1668	48	0.68	129	3986	2+	800.426	0.006	7.49601	0.7996	K.IPEATNR.R
19	1	sp|P01008|ANT3_HUMAN	52602.4	0.625	SERPINC1	Antithrombin-III (short name: ATIII)	1668	48	0.68	129	6408	2+	839.414	0.006	7.14784	0.9677	K.FDTISEK.T
19	1	sp|P01008|ANT3_HUMAN	52602.4	0.625	SERPINC1	Antithrombin-III (short name: ATIII)	1668	48	0.68	129	6420	2+	1874.87	0.013	6.9338	0.8818	K.ATEDEGSEQKIPEATNR.R
19	1	sp|P01008|ANT3_HUMAN	52602.4	0.625	SERPINC1	Antithrombin-III (short name: ATIII)	1668	48	0.68	129	7818	2+	917.52	0.005	5.44947	0.9792	R.RVWELSK.A
19	1	sp|P01008|ANT3_HUMAN	52602.4	0.625	SERPINC1	Antithrombin-III (short name: ATIII)	1668	48	0.68	129	8613	2+	1126.66	0.007	6.21307	0.9967	K.SKLPGIVAEGR.D
19	1	sp|P01008|ANT3_HUMAN	52602.4	0.625	SERPINC1	Antithrombin-III (short name: ATIII)	1668	48	0.68	129	9422	2+	911.531	0.005	5.48528	1	K.LPGIVAEGR.D
19	1	sp|P01008|ANT3_HUMAN	52602.4	0.625	SERPINC1	Antithrombin-III (short name: ATIII)	1668	48	0.68	129	9553	2+	911.531	-0.116	127.258	0.9963	K.LPGIVAEGR.D
19	1	sp|P01008|ANT3_HUMAN	52602.4	0.625	SERPINC1	Antithrombin-III (short name: ATIII)	1668	48	0.68	129	11485	3+	1309.61	0.007	5.34512	0.8916	R.DDLYVSDAFHK.A
19	1	sp|P01008|ANT3_HUMAN	52602.4	0.625	SERPINC1	Antithrombin-III (short name: ATIII)	1668	48	0.68	129	11565	2+	1309.61	0.006	4.58153	0.9999	R.DDLYVSDAFHK.A
19	1	sp|P01008|ANT3_HUMAN	52602.4	0.625	SERPINC1	Antithrombin-III (short name: ATIII)	1668	48	0.68	129	12746	3+	1528.74	0.007	4.57893	0.9422	R.FATTFYQHLADSK.N
19	1	sp|P01008|ANT3_HUMAN	52602.4	0.625	SERPINC1	Antithrombin-III (short name: ATIII)	1668	48	0.68	129	12755	2+	1528.74	0.012	7.84959	1	R.FATTFYQHLADSK.N
19	1	sp|P01008|ANT3_HUMAN	52602.4	0.625	SERPINC1	Antithrombin-III (short name: ATIII)	1668	48	0.68	129	16319	2+	1430.79	0.009	6.29024	0.9333	R.VAEGTQVLELPFK.G
19	1	sp|P01008|ANT3_HUMAN	52602.4	0.625	SERPINC1	Antithrombin-III (short name: ATIII)	1668	48	0.68	129	16350	2+	1405.75	0.009	6.40227	0.9885	R.EVPLNTIIFM"GR.V
19	1	sp|P01008|ANT3_HUMAN	52602.4	0.625	SERPINC1	Antithrombin-III (short name: ATIII)	1668	48	0.68	129	19942	2+	1848.9	1.014	7.57205	0.7632	K.EQLQDMGLVDLFSPEK.S
19	1	sp|P01008|ANT3_HUMAN	52602.4	0.625	SERPINC1	Antithrombin-III (short name: ATIII)	1668	48	0.68	129	21575	2+	2315.12	1.026	11.2305	0.9593	K.NDNDNIFLSPLSISTAFAM"TK.L
19	1	sp|P01008|ANT3_HUMAN	52602.4	0.625	SERPINC1	Antithrombin-III (short name: ATIII)	1668	48	0.68	129	4426	2+	804.448	-0.004	4.97236	0.6802	R.VANPC'VK.-	2679709	25395498
19	1	sp|P01008|ANT3_HUMAN	52602.4	0.625	SERPINC1	Antithrombin-III (short name: ATIII)	1668	48	0.68	129	11062	2+	908.472	0.006	6.60449	0.8255	R.IEDGFSLK.E
19	1	sp|P01008|ANT3_HUMAN	52602.4	0.625	SERPINC1	Antithrombin-III (short name: ATIII)	1668	48	0.68	129	11843	3+	1309.61	0.007	5.34512	0.9519	R.DDLYVSDAFHK.A
19	1	sp|P01008|ANT3_HUMAN	52602.4	0.625	SERPINC1	Antithrombin-III (short name: ATIII)	1668	48	0.68	129	15627	3+	1232.73	0.007	5.67847	0.9998	K.ANRPFLVFIR.E
19	1	sp|P01008|ANT3_HUMAN	52602.4	0.625	SERPINC1	Antithrombin-III (short name: ATIII)	1668	48	0.68	129	16825	2+	1405.75	0.008	5.69091	0.9994	R.EVPLNTIIFM"GR.V
19	1	sp|P01008|ANT3_HUMAN	52602.4	0.625	SERPINC1	Antithrombin-III (short name: ATIII)	1668	48	0.68	129	16953	2+	1405.75	0.008	5.69091	0.9999	R.EVPLNTIIFM"GR.V
19	1	sp|P01008|ANT3_HUMAN	52602.4	0.625	SERPINC1	Antithrombin-III (short name: ATIII)	1668	48	0.68	129	17084	2+	1405.75	0.002	1.42273	1	R.EVPLNTIIFM"GR.V
19	1	sp|P01008|ANT3_HUMAN	52602.4	0.625	SERPINC1	Antithrombin-III (short name: ATIII)	1668	48	0.68	129	17217	2+	1405.75	0.008	5.69091	0.9997	R.EVPLNTIIFM"GR.V
19	1	sp|P01008|ANT3_HUMAN	52602.4	0.625	SERPINC1	Antithrombin-III (short name: ATIII)	1668	48	0.68	129	17348	2+	1405.75	0.008	5.69091	0.9999	R.EVPLNTIIFM"GR.V
19	1	sp|P01008|ANT3_HUMAN	52602.4	0.625	SERPINC1	Antithrombin-III (short name: ATIII)	1668	48	0.68	129	17481	2+	1405.75	0.008	5.69091	0.9998	R.EVPLNTIIFM"GR.V
19	1	sp|P01008|ANT3_HUMAN	52602.4	0.625	SERPINC1	Antithrombin-III (short name: ATIII)	1668	48	0.68	129	17660	2+	1405.75	0.009	6.40227	0.9993	R.EVPLNTIIFM"GR.V
19	1	sp|P01008|ANT3_HUMAN	52602.4	0.625	SERPINC1	Antithrombin-III (short name: ATIII)	1668	48	0.68	129	17924	2+	1405.75	0.008	5.69091	0.9979	R.EVPLNTIIFM"GR.V
19	1	sp|P01008|ANT3_HUMAN	52602.4	0.625	SERPINC1	Antithrombin-III (short name: ATIII)	1668	48	0.68	129	18061	2+	1405.75	0.006	4.26818	0.9989	R.EVPLNTIIFM"GR.V
19	1	sp|P01008|ANT3_HUMAN	52602.4	0.625	SERPINC1	Antithrombin-III (short name: ATIII)	1668	48	0.68	129	18146	2+	1389.76	0.01	7.19551	0.992	R.EVPLNTIIFMGR.V
19	1	sp|P01008|ANT3_HUMAN	52602.4	0.625	SERPINC1	Antithrombin-III (short name: ATIII)	1668	48	0.68	129	18620	2+	1864.9	0.01	5.36222	0.9414	K.EQLQDM"GLVDLFSPEK.S
19	1	sp|P01008|ANT3_HUMAN	52602.4	0.625	SERPINC1	Antithrombin-III (short name: ATIII)	1668	48	0.68	129	18676	2+	1405.75	0.009	6.40227	0.8661	R.EVPLNTIIFM"GR.V
19	1	sp|P01008|ANT3_HUMAN	52602.4	0.625	SERPINC1	Antithrombin-III (short name: ATIII)	1668	48	0.68	129	18736	2+	1389.76	0.009	6.47596	1	R.EVPLNTIIFMGR.V
19	1	sp|P01008|ANT3_HUMAN	52602.4	0.625	SERPINC1	Antithrombin-III (short name: ATIII)	1668	48	0.68	129	18782	2+	1371.75	0.008	5.83199	0.9999	R.E^VPLNTIIFMGR.V
19	1	sp|P01008|ANT3_HUMAN	52602.4	0.625	SERPINC1	Antithrombin-III (short name: ATIII)	1668	48	0.68	129	18786	3+	1389.76	0.006	4.3173	0.978	R.EVPLNTIIFMGR.V
19	1	sp|P01008|ANT3_HUMAN	52602.4	0.625	SERPINC1	Antithrombin-III (short name: ATIII)	1668	48	0.68	129	18866	2+	1389.76	0.01	7.19551	1	R.EVPLNTIIFMGR.V
19	1	sp|P01008|ANT3_HUMAN	52602.4	0.625	SERPINC1	Antithrombin-III (short name: ATIII)	1668	48	0.68	129	18999	2+	1389.76	0.008	5.75641	0.9998	R.EVPLNTIIFMGR.V
19	1	sp|P01008|ANT3_HUMAN	52602.4	0.625	SERPINC1	Antithrombin-III (short name: ATIII)	1668	48	0.68	129	19131	2+	1389.76	0.009	6.47596	1	R.EVPLNTIIFMGR.V
19	1	sp|P01008|ANT3_HUMAN	52602.4	0.625	SERPINC1	Antithrombin-III (short name: ATIII)	1668	48	0.68	129	19264	2+	1389.76	0.007	5.03686	1	R.EVPLNTIIFMGR.V
19	1	sp|P01008|ANT3_HUMAN	52602.4	0.625	SERPINC1	Antithrombin-III (short name: ATIII)	1668	48	0.68	129	19396	2+	1389.76	0.01	7.19551	0.9999	R.EVPLNTIIFMGR.V
19	1	sp|P01008|ANT3_HUMAN	52602.4	0.625	SERPINC1	Antithrombin-III (short name: ATIII)	1668	48	0.68	129	19623	2+	1389.76	-0.103	74.1137	0.998	R.EVPLNTIIFMGR.V
19	1	sp|P01008|ANT3_HUMAN	52602.4	0.625	SERPINC1	Antithrombin-III (short name: ATIII)	1668	48	0.68	129	19894	2+	1389.76	0.009	6.47596	0.9246	R.EVPLNTIIFMGR.V
19	1	sp|P01008|ANT3_HUMAN	52602.4	0.625	SERPINC1	Antithrombin-III (short name: ATIII)	1668	48	0.68	129	22130	2+	1371.74	1.008	5.83199	0.9318	R.E^VPLNTIIFMGR.V
19	1	sp|P01008|ANT3_HUMAN	52602.4	0.625	SERPINC1	Antithrombin-III (short name: ATIII)	1668	48	0.68	129	5699	2+	850.405	0.004	4.70364	0.7405	K.FSPENTR.K
19	1	sp|P01008|ANT3_HUMAN	52602.4	0.625	SERPINC1	Antithrombin-III (short name: ATIII)	1668	48	0.68	129	6820	3+	1874.87	0.01	5.33369	0.9913	K.ATEDEGSEQKIPEATNR.R
19	1	sp|P01008|ANT3_HUMAN	52602.4	0.625	SERPINC1	Antithrombin-III (short name: ATIII)	1668	48	0.68	129	6834	2+	839.414	0.004	4.76523	0.7106	K.FDTISEK.T
19	1	sp|P01008|ANT3_HUMAN	52602.4	0.625	SERPINC1	Antithrombin-III (short name: ATIII)	1668	48	0.68	129	6839	2+	1874.87	0.01	5.3337	0.9899	K.ATEDEGSEQKIPEATNR.R
19	1	sp|P01008|ANT3_HUMAN	52602.4	0.625	SERPINC1	Antithrombin-III (short name: ATIII)	1668	48	0.68	129	9031	2+	1126.66	0.004	3.55032	0.6119	K.SKLPGIVAEGR.D
19	1	sp|P01008|ANT3_HUMAN	52602.4	0.625	SERPINC1	Antithrombin-III (short name: ATIII)	1668	48	0.68	129	9501	2+	1767.71	0.001	0.565705	1	K.ADGESC'SASMMYQEGK.F	1579.92	20778.3
19	1	sp|P01008|ANT3_HUMAN	52602.4	0.625	SERPINC1	Antithrombin-III (short name: ATIII)	1668	48	0.68	129	9690	2+	911.531	0.006	6.58233	1	K.LPGIVAEGR.D
19	1	sp|P01008|ANT3_HUMAN	52602.4	0.625	SERPINC1	Antithrombin-III (short name: ATIII)	1668	48	0.68	129	9823	2+	911.531	0.006	6.58233	1	K.LPGIVAEGR.D
19	1	sp|P01008|ANT3_HUMAN	52602.4	0.625	SERPINC1	Antithrombin-III (short name: ATIII)	1668	48	0.68	129	11887	2+	1309.61	0.007	5.34512	0.9987	R.DDLYVSDAFHK.A
19	1	sp|P01008|ANT3_HUMAN	52602.4	0.625	SERPINC1	Antithrombin-III (short name: ATIII)	1668	48	0.68	129	11896	3+	1309.61	0.01	7.63588	0.9713	R.DDLYVSDAFHK.A
19	1	sp|P01008|ANT3_HUMAN	52602.4	0.625	SERPINC1	Antithrombin-III (short name: ATIII)	1668	48	0.68	129	12018	2+	1309.61	0.006	4.58153	0.9999	R.DDLYVSDAFHK.A
19	1	sp|P01008|ANT3_HUMAN	52602.4	0.625	SERPINC1	Antithrombin-III (short name: ATIII)	1668	48	0.68	129	13126	2+	1528.74	0.011	7.19545	0.9999	R.FATTFYQHLADSK.N
19	1	sp|P01008|ANT3_HUMAN	52602.4	0.625	SERPINC1	Antithrombin-III (short name: ATIII)	1668	48	0.68	129	13255	3+	1528.74	0.008	5.23306	0.8501	R.FATTFYQHLADSK.N
19	1	sp|P01008|ANT3_HUMAN	52602.4	0.625	SERPINC1	Antithrombin-III (short name: ATIII)	1668	48	0.68	129	13256	2+	1528.74	0.009	5.88719	1	R.FATTFYQHLADSK.N
19	1	sp|P01008|ANT3_HUMAN	52602.4	0.625	SERPINC1	Antithrombin-III (short name: ATIII)	1668	48	0.68	129	15267	2+	1340.66	0.005	3.7295	0.9999	K.TSDQIHFFFAK.L
19	1	sp|P01008|ANT3_HUMAN	52602.4	0.625	SERPINC1	Antithrombin-III (short name: ATIII)	1668	48	0.68	129	16812	2+	1668.92	0.01	5.99188	0.999	K.GDDITMVLILPKPEK.S
19	1	sp|P01008|ANT3_HUMAN	52602.4	0.625	SERPINC1	Antithrombin-III (short name: ATIII)	1668	48	0.68	129	16820	2+	1430.79	0.007	4.89241	0.9999	R.VAEGTQVLELPFK.G
19	1	sp|P01008|ANT3_HUMAN	52602.4	0.625	SERPINC1	Antithrombin-III (short name: ATIII)	1668	48	0.68	129	16844	3+	1668.92	0.009	5.3927	0.7938	K.GDDITMVLILPKPEK.S
19	1	sp|P01008|ANT3_HUMAN	52602.4	0.625	SERPINC1	Antithrombin-III (short name: ATIII)	1668	48	0.68	129	16941	2+	1668.92	0.01	5.99188	0.9978	K.GDDITMVLILPKPEK.S
19	1	sp|P01008|ANT3_HUMAN	52602.4	0.625	SERPINC1	Antithrombin-III (short name: ATIII)	1668	48	0.68	129	17176	2+	1405.75	0.008	5.69091	0.9889	R.EVPLNTIIFM"GR.V
19	1	sp|P01008|ANT3_HUMAN	52602.4	0.625	SERPINC1	Antithrombin-III (short name: ATIII)	1668	48	0.68	129	17344	2+	1405.75	1.002	1.42273	0.6438	R.EVPLNTIIFM"GR.V
19	1	sp|P01008|ANT3_HUMAN	52602.4	0.625	SERPINC1	Antithrombin-III (short name: ATIII)	1668	48	0.68	129	18397	2+	1864.9	1.013	6.97088	0.9912	K.EQLQDM"GLVDLFSPEK.S
19	1	sp|P01008|ANT3_HUMAN	52602.4	0.625	SERPINC1	Antithrombin-III (short name: ATIII)	1668	48	0.68	129	18525	2+	1864.9	0.011	5.89844	1	K.EQLQDM"GLVDLFSPEK.S
19	1	sp|P01008|ANT3_HUMAN	52602.4	0.625	SERPINC1	Antithrombin-III (short name: ATIII)	1668	48	0.68	129	18745	2+	1389.76	0.008	5.75641	1	R.EVPLNTIIFMGR.V
19	1	sp|P01008|ANT3_HUMAN	52602.4	0.625	SERPINC1	Antithrombin-III (short name: ATIII)	1668	48	0.68	129	18875	2+	1389.76	0.009	6.47596	1	R.EVPLNTIIFMGR.V
19	1	sp|P01008|ANT3_HUMAN	52602.4	0.625	SERPINC1	Antithrombin-III (short name: ATIII)	1668	48	0.68	129	22058	2+	2315.12	0.022	9.50274	0.9524	K.NDNDNIFLSPLSISTAFAM"TK.L
19	1	sp|P01008|ANT3_HUMAN	52602.4	0.625	SERPINC1	Antithrombin-III (short name: ATIII)	1668	48	0.68	129	23194	2+	2299.13	0.015	6.52422	0.994	K.NDNDNIFLSPLSISTAFAMTK.L
19	1	sp|P01008|ANT3_HUMAN	52602.4	0.625	SERPINC1	Antithrombin-III (short name: ATIII)	1668	48	0.68	129	5705	2+	850.405	0.005	5.87955	0.9209	K.FSPENTR.K
19	1	sp|P01008|ANT3_HUMAN	52602.4	0.625	SERPINC1	Antithrombin-III (short name: ATIII)	1668	48	0.68	129	5915	3+	2002.97	0.013	6.49037	0.9963	K.KATEDEGSEQKIPEATNR.R
19	1	sp|P01008|ANT3_HUMAN	52602.4	0.625	SERPINC1	Antithrombin-III (short name: ATIII)	1668	48	0.68	129	5942	2+	2002.97	0.017	8.4874	0.8081	K.KATEDEGSEQKIPEATNR.R
19	1	sp|P01008|ANT3_HUMAN	52602.4	0.625	SERPINC1	Antithrombin-III (short name: ATIII)	1668	48	0.68	129	6445	3+	1874.87	0.003	1.60011	0.995	K.ATEDEGSEQKIPEATNR.R
19	1	sp|P01008|ANT3_HUMAN	52602.4	0.625	SERPINC1	Antithrombin-III (short name: ATIII)	1668	48	0.68	129	6460	2+	1874.87	0.01	5.33369	0.9986	K.ATEDEGSEQKIPEATNR.R
19	1	sp|P01008|ANT3_HUMAN	52602.4	0.625	SERPINC1	Antithrombin-III (short name: ATIII)	1668	48	0.68	129	6573	3+	1874.87	0.01	5.33369	0.9998	K.ATEDEGSEQKIPEATNR.R
19	1	sp|P01008|ANT3_HUMAN	52602.4	0.625	SERPINC1	Antithrombin-III (short name: ATIII)	1668	48	0.68	129	6585	2+	1874.87	0.01	5.3337	0.9999	K.ATEDEGSEQKIPEATNR.R
19	1	sp|P01008|ANT3_HUMAN	52602.4	0.625	SERPINC1	Antithrombin-III (short name: ATIII)	1668	48	0.68	129	7389	2+	1783.7	0	0	0.9999	K.ADGESC'SASMM"YQEGK.F	0	6979.13
19	1	sp|P01008|ANT3_HUMAN	52602.4	0.625	SERPINC1	Antithrombin-III (short name: ATIII)	1668	48	0.68	129	7738	2+	917.52	0.007	7.62926	0.9417	R.RVWELSK.A
19	1	sp|P01008|ANT3_HUMAN	52602.4	0.625	SERPINC1	Antithrombin-III (short name: ATIII)	1668	48	0.68	129	7879	2+	1783.7	0.006	3.36379	0.9557	K.ADGESC'SASM"MYQEGK.F	0	5232.73
19	1	sp|P01008|ANT3_HUMAN	52602.4	0.625	SERPINC1	Antithrombin-III (short name: ATIII)	1668	48	0.68	129	8453	2+	1126.66	0.008	7.10065	0.9797	K.SKLPGIVAEGR.D
19	1	sp|P01008|ANT3_HUMAN	52602.4	0.625	SERPINC1	Antithrombin-III (short name: ATIII)	1668	48	0.68	129	8585	2+	1126.66	0.007	6.21307	0.9521	K.SKLPGIVAEGR.D
19	1	sp|P01008|ANT3_HUMAN	52602.4	0.625	SERPINC1	Antithrombin-III (short name: ATIII)	1668	48	0.68	129	9224	2+	911.531	0.007	7.67939	1	K.LPGIVAEGR.D
19	1	sp|P01008|ANT3_HUMAN	52602.4	0.625	SERPINC1	Antithrombin-III (short name: ATIII)	1668	48	0.68	129	9355	2+	911.531	0.006	6.58233	1	K.LPGIVAEGR.D
19	1	sp|P01008|ANT3_HUMAN	52602.4	0.625	SERPINC1	Antithrombin-III (short name: ATIII)	1668	48	0.68	129	9487	2+	911.531	0.004	4.38822	1	K.LPGIVAEGR.D
19	1	sp|P01008|ANT3_HUMAN	52602.4	0.625	SERPINC1	Antithrombin-III (short name: ATIII)	1668	48	0.68	129	9619	2+	911.531	0.005	5.48528	1	K.LPGIVAEGR.D
19	1	sp|P01008|ANT3_HUMAN	52602.4	0.625	SERPINC1	Antithrombin-III (short name: ATIII)	1668	48	0.68	129	9751	2+	911.531	0.007	7.67939	1	K.LPGIVAEGR.D
19	1	sp|P01008|ANT3_HUMAN	52602.4	0.625	SERPINC1	Antithrombin-III (short name: ATIII)	1668	48	0.68	129	9883	2+	911.531	0.006	6.58233	1	K.LPGIVAEGR.D
19	1	sp|P01008|ANT3_HUMAN	52602.4	0.625	SERPINC1	Antithrombin-III (short name: ATIII)	1668	48	0.68	129	10015	2+	911.531	0.006	6.58233	0.9999	K.LPGIVAEGR.D
19	1	sp|P01008|ANT3_HUMAN	52602.4	0.625	SERPINC1	Antithrombin-III (short name: ATIII)	1668	48	0.68	129	10152	2+	911.531	0.006	6.58233	0.9997	K.LPGIVAEGR.D
19	1	sp|P01008|ANT3_HUMAN	52602.4	0.625	SERPINC1	Antithrombin-III (short name: ATIII)	1668	48	0.68	129	10282	2+	911.531	0.005	5.48528	0.9997	K.LPGIVAEGR.D
19	1	sp|P01008|ANT3_HUMAN	52602.4	0.625	SERPINC1	Antithrombin-III (short name: ATIII)	1668	48	0.68	129	10320	2+	1799.7	-0.019	10.5573	0.794	K.ADGESC'SASM"M"YQEGK.F	3.88153e+06	5.45648e+06
19	1	sp|P01008|ANT3_HUMAN	52602.4	0.625	SERPINC1	Antithrombin-III (short name: ATIII)	1668	48	0.68	129	10445	2+	1799.7	0.997	1.66695	0.9706	K.ADGESC'SASM"M"YQEGK.F	3.7141e+06	5.19414e+06
19	1	sp|P01008|ANT3_HUMAN	52602.4	0.625	SERPINC1	Antithrombin-III (short name: ATIII)	1668	48	0.68	129	10821	2+	908.472	0.006	6.60449	0.6723	R.IEDGFSLK.E
19	1	sp|P01008|ANT3_HUMAN	52602.4	0.625	SERPINC1	Antithrombin-III (short name: ATIII)	1668	48	0.68	129	10963	2+	908.472	0.005	5.50374	0.8324	R.IEDGFSLK.E
19	1	sp|P01008|ANT3_HUMAN	52602.4	0.625	SERPINC1	Antithrombin-III (short name: ATIII)	1668	48	0.68	129	11165	2+	1309.61	0.008	6.10871	1	R.DDLYVSDAFHK.A
19	1	sp|P01008|ANT3_HUMAN	52602.4	0.625	SERPINC1	Antithrombin-III (short name: ATIII)	1668	48	0.68	129	11551	2+	1309.61	0.008	6.10871	1	R.DDLYVSDAFHK.A
19	1	sp|P01008|ANT3_HUMAN	52602.4	0.625	SERPINC1	Antithrombin-III (short name: ATIII)	1668	48	0.68	129	11566	3+	1309.61	0.009	6.8723	0.9693	R.DDLYVSDAFHK.A
19	1	sp|P01008|ANT3_HUMAN	52602.4	0.625	SERPINC1	Antithrombin-III (short name: ATIII)	1668	48	0.68	129	11687	2+	1309.61	0.009	6.8723	1	R.DDLYVSDAFHK.A
19	1	sp|P01008|ANT3_HUMAN	52602.4	0.625	SERPINC1	Antithrombin-III (short name: ATIII)	1668	48	0.68	129	11698	3+	1309.61	0.006	4.58153	0.9654	R.DDLYVSDAFHK.A
19	1	sp|P01008|ANT3_HUMAN	52602.4	0.625	SERPINC1	Antithrombin-III (short name: ATIII)	1668	48	0.68	129	11772	2+	908.472	0.005	5.50374	0.9267	R.IEDGFSLK.E
19	1	sp|P01008|ANT3_HUMAN	52602.4	0.625	SERPINC1	Antithrombin-III (short name: ATIII)	1668	48	0.68	129	11831	2+	1309.61	0.008	6.10871	1	R.DDLYVSDAFHK.A
19	1	sp|P01008|ANT3_HUMAN	52602.4	0.625	SERPINC1	Antithrombin-III (short name: ATIII)	1668	48	0.68	129	11832	3+	1309.61	0.007	5.34512	0.9656	R.DDLYVSDAFHK.A
19	1	sp|P01008|ANT3_HUMAN	52602.4	0.625	SERPINC1	Antithrombin-III (short name: ATIII)	1668	48	0.68	129	11965	2+	1309.61	0.997	2.29077	0.9036	R.DDLYVSDAFHK.A
19	1	sp|P01008|ANT3_HUMAN	52602.4	0.625	SERPINC1	Antithrombin-III (short name: ATIII)	1668	48	0.68	129	12107	2+	1309.61	0.047	35.8887	1	R.DDLYVSDAFHK.A
19	1	sp|P01008|ANT3_HUMAN	52602.4	0.625	SERPINC1	Antithrombin-III (short name: ATIII)	1668	48	0.68	129	12237	2+	1309.61	0.047	35.8887	0.9981	R.DDLYVSDAFHK.A
19	1	sp|P01008|ANT3_HUMAN	52602.4	0.625	SERPINC1	Antithrombin-III (short name: ATIII)	1668	48	0.68	129	12369	2+	1309.61	0.047	35.8887	0.9999	R.DDLYVSDAFHK.A
19	1	sp|P01008|ANT3_HUMAN	52602.4	0.625	SERPINC1	Antithrombin-III (short name: ATIII)	1668	48	0.68	129	12501	2+	1309.61	0.047	35.8887	0.9682	R.DDLYVSDAFHK.A
19	1	sp|P01008|ANT3_HUMAN	52602.4	0.625	SERPINC1	Antithrombin-III (short name: ATIII)	1668	48	0.68	129	12639	2+	1309.61	0.047	35.8887	0.9956	R.DDLYVSDAFHK.A
19	1	sp|P01008|ANT3_HUMAN	52602.4	0.625	SERPINC1	Antithrombin-III (short name: ATIII)	1668	48	0.68	129	12877	3+	1528.74	0.009	5.88719	0.7667	R.FATTFYQHLADSK.N
19	1	sp|P01008|ANT3_HUMAN	52602.4	0.625	SERPINC1	Antithrombin-III (short name: ATIII)	1668	48	0.68	129	12908	2+	1528.74	0.009	5.88719	1	R.FATTFYQHLADSK.N
19	1	sp|P01008|ANT3_HUMAN	52602.4	0.625	SERPINC1	Antithrombin-III (short name: ATIII)	1668	48	0.68	129	13019	3+	1528.74	0.007	4.57893	0.9724	R.FATTFYQHLADSK.N
19	1	sp|P01008|ANT3_HUMAN	52602.4	0.625	SERPINC1	Antithrombin-III (short name: ATIII)	1668	48	0.68	129	13030	2+	1309.61	1.041	31.3071	0.6644	R.DDLYVSDAFHK.A
19	1	sp|P01008|ANT3_HUMAN	52602.4	0.625	SERPINC1	Antithrombin-III (short name: ATIII)	1668	48	0.68	129	13051	2+	1528.74	0.008	5.23306	1	R.FATTFYQHLADSK.N
19	1	sp|P01008|ANT3_HUMAN	52602.4	0.625	SERPINC1	Antithrombin-III (short name: ATIII)	1668	48	0.68	129	13151	3+	1528.74	0.008	5.23306	0.9904	R.FATTFYQHLADSK.N
19	1	sp|P01008|ANT3_HUMAN	52602.4	0.625	SERPINC1	Antithrombin-III (short name: ATIII)	1668	48	0.68	129	13183	2+	1528.74	0.009	5.88719	1	R.FATTFYQHLADSK.N
19	1	sp|P01008|ANT3_HUMAN	52602.4	0.625	SERPINC1	Antithrombin-III (short name: ATIII)	1668	48	0.68	129	13330	2+	1528.74	0.006	3.92479	0.9468	R.FATTFYQHLADSK.N
19	1	sp|P01008|ANT3_HUMAN	52602.4	0.625	SERPINC1	Antithrombin-III (short name: ATIII)	1668	48	0.68	129	13475	2+	1528.74	0.009	5.88719	1	R.FATTFYQHLADSK.N
19	1	sp|P01008|ANT3_HUMAN	52602.4	0.625	SERPINC1	Antithrombin-III (short name: ATIII)	1668	48	0.68	129	14376	3+	1211.64	0.006	4.95196	0.9982	R.FRIEDGFSLK.E
19	1	sp|P01008|ANT3_HUMAN	52602.4	0.625	SERPINC1	Antithrombin-III (short name: ATIII)	1668	48	0.68	129	14881	2+	1586.89	0.009	5.67147	0.9983	R.RVAEGTQVLELPFK.G
19	1	sp|P01008|ANT3_HUMAN	52602.4	0.625	SERPINC1	Antithrombin-III (short name: ATIII)	1668	48	0.68	129	14902	3+	1586.89	0.01	6.30163	0.999	R.RVAEGTQVLELPFK.G
19	1	sp|P01008|ANT3_HUMAN	52602.4	0.625	SERPINC1	Antithrombin-III (short name: ATIII)	1668	48	0.68	129	14927	3+	1684.92	0.01	5.935	0.9897	K.GDDITM"VLILPKPEK.S
19	1	sp|P01008|ANT3_HUMAN	52602.4	0.625	SERPINC1	Antithrombin-III (short name: ATIII)	1668	48	0.68	129	14936	2+	1684.92	0.009	5.3415	0.9995	K.GDDITM"VLILPKPEK.S
19	1	sp|P01008|ANT3_HUMAN	52602.4	0.625	SERPINC1	Antithrombin-III (short name: ATIII)	1668	48	0.68	129	14987	2+	1340.66	0.009	6.71309	1	K.TSDQIHFFFAK.L
19	1	sp|P01008|ANT3_HUMAN	52602.4	0.625	SERPINC1	Antithrombin-III (short name: ATIII)	1668	48	0.68	129	15009	2+	1586.89	0.01	6.30163	0.9862	R.RVAEGTQVLELPFK.G
19	1	sp|P01008|ANT3_HUMAN	52602.4	0.625	SERPINC1	Antithrombin-III (short name: ATIII)	1668	48	0.68	129	15119	2+	1340.66	0.008	5.9672	1	K.TSDQIHFFFAK.L
19	1	sp|P01008|ANT3_HUMAN	52602.4	0.625	SERPINC1	Antithrombin-III (short name: ATIII)	1668	48	0.68	129	15251	2+	1340.66	0.009	6.71309	1	K.TSDQIHFFFAK.L
19	1	sp|P01008|ANT3_HUMAN	52602.4	0.625	SERPINC1	Antithrombin-III (short name: ATIII)	1668	48	0.68	129	15333	2+	1232.73	0.007	5.67847	0.9969	K.ANRPFLVFIR.E
19	1	sp|P01008|ANT3_HUMAN	52602.4	0.625	SERPINC1	Antithrombin-III (short name: ATIII)	1668	48	0.68	129	15364	3+	1232.73	0.006	4.86726	0.9991	K.ANRPFLVFIR.E
19	1	sp|P01008|ANT3_HUMAN	52602.4	0.625	SERPINC1	Antithrombin-III (short name: ATIII)	1668	48	0.68	129	15381	2+	1684.92	0.01	5.935	0.9706	K.GDDITM"VLILPKPEK.S
19	1	sp|P01008|ANT3_HUMAN	52602.4	0.625	SERPINC1	Antithrombin-III (short name: ATIII)	1668	48	0.68	129	15494	2+	1340.66	0.007	5.2213	0.9999	K.TSDQIHFFFAK.L
19	1	sp|P01008|ANT3_HUMAN	52602.4	0.625	SERPINC1	Antithrombin-III (short name: ATIII)	1668	48	0.68	129	15545	2+	1684.92	0.006	3.561	0.9995	K.GDDITM"VLILPKPEK.S
19	1	sp|P01008|ANT3_HUMAN	52602.4	0.625	SERPINC1	Antithrombin-III (short name: ATIII)	1668	48	0.68	129	16670	2+	1668.92	0.01	5.99188	1	K.GDDITMVLILPKPEK.S
19	1	sp|P01008|ANT3_HUMAN	52602.4	0.625	SERPINC1	Antithrombin-III (short name: ATIII)	1668	48	0.68	129	16681	3+	1668.92	0.01	5.99188	1	K.GDDITMVLILPKPEK.S
19	1	sp|P01008|ANT3_HUMAN	52602.4	0.625	SERPINC1	Antithrombin-III (short name: ATIII)	1668	48	0.68	129	16684	3+	1430.79	0.007	4.89241	0.9579	R.VAEGTQVLELPFK.G
19	1	sp|P01008|ANT3_HUMAN	52602.4	0.625	SERPINC1	Antithrombin-III (short name: ATIII)	1668	48	0.68	129	16780	2+	1430.79	0.008	5.59132	1	R.VAEGTQVLELPFK.G
19	1	sp|P01008|ANT3_HUMAN	52602.4	0.625	SERPINC1	Antithrombin-III (short name: ATIII)	1668	48	0.68	129	16802	2+	1668.92	0.009	5.3927	1	K.GDDITMVLILPKPEK.S
19	1	sp|P01008|ANT3_HUMAN	52602.4	0.625	SERPINC1	Antithrombin-III (short name: ATIII)	1668	48	0.68	129	16813	3+	1668.92	0.01	5.99188	0.9989	K.GDDITMVLILPKPEK.S
19	1	sp|P01008|ANT3_HUMAN	52602.4	0.625	SERPINC1	Antithrombin-III (short name: ATIII)	1668	48	0.68	129	16913	2+	1430.79	0.008	5.59132	1	R.VAEGTQVLELPFK.G
19	1	sp|P01008|ANT3_HUMAN	52602.4	0.625	SERPINC1	Antithrombin-III (short name: ATIII)	1668	48	0.68	129	16934	2+	1668.92	0.009	5.3927	0.9999	K.GDDITMVLILPKPEK.S
19	1	sp|P01008|ANT3_HUMAN	52602.4	0.625	SERPINC1	Antithrombin-III (short name: ATIII)	1668	48	0.68	129	16946	2+	1405.75	-1.073	51.9295	0.8969	R.EVPLNTIIFM"GR.V
19	1	sp|P01008|ANT3_HUMAN	52602.4	0.625	SERPINC1	Antithrombin-III (short name: ATIII)	1668	48	0.68	129	16947	3+	1668.92	0.009	5.3927	0.9998	K.GDDITMVLILPKPEK.S
19	1	sp|P01008|ANT3_HUMAN	52602.4	0.625	SERPINC1	Antithrombin-III (short name: ATIII)	1668	48	0.68	129	17046	2+	1430.79	0.008	5.59132	1	R.VAEGTQVLELPFK.G
19	1	sp|P01008|ANT3_HUMAN	52602.4	0.625	SERPINC1	Antithrombin-III (short name: ATIII)	1668	48	0.68	129	17066	2+	1668.92	0.01	5.99188	0.9999	K.GDDITMVLILPKPEK.S
19	1	sp|P01008|ANT3_HUMAN	52602.4	0.625	SERPINC1	Antithrombin-III (short name: ATIII)	1668	48	0.68	129	17079	3+	1668.92	0.01	5.99188	0.9571	K.GDDITMVLILPKPEK.S
19	1	sp|P01008|ANT3_HUMAN	52602.4	0.625	SERPINC1	Antithrombin-III (short name: ATIII)	1668	48	0.68	129	17111	2+	1405.75	0.008	5.69091	0.9999	R.EVPLNTIIFM"GR.V
19	1	sp|P01008|ANT3_HUMAN	52602.4	0.625	SERPINC1	Antithrombin-III (short name: ATIII)	1668	48	0.68	129	17205	2+	1668.92	0.01	5.99188	0.9999	K.GDDITMVLILPKPEK.S
19	1	sp|P01008|ANT3_HUMAN	52602.4	0.625	SERPINC1	Antithrombin-III (short name: ATIII)	1668	48	0.68	129	17222	2+	1430.79	0.004	2.79566	0.9997	R.VAEGTQVLELPFK.G
19	1	sp|P01008|ANT3_HUMAN	52602.4	0.625	SERPINC1	Antithrombin-III (short name: ATIII)	1668	48	0.68	129	17244	2+	2291.15	0.026	11.348	1	K.AFLEVNEEGSEAAASTAVVIAGR.S
19	1	sp|P01008|ANT3_HUMAN	52602.4	0.625	SERPINC1	Antithrombin-III (short name: ATIII)	1668	48	0.68	129	17246	2+	1405.75	0.008	5.69091	0.9998	R.EVPLNTIIFM"GR.V
19	1	sp|P01008|ANT3_HUMAN	52602.4	0.625	SERPINC1	Antithrombin-III (short name: ATIII)	1668	48	0.68	129	17348	2+	1668.92	0.009	5.3927	0.9968	K.GDDITMVLILPKPEK.S
19	1	sp|P01008|ANT3_HUMAN	52602.4	0.625	SERPINC1	Antithrombin-III (short name: ATIII)	1668	48	0.68	129	17371	2+	1430.79	0.009	6.29024	0.9898	R.VAEGTQVLELPFK.G
19	1	sp|P01008|ANT3_HUMAN	52602.4	0.625	SERPINC1	Antithrombin-III (short name: ATIII)	1668	48	0.68	129	17376	2+	2291.15	0.012	5.23754	0.9998	K.AFLEVNEEGSEAAASTAVVIAGR.S
19	1	sp|P01008|ANT3_HUMAN	52602.4	0.625	SERPINC1	Antithrombin-III (short name: ATIII)	1668	48	0.68	129	17382	2+	1405.75	1.002	1.42273	0.9991	R.EVPLNTIIFM"GR.V
19	1	sp|P01008|ANT3_HUMAN	52602.4	0.625	SERPINC1	Antithrombin-III (short name: ATIII)	1668	48	0.68	129	17496	3+	2291.15	1.024	10.4751	0.997	K.AFLEVNEEGSEAAASTAVVIAGR.S
19	1	sp|P01008|ANT3_HUMAN	52602.4	0.625	SERPINC1	Antithrombin-III (short name: ATIII)	1668	48	0.68	129	17507	2+	2291.15	0.018	7.85631	1	K.AFLEVNEEGSEAAASTAVVIAGR.S
19	1	sp|P01008|ANT3_HUMAN	52602.4	0.625	SERPINC1	Antithrombin-III (short name: ATIII)	1668	48	0.68	129	17578	2+	1668.92	0.007	4.19432	0.9358	K.GDDITMVLILPKPEK.S
19	1	sp|P01008|ANT3_HUMAN	52602.4	0.625	SERPINC1	Antithrombin-III (short name: ATIII)	1668	48	0.68	129	17639	2+	2291.15	0.022	9.60216	1	K.AFLEVNEEGSEAAASTAVVIAGR.S
19	1	sp|P01008|ANT3_HUMAN	52602.4	0.625	SERPINC1	Antithrombin-III (short name: ATIII)	1668	48	0.68	129	17641	3+	2291.15	0.015	6.54693	1	K.AFLEVNEEGSEAAASTAVVIAGR.S
19	1	sp|P01008|ANT3_HUMAN	52602.4	0.625	SERPINC1	Antithrombin-III (short name: ATIII)	1668	48	0.68	129	17771	2+	2291.15	0.018	7.85631	1	K.AFLEVNEEGSEAAASTAVVIAGR.S
19	1	sp|P01008|ANT3_HUMAN	52602.4	0.625	SERPINC1	Antithrombin-III (short name: ATIII)	1668	48	0.68	129	17773	3+	2291.15	0.014	6.11047	1	K.AFLEVNEEGSEAAASTAVVIAGR.S
19	1	sp|P01008|ANT3_HUMAN	52602.4	0.625	SERPINC1	Antithrombin-III (short name: ATIII)	1668	48	0.68	129	17904	2+	2291.15	0.019	8.29278	1	K.AFLEVNEEGSEAAASTAVVIAGR.S
19	1	sp|P01008|ANT3_HUMAN	52602.4	0.625	SERPINC1	Antithrombin-III (short name: ATIII)	1668	48	0.68	129	17906	3+	2291.15	0.013	5.674	1	K.AFLEVNEEGSEAAASTAVVIAGR.S
19	1	sp|P01008|ANT3_HUMAN	52602.4	0.625	SERPINC1	Antithrombin-III (short name: ATIII)	1668	48	0.68	129	18021	2+	1405.75	0.007	4.97955	0.9785	R.EVPLNTIIFM"GR.V
19	1	sp|P01008|ANT3_HUMAN	52602.4	0.625	SERPINC1	Antithrombin-III (short name: ATIII)	1668	48	0.68	129	18035	2+	2291.15	0.009	3.92816	0.9979	K.AFLEVNEEGSEAAASTAVVIAGR.S
19	1	sp|P01008|ANT3_HUMAN	52602.4	0.625	SERPINC1	Antithrombin-III (short name: ATIII)	1668	48	0.68	129	18038	3+	2291.15	0.013	5.674	0.9976	K.AFLEVNEEGSEAAASTAVVIAGR.S
19	1	sp|P01008|ANT3_HUMAN	52602.4	0.625	SERPINC1	Antithrombin-III (short name: ATIII)	1668	48	0.68	129	18169	2+	2291.15	0.013	5.674	1	K.AFLEVNEEGSEAAASTAVVIAGR.S
19	1	sp|P01008|ANT3_HUMAN	52602.4	0.625	SERPINC1	Antithrombin-III (short name: ATIII)	1668	48	0.68	129	18186	3+	2291.15	0.013	5.674	0.9998	K.AFLEVNEEGSEAAASTAVVIAGR.S
19	1	sp|P01008|ANT3_HUMAN	52602.4	0.625	SERPINC1	Antithrombin-III (short name: ATIII)	1668	48	0.68	129	18301	2+	2291.15	0.013	5.674	1	K.AFLEVNEEGSEAAASTAVVIAGR.S
19	1	sp|P01008|ANT3_HUMAN	52602.4	0.625	SERPINC1	Antithrombin-III (short name: ATIII)	1668	48	0.68	129	18366	2+	1864.9	0.01	5.36222	1	K.EQLQDM"GLVDLFSPEK.S
19	1	sp|P01008|ANT3_HUMAN	52602.4	0.625	SERPINC1	Antithrombin-III (short name: ATIII)	1668	48	0.68	129	18430	2+	2291.15	0.014	6.11047	1	K.AFLEVNEEGSEAAASTAVVIAGR.S
19	1	sp|P01008|ANT3_HUMAN	52602.4	0.625	SERPINC1	Antithrombin-III (short name: ATIII)	1668	48	0.68	129	18496	2+	1864.9	0.011	5.89844	1	K.EQLQDM"GLVDLFSPEK.S
19	1	sp|P01008|ANT3_HUMAN	52602.4	0.625	SERPINC1	Antithrombin-III (short name: ATIII)	1668	48	0.68	129	18563	2+	2291.15	0.014	6.11047	1	K.AFLEVNEEGSEAAASTAVVIAGR.S
19	1	sp|P01008|ANT3_HUMAN	52602.4	0.625	SERPINC1	Antithrombin-III (short name: ATIII)	1668	48	0.68	129	18575	3+	2291.15	0.012	5.23754	0.9084	K.AFLEVNEEGSEAAASTAVVIAGR.S
19	1	sp|P01008|ANT3_HUMAN	52602.4	0.625	SERPINC1	Antithrombin-III (short name: ATIII)	1668	48	0.68	129	18629	2+	1864.9	0.01	5.36222	1	K.EQLQDM"GLVDLFSPEK.S
19	1	sp|P01008|ANT3_HUMAN	52602.4	0.625	SERPINC1	Antithrombin-III (short name: ATIII)	1668	48	0.68	129	18642	2+	1389.76	0.008	5.75641	0.9999	R.EVPLNTIIFMGR.V
19	1	sp|P01008|ANT3_HUMAN	52602.4	0.625	SERPINC1	Antithrombin-III (short name: ATIII)	1668	48	0.68	129	18696	2+	2291.15	0.019	8.29278	1	K.AFLEVNEEGSEAAASTAVVIAGR.S
19	1	sp|P01008|ANT3_HUMAN	52602.4	0.625	SERPINC1	Antithrombin-III (short name: ATIII)	1668	48	0.68	129	18711	3+	2291.15	0.011	4.80108	0.9923	K.AFLEVNEEGSEAAASTAVVIAGR.S
19	1	sp|P01008|ANT3_HUMAN	52602.4	0.625	SERPINC1	Antithrombin-III (short name: ATIII)	1668	48	0.68	129	18771	2+	1389.76	0.009	6.47596	1	R.EVPLNTIIFMGR.V
19	1	sp|P01008|ANT3_HUMAN	52602.4	0.625	SERPINC1	Antithrombin-III (short name: ATIII)	1668	48	0.68	129	18785	2+	1864.9	0.012	6.43466	0.9066	K.EQLQDM"GLVDLFSPEK.S
19	1	sp|P01008|ANT3_HUMAN	52602.4	0.625	SERPINC1	Antithrombin-III (short name: ATIII)	1668	48	0.68	129	18826	2+	2291.15	0.013	5.674	1	K.AFLEVNEEGSEAAASTAVVIAGR.S
19	1	sp|P01008|ANT3_HUMAN	52602.4	0.625	SERPINC1	Antithrombin-III (short name: ATIII)	1668	48	0.68	129	18903	2+	1389.76	0.009	6.47596	1	R.EVPLNTIIFMGR.V
19	1	sp|P01008|ANT3_HUMAN	52602.4	0.625	SERPINC1	Antithrombin-III (short name: ATIII)	1668	48	0.68	129	18915	2+	1864.9	0.01	5.36222	0.9928	K.EQLQDM"GLVDLFSPEK.S
19	1	sp|P01008|ANT3_HUMAN	52602.4	0.625	SERPINC1	Antithrombin-III (short name: ATIII)	1668	48	0.68	129	18958	2+	2291.15	0.017	7.41985	1	K.AFLEVNEEGSEAAASTAVVIAGR.S
19	1	sp|P01008|ANT3_HUMAN	52602.4	0.625	SERPINC1	Antithrombin-III (short name: ATIII)	1668	48	0.68	129	18977	3+	2291.15	0.012	5.23754	0.9686	K.AFLEVNEEGSEAAASTAVVIAGR.S
19	1	sp|P01008|ANT3_HUMAN	52602.4	0.625	SERPINC1	Antithrombin-III (short name: ATIII)	1668	48	0.68	129	19036	2+	1389.76	0.008	5.75641	0.9999	R.EVPLNTIIFMGR.V
19	1	sp|P01008|ANT3_HUMAN	52602.4	0.625	SERPINC1	Antithrombin-III (short name: ATIII)	1668	48	0.68	129	19048	2+	1864.9	0.011	5.89844	1	K.EQLQDM"GLVDLFSPEK.S
19	1	sp|P01008|ANT3_HUMAN	52602.4	0.625	SERPINC1	Antithrombin-III (short name: ATIII)	1668	48	0.68	129	19090	2+	2291.15	0.014	6.11047	1	K.AFLEVNEEGSEAAASTAVVIAGR.S
19	1	sp|P01008|ANT3_HUMAN	52602.4	0.625	SERPINC1	Antithrombin-III (short name: ATIII)	1668	48	0.68	129	19168	2+	1389.76	0.008	5.75641	1	R.EVPLNTIIFMGR.V
19	1	sp|P01008|ANT3_HUMAN	52602.4	0.625	SERPINC1	Antithrombin-III (short name: ATIII)	1668	48	0.68	129	19179	2+	1864.9	0.016	8.57955	0.9995	K.EQLQDM"GLVDLFSPEK.S
19	1	sp|P01008|ANT3_HUMAN	52602.4	0.625	SERPINC1	Antithrombin-III (short name: ATIII)	1668	48	0.68	129	19234	2+	2291.15	0.018	7.85631	1	K.AFLEVNEEGSEAAASTAVVIAGR.S
19	1	sp|P01008|ANT3_HUMAN	52602.4	0.625	SERPINC1	Antithrombin-III (short name: ATIII)	1668	48	0.68	129	19300	2+	1389.76	0.008	5.75641	0.9984	R.EVPLNTIIFMGR.V
19	1	sp|P01008|ANT3_HUMAN	52602.4	0.625	SERPINC1	Antithrombin-III (short name: ATIII)	1668	48	0.68	129	19368	2+	2291.15	0.015	6.54693	1	K.AFLEVNEEGSEAAASTAVVIAGR.S
19	1	sp|P01008|ANT3_HUMAN	52602.4	0.625	SERPINC1	Antithrombin-III (short name: ATIII)	1668	48	0.68	129	19435	2+	1389.76	0.009	6.47596	0.9998	R.EVPLNTIIFMGR.V
19	1	sp|P01008|ANT3_HUMAN	52602.4	0.625	SERPINC1	Antithrombin-III (short name: ATIII)	1668	48	0.68	129	19500	2+	2291.15	0.01	4.36462	1	K.AFLEVNEEGSEAAASTAVVIAGR.S
19	1	sp|P01008|ANT3_HUMAN	52602.4	0.625	SERPINC1	Antithrombin-III (short name: ATIII)	1668	48	0.68	129	19633	2+	2291.15	0.015	6.54693	1	K.AFLEVNEEGSEAAASTAVVIAGR.S
19	1	sp|P01008|ANT3_HUMAN	52602.4	0.625	SERPINC1	Antithrombin-III (short name: ATIII)	1668	48	0.68	129	19795	2+	2291.15	0.009	3.92816	0.9999	K.AFLEVNEEGSEAAASTAVVIAGR.S
19	1	sp|P01008|ANT3_HUMAN	52602.4	0.625	SERPINC1	Antithrombin-III (short name: ATIII)	1668	48	0.68	129	19800	3+	2291.15	1.024	10.4751	0.9992	K.AFLEVNEEGSEAAASTAVVIAGR.S
19	1	sp|P01008|ANT3_HUMAN	52602.4	0.625	SERPINC1	Antithrombin-III (short name: ATIII)	1668	48	0.68	129	19929	2+	2291.15	0.009	3.92816	0.9998	K.AFLEVNEEGSEAAASTAVVIAGR.S
19	1	sp|P01008|ANT3_HUMAN	52602.4	0.625	SERPINC1	Antithrombin-III (short name: ATIII)	1668	48	0.68	129	20063	2+	2291.15	0.007	3.05523	1	K.AFLEVNEEGSEAAASTAVVIAGR.S
19	1	sp|P01008|ANT3_HUMAN	52602.4	0.625	SERPINC1	Antithrombin-III (short name: ATIII)	1668	48	0.68	129	20065	2+	1848.9	0.017	9.19463	1	K.EQLQDMGLVDLFSPEK.S
19	1	sp|P01008|ANT3_HUMAN	52602.4	0.625	SERPINC1	Antithrombin-III (short name: ATIII)	1668	48	0.68	129	20194	2+	2291.15	1.022	9.60216	1	K.AFLEVNEEGSEAAASTAVVIAGR.S
19	1	sp|P01008|ANT3_HUMAN	52602.4	0.625	SERPINC1	Antithrombin-III (short name: ATIII)	1668	48	0.68	129	20281	3+	1848.9	0.009	4.86775	0.9999	K.EQLQDMGLVDLFSPEK.S
19	1	sp|P01008|ANT3_HUMAN	52602.4	0.625	SERPINC1	Antithrombin-III (short name: ATIII)	1668	48	0.68	129	20309	3+	2291.15	0.008	3.49169	0.9211	K.AFLEVNEEGSEAAASTAVVIAGR.S
19	1	sp|P01008|ANT3_HUMAN	52602.4	0.625	SERPINC1	Antithrombin-III (short name: ATIII)	1668	48	0.68	129	20324	2+	2291.15	0.012	5.23754	0.9997	K.AFLEVNEEGSEAAASTAVVIAGR.S
19	1	sp|P01008|ANT3_HUMAN	52602.4	0.625	SERPINC1	Antithrombin-III (short name: ATIII)	1668	48	0.68	129	20355	2+	1848.9	0.013	7.03119	1	K.EQLQDMGLVDLFSPEK.S
19	1	sp|P01008|ANT3_HUMAN	52602.4	0.625	SERPINC1	Antithrombin-III (short name: ATIII)	1668	48	0.68	129	20374	2+	1668.92	-0.116	69.5059	0.815	K.GDDITMVLILPKPEK.S
19	1	sp|P01008|ANT3_HUMAN	52602.4	0.625	SERPINC1	Antithrombin-III (short name: ATIII)	1668	48	0.68	129	20411	3+	1848.9	0.009	4.86775	1	K.EQLQDMGLVDLFSPEK.S
19	1	sp|P01008|ANT3_HUMAN	52602.4	0.625	SERPINC1	Antithrombin-III (short name: ATIII)	1668	48	0.68	129	20459	2+	2291.15	0.011	4.80108	0.9998	K.AFLEVNEEGSEAAASTAVVIAGR.S
19	1	sp|P01008|ANT3_HUMAN	52602.4	0.625	SERPINC1	Antithrombin-III (short name: ATIII)	1668	48	0.68	129	20487	2+	1848.9	0.01	5.40861	1	K.EQLQDMGLVDLFSPEK.S
[truncated: 70,012 more rows]

## Sheet: PCa9_AAL
Group	Prob	Protein	SequenceMass	AACoverage	BestGeneName	Description	Total Filtered Peptides	Unique Filtered Peptides	H2L Mean	Ratio Peps	Scan	Z	CalcMHPlus	dMass	FdMass (ppm)	PepProphet	Peptide	Light Area	Heavy Area
1	1	CONTAM|P00761	24409.5	0.251		SWISS-PROT:P00761|TRYP_PIG Trypsin - Sus scrofa (Pig).	544	5			7212	2+	1045.56	0.007	6.69495	0.9947	K.LSSPATLNSR.V
1	1	CONTAM|P00761	24409.5	0.251		SWISS-PROT:P00761|TRYP_PIG Trypsin - Sus scrofa (Pig).	544	5			7456	2+	1045.56	0.007	6.69495	0.9983	K.LSSPATLNSR.V
1	1	CONTAM|P00761	24409.5	0.251		SWISS-PROT:P00761|TRYP_PIG Trypsin - Sus scrofa (Pig).	544	5			7580	2+	1045.56	0.007	6.69495	1	K.LSSPATLNSR.V
1	1	CONTAM|P00761	24409.5	0.251		SWISS-PROT:P00761|TRYP_PIG Trypsin - Sus scrofa (Pig).	544	5			7700	2+	842.509	0.005	5.93465	0.8931	R.VATVSLPR.S
1	1	CONTAM|P00761	24409.5	0.251		SWISS-PROT:P00761|TRYP_PIG Trypsin - Sus scrofa (Pig).	544	5			9133	2+	842.509	0.005	5.93465	0.9791	R.VATVSLPR.S
1	1	CONTAM|P00761	24409.5	0.251		SWISS-PROT:P00761|TRYP_PIG Trypsin - Sus scrofa (Pig).	544	5			9258	2+	842.509	0.005	5.93465	0.999	R.VATVSLPR.S
1	1	CONTAM|P00761	24409.5	0.251		SWISS-PROT:P00761|TRYP_PIG Trypsin - Sus scrofa (Pig).	544	5			9375	2+	842.509	0.006	7.12158	0.9706	R.VATVSLPR.S
1	1	CONTAM|P00761	24409.5	0.251		SWISS-PROT:P00761|TRYP_PIG Trypsin - Sus scrofa (Pig).	544	5			9496	2+	842.509	0.006	7.12158	0.9786	R.VATVSLPR.S
1	1	CONTAM|P00761	24409.5	0.251		SWISS-PROT:P00761|TRYP_PIG Trypsin - Sus scrofa (Pig).	544	5			9627	2+	842.509	0.006	7.12158	0.9665	R.VATVSLPR.S
1	1	CONTAM|P00761	24409.5	0.251		SWISS-PROT:P00761|TRYP_PIG Trypsin - Sus scrofa (Pig).	544	5			9751	2+	842.509	0.006	7.12158	0.9525	R.VATVSLPR.S
1	1	CONTAM|P00761	24409.5	0.251		SWISS-PROT:P00761|TRYP_PIG Trypsin - Sus scrofa (Pig).	544	5			9877	2+	842.509	0.005	5.93465	0.9922	R.VATVSLPR.S
1	1	CONTAM|P00761	24409.5	0.251		SWISS-PROT:P00761|TRYP_PIG Trypsin - Sus scrofa (Pig).	544	5			10006	2+	842.509	0.005	5.93465	0.951	R.VATVSLPR.S
1	1	CONTAM|P00761	24409.5	0.251		SWISS-PROT:P00761|TRYP_PIG Trypsin - Sus scrofa (Pig).	544	5			10134	2+	842.509	0.005	5.93465	0.952	R.VATVSLPR.S
1	1	CONTAM|P00761	24409.5	0.251		SWISS-PROT:P00761|TRYP_PIG Trypsin - Sus scrofa (Pig).	544	5			10264	2+	842.509	0.005	5.93465	0.9954	R.VATVSLPR.S
1	1	CONTAM|P00761	24409.5	0.251		SWISS-PROT:P00761|TRYP_PIG Trypsin - Sus scrofa (Pig).	544	5			10517	2+	842.509	0.005	5.93465	0.8184	R.VATVSLPR.S
1	1	CONTAM|P00761	24409.5	0.251		SWISS-PROT:P00761|TRYP_PIG Trypsin - Sus scrofa (Pig).	544	5			10647	2+	842.509	0.005	5.93465	0.9823	R.VATVSLPR.S
1	1	CONTAM|P00761	24409.5	0.251		SWISS-PROT:P00761|TRYP_PIG Trypsin - Sus scrofa (Pig).	544	5			10774	2+	842.509	0.005	5.93465	0.9485	R.VATVSLPR.S
1	1	CONTAM|P00761	24409.5	0.251		SWISS-PROT:P00761|TRYP_PIG Trypsin - Sus scrofa (Pig).	544	5			11051	2+	842.509	0.005	5.93465	0.7581	R.VATVSLPR.S
1	1	CONTAM|P00761	24409.5	0.251		SWISS-PROT:P00761|TRYP_PIG Trypsin - Sus scrofa (Pig).	544	5			11831	2+	842.509	0.004	4.74772	0.8855	R.VATVSLPR.S
1	1	CONTAM|P00761	24409.5	0.251		SWISS-PROT:P00761|TRYP_PIG Trypsin - Sus scrofa (Pig).	544	5			11958	2+	842.509	0.006	7.12158	0.9178	R.VATVSLPR.S
1	1	CONTAM|P00761	24409.5	0.251		SWISS-PROT:P00761|TRYP_PIG Trypsin - Sus scrofa (Pig).	544	5			13316	2+	842.509	-0.064	75.9636	0.9667	R.VATVSLPR.S
1	1	CONTAM|P00761	24409.5	0.251		SWISS-PROT:P00761|TRYP_PIG Trypsin - Sus scrofa (Pig).	544	5			13672	2+	842.509	0.006	7.12158	0.6583	R.VATVSLPR.S
1	1	CONTAM|P00761	24409.5	0.251		SWISS-PROT:P00761|TRYP_PIG Trypsin - Sus scrofa (Pig).	544	5			14489	3+	2211.1	0.999	0.452263	0.9847	R.LGEHNIDVLEGNEQFINAAK.I
1	1	CONTAM|P00761	24409.5	0.251		SWISS-PROT:P00761|TRYP_PIG Trypsin - Sus scrofa (Pig).	544	5			14797	2+	2211.1	1.009	4.07036	0.9046	R.LGEHNIDVLEGNEQFINAAK.I
1	1	CONTAM|P00761	24409.5	0.251		SWISS-PROT:P00761|TRYP_PIG Trypsin - Sus scrofa (Pig).	544	5			14852	3+	2211.1	0.018	8.14073	1	R.LGEHNIDVLEGNEQFINAAK.I
1	1	CONTAM|P00761	24409.5	0.251		SWISS-PROT:P00761|TRYP_PIG Trypsin - Sus scrofa (Pig).	544	5			14918	2+	2211.1	0.017	7.68847	0.9967	R.LGEHNIDVLEGNEQFINAAK.I
1	1	CONTAM|P00761	24409.5	0.251		SWISS-PROT:P00761|TRYP_PIG Trypsin - Sus scrofa (Pig).	544	5			14974	3+	2211.1	0.018	8.14073	1	R.LGEHNIDVLEGNEQFINAAK.I
1	1	CONTAM|P00761	24409.5	0.251		SWISS-PROT:P00761|TRYP_PIG Trypsin - Sus scrofa (Pig).	544	5			15077	2+	2211.1	1.007	3.16584	0.9067	R.LGEHNIDVLEGNEQFINAAK.I
1	1	CONTAM|P00761	24409.5	0.251		SWISS-PROT:P00761|TRYP_PIG Trypsin - Sus scrofa (Pig).	544	5			15226	3+	2211.1	1.001	0.452263	0.9972	R.LGEHNIDVLEGNEQFINAAK.I
1	1	CONTAM|P00761	24409.5	0.251		SWISS-PROT:P00761|TRYP_PIG Trypsin - Sus scrofa (Pig).	544	5			15349	3+	2211.1	0.012	5.42715	0.9977	R.LGEHNIDVLEGNEQFINAAK.I
1	1	CONTAM|P00761	24409.5	0.251		SWISS-PROT:P00761|TRYP_PIG Trypsin - Sus scrofa (Pig).	544	5			15601	3+	2211.1	0.018	8.14073	0.9282	R.LGEHNIDVLEGNEQFINAAK.I
1	1	CONTAM|P00761	24409.5	0.251		SWISS-PROT:P00761|TRYP_PIG Trypsin - Sus scrofa (Pig).	544	5			15847	3+	2211.1	1.001	0.452263	0.9352	R.LGEHNIDVLEGNEQFINAAK.I
1	1	CONTAM|P00761	24409.5	0.251		SWISS-PROT:P00761|TRYP_PIG Trypsin - Sus scrofa (Pig).	544	5			16221	3+	2299.18	0.016	6.95902	0.9999	K.IITHPNFNGNTLDNDIM"LIK.L
1	1	CONTAM|P00761	24409.5	0.251		SWISS-PROT:P00761|TRYP_PIG Trypsin - Sus scrofa (Pig).	544	5			16223	2+	2299.18	0.017	7.39396	0.9284	K.IITHPNFNGNTLDNDIM"LIK.L
1	1	CONTAM|P00761	24409.5	0.251		SWISS-PROT:P00761|TRYP_PIG Trypsin - Sus scrofa (Pig).	544	5			16595	3+	2299.18	0.004	1.73975	0.6868	K.IITHPNFNGNTLDNDIM"LIK.L
1	1	CONTAM|P00761	24409.5	0.251		SWISS-PROT:P00761|TRYP_PIG Trypsin - Sus scrofa (Pig).	544	5			16871	3+	2283.18	0.014	6.1318	0.9677	K.IITHPNFNGNTLDNDIMLIK.L
1	1	CONTAM|P00761	24409.5	0.251		SWISS-PROT:P00761|TRYP_PIG Trypsin - Sus scrofa (Pig).	544	5			16992	3+	2283.18	0.014	6.1318	0.9851	K.IITHPNFNGNTLDNDIMLIK.L
1	1	CONTAM|P00761	24409.5	0.251		SWISS-PROT:P00761|TRYP_PIG Trypsin - Sus scrofa (Pig).	544	5			17321	3+	2283.18	1.001	0.437986	0.712	K.IITHPNFNGNTLDNDIMLIK.L
1	1	CONTAM|P00761	24409.5	0.251		SWISS-PROT:P00761|TRYP_PIG Trypsin - Sus scrofa (Pig).	544	5			7519	2+	1045.56	0.005	4.78211	0.9997	K.LSSPATLNSR.V
1	1	CONTAM|P00761	24409.5	0.251		SWISS-PROT:P00761|TRYP_PIG Trypsin - Sus scrofa (Pig).	544	5			7651	2+	1045.56	0.007	6.69495	1	K.LSSPATLNSR.V
1	1	CONTAM|P00761	24409.5	0.251		SWISS-PROT:P00761|TRYP_PIG Trypsin - Sus scrofa (Pig).	544	5			7717	2+	842.509	0.005	5.93465	0.9371	R.VATVSLPR.S
1	1	CONTAM|P00761	24409.5	0.251		SWISS-PROT:P00761|TRYP_PIG Trypsin - Sus scrofa (Pig).	544	5			9203	2+	842.509	0.005	5.93465	0.9281	R.VATVSLPR.S
1	1	CONTAM|P00761	24409.5	0.251		SWISS-PROT:P00761|TRYP_PIG Trypsin - Sus scrofa (Pig).	544	5			9333	2+	842.509	0.007	8.30851	0.9469	R.VATVSLPR.S
1	1	CONTAM|P00761	24409.5	0.251		SWISS-PROT:P00761|TRYP_PIG Trypsin - Sus scrofa (Pig).	544	5			9463	2+	842.509	0.008	9.49544	0.998	R.VATVSLPR.S
1	1	CONTAM|P00761	24409.5	0.251		SWISS-PROT:P00761|TRYP_PIG Trypsin - Sus scrofa (Pig).	544	5			9596	2+	842.509	0.005	5.93465	0.96	R.VATVSLPR.S
1	1	CONTAM|P00761	24409.5	0.251		SWISS-PROT:P00761|TRYP_PIG Trypsin - Sus scrofa (Pig).	544	5			9727	2+	842.509	0.006	7.12158	0.9381	R.VATVSLPR.S
1	1	CONTAM|P00761	24409.5	0.251		SWISS-PROT:P00761|TRYP_PIG Trypsin - Sus scrofa (Pig).	544	5			9862	2+	842.509	0.005	5.93465	0.8565	R.VATVSLPR.S
1	1	CONTAM|P00761	24409.5	0.251		SWISS-PROT:P00761|TRYP_PIG Trypsin - Sus scrofa (Pig).	544	5			9994	2+	842.509	0.005	5.93465	0.8203	R.VATVSLPR.S
1	1	CONTAM|P00761	24409.5	0.251		SWISS-PROT:P00761|TRYP_PIG Trypsin - Sus scrofa (Pig).	544	5			10306	2+	842.509	0.005	5.93465	0.9465	R.VATVSLPR.S
1	1	CONTAM|P00761	24409.5	0.251		SWISS-PROT:P00761|TRYP_PIG Trypsin - Sus scrofa (Pig).	544	5			10473	2+	842.509	0.006	7.12158	0.9332	R.VATVSLPR.S
1	1	CONTAM|P00761	24409.5	0.251		SWISS-PROT:P00761|TRYP_PIG Trypsin - Sus scrofa (Pig).	544	5			10604	2+	842.509	0.006	7.12158	0.9931	R.VATVSLPR.S
1	1	CONTAM|P00761	24409.5	0.251		SWISS-PROT:P00761|TRYP_PIG Trypsin - Sus scrofa (Pig).	544	5			10757	2+	842.509	0.005	5.93465	0.8736	R.VATVSLPR.S
1	1	CONTAM|P00761	24409.5	0.251		SWISS-PROT:P00761|TRYP_PIG Trypsin - Sus scrofa (Pig).	544	5			14706	3+	2211.1	0.013	5.87942	0.976	R.LGEHNIDVLEGNEQFINAAK.I
1	1	CONTAM|P00761	24409.5	0.251		SWISS-PROT:P00761|TRYP_PIG Trypsin - Sus scrofa (Pig).	544	5			14832	3+	2211.1	0.997	1.35679	0.997	R.LGEHNIDVLEGNEQFINAAK.I
1	1	CONTAM|P00761	24409.5	0.251		SWISS-PROT:P00761|TRYP_PIG Trypsin - Sus scrofa (Pig).	544	5			15074	3+	2211.1	0.014	6.33168	1	R.LGEHNIDVLEGNEQFINAAK.I
1	1	CONTAM|P00761	24409.5	0.251		SWISS-PROT:P00761|TRYP_PIG Trypsin - Sus scrofa (Pig).	544	5			15084	2+	2211.1	0.012	5.42715	1	R.LGEHNIDVLEGNEQFINAAK.I
1	1	CONTAM|P00761	24409.5	0.251		SWISS-PROT:P00761|TRYP_PIG Trypsin - Sus scrofa (Pig).	544	5			15205	3+	2211.1	0.018	8.14073	1	R.LGEHNIDVLEGNEQFINAAK.I
1	1	CONTAM|P00761	24409.5	0.251		SWISS-PROT:P00761|TRYP_PIG Trypsin - Sus scrofa (Pig).	544	5			15216	2+	2211.1	0.016	7.2362	1	R.LGEHNIDVLEGNEQFINAAK.I
1	1	CONTAM|P00761	24409.5	0.251		SWISS-PROT:P00761|TRYP_PIG Trypsin - Sus scrofa (Pig).	544	5			15338	3+	2211.1	0.017	7.68847	1	R.LGEHNIDVLEGNEQFINAAK.I
1	1	CONTAM|P00761	24409.5	0.251		SWISS-PROT:P00761|TRYP_PIG Trypsin - Sus scrofa (Pig).	544	5			15469	3+	2211.1	1.003	1.35679	0.9985	R.LGEHNIDVLEGNEQFINAAK.I
1	1	CONTAM|P00761	24409.5	0.251		SWISS-PROT:P00761|TRYP_PIG Trypsin - Sus scrofa (Pig).	544	5			15606	3+	2211.1	0.017	7.68847	0.9989	R.LGEHNIDVLEGNEQFINAAK.I
1	1	CONTAM|P00761	24409.5	0.251		SWISS-PROT:P00761|TRYP_PIG Trypsin - Sus scrofa (Pig).	544	5			15885	3+	2211.1	0.015	6.78394	0.9437	R.LGEHNIDVLEGNEQFINAAK.I
1	1	CONTAM|P00761	24409.5	0.251		SWISS-PROT:P00761|TRYP_PIG Trypsin - Sus scrofa (Pig).	544	5			16440	3+	2299.18	0.014	6.08914	0.9966	K.IITHPNFNGNTLDNDIM"LIK.L
1	1	CONTAM|P00761	24409.5	0.251		SWISS-PROT:P00761|TRYP_PIG Trypsin - Sus scrofa (Pig).	544	5			16569	3+	2299.18	0.02	8.69877	0.9823	K.IITHPNFNGNTLDNDIM"LIK.L
1	1	CONTAM|P00761	24409.5	0.251		SWISS-PROT:P00761|TRYP_PIG Trypsin - Sus scrofa (Pig).	544	5			16965	3+	2299.18	1.01	4.34939	0.7505	K.IITHPNFNGNTLDNDIM"LIK.L
1	1	CONTAM|P00761	24409.5	0.251		SWISS-PROT:P00761|TRYP_PIG Trypsin - Sus scrofa (Pig).	544	5			17154	3+	2283.18	0.013	5.69381	0.9929	K.IITHPNFNGNTLDNDIMLIK.L
1	1	CONTAM|P00761	24409.5	0.251		SWISS-PROT:P00761|TRYP_PIG Trypsin - Sus scrofa (Pig).	544	5			17177	2+	2283.18	0.014	6.1318	0.998	K.IITHPNFNGNTLDNDIMLIK.L
1	1	CONTAM|P00761	24409.5	0.251		SWISS-PROT:P00761|TRYP_PIG Trypsin - Sus scrofa (Pig).	544	5			17285	3+	2283.18	0.015	6.56978	0.9949	K.IITHPNFNGNTLDNDIMLIK.L
1	1	CONTAM|P00761	24409.5	0.251		SWISS-PROT:P00761|TRYP_PIG Trypsin - Sus scrofa (Pig).	544	5			17680	3+	2283.18	0.997	1.31396	0.7483	K.IITHPNFNGNTLDNDIMLIK.L
1	1	CONTAM|P00761	24409.5	0.251		SWISS-PROT:P00761|TRYP_PIG Trypsin - Sus scrofa (Pig).	544	5			17803	2+	2299.18	0.018	7.8289	0.9042	K.IITHPNFNGNTLDNDIM"LIK.L
1	1	CONTAM|P00761	24409.5	0.251		SWISS-PROT:P00761|TRYP_PIG Trypsin - Sus scrofa (Pig).	544	5			7197	2+	1045.56	0.003	2.86927	0.9999	K.LSSPATLNSR.V
1	1	CONTAM|P00761	24409.5	0.251		SWISS-PROT:P00761|TRYP_PIG Trypsin - Sus scrofa (Pig).	544	5			7328	2+	1045.56	0.006	5.73853	1	K.LSSPATLNSR.V
1	1	CONTAM|P00761	24409.5	0.251		SWISS-PROT:P00761|TRYP_PIG Trypsin - Sus scrofa (Pig).	544	5			8868	2+	842.509	0.006	7.12158	0.9791	R.VATVSLPR.S
1	1	CONTAM|P00761	24409.5	0.251		SWISS-PROT:P00761|TRYP_PIG Trypsin - Sus scrofa (Pig).	544	5			9000	2+	842.509	0.008	9.49544	0.9494	R.VATVSLPR.S
1	1	CONTAM|P00761	24409.5	0.251		SWISS-PROT:P00761|TRYP_PIG Trypsin - Sus scrofa (Pig).	544	5			9129	2+	842.509	0.006	7.12158	0.968	R.VATVSLPR.S
1	1	CONTAM|P00761	24409.5	0.251		SWISS-PROT:P00761|TRYP_PIG Trypsin - Sus scrofa (Pig).	544	5			9262	2+	842.509	0.006	7.12158	0.9528	R.VATVSLPR.S
1	1	CONTAM|P00761	24409.5	0.251		SWISS-PROT:P00761|TRYP_PIG Trypsin - Sus scrofa (Pig).	544	5			9395	2+	842.509	0.006	7.12158	0.9967	R.VATVSLPR.S
1	1	CONTAM|P00761	24409.5	0.251		SWISS-PROT:P00761|TRYP_PIG Trypsin - Sus scrofa (Pig).	544	5			9526	2+	842.509	0.005	5.93465	0.9591	R.VATVSLPR.S
1	1	CONTAM|P00761	24409.5	0.251		SWISS-PROT:P00761|TRYP_PIG Trypsin - Sus scrofa (Pig).	544	5			9790	2+	842.509	0.005	5.93465	0.8408	R.VATVSLPR.S
1	1	CONTAM|P00761	24409.5	0.251		SWISS-PROT:P00761|TRYP_PIG Trypsin - Sus scrofa (Pig).	544	5			10450	2+	842.509	0.006	7.12158	0.7013	R.VATVSLPR.S
1	1	CONTAM|P00761	24409.5	0.251		SWISS-PROT:P00761|TRYP_PIG Trypsin - Sus scrofa (Pig).	544	5			11455	2+	842.509	0.005	5.93465	0.8873	R.VATVSLPR.S
1	1	CONTAM|P00761	24409.5	0.251		SWISS-PROT:P00761|TRYP_PIG Trypsin - Sus scrofa (Pig).	544	5			11586	2+	842.509	-0.048	56.9727	0.9239	R.VATVSLPR.S
1	1	CONTAM|P00761	24409.5	0.251		SWISS-PROT:P00761|TRYP_PIG Trypsin - Sus scrofa (Pig).	544	5			12041	2+	842.509	0.005	5.93465	0.6885	R.VATVSLPR.S
1	1	CONTAM|P00761	24409.5	0.251		SWISS-PROT:P00761|TRYP_PIG Trypsin - Sus scrofa (Pig).	544	5			12227	2+	842.509	0.006	7.12158	0.8213	R.VATVSLPR.S
1	1	CONTAM|P00761	24409.5	0.251		SWISS-PROT:P00761|TRYP_PIG Trypsin - Sus scrofa (Pig).	544	5			12457	2+	842.509	0.005	5.93465	0.9982	R.VATVSLPR.S
1	1	CONTAM|P00761	24409.5	0.251		SWISS-PROT:P00761|TRYP_PIG Trypsin - Sus scrofa (Pig).	544	5			13251	2+	842.509	0.005	5.93465	0.9722	R.VATVSLPR.S
1	1	CONTAM|P00761	24409.5	0.251		SWISS-PROT:P00761|TRYP_PIG Trypsin - Sus scrofa (Pig).	544	5			13450	2+	842.509	0.005	5.93465	0.9458	R.VATVSLPR.S
1	1	CONTAM|P00761	24409.5	0.251		SWISS-PROT:P00761|TRYP_PIG Trypsin - Sus scrofa (Pig).	544	5			14282	3+	2211.1	0.014	6.33168	0.9942	R.LGEHNIDVLEGNEQFINAAK.I
1	1	CONTAM|P00761	24409.5	0.251		SWISS-PROT:P00761|TRYP_PIG Trypsin - Sus scrofa (Pig).	544	5			14411	3+	2211.1	0.997	1.35679	0.9292	R.LGEHNIDVLEGNEQFINAAK.I
1	1	CONTAM|P00761	24409.5	0.251		SWISS-PROT:P00761|TRYP_PIG Trypsin - Sus scrofa (Pig).	544	5			14635	3+	2211.1	1.031	14.0201	0.9999	R.LGEHNIDVLEGNEQFINAAK.I
1	1	CONTAM|P00761	24409.5	0.251		SWISS-PROT:P00761|TRYP_PIG Trypsin - Sus scrofa (Pig).	544	5			14653	2+	2211.1	0.015	6.78394	1	R.LGEHNIDVLEGNEQFINAAK.I
1	1	CONTAM|P00761	24409.5	0.251		SWISS-PROT:P00761|TRYP_PIG Trypsin - Sus scrofa (Pig).	544	5			14761	3+	2211.1	0.018	8.14073	1	R.LGEHNIDVLEGNEQFINAAK.I
1	1	CONTAM|P00761	24409.5	0.251		SWISS-PROT:P00761|TRYP_PIG Trypsin - Sus scrofa (Pig).	544	5			14784	2+	2211.1	0.012	5.42715	1	R.LGEHNIDVLEGNEQFINAAK.I
1	1	CONTAM|P00761	24409.5	0.251		SWISS-PROT:P00761|TRYP_PIG Trypsin - Sus scrofa (Pig).	544	5			14893	3+	2211.1	0.018	8.14073	1	R.LGEHNIDVLEGNEQFINAAK.I
1	1	CONTAM|P00761	24409.5	0.251		SWISS-PROT:P00761|TRYP_PIG Trypsin - Sus scrofa (Pig).	544	5			15025	3+	2211.1	1.002	0.904526	0.9814	R.LGEHNIDVLEGNEQFINAAK.I
1	1	CONTAM|P00761	24409.5	0.251		SWISS-PROT:P00761|TRYP_PIG Trypsin - Sus scrofa (Pig).	544	5			15158	3+	2211.1	0.01	4.52263	0.9999	R.LGEHNIDVLEGNEQFINAAK.I
1	1	CONTAM|P00761	24409.5	0.251		SWISS-PROT:P00761|TRYP_PIG Trypsin - Sus scrofa (Pig).	544	5			15295	3+	2211.1	0.012	5.42715	0.9996	R.LGEHNIDVLEGNEQFINAAK.I
1	1	CONTAM|P00761	24409.5	0.251		SWISS-PROT:P00761|TRYP_PIG Trypsin - Sus scrofa (Pig).	544	5			15424	3+	2211.1	0.018	8.14073	0.9966	R.LGEHNIDVLEGNEQFINAAK.I
1	1	CONTAM|P00761	24409.5	0.251		SWISS-PROT:P00761|TRYP_PIG Trypsin - Sus scrofa (Pig).	544	5			15556	3+	2211.1	0.015	6.78394	0.991	R.LGEHNIDVLEGNEQFINAAK.I
1	1	CONTAM|P00761	24409.5	0.251		SWISS-PROT:P00761|TRYP_PIG Trypsin - Sus scrofa (Pig).	544	5			15688	3+	2211.1	1.001	0.452263	0.9972	R.LGEHNIDVLEGNEQFINAAK.I
1	1	CONTAM|P00761	24409.5	0.251		SWISS-PROT:P00761|TRYP_PIG Trypsin - Sus scrofa (Pig).	544	5			15964	3+	2211.1	0.014	6.33168	0.9798	R.LGEHNIDVLEGNEQFINAAK.I
1	1	CONTAM|P00761	24409.5	0.251		SWISS-PROT:P00761|TRYP_PIG Trypsin - Sus scrofa (Pig).	544	5			16062	3+	2299.18	0.018	7.8289	0.948	K.IITHPNFNGNTLDNDIM"LIK.L
1	1	CONTAM|P00761	24409.5	0.251		SWISS-PROT:P00761|TRYP_PIG Trypsin - Sus scrofa (Pig).	544	5			16191	3+	2299.18	0.017	7.39396	0.9997	K.IITHPNFNGNTLDNDIM"LIK.L
1	1	CONTAM|P00761	24409.5	0.251		SWISS-PROT:P00761|TRYP_PIG Trypsin - Sus scrofa (Pig).	544	5			16263	3+	2211.1	0.014	6.33168	0.9996	R.LGEHNIDVLEGNEQFINAAK.I
1	1	CONTAM|P00761	24409.5	0.251		SWISS-PROT:P00761|TRYP_PIG Trypsin - Sus scrofa (Pig).	544	5			16395	3+	2211.1	0.009	4.07036	0.9892	R.LGEHNIDVLEGNEQFINAAK.I
1	1	CONTAM|P00761	24409.5	0.251		SWISS-PROT:P00761|TRYP_PIG Trypsin - Sus scrofa (Pig).	544	5			16792	2+	2283.18	0.018	7.88374	0.9984	K.IITHPNFNGNTLDNDIMLIK.L
1	1	CONTAM|P00761	24409.5	0.251		SWISS-PROT:P00761|TRYP_PIG Trypsin - Sus scrofa (Pig).	544	5			16895	3+	2283.18	0.016	7.00777	0.9944	K.IITHPNFNGNTLDNDIMLIK.L
1	1	CONTAM|P00761	24409.5	0.251		SWISS-PROT:P00761|TRYP_PIG Trypsin - Sus scrofa (Pig).	544	5			17027	3+	2283.18	1.004	1.75194	0.7518	K.IITHPNFNGNTLDNDIMLIK.L
1	1	CONTAM|P00761	24409.5	0.251		SWISS-PROT:P00761|TRYP_PIG Trypsin - Sus scrofa (Pig).	544	5			17269	3+	2283.18	0.998	0.875971	0.9559	K.IITHPNFNGNTLDNDIMLIK.L
1	1	CONTAM|P00761	24409.5	0.251		SWISS-PROT:P00761|TRYP_PIG Trypsin - Sus scrofa (Pig).	544	5			18941	3+	2211.1	0.016	7.2362	0.9999	R.LGEHNIDVLEGNEQFINAAK.I
1	1	CONTAM|P00761	24409.5	0.251		SWISS-PROT:P00761|TRYP_PIG Trypsin - Sus scrofa (Pig).	544	5			7190	2+	1045.56	0.006	5.73853	1	K.LSSPATLNSR.V
1	1	CONTAM|P00761	24409.5	0.251		SWISS-PROT:P00761|TRYP_PIG Trypsin - Sus scrofa (Pig).	544	5			7321	2+	1045.56	0.008	7.65138	1	K.LSSPATLNSR.V
1	1	CONTAM|P00761	24409.5	0.251		SWISS-PROT:P00761|TRYP_PIG Trypsin - Sus scrofa (Pig).	544	5			7455	2+	842.509	0.005	5.93465	0.9569	R.VATVSLPR.S
1	1	CONTAM|P00761	24409.5	0.251		SWISS-PROT:P00761|TRYP_PIG Trypsin - Sus scrofa (Pig).	544	5			8742	2+	842.509	0.005	5.93465	0.9936	R.VATVSLPR.S
1	1	CONTAM|P00761	24409.5	0.251		SWISS-PROT:P00761|TRYP_PIG Trypsin - Sus scrofa (Pig).	544	5			8872	2+	842.509	0.006	7.12158	0.9775	R.VATVSLPR.S
1	1	CONTAM|P00761	24409.5	0.251		SWISS-PROT:P00761|TRYP_PIG Trypsin - Sus scrofa (Pig).	544	5			9004	2+	842.509	0.007	8.30851	0.9662	R.VATVSLPR.S
1	1	CONTAM|P00761	24409.5	0.251		SWISS-PROT:P00761|TRYP_PIG Trypsin - Sus scrofa (Pig).	544	5			9136	2+	842.509	0.007	8.30851	0.9649	R.VATVSLPR.S
1	1	CONTAM|P00761	24409.5	0.251		SWISS-PROT:P00761|TRYP_PIG Trypsin - Sus scrofa (Pig).	544	5			9662	2+	842.509	0.005	5.93465	0.9951	R.VATVSLPR.S
1	1	CONTAM|P00761	24409.5	0.251		SWISS-PROT:P00761|TRYP_PIG Trypsin - Sus scrofa (Pig).	544	5			9794	2+	842.509	0.006	7.12158	0.9379	R.VATVSLPR.S
1	1	CONTAM|P00761	24409.5	0.251		SWISS-PROT:P00761|TRYP_PIG Trypsin - Sus scrofa (Pig).	544	5			10888	2+	842.509	0.005	5.93465	0.6411	R.VATVSLPR.S
1	1	CONTAM|P00761	24409.5	0.251		SWISS-PROT:P00761|TRYP_PIG Trypsin - Sus scrofa (Pig).	544	5			11021	2+	842.509	-0.016	18.9909	0.6123	R.VATVSLPR.S
1	1	CONTAM|P00761	24409.5	0.251		SWISS-PROT:P00761|TRYP_PIG Trypsin - Sus scrofa (Pig).	544	5			11555	2+	842.509	-0.049	58.1596	0.612	R.VATVSLPR.S
1	1	CONTAM|P00761	24409.5	0.251		SWISS-PROT:P00761|TRYP_PIG Trypsin - Sus scrofa (Pig).	544	5			14158	3+	2211.1	1.014	6.33168	0.9966	R.LGEHNIDVLEGNEQFINAAK.I
1	1	CONTAM|P00761	24409.5	0.251		SWISS-PROT:P00761|TRYP_PIG Trypsin - Sus scrofa (Pig).	544	5			14281	3+	2211.1	0.998	0.904526	0.9313	R.LGEHNIDVLEGNEQFINAAK.I
1	1	CONTAM|P00761	24409.5	0.251		SWISS-PROT:P00761|TRYP_PIG Trypsin - Sus scrofa (Pig).	544	5			14545	3+	2211.1	0.015	6.78394	0.9999	R.LGEHNIDVLEGNEQFINAAK.I
1	1	CONTAM|P00761	24409.5	0.251		SWISS-PROT:P00761|TRYP_PIG Trypsin - Sus scrofa (Pig).	544	5			14548	2+	2211.1	0.013	5.87942	1	R.LGEHNIDVLEGNEQFINAAK.I
1	1	CONTAM|P00761	24409.5	0.251		SWISS-PROT:P00761|TRYP_PIG Trypsin - Sus scrofa (Pig).	544	5			14677	3+	2211.1	0.017	7.68847	1	R.LGEHNIDVLEGNEQFINAAK.I
1	1	CONTAM|P00761	24409.5	0.251		SWISS-PROT:P00761|TRYP_PIG Trypsin - Sus scrofa (Pig).	544	5			14678	2+	2211.1	0.015	6.78394	1	R.LGEHNIDVLEGNEQFINAAK.I
1	1	CONTAM|P00761	24409.5	0.251		SWISS-PROT:P00761|TRYP_PIG Trypsin - Sus scrofa (Pig).	544	5			14810	3+	2211.1	0.014	6.33168	1	R.LGEHNIDVLEGNEQFINAAK.I
1	1	CONTAM|P00761	24409.5	0.251		SWISS-PROT:P00761|TRYP_PIG Trypsin - Sus scrofa (Pig).	544	5			14941	3+	2211.1	1	0	0.9628	R.LGEHNIDVLEGNEQFINAAK.I
1	1	CONTAM|P00761	24409.5	0.251		SWISS-PROT:P00761|TRYP_PIG Trypsin - Sus scrofa (Pig).	544	5			15079	3+	2211.1	0.014	6.33168	0.9516	R.LGEHNIDVLEGNEQFINAAK.I
1	1	CONTAM|P00761	24409.5	0.251		SWISS-PROT:P00761|TRYP_PIG Trypsin - Sus scrofa (Pig).	544	5			15386	3+	2211.1	1.001	0.452263	0.9114	R.LGEHNIDVLEGNEQFINAAK.I
1	1	CONTAM|P00761	24409.5	0.251		SWISS-PROT:P00761|TRYP_PIG Trypsin - Sus scrofa (Pig).	544	5			15922	3+	2299.18	0.014	6.08914	0.9912	K.IITHPNFNGNTLDNDIM"LIK.L
1	1	CONTAM|P00761	24409.5	0.251		SWISS-PROT:P00761|TRYP_PIG Trypsin - Sus scrofa (Pig).	544	5			16052	3+	2299.18	0.02	8.69877	0.9633	K.IITHPNFNGNTLDNDIM"LIK.L
1	1	CONTAM|P00761	24409.5	0.251		SWISS-PROT:P00761|TRYP_PIG Trypsin - Sus scrofa (Pig).	544	5			16201	3+	2211.1	0.013	5.87942	0.8105	R.LGEHNIDVLEGNEQFINAAK.I
1	1	CONTAM|P00761	24409.5	0.251		SWISS-PROT:P00761|TRYP_PIG Trypsin - Sus scrofa (Pig).	544	5			16637	2+	2283.18	0.015	6.56978	0.995	K.IITHPNFNGNTLDNDIMLIK.L
1	1	CONTAM|P00761	24409.5	0.251		SWISS-PROT:P00761|TRYP_PIG Trypsin - Sus scrofa (Pig).	544	5			16724	3+	2283.18	0.016	7.00777	0.9916	K.IITHPNFNGNTLDNDIMLIK.L
1	1	CONTAM|P00761	24409.5	0.251		SWISS-PROT:P00761|TRYP_PIG Trypsin - Sus scrofa (Pig).	544	5			16976	3+	2283.18	1.001	0.437986	0.9614	K.IITHPNFNGNTLDNDIMLIK.L
1	1	CONTAM|P00761	24409.5	0.251		SWISS-PROT:P00761|TRYP_PIG Trypsin - Sus scrofa (Pig).	544	5			6023	2+	1045.56	0.005	4.78211	0.9872	K.LSSPATLNSR.V
1	1	CONTAM|P00761	24409.5	0.251		SWISS-PROT:P00761|TRYP_PIG Trypsin - Sus scrofa (Pig).	544	5			6741	2+	1045.56	0.009	8.6078	0.9561	K.LSSPATLNSR.V
1	1	CONTAM|P00761	24409.5	0.251		SWISS-PROT:P00761|TRYP_PIG Trypsin - Sus scrofa (Pig).	544	5			6996	2+	1045.56	0.006	5.73853	0.9992	K.LSSPATLNSR.V
1	1	CONTAM|P00761	24409.5	0.251		SWISS-PROT:P00761|TRYP_PIG Trypsin - Sus scrofa (Pig).	544	5			7127	2+	1045.56	0.008	7.65138	0.9999	K.LSSPATLNSR.V
1	1	CONTAM|P00761	24409.5	0.251		SWISS-PROT:P00761|TRYP_PIG Trypsin - Sus scrofa (Pig).	544	5			7179	2+	842.509	0.005	5.93465	0.7184	R.VATVSLPR.S
1	1	CONTAM|P00761	24409.5	0.251		SWISS-PROT:P00761|TRYP_PIG Trypsin - Sus scrofa (Pig).	544	5			8628	2+	842.509	0.006	7.12158	0.9778	R.VATVSLPR.S
1	1	CONTAM|P00761	24409.5	0.251		SWISS-PROT:P00761|TRYP_PIG Trypsin - Sus scrofa (Pig).	544	5			8757	2+	842.509	0.006	7.12158	0.9799	R.VATVSLPR.S
1	1	CONTAM|P00761	24409.5	0.251		SWISS-PROT:P00761|TRYP_PIG Trypsin - Sus scrofa (Pig).	544	5			8877	2+	842.509	0.007	8.30851	0.9721	R.VATVSLPR.S
1	1	CONTAM|P00761	24409.5	0.251		SWISS-PROT:P00761|TRYP_PIG Trypsin - Sus scrofa (Pig).	544	5			9009	2+	842.509	0.006	7.12158	0.8797	R.VATVSLPR.S
1	1	CONTAM|P00761	24409.5	0.251		SWISS-PROT:P00761|TRYP_PIG Trypsin - Sus scrofa (Pig).	544	5			9140	2+	842.509	0.005	5.93465	0.9698	R.VATVSLPR.S
1	1	CONTAM|P00761	24409.5	0.251		SWISS-PROT:P00761|TRYP_PIG Trypsin - Sus scrofa (Pig).	544	5			9270	2+	842.509	0.005	5.93465	0.9331	R.VATVSLPR.S
1	1	CONTAM|P00761	24409.5	0.251		SWISS-PROT:P00761|TRYP_PIG Trypsin - Sus scrofa (Pig).	544	5			9402	2+	842.509	0.005	5.93465	0.9471	R.VATVSLPR.S
1	1	CONTAM|P00761	24409.5	0.251		SWISS-PROT:P00761|TRYP_PIG Trypsin - Sus scrofa (Pig).	544	5			9529	2+	842.509	0.005	5.93465	0.8236	R.VATVSLPR.S
1	1	CONTAM|P00761	24409.5	0.251		SWISS-PROT:P00761|TRYP_PIG Trypsin - Sus scrofa (Pig).	544	5			9662	2+	842.509	0.005	5.93465	0.8345	R.VATVSLPR.S
1	1	CONTAM|P00761	24409.5	0.251		SWISS-PROT:P00761|TRYP_PIG Trypsin - Sus scrofa (Pig).	544	5			9794	2+	842.509	0.005	5.93465	0.978	R.VATVSLPR.S
1	1	CONTAM|P00761	24409.5	0.251		SWISS-PROT:P00761|TRYP_PIG Trypsin - Sus scrofa (Pig).	544	5			9926	2+	842.509	0.004	4.74772	0.9876	R.VATVSLPR.S
1	1	CONTAM|P00761	24409.5	0.251		SWISS-PROT:P00761|TRYP_PIG Trypsin - Sus scrofa (Pig).	544	5			10057	2+	842.509	0.005	5.93465	0.6263	R.VATVSLPR.S
1	1	CONTAM|P00761	24409.5	0.251		SWISS-PROT:P00761|TRYP_PIG Trypsin - Sus scrofa (Pig).	544	5			10321	2+	842.509	0.005	5.93465	0.9982	R.VATVSLPR.S
1	1	CONTAM|P00761	24409.5	0.251		SWISS-PROT:P00761|TRYP_PIG Trypsin - Sus scrofa (Pig).	544	5			10715	2+	842.509	0.006	7.12158	0.9615	R.VATVSLPR.S
1	1	CONTAM|P00761	24409.5	0.251		SWISS-PROT:P00761|TRYP_PIG Trypsin - Sus scrofa (Pig).	544	5			10850	2+	842.509	0.006	7.12158	0.9168	R.VATVSLPR.S
1	1	CONTAM|P00761	24409.5	0.251		SWISS-PROT:P00761|TRYP_PIG Trypsin - Sus scrofa (Pig).	544	5			10981	2+	842.509	0.006	7.12158	0.9777	R.VATVSLPR.S
1	1	CONTAM|P00761	24409.5	0.251		SWISS-PROT:P00761|TRYP_PIG Trypsin - Sus scrofa (Pig).	544	5			11115	2+	842.509	0.005	5.93465	0.9592	R.VATVSLPR.S
1	1	CONTAM|P00761	24409.5	0.251		SWISS-PROT:P00761|TRYP_PIG Trypsin - Sus scrofa (Pig).	544	5			11421	2+	842.509	0.006	7.12158	0.9818	R.VATVSLPR.S
1	1	CONTAM|P00761	24409.5	0.251		SWISS-PROT:P00761|TRYP_PIG Trypsin - Sus scrofa (Pig).	544	5			11672	2+	842.509	0.006	7.12158	0.7955	R.VATVSLPR.S
1	1	CONTAM|P00761	24409.5	0.251		SWISS-PROT:P00761|TRYP_PIG Trypsin - Sus scrofa (Pig).	544	5			12324	2+	842.509	0.005	5.93465	0.9734	R.VATVSLPR.S
1	1	CONTAM|P00761	24409.5	0.251		SWISS-PROT:P00761|TRYP_PIG Trypsin - Sus scrofa (Pig).	544	5			12460	2+	842.509	0.005	5.93465	0.881	R.VATVSLPR.S
1	1	CONTAM|P00761	24409.5	0.251		SWISS-PROT:P00761|TRYP_PIG Trypsin - Sus scrofa (Pig).	544	5			12591	2+	842.509	0.005	5.93465	0.9749	R.VATVSLPR.S
1	1	CONTAM|P00761	24409.5	0.251		SWISS-PROT:P00761|TRYP_PIG Trypsin - Sus scrofa (Pig).	544	5			13067	2+	842.509	0.006	7.12158	0.8023	R.VATVSLPR.S
1	1	CONTAM|P00761	24409.5	0.251		SWISS-PROT:P00761|TRYP_PIG Trypsin - Sus scrofa (Pig).	544	5			13361	2+	842.509	0.006	7.12158	0.9672	R.VATVSLPR.S
1	1	CONTAM|P00761	24409.5	0.251		SWISS-PROT:P00761|TRYP_PIG Trypsin - Sus scrofa (Pig).	544	5			14059	3+	2211.1	1.002	0.904526	0.9209	R.LGEHNIDVLEGNEQFINAAK.I
1	1	CONTAM|P00761	24409.5	0.251		SWISS-PROT:P00761|TRYP_PIG Trypsin - Sus scrofa (Pig).	544	5			14350	2+	2211.1	0.017	7.68847	0.9984	R.LGEHNIDVLEGNEQFINAAK.I
1	1	CONTAM|P00761	24409.5	0.251		SWISS-PROT:P00761|TRYP_PIG Trypsin - Sus scrofa (Pig).	544	5			14455	3+	2211.1	0.018	8.14073	1	R.LGEHNIDVLEGNEQFINAAK.I
1	1	CONTAM|P00761	24409.5	0.251		SWISS-PROT:P00761|TRYP_PIG Trypsin - Sus scrofa (Pig).	544	5			14477	2+	2211.1	0.015	6.78394	1	R.LGEHNIDVLEGNEQFINAAK.I
1	1	CONTAM|P00761	24409.5	0.251		SWISS-PROT:P00761|TRYP_PIG Trypsin - Sus scrofa (Pig).	544	5			14587	3+	2211.1	0.017	7.68847	1	R.LGEHNIDVLEGNEQFINAAK.I
1	1	CONTAM|P00761	24409.5	0.251		SWISS-PROT:P00761|TRYP_PIG Trypsin - Sus scrofa (Pig).	544	5			14720	3+	2211.1	1.001	0.452263	0.9709	R.LGEHNIDVLEGNEQFINAAK.I
1	1	CONTAM|P00761	24409.5	0.251		SWISS-PROT:P00761|TRYP_PIG Trypsin - Sus scrofa (Pig).	544	5			14976	3+	2211.1	0.014	6.33168	0.9986	R.LGEHNIDVLEGNEQFINAAK.I
1	1	CONTAM|P00761	24409.5	0.251		SWISS-PROT:P00761|TRYP_PIG Trypsin - Sus scrofa (Pig).	544	5			15095	3+	2211.1	1.001	0.452263	0.9991	R.LGEHNIDVLEGNEQFINAAK.I
1	1	CONTAM|P00761	24409.5	0.251		SWISS-PROT:P00761|TRYP_PIG Trypsin - Sus scrofa (Pig).	544	5			15217	3+	2211.1	0.014	6.33168	0.9996	R.LGEHNIDVLEGNEQFINAAK.I
1	1	CONTAM|P00761	24409.5	0.251		SWISS-PROT:P00761|TRYP_PIG Trypsin - Sus scrofa (Pig).	544	5			15335	3+	2211.1	1.001	0.452263	0.9998	R.LGEHNIDVLEGNEQFINAAK.I
1	1	CONTAM|P00761	24409.5	0.251		SWISS-PROT:P00761|TRYP_PIG Trypsin - Sus scrofa (Pig).	544	5			15673	3+	2299.18	0.015	6.52408	0.8955	K.IITHPNFNGNTLDNDIM"LIK.L
1	1	CONTAM|P00761	24409.5	0.251		SWISS-PROT:P00761|TRYP_PIG Trypsin - Sus scrofa (Pig).	544	5			15701	3+	2211.1	0.018	8.14073	0.9793	R.LGEHNIDVLEGNEQFINAAK.I
1	1	CONTAM|P00761	24409.5	0.251		SWISS-PROT:P00761|TRYP_PIG Trypsin - Sus scrofa (Pig).	544	5			15787	3+	2299.18	1.01	4.34939	0.9967	K.IITHPNFNGNTLDNDIM"LIK.L
1	1	CONTAM|P00761	24409.5	0.251		SWISS-PROT:P00761|TRYP_PIG Trypsin - Sus scrofa (Pig).	544	5			15943	3+	2211.1	0.015	6.78394	0.9999	R.LGEHNIDVLEGNEQFINAAK.I
1	1	CONTAM|P00761	24409.5	0.251		SWISS-PROT:P00761|TRYP_PIG Trypsin - Sus scrofa (Pig).	544	5			16255	3+	2211.1	0.012	5.42715	0.8277	R.LGEHNIDVLEGNEQFINAAK.I
1	1	CONTAM|P00761	24409.5	0.251		SWISS-PROT:P00761|TRYP_PIG Trypsin - Sus scrofa (Pig).	544	5			16270	3+	2299.18	1.001	0.434939	0.663	K.IITHPNFNGNTLDNDIM"LIK.L
1	1	CONTAM|P00761	24409.5	0.251		SWISS-PROT:P00761|TRYP_PIG Trypsin - Sus scrofa (Pig).	544	5			16377	3+	2211.1	0.01	4.52263	0.7951	R.LGEHNIDVLEGNEQFINAAK.I
1	1	CONTAM|P00761	24409.5	0.251		SWISS-PROT:P00761|TRYP_PIG Trypsin - Sus scrofa (Pig).	544	5			16426	2+	2283.18	0.017	7.44576	0.9509	K.IITHPNFNGNTLDNDIMLIK.L
1	1	CONTAM|P00761	24409.5	0.251		SWISS-PROT:P00761|TRYP_PIG Trypsin - Sus scrofa (Pig).	544	5			16501	3+	2283.18	0.016	7.00777	0.9998	K.IITHPNFNGNTLDNDIMLIK.L
1	1	CONTAM|P00761	24409.5	0.251		SWISS-PROT:P00761|TRYP_PIG Trypsin - Sus scrofa (Pig).	544	5			16909	2+	2283.18	0.998	0.875971	0.9704	K.IITHPNFNGNTLDNDIMLIK.L
1	1	CONTAM|P00761	24409.5	0.251		SWISS-PROT:P00761|TRYP_PIG Trypsin - Sus scrofa (Pig).	544	5			18202	3+	2211.1	0.002	0.904526	0.8596	R.LGEHNIDVLEGNEQFINAAK.I
1	1	CONTAM|P00761	24409.5	0.251		SWISS-PROT:P00761|TRYP_PIG Trypsin - Sus scrofa (Pig).	544	5			18944	3+	2211.1	0.012	5.42715	0.953	R.LGEHNIDVLEGNEQFINAAK.I
1	1	CONTAM|P00761	24409.5	0.251		SWISS-PROT:P00761|TRYP_PIG Trypsin - Sus scrofa (Pig).	544	5			6938	2+	1045.56	0.009	8.6078	0.971	K.LSSPATLNSR.V
1	1	CONTAM|P00761	24409.5	0.251		SWISS-PROT:P00761|TRYP_PIG Trypsin - Sus scrofa (Pig).	544	5			7171	2+	1045.56	0.007	6.69495	1	K.LSSPATLNSR.V
1	1	CONTAM|P00761	24409.5	0.251		SWISS-PROT:P00761|TRYP_PIG Trypsin - Sus scrofa (Pig).	544	5			7295	2+	1045.56	0.006	5.73853	1	K.LSSPATLNSR.V
1	1	CONTAM|P00761	24409.5	0.251		SWISS-PROT:P00761|TRYP_PIG Trypsin - Sus scrofa (Pig).	544	5			7545	2+	1045.56	0.007	6.69495	0.9899	K.LSSPATLNSR.V
1	1	CONTAM|P00761	24409.5	0.251		SWISS-PROT:P00761|TRYP_PIG Trypsin - Sus scrofa (Pig).	544	5			8725	2+	842.509	0.006	7.12158	0.9769	R.VATVSLPR.S
1	1	CONTAM|P00761	24409.5	0.251		SWISS-PROT:P00761|TRYP_PIG Trypsin - Sus scrofa (Pig).	544	5			8847	2+	842.509	0.006	7.12158	0.9559	R.VATVSLPR.S
1	1	CONTAM|P00761	24409.5	0.251		SWISS-PROT:P00761|TRYP_PIG Trypsin - Sus scrofa (Pig).	544	5			8963	2+	842.509	0.006	7.12158	0.9157	R.VATVSLPR.S
1	1	CONTAM|P00761	24409.5	0.251		SWISS-PROT:P00761|TRYP_PIG Trypsin - Sus scrofa (Pig).	544	5			9081	2+	842.509	0.006	7.12158	0.9701	R.VATVSLPR.S
1	1	CONTAM|P00761	24409.5	0.251		SWISS-PROT:P00761|TRYP_PIG Trypsin - Sus scrofa (Pig).	544	5			9206	2+	842.509	0.006	7.12158	0.9646	R.VATVSLPR.S
1	1	CONTAM|P00761	24409.5	0.251		SWISS-PROT:P00761|TRYP_PIG Trypsin - Sus scrofa (Pig).	544	5			9327	2+	842.509	0.005	5.93465	0.9768	R.VATVSLPR.S
1	1	CONTAM|P00761	24409.5	0.251		SWISS-PROT:P00761|TRYP_PIG Trypsin - Sus scrofa (Pig).	544	5			9450	2+	842.509	0.005	5.93465	0.9661	R.VATVSLPR.S
1	1	CONTAM|P00761	24409.5	0.251		SWISS-PROT:P00761|TRYP_PIG Trypsin - Sus scrofa (Pig).	544	5			9574	2+	842.509	0.005	5.93465	0.9356	R.VATVSLPR.S
1	1	CONTAM|P00761	24409.5	0.251		SWISS-PROT:P00761|TRYP_PIG Trypsin - Sus scrofa (Pig).	544	5			9818	2+	842.509	0.006	7.12158	0.802	R.VATVSLPR.S
1	1	CONTAM|P00761	24409.5	0.251		SWISS-PROT:P00761|TRYP_PIG Trypsin - Sus scrofa (Pig).	544	5			10060	2+	842.509	0.005	5.93465	0.9337	R.VATVSLPR.S
1	1	CONTAM|P00761	24409.5	0.251		SWISS-PROT:P00761|TRYP_PIG Trypsin - Sus scrofa (Pig).	544	5			10181	2+	842.509	0.006	7.12158	0.9358	R.VATVSLPR.S
1	1	CONTAM|P00761	24409.5	0.251		SWISS-PROT:P00761|TRYP_PIG Trypsin - Sus scrofa (Pig).	544	5			10306	2+	842.509	0.005	5.93465	0.74	R.VATVSLPR.S
1	1	CONTAM|P00761	24409.5	0.251		SWISS-PROT:P00761|TRYP_PIG Trypsin - Sus scrofa (Pig).	544	5			11155	2+	842.509	0.006	7.12158	0.8624	R.VATVSLPR.S
1	1	CONTAM|P00761	24409.5	0.251		SWISS-PROT:P00761|TRYP_PIG Trypsin - Sus scrofa (Pig).	544	5			11567	2+	842.509	0.006	7.12158	0.6984	R.VATVSLPR.S
1	1	CONTAM|P00761	24409.5	0.251		SWISS-PROT:P00761|TRYP_PIG Trypsin - Sus scrofa (Pig).	544	5			14008	3+	2211.1	0.999	0.452263	0.9976	R.LGEHNIDVLEGNEQFINAAK.I
1	1	CONTAM|P00761	24409.5	0.251		SWISS-PROT:P00761|TRYP_PIG Trypsin - Sus scrofa (Pig).	544	5			14269	3+	2211.1	0.015	6.78394	1	R.LGEHNIDVLEGNEQFINAAK.I
1	1	CONTAM|P00761	24409.5	0.251		SWISS-PROT:P00761|TRYP_PIG Trypsin - Sus scrofa (Pig).	544	5			14400	3+	2211.1	0.015	6.78394	1	R.LGEHNIDVLEGNEQFINAAK.I
1	1	CONTAM|P00761	24409.5	0.251		SWISS-PROT:P00761|TRYP_PIG Trypsin - Sus scrofa (Pig).	544	5			14401	2+	2211.1	0.013	5.87942	0.9016	R.LGEHNIDVLEGNEQFINAAK.I
1	1	CONTAM|P00761	24409.5	0.251		SWISS-PROT:P00761|TRYP_PIG Trypsin - Sus scrofa (Pig).	544	5			14530	3+	2211.1	0.015	6.78394	0.9999	R.LGEHNIDVLEGNEQFINAAK.I
1	1	CONTAM|P00761	24409.5	0.251		SWISS-PROT:P00761|TRYP_PIG Trypsin - Sus scrofa (Pig).	544	5			14652	3+	2211.1	1.001	0.452263	0.8134	R.LGEHNIDVLEGNEQFINAAK.I
1	1	CONTAM|P00761	24409.5	0.251		SWISS-PROT:P00761|TRYP_PIG Trypsin - Sus scrofa (Pig).	544	5			14773	3+	2211.1	0.014	6.33168	0.9942	R.LGEHNIDVLEGNEQFINAAK.I
1	1	CONTAM|P00761	24409.5	0.251		SWISS-PROT:P00761|TRYP_PIG Trypsin - Sus scrofa (Pig).	544	5			15015	3+	2211.1	1.001	0.452263	0.9859	R.LGEHNIDVLEGNEQFINAAK.I
1	1	CONTAM|P00761	24409.5	0.251		SWISS-PROT:P00761|TRYP_PIG Trypsin - Sus scrofa (Pig).	544	5			15664	3+	2299.18	0.018	7.8289	0.9942	K.IITHPNFNGNTLDNDIM"LIK.L
1	1	CONTAM|P00761	24409.5	0.251		SWISS-PROT:P00761|TRYP_PIG Trypsin - Sus scrofa (Pig).	544	5			15768	3+	2211.1	0.018	8.14073	0.9734	R.LGEHNIDVLEGNEQFINAAK.I
1	1	CONTAM|P00761	24409.5	0.251		SWISS-PROT:P00761|TRYP_PIG Trypsin - Sus scrofa (Pig).	544	5			15798	3+	2299.18	0.016	6.95902	0.9463	K.IITHPNFNGNTLDNDIM"LIK.L
1	1	CONTAM|P00761	24409.5	0.251		SWISS-PROT:P00761|TRYP_PIG Trypsin - Sus scrofa (Pig).	544	5			16301	3+	2283.18	1.015	6.56978	0.959	K.IITHPNFNGNTLDNDIMLIK.L
1	1	CONTAM|P00761	24409.5	0.251		SWISS-PROT:P00761|TRYP_PIG Trypsin - Sus scrofa (Pig).	544	5			16421	3+	2283.18	0.017	7.44576	0.9961	K.IITHPNFNGNTLDNDIMLIK.L
1	1	CONTAM|P00761	24409.5	0.251		SWISS-PROT:P00761|TRYP_PIG Trypsin - Sus scrofa (Pig).	544	5			16774	3+	2283.18	0.999	0.437986	0.7367	K.IITHPNFNGNTLDNDIMLIK.L
1	1	CONTAM|P00761	24409.5	0.251		SWISS-PROT:P00761|TRYP_PIG Trypsin - Sus scrofa (Pig).	544	5			6974	2+	1045.56	0.005	4.78211	0.9983	K.LSSPATLNSR.V
1	1	CONTAM|P00761	24409.5	0.251		SWISS-PROT:P00761|TRYP_PIG Trypsin - Sus scrofa (Pig).	544	5			7220	2+	1045.56	0.007	6.69495	1	K.LSSPATLNSR.V
1	1	CONTAM|P00761	24409.5	0.251		SWISS-PROT:P00761|TRYP_PIG Trypsin - Sus scrofa (Pig).	544	5			7340	2+	1045.56	0.006	5.73853	1	K.LSSPATLNSR.V
1	1	CONTAM|P00761	24409.5	0.251		SWISS-PROT:P00761|TRYP_PIG Trypsin - Sus scrofa (Pig).	544	5			7452	2+	842.509	0.006	7.12158	0.7691	R.VATVSLPR.S
1	1	CONTAM|P00761	24409.5	0.251		SWISS-PROT:P00761|TRYP_PIG Trypsin - Sus scrofa (Pig).	544	5			8714	2+	842.509	0.006	7.12158	0.954	R.VATVSLPR.S
1	1	CONTAM|P00761	24409.5	0.251		SWISS-PROT:P00761|TRYP_PIG Trypsin - Sus scrofa (Pig).	544	5			8841	2+	842.509	0.005	5.93465	0.9701	R.VATVSLPR.S
1	1	CONTAM|P00761	24409.5	0.251		SWISS-PROT:P00761|TRYP_PIG Trypsin - Sus scrofa (Pig).	544	5			8963	2+	842.509	0.007	8.30851	0.9725	R.VATVSLPR.S
1	1	CONTAM|P00761	24409.5	0.251		SWISS-PROT:P00761|TRYP_PIG Trypsin - Sus scrofa (Pig).	544	5			9087	2+	842.509	0.005	5.93465	0.9777	R.VATVSLPR.S
1	1	CONTAM|P00761	24409.5	0.251		SWISS-PROT:P00761|TRYP_PIG Trypsin - Sus scrofa (Pig).	544	5			9212	2+	842.509	0.006	7.12158	0.9646	R.VATVSLPR.S
1	1	CONTAM|P00761	24409.5	0.251		SWISS-PROT:P00761|TRYP_PIG Trypsin - Sus scrofa (Pig).	544	5			9341	2+	842.509	0.005	5.93465	0.9678	R.VATVSLPR.S
1	1	CONTAM|P00761	24409.5	0.251		SWISS-PROT:P00761|TRYP_PIG Trypsin - Sus scrofa (Pig).	544	5			9470	2+	842.509	0.006	7.12158	0.9706	R.VATVSLPR.S
1	1	CONTAM|P00761	24409.5	0.251		SWISS-PROT:P00761|TRYP_PIG Trypsin - Sus scrofa (Pig).	544	5			9594	2+	842.509	0.006	7.12158	0.9704	R.VATVSLPR.S
1	1	CONTAM|P00761	24409.5	0.251		SWISS-PROT:P00761|TRYP_PIG Trypsin - Sus scrofa (Pig).	544	5			9725	2+	842.509	0.006	7.12158	0.9826	R.VATVSLPR.S
1	1	CONTAM|P00761	24409.5	0.251		SWISS-PROT:P00761|TRYP_PIG Trypsin - Sus scrofa (Pig).	544	5			9855	2+	842.509	0.005	5.93465	0.9586	R.VATVSLPR.S
1	1	CONTAM|P00761	24409.5	0.251		SWISS-PROT:P00761|TRYP_PIG Trypsin - Sus scrofa (Pig).	544	5			9980	2+	842.509	0.006	7.12158	0.9986	R.VATVSLPR.S
1	1	CONTAM|P00761	24409.5	0.251		SWISS-PROT:P00761|TRYP_PIG Trypsin - Sus scrofa (Pig).	544	5			10107	2+	842.509	0.005	5.93465	0.9187	R.VATVSLPR.S
1	1	CONTAM|P00761	24409.5	0.251		SWISS-PROT:P00761|TRYP_PIG Trypsin - Sus scrofa (Pig).	544	5			10240	2+	842.509	0.005	5.93465	0.9398	R.VATVSLPR.S
1	1	CONTAM|P00761	24409.5	0.251		SWISS-PROT:P00761|TRYP_PIG Trypsin - Sus scrofa (Pig).	544	5			10362	2+	842.509	0.006	7.12158	0.9128	R.VATVSLPR.S
1	1	CONTAM|P00761	24409.5	0.251		SWISS-PROT:P00761|TRYP_PIG Trypsin - Sus scrofa (Pig).	544	5			10622	2+	842.509	0.006	7.12158	0.9562	R.VATVSLPR.S
1	1	CONTAM|P00761	24409.5	0.251		SWISS-PROT:P00761|TRYP_PIG Trypsin - Sus scrofa (Pig).	544	5			11272	2+	842.509	0.005	5.93465	0.9919	R.VATVSLPR.S
1	1	CONTAM|P00761	24409.5	0.251		SWISS-PROT:P00761|TRYP_PIG Trypsin - Sus scrofa (Pig).	544	5			11736	2+	842.509	0.006	7.12158	0.9891	R.VATVSLPR.S
1	1	CONTAM|P00761	24409.5	0.251		SWISS-PROT:P00761|TRYP_PIG Trypsin - Sus scrofa (Pig).	544	5			13187	2+	842.509	0.006	7.12158	0.9771	R.VATVSLPR.S
1	1	CONTAM|P00761	24409.5	0.251		SWISS-PROT:P00761|TRYP_PIG Trypsin - Sus scrofa (Pig).	544	5			14580	3+	2211.1	0.015	6.78394	1	R.LGEHNIDVLEGNEQFINAAK.I
1	1	CONTAM|P00761	24409.5	0.251		SWISS-PROT:P00761|TRYP_PIG Trypsin - Sus scrofa (Pig).	544	5			14592	2+	2211.1	0.015	6.78394	0.9999	R.LGEHNIDVLEGNEQFINAAK.I
1	1	CONTAM|P00761	24409.5	0.251		SWISS-PROT:P00761|TRYP_PIG Trypsin - Sus scrofa (Pig).	544	5			14712	3+	2211.1	0.018	8.14073	1	R.LGEHNIDVLEGNEQFINAAK.I
1	1	CONTAM|P00761	24409.5	0.251		SWISS-PROT:P00761|TRYP_PIG Trypsin - Sus scrofa (Pig).	544	5			14833	3+	2211.1	1.001	0.452263	0.9996	R.LGEHNIDVLEGNEQFINAAK.I
1	1	CONTAM|P00761	24409.5	0.251		SWISS-PROT:P00761|TRYP_PIG Trypsin - Sus scrofa (Pig).	544	5			14954	3+	2211.1	0.013	5.87942	0.9917	R.LGEHNIDVLEGNEQFINAAK.I
1	1	CONTAM|P00761	24409.5	0.251		SWISS-PROT:P00761|TRYP_PIG Trypsin - Sus scrofa (Pig).	544	5			15077	3+	2211.1	0.016	7.2362	1	R.LGEHNIDVLEGNEQFINAAK.I
1	1	CONTAM|P00761	24409.5	0.251		SWISS-PROT:P00761|TRYP_PIG Trypsin - Sus scrofa (Pig).	544	5			15207	3+	2211.1	1.001	0.452263	0.9691	R.LGEHNIDVLEGNEQFINAAK.I
1	1	CONTAM|P00761	24409.5	0.251		SWISS-PROT:P00761|TRYP_PIG Trypsin - Sus scrofa (Pig).	544	5			15328	3+	2211.1	1.003	1.35679	0.9916	R.LGEHNIDVLEGNEQFINAAK.I
1	1	CONTAM|P00761	24409.5	0.251		SWISS-PROT:P00761|TRYP_PIG Trypsin - Sus scrofa (Pig).	544	5			15449	3+	2211.1	0.014	6.33168	0.833	R.LGEHNIDVLEGNEQFINAAK.I
1	1	CONTAM|P00761	24409.5	0.251		SWISS-PROT:P00761|TRYP_PIG Trypsin - Sus scrofa (Pig).	544	5			15583	3+	2211.1	0.019	8.59299	0.9645	R.LGEHNIDVLEGNEQFINAAK.I
1	1	CONTAM|P00761	24409.5	0.251		SWISS-PROT:P00761|TRYP_PIG Trypsin - Sus scrofa (Pig).	544	5			15702	3+	2211.1	1.003	1.35679	0.9961	R.LGEHNIDVLEGNEQFINAAK.I
1	1	CONTAM|P00761	24409.5	0.251		SWISS-PROT:P00761|TRYP_PIG Trypsin - Sus scrofa (Pig).	544	5			15779	3+	2283.18	0.998	0.875971	0.7959	K.IITHPNFNGNTLDNDIMLIK.L
1	1	CONTAM|P00761	24409.5	0.251		SWISS-PROT:P00761|TRYP_PIG Trypsin - Sus scrofa (Pig).	544	5			15825	3+	2211.1	0.014	6.33168	0.6392	R.LGEHNIDVLEGNEQFINAAK.I
1	1	CONTAM|P00761	24409.5	0.251		SWISS-PROT:P00761|TRYP_PIG Trypsin - Sus scrofa (Pig).	544	5			15835	3+	2299.18	0.013	5.6542	0.9966	K.IITHPNFNGNTLDNDIM"LIK.L
1	1	CONTAM|P00761	24409.5	0.251		SWISS-PROT:P00761|TRYP_PIG Trypsin - Sus scrofa (Pig).	544	5			15956	3+	2211.1	1.016	7.2362	0.9616	R.LGEHNIDVLEGNEQFINAAK.I
1	1	CONTAM|P00761	24409.5	0.251		SWISS-PROT:P00761|TRYP_PIG Trypsin - Sus scrofa (Pig).	544	5			15967	3+	2299.18	1.01	4.34939	0.9907	K.IITHPNFNGNTLDNDIM"LIK.L
1	1	CONTAM|P00761	24409.5	0.251		SWISS-PROT:P00761|TRYP_PIG Trypsin - Sus scrofa (Pig).	544	5			16461	3+	2283.18	1.015	6.56978	0.9957	K.IITHPNFNGNTLDNDIMLIK.L
1	1	CONTAM|P00761	24409.5	0.251		SWISS-PROT:P00761|TRYP_PIG Trypsin - Sus scrofa (Pig).	544	5			16592	3+	2283.18	0.015	6.56978	0.9954	K.IITHPNFNGNTLDNDIMLIK.L
1	1	CONTAM|P00761	24409.5	0.251		SWISS-PROT:P00761|TRYP_PIG Trypsin - Sus scrofa (Pig).	544	5			16713	3+	2283.18	1.001	0.437986	0.9955	K.IITHPNFNGNTLDNDIMLIK.L
1	1	CONTAM|P00761	24409.5	0.251		SWISS-PROT:P00761|TRYP_PIG Trypsin - Sus scrofa (Pig).	544	5			6166	2+	1045.56	0.002	1.91284	0.8206	K.LSSPATLNSR.V
1	1	CONTAM|P00761	24409.5	0.251		SWISS-PROT:P00761|TRYP_PIG Trypsin - Sus scrofa (Pig).	544	5			6842	2+	1045.56	0.007	6.69495	0.7607	K.LSSPATLNSR.V
1	1	CONTAM|P00761	24409.5	0.251		SWISS-PROT:P00761|TRYP_PIG Trypsin - Sus scrofa (Pig).	544	5			7135	2+	1045.56	0.007	6.69495	0.9999	K.LSSPATLNSR.V
1	1	CONTAM|P00761	24409.5	0.251		SWISS-PROT:P00761|TRYP_PIG Trypsin - Sus scrofa (Pig).	544	5			7261	2+	1045.56	0.007	6.69495	1	K.LSSPATLNSR.V
1	1	CONTAM|P00761	24409.5	0.251		SWISS-PROT:P00761|TRYP_PIG Trypsin - Sus scrofa (Pig).	544	5			7350	2+	842.509	0.006	7.12158	0.6984	R.VATVSLPR.S
1	1	CONTAM|P00761	24409.5	0.251		SWISS-PROT:P00761|TRYP_PIG Trypsin - Sus scrofa (Pig).	544	5			7513	2+	1045.56	0.006	5.73853	0.9971	K.LSSPATLNSR.V
1	1	CONTAM|P00761	24409.5	0.251		SWISS-PROT:P00761|TRYP_PIG Trypsin - Sus scrofa (Pig).	544	5			8700	2+	842.509	0.006	7.12158	0.9684	R.VATVSLPR.S
1	1	CONTAM|P00761	24409.5	0.251		SWISS-PROT:P00761|TRYP_PIG Trypsin - Sus scrofa (Pig).	544	5			8830	2+	842.509	0.006	7.12158	0.9837	R.VATVSLPR.S
1	1	CONTAM|P00761	24409.5	0.251		SWISS-PROT:P00761|TRYP_PIG Trypsin - Sus scrofa (Pig).	544	5			8958	2+	842.509	0.006	7.12158	0.9738	R.VATVSLPR.S
1	1	CONTAM|P00761	24409.5	0.251		SWISS-PROT:P00761|TRYP_PIG Trypsin - Sus scrofa (Pig).	544	5			9087	2+	842.509	0.006	7.12158	0.9705	R.VATVSLPR.S
1	1	CONTAM|P00761	24409.5	0.251		SWISS-PROT:P00761|TRYP_PIG Trypsin - Sus scrofa (Pig).	544	5			9217	2+	842.509	0.006	7.12158	0.9944	R.VATVSLPR.S
1	1	CONTAM|P00761	24409.5	0.251		SWISS-PROT:P00761|TRYP_PIG Trypsin - Sus scrofa (Pig).	544	5			9349	2+	842.509	0.006	7.12158	0.973	R.VATVSLPR.S
1	1	CONTAM|P00761	24409.5	0.251		SWISS-PROT:P00761|TRYP_PIG Trypsin - Sus scrofa (Pig).	544	5			9477	2+	842.509	0.006	7.12158	0.9634	R.VATVSLPR.S
1	1	CONTAM|P00761	24409.5	0.251		SWISS-PROT:P00761|TRYP_PIG Trypsin - Sus scrofa (Pig).	544	5			9608	2+	842.509	0.005	5.93465	0.9579	R.VATVSLPR.S
1	1	CONTAM|P00761	24409.5	0.251		SWISS-PROT:P00761|TRYP_PIG Trypsin - Sus scrofa (Pig).	544	5			9737	2+	842.509	0.006	7.12158	0.9509	R.VATVSLPR.S
1	1	CONTAM|P00761	24409.5	0.251		SWISS-PROT:P00761|TRYP_PIG Trypsin - Sus scrofa (Pig).	544	5			9870	2+	842.509	0.005	5.93465	0.9809	R.VATVSLPR.S
1	1	CONTAM|P00761	24409.5	0.251		SWISS-PROT:P00761|TRYP_PIG Trypsin - Sus scrofa (Pig).	544	5			9995	2+	842.509	0.005	5.93465	0.9854	R.VATVSLPR.S
1	1	CONTAM|P00761	24409.5	0.251		SWISS-PROT:P00761|TRYP_PIG Trypsin - Sus scrofa (Pig).	544	5			10251	2+	842.509	0.005	5.93465	0.9895	R.VATVSLPR.S
1	1	CONTAM|P00761	24409.5	0.251		SWISS-PROT:P00761|TRYP_PIG Trypsin - Sus scrofa (Pig).	544	5			10510	2+	842.509	0.005	5.93465	0.9624	R.VATVSLPR.S
1	1	CONTAM|P00761	24409.5	0.251		SWISS-PROT:P00761|TRYP_PIG Trypsin - Sus scrofa (Pig).	544	5			10641	2+	842.509	0.006	7.12158	0.9824	R.VATVSLPR.S
1	1	CONTAM|P00761	24409.5	0.251		SWISS-PROT:P00761|TRYP_PIG Trypsin - Sus scrofa (Pig).	544	5			10906	2+	842.509	0.005	5.93465	0.8705	R.VATVSLPR.S
1	1	CONTAM|P00761	24409.5	0.251		SWISS-PROT:P00761|TRYP_PIG Trypsin - Sus scrofa (Pig).	544	5			11317	2+	842.509	0.005	5.93465	0.9147	R.VATVSLPR.S
1	1	CONTAM|P00761	24409.5	0.251		SWISS-PROT:P00761|TRYP_PIG Trypsin - Sus scrofa (Pig).	544	5			11572	2+	842.509	0.005	5.93465	0.9425	R.VATVSLPR.S
1	1	CONTAM|P00761	24409.5	0.251		SWISS-PROT:P00761|TRYP_PIG Trypsin - Sus scrofa (Pig).	544	5			11752	2+	842.509	0.005	5.93465	0.8896	R.VATVSLPR.S
1	1	CONTAM|P00761	24409.5	0.251		SWISS-PROT:P00761|TRYP_PIG Trypsin - Sus scrofa (Pig).	544	5			13975	3+	2211.1	0.013	5.87942	0.9961	R.LGEHNIDVLEGNEQFINAAK.I
1	1	CONTAM|P00761	24409.5	0.251		SWISS-PROT:P00761|TRYP_PIG Trypsin - Sus scrofa (Pig).	544	5			14103	3+	2211.1	1	0	0.7397	R.LGEHNIDVLEGNEQFINAAK.I
1	1	CONTAM|P00761	24409.5	0.251		SWISS-PROT:P00761|TRYP_PIG Trypsin - Sus scrofa (Pig).	544	5			14365	3+	2211.1	0.018	8.14073	0.9728	R.LGEHNIDVLEGNEQFINAAK.I
1	1	CONTAM|P00761	24409.5	0.251		SWISS-PROT:P00761|TRYP_PIG Trypsin - Sus scrofa (Pig).	544	5			14386	2+	2211.1	0.015	6.78394	0.8295	R.LGEHNIDVLEGNEQFINAAK.I
1	1	CONTAM|P00761	24409.5	0.251		SWISS-PROT:P00761|TRYP_PIG Trypsin - Sus scrofa (Pig).	544	5			14496	3+	2211.1	0.017	7.68847	1	R.LGEHNIDVLEGNEQFINAAK.I
1	1	CONTAM|P00761	24409.5	0.251		SWISS-PROT:P00761|TRYP_PIG Trypsin - Sus scrofa (Pig).	544	5			14520	2+	2211.1	0.014	6.33168	0.9997	R.LGEHNIDVLEGNEQFINAAK.I
1	1	CONTAM|P00761	24409.5	0.251		SWISS-PROT:P00761|TRYP_PIG Trypsin - Sus scrofa (Pig).	544	5			14628	3+	2211.1	0.016	7.2362	1	R.LGEHNIDVLEGNEQFINAAK.I
1	1	CONTAM|P00761	24409.5	0.251		SWISS-PROT:P00761|TRYP_PIG Trypsin - Sus scrofa (Pig).	544	5			14760	3+	2211.1	1.001	0.452263	0.9963	R.LGEHNIDVLEGNEQFINAAK.I
1	1	CONTAM|P00761	24409.5	0.251		SWISS-PROT:P00761|TRYP_PIG Trypsin - Sus scrofa (Pig).	544	5			14881	3+	2211.1	0.015	6.78394	1	R.LGEHNIDVLEGNEQFINAAK.I
1	1	CONTAM|P00761	24409.5	0.251		SWISS-PROT:P00761|TRYP_PIG Trypsin - Sus scrofa (Pig).	544	5			15136	3+	2211.1	1.001	0.452263	0.9314	R.LGEHNIDVLEGNEQFINAAK.I
1	1	CONTAM|P00761	24409.5	0.251		SWISS-PROT:P00761|TRYP_PIG Trypsin - Sus scrofa (Pig).	544	5			15256	3+	2211.1	0.013	5.87942	0.6497	R.LGEHNIDVLEGNEQFINAAK.I
1	1	CONTAM|P00761	24409.5	0.251		SWISS-PROT:P00761|TRYP_PIG Trypsin - Sus scrofa (Pig).	544	5			15377	3+	2211.1	1	0	0.655	R.LGEHNIDVLEGNEQFINAAK.I
1	1	CONTAM|P00761	24409.5	0.251		SWISS-PROT:P00761|TRYP_PIG Trypsin - Sus scrofa (Pig).	544	5			15750	3+	2211.1	0.013	5.87942	0.9096	R.LGEHNIDVLEGNEQFINAAK.I
1	1	CONTAM|P00761	24409.5	0.251		SWISS-PROT:P00761|TRYP_PIG Trypsin - Sus scrofa (Pig).	544	5			15791	3+	2299.18	0.017	7.39396	0.9998	K.IITHPNFNGNTLDNDIM"LIK.L
1	1	CONTAM|P00761	24409.5	0.251		SWISS-PROT:P00761|TRYP_PIG Trypsin - Sus scrofa (Pig).	544	5			15913	3+	2299.18	0.017	7.39396	0.9989	K.IITHPNFNGNTLDNDIM"LIK.L
1	1	CONTAM|P00761	24409.5	0.251		SWISS-PROT:P00761|TRYP_PIG Trypsin - Sus scrofa (Pig).	544	5			16427	3+	2283.18	0.017	7.44576	0.9997	K.IITHPNFNGNTLDNDIMLIK.L
1	1	CONTAM|P00761	24409.5	0.251		SWISS-PROT:P00761|TRYP_PIG Trypsin - Sus scrofa (Pig).	544	5			16547	3+	2283.18	0.017	7.44576	0.9993	K.IITHPNFNGNTLDNDIMLIK.L
1	1	CONTAM|P00761	24409.5	0.251		SWISS-PROT:P00761|TRYP_PIG Trypsin - Sus scrofa (Pig).	544	5			16811	2+	2283.18	1.001	0.437986	0.8299	K.IITHPNFNGNTLDNDIMLIK.L
1	1	CONTAM|P00761	24409.5	0.251		SWISS-PROT:P00761|TRYP_PIG Trypsin - Sus scrofa (Pig).	544	5			6936	2+	1045.56	0.009	8.6078	0.9608	K.LSSPATLNSR.V
1	1	CONTAM|P00761	24409.5	0.251		SWISS-PROT:P00761|TRYP_PIG Trypsin - Sus scrofa (Pig).	544	5			7198	2+	1045.56	0.007	6.69495	1	K.LSSPATLNSR.V
1	1	CONTAM|P00761	24409.5	0.251		SWISS-PROT:P00761|TRYP_PIG Trypsin - Sus scrofa (Pig).	544	5			7329	2+	1045.56	0.008	7.65138	1	K.LSSPATLNSR.V
1	1	CONTAM|P00761	24409.5	0.251		SWISS-PROT:P00761|TRYP_PIG Trypsin - Sus scrofa (Pig).	544	5			8705	2+	842.509	0.006	7.12158	0.9004	R.VATVSLPR.S
1	1	CONTAM|P00761	24409.5	0.251		SWISS-PROT:P00761|TRYP_PIG Trypsin - Sus scrofa (Pig).	544	5			8835	2+	842.509	0.006	7.12158	0.9979	R.VATVSLPR.S
1	1	CONTAM|P00761	24409.5	0.251		SWISS-PROT:P00761|TRYP_PIG Trypsin - Sus scrofa (Pig).	544	5			8960	2+	842.509	0.006	7.12158	0.9781	R.VATVSLPR.S
1	1	CONTAM|P00761	24409.5	0.251		SWISS-PROT:P00761|TRYP_PIG Trypsin - Sus scrofa (Pig).	544	5			9087	2+	842.509	0.006	7.12158	0.9803	R.VATVSLPR.S
1	1	CONTAM|P00761	24409.5	0.251		SWISS-PROT:P00761|TRYP_PIG Trypsin - Sus scrofa (Pig).	544	5			9219	2+	842.509	0.006	7.12158	0.9787	R.VATVSLPR.S
1	1	CONTAM|P00761	24409.5	0.251		SWISS-PROT:P00761|TRYP_PIG Trypsin - Sus scrofa (Pig).	544	5			9485	2+	842.509	0.005	5.93465	0.9528	R.VATVSLPR.S
1	1	CONTAM|P00761	24409.5	0.251		SWISS-PROT:P00761|TRYP_PIG Trypsin - Sus scrofa (Pig).	544	5			9617	2+	842.509	0.007	8.30851	0.9583	R.VATVSLPR.S
1	1	CONTAM|P00761	24409.5	0.251		SWISS-PROT:P00761|TRYP_PIG Trypsin - Sus scrofa (Pig).	544	5			9746	2+	842.509	0.006	7.12158	0.9541	R.VATVSLPR.S
1	1	CONTAM|P00761	24409.5	0.251		SWISS-PROT:P00761|TRYP_PIG Trypsin - Sus scrofa (Pig).	544	5			9878	2+	842.509	0.005	5.93465	0.9175	R.VATVSLPR.S
1	1	CONTAM|P00761	24409.5	0.251		SWISS-PROT:P00761|TRYP_PIG Trypsin - Sus scrofa (Pig).	544	5			10013	2+	842.509	0.006	7.12158	0.9683	R.VATVSLPR.S
1	1	CONTAM|P00761	24409.5	0.251		SWISS-PROT:P00761|TRYP_PIG Trypsin - Sus scrofa (Pig).	544	5			10143	2+	842.509	0.006	7.12158	0.979	R.VATVSLPR.S
1	1	CONTAM|P00761	24409.5	0.251		SWISS-PROT:P00761|TRYP_PIG Trypsin - Sus scrofa (Pig).	544	5			10274	2+	842.509	0.006	7.12158	0.9091	R.VATVSLPR.S
1	1	CONTAM|P00761	24409.5	0.251		SWISS-PROT:P00761|TRYP_PIG Trypsin - Sus scrofa (Pig).	544	5			10405	2+	842.509	0.006	7.12158	0.9965	R.VATVSLPR.S
1	1	CONTAM|P00761	24409.5	0.251		SWISS-PROT:P00761|TRYP_PIG Trypsin - Sus scrofa (Pig).	544	5			10682	2+	842.509	0.005	5.93465	0.9468	R.VATVSLPR.S
1	1	CONTAM|P00761	24409.5	0.251		SWISS-PROT:P00761|TRYP_PIG Trypsin - Sus scrofa (Pig).	544	5			11225	2+	842.509	0.006	7.12158	0.7413	R.VATVSLPR.S
1	1	CONTAM|P00761	24409.5	0.251		SWISS-PROT:P00761|TRYP_PIG Trypsin - Sus scrofa (Pig).	544	5			13450	2+	842.509	0.006	7.12158	0.9977	R.VATVSLPR.S
1	1	CONTAM|P00761	24409.5	0.251		SWISS-PROT:P00761|TRYP_PIG Trypsin - Sus scrofa (Pig).	544	5			14178	3+	2211.1	1.001	0.452263	0.9981	R.LGEHNIDVLEGNEQFINAAK.I
1	1	CONTAM|P00761	24409.5	0.251		SWISS-PROT:P00761|TRYP_PIG Trypsin - Sus scrofa (Pig).	544	5			14563	3+	2211.1	0.022	9.94978	1	R.LGEHNIDVLEGNEQFINAAK.I
1	1	CONTAM|P00761	24409.5	0.251		SWISS-PROT:P00761|TRYP_PIG Trypsin - Sus scrofa (Pig).	544	5			14652	2+	2211.1	0.015	6.78394	1	R.LGEHNIDVLEGNEQFINAAK.I
1	1	CONTAM|P00761	24409.5	0.251		SWISS-PROT:P00761|TRYP_PIG Trypsin - Sus scrofa (Pig).	544	5			14696	3+	2211.1	0.018	8.14073	1	R.LGEHNIDVLEGNEQFINAAK.I
1	1	CONTAM|P00761	24409.5	0.251		SWISS-PROT:P00761|TRYP_PIG Trypsin - Sus scrofa (Pig).	544	5			14960	3+	2211.1	1.001	0.452263	0.9025	R.LGEHNIDVLEGNEQFINAAK.I
1	1	CONTAM|P00761	24409.5	0.251		SWISS-PROT:P00761|TRYP_PIG Trypsin - Sus scrofa (Pig).	544	5			15082	3+	2211.1	0.015	6.78394	0.9999	R.LGEHNIDVLEGNEQFINAAK.I
1	1	CONTAM|P00761	24409.5	0.251		SWISS-PROT:P00761|TRYP_PIG Trypsin - Sus scrofa (Pig).	544	5			15203	3+	2211.1	0.016	7.2362	0.9841	R.LGEHNIDVLEGNEQFINAAK.I
1	1	CONTAM|P00761	24409.5	0.251		SWISS-PROT:P00761|TRYP_PIG Trypsin - Sus scrofa (Pig).	544	5			15333	3+	2211.1	1	0	0.9279	R.LGEHNIDVLEGNEQFINAAK.I
1	1	CONTAM|P00761	24409.5	0.251		SWISS-PROT:P00761|TRYP_PIG Trypsin - Sus scrofa (Pig).	544	5			15454	3+	2211.1	1.001	0.452263	0.9988	R.LGEHNIDVLEGNEQFINAAK.I
1	1	CONTAM|P00761	24409.5	0.251		SWISS-PROT:P00761|TRYP_PIG Trypsin - Sus scrofa (Pig).	544	5			15882	3+	2299.18	0.013	5.6542	0.9979	K.IITHPNFNGNTLDNDIM"LIK.L
1	1	CONTAM|P00761	24409.5	0.251		SWISS-PROT:P00761|TRYP_PIG Trypsin - Sus scrofa (Pig).	544	5			15922	3+	2211.1	0.015	6.78394	0.8682	R.LGEHNIDVLEGNEQFINAAK.I
1	1	CONTAM|P00761	24409.5	0.251		SWISS-PROT:P00761|TRYP_PIG Trypsin - Sus scrofa (Pig).	544	5			16003	3+	2299.18	1.01	4.34939	0.8876	K.IITHPNFNGNTLDNDIM"LIK.L
1	1	CONTAM|P00761	24409.5	0.251		SWISS-PROT:P00761|TRYP_PIG Trypsin - Sus scrofa (Pig).	544	5			16127	3+	2299.18	0.02	8.69877	0.8553	K.IITHPNFNGNTLDNDIM"LIK.L
1	1	CONTAM|P00761	24409.5	0.251		SWISS-PROT:P00761|TRYP_PIG Trypsin - Sus scrofa (Pig).	544	5			16617	3+	2299.18	1	0	0.992	K.IITHPNFNGNTLDNDIM"LIK.L
1	1	CONTAM|P00761	24409.5	0.251		SWISS-PROT:P00761|TRYP_PIG Trypsin - Sus scrofa (Pig).	544	5			16771	3+	2283.18	0.018	7.88374	0.9999	K.IITHPNFNGNTLDNDIMLIK.L
1	1	CONTAM|P00761	24409.5	0.251		SWISS-PROT:P00761|TRYP_PIG Trypsin - Sus scrofa (Pig).	544	5			17134	3+	2283.18	1.002	0.875971	0.8216	K.IITHPNFNGNTLDNDIMLIK.L
1	1	CONTAM|P00761	24409.5	0.251		SWISS-PROT:P00761|TRYP_PIG Trypsin - Sus scrofa (Pig).	544	5			7431	2+	1045.56	-0.031	29.6491	0.9409	K.LSSPATLNSR.V
1	1	CONTAM|P00761	24409.5	0.251		SWISS-PROT:P00761|TRYP_PIG Trypsin - Sus scrofa (Pig).	544	5			7560	2+	1045.56	0.007	6.69495	1	K.LSSPATLNSR.V
1	1	CONTAM|P00761	24409.5	0.251		SWISS-PROT:P00761|TRYP_PIG Trypsin - Sus scrofa (Pig).	544	5			7692	2+	1045.56	0.009	8.6078	1	K.LSSPATLNSR.V
1	1	CONTAM|P00761	24409.5	0.251		SWISS-PROT:P00761|TRYP_PIG Trypsin - Sus scrofa (Pig).	544	5			9122	2+	842.509	0.005	5.93465	0.9528	R.VATVSLPR.S
1	1	CONTAM|P00761	24409.5	0.251		SWISS-PROT:P00761|TRYP_PIG Trypsin - Sus scrofa (Pig).	544	5			9254	2+	842.509	0.005	5.93465	0.9568	R.VATVSLPR.S
1	1	CONTAM|P00761	24409.5	0.251		SWISS-PROT:P00761|TRYP_PIG Trypsin - Sus scrofa (Pig).	544	5			9386	2+	842.509	0.005	5.93465	0.9684	R.VATVSLPR.S
1	1	CONTAM|P00761	24409.5	0.251		SWISS-PROT:P00761|TRYP_PIG Trypsin - Sus scrofa (Pig).	544	5			9518	2+	842.509	0.005	5.93465	0.9715	R.VATVSLPR.S
1	1	CONTAM|P00761	24409.5	0.251		SWISS-PROT:P00761|TRYP_PIG Trypsin - Sus scrofa (Pig).	544	5			9650	2+	842.509	0.006	7.12158	0.9755	R.VATVSLPR.S
1	1	CONTAM|P00761	24409.5	0.251		SWISS-PROT:P00761|TRYP_PIG Trypsin - Sus scrofa (Pig).	544	5			9784	2+	842.509	0.005	5.93465	0.9794	R.VATVSLPR.S
1	1	CONTAM|P00761	24409.5	0.251		SWISS-PROT:P00761|TRYP_PIG Trypsin - Sus scrofa (Pig).	544	5			9914	2+	842.509	0.005	5.93465	0.9748	R.VATVSLPR.S
1	1	CONTAM|P00761	24409.5	0.251		SWISS-PROT:P00761|TRYP_PIG Trypsin - Sus scrofa (Pig).	544	5			10046	2+	842.509	0.005	5.93465	0.9838	R.VATVSLPR.S
1	1	CONTAM|P00761	24409.5	0.251		SWISS-PROT:P00761|TRYP_PIG Trypsin - Sus scrofa (Pig).	544	5			10178	2+	842.509	0.005	5.93465	0.9797	R.VATVSLPR.S
1	1	CONTAM|P00761	24409.5	0.251		SWISS-PROT:P00761|TRYP_PIG Trypsin - Sus scrofa (Pig).	544	5			10310	2+	842.509	0.005	5.93465	0.9528	R.VATVSLPR.S
1	1	CONTAM|P00761	24409.5	0.251		SWISS-PROT:P00761|TRYP_PIG Trypsin - Sus scrofa (Pig).	544	5			10442	2+	842.509	0.005	5.93465	0.993	R.VATVSLPR.S
1	1	CONTAM|P00761	24409.5	0.251		SWISS-PROT:P00761|TRYP_PIG Trypsin - Sus scrofa (Pig).	544	5			10574	2+	842.509	0.005	5.93465	0.9761	R.VATVSLPR.S
1	1	CONTAM|P00761	24409.5	0.251		SWISS-PROT:P00761|TRYP_PIG Trypsin - Sus scrofa (Pig).	544	5			10707	2+	842.509	0.004	4.74772	0.9832	R.VATVSLPR.S
1	1	CONTAM|P00761	24409.5	0.251		SWISS-PROT:P00761|TRYP_PIG Trypsin - Sus scrofa (Pig).	544	5			10840	2+	842.509	0.005	5.93465	0.9977	R.VATVSLPR.S
1	1	CONTAM|P00761	24409.5	0.251		SWISS-PROT:P00761|TRYP_PIG Trypsin - Sus scrofa (Pig).	544	5			10971	2+	842.509	0.005	5.93465	0.9376	R.VATVSLPR.S
1	1	CONTAM|P00761	24409.5	0.251		SWISS-PROT:P00761|TRYP_PIG Trypsin - Sus scrofa (Pig).	544	5			11103	2+	842.509	0.005	5.93465	0.9519	R.VATVSLPR.S
1	1	CONTAM|P00761	24409.5	0.251		SWISS-PROT:P00761|TRYP_PIG Trypsin - Sus scrofa (Pig).	544	5			11235	2+	842.509	0.004	4.74772	0.8696	R.VATVSLPR.S
1	1	CONTAM|P00761	24409.5	0.251		SWISS-PROT:P00761|TRYP_PIG Trypsin - Sus scrofa (Pig).	544	5			11369	2+	842.509	0.004	4.74772	0.9147	R.VATVSLPR.S
1	1	CONTAM|P00761	24409.5	0.251		SWISS-PROT:P00761|TRYP_PIG Trypsin - Sus scrofa (Pig).	544	5			11500	2+	842.509	0.004	4.74772	0.7529	R.VATVSLPR.S
1	1	CONTAM|P00761	24409.5	0.251		SWISS-PROT:P00761|TRYP_PIG Trypsin - Sus scrofa (Pig).	544	5			11630	2+	842.509	0.005	5.93465	0.9947	R.VATVSLPR.S
1	1	CONTAM|P00761	24409.5	0.251		SWISS-PROT:P00761|TRYP_PIG Trypsin - Sus scrofa (Pig).	544	5			11897	2+	842.509	0.005	5.93465	0.9596	R.VATVSLPR.S
1	1	CONTAM|P00761	24409.5	0.251		SWISS-PROT:P00761|TRYP_PIG Trypsin - Sus scrofa (Pig).	544	5			12028	2+	842.509	0.005	5.93465	0.9065	R.VATVSLPR.S
1	1	CONTAM|P00761	24409.5	0.251		SWISS-PROT:P00761|TRYP_PIG Trypsin - Sus scrofa (Pig).	544	5			12160	2+	842.509	0.005	5.93465	0.9151	R.VATVSLPR.S
1	1	CONTAM|P00761	24409.5	0.251		SWISS-PROT:P00761|TRYP_PIG Trypsin - Sus scrofa (Pig).	544	5			12427	2+	842.509	0.005	5.93465	0.9786	R.VATVSLPR.S
1	1	CONTAM|P00761	24409.5	0.251		SWISS-PROT:P00761|TRYP_PIG Trypsin - Sus scrofa (Pig).	544	5			12561	2+	842.509	0.005	5.93465	0.9947	R.VATVSLPR.S
1	1	CONTAM|P00761	24409.5	0.251		SWISS-PROT:P00761|TRYP_PIG Trypsin - Sus scrofa (Pig).	544	5			12692	2+	842.509	0.004	4.74772	0.9969	R.VATVSLPR.S
1	1	CONTAM|P00761	24409.5	0.251		SWISS-PROT:P00761|TRYP_PIG Trypsin - Sus scrofa (Pig).	544	5			12823	2+	842.509	0.005	5.93465	0.9101	R.VATVSLPR.S
1	1	CONTAM|P00761	24409.5	0.251		SWISS-PROT:P00761|TRYP_PIG Trypsin - Sus scrofa (Pig).	544	5			12953	2+	842.509	0.005	5.93465	0.9819	R.VATVSLPR.S
1	1	CONTAM|P00761	24409.5	0.251		SWISS-PROT:P00761|TRYP_PIG Trypsin - Sus scrofa (Pig).	544	5			13087	2+	842.509	0.005	5.93465	0.8936	R.VATVSLPR.S
1	1	CONTAM|P00761	24409.5	0.251		SWISS-PROT:P00761|TRYP_PIG Trypsin - Sus scrofa (Pig).	544	5			13215	2+	842.509	0.005	5.93465	0.9622	R.VATVSLPR.S
1	1	CONTAM|P00761	24409.5	0.251		SWISS-PROT:P00761|TRYP_PIG Trypsin - Sus scrofa (Pig).	544	5			13347	2+	842.509	-0.064	75.9636	0.9188	R.VATVSLPR.S
1	1	CONTAM|P00761	24409.5	0.251		SWISS-PROT:P00761|TRYP_PIG Trypsin - Sus scrofa (Pig).	544	5			13479	2+	842.509	0.005	5.93465	0.9313	R.VATVSLPR.S
1	1	CONTAM|P00761	24409.5	0.251		SWISS-PROT:P00761|TRYP_PIG Trypsin - Sus scrofa (Pig).	544	5			13613	2+	842.509	0.005	5.93465	0.9843	R.VATVSLPR.S
1	1	CONTAM|P00761	24409.5	0.251		SWISS-PROT:P00761|TRYP_PIG Trypsin - Sus scrofa (Pig).	544	5			13735	2+	842.509	0.005	5.93465	0.9841	R.VATVSLPR.S
1	1	CONTAM|P00761	24409.5	0.251		SWISS-PROT:P00761|TRYP_PIG Trypsin - Sus scrofa (Pig).	544	5			13911	2+	842.509	0.005	5.93465	0.973	R.VATVSLPR.S
1	1	CONTAM|P00761	24409.5	0.251		SWISS-PROT:P00761|TRYP_PIG Trypsin - Sus scrofa (Pig).	544	5			14041	2+	842.509	0.005	5.93465	0.945	R.VATVSLPR.S
1	1	CONTAM|P00761	24409.5	0.251		SWISS-PROT:P00761|TRYP_PIG Trypsin - Sus scrofa (Pig).	544	5			14306	2+	842.509	0.005	5.93465	0.855	R.VATVSLPR.S
1	1	CONTAM|P00761	24409.5	0.251		SWISS-PROT:P00761|TRYP_PIG Trypsin - Sus scrofa (Pig).	544	5			14485	3+	2211.1	0.015	6.78394	0.8752	R.LGEHNIDVLEGNEQFINAAK.I
1	1	CONTAM|P00761	24409.5	0.251		SWISS-PROT:P00761|TRYP_PIG Trypsin - Sus scrofa (Pig).	544	5			14591	2+	842.509	0.004	4.74772	0.9943	R.VATVSLPR.S
1	1	CONTAM|P00761	24409.5	0.251		SWISS-PROT:P00761|TRYP_PIG Trypsin - Sus scrofa (Pig).	544	5			14611	3+	2211.1	0.998	0.904526	0.9952	R.LGEHNIDVLEGNEQFINAAK.I
1	1	CONTAM|P00761	24409.5	0.251		SWISS-PROT:P00761|TRYP_PIG Trypsin - Sus scrofa (Pig).	544	5			14877	3+	2211.1	0.014	6.33168	0.9997	R.LGEHNIDVLEGNEQFINAAK.I
1	1	CONTAM|P00761	24409.5	0.251		SWISS-PROT:P00761|TRYP_PIG Trypsin - Sus scrofa (Pig).	544	5			14886	2+	2211.1	0.012	5.42715	0.9993	R.LGEHNIDVLEGNEQFINAAK.I
1	1	CONTAM|P00761	24409.5	0.251		SWISS-PROT:P00761|TRYP_PIG Trypsin - Sus scrofa (Pig).	544	5			14990	2+	842.509	0.005	5.93465	0.634	R.VATVSLPR.S
1	1	CONTAM|P00761	24409.5	0.251		SWISS-PROT:P00761|TRYP_PIG Trypsin - Sus scrofa (Pig).	544	5			15007	3+	2211.1	0.015	6.78394	1	R.LGEHNIDVLEGNEQFINAAK.I
1	1	CONTAM|P00761	24409.5	0.251		SWISS-PROT:P00761|TRYP_PIG Trypsin - Sus scrofa (Pig).	544	5			15018	2+	2211.1	0.014	6.33168	1	R.LGEHNIDVLEGNEQFINAAK.I
1	1	CONTAM|P00761	24409.5	0.251		SWISS-PROT:P00761|TRYP_PIG Trypsin - Sus scrofa (Pig).	544	5			15122	2+	842.509	0.004	4.74772	0.6606	R.VATVSLPR.S
1	1	CONTAM|P00761	24409.5	0.251		SWISS-PROT:P00761|TRYP_PIG Trypsin - Sus scrofa (Pig).	544	5			15139	3+	2211.1	0.016	7.2362	1	R.LGEHNIDVLEGNEQFINAAK.I
1	1	CONTAM|P00761	24409.5	0.251		SWISS-PROT:P00761|TRYP_PIG Trypsin - Sus scrofa (Pig).	544	5			15253	2+	842.509	0.004	4.74772	0.8072	R.VATVSLPR.S
1	1	CONTAM|P00761	24409.5	0.251		SWISS-PROT:P00761|TRYP_PIG Trypsin - Sus scrofa (Pig).	544	5			15271	3+	2211.1	1.001	0.452263	0.9903	R.LGEHNIDVLEGNEQFINAAK.I
1	1	CONTAM|P00761	24409.5	0.251		SWISS-PROT:P00761|TRYP_PIG Trypsin - Sus scrofa (Pig).	544	5			15385	2+	842.509	0.005	5.93465	0.7257	R.VATVSLPR.S
1	1	CONTAM|P00761	24409.5	0.251		SWISS-PROT:P00761|TRYP_PIG Trypsin - Sus scrofa (Pig).	544	5			15405	3+	2211.1	0.013	5.87942	0.9994	R.LGEHNIDVLEGNEQFINAAK.I
1	1	CONTAM|P00761	24409.5	0.251		SWISS-PROT:P00761|TRYP_PIG Trypsin - Sus scrofa (Pig).	544	5			15537	3+	2211.1	0.013	5.87942	0.9998	R.LGEHNIDVLEGNEQFINAAK.I
1	1	CONTAM|P00761	24409.5	0.251		SWISS-PROT:P00761|TRYP_PIG Trypsin - Sus scrofa (Pig).	544	5			15668	3+	2211.1	1.001	0.452263	0.9883	R.LGEHNIDVLEGNEQFINAAK.I
1	1	CONTAM|P00761	24409.5	0.251		SWISS-PROT:P00761|TRYP_PIG Trypsin - Sus scrofa (Pig).	544	5			15780	2+	842.509	0.004	4.74772	0.6383	R.VATVSLPR.S
1	1	CONTAM|P00761	24409.5	0.251		SWISS-PROT:P00761|TRYP_PIG Trypsin - Sus scrofa (Pig).	544	5			15799	3+	2211.1	1.001	0.452263	0.9727	R.LGEHNIDVLEGNEQFINAAK.I
1	1	CONTAM|P00761	24409.5	0.251		SWISS-PROT:P00761|TRYP_PIG Trypsin - Sus scrofa (Pig).	544	5			15915	2+	842.509	0.004	4.74772	0.6944	R.VATVSLPR.S
1	1	CONTAM|P00761	24409.5	0.251		SWISS-PROT:P00761|TRYP_PIG Trypsin - Sus scrofa (Pig).	544	5			15931	3+	2211.1	0.012	5.42715	0.9992	R.LGEHNIDVLEGNEQFINAAK.I
1	1	CONTAM|P00761	24409.5	0.251		SWISS-PROT:P00761|TRYP_PIG Trypsin - Sus scrofa (Pig).	544	5			16053	3+	2211.1	0.012	5.42715	0.9981	R.LGEHNIDVLEGNEQFINAAK.I
1	1	CONTAM|P00761	24409.5	0.251		SWISS-PROT:P00761|TRYP_PIG Trypsin - Sus scrofa (Pig).	544	5			16167	2+	842.509	0.004	4.74772	0.8808	R.VATVSLPR.S
1	1	CONTAM|P00761	24409.5	0.251		SWISS-PROT:P00761|TRYP_PIG Trypsin - Sus scrofa (Pig).	544	5			16173	3+	2211.1	1.001	0.452263	0.9788	R.LGEHNIDVLEGNEQFINAAK.I
1	1	CONTAM|P00761	24409.5	0.251		SWISS-PROT:P00761|TRYP_PIG Trypsin - Sus scrofa (Pig).	544	5			16231	3+	2299.18	0.014	6.08914	0.7786	K.IITHPNFNGNTLDNDIM"LIK.L
1	1	CONTAM|P00761	24409.5	0.251		SWISS-PROT:P00761|TRYP_PIG Trypsin - Sus scrofa (Pig).	544	5			16305	3+	2211.1	0.013	5.87942	0.9999	R.LGEHNIDVLEGNEQFINAAK.I
1	1	CONTAM|P00761	24409.5	0.251		SWISS-PROT:P00761|TRYP_PIG Trypsin - Sus scrofa (Pig).	544	5			16360	3+	2299.18	1.01	4.34939	0.9906	K.IITHPNFNGNTLDNDIM"LIK.L
1	1	CONTAM|P00761	24409.5	0.251		SWISS-PROT:P00761|TRYP_PIG Trypsin - Sus scrofa (Pig).	544	5			16428	3+	2211.1	0.011	4.97489	0.9981	R.LGEHNIDVLEGNEQFINAAK.I
1	1	CONTAM|P00761	24409.5	0.251		SWISS-PROT:P00761|TRYP_PIG Trypsin - Sus scrofa (Pig).	544	5			16446	2+	842.509	0.004	4.74772	0.6912	R.VATVSLPR.S
1	1	CONTAM|P00761	24409.5	0.251		SWISS-PROT:P00761|TRYP_PIG Trypsin - Sus scrofa (Pig).	544	5			16482	3+	2299.18	0.014	6.08914	0.9959	K.IITHPNFNGNTLDNDIM"LIK.L
1	1	CONTAM|P00761	24409.5	0.251		SWISS-PROT:P00761|TRYP_PIG Trypsin - Sus scrofa (Pig).	544	5			16547	3+	2211.1	0.012	5.42715	0.994	R.LGEHNIDVLEGNEQFINAAK.I
1	1	CONTAM|P00761	24409.5	0.251		SWISS-PROT:P00761|TRYP_PIG Trypsin - Sus scrofa (Pig).	544	5			16562	2+	842.509	0.004	4.74772	0.8115	R.VATVSLPR.S
1	1	CONTAM|P00761	24409.5	0.251		SWISS-PROT:P00761|TRYP_PIG Trypsin - Sus scrofa (Pig).	544	5			16833	3+	2211.1	0.014	6.33168	1	R.LGEHNIDVLEGNEQFINAAK.I
1	1	CONTAM|P00761	24409.5	0.251		SWISS-PROT:P00761|TRYP_PIG Trypsin - Sus scrofa (Pig).	544	5			16956	3+	2283.18	1.006	2.62791	0.8805	K.IITHPNFNGNTLDNDIMLIK.L
1	1	CONTAM|P00761	24409.5	0.251		SWISS-PROT:P00761|TRYP_PIG Trypsin - Sus scrofa (Pig).	544	5			16972	2+	842.509	0.006	7.12158	0.7341	R.VATVSLPR.S
1	1	CONTAM|P00761	24409.5	0.251		SWISS-PROT:P00761|TRYP_PIG Trypsin - Sus scrofa (Pig).	544	5			17075	3+	2283.18	0.014	6.1318	0.9999	K.IITHPNFNGNTLDNDIMLIK.L
1	1	CONTAM|P00761	24409.5	0.251		SWISS-PROT:P00761|TRYP_PIG Trypsin - Sus scrofa (Pig).	544	5			17087	3+	2299.18	0.02	8.69877	0.7374	K.IITHPNFNGNTLDNDIM"LIK.L
1	1	CONTAM|P00761	24409.5	0.251		SWISS-PROT:P00761|TRYP_PIG Trypsin - Sus scrofa (Pig).	544	5			17090	3+	2211.1	0.012	5.42715	0.9959	R.LGEHNIDVLEGNEQFINAAK.I
1	1	CONTAM|P00761	24409.5	0.251		SWISS-PROT:P00761|TRYP_PIG Trypsin - Sus scrofa (Pig).	544	5			17196	3+	2283.18	1.003	1.31396	0.8172	K.IITHPNFNGNTLDNDIMLIK.L
1	1	CONTAM|P00761	24409.5	0.251		SWISS-PROT:P00761|TRYP_PIG Trypsin - Sus scrofa (Pig).	544	5			17210	3+	2211.1	0.01	4.52263	0.815	R.LGEHNIDVLEGNEQFINAAK.I
1	1	CONTAM|P00761	24409.5	0.251		SWISS-PROT:P00761|TRYP_PIG Trypsin - Sus scrofa (Pig).	544	5			17243	2+	842.509	0.005	5.93465	0.9915	R.VATVSLPR.S
1	1	CONTAM|P00761	24409.5	0.251		SWISS-PROT:P00761|TRYP_PIG Trypsin - Sus scrofa (Pig).	544	5			17438	3+	2283.18	1.001	0.437986	0.9985	K.IITHPNFNGNTLDNDIMLIK.L
1	1	CONTAM|P00761	24409.5	0.251		SWISS-PROT:P00761|TRYP_PIG Trypsin - Sus scrofa (Pig).	544	5			17583	3+	2211.1	0.015	6.78394	0.6878	R.LGEHNIDVLEGNEQFINAAK.I
1	1	CONTAM|P00761	24409.5	0.251		SWISS-PROT:P00761|TRYP_PIG Trypsin - Sus scrofa (Pig).	544	5			17884	2+	842.509	0.004	4.74772	0.8618	R.VATVSLPR.S
1	1	CONTAM|P00761	24409.5	0.251		SWISS-PROT:P00761|TRYP_PIG Trypsin - Sus scrofa (Pig).	544	5			18326	2+	842.509	0.006	7.12158	0.7939	R.VATVSLPR.S
1	1	CONTAM|P00761	24409.5	0.251		SWISS-PROT:P00761|TRYP_PIG Trypsin - Sus scrofa (Pig).	544	5			18533	2+	842.509	0.008	9.49544	0.7964	R.VATVSLPR.S
1	1	CONTAM|P00761	24409.5	0.251		SWISS-PROT:P00761|TRYP_PIG Trypsin - Sus scrofa (Pig).	544	5			18640	3+	2211.1	0.014	6.33168	0.998	R.LGEHNIDVLEGNEQFINAAK.I
1	1	CONTAM|P00761	24409.5	0.251		SWISS-PROT:P00761|TRYP_PIG Trypsin - Sus scrofa (Pig).	544	5			18771	3+	2211.1	0.013	5.87942	0.9897	R.LGEHNIDVLEGNEQFINAAK.I
1	1	CONTAM|P00761	24409.5	0.251		SWISS-PROT:P00761|TRYP_PIG Trypsin - Sus scrofa (Pig).	544	5			19013	3+	2211.1	0.013	5.87942	0.9511	R.LGEHNIDVLEGNEQFINAAK.I
1	1	CONTAM|P00761	24409.5	0.251		SWISS-PROT:P00761|TRYP_PIG Trypsin - Sus scrofa (Pig).	544	5			19139	3+	2211.1	0.019	8.59299	0.922	R.LGEHNIDVLEGNEQFINAAK.I
1	1	CONTAM|P00761	24409.5	0.251		SWISS-PROT:P00761|TRYP_PIG Trypsin - Sus scrofa (Pig).	544	5			19284	2+	842.509	0.006	7.12158	0.6217	R.VATVSLPR.S
1	1	CONTAM|P00761	24409.5	0.251		SWISS-PROT:P00761|TRYP_PIG Trypsin - Sus scrofa (Pig).	544	5			19635	3+	2211.1	0.017	7.68847	0.6274	R.LGEHNIDVLEGNEQFINAAK.I
1	1	CONTAM|P00761	24409.5	0.251		SWISS-PROT:P00761|TRYP_PIG Trypsin - Sus scrofa (Pig).	544	5			20129	3+	2211.1	0.015	6.78394	0.9995	R.LGEHNIDVLEGNEQFINAAK.I
1	1	CONTAM|P00761	24409.5	0.251		SWISS-PROT:P00761|TRYP_PIG Trypsin - Sus scrofa (Pig).	544	5			20654	3+	2211.1	0.012	5.42715	0.7213	R.LGEHNIDVLEGNEQFINAAK.I
1	1	CONTAM|P00761	24409.5	0.251		SWISS-PROT:P00761|TRYP_PIG Trypsin - Sus scrofa (Pig).	544	5			20785	3+	2211.1	0.017	7.68847	0.9284	R.LGEHNIDVLEGNEQFINAAK.I
1	1	CONTAM|P00761	24409.5	0.251		SWISS-PROT:P00761|TRYP_PIG Trypsin - Sus scrofa (Pig).	544	5			21181	3+	2211.1	0.015	6.78394	0.8537	R.LGEHNIDVLEGNEQFINAAK.I
1	1	CONTAM|P00761	24409.5	0.251		SWISS-PROT:P00761|TRYP_PIG Trypsin - Sus scrofa (Pig).	544	5			21443	3+	2211.1	0.016	7.2362	0.8279	R.LGEHNIDVLEGNEQFINAAK.I
1	1	CONTAM|P00761	24409.5	0.251		SWISS-PROT:P00761|TRYP_PIG Trypsin - Sus scrofa (Pig).	544	5			21995	3+	2211.1	0.014	6.33168	0.8254	R.LGEHNIDVLEGNEQFINAAK.I
1	1	CONTAM|P00761	24409.5	0.251		SWISS-PROT:P00761|TRYP_PIG Trypsin - Sus scrofa (Pig).	544	5			22258	3+	2211.1	0.015	6.78394	0.7718	R.LGEHNIDVLEGNEQFINAAK.I
1	1	CONTAM|P00761	24409.5	0.251		SWISS-PROT:P00761|TRYP_PIG Trypsin - Sus scrofa (Pig).	544	5			23332	3+	2211.1	0.015	6.78394	0.9463	R.LGEHNIDVLEGNEQFINAAK.I
1	1	CONTAM|P00761	24409.5	0.251		SWISS-PROT:P00761|TRYP_PIG Trypsin - Sus scrofa (Pig).	544	5			7334	2+	1045.56	0.009	8.6078	0.9864	K.LSSPATLNSR.V
1	1	CONTAM|P00761	24409.5	0.251		SWISS-PROT:P00761|TRYP_PIG Trypsin - Sus scrofa (Pig).	544	5			7460	2+	1045.56	-0.016	15.3027	0.998	K.LSSPATLNSR.V
1	1	CONTAM|P00761	24409.5	0.251		SWISS-PROT:P00761|TRYP_PIG Trypsin - Sus scrofa (Pig).	544	5			7590	2+	1045.56	0.006	5.73853	1	K.LSSPATLNSR.V
1	1	CONTAM|P00761	24409.5	0.251		SWISS-PROT:P00761|TRYP_PIG Trypsin - Sus scrofa (Pig).	544	5			7721	2+	1045.56	0.006	5.73853	1	K.LSSPATLNSR.V
1	1	CONTAM|P00761	24409.5	0.251		SWISS-PROT:P00761|TRYP_PIG Trypsin - Sus scrofa (Pig).	544	5			9459	2+	842.509	0.006	7.12158	0.9608	R.VATVSLPR.S
1	1	CONTAM|P00761	24409.5	0.251		SWISS-PROT:P00761|TRYP_PIG Trypsin - Sus scrofa (Pig).	544	5			9591	2+	842.509	0.006	7.12158	0.941	R.VATVSLPR.S
1	1	CONTAM|P00761	24409.5	0.251		SWISS-PROT:P00761|TRYP_PIG Trypsin - Sus scrofa (Pig).	544	5			9723	2+	842.509	0.005	5.93465	0.9724	R.VATVSLPR.S
1	1	CONTAM|P00761	24409.5	0.251		SWISS-PROT:P00761|TRYP_PIG Trypsin - Sus scrofa (Pig).	544	5			9856	2+	842.509	0.005	5.93465	0.9769	R.VATVSLPR.S
1	1	CONTAM|P00761	24409.5	0.251		SWISS-PROT:P00761|TRYP_PIG Trypsin - Sus scrofa (Pig).	544	5			9989	2+	842.509	0.005	5.93465	0.9194	R.VATVSLPR.S
1	1	CONTAM|P00761	24409.5	0.251		SWISS-PROT:P00761|TRYP_PIG Trypsin - Sus scrofa (Pig).	544	5			10121	2+	842.509	0.004	4.74772	0.8988	R.VATVSLPR.S
1	1	CONTAM|P00761	24409.5	0.251		SWISS-PROT:P00761|TRYP_PIG Trypsin - Sus scrofa (Pig).	544	5			10251	2+	842.509	0.005	5.93465	0.9422	R.VATVSLPR.S
1	1	CONTAM|P00761	24409.5	0.251		SWISS-PROT:P00761|TRYP_PIG Trypsin - Sus scrofa (Pig).	544	5			10597	2+	842.509	0.004	4.74772	0.7445	R.VATVSLPR.S
1	1	CONTAM|P00761	24409.5	0.251		SWISS-PROT:P00761|TRYP_PIG Trypsin - Sus scrofa (Pig).	544	5			12125	2+	842.509	0.004	4.74772	0.9465	R.VATVSLPR.S
1	1	CONTAM|P00761	24409.5	0.251		SWISS-PROT:P00761|TRYP_PIG Trypsin - Sus scrofa (Pig).	544	5			14847	3+	2211.1	0.014	6.33168	0.9695	R.LGEHNIDVLEGNEQFINAAK.I
1	1	CONTAM|P00761	24409.5	0.251		SWISS-PROT:P00761|TRYP_PIG Trypsin - Sus scrofa (Pig).	544	5			15188	2+	2211.1	0.012	5.42715	1	R.LGEHNIDVLEGNEQFINAAK.I
1	1	CONTAM|P00761	24409.5	0.251		SWISS-PROT:P00761|TRYP_PIG Trypsin - Sus scrofa (Pig).	544	5			15320	2+	2211.1	0.015	6.78394	1	R.LGEHNIDVLEGNEQFINAAK.I
1	1	CONTAM|P00761	24409.5	0.251		SWISS-PROT:P00761|TRYP_PIG Trypsin - Sus scrofa (Pig).	544	5			15339	3+	2211.1	0.017	7.68847	0.9999	R.LGEHNIDVLEGNEQFINAAK.I
1	1	CONTAM|P00761	24409.5	0.251		SWISS-PROT:P00761|TRYP_PIG Trypsin - Sus scrofa (Pig).	544	5			15471	3+	2211.1	1.004	1.80905	0.9991	R.LGEHNIDVLEGNEQFINAAK.I
1	1	CONTAM|P00761	24409.5	0.251		SWISS-PROT:P00761|TRYP_PIG Trypsin - Sus scrofa (Pig).	544	5			15603	3+	2211.1	1.001	0.452263	0.9998	R.LGEHNIDVLEGNEQFINAAK.I
1	1	CONTAM|P00761	24409.5	0.251		SWISS-PROT:P00761|TRYP_PIG Trypsin - Sus scrofa (Pig).	544	5			15736	3+	2211.1	0.018	8.14073	0.9821	R.LGEHNIDVLEGNEQFINAAK.I
1	1	CONTAM|P00761	24409.5	0.251		SWISS-PROT:P00761|TRYP_PIG Trypsin - Sus scrofa (Pig).	544	5			17168	3+	2283.18	1.015	6.56978	0.9991	K.IITHPNFNGNTLDNDIMLIK.L
1	1	CONTAM|P00761	24409.5	0.251		SWISS-PROT:P00761|TRYP_PIG Trypsin - Sus scrofa (Pig).	544	5			17200	2+	2283.18	0.017	7.44576	0.999	K.IITHPNFNGNTLDNDIMLIK.L
1	1	CONTAM|P00761	24409.5	0.251		SWISS-PROT:P00761|TRYP_PIG Trypsin - Sus scrofa (Pig).	544	5			17297	3+	2283.18	0.014	6.1318	0.9998	K.IITHPNFNGNTLDNDIMLIK.L
1	1	CONTAM|P00761	24409.5	0.251		SWISS-PROT:P00761|TRYP_PIG Trypsin - Sus scrofa (Pig).	544	5			17689	2+	2299.18	0.014	6.08914	0.7668	K.IITHPNFNGNTLDNDIM"LIK.L
1	1	CONTAM|P00761	24409.5	0.251		SWISS-PROT:P00761|TRYP_PIG Trypsin - Sus scrofa (Pig).	544	5			18986	3+	2211.1	0.01	4.52263	0.8069	R.LGEHNIDVLEGNEQFINAAK.I
1	1	CONTAM|P00761	24409.5	0.251		SWISS-PROT:P00761|TRYP_PIG Trypsin - Sus scrofa (Pig).	544	5			7722	2+	1045.56	0.006	5.73853	1	K.LSSPATLNSR.V
1	1	CONTAM|P00761	24409.5	0.251		SWISS-PROT:P00761|TRYP_PIG Trypsin - Sus scrofa (Pig).	544	5			7854	2+	1045.56	0.006	5.73853	0.9999	K.LSSPATLNSR.V
1	1	CONTAM|P00761	24409.5	0.251		SWISS-PROT:P00761|TRYP_PIG Trypsin - Sus scrofa (Pig).	544	5			9253	2+	842.509	0.004	4.74772	0.9086	R.VATVSLPR.S
1	1	CONTAM|P00761	24409.5	0.251		SWISS-PROT:P00761|TRYP_PIG Trypsin - Sus scrofa (Pig).	544	5			9383	2+	842.509	0.005	5.93465	0.9981	R.VATVSLPR.S
1	1	CONTAM|P00761	24409.5	0.251		SWISS-PROT:P00761|TRYP_PIG Trypsin - Sus scrofa (Pig).	544	5			9515	2+	842.509	0.007	8.30851	0.9706	R.VATVSLPR.S
1	1	CONTAM|P00761	24409.5	0.251		SWISS-PROT:P00761|TRYP_PIG Trypsin - Sus scrofa (Pig).	544	5			9647	2+	842.509	0.006	7.12158	0.9738	R.VATVSLPR.S
1	1	CONTAM|P00761	24409.5	0.251		SWISS-PROT:P00761|TRYP_PIG Trypsin - Sus scrofa (Pig).	544	5			9911	2+	842.509	0.005	5.93465	0.8614	R.VATVSLPR.S
1	1	CONTAM|P00761	24409.5	0.251		SWISS-PROT:P00761|TRYP_PIG Trypsin - Sus scrofa (Pig).	544	5			10046	2+	842.509	0.005	5.93465	0.7044	R.VATVSLPR.S
1	1	CONTAM|P00761	24409.5	0.251		SWISS-PROT:P00761|TRYP_PIG Trypsin - Sus scrofa (Pig).	544	5			10176	2+	842.509	0.005	5.93465	0.9175	R.VATVSLPR.S
1	1	CONTAM|P00761	24409.5	0.251		SWISS-PROT:P00761|TRYP_PIG Trypsin - Sus scrofa (Pig).	544	5			10451	2+	842.509	0.003	3.56079	0.9485	R.VATVSLPR.S
1	1	CONTAM|P00761	24409.5	0.251		SWISS-PROT:P00761|TRYP_PIG Trypsin - Sus scrofa (Pig).	544	5			10583	2+	842.509	0.005	5.93465	0.9822	R.VATVSLPR.S
1	1	CONTAM|P00761	24409.5	0.251		SWISS-PROT:P00761|TRYP_PIG Trypsin - Sus scrofa (Pig).	544	5			10717	2+	842.509	0.005	5.93465	0.9515	R.VATVSLPR.S
1	1	CONTAM|P00761	24409.5	0.251		SWISS-PROT:P00761|TRYP_PIG Trypsin - Sus scrofa (Pig).	544	5			10851	2+	842.509	0.004	4.74772	0.6335	R.VATVSLPR.S
1	1	CONTAM|P00761	24409.5	0.251		SWISS-PROT:P00761|TRYP_PIG Trypsin - Sus scrofa (Pig).	544	5			10987	2+	842.509	0.004	4.74772	0.8732	R.VATVSLPR.S
1	1	CONTAM|P00761	24409.5	0.251		SWISS-PROT:P00761|TRYP_PIG Trypsin - Sus scrofa (Pig).	544	5			11259	2+	842.509	0.004	4.74772	0.9858	R.VATVSLPR.S
1	1	CONTAM|P00761	24409.5	0.251		SWISS-PROT:P00761|TRYP_PIG Trypsin - Sus scrofa (Pig).	544	5			14745	3+	2211.1	1.002	0.904526	0.9501	R.LGEHNIDVLEGNEQFINAAK.I
1	1	CONTAM|P00761	24409.5	0.251		SWISS-PROT:P00761|TRYP_PIG Trypsin - Sus scrofa (Pig).	544	5			15086	2+	2211.1	0.013	5.87942	1	R.LGEHNIDVLEGNEQFINAAK.I
1	1	CONTAM|P00761	24409.5	0.251		SWISS-PROT:P00761|TRYP_PIG Trypsin - Sus scrofa (Pig).	544	5			15180	3+	2211.1	0.015	6.78394	1	R.LGEHNIDVLEGNEQFINAAK.I
1	1	CONTAM|P00761	24409.5	0.251		SWISS-PROT:P00761|TRYP_PIG Trypsin - Sus scrofa (Pig).	544	5			15218	2+	2211.1	0.006	2.71358	0.9997	R.LGEHNIDVLEGNEQFINAAK.I
1	1	CONTAM|P00761	24409.5	0.251		SWISS-PROT:P00761|TRYP_PIG Trypsin - Sus scrofa (Pig).	544	5			15313	3+	2211.1	0.017	7.68847	1	R.LGEHNIDVLEGNEQFINAAK.I
1	1	CONTAM|P00761	24409.5	0.251		SWISS-PROT:P00761|TRYP_PIG Trypsin - Sus scrofa (Pig).	544	5			15386	2+	2211.1	0.997	1.35679	0.9657	R.LGEHNIDVLEGNEQFINAAK.I
1	1	CONTAM|P00761	24409.5	0.251		SWISS-PROT:P00761|TRYP_PIG Trypsin - Sus scrofa (Pig).	544	5			15444	3+	2211.1	1.001	0.452263	0.9929	R.LGEHNIDVLEGNEQFINAAK.I
1	1	CONTAM|P00761	24409.5	0.251		SWISS-PROT:P00761|TRYP_PIG Trypsin - Sus scrofa (Pig).	544	5			15580	3+	2211.1	0.016	7.2362	0.9856	R.LGEHNIDVLEGNEQFINAAK.I
1	1	CONTAM|P00761	24409.5	0.251		SWISS-PROT:P00761|TRYP_PIG Trypsin - Sus scrofa (Pig).	544	5			15847	3+	2211.1	0.016	7.2362	0.986	R.LGEHNIDVLEGNEQFINAAK.I
1	1	CONTAM|P00761	24409.5	0.251		SWISS-PROT:P00761|TRYP_PIG Trypsin - Sus scrofa (Pig).	544	5			15970	3+	2211.1	1.001	0.452263	0.8818	R.LGEHNIDVLEGNEQFINAAK.I
1	1	CONTAM|P00761	24409.5	0.251		SWISS-PROT:P00761|TRYP_PIG Trypsin - Sus scrofa (Pig).	544	5			16087	2+	2211.1	0.999	0.452263	0.9364	R.LGEHNIDVLEGNEQFINAAK.I
1	1	CONTAM|P00761	24409.5	0.251		SWISS-PROT:P00761|TRYP_PIG Trypsin - Sus scrofa (Pig).	544	5			16093	3+	2211.1	0.998	0.904526	0.997	R.LGEHNIDVLEGNEQFINAAK.I
1	1	CONTAM|P00761	24409.5	0.251		SWISS-PROT:P00761|TRYP_PIG Trypsin - Sus scrofa (Pig).	544	5			16597	3+	2299.18	1.01	4.34939	0.9669	K.IITHPNFNGNTLDNDIM"LIK.L
1	1	CONTAM|P00761	24409.5	0.251		SWISS-PROT:P00761|TRYP_PIG Trypsin - Sus scrofa (Pig).	544	5			17159	3+	2283.18	0.016	7.00777	0.9992	K.IITHPNFNGNTLDNDIMLIK.L
1	1	CONTAM|P00761	24409.5	0.251		SWISS-PROT:P00761|TRYP_PIG Trypsin - Sus scrofa (Pig).	544	5			17185	2+	2283.18	0.013	5.69381	1	K.IITHPNFNGNTLDNDIMLIK.L
[truncated: 49,705 more rows]

## Sheet: PCa9_PHA
Group	Prob	Protein	SequenceMass	AACoverage	BestGeneName	Description	Total Filtered Peptides	Unique Filtered Peptides	H2L Mean	Ratio Peps	Scan	Z	CalcMHPlus	dMass	FdMass (ppm)	PepProphet	Peptide	Light Area	Heavy Area
[truncated: 66,134 more rows]
