# Supplementary material for: Multi-lectin Affinity Chromatography and Quantitative Proteomic Analysis Reveal Differential Glycoform Levels between Prostate Cancer and Benign Prostatic Hyperplasia Sera
Source: Sci Rep. 2018 Apr 25;8:6509. doi: 10.1038/s41598-018-24270-w (PMC5916935; doi:10.1038/s41598-018-24270-w)
Supplement: Supplementary file 21 — Dataset 1T [file 41598_2018_24270_MOESM21_ESM.xlsx]

## Sheet: Title, Authors, Key
SUPPLEMENTARY INFORMATION FOR
Multi-lectin Affinity Chromatography and Quantitative Proteomic Analysis Reveal Differential Glycoform Levels between Prostate Cancer and Benign Prostatic Hyperplasia Sera
Sarah M. Totten, Ravali Adusumilli, Majlinda Kullolli, Cheylene Tanimoto, James D. Brooks, Parag Mallick, Sharon J. Pitteri
KEY
Column Heading:	Description:
Group	ProteinProphet Group
Prob	ProteinProphet Probability
Protein	UniProt Acession Number
SequenceMass	Protein Mass
AACoverage	% Amino Acid Coverage
BestGeneName	Best Gene Name from Protein Prophet Group
Description	Protein Description
Total Filtered Peptides	Total Peptides Assigned to Protein Group
Unique Filtered Peptides	Unique Peptides Assigned to Protein Group
H2L Mean	Mean of Heavy-to-Light Ratios for Protein Group
Ratio Peps	Numer of Peptides used to Calculate Heavy-to-Light Protein Ratio
Scan	Scan Number
Z	Charge
CalcMHPlus	[M+H]+ Mass
dMass	Difference between calculated and measured mass, not corrected for monoisotopic peak
FdMass (ppm)	Mass accuracy in ppm represented as fractional delta mass, corrected for monoisotopic peak
PepProphet	PeptideProphet Score
Peptide	Peptide Sequence, C'=heavy labeled cysteine, M"=oxidized methionine, E^ = loss of water from N-terminal glutamic acid, Q^ = loss of ammonia from N-terminal glutamine
Light Area	Area of light peptide
Heavy Area	Area of heavy peptide

## Sheet: PCa10_UNB
Group	Prob	Protein	SequenceMass	AACoverage	BestGeneName	Description	Total Filtered Peptides	Unique Filtered Peptides	H2L Mean	Ratio Peps	Scan	Z	CalcMHPlus	dMass	FdMass (ppm)	PepProphet	Peptide	Light Area	Heavy Area
1	1	CONTAM|P00761	24409.5	0.251		SWISS-PROT:P00761|TRYP_PIG Trypsin - Sus scrofa (Pig).	172	5			7627	2+	1045.56	0.004	3.82569	0.9965	K.LSSPATLNSR.V
1	1	CONTAM|P00761	24409.5	0.251		SWISS-PROT:P00761|TRYP_PIG Trypsin - Sus scrofa (Pig).	172	5			7765	2+	1045.56	0.006	5.73853	1	K.LSSPATLNSR.V
1	1	CONTAM|P00761	24409.5	0.251		SWISS-PROT:P00761|TRYP_PIG Trypsin - Sus scrofa (Pig).	172	5			9362	2+	842.509	0.004	4.74772	0.9853	R.VATVSLPR.S
1	1	CONTAM|P00761	24409.5	0.251		SWISS-PROT:P00761|TRYP_PIG Trypsin - Sus scrofa (Pig).	172	5			9503	2+	842.509	0.005	5.93465	0.9964	R.VATVSLPR.S
1	1	CONTAM|P00761	24409.5	0.251		SWISS-PROT:P00761|TRYP_PIG Trypsin - Sus scrofa (Pig).	172	5			9646	2+	842.509	0.005	5.93465	0.9448	R.VATVSLPR.S
1	1	CONTAM|P00761	24409.5	0.251		SWISS-PROT:P00761|TRYP_PIG Trypsin - Sus scrofa (Pig).	172	5			9778	2+	842.509	0.005	5.93465	0.9617	R.VATVSLPR.S
1	1	CONTAM|P00761	24409.5	0.251		SWISS-PROT:P00761|TRYP_PIG Trypsin - Sus scrofa (Pig).	172	5			10106	2+	842.509	0.004	4.74772	0.7581	R.VATVSLPR.S
1	1	CONTAM|P00761	24409.5	0.251		SWISS-PROT:P00761|TRYP_PIG Trypsin - Sus scrofa (Pig).	172	5			10232	2+	842.509	0.004	4.74772	0.9428	R.VATVSLPR.S
1	1	CONTAM|P00761	24409.5	0.251		SWISS-PROT:P00761|TRYP_PIG Trypsin - Sus scrofa (Pig).	172	5			15591	3+	2211.1	0.015	6.78394	0.9979	R.LGEHNIDVLEGNEQFINAAK.I
1	1	CONTAM|P00761	24409.5	0.251		SWISS-PROT:P00761|TRYP_PIG Trypsin - Sus scrofa (Pig).	172	5			15604	2+	2211.1	0.016	7.2362	1	R.LGEHNIDVLEGNEQFINAAK.I
1	1	CONTAM|P00761	24409.5	0.251		SWISS-PROT:P00761|TRYP_PIG Trypsin - Sus scrofa (Pig).	172	5			15723	3+	2211.1	0.014	6.33168	1	R.LGEHNIDVLEGNEQFINAAK.I
1	1	CONTAM|P00761	24409.5	0.251		SWISS-PROT:P00761|TRYP_PIG Trypsin - Sus scrofa (Pig).	172	5			16974	3+	2299.18	0.014	6.08914	0.7719	K.IITHPNFNGNTLDNDIM"LIK.L
1	1	CONTAM|P00761	24409.5	0.251		SWISS-PROT:P00761|TRYP_PIG Trypsin - Sus scrofa (Pig).	172	5			17740	2+	2283.18	0.014	6.1318	0.8992	K.IITHPNFNGNTLDNDIMLIK.L
1	1	CONTAM|P00761	24409.5	0.251		SWISS-PROT:P00761|TRYP_PIG Trypsin - Sus scrofa (Pig).	172	5			17768	3+	2283.18	0.019	8.32173	0.9997	K.IITHPNFNGNTLDNDIMLIK.L
1	1	CONTAM|P00761	24409.5	0.251		SWISS-PROT:P00761|TRYP_PIG Trypsin - Sus scrofa (Pig).	172	5			6115	2+	1045.56	0.008	7.65138	0.9999	K.LSSPATLNSR.V
1	1	CONTAM|P00761	24409.5	0.251		SWISS-PROT:P00761|TRYP_PIG Trypsin - Sus scrofa (Pig).	172	5			6246	2+	1045.56	0.007	6.69495	0.9997	K.LSSPATLNSR.V
1	1	CONTAM|P00761	24409.5	0.251		SWISS-PROT:P00761|TRYP_PIG Trypsin - Sus scrofa (Pig).	172	5			7709	2+	842.509	0.007	8.30851	0.919	R.VATVSLPR.S
1	1	CONTAM|P00761	24409.5	0.251		SWISS-PROT:P00761|TRYP_PIG Trypsin - Sus scrofa (Pig).	172	5			7974	2+	842.509	0.007	8.30851	0.9879	R.VATVSLPR.S
1	1	CONTAM|P00761	24409.5	0.251		SWISS-PROT:P00761|TRYP_PIG Trypsin - Sus scrofa (Pig).	172	5			8832	2+	842.509	0.003	3.56079	0.9352	R.VATVSLPR.S
1	1	CONTAM|P00761	24409.5	0.251		SWISS-PROT:P00761|TRYP_PIG Trypsin - Sus scrofa (Pig).	172	5			9170	2+	842.509	0.005	5.93465	0.9218	R.VATVSLPR.S
1	1	CONTAM|P00761	24409.5	0.251		SWISS-PROT:P00761|TRYP_PIG Trypsin - Sus scrofa (Pig).	172	5			14043	2+	2211.1	0.998	0.904526	0.9976	R.LGEHNIDVLEGNEQFINAAK.I
1	1	CONTAM|P00761	24409.5	0.251		SWISS-PROT:P00761|TRYP_PIG Trypsin - Sus scrofa (Pig).	172	5			14371	2+	2211.1	0.014	6.33168	1	R.LGEHNIDVLEGNEQFINAAK.I
1	1	CONTAM|P00761	24409.5	0.251		SWISS-PROT:P00761|TRYP_PIG Trypsin - Sus scrofa (Pig).	172	5			14419	3+	2211.1	0.019	8.59299	1	R.LGEHNIDVLEGNEQFINAAK.I
1	1	CONTAM|P00761	24409.5	0.251		SWISS-PROT:P00761|TRYP_PIG Trypsin - Sus scrofa (Pig).	172	5			14500	2+	2211.1	0.019	8.59299	0.9996	R.LGEHNIDVLEGNEQFINAAK.I
1	1	CONTAM|P00761	24409.5	0.251		SWISS-PROT:P00761|TRYP_PIG Trypsin - Sus scrofa (Pig).	172	5			14678	3+	2211.1	1.991	4.07036	0.9258	R.LGEHNIDVLEGNEQFINAAK.I
1	1	CONTAM|P00761	24409.5	0.251		SWISS-PROT:P00761|TRYP_PIG Trypsin - Sus scrofa (Pig).	172	5			15480	3+	2211.1	1.001	0.452263	0.9929	R.LGEHNIDVLEGNEQFINAAK.I
1	1	CONTAM|P00761	24409.5	0.251		SWISS-PROT:P00761|TRYP_PIG Trypsin - Sus scrofa (Pig).	172	5			16443	3+	2283.18	0.016	7.00777	0.9999	K.IITHPNFNGNTLDNDIMLIK.L
1	1	CONTAM|P00761	24409.5	0.251		SWISS-PROT:P00761|TRYP_PIG Trypsin - Sus scrofa (Pig).	172	5			16763	3+	2283.18	1.001	0.437986	0.923	K.IITHPNFNGNTLDNDIMLIK.L
1	1	CONTAM|P00761	24409.5	0.251		SWISS-PROT:P00761|TRYP_PIG Trypsin - Sus scrofa (Pig).	172	5			6320	2+	1045.56	0.008	7.65138	0.9821	K.LSSPATLNSR.V
1	1	CONTAM|P00761	24409.5	0.251		SWISS-PROT:P00761|TRYP_PIG Trypsin - Sus scrofa (Pig).	172	5			6448	2+	1045.56	0.008	7.65138	1	K.LSSPATLNSR.V
1	1	CONTAM|P00761	24409.5	0.251		SWISS-PROT:P00761|TRYP_PIG Trypsin - Sus scrofa (Pig).	172	5			7634	2+	842.509	0.005	5.93465	0.7233	R.VATVSLPR.S
1	1	CONTAM|P00761	24409.5	0.251		SWISS-PROT:P00761|TRYP_PIG Trypsin - Sus scrofa (Pig).	172	5			7769	2+	842.509	0.008	9.49544	0.7337	R.VATVSLPR.S
1	1	CONTAM|P00761	24409.5	0.251		SWISS-PROT:P00761|TRYP_PIG Trypsin - Sus scrofa (Pig).	172	5			7900	2+	842.509	0.006	7.12158	0.7792	R.VATVSLPR.S
1	1	CONTAM|P00761	24409.5	0.251		SWISS-PROT:P00761|TRYP_PIG Trypsin - Sus scrofa (Pig).	172	5			8032	2+	842.509	0.007	8.30851	0.8973	R.VATVSLPR.S
1	1	CONTAM|P00761	24409.5	0.251		SWISS-PROT:P00761|TRYP_PIG Trypsin - Sus scrofa (Pig).	172	5			14157	3+	2211.1	0.011	4.97489	0.9994	R.LGEHNIDVLEGNEQFINAAK.I
1	1	CONTAM|P00761	24409.5	0.251		SWISS-PROT:P00761|TRYP_PIG Trypsin - Sus scrofa (Pig).	172	5			14236	2+	2211.1	0.015	6.78394	1	R.LGEHNIDVLEGNEQFINAAK.I
1	1	CONTAM|P00761	24409.5	0.251		SWISS-PROT:P00761|TRYP_PIG Trypsin - Sus scrofa (Pig).	172	5			14281	3+	2211.1	0.018	8.14073	0.9999	R.LGEHNIDVLEGNEQFINAAK.I
1	1	CONTAM|P00761	24409.5	0.251		SWISS-PROT:P00761|TRYP_PIG Trypsin - Sus scrofa (Pig).	172	5			16591	3+	2283.18	0.013	5.69381	0.6618	K.IITHPNFNGNTLDNDIMLIK.L
1	1	CONTAM|P00761	24409.5	0.251		SWISS-PROT:P00761|TRYP_PIG Trypsin - Sus scrofa (Pig).	172	5			6804	2+	1045.56	0.009	8.6078	0.7729	K.LSSPATLNSR.V
1	1	CONTAM|P00761	24409.5	0.251		SWISS-PROT:P00761|TRYP_PIG Trypsin - Sus scrofa (Pig).	172	5			6934	2+	1045.56	0.008	7.65138	0.9999	K.LSSPATLNSR.V
1	1	CONTAM|P00761	24409.5	0.251		SWISS-PROT:P00761|TRYP_PIG Trypsin - Sus scrofa (Pig).	172	5			8288	2+	842.509	0.006	7.12158	0.9766	R.VATVSLPR.S
1	1	CONTAM|P00761	24409.5	0.251		SWISS-PROT:P00761|TRYP_PIG Trypsin - Sus scrofa (Pig).	172	5			8551	2+	842.509	0.009	10.6824	0.8441	R.VATVSLPR.S
1	1	CONTAM|P00761	24409.5	0.251		SWISS-PROT:P00761|TRYP_PIG Trypsin - Sus scrofa (Pig).	172	5			8683	2+	842.509	0.005	5.93465	0.9963	R.VATVSLPR.S
1	1	CONTAM|P00761	24409.5	0.251		SWISS-PROT:P00761|TRYP_PIG Trypsin - Sus scrofa (Pig).	172	5			9104	2+	842.509	0.005	5.93465	0.7798	R.VATVSLPR.S
1	1	CONTAM|P00761	24409.5	0.251		SWISS-PROT:P00761|TRYP_PIG Trypsin - Sus scrofa (Pig).	172	5			9506	2+	842.509	0.006	7.12158	0.991	R.VATVSLPR.S
1	1	CONTAM|P00761	24409.5	0.251		SWISS-PROT:P00761|TRYP_PIG Trypsin - Sus scrofa (Pig).	172	5			9648	2+	842.509	0.032	37.9818	0.6647	R.VATVSLPR.S
1	1	CONTAM|P00761	24409.5	0.251		SWISS-PROT:P00761|TRYP_PIG Trypsin - Sus scrofa (Pig).	172	5			14075	3+	2211.1	0.999	0.452263	0.7895	R.LGEHNIDVLEGNEQFINAAK.I
1	1	CONTAM|P00761	24409.5	0.251		SWISS-PROT:P00761|TRYP_PIG Trypsin - Sus scrofa (Pig).	172	5			14449	3+	2211.1	0.018	8.14073	0.9996	R.LGEHNIDVLEGNEQFINAAK.I
1	1	CONTAM|P00761	24409.5	0.251		SWISS-PROT:P00761|TRYP_PIG Trypsin - Sus scrofa (Pig).	172	5			14470	2+	2211.1	0.017	7.68847	1	R.LGEHNIDVLEGNEQFINAAK.I
1	1	CONTAM|P00761	24409.5	0.251		SWISS-PROT:P00761|TRYP_PIG Trypsin - Sus scrofa (Pig).	172	5			14580	3+	2211.1	0.016	7.2362	1	R.LGEHNIDVLEGNEQFINAAK.I
1	1	CONTAM|P00761	24409.5	0.251		SWISS-PROT:P00761|TRYP_PIG Trypsin - Sus scrofa (Pig).	172	5			14602	2+	2211.1	0.016	7.2362	0.9998	R.LGEHNIDVLEGNEQFINAAK.I
1	1	CONTAM|P00761	24409.5	0.251		SWISS-PROT:P00761|TRYP_PIG Trypsin - Sus scrofa (Pig).	172	5			14717	3+	2211.1	1.031	14.0201	0.768	R.LGEHNIDVLEGNEQFINAAK.I
1	1	CONTAM|P00761	24409.5	0.251		SWISS-PROT:P00761|TRYP_PIG Trypsin - Sus scrofa (Pig).	172	5			14845	3+	2211.1	1	0	0.9861	R.LGEHNIDVLEGNEQFINAAK.I
1	1	CONTAM|P00761	24409.5	0.251		SWISS-PROT:P00761|TRYP_PIG Trypsin - Sus scrofa (Pig).	172	5			16695	3+	2283.18	0.016	7.00777	0.9984	K.IITHPNFNGNTLDNDIMLIK.L
1	1	CONTAM|P00761	24409.5	0.251		SWISS-PROT:P00761|TRYP_PIG Trypsin - Sus scrofa (Pig).	172	5			17345	2+	2299.18	0.018	7.8289	0.6717	K.IITHPNFNGNTLDNDIM"LIK.L
1	1	CONTAM|P00761	24409.5	0.251		SWISS-PROT:P00761|TRYP_PIG Trypsin - Sus scrofa (Pig).	172	5			7033	2+	1045.56	0.008	7.65138	0.9999	K.LSSPATLNSR.V
1	1	CONTAM|P00761	24409.5	0.251		SWISS-PROT:P00761|TRYP_PIG Trypsin - Sus scrofa (Pig).	172	5			7165	2+	1045.56	0.007	6.69495	0.9991	K.LSSPATLNSR.V
1	1	CONTAM|P00761	24409.5	0.251		SWISS-PROT:P00761|TRYP_PIG Trypsin - Sus scrofa (Pig).	172	5			8551	2+	842.509	0.006	7.12158	0.9498	R.VATVSLPR.S
1	1	CONTAM|P00761	24409.5	0.251		SWISS-PROT:P00761|TRYP_PIG Trypsin - Sus scrofa (Pig).	172	5			8683	2+	842.509	0.019	22.5517	0.9348	R.VATVSLPR.S
1	1	CONTAM|P00761	24409.5	0.251		SWISS-PROT:P00761|TRYP_PIG Trypsin - Sus scrofa (Pig).	172	5			8811	2+	842.509	0.007	8.30851	0.9658	R.VATVSLPR.S
1	1	CONTAM|P00761	24409.5	0.251		SWISS-PROT:P00761|TRYP_PIG Trypsin - Sus scrofa (Pig).	172	5			8940	2+	842.509	0.006	7.12158	0.9303	R.VATVSLPR.S
1	1	CONTAM|P00761	24409.5	0.251		SWISS-PROT:P00761|TRYP_PIG Trypsin - Sus scrofa (Pig).	172	5			9073	2+	842.509	0.006	7.12158	0.938	R.VATVSLPR.S
1	1	CONTAM|P00761	24409.5	0.251		SWISS-PROT:P00761|TRYP_PIG Trypsin - Sus scrofa (Pig).	172	5			9338	2+	842.509	0.006	7.12158	0.852	R.VATVSLPR.S
1	1	CONTAM|P00761	24409.5	0.251		SWISS-PROT:P00761|TRYP_PIG Trypsin - Sus scrofa (Pig).	172	5			9469	2+	842.509	0.006	7.12158	0.9805	R.VATVSLPR.S
1	1	CONTAM|P00761	24409.5	0.251		SWISS-PROT:P00761|TRYP_PIG Trypsin - Sus scrofa (Pig).	172	5			9602	2+	842.509	0.006	7.12158	0.9979	R.VATVSLPR.S
1	1	CONTAM|P00761	24409.5	0.251		SWISS-PROT:P00761|TRYP_PIG Trypsin - Sus scrofa (Pig).	172	5			9867	2+	842.509	0.006	7.12158	0.9701	R.VATVSLPR.S
1	1	CONTAM|P00761	24409.5	0.251		SWISS-PROT:P00761|TRYP_PIG Trypsin - Sus scrofa (Pig).	172	5			10180	2+	842.509	0.006	7.12158	0.8056	R.VATVSLPR.S
1	1	CONTAM|P00761	24409.5	0.251		SWISS-PROT:P00761|TRYP_PIG Trypsin - Sus scrofa (Pig).	172	5			14484	2+	2211.1	0.012	5.42715	1	R.LGEHNIDVLEGNEQFINAAK.I
1	1	CONTAM|P00761	24409.5	0.251		SWISS-PROT:P00761|TRYP_PIG Trypsin - Sus scrofa (Pig).	172	5			14572	3+	2211.1	0.015	6.78394	1	R.LGEHNIDVLEGNEQFINAAK.I
1	1	CONTAM|P00761	24409.5	0.251		SWISS-PROT:P00761|TRYP_PIG Trypsin - Sus scrofa (Pig).	172	5			14616	2+	2211.1	0.015	6.78394	1	R.LGEHNIDVLEGNEQFINAAK.I
1	1	CONTAM|P00761	24409.5	0.251		SWISS-PROT:P00761|TRYP_PIG Trypsin - Sus scrofa (Pig).	172	5			14705	3+	2211.1	1.031	14.0201	0.9998	R.LGEHNIDVLEGNEQFINAAK.I
1	1	CONTAM|P00761	24409.5	0.251		SWISS-PROT:P00761|TRYP_PIG Trypsin - Sus scrofa (Pig).	172	5			14821	2+	2211.1	0.996	1.80905	0.9823	R.LGEHNIDVLEGNEQFINAAK.I
1	1	CONTAM|P00761	24409.5	0.251		SWISS-PROT:P00761|TRYP_PIG Trypsin - Sus scrofa (Pig).	172	5			15950	3+	2299.18	0.016	6.95902	0.9991	K.IITHPNFNGNTLDNDIM"LIK.L
1	1	CONTAM|P00761	24409.5	0.251		SWISS-PROT:P00761|TRYP_PIG Trypsin - Sus scrofa (Pig).	172	5			16607	3+	2283.18	0.013	5.69381	0.9963	K.IITHPNFNGNTLDNDIMLIK.L
1	1	CONTAM|P00761	24409.5	0.251		SWISS-PROT:P00761|TRYP_PIG Trypsin - Sus scrofa (Pig).	172	5			16633	2+	2283.18	0.017	7.44576	0.9982	K.IITHPNFNGNTLDNDIMLIK.L
1	1	CONTAM|P00761	24409.5	0.251		SWISS-PROT:P00761|TRYP_PIG Trypsin - Sus scrofa (Pig).	172	5			7008	2+	1045.56	0.007	6.69495	0.7354	K.LSSPATLNSR.V
1	1	CONTAM|P00761	24409.5	0.251		SWISS-PROT:P00761|TRYP_PIG Trypsin - Sus scrofa (Pig).	172	5			7296	2+	1045.56	0.008	7.65138	0.9994	K.LSSPATLNSR.V
1	1	CONTAM|P00761	24409.5	0.251		SWISS-PROT:P00761|TRYP_PIG Trypsin - Sus scrofa (Pig).	172	5			8852	2+	842.509	0.005	5.93465	0.9901	R.VATVSLPR.S
1	1	CONTAM|P00761	24409.5	0.251		SWISS-PROT:P00761|TRYP_PIG Trypsin - Sus scrofa (Pig).	172	5			8980	2+	842.509	0.006	7.12158	0.9638	R.VATVSLPR.S
1	1	CONTAM|P00761	24409.5	0.251		SWISS-PROT:P00761|TRYP_PIG Trypsin - Sus scrofa (Pig).	172	5			9111	2+	842.509	0.006	7.12158	0.9199	R.VATVSLPR.S
1	1	CONTAM|P00761	24409.5	0.251		SWISS-PROT:P00761|TRYP_PIG Trypsin - Sus scrofa (Pig).	172	5			9589	2+	842.509	0.006	7.12158	0.9872	R.VATVSLPR.S
1	1	CONTAM|P00761	24409.5	0.251		SWISS-PROT:P00761|TRYP_PIG Trypsin - Sus scrofa (Pig).	172	5			15039	2+	2211.1	0.017	7.68847	1	R.LGEHNIDVLEGNEQFINAAK.I
1	1	CONTAM|P00761	24409.5	0.251		SWISS-PROT:P00761|TRYP_PIG Trypsin - Sus scrofa (Pig).	172	5			15151	3+	2211.1	0.017	7.68847	1	R.LGEHNIDVLEGNEQFINAAK.I
1	1	CONTAM|P00761	24409.5	0.251		SWISS-PROT:P00761|TRYP_PIG Trypsin - Sus scrofa (Pig).	172	5			6031	2+	1045.56	0.009	8.6078	0.8204	K.LSSPATLNSR.V
1	1	CONTAM|P00761	24409.5	0.251		SWISS-PROT:P00761|TRYP_PIG Trypsin - Sus scrofa (Pig).	172	5			6625	2+	1045.56	0.007	6.69495	0.9844	K.LSSPATLNSR.V
1	1	CONTAM|P00761	24409.5	0.251		SWISS-PROT:P00761|TRYP_PIG Trypsin - Sus scrofa (Pig).	172	5			6995	2+	1045.56	0.006	5.73853	0.9999	K.LSSPATLNSR.V
1	1	CONTAM|P00761	24409.5	0.251		SWISS-PROT:P00761|TRYP_PIG Trypsin - Sus scrofa (Pig).	172	5			7127	2+	1045.56	0.007	6.69495	1	K.LSSPATLNSR.V
1	1	CONTAM|P00761	24409.5	0.251		SWISS-PROT:P00761|TRYP_PIG Trypsin - Sus scrofa (Pig).	172	5			8634	2+	842.509	0.006	7.12158	0.9915	R.VATVSLPR.S
1	1	CONTAM|P00761	24409.5	0.251		SWISS-PROT:P00761|TRYP_PIG Trypsin - Sus scrofa (Pig).	172	5			8766	2+	842.509	0.006	7.12158	0.9975	R.VATVSLPR.S
1	1	CONTAM|P00761	24409.5	0.251		SWISS-PROT:P00761|TRYP_PIG Trypsin - Sus scrofa (Pig).	172	5			8898	2+	842.509	0.006	7.12158	0.9497	R.VATVSLPR.S
1	1	CONTAM|P00761	24409.5	0.251		SWISS-PROT:P00761|TRYP_PIG Trypsin - Sus scrofa (Pig).	172	5			9030	2+	842.509	0.006	7.12158	0.998	R.VATVSLPR.S
1	1	CONTAM|P00761	24409.5	0.251		SWISS-PROT:P00761|TRYP_PIG Trypsin - Sus scrofa (Pig).	172	5			9431	2+	842.509	0.006	7.12158	0.6906	R.VATVSLPR.S
1	1	CONTAM|P00761	24409.5	0.251		SWISS-PROT:P00761|TRYP_PIG Trypsin - Sus scrofa (Pig).	172	5			10555	2+	842.509	0.006	7.12158	0.9068	R.VATVSLPR.S
1	1	CONTAM|P00761	24409.5	0.251		SWISS-PROT:P00761|TRYP_PIG Trypsin - Sus scrofa (Pig).	172	5			14975	3+	2211.1	-0.949	23.0654	0.9395	R.LGEHNIDVLEGNEQFINAAK.I
1	1	CONTAM|P00761	24409.5	0.251		SWISS-PROT:P00761|TRYP_PIG Trypsin - Sus scrofa (Pig).	172	5			15791	3+	2211.1	1.011	4.97489	0.9246	R.LGEHNIDVLEGNEQFINAAK.I
1	1	CONTAM|P00761	24409.5	0.251		SWISS-PROT:P00761|TRYP_PIG Trypsin - Sus scrofa (Pig).	172	5			17466	3+	2283.18	1.002	0.875971	0.8531	K.IITHPNFNGNTLDNDIMLIK.L
1	1	CONTAM|P00761	24409.5	0.251		SWISS-PROT:P00761|TRYP_PIG Trypsin - Sus scrofa (Pig).	172	5			6531	2+	1045.56	0.007	6.69495	0.9734	K.LSSPATLNSR.V
1	1	CONTAM|P00761	24409.5	0.251		SWISS-PROT:P00761|TRYP_PIG Trypsin - Sus scrofa (Pig).	172	5			6789	2+	1045.56	0.007	6.69495	0.9894	K.LSSPATLNSR.V
1	1	CONTAM|P00761	24409.5	0.251		SWISS-PROT:P00761|TRYP_PIG Trypsin - Sus scrofa (Pig).	172	5			6919	2+	1045.56	0.007	6.69495	1	K.LSSPATLNSR.V
1	1	CONTAM|P00761	24409.5	0.251		SWISS-PROT:P00761|TRYP_PIG Trypsin - Sus scrofa (Pig).	172	5			8477	2+	842.509	0.004	4.74772	0.8958	R.VATVSLPR.S
1	1	CONTAM|P00761	24409.5	0.251		SWISS-PROT:P00761|TRYP_PIG Trypsin - Sus scrofa (Pig).	172	5			8602	2+	842.509	0.005	5.93465	0.9483	R.VATVSLPR.S
1	1	CONTAM|P00761	24409.5	0.251		SWISS-PROT:P00761|TRYP_PIG Trypsin - Sus scrofa (Pig).	172	5			8734	2+	842.509	0.006	7.12158	0.9399	R.VATVSLPR.S
1	1	CONTAM|P00761	24409.5	0.251		SWISS-PROT:P00761|TRYP_PIG Trypsin - Sus scrofa (Pig).	172	5			8866	2+	842.509	0.005	5.93465	0.9767	R.VATVSLPR.S
1	1	CONTAM|P00761	24409.5	0.251		SWISS-PROT:P00761|TRYP_PIG Trypsin - Sus scrofa (Pig).	172	5			14633	2+	2211.1	0.013	5.87942	1	R.LGEHNIDVLEGNEQFINAAK.I
1	1	CONTAM|P00761	24409.5	0.251		SWISS-PROT:P00761|TRYP_PIG Trypsin - Sus scrofa (Pig).	172	5			14707	3+	2211.1	0.016	7.2362	1	R.LGEHNIDVLEGNEQFINAAK.I
1	1	CONTAM|P00761	24409.5	0.251		SWISS-PROT:P00761|TRYP_PIG Trypsin - Sus scrofa (Pig).	172	5			14842	3+	2211.1	0.011	4.97489	0.7627	R.LGEHNIDVLEGNEQFINAAK.I
1	1	CONTAM|P00761	24409.5	0.251		SWISS-PROT:P00761|TRYP_PIG Trypsin - Sus scrofa (Pig).	172	5			14978	3+	2211.1	0.011	4.97489	0.608	R.LGEHNIDVLEGNEQFINAAK.I
1	1	CONTAM|P00761	24409.5	0.251		SWISS-PROT:P00761|TRYP_PIG Trypsin - Sus scrofa (Pig).	172	5			15620	3+	2211.1	1	0	0.9798	R.LGEHNIDVLEGNEQFINAAK.I
1	1	CONTAM|P00761	24409.5	0.251		SWISS-PROT:P00761|TRYP_PIG Trypsin - Sus scrofa (Pig).	172	5			16052	3+	2299.18	0.017	7.39396	0.9356	K.IITHPNFNGNTLDNDIM"LIK.L
1	1	CONTAM|P00761	24409.5	0.251		SWISS-PROT:P00761|TRYP_PIG Trypsin - Sus scrofa (Pig).	172	5			16798	2+	2283.18	0.013	5.69381	1	K.IITHPNFNGNTLDNDIMLIK.L
1	1	CONTAM|P00761	24409.5	0.251		SWISS-PROT:P00761|TRYP_PIG Trypsin - Sus scrofa (Pig).	172	5			17138	3+	2283.18	1	0	0.8943	K.IITHPNFNGNTLDNDIMLIK.L
1	1	CONTAM|P00761	24409.5	0.251		SWISS-PROT:P00761|TRYP_PIG Trypsin - Sus scrofa (Pig).	172	5			6072	2+	1045.56	0.008	7.65138	0.7696	K.LSSPATLNSR.V
1	1	CONTAM|P00761	24409.5	0.251		SWISS-PROT:P00761|TRYP_PIG Trypsin - Sus scrofa (Pig).	172	5			6783	2+	1045.56	0.008	7.65138	0.9997	K.LSSPATLNSR.V
1	1	CONTAM|P00761	24409.5	0.251		SWISS-PROT:P00761|TRYP_PIG Trypsin - Sus scrofa (Pig).	172	5			6925	2+	1045.56	0.006	5.73853	0.9998	K.LSSPATLNSR.V
1	1	CONTAM|P00761	24409.5	0.251		SWISS-PROT:P00761|TRYP_PIG Trypsin - Sus scrofa (Pig).	172	5			8446	2+	842.509	0.005	5.93465	0.9808	R.VATVSLPR.S
1	1	CONTAM|P00761	24409.5	0.251		SWISS-PROT:P00761|TRYP_PIG Trypsin - Sus scrofa (Pig).	172	5			8587	2+	842.509	0.005	5.93465	0.9962	R.VATVSLPR.S
1	1	CONTAM|P00761	24409.5	0.251		SWISS-PROT:P00761|TRYP_PIG Trypsin - Sus scrofa (Pig).	172	5			8717	2+	842.509	0.006	7.12158	0.9827	R.VATVSLPR.S
1	1	CONTAM|P00761	24409.5	0.251		SWISS-PROT:P00761|TRYP_PIG Trypsin - Sus scrofa (Pig).	172	5			8861	2+	842.509	0.005	5.93465	0.9555	R.VATVSLPR.S
1	1	CONTAM|P00761	24409.5	0.251		SWISS-PROT:P00761|TRYP_PIG Trypsin - Sus scrofa (Pig).	172	5			8993	2+	842.509	0.006	7.12158	0.9589	R.VATVSLPR.S
1	1	CONTAM|P00761	24409.5	0.251		SWISS-PROT:P00761|TRYP_PIG Trypsin - Sus scrofa (Pig).	172	5			9125	2+	842.509	0.005	5.93465	0.9867	R.VATVSLPR.S
1	1	CONTAM|P00761	24409.5	0.251		SWISS-PROT:P00761|TRYP_PIG Trypsin - Sus scrofa (Pig).	172	5			9260	2+	842.509	0.005	5.93465	0.9975	R.VATVSLPR.S
1	1	CONTAM|P00761	24409.5	0.251		SWISS-PROT:P00761|TRYP_PIG Trypsin - Sus scrofa (Pig).	172	5			14911	3+	2211.1	0.013	5.87942	1	R.LGEHNIDVLEGNEQFINAAK.I
1	1	CONTAM|P00761	24409.5	0.251		SWISS-PROT:P00761|TRYP_PIG Trypsin - Sus scrofa (Pig).	172	5			14921	2+	2211.1	0.013	5.87942	1	R.LGEHNIDVLEGNEQFINAAK.I
1	1	CONTAM|P00761	24409.5	0.251		SWISS-PROT:P00761|TRYP_PIG Trypsin - Sus scrofa (Pig).	172	5			15046	3+	2211.1	0.014	6.33168	0.9999	R.LGEHNIDVLEGNEQFINAAK.I
1	1	CONTAM|P00761	24409.5	0.251		SWISS-PROT:P00761|TRYP_PIG Trypsin - Sus scrofa (Pig).	172	5			15175	3+	2211.1	1.991	4.07036	0.6352	R.LGEHNIDVLEGNEQFINAAK.I
1	1	CONTAM|P00761	24409.5	0.251		SWISS-PROT:P00761|TRYP_PIG Trypsin - Sus scrofa (Pig).	172	5			15875	3+	2211.1	1.002	0.904526	0.6681	R.LGEHNIDVLEGNEQFINAAK.I
1	1	CONTAM|P00761	24409.5	0.251		SWISS-PROT:P00761|TRYP_PIG Trypsin - Sus scrofa (Pig).	172	5			16507	3+	2299.18	0.016	6.95902	0.9994	K.IITHPNFNGNTLDNDIM"LIK.L
1	1	CONTAM|P00761	24409.5	0.251		SWISS-PROT:P00761|TRYP_PIG Trypsin - Sus scrofa (Pig).	172	5			6924	2+	1045.56	0.007	6.69495	1	K.LSSPATLNSR.V
1	1	CONTAM|P00761	24409.5	0.251		SWISS-PROT:P00761|TRYP_PIG Trypsin - Sus scrofa (Pig).	172	5			7057	2+	1045.56	0.008	7.65138	1	K.LSSPATLNSR.V
1	1	CONTAM|P00761	24409.5	0.251		SWISS-PROT:P00761|TRYP_PIG Trypsin - Sus scrofa (Pig).	172	5			8684	2+	842.509	0.005	5.93465	0.9779	R.VATVSLPR.S
1	1	CONTAM|P00761	24409.5	0.251		SWISS-PROT:P00761|TRYP_PIG Trypsin - Sus scrofa (Pig).	172	5			8816	2+	842.509	0.006	7.12158	0.9988	R.VATVSLPR.S
1	1	CONTAM|P00761	24409.5	0.251		SWISS-PROT:P00761|TRYP_PIG Trypsin - Sus scrofa (Pig).	172	5			9126	2+	842.509	0.004	4.74772	0.984	R.VATVSLPR.S
1	1	CONTAM|P00761	24409.5	0.251		SWISS-PROT:P00761|TRYP_PIG Trypsin - Sus scrofa (Pig).	172	5			14588	2+	2211.1	0.999	0.452263	0.9961	R.LGEHNIDVLEGNEQFINAAK.I
1	1	CONTAM|P00761	24409.5	0.251		SWISS-PROT:P00761|TRYP_PIG Trypsin - Sus scrofa (Pig).	172	5			14889	2+	2211.1	0.016	7.2362	1	R.LGEHNIDVLEGNEQFINAAK.I
1	1	CONTAM|P00761	24409.5	0.251		SWISS-PROT:P00761|TRYP_PIG Trypsin - Sus scrofa (Pig).	172	5			14965	3+	2211.1	0.014	6.33168	1	R.LGEHNIDVLEGNEQFINAAK.I
1	1	CONTAM|P00761	24409.5	0.251		SWISS-PROT:P00761|TRYP_PIG Trypsin - Sus scrofa (Pig).	172	5			15021	2+	2211.1	0.018	8.14073	1	R.LGEHNIDVLEGNEQFINAAK.I
1	1	CONTAM|P00761	24409.5	0.251		SWISS-PROT:P00761|TRYP_PIG Trypsin - Sus scrofa (Pig).	172	5			17209	3+	2283.18	0.015	6.56978	0.9998	K.IITHPNFNGNTLDNDIMLIK.L
1	1	CONTAM|P00761	24409.5	0.251		SWISS-PROT:P00761|TRYP_PIG Trypsin - Sus scrofa (Pig).	172	5			6476	2+	1045.56	0.007	6.69495	0.9988	K.LSSPATLNSR.V
1	1	CONTAM|P00761	24409.5	0.251		SWISS-PROT:P00761|TRYP_PIG Trypsin - Sus scrofa (Pig).	172	5			8135	2+	842.509	0.007	8.30851	0.9429	R.VATVSLPR.S
1	1	CONTAM|P00761	24409.5	0.251		SWISS-PROT:P00761|TRYP_PIG Trypsin - Sus scrofa (Pig).	172	5			14427	3+	2211.1	0.016	7.2362	0.9995	R.LGEHNIDVLEGNEQFINAAK.I
1	1	CONTAM|P00761	24409.5	0.251		SWISS-PROT:P00761|TRYP_PIG Trypsin - Sus scrofa (Pig).	172	5			14449	2+	2211.1	0.016	7.2362	1	R.LGEHNIDVLEGNEQFINAAK.I
1	1	CONTAM|P00761	24409.5	0.251		SWISS-PROT:P00761|TRYP_PIG Trypsin - Sus scrofa (Pig).	172	5			14559	3+	2211.1	0.018	8.14073	1	R.LGEHNIDVLEGNEQFINAAK.I
1	1	CONTAM|P00761	24409.5	0.251		SWISS-PROT:P00761|TRYP_PIG Trypsin - Sus scrofa (Pig).	172	5			14581	2+	2211.1	0.014	6.33168	1	R.LGEHNIDVLEGNEQFINAAK.I
1	1	CONTAM|P00761	24409.5	0.251		SWISS-PROT:P00761|TRYP_PIG Trypsin - Sus scrofa (Pig).	172	5			15610	3+	2211.1	0.997	1.35679	0.9879	R.LGEHNIDVLEGNEQFINAAK.I
1	1	CONTAM|P00761	24409.5	0.251		SWISS-PROT:P00761|TRYP_PIG Trypsin - Sus scrofa (Pig).	172	5			16495	3+	2283.18	0.015	6.56978	1	K.IITHPNFNGNTLDNDIMLIK.L
1	1	CONTAM|P00761	24409.5	0.251		SWISS-PROT:P00761|TRYP_PIG Trypsin - Sus scrofa (Pig).	172	5			16497	2+	2283.18	0.015	6.56978	1	K.IITHPNFNGNTLDNDIMLIK.L
1	1	CONTAM|P00761	24409.5	0.251		SWISS-PROT:P00761|TRYP_PIG Trypsin - Sus scrofa (Pig).	172	5			6727	2+	1045.56	0.008	7.65138	1	K.LSSPATLNSR.V
1	1	CONTAM|P00761	24409.5	0.251		SWISS-PROT:P00761|TRYP_PIG Trypsin - Sus scrofa (Pig).	172	5			8097	2+	842.509	0.006	7.12158	0.779	R.VATVSLPR.S
1	1	CONTAM|P00761	24409.5	0.251		SWISS-PROT:P00761|TRYP_PIG Trypsin - Sus scrofa (Pig).	172	5			8256	2+	842.509	0.006	7.12158	0.9269	R.VATVSLPR.S
1	1	CONTAM|P00761	24409.5	0.251		SWISS-PROT:P00761|TRYP_PIG Trypsin - Sus scrofa (Pig).	172	5			8399	2+	842.509	0.006	7.12158	0.974	R.VATVSLPR.S
1	1	CONTAM|P00761	24409.5	0.251		SWISS-PROT:P00761|TRYP_PIG Trypsin - Sus scrofa (Pig).	172	5			8531	2+	842.509	0.006	7.12158	0.9171	R.VATVSLPR.S
1	1	CONTAM|P00761	24409.5	0.251		SWISS-PROT:P00761|TRYP_PIG Trypsin - Sus scrofa (Pig).	172	5			14412	3+	2211.1	0.011	4.97489	0.9781	R.LGEHNIDVLEGNEQFINAAK.I
1	1	CONTAM|P00761	24409.5	0.251		SWISS-PROT:P00761|TRYP_PIG Trypsin - Sus scrofa (Pig).	172	5			14430	2+	2211.1	0.019	8.59299	0.9552	R.LGEHNIDVLEGNEQFINAAK.I
1	1	CONTAM|P00761	24409.5	0.251		SWISS-PROT:P00761|TRYP_PIG Trypsin - Sus scrofa (Pig).	172	5			14537	3+	2211.1	0.019	8.59299	1	R.LGEHNIDVLEGNEQFINAAK.I
1	1	CONTAM|P00761	24409.5	0.251		SWISS-PROT:P00761|TRYP_PIG Trypsin - Sus scrofa (Pig).	172	5			14559	2+	2211.1	0.017	7.68847	1	R.LGEHNIDVLEGNEQFINAAK.I
1	1	CONTAM|P00761	24409.5	0.251		SWISS-PROT:P00761|TRYP_PIG Trypsin - Sus scrofa (Pig).	172	5			15469	3+	2211.1	1.005	2.26131	0.9741	R.LGEHNIDVLEGNEQFINAAK.I
1	1	CONTAM|P00761	24409.5	0.251		SWISS-PROT:P00761|TRYP_PIG Trypsin - Sus scrofa (Pig).	172	5			16401	2+	2283.18	0.016	7.00777	1	K.IITHPNFNGNTLDNDIMLIK.L
1	1	CONTAM|P00761	24409.5	0.251		SWISS-PROT:P00761|TRYP_PIG Trypsin - Sus scrofa (Pig).	172	5			17166	3+	2283.18	1	0	0.9335	K.IITHPNFNGNTLDNDIMLIK.L
1	1	CONTAM|P00761	24409.5	0.251		SWISS-PROT:P00761|TRYP_PIG Trypsin - Sus scrofa (Pig).	172	5			6453	2+	1045.56	0.01	9.56422	0.9983	K.LSSPATLNSR.V
1	1	CONTAM|P00761	24409.5	0.251		SWISS-PROT:P00761|TRYP_PIG Trypsin - Sus scrofa (Pig).	172	5			6582	2+	1045.56	0.008	7.65138	1	K.LSSPATLNSR.V
1	1	CONTAM|P00761	24409.5	0.251		SWISS-PROT:P00761|TRYP_PIG Trypsin - Sus scrofa (Pig).	172	5			7831	2+	842.509	0.006	7.12158	0.675	R.VATVSLPR.S
1	1	CONTAM|P00761	24409.5	0.251		SWISS-PROT:P00761|TRYP_PIG Trypsin - Sus scrofa (Pig).	172	5			7965	2+	842.509	0.006	7.12158	0.9171	R.VATVSLPR.S
1	1	CONTAM|P00761	24409.5	0.251		SWISS-PROT:P00761|TRYP_PIG Trypsin - Sus scrofa (Pig).	172	5			8108	2+	842.509	0.022	26.1125	0.8781	R.VATVSLPR.S
1	1	CONTAM|P00761	24409.5	0.251		SWISS-PROT:P00761|TRYP_PIG Trypsin - Sus scrofa (Pig).	172	5			8253	2+	842.509	0.007	8.30851	0.9934	R.VATVSLPR.S
1	1	CONTAM|P00761	24409.5	0.251		SWISS-PROT:P00761|TRYP_PIG Trypsin - Sus scrofa (Pig).	172	5			9070	2+	842.509	0.032	37.9818	0.7173	R.VATVSLPR.S
1	1	CONTAM|P00761	24409.5	0.251		SWISS-PROT:P00761|TRYP_PIG Trypsin - Sus scrofa (Pig).	172	5			14342	2+	2211.1	0.997	1.35679	0.9276	R.LGEHNIDVLEGNEQFINAAK.I
1	1	CONTAM|P00761	24409.5	0.251		SWISS-PROT:P00761|TRYP_PIG Trypsin - Sus scrofa (Pig).	172	5			14719	3+	2211.1	0.016	7.2362	1	R.LGEHNIDVLEGNEQFINAAK.I
1	1	CONTAM|P00761	24409.5	0.251		SWISS-PROT:P00761|TRYP_PIG Trypsin - Sus scrofa (Pig).	172	5			14752	2+	2211.1	0.015	6.78394	1	R.LGEHNIDVLEGNEQFINAAK.I
1	1	CONTAM|P00761	24409.5	0.251		SWISS-PROT:P00761|TRYP_PIG Trypsin - Sus scrofa (Pig).	172	5			14852	3+	2211.1	0.017	7.68847	0.9994	R.LGEHNIDVLEGNEQFINAAK.I
1	1	CONTAM|P00761	24409.5	0.251		SWISS-PROT:P00761|TRYP_PIG Trypsin - Sus scrofa (Pig).	172	5			16279	3+	2299.18	0.016	6.95902	0.9756	K.IITHPNFNGNTLDNDIM"LIK.L
1	1	CONTAM|P00761	24409.5	0.251		SWISS-PROT:P00761|TRYP_PIG Trypsin - Sus scrofa (Pig).	172	5			16853	3+	2283.18	0.019	8.32173	0.9992	K.IITHPNFNGNTLDNDIMLIK.L
1	1	CONTAM|P00761	24409.5	0.251		SWISS-PROT:P00761|TRYP_PIG Trypsin - Sus scrofa (Pig).	172	5			17451	3+	2283.18	0.998	0.875971	0.9857	K.IITHPNFNGNTLDNDIMLIK.L
2	1	CONTAM|P35527, sp|P35527|K1C9_HUMAN	62129.44576000013, 62064.327320000135	0.281	KRT9, KRT9	Tax_Id=9606 Keratin, type I cytoskeletal 9, Keratin, type I cytoskeletal 9	27	11			5040	2+	1791.73	0.014	7.81369	1	R.GGSGGSYGGGGSGGGYGGGSGSR.G
2	1	CONTAM|P35527, sp|P35527|K1C9_HUMAN	62129.44576000013, 62064.327320000135	0.281	KRT9, KRT9	Tax_Id=9606 Keratin, type I cytoskeletal 9, Keratin, type I cytoskeletal 9	27	11			5389	2+	1791.73	0.015	8.37181	1	R.GGSGGSYGGGGSGGGYGGGSGSR.G
2	1	CONTAM|P35527, sp|P35527|K1C9_HUMAN	62129.44576000013, 62064.327320000135	0.281	KRT9, KRT9	Tax_Id=9606 Keratin, type I cytoskeletal 9, Keratin, type I cytoskeletal 9	27	11			5449	2+	1235.53	0.01	8.0937	1	R.FSSSSGYGGGSSR.V
2	1	CONTAM|P35527, sp|P35527|K1C9_HUMAN	62129.44576000013, 62064.327320000135	0.281	KRT9, KRT9	Tax_Id=9606 Keratin, type I cytoskeletal 9, Keratin, type I cytoskeletal 9	27	11			5534	2+	1791.73	0.015	8.37181	0.9977	R.GGSGGSYGGGGSGGGYGGGSGSR.G
2	1	CONTAM|P35527, sp|P35527|K1C9_HUMAN	62129.44576000013, 62064.327320000135	0.281	KRT9, KRT9	Tax_Id=9606 Keratin, type I cytoskeletal 9, Keratin, type I cytoskeletal 9	27	11			5901	2+	1232.6	0.009	7.30165	1	R.SGGGGGGGLGSGGSIR.S
2	1	CONTAM|P35527, sp|P35527|K1C9_HUMAN	62129.44576000013, 62064.327320000135	0.281	KRT9, KRT9	Tax_Id=9606 Keratin, type I cytoskeletal 9, Keratin, type I cytoskeletal 9	27	11			7915	3+	3223.28	0.025	7.75607	0.9999	R.GGSGGSHGGGSGFGGESGGSYGGGEEASGSGGGYGGGSGK.S
2	1	CONTAM|P35527, sp|P35527|K1C9_HUMAN	62129.44576000013, 62064.327320000135	0.281	KRT9, KRT9	Tax_Id=9606 Keratin, type I cytoskeletal 9, Keratin, type I cytoskeletal 9	27	11			9838	2+	1121.58	0.009	8.02437	0.9968	R.QEYEQLIAK.N
2	1	CONTAM|P35527, sp|P35527|K1C9_HUMAN	62129.44576000013, 62064.327320000135	0.281	KRT9, KRT9	Tax_Id=9606 Keratin, type I cytoskeletal 9, Keratin, type I cytoskeletal 9	27	11			9906	2+	1586.77	0.013	8.19276	1	K.VQALEEANNDLENK.I
2	1	CONTAM|P35527, sp|P35527|K1C9_HUMAN	62129.44576000013, 62064.327320000135	0.281	KRT9, KRT9	Tax_Id=9606 Keratin, type I cytoskeletal 9, Keratin, type I cytoskeletal 9	27	11			9955	2+	1157.59	0.008	6.9109	0.9532	R.QGVDADINGLR.Q
2	1	CONTAM|P35527, sp|P35527|K1C9_HUMAN	62129.44576000013, 62064.327320000135	0.281	KRT9, KRT9	Tax_Id=9606 Keratin, type I cytoskeletal 9, Keratin, type I cytoskeletal 9	27	11			10976	2+	1060.56	0.006	5.65737	0.9461	K.TLLDIDNTR.M
2	1	CONTAM|P35527, sp|P35527|K1C9_HUMAN	62129.44576000013, 62064.327320000135	0.281	KRT9, KRT9	Tax_Id=9606 Keratin, type I cytoskeletal 9, Keratin, type I cytoskeletal 9	27	11			11104	2+	1060.56	0.009	8.48606	0.9975	K.TLLDIDNTR.M
2	1	CONTAM|P35527, sp|P35527|K1C9_HUMAN	62129.44576000013, 62064.327320000135	0.281	KRT9, KRT9	Tax_Id=9606 Keratin, type I cytoskeletal 9, Keratin, type I cytoskeletal 9	27	11			11985	2+	897.413	0.007	7.80019	0.952	R.MTLDDFR.I
2	1	CONTAM|P35527, sp|P35527|K1C9_HUMAN	62129.44576000013, 62064.327320000135	0.281	KRT9, KRT9	Tax_Id=9606 Keratin, type I cytoskeletal 9, Keratin, type I cytoskeletal 9	27	11			14209	2+	2510.13	0.018	7.17094	0.9982	K.EIETYHNLLEGGQEDFESSGAGK.I
2	1	CONTAM|P35527, sp|P35527|K1C9_HUMAN	62129.44576000013, 62064.327320000135	0.281	KRT9, KRT9	Tax_Id=9606 Keratin, type I cytoskeletal 9, Keratin, type I cytoskeletal 9	27	11			14229	3+	2510.13	0.02	7.96771	1	K.EIETYHNLLEGGQEDFESSGAGK.I
2	1	CONTAM|P35527, sp|P35527|K1C9_HUMAN	62129.44576000013, 62064.327320000135	0.281	KRT9, KRT9	Tax_Id=9606 Keratin, type I cytoskeletal 9, Keratin, type I cytoskeletal 9	27	11			5388	2+	1791.73	0.008	4.46496	0.9687	R.GGSGGSYGGGGSGGGYGGGSGSR.G
2	1	CONTAM|P35527, sp|P35527|K1C9_HUMAN	62129.44576000013, 62064.327320000135	0.281	KRT9, KRT9	Tax_Id=9606 Keratin, type I cytoskeletal 9, Keratin, type I cytoskeletal 9	27	11			8008	3+	3223.28	1.025	7.75607	0.9347	R.GGSGGSHGGGSGFGGESGGSYGGGEEASGSGGGYGGGSGK.S
2	1	CONTAM|P35527, sp|P35527|K1C9_HUMAN	62129.44576000013, 62064.327320000135	0.281	KRT9, KRT9	Tax_Id=9606 Keratin, type I cytoskeletal 9, Keratin, type I cytoskeletal 9	27	11			5633	2+	1791.73	0.011	6.13932	0.9981	R.GGSGGSYGGGGSGGGYGGGSGSR.G
2	1	CONTAM|P35527, sp|P35527|K1C9_HUMAN	62129.44576000013, 62064.327320000135	0.281	KRT9, KRT9	Tax_Id=9606 Keratin, type I cytoskeletal 9, Keratin, type I cytoskeletal 9	27	11			5318	2+	1791.73	0.014	7.81369	0.9015	R.GGSGGSYGGGGSGGGYGGGSGSR.G
2	1	CONTAM|P35527, sp|P35527|K1C9_HUMAN	62129.44576000013, 62064.327320000135	0.281	KRT9, KRT9	Tax_Id=9606 Keratin, type I cytoskeletal 9, Keratin, type I cytoskeletal 9	27	11			5479	2+	1791.73	0.02	11.1624	1	R.GGSGGSYGGGGSGGGYGGGSGSR.G
2	1	CONTAM|P35527, sp|P35527|K1C9_HUMAN	62129.44576000013, 62064.327320000135	0.281	KRT9, KRT9	Tax_Id=9606 Keratin, type I cytoskeletal 9, Keratin, type I cytoskeletal 9	27	11			5347	2+	1791.73	0.016	8.92993	0.7745	R.GGSGGSYGGGGSGGGYGGGSGSR.G
2	1	CONTAM|P35527, sp|P35527|K1C9_HUMAN	62129.44576000013, 62064.327320000135	0.281	KRT9, KRT9	Tax_Id=9606 Keratin, type I cytoskeletal 9, Keratin, type I cytoskeletal 9	27	11			5323	2+	1791.73	0.018	10.0462	0.999	R.GGSGGSYGGGGSGGGYGGGSGSR.G
2	1	CONTAM|P35527, sp|P35527|K1C9_HUMAN	62129.44576000013, 62064.327320000135	0.281	KRT9, KRT9	Tax_Id=9606 Keratin, type I cytoskeletal 9, Keratin, type I cytoskeletal 9	27	11			5398	2+	1235.53	0.01	8.0937	0.9986	R.FSSSSGYGGGSSR.V
2	1	CONTAM|P35527, sp|P35527|K1C9_HUMAN	62129.44576000013, 62064.327320000135	0.281	KRT9, KRT9	Tax_Id=9606 Keratin, type I cytoskeletal 9, Keratin, type I cytoskeletal 9	27	11			9264	2+	1206.6	0.011	9.1165	0.9809	R.QVLDNLTM"EK.S
2	1	CONTAM|P35527, sp|P35527|K1C9_HUMAN	62129.44576000013, 62064.327320000135	0.281	KRT9, KRT9	Tax_Id=9606 Keratin, type I cytoskeletal 9, Keratin, type I cytoskeletal 9	27	11			9703	2+	1586.77	0.014	8.82298	1	K.VQALEEANNDLENK.I
2	1	CONTAM|P35527, sp|P35527|K1C9_HUMAN	62129.44576000013, 62064.327320000135	0.281	KRT9, KRT9	Tax_Id=9606 Keratin, type I cytoskeletal 9, Keratin, type I cytoskeletal 9	27	11			10704	2+	1060.56	0.009	8.48606	0.9918	K.TLLDIDNTR.M
2	1	CONTAM|P35527, sp|P35527|K1C9_HUMAN	62129.44576000013, 62064.327320000135	0.281	KRT9, KRT9	Tax_Id=9606 Keratin, type I cytoskeletal 9, Keratin, type I cytoskeletal 9	27	11			5205	2+	1791.73	0.013	7.25557	0.9997	R.GGSGGSYGGGGSGGGYGGGSGSR.G
2	1	CONTAM|P35527, sp|P35527|K1C9_HUMAN	62129.44576000013, 62064.327320000135	0.281	KRT9, KRT9	Tax_Id=9606 Keratin, type I cytoskeletal 9, Keratin, type I cytoskeletal 9	27	11			14577	3+	2510.13	0.013	5.17901	0.9099	K.EIETYHNLLEGGQEDFESSGAGK.I
3	1	CONTAM|P41361	52347.1	0.174		SWISS-PROT:P41361 (Bos taurus) Antithrombin-III precursor	112	8			4828	2+	850.405	0.006	7.05546	0.9094	K.FSPENTR.K
3	1	CONTAM|P41361	52347.1	0.174		SWISS-PROT:P41361 (Bos taurus) Antithrombin-III precursor	112	8			5553	2+	839.414	0.007	8.33915	0.9615	K.FDTISEK.T
3	1	CONTAM|P41361	52347.1	0.174		SWISS-PROT:P41361 (Bos taurus) Antithrombin-III precursor	112	8			6831	2+	917.52	0.013	14.1686	0.6974	R.RVWELSK.A
3	1	CONTAM|P41361	52347.1	0.174		SWISS-PROT:P41361 (Bos taurus) Antithrombin-III precursor	112	8			8209	2+	911.531	0.006	6.58233	0.9994	K.LPGIVAEGR.D
3	1	CONTAM|P41361	52347.1	0.174		SWISS-PROT:P41361 (Bos taurus) Antithrombin-III precursor	112	8			8337	2+	911.531	0.006	6.58233	1	K.LPGIVAEGR.D
3	1	CONTAM|P41361	52347.1	0.174		SWISS-PROT:P41361 (Bos taurus) Antithrombin-III precursor	112	8			8468	2+	911.531	0.007	7.67939	1	K.LPGIVAEGR.D
3	1	CONTAM|P41361	52347.1	0.174		SWISS-PROT:P41361 (Bos taurus) Antithrombin-III precursor	112	8			8600	2+	911.531	0.007	7.67939	1	K.LPGIVAEGR.D
3	1	CONTAM|P41361	52347.1	0.174		SWISS-PROT:P41361 (Bos taurus) Antithrombin-III precursor	112	8			8732	2+	911.531	0.006	6.58233	1	K.LPGIVAEGR.D
3	1	CONTAM|P41361	52347.1	0.174		SWISS-PROT:P41361 (Bos taurus) Antithrombin-III precursor	112	8			8868	2+	911.531	0.006	6.58233	0.9998	K.LPGIVAEGR.D
3	1	CONTAM|P41361	52347.1	0.174		SWISS-PROT:P41361 (Bos taurus) Antithrombin-III precursor	112	8			9000	2+	911.531	0.006	6.58233	0.9998	K.LPGIVAEGR.D
3	1	CONTAM|P41361	52347.1	0.174		SWISS-PROT:P41361 (Bos taurus) Antithrombin-III precursor	112	8			9143	2+	911.531	0.006	6.58233	0.9996	K.LPGIVAEGR.D
3	1	CONTAM|P41361	52347.1	0.174		SWISS-PROT:P41361 (Bos taurus) Antithrombin-III precursor	112	8			9419	2+	911.531	0.006	6.58233	1	K.LPGIVAEGR.D
3	1	CONTAM|P41361	52347.1	0.174		SWISS-PROT:P41361 (Bos taurus) Antithrombin-III precursor	112	8			13850	2+	1340.66	0.012	8.9508	0.9999	K.TSDQIHFFFAK.L
3	1	CONTAM|P41361	52347.1	0.174		SWISS-PROT:P41361 (Bos taurus) Antithrombin-III precursor	112	8			13979	2+	1340.66	0.009	6.71309	1	K.TSDQIHFFFAK.L
3	1	CONTAM|P41361	52347.1	0.174		SWISS-PROT:P41361 (Bos taurus) Antithrombin-III precursor	112	8			14111	2+	1340.66	0.009	6.71309	1	K.TSDQIHFFFAK.L
3	1	CONTAM|P41361	52347.1	0.174		SWISS-PROT:P41361 (Bos taurus) Antithrombin-III precursor	112	8			14246	2+	1340.66	0.008	5.9672	0.9998	K.TSDQIHFFFAK.L
3	1	CONTAM|P41361	52347.1	0.174		SWISS-PROT:P41361 (Bos taurus) Antithrombin-III precursor	112	8			14376	2+	1340.66	0.01	7.45899	0.9999	K.TSDQIHFFFAK.L
3	1	CONTAM|P41361	52347.1	0.174		SWISS-PROT:P41361 (Bos taurus) Antithrombin-III precursor	112	8			17746	2+	1314.73	0.008	6.08488	0.9464	K.GDDITMVLILPK.L
3	1	CONTAM|P41361	52347.1	0.174		SWISS-PROT:P41361 (Bos taurus) Antithrombin-III precursor	112	8			17877	2+	1314.73	0.008	6.08488	0.9977	K.GDDITMVLILPK.L
3	1	CONTAM|P41361	52347.1	0.174		SWISS-PROT:P41361 (Bos taurus) Antithrombin-III precursor	112	8			18011	2+	1314.73	0.008	6.08488	0.9989	K.GDDITMVLILPK.L
3	1	CONTAM|P41361	52347.1	0.174		SWISS-PROT:P41361 (Bos taurus) Antithrombin-III precursor	112	8			18275	2+	1314.73	0.008	6.08488	1	K.GDDITMVLILPK.L
3	1	CONTAM|P41361	52347.1	0.174		SWISS-PROT:P41361 (Bos taurus) Antithrombin-III precursor	112	8			5777	2+	839.414	0.007	8.33915	0.6887	K.FDTISEK.T
3	1	CONTAM|P41361	52347.1	0.174		SWISS-PROT:P41361 (Bos taurus) Antithrombin-III precursor	112	8			6800	2+	917.52	0.008	8.71915	0.6967	R.RVWELSK.A
3	1	CONTAM|P41361	52347.1	0.174		SWISS-PROT:P41361 (Bos taurus) Antithrombin-III precursor	112	8			6933	2+	917.52	0.007	7.62926	0.9844	R.RVWELSK.A
3	1	CONTAM|P41361	52347.1	0.174		SWISS-PROT:P41361 (Bos taurus) Antithrombin-III precursor	112	8			8213	2+	911.531	-1.081	88.8615	0.9274	K.LPGIVAEGR.D
3	1	CONTAM|P41361	52347.1	0.174		SWISS-PROT:P41361 (Bos taurus) Antithrombin-III precursor	112	8			8439	2+	911.531	0.007	7.67939	1	K.LPGIVAEGR.D
3	1	CONTAM|P41361	52347.1	0.174		SWISS-PROT:P41361 (Bos taurus) Antithrombin-III precursor	112	8			8571	2+	911.531	0.006	6.58233	1	K.LPGIVAEGR.D
3	1	CONTAM|P41361	52347.1	0.174		SWISS-PROT:P41361 (Bos taurus) Antithrombin-III precursor	112	8			8703	2+	911.531	0.006	6.58233	1	K.LPGIVAEGR.D
3	1	CONTAM|P41361	52347.1	0.174		SWISS-PROT:P41361 (Bos taurus) Antithrombin-III precursor	112	8			8835	2+	911.531	0.006	6.58233	1	K.LPGIVAEGR.D
3	1	CONTAM|P41361	52347.1	0.174		SWISS-PROT:P41361 (Bos taurus) Antithrombin-III precursor	112	8			9007	2+	911.531	0.007	7.67939	0.6522	K.LPGIVAEGR.D
3	1	CONTAM|P41361	52347.1	0.174		SWISS-PROT:P41361 (Bos taurus) Antithrombin-III precursor	112	8			9152	2+	911.531	0.007	7.67939	0.9393	K.LPGIVAEGR.D
3	1	CONTAM|P41361	52347.1	0.174		SWISS-PROT:P41361 (Bos taurus) Antithrombin-III precursor	112	8			13753	2+	1340.66	0.009	6.71309	1	K.TSDQIHFFFAK.L
3	1	CONTAM|P41361	52347.1	0.174		SWISS-PROT:P41361 (Bos taurus) Antithrombin-III precursor	112	8			13760	3+	1340.66	1.022	16.4098	0.9958	K.TSDQIHFFFAK.L
3	1	CONTAM|P41361	52347.1	0.174		SWISS-PROT:P41361 (Bos taurus) Antithrombin-III precursor	112	8			5207	2+	850.405	0.007	8.23137	0.8966	K.FSPENTR.K
3	1	CONTAM|P41361	52347.1	0.174		SWISS-PROT:P41361 (Bos taurus) Antithrombin-III precursor	112	8			7715	2+	917.52	0.007	7.62926	0.8161	R.RVWELSK.A
3	1	CONTAM|P41361	52347.1	0.174		SWISS-PROT:P41361 (Bos taurus) Antithrombin-III precursor	112	8			9024	2+	911.531	0.007	7.67939	1	K.LPGIVAEGR.D
3	1	CONTAM|P41361	52347.1	0.174		SWISS-PROT:P41361 (Bos taurus) Antithrombin-III precursor	112	8			9156	2+	911.531	0.007	7.67939	0.9999	K.LPGIVAEGR.D
3	1	CONTAM|P41361	52347.1	0.174		SWISS-PROT:P41361 (Bos taurus) Antithrombin-III precursor	112	8			9289	2+	911.531	0.008	8.77644	1	K.LPGIVAEGR.D
3	1	CONTAM|P41361	52347.1	0.174		SWISS-PROT:P41361 (Bos taurus) Antithrombin-III precursor	112	8			9425	2+	911.531	0.007	7.67939	0.9974	K.LPGIVAEGR.D
3	1	CONTAM|P41361	52347.1	0.174		SWISS-PROT:P41361 (Bos taurus) Antithrombin-III precursor	112	8			14249	2+	1340.66	0.011	8.2049	1	K.TSDQIHFFFAK.L
3	1	CONTAM|P41361	52347.1	0.174		SWISS-PROT:P41361 (Bos taurus) Antithrombin-III precursor	112	8			14381	2+	1340.66	0.011	8.2049	1	K.TSDQIHFFFAK.L
3	1	CONTAM|P41361	52347.1	0.174		SWISS-PROT:P41361 (Bos taurus) Antithrombin-III precursor	112	8			17816	2+	1314.73	0.008	6.08488	0.9997	K.GDDITMVLILPK.L
3	1	CONTAM|P41361	52347.1	0.174		SWISS-PROT:P41361 (Bos taurus) Antithrombin-III precursor	112	8			17947	2+	1314.73	0.009	6.84549	0.9796	K.GDDITMVLILPK.L
3	1	CONTAM|P41361	52347.1	0.174		SWISS-PROT:P41361 (Bos taurus) Antithrombin-III precursor	112	8			18140	2+	1314.73	0.006	4.56366	0.9069	K.GDDITMVLILPK.L
3	1	CONTAM|P41361	52347.1	0.174		SWISS-PROT:P41361 (Bos taurus) Antithrombin-III precursor	112	8			6285	2+	839.414	0.006	7.14784	0.8339	K.FDTISEK.T
3	1	CONTAM|P41361	52347.1	0.174		SWISS-PROT:P41361 (Bos taurus) Antithrombin-III precursor	112	8			7979	2+	917.52	0.007	7.62926	0.9207	R.RVWELSK.A
3	1	CONTAM|P41361	52347.1	0.174		SWISS-PROT:P41361 (Bos taurus) Antithrombin-III precursor	112	8			8111	2+	917.52	0.006	6.53936	0.7252	R.RVWELSK.A
3	1	CONTAM|P41361	52347.1	0.174		SWISS-PROT:P41361 (Bos taurus) Antithrombin-III precursor	112	8			9117	2+	911.531	-1.08	87.7644	0.9218	K.LPGIVAEGR.D
3	1	CONTAM|P41361	52347.1	0.174		SWISS-PROT:P41361 (Bos taurus) Antithrombin-III precursor	112	8			9270	2+	911.531	0.007	7.67939	1	K.LPGIVAEGR.D
3	1	CONTAM|P41361	52347.1	0.174		SWISS-PROT:P41361 (Bos taurus) Antithrombin-III precursor	112	8			9403	2+	911.531	0.007	7.67939	0.9998	K.LPGIVAEGR.D
3	1	CONTAM|P41361	52347.1	0.174		SWISS-PROT:P41361 (Bos taurus) Antithrombin-III precursor	112	8			9538	2+	911.531	0.007	7.67939	0.9756	K.LPGIVAEGR.D
3	1	CONTAM|P41361	52347.1	0.174		SWISS-PROT:P41361 (Bos taurus) Antithrombin-III precursor	112	8			9750	2+	911.531	0.007	7.67939	0.9647	K.LPGIVAEGR.D
3	1	CONTAM|P41361	52347.1	0.174		SWISS-PROT:P41361 (Bos taurus) Antithrombin-III precursor	112	8			17648	2+	1314.73	0.011	8.36671	0.999	K.GDDITMVLILPK.L
3	1	CONTAM|P41361	52347.1	0.174		SWISS-PROT:P41361 (Bos taurus) Antithrombin-III precursor	112	8			17797	2+	1314.73	0.007	5.32427	0.9973	K.GDDITMVLILPK.L
3	1	CONTAM|P41361	52347.1	0.174		SWISS-PROT:P41361 (Bos taurus) Antithrombin-III precursor	112	8			9219	2+	911.531	0.005	5.48528	0.9999	K.LPGIVAEGR.D
3	1	CONTAM|P41361	52347.1	0.174		SWISS-PROT:P41361 (Bos taurus) Antithrombin-III precursor	112	8			6265	2+	839.414	0.006	7.14784	0.9494	K.FDTISEK.T
3	1	CONTAM|P41361	52347.1	0.174		SWISS-PROT:P41361 (Bos taurus) Antithrombin-III precursor	112	8			5164	2+	850.405	0.005	5.87955	0.8112	K.FSPENTR.K
3	1	CONTAM|P41361	52347.1	0.174		SWISS-PROT:P41361 (Bos taurus) Antithrombin-III precursor	112	8			5296	2+	850.405	0.006	7.05546	0.98	K.FSPENTR.K
3	1	CONTAM|P41361	52347.1	0.174		SWISS-PROT:P41361 (Bos taurus) Antithrombin-III precursor	112	8			9091	2+	911.531	0.006	6.58233	0.9997	K.LPGIVAEGR.D
3	1	CONTAM|P41361	52347.1	0.174		SWISS-PROT:P41361 (Bos taurus) Antithrombin-III precursor	112	8			9223	2+	911.531	0.005	5.48528	1	K.LPGIVAEGR.D
3	1	CONTAM|P41361	52347.1	0.174		SWISS-PROT:P41361 (Bos taurus) Antithrombin-III precursor	112	8			9356	2+	911.531	0.006	6.58233	0.9999	K.LPGIVAEGR.D
3	1	CONTAM|P41361	52347.1	0.174		SWISS-PROT:P41361 (Bos taurus) Antithrombin-III precursor	112	8			14912	2+	1340.66	0.008	5.9672	1	K.TSDQIHFFFAK.L
3	1	CONTAM|P41361	52347.1	0.174		SWISS-PROT:P41361 (Bos taurus) Antithrombin-III precursor	112	8			5836	2+	839.414	0.006	7.14784	0.9186	K.FDTISEK.T
3	1	CONTAM|P41361	52347.1	0.174		SWISS-PROT:P41361 (Bos taurus) Antithrombin-III precursor	112	8			6848	2+	917.52	0.007	7.62926	0.9231	R.RVWELSK.A
3	1	CONTAM|P41361	52347.1	0.174		SWISS-PROT:P41361 (Bos taurus) Antithrombin-III precursor	112	8			8575	2+	911.531	0.007	7.67939	1	K.LPGIVAEGR.D
3	1	CONTAM|P41361	52347.1	0.174		SWISS-PROT:P41361 (Bos taurus) Antithrombin-III precursor	112	8			8707	2+	911.531	0.007	7.67939	1	K.LPGIVAEGR.D
3	1	CONTAM|P41361	52347.1	0.174		SWISS-PROT:P41361 (Bos taurus) Antithrombin-III precursor	112	8			8839	2+	911.531	0.007	7.67939	1	K.LPGIVAEGR.D
3	1	CONTAM|P41361	52347.1	0.174		SWISS-PROT:P41361 (Bos taurus) Antithrombin-III precursor	112	8			8971	2+	911.531	0.006	6.58233	1	K.LPGIVAEGR.D
3	1	CONTAM|P41361	52347.1	0.174		SWISS-PROT:P41361 (Bos taurus) Antithrombin-III precursor	112	8			9103	2+	911.531	0.006	6.58233	0.9999	K.LPGIVAEGR.D
3	1	CONTAM|P41361	52347.1	0.174		SWISS-PROT:P41361 (Bos taurus) Antithrombin-III precursor	112	8			13990	2+	1340.66	0.01	7.45899	0.9996	K.TSDQIHFFFAK.L
3	1	CONTAM|P41361	52347.1	0.174		SWISS-PROT:P41361 (Bos taurus) Antithrombin-III precursor	112	8			14119	2+	1340.66	0.009	6.71309	1	K.TSDQIHFFFAK.L
3	1	CONTAM|P41361	52347.1	0.174		SWISS-PROT:P41361 (Bos taurus) Antithrombin-III precursor	112	8			14251	2+	1340.66	0.009	6.71309	1	K.TSDQIHFFFAK.L
3	1	CONTAM|P41361	52347.1	0.174		SWISS-PROT:P41361 (Bos taurus) Antithrombin-III precursor	112	8			17663	2+	1314.73	0.009	6.84549	0.9978	K.GDDITMVLILPK.L
3	1	CONTAM|P41361	52347.1	0.174		SWISS-PROT:P41361 (Bos taurus) Antithrombin-III precursor	112	8			17798	2+	1314.73	0.009	6.84549	0.7032	K.GDDITMVLILPK.L
3	1	CONTAM|P41361	52347.1	0.174		SWISS-PROT:P41361 (Bos taurus) Antithrombin-III precursor	112	8			17965	2+	1314.73	0.009	6.84549	0.6816	K.GDDITMVLILPK.L
3	1	CONTAM|P41361	52347.1	0.174		SWISS-PROT:P41361 (Bos taurus) Antithrombin-III precursor	112	8			6034	2+	839.414	0.007	8.33915	0.9833	K.FDTISEK.T
3	1	CONTAM|P41361	52347.1	0.174		SWISS-PROT:P41361 (Bos taurus) Antithrombin-III precursor	112	8			7233	2+	917.52	0.006	6.53936	0.7781	R.RVWELSK.A
3	1	CONTAM|P41361	52347.1	0.174		SWISS-PROT:P41361 (Bos taurus) Antithrombin-III precursor	112	8			8664	2+	911.531	0.006	6.58233	1	K.LPGIVAEGR.D
3	1	CONTAM|P41361	52347.1	0.174		SWISS-PROT:P41361 (Bos taurus) Antithrombin-III precursor	112	8			8795	2+	911.531	0.007	7.67939	0.9998	K.LPGIVAEGR.D
3	1	CONTAM|P41361	52347.1	0.174		SWISS-PROT:P41361 (Bos taurus) Antithrombin-III precursor	112	8			8927	2+	911.531	0.007	7.67939	1	K.LPGIVAEGR.D
3	1	CONTAM|P41361	52347.1	0.174		SWISS-PROT:P41361 (Bos taurus) Antithrombin-III precursor	112	8			14121	2+	1340.66	0.01	7.45899	0.9999	K.TSDQIHFFFAK.L
3	1	CONTAM|P41361	52347.1	0.174		SWISS-PROT:P41361 (Bos taurus) Antithrombin-III precursor	112	8			14251	2+	1340.66	0.01	7.459	1	K.TSDQIHFFFAK.L
3	1	CONTAM|P41361	52347.1	0.174		SWISS-PROT:P41361 (Bos taurus) Antithrombin-III precursor	112	8			17680	2+	1314.73	0.008	6.08488	0.9958	K.GDDITMVLILPK.L
3	1	CONTAM|P41361	52347.1	0.174		SWISS-PROT:P41361 (Bos taurus) Antithrombin-III precursor	112	8			4844	2+	850.405	0.007	8.23137	0.7723	K.FSPENTR.K
3	1	CONTAM|P41361	52347.1	0.174		SWISS-PROT:P41361 (Bos taurus) Antithrombin-III precursor	112	8			5779	2+	839.414	0.007	8.33915	0.9903	K.FDTISEK.T
3	1	CONTAM|P41361	52347.1	0.174		SWISS-PROT:P41361 (Bos taurus) Antithrombin-III precursor	112	8			5911	2+	839.414	0.007	8.33915	0.6531	K.FDTISEK.T
3	1	CONTAM|P41361	52347.1	0.174		SWISS-PROT:P41361 (Bos taurus) Antithrombin-III precursor	112	8			6866	2+	917.52	0.008	8.71915	0.6572	R.RVWELSK.A
3	1	CONTAM|P41361	52347.1	0.174		SWISS-PROT:P41361 (Bos taurus) Antithrombin-III precursor	112	8			6997	2+	917.52	0.008	8.71915	0.9796	R.RVWELSK.A
3	1	CONTAM|P41361	52347.1	0.174		SWISS-PROT:P41361 (Bos taurus) Antithrombin-III precursor	112	8			8387	2+	911.531	0.006	6.58233	1	K.LPGIVAEGR.D
3	1	CONTAM|P41361	52347.1	0.174		SWISS-PROT:P41361 (Bos taurus) Antithrombin-III precursor	112	8			8526	2+	911.531	0.008	8.77644	1	K.LPGIVAEGR.D
3	1	CONTAM|P41361	52347.1	0.174		SWISS-PROT:P41361 (Bos taurus) Antithrombin-III precursor	112	8			8658	2+	911.531	0.008	8.77644	1	K.LPGIVAEGR.D
3	1	CONTAM|P41361	52347.1	0.174		SWISS-PROT:P41361 (Bos taurus) Antithrombin-III precursor	112	8			8790	2+	911.531	0.008	8.77644	1	K.LPGIVAEGR.D
3	1	CONTAM|P41361	52347.1	0.174		SWISS-PROT:P41361 (Bos taurus) Antithrombin-III precursor	112	8			8922	2+	911.531	0.007	7.67939	1	K.LPGIVAEGR.D
3	1	CONTAM|P41361	52347.1	0.174		SWISS-PROT:P41361 (Bos taurus) Antithrombin-III precursor	112	8			9068	2+	911.531	0.007	7.67939	1	K.LPGIVAEGR.D
3	1	CONTAM|P41361	52347.1	0.174		SWISS-PROT:P41361 (Bos taurus) Antithrombin-III precursor	112	8			9211	2+	911.531	0.006	6.58233	1	K.LPGIVAEGR.D
3	1	CONTAM|P41361	52347.1	0.174		SWISS-PROT:P41361 (Bos taurus) Antithrombin-III precursor	112	8			9354	2+	911.531	0.007	7.67939	0.9999	K.LPGIVAEGR.D
3	1	CONTAM|P41361	52347.1	0.174		SWISS-PROT:P41361 (Bos taurus) Antithrombin-III precursor	112	8			9541	2+	911.531	0.006	6.58233	1	K.LPGIVAEGR.D
3	1	CONTAM|P41361	52347.1	0.174		SWISS-PROT:P41361 (Bos taurus) Antithrombin-III precursor	112	8			9872	2+	911.531	0.002	2.19411	0.9978	K.LPGIVAEGR.D
3	1	CONTAM|P41361	52347.1	0.174		SWISS-PROT:P41361 (Bos taurus) Antithrombin-III precursor	112	8			12247	2+	860.488	0.006	6.97279	0.8881	K.LQPLDFK.E
3	1	CONTAM|P41361	52347.1	0.174		SWISS-PROT:P41361 (Bos taurus) Antithrombin-III precursor	112	8			14232	2+	1340.66	0.01	7.45899	1	K.TSDQIHFFFAK.L
3	1	CONTAM|P41361	52347.1	0.174		SWISS-PROT:P41361 (Bos taurus) Antithrombin-III precursor	112	8			14356	2+	1340.66	0.012	8.9508	1	K.TSDQIHFFFAK.L
3	1	CONTAM|P41361	52347.1	0.174		SWISS-PROT:P41361 (Bos taurus) Antithrombin-III precursor	112	8			14488	2+	1340.66	0.011	8.2049	1	K.TSDQIHFFFAK.L
3	1	CONTAM|P41361	52347.1	0.174		SWISS-PROT:P41361 (Bos taurus) Antithrombin-III precursor	112	8			14620	2+	1340.66	0.01	7.459	1	K.TSDQIHFFFAK.L
3	1	CONTAM|P41361	52347.1	0.174		SWISS-PROT:P41361 (Bos taurus) Antithrombin-III precursor	112	8			14621	3+	1340.66	0.009	6.71309	0.7234	K.TSDQIHFFFAK.L
3	1	CONTAM|P41361	52347.1	0.174		SWISS-PROT:P41361 (Bos taurus) Antithrombin-III precursor	112	8			14754	2+	1340.66	0.008	5.9672	0.9721	K.TSDQIHFFFAK.L
3	1	CONTAM|P41361	52347.1	0.174		SWISS-PROT:P41361 (Bos taurus) Antithrombin-III precursor	112	8			14884	2+	1340.66	0.01	7.45899	1	K.TSDQIHFFFAK.L
3	1	CONTAM|P41361	52347.1	0.174		SWISS-PROT:P41361 (Bos taurus) Antithrombin-III precursor	112	8			18097	2+	1314.73	0.01	7.6061	0.9998	K.GDDITMVLILPK.L
3	1	CONTAM|P41361	52347.1	0.174		SWISS-PROT:P41361 (Bos taurus) Antithrombin-III precursor	112	8			18229	2+	1314.73	0.009	6.84549	0.9993	K.GDDITMVLILPK.L
3	1	CONTAM|P41361	52347.1	0.174		SWISS-PROT:P41361 (Bos taurus) Antithrombin-III precursor	112	8			18360	2+	1314.73	0.01	7.6061	1	K.GDDITMVLILPK.L
3	1	CONTAM|P41361	52347.1	0.174		SWISS-PROT:P41361 (Bos taurus) Antithrombin-III precursor	112	8			18494	2+	1314.73	0.009	6.84549	0.9966	K.GDDITMVLILPK.L
3	1	CONTAM|P41361	52347.1	0.174		SWISS-PROT:P41361 (Bos taurus) Antithrombin-III precursor	112	8			18629	2+	1314.73	0.007	5.32427	0.999	K.GDDITMVLILPK.L
3	1	CONTAM|P41361	52347.1	0.174		SWISS-PROT:P41361 (Bos taurus) Antithrombin-III precursor	112	8			24460	3+	2298.14	-0.069	30.0242	0.9796	K.NNNDNIFLSPLSISTAFAMTK.L
4	1	CONTAM|Q0V8M9	99537	0.065		TREMBL:Q0V8M9;Q9TRI0 (Bos taurus) similar to inter-alpha (globulin) inhibitor H3 isoform 2	50	7			5546	2+	1626.87	0.014	8.60548	0.9999	K.KGHVSFKPSLDQQR.S
4	1	CONTAM|Q0V8M9	99537	0.065		TREMBL:Q0V8M9;Q9TRI0 (Bos taurus) similar to inter-alpha (globulin) inhibitor H3 isoform 2	50	7			5681	2+	1626.87	0.016	9.83483	0.7045	K.KGHVSFKPSLDQQR.S
4	1	CONTAM|Q0V8M9	99537	0.065		TREMBL:Q0V8M9;Q9TRI0 (Bos taurus) similar to inter-alpha (globulin) inhibitor H3 isoform 2	50	7			6507	2+	1498.78	0.006	4.00327	0.9594	K.GHVSFKPSLDQQR.S
4	1	CONTAM|Q0V8M9	99537	0.065		TREMBL:Q0V8M9;Q9TRI0 (Bos taurus) similar to inter-alpha (globulin) inhibitor H3 isoform 2	50	7			6563	3+	1498.78	0.012	8.00653	0.9948	K.GHVSFKPSLDQQR.S
4	1	CONTAM|Q0V8M9	99537	0.065		TREMBL:Q0V8M9;Q9TRI0 (Bos taurus) similar to inter-alpha (globulin) inhibitor H3 isoform 2	50	7			6634	2+	1498.78	0.013	8.67374	0.9131	K.GHVSFKPSLDQQR.S
4	1	CONTAM|Q0V8M9	99537	0.065		TREMBL:Q0V8M9;Q9TRI0 (Bos taurus) similar to inter-alpha (globulin) inhibitor H3 isoform 2	50	7			6709	3+	1498.78	0.012	8.00653	0.9989	K.GHVSFKPSLDQQR.S
4	1	CONTAM|Q0V8M9	99537	0.065		TREMBL:Q0V8M9;Q9TRI0 (Bos taurus) similar to inter-alpha (globulin) inhibitor H3 isoform 2	50	7			6766	2+	1498.78	0.012	8.00653	0.9994	K.GHVSFKPSLDQQR.S
4	1	CONTAM|Q0V8M9	99537	0.065		TREMBL:Q0V8M9;Q9TRI0 (Bos taurus) similar to inter-alpha (globulin) inhibitor H3 isoform 2	50	7			12743	2+	1179.64	0.005	4.23859	0.9028	K.FTVSVNVAAGSK.V
4	1	CONTAM|Q0V8M9	99537	0.065		TREMBL:Q0V8M9;Q9TRI0 (Bos taurus) similar to inter-alpha (globulin) inhibitor H3 isoform 2	50	7			12877	2+	1179.64	0.009	7.62947	0.9989	K.FTVSVNVAAGSK.V
4	1	CONTAM|Q0V8M9	99537	0.065		TREMBL:Q0V8M9;Q9TRI0 (Bos taurus) similar to inter-alpha (globulin) inhibitor H3 isoform 2	50	7			14243	2+	1162.6	0.007	6.02099	0.9891	K.EVSFDVELPK.T
4	1	CONTAM|Q0V8M9	99537	0.065		TREMBL:Q0V8M9;Q9TRI0 (Bos taurus) similar to inter-alpha (globulin) inhibitor H3 isoform 2	50	7			14284	2+	1144.59	0.004	3.49471	0.937	K.E^VSFDVELPK.T
4	1	CONTAM|Q0V8M9	99537	0.065		TREMBL:Q0V8M9;Q9TRI0 (Bos taurus) similar to inter-alpha (globulin) inhibitor H3 isoform 2	50	7			14375	2+	1162.6	0.008	6.88113	0.9945	K.EVSFDVELPK.T
4	1	CONTAM|Q0V8M9	99537	0.065		TREMBL:Q0V8M9;Q9TRI0 (Bos taurus) similar to inter-alpha (globulin) inhibitor H3 isoform 2	50	7			14514	2+	1162.6	0.006	5.16085	0.7146	K.EVSFDVELPK.T
4	1	CONTAM|Q0V8M9	99537	0.065		TREMBL:Q0V8M9;Q9TRI0 (Bos taurus) similar to inter-alpha (globulin) inhibitor H3 isoform 2	50	7			15569	2+	1179.64	0.01	8.47718	1	K.FTVSVNVAAGSK.V
4	1	CONTAM|Q0V8M9	99537	0.065		TREMBL:Q0V8M9;Q9TRI0 (Bos taurus) similar to inter-alpha (globulin) inhibitor H3 isoform 2	50	7			15703	2+	1179.64	0.008	6.78175	0.9967	K.FTVSVNVAAGSK.V
4	1	CONTAM|Q0V8M9	99537	0.065		TREMBL:Q0V8M9;Q9TRI0 (Bos taurus) similar to inter-alpha (globulin) inhibitor H3 isoform 2	50	7			15832	2+	1179.64	0.008	6.78175	0.9981	K.FTVSVNVAAGSK.V
4	1	CONTAM|Q0V8M9	99537	0.065		TREMBL:Q0V8M9;Q9TRI0 (Bos taurus) similar to inter-alpha (globulin) inhibitor H3 isoform 2	50	7			15964	2+	1179.64	0.008	6.78175	0.9843	K.FTVSVNVAAGSK.V
4	1	CONTAM|Q0V8M9	99537	0.065		TREMBL:Q0V8M9;Q9TRI0 (Bos taurus) similar to inter-alpha (globulin) inhibitor H3 isoform 2	50	7			16120	2+	1179.64	0.008	6.78175	0.998	K.FTVSVNVAAGSK.V
4	1	CONTAM|Q0V8M9	99537	0.065		TREMBL:Q0V8M9;Q9TRI0 (Bos taurus) similar to inter-alpha (globulin) inhibitor H3 isoform 2	50	7			16470	2+	1179.64	0.009	7.62947	0.9926	K.FTVSVNVAAGSK.V
4	1	CONTAM|Q0V8M9	99537	0.065		TREMBL:Q0V8M9;Q9TRI0 (Bos taurus) similar to inter-alpha (globulin) inhibitor H3 isoform 2	50	7			17681	2+	1179.64	0.008	6.78175	0.8771	K.FTVSVNVAAGSK.V
4	1	CONTAM|Q0V8M9	99537	0.065		TREMBL:Q0V8M9;Q9TRI0 (Bos taurus) similar to inter-alpha (globulin) inhibitor H3 isoform 2	50	7			17902	2+	1179.64	0.01	8.47718	0.8622	K.FTVSVNVAAGSK.V
4	1	CONTAM|Q0V8M9	99537	0.065		TREMBL:Q0V8M9;Q9TRI0 (Bos taurus) similar to inter-alpha (globulin) inhibitor H3 isoform 2	50	7			18931	2+	1484.79	0.011	7.40847	0.9999	K.VTFELTYEELLK.R
4	1	CONTAM|Q0V8M9	99537	0.065		TREMBL:Q0V8M9;Q9TRI0 (Bos taurus) similar to inter-alpha (globulin) inhibitor H3 isoform 2	50	7			19331	2+	1484.79	0.085	57.2472	0.9779	K.VTFELTYEELLK.R
4	1	CONTAM|Q0V8M9	99537	0.065		TREMBL:Q0V8M9;Q9TRI0 (Bos taurus) similar to inter-alpha (globulin) inhibitor H3 isoform 2	50	7			19458	2+	1484.79	0.011	7.40847	0.9995	K.VTFELTYEELLK.R
4	1	CONTAM|Q0V8M9	99537	0.065		TREMBL:Q0V8M9;Q9TRI0 (Bos taurus) similar to inter-alpha (globulin) inhibitor H3 isoform 2	50	7			24831	2+	1179.64	0.009	7.62947	0.8133	K.FTVSVNVAAGSK.V
4	1	CONTAM|Q0V8M9	99537	0.065		TREMBL:Q0V8M9;Q9TRI0 (Bos taurus) similar to inter-alpha (globulin) inhibitor H3 isoform 2	50	7			6804	2+	1498.78	0.014	9.34096	0.8633	K.GHVSFKPSLDQQR.S
4	1	CONTAM|Q0V8M9	99537	0.065		TREMBL:Q0V8M9;Q9TRI0 (Bos taurus) similar to inter-alpha (globulin) inhibitor H3 isoform 2	50	7			13845	2+	1162.6	0.008	6.88113	0.9921	K.EVSFDVELPK.T
4	1	CONTAM|Q0V8M9	99537	0.065		TREMBL:Q0V8M9;Q9TRI0 (Bos taurus) similar to inter-alpha (globulin) inhibitor H3 isoform 2	50	7			13977	2+	1162.6	1.014	12.042	0.9727	K.EVSFDVELPK.T
4	1	CONTAM|Q0V8M9	99537	0.065		TREMBL:Q0V8M9;Q9TRI0 (Bos taurus) similar to inter-alpha (globulin) inhibitor H3 isoform 2	50	7			15784	2+	1179.64	0.008	6.78175	0.9992	K.FTVSVNVAAGSK.V
4	1	CONTAM|Q0V8M9	99537	0.065		TREMBL:Q0V8M9;Q9TRI0 (Bos taurus) similar to inter-alpha (globulin) inhibitor H3 isoform 2	50	7			18699	2+	1484.79	0.006	4.04098	0.9255	K.VTFELTYEELLK.R
4	1	CONTAM|Q0V8M9	99537	0.065		TREMBL:Q0V8M9;Q9TRI0 (Bos taurus) similar to inter-alpha (globulin) inhibitor H3 isoform 2	50	7			19244	2+	1484.79	0.011	7.40847	0.9943	K.VTFELTYEELLK.R
4	1	CONTAM|Q0V8M9	99537	0.065		TREMBL:Q0V8M9;Q9TRI0 (Bos taurus) similar to inter-alpha (globulin) inhibitor H3 isoform 2	50	7			7386	3+	1498.78	0.01	6.67211	0.9995	K.GHVSFKPSLDQQR.S
4	1	CONTAM|Q0V8M9	99537	0.065		TREMBL:Q0V8M9;Q9TRI0 (Bos taurus) similar to inter-alpha (globulin) inhibitor H3 isoform 2	50	7			7389	2+	1498.78	0.011	7.33932	0.9787	K.GHVSFKPSLDQQR.S
4	1	CONTAM|Q0V8M9	99537	0.065		TREMBL:Q0V8M9;Q9TRI0 (Bos taurus) similar to inter-alpha (globulin) inhibitor H3 isoform 2	50	7			14293	2+	1162.6	0.008	6.88113	0.9842	K.EVSFDVELPK.T
4	1	CONTAM|Q0V8M9	99537	0.065		TREMBL:Q0V8M9;Q9TRI0 (Bos taurus) similar to inter-alpha (globulin) inhibitor H3 isoform 2	50	7			14440	2+	1162.6	0.008	6.88113	0.9966	K.EVSFDVELPK.T
4	1	CONTAM|Q0V8M9	99537	0.065		TREMBL:Q0V8M9;Q9TRI0 (Bos taurus) similar to inter-alpha (globulin) inhibitor H3 isoform 2	50	7			14616	2+	1162.6	0.01	8.60142	0.942	K.EVSFDVELPK.T
4	1	CONTAM|Q0V8M9	99537	0.065		TREMBL:Q0V8M9;Q9TRI0 (Bos taurus) similar to inter-alpha (globulin) inhibitor H3 isoform 2	50	7			14740	2+	1162.6	0.007	6.02099	0.9985	K.EVSFDVELPK.T
4	1	CONTAM|Q0V8M9	99537	0.065		TREMBL:Q0V8M9;Q9TRI0 (Bos taurus) similar to inter-alpha (globulin) inhibitor H3 isoform 2	50	7			14416	2+	1162.6	0.008	6.88113	0.6566	K.EVSFDVELPK.T
4	1	CONTAM|Q0V8M9	99537	0.065		TREMBL:Q0V8M9;Q9TRI0 (Bos taurus) similar to inter-alpha (globulin) inhibitor H3 isoform 2	50	7			14543	2+	1162.6	0.007	6.02099	0.9053	K.EVSFDVELPK.T
4	1	CONTAM|Q0V8M9	99537	0.065		TREMBL:Q0V8M9;Q9TRI0 (Bos taurus) similar to inter-alpha (globulin) inhibitor H3 isoform 2	50	7			14674	2+	1162.6	0.007	6.02099	0.9666	K.EVSFDVELPK.T
4	1	CONTAM|Q0V8M9	99537	0.065		TREMBL:Q0V8M9;Q9TRI0 (Bos taurus) similar to inter-alpha (globulin) inhibitor H3 isoform 2	50	7			14905	2+	1162.6	0.006	5.16085	0.9534	K.EVSFDVELPK.T
4	1	CONTAM|Q0V8M9	99537	0.065		TREMBL:Q0V8M9;Q9TRI0 (Bos taurus) similar to inter-alpha (globulin) inhibitor H3 isoform 2	50	7			15985	2+	1290.6	1.013	10.0728	0.9721	R.DYIFGDYIER.L
4	1	CONTAM|Q0V8M9	99537	0.065		TREMBL:Q0V8M9;Q9TRI0 (Bos taurus) similar to inter-alpha (globulin) inhibitor H3 isoform 2	50	7			6779	2+	1498.78	0.014	9.34096	0.9402	K.GHVSFKPSLDQQR.S
4	1	CONTAM|Q0V8M9	99537	0.065		TREMBL:Q0V8M9;Q9TRI0 (Bos taurus) similar to inter-alpha (globulin) inhibitor H3 isoform 2	50	7			15684	2+	1290.6	0.009	6.9735	0.9963	R.DYIFGDYIER.L
4	1	CONTAM|Q0V8M9	99537	0.065		TREMBL:Q0V8M9;Q9TRI0 (Bos taurus) similar to inter-alpha (globulin) inhibitor H3 isoform 2	50	7			14322	2+	1162.6	0.009	7.74128	0.9557	K.EVSFDVELPK.T
4	1	CONTAM|Q0V8M9	99537	0.065		TREMBL:Q0V8M9;Q9TRI0 (Bos taurus) similar to inter-alpha (globulin) inhibitor H3 isoform 2	50	7			5707	2+	1626.87	0.011	6.76145	0.9975	K.KGHVSFKPSLDQQR.S
4	1	CONTAM|Q0V8M9	99537	0.065		TREMBL:Q0V8M9;Q9TRI0 (Bos taurus) similar to inter-alpha (globulin) inhibitor H3 isoform 2	50	7			5708	3+	1626.87	0.013	7.9908	0.6432	K.KGHVSFKPSLDQQR.S
4	1	CONTAM|Q0V8M9	99537	0.065		TREMBL:Q0V8M9;Q9TRI0 (Bos taurus) similar to inter-alpha (globulin) inhibitor H3 isoform 2	50	7			6793	2+	1498.78	0.013	8.67374	0.9998	K.GHVSFKPSLDQQR.S
4	1	CONTAM|Q0V8M9	99537	0.065		TREMBL:Q0V8M9;Q9TRI0 (Bos taurus) similar to inter-alpha (globulin) inhibitor H3 isoform 2	50	7			14556	2+	1162.6	0.01	8.60142	0.8083	K.EVSFDVELPK.T
4	1	CONTAM|Q0V8M9	99537	0.065		TREMBL:Q0V8M9;Q9TRI0 (Bos taurus) similar to inter-alpha (globulin) inhibitor H3 isoform 2	50	7			14687	2+	1162.6	0.008	6.88113	0.9984	K.EVSFDVELPK.T
5	1	sp|O00151|PDLI1_HUMAN	36071.7	0.152	PDLIM1	PDZ and LIM domain protein 1	8	5	0.88	3	20912	2+	1980.02	0.011	5.55551	0.7901	K.QSTSFLVLQEILESEEK.G
5	1	sp|O00151|PDLI1_HUMAN	36071.7	0.152	PDLIM1	PDZ and LIM domain protein 1	8	5	0.88	3	21030	2+	1980.02	0.013	6.5656	0.754	K.QSTSFLVLQEILESEEK.G
5	1	sp|O00151|PDLI1_HUMAN	36071.7	0.152	PDLIM1	PDZ and LIM domain protein 1	8	5	0.88	3	10776	2+	1334.67	0.009	6.74322	1	K.GCTDNLTLTVAR.S	955824	844219
5	1	sp|O00151|PDLI1_HUMAN	36071.7	0.152	PDLIM1	PDZ and LIM domain protein 1	8	5	0.88	3	10805	2+	1337.69	0.001	0.747556	0.9978	K.GC'TDNLTLTVAR.S	991406	867063
5	1	sp|O00151|PDLI1_HUMAN	36071.7	0.152	PDLIM1	PDZ and LIM domain protein 1	8	5	0.88	3	10928	2+	1334.67	0.007	5.24473	0.9997	K.GCTDNLTLTVAR.S	783329	702895
5	1	sp|O00151|PDLI1_HUMAN	36071.7	0.152	PDLIM1	PDZ and LIM domain protein 1	8	5	0.88	3	12497	2+	1175.61	0.006	5.10375	0.9988	K.DFEQPLAISR.V
5	1	sp|O00151|PDLI1_HUMAN	36071.7	0.152	PDLIM1	PDZ and LIM domain protein 1	8	5	0.88	3	12624	2+	1175.61	0.005	4.25313	0.9999	K.DFEQPLAISR.V
5	1	sp|O00151|PDLI1_HUMAN	36071.7	0.152	PDLIM1	PDZ and LIM domain protein 1	8	5	0.88	3	13023	2+	1244.65	0.007	5.62406	0.9419	K.VWSPLVTEEGK.R
6	1	sp|O00391-2|QSOX1_HUMAN, sp|O00391|QSOX1_HUMAN	66860.78340000026, 82577.73084000024	0.051	QSOX1, QSOX1	Tax_Id=9606 Isoform 2 of Sulfhydryl oxidase 1 precursor, Sulfhydryl oxidase 1 (short name: hQSOX)	4	3			15296	2+	1196.6	0.011	9.19275	0.9305	K.LEEIDGFFAR.N
6	1	sp|O00391-2|QSOX1_HUMAN, sp|O00391|QSOX1_HUMAN	66860.78340000026, 82577.73084000024	0.051	QSOX1, QSOX1	Tax_Id=9606 Isoform 2 of Sulfhydryl oxidase 1 precursor, Sulfhydryl oxidase 1 (short name: hQSOX)	4	3			9808	2+	1356.68	0.006	4.42256	0.998	R.LAGAPSEDPQFPK.V
6	1	sp|O00391-2|QSOX1_HUMAN, sp|O00391|QSOX1_HUMAN	66860.78340000026, 82577.73084000024	0.051	QSOX1, QSOX1	Tax_Id=9606 Isoform 2 of Sulfhydryl oxidase 1 precursor, Sulfhydryl oxidase 1 (short name: hQSOX)	4	3			9085	2+	930.508	0.005	5.37341	0.948	R.VPVLMESR.S
6	1	sp|O00391-2|QSOX1_HUMAN, sp|O00391|QSOX1_HUMAN	66860.78340000026, 82577.73084000024	0.051	QSOX1, QSOX1	Tax_Id=9606 Isoform 2 of Sulfhydryl oxidase 1 precursor, Sulfhydryl oxidase 1 (short name: hQSOX)	4	3			10276	2+	1356.68	0.011	8.10803	0.9974	R.LAGAPSEDPQFPK.V
7	1	sp|O14791-3|APOL1_HUMAN, sp|O14791|APOL1_HUMAN, sp|O14791-2|APOL1_HUMAN	42158.09164000008, 43974.199840000096, 45918.459600000126	0.118	APOL1, APOL1, APOL1	Tax_Id=9606 Gene_Symbol=APOL1 apolipoprotein L1 isoform c precursor, Apolipoprotein L1, Tax_Id=9606 Gene_Symbol=APOL1 Isoform 2 of Apolipoprotein L1	9	5			9383	2+	1630.79	0.01	6.13199	1	R.VTEPISAESGEQVER.V
7	1	sp|O14791-3|APOL1_HUMAN, sp|O14791|APOL1_HUMAN, sp|O14791-2|APOL1_HUMAN	42158.09164000008, 43974.199840000096, 45918.459600000126	0.118	APOL1, APOL1, APOL1	Tax_Id=9606 Gene_Symbol=APOL1 apolipoprotein L1 isoform c precursor, Apolipoprotein L1, Tax_Id=9606 Gene_Symbol=APOL1 Isoform 2 of Apolipoprotein L1	9	5			11458	2+	1290.64	0.009	6.97331	0.9009	R.VNEPSILEM"SR.G
7	1	sp|O14791-3|APOL1_HUMAN, sp|O14791|APOL1_HUMAN, sp|O14791-2|APOL1_HUMAN	42158.09164000008, 43974.199840000096, 45918.459600000126	0.118	APOL1, APOL1, APOL1	Tax_Id=9606 Gene_Symbol=APOL1 apolipoprotein L1 isoform c precursor, Apolipoprotein L1, Tax_Id=9606 Gene_Symbol=APOL1 Isoform 2 of Apolipoprotein L1	9	5			13823	2+	1274.64	0.007	5.49174	0.9757	R.VNEPSILEMSR.G
7	1	sp|O14791-3|APOL1_HUMAN, sp|O14791|APOL1_HUMAN, sp|O14791-2|APOL1_HUMAN	42158.09164000008, 43974.199840000096, 45918.459600000126	0.118	APOL1, APOL1, APOL1	Tax_Id=9606 Gene_Symbol=APOL1 apolipoprotein L1 isoform c precursor, Apolipoprotein L1, Tax_Id=9606 Gene_Symbol=APOL1 Isoform 2 of Apolipoprotein L1	9	5			8637	2+	1630.79	0.014	8.58479	0.9089	R.VTEPISAESGEQVER.V
7	1	sp|O14791-3|APOL1_HUMAN, sp|O14791|APOL1_HUMAN, sp|O14791-2|APOL1_HUMAN	42158.09164000008, 43974.199840000096, 45918.459600000126	0.118	APOL1, APOL1, APOL1	Tax_Id=9606 Gene_Symbol=APOL1 apolipoprotein L1 isoform c precursor, Apolipoprotein L1, Tax_Id=9606 Gene_Symbol=APOL1 Isoform 2 of Apolipoprotein L1	9	5			8655	2+	1630.79	0.012	7.35839	0.8969	R.VTEPISAESGEQVER.V
7	1	sp|O14791-3|APOL1_HUMAN, sp|O14791|APOL1_HUMAN, sp|O14791-2|APOL1_HUMAN	42158.09164000008, 43974.199840000096, 45918.459600000126	0.118	APOL1, APOL1, APOL1	Tax_Id=9606 Gene_Symbol=APOL1 apolipoprotein L1 isoform c precursor, Apolipoprotein L1, Tax_Id=9606 Gene_Symbol=APOL1 Isoform 2 of Apolipoprotein L1	9	5			8950	2+	1630.79	0.012	7.35839	1	R.VTEPISAESGEQVER.V
7	1	sp|O14791-3|APOL1_HUMAN, sp|O14791|APOL1_HUMAN, sp|O14791-2|APOL1_HUMAN	42158.09164000008, 43974.199840000096, 45918.459600000126	0.118	APOL1, APOL1, APOL1	Tax_Id=9606 Gene_Symbol=APOL1 apolipoprotein L1 isoform c precursor, Apolipoprotein L1, Tax_Id=9606 Gene_Symbol=APOL1 Isoform 2 of Apolipoprotein L1	9	5			13218	2+	1274.64	0.008	6.27628	0.9339	R.VNEPSILEMSR.G
7	1	sp|O14791-3|APOL1_HUMAN, sp|O14791|APOL1_HUMAN, sp|O14791-2|APOL1_HUMAN	42158.09164000008, 43974.199840000096, 45918.459600000126	0.118	APOL1, APOL1, APOL1	Tax_Id=9606 Gene_Symbol=APOL1 apolipoprotein L1 isoform c precursor, Apolipoprotein L1, Tax_Id=9606 Gene_Symbol=APOL1 Isoform 2 of Apolipoprotein L1	9	5			10563	2+	1105.6	0.008	7.23589	0.961	K.LNILNNNYK.I
7	1	sp|O14791-3|APOL1_HUMAN, sp|O14791|APOL1_HUMAN, sp|O14791-2|APOL1_HUMAN	42158.09164000008, 43974.199840000096, 45918.459600000126	0.118	APOL1, APOL1, APOL1	Tax_Id=9606 Gene_Symbol=APOL1 apolipoprotein L1 isoform c precursor, Apolipoprotein L1, Tax_Id=9606 Gene_Symbol=APOL1 Isoform 2 of Apolipoprotein L1	9	5			7174	2+	1216.65	0.011	9.0412	0.8233	R.LKSELEDNIR.R
8	1	sp|O43866|CD5L_HUMAN	38087.8	0.47	CD5L	CD5 antigen-like	102	16	3.22	101	5538	2+	1781.78	-0.004	2.24494	0.9999	R.C'SGEEQSLEQC'QHR.F	28298.5	101950
8	1	sp|O43866|CD5L_HUMAN	38087.8	0.47	CD5L	CD5 antigen-like	102	16	3.22	101	7291	2+	849.469	1.003	3.53162	0.7849	K.DVAVLC'R.E	218157	790533
8	1	sp|O43866|CD5L_HUMAN	38087.8	0.47	CD5L	CD5 antigen-like	102	16	3.22	101	11069	2+	1562.73	0.001	0.639904	1	R.EATLQDC'PSGPWGK.N	164328	561038
8	1	sp|O43866|CD5L_HUMAN	38087.8	0.47	CD5L	CD5 antigen-like	102	16	3.22	101	13007	2+	2221.09	0.003	1.35069	0.9997	R.ELGC'GAASGTPSGILYEPPAEK.E	153474	403695
8	1	sp|O43866|CD5L_HUMAN	38087.8	0.47	CD5L	CD5 antigen-like	102	16	3.22	101	14794	2+	1653.74	-0.008	4.83752	1	K.GQWGTVC'DDGWDIK.D	80769.5	148807
8	1	sp|O43866|CD5L_HUMAN	38087.8	0.47	CD5L	CD5 antigen-like	102	16	3.22	101	16070	3+	2586.08	0	0	0.9999	K.NTC'NHDEDTWVEC'EDPFDLR.L	72529.9	209296
8	1	sp|O43866|CD5L_HUMAN	38087.8	0.47	CD5L	CD5 antigen-like	102	16	3.22	101	5762	2+	1781.78	-0.003	1.68371	0.9997	R.C'SGEEQSLEQC'QHR.F	7665.16	26463.1
8	1	sp|O43866|CD5L_HUMAN	38087.8	0.47	CD5L	CD5 antigen-like	102	16	3.22	101	7334	2+	849.469	0.004	4.70882	0.795	K.DVAVLC'R.E	123120	543858
8	1	sp|O43866|CD5L_HUMAN	38087.8	0.47	CD5L	CD5 antigen-like	102	16	3.22	101	10976	2+	1562.73	0.998	1.27981	0.7766	R.EATLQDC'PSGPWGK.N	77947	296457
8	1	sp|O43866|CD5L_HUMAN	38087.8	0.47	CD5L	CD5 antigen-like	102	16	3.22	101	12844	2+	2221.09	0.008	3.60184	0.9942	R.ELGC'GAASGTPSGILYEPPAEK.E	124036	281184
8	1	sp|O43866|CD5L_HUMAN	38087.8	0.47	CD5L	CD5 antigen-like	102	16	3.22	101	13582	2+	2501.13	0.999	0.399819	0.7579	K.GVWGSVC'DDNWGEKEDQVVC'K.Q	205705	141508
8	1	sp|O43866|CD5L_HUMAN	38087.8	0.47	CD5L	CD5 antigen-like	102	16	3.22	101	14547	2+	1653.74	-0.008	4.83752	1	K.GQWGTVC'DDGWDIK.D	60196.7	147631
8	1	sp|O43866|CD5L_HUMAN	38087.8	0.47	CD5L	CD5 antigen-like	102	16	3.22	101	16088	3+	2586.08	-0.002	0.773372	0.9991	K.NTC'NHDEDTWVEC'EDPFDLR.L	64678.4	214531
8	1	sp|O43866|CD5L_HUMAN	38087.8	0.47	CD5L	CD5 antigen-like	102	16	3.22	101	5959	2+	882.433	-0.003	3.39969	0.9994	K.C'YGPGVGR.I	105047	201146
8	1	sp|O43866|CD5L_HUMAN	38087.8	0.47	CD5L	CD5 antigen-like	102	16	3.22	101	11480	2+	1562.73	0.004	2.55962	0.9895	R.EATLQDC'PSGPWGK.N	56370.9	238550
8	1	sp|O43866|CD5L_HUMAN	38087.8	0.47	CD5L	CD5 antigen-like	102	16	3.22	101	13145	2+	2221.09	0.003	1.35069	0.9999	R.ELGC'GAASGTPSGILYEPPAEK.E	107665	223631
8	1	sp|O43866|CD5L_HUMAN	38087.8	0.47	CD5L	CD5 antigen-like	102	16	3.22	101	16196	3+	2586.08	0.003	1.16006	0.9992	K.NTC'NHDEDTWVEC'EDPFDLR.L	76298.8	240217
8	1	sp|O43866|CD5L_HUMAN	38087.8	0.47	CD5L	CD5 antigen-like	102	16	3.22	101	11588	2+	1562.73	0.002	1.27981	0.9989	R.EATLQDC'PSGPWGK.N	41757	132670
8	1	sp|O43866|CD5L_HUMAN	38087.8	0.47	CD5L	CD5 antigen-like	102	16	3.22	101	6370	2+	1781.78	-0.004	2.24494	1	R.C'SGEEQSLEQC'QHR.F	48929.4	176001
8	1	sp|O43866|CD5L_HUMAN	38087.8	0.47	CD5L	CD5 antigen-like	102	16	3.22	101	6387	2+	1775.74	0.018	10.1366	0.9916	R.CSGEEQSLEQCQHR.F	48929.4	173741
8	1	sp|O43866|CD5L_HUMAN	38087.8	0.47	CD5L	CD5 antigen-like	102	16	3.22	101	7471	2+	1164.59	0.001	0.858674	0.9998	R.LVGGDNLC'SGR.L	109852	447350
8	1	sp|O43866|CD5L_HUMAN	38087.8	0.47	CD5L	CD5 antigen-like	102	16	3.22	101	8013	2+	849.469	-0.003	3.53162	0.8598	K.DVAVLC'R.E	833507	1331307
8	1	sp|O43866|CD5L_HUMAN	38087.8	0.47	CD5L	CD5 antigen-like	102	16	3.22	101	11686	2+	1562.73	-0.002	1.27981	1	R.EATLQDC'PSGPWGK.N	87815.6	220131
8	1	sp|O43866|CD5L_HUMAN	38087.8	0.47	CD5L	CD5 antigen-like	102	16	3.22	101	13468	2+	2221.09	-0.995	2.25115	0.6457	R.ELGC'GAASGTPSGILYEPPAEK.E	1.20421e+06	1.81403e+06
8	1	sp|O43866|CD5L_HUMAN	38087.8	0.47	CD5L	CD5 antigen-like	102	16	3.22	101	13478	3+	2221.09	0.017	7.65391	0.6506	R.ELGC'GAASGTPSGILYEPPAEK.E	343654	496145
8	1	sp|O43866|CD5L_HUMAN	38087.8	0.47	CD5L	CD5 antigen-like	102	16	3.22	101	14203	3+	2501.13	-0.004	1.59927	0.7451	K.GVWGSVC'DDNWGEKEDQVVC'K.Q	190342	623376
8	1	sp|O43866|CD5L_HUMAN	38087.8	0.47	CD5L	CD5 antigen-like	102	16	3.22	101	15161	2+	1650.72	1.011	6.66375	1	K.GQWGTVCDDGWDIK.D	971893	1.50386e+06
8	1	sp|O43866|CD5L_HUMAN	38087.8	0.47	CD5L	CD5 antigen-like	102	16	3.22	101	16489	3+	2586.08	0	0	0.929	K.NTC'NHDEDTWVEC'EDPFDLR.L	60153.3	180694
8	1	sp|O43866|CD5L_HUMAN	38087.8	0.47	CD5L	CD5 antigen-like	102	16	3.22	101	5875	2+	882.433	-0.003	3.39969	0.9999	K.C'YGPGVGR.I	485824	1.76882e+06
8	1	sp|O43866|CD5L_HUMAN	38087.8	0.47	CD5L	CD5 antigen-like	102	16	3.22	101	5995	3+	1781.78	-0.006	3.36742	0.9994	R.C'SGEEQSLEQC'QHR.F	634541	2228081
8	1	sp|O43866|CD5L_HUMAN	38087.8	0.47	CD5L	CD5 antigen-like	102	16	3.22	101	5998	2+	1781.78	-0.006	3.36742	0.9999	R.C'SGEEQSLEQC'QHR.F	146983	497737
8	1	sp|O43866|CD5L_HUMAN	38087.8	0.47	CD5L	CD5 antigen-like	102	16	3.22	101	6010	2+	1775.74	0.014	7.88402	0.9951	R.CSGEEQSLEQCQHR.F	146983	497737
8	1	sp|O43866|CD5L_HUMAN	38087.8	0.47	CD5L	CD5 antigen-like	102	16	3.22	101	7195	2+	1164.59	-0.001	0.858674	0.9999	R.LVGGDNLC'SGR.L	1.04283e+06	4.13077e+06
8	1	sp|O43866|CD5L_HUMAN	38087.8	0.47	CD5L	CD5 antigen-like	102	16	3.22	101	7579	2+	849.469	-0.003	3.53162	0.9992	K.DVAVLC'R.E	319168	866795
8	1	sp|O43866|CD5L_HUMAN	38087.8	0.47	CD5L	CD5 antigen-like	102	16	3.22	101	7713	2+	849.469	-0.004	4.70882	0.9928	K.DVAVLC'R.E	214360	862066
8	1	sp|O43866|CD5L_HUMAN	38087.8	0.47	CD5L	CD5 antigen-like	102	16	3.22	101	11473	2+	1562.73	0.002	1.27981	0.9997	R.EATLQDC'PSGPWGK.N	743273	3.34347e+06
8	1	sp|O43866|CD5L_HUMAN	38087.8	0.47	CD5L	CD5 antigen-like	102	16	3.22	101	11606	2+	1562.73	0.002	1.27981	1	R.EATLQDC'PSGPWGK.N	590777	2.65072e+06
8	1	sp|O43866|CD5L_HUMAN	38087.8	0.47	CD5L	CD5 antigen-like	102	16	3.22	101	12337	2+	1566.8	0	0	0.974	R.KPIWLSQMSC'SGR.E	41202.4	138964
8	1	sp|O43866|CD5L_HUMAN	38087.8	0.47	CD5L	CD5 antigen-like	102	16	3.22	101	13158	2+	2221.09	0.004	1.80092	0.9913	R.ELGC'GAASGTPSGILYEPPAEK.E	710689	2635147
8	1	sp|O43866|CD5L_HUMAN	38087.8	0.47	CD5L	CD5 antigen-like	102	16	3.22	101	13227	3+	2221.09	0.003	1.35069	0.9997	R.ELGC'GAASGTPSGILYEPPAEK.E	92586.6	372419
8	1	sp|O43866|CD5L_HUMAN	38087.8	0.47	CD5L	CD5 antigen-like	102	16	3.22	101	13288	2+	2221.09	0.007	3.15161	1	R.ELGC'GAASGTPSGILYEPPAEK.E	623789	2.496e+06
8	1	sp|O43866|CD5L_HUMAN	38087.8	0.47	CD5L	CD5 antigen-like	102	16	3.22	101	13983	2+	1625.71	0.003	1.84535	0.9992	K.GVWGSVC'DDNWGEK.E	99206	320785
8	1	sp|O43866|CD5L_HUMAN	38087.8	0.47	CD5L	CD5 antigen-like	102	16	3.22	101	14007	3+	2501.13	0.001	0.399819	0.9626	K.GVWGSVC'DDNWGEKEDQVVC'K.Q	790995	2.66169e+06
8	1	sp|O43866|CD5L_HUMAN	38087.8	0.47	CD5L	CD5 antigen-like	102	16	3.22	101	14012	2+	2501.13	0.003	1.19946	0.9957	K.GVWGSVC'DDNWGEKEDQVVC'K.Q	106540	315914
8	1	sp|O43866|CD5L_HUMAN	38087.8	0.47	CD5L	CD5 antigen-like	102	16	3.22	101	14041	2+	2495.1	0.012	4.80943	0.8385	K.GVWGSVCDDNWGEKEDQVVCK.Q	104940	310496
8	1	sp|O43866|CD5L_HUMAN	38087.8	0.47	CD5L	CD5 antigen-like	102	16	3.22	101	14137	3+	2501.13	-0.009	3.59837	0.9979	K.GVWGSVC'DDNWGEKEDQVVC'K.Q	718447	2.40323e+06
8	1	sp|O43866|CD5L_HUMAN	38087.8	0.47	CD5L	CD5 antigen-like	102	16	3.22	101	14140	2+	1625.71	0.004	2.46046	0.8556	K.GVWGSVC'DDNWGEK.E	63661.1	207837
8	1	sp|O43866|CD5L_HUMAN	38087.8	0.47	CD5L	CD5 antigen-like	102	16	3.22	101	14142	2+	2501.13	0	0	0.8748	K.GVWGSVC'DDNWGEKEDQVVC'K.Q	90797.3	277614
8	1	sp|O43866|CD5L_HUMAN	38087.8	0.47	CD5L	CD5 antigen-like	102	16	3.22	101	15048	2+	1653.74	0.001	0.60469	1	K.GQWGTVC'DDGWDIK.D	495560	2038679
8	1	sp|O43866|CD5L_HUMAN	38087.8	0.47	CD5L	CD5 antigen-like	102	16	3.22	101	16196	3+	2586.08	-0.005	1.93343	0.9988	K.NTC'NHDEDTWVEC'EDPFDLR.L	857510	2989656
8	1	sp|O43866|CD5L_HUMAN	38087.8	0.47	CD5L	CD5 antigen-like	102	16	3.22	101	16230	2+	2586.08	-0.002	0.773372	0.9995	K.NTC'NHDEDTWVEC'EDPFDLR.L	73389.1	177375
8	1	sp|O43866|CD5L_HUMAN	38087.8	0.47	CD5L	CD5 antigen-like	102	16	3.22	101	16324	3+	2586.08	0	0	1	K.NTC'NHDEDTWVEC'EDPFDLR.L	822225	2.85959e+06
8	1	sp|O43866|CD5L_HUMAN	38087.8	0.47	CD5L	CD5 antigen-like	102	16	3.22	101	5956	2+	882.433	-0.004	4.53292	0.9939	K.C'YGPGVGR.I	1.83076e+06	6421306
8	1	sp|O43866|CD5L_HUMAN	38087.8	0.47	CD5L	CD5 antigen-like	102	16	3.22	101	6057	3+	1781.78	-0.005	2.80618	0.9999	R.C'SGEEQSLEQC'QHR.F	2.65879e+06	9096323
8	1	sp|O43866|CD5L_HUMAN	38087.8	0.47	CD5L	CD5 antigen-like	102	16	3.22	101	6071	2+	1775.74	0.014	7.88402	0.9996	R.CSGEEQSLEQCQHR.F	622060	2.01893e+06
8	1	sp|O43866|CD5L_HUMAN	38087.8	0.47	CD5L	CD5 antigen-like	102	16	3.22	101	6088	2+	882.433	-0.004	4.53292	0.999	K.C'YGPGVGR.I	1.53443e+06	5444189
8	1	sp|O43866|CD5L_HUMAN	38087.8	0.47	CD5L	CD5 antigen-like	102	16	3.22	101	7244	2+	1164.59	-0.001	0.858674	1	R.LVGGDNLC'SGR.L	3.48749e+06	12833643
8	1	sp|O43866|CD5L_HUMAN	38087.8	0.47	CD5L	CD5 antigen-like	102	16	3.22	101	7387	2+	1164.59	-0.002	1.71735	0.9728	R.LVGGDNLC'SGR.L	662261	2.26216e+06
8	1	sp|O43866|CD5L_HUMAN	38087.8	0.47	CD5L	CD5 antigen-like	102	16	3.22	101	7685	2+	849.469	-0.003	3.53162	0.9915	K.DVAVLC'R.E	464807	1.35578e+06
8	1	sp|O43866|CD5L_HUMAN	38087.8	0.47	CD5L	CD5 antigen-like	102	16	3.22	101	7817	2+	849.469	-0.003	3.53162	0.9976	K.DVAVLC'R.E	550395	1.90555e+06
8	1	sp|O43866|CD5L_HUMAN	38087.8	0.47	CD5L	CD5 antigen-like	102	16	3.22	101	11504	2+	1562.73	-0.001	0.639904	0.9991	R.EATLQDC'PSGPWGK.N	2.684e+06	11935871
8	1	sp|O43866|CD5L_HUMAN	38087.8	0.47	CD5L	CD5 antigen-like	102	16	3.22	101	11632	2+	1562.73	0.002	1.27981	1	R.EATLQDC'PSGPWGK.N	2.68313e+06	11862143
8	1	sp|O43866|CD5L_HUMAN	38087.8	0.47	CD5L	CD5 antigen-like	102	16	3.22	101	11839	2+	1562.73	0.003	1.91971	0.9897	R.EATLQDC'PSGPWGK.N	8333.42	36197.9
8	1	sp|O43866|CD5L_HUMAN	38087.8	0.47	CD5L	CD5 antigen-like	102	16	3.22	101	12485	3+	1566.8	0.083	52.9744	0.6242	R.KPIWLSQMSC'SGR.E
8	1	sp|O43866|CD5L_HUMAN	38087.8	0.47	CD5L	CD5 antigen-like	102	16	3.22	101	13592	2+	2221.09	0.003	1.35069	0.996	R.ELGC'GAASGTPSGILYEPPAEK.E	1.55369e+06	5.4705e+06
8	1	sp|O43866|CD5L_HUMAN	38087.8	0.47	CD5L	CD5 antigen-like	102	16	3.22	101	13664	3+	2221.09	0.007	3.15161	0.9011	R.ELGC'GAASGTPSGILYEPPAEK.E	277590	924620
8	1	sp|O43866|CD5L_HUMAN	38087.8	0.47	CD5L	CD5 antigen-like	102	16	3.22	101	13722	2+	2221.09	1.005	2.25115	0.9998	R.ELGC'GAASGTPSGILYEPPAEK.E	1499877	5.30559e+06
8	1	sp|O43866|CD5L_HUMAN	38087.8	0.47	CD5L	CD5 antigen-like	102	16	3.22	101	13735	2+	2218.07	1.023	10.3694	0.8664	R.ELGCGAASGTPSGILYEPPAEK.E	1.49028e+06	5.26998e+06
8	1	sp|O43866|CD5L_HUMAN	38087.8	0.47	CD5L	CD5 antigen-like	102	16	3.22	101	14397	2+	2501.13	0.003	1.19946	0.9999	K.GVWGSVC'DDNWGEKEDQVVC'K.Q	452533	1.5227e+06
8	1	sp|O43866|CD5L_HUMAN	38087.8	0.47	CD5L	CD5 antigen-like	102	16	3.22	101	14417	2+	2495.1	0.011	4.40865	0.9987	K.GVWGSVCDDNWGEKEDQVVCK.Q	452533	1.5227e+06
8	1	sp|O43866|CD5L_HUMAN	38087.8	0.47	CD5L	CD5 antigen-like	102	16	3.22	101	14420	2+	1625.71	0.003	1.84535	0.9997	K.GVWGSVC'DDNWGEK.E	335393	1.13661e+06
8	1	sp|O43866|CD5L_HUMAN	38087.8	0.47	CD5L	CD5 antigen-like	102	16	3.22	101	14547	2+	1625.71	-0.001	0.615116	1	K.GVWGSVC'DDNWGEK.E	314113	1.07774e+06
8	1	sp|O43866|CD5L_HUMAN	38087.8	0.47	CD5L	CD5 antigen-like	102	16	3.22	101	15225	2+	1653.74	-0.002	1.20938	0.9976	K.GQWGTVC'DDGWDIK.D	744627	2721252
8	1	sp|O43866|CD5L_HUMAN	38087.8	0.47	CD5L	CD5 antigen-like	102	16	3.22	101	15242	2+	1650.72	1.011	6.66375	1	K.GQWGTVCDDGWDIK.D	741616	2.69832e+06
8	1	sp|O43866|CD5L_HUMAN	38087.8	0.47	CD5L	CD5 antigen-like	102	16	3.22	101	15991	3+	2299.02	-0.002	0.869937	0.8091	R.FWGFHDC'THQEDVAVIC'SG.-	120426	345639
8	1	sp|O43866|CD5L_HUMAN	38087.8	0.47	CD5L	CD5 antigen-like	102	16	3.22	101	16616	3+	2586.08	0	0	0.9999	K.NTC'NHDEDTWVEC'EDPFDLR.L	1.59708e+06	5.52396e+06
8	1	sp|O43866|CD5L_HUMAN	38087.8	0.47	CD5L	CD5 antigen-like	102	16	3.22	101	16649	2+	2586.08	0	0	1	K.NTC'NHDEDTWVEC'EDPFDLR.L	141853	419505
8	1	sp|O43866|CD5L_HUMAN	38087.8	0.47	CD5L	CD5 antigen-like	102	16	3.22	101	16748	3+	2586.08	-0.002	0.773372	1	K.NTC'NHDEDTWVEC'EDPFDLR.L	1.46992e+06	5.08835e+06
8	1	sp|O43866|CD5L_HUMAN	38087.8	0.47	CD5L	CD5 antigen-like	102	16	3.22	101	5924	2+	882.433	-0.003	3.39969	0.9881	K.C'YGPGVGR.I	147997	547320
8	1	sp|O43866|CD5L_HUMAN	38087.8	0.47	CD5L	CD5 antigen-like	102	16	3.22	101	6030	2+	1781.78	-0.006	3.36742	0.9963	R.C'SGEEQSLEQC'QHR.F	50398.2	171513
8	1	sp|O43866|CD5L_HUMAN	38087.8	0.47	CD5L	CD5 antigen-like	102	16	3.22	101	6050	2+	1775.74	0.014	7.88402	0.9985	R.CSGEEQSLEQCQHR.F	50398.2	165172
8	1	sp|O43866|CD5L_HUMAN	38087.8	0.47	CD5L	CD5 antigen-like	102	16	3.22	101	11458	2+	1562.73	0.002	1.27981	1	R.EATLQDC'PSGPWGK.N	274984	1.06748e+06
8	1	sp|O43866|CD5L_HUMAN	38087.8	0.47	CD5L	CD5 antigen-like	102	16	3.22	101	13606	2+	2221.09	0.003	1.35069	1	R.ELGC'GAASGTPSGILYEPPAEK.E	175164	642340
8	1	sp|O43866|CD5L_HUMAN	38087.8	0.47	CD5L	CD5 antigen-like	102	16	3.22	101	14530	2+	1625.71	0.006	3.6907	1	K.GVWGSVC'DDNWGEK.E	17801.5	50930.7
8	1	sp|O43866|CD5L_HUMAN	38087.8	0.47	CD5L	CD5 antigen-like	102	16	3.22	101	15333	2+	1653.74	0.001	0.60469	1	K.GQWGTVC'DDGWDIK.D	10956.2	24488.6
8	1	sp|O43866|CD5L_HUMAN	38087.8	0.47	CD5L	CD5 antigen-like	102	16	3.22	101	16662	3+	2586.08	0.002	0.773372	0.9999	K.NTC'NHDEDTWVEC'EDPFDLR.L	97580.1	334370
8	1	sp|O43866|CD5L_HUMAN	38087.8	0.47	CD5L	CD5 antigen-like	102	16	3.22	101	5729	3+	1781.78	-0.004	2.24494	0.8422	R.C'SGEEQSLEQC'QHR.F	84408.9	277861
8	1	sp|O43866|CD5L_HUMAN	38087.8	0.47	CD5L	CD5 antigen-like	102	16	3.22	101	5741	2+	1781.78	-0.002	1.12247	0.9999	R.C'SGEEQSLEQC'QHR.F	27306.6	80274
8	1	sp|O43866|CD5L_HUMAN	38087.8	0.47	CD5L	CD5 antigen-like	102	16	3.22	101	11165	2+	1562.73	0.002	1.27981	0.6159	R.EATLQDC'PSGPWGK.N	132093	574499
8	1	sp|O43866|CD5L_HUMAN	38087.8	0.47	CD5L	CD5 antigen-like	102	16	3.22	101	13211	2+	2221.09	0.004	1.80092	0.9993	R.ELGC'GAASGTPSGILYEPPAEK.E	89842.2	278406
8	1	sp|O43866|CD5L_HUMAN	38087.8	0.47	CD5L	CD5 antigen-like	102	16	3.22	101	15062	2+	1653.74	0.001	0.60469	1	K.GQWGTVC'DDGWDIK.D	2276.2	29119.7
8	1	sp|O43866|CD5L_HUMAN	38087.8	0.47	CD5L	CD5 antigen-like	102	16	3.22	101	5882	2+	882.433	-0.002	2.26646	0.9381	K.C'YGPGVGR.I	74995.8	246640
8	1	sp|O43866|CD5L_HUMAN	38087.8	0.47	CD5L	CD5 antigen-like	102	16	3.22	101	5930	2+	1781.78	-0.001	0.561236	0.9979	R.C'SGEEQSLEQC'QHR.F	36833.9	124593
8	1	sp|O43866|CD5L_HUMAN	38087.8	0.47	CD5L	CD5 antigen-like	102	16	3.22	101	5954	2+	1775.74	0.009	5.0683	0.9985	R.CSGEEQSLEQCQHR.F	36833.9	119686
8	1	sp|O43866|CD5L_HUMAN	38087.8	0.47	CD5L	CD5 antigen-like	102	16	3.22	101	11634	2+	1566.8	0.003	1.91474	1	R.KPIWLSQMSC'SGR.E	33892.1	109812
8	1	sp|O43866|CD5L_HUMAN	38087.8	0.47	CD5L	CD5 antigen-like	102	16	3.22	101	5796	2+	1781.78	0.002	1.12247	0.9981	R.C'SGEEQSLEQC'QHR.F	26914.3	95191.8
8	1	sp|O43866|CD5L_HUMAN	38087.8	0.47	CD5L	CD5 antigen-like	102	16	3.22	101	5832	2+	1775.74	0.015	8.44716	0.9838	R.CSGEEQSLEQCQHR.F	26914.3	87419.9
8	1	sp|O43866|CD5L_HUMAN	38087.8	0.47	CD5L	CD5 antigen-like	102	16	3.22	101	11346	2+	1562.73	0.002	1.27981	0.9985	R.EATLQDC'PSGPWGK.N	319671	1.46759e+06
8	1	sp|O43866|CD5L_HUMAN	38087.8	0.47	CD5L	CD5 antigen-like	102	16	3.22	101	13358	2+	2221.09	0.005	2.25115	0.8995	R.ELGC'GAASGTPSGILYEPPAEK.E	184541	666751
8	1	sp|O43866|CD5L_HUMAN	38087.8	0.47	CD5L	CD5 antigen-like	102	16	3.22	101	14284	2+	1625.71	0.003	1.84535	0.9988	K.GVWGSVC'DDNWGEK.E	19496.2	51923.9
8	1	sp|O43866|CD5L_HUMAN	38087.8	0.47	CD5L	CD5 antigen-like	102	16	3.22	101	15182	2+	1653.74	0.012	7.25628	0.9432	K.GQWGTVC'DDGWDIK.D	199195	399212
8	1	sp|O43866|CD5L_HUMAN	38087.8	0.47	CD5L	CD5 antigen-like	102	16	3.22	101	16524	3+	2586.08	0	0	1	K.NTC'NHDEDTWVEC'EDPFDLR.L	175317	661989
9	1	sp|O75368|SH3L1_HUMAN	12774.3	0.202	SH3BGRL	SH3 domain-binding glutamic acid-rich-like protein	4	2			7976	2+	1283.68	0.009	7.01107	0.9998	R.VYIASSSGSTAIK.K
9	1	sp|O75368|SH3L1_HUMAN	12774.3	0.202	SH3BGRL	SH3 domain-binding glutamic acid-rich-like protein	4	2			8105	2+	1283.68	0.007	5.45305	0.9999	R.VYIASSSGSTAIK.K
9	1	sp|O75368|SH3L1_HUMAN	12774.3	0.202	SH3BGRL	SH3 domain-binding glutamic acid-rich-like protein	4	2			14748	2+	1190.51	0.008	6.7198	0.9999	R.GDYDAFFEAR.E
9	1	sp|O75368|SH3L1_HUMAN	12774.3	0.202	SH3BGRL	SH3 domain-binding glutamic acid-rich-like protein	4	2			14880	2+	1190.51	0.007	5.87983	1	R.GDYDAFFEAR.E
10	1	sp|O75636-2|FCN3_HUMAN, sp|O75636|FCN3_HUMAN	31677.59768, 32902.98264	0.219	FCN3, FCN3	Tax_Id=9606 Isoform 2 of Ficolin-3 precursor, Ficolin-3	26	5	1.82	1	4795	2+	1046.53	0.008	7.64434	1	R.YAVSEAAAHK.Y
10	1	sp|O75636-2|FCN3_HUMAN, sp|O75636|FCN3_HUMAN	31677.59768, 32902.98264	0.219	FCN3, FCN3	Tax_Id=9606 Isoform 2 of Ficolin-3 precursor, Ficolin-3	26	5	1.82	1	11660	2+	1024.48	0.007	6.8327	1	K.YGIDWASGR.G
10	1	sp|O75636-2|FCN3_HUMAN, sp|O75636|FCN3_HUMAN	31677.59768, 32902.98264	0.219	FCN3, FCN3	Tax_Id=9606 Isoform 2 of Ficolin-3 precursor, Ficolin-3	26	5	1.82	1	11870	2+	1070.49	0.007	6.53906	0.9873	R.QDGSVDFFR.S
10	1	sp|O75636-2|FCN3_HUMAN, sp|O75636|FCN3_HUMAN	31677.59768, 32902.98264	0.219	FCN3, FCN3	Tax_Id=9606 Isoform 2 of Ficolin-3 precursor, Ficolin-3	26	5	1.82	1	4942	2+	1046.53	0.007	6.68879	0.9985	R.YAVSEAAAHK.Y
10	1	sp|O75636-2|FCN3_HUMAN, sp|O75636|FCN3_HUMAN	31677.59768, 32902.98264	0.219	FCN3, FCN3	Tax_Id=9606 Isoform 2 of Ficolin-3 precursor, Ficolin-3	26	5	1.82	1	11614	2+	1024.48	0.009	8.7849	0.9998	K.YGIDWASGR.G
10	1	sp|O75636-2|FCN3_HUMAN, sp|O75636|FCN3_HUMAN	31677.59768, 32902.98264	0.219	FCN3, FCN3	Tax_Id=9606 Isoform 2 of Ficolin-3 precursor, Ficolin-3	26	5	1.82	1	11744	2+	1024.48	0.009	8.7849	0.9908	K.YGIDWASGR.G
10	1	sp|O75636-2|FCN3_HUMAN, sp|O75636|FCN3_HUMAN	31677.59768, 32902.98264	0.219	FCN3, FCN3	Tax_Id=9606 Isoform 2 of Ficolin-3 precursor, Ficolin-3	26	5	1.82	1	5141	2+	1046.53	0.006	5.73325	1	R.YAVSEAAAHK.Y
10	1	sp|O75636-2|FCN3_HUMAN, sp|O75636|FCN3_HUMAN	31677.59768, 32902.98264	0.219	FCN3, FCN3	Tax_Id=9606 Isoform 2 of Ficolin-3 precursor, Ficolin-3	26	5	1.82	1	11940	2+	1024.48	0.007	6.8327	0.9999	K.YGIDWASGR.G
10	1	sp|O75636-2|FCN3_HUMAN, sp|O75636|FCN3_HUMAN	31677.59768, 32902.98264	0.219	FCN3, FCN3	Tax_Id=9606 Isoform 2 of Ficolin-3 precursor, Ficolin-3	26	5	1.82	1	13409	2+	1555.85	1.005	3.21368	0.8333	R.LLGEVDHYQLALGK.F
10	1	sp|O75636-2|FCN3_HUMAN, sp|O75636|FCN3_HUMAN	31677.59768, 32902.98264	0.219	FCN3, FCN3	Tax_Id=9606 Isoform 2 of Ficolin-3 precursor, Ficolin-3	26	5	1.82	1	12176	2+	1024.48	0.006	5.8566	0.9992	K.YGIDWASGR.G
10	1	sp|O75636-2|FCN3_HUMAN, sp|O75636|FCN3_HUMAN	31677.59768, 32902.98264	0.219	FCN3, FCN3	Tax_Id=9606 Isoform 2 of Ficolin-3 precursor, Ficolin-3	26	5	1.82	1	12438	2+	1070.49	0.007	6.53906	0.7734	R.QDGSVDFFR.S
10	1	sp|O75636-2|FCN3_HUMAN, sp|O75636|FCN3_HUMAN	31677.59768, 32902.98264	0.219	FCN3, FCN3	Tax_Id=9606 Isoform 2 of Ficolin-3 precursor, Ficolin-3	26	5	1.82	1	13566	2+	1555.85	0.011	7.0701	0.9901	R.LLGEVDHYQLALGK.F
10	1	sp|O75636-2|FCN3_HUMAN, sp|O75636|FCN3_HUMAN	31677.59768, 32902.98264	0.219	FCN3, FCN3	Tax_Id=9606 Isoform 2 of Ficolin-3 precursor, Ficolin-3	26	5	1.82	1	5330	2+	1046.53	0.006	5.73325	0.9999	R.YAVSEAAAHK.Y
10	1	sp|O75636-2|FCN3_HUMAN, sp|O75636|FCN3_HUMAN	31677.59768, 32902.98264	0.219	FCN3, FCN3	Tax_Id=9606 Isoform 2 of Ficolin-3 precursor, Ficolin-3	26	5	1.82	1	11550	2+	1024.48	0.006	5.8566	1	K.YGIDWASGR.G
10	1	sp|O75636-2|FCN3_HUMAN, sp|O75636|FCN3_HUMAN	31677.59768, 32902.98264	0.219	FCN3, FCN3	Tax_Id=9606 Isoform 2 of Ficolin-3 precursor, Ficolin-3	26	5	1.82	1	11897	2+	1070.49	0.007	6.53906	0.9843	R.QDGSVDFFR.S
10	1	sp|O75636-2|FCN3_HUMAN, sp|O75636|FCN3_HUMAN	31677.59768, 32902.98264	0.219	FCN3, FCN3	Tax_Id=9606 Isoform 2 of Ficolin-3 precursor, Ficolin-3	26	5	1.82	1	13341	2+	1555.85	0.01	6.42736	1	R.LLGEVDHYQLALGK.F
10	1	sp|O75636-2|FCN3_HUMAN, sp|O75636|FCN3_HUMAN	31677.59768, 32902.98264	0.219	FCN3, FCN3	Tax_Id=9606 Isoform 2 of Ficolin-3 precursor, Ficolin-3	26	5	1.82	1	5025	2+	1046.53	0.007	6.68879	0.9995	R.YAVSEAAAHK.Y
10	1	sp|O75636-2|FCN3_HUMAN, sp|O75636|FCN3_HUMAN	31677.59768, 32902.98264	0.219	FCN3, FCN3	Tax_Id=9606 Isoform 2 of Ficolin-3 precursor, Ficolin-3	26	5	1.82	1	11888	2+	1070.49	0.008	7.47321	0.7808	R.QDGSVDFFR.S
10	1	sp|O75636-2|FCN3_HUMAN, sp|O75636|FCN3_HUMAN	31677.59768, 32902.98264	0.219	FCN3, FCN3	Tax_Id=9606 Isoform 2 of Ficolin-3 precursor, Ficolin-3	26	5	1.82	1	12027	2+	1070.49	0.008	7.47321	0.9917	R.QDGSVDFFR.S
10	1	sp|O75636-2|FCN3_HUMAN, sp|O75636|FCN3_HUMAN	31677.59768, 32902.98264	0.219	FCN3, FCN3	Tax_Id=9606 Isoform 2 of Ficolin-3 precursor, Ficolin-3	26	5	1.82	1	13321	2+	1555.85	0.011	7.0701	1	R.LLGEVDHYQLALGK.F
10	1	sp|O75636-2|FCN3_HUMAN, sp|O75636|FCN3_HUMAN	31677.59768, 32902.98264	0.219	FCN3, FCN3	Tax_Id=9606 Isoform 2 of Ficolin-3 precursor, Ficolin-3	26	5	1.82	1	4874	2+	1046.53	0.008	7.64434	0.9998	R.YAVSEAAAHK.Y
10	1	sp|O75636-2|FCN3_HUMAN, sp|O75636|FCN3_HUMAN	31677.59768, 32902.98264	0.219	FCN3, FCN3	Tax_Id=9606 Isoform 2 of Ficolin-3 precursor, Ficolin-3	26	5	1.82	1	11970	2+	1024.48	0.008	7.8088	1	K.YGIDWASGR.G
10	1	sp|O75636-2|FCN3_HUMAN, sp|O75636|FCN3_HUMAN	31677.59768, 32902.98264	0.219	FCN3, FCN3	Tax_Id=9606 Isoform 2 of Ficolin-3 precursor, Ficolin-3	26	5	1.82	1	12129	2+	1070.49	0.006	5.60491	0.9932	R.QDGSVDFFR.S
10	1	sp|O75636-2|FCN3_HUMAN, sp|O75636|FCN3_HUMAN	31677.59768, 32902.98264	0.219	FCN3, FCN3	Tax_Id=9606 Isoform 2 of Ficolin-3 precursor, Ficolin-3	26	5	1.82	1	12267	2+	1070.49	0.007	6.53906	0.994	R.QDGSVDFFR.S
10	1	sp|O75636-2|FCN3_HUMAN, sp|O75636|FCN3_HUMAN	31677.59768, 32902.98264	0.219	FCN3, FCN3	Tax_Id=9606 Isoform 2 of Ficolin-3 precursor, Ficolin-3	26	5	1.82	1	13546	2+	1555.85	0.011	7.0701	0.9527	R.LLGEVDHYQLALGK.F
10	1	sp|O75636-2|FCN3_HUMAN, sp|O75636|FCN3_HUMAN	31677.59768, 32902.98264	0.219	FCN3, FCN3	Tax_Id=9606 Isoform 2 of Ficolin-3 precursor, Ficolin-3	26	5	1.82	1	18632	3+	2404.22	0.01	4.15936	0.9673	R.ELLSQGATLSGWYHLC'LPEGR.A	64079.6	116740
11	1	sp|O75882-3|ATRN_HUMAN, sp|O75882-2|ATRN_HUMAN, sp|O75882|ATRN_HUMAN	133701.56191999995, 141428.76479999968, 158536.87623999876	0.226	ATRN, ATRN, ATRN	Tax_Id=9606 Isoform 3 of Attractin precursor, Tax_Id=9606 Isoform 2 of Attractin precursor, Attractin	101	29	1.68	49	4431	2+	1126.52	0.009	7.98918	0.9514	R.IMQSSQSMSK.L
11	1	sp|O75882-3|ATRN_HUMAN, sp|O75882-2|ATRN_HUMAN, sp|O75882|ATRN_HUMAN	133701.56191999995, 141428.76479999968, 158536.87623999876	0.226	ATRN, ATRN, ATRN	Tax_Id=9606 Isoform 3 of Attractin precursor, Tax_Id=9606 Isoform 2 of Attractin precursor, Attractin	101	29	1.68	49	5535	2+	847.442	0.006	7.08013	0.9997	R.YQGNPLR.G
11	1	sp|O75882-3|ATRN_HUMAN, sp|O75882-2|ATRN_HUMAN, sp|O75882|ATRN_HUMAN	133701.56191999995, 141428.76479999968, 158536.87623999876	0.226	ATRN, ATRN, ATRN	Tax_Id=9606 Isoform 3 of Attractin precursor, Tax_Id=9606 Isoform 2 of Attractin precursor, Attractin	101	29	1.68	49	7722	2+	1221.51	0.162	132.623	0.8893	K.DNPMYYC'NK.K
11	1	sp|O75882-3|ATRN_HUMAN, sp|O75882-2|ATRN_HUMAN, sp|O75882|ATRN_HUMAN	133701.56191999995, 141428.76479999968, 158536.87623999876	0.226	ATRN, ATRN, ATRN	Tax_Id=9606 Isoform 3 of Attractin precursor, Tax_Id=9606 Isoform 2 of Attractin precursor, Attractin	101	29	1.68	49	8844	2+	1536.64	0.01	6.5077	0.9999	K.GDECQLCEVENR.Y	243256	496422
11	1	sp|O75882-3|ATRN_HUMAN, sp|O75882-2|ATRN_HUMAN, sp|O75882|ATRN_HUMAN	133701.56191999995, 141428.76479999968, 158536.87623999876	0.226	ATRN, ATRN, ATRN	Tax_Id=9606 Isoform 3 of Attractin precursor, Tax_Id=9606 Isoform 2 of Attractin precursor, Attractin	101	29	1.68	49	8935	3+	2193.96	0.988	5.46957	0.8434	K.GEAC'DIPHC'TDNC'GFPHR.G	275612	359436
11	1	sp|O75882-3|ATRN_HUMAN, sp|O75882-2|ATRN_HUMAN, sp|O75882|ATRN_HUMAN	133701.56191999995, 141428.76479999968, 158536.87623999876	0.226	ATRN, ATRN, ATRN	Tax_Id=9606 Isoform 3 of Attractin precursor, Tax_Id=9606 Isoform 2 of Attractin precursor, Attractin	101	29	1.68	49	9014	2+	1286.65	1.02	15.5442	0.9976	R.SEAACLAAGPGIR.C	718652	1.08855e+06
11	1	sp|O75882-3|ATRN_HUMAN, sp|O75882-2|ATRN_HUMAN, sp|O75882|ATRN_HUMAN	133701.56191999995, 141428.76479999968, 158536.87623999876	0.226	ATRN, ATRN, ATRN	Tax_Id=9606 Isoform 3 of Attractin precursor, Tax_Id=9606 Isoform 2 of Attractin precursor, Attractin	101	29	1.68	49	9032	2+	1289.67	-0.001	0.775392	1	R.SEAAC'LAAGPGIR.C	711469	1.08321e+06
11	1	sp|O75882-3|ATRN_HUMAN, sp|O75882-2|ATRN_HUMAN, sp|O75882|ATRN_HUMAN	133701.56191999995, 141428.76479999968, 158536.87623999876	0.226	ATRN, ATRN, ATRN	Tax_Id=9606 Isoform 3 of Attractin precursor, Tax_Id=9606 Isoform 2 of Attractin precursor, Attractin	101	29	1.68	49	12058	2+	1390.7	0.002	1.43813	0.9987	K.C'TWLIEGQPNR.I	425312	698253
11	1	sp|O75882-3|ATRN_HUMAN, sp|O75882-2|ATRN_HUMAN, sp|O75882|ATRN_HUMAN	133701.56191999995, 141428.76479999968, 158536.87623999876	0.226	ATRN, ATRN, ATRN	Tax_Id=9606 Isoform 3 of Attractin precursor, Tax_Id=9606 Isoform 2 of Attractin precursor, Attractin	101	29	1.68	49	14334	2+	1901.9	0.008	4.20631	0.9961	R.YYTAINFVATPDEQNR.D
11	1	sp|O75882-3|ATRN_HUMAN, sp|O75882-2|ATRN_HUMAN, sp|O75882|ATRN_HUMAN	133701.56191999995, 141428.76479999968, 158536.87623999876	0.226	ATRN, ATRN, ATRN	Tax_Id=9606 Isoform 3 of Attractin precursor, Tax_Id=9606 Isoform 2 of Attractin precursor, Attractin	101	29	1.68	49	5767	2+	847.442	0.007	8.26015	0.9998	R.YQGNPLR.G
11	1	sp|O75882-3|ATRN_HUMAN, sp|O75882-2|ATRN_HUMAN, sp|O75882|ATRN_HUMAN	133701.56191999995, 141428.76479999968, 158536.87623999876	0.226	ATRN, ATRN, ATRN	Tax_Id=9606 Isoform 3 of Attractin precursor, Tax_Id=9606 Isoform 2 of Attractin precursor, Attractin	101	29	1.68	49	5912	2+	1007.53	0.005	4.96263	0.985	R.ALYVHGGYK.A
11	1	sp|O75882-3|ATRN_HUMAN, sp|O75882-2|ATRN_HUMAN, sp|O75882|ATRN_HUMAN	133701.56191999995, 141428.76479999968, 158536.87623999876	0.226	ATRN, ATRN, ATRN	Tax_Id=9606 Isoform 3 of Attractin precursor, Tax_Id=9606 Isoform 2 of Attractin precursor, Attractin	101	29	1.68	49	7792	2+	1221.51	0.153	125.255	0.9567	K.DNPMYYC'NK.K
11	1	sp|O75882-3|ATRN_HUMAN, sp|O75882-2|ATRN_HUMAN, sp|O75882|ATRN_HUMAN	133701.56191999995, 141428.76479999968, 158536.87623999876	0.226	ATRN, ATRN, ATRN	Tax_Id=9606 Isoform 3 of Attractin precursor, Tax_Id=9606 Isoform 2 of Attractin precursor, Attractin	101	29	1.68	49	8806	2+	1542.68	-0.986	9.07512	0.9527	K.GDEC'QLC'EVENR.Y	138290	308223
11	1	sp|O75882-3|ATRN_HUMAN, sp|O75882-2|ATRN_HUMAN, sp|O75882|ATRN_HUMAN	133701.56191999995, 141428.76479999968, 158536.87623999876	0.226	ATRN, ATRN, ATRN	Tax_Id=9606 Isoform 3 of Attractin precursor, Tax_Id=9606 Isoform 2 of Attractin precursor, Attractin	101	29	1.68	49	8840	2+	1536.64	0.006	3.90462	0.9967	K.GDECQLCEVENR.Y	138290	303649
11	1	sp|O75882-3|ATRN_HUMAN, sp|O75882-2|ATRN_HUMAN, sp|O75882|ATRN_HUMAN	133701.56191999995, 141428.76479999968, 158536.87623999876	0.226	ATRN, ATRN, ATRN	Tax_Id=9606 Isoform 3 of Attractin precursor, Tax_Id=9606 Isoform 2 of Attractin precursor, Attractin	101	29	1.68	49	9035	2+	1289.67	0	0	1	R.SEAAC'LAAGPGIR.C	447137	789839
11	1	sp|O75882-3|ATRN_HUMAN, sp|O75882-2|ATRN_HUMAN, sp|O75882|ATRN_HUMAN	133701.56191999995, 141428.76479999968, 158536.87623999876	0.226	ATRN, ATRN, ATRN	Tax_Id=9606 Isoform 3 of Attractin precursor, Tax_Id=9606 Isoform 2 of Attractin precursor, Attractin	101	29	1.68	49	10618	2+	1410.77	0.013	9.21483	0.996	R.NHNALLASLTTQK.K
11	1	sp|O75882-3|ATRN_HUMAN, sp|O75882-2|ATRN_HUMAN, sp|O75882|ATRN_HUMAN	133701.56191999995, 141428.76479999968, 158536.87623999876	0.226	ATRN, ATRN, ATRN	Tax_Id=9606 Isoform 3 of Attractin precursor, Tax_Id=9606 Isoform 2 of Attractin precursor, Attractin	101	29	1.68	49	10725	2+	1691.73	0.011	6.50223	1	R.SCALDQNCQWEPR.N	379406	695520
11	1	sp|O75882-3|ATRN_HUMAN, sp|O75882-2|ATRN_HUMAN, sp|O75882|ATRN_HUMAN	133701.56191999995, 141428.76479999968, 158536.87623999876	0.226	ATRN, ATRN, ATRN	Tax_Id=9606 Isoform 3 of Attractin precursor, Tax_Id=9606 Isoform 2 of Attractin precursor, Attractin	101	29	1.68	49	10754	2+	1694.75	0.007	4.13041	0.9998	R.SCALDQNC'QWEPR.N
11	1	sp|O75882-3|ATRN_HUMAN, sp|O75882-2|ATRN_HUMAN, sp|O75882|ATRN_HUMAN	133701.56191999995, 141428.76479999968, 158536.87623999876	0.226	ATRN, ATRN, ATRN	Tax_Id=9606 Isoform 3 of Attractin precursor, Tax_Id=9606 Isoform 2 of Attractin precursor, Attractin	101	29	1.68	49	12051	2+	1387.68	1.014	10.0888	0.998	K.CTWLIEGQPNR.I	640588	1.31207e+06
11	1	sp|O75882-3|ATRN_HUMAN, sp|O75882-2|ATRN_HUMAN, sp|O75882|ATRN_HUMAN	133701.56191999995, 141428.76479999968, 158536.87623999876	0.226	ATRN, ATRN, ATRN	Tax_Id=9606 Isoform 3 of Attractin precursor, Tax_Id=9606 Isoform 2 of Attractin precursor, Attractin	101	29	1.68	49	12138	2+	1390.7	1.015	10.786	0.9997	K.C'TWLIEGQPNR.I	579253	1180413
11	1	sp|O75882-3|ATRN_HUMAN, sp|O75882-2|ATRN_HUMAN, sp|O75882|ATRN_HUMAN	133701.56191999995, 141428.76479999968, 158536.87623999876	0.226	ATRN, ATRN, ATRN	Tax_Id=9606 Isoform 3 of Attractin precursor, Tax_Id=9606 Isoform 2 of Attractin precursor, Attractin	101	29	1.68	49	12836	3+	2883.39	0.019	6.58946	0.991	K.NTWSILHTQGALVQGGYGHSSVYDHR.T
11	1	sp|O75882-3|ATRN_HUMAN, sp|O75882-2|ATRN_HUMAN, sp|O75882|ATRN_HUMAN	133701.56191999995, 141428.76479999968, 158536.87623999876	0.226	ATRN, ATRN, ATRN	Tax_Id=9606 Isoform 3 of Attractin precursor, Tax_Id=9606 Isoform 2 of Attractin precursor, Attractin	101	29	1.68	49	14185	2+	1901.9	0.014	7.36105	0.9999	R.YYTAINFVATPDEQNR.D
11	1	sp|O75882-3|ATRN_HUMAN, sp|O75882-2|ATRN_HUMAN, sp|O75882|ATRN_HUMAN	133701.56191999995, 141428.76479999968, 158536.87623999876	0.226	ATRN, ATRN, ATRN	Tax_Id=9606 Isoform 3 of Attractin precursor, Tax_Id=9606 Isoform 2 of Attractin precursor, Attractin	101	29	1.68	49	16802	2+	1885.76	0.01	5.30291	1	K.CFSSDFMAYDIACDR.W	186756	305102
11	1	sp|O75882-3|ATRN_HUMAN, sp|O75882-2|ATRN_HUMAN, sp|O75882|ATRN_HUMAN	133701.56191999995, 141428.76479999968, 158536.87623999876	0.226	ATRN, ATRN, ATRN	Tax_Id=9606 Isoform 3 of Attractin precursor, Tax_Id=9606 Isoform 2 of Attractin precursor, Attractin	101	29	1.68	49	17079	2+	1155.69	0.007	6.057	0.9971	K.LTLTPWVGLR.K
11	1	sp|O75882-3|ATRN_HUMAN, sp|O75882-2|ATRN_HUMAN, sp|O75882|ATRN_HUMAN	133701.56191999995, 141428.76479999968, 158536.87623999876	0.226	ATRN, ATRN, ATRN	Tax_Id=9606 Isoform 3 of Attractin precursor, Tax_Id=9606 Isoform 2 of Attractin precursor, Attractin	101	29	1.68	49	18209	2+	1512.74	0.011	7.27157	1	R.YDVDTQMWTILK.D
11	1	sp|O75882-3|ATRN_HUMAN, sp|O75882-2|ATRN_HUMAN, sp|O75882|ATRN_HUMAN	133701.56191999995, 141428.76479999968, 158536.87623999876	0.226	ATRN, ATRN, ATRN	Tax_Id=9606 Isoform 3 of Attractin precursor, Tax_Id=9606 Isoform 2 of Attractin precursor, Attractin	101	29	1.68	49	5603	2+	886.51	0.006	6.76811	0.9871	R.SVNNVVVR.Y
11	1	sp|O75882-3|ATRN_HUMAN, sp|O75882-2|ATRN_HUMAN, sp|O75882|ATRN_HUMAN	133701.56191999995, 141428.76479999968, 158536.87623999876	0.226	ATRN, ATRN, ATRN	Tax_Id=9606 Isoform 3 of Attractin precursor, Tax_Id=9606 Isoform 2 of Attractin precursor, Attractin	101	29	1.68	49	6175	2+	847.442	0.006	7.08013	0.9538	R.YQGNPLR.G
11	1	sp|O75882-3|ATRN_HUMAN, sp|O75882-2|ATRN_HUMAN, sp|O75882|ATRN_HUMAN	133701.56191999995, 141428.76479999968, 158536.87623999876	0.226	ATRN, ATRN, ATRN	Tax_Id=9606 Isoform 3 of Attractin precursor, Tax_Id=9606 Isoform 2 of Attractin precursor, Attractin	101	29	1.68	49	9171	2+	1536.64	0.01	6.5077	0.9998	K.GDECQLCEVENR.Y	277560	547194
11	1	sp|O75882-3|ATRN_HUMAN, sp|O75882-2|ATRN_HUMAN, sp|O75882|ATRN_HUMAN	133701.56191999995, 141428.76479999968, 158536.87623999876	0.226	ATRN, ATRN, ATRN	Tax_Id=9606 Isoform 3 of Attractin precursor, Tax_Id=9606 Isoform 2 of Attractin precursor, Attractin	101	29	1.68	49	9267	2+	1542.68	1.154	99.8263	0.7772	K.GDEC'QLC'EVENR.Y
11	1	sp|O75882-3|ATRN_HUMAN, sp|O75882-2|ATRN_HUMAN, sp|O75882|ATRN_HUMAN	133701.56191999995, 141428.76479999968, 158536.87623999876	0.226	ATRN, ATRN, ATRN	Tax_Id=9606 Isoform 3 of Attractin precursor, Tax_Id=9606 Isoform 2 of Attractin precursor, Attractin	101	29	1.68	49	9520	2+	1289.67	-0.002	1.55078	1	R.SEAAC'LAAGPGIR.C	579643	1.04165e+06
11	1	sp|O75882-3|ATRN_HUMAN, sp|O75882-2|ATRN_HUMAN, sp|O75882|ATRN_HUMAN	133701.56191999995, 141428.76479999968, 158536.87623999876	0.226	ATRN, ATRN, ATRN	Tax_Id=9606 Isoform 3 of Attractin precursor, Tax_Id=9606 Isoform 2 of Attractin precursor, Attractin	101	29	1.68	49	10509	2+	1599.77	0.013	8.12619	1	R.LTGSSGFVTDGPGNYK.Y
11	1	sp|O75882-3|ATRN_HUMAN, sp|O75882-2|ATRN_HUMAN, sp|O75882|ATRN_HUMAN	133701.56191999995, 141428.76479999968, 158536.87623999876	0.226	ATRN, ATRN, ATRN	Tax_Id=9606 Isoform 3 of Attractin precursor, Tax_Id=9606 Isoform 2 of Attractin precursor, Attractin	101	29	1.68	49	11007	2+	1410.77	0.013	9.21483	0.9984	R.NHNALLASLTTQK.K
11	1	sp|O75882-3|ATRN_HUMAN, sp|O75882-2|ATRN_HUMAN, sp|O75882|ATRN_HUMAN	133701.56191999995, 141428.76479999968, 158536.87623999876	0.226	ATRN, ATRN, ATRN	Tax_Id=9606 Isoform 3 of Attractin precursor, Tax_Id=9606 Isoform 2 of Attractin precursor, Attractin	101	29	1.68	49	11129	2+	1697.76	-0.011	6.47911	1	R.SC'ALDQNC'QWEPR.N	377552	727547
11	1	sp|O75882-3|ATRN_HUMAN, sp|O75882-2|ATRN_HUMAN, sp|O75882|ATRN_HUMAN	133701.56191999995, 141428.76479999968, 158536.87623999876	0.226	ATRN, ATRN, ATRN	Tax_Id=9606 Isoform 3 of Attractin precursor, Tax_Id=9606 Isoform 2 of Attractin precursor, Attractin	101	29	1.68	49	11139	2+	1691.73	0.015	8.86668	1	R.SCALDQNCQWEPR.N	376149	725823
11	1	sp|O75882-3|ATRN_HUMAN, sp|O75882-2|ATRN_HUMAN, sp|O75882|ATRN_HUMAN	133701.56191999995, 141428.76479999968, 158536.87623999876	0.226	ATRN, ATRN, ATRN	Tax_Id=9606 Isoform 3 of Attractin precursor, Tax_Id=9606 Isoform 2 of Attractin precursor, Attractin	101	29	1.68	49	12335	2+	1390.7	0.001	0.719064	0.9999	K.C'TWLIEGQPNR.I	386262	666171
11	1	sp|O75882-3|ATRN_HUMAN, sp|O75882-2|ATRN_HUMAN, sp|O75882|ATRN_HUMAN	133701.56191999995, 141428.76479999968, 158536.87623999876	0.226	ATRN, ATRN, ATRN	Tax_Id=9606 Isoform 3 of Attractin precursor, Tax_Id=9606 Isoform 2 of Attractin precursor, Attractin	101	29	1.68	49	12469	2+	1390.7	0.002	1.43813	0.9998	K.C'TWLIEGQPNR.I	327448	557760
11	1	sp|O75882-3|ATRN_HUMAN, sp|O75882-2|ATRN_HUMAN, sp|O75882|ATRN_HUMAN	133701.56191999995, 141428.76479999968, 158536.87623999876	0.226	ATRN, ATRN, ATRN	Tax_Id=9606 Isoform 3 of Attractin precursor, Tax_Id=9606 Isoform 2 of Attractin precursor, Attractin	101	29	1.68	49	13553	2+	1169.55	0.009	7.69526	0.9961	R.DLDM"FINASK.N
11	1	sp|O75882-3|ATRN_HUMAN, sp|O75882-2|ATRN_HUMAN, sp|O75882|ATRN_HUMAN	133701.56191999995, 141428.76479999968, 158536.87623999876	0.226	ATRN, ATRN, ATRN	Tax_Id=9606 Isoform 3 of Attractin precursor, Tax_Id=9606 Isoform 2 of Attractin precursor, Attractin	101	29	1.68	49	14343	2+	1901.9	0.014	7.36105	0.9979	R.YYTAINFVATPDEQNR.D
11	1	sp|O75882-3|ATRN_HUMAN, sp|O75882-2|ATRN_HUMAN, sp|O75882|ATRN_HUMAN	133701.56191999995, 141428.76479999968, 158536.87623999876	0.226	ATRN, ATRN, ATRN	Tax_Id=9606 Isoform 3 of Attractin precursor, Tax_Id=9606 Isoform 2 of Attractin precursor, Attractin	101	29	1.68	49	15510	2+	1528.73	0.012	7.84963	1	R.YDVDTQM"WTILK.D
11	1	sp|O75882-3|ATRN_HUMAN, sp|O75882-2|ATRN_HUMAN, sp|O75882|ATRN_HUMAN	133701.56191999995, 141428.76479999968, 158536.87623999876	0.226	ATRN, ATRN, ATRN	Tax_Id=9606 Isoform 3 of Attractin precursor, Tax_Id=9606 Isoform 2 of Attractin precursor, Attractin	101	29	1.68	49	5701	2+	886.51	0.006	6.76811	0.9834	R.SVNNVVVR.Y
11	1	sp|O75882-3|ATRN_HUMAN, sp|O75882-2|ATRN_HUMAN, sp|O75882|ATRN_HUMAN	133701.56191999995, 141428.76479999968, 158536.87623999876	0.226	ATRN, ATRN, ATRN	Tax_Id=9606 Isoform 3 of Attractin precursor, Tax_Id=9606 Isoform 2 of Attractin precursor, Attractin	101	29	1.68	49	9178	2+	1542.68	-0.008	5.18578	0.9901	K.GDEC'QLC'EVENR.Y	192952	358697
11	1	sp|O75882-3|ATRN_HUMAN, sp|O75882-2|ATRN_HUMAN, sp|O75882|ATRN_HUMAN	133701.56191999995, 141428.76479999968, 158536.87623999876	0.226	ATRN, ATRN, ATRN	Tax_Id=9606 Isoform 3 of Attractin precursor, Tax_Id=9606 Isoform 2 of Attractin precursor, Attractin	101	29	1.68	49	9207	2+	1536.64	0.01	6.5077	0.9789	K.GDECQLCEVENR.Y	191942	355534
11	1	sp|O75882-3|ATRN_HUMAN, sp|O75882-2|ATRN_HUMAN, sp|O75882|ATRN_HUMAN	133701.56191999995, 141428.76479999968, 158536.87623999876	0.226	ATRN, ATRN, ATRN	Tax_Id=9606 Isoform 3 of Attractin precursor, Tax_Id=9606 Isoform 2 of Attractin precursor, Attractin	101	29	1.68	49	9644	2+	1289.67	0.001	0.775392	0.9997	R.SEAAC'LAAGPGIR.C	276729	513503
11	1	sp|O75882-3|ATRN_HUMAN, sp|O75882-2|ATRN_HUMAN, sp|O75882|ATRN_HUMAN	133701.56191999995, 141428.76479999968, 158536.87623999876	0.226	ATRN, ATRN, ATRN	Tax_Id=9606 Isoform 3 of Attractin precursor, Tax_Id=9606 Isoform 2 of Attractin precursor, Attractin	101	29	1.68	49	10624	2+	1599.77	0.012	7.5011	0.9998	R.LTGSSGFVTDGPGNYK.Y
11	1	sp|O75882-3|ATRN_HUMAN, sp|O75882-2|ATRN_HUMAN, sp|O75882|ATRN_HUMAN	133701.56191999995, 141428.76479999968, 158536.87623999876	0.226	ATRN, ATRN, ATRN	Tax_Id=9606 Isoform 3 of Attractin precursor, Tax_Id=9606 Isoform 2 of Attractin precursor, Attractin	101	29	1.68	49	11159	2+	1691.73	0.015	8.86668	0.9995	R.SCALDQNCQWEPR.N	218940	403126
11	1	sp|O75882-3|ATRN_HUMAN, sp|O75882-2|ATRN_HUMAN, sp|O75882|ATRN_HUMAN	133701.56191999995, 141428.76479999968, 158536.87623999876	0.226	ATRN, ATRN, ATRN	Tax_Id=9606 Isoform 3 of Attractin precursor, Tax_Id=9606 Isoform 2 of Attractin precursor, Attractin	101	29	1.68	49	11352	2+	1410.77	0.011	7.79716	0.9898	R.NHNALLASLTTQK.K
11	1	sp|O75882-3|ATRN_HUMAN, sp|O75882-2|ATRN_HUMAN, sp|O75882|ATRN_HUMAN	133701.56191999995, 141428.76479999968, 158536.87623999876	0.226	ATRN, ATRN, ATRN	Tax_Id=9606 Isoform 3 of Attractin precursor, Tax_Id=9606 Isoform 2 of Attractin precursor, Attractin	101	29	1.68	49	11684	2+	2396.95	-0.015	6.25795	0.9916	R.TAC'GDC'TSGSSEC'MWC'SNMK.Q	5046.62	11443.7
11	1	sp|O75882-3|ATRN_HUMAN, sp|O75882-2|ATRN_HUMAN, sp|O75882|ATRN_HUMAN	133701.56191999995, 141428.76479999968, 158536.87623999876	0.226	ATRN, ATRN, ATRN	Tax_Id=9606 Isoform 3 of Attractin precursor, Tax_Id=9606 Isoform 2 of Attractin precursor, Attractin	101	29	1.68	49	12643	2+	1387.68	1.014	10.0888	0.9992	K.CTWLIEGQPNR.I	175335	293833
11	1	sp|O75882-3|ATRN_HUMAN, sp|O75882-2|ATRN_HUMAN, sp|O75882|ATRN_HUMAN	133701.56191999995, 141428.76479999968, 158536.87623999876	0.226	ATRN, ATRN, ATRN	Tax_Id=9606 Isoform 3 of Attractin precursor, Tax_Id=9606 Isoform 2 of Attractin precursor, Attractin	101	29	1.68	49	13611	2+	1169.55	0.008	6.84023	1	R.DLDM"FINASK.N
11	1	sp|O75882-3|ATRN_HUMAN, sp|O75882-2|ATRN_HUMAN, sp|O75882|ATRN_HUMAN	133701.56191999995, 141428.76479999968, 158536.87623999876	0.226	ATRN, ATRN, ATRN	Tax_Id=9606 Isoform 3 of Attractin precursor, Tax_Id=9606 Isoform 2 of Attractin precursor, Attractin	101	29	1.68	49	15631	2+	1528.73	0.012	7.84963	0.9954	R.YDVDTQM"WTILK.D
11	1	sp|O75882-3|ATRN_HUMAN, sp|O75882-2|ATRN_HUMAN, sp|O75882|ATRN_HUMAN	133701.56191999995, 141428.76479999968, 158536.87623999876	0.226	ATRN, ATRN, ATRN	Tax_Id=9606 Isoform 3 of Attractin precursor, Tax_Id=9606 Isoform 2 of Attractin precursor, Attractin	101	29	1.68	49	16772	2+	1891.79	0.089	47.0453	0.9981	K.C'FSSDFMAYDIAC'DR.W
11	1	sp|O75882-3|ATRN_HUMAN, sp|O75882-2|ATRN_HUMAN, sp|O75882|ATRN_HUMAN	133701.56191999995, 141428.76479999968, 158536.87623999876	0.226	ATRN, ATRN, ATRN	Tax_Id=9606 Isoform 3 of Attractin precursor, Tax_Id=9606 Isoform 2 of Attractin precursor, Attractin	101	29	1.68	49	17253	2+	1155.69	0.006	5.19171	0.8139	K.LTLTPWVGLR.K
11	1	sp|O75882-3|ATRN_HUMAN, sp|O75882-2|ATRN_HUMAN, sp|O75882|ATRN_HUMAN	133701.56191999995, 141428.76479999968, 158536.87623999876	0.226	ATRN, ATRN, ATRN	Tax_Id=9606 Isoform 3 of Attractin precursor, Tax_Id=9606 Isoform 2 of Attractin precursor, Attractin	101	29	1.68	49	5332	2+	870.403	0.006	6.89336	0.9241	K.CIEGSYK.G	1.15881e+06	596822
11	1	sp|O75882-3|ATRN_HUMAN, sp|O75882-2|ATRN_HUMAN, sp|O75882|ATRN_HUMAN	133701.56191999995, 141428.76479999968, 158536.87623999876	0.226	ATRN, ATRN, ATRN	Tax_Id=9606 Isoform 3 of Attractin precursor, Tax_Id=9606 Isoform 2 of Attractin precursor, Attractin	101	29	1.68	49	4769	2+	1126.52	0.009	7.98918	0.9417	R.IMQSSQSMSK.L
11	1	sp|O75882-3|ATRN_HUMAN, sp|O75882-2|ATRN_HUMAN, sp|O75882|ATRN_HUMAN	133701.56191999995, 141428.76479999968, 158536.87623999876	0.226	ATRN, ATRN, ATRN	Tax_Id=9606 Isoform 3 of Attractin precursor, Tax_Id=9606 Isoform 2 of Attractin precursor, Attractin	101	29	1.68	49	9227	2+	1542.68	-0.999	0.648223	0.9287	K.GDEC'QLC'EVENR.Y	130781	498615
11	1	sp|O75882-3|ATRN_HUMAN, sp|O75882-2|ATRN_HUMAN, sp|O75882|ATRN_HUMAN	133701.56191999995, 141428.76479999968, 158536.87623999876	0.226	ATRN, ATRN, ATRN	Tax_Id=9606 Isoform 3 of Attractin precursor, Tax_Id=9606 Isoform 2 of Attractin precursor, Attractin	101	29	1.68	49	9261	2+	1536.64	0.008	5.20616	0.9995	K.GDECQLCEVENR.Y	130781	495407
11	1	sp|O75882-3|ATRN_HUMAN, sp|O75882-2|ATRN_HUMAN, sp|O75882|ATRN_HUMAN	133701.56191999995, 141428.76479999968, 158536.87623999876	0.226	ATRN, ATRN, ATRN	Tax_Id=9606 Isoform 3 of Attractin precursor, Tax_Id=9606 Isoform 2 of Attractin precursor, Attractin	101	29	1.68	49	14885	2+	1901.9	0.014	7.36105	0.9995	R.YYTAINFVATPDEQNR.D
11	1	sp|O75882-3|ATRN_HUMAN, sp|O75882-2|ATRN_HUMAN, sp|O75882|ATRN_HUMAN	133701.56191999995, 141428.76479999968, 158536.87623999876	0.226	ATRN, ATRN, ATRN	Tax_Id=9606 Isoform 3 of Attractin precursor, Tax_Id=9606 Isoform 2 of Attractin precursor, Attractin	101	29	1.68	49	5799	2+	847.442	0.006	7.08013	0.9992	R.YQGNPLR.G
11	1	sp|O75882-3|ATRN_HUMAN, sp|O75882-2|ATRN_HUMAN, sp|O75882|ATRN_HUMAN	133701.56191999995, 141428.76479999968, 158536.87623999876	0.226	ATRN, ATRN, ATRN	Tax_Id=9606 Isoform 3 of Attractin precursor, Tax_Id=9606 Isoform 2 of Attractin precursor, Attractin	101	29	1.68	49	9138	3+	2193.96	-0.009	4.10218	0.9999	K.GEAC'DIPHC'TDNC'GFPHR.G	1.62288e+06	517583
11	1	sp|O75882-3|ATRN_HUMAN, sp|O75882-2|ATRN_HUMAN, sp|O75882|ATRN_HUMAN	133701.56191999995, 141428.76479999968, 158536.87623999876	0.226	ATRN, ATRN, ATRN	Tax_Id=9606 Isoform 3 of Attractin precursor, Tax_Id=9606 Isoform 2 of Attractin precursor, Attractin	101	29	1.68	49	10102	2+	1599.77	0.013	8.12619	0.9977	R.LTGSSGFVTDGPGNYK.Y
11	1	sp|O75882-3|ATRN_HUMAN, sp|O75882-2|ATRN_HUMAN, sp|O75882|ATRN_HUMAN	133701.56191999995, 141428.76479999968, 158536.87623999876	0.226	ATRN, ATRN, ATRN	Tax_Id=9606 Isoform 3 of Attractin precursor, Tax_Id=9606 Isoform 2 of Attractin precursor, Attractin	101	29	1.68	49	10846	2+	1691.73	0.011	6.50223	1	R.SCALDQNCQWEPR.N	124546	286380
11	1	sp|O75882-3|ATRN_HUMAN, sp|O75882-2|ATRN_HUMAN, sp|O75882|ATRN_HUMAN	133701.56191999995, 141428.76479999968, 158536.87623999876	0.226	ATRN, ATRN, ATRN	Tax_Id=9606 Isoform 3 of Attractin precursor, Tax_Id=9606 Isoform 2 of Attractin precursor, Attractin	101	29	1.68	49	12197	2+	1390.7	-0.005	3.59532	0.9999	K.C'TWLIEGQPNR.I	1.35099e+06	1.1091e+06
11	1	sp|O75882-3|ATRN_HUMAN, sp|O75882-2|ATRN_HUMAN, sp|O75882|ATRN_HUMAN	133701.56191999995, 141428.76479999968, 158536.87623999876	0.226	ATRN, ATRN, ATRN	Tax_Id=9606 Isoform 3 of Attractin precursor, Tax_Id=9606 Isoform 2 of Attractin precursor, Attractin	101	29	1.68	49	14359	2+	1901.9	0.014	7.36105	0.9988	R.YYTAINFVATPDEQNR.D
11	1	sp|O75882-3|ATRN_HUMAN, sp|O75882-2|ATRN_HUMAN, sp|O75882|ATRN_HUMAN	133701.56191999995, 141428.76479999968, 158536.87623999876	0.226	ATRN, ATRN, ATRN	Tax_Id=9606 Isoform 3 of Attractin precursor, Tax_Id=9606 Isoform 2 of Attractin precursor, Attractin	101	29	1.68	49	4648	2+	1126.52	0.008	7.1015	0.9955	R.IMQSSQSMSK.L
11	1	sp|O75882-3|ATRN_HUMAN, sp|O75882-2|ATRN_HUMAN, sp|O75882|ATRN_HUMAN	133701.56191999995, 141428.76479999968, 158536.87623999876	0.226	ATRN, ATRN, ATRN	Tax_Id=9606 Isoform 3 of Attractin precursor, Tax_Id=9606 Isoform 2 of Attractin precursor, Attractin	101	29	1.68	49	5596	2+	886.51	0.005	5.64009	0.9068	R.SVNNVVVR.Y
11	1	sp|O75882-3|ATRN_HUMAN, sp|O75882-2|ATRN_HUMAN, sp|O75882|ATRN_HUMAN	133701.56191999995, 141428.76479999968, 158536.87623999876	0.226	ATRN, ATRN, ATRN	Tax_Id=9606 Isoform 3 of Attractin precursor, Tax_Id=9606 Isoform 2 of Attractin precursor, Attractin	101	29	1.68	49	5986	2+	847.442	0.007	8.26015	0.9995	R.YQGNPLR.G
11	1	sp|O75882-3|ATRN_HUMAN, sp|O75882-2|ATRN_HUMAN, sp|O75882|ATRN_HUMAN	133701.56191999995, 141428.76479999968, 158536.87623999876	0.226	ATRN, ATRN, ATRN	Tax_Id=9606 Isoform 3 of Attractin precursor, Tax_Id=9606 Isoform 2 of Attractin precursor, Attractin	101	29	1.68	49	7927	2+	1051.56	0.008	7.60777	1	R.YGHSLALYK.D
11	1	sp|O75882-3|ATRN_HUMAN, sp|O75882-2|ATRN_HUMAN, sp|O75882|ATRN_HUMAN	133701.56191999995, 141428.76479999968, 158536.87623999876	0.226	ATRN, ATRN, ATRN	Tax_Id=9606 Isoform 3 of Attractin precursor, Tax_Id=9606 Isoform 2 of Attractin precursor, Attractin	101	29	1.68	49	8147	2+	865.441	0.008	9.24384	0.9857	R.LADDLYR.Y
11	1	sp|O75882-3|ATRN_HUMAN, sp|O75882-2|ATRN_HUMAN, sp|O75882|ATRN_HUMAN	133701.56191999995, 141428.76479999968, 158536.87623999876	0.226	ATRN, ATRN, ATRN	Tax_Id=9606 Isoform 3 of Attractin precursor, Tax_Id=9606 Isoform 2 of Attractin precursor, Attractin	101	29	1.68	49	9077	3+	2193.96	-0.007	3.19058	0.929	K.GEAC'DIPHC'TDNC'GFPHR.G	509575	546869
11	1	sp|O75882-3|ATRN_HUMAN, sp|O75882-2|ATRN_HUMAN, sp|O75882|ATRN_HUMAN	133701.56191999995, 141428.76479999968, 158536.87623999876	0.226	ATRN, ATRN, ATRN	Tax_Id=9606 Isoform 3 of Attractin precursor, Tax_Id=9606 Isoform 2 of Attractin precursor, Attractin	101	29	1.68	49	9206	2+	1286.65	1.021	16.3214	1	R.SEAACLAAGPGIR.C	917720	1300770
11	1	sp|O75882-3|ATRN_HUMAN, sp|O75882-2|ATRN_HUMAN, sp|O75882|ATRN_HUMAN	133701.56191999995, 141428.76479999968, 158536.87623999876	0.226	ATRN, ATRN, ATRN	Tax_Id=9606 Isoform 3 of Attractin precursor, Tax_Id=9606 Isoform 2 of Attractin precursor, Attractin	101	29	1.68	49	9236	2+	1289.67	-0.001	0.775392	1	R.SEAAC'LAAGPGIR.C	917720	1300770
11	1	sp|O75882-3|ATRN_HUMAN, sp|O75882-2|ATRN_HUMAN, sp|O75882|ATRN_HUMAN	133701.56191999995, 141428.76479999968, 158536.87623999876	0.226	ATRN, ATRN, ATRN	Tax_Id=9606 Isoform 3 of Attractin precursor, Tax_Id=9606 Isoform 2 of Attractin precursor, Attractin	101	29	1.68	49	10247	2+	1599.77	0.011	6.87601	1	R.LTGSSGFVTDGPGNYK.Y
11	1	sp|O75882-3|ATRN_HUMAN, sp|O75882-2|ATRN_HUMAN, sp|O75882|ATRN_HUMAN	133701.56191999995, 141428.76479999968, 158536.87623999876	0.226	ATRN, ATRN, ATRN	Tax_Id=9606 Isoform 3 of Attractin precursor, Tax_Id=9606 Isoform 2 of Attractin precursor, Attractin	101	29	1.68	49	10601	3+	1410.77	0.007	4.96183	0.9458	R.NHNALLASLTTQK.K
11	1	sp|O75882-3|ATRN_HUMAN, sp|O75882-2|ATRN_HUMAN, sp|O75882|ATRN_HUMAN	133701.56191999995, 141428.76479999968, 158536.87623999876	0.226	ATRN, ATRN, ATRN	Tax_Id=9606 Isoform 3 of Attractin precursor, Tax_Id=9606 Isoform 2 of Attractin precursor, Attractin	101	29	1.68	49	10855	2+	1691.73	0.013	7.68446	1	R.SCALDQNCQWEPR.N	813553	1.28332e+06
11	1	sp|O75882-3|ATRN_HUMAN, sp|O75882-2|ATRN_HUMAN, sp|O75882|ATRN_HUMAN	133701.56191999995, 141428.76479999968, 158536.87623999876	0.226	ATRN, ATRN, ATRN	Tax_Id=9606 Isoform 3 of Attractin precursor, Tax_Id=9606 Isoform 2 of Attractin precursor, Attractin	101	29	1.68	49	10876	2+	1697.76	-0.004	2.35604	1	R.SC'ALDQNC'QWEPR.N	808246	1.26806e+06
11	1	sp|O75882-3|ATRN_HUMAN, sp|O75882-2|ATRN_HUMAN, sp|O75882|ATRN_HUMAN	133701.56191999995, 141428.76479999968, 158536.87623999876	0.226	ATRN, ATRN, ATRN	Tax_Id=9606 Isoform 3 of Attractin precursor, Tax_Id=9606 Isoform 2 of Attractin precursor, Attractin	101	29	1.68	49	12123	2+	1390.7	0.002	1.43813	1	K.C'TWLIEGQPNR.I	1.3728e+06	1.86777e+06
11	1	sp|O75882-3|ATRN_HUMAN, sp|O75882-2|ATRN_HUMAN, sp|O75882|ATRN_HUMAN	133701.56191999995, 141428.76479999968, 158536.87623999876	0.226	ATRN, ATRN, ATRN	Tax_Id=9606 Isoform 3 of Attractin precursor, Tax_Id=9606 Isoform 2 of Attractin precursor, Attractin	101	29	1.68	49	12249	2+	1390.7	0.002	1.43813	0.9772	K.C'TWLIEGQPNR.I	1.23605e+06	1695242
11	1	sp|O75882-3|ATRN_HUMAN, sp|O75882-2|ATRN_HUMAN, sp|O75882|ATRN_HUMAN	133701.56191999995, 141428.76479999968, 158536.87623999876	0.226	ATRN, ATRN, ATRN	Tax_Id=9606 Isoform 3 of Attractin precursor, Tax_Id=9606 Isoform 2 of Attractin precursor, Attractin	101	29	1.68	49	12422	2+	1410.77	0.883	82.9334	0.9566	R.NHNALLASLTTQK.K
11	1	sp|O75882-3|ATRN_HUMAN, sp|O75882-2|ATRN_HUMAN, sp|O75882|ATRN_HUMAN	133701.56191999995, 141428.76479999968, 158536.87623999876	0.226	ATRN, ATRN, ATRN	Tax_Id=9606 Isoform 3 of Attractin precursor, Tax_Id=9606 Isoform 2 of Attractin precursor, Attractin	101	29	1.68	49	13652	2+	1169.55	0.007	5.9852	1	R.DLDM"FINASK.N
11	1	sp|O75882-3|ATRN_HUMAN, sp|O75882-2|ATRN_HUMAN, sp|O75882|ATRN_HUMAN	133701.56191999995, 141428.76479999968, 158536.87623999876	0.226	ATRN, ATRN, ATRN	Tax_Id=9606 Isoform 3 of Attractin precursor, Tax_Id=9606 Isoform 2 of Attractin precursor, Attractin	101	29	1.68	49	14320	2+	1901.9	0.013	6.83526	1	R.YYTAINFVATPDEQNR.D
11	1	sp|O75882-3|ATRN_HUMAN, sp|O75882-2|ATRN_HUMAN, sp|O75882|ATRN_HUMAN	133701.56191999995, 141428.76479999968, 158536.87623999876	0.226	ATRN, ATRN, ATRN	Tax_Id=9606 Isoform 3 of Attractin precursor, Tax_Id=9606 Isoform 2 of Attractin precursor, Attractin	101	29	1.68	49	15565	2+	1528.73	0.011	7.19549	0.9994	R.YDVDTQM"WTILK.D
11	1	sp|O75882-3|ATRN_HUMAN, sp|O75882-2|ATRN_HUMAN, sp|O75882|ATRN_HUMAN	133701.56191999995, 141428.76479999968, 158536.87623999876	0.226	ATRN, ATRN, ATRN	Tax_Id=9606 Isoform 3 of Attractin precursor, Tax_Id=9606 Isoform 2 of Attractin precursor, Attractin	101	29	1.68	49	16546	2+	1891.79	-0.007	3.70019	1	K.C'FSSDFMAYDIAC'DR.W	207854	330591
11	1	sp|O75882-3|ATRN_HUMAN, sp|O75882-2|ATRN_HUMAN, sp|O75882|ATRN_HUMAN	133701.56191999995, 141428.76479999968, 158536.87623999876	0.226	ATRN, ATRN, ATRN	Tax_Id=9606 Isoform 3 of Attractin precursor, Tax_Id=9606 Isoform 2 of Attractin precursor, Attractin	101	29	1.68	49	16556	2+	1885.76	0.009	4.77262	1	K.CFSSDFMAYDIACDR.W	207854	330591
11	1	sp|O75882-3|ATRN_HUMAN, sp|O75882-2|ATRN_HUMAN, sp|O75882|ATRN_HUMAN	133701.56191999995, 141428.76479999968, 158536.87623999876	0.226	ATRN, ATRN, ATRN	Tax_Id=9606 Isoform 3 of Attractin precursor, Tax_Id=9606 Isoform 2 of Attractin precursor, Attractin	101	29	1.68	49	18273	2+	1512.74	0.015	9.91578	1	R.YDVDTQMWTILK.D
11	1	sp|O75882-3|ATRN_HUMAN, sp|O75882-2|ATRN_HUMAN, sp|O75882|ATRN_HUMAN	133701.56191999995, 141428.76479999968, 158536.87623999876	0.226	ATRN, ATRN, ATRN	Tax_Id=9606 Isoform 3 of Attractin precursor, Tax_Id=9606 Isoform 2 of Attractin precursor, Attractin	101	29	1.68	49	18400	2+	1512.74	0.013	8.59368	1	R.YDVDTQMWTILK.D
11	1	sp|O75882-3|ATRN_HUMAN, sp|O75882-2|ATRN_HUMAN, sp|O75882|ATRN_HUMAN	133701.56191999995, 141428.76479999968, 158536.87623999876	0.226	ATRN, ATRN, ATRN	Tax_Id=9606 Isoform 3 of Attractin precursor, Tax_Id=9606 Isoform 2 of Attractin precursor, Attractin	101	29	1.68	49	5684	2+	847.442	0.006	7.08013	0.9719	R.YQGNPLR.G
11	1	sp|O75882-3|ATRN_HUMAN, sp|O75882-2|ATRN_HUMAN, sp|O75882|ATRN_HUMAN	133701.56191999995, 141428.76479999968, 158536.87623999876	0.226	ATRN, ATRN, ATRN	Tax_Id=9606 Isoform 3 of Attractin precursor, Tax_Id=9606 Isoform 2 of Attractin precursor, Attractin	101	29	1.68	49	7761	2+	1051.56	0.016	15.2155	1	R.YGHSLALYK.D
11	1	sp|O75882-3|ATRN_HUMAN, sp|O75882-2|ATRN_HUMAN, sp|O75882|ATRN_HUMAN	133701.56191999995, 141428.76479999968, 158536.87623999876	0.226	ATRN, ATRN, ATRN	Tax_Id=9606 Isoform 3 of Attractin precursor, Tax_Id=9606 Isoform 2 of Attractin precursor, Attractin	101	29	1.68	49	8996	2+	1536.64	0.01	6.5077	0.9948	K.GDECQLCEVENR.Y	839048	1.52695e+06
11	1	sp|O75882-3|ATRN_HUMAN, sp|O75882-2|ATRN_HUMAN, sp|O75882|ATRN_HUMAN	133701.56191999995, 141428.76479999968, 158536.87623999876	0.226	ATRN, ATRN, ATRN	Tax_Id=9606 Isoform 3 of Attractin precursor, Tax_Id=9606 Isoform 2 of Attractin precursor, Attractin	101	29	1.68	49	9149	3+	2193.96	-0.011	5.01377	0.9406	K.GEAC'DIPHC'TDNC'GFPHR.G	523700	709825
11	1	sp|O75882-3|ATRN_HUMAN, sp|O75882-2|ATRN_HUMAN, sp|O75882|ATRN_HUMAN	133701.56191999995, 141428.76479999968, 158536.87623999876	0.226	ATRN, ATRN, ATRN	Tax_Id=9606 Isoform 3 of Attractin precursor, Tax_Id=9606 Isoform 2 of Attractin precursor, Attractin	101	29	1.68	49	9230	2+	1289.67	-0.001	0.775392	1	R.SEAAC'LAAGPGIR.C	1.31302e+06	2.08921e+06
11	1	sp|O75882-3|ATRN_HUMAN, sp|O75882-2|ATRN_HUMAN, sp|O75882|ATRN_HUMAN	133701.56191999995, 141428.76479999968, 158536.87623999876	0.226	ATRN, ATRN, ATRN	Tax_Id=9606 Isoform 3 of Attractin precursor, Tax_Id=9606 Isoform 2 of Attractin precursor, Attractin	101	29	1.68	49	10304	2+	1599.77	0.016	10.0015	0.9987	R.LTGSSGFVTDGPGNYK.Y
11	1	sp|O75882-3|ATRN_HUMAN, sp|O75882-2|ATRN_HUMAN, sp|O75882|ATRN_HUMAN	133701.56191999995, 141428.76479999968, 158536.87623999876	0.226	ATRN, ATRN, ATRN	Tax_Id=9606 Isoform 3 of Attractin precursor, Tax_Id=9606 Isoform 2 of Attractin precursor, Attractin	101	29	1.68	49	10994	2+	1691.73	0.017	10.0489	1	R.SCALDQNCQWEPR.N	516520	1795353
11	1	sp|O75882-3|ATRN_HUMAN, sp|O75882-2|ATRN_HUMAN, sp|O75882|ATRN_HUMAN	133701.56191999995, 141428.76479999968, 158536.87623999876	0.226	ATRN, ATRN, ATRN	Tax_Id=9606 Isoform 3 of Attractin precursor, Tax_Id=9606 Isoform 2 of Attractin precursor, Attractin	101	29	1.68	49	11125	2+	1691.73	0.011	6.50223	1	R.SCALDQNCQWEPR.N	364990	965412
11	1	sp|O75882-3|ATRN_HUMAN, sp|O75882-2|ATRN_HUMAN, sp|O75882|ATRN_HUMAN	133701.56191999995, 141428.76479999968, 158536.87623999876	0.226	ATRN, ATRN, ATRN	Tax_Id=9606 Isoform 3 of Attractin precursor, Tax_Id=9606 Isoform 2 of Attractin precursor, Attractin	101	29	1.68	49	11192	2+	1697.76	-0.002	1.17802	1	R.SC'ALDQNC'QWEPR.N	234303	581211
11	1	sp|O75882-3|ATRN_HUMAN, sp|O75882-2|ATRN_HUMAN, sp|O75882|ATRN_HUMAN	133701.56191999995, 141428.76479999968, 158536.87623999876	0.226	ATRN, ATRN, ATRN	Tax_Id=9606 Isoform 3 of Attractin precursor, Tax_Id=9606 Isoform 2 of Attractin precursor, Attractin	101	29	1.68	49	12338	2+	1390.7	0.995	3.59532	0.9997	K.C'TWLIEGQPNR.I	1.12466e+06	1.70925e+06
11	1	sp|O75882-3|ATRN_HUMAN, sp|O75882-2|ATRN_HUMAN, sp|O75882|ATRN_HUMAN	133701.56191999995, 141428.76479999968, 158536.87623999876	0.226	ATRN, ATRN, ATRN	Tax_Id=9606 Isoform 3 of Attractin precursor, Tax_Id=9606 Isoform 2 of Attractin precursor, Attractin	101	29	1.68	49	12374	2+	1387.68	1.014	10.0888	0.999	K.CTWLIEGQPNR.I	1.12682e+06	1715736
11	1	sp|O75882-3|ATRN_HUMAN, sp|O75882-2|ATRN_HUMAN, sp|O75882|ATRN_HUMAN	133701.56191999995, 141428.76479999968, 158536.87623999876	0.226	ATRN, ATRN, ATRN	Tax_Id=9606 Isoform 3 of Attractin precursor, Tax_Id=9606 Isoform 2 of Attractin precursor, Attractin	101	29	1.68	49	12482	2+	1390.7	0.995	3.59532	0.9216	K.C'TWLIEGQPNR.I	889062	1384490
11	1	sp|O75882-3|ATRN_HUMAN, sp|O75882-2|ATRN_HUMAN, sp|O75882|ATRN_HUMAN	133701.56191999995, 141428.76479999968, 158536.87623999876	0.226	ATRN, ATRN, ATRN	Tax_Id=9606 Isoform 3 of Attractin precursor, Tax_Id=9606 Isoform 2 of Attractin precursor, Attractin	101	29	1.68	49	13922	2+	1169.55	0.009	7.69526	1	R.DLDM"FINASK.N
11	1	sp|O75882-3|ATRN_HUMAN, sp|O75882-2|ATRN_HUMAN, sp|O75882|ATRN_HUMAN	133701.56191999995, 141428.76479999968, 158536.87623999876	0.226	ATRN, ATRN, ATRN	Tax_Id=9606 Isoform 3 of Attractin precursor, Tax_Id=9606 Isoform 2 of Attractin precursor, Attractin	101	29	1.68	49	14655	2+	1901.9	0.013	6.83526	0.9971	R.YYTAINFVATPDEQNR.D
11	1	sp|O75882-3|ATRN_HUMAN, sp|O75882-2|ATRN_HUMAN, sp|O75882|ATRN_HUMAN	133701.56191999995, 141428.76479999968, 158536.87623999876	0.226	ATRN, ATRN, ATRN	Tax_Id=9606 Isoform 3 of Attractin precursor, Tax_Id=9606 Isoform 2 of Attractin precursor, Attractin	101	29	1.68	49	15828	2+	1528.73	0.013	8.50376	1	R.YDVDTQM"WTILK.D
11	1	sp|O75882-3|ATRN_HUMAN, sp|O75882-2|ATRN_HUMAN, sp|O75882|ATRN_HUMAN	133701.56191999995, 141428.76479999968, 158536.87623999876	0.226	ATRN, ATRN, ATRN	Tax_Id=9606 Isoform 3 of Attractin precursor, Tax_Id=9606 Isoform 2 of Attractin precursor, Attractin	101	29	1.68	49	17153	2+	1891.79	-0.007	3.70019	1	K.C'FSSDFMAYDIAC'DR.W	223706	355983
12	1	sp|O95445-2|APOM_HUMAN, sp|O95445|APOM_HUMAN	13050.942599999997, 21253.29135999999	0.31	APOM, APOM	Tax_Id=9606 Apolipoprotein M, Apolipoprotein M (short name: Apo-M)	9	5	1.27	5	8766	2+	1027.52	-0.004	3.89288	0.7654	K.SLTSC'LDSK.A	166769	114432
12	1	sp|O95445-2|APOM_HUMAN, sp|O95445|APOM_HUMAN	13050.942599999997, 21253.29135999999	0.31	APOM, APOM	Tax_Id=9606 Apolipoprotein M, Apolipoprotein M (short name: Apo-M)	9	5	1.27	5	8528	2+	1024.5	0.012	11.7131	0.8705	K.SLTSCLDSK.A	508855	801741
12	1	sp|O95445-2|APOM_HUMAN, sp|O95445|APOM_HUMAN	13050.942599999997, 21253.29135999999	0.31	APOM, APOM	Tax_Id=9606 Apolipoprotein M, Apolipoprotein M (short name: Apo-M)	9	5	1.27	5	11984	2+	817.493	0.005	6.11626	0.9957	K.AFLLTPR.N
12	1	sp|O95445-2|APOM_HUMAN, sp|O95445|APOM_HUMAN	13050.942599999997, 21253.29135999999	0.31	APOM, APOM	Tax_Id=9606 Apolipoprotein M, Apolipoprotein M (short name: Apo-M)	9	5	1.27	5	8397	2+	1024.5	0.015	14.6413	0.8835	K.SLTSCLDSK.A	209062	153346
12	1	sp|O95445-2|APOM_HUMAN, sp|O95445|APOM_HUMAN	13050.942599999997, 21253.29135999999	0.31	APOM, APOM	Tax_Id=9606 Apolipoprotein M, Apolipoprotein M (short name: Apo-M)	9	5	1.27	5	11855	2+	817.493	0.005	6.11626	0.9444	K.AFLLTPR.N
12	1	sp|O95445-2|APOM_HUMAN, sp|O95445|APOM_HUMAN	13050.942599999997, 21253.29135999999	0.31	APOM, APOM	Tax_Id=9606 Apolipoprotein M, Apolipoprotein M (short name: Apo-M)	9	5	1.27	5	13120	3+	1590.79	0.009	5.65756	0.9789	K.WIYHLTEGSTDLR.T
12	1	sp|O95445-2|APOM_HUMAN, sp|O95445|APOM_HUMAN	13050.942599999997, 21253.29135999999	0.31	APOM, APOM	Tax_Id=9606 Apolipoprotein M, Apolipoprotein M (short name: Apo-M)	9	5	1.27	5	8141	2+	833.438	-0.005	5.99925	0.8725	K.DGLC'VPR.K	1906.3	11978.7
12	1	sp|O95445-2|APOM_HUMAN, sp|O95445|APOM_HUMAN	13050.942599999997, 21253.29135999999	0.31	APOM, APOM	Tax_Id=9606 Apolipoprotein M, Apolipoprotein M (short name: Apo-M)	9	5	1.27	5	13484	2+	1590.79	0.008	5.02894	0.9957	K.WIYHLTEGSTDLR.T
12	1	sp|O95445-2|APOM_HUMAN, sp|O95445|APOM_HUMAN	13050.942599999997, 21253.29135999999	0.31	APOM, APOM	Tax_Id=9606 Apolipoprotein M, Apolipoprotein M (short name: Apo-M)	9	5	1.27	5	7881	2+	1024.5	0.009	8.78479	0.9984	K.SLTSCLDSK.A	681130	458834
13	1	sp|O95810|SDPR_HUMAN	47173.2	0.181	SDPR	Serum deprivation-response protein	10	6			4289	2+	971.516	0.006	6.17592	0.9931	K.QPVSGAVEGK.E
13	1	sp|O95810|SDPR_HUMAN	47173.2	0.181	SDPR	Serum deprivation-response protein	10	6			9979	2+	1604.71	0.012	7.478	0.9999	R.YEGSYALTSEEAER.S
13	1	sp|O95810|SDPR_HUMAN	47173.2	0.181	SDPR	Serum deprivation-response protein	10	6			11302	2+	1777.87	0.01	5.6247	1	R.SDGDPVQPAVLQVHQTS.-
13	1	sp|O95810|SDPR_HUMAN	47173.2	0.181	SDPR	Serum deprivation-response protein	10	6			19280	2+	1962.06	0.014	7.13537	0.9988	K.VLIFQEENEIPASVFVK.Q
13	1	sp|O95810|SDPR_HUMAN	47173.2	0.181	SDPR	Serum deprivation-response protein	10	6			9990	2+	1604.71	0.01	6.23167	1	R.YEGSYALTSEEAER.S
13	1	sp|O95810|SDPR_HUMAN	47173.2	0.181	SDPR	Serum deprivation-response protein	10	6			10906	2+	876.494	0.004	4.56364	0.9988	K.VSPLTFGR.K
13	1	sp|O95810|SDPR_HUMAN	47173.2	0.181	SDPR	Serum deprivation-response protein	10	6			11052	2+	1777.87	0.011	6.18717	0.9995	R.SDGDPVQPAVLQVHQTS.-
13	1	sp|O95810|SDPR_HUMAN	47173.2	0.181	SDPR	Serum deprivation-response protein	10	6			11179	2+	1777.87	0.011	6.18717	1	R.SDGDPVQPAVLQVHQTS.-
13	1	sp|O95810|SDPR_HUMAN	47173.2	0.181	SDPR	Serum deprivation-response protein	10	6			10108	2+	1604.71	0.012	7.478	1	R.YEGSYALTSEEAER.S
13	1	sp|O95810|SDPR_HUMAN	47173.2	0.181	SDPR	Serum deprivation-response protein	10	6			4373	2+	1185.57	0.009	7.59126	0.9973	K.YQASTSNTVSK.L
14	1	sp|P00441|SODC_HUMAN	15935.7	0.325	SOD1	Superoxide dismutase [Cu-Zn]	6	3	1.33	1	15058	2+	1501.77	0.011	7.32471	0.9987	K.GDGPVQGIINFEQK.E
14	1	sp|P00441|SODC_HUMAN	15935.7	0.325	SOD1	Superoxide dismutase [Cu-Zn]	6	3	1.33	1	6635	2+	1225.62	0.008	6.52732	1	R.HVGDLGNVTADK.D
14	1	sp|P00441|SODC_HUMAN	15935.7	0.325	SOD1	Superoxide dismutase [Cu-Zn]	6	3	1.33	1	6623	2+	1225.62	0.008	6.52732	1	R.HVGDLGNVTADK.D
14	1	sp|P00441|SODC_HUMAN	15935.7	0.325	SOD1	Superoxide dismutase [Cu-Zn]	6	3	1.33	1	14598	2+	1501.76	0.009	5.99295	0.9851	K.GDGPVQGIINFEQK.E
14	1	sp|P00441|SODC_HUMAN	15935.7	0.325	SOD1	Superoxide dismutase [Cu-Zn]	6	3	1.33	1	14729	2+	1501.76	0.009	5.99295	1	K.GDGPVQGIINFEQK.E
14	1	sp|P00441|SODC_HUMAN	15935.7	0.325	SOD1	Superoxide dismutase [Cu-Zn]	6	3	1.33	1	18597	2+	2531.25	1.024	9.48149	0.9083	K.DGVADVSIEDSVISLSGDHC'IIGR.T	36583	48630
15	1	sp|P00488|F13A_HUMAN	83267.3	0.061	F13A1	Coagulation factor XIII A chain (short name: Coagulation factor XIIIa)	5	4			8282	2+	835.467	-0.025	29.9234	0.6782	R.VEYVIGR.Y
15	1	sp|P00488|F13A_HUMAN	83267.3	0.061	F13A1	Coagulation factor XIII A chain (short name: Coagulation factor XIIIa)	5	4			14333	2+	1644.72	0.013	7.90406	0.9879	K.QIGGDGMMDITDTYK.F
15	1	sp|P00488|F13A_HUMAN	83267.3	0.061	F13A1	Coagulation factor XIII A chain (short name: Coagulation factor XIIIa)	5	4			16060	2+	1280.69	0.009	7.02745	0.9994	R.LALETALMYGAK.K
15	1	sp|P00488|F13A_HUMAN	83267.3	0.061	F13A1	Coagulation factor XIII A chain (short name: Coagulation factor XIIIa)	5	4			15965	2+	1280.69	0.008	6.24662	0.9977	R.LALETALMYGAK.K
15	1	sp|P00488|F13A_HUMAN	83267.3	0.061	F13A1	Coagulation factor XIII A chain (short name: Coagulation factor XIIIa)	5	4			10415	2+	1179.6	0.008	6.78194	0.9879	K.LIASMSSDSLR.H
16	1	sp|P00736|C1R_HUMAN	80118.5	0.313	C1R	Complement C1r subcomponent	98	24	1.94	44	8404	2+	847.431	-0.028	33.041	0.7848	R.SYPPDLR.C
16	1	sp|P00736|C1R_HUMAN	80118.5	0.313	C1R	Complement C1r subcomponent	98	24	1.94	44	9244	2+	1580.73	0.001	0.63262	0.9994	R.IQYYC'HEPYYK.M	19046.3	41872.7
16	1	sp|P00736|C1R_HUMAN	80118.5	0.313	C1R	Complement C1r subcomponent	98	24	1.94	44	9770	2+	1583.73	1.002	1.26284	0.9988	K.QDAC'QGDSGGVFAVR.D	467190	535860
16	1	sp|P00736|C1R_HUMAN	80118.5	0.313	C1R	Complement C1r subcomponent	98	24	1.94	44	11339	2+	1545.79	0.891	70.514	0.9831	R.FC'GQLGSPLGNPPGK.K
16	1	sp|P00736|C1R_HUMAN	80118.5	0.313	C1R	Complement C1r subcomponent	98	24	1.94	44	14170	2+	1681.85	0.013	7.72959	0.9232	R.LPVANPQACENWLR.G	378657	307412
16	1	sp|P00736|C1R_HUMAN	80118.5	0.313	C1R	Complement C1r subcomponent	98	24	1.94	44	16270	2+	1149.63	0.008	6.95876	0.9998	K.VLNYVDWIK.K
16	1	sp|P00736|C1R_HUMAN	80118.5	0.313	C1R	Complement C1r subcomponent	98	24	1.94	44	18705	3+	2882.34	0.016	5.55104	0.9941	K.QRPPDLDTSSNAVDLLFFTDESGDSR.G
16	1	sp|P00736|C1R_HUMAN	80118.5	0.313	C1R	Complement C1r subcomponent	98	24	1.94	44	20266	2+	2254.15	0.021	9.31615	0.9065	K.TLDEFTIIQNLQPQYQFR.D
16	1	sp|P00736|C1R_HUMAN	80118.5	0.313	C1R	Complement C1r subcomponent	98	24	1.94	44	8192	2+	835.399	0.005	5.98517	0.9421	R.GYGFYTK.V
16	1	sp|P00736|C1R_HUMAN	80118.5	0.313	C1R	Complement C1r subcomponent	98	24	1.94	44	9841	2+	1583.73	1.002	1.26284	0.9566	K.QDAC'QGDSGGVFAVR.D	1.65817e+06	1534570
16	1	sp|P00736|C1R_HUMAN	80118.5	0.313	C1R	Complement C1r subcomponent	98	24	1.94	44	9924	2+	1580.71	1.021	13.2852	0.9997	K.QDACQGDSGGVFAVR.D	1.57545e+06	1.44764e+06
16	1	sp|P00736|C1R_HUMAN	80118.5	0.313	C1R	Complement C1r subcomponent	98	24	1.94	44	9971	2+	1583.73	1.002	1.26284	1	K.QDAC'QGDSGGVFAVR.D	1.30715e+06	1.21514e+06
16	1	sp|P00736|C1R_HUMAN	80118.5	0.313	C1R	Complement C1r subcomponent	98	24	1.94	44	12306	2+	1566.7	0.001	0.638282	1	K.Q^DAC'QGDSGGVFAVR.D	192568	2039146
16	1	sp|P00736|C1R_HUMAN	80118.5	0.313	C1R	Complement C1r subcomponent	98	24	1.94	44	12433	2+	1566.7	0.003	1.91485	1	K.Q^DAC'QGDSGGVFAVR.D	177212	1.91787e+06
16	1	sp|P00736|C1R_HUMAN	80118.5	0.313	C1R	Complement C1r subcomponent	98	24	1.94	44	13786	2+	1681.85	0.012	7.13501	1	R.LPVANPQACENWLR.G	1.61672e+06	389810
16	1	sp|P00736|C1R_HUMAN	80118.5	0.313	C1R	Complement C1r subcomponent	98	24	1.94	44	16181	2+	1149.63	0.005	4.34922	0.8331	K.VLNYVDWIK.K
16	1	sp|P00736|C1R_HUMAN	80118.5	0.313	C1R	Complement C1r subcomponent	98	24	1.94	44	16307	2+	1149.63	0.007	6.08891	0.6075	K.VLNYVDWIK.K
16	1	sp|P00736|C1R_HUMAN	80118.5	0.313	C1R	Complement C1r subcomponent	98	24	1.94	44	18689	3+	2882.34	0.017	5.89798	0.9818	K.QRPPDLDTSSNAVDLLFFTDESGDSR.G
16	1	sp|P00736|C1R_HUMAN	80118.5	0.313	C1R	Complement C1r subcomponent	98	24	1.94	44	20160	2+	2254.15	0.023	10.2034	0.986	K.TLDEFTIIQNLQPQYQFR.D
16	1	sp|P00736|C1R_HUMAN	80118.5	0.313	C1R	Complement C1r subcomponent	98	24	1.94	44	8893	2+	1278.6	0.009	7.03893	1	R.YTTTMGVNTYK.A
16	1	sp|P00736|C1R_HUMAN	80118.5	0.313	C1R	Complement C1r subcomponent	98	24	1.94	44	8895	2+	835.399	0.006	7.1822	0.9212	R.GYGFYTK.V
16	1	sp|P00736|C1R_HUMAN	80118.5	0.313	C1R	Complement C1r subcomponent	98	24	1.94	44	10203	2+	1583.73	1.002	1.26284	0.9998	K.QDAC'QGDSGGVFAVR.D	398420	376566
16	1	sp|P00736|C1R_HUMAN	80118.5	0.313	C1R	Complement C1r subcomponent	98	24	1.94	44	10214	2+	1580.71	1.021	13.2852	0.715	K.QDACQGDSGGVFAVR.D	398420	376566
16	1	sp|P00736|C1R_HUMAN	80118.5	0.313	C1R	Complement C1r subcomponent	98	24	1.94	44	12509	2+	1566.7	0	0	0.9999	K.Q^DAC'QGDSGGVFAVR.D	8606.96	57947.1
16	1	sp|P00736|C1R_HUMAN	80118.5	0.313	C1R	Complement C1r subcomponent	98	24	1.94	44	16474	2+	1149.63	0.008	6.95876	0.9983	K.VLNYVDWIK.K
16	1	sp|P00736|C1R_HUMAN	80118.5	0.313	C1R	Complement C1r subcomponent	98	24	1.94	44	18771	3+	2882.34	0.021	7.28574	0.9999	K.QRPPDLDTSSNAVDLLFFTDESGDSR.G
16	1	sp|P00736|C1R_HUMAN	80118.5	0.313	C1R	Complement C1r subcomponent	98	24	1.94	44	20263	3+	2254.15	0.015	6.65439	0.6915	K.TLDEFTIIQNLQPQYQFR.D
16	1	sp|P00736|C1R_HUMAN	80118.5	0.313	C1R	Complement C1r subcomponent	98	24	1.94	44	10377	2+	1583.73	0.002	1.26284	0.9759	K.QDAC'QGDSGGVFAVR.D	200910	178751
16	1	sp|P00736|C1R_HUMAN	80118.5	0.313	C1R	Complement C1r subcomponent	98	24	1.94	44	10439	2+	1580.71	0.021	13.2852	0.9922	K.QDACQGDSGGVFAVR.D	200910	178751
16	1	sp|P00736|C1R_HUMAN	80118.5	0.313	C1R	Complement C1r subcomponent	98	24	1.94	44	12491	2+	1566.7	0.002	1.27656	1	K.Q^DAC'QGDSGGVFAVR.D	37982.3	93345.8
16	1	sp|P00736|C1R_HUMAN	80118.5	0.313	C1R	Complement C1r subcomponent	98	24	1.94	44	13180	2+	1873.88	0.01	5.33651	0.9674	R.ESEQGVYTC'TAQGIWK.N	70711.7	128324
16	1	sp|P00736|C1R_HUMAN	80118.5	0.313	C1R	Complement C1r subcomponent	98	24	1.94	44	16461	2+	1149.63	0.008	6.95876	0.9946	K.VLNYVDWIK.K
16	1	sp|P00736|C1R_HUMAN	80118.5	0.313	C1R	Complement C1r subcomponent	98	24	1.94	44	18479	3+	2882.34	0.022	7.63268	0.7833	K.QRPPDLDTSSNAVDLLFFTDESGDSR.G
16	1	sp|P00736|C1R_HUMAN	80118.5	0.313	C1R	Complement C1r subcomponent	98	24	1.94	44	18599	3+	2882.34	0.01	3.4694	0.9912	K.QRPPDLDTSSNAVDLLFFTDESGDSR.G
16	1	sp|P00736|C1R_HUMAN	80118.5	0.313	C1R	Complement C1r subcomponent	98	24	1.94	44	8221	2+	938.44	0.006	6.39359	0.9706	K.NIGEFCGK.Q	452121	363589
16	1	sp|P00736|C1R_HUMAN	80118.5	0.313	C1R	Complement C1r subcomponent	98	24	1.94	44	13647	2+	1873.88	0.006	3.20191	1	R.ESEQGVYTC'TAQGIWK.N	79644.3	931457
16	1	sp|P00736|C1R_HUMAN	80118.5	0.313	C1R	Complement C1r subcomponent	98	24	1.94	44	20819	3+	2865.32	0.023	8.02704	0.9988	K.Q^RPPDLDTSSNAVDLLFFTDESGDSR.G
16	1	sp|P00736|C1R_HUMAN	80118.5	0.313	C1R	Complement C1r subcomponent	98	24	1.94	44	6547	2+	815.437	0.96	49.0535	0.9621	R.GGGALLGDR.W
16	1	sp|P00736|C1R_HUMAN	80118.5	0.313	C1R	Complement C1r subcomponent	98	24	1.94	44	6679	2+	815.437	0.005	6.13168	0.9495	R.GGGALLGDR.W
16	1	sp|P00736|C1R_HUMAN	80118.5	0.313	C1R	Complement C1r subcomponent	98	24	1.94	44	14216	2+	1413.79	0.008	5.65855	0.6874	R.WILTAAHTLYPK.E
16	1	sp|P00736|C1R_HUMAN	80118.5	0.313	C1R	Complement C1r subcomponent	98	24	1.94	44	19004	3+	2882.34	0.021	7.28574	0.9991	K.QRPPDLDTSSNAVDLLFFTDESGDSR.G
16	1	sp|P00736|C1R_HUMAN	80118.5	0.313	C1R	Complement C1r subcomponent	98	24	1.94	44	6535	2+	815.437	0.006	7.35802	0.9885	R.GGGALLGDR.W
16	1	sp|P00736|C1R_HUMAN	80118.5	0.313	C1R	Complement C1r subcomponent	98	24	1.94	44	18712	3+	2882.34	0.016	5.55104	0.9967	K.QRPPDLDTSSNAVDLLFFTDESGDSR.G
16	1	sp|P00736|C1R_HUMAN	80118.5	0.313	C1R	Complement C1r subcomponent	98	24	1.94	44	6713	2+	1294.6	0.008	6.17952	0.9999	R.YTTTM"GVNTYK.A
16	1	sp|P00736|C1R_HUMAN	80118.5	0.313	C1R	Complement C1r subcomponent	98	24	1.94	44	8942	2+	1278.6	0.007	5.47472	1	R.YTTTMGVNTYK.A
16	1	sp|P00736|C1R_HUMAN	80118.5	0.313	C1R	Complement C1r subcomponent	98	24	1.94	44	10427	2+	1583.73	0.003	1.89426	1	K.QDAC'QGDSGGVFAVR.D	43956.9	108235
16	1	sp|P00736|C1R_HUMAN	80118.5	0.313	C1R	Complement C1r subcomponent	98	24	1.94	44	10733	2+	1034.51	-0.003	2.89994	0.6537	R.DYFIATC'K.Q	464960	425621
16	1	sp|P00736|C1R_HUMAN	80118.5	0.313	C1R	Complement C1r subcomponent	98	24	1.94	44	13662	2+	1873.88	1.01	5.33651	0.998	R.ESEQGVYTC'TAQGIWK.N	111982	504261
16	1	sp|P00736|C1R_HUMAN	80118.5	0.313	C1R	Complement C1r subcomponent	98	24	1.94	44	6796	2+	1294.6	0.01	7.7244	1	R.YTTTM"GVNTYK.A
16	1	sp|P00736|C1R_HUMAN	80118.5	0.313	C1R	Complement C1r subcomponent	98	24	1.94	44	8907	2+	1278.6	0.007	5.47472	1	R.YTTTMGVNTYK.A
16	1	sp|P00736|C1R_HUMAN	80118.5	0.313	C1R	Complement C1r subcomponent	98	24	1.94	44	10431	2+	1583.73	0	0	0.9985	K.QDAC'QGDSGGVFAVR.D	8046.87	20609.2
16	1	sp|P00736|C1R_HUMAN	80118.5	0.313	C1R	Complement C1r subcomponent	98	24	1.94	44	11711	2+	1545.79	0.89	71.1609	0.9996	R.FC'GQLGSPLGNPPGK.K
16	1	sp|P00736|C1R_HUMAN	80118.5	0.313	C1R	Complement C1r subcomponent	98	24	1.94	44	18958	3+	2882.34	1.011	3.81634	0.8107	K.QRPPDLDTSSNAVDLLFFTDESGDSR.G
16	1	sp|P00736|C1R_HUMAN	80118.5	0.313	C1R	Complement C1r subcomponent	98	24	1.94	44	19098	3+	2882.34	0.011	3.81634	0.9839	K.QRPPDLDTSSNAVDLLFFTDESGDSR.G
16	1	sp|P00736|C1R_HUMAN	80118.5	0.313	C1R	Complement C1r subcomponent	98	24	1.94	44	20663	3+	2254.15	1.005	2.21813	0.9968	K.TLDEFTIIQNLQPQYQFR.D
16	1	sp|P00736|C1R_HUMAN	80118.5	0.313	C1R	Complement C1r subcomponent	98	24	1.94	44	20709	2+	2501.18	0.005	1.99906	0.9962	K.LVFQQFDLEPSEGC'FYDYVK.I	71819.2	151740
16	1	sp|P00736|C1R_HUMAN	80118.5	0.313	C1R	Complement C1r subcomponent	98	24	1.94	44	6401	2+	1294.6	0.007	5.40708	0.9993	R.YTTTM"GVNTYK.A
16	1	sp|P00736|C1R_HUMAN	80118.5	0.313	C1R	Complement C1r subcomponent	98	24	1.94	44	8488	2+	1278.6	0.008	6.25683	0.9999	R.YTTTMGVNTYK.A
16	1	sp|P00736|C1R_HUMAN	80118.5	0.313	C1R	Complement C1r subcomponent	98	24	1.94	44	9320	2+	1580.73	0.001	0.63262	0.9986	R.IQYYC'HEPYYK.M	189005	491812
16	1	sp|P00736|C1R_HUMAN	80118.5	0.313	C1R	Complement C1r subcomponent	98	24	1.94	44	9812	2+	1583.73	0.003	1.89426	1	K.QDAC'QGDSGGVFAVR.D	30954.5	98011.9
16	1	sp|P00736|C1R_HUMAN	80118.5	0.313	C1R	Complement C1r subcomponent	98	24	1.94	44	10293	2+	1034.51	0.007	6.76652	0.9883	R.DYFIATC'K.Q	978946	1.10328e+06
16	1	sp|P00736|C1R_HUMAN	80118.5	0.313	C1R	Complement C1r subcomponent	98	24	1.94	44	11349	2+	1545.79	0.003	1.94075	1	R.FC'GQLGSPLGNPPGK.K	2.54614e+06	5.87318e+06
16	1	sp|P00736|C1R_HUMAN	80118.5	0.313	C1R	Complement C1r subcomponent	98	24	1.94	44	13068	2+	1873.88	0	0	0.9997	R.ESEQGVYTC'TAQGIWK.N	356840	935578
16	1	sp|P00736|C1R_HUMAN	80118.5	0.313	C1R	Complement C1r subcomponent	98	24	1.94	44	13105	2+	1870.86	1.018	9.62122	0.9994	R.ESEQGVYTCTAQGIWK.N	356840	923989
16	1	sp|P00736|C1R_HUMAN	80118.5	0.313	C1R	Complement C1r subcomponent	98	24	1.94	44	13196	2+	1873.88	0.003	1.60095	0.9985	R.ESEQGVYTC'TAQGIWK.N	327565	866131
16	1	sp|P00736|C1R_HUMAN	80118.5	0.313	C1R	Complement C1r subcomponent	98	24	1.94	44	16467	2+	1149.63	0.002	1.73969	0.7549	K.VLNYVDWIK.K
16	1	sp|P00736|C1R_HUMAN	80118.5	0.313	C1R	Complement C1r subcomponent	98	24	1.94	44	18751	3+	2882.34	0.019	6.59186	0.9977	K.QRPPDLDTSSNAVDLLFFTDESGDSR.G
16	1	sp|P00736|C1R_HUMAN	80118.5	0.313	C1R	Complement C1r subcomponent	98	24	1.94	44	20242	2+	2254.15	0.018	7.98527	0.8467	K.TLDEFTIIQNLQPQYQFR.D
16	1	sp|P00736|C1R_HUMAN	80118.5	0.313	C1R	Complement C1r subcomponent	98	24	1.94	44	20368	2+	2254.15	0.016	7.09802	0.9859	K.TLDEFTIIQNLQPQYQFR.D
16	1	sp|P00736|C1R_HUMAN	80118.5	0.313	C1R	Complement C1r subcomponent	98	24	1.94	44	20502	2+	2254.15	0.016	7.09802	0.9873	K.TLDEFTIIQNLQPQYQFR.D
16	1	sp|P00736|C1R_HUMAN	80118.5	0.313	C1R	Complement C1r subcomponent	98	24	1.94	44	20522	2+	2501.18	0.016	6.39699	0.9996	K.LVFQQFDLEPSEGC'FYDYVK.I	384777	897623
16	1	sp|P00736|C1R_HUMAN	80118.5	0.313	C1R	Complement C1r subcomponent	98	24	1.94	44	6607	2+	1294.6	0.012	9.26929	0.9977	R.YTTTM"GVNTYK.A
16	1	sp|P00736|C1R_HUMAN	80118.5	0.313	C1R	Complement C1r subcomponent	98	24	1.94	44	8554	2+	1278.6	0.01	7.82103	1	R.YTTTMGVNTYK.A
16	1	sp|P00736|C1R_HUMAN	80118.5	0.313	C1R	Complement C1r subcomponent	98	24	1.94	44	8588	2+	835.399	0.006	7.1822	0.7094	R.GYGFYTK.V
16	1	sp|P00736|C1R_HUMAN	80118.5	0.313	C1R	Complement C1r subcomponent	98	24	1.94	44	9897	2+	1583.73	0.004	2.52568	1	K.QDAC'QGDSGGVFAVR.D	575970	2.50559e+06
16	1	sp|P00736|C1R_HUMAN	80118.5	0.313	C1R	Complement C1r subcomponent	98	24	1.94	44	10029	2+	1583.73	0.002	1.26284	0.9632	K.QDAC'QGDSGGVFAVR.D	497032	2.20808e+06
16	1	sp|P00736|C1R_HUMAN	80118.5	0.313	C1R	Complement C1r subcomponent	98	24	1.94	44	10164	2+	1583.73	0.003	1.89426	1	K.QDAC'QGDSGGVFAVR.D	9691.33	36832.9
16	1	sp|P00736|C1R_HUMAN	80118.5	0.313	C1R	Complement C1r subcomponent	98	24	1.94	44	11385	2+	1542.77	1.02	12.9637	0.9975	R.FCGQLGSPLGNPPGK.K	2.04784e+06	1.93125e+06
16	1	sp|P00736|C1R_HUMAN	80118.5	0.313	C1R	Complement C1r subcomponent	98	24	1.94	44	11425	2+	1545.79	0.003	1.94075	1	R.FC'GQLGSPLGNPPGK.K	2047845	1.93125e+06
16	1	sp|P00736|C1R_HUMAN	80118.5	0.313	C1R	Complement C1r subcomponent	98	24	1.94	44	13120	2+	1873.88	0.01	5.33651	0.9939	R.ESEQGVYTC'TAQGIWK.N	420654	646559
16	1	sp|P00736|C1R_HUMAN	80118.5	0.313	C1R	Complement C1r subcomponent	98	24	1.94	44	14208	2+	1684.87	0.006	3.56111	1	R.LPVANPQAC'ENWLR.G	897034	2697706
16	1	sp|P00736|C1R_HUMAN	80118.5	0.313	C1R	Complement C1r subcomponent	98	24	1.94	44	16342	2+	1149.63	0.008	6.95876	0.9998	K.VLNYVDWIK.K
16	1	sp|P00736|C1R_HUMAN	80118.5	0.313	C1R	Complement C1r subcomponent	98	24	1.94	44	18394	3+	1803.88	0.012	6.65235	0.868	K.MGNFPWQVFTNIHGR.G
16	1	sp|P00736|C1R_HUMAN	80118.5	0.313	C1R	Complement C1r subcomponent	98	24	1.94	44	18773	3+	2882.34	0.021	7.28574	0.9999	K.QRPPDLDTSSNAVDLLFFTDESGDSR.G
16	1	sp|P00736|C1R_HUMAN	80118.5	0.313	C1R	Complement C1r subcomponent	98	24	1.94	44	20303	2+	2254.15	0.015	6.65439	0.9824	K.TLDEFTIIQNLQPQYQFR.D
16	1	sp|P00736|C1R_HUMAN	80118.5	0.313	C1R	Complement C1r subcomponent	98	24	1.94	44	20328	2+	2501.18	1.016	6.39699	0.683	K.LVFQQFDLEPSEGC'FYDYVK.I	332494	512970
16	1	sp|P00736|C1R_HUMAN	80118.5	0.313	C1R	Complement C1r subcomponent	98	24	1.94	44	20458	2+	2501.18	1.016	6.39699	0.9986	K.LVFQQFDLEPSEGC'FYDYVK.I	237463	411978
16	1	sp|P00736|C1R_HUMAN	80118.5	0.313	C1R	Complement C1r subcomponent	98	24	1.94	44	9939	2+	1583.73	0.002	1.26284	1	K.QDAC'QGDSGGVFAVR.D	251556	634286
16	1	sp|P00736|C1R_HUMAN	80118.5	0.313	C1R	Complement C1r subcomponent	98	24	1.94	44	10074	2+	1583.73	0.004	2.52568	1	K.QDAC'QGDSGGVFAVR.D	179975	439771
16	1	sp|P00736|C1R_HUMAN	80118.5	0.313	C1R	Complement C1r subcomponent	98	24	1.94	44	10484	2+	1034.51	0.007	6.76652	0.9595	R.DYFIATC'K.Q	630958	750765
16	1	sp|P00736|C1R_HUMAN	80118.5	0.313	C1R	Complement C1r subcomponent	98	24	1.94	44	11541	2+	1545.79	0.891	70.514	0.9954	R.FC'GQLGSPLGNPPGK.K
16	1	sp|P00736|C1R_HUMAN	80118.5	0.313	C1R	Complement C1r subcomponent	98	24	1.94	44	13370	2+	1873.88	0.01	5.33651	1	R.ESEQGVYTC'TAQGIWK.N	319429	538890
16	1	sp|P00736|C1R_HUMAN	80118.5	0.313	C1R	Complement C1r subcomponent	98	24	1.94	44	14456	2+	1684.87	0.065	38.5787	0.9969	R.LPVANPQAC'ENWLR.G
16	1	sp|P00736|C1R_HUMAN	80118.5	0.313	C1R	Complement C1r subcomponent	98	24	1.94	44	16771	2+	1149.63	0.009	7.8286	0.9939	K.VLNYVDWIK.K
16	1	sp|P00736|C1R_HUMAN	80118.5	0.313	C1R	Complement C1r subcomponent	98	24	1.94	44	19021	3+	2882.34	0.02	6.9388	1	K.QRPPDLDTSSNAVDLLFFTDESGDSR.G
16	1	sp|P00736|C1R_HUMAN	80118.5	0.313	C1R	Complement C1r subcomponent	98	24	1.94	44	20532	2+	2254.15	0.028	12.4215	0.9225	K.TLDEFTIIQNLQPQYQFR.D
16	1	sp|P00736|C1R_HUMAN	80118.5	0.313	C1R	Complement C1r subcomponent	98	24	1.94	44	20549	3+	2254.15	0.016	7.09802	0.9877	K.TLDEFTIIQNLQPQYQFR.D
16	1	sp|P00736|C1R_HUMAN	80118.5	0.313	C1R	Complement C1r subcomponent	98	24	1.94	44	20676	2+	2254.15	0.025	11.0907	0.6122	K.TLDEFTIIQNLQPQYQFR.D
17	1	sp|P00742|FA10_HUMAN	54731.7	0.371	F10	Coagulation factor X	148	29	1.46	117	5538	3+	1730.76	0.003	1.73334	1	K.QEDAC'QGDSGGPHVTR.F	44853.3	299518
17	1	sp|P00742|FA10_HUMAN	54731.7	0.371	F10	Coagulation factor X	148	29	1.46	117	6909	2+	938.458	0.004	4.26231	0.996	R.GYTLADNGK.A
17	1	sp|P00742|FA10_HUMAN	54731.7	0.371	F10	Coagulation factor X	148	29	1.46	117	7086	2+	1713.73	0	0	1	K.Q^EDAC'QGDSGGPHVTR.F	3245.98	33601.1
17	1	sp|P00742|FA10_HUMAN	54731.7	0.371	F10	Coagulation factor X	148	29	1.46	117	10918	2+	1348.64	0.007	5.19042	0.9871	K.ACIPTGPYPCGK.Q	4.1117e+06	1.38318e+06
17	1	sp|P00742|FA10_HUMAN	54731.7	0.371	F10	Coagulation factor X	148	29	1.46	117	10968	2+	1354.68	-0.01	7.38184	1	K.AC'IPTGPYPC'GK.Q	4.1001e+06	1.38318e+06
17	1	sp|P00742|FA10_HUMAN	54731.7	0.371	F10	Coagulation factor X	148	29	1.46	117	11044	2+	1348.64	0.008	5.93191	0.9986	K.ACIPTGPYPCGK.Q	3.99648e+06	1.33564e+06
17	1	sp|P00742|FA10_HUMAN	54731.7	0.371	F10	Coagulation factor X	148	29	1.46	117	4593	3+	2048.89	-0.003	1.46421	0.7827	K.YKDGDQC'ETSPC'QNQGK.C	68565.3	126194
17	1	sp|P00742|FA10_HUMAN	54731.7	0.371	F10	Coagulation factor X	148	29	1.46	117	4712	2+	1730.76	0.014	8.08894	0.9844	K.QEDAC'QGDSGGPHVTR.F	38497.3	38711.8
17	1	sp|P00742|FA10_HUMAN	54731.7	0.371	F10	Coagulation factor X	148	29	1.46	117	4741	3+	1727.74	0.015	8.68186	0.7999	K.QEDACQGDSGGPHVTR.F	159685	171757
17	1	sp|P00742|FA10_HUMAN	54731.7	0.371	F10	Coagulation factor X	148	29	1.46	117	9151	2+	893.484	0.006	6.71529	0.9964	K.TGIVSGFGR.T
17	1	sp|P00742|FA10_HUMAN	54731.7	0.371	F10	Coagulation factor X	148	29	1.46	117	12805	2+	1309.61	0.008	6.10869	0.9999	R.DWAESTLMTQK.T
17	1	sp|P00742|FA10_HUMAN	54731.7	0.371	F10	Coagulation factor X	148	29	1.46	117	14263	2+	2096.01	0.011	5.24806	0.7282	R.NTEQEEGGEAVHEVEVVIK.H
17	1	sp|P00742|FA10_HUMAN	54731.7	0.371	F10	Coagulation factor X	148	29	1.46	117	16746	2+	1341.67	0.008	5.96272	0.978	K.ETYDFDIAVLR.L
17	1	sp|P00742|FA10_HUMAN	54731.7	0.371	F10	Coagulation factor X	148	29	1.46	117	6126	2+	1713.73	0.007	4.08465	0.999	K.Q^EDAC'QGDSGGPHVTR.F	15107.2	19136.6
17	1	sp|P00742|FA10_HUMAN	54731.7	0.371	F10	Coagulation factor X	148	29	1.46	117	9149	2+	893.484	-0.042	47.007	0.9916	K.TGIVSGFGR.T
17	1	sp|P00742|FA10_HUMAN	54731.7	0.371	F10	Coagulation factor X	148	29	1.46	117	9735	2+	1271.62	0.011	8.65036	0.981	R.MNVAPACLPER.D	210538	181972
17	1	sp|P00742|FA10_HUMAN	54731.7	0.371	F10	Coagulation factor X	148	29	1.46	117	12539	2+	1309.61	-0.943	43.5244	0.9748	R.DWAESTLMTQK.T
17	1	sp|P00742|FA10_HUMAN	54731.7	0.371	F10	Coagulation factor X	148	29	1.46	117	5054	3+	1730.76	-0.004	2.31112	0.9996	K.QEDAC'QGDSGGPHVTR.F	133953	160059
17	1	sp|P00742|FA10_HUMAN	54731.7	0.371	F10	Coagulation factor X	148	29	1.46	117	9707	2+	893.484	0.006	6.71529	0.9807	K.TGIVSGFGR.T
17	1	sp|P00742|FA10_HUMAN	54731.7	0.371	F10	Coagulation factor X	148	29	1.46	117	12821	2+	1309.61	0.01	7.63587	1	R.DWAESTLMTQK.T
17	1	sp|P00742|FA10_HUMAN	54731.7	0.371	F10	Coagulation factor X	148	29	1.46	117	6430	2+	1713.73	0.006	3.50113	0.7555	K.Q^EDAC'QGDSGGPHVTR.F	19091.1	22709.4
17	1	sp|P00742|FA10_HUMAN	54731.7	0.371	F10	Coagulation factor X	148	29	1.46	117	6458	2+	1710.71	0.012	7.01461	0.9982	K.Q^EDACQGDSGGPHVTR.F	19091.1	22178.3
17	1	sp|P00742|FA10_HUMAN	54731.7	0.371	F10	Coagulation factor X	148	29	1.46	117	9837	2+	893.484	0.007	7.8345	0.6861	K.TGIVSGFGR.T
17	1	sp|P00742|FA10_HUMAN	54731.7	0.371	F10	Coagulation factor X	148	29	1.46	117	9968	2+	893.484	0.007	7.8345	0.9967	K.TGIVSGFGR.T
17	1	sp|P00742|FA10_HUMAN	54731.7	0.371	F10	Coagulation factor X	148	29	1.46	117	10242	2+	1274.64	0.001	0.784534	0.996	R.MNVAPAC'LPER.D	121801	160903
17	1	sp|P00742|FA10_HUMAN	54731.7	0.371	F10	Coagulation factor X	148	29	1.46	117	12968	2+	1309.61	0.012	9.16304	0.9999	R.DWAESTLMTQK.T
17	1	sp|P00742|FA10_HUMAN	54731.7	0.371	F10	Coagulation factor X	148	29	1.46	117	13103	2+	1121.57	0.009	8.02449	0.9907	K.MLEVPYVDR.N
17	1	sp|P00742|FA10_HUMAN	54731.7	0.371	F10	Coagulation factor X	148	29	1.46	117	4608	2+	1757.73	-0.005	2.84457	0.9969	K.DGDQC'ETSPC'QNQGK.C	568313	1.1439e+06
17	1	sp|P00742|FA10_HUMAN	54731.7	0.371	F10	Coagulation factor X	148	29	1.46	117	4640	2+	1751.7	0.011	6.27963	1	K.DGDQCETSPCQNQGK.C	568313	1.1439e+06
17	1	sp|P00742|FA10_HUMAN	54731.7	0.371	F10	Coagulation factor X	148	29	1.46	117	4733	2+	1757.73	-0.005	2.84457	1	K.DGDQC'ETSPC'QNQGK.C	549731	1.1071e+06
17	1	sp|P00742|FA10_HUMAN	54731.7	0.371	F10	Coagulation factor X	148	29	1.46	117	4956	3+	2048.89	0	0	0.9066	K.YKDGDQC'ETSPC'QNQGK.C	5135138	11523194
17	1	sp|P00742|FA10_HUMAN	54731.7	0.371	F10	Coagulation factor X	148	29	1.46	117	5031	2+	2048.89	0.001	0.488069	1	K.YKDGDQC'ETSPC'QNQGK.C	882670	1810933
17	1	sp|P00742|FA10_HUMAN	54731.7	0.371	F10	Coagulation factor X	148	29	1.46	117	5085	3+	2048.89	-0.003	1.46421	1	K.YKDGDQC'ETSPC'QNQGK.C	5381144	11792043
17	1	sp|P00742|FA10_HUMAN	54731.7	0.371	F10	Coagulation factor X	148	29	1.46	117	5087	2+	2042.85	0.015	7.34267	1	K.YKDGDQCETSPCQNQGK.C	857273	1.78099e+06
17	1	sp|P00742|FA10_HUMAN	54731.7	0.371	F10	Coagulation factor X	148	29	1.46	117	5213	2+	1730.76	0.005	2.88891	0.9873	K.QEDAC'QGDSGGPHVTR.F	0	6268.1
17	1	sp|P00742|FA10_HUMAN	54731.7	0.371	F10	Coagulation factor X	148	29	1.46	117	6710	2+	1713.73	0.004	2.33409	1	K.Q^EDAC'QGDSGGPHVTR.F	1433.62	8775.97
17	1	sp|P00742|FA10_HUMAN	54731.7	0.371	F10	Coagulation factor X	148	29	1.46	117	9463	2+	953.451	1.002	2.09764	0.9096	K.NCELFTR.K	5327542	7027192
17	1	sp|P00742|FA10_HUMAN	54731.7	0.371	F10	Coagulation factor X	148	29	1.46	117	9563	2+	956.47	-0.003	3.13653	0.9748	K.NC'ELFTR.K	4.8675e+06	6415582
17	1	sp|P00742|FA10_HUMAN	54731.7	0.371	F10	Coagulation factor X	148	29	1.46	117	10279	2+	1354.68	-0.009	6.64365	0.9997	K.AC'IPTGPYPC'GK.Q	20852202	23973740
17	1	sp|P00742|FA10_HUMAN	54731.7	0.371	F10	Coagulation factor X	148	29	1.46	117	10280	2+	1348.64	0.007	5.19042	0.9988	K.ACIPTGPYPCGK.Q	20852202	23973740
17	1	sp|P00742|FA10_HUMAN	54731.7	0.371	F10	Coagulation factor X	148	29	1.46	117	10292	2+	938.437	0.006	6.39361	0.9995	K.TNEFWNK.Y
17	1	sp|P00742|FA10_HUMAN	54731.7	0.371	F10	Coagulation factor X	148	29	1.46	117	10409	2+	1354.68	-0.008	5.90547	1	K.AC'IPTGPYPC'GK.Q	20437518	23421608
17	1	sp|P00742|FA10_HUMAN	54731.7	0.371	F10	Coagulation factor X	148	29	1.46	117	10410	2+	1348.64	0.01	7.41488	0.9998	K.ACIPTGPYPCGK.Q	20437518	23421608
17	1	sp|P00742|FA10_HUMAN	54731.7	0.371	F10	Coagulation factor X	148	29	1.46	117	10546	2+	1354.68	-0.011	8.12002	0.9763	K.AC'IPTGPYPC'GK.Q	1366259	1.36682e+06
17	1	sp|P00742|FA10_HUMAN	54731.7	0.371	F10	Coagulation factor X	148	29	1.46	117	10682	2+	1354.68	-0.007	5.16729	0.9958	K.AC'IPTGPYPC'GK.Q	70150.9	132603
17	1	sp|P00742|FA10_HUMAN	54731.7	0.371	F10	Coagulation factor X	148	29	1.46	117	12496	3+	3245.4	-0.002	0.616257	0.9078	K.LC'SLDNGDC'DQFC'HEEQNSVVC'SC'AR.G	771566	1.45444e+06
17	1	sp|P00742|FA10_HUMAN	54731.7	0.371	F10	Coagulation factor X	148	29	1.46	117	12516	3+	3230.31	0.017	5.26266	0.9984	K.LCSLDNGDCDQFCHEEQNSVVCSCAR.G	771566	1.45444e+06
17	1	sp|P00742|FA10_HUMAN	54731.7	0.371	F10	Coagulation factor X	148	29	1.46	117	12619	3+	3245.4	0.962	11.7089	0.9864	K.LC'SLDNGDC'DQFC'HEEQNSVVC'SC'AR.G	576747	1.14559e+06
17	1	sp|P00742|FA10_HUMAN	54731.7	0.371	F10	Coagulation factor X	148	29	1.46	117	4465	2+	1751.7	0.012	6.8505	1	K.DGDQCETSPCQNQGK.C	10652436	14093173
17	1	sp|P00742|FA10_HUMAN	54731.7	0.371	F10	Coagulation factor X	148	29	1.46	117	4476	2+	1757.73	-0.001	0.568914	1	K.DGDQC'ETSPC'QNQGK.C	10665726	14113437
17	1	sp|P00742|FA10_HUMAN	54731.7	0.371	F10	Coagulation factor X	148	29	1.46	117	4599	2+	1751.7	0.011	6.27963	1	K.DGDQCETSPCQNQGK.C	6.28267e+06	8137735
17	1	sp|P00742|FA10_HUMAN	54731.7	0.371	F10	Coagulation factor X	148	29	1.46	117	4608	2+	1757.73	-0.006	3.41349	1	K.DGDQC'ETSPC'QNQGK.C	4.83269e+06	6198776
17	1	sp|P00742|FA10_HUMAN	54731.7	0.371	F10	Coagulation factor X	148	29	1.46	117	4734	2+	1751.7	0.012	6.8505	0.9443	K.DGDQCETSPCQNQGK.C	425532	592653
17	1	sp|P00742|FA10_HUMAN	54731.7	0.371	F10	Coagulation factor X	148	29	1.46	117	4743	2+	1757.73	-0.005	2.84457	0.9999	K.DGDQC'ETSPC'QNQGK.C	408166	570966
17	1	sp|P00742|FA10_HUMAN	54731.7	0.371	F10	Coagulation factor X	148	29	1.46	117	4763	2+	2048.89	0.001	0.488069	1	K.YKDGDQC'ETSPC'QNQGK.C	6211704	8.00896e+06
17	1	sp|P00742|FA10_HUMAN	54731.7	0.371	F10	Coagulation factor X	148	29	1.46	117	4795	3+	2048.89	-0.002	0.976137	1	K.YKDGDQC'ETSPC'QNQGK.C	30013976	39245556
17	1	sp|P00742|FA10_HUMAN	54731.7	0.371	F10	Coagulation factor X	148	29	1.46	117	4840	2+	2042.85	0.017	8.32169	1	K.YKDGDQCETSPCQNQGK.C	6349537	8179915
17	1	sp|P00742|FA10_HUMAN	54731.7	0.371	F10	Coagulation factor X	148	29	1.46	117	4879	2+	1757.73	-0.004	2.27566	0.8506	K.DGDQC'ETSPC'QNQGK.C	179952	251619
17	1	sp|P00742|FA10_HUMAN	54731.7	0.371	F10	Coagulation factor X	148	29	1.46	117	4894	2+	2048.89	0.001	0.488069	1	K.YKDGDQC'ETSPC'QNQGK.C	6095600	7.75345e+06
17	1	sp|P00742|FA10_HUMAN	54731.7	0.371	F10	Coagulation factor X	148	29	1.46	117	4927	3+	2048.89	-0.003	1.46421	0.9999	K.YKDGDQC'ETSPC'QNQGK.C	23584660	29733194
17	1	sp|P00742|FA10_HUMAN	54731.7	0.371	F10	Coagulation factor X	148	29	1.46	117	4984	2+	2042.85	0.999	0.489511	0.989	K.YKDGDQCETSPCQNQGK.C	1.58755e+06	1.85602e+06
17	1	sp|P00742|FA10_HUMAN	54731.7	0.371	F10	Coagulation factor X	148	29	1.46	117	5046	2+	2048.89	0.001	0.488069	0.762	K.YKDGDQC'ETSPC'QNQGK.C	453223	446663
17	1	sp|P00742|FA10_HUMAN	54731.7	0.371	F10	Coagulation factor X	148	29	1.46	117	5061	3+	2048.89	0.973	13.1779	0.7809	K.YKDGDQC'ETSPC'QNQGK.C	2.36572e+06	2.16543e+06
17	1	sp|P00742|FA10_HUMAN	54731.7	0.371	F10	Coagulation factor X	148	29	1.46	117	6225	2+	938.458	0.006	6.39347	0.9914	R.GYTLADNGK.A
17	1	sp|P00742|FA10_HUMAN	54731.7	0.371	F10	Coagulation factor X	148	29	1.46	117	9228	2+	956.47	-0.003	3.13653	0.9857	K.NC'ELFTR.K	12174675	27345318
17	1	sp|P00742|FA10_HUMAN	54731.7	0.371	F10	Coagulation factor X	148	29	1.46	117	9360	2+	956.47	-0.003	3.13653	0.9915	K.NC'ELFTR.K	6.70318e+06	14773785
17	1	sp|P00742|FA10_HUMAN	54731.7	0.371	F10	Coagulation factor X	148	29	1.46	117	9965	2+	938.437	0.006	6.39361	0.9908	K.TNEFWNK.Y
17	1	sp|P00742|FA10_HUMAN	54731.7	0.371	F10	Coagulation factor X	148	29	1.46	117	9966	2+	1354.68	-0.01	7.38184	0.9998	K.AC'IPTGPYPC'GK.Q	25899202	75960304
17	1	sp|P00742|FA10_HUMAN	54731.7	0.371	F10	Coagulation factor X	148	29	1.46	117	9969	2+	1348.64	0.007	5.19042	0.9983	K.ACIPTGPYPCGK.Q	25899202	75960304
17	1	sp|P00742|FA10_HUMAN	54731.7	0.371	F10	Coagulation factor X	148	29	1.46	117	10097	2+	1354.68	-0.01	7.38184	1	K.AC'IPTGPYPC'GK.Q	26725754	77705832
17	1	sp|P00742|FA10_HUMAN	54731.7	0.371	F10	Coagulation factor X	148	29	1.46	117	10098	2+	1348.64	0.008	5.93191	0.9996	K.ACIPTGPYPCGK.Q	26725754	77705832
17	1	sp|P00742|FA10_HUMAN	54731.7	0.371	F10	Coagulation factor X	148	29	1.46	117	10229	2+	1354.68	-0.009	6.64365	1	K.AC'IPTGPYPC'GK.Q	6785199	18337592
17	1	sp|P00742|FA10_HUMAN	54731.7	0.371	F10	Coagulation factor X	148	29	1.46	117	10231	2+	1348.64	0.007	5.19042	0.9996	K.ACIPTGPYPCGK.Q	6785199	18337592
17	1	sp|P00742|FA10_HUMAN	54731.7	0.371	F10	Coagulation factor X	148	29	1.46	117	10362	2+	1354.68	-0.009	6.64365	0.9997	K.AC'IPTGPYPC'GK.Q	1.04168e+06	2.38184e+06
17	1	sp|P00742|FA10_HUMAN	54731.7	0.371	F10	Coagulation factor X	148	29	1.46	117	10364	2+	1348.64	0.014	10.3808	0.9967	K.ACIPTGPYPCGK.Q	1.04168e+06	2.38184e+06
17	1	sp|P00742|FA10_HUMAN	54731.7	0.371	F10	Coagulation factor X	148	29	1.46	117	10495	2+	1354.68	-0.009	6.64365	0.997	K.AC'IPTGPYPC'GK.Q	419753	1.02419e+06
17	1	sp|P00742|FA10_HUMAN	54731.7	0.371	F10	Coagulation factor X	148	29	1.46	117	10630	2+	1354.68	-0.009	6.64365	0.9998	K.AC'IPTGPYPC'GK.Q	201630	552229
17	1	sp|P00742|FA10_HUMAN	54731.7	0.371	F10	Coagulation factor X	148	29	1.46	117	12215	3+	3245.4	-0.034	10.4764	0.6185	K.LC'SLDNGDC'DQFC'HEEQNSVVC'SC'AR.G	1.03708e+06	5692042
17	1	sp|P00742|FA10_HUMAN	54731.7	0.371	F10	Coagulation factor X	148	29	1.46	117	12236	3+	3233.32	0.01	3.09279	0.9833	K.LCSLDNGDC'DQFCHEEQNSVVCSCAR.G
17	1	sp|P00742|FA10_HUMAN	54731.7	0.371	F10	Coagulation factor X	148	29	1.46	117	12345	3+	3245.4	1.974	8.01134	0.9879	K.LC'SLDNGDC'DQFC'HEEQNSVVC'SC'AR.G	1.02863e+06	5.47633e+06
17	1	sp|P00742|FA10_HUMAN	54731.7	0.371	F10	Coagulation factor X	148	29	1.46	117	12476	3+	3245.4	0.966	10.4764	0.9639	K.LC'SLDNGDC'DQFC'HEEQNSVVC'SC'AR.G	360612	1.7684e+06
17	1	sp|P00742|FA10_HUMAN	54731.7	0.371	F10	Coagulation factor X	148	29	1.46	117	12607	3+	3245.4	1.974	8.01134	0.9977	K.LC'SLDNGDC'DQFC'HEEQNSVVC'SC'AR.G	476436	1199938
17	1	sp|P00742|FA10_HUMAN	54731.7	0.371	F10	Coagulation factor X	148	29	1.46	117	16325	2+	1963.84	0.007	3.56444	0.944	K.DGLGEYTCTCLEGFEGK.N	211082	172419
17	1	sp|P00742|FA10_HUMAN	54731.7	0.371	F10	Coagulation factor X	148	29	1.46	117	16326	2+	1969.88	0.003	1.52294	0.9997	K.DGLGEYTC'TC'LEGFEGK.N	211082	172419
17	1	sp|P00742|FA10_HUMAN	54731.7	0.371	F10	Coagulation factor X	148	29	1.46	117	4308	2+	1757.73	-0.008	4.55132	0.9999	K.DGDQC'ETSPC'QNQGK.C	1.20366e+06	845933
17	1	sp|P00742|FA10_HUMAN	54731.7	0.371	F10	Coagulation factor X	148	29	1.46	117	4433	2+	1751.7	0.013	7.42138	1	K.DGDQCETSPCQNQGK.C	1.17986e+06	824402
17	1	sp|P00742|FA10_HUMAN	54731.7	0.371	F10	Coagulation factor X	148	29	1.46	117	4434	2+	1757.73	-0.001	0.568914	0.9998	K.DGDQC'ETSPC'QNQGK.C	1.17986e+06	824402
17	1	sp|P00742|FA10_HUMAN	54731.7	0.371	F10	Coagulation factor X	148	29	1.46	117	4721	2+	2042.85	0.016	7.83218	1	K.YKDGDQCETSPCQNQGK.C	836608	414412
17	1	sp|P00742|FA10_HUMAN	54731.7	0.371	F10	Coagulation factor X	148	29	1.46	117	4754	2+	2048.89	0.002	0.976137	1	K.YKDGDQC'ETSPC'QNQGK.C	811019	407908
17	1	sp|P00742|FA10_HUMAN	54731.7	0.371	F10	Coagulation factor X	148	29	1.46	117	4776	3+	2048.89	1.003	1.46421	0.9932	K.YKDGDQC'ETSPC'QNQGK.C	4376359	2.60884e+06
17	1	sp|P00742|FA10_HUMAN	54731.7	0.371	F10	Coagulation factor X	148	29	1.46	117	4785	3+	2042.85	0.014	6.85316	1	K.YKDGDQCETSPCQNQGK.C	4306556	2.55679e+06
17	1	sp|P00742|FA10_HUMAN	54731.7	0.371	F10	Coagulation factor X	148	29	1.46	117	9040	2+	956.47	1.003	3.13653	0.6266	K.NC'ELFTR.K	2.18002e+06	1.78883e+06
17	1	sp|P00742|FA10_HUMAN	54731.7	0.371	F10	Coagulation factor X	148	29	1.46	117	9109	2+	953.451	0.005	5.24411	0.7847	K.NCELFTR.K	2.17538e+06	1.78348e+06
17	1	sp|P00742|FA10_HUMAN	54731.7	0.371	F10	Coagulation factor X	148	29	1.46	117	9163	2+	956.47	0.003	3.13653	0.6799	K.NC'ELFTR.K	2.02571e+06	1.65481e+06
17	1	sp|P00742|FA10_HUMAN	54731.7	0.371	F10	Coagulation factor X	148	29	1.46	117	9956	2+	1354.68	-0.009	6.64365	0.9899	K.AC'IPTGPYPC'GK.Q	5998964	6896052
17	1	sp|P00742|FA10_HUMAN	54731.7	0.371	F10	Coagulation factor X	148	29	1.46	117	9957	2+	1348.64	0.009	6.6734	0.9898	K.ACIPTGPYPCGK.Q	5998964	6896052
17	1	sp|P00742|FA10_HUMAN	54731.7	0.371	F10	Coagulation factor X	148	29	1.46	117	10088	2+	1354.68	-0.004	2.95273	1	K.AC'IPTGPYPC'GK.Q	5768854	7222517
17	1	sp|P00742|FA10_HUMAN	54731.7	0.371	F10	Coagulation factor X	148	29	1.46	117	10089	2+	1348.64	0.007	5.19042	0.999	K.ACIPTGPYPCGK.Q	5768854	7222517
17	1	sp|P00742|FA10_HUMAN	54731.7	0.371	F10	Coagulation factor X	148	29	1.46	117	12127	3+	3245.4	-0.03	9.24385	0.9939	K.LC'SLDNGDC'DQFC'HEEQNSVVC'SC'AR.G	111533	216239
17	1	sp|P00742|FA10_HUMAN	54731.7	0.371	F10	Coagulation factor X	148	29	1.46	117	4556	2+	1757.73	-0.008	4.55132	0.9997	K.DGDQC'ETSPC'QNQGK.C	88763.1	107220
17	1	sp|P00742|FA10_HUMAN	54731.7	0.371	F10	Coagulation factor X	148	29	1.46	117	4562	2+	1751.7	0.014	7.99225	0.9947	K.DGDQCETSPCQNQGK.C	91010.7	107219
17	1	sp|P00742|FA10_HUMAN	54731.7	0.371	F10	Coagulation factor X	148	29	1.46	117	5055	3+	1730.76	-0.004	2.31112	0.9956	K.QEDAC'QGDSGGPHVTR.F	151239	325927
17	1	sp|P00742|FA10_HUMAN	54731.7	0.371	F10	Coagulation factor X	148	29	1.46	117	5085	2+	1730.76	-0.001	0.577781	0.9957	K.QEDAC'QGDSGGPHVTR.F	8785.93	20200.2
17	1	sp|P00742|FA10_HUMAN	54731.7	0.371	F10	Coagulation factor X	148	29	1.46	117	9183	2+	956.47	-0.004	4.18205	0.8929	K.NC'ELFTR.K	167541	264502
17	1	sp|P00742|FA10_HUMAN	54731.7	0.371	F10	Coagulation factor X	148	29	1.46	117	10105	2+	1354.68	-0.01	7.38184	0.9996	K.AC'IPTGPYPC'GK.Q	700094	1.29544e+06
17	1	sp|P00742|FA10_HUMAN	54731.7	0.371	F10	Coagulation factor X	148	29	1.46	117	10237	2+	1354.68	-0.009	6.64365	0.9999	K.AC'IPTGPYPC'GK.Q	626439	1.12967e+06
17	1	sp|P00742|FA10_HUMAN	54731.7	0.371	F10	Coagulation factor X	148	29	1.46	117	10241	2+	1348.64	0.007	5.19042	0.9454	K.ACIPTGPYPCGK.Q	626439	1.12967e+06
17	1	sp|P00742|FA10_HUMAN	54731.7	0.371	F10	Coagulation factor X	148	29	1.46	117	4666	2+	1757.73	-0.001	0.568914	0.9938	K.DGDQC'ETSPC'QNQGK.C	51918.4	77700.4
17	1	sp|P00742|FA10_HUMAN	54731.7	0.371	F10	Coagulation factor X	148	29	1.46	117	4675	2+	1751.7	0.014	7.99225	0.984	K.DGDQCETSPCQNQGK.C	51918.4	77700.4
17	1	sp|P00742|FA10_HUMAN	54731.7	0.371	F10	Coagulation factor X	148	29	1.46	117	5106	2+	1730.76	0	0	0.9792	K.QEDAC'QGDSGGPHVTR.F	121492	119492
17	1	sp|P00742|FA10_HUMAN	54731.7	0.371	F10	Coagulation factor X	148	29	1.46	117	5114	2+	1727.74	0.012	6.94549	0.9998	K.QEDACQGDSGGPHVTR.F	121492	119492
17	1	sp|P00742|FA10_HUMAN	54731.7	0.371	F10	Coagulation factor X	148	29	1.46	117	5121	3+	1730.76	-0.004	2.31112	0.9993	K.QEDAC'QGDSGGPHVTR.F	506659	405346
17	1	sp|P00742|FA10_HUMAN	54731.7	0.371	F10	Coagulation factor X	148	29	1.46	117	6415	2+	1713.73	0.008	4.66817	0.9999	K.Q^EDAC'QGDSGGPHVTR.F	9838.79	11321.9
17	1	sp|P00742|FA10_HUMAN	54731.7	0.371	F10	Coagulation factor X	148	29	1.46	117	8635	2+	1290.64	-0.001	0.774811	0.976	R.M"NVAPAC'LPER.D	399491	436845
17	1	sp|P00742|FA10_HUMAN	54731.7	0.371	F10	Coagulation factor X	148	29	1.46	117	8652	2+	1287.62	0.008	6.21302	0.9969	R.M"NVAPACLPER.D	399491	436845
17	1	sp|P00742|FA10_HUMAN	54731.7	0.371	F10	Coagulation factor X	148	29	1.46	117	9707	2+	893.484	0.006	6.71529	0.9996	K.TGIVSGFGR.T
17	1	sp|P00742|FA10_HUMAN	54731.7	0.371	F10	Coagulation factor X	148	29	1.46	117	10169	2+	1348.64	0.007	5.19042	0.8817	K.ACIPTGPYPCGK.Q	392756	821038
17	1	sp|P00742|FA10_HUMAN	54731.7	0.371	F10	Coagulation factor X	148	29	1.46	117	10214	2+	1354.68	-0.008	5.90547	0.9981	K.AC'IPTGPYPC'GK.Q	369886	772005
17	1	sp|P00742|FA10_HUMAN	54731.7	0.371	F10	Coagulation factor X	148	29	1.46	117	10980	2+	1325.6	0.012	9.05248	0.9999	R.DWAESTLM"TQK.T
17	1	sp|P00742|FA10_HUMAN	54731.7	0.371	F10	Coagulation factor X	148	29	1.46	117	13068	2+	1309.61	0.007	5.34511	0.9995	R.DWAESTLMTQK.T
17	1	sp|P00742|FA10_HUMAN	54731.7	0.371	F10	Coagulation factor X	148	29	1.46	117	13196	2+	1309.61	0.007	5.34511	1	R.DWAESTLMTQK.T
17	1	sp|P00742|FA10_HUMAN	54731.7	0.371	F10	Coagulation factor X	148	29	1.46	117	14685	2+	2096.01	0.014	6.67934	0.9842	R.NTEQEEGGEAVHEVEVVIK.H
17	1	sp|P00742|FA10_HUMAN	54731.7	0.371	F10	Coagulation factor X	148	29	1.46	117	17385	2+	1341.67	0.008	5.96272	1	K.ETYDFDIAVLR.L
17	1	sp|P00742|FA10_HUMAN	54731.7	0.371	F10	Coagulation factor X	148	29	1.46	117	4597	2+	1757.73	-0.005	2.84457	0.986	K.DGDQC'ETSPC'QNQGK.C	8196.12	12582.1
17	1	sp|P00742|FA10_HUMAN	54731.7	0.371	F10	Coagulation factor X	148	29	1.46	117	4969	2+	1727.74	0.014	8.10307	0.9952	K.QEDACQGDSGGPHVTR.F	176915	175907
17	1	sp|P00742|FA10_HUMAN	54731.7	0.371	F10	Coagulation factor X	148	29	1.46	117	4976	2+	1730.76	-0.001	0.577781	0.9999	K.QEDAC'QGDSGGPHVTR.F	171566	176328
17	1	sp|P00742|FA10_HUMAN	54731.7	0.371	F10	Coagulation factor X	148	29	1.46	117	6163	2+	1710.71	1.017	9.93737	0.9998	K.Q^EDACQGDSGGPHVTR.F	111604	93843.3
17	1	sp|P00742|FA10_HUMAN	54731.7	0.371	F10	Coagulation factor X	148	29	1.46	117	6184	2+	1713.73	0.001	0.583522	0.9999	K.Q^EDAC'QGDSGGPHVTR.F	109056	94038.6
17	1	sp|P00742|FA10_HUMAN	54731.7	0.371	F10	Coagulation factor X	148	29	1.46	117	9349	2+	893.484	0.005	5.59607	0.9999	K.TGIVSGFGR.T
17	1	sp|P00742|FA10_HUMAN	54731.7	0.371	F10	Coagulation factor X	148	29	1.46	117	9654	2+	1354.68	-0.007	5.16729	1	K.AC'IPTGPYPC'GK.Q	280396	562410
17	1	sp|P00742|FA10_HUMAN	54731.7	0.371	F10	Coagulation factor X	148	29	1.46	117	9662	2+	1348.64	0.012	8.89786	0.8821	K.ACIPTGPYPCGK.Q	280396	562410
17	1	sp|P00742|FA10_HUMAN	54731.7	0.371	F10	Coagulation factor X	148	29	1.46	117	12647	2+	1309.61	0.008	6.10869	1	R.DWAESTLMTQK.T
17	1	sp|P00742|FA10_HUMAN	54731.7	0.371	F10	Coagulation factor X	148	29	1.46	117	12780	2+	1309.61	0.005	3.81793	0.9999	R.DWAESTLMTQK.T
17	1	sp|P00742|FA10_HUMAN	54731.7	0.371	F10	Coagulation factor X	148	29	1.46	117	14202	2+	2096.01	0.015	7.15644	0.9967	R.NTEQEEGGEAVHEVEVVIK.H
17	1	sp|P00742|FA10_HUMAN	54731.7	0.371	F10	Coagulation factor X	148	29	1.46	117	4951	2+	1727.74	0.013	7.52428	0.9442	K.QEDACQGDSGGPHVTR.F	22653.3	18548.5
17	1	sp|P00742|FA10_HUMAN	54731.7	0.371	F10	Coagulation factor X	148	29	1.46	117	6372	2+	1710.71	1.013	7.59917	0.7551	K.Q^EDACQGDSGGPHVTR.F	11760	7457.15
17	1	sp|P00742|FA10_HUMAN	54731.7	0.371	F10	Coagulation factor X	148	29	1.46	117	9327	2+	893.484	-0.044	49.2454	0.9979	K.TGIVSGFGR.T
17	1	sp|P00742|FA10_HUMAN	54731.7	0.371	F10	Coagulation factor X	148	29	1.46	117	9712	2+	1354.68	-0.008	5.90547	0.9972	K.AC'IPTGPYPC'GK.Q	125356	324481
17	1	sp|P00742|FA10_HUMAN	54731.7	0.371	F10	Coagulation factor X	148	29	1.46	117	9880	2+	1271.62	0.012	9.43676	0.9817	R.MNVAPACLPER.D	367393	715288
17	1	sp|P00742|FA10_HUMAN	54731.7	0.371	F10	Coagulation factor X	148	29	1.46	117	16576	2+	1341.67	0.005	3.7267	0.9752	K.ETYDFDIAVLR.L
17	1	sp|P00742|FA10_HUMAN	54731.7	0.371	F10	Coagulation factor X	148	29	1.46	117	4477	2+	1757.73	-0.006	3.41349	0.9995	K.DGDQC'ETSPC'QNQGK.C	1545.76	10223.2
17	1	sp|P00742|FA10_HUMAN	54731.7	0.371	F10	Coagulation factor X	148	29	1.46	117	4663	3+	2048.89	-0.002	0.976137	0.6495	K.YKDGDQC'ETSPC'QNQGK.C	94716.7	178874
17	1	sp|P00742|FA10_HUMAN	54731.7	0.371	F10	Coagulation factor X	148	29	1.46	117	4784	2+	1727.74	1.013	7.52428	0.8875	K.QEDACQGDSGGPHVTR.F	78156.1	121581
17	1	sp|P00742|FA10_HUMAN	54731.7	0.371	F10	Coagulation factor X	148	29	1.46	117	4824	3+	1730.76	-0.004	2.31112	0.9843	K.QEDAC'QGDSGGPHVTR.F	274835	408013
17	1	sp|P00742|FA10_HUMAN	54731.7	0.371	F10	Coagulation factor X	148	29	1.46	117	6212	2+	1713.73	0.002	1.16704	0.9986	K.Q^EDAC'QGDSGGPHVTR.F	55597.8	109758
17	1	sp|P00742|FA10_HUMAN	54731.7	0.371	F10	Coagulation factor X	148	29	1.46	117	9333	2+	893.484	0.007	7.8345	0.9986	K.TGIVSGFGR.T
17	1	sp|P00742|FA10_HUMAN	54731.7	0.371	F10	Coagulation factor X	148	29	1.46	117	9687	2+	1354.68	-0.007	5.16729	0.9991	K.AC'IPTGPYPC'GK.Q	287330	526161
17	1	sp|P00742|FA10_HUMAN	54731.7	0.371	F10	Coagulation factor X	148	29	1.46	117	9806	2+	1271.62	0.011	8.65036	0.9193	R.MNVAPACLPER.D	604038	533960
18	1	sp|P00746|CFAD_HUMAN	27032.9	0.213	CFD	Complement factor D	4	4	1.21	2	10376	2+	1789.98	0.012	6.70398	0.9827	K.VQVLLGAHSLSQPEPSK.R
18	1	sp|P00746|CFAD_HUMAN	27032.9	0.213	CFD	Complement factor D	4	4	1.21	2	14451	2+	1758	0.014	7.96359	0.9977	R.RPDSLQHVLLPVLDR.A
18	1	sp|P00746|CFAD_HUMAN	27032.9	0.213	CFD	Complement factor D	4	4	1.21	2	16009	2+	2077.04	0.011	5.29599	0.9936	K.GDSGGPLVC'GGVLEGVVTSGSR.V	176709	216394
18	1	sp|P00746|CFAD_HUMAN	27032.9	0.213	CFD	Complement factor D	4	4	1.21	2	16061	2+	2074.02	0.018	8.67879	1	K.GDSGGPLVCGGVLEGVVTSGSR.V	176709	212717
19	1	sp|P00748|FA12_HUMAN	67792.1	0.289	F12	Coagulation factor XII	76	18	1.75	43	6947	2+	927.489	0.006	6.46908	0.9598	R.EQPPSLTR.N
19	1	sp|P00748|FA12_HUMAN	67792.1	0.289	F12	Coagulation factor XII	76	18	1.75	43	7032	2+	1005.5	0.98	19.8907	0.8028	R.NGPLSC'GQR.L	798276	2.90379e+06
19	1	sp|P00748|FA12_HUMAN	67792.1	0.289	F12	Coagulation factor XII	76	18	1.75	43	7163	2+	1005.5	0.982	17.9016	0.6131	R.NGPLSC'GQR.L	723200	2.48274e+06
19	1	sp|P00748|FA12_HUMAN	67792.1	0.289	F12	Coagulation factor XII	76	18	1.75	43	13327	2+	1069.52	-0.002	1.87	0.9475	R.WGYC'LEPK.K	0	17369.6
19	1	sp|P00748|FA12_HUMAN	67792.1	0.289	F12	Coagulation factor XII	76	18	1.75	43	12996	2+	2012.96	-0.997	1.49034	0.8532	R.TTLSGAPC'QPWASEATYR.N	249576	266693
19	1	sp|P00748|FA12_HUMAN	67792.1	0.289	F12	Coagulation factor XII	76	18	1.75	43	13015	2+	2009.94	0.014	6.96539	0.9673	R.TTLSGAPCQPWASEATYR.N	249576	266693
19	1	sp|P00748|FA12_HUMAN	67792.1	0.289	F12	Coagulation factor XII	76	18	1.75	43	14986	2+	2096.09	0.02	9.54157	0.9999	R.LHEAFSPVSYQHDLALLR.L
19	1	sp|P00748|FA12_HUMAN	67792.1	0.289	F12	Coagulation factor XII	76	18	1.75	43	21170	2+	2029.05	0.016	7.88545	0.9739	R.NKPGVYTDVAYYLAWIR.E
19	1	sp|P00748|FA12_HUMAN	67792.1	0.289	F12	Coagulation factor XII	76	18	1.75	43	12807	2+	2009.94	0.034	16.9159	0.9512	R.TTLSGAPCQPWASEATYR.N	827545	226621
19	1	sp|P00748|FA12_HUMAN	67792.1	0.289	F12	Coagulation factor XII	76	18	1.75	43	14693	2+	2096.09	0.014	6.6791	1	R.LHEAFSPVSYQHDLALLR.L
19	1	sp|P00748|FA12_HUMAN	67792.1	0.289	F12	Coagulation factor XII	76	18	1.75	43	19815	2+	1736.88	-0.01	5.75744	0.6294	R.LTLQGIISWGSGC'GDR.N	6579892	520800
19	1	sp|P00748|FA12_HUMAN	67792.1	0.289	F12	Coagulation factor XII	76	18	1.75	43	19947	2+	1736.88	-0.01	5.75744	0.9722	R.LTLQGIISWGSGC'GDR.N	6.68842e+06	578827
19	1	sp|P00748|FA12_HUMAN	67792.1	0.289	F12	Coagulation factor XII	76	18	1.75	43	20983	2+	2029.05	0.013	6.40693	0.8374	R.NKPGVYTDVAYYLAWIR.E
19	1	sp|P00748|FA12_HUMAN	67792.1	0.289	F12	Coagulation factor XII	76	18	1.75	43	11060	2+	883.572	0.006	6.79062	0.9092	R.VVGGLVALR.G
19	1	sp|P00748|FA12_HUMAN	67792.1	0.289	F12	Coagulation factor XII	76	18	1.75	43	11191	2+	883.572	0.006	6.79062	0.9977	R.VVGGLVALR.G
19	1	sp|P00748|FA12_HUMAN	67792.1	0.289	F12	Coagulation factor XII	76	18	1.75	43	15273	3+	2096.09	0.016	7.63325	0.996	R.LHEAFSPVSYQHDLALLR.L
19	1	sp|P00748|FA12_HUMAN	67792.1	0.289	F12	Coagulation factor XII	76	18	1.75	43	15287	2+	2096.09	0.02	9.54157	0.9999	R.LHEAFSPVSYQHDLALLR.L
19	1	sp|P00748|FA12_HUMAN	67792.1	0.289	F12	Coagulation factor XII	76	18	1.75	43	21124	3+	2029.05	0.017	8.37829	0.9038	R.NKPGVYTDVAYYLAWIR.E
19	1	sp|P00748|FA12_HUMAN	67792.1	0.289	F12	Coagulation factor XII	76	18	1.75	43	21125	2+	2029.05	0.016	7.88545	0.9565	R.NKPGVYTDVAYYLAWIR.E
19	1	sp|P00748|FA12_HUMAN	67792.1	0.289	F12	Coagulation factor XII	76	18	1.75	43	11427	2+	883.572	0.006	6.79062	0.9819	R.VVGGLVALR.G
19	1	sp|P00748|FA12_HUMAN	67792.1	0.289	F12	Coagulation factor XII	76	18	1.75	43	13224	2+	2012.96	0.016	7.94851	0.6797	R.TTLSGAPC'QPWASEATYR.N	54779.1	62948.9
19	1	sp|P00748|FA12_HUMAN	67792.1	0.289	F12	Coagulation factor XII	76	18	1.75	43	15438	3+	2096.09	0.016	7.63325	0.9899	R.LHEAFSPVSYQHDLALLR.L
19	1	sp|P00748|FA12_HUMAN	67792.1	0.289	F12	Coagulation factor XII	76	18	1.75	43	12499	3+	2345.09	0.993	2.98496	1	K.GRPGPQPWC'ATTPNFDQDQR.W	1.20035e+06	8077813
19	1	sp|P00748|FA12_HUMAN	67792.1	0.289	F12	Coagulation factor XII	76	18	1.75	43	12701	2+	1069.52	-0.001	0.934998	0.9916	R.WGYC'LEPK.K	0	30405.2
19	1	sp|P00748|FA12_HUMAN	67792.1	0.289	F12	Coagulation factor XII	76	18	1.75	43	12829	2+	1069.52	-0.001	0.934998	0.997	R.WGYC'LEPK.K	253696	4521890
19	1	sp|P00748|FA12_HUMAN	67792.1	0.289	F12	Coagulation factor XII	76	18	1.75	43	13030	2+	1079.57	-0.002	1.85258	0.9255	K.C'FEPQLLR.F	74801.7	272067
19	1	sp|P00748|FA12_HUMAN	67792.1	0.289	F12	Coagulation factor XII	76	18	1.75	43	17466	3+	1932.96	0.004	2.06937	0.7712	R.NPDNDIRPWC'FVLNR.D	2107.53	14390.2
19	1	sp|P00748|FA12_HUMAN	67792.1	0.289	F12	Coagulation factor XII	76	18	1.75	43	5037	2+	1016.5	-0.001	0.983766	0.9999	R.C'LEVEGHR.L	757252	3.1336e+06
19	1	sp|P00748|FA12_HUMAN	67792.1	0.289	F12	Coagulation factor XII	76	18	1.75	43	6196	2+	927.489	0.006	6.46908	0.9434	R.EQPPSLTR.N
19	1	sp|P00748|FA12_HUMAN	67792.1	0.289	F12	Coagulation factor XII	76	18	1.75	43	6324	2+	927.489	0.006	6.46908	0.9893	R.EQPPSLTR.N
19	1	sp|P00748|FA12_HUMAN	67792.1	0.289	F12	Coagulation factor XII	76	18	1.75	43	12037	2+	1291.62	-0.002	1.54844	0.9915	R.NWGLGGHAFC'R.N	148854	434131
19	1	sp|P00748|FA12_HUMAN	67792.1	0.289	F12	Coagulation factor XII	76	18	1.75	43	12499	2+	1069.52	-0.002	1.87	0.7265	R.WGYC'LEPK.K	201918	526982
19	1	sp|P00748|FA12_HUMAN	67792.1	0.289	F12	Coagulation factor XII	76	18	1.75	43	12805	2+	1079.57	-0.001	0.926291	0.8526	K.C'FEPQLLR.F	592332	602691
19	1	sp|P00748|FA12_HUMAN	67792.1	0.289	F12	Coagulation factor XII	76	18	1.75	43	12828	2+	1076.56	0.006	5.57333	0.9543	K.CFEPQLLR.F	592331	602691
19	1	sp|P00748|FA12_HUMAN	67792.1	0.289	F12	Coagulation factor XII	76	18	1.75	43	13442	2+	2012.96	0.005	2.48391	1	R.TTLSGAPC'QPWASEATYR.N	3.26156e+06	11366141
19	1	sp|P00748|FA12_HUMAN	67792.1	0.289	F12	Coagulation factor XII	76	18	1.75	43	13519	3+	2009.94	1.016	7.96044	0.9812	R.TTLSGAPCQPWASEATYR.N	803631	2.36586e+06
19	1	sp|P00748|FA12_HUMAN	67792.1	0.289	F12	Coagulation factor XII	76	18	1.75	43	13530	2+	2009.94	1.014	6.96539	1	R.TTLSGAPCQPWASEATYR.N	3.248e+06	11359663
19	1	sp|P00748|FA12_HUMAN	67792.1	0.289	F12	Coagulation factor XII	76	18	1.75	43	13573	2+	2012.96	1.016	7.94851	0.9999	R.TTLSGAPC'QPWASEATYR.N	2982112	10425595
19	1	sp|P00748|FA12_HUMAN	67792.1	0.289	F12	Coagulation factor XII	76	18	1.75	43	17302	3+	1932.96	0.005	2.58671	0.9999	R.NPDNDIRPWC'FVLNR.D	431630	1.38635e+06
19	1	sp|P00748|FA12_HUMAN	67792.1	0.289	F12	Coagulation factor XII	76	18	1.75	43	4909	2+	1016.5	-0.002	1.96753	0.9927	R.C'LEVEGHR.L	628231	2.83076e+06
19	1	sp|P00748|FA12_HUMAN	67792.1	0.289	F12	Coagulation factor XII	76	18	1.75	43	6251	2+	927.489	0.007	7.54726	0.9592	R.EQPPSLTR.N
19	1	sp|P00748|FA12_HUMAN	67792.1	0.289	F12	Coagulation factor XII	76	18	1.75	43	11979	2+	1291.62	1.014	10.8391	0.9955	R.NWGLGGHAFC'R.N	74509.7	286985
19	1	sp|P00748|FA12_HUMAN	67792.1	0.289	F12	Coagulation factor XII	76	18	1.75	43	12370	2+	1066.5	0.01	9.37644	0.8929	R.WGYCLEPK.K	403242	138035
19	1	sp|P00748|FA12_HUMAN	67792.1	0.289	F12	Coagulation factor XII	76	18	1.75	43	12383	2+	1069.52	-0.009	8.41498	0.9933	R.WGYC'LEPK.K	393947	138248
19	1	sp|P00748|FA12_HUMAN	67792.1	0.289	F12	Coagulation factor XII	76	18	1.75	43	12738	2+	1079.57	-0.001	0.926291	1	K.C'FEPQLLR.F	996368	2.05936e+06
19	1	sp|P00748|FA12_HUMAN	67792.1	0.289	F12	Coagulation factor XII	76	18	1.75	43	13182	3+	2012.96	0.008	3.97425	0.9992	R.TTLSGAPC'QPWASEATYR.N	425499	1.52261e+06
19	1	sp|P00748|FA12_HUMAN	67792.1	0.289	F12	Coagulation factor XII	76	18	1.75	43	13266	2+	2012.96	-0.005	2.48391	1	R.TTLSGAPC'QPWASEATYR.N	3092420	11317095
19	1	sp|P00748|FA12_HUMAN	67792.1	0.289	F12	Coagulation factor XII	76	18	1.75	43	17009	3+	1932.96	-0.002	1.03468	1	R.NPDNDIRPWC'FVLNR.D	256562	739478
19	1	sp|P00748|FA12_HUMAN	67792.1	0.289	F12	Coagulation factor XII	76	18	1.75	43	6243	2+	927.489	0.006	6.46908	0.7057	R.EQPPSLTR.N
19	1	sp|P00748|FA12_HUMAN	67792.1	0.289	F12	Coagulation factor XII	76	18	1.75	43	11298	2+	883.572	0.005	5.65885	0.9979	R.VVGGLVALR.G
19	1	sp|P00748|FA12_HUMAN	67792.1	0.289	F12	Coagulation factor XII	76	18	1.75	43	12932	2+	1079.57	-0.002	1.85258	0.9999	K.C'FEPQLLR.F	229249	396988
19	1	sp|P00748|FA12_HUMAN	67792.1	0.289	F12	Coagulation factor XII	76	18	1.75	43	13660	2+	2012.96	-0.005	2.48391	1	R.TTLSGAPC'QPWASEATYR.N	345017	820261
19	1	sp|P00748|FA12_HUMAN	67792.1	0.289	F12	Coagulation factor XII	76	18	1.75	43	7282	2+	1605.77	-0.007	4.35927	0.9454	R.NHSC'EPC'QTLAVR.S	2353.73	10134.4
19	1	sp|P00748|FA12_HUMAN	67792.1	0.289	F12	Coagulation factor XII	76	18	1.75	43	11401	2+	883.572	0.005	5.65885	1	R.VVGGLVALR.G
19	1	sp|P00748|FA12_HUMAN	67792.1	0.289	F12	Coagulation factor XII	76	18	1.75	43	12640	2+	1079.57	0.001	0.926291	0.6468	K.C'FEPQLLR.F	243308	300568
19	1	sp|P00748|FA12_HUMAN	67792.1	0.289	F12	Coagulation factor XII	76	18	1.75	43	13584	2+	2012.96	0.008	3.97425	0.9999	R.TTLSGAPC'QPWASEATYR.N	280038	494379
19	1	sp|P00748|FA12_HUMAN	67792.1	0.289	F12	Coagulation factor XII	76	18	1.75	43	13628	2+	2009.94	1.014	6.96539	0.7441	R.TTLSGAPCQPWASEATYR.N	280039	494379
19	1	sp|P00748|FA12_HUMAN	67792.1	0.289	F12	Coagulation factor XII	76	18	1.75	43	15930	2+	2096.09	0.013	6.20202	0.7845	R.LHEAFSPVSYQHDLALLR.L
19	1	sp|P00748|FA12_HUMAN	67792.1	0.289	F12	Coagulation factor XII	76	18	1.75	43	5831	2+	927.489	0.006	6.46908	0.9108	R.EQPPSLTR.N
19	1	sp|P00748|FA12_HUMAN	67792.1	0.289	F12	Coagulation factor XII	76	18	1.75	43	12093	2+	1076.56	0.007	6.50222	0.8621	K.CFEPQLLR.F	553471	584704
19	1	sp|P00748|FA12_HUMAN	67792.1	0.289	F12	Coagulation factor XII	76	18	1.75	43	15453	3+	2096.09	0.012	5.72494	0.8466	R.LHEAFSPVSYQHDLALLR.L
19	1	sp|P00748|FA12_HUMAN	67792.1	0.289	F12	Coagulation factor XII	76	18	1.75	43	15469	2+	2096.09	1.021	10.0186	0.9999	R.LHEAFSPVSYQHDLALLR.L
19	1	sp|P00748|FA12_HUMAN	67792.1	0.289	F12	Coagulation factor XII	76	18	1.75	43	21380	2+	2029.05	0.015	7.39261	0.6122	R.NKPGVYTDVAYYLAWIR.E
19	1	sp|P00748|FA12_HUMAN	67792.1	0.289	F12	Coagulation factor XII	76	18	1.75	43	10765	2+	883.572	0.006	6.79062	0.9998	R.VVGGLVALR.G
19	1	sp|P00748|FA12_HUMAN	67792.1	0.289	F12	Coagulation factor XII	76	18	1.75	43	13093	2+	2009.94	0.014	6.96539	0.9205	R.TTLSGAPCQPWASEATYR.N	354689	400983
19	1	sp|P00748|FA12_HUMAN	67792.1	0.289	F12	Coagulation factor XII	76	18	1.75	43	13103	2+	2012.96	0.016	7.94851	0.9998	R.TTLSGAPC'QPWASEATYR.N	354689	400983
19	1	sp|P00748|FA12_HUMAN	67792.1	0.289	F12	Coagulation factor XII	76	18	1.75	43	15283	3+	2096.09	0.017	8.11033	0.9953	R.LHEAFSPVSYQHDLALLR.L
19	1	sp|P00748|FA12_HUMAN	67792.1	0.289	F12	Coagulation factor XII	76	18	1.75	43	15300	2+	2096.09	0.019	9.06449	1	R.LHEAFSPVSYQHDLALLR.L
19	1	sp|P00748|FA12_HUMAN	67792.1	0.289	F12	Coagulation factor XII	76	18	1.75	43	21226	2+	2029.05	0.016	7.88545	0.9885	R.NKPGVYTDVAYYLAWIR.E
19	1	sp|P00748|FA12_HUMAN	67792.1	0.289	F12	Coagulation factor XII	76	18	1.75	43	6129	2+	1002.48	0.994	5.98516	0.8667	R.NGPLSCGQR.L	95232.4	236384
19	1	sp|P00748|FA12_HUMAN	67792.1	0.289	F12	Coagulation factor XII	76	18	1.75	43	13373	2+	2009.94	0.016	7.96044	1	R.TTLSGAPCQPWASEATYR.N	388363	476593
19	1	sp|P00748|FA12_HUMAN	67792.1	0.289	F12	Coagulation factor XII	76	18	1.75	43	13380	2+	2012.96	-0.005	2.48391	0.9784	R.TTLSGAPC'QPWASEATYR.N	388363	476593
19	1	sp|P00748|FA12_HUMAN	67792.1	0.289	F12	Coagulation factor XII	76	18	1.75	43	15493	3+	2096.09	0.014	6.6791	0.9999	R.LHEAFSPVSYQHDLALLR.L
19	1	sp|P00748|FA12_HUMAN	67792.1	0.289	F12	Coagulation factor XII	76	18	1.75	43	15509	2+	2096.09	1.017	8.11033	0.9977	R.LHEAFSPVSYQHDLALLR.L
19	1	sp|P00748|FA12_HUMAN	67792.1	0.289	F12	Coagulation factor XII	76	18	1.75	43	20310	2+	1736.88	-0.01	5.75744	0.9811	R.LTLQGIISWGSGC'GDR.N	620312	231663
19	1	sp|P00748|FA12_HUMAN	67792.1	0.289	F12	Coagulation factor XII	76	18	1.75	43	21499	2+	2029.05	0.014	6.89977	0.9984	R.NKPGVYTDVAYYLAWIR.E
20	1	sp|P00915|CAH1_HUMAN	28870.2	0.391	CA1	Carbonic anhydrase 1	10	8			6221	2+	1026.51	0.008	7.7934	1	K.YSSLAEAASK.A
20	1	sp|P00915|CAH1_HUMAN	28870.2	0.391	CA1	Carbonic anhydrase 1	10	8			8471	2+	985.437	0.006	6.08867	0.9997	K.GGPFSDSYR.L
20	1	sp|P00915|CAH1_HUMAN	28870.2	0.391	CA1	Carbonic anhydrase 1	10	8			8964	2+	1612.79	0.014	8.68063	0.9999	K.YSAELHVAHWNSAK.Y
20	1	sp|P00915|CAH1_HUMAN	28870.2	0.391	CA1	Carbonic anhydrase 1	10	8			9307	2+	1929.01	1.025	12.96	0.9628	K.HDTSLKPISVSYNPATAK.E
20	1	sp|P00915|CAH1_HUMAN	28870.2	0.391	CA1	Carbonic anhydrase 1	10	8			9336	3+	1929.01	0.016	8.29442	0.9997	K.HDTSLKPISVSYNPATAK.E
20	1	sp|P00915|CAH1_HUMAN	28870.2	0.391	CA1	Carbonic anhydrase 1	10	8			9435	2+	1929.01	0.013	6.73922	0.9997	K.HDTSLKPISVSYNPATAK.E
20	1	sp|P00915|CAH1_HUMAN	28870.2	0.391	CA1	Carbonic anhydrase 1	10	8			12060	2+	1742.91	1.006	3.44252	1	K.LYPIANGNNQSPVDIK.T
20	1	sp|P00915|CAH1_HUMAN	28870.2	0.391	CA1	Carbonic anhydrase 1	10	8			13936	2+	1580.79	0.013	8.22373	0.615	K.ESISVSSEQLAQFR.S
20	1	sp|P00915|CAH1_HUMAN	28870.2	0.391	CA1	Carbonic anhydrase 1	10	8			18372	2+	1186.69	0.008	6.74146	1	K.ADGLAVIGVLMK.V
20	1	sp|P00915|CAH1_HUMAN	28870.2	0.391	CA1	Carbonic anhydrase 1	10	8			12250	2+	970.593	0.007	7.21208	0.9998	K.VLDALQAIK.T
21	1	sp|P01008|ANT3_HUMAN	52602.4	0.64	SERPINC1	Antithrombin-III (short name: ATIII)	1132	46	1.16	117	4411	2+	800.426	0.005	6.24667	0.8901	K.IPEATNR.R
21	1	sp|P01008|ANT3_HUMAN	52602.4	0.64	SERPINC1	Antithrombin-III (short name: ATIII)	1132	46	1.16	117	6259	3+	2002.97	0.014	6.98963	0.9871	K.KATEDEGSEQKIPEATNR.R
21	1	sp|P01008|ANT3_HUMAN	52602.4	0.64	SERPINC1	Antithrombin-III (short name: ATIII)	1132	46	1.16	117	6344	2+	2002.97	0.015	7.48889	0.9901	K.KATEDEGSEQKIPEATNR.R
21	1	sp|P01008|ANT3_HUMAN	52602.4	0.64	SERPINC1	Antithrombin-III (short name: ATIII)	1132	46	1.16	117	6398	3+	2002.97	0.011	5.49185	0.6605	K.KATEDEGSEQKIPEATNR.R
21	1	sp|P01008|ANT3_HUMAN	52602.4	0.64	SERPINC1	Antithrombin-III (short name: ATIII)	1132	46	1.16	117	6976	3+	1874.87	0.013	6.9338	0.8755	K.ATEDEGSEQKIPEATNR.R
21	1	sp|P01008|ANT3_HUMAN	52602.4	0.64	SERPINC1	Antithrombin-III (short name: ATIII)	1132	46	1.16	117	7105	3+	1874.87	0.013	6.9338	0.9996	K.ATEDEGSEQKIPEATNR.R
21	1	sp|P01008|ANT3_HUMAN	52602.4	0.64	SERPINC1	Antithrombin-III (short name: ATIII)	1132	46	1.16	117	11859	2+	1458.66	-0.001	0.68556	0.9502	R.DIPM"NPM"C'IYR.S	2066348	4.10982e+06
21	1	sp|P01008|ANT3_HUMAN	52602.4	0.64	SERPINC1	Antithrombin-III (short name: ATIII)	1132	46	1.16	117	11989	2+	1458.66	0	0	0.9272	R.DIPM"NPM"C'IYR.S	921629	2547661
21	1	sp|P01008|ANT3_HUMAN	52602.4	0.64	SERPINC1	Antithrombin-III (short name: ATIII)	1132	46	1.16	117	14151	2+	1442.67	0	0	0.9979	R.DIPMNPM"C'IYR.S	6001139	22989754
21	1	sp|P01008|ANT3_HUMAN	52602.4	0.64	SERPINC1	Antithrombin-III (short name: ATIII)	1132	46	1.16	117	14282	2+	1442.67	0.001	0.693161	0.9956	R.DIPMNPM"C'IYR.S	5.42868e+06	20770384
21	1	sp|P01008|ANT3_HUMAN	52602.4	0.64	SERPINC1	Antithrombin-III (short name: ATIII)	1132	46	1.16	117	14416	2+	1442.67	0	0	0.9965	R.DIPMNPM"C'IYR.S	1.4864e+06	5.49519e+06
21	1	sp|P01008|ANT3_HUMAN	52602.4	0.64	SERPINC1	Antithrombin-III (short name: ATIII)	1132	46	1.16	117	16697	2+	1426.67	0.001	0.700932	0.6584	R.DIPMNPMC'IYR.S	2723.01	15119.6
21	1	sp|P01008|ANT3_HUMAN	52602.4	0.64	SERPINC1	Antithrombin-III (short name: ATIII)	1132	46	1.16	117	24742	3+	2804.57	0.023	8.2009	0.7458	R.ITDVIPSEAINELTVLVLVNTIYFK.G
21	1	sp|P01008|ANT3_HUMAN	52602.4	0.64	SERPINC1	Antithrombin-III (short name: ATIII)	1132	46	1.16	117	3827	2+	800.426	0.006	7.49601	0.9684	K.IPEATNR.R
21	1	sp|P01008|ANT3_HUMAN	52602.4	0.64	SERPINC1	Antithrombin-III (short name: ATIII)	1132	46	1.16	117	3945	2+	800.426	0.006	7.49601	0.6354	K.IPEATNR.R
21	1	sp|P01008|ANT3_HUMAN	52602.4	0.64	SERPINC1	Antithrombin-III (short name: ATIII)	1132	46	1.16	117	4828	2+	850.405	0.006	7.05546	0.9094	K.FSPENTR.K
21	1	sp|P01008|ANT3_HUMAN	52602.4	0.64	SERPINC1	Antithrombin-III (short name: ATIII)	1132	46	1.16	117	5177	2+	2002.97	0.017	8.4874	1	K.KATEDEGSEQKIPEATNR.R
21	1	sp|P01008|ANT3_HUMAN	52602.4	0.64	SERPINC1	Antithrombin-III (short name: ATIII)	1132	46	1.16	117	5318	2+	1796.68	0.013	7.23558	0.601	K.ADGESCSASM"M"YQEGK.F	109014	84992.8
21	1	sp|P01008|ANT3_HUMAN	52602.4	0.64	SERPINC1	Antithrombin-III (short name: ATIII)	1132	46	1.16	117	5328	2+	1799.7	0.017	9.44604	0.9289	K.ADGESC'SASM"M"YQEGK.F	109014	84992.8
21	1	sp|P01008|ANT3_HUMAN	52602.4	0.64	SERPINC1	Antithrombin-III (short name: ATIII)	1132	46	1.16	117	5553	2+	839.414	0.007	8.33915	0.9615	K.FDTISEK.T
21	1	sp|P01008|ANT3_HUMAN	52602.4	0.64	SERPINC1	Antithrombin-III (short name: ATIII)	1132	46	1.16	117	5678	2+	1874.87	0.011	5.86706	0.9262	K.ATEDEGSEQKIPEATNR.R
21	1	sp|P01008|ANT3_HUMAN	52602.4	0.64	SERPINC1	Antithrombin-III (short name: ATIII)	1132	46	1.16	117	5789	3+	1874.87	0.015	8.00054	0.9971	K.ATEDEGSEQKIPEATNR.R
21	1	sp|P01008|ANT3_HUMAN	52602.4	0.64	SERPINC1	Antithrombin-III (short name: ATIII)	1132	46	1.16	117	6668	2+	1783.7	0.012	6.72758	0.9993	K.ADGESC'SASMM"YQEGK.F	875293	715989
21	1	sp|P01008|ANT3_HUMAN	52602.4	0.64	SERPINC1	Antithrombin-III (short name: ATIII)	1132	46	1.16	117	6686	2+	1780.68	0.015	8.42374	1	K.ADGESCSASMM"YQEGK.F	877006	717701
21	1	sp|P01008|ANT3_HUMAN	52602.4	0.64	SERPINC1	Antithrombin-III (short name: ATIII)	1132	46	1.16	117	6802	2+	1783.7	0.012	6.72758	0.9966	K.ADGESC'SASMM"YQEGK.F	746035	605890
21	1	sp|P01008|ANT3_HUMAN	52602.4	0.64	SERPINC1	Antithrombin-III (short name: ATIII)	1132	46	1.16	117	6831	2+	917.52	0.013	14.1686	0.6974	R.RVWELSK.A
21	1	sp|P01008|ANT3_HUMAN	52602.4	0.64	SERPINC1	Antithrombin-III (short name: ATIII)	1132	46	1.16	117	7177	2+	1780.68	0.015	8.42374	0.9999	K.ADGESCSASM"MYQEGK.F	1.20607e+06	949050
21	1	sp|P01008|ANT3_HUMAN	52602.4	0.64	SERPINC1	Antithrombin-III (short name: ATIII)	1132	46	1.16	117	7189	2+	1783.7	0.012	6.72758	0.9994	K.ADGESC'SASM"MYQEGK.F	1.20607e+06	949050
21	1	sp|P01008|ANT3_HUMAN	52602.4	0.64	SERPINC1	Antithrombin-III (short name: ATIII)	1132	46	1.16	117	7319	2+	1780.68	0.013	7.30057	0.9945	K.ADGESCSASM"MYQEGK.F	1.05883e+06	829067
21	1	sp|P01008|ANT3_HUMAN	52602.4	0.64	SERPINC1	Antithrombin-III (short name: ATIII)	1132	46	1.16	117	7368	2+	1126.66	0.009	7.98823	0.8842	K.SKLPGIVAEGR.D
21	1	sp|P01008|ANT3_HUMAN	52602.4	0.64	SERPINC1	Antithrombin-III (short name: ATIII)	1132	46	1.16	117	7500	2+	1126.66	0.01	8.87581	1	K.SKLPGIVAEGR.D
21	1	sp|P01008|ANT3_HUMAN	52602.4	0.64	SERPINC1	Antithrombin-III (short name: ATIII)	1132	46	1.16	117	8209	2+	911.531	0.006	6.58233	0.9994	K.LPGIVAEGR.D
21	1	sp|P01008|ANT3_HUMAN	52602.4	0.64	SERPINC1	Antithrombin-III (short name: ATIII)	1132	46	1.16	117	8337	2+	911.531	0.006	6.58233	1	K.LPGIVAEGR.D
21	1	sp|P01008|ANT3_HUMAN	52602.4	0.64	SERPINC1	Antithrombin-III (short name: ATIII)	1132	46	1.16	117	8468	2+	911.531	0.007	7.67939	1	K.LPGIVAEGR.D
21	1	sp|P01008|ANT3_HUMAN	52602.4	0.64	SERPINC1	Antithrombin-III (short name: ATIII)	1132	46	1.16	117	8496	2+	1767.71	0.007	3.95993	0.7226	K.ADGESC'SASMMYQEGK.F	71882.7	93577.3
21	1	sp|P01008|ANT3_HUMAN	52602.4	0.64	SERPINC1	Antithrombin-III (short name: ATIII)	1132	46	1.16	117	8600	2+	911.531	0.007	7.67939	1	K.LPGIVAEGR.D
21	1	sp|P01008|ANT3_HUMAN	52602.4	0.64	SERPINC1	Antithrombin-III (short name: ATIII)	1132	46	1.16	117	8630	2+	1764.69	0.19	107.668	0.9331	K.ADGESCSASMMYQEGK.F
21	1	sp|P01008|ANT3_HUMAN	52602.4	0.64	SERPINC1	Antithrombin-III (short name: ATIII)	1132	46	1.16	117	8640	2+	1767.71	1.007	3.95993	0.9297	K.ADGESC'SASMMYQEGK.F	9505323	12038284
21	1	sp|P01008|ANT3_HUMAN	52602.4	0.64	SERPINC1	Antithrombin-III (short name: ATIII)	1132	46	1.16	117	8732	2+	911.531	0.006	6.58233	1	K.LPGIVAEGR.D
21	1	sp|P01008|ANT3_HUMAN	52602.4	0.64	SERPINC1	Antithrombin-III (short name: ATIII)	1132	46	1.16	117	8755	2+	1764.69	1.026	14.7335	1	K.ADGESCSASMMYQEGK.F	9833304	12419996
21	1	sp|P01008|ANT3_HUMAN	52602.4	0.64	SERPINC1	Antithrombin-III (short name: ATIII)	1132	46	1.16	117	8777	2+	1767.71	1.007	3.95993	0.9999	K.ADGESC'SASMMYQEGK.F	9847008	12439317
21	1	sp|P01008|ANT3_HUMAN	52602.4	0.64	SERPINC1	Antithrombin-III (short name: ATIII)	1132	46	1.16	117	8868	2+	911.531	0.006	6.58233	0.9998	K.LPGIVAEGR.D
21	1	sp|P01008|ANT3_HUMAN	52602.4	0.64	SERPINC1	Antithrombin-III (short name: ATIII)	1132	46	1.16	117	8903	2+	1764.69	1.026	14.7335	0.9996	K.ADGESCSASMMYQEGK.F	2.27265e+06	2.76304e+06
21	1	sp|P01008|ANT3_HUMAN	52602.4	0.64	SERPINC1	Antithrombin-III (short name: ATIII)	1132	46	1.16	117	8924	2+	1767.71	1.007	3.95993	0.994	K.ADGESC'SASMMYQEGK.F	1343816	1.58709e+06
21	1	sp|P01008|ANT3_HUMAN	52602.4	0.64	SERPINC1	Antithrombin-III (short name: ATIII)	1132	46	1.16	117	9000	2+	911.531	0.006	6.58233	0.9998	K.LPGIVAEGR.D
21	1	sp|P01008|ANT3_HUMAN	52602.4	0.64	SERPINC1	Antithrombin-III (short name: ATIII)	1132	46	1.16	117	9037	2+	1764.69	1.006	3.40004	0.9999	K.ADGESCSASMMYQEGK.F	606245	694480
21	1	sp|P01008|ANT3_HUMAN	52602.4	0.64	SERPINC1	Antithrombin-III (short name: ATIII)	1132	46	1.16	117	9143	2+	911.531	0.006	6.58233	0.9996	K.LPGIVAEGR.D
21	1	sp|P01008|ANT3_HUMAN	52602.4	0.64	SERPINC1	Antithrombin-III (short name: ATIII)	1132	46	1.16	117	9177	2+	1767.71	0.009	5.09134	0.996	K.ADGESC'SASMMYQEGK.F	311665	330432
21	1	sp|P01008|ANT3_HUMAN	52602.4	0.64	SERPINC1	Antithrombin-III (short name: ATIII)	1132	46	1.16	117	9209	2+	1764.69	0.012	6.80007	0.9728	K.ADGESCSASMMYQEGK.F	233502	252023
21	1	sp|P01008|ANT3_HUMAN	52602.4	0.64	SERPINC1	Antithrombin-III (short name: ATIII)	1132	46	1.16	117	9419	2+	911.531	0.006	6.58233	1	K.LPGIVAEGR.D
21	1	sp|P01008|ANT3_HUMAN	52602.4	0.64	SERPINC1	Antithrombin-III (short name: ATIII)	1132	46	1.16	117	9469	2+	908.472	0.006	6.60449	0.8627	R.IEDGFSLK.E
21	1	sp|P01008|ANT3_HUMAN	52602.4	0.64	SERPINC1	Antithrombin-III (short name: ATIII)	1132	46	1.16	117	9953	2+	908.472	0.007	7.70524	0.9836	R.IEDGFSLK.E
21	1	sp|P01008|ANT3_HUMAN	52602.4	0.64	SERPINC1	Antithrombin-III (short name: ATIII)	1132	46	1.16	117	10943	2+	1309.61	0.009	6.8723	1	R.DDLYVSDAFHK.A
21	1	sp|P01008|ANT3_HUMAN	52602.4	0.64	SERPINC1	Antithrombin-III (short name: ATIII)	1132	46	1.16	117	11042	3+	1309.61	0.01	7.63588	0.9597	R.DDLYVSDAFHK.A
21	1	sp|P01008|ANT3_HUMAN	52602.4	0.64	SERPINC1	Antithrombin-III (short name: ATIII)	1132	46	1.16	117	11075	2+	1309.61	0.01	7.63588	1	R.DDLYVSDAFHK.A
21	1	sp|P01008|ANT3_HUMAN	52602.4	0.64	SERPINC1	Antithrombin-III (short name: ATIII)	1132	46	1.16	117	11450	2+	1309.61	0.008	6.10871	0.9839	R.DDLYVSDAFHK.A
21	1	sp|P01008|ANT3_HUMAN	52602.4	0.64	SERPINC1	Antithrombin-III (short name: ATIII)	1132	46	1.16	117	11750	2+	1309.61	0.007	5.34512	0.9818	R.DDLYVSDAFHK.A
21	1	sp|P01008|ANT3_HUMAN	52602.4	0.64	SERPINC1	Antithrombin-III (short name: ATIII)	1132	46	1.16	117	11953	2+	1309.61	0.007	5.34512	0.9653	R.DDLYVSDAFHK.A
21	1	sp|P01008|ANT3_HUMAN	52602.4	0.64	SERPINC1	Antithrombin-III (short name: ATIII)	1132	46	1.16	117	12059	2+	1528.74	0.017	11.1202	1	R.FATTFYQHLADSK.N
21	1	sp|P01008|ANT3_HUMAN	52602.4	0.64	SERPINC1	Antithrombin-III (short name: ATIII)	1132	46	1.16	117	12175	3+	1528.74	0.012	7.84959	0.8794	R.FATTFYQHLADSK.N
21	1	sp|P01008|ANT3_HUMAN	52602.4	0.64	SERPINC1	Antithrombin-III (short name: ATIII)	1132	46	1.16	117	12186	2+	1528.74	0.012	7.84959	1	R.FATTFYQHLADSK.N
21	1	sp|P01008|ANT3_HUMAN	52602.4	0.64	SERPINC1	Antithrombin-III (short name: ATIII)	1132	46	1.16	117	12324	2+	1528.74	0.011	7.19545	0.9956	R.FATTFYQHLADSK.N
21	1	sp|P01008|ANT3_HUMAN	52602.4	0.64	SERPINC1	Antithrombin-III (short name: ATIII)	1132	46	1.16	117	12497	2+	1528.74	0.013	8.50372	0.9994	R.FATTFYQHLADSK.N
21	1	sp|P01008|ANT3_HUMAN	52602.4	0.64	SERPINC1	Antithrombin-III (short name: ATIII)	1132	46	1.16	117	12533	2+	1309.61	0.007	5.34512	0.8566	R.DDLYVSDAFHK.A
21	1	sp|P01008|ANT3_HUMAN	52602.4	0.64	SERPINC1	Antithrombin-III (short name: ATIII)	1132	46	1.16	117	12635	2+	1528.74	0.01	6.54132	0.9841	R.FATTFYQHLADSK.N
21	1	sp|P01008|ANT3_HUMAN	52602.4	0.64	SERPINC1	Antithrombin-III (short name: ATIII)	1132	46	1.16	117	12763	2+	1528.74	0.01	6.54132	0.9994	R.FATTFYQHLADSK.N
21	1	sp|P01008|ANT3_HUMAN	52602.4	0.64	SERPINC1	Antithrombin-III (short name: ATIII)	1132	46	1.16	117	13850	2+	1340.66	0.012	8.9508	0.9999	K.TSDQIHFFFAK.L
21	1	sp|P01008|ANT3_HUMAN	52602.4	0.64	SERPINC1	Antithrombin-III (short name: ATIII)	1132	46	1.16	117	13979	2+	1340.66	0.009	6.71309	1	K.TSDQIHFFFAK.L
21	1	sp|P01008|ANT3_HUMAN	52602.4	0.64	SERPINC1	Antithrombin-III (short name: ATIII)	1132	46	1.16	117	14015	2+	1684.92	0.013	7.7155	0.977	K.GDDITM"VLILPKPEK.S
21	1	sp|P01008|ANT3_HUMAN	52602.4	0.64	SERPINC1	Antithrombin-III (short name: ATIII)	1132	46	1.16	117	14111	2+	1340.66	0.009	6.71309	1	K.TSDQIHFFFAK.L
21	1	sp|P01008|ANT3_HUMAN	52602.4	0.64	SERPINC1	Antithrombin-III (short name: ATIII)	1132	46	1.16	117	14246	2+	1340.66	0.008	5.9672	0.9998	K.TSDQIHFFFAK.L
21	1	sp|P01008|ANT3_HUMAN	52602.4	0.64	SERPINC1	Antithrombin-III (short name: ATIII)	1132	46	1.16	117	14273	3+	1232.73	0.008	6.48968	0.6658	K.ANRPFLVFIR.E
21	1	sp|P01008|ANT3_HUMAN	52602.4	0.64	SERPINC1	Antithrombin-III (short name: ATIII)	1132	46	1.16	117	14376	2+	1340.66	0.01	7.45899	0.9999	K.TSDQIHFFFAK.L
21	1	sp|P01008|ANT3_HUMAN	52602.4	0.64	SERPINC1	Antithrombin-III (short name: ATIII)	1132	46	1.16	117	15596	2+	1430.79	0.01	6.98915	1	R.VAEGTQVLELPFK.G
21	1	sp|P01008|ANT3_HUMAN	52602.4	0.64	SERPINC1	Antithrombin-III (short name: ATIII)	1132	46	1.16	117	15695	2+	1668.92	0.012	7.19026	0.9999	K.GDDITMVLILPKPEK.S
21	1	sp|P01008|ANT3_HUMAN	52602.4	0.64	SERPINC1	Antithrombin-III (short name: ATIII)	1132	46	1.16	117	15728	2+	1430.79	0.011	7.68807	1	R.VAEGTQVLELPFK.G
21	1	sp|P01008|ANT3_HUMAN	52602.4	0.64	SERPINC1	Antithrombin-III (short name: ATIII)	1132	46	1.16	117	15730	3+	1668.92	0.011	6.59107	0.9971	K.GDDITMVLILPKPEK.S
21	1	sp|P01008|ANT3_HUMAN	52602.4	0.64	SERPINC1	Antithrombin-III (short name: ATIII)	1132	46	1.16	117	15827	2+	1668.92	0.013	7.78945	0.9993	K.GDDITMVLILPKPEK.S
21	1	sp|P01008|ANT3_HUMAN	52602.4	0.64	SERPINC1	Antithrombin-III (short name: ATIII)	1132	46	1.16	117	15860	3+	1668.92	0.012	7.19026	1	K.GDDITMVLILPKPEK.S
21	1	sp|P01008|ANT3_HUMAN	52602.4	0.64	SERPINC1	Antithrombin-III (short name: ATIII)	1132	46	1.16	117	15861	2+	1430.79	0.011	7.68807	1	R.VAEGTQVLELPFK.G
21	1	sp|P01008|ANT3_HUMAN	52602.4	0.64	SERPINC1	Antithrombin-III (short name: ATIII)	1132	46	1.16	117	15959	2+	1668.92	0.011	6.59107	0.9999	K.GDDITMVLILPKPEK.S
21	1	sp|P01008|ANT3_HUMAN	52602.4	0.64	SERPINC1	Antithrombin-III (short name: ATIII)	1132	46	1.16	117	15995	3+	1668.92	0.012	7.19026	0.9319	K.GDDITMVLILPKPEK.S
21	1	sp|P01008|ANT3_HUMAN	52602.4	0.64	SERPINC1	Antithrombin-III (short name: ATIII)	1132	46	1.16	117	15996	2+	1430.79	0.01	6.98915	0.9989	R.VAEGTQVLELPFK.G
21	1	sp|P01008|ANT3_HUMAN	52602.4	0.64	SERPINC1	Antithrombin-III (short name: ATIII)	1132	46	1.16	117	16036	2+	1405.75	0.009	6.40227	0.9995	R.EVPLNTIIFM"GR.V
21	1	sp|P01008|ANT3_HUMAN	52602.4	0.64	SERPINC1	Antithrombin-III (short name: ATIII)	1132	46	1.16	117	16092	2+	1668.92	0.012	7.19026	1	K.GDDITMVLILPKPEK.S
21	1	sp|P01008|ANT3_HUMAN	52602.4	0.64	SERPINC1	Antithrombin-III (short name: ATIII)	1132	46	1.16	117	16126	2+	1430.79	0.009	6.29024	1	R.VAEGTQVLELPFK.G
21	1	sp|P01008|ANT3_HUMAN	52602.4	0.64	SERPINC1	Antithrombin-III (short name: ATIII)	1132	46	1.16	117	16172	2+	1405.75	0.009	6.40227	0.9999	R.EVPLNTIIFM"GR.V
21	1	sp|P01008|ANT3_HUMAN	52602.4	0.64	SERPINC1	Antithrombin-III (short name: ATIII)	1132	46	1.16	117	16224	2+	1668.92	0.012	7.19026	0.9995	K.GDDITMVLILPKPEK.S
21	1	sp|P01008|ANT3_HUMAN	52602.4	0.64	SERPINC1	Antithrombin-III (short name: ATIII)	1132	46	1.16	117	16287	2+	1430.79	0.011	7.68807	0.9979	R.VAEGTQVLELPFK.G
21	1	sp|P01008|ANT3_HUMAN	52602.4	0.64	SERPINC1	Antithrombin-III (short name: ATIII)	1132	46	1.16	117	16357	2+	1668.92	0.012	7.19026	0.7237	K.GDDITMVLILPKPEK.S
21	1	sp|P01008|ANT3_HUMAN	52602.4	0.64	SERPINC1	Antithrombin-III (short name: ATIII)	1132	46	1.16	117	16428	2+	2291.15	0.018	7.85631	0.9689	K.AFLEVNEEGSEAAASTAVVIAGR.S
21	1	sp|P01008|ANT3_HUMAN	52602.4	0.64	SERPINC1	Antithrombin-III (short name: ATIII)	1132	46	1.16	117	16492	2+	1668.92	0.013	7.78945	0.9236	K.GDDITMVLILPKPEK.S
21	1	sp|P01008|ANT3_HUMAN	52602.4	0.64	SERPINC1	Antithrombin-III (short name: ATIII)	1132	46	1.16	117	16556	2+	2291.15	0.023	10.0386	1	K.AFLEVNEEGSEAAASTAVVIAGR.S
21	1	sp|P01008|ANT3_HUMAN	52602.4	0.64	SERPINC1	Antithrombin-III (short name: ATIII)	1132	46	1.16	117	16602	2+	1430.79	0.014	9.78481	0.799	R.VAEGTQVLELPFK.G
21	1	sp|P01008|ANT3_HUMAN	52602.4	0.64	SERPINC1	Antithrombin-III (short name: ATIII)	1132	46	1.16	117	16625	2+	1668.92	0.012	7.19026	0.9993	K.GDDITMVLILPKPEK.S
21	1	sp|P01008|ANT3_HUMAN	52602.4	0.64	SERPINC1	Antithrombin-III (short name: ATIII)	1132	46	1.16	117	16686	2+	2291.15	0.015	6.54693	1	K.AFLEVNEEGSEAAASTAVVIAGR.S
21	1	sp|P01008|ANT3_HUMAN	52602.4	0.64	SERPINC1	Antithrombin-III (short name: ATIII)	1132	46	1.16	117	16709	3+	2291.15	0.014	6.11047	0.8757	K.AFLEVNEEGSEAAASTAVVIAGR.S
21	1	sp|P01008|ANT3_HUMAN	52602.4	0.64	SERPINC1	Antithrombin-III (short name: ATIII)	1132	46	1.16	117	16818	2+	2291.15	0.015	6.54693	1	K.AFLEVNEEGSEAAASTAVVIAGR.S
21	1	sp|P01008|ANT3_HUMAN	52602.4	0.64	SERPINC1	Antithrombin-III (short name: ATIII)	1132	46	1.16	117	16843	3+	2291.15	0.01	4.36462	0.7922	K.AFLEVNEEGSEAAASTAVVIAGR.S
21	1	sp|P01008|ANT3_HUMAN	52602.4	0.64	SERPINC1	Antithrombin-III (short name: ATIII)	1132	46	1.16	117	16949	2+	2291.15	0.016	6.98339	1	K.AFLEVNEEGSEAAASTAVVIAGR.S
21	1	sp|P01008|ANT3_HUMAN	52602.4	0.64	SERPINC1	Antithrombin-III (short name: ATIII)	1132	46	1.16	117	17083	2+	2291.15	0.015	6.54693	1	K.AFLEVNEEGSEAAASTAVVIAGR.S
21	1	sp|P01008|ANT3_HUMAN	52602.4	0.64	SERPINC1	Antithrombin-III (short name: ATIII)	1132	46	1.16	117	17213	2+	2291.15	0.018	7.85631	1	K.AFLEVNEEGSEAAASTAVVIAGR.S
21	1	sp|P01008|ANT3_HUMAN	52602.4	0.64	SERPINC1	Antithrombin-III (short name: ATIII)	1132	46	1.16	117	17244	2+	1668.92	0.012	7.19026	0.8781	K.GDDITMVLILPKPEK.S
21	1	sp|P01008|ANT3_HUMAN	52602.4	0.64	SERPINC1	Antithrombin-III (short name: ATIII)	1132	46	1.16	117	17308	2+	1430.79	0.009	6.29024	0.7953	R.VAEGTQVLELPFK.G
21	1	sp|P01008|ANT3_HUMAN	52602.4	0.64	SERPINC1	Antithrombin-III (short name: ATIII)	1132	46	1.16	117	17345	2+	2291.15	0.015	6.54693	1	K.AFLEVNEEGSEAAASTAVVIAGR.S
21	1	sp|P01008|ANT3_HUMAN	52602.4	0.64	SERPINC1	Antithrombin-III (short name: ATIII)	1132	46	1.16	117	17610	2+	2291.15	0.016	6.98339	0.9998	K.AFLEVNEEGSEAAASTAVVIAGR.S
21	1	sp|P01008|ANT3_HUMAN	52602.4	0.64	SERPINC1	Antithrombin-III (short name: ATIII)	1132	46	1.16	117	17701	3+	2291.15	0.023	10.0386	0.9847	K.AFLEVNEEGSEAAASTAVVIAGR.S
21	1	sp|P01008|ANT3_HUMAN	52602.4	0.64	SERPINC1	Antithrombin-III (short name: ATIII)	1132	46	1.16	117	17719	2+	1864.9	0.01	5.36222	0.9999	K.EQLQDM"GLVDLFSPEK.S
21	1	sp|P01008|ANT3_HUMAN	52602.4	0.64	SERPINC1	Antithrombin-III (short name: ATIII)	1132	46	1.16	117	17742	2+	2291.15	0.015	6.54693	1	K.AFLEVNEEGSEAAASTAVVIAGR.S
21	1	sp|P01008|ANT3_HUMAN	52602.4	0.64	SERPINC1	Antithrombin-III (short name: ATIII)	1132	46	1.16	117	17802	2+	1389.76	0.009	6.47596	0.9927	R.EVPLNTIIFMGR.V
21	1	sp|P01008|ANT3_HUMAN	52602.4	0.64	SERPINC1	Antithrombin-III (short name: ATIII)	1132	46	1.16	117	17851	2+	1864.9	0.013	6.97088	1	K.EQLQDM"GLVDLFSPEK.S
21	1	sp|P01008|ANT3_HUMAN	52602.4	0.64	SERPINC1	Antithrombin-III (short name: ATIII)	1132	46	1.16	117	17875	2+	2291.15	0.016	6.98339	1	K.AFLEVNEEGSEAAASTAVVIAGR.S
21	1	sp|P01008|ANT3_HUMAN	52602.4	0.64	SERPINC1	Antithrombin-III (short name: ATIII)	1132	46	1.16	117	17928	2+	1389.76	0.009	6.47596	0.9998	R.EVPLNTIIFMGR.V
21	1	sp|P01008|ANT3_HUMAN	52602.4	0.64	SERPINC1	Antithrombin-III (short name: ATIII)	1132	46	1.16	117	17984	2+	1864.9	0.011	5.89844	0.9995	K.EQLQDM"GLVDLFSPEK.S
21	1	sp|P01008|ANT3_HUMAN	52602.4	0.64	SERPINC1	Antithrombin-III (short name: ATIII)	1132	46	1.16	117	18006	2+	2291.15	0.015	6.54693	1	K.AFLEVNEEGSEAAASTAVVIAGR.S
21	1	sp|P01008|ANT3_HUMAN	52602.4	0.64	SERPINC1	Antithrombin-III (short name: ATIII)	1132	46	1.16	117	18060	2+	1389.76	0.01	7.19551	1	R.EVPLNTIIFMGR.V
21	1	sp|P01008|ANT3_HUMAN	52602.4	0.64	SERPINC1	Antithrombin-III (short name: ATIII)	1132	46	1.16	117	18117	2+	1864.9	0.011	5.89844	1	K.EQLQDM"GLVDLFSPEK.S
21	1	sp|P01008|ANT3_HUMAN	52602.4	0.64	SERPINC1	Antithrombin-III (short name: ATIII)	1132	46	1.16	117	18137	2+	2291.15	0.018	7.85631	1	K.AFLEVNEEGSEAAASTAVVIAGR.S
21	1	sp|P01008|ANT3_HUMAN	52602.4	0.64	SERPINC1	Antithrombin-III (short name: ATIII)	1132	46	1.16	117	18152	3+	2291.15	0.022	9.60216	0.914	K.AFLEVNEEGSEAAASTAVVIAGR.S
21	1	sp|P01008|ANT3_HUMAN	52602.4	0.64	SERPINC1	Antithrombin-III (short name: ATIII)	1132	46	1.16	117	18192	2+	1389.76	0.01	7.19551	1	R.EVPLNTIIFMGR.V
21	1	sp|P01008|ANT3_HUMAN	52602.4	0.64	SERPINC1	Antithrombin-III (short name: ATIII)	1132	46	1.16	117	18248	2+	1864.9	0.011	5.89844	0.9991	K.EQLQDM"GLVDLFSPEK.S
21	1	sp|P01008|ANT3_HUMAN	52602.4	0.64	SERPINC1	Antithrombin-III (short name: ATIII)	1132	46	1.16	117	18271	2+	2291.15	0.017	7.41985	1	K.AFLEVNEEGSEAAASTAVVIAGR.S
21	1	sp|P01008|ANT3_HUMAN	52602.4	0.64	SERPINC1	Antithrombin-III (short name: ATIII)	1132	46	1.16	117	18325	2+	1389.76	0.01	7.19551	0.9998	R.EVPLNTIIFMGR.V
21	1	sp|P01008|ANT3_HUMAN	52602.4	0.64	SERPINC1	Antithrombin-III (short name: ATIII)	1132	46	1.16	117	18386	2+	1864.9	0.014	7.5071	0.9922	K.EQLQDM"GLVDLFSPEK.S
21	1	sp|P01008|ANT3_HUMAN	52602.4	0.64	SERPINC1	Antithrombin-III (short name: ATIII)	1132	46	1.16	117	18403	2+	2291.15	0.012	5.23754	1	K.AFLEVNEEGSEAAASTAVVIAGR.S
21	1	sp|P01008|ANT3_HUMAN	52602.4	0.64	SERPINC1	Antithrombin-III (short name: ATIII)	1132	46	1.16	117	18456	2+	1389.76	0.009	6.47596	0.6273	R.EVPLNTIIFMGR.V
21	1	sp|P01008|ANT3_HUMAN	52602.4	0.64	SERPINC1	Antithrombin-III (short name: ATIII)	1132	46	1.16	117	18535	2+	2291.15	0.017	7.41985	1	K.AFLEVNEEGSEAAASTAVVIAGR.S
21	1	sp|P01008|ANT3_HUMAN	52602.4	0.64	SERPINC1	Antithrombin-III (short name: ATIII)	1132	46	1.16	117	18596	2+	1389.76	0.008	5.75641	0.8017	R.EVPLNTIIFMGR.V
21	1	sp|P01008|ANT3_HUMAN	52602.4	0.64	SERPINC1	Antithrombin-III (short name: ATIII)	1132	46	1.16	117	18666	2+	2291.15	0.016	6.98339	1	K.AFLEVNEEGSEAAASTAVVIAGR.S
21	1	sp|P01008|ANT3_HUMAN	52602.4	0.64	SERPINC1	Antithrombin-III (short name: ATIII)	1132	46	1.16	117	18721	2+	1389.76	0.008	5.75641	0.9546	R.EVPLNTIIFMGR.V
21	1	sp|P01008|ANT3_HUMAN	52602.4	0.64	SERPINC1	Antithrombin-III (short name: ATIII)	1132	46	1.16	117	18799	2+	2291.15	0.015	6.54693	1	K.AFLEVNEEGSEAAASTAVVIAGR.S
21	1	sp|P01008|ANT3_HUMAN	52602.4	0.64	SERPINC1	Antithrombin-III (short name: ATIII)	1132	46	1.16	117	18817	3+	2291.15	0.005	2.18231	0.6858	K.AFLEVNEEGSEAAASTAVVIAGR.S
21	1	sp|P01008|ANT3_HUMAN	52602.4	0.64	SERPINC1	Antithrombin-III (short name: ATIII)	1132	46	1.16	117	18934	2+	2291.15	0.016	6.98339	1	K.AFLEVNEEGSEAAASTAVVIAGR.S
21	1	sp|P01008|ANT3_HUMAN	52602.4	0.64	SERPINC1	Antithrombin-III (short name: ATIII)	1132	46	1.16	117	19065	2+	2291.15	0.017	7.41985	1	K.AFLEVNEEGSEAAASTAVVIAGR.S
21	1	sp|P01008|ANT3_HUMAN	52602.4	0.64	SERPINC1	Antithrombin-III (short name: ATIII)	1132	46	1.16	117	19204	2+	2291.15	0.014	6.11047	0.9991	K.AFLEVNEEGSEAAASTAVVIAGR.S
21	1	sp|P01008|ANT3_HUMAN	52602.4	0.64	SERPINC1	Antithrombin-III (short name: ATIII)	1132	46	1.16	117	19273	3+	2291.15	0.028	12.2209	0.8522	K.AFLEVNEEGSEAAASTAVVIAGR.S
21	1	sp|P01008|ANT3_HUMAN	52602.4	0.64	SERPINC1	Antithrombin-III (short name: ATIII)	1132	46	1.16	117	19337	2+	2291.15	0.015	6.54693	1	K.AFLEVNEEGSEAAASTAVVIAGR.S
21	1	sp|P01008|ANT3_HUMAN	52602.4	0.64	SERPINC1	Antithrombin-III (short name: ATIII)	1132	46	1.16	117	19468	2+	2291.15	1.022	9.60216	0.9992	K.AFLEVNEEGSEAAASTAVVIAGR.S
21	1	sp|P01008|ANT3_HUMAN	52602.4	0.64	SERPINC1	Antithrombin-III (short name: ATIII)	1132	46	1.16	117	19601	2+	2291.15	0.017	7.41985	0.9988	K.AFLEVNEEGSEAAASTAVVIAGR.S
21	1	sp|P01008|ANT3_HUMAN	52602.4	0.64	SERPINC1	Antithrombin-III (short name: ATIII)	1132	46	1.16	117	19732	2+	1848.9	0.014	7.57205	0.9999	K.EQLQDMGLVDLFSPEK.S
21	1	sp|P01008|ANT3_HUMAN	52602.4	0.64	SERPINC1	Antithrombin-III (short name: ATIII)	1132	46	1.16	117	19733	2+	2291.15	0.017	7.41985	1	K.AFLEVNEEGSEAAASTAVVIAGR.S
21	1	sp|P01008|ANT3_HUMAN	52602.4	0.64	SERPINC1	Antithrombin-III (short name: ATIII)	1132	46	1.16	117	19855	3+	1848.9	0.012	6.49033	0.9996	K.EQLQDMGLVDLFSPEK.S
21	1	sp|P01008|ANT3_HUMAN	52602.4	0.64	SERPINC1	Antithrombin-III (short name: ATIII)	1132	46	1.16	117	19864	2+	1848.9	0.014	7.57205	1	K.EQLQDMGLVDLFSPEK.S
21	1	sp|P01008|ANT3_HUMAN	52602.4	0.64	SERPINC1	Antithrombin-III (short name: ATIII)	1132	46	1.16	117	19866	2+	2291.15	0.017	7.41985	0.9995	K.AFLEVNEEGSEAAASTAVVIAGR.S
21	1	sp|P01008|ANT3_HUMAN	52602.4	0.64	SERPINC1	Antithrombin-III (short name: ATIII)	1132	46	1.16	117	19967	3+	2291.15	0.019	8.29278	0.751	K.AFLEVNEEGSEAAASTAVVIAGR.S
21	1	sp|P01008|ANT3_HUMAN	52602.4	0.64	SERPINC1	Antithrombin-III (short name: ATIII)	1132	46	1.16	117	19996	2+	1848.9	0.015	8.11291	1	K.EQLQDMGLVDLFSPEK.S
21	1	sp|P01008|ANT3_HUMAN	52602.4	0.64	SERPINC1	Antithrombin-III (short name: ATIII)	1132	46	1.16	117	19999	2+	2291.15	0.016	6.98339	0.9986	K.AFLEVNEEGSEAAASTAVVIAGR.S
21	1	sp|P01008|ANT3_HUMAN	52602.4	0.64	SERPINC1	Antithrombin-III (short name: ATIII)	1132	46	1.16	117	20130	2+	2291.15	0.014	6.11047	1	K.AFLEVNEEGSEAAASTAVVIAGR.S
21	1	sp|P01008|ANT3_HUMAN	52602.4	0.64	SERPINC1	Antithrombin-III (short name: ATIII)	1132	46	1.16	117	20261	2+	2291.15	0.016	6.98339	0.9975	K.AFLEVNEEGSEAAASTAVVIAGR.S
21	1	sp|P01008|ANT3_HUMAN	52602.4	0.64	SERPINC1	Antithrombin-III (short name: ATIII)	1132	46	1.16	117	20393	2+	2291.15	0.014	6.11047	0.9982	K.AFLEVNEEGSEAAASTAVVIAGR.S
21	1	sp|P01008|ANT3_HUMAN	52602.4	0.64	SERPINC1	Antithrombin-III (short name: ATIII)	1132	46	1.16	117	20526	2+	2291.15	0.015	6.54693	0.9999	K.AFLEVNEEGSEAAASTAVVIAGR.S
21	1	sp|P01008|ANT3_HUMAN	52602.4	0.64	SERPINC1	Antithrombin-III (short name: ATIII)	1132	46	1.16	117	20658	2+	2291.15	0.011	4.80108	0.9659	K.AFLEVNEEGSEAAASTAVVIAGR.S
21	1	sp|P01008|ANT3_HUMAN	52602.4	0.64	SERPINC1	Antithrombin-III (short name: ATIII)	1132	46	1.16	117	20789	2+	2291.15	0.018	7.85631	0.9712	K.AFLEVNEEGSEAAASTAVVIAGR.S
21	1	sp|P01008|ANT3_HUMAN	52602.4	0.64	SERPINC1	Antithrombin-III (short name: ATIII)	1132	46	1.16	117	20913	2+	2291.15	0.018	7.85631	0.9999	K.AFLEVNEEGSEAAASTAVVIAGR.S
21	1	sp|P01008|ANT3_HUMAN	52602.4	0.64	SERPINC1	Antithrombin-III (short name: ATIII)	1132	46	1.16	117	21035	2+	2291.15	0.015	6.54693	0.9999	K.AFLEVNEEGSEAAASTAVVIAGR.S
21	1	sp|P01008|ANT3_HUMAN	52602.4	0.64	SERPINC1	Antithrombin-III (short name: ATIII)	1132	46	1.16	117	21266	2+	1848.9	0.011	5.94947	0.9936	K.EQLQDMGLVDLFSPEK.S
21	1	sp|P01008|ANT3_HUMAN	52602.4	0.64	SERPINC1	Antithrombin-III (short name: ATIII)	1132	46	1.16	117	21276	2+	2291.15	0.017	7.41985	0.9981	K.AFLEVNEEGSEAAASTAVVIAGR.S
21	1	sp|P01008|ANT3_HUMAN	52602.4	0.64	SERPINC1	Antithrombin-III (short name: ATIII)	1132	46	1.16	117	21638	2+	2291.15	0.017	7.41985	0.995	K.AFLEVNEEGSEAAASTAVVIAGR.S
21	1	sp|P01008|ANT3_HUMAN	52602.4	0.64	SERPINC1	Antithrombin-III (short name: ATIII)	1132	46	1.16	117	21756	2+	2315.12	0.015	6.47914	0.6823	K.NDNDNIFLSPLSISTAFAM"TK.L
21	1	sp|P01008|ANT3_HUMAN	52602.4	0.64	SERPINC1	Antithrombin-III (short name: ATIII)	1132	46	1.16	117	21892	2+	2291.15	0.016	6.98339	0.9984	K.AFLEVNEEGSEAAASTAVVIAGR.S
21	1	sp|P01008|ANT3_HUMAN	52602.4	0.64	SERPINC1	Antithrombin-III (short name: ATIII)	1132	46	1.16	117	22023	2+	2291.15	0.013	5.674	0.9988	K.AFLEVNEEGSEAAASTAVVIAGR.S
21	1	sp|P01008|ANT3_HUMAN	52602.4	0.64	SERPINC1	Antithrombin-III (short name: ATIII)	1132	46	1.16	117	22146	2+	2291.15	0.02	8.72924	0.9923	K.AFLEVNEEGSEAAASTAVVIAGR.S
21	1	sp|P01008|ANT3_HUMAN	52602.4	0.64	SERPINC1	Antithrombin-III (short name: ATIII)	1132	46	1.16	117	22277	2+	2291.15	0.014	6.11047	0.9963	K.AFLEVNEEGSEAAASTAVVIAGR.S
21	1	sp|P01008|ANT3_HUMAN	52602.4	0.64	SERPINC1	Antithrombin-III (short name: ATIII)	1132	46	1.16	117	22572	2+	2291.15	0.014	6.11047	0.7325	K.AFLEVNEEGSEAAASTAVVIAGR.S
21	1	sp|P01008|ANT3_HUMAN	52602.4	0.64	SERPINC1	Antithrombin-III (short name: ATIII)	1132	46	1.16	117	22704	2+	2291.15	0.018	7.85631	0.8486	K.AFLEVNEEGSEAAASTAVVIAGR.S
21	1	sp|P01008|ANT3_HUMAN	52602.4	0.64	SERPINC1	Antithrombin-III (short name: ATIII)	1132	46	1.16	117	22791	2+	2299.13	0.016	6.95916	0.9979	K.NDNDNIFLSPLSISTAFAMTK.L
21	1	sp|P01008|ANT3_HUMAN	52602.4	0.64	SERPINC1	Antithrombin-III (short name: ATIII)	1132	46	1.16	117	22834	2+	2291.15	0.018	7.85631	0.9999	K.AFLEVNEEGSEAAASTAVVIAGR.S
21	1	sp|P01008|ANT3_HUMAN	52602.4	0.64	SERPINC1	Antithrombin-III (short name: ATIII)	1132	46	1.16	117	22911	2+	2299.13	0.015	6.52422	1	K.NDNDNIFLSPLSISTAFAMTK.L
21	1	sp|P01008|ANT3_HUMAN	52602.4	0.64	SERPINC1	Antithrombin-III (short name: ATIII)	1132	46	1.16	117	23087	2+	2291.15	0.014	6.11047	0.9993	K.AFLEVNEEGSEAAASTAVVIAGR.S
21	1	sp|P01008|ANT3_HUMAN	52602.4	0.64	SERPINC1	Antithrombin-III (short name: ATIII)	1132	46	1.16	117	23219	2+	2291.15	0.014	6.11047	0.9319	K.AFLEVNEEGSEAAASTAVVIAGR.S
21	1	sp|P01008|ANT3_HUMAN	52602.4	0.64	SERPINC1	Antithrombin-III (short name: ATIII)	1132	46	1.16	117	23352	2+	2291.15	0.017	7.41985	0.9987	K.AFLEVNEEGSEAAASTAVVIAGR.S
21	1	sp|P01008|ANT3_HUMAN	52602.4	0.64	SERPINC1	Antithrombin-III (short name: ATIII)	1132	46	1.16	117	23483	2+	2291.15	1.022	9.60216	0.9998	K.AFLEVNEEGSEAAASTAVVIAGR.S
21	1	sp|P01008|ANT3_HUMAN	52602.4	0.64	SERPINC1	Antithrombin-III (short name: ATIII)	1132	46	1.16	117	23747	2+	2291.15	0.015	6.54693	1	K.AFLEVNEEGSEAAASTAVVIAGR.S
21	1	sp|P01008|ANT3_HUMAN	52602.4	0.64	SERPINC1	Antithrombin-III (short name: ATIII)	1132	46	1.16	117	23881	2+	2291.15	0.013	5.674	0.9997	K.AFLEVNEEGSEAAASTAVVIAGR.S
21	1	sp|P01008|ANT3_HUMAN	52602.4	0.64	SERPINC1	Antithrombin-III (short name: ATIII)	1132	46	1.16	117	24001	2+	2291.15	0.016	6.98339	0.6817	K.AFLEVNEEGSEAAASTAVVIAGR.S
21	1	sp|P01008|ANT3_HUMAN	52602.4	0.64	SERPINC1	Antithrombin-III (short name: ATIII)	1132	46	1.16	117	24132	2+	2291.15	0.019	8.29278	0.9979	K.AFLEVNEEGSEAAASTAVVIAGR.S
21	1	sp|P01008|ANT3_HUMAN	52602.4	0.64	SERPINC1	Antithrombin-III (short name: ATIII)	1132	46	1.16	117	24266	2+	2291.15	0.01	4.36462	0.9996	K.AFLEVNEEGSEAAASTAVVIAGR.S
21	1	sp|P01008|ANT3_HUMAN	52602.4	0.64	SERPINC1	Antithrombin-III (short name: ATIII)	1132	46	1.16	117	24397	2+	2291.15	0.018	7.85631	0.8915	K.AFLEVNEEGSEAAASTAVVIAGR.S
21	1	sp|P01008|ANT3_HUMAN	52602.4	0.64	SERPINC1	Antithrombin-III (short name: ATIII)	1132	46	1.16	117	24662	2+	2291.15	0.019	8.29278	0.793	K.AFLEVNEEGSEAAASTAVVIAGR.S
21	1	sp|P01008|ANT3_HUMAN	52602.4	0.64	SERPINC1	Antithrombin-III (short name: ATIII)	1132	46	1.16	117	24782	2+	2291.15	0.02	8.72924	1	K.AFLEVNEEGSEAAASTAVVIAGR.S
21	1	sp|P01008|ANT3_HUMAN	52602.4	0.64	SERPINC1	Antithrombin-III (short name: ATIII)	1132	46	1.16	117	24903	2+	2291.15	0.015	6.54693	0.9999	K.AFLEVNEEGSEAAASTAVVIAGR.S
21	1	sp|P01008|ANT3_HUMAN	52602.4	0.64	SERPINC1	Antithrombin-III (short name: ATIII)	1132	46	1.16	117	24958	3+	3082.49	0.022	7.13708	0.6798	K.ELTPEVLQEWLDELEEM"MLVVHMPR.F
21	1	sp|P01008|ANT3_HUMAN	52602.4	0.64	SERPINC1	Antithrombin-III (short name: ATIII)	1132	46	1.16	117	24980	3+	3066.5	0.029	9.45704	0.6085	K.ELTPEVLQEWLDELEEMMLVVHMPR.F
21	1	sp|P01008|ANT3_HUMAN	52602.4	0.64	SERPINC1	Antithrombin-III (short name: ATIII)	1132	46	1.16	117	25111	2+	2804.57	0.024	8.55746	0.9957	R.ITDVIPSEAINELTVLVLVNTIYFK.G
21	1	sp|P01008|ANT3_HUMAN	52602.4	0.64	SERPINC1	Antithrombin-III (short name: ATIII)	1132	46	1.16	117	26880	3+	2291.15	0.019	8.29278	0.9975	K.AFLEVNEEGSEAAASTAVVIAGR.S
21	1	sp|P01008|ANT3_HUMAN	52602.4	0.64	SERPINC1	Antithrombin-III (short name: ATIII)	1132	46	1.16	117	5477	2+	1796.68	0.014	7.79216	0.8233	K.ADGESCSASM"M"YQEGK.F	63452.8	45051
21	1	sp|P01008|ANT3_HUMAN	52602.4	0.64	SERPINC1	Antithrombin-III (short name: ATIII)	1132	46	1.16	117	5777	2+	839.414	0.007	8.33915	0.6887	K.FDTISEK.T
21	1	sp|P01008|ANT3_HUMAN	52602.4	0.64	SERPINC1	Antithrombin-III (short name: ATIII)	1132	46	1.16	117	5937	2+	1874.87	0.018	9.60065	0.7954	K.ATEDEGSEQKIPEATNR.R
21	1	sp|P01008|ANT3_HUMAN	52602.4	0.64	SERPINC1	Antithrombin-III (short name: ATIII)	1132	46	1.16	117	6789	2+	1783.7	1.012	6.72758	0.9964	K.ADGESC'SASMM"YQEGK.F	345493	276972
21	1	sp|P01008|ANT3_HUMAN	52602.4	0.64	SERPINC1	Antithrombin-III (short name: ATIII)	1132	46	1.16	117	6800	2+	917.52	0.008	8.71915	0.6967	R.RVWELSK.A
21	1	sp|P01008|ANT3_HUMAN	52602.4	0.64	SERPINC1	Antithrombin-III (short name: ATIII)	1132	46	1.16	117	6862	2+	1780.68	1.011	6.17741	0.996	K.ADGESCSASMM"YQEGK.F	296387	238671
21	1	sp|P01008|ANT3_HUMAN	52602.4	0.64	SERPINC1	Antithrombin-III (short name: ATIII)	1132	46	1.16	117	6933	2+	917.52	0.007	7.62926	0.9844	R.RVWELSK.A
21	1	sp|P01008|ANT3_HUMAN	52602.4	0.64	SERPINC1	Antithrombin-III (short name: ATIII)	1132	46	1.16	117	7223	2+	1783.7	0.012	6.72758	0.9754	K.ADGESC'SASM"MYQEGK.F	375388	291538
21	1	sp|P01008|ANT3_HUMAN	52602.4	0.64	SERPINC1	Antithrombin-III (short name: ATIII)	1132	46	1.16	117	7254	2+	1780.68	0.013	7.30057	0.9998	K.ADGESCSASM"MYQEGK.F	375388	291538
21	1	sp|P01008|ANT3_HUMAN	52602.4	0.64	SERPINC1	Antithrombin-III (short name: ATIII)	1132	46	1.16	117	7483	2+	1126.66	0.007	6.21307	0.9993	K.SKLPGIVAEGR.D
21	1	sp|P01008|ANT3_HUMAN	52602.4	0.64	SERPINC1	Antithrombin-III (short name: ATIII)	1132	46	1.16	117	7616	2+	1126.66	0.007	6.21307	0.9624	K.SKLPGIVAEGR.D
21	1	sp|P01008|ANT3_HUMAN	52602.4	0.64	SERPINC1	Antithrombin-III (short name: ATIII)	1132	46	1.16	117	8213	2+	911.531	-1.081	88.8615	0.9274	K.LPGIVAEGR.D
21	1	sp|P01008|ANT3_HUMAN	52602.4	0.64	SERPINC1	Antithrombin-III (short name: ATIII)	1132	46	1.16	117	8439	2+	911.531	0.007	7.67939	1	K.LPGIVAEGR.D
21	1	sp|P01008|ANT3_HUMAN	52602.4	0.64	SERPINC1	Antithrombin-III (short name: ATIII)	1132	46	1.16	117	8571	2+	911.531	0.006	6.58233	1	K.LPGIVAEGR.D
21	1	sp|P01008|ANT3_HUMAN	52602.4	0.64	SERPINC1	Antithrombin-III (short name: ATIII)	1132	46	1.16	117	8695	2+	1767.71	0.007	3.95993	0.9986	K.ADGESC'SASMMYQEGK.F	3690310	4.9847e+06
21	1	sp|P01008|ANT3_HUMAN	52602.4	0.64	SERPINC1	Antithrombin-III (short name: ATIII)	1132	46	1.16	117	8703	2+	911.531	0.006	6.58233	1	K.LPGIVAEGR.D
21	1	sp|P01008|ANT3_HUMAN	52602.4	0.64	SERPINC1	Antithrombin-III (short name: ATIII)	1132	46	1.16	117	8825	2+	1767.71	0.007	3.95993	1	K.ADGESC'SASMMYQEGK.F	3465678	4673952
21	1	sp|P01008|ANT3_HUMAN	52602.4	0.64	SERPINC1	Antithrombin-III (short name: ATIII)	1132	46	1.16	117	8835	2+	911.531	0.006	6.58233	1	K.LPGIVAEGR.D
21	1	sp|P01008|ANT3_HUMAN	52602.4	0.64	SERPINC1	Antithrombin-III (short name: ATIII)	1132	46	1.16	117	9007	2+	911.531	0.007	7.67939	0.6522	K.LPGIVAEGR.D
21	1	sp|P01008|ANT3_HUMAN	52602.4	0.64	SERPINC1	Antithrombin-III (short name: ATIII)	1132	46	1.16	117	9152	2+	911.531	0.007	7.67939	0.9393	K.LPGIVAEGR.D
21	1	sp|P01008|ANT3_HUMAN	52602.4	0.64	SERPINC1	Antithrombin-III (short name: ATIII)	1132	46	1.16	117	9974	2+	908.472	0.007	7.70524	0.9956	R.IEDGFSLK.E
21	1	sp|P01008|ANT3_HUMAN	52602.4	0.64	SERPINC1	Antithrombin-III (short name: ATIII)	1132	46	1.16	117	10100	2+	908.472	0.006	6.60449	0.8855	R.IEDGFSLK.E
21	1	sp|P01008|ANT3_HUMAN	52602.4	0.64	SERPINC1	Antithrombin-III (short name: ATIII)	1132	46	1.16	117	10232	2+	908.472	0.006	6.60449	0.737	R.IEDGFSLK.E
21	1	sp|P01008|ANT3_HUMAN	52602.4	0.64	SERPINC1	Antithrombin-III (short name: ATIII)	1132	46	1.16	117	10817	2+	1309.61	0.007	5.34512	1	R.DDLYVSDAFHK.A
21	1	sp|P01008|ANT3_HUMAN	52602.4	0.64	SERPINC1	Antithrombin-III (short name: ATIII)	1132	46	1.16	117	10947	2+	1309.61	0.012	9.16306	1	R.DDLYVSDAFHK.A
21	1	sp|P01008|ANT3_HUMAN	52602.4	0.64	SERPINC1	Antithrombin-III (short name: ATIII)	1132	46	1.16	117	10958	3+	1309.61	0.008	6.10871	0.9998	R.DDLYVSDAFHK.A
21	1	sp|P01008|ANT3_HUMAN	52602.4	0.64	SERPINC1	Antithrombin-III (short name: ATIII)	1132	46	1.16	117	11406	2+	1309.61	0.054	41.2338	0.922	R.DDLYVSDAFHK.A
21	1	sp|P01008|ANT3_HUMAN	52602.4	0.64	SERPINC1	Antithrombin-III (short name: ATIII)	1132	46	1.16	117	12061	2+	1528.74	1.01	6.54132	1	R.FATTFYQHLADSK.N
21	1	sp|P01008|ANT3_HUMAN	52602.4	0.64	SERPINC1	Antithrombin-III (short name: ATIII)	1132	46	1.16	117	12179	3+	1528.74	0.01	6.54132	0.9749	R.FATTFYQHLADSK.N
21	1	sp|P01008|ANT3_HUMAN	52602.4	0.64	SERPINC1	Antithrombin-III (short name: ATIII)	1132	46	1.16	117	12191	2+	1528.74	0.012	7.84959	1	R.FATTFYQHLADSK.N
21	1	sp|P01008|ANT3_HUMAN	52602.4	0.64	SERPINC1	Antithrombin-III (short name: ATIII)	1132	46	1.16	117	12327	2+	1528.74	0.014	9.15785	0.9999	R.FATTFYQHLADSK.N
21	1	sp|P01008|ANT3_HUMAN	52602.4	0.64	SERPINC1	Antithrombin-III (short name: ATIII)	1132	46	1.16	117	13534	2+	1586.89	0.011	6.9318	0.9997	R.RVAEGTQVLELPFK.G
21	1	sp|P01008|ANT3_HUMAN	52602.4	0.64	SERPINC1	Antithrombin-III (short name: ATIII)	1132	46	1.16	117	13753	2+	1340.66	0.009	6.71309	1	K.TSDQIHFFFAK.L
21	1	sp|P01008|ANT3_HUMAN	52602.4	0.64	SERPINC1	Antithrombin-III (short name: ATIII)	1132	46	1.16	117	13757	2+	1684.92	0.011	6.5285	0.9969	K.GDDITM"VLILPKPEK.S
21	1	sp|P01008|ANT3_HUMAN	52602.4	0.64	SERPINC1	Antithrombin-III (short name: ATIII)	1132	46	1.16	117	13759	3+	1684.92	0.01	5.935	0.9979	K.GDDITM"VLILPKPEK.S
21	1	sp|P01008|ANT3_HUMAN	52602.4	0.64	SERPINC1	Antithrombin-III (short name: ATIII)	1132	46	1.16	117	13760	3+	1340.66	1.022	16.4098	0.9958	K.TSDQIHFFFAK.L
21	1	sp|P01008|ANT3_HUMAN	52602.4	0.64	SERPINC1	Antithrombin-III (short name: ATIII)	1132	46	1.16	117	13947	3+	1232.73	0.008	6.48968	0.6687	K.ANRPFLVFIR.E
21	1	sp|P01008|ANT3_HUMAN	52602.4	0.64	SERPINC1	Antithrombin-III (short name: ATIII)	1132	46	1.16	117	15272	2+	1430.79	0.004	2.79566	1	R.VAEGTQVLELPFK.G
21	1	sp|P01008|ANT3_HUMAN	52602.4	0.64	SERPINC1	Antithrombin-III (short name: ATIII)	1132	46	1.16	117	15403	2+	1430.79	0.01	6.98915	1	R.VAEGTQVLELPFK.G
21	1	sp|P01008|ANT3_HUMAN	52602.4	0.64	SERPINC1	Antithrombin-III (short name: ATIII)	1132	46	1.16	117	15457	2+	1668.92	0.01	5.99188	0.9894	K.GDDITMVLILPKPEK.S
21	1	sp|P01008|ANT3_HUMAN	52602.4	0.64	SERPINC1	Antithrombin-III (short name: ATIII)	1132	46	1.16	117	15535	2+	1430.79	0.01	6.98915	1	R.VAEGTQVLELPFK.G
21	1	sp|P01008|ANT3_HUMAN	52602.4	0.64	SERPINC1	Antithrombin-III (short name: ATIII)	1132	46	1.16	117	15589	2+	1668.92	0.01	5.99188	1	K.GDDITMVLILPKPEK.S
21	1	sp|P01008|ANT3_HUMAN	52602.4	0.64	SERPINC1	Antithrombin-III (short name: ATIII)	1132	46	1.16	117	15607	3+	1668.92	0.01	5.99188	0.7339	K.GDDITMVLILPKPEK.S
21	1	sp|P01008|ANT3_HUMAN	52602.4	0.64	SERPINC1	Antithrombin-III (short name: ATIII)	1132	46	1.16	117	15667	2+	1430.79	0.01	6.98915	1	R.VAEGTQVLELPFK.G
21	1	sp|P01008|ANT3_HUMAN	52602.4	0.64	SERPINC1	Antithrombin-III (short name: ATIII)	1132	46	1.16	117	15721	2+	1668.92	0.011	6.59107	0.9998	K.GDDITMVLILPKPEK.S
21	1	sp|P01008|ANT3_HUMAN	52602.4	0.64	SERPINC1	Antithrombin-III (short name: ATIII)	1132	46	1.16	117	15732	3+	1668.92	0.012	7.19026	0.9985	K.GDDITMVLILPKPEK.S
21	1	sp|P01008|ANT3_HUMAN	52602.4	0.64	SERPINC1	Antithrombin-III (short name: ATIII)	1132	46	1.16	117	15811	2+	1430.79	0.009	6.29024	1	R.VAEGTQVLELPFK.G
21	1	sp|P01008|ANT3_HUMAN	52602.4	0.64	SERPINC1	Antithrombin-III (short name: ATIII)	1132	46	1.16	117	15853	2+	1668.92	0.011	6.59107	0.9997	K.GDDITMVLILPKPEK.S
21	1	sp|P01008|ANT3_HUMAN	52602.4	0.64	SERPINC1	Antithrombin-III (short name: ATIII)	1132	46	1.16	117	15864	2+	1405.75	0.01	7.11364	0.9987	R.EVPLNTIIFM"GR.V
21	1	sp|P01008|ANT3_HUMAN	52602.4	0.64	SERPINC1	Antithrombin-III (short name: ATIII)	1132	46	1.16	117	15985	2+	1668.92	0.01	5.99188	0.9839	K.GDDITMVLILPKPEK.S
21	1	sp|P01008|ANT3_HUMAN	52602.4	0.64	SERPINC1	Antithrombin-III (short name: ATIII)	1132	46	1.16	117	16110	2+	1430.79	0.008	5.59132	0.9999	R.VAEGTQVLELPFK.G
21	1	sp|P01008|ANT3_HUMAN	52602.4	0.64	SERPINC1	Antithrombin-III (short name: ATIII)	1132	46	1.16	117	16118	2+	1668.92	0.01	5.99188	0.9966	K.GDDITMVLILPKPEK.S
21	1	sp|P01008|ANT3_HUMAN	52602.4	0.64	SERPINC1	Antithrombin-III (short name: ATIII)	1132	46	1.16	117	16148	2+	1405.75	0.002	1.42273	0.6243	R.EVPLNTIIFM"GR.V
21	1	sp|P01008|ANT3_HUMAN	52602.4	0.64	SERPINC1	Antithrombin-III (short name: ATIII)	1132	46	1.16	117	16252	2+	1668.92	0.013	7.78945	0.9979	K.GDDITMVLILPKPEK.S
21	1	sp|P01008|ANT3_HUMAN	52602.4	0.64	SERPINC1	Antithrombin-III (short name: ATIII)	1132	46	1.16	117	16279	2+	1405.75	0.007	4.97955	0.9919	R.EVPLNTIIFM"GR.V
21	1	sp|P01008|ANT3_HUMAN	52602.4	0.64	SERPINC1	Antithrombin-III (short name: ATIII)	1132	46	1.16	117	16453	2+	2291.15	0.022	9.60216	0.9999	K.AFLEVNEEGSEAAASTAVVIAGR.S
21	1	sp|P01008|ANT3_HUMAN	52602.4	0.64	SERPINC1	Antithrombin-III (short name: ATIII)	1132	46	1.16	117	16581	2+	2291.15	0.016	6.98339	1	K.AFLEVNEEGSEAAASTAVVIAGR.S
21	1	sp|P01008|ANT3_HUMAN	52602.4	0.64	SERPINC1	Antithrombin-III (short name: ATIII)	1132	46	1.16	117	16711	2+	2291.15	0.013	5.674	1	K.AFLEVNEEGSEAAASTAVVIAGR.S
21	1	sp|P01008|ANT3_HUMAN	52602.4	0.64	SERPINC1	Antithrombin-III (short name: ATIII)	1132	46	1.16	117	16843	2+	2291.15	0.014	6.11047	1	K.AFLEVNEEGSEAAASTAVVIAGR.S
21	1	sp|P01008|ANT3_HUMAN	52602.4	0.64	SERPINC1	Antithrombin-III (short name: ATIII)	1132	46	1.16	117	16893	3+	2291.15	0.015	6.54693	0.7562	K.AFLEVNEEGSEAAASTAVVIAGR.S
21	1	sp|P01008|ANT3_HUMAN	52602.4	0.64	SERPINC1	Antithrombin-III (short name: ATIII)	1132	46	1.16	117	16975	2+	2291.15	0.014	6.11047	1	K.AFLEVNEEGSEAAASTAVVIAGR.S
21	1	sp|P01008|ANT3_HUMAN	52602.4	0.64	SERPINC1	Antithrombin-III (short name: ATIII)	1132	46	1.16	117	17022	3+	2291.15	0.015	6.54693	0.9996	K.AFLEVNEEGSEAAASTAVVIAGR.S
21	1	sp|P01008|ANT3_HUMAN	52602.4	0.64	SERPINC1	Antithrombin-III (short name: ATIII)	1132	46	1.16	117	17156	3+	2291.15	0.008	3.49169	0.8224	K.AFLEVNEEGSEAAASTAVVIAGR.S
21	1	sp|P01008|ANT3_HUMAN	52602.4	0.64	SERPINC1	Antithrombin-III (short name: ATIII)	1132	46	1.16	117	17338	2+	2291.15	-1.181	78.9996	0.9988	K.AFLEVNEEGSEAAASTAVVIAGR.S
21	1	sp|P01008|ANT3_HUMAN	52602.4	0.64	SERPINC1	Antithrombin-III (short name: ATIII)	1132	46	1.16	117	17648	2+	2291.15	0.016	6.98339	1	K.AFLEVNEEGSEAAASTAVVIAGR.S
21	1	sp|P01008|ANT3_HUMAN	52602.4	0.64	SERPINC1	Antithrombin-III (short name: ATIII)	1132	46	1.16	117	17745	2+	1864.9	0.012	6.43466	0.9975	K.EQLQDM"GLVDLFSPEK.S
21	1	sp|P01008|ANT3_HUMAN	52602.4	0.64	SERPINC1	Antithrombin-III (short name: ATIII)	1132	46	1.16	117	17781	2+	2291.15	0.016	6.98339	1	K.AFLEVNEEGSEAAASTAVVIAGR.S
21	1	sp|P01008|ANT3_HUMAN	52602.4	0.64	SERPINC1	Antithrombin-III (short name: ATIII)	1132	46	1.16	117	17812	3+	2291.15	0.025	10.9115	0.8884	K.AFLEVNEEGSEAAASTAVVIAGR.S
21	1	sp|P01008|ANT3_HUMAN	52602.4	0.64	SERPINC1	Antithrombin-III (short name: ATIII)	1132	46	1.16	117	17877	2+	1864.9	0.012	6.43466	1	K.EQLQDM"GLVDLFSPEK.S
21	1	sp|P01008|ANT3_HUMAN	52602.4	0.64	SERPINC1	Antithrombin-III (short name: ATIII)	1132	46	1.16	117	17894	2+	1389.76	0.009	6.47596	0.9209	R.EVPLNTIIFMGR.V
21	1	sp|P01008|ANT3_HUMAN	52602.4	0.64	SERPINC1	Antithrombin-III (short name: ATIII)	1132	46	1.16	117	17912	2+	2291.15	0.013	5.674	0.9999	K.AFLEVNEEGSEAAASTAVVIAGR.S
21	1	sp|P01008|ANT3_HUMAN	52602.4	0.64	SERPINC1	Antithrombin-III (short name: ATIII)	1132	46	1.16	117	18010	2+	1864.9	0.011	5.89844	0.9998	K.EQLQDM"GLVDLFSPEK.S
21	1	sp|P01008|ANT3_HUMAN	52602.4	0.64	SERPINC1	Antithrombin-III (short name: ATIII)	1132	46	1.16	117	18020	2+	1389.76	0.01	7.19551	1	R.EVPLNTIIFMGR.V
21	1	sp|P01008|ANT3_HUMAN	52602.4	0.64	SERPINC1	Antithrombin-III (short name: ATIII)	1132	46	1.16	117	18044	2+	2291.15	0.015	6.54693	1	K.AFLEVNEEGSEAAASTAVVIAGR.S
21	1	sp|P01008|ANT3_HUMAN	52602.4	0.64	SERPINC1	Antithrombin-III (short name: ATIII)	1132	46	1.16	117	18142	2+	1864.9	0.012	6.43466	0.9816	K.EQLQDM"GLVDLFSPEK.S
21	1	sp|P01008|ANT3_HUMAN	52602.4	0.64	SERPINC1	Antithrombin-III (short name: ATIII)	1132	46	1.16	117	18152	2+	1389.76	0.009	6.47596	1	R.EVPLNTIIFMGR.V
21	1	sp|P01008|ANT3_HUMAN	52602.4	0.64	SERPINC1	Antithrombin-III (short name: ATIII)	1132	46	1.16	117	18174	2+	2291.15	0.004	1.74585	1	K.AFLEVNEEGSEAAASTAVVIAGR.S
21	1	sp|P01008|ANT3_HUMAN	52602.4	0.64	SERPINC1	Antithrombin-III (short name: ATIII)	1132	46	1.16	117	18451	2+	2291.15	0.009	3.92816	0.9991	K.AFLEVNEEGSEAAASTAVVIAGR.S
21	1	sp|P01008|ANT3_HUMAN	52602.4	0.64	SERPINC1	Antithrombin-III (short name: ATIII)	1132	46	1.16	117	18595	2+	2291.15	0.012	5.23754	0.9973	K.AFLEVNEEGSEAAASTAVVIAGR.S
21	1	sp|P01008|ANT3_HUMAN	52602.4	0.64	SERPINC1	Antithrombin-III (short name: ATIII)	1132	46	1.16	117	18725	2+	2291.15	0.01	4.36462	0.9972	K.AFLEVNEEGSEAAASTAVVIAGR.S
21	1	sp|P01008|ANT3_HUMAN	52602.4	0.64	SERPINC1	Antithrombin-III (short name: ATIII)	1132	46	1.16	117	18858	2+	2291.15	0.014	6.11047	1	K.AFLEVNEEGSEAAASTAVVIAGR.S
21	1	sp|P01008|ANT3_HUMAN	52602.4	0.64	SERPINC1	Antithrombin-III (short name: ATIII)	1132	46	1.16	117	19135	2+	2291.15	0.015	6.54693	1	K.AFLEVNEEGSEAAASTAVVIAGR.S
21	1	sp|P01008|ANT3_HUMAN	52602.4	0.64	SERPINC1	Antithrombin-III (short name: ATIII)	1132	46	1.16	117	19265	2+	2291.15	0.014	6.11047	1	K.AFLEVNEEGSEAAASTAVVIAGR.S
21	1	sp|P01008|ANT3_HUMAN	52602.4	0.64	SERPINC1	Antithrombin-III (short name: ATIII)	1132	46	1.16	117	19530	2+	2291.15	0.012	5.23754	1	K.AFLEVNEEGSEAAASTAVVIAGR.S
21	1	sp|P01008|ANT3_HUMAN	52602.4	0.64	SERPINC1	Antithrombin-III (short name: ATIII)	1132	46	1.16	117	19663	2+	2291.15	0.015	6.54693	0.999	K.AFLEVNEEGSEAAASTAVVIAGR.S
21	1	sp|P01008|ANT3_HUMAN	52602.4	0.64	SERPINC1	Antithrombin-III (short name: ATIII)	1132	46	1.16	117	19725	2+	1848.9	0.012	6.49033	1	K.EQLQDMGLVDLFSPEK.S
21	1	sp|P01008|ANT3_HUMAN	52602.4	0.64	SERPINC1	Antithrombin-III (short name: ATIII)	1132	46	1.16	117	19793	2+	2291.15	0.014	6.11047	0.9999	K.AFLEVNEEGSEAAASTAVVIAGR.S
21	1	sp|P01008|ANT3_HUMAN	52602.4	0.64	SERPINC1	Antithrombin-III (short name: ATIII)	1132	46	1.16	117	19857	2+	1848.9	0.011	5.94947	1	K.EQLQDMGLVDLFSPEK.S
21	1	sp|P01008|ANT3_HUMAN	52602.4	0.64	SERPINC1	Antithrombin-III (short name: ATIII)	1132	46	1.16	117	19926	2+	2291.15	0.017	7.41985	0.9998	K.AFLEVNEEGSEAAASTAVVIAGR.S
21	1	sp|P01008|ANT3_HUMAN	52602.4	0.64	SERPINC1	Antithrombin-III (short name: ATIII)	1132	46	1.16	117	19992	2+	1848.9	0.013	7.03119	1	K.EQLQDMGLVDLFSPEK.S
21	1	sp|P01008|ANT3_HUMAN	52602.4	0.64	SERPINC1	Antithrombin-III (short name: ATIII)	1132	46	1.16	117	20058	2+	2291.15	0.017	7.41985	0.9999	K.AFLEVNEEGSEAAASTAVVIAGR.S
21	1	sp|P01008|ANT3_HUMAN	52602.4	0.64	SERPINC1	Antithrombin-III (short name: ATIII)	1132	46	1.16	117	20190	2+	2291.15	0.016	6.98339	1	K.AFLEVNEEGSEAAASTAVVIAGR.S
21	1	sp|P01008|ANT3_HUMAN	52602.4	0.64	SERPINC1	Antithrombin-III (short name: ATIII)	1132	46	1.16	117	20320	2+	2291.15	0.016	6.98339	0.9973	K.AFLEVNEEGSEAAASTAVVIAGR.S
21	1	sp|P01008|ANT3_HUMAN	52602.4	0.64	SERPINC1	Antithrombin-III (short name: ATIII)	1132	46	1.16	117	20453	2+	2291.15	0.018	7.85631	0.9977	K.AFLEVNEEGSEAAASTAVVIAGR.S
21	1	sp|P01008|ANT3_HUMAN	52602.4	0.64	SERPINC1	Antithrombin-III (short name: ATIII)	1132	46	1.16	117	20586	2+	2291.15	0.018	7.85631	0.9992	K.AFLEVNEEGSEAAASTAVVIAGR.S
21	1	sp|P01008|ANT3_HUMAN	52602.4	0.64	SERPINC1	Antithrombin-III (short name: ATIII)	1132	46	1.16	117	20717	2+	2291.15	0.017	7.41985	0.9998	K.AFLEVNEEGSEAAASTAVVIAGR.S
21	1	sp|P01008|ANT3_HUMAN	52602.4	0.64	SERPINC1	Antithrombin-III (short name: ATIII)	1132	46	1.16	117	20854	2+	2291.15	0.018	7.85631	0.9914	K.AFLEVNEEGSEAAASTAVVIAGR.S
21	1	sp|P01008|ANT3_HUMAN	52602.4	0.64	SERPINC1	Antithrombin-III (short name: ATIII)	1132	46	1.16	117	20972	2+	2291.15	0.017	7.41985	1	K.AFLEVNEEGSEAAASTAVVIAGR.S
21	1	sp|P01008|ANT3_HUMAN	52602.4	0.64	SERPINC1	Antithrombin-III (short name: ATIII)	1132	46	1.16	117	21092	2+	2291.15	0.015	6.54693	0.9999	K.AFLEVNEEGSEAAASTAVVIAGR.S
21	1	sp|P01008|ANT3_HUMAN	52602.4	0.64	SERPINC1	Antithrombin-III (short name: ATIII)	1132	46	1.16	117	21334	2+	2291.15	0.017	7.41985	0.9854	K.AFLEVNEEGSEAAASTAVVIAGR.S
21	1	sp|P01008|ANT3_HUMAN	52602.4	0.64	SERPINC1	Antithrombin-III (short name: ATIII)	1132	46	1.16	117	21446	2+	2315.12	0.019	8.20691	0.8176	K.NDNDNIFLSPLSISTAFAM"TK.L
21	1	sp|P01008|ANT3_HUMAN	52602.4	0.64	SERPINC1	Antithrombin-III (short name: ATIII)	1132	46	1.16	117	21564	2+	2315.12	0.014	6.0472	0.9865	K.NDNDNIFLSPLSISTAFAM"TK.L
21	1	sp|P01008|ANT3_HUMAN	52602.4	0.64	SERPINC1	Antithrombin-III (short name: ATIII)	1132	46	1.16	117	21575	2+	2291.15	0.015	6.54693	0.9999	K.AFLEVNEEGSEAAASTAVVIAGR.S
21	1	sp|P01008|ANT3_HUMAN	52602.4	0.64	SERPINC1	Antithrombin-III (short name: ATIII)	1132	46	1.16	117	21711	2+	2291.15	0.017	7.41985	0.9999	K.AFLEVNEEGSEAAASTAVVIAGR.S
21	1	sp|P01008|ANT3_HUMAN	52602.4	0.64	SERPINC1	Antithrombin-III (short name: ATIII)	1132	46	1.16	117	21843	2+	2291.15	0.015	6.54693	1	K.AFLEVNEEGSEAAASTAVVIAGR.S
21	1	sp|P01008|ANT3_HUMAN	52602.4	0.64	SERPINC1	Antithrombin-III (short name: ATIII)	1132	46	1.16	117	21961	2+	2291.15	0.015	6.54693	0.9996	K.AFLEVNEEGSEAAASTAVVIAGR.S
21	1	sp|P01008|ANT3_HUMAN	52602.4	0.64	SERPINC1	Antithrombin-III (short name: ATIII)	1132	46	1.16	117	22676	2+	2291.15	0.018	7.85631	0.9945	K.AFLEVNEEGSEAAASTAVVIAGR.S
21	1	sp|P01008|ANT3_HUMAN	52602.4	0.64	SERPINC1	Antithrombin-III (short name: ATIII)	1132	46	1.16	117	22706	2+	2299.13	0.015	6.52422	1	K.NDNDNIFLSPLSISTAFAMTK.L
21	1	sp|P01008|ANT3_HUMAN	52602.4	0.64	SERPINC1	Antithrombin-III (short name: ATIII)	1132	46	1.16	117	22830	2+	2299.13	0.022	9.56885	0.9823	K.NDNDNIFLSPLSISTAFAMTK.L
21	1	sp|P01008|ANT3_HUMAN	52602.4	0.64	SERPINC1	Antithrombin-III (short name: ATIII)	1132	46	1.16	117	22923	2+	2291.15	0.017	7.41985	0.9968	K.AFLEVNEEGSEAAASTAVVIAGR.S
21	1	sp|P01008|ANT3_HUMAN	52602.4	0.64	SERPINC1	Antithrombin-III (short name: ATIII)	1132	46	1.16	117	23041	2+	2291.15	0.017	7.41985	0.9802	K.AFLEVNEEGSEAAASTAVVIAGR.S
21	1	sp|P01008|ANT3_HUMAN	52602.4	0.64	SERPINC1	Antithrombin-III (short name: ATIII)	1132	46	1.16	117	23162	2+	2291.15	0.015	6.54693	0.9371	K.AFLEVNEEGSEAAASTAVVIAGR.S
21	1	sp|P01008|ANT3_HUMAN	52602.4	0.64	SERPINC1	Antithrombin-III (short name: ATIII)	1132	46	1.16	117	23700	2+	2291.15	0.013	5.674	0.6259	K.AFLEVNEEGSEAAASTAVVIAGR.S
21	1	sp|P01008|ANT3_HUMAN	52602.4	0.64	SERPINC1	Antithrombin-III (short name: ATIII)	1132	46	1.16	117	24236	2+	2291.15	0.014	6.11047	0.7935	K.AFLEVNEEGSEAAASTAVVIAGR.S
21	1	sp|P01008|ANT3_HUMAN	52602.4	0.64	SERPINC1	Antithrombin-III (short name: ATIII)	1132	46	1.16	117	24490	2+	2291.15	0.019	8.29278	0.812	K.AFLEVNEEGSEAAASTAVVIAGR.S
21	1	sp|P01008|ANT3_HUMAN	52602.4	0.64	SERPINC1	Antithrombin-III (short name: ATIII)	1132	46	1.16	117	24611	2+	2291.15	0.013	5.674	1	K.AFLEVNEEGSEAAASTAVVIAGR.S
21	1	sp|P01008|ANT3_HUMAN	52602.4	0.64	SERPINC1	Antithrombin-III (short name: ATIII)	1132	46	1.16	117	24750	3+	2804.57	0.026	9.27058	0.9225	R.ITDVIPSEAINELTVLVLVNTIYFK.G
21	1	sp|P01008|ANT3_HUMAN	52602.4	0.64	SERPINC1	Antithrombin-III (short name: ATIII)	1132	46	1.16	117	24962	2+	2804.57	0.016	5.70497	0.9358	R.ITDVIPSEAINELTVLVLVNTIYFK.G
21	1	sp|P01008|ANT3_HUMAN	52602.4	0.64	SERPINC1	Antithrombin-III (short name: ATIII)	1132	46	1.16	117	26542	3+	2291.15	0.017	7.41985	0.9808	K.AFLEVNEEGSEAAASTAVVIAGR.S
21	1	sp|P01008|ANT3_HUMAN	52602.4	0.64	SERPINC1	Antithrombin-III (short name: ATIII)	1132	46	1.16	117	5207	2+	850.405	0.007	8.23137	0.8966	K.FSPENTR.K
21	1	sp|P01008|ANT3_HUMAN	52602.4	0.64	SERPINC1	Antithrombin-III (short name: ATIII)	1132	46	1.16	117	6293	2+	1874.87	0.013	6.9338	0.7242	K.ATEDEGSEQKIPEATNR.R
21	1	sp|P01008|ANT3_HUMAN	52602.4	0.64	SERPINC1	Antithrombin-III (short name: ATIII)	1132	46	1.16	117	6352	3+	1874.87	0.015	8.00054	0.9797	K.ATEDEGSEQKIPEATNR.R
21	1	sp|P01008|ANT3_HUMAN	52602.4	0.64	SERPINC1	Antithrombin-III (short name: ATIII)	1132	46	1.16	117	7086	2+	1783.7	0.012	6.72758	0.9986	K.ADGESC'SASMM"YQEGK.F	354100	289894
21	1	sp|P01008|ANT3_HUMAN	52602.4	0.64	SERPINC1	Antithrombin-III (short name: ATIII)	1132	46	1.16	117	7111	2+	1780.68	0.011	6.17741	0.9809	K.ADGESCSASMM"YQEGK.F	354100	289894
21	1	sp|P01008|ANT3_HUMAN	52602.4	0.64	SERPINC1	Antithrombin-III (short name: ATIII)	1132	46	1.16	117	7212	2+	1783.7	0.012	6.72758	0.9433	K.ADGESC'SASM"MYQEGK.F	319423	258217
21	1	sp|P01008|ANT3_HUMAN	52602.4	0.64	SERPINC1	Antithrombin-III (short name: ATIII)	1132	46	1.16	117	7600	2+	1780.68	0.015	8.42374	0.9966	K.ADGESCSASM"MYQEGK.F	517492	437875
21	1	sp|P01008|ANT3_HUMAN	52602.4	0.64	SERPINC1	Antithrombin-III (short name: ATIII)	1132	46	1.16	117	7708	2+	1783.7	-0.008	4.48506	0.6714	K.ADGESC'SASM"MYQEGK.F	483814	406319
21	1	sp|P01008|ANT3_HUMAN	52602.4	0.64	SERPINC1	Antithrombin-III (short name: ATIII)	1132	46	1.16	117	7715	2+	917.52	0.007	7.62926	0.8161	R.RVWELSK.A
21	1	sp|P01008|ANT3_HUMAN	52602.4	0.64	SERPINC1	Antithrombin-III (short name: ATIII)	1132	46	1.16	117	8079	2+	1126.66	0.008	7.10065	0.998	K.SKLPGIVAEGR.D
21	1	sp|P01008|ANT3_HUMAN	52602.4	0.64	SERPINC1	Antithrombin-III (short name: ATIII)	1132	46	1.16	117	8855	2+	1767.71	0.009	5.09134	0.994	K.ADGESC'SASMMYQEGK.F	34857.6	50459
21	1	sp|P01008|ANT3_HUMAN	52602.4	0.64	SERPINC1	Antithrombin-III (short name: ATIII)	1132	46	1.16	117	9024	2+	911.531	0.007	7.67939	1	K.LPGIVAEGR.D
21	1	sp|P01008|ANT3_HUMAN	52602.4	0.64	SERPINC1	Antithrombin-III (short name: ATIII)	1132	46	1.16	117	9113	2+	1764.69	1.026	14.7335	0.9999	K.ADGESCSASMMYQEGK.F	3.87779e+06	5.42274e+06
21	1	sp|P01008|ANT3_HUMAN	52602.4	0.64	SERPINC1	Antithrombin-III (short name: ATIII)	1132	46	1.16	117	9156	2+	911.531	0.007	7.67939	0.9999	K.LPGIVAEGR.D
21	1	sp|P01008|ANT3_HUMAN	52602.4	0.64	SERPINC1	Antithrombin-III (short name: ATIII)	1132	46	1.16	117	9158	2+	1767.71	1.007	3.95993	1	K.ADGESC'SASMMYQEGK.F	3.66355e+06	5.11348e+06
21	1	sp|P01008|ANT3_HUMAN	52602.4	0.64	SERPINC1	Antithrombin-III (short name: ATIII)	1132	46	1.16	117	9246	2+	1764.69	1.026	14.7335	0.9705	K.ADGESCSASMMYQEGK.F	1.01485e+06	1.37672e+06
21	1	sp|P01008|ANT3_HUMAN	52602.4	0.64	SERPINC1	Antithrombin-III (short name: ATIII)	1132	46	1.16	117	9289	2+	911.531	0.008	8.77644	1	K.LPGIVAEGR.D
21	1	sp|P01008|ANT3_HUMAN	52602.4	0.64	SERPINC1	Antithrombin-III (short name: ATIII)	1132	46	1.16	117	9296	2+	1767.71	1.007	3.95993	0.9974	K.ADGESC'SASMMYQEGK.F	504180	680110
21	1	sp|P01008|ANT3_HUMAN	52602.4	0.64	SERPINC1	Antithrombin-III (short name: ATIII)	1132	46	1.16	117	9385	2+	1764.69	1.026	14.7335	0.9989	K.ADGESCSASMMYQEGK.F	280827	384319
21	1	sp|P01008|ANT3_HUMAN	52602.4	0.64	SERPINC1	Antithrombin-III (short name: ATIII)	1132	46	1.16	117	9425	2+	911.531	0.007	7.67939	0.9974	K.LPGIVAEGR.D
21	1	sp|P01008|ANT3_HUMAN	52602.4	0.64	SERPINC1	Antithrombin-III (short name: ATIII)	1132	46	1.16	117	9449	2+	1767.71	0.006	3.39423	0.9932	K.ADGESC'SASMMYQEGK.F	188972	272779
21	1	sp|P01008|ANT3_HUMAN	52602.4	0.64	SERPINC1	Antithrombin-III (short name: ATIII)	1132	46	1.16	117	11323	2+	1309.61	0.011	8.39947	1	R.DDLYVSDAFHK.A
21	1	sp|P01008|ANT3_HUMAN	52602.4	0.64	SERPINC1	Antithrombin-III (short name: ATIII)	1132	46	1.16	117	11334	3+	1309.61	0.008	6.10871	0.9252	R.DDLYVSDAFHK.A
21	1	sp|P01008|ANT3_HUMAN	52602.4	0.64	SERPINC1	Antithrombin-III (short name: ATIII)	1132	46	1.16	117	11457	2+	1309.61	0.009	6.8723	0.9998	R.DDLYVSDAFHK.A
21	1	sp|P01008|ANT3_HUMAN	52602.4	0.64	SERPINC1	Antithrombin-III (short name: ATIII)	1132	46	1.16	117	12452	2+	1528.74	0.011	7.19545	1	R.FATTFYQHLADSK.N
21	1	sp|P01008|ANT3_HUMAN	52602.4	0.64	SERPINC1	Antithrombin-III (short name: ATIII)	1132	46	1.16	117	12489	3+	1528.74	0.01	6.54132	0.6601	R.FATTFYQHLADSK.N
21	1	sp|P01008|ANT3_HUMAN	52602.4	0.64	SERPINC1	Antithrombin-III (short name: ATIII)	1132	46	1.16	117	12578	2+	1528.74	0.012	7.84959	1	R.FATTFYQHLADSK.N
21	1	sp|P01008|ANT3_HUMAN	52602.4	0.64	SERPINC1	Antithrombin-III (short name: ATIII)	1132	46	1.16	117	12715	2+	1528.74	0.012	7.84959	0.9995	R.FATTFYQHLADSK.N
21	1	sp|P01008|ANT3_HUMAN	52602.4	0.64	SERPINC1	Antithrombin-III (short name: ATIII)	1132	46	1.16	117	13604	3+	1211.64	0.009	7.42794	0.8601	R.FRIEDGFSLK.E
21	1	sp|P01008|ANT3_HUMAN	52602.4	0.64	SERPINC1	Antithrombin-III (short name: ATIII)	1132	46	1.16	117	14102	3+	1586.89	0.01	6.30163	0.9747	R.RVAEGTQVLELPFK.G
21	1	sp|P01008|ANT3_HUMAN	52602.4	0.64	SERPINC1	Antithrombin-III (short name: ATIII)	1132	46	1.16	117	14152	2+	1684.92	0.014	8.309	0.9954	K.GDDITM"VLILPKPEK.S
21	1	sp|P01008|ANT3_HUMAN	52602.4	0.64	SERPINC1	Antithrombin-III (short name: ATIII)	1132	46	1.16	117	14153	2+	1586.89	0.014	8.82229	0.9984	R.RVAEGTQVLELPFK.G
21	1	sp|P01008|ANT3_HUMAN	52602.4	0.64	SERPINC1	Antithrombin-III (short name: ATIII)	1132	46	1.16	117	14249	2+	1340.66	0.011	8.2049	1	K.TSDQIHFFFAK.L
21	1	sp|P01008|ANT3_HUMAN	52602.4	0.64	SERPINC1	Antithrombin-III (short name: ATIII)	1132	46	1.16	117	14381	2+	1340.66	0.011	8.2049	1	K.TSDQIHFFFAK.L
21	1	sp|P01008|ANT3_HUMAN	52602.4	0.64	SERPINC1	Antithrombin-III (short name: ATIII)	1132	46	1.16	117	15756	2+	1430.79	0.012	8.38698	1	R.VAEGTQVLELPFK.G
21	1	sp|P01008|ANT3_HUMAN	52602.4	0.64	SERPINC1	Antithrombin-III (short name: ATIII)	1132	46	1.16	117	15780	2+	1668.92	0.011	6.59107	0.9919	K.GDDITMVLILPKPEK.S
21	1	sp|P01008|ANT3_HUMAN	52602.4	0.64	SERPINC1	Antithrombin-III (short name: ATIII)	1132	46	1.16	117	15888	2+	1430.79	0.01	6.98915	1	R.VAEGTQVLELPFK.G
21	1	sp|P01008|ANT3_HUMAN	52602.4	0.64	SERPINC1	Antithrombin-III (short name: ATIII)	1132	46	1.16	117	15921	2+	1668.92	0.012	7.19026	0.9998	K.GDDITMVLILPKPEK.S
21	1	sp|P01008|ANT3_HUMAN	52602.4	0.64	SERPINC1	Antithrombin-III (short name: ATIII)	1132	46	1.16	117	16043	3+	1668.92	0.011	6.59107	0.9912	K.GDDITMVLILPKPEK.S
21	1	sp|P01008|ANT3_HUMAN	52602.4	0.64	SERPINC1	Antithrombin-III (short name: ATIII)	1132	46	1.16	117	16053	2+	1668.92	0.012	7.19026	1	K.GDDITMVLILPKPEK.S
21	1	sp|P01008|ANT3_HUMAN	52602.4	0.64	SERPINC1	Antithrombin-III (short name: ATIII)	1132	46	1.16	117	16110	2+	1405.75	0.009	6.40227	1	R.EVPLNTIIFM"GR.V
21	1	sp|P01008|ANT3_HUMAN	52602.4	0.64	SERPINC1	Antithrombin-III (short name: ATIII)	1132	46	1.16	117	16186	2+	1668.92	0.011	6.59107	0.9995	K.GDDITMVLILPKPEK.S
21	1	sp|P01008|ANT3_HUMAN	52602.4	0.64	SERPINC1	Antithrombin-III (short name: ATIII)	1132	46	1.16	117	16249	2+	1405.75	0.009	6.40227	0.9583	R.EVPLNTIIFM"GR.V
21	1	sp|P01008|ANT3_HUMAN	52602.4	0.64	SERPINC1	Antithrombin-III (short name: ATIII)	1132	46	1.16	117	16312	3+	1668.92	0.011	6.59107	0.6357	K.GDDITMVLILPKPEK.S
21	1	sp|P01008|ANT3_HUMAN	52602.4	0.64	SERPINC1	Antithrombin-III (short name: ATIII)	1132	46	1.16	117	16319	2+	1668.92	0.012	7.19026	0.9998	K.GDDITMVLILPKPEK.S
21	1	sp|P01008|ANT3_HUMAN	52602.4	0.64	SERPINC1	Antithrombin-III (short name: ATIII)	1132	46	1.16	117	16377	2+	1405.75	0.01	7.11364	0.9788	R.EVPLNTIIFM"GR.V
21	1	sp|P01008|ANT3_HUMAN	52602.4	0.64	SERPINC1	Antithrombin-III (short name: ATIII)	1132	46	1.16	117	16465	2+	1668.92	0.009	5.3927	0.9837	K.GDDITMVLILPKPEK.S
21	1	sp|P01008|ANT3_HUMAN	52602.4	0.64	SERPINC1	Antithrombin-III (short name: ATIII)	1132	46	1.16	117	16497	2+	2291.15	1.022	9.60216	0.7481	K.AFLEVNEEGSEAAASTAVVIAGR.S
21	1	sp|P01008|ANT3_HUMAN	52602.4	0.64	SERPINC1	Antithrombin-III (short name: ATIII)	1132	46	1.16	117	16636	2+	2291.15	0.021	9.1657	0.9983	K.AFLEVNEEGSEAAASTAVVIAGR.S
21	1	sp|P01008|ANT3_HUMAN	52602.4	0.64	SERPINC1	Antithrombin-III (short name: ATIII)	1132	46	1.16	117	16768	2+	2291.15	0.016	6.98339	1	K.AFLEVNEEGSEAAASTAVVIAGR.S
21	1	sp|P01008|ANT3_HUMAN	52602.4	0.64	SERPINC1	Antithrombin-III (short name: ATIII)	1132	46	1.16	117	16901	2+	2291.15	0.019	8.29278	1	K.AFLEVNEEGSEAAASTAVVIAGR.S
21	1	sp|P01008|ANT3_HUMAN	52602.4	0.64	SERPINC1	Antithrombin-III (short name: ATIII)	1132	46	1.16	117	17032	2+	2291.15	0.015	6.54693	1	K.AFLEVNEEGSEAAASTAVVIAGR.S
21	1	sp|P01008|ANT3_HUMAN	52602.4	0.64	SERPINC1	Antithrombin-III (short name: ATIII)	1132	46	1.16	117	17165	2+	2291.15	0.018	7.85631	1	K.AFLEVNEEGSEAAASTAVVIAGR.S
21	1	sp|P01008|ANT3_HUMAN	52602.4	0.64	SERPINC1	Antithrombin-III (short name: ATIII)	1132	46	1.16	117	17209	3+	2291.15	0.015	6.54693	0.8514	K.AFLEVNEEGSEAAASTAVVIAGR.S
21	1	sp|P01008|ANT3_HUMAN	52602.4	0.64	SERPINC1	Antithrombin-III (short name: ATIII)	1132	46	1.16	117	17341	2+	2291.15	-1.178	77.6902	0.7282	K.AFLEVNEEGSEAAASTAVVIAGR.S
21	1	sp|P01008|ANT3_HUMAN	52602.4	0.64	SERPINC1	Antithrombin-III (short name: ATIII)	1132	46	1.16	117	17604	2+	2291.15	0.018	7.85631	1	K.AFLEVNEEGSEAAASTAVVIAGR.S
21	1	sp|P01008|ANT3_HUMAN	52602.4	0.64	SERPINC1	Antithrombin-III (short name: ATIII)	1132	46	1.16	117	17731	2+	1864.9	0.01	5.36222	0.9986	K.EQLQDM"GLVDLFSPEK.S
21	1	sp|P01008|ANT3_HUMAN	52602.4	0.64	SERPINC1	Antithrombin-III (short name: ATIII)	1132	46	1.16	117	17737	2+	2291.15	0.015	6.54693	1	K.AFLEVNEEGSEAAASTAVVIAGR.S
21	1	sp|P01008|ANT3_HUMAN	52602.4	0.64	SERPINC1	Antithrombin-III (short name: ATIII)	1132	46	1.16	117	17858	2+	1864.9	0.012	6.43466	1	K.EQLQDM"GLVDLFSPEK.S
21	1	sp|P01008|ANT3_HUMAN	52602.4	0.64	SERPINC1	Antithrombin-III (short name: ATIII)	1132	46	1.16	117	17869	2+	2291.15	0.018	7.85631	1	K.AFLEVNEEGSEAAASTAVVIAGR.S
21	1	sp|P01008|ANT3_HUMAN	52602.4	0.64	SERPINC1	Antithrombin-III (short name: ATIII)	1132	46	1.16	117	17991	2+	1864.9	0.011	5.89844	1	K.EQLQDM"GLVDLFSPEK.S
21	1	sp|P01008|ANT3_HUMAN	52602.4	0.64	SERPINC1	Antithrombin-III (short name: ATIII)	1132	46	1.16	117	18000	2+	2291.15	0.017	7.41985	0.9997	K.AFLEVNEEGSEAAASTAVVIAGR.S
21	1	sp|P01008|ANT3_HUMAN	52602.4	0.64	SERPINC1	Antithrombin-III (short name: ATIII)	1132	46	1.16	117	18014	2+	1389.76	0.01	7.19551	0.9975	R.EVPLNTIIFMGR.V
21	1	sp|P01008|ANT3_HUMAN	52602.4	0.64	SERPINC1	Antithrombin-III (short name: ATIII)	1132	46	1.16	117	18125	2+	1864.9	-0.921	42.3615	0.6694	K.EQLQDM"GLVDLFSPEK.S
21	1	sp|P01008|ANT3_HUMAN	52602.4	0.64	SERPINC1	Antithrombin-III (short name: ATIII)	1132	46	1.16	117	18133	2+	2291.15	0.018	7.85631	1	K.AFLEVNEEGSEAAASTAVVIAGR.S
21	1	sp|P01008|ANT3_HUMAN	52602.4	0.64	SERPINC1	Antithrombin-III (short name: ATIII)	1132	46	1.16	117	18143	2+	1389.76	0.01	7.19551	1	R.EVPLNTIIFMGR.V
21	1	sp|P01008|ANT3_HUMAN	52602.4	0.64	SERPINC1	Antithrombin-III (short name: ATIII)	1132	46	1.16	117	18257	2+	1864.9	0.011	5.89844	0.9898	K.EQLQDM"GLVDLFSPEK.S
21	1	sp|P01008|ANT3_HUMAN	52602.4	0.64	SERPINC1	Antithrombin-III (short name: ATIII)	1132	46	1.16	117	18264	2+	2291.15	0.014	6.11047	1	K.AFLEVNEEGSEAAASTAVVIAGR.S
21	1	sp|P01008|ANT3_HUMAN	52602.4	0.64	SERPINC1	Antithrombin-III (short name: ATIII)	1132	46	1.16	117	18277	2+	1389.76	0.01	7.19551	0.9885	R.EVPLNTIIFMGR.V
21	1	sp|P01008|ANT3_HUMAN	52602.4	0.64	SERPINC1	Antithrombin-III (short name: ATIII)	1132	46	1.16	117	18396	2+	2291.15	0.013	5.674	0.9998	K.AFLEVNEEGSEAAASTAVVIAGR.S
21	1	sp|P01008|ANT3_HUMAN	52602.4	0.64	SERPINC1	Antithrombin-III (short name: ATIII)	1132	46	1.16	117	18414	2+	1389.76	0.01	7.19551	0.9999	R.EVPLNTIIFMGR.V
21	1	sp|P01008|ANT3_HUMAN	52602.4	0.64	SERPINC1	Antithrombin-III (short name: ATIII)	1132	46	1.16	117	18552	2+	2291.15	0.016	6.98339	1	K.AFLEVNEEGSEAAASTAVVIAGR.S
21	1	sp|P01008|ANT3_HUMAN	52602.4	0.64	SERPINC1	Antithrombin-III (short name: ATIII)	1132	46	1.16	117	18614	2+	1389.76	0.008	5.75641	0.9781	R.EVPLNTIIFMGR.V
21	1	sp|P01008|ANT3_HUMAN	52602.4	0.64	SERPINC1	Antithrombin-III (short name: ATIII)	1132	46	1.16	117	18682	2+	2291.15	0.013	5.674	1	K.AFLEVNEEGSEAAASTAVVIAGR.S
21	1	sp|P01008|ANT3_HUMAN	52602.4	0.64	SERPINC1	Antithrombin-III (short name: ATIII)	1132	46	1.16	117	18815	2+	2291.15	0.015	6.54693	1	K.AFLEVNEEGSEAAASTAVVIAGR.S
21	1	sp|P01008|ANT3_HUMAN	52602.4	0.64	SERPINC1	Antithrombin-III (short name: ATIII)	1132	46	1.16	117	18949	2+	2291.15	0.014	6.11047	0.9993	K.AFLEVNEEGSEAAASTAVVIAGR.S
21	1	sp|P01008|ANT3_HUMAN	52602.4	0.64	SERPINC1	Antithrombin-III (short name: ATIII)	1132	46	1.16	117	19124	2+	2291.15	0.022	9.60216	0.9999	K.AFLEVNEEGSEAAASTAVVIAGR.S
21	1	sp|P01008|ANT3_HUMAN	52602.4	0.64	SERPINC1	Antithrombin-III (short name: ATIII)	1132	46	1.16	117	19387	2+	2291.15	0.007	3.05523	0.8807	K.AFLEVNEEGSEAAASTAVVIAGR.S
21	1	sp|P01008|ANT3_HUMAN	52602.4	0.64	SERPINC1	Antithrombin-III (short name: ATIII)	1132	46	1.16	117	19520	2+	2291.15	0.013	5.674	0.8612	K.AFLEVNEEGSEAAASTAVVIAGR.S
21	1	sp|P01008|ANT3_HUMAN	52602.4	0.64	SERPINC1	Antithrombin-III (short name: ATIII)	1132	46	1.16	117	19596	3+	2291.15	1.024	10.4751	0.9941	K.AFLEVNEEGSEAAASTAVVIAGR.S
21	1	sp|P01008|ANT3_HUMAN	52602.4	0.64	SERPINC1	Antithrombin-III (short name: ATIII)	1132	46	1.16	117	19654	2+	2291.15	0.014	6.11047	1	K.AFLEVNEEGSEAAASTAVVIAGR.S
21	1	sp|P01008|ANT3_HUMAN	52602.4	0.64	SERPINC1	Antithrombin-III (short name: ATIII)	1132	46	1.16	117	19655	2+	1848.9	0.011	5.94947	0.9999	K.EQLQDMGLVDLFSPEK.S
21	1	sp|P01008|ANT3_HUMAN	52602.4	0.64	SERPINC1	Antithrombin-III (short name: ATIII)	1132	46	1.16	117	19782	2+	1848.9	0.011	5.94947	1	K.EQLQDMGLVDLFSPEK.S
21	1	sp|P01008|ANT3_HUMAN	52602.4	0.64	SERPINC1	Antithrombin-III (short name: ATIII)	1132	46	1.16	117	19860	3+	1848.9	0.012	6.49033	1	K.EQLQDMGLVDLFSPEK.S
21	1	sp|P01008|ANT3_HUMAN	52602.4	0.64	SERPINC1	Antithrombin-III (short name: ATIII)	1132	46	1.16	117	19914	2+	1848.9	0.013	7.03119	1	K.EQLQDMGLVDLFSPEK.S
21	1	sp|P01008|ANT3_HUMAN	52602.4	0.64	SERPINC1	Antithrombin-III (short name: ATIII)	1132	46	1.16	117	19916	2+	2291.15	0.018	7.85631	0.7946	K.AFLEVNEEGSEAAASTAVVIAGR.S
21	1	sp|P01008|ANT3_HUMAN	52602.4	0.64	SERPINC1	Antithrombin-III (short name: ATIII)	1132	46	1.16	117	20048	2+	2291.15	0.02	8.72924	0.992	K.AFLEVNEEGSEAAASTAVVIAGR.S
21	1	sp|P01008|ANT3_HUMAN	52602.4	0.64	SERPINC1	Antithrombin-III (short name: ATIII)	1132	46	1.16	117	20180	2+	2291.15	0.019	8.29278	0.9832	K.AFLEVNEEGSEAAASTAVVIAGR.S
21	1	sp|P01008|ANT3_HUMAN	52602.4	0.64	SERPINC1	Antithrombin-III (short name: ATIII)	1132	46	1.16	117	20314	2+	2291.15	0.012	5.23754	0.9876	K.AFLEVNEEGSEAAASTAVVIAGR.S
21	1	sp|P01008|ANT3_HUMAN	52602.4	0.64	SERPINC1	Antithrombin-III (short name: ATIII)	1132	46	1.16	117	20433	2+	2291.15	0.02	8.72924	0.9999	K.AFLEVNEEGSEAAASTAVVIAGR.S
21	1	sp|P01008|ANT3_HUMAN	52602.4	0.64	SERPINC1	Antithrombin-III (short name: ATIII)	1132	46	1.16	117	20554	2+	2291.15	0.019	8.29278	0.997	K.AFLEVNEEGSEAAASTAVVIAGR.S
21	1	sp|P01008|ANT3_HUMAN	52602.4	0.64	SERPINC1	Antithrombin-III (short name: ATIII)	1132	46	1.16	117	20675	2+	2291.15	0.014	6.11047	0.9986	K.AFLEVNEEGSEAAASTAVVIAGR.S
21	1	sp|P01008|ANT3_HUMAN	52602.4	0.64	SERPINC1	Antithrombin-III (short name: ATIII)	1132	46	1.16	117	20797	2+	2291.15	0.015	6.54693	1	K.AFLEVNEEGSEAAASTAVVIAGR.S
21	1	sp|P01008|ANT3_HUMAN	52602.4	0.64	SERPINC1	Antithrombin-III (short name: ATIII)	1132	46	1.16	117	20920	2+	2291.15	0.021	9.1657	1	K.AFLEVNEEGSEAAASTAVVIAGR.S
21	1	sp|P01008|ANT3_HUMAN	52602.4	0.64	SERPINC1	Antithrombin-III (short name: ATIII)	1132	46	1.16	117	21159	2+	2291.15	0.014	6.11047	0.7388	K.AFLEVNEEGSEAAASTAVVIAGR.S
21	1	sp|P01008|ANT3_HUMAN	52602.4	0.64	SERPINC1	Antithrombin-III (short name: ATIII)	1132	46	1.16	117	21280	2+	2291.15	0.018	7.85631	0.6897	K.AFLEVNEEGSEAAASTAVVIAGR.S
21	1	sp|P01008|ANT3_HUMAN	52602.4	0.64	SERPINC1	Antithrombin-III (short name: ATIII)	1132	46	1.16	117	21401	2+	2291.15	0.019	8.29278	1	K.AFLEVNEEGSEAAASTAVVIAGR.S
21	1	sp|P01008|ANT3_HUMAN	52602.4	0.64	SERPINC1	Antithrombin-III (short name: ATIII)	1132	46	1.16	117	21522	2+	2291.15	0.016	6.98339	0.8193	K.AFLEVNEEGSEAAASTAVVIAGR.S
21	1	sp|P01008|ANT3_HUMAN	52602.4	0.64	SERPINC1	Antithrombin-III (short name: ATIII)	1132	46	1.16	117	21542	2+	2315.12	0.015	6.47914	0.9974	K.NDNDNIFLSPLSISTAFAM"TK.L
21	1	sp|P01008|ANT3_HUMAN	52602.4	0.64	SERPINC1	Antithrombin-III (short name: ATIII)	1132	46	1.16	117	21644	2+	2291.15	0.019	8.29278	0.7211	K.AFLEVNEEGSEAAASTAVVIAGR.S
21	1	sp|P01008|ANT3_HUMAN	52602.4	0.64	SERPINC1	Antithrombin-III (short name: ATIII)	1132	46	1.16	117	21764	2+	2291.15	0.019	8.29278	0.9774	K.AFLEVNEEGSEAAASTAVVIAGR.S
21	1	sp|P01008|ANT3_HUMAN	52602.4	0.64	SERPINC1	Antithrombin-III (short name: ATIII)	1132	46	1.16	117	22524	2+	2291.15	0.018	7.85631	0.8645	K.AFLEVNEEGSEAAASTAVVIAGR.S
21	1	sp|P01008|ANT3_HUMAN	52602.4	0.64	SERPINC1	Antithrombin-III (short name: ATIII)	1132	46	1.16	117	22590	2+	2299.13	0.02	8.69895	0.9709	K.NDNDNIFLSPLSISTAFAMTK.L
21	1	sp|P01008|ANT3_HUMAN	52602.4	0.64	SERPINC1	Antithrombin-III (short name: ATIII)	1132	46	1.16	117	22656	2+	2291.15	0.015	6.54693	0.997	K.AFLEVNEEGSEAAASTAVVIAGR.S
21	1	sp|P01008|ANT3_HUMAN	52602.4	0.64	SERPINC1	Antithrombin-III (short name: ATIII)	1132	46	1.16	117	22708	2+	2299.13	0.018	7.82906	1	K.NDNDNIFLSPLSISTAFAMTK.L
21	1	sp|P01008|ANT3_HUMAN	52602.4	0.64	SERPINC1	Antithrombin-III (short name: ATIII)	1132	46	1.16	117	22776	2+	2291.15	0.016	6.98339	0.9549	K.AFLEVNEEGSEAAASTAVVIAGR.S
21	1	sp|P01008|ANT3_HUMAN	52602.4	0.64	SERPINC1	Antithrombin-III (short name: ATIII)	1132	46	1.16	117	23017	2+	2291.15	0.015	6.54693	0.9979	K.AFLEVNEEGSEAAASTAVVIAGR.S
21	1	sp|P01008|ANT3_HUMAN	52602.4	0.64	SERPINC1	Antithrombin-III (short name: ATIII)	1132	46	1.16	117	23138	2+	2291.15	0.019	8.29278	0.9824	K.AFLEVNEEGSEAAASTAVVIAGR.S
21	1	sp|P01008|ANT3_HUMAN	52602.4	0.64	SERPINC1	Antithrombin-III (short name: ATIII)	1132	46	1.16	117	23535	2+	2291.15	0.012	5.23754	0.9954	K.AFLEVNEEGSEAAASTAVVIAGR.S
21	1	sp|P01008|ANT3_HUMAN	52602.4	0.64	SERPINC1	Antithrombin-III (short name: ATIII)	1132	46	1.16	117	23870	2+	2291.15	0.018	7.85631	0.9145	K.AFLEVNEEGSEAAASTAVVIAGR.S
21	1	sp|P01008|ANT3_HUMAN	52602.4	0.64	SERPINC1	Antithrombin-III (short name: ATIII)	1132	46	1.16	117	23999	2+	2291.15	0.016	6.98339	1	K.AFLEVNEEGSEAAASTAVVIAGR.S
21	1	sp|P01008|ANT3_HUMAN	52602.4	0.64	SERPINC1	Antithrombin-III (short name: ATIII)	1132	46	1.16	117	24130	2+	2291.15	0.021	9.1657	0.9987	K.AFLEVNEEGSEAAASTAVVIAGR.S
21	1	sp|P01008|ANT3_HUMAN	52602.4	0.64	SERPINC1	Antithrombin-III (short name: ATIII)	1132	46	1.16	117	24264	2+	2291.15	0.022	9.60216	0.9986	K.AFLEVNEEGSEAAASTAVVIAGR.S
21	1	sp|P01008|ANT3_HUMAN	52602.4	0.64	SERPINC1	Antithrombin-III (short name: ATIII)	1132	46	1.16	117	24383	2+	2291.15	0.019	8.29278	1	K.AFLEVNEEGSEAAASTAVVIAGR.S
21	1	sp|P01008|ANT3_HUMAN	52602.4	0.64	SERPINC1	Antithrombin-III (short name: ATIII)	1132	46	1.16	117	24501	2+	2804.57	0.022	7.84434	1	R.ITDVIPSEAINELTVLVLVNTIYFK.G
21	1	sp|P01008|ANT3_HUMAN	52602.4	0.64	SERPINC1	Antithrombin-III (short name: ATIII)	1132	46	1.16	117	24503	3+	2804.57	0.019	6.77466	0.9999	R.ITDVIPSEAINELTVLVLVNTIYFK.G
21	1	sp|P01008|ANT3_HUMAN	52602.4	0.64	SERPINC1	Antithrombin-III (short name: ATIII)	1132	46	1.16	117	24547	2+	2291.15	0.018	7.85631	0.9998	K.AFLEVNEEGSEAAASTAVVIAGR.S
21	1	sp|P01008|ANT3_HUMAN	52602.4	0.64	SERPINC1	Antithrombin-III (short name: ATIII)	1132	46	1.16	117	26223	2+	2291.15	0.015	6.54693	0.9349	K.AFLEVNEEGSEAAASTAVVIAGR.S
21	1	sp|P01008|ANT3_HUMAN	52602.4	0.64	SERPINC1	Antithrombin-III (short name: ATIII)	1132	46	1.16	117	26355	2+	2291.15	0.015	6.54693	0.9998	K.AFLEVNEEGSEAAASTAVVIAGR.S
21	1	sp|P01008|ANT3_HUMAN	52602.4	0.64	SERPINC1	Antithrombin-III (short name: ATIII)	1132	46	1.16	117	5717	2+	1796.68	1.016	8.90533	0.8316	K.ADGESCSASM"M"YQEGK.F	58419	45509.5
21	1	sp|P01008|ANT3_HUMAN	52602.4	0.64	SERPINC1	Antithrombin-III (short name: ATIII)	1132	46	1.16	117	6285	2+	839.414	0.006	7.14784	0.8339	K.FDTISEK.T
21	1	sp|P01008|ANT3_HUMAN	52602.4	0.64	SERPINC1	Antithrombin-III (short name: ATIII)	1132	46	1.16	117	6483	3+	1874.87	0.013	6.9338	0.7555	K.ATEDEGSEQKIPEATNR.R
21	1	sp|P01008|ANT3_HUMAN	52602.4	0.64	SERPINC1	Antithrombin-III (short name: ATIII)	1132	46	1.16	117	7160	2+	1780.68	0.016	8.98532	0.8484	K.ADGESCSASMM"YQEGK.F	288878	249539
21	1	sp|P01008|ANT3_HUMAN	52602.4	0.64	SERPINC1	Antithrombin-III (short name: ATIII)	1132	46	1.16	117	7668	2+	1783.7	1.012	6.72758	0.7577	K.ADGESC'SASM"MYQEGK.F	325362	280197
21	1	sp|P01008|ANT3_HUMAN	52602.4	0.64	SERPINC1	Antithrombin-III (short name: ATIII)	1132	46	1.16	117	7786	2+	1780.68	0.015	8.42374	0.9662	K.ADGESCSASM"MYQEGK.F	284215	248786
21	1	sp|P01008|ANT3_HUMAN	52602.4	0.64	SERPINC1	Antithrombin-III (short name: ATIII)	1132	46	1.16	117	7979	2+	917.52	0.007	7.62926	0.9207	R.RVWELSK.A
21	1	sp|P01008|ANT3_HUMAN	52602.4	0.64	SERPINC1	Antithrombin-III (short name: ATIII)	1132	46	1.16	117	8111	2+	917.52	0.006	6.53936	0.7252	R.RVWELSK.A
21	1	sp|P01008|ANT3_HUMAN	52602.4	0.64	SERPINC1	Antithrombin-III (short name: ATIII)	1132	46	1.16	117	9116	2+	1764.69	1.026	14.7335	1	K.ADGESCSASMMYQEGK.F	2.51451e+06	3723705
21	1	sp|P01008|ANT3_HUMAN	52602.4	0.64	SERPINC1	Antithrombin-III (short name: ATIII)	1132	46	1.16	117	9117	2+	911.531	-1.08	87.7644	0.9218	K.LPGIVAEGR.D
21	1	sp|P01008|ANT3_HUMAN	52602.4	0.64	SERPINC1	Antithrombin-III (short name: ATIII)	1132	46	1.16	117	9183	2+	1767.71	1.007	3.95993	0.9999	K.ADGESC'SASMMYQEGK.F	2524642	3.73249e+06
21	1	sp|P01008|ANT3_HUMAN	52602.4	0.64	SERPINC1	Antithrombin-III (short name: ATIII)	1132	46	1.16	117	9252	2+	1764.69	1.026	14.7335	0.9702	K.ADGESCSASMMYQEGK.F	1.50052e+06	2.21398e+06
21	1	sp|P01008|ANT3_HUMAN	52602.4	0.64	SERPINC1	Antithrombin-III (short name: ATIII)	1132	46	1.16	117	9270	2+	911.531	0.007	7.67939	1	K.LPGIVAEGR.D
21	1	sp|P01008|ANT3_HUMAN	52602.4	0.64	SERPINC1	Antithrombin-III (short name: ATIII)	1132	46	1.16	117	9403	2+	911.531	0.007	7.67939	0.9998	K.LPGIVAEGR.D
21	1	sp|P01008|ANT3_HUMAN	52602.4	0.64	SERPINC1	Antithrombin-III (short name: ATIII)	1132	46	1.16	117	9538	2+	911.531	0.007	7.67939	0.9756	K.LPGIVAEGR.D
21	1	sp|P01008|ANT3_HUMAN	52602.4	0.64	SERPINC1	Antithrombin-III (short name: ATIII)	1132	46	1.16	117	9750	2+	911.531	0.007	7.67939	0.9647	K.LPGIVAEGR.D
21	1	sp|P01008|ANT3_HUMAN	52602.4	0.64	SERPINC1	Antithrombin-III (short name: ATIII)	1132	46	1.16	117	10305	2+	908.472	0	0	0.7074	R.IEDGFSLK.E
21	1	sp|P01008|ANT3_HUMAN	52602.4	0.64	SERPINC1	Antithrombin-III (short name: ATIII)	1132	46	1.16	117	11308	2+	1309.61	0.007	5.34512	0.9992	R.DDLYVSDAFHK.A
21	1	sp|P01008|ANT3_HUMAN	52602.4	0.64	SERPINC1	Antithrombin-III (short name: ATIII)	1132	46	1.16	117	11437	2+	1309.61	0.011	8.39947	1	R.DDLYVSDAFHK.A
21	1	sp|P01008|ANT3_HUMAN	52602.4	0.64	SERPINC1	Antithrombin-III (short name: ATIII)	1132	46	1.16	117	11448	3+	1309.61	0.01	7.63588	0.8238	R.DDLYVSDAFHK.A
21	1	sp|P01008|ANT3_HUMAN	52602.4	0.64	SERPINC1	Antithrombin-III (short name: ATIII)	1132	46	1.16	117	11924	2+	1309.61	0.011	8.39947	0.9766	R.DDLYVSDAFHK.A
21	1	sp|P01008|ANT3_HUMAN	52602.4	0.64	SERPINC1	Antithrombin-III (short name: ATIII)	1132	46	1.16	117	12697	2+	1528.74	0.011	7.19545	1	R.FATTFYQHLADSK.N
21	1	sp|P01008|ANT3_HUMAN	52602.4	0.64	SERPINC1	Antithrombin-III (short name: ATIII)	1132	46	1.16	117	12823	2+	1528.74	0.012	7.84959	0.9999	R.FATTFYQHLADSK.N
21	1	sp|P01008|ANT3_HUMAN	52602.4	0.64	SERPINC1	Antithrombin-III (short name: ATIII)	1132	46	1.16	117	14357	2+	1586.89	0.014	8.82229	0.9804	R.RVAEGTQVLELPFK.G
21	1	sp|P01008|ANT3_HUMAN	52602.4	0.64	SERPINC1	Antithrombin-III (short name: ATIII)	1132	46	1.16	117	15903	2+	1430.79	0.01	6.98915	1	R.VAEGTQVLELPFK.G
21	1	sp|P01008|ANT3_HUMAN	52602.4	0.64	SERPINC1	Antithrombin-III (short name: ATIII)	1132	46	1.16	117	15937	2+	1668.92	0.012	7.19026	1	K.GDDITMVLILPKPEK.S
21	1	sp|P01008|ANT3_HUMAN	52602.4	0.64	SERPINC1	Antithrombin-III (short name: ATIII)	1132	46	1.16	117	16058	2+	1668.92	0.011	6.59107	0.9999	K.GDDITMVLILPKPEK.S
21	1	sp|P01008|ANT3_HUMAN	52602.4	0.64	SERPINC1	Antithrombin-III (short name: ATIII)	1132	46	1.16	117	16060	2+	1405.75	0.009	6.40227	0.9998	R.EVPLNTIIFM"GR.V
21	1	sp|P01008|ANT3_HUMAN	52602.4	0.64	SERPINC1	Antithrombin-III (short name: ATIII)	1132	46	1.16	117	16181	2+	1668.92	0.012	7.19026	0.9765	K.GDDITMVLILPKPEK.S
21	1	sp|P01008|ANT3_HUMAN	52602.4	0.64	SERPINC1	Antithrombin-III (short name: ATIII)	1132	46	1.16	117	16185	2+	1405.75	-1.072	51.2182	0.7133	R.EVPLNTIIFM"GR.V
21	1	sp|P01008|ANT3_HUMAN	52602.4	0.64	SERPINC1	Antithrombin-III (short name: ATIII)	1132	46	1.16	117	16307	2+	1405.75	0.009	6.40227	0.9972	R.EVPLNTIIFM"GR.V
21	1	sp|P01008|ANT3_HUMAN	52602.4	0.64	SERPINC1	Antithrombin-III (short name: ATIII)	1132	46	1.16	117	16377	2+	2291.15	0.019	8.29278	0.9726	K.AFLEVNEEGSEAAASTAVVIAGR.S
21	1	sp|P01008|ANT3_HUMAN	52602.4	0.64	SERPINC1	Antithrombin-III (short name: ATIII)	1132	46	1.16	117	16498	2+	2291.15	0.019	8.29278	1	K.AFLEVNEEGSEAAASTAVVIAGR.S
21	1	sp|P01008|ANT3_HUMAN	52602.4	0.64	SERPINC1	Antithrombin-III (short name: ATIII)	1132	46	1.16	117	16570	2+	1405.75	0.002	1.42273	0.8523	R.EVPLNTIIFM"GR.V
21	1	sp|P01008|ANT3_HUMAN	52602.4	0.64	SERPINC1	Antithrombin-III (short name: ATIII)	1132	46	1.16	117	16575	3+	2291.15	0.016	6.98339	0.9998	K.AFLEVNEEGSEAAASTAVVIAGR.S
21	1	sp|P01008|ANT3_HUMAN	52602.4	0.64	SERPINC1	Antithrombin-III (short name: ATIII)	1132	46	1.16	117	16618	2+	2291.15	0.017	7.41985	1	K.AFLEVNEEGSEAAASTAVVIAGR.S
21	1	sp|P01008|ANT3_HUMAN	52602.4	0.64	SERPINC1	Antithrombin-III (short name: ATIII)	1132	46	1.16	117	16707	3+	2291.15	0.017	7.41985	0.9917	K.AFLEVNEEGSEAAASTAVVIAGR.S
21	1	sp|P01008|ANT3_HUMAN	52602.4	0.64	SERPINC1	Antithrombin-III (short name: ATIII)	1132	46	1.16	117	16750	2+	2291.15	0.018	7.85631	1	K.AFLEVNEEGSEAAASTAVVIAGR.S
21	1	sp|P01008|ANT3_HUMAN	52602.4	0.64	SERPINC1	Antithrombin-III (short name: ATIII)	1132	46	1.16	117	16873	2+	2291.15	0.017	7.41985	1	K.AFLEVNEEGSEAAASTAVVIAGR.S
21	1	sp|P01008|ANT3_HUMAN	52602.4	0.64	SERPINC1	Antithrombin-III (short name: ATIII)	1132	46	1.16	117	16876	3+	2291.15	0.016	6.98339	0.9552	K.AFLEVNEEGSEAAASTAVVIAGR.S
21	1	sp|P01008|ANT3_HUMAN	52602.4	0.64	SERPINC1	Antithrombin-III (short name: ATIII)	1132	46	1.16	117	16992	2+	2291.15	0.018	7.85631	1	K.AFLEVNEEGSEAAASTAVVIAGR.S
21	1	sp|P01008|ANT3_HUMAN	52602.4	0.64	SERPINC1	Antithrombin-III (short name: ATIII)	1132	46	1.16	117	17005	3+	2291.15	0.017	7.41985	0.9957	K.AFLEVNEEGSEAAASTAVVIAGR.S
21	1	sp|P01008|ANT3_HUMAN	52602.4	0.64	SERPINC1	Antithrombin-III (short name: ATIII)	1132	46	1.16	117	17113	2+	2291.15	0.015	6.54693	0.9997	K.AFLEVNEEGSEAAASTAVVIAGR.S
21	1	sp|P01008|ANT3_HUMAN	52602.4	0.64	SERPINC1	Antithrombin-III (short name: ATIII)	1132	46	1.16	117	17139	3+	2291.15	0.018	7.85631	0.9931	K.AFLEVNEEGSEAAASTAVVIAGR.S
21	1	sp|P01008|ANT3_HUMAN	52602.4	0.64	SERPINC1	Antithrombin-III (short name: ATIII)	1132	46	1.16	117	17356	2+	2291.15	0.016	6.98339	0.9999	K.AFLEVNEEGSEAAASTAVVIAGR.S
21	1	sp|P01008|ANT3_HUMAN	52602.4	0.64	SERPINC1	Antithrombin-III (short name: ATIII)	1132	46	1.16	117	17476	2+	2291.15	0.016	6.98339	1	K.AFLEVNEEGSEAAASTAVVIAGR.S
21	1	sp|P01008|ANT3_HUMAN	52602.4	0.64	SERPINC1	Antithrombin-III (short name: ATIII)	1132	46	1.16	117	17564	3+	2291.15	0.012	5.23754	0.8499	K.AFLEVNEEGSEAAASTAVVIAGR.S
21	1	sp|P01008|ANT3_HUMAN	52602.4	0.64	SERPINC1	Antithrombin-III (short name: ATIII)	1132	46	1.16	117	17601	2+	2291.15	0.017	7.41985	1	K.AFLEVNEEGSEAAASTAVVIAGR.S
21	1	sp|P01008|ANT3_HUMAN	52602.4	0.64	SERPINC1	Antithrombin-III (short name: ATIII)	1132	46	1.16	117	17624	2+	1864.9	0.013	6.97088	0.9999	K.EQLQDM"GLVDLFSPEK.S
21	1	sp|P01008|ANT3_HUMAN	52602.4	0.64	SERPINC1	Antithrombin-III (short name: ATIII)	1132	46	1.16	117	17697	3+	2291.15	0.022	9.60216	0.9933	K.AFLEVNEEGSEAAASTAVVIAGR.S
21	1	sp|P01008|ANT3_HUMAN	52602.4	0.64	SERPINC1	Antithrombin-III (short name: ATIII)	1132	46	1.16	117	17722	2+	2291.15	0.02	8.72924	1	K.AFLEVNEEGSEAAASTAVVIAGR.S
21	1	sp|P01008|ANT3_HUMAN	52602.4	0.64	SERPINC1	Antithrombin-III (short name: ATIII)	1132	46	1.16	117	17752	2+	1864.9	0.013	6.97088	1	K.EQLQDM"GLVDLFSPEK.S
21	1	sp|P01008|ANT3_HUMAN	52602.4	0.64	SERPINC1	Antithrombin-III (short name: ATIII)	1132	46	1.16	117	17817	3+	2291.15	0.019	8.29278	0.9286	K.AFLEVNEEGSEAAASTAVVIAGR.S
21	1	sp|P01008|ANT3_HUMAN	52602.4	0.64	SERPINC1	Antithrombin-III (short name: ATIII)	1132	46	1.16	117	17840	2+	2291.15	0.02	8.72924	1	K.AFLEVNEEGSEAAASTAVVIAGR.S
21	1	sp|P01008|ANT3_HUMAN	52602.4	0.64	SERPINC1	Antithrombin-III (short name: ATIII)	1132	46	1.16	117	17872	2+	1864.9	0.014	7.5071	0.9996	K.EQLQDM"GLVDLFSPEK.S
21	1	sp|P01008|ANT3_HUMAN	52602.4	0.64	SERPINC1	Antithrombin-III (short name: ATIII)	1132	46	1.16	117	17963	2+	2291.15	0.018	7.85631	1	K.AFLEVNEEGSEAAASTAVVIAGR.S
21	1	sp|P01008|ANT3_HUMAN	52602.4	0.64	SERPINC1	Antithrombin-III (short name: ATIII)	1132	46	1.16	117	18026	2+	1389.76	0.009	6.47596	1	R.EVPLNTIIFMGR.V
21	1	sp|P01008|ANT3_HUMAN	52602.4	0.64	SERPINC1	Antithrombin-III (short name: ATIII)	1132	46	1.16	117	18082	2+	2291.15	0.013	5.674	1	K.AFLEVNEEGSEAAASTAVVIAGR.S
21	1	sp|P01008|ANT3_HUMAN	52602.4	0.64	SERPINC1	Antithrombin-III (short name: ATIII)	1132	46	1.16	117	18149	2+	1389.76	0.013	9.35416	0.954	R.EVPLNTIIFMGR.V
21	1	sp|P01008|ANT3_HUMAN	52602.4	0.64	SERPINC1	Antithrombin-III (short name: ATIII)	1132	46	1.16	117	18204	2+	2291.15	0.011	4.80108	0.9992	K.AFLEVNEEGSEAAASTAVVIAGR.S
21	1	sp|P01008|ANT3_HUMAN	52602.4	0.64	SERPINC1	Antithrombin-III (short name: ATIII)	1132	46	1.16	117	18326	2+	2291.15	0.017	7.41985	0.9999	K.AFLEVNEEGSEAAASTAVVIAGR.S
21	1	sp|P01008|ANT3_HUMAN	52602.4	0.64	SERPINC1	Antithrombin-III (short name: ATIII)	1132	46	1.16	117	18456	2+	2291.15	0.017	7.41985	1	K.AFLEVNEEGSEAAASTAVVIAGR.S
21	1	sp|P01008|ANT3_HUMAN	52602.4	0.64	SERPINC1	Antithrombin-III (short name: ATIII)	1132	46	1.16	117	18576	2+	2291.15	0.017	7.41985	0.9996	K.AFLEVNEEGSEAAASTAVVIAGR.S
21	1	sp|P01008|ANT3_HUMAN	52602.4	0.64	SERPINC1	Antithrombin-III (short name: ATIII)	1132	46	1.16	117	18798	2+	2291.15	0.017	7.41985	1	K.AFLEVNEEGSEAAASTAVVIAGR.S
21	1	sp|P01008|ANT3_HUMAN	52602.4	0.64	SERPINC1	Antithrombin-III (short name: ATIII)	1132	46	1.16	117	18917	2+	2291.15	0.013	5.674	0.9908	K.AFLEVNEEGSEAAASTAVVIAGR.S
21	1	sp|P01008|ANT3_HUMAN	52602.4	0.64	SERPINC1	Antithrombin-III (short name: ATIII)	1132	46	1.16	117	19227	3+	2291.15	0.014	6.11047	0.612	K.AFLEVNEEGSEAAASTAVVIAGR.S
21	1	sp|P01008|ANT3_HUMAN	52602.4	0.64	SERPINC1	Antithrombin-III (short name: ATIII)	1132	46	1.16	117	19239	2+	2291.15	0.001	0.436462	0.9995	K.AFLEVNEEGSEAAASTAVVIAGR.S
21	1	sp|P01008|ANT3_HUMAN	52602.4	0.64	SERPINC1	Antithrombin-III (short name: ATIII)	1132	46	1.16	117	19368	2+	2291.15	0.014	6.11047	0.9993	K.AFLEVNEEGSEAAASTAVVIAGR.S
21	1	sp|P01008|ANT3_HUMAN	52602.4	0.64	SERPINC1	Antithrombin-III (short name: ATIII)	1132	46	1.16	117	19449	2+	1848.9	0.012	6.49033	1	K.EQLQDMGLVDLFSPEK.S
21	1	sp|P01008|ANT3_HUMAN	52602.4	0.64	SERPINC1	Antithrombin-III (short name: ATIII)	1132	46	1.16	117	19490	2+	2291.15	0.009	3.92816	0.9979	K.AFLEVNEEGSEAAASTAVVIAGR.S
21	1	sp|P01008|ANT3_HUMAN	52602.4	0.64	SERPINC1	Antithrombin-III (short name: ATIII)	1132	46	1.16	117	19566	2+	1848.9	0.014	7.57205	1	K.EQLQDMGLVDLFSPEK.S
21	1	sp|P01008|ANT3_HUMAN	52602.4	0.64	SERPINC1	Antithrombin-III (short name: ATIII)	1132	46	1.16	117	19601	3+	1848.9	0.011	5.94947	0.9723	K.EQLQDMGLVDLFSPEK.S
21	1	sp|P01008|ANT3_HUMAN	52602.4	0.64	SERPINC1	Antithrombin-III (short name: ATIII)	1132	46	1.16	117	19621	2+	2291.15	0.017	7.41985	0.8979	K.AFLEVNEEGSEAAASTAVVIAGR.S
21	1	sp|P01008|ANT3_HUMAN	52602.4	0.64	SERPINC1	Antithrombin-III (short name: ATIII)	1132	46	1.16	117	19743	2+	2291.15	0.018	7.85631	0.9995	K.AFLEVNEEGSEAAASTAVVIAGR.S
21	1	sp|P01008|ANT3_HUMAN	52602.4	0.64	SERPINC1	Antithrombin-III (short name: ATIII)	1132	46	1.16	117	19863	2+	2291.15	0.02	8.72924	0.9993	K.AFLEVNEEGSEAAASTAVVIAGR.S
21	1	sp|P01008|ANT3_HUMAN	52602.4	0.64	SERPINC1	Antithrombin-III (short name: ATIII)	1132	46	1.16	117	19987	2+	2291.15	0.014	6.11047	0.9635	K.AFLEVNEEGSEAAASTAVVIAGR.S
21	1	sp|P01008|ANT3_HUMAN	52602.4	0.64	SERPINC1	Antithrombin-III (short name: ATIII)	1132	46	1.16	117	20107	2+	2291.15	0.02	8.72924	0.9998	K.AFLEVNEEGSEAAASTAVVIAGR.S
21	1	sp|P01008|ANT3_HUMAN	52602.4	0.64	SERPINC1	Antithrombin-III (short name: ATIII)	1132	46	1.16	117	20229	2+	2291.15	0.019	8.29278	0.7312	K.AFLEVNEEGSEAAASTAVVIAGR.S
21	1	sp|P01008|ANT3_HUMAN	52602.4	0.64	SERPINC1	Antithrombin-III (short name: ATIII)	1132	46	1.16	117	20349	2+	2291.15	0.019	8.29278	0.9891	K.AFLEVNEEGSEAAASTAVVIAGR.S
21	1	sp|P01008|ANT3_HUMAN	52602.4	0.64	SERPINC1	Antithrombin-III (short name: ATIII)	1132	46	1.16	117	20438	3+	2291.15	0.022	9.60216	0.9125	K.AFLEVNEEGSEAAASTAVVIAGR.S
21	1	sp|P01008|ANT3_HUMAN	52602.4	0.64	SERPINC1	Antithrombin-III (short name: ATIII)	1132	46	1.16	117	20472	2+	2291.15	0.02	8.72924	1	K.AFLEVNEEGSEAAASTAVVIAGR.S
21	1	sp|P01008|ANT3_HUMAN	52602.4	0.64	SERPINC1	Antithrombin-III (short name: ATIII)	1132	46	1.16	117	20594	2+	2291.15	0.02	8.72924	0.9847	K.AFLEVNEEGSEAAASTAVVIAGR.S
21	1	sp|P01008|ANT3_HUMAN	52602.4	0.64	SERPINC1	Antithrombin-III (short name: ATIII)	1132	46	1.16	117	20803	3+	2291.15	0.016	6.98339	0.9542	K.AFLEVNEEGSEAAASTAVVIAGR.S
21	1	sp|P01008|ANT3_HUMAN	52602.4	0.64	SERPINC1	Antithrombin-III (short name: ATIII)	1132	46	1.16	117	20842	2+	2291.15	0.02	8.72924	0.9957	K.AFLEVNEEGSEAAASTAVVIAGR.S
21	1	sp|P01008|ANT3_HUMAN	52602.4	0.64	SERPINC1	Antithrombin-III (short name: ATIII)	1132	46	1.16	117	20963	2+	2291.15	0.021	9.1657	0.9814	K.AFLEVNEEGSEAAASTAVVIAGR.S
21	1	sp|P01008|ANT3_HUMAN	52602.4	0.64	SERPINC1	Antithrombin-III (short name: ATIII)	1132	46	1.16	117	21206	2+	2291.15	0.018	7.85631	0.9999	K.AFLEVNEEGSEAAASTAVVIAGR.S
21	1	sp|P01008|ANT3_HUMAN	52602.4	0.64	SERPINC1	Antithrombin-III (short name: ATIII)	1132	46	1.16	117	21327	2+	2291.15	0.019	8.29278	0.9997	K.AFLEVNEEGSEAAASTAVVIAGR.S
21	1	sp|P01008|ANT3_HUMAN	52602.4	0.64	SERPINC1	Antithrombin-III (short name: ATIII)	1132	46	1.16	117	21434	3+	2291.15	0.016	6.98339	0.8589	K.AFLEVNEEGSEAAASTAVVIAGR.S
21	1	sp|P01008|ANT3_HUMAN	52602.4	0.64	SERPINC1	Antithrombin-III (short name: ATIII)	1132	46	1.16	117	21676	3+	2291.15	0.02	8.72924	0.9945	K.AFLEVNEEGSEAAASTAVVIAGR.S
21	1	sp|P01008|ANT3_HUMAN	52602.4	0.64	SERPINC1	Antithrombin-III (short name: ATIII)	1132	46	1.16	117	21892	2+	2291.15	0.018	7.85631	0.9991	K.AFLEVNEEGSEAAASTAVVIAGR.S
21	1	sp|P01008|ANT3_HUMAN	52602.4	0.64	SERPINC1	Antithrombin-III (short name: ATIII)	1132	46	1.16	117	21911	3+	2291.15	1.024	10.4751	0.944	K.AFLEVNEEGSEAAASTAVVIAGR.S
21	1	sp|P01008|ANT3_HUMAN	52602.4	0.64	SERPINC1	Antithrombin-III (short name: ATIII)	1132	46	1.16	117	22289	3+	2291.15	0.013	5.674	0.8618	K.AFLEVNEEGSEAAASTAVVIAGR.S
21	1	sp|P01008|ANT3_HUMAN	52602.4	0.64	SERPINC1	Antithrombin-III (short name: ATIII)	1132	46	1.16	117	22328	2+	2299.13	0.017	7.39411	0.9998	K.NDNDNIFLSPLSISTAFAMTK.L
21	1	sp|P01008|ANT3_HUMAN	52602.4	0.64	SERPINC1	Antithrombin-III (short name: ATIII)	1132	46	1.16	117	23033	2+	2291.15	1.022	9.60216	0.7955	K.AFLEVNEEGSEAAASTAVVIAGR.S
21	1	sp|P01008|ANT3_HUMAN	52602.4	0.64	SERPINC1	Antithrombin-III (short name: ATIII)	1132	46	1.16	117	23407	2+	2291.15	0.017	7.41985	0.987	K.AFLEVNEEGSEAAASTAVVIAGR.S
21	1	sp|P01008|ANT3_HUMAN	52602.4	0.64	SERPINC1	Antithrombin-III (short name: ATIII)	1132	46	1.16	117	23652	2+	2291.15	0.024	10.4751	0.9999	K.AFLEVNEEGSEAAASTAVVIAGR.S
21	1	sp|P01008|ANT3_HUMAN	52602.4	0.64	SERPINC1	Antithrombin-III (short name: ATIII)	1132	46	1.16	117	23698	3+	2291.15	0.019	8.29278	0.6348	K.AFLEVNEEGSEAAASTAVVIAGR.S
21	1	sp|P01008|ANT3_HUMAN	52602.4	0.64	SERPINC1	Antithrombin-III (short name: ATIII)	1132	46	1.16	117	23773	2+	2291.15	0.02	8.72924	0.9896	K.AFLEVNEEGSEAAASTAVVIAGR.S
21	1	sp|P01008|ANT3_HUMAN	52602.4	0.64	SERPINC1	Antithrombin-III (short name: ATIII)	1132	46	1.16	117	23835	3+	2291.15	1.024	10.4751	0.8077	K.AFLEVNEEGSEAAASTAVVIAGR.S
21	1	sp|P01008|ANT3_HUMAN	52602.4	0.64	SERPINC1	Antithrombin-III (short name: ATIII)	1132	46	1.16	117	23901	2+	2291.15	0.02	8.72924	1	K.AFLEVNEEGSEAAASTAVVIAGR.S
21	1	sp|P01008|ANT3_HUMAN	52602.4	0.64	SERPINC1	Antithrombin-III (short name: ATIII)	1132	46	1.16	117	24022	3+	3066.5	0.03	9.78315	0.9784	K.ELTPEVLQEWLDELEEMMLVVHMPR.F
21	1	sp|P01008|ANT3_HUMAN	52602.4	0.64	SERPINC1	Antithrombin-III (short name: ATIII)	1132	46	1.16	117	24032	2+	2804.57	0.02	7.13122	0.9994	R.ITDVIPSEAINELTVLVLVNTIYFK.G
21	1	sp|P01008|ANT3_HUMAN	52602.4	0.64	SERPINC1	Antithrombin-III (short name: ATIII)	1132	46	1.16	117	24034	3+	2804.57	0.018	6.4181	0.9999	R.ITDVIPSEAINELTVLVLVNTIYFK.G
21	1	sp|P01008|ANT3_HUMAN	52602.4	0.64	SERPINC1	Antithrombin-III (short name: ATIII)	1132	46	1.16	117	25848	2+	2291.15	0.018	7.85631	0.9982	K.AFLEVNEEGSEAAASTAVVIAGR.S
21	1	sp|P01008|ANT3_HUMAN	52602.4	0.64	SERPINC1	Antithrombin-III (short name: ATIII)	1132	46	1.16	117	4026	2+	800.426	0.004	4.99734	0.9955	K.IPEATNR.R
21	1	sp|P01008|ANT3_HUMAN	52602.4	0.64	SERPINC1	Antithrombin-III (short name: ATIII)	1132	46	1.16	117	4150	2+	800.426	0.005	6.24667	0.7435	K.IPEATNR.R
21	1	sp|P01008|ANT3_HUMAN	52602.4	0.64	SERPINC1	Antithrombin-III (short name: ATIII)	1132	46	1.16	117	5723	3+	2002.97	0.014	6.98963	0.9911	K.KATEDEGSEQKIPEATNR.R
21	1	sp|P01008|ANT3_HUMAN	52602.4	0.64	SERPINC1	Antithrombin-III (short name: ATIII)	1132	46	1.16	117	5855	3+	2002.97	0.015	7.48889	0.9999	K.KATEDEGSEQKIPEATNR.R
21	1	sp|P01008|ANT3_HUMAN	52602.4	0.64	SERPINC1	Antithrombin-III (short name: ATIII)	1132	46	1.16	117	5900	2+	2002.97	0.017	8.4874	0.9995	K.KATEDEGSEQKIPEATNR.R
21	1	sp|P01008|ANT3_HUMAN	52602.4	0.64	SERPINC1	Antithrombin-III (short name: ATIII)	1132	46	1.16	117	5989	3+	2002.97	0.015	7.48889	0.9238	K.KATEDEGSEQKIPEATNR.R
21	1	sp|P01008|ANT3_HUMAN	52602.4	0.64	SERPINC1	Antithrombin-III (short name: ATIII)	1132	46	1.16	117	6572	2+	1874.87	0.014	7.46717	0.9996	K.ATEDEGSEQKIPEATNR.R
21	1	sp|P01008|ANT3_HUMAN	52602.4	0.64	SERPINC1	Antithrombin-III (short name: ATIII)	1132	46	1.16	117	6636	3+	1874.87	0.014	7.46717	0.9955	K.ATEDEGSEQKIPEATNR.R
21	1	sp|P01008|ANT3_HUMAN	52602.4	0.64	SERPINC1	Antithrombin-III (short name: ATIII)	1132	46	1.16	117	6703	2+	1874.87	0.015	8.00054	1	K.ATEDEGSEQKIPEATNR.R
21	1	sp|P01008|ANT3_HUMAN	52602.4	0.64	SERPINC1	Antithrombin-III (short name: ATIII)	1132	46	1.16	117	6768	3+	1874.87	0.013	6.9338	0.9991	K.ATEDEGSEQKIPEATNR.R
21	1	sp|P01008|ANT3_HUMAN	52602.4	0.64	SERPINC1	Antithrombin-III (short name: ATIII)	1132	46	1.16	117	6902	3+	1874.87	0.012	6.40043	0.8891	K.ATEDEGSEQKIPEATNR.R
21	1	sp|P01008|ANT3_HUMAN	52602.4	0.64	SERPINC1	Antithrombin-III (short name: ATIII)	1132	46	1.16	117	13665	2+	1442.67	0.001	0.693161	0.9811	R.DIPMNPM"C'IYR.S	3.4664e+06	9096448
21	1	sp|P01008|ANT3_HUMAN	52602.4	0.64	SERPINC1	Antithrombin-III (short name: ATIII)	1132	46	1.16	117	13730	2+	1439.65	1.005	3.47307	0.7771	R.DIPMNPM"CIYR.S	3.29122e+06	8592325
21	1	sp|P01008|ANT3_HUMAN	52602.4	0.64	SERPINC1	Antithrombin-III (short name: ATIII)	1132	46	1.16	117	14230	2+	1439.65	1.005	3.47307	0.9829	R.DIPM"NPMCIYR.S	512590	1.19364e+06
21	1	sp|P01008|ANT3_HUMAN	52602.4	0.64	SERPINC1	Antithrombin-III (short name: ATIII)	1132	46	1.16	117	16217	2+	1426.67	0.001	0.700932	0.9998	R.DIPMNPMC'IYR.S	1.90264e+06	5.22898e+06
21	1	sp|P01008|ANT3_HUMAN	52602.4	0.64	SERPINC1	Antithrombin-III (short name: ATIII)	1132	46	1.16	117	11606	2+	1309.61	0.007	5.34512	1	R.DDLYVSDAFHK.A
21	1	sp|P01008|ANT3_HUMAN	52602.4	0.64	SERPINC1	Antithrombin-III (short name: ATIII)	1132	46	1.16	117	12811	2+	1528.74	0.012	7.84959	1	R.FATTFYQHLADSK.N
21	1	sp|P01008|ANT3_HUMAN	52602.4	0.64	SERPINC1	Antithrombin-III (short name: ATIII)	1132	46	1.16	117	12826	3+	1528.74	0.008	5.23306	0.9763	R.FATTFYQHLADSK.N
21	1	sp|P01008|ANT3_HUMAN	52602.4	0.64	SERPINC1	Antithrombin-III (short name: ATIII)	1132	46	1.16	117	6278	2+	1874.87	0.014	7.46717	0.9673	K.ATEDEGSEQKIPEATNR.R
21	1	sp|P01008|ANT3_HUMAN	52602.4	0.64	SERPINC1	Antithrombin-III (short name: ATIII)	1132	46	1.16	117	8391	2+	1126.66	0.005	4.4379	0.9954	K.SKLPGIVAEGR.D
21	1	sp|P01008|ANT3_HUMAN	52602.4	0.64	SERPINC1	Antithrombin-III (short name: ATIII)	1132	46	1.16	117	9219	2+	911.531	0.005	5.48528	0.9999	K.LPGIVAEGR.D
21	1	sp|P01008|ANT3_HUMAN	52602.4	0.64	SERPINC1	Antithrombin-III (short name: ATIII)	1132	46	1.16	117	11396	2+	1309.61	0.001	0.763588	0.8209	R.DDLYVSDAFHK.A
21	1	sp|P01008|ANT3_HUMAN	52602.4	0.64	SERPINC1	Antithrombin-III (short name: ATIII)	1132	46	1.16	117	12713	2+	1528.74	0.01	6.54132	1	R.FATTFYQHLADSK.N
21	1	sp|P01008|ANT3_HUMAN	52602.4	0.64	SERPINC1	Antithrombin-III (short name: ATIII)	1132	46	1.16	117	16315	2+	1405.75	0.008	5.69091	1	R.EVPLNTIIFM"GR.V
21	1	sp|P01008|ANT3_HUMAN	52602.4	0.64	SERPINC1	Antithrombin-III (short name: ATIII)	1132	46	1.16	117	4187	2+	804.448	-0.004	4.97236	0.6236	R.VANPC'VK.-	398219	2.74033e+06
21	1	sp|P01008|ANT3_HUMAN	52602.4	0.64	SERPINC1	Antithrombin-III (short name: ATIII)	1132	46	1.16	117	6265	2+	839.414	0.006	7.14784	0.9494	K.FDTISEK.T
21	1	sp|P01008|ANT3_HUMAN	52602.4	0.64	SERPINC1	Antithrombin-III (short name: ATIII)	1132	46	1.16	117	11505	3+	1309.61	0.008	6.10871	0.7258	R.DDLYVSDAFHK.A
21	1	sp|P01008|ANT3_HUMAN	52602.4	0.64	SERPINC1	Antithrombin-III (short name: ATIII)	1132	46	1.16	117	15300	2+	1232.73	0.008	6.48968	0.7278	K.ANRPFLVFIR.E
21	1	sp|P01008|ANT3_HUMAN	52602.4	0.64	SERPINC1	Antithrombin-III (short name: ATIII)	1132	46	1.16	117	15310	3+	1232.73	0.006	4.86726	0.998	K.ANRPFLVFIR.E
21	1	sp|P01008|ANT3_HUMAN	52602.4	0.64	SERPINC1	Antithrombin-III (short name: ATIII)	1132	46	1.16	117	16573	2+	1405.75	0.008	5.69091	0.9996	R.EVPLNTIIFM"GR.V
21	1	sp|P01008|ANT3_HUMAN	52602.4	0.64	SERPINC1	Antithrombin-III (short name: ATIII)	1132	46	1.16	117	16703	2+	1405.75	0.008	5.69091	1	R.EVPLNTIIFM"GR.V
21	1	sp|P01008|ANT3_HUMAN	52602.4	0.64	SERPINC1	Antithrombin-III (short name: ATIII)	1132	46	1.16	117	16836	2+	1405.75	0.009	6.40227	0.9998	R.EVPLNTIIFM"GR.V
21	1	sp|P01008|ANT3_HUMAN	52602.4	0.64	SERPINC1	Antithrombin-III (short name: ATIII)	1132	46	1.16	117	16969	2+	1405.75	0.009	6.40227	0.9932	R.EVPLNTIIFM"GR.V
21	1	sp|P01008|ANT3_HUMAN	52602.4	0.64	SERPINC1	Antithrombin-III (short name: ATIII)	1132	46	1.16	117	17100	2+	1405.75	0.007	4.97955	0.9954	R.EVPLNTIIFM"GR.V
21	1	sp|P01008|ANT3_HUMAN	52602.4	0.64	SERPINC1	Antithrombin-III (short name: ATIII)	1132	46	1.16	117	17239	2+	1405.75	0.009	6.40227	0.9963	R.EVPLNTIIFM"GR.V
21	1	sp|P01008|ANT3_HUMAN	52602.4	0.64	SERPINC1	Antithrombin-III (short name: ATIII)	1132	46	1.16	117	17672	2+	1389.76	0.992	5.75641	0.9971	R.EVPLNTIIFMGR.V
21	1	sp|P01008|ANT3_HUMAN	52602.4	0.64	SERPINC1	Antithrombin-III (short name: ATIII)	1132	46	1.16	117	18486	2+	1389.76	0.009	6.47596	1	R.EVPLNTIIFMGR.V
21	1	sp|P01008|ANT3_HUMAN	52602.4	0.64	SERPINC1	Antithrombin-III (short name: ATIII)	1132	46	1.16	117	18526	2+	1371.75	0.007	5.10299	0.7563	R.E^VPLNTIIFMGR.V
21	1	sp|P01008|ANT3_HUMAN	52602.4	0.64	SERPINC1	Antithrombin-III (short name: ATIII)	1132	46	1.16	117	18617	2+	1389.76	0.01	7.19551	1	R.EVPLNTIIFMGR.V
21	1	sp|P01008|ANT3_HUMAN	52602.4	0.64	SERPINC1	Antithrombin-III (short name: ATIII)	1132	46	1.16	117	18749	2+	1389.76	0.01	7.19551	1	R.EVPLNTIIFMGR.V
21	1	sp|P01008|ANT3_HUMAN	52602.4	0.64	SERPINC1	Antithrombin-III (short name: ATIII)	1132	46	1.16	117	18881	2+	1389.76	0.009	6.47596	1	R.EVPLNTIIFMGR.V
21	1	sp|P01008|ANT3_HUMAN	52602.4	0.64	SERPINC1	Antithrombin-III (short name: ATIII)	1132	46	1.16	117	19015	2+	1389.76	0.009	6.47596	0.9995	R.EVPLNTIIFMGR.V
21	1	sp|P01008|ANT3_HUMAN	52602.4	0.64	SERPINC1	Antithrombin-III (short name: ATIII)	1132	46	1.16	117	19149	2+	1389.76	0.01	7.19551	0.9999	R.EVPLNTIIFMGR.V
21	1	sp|P01008|ANT3_HUMAN	52602.4	0.64	SERPINC1	Antithrombin-III (short name: ATIII)	1132	46	1.16	117	19400	2+	1389.76	0.008	5.75641	0.9423	R.EVPLNTIIFMGR.V
21	1	sp|P01008|ANT3_HUMAN	52602.4	0.64	SERPINC1	Antithrombin-III (short name: ATIII)	1132	46	1.16	117	5164	2+	850.405	0.005	5.87955	0.8112	K.FSPENTR.K
21	1	sp|P01008|ANT3_HUMAN	52602.4	0.64	SERPINC1	Antithrombin-III (short name: ATIII)	1132	46	1.16	117	5296	2+	850.405	0.006	7.05546	0.98	K.FSPENTR.K
21	1	sp|P01008|ANT3_HUMAN	52602.4	0.64	SERPINC1	Antithrombin-III (short name: ATIII)	1132	46	1.16	117	6247	3+	1874.87	0.014	7.46717	0.994	K.ATEDEGSEQKIPEATNR.R
21	1	sp|P01008|ANT3_HUMAN	52602.4	0.64	SERPINC1	Antithrombin-III (short name: ATIII)	1132	46	1.16	117	6261	2+	1874.87	0.014	7.46717	0.9931	K.ATEDEGSEQKIPEATNR.R
21	1	sp|P01008|ANT3_HUMAN	52602.4	0.64	SERPINC1	Antithrombin-III (short name: ATIII)	1132	46	1.16	117	8335	2+	1126.66	0.007	6.21307	0.9975	K.SKLPGIVAEGR.D
21	1	sp|P01008|ANT3_HUMAN	52602.4	0.64	SERPINC1	Antithrombin-III (short name: ATIII)	1132	46	1.16	117	9091	2+	911.531	0.006	6.58233	0.9997	K.LPGIVAEGR.D
21	1	sp|P01008|ANT3_HUMAN	52602.4	0.64	SERPINC1	Antithrombin-III (short name: ATIII)	1132	46	1.16	117	9223	2+	911.531	0.005	5.48528	1	K.LPGIVAEGR.D
21	1	sp|P01008|ANT3_HUMAN	52602.4	0.64	SERPINC1	Antithrombin-III (short name: ATIII)	1132	46	1.16	117	9356	2+	911.531	0.006	6.58233	0.9999	K.LPGIVAEGR.D
21	1	sp|P01008|ANT3_HUMAN	52602.4	0.64	SERPINC1	Antithrombin-III (short name: ATIII)	1132	46	1.16	117	11392	2+	1309.61	0.007	5.34512	1	R.DDLYVSDAFHK.A
21	1	sp|P01008|ANT3_HUMAN	52602.4	0.64	SERPINC1	Antithrombin-III (short name: ATIII)	1132	46	1.16	117	11398	3+	1309.61	0.01	7.63588	0.7359	R.DDLYVSDAFHK.A
21	1	sp|P01008|ANT3_HUMAN	52602.4	0.64	SERPINC1	Antithrombin-III (short name: ATIII)	1132	46	1.16	117	12681	2+	1528.74	0.013	8.50372	0.9999	R.FATTFYQHLADSK.N
21	1	sp|P01008|ANT3_HUMAN	52602.4	0.64	SERPINC1	Antithrombin-III (short name: ATIII)	1132	46	1.16	117	12823	2+	1528.74	0.009	5.88719	1	R.FATTFYQHLADSK.N
21	1	sp|P01008|ANT3_HUMAN	52602.4	0.64	SERPINC1	Antithrombin-III (short name: ATIII)	1132	46	1.16	117	14912	2+	1340.66	0.008	5.9672	1	K.TSDQIHFFFAK.L
21	1	sp|P01008|ANT3_HUMAN	52602.4	0.64	SERPINC1	Antithrombin-III (short name: ATIII)	1132	46	1.16	117	16406	2+	1430.79	0.009	6.29024	1	R.VAEGTQVLELPFK.G
21	1	sp|P01008|ANT3_HUMAN	52602.4	0.64	SERPINC1	Antithrombin-III (short name: ATIII)	1132	46	1.16	117	16538	2+	1430.79	0.009	6.29024	1	R.VAEGTQVLELPFK.G
21	1	sp|P01008|ANT3_HUMAN	52602.4	0.64	SERPINC1	Antithrombin-III (short name: ATIII)	1132	46	1.16	117	16605	2+	1668.92	0.011	6.59107	0.9998	K.GDDITMVLILPKPEK.S
21	1	sp|P01008|ANT3_HUMAN	52602.4	0.64	SERPINC1	Antithrombin-III (short name: ATIII)	1132	46	1.16	117	18160	2+	1864.9	0.013	6.97088	0.9979	K.EQLQDM"GLVDLFSPEK.S
21	1	sp|P01008|ANT3_HUMAN	52602.4	0.64	SERPINC1	Antithrombin-III (short name: ATIII)	1132	46	1.16	117	18289	2+	1864.9	0.014	7.5071	0.9999	K.EQLQDM"GLVDLFSPEK.S
21	1	sp|P01008|ANT3_HUMAN	52602.4	0.64	SERPINC1	Antithrombin-III (short name: ATIII)	1132	46	1.16	117	18423	2+	1864.9	0.021	11.2607	0.8741	K.EQLQDM"GLVDLFSPEK.S
21	1	sp|P01008|ANT3_HUMAN	52602.4	0.64	SERPINC1	Antithrombin-III (short name: ATIII)	1132	46	1.16	117	18424	2+	1389.76	0.009	6.47596	0.9464	R.EVPLNTIIFMGR.V
21	1	sp|P01008|ANT3_HUMAN	52602.4	0.64	SERPINC1	Antithrombin-III (short name: ATIII)	1132	46	1.16	117	18551	2+	1389.76	0.009	6.47596	1	R.EVPLNTIIFMGR.V
21	1	sp|P01008|ANT3_HUMAN	52602.4	0.64	SERPINC1	Antithrombin-III (short name: ATIII)	1132	46	1.16	117	4108	2+	800.426	0.006	7.49601	0.8181	K.IPEATNR.R
21	1	sp|P01008|ANT3_HUMAN	52602.4	0.64	SERPINC1	Antithrombin-III (short name: ATIII)	1132	46	1.16	117	4646	2+	800.426	0.005	6.24667	0.6502	K.IPEATNR.R
21	1	sp|P01008|ANT3_HUMAN	52602.4	0.64	SERPINC1	Antithrombin-III (short name: ATIII)	1132	46	1.16	117	5489	3+	2002.97	0.015	7.48889	0.6157	K.KATEDEGSEQKIPEATNR.R
21	1	sp|P01008|ANT3_HUMAN	52602.4	0.64	SERPINC1	Antithrombin-III (short name: ATIII)	1132	46	1.16	117	5836	2+	839.414	0.006	7.14784	0.9186	K.FDTISEK.T
21	1	sp|P01008|ANT3_HUMAN	52602.4	0.64	SERPINC1	Antithrombin-III (short name: ATIII)	1132	46	1.16	117	5862	2+	1874.87	0.014	7.46717	0.9454	K.ATEDEGSEQKIPEATNR.R
21	1	sp|P01008|ANT3_HUMAN	52602.4	0.64	SERPINC1	Antithrombin-III (short name: ATIII)	1132	46	1.16	117	5979	3+	1874.87	0.014	7.46717	0.9998	K.ATEDEGSEQKIPEATNR.R
21	1	sp|P01008|ANT3_HUMAN	52602.4	0.64	SERPINC1	Antithrombin-III (short name: ATIII)	1132	46	1.16	117	6002	2+	1874.87	0.013	6.9338	0.8853	K.ATEDEGSEQKIPEATNR.R
21	1	sp|P01008|ANT3_HUMAN	52602.4	0.64	SERPINC1	Antithrombin-III (short name: ATIII)	1132	46	1.16	117	6848	2+	917.52	0.007	7.62926	0.9231	R.RVWELSK.A
21	1	sp|P01008|ANT3_HUMAN	52602.4	0.64	SERPINC1	Antithrombin-III (short name: ATIII)	1132	46	1.16	117	7896	2+	1126.66	0.008	7.10065	0.9933	K.SKLPGIVAEGR.D
21	1	sp|P01008|ANT3_HUMAN	52602.4	0.64	SERPINC1	Antithrombin-III (short name: ATIII)	1132	46	1.16	117	8575	2+	911.531	0.007	7.67939	1	K.LPGIVAEGR.D
21	1	sp|P01008|ANT3_HUMAN	52602.4	0.64	SERPINC1	Antithrombin-III (short name: ATIII)	1132	46	1.16	117	8707	2+	911.531	0.007	7.67939	1	K.LPGIVAEGR.D
21	1	sp|P01008|ANT3_HUMAN	52602.4	0.64	SERPINC1	Antithrombin-III (short name: ATIII)	1132	46	1.16	117	8839	2+	911.531	0.007	7.67939	1	K.LPGIVAEGR.D
21	1	sp|P01008|ANT3_HUMAN	52602.4	0.64	SERPINC1	Antithrombin-III (short name: ATIII)	1132	46	1.16	117	8905	2+	1767.71	0.006	3.39423	0.9998	K.ADGESC'SASMMYQEGK.F	11259	135746
21	1	sp|P01008|ANT3_HUMAN	52602.4	0.64	SERPINC1	Antithrombin-III (short name: ATIII)	1132	46	1.16	117	8971	2+	911.531	0.006	6.58233	1	K.LPGIVAEGR.D
21	1	sp|P01008|ANT3_HUMAN	52602.4	0.64	SERPINC1	Antithrombin-III (short name: ATIII)	1132	46	1.16	117	9103	2+	911.531	0.006	6.58233	0.9999	K.LPGIVAEGR.D
21	1	sp|P01008|ANT3_HUMAN	52602.4	0.64	SERPINC1	Antithrombin-III (short name: ATIII)	1132	46	1.16	117	9576	2+	908.472	0.006	6.60449	0.6349	R.IEDGFSLK.E
21	1	sp|P01008|ANT3_HUMAN	52602.4	0.64	SERPINC1	Antithrombin-III (short name: ATIII)	1132	46	1.16	117	9667	2+	1799.7	-0.023	12.7799	0.8036	K.ADGESC'SASM"M"YQEGK.F	1825659	3.01497e+06
21	1	sp|P01008|ANT3_HUMAN	52602.4	0.64	SERPINC1	Antithrombin-III (short name: ATIII)	1132	46	1.16	117	9807	2+	1799.7	-0.003	1.66695	0.9855	K.ADGESC'SASM"M"YQEGK.F	1.44729e+06	2371632
21	1	sp|P01008|ANT3_HUMAN	52602.4	0.64	SERPINC1	Antithrombin-III (short name: ATIII)	1132	46	1.16	117	9851	2+	908.472	0.006	6.60449	0.9799	R.IEDGFSLK.E
21	1	sp|P01008|ANT3_HUMAN	52602.4	0.64	SERPINC1	Antithrombin-III (short name: ATIII)	1132	46	1.16	117	9983	2+	908.472	0.007	7.70524	0.9416	R.IEDGFSLK.E
21	1	sp|P01008|ANT3_HUMAN	52602.4	0.64	SERPINC1	Antithrombin-III (short name: ATIII)	1132	46	1.16	117	10097	2+	1309.61	0.009	6.8723	0.9967	R.DDLYVSDAFHK.A
21	1	sp|P01008|ANT3_HUMAN	52602.4	0.64	SERPINC1	Antithrombin-III (short name: ATIII)	1132	46	1.16	117	10127	2+	908.472	0.006	6.60449	0.6906	R.IEDGFSLK.E
21	1	sp|P01008|ANT3_HUMAN	52602.4	0.64	SERPINC1	Antithrombin-III (short name: ATIII)	1132	46	1.16	117	10377	2+	1309.61	0.009	6.8723	0.9824	R.DDLYVSDAFHK.A
21	1	sp|P01008|ANT3_HUMAN	52602.4	0.64	SERPINC1	Antithrombin-III (short name: ATIII)	1132	46	1.16	117	10875	2+	1309.61	0.009	6.8723	0.9999	R.DDLYVSDAFHK.A
21	1	sp|P01008|ANT3_HUMAN	52602.4	0.64	SERPINC1	Antithrombin-III (short name: ATIII)	1132	46	1.16	117	11006	2+	1309.61	0.01	7.63588	1	R.DDLYVSDAFHK.A
21	1	sp|P01008|ANT3_HUMAN	52602.4	0.64	SERPINC1	Antithrombin-III (short name: ATIII)	1132	46	1.16	117	11050	3+	1309.61	0.009	6.8723	0.6446	R.DDLYVSDAFHK.A
21	1	sp|P01008|ANT3_HUMAN	52602.4	0.64	SERPINC1	Antithrombin-III (short name: ATIII)	1132	46	1.16	117	11153	2+	1309.61	0.01	7.63588	1	R.DDLYVSDAFHK.A
21	1	sp|P01008|ANT3_HUMAN	52602.4	0.64	SERPINC1	Antithrombin-III (short name: ATIII)	1132	46	1.16	117	11195	3+	1309.61	0.009	6.8723	0.9975	R.DDLYVSDAFHK.A
21	1	sp|P01008|ANT3_HUMAN	52602.4	0.64	SERPINC1	Antithrombin-III (short name: ATIII)	1132	46	1.16	117	11425	2+	1309.61	0.053	40.4702	0.9761	R.DDLYVSDAFHK.A
21	1	sp|P01008|ANT3_HUMAN	52602.4	0.64	SERPINC1	Antithrombin-III (short name: ATIII)	1132	46	1.16	117	11557	2+	1309.61	0.047	35.8887	0.9987	R.DDLYVSDAFHK.A
21	1	sp|P01008|ANT3_HUMAN	52602.4	0.64	SERPINC1	Antithrombin-III (short name: ATIII)	1132	46	1.16	117	11693	2+	1309.61	0.047	35.8887	0.9949	R.DDLYVSDAFHK.A
21	1	sp|P01008|ANT3_HUMAN	52602.4	0.64	SERPINC1	Antithrombin-III (short name: ATIII)	1132	46	1.16	117	11850	2+	1309.61	0.007	5.34512	1	R.DDLYVSDAFHK.A
21	1	sp|P01008|ANT3_HUMAN	52602.4	0.64	SERPINC1	Antithrombin-III (short name: ATIII)	1132	46	1.16	117	12249	2+	1528.74	0.011	7.19545	1	R.FATTFYQHLADSK.N
21	1	sp|P01008|ANT3_HUMAN	52602.4	0.64	SERPINC1	Antithrombin-III (short name: ATIII)	1132	46	1.16	117	12304	3+	1528.74	0.01	6.54132	0.9924	R.FATTFYQHLADSK.N
21	1	sp|P01008|ANT3_HUMAN	52602.4	0.64	SERPINC1	Antithrombin-III (short name: ATIII)	1132	46	1.16	117	12387	2+	1528.74	0.014	9.15785	0.9982	R.FATTFYQHLADSK.N
21	1	sp|P01008|ANT3_HUMAN	52602.4	0.64	SERPINC1	Antithrombin-III (short name: ATIII)	1132	46	1.16	117	13504	2+	1211.64	0.011	9.07859	0.7266	R.FRIEDGFSLK.E
21	1	sp|P01008|ANT3_HUMAN	52602.4	0.64	SERPINC1	Antithrombin-III (short name: ATIII)	1132	46	1.16	117	13838	2+	1586.89	0.012	7.56196	0.9981	R.RVAEGTQVLELPFK.G
21	1	sp|P01008|ANT3_HUMAN	52602.4	0.64	SERPINC1	Antithrombin-III (short name: ATIII)	1132	46	1.16	117	13990	2+	1340.66	0.01	7.45899	0.9996	K.TSDQIHFFFAK.L
21	1	sp|P01008|ANT3_HUMAN	52602.4	0.64	SERPINC1	Antithrombin-III (short name: ATIII)	1132	46	1.16	117	14119	2+	1340.66	0.009	6.71309	1	K.TSDQIHFFFAK.L
21	1	sp|P01008|ANT3_HUMAN	52602.4	0.64	SERPINC1	Antithrombin-III (short name: ATIII)	1132	46	1.16	117	14251	2+	1340.66	0.009	6.71309	1	K.TSDQIHFFFAK.L
21	1	sp|P01008|ANT3_HUMAN	52602.4	0.64	SERPINC1	Antithrombin-III (short name: ATIII)	1132	46	1.16	117	14434	3+	1232.73	0.008	6.48968	0.9649	K.ANRPFLVFIR.E
21	1	sp|P01008|ANT3_HUMAN	52602.4	0.64	SERPINC1	Antithrombin-III (short name: ATIII)	1132	46	1.16	117	15879	2+	1430.79	0.012	8.38698	1	R.VAEGTQVLELPFK.G
21	1	sp|P01008|ANT3_HUMAN	52602.4	0.64	SERPINC1	Antithrombin-III (short name: ATIII)	1132	46	1.16	117	15923	2+	1668.92	0.011	6.59107	0.9998	K.GDDITMVLILPKPEK.S
21	1	sp|P01008|ANT3_HUMAN	52602.4	0.64	SERPINC1	Antithrombin-III (short name: ATIII)	1132	46	1.16	117	15946	3+	1668.92	0.01	5.99188	0.8187	K.GDDITMVLILPKPEK.S
21	1	sp|P01008|ANT3_HUMAN	52602.4	0.64	SERPINC1	Antithrombin-III (short name: ATIII)	1132	46	1.16	117	16011	2+	1430.79	0.01	6.98915	1	R.VAEGTQVLELPFK.G
21	1	sp|P01008|ANT3_HUMAN	52602.4	0.64	SERPINC1	Antithrombin-III (short name: ATIII)	1132	46	1.16	117	16055	2+	1668.92	0.012	7.19026	0.9999	K.GDDITMVLILPKPEK.S
21	1	sp|P01008|ANT3_HUMAN	52602.4	0.64	SERPINC1	Antithrombin-III (short name: ATIII)	1132	46	1.16	117	16077	3+	1668.92	0.012	7.19026	0.7114	K.GDDITMVLILPKPEK.S
21	1	sp|P01008|ANT3_HUMAN	52602.4	0.64	SERPINC1	Antithrombin-III (short name: ATIII)	1132	46	1.16	117	16146	2+	1430.79	0.008	5.59132	0.9996	R.VAEGTQVLELPFK.G
21	1	sp|P01008|ANT3_HUMAN	52602.4	0.64	SERPINC1	Antithrombin-III (short name: ATIII)	1132	46	1.16	117	16188	2+	1668.92	0.01	5.99188	0.792	K.GDDITMVLILPKPEK.S
21	1	sp|P01008|ANT3_HUMAN	52602.4	0.64	SERPINC1	Antithrombin-III (short name: ATIII)	1132	46	1.16	117	16277	2+	1430.79	0.01	6.98915	0.9998	R.VAEGTQVLELPFK.G
21	1	sp|P01008|ANT3_HUMAN	52602.4	0.64	SERPINC1	Antithrombin-III (short name: ATIII)	1132	46	1.16	117	16321	2+	1668.92	0.014	8.38864	0.9999	K.GDDITMVLILPKPEK.S
21	1	sp|P01008|ANT3_HUMAN	52602.4	0.64	SERPINC1	Antithrombin-III (short name: ATIII)	1132	46	1.16	117	16352	2+	1405.75	0.01	7.11364	1	R.EVPLNTIIFM"GR.V
21	1	sp|P01008|ANT3_HUMAN	52602.4	0.64	SERPINC1	Antithrombin-III (short name: ATIII)	1132	46	1.16	117	16410	2+	1430.79	0.008	5.59132	0.9438	R.VAEGTQVLELPFK.G
21	1	sp|P01008|ANT3_HUMAN	52602.4	0.64	SERPINC1	Antithrombin-III (short name: ATIII)	1132	46	1.16	117	16531	2+	2291.15	0.019	8.29278	0.9999	K.AFLEVNEEGSEAAASTAVVIAGR.S
21	1	sp|P01008|ANT3_HUMAN	52602.4	0.64	SERPINC1	Antithrombin-III (short name: ATIII)	1132	46	1.16	117	16646	2+	1430.79	1.011	7.68807	0.9888	R.VAEGTQVLELPFK.G
21	1	sp|P01008|ANT3_HUMAN	52602.4	0.64	SERPINC1	Antithrombin-III (short name: ATIII)	1132	46	1.16	117	16693	2+	2291.15	0.015	6.54693	1	K.AFLEVNEEGSEAAASTAVVIAGR.S
21	1	sp|P01008|ANT3_HUMAN	52602.4	0.64	SERPINC1	Antithrombin-III (short name: ATIII)	1132	46	1.16	117	16825	2+	2291.15	0.014	6.11047	1	K.AFLEVNEEGSEAAASTAVVIAGR.S
21	1	sp|P01008|ANT3_HUMAN	52602.4	0.64	SERPINC1	Antithrombin-III (short name: ATIII)	1132	46	1.16	117	16957	2+	2291.15	0.013	5.674	1	K.AFLEVNEEGSEAAASTAVVIAGR.S
21	1	sp|P01008|ANT3_HUMAN	52602.4	0.64	SERPINC1	Antithrombin-III (short name: ATIII)	1132	46	1.16	117	17089	2+	2291.15	0.016	6.98339	1	K.AFLEVNEEGSEAAASTAVVIAGR.S
21	1	sp|P01008|ANT3_HUMAN	52602.4	0.64	SERPINC1	Antithrombin-III (short name: ATIII)	1132	46	1.16	117	17222	2+	2291.15	0.016	6.98339	1	K.AFLEVNEEGSEAAASTAVVIAGR.S
21	1	sp|P01008|ANT3_HUMAN	52602.4	0.64	SERPINC1	Antithrombin-III (short name: ATIII)	1132	46	1.16	117	17354	2+	2291.15	0.016	6.98339	0.9999	K.AFLEVNEEGSEAAASTAVVIAGR.S
21	1	sp|P01008|ANT3_HUMAN	52602.4	0.64	SERPINC1	Antithrombin-III (short name: ATIII)	1132	46	1.16	117	17485	2+	2291.15	-1.175	76.3808	0.9142	K.AFLEVNEEGSEAAASTAVVIAGR.S
21	1	sp|P01008|ANT3_HUMAN	52602.4	0.64	SERPINC1	Antithrombin-III (short name: ATIII)	1132	46	1.16	117	17617	2+	2291.15	0.021	9.1657	0.9999	K.AFLEVNEEGSEAAASTAVVIAGR.S
21	1	sp|P01008|ANT3_HUMAN	52602.4	0.64	SERPINC1	Antithrombin-III (short name: ATIII)	1132	46	1.16	117	17632	2+	1864.9	1.016	8.57955	0.9072	K.EQLQDM"GLVDLFSPEK.S
21	1	sp|P01008|ANT3_HUMAN	52602.4	0.64	SERPINC1	Antithrombin-III (short name: ATIII)	1132	46	1.16	117	17749	2+	2291.15	0.025	10.9115	1	K.AFLEVNEEGSEAAASTAVVIAGR.S
21	1	sp|P01008|ANT3_HUMAN	52602.4	0.64	SERPINC1	Antithrombin-III (short name: ATIII)	1132	46	1.16	117	17761	2+	1864.9	0.012	6.43466	1	K.EQLQDM"GLVDLFSPEK.S
21	1	sp|P01008|ANT3_HUMAN	52602.4	0.64	SERPINC1	Antithrombin-III (short name: ATIII)	1132	46	1.16	117	17833	2+	1389.76	0.01	7.19551	0.9998	R.EVPLNTIIFMGR.V
21	1	sp|P01008|ANT3_HUMAN	52602.4	0.64	SERPINC1	Antithrombin-III (short name: ATIII)	1132	46	1.16	117	17881	2+	2291.15	0.022	9.60216	1	K.AFLEVNEEGSEAAASTAVVIAGR.S
21	1	sp|P01008|ANT3_HUMAN	52602.4	0.64	SERPINC1	Antithrombin-III (short name: ATIII)	1132	46	1.16	117	17893	2+	1864.9	0.012	6.43466	0.9994	K.EQLQDM"GLVDLFSPEK.S
21	1	sp|P01008|ANT3_HUMAN	52602.4	0.64	SERPINC1	Antithrombin-III (short name: ATIII)	1132	46	1.16	117	17958	2+	1389.76	0.009	6.47596	1	R.EVPLNTIIFMGR.V
21	1	sp|P01008|ANT3_HUMAN	52602.4	0.64	SERPINC1	Antithrombin-III (short name: ATIII)	1132	46	1.16	117	18013	2+	2291.15	0.022	9.60216	0.9999	K.AFLEVNEEGSEAAASTAVVIAGR.S
21	1	sp|P01008|ANT3_HUMAN	52602.4	0.64	SERPINC1	Antithrombin-III (short name: ATIII)	1132	46	1.16	117	18029	2+	1864.9	0.013	6.97088	0.9959	K.EQLQDM"GLVDLFSPEK.S
21	1	sp|P01008|ANT3_HUMAN	52602.4	0.64	SERPINC1	Antithrombin-III (short name: ATIII)	1132	46	1.16	117	18091	2+	1389.76	0.01	7.19551	0.9999	R.EVPLNTIIFMGR.V
21	1	sp|P01008|ANT3_HUMAN	52602.4	0.64	SERPINC1	Antithrombin-III (short name: ATIII)	1132	46	1.16	117	18146	2+	2291.15	0.018	7.85631	0.997	K.AFLEVNEEGSEAAASTAVVIAGR.S
21	1	sp|P01008|ANT3_HUMAN	52602.4	0.64	SERPINC1	Antithrombin-III (short name: ATIII)	1132	46	1.16	117	18280	2+	2291.15	0.015	6.54693	0.9983	K.AFLEVNEEGSEAAASTAVVIAGR.S
21	1	sp|P01008|ANT3_HUMAN	52602.4	0.64	SERPINC1	Antithrombin-III (short name: ATIII)	1132	46	1.16	117	18290	2+	1864.9	0.014	7.5071	0.9988	K.EQLQDM"GLVDLFSPEK.S
21	1	sp|P01008|ANT3_HUMAN	52602.4	0.64	SERPINC1	Antithrombin-III (short name: ATIII)	1132	46	1.16	117	18354	2+	1389.76	0.009	6.47596	0.9996	R.EVPLNTIIFMGR.V
21	1	sp|P01008|ANT3_HUMAN	52602.4	0.64	SERPINC1	Antithrombin-III (short name: ATIII)	1132	46	1.16	117	18543	2+	2291.15	1.022	9.60216	0.9795	K.AFLEVNEEGSEAAASTAVVIAGR.S
21	1	sp|P01008|ANT3_HUMAN	52602.4	0.64	SERPINC1	Antithrombin-III (short name: ATIII)	1132	46	1.16	117	18620	2+	1389.76	0.008	5.75641	0.9993	R.EVPLNTIIFMGR.V
21	1	sp|P01008|ANT3_HUMAN	52602.4	0.64	SERPINC1	Antithrombin-III (short name: ATIII)	1132	46	1.16	117	18676	2+	2291.15	0.021	9.1657	0.9966	K.AFLEVNEEGSEAAASTAVVIAGR.S
21	1	sp|P01008|ANT3_HUMAN	52602.4	0.64	SERPINC1	Antithrombin-III (short name: ATIII)	1132	46	1.16	117	18808	2+	2291.15	0.018	7.85631	0.9998	K.AFLEVNEEGSEAAASTAVVIAGR.S
21	1	sp|P01008|ANT3_HUMAN	52602.4	0.64	SERPINC1	Antithrombin-III (short name: ATIII)	1132	46	1.16	117	18939	2+	2291.15	1.022	9.60216	0.9978	K.AFLEVNEEGSEAAASTAVVIAGR.S
21	1	sp|P01008|ANT3_HUMAN	52602.4	0.64	SERPINC1	Antithrombin-III (short name: ATIII)	1132	46	1.16	117	19074	2+	2291.15	0.017	7.41985	0.9987	K.AFLEVNEEGSEAAASTAVVIAGR.S
21	1	sp|P01008|ANT3_HUMAN	52602.4	0.64	SERPINC1	Antithrombin-III (short name: ATIII)	1132	46	1.16	117	19203	2+	2291.15	0.014	6.11047	0.64	K.AFLEVNEEGSEAAASTAVVIAGR.S
21	1	sp|P01008|ANT3_HUMAN	52602.4	0.64	SERPINC1	Antithrombin-III (short name: ATIII)	1132	46	1.16	117	19251	2+	1389.76	0.994	4.3173	0.9875	R.EVPLNTIIFMGR.V
21	1	sp|P01008|ANT3_HUMAN	52602.4	0.64	SERPINC1	Antithrombin-III (short name: ATIII)	1132	46	1.16	117	19336	2+	2291.15	1.002	0.872924	0.9354	K.AFLEVNEEGSEAAASTAVVIAGR.S
21	1	sp|P01008|ANT3_HUMAN	52602.4	0.64	SERPINC1	Antithrombin-III (short name: ATIII)	1132	46	1.16	117	19394	2+	1848.9	0.014	7.57205	0.9932	K.EQLQDMGLVDLFSPEK.S
21	1	sp|P01008|ANT3_HUMAN	52602.4	0.64	SERPINC1	Antithrombin-III (short name: ATIII)	1132	46	1.16	117	19570	2+	1848.9	0.01	5.40861	0.9787	K.EQLQDMGLVDLFSPEK.S
21	1	sp|P01008|ANT3_HUMAN	52602.4	0.64	SERPINC1	Antithrombin-III (short name: ATIII)	1132	46	1.16	117	19603	2+	2291.15	0.011	4.80108	0.9969	K.AFLEVNEEGSEAAASTAVVIAGR.S
21	1	sp|P01008|ANT3_HUMAN	52602.4	0.64	SERPINC1	Antithrombin-III (short name: ATIII)	1132	46	1.16	117	19696	2+	1848.9	0.012	6.49033	1	K.EQLQDMGLVDLFSPEK.S
21	1	sp|P01008|ANT3_HUMAN	52602.4	0.64	SERPINC1	Antithrombin-III (short name: ATIII)	1132	46	1.16	117	19731	2+	2291.15	0.001	0.436462	0.9956	K.AFLEVNEEGSEAAASTAVVIAGR.S
21	1	sp|P01008|ANT3_HUMAN	52602.4	0.64	SERPINC1	Antithrombin-III (short name: ATIII)	1132	46	1.16	117	19818	3+	1848.9	0.01	5.40861	0.9958	K.EQLQDMGLVDLFSPEK.S
21	1	sp|P01008|ANT3_HUMAN	52602.4	0.64	SERPINC1	Antithrombin-III (short name: ATIII)	1132	46	1.16	117	19828	2+	1848.9	0.013	7.03119	1	K.EQLQDMGLVDLFSPEK.S
21	1	sp|P01008|ANT3_HUMAN	52602.4	0.64	SERPINC1	Antithrombin-III (short name: ATIII)	1132	46	1.16	117	19961	2+	1848.9	0.013	7.03119	1	K.EQLQDMGLVDLFSPEK.S
21	1	sp|P01008|ANT3_HUMAN	52602.4	0.64	SERPINC1	Antithrombin-III (short name: ATIII)	1132	46	1.16	117	19996	2+	2291.15	0.001	0.436462	0.949	K.AFLEVNEEGSEAAASTAVVIAGR.S
21	1	sp|P01008|ANT3_HUMAN	52602.4	0.64	SERPINC1	Antithrombin-III (short name: ATIII)	1132	46	1.16	117	20263	2+	2291.15	0.001	0.436462	0.9993	K.AFLEVNEEGSEAAASTAVVIAGR.S
21	1	sp|P01008|ANT3_HUMAN	52602.4	0.64	SERPINC1	Antithrombin-III (short name: ATIII)	1132	46	1.16	117	20392	2+	2291.15	0.016	6.98339	0.9988	K.AFLEVNEEGSEAAASTAVVIAGR.S
21	1	sp|P01008|ANT3_HUMAN	52602.4	0.64	SERPINC1	Antithrombin-III (short name: ATIII)	1132	46	1.16	117	20655	2+	2291.15	0.013	5.674	0.9981	K.AFLEVNEEGSEAAASTAVVIAGR.S
21	1	sp|P01008|ANT3_HUMAN	52602.4	0.64	SERPINC1	Antithrombin-III (short name: ATIII)	1132	46	1.16	117	20786	2+	2291.15	0.016	6.98339	0.9333	K.AFLEVNEEGSEAAASTAVVIAGR.S
21	1	sp|P01008|ANT3_HUMAN	52602.4	0.64	SERPINC1	Antithrombin-III (short name: ATIII)	1132	46	1.16	117	20919	2+	2291.15	0.011	4.80108	0.9894	K.AFLEVNEEGSEAAASTAVVIAGR.S
21	1	sp|P01008|ANT3_HUMAN	52602.4	0.64	SERPINC1	Antithrombin-III (short name: ATIII)	1132	46	1.16	117	21050	2+	2291.15	0.022	9.60216	0.9719	K.AFLEVNEEGSEAAASTAVVIAGR.S
21	1	sp|P01008|ANT3_HUMAN	52602.4	0.64	SERPINC1	Antithrombin-III (short name: ATIII)	1132	46	1.16	117	21305	2+	2291.15	0.018	7.85631	0.972	K.AFLEVNEEGSEAAASTAVVIAGR.S
21	1	sp|P01008|ANT3_HUMAN	52602.4	0.64	SERPINC1	Antithrombin-III (short name: ATIII)	1132	46	1.16	117	21437	2+	2291.15	0.009	3.92816	0.9993	K.AFLEVNEEGSEAAASTAVVIAGR.S
21	1	sp|P01008|ANT3_HUMAN	52602.4	0.64	SERPINC1	Antithrombin-III (short name: ATIII)	1132	46	1.16	117	21560	2+	2291.15	0.012	5.23754	0.8908	K.AFLEVNEEGSEAAASTAVVIAGR.S
21	1	sp|P01008|ANT3_HUMAN	52602.4	0.64	SERPINC1	Antithrombin-III (short name: ATIII)	1132	46	1.16	117	21935	2+	1848.9	0.021	11.3581	0.9556	K.EQLQDMGLVDLFSPEK.S
21	1	sp|P01008|ANT3_HUMAN	52602.4	0.64	SERPINC1	Antithrombin-III (short name: ATIII)	1132	46	1.16	117	22051	2+	2291.15	0.012	5.23754	0.9073	K.AFLEVNEEGSEAAASTAVVIAGR.S
21	1	sp|P01008|ANT3_HUMAN	52602.4	0.64	SERPINC1	Antithrombin-III (short name: ATIII)	1132	46	1.16	117	22315	2+	2291.15	0.011	4.80108	0.7287	K.AFLEVNEEGSEAAASTAVVIAGR.S
21	1	sp|P01008|ANT3_HUMAN	52602.4	0.64	SERPINC1	Antithrombin-III (short name: ATIII)	1132	46	1.16	117	22921	3+	2299.13	0.017	7.39411	0.917	K.NDNDNIFLSPLSISTAFAMTK.L
21	1	sp|P01008|ANT3_HUMAN	52602.4	0.64	SERPINC1	Antithrombin-III (short name: ATIII)	1132	46	1.16	117	22958	2+	2291.15	0.014	6.11047	0.7723	K.AFLEVNEEGSEAAASTAVVIAGR.S
21	1	sp|P01008|ANT3_HUMAN	52602.4	0.64	SERPINC1	Antithrombin-III (short name: ATIII)	1132	46	1.16	117	23019	2+	2299.13	0.018	7.82906	0.7614	K.NDNDNIFLSPLSISTAFAMTK.L
21	1	sp|P01008|ANT3_HUMAN	52602.4	0.64	SERPINC1	Antithrombin-III (short name: ATIII)	1132	46	1.16	117	23494	2+	2291.15	0.02	8.72924	0.9899	K.AFLEVNEEGSEAAASTAVVIAGR.S
21	1	sp|P01008|ANT3_HUMAN	52602.4	0.64	SERPINC1	Antithrombin-III (short name: ATIII)	1132	46	1.16	117	23880	2+	2291.15	0.018	7.85631	0.806	K.AFLEVNEEGSEAAASTAVVIAGR.S
21	1	sp|P01008|ANT3_HUMAN	52602.4	0.64	SERPINC1	Antithrombin-III (short name: ATIII)	1132	46	1.16	117	24141	2+	2291.15	0.016	6.98339	0.9629	K.AFLEVNEEGSEAAASTAVVIAGR.S
21	1	sp|P01008|ANT3_HUMAN	52602.4	0.64	SERPINC1	Antithrombin-III (short name: ATIII)	1132	46	1.16	117	24884	2+	3066.5	0.023	7.50041	0.929	K.ELTPEVLQEWLDELEEMMLVVHMPR.F
21	1	sp|P01008|ANT3_HUMAN	52602.4	0.64	SERPINC1	Antithrombin-III (short name: ATIII)	1132	46	1.16	117	24904	2+	3048.49	0.028	9.18488	1	K.E^LTPEVLQEWLDELEEMMLVVHMPR.F
21	1	sp|P01008|ANT3_HUMAN	52602.4	0.64	SERPINC1	Antithrombin-III (short name: ATIII)	1132	46	1.16	117	5657	2+	2002.97	0.012	5.99111	0.7595	K.KATEDEGSEQKIPEATNR.R
21	1	sp|P01008|ANT3_HUMAN	52602.4	0.64	SERPINC1	Antithrombin-III (short name: ATIII)	1132	46	1.16	117	5675	2+	1796.68	0.009	5.00925	0.7744	K.ADGESCSASM"M"YQEGK.F	34667.4	25350.8
21	1	sp|P01008|ANT3_HUMAN	52602.4	0.64	SERPINC1	Antithrombin-III (short name: ATIII)	1132	46	1.16	117	6034	2+	839.414	0.007	8.33915	0.9833	K.FDTISEK.T
21	1	sp|P01008|ANT3_HUMAN	52602.4	0.64	SERPINC1	Antithrombin-III (short name: ATIII)	1132	46	1.16	117	6098	2+	1874.87	0.016	8.53391	0.9034	K.ATEDEGSEQKIPEATNR.R
21	1	sp|P01008|ANT3_HUMAN	52602.4	0.64	SERPINC1	Antithrombin-III (short name: ATIII)	1132	46	1.16	117	6188	3+	1874.87	0.015	8.00054	0.6983	K.ATEDEGSEQKIPEATNR.R
21	1	sp|P01008|ANT3_HUMAN	52602.4	0.64	SERPINC1	Antithrombin-III (short name: ATIII)	1132	46	1.16	117	7016	2+	1780.68	0.015	8.42374	0.7097	K.ADGESCSASM"MYQEGK.F	87914.2	98644.3
21	1	sp|P01008|ANT3_HUMAN	52602.4	0.64	SERPINC1	Antithrombin-III (short name: ATIII)	1132	46	1.16	117	7233	2+	917.52	0.006	6.53936	0.7781	R.RVWELSK.A
21	1	sp|P01008|ANT3_HUMAN	52602.4	0.64	SERPINC1	Antithrombin-III (short name: ATIII)	1132	46	1.16	117	7916	2+	1126.66	0.009	7.98823	0.9984	K.SKLPGIVAEGR.D
21	1	sp|P01008|ANT3_HUMAN	52602.4	0.64	SERPINC1	Antithrombin-III (short name: ATIII)	1132	46	1.16	117	8664	2+	911.531	0.006	6.58233	1	K.LPGIVAEGR.D
21	1	sp|P01008|ANT3_HUMAN	52602.4	0.64	SERPINC1	Antithrombin-III (short name: ATIII)	1132	46	1.16	117	8795	2+	911.531	0.007	7.67939	0.9998	K.LPGIVAEGR.D
21	1	sp|P01008|ANT3_HUMAN	52602.4	0.64	SERPINC1	Antithrombin-III (short name: ATIII)	1132	46	1.16	117	8875	2+	1767.71	0.007	3.95993	0.996	K.ADGESC'SASMMYQEGK.F	593662	944368
21	1	sp|P01008|ANT3_HUMAN	52602.4	0.64	SERPINC1	Antithrombin-III (short name: ATIII)	1132	46	1.16	117	8927	2+	911.531	0.007	7.67939	1	K.LPGIVAEGR.D
21	1	sp|P01008|ANT3_HUMAN	52602.4	0.64	SERPINC1	Antithrombin-III (short name: ATIII)	1132	46	1.16	117	9747	2+	1799.7	-0.003	1.66695	0.6187	K.ADGESC'SASM"M"YQEGK.F	309485	576711
21	1	sp|P01008|ANT3_HUMAN	52602.4	0.64	SERPINC1	Antithrombin-III (short name: ATIII)	1132	46	1.16	117	10027	2+	908.472	0	0	0.9837	R.IEDGFSLK.E
21	1	sp|P01008|ANT3_HUMAN	52602.4	0.64	SERPINC1	Antithrombin-III (short name: ATIII)	1132	46	1.16	117	10177	2+	1309.61	0.012	9.16306	0.919	R.DDLYVSDAFHK.A
21	1	sp|P01008|ANT3_HUMAN	52602.4	0.64	SERPINC1	Antithrombin-III (short name: ATIII)	1132	46	1.16	117	10947	2+	1309.61	0.011	8.39947	0.9838	R.DDLYVSDAFHK.A
21	1	sp|P01008|ANT3_HUMAN	52602.4	0.64	SERPINC1	Antithrombin-III (short name: ATIII)	1132	46	1.16	117	11073	2+	1309.61	0.01	7.63588	1	R.DDLYVSDAFHK.A
21	1	sp|P01008|ANT3_HUMAN	52602.4	0.64	SERPINC1	Antithrombin-III (short name: ATIII)	1132	46	1.16	117	11205	2+	1309.61	0.009	6.8723	1	R.DDLYVSDAFHK.A
21	1	sp|P01008|ANT3_HUMAN	52602.4	0.64	SERPINC1	Antithrombin-III (short name: ATIII)	1132	46	1.16	117	11473	2+	1309.61	0.009	6.8723	0.7305	R.DDLYVSDAFHK.A
21	1	sp|P01008|ANT3_HUMAN	52602.4	0.64	SERPINC1	Antithrombin-III (short name: ATIII)	1132	46	1.16	117	11602	2+	1309.61	0.053	40.4702	0.929	R.DDLYVSDAFHK.A
21	1	sp|P01008|ANT3_HUMAN	52602.4	0.64	SERPINC1	Antithrombin-III (short name: ATIII)	1132	46	1.16	117	12173	2+	1528.74	0.012	7.84959	1	R.FATTFYQHLADSK.N
21	1	sp|P01008|ANT3_HUMAN	52602.4	0.64	SERPINC1	Antithrombin-III (short name: ATIII)	1132	46	1.16	117	12305	2+	1528.74	0.012	7.84959	1	R.FATTFYQHLADSK.N
21	1	sp|P01008|ANT3_HUMAN	52602.4	0.64	SERPINC1	Antithrombin-III (short name: ATIII)	1132	46	1.16	117	13860	2+	1586.89	0.011	6.9318	0.9978	R.RVAEGTQVLELPFK.G
21	1	sp|P01008|ANT3_HUMAN	52602.4	0.64	SERPINC1	Antithrombin-III (short name: ATIII)	1132	46	1.16	117	13992	2+	1586.89	0.011	6.9318	0.9941	R.RVAEGTQVLELPFK.G
21	1	sp|P01008|ANT3_HUMAN	52602.4	0.64	SERPINC1	Antithrombin-III (short name: ATIII)	1132	46	1.16	117	14121	2+	1340.66	0.01	7.45899	0.9999	K.TSDQIHFFFAK.L
21	1	sp|P01008|ANT3_HUMAN	52602.4	0.64	SERPINC1	Antithrombin-III (short name: ATIII)	1132	46	1.16	117	14251	2+	1340.66	0.01	7.459	1	K.TSDQIHFFFAK.L
21	1	sp|P01008|ANT3_HUMAN	52602.4	0.64	SERPINC1	Antithrombin-III (short name: ATIII)	1132	46	1.16	117	14398	3+	1232.73	0.008	6.48968	0.9837	K.ANRPFLVFIR.E
21	1	sp|P01008|ANT3_HUMAN	52602.4	0.64	SERPINC1	Antithrombin-III (short name: ATIII)	1132	46	1.16	117	15622	2+	1423.65	0.008	5.61935	0.8807	R.DIPMNPMCIYR.S	626143	491409
21	1	sp|P01008|ANT3_HUMAN	52602.4	0.64	SERPINC1	Antithrombin-III (short name: ATIII)	1132	46	1.16	117	15641	2+	1426.67	0.001	0.700932	0.833	R.DIPMNPMC'IYR.S	615540	491921
21	1	sp|P01008|ANT3_HUMAN	52602.4	0.64	SERPINC1	Antithrombin-III (short name: ATIII)	1132	46	1.16	117	15744	2+	1430.79	0.011	7.68807	0.9996	R.VAEGTQVLELPFK.G
21	1	sp|P01008|ANT3_HUMAN	52602.4	0.64	SERPINC1	Antithrombin-III (short name: ATIII)	1132	46	1.16	117	15835	2+	1668.92	0.013	7.78945	0.9995	K.GDDITMVLILPKPEK.S
21	1	sp|P01008|ANT3_HUMAN	52602.4	0.64	SERPINC1	Antithrombin-III (short name: ATIII)	1132	46	1.16	117	15868	2+	1430.79	0.011	7.68807	1	R.VAEGTQVLELPFK.G
21	1	sp|P01008|ANT3_HUMAN	52602.4	0.64	SERPINC1	Antithrombin-III (short name: ATIII)	1132	46	1.16	117	15967	2+	1668.92	0.011	6.59107	1	K.GDDITMVLILPKPEK.S
21	1	sp|P01008|ANT3_HUMAN	52602.4	0.64	SERPINC1	Antithrombin-III (short name: ATIII)	1132	46	1.16	117	15979	3+	1668.92	0.01	5.99188	1	K.GDDITMVLILPKPEK.S
21	1	sp|P01008|ANT3_HUMAN	52602.4	0.64	SERPINC1	Antithrombin-III (short name: ATIII)	1132	46	1.16	117	16005	2+	1430.79	0.009	6.29024	0.9957	R.VAEGTQVLELPFK.G
21	1	sp|P01008|ANT3_HUMAN	52602.4	0.64	SERPINC1	Antithrombin-III (short name: ATIII)	1132	46	1.16	117	16100	2+	1668.92	0.012	7.19026	0.9916	K.GDDITMVLILPKPEK.S
21	1	sp|P01008|ANT3_HUMAN	52602.4	0.64	SERPINC1	Antithrombin-III (short name: ATIII)	1132	46	1.16	117	16232	2+	1668.92	0.014	8.38864	0.9984	K.GDDITMVLILPKPEK.S
21	1	sp|P01008|ANT3_HUMAN	52602.4	0.64	SERPINC1	Antithrombin-III (short name: ATIII)	1132	46	1.16	117	16291	2+	1405.75	0.009	6.40227	0.9607	R.EVPLNTIIFM"GR.V
21	1	sp|P01008|ANT3_HUMAN	52602.4	0.64	SERPINC1	Antithrombin-III (short name: ATIII)	1132	46	1.16	117	16454	2+	2291.15	0.019	8.29278	0.9996	K.AFLEVNEEGSEAAASTAVVIAGR.S
21	1	sp|P01008|ANT3_HUMAN	52602.4	0.64	SERPINC1	Antithrombin-III (short name: ATIII)	1132	46	1.16	117	16588	2+	2291.15	0.016	6.98339	0.6363	K.AFLEVNEEGSEAAASTAVVIAGR.S
21	1	sp|P01008|ANT3_HUMAN	52602.4	0.64	SERPINC1	Antithrombin-III (short name: ATIII)	1132	46	1.16	117	16716	2+	2291.15	0.017	7.41985	1	K.AFLEVNEEGSEAAASTAVVIAGR.S
21	1	sp|P01008|ANT3_HUMAN	52602.4	0.64	SERPINC1	Antithrombin-III (short name: ATIII)	1132	46	1.16	117	16848	2+	2291.15	0.017	7.41985	0.9999	K.AFLEVNEEGSEAAASTAVVIAGR.S
21	1	sp|P01008|ANT3_HUMAN	52602.4	0.64	SERPINC1	Antithrombin-III (short name: ATIII)	1132	46	1.16	117	16980	2+	2291.15	0.017	7.41985	1	K.AFLEVNEEGSEAAASTAVVIAGR.S
21	1	sp|P01008|ANT3_HUMAN	52602.4	0.64	SERPINC1	Antithrombin-III (short name: ATIII)	1132	46	1.16	117	17112	2+	2291.15	0.016	6.98339	0.9999	K.AFLEVNEEGSEAAASTAVVIAGR.S
21	1	sp|P01008|ANT3_HUMAN	52602.4	0.64	SERPINC1	Antithrombin-III (short name: ATIII)	1132	46	1.16	117	17246	2+	2291.15	0.019	8.29278	1	K.AFLEVNEEGSEAAASTAVVIAGR.S
21	1	sp|P01008|ANT3_HUMAN	52602.4	0.64	SERPINC1	Antithrombin-III (short name: ATIII)	1132	46	1.16	117	17644	2+	1864.9	0.013	6.97088	1	K.EQLQDM"GLVDLFSPEK.S
21	1	sp|P01008|ANT3_HUMAN	52602.4	0.64	SERPINC1	Antithrombin-III (short name: ATIII)	1132	46	1.16	117	17771	2+	1864.9	0.014	7.5071	1	K.EQLQDM"GLVDLFSPEK.S
21	1	sp|P01008|ANT3_HUMAN	52602.4	0.64	SERPINC1	Antithrombin-III (short name: ATIII)	1132	46	1.16	117	17772	2+	2291.15	0.02	8.72924	0.9994	K.AFLEVNEEGSEAAASTAVVIAGR.S
21	1	sp|P01008|ANT3_HUMAN	52602.4	0.64	SERPINC1	Antithrombin-III (short name: ATIII)	1132	46	1.16	117	17861	2+	1389.76	0.011	7.91506	0.9999	R.EVPLNTIIFMGR.V
21	1	sp|P01008|ANT3_HUMAN	52602.4	0.64	SERPINC1	Antithrombin-III (short name: ATIII)	1132	46	1.16	117	17904	2+	1864.9	0.013	6.97088	0.9994	K.EQLQDM"GLVDLFSPEK.S
21	1	sp|P01008|ANT3_HUMAN	52602.4	0.64	SERPINC1	Antithrombin-III (short name: ATIII)	1132	46	1.16	117	17905	2+	2291.15	0.022	9.60216	0.9995	K.AFLEVNEEGSEAAASTAVVIAGR.S
21	1	sp|P01008|ANT3_HUMAN	52602.4	0.64	SERPINC1	Antithrombin-III (short name: ATIII)	1132	46	1.16	117	17992	2+	1389.76	0.01	7.19551	1	R.EVPLNTIIFMGR.V
21	1	sp|P01008|ANT3_HUMAN	52602.4	0.64	SERPINC1	Antithrombin-III (short name: ATIII)	1132	46	1.16	117	18036	2+	2291.15	0.017	7.41985	0.9998	K.AFLEVNEEGSEAAASTAVVIAGR.S
21	1	sp|P01008|ANT3_HUMAN	52602.4	0.64	SERPINC1	Antithrombin-III (short name: ATIII)	1132	46	1.16	117	18128	2+	1389.76	0.01	7.19551	0.9953	R.EVPLNTIIFMGR.V
21	1	sp|P01008|ANT3_HUMAN	52602.4	0.64	SERPINC1	Antithrombin-III (short name: ATIII)	1132	46	1.16	117	18168	2+	2291.15	0.02	8.72924	0.9998	K.AFLEVNEEGSEAAASTAVVIAGR.S
21	1	sp|P01008|ANT3_HUMAN	52602.4	0.64	SERPINC1	Antithrombin-III (short name: ATIII)	1132	46	1.16	117	18300	2+	2291.15	0.014	6.11047	0.9996	K.AFLEVNEEGSEAAASTAVVIAGR.S
21	1	sp|P01008|ANT3_HUMAN	52602.4	0.64	SERPINC1	Antithrombin-III (short name: ATIII)	1132	46	1.16	117	18328	2+	1864.9	0.012	6.43466	0.9556	K.EQLQDM"GLVDLFSPEK.S
21	1	sp|P01008|ANT3_HUMAN	52602.4	0.64	SERPINC1	Antithrombin-III (short name: ATIII)	1132	46	1.16	117	18370	2+	1389.76	0.012	8.63461	0.985	R.EVPLNTIIFMGR.V
21	1	sp|P01008|ANT3_HUMAN	52602.4	0.64	SERPINC1	Antithrombin-III (short name: ATIII)	1132	46	1.16	117	18609	2+	2291.15	0.015	6.54693	0.9999	K.AFLEVNEEGSEAAASTAVVIAGR.S
21	1	sp|P01008|ANT3_HUMAN	52602.4	0.64	SERPINC1	Antithrombin-III (short name: ATIII)	1132	46	1.16	117	19416	2+	1848.9	0.015	8.11291	1	K.EQLQDMGLVDLFSPEK.S
21	1	sp|P01008|ANT3_HUMAN	52602.4	0.64	SERPINC1	Antithrombin-III (short name: ATIII)	1132	46	1.16	117	19542	2+	1848.9	0.014	7.57205	1	K.EQLQDMGLVDLFSPEK.S
21	1	sp|P01008|ANT3_HUMAN	52602.4	0.64	SERPINC1	Antithrombin-III (short name: ATIII)	1132	46	1.16	117	19674	2+	1848.9	0.014	7.57205	1	K.EQLQDMGLVDLFSPEK.S
21	1	sp|P01008|ANT3_HUMAN	52602.4	0.64	SERPINC1	Antithrombin-III (short name: ATIII)	1132	46	1.16	117	19806	2+	1848.9	0.014	7.57205	1	K.EQLQDMGLVDLFSPEK.S
21	1	sp|P01008|ANT3_HUMAN	52602.4	0.64	SERPINC1	Antithrombin-III (short name: ATIII)	1132	46	1.16	117	20216	2+	2291.15	0.011	4.80108	0.9655	K.AFLEVNEEGSEAAASTAVVIAGR.S
21	1	sp|P01008|ANT3_HUMAN	52602.4	0.64	SERPINC1	Antithrombin-III (short name: ATIII)	1132	46	1.16	117	20360	2+	2291.15	0.017	7.41985	0.999	K.AFLEVNEEGSEAAASTAVVIAGR.S
21	1	sp|P01008|ANT3_HUMAN	52602.4	0.64	SERPINC1	Antithrombin-III (short name: ATIII)	1132	46	1.16	117	20623	2+	2291.15	0.022	9.60216	0.9828	K.AFLEVNEEGSEAAASTAVVIAGR.S
21	1	sp|P01008|ANT3_HUMAN	52602.4	0.64	SERPINC1	Antithrombin-III (short name: ATIII)	1132	46	1.16	117	20748	2+	2291.15	-0.007	3.05523	0.9982	K.AFLEVNEEGSEAAASTAVVIAGR.S
21	1	sp|P01008|ANT3_HUMAN	52602.4	0.64	SERPINC1	Antithrombin-III (short name: ATIII)	1132	46	1.16	117	21590	2+	2291.15	0.016	6.98339	0.9964	K.AFLEVNEEGSEAAASTAVVIAGR.S
21	1	sp|P01008|ANT3_HUMAN	52602.4	0.64	SERPINC1	Antithrombin-III (short name: ATIII)	1132	46	1.16	117	21721	2+	2291.15	0.013	5.674	0.9875	K.AFLEVNEEGSEAAASTAVVIAGR.S
21	1	sp|P01008|ANT3_HUMAN	52602.4	0.64	SERPINC1	Antithrombin-III (short name: ATIII)	1132	46	1.16	117	21996	2+	2291.15	0.03	13.0939	0.9825	K.AFLEVNEEGSEAAASTAVVIAGR.S
21	1	sp|P01008|ANT3_HUMAN	52602.4	0.64	SERPINC1	Antithrombin-III (short name: ATIII)	1132	46	1.16	117	22848	3+	2299.13	1.028	12.1785	0.836	K.NDNDNIFLSPLSISTAFAMTK.L
21	1	sp|P01008|ANT3_HUMAN	52602.4	0.64	SERPINC1	Antithrombin-III (short name: ATIII)	1132	46	1.16	117	22919	2+	2299.13	0.02	8.69895	0.9991	K.NDNDNIFLSPLSISTAFAMTK.L
21	1	sp|P01008|ANT3_HUMAN	52602.4	0.64	SERPINC1	Antithrombin-III (short name: ATIII)	1132	46	1.16	117	24287	2+	2291.15	-0.115	50.1931	0.6616	K.AFLEVNEEGSEAAASTAVVIAGR.S
21	1	sp|P01008|ANT3_HUMAN	52602.4	0.64	SERPINC1	Antithrombin-III (short name: ATIII)	1132	46	1.16	117	24804	3+	3066.5	0.029	9.45704	0.9438	K.ELTPEVLQEWLDELEEMMLVVHMPR.F
21	1	sp|P01008|ANT3_HUMAN	52602.4	0.64	SERPINC1	Antithrombin-III (short name: ATIII)	1132	46	1.16	117	4087	2+	800.426	0.006	7.49601	0.856	K.IPEATNR.R
21	1	sp|P01008|ANT3_HUMAN	52602.4	0.64	SERPINC1	Antithrombin-III (short name: ATIII)	1132	46	1.16	117	4184	2+	804.448	0.005	6.21545	0.8217	R.VANPC'VK.-	2.38377e+06	1237205
21	1	sp|P01008|ANT3_HUMAN	52602.4	0.64	SERPINC1	Antithrombin-III (short name: ATIII)	1132	46	1.16	117	4844	2+	850.405	0.007	8.23137	0.7723	K.FSPENTR.K
21	1	sp|P01008|ANT3_HUMAN	52602.4	0.64	SERPINC1	Antithrombin-III (short name: ATIII)	1132	46	1.16	117	5245	3+	2002.97	0.018	8.98666	0.9629	K.KATEDEGSEQKIPEATNR.R
21	1	sp|P01008|ANT3_HUMAN	52602.4	0.64	SERPINC1	Antithrombin-III (short name: ATIII)	1132	46	1.16	117	5296	2+	2002.97	0.014	6.98963	0.9999	K.KATEDEGSEQKIPEATNR.R
21	1	sp|P01008|ANT3_HUMAN	52602.4	0.64	SERPINC1	Antithrombin-III (short name: ATIII)	1132	46	1.16	117	5383	3+	2002.97	0.015	7.48889	0.9984	K.KATEDEGSEQKIPEATNR.R
21	1	sp|P01008|ANT3_HUMAN	52602.4	0.64	SERPINC1	Antithrombin-III (short name: ATIII)	1132	46	1.16	117	5427	2+	2002.97	0.018	8.98666	0.9999	K.KATEDEGSEQKIPEATNR.R
21	1	sp|P01008|ANT3_HUMAN	52602.4	0.64	SERPINC1	Antithrombin-III (short name: ATIII)	1132	46	1.16	117	5464	2+	1796.68	1.016	8.90533	0.9997	K.ADGESCSASM"M"YQEGK.F	1.29004e+06	860440
21	1	sp|P01008|ANT3_HUMAN	52602.4	0.64	SERPINC1	Antithrombin-III (short name: ATIII)	1132	46	1.16	117	5472	2+	1799.7	0.997	1.66695	1	K.ADGESC'SASM"M"YQEGK.F	1.29004e+06	860440
21	1	sp|P01008|ANT3_HUMAN	52602.4	0.64	SERPINC1	Antithrombin-III (short name: ATIII)	1132	46	1.16	117	5779	2+	839.414	0.007	8.33915	0.9903	K.FDTISEK.T
21	1	sp|P01008|ANT3_HUMAN	52602.4	0.64	SERPINC1	Antithrombin-III (short name: ATIII)	1132	46	1.16	117	5911	2+	839.414	0.007	8.33915	0.6531	K.FDTISEK.T
21	1	sp|P01008|ANT3_HUMAN	52602.4	0.64	SERPINC1	Antithrombin-III (short name: ATIII)	1132	46	1.16	117	5929	2+	1874.87	0.019	10.134	0.8711	K.ATEDEGSEQKIPEATNR.R
21	1	sp|P01008|ANT3_HUMAN	52602.4	0.64	SERPINC1	Antithrombin-III (short name: ATIII)	1132	46	1.16	117	5955	3+	1874.87	0.014	7.46717	0.9851	K.ATEDEGSEQKIPEATNR.R
21	1	sp|P01008|ANT3_HUMAN	52602.4	0.64	SERPINC1	Antithrombin-III (short name: ATIII)	1132	46	1.16	117	6054	2+	1874.87	0.017	9.06728	0.9997	K.ATEDEGSEQKIPEATNR.R
21	1	sp|P01008|ANT3_HUMAN	52602.4	0.64	SERPINC1	Antithrombin-III (short name: ATIII)	1132	46	1.16	117	6099	3+	1874.87	0.017	9.06728	0.9729	K.ATEDEGSEQKIPEATNR.R
21	1	sp|P01008|ANT3_HUMAN	52602.4	0.64	SERPINC1	Antithrombin-III (short name: ATIII)	1132	46	1.16	117	6863	2+	1783.7	-1.998	1.12126	0.9992	K.ADGESC'SASMM"YQEGK.F	5.79766e+06	4.45011e+06
21	1	sp|P01008|ANT3_HUMAN	52602.4	0.64	SERPINC1	Antithrombin-III (short name: ATIII)	1132	46	1.16	117	6866	2+	917.52	0.008	8.71915	0.6572	R.RVWELSK.A
21	1	sp|P01008|ANT3_HUMAN	52602.4	0.64	SERPINC1	Antithrombin-III (short name: ATIII)	1132	46	1.16	117	6889	2+	1780.68	0.015	8.42374	1	K.ADGESCSASMM"YQEGK.F	5.94637e+06	4.57597e+06
21	1	sp|P01008|ANT3_HUMAN	52602.4	0.64	SERPINC1	Antithrombin-III (short name: ATIII)	1132	46	1.16	117	6901	3+	1780.68	1.013	7.30057	0.8385	K.ADGESCSASMM"YQEGK.F	373456	286492
21	1	sp|P01008|ANT3_HUMAN	52602.4	0.64	SERPINC1	Antithrombin-III (short name: ATIII)	1132	46	1.16	117	6988	2+	1783.7	0.012	6.72758	1	K.ADGESC'SASMM"YQEGK.F	6.00987e+06	4635246
21	1	sp|P01008|ANT3_HUMAN	52602.4	0.64	SERPINC1	Antithrombin-III (short name: ATIII)	1132	46	1.16	117	6997	2+	917.52	0.008	8.71915	0.9796	R.RVWELSK.A
21	1	sp|P01008|ANT3_HUMAN	52602.4	0.64	SERPINC1	Antithrombin-III (short name: ATIII)	1132	46	1.16	117	7020	2+	1780.68	0.015	8.42374	0.9999	K.ADGESCSASMM"YQEGK.F	4964003	3.80568e+06
21	1	sp|P01008|ANT3_HUMAN	52602.4	0.64	SERPINC1	Antithrombin-III (short name: ATIII)	1132	46	1.16	117	7124	2+	1783.7	0.012	6.72758	1	K.ADGESC'SASMM"YQEGK.F	1.0641e+06	850695
21	1	sp|P01008|ANT3_HUMAN	52602.4	0.64	SERPINC1	Antithrombin-III (short name: ATIII)	1132	46	1.16	117	7156	2+	1780.68	0.015	8.42374	0.8265	K.ADGESCSASMM"YQEGK.F	1.0593e+06	845911
21	1	sp|P01008|ANT3_HUMAN	52602.4	0.64	SERPINC1	Antithrombin-III (short name: ATIII)	1132	46	1.16	117	7290	2+	1783.7	0.012	6.72758	0.9919	K.ADGESC'SASMM"YQEGK.F	8981426	6907263
21	1	sp|P01008|ANT3_HUMAN	52602.4	0.64	SERPINC1	Antithrombin-III (short name: ATIII)	1132	46	1.16	117	7312	2+	1780.68	0.011	6.17741	0.9997	K.ADGESCSASMM"YQEGK.F	9703535	7.46867e+06
21	1	sp|P01008|ANT3_HUMAN	52602.4	0.64	SERPINC1	Antithrombin-III (short name: ATIII)	1132	46	1.16	117	7416	2+	1783.7	0.012	6.72758	1	K.ADGESC'SASM"MYQEGK.F	10109718	7.79008e+06
21	1	sp|P01008|ANT3_HUMAN	52602.4	0.64	SERPINC1	Antithrombin-III (short name: ATIII)	1132	46	1.16	117	7437	2+	1780.68	0.016	8.98532	1	K.ADGESCSASM"MYQEGK.F	10136410	7813290
21	1	sp|P01008|ANT3_HUMAN	52602.4	0.64	SERPINC1	Antithrombin-III (short name: ATIII)	1132	46	1.16	117	7549	2+	1126.66	0.008	7.10065	0.9874	K.SKLPGIVAEGR.D
21	1	sp|P01008|ANT3_HUMAN	52602.4	0.64	SERPINC1	Antithrombin-III (short name: ATIII)	1132	46	1.16	117	7551	2+	1783.7	0.012	6.72758	1	K.ADGESC'SASM"MYQEGK.F	7.12261e+06	5.55444e+06
21	1	sp|P01008|ANT3_HUMAN	52602.4	0.64	SERPINC1	Antithrombin-III (short name: ATIII)	1132	46	1.16	117	7583	2+	1780.68	0.015	8.42374	0.9999	K.ADGESCSASM"MYQEGK.F	4447108	3.45181e+06
21	1	sp|P01008|ANT3_HUMAN	52602.4	0.64	SERPINC1	Antithrombin-III (short name: ATIII)	1132	46	1.16	117	7679	2+	1126.66	0.009	7.98823	0.9989	K.SKLPGIVAEGR.D
21	1	sp|P01008|ANT3_HUMAN	52602.4	0.64	SERPINC1	Antithrombin-III (short name: ATIII)	1132	46	1.16	117	7688	2+	1783.7	0.012	6.72758	0.9998	K.ADGESC'SASM"MYQEGK.F	686989	594118
21	1	sp|P01008|ANT3_HUMAN	52602.4	0.64	SERPINC1	Antithrombin-III (short name: ATIII)	1132	46	1.16	117	7729	2+	1780.68	0.011	6.17741	1	K.ADGESCSASM"MYQEGK.F	675932	574677
21	1	sp|P01008|ANT3_HUMAN	52602.4	0.64	SERPINC1	Antithrombin-III (short name: ATIII)	1132	46	1.16	117	7811	2+	1126.66	0.009	7.98823	0.9992	K.SKLPGIVAEGR.D
21	1	sp|P01008|ANT3_HUMAN	52602.4	0.64	SERPINC1	Antithrombin-III (short name: ATIII)	1132	46	1.16	117	7947	2+	1126.66	0.007	6.21307	0.8437	K.SKLPGIVAEGR.D
21	1	sp|P01008|ANT3_HUMAN	52602.4	0.64	SERPINC1	Antithrombin-III (short name: ATIII)	1132	46	1.16	117	8039	2+	1780.68	0.018	10.1085	0.9848	K.ADGESCSASM"MYQEGK.F	476413	445022
21	1	sp|P01008|ANT3_HUMAN	52602.4	0.64	SERPINC1	Antithrombin-III (short name: ATIII)	1132	46	1.16	117	8150	2+	1767.71	0.007	3.95993	0.9827	K.ADGESC'SASMMYQEGK.F	227513	254994
21	1	sp|P01008|ANT3_HUMAN	52602.4	0.64	SERPINC1	Antithrombin-III (short name: ATIII)	1132	46	1.16	117	8378	2+	1783.7	0.003	1.6819	0.9957	K.ADGESC'SASM"MYQEGK.F	82150.5	120911
21	1	sp|P01008|ANT3_HUMAN	52602.4	0.64	SERPINC1	Antithrombin-III (short name: ATIII)	1132	46	1.16	117	8387	2+	911.531	0.006	6.58233	1	K.LPGIVAEGR.D
21	1	sp|P01008|ANT3_HUMAN	52602.4	0.64	SERPINC1	Antithrombin-III (short name: ATIII)	1132	46	1.16	117	8526	2+	911.531	0.008	8.77644	1	K.LPGIVAEGR.D
21	1	sp|P01008|ANT3_HUMAN	52602.4	0.64	SERPINC1	Antithrombin-III (short name: ATIII)	1132	46	1.16	117	8535	2+	1767.71	0.008	4.52564	1	K.ADGESC'SASMMYQEGK.F	1.20395e+06	1357555
21	1	sp|P01008|ANT3_HUMAN	52602.4	0.64	SERPINC1	Antithrombin-III (short name: ATIII)	1132	46	1.16	117	8541	2+	1764.69	1.026	14.7335	0.9994	K.ADGESCSASMMYQEGK.F	1.27751e+06	1.45544e+06
21	1	sp|P01008|ANT3_HUMAN	52602.4	0.64	SERPINC1	Antithrombin-III (short name: ATIII)	1132	46	1.16	117	8658	2+	911.531	0.008	8.77644	1	K.LPGIVAEGR.D
21	1	sp|P01008|ANT3_HUMAN	52602.4	0.64	SERPINC1	Antithrombin-III (short name: ATIII)	1132	46	1.16	117	8662	2+	1767.71	1.007	3.95993	1	K.ADGESC'SASMMYQEGK.F	26369112	31547608
21	1	sp|P01008|ANT3_HUMAN	52602.4	0.64	SERPINC1	Antithrombin-III (short name: ATIII)	1132	46	1.16	117	8671	2+	1764.69	1.026	14.7335	1	K.ADGESCSASMMYQEGK.F	31602926	37627220
21	1	sp|P01008|ANT3_HUMAN	52602.4	0.64	SERPINC1	Antithrombin-III (short name: ATIII)	1132	46	1.16	117	8790	2+	911.531	0.008	8.77644	1	K.LPGIVAEGR.D
21	1	sp|P01008|ANT3_HUMAN	52602.4	0.64	SERPINC1	Antithrombin-III (short name: ATIII)	1132	46	1.16	117	8791	2+	1767.71	1.007	3.95993	1	K.ADGESC'SASMMYQEGK.F	86125016	101064672
21	1	sp|P01008|ANT3_HUMAN	52602.4	0.64	SERPINC1	Antithrombin-III (short name: ATIII)	1132	46	1.16	117	8801	2+	1764.69	1.026	14.7335	1	K.ADGESCSASMMYQEGK.F	87790616	102903376
21	1	sp|P01008|ANT3_HUMAN	52602.4	0.64	SERPINC1	Antithrombin-III (short name: ATIII)	1132	46	1.16	117	8922	2+	911.531	0.007	7.67939	1	K.LPGIVAEGR.D
21	1	sp|P01008|ANT3_HUMAN	52602.4	0.64	SERPINC1	Antithrombin-III (short name: ATIII)	1132	46	1.16	117	8923	2+	1767.71	1.007	3.95993	1	K.ADGESC'SASMMYQEGK.F	91708136	107503544
21	1	sp|P01008|ANT3_HUMAN	52602.4	0.64	SERPINC1	Antithrombin-III (short name: ATIII)	1132	46	1.16	117	8944	2+	1764.69	1.026	14.7335	1	K.ADGESCSASMMYQEGK.F	88629472	103725168
21	1	sp|P01008|ANT3_HUMAN	52602.4	0.64	SERPINC1	Antithrombin-III (short name: ATIII)	1132	46	1.16	117	9066	2+	1767.71	1.007	3.95993	1	K.ADGESC'SASMMYQEGK.F	37948000	44317144
21	1	sp|P01008|ANT3_HUMAN	52602.4	0.64	SERPINC1	Antithrombin-III (short name: ATIII)	1132	46	1.16	117	9068	2+	911.531	0.007	7.67939	1	K.LPGIVAEGR.D
21	1	sp|P01008|ANT3_HUMAN	52602.4	0.64	SERPINC1	Antithrombin-III (short name: ATIII)	1132	46	1.16	117	9087	2+	1764.69	1.026	14.7335	1	K.ADGESCSASMMYQEGK.F	26487988	30487824
21	1	sp|P01008|ANT3_HUMAN	52602.4	0.64	SERPINC1	Antithrombin-III (short name: ATIII)	1132	46	1.16	117	9211	2+	911.531	0.006	6.58233	1	K.LPGIVAEGR.D
21	1	sp|P01008|ANT3_HUMAN	52602.4	0.64	SERPINC1	Antithrombin-III (short name: ATIII)	1132	46	1.16	117	9212	2+	1767.71	1.007	3.95993	1	K.ADGESC'SASMMYQEGK.F	5.22135e+06	5918363
21	1	sp|P01008|ANT3_HUMAN	52602.4	0.64	SERPINC1	Antithrombin-III (short name: ATIII)	1132	46	1.16	117	9231	2+	1764.69	1.026	14.7335	1	K.ADGESCSASMMYQEGK.F	4756232	5.38471e+06
21	1	sp|P01008|ANT3_HUMAN	52602.4	0.64	SERPINC1	Antithrombin-III (short name: ATIII)	1132	46	1.16	117	9354	2+	911.531	0.007	7.67939	0.9999	K.LPGIVAEGR.D
21	1	sp|P01008|ANT3_HUMAN	52602.4	0.64	SERPINC1	Antithrombin-III (short name: ATIII)	1132	46	1.16	117	9355	2+	1767.71	1.007	3.95993	1	K.ADGESC'SASMMYQEGK.F	2.8753e+06	3322159
21	1	sp|P01008|ANT3_HUMAN	52602.4	0.64	SERPINC1	Antithrombin-III (short name: ATIII)	1132	46	1.16	117	9375	2+	1764.69	1.026	14.7335	0.9998	K.ADGESCSASMMYQEGK.F	2671262	3.06382e+06
21	1	sp|P01008|ANT3_HUMAN	52602.4	0.64	SERPINC1	Antithrombin-III (short name: ATIII)	1132	46	1.16	117	9490	2+	1767.71	1.007	3.95993	0.9999	K.ADGESC'SASMMYQEGK.F	2113472	2.36261e+06
21	1	sp|P01008|ANT3_HUMAN	52602.4	0.64	SERPINC1	Antithrombin-III (short name: ATIII)	1132	46	1.16	117	9507	2+	1764.69	1.026	14.7335	0.999	K.ADGESCSASMMYQEGK.F	2031312	2.29328e+06
21	1	sp|P01008|ANT3_HUMAN	52602.4	0.64	SERPINC1	Antithrombin-III (short name: ATIII)	1132	46	1.16	117	9541	2+	911.531	0.006	6.58233	1	K.LPGIVAEGR.D
21	1	sp|P01008|ANT3_HUMAN	52602.4	0.64	SERPINC1	Antithrombin-III (short name: ATIII)	1132	46	1.16	117	9633	2+	1767.71	0.004	2.26282	1	K.ADGESC'SASMMYQEGK.F	1.6132e+06	1.83292e+06
21	1	sp|P01008|ANT3_HUMAN	52602.4	0.64	SERPINC1	Antithrombin-III (short name: ATIII)	1132	46	1.16	117	9665	2+	1764.69	0.017	9.63344	1	K.ADGESCSASMMYQEGK.F	1.42277e+06	1.63118e+06
21	1	sp|P01008|ANT3_HUMAN	52602.4	0.64	SERPINC1	Antithrombin-III (short name: ATIII)	1132	46	1.16	117	9774	2+	1767.71	0.007	3.95993	1	K.ADGESC'SASMMYQEGK.F	1.01933e+06	1.23487e+06
21	1	sp|P01008|ANT3_HUMAN	52602.4	0.64	SERPINC1	Antithrombin-III (short name: ATIII)	1132	46	1.16	117	9872	2+	911.531	0.002	2.19411	0.9978	K.LPGIVAEGR.D
21	1	sp|P01008|ANT3_HUMAN	52602.4	0.64	SERPINC1	Antithrombin-III (short name: ATIII)	1132	46	1.16	117	9916	2+	1767.71	0.007	3.95993	1	K.ADGESC'SASMMYQEGK.F	715390	873880
21	1	sp|P01008|ANT3_HUMAN	52602.4	0.64	SERPINC1	Antithrombin-III (short name: ATIII)	1132	46	1.16	117	9936	2+	1799.7	-0.003	1.66695	0.9614	K.ADGESC'SASM"M"YQEGK.F	4240289	8.16648e+06
21	1	sp|P01008|ANT3_HUMAN	52602.4	0.64	SERPINC1	Antithrombin-III (short name: ATIII)	1132	46	1.16	117	9943	2+	1764.69	0.017	9.63344	0.9996	K.ADGESCSASMMYQEGK.F	698267	856804
21	1	sp|P01008|ANT3_HUMAN	52602.4	0.64	SERPINC1	Antithrombin-III (short name: ATIII)	1132	46	1.16	117	10047	2+	1767.71	0.007	3.95993	0.9997	K.ADGESC'SASMMYQEGK.F	656569	838167
21	1	sp|P01008|ANT3_HUMAN	52602.4	0.64	SERPINC1	Antithrombin-III (short name: ATIII)	1132	46	1.16	117	10132	2+	908.472	0.007	7.70524	0.6133	R.IEDGFSLK.E
21	1	sp|P01008|ANT3_HUMAN	52602.4	0.64	SERPINC1	Antithrombin-III (short name: ATIII)	1132	46	1.16	117	10157	2+	1309.61	0.011	8.39947	1	R.DDLYVSDAFHK.A
21	1	sp|P01008|ANT3_HUMAN	52602.4	0.64	SERPINC1	Antithrombin-III (short name: ATIII)	1132	46	1.16	117	10174	2+	1764.69	0.016	9.06676	0.996	K.ADGESCSASMMYQEGK.F	684509	863625
21	1	sp|P01008|ANT3_HUMAN	52602.4	0.64	SERPINC1	Antithrombin-III (short name: ATIII)	1132	46	1.16	117	10180	2+	1767.71	0.007	3.95993	0.9995	K.ADGESC'SASMMYQEGK.F	688540	852330
21	1	sp|P01008|ANT3_HUMAN	52602.4	0.64	SERPINC1	Antithrombin-III (short name: ATIII)	1132	46	1.16	117	10275	2+	908.472	0.008	8.80599	0.7002	R.IEDGFSLK.E
21	1	sp|P01008|ANT3_HUMAN	52602.4	0.64	SERPINC1	Antithrombin-III (short name: ATIII)	1132	46	1.16	117	10302	2+	1309.61	0.01	7.63588	0.9976	R.DDLYVSDAFHK.A
21	1	sp|P01008|ANT3_HUMAN	52602.4	0.64	SERPINC1	Antithrombin-III (short name: ATIII)	1132	46	1.16	117	10325	2+	1767.71	0.007	3.95993	1	K.ADGESC'SASMMYQEGK.F	714087	827311
21	1	sp|P01008|ANT3_HUMAN	52602.4	0.64	SERPINC1	Antithrombin-III (short name: ATIII)	1132	46	1.16	117	10339	2+	1799.7	-0.015	8.33474	0.8672	K.ADGESC'SASM"M"YQEGK.F	317953	556633
21	1	sp|P01008|ANT3_HUMAN	52602.4	0.64	SERPINC1	Antithrombin-III (short name: ATIII)	1132	46	1.16	117	10419	2+	908.472	0.007	7.70524	0.6288	R.IEDGFSLK.E
21	1	sp|P01008|ANT3_HUMAN	52602.4	0.64	SERPINC1	Antithrombin-III (short name: ATIII)	1132	46	1.16	117	10536	2+	1767.71	0.007	3.95993	0.9992	K.ADGESC'SASMMYQEGK.F	631038	695716
21	1	sp|P01008|ANT3_HUMAN	52602.4	0.64	SERPINC1	Antithrombin-III (short name: ATIII)	1132	46	1.16	117	10562	2+	908.472	0.006	6.60449	0.8951	R.IEDGFSLK.E
21	1	sp|P01008|ANT3_HUMAN	52602.4	0.64	SERPINC1	Antithrombin-III (short name: ATIII)	1132	46	1.16	117	10575	2+	1309.61	0.01	7.63588	1	R.DDLYVSDAFHK.A
21	1	sp|P01008|ANT3_HUMAN	52602.4	0.64	SERPINC1	Antithrombin-III (short name: ATIII)	1132	46	1.16	117	10705	2+	908.472	0.006	6.60449	0.7335	R.IEDGFSLK.E
21	1	sp|P01008|ANT3_HUMAN	52602.4	0.64	SERPINC1	Antithrombin-III (short name: ATIII)	1132	46	1.16	117	10930	2+	1309.61	0.011	8.39947	1	R.DDLYVSDAFHK.A
21	1	sp|P01008|ANT3_HUMAN	52602.4	0.64	SERPINC1	Antithrombin-III (short name: ATIII)	1132	46	1.16	117	10954	2+	1767.71	0.007	3.95993	0.9957	K.ADGESC'SASMMYQEGK.F	326222	409165
21	1	sp|P01008|ANT3_HUMAN	52602.4	0.64	SERPINC1	Antithrombin-III (short name: ATIII)	1132	46	1.16	117	11067	2+	1309.61	0.011	8.39947	1	R.DDLYVSDAFHK.A
21	1	sp|P01008|ANT3_HUMAN	52602.4	0.64	SERPINC1	Antithrombin-III (short name: ATIII)	1132	46	1.16	117	11089	3+	1309.61	0.01	7.63588	0.9787	R.DDLYVSDAFHK.A
21	1	sp|P01008|ANT3_HUMAN	52602.4	0.64	SERPINC1	Antithrombin-III (short name: ATIII)	1132	46	1.16	117	11199	2+	1309.61	0.011	8.39947	1	R.DDLYVSDAFHK.A
21	1	sp|P01008|ANT3_HUMAN	52602.4	0.64	SERPINC1	Antithrombin-III (short name: ATIII)	1132	46	1.16	117	11221	3+	1309.61	0.01	7.63588	0.9984	R.DDLYVSDAFHK.A
21	1	sp|P01008|ANT3_HUMAN	52602.4	0.64	SERPINC1	Antithrombin-III (short name: ATIII)	1132	46	1.16	117	11331	2+	1309.61	0.012	9.16306	1	R.DDLYVSDAFHK.A
21	1	sp|P01008|ANT3_HUMAN	52602.4	0.64	SERPINC1	Antithrombin-III (short name: ATIII)	1132	46	1.16	117	11353	3+	1309.61	0.01	7.63588	0.9632	R.DDLYVSDAFHK.A
21	1	sp|P01008|ANT3_HUMAN	52602.4	0.64	SERPINC1	Antithrombin-III (short name: ATIII)	1132	46	1.16	117	11499	3+	1309.61	0.008	6.10871	0.9895	R.DDLYVSDAFHK.A
21	1	sp|P01008|ANT3_HUMAN	52602.4	0.64	SERPINC1	Antithrombin-III (short name: ATIII)	1132	46	1.16	117	11618	2+	1309.61	0.009	6.8723	1	R.DDLYVSDAFHK.A
21	1	sp|P01008|ANT3_HUMAN	52602.4	0.64	SERPINC1	Antithrombin-III (short name: ATIII)	1132	46	1.16	117	11639	3+	1309.61	0.008	6.10871	0.9578	R.DDLYVSDAFHK.A
21	1	sp|P01008|ANT3_HUMAN	52602.4	0.64	SERPINC1	Antithrombin-III (short name: ATIII)	1132	46	1.16	117	11641	2+	1528.74	0.013	8.50372	1	R.FATTFYQHLADSK.N
21	1	sp|P01008|ANT3_HUMAN	52602.4	0.64	SERPINC1	Antithrombin-III (short name: ATIII)	1132	46	1.16	117	11703	2+	908.472	0.007	7.70524	0.7255	R.IEDGFSLK.E
21	1	sp|P01008|ANT3_HUMAN	52602.4	0.64	SERPINC1	Antithrombin-III (short name: ATIII)	1132	46	1.16	117	11761	2+	1309.61	0.008	6.10871	1	R.DDLYVSDAFHK.A
21	1	sp|P01008|ANT3_HUMAN	52602.4	0.64	SERPINC1	Antithrombin-III (short name: ATIII)	1132	46	1.16	117	11782	3+	1309.61	0.007	5.34512	0.6812	R.DDLYVSDAFHK.A
21	1	sp|P01008|ANT3_HUMAN	52602.4	0.64	SERPINC1	Antithrombin-III (short name: ATIII)	1132	46	1.16	117	11893	2+	1309.61	0.011	8.39947	1	R.DDLYVSDAFHK.A
21	1	sp|P01008|ANT3_HUMAN	52602.4	0.64	SERPINC1	Antithrombin-III (short name: ATIII)	1132	46	1.16	117	11986	2+	1767.71	0.007	3.95993	0.9942	K.ADGESC'SASMMYQEGK.F	111846	138193
21	1	sp|P01008|ANT3_HUMAN	52602.4	0.64	SERPINC1	Antithrombin-III (short name: ATIII)	1132	46	1.16	117	12025	2+	1309.61	0.011	8.39947	1	R.DDLYVSDAFHK.A
21	1	sp|P01008|ANT3_HUMAN	52602.4	0.64	SERPINC1	Antithrombin-III (short name: ATIII)	1132	46	1.16	117	12156	2+	1309.61	0.01	7.63588	1	R.DDLYVSDAFHK.A
21	1	sp|P01008|ANT3_HUMAN	52602.4	0.64	SERPINC1	Antithrombin-III (short name: ATIII)	1132	46	1.16	117	12247	2+	860.488	0.006	6.97279	0.8881	K.LQPLDFK.E
21	1	sp|P01008|ANT3_HUMAN	52602.4	0.64	SERPINC1	Antithrombin-III (short name: ATIII)	1132	46	1.16	117	12296	2+	1309.61	0.007	5.34512	1	R.DDLYVSDAFHK.A
21	1	sp|P01008|ANT3_HUMAN	52602.4	0.64	SERPINC1	Antithrombin-III (short name: ATIII)	1132	46	1.16	117	12327	3+	1309.61	0.009	6.8723	0.9798	R.DDLYVSDAFHK.A
21	1	sp|P01008|ANT3_HUMAN	52602.4	0.64	SERPINC1	Antithrombin-III (short name: ATIII)	1132	46	1.16	117	12365	2+	1528.74	0.012	7.84959	1	R.FATTFYQHLADSK.N
21	1	sp|P01008|ANT3_HUMAN	52602.4	0.64	SERPINC1	Antithrombin-III (short name: ATIII)	1132	46	1.16	117	12431	3+	1528.74	0.012	7.84959	0.9916	R.FATTFYQHLADSK.N
21	1	sp|P01008|ANT3_HUMAN	52602.4	0.64	SERPINC1	Antithrombin-III (short name: ATIII)	1132	46	1.16	117	12508	2+	1528.74	0.013	8.50372	1	R.FATTFYQHLADSK.N
21	1	sp|P01008|ANT3_HUMAN	52602.4	0.64	SERPINC1	Antithrombin-III (short name: ATIII)	1132	46	1.16	117	12539	2+	1767.71	0.004	2.26282	0.9802	K.ADGESC'SASMMYQEGK.F	129795	180007
21	1	sp|P01008|ANT3_HUMAN	52602.4	0.64	SERPINC1	Antithrombin-III (short name: ATIII)	1132	46	1.16	117	12618	2+	1309.61	1.042	32.0707	0.9512	R.DDLYVSDAFHK.A
21	1	sp|P01008|ANT3_HUMAN	52602.4	0.64	SERPINC1	Antithrombin-III (short name: ATIII)	1132	46	1.16	117	12640	2+	1528.74	0.011	7.19545	1	R.FATTFYQHLADSK.N
21	1	sp|P01008|ANT3_HUMAN	52602.4	0.64	SERPINC1	Antithrombin-III (short name: ATIII)	1132	46	1.16	117	12690	3+	1309.61	0.008	6.10871	0.645	R.DDLYVSDAFHK.A
21	1	sp|P01008|ANT3_HUMAN	52602.4	0.64	SERPINC1	Antithrombin-III (short name: ATIII)	1132	46	1.16	117	12695	3+	1528.74	0.009	5.88719	0.9449	R.FATTFYQHLADSK.N
21	1	sp|P01008|ANT3_HUMAN	52602.4	0.64	SERPINC1	Antithrombin-III (short name: ATIII)	1132	46	1.16	117	12751	2+	1309.61	1.043	32.8343	0.961	R.DDLYVSDAFHK.A
21	1	sp|P01008|ANT3_HUMAN	52602.4	0.64	SERPINC1	Antithrombin-III (short name: ATIII)	1132	46	1.16	117	12772	2+	1528.74	0.011	7.19545	1	R.FATTFYQHLADSK.N
21	1	sp|P01008|ANT3_HUMAN	52602.4	0.64	SERPINC1	Antithrombin-III (short name: ATIII)	1132	46	1.16	117	12884	2+	1309.61	-1.941	45.0517	0.8392	R.DDLYVSDAFHK.A
21	1	sp|P01008|ANT3_HUMAN	52602.4	0.64	SERPINC1	Antithrombin-III (short name: ATIII)	1132	46	1.16	117	12905	2+	1528.74	0.011	7.19545	1	R.FATTFYQHLADSK.N
21	1	sp|P01008|ANT3_HUMAN	52602.4	0.64	SERPINC1	Antithrombin-III (short name: ATIII)	1132	46	1.16	117	12961	3+	1528.74	0.008	5.23306	0.7175	R.FATTFYQHLADSK.N
21	1	sp|P01008|ANT3_HUMAN	52602.4	0.64	SERPINC1	Antithrombin-III (short name: ATIII)	1132	46	1.16	117	13029	2+	1309.61	0.009	6.8723	0.9721	R.DDLYVSDAFHK.A
21	1	sp|P01008|ANT3_HUMAN	52602.4	0.64	SERPINC1	Antithrombin-III (short name: ATIII)	1132	46	1.16	117	13037	2+	1528.74	0.012	7.84959	0.9998	R.FATTFYQHLADSK.N
21	1	sp|P01008|ANT3_HUMAN	52602.4	0.64	SERPINC1	Antithrombin-III (short name: ATIII)	1132	46	1.16	117	13162	2+	1309.61	0.009	6.8723	0.9888	R.DDLYVSDAFHK.A
21	1	sp|P01008|ANT3_HUMAN	52602.4	0.64	SERPINC1	Antithrombin-III (short name: ATIII)	1132	46	1.16	117	13331	2+	1528.74	0.012	7.84959	0.9974	R.FATTFYQHLADSK.N
21	1	sp|P01008|ANT3_HUMAN	52602.4	0.64	SERPINC1	Antithrombin-III (short name: ATIII)	1132	46	1.16	117	13366	2+	1439.65	0.01	6.94614	0.8787	R.DIPMNPM"CIYR.S	10246905	3.14002e+06
21	1	sp|P01008|ANT3_HUMAN	52602.4	0.64	SERPINC1	Antithrombin-III (short name: ATIII)	1132	46	1.16	117	13507	2+	1528.74	0.009	5.88719	0.9997	R.FATTFYQHLADSK.N
21	1	sp|P01008|ANT3_HUMAN	52602.4	0.64	SERPINC1	Antithrombin-III (short name: ATIII)	1132	46	1.16	117	13509	2+	1439.65	0.01	6.94614	0.727	R.DIPMNPM"CIYR.S	8532968	2.59584e+06
21	1	sp|P01008|ANT3_HUMAN	52602.4	0.64	SERPINC1	Antithrombin-III (short name: ATIII)	1132	46	1.16	117	13661	2+	1528.74	0.014	9.15785	0.6136	R.FATTFYQHLADSK.N
21	1	sp|P01008|ANT3_HUMAN	52602.4	0.64	SERPINC1	Antithrombin-III (short name: ATIII)	1132	46	1.16	117	13778	3+	1211.64	0.007	5.77728	0.9999	R.FRIEDGFSLK.E
21	1	sp|P01008|ANT3_HUMAN	52602.4	0.64	SERPINC1	Antithrombin-III (short name: ATIII)	1132	46	1.16	117	14005	2+	1586.89	0.011	6.9318	0.9959	R.RVAEGTQVLELPFK.G
21	1	sp|P01008|ANT3_HUMAN	52602.4	0.64	SERPINC1	Antithrombin-III (short name: ATIII)	1132	46	1.16	117	14057	3+	1586.89	0.012	7.56196	0.9995	R.RVAEGTQVLELPFK.G
21	1	sp|P01008|ANT3_HUMAN	52602.4	0.64	SERPINC1	Antithrombin-III (short name: ATIII)	1132	46	1.16	117	14136	2+	1586.89	0.013	8.19212	1	R.RVAEGTQVLELPFK.G
21	1	sp|P01008|ANT3_HUMAN	52602.4	0.64	SERPINC1	Antithrombin-III (short name: ATIII)	1132	46	1.16	117	14182	3+	1586.89	0.011	6.9318	0.9993	R.RVAEGTQVLELPFK.G
21	1	sp|P01008|ANT3_HUMAN	52602.4	0.64	SERPINC1	Antithrombin-III (short name: ATIII)	1132	46	1.16	117	14232	2+	1340.66	0.01	7.45899	1	K.TSDQIHFFFAK.L
21	1	sp|P01008|ANT3_HUMAN	52602.4	0.64	SERPINC1	Antithrombin-III (short name: ATIII)	1132	46	1.16	117	14257	3+	1684.92	0.011	6.5285	0.9485	K.GDDITM"VLILPKPEK.S
21	1	sp|P01008|ANT3_HUMAN	52602.4	0.64	SERPINC1	Antithrombin-III (short name: ATIII)	1132	46	1.16	117	14269	2+	1586.89	0.011	6.9318	0.9879	R.RVAEGTQVLELPFK.G
21	1	sp|P01008|ANT3_HUMAN	52602.4	0.64	SERPINC1	Antithrombin-III (short name: ATIII)	1132	46	1.16	117	14321	2+	1309.61	0.007	5.34512	0.6187	R.DDLYVSDAFHK.A
21	1	sp|P01008|ANT3_HUMAN	52602.4	0.64	SERPINC1	Antithrombin-III (short name: ATIII)	1132	46	1.16	117	14324	2+	1684.92	0.013	7.7155	1	K.GDDITM"VLILPKPEK.S
21	1	sp|P01008|ANT3_HUMAN	52602.4	0.64	SERPINC1	Antithrombin-III (short name: ATIII)	1132	46	1.16	117	14356	2+	1340.66	0.012	8.9508	1	K.TSDQIHFFFAK.L
21	1	sp|P01008|ANT3_HUMAN	52602.4	0.64	SERPINC1	Antithrombin-III (short name: ATIII)	1132	46	1.16	117	14389	3+	1684.92	0.011	6.5285	0.9992	K.GDDITM"VLILPKPEK.S
21	1	sp|P01008|ANT3_HUMAN	52602.4	0.64	SERPINC1	Antithrombin-III (short name: ATIII)	1132	46	1.16	117	14488	2+	1340.66	0.011	8.2049	1	K.TSDQIHFFFAK.L
21	1	sp|P01008|ANT3_HUMAN	52602.4	0.64	SERPINC1	Antithrombin-III (short name: ATIII)	1132	46	1.16	117	14539	2+	1309.61	0.012	9.16306	0.9991	R.DDLYVSDAFHK.A
21	1	sp|P01008|ANT3_HUMAN	52602.4	0.64	SERPINC1	Antithrombin-III (short name: ATIII)	1132	46	1.16	117	14588	2+	1684.92	0.014	8.309	0.9997	K.GDDITM"VLILPKPEK.S
21	1	sp|P01008|ANT3_HUMAN	52602.4	0.64	SERPINC1	Antithrombin-III (short name: ATIII)	1132	46	1.16	117	14620	2+	1340.66	0.01	7.459	1	K.TSDQIHFFFAK.L
21	1	sp|P01008|ANT3_HUMAN	52602.4	0.64	SERPINC1	Antithrombin-III (short name: ATIII)	1132	46	1.16	117	14621	3+	1340.66	0.009	6.71309	0.7234	K.TSDQIHFFFAK.L
21	1	sp|P01008|ANT3_HUMAN	52602.4	0.64	SERPINC1	Antithrombin-III (short name: ATIII)	1132	46	1.16	117	14753	2+	1232.73	0.007	5.67847	0.7952	K.ANRPFLVFIR.E
21	1	sp|P01008|ANT3_HUMAN	52602.4	0.64	SERPINC1	Antithrombin-III (short name: ATIII)	1132	46	1.16	117	14754	2+	1340.66	0.008	5.9672	0.9721	K.TSDQIHFFFAK.L
21	1	sp|P01008|ANT3_HUMAN	52602.4	0.64	SERPINC1	Antithrombin-III (short name: ATIII)	1132	46	1.16	117	14771	2+	1309.61	0.011	8.39947	0.9969	R.DDLYVSDAFHK.A
21	1	sp|P01008|ANT3_HUMAN	52602.4	0.64	SERPINC1	Antithrombin-III (short name: ATIII)	1132	46	1.16	117	14788	3+	1232.73	0.009	7.30089	0.9995	K.ANRPFLVFIR.E
21	1	sp|P01008|ANT3_HUMAN	52602.4	0.64	SERPINC1	Antithrombin-III (short name: ATIII)	1132	46	1.16	117	14884	2+	1340.66	0.01	7.45899	1	K.TSDQIHFFFAK.L
21	1	sp|P01008|ANT3_HUMAN	52602.4	0.64	SERPINC1	Antithrombin-III (short name: ATIII)	1132	46	1.16	117	15808	2+	1430.79	0.009	6.29024	1	R.VAEGTQVLELPFK.G
21	1	sp|P01008|ANT3_HUMAN	52602.4	0.64	SERPINC1	Antithrombin-III (short name: ATIII)	1132	46	1.16	117	15812	2+	1668.92	0.009	5.3927	0.9943	K.GDDITMVLILPKPEK.S
21	1	sp|P01008|ANT3_HUMAN	52602.4	0.64	SERPINC1	Antithrombin-III (short name: ATIII)	1132	46	1.16	117	15816	3+	1668.92	0.011	6.59107	0.9984	K.GDDITMVLILPKPEK.S
21	1	sp|P01008|ANT3_HUMAN	52602.4	0.64	SERPINC1	Antithrombin-III (short name: ATIII)	1132	46	1.16	117	15881	3+	1430.79	0.011	7.68807	0.9996	R.VAEGTQVLELPFK.G
21	1	sp|P01008|ANT3_HUMAN	52602.4	0.64	SERPINC1	Antithrombin-III (short name: ATIII)	1132	46	1.16	117	15940	2+	1430.79	0.012	8.38698	1	R.VAEGTQVLELPFK.G
21	1	sp|P01008|ANT3_HUMAN	52602.4	0.64	SERPINC1	Antithrombin-III (short name: ATIII)	1132	46	1.16	117	15941	2+	1668.92	0.012	7.19026	1	K.GDDITMVLILPKPEK.S
21	1	sp|P01008|ANT3_HUMAN	52602.4	0.64	SERPINC1	Antithrombin-III (short name: ATIII)	1132	46	1.16	117	15942	3+	1668.92	0.011	6.59107	0.9998	K.GDDITMVLILPKPEK.S
21	1	sp|P01008|ANT3_HUMAN	52602.4	0.64	SERPINC1	Antithrombin-III (short name: ATIII)	1132	46	1.16	117	16025	2+	1309.61	0.007	5.34512	0.899	R.DDLYVSDAFHK.A
21	1	sp|P01008|ANT3_HUMAN	52602.4	0.64	SERPINC1	Antithrombin-III (short name: ATIII)	1132	46	1.16	117	16072	2+	1430.79	0.012	8.38698	1	R.VAEGTQVLELPFK.G
21	1	sp|P01008|ANT3_HUMAN	52602.4	0.64	SERPINC1	Antithrombin-III (short name: ATIII)	1132	46	1.16	117	16073	2+	1668.92	0.014	8.38864	1	K.GDDITMVLILPKPEK.S
21	1	sp|P01008|ANT3_HUMAN	52602.4	0.64	SERPINC1	Antithrombin-III (short name: ATIII)	1132	46	1.16	117	16074	3+	1668.92	0.013	7.78945	0.9986	K.GDDITMVLILPKPEK.S
21	1	sp|P01008|ANT3_HUMAN	52602.4	0.64	SERPINC1	Antithrombin-III (short name: ATIII)	1132	46	1.16	117	16143	2+	1405.75	0.009	6.40227	0.9615	R.EVPLNTIIFM"GR.V
21	1	sp|P01008|ANT3_HUMAN	52602.4	0.64	SERPINC1	Antithrombin-III (short name: ATIII)	1132	46	1.16	117	16204	2+	1668.92	0.012	7.19026	0.9999	K.GDDITMVLILPKPEK.S
21	1	sp|P01008|ANT3_HUMAN	52602.4	0.64	SERPINC1	Antithrombin-III (short name: ATIII)	1132	46	1.16	117	16205	3+	1668.92	0.011	6.59107	0.9996	K.GDDITMVLILPKPEK.S
21	1	sp|P01008|ANT3_HUMAN	52602.4	0.64	SERPINC1	Antithrombin-III (short name: ATIII)	1132	46	1.16	117	16206	2+	1430.79	0.01	6.98915	1	R.VAEGTQVLELPFK.G
21	1	sp|P01008|ANT3_HUMAN	52602.4	0.64	SERPINC1	Antithrombin-III (short name: ATIII)	1132	46	1.16	117	16270	2+	1405.75	0.01	7.11364	1	R.EVPLNTIIFM"GR.V
21	1	sp|P01008|ANT3_HUMAN	52602.4	0.64	SERPINC1	Antithrombin-III (short name: ATIII)	1132	46	1.16	117	16336	2+	1668.92	0.013	7.78945	0.9999	K.GDDITMVLILPKPEK.S
21	1	sp|P01008|ANT3_HUMAN	52602.4	0.64	SERPINC1	Antithrombin-III (short name: ATIII)	1132	46	1.16	117	16337	3+	1668.92	0.012	7.19026	0.9995	K.GDDITMVLILPKPEK.S
21	1	sp|P01008|ANT3_HUMAN	52602.4	0.64	SERPINC1	Antithrombin-III (short name: ATIII)	1132	46	1.16	117	16339	2+	1430.79	0.01	6.98915	1	R.VAEGTQVLELPFK.G
21	1	sp|P01008|ANT3_HUMAN	52602.4	0.64	SERPINC1	Antithrombin-III (short name: ATIII)	1132	46	1.16	117	16402	2+	1405.75	0.011	7.825	1	R.EVPLNTIIFM"GR.V
21	1	sp|P01008|ANT3_HUMAN	52602.4	0.64	SERPINC1	Antithrombin-III (short name: ATIII)	1132	46	1.16	117	16468	2+	1668.92	0.013	7.78945	0.9999	K.GDDITMVLILPKPEK.S
21	1	sp|P01008|ANT3_HUMAN	52602.4	0.64	SERPINC1	Antithrombin-III (short name: ATIII)	1132	46	1.16	117	16469	3+	1668.92	0.012	7.19026	0.9906	K.GDDITMVLILPKPEK.S
21	1	sp|P01008|ANT3_HUMAN	52602.4	0.64	SERPINC1	Antithrombin-III (short name: ATIII)	1132	46	1.16	117	16470	2+	1430.79	0.01	6.98915	1	R.VAEGTQVLELPFK.G
21	1	sp|P01008|ANT3_HUMAN	52602.4	0.64	SERPINC1	Antithrombin-III (short name: ATIII)	1132	46	1.16	117	16534	2+	1405.75	0.011	7.825	1	R.EVPLNTIIFM"GR.V
21	1	sp|P01008|ANT3_HUMAN	52602.4	0.64	SERPINC1	Antithrombin-III (short name: ATIII)	1132	46	1.16	117	16600	2+	1668.92	0.013	7.78945	1	K.GDDITMVLILPKPEK.S
21	1	sp|P01008|ANT3_HUMAN	52602.4	0.64	SERPINC1	Antithrombin-III (short name: ATIII)	1132	46	1.16	117	16601	2+	1430.79	0.01	6.98915	1	R.VAEGTQVLELPFK.G
21	1	sp|P01008|ANT3_HUMAN	52602.4	0.64	SERPINC1	Antithrombin-III (short name: ATIII)	1132	46	1.16	117	16667	2+	1405.75	0.01	7.11364	1	R.EVPLNTIIFM"GR.V
21	1	sp|P01008|ANT3_HUMAN	52602.4	0.64	SERPINC1	Antithrombin-III (short name: ATIII)	1132	46	1.16	117	16734	2+	1668.92	0.012	7.19026	1	K.GDDITMVLILPKPEK.S
21	1	sp|P01008|ANT3_HUMAN	52602.4	0.64	SERPINC1	Antithrombin-III (short name: ATIII)	1132	46	1.16	117	16736	2+	1430.79	0.011	7.68807	1	R.VAEGTQVLELPFK.G
21	1	sp|P01008|ANT3_HUMAN	52602.4	0.64	SERPINC1	Antithrombin-III (short name: ATIII)	1132	46	1.16	117	16825	2+	1405.75	0.01	7.11364	0.8099	R.EVPLNTIIFM"GR.V
21	1	sp|P01008|ANT3_HUMAN	52602.4	0.64	SERPINC1	Antithrombin-III (short name: ATIII)	1132	46	1.16	117	16862	3+	2291.15	1.02	8.72924	0.7879	K.AFLEVNEEGSEAAASTAVVIAGR.S
21	1	sp|P01008|ANT3_HUMAN	52602.4	0.64	SERPINC1	Antithrombin-III (short name: ATIII)	1132	46	1.16	117	16865	2+	1668.92	0.011	6.59107	1	K.GDDITMVLILPKPEK.S
21	1	sp|P01008|ANT3_HUMAN	52602.4	0.64	SERPINC1	Antithrombin-III (short name: ATIII)	1132	46	1.16	117	16866	2+	1430.79	0.01	6.98915	1	R.VAEGTQVLELPFK.G
21	1	sp|P01008|ANT3_HUMAN	52602.4	0.64	SERPINC1	Antithrombin-III (short name: ATIII)	1132	46	1.16	117	16875	2+	2291.15	0.018	7.85631	1	K.AFLEVNEEGSEAAASTAVVIAGR.S
21	1	sp|P01008|ANT3_HUMAN	52602.4	0.64	SERPINC1	Antithrombin-III (short name: ATIII)	1132	46	1.16	117	16985	3+	2291.15	0.014	6.11047	0.9999	K.AFLEVNEEGSEAAASTAVVIAGR.S
21	1	sp|P01008|ANT3_HUMAN	52602.4	0.64	SERPINC1	Antithrombin-III (short name: ATIII)	1132	46	1.16	117	16998	2+	1668.92	0.011	6.59107	0.9998	K.GDDITMVLILPKPEK.S
21	1	sp|P01008|ANT3_HUMAN	52602.4	0.64	SERPINC1	Antithrombin-III (short name: ATIII)	1132	46	1.16	117	17003	2+	1430.79	0.011	7.68807	1	R.VAEGTQVLELPFK.G
21	1	sp|P01008|ANT3_HUMAN	52602.4	0.64	SERPINC1	Antithrombin-III (short name: ATIII)	1132	46	1.16	117	17007	2+	2291.15	0.016	6.98339	1	K.AFLEVNEEGSEAAASTAVVIAGR.S
21	1	sp|P01008|ANT3_HUMAN	52602.4	0.64	SERPINC1	Antithrombin-III (short name: ATIII)	1132	46	1.16	117	17129	2+	1668.92	0.013	7.78945	0.9979	K.GDDITMVLILPKPEK.S
21	1	sp|P01008|ANT3_HUMAN	52602.4	0.64	SERPINC1	Antithrombin-III (short name: ATIII)	1132	46	1.16	117	17139	2+	2291.15	0.015	6.54693	1	K.AFLEVNEEGSEAAASTAVVIAGR.S
21	1	sp|P01008|ANT3_HUMAN	52602.4	0.64	SERPINC1	Antithrombin-III (short name: ATIII)	1132	46	1.16	117	17185	3+	2291.15	0.004	1.74585	1	K.AFLEVNEEGSEAAASTAVVIAGR.S
21	1	sp|P01008|ANT3_HUMAN	52602.4	0.64	SERPINC1	Antithrombin-III (short name: ATIII)	1132	46	1.16	117	17261	2+	1668.92	0.011	6.59107	0.9666	K.GDDITMVLILPKPEK.S
21	1	sp|P01008|ANT3_HUMAN	52602.4	0.64	SERPINC1	Antithrombin-III (short name: ATIII)	1132	46	1.16	117	17271	2+	2291.15	0.017	7.41985	1	K.AFLEVNEEGSEAAASTAVVIAGR.S
21	1	sp|P01008|ANT3_HUMAN	52602.4	0.64	SERPINC1	Antithrombin-III (short name: ATIII)	1132	46	1.16	117	17288	2+	1389.76	0.993	5.03686	0.9959	R.EVPLNTIIFMGR.V
21	1	sp|P01008|ANT3_HUMAN	52602.4	0.64	SERPINC1	Antithrombin-III (short name: ATIII)	1132	46	1.16	117	17317	3+	2291.15	0.019	8.29278	1	K.AFLEVNEEGSEAAASTAVVIAGR.S
21	1	sp|P01008|ANT3_HUMAN	52602.4	0.64	SERPINC1	Antithrombin-III (short name: ATIII)	1132	46	1.16	117	17395	2+	1668.92	-1.987	7.78945	0.8072	K.GDDITMVLILPKPEK.S
21	1	sp|P01008|ANT3_HUMAN	52602.4	0.64	SERPINC1	Antithrombin-III (short name: ATIII)	1132	46	1.16	117	17403	2+	2291.15	0.018	7.85631	1	K.AFLEVNEEGSEAAASTAVVIAGR.S
21	1	sp|P01008|ANT3_HUMAN	52602.4	0.64	SERPINC1	Antithrombin-III (short name: ATIII)	1132	46	1.16	117	17414	2+	1389.76	0.994	4.3173	0.9852	R.EVPLNTIIFMGR.V
21	1	sp|P01008|ANT3_HUMAN	52602.4	0.64	SERPINC1	Antithrombin-III (short name: ATIII)	1132	46	1.16	117	17440	2+	1430.79	0.004	2.79566	0.7919	R.VAEGTQVLELPFK.G
21	1	sp|P01008|ANT3_HUMAN	52602.4	0.64	SERPINC1	Antithrombin-III (short name: ATIII)	1132	46	1.16	117	17449	3+	2291.15	0.016	6.98339	1	K.AFLEVNEEGSEAAASTAVVIAGR.S
21	1	sp|P01008|ANT3_HUMAN	52602.4	0.64	SERPINC1	Antithrombin-III (short name: ATIII)	1132	46	1.16	117	17528	2+	1668.92	0.013	7.78945	0.9701	K.GDDITMVLILPKPEK.S
21	1	sp|P01008|ANT3_HUMAN	52602.4	0.64	SERPINC1	Antithrombin-III (short name: ATIII)	1132	46	1.16	117	17535	2+	2291.15	0.018	7.85631	1	K.AFLEVNEEGSEAAASTAVVIAGR.S
21	1	sp|P01008|ANT3_HUMAN	52602.4	0.64	SERPINC1	Antithrombin-III (short name: ATIII)	1132	46	1.16	117	17551	2+	1389.76	0.011	7.91506	0.9999	R.EVPLNTIIFMGR.V
21	1	sp|P01008|ANT3_HUMAN	52602.4	0.64	SERPINC1	Antithrombin-III (short name: ATIII)	1132	46	1.16	117	17582	3+	2291.15	0.021	9.1657	1	K.AFLEVNEEGSEAAASTAVVIAGR.S
21	1	sp|P01008|ANT3_HUMAN	52602.4	0.64	SERPINC1	Antithrombin-III (short name: ATIII)	1132	46	1.16	117	17599	2+	1430.79	0.015	10.4837	0.9986	R.VAEGTQVLELPFK.G
21	1	sp|P01008|ANT3_HUMAN	52602.4	0.64	SERPINC1	Antithrombin-III (short name: ATIII)	1132	46	1.16	117	17661	2+	1668.92	0.013	7.78945	0.9998	K.GDDITMVLILPKPEK.S
21	1	sp|P01008|ANT3_HUMAN	52602.4	0.64	SERPINC1	Antithrombin-III (short name: ATIII)	1132	46	1.16	117	17667	2+	2291.15	0.02	8.72924	1	K.AFLEVNEEGSEAAASTAVVIAGR.S
21	1	sp|P01008|ANT3_HUMAN	52602.4	0.64	SERPINC1	Antithrombin-III (short name: ATIII)	1132	46	1.16	117	17712	3+	2291.15	0.029	12.6574	1	K.AFLEVNEEGSEAAASTAVVIAGR.S
21	1	sp|P01008|ANT3_HUMAN	52602.4	0.64	SERPINC1	Antithrombin-III (short name: ATIII)	1132	46	1.16	117	17742	2+	1430.79	0.011	7.68807	0.9694	R.VAEGTQVLELPFK.G
21	1	sp|P01008|ANT3_HUMAN	52602.4	0.64	SERPINC1	Antithrombin-III (short name: ATIII)	1132	46	1.16	117	17792	2+	1668.92	0.012	7.19026	0.9987	K.GDDITMVLILPKPEK.S
21	1	sp|P01008|ANT3_HUMAN	52602.4	0.64	SERPINC1	Antithrombin-III (short name: ATIII)	1132	46	1.16	117	17799	2+	2291.15	0.016	6.98339	1	K.AFLEVNEEGSEAAASTAVVIAGR.S
21	1	sp|P01008|ANT3_HUMAN	52602.4	0.64	SERPINC1	Antithrombin-III (short name: ATIII)	1132	46	1.16	117	17843	3+	2291.15	0.018	7.85631	0.9991	K.AFLEVNEEGSEAAASTAVVIAGR.S
21	1	sp|P01008|ANT3_HUMAN	52602.4	0.64	SERPINC1	Antithrombin-III (short name: ATIII)	1132	46	1.16	117	17872	2+	1430.79	-0.03	20.9675	0.6388	R.VAEGTQVLELPFK.G
21	1	sp|P01008|ANT3_HUMAN	52602.4	0.64	SERPINC1	Antithrombin-III (short name: ATIII)	1132	46	1.16	117	17922	2+	1668.92	0.012	7.19026	0.9971	K.GDDITMVLILPKPEK.S
21	1	sp|P01008|ANT3_HUMAN	52602.4	0.64	SERPINC1	Antithrombin-III (short name: ATIII)	1132	46	1.16	117	17923	2+	1864.9	0.014	7.5071	0.9973	K.EQLQDM"GLVDLFSPEK.S
21	1	sp|P01008|ANT3_HUMAN	52602.4	0.64	SERPINC1	Antithrombin-III (short name: ATIII)	1132	46	1.16	117	17932	2+	2291.15	0.016	6.98339	1	K.AFLEVNEEGSEAAASTAVVIAGR.S
21	1	sp|P01008|ANT3_HUMAN	52602.4	0.64	SERPINC1	Antithrombin-III (short name: ATIII)	1132	46	1.16	117	17976	3+	2291.15	0.017	7.41985	0.9998	K.AFLEVNEEGSEAAASTAVVIAGR.S
21	1	sp|P01008|ANT3_HUMAN	52602.4	0.64	SERPINC1	Antithrombin-III (short name: ATIII)	1132	46	1.16	117	17989	3+	1864.9	0.013	6.97088	0.9514	K.EQLQDM"GLVDLFSPEK.S
21	1	sp|P01008|ANT3_HUMAN	52602.4	0.64	SERPINC1	Antithrombin-III (short name: ATIII)	1132	46	1.16	117	18052	2+	1864.9	0.016	8.57955	1	K.EQLQDM"GLVDLFSPEK.S
21	1	sp|P01008|ANT3_HUMAN	52602.4	0.64	SERPINC1	Antithrombin-III (short name: ATIII)	1132	46	1.16	117	18064	2+	1389.76	0.011	7.91506	1	R.EVPLNTIIFMGR.V
21	1	sp|P01008|ANT3_HUMAN	52602.4	0.64	SERPINC1	Antithrombin-III (short name: ATIII)	1132	46	1.16	117	18065	2+	2291.15	0.017	7.41985	1	K.AFLEVNEEGSEAAASTAVVIAGR.S
21	1	sp|P01008|ANT3_HUMAN	52602.4	0.64	SERPINC1	Antithrombin-III (short name: ATIII)	1132	46	1.16	117	18108	3+	2291.15	0.02	8.72924	1	K.AFLEVNEEGSEAAASTAVVIAGR.S
21	1	sp|P01008|ANT3_HUMAN	52602.4	0.64	SERPINC1	Antithrombin-III (short name: ATIII)	1132	46	1.16	117	18184	2+	1864.9	0.015	8.04333	1	K.EQLQDM"GLVDLFSPEK.S
21	1	sp|P01008|ANT3_HUMAN	52602.4	0.64	SERPINC1	Antithrombin-III (short name: ATIII)	1132	46	1.16	117	18187	2+	1668.92	0.012	7.19026	0.9671	K.GDDITMVLILPKPEK.S
21	1	sp|P01008|ANT3_HUMAN	52602.4	0.64	SERPINC1	Antithrombin-III (short name: ATIII)	1132	46	1.16	117	18195	2+	1389.76	0.01	7.19551	1	R.EVPLNTIIFMGR.V
21	1	sp|P01008|ANT3_HUMAN	52602.4	0.64	SERPINC1	Antithrombin-III (short name: ATIII)	1132	46	1.16	117	18198	2+	2291.15	0.016	6.98339	1	K.AFLEVNEEGSEAAASTAVVIAGR.S
21	1	sp|P01008|ANT3_HUMAN	52602.4	0.64	SERPINC1	Antithrombin-III (short name: ATIII)	1132	46	1.16	117	18219	2+	1371.74	0.011	8.01898	0.9997	R.E^VPLNTIIFMGR.V
21	1	sp|P01008|ANT3_HUMAN	52602.4	0.64	SERPINC1	Antithrombin-III (short name: ATIII)	1132	46	1.16	117	18240	3+	2291.15	0.017	7.41985	0.9698	K.AFLEVNEEGSEAAASTAVVIAGR.S
21	1	sp|P01008|ANT3_HUMAN	52602.4	0.64	SERPINC1	Antithrombin-III (short name: ATIII)	1132	46	1.16	117	18252	3+	1864.9	0.016	8.57955	0.9531	K.EQLQDM"GLVDLFSPEK.S
21	1	sp|P01008|ANT3_HUMAN	52602.4	0.64	SERPINC1	Antithrombin-III (short name: ATIII)	1132	46	1.16	117	18317	2+	1864.9	0.013	6.97088	1	K.EQLQDM"GLVDLFSPEK.S
21	1	sp|P01008|ANT3_HUMAN	52602.4	0.64	SERPINC1	Antithrombin-III (short name: ATIII)	1132	46	1.16	117	18327	2+	1389.76	0.01	7.19551	1	R.EVPLNTIIFMGR.V
21	1	sp|P01008|ANT3_HUMAN	52602.4	0.64	SERPINC1	Antithrombin-III (short name: ATIII)	1132	46	1.16	117	18330	2+	2291.15	0.016	6.98339	1	K.AFLEVNEEGSEAAASTAVVIAGR.S
21	1	sp|P01008|ANT3_HUMAN	52602.4	0.64	SERPINC1	Antithrombin-III (short name: ATIII)	1132	46	1.16	117	18371	3+	2291.15	0.016	6.98339	0.9998	K.AFLEVNEEGSEAAASTAVVIAGR.S
21	1	sp|P01008|ANT3_HUMAN	52602.4	0.64	SERPINC1	Antithrombin-III (short name: ATIII)	1132	46	1.16	117	18448	2+	1864.9	0.013	6.97088	1	K.EQLQDM"GLVDLFSPEK.S
21	1	sp|P01008|ANT3_HUMAN	52602.4	0.64	SERPINC1	Antithrombin-III (short name: ATIII)	1132	46	1.16	117	18454	2+	1668.92	0.014	8.38864	0.8952	K.GDDITMVLILPKPEK.S
21	1	sp|P01008|ANT3_HUMAN	52602.4	0.64	SERPINC1	Antithrombin-III (short name: ATIII)	1132	46	1.16	117	18460	2+	1389.76	0.01	7.19551	1	R.EVPLNTIIFMGR.V
21	1	sp|P01008|ANT3_HUMAN	52602.4	0.64	SERPINC1	Antithrombin-III (short name: ATIII)	1132	46	1.16	117	18461	2+	2291.15	0.017	7.41985	1	K.AFLEVNEEGSEAAASTAVVIAGR.S
[truncated: 62,971 more rows]

## Sheet: PCa10_AAL
Group	Prob	Protein	SequenceMass	AACoverage	BestGeneName	Description	Total Filtered Peptides	Unique Filtered Peptides	H2L Mean	Ratio Peps	Scan	Z	CalcMHPlus	dMass	FdMass (ppm)	PepProphet	Peptide	Light Area	Heavy Area
1	1	CONTAM|P00761	24409.5	0.251		SWISS-PROT:P00761|TRYP_PIG Trypsin - Sus scrofa (Pig).	334	5			6962	2+	1045.56	0.007	6.69495	0.9848	K.LSSPATLNSR.V
1	1	CONTAM|P00761	24409.5	0.251		SWISS-PROT:P00761|TRYP_PIG Trypsin - Sus scrofa (Pig).	334	5			7232	2+	1045.56	0.007	6.69495	0.9993	K.LSSPATLNSR.V
1	1	CONTAM|P00761	24409.5	0.251		SWISS-PROT:P00761|TRYP_PIG Trypsin - Sus scrofa (Pig).	334	5			7360	2+	1045.56	0.007	6.69495	1	K.LSSPATLNSR.V
1	1	CONTAM|P00761	24409.5	0.251		SWISS-PROT:P00761|TRYP_PIG Trypsin - Sus scrofa (Pig).	334	5			8792	2+	842.509	0.006	7.12158	0.9959	R.VATVSLPR.S
1	1	CONTAM|P00761	24409.5	0.251		SWISS-PROT:P00761|TRYP_PIG Trypsin - Sus scrofa (Pig).	334	5			8924	2+	842.509	0.006	7.12158	0.9477	R.VATVSLPR.S
1	1	CONTAM|P00761	24409.5	0.251		SWISS-PROT:P00761|TRYP_PIG Trypsin - Sus scrofa (Pig).	334	5			9049	2+	842.509	0.006	7.12158	0.9789	R.VATVSLPR.S
1	1	CONTAM|P00761	24409.5	0.251		SWISS-PROT:P00761|TRYP_PIG Trypsin - Sus scrofa (Pig).	334	5			9177	2+	842.509	0.006	7.12158	0.9517	R.VATVSLPR.S
1	1	CONTAM|P00761	24409.5	0.251		SWISS-PROT:P00761|TRYP_PIG Trypsin - Sus scrofa (Pig).	334	5			9215	2+	1045.56	0.007	6.69495	0.9876	K.LSSPATLNSR.V
1	1	CONTAM|P00761	24409.5	0.251		SWISS-PROT:P00761|TRYP_PIG Trypsin - Sus scrofa (Pig).	334	5			9303	2+	842.509	0.006	7.12158	0.9951	R.VATVSLPR.S
1	1	CONTAM|P00761	24409.5	0.251		SWISS-PROT:P00761|TRYP_PIG Trypsin - Sus scrofa (Pig).	334	5			9428	2+	842.509	0.005	5.93465	0.9613	R.VATVSLPR.S
1	1	CONTAM|P00761	24409.5	0.251		SWISS-PROT:P00761|TRYP_PIG Trypsin - Sus scrofa (Pig).	334	5			9685	2+	842.509	0.006	7.12158	0.9969	R.VATVSLPR.S
1	1	CONTAM|P00761	24409.5	0.251		SWISS-PROT:P00761|TRYP_PIG Trypsin - Sus scrofa (Pig).	334	5			9812	2+	842.509	0.006	7.12158	0.9235	R.VATVSLPR.S
1	1	CONTAM|P00761	24409.5	0.251		SWISS-PROT:P00761|TRYP_PIG Trypsin - Sus scrofa (Pig).	334	5			9938	2+	842.509	0.006	7.12158	0.8592	R.VATVSLPR.S
1	1	CONTAM|P00761	24409.5	0.251		SWISS-PROT:P00761|TRYP_PIG Trypsin - Sus scrofa (Pig).	334	5			10064	2+	842.509	0.005	5.93465	0.9974	R.VATVSLPR.S
1	1	CONTAM|P00761	24409.5	0.251		SWISS-PROT:P00761|TRYP_PIG Trypsin - Sus scrofa (Pig).	334	5			10192	2+	842.509	0.006	7.12158	0.9525	R.VATVSLPR.S
1	1	CONTAM|P00761	24409.5	0.251		SWISS-PROT:P00761|TRYP_PIG Trypsin - Sus scrofa (Pig).	334	5			10320	2+	842.509	0.006	7.12158	0.9913	R.VATVSLPR.S
1	1	CONTAM|P00761	24409.5	0.251		SWISS-PROT:P00761|TRYP_PIG Trypsin - Sus scrofa (Pig).	334	5			10331	2+	1045.56	0.009	8.6078	0.6827	K.LSSPATLNSR.V
1	1	CONTAM|P00761	24409.5	0.251		SWISS-PROT:P00761|TRYP_PIG Trypsin - Sus scrofa (Pig).	334	5			10575	2+	842.509	0.005	5.93465	0.9714	R.VATVSLPR.S
1	1	CONTAM|P00761	24409.5	0.251		SWISS-PROT:P00761|TRYP_PIG Trypsin - Sus scrofa (Pig).	334	5			10830	2+	842.509	0.005	5.93465	0.976	R.VATVSLPR.S
1	1	CONTAM|P00761	24409.5	0.251		SWISS-PROT:P00761|TRYP_PIG Trypsin - Sus scrofa (Pig).	334	5			11345	2+	842.509	0.005	5.93465	0.8858	R.VATVSLPR.S
1	1	CONTAM|P00761	24409.5	0.251		SWISS-PROT:P00761|TRYP_PIG Trypsin - Sus scrofa (Pig).	334	5			12585	2+	842.509	0.005	5.93465	0.9725	R.VATVSLPR.S
1	1	CONTAM|P00761	24409.5	0.251		SWISS-PROT:P00761|TRYP_PIG Trypsin - Sus scrofa (Pig).	334	5			12967	2+	842.509	0.006	7.12158	0.9928	R.VATVSLPR.S
1	1	CONTAM|P00761	24409.5	0.251		SWISS-PROT:P00761|TRYP_PIG Trypsin - Sus scrofa (Pig).	334	5			13092	2+	842.509	0.005	5.93465	0.6146	R.VATVSLPR.S
1	1	CONTAM|P00761	24409.5	0.251		SWISS-PROT:P00761|TRYP_PIG Trypsin - Sus scrofa (Pig).	334	5			13214	2+	842.509	0.006	7.12158	0.7442	R.VATVSLPR.S
1	1	CONTAM|P00761	24409.5	0.251		SWISS-PROT:P00761|TRYP_PIG Trypsin - Sus scrofa (Pig).	334	5			14106	2+	842.509	0.005	5.93465	0.9496	R.VATVSLPR.S
1	1	CONTAM|P00761	24409.5	0.251		SWISS-PROT:P00761|TRYP_PIG Trypsin - Sus scrofa (Pig).	334	5			14381	3+	2211.1	1	0	0.6207	R.LGEHNIDVLEGNEQFINAAK.I
1	1	CONTAM|P00761	24409.5	0.251		SWISS-PROT:P00761|TRYP_PIG Trypsin - Sus scrofa (Pig).	334	5			14802	3+	2211.1	0.02	9.04526	0.9999	R.LGEHNIDVLEGNEQFINAAK.I
1	1	CONTAM|P00761	24409.5	0.251		SWISS-PROT:P00761|TRYP_PIG Trypsin - Sus scrofa (Pig).	334	5			14836	2+	2211.1	0.016	7.2362	0.9996	R.LGEHNIDVLEGNEQFINAAK.I
1	1	CONTAM|P00761	24409.5	0.251		SWISS-PROT:P00761|TRYP_PIG Trypsin - Sus scrofa (Pig).	334	5			14894	2+	842.509	0.007	8.30851	0.7875	R.VATVSLPR.S
1	1	CONTAM|P00761	24409.5	0.251		SWISS-PROT:P00761|TRYP_PIG Trypsin - Sus scrofa (Pig).	334	5			14934	3+	2211.1	1.031	14.0201	0.9954	R.LGEHNIDVLEGNEQFINAAK.I
1	1	CONTAM|P00761	24409.5	0.251		SWISS-PROT:P00761|TRYP_PIG Trypsin - Sus scrofa (Pig).	334	5			15061	3+	2211.1	1.004	1.80905	0.9564	R.LGEHNIDVLEGNEQFINAAK.I
1	1	CONTAM|P00761	24409.5	0.251		SWISS-PROT:P00761|TRYP_PIG Trypsin - Sus scrofa (Pig).	334	5			15192	3+	2211.1	0.015	6.78394	0.8967	R.LGEHNIDVLEGNEQFINAAK.I
1	1	CONTAM|P00761	24409.5	0.251		SWISS-PROT:P00761|TRYP_PIG Trypsin - Sus scrofa (Pig).	334	5			15322	3+	2211.1	0.016	7.2362	0.9912	R.LGEHNIDVLEGNEQFINAAK.I
1	1	CONTAM|P00761	24409.5	0.251		SWISS-PROT:P00761|TRYP_PIG Trypsin - Sus scrofa (Pig).	334	5			15575	3+	2211.1	0.019	8.59299	0.9777	R.LGEHNIDVLEGNEQFINAAK.I
1	1	CONTAM|P00761	24409.5	0.251		SWISS-PROT:P00761|TRYP_PIG Trypsin - Sus scrofa (Pig).	334	5			15699	3+	2211.1	0.011	4.97489	0.9996	R.LGEHNIDVLEGNEQFINAAK.I
1	1	CONTAM|P00761	24409.5	0.251		SWISS-PROT:P00761|TRYP_PIG Trypsin - Sus scrofa (Pig).	334	5			16702	3+	2211.1	0.016	7.2362	0.772	R.LGEHNIDVLEGNEQFINAAK.I
1	1	CONTAM|P00761	24409.5	0.251		SWISS-PROT:P00761|TRYP_PIG Trypsin - Sus scrofa (Pig).	334	5			16790	2+	2283.18	0.022	9.63568	0.6216	K.IITHPNFNGNTLDNDIMLIK.L
1	1	CONTAM|P00761	24409.5	0.251		SWISS-PROT:P00761|TRYP_PIG Trypsin - Sus scrofa (Pig).	334	5			16855	3+	2283.18	0.018	7.88374	0.9882	K.IITHPNFNGNTLDNDIMLIK.L
1	1	CONTAM|P00761	24409.5	0.251		SWISS-PROT:P00761|TRYP_PIG Trypsin - Sus scrofa (Pig).	334	5			17225	3+	2283.18	1	0	0.671	K.IITHPNFNGNTLDNDIMLIK.L
1	1	CONTAM|P00761	24409.5	0.251		SWISS-PROT:P00761|TRYP_PIG Trypsin - Sus scrofa (Pig).	334	5			18411	3+	2211.1	0.017	7.68847	0.9849	R.LGEHNIDVLEGNEQFINAAK.I
1	1	CONTAM|P00761	24409.5	0.251		SWISS-PROT:P00761|TRYP_PIG Trypsin - Sus scrofa (Pig).	334	5			7013	2+	1045.56	0.007	6.69495	1	K.LSSPATLNSR.V
1	1	CONTAM|P00761	24409.5	0.251		SWISS-PROT:P00761|TRYP_PIG Trypsin - Sus scrofa (Pig).	334	5			7087	2+	842.509	0.005	5.93465	0.9137	R.VATVSLPR.S
1	1	CONTAM|P00761	24409.5	0.251		SWISS-PROT:P00761|TRYP_PIG Trypsin - Sus scrofa (Pig).	334	5			7142	2+	1045.56	0.007	6.69495	0.9997	K.LSSPATLNSR.V
1	1	CONTAM|P00761	24409.5	0.251		SWISS-PROT:P00761|TRYP_PIG Trypsin - Sus scrofa (Pig).	334	5			8438	2+	842.509	0.005	5.93465	0.9549	R.VATVSLPR.S
1	1	CONTAM|P00761	24409.5	0.251		SWISS-PROT:P00761|TRYP_PIG Trypsin - Sus scrofa (Pig).	334	5			8562	2+	842.509	0.006	7.12158	0.9567	R.VATVSLPR.S
1	1	CONTAM|P00761	24409.5	0.251		SWISS-PROT:P00761|TRYP_PIG Trypsin - Sus scrofa (Pig).	334	5			8825	2+	842.509	0.007	8.30851	0.9925	R.VATVSLPR.S
1	1	CONTAM|P00761	24409.5	0.251		SWISS-PROT:P00761|TRYP_PIG Trypsin - Sus scrofa (Pig).	334	5			8957	2+	842.509	0.005	5.93465	0.9338	R.VATVSLPR.S
1	1	CONTAM|P00761	24409.5	0.251		SWISS-PROT:P00761|TRYP_PIG Trypsin - Sus scrofa (Pig).	334	5			9090	2+	842.509	0.007	8.30851	0.8318	R.VATVSLPR.S
1	1	CONTAM|P00761	24409.5	0.251		SWISS-PROT:P00761|TRYP_PIG Trypsin - Sus scrofa (Pig).	334	5			9624	2+	842.509	0.005	5.93465	0.975	R.VATVSLPR.S
1	1	CONTAM|P00761	24409.5	0.251		SWISS-PROT:P00761|TRYP_PIG Trypsin - Sus scrofa (Pig).	334	5			10362	2+	842.509	0.006	7.12158	0.9275	R.VATVSLPR.S
1	1	CONTAM|P00761	24409.5	0.251		SWISS-PROT:P00761|TRYP_PIG Trypsin - Sus scrofa (Pig).	334	5			14408	2+	2211.1	0.995	2.26131	0.8203	R.LGEHNIDVLEGNEQFINAAK.I
1	1	CONTAM|P00761	24409.5	0.251		SWISS-PROT:P00761|TRYP_PIG Trypsin - Sus scrofa (Pig).	334	5			14446	3+	2211.1	1	0	0.9693	R.LGEHNIDVLEGNEQFINAAK.I
1	1	CONTAM|P00761	24409.5	0.251		SWISS-PROT:P00761|TRYP_PIG Trypsin - Sus scrofa (Pig).	334	5			14675	3+	2211.1	0.014	6.33168	1	R.LGEHNIDVLEGNEQFINAAK.I
1	1	CONTAM|P00761	24409.5	0.251		SWISS-PROT:P00761|TRYP_PIG Trypsin - Sus scrofa (Pig).	334	5			14798	3+	2211.1	0.015	6.78394	1	R.LGEHNIDVLEGNEQFINAAK.I
1	1	CONTAM|P00761	24409.5	0.251		SWISS-PROT:P00761|TRYP_PIG Trypsin - Sus scrofa (Pig).	334	5			14809	2+	2211.1	0.013	5.87942	1	R.LGEHNIDVLEGNEQFINAAK.I
1	1	CONTAM|P00761	24409.5	0.251		SWISS-PROT:P00761|TRYP_PIG Trypsin - Sus scrofa (Pig).	334	5			14934	3+	2211.1	0.019	8.59299	0.9962	R.LGEHNIDVLEGNEQFINAAK.I
1	1	CONTAM|P00761	24409.5	0.251		SWISS-PROT:P00761|TRYP_PIG Trypsin - Sus scrofa (Pig).	334	5			15063	3+	2211.1	1.002	0.904526	0.9998	R.LGEHNIDVLEGNEQFINAAK.I
1	1	CONTAM|P00761	24409.5	0.251		SWISS-PROT:P00761|TRYP_PIG Trypsin - Sus scrofa (Pig).	334	5			16813	3+	2283.18	1.015	6.56978	0.7812	K.IITHPNFNGNTLDNDIMLIK.L
1	1	CONTAM|P00761	24409.5	0.251		SWISS-PROT:P00761|TRYP_PIG Trypsin - Sus scrofa (Pig).	334	5			16943	3+	2283.18	0.015	6.56978	0.9977	K.IITHPNFNGNTLDNDIMLIK.L
1	1	CONTAM|P00761	24409.5	0.251		SWISS-PROT:P00761|TRYP_PIG Trypsin - Sus scrofa (Pig).	334	5			17229	3+	2283.18	1.001	0.437986	0.6127	K.IITHPNFNGNTLDNDIMLIK.L
1	1	CONTAM|P00761	24409.5	0.251		SWISS-PROT:P00761|TRYP_PIG Trypsin - Sus scrofa (Pig).	334	5			7008	2+	1045.56	0.004	3.82569	1	K.LSSPATLNSR.V
1	1	CONTAM|P00761	24409.5	0.251		SWISS-PROT:P00761|TRYP_PIG Trypsin - Sus scrofa (Pig).	334	5			7140	2+	1045.56	0.007	6.69495	1	K.LSSPATLNSR.V
1	1	CONTAM|P00761	24409.5	0.251		SWISS-PROT:P00761|TRYP_PIG Trypsin - Sus scrofa (Pig).	334	5			8432	2+	842.509	0.005	5.93465	0.8894	R.VATVSLPR.S
1	1	CONTAM|P00761	24409.5	0.251		SWISS-PROT:P00761|TRYP_PIG Trypsin - Sus scrofa (Pig).	334	5			8559	2+	842.509	0.005	5.93465	0.9972	R.VATVSLPR.S
1	1	CONTAM|P00761	24409.5	0.251		SWISS-PROT:P00761|TRYP_PIG Trypsin - Sus scrofa (Pig).	334	5			8691	2+	842.509	0.014	16.617	0.9618	R.VATVSLPR.S
1	1	CONTAM|P00761	24409.5	0.251		SWISS-PROT:P00761|TRYP_PIG Trypsin - Sus scrofa (Pig).	334	5			8823	2+	842.509	0.007	8.30851	0.9955	R.VATVSLPR.S
1	1	CONTAM|P00761	24409.5	0.251		SWISS-PROT:P00761|TRYP_PIG Trypsin - Sus scrofa (Pig).	334	5			8953	2+	842.509	0.006	7.12158	0.9545	R.VATVSLPR.S
1	1	CONTAM|P00761	24409.5	0.251		SWISS-PROT:P00761|TRYP_PIG Trypsin - Sus scrofa (Pig).	334	5			14218	3+	2211.1	1.003	1.35679	0.9572	R.LGEHNIDVLEGNEQFINAAK.I
1	1	CONTAM|P00761	24409.5	0.251		SWISS-PROT:P00761|TRYP_PIG Trypsin - Sus scrofa (Pig).	334	5			14576	3+	2211.1	0.016	7.2362	1	R.LGEHNIDVLEGNEQFINAAK.I
1	1	CONTAM|P00761	24409.5	0.251		SWISS-PROT:P00761|TRYP_PIG Trypsin - Sus scrofa (Pig).	334	5			14586	2+	2211.1	0.013	5.87942	1	R.LGEHNIDVLEGNEQFINAAK.I
1	1	CONTAM|P00761	24409.5	0.251		SWISS-PROT:P00761|TRYP_PIG Trypsin - Sus scrofa (Pig).	334	5			14707	3+	2211.1	0.017	7.68847	1	R.LGEHNIDVLEGNEQFINAAK.I
1	1	CONTAM|P00761	24409.5	0.251		SWISS-PROT:P00761|TRYP_PIG Trypsin - Sus scrofa (Pig).	334	5			14718	2+	2211.1	0.015	6.78394	1	R.LGEHNIDVLEGNEQFINAAK.I
1	1	CONTAM|P00761	24409.5	0.251		SWISS-PROT:P00761|TRYP_PIG Trypsin - Sus scrofa (Pig).	334	5			14841	3+	2211.1	0.015	6.78394	0.9997	R.LGEHNIDVLEGNEQFINAAK.I
1	1	CONTAM|P00761	24409.5	0.251		SWISS-PROT:P00761|TRYP_PIG Trypsin - Sus scrofa (Pig).	334	5			14973	3+	2211.1	0.998	0.904526	0.962	R.LGEHNIDVLEGNEQFINAAK.I
1	1	CONTAM|P00761	24409.5	0.251		SWISS-PROT:P00761|TRYP_PIG Trypsin - Sus scrofa (Pig).	334	5			16118	3+	2299.18	-0.97	13.0482	0.8381	K.IITHPNFNGNTLDNDIM"LIK.L
1	1	CONTAM|P00761	24409.5	0.251		SWISS-PROT:P00761|TRYP_PIG Trypsin - Sus scrofa (Pig).	334	5			16754	3+	2283.18	1.015	6.56978	0.8509	K.IITHPNFNGNTLDNDIMLIK.L
1	1	CONTAM|P00761	24409.5	0.251		SWISS-PROT:P00761|TRYP_PIG Trypsin - Sus scrofa (Pig).	334	5			16884	3+	2283.18	0.017	7.44576	0.964	K.IITHPNFNGNTLDNDIMLIK.L
1	1	CONTAM|P00761	24409.5	0.251		SWISS-PROT:P00761|TRYP_PIG Trypsin - Sus scrofa (Pig).	334	5			16922	2+	2299.18	0.038	16.5277	0.641	K.IITHPNFNGNTLDNDIM"LIK.L
1	1	CONTAM|P00761	24409.5	0.251		SWISS-PROT:P00761|TRYP_PIG Trypsin - Sus scrofa (Pig).	334	5			6898	2+	1045.56	0.006	5.73853	0.9996	K.LSSPATLNSR.V
1	1	CONTAM|P00761	24409.5	0.251		SWISS-PROT:P00761|TRYP_PIG Trypsin - Sus scrofa (Pig).	334	5			7028	2+	1045.56	0.007	6.69495	0.9998	K.LSSPATLNSR.V
1	1	CONTAM|P00761	24409.5	0.251		SWISS-PROT:P00761|TRYP_PIG Trypsin - Sus scrofa (Pig).	334	5			8480	2+	842.509	0.006	7.12158	0.9965	R.VATVSLPR.S
1	1	CONTAM|P00761	24409.5	0.251		SWISS-PROT:P00761|TRYP_PIG Trypsin - Sus scrofa (Pig).	334	5			8744	2+	842.509	0.007	8.30851	0.9978	R.VATVSLPR.S
1	1	CONTAM|P00761	24409.5	0.251		SWISS-PROT:P00761|TRYP_PIG Trypsin - Sus scrofa (Pig).	334	5			8876	2+	842.509	0.006	7.12158	0.9728	R.VATVSLPR.S
1	1	CONTAM|P00761	24409.5	0.251		SWISS-PROT:P00761|TRYP_PIG Trypsin - Sus scrofa (Pig).	334	5			9141	2+	842.509	0.005	5.93465	0.9803	R.VATVSLPR.S
1	1	CONTAM|P00761	24409.5	0.251		SWISS-PROT:P00761|TRYP_PIG Trypsin - Sus scrofa (Pig).	334	5			9275	2+	842.509	0.006	7.12158	0.9843	R.VATVSLPR.S
1	1	CONTAM|P00761	24409.5	0.251		SWISS-PROT:P00761|TRYP_PIG Trypsin - Sus scrofa (Pig).	334	5			10048	2+	842.509	0.006	7.12158	0.9854	R.VATVSLPR.S
1	1	CONTAM|P00761	24409.5	0.251		SWISS-PROT:P00761|TRYP_PIG Trypsin - Sus scrofa (Pig).	334	5			10312	2+	842.509	0.006	7.12158	0.7403	R.VATVSLPR.S
1	1	CONTAM|P00761	24409.5	0.251		SWISS-PROT:P00761|TRYP_PIG Trypsin - Sus scrofa (Pig).	334	5			14064	3+	2211.1	0.012	5.42715	0.8987	R.LGEHNIDVLEGNEQFINAAK.I
1	1	CONTAM|P00761	24409.5	0.251		SWISS-PROT:P00761|TRYP_PIG Trypsin - Sus scrofa (Pig).	334	5			14189	3+	2211.1	1	0	0.8354	R.LGEHNIDVLEGNEQFINAAK.I
1	1	CONTAM|P00761	24409.5	0.251		SWISS-PROT:P00761|TRYP_PIG Trypsin - Sus scrofa (Pig).	334	5			14439	2+	2211.1	0.01	4.52263	1	R.LGEHNIDVLEGNEQFINAAK.I
1	1	CONTAM|P00761	24409.5	0.251		SWISS-PROT:P00761|TRYP_PIG Trypsin - Sus scrofa (Pig).	334	5			14552	3+	2211.1	0.018	8.14073	1	R.LGEHNIDVLEGNEQFINAAK.I
1	1	CONTAM|P00761	24409.5	0.251		SWISS-PROT:P00761|TRYP_PIG Trypsin - Sus scrofa (Pig).	334	5			14563	2+	2211.1	0.017	7.68847	1	R.LGEHNIDVLEGNEQFINAAK.I
1	1	CONTAM|P00761	24409.5	0.251		SWISS-PROT:P00761|TRYP_PIG Trypsin - Sus scrofa (Pig).	334	5			14818	3+	2211.1	0.011	4.97489	0.9972	R.LGEHNIDVLEGNEQFINAAK.I
1	1	CONTAM|P00761	24409.5	0.251		SWISS-PROT:P00761|TRYP_PIG Trypsin - Sus scrofa (Pig).	334	5			14952	3+	2211.1	0.016	7.2362	0.9604	R.LGEHNIDVLEGNEQFINAAK.I
1	1	CONTAM|P00761	24409.5	0.251		SWISS-PROT:P00761|TRYP_PIG Trypsin - Sus scrofa (Pig).	334	5			15500	3+	2211.1	1.004	1.80905	0.9995	R.LGEHNIDVLEGNEQFINAAK.I
1	1	CONTAM|P00761	24409.5	0.251		SWISS-PROT:P00761|TRYP_PIG Trypsin - Sus scrofa (Pig).	334	5			15886	3+	2299.18	0.016	6.95902	0.8369	K.IITHPNFNGNTLDNDIM"LIK.L
1	1	CONTAM|P00761	24409.5	0.251		SWISS-PROT:P00761|TRYP_PIG Trypsin - Sus scrofa (Pig).	334	5			16007	3+	2299.18	0.02	8.69877	0.6749	K.IITHPNFNGNTLDNDIM"LIK.L
1	1	CONTAM|P00761	24409.5	0.251		SWISS-PROT:P00761|TRYP_PIG Trypsin - Sus scrofa (Pig).	334	5			16664	3+	2283.18	0.019	8.32173	0.9979	K.IITHPNFNGNTLDNDIMLIK.L
1	1	CONTAM|P00761	24409.5	0.251		SWISS-PROT:P00761|TRYP_PIG Trypsin - Sus scrofa (Pig).	334	5			21362	2+	842.509	0.005	5.93465	0.9187	R.VATVSLPR.S
1	1	CONTAM|P00761	24409.5	0.251		SWISS-PROT:P00761|TRYP_PIG Trypsin - Sus scrofa (Pig).	334	5			5793	2+	1045.56	0.007	6.69495	0.76	K.LSSPATLNSR.V
1	1	CONTAM|P00761	24409.5	0.251		SWISS-PROT:P00761|TRYP_PIG Trypsin - Sus scrofa (Pig).	334	5			6521	2+	1045.56	0.006	5.73853	0.9852	K.LSSPATLNSR.V
1	1	CONTAM|P00761	24409.5	0.251		SWISS-PROT:P00761|TRYP_PIG Trypsin - Sus scrofa (Pig).	334	5			6716	2+	1045.56	0.009	8.6078	0.9993	K.LSSPATLNSR.V
1	1	CONTAM|P00761	24409.5	0.251		SWISS-PROT:P00761|TRYP_PIG Trypsin - Sus scrofa (Pig).	334	5			6847	2+	1045.56	0.007	6.69495	0.9994	K.LSSPATLNSR.V
1	1	CONTAM|P00761	24409.5	0.251		SWISS-PROT:P00761|TRYP_PIG Trypsin - Sus scrofa (Pig).	334	5			8368	2+	842.509	0.006	7.12158	0.9974	R.VATVSLPR.S
1	1	CONTAM|P00761	24409.5	0.251		SWISS-PROT:P00761|TRYP_PIG Trypsin - Sus scrofa (Pig).	334	5			8500	2+	842.509	0.006	7.12158	0.9527	R.VATVSLPR.S
1	1	CONTAM|P00761	24409.5	0.251		SWISS-PROT:P00761|TRYP_PIG Trypsin - Sus scrofa (Pig).	334	5			8627	2+	842.509	0.007	8.30851	0.9891	R.VATVSLPR.S
1	1	CONTAM|P00761	24409.5	0.251		SWISS-PROT:P00761|TRYP_PIG Trypsin - Sus scrofa (Pig).	334	5			8891	2+	842.509	0.006	7.12158	0.9666	R.VATVSLPR.S
1	1	CONTAM|P00761	24409.5	0.251		SWISS-PROT:P00761|TRYP_PIG Trypsin - Sus scrofa (Pig).	334	5			9152	2+	842.509	0.007	8.30851	0.9682	R.VATVSLPR.S
1	1	CONTAM|P00761	24409.5	0.251		SWISS-PROT:P00761|TRYP_PIG Trypsin - Sus scrofa (Pig).	334	5			9417	2+	842.509	0.007	8.30851	0.9296	R.VATVSLPR.S
1	1	CONTAM|P00761	24409.5	0.251		SWISS-PROT:P00761|TRYP_PIG Trypsin - Sus scrofa (Pig).	334	5			9549	2+	842.509	0.006	7.12158	0.8902	R.VATVSLPR.S
1	1	CONTAM|P00761	24409.5	0.251		SWISS-PROT:P00761|TRYP_PIG Trypsin - Sus scrofa (Pig).	334	5			14024	3+	2211.1	1	0	0.9392	R.LGEHNIDVLEGNEQFINAAK.I
1	1	CONTAM|P00761	24409.5	0.251		SWISS-PROT:P00761|TRYP_PIG Trypsin - Sus scrofa (Pig).	334	5			14329	2+	2211.1	0.017	7.68847	0.9944	R.LGEHNIDVLEGNEQFINAAK.I
1	1	CONTAM|P00761	24409.5	0.251		SWISS-PROT:P00761|TRYP_PIG Trypsin - Sus scrofa (Pig).	334	5			14409	3+	2211.1	0.017	7.68847	0.9993	R.LGEHNIDVLEGNEQFINAAK.I
1	1	CONTAM|P00761	24409.5	0.251		SWISS-PROT:P00761|TRYP_PIG Trypsin - Sus scrofa (Pig).	334	5			14455	2+	2211.1	0.015	6.78394	0.9887	R.LGEHNIDVLEGNEQFINAAK.I
1	1	CONTAM|P00761	24409.5	0.251		SWISS-PROT:P00761|TRYP_PIG Trypsin - Sus scrofa (Pig).	334	5			14541	3+	2211.1	0.016	7.2362	0.9912	R.LGEHNIDVLEGNEQFINAAK.I
1	1	CONTAM|P00761	24409.5	0.251		SWISS-PROT:P00761|TRYP_PIG Trypsin - Sus scrofa (Pig).	334	5			14673	3+	2211.1	1.002	0.904526	0.9991	R.LGEHNIDVLEGNEQFINAAK.I
1	1	CONTAM|P00761	24409.5	0.251		SWISS-PROT:P00761|TRYP_PIG Trypsin - Sus scrofa (Pig).	334	5			14930	3+	2211.1	0.018	8.14073	0.9167	R.LGEHNIDVLEGNEQFINAAK.I
1	1	CONTAM|P00761	24409.5	0.251		SWISS-PROT:P00761|TRYP_PIG Trypsin - Sus scrofa (Pig).	334	5			16492	2+	2283.18	0.02	8.75971	0.636	K.IITHPNFNGNTLDNDIMLIK.L
1	1	CONTAM|P00761	24409.5	0.251		SWISS-PROT:P00761|TRYP_PIG Trypsin - Sus scrofa (Pig).	334	5			16499	3+	2283.18	0.018	7.88374	0.9983	K.IITHPNFNGNTLDNDIMLIK.L
1	1	CONTAM|P00761	24409.5	0.251		SWISS-PROT:P00761|TRYP_PIG Trypsin - Sus scrofa (Pig).	334	5			6844	2+	1045.56	0.007	6.69495	0.7023	K.LSSPATLNSR.V
1	1	CONTAM|P00761	24409.5	0.251		SWISS-PROT:P00761|TRYP_PIG Trypsin - Sus scrofa (Pig).	334	5			7093	2+	1045.56	0.006	5.73853	0.9971	K.LSSPATLNSR.V
1	1	CONTAM|P00761	24409.5	0.251		SWISS-PROT:P00761|TRYP_PIG Trypsin - Sus scrofa (Pig).	334	5			7224	2+	1045.56	0.007	6.69495	0.9998	K.LSSPATLNSR.V
1	1	CONTAM|P00761	24409.5	0.251		SWISS-PROT:P00761|TRYP_PIG Trypsin - Sus scrofa (Pig).	334	5			8699	2+	842.509	0.006	7.12158	0.9768	R.VATVSLPR.S
1	1	CONTAM|P00761	24409.5	0.251		SWISS-PROT:P00761|TRYP_PIG Trypsin - Sus scrofa (Pig).	334	5			8831	2+	842.509	0.006	7.12158	0.996	R.VATVSLPR.S
1	1	CONTAM|P00761	24409.5	0.251		SWISS-PROT:P00761|TRYP_PIG Trypsin - Sus scrofa (Pig).	334	5			8956	2+	842.509	0.006	7.12158	0.9956	R.VATVSLPR.S
1	1	CONTAM|P00761	24409.5	0.251		SWISS-PROT:P00761|TRYP_PIG Trypsin - Sus scrofa (Pig).	334	5			9220	2+	842.509	0.006	7.12158	0.91	R.VATVSLPR.S
1	1	CONTAM|P00761	24409.5	0.251		SWISS-PROT:P00761|TRYP_PIG Trypsin - Sus scrofa (Pig).	334	5			9352	2+	842.509	0.005	5.93465	0.9477	R.VATVSLPR.S
1	1	CONTAM|P00761	24409.5	0.251		SWISS-PROT:P00761|TRYP_PIG Trypsin - Sus scrofa (Pig).	334	5			9482	2+	842.509	0.005	5.93465	0.971	R.VATVSLPR.S
1	1	CONTAM|P00761	24409.5	0.251		SWISS-PROT:P00761|TRYP_PIG Trypsin - Sus scrofa (Pig).	334	5			9607	2+	842.509	0.005	5.93465	0.7497	R.VATVSLPR.S
1	1	CONTAM|P00761	24409.5	0.251		SWISS-PROT:P00761|TRYP_PIG Trypsin - Sus scrofa (Pig).	334	5			9865	2+	842.509	0.004	4.74772	0.8357	R.VATVSLPR.S
1	1	CONTAM|P00761	24409.5	0.251		SWISS-PROT:P00761|TRYP_PIG Trypsin - Sus scrofa (Pig).	334	5			10118	2+	842.509	0.005	5.93465	0.9701	R.VATVSLPR.S
1	1	CONTAM|P00761	24409.5	0.251		SWISS-PROT:P00761|TRYP_PIG Trypsin - Sus scrofa (Pig).	334	5			11342	2+	842.509	0.006	7.12158	0.981	R.VATVSLPR.S
1	1	CONTAM|P00761	24409.5	0.251		SWISS-PROT:P00761|TRYP_PIG Trypsin - Sus scrofa (Pig).	334	5			14563	3+	2211.1	0.015	6.78394	0.9826	R.LGEHNIDVLEGNEQFINAAK.I
1	1	CONTAM|P00761	24409.5	0.251		SWISS-PROT:P00761|TRYP_PIG Trypsin - Sus scrofa (Pig).	334	5			14583	2+	2211.1	0.016	7.2362	0.9971	R.LGEHNIDVLEGNEQFINAAK.I
1	1	CONTAM|P00761	24409.5	0.251		SWISS-PROT:P00761|TRYP_PIG Trypsin - Sus scrofa (Pig).	334	5			14682	3+	2211.1	0.018	8.14073	1	R.LGEHNIDVLEGNEQFINAAK.I
1	1	CONTAM|P00761	24409.5	0.251		SWISS-PROT:P00761|TRYP_PIG Trypsin - Sus scrofa (Pig).	334	5			14711	2+	2211.1	0.016	7.2362	0.9995	R.LGEHNIDVLEGNEQFINAAK.I
1	1	CONTAM|P00761	24409.5	0.251		SWISS-PROT:P00761|TRYP_PIG Trypsin - Sus scrofa (Pig).	334	5			15315	3+	2211.1	1.001	0.452263	0.985	R.LGEHNIDVLEGNEQFINAAK.I
1	1	CONTAM|P00761	24409.5	0.251		SWISS-PROT:P00761|TRYP_PIG Trypsin - Sus scrofa (Pig).	334	5			15565	3+	2211.1	1	0	0.9845	R.LGEHNIDVLEGNEQFINAAK.I
1	1	CONTAM|P00761	24409.5	0.251		SWISS-PROT:P00761|TRYP_PIG Trypsin - Sus scrofa (Pig).	334	5			16005	3+	2299.18	0.018	7.8289	0.994	K.IITHPNFNGNTLDNDIM"LIK.L
1	1	CONTAM|P00761	24409.5	0.251		SWISS-PROT:P00761|TRYP_PIG Trypsin - Sus scrofa (Pig).	334	5			16778	3+	2283.18	0.018	7.88374	0.9723	K.IITHPNFNGNTLDNDIMLIK.L
1	1	CONTAM|P00761	24409.5	0.251		SWISS-PROT:P00761|TRYP_PIG Trypsin - Sus scrofa (Pig).	334	5			6837	2+	1045.56	0.007	6.69495	0.9877	K.LSSPATLNSR.V
1	1	CONTAM|P00761	24409.5	0.251		SWISS-PROT:P00761|TRYP_PIG Trypsin - Sus scrofa (Pig).	334	5			7101	2+	1045.56	0.007	6.69495	0.9988	K.LSSPATLNSR.V
1	1	CONTAM|P00761	24409.5	0.251		SWISS-PROT:P00761|TRYP_PIG Trypsin - Sus scrofa (Pig).	334	5			7232	2+	1045.56	0.007	6.69495	0.9999	K.LSSPATLNSR.V
1	1	CONTAM|P00761	24409.5	0.251		SWISS-PROT:P00761|TRYP_PIG Trypsin - Sus scrofa (Pig).	334	5			8691	2+	842.509	0.005	5.93465	0.9985	R.VATVSLPR.S
1	1	CONTAM|P00761	24409.5	0.251		SWISS-PROT:P00761|TRYP_PIG Trypsin - Sus scrofa (Pig).	334	5			8822	2+	842.509	0.005	5.93465	0.9577	R.VATVSLPR.S
1	1	CONTAM|P00761	24409.5	0.251		SWISS-PROT:P00761|TRYP_PIG Trypsin - Sus scrofa (Pig).	334	5			8954	2+	842.509	0.006	7.12158	0.9953	R.VATVSLPR.S
1	1	CONTAM|P00761	24409.5	0.251		SWISS-PROT:P00761|TRYP_PIG Trypsin - Sus scrofa (Pig).	334	5			9083	2+	842.509	0.006	7.12158	0.964	R.VATVSLPR.S
1	1	CONTAM|P00761	24409.5	0.251		SWISS-PROT:P00761|TRYP_PIG Trypsin - Sus scrofa (Pig).	334	5			9215	2+	842.509	0.006	7.12158	0.9951	R.VATVSLPR.S
1	1	CONTAM|P00761	24409.5	0.251		SWISS-PROT:P00761|TRYP_PIG Trypsin - Sus scrofa (Pig).	334	5			9347	2+	842.509	0.005	5.93465	0.8706	R.VATVSLPR.S
1	1	CONTAM|P00761	24409.5	0.251		SWISS-PROT:P00761|TRYP_PIG Trypsin - Sus scrofa (Pig).	334	5			9481	2+	842.509	0.006	7.12158	0.9928	R.VATVSLPR.S
1	1	CONTAM|P00761	24409.5	0.251		SWISS-PROT:P00761|TRYP_PIG Trypsin - Sus scrofa (Pig).	334	5			9613	2+	842.509	0.006	7.12158	0.9792	R.VATVSLPR.S
1	1	CONTAM|P00761	24409.5	0.251		SWISS-PROT:P00761|TRYP_PIG Trypsin - Sus scrofa (Pig).	334	5			9875	2+	842.509	0.006	7.12158	0.9967	R.VATVSLPR.S
1	1	CONTAM|P00761	24409.5	0.251		SWISS-PROT:P00761|TRYP_PIG Trypsin - Sus scrofa (Pig).	334	5			10007	2+	842.509	0.005	5.93465	0.9981	R.VATVSLPR.S
1	1	CONTAM|P00761	24409.5	0.251		SWISS-PROT:P00761|TRYP_PIG Trypsin - Sus scrofa (Pig).	334	5			10273	2+	842.509	0.005	5.93465	0.6852	R.VATVSLPR.S
1	1	CONTAM|P00761	24409.5	0.251		SWISS-PROT:P00761|TRYP_PIG Trypsin - Sus scrofa (Pig).	334	5			10669	2+	842.509	0.006	7.12158	0.9025	R.VATVSLPR.S
1	1	CONTAM|P00761	24409.5	0.251		SWISS-PROT:P00761|TRYP_PIG Trypsin - Sus scrofa (Pig).	334	5			10802	2+	842.509	0.006	7.12158	0.927	R.VATVSLPR.S
1	1	CONTAM|P00761	24409.5	0.251		SWISS-PROT:P00761|TRYP_PIG Trypsin - Sus scrofa (Pig).	334	5			11065	2+	842.509	0.005	5.93465	0.8267	R.VATVSLPR.S
1	1	CONTAM|P00761	24409.5	0.251		SWISS-PROT:P00761|TRYP_PIG Trypsin - Sus scrofa (Pig).	334	5			13098	2+	842.509	-0.062	73.5897	0.7157	R.VATVSLPR.S
1	1	CONTAM|P00761	24409.5	0.251		SWISS-PROT:P00761|TRYP_PIG Trypsin - Sus scrofa (Pig).	334	5			14177	3+	2211.1	1.031	14.0201	0.9648	R.LGEHNIDVLEGNEQFINAAK.I
1	1	CONTAM|P00761	24409.5	0.251		SWISS-PROT:P00761|TRYP_PIG Trypsin - Sus scrofa (Pig).	334	5			14297	3+	2211.1	1	0	0.9685	R.LGEHNIDVLEGNEQFINAAK.I
1	1	CONTAM|P00761	24409.5	0.251		SWISS-PROT:P00761|TRYP_PIG Trypsin - Sus scrofa (Pig).	334	5			14584	2+	2211.1	0.025	11.3066	0.9982	R.LGEHNIDVLEGNEQFINAAK.I
1	1	CONTAM|P00761	24409.5	0.251		SWISS-PROT:P00761|TRYP_PIG Trypsin - Sus scrofa (Pig).	334	5			14693	3+	2211.1	0.018	8.14073	0.9999	R.LGEHNIDVLEGNEQFINAAK.I
1	1	CONTAM|P00761	24409.5	0.251		SWISS-PROT:P00761|TRYP_PIG Trypsin - Sus scrofa (Pig).	334	5			14715	2+	2211.1	1.009	4.07036	0.9455	R.LGEHNIDVLEGNEQFINAAK.I
1	1	CONTAM|P00761	24409.5	0.251		SWISS-PROT:P00761|TRYP_PIG Trypsin - Sus scrofa (Pig).	334	5			14825	3+	2211.1	0.016	7.2362	0.9999	R.LGEHNIDVLEGNEQFINAAK.I
1	1	CONTAM|P00761	24409.5	0.251		SWISS-PROT:P00761|TRYP_PIG Trypsin - Sus scrofa (Pig).	334	5			14852	2+	2211.1	1.008	3.6181	0.6854	R.LGEHNIDVLEGNEQFINAAK.I
1	1	CONTAM|P00761	24409.5	0.251		SWISS-PROT:P00761|TRYP_PIG Trypsin - Sus scrofa (Pig).	334	5			15311	3+	2211.1	0.014	6.33168	0.858	R.LGEHNIDVLEGNEQFINAAK.I
1	1	CONTAM|P00761	24409.5	0.251		SWISS-PROT:P00761|TRYP_PIG Trypsin - Sus scrofa (Pig).	334	5			15431	3+	2211.1	1.001	0.452263	0.9798	R.LGEHNIDVLEGNEQFINAAK.I
1	1	CONTAM|P00761	24409.5	0.251		SWISS-PROT:P00761|TRYP_PIG Trypsin - Sus scrofa (Pig).	334	5			15551	3+	2211.1	1.001	0.452263	0.999	R.LGEHNIDVLEGNEQFINAAK.I
1	1	CONTAM|P00761	24409.5	0.251		SWISS-PROT:P00761|TRYP_PIG Trypsin - Sus scrofa (Pig).	334	5			15672	3+	2211.1	1.001	0.452263	0.9895	R.LGEHNIDVLEGNEQFINAAK.I
1	1	CONTAM|P00761	24409.5	0.251		SWISS-PROT:P00761|TRYP_PIG Trypsin - Sus scrofa (Pig).	334	5			16090	3+	2299.18	1.01	4.34939	0.9986	K.IITHPNFNGNTLDNDIM"LIK.L
1	1	CONTAM|P00761	24409.5	0.251		SWISS-PROT:P00761|TRYP_PIG Trypsin - Sus scrofa (Pig).	334	5			16695	3+	2283.18	0.018	7.88374	0.9978	K.IITHPNFNGNTLDNDIMLIK.L
1	1	CONTAM|P00761	24409.5	0.251		SWISS-PROT:P00761|TRYP_PIG Trypsin - Sus scrofa (Pig).	334	5			16807	2+	2283.18	1.017	7.44576	0.9348	K.IITHPNFNGNTLDNDIMLIK.L
1	1	CONTAM|P00761	24409.5	0.251		SWISS-PROT:P00761|TRYP_PIG Trypsin - Sus scrofa (Pig).	334	5			16816	3+	2283.18	0.017	7.44576	0.9999	K.IITHPNFNGNTLDNDIMLIK.L
1	1	CONTAM|P00761	24409.5	0.251		SWISS-PROT:P00761|TRYP_PIG Trypsin - Sus scrofa (Pig).	334	5			17170	2+	2283.18	1.001	0.437986	0.83	K.IITHPNFNGNTLDNDIMLIK.L
1	1	CONTAM|P00761	24409.5	0.251		SWISS-PROT:P00761|TRYP_PIG Trypsin - Sus scrofa (Pig).	334	5			6034	2+	1045.56	0.006	5.73853	0.8316	K.LSSPATLNSR.V
1	1	CONTAM|P00761	24409.5	0.251		SWISS-PROT:P00761|TRYP_PIG Trypsin - Sus scrofa (Pig).	334	5			6723	2+	1045.56	0.009	8.6078	0.9963	K.LSSPATLNSR.V
1	1	CONTAM|P00761	24409.5	0.251		SWISS-PROT:P00761|TRYP_PIG Trypsin - Sus scrofa (Pig).	334	5			6855	2+	1045.56	-0.015	14.3463	0.9962	K.LSSPATLNSR.V
1	1	CONTAM|P00761	24409.5	0.251		SWISS-PROT:P00761|TRYP_PIG Trypsin - Sus scrofa (Pig).	334	5			6987	2+	1045.56	0.007	6.69495	0.9997	K.LSSPATLNSR.V
1	1	CONTAM|P00761	24409.5	0.251		SWISS-PROT:P00761|TRYP_PIG Trypsin - Sus scrofa (Pig).	334	5			7119	2+	1045.56	0.008	7.65138	0.9999	K.LSSPATLNSR.V
1	1	CONTAM|P00761	24409.5	0.251		SWISS-PROT:P00761|TRYP_PIG Trypsin - Sus scrofa (Pig).	334	5			7152	2+	842.509	0.005	5.93465	0.9202	R.VATVSLPR.S
1	1	CONTAM|P00761	24409.5	0.251		SWISS-PROT:P00761|TRYP_PIG Trypsin - Sus scrofa (Pig).	334	5			7284	2+	842.509	0.005	5.93465	0.9803	R.VATVSLPR.S
1	1	CONTAM|P00761	24409.5	0.251		SWISS-PROT:P00761|TRYP_PIG Trypsin - Sus scrofa (Pig).	334	5			8460	2+	842.509	0.006	7.12158	0.9936	R.VATVSLPR.S
1	1	CONTAM|P00761	24409.5	0.251		SWISS-PROT:P00761|TRYP_PIG Trypsin - Sus scrofa (Pig).	334	5			8589	2+	842.509	0.005	5.93465	0.9969	R.VATVSLPR.S
1	1	CONTAM|P00761	24409.5	0.251		SWISS-PROT:P00761|TRYP_PIG Trypsin - Sus scrofa (Pig).	334	5			8721	2+	842.509	0.006	7.12158	0.9942	R.VATVSLPR.S
1	1	CONTAM|P00761	24409.5	0.251		SWISS-PROT:P00761|TRYP_PIG Trypsin - Sus scrofa (Pig).	334	5			8848	2+	842.509	0.006	7.12158	0.9553	R.VATVSLPR.S
1	1	CONTAM|P00761	24409.5	0.251		SWISS-PROT:P00761|TRYP_PIG Trypsin - Sus scrofa (Pig).	334	5			8980	2+	842.509	0.006	7.12158	0.9777	R.VATVSLPR.S
1	1	CONTAM|P00761	24409.5	0.251		SWISS-PROT:P00761|TRYP_PIG Trypsin - Sus scrofa (Pig).	334	5			9112	2+	842.509	0.006	7.12158	0.9548	R.VATVSLPR.S
1	1	CONTAM|P00761	24409.5	0.251		SWISS-PROT:P00761|TRYP_PIG Trypsin - Sus scrofa (Pig).	334	5			9244	2+	842.509	0.006	7.12158	0.8131	R.VATVSLPR.S
1	1	CONTAM|P00761	24409.5	0.251		SWISS-PROT:P00761|TRYP_PIG Trypsin - Sus scrofa (Pig).	334	5			9376	2+	842.509	0.006	7.12158	0.9764	R.VATVSLPR.S
1	1	CONTAM|P00761	24409.5	0.251		SWISS-PROT:P00761|TRYP_PIG Trypsin - Sus scrofa (Pig).	334	5			9774	2+	842.509	0.005	5.93465	0.9518	R.VATVSLPR.S
1	1	CONTAM|P00761	24409.5	0.251		SWISS-PROT:P00761|TRYP_PIG Trypsin - Sus scrofa (Pig).	334	5			10446	2+	842.509	0.005	5.93465	0.9912	R.VATVSLPR.S
1	1	CONTAM|P00761	24409.5	0.251		SWISS-PROT:P00761|TRYP_PIG Trypsin - Sus scrofa (Pig).	334	5			10974	2+	842.509	0.005	5.93465	0.7762	R.VATVSLPR.S
1	1	CONTAM|P00761	24409.5	0.251		SWISS-PROT:P00761|TRYP_PIG Trypsin - Sus scrofa (Pig).	334	5			11369	2+	842.509	0.006	7.12158	0.7245	R.VATVSLPR.S
1	1	CONTAM|P00761	24409.5	0.251		SWISS-PROT:P00761|TRYP_PIG Trypsin - Sus scrofa (Pig).	334	5			12124	2+	842.509	-0.102	121.067	0.9792	R.VATVSLPR.S
1	1	CONTAM|P00761	24409.5	0.251		SWISS-PROT:P00761|TRYP_PIG Trypsin - Sus scrofa (Pig).	334	5			14152	3+	2211.1	0.013	5.87942	0.8987	R.LGEHNIDVLEGNEQFINAAK.I
1	1	CONTAM|P00761	24409.5	0.251		SWISS-PROT:P00761|TRYP_PIG Trypsin - Sus scrofa (Pig).	334	5			14271	3+	2211.1	0.999	0.452263	0.9825	R.LGEHNIDVLEGNEQFINAAK.I
1	1	CONTAM|P00761	24409.5	0.251		SWISS-PROT:P00761|TRYP_PIG Trypsin - Sus scrofa (Pig).	334	5			14532	3+	2211.1	1.001	0.452263	0.7843	R.LGEHNIDVLEGNEQFINAAK.I
1	1	CONTAM|P00761	24409.5	0.251		SWISS-PROT:P00761|TRYP_PIG Trypsin - Sus scrofa (Pig).	334	5			14547	2+	2211.1	0.013	5.87942	1	R.LGEHNIDVLEGNEQFINAAK.I
1	1	CONTAM|P00761	24409.5	0.251		SWISS-PROT:P00761|TRYP_PIG Trypsin - Sus scrofa (Pig).	334	5			14656	3+	2211.1	0.019	8.59299	1	R.LGEHNIDVLEGNEQFINAAK.I
1	1	CONTAM|P00761	24409.5	0.251		SWISS-PROT:P00761|TRYP_PIG Trypsin - Sus scrofa (Pig).	334	5			14678	2+	2211.1	0.012	5.42715	0.9983	R.LGEHNIDVLEGNEQFINAAK.I
1	1	CONTAM|P00761	24409.5	0.251		SWISS-PROT:P00761|TRYP_PIG Trypsin - Sus scrofa (Pig).	334	5			15166	3+	2211.1	0.014	6.33168	0.8171	R.LGEHNIDVLEGNEQFINAAK.I
1	1	CONTAM|P00761	24409.5	0.251		SWISS-PROT:P00761|TRYP_PIG Trypsin - Sus scrofa (Pig).	334	5			15287	3+	2211.1	0.015	6.78394	0.8149	R.LGEHNIDVLEGNEQFINAAK.I
1	1	CONTAM|P00761	24409.5	0.251		SWISS-PROT:P00761|TRYP_PIG Trypsin - Sus scrofa (Pig).	334	5			15407	3+	2211.1	0.011	4.97489	0.9992	R.LGEHNIDVLEGNEQFINAAK.I
1	1	CONTAM|P00761	24409.5	0.251		SWISS-PROT:P00761|TRYP_PIG Trypsin - Sus scrofa (Pig).	334	5			15524	3+	2211.1	1	0	0.9907	R.LGEHNIDVLEGNEQFINAAK.I
1	1	CONTAM|P00761	24409.5	0.251		SWISS-PROT:P00761|TRYP_PIG Trypsin - Sus scrofa (Pig).	334	5			15887	3+	2211.1	1.002	0.904526	0.9927	R.LGEHNIDVLEGNEQFINAAK.I
1	1	CONTAM|P00761	24409.5	0.251		SWISS-PROT:P00761|TRYP_PIG Trypsin - Sus scrofa (Pig).	334	5			16005	2+	2299.18	0.011	4.78432	0.7014	K.IITHPNFNGNTLDNDIM"LIK.L
1	1	CONTAM|P00761	24409.5	0.251		SWISS-PROT:P00761|TRYP_PIG Trypsin - Sus scrofa (Pig).	334	5			16173	3+	2299.18	0.016	6.95902	0.8506	K.IITHPNFNGNTLDNDIM"LIK.L
1	1	CONTAM|P00761	24409.5	0.251		SWISS-PROT:P00761|TRYP_PIG Trypsin - Sus scrofa (Pig).	334	5			16416	3+	2299.18	1.002	0.869877	0.782	K.IITHPNFNGNTLDNDIM"LIK.L
1	1	CONTAM|P00761	24409.5	0.251		SWISS-PROT:P00761|TRYP_PIG Trypsin - Sus scrofa (Pig).	334	5			16536	3+	2299.18	0.999	0.434939	0.9279	K.IITHPNFNGNTLDNDIM"LIK.L
1	1	CONTAM|P00761	24409.5	0.251		SWISS-PROT:P00761|TRYP_PIG Trypsin - Sus scrofa (Pig).	334	5			16626	3+	2283.18	1	0	0.7232	K.IITHPNFNGNTLDNDIMLIK.L
1	1	CONTAM|P00761	24409.5	0.251		SWISS-PROT:P00761|TRYP_PIG Trypsin - Sus scrofa (Pig).	334	5			16745	3+	2283.18	0.019	8.32173	0.9997	K.IITHPNFNGNTLDNDIMLIK.L
1	1	CONTAM|P00761	24409.5	0.251		SWISS-PROT:P00761|TRYP_PIG Trypsin - Sus scrofa (Pig).	334	5			17112	2+	2299.18	0.019	8.26383	0.8822	K.IITHPNFNGNTLDNDIM"LIK.L
1	1	CONTAM|P00761	24409.5	0.251		SWISS-PROT:P00761|TRYP_PIG Trypsin - Sus scrofa (Pig).	334	5			6874	2+	1045.56	-0.016	15.3027	0.8058	K.LSSPATLNSR.V
1	1	CONTAM|P00761	24409.5	0.251		SWISS-PROT:P00761|TRYP_PIG Trypsin - Sus scrofa (Pig).	334	5			7137	2+	1045.56	0.007	6.69495	0.9999	K.LSSPATLNSR.V
1	1	CONTAM|P00761	24409.5	0.251		SWISS-PROT:P00761|TRYP_PIG Trypsin - Sus scrofa (Pig).	334	5			8589	2+	842.509	0.005	5.93465	0.9949	R.VATVSLPR.S
1	1	CONTAM|P00761	24409.5	0.251		SWISS-PROT:P00761|TRYP_PIG Trypsin - Sus scrofa (Pig).	334	5			8721	2+	842.509	0.006	7.12158	0.9541	R.VATVSLPR.S
1	1	CONTAM|P00761	24409.5	0.251		SWISS-PROT:P00761|TRYP_PIG Trypsin - Sus scrofa (Pig).	334	5			8853	2+	842.509	0.006	7.12158	0.9352	R.VATVSLPR.S
1	1	CONTAM|P00761	24409.5	0.251		SWISS-PROT:P00761|TRYP_PIG Trypsin - Sus scrofa (Pig).	334	5			8985	2+	842.509	0.007	8.30851	0.9959	R.VATVSLPR.S
1	1	CONTAM|P00761	24409.5	0.251		SWISS-PROT:P00761|TRYP_PIG Trypsin - Sus scrofa (Pig).	334	5			9117	2+	842.509	0.005	5.93465	0.971	R.VATVSLPR.S
1	1	CONTAM|P00761	24409.5	0.251		SWISS-PROT:P00761|TRYP_PIG Trypsin - Sus scrofa (Pig).	334	5			9249	2+	842.509	0.006	7.12158	0.9778	R.VATVSLPR.S
1	1	CONTAM|P00761	24409.5	0.251		SWISS-PROT:P00761|TRYP_PIG Trypsin - Sus scrofa (Pig).	334	5			9381	2+	842.509	0.005	5.93465	0.9518	R.VATVSLPR.S
1	1	CONTAM|P00761	24409.5	0.251		SWISS-PROT:P00761|TRYP_PIG Trypsin - Sus scrofa (Pig).	334	5			9515	2+	842.509	0.005	5.93465	0.9932	R.VATVSLPR.S
1	1	CONTAM|P00761	24409.5	0.251		SWISS-PROT:P00761|TRYP_PIG Trypsin - Sus scrofa (Pig).	334	5			9647	2+	842.509	0.005	5.93465	0.9914	R.VATVSLPR.S
1	1	CONTAM|P00761	24409.5	0.251		SWISS-PROT:P00761|TRYP_PIG Trypsin - Sus scrofa (Pig).	334	5			9777	2+	842.509	0.004	4.74772	0.9711	R.VATVSLPR.S
1	1	CONTAM|P00761	24409.5	0.251		SWISS-PROT:P00761|TRYP_PIG Trypsin - Sus scrofa (Pig).	334	5			9921	2+	842.509	0.006	7.12158	0.6361	R.VATVSLPR.S
1	1	CONTAM|P00761	24409.5	0.251		SWISS-PROT:P00761|TRYP_PIG Trypsin - Sus scrofa (Pig).	334	5			10056	2+	842.509	0.004	4.74772	0.8612	R.VATVSLPR.S
1	1	CONTAM|P00761	24409.5	0.251		SWISS-PROT:P00761|TRYP_PIG Trypsin - Sus scrofa (Pig).	334	5			10318	2+	842.509	0.005	5.93465	0.9013	R.VATVSLPR.S
1	1	CONTAM|P00761	24409.5	0.251		SWISS-PROT:P00761|TRYP_PIG Trypsin - Sus scrofa (Pig).	334	5			10584	2+	842.509	0.006	7.12158	0.6481	R.VATVSLPR.S
1	1	CONTAM|P00761	24409.5	0.251		SWISS-PROT:P00761|TRYP_PIG Trypsin - Sus scrofa (Pig).	334	5			10851	2+	842.509	0.006	7.12158	0.9833	R.VATVSLPR.S
1	1	CONTAM|P00761	24409.5	0.251		SWISS-PROT:P00761|TRYP_PIG Trypsin - Sus scrofa (Pig).	334	5			10991	2+	842.509	0.005	5.93465	0.9756	R.VATVSLPR.S
1	1	CONTAM|P00761	24409.5	0.251		SWISS-PROT:P00761|TRYP_PIG Trypsin - Sus scrofa (Pig).	334	5			11418	2+	842.509	0.003	3.56079	0.9476	R.VATVSLPR.S
1	1	CONTAM|P00761	24409.5	0.251		SWISS-PROT:P00761|TRYP_PIG Trypsin - Sus scrofa (Pig).	334	5			12259	2+	842.509	0.004	4.74772	0.9126	R.VATVSLPR.S
1	1	CONTAM|P00761	24409.5	0.251		SWISS-PROT:P00761|TRYP_PIG Trypsin - Sus scrofa (Pig).	334	5			14342	3+	2211.1	0.999	0.452263	0.9474	R.LGEHNIDVLEGNEQFINAAK.I
1	1	CONTAM|P00761	24409.5	0.251		SWISS-PROT:P00761|TRYP_PIG Trypsin - Sus scrofa (Pig).	334	5			14631	3+	2211.1	0.013	5.87942	0.9994	R.LGEHNIDVLEGNEQFINAAK.I
1	1	CONTAM|P00761	24409.5	0.251		SWISS-PROT:P00761|TRYP_PIG Trypsin - Sus scrofa (Pig).	334	5			14650	2+	2211.1	0.015	6.78394	1	R.LGEHNIDVLEGNEQFINAAK.I
1	1	CONTAM|P00761	24409.5	0.251		SWISS-PROT:P00761|TRYP_PIG Trypsin - Sus scrofa (Pig).	334	5			14760	3+	2211.1	0.017	7.68847	1	R.LGEHNIDVLEGNEQFINAAK.I
1	1	CONTAM|P00761	24409.5	0.251		SWISS-PROT:P00761|TRYP_PIG Trypsin - Sus scrofa (Pig).	334	5			14782	2+	2211.1	0.016	7.2362	0.9963	R.LGEHNIDVLEGNEQFINAAK.I
1	1	CONTAM|P00761	24409.5	0.251		SWISS-PROT:P00761|TRYP_PIG Trypsin - Sus scrofa (Pig).	334	5			14892	3+	2211.1	0.015	6.78394	0.8908	R.LGEHNIDVLEGNEQFINAAK.I
1	1	CONTAM|P00761	24409.5	0.251		SWISS-PROT:P00761|TRYP_PIG Trypsin - Sus scrofa (Pig).	334	5			15024	3+	2211.1	1.001	0.452263	0.8077	R.LGEHNIDVLEGNEQFINAAK.I
1	1	CONTAM|P00761	24409.5	0.251		SWISS-PROT:P00761|TRYP_PIG Trypsin - Sus scrofa (Pig).	334	5			15159	3+	2211.1	0.014	6.33168	0.6103	R.LGEHNIDVLEGNEQFINAAK.I
1	1	CONTAM|P00761	24409.5	0.251		SWISS-PROT:P00761|TRYP_PIG Trypsin - Sus scrofa (Pig).	334	5			15549	3+	2211.1	0.011	4.97489	0.9804	R.LGEHNIDVLEGNEQFINAAK.I
1	1	CONTAM|P00761	24409.5	0.251		SWISS-PROT:P00761|TRYP_PIG Trypsin - Sus scrofa (Pig).	334	5			15663	3+	2211.1	0.999	0.452263	0.9836	R.LGEHNIDVLEGNEQFINAAK.I
1	1	CONTAM|P00761	24409.5	0.251		SWISS-PROT:P00761|TRYP_PIG Trypsin - Sus scrofa (Pig).	334	5			16391	2+	2299.18	0.003	1.30482	0.875	K.IITHPNFNGNTLDNDIM"LIK.L
1	1	CONTAM|P00761	24409.5	0.251		SWISS-PROT:P00761|TRYP_PIG Trypsin - Sus scrofa (Pig).	334	5			16789	2+	2283.18	1.013	5.69381	0.946	K.IITHPNFNGNTLDNDIMLIK.L
1	1	CONTAM|P00761	24409.5	0.251		SWISS-PROT:P00761|TRYP_PIG Trypsin - Sus scrofa (Pig).	334	5			16828	3+	2283.18	0.017	7.44576	0.9995	K.IITHPNFNGNTLDNDIMLIK.L
1	1	CONTAM|P00761	24409.5	0.251		SWISS-PROT:P00761|TRYP_PIG Trypsin - Sus scrofa (Pig).	334	5			16928	2+	2299.18	0.038	16.5277	0.9294	K.IITHPNFNGNTLDNDIM"LIK.L
1	1	CONTAM|P00761	24409.5	0.251		SWISS-PROT:P00761|TRYP_PIG Trypsin - Sus scrofa (Pig).	334	5			6923	2+	1045.56	0.009	8.6078	0.8707	K.LSSPATLNSR.V
1	1	CONTAM|P00761	24409.5	0.251		SWISS-PROT:P00761|TRYP_PIG Trypsin - Sus scrofa (Pig).	334	5			7183	2+	1045.56	-0.019	18.172	0.9099	K.LSSPATLNSR.V
1	1	CONTAM|P00761	24409.5	0.251		SWISS-PROT:P00761|TRYP_PIG Trypsin - Sus scrofa (Pig).	334	5			7313	2+	1045.56	0.006	5.73853	0.9999	K.LSSPATLNSR.V
1	1	CONTAM|P00761	24409.5	0.251		SWISS-PROT:P00761|TRYP_PIG Trypsin - Sus scrofa (Pig).	334	5			8864	2+	842.509	0.005	5.93465	0.941	R.VATVSLPR.S
1	1	CONTAM|P00761	24409.5	0.251		SWISS-PROT:P00761|TRYP_PIG Trypsin - Sus scrofa (Pig).	334	5			8996	2+	842.509	0.005	5.93465	0.9895	R.VATVSLPR.S
1	1	CONTAM|P00761	24409.5	0.251		SWISS-PROT:P00761|TRYP_PIG Trypsin - Sus scrofa (Pig).	334	5			9128	2+	842.509	0.005	5.93465	0.9379	R.VATVSLPR.S
1	1	CONTAM|P00761	24409.5	0.251		SWISS-PROT:P00761|TRYP_PIG Trypsin - Sus scrofa (Pig).	334	5			9260	2+	842.509	0.005	5.93465	0.961	R.VATVSLPR.S
1	1	CONTAM|P00761	24409.5	0.251		SWISS-PROT:P00761|TRYP_PIG Trypsin - Sus scrofa (Pig).	334	5			9394	2+	842.509	0.005	5.93465	0.9197	R.VATVSLPR.S
1	1	CONTAM|P00761	24409.5	0.251		SWISS-PROT:P00761|TRYP_PIG Trypsin - Sus scrofa (Pig).	334	5			9525	2+	842.509	0.004	4.74772	0.9904	R.VATVSLPR.S
1	1	CONTAM|P00761	24409.5	0.251		SWISS-PROT:P00761|TRYP_PIG Trypsin - Sus scrofa (Pig).	334	5			9658	2+	842.509	0.004	4.74772	0.793	R.VATVSLPR.S
1	1	CONTAM|P00761	24409.5	0.251		SWISS-PROT:P00761|TRYP_PIG Trypsin - Sus scrofa (Pig).	334	5			9924	2+	842.509	0.005	5.93465	0.984	R.VATVSLPR.S
1	1	CONTAM|P00761	24409.5	0.251		SWISS-PROT:P00761|TRYP_PIG Trypsin - Sus scrofa (Pig).	334	5			10193	2+	842.509	0.004	4.74772	0.83	R.VATVSLPR.S
1	1	CONTAM|P00761	24409.5	0.251		SWISS-PROT:P00761|TRYP_PIG Trypsin - Sus scrofa (Pig).	334	5			10847	2+	842.509	0.005	5.93465	0.9966	R.VATVSLPR.S
1	1	CONTAM|P00761	24409.5	0.251		SWISS-PROT:P00761|TRYP_PIG Trypsin - Sus scrofa (Pig).	334	5			10981	2+	842.509	0.005	5.93465	0.9438	R.VATVSLPR.S
1	1	CONTAM|P00761	24409.5	0.251		SWISS-PROT:P00761|TRYP_PIG Trypsin - Sus scrofa (Pig).	334	5			11176	2+	842.509	0.004	4.74772	0.9247	R.VATVSLPR.S
1	1	CONTAM|P00761	24409.5	0.251		SWISS-PROT:P00761|TRYP_PIG Trypsin - Sus scrofa (Pig).	334	5			14468	2+	2211.1	0.998	0.904526	0.9736	R.LGEHNIDVLEGNEQFINAAK.I
1	1	CONTAM|P00761	24409.5	0.251		SWISS-PROT:P00761|TRYP_PIG Trypsin - Sus scrofa (Pig).	334	5			14496	3+	2211.1	0.999	0.452263	0.9135	R.LGEHNIDVLEGNEQFINAAK.I
1	1	CONTAM|P00761	24409.5	0.251		SWISS-PROT:P00761|TRYP_PIG Trypsin - Sus scrofa (Pig).	334	5			14777	2+	2211.1	0.018	8.14073	1	R.LGEHNIDVLEGNEQFINAAK.I
1	1	CONTAM|P00761	24409.5	0.251		SWISS-PROT:P00761|TRYP_PIG Trypsin - Sus scrofa (Pig).	334	5			14837	3+	2211.1	0.014	6.33168	1	R.LGEHNIDVLEGNEQFINAAK.I
1	1	CONTAM|P00761	24409.5	0.251		SWISS-PROT:P00761|TRYP_PIG Trypsin - Sus scrofa (Pig).	334	5			14907	2+	2211.1	0.013	5.87942	0.9988	R.LGEHNIDVLEGNEQFINAAK.I
1	1	CONTAM|P00761	24409.5	0.251		SWISS-PROT:P00761|TRYP_PIG Trypsin - Sus scrofa (Pig).	334	5			14969	3+	2211.1	0.011	4.97489	0.9683	R.LGEHNIDVLEGNEQFINAAK.I
1	1	CONTAM|P00761	24409.5	0.251		SWISS-PROT:P00761|TRYP_PIG Trypsin - Sus scrofa (Pig).	334	5			15104	3+	2211.1	0.011	4.97489	1	R.LGEHNIDVLEGNEQFINAAK.I
1	1	CONTAM|P00761	24409.5	0.251		SWISS-PROT:P00761|TRYP_PIG Trypsin - Sus scrofa (Pig).	334	5			15306	3+	2211.1	0.013	5.87942	0.9527	R.LGEHNIDVLEGNEQFINAAK.I
1	1	CONTAM|P00761	24409.5	0.251		SWISS-PROT:P00761|TRYP_PIG Trypsin - Sus scrofa (Pig).	334	5			15634	3+	2211.1	1	0	0.9521	R.LGEHNIDVLEGNEQFINAAK.I
1	1	CONTAM|P00761	24409.5	0.251		SWISS-PROT:P00761|TRYP_PIG Trypsin - Sus scrofa (Pig).	334	5			16179	3+	2283.18	0.998	0.875971	0.9647	K.IITHPNFNGNTLDNDIMLIK.L
1	1	CONTAM|P00761	24409.5	0.251		SWISS-PROT:P00761|TRYP_PIG Trypsin - Sus scrofa (Pig).	334	5			16344	3+	2299.18	0.02	8.69877	0.8048	K.IITHPNFNGNTLDNDIM"LIK.L
1	1	CONTAM|P00761	24409.5	0.251		SWISS-PROT:P00761|TRYP_PIG Trypsin - Sus scrofa (Pig).	334	5			17007	2+	2283.18	0.014	6.1318	0.9305	K.IITHPNFNGNTLDNDIMLIK.L
1	1	CONTAM|P00761	24409.5	0.251		SWISS-PROT:P00761|TRYP_PIG Trypsin - Sus scrofa (Pig).	334	5			17081	3+	2283.18	0.016	7.00777	0.9995	K.IITHPNFNGNTLDNDIMLIK.L
1	1	CONTAM|P00761	24409.5	0.251		SWISS-PROT:P00761|TRYP_PIG Trypsin - Sus scrofa (Pig).	334	5			17323	3+	2283.18	0.998	0.875971	0.7952	K.IITHPNFNGNTLDNDIMLIK.L
1	1	CONTAM|P00761	24409.5	0.251		SWISS-PROT:P00761|TRYP_PIG Trypsin - Sus scrofa (Pig).	334	5			24398	2+	842.509	0.003	3.56079	0.997	R.VATVSLPR.S
1	1	CONTAM|P00761	24409.5	0.251		SWISS-PROT:P00761|TRYP_PIG Trypsin - Sus scrofa (Pig).	334	5			6170	2+	1045.56	0.005	4.78211	0.932	K.LSSPATLNSR.V
1	1	CONTAM|P00761	24409.5	0.251		SWISS-PROT:P00761|TRYP_PIG Trypsin - Sus scrofa (Pig).	334	5			6707	2+	1045.56	-0.019	18.172	0.9993	K.LSSPATLNSR.V
1	1	CONTAM|P00761	24409.5	0.251		SWISS-PROT:P00761|TRYP_PIG Trypsin - Sus scrofa (Pig).	334	5			7029	2+	1045.56	0.007	6.69495	0.9889	K.LSSPATLNSR.V
1	1	CONTAM|P00761	24409.5	0.251		SWISS-PROT:P00761|TRYP_PIG Trypsin - Sus scrofa (Pig).	334	5			7157	2+	1045.56	0.007	6.69495	1	K.LSSPATLNSR.V
1	1	CONTAM|P00761	24409.5	0.251		SWISS-PROT:P00761|TRYP_PIG Trypsin - Sus scrofa (Pig).	334	5			8503	2+	842.509	0.003	3.56079	0.9887	R.VATVSLPR.S
1	1	CONTAM|P00761	24409.5	0.251		SWISS-PROT:P00761|TRYP_PIG Trypsin - Sus scrofa (Pig).	334	5			8631	2+	842.509	0.005	5.93465	0.9475	R.VATVSLPR.S
1	1	CONTAM|P00761	24409.5	0.251		SWISS-PROT:P00761|TRYP_PIG Trypsin - Sus scrofa (Pig).	334	5			8895	2+	842.509	0.005	5.93465	0.9948	R.VATVSLPR.S
1	1	CONTAM|P00761	24409.5	0.251		SWISS-PROT:P00761|TRYP_PIG Trypsin - Sus scrofa (Pig).	334	5			9027	2+	842.509	0.005	5.93465	0.9502	R.VATVSLPR.S
1	1	CONTAM|P00761	24409.5	0.251		SWISS-PROT:P00761|TRYP_PIG Trypsin - Sus scrofa (Pig).	334	5			9160	2+	842.509	0.004	4.74772	0.7777	R.VATVSLPR.S
1	1	CONTAM|P00761	24409.5	0.251		SWISS-PROT:P00761|TRYP_PIG Trypsin - Sus scrofa (Pig).	334	5			9296	2+	842.509	0.004	4.74772	0.9403	R.VATVSLPR.S
1	1	CONTAM|P00761	24409.5	0.251		SWISS-PROT:P00761|TRYP_PIG Trypsin - Sus scrofa (Pig).	334	5			14838	2+	2211.1	1.029	13.1156	0.9999	R.LGEHNIDVLEGNEQFINAAK.I
1	1	CONTAM|P00761	24409.5	0.251		SWISS-PROT:P00761|TRYP_PIG Trypsin - Sus scrofa (Pig).	334	5			14934	3+	2211.1	0.013	5.87942	1	R.LGEHNIDVLEGNEQFINAAK.I
1	1	CONTAM|P00761	24409.5	0.251		SWISS-PROT:P00761|TRYP_PIG Trypsin - Sus scrofa (Pig).	334	5			14967	2+	2211.1	0.01	4.52263	1	R.LGEHNIDVLEGNEQFINAAK.I
1	1	CONTAM|P00761	24409.5	0.251		SWISS-PROT:P00761|TRYP_PIG Trypsin - Sus scrofa (Pig).	334	5			15069	3+	2211.1	0.011	4.97489	0.9815	R.LGEHNIDVLEGNEQFINAAK.I
1	1	CONTAM|P00761	24409.5	0.251		SWISS-PROT:P00761|TRYP_PIG Trypsin - Sus scrofa (Pig).	334	5			16313	3+	2299.18	0.008	3.47951	0.9856	K.IITHPNFNGNTLDNDIM"LIK.L
1	1	CONTAM|P00761	24409.5	0.251		SWISS-PROT:P00761|TRYP_PIG Trypsin - Sus scrofa (Pig).	334	5			16960	2+	2283.18	0.013	5.69381	0.9999	K.IITHPNFNGNTLDNDIMLIK.L
1	1	CONTAM|P00761	24409.5	0.251		SWISS-PROT:P00761|TRYP_PIG Trypsin - Sus scrofa (Pig).	334	5			17035	3+	2283.18	0.014	6.1318	0.8099	K.IITHPNFNGNTLDNDIMLIK.L
1	1	CONTAM|P00761	24409.5	0.251		SWISS-PROT:P00761|TRYP_PIG Trypsin - Sus scrofa (Pig).	334	5			6886	2+	1045.56	0.006	5.73853	0.9966	K.LSSPATLNSR.V
1	1	CONTAM|P00761	24409.5	0.251		SWISS-PROT:P00761|TRYP_PIG Trypsin - Sus scrofa (Pig).	334	5			7016	2+	1045.56	0.007	6.69495	0.9999	K.LSSPATLNSR.V
1	1	CONTAM|P00761	24409.5	0.251		SWISS-PROT:P00761|TRYP_PIG Trypsin - Sus scrofa (Pig).	334	5			8424	2+	842.509	0.004	4.74772	0.9962	R.VATVSLPR.S
1	1	CONTAM|P00761	24409.5	0.251		SWISS-PROT:P00761|TRYP_PIG Trypsin - Sus scrofa (Pig).	334	5			8556	2+	842.509	0.006	7.12158	0.9968	R.VATVSLPR.S
1	1	CONTAM|P00761	24409.5	0.251		SWISS-PROT:P00761|TRYP_PIG Trypsin - Sus scrofa (Pig).	334	5			8688	2+	842.509	0.005	5.93465	0.9953	R.VATVSLPR.S
1	1	CONTAM|P00761	24409.5	0.251		SWISS-PROT:P00761|TRYP_PIG Trypsin - Sus scrofa (Pig).	334	5			8820	2+	842.509	0.006	7.12158	0.9409	R.VATVSLPR.S
1	1	CONTAM|P00761	24409.5	0.251		SWISS-PROT:P00761|TRYP_PIG Trypsin - Sus scrofa (Pig).	334	5			14532	2+	2211.1	0.012	5.42715	1	R.LGEHNIDVLEGNEQFINAAK.I
1	1	CONTAM|P00761	24409.5	0.251		SWISS-PROT:P00761|TRYP_PIG Trypsin - Sus scrofa (Pig).	334	5			14639	3+	2211.1	0.017	7.68847	1	R.LGEHNIDVLEGNEQFINAAK.I
1	1	CONTAM|P00761	24409.5	0.251		SWISS-PROT:P00761|TRYP_PIG Trypsin - Sus scrofa (Pig).	334	5			14661	2+	2211.1	0.013	5.87942	1	R.LGEHNIDVLEGNEQFINAAK.I
1	1	CONTAM|P00761	24409.5	0.251		SWISS-PROT:P00761|TRYP_PIG Trypsin - Sus scrofa (Pig).	334	5			16731	3+	2283.18	0.016	7.00777	0.9851	K.IITHPNFNGNTLDNDIMLIK.L
1	1	CONTAM|P00761	24409.5	0.251		SWISS-PROT:P00761|TRYP_PIG Trypsin - Sus scrofa (Pig).	334	5			16740	2+	2283.18	0.015	6.56978	0.999	K.IITHPNFNGNTLDNDIMLIK.L
1	1	CONTAM|P00761	24409.5	0.251		SWISS-PROT:P00761|TRYP_PIG Trypsin - Sus scrofa (Pig).	334	5			6208	2+	1045.56	0.005	4.78211	0.7491	K.LSSPATLNSR.V
1	1	CONTAM|P00761	24409.5	0.251		SWISS-PROT:P00761|TRYP_PIG Trypsin - Sus scrofa (Pig).	334	5			7235	2+	1045.56	0.006	5.73853	0.9996	K.LSSPATLNSR.V
1	1	CONTAM|P00761	24409.5	0.251		SWISS-PROT:P00761|TRYP_PIG Trypsin - Sus scrofa (Pig).	334	5			7367	2+	1045.56	0.006	5.73853	0.9997	K.LSSPATLNSR.V
1	1	CONTAM|P00761	24409.5	0.251		SWISS-PROT:P00761|TRYP_PIG Trypsin - Sus scrofa (Pig).	334	5			8896	2+	842.509	0.008	9.49544	0.9298	R.VATVSLPR.S
1	1	CONTAM|P00761	24409.5	0.251		SWISS-PROT:P00761|TRYP_PIG Trypsin - Sus scrofa (Pig).	334	5			9028	2+	842.509	0.006	7.12158	0.9379	R.VATVSLPR.S
1	1	CONTAM|P00761	24409.5	0.251		SWISS-PROT:P00761|TRYP_PIG Trypsin - Sus scrofa (Pig).	334	5			9160	2+	842.509	0.006	7.12158	0.9771	R.VATVSLPR.S
1	1	CONTAM|P00761	24409.5	0.251		SWISS-PROT:P00761|TRYP_PIG Trypsin - Sus scrofa (Pig).	334	5			9293	2+	842.509	0.006	7.12158	0.9953	R.VATVSLPR.S
1	1	CONTAM|P00761	24409.5	0.251		SWISS-PROT:P00761|TRYP_PIG Trypsin - Sus scrofa (Pig).	334	5			9424	2+	842.509	0.005	5.93465	0.975	R.VATVSLPR.S
1	1	CONTAM|P00761	24409.5	0.251		SWISS-PROT:P00761|TRYP_PIG Trypsin - Sus scrofa (Pig).	334	5			9561	2+	842.509	0.005	5.93465	0.7715	R.VATVSLPR.S
1	1	CONTAM|P00761	24409.5	0.251		SWISS-PROT:P00761|TRYP_PIG Trypsin - Sus scrofa (Pig).	334	5			9690	2+	842.509	0.005	5.93465	0.9456	R.VATVSLPR.S
1	1	CONTAM|P00761	24409.5	0.251		SWISS-PROT:P00761|TRYP_PIG Trypsin - Sus scrofa (Pig).	334	5			9821	2+	842.509	0.005	5.93465	0.8044	R.VATVSLPR.S
1	1	CONTAM|P00761	24409.5	0.251		SWISS-PROT:P00761|TRYP_PIG Trypsin - Sus scrofa (Pig).	334	5			9955	2+	842.509	0.003	3.56079	0.932	R.VATVSLPR.S
1	1	CONTAM|P00761	24409.5	0.251		SWISS-PROT:P00761|TRYP_PIG Trypsin - Sus scrofa (Pig).	334	5			10086	2+	842.509	0.005	5.93465	0.9779	R.VATVSLPR.S
1	1	CONTAM|P00761	24409.5	0.251		SWISS-PROT:P00761|TRYP_PIG Trypsin - Sus scrofa (Pig).	334	5			10222	2+	842.509	0.005	5.93465	0.8209	R.VATVSLPR.S
1	1	CONTAM|P00761	24409.5	0.251		SWISS-PROT:P00761|TRYP_PIG Trypsin - Sus scrofa (Pig).	334	5			14435	3+	2211.1	0.013	5.87942	0.9999	R.LGEHNIDVLEGNEQFINAAK.I
1	1	CONTAM|P00761	24409.5	0.251		SWISS-PROT:P00761|TRYP_PIG Trypsin - Sus scrofa (Pig).	334	5			14561	3+	2211.1	0.999	0.452263	0.8304	R.LGEHNIDVLEGNEQFINAAK.I
1	1	CONTAM|P00761	24409.5	0.251		SWISS-PROT:P00761|TRYP_PIG Trypsin - Sus scrofa (Pig).	334	5			14815	3+	2211.1	0.015	6.78394	0.9999	R.LGEHNIDVLEGNEQFINAAK.I
1	1	CONTAM|P00761	24409.5	0.251		SWISS-PROT:P00761|TRYP_PIG Trypsin - Sus scrofa (Pig).	334	5			14826	2+	2211.1	0.014	6.33168	1	R.LGEHNIDVLEGNEQFINAAK.I
1	1	CONTAM|P00761	24409.5	0.251		SWISS-PROT:P00761|TRYP_PIG Trypsin - Sus scrofa (Pig).	334	5			14946	3+	2211.1	0.015	6.78394	1	R.LGEHNIDVLEGNEQFINAAK.I
1	1	CONTAM|P00761	24409.5	0.251		SWISS-PROT:P00761|TRYP_PIG Trypsin - Sus scrofa (Pig).	334	5			14958	2+	2211.1	0.014	6.33168	1	R.LGEHNIDVLEGNEQFINAAK.I
1	1	CONTAM|P00761	24409.5	0.251		SWISS-PROT:P00761|TRYP_PIG Trypsin - Sus scrofa (Pig).	334	5			15078	3+	2211.1	0.016	7.2362	0.9988	R.LGEHNIDVLEGNEQFINAAK.I
1	1	CONTAM|P00761	24409.5	0.251		SWISS-PROT:P00761|TRYP_PIG Trypsin - Sus scrofa (Pig).	334	5			15106	2+	2211.1	1.027	12.2111	0.9975	R.LGEHNIDVLEGNEQFINAAK.I
1	1	CONTAM|P00761	24409.5	0.251		SWISS-PROT:P00761|TRYP_PIG Trypsin - Sus scrofa (Pig).	334	5			15210	3+	2211.1	1.002	0.904526	0.9636	R.LGEHNIDVLEGNEQFINAAK.I
1	1	CONTAM|P00761	24409.5	0.251		SWISS-PROT:P00761|TRYP_PIG Trypsin - Sus scrofa (Pig).	334	5			15345	3+	2211.1	1.001	0.452263	0.963	R.LGEHNIDVLEGNEQFINAAK.I
1	1	CONTAM|P00761	24409.5	0.251		SWISS-PROT:P00761|TRYP_PIG Trypsin - Sus scrofa (Pig).	334	5			15645	3+	2211.1	0.011	4.97489	0.9541	R.LGEHNIDVLEGNEQFINAAK.I
1	1	CONTAM|P00761	24409.5	0.251		SWISS-PROT:P00761|TRYP_PIG Trypsin - Sus scrofa (Pig).	334	5			15777	3+	2211.1	1.001	0.452263	0.993	R.LGEHNIDVLEGNEQFINAAK.I
1	1	CONTAM|P00761	24409.5	0.251		SWISS-PROT:P00761|TRYP_PIG Trypsin - Sus scrofa (Pig).	334	5			16728	3+	2299.18	0.998	0.869877	0.7193	K.IITHPNFNGNTLDNDIM"LIK.L
1	1	CONTAM|P00761	24409.5	0.251		SWISS-PROT:P00761|TRYP_PIG Trypsin - Sus scrofa (Pig).	334	5			16927	3+	2283.18	0.013	5.69381	0.9991	K.IITHPNFNGNTLDNDIMLIK.L
1	1	CONTAM|P00761	24409.5	0.251		SWISS-PROT:P00761|TRYP_PIG Trypsin - Sus scrofa (Pig).	334	5			17058	3+	2283.18	0.015	6.56978	0.9998	K.IITHPNFNGNTLDNDIMLIK.L
1	1	CONTAM|P00761	24409.5	0.251		SWISS-PROT:P00761|TRYP_PIG Trypsin - Sus scrofa (Pig).	334	5			17300	3+	2283.18	0.999	0.437986	0.6482	K.IITHPNFNGNTLDNDIMLIK.L
2	1	CONTAM|P02662	22974.9	0.206		SWISS-PROT:P02662 Alpha-S1-casein - Bos taurus (Bovine).	5	3			19563	2+	1267.7	0.011	8.6771	0.9956	R.YLGYLEQLLR.L
2	1	CONTAM|P02662	22974.9	0.206		SWISS-PROT:P02662 Alpha-S1-casein - Bos taurus (Bovine).	5	3			20045	2+	1384.73	0.012	8.66595	0.9856	R.FFVAPFPEVFGK.E
2	1	CONTAM|P02662	22974.9	0.206		SWISS-PROT:P02662 Alpha-S1-casein - Bos taurus (Bovine).	5	3			22831	2+	2316.14	0.021	9.06682	0.873	K.EPMIGVNQELAYFYPELFR.Q
2	1	CONTAM|P02662	22974.9	0.206		SWISS-PROT:P02662 Alpha-S1-casein - Bos taurus (Bovine).	5	3			20031	2+	1384.73	0.008	5.7773	0.9992	R.FFVAPFPEVFGK.E
2	1	CONTAM|P02662	22974.9	0.206		SWISS-PROT:P02662 Alpha-S1-casein - Bos taurus (Bovine).	5	3			20149	2+	1384.73	0.01	7.22162	0.7781	R.FFVAPFPEVFGK.E
3	1	CONTAM|P35527, sp|P35527|K1C9_HUMAN	62129.44576000013, 62064.327320000135	0.366	KRT9, KRT9	Tax_Id=9606 Keratin, type I cytoskeletal 9, Keratin, type I cytoskeletal 9	41	14			8219	3+	3223.28	0.025	7.75607	1	R.GGSGGSHGGGSGFGGESGGSYGGGEEASGSGGGYGGGSGK.S
3	1	CONTAM|P35527, sp|P35527|K1C9_HUMAN	62129.44576000013, 62064.327320000135	0.366	KRT9, KRT9	Tax_Id=9606 Keratin, type I cytoskeletal 9, Keratin, type I cytoskeletal 9	41	14			8342	3+	3223.28	1.023	7.13558	0.9975	R.GGSGGSHGGGSGFGGESGGSYGGGEEASGSGGGYGGGSGK.S
3	1	CONTAM|P35527, sp|P35527|K1C9_HUMAN	62129.44576000013, 62064.327320000135	0.366	KRT9, KRT9	Tax_Id=9606 Keratin, type I cytoskeletal 9, Keratin, type I cytoskeletal 9	41	14			5349	2+	1791.73	0.009	5.02308	0.9992	R.GGSGGSYGGGGSGGGYGGGSGSR.G
3	1	CONTAM|P35527, sp|P35527|K1C9_HUMAN	62129.44576000013, 62064.327320000135	0.366	KRT9, KRT9	Tax_Id=9606 Keratin, type I cytoskeletal 9, Keratin, type I cytoskeletal 9	41	14			5419	2+	1235.53	0.007	5.66559	0.9728	R.FSSSSGYGGGSSR.V
3	1	CONTAM|P35527, sp|P35527|K1C9_HUMAN	62129.44576000013, 62064.327320000135	0.366	KRT9, KRT9	Tax_Id=9606 Keratin, type I cytoskeletal 9, Keratin, type I cytoskeletal 9	41	14			5932	2+	1232.6	0.007	5.67906	0.8335	R.SGGGGGGGLGSGGSIR.S
3	1	CONTAM|P35527, sp|P35527|K1C9_HUMAN	62129.44576000013, 62064.327320000135	0.366	KRT9, KRT9	Tax_Id=9606 Keratin, type I cytoskeletal 9, Keratin, type I cytoskeletal 9	41	14			6286	2+	1065.5	0.006	5.63116	0.9999	K.STMQELNSR.L
3	1	CONTAM|P35527, sp|P35527|K1C9_HUMAN	62129.44576000013, 62064.327320000135	0.366	KRT9, KRT9	Tax_Id=9606 Keratin, type I cytoskeletal 9, Keratin, type I cytoskeletal 9	41	14			8071	3+	3223.28	1.014	4.3434	0.949	R.GGSGGSHGGGSGFGGESGGSYGGGEEASGSGGGYGGGSGK.S
3	1	CONTAM|P35527, sp|P35527|K1C9_HUMAN	62129.44576000013, 62064.327320000135	0.366	KRT9, KRT9	Tax_Id=9606 Keratin, type I cytoskeletal 9, Keratin, type I cytoskeletal 9	41	14			10043	2+	1586.77	0.01	6.30213	0.9998	K.VQALEEANNDLENK.I
3	1	CONTAM|P35527, sp|P35527|K1C9_HUMAN	62129.44576000013, 62064.327320000135	0.366	KRT9, KRT9	Tax_Id=9606 Keratin, type I cytoskeletal 9, Keratin, type I cytoskeletal 9	41	14			14490	3+	2510.13	0.021	8.36609	0.9995	K.EIETYHNLLEGGQEDFESSGAGK.I
3	1	CONTAM|P35527, sp|P35527|K1C9_HUMAN	62129.44576000013, 62064.327320000135	0.366	KRT9, KRT9	Tax_Id=9606 Keratin, type I cytoskeletal 9, Keratin, type I cytoskeletal 9	41	14			19180	3+	3264.51	0.019	5.82016	0.9906	K.DIENQYETQITQIEHEVSSSGQEVQSSAK.E
3	1	CONTAM|P35527, sp|P35527|K1C9_HUMAN	62129.44576000013, 62064.327320000135	0.366	KRT9, KRT9	Tax_Id=9606 Keratin, type I cytoskeletal 9, Keratin, type I cytoskeletal 9	41	14			5888	2+	1232.6	0.01	8.11295	0.8289	R.SGGGGGGGLGSGGSIR.S
3	1	CONTAM|P35527, sp|P35527|K1C9_HUMAN	62129.44576000013, 62064.327320000135	0.366	KRT9, KRT9	Tax_Id=9606 Keratin, type I cytoskeletal 9, Keratin, type I cytoskeletal 9	41	14			5466	2+	1791.73	0.011	6.13932	0.9008	R.GGSGGSYGGGGSGGGYGGGSGSR.G
3	1	CONTAM|P35527, sp|P35527|K1C9_HUMAN	62129.44576000013, 62064.327320000135	0.366	KRT9, KRT9	Tax_Id=9606 Keratin, type I cytoskeletal 9, Keratin, type I cytoskeletal 9	41	14			6115	2+	1232.6	0.008	6.49036	0.9951	R.SGGGGGGGLGSGGSIR.S
3	1	CONTAM|P35527, sp|P35527|K1C9_HUMAN	62129.44576000013, 62064.327320000135	0.366	KRT9, KRT9	Tax_Id=9606 Keratin, type I cytoskeletal 9, Keratin, type I cytoskeletal 9	41	14			8299	3+	3223.28	1.024	7.44583	0.6271	R.GGSGGSHGGGSGFGGESGGSYGGGEEASGSGGGYGGGSGK.S
3	1	CONTAM|P35527, sp|P35527|K1C9_HUMAN	62129.44576000013, 62064.327320000135	0.366	KRT9, KRT9	Tax_Id=9606 Keratin, type I cytoskeletal 9, Keratin, type I cytoskeletal 9	41	14			10065	2+	1586.77	0.011	6.93234	0.9846	K.VQALEEANNDLENK.I
3	1	CONTAM|P35527, sp|P35527|K1C9_HUMAN	62129.44576000013, 62064.327320000135	0.366	KRT9, KRT9	Tax_Id=9606 Keratin, type I cytoskeletal 9, Keratin, type I cytoskeletal 9	41	14			5481	2+	1235.53	0.009	7.28433	0.9998	R.FSSSSGYGGGSSR.V
3	1	CONTAM|P35527, sp|P35527|K1C9_HUMAN	62129.44576000013, 62064.327320000135	0.366	KRT9, KRT9	Tax_Id=9606 Keratin, type I cytoskeletal 9, Keratin, type I cytoskeletal 9	41	14			6389	2+	1065.5	0.004	3.75411	0.9765	K.STMQELNSR.L
3	1	CONTAM|P35527, sp|P35527|K1C9_HUMAN	62129.44576000013, 62064.327320000135	0.366	KRT9, KRT9	Tax_Id=9606 Keratin, type I cytoskeletal 9, Keratin, type I cytoskeletal 9	41	14			8068	3+	3223.28	0.024	7.44583	0.8847	R.GGSGGSHGGGSGFGGESGGSYGGGEEASGSGGGYGGGSGK.S
[truncated: 41,568 more rows]

## Sheet: PCa10_PHA
Group	Prob	Protein	SequenceMass	AACoverage	BestGeneName	Description	Total Filtered Peptides	Unique Filtered Peptides	H2L Mean	Ratio Peps	Scan	Z	CalcMHPlus	dMass	FdMass (ppm)	PepProphet	Peptide	Light Area	Heavy Area
[truncated: 45,384 more rows]
