# Supplementary material for: Multi-lectin Affinity Chromatography and Quantitative Proteomic Analysis Reveal Differential Glycoform Levels between Prostate Cancer and Benign Prostatic Hyperplasia Sera
Source: Sci Rep. 2018 Apr 25;8:6509. doi: 10.1038/s41598-018-24270-w (PMC5916935; doi:10.1038/s41598-018-24270-w)
Supplement: Supplementary file 22 — Dataset 2 [file 41598_2018_24270_MOESM22_ESM.xlsx]

## Sheet: Title and Authors
SUPPLEMENTARY INFORMATION FOR
Multi-lectin Affinity Chromatography and Quantitative Proteomic Analysis Reveal Differential Glycoform Levels between Prostate Cancer and Benign Prostatic Hyperplasia Sera
Sarah M. Totten, Ravali Adusumilli, Majlinda Kullolli, Cheylene Tanimoto, James D. Brooks, Parag Mallick, Sharon J. Pitteri

## Sheet: Dataset 2
Supplementary Dataset 2
Complete list of protein quantitation per M-LAC fraction, per sample. Each protein is represented by unique gene name. Median was calculated across all quantitated proteins in a given sample.
Fraction labeled "Total" is an average of the UNB, AAL, and PHA H/L ratios, and reflects global protein quantitation in a given sample.
Gene Name	Sample	M-LAC Fraction	Clinical Status Group	H/L	log2(H/L)	Sample Median of log2(H/L)	Log2(H/L), Median Centered
A1BG	BPH_1	AAL	BPH	1.18	0.238787	0.226509	0.0122783
A1BG	BPH_2	AAL	BPH	1.71	0.773996	0.83996	-0.0659633
A1BG	BPH_3	AAL	BPH	1.35	0.432959	0.275007	0.157952
A1BG	BPH_4	AAL	BPH	2.68	1.42223	1.26303	0.159199
A1BG	BPH_5	AAL	BPH	1.71	0.773996	0.575312	0.198684
A1BG	BPH_6	AAL	BPH	1.39	0.475085	0.427596	0.0474887
A1BG	BPH_7	AAL	BPH	NA	NA	-0.0892673	NA
A1BG	BPH_1	PHA	BPH	1.25	0.321928	0.226509	0.0954196
A1BG	BPH_2	PHA	BPH	1.72	0.782409	0.83996	-0.057551
A1BG	BPH_3	PHA	BPH	1.17	0.226509	0.275007	-0.0484985
A1BG	BPH_4	PHA	BPH	3.11	1.63691	1.26303	0.37388
A1BG	BPH_5	PHA	BPH	1.62	0.695994	0.575312	0.120681
A1BG	BPH_6	PHA	BPH	1.47	0.555816	0.427596	0.12822
A1BG	BPH_7	PHA	BPH	1.48	0.565597	-0.0892673	0.654865
A1BG	BPH_1	TOTAL	BPH	1.18	0.238787	0.226509	0.0122783
A1BG	BPH_1	TOTAL	BPH	1.25	0.321928	0.226509	0.0954196
A1BG	BPH_1	TOTAL	BPH	1.26	0.333424	0.226509	0.106915
A1BG	BPH_2	TOTAL	BPH	1.71	0.773996	0.83996	-0.0659633
A1BG	BPH_2	TOTAL	BPH	1.72	0.782409	0.83996	-0.057551
A1BG	BPH_2	TOTAL	BPH	1.82	0.863938	0.83996	0.0239789
A1BG	BPH_3	TOTAL	BPH	1.35	0.432959	0.275007	0.157952
A1BG	BPH_3	TOTAL	BPH	1.17	0.226509	0.275007	-0.0484985
A1BG	BPH_3	TOTAL	BPH	2.06	1.04264	0.275007	0.767637
A1BG	BPH_4	TOTAL	BPH	2.68	1.42223	1.26303	0.159199
A1BG	BPH_4	TOTAL	BPH	3.11	1.63691	1.26303	0.37388
A1BG	BPH_4	TOTAL	BPH	3.15	1.65535	1.26303	0.392317
A1BG	BPH_5	TOTAL	BPH	1.71	0.773996	0.575312	0.198684
A1BG	BPH_5	TOTAL	BPH	1.62	0.695994	0.575312	0.120681
A1BG	BPH_5	TOTAL	BPH	1.26	0.333424	0.575312	-0.241889
A1BG	BPH_6	TOTAL	BPH	1.39	0.475085	0.427596	0.0474887
A1BG	BPH_6	TOTAL	BPH	1.47	0.555816	0.427596	0.12822
A1BG	BPH_6	TOTAL	BPH	1.19	0.250962	0.427596	-0.176635
A1BG	BPH_7	TOTAL	BPH	NA	NA	-0.0892673	NA
A1BG	BPH_7	TOTAL	BPH	1.48	0.565597	-0.0892673	0.654865
A1BG	BPH_7	TOTAL	BPH	0.69	-0.535332	-0.0892673	-0.446064
A1BG	BPH_1	UNB	BPH	1.26	0.333424	0.226509	0.106915
A1BG	BPH_2	UNB	BPH	1.82	0.863938	0.83996	0.0239789
A1BG	BPH_3	UNB	BPH	2.06	1.04264	0.275007	0.767637
A1BG	BPH_4	UNB	BPH	3.15	1.65535	1.26303	0.392317
A1BG	BPH_5	UNB	BPH	1.26	0.333424	0.575312	-0.241889
A1BG	BPH_6	UNB	BPH	1.19	0.250962	0.427596	-0.176635
A1BG	BPH_7	UNB	BPH	0.69	-0.535332	-0.0892673	-0.446064
A1BG	PCa_1	AAL	PCA	1.02	0.0285692	0.392315	-0.363746
A1BG	PCa_2	AAL	PCA	1.16	0.214125	0.201634	0.0124909
A1BG	PCa_3	AAL	PCA	5.54	2.46989	2.20163	0.268252
A1BG	PCa_4	AAL	PCA	0.78	-0.358454	0	-0.358454
A1BG	PCa_5	AAL	PCA	1.5	0.584963	0.400538	0.184425
A1BG	PCa_6	AAL	PCA	1.47	0.555816	0.378512	0.177305
A1BG	PCa_7	AAL	PCA	1.17	0.226509	0.275007	-0.0484985
A1BG	PCa_8	AAL	PCA	0.9	-0.152003	0.298658	-0.450661
A1BG	PCa_9	AAL	PCA	1.35	0.432959	0.256998	0.175961
A1BG	PCa_10	AAL	PCA	1.7	0.765535	0.819662	-0.0541276
A1BG	PCa_1	PHA	PCA	1.26	0.333424	0.392315	-0.0588911
A1BG	PCa_2	PHA	PCA	1.17	0.226509	0.201634	0.0248747
A1BG	PCa_3	PHA	PCA	6.13	2.61589	2.20163	0.414253
A1BG	PCa_4	PHA	PCA	1.04	0.0565835	0	0.0565835
A1BG	PCa_5	PHA	PCA	1.17	0.226509	0.400538	-0.174029
A1BG	PCa_6	PHA	PCA	1.22	0.286881	0.378512	-0.0916305
A1BG	PCa_7	PHA	PCA	1.06	0.0840643	0.275007	-0.190943
A1BG	PCa_8	PHA	PCA	0.88	-0.184425	0.298658	-0.483083
A1BG	PCa_9	PHA	PCA	1.05	0.0703893	0.256998	-0.186609
A1BG	PCa_10	PHA	PCA	1.41	0.495695	0.819662	-0.323967
A1BG	PCa_1	TOTAL	PCA	1.02	0.0285692	0.392315	-0.363746
A1BG	PCa_1	TOTAL	PCA	1.26	0.333424	0.392315	-0.0588911
A1BG	PCa_1	TOTAL	PCA	1.21	0.275007	0.392315	-0.117308
A1BG	PCa_2	TOTAL	PCA	1.16	0.214125	0.201634	0.0124909
A1BG	PCa_2	TOTAL	PCA	1.17	0.226509	0.201634	0.0248747
A1BG	PCa_2	TOTAL	PCA	1.14	0.189034	0.201634	-0.0126
A1BG	PCa_3	TOTAL	PCA	5.54	2.46989	2.20163	0.268252
A1BG	PCa_3	TOTAL	PCA	6.13	2.61589	2.20163	0.414253
A1BG	PCa_3	TOTAL	PCA	8.15	3.0268	2.20163	0.825166
A1BG	PCa_4	TOTAL	PCA	0.78	-0.358454	0	-0.358454
A1BG	PCa_4	TOTAL	PCA	1.04	0.0565835	0	0.0565835
A1BG	PCa_4	TOTAL	PCA	1.03	0.0426443	0	0.0426443
A1BG	PCa_5	TOTAL	PCA	1.5	0.584963	0.400538	0.184425
A1BG	PCa_5	TOTAL	PCA	1.17	0.226509	0.400538	-0.174029
A1BG	PCa_5	TOTAL	PCA	2.13	1.09085	0.400538	0.690316
A1BG	PCa_6	TOTAL	PCA	1.47	0.555816	0.378512	0.177305
A1BG	PCa_6	TOTAL	PCA	1.22	0.286881	0.378512	-0.0916305
A1BG	PCa_6	TOTAL	PCA	3.07	1.61824	0.378512	1.23973
A1BG	PCa_7	TOTAL	PCA	1.17	0.226509	0.275007	-0.0484985
A1BG	PCa_7	TOTAL	PCA	1.06	0.0840643	0.275007	-0.190943
A1BG	PCa_7	TOTAL	PCA	1.96	0.970854	0.275007	0.695847
A1BG	PCa_8	TOTAL	PCA	0.9	-0.152003	0.298658	-0.450661
A1BG	PCa_8	TOTAL	PCA	0.88	-0.184425	0.298658	-0.483083
A1BG	PCa_8	TOTAL	PCA	1.37	0.454176	0.298658	0.155518
A1BG	PCa_9	TOTAL	PCA	1.35	0.432959	0.256998	0.175961
A1BG	PCa_9	TOTAL	PCA	1.05	0.0703893	0.256998	-0.186609
A1BG	PCa_9	TOTAL	PCA	1.69	0.757023	0.256998	0.500025
A1BG	PCa_10	TOTAL	PCA	1.7	0.765535	0.819662	-0.0541276
A1BG	PCa_10	TOTAL	PCA	1.41	0.495695	0.819662	-0.323967
A1BG	PCa_10	TOTAL	PCA	2.17	1.1177	0.819662	0.298033
A1BG	PCa_1	UNB	PCA	1.21	0.275007	0.392315	-0.117308
A1BG	PCa_2	UNB	PCA	1.14	0.189034	0.201634	-0.0126
A1BG	PCa_3	UNB	PCA	8.15	3.0268	2.20163	0.825166
A1BG	PCa_4	UNB	PCA	1.03	0.0426443	0	0.0426443
A1BG	PCa_5	UNB	PCA	2.13	1.09085	0.400538	0.690316
A1BG	PCa_6	UNB	PCA	3.07	1.61824	0.378512	1.23973
A1BG	PCa_7	UNB	PCA	1.96	0.970854	0.275007	0.695847
A1BG	PCa_8	UNB	PCA	1.37	0.454176	0.298658	0.155518
A1BG	PCa_9	UNB	PCA	1.69	0.757023	0.256998	0.500025
A1BG	PCa_10	UNB	PCA	2.17	1.1177	0.819662	0.298033
A2M,PZP	BPH_1	AAL	BPH	6.5	2.70044	0.226509	2.47393
A2M,PZP	BPH_2	AAL	BPH	1.95	0.963474	0.83996	0.123515
A2M,PZP	BPH_3	AAL	BPH	1.63	0.704872	0.275007	0.429865
A2M,PZP	BPH_4	AAL	BPH	8.78	3.13422	1.26303	1.87119
A2M,PZP	BPH_5	AAL	BPH	6.87	2.78031	0.575312	2.205
A2M,PZP	BPH_6	AAL	BPH	4.28	2.09761	0.427596	1.67001
A2M,PZP	BPH_7	AAL	BPH	4.03	2.01078	-0.0892673	2.10005
A2M,PZP	BPH_1	PHA	BPH	6.68	2.73985	0.226509	2.51334
A2M,PZP	BPH_2	PHA	BPH	2.37	1.24489	0.83996	0.404927
A2M,PZP	BPH_3	PHA	BPH	1.84	0.879706	0.275007	0.604699
A2M,PZP	BPH_4	PHA	BPH	7.93	2.98732	1.26303	1.72429
A2M,PZP	BPH_5	PHA	BPH	6.2	2.63227	0.575312	2.05696
A2M,PZP	BPH_6	PHA	BPH	3.62	1.85599	0.427596	1.42839
A2M,PZP	BPH_7	PHA	BPH	1.75	0.807355	-0.0892673	0.896622
A2M,PZP	BPH_1	TOTAL	BPH	6.5	2.70044	0.226509	2.47393
A2M,PZP	BPH_1	TOTAL	BPH	6.68	2.73985	0.226509	2.51334
A2M,PZP	BPH_1	TOTAL	BPH	5.1	2.3505	0.226509	2.12399
A2M,PZP	BPH_2	TOTAL	BPH	1.95	0.963474	0.83996	0.123515
A2M,PZP	BPH_2	TOTAL	BPH	2.37	1.24489	0.83996	0.404927
A2M,PZP	BPH_2	TOTAL	BPH	1.62	0.695994	0.83996	-0.143966
A2M,PZP	BPH_3	TOTAL	BPH	1.63	0.704872	0.275007	0.429865
A2M,PZP	BPH_3	TOTAL	BPH	1.84	0.879706	0.275007	0.604699
A2M,PZP	BPH_3	TOTAL	BPH	2.03	1.02148	0.275007	0.746473
A2M,PZP	BPH_4	TOTAL	BPH	8.78	3.13422	1.26303	1.87119
A2M,PZP	BPH_4	TOTAL	BPH	7.93	2.98732	1.26303	1.72429
A2M,PZP	BPH_4	TOTAL	BPH	7.46	2.89918	1.26303	1.63614
A2M,PZP	BPH_5	TOTAL	BPH	6.87	2.78031	0.575312	2.205
A2M,PZP	BPH_5	TOTAL	BPH	6.2	2.63227	0.575312	2.05696
A2M,PZP	BPH_5	TOTAL	BPH	4.79	2.26003	0.575312	1.68471
A2M,PZP	BPH_6	TOTAL	BPH	4.28	2.09761	0.427596	1.67001
A2M,PZP	BPH_6	TOTAL	BPH	3.62	1.85599	0.427596	1.42839
A2M,PZP	BPH_6	TOTAL	BPH	1.75	0.807355	0.427596	0.379759
A2M,PZP	BPH_7	TOTAL	BPH	4.03	2.01078	-0.0892673	2.10005
A2M,PZP	BPH_7	TOTAL	BPH	1.75	0.807355	-0.0892673	0.896622
A2M,PZP	BPH_7	TOTAL	BPH	1.26	0.333424	-0.0892673	0.422691
A2M,PZP	BPH_1	UNB	BPH	5.1	2.3505	0.226509	2.12399
A2M,PZP	BPH_2	UNB	BPH	1.62	0.695994	0.83996	-0.143966
A2M,PZP	BPH_3	UNB	BPH	2.03	1.02148	0.275007	0.746473
A2M,PZP	BPH_4	UNB	BPH	7.46	2.89918	1.26303	1.63614
A2M,PZP	BPH_5	UNB	BPH	4.79	2.26003	0.575312	1.68471
A2M,PZP	BPH_6	UNB	BPH	1.75	0.807355	0.427596	0.379759
A2M,PZP	BPH_7	UNB	BPH	1.26	0.333424	-0.0892673	0.422691
A2M,PZP	PCa_1	AAL	PCA	0.61	-0.713119	0.392315	-1.10543
A2M,PZP	PCa_2	AAL	PCA	0.86	-0.217591	0.201634	-0.419225
A2M,PZP	PCa_3	AAL	PCA	4.8	2.26303	2.20163	0.0614005
A2M,PZP	PCa_4	AAL	PCA	1.36	0.443607	0	0.443607
A2M,PZP	PCa_5	AAL	PCA	8.98	3.16672	0.400538	2.76618
A2M,PZP	PCa_6	AAL	PCA	3.75	1.90689	0.378512	1.52838
A2M,PZP	PCa_7	AAL	PCA	1.74	0.799087	0.275007	0.52408
A2M,PZP	PCa_8	AAL	PCA	1.6	0.678072	0.298658	0.379414
A2M,PZP	PCa_9	AAL	PCA	4.68	2.22651	0.256998	1.96951
A2M,PZP	PCa_10	AAL	PCA	10.66	3.41414	0.819662	2.59447
A2M,PZP	PCa_1	PHA	PCA	0.58	-0.785875	0.392315	-1.17819
A2M,PZP	PCa_2	PHA	PCA	1.06	0.0840643	0.201634	-0.11757
A2M,PZP	PCa_3	PHA	PCA	5.53	2.46728	2.20163	0.265646
A2M,PZP	PCa_4	PHA	PCA	1.35	0.432959	0	0.432959
A2M,PZP	PCa_5	PHA	PCA	9.28	3.21412	0.400538	2.81359
A2M,PZP	PCa_6	PHA	PCA	3.08	1.62293	0.378512	1.24442
A2M,PZP	PCa_7	PHA	PCA	1.74	0.799087	0.275007	0.52408
A2M,PZP	PCa_8	PHA	PCA	1.65	0.722466	0.298658	0.423808
A2M,PZP	PCa_9	PHA	PCA	4.68	2.22651	0.256998	1.96951
A2M,PZP	PCa_10	PHA	PCA	11.05	3.46597	0.819662	2.64631
A2M,PZP	PCa_1	TOTAL	PCA	0.61	-0.713119	0.392315	-1.10543
A2M,PZP	PCa_1	TOTAL	PCA	0.58	-0.785875	0.392315	-1.17819
A2M,PZP	PCa_1	TOTAL	PCA	0.61	-0.713119	0.392315	-1.10543
A2M,PZP	PCa_2	TOTAL	PCA	0.86	-0.217591	0.201634	-0.419225
A2M,PZP	PCa_2	TOTAL	PCA	1.06	0.0840643	0.201634	-0.11757
A2M,PZP	PCa_2	TOTAL	PCA	0.87	-0.200913	0.201634	-0.402547
A2M,PZP	PCa_3	TOTAL	PCA	4.8	2.26303	2.20163	0.0614005
A2M,PZP	PCa_3	TOTAL	PCA	5.53	2.46728	2.20163	0.265646
A2M,PZP	PCa_3	TOTAL	PCA	6.18	2.62761	2.20163	0.425973
A2M,PZP	PCa_4	TOTAL	PCA	1.36	0.443607	0	0.443607
A2M,PZP	PCa_4	TOTAL	PCA	1.35	0.432959	0	0.432959
A2M,PZP	PCa_4	TOTAL	PCA	1.39	0.475085	0	0.475085
A2M,PZP	PCa_5	TOTAL	PCA	8.98	3.16672	0.400538	2.76618
A2M,PZP	PCa_5	TOTAL	PCA	9.28	3.21412	0.400538	2.81359
A2M,PZP	PCa_5	TOTAL	PCA	7.44	2.8953	0.400538	2.49476
A2M,PZP	PCa_6	TOTAL	PCA	3.75	1.90689	0.378512	1.52838
A2M,PZP	PCa_6	TOTAL	PCA	3.08	1.62293	0.378512	1.24442
A2M,PZP	PCa_6	TOTAL	PCA	5.35	2.41954	0.378512	2.04103
A2M,PZP	PCa_7	TOTAL	PCA	1.74	0.799087	0.275007	0.52408
A2M,PZP	PCa_7	TOTAL	PCA	1.74	0.799087	0.275007	0.52408
A2M,PZP	PCa_7	TOTAL	PCA	1.49	0.575312	0.275007	0.300305
A2M,PZP	PCa_8	TOTAL	PCA	1.6	0.678072	0.298658	0.379414
A2M,PZP	PCa_8	TOTAL	PCA	1.65	0.722466	0.298658	0.423808
A2M,PZP	PCa_8	TOTAL	PCA	1.85	0.887525	0.298658	0.588867
A2M,PZP	PCa_9	TOTAL	PCA	4.68	2.22651	0.256998	1.96951
A2M,PZP	PCa_9	TOTAL	PCA	4.68	2.22651	0.256998	1.96951
A2M,PZP	PCa_9	TOTAL	PCA	5.5	2.45943	0.256998	2.20243
A2M,PZP	PCa_10	TOTAL	PCA	10.66	3.41414	0.819662	2.59447
A2M,PZP	PCa_10	TOTAL	PCA	11.05	3.46597	0.819662	2.64631
A2M,PZP	PCa_10	TOTAL	PCA	10.63	3.41007	0.819662	2.59041
A2M,PZP	PCa_1	UNB	PCA	0.61	-0.713119	0.392315	-1.10543
A2M,PZP	PCa_2	UNB	PCA	0.87	-0.200913	0.201634	-0.402547
A2M,PZP	PCa_3	UNB	PCA	6.18	2.62761	2.20163	0.425973
A2M,PZP	PCa_4	UNB	PCA	1.39	0.475085	0	0.475085
A2M,PZP	PCa_5	UNB	PCA	7.44	2.8953	0.400538	2.49476
A2M,PZP	PCa_6	UNB	PCA	5.35	2.41954	0.378512	2.04103
A2M,PZP	PCa_7	UNB	PCA	1.49	0.575312	0.275007	0.300305
A2M,PZP	PCa_8	UNB	PCA	1.85	0.887525	0.298658	0.588867
A2M,PZP	PCa_9	UNB	PCA	5.5	2.45943	0.256998	2.20243
A2M,PZP	PCa_10	UNB	PCA	10.63	3.41007	0.819662	2.59041
ABI3BP	BPH_1	AAL	BPH	0.4	-1.32193	0.226509	-1.54844
ABI3BP	BPH_2	AAL	BPH	0.24	-2.05889	0.83996	-2.89885
ABI3BP	BPH_3	AAL	BPH	0.34	-1.55639	0.275007	-1.8314
ABI3BP	BPH_4	AAL	BPH	NA	NA	1.26303	NA
ABI3BP	BPH_5	AAL	BPH	NA	NA	0.575312	NA
ABI3BP	BPH_6	AAL	BPH	NA	NA	0.427596	NA
ABI3BP	BPH_7	AAL	BPH	NA	NA	-0.0892673	NA
ABI3BP	BPH_1	PHA	BPH	0.61	-0.713119	0.226509	-0.939627
ABI3BP	BPH_2	PHA	BPH	0.25	-2	0.83996	-2.83996
ABI3BP	BPH_3	PHA	BPH	0.39	-1.35845	0.275007	-1.63346
ABI3BP	BPH_4	PHA	BPH	NA	NA	1.26303	NA
ABI3BP	BPH_5	PHA	BPH	NA	NA	0.575312	NA
ABI3BP	BPH_6	PHA	BPH	NA	NA	0.427596	NA
ABI3BP	BPH_7	PHA	BPH	NA	NA	-0.0892673	NA
ABI3BP	BPH_1	TOTAL	BPH	0.4	-1.32193	0.226509	-1.54844
ABI3BP	BPH_1	TOTAL	BPH	0.61	-0.713119	0.226509	-0.939627
ABI3BP	BPH_1	TOTAL	BPH	NA	NA	0.226509	NA
ABI3BP	BPH_2	TOTAL	BPH	0.24	-2.05889	0.83996	-2.89885
ABI3BP	BPH_2	TOTAL	BPH	0.25	-2	0.83996	-2.83996
ABI3BP	BPH_2	TOTAL	BPH	NA	NA	0.83996	NA
ABI3BP	BPH_3	TOTAL	BPH	0.34	-1.55639	0.275007	-1.8314
ABI3BP	BPH_3	TOTAL	BPH	0.39	-1.35845	0.275007	-1.63346
ABI3BP	BPH_3	TOTAL	BPH	NA	NA	0.275007	NA
ABI3BP	BPH_4	TOTAL	BPH	NA	NA	1.26303	NA
ABI3BP	BPH_4	TOTAL	BPH	NA	NA	1.26303	NA
ABI3BP	BPH_4	TOTAL	BPH	1.85	0.887525	1.26303	-0.375509
ABI3BP	BPH_5	TOTAL	BPH	NA	NA	0.575312	NA
ABI3BP	BPH_5	TOTAL	BPH	NA	NA	0.575312	NA
ABI3BP	BPH_5	TOTAL	BPH	1.19	0.250962	0.575312	-0.324351
ABI3BP	BPH_6	TOTAL	BPH	NA	NA	0.427596	NA
ABI3BP	BPH_6	TOTAL	BPH	NA	NA	0.427596	NA
ABI3BP	BPH_6	TOTAL	BPH	0.76	-0.395929	0.427596	-0.823525
ABI3BP	BPH_7	TOTAL	BPH	NA	NA	-0.0892673	NA
ABI3BP	BPH_7	TOTAL	BPH	NA	NA	-0.0892673	NA
ABI3BP	BPH_7	TOTAL	BPH	1.23	0.298658	-0.0892673	0.387926
ABI3BP	BPH_1	UNB	BPH	NA	NA	0.226509	NA
ABI3BP	BPH_2	UNB	BPH	NA	NA	0.83996	NA
ABI3BP	BPH_3	UNB	BPH	NA	NA	0.275007	NA
ABI3BP	BPH_4	UNB	BPH	1.85	0.887525	1.26303	-0.375509
ABI3BP	BPH_5	UNB	BPH	1.19	0.250962	0.575312	-0.324351
ABI3BP	BPH_6	UNB	BPH	0.76	-0.395929	0.427596	-0.823525
ABI3BP	BPH_7	UNB	BPH	1.23	0.298658	-0.0892673	0.387926
ABI3BP	PCa_1	AAL	PCA	0.38	-1.39593	0.392315	-1.78824
ABI3BP	PCa_2	AAL	PCA	0.41	-1.2863	0.201634	-1.48794
ABI3BP	PCa_3	AAL	PCA	0.35	-1.51457	2.20163	-3.71621
ABI3BP	PCa_4	AAL	PCA	0.28	-1.8365	0	-1.8365
ABI3BP	PCa_5	AAL	PCA	0.14	-2.8365	0.400538	-3.23704
ABI3BP	PCa_6	AAL	PCA	0.28	-1.8365	0.378512	-2.21501
ABI3BP	PCa_7	AAL	PCA	0.13	-2.94342	0.275007	-3.21842
ABI3BP	PCa_8	AAL	PCA	0.42	-1.25154	0.298658	-1.5502
ABI3BP	PCa_9	AAL	PCA	0.16	-2.64386	0.256998	-2.90085
ABI3BP	PCa_10	AAL	PCA	0.26	-1.94342	0.819662	-2.76308
ABI3BP	PCa_1	PHA	PCA	0.3	-1.73697	0.392315	-2.12928
ABI3BP	PCa_2	PHA	PCA	0.53	-0.915936	0.201634	-1.11757
ABI3BP	PCa_3	PHA	PCA	0.65	-0.621488	2.20163	-2.82312
ABI3BP	PCa_4	PHA	PCA	0.46	-1.12029	0	-1.12029
ABI3BP	PCa_5	PHA	PCA	0.28	-1.8365	0.400538	-2.23704
ABI3BP	PCa_6	PHA	PCA	0.45	-1.152	0.378512	-1.53051
ABI3BP	PCa_7	PHA	PCA	0.16	-2.64386	0.275007	-2.91886
ABI3BP	PCa_8	PHA	PCA	0.83	-0.268817	0.298658	-0.567475
ABI3BP	PCa_9	PHA	PCA	0.22	-2.18442	0.256998	-2.44142
ABI3BP	PCa_10	PHA	PCA	0.41	-1.2863	0.819662	-2.10597
ABI3BP	PCa_1	TOTAL	PCA	0.38	-1.39593	0.392315	-1.78824
ABI3BP	PCa_1	TOTAL	PCA	0.3	-1.73697	0.392315	-2.12928
ABI3BP	PCa_1	TOTAL	PCA	NA	NA	0.392315	NA
ABI3BP	PCa_2	TOTAL	PCA	0.41	-1.2863	0.201634	-1.48794
ABI3BP	PCa_2	TOTAL	PCA	0.53	-0.915936	0.201634	-1.11757
ABI3BP	PCa_2	TOTAL	PCA	NA	NA	0.201634	NA
ABI3BP	PCa_3	TOTAL	PCA	0.35	-1.51457	2.20163	-3.71621
ABI3BP	PCa_3	TOTAL	PCA	0.65	-0.621488	2.20163	-2.82312
ABI3BP	PCa_3	TOTAL	PCA	NA	NA	2.20163	NA
ABI3BP	PCa_4	TOTAL	PCA	0.28	-1.8365	0	-1.8365
ABI3BP	PCa_4	TOTAL	PCA	0.46	-1.12029	0	-1.12029
ABI3BP	PCa_4	TOTAL	PCA	NA	NA	0	NA
ABI3BP	PCa_5	TOTAL	PCA	0.14	-2.8365	0.400538	-3.23704
ABI3BP	PCa_5	TOTAL	PCA	0.28	-1.8365	0.400538	-2.23704
ABI3BP	PCa_5	TOTAL	PCA	NA	NA	0.400538	NA
ABI3BP	PCa_6	TOTAL	PCA	0.28	-1.8365	0.378512	-2.21501
ABI3BP	PCa_6	TOTAL	PCA	0.45	-1.152	0.378512	-1.53051
ABI3BP	PCa_6	TOTAL	PCA	NA	NA	0.378512	NA
ABI3BP	PCa_7	TOTAL	PCA	0.13	-2.94342	0.275007	-3.21842
ABI3BP	PCa_7	TOTAL	PCA	0.16	-2.64386	0.275007	-2.91886
ABI3BP	PCa_7	TOTAL	PCA	NA	NA	0.275007	NA
ABI3BP	PCa_8	TOTAL	PCA	0.42	-1.25154	0.298658	-1.5502
ABI3BP	PCa_8	TOTAL	PCA	0.83	-0.268817	0.298658	-0.567475
ABI3BP	PCa_8	TOTAL	PCA	NA	NA	0.298658	NA
ABI3BP	PCa_9	TOTAL	PCA	0.16	-2.64386	0.256998	-2.90085
ABI3BP	PCa_9	TOTAL	PCA	0.22	-2.18442	0.256998	-2.44142
ABI3BP	PCa_9	TOTAL	PCA	NA	NA	0.256998	NA
ABI3BP	PCa_10	TOTAL	PCA	0.26	-1.94342	0.819662	-2.76308
ABI3BP	PCa_10	TOTAL	PCA	0.41	-1.2863	0.819662	-2.10597
ABI3BP	PCa_10	TOTAL	PCA	NA	NA	0.819662	NA
ABI3BP	PCa_1	UNB	PCA	NA	NA	0.392315	NA
ABI3BP	PCa_2	UNB	PCA	NA	NA	0.201634	NA
ABI3BP	PCa_3	UNB	PCA	NA	NA	2.20163	NA
ABI3BP	PCa_4	UNB	PCA	NA	NA	0	NA
ABI3BP	PCa_5	UNB	PCA	NA	NA	0.400538	NA
ABI3BP	PCa_6	UNB	PCA	NA	NA	0.378512	NA
ABI3BP	PCa_7	UNB	PCA	NA	NA	0.275007	NA
ABI3BP	PCa_8	UNB	PCA	NA	NA	0.298658	NA
ABI3BP	PCa_9	UNB	PCA	NA	NA	0.256998	NA
ABI3BP	PCa_10	UNB	PCA	NA	NA	0.819662	NA
ABRACL	BPH_1	AAL	BPH	NA	NA	0.226509	NA
ABRACL	BPH_2	AAL	BPH	NA	NA	0.83996	NA
ABRACL	BPH_3	AAL	BPH	NA	NA	0.275007	NA
ABRACL	BPH_4	AAL	BPH	NA	NA	1.26303	NA
ABRACL	BPH_5	AAL	BPH	NA	NA	0.575312	NA
ABRACL	BPH_6	AAL	BPH	NA	NA	0.427596	NA
ABRACL	BPH_7	AAL	BPH	NA	NA	-0.0892673	NA
ABRACL	BPH_1	PHA	BPH	NA	NA	0.226509	NA
ABRACL	BPH_2	PHA	BPH	NA	NA	0.83996	NA
ABRACL	BPH_3	PHA	BPH	NA	NA	0.275007	NA
ABRACL	BPH_4	PHA	BPH	NA	NA	1.26303	NA
ABRACL	BPH_5	PHA	BPH	NA	NA	0.575312	NA
ABRACL	BPH_6	PHA	BPH	NA	NA	0.427596	NA
ABRACL	BPH_7	PHA	BPH	NA	NA	-0.0892673	NA
ABRACL	BPH_1	TOTAL	BPH	NA	NA	0.226509	NA
ABRACL	BPH_1	TOTAL	BPH	NA	NA	0.226509	NA
ABRACL	BPH_1	TOTAL	BPH	NA	NA	0.226509	NA
ABRACL	BPH_2	TOTAL	BPH	NA	NA	0.83996	NA
ABRACL	BPH_2	TOTAL	BPH	NA	NA	0.83996	NA
ABRACL	BPH_2	TOTAL	BPH	NA	NA	0.83996	NA
ABRACL	BPH_3	TOTAL	BPH	NA	NA	0.275007	NA
ABRACL	BPH_3	TOTAL	BPH	NA	NA	0.275007	NA
ABRACL	BPH_3	TOTAL	BPH	1.24	0.31034	0.275007	0.0353331
ABRACL	BPH_4	TOTAL	BPH	NA	NA	1.26303	NA
ABRACL	BPH_4	TOTAL	BPH	NA	NA	1.26303	NA
ABRACL	BPH_4	TOTAL	BPH	NA	NA	1.26303	NA
ABRACL	BPH_5	TOTAL	BPH	NA	NA	0.575312	NA
ABRACL	BPH_5	TOTAL	BPH	NA	NA	0.575312	NA
ABRACL	BPH_5	TOTAL	BPH	NA	NA	0.575312	NA
ABRACL	BPH_6	TOTAL	BPH	NA	NA	0.427596	NA
ABRACL	BPH_6	TOTAL	BPH	NA	NA	0.427596	NA
ABRACL	BPH_6	TOTAL	BPH	NA	NA	0.427596	NA
ABRACL	BPH_7	TOTAL	BPH	NA	NA	-0.0892673	NA
ABRACL	BPH_7	TOTAL	BPH	NA	NA	-0.0892673	NA
ABRACL	BPH_7	TOTAL	BPH	NA	NA	-0.0892673	NA
ABRACL	BPH_1	UNB	BPH	NA	NA	0.226509	NA
ABRACL	BPH_2	UNB	BPH	NA	NA	0.83996	NA
ABRACL	BPH_3	UNB	BPH	1.24	0.31034	0.275007	0.0353331
ABRACL	BPH_4	UNB	BPH	NA	NA	1.26303	NA
ABRACL	BPH_5	UNB	BPH	NA	NA	0.575312	NA
ABRACL	BPH_6	UNB	BPH	NA	NA	0.427596	NA
ABRACL	BPH_7	UNB	BPH	NA	NA	-0.0892673	NA
ABRACL	PCa_1	AAL	PCA	NA	NA	0.392315	NA
ABRACL	PCa_2	AAL	PCA	NA	NA	0.201634	NA
ABRACL	PCa_3	AAL	PCA	NA	NA	2.20163	NA
ABRACL	PCa_4	AAL	PCA	NA	NA	0	NA
ABRACL	PCa_5	AAL	PCA	NA	NA	0.400538	NA
ABRACL	PCa_6	AAL	PCA	NA	NA	0.378512	NA
ABRACL	PCa_7	AAL	PCA	NA	NA	0.275007	NA
ABRACL	PCa_8	AAL	PCA	NA	NA	0.298658	NA
ABRACL	PCa_9	AAL	PCA	NA	NA	0.256998	NA
ABRACL	PCa_10	AAL	PCA	NA	NA	0.819662	NA
ABRACL	PCa_1	PHA	PCA	NA	NA	0.392315	NA
ABRACL	PCa_2	PHA	PCA	NA	NA	0.201634	NA
ABRACL	PCa_3	PHA	PCA	NA	NA	2.20163	NA
ABRACL	PCa_4	PHA	PCA	NA	NA	0	NA
ABRACL	PCa_5	PHA	PCA	NA	NA	0.400538	NA
ABRACL	PCa_6	PHA	PCA	NA	NA	0.378512	NA
ABRACL	PCa_7	PHA	PCA	NA	NA	0.275007	NA
ABRACL	PCa_8	PHA	PCA	NA	NA	0.298658	NA
ABRACL	PCa_9	PHA	PCA	NA	NA	0.256998	NA
ABRACL	PCa_10	PHA	PCA	NA	NA	0.819662	NA
ABRACL	PCa_1	TOTAL	PCA	NA	NA	0.392315	NA
ABRACL	PCa_1	TOTAL	PCA	NA	NA	0.392315	NA
ABRACL	PCa_1	TOTAL	PCA	NA	NA	0.392315	NA
ABRACL	PCa_2	TOTAL	PCA	NA	NA	0.201634	NA
ABRACL	PCa_2	TOTAL	PCA	NA	NA	0.201634	NA
ABRACL	PCa_2	TOTAL	PCA	NA	NA	0.201634	NA
ABRACL	PCa_3	TOTAL	PCA	NA	NA	2.20163	NA
ABRACL	PCa_3	TOTAL	PCA	NA	NA	2.20163	NA
ABRACL	PCa_3	TOTAL	PCA	NA	NA	2.20163	NA
ABRACL	PCa_4	TOTAL	PCA	NA	NA	0	NA
ABRACL	PCa_4	TOTAL	PCA	NA	NA	0	NA
ABRACL	PCa_4	TOTAL	PCA	2.1	1.07039	0	1.07039
ABRACL	PCa_5	TOTAL	PCA	NA	NA	0.400538	NA
ABRACL	PCa_5	TOTAL	PCA	NA	NA	0.400538	NA
ABRACL	PCa_5	TOTAL	PCA	1.13	0.176323	0.400538	-0.224215
ABRACL	PCa_6	TOTAL	PCA	NA	NA	0.378512	NA
ABRACL	PCa_6	TOTAL	PCA	NA	NA	0.378512	NA
ABRACL	PCa_6	TOTAL	PCA	0.33	-1.59946	0.378512	-1.97797
ABRACL	PCa_7	TOTAL	PCA	NA	NA	0.275007	NA
ABRACL	PCa_7	TOTAL	PCA	NA	NA	0.275007	NA
ABRACL	PCa_7	TOTAL	PCA	0.11	-3.18442	0.275007	-3.45943
ABRACL	PCa_8	TOTAL	PCA	NA	NA	0.298658	NA
ABRACL	PCa_8	TOTAL	PCA	NA	NA	0.298658	NA
ABRACL	PCa_8	TOTAL	PCA	NA	NA	0.298658	NA
ABRACL	PCa_9	TOTAL	PCA	NA	NA	0.256998	NA
ABRACL	PCa_9	TOTAL	PCA	NA	NA	0.256998	NA
ABRACL	PCa_9	TOTAL	PCA	NA	NA	0.256998	NA
ABRACL	PCa_10	TOTAL	PCA	NA	NA	0.819662	NA
ABRACL	PCa_10	TOTAL	PCA	NA	NA	0.819662	NA
ABRACL	PCa_10	TOTAL	PCA	NA	NA	0.819662	NA
ABRACL	PCa_1	UNB	PCA	NA	NA	0.392315	NA
ABRACL	PCa_2	UNB	PCA	NA	NA	0.201634	NA
ABRACL	PCa_3	UNB	PCA	NA	NA	2.20163	NA
ABRACL	PCa_4	UNB	PCA	2.1	1.07039	0	1.07039
ABRACL	PCa_5	UNB	PCA	1.13	0.176323	0.400538	-0.224215
ABRACL	PCa_6	UNB	PCA	0.33	-1.59946	0.378512	-1.97797
ABRACL	PCa_7	UNB	PCA	0.11	-3.18442	0.275007	-3.45943
ABRACL	PCa_8	UNB	PCA	NA	NA	0.298658	NA
ABRACL	PCa_9	UNB	PCA	NA	NA	0.256998	NA
ABRACL	PCa_10	UNB	PCA	NA	NA	0.819662	NA
ACAT1	BPH_1	AAL	BPH	NA	NA	0.226509	NA
ACAT1	BPH_2	AAL	BPH	NA	NA	0.83996	NA
ACAT1	BPH_3	AAL	BPH	NA	NA	0.275007	NA
ACAT1	BPH_4	AAL	BPH	NA	NA	1.26303	NA
ACAT1	BPH_5	AAL	BPH	NA	NA	0.575312	NA
ACAT1	BPH_6	AAL	BPH	NA	NA	0.427596	NA
ACAT1	BPH_7	AAL	BPH	NA	NA	-0.0892673	NA
ACAT1	BPH_1	PHA	BPH	NA	NA	0.226509	NA
ACAT1	BPH_2	PHA	BPH	NA	NA	0.83996	NA
ACAT1	BPH_3	PHA	BPH	NA	NA	0.275007	NA
ACAT1	BPH_4	PHA	BPH	NA	NA	1.26303	NA
ACAT1	BPH_5	PHA	BPH	NA	NA	0.575312	NA
ACAT1	BPH_6	PHA	BPH	NA	NA	0.427596	NA
ACAT1	BPH_7	PHA	BPH	1.33	0.411426	-0.0892673	0.500694
ACAT1	BPH_1	TOTAL	BPH	NA	NA	0.226509	NA
ACAT1	BPH_1	TOTAL	BPH	NA	NA	0.226509	NA
ACAT1	BPH_1	TOTAL	BPH	NA	NA	0.226509	NA
ACAT1	BPH_2	TOTAL	BPH	NA	NA	0.83996	NA
ACAT1	BPH_2	TOTAL	BPH	NA	NA	0.83996	NA
ACAT1	BPH_2	TOTAL	BPH	NA	NA	0.83996	NA
ACAT1	BPH_3	TOTAL	BPH	NA	NA	0.275007	NA
ACAT1	BPH_3	TOTAL	BPH	NA	NA	0.275007	NA
ACAT1	BPH_3	TOTAL	BPH	NA	NA	0.275007	NA
ACAT1	BPH_4	TOTAL	BPH	NA	NA	1.26303	NA
ACAT1	BPH_4	TOTAL	BPH	NA	NA	1.26303	NA
ACAT1	BPH_4	TOTAL	BPH	NA	NA	1.26303	NA
ACAT1	BPH_5	TOTAL	BPH	NA	NA	0.575312	NA
ACAT1	BPH_5	TOTAL	BPH	NA	NA	0.575312	NA
ACAT1	BPH_5	TOTAL	BPH	NA	NA	0.575312	NA
ACAT1	BPH_6	TOTAL	BPH	NA	NA	0.427596	NA
ACAT1	BPH_6	TOTAL	BPH	NA	NA	0.427596	NA
ACAT1	BPH_6	TOTAL	BPH	NA	NA	0.427596	NA
ACAT1	BPH_7	TOTAL	BPH	NA	NA	-0.0892673	NA
ACAT1	BPH_7	TOTAL	BPH	1.33	0.411426	-0.0892673	0.500694
ACAT1	BPH_7	TOTAL	BPH	1.04	0.0565835	-0.0892673	0.145851
ACAT1	BPH_1	UNB	BPH	NA	NA	0.226509	NA
ACAT1	BPH_2	UNB	BPH	NA	NA	0.83996	NA
ACAT1	BPH_3	UNB	BPH	NA	NA	0.275007	NA
ACAT1	BPH_4	UNB	BPH	NA	NA	1.26303	NA
ACAT1	BPH_5	UNB	BPH	NA	NA	0.575312	NA
ACAT1	BPH_6	UNB	BPH	NA	NA	0.427596	NA
ACAT1	BPH_7	UNB	BPH	1.04	0.0565835	-0.0892673	0.145851
ACAT1	PCa_1	AAL	PCA	NA	NA	0.392315	NA
ACAT1	PCa_2	AAL	PCA	NA	NA	0.201634	NA
ACAT1	PCa_3	AAL	PCA	2.27	1.18269	2.20163	-1.01894
ACAT1	PCa_4	AAL	PCA	NA	NA	0	NA
ACAT1	PCa_5	AAL	PCA	NA	NA	0.400538	NA
ACAT1	PCa_6	AAL	PCA	NA	NA	0.378512	NA
ACAT1	PCa_7	AAL	PCA	NA	NA	0.275007	NA
ACAT1	PCa_8	AAL	PCA	NA	NA	0.298658	NA
ACAT1	PCa_9	AAL	PCA	NA	NA	0.256998	NA
ACAT1	PCa_10	AAL	PCA	NA	NA	0.819662	NA
ACAT1	PCa_1	PHA	PCA	NA	NA	0.392315	NA
ACAT1	PCa_2	PHA	PCA	NA	NA	0.201634	NA
ACAT1	PCa_3	PHA	PCA	NA	NA	2.20163	NA
ACAT1	PCa_4	PHA	PCA	NA	NA	0	NA
ACAT1	PCa_5	PHA	PCA	NA	NA	0.400538	NA
ACAT1	PCa_6	PHA	PCA	47.56	5.57168	0.378512	5.19317
ACAT1	PCa_7	PHA	PCA	NA	NA	0.275007	NA
ACAT1	PCa_8	PHA	PCA	NA	NA	0.298658	NA
ACAT1	PCa_9	PHA	PCA	NA	NA	0.256998	NA
ACAT1	PCa_10	PHA	PCA	NA	NA	0.819662	NA
ACAT1	PCa_1	TOTAL	PCA	NA	NA	0.392315	NA
ACAT1	PCa_1	TOTAL	PCA	NA	NA	0.392315	NA
ACAT1	PCa_1	TOTAL	PCA	NA	NA	0.392315	NA
ACAT1	PCa_2	TOTAL	PCA	NA	NA	0.201634	NA
ACAT1	PCa_2	TOTAL	PCA	NA	NA	0.201634	NA
ACAT1	PCa_2	TOTAL	PCA	NA	NA	0.201634	NA
ACAT1	PCa_3	TOTAL	PCA	2.27	1.18269	2.20163	-1.01894
ACAT1	PCa_3	TOTAL	PCA	NA	NA	2.20163	NA
ACAT1	PCa_3	TOTAL	PCA	NA	NA	2.20163	NA
ACAT1	PCa_4	TOTAL	PCA	NA	NA	0	NA
ACAT1	PCa_4	TOTAL	PCA	NA	NA	0	NA
ACAT1	PCa_4	TOTAL	PCA	NA	NA	0	NA
ACAT1	PCa_5	TOTAL	PCA	NA	NA	0.400538	NA
ACAT1	PCa_5	TOTAL	PCA	NA	NA	0.400538	NA
ACAT1	PCa_5	TOTAL	PCA	NA	NA	0.400538	NA
ACAT1	PCa_6	TOTAL	PCA	NA	NA	0.378512	NA
ACAT1	PCa_6	TOTAL	PCA	47.56	5.57168	0.378512	5.19317
ACAT1	PCa_6	TOTAL	PCA	NA	NA	0.378512	NA
ACAT1	PCa_7	TOTAL	PCA	NA	NA	0.275007	NA
ACAT1	PCa_7	TOTAL	PCA	NA	NA	0.275007	NA
ACAT1	PCa_7	TOTAL	PCA	NA	NA	0.275007	NA
ACAT1	PCa_8	TOTAL	PCA	NA	NA	0.298658	NA
ACAT1	PCa_8	TOTAL	PCA	NA	NA	0.298658	NA
ACAT1	PCa_8	TOTAL	PCA	NA	NA	0.298658	NA
ACAT1	PCa_9	TOTAL	PCA	NA	NA	0.256998	NA
ACAT1	PCa_9	TOTAL	PCA	NA	NA	0.256998	NA
ACAT1	PCa_9	TOTAL	PCA	NA	NA	0.256998	NA
ACAT1	PCa_10	TOTAL	PCA	NA	NA	0.819662	NA
ACAT1	PCa_10	TOTAL	PCA	NA	NA	0.819662	NA
ACAT1	PCa_10	TOTAL	PCA	NA	NA	0.819662	NA
ACAT1	PCa_1	UNB	PCA	NA	NA	0.392315	NA
ACAT1	PCa_2	UNB	PCA	NA	NA	0.201634	NA
ACAT1	PCa_3	UNB	PCA	NA	NA	2.20163	NA
ACAT1	PCa_4	UNB	PCA	NA	NA	0	NA
ACAT1	PCa_5	UNB	PCA	NA	NA	0.400538	NA
ACAT1	PCa_6	UNB	PCA	NA	NA	0.378512	NA
ACAT1	PCa_7	UNB	PCA	NA	NA	0.275007	NA
ACAT1	PCa_8	UNB	PCA	NA	NA	0.298658	NA
ACAT1	PCa_9	UNB	PCA	NA	NA	0.256998	NA
ACAT1	PCa_10	UNB	PCA	NA	NA	0.819662	NA
ACTA1,ACTA2,ACTBL2,ACTC1,ACTG2,POTEE,POTEF,POTEI,POTEJ,POTEKP	BPH_1	AAL	BPH	NA	NA	0.226509	NA
ACTA1,ACTA2,ACTBL2,ACTC1,ACTG2,POTEE,POTEF,POTEI,POTEJ,POTEKP	BPH_2	AAL	BPH	NA	NA	0.83996	NA
ACTA1,ACTA2,ACTBL2,ACTC1,ACTG2,POTEE,POTEF,POTEI,POTEJ,POTEKP	BPH_3	AAL	BPH	NA	NA	0.275007	NA
ACTA1,ACTA2,ACTBL2,ACTC1,ACTG2,POTEE,POTEF,POTEI,POTEJ,POTEKP	BPH_4	AAL	BPH	NA	NA	1.26303	NA
ACTA1,ACTA2,ACTBL2,ACTC1,ACTG2,POTEE,POTEF,POTEI,POTEJ,POTEKP	BPH_5	AAL	BPH	NA	NA	0.575312	NA
ACTA1,ACTA2,ACTBL2,ACTC1,ACTG2,POTEE,POTEF,POTEI,POTEJ,POTEKP	BPH_6	AAL	BPH	NA	NA	0.427596	NA
ACTA1,ACTA2,ACTBL2,ACTC1,ACTG2,POTEE,POTEF,POTEI,POTEJ,POTEKP	BPH_7	AAL	BPH	0.08	-3.64386	-0.0892673	-3.55459
ACTA1,ACTA2,ACTBL2,ACTC1,ACTG2,POTEE,POTEF,POTEI,POTEJ,POTEKP	BPH_1	PHA	BPH	NA	NA	0.226509	NA
ACTA1,ACTA2,ACTBL2,ACTC1,ACTG2,POTEE,POTEF,POTEI,POTEJ,POTEKP	BPH_2	PHA	BPH	NA	NA	0.83996	NA
ACTA1,ACTA2,ACTBL2,ACTC1,ACTG2,POTEE,POTEF,POTEI,POTEJ,POTEKP	BPH_3	PHA	BPH	NA	NA	0.275007	NA
ACTA1,ACTA2,ACTBL2,ACTC1,ACTG2,POTEE,POTEF,POTEI,POTEJ,POTEKP	BPH_4	PHA	BPH	NA	NA	1.26303	NA
ACTA1,ACTA2,ACTBL2,ACTC1,ACTG2,POTEE,POTEF,POTEI,POTEJ,POTEKP	BPH_5	PHA	BPH	NA	NA	0.575312	NA
ACTA1,ACTA2,ACTBL2,ACTC1,ACTG2,POTEE,POTEF,POTEI,POTEJ,POTEKP	BPH_6	PHA	BPH	NA	NA	0.427596	NA
ACTA1,ACTA2,ACTBL2,ACTC1,ACTG2,POTEE,POTEF,POTEI,POTEJ,POTEKP	BPH_7	PHA	BPH	NA	NA	-0.0892673	NA
ACTA1,ACTA2,ACTBL2,ACTC1,ACTG2,POTEE,POTEF,POTEI,POTEJ,POTEKP	BPH_1	TOTAL	BPH	NA	NA	0.226509	NA
ACTA1,ACTA2,ACTBL2,ACTC1,ACTG2,POTEE,POTEF,POTEI,POTEJ,POTEKP	BPH_1	TOTAL	BPH	NA	NA	0.226509	NA
ACTA1,ACTA2,ACTBL2,ACTC1,ACTG2,POTEE,POTEF,POTEI,POTEJ,POTEKP	BPH_1	TOTAL	BPH	NA	NA	0.226509	NA
ACTA1,ACTA2,ACTBL2,ACTC1,ACTG2,POTEE,POTEF,POTEI,POTEJ,POTEKP	BPH_2	TOTAL	BPH	NA	NA	0.83996	NA
ACTA1,ACTA2,ACTBL2,ACTC1,ACTG2,POTEE,POTEF,POTEI,POTEJ,POTEKP	BPH_2	TOTAL	BPH	NA	NA	0.83996	NA
ACTA1,ACTA2,ACTBL2,ACTC1,ACTG2,POTEE,POTEF,POTEI,POTEJ,POTEKP	BPH_2	TOTAL	BPH	NA	NA	0.83996	NA
ACTA1,ACTA2,ACTBL2,ACTC1,ACTG2,POTEE,POTEF,POTEI,POTEJ,POTEKP	BPH_3	TOTAL	BPH	NA	NA	0.275007	NA
ACTA1,ACTA2,ACTBL2,ACTC1,ACTG2,POTEE,POTEF,POTEI,POTEJ,POTEKP	BPH_3	TOTAL	BPH	NA	NA	0.275007	NA
ACTA1,ACTA2,ACTBL2,ACTC1,ACTG2,POTEE,POTEF,POTEI,POTEJ,POTEKP	BPH_3	TOTAL	BPH	NA	NA	0.275007	NA
ACTA1,ACTA2,ACTBL2,ACTC1,ACTG2,POTEE,POTEF,POTEI,POTEJ,POTEKP	BPH_4	TOTAL	BPH	NA	NA	1.26303	NA
ACTA1,ACTA2,ACTBL2,ACTC1,ACTG2,POTEE,POTEF,POTEI,POTEJ,POTEKP	BPH_4	TOTAL	BPH	NA	NA	1.26303	NA
ACTA1,ACTA2,ACTBL2,ACTC1,ACTG2,POTEE,POTEF,POTEI,POTEJ,POTEKP	BPH_4	TOTAL	BPH	NA	NA	1.26303	NA
ACTA1,ACTA2,ACTBL2,ACTC1,ACTG2,POTEE,POTEF,POTEI,POTEJ,POTEKP	BPH_5	TOTAL	BPH	NA	NA	0.575312	NA
ACTA1,ACTA2,ACTBL2,ACTC1,ACTG2,POTEE,POTEF,POTEI,POTEJ,POTEKP	BPH_5	TOTAL	BPH	NA	NA	0.575312	NA
ACTA1,ACTA2,ACTBL2,ACTC1,ACTG2,POTEE,POTEF,POTEI,POTEJ,POTEKP	BPH_5	TOTAL	BPH	NA	NA	0.575312	NA
ACTA1,ACTA2,ACTBL2,ACTC1,ACTG2,POTEE,POTEF,POTEI,POTEJ,POTEKP	BPH_6	TOTAL	BPH	NA	NA	0.427596	NA
ACTA1,ACTA2,ACTBL2,ACTC1,ACTG2,POTEE,POTEF,POTEI,POTEJ,POTEKP	BPH_6	TOTAL	BPH	NA	NA	0.427596	NA
ACTA1,ACTA2,ACTBL2,ACTC1,ACTG2,POTEE,POTEF,POTEI,POTEJ,POTEKP	BPH_6	TOTAL	BPH	NA	NA	0.427596	NA
ACTA1,ACTA2,ACTBL2,ACTC1,ACTG2,POTEE,POTEF,POTEI,POTEJ,POTEKP	BPH_7	TOTAL	BPH	0.08	-3.64386	-0.0892673	-3.55459
ACTA1,ACTA2,ACTBL2,ACTC1,ACTG2,POTEE,POTEF,POTEI,POTEJ,POTEKP	BPH_7	TOTAL	BPH	NA	NA	-0.0892673	NA
ACTA1,ACTA2,ACTBL2,ACTC1,ACTG2,POTEE,POTEF,POTEI,POTEJ,POTEKP	BPH_7	TOTAL	BPH	0.27	-1.88897	-0.0892673	-1.7997
ACTA1,ACTA2,ACTBL2,ACTC1,ACTG2,POTEE,POTEF,POTEI,POTEJ,POTEKP	BPH_1	UNB	BPH	NA	NA	0.226509	NA
ACTA1,ACTA2,ACTBL2,ACTC1,ACTG2,POTEE,POTEF,POTEI,POTEJ,POTEKP	BPH_2	UNB	BPH	NA	NA	0.83996	NA
ACTA1,ACTA2,ACTBL2,ACTC1,ACTG2,POTEE,POTEF,POTEI,POTEJ,POTEKP	BPH_3	UNB	BPH	NA	NA	0.275007	NA
ACTA1,ACTA2,ACTBL2,ACTC1,ACTG2,POTEE,POTEF,POTEI,POTEJ,POTEKP	BPH_4	UNB	BPH	NA	NA	1.26303	NA
ACTA1,ACTA2,ACTBL2,ACTC1,ACTG2,POTEE,POTEF,POTEI,POTEJ,POTEKP	BPH_5	UNB	BPH	NA	NA	0.575312	NA
ACTA1,ACTA2,ACTBL2,ACTC1,ACTG2,POTEE,POTEF,POTEI,POTEJ,POTEKP	BPH_6	UNB	BPH	NA	NA	0.427596	NA
ACTA1,ACTA2,ACTBL2,ACTC1,ACTG2,POTEE,POTEF,POTEI,POTEJ,POTEKP	BPH_7	UNB	BPH	0.27	-1.88897	-0.0892673	-1.7997
ACTA1,ACTA2,ACTBL2,ACTC1,ACTG2,POTEE,POTEF,POTEI,POTEJ,POTEKP	PCa_1	AAL	PCA	0.22	-2.18442	0.392315	-2.57674
ACTA1,ACTA2,ACTBL2,ACTC1,ACTG2,POTEE,POTEF,POTEI,POTEJ,POTEKP	PCa_2	AAL	PCA	NA	NA	0.201634	NA
ACTA1,ACTA2,ACTBL2,ACTC1,ACTG2,POTEE,POTEF,POTEI,POTEJ,POTEKP	PCa_3	AAL	PCA	NA	NA	2.20163	NA
ACTA1,ACTA2,ACTBL2,ACTC1,ACTG2,POTEE,POTEF,POTEI,POTEJ,POTEKP	PCa_4	AAL	PCA	NA	NA	0	NA
ACTA1,ACTA2,ACTBL2,ACTC1,ACTG2,POTEE,POTEF,POTEI,POTEJ,POTEKP	PCa_5	AAL	PCA	0.17	-2.55639	0.400538	-2.95693
ACTA1,ACTA2,ACTBL2,ACTC1,ACTG2,POTEE,POTEF,POTEI,POTEJ,POTEKP	PCa_6	AAL	PCA	0.16	-2.64386	0.378512	-3.02237
ACTA1,ACTA2,ACTBL2,ACTC1,ACTG2,POTEE,POTEF,POTEI,POTEJ,POTEKP	PCa_7	AAL	PCA	NA	NA	0.275007	NA
ACTA1,ACTA2,ACTBL2,ACTC1,ACTG2,POTEE,POTEF,POTEI,POTEJ,POTEKP	PCa_8	AAL	PCA	NA	NA	0.298658	NA
ACTA1,ACTA2,ACTBL2,ACTC1,ACTG2,POTEE,POTEF,POTEI,POTEJ,POTEKP	PCa_9	AAL	PCA	NA	NA	0.256998	NA
ACTA1,ACTA2,ACTBL2,ACTC1,ACTG2,POTEE,POTEF,POTEI,POTEJ,POTEKP	PCa_10	AAL	PCA	NA	NA	0.819662	NA
ACTA1,ACTA2,ACTBL2,ACTC1,ACTG2,POTEE,POTEF,POTEI,POTEJ,POTEKP	PCa_1	PHA	PCA	0.47	-1.08927	0.392315	-1.48158
ACTA1,ACTA2,ACTBL2,ACTC1,ACTG2,POTEE,POTEF,POTEI,POTEJ,POTEKP	PCa_2	PHA	PCA	0.23	-2.12029	0.201634	-2.32193
ACTA1,ACTA2,ACTBL2,ACTC1,ACTG2,POTEE,POTEF,POTEI,POTEJ,POTEKP	PCa_3	PHA	PCA	NA	NA	2.20163	NA
ACTA1,ACTA2,ACTBL2,ACTC1,ACTG2,POTEE,POTEF,POTEI,POTEJ,POTEKP	PCa_4	PHA	PCA	0.23	-2.12029	0	-2.12029
ACTA1,ACTA2,ACTBL2,ACTC1,ACTG2,POTEE,POTEF,POTEI,POTEJ,POTEKP	PCa_5	PHA	PCA	NA	NA	0.400538	NA
ACTA1,ACTA2,ACTBL2,ACTC1,ACTG2,POTEE,POTEF,POTEI,POTEJ,POTEKP	PCa_6	PHA	PCA	NA	NA	0.378512	NA
ACTA1,ACTA2,ACTBL2,ACTC1,ACTG2,POTEE,POTEF,POTEI,POTEJ,POTEKP	PCa_7	PHA	PCA	0.21	-2.25154	0.275007	-2.52655
ACTA1,ACTA2,ACTBL2,ACTC1,ACTG2,POTEE,POTEF,POTEI,POTEJ,POTEKP	PCa_8	PHA	PCA	0.22	-2.18442	0.298658	-2.48308
ACTA1,ACTA2,ACTBL2,ACTC1,ACTG2,POTEE,POTEF,POTEI,POTEJ,POTEKP	PCa_9	PHA	PCA	NA	NA	0.256998	NA
ACTA1,ACTA2,ACTBL2,ACTC1,ACTG2,POTEE,POTEF,POTEI,POTEJ,POTEKP	PCa_10	PHA	PCA	NA	NA	0.819662	NA
ACTA1,ACTA2,ACTBL2,ACTC1,ACTG2,POTEE,POTEF,POTEI,POTEJ,POTEKP	PCa_1	TOTAL	PCA	0.22	-2.18442	0.392315	-2.57674
ACTA1,ACTA2,ACTBL2,ACTC1,ACTG2,POTEE,POTEF,POTEI,POTEJ,POTEKP	PCa_1	TOTAL	PCA	0.47	-1.08927	0.392315	-1.48158
ACTA1,ACTA2,ACTBL2,ACTC1,ACTG2,POTEE,POTEF,POTEI,POTEJ,POTEKP	PCa_1	TOTAL	PCA	NA	NA	0.392315	NA
ACTA1,ACTA2,ACTBL2,ACTC1,ACTG2,POTEE,POTEF,POTEI,POTEJ,POTEKP	PCa_2	TOTAL	PCA	NA	NA	0.201634	NA
ACTA1,ACTA2,ACTBL2,ACTC1,ACTG2,POTEE,POTEF,POTEI,POTEJ,POTEKP	PCa_2	TOTAL	PCA	0.23	-2.12029	0.201634	-2.32193
ACTA1,ACTA2,ACTBL2,ACTC1,ACTG2,POTEE,POTEF,POTEI,POTEJ,POTEKP	PCa_2	TOTAL	PCA	NA	NA	0.201634	NA
ACTA1,ACTA2,ACTBL2,ACTC1,ACTG2,POTEE,POTEF,POTEI,POTEJ,POTEKP	PCa_3	TOTAL	PCA	NA	NA	2.20163	NA
ACTA1,ACTA2,ACTBL2,ACTC1,ACTG2,POTEE,POTEF,POTEI,POTEJ,POTEKP	PCa_3	TOTAL	PCA	NA	NA	2.20163	NA
ACTA1,ACTA2,ACTBL2,ACTC1,ACTG2,POTEE,POTEF,POTEI,POTEJ,POTEKP	PCa_3	TOTAL	PCA	NA	NA	2.20163	NA
ACTA1,ACTA2,ACTBL2,ACTC1,ACTG2,POTEE,POTEF,POTEI,POTEJ,POTEKP	PCa_4	TOTAL	PCA	NA	NA	0	NA
ACTA1,ACTA2,ACTBL2,ACTC1,ACTG2,POTEE,POTEF,POTEI,POTEJ,POTEKP	PCa_4	TOTAL	PCA	0.23	-2.12029	0	-2.12029
ACTA1,ACTA2,ACTBL2,ACTC1,ACTG2,POTEE,POTEF,POTEI,POTEJ,POTEKP	PCa_4	TOTAL	PCA	NA	NA	0	NA
ACTA1,ACTA2,ACTBL2,ACTC1,ACTG2,POTEE,POTEF,POTEI,POTEJ,POTEKP	PCa_5	TOTAL	PCA	0.17	-2.55639	0.400538	-2.95693
ACTA1,ACTA2,ACTBL2,ACTC1,ACTG2,POTEE,POTEF,POTEI,POTEJ,POTEKP	PCa_5	TOTAL	PCA	NA	NA	0.400538	NA
ACTA1,ACTA2,ACTBL2,ACTC1,ACTG2,POTEE,POTEF,POTEI,POTEJ,POTEKP	PCa_5	TOTAL	PCA	NA	NA	0.400538	NA
ACTA1,ACTA2,ACTBL2,ACTC1,ACTG2,POTEE,POTEF,POTEI,POTEJ,POTEKP	PCa_6	TOTAL	PCA	0.16	-2.64386	0.378512	-3.02237
ACTA1,ACTA2,ACTBL2,ACTC1,ACTG2,POTEE,POTEF,POTEI,POTEJ,POTEKP	PCa_6	TOTAL	PCA	NA	NA	0.378512	NA
ACTA1,ACTA2,ACTBL2,ACTC1,ACTG2,POTEE,POTEF,POTEI,POTEJ,POTEKP	PCa_6	TOTAL	PCA	NA	NA	0.378512	NA
ACTA1,ACTA2,ACTBL2,ACTC1,ACTG2,POTEE,POTEF,POTEI,POTEJ,POTEKP	PCa_7	TOTAL	PCA	NA	NA	0.275007	NA
ACTA1,ACTA2,ACTBL2,ACTC1,ACTG2,POTEE,POTEF,POTEI,POTEJ,POTEKP	PCa_7	TOTAL	PCA	0.21	-2.25154	0.275007	-2.52655
ACTA1,ACTA2,ACTBL2,ACTC1,ACTG2,POTEE,POTEF,POTEI,POTEJ,POTEKP	PCa_7	TOTAL	PCA	0.32	-1.64386	0.275007	-1.91886
ACTA1,ACTA2,ACTBL2,ACTC1,ACTG2,POTEE,POTEF,POTEI,POTEJ,POTEKP	PCa_8	TOTAL	PCA	NA	NA	0.298658	NA
ACTA1,ACTA2,ACTBL2,ACTC1,ACTG2,POTEE,POTEF,POTEI,POTEJ,POTEKP	PCa_8	TOTAL	PCA	0.22	-2.18442	0.298658	-2.48308
ACTA1,ACTA2,ACTBL2,ACTC1,ACTG2,POTEE,POTEF,POTEI,POTEJ,POTEKP	PCa_8	TOTAL	PCA	NA	NA	0.298658	NA
ACTA1,ACTA2,ACTBL2,ACTC1,ACTG2,POTEE,POTEF,POTEI,POTEJ,POTEKP	PCa_9	TOTAL	PCA	NA	NA	0.256998	NA
ACTA1,ACTA2,ACTBL2,ACTC1,ACTG2,POTEE,POTEF,POTEI,POTEJ,POTEKP	PCa_9	TOTAL	PCA	NA	NA	0.256998	NA
ACTA1,ACTA2,ACTBL2,ACTC1,ACTG2,POTEE,POTEF,POTEI,POTEJ,POTEKP	PCa_9	TOTAL	PCA	NA	NA	0.256998	NA
ACTA1,ACTA2,ACTBL2,ACTC1,ACTG2,POTEE,POTEF,POTEI,POTEJ,POTEKP	PCa_10	TOTAL	PCA	NA	NA	0.819662	NA
ACTA1,ACTA2,ACTBL2,ACTC1,ACTG2,POTEE,POTEF,POTEI,POTEJ,POTEKP	PCa_10	TOTAL	PCA	NA	NA	0.819662	NA
ACTA1,ACTA2,ACTBL2,ACTC1,ACTG2,POTEE,POTEF,POTEI,POTEJ,POTEKP	PCa_10	TOTAL	PCA	NA	NA	0.819662	NA
ACTA1,ACTA2,ACTBL2,ACTC1,ACTG2,POTEE,POTEF,POTEI,POTEJ,POTEKP	PCa_1	UNB	PCA	NA	NA	0.392315	NA
ACTA1,ACTA2,ACTBL2,ACTC1,ACTG2,POTEE,POTEF,POTEI,POTEJ,POTEKP	PCa_2	UNB	PCA	NA	NA	0.201634	NA
ACTA1,ACTA2,ACTBL2,ACTC1,ACTG2,POTEE,POTEF,POTEI,POTEJ,POTEKP	PCa_3	UNB	PCA	NA	NA	2.20163	NA
ACTA1,ACTA2,ACTBL2,ACTC1,ACTG2,POTEE,POTEF,POTEI,POTEJ,POTEKP	PCa_4	UNB	PCA	NA	NA	0	NA
ACTA1,ACTA2,ACTBL2,ACTC1,ACTG2,POTEE,POTEF,POTEI,POTEJ,POTEKP	PCa_5	UNB	PCA	NA	NA	0.400538	NA
ACTA1,ACTA2,ACTBL2,ACTC1,ACTG2,POTEE,POTEF,POTEI,POTEJ,POTEKP	PCa_6	UNB	PCA	NA	NA	0.378512	NA
ACTA1,ACTA2,ACTBL2,ACTC1,ACTG2,POTEE,POTEF,POTEI,POTEJ,POTEKP	PCa_7	UNB	PCA	0.32	-1.64386	0.275007	-1.91886
ACTA1,ACTA2,ACTBL2,ACTC1,ACTG2,POTEE,POTEF,POTEI,POTEJ,POTEKP	PCa_8	UNB	PCA	NA	NA	0.298658	NA
ACTA1,ACTA2,ACTBL2,ACTC1,ACTG2,POTEE,POTEF,POTEI,POTEJ,POTEKP	PCa_9	UNB	PCA	NA	NA	0.256998	NA
ACTA1,ACTA2,ACTBL2,ACTC1,ACTG2,POTEE,POTEF,POTEI,POTEJ,POTEKP	PCa_10	UNB	PCA	NA	NA	0.819662	NA
ADAMDEC1	BPH_1	AAL	BPH	0.02	-5.64386	0.226509	-5.87036
ADAMDEC1	BPH_2	AAL	BPH	0.12	-3.05889	0.83996	-3.89885
ADAMDEC1	BPH_3	AAL	BPH	NA	NA	0.275007	NA
ADAMDEC1	BPH_4	AAL	BPH	0.73	-0.454032	1.26303	-1.71707
ADAMDEC1	BPH_5	AAL	BPH	NA	NA	0.575312	NA
ADAMDEC1	BPH_6	AAL	BPH	NA	NA	0.427596	NA
ADAMDEC1	BPH_7	AAL	BPH	NA	NA	-0.0892673	NA
ADAMDEC1	BPH_1	PHA	BPH	NA	NA	0.226509	NA
ADAMDEC1	BPH_2	PHA	BPH	NA	NA	0.83996	NA
ADAMDEC1	BPH_3	PHA	BPH	0.11	-3.18442	0.275007	-3.45943
ADAMDEC1	BPH_4	PHA	BPH	0.28	-1.8365	1.26303	-3.09954
ADAMDEC1	BPH_5	PHA	BPH	NA	NA	0.575312	NA
ADAMDEC1	BPH_6	PHA	BPH	NA	NA	0.427596	NA
ADAMDEC1	BPH_7	PHA	BPH	NA	NA	-0.0892673	NA
ADAMDEC1	BPH_1	TOTAL	BPH	0.02	-5.64386	0.226509	-5.87036
ADAMDEC1	BPH_1	TOTAL	BPH	NA	NA	0.226509	NA
ADAMDEC1	BPH_1	TOTAL	BPH	NA	NA	0.226509	NA
ADAMDEC1	BPH_2	TOTAL	BPH	0.12	-3.05889	0.83996	-3.89885
ADAMDEC1	BPH_2	TOTAL	BPH	NA	NA	0.83996	NA
ADAMDEC1	BPH_2	TOTAL	BPH	NA	NA	0.83996	NA
ADAMDEC1	BPH_3	TOTAL	BPH	NA	NA	0.275007	NA
ADAMDEC1	BPH_3	TOTAL	BPH	0.11	-3.18442	0.275007	-3.45943
ADAMDEC1	BPH_3	TOTAL	BPH	12.57	3.65191	0.275007	3.37691
ADAMDEC1	BPH_4	TOTAL	BPH	0.73	-0.454032	1.26303	-1.71707
ADAMDEC1	BPH_4	TOTAL	BPH	0.28	-1.8365	1.26303	-3.09954
ADAMDEC1	BPH_4	TOTAL	BPH	NA	NA	1.26303	NA
ADAMDEC1	BPH_5	TOTAL	BPH	NA	NA	0.575312	NA
ADAMDEC1	BPH_5	TOTAL	BPH	NA	NA	0.575312	NA
ADAMDEC1	BPH_5	TOTAL	BPH	NA	NA	0.575312	NA
ADAMDEC1	BPH_6	TOTAL	BPH	NA	NA	0.427596	NA
ADAMDEC1	BPH_6	TOTAL	BPH	NA	NA	0.427596	NA
ADAMDEC1	BPH_6	TOTAL	BPH	1.51	0.594549	0.427596	0.166952
ADAMDEC1	BPH_7	TOTAL	BPH	NA	NA	-0.0892673	NA
ADAMDEC1	BPH_7	TOTAL	BPH	NA	NA	-0.0892673	NA
ADAMDEC1	BPH_7	TOTAL	BPH	NA	NA	-0.0892673	NA
ADAMDEC1	BPH_1	UNB	BPH	NA	NA	0.226509	NA
ADAMDEC1	BPH_2	UNB	BPH	NA	NA	0.83996	NA
ADAMDEC1	BPH_3	UNB	BPH	12.57	3.65191	0.275007	3.37691
ADAMDEC1	BPH_4	UNB	BPH	NA	NA	1.26303	NA
ADAMDEC1	BPH_5	UNB	BPH	NA	NA	0.575312	NA
ADAMDEC1	BPH_6	UNB	BPH	1.51	0.594549	0.427596	0.166952
ADAMDEC1	BPH_7	UNB	BPH	NA	NA	-0.0892673	NA
ADAMDEC1	PCa_1	AAL	PCA	0.1	-3.32193	0.392315	-3.71424
ADAMDEC1	PCa_2	AAL	PCA	NA	NA	0.201634	NA
ADAMDEC1	PCa_3	AAL	PCA	NA	NA	2.20163	NA
ADAMDEC1	PCa_4	AAL	PCA	NA	NA	0	NA
ADAMDEC1	PCa_5	AAL	PCA	0.12	-3.05889	0.400538	-3.45943
ADAMDEC1	PCa_6	AAL	PCA	NA	NA	0.378512	NA
ADAMDEC1	PCa_7	AAL	PCA	0.11	-3.18442	0.275007	-3.45943
ADAMDEC1	PCa_8	AAL	PCA	NA	NA	0.298658	NA
ADAMDEC1	PCa_9	AAL	PCA	NA	NA	0.256998	NA
ADAMDEC1	PCa_10	AAL	PCA	NA	NA	0.819662	NA
ADAMDEC1	PCa_1	PHA	PCA	0.13	-2.94342	0.392315	-3.33573
ADAMDEC1	PCa_2	PHA	PCA	0.13	-2.94342	0.201634	-3.14505
ADAMDEC1	PCa_3	PHA	PCA	NA	NA	2.20163	NA
ADAMDEC1	PCa_4	PHA	PCA	NA	NA	0	NA
ADAMDEC1	PCa_5	PHA	PCA	0.14	-2.8365	0.400538	-3.23704
ADAMDEC1	PCa_6	PHA	PCA	0.08	-3.64386	0.378512	-4.02237
ADAMDEC1	PCa_7	PHA	PCA	0.11	-3.18442	0.275007	-3.45943
ADAMDEC1	PCa_8	PHA	PCA	0.11	-3.18442	0.298658	-3.48308
ADAMDEC1	PCa_9	PHA	PCA	0.08	-3.64386	0.256998	-3.90085
ADAMDEC1	PCa_10	PHA	PCA	NA	NA	0.819662	NA
ADAMDEC1	PCa_1	TOTAL	PCA	0.1	-3.32193	0.392315	-3.71424
ADAMDEC1	PCa_1	TOTAL	PCA	0.13	-2.94342	0.392315	-3.33573
ADAMDEC1	PCa_1	TOTAL	PCA	17.24	4.10769	0.392315	3.71537
ADAMDEC1	PCa_2	TOTAL	PCA	NA	NA	0.201634	NA
ADAMDEC1	PCa_2	TOTAL	PCA	0.13	-2.94342	0.201634	-3.14505
ADAMDEC1	PCa_2	TOTAL	PCA	NA	NA	0.201634	NA
ADAMDEC1	PCa_3	TOTAL	PCA	NA	NA	2.20163	NA
ADAMDEC1	PCa_3	TOTAL	PCA	NA	NA	2.20163	NA
ADAMDEC1	PCa_3	TOTAL	PCA	NA	NA	2.20163	NA
ADAMDEC1	PCa_4	TOTAL	PCA	NA	NA	0	NA
ADAMDEC1	PCa_4	TOTAL	PCA	NA	NA	0	NA
ADAMDEC1	PCa_4	TOTAL	PCA	NA	NA	0	NA
ADAMDEC1	PCa_5	TOTAL	PCA	0.12	-3.05889	0.400538	-3.45943
ADAMDEC1	PCa_5	TOTAL	PCA	0.14	-2.8365	0.400538	-3.23704
ADAMDEC1	PCa_5	TOTAL	PCA	1.65	0.722466	0.400538	0.321928
ADAMDEC1	PCa_6	TOTAL	PCA	NA	NA	0.378512	NA
ADAMDEC1	PCa_6	TOTAL	PCA	0.08	-3.64386	0.378512	-4.02237
ADAMDEC1	PCa_6	TOTAL	PCA	10.76	3.42761	0.378512	3.04909
ADAMDEC1	PCa_7	TOTAL	PCA	0.11	-3.18442	0.275007	-3.45943
ADAMDEC1	PCa_7	TOTAL	PCA	0.11	-3.18442	0.275007	-3.45943
ADAMDEC1	PCa_7	TOTAL	PCA	2.47	1.30451	0.275007	1.0295
ADAMDEC1	PCa_8	TOTAL	PCA	NA	NA	0.298658	NA
ADAMDEC1	PCa_8	TOTAL	PCA	0.11	-3.18442	0.298658	-3.48308
ADAMDEC1	PCa_8	TOTAL	PCA	17.05	4.0917	0.298658	3.79304
ADAMDEC1	PCa_9	TOTAL	PCA	NA	NA	0.256998	NA
ADAMDEC1	PCa_9	TOTAL	PCA	0.08	-3.64386	0.256998	-3.90085
ADAMDEC1	PCa_9	TOTAL	PCA	NA	NA	0.256998	NA
ADAMDEC1	PCa_10	TOTAL	PCA	NA	NA	0.819662	NA
ADAMDEC1	PCa_10	TOTAL	PCA	NA	NA	0.819662	NA
ADAMDEC1	PCa_10	TOTAL	PCA	NA	NA	0.819662	NA
ADAMDEC1	PCa_1	UNB	PCA	17.24	4.10769	0.392315	3.71537
ADAMDEC1	PCa_2	UNB	PCA	NA	NA	0.201634	NA
ADAMDEC1	PCa_3	UNB	PCA	NA	NA	2.20163	NA
ADAMDEC1	PCa_4	UNB	PCA	NA	NA	0	NA
ADAMDEC1	PCa_5	UNB	PCA	1.65	0.722466	0.400538	0.321928
ADAMDEC1	PCa_6	UNB	PCA	10.76	3.42761	0.378512	3.04909
ADAMDEC1	PCa_7	UNB	PCA	2.47	1.30451	0.275007	1.0295
ADAMDEC1	PCa_8	UNB	PCA	17.05	4.0917	0.298658	3.79304
ADAMDEC1	PCa_9	UNB	PCA	NA	NA	0.256998	NA
ADAMDEC1	PCa_10	UNB	PCA	NA	NA	0.819662	NA
ADAMTS13	BPH_1	AAL	BPH	4.46	2.15704	0.226509	1.93054
ADAMTS13	BPH_2	AAL	BPH	2.58	1.36737	0.83996	0.527411
ADAMTS13	BPH_3	AAL	BPH	2.2	1.1375	0.275007	0.862496
ADAMTS13	BPH_4	AAL	BPH	NA	NA	1.26303	NA
ADAMTS13	BPH_5	AAL	BPH	NA	NA	0.575312	NA
ADAMTS13	BPH_6	AAL	BPH	NA	NA	0.427596	NA
ADAMTS13	BPH_7	AAL	BPH	NA	NA	-0.0892673	NA
ADAMTS13	BPH_1	PHA	BPH	8.47	3.08236	0.226509	2.85585
ADAMTS13	BPH_2	PHA	BPH	4.77	2.25399	0.83996	1.41403
ADAMTS13	BPH_3	PHA	BPH	4.27	2.09424	0.275007	1.81923
ADAMTS13	BPH_4	PHA	BPH	NA	NA	1.26303	NA
ADAMTS13	BPH_5	PHA	BPH	NA	NA	0.575312	NA
ADAMTS13	BPH_6	PHA	BPH	NA	NA	0.427596	NA
ADAMTS13	BPH_7	PHA	BPH	NA	NA	-0.0892673	NA
ADAMTS13	BPH_1	TOTAL	BPH	4.46	2.15704	0.226509	1.93054
ADAMTS13	BPH_1	TOTAL	BPH	8.47	3.08236	0.226509	2.85585
ADAMTS13	BPH_1	TOTAL	BPH	5.35	2.41954	0.226509	2.19303
ADAMTS13	BPH_2	TOTAL	BPH	2.58	1.36737	0.83996	0.527411
ADAMTS13	BPH_2	TOTAL	BPH	4.77	2.25399	0.83996	1.41403
ADAMTS13	BPH_2	TOTAL	BPH	10.9	3.44626	0.83996	2.6063
ADAMTS13	BPH_3	TOTAL	BPH	2.2	1.1375	0.275007	0.862496
ADAMTS13	BPH_3	TOTAL	BPH	4.27	2.09424	0.275007	1.81923
ADAMTS13	BPH_3	TOTAL	BPH	NA	NA	0.275007	NA
ADAMTS13	BPH_4	TOTAL	BPH	NA	NA	1.26303	NA
ADAMTS13	BPH_4	TOTAL	BPH	NA	NA	1.26303	NA
ADAMTS13	BPH_4	TOTAL	BPH	NA	NA	1.26303	NA
ADAMTS13	BPH_5	TOTAL	BPH	NA	NA	0.575312	NA
ADAMTS13	BPH_5	TOTAL	BPH	NA	NA	0.575312	NA
ADAMTS13	BPH_5	TOTAL	BPH	NA	NA	0.575312	NA
ADAMTS13	BPH_6	TOTAL	BPH	NA	NA	0.427596	NA
ADAMTS13	BPH_6	TOTAL	BPH	NA	NA	0.427596	NA
ADAMTS13	BPH_6	TOTAL	BPH	NA	NA	0.427596	NA
ADAMTS13	BPH_7	TOTAL	BPH	NA	NA	-0.0892673	NA
ADAMTS13	BPH_7	TOTAL	BPH	NA	NA	-0.0892673	NA
ADAMTS13	BPH_7	TOTAL	BPH	NA	NA	-0.0892673	NA
ADAMTS13	BPH_1	UNB	BPH	5.35	2.41954	0.226509	2.19303
ADAMTS13	BPH_2	UNB	BPH	10.9	3.44626	0.83996	2.6063
ADAMTS13	BPH_3	UNB	BPH	NA	NA	0.275007	NA
ADAMTS13	BPH_4	UNB	BPH	NA	NA	1.26303	NA
ADAMTS13	BPH_5	UNB	BPH	NA	NA	0.575312	NA
ADAMTS13	BPH_6	UNB	BPH	NA	NA	0.427596	NA
ADAMTS13	BPH_7	UNB	BPH	NA	NA	-0.0892673	NA
ADAMTS13	PCa_1	AAL	PCA	2.99	1.58015	0.392315	1.18783
ADAMTS13	PCa_2	AAL	PCA	NA	NA	0.201634	NA
ADAMTS13	PCa_3	AAL	PCA	5.08	2.34483	2.20163	0.143195
ADAMTS13	PCa_4	AAL	PCA	5.06	2.33914	0	2.33914
ADAMTS13	PCa_5	AAL	PCA	1.15	0.201634	0.400538	-0.198904
ADAMTS13	PCa_6	AAL	PCA	4.13	2.04614	0.378512	1.66763
ADAMTS13	PCa_7	AAL	PCA	7.16	2.83996	0.275007	2.56495
ADAMTS13	PCa_8	AAL	PCA	4.78	2.25701	0.298658	1.95835
ADAMTS13	PCa_9	AAL	PCA	3.33	1.73552	0.256998	1.47852
ADAMTS13	PCa_10	AAL	PCA	3.86	1.9486	0.819662	1.12894
ADAMTS13	PCa_1	PHA	PCA	5.35	2.41954	0.392315	2.02722
ADAMTS13	PCa_2	PHA	PCA	4.65	2.21723	0.201634	2.0156
ADAMTS13	PCa_3	PHA	PCA	4.39	2.13422	2.20163	-0.0674129
ADAMTS13	PCa_4	PHA	PCA	2.15	1.10434	0	1.10434
ADAMTS13	PCa_5	PHA	PCA	10.78	3.43029	0.400538	3.02975
ADAMTS13	PCa_6	PHA	PCA	7.64	2.93357	0.378512	2.55506
ADAMTS13	PCa_7	PHA	PCA	5.01	2.32481	0.275007	2.0498
ADAMTS13	PCa_8	PHA	PCA	6.73	2.75061	0.298658	2.45195
ADAMTS13	PCa_9	PHA	PCA	3.88	1.95606	0.256998	1.69906
ADAMTS13	PCa_10	PHA	PCA	6.68	2.73985	0.819662	1.92019
ADAMTS13	PCa_1	TOTAL	PCA	2.99	1.58015	0.392315	1.18783
ADAMTS13	PCa_1	TOTAL	PCA	5.35	2.41954	0.392315	2.02722
ADAMTS13	PCa_1	TOTAL	PCA	8.05	3.00899	0.392315	2.61667
ADAMTS13	PCa_2	TOTAL	PCA	NA	NA	0.201634	NA
ADAMTS13	PCa_2	TOTAL	PCA	4.65	2.21723	0.201634	2.0156
ADAMTS13	PCa_2	TOTAL	PCA	NA	NA	0.201634	NA
ADAMTS13	PCa_3	TOTAL	PCA	5.08	2.34483	2.20163	0.143195
ADAMTS13	PCa_3	TOTAL	PCA	4.39	2.13422	2.20163	-0.0674129
ADAMTS13	PCa_3	TOTAL	PCA	2.69	1.42761	2.20163	-0.774028
ADAMTS13	PCa_4	TOTAL	PCA	5.06	2.33914	0	2.33914
ADAMTS13	PCa_4	TOTAL	PCA	2.15	1.10434	0	1.10434
ADAMTS13	PCa_4	TOTAL	PCA	NA	NA	0	NA
ADAMTS13	PCa_5	TOTAL	PCA	1.15	0.201634	0.400538	-0.198904
ADAMTS13	PCa_5	TOTAL	PCA	10.78	3.43029	0.400538	3.02975
ADAMTS13	PCa_5	TOTAL	PCA	15.16	3.9222	0.400538	3.52166
ADAMTS13	PCa_6	TOTAL	PCA	4.13	2.04614	0.378512	1.66763
ADAMTS13	PCa_6	TOTAL	PCA	7.64	2.93357	0.378512	2.55506
ADAMTS13	PCa_6	TOTAL	PCA	13.26	3.72901	0.378512	3.3505
ADAMTS13	PCa_7	TOTAL	PCA	7.16	2.83996	0.275007	2.56495
ADAMTS13	PCa_7	TOTAL	PCA	5.01	2.32481	0.275007	2.0498
ADAMTS13	PCa_7	TOTAL	PCA	5.43	2.44095	0.275007	2.16595
ADAMTS13	PCa_8	TOTAL	PCA	4.78	2.25701	0.298658	1.95835
ADAMTS13	PCa_8	TOTAL	PCA	6.73	2.75061	0.298658	2.45195
ADAMTS13	PCa_8	TOTAL	PCA	13.1	3.71149	0.298658	3.41284
ADAMTS13	PCa_9	TOTAL	PCA	3.33	1.73552	0.256998	1.47852
ADAMTS13	PCa_9	TOTAL	PCA	3.88	1.95606	0.256998	1.69906
ADAMTS13	PCa_9	TOTAL	PCA	7.99	2.9982	0.256998	2.7412
ADAMTS13	PCa_10	TOTAL	PCA	3.86	1.9486	0.819662	1.12894
ADAMTS13	PCa_10	TOTAL	PCA	6.68	2.73985	0.819662	1.92019
ADAMTS13	PCa_10	TOTAL	PCA	6.8	2.76553	0.819662	1.94587
ADAMTS13	PCa_1	UNB	PCA	8.05	3.00899	0.392315	2.61667
ADAMTS13	PCa_2	UNB	PCA	NA	NA	0.201634	NA
ADAMTS13	PCa_3	UNB	PCA	2.69	1.42761	2.20163	-0.774028
ADAMTS13	PCa_4	UNB	PCA	NA	NA	0	NA
ADAMTS13	PCa_5	UNB	PCA	15.16	3.9222	0.400538	3.52166
ADAMTS13	PCa_6	UNB	PCA	13.26	3.72901	0.378512	3.3505
ADAMTS13	PCa_7	UNB	PCA	5.43	2.44095	0.275007	2.16595
ADAMTS13	PCa_8	UNB	PCA	13.1	3.71149	0.298658	3.41284
ADAMTS13	PCa_9	UNB	PCA	7.99	2.9982	0.256998	2.7412
ADAMTS13	PCa_10	UNB	PCA	6.8	2.76553	0.819662	1.94587
ADAMTS8	BPH_1	AAL	BPH	NA	NA	0.226509	NA
ADAMTS8	BPH_2	AAL	BPH	NA	NA	0.83996	NA
ADAMTS8	BPH_3	AAL	BPH	NA	NA	0.275007	NA
ADAMTS8	BPH_4	AAL	BPH	NA	NA	1.26303	NA
ADAMTS8	BPH_5	AAL	BPH	NA	NA	0.575312	NA
ADAMTS8	BPH_6	AAL	BPH	NA	NA	0.427596	NA
ADAMTS8	BPH_7	AAL	BPH	NA	NA	-0.0892673	NA
ADAMTS8	BPH_1	PHA	BPH	NA	NA	0.226509	NA
ADAMTS8	BPH_2	PHA	BPH	NA	NA	0.83996	NA
ADAMTS8	BPH_3	PHA	BPH	NA	NA	0.275007	NA
ADAMTS8	BPH_4	PHA	BPH	NA	NA	1.26303	NA
ADAMTS8	BPH_5	PHA	BPH	NA	NA	0.575312	NA
ADAMTS8	BPH_6	PHA	BPH	NA	NA	0.427596	NA
ADAMTS8	BPH_7	PHA	BPH	NA	NA	-0.0892673	NA
ADAMTS8	BPH_1	TOTAL	BPH	NA	NA	0.226509	NA
ADAMTS8	BPH_1	TOTAL	BPH	NA	NA	0.226509	NA
ADAMTS8	BPH_1	TOTAL	BPH	NA	NA	0.226509	NA
ADAMTS8	BPH_2	TOTAL	BPH	NA	NA	0.83996	NA
ADAMTS8	BPH_2	TOTAL	BPH	NA	NA	0.83996	NA
ADAMTS8	BPH_2	TOTAL	BPH	NA	NA	0.83996	NA
ADAMTS8	BPH_3	TOTAL	BPH	NA	NA	0.275007	NA
ADAMTS8	BPH_3	TOTAL	BPH	NA	NA	0.275007	NA
ADAMTS8	BPH_3	TOTAL	BPH	NA	NA	0.275007	NA
ADAMTS8	BPH_4	TOTAL	BPH	NA	NA	1.26303	NA
ADAMTS8	BPH_4	TOTAL	BPH	NA	NA	1.26303	NA
ADAMTS8	BPH_4	TOTAL	BPH	NA	NA	1.26303	NA
ADAMTS8	BPH_5	TOTAL	BPH	NA	NA	0.575312	NA
ADAMTS8	BPH_5	TOTAL	BPH	NA	NA	0.575312	NA
ADAMTS8	BPH_5	TOTAL	BPH	NA	NA	0.575312	NA
ADAMTS8	BPH_6	TOTAL	BPH	NA	NA	0.427596	NA
ADAMTS8	BPH_6	TOTAL	BPH	NA	NA	0.427596	NA
ADAMTS8	BPH_6	TOTAL	BPH	NA	NA	0.427596	NA
ADAMTS8	BPH_7	TOTAL	BPH	NA	NA	-0.0892673	NA
ADAMTS8	BPH_7	TOTAL	BPH	NA	NA	-0.0892673	NA
ADAMTS8	BPH_7	TOTAL	BPH	NA	NA	-0.0892673	NA
ADAMTS8	BPH_1	UNB	BPH	NA	NA	0.226509	NA
ADAMTS8	BPH_2	UNB	BPH	NA	NA	0.83996	NA
ADAMTS8	BPH_3	UNB	BPH	NA	NA	0.275007	NA
ADAMTS8	BPH_4	UNB	BPH	NA	NA	1.26303	NA
ADAMTS8	BPH_5	UNB	BPH	NA	NA	0.575312	NA
ADAMTS8	BPH_6	UNB	BPH	NA	NA	0.427596	NA
ADAMTS8	BPH_7	UNB	BPH	NA	NA	-0.0892673	NA
ADAMTS8	PCa_1	AAL	PCA	NA	NA	0.392315	NA
ADAMTS8	PCa_2	AAL	PCA	NA	NA	0.201634	NA
ADAMTS8	PCa_3	AAL	PCA	NA	NA	2.20163	NA
ADAMTS8	PCa_4	AAL	PCA	NA	NA	0	NA
ADAMTS8	PCa_5	AAL	PCA	NA	NA	0.400538	NA
ADAMTS8	PCa_6	AAL	PCA	NA	NA	0.378512	NA
ADAMTS8	PCa_7	AAL	PCA	NA	NA	0.275007	NA
ADAMTS8	PCa_8	AAL	PCA	NA	NA	0.298658	NA
ADAMTS8	PCa_9	AAL	PCA	NA	NA	0.256998	NA
ADAMTS8	PCa_10	AAL	PCA	NA	NA	0.819662	NA
ADAMTS8	PCa_1	PHA	PCA	NA	NA	0.392315	NA
ADAMTS8	PCa_2	PHA	PCA	NA	NA	0.201634	NA
ADAMTS8	PCa_3	PHA	PCA	NA	NA	2.20163	NA
ADAMTS8	PCa_4	PHA	PCA	NA	NA	0	NA
ADAMTS8	PCa_5	PHA	PCA	NA	NA	0.400538	NA
ADAMTS8	PCa_6	PHA	PCA	NA	NA	0.378512	NA
ADAMTS8	PCa_7	PHA	PCA	NA	NA	0.275007	NA
ADAMTS8	PCa_8	PHA	PCA	NA	NA	0.298658	NA
ADAMTS8	PCa_9	PHA	PCA	NA	NA	0.256998	NA
ADAMTS8	PCa_10	PHA	PCA	NA	NA	0.819662	NA
ADAMTS8	PCa_1	TOTAL	PCA	NA	NA	0.392315	NA
ADAMTS8	PCa_1	TOTAL	PCA	NA	NA	0.392315	NA
ADAMTS8	PCa_1	TOTAL	PCA	NA	NA	0.392315	NA
ADAMTS8	PCa_2	TOTAL	PCA	NA	NA	0.201634	NA
ADAMTS8	PCa_2	TOTAL	PCA	NA	NA	0.201634	NA
ADAMTS8	PCa_2	TOTAL	PCA	NA	NA	0.201634	NA
ADAMTS8	PCa_3	TOTAL	PCA	NA	NA	2.20163	NA
ADAMTS8	PCa_3	TOTAL	PCA	NA	NA	2.20163	NA
ADAMTS8	PCa_3	TOTAL	PCA	NA	NA	2.20163	NA
ADAMTS8	PCa_4	TOTAL	PCA	NA	NA	0	NA
ADAMTS8	PCa_4	TOTAL	PCA	NA	NA	0	NA
ADAMTS8	PCa_4	TOTAL	PCA	NA	NA	0	NA
ADAMTS8	PCa_5	TOTAL	PCA	NA	NA	0.400538	NA
ADAMTS8	PCa_5	TOTAL	PCA	NA	NA	0.400538	NA
ADAMTS8	PCa_5	TOTAL	PCA	3.87	1.95233	0.400538	1.5518
ADAMTS8	PCa_6	TOTAL	PCA	NA	NA	0.378512	NA
ADAMTS8	PCa_6	TOTAL	PCA	NA	NA	0.378512	NA
ADAMTS8	PCa_6	TOTAL	PCA	13.1	3.71149	0.378512	3.33298
ADAMTS8	PCa_7	TOTAL	PCA	NA	NA	0.275007	NA
ADAMTS8	PCa_7	TOTAL	PCA	NA	NA	0.275007	NA
ADAMTS8	PCa_7	TOTAL	PCA	NA	NA	0.275007	NA
ADAMTS8	PCa_8	TOTAL	PCA	NA	NA	0.298658	NA
ADAMTS8	PCa_8	TOTAL	PCA	NA	NA	0.298658	NA
ADAMTS8	PCa_8	TOTAL	PCA	NA	NA	0.298658	NA
ADAMTS8	PCa_9	TOTAL	PCA	NA	NA	0.256998	NA
ADAMTS8	PCa_9	TOTAL	PCA	NA	NA	0.256998	NA
ADAMTS8	PCa_9	TOTAL	PCA	NA	NA	0.256998	NA
ADAMTS8	PCa_10	TOTAL	PCA	NA	NA	0.819662	NA
ADAMTS8	PCa_10	TOTAL	PCA	NA	NA	0.819662	NA
ADAMTS8	PCa_10	TOTAL	PCA	NA	NA	0.819662	NA
ADAMTS8	PCa_1	UNB	PCA	NA	NA	0.392315	NA
ADAMTS8	PCa_2	UNB	PCA	NA	NA	0.201634	NA
ADAMTS8	PCa_3	UNB	PCA	NA	NA	2.20163	NA
ADAMTS8	PCa_4	UNB	PCA	NA	NA	0	NA
ADAMTS8	PCa_5	UNB	PCA	3.87	1.95233	0.400538	1.5518
ADAMTS8	PCa_6	UNB	PCA	13.1	3.71149	0.378512	3.33298
ADAMTS8	PCa_7	UNB	PCA	NA	NA	0.275007	NA
ADAMTS8	PCa_8	UNB	PCA	NA	NA	0.298658	NA
ADAMTS8	PCa_9	UNB	PCA	NA	NA	0.256998	NA
ADAMTS8	PCa_10	UNB	PCA	NA	NA	0.819662	NA
ADAMTSL2	BPH_1	AAL	BPH	NA	NA	0.226509	NA
ADAMTSL2	BPH_2	AAL	BPH	2.62	1.38957	0.83996	0.549607
ADAMTSL2	BPH_3	AAL	BPH	NA	NA	0.275007	NA
ADAMTSL2	BPH_4	AAL	BPH	NA	NA	1.26303	NA
ADAMTSL2	BPH_5	AAL	BPH	NA	NA	0.575312	NA
ADAMTSL2	BPH_6	AAL	BPH	NA	NA	0.427596	NA
ADAMTSL2	BPH_7	AAL	BPH	NA	NA	-0.0892673	NA
ADAMTSL2	BPH_1	PHA	BPH	1.99	0.992768	0.226509	0.76626
ADAMTSL2	BPH_2	PHA	BPH	3.43	1.77821	0.83996	0.938249
ADAMTSL2	BPH_3	PHA	BPH	3.99	1.99639	0.275007	1.72138
ADAMTSL2	BPH_4	PHA	BPH	NA	NA	1.26303	NA
ADAMTSL2	BPH_5	PHA	BPH	NA	NA	0.575312	NA
ADAMTSL2	BPH_6	PHA	BPH	NA	NA	0.427596	NA
ADAMTSL2	BPH_7	PHA	BPH	NA	NA	-0.0892673	NA
ADAMTSL2	BPH_1	TOTAL	BPH	NA	NA	0.226509	NA
ADAMTSL2	BPH_1	TOTAL	BPH	1.99	0.992768	0.226509	0.76626
ADAMTSL2	BPH_1	TOTAL	BPH	1.32	0.400538	0.226509	0.174029
ADAMTSL2	BPH_2	TOTAL	BPH	2.62	1.38957	0.83996	0.549607
ADAMTSL2	BPH_2	TOTAL	BPH	3.43	1.77821	0.83996	0.938249
ADAMTSL2	BPH_2	TOTAL	BPH	NA	NA	0.83996	NA
ADAMTSL2	BPH_3	TOTAL	BPH	NA	NA	0.275007	NA
ADAMTSL2	BPH_3	TOTAL	BPH	3.99	1.99639	0.275007	1.72138
ADAMTSL2	BPH_3	TOTAL	BPH	NA	NA	0.275007	NA
ADAMTSL2	BPH_4	TOTAL	BPH	NA	NA	1.26303	NA
ADAMTSL2	BPH_4	TOTAL	BPH	NA	NA	1.26303	NA
ADAMTSL2	BPH_4	TOTAL	BPH	NA	NA	1.26303	NA
ADAMTSL2	BPH_5	TOTAL	BPH	NA	NA	0.575312	NA
ADAMTSL2	BPH_5	TOTAL	BPH	NA	NA	0.575312	NA
ADAMTSL2	BPH_5	TOTAL	BPH	NA	NA	0.575312	NA
ADAMTSL2	BPH_6	TOTAL	BPH	NA	NA	0.427596	NA
ADAMTSL2	BPH_6	TOTAL	BPH	NA	NA	0.427596	NA
ADAMTSL2	BPH_6	TOTAL	BPH	NA	NA	0.427596	NA
ADAMTSL2	BPH_7	TOTAL	BPH	NA	NA	-0.0892673	NA
ADAMTSL2	BPH_7	TOTAL	BPH	NA	NA	-0.0892673	NA
ADAMTSL2	BPH_7	TOTAL	BPH	NA	NA	-0.0892673	NA
ADAMTSL2	BPH_1	UNB	BPH	1.32	0.400538	0.226509	0.174029
ADAMTSL2	BPH_2	UNB	BPH	NA	NA	0.83996	NA
ADAMTSL2	BPH_3	UNB	BPH	NA	NA	0.275007	NA
ADAMTSL2	BPH_4	UNB	BPH	NA	NA	1.26303	NA
ADAMTSL2	BPH_5	UNB	BPH	NA	NA	0.575312	NA
ADAMTSL2	BPH_6	UNB	BPH	NA	NA	0.427596	NA
ADAMTSL2	BPH_7	UNB	BPH	NA	NA	-0.0892673	NA
ADAMTSL2	PCa_1	AAL	PCA	NA	NA	0.392315	NA
ADAMTSL2	PCa_2	AAL	PCA	NA	NA	0.201634	NA
ADAMTSL2	PCa_3	AAL	PCA	5.05	2.33628	2.20163	0.13465
ADAMTSL2	PCa_4	AAL	PCA	NA	NA	0	NA
ADAMTSL2	PCa_5	AAL	PCA	NA	NA	0.400538	NA
ADAMTSL2	PCa_6	AAL	PCA	NA	NA	0.378512	NA
ADAMTSL2	PCa_7	AAL	PCA	NA	NA	0.275007	NA
ADAMTSL2	PCa_8	AAL	PCA	NA	NA	0.298658	NA
ADAMTSL2	PCa_9	AAL	PCA	NA	NA	0.256998	NA
ADAMTSL2	PCa_10	AAL	PCA	NA	NA	0.819662	NA
ADAMTSL2	PCa_1	PHA	PCA	2.16	1.11103	0.392315	0.718717
ADAMTSL2	PCa_2	PHA	PCA	1.81	0.85599	0.201634	0.654356
ADAMTSL2	PCa_3	PHA	PCA	5.3	2.40599	2.20163	0.204358
ADAMTSL2	PCa_4	PHA	PCA	NA	NA	0	NA
ADAMTSL2	PCa_5	PHA	PCA	3.51	1.81147	0.400538	1.41093
ADAMTSL2	PCa_6	PHA	PCA	2.35	1.23266	0.378512	0.854149
ADAMTSL2	PCa_7	PHA	PCA	3.33	1.73552	0.275007	1.46052
ADAMTSL2	PCa_8	PHA	PCA	2.08	1.05658	0.298658	0.757925
ADAMTSL2	PCa_9	PHA	PCA	2.91	1.54102	0.256998	1.28402
ADAMTSL2	PCa_10	PHA	PCA	2.78	1.47508	0.819662	0.655422
ADAMTSL2	PCa_1	TOTAL	PCA	NA	NA	0.392315	NA
ADAMTSL2	PCa_1	TOTAL	PCA	2.16	1.11103	0.392315	0.718717
ADAMTSL2	PCa_1	TOTAL	PCA	NA	NA	0.392315	NA
ADAMTSL2	PCa_2	TOTAL	PCA	NA	NA	0.201634	NA
ADAMTSL2	PCa_2	TOTAL	PCA	1.81	0.85599	0.201634	0.654356
ADAMTSL2	PCa_2	TOTAL	PCA	NA	NA	0.201634	NA
ADAMTSL2	PCa_3	TOTAL	PCA	5.05	2.33628	2.20163	0.13465
ADAMTSL2	PCa_3	TOTAL	PCA	5.3	2.40599	2.20163	0.204358
ADAMTSL2	PCa_3	TOTAL	PCA	NA	NA	2.20163	NA
ADAMTSL2	PCa_4	TOTAL	PCA	NA	NA	0	NA
ADAMTSL2	PCa_4	TOTAL	PCA	NA	NA	0	NA
ADAMTSL2	PCa_4	TOTAL	PCA	NA	NA	0	NA
ADAMTSL2	PCa_5	TOTAL	PCA	NA	NA	0.400538	NA
ADAMTSL2	PCa_5	TOTAL	PCA	3.51	1.81147	0.400538	1.41093
ADAMTSL2	PCa_5	TOTAL	PCA	NA	NA	0.400538	NA
ADAMTSL2	PCa_6	TOTAL	PCA	NA	NA	0.378512	NA
ADAMTSL2	PCa_6	TOTAL	PCA	2.35	1.23266	0.378512	0.854149
ADAMTSL2	PCa_6	TOTAL	PCA	NA	NA	0.378512	NA
ADAMTSL2	PCa_7	TOTAL	PCA	NA	NA	0.275007	NA
ADAMTSL2	PCa_7	TOTAL	PCA	3.33	1.73552	0.275007	1.46052
ADAMTSL2	PCa_7	TOTAL	PCA	NA	NA	0.275007	NA
ADAMTSL2	PCa_8	TOTAL	PCA	NA	NA	0.298658	NA
ADAMTSL2	PCa_8	TOTAL	PCA	2.08	1.05658	0.298658	0.757925
ADAMTSL2	PCa_8	TOTAL	PCA	NA	NA	0.298658	NA
ADAMTSL2	PCa_9	TOTAL	PCA	NA	NA	0.256998	NA
ADAMTSL2	PCa_9	TOTAL	PCA	2.91	1.54102	0.256998	1.28402
ADAMTSL2	PCa_9	TOTAL	PCA	NA	NA	0.256998	NA
ADAMTSL2	PCa_10	TOTAL	PCA	NA	NA	0.819662	NA
ADAMTSL2	PCa_10	TOTAL	PCA	2.78	1.47508	0.819662	0.655422
ADAMTSL2	PCa_10	TOTAL	PCA	NA	NA	0.819662	NA
ADAMTSL2	PCa_1	UNB	PCA	NA	NA	0.392315	NA
ADAMTSL2	PCa_2	UNB	PCA	NA	NA	0.201634	NA
ADAMTSL2	PCa_3	UNB	PCA	NA	NA	2.20163	NA
ADAMTSL2	PCa_4	UNB	PCA	NA	NA	0	NA
ADAMTSL2	PCa_5	UNB	PCA	NA	NA	0.400538	NA
ADAMTSL2	PCa_6	UNB	PCA	NA	NA	0.378512	NA
ADAMTSL2	PCa_7	UNB	PCA	NA	NA	0.275007	NA
ADAMTSL2	PCa_8	UNB	PCA	NA	NA	0.298658	NA
ADAMTSL2	PCa_9	UNB	PCA	NA	NA	0.256998	NA
ADAMTSL2	PCa_10	UNB	PCA	NA	NA	0.819662	NA
ADAMTSL4	BPH_1	AAL	BPH	0.77	-0.37707	0.226509	-0.603578
ADAMTSL4	BPH_2	AAL	BPH	1.58	0.659925	0.83996	-0.180035
ADAMTSL4	BPH_3	AAL	BPH	NA	NA	0.275007	NA
ADAMTSL4	BPH_4	AAL	BPH	1.11	0.15056	1.26303	-1.11247
ADAMTSL4	BPH_5	AAL	BPH	NA	NA	0.575312	NA
ADAMTSL4	BPH_6	AAL	BPH	NA	NA	0.427596	NA
ADAMTSL4	BPH_7	AAL	BPH	NA	NA	-0.0892673	NA
ADAMTSL4	BPH_1	PHA	BPH	6.56	2.7137	0.226509	2.48719
ADAMTSL4	BPH_2	PHA	BPH	2.46	1.29866	0.83996	0.458699
ADAMTSL4	BPH_3	PHA	BPH	3.96	1.9855	0.275007	1.71049
ADAMTSL4	BPH_4	PHA	BPH	1.46	0.545968	1.26303	-0.717066
ADAMTSL4	BPH_5	PHA	BPH	NA	NA	0.575312	NA
ADAMTSL4	BPH_6	PHA	BPH	1.87	0.903038	0.427596	0.475442
ADAMTSL4	BPH_7	PHA	BPH	2.34	1.22651	-0.0892673	1.31578
ADAMTSL4	BPH_1	TOTAL	BPH	0.77	-0.37707	0.226509	-0.603578
ADAMTSL4	BPH_1	TOTAL	BPH	6.56	2.7137	0.226509	2.48719
ADAMTSL4	BPH_1	TOTAL	BPH	0.42	-1.25154	0.226509	-1.47805
ADAMTSL4	BPH_2	TOTAL	BPH	1.58	0.659925	0.83996	-0.180035
ADAMTSL4	BPH_2	TOTAL	BPH	2.46	1.29866	0.83996	0.458699
ADAMTSL4	BPH_2	TOTAL	BPH	3.6	1.848	0.83996	1.00804
ADAMTSL4	BPH_3	TOTAL	BPH	NA	NA	0.275007	NA
ADAMTSL4	BPH_3	TOTAL	BPH	3.96	1.9855	0.275007	1.71049
ADAMTSL4	BPH_3	TOTAL	BPH	1.62	0.695994	0.275007	0.420987
ADAMTSL4	BPH_4	TOTAL	BPH	1.11	0.15056	1.26303	-1.11247
ADAMTSL4	BPH_4	TOTAL	BPH	1.46	0.545968	1.26303	-0.717066
ADAMTSL4	BPH_4	TOTAL	BPH	0.88	-0.184425	1.26303	-1.44746
ADAMTSL4	BPH_5	TOTAL	BPH	NA	NA	0.575312	NA
ADAMTSL4	BPH_5	TOTAL	BPH	NA	NA	0.575312	NA
ADAMTSL4	BPH_5	TOTAL	BPH	1	0	0.575312	-0.575312
ADAMTSL4	BPH_6	TOTAL	BPH	NA	NA	0.427596	NA
ADAMTSL4	BPH_6	TOTAL	BPH	1.87	0.903038	0.427596	0.475442
ADAMTSL4	BPH_6	TOTAL	BPH	0.07	-3.8365	0.427596	-4.2641
ADAMTSL4	BPH_7	TOTAL	BPH	NA	NA	-0.0892673	NA
ADAMTSL4	BPH_7	TOTAL	BPH	2.34	1.22651	-0.0892673	1.31578
ADAMTSL4	BPH_7	TOTAL	BPH	NA	NA	-0.0892673	NA
ADAMTSL4	BPH_1	UNB	BPH	0.42	-1.25154	0.226509	-1.47805
ADAMTSL4	BPH_2	UNB	BPH	3.6	1.848	0.83996	1.00804
ADAMTSL4	BPH_3	UNB	BPH	1.62	0.695994	0.275007	0.420987
ADAMTSL4	BPH_4	UNB	BPH	0.88	-0.184425	1.26303	-1.44746
ADAMTSL4	BPH_5	UNB	BPH	1	0	0.575312	-0.575312
ADAMTSL4	BPH_6	UNB	BPH	0.07	-3.8365	0.427596	-4.2641
ADAMTSL4	BPH_7	UNB	BPH	NA	NA	-0.0892673	NA
ADAMTSL4	PCa_1	AAL	PCA	1.15	0.201634	0.392315	-0.190681
ADAMTSL4	PCa_2	AAL	PCA	NA	NA	0.201634	NA
ADAMTSL4	PCa_3	AAL	PCA	2.35	1.23266	2.20163	-0.968973
ADAMTSL4	PCa_4	AAL	PCA	0.36	-1.47393	0	-1.47393
ADAMTSL4	PCa_5	AAL	PCA	0.34	-1.55639	0.400538	-1.95693
ADAMTSL4	PCa_6	AAL	PCA	0.76	-0.395929	0.378512	-0.77444
ADAMTSL4	PCa_7	AAL	PCA	1.02	0.0285692	0.275007	-0.246438
ADAMTSL4	PCa_8	AAL	PCA	0.62	-0.68966	0.298658	-0.988318
ADAMTSL4	PCa_9	AAL	PCA	0.17	-2.55639	0.256998	-2.81339
ADAMTSL4	PCa_10	AAL	PCA	1.57	0.650765	0.819662	-0.168898
ADAMTSL4	PCa_1	PHA	PCA	4.1	2.03562	0.392315	1.64331
ADAMTSL4	PCa_2	PHA	PCA	2.68	1.42223	0.201634	1.2206
ADAMTSL4	PCa_3	PHA	PCA	3.59	1.84398	2.20163	-0.35765
ADAMTSL4	PCa_4	PHA	PCA	5.07	2.34199	0	2.34199
ADAMTSL4	PCa_5	PHA	PCA	2.43	1.28096	0.400538	0.880418
ADAMTSL4	PCa_6	PHA	PCA	3.02	1.59455	0.378512	1.21604
ADAMTSL4	PCa_7	PHA	PCA	1.86	0.895303	0.275007	0.620296
ADAMTSL4	PCa_8	PHA	PCA	3.59	1.84398	0.298658	1.54533
ADAMTSL4	PCa_9	PHA	PCA	2.18	1.12433	0.256998	0.86733
ADAMTSL4	PCa_10	PHA	PCA	8.72	3.12433	0.819662	2.30467
ADAMTSL4	PCa_1	TOTAL	PCA	1.15	0.201634	0.392315	-0.190681
ADAMTSL4	PCa_1	TOTAL	PCA	4.1	2.03562	0.392315	1.64331
ADAMTSL4	PCa_1	TOTAL	PCA	1.15	0.201634	0.392315	-0.190681
ADAMTSL4	PCa_2	TOTAL	PCA	NA	NA	0.201634	NA
ADAMTSL4	PCa_2	TOTAL	PCA	2.68	1.42223	0.201634	1.2206
ADAMTSL4	PCa_2	TOTAL	PCA	5.1	2.3505	0.201634	2.14886
ADAMTSL4	PCa_3	TOTAL	PCA	2.35	1.23266	2.20163	-0.968973
ADAMTSL4	PCa_3	TOTAL	PCA	3.59	1.84398	2.20163	-0.35765
ADAMTSL4	PCa_3	TOTAL	PCA	8.68	3.1177	2.20163	0.916061
ADAMTSL4	PCa_4	TOTAL	PCA	0.36	-1.47393	0	-1.47393
ADAMTSL4	PCa_4	TOTAL	PCA	5.07	2.34199	0	2.34199
ADAMTSL4	PCa_4	TOTAL	PCA	0.73	-0.454032	0	-0.454032
ADAMTSL4	PCa_5	TOTAL	PCA	0.34	-1.55639	0.400538	-1.95693
ADAMTSL4	PCa_5	TOTAL	PCA	2.43	1.28096	0.400538	0.880418
ADAMTSL4	PCa_5	TOTAL	PCA	1.45	0.536053	0.400538	0.135515
ADAMTSL4	PCa_6	TOTAL	PCA	0.76	-0.395929	0.378512	-0.77444
ADAMTSL4	PCa_6	TOTAL	PCA	3.02	1.59455	0.378512	1.21604
ADAMTSL4	PCa_6	TOTAL	PCA	1.69	0.757023	0.378512	0.378512
ADAMTSL4	PCa_7	TOTAL	PCA	1.02	0.0285692	0.275007	-0.246438
ADAMTSL4	PCa_7	TOTAL	PCA	1.86	0.895303	0.275007	0.620296
ADAMTSL4	PCa_7	TOTAL	PCA	7.68	2.94111	0.275007	2.6661
ADAMTSL4	PCa_8	TOTAL	PCA	0.62	-0.68966	0.298658	-0.988318
ADAMTSL4	PCa_8	TOTAL	PCA	3.59	1.84398	0.298658	1.54533
ADAMTSL4	PCa_8	TOTAL	PCA	0.87	-0.200913	0.298658	-0.499571
ADAMTSL4	PCa_9	TOTAL	PCA	0.17	-2.55639	0.256998	-2.81339
ADAMTSL4	PCa_9	TOTAL	PCA	2.18	1.12433	0.256998	0.86733
ADAMTSL4	PCa_9	TOTAL	PCA	3.99	1.99639	0.256998	1.73939
ADAMTSL4	PCa_10	TOTAL	PCA	1.57	0.650765	0.819662	-0.168898
ADAMTSL4	PCa_10	TOTAL	PCA	8.72	3.12433	0.819662	2.30467
ADAMTSL4	PCa_10	TOTAL	PCA	0.46	-1.12029	0.819662	-1.93996
ADAMTSL4	PCa_1	UNB	PCA	1.15	0.201634	0.392315	-0.190681
ADAMTSL4	PCa_2	UNB	PCA	5.1	2.3505	0.201634	2.14886
ADAMTSL4	PCa_3	UNB	PCA	8.68	3.1177	2.20163	0.916061
ADAMTSL4	PCa_4	UNB	PCA	0.73	-0.454032	0	-0.454032
ADAMTSL4	PCa_5	UNB	PCA	1.45	0.536053	0.400538	0.135515
ADAMTSL4	PCa_6	UNB	PCA	1.69	0.757023	0.378512	0.378512
ADAMTSL4	PCa_7	UNB	PCA	7.68	2.94111	0.275007	2.6661
ADAMTSL4	PCa_8	UNB	PCA	0.87	-0.200913	0.298658	-0.499571
ADAMTSL4	PCa_9	UNB	PCA	3.99	1.99639	0.256998	1.73939
ADAMTSL4	PCa_10	UNB	PCA	0.46	-1.12029	0.819662	-1.93996
ADGRF5,GPR116	BPH_1	AAL	BPH	NA	NA	0.226509	NA
ADGRF5,GPR116	BPH_2	AAL	BPH	NA	NA	0.83996	NA
ADGRF5,GPR116	BPH_3	AAL	BPH	NA	NA	0.275007	NA
ADGRF5,GPR116	BPH_4	AAL	BPH	NA	NA	1.26303	NA
ADGRF5,GPR116	BPH_5	AAL	BPH	NA	NA	0.575312	NA
ADGRF5,GPR116	BPH_6	AAL	BPH	NA	NA	0.427596	NA
ADGRF5,GPR116	BPH_7	AAL	BPH	NA	NA	-0.0892673	NA
ADGRF5,GPR116	BPH_1	PHA	BPH	NA	NA	0.226509	NA
ADGRF5,GPR116	BPH_2	PHA	BPH	NA	NA	0.83996	NA
ADGRF5,GPR116	BPH_3	PHA	BPH	NA	NA	0.275007	NA
ADGRF5,GPR116	BPH_4	PHA	BPH	NA	NA	1.26303	NA
ADGRF5,GPR116	BPH_5	PHA	BPH	NA	NA	0.575312	NA
ADGRF5,GPR116	BPH_6	PHA	BPH	NA	NA	0.427596	NA
ADGRF5,GPR116	BPH_7	PHA	BPH	NA	NA	-0.0892673	NA
ADGRF5,GPR116	BPH_1	TOTAL	BPH	NA	NA	0.226509	NA
ADGRF5,GPR116	BPH_1	TOTAL	BPH	NA	NA	0.226509	NA
ADGRF5,GPR116	BPH_1	TOTAL	BPH	NA	NA	0.226509	NA
ADGRF5,GPR116	BPH_2	TOTAL	BPH	NA	NA	0.83996	NA
ADGRF5,GPR116	BPH_2	TOTAL	BPH	NA	NA	0.83996	NA
ADGRF5,GPR116	BPH_2	TOTAL	BPH	NA	NA	0.83996	NA
ADGRF5,GPR116	BPH_3	TOTAL	BPH	NA	NA	0.275007	NA
ADGRF5,GPR116	BPH_3	TOTAL	BPH	NA	NA	0.275007	NA
ADGRF5,GPR116	BPH_3	TOTAL	BPH	NA	NA	0.275007	NA
ADGRF5,GPR116	BPH_4	TOTAL	BPH	NA	NA	1.26303	NA
ADGRF5,GPR116	BPH_4	TOTAL	BPH	NA	NA	1.26303	NA
ADGRF5,GPR116	BPH_4	TOTAL	BPH	NA	NA	1.26303	NA
ADGRF5,GPR116	BPH_5	TOTAL	BPH	NA	NA	0.575312	NA
ADGRF5,GPR116	BPH_5	TOTAL	BPH	NA	NA	0.575312	NA
ADGRF5,GPR116	BPH_5	TOTAL	BPH	NA	NA	0.575312	NA
ADGRF5,GPR116	BPH_6	TOTAL	BPH	NA	NA	0.427596	NA
ADGRF5,GPR116	BPH_6	TOTAL	BPH	NA	NA	0.427596	NA
ADGRF5,GPR116	BPH_6	TOTAL	BPH	NA	NA	0.427596	NA
ADGRF5,GPR116	BPH_7	TOTAL	BPH	NA	NA	-0.0892673	NA
ADGRF5,GPR116	BPH_7	TOTAL	BPH	NA	NA	-0.0892673	NA
ADGRF5,GPR116	BPH_7	TOTAL	BPH	NA	NA	-0.0892673	NA
ADGRF5,GPR116	BPH_1	UNB	BPH	NA	NA	0.226509	NA
ADGRF5,GPR116	BPH_2	UNB	BPH	NA	NA	0.83996	NA
ADGRF5,GPR116	BPH_3	UNB	BPH	NA	NA	0.275007	NA
ADGRF5,GPR116	BPH_4	UNB	BPH	NA	NA	1.26303	NA
ADGRF5,GPR116	BPH_5	UNB	BPH	NA	NA	0.575312	NA
ADGRF5,GPR116	BPH_6	UNB	BPH	NA	NA	0.427596	NA
ADGRF5,GPR116	BPH_7	UNB	BPH	NA	NA	-0.0892673	NA
ADGRF5,GPR116	PCa_1	AAL	PCA	NA	NA	0.392315	NA
ADGRF5,GPR116	PCa_2	AAL	PCA	NA	NA	0.201634	NA
ADGRF5,GPR116	PCa_3	AAL	PCA	NA	NA	2.20163	NA
ADGRF5,GPR116	PCa_4	AAL	PCA	NA	NA	0	NA
ADGRF5,GPR116	PCa_5	AAL	PCA	NA	NA	0.400538	NA
ADGRF5,GPR116	PCa_6	AAL	PCA	NA	NA	0.378512	NA
ADGRF5,GPR116	PCa_7	AAL	PCA	NA	NA	0.275007	NA
ADGRF5,GPR116	PCa_8	AAL	PCA	NA	NA	0.298658	NA
ADGRF5,GPR116	PCa_9	AAL	PCA	NA	NA	0.256998	NA
ADGRF5,GPR116	PCa_10	AAL	PCA	NA	NA	0.819662	NA
ADGRF5,GPR116	PCa_1	PHA	PCA	NA	NA	0.392315	NA
ADGRF5,GPR116	PCa_2	PHA	PCA	NA	NA	0.201634	NA
ADGRF5,GPR116	PCa_3	PHA	PCA	NA	NA	2.20163	NA
ADGRF5,GPR116	PCa_4	PHA	PCA	NA	NA	0	NA
ADGRF5,GPR116	PCa_5	PHA	PCA	NA	NA	0.400538	NA
ADGRF5,GPR116	PCa_6	PHA	PCA	NA	NA	0.378512	NA
ADGRF5,GPR116	PCa_7	PHA	PCA	NA	NA	0.275007	NA
ADGRF5,GPR116	PCa_8	PHA	PCA	16.39	4.03474	0.298658	3.73609
ADGRF5,GPR116	PCa_9	PHA	PCA	NA	NA	0.256998	NA
ADGRF5,GPR116	PCa_10	PHA	PCA	NA	NA	0.819662	NA
ADGRF5,GPR116	PCa_1	TOTAL	PCA	NA	NA	0.392315	NA
ADGRF5,GPR116	PCa_1	TOTAL	PCA	NA	NA	0.392315	NA
ADGRF5,GPR116	PCa_1	TOTAL	PCA	NA	NA	0.392315	NA
ADGRF5,GPR116	PCa_2	TOTAL	PCA	NA	NA	0.201634	NA
ADGRF5,GPR116	PCa_2	TOTAL	PCA	NA	NA	0.201634	NA
ADGRF5,GPR116	PCa_2	TOTAL	PCA	NA	NA	0.201634	NA
ADGRF5,GPR116	PCa_3	TOTAL	PCA	NA	NA	2.20163	NA
ADGRF5,GPR116	PCa_3	TOTAL	PCA	NA	NA	2.20163	NA
ADGRF5,GPR116	PCa_3	TOTAL	PCA	NA	NA	2.20163	NA
ADGRF5,GPR116	PCa_4	TOTAL	PCA	NA	NA	0	NA
ADGRF5,GPR116	PCa_4	TOTAL	PCA	NA	NA	0	NA
ADGRF5,GPR116	PCa_4	TOTAL	PCA	NA	NA	0	NA
ADGRF5,GPR116	PCa_5	TOTAL	PCA	NA	NA	0.400538	NA
ADGRF5,GPR116	PCa_5	TOTAL	PCA	NA	NA	0.400538	NA
ADGRF5,GPR116	PCa_5	TOTAL	PCA	NA	NA	0.400538	NA
ADGRF5,GPR116	PCa_6	TOTAL	PCA	NA	NA	0.378512	NA
ADGRF5,GPR116	PCa_6	TOTAL	PCA	NA	NA	0.378512	NA
ADGRF5,GPR116	PCa_6	TOTAL	PCA	NA	NA	0.378512	NA
ADGRF5,GPR116	PCa_7	TOTAL	PCA	NA	NA	0.275007	NA
ADGRF5,GPR116	PCa_7	TOTAL	PCA	NA	NA	0.275007	NA
ADGRF5,GPR116	PCa_7	TOTAL	PCA	NA	NA	0.275007	NA
ADGRF5,GPR116	PCa_8	TOTAL	PCA	NA	NA	0.298658	NA
ADGRF5,GPR116	PCa_8	TOTAL	PCA	16.39	4.03474	0.298658	3.73609
ADGRF5,GPR116	PCa_8	TOTAL	PCA	NA	NA	0.298658	NA
ADGRF5,GPR116	PCa_9	TOTAL	PCA	NA	NA	0.256998	NA
ADGRF5,GPR116	PCa_9	TOTAL	PCA	NA	NA	0.256998	NA
ADGRF5,GPR116	PCa_9	TOTAL	PCA	NA	NA	0.256998	NA
ADGRF5,GPR116	PCa_10	TOTAL	PCA	NA	NA	0.819662	NA
ADGRF5,GPR116	PCa_10	TOTAL	PCA	NA	NA	0.819662	NA
ADGRF5,GPR116	PCa_10	TOTAL	PCA	7.92	2.9855	0.819662	2.16584
ADGRF5,GPR116	PCa_1	UNB	PCA	NA	NA	0.392315	NA
ADGRF5,GPR116	PCa_2	UNB	PCA	NA	NA	0.201634	NA
ADGRF5,GPR116	PCa_3	UNB	PCA	NA	NA	2.20163	NA
ADGRF5,GPR116	PCa_4	UNB	PCA	NA	NA	0	NA
ADGRF5,GPR116	PCa_5	UNB	PCA	NA	NA	0.400538	NA
ADGRF5,GPR116	PCa_6	UNB	PCA	NA	NA	0.378512	NA
ADGRF5,GPR116	PCa_7	UNB	PCA	NA	NA	0.275007	NA
ADGRF5,GPR116	PCa_8	UNB	PCA	NA	NA	0.298658	NA
ADGRF5,GPR116	PCa_9	UNB	PCA	NA	NA	0.256998	NA
ADGRF5,GPR116	PCa_10	UNB	PCA	7.92	2.9855	0.819662	2.16584
ADGRG2,GPR64	BPH_1	AAL	BPH	NA	NA	0.226509	NA
ADGRG2,GPR64	BPH_2	AAL	BPH	2.21	1.14405	0.83996	0.304087
ADGRG2,GPR64	BPH_3	AAL	BPH	NA	NA	0.275007	NA
ADGRG2,GPR64	BPH_4	AAL	BPH	NA	NA	1.26303	NA
ADGRG2,GPR64	BPH_5	AAL	BPH	NA	NA	0.575312	NA
ADGRG2,GPR64	BPH_6	AAL	BPH	NA	NA	0.427596	NA
ADGRG2,GPR64	BPH_7	AAL	BPH	NA	NA	-0.0892673	NA
ADGRG2,GPR64	BPH_1	PHA	BPH	NA	NA	0.226509	NA
ADGRG2,GPR64	BPH_2	PHA	BPH	NA	NA	0.83996	NA
ADGRG2,GPR64	BPH_3	PHA	BPH	NA	NA	0.275007	NA
ADGRG2,GPR64	BPH_4	PHA	BPH	NA	NA	1.26303	NA
ADGRG2,GPR64	BPH_5	PHA	BPH	NA	NA	0.575312	NA
ADGRG2,GPR64	BPH_6	PHA	BPH	NA	NA	0.427596	NA
ADGRG2,GPR64	BPH_7	PHA	BPH	NA	NA	-0.0892673	NA
ADGRG2,GPR64	BPH_1	TOTAL	BPH	NA	NA	0.226509	NA
ADGRG2,GPR64	BPH_1	TOTAL	BPH	NA	NA	0.226509	NA
ADGRG2,GPR64	BPH_1	TOTAL	BPH	NA	NA	0.226509	NA
ADGRG2,GPR64	BPH_2	TOTAL	BPH	2.21	1.14405	0.83996	0.304087
ADGRG2,GPR64	BPH_2	TOTAL	BPH	NA	NA	0.83996	NA
ADGRG2,GPR64	BPH_2	TOTAL	BPH	NA	NA	0.83996	NA
ADGRG2,GPR64	BPH_3	TOTAL	BPH	NA	NA	0.275007	NA
ADGRG2,GPR64	BPH_3	TOTAL	BPH	NA	NA	0.275007	NA
ADGRG2,GPR64	BPH_3	TOTAL	BPH	NA	NA	0.275007	NA
ADGRG2,GPR64	BPH_4	TOTAL	BPH	NA	NA	1.26303	NA
ADGRG2,GPR64	BPH_4	TOTAL	BPH	NA	NA	1.26303	NA
ADGRG2,GPR64	BPH_4	TOTAL	BPH	NA	NA	1.26303	NA
ADGRG2,GPR64	BPH_5	TOTAL	BPH	NA	NA	0.575312	NA
ADGRG2,GPR64	BPH_5	TOTAL	BPH	NA	NA	0.575312	NA
ADGRG2,GPR64	BPH_5	TOTAL	BPH	NA	NA	0.575312	NA
ADGRG2,GPR64	BPH_6	TOTAL	BPH	NA	NA	0.427596	NA
ADGRG2,GPR64	BPH_6	TOTAL	BPH	NA	NA	0.427596	NA
ADGRG2,GPR64	BPH_6	TOTAL	BPH	NA	NA	0.427596	NA
ADGRG2,GPR64	BPH_7	TOTAL	BPH	NA	NA	-0.0892673	NA
ADGRG2,GPR64	BPH_7	TOTAL	BPH	NA	NA	-0.0892673	NA
ADGRG2,GPR64	BPH_7	TOTAL	BPH	NA	NA	-0.0892673	NA
ADGRG2,GPR64	BPH_1	UNB	BPH	NA	NA	0.226509	NA
ADGRG2,GPR64	BPH_2	UNB	BPH	NA	NA	0.83996	NA
ADGRG2,GPR64	BPH_3	UNB	BPH	NA	NA	0.275007	NA
ADGRG2,GPR64	BPH_4	UNB	BPH	NA	NA	1.26303	NA
ADGRG2,GPR64	BPH_5	UNB	BPH	NA	NA	0.575312	NA
ADGRG2,GPR64	BPH_6	UNB	BPH	NA	NA	0.427596	NA
ADGRG2,GPR64	BPH_7	UNB	BPH	NA	NA	-0.0892673	NA
ADGRG2,GPR64	PCa_1	AAL	PCA	NA	NA	0.392315	NA
ADGRG2,GPR64	PCa_2	AAL	PCA	NA	NA	0.201634	NA
ADGRG2,GPR64	PCa_3	AAL	PCA	4.54	2.18269	2.20163	-0.0189416
ADGRG2,GPR64	PCa_4	AAL	PCA	NA	NA	0	NA
ADGRG2,GPR64	PCa_5	AAL	PCA	NA	NA	0.400538	NA
ADGRG2,GPR64	PCa_6	AAL	PCA	3.19	1.67356	0.378512	1.29504
ADGRG2,GPR64	PCa_7	AAL	PCA	NA	NA	0.275007	NA
ADGRG2,GPR64	PCa_8	AAL	PCA	NA	NA	0.298658	NA
ADGRG2,GPR64	PCa_9	AAL	PCA	NA	NA	0.256998	NA
ADGRG2,GPR64	PCa_10	AAL	PCA	NA	NA	0.819662	NA
ADGRG2,GPR64	PCa_1	PHA	PCA	1.71	0.773996	0.392315	0.381682
ADGRG2,GPR64	PCa_2	PHA	PCA	NA	NA	0.201634	NA
ADGRG2,GPR64	PCa_3	PHA	PCA	NA	NA	2.20163	NA
ADGRG2,GPR64	PCa_4	PHA	PCA	NA	NA	0	NA
ADGRG2,GPR64	PCa_5	PHA	PCA	NA	NA	0.400538	NA
ADGRG2,GPR64	PCa_6	PHA	PCA	NA	NA	0.378512	NA
ADGRG2,GPR64	PCa_7	PHA	PCA	NA	NA	0.275007	NA
ADGRG2,GPR64	PCa_8	PHA	PCA	NA	NA	0.298658	NA
ADGRG2,GPR64	PCa_9	PHA	PCA	NA	NA	0.256998	NA
ADGRG2,GPR64	PCa_10	PHA	PCA	NA	NA	0.819662	NA
ADGRG2,GPR64	PCa_1	TOTAL	PCA	NA	NA	0.392315	NA
ADGRG2,GPR64	PCa_1	TOTAL	PCA	1.71	0.773996	0.392315	0.381682
ADGRG2,GPR64	PCa_1	TOTAL	PCA	NA	NA	0.392315	NA
ADGRG2,GPR64	PCa_2	TOTAL	PCA	NA	NA	0.201634	NA
ADGRG2,GPR64	PCa_2	TOTAL	PCA	NA	NA	0.201634	NA
ADGRG2,GPR64	PCa_2	TOTAL	PCA	NA	NA	0.201634	NA
ADGRG2,GPR64	PCa_3	TOTAL	PCA	4.54	2.18269	2.20163	-0.0189416
ADGRG2,GPR64	PCa_3	TOTAL	PCA	NA	NA	2.20163	NA
ADGRG2,GPR64	PCa_3	TOTAL	PCA	NA	NA	2.20163	NA
ADGRG2,GPR64	PCa_4	TOTAL	PCA	NA	NA	0	NA
ADGRG2,GPR64	PCa_4	TOTAL	PCA	NA	NA	0	NA
ADGRG2,GPR64	PCa_4	TOTAL	PCA	NA	NA	0	NA
ADGRG2,GPR64	PCa_5	TOTAL	PCA	NA	NA	0.400538	NA
ADGRG2,GPR64	PCa_5	TOTAL	PCA	NA	NA	0.400538	NA
ADGRG2,GPR64	PCa_5	TOTAL	PCA	NA	NA	0.400538	NA
ADGRG2,GPR64	PCa_6	TOTAL	PCA	3.19	1.67356	0.378512	1.29504
ADGRG2,GPR64	PCa_6	TOTAL	PCA	NA	NA	0.378512	NA
ADGRG2,GPR64	PCa_6	TOTAL	PCA	NA	NA	0.378512	NA
ADGRG2,GPR64	PCa_7	TOTAL	PCA	NA	NA	0.275007	NA
ADGRG2,GPR64	PCa_7	TOTAL	PCA	NA	NA	0.275007	NA
ADGRG2,GPR64	PCa_7	TOTAL	PCA	NA	NA	0.275007	NA
ADGRG2,GPR64	PCa_8	TOTAL	PCA	NA	NA	0.298658	NA
ADGRG2,GPR64	PCa_8	TOTAL	PCA	NA	NA	0.298658	NA
ADGRG2,GPR64	PCa_8	TOTAL	PCA	NA	NA	0.298658	NA
ADGRG2,GPR64	PCa_9	TOTAL	PCA	NA	NA	0.256998	NA
ADGRG2,GPR64	PCa_9	TOTAL	PCA	NA	NA	0.256998	NA
ADGRG2,GPR64	PCa_9	TOTAL	PCA	NA	NA	0.256998	NA
ADGRG2,GPR64	PCa_10	TOTAL	PCA	NA	NA	0.819662	NA
ADGRG2,GPR64	PCa_10	TOTAL	PCA	NA	NA	0.819662	NA
ADGRG2,GPR64	PCa_10	TOTAL	PCA	NA	NA	0.819662	NA
ADGRG2,GPR64	PCa_1	UNB	PCA	NA	NA	0.392315	NA
ADGRG2,GPR64	PCa_2	UNB	PCA	NA	NA	0.201634	NA
ADGRG2,GPR64	PCa_3	UNB	PCA	NA	NA	2.20163	NA
ADGRG2,GPR64	PCa_4	UNB	PCA	NA	NA	0	NA
ADGRG2,GPR64	PCa_5	UNB	PCA	NA	NA	0.400538	NA
ADGRG2,GPR64	PCa_6	UNB	PCA	NA	NA	0.378512	NA
ADGRG2,GPR64	PCa_7	UNB	PCA	NA	NA	0.275007	NA
ADGRG2,GPR64	PCa_8	UNB	PCA	NA	NA	0.298658	NA
ADGRG2,GPR64	PCa_9	UNB	PCA	NA	NA	0.256998	NA
ADGRG2,GPR64	PCa_10	UNB	PCA	NA	NA	0.819662	NA
AFM	BPH_1	AAL	BPH	1.32	0.400538	0.226509	0.174029
AFM	BPH_2	AAL	BPH	1.4	0.485427	0.83996	-0.354533
AFM	BPH_3	AAL	BPH	0.79	-0.340075	0.275007	-0.615082
AFM	BPH_4	AAL	BPH	1.87	0.903038	1.26303	-0.359996
AFM	BPH_5	AAL	BPH	1.26	0.333424	0.575312	-0.241889
AFM	BPH_6	AAL	BPH	1.17	0.226509	0.427596	-0.201088
AFM	BPH_7	AAL	BPH	NA	NA	-0.0892673	NA
AFM	BPH_1	PHA	BPH	1.31	0.389567	0.226509	0.163058
AFM	BPH_2	PHA	BPH	1.39	0.475085	0.83996	-0.364875
AFM	BPH_3	PHA	BPH	0.86	-0.217591	0.275007	-0.492598
AFM	BPH_4	PHA	BPH	1.68	0.748461	1.26303	-0.514573
AFM	BPH_5	PHA	BPH	1.23	0.298658	0.575312	-0.276654
AFM	BPH_6	PHA	BPH	1	0	0.427596	-0.427596
AFM	BPH_7	PHA	BPH	1.25	0.321928	-0.0892673	0.411195
AFM	BPH_1	TOTAL	BPH	1.32	0.400538	0.226509	0.174029
AFM	BPH_1	TOTAL	BPH	1.31	0.389567	0.226509	0.163058
AFM	BPH_1	TOTAL	BPH	1.47	0.555816	0.226509	0.329308
AFM	BPH_2	TOTAL	BPH	1.4	0.485427	0.83996	-0.354533
AFM	BPH_2	TOTAL	BPH	1.39	0.475085	0.83996	-0.364875
AFM	BPH_2	TOTAL	BPH	1.92	0.941106	0.83996	0.101147
AFM	BPH_3	TOTAL	BPH	0.79	-0.340075	0.275007	-0.615082
AFM	BPH_3	TOTAL	BPH	0.86	-0.217591	0.275007	-0.492598
AFM	BPH_3	TOTAL	BPH	0.9	-0.152003	0.275007	-0.42701
AFM	BPH_4	TOTAL	BPH	1.87	0.903038	1.26303	-0.359996
AFM	BPH_4	TOTAL	BPH	1.68	0.748461	1.26303	-0.514573
AFM	BPH_4	TOTAL	BPH	1.65	0.722466	1.26303	-0.540568
AFM	BPH_5	TOTAL	BPH	1.26	0.333424	0.575312	-0.241889
AFM	BPH_5	TOTAL	BPH	1.23	0.298658	0.575312	-0.276654
AFM	BPH_5	TOTAL	BPH	1.06	0.0840643	0.575312	-0.491248
AFM	BPH_6	TOTAL	BPH	1.17	0.226509	0.427596	-0.201088
AFM	BPH_6	TOTAL	BPH	1	0	0.427596	-0.427596
AFM	BPH_6	TOTAL	BPH	0.75	-0.415037	0.427596	-0.842634
AFM	BPH_7	TOTAL	BPH	NA	NA	-0.0892673	NA
AFM	BPH_7	TOTAL	BPH	1.25	0.321928	-0.0892673	0.411195
AFM	BPH_7	TOTAL	BPH	1.28	0.356144	-0.0892673	0.445411
AFM	BPH_1	UNB	BPH	1.47	0.555816	0.226509	0.329308
AFM	BPH_2	UNB	BPH	1.92	0.941106	0.83996	0.101147
AFM	BPH_3	UNB	BPH	0.9	-0.152003	0.275007	-0.42701
AFM	BPH_4	UNB	BPH	1.65	0.722466	1.26303	-0.540568
AFM	BPH_5	UNB	BPH	1.06	0.0840643	0.575312	-0.491248
AFM	BPH_6	UNB	BPH	0.75	-0.415037	0.427596	-0.842634
AFM	BPH_7	UNB	BPH	1.28	0.356144	-0.0892673	0.445411
AFM	PCa_1	AAL	PCA	0.88	-0.184425	0.392315	-0.576739
AFM	PCa_2	AAL	PCA	0.93	-0.104697	0.201634	-0.306331
AFM	PCa_3	AAL	PCA	4.18	2.0635	2.20163	-0.138131
AFM	PCa_4	AAL	PCA	0.83	-0.268817	0	-0.268817
AFM	PCa_5	AAL	PCA	1.59	0.669027	0.400538	0.268489
AFM	PCa_6	AAL	PCA	1.37	0.454176	0.378512	0.0756643
AFM	PCa_7	AAL	PCA	1.37	0.454176	0.275007	0.179169
AFM	PCa_8	AAL	PCA	1.09	0.124328	0.298658	-0.17433
AFM	PCa_9	AAL	PCA	1.16	0.214125	0.256998	-0.0428732
AFM	PCa_10	AAL	PCA	1.8	0.847997	0.819662	0.0283345
AFM	PCa_1	PHA	PCA	1.06	0.0840643	0.392315	-0.308251
AFM	PCa_2	PHA	PCA	1.02	0.0285692	0.201634	-0.173065
AFM	PCa_3	PHA	PCA	4.14	2.04963	2.20163	-0.152003
AFM	PCa_4	PHA	PCA	0.93	-0.104697	0	-0.104697
AFM	PCa_5	PHA	PCA	1.41	0.495695	0.400538	0.0951572
AFM	PCa_6	PHA	PCA	1.31	0.389567	0.378512	0.0110552
AFM	PCa_7	PHA	PCA	1.35	0.432959	0.275007	0.157952
AFM	PCa_8	PHA	PCA	1.07	0.0976108	0.298658	-0.201048
AFM	PCa_9	PHA	PCA	1.07	0.0976108	0.256998	-0.159387
AFM	PCa_10	PHA	PCA	1.8	0.847997	0.819662	0.0283345
AFM	PCa_1	TOTAL	PCA	0.88	-0.184425	0.392315	-0.576739
AFM	PCa_1	TOTAL	PCA	1.06	0.0840643	0.392315	-0.308251
AFM	PCa_1	TOTAL	PCA	1.05	0.0703893	0.392315	-0.321925
AFM	PCa_2	TOTAL	PCA	0.93	-0.104697	0.201634	-0.306331
AFM	PCa_2	TOTAL	PCA	1.02	0.0285692	0.201634	-0.173065
AFM	PCa_2	TOTAL	PCA	1.13	0.176323	0.201634	-0.0253111
AFM	PCa_3	TOTAL	PCA	4.18	2.0635	2.20163	-0.138131
AFM	PCa_3	TOTAL	PCA	4.14	2.04963	2.20163	-0.152003
AFM	PCa_3	TOTAL	PCA	8.57	3.0993	2.20163	0.897661
AFM	PCa_4	TOTAL	PCA	0.83	-0.268817	0	-0.268817
AFM	PCa_4	TOTAL	PCA	0.93	-0.104697	0	-0.104697
AFM	PCa_4	TOTAL	PCA	0.86	-0.217591	0	-0.217591
AFM	PCa_5	TOTAL	PCA	1.59	0.669027	0.400538	0.268489
AFM	PCa_5	TOTAL	PCA	1.41	0.495695	0.400538	0.0951572
AFM	PCa_5	TOTAL	PCA	2.38	1.25096	0.400538	0.850424
AFM	PCa_6	TOTAL	PCA	1.37	0.454176	0.378512	0.0756643
AFM	PCa_6	TOTAL	PCA	1.31	0.389567	0.378512	0.0110552
AFM	PCa_6	TOTAL	PCA	1.82	0.863938	0.378512	0.485427
AFM	PCa_7	TOTAL	PCA	1.37	0.454176	0.275007	0.179169
AFM	PCa_7	TOTAL	PCA	1.35	0.432959	0.275007	0.157952
AFM	PCa_7	TOTAL	PCA	1.66	0.731183	0.275007	0.456176
AFM	PCa_8	TOTAL	PCA	1.09	0.124328	0.298658	-0.17433
AFM	PCa_8	TOTAL	PCA	1.07	0.0976108	0.298658	-0.201048
AFM	PCa_8	TOTAL	PCA	1.58	0.659925	0.298658	0.361266
AFM	PCa_9	TOTAL	PCA	1.16	0.214125	0.256998	-0.0428732
AFM	PCa_9	TOTAL	PCA	1.07	0.0976108	0.256998	-0.159387
AFM	PCa_9	TOTAL	PCA	1.47	0.555816	0.256998	0.298818
AFM	PCa_10	TOTAL	PCA	1.8	0.847997	0.819662	0.0283345
AFM	PCa_10	TOTAL	PCA	1.8	0.847997	0.819662	0.0283345
AFM	PCa_10	TOTAL	PCA	1.91	0.933573	0.819662	0.11391
AFM	PCa_1	UNB	PCA	1.05	0.0703893	0.392315	-0.321925
AFM	PCa_2	UNB	PCA	1.13	0.176323	0.201634	-0.0253111
AFM	PCa_3	UNB	PCA	8.57	3.0993	2.20163	0.897661
AFM	PCa_4	UNB	PCA	0.86	-0.217591	0	-0.217591
AFM	PCa_5	UNB	PCA	2.38	1.25096	0.400538	0.850424
AFM	PCa_6	UNB	PCA	1.82	0.863938	0.378512	0.485427
AFM	PCa_7	UNB	PCA	1.66	0.731183	0.275007	0.456176
AFM	PCa_8	UNB	PCA	1.58	0.659925	0.298658	0.361266
AFM	PCa_9	UNB	PCA	1.47	0.555816	0.256998	0.298818
AFM	PCa_10	UNB	PCA	1.91	0.933573	0.819662	0.11391
AGT	BPH_1	AAL	BPH	NA	NA	0.226509	NA
AGT	BPH_2	AAL	BPH	NA	NA	0.83996	NA
AGT	BPH_3	AAL	BPH	NA	NA	0.275007	NA
AGT	BPH_4	AAL	BPH	NA	NA	1.26303	NA
AGT	BPH_5	AAL	BPH	NA	NA	0.575312	NA
AGT	BPH_6	AAL	BPH	NA	NA	0.427596	NA
AGT	BPH_7	AAL	BPH	NA	NA	-0.0892673	NA
AGT	BPH_1	PHA	BPH	NA	NA	0.226509	NA
AGT	BPH_2	PHA	BPH	NA	NA	0.83996	NA
AGT	BPH_3	PHA	BPH	NA	NA	0.275007	NA
AGT	BPH_4	PHA	BPH	NA	NA	1.26303	NA
AGT	BPH_5	PHA	BPH	NA	NA	0.575312	NA
AGT	BPH_6	PHA	BPH	NA	NA	0.427596	NA
AGT	BPH_7	PHA	BPH	NA	NA	-0.0892673	NA
AGT	BPH_1	TOTAL	BPH	NA	NA	0.226509	NA
AGT	BPH_1	TOTAL	BPH	NA	NA	0.226509	NA
AGT	BPH_1	TOTAL	BPH	NA	NA	0.226509	NA
AGT	BPH_2	TOTAL	BPH	NA	NA	0.83996	NA
AGT	BPH_2	TOTAL	BPH	NA	NA	0.83996	NA
AGT	BPH_2	TOTAL	BPH	NA	NA	0.83996	NA
AGT	BPH_3	TOTAL	BPH	NA	NA	0.275007	NA
AGT	BPH_3	TOTAL	BPH	NA	NA	0.275007	NA
AGT	BPH_3	TOTAL	BPH	NA	NA	0.275007	NA
AGT	BPH_4	TOTAL	BPH	NA	NA	1.26303	NA
AGT	BPH_4	TOTAL	BPH	NA	NA	1.26303	NA
AGT	BPH_4	TOTAL	BPH	NA	NA	1.26303	NA
AGT	BPH_5	TOTAL	BPH	NA	NA	0.575312	NA
AGT	BPH_5	TOTAL	BPH	NA	NA	0.575312	NA
AGT	BPH_5	TOTAL	BPH	NA	NA	0.575312	NA
AGT	BPH_6	TOTAL	BPH	NA	NA	0.427596	NA
AGT	BPH_6	TOTAL	BPH	NA	NA	0.427596	NA
AGT	BPH_6	TOTAL	BPH	NA	NA	0.427596	NA
AGT	BPH_7	TOTAL	BPH	NA	NA	-0.0892673	NA
AGT	BPH_7	TOTAL	BPH	NA	NA	-0.0892673	NA
AGT	BPH_7	TOTAL	BPH	3.73	1.89918	-0.0892673	1.98844
AGT	BPH_1	UNB	BPH	NA	NA	0.226509	NA
AGT	BPH_2	UNB	BPH	NA	NA	0.83996	NA
AGT	BPH_3	UNB	BPH	NA	NA	0.275007	NA
AGT	BPH_4	UNB	BPH	NA	NA	1.26303	NA
AGT	BPH_5	UNB	BPH	NA	NA	0.575312	NA
AGT	BPH_6	UNB	BPH	NA	NA	0.427596	NA
AGT	BPH_7	UNB	BPH	3.73	1.89918	-0.0892673	1.98844
AGT	PCa_1	AAL	PCA	NA	NA	0.392315	NA
AGT	PCa_2	AAL	PCA	NA	NA	0.201634	NA
AGT	PCa_3	AAL	PCA	NA	NA	2.20163	NA
AGT	PCa_4	AAL	PCA	NA	NA	0	NA
AGT	PCa_5	AAL	PCA	NA	NA	0.400538	NA
AGT	PCa_6	AAL	PCA	NA	NA	0.378512	NA
AGT	PCa_7	AAL	PCA	NA	NA	0.275007	NA
AGT	PCa_8	AAL	PCA	NA	NA	0.298658	NA
AGT	PCa_9	AAL	PCA	4.63	2.21101	0.256998	1.95401
AGT	PCa_10	AAL	PCA	NA	NA	0.819662	NA
AGT	PCa_1	PHA	PCA	3.41	1.76977	0.392315	1.37746
AGT	PCa_2	PHA	PCA	NA	NA	0.201634	NA
AGT	PCa_3	PHA	PCA	NA	NA	2.20163	NA
AGT	PCa_4	PHA	PCA	NA	NA	0	NA
AGT	PCa_5	PHA	PCA	NA	NA	0.400538	NA
AGT	PCa_6	PHA	PCA	NA	NA	0.378512	NA
AGT	PCa_7	PHA	PCA	NA	NA	0.275007	NA
AGT	PCa_8	PHA	PCA	NA	NA	0.298658	NA
AGT	PCa_9	PHA	PCA	NA	NA	0.256998	NA
AGT	PCa_10	PHA	PCA	NA	NA	0.819662	NA
AGT	PCa_1	TOTAL	PCA	NA	NA	0.392315	NA
AGT	PCa_1	TOTAL	PCA	3.41	1.76977	0.392315	1.37746
AGT	PCa_1	TOTAL	PCA	NA	NA	0.392315	NA
AGT	PCa_2	TOTAL	PCA	NA	NA	0.201634	NA
AGT	PCa_2	TOTAL	PCA	NA	NA	0.201634	NA
AGT	PCa_2	TOTAL	PCA	NA	NA	0.201634	NA
AGT	PCa_3	TOTAL	PCA	NA	NA	2.20163	NA
AGT	PCa_3	TOTAL	PCA	NA	NA	2.20163	NA
AGT	PCa_3	TOTAL	PCA	NA	NA	2.20163	NA
AGT	PCa_4	TOTAL	PCA	NA	NA	0	NA
AGT	PCa_4	TOTAL	PCA	NA	NA	0	NA
AGT	PCa_4	TOTAL	PCA	NA	NA	0	NA
AGT	PCa_5	TOTAL	PCA	NA	NA	0.400538	NA
AGT	PCa_5	TOTAL	PCA	NA	NA	0.400538	NA
AGT	PCa_5	TOTAL	PCA	NA	NA	0.400538	NA
AGT	PCa_6	TOTAL	PCA	NA	NA	0.378512	NA
AGT	PCa_6	TOTAL	PCA	NA	NA	0.378512	NA
AGT	PCa_6	TOTAL	PCA	NA	NA	0.378512	NA
AGT	PCa_7	TOTAL	PCA	NA	NA	0.275007	NA
AGT	PCa_7	TOTAL	PCA	NA	NA	0.275007	NA
AGT	PCa_7	TOTAL	PCA	NA	NA	0.275007	NA
AGT	PCa_8	TOTAL	PCA	NA	NA	0.298658	NA
AGT	PCa_8	TOTAL	PCA	NA	NA	0.298658	NA
AGT	PCa_8	TOTAL	PCA	NA	NA	0.298658	NA
AGT	PCa_9	TOTAL	PCA	4.63	2.21101	0.256998	1.95401
AGT	PCa_9	TOTAL	PCA	NA	NA	0.256998	NA
AGT	PCa_9	TOTAL	PCA	NA	NA	0.256998	NA
AGT	PCa_10	TOTAL	PCA	NA	NA	0.819662	NA
AGT	PCa_10	TOTAL	PCA	NA	NA	0.819662	NA
AGT	PCa_10	TOTAL	PCA	NA	NA	0.819662	NA
AGT	PCa_1	UNB	PCA	NA	NA	0.392315	NA
AGT	PCa_2	UNB	PCA	NA	NA	0.201634	NA
AGT	PCa_3	UNB	PCA	NA	NA	2.20163	NA
AGT	PCa_4	UNB	PCA	NA	NA	0	NA
AGT	PCa_5	UNB	PCA	NA	NA	0.400538	NA
AGT	PCa_6	UNB	PCA	NA	NA	0.378512	NA
AGT	PCa_7	UNB	PCA	NA	NA	0.275007	NA
AGT	PCa_8	UNB	PCA	NA	NA	0.298658	NA
AGT	PCa_9	UNB	PCA	NA	NA	0.256998	NA
AGT	PCa_10	UNB	PCA	NA	NA	0.819662	NA
AHSG	BPH_1	AAL	BPH	0.91	-0.136062	0.226509	-0.36257
AHSG	BPH_2	AAL	BPH	0.9	-0.152003	0.83996	-0.991963
AHSG	BPH_3	AAL	BPH	0.85	-0.234465	0.275007	-0.509472
AHSG	BPH_4	AAL	BPH	2.35	1.23266	1.26303	-0.0303736
AHSG	BPH_5	AAL	BPH	1.75	0.807355	0.575312	0.232043
AHSG	BPH_6	AAL	BPH	0.83	-0.268817	0.427596	-0.696413
AHSG	BPH_7	AAL	BPH	0.63	-0.666576	-0.0892673	-0.577309
AHSG	BPH_1	PHA	BPH	1.18	0.238787	0.226509	0.0122783
AHSG	BPH_2	PHA	BPH	0.91	-0.136062	0.83996	-0.976021
AHSG	BPH_3	PHA	BPH	0.7	-0.514573	0.275007	-0.78958
AHSG	BPH_4	PHA	BPH	2.26	1.17632	1.26303	-0.0867116
AHSG	BPH_5	PHA	BPH	1.53	0.613532	0.575312	0.0382193
AHSG	BPH_6	PHA	BPH	0.76	-0.395929	0.427596	-0.823525
AHSG	BPH_7	PHA	BPH	1.14	0.189034	-0.0892673	0.278301
AHSG	BPH_1	TOTAL	BPH	0.91	-0.136062	0.226509	-0.36257
AHSG	BPH_1	TOTAL	BPH	1.18	0.238787	0.226509	0.0122783
AHSG	BPH_1	TOTAL	BPH	1.14	0.189034	0.226509	-0.0374747
AHSG	BPH_2	TOTAL	BPH	0.9	-0.152003	0.83996	-0.991963
AHSG	BPH_2	TOTAL	BPH	0.91	-0.136062	0.83996	-0.976021
AHSG	BPH_2	TOTAL	BPH	1.29	0.367371	0.83996	-0.472589
AHSG	BPH_3	TOTAL	BPH	0.85	-0.234465	0.275007	-0.509472
AHSG	BPH_3	TOTAL	BPH	0.7	-0.514573	0.275007	-0.78958
AHSG	BPH_3	TOTAL	BPH	0.95	-0.0740006	0.275007	-0.349008
AHSG	BPH_4	TOTAL	BPH	2.35	1.23266	1.26303	-0.0303736
AHSG	BPH_4	TOTAL	BPH	2.26	1.17632	1.26303	-0.0867116
AHSG	BPH_4	TOTAL	BPH	2.59	1.37295	1.26303	0.109918
AHSG	BPH_5	TOTAL	BPH	1.75	0.807355	0.575312	0.232043
AHSG	BPH_5	TOTAL	BPH	1.53	0.613532	0.575312	0.0382193
AHSG	BPH_5	TOTAL	BPH	1.58	0.659925	0.575312	0.0846122
AHSG	BPH_6	TOTAL	BPH	0.83	-0.268817	0.427596	-0.696413
AHSG	BPH_6	TOTAL	BPH	0.76	-0.395929	0.427596	-0.823525
AHSG	BPH_6	TOTAL	BPH	0.71	-0.494109	0.427596	-0.921705
AHSG	BPH_7	TOTAL	BPH	0.63	-0.666576	-0.0892673	-0.577309
AHSG	BPH_7	TOTAL	BPH	1.14	0.189034	-0.0892673	0.278301
AHSG	BPH_7	TOTAL	BPH	1.19	0.250962	-0.0892673	0.340229
AHSG	BPH_1	UNB	BPH	1.14	0.189034	0.226509	-0.0374747
AHSG	BPH_2	UNB	BPH	1.29	0.367371	0.83996	-0.472589
AHSG	BPH_3	UNB	BPH	0.95	-0.0740006	0.275007	-0.349008
AHSG	BPH_4	UNB	BPH	2.59	1.37295	1.26303	0.109918
AHSG	BPH_5	UNB	BPH	1.58	0.659925	0.575312	0.0846122
AHSG	BPH_6	UNB	BPH	0.71	-0.494109	0.427596	-0.921705
AHSG	BPH_7	UNB	BPH	1.19	0.250962	-0.0892673	0.340229
AHSG	PCa_1	AAL	PCA	0.67	-0.577767	0.392315	-0.970082
AHSG	PCa_2	AAL	PCA	0.9	-0.152003	0.201634	-0.353637
AHSG	PCa_3	AAL	PCA	3.83	1.93734	2.20163	-0.264289
AHSG	PCa_4	AAL	PCA	0.7	-0.514573	0	-0.514573
AHSG	PCa_5	AAL	PCA	0.89	-0.168123	0.400538	-0.568661
AHSG	PCa_6	AAL	PCA	0.74	-0.434403	0.378512	-0.812914
AHSG	PCa_7	AAL	PCA	0.51	-0.971431	0.275007	-1.24644
AHSG	PCa_8	AAL	PCA	0.83	-0.268817	0.298658	-0.567475
AHSG	PCa_9	AAL	PCA	0.55	-0.862496	0.256998	-1.11949
AHSG	PCa_10	AAL	PCA	0.95	-0.0740006	0.819662	-0.893663
AHSG	PCa_1	PHA	PCA	0.84	-0.251539	0.392315	-0.643854
AHSG	PCa_2	PHA	PCA	0.95	-0.0740006	0.201634	-0.275634
AHSG	PCa_3	PHA	PCA	4.42	2.14405	2.20163	-0.0575875
AHSG	PCa_4	PHA	PCA	0.83	-0.268817	0	-0.268817
AHSG	PCa_5	PHA	PCA	0.48	-1.05889	0.400538	-1.45943
AHSG	PCa_6	PHA	PCA	0.65	-0.621488	0.378512	-1
AHSG	PCa_7	PHA	PCA	0.65	-0.621488	0.275007	-0.896495
AHSG	PCa_8	PHA	PCA	0.76	-0.395929	0.298658	-0.694587
AHSG	PCa_9	PHA	PCA	0.44	-1.18442	0.256998	-1.44142
AHSG	PCa_10	PHA	PCA	0.96	-0.0588937	0.819662	-0.878556
AHSG	PCa_1	TOTAL	PCA	0.67	-0.577767	0.392315	-0.970082
AHSG	PCa_1	TOTAL	PCA	0.84	-0.251539	0.392315	-0.643854
AHSG	PCa_1	TOTAL	PCA	0.92	-0.120294	0.392315	-0.512609
AHSG	PCa_2	TOTAL	PCA	0.9	-0.152003	0.201634	-0.353637
AHSG	PCa_2	TOTAL	PCA	0.95	-0.0740006	0.201634	-0.275634
AHSG	PCa_2	TOTAL	PCA	1.01	0.0143553	0.201634	-0.187279
AHSG	PCa_3	TOTAL	PCA	3.83	1.93734	2.20163	-0.264289
AHSG	PCa_3	TOTAL	PCA	4.42	2.14405	2.20163	-0.0575875
AHSG	PCa_3	TOTAL	PCA	8.06	3.01078	2.20163	0.809146
AHSG	PCa_4	TOTAL	PCA	0.7	-0.514573	0	-0.514573
AHSG	PCa_4	TOTAL	PCA	0.83	-0.268817	0	-0.268817
AHSG	PCa_4	TOTAL	PCA	0.74	-0.434403	0	-0.434403
AHSG	PCa_5	TOTAL	PCA	0.89	-0.168123	0.400538	-0.568661
AHSG	PCa_5	TOTAL	PCA	0.48	-1.05889	0.400538	-1.45943
AHSG	PCa_5	TOTAL	PCA	1.26	0.333424	0.400538	-0.0671142
AHSG	PCa_6	TOTAL	PCA	0.74	-0.434403	0.378512	-0.812914
AHSG	PCa_6	TOTAL	PCA	0.65	-0.621488	0.378512	-1
AHSG	PCa_6	TOTAL	PCA	1.03	0.0426443	0.378512	-0.335867
AHSG	PCa_7	TOTAL	PCA	0.51	-0.971431	0.275007	-1.24644
AHSG	PCa_7	TOTAL	PCA	0.65	-0.621488	0.275007	-0.896495
AHSG	PCa_7	TOTAL	PCA	0.85	-0.234465	0.275007	-0.509472
AHSG	PCa_8	TOTAL	PCA	0.83	-0.268817	0.298658	-0.567475
AHSG	PCa_8	TOTAL	PCA	0.76	-0.395929	0.298658	-0.694587
AHSG	PCa_8	TOTAL	PCA	0.81	-0.304006	0.298658	-0.602665
AHSG	PCa_9	TOTAL	PCA	0.55	-0.862496	0.256998	-1.11949
AHSG	PCa_9	TOTAL	PCA	0.44	-1.18442	0.256998	-1.44142
AHSG	PCa_9	TOTAL	PCA	0.8	-0.321928	0.256998	-0.578926
AHSG	PCa_10	TOTAL	PCA	0.95	-0.0740006	0.819662	-0.893663
AHSG	PCa_10	TOTAL	PCA	0.96	-0.0588937	0.819662	-0.878556
AHSG	PCa_10	TOTAL	PCA	1.08	0.111031	0.819662	-0.708631
AHSG	PCa_1	UNB	PCA	0.92	-0.120294	0.392315	-0.512609
AHSG	PCa_2	UNB	PCA	1.01	0.0143553	0.201634	-0.187279
AHSG	PCa_3	UNB	PCA	8.06	3.01078	2.20163	0.809146
AHSG	PCa_4	UNB	PCA	0.74	-0.434403	0	-0.434403
AHSG	PCa_5	UNB	PCA	1.26	0.333424	0.400538	-0.0671142
AHSG	PCa_6	UNB	PCA	1.03	0.0426443	0.378512	-0.335867
AHSG	PCa_7	UNB	PCA	0.85	-0.234465	0.275007	-0.509472
AHSG	PCa_8	UNB	PCA	0.81	-0.304006	0.298658	-0.602665
AHSG	PCa_9	UNB	PCA	0.8	-0.321928	0.256998	-0.578926
AHSG	PCa_10	UNB	PCA	1.08	0.111031	0.819662	-0.708631
ALCAM	BPH_1	AAL	BPH	NA	NA	0.226509	NA
ALCAM	BPH_2	AAL	BPH	1.57	0.650765	0.83996	-0.189195
ALCAM	BPH_3	AAL	BPH	1.66	0.731183	0.275007	0.456176
ALCAM	BPH_4	AAL	BPH	NA	NA	1.26303	NA
ALCAM	BPH_5	AAL	BPH	NA	NA	0.575312	NA
ALCAM	BPH_6	AAL	BPH	NA	NA	0.427596	NA
ALCAM	BPH_7	AAL	BPH	NA	NA	-0.0892673	NA
ALCAM	BPH_1	PHA	BPH	1.16	0.214125	0.226509	-0.0123837
ALCAM	BPH_2	PHA	BPH	1.76	0.815575	0.83996	-0.0243842
ALCAM	BPH_3	PHA	BPH	1.4	0.485427	0.275007	0.21042
ALCAM	BPH_4	PHA	BPH	NA	NA	1.26303	NA
ALCAM	BPH_5	PHA	BPH	NA	NA	0.575312	NA
ALCAM	BPH_6	PHA	BPH	1.07	0.0976108	0.427596	-0.329985
ALCAM	BPH_7	PHA	BPH	NA	NA	-0.0892673	NA
ALCAM	BPH_1	TOTAL	BPH	NA	NA	0.226509	NA
ALCAM	BPH_1	TOTAL	BPH	1.16	0.214125	0.226509	-0.0123837
ALCAM	BPH_1	TOTAL	BPH	NA	NA	0.226509	NA
ALCAM	BPH_2	TOTAL	BPH	1.57	0.650765	0.83996	-0.189195
ALCAM	BPH_2	TOTAL	BPH	1.76	0.815575	0.83996	-0.0243842
ALCAM	BPH_2	TOTAL	BPH	NA	NA	0.83996	NA
ALCAM	BPH_3	TOTAL	BPH	1.66	0.731183	0.275007	0.456176
ALCAM	BPH_3	TOTAL	BPH	1.4	0.485427	0.275007	0.21042
ALCAM	BPH_3	TOTAL	BPH	NA	NA	0.275007	NA
ALCAM	BPH_4	TOTAL	BPH	NA	NA	1.26303	NA
ALCAM	BPH_4	TOTAL	BPH	NA	NA	1.26303	NA
ALCAM	BPH_4	TOTAL	BPH	NA	NA	1.26303	NA
ALCAM	BPH_5	TOTAL	BPH	NA	NA	0.575312	NA
ALCAM	BPH_5	TOTAL	BPH	NA	NA	0.575312	NA
ALCAM	BPH_5	TOTAL	BPH	NA	NA	0.575312	NA
ALCAM	BPH_6	TOTAL	BPH	NA	NA	0.427596	NA
ALCAM	BPH_6	TOTAL	BPH	1.07	0.0976108	0.427596	-0.329985
ALCAM	BPH_6	TOTAL	BPH	NA	NA	0.427596	NA
ALCAM	BPH_7	TOTAL	BPH	NA	NA	-0.0892673	NA
ALCAM	BPH_7	TOTAL	BPH	NA	NA	-0.0892673	NA
ALCAM	BPH_7	TOTAL	BPH	NA	NA	-0.0892673	NA
ALCAM	BPH_1	UNB	BPH	NA	NA	0.226509	NA
ALCAM	BPH_2	UNB	BPH	NA	NA	0.83996	NA
ALCAM	BPH_3	UNB	BPH	NA	NA	0.275007	NA
ALCAM	BPH_4	UNB	BPH	NA	NA	1.26303	NA
ALCAM	BPH_5	UNB	BPH	NA	NA	0.575312	NA
ALCAM	BPH_6	UNB	BPH	NA	NA	0.427596	NA
ALCAM	BPH_7	UNB	BPH	NA	NA	-0.0892673	NA
ALCAM	PCa_1	AAL	PCA	NA	NA	0.392315	NA
ALCAM	PCa_2	AAL	PCA	NA	NA	0.201634	NA
ALCAM	PCa_3	AAL	PCA	2.47	1.30451	2.20163	-0.897123
ALCAM	PCa_4	AAL	PCA	1.36	0.443607	0	0.443607
ALCAM	PCa_5	AAL	PCA	1.02	0.0285692	0.400538	-0.371969
ALCAM	PCa_6	AAL	PCA	1.26	0.333424	0.378512	-0.0450879
ALCAM	PCa_7	AAL	PCA	0.96	-0.0588937	0.275007	-0.333901
ALCAM	PCa_8	AAL	PCA	1.4	0.485427	0.298658	0.186769
ALCAM	PCa_9	AAL	PCA	1.09	0.124328	0.256998	-0.13267
ALCAM	PCa_10	AAL	PCA	2.17	1.1177	0.819662	0.298033
ALCAM	PCa_1	PHA	PCA	NA	NA	0.392315	NA
ALCAM	PCa_2	PHA	PCA	1.27	0.344828	0.201634	0.143195
ALCAM	PCa_3	PHA	PCA	4.67	2.22342	2.20163	0.0217887
ALCAM	PCa_4	PHA	PCA	1.08	0.111031	0	0.111031
ALCAM	PCa_5	PHA	PCA	0.78	-0.358454	0.400538	-0.758992
ALCAM	PCa_6	PHA	PCA	1.38	0.464668	0.378512	0.0861566
ALCAM	PCa_7	PHA	PCA	0.94	-0.0892673	0.275007	-0.364274
ALCAM	PCa_8	PHA	PCA	1.26	0.333424	0.298658	0.0347654
ALCAM	PCa_9	PHA	PCA	1.09	0.124328	0.256998	-0.13267
ALCAM	PCa_10	PHA	PCA	1.89	0.918386	0.819662	0.0987238
ALCAM	PCa_1	TOTAL	PCA	NA	NA	0.392315	NA
ALCAM	PCa_1	TOTAL	PCA	NA	NA	0.392315	NA
ALCAM	PCa_1	TOTAL	PCA	NA	NA	0.392315	NA
ALCAM	PCa_2	TOTAL	PCA	NA	NA	0.201634	NA
ALCAM	PCa_2	TOTAL	PCA	1.27	0.344828	0.201634	0.143195
ALCAM	PCa_2	TOTAL	PCA	NA	NA	0.201634	NA
ALCAM	PCa_3	TOTAL	PCA	2.47	1.30451	2.20163	-0.897123
ALCAM	PCa_3	TOTAL	PCA	4.67	2.22342	2.20163	0.0217887
ALCAM	PCa_3	TOTAL	PCA	NA	NA	2.20163	NA
ALCAM	PCa_4	TOTAL	PCA	1.36	0.443607	0	0.443607
ALCAM	PCa_4	TOTAL	PCA	1.08	0.111031	0	0.111031
ALCAM	PCa_4	TOTAL	PCA	NA	NA	0	NA
ALCAM	PCa_5	TOTAL	PCA	1.02	0.0285692	0.400538	-0.371969
ALCAM	PCa_5	TOTAL	PCA	0.78	-0.358454	0.400538	-0.758992
ALCAM	PCa_5	TOTAL	PCA	NA	NA	0.400538	NA
ALCAM	PCa_6	TOTAL	PCA	1.26	0.333424	0.378512	-0.0450879
ALCAM	PCa_6	TOTAL	PCA	1.38	0.464668	0.378512	0.0861566
ALCAM	PCa_6	TOTAL	PCA	NA	NA	0.378512	NA
ALCAM	PCa_7	TOTAL	PCA	0.96	-0.0588937	0.275007	-0.333901
ALCAM	PCa_7	TOTAL	PCA	0.94	-0.0892673	0.275007	-0.364274
ALCAM	PCa_7	TOTAL	PCA	NA	NA	0.275007	NA
ALCAM	PCa_8	TOTAL	PCA	1.4	0.485427	0.298658	0.186769
ALCAM	PCa_8	TOTAL	PCA	1.26	0.333424	0.298658	0.0347654
ALCAM	PCa_8	TOTAL	PCA	NA	NA	0.298658	NA
ALCAM	PCa_9	TOTAL	PCA	1.09	0.124328	0.256998	-0.13267
ALCAM	PCa_9	TOTAL	PCA	1.09	0.124328	0.256998	-0.13267
ALCAM	PCa_9	TOTAL	PCA	NA	NA	0.256998	NA
ALCAM	PCa_10	TOTAL	PCA	2.17	1.1177	0.819662	0.298033
ALCAM	PCa_10	TOTAL	PCA	1.89	0.918386	0.819662	0.0987238
ALCAM	PCa_10	TOTAL	PCA	NA	NA	0.819662	NA
ALCAM	PCa_1	UNB	PCA	NA	NA	0.392315	NA
ALCAM	PCa_2	UNB	PCA	NA	NA	0.201634	NA
ALCAM	PCa_3	UNB	PCA	NA	NA	2.20163	NA
ALCAM	PCa_4	UNB	PCA	NA	NA	0	NA
ALCAM	PCa_5	UNB	PCA	NA	NA	0.400538	NA
ALCAM	PCa_6	UNB	PCA	NA	NA	0.378512	NA
ALCAM	PCa_7	UNB	PCA	NA	NA	0.275007	NA
ALCAM	PCa_8	UNB	PCA	NA	NA	0.298658	NA
ALCAM	PCa_9	UNB	PCA	NA	NA	0.256998	NA
ALCAM	PCa_10	UNB	PCA	NA	NA	0.819662	NA
ALDOA,ALDOC	BPH_1	AAL	BPH	NA	NA	0.226509	NA
ALDOA,ALDOC	BPH_2	AAL	BPH	NA	NA	0.83996	NA
ALDOA,ALDOC	BPH_3	AAL	BPH	NA	NA	0.275007	NA
ALDOA,ALDOC	BPH_4	AAL	BPH	NA	NA	1.26303	NA
ALDOA,ALDOC	BPH_5	AAL	BPH	NA	NA	0.575312	NA
ALDOA,ALDOC	BPH_6	AAL	BPH	NA	NA	0.427596	NA
ALDOA,ALDOC	BPH_7	AAL	BPH	NA	NA	-0.0892673	NA
ALDOA,ALDOC	BPH_1	PHA	BPH	NA	NA	0.226509	NA
ALDOA,ALDOC	BPH_2	PHA	BPH	1.17	0.226509	0.83996	-0.613451
ALDOA,ALDOC	BPH_3	PHA	BPH	NA	NA	0.275007	NA
ALDOA,ALDOC	BPH_4	PHA	BPH	NA	NA	1.26303	NA
ALDOA,ALDOC	BPH_5	PHA	BPH	NA	NA	0.575312	NA
ALDOA,ALDOC	BPH_6	PHA	BPH	NA	NA	0.427596	NA
ALDOA,ALDOC	BPH_7	PHA	BPH	NA	NA	-0.0892673	NA
ALDOA,ALDOC	BPH_1	TOTAL	BPH	NA	NA	0.226509	NA
ALDOA,ALDOC	BPH_1	TOTAL	BPH	NA	NA	0.226509	NA
ALDOA,ALDOC	BPH_1	TOTAL	BPH	NA	NA	0.226509	NA
ALDOA,ALDOC	BPH_2	TOTAL	BPH	NA	NA	0.83996	NA
ALDOA,ALDOC	BPH_2	TOTAL	BPH	1.17	0.226509	0.83996	-0.613451
ALDOA,ALDOC	BPH_2	TOTAL	BPH	NA	NA	0.83996	NA
ALDOA,ALDOC	BPH_3	TOTAL	BPH	NA	NA	0.275007	NA
ALDOA,ALDOC	BPH_3	TOTAL	BPH	NA	NA	0.275007	NA
ALDOA,ALDOC	BPH_3	TOTAL	BPH	NA	NA	0.275007	NA
ALDOA,ALDOC	BPH_4	TOTAL	BPH	NA	NA	1.26303	NA
ALDOA,ALDOC	BPH_4	TOTAL	BPH	NA	NA	1.26303	NA
ALDOA,ALDOC	BPH_4	TOTAL	BPH	31.87	4.99413	1.26303	3.73109
ALDOA,ALDOC	BPH_5	TOTAL	BPH	NA	NA	0.575312	NA
ALDOA,ALDOC	BPH_5	TOTAL	BPH	NA	NA	0.575312	NA
ALDOA,ALDOC	BPH_5	TOTAL	BPH	NA	NA	0.575312	NA
ALDOA,ALDOC	BPH_6	TOTAL	BPH	NA	NA	0.427596	NA
ALDOA,ALDOC	BPH_6	TOTAL	BPH	NA	NA	0.427596	NA
ALDOA,ALDOC	BPH_6	TOTAL	BPH	NA	NA	0.427596	NA
ALDOA,ALDOC	BPH_7	TOTAL	BPH	NA	NA	-0.0892673	NA
ALDOA,ALDOC	BPH_7	TOTAL	BPH	NA	NA	-0.0892673	NA
ALDOA,ALDOC	BPH_7	TOTAL	BPH	NA	NA	-0.0892673	NA
ALDOA,ALDOC	BPH_1	UNB	BPH	NA	NA	0.226509	NA
ALDOA,ALDOC	BPH_2	UNB	BPH	NA	NA	0.83996	NA
ALDOA,ALDOC	BPH_3	UNB	BPH	NA	NA	0.275007	NA
ALDOA,ALDOC	BPH_4	UNB	BPH	31.87	4.99413	1.26303	3.73109
ALDOA,ALDOC	BPH_5	UNB	BPH	NA	NA	0.575312	NA
ALDOA,ALDOC	BPH_6	UNB	BPH	NA	NA	0.427596	NA
ALDOA,ALDOC	BPH_7	UNB	BPH	NA	NA	-0.0892673	NA
ALDOA,ALDOC	PCa_1	AAL	PCA	NA	NA	0.392315	NA
ALDOA,ALDOC	PCa_2	AAL	PCA	NA	NA	0.201634	NA
ALDOA,ALDOC	PCa_3	AAL	PCA	NA	NA	2.20163	NA
ALDOA,ALDOC	PCa_4	AAL	PCA	NA	NA	0	NA
ALDOA,ALDOC	PCa_5	AAL	PCA	NA	NA	0.400538	NA
ALDOA,ALDOC	PCa_6	AAL	PCA	NA	NA	0.378512	NA
ALDOA,ALDOC	PCa_7	AAL	PCA	0.89	-0.168123	0.275007	-0.44313
ALDOA,ALDOC	PCa_8	AAL	PCA	NA	NA	0.298658	NA
ALDOA,ALDOC	PCa_9	AAL	PCA	NA	NA	0.256998	NA
ALDOA,ALDOC	PCa_10	AAL	PCA	NA	NA	0.819662	NA
ALDOA,ALDOC	PCa_1	PHA	PCA	NA	NA	0.392315	NA
ALDOA,ALDOC	PCa_2	PHA	PCA	0.75	-0.415037	0.201634	-0.616671
ALDOA,ALDOC	PCa_3	PHA	PCA	NA	NA	2.20163	NA
ALDOA,ALDOC	PCa_4	PHA	PCA	NA	NA	0	NA
ALDOA,ALDOC	PCa_5	PHA	PCA	0.63	-0.666576	0.400538	-1.06711
ALDOA,ALDOC	PCa_6	PHA	PCA	0.78	-0.358454	0.378512	-0.736966
ALDOA,ALDOC	PCa_7	PHA	PCA	NA	NA	0.275007	NA
ALDOA,ALDOC	PCa_8	PHA	PCA	1.09	0.124328	0.298658	-0.17433
ALDOA,ALDOC	PCa_9	PHA	PCA	0.73	-0.454032	0.256998	-0.71103
ALDOA,ALDOC	PCa_10	PHA	PCA	NA	NA	0.819662	NA
ALDOA,ALDOC	PCa_1	TOTAL	PCA	NA	NA	0.392315	NA
ALDOA,ALDOC	PCa_1	TOTAL	PCA	NA	NA	0.392315	NA
ALDOA,ALDOC	PCa_1	TOTAL	PCA	NA	NA	0.392315	NA
ALDOA,ALDOC	PCa_2	TOTAL	PCA	NA	NA	0.201634	NA
ALDOA,ALDOC	PCa_2	TOTAL	PCA	0.75	-0.415037	0.201634	-0.616671
ALDOA,ALDOC	PCa_2	TOTAL	PCA	1.37	0.454176	0.201634	0.252542
ALDOA,ALDOC	PCa_3	TOTAL	PCA	NA	NA	2.20163	NA
ALDOA,ALDOC	PCa_3	TOTAL	PCA	NA	NA	2.20163	NA
ALDOA,ALDOC	PCa_3	TOTAL	PCA	NA	NA	2.20163	NA
ALDOA,ALDOC	PCa_4	TOTAL	PCA	NA	NA	0	NA
ALDOA,ALDOC	PCa_4	TOTAL	PCA	NA	NA	0	NA
ALDOA,ALDOC	PCa_4	TOTAL	PCA	NA	NA	0	NA
ALDOA,ALDOC	PCa_5	TOTAL	PCA	NA	NA	0.400538	NA
ALDOA,ALDOC	PCa_5	TOTAL	PCA	0.63	-0.666576	0.400538	-1.06711
ALDOA,ALDOC	PCa_5	TOTAL	PCA	NA	NA	0.400538	NA
ALDOA,ALDOC	PCa_6	TOTAL	PCA	NA	NA	0.378512	NA
ALDOA,ALDOC	PCa_6	TOTAL	PCA	0.78	-0.358454	0.378512	-0.736966
ALDOA,ALDOC	PCa_6	TOTAL	PCA	NA	NA	0.378512	NA
ALDOA,ALDOC	PCa_7	TOTAL	PCA	0.89	-0.168123	0.275007	-0.44313
ALDOA,ALDOC	PCa_7	TOTAL	PCA	NA	NA	0.275007	NA
ALDOA,ALDOC	PCa_7	TOTAL	PCA	NA	NA	0.275007	NA
ALDOA,ALDOC	PCa_8	TOTAL	PCA	NA	NA	0.298658	NA
ALDOA,ALDOC	PCa_8	TOTAL	PCA	1.09	0.124328	0.298658	-0.17433
ALDOA,ALDOC	PCa_8	TOTAL	PCA	NA	NA	0.298658	NA
ALDOA,ALDOC	PCa_9	TOTAL	PCA	NA	NA	0.256998	NA
ALDOA,ALDOC	PCa_9	TOTAL	PCA	0.73	-0.454032	0.256998	-0.71103
ALDOA,ALDOC	PCa_9	TOTAL	PCA	NA	NA	0.256998	NA
ALDOA,ALDOC	PCa_10	TOTAL	PCA	NA	NA	0.819662	NA
ALDOA,ALDOC	PCa_10	TOTAL	PCA	NA	NA	0.819662	NA
ALDOA,ALDOC	PCa_10	TOTAL	PCA	NA	NA	0.819662	NA
ALDOA,ALDOC	PCa_1	UNB	PCA	NA	NA	0.392315	NA
ALDOA,ALDOC	PCa_2	UNB	PCA	1.37	0.454176	0.201634	0.252542
ALDOA,ALDOC	PCa_3	UNB	PCA	NA	NA	2.20163	NA
ALDOA,ALDOC	PCa_4	UNB	PCA	NA	NA	0	NA
ALDOA,ALDOC	PCa_5	UNB	PCA	NA	NA	0.400538	NA
ALDOA,ALDOC	PCa_6	UNB	PCA	NA	NA	0.378512	NA
ALDOA,ALDOC	PCa_7	UNB	PCA	NA	NA	0.275007	NA
ALDOA,ALDOC	PCa_8	UNB	PCA	NA	NA	0.298658	NA
ALDOA,ALDOC	PCa_9	UNB	PCA	NA	NA	0.256998	NA
ALDOA,ALDOC	PCa_10	UNB	PCA	NA	NA	0.819662	NA
ALDOB	BPH_1	AAL	BPH	NA	NA	0.226509	NA
ALDOB	BPH_2	AAL	BPH	NA	NA	0.83996	NA
ALDOB	BPH_3	AAL	BPH	NA	NA	0.275007	NA
ALDOB	BPH_4	AAL	BPH	NA	NA	1.26303	NA
ALDOB	BPH_5	AAL	BPH	NA	NA	0.575312	NA
ALDOB	BPH_6	AAL	BPH	NA	NA	0.427596	NA
ALDOB	BPH_7	AAL	BPH	NA	NA	-0.0892673	NA
ALDOB	BPH_1	PHA	BPH	1	0	0.226509	-0.226509
ALDOB	BPH_2	PHA	BPH	1.4	0.485427	0.83996	-0.354533
ALDOB	BPH_3	PHA	BPH	NA	NA	0.275007	NA
ALDOB	BPH_4	PHA	BPH	NA	NA	1.26303	NA
ALDOB	BPH_5	PHA	BPH	NA	NA	0.575312	NA
ALDOB	BPH_6	PHA	BPH	NA	NA	0.427596	NA
ALDOB	BPH_7	PHA	BPH	NA	NA	-0.0892673	NA
ALDOB	BPH_1	TOTAL	BPH	NA	NA	0.226509	NA
ALDOB	BPH_1	TOTAL	BPH	1	0	0.226509	-0.226509
ALDOB	BPH_1	TOTAL	BPH	NA	NA	0.226509	NA
ALDOB	BPH_2	TOTAL	BPH	NA	NA	0.83996	NA
ALDOB	BPH_2	TOTAL	BPH	1.4	0.485427	0.83996	-0.354533
ALDOB	BPH_2	TOTAL	BPH	NA	NA	0.83996	NA
ALDOB	BPH_3	TOTAL	BPH	NA	NA	0.275007	NA
ALDOB	BPH_3	TOTAL	BPH	NA	NA	0.275007	NA
ALDOB	BPH_3	TOTAL	BPH	NA	NA	0.275007	NA
ALDOB	BPH_4	TOTAL	BPH	NA	NA	1.26303	NA
ALDOB	BPH_4	TOTAL	BPH	NA	NA	1.26303	NA
ALDOB	BPH_4	TOTAL	BPH	NA	NA	1.26303	NA
ALDOB	BPH_5	TOTAL	BPH	NA	NA	0.575312	NA
ALDOB	BPH_5	TOTAL	BPH	NA	NA	0.575312	NA
ALDOB	BPH_5	TOTAL	BPH	NA	NA	0.575312	NA
ALDOB	BPH_6	TOTAL	BPH	NA	NA	0.427596	NA
ALDOB	BPH_6	TOTAL	BPH	NA	NA	0.427596	NA
ALDOB	BPH_6	TOTAL	BPH	NA	NA	0.427596	NA
ALDOB	BPH_7	TOTAL	BPH	NA	NA	-0.0892673	NA
ALDOB	BPH_7	TOTAL	BPH	NA	NA	-0.0892673	NA
ALDOB	BPH_7	TOTAL	BPH	NA	NA	-0.0892673	NA
ALDOB	BPH_1	UNB	BPH	NA	NA	0.226509	NA
ALDOB	BPH_2	UNB	BPH	NA	NA	0.83996	NA
ALDOB	BPH_3	UNB	BPH	NA	NA	0.275007	NA
ALDOB	BPH_4	UNB	BPH	NA	NA	1.26303	NA
ALDOB	BPH_5	UNB	BPH	NA	NA	0.575312	NA
ALDOB	BPH_6	UNB	BPH	NA	NA	0.427596	NA
ALDOB	BPH_7	UNB	BPH	NA	NA	-0.0892673	NA
ALDOB	PCa_1	AAL	PCA	NA	NA	0.392315	NA
ALDOB	PCa_2	AAL	PCA	NA	NA	0.201634	NA
ALDOB	PCa_3	AAL	PCA	NA	NA	2.20163	NA
ALDOB	PCa_4	AAL	PCA	NA	NA	0	NA
ALDOB	PCa_5	AAL	PCA	NA	NA	0.400538	NA
ALDOB	PCa_6	AAL	PCA	NA	NA	0.378512	NA
ALDOB	PCa_7	AAL	PCA	NA	NA	0.275007	NA
ALDOB	PCa_8	AAL	PCA	NA	NA	0.298658	NA
ALDOB	PCa_9	AAL	PCA	NA	NA	0.256998	NA
ALDOB	PCa_10	AAL	PCA	NA	NA	0.819662	NA
ALDOB	PCa_1	PHA	PCA	NA	NA	0.392315	NA
ALDOB	PCa_2	PHA	PCA	NA	NA	0.201634	NA
ALDOB	PCa_3	PHA	PCA	NA	NA	2.20163	NA
ALDOB	PCa_4	PHA	PCA	NA	NA	0	NA
ALDOB	PCa_5	PHA	PCA	NA	NA	0.400538	NA
ALDOB	PCa_6	PHA	PCA	NA	NA	0.378512	NA
ALDOB	PCa_7	PHA	PCA	NA	NA	0.275007	NA
ALDOB	PCa_8	PHA	PCA	NA	NA	0.298658	NA
ALDOB	PCa_9	PHA	PCA	NA	NA	0.256998	NA
ALDOB	PCa_10	PHA	PCA	NA	NA	0.819662	NA
ALDOB	PCa_1	TOTAL	PCA	NA	NA	0.392315	NA
ALDOB	PCa_1	TOTAL	PCA	NA	NA	0.392315	NA
ALDOB	PCa_1	TOTAL	PCA	NA	NA	0.392315	NA
ALDOB	PCa_2	TOTAL	PCA	NA	NA	0.201634	NA
ALDOB	PCa_2	TOTAL	PCA	NA	NA	0.201634	NA
ALDOB	PCa_2	TOTAL	PCA	NA	NA	0.201634	NA
ALDOB	PCa_3	TOTAL	PCA	NA	NA	2.20163	NA
ALDOB	PCa_3	TOTAL	PCA	NA	NA	2.20163	NA
ALDOB	PCa_3	TOTAL	PCA	NA	NA	2.20163	NA
ALDOB	PCa_4	TOTAL	PCA	NA	NA	0	NA
ALDOB	PCa_4	TOTAL	PCA	NA	NA	0	NA
ALDOB	PCa_4	TOTAL	PCA	NA	NA	0	NA
ALDOB	PCa_5	TOTAL	PCA	NA	NA	0.400538	NA
ALDOB	PCa_5	TOTAL	PCA	NA	NA	0.400538	NA
ALDOB	PCa_5	TOTAL	PCA	NA	NA	0.400538	NA
ALDOB	PCa_6	TOTAL	PCA	NA	NA	0.378512	NA
ALDOB	PCa_6	TOTAL	PCA	NA	NA	0.378512	NA
ALDOB	PCa_6	TOTAL	PCA	NA	NA	0.378512	NA
ALDOB	PCa_7	TOTAL	PCA	NA	NA	0.275007	NA
ALDOB	PCa_7	TOTAL	PCA	NA	NA	0.275007	NA
ALDOB	PCa_7	TOTAL	PCA	NA	NA	0.275007	NA
ALDOB	PCa_8	TOTAL	PCA	NA	NA	0.298658	NA
ALDOB	PCa_8	TOTAL	PCA	NA	NA	0.298658	NA
ALDOB	PCa_8	TOTAL	PCA	NA	NA	0.298658	NA
ALDOB	PCa_9	TOTAL	PCA	NA	NA	0.256998	NA
ALDOB	PCa_9	TOTAL	PCA	NA	NA	0.256998	NA
ALDOB	PCa_9	TOTAL	PCA	NA	NA	0.256998	NA
ALDOB	PCa_10	TOTAL	PCA	NA	NA	0.819662	NA
ALDOB	PCa_10	TOTAL	PCA	NA	NA	0.819662	NA
ALDOB	PCa_10	TOTAL	PCA	NA	NA	0.819662	NA
ALDOB	PCa_1	UNB	PCA	NA	NA	0.392315	NA
ALDOB	PCa_2	UNB	PCA	NA	NA	0.201634	NA
ALDOB	PCa_3	UNB	PCA	NA	NA	2.20163	NA
ALDOB	PCa_4	UNB	PCA	NA	NA	0	NA
ALDOB	PCa_5	UNB	PCA	NA	NA	0.400538	NA
ALDOB	PCa_6	UNB	PCA	NA	NA	0.378512	NA
ALDOB	PCa_7	UNB	PCA	NA	NA	0.275007	NA
ALDOB	PCa_8	UNB	PCA	NA	NA	0.298658	NA
ALDOB	PCa_9	UNB	PCA	NA	NA	0.256998	NA
ALDOB	PCa_10	UNB	PCA	NA	NA	0.819662	NA
AMBP	BPH_1	AAL	BPH	1.94	0.956057	0.226509	0.729548
AMBP	BPH_2	AAL	BPH	2.7	1.43296	0.83996	0.593
AMBP	BPH_3	AAL	BPH	1.75	0.807355	0.275007	0.532348
AMBP	BPH_4	AAL	BPH	5.19	2.37573	1.26303	1.1127
AMBP	BPH_5	AAL	BPH	2.88	1.52607	0.575312	0.950756
AMBP	BPH_6	AAL	BPH	2.19	1.13093	0.427596	0.703335
AMBP	BPH_7	AAL	BPH	0.16	-2.64386	-0.0892673	-2.55459
AMBP	BPH_1	PHA	BPH	1.13	0.176323	0.226509	-0.0501858
AMBP	BPH_2	PHA	BPH	2.9	1.53605	0.83996	0.696093
AMBP	BPH_3	PHA	BPH	1.47	0.555816	0.275007	0.280809
AMBP	BPH_4	PHA	BPH	2.93	1.5509	1.26303	0.287866
AMBP	BPH_5	PHA	BPH	3	1.58496	0.575312	1.00965
AMBP	BPH_6	PHA	BPH	1.94	0.956057	0.427596	0.52846
AMBP	BPH_7	PHA	BPH	1.38	0.464668	-0.0892673	0.553936
AMBP	BPH_1	TOTAL	BPH	1.94	0.956057	0.226509	0.729548
AMBP	BPH_1	TOTAL	BPH	1.13	0.176323	0.226509	-0.0501858
AMBP	BPH_1	TOTAL	BPH	2.01	1.0072	0.226509	0.780687
AMBP	BPH_2	TOTAL	BPH	2.7	1.43296	0.83996	0.593
AMBP	BPH_2	TOTAL	BPH	2.9	1.53605	0.83996	0.696093
AMBP	BPH_2	TOTAL	BPH	2.65	1.40599	0.83996	0.566033
AMBP	BPH_3	TOTAL	BPH	1.75	0.807355	0.275007	0.532348
AMBP	BPH_3	TOTAL	BPH	1.47	0.555816	0.275007	0.280809
AMBP	BPH_3	TOTAL	BPH	1.41	0.495695	0.275007	0.220688
AMBP	BPH_4	TOTAL	BPH	5.19	2.37573	1.26303	1.1127
AMBP	BPH_4	TOTAL	BPH	2.93	1.5509	1.26303	0.287866
AMBP	BPH_4	TOTAL	BPH	3.72	1.8953	1.26303	0.632268
AMBP	BPH_5	TOTAL	BPH	2.88	1.52607	0.575312	0.950756
AMBP	BPH_5	TOTAL	BPH	3	1.58496	0.575312	1.00965
AMBP	BPH_5	TOTAL	BPH	2.48	1.31034	0.575312	0.735028
AMBP	BPH_6	TOTAL	BPH	2.19	1.13093	0.427596	0.703335
AMBP	BPH_6	TOTAL	BPH	1.94	0.956057	0.427596	0.52846
AMBP	BPH_6	TOTAL	BPH	2.15	1.10434	0.427596	0.67674
AMBP	BPH_7	TOTAL	BPH	0.16	-2.64386	-0.0892673	-2.55459
AMBP	BPH_7	TOTAL	BPH	1.38	0.464668	-0.0892673	0.553936
AMBP	BPH_7	TOTAL	BPH	1.43	0.516015	-0.0892673	0.605282
AMBP	BPH_1	UNB	BPH	2.01	1.0072	0.226509	0.780687
AMBP	BPH_2	UNB	BPH	2.65	1.40599	0.83996	0.566033
AMBP	BPH_3	UNB	BPH	1.41	0.495695	0.275007	0.220688
AMBP	BPH_4	UNB	BPH	3.72	1.8953	1.26303	0.632268
AMBP	BPH_5	UNB	BPH	2.48	1.31034	0.575312	0.735028
AMBP	BPH_6	UNB	BPH	2.15	1.10434	0.427596	0.67674
AMBP	BPH_7	UNB	BPH	1.43	0.516015	-0.0892673	0.605282
AMBP	PCa_1	AAL	PCA	1.64	0.713696	0.392315	0.321381
AMBP	PCa_2	AAL	PCA	1.12	0.163499	0.201634	-0.0381351
AMBP	PCa_3	AAL	PCA	5.97	2.57773	2.20163	0.376097
AMBP	PCa_4	AAL	PCA	1.51	0.594549	0	0.594549
AMBP	PCa_5	AAL	PCA	1.76	0.815575	0.400538	0.415037
AMBP	PCa_6	AAL	PCA	2.68	1.42223	0.378512	1.04372
AMBP	PCa_7	AAL	PCA	2.25	1.16993	0.275007	0.894918
AMBP	PCa_8	AAL	PCA	1.99	0.992768	0.298658	0.69411
AMBP	PCa_9	AAL	PCA	1.7	0.765535	0.256998	0.508537
AMBP	PCa_10	AAL	PCA	2.27	1.18269	0.819662	0.36303
AMBP	PCa_1	PHA	PCA	1.52	0.604071	0.392315	0.211757
AMBP	PCa_2	PHA	PCA	1.58	0.659925	0.201634	0.458291
AMBP	PCa_3	PHA	PCA	8.25	3.04439	2.20163	0.84276
AMBP	PCa_4	PHA	PCA	2.27	1.18269	0	1.18269
AMBP	PCa_5	PHA	PCA	2	1	0.400538	0.599462
AMBP	PCa_6	PHA	PCA	1.75	0.807355	0.378512	0.428843
[truncated: 39,618 more rows]
