# Supplementary material for: Multi-lectin Affinity Chromatography and Quantitative Proteomic Analysis Reveal Differential Glycoform Levels between Prostate Cancer and Benign Prostatic Hyperplasia Sera
Source: Sci Rep. 2018 Apr 25;8:6509. doi: 10.1038/s41598-018-24270-w (PMC5916935; doi:10.1038/s41598-018-24270-w)
Supplement: Supplementary file 23 — Dataset 3 [file 41598_2018_24270_MOESM23_ESM.xlsx]

## Sheet: Title and Authors
SUPPLEMENTARY INFORMATION FOR
Multi-lectin Affinity Chromatography and Quantitative Proteomic Analysis Reveal Differential Glycoform Levels between Prostate Cancer and Benign Prostatic Hyperplasia Sera
Sarah M. Totten, Ravali Adusumilli, Majlinda Kullolli, Cheylene Tanimoto, James D. Brooks, Parag Mallick, Sharon J. Pitteri

## Sheet: Dataset 3
Supplementary Dataset 3
Number of Quantitated Proteins (by unique gene name) per sample by M-LAC fraction
Sample	AAL	PHA	UNB	TOTAL PROT
BPH_1	208	203	203	289
BPH_2	204	197	179	258
BPH_3	170	198	185	267
BPH_4	160	128	184	219
BPH_5	120	101	183	194
BPH_6	57	146	177	194
BPH_7	67	137	199	194
BPH AVG	140.857	158.571	187.143	230.714
PCa_1	187	209	198	281
PCa_2	133	219	172	256
PCa_3	175	158	163	231
PCa_4	175	144	170	228
PCa_5	210	228	174	298
PCa_6	210	251	215	336
PCa_7	197	219	196	293
PCa_8	200	220	196	290
PCa_9	165	205	170	261
PCa_10	181	174	173	251
PCa AVG	183.3	202.7	182.7	272.5
