# Supplementary material for: Multi-lectin Affinity Chromatography and Quantitative Proteomic Analysis Reveal Differential Glycoform Levels between Prostate Cancer and Benign Prostatic Hyperplasia Sera
Source: Sci Rep. 2018 Apr 25;8:6509. doi: 10.1038/s41598-018-24270-w (PMC5916935; doi:10.1038/s41598-018-24270-w)
Supplement: Supplementary file 24 — Dataset 4 [file 41598_2018_24270_MOESM24_ESM.xlsx]

## Sheet: Title and Authors
SUPPLEMENTARY INFORMATION FOR
Multi-lectin Affinity Chromatography and Quantitative Proteomic Analysis Reveal Differential Glycoform Levels between Prostate Cancer and Benign Prostatic Hyperplasia Sera
Sarah M. Totten, Ravali Adusumilli, Majlinda Kullolli, Cheylene Tanimoto, James D. Brooks, Parag Mallick, Sharon J. Pitteri

## Sheet: Dataset 4A
Supplementary Dataset 4A. Summary Statistics of Significant Proteins (grouped by gene name), with p-values
Delta represents the difference in mean log2H/L values between the PCa and BPH groups. P-value was determined by Welch's t-test
Gene Group	Fraction	PCa Mean Log2(H/L)	BPH Mean Log2(H/L)	Δ (PCa-BPH)	p-value
A1BG	UNB	0.431737	0.0608945	0.370842	0.0963841
	AAL	-0.0457054	0.0849398	-0.130645	0.252773
	PHA	-0.101344	0.181002	-0.282346	0.0394108
	Total Protein	0.0948958	0.110146	-0.01525	0.880661
ABI3BP	UNB	NQ	NQ	NQ	NQ
	AAL	-2.47135	-2.0929	-0.378453	0.453524
	PHA	-1.89915	-1.80435	-0.0948055	0.854431
	Total Protein	-2.18525	-1.28272	-0.902532	0.0191542
AFM	UNB	0.289885	-0.203656	0.493542	0.0444395
	AAL	-0.0955565	-0.266426	0.17087	0.203563
	PHA	-0.0805951	-0.214578	0.133982	0.286725
	Total Protein	0.0379113	-0.22631	0.264221	0.0129683
AHSG	UNB	-0.312782	-0.178002	-0.13478	0.522356
	AAL	-0.731123	-0.419437	-0.311686	0.101292
	PHA	-0.761638	-0.335291	-0.426347	0.0964258
	Total Protein	-0.601848	-0.31091	-0.290938	0.0287523
APOE**O	UNB	-1.33498	0.0752362	-1.41021	0.0204528
	AAL	-1.49234	-0.381711	-1.11063	0.0447609
	PHA	-1.76464	-0.664067	-1.10058	0.039869
	Total Protein	-1.53065	-0.320604	-1.21005	0.000222592
APOM	UNB	0.55591	-0.398602	0.954513	0.114389
	AAL	NQ	NQ	NQ	NQ
	PHA	-0.898582	-2.16429	1.26571	0.0333883
	Total Protein	-0.191231	-1.22401	1.03278	0.0169802
ATRN	UNB	-0.234296	-0.157502	-0.0767934	0.609017
	AAL	0.148144	0.129651	0.0184934	0.945687
	PHA	0.302007	-0.00801118	0.310018	0.00733912
	Total Protein	0.0719516	-0.0119544	0.0839059	0.479599
AZGP1	UNB	0.427527	0.0343594	0.393168	0.0657553
	AAL	0.263049	-0.0902856	0.353335	0.0440699
	PHA	0.310279	-0.289829	0.600108	0.0149157
	Total Protein	0.333619	-0.115252	0.44887	0.00027698
B2M	UNB	0.185778	0.773904	-0.588126	0.183109
	AAL	0.170855	0.582927	-0.412072	0.141107
	PHA	0.168158	0.353929	-0.185771	0.496368
	Total Protein	0.175222	0.632915	-0.457693	0.0364594
BST1	UNB	NQ	NQ	NQ	NQ
	AAL	NQ	NQ	NQ	NQ
	PHA	0.58042	0.25435	0.32607	0.185939
	Total Protein	0.769927	0.0193583	0.750569	0.0390853
C1QA	UNB	-0.592746	0.00601685	-0.598763	0.138804
	AAL	-0.480257	0.0428284	-0.523085	0.0384969
	PHA	-0.305138	0.45096	-0.756098	0.0105032
	Total Protein	-0.449854	0.17963	-0.629485	0.000803782
C1QB**	UNB	-0.221941	0.224012	-0.445953	0.0201411
	AAL	0.343446	0.488782	-0.145337	0.486421
	PHA	0.240109	0.608044	-0.367935	0.227634
	Total Protein	0.112851	0.437426	-0.324575	0.0328318
C1QC**O	UNB	-0.505484	0.346423	-0.851907	0.0815023
	AAL	NQ	NQ	NQ	NQ
	PHA	-0.560361	0.263245	-0.823606	0.11297
	Total Protein	-0.446651	0.0625178	-0.509168	0.0480685
C1R	UNB	-0.0456241	0.279528	-0.325152	0.0466647
	AAL	-0.558315	-0.218689	-0.339626	0.0672211
	PHA	-0.0219071	0.248818	-0.270725	0.0766335
	Total Protein	-0.208615	0.119314	-0.32793	0.00542466
C2	UNB	0.799105	0.486205	0.312901	0.240496
	AAL	0.0265059	0.377358	-0.350852	0.039049
	PHA	0.137938	0.352252	-0.214314	0.121237
	Total Protein	0.321183	0.405271	-0.0840884	0.516848
C3	UNB	0.103158	0.221691	-0.118533	0.351606
	AAL	-0.130924	-0.187258	0.0563333	0.831609
	PHA	-0.246855	0.108402	-0.355257	0.0387457
	Total Protein	-0.0915403	0.0476119	-0.139152	0.236808
C4A	UNB	0.776053	0.858611	-0.0825586	0.773128
	AAL	1.26039	0.852164	0.408231	0.207574
	PHA	1.5046	0.841527	0.663077	0.0191261
	Total Protein	1.18035	0.850767	0.329583	0.0613105
C4BPA	UNB	-0.00273566	-0.200936	0.1982	0.0445125
	AAL	0.0547423	-0.10694	0.161682	0.06575
	PHA	0.104424	-0.110166	0.214589	0.0663545
	Total Protein	0.0521434	-0.139347	0.19149	0.00114428
C4BPB	UNB	-0.18683	-0.1537	-0.0331302	0.867893
	AAL	0.442438	0.0397372	0.402701	0.0326098
	PHA	0.686017	0.0993264	0.586691	0.0056947
	Total Protein	0.313875	-0.00710967	0.320985	0.0193949
C5	UNB	0.202152	0.111113	0.0910385	0.679552
	AAL	-0.00455403	0.258892	-0.263446	0.0151916
	PHA	0.199763	0.384305	-0.184542	0.156405
	Total Protein	0.132454	0.251437	-0.118983	0.201138
C6	UNB	1.9313	0.867341	1.06396	0.00680159
	AAL	0.178236	0.360865	-0.182629	0.51113
	PHA	0.228795	0.198036	0.0307588	0.870932
	Total Protein	0.779443	0.475414	0.304029	0.20533
C7	UNB	1.14648	0.738692	0.407788	0.140114
	AAL	0.739818	0.447274	0.292545	0.4519
	PHA	1.05346	0.705497	0.347964	0.125272
	Total Protein	0.97992	0.630488	0.349432	0.0499765
C8A	UNB	1.00815	0.364535	0.64362	0.0155103
	AAL	0.762765	0.342142	0.420623	0.0722677
	PHA	0.825284	0.386463	0.438821	0.0142157
	Total Protein	0.865401	0.36438	0.501021	0.000129458
C8B	UNB	0.616669	-0.0139924	0.630661	0.0267563
	AAL	0.0133587	0.277069	-0.263711	0.0924003
	PHA	0.0696417	0.0622755	0.00736622	0.968845
	Total Protein	0.233223	0.10002	0.133203	0.304381
C9	UNB	0.966942	0.838696	0.128247	0.70353
	AAL	0.159205	1.01991	-0.860707	0.0241268
	PHA	0.0843713	0.473979	-0.389607	0.264353
	Total Protein	0.403506	0.777529	-0.374023	0.0841332
CACNA2D1	UNB	0.626732	-0.0854558	0.712188	0.0354146
	AAL	0.0702551	0.0107732	0.0594818	0.798143
	PHA	-0.249031	0.0454015	-0.294432	0.382112
	Total Protein	0.0361673	-0.0177795	0.0539467	0.769778
CCL14**con mot	UNB	-0.555276	0.0883392	-0.643616	0.276598
	AAL	-1.00321	0.662542	-1.66575	0.0680112
	PHA	NQ	NQ	NQ	NQ
	Total Protein	-0.877827	0.457983	-1.33581	0.00381538
CD163	UNB	NQ	NQ	NQ	NQ
	AAL	0.37864	-0.136207	0.514847	0.270094
	PHA	0.373349	-0.610573	0.983922	0.034061
	Total Protein	0.375995	-0.407273	0.783268	0.0159139
CD5L**	UNB	0.73511	-0.0933001	0.828411	0.00353698
	AAL	0.655437	-0.0919972	0.747434	0.00183039
	PHA	0.680146	0.0154265	0.66472	0.00292078
	Total Protein	0.690231	-0.054855	0.745086	1.5244e-07
CFHR1	UNB	0.180868	-0.159111	0.339979	0.167496
	AAL	0.238393	-0.194732	0.433125	0.129702
	PHA	0.351696	0.00468134	0.347014	0.214054
	Total Protein	0.256986	-0.10814	0.365126	0.0175543
CFI	UNB	0.419133	0.225884	0.19325	0.331922
	AAL	-0.195771	-0.19549	-0.000281113	0.999253
	PHA	-0.560405	-0.0495462	-0.510859	0.0183071
	Total Protein	-0.112348	-0.00638427	-0.105963	0.511606
CFP	UNB	1.31266	0.217697	1.09496	0.00771326
	AAL	0.899659	-0.194451	1.09411	0.0214042
	PHA	-0.146543	-0.300377	0.153834	0.332732
	Total Protein	0.688591	-0.0816325	0.770224	0.00167929
CLEC3B**	UNB	0.138436	-0.52285	0.661286	0.0186652
	AAL	-0.260603	-0.271851	0.0112476	0.917503
	PHA	-0.550055	-0.465381	-0.084674	0.711934
	Total Protein	-0.224074	-0.435625	0.211551	0.122825
CLU	UNB	-1.08569	-0.496254	-0.589433	0.1847
	AAL	-1.92158	-1.20604	-0.715536	0.137858
	PHA	-2.09155	-1.0892	-1.00235	0.0326671
	Total Protein	-1.69961	-0.916723	-0.782883	0.00625455
CPB2	UNB	-0.2336	0.362674	-0.596274	0.0428141
	AAL	-0.364543	0.493322	-0.857864	0.0102882
	PHA	-0.13361	0.159978	-0.293588	0.43539
	Total Protein	-0.243918	0.3314	-0.575317	0.00238028
CPN1	UNB	-0.302894	0.129778	-0.432672	0.105417
	AAL	-0.456062	0.0175561	-0.473618	0.0855215
	PHA	-0.247641	0.21942	-0.467061	0.025236
	Total Protein	-0.335532	0.133272	-0.468804	0.00114771
DEFA1B**	UNB	-0.0318772	-1.15499	1.12311	0.0985589
	AAL	-0.0540529	-0.721793	0.66774	0.267385
	PHA	0.0564554	-0.862563	0.919018	0.183883
	Total Protein	-0.00667458	-0.913114	0.906439	0.0141466
F2	UNB	0.0435084	0.947898	-0.90439	0.031261
	AAL	-1.74789	-0.516256	-1.23164	0.0471909
	PHA	-1.66942	-0.484191	-1.18523	0.0322278
	Total Protein	-1.1246	-0.0175161	-1.10709	0.00321496
FETUB	UNB	-0.905495	-0.388183	-0.517312	0.231656
	AAL	-0.842324	-0.399451	-0.442873	0.133047
	PHA	-0.215142	0.0847175	-0.299859	0.195762
	Total Protein	-0.65432	-0.226048	-0.428272	0.0366511
FGG	UNB	-2.9102	-1.4421	-1.4681	0.0355235
	AAL	-3.68981	-3.70104	0.0112254	0.981765
	PHA	-3.27987	-2.44319	-0.836675	0.32019
	Total Protein	-3.26382	-2.27142	-0.992402	0.0256522
GC	UNB	0.554759	0.142078	0.41268	0.0242843
	AAL	0.0410541	-0.0137734	0.0548275	0.616652
	PHA	0.0931481	0.0508249	0.0423233	0.652116
	Total Protein	0.229654	0.0597099	0.169944	0.0564597
GPX3**	UNB	-0.241587	-0.10942	-0.132167	0.501008
	AAL	-0.277223	0.0342477	-0.31147	0.069104
	PHA	-0.202996	0.0369348	-0.239931	0.100517
	Total Protein	-0.240602	-0.0150954	-0.225506	0.0215361
GSN**	UNB	-0.594769	-0.117699	-0.47707	0.345665
	AAL	-1.17134	-0.310596	-0.860748	0.132995
	PHA	-0.852075	-0.106761	-0.745314	0.239148
	Total Protein	-0.872729	-0.17174	-0.700989	0.0328669
KLKB1	UNB	-0.368295	-0.127732	-0.240563	0.0910884
	AAL	-0.71902	-0.515568	-0.203452	0.259595
	PHA	-0.541423	-0.27429	-0.267133	0.0630137
	Total Protein	-0.542913	-0.305863	-0.237049	0.0160351
HRG	UNB	0.339654	-0.277737	0.617391	0.0431174
	AAL	-0.0236837	-0.905182	0.881499	0.0883631
	PHA	-0.58565	-0.54856	-0.0370899	0.841235
	Total Protein	-0.0898935	-0.57716	0.487266	0.0268305
IGFBP3	UNB	1.83026	0.711445	1.11882	0.022446
	AAL	-1.95166	-1.37187	-0.579791	0.329148
	PHA	-2.1488	-1.43844	-0.710355	0.0549031
	Total Protein	-0.71553	-0.628861	-0.0866688	0.869613
IGFBP4	UNB	-2.7194	-0.763254	-1.95614	0.0124546
	AAL	NQ	NQ	NQ	NQ
	PHA	NQ	NQ	NQ	NQ
	Total Protein	-2.33599	-0.524955	-1.81103	0.00149865
IGFBP6**con mot	UNB	-2.07774	-1.14484	-0.932904	0.0787757
	AAL	NQ	NQ	NQ	NQ
	PHA	-1.39378	0.0978413	-1.49163	0.0482012
	Total Protein	-1.88437	-0.514503	-1.36987	0.00490058
INHBC	UNB	-1.56227	0.233925	-1.7962	0.0375678
	AAL	NQ	NQ	NQ	NQ
	PHA	NQ	NQ	NQ	NQ
	Total Protein	-1.56227	0.233925	-1.7962	0.0375678
ITIH1	UNB	-1.96088	-0.469986	-1.4909	0.0166578
	AAL	-2.53577	-0.927398	-1.60837	0.0262457
	PHA	-2.52573	-0.736496	-1.78923	0.0143018
	Total Protein	-2.34079	-0.700488	-1.6403	3.80976e-05
ITIH2	UNB	-2.51863	-1.44131	-1.07732	0.0393607
	AAL	-2.68873	-1.77446	-0.914268	0.0962303
	PHA	-2.76212	-1.0917	-1.67043	0.0160467
	Total Protein	-2.65285	-1.41731	-1.23554	0.000224547
ITIH3	UNB	0.569367	0.91723	-0.347863	0.32087
	AAL	NQ	NQ	NQ	NQ
	PHA	0.707769	2.06465	-1.35688	0.0114208
	Total Protein	0.570832	1.40285	-0.832019	0.00309398
ITIH4	UNB	-0.553887	0.0371147	-0.591002	0.030527
	AAL	-0.634586	0.23811	-0.872696	0.0200009
	PHA	-0.526399	0.240254	-0.766653	0.0125503
	Total Protein	-0.571624	0.168512	-0.740136	4.1211e-05
KNG1	UNB	0.489723	0.0117574	0.477966	0.0394978
	AAL	-0.595781	0.131976	-0.727758	0.0324405
	PHA	-0.654835	-0.221206	-0.433629	0.0326846
	Total Protein	-0.253631	-0.0258241	-0.227807	0.1986
LPA	UNB	0.0103934	-0.436431	0.446824	0.499194
	AAL	-0.805628	-0.58161	-0.224018	0.571674
	PHA	-0.704474	0.067194	-0.771668	0.0034285
	Total Protein	-0.492849	-0.323237	-0.169612	0.550873
LRG1	UNB	0.288902	0.418193	-0.129291	0.527579
	AAL	0.274126	0.572098	-0.297971	0.133411
	PHA	0.33973	0.576428	-0.236698	0.175294
	Total Protein	0.30092	0.519747	-0.218827	0.0458715
LUM	UNB	-0.984114	-0.566752	-0.417362	0.338609
	AAL	-1.49367	-0.887629	-0.606046	0.159895
	PHA	-1.37859	-0.523364	-0.855231	0.040207
	Total Protein	-1.28546	-0.635208	-0.650253	0.00888893
MASP1	UNB	-0.351643	-1.3512	0.999555	0.0237519
	AAL	-0.582778	-1.29994	0.717157	0.136329
	PHA	-0.115365	-0.505188	0.389823	0.22175
	Total Protein	-0.349929	-1.074	0.724076	0.00361113
MCAM	UNB	NQ	NQ	NQ	NQ
	AAL	NQ	NQ	NQ	NQ
	PHA	NQ	NQ	NQ	NQ
	Total Protein	0.366826	-1.59751	1.96433	0.0466624
MST1	UNB	0.605801	-0.037619	0.64342	0.0481439
	AAL	-0.10243	-0.62776	0.52533	0.0604315
	PHA	-0.723129	-0.464133	-0.258996	0.294807
	Total Protein	-0.0732526	-0.363941	0.290689	0.145834
PF4**	UNB	NQ	NQ	NQ	NQ
	AAL	NQ	NQ	NQ	NQ
	PHA	0.508648	-0.800583	1.30923	0.0547974
	Total Protein	0.508648	-0.855959	1.36461	0.0191807
PPBP**	UNB	-2.49562	0.726795	-3.22242	0.0095292
	AAL	-2.49493	2.33618	-4.83111	0.0357073
	PHA	-0.304507	3.18043	-3.48494	0.0434305
	Total Protein	-2.08466	1.66441	-3.74907	0.000140532
PROS1	UNB	0.33849	-0.193605	0.532095	0.00302422
	AAL	0.460814	-0.0500164	0.51083	0.00144961
	PHA	0.339537	0.0935924	0.245945	0.0513672
	Total Protein	0.379614	-0.050009	0.429623	2.33396e-06
PTPRM	UNB	NQ	NQ	NQ	NQ
	AAL	NQ	NQ	NQ	NQ
	PHA	NQ	NQ	NQ	NQ
	Total Protein	-0.0558031	-3.17415	3.11834	0.00720791
RARRES2**	UNB	-2.07394	0.126624	-2.20057	0.0375614
	AAL	NQ	NQ	NQ	NQ
	PHA	NQ	NQ	NQ	NQ
	Total Protein	-2.40618	-0.268463	-2.13771	0.0008266
RBP4**	UNB	0.309081	-0.0855836	0.394665	0.0388397
	AAL	0.3675	0.082635	0.284865	0.0695265
	PHA	0.395907	0.0466987	0.349209	0.0488216
	Total Protein	0.357496	0.0111808	0.346315	0.000604448
RNASE1	UNB	0.0743065	0.741447	-0.667141	0.0390398
	AAL	0.171313	0.36015	-0.188837	0.451197
	PHA	0.0409739	0.447225	-0.406251	0.117618
	Total Protein	0.0928781	0.516274	-0.423396	0.0084281
SERPINA10	UNB	0.645158	0.382781	0.262377	0.655737
	AAL	-0.59318	0.3953	-0.98848	0.250593
	PHA	-1.3382	-0.0115652	-1.32664	0.0434007
	Total Protein	-0.267351	0.264333	-0.531684	0.224552
SERPINA3	UNB	-2.6688	-0.567134	-2.10167	0.0063782
	AAL	-2.56583	-0.902202	-1.66363	0.019849
	PHA	-2.53792	-0.705151	-1.83277	0.0126253
	Total Protein	-2.59085	-0.724829	-1.86602	8.40886e-06
SERPIND1	UNB	-1.23317	-0.0843049	-1.14886	0.00541221
	AAL	-1.1401	-0.358449	-0.781656	0.0614137
	PHA	-0.947299	-0.15079	-0.796509	0.0195545
	Total Protein	-1.10686	-0.182618	-0.92424	3.46899e-05
SERPINF1	UNB	-0.455288	0.280747	-0.736034	0.0143851
	AAL	-0.289193	0.330451	-0.619644	0.218209
	PHA	0.0116851	0.240397	-0.228712	0.134031
	Total Protein	-0.221992	0.281104	-0.503096	0.00562061
SERPINF2	UNB	0.646191	0.287437	0.358753	0.269325
	AAL	-0.908844	-1.03247	0.12363	0.656447
	PHA	-1.62454	-1.2676	-0.356934	0.045394
	Total Protein	-0.629064	-0.652801	0.0237367	0.934426
SHBG	UNB	0.549989	1.03521	-0.485217	0.149181
	AAL	0.816786	1.69703	-0.880239	0.0261085
	PHA	0.987777	1.63816	-0.650378	0.0506516
	Total Protein	0.792098	1.40875	-0.616652	0.00295991
SRGN	UNB	-1.5432	1.59921	-3.14241	0.00268511
	AAL	NQ	NQ	NQ	NQ
	PHA	NQ	NQ	NQ	NQ
	Total Protein	-1.5432	1.68035	-3.22355	0.00149175
TF	UNB	0.617961	-1.58167	2.19963	0.0140926
	AAL	0.668819	-1.09264	1.76145	0.0179153
	PHA	0.614528	-1.43264	2.04717	0.0152302
	Total Protein	0.63377	-1.36898	2.00275	2.07653e-05
VTN	UNB	-0.233743	-0.712716	0.478972	0.0874526
	AAL	-1.23552	-1.3174	0.0818808	0.766761
	PHA	-0.707877	-1.29773	0.589854	0.074976
	Total Protein	-0.725714	-1.10928	0.383569	0.0493108

## Sheet: Dataset 4B
Supplementary Dataset 4B. Summary Statistics of Non-significant Proteins (grouped by gene name), with p-values
Delta represents the difference in mean log2H/L values between the PCa and BPH groups. P-value was determined by Welch's t-test
Gene Group	Fraction	PCa Mean Log2(H/L)	BPH Mean Log2(H/L)	Δ (PCa-BPH)	p-value
A2M	UNB	0.961088	0.978543	-0.0174546	0.974185
	AAL	0.874238	1.55337	-0.679127	0.238437
	PHA	0.902456	1.3756	-0.473147	0.376871
	Total Protein	0.912594	1.3025	-0.38991	0.211792
ADAMDEC1	UNB	-3.54437	-3.82876	0.284393	0.792864
	AAL
	PHA
	Total Protein	-1.55385	-2.07163	0.517779	0.702364
ADAMTS13	UNB
	AAL	1.3633	1.10681	0.256481	0.653773
	PHA	1.87855	2.0297	-0.151149	0.775246
	Total Protein	1.85318	1.77611	0.0770697	0.852584
ADAMTSL2	UNB
	AAL
	PHA	0.888933	1.14196	-0.253031	0.378512
	Total Protein	0.813505	0.829905	-0.0164008	0.950161
ADAMTSL4	UNB	0.49002	-1.05598	1.546	0.0799983
	AAL	-1.06467	-0.632029	-0.432638	0.422918
	PHA	1.22823	0.955089	0.273143	0.560864
	Total Protein	0.262087	-0.166763	0.42885	0.362492
ALCAM	UNB
	AAL
	PHA	-0.0844751	-0.0390834	-0.0453917	0.778737
	Total Protein	-0.0948599	0.0184413	-0.113301	0.476641
AMBP	UNB	0.411702	0.60239	-0.190687	0.114835
	AAL	0.517325	0.2953	0.222025	0.583099
	PHA	0.627684	0.472376	0.155308	0.433719
	Total Protein	0.518904	0.456688	0.0622153	0.684691
ANG**	UNB
	AAL
	PHA	-0.637596	-0.431251	-0.206345	0.479497
	Total Protein	-0.628328	-0.0619945	-0.566333	0.0641956
APOA2**	UNB	-0.251751	0.245711	-0.497462	0.459677
	AAL	0.270019	0.240328	0.0296903	0.962995
	PHA	0.113709	-0.145746	0.259456	0.595854
	Total Protein	0.0439922	0.107086	-0.063094	0.854387
APOB	UNB	-0.85715	-1.32592	0.468773	0.508847
	AAL	-1.12949	-1.00479	-0.124696	0.839027
	PHA	-0.77927	-1.30542	0.526151	0.297305
	Total Protein	-0.92197	-1.22424	0.302267	0.384639
APOD	UNB	0.047556	0.0286301	0.0189259	0.922967
	AAL	-0.140275	0.377079	-0.517353	0.209533
	PHA	-0.0268786	0.138146	-0.165025	0.443254
	Total Protein	-0.0398657	0.181285	-0.221151	0.179768
APOF	UNB
	AAL
	PHA
	Total Protein	-1.42908	1.30327	-2.73235	0.0761987
APOH	UNB	0.29867	0.226466	0.0722039	0.617828
	AAL	-0.112105	-0.183731	0.0716262	0.670909
	PHA	-0.102479	-0.0570017	-0.0454777	0.737637
	Total Protein	0.0280288	-0.00475534	0.0327842	0.7424
ARHGDIB**con mot	UNB	-0.816342	-0.313973	-0.502369	0.397652
	AAL
	PHA
	Total Protein	-0.816342	-0.313973	-0.502369	0.397652
ASGR2	UNB
	AAL
	PHA
	Total Protein	0.956277	1.33877	-0.382491	0.618304
ATF6B	UNB
	AAL
	PHA
	Total Protein	-2.6822	-2.00066	-0.68154	0.506585
BCHE	UNB	-0.206039	0.0583695	-0.264408	0.308401
	AAL	-0.0883005	-0.192146	0.103846	0.583464
	PHA	-0.046872	0.041579	-0.088451	0.667132
	Total Protein	-0.113737	-0.0137418	-0.0999954	0.431258
BTD	UNB	0.241686	-0.0378618	0.279548	0.544915
	AAL	-0.162909	-0.513871	0.350962	0.0568361
	PHA	-0.264137	-0.148712	-0.115424	0.687184
	Total Protein	-0.0722512	-0.216988	0.144737	0.459104
C1RL	UNB	-0.24398	-0.230089	-0.0138914	0.958446
	AAL	-0.717556	-0.53226	-0.185296	0.581933
	PHA	-0.247942	-0.0827137	-0.165229	0.422869
	Total Protein	-0.414529	-0.231573	-0.182956	0.256677
C1S	UNB	0.957306	1.16685	-0.209544	0.379067
	AAL	0.98574	0.62063	0.365111	0.501855
	PHA	0.888544	1.09154	-0.202992	0.200107
	Total Protein	0.943863	0.976624	-0.0327607	0.866516
C8G**	UNB	0.395839	0.2518	0.144038	0.427872
	AAL	0.0658808	0.186231	-0.12035	0.424781
	PHA	-0.0123254	0.169169	-0.181495	0.214389
	Total Protein	0.149798	0.203209	-0.0534107	0.583672
CADM1	UNB	0.501756	1.27307	-0.771317	0.110087
	AAL	0.609398	1.65537	-1.04597	0.239436
	PHA
	Total Protein	0.567997	1.46422	-0.896226	0.0877235
CALR	UNB	0.124649	-0.248816	0.373465	0.23667
	AAL
	PHA
	Total Protein	0.124649	-0.248816	0.373465	0.23667
CAMP*	UNB	0.690779	0.374318	0.316461	0.702116
	AAL
	PHA
	Total Protein	-0.579624	-0.159968	-0.419656	0.663666
CAP1*	UNB	-1.00216	0.683544	-1.6857	0.149155
	AAL
	PHA
	Total Protein	-1.00216	0.683544	-1.6857	0.149155
CASC4**con mot	UNB
	AAL	-1.3252	-0.769568	-0.555632	0.482712
	PHA
	Total Protein	-1.3252	-0.769568	-0.555632	0.482712
CD14	UNB	0.7498	0.358479	0.391321	0.0602132
	AAL	0.516104	0.337522	0.178582	0.392603
	PHA	0.176317	0.208966	-0.032649	0.801401
	Total Protein	0.48074	0.295678	0.185062	0.107676
CD44	UNB
	AAL	-0.367165	-0.514205	0.14704	0.535925
	PHA
	Total Protein	-0.367165	-0.514205	0.14704	0.535925
CD59	UNB	0.21161	0.205498	0.00611173	0.987826
	AAL	0.181391	-0.0593624	0.240754	0.442637
	PHA
	Total Protein	0.200818	0.117211	0.0836062	0.765251
CD93	UNB
	AAL	0.158021	0.602458	-0.444437	0.175161
	PHA
	Total Protein	0.167595	0.670732	-0.503137	0.0767903
CFD	UNB	-0.895336	-0.40935	-0.485986	0.221651
	AAL	-0.490008	-0.733609	0.243601	0.583266
	PHA	-0.513767	-0.216995	-0.296772	0.320503
	Total Protein	-0.648049	-0.39726	-0.250789	0.246018
CFH	UNB	0.334605	0.152874	0.181731	0.398131
	AAL	0.00642631	-0.194844	0.201271	0.176446
	PHA	0.197133	0.101816	0.0953171	0.490742
	Total Protein	0.179388	0.0306881	0.1487	0.15674
CFHR2	UNB	0.195058	0.185774	0.00928367	0.943838
	AAL	0.225456	0.521216	-0.29576	0.343264
	PHA	0.322263	0.169116	0.153147	0.346465
	Total Protein	0.247592	0.280577	-0.0329842	0.78431
CHL1	UNB
	AAL
	PHA	0.551575	0.352777	0.198798	0.355048
	Total Protein	0.54405	0.377518	0.166532	0.4359
COL18A1	UNB
	AAL
	PHA
	Total Protein	-0.298108	0.00211476	-0.300223	0.333691
COL1A1	UNB	-1.67611	-1.64834	-0.0277739	0.952158
	AAL
	PHA
	Total Protein	-1.67611	-1.64834	-0.0277739	0.952158
COL6A3	UNB	-0.245446	-0.180461	-0.064985	0.884084
	AAL
	PHA	-0.438139	0.373786	-0.811925	0.405153
	Total Protein	-0.385586	0.0825005	-0.468087	0.364779
COMP	UNB	1.74566	1.08748	0.65818	0.184695
	AAL	1.50792	1.35371	0.154207	0.772233
	PHA	1.79574	1.67078	0.124966	0.865751
	Total Protein	1.67506	1.37066	0.304405	0.360921
CP	UNB	0.55633	0.675213	-0.118884	0.414762
	AAL	0.539901	0.247377	0.292524	0.427529
	PHA	0.664968	0.702295	-0.0373268	0.658986
	Total Protein	0.587067	0.541628	0.0454381	0.738476
CPN2	UNB	0.122531	0.138841	-0.0163098	0.970383
	AAL	-0.64786	-0.23546	-0.412399	0.357051
	PHA	-0.448279	0.0428847	-0.491164	0.235667
	Total Protein	-0.339952	0.00288304	-0.342835	0.181595
CR2	UNB
	AAL
	PHA
	Total Protein	-0.220027	-0.552104	0.332077	0.445189
CRISP3	UNB	-0.0218762	-0.228861	0.206985	0.406829
	AAL	-0.264325	-0.369333	0.105008	0.734077
	PHA	-0.203029	-0.297902	0.0948728	0.660701
	Total Protein	-0.173162	-0.28987	0.116707	0.420807
CRTAC1	UNB	0.557775	0.656237	-0.0984627	0.7103
	AAL
	PHA
	Total Protein	0.242164	0.437098	-0.194934	0.652226
CST3**	UNB
	AAL
	PHA
	Total Protein	-0.195648	0.26747	-0.463118	0.13115
CST6	UNB	-0.14179	0.00148394	-0.143274	0.722339
	AAL
	PHA
	Total Protein	-0.27137	0.0760642	-0.347434	0.16771
CTGF	UNB	0.897135	0.797276	0.0998584	0.749387
	AAL
	PHA
	Total Protein	0.966521	0.969973	-0.00345177	0.991282
CTSS	UNB
	AAL
	PHA	0.629557	0.909951	-0.280394	0.512165
	Total Protein	0.32923	0.395277	-0.0660473	0.878591
DBH	UNB	0.0054629	-0.284803	0.290266	0.512994
	AAL	-0.207197	-0.496642	0.289446	0.250232
	PHA	0.00654469	-0.333785	0.34033	0.315869
	Total Protein	-0.0759132	-0.359324	0.28341	0.145091
DPEP2	UNB
	AAL	-1.74021	-1.23677	-0.503432	0.243794
	PHA
	Total Protein	-1.74021	-1.23677	-0.503432	0.243794
ECM1	UNB	-0.278772	-0.842029	0.563257	0.258754
	AAL	-1.38311	-1.50721	0.124103	0.675798
	PHA	-1.53352	-1.3551	-0.178422	0.538373
	Total Protein	-1.06513	-1.2061	0.140969	0.577211
EFEMP1	UNB	-0.405405	0.0730862	-0.478491	0.0978706
	AAL	-0.0330007	0.0736352	-0.106636	0.558436
	PHA	0.277363	0.358358	-0.0809956	0.60727
	Total Protein	-0.0536808	0.178331	-0.232012	0.0984238
F10	UNB	-0.276987	-0.589565	0.312578	0.17237
	AAL	-0.676739	-0.387204	-0.289536	0.26808
	PHA	-0.508552	-0.341476	-0.167075	0.57796
	Total Protein	-0.487426	-0.439415	-0.048011	0.750807
F11	UNB	-0.200433	-0.419551	0.219118	0.632009
	AAL	-0.56822	-0.0606578	-0.507562	0.340636
	PHA	0.0559694	-0.320547	0.376516	0.328045
	Total Protein	-0.237561	-0.292701	0.0551401	0.83146
F12	UNB	0.634448	0.200737	0.433711	0.194686
	AAL	0.0394292	0.301709	-0.26228	0.223191
	PHA	-0.637923	-0.443593	-0.19433	0.330444
	Total Protein	0.0119847	-0.0100761	0.0220609	0.909909
F13B	UNB	0.170646	0.033745	0.136901	0.185129
	AAL	0.102153	0.129033	-0.0268801	0.747679
	PHA	0.219132	0.126658	0.0924737	0.242329
	Total Protein	0.163977	0.0930521	0.0709251	0.170176
F5	UNB	-0.444224	-0.956049	0.511825	0.403885
	AAL	-0.463307	-0.729225	0.265918	0.536897
	PHA	-0.292731	-0.240084	-0.0526474	0.858688
	Total Protein	-0.398565	-0.633837	0.235271	0.372618
F7	UNB
	AAL	-0.0367349	0.398216	-0.434951	0.437041
	PHA
	Total Protein	-0.199361	-0.245032	0.0456712	0.93558
F9	UNB	0.0297539	-0.0690889	0.0988428	0.657768
	AAL	-1.26912	-1.52427	0.255153	0.598806
	PHA
	Total Protein	-0.633562	-0.751305	0.117743	0.691074
FBLN1	UNB	0.488697	0.242877	0.24582	0.292419
	AAL	0.797245	0.627829	0.169416	0.467785
	PHA	0.776519	0.428835	0.347684	0.196425
	Total Protein	0.687487	0.423448	0.264039	0.0699587
FBN1	UNB	1.24028	1.41195	-0.171667	0.698603
	AAL	0.797887	0.557159	0.240728	0.530102
	PHA
	Total Protein	0.81551	1.01512	-0.199613	0.509588
FCGBP	UNB
	AAL
	PHA	0.335477	0.574601	-0.239124	0.535904
	Total Protein	0.425423	0.405665	0.0197579	0.946446
FCGR3A	UNB
	AAL	0.704403	0.668686	0.035717	0.930599
	PHA
	Total Protein	0.823568	0.621183	0.202385	0.449478
FCN3	UNB	0.524738	0.765235	-0.240497	0.383335
	AAL	0.636003	0.142613	0.49339	0.0736572
	PHA	0.514527	0.269952	0.244575	0.387452
	Total Protein	0.558423	0.407305	0.151118	0.342572
FGA	UNB	-2.54989	-2.62523	0.0753408	0.63056
	AAL	-2.64534	-3.04982	0.404477	0.176455
	PHA	-2.8	-2.95103	0.151031	0.402585
	Total Protein	-2.66096	-2.85699	0.196033	0.113771
FGB	UNB	-3.34991	-2.82212	-0.527783	0.306971
	AAL
	PHA
	Total Protein	-3.07515	-2.82212	-0.253024	0.667252
FGFR1	UNB
	AAL	-0.0889506	0.130021	-0.218971	0.777889
	PHA
	Total Protein	0.0261498	0.468749	-0.442599	0.482774
FGL2	UNB	-0.193266	-0.266194	0.0729275	0.612468
	AAL
	PHA
	Total Protein	-0.193266	-0.266194	0.0729275	0.612468
FN1	UNB	-1.17065	-0.899856	-0.270799	0.381201
	AAL	-0.810108	-0.909205	0.0990969	0.768522
	PHA	-0.378174	-0.615669	0.237495	0.3436
	Total Protein	-0.786312	-0.808243	0.0219311	0.905059
FSTL1	UNB
	AAL	-0.112507	0.370517	-0.483024	0.540079
	PHA
	Total Protein	0.152325	0.315415	-0.16309	0.769487
GLIPR2**	UNB	0.171183	-0.281451	0.452634	0.215915
	AAL
	PHA	0.142633	0.101304	0.0413282	0.919167
	Total Protein	0.119579	-0.215717	0.335296	0.15509
GNPTG	UNB
	AAL
	PHA
	Total Protein	0.574446	0.156339	0.418107	0.513053
GOLM1	UNB
	AAL	-0.113922	0.810983	-0.924905	0.131173
	PHA
	Total Protein	-0.113922	0.810983	-0.924905	0.131173
GP1BA	UNB
	AAL
	PHA
	Total Protein	0.592749	0.495727	0.0970214	0.887901
GP5	UNB
	AAL	0.642883	0.466887	0.175996	0.790956
	PHA	0.811285	0.98937	-0.178085	0.737467
	Total Protein	0.964652	0.650557	0.314094	0.438719
GPLD1	UNB	0.991992	1.25417	-0.262177	0.838418
	AAL
	PHA
	Total Protein	-0.225176	1.58225	-1.80742	0.0932701
GRN	UNB
	AAL	-0.522921	0.435858	-0.958779	0.177465
	PHA
	Total Protein	-1.29343	-0.0312076	-1.26223	0.086446
H6PD	UNB
	AAL
	PHA
	Total Protein	-0.153036	-0.520455	0.36742	0.796923
HABP2	UNB	0.269878	-0.125223	0.395101	0.21958
	AAL	0.419669	-0.140068	0.559737	0.0625231
	PHA	-0.17881	-0.256627	0.0778172	0.791902
	Total Protein	0.170246	-0.171407	0.341653	0.0592632
HGFAC	UNB	0.477017	-0.11434	0.591357	0.0519568
	AAL	-0.779502	-0.818302	0.0387996	0.8796
	PHA	0.247464	0.0518302	0.195634	0.518708
	Total Protein	-0.0183405	-0.254495	0.236155	0.273715
HPX	UNB	-0.0179312	0.243119	-0.26105	0.112019
	AAL	0.159391	0.0432496	0.116141	0.545126
	PHA	0.394493	0.319191	0.0753017	0.42943
	Total Protein	0.178651	0.201853	-0.0232025	0.807329
HSPG2	UNB	-0.464271	-0.65309	0.188819	0.795523
	AAL	-0.301077	0.475843	-0.776921	0.312462
	PHA	2.04436	1.13691	0.90745	0.303912
	Total Protein	0.384184	0.10735	0.276834	0.620356
HYOU1,TEX15	UNB	-2.59269	-0.661515	-1.93117	0.0487749
	AAL
	PHA
	Total Protein	-2.95503	-0.441636	-2.51339	0.00241873
ICAM1	UNB
	AAL	-0.258443	0.216191	-0.474634	0.142339
	PHA	0.141042	-0.992999	1.13404	0.20524
	Total Protein	0.39289	0.0155773	0.377313	0.508897
IGF1**con mot	UNB	-2.25692	-1.55159	-0.705321	0.138389
	AAL
	PHA
	Total Protein	-2.16489	-1.65577	-0.509123	0.164472
IGF2	UNB	-0.0290888	-0.286537	0.257448	0.231772
	AAL	-0.77654	-0.37116	-0.405379	0.329517
	PHA	-1.06688	-0.56874	-0.498145	0.178549
	Total Protein	-0.624171	-0.412776	-0.211396	0.316362
IGFALS	UNB	-0.333096	-0.247063	-0.0860337	0.758182
	AAL	-0.576791	-0.161184	-0.415607	0.169144
	PHA	-0.265369	-0.00264648	-0.262723	0.333472
	Total Protein	-0.391752	-0.134415	-0.257337	0.11519
IGFBP2*	UNB	-0.0635552	0.356728	-0.420283	0.312783
	AAL
	PHA
	Total Protein	-0.250876	0.227654	-0.478529	0.180873
IGFBP5**	UNB	-0.209842	0.0036358	-0.213478	0.292396
	AAL
	PHA	-2.72482	-1.77004	-0.954781	0.307241
	Total Protein	-1.32761	-0.641337	-0.686273	0.239493
IGFBP7	UNB	0.376992	0.22981	0.147182	0.614258
	AAL
	PHA	-2.22423	-0.788076	-1.43615	0.305219
	Total Protein	-0.899432	-0.122071	-0.777362	0.209809
IL18BP	UNB
	AAL	-0.281831	-0.0598074	-0.222023	0.393514
	PHA
	Total Protein	-0.281831	-0.0598074	-0.222023	0.393514
IL1RAP	UNB
	AAL	-0.269385	-0.357327	0.0879421	0.80945
	PHA	-0.561919	-0.382632	-0.179287	0.512802
	Total Protein	-0.390963	-0.402402	0.0114389	0.965661
ISLR	UNB
	AAL
	PHA	-0.814792	-1.16729	0.352496	0.35979
	Total Protein	-0.814792	-1.45894	0.644149	0.205009
JAG1	UNB
	AAL
	PHA
	Total Protein	1.85762	1.31262	0.545001	0.4078
LCAT	UNB	0.0749634	0.141716	-0.0667522	0.852308
	AAL	0.423449	0.560941	-0.137493	0.639359
	PHA	0.479663	0.48776	-0.00809747	0.973688
	Total Protein	0.326025	0.396806	-0.0707808	0.692994
LCN2	UNB	0.137316	0.210186	-0.0728707	0.822344
	AAL
	PHA
	Total Protein	0.16064	0.210186	-0.0495458	0.899308
LCP1*	UNB	-0.0451493	-0.555876	0.510726	0.538924
	AAL
	PHA
	Total Protein	-0.721133	-0.283671	-0.437462	0.352458
LCP1**con mot	UNB	-0.172907	-0.161134	-0.0117731	0.967344
	AAL	-0.278017	-1.54111	1.2631	0.0777396
	PHA	-0.774085	-0.866551	0.0924667	0.848081
	Total Protein	-0.422054	-0.794007	0.371953	0.205247
LDHA**con mot	UNB	-0.441016	-1.0499	0.608887	0.318759
	AAL
	PHA	-0.505276	-0.284229	-0.221047	0.423279
	Total Protein	-0.522812	-0.447646	-0.0751656	0.752042
LGALS3BP	UNB
	AAL	-0.000283885	-0.115535	0.115251	0.624685
	PHA	0.0589956	0.190623	-0.131627	0.706299
	Total Protein	0.0302408	0.182377	-0.152136	0.434103
LSAMP	UNB
	AAL
	PHA
	Total Protein	-0.166756	0.451182	-0.617937	0.00672625
LTBP1	UNB	0.582094	0.837585	-0.25549	0.552097
	AAL
	PHA
	Total Protein	0.551746	0.837585	-0.285838	0.479347
LYNX1**con mot	UNB	-0.173658	-0.366675	0.193018	0.637936
	AAL
	PHA
	Total Protein	-0.173658	-0.366675	0.193018	0.637936
LYZ**	UNB	-0.13878	0.155787	-0.294568	0.708549
	AAL	0.113556	0.05272	0.0608364	0.767637
	PHA	0.484524	0.503217	-0.0186926	0.938003
	Total Protein	0.20902	0.24583	-0.0368106	0.896844
MARCO	UNB
	AAL
	PHA
	Total Protein	0.518051	0.530236	-0.0121858	0.956068
MASP2	UNB	1.42752	1.41264	0.0148783	0.976446
	AAL	1.35744	1.87289	-0.515456	0.311008
	PHA	1.08151	0.948001	0.133508	0.799893
	Total Protein	1.24728	1.41118	-0.163892	0.585362
MBL2**	UNB	0.187144	-0.138937	0.326081	0.651379
	AAL	-0.0674841	0.594822	-0.662306	0.584856
	PHA	0.27384	0.620573	-0.346733	0.380308
	Total Protein	0.182456	0.322511	-0.140055	0.711203
MENT*	UNB	1.72982	2.15986	-0.430043	0.534395
	AAL
	PHA
	Total Protein	1.72982	2.15986	-0.430043	0.534395
MINPP1	UNB	2.02389	1.34225	0.681642	0.39554
	AAL	-0.558324	-0.681388	0.123064	0.867274
	PHA	0.18203	0.0249244	0.157105	0.893876
	Total Protein	0.616229	0.228594	0.387635	0.557126
MMP2	UNB	2.55752	2.90743	-0.349905	0.739225
	AAL	1.70362	0.50381	1.19981	0.215413
	PHA	1.27185	-0.448299	1.72015	0.095203
	Total Protein	1.88758	0.987646	0.899931	0.170348
MMP9	UNB
	AAL	1.62356	2.62714	-1.00358	0.107181
	PHA
	Total Protein	1.5749	2.64655	-1.07165	0.0636712
MMRN1	UNB
	AAL	2.58933	2.90977	-0.320442	0.476621
	PHA
	Total Protein	2.58933	2.90977	-0.320442	0.476621
NCAM1	UNB
	AAL
	PHA	-0.00743976	-0.558458	0.551019	0.110158
	Total Protein	-0.0551933	-0.597293	0.5421	0.176556
NEGR1	UNB
	AAL
	PHA	-0.536176	-0.405051	-0.131125	0.804986
	Total Protein	-0.536176	-0.469327	-0.066849	0.905543
NOTCH1	UNB
	AAL	0.192149	0.464283	-0.272133	0.423926
	PHA
	Total Protein	0.315399	0.464283	-0.148884	0.684668
NOTCH2, NOTCH2NL	UNB
	AAL	0.295099	-0.156708	0.451807	0.223959
	PHA
	Total Protein	0.381603	0.0422562	0.339347	0.338693
NOTCH3	UNB
	AAL	0.341161	0.491371	-0.15021	0.665197
	PHA
	Total Protein	0.404023	0.403833	0.000189787	0.999428
NOTCH4	UNB
	AAL	0.421447	0.202062	0.219385	0.634757
	PHA
	Total Protein	0.421447	0.202062	0.219385	0.634757
PCOLCE	UNB	-0.938613	-0.283484	-0.655129	0.426578
	AAL	-2.67752	-1.51546	-1.16206	0.254905
	PHA	-0.591485	-0.329554	-0.261932	0.737745
	Total Protein	-1.46053	-0.7095	-0.751032	0.196884
PCSK9	UNB
	AAL
	PHA	1.30554	1.61415	-0.308604	0.834139
	Total Protein	1.30554	1.37944	-0.0738995	0.948537
PDIA3**	UNB
	AAL
	PHA	-1.8641	-1.40218	-0.46192	0.13725
	Total Protein	-1.59155	-1.14254	-0.449015	0.118921
PDLIM1*con mot	UNB	-1.46602	-1.18098	-0.285045	0.607628
	AAL
	PHA
	Total Protein	-1.25893	-1.09538	-0.163555	0.75393
PEAR1	UNB
	AAL
	PHA
	Total Protein	-0.0382666	0.555435	-0.593702	0.209259
PEBP1**con mot	UNB
	AAL
	PHA
	Total Protein	-0.629961	-0.216332	-0.413629	0.388673
PEPD**con mot	UNB
	AAL	-0.953795	-0.819532	-0.134263	0.641065
	PHA	-0.600142	-1.20716	0.607019	0.323882
	Total Protein	-0.76113	-0.754478	-0.00665262	0.982551
PGLYRP2	UNB	-0.477583	-0.368296	-0.109288	0.423959
	AAL	-0.00131012	0.0173468	-0.0186569	0.914721
	PHA	0.0972822	0.120404	-0.0231216	0.866005
	Total Protein	-0.127204	-0.0815581	-0.0456457	0.674758
PI16	UNB	-0.132366	0.243949	-0.376316	0.232491
	AAL	-0.666398	-0.15639	-0.510008	0.119037
	PHA	1.84688	1.03881	0.808069	0.178991
	Total Protein	0.349372	0.331298	0.0180741	0.95881
PIGR	UNB
	AAL
	PHA
	Total Protein	-0.0566076	0.229232	-0.285839	0.494585
PIK3IP1	UNB	-0.368466	0.224157	-0.592623	0.0999753
	AAL	0.258507	0.425378	-0.166871	0.365092
	PHA
	Total Protein	-0.03408	0.315621	-0.349701	0.105845
PLG,PLGLB2	UNB
	AAL
	PHA
	Total Protein	0.442674	0.0934167	0.349258	0.317127
PLXDC1	UNB
	AAL	-0.176318	-0.253063	0.076745	0.568416
	PHA
	Total Protein	-0.214613	-0.208655	-0.00595712	0.963133
PON1	UNB	-1.79615	-1.4808	-0.315347	0.197152
	AAL	-1.28808	-1.09643	-0.191656	0.326272
	PHA	-1.56369	-1.24574	-0.317952	0.224798
	Total Protein	-1.54931	-1.29305	-0.256259	0.0779749
PRG4	UNB	-0.349915	-0.892895	0.54298	0.25746
	AAL	-0.488351	-0.376412	-0.111939	0.899977
	PHA
	Total Protein	0.0237617	-0.672641	0.696402	0.206291
PROC	UNB	-0.0757492	-0.8942	0.81845	0.223286
	AAL
	PHA
	Total Protein	-0.113616	-0.396935	0.283319	0.562482
PROCR	UNB
	AAL
	PHA	0.0333549	-0.152378	0.185733	0.481425
	Total Protein	0.0475442	0.0401656	0.00737859	0.975923
PROZ	UNB
	AAL
	PHA
	Total Protein	-2.28049	-2.77022	0.48973	0.271205
PSAP	UNB	-0.315909	-0.160491	-0.155418	0.800696
	AAL	-1.68466	-0.698389	-0.986266	0.638586
	PHA
	Total Protein	-0.813635	-0.362203	-0.451432	0.600738
PTGDS	UNB
	AAL
	PHA
	Total Protein	0.336524	0.828722	-0.492197	0.16396
PTPRG	UNB
	AAL
	PHA	0.189315	0.680962	-0.491647	0.102115
	Total Protein	0.061928	-0.170373	0.232301	0.59578
QSOX1	UNB
	AAL
	PHA
	Total Protein	-0.499416	-0.226245	-0.273171	0.64217
RECK	UNB
	AAL
	PHA
	Total Protein	1.79575	2.05625	-0.260497	0.629534
RNASE2	UNB
	AAL
	PHA	0.628798	0.328434	0.300365	0.0949592
	Total Protein	0.515676	0.221763	0.293913	0.406438
RNASE4**	UNB
	AAL
	PHA	0.0100138	0.365904	-0.35589	0.192425
	Total Protein	0.0195309	0.399116	-0.379585	0.0647794
ROBO4	UNB
	AAL
	PHA
	Total Protein	-1.08202	-0.716184	-0.365832	0.829351
S100A8*	UNB	-3.25967	-2.94843	-0.311238	0.614361
	AAL
	PHA
	Total Protein	-3.40266	-3.02074	-0.38192	0.299392
SELL	UNB	-2.09093	-1.01826	-1.07267	0.311645
	AAL	-0.249319	-0.33571	0.0863909	0.722365
	PHA	-0.94828	-0.907255	-0.0410251	0.964261
	Total Protein	-0.760824	-0.734847	-0.0259771	0.950181
SEPP1	UNB	-0.902412	-0.944852	0.0424406	0.930921
	AAL	-1.27443	-1.35179	0.0773595	0.904195
	PHA	-0.481779	-0.788673	0.306894	0.611403
	Total Protein	-0.886785	-1.0186	0.131819	0.692867
SERPINA1	UNB	-2.89326	-2.71813	-0.175127	0.624349
	AAL	-2.91782	-2.87048	-0.0473406	0.895689
	PHA	-3.10936	-3.11231	0.00294837	0.992375
	Total Protein	-2.97348	-2.88971	-0.0837732	0.672572
SERPINA4	UNB	-1.61337	-1.01076	-0.602616	0.618124
	AAL	-2.84682	-1.62458	-1.22224	0.17557
	PHA	-2.95101	-1.19522	-1.7558	0.117507
	Total Protein	-2.44637	-1.24524	-1.20113	0.0598182
SERPINC1	UNB	-0.496071	-0.522953	0.0268818	0.868975
	AAL	-1.148	-0.99215	-0.155846	0.387233
	PHA	-1.20985	-0.874158	-0.335693	0.19366
	Total Protein	-0.951306	-0.786634	-0.164672	0.242245
SERPING1	UNB	0.517523	0.669015	-0.151492	0.468553
	AAL	-0.117588	0.220519	-0.338108	0.184482
	PHA	-0.338327	-0.37945	0.0411234	0.8257
	Total Protein	0.0205359	0.167503	-0.146967	0.378499
SFN	UNB
	AAL
	PHA
	Total Protein	-1.25852	-1.75454	0.496025	0.469664
SIRPA	UNB
	AAL
	PHA
	Total Protein	-0.342122	0.258922	-0.601044	0.214706
SLPI*con mot	UNB	1.31058	1.32118	-0.0106013	0.971604
	AAL
	PHA
	Total Protein	1.31058	1.22276	0.0878143	0.763398
SNED1	UNB
	AAL
	PHA	1.20763	0.992671	0.214964	0.784367
	Total Protein	1.38264	1.27844	0.104197	0.835542
SOD1*	UNB	0.0914349	-0.185864	0.277299	0.153541
	AAL
	PHA
	Total Protein	0.0914349	-0.185864	0.277299	0.153541
SOD3	UNB
	AAL
	PHA
	Total Protein	0.648877	-0.123241	0.772118	0.0665238
SPARC	UNB	2.58473	1.58341	1.00132	0.0197855
	AAL	1.94713	2.55092	-0.603797	0.633571
	PHA	2.34543	2.07244	0.272985	0.532877
	Total Protein	2.28864	2.00442	0.28422	0.512232
SPARCL1	UNB
	AAL
	PHA
	Total Protein	0.76416	0.692796	0.0713645	0.91863
SPINK1*	UNB	-0.757885	0.280325	-1.03821	0.072287
	AAL
	PHA
	Total Protein	-0.757885	0.280325	-1.03821	0.072287
SPINK5*con mot	UNB	-0.973559	-0.15799	-0.815569	0.132253
	AAL
	PHA
	Total Protein	-0.960739	-0.0527647	-0.907975	0.0708196
SSC5D	UNB	1.75671	1.20488	0.551839	0.237984
	AAL	-1.41511	-1.78735	0.372242	0.78146
	PHA
	Total Protein	0.33026	0.0079848	0.322275	0.706641
STAB1	UNB
	AAL
	PHA	1.18623	0.540805	0.645421	0.348061
	Total Protein	1.20013	0.701141	0.498988	0.326361
TFPI	UNB
	AAL
	PHA
	Total Protein	0.391706	0.931395	-0.53969	0.708336
TFRC	UNB
	AAL
	PHA
	Total Protein	-0.0417256	1.10439	-1.14612	0.00691311
TGFBI**	UNB	0.377427	0.408446	-0.0310197	0.931941
	AAL	0.0584089	0.276314	-0.217905	0.238875
	PHA	0.141113	0.15685	-0.0157368	0.919521
	Total Protein	0.185197	0.291548	-0.106351	0.486829
THBS1	UNB	1.36546	1.94561	-0.580158	0.125297
	AAL	1.8624	2.45316	-0.590754	0.068174
	PHA	0.309218	0.606058	-0.29684	0.579813
	Total Protein	1.24561	1.75361	-0.508003	0.130887
TIMP1	UNB
	AAL
	PHA	0.500732	0.0487835	0.451948	0.495166
	Total Protein	0.54684	0.0210395	0.5258	0.288851
TIMP2**	UNB	-0.229194	0.236422	-0.465616	0.133846
	AAL
	PHA
	Total Protein	0.010396	0.238679	-0.228283	0.308024
TNFRSF12A*	UNB	0.108605	0.688476	-0.579871	0.190162
	AAL
	PHA
	Total Protein	0.108605	0.688476	-0.579871	0.190162
TREML1*	UNB	-1.6148	1.82427	-3.43908	0.0560807
	AAL
	PHA
	Total Protein	-1.6148	1.82427	-3.43908	0.0560807
TRIM37**	UNB
	AAL
	PHA
	Total Protein	4.14567	5.29331	-1.14763	0.412452
TUFM**	UNB
	AAL
	PHA
	Total Protein	-1.49901	-1.87821	0.379195	0.415141
VCAM1	UNB
	AAL	0.452048	0.691757	-0.239709	0.84473
	PHA	-0.207739	-0.677161	0.469422	0.570172
	Total Protein	0.259978	0.205246	0.0547325	0.930683
VNN1	UNB
	AAL	0.294164	0.276403	0.0177614	0.969672
	PHA	0.794837	0.522825	0.272012	0.674609
	Total Protein	0.478772	0.152988	0.325785	0.395454
VWF	UNB	0.521047	1.24279	-0.721745	0.165131
	AAL	0.0932393	-0.53836	0.631599	0.206444
	PHA	-0.200791	-0.192324	-0.00846757	0.978026
	Total Protein	0.125738	0.253171	-0.127433	0.667034
WISP2*	UNB	1.03075	0.835021	0.195734	0.773377
	AAL
	PHA
	Total Protein	1.03075	0.835021	0.195734	0.773377
